# Supplementary material for: Tracing animal genomic evolution with the chromosomal-level assembly of the freshwater sponge Ephydatia muelleri
Source: Nat Commun. 2020 Jul 27;11:3676. doi: 10.1038/s41467-020-17397-w (PMC7385117; doi:10.1038/s41467-020-17397-w)
Supplement: Supplementary file 5 — Supplementary Data 1 [file 41467_2020_17397_MOESM5_ESM.zip]

Archive with 10 entries (7 files):
- Suppl_Data_1_Flavobacterium_sequences/
- Suppl_Data_1_Flavobacterium_sequences/Scaffold_153_Flavobacterium_sequence.fasta
- __MACOSX/
- __MACOSX/Suppl_Data_1_Flavobacterium_sequences/
- __MACOSX/Suppl_Data_1_Flavobacterium_sequences/._Scaffold_153_Flavobacterium_sequence.fasta
- Suppl_Data_1_Flavobacterium_sequences/Scaffold_153_nucl_seq_predicted_genes.fa
- __MACOSX/Suppl_Data_1_Flavobacterium_sequences/._Scaffold_153_nucl_seq_predicted_genes.fa
- Suppl_Data_1_Flavobacterium_sequences/Scaffold_153_.protseq_predicted_gene.fa
- __MACOSX/Suppl_Data_1_Flavobacterium_sequences/._Scaffold_153_.protseq_predicted_gene.fa
- __MACOSX/._Suppl_Data_1_Flavobacterium_sequences
