# Supplementary material for: Tracing animal genomic evolution with the chromosomal-level assembly of the freshwater sponge Ephydatia muelleri
Source: Nat Commun. 2020 Jul 27;11:3676. doi: 10.1038/s41467-020-17397-w (PMC7385117; doi:10.1038/s41467-020-17397-w)
Supplement: Supplementary file 5 — Supplementary Data 1 [file 41467_2020_17397_MOESM5_ESM.zip › Suppl_Data_1_Flavobacterium_sequences/Scaffold_153_Flavobacterium_sequence.fasta]

>Scaffold_153;HRSCAF=192
AAATTTGTTTTAAGAATTGATTTTATCGAGAATCACTCCCTCTTTTTTAAACCCAGAAAT
TTTCTTAATGAAACTTTTTTTGAAAAAGTTTTAACTTTTTATAATAACTTAGATAAAATT
GATTTTATTATTCCAAAATCATTGTCGAAGAATGATTATTGTTGGGTTAATCAACTTGAA
TATAAAAATGAATTTTCAACAAAAGAAGATGTTGATGCGTTTTATAACAATCAAGGAAAG
TTGCTTTTTATCTTCCACTTACTAGGTTCGGCAGACATTATACCTGACAATTTAATCGTT
TCTAATAACATAGCAGGATACTTTGATTTAGAATGCCTAATTACCAAGCCCAAGTATCTC
GAAAAAGAAAGTGTTACCTATATGTTTGAAGAAAGTGTTATGAAGATTGGAATGTTACCC
GATTGGATGATGAATAATAATTTTGAAAGAGACATTTTGTCTTCTACATTTTTTGAACTG
AACTCTCAAACAATACGGTCAAAGGTTTGGAAAAAAACCAAATCAAATTTTGAATATATT
GATTCGTTTGAAACTTTTTCAGAAGAACACGACAAACATTTGCCAAAAACAAACAACAAA
CTTATTGAATTAAATGAGGACTTACTTGATAAAGTAGTAACCGGTTTTACAGATTTATAT
AACTTAACTATTAAAAATGATGGAATAGTAAAAGATTTTTTCATTGCAAACTCAACTTTT
TCGAATCATAAATTTAGGATTATTTTACATTCTACCTCAATATACTCTTTGCTATATAGA
GAAGTTAATATTCCTGAATATTTGCAAAACACAAATGAAATTGATTTAGTTATTGAAAAT
CTTGTAGAAATGACAAAAACAGATAATTACTTCATTGATAAAACGAAATTATCTCAATCA
ATTAAAAATCAAATATTTAATCTAGATATTCCTTATTATTGGTTTGACATAAAAGGGGTT
TTATATGATGGCAATAATGAAATTATTAGCAATGATTGGAACTTTAATCCCTCTGGATTT
ATTATTGAACGGTTAGAGAATTTGTCCAGTTCCAATTTAAAATTTCAAACAGAAATAATT
AAAAAATCCTGTATTTTTGCGTTAGAAATGAAGGGTTTGTACTCTGGAAAAGATAAATTT
TTAAATTCAGAAGTAACTATTTTTCCCAACGAAATAAATGAAACCAACAGAATTGACACT
ATAAAATTAAAATTACTAAATTCAGCAATAAAAATTGGAGAAACCTTAAATGACAATTTT
TTTCAGATAAATGACAAAATTAATTGGATTTCTAAAGTTAGAGATCCTGCGGATGGTAGA
TATGCTATTTCACTACTAAATTATGATTTATATGATGGACAGTCAGGTGTTGGATTGTTT
TATTTATATCTATATAAGTATACCACAATAAGTATTTATAAAGAAAATGCAATAAAGATA
TTTAAACAAATTGAAGGTGCTACAATTTCTATGATTAAAAGTGGGTACTATGATAACGTA
TCAGAAGATTATTTAAATAATTTTCCGATATCGCCGTATTCTCATCTCATGAGTTTTGTG
TATTTGAGTACTCATGTAAAAGAAATTTTAGGGGAGGGATACGTTAACTGGAAAGCTATT
GATACAATTTTTGACCAGATTAATTTAATTTTACCAAAAGTAAAAAATTGTGACTACCTA
ATTGGTTTGTCTGGTTTGGTAGATTTTTTAATTAATATGAAGAATGAGATTACAATAAAA
GACTTGATTATCAAGATAGATGAAATTATTAAAACTTCTTTAATTAAAATTTCTGAGGAA
GCTATGGTCGATTTAAATTATGCGTCTTGGATTTTTAATGATTCTGGGAATGAAAGTAAA
AATAAATTGGGTGGCTTTTCTCATGGAACGGCTGGAATATCCTATGTTTTATTTAAAGCA
ATGTCGCATACAAGGGATGAAAATTTAAGAGACACAGCAAAATTAGCTTTAAATTTTGAT
AGAAGCTTTTATAATAAAAAAATTAATGGTTGGCTAGATTGTAGAGATTTAGGAGAAACT
TCTGATTCAAGTTCTTGGTGTCATGGCTCAGGAGGCATAGGTTTAGGACGATTACTGACC
AAACAATACTATAATGATGATTTGCTTGATAAAGAAATAAACATTGCGAAGAATAATCTT
ATTAATAAAGGTCTTTCGGGAAATCAATGTATATGTCATGGAGACTTTGGCAACCTTGAA
ATTTTAAAAGCTTTGAATAATGATAAAGAGACTGATAATTATATTTGGGATTATTTAGAT
AAATTATGTGATGAGTTTAATCAAAATAAAAAATTTAATTGTGGAGATGGGGGGCAAATG
GAGTTATTAGGATTGTTTATGGGATATAGTGGCTTTGGATACCAAATGTTACGTTTTTTT
GATTGGGAAAATATCCCAAGTGTTTTATGTTTAGAAACCCCAAATACTTTAAATTATGAG
TTGCATAAAAAATAGTTTTATTACACTACTGTTCCTGTTAAGTTTACAATCGTTTTCTCA
AAAAATTGAAACAAATATTGGGGGAGGAATTGATTTAAAAAACGAAGATGTCAATACTAT
TTTCAATTTATGGAAGAATTATTTGGCTTCAAATCCTGATTCTATATTTGATAACCCTTA
TTGGAATGATTCAGAAAAAAAGAAATATAAAAGTTATGATCTTTTAAAATCAGAAGGGTT
TTTGAGTCCATCGCTTTACGCATTAGAGCCATCGAATACAGTCTTGTATATTAAAGAATT
TGGTAACGACTATATTATTCACTCCGAATATTATTGGATTAATGAAAAAAGTGAGTTTAG
TCCATTGGCAATCACTGATGTAGTTGCAAAAAAAGAAAATGGAATATTTAAACTATACAA
TTACTTACCTTATTACACTATAAATTGGAGAAGTAAACAAATTGGTATGATTAATTATTA
TTATCACGATGATTATGTATTTGATGATGAAAATGCCAAAAAGGCAAACGCTCTTTTGCA
AAAATTAAATAAATTATTTGATTTAGATAGTAAAAATATGACTTATTATATAGCAAGAAA
TTGTGACGAAATACACAAAATGAAAGGTTACGATTATGTAGTCTCTATGGGAAGAACACC
AAGTTTGTGTCGTTTTACAGACACAAATAACAACATTATATATTCAATTGATAAATTGGT
GAATATGATATACATGAATTAATCCATGTAATTAATGCTAAATACAACAAAGCTAATTAT
TTATTATTATGTGGATTGGCTGTTTATACAAATGATAAATCTGGTTTTTTTGGAAAATCT
TTTATTCATTATGTTGATAGAATTCAAAAATTTATTGCAAGAAATCCAAAAGTTGATTTA
TTTGATTTGAAAAATTACCTCAAATTGAAGAGATAGATTCTTTTTATTTTGTTGGAGCTT
TTATTGTTGATAGTATCTTAGAAAAGGGGGGTATAGAGTTGTTAAAACAGGCATTGAACT
CAGGCAAAGAGGATCAAAATTTGTTAGAGTTCTTAGAAAATAGAGTAGGATTAAATAAAC
AAAAACTGGATAATCAATTAAAAACGAAATTTAAAAAAGCAAGTCTTGAACAAAAATTCA
CTTTTAGGATTAATTATTAAAATTACATTTAAATCATTTATTTGCATTGAAAAAATTCCC
TATTTATTTACAAACCGAATTCAAAGACTGTGGGCCTACATGTTTGAAAATCATTACAAA
ACATTATGGAAAATCATTAAATATATGTAAATTAAGAGACTTTTCCGAAACTACTAGATT
AGGAAGTAGTTTATTATATTTAAGCAATGCTGCTGAAAAAATTGGCTTTAGGACAATTGG
TGCAAAACTCAATATAAACAAATTAGAAGAAGCTCCTTTACCTTGTATATTGCATTGGAA
CAAAGTACACTATGTAGTACTTTATAAAATAAAAAGGGTGTTTATTCTATTTCTGACCCA
GCTATTGGACTATTAGAATATACGAAAGATGAATTTATAAAATTATGGATTGGAAACAAT
GCTAGTGAAATTACCGAAGAAGGCATTGCTTTATTATTGGAACCAACACCAAAATTTTAT
CAAACAGAATTTGGAAGTGAAGATAAAAAAGGATTTGGTTTTGGTTTTTTATTCAAGTAT
ATTTTAGCCTATAAATCATTTATAATTCAGATAATTATTGGTTTATTTGCAGGTAGTTTA
TTAGAACTTATCTTTCCGTTTCTTACTCAAAGTATCGTTGATATAGGTATTCAGAATCAA
AACATCCATTTTGTTTATCTAATTCTGTTTGCGCAACTATTCCTTTTTGTAGGCAAAACA
GGATTAGAATTGATTCGTAGTTGGATTTTACTGCATCTTTCTACTCGCATAAATATTTCG
TTAATTTCTGATTTTTTTATTAAATTAATGGATTTGCCTATTTCTTTCTTTGATGTTCGT
ATGACTGGAGACATTATGCAGCGCATCAATGATCATCATCGCATTGAGCGAATATTAACC
ACTTCGTCCCTAAGTGTTTTGTTCTCGATAATCAATATGTTCATAATGGGAGGAGTTTTA
ATGTATTATAACTTATCCATTTTTGCTGTGTTTTTACAGGAAGCTTTTTATATTTCCTGT
GGGTAATTTTATTCTTGAGTCGCAGAGAAAAGCTAGACTACAAGCGTTTTTCGGAGGTTT
CACAAGAACAAAGCAAAGTAATAGAACTTATAAATGGTATGCAGGAAATAAAACTTCACA
ATGCCGAAAAACAGAAACGTTGGGGTTGGAATATGTACAGGCAAGACTCTTTAAGGTTTC
TATGAGAGGTTTGGTATTAGAGCAAACTCAAAATATAGGCTCTAATTTCATTAACGAAAT
AAAAAATACTATAATCATTTTTCTTTCGGCAAAACTAGTTATTGATGGTCAAATTACTTT
AGGAATGATGCTAGCGATAAGTAGTATTGTGGGTAGTTTGAATGGTCCAATTGTTCAACT
TATCAATTTTATTCGCGAAGCTCAAGATGCCAAAATATCATTAGCTCGTTTATCAGAAAT
CCACGAAAAAGAAGATGAAAGCCAGCAAGAGGAAACGCAAATAGACGACATTCCTAGCAG
CACTGATATTTTGATTAAAAATATGATTTTCAGATATATTGGTTCAGATGCTCCTGTTTT
AGAAGACCTAAACTTAACAATACCTGCTAATAAAATTACTGCGATTGTTGGCACAAGCGG
AAGCGGTAAAACTACTTTAATGAAGTTGTTATTGAAGTTTTATGAACCGAATAGTGGTAA
TATAAGTCTTGTAACGAAAAAAGAAGGGATTGCTTCGACAGACTTGAAAAATATTGCTCA
ACGAACTTGGAGATCACATATTGGAACTGTAATGCAAGAAGGGTATATTTTTAATGATAC
CATTGCCAATAATATTGCCATTGGGGTGGATATTATTGATAAAAAACGATTAGTTTATGC
TGCTAATGTGGCGAATATCAAGGATTTTATACAAGATTATCCTTTAGGTTATAATGCTAA
AATTGGAATGGAAGGTGTCGGAATGAGTACAGGGCAAAAACAAAGATTACTAATTGCTAG
AGCCGTTTATAAAAATCCAGAAATGTTGTTTTTCGATGAAGCGACGTCAGCTCTAGATGC
TAATAATGAAAAAGAGATTATGCAGAAATTGGATGTTTTCTTTAAAACAAAACCGTTGTA
GTTATTGCCCATAGATTGAGTACGGTAATGAATGCCGACCAAATTGTAGTTTTAGAAAAA
GGAAAAATTGTTGAAACTGGAAATCATAAGGAGTTAGTGAAATTAAAAGGGAGTTATTAT
GAATTAGTTCGTAATCAGTTGCAGTTGAGTAGTTAATAGTTTTGTGTAAGAAGTAAAAAA
GGAATGATGTCAGAAAATGTAGTAATAGAATTAAGAAGTGAAGAAGTACAAGAAATACTT
ACACGAGTGCCACATTGGATGATTCGGTGGGGTTCGGTCGTGATTTTATTAATCTTGTGT
TCTCTTTTTTTGCTTCTTGGATGCTCAAATATCCTGATATTATTTCAACTCCAATTATTA
TTACTACCAATATTCCACCTGAAAAATTGGTTACTAAAATGTCTGGAAAAATTGAAGCAA
TTTTAGTGAAAGACAAATCAACTATTCTGAAAAATACACCGCTTGCAGTTATTGAAAATT
CAGCTAATTATAAAGATGTTTTTTTATTAAAAAGCATTGTAGATACTCTAAATATTGACA
GAAGTACATTCCCTTTTAAAAAATTAAAATCGGCTCAATTGGGAGAAATTGAAAACTTCT
TTGCATTGTTTCAAAAAGAAAGTATTGCTGATGATTTGAATGCTAAATTGCAACCCTATC
GAGTGGAAGGCATAGCTCAAAACTATGAGGCCATACAACTAAAAGAACGATTGAGCTTGT
TAGAATCACAAAAAAGCAATAACCAAAGCGAATTGTTTTTGCAAAAAAATGATTTAGATC
GATATGATGGATTATTCAAAAAAGGAATTATTGCAACTCAAGAATTAGAAAAACACAAAT
TAGCCTACCTGCAAGTTGAACGAAATTATAAGAGTTTATTGAGTACCATTTCACAATTAA
AATCATCCTTAAATGAACTCAATAAAAATAGTAAAACTACTCAAATTAACGAAAATGAAG
AGAGTGTAAACTTGCAACGTAATGTAATTCAAGCATTTTACGGACTTAAAAAAGCGATTA
AAGATTGGGAATTAAACTATGTTTTACGCTCATCAATTGATGGAAAAGTTAGTTTTTTGC
AACTTTGGGCGAAAAATCAAACTGTAAATGCTGGAGACAATGTGTTTGCTATAATTCCAA
CAAATAACAATGGTTATATTGGTAAAGTAAAAGCTCCTGCGCAAAATTCTGGAAAAATAA
AAATTGGGCAAACGGTTAATATTAGATTAGCAAATTATCCTGACCGTGAATTTGGAATTA
TTAAAGGAAAAATAAATGCTATTTCCTTAACGCCTGATAAAGATGGTAATTTATTGATTA
ACGTTTCGTTACCAAAAGGATTGAAAAATTCGTATAAAAAACAAATTGTTTTTCAACAAG
AAATGTCAGGAACTGCCGATATAGTAACCGAGGATTTACGTTTGATTGAACGATTATTGT
ATCAGTTTAGAGATGTTTTTAAAAGATAATTAAGGAAAAAACATATAGAAATATACTACT
TAAAAATTTAGATTACTTTTGTTTTATTTAAATAAAATAGATTTACTTTTGAAGACTTCT
CCAAAAAAGTAAAACGATGAACTATTACATTGTCATTCCTGCTCATAACGAAGAAGTATT
CATTGCTTTGACGCTGCAATCCTTGATTTCGCAAACGTTGTTGCCCAAAAAAATAGTTGT
GGTCAACGATAATTCTACGGATAAAACGGCCGAAATTGTTTTGGCTTTCGCCAAAGAAAA
TCCATTCATTTCTTTAGTAAATAAAACTTCCGAAGCGATTCACATGCCCGGCAGCAAGGT
TATTCAGGCTTTTTACAAAGGGTTTGAAACCTTAGACAACGATTATGATATTGTTGTAAA
ACTAGATGCCGATTTAATTTTACCCAATAATTATTTTGAACGCATTGTCGCTATTTTCGA
GAAAGATTCAAAAGTGGGAATGGCTGGCGGATTTGCCTATATCGAAAAAATGGCGATTGG
ATTTTAGAAAATCTAACCGATAAAGATCATATTCGTGGGGCTTTTAAAGCCTATAAGAAG
AAATGTTTTGAACAAATTGGAAACCTGAAACCCGCAATGGGTTGGGACACGGTCGACGAA
TTATTAGCCAAATTTTATGGTTGGAAAGTGATTACAGATGAGAGTTTAAAGGTAAAACAT
CTCAAGCCAACAGGTGCTAACTACAACAAAACCGCCCGTTACAAACAAGGGGAGGCTTTT
TACACTTTGGGTTACGGATTTTTCATAACTGCAATTGCATCGGTAAAACTGGCAATGATG
AAAAAAAGGCCTTTGCTTTTTTTAGATTATATTCAAGGTTTTAGGAAGGCAAAATCAGCC
AAAACCCCATTATTAGTTACCGAAGAACAAGCTAAATTTATCAGGAAATATCGTTTAACA
AAAATGAAAGAAAAGCTTTTTTAAGACTCAATATTCCATTTCCTAGTGTTGCTATAAAAA
AAGCTAAGAGCACATAACTCATAACTCACAACTTATAACTATTTTTGACAATATTATAAA
ACCATGATGCTTCTCCGTTATTTATCTCAGATAGGAAAATACTTTTTGATGTGGAAAGAA
ATTTTCAACAAACAGACGAAATGGTCTGTAATGAAAAATCTTATTTTCAAGGAGATAGAT
GATTTAATTATTGATTCACTCGGAATTGTGGCTTTCATTTCTTTTTTCGTGGGCGGTGTT
GTAGCCATACAAACGGCACTAAATTTGACTAACCCGTTAATTCCTAAATATCTTATTGGT
TTTGCGACTAGACAATCTATCATTTTAGAATTTGCACCTACCTTTATTTCTATTATTATG
GCGGGAAAAATGGGTTCGTTTATCACGTCGAGTATAGGAACCATGCGTGTTACCGAACAA
ATTGATGCTCTAGAAGTAATGGGAGTAAACTCTTTAAATTATTTGGTTTTTCCAAAACTA
ATGGCGTTGTTATTATACCCCTTTCTTATAGGAATTGCTATGTTTTTAGGGATTTTGGGA
GGTTATATTGCTAGTGTTTATGGGGGGTTTGGCAGTAGTGCTGATTTTATCGATGGATTG
CAAAAGGAATTTATTCCCTTTCATATCACATACGCCTTTATAAAGACTTTAATTTTCGCT
TTAATCCTAGCCACAATCCCATCATTTCACGGCTATTATATGAAAGGTGGTGCACTCGAA
GTAGGAAAAGCAAGTACGGTATCGTTTGTTTGGACATCGGTCATGATTATTTTGATGAAT
TATATTTTAACCCAACTCCTTTTAACCTAATGATCGAAGTAAAAAATATAGAGAAATCGT
TTGGCGAGAGCAAGGTTTTAAAAGGAGTCTCGACTGTTTTTGAAACTGGAAAAACCAATT
TAATCATTGGTCAAAGTGGTTCTGGAAAAACAGTTTTATTAAAAAGTTTGTTAGGAATTC
ATACTCCAGAAGTAGGCACAATCTCATTTGACGGAAGAATATATTCTGAATTAACTCCTG
ATGAAAAACGGGAATTACGCACCGAAATTGGGATGGTTTTTCAAGGAAGCGCTTTATTCG
ATTCGATGACAGTCGCAGAAAATGTAGGTTTCCCATTAAAAATGTTTACCCATAATTCTA
AGTCAGAAATTCAGGATCGTGTCGATTTTGTATTAAAAAGAGTCAATCTTGTCGATGCAC
ACAAAAAGTTACCTTCTGAAATTTCAGGCGGAATGCAAAAACGTGTCGCCATTGCTCGTG
CCATTGTAAACAATCCGAAATATTTATTTTGCGACGAACCTAATTCTGGTTTAGACCCCA
ATACCGCCATTTTGATTGACAATTTGATTGGAGAAATTACCGAAGAATACAATATTACAA
CTGTGATTAATACGCATGACATGAACTCGGTAATGGAGATTGGTCAGAATATTTTATTCT
TAAAAAATGGTCTAAAAGCTTGGCAAGGAACTAAAGAAGAAATTTTTAGAACCAACAATG
AAGCCGTTGTTGATTTTGTTTATTCTTCCAATTTATTTAAAAAAGTTCGAGAAGCCTATC
TAAAAGGGTAAAACTATTTTCTGTTATCTTTTCAAACCCGACACAATTTCTTTTATATCC
TGTTCTTTGCTTTTTGGATAAATTAACAAAACATCATCCTTGTCAACAATAATATAATCC
TCGAGACCGTCAATAATTACCCATTTATTTTTTGATGCACTAATGATATTCCCTGATGAA
TTATTCAGCAAAGCGGTGGCATTTACAACGGCATTATTAGCATCGTCTTTTGGCATTTTT
TCATGTAATGAGCCCCAAGTTCCTAAATCATTCCAGTCGAAAGTAGCAGGAAGAACATAA
ACATTTTTGGCATTTTCCATTATGGCATAATCAATCGAAATGTTTTCGGCAAATGCATAA
TTTTCTTCGATAAAAATCTTTTCTTCGGCTGTGTTATACTTTTTCAATCCTTTTAAAAAC
AAAGCACTCATTTGCGGCTGGTAATTTTCGAAAGCTTGGATAATTGCTTTTATGCTCCAA
ATAAAAATTCCGCCATTCCACAAGAAATTTCCACTAGTAATAAATGATTTAGCCGTTTCA
TAATCGGGTTTTTCTCTAAATTGAGAAACTTTTTTTATTGCATTAGCATCTTTTTGTCAT
ATTCAATATAGCCAAAACCAGTATTGGGGGAAGTAGGCTGAATCCCAAGGGTCATCAACG
CATTTTCGTTAGAACAAAAATCAAAGCATTTTTGTAAATTTTCGGCAAAAGCCACTTCGT
CTTCAATCCAATGATCGCTTGGCGCAACAACCATAACCGCATTAGGGTTTTGTTTTTGAA
TTTTTAAAGAAGCATACAAAATACAAGGGGCTGTGTTTCGCATTGCTGGCTCAAGAATAA
CCTGTTCTTGCTTAACCATAGGTAATTGTTCTAAAACAATTGAATTGTATTTTTCGTTAG
TTAAAATCAGGATGTTTTCAGTCGGGATTAGTTTTGCGAGCCTGCTAAAGGTTTTCTGGA
TTAAAGTATCTCCAGAGCCCAGCATATCGTGAAATTGTTTTGGAAATTCAGTTGTACTTA
CTGGCCAAAATCGGGAGCCAACGCCACCAGCCATTAATATTGCGTAATAATTTTTATTCA
TTTTATAGTCAACAGTCTTATTTTGACCGTCATTTTTTTTTGTTTATATTAACTCGGTAA
TAATTCTACTTCAGCATTGGGGTTAAAGAGATAAATTTTCCCCGAACTTATTTCCAAACA
TTCAAAACGCTTGGTTCTTAGTGCCACTTTTTTAAAAATTTTTCCATTGTAAATTCTAAA
AACACTACCGAAAGGAATTTCAAAGATATGGCTTTTATCATTTTGTTCGTCAAATTGTTT
GAGAGCCAAGGATAATCTGGCATCTGTATCGCTACTAGCAGATGGGTTTTTAAAATGTCG
CGCCAGCAAAGGTAATAAATGATTGGGGAAAATCTCAGGGCGAATAAACGGAATCATCAA
CCGTTGAAAAGTATATTTCCATTCGTTTCCGTGTGGTTTGATATTTCTTCCAAATTTTTC
GAAAGCAACCAAATGCGAAATTTCGTGAATCAATGTTATCAAAAACTTGTATTTATTCAA
ACTGGCATTAACTGTTATCTCGTGTTTCCCACTTAATCCTTTTCGGTAATCGCCATGACG
AGTCACGCGTTCGTTCACGATTTTGAGATGCACTTGATTGACTACAATCAGTTCAAAAAC
GGGTTTCACGGCCTGTTCGGGAAGATATTTTGAAAGGGTTTCGCTCATTTATAAAATTCC
CTCGACTGCGCTCGGGAAGACAAAAAATTAGTTGAATTACGGATTGGTAGATGAAACTTG
AAGTACTTTCCCGTTGTAATATTTGTTTCCGTTCAAAGCAAAGTCAAAGATATAATGAGC
CATTTCCTTTGCCGAAATGGGTGCTTCATAACCTGGGAAAGCTTCTTGCAACATTTCGGT
TTGAACAGCCCCAAGAGCCAGAACATTAAAGGAAATTCCGCTGCCTTTATATTCTTCTGC
CAATAATTCCGATAAGGTAATAACCGCTCCTTTGCTGGAACTGTAAGCCGCCAATCCTGC
GAATTTTAGGCTTCCTTGAATGCCTCCCATCGAACTGATGGTAACCACGTGGCTTCCTTT
TTGCAAATGAGGCAAGCAAACACGAGTCAAATTAGCCACGCCAAAAACATTCACTTTATA
AATGTTTTCGAAATCTTCTTGAGAAGTTTCTGAAAAAGGTTTAGCAACAAACCCCCTGCA
TTATGAATGATTATATCTACGTTCTTCCAAGAATGAGAAAGAAAACTTTCTACTTTCTGC
ATTTCGGTTTCATCGGATAAATCGACGGAAAGGCAAGTGATATTTTGATTTTCGATAAGG
GCTTGAGGTGTTTTTCTAGAGATAGCCAATACATTGTGTCCGGCATTGGCAAACTGTAAA
GCCAATTCATAACCAATTCCTCTGGAAGTTCCCGTAATGATGATGTTTTTCATTTAGCGA
AAATAAACAAAATCTTTAAAAAAGTTAGCCACAGATTCACAGATTACAAAAAATGATTTA
TTTGTAAAAACAGCAACTGATTTATTTTATGAATTCTAAACCATTTTTCTTAACTTTTTG
TGATGGCTAAGTTAGTATGTCCATATTGGTGTTTTAAATTAACTTGCAGAAGGTACTTAA
GATATTCTAGAAAAGACTTCAACATCAAACTTCACAAAATAGCAAATTACATAACCAATT
CCTCTAGAAGTTCCCGTAATGATGATGTTTTTCATTTAGCGAAAATAAGCAAAATCTTGA
AAAAAAGTTAGCCACAGATTCACAGATTACAAAAAATGATTTATTTGTAAAAACAGCAAC
TGATTTATTTTATGAATTCTAAACCATTTTTCTTAACTTTCTGTGATGGCTAAGTTAGCA
TGTCCATTAACTTGCAGACCCTACTTAAGATATTCTAGAAAAGACTTTAACATCAAACTT
CACAAATTAGCAAACTGCAAAACCAATTCCTCTGGAAGTTCCCGTAATAATGATGTTTTT
CATTCGAAGTTGCTATTTGTTTTTTTAAGGAAAATGGAATTCGCACACTTCTTTTGGCTC
ATCATTAAAATTTGACGTGTGCTCATTTCATAAAGCGAAATAAACAAAATCTTTAAAAAA
AGTAGTTTTTAAAGCAAGTGTCTTCTTTTAATCTGATTAGTCAAGGAGTATTAACATCCC
GAGGTTAGGTTCTTTTGATTTAAAATACTTTTTATACACTTTGACCATTTGGATAAAAGC
CAAAGCCACAAAAAACAGCGGAATAACAACTGGCATAATGTATTTCGAAAAAGACAGGGT
GTTTTGGGACAAGGAATCTAAGAATACTATTATTGCTAGCATTCCAAAAAAAGTTCCTAC
TAATGTTCCAAGAATATAATAAAATTTGAGTTTTTGAGCTAATGAAATGGATTTTGCATT
CATTAAATACAAATTCCAACCCATCCAAAAGGGAATCTGAAGAAAATTCAATCCACACAA
AACCATTCCTATAAGAAAAGGAGAATACTGAGTATAATTCTCTAAATAATTATGTTCTTT
AGTTGTTTGATTAGCATTTGCGAAAAACAAATAAGCCAACAACAAAAAGAAAAATAGGGC
AAAAAAATCGATTGCCTTCATTAATTTTTTATTTTCCGCCAACTGGTTCGAAAAAATGAC
GGTTAAATAAATAACAATGGCTTCTACCACTATGACTCCTAATAAATAAGGAACTAAAGC
ATTCATTCCTGATTTAGAAAAAATTTCAACACCAATAATATTCAAATATCCTAGAGGAAG
CGAACCCAGAAAGCTCACTATAAATCCAACGAATATGTTCTTGAGTTTTATCATAATTAA
TTGCTACGAATTTACTTCGTCTGTTCGCTACGCTCGAGCCACGAATTGGTTTATATAAAT
TCCTGAATTTGTGGCTGCATTTTAAAAATTTATTATTTTTTTTGCTCTGCTCTAAATGCA
TTCGATATTCTTTCATTCCTACTTTATGCTTCAAATAAGGGACACCTTTTTTGTGGTTTT
GCGCACTTATTTCATACATATACCTAATATGTCGCGCGAGTTCTTTCCAAGCAAAAAGAG
AGAATGCCTTGGATCATAAATGTGTGTTGGCTCGCTAGCAGCACCATTTAACTCAACTAT
TGAAAAATTTTCGCCTCGCTCTAATTCCTCCCAGCAGGTATACATAACGTCTAATCTTCC
AAAATAAAACTCTGGAATTTGAATGCAAATGGTGTTAATGGTTTCGGTCAATTTTGGACT
AATCCAATGGCTTCCATCGATAAATTTTGCACCACGAGCATGATTCCCGTAAGGCACCAT
ATTTAACTTTTCTCCTTTGGGTAAAATTTCTAATAATTTATTGCCGTATTCTAATTTAAG
GGTGGCTAATTGCAATTCATAACGCGGATTTTTTTTAATCAATTCCTCGATAGTCGAAAC
CCCATCGCCAGTAAGAATCATAAATTCTTTAGAAACAATTCCGGTTATTTTTCCCGTTTT
TTGATCCGGATACCGCACATAAAAAATTCCTACTTCATTTCGAAAGGAATTAAATCTTGG
ATTACATAATCAAAATTAGCTTTGGTATTATAAGCTTGTAGTTCTTCTGGATTGTGAATT
TTTTTAACTGCCGAACCCCGTAACCCAATGTCTGGCTTGGCAATAAGCGGATATTTTATG
CCTGAATTTTGAATCGTTTTTAGTATTTCTTCTAACGGAGTTTTCTCGATAACTAACTCG
GTTTTTGGATAATATTGTTGTGGAATCAGGTTATAAATTGCTTTTTTAGATTCCATAATA
AACCCACCATTTTTTATTTTGGGATTACTGGCGTTGAAGAAAAAATGGATTTTGCCTTTA
TGGAATAAAATCCCCATAAAAAATAAATGGGAATATAAACAATCAGGAAAGGCCAATATT
CCCAATGGAAGAGTTTGTGGAGAAAAAGCTTGAAATTAAAAGTTTTAGAATACAAGTTTA
AATGACTTAAATGATTATAAAAGAAGTTTCGAAATCTTTGTTAGCCGCCAAATCGTGATG
CAAGATAGCAACTTTGTTTTTTTCGATAACAGATTGTGTAATACTTAAAGTCTTTAGCTC
TCCTTTTCTATTGATAACCAATCCATTTTCTTGATTTTCTTCTTGGGTATAACGATGAAA
ATGAAGCATTTCTGCTTCCGAAATTTCAGCATTCGATTCTAAAAATGTGTAAAACCATTC
TGCACGATTTTCTCGAATTGCCATTGGATATAAAGTTGCTGATGACCAAACGTGATTTTT
ATTGGCATTCAATGGCGTAGTTTCCTTTTCTAATCCGTTCCAACGCAGTTGAAAAAGCGC
ACCGTTTTGGAATAAAACTAGGGTAAAGGGCTCGATGTTTTCCAAATCGATTTCTGCCCA
AAAATCCTTTGGCGATGAGTTGCTAATCATGTCCAGAACAATCAATCCGCGGCTTTTTCG
ATAAGGAGGTTGCACTTGGTGTTTTTTATTTGCACCGTTTAACAAAACCAGAACCGTCCC
TTTTTCGTCAACCACAAACCAAGTTCCTCCAGCTTTTGGGTCTTTTGGAAAAATAATATT
TTTGTTATTTAAAAAATAATTTCGAGGTTCAATGGCATTTGGTCTAAGGACTTTTTCGTC
CCGATTCGAACTGATAATTGTTTTGCCATTTGCCGCAACAAAACTTACTGTGCACATAAA
TTCCGATATTCGATTGTGGAACGGGCTACCCCAAAATTGTCATCGACTGCAATAGACTCA
CATTGGAAAATAGCGACTTTTATCAAGGCTTGATGATGGATGCAATGCTCAAAATTGTAT
AGCAATTCCCGAAAATAATTGCTTTCTGTATTAATCTGGTTGCCGTCAATCATTTGCTGT
AAAAGGATTTTTTTGTTGGCCTTATCTAAATTATTTTGAATAGCAACAATTTGCTGGATG
GCGAAATCAGTATCTGTTTGAATTTGAATATTTCTTTTTCTGTCATCATAATTTACAATT
CCAGATGTGTACTGATTTTCGAGGCATTGAAACAATTCTATAATGTGGCGTGTATGCTCA
CCAATGCTTGCATTACTTAATTGAGGGCAAGGTTTTGAATAGTCAGCATCAGACAATTGA
TGAAGTAAATCAATCAATTCTCCAAGATTATTATTTATGGAAGATAGCAACATTTTTAAA
ATTTTAACATTAACAAATCAGCGATTTTTTTTCCTATCCTGAAAGACCAAATAAGCACAA
CAAAGAAAGGTAATTATGGCCAGTATAAAAGTTCTCCTCCATCATTTTGTACTTCGATTC
CTAGAACAAATAGATGTGAAAAGATAGCGCCAAGCATCACACCACAGCCCATGAAAGCTC
CAAATAAAGTTGTTTTCGGTATTAAAATTAGAATTACGGCAATCAATTCTGCAATTCCGG
AGCCAATCCTGCCGTAGGGTTCCATCCCTAAAGTGGTAAAAATATAGACGCTTTCTTCTG
CCGCAGTAAATTTAAAAAATAAAGTTTGCAGTAAAATTACGGACGAAACTATTCGTAGAA
TCCAAGGTAGTGCTTTCATAGTTTTGGTTTTTTATTTATAAATTTTATTCCAATTTGATT
CTGCTTTTGCTTTCAAATTATTTTCGTTTTTATTCCAACTTTTCAAAGTATTATTAAAAT
AGGCATTATAAAACAAATACAATTTGCCGTCAATAATCTTGAAGGTTTCGGGGTCTATTT
CAACTTTTTCTCCGTTTGCTCCCATAGCATACGCGCACCAACCTCCGAACTGCGGCTCAA
ATCCAGAAGGATTTTTCAAAAATAATTCCTTATTCATCGAAGTCGAAAAATTATAACTAA
CTCCTTGATAAGTTGCTGCTAATTCTTTTTTTCCTTTCACGGCTTTTCCCTGCTTAAAAT
AAGAAACAGGATCATACCCTTGAATGGCGATTTTGTTTTCTAAATTGAATTCTTTTACTC
GTTTTGCATCGTTTTGTGCAAACCTGAAAGAGTGACTACTAGTAATGATAGGATAAATAT
AAACTTTTCATTTTATTTTAGAGATTTTGCAGCTGCAATTAATAATTGGGTCGAAATTCG
GTTTTTGTAATCTGGTGTAATGTGCTCAAATTGAATTTCGCCACTTACATTTACAATAAA
AACTGTTGGCACAGGTAAGAAAGAAGTATTTATACTCTCGGATCCTGCTGAAATATAAGG
TTTATAACCTTCGGGTGCTTGAAATGCAATTCCAACTGCTTTAGACAATGCTCCATCACT
ATCAGATAATAATAAGTAATTTATTTTATCCTTTTCGTCTGTTATTTTCAAATTTTTGGG
CGAATCAGGGCTTACGGCAATAATTTGATACCCCAAATCTAATAATTCTTTTTCAGATTC
TCCTAAAGCAGACAACTGAATATTACAATACGGGCACCAACCTCCGCGATAAAAAACCAA
AACAGTTCTTTTTTTACCTATCAAATCTAATAAATTTACCGCAGTATTATCAACTGACTT
TAGGGTAAGGTTTGGAATTTTTTCTCCTACAAGCAAAGGGGAAATTCCCGTAGGTAACTT
AGGCAAATCCGTTTGAGCCGAAGCAATTAAAGAAAAGAATAAAAAGAACAAAGCGATACT
GATTTTTTTCATGATAGTGTTGAATTTTGTTATTTAACATTGCAAAGATAAAGCAGTCCT
AAAACAGACTTTGTCGGTTAGTTTACAATGAGGGACTATTTAAAACGAAAAATTATATTG
AAGTGCTAGAACAAGACTTCTTGTCAATCCGTCTGGTCGAATATCTCTTACTACAAAAGG
AGTAGCTATCGAAAATTCGACACTTTTTTGTTTATTAATATTAAAAACACTAATCAGATT
CCCGTTGATTGTTAAGCCATTGGACCCAATGTAACTCACTCTTNNNNNNNNNNNNNNNNN
NNNNNNNNNNNNNNNNNNNNNNNNNNNNNNNNNNNNNNNNNNNNNNNNNNNNNNNNNNNN
NNNNNNNNNNNNNNNNNNNNNNNacttgGTAAATGACATCTCTTTAGGACAACTTACCTA
TTATAATAAATTAAACGAACGAAGTGCTTTTGCAACGAGTTTTCGTTTTTTTGGCTTAGG
AAATATTGAATTACGAGAAACTGGAGATCCAAACGAAACTCCAAGAATAGTCTCTCCAAA
CGAATTTACTTTTGATGGCTCTTATACTCTAAAATTAAGCGAAAAATTTTCTATGGCGGT
TGGAGCAAGATACATCCATTCCAGCCTTAAAGTAGCCTCCGATACTGGAGATGCTTCGCC
CGCAAGCTCTTTTGCCATTGATGTTGCTGGTTTTTACCAATCAGAAGAAATAGCATACAA
TGATTTAATGGAAGATGGAGAGCTGGATTTAACATTCAAAATTTAGGTCCAAAATAAGTT
ATGACAATACGGAATTTAACAATAACTTTCTTCCTGCCAACTTAAAATTAGGAACAGGTT
TTGATTTATACTTGACGATTACAACAAAGTAGGACTAAGCGTAGAATTTACAAAATTATT
AGTCCCTACTCCACAAAATCCAGATTTGAACGGAGACGGAACAATAACTCCTCAAGAAAG
ATCCCAAAATTTATTAAATTATCGTTCGATAGGATGGCTTCCTGGTGTTTTTCAATCCTT
TGGAGATGCTCCAGGAGGAACTAGCGAAGAACTAAAAGAATTTACATACGCTACTGGTGT
CGAATACTTATATAAAGATGCATTCGCTGTGCGTTTAGGTTATTTTCACGAAAGCCCATT
GAAAGGCGCCAGACAATTTCTGTCTCTTGGAGCAGGTTTCAAATATAGCGTGGTAAAAGT
AGATGTTTCCTATTTATTTTCTGCTTCAAAAGTACCAAACCCTTTAGAAAACACGCTGCG
TTTTTCTTTGACGTTTAACTTTGGCGACAAATATGAGGAGTATTAGAGGCAATTAATTTT
TAAACTAAAAATCCAAATTTCACGCTATTGAAATTTGGATTTTTTTTTACCCTAAAAGAA
TGAAAAAGATAGCCATTTCCACAGCGTTCCTGCCCCGCTCCCGCACGAATCCTTTCGTGT
GGACACAATAAAGATAAATTTATAGAATTATCAAACCATTTATCACAAAACCACTCAAAT
ATAAAAAATCTAGCTTTTACAACAAATTACCACACGAAAGGATTCGTGCGGCAGCGGGGC
TTTTACATTATATTGTAAATATAGAAAATTCGTTGTATCTACTACATACCACACGAAAGG
ATTCGTGCGGTAGCGGGGAATTAAATACAAGTACTTTTGCTTCGCTAATATTTATATAAA
ATATAGCAAGTAGAAAAATAATATTCTATAAAGTAGTTTCATTTTTTTTATTTACTTGGA
GCTGTTTTATTGGTGATTTTAATTTTACGCCTCATTTAGTTTCTCTTTCCAGTTTCAATA
GGAATTCCAAATTCTTCAAGTGCAAACATTTTACATTCTTCTATTGAGTTTTGCAAATAA
TCATTAATACATATTTCGTTTTCAAAGCAATACAAATATGCTCCAACCTCTGGTAAATCT
TCTTCTATTATGTAGTTTGTTTTACCCCAAACTGTTTCTAATATTTTAAACTCCATATTC
TTTTATTATTTAGGATAAATACGATGAGTACCAGGTATAGCATCTTTCCATTTTCCATTT
ATAAATTGTTCCAAATGTAAATGGGGTGCATCTCCAGAGGGTACTGAAAAACATCACTTA
TTTTGATCAACGTTCTTTTTAGATATTAAAAAAACCGCTTATAACAGGATTTTAAGCATC
CGTTATAAGCGGTTTTATTTTTGTAACTGTTTTTTATTGTTGATTGTATGTGTCTGTTTT
TGACTTATACAGGTTCATTTGGTAAAATGCACGTGTAGATTACATTTTCTACATTAATTT
GAGTATTCTTTTTAAGTTGACTGTAAAAATTGCTATTGCACCTTGCATTTGCATATTGGT
AATACCGTATGATATTGCTCTATCATAACCGTGTATATTTTTTAACTCGCTATTTTTAGC
TTCTATCTTGTATCGATGTTTTGCTTTTTCTTTGTAATATTCTGTTTCTTGAAAAGCCAT
TTGGTCTTGATGCAATTCTGATTTTATGGATACCGAATACGTTTTTGTCTTGGCTCCATC
TTTATAACAACCTTCCTTTAAAGGGCAATGCTTGCATTTTTCGACATCAAAATAGTAAGT
ATCTACTTGATTTACCCCCGACATCTTTAGTGCCTTGGCGCGCTTTTCGTATTGCTAAAT
GCCCTGCTGGGCAAACAAACCTATCGGCATCTTTATTGTAATCAAATTTATCTTCATCTT
TCCTAAAGCCTTGGGTTATAGATGGATTTAGACGCGCTACTATTTTTATGTTTTGTTCAG
TTGTAATTTTAAGATTCTCTTTTCCAGAATAAGCTCCGTCGCCAATAATGGTATCTACAA
TCAACTCCGTTTTCTTGACTGATTTCTAAAAGTTTAGGTAATTCTGGTCCATCGCCTTTT
TCTCCAGATGTAACTACAGCCGCGGTAATGATGCGCTCTTCGGTCATAGCCAAATGAGTT
TTGTAGCCAAAAAGGAACTCTCGGCAGATTTATGACCTATTTTTGCATCGGTATCTTTGG
ATAGGGTTAAATTTTCTTGAGTGTCTTCTACGGTTTCTTTTAGCAGATTTAATTTTTCCT
TCACAGCGGGTATTGAACTTATAGACGGCTCATTTTCTATGCGTTTTTCTAACTCTTTGC
AATAAGCCAGCTCCTTTTCTAAATCATTGTCGGTATTTTTTTTGGGCATACGTTCTTTGA
ATTGGTCGTCAAAGGTGTATACTGTTTTTCGAAGTAACTTGGAGCGTTCTCTCAATACAT
CGATGGCTAAAAACGGATTAGATCTTGATAAAGTATGAGTGGCATCAACGATAATGGACT
TCGAACGAATTATTCCTTTTTCAATAGCTATGGTTACTGTTTTGTTTATCAATAGATTTA
ACAAGTCGGTGTCTTTCAAACGTAGTTTTCTGAATTTGGTCAACGAACTCGGATTAATAA
CATCGTCTTCTGGATTCATATCCAAAAAATATTTAAAGGACATATCGTAACGCGAACGTT
CCACTACATCAACATCGGAAACGGTGTAAATTGTTTTAAGAAGCAAATACTTGAACATAC
GAACGGGACTTTCTGCCATACGTCCATTATTGGTGCAGTATTTATTTAACAACTCATCGT
AGATAAATGAAAAGTCTATCAAATCGTTAATTTTTCTCAAAAGATTATTCCTTGGAATAA
TTAAATCATATAAAGAGGAATGCTCGCTGAACTGTATTGTTTGTTGCTGTACTAACATGT
AAAAAACCTTATAATTACAGCTAAATATACCAAAAAAGGAGTAGAAATCCTAAGCTTTCT
ACTCCTTTTATTTATCAATTTATTCGAAAAAAGACTTTTTCAGTACCCTCCATCTCCATG
TGGATTTTTTATATCAAAACGAATTTTTCTTAATCCGTCTTTTGACATGAATATATTATC
TCCAGCTTTATTTGTTACAACTTTGGCTTCCTTTCCTAACCAAGATTTGGCAAGATTTGC
GGCATCATCTACTTTATTTACCCCCTTAGCGGCATTTAAACCTCCTTGTTCTGTTGCCTT
AATGCCGCCCCAACTATTAAACCCCTTATAAGATGCAAACCCTCCCAATGCTATTGTCGA
TATATCTGCATAAGTAGCTACTCTTTCGGCAGTGTCATAACTTGCTCCAGAATATACAGC
AGTAGCTCTTACTCCTTTGTGCAATAGGGTGTTTTGGCTTTCGCCAGTCCATAATTGCAT
AAACCCTGCCGAGGCATTGTCAGCTCCGTTTATAGCAACTGCATAGCCTAAATAACCTCC
CACTCCTGATTCAATAGTTGCGGCTCCAAAAGCACCTCCTCCAATTGTCTCAACAGCTCC
ACCAATCATCTGCAAAGCCCCCCGCTCCCGCACGAATCCTTTCGTGTGGACACAATAAAG
ATAAATTTATAGAATTATCAAACCATTTATCACAAAACCACTCAAATATAAAAAATCTAG
CTTTTACAACAAATTACCACACGAAAGGATTCGTGCGGCAGCGGGGAATTTGCTGAAACA
GAAATAGAAGATATTGTAAAACACAAAAAGCTGATAAGAACAATGAATGTTCTTATCAGC
CAATTTTCCATTTTACTGAACAATCTCATACTTGCCTATTTTTCTAATAGAGCGATAATT
TCACTCAATCGCTTTTTAGTTATTTCACCATTTATTTCTGGATTGGCTAATTCAAATACG
ATTTCTTGCAGTTCATCATTTGCAAACTCTATATCATCTCTACATTCAATTGCATTTGCC
CAATTTGTTATAGTTTCAAGATCAATTTCATTATTGATGTTTCTTTTCAAAACACTCAAA
AAAATCTCAGCATTAATTTTAAACAAGGCCTTTTCAATATCCCAAGGATATTGAGATAAT
TCTTTTTCTAACACTTCAATATTTCCTTGAAGCAGAACTAACTCTTTTAATATTTCTGTT
CTATTTCTCATATCAGAATTTGGTTTTATGTGAATAATACTTCCATCAGGAGCAAACGTT
GTCTTTATCATGTTAAACGTTTCCCCTTGTGGATTCACCCATTTCTGATATAAAGCACTT
GAACCTGGGACTTTTCCTGGTGAAGTGGCCTTAAATAAATAATTCCCATCTTCTAACAAC
TCAAAAGATGCACTTGCTTTAGAGTTTGCAGGAATTTTACTTACAAATCGACTGTAATTG
CTCTTAACTGCTCCTTCTAATATAGTTTCTCCCCCCTTAGCGGCATTTAAACCTCCTTGT
TCTGTTGCCTTAATGCCGCCCCAACTATTAAACCCCTTATAAGATGCAAACCCGCCCAAA
GCTATTGTCGATATATCAGCATAAGTAGCTACTCTTTCGGCTGTATCATAACTTGCACCA
GCATATACAGCAGTAGCACTAACACCTTTGTGCAACAATGTGTTTTGGCTTTCGCCAGTC
CATAATTGTATTGCTCCAGCTGTTGCATTATCAATACCATTCATAGCAACTGCATAACCT
AATACTGCACCTACACCAGTTTCAGAAGTAACAACGCCTCCAACTCCTCCCAGAATTGTC
TCAACAGCTCCACCAACCATTTGCAAAGCCCCCACAACTCTTGTTCCTACTCGAGACCAA
TCAACTGTGTACCAATGACCAGAAGAAGCATTTATAATAGCGAAATCACTTCCTCCTCCG
GTGGCTCCACTAGTTGCTGTAATACCAATTTGTAGAGGTTTATCATAATTCTCCATATAG
CCGTTAACATAGTTGGTAGCTCCTATAGATGCAATAGGAGAGCCAACTGCTAATCCAGCA
TTTATCCAGCCGTTAGAGTTCCATTTCAAAGGGTTAAGTTCTCCACCGCTTGCATAGGAA
CCGTGTACCCATAAAGAAAACAAGAAACCAAAAATACCAGCAGCAGATTCCCACTGGGGT
CAGTATATTTAAGAGGATTGTTAAGAACGTAACTGTAACGATTGTAATTCTGGGTGTCAA
AAGGATCCTGAATATAATTATCAGGTTGCAAGAATCGATGCAATTTAGGATCATAAATAC
GACCGTTCATATTTATCAAGCCTACACTTTGCAAATGTTCGTGTCCTGTATAGCCTCTAT
CCAAAATTGTCAATCCTGCAAATGCAACTCCAGCACCATTTTGTACTGCTATCAAAGACC
CCCAAGCATCAAAAAGTCGTTTTTCTAGAACAGCTGCACTTGCATCAGTAATAGCTAAAA
TACTTCCTTGATAATCGCGGTGTAAATATAAATAATTTTGGGTTGCCCCATTGCTTTTTA
TTAGTAATGGTGCAGAATAGGCATCGCCACCTAGGTAGGTAACAAACTCGGTCCCTGATG
GTGTTATTTTAATTTCCATCGTACCATCGGCAGAGTAGAACTTGCGGTTTGGTCTATCCT
TTGGTAAAATTGTTGCATCAAGACTACCATAAAACATAGCACTTCGGTCGTTGTTGTCAT
TATAAGTAAAGCCTATTTTATCTATTCCTATTTCCTCTATTTCATAGGGACTTTTAAAAA
CATTATAGGTATAAGCGTTTAGTTCGCACTTGTTAAGTGCTTATTTATTGATATTTATTT
ACAATTCACCATCTTTCTTATTAACACATCGAATATTGTATCCATATTTGACCTTCTGTT
GTATCTAAAATGGTATTCATCAAGATAATTTTGCATACGGTCTTTACTGCAATGGTGATG
AATTCCTCGGAGCCATCCTTTTATATTCATTATGTGTATATGTAGCTCTTTAAAGTTCTT
TCCATCTTCTGATGCAACTTGTTTCAAATTTTTAAACTCCTTTTTTAAAGGTGTGTAACC
TTTCCATTTATCCGAAACTACTTCCGCTTCGCTTGAAACATATTTGGTTAAGAAAGCACC
TAATTCTATTGCCGAAGAATGTTCAATAGCCTCAGCGTAAGCTCGACCAACACCATCTTC
TAAAATTTCAACAGCCAAGACAATTAATTTTTTCAACCCTTTACTCCTTCCTTTTTTACC
TTCTTCTGGACCTCCAATCACAAACTCATCAACGTGAATAACCCCTGTTAATGGGCTTTT
TAGACTGCTCTTCATTACTTGCTGTAGTTTTTGTTTGAATGCCCAGCAGGTCATTTGTCG
AAGTTCAAATTCATTACTTAATTCTAAAGAAGACATCCCTTTTTTCTTCGTACTTATTTT
GAAAACAATATGAAAGGCTATTAGTATTGAAAATTTAAGCTTTTCAAACATAGTTCCTGC
TGTTGGACTTTCATCATATCGGCACTTGGTACAACGTCGGTTATGGATGTTTTTTCCTTT
CCCAAATTTATCATTATTACATCGTTTACAATTATAGCCACTAAGCCATTTTATCTCAGA
TAAATATTCTAAACAATCCTTATCTTCTTTAAATCTTTGGTTAAATTTTATTGAATTCAC
TCCTCTGAAAATATTGCGCTCTGTCATTTGACAAAGATAATTTATTTGCGACCTAAACGC
TTATACCTAAAACATTATATTTAATGTTCAACTGCCTCTTTGTATTTGGATCAGGAAGAT
TACCTCTGTTTGTATAATATACCTTAGATTCGGTATTAAGGGGAATAAGAGGATCAAAAG
TTACAGCAGTATTTTGGTATGCCTTGCCATTATTCAGATAAGAATAAGTTCCTACTCCAT
TTTTAGTTATTCTCCCTTTATCATCATAACTCTGAGTATCAATATCTCCTTGTGCATTTT
TTTTATAAGAAGTTAATCTATCCTGATTGTCATAGCTATTTGTAAAGTCTTCGCTCCAAC
CAAACAGACTAATGTCATTACGGGTTTTTAAATTCCCTTTTATAGGGTCAAAAGTCGTAT
TTAGAGTCATAATATTGGCAGGATTCGCTCCTGTCTTATCGTGCTTAAACTGTGTGATAT
AGCCAAATTCATCATAAGCATTAGTAATAGCAATACCATTACCCAATTGTGCTGTTAGCA
ATTGCCCACGAGCATTCACTGTATTGGTTTGCCATAATACTTTTGGTATTACATCATCTG
AAAGTATTTGCCAAGGATAACCATTTTTATAGGTGTTTTTTATTGTTTTTGCAGAAGAGT
TTCCGTTGCTACTAGCTGTAGAAGTTTCCTTTTCTACTCTGCCAAAAGAGTCAAATGTAA
CCTGCTTGGTAAAGGTGGCATAAGAAGGTGTTGCTTCAACGGTTTTATACAATCGTTTTG
AGGTATCATACGAATGAGTAGTAGTGGTAGTTGTACCATTTAGTAAATCTTCAAAAATAC
TGGAATTCAATAGTTTTGATGTGGAATCGTAATTGTAAGTGGTTTTAGAATTGGTATGAT
TACCACCAATAATTGTTTTAGTAGCTAATTTGCCAAAATCATCTAAATTATAAGTTGTTG
TTCCATTTGGAGTAATTTCACTAGTAGTTTCGCCAAATCCATTATAAGTATATCTGTACT
CCCCAGCTGAAGGATCGGTTAGTTTTGTTTTCCTACCCCAGGCATCTTGTTCTAGGGTGG
TAACAACTCCATCATAATTGGTAGTTTTTAGATTGCCGTTAGCAAAATAGGTGTAGTCTA
TTTTGCCGCCGAGAGCATCAATCATACTAACGACATTGCCCATCGCATTTTTGGTATACG
TTTTGGTTTTTGAACCGTCATTTACGATAGAGGTTAGTGTGCCAGAAGGATAGCTCATTG
TTACTATTTTGCCTGTATAAGATATATTTTCTTTAACCCTTCCGTATTCATCATATTTAG
TTTCACTCCACTGATTTAGATTATTAGGTTCAAATACTTTAACTTCCCTATCGTAAATAT
CATACTCATAAGATATATTCGAATTATTGCCACTAATATCTTTTACTGTTGTTTGTGTTT
TTCGTCCTAAGTCATCATATACTTCTAGTGAATTACTTCCGTCATCGCCAGCTGATGAAA
CTACGTTTATACTGCCACTTCGGGTATAGGTATAAGTATTCTTTTTCCCCAAATAATCAG
TTGTAGTCTTTTTCTTGAACCAAGGGTCATAAGTATAAGACGTGGTTAAACCATACGGAT
TAGTTTCGGAATTCAATACACCATTATTTGGATTAAAATTATATTGAGTTTCAAGTAAAT
TAATATCCTTACTTTTAGTCAAGAATCGACCATTATAGGGAAATGCAGGATTGTATTCAT
AATTTGTAACCCTAGGTGCAGGAGCAGGATTTGTACCTACGGCCGGAACGCTAATTGTTT
TTTTGGTAATGTTTCCGAAAGTATCGTACTGGTTATCCTCAACAATATAGCTAGAATTAT
TTGAGTTTTTCTTGACTTTGGTTAATAAATTATTCGTGTATTCATAAATTTCATCGCTGG
TTGTTGAATCTCCTGAAGCTGTTACAGATTTAGTTTTGCTCGTTGGTCTGCCAATATAAT
ATGTTGTTCCAGAGGGTTGATTATCATAACCTAAAGTAGTTACAGTAGTTTGCACTACTG
AAGTTCCTTCTTTGAGTAGGGTAGTTATTTGTTTTGGATTGTTATATGTATCATACGTAG
TAGTGGTTTCACTATTGGTATTCTCTAATTTGTTGTGTTGCTTACTTAAAACATTTTTTA
TTTTAAAAACTTTATTGGATAATAATTCACTTTCATAAGTTTGTATTGATTTAGTAATGT
AATCAGTAGGTGTGTTTGGAGAAACATTGCCATTGGGGTCAATTTTGGCTGTAAATGTAC
TTCCTGCCTGTATCCACGTATTGGGTTTTAATACAATGCTTTGTGTCGCAACCAAGTTTT
CAGAACCAGTAATGGTATATGTTCCCTCTTTTACAATTTTAGTTGGTTTTTGCTTTCCTG
TACTTGTCAATGGGTCGTGCCATCCCAAAACAGTATAATTTTCGACATTTGCTCCTCGTT
GTTCGATGTCAAATTTAGAGATGCTCGATATGATGGCATTGGAATCATCGTGCCAATTGG
TTCGCACCGTAGAACGAAAACCAAGAAAACCAAGTCCCTCCGTATTTGAAACTGCACCAT
AATAGGCAAACAATTGTTTTTTATAAACAGAACTACTTTGTTTCTCGATTTTGGAAACAA
GCTGAAAACCAGATGCGTTAACAATGTCAATATTGGGATAATTTTCTATTGGTCCAGAAG
CAGTATAAACACCATTACCGTTTATTAATGACGAGTAGGTTATAGTTTCTTTGACACCAT
TTCCTGTAGTGATAGATTTTATAAGATTTTGGTTTGATAAGATATTATTATTAGACAAGA
ATGAAGTTGTATATCGTAAATTACTGCTTGAAGTATTGCTTTGACCTCCTAAAATAATTA
AATCTGTTTTTAATGCATTAATTTTATTTTTTTTCGTAAAAAGGGGTAAAAATGTTTTGC
TAAAATCATAGCCGCTATTTTGTTCAAAATTATAACTTAACCACGAATTCGATTTAAAGT
AAAATTGCATATTAATGCCGTATTCATACCTGTAATGCTGAACAGGACAACAAACTTGGA
TTTGACCAGATGAATCATACCAAACAGTCCTTGTTGTCCCATCGGTAAATTGTTTTACAT
TAGGTTTTATTCTAAGTATATCTGATTTTCCATCATTATTATAATCTAATGCTAAAAAAA
CTTCTTTTTGTGAATCAATAGCAGAATACGAGTTAGATACAATTTCTTCAATAAAGGTTC
TTCCAGTTGAAATTAATATTTTCCCAGTAGCCGCAAAAAAAATATCACTTTTTCCATCCC
CATTATAATCCCCAATTACAATTGGATATTGTTGTTTACCCGTTCCCAAAACAGTGGTAT
TATACACCGAATGTGATTGGAAAAAATCGCTACCTATGTCCCCAGGAAGATTATAATTCC
AATTAAATATTGTTTCAAAATTGCCATTTATTAACGAATAGACCTGAATATCATTGTATG
GACTTCCTCTAAAAAGAATTAAATCTGTTTTTCCATCACCATTAATATCACCCGCTTTCA
TTATTGATTTTCCAGTTATCGTTGCCAATCCATTACTAACATTTGGGGTCAAGATGAATG
TTGATGTCCCTATATCTATAATTCCTGCATCGGACGAGAAGTTACTTGTTAATCTTCTAT
CTAAATTTAAAAATTTAATTTTATTGTTTCCACCTTCTTGTTCTGAATGAAGAAAAACAA
AATCTGTTAATTTATCGCCATTGAAATCCCCACTAAAAATCCCCAATCCGTATGCACTCG
AAAGATTATCTTTATATTTTACAGTTCTTTGATAATCCAACTCAATGGTATTTGAATCAA
ATTTAAAGACTTTAAAATTCACTTCAGTGCTATTAGGAATATGGTCATAAGTACATAAAT
TTTGCTTATTAGAAATCCTAAAATTACTATCCAAAGAAGTTACGGTTACTGCATTACTAG
GTGAAGTCAATAAGATTGTATTTTGATTTGCTATATTAACTAGAGAGTTGTCATCTAAAA
TTTTGTTTATTTTTAAGCCTTCATTACTACTCACTAAAAAATCAAGTTCACCATCACCAT
CAAAATCTCCTACAGTAGGAGGATATGAATTTAAAGTATAAGACTCAAAAGTTGGTATAG
TATTCAAAGTTTCTATTGCAGGATTATAAGTGGTTTGATTTTTAATATAAGTAAAAACAG
TAGGATTAATCTCTTTAATCCCATCTCCACTTTTTTGTGTGATTCTCGTTAATCGCTCAT
AACCTAAAGAGGAAATGTCATATGTGAATATATAATTACTGAAACCATATCCATTACCAA
ATACTTTTATCTCACTTAATATTTTATCATCAGTAATGGATAGTCCTGAGATATATTGAG
TTTCTGGATTTAATCTATTTTTATAAATGAAAGAGACTTCATTAATTGGTAAATTGTCAT
AGGTTGACCCATATTTTATTGCAATCAGTCTTATTTTTTTAAAGATATCGGTAACATAGA
AATAATTAATCCTAACACCTTGTGGATTTTCCCAATAAGTCAAAGCATATTCATTTTGTG
ATCTTGAATTAGAATTATAGGTATAGGCGTTTAAGCCACACTTGATTTTGTTGATATTTT
ATCGTTTTTGACCATTCTTTTGACCAACACATTGAATATTGTATCCATATTTGACCTTCT
ATTGTATCTAAAATGATATTCATTCAGATAATCTTGTATATGTTCTTTACTACAATGATG
ATGTATTCCTCTGAGCCAACCTTTGATGTTCATTATATGAATATGTAACTCTTTAAAGTT
TTTCCCATCATTAGAATCTAGTTGTTTTAGATTCGGAAACTCTTTTTTTAGTGGACTATA
TCCCCTCCATTTATCTGTAATTATAGTTGCTTCTTTTGAAATATATTTTCTCAGAAAAGC
ACCTAATTCATTTGCAGAAGAATGCTCAATAACTTCAGCATAAGCTCTACCAACTCCATC
ATCTAAAACTTCAACAGCTAGAACAATAAGCTTTTTTAATCCTTTACTTCTGCCTCTTTT
ATCTTCTTCTGGACCACCAACCATAAACTCGTCAACGTGAATTGTCCCTGTTAATGGGTA
ATTAAGACTACTTTTCATAGCTTGTTGTATCTTTAATTTAAAAGACCAACATGTTTTTTG
TCGAAGTTCAAACTCGGAACTCAACTCCAAAGAAGACATTCCTTTTTTCTTTGTACTTAT
TTTAAAGACGATATGAAACGCAATCAATATTGAAAATTTTAGTTTTTCCAACATAGTCCC
TGTTGTTGGACTTTCATCATATCTACATTTAGTACATCTTCTATTATATGGATTTTTACC
GTTACAAAATTTATCGTTTTGACATCTTTTACAAACAAAACCATTTTCCCATTTTATTTG
AGAAAGATAATCTAAACAATCATTATCGTCTTTAAATCGTTGATTAAATTTTATCGAATT
CACTCCTCTGAAAATATTTGAATCTGCCATTTGGCAAAAATAATCTATTGCGACCTAAAC
GCCTATACCTATAGAATTATTTCCAATCACATAGCCATAATAGGCTTTTGATCCATCAGG
GTAATTGACAATGAAATAATCAGGTCCAATATCAGAGTTAGATGACAAAGCACCAATTGA
TGTTATCTTTACATTTGAAAAATTTTCAGTTTCATACTCTGTTCCACTTGCCCCATATAC
ACCTCCATTTTTTGCAATTAATCTTTGCCCATCGAATGAATAATTGTCGGATAGATTATA
GTTTACAACACCAATATTATCATTGTGAAACTTGGTTTGAGGAGTTCGGGTAATTGCAGA
TAGACCTGAAATATTCCAGCCATAACCTGCCATACCATTGCCTGATTGGCTATTATAAGT
CAGACCTACTTGTGGAACAACTCCGTTTATTCCTGGTGGCACTACAATAGGAACTGCATA
ATTAGCTCCACCCGAAATTGAAACTGACAATTGCCCTTCGGTAATACCTACTTCGGTTGA
ATTTCCTGTTGGTGTTTGTCCCATAATTAAATGGGTTGCAAGAAGTAAAATGAAAATGTA
TTGTTTTTTCATATTAATATTTTTTTTAGTTTTTGGATTTTATTATTTGCCAACAACTTT
TATTATTTTACAATTTTTATTGTTTTTTGTTTTCCATCACTATATGCCAAAACAACCAGA
TAAGTCCCTGCTGGGTAATTAAAGAATGGAATGTTTAGATTGTTCGCTTTCTCAAGATTG
TCATACGTTTTTAAAACTTGCCCATTTATACCATACAAATAAATCGAGCTAACGGTTTTG
TCTGCGACGAGTTCCCATTTAAGATACAATTCTTCTTTTACTGGATTGGGATAATAGGAA
ATAACATCTTCTGGAAAGAATTTTTGTAAATCTTCTTCCTGAAGTGTAGCAATCTCTTTA
GGAGCTTTGGTTTTATAACCCGCCTTTCTACAATTTAAACACAACTCTCTTTTAATTTGA
TTGCCTGCCGCATCATAATCAAAGGTTATTTTATCTGGATTTTGAGCTTCAACTAATAGC
GAAAACCCTAAAAACAGTAGTAGTATATAATTTTTCATGATTATTTTTTTAGATTAAACT
TTAATTATTGCTTTTTGGCCATTAAAGCCGTGACTTGGGCTTTTAATTCTTCAATAACTT
TGTTTTGCTCAATGGCATAAAGCGTCAATTCTTCCACTTTTTGAAGCAAAACATTCGACA
TTTCGCCTAGTGACACCCCATTTTGTTGCATTTCTTTTGCCGATGGCACATTAGGCAAAT
GATGATTTTTCTTGCTGAAACTTTCGATTTCTGCCAATGTCGGCAAAGAATAATCTGATT
TCAATTCTGATTTTCCGGTGTAGTATTTTTGAAAAACGTAGTCAGCAGGAACAAGCAAAT
CTACTTTTACTTCTTCGGCATGTATTTTCCCTTTTACAGTAAGTTTTTCGTCGGGGTTTG
TAGTTCCGATGCCAACATTGCCGTTTTCATTAATTGTTAGTTTAGGATTTTGATAATCTC
CTTTACTCACTATCCAACTAGCAGAATGAAGATTGCCAAAAAACCAATTGTTGGAATTAT
CAGAATTTCTTGTTTGAATGCCTTGGGTAAATCCTCCAACATTTGTATCCCGTTGAAGAA
TTAAAGTGGGCGAATAGCTGGATAATTTAGCATTTCCTATTACGTCCAGTTTTTCATTAG
GAGTTGTTGTTCCTATACCTACGTTACCATTTTCCGCAATCGTTAATCCAGAATTACTAA
AAGCAGGAAGAAGGGAACAAACTATCCACCAATCTGTACCCGTAGATTTGTAGGTGTCAA
ATTCAGCTTGACTTACGACTACTGAACTGTACATGGTAAAATCAGTACCATTAAATGTTT
GGTCGAAATAATTGCCTTTTACCGCTGCTTGTGCGTGCCATGCTGAATTTATTTGTGTTG
TTGCATTATAGTCTAACGTATTAATTCCATCCCATTTTACCAATAATACAGAGAAGCTTT
TACCCGGATTTCTTGCTGCTACAATAGCATATCCTGTTGCTCTTGCATTTTGTTGTTGAA
GAGCTGTTACCGTTTGTGCATTTGTTTTTAAAGAAAAAAGGATAACAAAAAGAAAAAGTA
ATTTAATTTTCATAGGTTTAGAATTTTGAGGTTTTTTTTAATTGGTTTTATTTAACGATT
TATTTTATCTTACTTTTTTAACAAATAATAATCTTTGTTGCTGCTAATTTTTTGCAGGTC
AAATCTACGATTTTATACTATTAGTTTTTATGTTTTTTTTACCCTATTTTCGTACAATTT
CAGGTGTTTTTATTCTATTTTCGCATAAATAATACCCTCTTGGTAAACCTGTACCAAATT
GACCCAAAAAATTACTACTTCCTGAAGAAAATAGATTCTCATTAGTAATAAACAAATAAG
GGGGTTCAACAGGAGTATTGTTATCAATTCCTTTCGGAAAAAGCAATCGAATGGTATGAA
ATGAGTACGACCGTTATTGGGTCGCAAACACCAATGATGATATGTGACCCGAGCGATAGC
GAATAGGCTAAGCAATTACACATGACCGATAAAAAATCAAAAGGTATCAACATTATGAAA
GAATGTATTTTAAAAAGATAAAAAATTGGAAACTTAGCAAATAAGTAAGTCGAAAGTTTT
AATGTCATAAAGTCAAACGAATGAATAGTAATAAAGTCTATTTACAATCAAAGACTTATA
TCATTTTATCAGATTTCAAAATGCAACAGTATACCATAGCTATCACTTAAATTCAATAAA
TACTGTTTTTAATACAAAAAAAGGCTGTCCATTACGGACAACCTTTTTACAATTGTGATG
TTACAAAACTACAATTCCGCTTTTCGAGAGGTAATAGCATCTGTAAAAGCATCAATCTCT
GTTAGCTCTAGAGTAACTTTCGTCAAGTCTAATTCTTTTTCTAAAAGTGCTACAACACCA
TAGCTTTCTTTTCGGTTTTCGAGTAAAAACTTTTTGTACTCCAGTCTTACTTTTTTCTTT
ACGGCATCGTCTTTACTATTGCCTGCGGGCAAAGCTGCAATAATAGTTTCGGTCGCCGTA
ATTTCAGTAAGCACTGATTGTAATTCAGCATCAATCTCAATCGAGGCGGTACTGTAGTTG
TTGGTCAATCTTTCTTCAGAAAGTTTTTTAAAATTTAGGTCTGCTTTTTCTTTTGCAGCC
CAGGCCAGTAATAAATCACAATCGGCTACCGTTGTGATTTTGTTAGTTGAATACGACATA
AAAAAGTATTTAAAAGTTACTATAACTTATCAACGTTACCTCATTTCTGTTTAGTGCCCA
TTAATAAAAATTTAGTATTTTATTTACTTTTCTTTAAGAATGTTACTATAAACCATTTGG
CTCTTACTACTTTCAATCTTTAACATTTGTTTGGCTTGTCTTGCCAACCCATTCTTTTCG
ATTCCTGCTATCGCTTGTTGCAACAGTACTTCAGCCTGTATCACTTTGTTTTTTTGCAAA
TACAGTGCAAGCGAATGAAGTTGCAGGTTTTGATGGTGTTTTTTTTGAATGGTCTCGAGC
AAACGTTGTGCTTTAATTTGCTTGTATTCCAACTCTTTGATATGACGAGTCAAGAATACT
TTTACTTCCAATTCTTGCTTTTCTAGGAGTTGGCGGCCTTCTTTTTCCGTAACATTCTTT
TGGCCAAAGAACAAGGCAATCTCGGCAAGTTTTGCCAATGCAGAAGTTGACAATTCGCGT
TTTCCTGCTTCGTACATTGCTAACTGGCTTCTGGTTACGCCTAAATATTGGGCCATCAAT
TCTTGGGAGAGCCCGAGTTGGTCTCTAAATAATTGTGCTGTTTTCATTTGGTTATAATCA
TTGTTTTTTTATTGGAAGATGGAATACCCTTAATCAAATCCCTATGCCAACGATAATTGC
CATAGGCGTTTACCTCTCCTGTTCACTAGTGTTCAGGGCATCTTGTGCTATTTTTTTCGA
AAAATATTTGTTTGTCACAAAGTTGTGCTATTTTTTTCAAAAAATGATATTTTGTCACAT
GTTTGTGATTGTTTTTTTTAAAATATTTTTTTGGTCACAAAACGATGATGCCTTTTTTTA
TTATTGTTTCGAAGTCGGTACTACCATAGAGCAACGCCTTTATTTACAGAAAACTTTGCG
AAGAAAAATAATTCTTTGTATAAAAAATGCATGGCTTTAGAACAATAGTGTGCGGTTTAC
TTGTAAATTTGGCGGAGCTAATTTGCATTTTAAACTCAATCTTAAAATTTTATCATTTCA
GCGAAAAATGACCCAATAGCGCGGATTTACTTTGTAGTTTGATTGATTTTGCTGGAGCAA
GTGTCACGCTTGTGCGCCCCAGCCGTCGTGAGCATTAGTATTAGAGGCAATTAATTTTTA
AACTAAAAATCCAAATTTCACGCTATTGAAATTTGGATTTTTTTTTACCCTAAAAGAATG
AAAAAGATAGCCATTTCCACAGCGTTCCTGCTTTTGAATCGGTTCAAGAATTGCCAAACG
ATATTCAAAATCGATAGCAGAGTATAAAATTAGACAAGAAACTCCAATCGAAATTTATTT
TATGGACAAAATAGGGATTATTTACAAATCAACATCCTTGAAAAACCTCCTTCCTCTTAT
GTTTAATAAAAACTTCTTGTAAAAAAATCAAAAATTAGCCTTTAAATTTTAATGCTTACT
TGGAATGTCTTATTTTTGCAGCTTGCAAATTTAGCGATAGGAAACTATTTTTGCGTGAGT
CGGTTACAATAACCAAACACAACAATACTTTAGCAAATAAATATCAATATATGAAAGAAG
TTACAAAAGAGGTTTATTTAAAATGGTATGAAGACATGCTGCTTTGGAGAAAGTTTGAAG
ACAAACTAGCTGCGTTATACATTCAACAAAAAATCAGAGGTTTTTTACACTTATATAATG
GACAAGAAGCTGTTTTGGCAGGAGCCTTACACGCAATGGACTTGACAAAAGACAAAATGA
TTACCGCATATAGAAACCACGTACAACCTATTGGGATGGGTGTGGACCCAAGGCGTGTTA
TGGCTGAACTTATGGGTAAAGCTACTGGAACTTCAAAAGGAATGGGGGGATCTATGCACA
TTTTTTCAAAAGAACACCGTTTTTATGGCGGTCATGGAATCGTGGGTGGACAAATTCCTC
TTGGTGCTGGATTGGCTTTTGCGGATAAATATTTTGAAACTGGCGGAGTAACAATGACTT
ATTTTGGAGACGGCGCCTCAAGACAAGGTTCGCTACATGAAGCATTCAATATGGCAATGC
TTTGGAACCTTCCGGTTGTTTTTATCGTAGAAAATAATGGATATGCTATGGGAACTTCTG
TAGAAAGAACTGCAAATCATCCCGACATTTGGAAACTAGGTTTAGGATACGAAATGCCTT
GCGGACCTGTTGATGGAATGAATCCCGTAAAAGTTGCCGAAGCAATGACCGAAGCAATCG
AAAGAGCACGTAGTGGAGGCGGACCAACTTTTCTTGAAATGAAAACATATCGTTACAGAG
GACATTCTATGTCGGATGCGCAATTGTATCGCTCAAAAGAAGAAGTAGAAGAGTACAAAA
AAATAGACCCAATTACTCAAGTTTTAGACGTAATTAAAGACCAAAAATACGCCACCGACG
AAGAGATTCAAATAATCGATCAAAGAGTAAAAGATTTAATCGAAGAATGTGTAAAATTTG
CCGAAGAATCTCCGTATCCTGAAGTACAGCAATTGTACGACGTAGTATACGAACAAGAAA
ATTATCCATTTATTCCTCATAAACTATAAAATCAATTATGGCTACAATTATAACGATGCC
TCGTTTGAGCGACACCATGACAGATGGAACGGTGGCAACTTGGTTAAAAAAAGTAGGAGA
CAAAATAAGCGAAGGCGATATGCTAGCTGAAATTGAAACCGATAAAGCAACTATGGAGTT
TGAGTCCTTCAATGAAGGAACACTTTTATATATTGGAGTTCAAGAAGGAGAAACTGCCGC
AGTAGATTCGCTTTTAGCGATTATCGGAAAAGAAGGCGAAGATATTTCAGGATTAATTTC
GGGTAATAATACCGCAACTGCTGAAATAAAAGCAGAAGTTCCGACTCAACCTGAAGCCCA
ACCAACAACCAACAACAGTCAACCGACAACTTTGCCAAAAGGAGTTGTAGTAGTAACAAT
GCCTCGTTTGAGCGATACGATGACCGAAGGAACAGTAGCAACTTGGTTAAAAAAAGTAGG
AGATAAAGTGGCAGAAGGAGATATTCTGGCCGAAATCGAAACCGATAAAGCAACCATGGA
ATTTGAATCCTTCAACGAAGGAATCTTGTTATACGTGGGAGTTACTGAAGGACAATCCGC
TCCAATAGACAGTTTGTTAGCCATCATTGGACCTGCGGGAACAGACATTAGCGGTATTGC
CGAAAATTACAACCCCCTAACTTCCAAAGCGGAAACTATTGATACTGAAAAAGTAGTGAT
CGCTGAAAAAACAGAAACAATCGCCCAAGAAGCACCTGCTGATGGACAACGAATTCTGGC
TTCTCCGTTAGCAAAAAAGATTGCTAACGAAAAAGGAATTCCATTAGCACAAGTAAAAGG
TTCGGGCGAAAACGGACGTATTACTAAAAATGATGTCGAAAACTTCACGCCCTCTGCAAA
AGCAGTAGCAAATCAAGTTACTCAACCGACAACCGATAACGCGCAACCAACAATTACCTC
AAAACCTTATGTTCCAGCAGGACAAGTCGCTACGGAGGAAATCAAAAATTCGCAAATGCG
CAAAATTATTGCAAAACGCTTAGCCGAATCTTTATTTACTGCGCCTCATTACAACTTGGT
AGTTGAGGTCACAATGGATGAAGCTATGAAATCAAGAGCAATTATAAACAGCCTACCTGA
CACAAAAGTTTCTTTTAACGACATGGTAATCAAGGCTAGTGCAATGGCTTTGAAAAAACA
CCCAAAAATAAATTCACAATGGTCAGCAGATGCAATCACGATTAATTACCACGTTAACAT
TGGTGTTGCCGTTGCTGTTGAAGATGGATTAGTTGTTCCGGTATTGCCTTTTACAGACGG
CATGAGTTTGTCTCAAATTGGTACTAGCGTAAGAGATTTGGCTGGAAAAGCCAAAAACAA
GAAATTATTACCTACCGAAATGGAAGGAAGTACTTTTACTATTTCTAATCTTGGAATGTT
TGGTATTACAGAATTCAACTCTATTATTAACCAACCCAATTCTGCCATTCTATCCGTAGG
AGCGATTGTAGAAAAGCCAGTAGTAAAAAATGGACAAATTGTAGTAGGAAACACGATGAT
GTTATCTCTAGCTTGCGATCATAGAACCATAGATGGTGCAACGGGAGCACAGTTTTTACA
AACCCTGAAACAATATATCGAAAATCCAGTAACGATGTTAGCCTAACAACTCGTTTGTTT
ATAACAAAAATCCCGTCTCTTTCAAAAAGAGGCGGGATTTTGTGTTTATTTTTCTTTCTC
CATCCGCTTGCTATTGTGCCTTTGACATCCGAATGATGAGCAATAGTACCTCATCAATTC
ACGCTATTTTAACTAGACTGTTCATTCAATTGGCATGATATTGAAGAATTAAAAATTATT
TTTTACCATGCCCTCGTCCTTCATTTCCACGACCTCCGTCTCCGCCTCCGCTGTTGTAGT
TCCTGTGTTTATGATTTTCATGAGAATCATTTCTACGACCAATTGATTCTTGAGATCTGT
TATACCCTTTATAATACTTTACTCTATCGTATCTGTAATTAGCATAAGGTCGTGAACCAT
GGTAATCATTCAAAACGACTTTATACCCTCTATCTAAATCATAGTTTCTGTACTGCCTTG
GTAAATATCTTGATCGTATCCAAATTCCTCTATTTATATAAATAAATTGAGAAGCTCGCA
CGTCATAATAAGCCTCAATATCGGGAAGATAATAATAGTCTACTGAGGAATAGCCCGCAG
GTCCCCAAGAGGGTTGCACCCCTAAATTGACGCTAATCGAGACTTGTGAATGTGCCGAAT
TTGATGCAAAAAACAGTATTATTCCTAGGGCAATTAATTTTAAATTTTTCATTGTGGATT
GTTTTTAATTTGTGTTTTTTAATTACAAAAGCAGAATTAATAAAAGAATGATAATGATTA
TCGCTCCAACAGATAGATAAACGCCACTATTCGATGATCGTAAATTTGCTTTAATTGTTC
GAACTTCTTTACGGAGTGCCTTTTTTTCTGAAAAAGTCATCGAAGATTTATCCATAGCTT
TTATTTCCTCCAAACGATTATACATAATCTTAACCTCAGCAGGTATTTCTTCGGTATTAT
ACCATTGATTTTTATAAAATAGTCCAAAAACACTCGAAACATTTTTTTATTCACATTGGA
CTAAAATATAAAAATCGTATATTTGGCTTAAGAAAGAAAATATATGTCGTCACCAAAAAT
ATTTACAATAAAGGAGAGCTTGTCGGAGCTCAAAAAAATTCAAAAAAAGAGCAACCCCAT
GATTGCAAAGAGAGTACATGCTTTACTTGTTTTTAAAGAAAATGAACTGAATGGAATTTC
TAAAAGAGAGGTTGCTCAAGCCATAGGGGTTAATCATAATAGTATTCAGTCGTGGCGCGA
CCTCTATATTAATGGAGGGATTGAACTACTGACAAGACATTCTAAAAAAGGATACAAGCC
CAGTGTTATAACTTTGGAAGAAGAGCAAGCTTTAAGAGAACAGATGTTTAATCCTGAAAA
CGGGTTTGTTGGATACGTCGAACTGTTAGCTTGGTTTGATGAAAAGTTTGGGAAACAAAC
TAATTACAGCACTTTCAAAGGGTACGTTTATAGAAAATTCAAGGCAAAAATAAAGACCGC
AAGAAAAATTCATGTTAAGAAAGACCAAATTAAGGTTGAGGATTTTAAAAAAATTTCAGT
AAAGAATGTGAAAACATCTACAACGAAAAAGGATGGGGATTTAAAACAATAAACTTGTAT
TGTCAAGATGAAAGTCGGTTCGGGATGTTTACTAGAAACGGAAAAGCCTTAACGGCAAAA
GGAATTAAGCCGATATGTGTCTTTCAACAAGTATTCAAAGCCACATGGTTATTTGGTGCT
TATTCACCATTTACAGGAGATCATTTTGAATTGGAATTACCCCATTGCAATTCAAATAAT
TTTCAACTATTCCTAAATGAATTTTCAAAAGAGAGACCTGATGAATTTAAAATAATAATC
TTAGATAATGGTGCATTTCACAAATCAAAGACCCTTACCATTCCAAATAACATAGCGTTA
CTTTTTATCCCACCATATTCACCAGAACTCAATCCCTCAGAAAAAATATGGTGGCGAATG
AAAAGGGCTTTTACTGGAAAACTGCACAAATCACTAGAAGAGGTAAGTTCTTTCATAGAG
AATGAGGTGAAAAAACTAACTAATGAAATTGTCAAGAAAACCTGTGAATTTGAATATATC
GTTTCATCTCCTTTTTGGACTAAACTGTATTAGTCAATGGTATTAGTTGTAATTGGAGTT
GTGTTTTTTTCAGCAGCAATAACTGCAGATTGGAAAGGACTTAATAATAATACCATCATT
ATCAAGGAAAAAGTTATTTTTTTCATTTTTATTTTGTTTAAATTGTTTATAGTGTAAAGA
TGCAAAACATTAAAAACTAATTTGTTATACATTTATTGTTGCTATTTGCAAAATTCACAC
ATTGAAAAAATCTACCTCAATTAATCAAAAAAGAGGACAGGAATTTATAGTTCCTATCCT
CATTGCTGTCTTAACAAACGTATTGTCTAGTTTTAGCTATTTGCCATTGTTAAAAATATC
AATAATTACAGTCCGATTATAAAAACGTTCCTCTGGGAATTCATTTTTAAAAGGAGAATA
GTTTAAATCCTCGCCATACCCATTAACTTCAAATTTAACATCTGTTCTACCAGATTTTGC
CAGGGCAGTTTCAATAATATTTTTCACTTCGTTGGCACGAGCTTGAGACAATTTTAAATT
GTAAGCATCATTTCCAATAATATCGGCATGACCGTGGATGATAACAGTCCCATTCATAGG
AATCTTTGGTGTTACAACATCTGTCAGATATTTTTCGTAAATAGAAATCGCTTTTGATTC
ATTAAATTCAAAAATGATACTGTATCTTAAACCTTCCTCGATTTTGGCTGGTTCCCAAAG
AACAATATGTGCCGTTGTTTCTTTACTTACCGCTTTACCGCTTTTGGTTTGACCAACCAA
AGTTATTTTATAATCGCCTTCAGTTCGTGTACCCAAAATAGATTTTCCAGACAAACTTGC
ACTTTCTTGAGTATAAGGACCAAAAGACTGCATTTTTCCTGATTCATCTACCACTTGAAT
TGACCAAGCTGAAAAAGCTTCGTTTGCTCCTTTTACATCAAAAACTACATAACTTTCAAT
TGGTGCTTCTTGCAAAGCTATATTTTCAGAAGGCATAGCAGCGTTAGAACCACTTTGAAA
TTCTACCAATAATACTGGGGAACTGCTTTCGATAGAGACTCTTCTATCGCCTTCACGAAG
GAGGTCTAACTCACGAATTCCTCCTGGTTGTTCTGATGGGATATTGGGTTTAAACTGACC
TTTAGTTTTAATTCTTGAAGCACTAATCTCGAAAGTGTTTACCAAATAGGATTTAACTGA
TTCCGCCATTTCTCTACCCTCTTTAGGTCCCTTTTCTGACGATCCAACTAAGGTAATTGT
TGTTGCAGGATTTTTTATCATTCGGTCACCAAGGATATTGATAACATTATAATACACGTT
CATTTGTCTTTTTGAACGACCAGATTGATCTATGGGTGTTACCATTTCGAGTTGATCTTC
TCTAAAAGATTTTACTTCTTCTTTTTTAAGCAGTACATAACGACTGGGTATTTCGGTTGA
ACCAATGTTAAAGAAAACATAGTTACGTATTGGAAATACTTCTCTTACACGTCGTTCTGT
TGGAACATTAGCAGGAGCATAAACAGAGAATTGAACTTCTGGATCAGCAATTAATACTTT
TTCTTCCTCCTTAGGAGTTGAAACCAAATGACCTTGTCCAAATTTAAGCATAACACCGGC
TCTTATAGTTGTTATGTTCAATGTTTCTATAGAACGTGGATCCTGTCCGAAGTAGGGTTG
AAATGAGGCAAAAGGGGAAAGAACGAATTGTGTTTTGTGATTTTGTGAAGAAAGTGGAAT
ATCATATCCTAATCCCACTTGCATCGAAATAATCGTTTTATTGATGTTACTTAAATCTCC
TTTACTTCAGGATTTGGAGTCTGACTAGGATAAGCAGGATTAATTCCTAATTGATACGTA
AATGATTTATCCATATTAAATGCCAAACGTGGTCCAGCATATAAATAAAAATTGGATTTA
AAGGAGCCAAACGCAAACTTGGTTCTACTGTAATATAACTAATGCGAATCAAGGGTTGAA
AAAACATTAAAAAAGAAAGAAATTTCTTTGTAAAAATTAGAATAATAAGCTGATAATCAG
TATATTTATAGTGTATCTAACGCACGTTTAAATATATGATTAATCAGCTTAAAGCCCTAA
AATTAGTAAAATATATTCCATAATCTGTGACAGATTTGAAAAAGATTTAAAATACACTTG
CGAACGTTTCAGCAACAACCATAAACAAGATTTAACAGATCAAGAAATTATGACCATATA
CCTATTCACAGTTCAAGAAGAACAACGTTTTAGCATCAAACAAATTCATAAATATGCTTG
TGATTATTTACATGATTGGTTTCCAAGACTTGGCTCATATGCTGGTTTTTCTAATCGTCT
TAATCAATTATCAGAAGCTTTTCGACGTTTTTCAGCTTCATTATTTGAAGACTTTTTACC
TTGGGATTGCTTAACTGATCAAAGTTTACTGGATTCGATGCCAATAATCACTTGCTCTGG
TAAACGAAATGGAAAGGTAGCAAAAGACTTGACCGATAAAGGGTATTGTTCTACAAAAAG
CATGTATTATTATGGAGTGAAGCTTCATGCATTAGCTTTTAGACGAGAAAATAAAATTCC
TTTTCCTGAAGAAATTCAAATAACACCTGCATCTGTCAATGATTTAACGGTTTTCAAAGA
AGCGTGGTCAGAAAAAACAAACAGAAAATTCTTTGGAGATAAAATATACATTAACGAGGA
TTTTTTTTCTGAATTAGAACAAGAGAAAAATTCAATTATGATTACACCAGTTAAAGCAAT
CAAAGGACAATGTCAACAAATAAAAAACTGGGATAAAGCAGCCGATGATTTATTTTCCAA
AGCAGTATCAAGAGTTAGACAGCCCATAGAATCTCTTTTTAATTGGTTGATTGTTAAAAC
TGATATTCAAAAAGCAAGTAAAGTTAGGTCTAGCAAGGGGTTACTGGTTCATCTATTTGG
AAAAATTGCTGCCGCTTTTATTGGACTAATATTTTAACCCTTGATTCGCATAACTAATAT
TAGTTTTTAAATCCGTAGGGCAGTTGCACGGAGAAACTACTTGGTCAAACTTCGCTTTAC
GATTGTCATATCCTGCTTGTAACATAAATCCCCATCTTGAATCTGGACGATGAAATTCCA
TAAGAGGCGCAATAAAAAGTCCAACACCTTTACCATCGTGAAAAGTAACCGGAGGTGTTA
AATCAGCATTCAACTGATTTGTTGAACCGCGATAAAAATTAAAATTGGCACCACCTGCAA
CTCCAAACCACCAAGATGGTTTTGTATACTGTGTTTCTTGTGCTTGAATAGGTGTTTGAA
TATTGAACCCTACCAAAGCAATTAATACAATGCTTTTAAGAGTAAAGTTAGGGAACCATG
TCTTACACGAATCCACTATAAAATTAGTTTTAGCTTTCATTTTTTTTATTTTTTTATTGG
TTTTGAATAACTCCCACCCTAGGGCGGGATATATTTTTTTGATATTAAATTTGTTTTAAC
TCTTAGCCTTTAAAGGATTAAGGCACATTAATAACTGTATTTACCATGGTAACGGAAGAT
ACTAGTGAAATCGCTCTGCCGTTCAATGTTGTTACGCTAGCATTTGTGCTGTTAGCAGGG
GAAGATAAAGTCACTCCGGAATTAGCTATAATATTTCCAGACATAGTTCCTCCTCCGGCG
TAATTAATAACAGCTGTGCTACCTACATACCAATAAACGTTTTTAGCCAAAGCCCCGTTT
ATTAATTTAACACTACTTGCTGCTGAATCTCCTACTGTTAAAGCAGAAGCACATTGAAAA
ACGAATATGGCATTAGCATTACCCTGCGCATCTAAGGTTAAATCACCATTAGTGATTTTA
AAAGTTCCACTATTCGATTTATAAATACCAGGAGTTAAAGTTAAAGCACCTAATTCACCC
GCACCAGGATCAAGTCCGCCTGGCATTGAAGCTGGAGAAATACTTAGATAAGCAGCTGTT
GCATCAACAAGTCCTTGAGTTGCGATTGCTGCATTGACAGCATTTCCTGGAGGTGGCGCA
GCAGCATATATTCCGTCTGTAACCAGTCCGTTATTGAGAGGCGTTACAGTATAAACATCA
GCAGTCATACCATCTTTCAAACCTGTTACCAAAGTGGAGGCAGCGGTAGTTCCTATTCTT
CCATTAACTACTGTAAATAATCCTTGATTAGTAATTCCTGCATTTCCTCCAAAAACTCCA
AAGAATAAACCGCTTGTTCCTACTGGAGGTGGCGTTACAATAACTGGAATTACCGTTGTA
AAGTTCCAAACATAATCACTGCCCAAAGCTGTACCAGCAACATTTTTAGCGCCCGTAGTA
AGAGTAGCAGTATATATTTTATTCCCCTCTAATGGTAAAGAAGGTGTAAAAGAAACAGTT
GACCCAGAATAGGAAATAGCTCCTAACAGTATGGTTGCTCCTTGTTTAACAGTAAATGTT
GTAGCAGTCAAAGTCAGTGCATCCATTGGCATATTAAAGGTTGCTGTTATAATTTTATTA
AGTGCAACCCCAGTAGCATTAGGAGCAGGGTCTGTCGAAACCACAATAGGCAAAAGACCT
GTTGTAAATGTCCAAACATAATCCGTTTGCAAAGCATTCCTGGCTATATCTTTGACCGCT
GTTGTGATTCTTCCTGTGTAAATAGTATTAGCGGCAAGGAGACTAGTTGGAGTAAATGTG
GAGATGGTCCCAGAATGTGTAACTGTTCCTGAAACAGGTGTCCCTCCTACTGTTAAAATA
AATGAGGATTGATTGATGGTAGCAGCATTCATTTCTTCATTAAAAGTGGCTGTAATAATC
TGGTTCAAAGGAACATCAGAGACCCCGTTTGAAGGGCTCGTGGATTTCACAACTGGACAT
ACACCCACAATTTCATTGAAATTATCGCTGGCACAGCCCGAAATTAAAGCAATAAATAGT
ATTGCAAAAATTGAAAGTAATTTTTTAGTTTTCATTTTCTTTATTTAGGTTTTATTAATT
TTAAAATGTTAAATATTTCATGATACAAAGGTTGGTTAGTTATCATTTAAAAGTATTATA
CAATTTTGGCAAAGAGTTATATCATTCACACCTTTTTCAATCGAAACCTTAATTAATAAA
ATTATAATTATTTACATATCAATAAATTAAAATTAAAAATACAGTTTTCACCTTTTATAT
ATGTAACAAAAAAAATCGAGGTTTATAAGCCTCGATTTCTTTGAAAGAACTAAAATAGTT
TCAAATATTTAGTTCTGTTATGTGTAAAAAGTACTGTTGTTATTGCTTTTTCTGGTCTTT
TCCTTTTTTGCCCAATTTGCAAATAAAAGTTGTCAATTCTCTGGTAAAAACATCAAGAGT
ACGAGCAGATTCTTTGATAAGTACTTGAAAATAATTAGTAATACATTTTTATTTTTGACA
TATTTTTCGTATATTTATATTTTAAATACGACATAAATGAGATATGTAGAATTATTAGAG
GAGGAAAAAAAAGTAGTGGATTATTTGTATAGAAACTCCCCTAATTCGGTAGTCAGGGAG
CGCTGTATGTTTCTAAAACTTTCTGTTGACAAAAAATCCATAATGGAAATTTCTAGAATT
ATGAAGGTTGGAAGATTACGAGTAACATTGTTTTTTAATGCTTGGGAAATGGCTAAAACA
TTAAAAGACAAACAGGAAACATTAGGCGTTAAAAAAGGTCGTGGCGCAAAATTAAAACTA
AAAAAAGTAGCTGACCTAATACCTGAACTAGTAAAGGAAAACAGTAGAAATTTGAATGTG
GTTTTGGATATTTTAGAGCGAGAGCATCAAATAAAAATAACAAAACAAACACTCATAAAT
TTTTTAAAAGAGACTAAAATATAAATGGATAAGATGCCGTAAATCTTTGAAAAAAAAACG
TTGTGAGAGCGCTTTTCTAAATTCAAAAAAGGAATTGGATAAATTGTCACAATTAAATCA
GGAACAATACATTGACTTATATTACGGTGACGCAAGTCATTTTAGTTTAGTGCCGAATGT
TCCGTATGCTTGGCAAGCTGAAGGAGAACCTATTTTATTGCCTGCAATTCGGGGGAAAAG
CGTAAGTGTTTTTGGTTTAATGAATACATTGGGTAATTTGGTTTTTGATATTTTTGAAAC
AACAATAAATTCTGAAAAGATGATTGTCTTTTTTGACAAATTTGTTGAGAATATAACTAA
AAAAACAGTTGTGGTTTTGGATAACTCTTCGCTTCATACCAGTAAGAAATTCAAAGAAAA
AATCAAAGAATGGGAAGAGTTAGATTTACTTATTTATTTTATTCCACCTTACTCGCCAGA
ATTGAACTTAATTGAAATCTTGTGGAGATTTGTTAAATATAAATGGTTAAAATTTGAGGC
TTATACTTCATTTGAAAATTTAAAATTGAACCTAAATGATGTTTTGAATGGGTTTGGAAC
AAAATGTATTATTAATTTTTAGAATGTACTTAGTGGTTGTCATTTTTTGTTTTTTTTCTC
GTGTACATTTGGACACCCTTTTTTTAAACCCCTCGAAGGCTTTCCTCCGAGGTCGTTTCT
TAAATATTTCTTTGTTTTAGGTAATTAAGTAGCATTTTGAAATCTGATAAAATGACATCA
GTCTTTGATTATAAATAGCTGTTGTCGCTAGTCATTCGCTTGACTTTATAACAATAAAAA
CTTTCGACTTATTTATATTGTTTTTTTAACTTAAAAAAACACCGCTAAAATAGCATAGGA
TTAGGTGTTTTTTTGAAACAATTGGGTAATAGAATTTGGCGAAAAAAGGTAATTATAACC
TGCTGGGTGTAATTAGTTTTTGATACTAATTTTTCTGGTTTTCGATAGAAAATCGTATCG
AGAACAAGAAAAATTAGTGTTAAAAAAAGGTTCTCGATTAGCTTCGCTCCGTTCGGCTAT
TGCCTCGGGTCATTTTTTGTTTCGTTTTACTACACAAAAAACACTGCCTCGAACTGACGA
ATGCGATTACACCCAACGGGTTTATTCATATTTATAGGTTCTACTGGATATTTTGTGAAA
GTTGTAAATTTACAAAATGGAATACGACATCAGAACAATACTAGAGAAAATTATTTTACC
CATCCAAGATGGTTGGAAGTTATCTAAGTTAGATATAAGCGAAGAAAAGCTAGAAGTGCA
TGTTTATCTTTATTATGAGCCAAAAAAATATAAAATAGGCGATTTAGAATATGACCTTTA
TGATGATAGAGCGGAACGTAAATGGCGACATTTAGATTTATGGCAATACAAGACATTTAT
TTATTGTAATTTGCCAAGATACAAAGACAGCAATAACAAAGTAAAAACCATCGATGTTCC
TTGGGCAGAACCTTATGAGCGGATGACTTGGTTACTTGAAAAAAAACTTTAGACACATTA
CAATGCACTAAAAGTCAGAGTAAAACGGCGAGATTATTAGGCTTAAGTTTTGATCAAGTA
CATAGAGTAATGCACAATTTTGTTGAACGAGGAATGAGTAAAAGAAGTGCCGATGATAGA
TATTATTATTTGAGTATTGATGAAAAATCAGTCTCAAGAGGACATGATTATTTTAGTATT
CTATCGGAGGAATCTACAGGAGTAGTTATAGATGTTGTTGAGGGTAGAACCAAAGAAAGT
GTTGACAAACTTTGCAACAAGCTCACTAAAGACCAGCGTGATGAGGTAAAAACGATATGC
ACAGATATGTGGGATGCTTTTATATATGGAGCAAAAACACACTTCGAAAAAGCGATTCAT
TGCCATGATAATTTTCATTTAGTAGGCTATCTCAACAAAGCCGTTGATAAAGTCCGAAGA
AGAGAAGTTCGTGAGGTAGAAGAATTAAAAAAGACAAAGTACATTTGGTTAAAAGACATC
TCTAATATGACTGAAAAACAACGAATTATATTTGAATCCATCGACAAAGTGAATTATGAG
GTCTCTAAAGCATGGAGAATAAAAGAGAATTTTAGAGACATACAATTTAGGCAGAAAACC
AAAGAAAATGCTTTTTTAATACTAGCAAATTGGAGACGAAGTGCCCTTTATAGTAAGATT
CCAGAAATAGTAGAAGTAGTAAAAATGTTCGACAGGCATTTTCAAGGAATATTAAATGCA
ATAGTAACAGGCTCTAATAATGCTAGAGCAGAAAGAATAAACGGAGCAATTGAAGAACTA
AAACGAATAGGACGTGGATACAGAAATAAGCAAAATTTCAGAACCGCTATCCTATTTTTT
CACGGAGACTTAAATGGCTTTTCACACAAAACCCAGTAGAACCTATTTATATTGGGTTAT
CTTACCCATCTAGAGCCACGCTGATTTTTTTCCCAATGACCTTGTCTATGTCGGCGTCCA
GTACTTTGTCTTTCCCAAGTTCCGTTTACTTGCGTGTAATTTCGGGTGCCGCTGTTCCAG
CTCCAGCCTCCTTCTATCCAAATATAATCATTGCTTGGACGTTGTGGTCTGTCATAAGTT
TGGTATACCGGTTCTTCTGACACATAGCCTGCGGAACAGGAATTAAGGAAGAATACCATT
CCTATCATGCTAATTAAAAAAATGAACTTTTTCATAATCTTGTTTTTTAATGAATTAATT
TTTTTGAGTTTTTACCAATAGTTTTTTGCCTATTTTCTATTGACAATACAAAGTTGACTT
ACTTTGTGCAAGAAAGTGTTACACAATTTATCAAAAGAGTTACATCATTCACACCTTTGT
TACCAAACAAAATCTGGATTTCTAATCCCCTAAATGGTGTTTAAAATGGTGTTTTTGAAA
ACAAGAAAACGGTTGATGAATGAGGTAAAAACCCACAAGATGATTACATTCTATCCATAT
ACCAGCTTAATTCTTTTTCCATTTTTTTATAGCTAAAATAGTAGTGCTAATTTTTTGCAA
ACGCATAAAGGCAGTTTCGCTTTTTACTACATAATCAAAAGCTTTGTGATGCATGCATTT
TATTGCTACATCAATTTTGTCTTGCGAAGAGAGCATTATAACGGGAATCTCTGGATTAAA
TGCCTTAATTTTATCTAAAGTTTCTAGCCCGTTCATCGCTGTGTGATCTATCCCGTCAAG
ATGATAATCTAATATAATTATATCTGGGTTGTGGGATAAGTTTTGCACACAAAGTTCTCC
TGTTTCATACGTTTCGATACTAAAATCAGCATGTTCCAGAAATTCTATTTCTAGTGATTT
TAGATACAAAACATCATCATCTACCAAAAAAATTTTAATTTTTTTTTCGTTTTTCACGAT
AAAGTATTTTTAATTATTTCAAATTCTACTTCTAATTCTGAGCAGGCTTGTTTGCAAATA
TCTTCTAATTTAACAACCATTTCATTAATACCATCCTTCATCTGTTGTGTTCCTGCAAAT
TCTTGGATTTTGCGTGCAATGTCTTCAAAATCTGTACTCATTCCCATGATTGAAAAAGAG
GGGATAATTTTATGCATGGAGGCGTGTAATAAAACATAATCTTTATCGAGTAAACTTTGC
CTCATTGCGCTAATTAGCGGAGGAGTTTGTATGAGGTAAAGCGAAATCATTTCCATCATT
AATTTAGGATTCGATTTGGTGCGGTGGGCTAAATAGTCTAAATCGATACACTTAGCACTA
TGAATTGTATTCATTGGAGTCGCTTTTGGGAGATCTGGTTTTTTTACTAAACCAATAATT
TTATTGTACAACAAGCGTTCATCAACTGGTTTTGCTAGGTAATCATTCATTCCTACGGCT
TTGCATTTTGCTAAATCAACAGTAGTTACATCGGCCGTTAAAGCTACAATAGGAATGTTC
GATTTTAATGTATTCCGAATGTATTCTGTGGCTTCAAATCCATTCATTACAGGCATTTGT
AAGTCCATTAATATAATATCATACGATTTTGTTTTTAGCTTTTCGATGGCTATTTTTCCA
TTATCGGCAATATCGCGTTCAAATCCAAAATCATCCAATACTGTTTTCATCAACAATTGA
TTCAAAGCCATATCTTCGACCACGAGCACTTTTATATCTTTGTTCTCAGGTGCTGCTATT
ATTATTGCTGTATCAACCAATGCTTCTTCATTTGTTTTTGTGAAATTTAATATGAAACTA
AAAGTGGAACCTTCATTTATTTTGCTTTTTACACTAATGGTGCCGCTTTGATGTTCGACT
AATTGCTTTACAATGGCAAGTCCTAATCCTGTTCCGCCGTATATTCTAGAAGTATTGCTA
GAGGCTTGCTGAAAGTTTTCGAAAATACCTTCCAATTTTTCGTCTGAAATTCCAATTCCG
GTGTCAGAAACCTCAAATTCAATGACTGTTTTCTTGTCAATTTCACTCAACAATCGCACA
GCCACGGTAATTTTTCCTTTGCTTGTAAACTTTACGGAATTGCTTACCAGATTCAAAATA
ATTTGGTGCAAACGCACAGGATCACCAAGTAATGTATCAGGAATATTTTTATCGTATTCG
ATTACTAATTCTAGATTTTTTTCCTGAATTTTTGCTTCAAAAACGTGGAGCATTGCATTG
ATAGATTGCTGCAATTTAAAAGGAATTTGTTCGAATATCATCTTCCCAGCATCTACTTTT
GCCAGATCAAGTATGTCGTTTATGAGTACGATTAGGGCGTCGCCACTCAGTTTTATGGCC
GATAAATATTCTCTTTGTTTGGTAGACAAATCAGTTTTCAAAACTACCTTTGTAAATCCA
ATAATGGCATTCATAGGGGTGCGAATTTCATGACTCATATTCGATAAAAACTGCTGTTTT
GCTTTTACGGCACTTTCTGCTTTGTTCTGTGCTTCTTCGGCAATTTCTGTTGCTAATTCC
GCGAATATTTTTGCTTCCATCAGTTCGGTTTCAATCTTTTTTCGGGCGGTAATATCACGA
GCGACAATTACAACTCCCACCACGTTTTCATGTTCATCTTTATAAACAGAACCATTGAAC
AAAACATCGGTCAACTGACCGTTTTTATGCCGAAGGGTAAGAGGAGAATCAATAACAGAA
CCTTTGGCAAACACCTCCTGATAGACTTCGCGAGCCATTTGAGGTTCTGTAAAATAATCA
AGAAAATCGGAGTCAATTAATTCTGCCCGTTTTAGACCCGTAATCGTTACGGTAGCTTCA
TTCATATCGGTAATCTTGCCTTCGGTATTGATAGTGACTAATGGATCCAGACTGGCTTCG
ATAAGGCTGAGCGAATATTGAGAAGCTAATTTTGCCGTATGATTGAGCGTTTCAAGTTCT
TTGTTTTCAATTTTACGCTTTTCTTTTTCTATATTTTGAAAGTCAAGTTCTTTATTAGCG
ATAATTAGTTCACTAGCTCGGTTTTCTTTTTCATCATTTTGAAACGCTAGTTCTTCATTG
GCAACAATTAATTCATCGGCACGTTTTCCTTTTTCATCGTTTTGAAACGCTAATTCTTTG
TTGGCAATGACTAATTCTGCAGCACGTTTTTCTTTTTCATCATTTTGGAAATGAAGCTCT
TGGTTTGCAATAATTAATTCTGCGGCACGTTTTTCCTTTTCATCGTTTTGAAATGCTAAT
TCTTTATTGGCAATGACCAATTCCGCGGCGCGTTTTTCTTTTTCATCGTTTTGAAAAGCC
AATTCTTTATTAGCAATTACTAATGCTGCGGCTCGTTTTTCTTTAATTTTACTTTGATAC
TTCAGTTCCTCATTAGCCACAACTAATTCAGCCGCTCGGTTTTCTTTTTCATCGTTTTGA
TACGCTAATTCTTCATTGGCAATACCCAACTCATTGGCACGTTTTTCTTTTTCGATGTTT
TGCAAAGCCAGTTCTTTGTTGGCAATTCGCAAATCTAAAGCCCATTTTTGTTCAGCAATA
TCTCTAGCGACAATCACAACGCCCATTACATTCTCCTTTTCATCTCTATAGACAGAGCCA
TTAAATAGCACTTCGGTAAGTTTACCTTCTTTATGGCGAAGCGTAAGAGGAGAATCGGCA
ACAGAACCTTTGGCAAATACCTCTTGATAAACTTCGCGAGCCTTTTGAGGTTCTGTAAAG
TAATCGAAAAAATCGGAGCCAATAAGTTTTTCTCTAACCAAGCCAGTAATATTGACCGTT
GCTTGATTCATATCCATAATTTTGCCTTCAGTATTTATGGTAACCAATGGATCTAGACTT
GCTTCTATAAGGCTTAACACATATTGAGAAGCTAATTTTTGGTCAGCGGTAACAATTTCT
AATTTATTATTTTTTTCTTTCTGAATTTTTATGATGATAAATATCAAAATAAAAATGGTA
ATGATAAAAATAATCAAAAGCCCAAAGAGCGTTCCAGAATATTGGTTGTTTTTTTCATTT
GATGCTTTTCGAAAATCGAGTAATCTGAATTCCTCCTTATTGATTGTAGCAATTGTCTTC
CTGATTTTGTCAGAAATAAGTTTTCCTCTTTCAATAATTGTTATTTTTTCGAGATTGTTT
AACCTATTATGCCTTGCTAAGTCAAGGTATTTCTCTGAAAAAACTAATCTTTCGTTAACC
TCTTTTTTCAATATAATGGCATTAAATTGCTGCCTTGGATTGTCTAAGGTAAGTGTCATT
AACTTGTTTATATTAATAAAGATTCTGTTTTTAGATTCATTATAAGGTTCTAAAAAAATC
TCATTCCCCGAAAATAAAAACCCCCTAAATCCAGTTTCAATATTTATAACATCAATAAGC
ACTTCGTCATTTTTACCTATAACCTCCTGGCTATGCATCATAATACCACTCGAAGCGATA
ACTTTTTGACTGTTTTTATAAAAAATCACTAAAACCGTGCCCAGTATAATAACAAAAAGA
ATATAAAAAGAGTGATTTTTTTTTCTAATATGAATTTCATAATGTCTTTGTGAAATTAAT
TTATACCATTAGTATTCCCAATTTCTTCTATTGGACTTCGTCTTTTGTCTTTTAATTGTT
TAAAATGCGAAGGCGAAAGTCCAGTAACTTTTTTAAACTGGCTTGATAAATGAGCCACGC
TGCTATATCCCATTTTCCAAGCGATTTCGGTAATATTGTGTTCTCCGTAAATGATTAACT
CTTTGATGCGCTCCGTTTTATGAGAAATGATAAACTGTTCGATTGTTGTTCCCTGCACTT
CTGAAAATAAATTAGATAAATAAGTGTAGTCGTGATTCATTTTTTCGCTTAAATAATCCG
AAAAATTTATTTTAATAACTTCATCCGAATGATGTACCATTTCGATGATTACATTTTTAT
TTTTTCGATGAGCATAGCTCGCTTGTCATCCATTAATTCAAGTCCTGAAAGCAATAAATT
AGCTTTAAGCAACTCGCGCTGAGACATCGTGATACTTTCCATGATTTCGACCTCGCCTAA
ATCGACCACGATAAAATGCAAACCAAGCTTTCTTAGCTCTTCTTTTACCACCATTTTGCA
ACGGTTGCTAACCATATATTTTATATATAATTTCAAATTATTTGTATTAACAGATGATGT
AAAAGTCGATTAATTCTGGCTAGAATCTTTTATATAACTTTAGCAAAAAGTTATATAATT
CACACATCCTTGACTAGAATGTGATGGGAATACTGCAATTTTCTAAAAAAGAAAACCAAA
AAAAGAGGGTACTGAAAAACATCACTTATTTTGATCAACGTTCTTTTTTAGATATTAAAA
AACCGCTTATAACAGGATTTTAAGCATCCGTTATAAGCGGTTTTATTTTTGTAACTGTTT
TTTATTGTTGATTGTATGTGTCTGTTTTTGACTTATACAGGTTCATTTGGTAAAATGCAC
GTGTAGATTACATTTTCTACATTAATTTGAGTATTCTTTTTAAGTTGACTGTAAAAATTG
CTATTGCACCTTGCATTTGCATATTGGTAATACCGTATGATATTGCTCTATCATAACCGT
GTATATTTTTTAACTCGCTATTTTTAGCTTCTATCTTGTATCGATGTTTTGCTTTTTCTT
TGTAATATTCTGTTTCTTGAAAAGCCATTTGGTCTTGATGCAATTCTGATTTTATGGATA
CCGAATACGTTTTTGTCTTGGCTCCATCTTTATAACAACCTTCCTTTAAAGGGCAATGCT
TGCATTTTTCGACATCAAAATAGTAAGTATCTACTTGATTTACCCCGACATCTTTAGTGC
CTTGGCGCGCTTTTCGTATTGCTAAATGCCCTGCTGGGCAAACAAACCTATCGGCATCTT
ATTGTAATCAAATTTATCTTCATCTTTCCTAAAGCCTTGGGTTATAGATGGATTTAGACG
CGCTACTATTTTTATGTTTTGTTCAGTTGTAATTTTAAGATTCTCTTTTCCAGAATAAGC
TCCGTCGCCAATAATGGTATCTACATCAACTCCGTTTTCTTGACTGATTTCTAAAAGTTT
AGGTAATTCTGGACCATCGCCTTTTTCTCCAGATGTAACTACAGCCGCGGTAATGATGCG
CTCTTCAGTCATAGCCAAATGGGTCTTGTAGCCAAAAAAGGAACTCTCGGCAGATTTATG
ACCTATTTTTGCATCGGTATCTTTGGATAGGGTTAAATTTTCTTGAGTGTCTTCTACGGT
TTCTTTTAGCAGGTTTAATTTTTCTTTCACAGCGGGTATTGAACTTATAGACGGCTCATT
TTCTATGCGTTTTTCTAACTCTTTGCAATAAGCCAGCTCCTTTTCTAAATCATTGTCGGT
ATTTTTTTTGGGCATACGTTCTTTGAATTGGTCGTCAAAGGTGTATACTGTTTTTTCGAA
GTAACTTGGAGCGTTCTCTCAATACATCGATGGCTAAAAACGGATTAGATCTTGATAAAG
TATGAGTGGCATCAACGATAATGGACTTCGAACGAATTATTCCTTTTTCAATAGCTATGG
TTACTGTTTTGTTTATCAATAGATTTAACAAGTCGGTGTCTTTCAAACGTAGTTTTCTGA
ATTTGGTCAACGAACTCGGATTAATAACATCGTCTTCTGGATTCATATCCAAAAAATATT
TAAAGGACATATCGTAACGCGAACGTTCCACTACATCAACATCGGAAACGGTGTAAATTG
TTTTAAGAAGTAAATACTTAAACATACGAACTGGACTTTCTGCCATACGCCCATTATTGG
TGCAGTATTTATTTAACAACTCATCGTAGATAAATGAAAAGTCTATCAAATCGTTAATTT
TTCTCAAAAGATTATTCCTTGGAATAATTAAATCATATAACGAGGAATGCTCGCTGAACT
GTATTGTTTGTTGCTGTACTAACATGTAAAAAAACCTTATAATTACAGCTAAATATACCA
AAAAAGGAGTAGAAATCCTAAGCTTTCTACTCCTTTTATTTATCAATTTATTCGAAAAAA
GACTTTTTCAGTACCCTCCAAAAAAACGGGGATTTTTTCAAAGGATATAAACCGAACTGG
ATTTTATCTCTTGTAAGGTACAAATAAAATATCATTATAAAACAAAGAACCCCAACCATT
TCAGACTGGGGTTCTCAAAAGAAAGGAGACGAACCGAGAGCTATGCTCGAACACGTCGTA
GCTATAAACAAAAAACCCCAACTTTTACAAGTTGGGGTTTTCAAAAGAAAGGCGACGACA
TACTCTCCCACAAAATTGCAGTACCATCTGCGCTGGCGGGCTTAACTACTCTGTTCGGGA
TGGGAAGAGGTGAGCCCCGCCGCAATAACCACCTTAAGATTTTAAGGCATTAGCCAATAG
CCATAAGCTATTAGTTTTTGCACGGGTCCATTAAACTTTTGGCTATTAGCTCCGCTCTGT
TCGGCTTCGCCTCGGGTGCCTCTTGCCTAATGGCTAATATCTTAACATACTGAGATAAAA
AACATAAATTGTTTGCCCTTGTCATTCTGGAAGAATCTAGGATTTAGAAAGGTTCTCCCC
GAGCCTTGCGGCTCGGGAAAAGGTGTACATAAGCTTACGGGTTATTAGTACTACTCGACT
ATGACATTACTGCCTTTACATCTATAGCCTATCAACGTGGTCATCTCCCACGACCCTTAA
AAGAAATCTCATCTTGTGGTGGGTTTCGCGCTTATATGCTTTCAGCGCTTATCCCTTCCC
AACGTAGCTACTCTGCTATGCTCCTGGCGGAACAACAGATACACTAGAGGTTAGTCCAAT
TCGGTCCTCTCGTACTAGAATCAGATCCACTCAAATTTCTTGCGCCCACAGTAGATAGAG
ACCGAACTGTCTCACGACGTTCTGAACCCAGCTCGCGTGCCACTTTAATGGGCGAACAGC
CCAACCCTTGGGACCTTCTCCAGCCCCAGGATGTGACGAGCCGACATCGAGGTGCCAAAC
CCCCCCGTCGATATGAGCTCTTGGGGGAGATCAGCCTGTTATCCCCGGCGTACCTTTTAT
CCTTTGAGCGATGGCCCTTCCATGCGGAACCACCGGATCACTATGCTCTACTTTCGTACC
TGATCGACCTGTATGTCTCTCAGTCAAGCTCCCTTATGCCATTGCACTCTACGCACGGTT
ACCAAGCGTACTGAGGGAACCTTTAGAAGCCTCCGTTACTCTTTTGGAGGCGACCACCCC
AGTCAAACTACCCACCAAGCAATGTCCCCCACAATCGTGGGGTTAGGCCTCAGATAAACA
AAGGGTTGTATTTCAACAATGACTCCACAACGCCTAGCGACGCCACTTCACAGTCTCCAA
CCTATCCTACACATCATTTATCCAAGGTCAATACTAAGCTATAGTAAAGGTGCACAGGGT
CTTTTCGTCCCACTGCGGGTAAACGGCATCTTCACCGTTACTACAATTTCACCGAGCTCA
TGGCTGAGACAGTGTCCAGATCGTTACACCATTCGTGCAGGTCGGAACTTACCCGACAAG
GAATTTCGCTACCTTAGGACCGTTATAGTTACGGCCGCCGTTTACTGGGGCTTCAATTCA
ATGCTTCTCCGAAGATAACATCTCCTCTTAACCTTCCAGCACCGGGCAGGTGTCAGGCCC
TATACTTCATCTTACGATTTTGCAGAGCCCTGTGTTTTTGATAAACAGTCGCCTGGACCT
CTTCACTGCGGCCAGCATTGCTGCTGGCGACCCTTCTCCCGAAGTTACGGGTCTATTTTG
CCTAATTCCTTAGCCATGAATCTCTCGAGCACCTTAGGATTCTCTCCTCGACTACCTGTG
TCGGTTTGCGGTACGGGTACTCATAATCTGAAGTTTAGAGGTTTTTCTTGGAAGCCCTTA
GGCGCACTATCTCTTTGTCCGAAGACTCCGAGTACTATCGTATTTCCCCAAAAACCGTGG
ATTTGCCTGCGGTTCTTATAGGTAGGTACTTCAACGAACTATTCCGTCAGTTCGCGGCGC
TTTCATCACTCCGTCACCCCATCACAATTATAAGTAGTACGGGAATATTAACCCGTTGGC
CATCGACTGTCCCTTTCGGGTTCGCCTTAGGTCCCGACTAACCCACAGCTGATTAGCATA
GCTGTGGAAACCTTAGTCTTTCGGTGTGCGGGTTTCTCGCCCGCATTATCGTTACTTATG
CCTACATTTTCTTTTCTATCCAGTCCAGCATGCTTTACAACACACCTTCTACCCTGATAG
AATGCTCCCCTACCACTTTGTATAAATACAAAATCCATAGCTTCGGTAATATGTTTATGC
CCGATTATTATCCATGCTCGTCCGCTCGACTAGTGAGCTGTTACGCACTCTTTAAATGAA
TGGCTGCTTCCAAGCCAACATCCTAGCTGTCTGGGCAGACAAACCGCGTTCTTTCAACTT
AACATATATTTGGGGACCTTAGCTGATGGTCTGGGTTCTTTCCCTCTCGGACTTGGACCT
TAGCACCCAAGCCCTCACTGCTGGTAAACATTATATAGCATTCGGAGTTTGTCAGGAATT
GGTAGGCGGTGAAGCCCCCGCATCCAATCAGTAGCTCTACCTCTATATAACTTATAACCA
ACGCTGCACCTAAATGCATTTCGGGGAGTACGAGCTATTTCCGAGTTTGATTGGCCTTTC
ACCCCTACCCACAGGTCATCCGAAGTCTTTTCAACGACAACCGGTTCGGTCCTCCACTGT
GTGTTACCACAGCTTCAACCTGCCCATGGGTAGATCACACGGTTTCGCGTCTAACACTAC
TGACTAAGCGCTTGCGCGCTTTCATTCCCTAAGAATGAATCTCGCCCTATTCAGACTCGC
TTTCGCTACGGATCCGTGGCTTAACCACTTATCCTTGCCAGCAACGTTAACTCGTAGGCT
CATTATGCAAAAGGCACGCCGTCACCCCACTAAAGGGCTCCGACCGCTTGTAAGCGTATG
GTTTCAGGATCTATTTCACTCCGTTATTCACGGTTCTTTTCACCTTTCCCTCACGGTACT
GGTTCACTATCGGTCTCTCAGGAGTATTTAGCCTTAGCGGATGGTCCCGCCAAATTCAGA
CAGGGTTTCACGTGCCCCGCCCTACTCAGGATACCACTATCGTTATCTTCTATTACTTAT
ACGAGGCTATCACTCTCTATGGCTCTACTTTCCAGTAGATTCTAATTCTATCCGCAACAA
ATGTCGTGGTCCTACAACCCCAATCTTGCCGTAACAACATTGGTTTGGGCTAATCCGCGT
TCGCTCGCCACTACTTACGGAATCACTTTTGTTTTCTTCTCCTCCGCCTACTTAGATGTT
TCAGTTCAGCGGGTTTGCCCACCTATCGGTGTACTATGTCTTCAACATAGTGGGTTGCCC
CATTCAGGTATTTACGGATCAATTCGTGTGTGCCAATCCCCGTAACTTTTCGCAGCTTAT
CACGCCTTTCTTCGCCTCTGAGAGCCTAGGCATCCCCCATACGCCCTTATTTTGCTTATT
GTACTTTTTCTAGCCATTAGTCAATAGCCATAAGCCACTAGTGCCTATTGCATTTTGCCT
TATAACTAAAAAGTGTTCTTTCTACTTTTTAAATATTTTCTTATCTCAATATGTCAATGA
ACTTTCGTCTAGGCAATAGGCTAAAGTAATTAGGCAATAGTATTAAACTAATGGCTAATG
CCTTTTGGCTAATGGCTAAACCAGTGGAGAATAACGGAGTCGAACCGTTGACCTCCTGCG
TGCAAGGCAGGCGCTCTAGCCAGCTGAGCTAATCCCCCAATTTAATTATGAATTGTGAAT
TATGAATTATGAATTGTTGTAATTCTTAAATCTTCAACCCTAGAATTTCCTTTTAATCTG
TATATGAACGTTGTTTTTTAATTCGTAATTCATAATTCTGAATTCGTAATTAATGTGTTG
TCTCGGACAGACTCGAACTGTCGACCCCTACATTATCAGTGTAGTACTCTAACCAGCTGA
GCTACGAGACACTCTTGATTTTAGATTTTTGATTCTAGCATTCTGATTTCTGATTTTAAA
TCTAAAATCGTTAATCTAATTTCTTAAATCTTAAATCTTGTATTATTTGAACTAACAGCG
AGAGTAATTGAATCTTTGGATTCATTCCATTATCATTTTTCGTCTTCTTTCCTGAAAGTG
TTGATAAATCAACTAACATTCAGGCTCTAGAAAGGAGGTGTTCCAGCCGCACCTTCCGGT
ACGGCTACCTTGTTACGACTTAGCCCTAGTTACCAGTTTTACCCTAGGCAGCTCCTTGCG
GTCACCGACTTCAGGCACCCCCAGCTTCCATGGCTTGACGGGCGGTGTGTACAAGGCCCG
GGAACGTATTCACCGGATCATGGCTGATATCCGATTACTAGCGATTCCAGCTTCACGGAG
TCGAGTTGCAGACTCCGATCCGAACTGTGACCGGTTTTGTAGATTCGCTCCTACTCACGT
AGTGGCTGCTCTCTGTACCGGCCATTGTAGCACGTGTGTAGCCCAAGGCGTAAGGGCCGT
GATGATTTGACGTCATCCCCACCTTCCTCTCAGTTTGCACTGGCAGTCTCGTTAGAGTTC
CCGACATGACTCGCTGGCAACTAACAACAGGGGTTGCGCTCGTTATAGGACTTAACCTGA
CACCTCACGGCACGAGCTGACGACAACCATGCAGCACCTTGTAAATTGTCTTGCGAAAGT
TCTGTTTCCAAAACGGTCAATCTACATTTAAGCCTTGGTAAGGTTCCTCGCGTATCATCG
AATTAAACCACATGCTCCACCGCTTGTGCGGGCCCCCGTCAATTCCTTTGAGTTTCATTC
TTGCGAACGTACTCCCCAGGTGGGATACTTATCACTTTCGCTTAGCCACTGAACTTGCGC
CCAACAGCTAGTATCCATCGTTTACGGCGTGGACTACCAGGGTATCTAATCCTGTTCGCT
ACCCACGCTTTCGTCCATCAGCGTCAATCCATTAGTAGTAACCTGCCTTCGCAATTGGTA
TTCCATGTAATCTCTAAGCATTTCACCGCTACACTACATATTCTAGTTACTTCCTAATAA
TTCAAGCCTTACAGTATCAATGGCCGTTTCCCCGTTGAGCGGGGAGATTTCACCACTGAC
TTATAAAGCCGCCTACGGACCCTTTAAACCCAATGATTCCGGATAACGCTTGGATCCTCC
GTATTACCGCGGCTGCTGGCACGGAGTTAGCCGATCCTTATTCTTACGATACCGTCAAGC
TGGTTCACGAACCAGTGTTTCTTCTCGTACAAAAGCAGTTTACAATCCATAGGACCGTCA
TCCTGCACGCGGCATGGCTGGATCAGGCTTGCGCCCATTGTCCAATATTCCTCACTGCTG
CCTCCCGTAGGAGTCTGGTCCGTGTCTCAGTACCAGTGTGGGGGATCTCCCTCTCAGGAC
CCCTACCCATCGTCGCCTTGGTATGCCGTTACCATACCAACTAGCTAATGGGACGCATGC
TCATCTTTTGCCGTTGTAACTTTAATATAAAGTTGATGCCAACTCTATATACTATGAGGT
ATTAATCCAAATTTCTCTGGGCTATCCCTCTGCAAAAGGTAGATTGCATACGCGTTACGC
ACCCGTGCGCCGGTCTCTAGTATTGCTACTATACCCCTCGACTTGCATGTGTTAAGCCTG
CCGCTAGCGTTCATCCTGAGCCAGGATCAAACTCTTCATCGTATATTGTGCGCTTAATTG
CTTAAGCTATTTATTATGCGACTCAAATTCTAGTGGTTTTATCAAATCTTTACGATTCTC
TTACTCTCTTTATTTGTGTTCCGAAATCTCTTTCGGAACGGCTGTCAATTCAATATGTCT
AGGAACGTGTTCTTCTTTTGTTTCGCCTCTCTCTCAAAGCGGGTGCAAAAGTAAATAACT
CTTTTGTTTCTGGCAAGAATTTTGAAAAGTTTTTTAGAAAAATATTTTCTCCCCTTTTTC
CCTCAATCCCCTTAGCCTTTTTTCAATGAATATTACCTTTTTTGCGGGGTGCAAATGTAA
CATCTGTTTTTAAATCTCACAAACTTTTTTAAACCTTTTTTGAAAATAAATTTTCCTCCT
TGCTTCTTTTAGTTTGTCAGAATTTCTAAGAACGTCGCCTTCATTGCGGGTGCAAAAGTA
GTGCGTTTATTCTCCTAAACAAGCCCTTTTTTAATCTTTTTTTAAAGTATTTTTTAAACC
ATTGGTTTTTCGGCATTTACAACATCTATTTTTTCTTAATTTGTGATTTTAGCTTGACCG
TTTTTGGCAATTCCATCTGTTTTGAGGTGTTTTGAGGTCGTGAACTTTGTTTGGAACACC
GATAATCGTCGATTCGATTCGCGAAAACGCGGATAAAAACGAATTGCTTTAAATTGTATT
AATAGGAAGGAGAAACGGCTCCTCAACCCTCTCCAAAGAAAAGGGAGACCTGTCTTGGAA
AATAGTATATGCTACAAACCGACTGCCCTAGCCCCGATAGTAGTGAAAATCCTCTTGTGC
AGCGATAGCGGAACAAGAGATTGTAACGGATAGCGGGATGAAGCTACTAGAAAAAAAAAG
TGTTTTTTAGAACCTAATCGAAACGAATGGCTTTTACAGGGGAGATTTTGGTTATTATGT
ACGAAGGAATCAATAAAACTAGCAAACAAACAGTTATTGTTAGCAGATTTAATAACAATA
TATAGCCCAAATTAAGATAAACTGGCGCTTGGTTAACGTAATAATTCTCGGGATTAAGTT
TAATTATTCCCAAATGCTGTTGAACCAACAATAATGAAATACCAATTAAATTCCCCCAAA
ACAGTCCTCTTACGATAAGGTAAAAAGCATTATAAAGGAATATTTTACGAACTGCCCAAT
TATTTGCCCCCATGGCTTTGAGAATTCCTATCATTTGCACACGTTCTAAAATAAGTACTA
AAAGTGCCACGACCATATTGATAGTAGCAACCAAAATCATGATGACGAGTATAATGACAA
TGTTAAAATCGAATAGTTTTAGCCACTCGAATATATAACTGTATTTCTCGATTATGGTTT
TAGTGTCGAGTGTCGAAGATGTTTGTTGGTAAACTTGATTGCCAATGTTTTTGATGTTGG
TAAAATCGTTCACAAAAACTTCGAAAGCACCCACTTGATCTGGTTTCCATCTATTGATAT
GTTGAATGTGACGAATGTCTCCTATTATATATGTGGCATCGAAATCCTGAAATCCAGAGT
TGAAAATTCCTGCTACTTTGAATCTTCTGATGCTAGGCAATTGATTTTGGTTTTCTTTGA
TAAAAAAAGTATTAAAAAAACTGCCTACTTTCAGATTTAGTCTGTTGGCGAGAAATTGCG
ATACCAACACTTCTTGATTGATGTTTTTTGAAAAATCTGGTAATTTTCCTGAAACAAGAT
ATTCTTTGATATGACTCCATTGATAATCATTCCCAACTCCTTTAAAAATTATTCCTTCAA
AAGCATTCTCGGTTCTAATAATCCCCGCCTTACTAGCAATAGCCTGCACATGACTCACGG
CAGGAACTGAAGTGAATTTTGGGTAAAAATCTTGAGTTTTTGAAATGGGAATTAGAGTAA
CTGCTGATTGATTGTTATCATAATTAGAAATAATAATATGGCCATTAAAGGCGGAAACTT
TCTCTCGAATTTTTTGTTGAAGTCCGATTCCAGTTGCAATCGAAACAATCATCATAACCA
TTCCGATGGCAATAGCCGAAATGGCAATTTTTATTATTGGCGCAGAAATGCTACTTTTAT
AGTCTTTAGCGGTTATGAGTCGTCTGGCTATGAAATATTCTAAATTCAATTTGATACAGA
TTTGCTTTACTTACGCCAAAAATACAGTTTAAACACGAATTAGCTCTTCTTAATTGGCAT
AAATTTGAGAAATCTATTAGTGTTCATTTATTGTACAAGAAGCAATTACAATGGCATTTT
CTTTTTCATTTCTTCCACTATATTGAAAGCTGCAGGACAAATTGCCACATTCTTTAAAGT
CAAATCCGATATTTGTTGAAACTTCTTTCTATCCGTATGCGGAAATTCACGACAGGCTTT
AGGGCGAACATCATAAATAAAACAGGTATTGTCGTTGTCTAAAAAAACACAAGGTACTGT
TTGCAATACATAATCTTTATCTTCGTCAATACGCAAATATTGATTTATAAATTGTTGCGG
TTTTTGTCTCAAATGTTTCGCAATACGTTCAATATCTGCCGAAGTAAAAAGTGGCCCTGT
GGTTTTGCAACAATTGGCACATTTTAAACAATCTGTTTTTTTAAATTCGGCGTTGTGCCA
TTCTTGCATCACATAATCCAAGTTTTTAGGAGTCTTCTTTTTCAGCTTATCAAAATACTT
TTTGTTTTCGATATGCTTATCTTTGGCTTCTTTTGCAAGATTGTTTAGAATTTGTTTCAA
ATTTCAAGTTTGCTACGTCCGTTTGCTTTCGCTCGGTTCAAGTTGTCTTGCAAAATTAAA
ACATTTTAGACTTGAAACTTTAAATCGAAAACTAAAAATTTATGAAAGACCTTTTCGGAA
AAGCCATTCTCGATTTTCAAACGAATAATTCGCCCGAAGATTTAATTACTGAAACTTCTA
TTTCTGAAGCGGATGAAATGAGCGTTGCTTATCTTTTTAGAAGTTATAATGAAATGCCAA
AATTAGAACAATGCGCCTTACAACTTGCCAAAGGAAAAGTTTTGGACGTGGGCTGTGGCG
CGGGAAGTCACAGTCTAGCTTTACAAAACGACAATAATCTTGAGGTAATCGCCATAGATA
TTTCGCCAAATGCCATCCAAGCATGTAAACTTCGCGGTTTGAAGAATGCCAAAATACAAG
ACATCATGACATTGGAAAACGAAAAATTTGACACCATTTTGTTATTAATGAATGGCACAG
GCATTTTTGAAACATTAAAAAAAACCGCCAAGTATATGCAAAAACTCAAGAGTTTACTTA
ATTCAAATGGACAAATCCTGATTGATTCTTCGGATATTATTTATATGTTTGACCAAGATG
AGGAAGGTACTTATGAAATTTCTGCTGATGGATATTATGGCGAATTGACTTTTAGCATAT
CCTATAAAAATGAAACCGAAAAAGCATTCCCTTGGCTGTATCTCGATTATAACACTTTAC
AAAATTTGGCTCATGCCAATGGTTTAGGATGCGAATTGATTCTAGAAGGAGAACATTTCG
ATTATCTGGCAAGGCTTTCGATATAAAAAGTAGTGCAACTATAATTTTAGAAACAAATAT
GGAAAATTTAGAATTAGACAAACTGCGGTATCCAATTGGGAAATTTGTTGCTCCCGTTTT
TTATTCTGACGAATACCTTTCAGCTAAAATGGACGAAATTGCCTCTTTCCCTGAAAGGCT
AAAAAAGGAAGTTTTTCAATTAACAAATACACAATTAGACACTCCTTATCGACCAGATGG
CTGGACCATTCGCCAAGTAATCCACCATTGTGCCGATAGTCATATTAATTGTTTTATCAG
ACTAAAATGGGCGTTAACAGAAGATAAACCAATTATCAAACAGTATCTCGAAGCTTCTTG
GGGAGAATTACACGATAATACAACAATGCCTATCGAGCCAAGCTTATCCTTGCTAGAAGG
TTTGCATTTTCGATTGGTTTATTTGATGAGAAGTTTGTCTGAAAAAGAGTTGAAAAAATC
CTTTATTCATCCTGAACATTCTAAAGAATTCAAAATAGAAGAAATTATCGGAACTTATGC
TTGGCACGGAAACCATCACTTGACACACATTACCGAATTAAAGAAAAGAAAATCTTGGTA
ATTTTATAAAAACTAAATTTTTACACTTCTAGTAAATCTGTAGTTTTAATAATATCTTCT
AAGGCTTTGTACAAAATATCCAAATCTTGCTGCGAGTTATAAGCGTTTATCGAATACCTC
AAAAAATAATTTCCATTCAAAGGCATTACCGGAATTTCTATTTTATACTTATTAAAAAGC
AACTCTTTTAGTGCTATGGGACTAGAAGTTTGAATTGGAATACTTGCCATTTGCACCAAA
AATTCGTCGGTAACTGGACAAATCGGTTGTGTGCCAAGCAAATTGCAAAATCGCTGATAA
TTATCTAAAACTAGTTTTCTGCATTTCTTTGCTTTGTCTTTCCAATTATTTTTTTCAAGA
AAGGCTATTACTTTTGGCGTACATAAAAATGCCGAAATATCCCTCGTCCCCTGAAATTCT
TGGTAATCTAAAAACTGACTTTCCCCCGGAATAACACTTTCATAACCCCAACCCACAACA
AGTGGATCCAGCATTTCCTGAAAATCCTTTTTTACATACAAAAACGAACTTCCTTTAGGC
GCTAACATCCACTTATGCAATGTTCCTGTATAAAAATCAGGGTTCAATTCCTTAATATTC
AAATCTAATTGACCCGCAACATGTGCTCCATCAATAATAGTAATCAATCCTAATTCACGG
GCTTTATCACAAATTTCTTTTACCGGAAAAATAAGTGCGGTACAACTTGAAATTTGATTA
AGGAAAATGATTTTAGTTTTTGAAGTATAACCGCTCCAGAATTCCTCGAGCATTTGTTCC
TTTGAAACCACGGGAAGCGAGATATTTTGACGAATGTATTTTGCTCCTGATTTTTTACAA
TAAAAACGCCAAGTTCTATCCATTGCGCCATATTCGTGATTGGTGCTAAGAATTTCATCG
CCAGCATTCAAATCTAGACTCCGCATAATTGTATTGATGGCAAAAGTAGGATTTGGAGTA
AAAAAGAAATCATTTGCATTGCAGCCAATATAAGCAGCCAAACTTTCTTTGGCTAAATCT
AAATATTCTTTTTGTTTTTTTAAGAAAAAATAAACGGGTTCGTTCTCTAATTCTAATTGA
AAACGTTGGTATTCCTCAAAAATAGGTTTTGGGCACGCCCCAAACGAACCGTGATTTAGG
AAAGTGATGTTTTTATCTAAAAGAAATTGTGCTTTCATAAAAGGATTATTGAACTAGAAT
TGAGAAAACAACTTACTGTTTTGGTTTTATTACCTCATACGTATCTTGTGTAGGAACTTC
CTCTTTGTATTTTGACATTATTTCTTGCAATTCCTGAGCCCATTCTTGTCCAGCCTGTAA
AGATTTTTGCCCAAGTTCGCCTGCTTTTTCATTCATCTTTTTCCCTACTGGACTTTCATA
AAATGCAATCATCGCTTTTATATCTTCGACTGTGTAAATTTCCATGTAAATTTTAGCTAT
TTTATCATACATATTCGGCAAAGAGGCGTCAAATTCTTTCGAGAAATTTTCTTTTTTATT
CTCTGGAATCATATTCAAAATTTGAGGTTTTACAACCTTCATTTGTGCATCTGCACCACT
AATCGATATTAGTTTTAACACCTCTTTTTTAAAACTAGATTCTTGTGCCATACTCATTTG
AGCAATTAACACAACTGCAATAGATAGGACTACTTTTTTCATTTTGATTTGGTTTTTAGC
TTATTTTAAATTTAGGGAATATTCAAATATTTATGTGTTTGTAAAGATACTCTCCATTTT
GGATTGTTCATTACGTAGTCAACAATTAACGGAGTCATTTCTTCTTTTTTACTCCACTCG
GGTTGCAGAAATAGTATGGCGTTTTTGTTTACTTTTTCGGCTTGCTCCTCTGCGAAAATA
AAATCGTGCTTGTTATAAATTATTACTTTGAGCTCGTGAGCTTGGTCGTAAACAATTTGT
GTTGGTAGTTTGTTTTTCTTTGGCGAAAGACAAATCCAATCCCATTCTCCTGTCAGTTTA
TACGCTCCCGAAGTTTCAATATGCACTTTTAGGTTTTGATTTTTTAACTTTTGAGTAAGC
AAAGTCATATCCCAGGTTAGGGGCTCTCCTCCAGTAACTACAACTGTATCTGCATATTTT
TTAGCATTGGCAACAATCAAATCAATCCCTGTTGGCGGATGCAATTCGGCATTCCAGCTT
TCTTTCACATCACACCAATGGCAACCCACATCGCAACCTCCAATTCGTATAAAGTAGGCG
GCTGTTCCTGTGTGAAATCCTTCGCCTTGAATGGTGTAAAATTCTTCCATCAATGGAAGC
ATTGTGCCTTTATTGACCTCTAACTGTATTTCTTTTGATAACATTTTTATAATTTGAATG
GCAAAGATAGTGAATTTAAAAATTGACTTGCTTTCATAAAAAAACCGATAGCTTTTTTAG
AACTATCGGTTTTGTATAAAAAAACAGGGCTTATTTCAATAAATTCAGAGACTTGGTTGC
GTAATCATTTGTTGGATCAAGAGCAATGGTTTTGCCAAAATACTCTATTGCCTTAGGCTT
GTCTGTGTTAGCATAAACTGCTGCCATGTTGTTATAAGATTCGATAAGTTTTGCTTTTAT
TGTTGGTTTTGCTAACTCTTCGGCTCCTTTTTCAGAAACCTTATTCACATAATCTTCGTA
ATTTTTTGTTATCATTTCATCATTGCTAAGCAATCTATTGATTCTAGCTCTATAAATGTA
AGCATCAAGATAGGCAGGGGAAGCCGCTAAAATCGCTACAAAAACAGCATCTGCTTTTTG
CAAATCAACGGTGTTGGGCACTACATCCTTTTTAGTATTGCCATAATAAATAGACAATCC
ATAATAAACATTGTCATCTAGGTAATTTTTAGATTCGGTGTTTTTTGTACCTAATTCAAA
AATAGCGGCGGCTTCATAATATAATTTTTTAGTAAACAACTTTACCCCTATTTCATTTAC
ATCTTCAACTGCCAAAGGTTCCATTTCGATTGCCTTTTTAATATCAGCCAAACCTAAGCC
AAATGCAGTGGGGTCAACTGATAAACCATCGGCACTTGTTCCTTTTTTTATTTTAGCTAA
TCCTAAATAAAAATAATCCTTAGCAATTACTTTGTTTGAAGTATTAGAAGTAAAGGTTTC
TAATGATTTAATAGCAACATCAATATTCCCATTTTCATAAGCAGAATATCCTAAATAACG
AAAGATTCTAGGGTTAACTTTGTCTAATTCTGCCATTTTTTTTGCTTCAGCTTCAAGTGC
AGCATAGTCTCGTACAAGAATAAGAAAGTCCGCGTGACGCATTCTAGAATTTAAAGAATA
ATCTGTAAGGCTAAGGTATTTTTCATAATAACCAATAGCCGTTTTCATATATTCTTCAGA
TTTAGAAGGTTTGTTTCTTCCCCATTTGTAATAGGTTTCGGCTAATTCTCTGTATACTGG
ACCATAATTAGGACTTAAAACTATCACTTCATTGTAGGCTTTTAAGGCCTCGTCAAACGA
TTTTGCTCCTTTTAGCAAAACGCCCAATTGCATTTTTGCTCTAATTAAAGTATTGTCCGC
TTGAAAAGCATCTCTATATGCTTTATAAGCATCATTTTGATTTTTGTCGCCATAATAAGC
ATCGCCAAGGGCTAATAAAACTTGAGCATCCGTTTCGTTAACCGCTTTTGCTTTATCTAA
AACCAAGAGGGCATTTTTATAATCTGGTTTTTCAGCATTCATATAAGCTCTACCAATATA
AATATATTCTTCTACATCTCGTTTTCTAATTTTCTTGGTCGCTAGATCAAAATGAACTTG
AGCATTGGTCACATCTCCTTTGTCTAAATCTAACTGACCTAGACCAATGTAATTAAAGTT
TCCATCCTCTTTACAAGTAATTCCCTTTTGAAAATAGATGTTTGCCGAATCCTTATTACT
TTGCGTAAGATAAATATTCCCCAAAAGAAAAGTCGATTTACCATCATCCGGTTTTGTCTT
AATTATCGATTTCAACATCGATTTTGCACTTTCATATTGTTCTGCATCAATTGCTTTTAC
TGCCTGATTCAAATCTTGCGCATTGCCCACATATATTGACGACAATAAAACAATACTAAA
AAATTTAAATTTATTCATCTTAGCCTTTTTTATTTACTTTTTATTATTAATTCCTGTTCG
TATATTAATCCTTCTACTCGGTATTTTTGCTGGCAACAATCCCGATTTTAAGATTATTCT
TTGTCCAATATCTCCCGCAACAAAGAGGAAAAACCCATTCCTAATCCTGAATACCCTTGA
CCGTTGACGATGTACAAATCACGTGCCAAAGGATATTTGCCTTCTGCAATGTTGTTTTGG
CTTGGAGCATAATATTTCGTCCCCGTTAATCCCTTAACACTTAAAGTATTTATTTTATTT
ACAAACTCCTGCATCGCTGGCATTGGTTGTGACAGCCAGTTTACTCCAACTACACCAATC
ATTCCATCATTTTGCGACACAAATTGAATAACCTCATCATTTGTTTTGAATGAAAAAACA
CCATGGTCTGGAATTGCTTTTATTCCTGCCAATGCATTCATATAATGCACCGTACTTGAA
TTTGGATTGTCAAAAACCAAGCCTTTAATTTTAGTACTTGACTTTCCTTTCATAAAATCT
ATAATACTCTTTAACTCTATTATGGTGTCATTATTACTTTTATTTGAAATAAAAGCAATA
GCATCTGTGGCAAATCTAGTGATTTTTGGAGTTATTTTTTTTTGTTCAAAAATTTTATTT
TCTTTCGCCGTCAGCTTTCTAGCTAAAACGGCAATCTTTGATTTTTCATTAAGTAAAGAA
AGAACTACTTCTGATTCAGACTTTGAAACAATCGCAACTTTCGCATCATAATTGCTTTCG
AAAACGGCTACTTGATCTTCTATTATAGGCGTTAACGTTTCATCGACCAAAATTGTGGTG
GATCCTTTTAATATGGATTCTTGATTGTCATCCTTTTTTTCTTTTTGATTACACATCACA
AATAAGAAACCAACCAAAACAAAAATAAAACTCTTTTTAATTTTAAACATCACTAATCTT
TATTTGAATTAAAAAACCTAAAAAATCTTAAAAACGAATAAACGATTAGAATAACTCCCA
AAGCCATTCTATAATAGGGTGTCATTGCTATTGGAAAACTTTTTAAGAAAATTACATCCC
AAAAAATAACCATTAGACCCATACATAAATATAAGAAGAAAAACAGAATTCCTATAATGA
GAAGAAATCGCTCTTTAGGCGATTTCTTCATAAAATTATATAATGTATTTTGAAACATTA
TTCCGCAGATTGAAGACTGATTGGTAAACTGAAAGTACATCTTACTGGCTTACCATTTTG
CTCACCAGGATTCCATCTTGGAGTAGCCTTAAGCACACGAATAGCCTCTTTTCCAGTTCC
ATACCCAATATCTCTAACTACTTTTATATCGGTTAATGTACCATCTTTTTCCACTACAAA
AGTAACATAAACTTTGCCTTTAAGTCCTTCTTCGTCTGGCATTTGGTAATTTTTTTGAAC
AAAAGAATAAAATTTTCCTATCCCTCCAGGAAAATCTGGTTTTACCTCAAGCCCTGCAGA
ATTGTAAACCGTATTGTCTTCCTCTACTACTGCAGCGACCCCAGTTCCTGCTGGCTCAAC
ACTTAAGGGAGCGTCTGGATCTCCTTTTATAGTTTCAGAACCAATATTCTTATCCTTAAG
ATCTTTAGCAACAACAATTTCTTCTACTACTTCCTCGGCTTTAGCAATTACTGGTTTCAC
AAATTTTTGCACATCCACTTTTGGTTTTGGCGGCGGTGGCGGTGGAAGATTTTCTTTTGG
CTTTTCTTTTGGCGGCATTTTTACCGTTGCAATTTTTACATTCACAATTTCATCACTATC
CGAAGAGTCTGGGATAAGACTCAATAGTTTTGGTATGCTAACAGCAAAGGCAAAAACAAA
TGCACCAATAAGAAATGCTTTAAAAGTATTCTTGGAAATTGTTTTTCTCAAATCGTAAGC
ACCATACTTTTTGTTACGCCCCTCGAAAACAATTTCAAGCCATTGGTTTTTTAATATATC
TAATTTCATATTTCTTAATTATTAGGTTATTGGGAAATCCGATTACTCTTTTTTTCCTTC
TAACAATTTTTGTTCCTCTGGCGTAAACTCATTGATAATTGCATAATTACCTGTATTCCC
CACTCCAACAATTGCCATTTCATCCAATATGTCAATCAAGTTGCGATAATTTGATTTCTT
GCTTGGTTTGATGATAACAATCATTCCGTTTTTTGGCTTACCTCTTGCTGCAGAATACGC
TAAAACCTCCTTTTGTTTTCTCAATAATTCTTTGCGAATTCCATCCTTACCATAGGTAAA
ATCTTTTGGAGTTCCTCCCGCAACTGGAGATTCCAATTTACCAACATAACGAACTAATTT
ATCGTCTTTTCCTAGCAATATGGTCATTGTACGATTTTCGTCAACTTTAATATTCTGATC
AATATCTTTTGGGTTTTTATCTGGCAACCCCAAATCCATCGAATGTGGTTTAGATAAGGA
CGTTGTAAGCATAAAGAAAGTTATCAATAAGAACGCTAAATCTACCATGGCAGTTAAATC
TACCTTAGAGTTTTGTTTTTACTTCTTACCTTTCCACTTCCTTTTTTACCGCCACCGTCG
CCTGTATTTAATTCAGCCATTTTAGTGTATGTATTTTAATTATTTATCTTTTCCTCTCAA
ACCAGTAACCAGACTAAAGCTGTTAATTTGTTGATCTTGCAATATATCCATCACGCGTCT
AATCGCAGGATATTCCTCTTTTGCATCTCCTTTTATAGCAATTGCTAATTCTTTTTGAGC
TACATCAATATTTGCTTTACGGGCATTTAGAACCCAATCTGCTAATTCATTATTAAGCGA
ATCTTTTGGAACACCTGGCTGATTTGCTTTGATTCTGTCGGAATTTTTCATAGCAATAAT
CGATTTTAAACTCGAAACTGGAACTCCAAAACCTTCCATCAATGCAAATTTATCTTTTTC
GTCTTCCGTAAACGCCACACACCGTATTTTTGCCCCATCAATTCAAGAGTTCTCTTACGA
ATATCTCTTCCTTTCAAGTCAAAAAATACTTTTTCCTTTTCCAATAGTCAAAGTAGCCAA
ATCTGTTTCGGGCAACTTATTTTGATTTGTAGATGCTGGCGTATCTACTGGCAAAGCTTC
GGGTATTTTGGCAGTCGCAGTCAAAATAAAGAATGTAAGCAGTAGGAAAGCCACATCGCA
CATAGCCGTCATATCAATAGACGTTGCTTTTTTTTTGCGTTTTTACAGCCATTAATTATA
TATTTAAATTTATTAGTCGTCAGCACTATACTTCTACAACGCTAACTCCTCATAAAAATT
ATTAATTATTTTTTTGTCCCTCTGTAATGTCTGTAAGTATTCACGATTGTAGAACCAGCC
TCATCGATAGAATAAGTTAAGGTATCAATTTTAGAAGTAAATAAGTTGTAAGCAATAATC
GCTAAAGCAGAAGTCGAGATACCCGTAGCTGTATTAATCAATGCTTCAGAAATACCATTT
GCTAACAAAGCTTGATCTGGAGTTCCTGCGCTCGCTAAAGCTCCAAACGCTTTAATCATA
CCCGTTACCGTTCCTAATAATCCAGCAAGAGTTCCTAAAGAAACTAGGGTAGAAAGAATA
GTCATGTGTTTTTCTAACATTGGCATTTCAAGTGAAGTAGCTTCTTCAATTTCTTTATGA
ATGGTTTCGGCAGCAGCTTCGCTATCTAATCCTTCTTTTTTACATCTTGATATTTCAATA
ACGCTGATCTAATTGCATTTGCAACAGAACCTTGTTGTTTGTCACAAGTAGCAATTGCAC
CATCAATATCGCCAGTAGTTACACTTGCTTGTACGTTTTTCATAAATTGATCAAGGTTTC
CTTTACCAGCAGCTTTAGAAATTACTGTAAAACGCTCGAACGAAAAAACAATTACCATTA
AAAGTAATCCCATCAAAACTGGAACAATAGGACCTCCTTTATAAACCATTGCTAAATAAT
TTCCTGGTTTTGGGTGGCCTGTATTAACTCCTCCTTCAAAATTTCCACCATCACCCATTA
TAAAGTTCCAGATTATCCATCCAGTACAAATACATAATACGATAATGATTAATGAAATCA
TTCCTCCTAAACCTGAACCACTTTCTTTTTTAACATTTGCCATTTTCTTTAATTTTAATA
GTTTTAATAATTTATTTTGTTGTTGTAATAAACTTGTTGAAGGGCAAATTTATATTTTTA
GTTGTAATAAAAAAACTTTTTTTAATTTTATTATGGTAAATTTTATCCTAAGTGAAAAAA
TATGTTTTTTATTTTCCATTTACGCTAAAAAAAACATTAAAAAGTTAAACATTTCTCGAT
AAGCCTAgactaatcattgaatgattcttatttgtattctaagataattttaatttttaa
aggaacaaagccttgtttttgactgtttttttcaatcgactcttcttttataacaacttt
tttgattcgtaatcaggcattttataccattgactaatacagtttagtccaaaaaggaga
tgaaacgatatattcaattcacaggtttcttgacaatttcattagttagttttttcacct
cattctctatgaaagaacttacctcttctagtgatttgtgcagttttccagtaaaagccc
ttttcatcgccaccatattttttctgagggatgagttctggtgaatatggtgggataaaa
agtaacgcatgttatttggaatggtaagggtctttgatttgtgaaatgcaccattatcta
agattattattttaaattcatcaggtctctcttttgaaaattcatttaggaatagttgaa
aattatttgaattgcaatggggtaattCCAATTCAAAATGATCTCCTGTAAATGGTGAAT
AAGCACCAAATAACCATGTGGCTTTGAATACTTGTTGAAAGACACATATCGGCTTAATTC
CTTTTGCCGTTAAGGCTTTTCCGTTTCTAGTAAACATCCCGAACCGACTTTCATCTTGAC
AATACAAGTTTATTGTTTTAAATCCCCATCCTTTTTCGTTGTAGATGTTTTCACATTCTT
TACTGAAATTTTTTTAAAATCCTCAACCTTAATTTGGTCTTTCTTAACATGAATTTTTCT
TGCGGTCTTTATTTTTGCCTTGAATTTTCTATAAACGTACCCTTTGAAAGTGCTGTAATT
AGTTTGTTTCCCAAACTTTTCATCAAACCAAGCTAACAGTTCGACGTATCCAACAAACCC
GTTTTCAGGATTAAACATCTGTTCTCTTAAAGCTTGCTCTTCTTCCAAAGTTATAACACT
GGGCTTGTATCCTTTTTTAGAATGTCTTGTCAGTAGTTCAATCCCTCCATTAATATAGAG
GTCGCGCCACGACTGAATACTATTATGATTAACCCCTATGGCTTGAGCAACCTCTCTTTT
AGAAATTCCATTCAGTTCATTTTCTTTAAAAACAAGTAAAGCATGTACTCTCTTTGCAAT
CATGGGGTTGCTCTTTTTTTGAATTTTTTTGAGCTCCGACAAGCTCTCCTTTATTGTAAA
TATTTTTGGTGACGACATATATTTTCTTTCTTAAGCCAAATATACGATTTTTATATTTTA
GTCCAATGTGAATAAAAAAAATGTTTCGAGTGTTTTTGGACTATTTTATAAAAATCAATG
GTATTAGACTGAATCTAATGCATAAAAAAATCCCATCATTACTGATGAGATTTAGTGAAT
TACTATTTTATGAAATTAGATAATTAACATCGCATCCCCATAAGAATAAAACTTATATTG
CTCCTTGATTGCTTCTTCGTAAGCTCTTTTCATTAAATCATGTCCGCAAAAAGCAGAAAC
CATCATCAATAAAGTAGATTTTGGCGTATGAAAGTTAGTAATCATACACGTGGCTAAACT
AAAATCGTGCGGCGGAAAAATAAATTTATTGGTCCAACCATCAAATGGGTTCAATGTTTT
TTGTGAAGAAACAGAACTTTCAACTGCGCGCATCGACGTAGTTCCCACCGTACAAACCCG
TTTTTTATTTAATTTTGCCTCATTGACAATATCACAGGCTTCTTGAGTAATTTTTAATTC
CTCAGAATCCATTTTATGTTTTGATAAATCTTCAACCTCAACAGGATTAAAGGTACCCAA
ACCAACGTGAAGAGTAACTTCGGCAAATTTTACGCCCTTAATTTCCAATTTTTTCATCAA
ATGTTTCGAGAAATGCAATCCTGCAGTTGGTGCTGCAACGGCGCCTTCTTCTTTTGCATA
AATGGTTTGGTAACGATCCGCATCTTCTGGAGTTACCTCTCTGTTGATGTATTTTGGGAT
GGGTGTTTCTCCTAATTCTGTCAATTTATTTCTAAACTCATCGTAAGAACCATCATAAAG
AAAACGGAGCGTTCTACCTCTTGAAGTGGTGTTATCAATAACTTCGGCTACTAATGAATC
ATCATCGCCAAAATACAATTTGTTTCCGATACGTATTTTTCTAGCAGGATCGACCAAAAC
ATCCCAAAGGCGTTGCTCTGCATTTAATTCTCTCAATAAAAAAACCTCGATTCTTGCTCC
TGTCTTTTCTTTATTTCCGTACAAACGAGCTGGAAAAACTTTAGTGTTATTTAAAATAAA
AACATCTCCCTCATCGAAATAATCGATAACATCCTTGAATGTTTTGTGCTCAATAGTCTG
TTTTTTGCGATCAATAACCATTAAACGTGCTTCATCTCTATTTTCGGAAGGATATTCTGC
AAGAAGTTCTTTTGGTAAATTGAATTGAAAATGTGATAATTTCATCTTAGAAAGTTATGA
GTTATGAATTAATAAATTATGCCGTTTTGCTAACATAATTTTAAATCGTGTGCAAATATA
CGATTGTAAGATAGGCGTTGTCAAGTGTTTCGATGTTTATTTTTCCTCTCTCTTGCTCCT
CTCCAATTAGAAGAAGAAGAAAAACACATTTAACCCAATAAGGTGGGGCGATGTTAAGAA
ATTTTGAAACCCAAACTTCTCAAATCATTCCAAAAATCAGGATATGATTTCGAAACAACT
TCGGCATTTTCGATGCGTATTGGTACTTTTAGTGCCAAAGGTGCAAATGCCATTGCCATA
CGATGGTCGTTATAAGTAGCAATCGCTACGTCAGGATTAATTGTGCTCGAAGACTGAAGT
GTTAGACTATCATTAGTAACAGAAATGGCAGCTCCTAGTTTTGTGAGTTCTATTTTTAAT
GCTTCAAGTCTATCTGTTTCTTTAATTTTTAAGGTGTGCAAACCCGTTAAATGACAACCA
ATTCCTAATCCAAGACAAGTTACCGCAATGGTTTGAGCAATGTCTGGAGAAGAGTTCAGA
TTGCAGGTGACAGATTGCAAATTACAGGTGGCAGATTTTCGTAAAATAATCGAATTGGAC
TCAAAAATAGTTTCAACTCCAAATGGTTTATAAATCGCAGCCAAAGCAGAATCGCCTTGT
AAGCTATTTTCTTTATAACTCGATAATACAATGGTAGTTCCAATGGCAGACAAAGCCACA
ATGGAATAAAAATAAGAAGCCGAAGACCAGTCTGATTCTACAATAAGATTTTCAGATTTT
AGATCTTGAGTCTTCGCTTTTACATTAATGACATTCCCTTCAAAAGAGGTTTCAACGCCA
ATTTCATTCAGCAAAGCTAAAGTCATTTTTATGTAAGGAACAGAGGTTATTTCGCCTTCC
AATCTCAATTCAATTCCGTTTTCAAGCTTTGGTGCAATCAGCAAAAGAGCCGAAATATAT
TGACTACTCACACTTGCCGGCAGGGAAACTTTGCTTTCTAAAAGTTTTTTTCCTGTGATT
TTTATTGGCGGAAAACCTTCGCTTTCTAAATACGCTATTTTAGCCCCTAATTGTTGCAAA
GCATCGACTAAAATTTTTATGGGACGTTCTTTCATCCTTGACGAACCCGTCAAAGTTACT
GTTCTGTTTTCTTGAGCAGCAAAAAAAGCAGTTAAAAATCGCATCGCCGTTCCAGCATGA
TGAATATCGATAATCGCTTCGTTGCCTGACAATGCTTTTTGCATTACCTCGCTGTCATCA
GAATTTGATATATTTTTTATTGCAATATTTGGAAATAAAGCTTGTAGCAGTAGCAATCGA
TTGGTTTCACTTTTTGAACCCGTTATCGAAATAGCCGATTTTGGATTACAAATTGAAGAA
TGTAGCAGTAAATTCATTTTTTAATTATTTCGCAAAGAAGCGCAAAGATACACAGAGATT
TAAATTATTTTAATTTTTCGTTGTTTTTATGTCTGTCTTTATCCCGTATCGATTTTAAAT
CCATTTTTTTATCAAATGCTGCCTGCAAATCGATTCCTGTTTGATTGGCGAGACACAAAA
CCACAAAAACCACATCGGCCAATTCCTCGCCAAGGTCTTTGTTCTTATCGCTTTCTTTTT
CGGACTGTTCGCCATAACGTCGGGCAATAATCCGAGCCACTTCGCCTACTTCTTCGGTAA
GCTGCGCCATATTGGTCAATTCGTTGAAGTAACGAACCCCGTGTTCTTTGATCCAAGTAT
CTACTTCGAGTTGGGAGTTTTTTAGGTTCATTTATTCTTTGTTTTTACTATCCATCACAA
TTGTTACTGGCCCATCGTTCAAGAGACTCACTTTCATATCAGCTCCAAACACCCCTGTTA
ACACTTTTTTTCCGAGTATTTCGGCTGTTTTTTCGACAAAGTTTTCATAAATAGGAATCG
CTATTTCAGGTCTTGCTGCCTTAATGTACGAAGGACGATTGCCTTTTTTTGTTAAAGCCT
GAAGTGTAAACTGACTGACCACAATAATATCGCCATCGATTTCCTTGACAGAGCAATTCA
TCACATCGTTTTCATCACCAAAAATACGCATATTCACAATCTTAGAAGCCAGCCAATCGA
TATCCTCTTGATTATCGGCGGCTTCAATCCCTACTAAAACCAAAACTCCTTTCTGAATTT
CGGCTACAATTTCAGCATCGACCATTACCGAGGCTTGAGAAACTCTTTGGAGTACTACTT
TCAAAAATTCAGAATTAAGGGTTTGTTATTCTCGTGTTTTGTCACTTGCTATACGATCTT
CATTGTAAATATCTGTCCGATAATGCTCATCATCGCCTTCTAGTATCTTGAGATAACTGT
TGTAGCGCGACCAAGCAATTTCATCTTTTTCTAATGCCAATTTTACAGCGCAATGTGGTT
CCTCTTTATGCAAGCAATTATTGAATTTACATTGCTCTTTTAATTTAAAAAACTCAGGAA
AATAGCCGCTAATTTCCTCTTTTTCCATATCTACAATTCCAAACCCTTTGATTCCTGGCG
TATCGATTATTCGCGCATCAAAACTCAAATCATACATTTCGGCAAAAGTCGTCGTGTGCT
GTCCTTGCTTACTGGCTTCAGAAATTGTCTTTGTTTTTAAATCTAAAGCGGGTTCCAAGG
CATTGACCAAGGTAGATTTCCCCACACCAGAATGACCAGAAAACATACTCACTTTGCCAA
TCATCAATTCTTTCAAAGCATCAATTCCTGTCATTTTTGTCGAAGAAATGCGCAAACATT
TATAGCCAATTTCTTCGTACACATGTTGCAAATACAATTGTTCGTCCAAAGTTGGATTAT
CGAAAGTGTCAATTTTATTAAAAACTAAAACTGTTTCTATGCCATAAGCTTCGGCGGTAA
CTAAAAAACGATCGATGAAATTAGGTGTTGTTGGCGGATTATTGATAGTTATCAAAAGAA
AAACCCGATCAATATTCGAAGCAATAATGTGCATTTGATGCGATAAATTTACTGATTTCC
GAACGATATAATTCTTTCTTTCGTGAATTTTATGAATCTTCCCCGTAACGGTATCCGAAG
TTTCCTCTAGCTCATAATCTACCACATCGCCTACCGCAATAGGATTGGTACTCTTAATTC
CCTTAATTCGGAACTTGCCTTTCATTCGGCATTCGATAAAATGCCCTTCATCGGATTTTA
CTGTGTACCAGCTTCCTGTAGATTTATAAACGGTTCCTGTCATTTACGATTTTTGATTTT
AGAATGTAGATTTCTGCCTGAAATCTAAAGCTTCGGCAAAGGTAATTAGTTTAATAATCA
AATTAATTTGTTTTTTCAATAATACAAAAAAAAGACTGCCTAAATTAATAAGCAGTCTTG
ATTTATTTGGGTAAAAAATCTAGTATTTATATCCAATACCCTTTTTAATAGCTTGTGAAC
CTCCAATAGCATTAGAATTTGCTCCAACTGTTGTTTTATCAGATGTTAACAAAATAAACG
GACAACCAATAGCTGCTGCAGCCATCTTTAATTTTTTCTCTGCCTTTTTATCTCCAGTAT
TTCCTGTTTGGAAATTTATTAAACCTGTTTTTCCTCTAACTTCTTCTCCTTTTTTAAGAC
CTGCAATGTATGCCTTGTCTTCTAAAATAACTACTTTTTCCCAATCTGCCTCAGAAGAAA
CTACAATTTTTTCAGTAACTTCTTCAACTCTACCACTTTTTCCGTAAACAATTTTTTCGA
TTGCATATTTACCAATAGAGTTCTCTGCATCTTCACCATCATATTTATATACAATAGTGT
ATTCTTCAACTCTTATGACTTTTCCTTTTACAACTTCGCCACTATGCTTTGTAATAACAT
CAACTTGAGCGTTAGCCAAGGTTCCTGCGATAAGCATCGCAAAAACTAAAATAACTTTTT
TCATTTTTATTGGGGTTTTAAATTTTTCTTCAAAACTAACAGAATAATTACTAAACGACA
AATTTTTTTTTATAAAAAAATCCCCACAATCAAAAGATGTGGGGATCTGCTTTTTTGCAA
GATAAGAATTAAGCATTCAATATTTTTTCTTGATGACCAATACTTTCTTGGTGAATCGCC
TTAAACATTTTGAGAATAAATTCCTCTGTCAATCCTCTTTTTTCTCCTTCAAGAATCATT
TTTCCTAATATTTCGTTCCAACGATTATTTTGTAAAACAGCAACATTATTGTCTTTTTTT
ACTTGTCCAATTTCATCGGCTACTTTCATACGTTTTCCTAAAAGATCTAACAAATTAGCA
TCTAAAACATCAATGTTTGCTCTTAGTTTTGTCATTTTGCTAGTAAACTCATCCGTATCT
CCACTCACTTTTCTTACTCTCAAATCTTTAAAAATTTGTTTCAATGCCTCTGGCGTAACT
TGTTGTGCAGCATCGCTCCAAGCATTATCTGGGTCATTGTGCGTTTCGATAATCATACCG
TCATAGTTCAAATCTAAAGCTTCTTGAGTCACTTCTAGAATCATATCGCGATTTCCTGTA
ATATGCGATGGATCGATGATTAAAGGCAAATCAGGGAATTTATTTTGCAATTCGATAGCA
ATTTGCCATTCCGGAATGTTTCGGTATTTTGTTTTTTCATAAGTAGAAAAACCTCTGTGA
ATTACTCCTAAATTCTTAATTCCAGCAGCATACAAACGCTCTACTCCCCCCAACCACAAA
GCCATATCTGGATTTACTGGGTTTTTTATCAATACAATCTTATCTGTTCCTTTCAAAGTG
TCGGCTATTTCTTGAACCGCAAACGGATTTGCCGTTGTACGAGCACCCACCCATAACACA
TCGATGTCATTTTCTAAAGCTAATTTACAGTGTGCCGCAGTAGCCACTTCTGTTCCCATC
AACAATCCCGTTTCGGCTTTTGCTTTTTTTAACCATTTCAAACCTATTTCGCCTACTCCT
TCAAATCCTCCTGGGCGGGTTCTTGGTTTCCAAATACCTGCTCTAAAAACACTTACATCA
GAGTCCTTCAACGCATGTGCAATTTTTAATACTTGTTCTTCTGTTTCAGCACTACAAGGT
CCTGCAATCACAAATGGATGAGACAAATTGAATTCGTTCAACCAATTTCTCATTTCTTTC
TTATTTTCCATCTTTTCTAAATTATTTATTTTTTGTATTATTATGTGTTGTTCTTTCTAT
TAAAATTATTATTACAGTTAACTATTTTTTCATCCCGTTTAATATCTCCTTTATTTTGTT
TACACTTTGCATTTCGTTATATATTGCATCGTAATCTTCATTTTCTAACAATTCTTTGAA
TTTAGATAAATTAGAAATATACTCTTCCAATGTTTTTACCACTTGTTTTCTATTCTGTTT
AAAAATAGGGGTCCACATAGCTGGGGAACTTTTTGCTAAGCGAACGGTACTTTCAAAACC
AGAACCTGCCATATCAAATATATCTTGTTCATCTTTCTCTTTGTTAATGACCGTTTTTCC
TAGCATAAACGAACTAATATGCGACAAATGAGACATGTAAGCAATGTGTTTGTCGTGTGA
TTTTGGATCCATATATCGAATCCTCATTCCCATTCTTTTAAACAAATCCAAGGCTTTTTC
CTGCAATTTAAAAGTGGTTTTCTCTACTTCACAAATAATATTCGTTTTCCCTTCAAACAA
CCCTCTTATCGCTGCCGAAGGTCCTGAAAATTCTGTTCCCGCAATGGGATGTGTGGCAAT
ATAATTCCTTCTTCGCTGATGATTTGCTACCGCTTCGCAAATAGGTGTTTTAGTAGAACC
CACTTCAAAAACAATGGTATTCTCGCCAATACAATCTAAAACTTTAGGCAAAACCACAAG
GGCAATGTCTACGGGAACTGAGACAATTACAAAATCAGCATTGACCAAATCTTCATACGT
TGCAGCACCATCAATGACTCCCAAAGCTAGGGCTTCCGCCAAATGGTTTTCGTTGTTATC
TATCCCGTAAATCCTCGCATCTGGATGCAGCGATTTAATGTCCAATACCATCGAACCACC
TATTAATCCTATCCCTATTACAAATACTTTCATATTGTCTAAAGTTGTTGGTTGTTAGTT
ATTGGTTGTTGGCTTGAACTTTCAACAACCAATAACTAGCAACTAAATCTATTAATTGCT
TCTTGAATTTTTTCTTCTTTTACACACAATGCAAACCGAATATATCCTTCGCCATTAGAG
CCAAAAATAGTTCCAGGCGTTATGAAAATCGATTTCTCATATAATATTTCGTCTATAAAT
TTCTCTGCCGATGTGATTCCGTCAGGCAATTTTGCCCAAACAAATAATCCAACACCTGCT
GCATACACTTCACAACCCAATTTTTCTGCTAATTGTTCAGTAAGAATTCGTCTTTTCTTG
TAAACAGCGTTCATCGAATCGAACCAAGATTTATCGCTTTTCAAAGCTTCAATGGCTCCT
TTTTGAATGCCAAAAAACATCCCGCTATCCATATTGCTTTTTACCTTCAAAACAGCATCA
ATACAAGCCGCATTTCCTAAAACCATTCCCACTCGCCAACCCGCCATATTGAAGGTTTTT
GATAACGAATTCAATTCTAAAGCCACTTCCTTTGCGCCCTCAACTTGCAACAAACTCATT
GGATTGTCATTCAACACAAAGCTATACGGATTGTCATTAATCAGCAAAATATCCTGTTTT
TTGGCGAAAGCCACTAATTTTTCGAATAACTTCAAACTTCCTCTCGCTCCAGTTGGCATG
TGCGGATACCCCATCCACATCATTTTTACTTTGGATAAATCTAATTTTTCTAAAGCTTCA
AAATCAGGTTCCCAATTATTTTCTTCTTTCAAATCATAATAAACAGGTACTGCGCCTACT
AAATTCGTTACCGAAGTATAGGTTGGGTATCCTGGATTTGGAATCAAAACCTGATCTCCT
TCATTCAAAAATGCCAACGAAATATGCATAATTCCTTCTTTGGAACCCATCAAAGGCAAA
ATTTCAGTGTTCGAATTTAATACCACACTAAAGTTATTTTGATAGAAATCAGCCATTGCT
TTCCTCAATTCTGGCAAACCCTGATAACTTTGATATTGATGTGCATTTTCTTCCTGCATT
GCCAAACTAACTGCATCAATAACTGCTTGTGAAGGTTTCAAATCTGGGCTTCCAATTCCC
ATATTGATGATTGGTTTCCCTTCTGAAGCCAGTTGTCTTACTTCTCTCAATTTTGAGGAA
AAATAATATTCTTCAATTATATCCAGACGTTTCGCTGTTGTAATCATTTTTTTATTTTAT
AATTCTTTCGCCTTTTTGACTTTCAACTTTCGACCAATTATGGTCTTGTATTTTTATATT
CGCCCAATACTTTAAAATATTCGGCCATAATTTTTAATAGTGACTTTGCTTTGTCATAAT
CTTCGTATTTGTCGAAAGTCACGTCTACAAAAAACGAATATTTCCAAGGCGTTTCTATTT
TTGGTAAGGATTGAATCTTGGTCAAATTTAGCTTACAATCACTCATCACATTAAGAACTG
CGGCCAGACTTCCTCGCTTATGATCCAATTCGAATTTTATCGAAGCGCGATTAATTTCGT
TTTCCGCCACAAATGAATTCTCCTTTTTGATAATAACAAAACGTGTCATATTGTTATTAA
TGGTTTGTATTTCTGGTGCCAAAATATCTAAATCATACATTTCGGCAGCTGTTTTACTAG
CAATTGCGGCAATTCCTGAAAGTTGTTTTTTCTGAATTCTTCTCGCCGTTTCGGCAGTAT
CTTTATCTTCGACTAATTTAATTTTTGGATGTTTTTTTAAAAATTCCATACATTGCAACA
AAGCCATTGGATGGGAATGAACTTCTAAAATATCTTTGATAGTCTGCCCTTTTAAGGCCA
TTAAATTTTGATGAATATCTAAATAATGTTCGCCTACAATGTGCAAATTATTCTTGTCAA
TCAGAGCATAATTCGGAATAATCGGACCAGCAATAGAATTTTCTATTGCCATGACTGCTT
GATCTGACTTTCCTGACAACAAACTGTCGACCAATTTATCAAAGGACAAACATTCTTCAA
CTGCCACATCATTGCCAAAATATTCTTGCGCCACCTGATGATGAAAAGAGCCTTTTATTC
CCTGAATTGCAATCCTCTCGCCAGCCTTCGCTAAAGGAGAAGGAAAAGTGGAAAAAATTG
TTTGTTTATTTTTCATAAATACTCAAAAAAAAATCCTGATTTTCATCAGGATTGTATATT
AGTTTTATTTGTTTCTTTTTTTTCAAATAACCATAAACAATCCTTACTTCCTAAAAAAGA
AGTAGTAAGTATTGCTAAAATAAAAACGGTTACTCAACATTTTGACGCTGTTTTTTAATG
AATTCTTTGCGAATGTATAAATAATTTTCTGCCAACCAAAAAAAATGATGGATTTTATTG
AACAAAAAAGAATTCTCTATAAAACTAGTTTTTTATTATACAATATTCAAAAACTGCCTA
TGAAAATTTACATTTAAGCATCTGCCTTTGAGTCTATTTGAAACTTAAAACATTCTTAAT
TATTACTCTATTTCTGAAACTCTCAAGGTGTTTACCATTCCTTTATCTACGATTGGCATT
GCCGCTAAATTGATAAGAAAATCTCCTTTTACGACAAATCCTTTTTCTTTTGCTATTTCA
TTTATGTCGCTAATTGTTTCATCTGTACTTTCCGATTTTTCATACAAGTATGATTTAACT
CCCCACAATAAGTTCAACTGCGTTAAATTCTTTTATTAGAAGTAAACACTAATATGTGTG
CTTGTGGTCTCCAAGCCGATATTTGAAAGGCTGTATAACCACTATTGGTTAAAGTACAAA
TCGCTTTTGCTTTTATAGCATTGGCCATGTGTACTGCGTGATGACAAATGGTTTTGGTAA
TAAATCGGCTTGTTCGTATTTGTGGCGTATTTTGAGGAACTTGAATCAGCGGAGAATCCT
CGACGGCTTCAATAATTTGTGTCATTTTCTGAATAACTTGAACAGGATAATTTCCTGTTG
CGGTTTCGCCCGAAAGCATTACAGCGTCTGTACCATCCATAACCGAATTCGCCACATCAT
TTACCTCAGCACGAGTTGGCGTCAAACTATTAATCATGGTTTCCATCATTTGAGTCGCCA
CAATAACAGGAATTCGCGCCGTTTTTGCTCTTCGAATTAATTCTTTTTGAACAAGAGGAA
CTTCATGCGCAGGAAGTTCTACTCCTAAATCGCCTCGGGCAACCATCAACCCATCACAAT
AAGCAATAATTTTGTCGATGTTTTCTAAGGCTTCTGGCATTTCTATTTTAGCAACAATCG
GGATTTTATAAGGCGAATGTTTAGCTATTAATTCCCGTAAATCTTGCAAATCTCTAGGTG
TTTTTACAAAAGAAAGTGCAATCCAATCTACTTTTTGGCTTATGGCAAAAATAGCATCGG
CAACATCTTTCTCTGTCATAGCAGGTAAGGATATTTTTGTATTAGGAAGATTAACTCCTT
TTTTAGATTTCAATTCTCCTCCTTGAATCACTCTTGCTAGGACTTCTGTTTTTTTGTCGG
TTTCAACAATTTCGAAGATAAGTTTTCCGTCATCTAGCAAAATTCTTTCGCCTGGATTTA
CATCGTTTGGAAAGTTTTGATATTTCATGAAAACTTTTTGAGCCGTTCCAATAATATCTT
CGGCAGTTGTAAATGTAATTAAATCGCCATCATTTACAATTACGTTTTCCTCCATTACTC
CTACTCGAAGTTTTGGTCCTTGTAAGTCTCCTAAAATTGCGGTGGTATATCCAAATTCTT
CGTTAAGACCTCTTATAATATTAATTCTCTCTTTAACATCTTCATAGTCAGCATGCGAAA
AATTTATTCTAAACACATTTACACCTGCATCAATCATGTCTTTTATGATTTCTCTGGTAC
TACATGCAGGTCCAAGAGTGGCTACAATTTTAGTCTTTTTGTTTGTAATCATTTGTATTA
AAAAATTAAATTGTTTTTTGATTTTATTTGTTTTGTTTTGACTGTATAAGCCGTCGATAT
ACTGTCAATTGTATTTAATAGCGGTTGAATATGTGTCGCCAGCATAGCTTCTTCAATATT
TTCGATTTTCAAAAAATAATCGGCTTTCTTAAATTCAGGGAGCAAATAGACTTTTGTAGA
AATTTCCATTTCAATAGTTGAAAACAAATTTTGGCTTAAATCGCTTTTTTGTTGAATAAC
TTCATTCCTGTTTTGAATCAAGTTCCAAGAAACGGCTTCCTCTTTATCATAGAAATAAAA
CCTCGAAAACTTTGTTTCGCCTTCTTTGATGCTAATTTGAATTTCATTTTCGCTTTTCCC
TAAATTTATTGCCAGTTTTTGATTGATGAAAAATGCCAATCGATAGTCTTCTAATGAAGT
ATGAATAGCAATAAGATGATAATCTATTTCGTCAAATTCGCCAAGATCCAATTTATGAAT
AGCCATTTCGCAAAAAATAAGGTGTAAATATACTATTTCTATTGAAGTATTGAACCTCAA
AAACTGAAGTTTCCCTTATTTTATAAACGAAAACGTTGTAGTTTTAGCGAATTTGACACT
ATTTAGTATCGATTTTTTTCTGAAATGCAAAATAAGCTCGTTGAGATGCTTTTTCTTCTG
CTTTCTTTTTAGAGGTGGCTCTTGCTTTTGCGATTATTTTGTCGTCAATACTAAGTTTTA
CTCCAAATAATCTTTGACCGTCAAGCGCATTATCTTCAAAAATATCATAATGAAATTGTT
TCTTTTCCTTTTGACACCATTCGATAATCAAACTTTTATAACTGATTACTTTGCCTTCAA
GTCGAGTAATATCTACATAAGGAACAATGACTCTTTTTTGGATAAATTTTTTGCAATACT
CATACCCTCTGTCAAGGTAAATGGCGCCAACTAATGATTCAAATATATTGCCGTGAATGT
TTTCTCCAAAATACTGCACAGGAACTTTACTATCGATAAATCGGACAAGATTTAAATCTT
TTCCTAGTTCGTTTAAATGCTCTCTGCTTACAATTTTTGATCGCATTTTTGTAAGATACC
CTTCGTCGCCGGTAGGTGCTTTACTAAATAAATAAGCAGCAATTACCGCACTTAACATAG
CATCTCCCAAAAATTCTAGCCGTTCATAATTGATTGCATTCCCTTTTTCATCGTATTTAT
TTGAGGAACGATGGGTAAAAGCCTTATTGTAATATTCGAGAGTAATGGGGTCGAAACCTA
AAATTTCTTGAATAGCATTAAAAAAAATCCCGTCTTCAAGAGAACGGGATTTTGAAAATA
TTTTTCTAATTATGTTCATTTATAATTAGTAATCTAGTTTTTTTACCAATACACAAGCAT
TGTGCCCACCAAACCAAAAGTATTGCTCATCAAAACATTTACTGCTCTTTTTTGTGCAAC
ATTAAAGGTAAAATTTAGTTTAGGGTCAATATCTTCATCATCGGTAAATGATTTATCGTT
GGAGGAATTATTCCGTGTTTTATCGAAAGAATAGACGAAATGGTTTCTATTGCTCCAGCT
GCACCTAGTAAATGTCCTGTCATTGATTTTGTAGAATTCAAATTCATCGTGTAGGCATGC
TCTCCAAAAACATGCAAAATCGCCTTAGATTCTGCAATATCTCCAAGTGGCGTCGAGGTG
CCATGCATGTTTACGCCATCAACATCAGTAGGCTTTAAACCTGCGTCTCTCAAGCAATTC
AACATCACATTTTTTGCACCTAACCCTTCTGGATGTGGAGCTGTAATGTGGTGTGCGTCT
GCTGACATTCCGCCGCCGCCTATTTCGCAATATATTTTTGCCCCACGGGCTTTGGCATGT
TCATATTCTTCAAGAATTAAAGCTCCTGCGCCTTCGCCTAAAACAAATCCATCGCGATCT
TTGTCCATTGGTCTAGAAGCCGTTTTTGGATCATCATTTCGTGTCGACAGAGCGTGCATC
GCATTAAAACCGCCCATTCCCGCAATCGTTACTGCCGCCTCTGAACCACCCGTTATCATC
GCATCGGCATGACCCAATCGAATATAATTGAAAGCATCTATGATGGCATTTGTAGAGGAA
GCGCAAGCAGAAACAGTTGCAAAATTTGGTCCCCTGAAACCATATTTGATAGAAATATGT
CCGCAAGCAATATCCGAAATCATTTTTGGAATAAAGAAAGGATTAAATCGTGGTGTTCCG
TCCCCTTTAGCAAATTCGAGCATTTCGATTTGAAATGTTTCCAATCCGCCAATTCCAGAA
CCCCAAATAACGCCAATTCTATCTTTATTTAATTTTTCCATATCGAAGCCTGCATCAAGC
ACAGCTTCATCTGATGAAACTAGAGCATATTGGGCATATCGATCCATTTTTCGAGCCTCT
TTCCTATCAATAAAATCTACGATATTAAAATTTTTCAATTCGCAAGCAAACTGAGTTTTA
AACTTCGAAGCATCAAAATAGGTTATTGGTGCTGCACCACTAACGCCGTTAATAAGACCG
TTCCAGTACTCTTCAATGTTATTTCCAATGGGAGTAAGAGCGCCTAAACCTGTTACCACA
ACTCGTCTTAATTCCATAATTTATATATTTTTTAAGATCTTTAAACAAACAAAACCCATG
CTTCCCTGCTGTATTACTATCACAAAAGAGCCATGGGTATTTTATTATAAATATCGTTTT
TGATTGAAATTCAATCCGGAATTTAATTTTAAAAAATAATAATACCCGTTTACAACTGTT
GCAAACGGGCGTTTTTATTATTTTTTAGCTTCTTCGATGTAAGAAATCGCTTGACCTACG
GTAGCAATGTTTTCTGCTTGATCGTCTGGGATTTGAATATCAAATTCTTTTTCGAATTCC
ATAATAAGCTCCACAGTGTCTAATGAATCAGCTCCTAAATCATTAGTGAAGCTAGCTTCT
GTTACAACTTCGTTTTCGTCAACACCTAATTTGTCTACGATAATCGCTTTTACTCTTGAT
GCAATGTCTGACATAATCTTTAATTTTAAAATTTAATTTGTTGGCAAAAATAAAAAACTT
TATTTTAAAACAACTATTTAGTTAATAAATGTGTCGACTAATTTATAAAATAAATTTAAT
AAAGACTACATAATGCTATTTATTACGACTTTTTATTCTTTTTTTTGCATAATTGAAACC
AACAATAGATTATGAATAAAATAGTAATTTTTGCTTCTGGATCGGGTACTAATGCCGAAA
ACATTATAAAACATTTTGAAAACAAAGACTGCGCAACGGTCGTTTCCATTTTTACCAATA
ATCCGAACGCCAAAGTGATTGAAAGAGCCCATAACTTAAAAGTGCCATCCGAAATTTTTT
CAAAAGAAGAATTGCTAGACAGTAATGTATTACAAAAAATTAATACCATCAAGCCTGATT
GGATTATTCTTGCTGGATTTTTACTAAAATTACCTGAGACTATTATAAAACAATATCCCG
ACAAAATCATAAACATACATCCTGCTTTGCTACCAAAATTTGGTGGAAAAGGAATGTACG
GCATGAATGTACATCAAGCTGTTGTCGAAAACAAAGAAAAAGAAACCGGAATTACCATTC
ATTTTGTGAATGAAAATTACGATGAAGGGAACATTATTTTTCAGAAAAAAGTAAGCGTTT
TAACCTCAGATACTCCAGAAGTTGTTGCCGAAAAAATACACGAACTCGAACAACGCTATT
TTCCTGAAGTGATTGAAAAACTGATAACACATACATTATAATCTTGAACGCTCCACACGA
CGTACATATTTATACAGATGGCGCTGCCAAAGGAAATCCTGGTCGCGGTGGCTATGGCGT
TGTTATGGAACTCGTGGGAACACCTCATAAAAAAGAGTTTTATGAAGGTTTTCGACATAC
CACAAATAACCGAATGGAATTATTAGCCGTAATTGTGGGTCTCGAAAAACTAAAAAAACC
AAATATGAAAGTTTTAGTCATTTCGGATTCGAAATATGTAGTAGATTCTATTTTGAAAAA
ATGGGTTTTTGGTTGGGAGAAAAAAGGATTCACAGGCAAGAAAAACCCCGATTTATGGAA
ACGGTTTTTAATAATTTACAGAAAACATCAAGTCGATTTTAAATGGATAAAAGGACATAA
TAACCATCCTCAAACGAACGTTGCGATGAATTGGCAGTTTTTGCATCCAATCAAAAAAAC
CTTTCCGTGGATGATTTTTATGAGAAGGAAGACGAGAAATTGTTGTAGCTATGAATTAAT
TTGTAAATTTGTTTAAATCCCTGATTATGATTGAGCAAACTTTAACTCCAAAAAACAAAA
TTGTGAATCTTTCTTTTGAGATTCCAAAAAATCTTGTGGGCAAACCCTTAAAAGTTTTTA
TTGATTTCAAAAAAGACGACGACGAGCAAGAAATGACTCAAGAAGATTTTTTGAAATGGA
TTGACGAAGCCGAAAAATCGCCAACAATGTCTTTAGAAACATTTAATGAAAGATGGAAAA
AGAAAGAAATGGAGATTTTAAATCGTATTCGTTAATTATTTCAGACAAATATTATTCCGA
TTTAGATCAAATTGCCGATTATATTGAATTTACAAAGTTCCAACCGCTTAATGCCGTAAA
AGTTACAAGAGGTATCAATGCTACAATGAATAAAATCATCTTGAATCCAACCATTTACTC
CGAATGCGAAAACATTCCAACAAAATCTAAAATTTATCGCGAAGCAGGGTACAAATCTTG
GTTAATTGTCCTTAAAATCAAAGGAGATTTAATTACAATTTTGGGTGTTTTGAGCGGAAA
AAGAAAGCCTTCAAGGTTCATAAAAATTAAATGATATTTTTCTAAATAAACATTACTTCC
TCATTTTCAACAACTCATTATATTCTTCCAGTAAATTCAAGTACTTGTTTTTCCAGTACT
CTGCATCTGGTCTCGAAAAACTGAAAAACCCAAATATGAAAGTTTTAGTCATTTCGGATT
CAAAATATGTAGTAGATTCTGTTTTGAAAAAATGGGTTTTTGGTTGGGAGAAAAAAGGAT
TCACAGGCAAGAAAAACCCCGATTTATGGAAACGGTTTTTAATAGTTTACAGAAAACATC
AAGTCGATTTCAAATGGATAAAAGGACATAATAACCATCCTCAAAACGAACATTGCGATG
AATTGGCAGTTTTTGCATCCAATCAAAAAGACCTTTCCGTGGATGATTTTTATGAGAAAG
AGGGCAATAAGCAGGGCATTCGCTTTTAAAAGTTAGCCACGAATGACACCAATTGTCACT
AATTTTTATCAAATTTGAAATTGAATTACTCTAATTCTATCTGTTTTTTAGAATTCGTGT
AATAAAAATTCCCTGAGAAGATAAGTTGTGATTTCAATCGCATTAATTTTTTCAGTAACT
TTGAAAGCCTAAATAATTTCATTTATGAAAATACTGATTGAAGTCCCAGATAATAAAGCC
GTTTCTTTAATGGAAGTGCTTAATAGTATGTCTAATGTAAAAGTAAAACCTCTTACAGAA
GCAAAGGCAATACTAATGAAAGAAATCAGAGAAGCTGTTGAGGAGATGAAGTTGATTAAA
TCAGGAAAAAAGAAAGCACATAATGCAGAAGATTTTCTGAATGAGTTATAGTGTACAATC
TATTGCAGTCTTTGAGAAACAGACTAAACGTCTTCTCAAAAAATATCCTTCCTTAAAAGT
CGAACTAATAAAATTAGTTCAATCTCTTAAACAAAATCCTGAACAAGGAACTTCAATTGG
TAAATTTTGTTTCAAAATCCGTATTGCTATTGCTTCGAAAGGAAAAGGAAAAAGAGGCGG
AGCAAGAGTAATTACCAATTTCATAATTACAGACAACACCGTTTATTTACTTTCTATTTA
TGATAAATCAGAAAAAGATAATCTTTCGGACAAAGAACTCCAAGAACTTTTAAAATATTT
GCCATAAACCATAACCATCCTCAAAACGAACGTTGCGATGAATTGGCAGTTTTTGCATCC
AATCAAAAGACCTTTCCGTGGATGATTTTTATGAGAAGGAAGAAGCCCAACTTTTATAAA
AACTTTGAGCGCTTCAACCTTTGCAACTCTAAAACTTATAAACTATCTTTGCCGCTTAAT
TCGAATCACACATAATGAATAAATTATTGATTGTTGGCACCGTTGCTTTCGACGCTATTG
AAACACCTTTTGGTAAAACAAATAAAATTCTAGGTGGAGCAGGAACGTATATTGGCCTTT
CGGCTGCTAATTTCGACATCGAATCTGCCATTGTTTCTGTAGTTGGAGATGATTTTCCAC
AAGAATATTTAGATTTATTAACCGATAGAAATGTAGACATTTCCGCCATTGAAGTCGTTA
AAGGAGGAAAAACCTTTTTTTGGAGTGGCTTGTATCACAACGATTTAAACTCCAGAGATA
CTTTGGTAACCGAATTGAATGTTTTAGCTGATTTTCAACCCAAAGTTCCTCAAAATTTCA
AAACCGCCGATGTGGTCATGTTGGGAAATCTTCATCCTTTAGTACAAGCGAGCGTTTTAG
ACCAAATGAATACCAAACCAAAACTTGTAGTGCTCGATACGATGAACTTTTGGATGGATT
GTGCTTTGACCGAATTGTTAGACGTAATCAAACGTGTAGACGTAATTACCATAAACGATG
AAGAGGCACGACAACTTTCAGGAGAATATTCATTAGTAAAAGCAGCCGCTAAAATTCACG
CAATGGGGCCAAAATTCGTTGTAATTAAAAAAGGAGAACACGGCGCTTTGTTGTTTCATG
ACAGTCAAATTTTCTTCGCTCCAGCTTTGCCATTAGAAGAAGTTTTTGACCCAACGGGAG
CGGGAGATACTTTTGCTGGAGGATTTGCTGGATTTATTACCCAAAGCGGAAACGCATCGT
TCGAAAATATGAAAAATGCCATCATATATGGTTCTAATCTAGCCTCTTTTTGTGTAGAAA
AATTTGGAACTGAAAGAATGGTAATCCTTGACAAAGAGGAAGTTGTTGCGCGATTAAGAC
AGTTTAAATCGCTAACACAATTTGATATAGAACTATAATTTATAATACTCAAGCCCTAGA
AATGGGGCTTTTTTTAATCAAAATAACGACACAACACCATGAGCGACGCAATTAAACACG
AATGTGGCATTGCCCTTTTAAGATTAAAAAAACCGTTAGAATTCTACAAAGAAAAATACG
GAACCGCTTTCTACGGGATTCAAAAAATGTATCTCTTAATGGAAAAGCAACACAACCGTG
GTCAAGATGGAGCAGGTTTTGCAAGCATCAAACTCGATGTAGAACCAGGCGAAAGATATA
TCAGTCGAGTACGTTCGAACGATTCACAGCCTATTCAGGATGTTTTTGCTCAAATTAATG
ACCGAATTAACGAAGAATTAACCTCTCACCCAGAATATTTAGATGATGTAGCCTTACAAA
AAAAGAACATTCCTTATCTAGGCGAATTATTTTTGGGACATGTTCGGTATGGTACTTTTG
GAAAAAACAGCATCGAAAGTGTTCATCCCTTTTTAAGACAAAGCAATTGGATGCACCGAA
ATCTGATTTTGGCTGGAAATTTTAATATGACTAATGTAAAAGAGCTTTTTCAAAACTTAG
TCGAGCTAGGACAACATCCTAAAGAAATGGCCGATACCGTTACTGTAATGGAAAAAATAG
GTCATTTTCTAGACAAAGAAGTGATGCAATTGTATCAAGATTGCAAAGCATTAGGCTTGT
CTAAACGCGAAGCCTCTCCTGTAATTGCCGAAAAACTAGATGTTGCCAAAATCTTGGCAA
GATCATCCAAAAATCTCGATGGAGGTTATGCCATGGCAGGACTTTTGGGACACGGAGACG
CTTTTGTTTTTAGAGATTCGGCAGGAATTCGCCCAGCCTATTTTTATGAAGATGATGAAA
TTGTGGTAGTAGCCTCAGAGCGACCCGTTATTCAAACGGTATTTAATGTTCCTTTCGAAA
AAGTACAAGAAATTAATCCTGGAAGCGCCTTAATTATAAAGAAAAACGGAATCGTTACCA
TGCAAGAAATTCTTGTGCCAACCGTTAAAAAAGCATGTTCGTTCGAACGAATTTATTTTT
CTCGAGGTAGCGATGCTGAAATTTATCAAGAAAGAAAAAATTTGGGTAAATTAATTCTTC
CAGCAGTTTTAAAAGCAATCAATGACGATACCGACAATACTGTTTTTTCTTATATTCCTA
ATACCGCCGAAACTTCATTCTACGGAATGGTCGAAGCAGCTCAAGATTTTTTGAATCAAA
GGAAAAACAATTATATTCTGGAAAACAGAAAAAAATTAACCAAAGAAAAACTAGAAGAAA
TCCTTTCGGTAAAAATCAGAACCGAAAAAGTTGCCATAAAAGATGCAAAATTGCGAACTT
TCATTACCGAAGATAGTAGCCGAGATGATTTAGTTGCCCACGTATATGATGTAACTTACG
GAGTCATAAAACCAACCGATAATTTAGTCATTATTGACGACAGCATCGTTAGAGGAACGA
CACTCAAAATGAGTATCATCAAAATGATGGATCGTTTAAAACCAAAAAGTATTGTCGTTG
TTTCTTCGGCACCACAAATTCGTTATCCTGATTGTTACGGAATTGACATGGCAAAATTAG
AAGGGCTGGTTGCATTTCGAGCGGCGTTAGAACTTTTAAAAGACAGGAATTTGTATCATA
CTGTCGATGAAGTTTATGTGAAATGCAAAGAACAGGAAAATTTAAAAGATCATGAAGTGG
TTAATTTTGTTACCGAAATCTATGCACCATTCCAGCCACAGGAAATTTCAGATAAAATAG
CGCAACTTTTGAGCTCCCCAGAAATTAATGCCGAAGTAAAAATAATTTTTCAAACAGTTG
AGGATTTACACATCGCTTGTCCAAAGAATTTAGGGGATTGGTATTTCACGGGAGACTATC
CAACTCCAGGAGGTAATCGGGTTGTGAATAAGGCATTTATGAATTTTTATGAAGGCAAAG
ATGCAAGAGCTTATTAAAAAACATCATTATTAAGTATTTCGTCGGCTATTATCGTATTTC
GTCTAATTTATTTGTCGAAAGCGAATTGACAATGTACCTTTGATGTACCATAATTTTAGT
AGGTTAAGTTTATGGTAGATTTGGGGCAAAAAGGGTGAAAGCAATTTCACCTTTTTTATT
GGAACAAAGTCAAGCTTCTGCAAAACAGAAACTTACACTACAATCAATCCCAAAAACAAC
TCCTAATAATGGTGGTAGCGAAACGCTTTTCTGTTGAAAACTATCAAAATTCCAACTCCC
GTAGAAATAGCCATATCGGCAATGTTGAAAATAGCATTGAAGAATTTAAAGTGTTGTCCT
CCCAAAAATGGTAACCAACTTGGCAAGTTTCCTTCAAACAAAGGAAAATACAACATATCG
ACCACTTTACCATGAAACCAAGTTCCATAAGGATTGGTCGTAAATAAAGTAGCCAAATGA
CCATAGCTGTCATCGAAAATTACACCATAAAAAACAGAGTCGATAATGTTGCCAAAAGCT
CCTGCAAAAATCAATGCAATAGCAACAATCAGGTGATTTGAACTATGTCTTCTTTCGACA
GAATCCCAAAGCCAATACCCAATTCCCGTCACAGCAACTAAGCGAAAAACCGTGAGAAAT
AATTTCCCGTACAATCCGGGAATTACTGTTCCCCAAGCCATTCCTTCGTTCTCTATTAGC
AGAATTTTAAACCAACTCGTCACGTCAATTTGTCCACTTTCACCATAGATGAAATTGGTT
TTAATGTATATTTTGGTAACTTGATCAACAACTAATATAATAAAATTATCAGGTAGGCTT
TTCGTAAATTCATTTTCTAAATTTTAATGCGCAAAAATACTGTTATTTTCTAAAAAAAAC
GCCCCATAAGGAGCGTTAATTGCTTTGTGTTGCGTGAATTATCGTTGCATATTTTTAGCT
TCGATACTCATTGTAGCGTGAGGAACAATCATTAATCTCTCTTTACTGATTAATTTTCCT
GTCACTTTACAAACACCATAGGTTTTGTTTTCTACACGGAAAAGCGCATTCTTCAAATCA
CGAATGAATTTCTCTTGACGAATAGCCAGTTGCGAATTGGCCTCCTTCGACATGGTCTCG
CTTCCTTCTTCAAAGGCTTTAAAAGTAGGCGAAGTGTCGTCGGTTCCGTTGTTTAAATCA
TTCATATAAGCACTTTTGATTAAATCCAAATCAGCCTGTGCTTTGTTAATTTTTTTAAGT
ATTAATTCTTTGAACTCGGCTAAATCAGCGTCTGAGTATCTTGCAATTTCATCTGTCATT
TTCTTATTATTTTGTGATTGCTATTTTCGTTTTTATCTCGTCAAATTCTATTTCGATTCC
CTCGCTAATAGTCTCTTGAAAAATCAATGTTTCTGTTAATGTTTCCGACTTAATATAGGC
CTCATTTGCATTGACCGCTTTTTCTAAATCGGAATTTTTTTGCAAATGTACTTTAATTTT
GTCAGTAACCTCAAAACCAGAATCTTTTCTTATATTCTGAATTCTGTTTACCAATTCTCT
TGCAATTCCTTCGCCTTTTAATTCCTCTGAAATAGTAATATCTAACGCAACCGTTATTCC
GTTAGAGTTGGCGACTAACCATCCTTCAATATCTTGCGAAGAAACGGTCACATCTTCCAA
TGATAAATTTATGCTATTTCCAGCAATTACAAGCAATAGCGTTCCGTCGCTTTCCAGTTG
ACTGATTTGCCCTTGAGACAACTGTTGTATCTCTTTGGAAATCAAGTTAATATCCTTTCC
AAACCGAGGACCAAGTGTCTTAAAATTGGGTTTAATTTGTTTTACCAAAATCCCAGAAGC
GTCATCCAAAATCACAATTTCCTTGACGTTAACTTCGGCTTTTATAAGGTCAGAAATAGC
CTCAATTTCAGCACGCTGACTCTCGTCAAGTACTGGTATCATTACCTTTTGCAAAGGTTG
ACGTACCTTAATCATTTCCTTTTTTCGAAGCGACAAAACCAAGGATGAAATGGTTTGCGC
CTTCTGCATTTTGCTCTCCAACGATTTATCAACAAAGTTTCCAACATATTTTGGAAATTC
CGCCAAATGTACTGAATCAAATTTTTCCGACTGTGTTGCCAATGTTAAATCGCTGTAAAG
CTTGTCCATAAAGAAAGGAGCGATTGGTGCACCCAGTTTGCTTATGGTCAATAAACAGGT
ATATAAAGTCTGGTAAGCCGCAATTTTATCTTGTGCATATTCGCCTTTCCAGAAACGACG
GCGACACAAACGAACGTACCAATTACTCAAATTTTCTTGCACAAATTCCGAAATCGCACG
AGCCGCTTTTGTAGGCTCGTAATCTGCATACGCCTCATCAACCACTTTTATCAACGTATT
CAATTCGGAAATAATCCATTGATCAATTTCTGGTCTTTTGTTTAACGGAATTTCCGCTTC
GGCATACGTAAATTTATCGATGCTAGCATACAACGCAAAGAACGAATAGGTGTTGTATAA
TGTTCCAAAGAATTTACGGCGAACCTCAGCAATCCCTTCTAAATCGAATTTTAAATTGTC
CCAAGGATTCGCATTCGAAATCATATACCAACGCGTAGCATCCGGTCCATATTCGTTTAA
TGTTTCAAATGGATCGACAGCATTCCCCAAACGCTTAGACATTTTTTGTCCGTTTTTATC
TAAAACCAAACCATTTGAAACTACATTTTTATACGCTACTTTATCGAAAACCAAGGTGGA
GATGGCGTGTAATGTATAAAACCAACCGCGTGTTTGATCAACGCCTTCGGCAATAAAATC
TGCAGGAAAATCTTTGTTTTCGTCAATTTTATCTTTGTTTTCAAAAGGATAATGCCATTG
TGCATAAGGCATTGAACCCGAATCAAACCAAACGTCAATCAAATCGGATTCCCGTTTCAT
GGGTTTTCCCGAGGCAGAAACCAAGGTAATTTCATCGACTACATTTTTATGCAAATCAAC
TAAATCATAATTTGCTTCAGACATATTTCCAATTTCGAAACCTTTGAAAGGATTTTCTTT
TTGGAAACCAGCCGTAATGGCTTTTTCGATTTCGTTGTACAATTCTTCAACAGAACCTAT
CAAAATTTCTTCCGTCCCTTCTTCGTTTCTCCAAATAGGCAACGGAATTCCCCAAAAACG
AGAGCGTGATAAATTCCAGTCGTTGGCGTTTTTCAACCAATTCCCGAAACGTCCTTCTCC
AGTTGCTTTTGGTTTCCAATTGATGGTTTCGTTCAAATCGAACATTCTATCTCTGACTTC
CGTGATTTTGATAAACCAGGAATCCAGCGGATAATATAAAATGGGCGTGTCCGTTCTCCA
GCAATGTGGGTAACTGTGCACGTATTTCTCCACTTTAAACGCTTTATTTTCTTCTTTTAA
TTGGATGGCAATTTCCACATCGACAGAGCGTTCAGGAATTTCGCCTTCGGTATAATATTC
GTTTTTAACGTATTTTCCAGAATAATTCCCTAAACTACCAATGAATTTTCCTTGTAGATT
AACTAATGGAACTGGATTACCGTTTTCGTCTAAAACCAACATTGGCGGAACTTCTGGAAT
CGCTTCTTTGGCAACTTTCGCATCATCAGCTCCAAAGGTTGGCGCGGTGTGTACAATTCC
TGTTCCGTCTTCAGTAGTTACAAAATCTCCTGAAATTACTCGGAAAGCATTTTCTGGATT
TTGATAAGGCAAAGTTAATTGCATCAATTGTTCGTAACGTATTCCAACTAAATCGGAACC
TTTACATTCGGCTAGGATTTGGTACGGAATTTTCTTGTCTCCTTCTTTGAAATTTTCAAA
ATCTGAAGCTTCAGTACTAGCAAAAAATCCTTTCGAAAATTGTTTTCCAACTAAGTTTTT
AGCCAATATTACATTCGAAGGTAAAAAAGTATATTGATTGAAAGTTTTAACCAACACATA
ATCAATTTTTGGACCAACTGTCAATGCCGTGTTTGAAGGTAAAGTCCAAGGTGTTGTTGT
CCAAGCCAAGAAATAAACATCTCCAAAACCTTGAAGGAAACTTGGTAAAGTTTCAGGTAA
TGATTTAAATTGAGCAACAATGGTAGTATCCGTTACATCGCGGTAACTGCCTGGCTGGTT
GACTTCGTGCGAAGATAATCCTGTTCCTGCTTTCGGCGAATAGGGCTGAATCGTGTAGCC
TTTATACATCAAATCCTTGTTGTAGATTTGTTTCAAAATCCACCAAACGCTCTCCATATA
CTTGGATTTGTATGTAATGTATGGATCTTCCATATCTACCCAATAGCCCATTTTTTCGGT
CAAATCGTTCCACACATCAGTGTAACGCATCACGGTTTTTTTACAAGCTTCGTTGTATTC
GGCTACGGAAATGGTTTTTCCAATGTCTTCTTTAGTAATTCCTAATGCGGCTTCTGTGCC
TAATTCTACTGGCAAACCATGCGTATCCCAGCCTGCTTTACGCTTTACTTGGAATCCTTT
TTGGGTTTTATAACGGCAAAATATATCTTTAATCGCACGCGCCATCACGTGATGAATTCC
GGGCAATCCATTTGCCGAAGGTGGTCCTTCAAAAAAAACGAATGGTGGGTTGCCTTCGCG
AGTGGTTACACTCTTCTCGAAAATGTTTTCTTTTTTCCAAAAATCAAGCACTTCCGACGC
CACCGCAGGCAGGTTAAGTCCTTTGTATTCAGTAAATTTTATGCTCATTTTATCCTTTTC
TTAAATCGTGGTGCGAAAGTAAGGAATTTAAGTAAACAGGCAAAAGGCAAAAGGCAAAAG
TTATTAGATTTAGGCAAAAACTGCTGCCAAAACGTCTAAAGATTTTGGTTTTCTGAAACC
GTCAAGATGAATACTGTAATAATCAATCAAGATTTTTAAAACGATTTGCCGTTCGATCAC
GTGAAAGGTTTTCTGGGCATTGTCGAATTTTAAAGAAATCACTTTTTTAAAGAGGTTGGT
TTCGTGCTCACTAAGAGAGTTAATGCCGTGAAACGACGTAAAAACACCTTCTTTTGTGTC
GAAAAAAGGAAATTCTATTTCGGAAATATCCGGGTAAAAACCGAGGTATTTCGTGATTTC
GAGCATTAAAATCAAATGAAAATTAGCCGTTTCATCGTGATTGTCGAGCCAGAACAAAGC
CGTTTCTAAAAAGGCGAAGAGGTGTTCGTTTTTCTCCTCTTCGTGAATAGAATGATGTAG
AATTTCTGAAACAAACATGACAATGGTGCTCTTGAAAATATCAGAATGTATCGTTTGAAA
AGGCATCGCAATTTTGATTTCCTTGAAATTCTCTAAGTTTCCTTTATTCTTGTGAACGGC
TTCGATTTCGAGAATCGTGAGTGGCTGGAAATAAGCGATTTTTTGGTTTGCTTTTCGGGA
AGAAAAAGCGTCTCGTACAAAATAGGTTTTTAAACCATTAGATTGTGTAAAGCATTTTAC
AATCAAGCTTTTCTCTTGGTATTTGAGGGAGGAAATGACAATGGCTTTAGTTTTGACTAA
CATATTAATTACGAAATTTGAATTACGAAATTACGATTTGAAATTTGTAATTCAAATTTC
ATAATTTATCTAATTATCATTACTTTTTTGACTTTTGTTTCTCCTCCGTCTTGTGCTGCA
ACAAAAATCAAATACACACCAGAAGCTACTTTGTATTTTCCAAAAGCAGTAGTATCCCAT
TCTATTGTTCCTCCTTCGGACGTTGTTTCGTGAACCAAATTGCCTTCGATATCAGTAATT
TTTACATTGGCTTTATCTAACAATCCTGTTATTTTTACGGTTCCTTCGTATTCTGGGCGT
ACGGGATTTGGGTACACATAGACATTATTTAAATCCTCATTGGCATTAGTTGCAGTCCCT
TTAAAAGAGACCAATCCTTTGGCTGTGGCAATAAAAACTTCGCCTGTGGTATTGTTAATG
TCAATATCATTAATGGTATTGCTTGACAATGGCGAATTTGTTTCGGTAAAATGGTATTTA
GTTTCCTGCCCGTCTGGCGAGACTAAGAATATTCCGGAATCAGCAGTCCCAATCCATTTA
TTATTGGCACCATCTACGACAATATCAGTAATAAATTGTTCGTACATTAGTTCCTGCGCT
AGACCATTCTCTAAAATAATAATTGGATTTGCTGTTAATTGACTGTCCGTTTGAAAACTA
TTTACGCTAGACAAAATCCTTAATCCTTTTGTAGTTCCTATCCAAAGTTGATTTCTTGTA
TCTTCGGCTATCGCTCTAACATCAAAAGCTGGTAAATTCCCCTTGTCAGGACCAAAAGTT
ATCTTTTTAAATTTATTAATAGACTCATTAAACCCTATTAAACCATCCGTATTTGTGCAC
CACCATTTGGTACTATTTTTATCGACTATCATTCGCCCCATACTTGTGCTAATACTTTTA
ACTAAAATACCGTCCAATGAAAAACTTTGCCATTGTCCATTAGCTTTCAACTCTTTTAAT
CCCTCTTTAACAAGACTGTTATTGACCCATAAATTTCCGGATTGGTCAAAAGCTCCTCCA
TTAATTCTTACATCATTGTGATAACCCGGAATAAAAGAAATTTCATCTAATTTACTATTC
GTTTGATTGTATAAAAAAATGGGCACATCATCTTCTATTTTTAACAATCCCGAATATGAG
CTTCCCATATATACTTCGCTTTCTTTATTAGGATTTATGATAACTCTACATATCGATTTA
GCTTCGAGTACCTTTTCGTAAGGGATATTGAGCCAGCCTGAAGTGCTAAATTTACTTATC
CCATAACTATCTAAGGGATATGGATTATAAGTTGCTGAATAATCCCCATAAACAGCCCAA
AGCGAAGTTGAAGCCGTTTGAATAGCAAAAATATTATTCCTAAAAGGACCTATTGGCGTG
CTATTTTCAAAAGCCGAAGCAACAGAAATTGTCGTGCTTATTAATCCATTTTCTTTTGTG
CCTATATAAATGACATCGCCAATGCTTGTGGCACAGGTAAAACTAGGATTTATTCCCGTT
ATTTGACTACTATCTACACGACGAACAAGAACCATTTGATTATTGTAAACATAAACACTT
TTAGAAGTGGTTATTATCAAATAATTTCCAGCCATTCGCATATCGACTGCGGCTTGAGGA
AGTTGTAAATAGCCTGTAAAAGTATCAATCCCTAAATTGTATTTATGAATATATCCTGAG
GTATTTATTGCTATTAGCTCCGTATCGAAAGCTTCTACACTTGACCAATTCCCTGCGGCA
ATCTTAGTCCATTGATTAAAATCTATTAGATTTTTACTTGTAACAACAGCTTTTCTAATC
CCATTATTTGTAGATGCATAAATAAACCCGTTGAAAACCGTGGTTTGAGTAACACTTATC
TCGGCACCATTATCGCCAATAAAAAAGGTGTCGCCAAACTGCATCGTAGCTAAATTGAAT
TGAACAATTCCAAAATCACAAGAAATATAAACGATTCCATTATATTCCATAAAATGATTG
ATTTTTTTTATGTTCGAAGGCAATTGTTTATTGATGATGTCAACTACATTTAATATCGTT
TTATCGGCTTCGTTGATTACAATCATCAAACCATTTTCGTATCCCACAAGTGTTTTATGA
AAACTAGGACTGTGATACAAAGAGGTAATCATTTGACCCGAAAGTCCATCAATAGTGTTT
GTGGTTTTTATTTGATTTGTGCTTGTATTTTTTGAAAATAAAGCGTTTTCCGATGCCGCT
ACAATTGCATCAGGTAACTGGGATACATCTTTGATTTCATTATAGGAAAAATAGCCTTGC
CACAACAATTTATTTTGGGCAAAACCCATTTGTATAACAGCCAGAAACACAAAATACAAA
AACCTTTTTTTCATTATTTGCATAAATATTGGTTCACAAATATAACACAAACGAAAGTAA
CAGAAGTTTGTTATATAAAAAATGCCTTCTATCATCCCGAATACTCGTGATGATAGAAGG
CATTTATTTTAATAGGAATGAAGTTATACTACGCCTTGAGCTAACATAGCATCGGCTACT
TTTACAAATCCTGCAATATTGGCCCCTTTTACATAGTCAACATAACCTGTTGCATCAGAA
CCATATTTTACGCACGAAGCATGAATATTAAGCATAATCTCTTTTAATCTTTCGTCTACT
TCTTCAGAAGTCCAACTTAATCTTAAAGAATTTTGAGACATTTCAAGCCCTGAAGTGGCA
ACTCCTCCAGCATTAGAAGCTTTGCCTGGAGAAAACAACAGTTTTGCTTTTTGAAAAACA
ATTACCGCTTCAGGAGTTGTAGGCATATTTGCTCCTTCAGCCACGCAAATACAACCATTG
GCAACAAGCAATTTTGCCTCCTCTTCATTTAATTCATTTTGAGTAGCACATGGCAATGCT
ACATCACATTTTACCTCCCAAGGACGTTTTCCCGCTACGTATTTTGCATTTGGATATTTT
GCAAGATAATCGCTAATTCTTCCTCTTAATTCGTTTTTGATTTTCATTATGTAAGCCAAT
TTATCCGAATCTATTCCGTCTGCATCGTAGATATATCCAGCAGAATCAGACATTGTAACG
ACTTTTCCTCCTAATTGGGTTGCTTTTTCGGCAGCATATTGCGCTACATTTCCTGAACCC
GAAACAACGACTGTTTTTCCTGAAAAACTATTTCCTTTAGTAGCTAGCATACTTTGAGCA
AAATAAACCGCTCCATATCCCGTGGCTTCTGGCCTAATCAATGAACCTCCAAAAGAAATT
CCTTTACCAGTCAACACTCCTGTAAATTCGTTTCTCAGTCTTTTATATTGTCCAAACATA
TAGCCCACTTCTCTTCCTCCTACTCCAATATCTCCAGCAGGAACATCAGTATTTGCGCCA
ATATGTTTCGATAATTCTGTCATAAACGCTTGACAAAAACGCATTACCTCATTATCTGAT
TTTCCTTTTGGGTCAAAATCGGCACCGCCTTTTCCACCACCCATCGGCAATGTGGTTAAA
CTATTTTTGAAAGTTTGCTCGAAAGCAAGAAACTTCAAAATACTCAAATTTACCGAAGGA
TGAAAACGAATTCCTCCTTTGTATGGTCCAATAGCCGAATTCATTTGAATGCGATACCCT
CTATTTACTTGAGTTTCTCCCTTATCATCAATCCAAACCACTCTAAAAATAATGATTCGA
TCTGACTCGACCATTCTTTCTAAAAGCATTTTGTTTTGGTATTTTTTATTTTCTTCAATA
AATGGAATTACTGTTTCGGCAACTTCCAAAACTGCTTGCATAAACTCTGGCTCGTTTGGG
TTTTTTTTGGCAACCGAATCGATAAAAGTAGTAATACTTTGTGACATGATTATTGGATTA
TTAACGTTTAAGAAAACGTTTTCGTTAGTATGCACAAATATACATTATTATAAAAATAAC
TAGTACTTTTTTTTCAATTCGATAATAGAATTATCTTTTAATTATCTAATTCTCTAAAAA
TGGGCTATTTTGGACCTATTTCAAACTATTTTTTTAAATTCTTCTTAAGGAAACAAGAAT
TTGTTTGTAGACTTTTTATTGTCCCTAATTTAAAAAACACCTGTTTCGACCTAATTCAAT
TGATTTCCTCCCGAATATTATTCTCATAAACCCTTAAACCGTAAAAAAATGACACTAAAA
CACTCCAAATTAAACCCAACAGCGCATACCAAAAAAGGTTCTACTGGAAATGTTGCGAAA
AGGAATCCTGATTAAACGGATTGCTATCGCAAGACACGAATAAAAGCGAATTTTTCAATT
GAAACATTAAAAAAATCATTAAAATTGGGTTAATCCGAACTAATAGGTGTCTAAATATAT
GATTGATAAATATCACTCACACAAATACCAGTAGAACCACAAAATAAAAAACCAATGTTT
TTTCATCTGACTTAAAACAATTATTCATGATGCTTTTCAGTTATATCTATAAAAGTTACG
GTTATTGATGCTAATAGAACAATTATTATGCTATGTTTTTATATATTTGTCAAGATTTGA
AATTTAAATTCCCCATGTTTAAACACGCTATCTTTTATTTATTCATTTCAATTGGGTTTT
CAAATATCGTTCATGCGCAATTTGGATTTTCTCATGAAATTGGGGTTATTGCTGGTCCAG
TAGCCTTTCAATCAGATTATGGAGAGCGTTATAATTTATCTACAAATGCAGGTAATACTG
GATACGGAATTGGGATTATTCATTATTTGAATTTTTCCTACAAGGCAGATTGCAACTGTT
ATACGCCTGACACTTATTTTAACGATCACTTCAAATTAAGAAGCGAATTATCATACAATA
AAACAGAACTTGAAAACTTTGGACAATGGGTAGCTCTTAGCCACACTGGTCTTGGAGCGG
ATCAATTGCGAGCAATGAGAGGAAGCACAGCCGTTACTAATATAGGAATGCAACTAGAAT
ATTTCCCATTTAGTATTCGTCAATTTACAGCAACCATAGGAAGTTTGGGGCCGTTTGTCA
GCCTTGGAGGACAGTTTAGTTTTTATAACGCGAAAGCCTCTTCTACACTTGGTCCTTTAG
GCACACCTTTAACTACATTTCCTAAATATTTAGTCCCCTCAGATGGACGACCTTATGGAT
TTTCTACTGAAAGTGGCTCGGTTTGGTCTATAGTTTCAAGTGTAGGAACGCGCTATAAAC
TTACCCCTTTGTCTGACTTGATGGTCGATTTACGATTTCAATATTATTTTTCAGACTGGG
TTGACGGAATCAACCAAAACAAAGCTCTTTTTAAGGAAAACAAAGCCAATGACTGGTTAG
TTTGGTTTAATGTTGGATATATTTATTACTTACAATAGCCGCATAAAGGATTCTCGCAAA
GCAAAGCTTTGAGAAAATCCTTTTGATTTTTATATGCACAAAATCATTCTTCAAAAGTAG
AAGATTACAATTTGATGATGCCAATAAAAAACGCTTACAAAAATTTGCGAATACTCATCA
TAATCCCAATATGAACTCCTTCGTGAAAATTATTAAAAACCATAGCCCCCTCGGCACTTG
TTAAAACAAATCCTGTTGAAGTAGGGTATTCTTGAAAATTTTCGAAAACTTTATTTTCAA
AATCTTCTTTCGTTTTTTCGATAGTTTTAAACAATAACCTTTTGATTTCATCCACTTCAG
ACTGCGTTACCTCCCGTTCTGGCTGGGTTCCTTTTCTGTATTTTTCGACTAATTCATCTG
AAACCATCATAGGCAATCCCGATAATTTATAAACCAATAGTTGTTGCGTTACAATGATAT
GAGCAATATTCCAAATTAAATTATTGCTAAATCCTTCGGGGATTTTGTTGAGTTGCTCTA
GAGAATAATTTTCTAGAAATTTTGACACCATAGTTCTACTTGTGGTGTTTACATCAAATG
TTTGCTTCATTTTTTTTAAATTTTCGATAAAATACTCATTTTCCATATCAAATGAATTTT
CTTTGTACAAAGAAATCATCGTTTATTATGAACAAAATTTATTATCTCGCCTCCTGCGAT
ACGTGTCGAAAAATTATAAAATCATTGCCAAAAGACCATCATTTGGCATTTCACGACATC
AAACAAAACCCAATTACGGCTCAAGAATTAGAAGAAATGCATGAACTTTCAGGAAGTTAC
GAAGCGCTTTTTAGCAAAAAAGCACAACTTTACAAATCGATGGATTTAAAAAATAAATCC
TTGACCGAAACTGATTTCAAAAACTACATCCTAGAACATTACACCTTTTTAAGTCGACCC
GTTTTTATTATTGACGGCAAGATTTACATTGGCAACAGCCAGCAAAATATACTTCAGGTA
ATGAGAAAATTAGGTCAGTAATCCGTAAAAAGTAGTTAGTGTAGGGCTGTAAACTGAACT
AAGACAAGCGATTTTAAAAAAGACATCACGAATTTCACGAATTTGTGTAAGCCAAAAAAA
TTCTAGAAATTTAATTTTTATTCATCCTGAATTTGTGTTAATTCGTAAAATTCGTGACCA
AAGATTTTAAATCCGTTTACCCTGAAAACTGACTACTAAAAACTGACCACTTTTTGATTA
TCTTTGAACTCTTTTAGAAAATAATATGATACAATCAATGACCGGATTTGGCAAAGCTAC
TTTGCAATTGCCAACCAAAAAAATAACCGTAGAAGTAAAATCCCTAAACAGTAAAGGGTT
AGATTTAAGCGTGCGGATGCCTTCGACGTATCGCGAAATGGAACTGAGTTTACGCAACCA
AATCGCCTTGAAACTCGAAAGAGGAAAAGTAGATTTTTCTATTTTTATCGAAAGCACCGC
CGAACAAACGTCTACCAAAGTAAATGTGCCTATCGTGAAAGCCTACATCAATCAATTACG
CGATGTTTATGCTGATGCTGATGAAACCGAATTGATGAAAATGGCCGTTAGAATGCCCGA
TACAATGAAAACCGAACGAGAAGAAATTGACGAAAATGAATGGAGACAAATTCAAACCGT
TATTGAGGAATCTTTGCAAAACATATTAAATTTTCGCAGAGACGAAGGGGTTTCTTTAGA
GAAAGAATTCCAATTGCGCATTGGCAATATTCGCCAATATATGAACGAAGCTTTGGCATT
GGATCCAGAACGTGTTCAGGCAATAAAAGACCGTTTGCAAACCGCAATTTCGGAGTTAAA
AGTCAACGTTGACGAAAATCGTTTCGAACAAGAATTAATTTATTACCTAGAAAAATTAGA
CATTACCGAGGAAAAAGTGCGTTTGACCAATCATTTGGATTATTTCTTAGAAACCATCAA
CGGAACGGAAGCTAACGGTAGAAAACTAGGTTTCATTACCCAAGAAATGGGACGTGAAAT
CAACACGATGGGTTCGAAATCGAATCACGCACAAATGCAAAAATTAGTCGTGATGATGAA
GGACGAATTGGAGAAGATTAAGGAACAGGTTTTGAATGTGCTTTAGATTTTAAAAATTGA
TGAATAAAACAGTAATGGAAACTAAGAAATTGCTATTTGATAAATGCGATTTTGAGTTTT
CAAATATTGAAATTGAAAAGGAAAGCTCAACTTATTCGGCTTGTCGATTTGAAATTAATA
AACAGAAAATTTTGTTTCGTTCTGCGAAAATTACTCCCACAAAAACAGGACAGTTTGTAA
CTCTATGGAAACGAAAGAATGAAAAAAGTGAAATTGAACCTTTTGAAATTTCTGACGGTA
TTGATTTGTTTGTAATAAATGTAAAAACTGAAACTAATTTTGGACAATTTATATTTCCTA
AATTAGTTCTTGTTGAACAAGGAATTATTACCGCTAAAAAAGAAGGCAAAAGAGGCATCA
GAGTTTATCCTATTTGGGATTTGACAGAAAGCAAACAAGCACAAAAAACACAAAAATGGC
AAATGAATTATTTTTTAAATATTCCATTTGATGAAACATTAGATATAAATCGAGCAAAGT
TACTTTATAAAAAATAGCATCCTTATAAAATGAAAAAAGGAAAATTAATAGTGTTTTCGG
CACCATCAGGATCGGGAAAAACCACCATCGTTAGGCACTTATTAGGAAAAGAAGACTTGA
ATTTAGAATTTTCGATTTCGGCAGCAACACGACCCGCTCGTGGCGAAGAAGTAAACGGAA
AAGACTACTACTTTATGTCTTTGGATGAGTTTAAAAAGCACATTAAAAATGAGGATTTTG
TAGAATGGGAAGAAGTGTATCGCGATAATTTTTACGGCACCTTAAAAAGCGAAGTCGAAC
GCATTTGGGCAAAAGGCAAAAACGTGATTTTTGACATTGATGTCGCTGGTGGATTGCGAA
TTAAGCACAAATTTCCTGAAGAAACCTTGGCTGTTTTTGTAAAACCACCTAGTGTCGACG
AACTCAAAAGAAGGCTCAAAGAACGCTCCACCGAAAGCGAAGACAAAATCAATATGCGCA
TTGCAAAAGCTTCAGTAGAACTAGCCACAGCGCCACAATTTGATGTTATTATAAAAAACT
ATGATTTGAATATTGCTTTAGAAGAAGCCTATCAACTAGTAAAAGAATTTTTAAAATAGG
TGCTAGATTTTGGGTCTAGGCTGTTAGTAAACCCAAAACCTAAATTATGAAATGAGCATG
ACCGATAAAAATCAATAAATAGTCAATCCTTAAATATGACACAACAAATTGATTGTTAAT
AACTTGTAGATAAAAACAACTTAAAAACACTAAGTTAAATTGCCAAAAAGTGTATATTTA
GGTATAAAAAAGTGGCAATATGTTAGGTAAAATAAAACCGAATTTTCAGCAAAATTTATT
TCAGACTAGGCTGACAGATCTTATAAACCTTGAGCATCCTTTGGTAAAACTCGCAGGGGA
GCTTGATTGGTCAAAAATGGAGTTTGAGTTCCAAAACCTATATTCAGAGCAAGGAAGACC
CTCTATTCCGATTAGAAAAATAGCAGGTTTACTGCTGTTAAAAGAGATGTTTAAAGAGAG
TGATGAATCTGTAGTTGAACGTTGGATAGAAAACCCTTATTGGCAATATTTTACAGGAGA
AGATTTTTTTCAAAACAAGCAACCTTTTGACCCGAGTGAGTTTGTTCATTTTAGAAAGAG
ACTGAAAGAGAAAGGATTAGAATTTATTTTAAGTCAAACAGTAGCCTTGCATCCAGAGGC
GAAAAATGAAAAGGAAGTTCAGATTGACACCACTGTTCAAGAAAAAAACATTACTTTTCC
AACCGATGCCAAATTAGCTAAAAAGGTAATTGACAATTGTGCAAAAATAGCTAAAAAAGA
AGGAGTTAAACAAAGACAAACTTATAAAAGGGTAGCCAAACAACATCTTCGGGATGCTTA
TTTTGGACATCATCCCAAACGAAAAAAGAAAGCTATAATGGCGCGAAAAAAGTTGCGAAC
CATTGGTAAGCGAGTCGTTCGAGAATTGGAACGCAAGTTGCCTGAAGAAATTTTAAAACA
ATACGAAACAGAATTTAGCAATTACAAAAAAGTACTCACTCAGGAAAGAAACAGCAAGGA
AAAAATATACAGTTTACACGAACCTCAAACAGCCTGTATAGCAAAAGGGAAAGCTCATAA
AGCGTATGAATTTGGAACAAAAGTAGCGGTAACAAGAGGTCGAAAAACAGGAGTCATTAC
CTCAATAAAACGATTTTCAGGCAATCCTCACGATAGCAAAACCTTAGAAGAATCATTAGC
ACAAAGCCAGCGAGTTAGAGAGCAAATTGGAGGTACAAGACCAACAATAGCAAGTACAGA
CAGAGGATTTAGAGGTGTCACACAAGTTGAAAATACACAAATAGTAATCCCAAAAAACAC
AAAAGAAAAATCAAGATACAAACAAGACGTTGCCCGAAAAAGATTTAGAGCCAGAGCGGC
AATAGAACCAACAATATCCCATTTAAAAAGAAACCACGCTTTAGGATTAAATTTCCTCAA
AGGCGTGGCTGGAGATATTAATAATGCACTTTTAGCAGGTATTGGTTACAATCTAAAAAT
GAGGTTTAACCATATCAAAGCACAATTTATTCTTTGTCTCGAATTTTTAATGCATATTTT
TGCAAATGTGTTTTTGATAAAAAATCTAAAAACTCAAAAAGTGAGTTTTTAAGGAATGAC
TAAATAGCAACACATGAAAATAGGATTGTATTTTGGCACATTCAACCCCATTCATATTGG
GCATTTGATTATTGCCAACCACTTCGCGGAACATGCTGATTTAGACCAAATTTGGATGGT
TGTAACGCCGCACAATCCTTTGAAAACCAAAGACACCTTGCTTGATGATTACCAACGCTT
GCAACTGGTTTTTTTGGCTACGGAAGATTACCCAAAAATAAAGCCTTCGGATATTGAATT
CAAGTTGACTCAACCCAATTATACTGTAAACTCATTAGCGCATTTACAGGAAAAATACCC
ACAACATACCTTTTCGTTGATTATGGGCGAAGACAATTTAAAGTCCTTGCACAAATGGAA
AAATTATGAGATAATTTTGCAAAATCACGAGATTTATGTGTATCCTCGCATTTCATCTGA
ATTAGACACGAGCCTAAAAGGCGAACTGGCGAAGCAAAATTTAGAATTCAAAAACAATCC
AAAAGTTCACTTTATTGCTGCGCCAATTGTAGAAATTTCATCAACTTTTGTTCGCAAAAG
CATCAAAAATAAAAAAAATGTACGCCCACTTTTACCAGAAAAAGTTTGGAAATATATCGA
CCACAACAATTTATATAAGAAGTAGGCTCATCTCCTTTTGTTTTTTTACACAAACAATGC
CTTCAATTCCGTAGCATCGTGAGGATTTAATTTTCCGGCCAAAAGCAAACTCAGTTGTTT
GCGTCTCAAAGCGGCGTCATATCGTTGAATTTCGAGTTCGGTTTCGGGAATAATGTGCGG
AACTTCAACGGGTTTTCCGGTGTCATCAACCGCTACAAAAGTATAAATGGCTTCGTTTGC
TTTGGTTCTATTTCCAGATTGTCGATCTTCGACCCAAACATCAATATATATTTCCATCGA
AGTCTTGAAAGCTCTAGAGACTTTGGCTTCAATAATAACAACACTTCCCAACGGAATAGC
TTTGCTAAAAGCGACATGATTTACAGATGCCGTTACCGTAATTCTGCGAGAATGCCTACT
CGCCGAAATACTGGCTGCCCGATCCATTCGAGCCAATAATTCGCCCCCAAAAAGATTATT
CAATGGATTGGTTTCGCTTGGTAAAACCAAATCAGTTAATATGGTCAAGGACTCTGAAGG
ATGTTTTGAAGTCATTTTTTTTGATTTTTTGACCACTAAGGTCATTTAATAAAATTATTT
TTTAAAGTTAATCATAAAGTGTAGAAAGTTTAAATGTCATAAAGTCAAACGAATGAATTC
AATAAAAACATTCATGACTAAATTTCAAAGCTGATGTGCGTTCGCTTTTTTAATCTATTT
CCATTTTTCAGCATATTTCGATTTCTCTAAAAATTTGATTACATTTTCTTTTGTGTATTC
AAGTTCAATAATTTCTTTTAAAGCTTGCTTTTTATTTTTTGAATTATTGTAATATGATTT
GCAAATTTCATATCCAATAAAATATCCTAAATCAGCATTCCCATTTGGTGCTTCATTTCC
GTTATACAGCCAATTTTTAATTTCTTGCCCTAGCATTTCTTTTTCAAAAAGTTTCCAAAG
TTCTTTTTCATTTGCTTTCCCATAAGTCATATATGGAGACATTACAGGCTTTTTTAATAC
TAATGCAGAAATAAAATCACAAGAACCTTCTCCGATGCAATACCCTAACAAATTTGAATT
ACCATCATTTTCACTATCTCCATTTTTTTGCTGAGTATGACCAAGTTCGTGAGCAATCAT
ATTTATTACATTGGTTTGGTCTTTAAAAACACCTTGTAACCAAGTTCCAAGTTCAGAAGC
ATTTGTAGTTTTGTCTGAACAAGCAATTTCAGAACCAATTAATATCTTCTCTTTTGTTGT
TGTTCCACCTGTATTTAAGCAACCAATCGTAAAATAAACATCTGGTTGTTTAAAATTAGA
ATAACGCTTTTTAAAACGTAACATTATTTTTTCAATTTCTTTTTTATGAGAATTAATCTC
TAATGTTTTTGGTCGAACAGAAATCCAAAATTTTGGGTATTTAAGAATATTTTCTAAATG
TCTTTTTGCAGAATGTTCTCTTACAACCATAAAATCTTTTAAACCACTAGACGCTTTATC
TAAATATAATTCTTGTATTATTTTAAATTGTAATATTTCGTCATTTGTTTTTTGAATACT
ATCATAAGCGACCCAAAAATTATCAATATCAATTGTTGATATTTTTGGTTTTTGGTTTTG
TCCAATCATAGACAAATTAATCATCGAAATTATTATAAACAAGGAAAGTATTTTTTTTCA
TTTTTTTATTTTTAGCTTCGTTGTACAAAAGTGATATACAACTTTACAATACAACGTTAA
CGCCATATATAGCAAACTTAAAAGAAATTAATTCAGCCAATAAACCGCCATCACAGCTGG
AATAAAATAAATGACAATGGTTCTGGCTCCGTCATAATCTTTGGCTAATCGTTGTCCAAA
AAGCAACATTAATAAAGTAATACAAGAAAAAATAGCTCCATATAGCCCAAATGTTCTTCC
ATTATTTACCAATAATTCTATACAACCCACAATGCATATAATTCCCGAAATTAATTCTAA
AATCATGATATGTAACAAGGCTAAATGAACGAAATTCTTGAGTTGTGTTTTAGCAAAATG
TTCCTTTAACCAACTGAGGTTGTCATGCCAATGAAATAGTTTATCATAACCCGATTGTAT
AAATGTAATGGCCAGTAGCGTTAAAATTAAAATGGGAGCAATATTATTCATAATCTTATT
TTTTATGGATTAAACGGGTAAGCCTTATAGATAAATCCGTCAGGATTATCTTAGCATTCC
CATTGCGCTCAATGTGATAAATCGCATCAGATAATTCCTGAAATATTTCATTAATGTTGT
TGCCGTTTACAAAAGGAGCAAATTTTGCAATCGTAAAATTTTCGACAGTAGGTTCTAAGT
AAACCAGATTCTGTGCTTCATAATTGTACATCAAAGCCTGACGAAAAAAATCTATACAAA
ACTGCAAGAATTTCTTTTGGGTTTCTCTTCCTAAAGCCGCAATTTGTTCGCTCCATTGAA
TTAAATCAGCAATTACCGCAGGATTCCCTTTGGCCTTAAAAGCTGCGCGAACCCAAACCA
CAAACCATTGCTCGAACGGAAATTCGGCGTTGTCATCCTTGAGTAAGTGCAGGGCTTTAT
TGTAATTTCCTTGCGCTTGATGAGCAATTTTCGAGGCTAGTTTTGGGTCTATTTGTTCCT
TCAAAATTAAAGCTTCGGTAATAATGTGTTCACTCAACCCATTAAAATGCAACACTTGAC
AGCGAGAACGAATGGTTTGAATAATATCTTCTTCGTTTTCTGAAATTAGGATAAAAATAG
TTTGCTCTGGCGGTTCTTCTACTAATTTCAGCAACTTGTTCGAGGCGGCGATATTCAATT
TATCGGCCATCCAAATAATCATAATTTTATAACCGCCCTCATACGATTTTAGAGATAATG
ATTTTAGAACTTCTTGAGCATCATCGACCCGAATTTCGCCTTGCTTATTTTGAACTCCCA
AAACAGAATACCAATCAAACAAGCCGCCATAAGGGTTTTGAGCAATAAACAATCTCCAAT
CTGCAATGAAATCAATACTTTTGGGTTTTGTTTTTACCTCTTCGGTGCTTACCGTTGGAT
AAACAAAATGCAAATCAGGATGCGAAATTTTTTGAAATTTAAGATTGCAGGCTTCATTAA
AACCTGTATTTTCTCCGTTTTGATTGCCACACAAAATATATTGTGCATAAGCAATCGCCA
TTGGTAAAGTGCCACTTCCCTCTGGACCAACAAACAATTGCGCATGAGGAATTCTGCCCA
AATCGGCACTTCGTGTCAAGTGATTTTTGATGTACTCCTGTCCTAAAATTTCTGAAAACT
GCATAGGGCAAATATAGAAGAAAATGGGCGATTCTCTAAATTTCATTTCTAAAGTTTTAG
AGAAACCGAAACTCAAAATTTTAATATCAACCCGTCGTTTTGCGATTTAATCTTCATTTT
ATGATAAGTGGGGAAATAAAAAACAGTAGTATTATTAAATTTATAACGATTGCGTTGCTA
AAACACCCCTTATTTTGTCATTTTTGAATTTATCGATAAAATAAAAGTCTTATATTTGCT
TTTCTTTCAAAAAATCTAAAAAAACATTTCATGAAAACTATAAACGATTTCGATTTTAAA
AACAAAAAAGCTATAATTCGAGTTGATTTTAACGTGCCTTTAGACGAAAATTTAGAGGTA
ACGGATGCCACTCGTATTGAAGCAGCAAAACCTACAATCGATAAAATTCTTGCTGACGGT
GGAAGCGTAATTTTGATGTCGCATCTTGGCAGACCAAAAGGAGTGGATAGAAAATATTCG
TTGGGACATGTGGTAAAAAAAGCTACTAAAATCATTGGAGTAAATGTTCTTTTTGCATCC
AATTGTATTGGAAAAGAAGCACGAACTGCGACAGACCGATTAAAACCAGGAGAAATTTTA
TTGCTAGAAAATTTACGTTTTCATACCGAAGAAGAAGCAGGAGATGTTGATTTTGCTAAA
GAATTGGCTTCGCTAGGAGATATTTATGTGAATGACGCTTTTGGAACAGCGCATAGAGCG
CACGCTTCGACAACGATAATTGCACAATTTTTTCCAAAGGAAAAATGTTTCGGATTATTA
TTAGCAAAGGAAATCGAAAGTTTAAACAAAGTTTTGAAAGATTCTAGAAAACCAGTTACA
GCCGTTCTTGGCGGATCAAAAGTATCTTCTAAAATTACCGTAATCGAAAATATTCTTGAC
AAGGTGGATCACATGATTATTGGCGGCGGAATGACTTTTACTTTTGTAAAAGCTTTAGGC
GGAAAAATTGGAGACTCCATTTGTGAAGACGACAAACAAGAATTGGCATTAGAAATTTTA
AAATTAGCCAAAGAAAAAGGAGTTCAAATTCACATTCCGGTTGATGTTGTCGCAGCAGAT
GATTTTTCGAATACAGCCAATACTCAAATTGTTGATGTGAGAGAAATTCCTGATGGATGG
CAAGGATTAGATGCTGGGCCAAAATCATTAGAAAACTTCAAAAAAGTAATTTTAGACTCA
AAAACTATTCTTTGGAACGGGCCTTTGGGCGTTTTTGAAATGGAGAATTTTGCGAACGGA
ACCATACAATTGGGCAACTTTATTGCCGAAGCAACCGCAAACGGTGCGTTCTCACTCGTT
GGCGGAGGAGATTCAGTAGCCGCTGTAAAACAATTTGGGTTTGAGGACAAAGTGAGTTAC
GTTTCTACAGGAGGCGGTGCAATGCTCGAAATGCTTGAAGGTAGGATATTACCCGGAATT
GCAGCTATTTTAGAATAAGAGCATTATTTTTAACACTATTTATGCAAAATTTTAGTTATA
ACCTATTAAGTTTGCAGAAAACGACTGTATATTAGTTTGAAATATAGTCTATTGAGAAAA
TTATGATGGCAAGAAATTTCGTTTTATCGCTTTTATTATTAATGTCTGTTCAGTTGTTTT
CGCAGGAGGCTGCAACAACTGAAACACGATTATCCTATTTAGATTCCGTTAAAAAATCCT
TTACAAAATACAACATGGCTTCTCGTGTAGACAGTTTGTGGATGAAGGAGTTGACCAATT
TAGATTTATACAATGATTTAGCTAACGATATTAAAACCATCAACGTTGACGAAAAAGTTG
ACTATGAATTGTCTACCGAATTGCTGAAAGAAAGGCTGAAGGCAATGGATGCAAAATCGC
CTTTTCATATCGAATACAATCAAGGACTCGAAAATATAATCAAATCGTTTTTAAAGAACA
GAAAAAAATCTTTTGAACGATTACTGGGAATTTCGGAATATTATTTTCCAATGTTTGAAG
AAGCTTTAGCCAAACAAAATGTGCCTTTGGAAATCAAATATTTAGCAGTCGTTGAATCCG
CTTTAAACCCAAAAGCAGTTTCTAGAGTAGGAGCTACGGGACTTTGGCAGTTTATGTATC
AAACAGGAAAACTTTATAATCTAAATGTTGATTCTTATGTTGACGAACGCAGCGACCCCT
TAAAAGCCAGCGAAGCAGCAGCGCAATACATGACTAATATGTATGCAATTTTTGGCGATT
GGGAATTGGTTTTGGCATCGTATAATTCAGGCCCTGGAAACGTCACTAAAGCAATTCGGC
GCTCTGGAGGACAGCAAAATTTTTGGAATATCAGAAAATTTCTTCCAAAAGAAACGCAAA
GTTATGTGCCTGCTTTTTTAGCTACAATGTATCTTTTTGAATACCACAATCAGCACGGGA
TACACCCAGATAAAGCCATAGTAAATCATTTTGCCACAGATACAATACTGATTAAAAAGC
AAATGTCGTTCAAACAAATTTCAGATTTAATTGATGTTCCAGTTGCACAACTCCAACTAT
TGAATCCTTCTTATAAAATGAATGTTGTTCCGTTTTATGAAGATAAAAGTCATTTTTTAA
GATTACCAAAAGATAAAATCGCCATTTTTGCGTCGAATGAGGAACGAATTTATGCTTATG
TTCAACACGAAATGGATTTACGCGAAAAGCCATTTCAGGTTACAAGAACTATTGCTGCTA
CGGACACATTAAATTATACGCAGCAACGCATTTCGTTACCAAAAACCAAATATTATACTG
TAAAACACGGAGACAATCTTAGTGAAATTGCTACTAAATATGATGTTAGTGTTTCCGATT
TAAAAAAATGGAACAACCTAAAACGCAACACCATTTCTTATGGGAAAAGTTTAAAAATTA
TTACCGAAGAAAGTGTTGTTAGAACCATTAAAAAAGAAATTAAGACCAACAAAACGCCTT
GGAAAGTATTTCTGAAAATCAAAAAATTGCTTCCTCAGAGTCAAAAATTTTGAAAGGAGA
ATTAGCCAAAAAACTTATTAAAGCCGATACTTTATCTACCAATAACACGGCTTATTATCT
GGTTCAAAAAGGCGATAATTTAGGTAATATTGCCAAGAAACATAACGTAACTGTTGAAGA
AATTAAAGCGTGGAATCATCTTGCAAATGACAATGTACAACTAGGACTTTCATTGCAAGT
GAGCAAAAAAGAGACTCAGGATAGAGACGTATTAGCTCCAGAACTTAAAAATGTGGAATA
TGTGGTTCAAAAAGGAGAAAATCTCTGGAGCATTTCTAAAAAATTCGGCACTTCTCTATC
AGATTTGAAACAATGGAATAATTTGACCGACAACACCCTTGCATTCGGAACAACATTAAC
AGTTGCTAAAAATGAACTTGCTATCGCTACTACTAATACTACTGCAAATTCATTCAAGAA
AAATAATAGTCTTGCTGCTGCCTCTAAAAAAGAAGGAACAAATTATTTAGTTAAAAGAGG
CGATTCCTTATTTACTATTGCCAAAAAATACCCTGGTGTGTCCGTAGCCGACATTCAAAG
ATGGAATGGTATCAAAGCGGCGGATCTTAAACCTGGAATGAAATTAAAAATTAACGGATA
ATACAATAAACTTCACAGGTTATACAAGGTATCGCCTTTTATTTATAAGTATTTGCTTCT
GCAAAATTGTTGTTAATGGCAATTTCATAATTGAATTGTAATGAATAAAACGCATTTTTT
ATTTCTACTTATTTCCCTTGTCTTCCTTTCTTGTGCCAAGAAAAAAGATAATTTACCAAG
AAAAACTACGGGTAAAATCAATACTATTTCAGTCATTATTGACGATCCATTATGGAATGG
CGAGATTGGCGACAGTATTCGAAACAAATTTGCATCACCCGTTGTTGGATTACCTCAAGA
AGAACCTCTTTTTACCATAAATCAATATCCTGTAAAACTCATGGAAGGATTTGTGACTCA
TAGTCGAGCCATTATTGTTGTAAAAAAAGAAGATAAAAACAACTTTGAAATAAAGAAAAA
TCAATACGCATCTCCACAAAACGTATTTCATATTTCTGGAAAAACAGGAGCCGATATTCT
AAAGATTCTTGAAAAAAACACTTCGAAAATAATTAAAATTATAAAGGAAACAGAAATCGC
CGAAAATCAAAGAATCATCAATCAGTCGCCACTTAATACAAATGCAATTGCCCATGAATT
TCATATTTCGTTAAGAGTGCCTTCGGGTTATTTGTATGTCCTCAAGAGCAAGAATTTTAT
TTGGCTAAAAAAAGAAATTGTCAGCGGAAACACTAGTCTTTTGATTTATCAGGTGCCCAT
AAAAGAAATAAAAAATAGTGCAAATAAGATTGCCAATATCATCAAAATGCGAGATTCCAT
AGGGAAATTATACGTTCGAGGCACCGAAGCTGACACAAGAATGATTACCGAAGAAGGATA
CTCACCCTATTTTTCCAAAATAAAATTAGACGGAAAAGAAACTTATGAAACCAAAGGAAC
TTGGGTATTGAAAAATGATTTTATGTCAGGTCCTTTTATTAATTATGCCATTGTAGACGA
AGCACACGACAGAATCCTAGTTTTAGAAGGGTTTTGCTATTCGCCATCTAGAGAAGAGCG
CGATTTAATGCACGAATTAGAGTCAATTATAAAGTCGGTAAGAATATGAAAATACAATGG
CAAATAAAGTCTTTTGAGCATCTTTCATCTCACGAATTATACGATATTCTAAGATTGCGA
AGCGCTATTTTTGTGGTTGAACAAAACTGTGTTTACCTTGATATTGACGGAAAAGACAAA
GTAGCTTTGCATCTTTTTGGCACATTCGACGGCAAAATTGTAGCATATTCAAGGCTTTTC
AAAGCTGGAATTACTTTTGACAATGCGTCTATTGGTCGAGTGGTTGTCGATACAAATTAC
CGAAATCAAAAATGGGGTCACGAGTTAATGAAAGAAGCAATTATTGGAATTAAAAATCAT
TTTGGCGAAAGCAAAATTACTATTGGAGCACAATTGTATCTAAAAAAATTCTACGAAAGT
CACGGATTTATTCAAATCAGCGAAATGTATTTAGAAGATGCTATTCCGCATATCGAGATG
AAAAAAGAGTGATTACAATTGGGTTATAAAAAGTTCCACTCGCCGATCTTGGTCATCTCC
TTTGCCTAACGGAAAACGATTTCCATACCCTTTATATCTCATTCGATACGGACTTATTCC
TTTGGAACGAAAGTACACAAACGCATTTTTGGCTCTGTTTACAGAAAGGTTTCTGTCTTG
AGTTTCCTTGTCAATAGCATCAGAATATTTGCTAGAAGTGCAACACACATGCCCTTTGAT
TTCGAAACGCAACGTCTTGTATTGCTGTAACGAAACTACCACTCTATCCAATTCTTTTTT
TGCTTTTTCAGAAAGCATACTCGAGCCTATTTCGAAAGAAATCCTATCTAAAATGATTAG
ATCTCCCACTTTTGGATTTGCAGGAAAGGAAGTATGCGTCGTTTTTGTATTAAAAACTAA
GTCTACACGCCTGTTTTTGTAACGCGTTTTTGCTGCGTTTTTTACGGAATCCGTAGCCAA
AAGAACACGTCCCTTGCCTTCGCAAATGAAAATTTTATTTTGAGAAACCCCATTCGAAAG
TAAAATCTTCTGAACAGTAGAAACCCTTTTTTCGGATAATTTATTGTTGTACGCCTCGGT
TCCTCTATCATCGCAATATCCAAAGAGTTGAATGGATTCAACCTGAGGGAAATTAGGCGA
ATTGACAAGTTTAATAAGCGTGTTTGTTTGAAACGGGTTCAACGCAAATTTATCAAATTC
AAAATATACGGATTGTGTGGCATTTTCTTGAGCTGAAAGATAGCCGAAAAACAAAAGAAA
TAGTATTCTAAGGCTTCTTTTCATTACATTTTTAAGATGCTTTTATACTGAGAATTATTA
TTTAAAACGCTTACCGCTTTCTTAATTTCCGAATTGTTTTGCAGATAATATTGATACAAT
CCTTCTTGATATTGATACCTTTTTATGATTTCGTCAACGATTAAATTCTTGATTTCAGCT
TTGTTTTTGTCTAATAAATTGTCTTCACTTTTTTGAAGAGCCGCAACTAATTGTTGGTAT
TCTTGGCTAATGCTTTCGTCTATTTTTTCTTTTTTGGCTACAGCCAAAGTATTTTTCAAG
GCGAGTTCTGTCTCGGTATCAAAGGAAAATTTCTGTACTTTTAAAAATTGCTTAAAATCC
TGAAAATCAGCATCAGAAAAGGTTGGAATTTGAGTTCCTACATTTGGATTTTTATAGTAA
TAAGCGGTAACATAGTTAAAAATTCCATCGTTTTTAACCAAGGCTTCCGTAATGGGGCTC
GACTTCGTTTCTTCGATTTCTATATCTGGCTGAATGCCGCCGCCATCATAAACGGTTCTT
CCTTTTCTGGTTTTGAAGGCGTTATAGTTTTTAGCTTCGGTTTTTGTGGCGACTCCGTTT
TTATCTTTATGTGCATAATCCAAGGCTTGAATGCATCTTCCCGAAGGGGTGTAATAGCGC
GAAATGGTCACTTTTAATTGTGTTCCATAAGTTAATTCCACAGGTCTTTGCACCAACCCT
TTTCCAAAACTTCGACTACCAATAATTACCGCACGATCTAAATCCTGCAAAGCTCCCGAA
ACAATTTCTGAGGCCGAAGCACTTCTTCCGTTTACAAGAATAGCTAGCGGAATCTCAGTA
TCGATAGGCTCTCTCGAAGTTTTATAAGTGTTGTTGTGTTTCTCTATTTTTGATTTTGTG
GTAACAATGGTTTCGTTTTTTGGAACGAATAAATTGCAAATATTTACTGCTTCATTCAAA
AGCCCTCCTGGATTTCCTCTCAAGTCTAGCACAATTCTTTCGGCACCTTCTCTTTTTAAT
TGTTCTAATGCTTCCTTAGTTTCGAGCGAAGCTTTATTACTAAAATGAGACAAAACAATA
TACCCTGTTTTGTCGTCTATTTTTCCAAAAAACGGCACCGATTTAATTTCGACTTCATCA
AGAATAATTTGAGCCGTTTTTGTTTTTCCTTGTCGAATGTATTTTATGTCGACTTTTGTG
TTTTTGGCCCCTCGAAAAAGTTGAGAAGCATCCTCTTTAAAATCCGATAAAATTACATCG
CCAATTTGAACAATTTCGTCTCCAGCTTTAAGTCCAGCTTTATCCGCAGGGAAGTTTTTA
TAAGGTTCGCGAATAATTAATTTGTCGTCTTTTCGAGTAATCAATGCGCCTATTCCGGTG
TATTCGCCCGTATTGTTTATTTTAAATTTTACCACATCTTGCTCGTTAAAATAAACCGTG
TACGGATCAAGACTGGTCAGCATTCCTTTAATGGCTTTGTCCATCAAATCGCCTGGATTC
GTCTGATCGACATAATTTTTGTTTAACTCTTTGAAGAGTGTGGTAAAAATTTCTATTTGC
TTAGCAATTTCAAAAAAATCGTCTTTGAAACTAACACTTACAAATAGAAAGATTGATGCC
ACAACGGGAATAATGTATTTTTTTTTGAAAGAAGGAATCATGTTATTTTGCTTTTTCTTA
AATCGTTTTCTAATAAAATAAGTTGCCACCACAACCATAATCAGGAAAGGCCAAATGCTC
AGCAATCCTATAAAGAAGCTTGAAAACCCATTAAAACCAGATGTTATGGCGTTCAAAAAT
TTTGTTCCAAAAGAAATTCTAACACCACTCTTTTCTGTAACAGTCTTGTAAAATTCAATA
GTAATTGTACTCATTGAAACTTGACCTTGCATGTATCGCAATTGTCCTTCTTTTACCTCG
ATTTCTTCACGAATGGAAGAGAGTTGTGCTTCTATCTCTAACATTTCTGAAACTTTGTTT
GCCTTTTTTAAAAGCTCAAGATAACGAGATTCTAATCCTTTTTTGGCTTTTAATCTAGCG
TCAATATCGATATATGCTTCGGTTATGTCTTGAGATGAAATTTCTTTATTGTCGAAATAA
GAAACTCCTTTTGAAAGATCACTTAAAAACACATCGAAGCTTTTGCTAGGAACGCGAACA
GTTATTTTTCTGAAAACAGATTCGTATTCCTTTCCTTCAATATCATTTTGAATGATAGCA
TTATGTTTTTTGACAGCTACTTGTATTTGATTATAAGTGTCACTTAAATCATTTGTTTCA
AACCGAATATTGCCAGTTTTAATGATTTTTTGTTCTATTATTTTGTCTTCAATTTTAGAA
TCATTCGCAACCTCCTTTACTTTTTGCGGCATTTTTACAGCCGTTATTTGTTCATTCGCC
ACAGGTTCTTCCGCTTTTTTACAGCCTGAAAATGATAGGAGAAACATCAAAAAAAGAAGT
ACGGTTTTCATAATAATAGTATTTTAGTTTTAGAGTACTGAAACGTAAAAATATAGAAAA
TTCGTATAGAAAAACCAACTATTCCTCATTTTTCATTTGGCGCACAAATTTTTCGAACAA
TTGTATCGTTTTGGTATTGATTTCTTCGTATAACAAGCGATCTTTAGTTTGATAAAAAAG
CATAAAAGCATGCGGTTTGTCAAGATTATCAATGAGTAAATGCTTGTTTAAACGATAGGT
TTCGCGGAGGACACGTTTAAAATAATTGCGATCCACGGCATTCTTGAAATATTTTTTAGA
CACCGAAACCCCCATTTTTATTTTTTGATCTGATCCTTCCAAAATGCCATAATCACTCTC
CACATAAACCAGCCTCAAAGGATATTTTGACACAGATTTGCCTTTAGAGAAAAGCAAATC
TATTGTGATTTTGCTTTTTAGCTTTTCGCTTTTTGGATAAGTAGAGTTCATTTATAAAAA
AAATCAAAGATTTTGAGGAACAAAGGTACAATTAAACCCCAAAAGGCATTATTGTTTGGA
ATTAAAATCTAGCTAAATATATATTTCTTATTTTTGCTGCTAAAATTTTCAAGATGCAAA
AACTAATTTCCTATCCTATATCGGCTATTTATTATTTGTGCTTCGGACTCACTTTGGTCA
TTTTTCATCCCATACAATGGGTTTGTCTGAACGTTTTTGGCTATCAGGCTCATAAAAAAA
GCGTAGATTATATGAATTTTCTTTTATTGCGTTGCACGAATTTGCTGGGAACCACTTATA
CATTCGAAAACAGGGAATTAATTCCAAAAAATGTGCCTTTGATTTTTGTCTCTAATCATC
AAAGTTTATACGACATTATTACCATGATTTGGTATTTGAGACGTTTTCATCCAAAATTTG
TTAGCAAAATAGAATTAGGTAAAGGAATTCCTAGTGTGTCTTATAATTTGCGCCACGGTG
GTTCCGTACTCATTGATCGAAAAGATCCTAAACAAGCGGTTCCTGCCATTAAGCAATTAG
CTGAATATGCTGAAAAAAATACTCGCTCAGCGGTAATTTTCCCAGAAGGAACCCGAAGTA
AAACAGGTGTTCCAAAAGAATTTGCACTAAGCGGATTAAAAGTATTATGCAAATACGCCC
CTTCGGCTTATGTTATTCCTATAAGCATAAATAATTCATGGAAAATGGTTAGATTTGGTT
TTTTTTCCGCTTGGTTTAGGAAATCATCTTATCTTTACGGCTCATAAACCACTTTCTGTA
AAAGAATTGTCGTTTGAAGAATTGTCGAAAGAGGTCGAAAAAGCAGTAGTTGAAGGAATA
AAAAATTAAAATAAATACAATGTCTATAAAAAACATACGACTAGAAGTAATGCAACTTTT
AGAAAAAAGCGTTAACAGTTATGTTGATCAATACTTAATCCCTGTTGAAAAAATTTGGCA
ACCATCCGATTTTTTACCTAATTCAGAAAGCGATAATTTTCTTGAAGAAGTGAAAGAATT
ACGTGAAATATCCAAAGACTTGCCTTATGATTTTTGGGTTGCAATGGTAGGCGACATGAT
TACCGAGGAAGCTTTGCCAACGTATGAAAACTGGTTGATGGAAGTAGAAGGCGTCGATAA
TTTAGAAAGAAATGGTTGGGCAAAATGGGTACGCCAATGGACGGGAGAAGAAAACCGACA
CGGAGATTTACTTAACAAATACCTTTATTTATCTGGGCGCGTGAATATGAAAGAAATCGA
AATGACCACGCAACACCTTATCAACGACGGTTTCGACATTGGAACCGGAAGAGATCCATA
CAAAAACTTTGTGTACACGAGTTTTCAAGAATTAGCGACTTATGTTTCTCACAATAGAGT
TTCTCAATTAGCAAAAAGTTATGGCGATACAAAATTAGCCAAAATGTGTAAAATGGTTGC
CGGAGACGAAATGCGTCATCATCTTGCTTACAGCGAATTTGTAAACCAAATTTTTAAAAT
TGATCCAAGCGAAATGATGCTTGCGTTTCAATATATGATGAAAGCAAAAATCGTTATGCC
TGCTCATTTCTTGAGAGAATCCGGACAAAAAATTAGTTCTGCTTTCGAACATTTTTCTGA
TTCTGCACAGCGAATAGGCGTTTATACCGCTAATGATTATGTTGATATTATGCAAAAATT
AATCGAAAAATGGCAAATAGACAAAATCACAGATTTGACTGACGAAGCCGAGAAAGCAAG
AGATTATTTGATGAAATTACCCGCTAGAATGGCTAAAATTTCAGAGCGATTGGTAATTCC
TAAAGAATCATTTCAATTTAAATGGGTAGAACCCGCTAGATTGTAAATTTAGAATGATAG
TAAATGAATGCTGATTTTGAGGTTGTACTTAAAAATCAGCATTCTTTTTTAAACCTGATT
ACCATGAGCAACGAAAATATAATTAACAAAACCATTCTTTTTGTAAAGTCGAAACTAGAA
AATGCCGAAGGTGGACACGATTGGTTTCACATTGAGAGAGTATTTAAAAATTCGGTAATC
CTTGCTGATAACGTAGATTGCGACATTATGGTAGTCAAATTAGCGGCGCTACTTCACGAT
ATTGCCGATAGTAAATTTCATAATGGAGATGAGACAGTTGGTCCCAAAATGGCACGCGAA
TTTCTTGAAAGCGAAAATCTTGACCAAGCCACAATCCAGCACGTAATTGCTATCATCGAG
AACATTTCATTCAAAGGGGGAAATATTCAAAAGCAATTTTACTCAAAAGAACTCGATATT
GTTCAAGATGCCGATCGATTAGATGCTATGGGCGCCATCGGAATTGCTAGAGCGTTTAAT
TATGGTGGGTTTAAAAACAGGCCTTTATACAATCCTAAAACGGCTCCAAATCTTCGAATG
AGCAAAAAGGAGTATAAAATAGTGAAGCACCAACAATCAATCATTTCTACGAAAAATTAT
TGCTTTTAAAGGACAAAATGAATACCGAAACTGGGAAACAAGTTGCTCAAGAAAGACACC
AATTTATGCTAGATTTCCTTTCTCAATTTTATGCAGAATGGGACGGGGAAAAATAGGATT
TTAGATTGTTGATTAACGATTTTTGATTTAAGATTTTAAAAAATCAGCAATCAAATTCCT
TTTTCTTTCATTTCTAAAATGACATCTGAAGCATTCTTAAAAGTTGGGGCTTGCTCGATA
ATACTTCCTACACGCTTTTTATTGAGTTTAAAAGTAATGTCGTTATCGGTGGTAAACAAA
AGTGCCGTCAAAAAAGGATTATTCATATACGAAGCCAAAAGAAAAAAAGCTTCTTCTAAT
GAATGAAAACTTTCTATTTCTTCTGTTTTATATCGCGCCGTAACAGAAAGACTAAATACG
TTATTCTCTAGTAAAACAGGGCGAACATAAATATTTTTCAATTCGGTATCGCCAATGGTT
TTTGCCAAGGTTAATTTGGCATAGGTGTGGTTTTTGATACTTTCTTTTACAAGTTCCCAA
AACTGGACAAATACAGGTTGGTATGACATGACTAATTTTTAGATTTTCCTTTAAACTCGG
CTTTTCTTTTCTCTAAAAAAGCAGTTGTACCTTCTTTAAAATCTTCGGTAGCAAAGCATG
CACCAAAAGCCTTAATTTCAACCTCAAATCCATTTATGCCAGACCTAAAATTGGCATTTA
CAGCTTCGATGGCTTTAGAAATAGCAACGGGAGAATTTTTCATGATTCGGGTGGCAAGCG
TCGTATAAGTGGCGTATAAATCGGCTTGTGGCACGACATGATTCACTAATCCGTAGCTTT
TGGCAGTTTCAGCATCAATCATCCCTGCGGTCATCATCATTTCCATAGCGCGTCCTTTGC
CCACGAGTTGGGGCAAACGTTGCGTTCCTCCGTAACCAGGAATTACGCCAAGCGAAGTTT
CTGGCAAACCCATTTTGGCATTATCAGAAGCGATTCTGAAATGACAAGCCATCGCTAATT
CTAGTCCACCGCCAAGCGCAAAACCATTGATGGCGGCAATTACTGGCGTTTTCATATTTT
CGATAAAATCGAATAAGAGTTGTTGTCCTTTTGCTGCTAATTGAGCTCCTTCGTTTTCTG
AAAAATGAGCAAATTCCGAAATATCGGCACCAGCGACAAAAGCTTTTTCGCCGCTTCCTG
TGATGATGATTACTCGAATTTCGGGATTTTCATCGACTATGGCTAAGGTGTCATGCAGCT
CTTGAATTGTAGCTCGGTTGAGGGCATTTAATTTTTCGGGGCGATTGATAAAAATAGTAG
CAATCCCTTTTTCATGTTCCAATATAATATTTTCCGGTGCCATAACTTTTAATTTTATTG
ATTGATTATAGGAAGCGAAACGGTAAAAGTTGTCCCTTTTCCTTTTTGAGATTCAAGCGT
AATTGTTCCTTTGTAGTTTTCGATTATGTTTTTTATGATTCCTAGACCCAATCCCATTCC
GCTAGTTTTTGTGGTAAATTTAGGTTCGAAAATTCGAGAAAAATCTTCGTTTAAAATCCC
AATTCCATTGTCGGTAACGGTAATTAGAACCGTACTATTTTCTTTTCTTATGCTAACTAC
TATTGCTTTGTTTCCTGATTTTCGGGAATAGATTGAATGGCATTTTTGACTAAATTGGTA
ATGATTCGAATCAGTTGTGTTCGGTCGATTTTCGAAATAATCTCTTGTTCTTCTGCTTCA
AAATGAATGTATTCTTCATTAAAAATATCCATCGTTAGTTCGACAACATCAACCACATTT
AAGGTTTCGTTTTGTTGTGCTGGCATCGAAGCAAAATTAGAAAATGCCGAAGCTACTGCG
CTCATCGTGTCGATTTGCTGTATCAAGGTTTCCGAATAATCTTTTAGCTTTTGCTTTAAA
TTAGGGTCACTTGAATCGAATTTTCTTTGAAAACTTTGTACGGTTAATCGCATGGGCGTA
AGCGGATTTTTAATTTCATGCGCCACTTGTTTTGCCATTTCCTGCCAAGCTTCTTCACGC
TCGCTTTGGGCTAATTTCAAGGCACTTTCTTCGAGCTCGTCGACCATTGCGTTGTATGCT
TTTATCAAAAGATTAATTTCCTTACTACTAGCTTCAAGGACAATTTTTTCGTTTTTCTGA
TTCAAACTCGTTTCGCTTAATTTATCTGAAATAGTCTTTAGCGATTTTGTGATATAAGAC
GAAAGAAGATAAGCGACCCCAAAAGCAACTAAAAGCATAAACGTATAAACCTGCGCTAAT
CGTACCAAGAAATTTTGCAATTCTGTTTGATAATAACTATCGTCTTCTACATAGGGCAAA
TTTAATATCCCCAAAGGTTTAAACTTATCATCTTTTATCAAACTATACGACGAACGGTTC
TTTTTTCCGTCGATGGTTTTAATGTCGACATATCGTTTTTCGATAGAAGACTGAACGAGT
TTGATGATGTATTTTGGAATTGGAGGCGAAACAGGATCAATCGAAAATCTAGATTTCGAA
GATTTTAAAAGTCTTCCATCTAGACTATAAATATTAATTTCAAGGTTGTGAATGTCTGAT
AATTCGTGAACTTTATCCTTAAATATCAGCGAGAGATTAGCTGGTGTAAGCGGATAGGTT
GTGTTCGAAAGTACATAATTAATATTTTCTTTTATGGCATCTTCCTTACGATCTAACCTT
TCTTGATGATATTGTTTTGCTTCATTTTTGAATTGAAAAATTGAAATAGTTGCCAGCAAT
GCCGAGGCCACAATTATTAATACAATCATCGAAAGGAAAATCCTGATTCGCAAAGAAAGT
GTTGATATCTTGAAGCTTTTAAGCATAGTGTTCTGTATTTAGTAATTGGTGTTCCGTTTA
ATCCCTAATCACTATTTTTTTCTCTTATTCGTTTATAAAATTTAAACCCTAACATGATTA
AAACGGAAAATAACACAATCCCTACAACGCCATAAATCCAGTTGAAGGCATTTTTTAGAA
TGACCAAAAACACTACGGCAAATAAGATAATTGTAGCCACTTCGTTCCACAATCGCATAT
AATTTGTGGAGTATTTTACGCTGTCATTTTGCAATTCCTTGAATATCCTATGGCATTTAT
AATGGTACAAATACAGCGCAAAAACAAAGCCAAGTTTCACTTGCATCCAAGGCATCAGCA
ACCAAGCATTTCCTACTTGGGTAAAAAGCAGCATCCAAAAAGCAAAAATACTAGCTAAAA
TTGCGCTGGGCCAAGTGATAATATACCACAAACGATAGGTCATAATTTTGTATTGTTTTT
GCAAAATTTCCTTTTCGGGCGACGGTTTATCGTTGGCCTCGATTTGGTAAACAAACAATC
GAACAATATAAAAAAGTCCCGCAAACCAAGTGATGACAAAGATAAGATGAAGCGATTTGA
GGTAGTTGTAGAGTTCCATTTAATTGAGTGAATTTATAATTTATTCTTCTTCAATGATTT
TTTTAAATCTAATGTGATGAATTTCTTTTAATAAAGAAGTGTTAGATTTGATGATTTTTG
CATCAATATTTAACATAAATTCCTTGTACCGATTATACGTATAGCTAAATCCAGCTTCCT
CTAAAAGCTTTTTTATAGCTTCTGTTTTCTCTTCGTCTTTAACACTAAAACTTAATGTAG
AAGTTGGTTTCATTCTTTTATGCAGCCAATATGCGTTTTTTTCCATCAATGTTTATACTG
ACATAACTTTGGGTAAAACCTATATTTATCTTACTGTCTTGTTCTTTATAAATTTCGATT
AATTCTTTTGCGTTTGTATGTACCCAAGGCGCATCATTTGTCCAAGTTGCTTCATTTACA
ACTTTTACATCTTCTTCATTTTCTTCAGGTTCGAGATAAATATCTATTATTTTTGTAAAG
TTCAATATTTTTTCTCCGCCTACTTCGAGTAAATCTGCTTGAACAGCAATCATTGGAATA
TTCAAACTCATTAATTGGATTACGTTGAAATATCTTCTGTCAAAAGATTCAGCAACTAAC
ACACAAAAATGTTGTCTTTGGGGGTATTTTCTTTTTTCATTGTCCCAATATTCAATCGAG
CGAATGATGTGCGAAGGGTCAGTTTCTCCAAGCATAACTTCAACTTCATACATTGAATTC
TGCTCAGGGTCTTTTAAAAGAATATCAAGTCTTCCACCACTTGATTGTTTCTTTTCTTTA
TTTACAGGAACTAAATTTCCAAGTCCAAGAACTTTTGGATTGTCGTAAATTATATCTTGT
AACCAATATTCATCTTTTCCTGCACTTCGGATAAAGATTTTCTTTCCTATTTTAATTTCG
TTTTCCAATGTCTTAATTTTTATTTACTTCCCCATTCATTTATCCAATTTCCTACAACGC
CACACCATTCCTCATCATCATTCATACAAGGAATTGCCAAGAAATTTTCGCCACCGTGTT
CTTTGAATTGATGATTGGCTTCCATGGCGATTTCCTCTAATGTTTCCAAGCAATCAGCGA
CAAAAGCTGGCGTTACAACTGCTAAATTCTTGATGCCTTTTTCGGGCATTTTATTCACTT
CGACATCTGTATAAGGTTCCAGCCATTTATCGCCAGCCAAACGCGATTGAAAAGTTTGAC
TGTACTTCCCCTCAGGAATTTCAAGCAATTTTGCAACTTGTTTTGTAGTCTCATAACATT
GATGGCGGTAACAAAATTCGTGTGCCGGCGAAGGAGTGTTGCAACAAGAACCGTCGATTT
TACAATGCGATTTGGTTACATCTGTTTTGCGAATATGGCGCTCCGGAAGGCCATGATACG
AAAACAAAAGATGGTCATAATCGTATCCTTCTAAATGTTTTTTTATAGAATTTGCCAATG
CTTTGATGTAATCGGGTTTATTATAAAACGCAGGAACAATTGTGAATTTCATTTCGGGAA
AATGTTTTTTACGCATTTCTTCCGCCATTTCTATAACCGTCGTTGTAGATGACATGGCGT
GATGTGGATACAGTGGAAACAACAATACTTCGGTTACGCCTTGATCCGCTAATTCTTGTA
ATCCTGATAAAATAGAGGGCGCACCATAACGCATCGACAATGAAACGGGTAATTTGACCA
ATTTTTTTACCTTTTCGTGCATTCTTTTCGAAAGGACAACAAGAGGAGAACCATCTTTCC
ACCAGATTTTTTTGTAAGCTTCAGCTGATTTTTCTGGTCTTTTTCTTAAAATGATGCCGC
GAACTAAAAATGCTCGTAATAGAAACGGAACGTCGATTACGTATTTGTCCATTAAAAATT
CGTCTAAATAGGTTTTAACATCTTTTGGTTCTGGACTTTTCGGAGAACCGAGATTGACTA
ATAATACTCCTTTCATTGTATGTTTTTTTTTGATAAAAGTAATTTAAACTTACTTTTTGT
TTTTTGTATTTAACTCTTTTTTAAATTTTGTTTAGTCGTTAAAAAGACTACATATTTGGA
TTAATGGCCATCAAATATTTTTTTGGTGTGGTACCAAATTTCTTTTTGAAAGCGGCAATA
AAATGACTTCCTGTACTGTAACCAATTTTTAAACCCACTTCGTTTACGTTATAAGAACCG
CTGTCGAGTAATTTTCGAGCCGAATCCATTTTATAATCAAATAAAAAACCATAAACAGTA
TCGCCATAAATTTGTTTAAATCCCATTTTGAGTTTCTTCAAAGTCAGACCAATTTCATCG
GCTAATTCCTGTAATCCTGGAGGTTCGGCCATATTGGCTAGAATGATTTCCTTGGCTTTT
TTAATTTTCAATACATTTTCTTCGTCAATCAAAAACGGACATTGTTCTGCATTTGGGTCT
TCGGTTCGATTAAAATACAAGCTCAATAATTCGTATCCCTTTCCTTTATAATAGAGATTT
TTTATGGATGGATGTAAATTGTAATGAAACAATTGACTCAAAACAATTGCCATCGAAGGA
CTTATATCGCCCTCTTTATAATATTTTTTATCCTTGTTGTCTTCGCTCAAAAAAGTGACA
TAATTAGCCTCGGAAGAAAATAAATTATGAAATTTTTGGATAGAAATAATAACCGAAATT
ACCCAAGAATTTGGCTCTATTTCTAGATTTAAAGGAAGCTCTTTTTGCGGATTGTAGAGC
AAGAGTGATTTTTCCTCCCTTAAATCTAAAGTATAATTTCCTTGGTTAAAAATAAATTTT
GCTTTCCCTTTCAGCCCAAAGTGAAACTGGATTAAGCCACTTTTGACTTCACGCTGGGTG
TAAAAAACTTCATCACTATTGTTTTCAAAACGGAGTAGGGTAAAATCGTCTTCAATTGTT
ATAATATCTCGAGAACTCATTGCGACATTTTTTATTGGTAAATATGACAAATATCAGGTT
TTTGTTTTTAAAAAACTGGTATTTTTGTTTTTGAAAAGCCTAATTTCATTGCAAAAATAA
TGTTTTTTACTAGAAAAATTTTATTTATCAATAAAAATCATTCGGCGATACAAAAAGTAC
TTTTAGCGTTACTTTAATAGAAACCTTAATTATAAATTTGTCGGACGCATCAGAAAAAGA
TTATTTATGGAGAATCTAAATTTATCAAAACATAAAACTTTCTACTCCATTGGGTTGAGT
TACAAGAAGGCTGATGCCGAAGTTAGAGGGAAATTCAGTCTAGACGCCAAAGCAAAAACA
AGCGCTTTGCTTCAAGCCAAAGAAAGCGGAATAGAAAGTTTAATCATAACTTCTACTTGC
AATCGCACGGAAATATATGGGTATGCAGAACATCCTTTTCAATTAATTAAGTTGATTTGC
GACAACAGCAATGGCACCGTTGAAGAATTTCAGAAAGTGGGATTTGTATATAAAAATCAA
GAAGCTATCAACCACATGTTTCGAGTAGGAACAGGTCTAGACAGCCAAATTCTGGGAGAT
TTTGAAATTATTGGACAAATAAAAACCAGTTTTGAGGAATCAAGATCGTTAGGTTTAATC
AATGCTTTTTTAGATCGGTTAATTAACACTGTTATTCAAACTAGCAAAAGAATAAAAAAT
GAAACCGAAATTAGTTCGGGAGCAACCTCAGTATCTTTTGCGGCAGTTCAATACATAATG
AAAAGCATTGAGGATATTGGAAATAAAAACATTCTGCTTTTTGGAACAGGAGAAATAGGT
CGAAATACCTGTGAAAACTTGGTAAAACACACCAAAAACGAAAAAATTACCCTAATAAAC
AGAACTAAAAGCACCGCCGAAATATTGGCCGGAAAACTTAATTTAGTGGTAAAAGAATAC
GCTAATTTGCATCAGGAATTACAAAAAGCTGACGTTTTAGTTGTGGCAACTGGAGCACAC
AATCCAACAATCGACAAAGCTATTCTGAATCTAAAAAAGCCCCTGCTAATTTTGGATTTA
TCCATTCCAAAAAATGTGCATGAAAATGTTAAGGATTTAAAAGAAGTAACCTTAATTCAC
ATGGATCATTTGTCGCAAATGACTGATGACACGCTCGAAAGAAGAAAACAGCATATTCCC
GCTGCCGAAGCCATTATTGAGGATATGAAATTAGAGCTTAACGTTTGGATGAATGGACGA
AAATTTGCACCAACTATTCAAGCATTAAAAGCAAAATTGAATGACATTGTAGCTAATGAG
CTGACTTTTCAACGTAAAAAATTATCGAATTTTGATGAAGAACAAGCCGAATTAATTGGC
TCTAGAATCATTCAAAAAATTACCAATCATTTTGCCAATCACCTGAAAGATGAAAACATT
TCGGTTGATGAGAGTATCGAATGGATTGAGAAAGTATTTCAAATTGGCTTTTCGACTCCC
AAAAAAGAAATTTCAATCGTTGAAGAAAAATACAAGATTACCTTATCATAATAACAATCT
AAATGAACCTTAATATCTGATGGTTTATAAAAAAGAAAAGGTTTAATGGATTCAAAAAAA
ACAATTCGAATTGGAACGCGCGATAGCGAATTAGCACTTTGGCAAGCCCATACAGTTCAA
AAAAAATTAAACGATTTAGGTTATAAAACCGAAATTATTGCCGTAAAATCTCAAGGCGAC
ATCCTTCTTGACAAACCACTTTACGAACTTGGCATCACAGGAATTTTCACAAAAACTTTA
GACATTGCCATGATAAATGGTCAAGTCGATATTGCGGTTCATTCGATGAAAGACGTGCCA
ACGGCTTTGCCTATTGGAATTATTCAAGCGGCAGTCCTAGAAAGAGCCAATACTTTGGAT
ATTTTAGTTCACAAAGGAAATCTTGATTTCCTTCAAGAAAAAGGAATCATCGCCACCGGA
AGTTTGCGTCGTCAAGCGCAATGGCTGCACAAATACCCAAATCACACCGTTGTTGATTTG
CGTGGGAACGTGAATACGCGAATGCAAAAACTGAACGAAAGCGATTGGAACGGAGCTGTT
TTTGCCGCTGCCGGACTCGAACGCATCAATTTAAAACCAACGGATTTTATCGATTTAGAT
TGGATGATTCCAGCGCCTGCGCAAGGCGCAATGGTCATTGTGGCGATGCAAAACGATGCT
TTTTGTCAAGAGGCTACAGCTAAATTAAATCATAAGGAAACCGAAATTTGTACCCAAATT
GAAAGACAATTTCTAAAAACACTCGAAGGCGGTTGTACAGCCCCAATTGGTGCTTTGGCA
AAAATAAATAACAACGAAATCCATTTTATTGGAAATTTATTTTCCATCGACGGGAAAGAA
AAACTGGAAATCGAAAGAACCATTTCATTAGACAATTGGACTGATTTTGGAAAAAATTGT
GCCAATGAAATTTTAGAAAAAGGCGGAGCAGCTTTGATGAAAAGCATTAAAGAAATCTTG
AAAAAATAATACAAAATCCTCTCAGCATTCTATCTACAAAAATACTTTTCATCGATTAGA
TAATTATGACCCAATTGAACAAAAATATTTTACCAGAAGCTTACAACGAATTTCTTTCGG
ATGTGGCTACTGCTGTTCAACAACATCGGGTGCAAGCGATACAATCAGTGCAAACTATTT
CGAACCAACTCTATTGGAACATAGGCGAATTGATTATCAAAAAGCAATCTGAATTTGGTT
GGGGGGAAGTCGGTAATTTTAATGTTAAGCCGAGATTTACCGCGGTTAATTGGAGAAGGG
GTAAGTTGGTCTCCTCGAAATCTTCAGTTTATGAAGCAATTAGTTGCCGAATATTCAAAT
GTGAAACCGTCGGTTTCACATTTGGAATATGTAAAAAAATTAGTTTTAAATACCCCTTGG
AAGCATACTATTTTGATTCTTCAAAAGGTAAAAGACCCCAAAGCTCGTGTCTTTTATTTG
GAACAAATCGTCAAAAACAGATATAGTAATACAGTGTTATTACATCAAATTAAGGCAAAT
GCTTACGAACATTATACAACAAAACCGGCACAGCATAATTTTGCAAAAGCCTTGCCTGAA
CATTTTCAGGAACAAGCACGAGAAAGCATAAAAAGTGTTTATAGTCTTGACTTTTTAGAC
ATTAATAAGCCAGTTACCGAAAGAGCATTAGAAAACACAATGGTCGAAAACGTAAAGCGA
CTGATGCTAGAATTGGGTTATGGTTTTTGTTTTATTGGTAACCAATACCGACTTTCATTA
GGAGAAAAAGACTATTATATCGATTTGCTTTTTATCATAGAATTTTAAAATGCTTGGTGG
CTGTAGAATTGAAAGTAGTCGAATTTGAACCTGAATTTGTGGGCAAACTTGATTTCTACT
TGCAATTAATGGACGAACAATTAAAACAGTTGGATGACCAACCCAGTATCGGAATTTTGC
TGGTTCCGTATAAAAATCATTTGGAAGTAGAATATACTTTGCGCAATGCAAATAAGCCAA
TAGGAGTTGCCGAATATTATCTTAGCAAACAATTGCCAGAAGAATTTATCGGAAAATTAC
CAACATCAGAACAATTTCAAAGCATCTTGATAGCCGAAATTAAAACAAAGAAATAGAAAT
GAACAACCAAATCAGCATTCTATCTACAAAAATACTTTTGAGTAATCAAAAGCAAGCCTT
GTTGAATGCAGGTTTTTCAGTAACCGAAGCTAATTTTATCAAAACTAAAAACTTGGATTT
TGACTTCCCTTCCGCTGGAGGGGTGTCCGAAGAACGGGGCGGTTTAAACCGCAACGACAA
TCTAATTTTTACCAGTCAAAATGCGGCTCAAAGTGTATTGCTTCATCCAAATTGCTCAGC
ATTAAAAACAAAAAATGTATTTTGTGTTGGTTTAAAAACCAAAGCATTACTGGAAGAAAA
TGGTTTTAATGTCATTGTTTACGTTGATTATGCCTCAGATTTGGCAGAAATCATTACTTT
AGTTTATTCCAACGAAAGTTTTACCTTTTTCAGCGGGAATTTGCGGAAAGAAACTTTGCC
AAAAGCCTTGAAAGCTGCCAAAGTCAACTTCAATGAAATTCAGGTTTATGAAACGACTTT
AACACCACAAAAAATAAAAACACCCATCGATGGAATTTTGTTTTTCAGCCCATCGGCAGT
AGAAAGTTATTTGAAAGAGAACAAAATAAAAAAAGAAATTTGCTTTTGCATTGGCGAAAC
CACGGCAAGCACATTAGAAAAAATAACTAGAAATATAATAGTCGCAGATCAACCCTCGGT
TGAAAACGTGATTGAGGATGTAATAGAAGAATATCAATAAAAGCTTTGCGCCTTTGCGTC
ATTGCGGTAAAAAACAAAAAATGATTAAGAACGACCTATTTTTAAAAGCATTAAGAGGAG
AAATTGTAGAACGTCCACCCGTTTGGATGATGCGTCAAGCCGGAAGATATTTGCCAGAAT
TTAGAGCACTACGTGATAAATATGATTTTTTCACCCGTTGCGAAACACCAGAATTAGCGG
CTGAAATCACGGTACAACCTATTCGAATTGTAGGTCCAGATGCGGCAATTTTATTTTCGG
ATATCTTGGTAGTGCCGAGAGCTATGGGAATTCACGTGGAATTGAAAGACAATTTGGGCC
CAATTATCCCCAATCCAATTCGCACGATGGAACAAGTCAACCAAGTCTATGTTCCAGATG
TGAATGAAACTTTAGGCTATGTTTTTGATGCCATCAAATTGACAAAAGAAATGTTGAACG
ATGAGGTGCCATTAATCGGTTTTGCTGGTTCTCCTTGGACCATTTTCTGTTATGCCGTAG
AAGGAAAAGGATCAAAAAGTTTTGATACTGCTAAAGGATTTTGTTTCTCGAACCCCGTTG
CAGCACATACATTATTGCAAAAAATTACCGATACCACCATCTTATATTTAAAAGAAAAAG
TAAAAGCAGGTTGCGATGCTATTCAAATTTTCGACTCTTGGGGTGGCATGCTTTCGCCAG
TAGATTATCAGGAATTCTCCTGGAAATACATCAATCAAATCGTTGATACTTTGGCTGAGA
TAACACCAGTAATTGTTTTCGGAAAAGGATGTTGGTTTGCCCTTAACGAAATGGGGAAAA
GTAAAGCTTCGGCATTGGGTGTAGATTGGACTTGTACGCCAAGAAATGCGCGTTATTTGT
CTGGTGGAAACATCACTTTGCAAGGAAATTTTGATCCGTCAAGATTGCTTTCGCCAATTC
CTGTTATCAAGAAAATGGTTCACGAAATGATTGACGAATTCGGAAAAGACAAGTTCATTG
CCAACTTAGGTCACGGAATTTTACCCAATATTCCTGTAGATCACGCGAAAGCGTTTGTGG
ATGCAGTGAAGGAATATAGTCAAAGATAAAATCAATTTTAAATTGTTTTTTGAATAAACT
ACCTCGGGGCAGAGCCCCAGGTATTAATCTGAGAACAAACAATTTTCGTTTACAAAAATT
GTCAAAAAAAGAAAATCGAAGCAGAGCTTCGAGGAATTAACCAAAAGAGATTAAAATGGG
AATAAAAATCAGTAATAAATTTAATATTATTCCAATATCCCTATATTTACTATGGATTGG
ATTTGTGCTCTATTTTTTCTTTTTTAAAATAATTTCTTTTCAAAAGAAACTCCCTGTGGG
GCAGGATATATGATGATTGGCTTACCAATTTTTACTTTTACTTTTACTTTATTTTCATTA
TTATTAATTGCAATAATTAATTTGTTTTCAAAAAAGAAGTATTATACTGATTATGAGTTT
ATCTCAATCCCTTTTTTTATTACAATAGGAATTTTAATATTTACGATGCTTTTTTAATTT
CTAGAATGAAAGTAAATTTTACTTAACTATAAAATTATGACCAAAGAAACTGCCATTAAA
CTATTCGAACAAAAACAAATTCGTTCAGTTTGGATTGATGACGAAGAGAAATGGTATTTT
TCAATAATAGATGTTGTCGAGGTTTTGACAGAAAGTCCAAATGCTCGAAAATATTGGAGT
GTTTTAAAAACACGGTTAAAAAAAGAAGGAAGTGAGTTGGCTACAAATTGTAGTCAACTG
AAATTGCAATCGTCAGACGGTAAATTTTATAAAACCGATGTTGCCGATACCGAACAATTG
TTTCGTTTAATACAATCTGTTCCATCAAAAAAAGCAGAACCTTTTAAGTTATGGTTAGCT
CAAGTGGGTAGAGAACGCATTGATGAAATTGAAGATCCTGAACTTGGTTTTGACCGACTT
ATGGAGACCTATCTCAAAAAAGGATATTCCAAAGAATGGGTAAACCAACGTCTAAAAAGC
ATTGAAGTAAGAAAAGATCTCACAGACGAATGGGACAAACGAGGTGTGAAAAAAGGACAA
GAGTACGCCATTCTTACGGATGAAATTACCAAAGCTTGGAGCGGGTTATCGGTCAAACAA
TACAAGAATCACAAAGGGTTAAAAAAGGAAAATTTGCGGGACAATATGAGTAACCTTGAA
TTAGTACTCAGTATGTTAGCAGAAGCTACCACAACAGAAATTAGCAAGGAAAAAAAACCT
AAAACTTTTGTTGAAAACAAAAAAATTGCCAAACAAGGTGGCACAATTGCTGGAAATACA
CGCAAGCAAATTGAAGAAAAGACAGGAAAAAAAGTAGTCAATACCTTGAAAGCTGCTGAT
TATTTGGAAAAGAACAAGGAATTAGAATAATGAAAAACAAATTTTACCAATACATACAAA
ACCTTCAAGACCAAATCTGTGCAGGATTAGAAGCTGTTGATGGCTCAACCAAATTCCGTG
AAGACATTTGGACTCGACCAGAAGGCGGAGGCGGACGAACACGCGTGATAGAAAACGGAG
CCGTTTTCGAAAAAGGCGGTGTTAATATTTCGGCGGTGCACGGAAAATTGCCTGATTCGA
TGCAAAAATTGTTCAACGTAGGCGAAGCCGATTTTTTTGCCTGCGGATTAAGTTTGGTTT
TGCATCCAAAAAATCCAATGGTTCCCACGGTTCATGCCAATTGGCGCTATTTTGAAATGT
ACGATGACAACGGAAAAGTAATCAATAGTTGGTTTGGTGGCGGACAGGATTTAACGCCAT
ATTATTTGTTTGAGGAAGATGCCACGCATTTTCATCACACCTGTAAAACCGCTTGTGACA
AACACAATCCTGATTTTTATCCAAAATATAAAAAGCAATGCGATGCCTATTTTTGGAACG
CTCATCGAAATGAAGCCCGTGGAATTGGTGGATTATTTTTCGATTATTGCAAAGCTACGG
ACACAATGTCAATGGAAAATTGGTTCAACTTCGTAACCGAAGTGGGTAACAGTTTTCTCG
AAGCCTACATTCCAATTGTCGAAAAAAGAAAAAATGTATTATATTCGGAAGCCAATAGAA
CTTGGCAAGAAATCCGTCGCGGGCGTTATGTCGAATTTAATTTGGTTCACGACAAAGGCA
CCTTATTTGGCTTAAAAACTAATGGCAGAATTGAAAGTATTTTGATGAGTTTACCGCCAA
ATGTTCAGTGGATTTATGACCATCATCCTGAAGCCGGAAGTGAAGAAGAGAAAGTATTAA
AAGTATTAGAAAATCCGAAAAATTGGATTGTAGATTGATGATTAACGAATTTTGATTTCA
GATTTTCTGTCATCATTAATTTGTTTTCAATCATAAATCAGCAATCACTAATCTAAAATC
ATAAATTAAATGTTCCCATTACAAAGAGGTAGAAGATTACGCCAAAACGAATCCCTACGA
AGTTTAGTTCGTGAAACCACATTAAGTCCGTCTGATTTTATGTTTCCCATGTTTATTGCA
GAAGGAGAAAATGTAAAAATAGAAATTCCATCTATGATTGGGGATTTACCGCCGTTCGAT
TGATTTAACCGTCGAAGAAGTCAAAGAATTGTTCGCCTTAGGAATTCGTGCGGTAAACAT
CTACGTAAAAGTCGACGAATCCCTAAAAGACAATACCGGAAAAGAAGCTTGGAATCCCAA
CGGATTAATGCAGCGAGCCATCAAAGCTATCAAAGCAGTCTGCCCCGAAATGATTGTTAT
GCCTGATGTAGCACTCGATCCCTATTCTATTTATGGTCACGACGGCATTATCGAAAACGG
AGATATTGCTAACGATGCGACCAACGAAGCTTTGGTAAAAATGGCAGTTTCACACGCTCA
AGCGGGAGCCGATTTTGTTGCGCCATCTGACATGATGGACGGACGCGTTTTGCGTTTGCG
CCAAGGATTAGATGCTGCGGGTTTCCAAAATGTGGGCATTATGAGTTATTCGGCTAAATA
TGCCTCGGCATTTTACGGCCCTTTTCGCGATGCTTTGGACAGTGCTCCAAAAGAAATTAT
GTCGGATGCTGAGCCTGTCGAAGTGCCAAAAGACAAAAAAACCTATCAAATGGATTATGC
CAACCGCATTGAAGCCATTAAAGAAGCCTTAATGGATGTCGAAGAAGGTGCCGATATGGT
TATGGTAAAACCCGGAATTGCCTACCTTGACATTGTTCGCGAAGTAAAAAATGCCGTGAA
TGTTCCCGTAACCGTTTTTCATGTTTCGGGGGAATATGCTATGATAAAAGCCGCCGCCGA
AAGAGGTTGGCTTGACCACGACAAAATTATGATGGAGCAATTAATGTGTATCAAAAGAGC
AGGAGCCAGTTTGATATCGACTTATTTTGCCAAAGAAGCAGCAATTCTATTAAACAAATA
AAAATGAATAAAACAGTAGCATTATCAATAGTATCAGCAGGTTTGCTTTTTGTAGTTTCT
TGTAAAAAGAAACCTCAGAAGAATCGTTTGGAAAACCTGAAACCCCGATTGAAACTTCAA
CCAAGACTCAAAAACCCGAGGATTTAGGCGCAACAATTTTTGAAGGAAAAGGGACTTGTA
TTAATTGTCATAAAATAGATGTAAAACTTGTTGGCCCAAGCCTTCAAGACATTGCCAAAG
TCTATAAAGATAAAAAAGGCGATATGGTTAGCTTCCTGAAAGGCAAAGGAGAACCAATTG
TTGACCCAACACAATACGAAGTGATGAAAGCTAATTTTGCTTTAACCAAAACTTTTTCTG
ACGATGAGCTAAAAGCCCTGGAAGCTTATGTGTATTCGAATTTAAAAAAATAATCTTCAA
CAGCTATTTCAGGACAAGACATTGTGACCAATAAAAAAGAGGCTGCCCAAAAAGTATGGA
CAGCCTCTTTTTTGATAGTTTTTTAATTTTTAAAGTTCCAAAGCTTTTTTAGCATTTCCA
TCCATTAATAGTTCCAAAGGATTTTCCAATGCTTCCTTTACCGCTACAAGAAATCCAACA
GACTCACGACCATCAATAATTCGGTGATCGTAAGAAAGTGCCACGTACATCATTGGATGA
ATTTCCACTTTGCCATTTACTGCAATTGGTCGTTCAATGATATTATGCATTCCAAGAATT
CCTGATTGCGGAGGATTTATAATTGGTGTAGACAACATACTGCCAAAAACGCCTCCGTTT
GTAATAGTAAATGTTCCGCCAGTCATATCATCAACGGTAATTTGTCCGTCACGAGCTTTT
ATTGCCAAACGTTTAATATCAGCTTCAATTCCGCGGAAAGTTAAATTTTCGGCATTGCGA
ACAACAGGAACCATAAGCCCTTTTGGACCAGAAACCGCAATTGAAATATCACAAAAATCG
TAGCCAATTTTATAATCGCCATCCATCATTGAGTTCACATCTGGATATAAGGCTAGAGCT
CTCGTTACGGCTTTTGTAAAAAATGACATATATCCCAAACCAAGCCCACCGTGTTTTGCT
TTGAAAGCCTCTTTGTATTCGTTACGCAAGGTGTTAATTGGCGTCATATTTACTTCGTTG
AAAGTAGTCAACATTGCCGTTTCATTTTTGGCTGCAACTAATCTTTCAGCAACTTTGCGA
CGCAACATGGACAATTTTGTACGTTCAGAACCACGGCTTCCACCCGTTGGAGTTCCCATC
GATGGAGTTGCATTTACTGCATCTTCTTTTGTGATTCTTCCCTCTTTTCCTGTTCCAATA
ATAGCAGAAGGCTGAATGTTTTTCTCATCTAATATTTTTCTTGCAGCAGGAGAGGGTGTT
CCCGAAGCGTAAGTAGTTGCGGCAACTGGTGCTGCTTTAACTTCCTCTTTTTTTGCTTCG
GTAGGTTTTGCCTCTTCTTTTTTTACTGCTGCAACGGGTGCTGAACTTGATGGTTTTGCC
CCTTCCGTATCAATCAAACAAACAATGGCTCCTACTGCAACTGTGTCGCCCTCTTCTGCT
TTTAGCGTAATGATTCCGCTAGCTTCTGCGGGTAATTCAAGTGTTGCCTTATCTGAATCG
ACCTCAGCAATAGCTTGATCTTTTTCTACATAATCGCCATTTTTTACTAACCAAGTTGCG
ATTTCAACTTCTTTTATAGATTCTCCCGGTGATGGGACTTTCATTTCTAAAATCATGTTC
TATTATTTTAAATTATGAATTTCAAATTGTTCTAAAACTACTTCTGTCTTTATAAAAATT
CCTCTTTTTCTTAGAAAAAAGAAACAAAATATATAGACAGAACAAATAGTTTCTAATTTT
TATCTTGTTAAACTCTTGTCAAAAACAAATTTCAATGCTTCGGCATGACGGCGTTTTGCT
CTGGTATAACTTCCTGATGCCGACGCTGCAAATGCTTTTAATGAAGCTAATCTCCATTTT
ACCAAATTAAAATTCATGAGCATATATCCGTAAGCACCCATGTTTTTAGGCTCTTCTTGT
GCCCAAACATAATCATCTGCTTTTGGATATTTTGCTATGATTGCTTTTAATTGTTCGATT
GGTAACGGAAATAATTGTTCTATTCTTACCACCGCCACATCTTTTCGACCATTCATTTCT
CTTTCGGCAGTAATGTCATAATAAAATTTTCCTGTGCAAAAAACCAAAGTGGTAACTTCT
TCTTTATTTACCGTTTCGTCATCAATAGTTTCCTGAAAATTTCCAGTTGTAAATTCCTCT
ATCCCTGAAACCACTCTTGGATCACGCAATAAACTTTTTGGAGTAAACACAATCAATGGT
TTGCGGAATGTGGTTTTCATCTGTCTTCTTAATAAATGAAAGAAGTTTGCAGGCGTAGTA
CAATTAGCCACAAACATATTTTGTCTGGCACAAAGTTGCAAATAACGCTCCATTCTTCCT
GAAGAATGCTCTGCTCCTTGCCCTTCGTATCCGTGTGGCAACAACATAACGATTCCGTTT
TGATTGTTCCATTTGTCTTCGCCACAAGAAATATATTGGTCAATCACAATTTGGGCACCA
TTACTAAAATCGCCAAACTGCGCTTCCCATATCGTTAGCGTATTTGGACTCGCCAATGCA
TACCCATAATCGAATCCTAAAACACCATATTCTGACAAAAGAGAATTGTAAACATAAAAA
TTGCCCTTTTTGTCTTTCAAATTATTAATCAAAATAACTTCTTCTTCTGAATCCTCAACT
TTTACAACTGCATGACGATGCGAAAAAGTACCTCGCTCGACATCTTGCCCTGAAATTCGA
ACATCAAAACCTTCTTTCAAAAGTGACCCATAAGCCAAATGTTCGCCCATGGCCCAGTCT
AGCTTATTGGTTTCGAAAAACATTGTTTTTCTATCGTTTATTAATTTTTGAATTTTGCTG
ATGAATTTTTTGTCTTCTGGCAAATTGCAAATCGCATGAGCGACCGTCGTTAATCCTTCT
TTAGAATACGAAGTGTCAACTTTTTTAAGCATTTGTGCTATCCCCGCTTTTGATAAACCT
TGCCATTCATTTTGCATAAATGGAGTAATTATTGTCACTTCTTTTTTACGGGATTCTTCA
AGATTTACCTCAAGTTCCGATTTGTATTCTATTTCTAATCCTTTTACAAAATCCGTGTCG
ATAACCCCTTCTTCTAGCAATTTCTCGGCATAAATATCTCTTGGGTTTTTATGTTTGGCA
ATAACTTTATATAATAAAGGCTGGGTAAAACGAGGCTCATCGCCCTCATTATGCCCGTAT
TTCCTGTATCCTAATAAATCGATAAATACGTCTCGACCAAATTTCATTCTAAAATCTAAT
GCAAATAATATCGAATGAACCACCGCTTCGGCGTCATCTGCATTAACGTGCAAGACAGGC
GAAAGTGTTACTTTGGCAACATCGGTACAATAAGTAGACGAACGGGCATCTAGATAATTT
GTTGTAAAACCAACCTGATTATTAATAACAATATGTATGGTTCCGCCGGTTTGGTATCCG
TCGAGTTGCGACATTTGTATGATTTCATATAAAATTCCCTGACCCGCTATTGCAGCATCT
CCGTGAACGGCAATTGGCAATACTTTCGAAAAATCATTAGGAAAATGTCGGTCTTGTTTT
GCTCTGGTAATCCCTTCGATTACGGCACCAACGGTTTCAAGGTGCGAAGGATTTGGCGCA
AGATTGATGTTTATTTTTCGTCCTGTTTTTGTTGTTTTTTCGGCGGTAAGCCCTAAATGG
TATTTTACATCTCCGTCAAAATCCTCCTGATTGTAATCTTTACCATCAAATTCACTAAAA
ATATCTTGGGTAGATTTGCCAAATATATTTGCCAAAACATTCAAACGGCCACGGTGTGCC
ATTCCCATTACAAATTGCTCTACTCCTTTTTCGGCTGCTTTTTCAATTAATGCATCAAGT
GCCGGAATGATCGATTCTCCTCCTTCGAGCGAAAATCTTTTTTGTCCCACGTATTTGGTA
TGCAAAAAACTCTCGAAAGAAACCGCTTCACTTAATTTATTCAGAATTTCTTTTTTCTCG
TCCTTAGTAAAATTGGGTTGGTTATCATTATTGCCTATTTTATCCTGAATCCATTGTATA
TCCTCTGGTTTTCGAATAAACATATATTCGACACCGATGGATTGGCAATAAATTTTATTT
AGATGTTCTAGAATTTTTTGTAGCGAACAAGGTTCAATTTTAATGACTTTTGCGGCATCA
AATACAGTCGCTAAATCGTCTTTTGAAAGTCCGAAATTTTCTAAATCTAATGTTGGTGTA
TAGGTTCTTCGCTCATGAACTGGATTTGTTTTGGTAAACAAATGACCTCGTGTTCTATAA
GCATTGATTAAATTGATGACGTTGAACTCCTTTTGAAGTTTTTCTGAAGCAGAAGTACTT
TCTAAACCTCCCGAAGCAACATTTGTCAATGGAATCGTTAAATCATCTCCATTGTGAGTA
GCCATCCCAAAATCGAAGCCTTGAAAAAAACCTCTCCAACTGGGTTCTACGCTATCTGGA
TTTTCTAAATATTGATCGTATAACTGTGCAAAAAAATCGGTGTGTGCCGCGTTTAAAAAT
GAAAACCTGTCCATAATATAATGTTAATCTGCTAATTTTTCGAAATAGTTTGGCAAAAAT
ACAATAATACAATAAGGTTGTACTTTTTTTTGGATACTTTTATACTCTATTTTGTTAAAA
AGTCTAAATTCTATTATTAACAGCTTTTGTAAACTCAATCAATTGCCGTTGACTAAAGTC
AACGCTTCAAATTTCAGGATGAATTGGCTTTTAGCCAAAAAACACAGCTAATTTTGACTA
AAGTCAAACTAAAACACTGTATTTTTAAGCCTTGGGTTGAAATTCAAGACAACTGAATCA
AAAAAATGCTGATATTTCTAGAATATAGCTGTTAAAAACGCACAAATACTATGAAAAAGA
GCTGTTTTTTTATTGTTTCGAAATCAATTGTAGTTGCCCTATTTTTAATGTTTGCTAATG
GTGCATTTGCGCAAGGAAAAGCATTTCCTTCAAAACCATCCCAGGAATTTTGGAAAAATG
TGCAATTTGGCGGAGGAGTTGGATTGGGTTTTGGCTCTGGTTATACTAGCGTTTCATTGG
CTCCAAGTGCCGTATACGCTGTCAATCAAACGGTCTCGTTAGGGCTGGGTATGCAACTAG
GATATAGCAACGAGAAACATCGCTACACCTCCTTTGTTTACGGTGGTAGCCTGATTGGGT
TGGTCAATCCTATTCCTGAAATTCAGCTTTCCTTAGAAATAGAAGAAACAAATGCTTCAA
CAAAATATCAAATTTTTGGAAGCAACATTTCTAACAATTACTGGAATACGGGATTATACC
TTGGAGTGGGCTACAGAACTGGCAATGTCACTATTGGCGGCAGATACGACGTTTTGTACA
ATGCTAACAAAAGCATTTATGCCGATGCATTTATGCCTTTTGTTAGGGTTTATTTTTAGT
ATTTATTGCGAAACCACACTTTTTGCCATTCTCTTTTTAGAATTAAAAAGGCTACATTTT
CGGCAAGAATTACTAAATCTGATCCATCGAGCTTTTTTATTTGATTTTCAGAGACATCAA
TGATATAAAGTAAATTAAGATATTCGGCAAATTTGTATTGAATGAGTCGGTATATTTTTT
CGTGCAACTGAATTTTTAATTCCTCGGGCGAAACACTCATTGGAAAATCAATTCCTTCAT
TTGCTAAATTAAAATCTTTGTTAATTTGCTCGATCAATTTCAGGTACAAAGCTTCTTTTT
TGGCTTCTTCAAATAACAAATCGGGGTTTAAAGGAGTGATGTACATTTTTTTAAAATTTC
AATATTGAAATTGCGGTGCTATTTTCTTAAACTTTTCTATTCATTAATTTTTTTCCAAAA
GCTTTTAAAATTGCTTTTTTATCCTCGGAAATATTCATCTTTTTCAACGTTTTGAAGGCC
TTCAAAGTAAATTTCTGAATGGCCTTTTGATTGGCCTCTGAAGCTCCTGTTGCATTAAAA
ATCGCCTTTACTGAATTGATTTTTTCTAAATTATCTTCTGGTCGAATCGAAAACAAATGC
AACAACTGTTTTCTTTCTTCTGCCGATGAAAATTCTAATGCTTTGAGATACAAATAGGTT
TTTTTATTTTCGATAATATCGCCTCCTACTTGTTTTCCAAAAGTTCCTGGATCGCCAAAA
GCATCTAAATAATCATCCTGCAACTGAAAAGCCAAACCTAAATTAAGCCCAAATTGATAA
ATTAATTTCGAATTTTCCTTAGAAGTTTCAGCAACAATAGCTCCCATTTTCATTGCGGCA
GCAACAAGAACAGCCGTTTTGTACTTAATCATTTTTAAATACTCTGGAATCGTGACATCG
TCTCGCGTTTCAAAATTGACGTCATATTGTTGCCCTTCGCAAACTTCGAGTGCGGTTTTG
CTAAATAATTTAGCTAGTTTTCGGAATGTTTTGGGTTGGTATTTTTCAAAATATTGATAC
GCCAAAATCAGCATGGCATCACCAGAAAGAATTCCAGTATTAATATTCCACTTTTCGTGA
ACCGTTTGTTTGCCTCTTCGCAATGGGGCATCGTCCATAATATCATCATGAACCAATGAA
AAATTATGAAAAATTTCGACAGCCATAGCAGCTGGCAAGCTTTTGTATAAGCTGTATCAA
AAACTTCGGCACTCATCAATGTCAAAACTGGACGCATTCTTTTTCCGCCAAGTTGCAAAA
TGTAATCAATGGGTTGATACAAATTTTCGGGCTCTTTACTAATTTTTTGATTTTCTAAAT
AAATTAAAAATTGTTCTTGATATTGGCTGATGGGAAGCATAAAAGTCATGTCGTTTAATA
CTACAAAGGAAGCCAAAAAACTTGAATACTGAAACCTTAATTTTTTTAAACACTAAATAA
TCAAAATACATTGGAAACTATTTTGGTTTTTAAAGTTTCCTTTCTATATTTGCAAACGAA
AATTAACATTTTGTCAGAGAGAAAAAAAATAGTTGCCATTTCAGGAAGTACAAGAAGCCA
TTCGAGCAGTTTATCCATTTTAAAAATCATTGCTGCATTAGGCGAAGAATTATTTGAAAT
GCAATTATTTGAGGGACTGTCAGAAATCCCTCATTTCAATCCCGATTTTACAGACAATCC
GCCAAGCCAAGTCATTCATTTTAGAAAAAAAATTGCTGAAGCTGACGGTCTATTAATTTG
CACACCAGAATACGTGTTTAGTTTACCTGGAAGCTTAAAAAATGCTTTAGAATGGTGCGT
TTCGACAACCCTTTTCTCTAATAAACCTGTGGGCTTAATAACCGCTTCGGCATCGGGCGA
AAAAGCACACGAGGAATTACTATTGATAATGAAAACCATTCAAGCAAAATTTAATGATGA
AACCACCCTTTTAATTCAAGGTGTGAGAGGAAAAATCAATGAAAACGGCAAAATTATAGA
TGATAAAACGTTAAATAATATTAAAAAATTCATCCGTTCATTTAGCAAAGAGCTCGAAAA
TTAGAATAAAAAAAATGAAAGATAAGATTATAGCAAAAGCCACGGAATTATTCTTGAAAC
TAGGTTTCAAAAGCGTGACTATGGATGATATTGCTGGCGAGATGTGCATTTCTAAAAAAC
AATTTACAAATATTTTTGCAACAAGGAAGTGCTCATAGAAGAAGCAACCGTAATTGTTCA
CGAAAAAATTCATCAGGTAATTAATACTATAATAGCCAAAAATTACAATGCCATTGAAGA
AAATTTCGAAATCAGAAAAATGTTTAAAGAAATGTTTCAATCTTCTGATACTTCTCCCAT
TTATCAATTAAAAAAACATTATCCAGAAATTTATGAAAAAGTGATGTCTAGGGAAATTGA
CGAATGCCATGCCGTTTTTAACCTAAACATCACAAAAGGAATCGAACAAGGTTTGTACAG
GAAAACCATTGCTATCGAAAACTGTATTAAGTTTTACTACACCCTCATTTTTAGCATCAA
CGAAACCACAAAATTAGAAAATGAAGTGCTGCAATTAGAATTGCAAGCATTAGAATACCA
CACCAGAGCAATAGCAACACCAGAAGGAATCATCGAACTAGAAAAACAATTAAAAAACCA
TATTATATGATAAAGAAACTCTTTTTAATCCCTTTTTTGATTTTTGTCATCACGGCAAAA
GCACAAGAAAAAAAATACACCTTTAGCTTAGAACAGGCCGTTGCGCATGCACTAACAAAT
AATTATTCAGCAATAAATGCAGGTCGAGATATTGAATCTTCGAAACAAAAAAAATGGGAA
ACTACCGCTATGGGATTACCCCAAATAAGTGCTGGCGTAGATTATGCAAACAACTTTGTT
CTACAAAAATCGCTTATTCCTGCTGAATTTTTTGGGGGCAACAAAGGCGAATTTGCCGAA
GTCGCTTTTGGAACCACACACAGTATGGTAGCCCATGCGACCTTGAGCCAGTTGCTTTTT
GATGGCTCATATATTGTAGCCTTACAAGCCTCTAAAACTTATTTAAAATACTACGAAAAT
GCCAAACAAAAAACCAATGCCGAAATCAAGGAAATGGTTATCAATGCATACGGAAATGTT
TTGCTTGCCGAAGAAAGTATTGCCATCCTCGAAAAAAACAAATCCATCTTAGAAAAAACA
TTGTCAGACACCAAGGAAACTTTTAAAAATGGCCTAATCGAAGAAGAAAATGTAGAGCAG
CTACAAATCACTTTGACCACCGTAAAAAGTACCTTGAACTACAATAAAAGACTTGTAGAA
ATAGCCTATAAAATGCTCAAAATTACACTAGGCATCAATATAAATGACGATTTAAAACTA
ACGGATCGATTAGATTATTTAACCGTTTCAAACTTAGATTTGGCCTTATCTCGAAATGAA
TTTGTTGTAACCGATAATGTAAATTACAAAATAGCTTCGAATTATAAAGAACAAAGACAA
CTTGAATATAAATTACAAAAAAGCAAGGCTTTACCTTCATTATCAGCTAATGTGAATTTT
GGATACAATGCTTTTGGCAATCAATTTAAGTTTTTCACATCAAACCAACATTGGTTTAAT
TATTCTAATCTTGGCTTGAGTTTAAACATTCCAATATTCAGCAGTTTGGCCAGAAGTTCT
AAAACTCAACAGGCAAAAATAGCATTAGAACAGGCAAAAACACAATTGACCGAAGCGGAA
CAAAAATTAAAATTACAGTATTCAAACGCAAAAAGCGAGTACGAATTTAGCATCGAAGAA
TTTGCCACAGCAAAAAGCAATTTGAACCTTGCCGAAAGAATTGAAAAAAAGCAACAAATA
AAATTTAGCGAAGGGCTGTCGTCTAGTTTTGATTTTAGCGAAGCCCAAAGACAATTGTAC
TCAGCCCAGCAAAACTATTTGCAATCTATGGTAAATATCATCACTAAAAAAGCGGCTTTA
GAAAAAATAATCAACAAACAATAACCAGCAAAATAATAGACTCAAAATGAAAAAATTATT
CCTACTCTCCACCCTTTCACTCCTGATTTTTTCCTGCGGAAAGAAAGAAGACAATGCCAA
CATCGATACCTTAATCAGTTCAAAAAATGTTAGTGCACTTCAGGCTAAAAAAGCTTTGAT
TCAGGCTGATTTAGCCAAAATTGACGAAGCATTAGCCGTATTAGACGTAAAAAAAGAAGA
AGCTTTGGTTTCTGTTCTTACCGTAAAAGACACGATTTTTAGTCATTACCTTGAAATTCA
AGGGAATGTAGACACAAAAGAAAACATTTTAATACAACCAGAAATGCCTGGAAATCTAAT
TGAATTGAATGTAAAAGCCGGACAAAGAGTGTCAAAAGGTCAAGTCTTGGCAAGAACTGA
CGATGCTGGTTTAAGCCAACAATTAGCTGCTTTTGAAAATCAATATGCCTTGGCAAAAAC
AACTTTTGAGCGTCAAAAAAACCTTTGGAATCAAAAAATTGGATCTGAAATTCAATATTT
ACAAGCACAAACCCAAATGATTTCTGCCCAAAAAGGCGTTGCTCAAATAAAGGCGCAACT
AGCCAAAACGGTAATAAGAGCTCCATTTTCTGGAACCATCGACGAAGTTTTTGCCGAGAG
AGGACAAATCGTAGCGCCAAGTGCGCAAGGATTAATGCGAATCGTGAATTTATCGAATAT
GTATGTTTCTGCTTTGATTCCTGAAACCTATATTGGCAAACTTAAAGTAGGAACCGAGGT
TGGGGTTTTGTTGACTTCTCTAGGAAAAACATATCAGGGAAAAGTGCGTCAAATTGGGAA
CTTCGTCAATCCAAGCAACCGAAGTTTTGGTATTGAAGTAAGCGTTCCGAATCCGGAAAA
TTTATTGCGTCCGAACCAAGTCGCCAATCTTAAAATCACAGATTATTTAAGCAAAAATAC
CCTTGTTGTTCCTACTAATGTAATCCAAGAAGATAGCAAAAAAAATAAGTTCGTTTATAT
TGTTACCCAATCTAATGGAAAAACAGGAATTGCAAAAAAAGCAGTCCTAAAATTAGGACA
ATCTTCTGATAATTTTACCGAAATTTTAAGCGGACTATCTGACCAAGATATTATCGTTAC
CGAAGGCATAAACACCATTTCTGACGGAATGAAATTAAATTTTTAAGCGAAAAATATGTC
ACACAAAAACAAACAATTCGGCATATCAAATTGGGCCGTCGACAATCGCGTCACGGTTTA
TATCTTGACATTTCTTATAGTGATTATGGGCGTTTATGCCTATATCACGATGCCTCGCGA
GGATTTTCCCGAAGTCATCGAAAACAAAGTCTACATTTCGTCTGTTTTTCCAGGAAATTC
AGCAGAAGATGTAGAGAAATTGGTCATCAAACCATTAGAAAAAGAAATCAAAATATTAGC
GGAGTCAACAAAGTAACCTCAAGCTCATTTCAAGATTACGGAATGATTATCGCCGAGTTT
GACGACGACATTTCGATTGATGCTGCCAAAGTAAAAATAAAAGACAAAGTTGATAATGCA
AAAGCAGATACCGATTGGCCTAATCTTGATAACGGCAGCAAGGTAGAACCCAACGTTTTT
GAATTGAACATTTCAGAAGAAGTGCCCATTTTGAACATCAATTTACAAGGAAATTACACC
ACCCAACAACTAAAAAAATACGGAGAATTGCTTCAGGATGACATCGAAGAAATCTCTGAA
GTAAAAAAAGTAGACATTCTGGGTGTCGATGATAAAGAGATAGAAATTGCTGTTGATATT
TTCAAAATGACGGCGGCACAAGTAAATTTTGACGAAATTCAGAATGCGGTAAAGTATGAA
AACATGACACTTTCGGGCGGAAATTTAGTTTCTCAAGGATCTAGAAACAACATCCGAATC
GTGGGCGAAATCAAAGACCCGAAAGAACTAGAAAACATCATCGTAAAATCCTACGGAGGT
ACCGTTTACCTCAAAGACATTGCTAAAGTAAGCTTTAAAGAAAAAGAAAAAACCACTTAT
GCTCGCGAAAAAGGATCCGAAGTAGTCATGCTCAACGTAAAAAAACGCTCGGGTCAAAAC
ATGATTTCGGCGATTGATCAGGTCAAAGAACGAATCGAAAAGGCAAAAGAAACCTATTTG
CCGAAAAACTTAAAAATCGAATTAACAAACGACCAATCCTCGCGTGTAGAACACCAAGTC
GATGAACTTTCTAACCACATTATTTTCGGAATTATTCTAGTAATGATTGTGTTAATGTTT
ACCATGGGGTTGCGAAATTCCTTGTTTGTGGGAGCGGCAATTCCGCTATCGATGATGATT
GCATTCGCCATTTTATCTGCTTTAGGTTTAACGCTAAACACCATGGTTTTGTTTGGTTTA
GTCATGGGATTAGGCATGCTGGTCGATGACGGAATTGTGGTCGTCGACAACGTTTTTGCC
AATATGAAAAAAGGCTATCCTCGAATTCAAGCATCAAAAATTGGGATTGGCGAAATTGCT
TGGCCCGTGATTTCCTCGACAGCAACCACTTTAATGGCTTTTTTACCTTTTGCCTTATGG
CCAGGAACTATGGGAAAATTTATGAAATATTTCCCCATGACCCTTACCGTAACCCTTACC
GCCTCTTTATTTGTGGCCATGGTTATCAATGCAGCAATGACGGGAGGTTCGATGGATATT
GAAGACAAAAATGTTTCTAAAAAGAATTTAAAATTCTATACGATTTTGTTCTTATCGTTT
GGAATAACATTCGCCTTTTTGGGATCGAAATACACCTATGACAATACATTTTTAAGAGGA
ATTGGACACTTACTTTTAATTTCTACAGGATTAATGTGGTTGTATTTCCTAAAAATATAC
CAATGGACACAGGATTTTCAGCATAGCTTTTTTCCGAGATTAGAAGAGAAATACAAACTA
TTTTTGGCTAAAATACTTACAAAAAATAAAGCTTGGTTTGCCTTAGGAGGAATTATCGGA
TTGTTGTTTTTTTCTTTTATATTACTGGGTGTTTTCCCTAGAAAAGTATTGTTTTTTTCC
AGACAACATCCCCAATCAAGCCATCGTATATATCGAATACCCACAAGGTACTTCGATTGA
AAAAACCAATAAAGCCACCTTGTTCGTAGAAAATCAAGTTATCGGAATATTGCAAAAGTA
TGTAGATCCCAAAACCGACAAAAACTTCCTTGCTGAATCTATCGTTTCGCAAGTGGGAAA
AGGAGCGGGAAATCCAAATGTCGATGCAGGTTCTGCTTCGGAAACTCCGTTCAAAGGAAA
AGTAACGGTAAGTTTTTCGGAATTCAAATTCCGCCAAGGCATTAACACTTCGGCTATTTT
AGAAGAAATCCGTTCTAAAGTAAAAGGAATTGCTGGAGCAGCCATTACCGTCGAAAAAGA
TGCCAATGGTCCGCCGGCGGGTTATCCAATCAGTATTCAATTAGCGGGAGACGATTATGA
TATGATGCTCACAGAAGCCGATAAAATGATTGCTTTTGTCAATTCGAAAAACATTCCCGG
AATCGAAAAATTGAGTGTCGACATCAATAAAGAAAGTCCAGAACTCGAAGTAAAAGTCGA
TCGAGTAAACGCTGGAAGTATGGGAGTTTCTACGGGGCAACTGGGCTTTACGCTGCGCCG
TTCTGTTTATGGTCAGGAAATTTCGACTTATAAAGAAGGCGATGACGATTATAATATTGT
GATGAGAATGCAAGATGATCAACGAAAAAATGAAAATATTCTTTTCAATCAATCGCTGAC
TTTCAGAAATATGAATAATGGGCAAATCCAGCAAATTCCGATTTCTGCCATTTCACATAC
CGAAAAAACCACAACCTATAATCAGATAAAAAGAAAGAATCACAAACGAATAATGACCAT
TTATTCGAATGTTATTACTGGTTTTAATGGCGACGAAATTACCAAACAAATTCAAACAGA
ATTGCAACATTACGAATTGCCAAAAGGCGTAAGCTACTCTTTCTCTGGTGTGCAGGAGGA
GCAAGGCAAAAATCAAGGATTCTTGTTTATGCTTTATTCTTGGCCTTGGCAGGAATTACC
ATAATTATTGTGTTGCAGTTTAATTCCGTATCAAAAACCATGGTGATTTTATTCACGGTT
TTATTGAGTTTTAGCGGTGTTTTTTATGGTTATGTAATTGCCAATATGGATTTTGTAATC
CTGATGACCATGATGGGAATCATCTCGCTTGCGGGTATTGTTGTAAAAAACGGAATCGTA
TTAATGGATTTCTTCGTCCTATTGATGGATAAAAAAGTGTACGACAAAGGAGTAGAAACC
CACAATGATTTAACGCTAGACGAAATAAAAGAAGTCATCATCGAATCGGGAAAATCACGT
TTGCGCCCCGTTTTATTAACGGCTTTAACAGCAGTTTTGGGATTAATTCCGTTGGCAATT
GGACTCAATTTTGACTTTTTCTCCTTGGTAACCGATTTTAATCCTCACTTTTTTATGGGT
GGCGATAACGTAATTTTTTGGGGGCCTTTGGCTTGGACTATTATTTTCGGATTGACGTAT
GCCACGGTCTTAACCCTAGTAATGGTGCCTGTAATGTTTTATTTAGTAAAAAGAATGAAA
TACTGGTTGCGTGACAGAAGGATAGCAAGAACAGCATAAATTTTATAAACTTTTTTTAAG
AAACCACCTGAAATTTGATTTTGGGTGGTTTTTGTTTTTGTAGGAAAGAAATGCATTATA
TTTGAAGGGAAATAAAACGAAGTTTTGTCTAGCTCCCCTTGGGTATGTATGTGAAGGTTT
GTTTTGTTTATAAATGAGTTGGAGAAAAAATCTTCGACCTTCTCTCAACTCATACCTTTG
CAAAATGCAAAGTCTCTTCGCAAAGTTCCCGCTTATTGTGGGCTATTTTACAAGAAAAAA
TACCGAAAATAGAAATTTGACTACTTATATTTTAAAACCCAATTAATTATTGTTTACATT
TAAAAACTTTTTAAACTTTAAAAACAAAACAAATGGGAAAATACGTAGACAACAATTTAA
TCAAAGATGAACATGTTGAATTAGAAACAACTTATCACTGGATAATTTTTTGCAATCTAA
GAGCAATTCTAACTTTATTATTGCTCCGCTAATTGACAAATATTCTGATGAATTTGCAAT
TACAAATCGACGGGTAATTATAAAAACGGGTTTAATTAGCCGAAAAACTTTTGAAATGAA
TCATTCAAAAATAGAAAGTGTTAATGTTGATCAAGGACTATTGGGAAGAATACTTGGTTA
TGGTACAATTAGAATTGTTGGTTCGGGTGGAACGAGAGAAATTTTCCCTCAAATTCTAAA
TCCACTAGAATTTAGAAAAAAATTCCAAGAATTATCCTAAATAATTACAAACAGAATTTA
CAAAAAAACCAGCCCACAACAGCTAAGAGTTTCATTAGACTCGCAGCACGAACAATGAAA
CCCGTGTTGAATCCTTCGACAAAATCAGGACAGGTTAAACCGATTATACGTCCGTTACTA
TGGGTTTTTCGTTAACCACAACTTACAACGGATTTGGGCAATTGGCTTAATGGGAAGTTG
GTTTTGTATTTGGGATGATTTGCTTCGCCTGTTCGCTACGCTCGGGTGGCAAATCCGAAA
ATAGCCCTTAATTTAGTCCCAAACCTACTGTAATAACAGAACGTTATGTGTCAGCAATGA
AAACCAGAATCCTGAATAAATTTGTTTCTTAAAAAGGAAACTTATATCTTTACCTAAAAT
AATTGAAAAGCATAAAATGGGATATAAATTCAAAGTTGAATTTCTTGAACCAGTGATAGA
ATTTTTGGAAAGTTTAGATCAAAAATCAAGAGAAAAAATACTTTACAATATTTGGAAATC
AAGAAGTGTAAATGATAACGAGTTATTTAAAAAACTTGATGGAGAAATTTGGGAATTTAG
AACTCTATATAATAAGCAACATATCAGATTGCTTGCCTTTTGGGACAAATCTGACAAACA
AGATACAATCGTAATTTCGTCAAATGGTTTCATAAAAAAAACTGACAAAACTCCAAAAGC
AGAAATTGAAAGAGCTGAAGCTTTGAGAATAAAATATTTTAACCAGAAAAAATAGTATTA
TGAAAACATATAGTTTAGATGAAGTAACAGATAAATTCGTTGGAAAAAAAGGAACTCAAA
ATAGAGATACTTTTGAAAACGAATTAAAGCTTGAACTTATCGGACAAACGATTAAACAAA
TCCGTAAGGATCGAAATTTGACACAAGAACAATTAGGCGAATTAGTTGGCGTAAAAAAAG
CACAAATTTCTAAAATTGAGAATAGCTTAACTGATGCACGATTTGACACAATAATGAAAG
TTTTCAAAGCATTAAATGCTAAAGTTAATTTTAATGTTGAGTTACTAAATCAGAAAGTTG
CAATTCTGTAAATAATTTGCCCCCACATAACACATAATAATTTTGGAATCAAATCCAAAA
AAAACATAATAATTTTGGAATTAAATCCAAAAAAAACATAATAATTTTGGATTATAGTAA
AATTTAGCTACTTTTGTTTTCTCATAAAATACACTTTGTATGGTACGAAGAGAACAAACA
GACTATCAGGTCAAACGCATTAAAAACCATTAAATTTTAAAATGATTTTTTTAATATAAC
CATCTGAAATACAACGAATTAAATTGTTTTAGCAAATTAAATTTTGTATATTTATCTGAT
AATCAGATGCTTAATATGAAATTAAAAAACAAATTGTTTATATTTGCTCAAACTATTCCA
GACTTTAGATTGAACAGAAAAAAATTACACCCTTCGGAAAATATTGTTTCATAACCATAC
TTGCCGTCATATGCGGGGCAGAAACTTGGGAAGAAATTGAAGATTACGGCATTGTTAAGC
GTGAGTTTTTGGAAACTATCTTAGATTAGAAAACGGGATTCCTTCTCACGACACGTTTAA
TCGTTTTTTCTCTTTGCTAAAACCCTCTTTTTTCGAAGAACATTTCGTGTCTTGGATTAA
ATCAATATCTAACCATTACAAGGGTGTCGTGGCAATTGACGGCAAAACAGTTCGAGGTTC
TAAGCAATCTGGATTGAAGTCTGCCATTCATTTGGTAAGTGCTTTTTCTACAGAAAACGA
AATCTTTTTAGGTCAAATTAAAACAGAAGAGAAATCAAATGAAATTACGGCAATCCCAGA
ACTTTTAAAAGTGTTAGACCTTGAAAATGCTATTATTACCATAGATGCAATGGGTTGTCA
AACAGATATAGCAGAAGTGATTATTGAACAAAAGGCAGATTATATTTTGGCGGTAAAGAA
AACCAAAAAGAATTATATCAAGATATTGAAAGTGCTTTTTTGATTCCCTCAAAAGACAAA
TCAAAAATTTATATAACCGAGGAAGTTGGTAGCGGAAGGGTAGAAAAAAGGACTTGTACT
GTGATGGATGATTTGAGTCATTTATTAAATCCAACTAAATGGAATTCATTACAATCTATT
GCAAAAATAGAAAGTGAAAGGTTTATAAAATCAACTGGTAAACACAGAAATCAACTCGGT
TTATATAACAAGTTTACCTTGTGATGCCAAGAAAATAGCGGATGCTGTTCGTTCACATTG
GAAAATTGAAAACAATTTACATTGGCATTTAGACGTTTCCTTTGGAGAAGATAAGAGTAG
AAAAGACATAAAAACGCGGCACAAAATTTTCGTCAGTCTTGAAATTATCATTAAAAATAC
TGCTCAATGAAACATTAGTCCGTAAAGAAGAGCGTCAGAAGAAAACGTAAAATAGCAGGT
TGGGATAATCATTATCTTTTATCTTTGTTCAACTTTTTAATGCGTTTGACCTGAACAGAC
TATGCCAAAGCCCGATTATTCAAAGGGAAAGCACTATTAATTTTGGACAAGGCAAGTGGG
AAAAACTACTTTTGTCCAAAACTTAATCACTGATTTAAACAAAAAAAACACTTTCCCTGA
ACTGAGACGAATCGGAACTGTGCTTGTTTTGTTCGAAAAACCAAACCTTACTAAACTAAA
AAACATTATTGGCGACAACGAAATTCTCGTTATTGATGAAGCACAACGCATTACAAACAT
TGGATTGTGCTTAAAATTATTGTAGATCAAATTAAATCAGTACAAGTTATTGCCACAGGT
TCTTCTAGTTTTGAATTGGCAAACAAACTGAACGAGCCCTTGACGGGAAGAAAATATGAA
ATGTATTTATTTCCGATTGCTTTTGCCGAAATGGTAACCCACAACGGTTTATTAGAAGAA
AAAAGAACCTTAGAACAACGACTGATCTACGGAAGTTATCCAGAAATCATCGTCAATCCG
ACAGACTCCAAAGAGCATATAAAATTGATTGCCAACAGTTATTTGTACAAGGATTTGTTT
TTGCTGGAGCAAATCTCAAAACCAGTTTTGCTTCAAAAAATAGTCAAAGCATTGGCTCTT
CAAGTAGGAAGCGAAGTCAACTACAATGAATTGAGCAAACTCATTCAGATAGACAACAAA
ACCGTCGAAAAATACATCGACTTGCTCGAAAAAGCATTCGTGATTTTCAAACTTCCCGCT
TTATCGAGCAATGTTCGAAATGAAATAAAAAAAGGCAAGAAAATTTATTTTTATGACAAT
GGAATCATCAATGCGGTTACAGGAAATTTCAATCCTTTGCCTCAAAGAACCGACATAGGA
AGTTTATGGGAAAACTATATTATAAGTGAGCGCATCAAACAGTTGAATATTCAACAAAGT
GAAGCTGAATCTTTTTTTTGGAGAACAACTCAACAACAGGAAATAGATTATATAGAAAAA
AAGAAAGATCAAATTTTAGCTTGTGAAATTAAATGGAATACAAAAACCAAGTATAAAATT
CCAGTAACATTTTCGACAAACTATGCCAATGTAACACCCAAAATGATTACGCCTGATACC
TATGAAGAGTTCTTGTTGTAATTAAACTCGAAATTTACACGAACAAAAATTTGCAGAAAA
AACAAATCAAAATCGGCTGCTACAAAAATTTGCAACAGCCGATTTTTTTATAGACGCTAC
GGTATTGATTTAATACGCAGAAAGGACTATTTATTTTCTAAACGTTTTCAGGTTTCTGCC
AACAAGAGCGTCTTTGTATACCGTAAAGCTAAAAAAATAATTTTAAACCAACAACTATTT
AGACCGCAATTTAGGAGTCAATTCCTGATTTTTTAATTCAACAACTTATCTAGTTGTTCT
TGAAGAGCTGGCGACGAAGGTCTTGAAGCATCTGCTTTTACAATATTTCCGCTTGGATCA
ATCAATATAAACCTAGGAATTCCGGTAATTTTGTAATCTTTAACAAATTGAGAATTCCAA
TCGTTATCTGCAATAACCTGAACGCCACCCAATTCTTTTTCTTTAATCATCGTTTTCCAT
TTATCTAAATCCTTTAGATTATCGATAGAAATGCTCACAAAAGCGATGTTTTTCCCTTGG
TATTTTTCCTCTACTTTTTTCAAGAAAGGAATTTCAGCACGACAAGGCCCACACCAAGTA
GCCCAAACATCAATATAAACATACTTGCCTTTGAAATCTTCTAGCTTTGTTTTTCCTCCC
GCATAATTATCGTAATTAAAAGACGGAGAAGCAGAACCGTTTAATTTGTTATTTTCTAAT
CCCTGTTTATAGTAATTAGTCAAACCCGCTAAAGACATTTCGATATTTTTCTTTTGTAAT
ACCACAAAATTAGGGTCTAATTTTTTATTCTCTAATTTTAGTAAATCGGCAGCTTTCTTT
TCTGCAACAGCCTTTGTAAAAACATCTTCGGGCGAAGCCAAAAGCGTGTTATAATCGTAT
TTCGAGTCGGCTAGTGCATTTTGAGCCAAAAAATTATTTTCTACTGCGCCAATTCCAAAA
TAAACTAGGGACTCATCAAATTTTTGAGCGTCCAGTTTAAGTTTTAAATTGTAGCCATTT
TTAAGAAACAACTGAGTATATTCTTTTCCGTCAAATAAGAAGTAAATCCCTTCTTCGACA
GCAAAAGTATCCTTAAAAAACACCTGACTTATCCATTCCAATTTTTTTAATTTCTTTCCC
CGTACCGCCATTAAGAATCCTAATGGTATCCCCATTTTTGTTTGCGATTTCTGCTTGAAA
AGCAACGTTTTCTTTGTTCTGCGCACGACCAATGAATGCACAAAAAATCAAGGTCGCAGT
AAATACTAATTTTTTCATAAAGTTATAATTTATCATTTTCAAACAAATTTACTTTATATT
GTCGATAAACTTCTCAGAATTAACATAAATTTAATTTGATTGAAGTTTCCGAGTTTTAAA
GATTAATTTGATTTTTGTTTTACTTTTGCAGTCTAAAAATATATTCATGTATAGAAGTCA
TAACTGCGGCGAATTAAACGCCTCACACATCAATACCGAAGTTACCCTTGCGGGCTGGGT
TCAAAAATCACGCGATAAAGGATTCATGAATTGGGTCGATTTGCGCGACCGCTACGGAGT
TACCCAATTAATTTTCGACGAAAGTCGCAGTAATAAAACCGTTTTTGAACTAGCCAAAAC
CTTAGGTCGTGAATTTGTGATTCAGGTAAAAGGAACGGTTATTGAGCGCGAAGCCAAAAA
CGCAACTATGATTACTGGCGATATTGAAATTTTGGTTACCGAAATGAGAATATTAAATAC
AGCACTAACACCCCCTTTCACAATCGAAGATGAAACCGATGGCGGCGAAGATATTCGAAT
GAAATACCGCTACCTTGATATTCGCCGAAATCCCGTAAAAAACAACTTGCTTTTTCGACA
TAAAGTAGCCATGGAAGTTCGAAAATACCTTTCGGATTTGGATTTTTGTGAGGTTGAAAC
TCCTTATTTAATCAAATCTACTCCCGAAGGCGCAAGGGATTTTGTGGTTCCGTCAAGAAT
GAATGAAGGACAATTTTACGCTTTGCCACAATCACCGCAAACTTTCAAACAATTGTTGAT
GGTGGGCGGAATGGATAAATATTTTCAAATCGTGAAATGCTTTCGTGACGAAGATTTACG
GGCGGATCGCCAGCCAGAATTTACGCAAATCGATTGCGAAATGGCATTTGTAGAACAAGA
AGATATTCTGAATGTTTTTGAAGGATTGACAAGGCATTTGTTGAAAGAAATAAAAGGAAT
CGAAGTAGAAAAATTCCCAAGAATTACCTACGATTATGCCATGAAAACCTATGGAAATGA
CAAACCAGACATTCGTTTTGGGATGGAGTTTTGCCCCCTAACCCCTGAAGGGGGAACTTT
CGAGCCAAAAGGATTTCCTGTTTTTGACGATTCAGAAATTGTATTGGCAATAAATGTCGA
AAATTGTGCTCAATATACTCGCAAACAATTGGATGAATTGACTGATTGGGTAAAACGCCC
ACAAATAGGAGCAAAAGGCTTAATTTATGTACGATATAATGAAGATGGAACACTAAAATC
ATCAGTCGATAAATTTTTCAATGAAGAAGTATTAAAAGTATGGGCAGAAAAATGCAAATC
AAAACCAGGTGATTTAATCCTTATACTTTCAGGTGAAACCAATAAAACAAGAACGCAACT
TTCTGCATTAAGAATGGAATTAGCCAGTCGTTTAGGATTGAGAAACCCAGCAGAATTTGC
CCCGCTTTGGGTGGTCGATTTTCCGTTATTAGAATTAGATGAAGAAAGCGGAAGATGGCA
CGCCATGCACCATCCATTCACTTCGCCAAAACCAGAAGACATGCACTTATTGGCAACTCA
TCCCGGAAAAGTTCGCGCCAATGCCTATGACATGGTTTTGAATGGCAACGAAATTGGCGG
TGGTTCTATTCGTATTCATGACAAGGCAACACAACAATTAATGTTTAATTATTTAGGATT
TACGCCAGAACAAGCAGAAAATCAATTCGGTTTCCTAATGAATGCGTTCCAATATGGTGC
GCCTCCACACGGAGGTTTGGCATTTGGATTAGACAGACTGGTAGCTATTTTGGGCGGACA
GGAAACAATACGTGATTTTATCGCCTTTCCAAAAAATAATTCTGGACGCGACATAATGAT
TGATGCCCCCTCAATAATTGATGAAACCCAGTTAAACGAGCTACACATCAAACTAGATAG
ATAGTTGCTATGCGAGTAAATATGTGATAAAACCTTGTATTTCAAATATTTTAATAAATT
TTATACAATTCTGACATTCGTATTGTATTAAATATTACATTTGTCTCATTATAAATTATT
ATTACAATTACAATGCGTACAGGTACAGTTAAATTTTTCAATGAATCAAAAGGTTACGGA
TTCATTACAGACGAAGAAACAGGAAAAGACATTTTTGTTCATGCATCAGGAATCAACGCG
GAAGAACTTCGCGAAGGAGACAGAGTTAGTTATGAAGAAGAAGAAGGAAGAAAAGGAAAA
GTTGCTGCGAAAGTAGCGGTTATCTAAGTAAAGTTTTTGCTTACGAATGTTTAAAAGCGT
TTCGATTGATTTCGAAACGCTTTTTTTATTTAAACACAAAAAAATTATAAATCTGCATCC
TGAAAGCTAATTTTTAATGAATCGATAATTCTGTTTTTTCTTCAAACTAAATTTTGTTTT
AAACTTGTGTTTTAAATCCTTGAAACCTATCTTTGTGCCTTATTTTAGAATTTTACAAAA
ATCATTATGCAATCAAGCCAATTAGATTTTTTTCCAATACTAATGCAACTCCTCTTAGTC
GTTGCTTTTGTTGCAGGAATTATAATAATTTCAGGGAAATTAGGCCCTAAAAGATCCTCA
AAAACTAAAGATCAAAACTTCGAATGTGGAATTGAATCCGTAGGAAATGCTCGTATTCCT
TTCTCTGTAAAATATTTTTTGGTGGCCATTCTTTTTGTCTTGTTTGACGTCGAGGTAATT
TTTCTTTATCCTTGGGCAATTAATTTTAAGGAATTGGGCATAGAAGGAATGGTAAAAATG
GTAATTTTTATGCTTTTATTATTGGTGGGGTTTTTCTACATCATTAAAAAGAAAGCACTA
GAATGGGAATAAAGAAATATTTTAAATACTGAATTTTAAATTTTAATGCCTTTCAAACAT
TAATTTATAATTCAAAATTTATAATTCAAAATAACAAAAAATGAGTAATTCAAATATAAC
AATGGTTGCCCCTCCAGAAGGTGTTGTTGGCGAAGGTTTTTTTGCTACAAAACTGAATGA
TGTTGTAGGACTAGCGCGTGCCAATTCCCTTTGGCCGCTACCTTTTGCAACTTCTTGTTG
CGGAATTGAATTTATGGCAACCATGGCTTCGCATTATGATTTAGCTCGATTTGGCTCTGA
ACGAGTAAGTTTTTCTCCTCGACAAGCCGATATGCTATTGGTTATGGGAACTATTTCTAA
AAAAATGGGACCCATATTACGCCAAGTTTACGAACAAATGGCGGAACCACGTTGGGTAAT
TGCCGTAGGCGCTTGCGCATCATCGGGTGGTGTTTTCGATACGTATTCCGTTTTACAAGG
AATAGATAAAGTAATTCCAGTTGACGTTTATGTTCCTGGGTGTCCGCCAAGACCAGAACA
AATCGTTGATGGCGTAATGCAATTGCAAGAATTGGTAAAAAACGAATCCGTAAGAAGACG
AAGTTCTCCAGAATATCAAGAATTATTGGCATCTTATAATATCAAATAAGGAAATGACTC
TAGAAACAACACAAATTCAAGATAAATTAGTAGCAACATTTGGCGAAAGCGTTTTCCATT
TCAATCAGGAAAAAGACCTTTTTTCGTTAGAAGTTACTGCCGATAAAATAACCGCCGTTA
TCCTTTTTCTGAAGAATGATCCAAGCCTTCGTTTTCATTTTTTGACCGATTTATGTGGCG
TTCATTATCCAGACAATGTGGTCGAAAGACAATTTGCCGTTGTGTATCATTTGCATAATT
GGTACGAAAATAAACGTATAAAAATCAAGGTTTTCATCAATGGAGAGAAGCCAGAAATAA
AATCAGTTTCGACTATTTTTCCTTGCTCTAACTGGATGGAAAGAGAAACATTCGATTTTT
ACGGCATCCATTTCATTGGTCATCCACAATTGAAACGCATTTTGAATATGGATGAAATGA
TTTCTTTTCCGATGCGAAAAGAGTTCCCGATGGAAGACGGAGGAAGAACAGACAAAGACG
ATCGTTTCTTTGGAAGAACACCTCAAAAAGATAATAAATAAATAATTCAACATTATAAAT
GTCAGAACTATTATTACCACCAGAGCATCGATATGCTAAAATAATTGCAGCGCGACATAA
CGAAGACGGAAGCGAGCTTTCGATTCTGAATTTAGGTCCTACACACCCCGCAACTCACGG
TATTTTTCAAAATATCTTGTTGATGGATGGCGAAAAAATCATCGAAGCAGAACCAACTAT
TGGCTACATTCACAGAGCTTTCGAAAAAATTGCCGAAAACCGCCCGTTTTACCAAATTAC
ACCACTTACTGACCGAATGAACTATTGTTCGTCTCCTATCAACAATATGGGATGGTGGAT
GACTTTAGAAAAATTATTAGATATTGAGATTCCAAAAAGGGTACAATATTTAAGAGTTAT
CGTGATGGAATTGGCCAGAATTACCGATCACTTGATATGTAATTCTATCCTTGGCGTTGA
TACCGGAGCGTACACAGGCTTTTTATATGTTTTTCAATTTAGAGAGAAAGTTTACGAAAT
CTACGAAGAAATTTGTGGTGCTCGTTTAACTACAAATATGGGAAGAATGGGCGGTTTCGA
AAGAGATTGGTCACCAGAAGCTTTCCGCAAATTAGACGTATTTTTAAGAGATTTTCCAAT
TGCATGGAAAGAGTTTGAAAACTTGTTCGAAAGAAACAGAATTTTTATTGACAGGACAGT
AAACGTAGGCCCAATTTCTGCCGAAATGGCAATGGCTTACGGATTTACAGGTCCCAATTT
ACGTGCCGCTGGAGTAGATTATGACGTTCGCGTGGCGCATCCTTACTCCTCTTACGAAGA
TTTTGATTTCATCGTTCCTGTTGGAAAATCAGGCGATACCTACGACCGATTTTGCGTTCG
TAATGCCGAAGTTTGGGAAAGTTTAAGCATCATCCGTCAAGCATTAGATAAAATGCCAGA
AGGAAATGTATTCCACGCTGATGTTCCTGAATATTATTTGCCTCCAAAAGAAGATGTGTA
TCACGATATGGAAAGTTTGATTTATCACTTCAAGATTGTAATGGGAGAAATTCCTGTTCC
AGTTGCCGAAGTCTATCATGCTGTAGAAGGTGGAAATGGAGAAGTAGGTTTTTATTTAGT
AACCGACGGAAGCAGAACTCCTTATAGATTGCACTTTCGTAGACCTTGCTTCATCTATTA
TCAAGCCTATCCTGAAATGATAAAAGGCGCCATGCTTTCGGATGCGATTGTTATTTTGTC
AAGTTTAAATGTTATTGCTGGAGAATTAGACGCTTAAAAGATTTCAGATTGAAGAATAAC
GATTTTTGATTTCAGATTTAAAATAAAAAATGGAAAGAACACATTACAAACAAGAAATAA
ACATAACCCAATCGTTGATGAACCGCATCAATGAACTAGTTAGTCACTATCCAGAAGGCA
AGCAAAAATCAGCATTATTGCCAGTTTTACACGAAGTTCAGGATGCACACGACAACTGGT
TGAGTTTTGAATTAATGAACAAGGTTGCCGAAATACTAAAAATTAAACCAATTGAGGTTT
ATGAGGTAGTTTCTTTCTACACCATGTTCAACCAAAAACCCATCGGGAAATACATGTTTG
AATTTTGCCAAACTTCCCCTTGTTGCTTGAATGGTGTTGAGGATTTAATGGATTACACTT
GTGAAAAACTAGGTGTTAAAGTGGGCGAAACCACAGCAGACGGCTTATTTGAAGTACGAG
GTGTAGAATGTTTAGGCGCTTGTGGTTATGCTCCAATGATGCAATTGGGTGATTTTTACA
AAGAACATTTGACCAAAGAAAAAGTAGATCAGATTATTGCTGATTGTAGAGATAATAAAA
TTACGTTACACGATAAATAAGATGCCAAATAATCATTTAAAATATCTGAAAATCGAAAAT
TTTAAGAGGTTTGAATCTCTTGAAGTAAATGATATTGGGCAATTTAATTTGATTGTTGGC
GATAATAATGTCGGAAAAACTTGTTTGTTGGAGGCTTTGCTTTTCGATAATTATAATTTG
AAATGGATTAGTAATTTGCATCAAACTTTATATATAAGAGGTATTCATTTTGGACCTAAA
AACGTTAATCTTAAAGATATTGAATTTCCTAAATTTAGCTTTTTTAAATATTTAGTAAGA
GATACTTCTAAACAATTAAAGGTAAATTATAGAACTAAAACTGCTAATAAATCTTTGGCA
ATTGAATATAAAGACAAAAAAGAACTTAAAAGTGAAGACTTTTTAAAAAGAACCGATAAT
TATGAGTATGAAAATTTAGAACACTGGTTAAAATTTTTCAAAGACGATATGTTTGATGAA
TTACAGTTTATGTACCAAGATAATTTAGAACAAAAATTAGATTTGTATTGGCCTTTTATT
TCTTTTAATCTTTCTTACAGCAACGACATTGAAGATTTTGTGAGAATTTTAGATAAAAGA
AGGACTGAAGATGAACAGAAAATAAGTGATTTATCATATAATCATAAGCAAGAATTAATT
AAAATTCTAAATAAAATATTTGGATTAAAAATTGTAGATTATGACAGAAAATCTCAAGGA
GATTTTAGTATGTTGAGCATCGCTACCGAAGAAAACCAAGATTATGTACCTATTACCCAA
TTCGGAGATGGTTTTAATAAAATATTTAGATACATTGTAGAAATAATGTATGTAAAGAAA
GAAGGGGATGGAAATAGATTGATGATTGATGAAATTGATACGGGTATTCATCATTCCAAA
TTAAAAGGATTTTGGATTAACATTTTAGAGGTTTGCAAAGAGTTAGATGTGCAATTATTT
GCAACAACACATTCTAAAGAATGTTCGGAAGCTTTTTATGAAGCATCAAACTCATTGAAT
TATAATAACGAAATCAGATTAATAAAACTTGAAGAAAGTACCAACAAAGATAAAGTTTAT
GCTTCAACTTTTTCATACAACCAAATTGTTGCAGGATTAGATTCTAATGTTGAATTAAGA
GGTTAATGAAAAAATATGATTTAAATAAAATATTTGTTGAAGGTAAAAGTGATAAACTTT
TTATTGATTTTTTGCTTAAATCTTTTTTTGAAATTGAGGATTCAAAAATTGTAATTGATG
TAAAAGGTAAAGACAAATTAATAGATCAACCTTTATTATCCGACATTAAAAGAAAAGAAG
AAAAAGCAAAGAATATAATTATTTTTGACACCGATTCAAAAAAAATTAATGGAGGAAGAA
AACAAAGAATAGAAGAATTAAATAGTATTGAAACAAAATTAGACTCAAAATTTGAAATAT
ATTTATTGCCTTTTGATGATGAGCGAGAAGGAATTTTAGAAGATTTATTAAGTATTGTGT
AAAAAGTGATTTTAGTTTTTTTGATACTTGTTGGCATAAAATGCTCGATTGCATTAAAGT
TTCAAAAGCTAAAAATTTGAATATTCCAGCCCAAAAAGCATTTTTATATTCTAAAATCGA
TTTGTTTAAAAAACATAGAAGTACAAATTGGGACTACAAAGGCTCAACTGTTTATGATTA
TTCGGATAAAAATATTTGGGAGATAAATCCTGATGAAAATATAGAATTAAAAAAATTATT
AGATTTCATAGATGAAAATCTATTTAATGATTAAATTATGTCACAAAAAATATTATTAGA
CAAAGTAAATATTCCGGGAATCAAAACCTACGAAGTCTATCGCCAAAACGGTGGTTATGC
TTCTGTAGAAAAAGCCTTGAAAACATTAACGCCTGATGAAGTGGTTGAGGAAGTAAAAAC
TTCAGGATTGCGTGGTCGTGGTGGAGCAGGTTTCCCAGCAGGGATGAAATGGAGTTTTAT
TGACAAAAAATCAGGAAAACCAAGACATTTAGTTTGCAACGCTGACGAGTCAGAACCAGG
AACTTTCAAAGACCGTTATTTGATGGAACACATTCCTCATTTATTGATTGAAGGAATGAT
TACTTCGAGCTATGCCTTGGGTGCTAACCTATCTTACATCTATATTCGTGGCGAATATAT
GTGGGTTTACAAAATTCTTGAAAGAGCCATCGCCGAAGCTAAAGCAGCGGGTTGGTTAGG
GAAAAATATATTAGGAACTGGCTACGATTTAGATTTGTATGTTCAAATTGGTGCTGGAGC
CTACATTTGTGGAGAAGAAACGGCTTTAATCGAATCACTAGAAGGCAAAAGAGGAAATCC
TCGAATCAAGCCACCATTCCCAGCAGTTTCGGGTCTTTGGGCCAATCCAACGGTGGTGAA
TAATGTCGAAACCATTTCGGCAGTGCCTTGGATTGTGAATAATTCAGGTGCCGATTATGC
AAAAATTGGTTTAGGAAGATCCACAGGAACAAAATTAATTTCGGCTTCGGGACATATCAA
AAATCCTGGGGTCTATGAAATTGAAATGGGATTGAGTGTTTATGAATTTATGAATTCAGA
TGACTATTTGGGCGGAATGAGTTCTGACAGACCATTGAAAGCCTTCATTCCTGGAGGAAG
TTCAGTTCCCGTTTTACCAGCGCATTTAATATACAAAACAGCCAATGGCGACGACCGTTT
AATGACTTACGAAAGTTTGAGCGACGGTGGTTTTGCAACGGGTTCGATGTTAGGTTCAGG
AGGTTTTATTGTTTACAACGACACTTCTTGTATCGTTAGAAATACTTGGAATTTTTCTCG
CTTTTACCACCACGAAAGCTGTGGTCAATGTTCGCCTTGCCGTGAAGGAACGGGTTGGAT
GGAAAAAGTATTGCACAGAATTGAAAACGGTCACGGTCGTGAAGAAGATATCGATTTGCT
TTTGAGCATTCAAAGCAAAATCGAAGGAAACACGATTTGTCCACTAGGCGATGCAGCCTC
TTGGCCAGTAGCAGCGGCGATTCGTCACTTTAGAGAAGAATTTGAATATCATATTCGTTT
CCCAGAAAAAATAAAAAATAGAGACCATTTTGTTGCTGAGCCTTTTTCTAAAGTCGTAAT
GTCATAAAGTCGAAAGTCATAAAGCAACAAAAATGGGAAAGTTTAAATCTTTTGAAGAAA
TTACATCTTGGCAAAAATCTAGATTATTTAATAAAAGGATTTATGAAATCACAGAAAATA
TAGGTTTCAAAAGAGATTTTGATTTAGTTAGACAAATTAGAAGAGCATCTATTTCAATTT
CTTCAAATATAGCTGAAGGATTTGAAAGAAACACAGATAAAGAATTTGTTTATTTTTTAT
ATATTTCAAAAGCATCGGCGGGAGAAGTAAGGTCACAATTATATTTAGCATTAGATCTAA
ATTATATTTCAAAGATAGAATTCGATGAATTATATTTAAATGTGTCAGATATATCAAAAT
TATTGAGTGGATTTATTAAATATTTAGAAAATAGTCAGAGAGTCTAAAGTCACACGACAT
GAAGACATTTGGCATGAAGACGTTAAGACTTAAAGAAAATGAAAGTAACCATAGACGGTC
AAGCGATTGAGGTAGAACCAGGAACAACGATCCTGCAAGCAGCCAGAATGATTGGTGGAG
AAGTAGTTCCACCAGCCATGTGCTACCATTCAAAACTAAAAGGAAGCGGCGGAAAATGCC
GTTGTTGTTTAGTTGAAGTTGCCAAAGGAAGTGAAGCCGACCCAAGACCCATGCCAAAAT
TAATGGCTTCTTGCGTAACCGGCTGCATGGACGGAATGGAAGTAAATAGCAAATCTTCGG
CAAGAGTTCAAGAAGCAAGAAAATCGGTAACGGAATTCTTATTAATCAATCACCCTTTAG
ATTGTCCTGTTTGTGATCAAGCGGGAGAATGCGATTTGCAGAATTTAAGTTTCGAACACG
GAAAATCAGAAAGCCGTTATATAGAAGAAAAAAAGAACTTTTGAACCAGAAGATATTGGT
CCAAATATTCAATTGCACATGAATCGTTGCATTCTTTGCTACCGTTGTGTGATGGTTGCT
GACCAAATTACAGACAACCGAGTTCACGGAGTGATGGACAGAGGCGATCATTCGAATATT
TCAACTTGCATTTCCCAAGCCATTGATAATGAATTTTCGGGGAATATGATTGATGTTTGC
CCAGTTGGTGCGTTGACCGACAAAACATTTAGATTCAAATCGAGAGTTTGGTTCAACAAG
CCCTACAACGCCCATAGAGATTGCCCTACTTGTTCTGGAAAAACCACGGTTTGGATGTTT
GGCGACGAGATTCAACGAGTTACAGGAAGAAAAGATGAGTTCCATGAAATTGAAGAATTT
ATTTGTAACGGATGTCGTTTTGACCATAAAGATGTGAATGATTGGGTAATTGAAGGACCA
AGAGCATTCGAAAAAGATTCGGTTATCAACCAAAACAAACACTTTGGAAAATTAGAAACT
GTTCAAATTGACACCGAAAAAAATATTCTTTTGGGGAGAGAGGAAGACAGAAAAAAAATA
AGCATGGTAGCGATTGACTACAACGAAAAAATTGACGGCGAACCCTTAAATTCTACTAAA
AATGGATAGTACATTTGTTATAGAAAAAAGTGTTGTAATCCTTGTTGTATTTGCCGTGAC
GATGATAATGGCAATGTATTCTACTTGGGCCGAAAGAAAAGTAGCTGCTTTTCTTCAGGA
CAGAATTGGTCCGAACAGAGCTGGTCCTTTTGGACTATTTCAACCACTTGCCGATGGTTT
AAAATTGTTTGCCAAAGAGGAATTTTCGCCAAACACTCCCAATAAATTTTTATTCTTAGT
TGGTCCTGGCATTGCGATGGGAACGGCTTTGATGACTAGTGCCGTCATTCCTTGGGGCGA
TAAATTTCACCCTCTTCGGAAGAGATATTTTACTACAAGCAACTGATATTAATGTAGCGG
TTTTGTACATTTTTGGCGTTGTTTCTGTTGGAGTATACGGAATTATGATTGGCGGCTGGG
CTTCGAATAATAAATTCTCCCTGATTGGAGCCATTCGAGCAGCTTCGCAAATGGTTTCTT
ATGAAGTGGCTATGGGATTATCAGTTGTAGCTTTATTAATGATGACAGGGACTTTAAGCC
TAAAAGAAATTTCGGTACAACAATCCGGAATGCATTGGAATGTTTTTTACCAACCTTTAT
CCTTTTTAATATTTTTGATTTGTGCCTTTGCAGAAACCAACAGAACGCCTTTTGATTTAG
CAGAATGTGAAACCGAATTAATAGGAGGATATCATACTGAATATTCCTCAATGAAAATGG
GTTTTTACTTATTTGCTGAATATGCCAATATGTTTATTTCATCAACGATTTTGGCGGTTT
TATTTTTTGGAGGATATAATTATCCGGGAATGAGTTGGGCTGTAGAACATTGGGGAGTAA
ATATTGCCAATGTAATAGGAATTGCAGCTTTGTTTGTAAAACTATGTGGGTTTATTTTCT
TTTATATGTGGGTTCGCTGGACTATTCCAAGATTTAGATATGATCAATTGATGCATTTGG
GTTGGAGAATTTAATCCCGCTTTCGATTTTTAATATCATAATCACAGGAATTGTTCTTTT
GAGAGTAGAAATAATGGCCTATTTAGGGTTTTAAGGAGTCGAATTGGCACCTTAAGATTT
CAAAATAAAAAATAAGAAAATCAGGTTTTATTAGGAGTTCCTAAATTTAAAATCTAAAAT
CTAAAATTAAGAAATGTCAATACAAGAAATATCACTTTCCGGCAGAAAAAAGGTAGTCTC
TAACAAGGAGATGACTTTTCTCGAACGAATGTATCTTATAGCCATATTCAAGGGCTTATG
GATTACAATTAAGCACTTTTTTAGAAAAAAAGCCACGATTCAATTTCCAGAACAGGTCCG
CACAATGAGCCCAGTTTATCGTGGTCAGCACATGTTGAAAAGGGATGAACAAGGTCGCGA
AAACTGCACCGCTTGTGGTTTGTGTGCTTTATCGTGTCCTGCCGAAGCCATCACGATGAA
GGCTGCAGAACGCAAAGCCGACGAGAAACATTTGTATCGTGAGGAAAAATACGCCGAGAT
TTATGAAATCAATATGTTGCGTTGTATCTTTTGTGGATTATGTGAAGAAGCTTGCCCGAA
AGACGCAATATATTTGACCCTTTCAAAGGAATTAGTCCCAGCAAATTACAGTAGAGAAGA
TTTTATTTATGGCAAAGATAAATTAGTAATGCCTTTGGAAATCGCAATGAAAAATGCACA
ACTTAAAAACGCCAACTAAATGATACACATTCCTGATTTAGCAAATGCAACACCCATACA
AATTGTCTTTTGTGTATTGTCTGTTATCACATTAGCCACAGCATTTTTGACTATATATAG
CAGAAATCCTATGCACAGCGCCATCTATTTAGTCATTTGTTTTTCTTCGATTACTGGACA
TTATTTGCTTTTAAATGCTCAATTTTTAGCAATAGTCAATTTTATAGTTTACACGGGAGC
CATTATGATTCTCATTGTCTTTACAATCATGTTGATGAATTTAAACAAAGAAAACGAAGT
ATATAAACCTCGAGTAACTCGTTTGGGAGCAATCGTTTTGTTCTGTTTGATGTGTTTGAT
TTTAATCGCCATTTTTATAAACTCGAAACCAATTGTTGGAGAATATATAATTACTGGCGA
AGATTACCAATCTATAAAAGTACTAGGTAAAGTGCTTCTTAATGAATATATGGTTCCTTT
TGAATTTGCATCCATATTGCTTTTAGTAGCTATGATTGGTTCGGTTTTATTGTCTAAAAA
AGAAAAAAACGAAAAGTAATATGGAGAATATTTTAAATCAAATTGGGATCGAAAACTATA
TCTTCTTGAGCGTAATCCTTTTTTGCATTGGCGTATTTGGAGTTTTATATCGACGAAATG
CAATTATTGTATTTATGTCAATCGAGATAATGTTAAATGCTGTAAATCTTTTGTTTGTGG
CGTTTTCGACTTATCATCAAGATGCCCAAGGACAAGTTTTTGTGTTTTTTTCGATGGCAG
TTGCAGCCGCTGAAGTTGCCGTTGGATTGGCAATTCTAGTTTCAGTATTTAGAAATTTAG
GAACGATAGACGTAGGGAATTTAAAAAATTTAAAAGGATAATTTTCAATGGATACAAGTT
TAATTTTAGTTTTATTACTTTCTCCTTTCGTAGGGTTTTTGTTCAATGTTTTTTTGGGCA
AAAAAGCAGGAAAAAGCATTGTGGGAATTATGGGAACACTTTCGGTGGTGGTTTCATTTG
CAGTTACAATCTATTTTTTCTTGCAAATAAACCAAACCAAACAAGCCATCGAAATCAATT
TGTTCGATTGGATTTCAACCCAAAGATTCAACATTAATTTGGCTTTCTTCTAGACCAATT
ATCATTACTTTGGCTGTTATTCGTTACTGGAATTGGATCTTTGATTCATTTATATTCCAT
CAGTTATATGCATGATGACGAGAAAATGCATTCGTTTTTTGCCTATTTGAATCTGTTTAT
CTTCTTTATGATTACGCTGGTAATTGGAAGCAACCTATTGGTCATGTTCATTGGTTGGGA
AGGCGTTGGTCTTTGCTCCTATTTATTGATTGGATTTTGGTACAAAAATCAAGATTTTAA
TGATGCGGCCAAAAAGGCTTTCATCATGAATAGAATTGGGGATTTAGGATTTTAATCGGA
ATATTTATAATAGGTTCTTTATTTCATACGCTCGATTTTTCCACTTTAAAAACATTGATT
ACAACGGCAAAAGACACCAACGATTTTTGGGTTGCTGCTGCTGCCTTAGCTTTATTCATT
GGAGCCTCTGGAAAATCGGCTCAAATTCCTTTATACACTTGGTTGCCCGATGCGATGGCT
GGACCAACACCAGTATCAGCATTGATACACGCAGCGACAATGGTTACCGCAGGAATTTTT
ATGATTACCCGATTGAATTTCCTGTTCGACATTGCGCCAAGTGTACAAAACATAATAGCC
ATTATTGGTGCTATAACTTCATTAGTTGCCGCAACGATTGCGTTGACTCAAACCGACATT
AAAAAAGTCTTGGCGTATTCTACGGTTTCTCAATTGGGACTAATGTTCTTAGCTTTAGGA
TTCGGAGCTTATGAAGTAGCAGTTTTTCACGTAATCACGCACGCTTTCTTCAAAGCTTGT
TTATTCTTGGGTTCTGGCTCAGTAATTCACGGATTGCACGGCGAACAAGATATGCGAAAA
ATGGGTGGTCTAAAAAAAGCCATGCCCATCACTTTTATAACCATGCTGATTGCTTCATTG
GCTATTTCTGGAATTTTCCCATTGGCAGGTTTTTGGTCAAAAGACGAAATCTTGATGACC
GCTTTTCACCACAATCCAAGCTTATGGATAATAGGTTCTATCGCTTCGATAATGACGGCT
TTTTATATGTTTAGATTAATGTACCTAACGTTTTTCAAAACCTTTAGAGGAACCAAAGAA
CAAGAACATCATTTGCACGAAAGCCCAAGTCTAATTACCTTTCCTTTGATTGTTCTTGCC
CTTTTATCTTTCTTTGGCGGAATAATTAGTTTGCCTGGAAATAGCTGGCTGAATGATTAT
TTATCACCCCTATTTTCGAAAGTTGCTCAAGAAGAACATTCACTAGGAACCACCGAATAT
GCATTGATGGCAATCGCCACAATTGGTGCGATAGCAGGAATACTATACGCTCGTATGAAA
TATATTAAAAACGGTTTAATTCCGAGCGAAGACTCCGAAATTACTGGTTTAACCAAAGTT
TTGTATCACAAATATTATGTTGACGAGGCGTATCAGGCTATTTTTGTAAAACCTCTAAAT
AGTTTGTCTAATTTCTTTAGAGATTCTGTTGAAACGACTTTATCAGCAATGGTTTTTGGA
TTAGGAAAAGCAACAAACGAATTGGCTTTCCAAGGCAAAAAATTACAGAACGGAAGTATT
GGCTTTTATCTTTTCGCCTTTGTCATAGGAGTTTGCGCCATACTAACCTATTTCTACTAT
CAAAATAATTTTTAAATAATGAATGTAACTACACTATTAATCATACTTTTGGTTGGCGCG
TTTGCTACTTATATTTCGGGCGATAAATGGGCCTCAAAAGTGGCTTTGCTTTTTGGATTA
ACTGCATTTGCAAGTTCGATTTGTTTATTAAACCAATACAATTTGGGAGACAAAATTGAC
TACGTAAAACCTTGGATTTCTAACCCAAAAATCTATTTTGCTTTACAAGCAGACGGACTT
TCACTAGCAATGCTTTTGCTTACAACTGCTTTGACTCCTATTATAATCTATTCTTCTTTT
GGAAATACATATAAAAACCCAAAAGCTTTTTACGCTTTAATCTTGTTTATGGTCTTTGCC
ATGTCGGGAACTTTTCTAGCTTCGGATGGCATTTTATACTACATTTTCTGGGAACTATCG
TTAATTCCTATTTATTTTATTGCCCTCATTTGGGGAAATGGCGATGCCGAAGAACGCAAA
AAAGCGGTGGTTAAATTCTTCATCTACACCCTTGCAGGCTCGTTGTTTATGCTGATTGCT
TTTGTTTATTTGTATCAAAAAGCGGGAAGCTTCTTAATTGGCTATTTAGTTCAACTTAAA
TTATCTTCAACAGAACAATTTTGGCTATTCTTGGCTTTCTTTTTGGCTTATGCCATCAAA
ATTCCACTAATTCCATTTCACACTTGGCAAGCAAAAGTATATCAAAAAGCACCAACCGTT
GGGACAATGTTGCTCTCGGGAATTATGCTAAAAATGGGATTGTATAGCGTTATCCGTTGG
CAATTACCTATTGCGCCATTAGCTGCAAAAGAATATCTCTTTGTACTTGTTGGACTAGGA
ATTGCTGGAGTAATCTACGGTTCAATCGTAGCCTTGCGACAAAAAGATTTGAAAAAATTA
TTGGCCTATTCTTCCCTAGCACACGTTGGCTTAATTGCTGCTGGCGCCTATACCTTAACT
CCTGACGGATTACGTGGCGCGGTTTTACAAATGATAGCGCACGGATTTGTAGTTGTTGGT
TTGTTCCTTGTTGCCGAAATTATTTTCAGAAGATACGAAACAAGAACCATTTCTGAAATG
GGGGGCATTCGTGCTCAATCGCCAAAATTAACCTCGATGTTTATGATTTTGGTTTTGGCC
TCTGTGGCTTTGCCATCAACATTTAACTTTGTGGGAGAGTTTACCGTTTTATTCAGCATT
TCACAAATAAGCATTTTCTATGCTATTCTTGGCGGAACAACCATTATTTTGGGAGCGTAT
TATATGCTAAAAATGTTCCAACACGTGATGTTGGGCGAAACCAACGTTAAAGTTTTTAAA
GATGTAACTTTCAACGAAGGTTTTTCTTTGATTCTTATCATCGCCGTTTTATTCTTTTTT
GGATTGTATCCAAAACCAATTATCGATTTGGTAACCCCAAGTCTCGAAAATATTTTAGCA
CAGATAAATAGATTTAATTAAAAAATTAGAATTAAGAATTTGAGAATTAGGATTTTTGTT
GGATGAGTAAAGAGAACCGTCTAATAAATTTTAAAACTATAGGACAGGACTAAAGAAGAA
CTTAAAAATCGTAAATAAGAAGCCGATAAAAGTTTATGTTGGTTAACGTTTATCAAAGGA
TTAAAAATAGAATGTGATCAGGTTGAACTCGAAAAATTAATAAAAGAAGCAGAATGAATT
AATTGTAATTTTTTCATCAGGAATAAGAACAATAAAAGCGAAAATAATATAAAATAATAA
AAAAGAATTAGAAATTAGGATTTAAGAATTAGAAATTTCGAGCATTAGCGAATGGTCTTT
TTACAATTTTAAATCCTAAATCCTAAATCTGAAATTCTAAATCGAAAAATGAACACATTA
ATAGCAATTACAGCACTCGGGGTTTTATGCCTTTTATTTGAAATTTTAAATTTTAGAAAA
GCCATTGTTCCTGTAACCATTATGGGTCTATTGGCAATTCTTGGATTGACCTTTACAGAA
TATAGCAATCCTGCGAGTTATCACAATAATATGATGGTGGTAAACCAATTTTCATCTGCA
TTTTCTGGATTGTTTATTGTACTTACTATTTTCTTGGTCGCTTTGGCTCATGATTTCTAC
GAAGACCACCAAACAAAAATCTCCGATTTTATTGCCATAAAAATATTTATGCTAGCTGGC
GCAGTTGCAATGGTTTCTTTCGGAAACTTAGCCATGTTCTTTTTAGGAATCGAAATTTTA
TCTATTTCCCTATATATTCTTGCTGCAAGCAAAAGAACAAATATAAAAAGTAACGAAGCT
GGAATGAAATATTTCTTGATGGGTTCCTTTGCGTCTGGGATTATATTATTTGGAATTTGC
CTGATTTACGGTGCAATGGGCACTTTTGACATTGCCGAAATTACAGAATGGTCTCGTTCT
GCCGAATTGCCTTCTTGGTTTCCGATAGGCATTTCACTAGTGACCATTGGAATGCTTTTA
AGATTGCTGCTGTGCCTTTTCACTTTTGGGCTCCCGATGTTTATGAAGGCTCTCCAGCTT
TGACAACGGCTACGATGAGTACTTTAGTAAAAGTGGTTGCAATGGCAACATTATACAAAT
TATTAACCGCAATGCATGCGGATCTTTCGGATGCTTTTATCAATATCATTATCCTAATCT
CGATTGCTTCGATGACTGTTGGAAATATAATGGCGTTAAAACAAACCAACGTGAAACGCA
TGTTAGCTTTCTCAGGAATTTCGCACGCTGGTTTTATGTTAATGGCGTTATTAAGCATTA
GCACTTCGGCAGGAAGTTTATTGTATTATGCCTCAGCGTACTCATTGGCTGGAATAGCTG
CTTTTGCCGTGATTTTATACGTTTGCAAAAACAAGGATAACGAGGCTATTGCCAACTTTA
ACGGATTGGGTAAAAACAATCCACTAATGGCGGCAGTTCTTACAGCTGCTTTGCTTTCGA
TGGCTGGAATACCTATTTTTGCTGGATTTTTTGCTAAATTGACTTTGTTCAATCAAACCC
TTCAAGCTGGACATTTAGTGATTGTAATTCTAGCGGTTATCAACTCAATCATTAGTGTGG
GCTATTATTTTAAACTGATTTTAGCGATGTACAACAAAGAGCCAAACGAAGCCGCAATAA
AAACACCATTTGTATTTTACGCAGTAGCAGTAATTGCAATTCTTTTGAATATCATTTTAG
GTTTATTCCCTTCCTTAGTGATGAACCTATTGTAAAATGCTTAAAGAATAAAGCTTGACC
AAAAGCAAAAAAAACGAAAAATAACTAAATAGAAACAGAATGATTATGAAATGTATTAAG
TTGAGTATAATTTTATTCTTATTAGTTACTGCCGTTCGTGCGCAAAGCCCTGTTGTTTCG
GAGGTTTTAAAGTAGGATCGAATGAAAAATTAGTGTTTTCTTATGTTGCCAAAGGCACCC
AAAATTACGAAGCACAGATAGACCCAACCAATCCCAATCAGGCAAAATGGGTTTTTATTG
AACCCGTTGCTAACTTGTATGATGAGATGGGAACCTGTGTGATAACACATTACAAAGGGC
CCACTTGGAAATATACTGCCGACGGAAGCACCGTAAAAGGAAAAATGATCGCCTCGATGT
CAGCTCCTAGCCCTAGTGAAAACATTCCTTGGTTGTTGCTCGAAAGTGTAGAAAATAAAG
GAACTGGTTTATTATCCAATATCAATCGAATACAACGTTTAAACACCCAAGGCGGAGTCG
CTCCTGCAACAGCACCAAGTTTAGACAAAGTAGGAACAGTAATTAAAATACCATATACTG
CCGTATATTATTTTTTTAAAAATACAAACAACGAATAAATCATACTCGCAAGACATAGAT
AAAACCAATACAAACAGGATTTAGGATTTAAATGATAATTTTTCTTAGCCTGTGCTAGTT
GATTTATGGAGATAAAAATCGATACATCGACAATAATTTTAAAGATAAGACAATAAACCA
TCCCGTCTTTAAGGCGTGATGGTTTTTGTCTTCCATATAAAGTACAATTGACAACCAAAA
TATGTTTTTTAACTCTTTATCATTTGTTATTTTTTTACCAATAGTTTTTTTATGCTACTG
GTTTGTTTTTAGTAAAACTAAAAACACTCAAAACGCATTTCTTGTTGTGGTAAGTTATTA
TTTCTATACCTGCTGGGATTGGCGTTTCCTATTCCTATTGTTATTTTCAACCCTTTTGTG
TTATTTCACGGGAATTCAAATAGAAAAAAGCACTCAAGACAGCAGTCGAAAATTTTGGTT
TTGGCTAAGCATTATGTTCAATCTTGGTTTCTTAGGAATATTCAAATACTACAATTTTTT
TGCCTCTTCCTTTTCAGAAATAGTAAACAATATTGGCATACAATCCAGTCCTATTTTGCT
AAACCTAGTTCTTCCTGTTGGAATTTCTTTCTATACTTTTCACGGCTTGTCCTACCTAAT
TGACATTTATTACAAAAGAATACCGTCCGAGAAAAATGTCGTTGACTATGCCCTATTTGT
GAGTTATTTTCCGCTTCTAGTCGCTGGCCCTATCGAAAGAGCGACCCATTTATTGCCACA
AGTAAAACTAAAAAGAAGTTTCGATTTCGAAAAAGCCAAAGAAGGTGTTTACCAAATTAT
TTGGGGATTGGTCAAAAAAGTAGTCATCGCCGATACCTGTTCTACTTATGCTAATGCCAT
TTTTGACAATTATACCTCAATGAATTCCTTGTCGTTAATTTTAGGCGCAGTCTATTTTGC
GTTCCAAATTTATGGCGATTTTTCAGGTTATTCAGATATGGCTTTGGGGATGTCGAAATT
GTTCGGATTGGACTTGCTTCGAAATTTTAATTATCCTTATTTTTCCCGAGATATAGCCGA
GTTTTGGCGACGCTGGCACATTTCGCTATCCTCTTGGTTCCGAGATTATTTGTACATTCC
TCTTGGCGGAAGCCGTGGCAGCAAACTCAAACAAGTGCGTAACGTGTTCATTATATTTGT
GGTAAGCGGTTTTTGGCATGGAGCCAATTGGACTTTTTTGGCTTGGGGATTATCAACGCC
TTGTATTTCTTGCCTTCATTGCTATTAGAAACCAACCGCGATAATATGGAAACGGCGGAA
CTGCATTGGAATTTCAATTCTATAAAAGTGTTCTTTAGCATTCTCTCCACTTTTGCGCTA
TCGTGTGTGGCTTGGATATTTTTTAGGGCAAAAACCATCACCATTGCATTTGACTATATT
GAACATATTTTCACAAACCAAACTTTCGCATTACAATACTTAGAAAACGAACGGTACAAT
TACGAATTGCTATTACTTATTCTTGCTTTTGTTTTGGTCGAATGGAACAGCCGATTTAGA
ATCGAGCCCATTTCAGGAAAATACAGTTGGCTAAAAATGACTTTGTGCCTTTTAGCAATT
ATCGTTTTGGGAACCTATGCCGATTATAAAGAATTTATATATTTCCAATTCTAATGAAGA
AGTTTATAATATTAGTTATCAAAATTCTACTCACTATTCTAATACTTTTAGTGGTGCTAG
ACTGGATTTACACATCTGTATACTTGCATTCTTCCAAGCGAGGAAAAGTAGATTATATAT
TCAATTCCAAGGCTAGAAAATATGATGTTGTTATTTTAGGTTCTTCGAGAGCCAACAATC
ATTTTGTTTCTCAACTATTTGAAAACAAAGGATTGAAAACCTTCAATTACGGCATGAGTG
GTGCCCATTTATTCGAAACTTCTTTGATGTTAAAGTTGATGGCAGAACGACATTATAAAA
TAAAAACCGTAATTCTAGAAGCCGATTTAGGTCTTTGCAACGAAAAAGAATCCGAGGCAA
TCGCGGCAAAATTCCTGCCGTACATTCATCATTCAGAAATTATCGCAACCCATTTTTCTG
ATCAAAAAAACTTTAATACCTTGTATTATATTCCATTTTATCGTTATATCGATTTTGATG
CACTCATTGGCTTTCGGGAAATGTATAATACTGCGATGGGCAAACCAACGAATATTTTGG
ACAATTTGGGGTATCATCCTTTGGGTCATAAACCTGGAAATATGAAGAATAATCTCCGAA
CTTTGAAACCCATCCGCAACAAATATTACGAAGAAATCAAGCAAATTTGCAAACAAAACC
ATTACAATTTAATTGCCGTAATGACACCAATGTGTAGCAACGTAAAAGGAATGGATTATT
TTGAAAAAGCAAACCAAATTTATCCCGAAATTCATAACCTGGAAAATGTGGTACAAGGAG
ACCAGTATTTTTCTTCCTGCGGTCATTTGAATGATGCGGGAGCTCGGCTATTTACAAAAA
TTTTGATAGAACGTTTTTTGAAACAAAATAAAGCACGGAAATCCTTTCCGCGCCTATAAG
AAAAAAATCAAACACCCGTAATCTCCTCAATACTAATACTCAAATTTGCTATTCAGACGC
AACCAATTATCCACTTTTTAGGTATTTTTACAAAAAATATTCCAATGTCAAACAATACCG
AAAACACAAAAACAATTCGTTGGGGAATCCTAGGTTGTGGTAATGTTACCGAAATAAAAA
GTGGTCCAGCATATCAAAAAACACAAGGCTTTAAAATAGAAGCCGTGATGCGAAGAGATG
CTAAAAAAGCGGCCGATTATGCCAAAAGACACAACATCGGCAAATTTTATTCGGATGCAG
CTGATTTAATCAATGATCCCGAAATTGATGCCATTTATATTGCCACTCCACCAGACACTC
ATCATTTTTATGGACTTAAAGTAGCTTTGGCAGGAAAAATTTGTTGTATCGAAAAACCTT
TGTCCCCTCATTATACAACAAGCCTCGAAATCTATGAAGCTTTTTCAACTAAAAATTTGC
CCCTATTCACGGCTTACTACCGCCGTTCACTTCCTCGTTTCGAACAAGTGAAAATCTGGC
TAGACACCCATGAAATTGGGACCATACGATCTATTCGCTGGAGTTTGACCAAAACGGCTT
CCTCCCTAGATTTGTCTGGAGAACACAATTGGCGCACAGATGCAGAAATAGCTCCAGGAG
GTTATTTTGATGATTTAGCGAGCCATGGTTTAGATTTATTTATTCATCTTTTTGGAAAAA
TAAAAGAAGTTTCGGGCTATAGTTTAAACCAACAAGGATTATATTCTGCCAAAGATGCTA
TTACTGCTTGCTGGCTTCACGAATCAGGAATCACGGGAAACGGCAACTGGAACTTTGGAT
GTGATAAACGAGAAGATAGTGTTGAAATTTATGGAAGCAAAGGCAAAATAAGCTTTTCTG
TTTTCGAAAATGAGCCTATTATTCTTTCCAATGAAGAGGGAAAAACAACCCTTTTTATCG
AAAATCCAGAAAACATACAATTGCATCATGTAGAAAGAATTCGGGAACATCTTTTGGGTA
ATAGGGAACATCCTTCTAGTGGTTTGACTGCCACACACACCAGCTGGGTCATGGACAAGA
TTCTTGGAAAATCTGTGCCCAAAGTTTCTATTTAGAAAAAACGTAAGAAAATATAAAATT
CACTATTTTAAAAAAATCCAAAAATGAAATACAACAGATGTGGGAAAAGCGGGCTTTTAT
TACCTCAAATCTCTTTAGGATTATGGCACAACTTTGGCTCTGTCGATAATTTCGAAAATG
CCGAAAACATTGCAAAGGAGGCTTTCGACAAAGGAATCACTCATTTTGATTTAGCCAATA
ATTATGGCCCAATTCCAGGTTCGGCCGAGACAAATTTTGGAAAAATTTTGAAGAAAATTT
TCAAGGAAATCTTCGGGATGAAATCGTAATTACAACTAAAGCCGGTTATACCATGTGGGA
TGGTCCCTATGGAGATTGGGGTTCCAGAAAATATTTATTATCGAGTTTAGATCAAAGTCT
AAAACGAATGAATATCGATTATGTAGATATTTTTTATTCCCATCGATTTGATCCAGAAAC
ACCGCTTGAGGAAACAATGATGGCCTTAGATTATGCCGTAAGAAGTGGCAAAGCCTTGTA
CGCTGGTATATCAAATTATAGTGCCGAAAAAACCAAGGAAGCAACAGCAATCTTAAAACA
ACTCGGGACACCTTGCTTAATTCATCAAGCAAAATATTCGATGTTTGAGCGTTGGGTAGA
AGGCGGATTATTAGATGTTCTCGAAGAAAAAGGCGTGGGTTGTATTGCTTTTTCCCCTTT
GGCACAAGGACTGTTAACCGACAAATATATAAAAGGAATTCCTGAAAATTCTCGTGCTTC
AAACCCCAACGGACATTTAAGAATGGACGAAATTACCGCAGAGAAAACACATAAAATTAT
TCAGTTAAATACCATTGCCCAAAGGCGGAATCAATCATTAGCGCAAATGGCATTGGCGTG
GTTGCTAAAAGACTCTCGAGTAACATCGGTTCTTATTGGTGCAAGCTCAGTAAAGCAATT
AAACAATAATATTGATAGTCTCAACAACTTAGATTTCTCTCTGGAGGAATTATCCCAAAT
TGAAAACATTTTAAAATAACTGTTTTCAAAATTAAGGTTTCGTTCGTAACATGACAGCTC
GGAAAATCATGACATATATGACAAAAAAAATGTGAAATCAATTGATTTCACATTTTTAGA
TGTCCACTTTTTTGTTATTTCAAACGGCACAAGCCAATATAATTAAACTCTGTAAGTCAA
GAAATTATTTTTTCAATTTCTTACCAGAACAAAGAATATAAAGCCACTAAGATACCTCCG
ATAATTAAACTACCTGCCAAGAAAGAATTATTCACTTTAAACATAGAAGAATCAATTTCT
AATCCTTTCGTTTTCAAACCTCGTTTTTGATCTATTAAACTAATAACAATCATAAGAATA
ACACATATTGCGAAAACAAAACCCATACGGTCTATAAACGGAATTTCATATAAACTTGAT
CCGCCCTCTTGAGGAACTAATACAGAAAAACCTGCTCCGTTTAAAAATTCTAAATTCATA
AAATGTGGTAAGAATTTAAAAACTACAGACAATACAAATCCTCCAATGGTTGCAAACATG
GCTGCATTCGAGCTTGTTTTTTTCCAGAAGAATCCCATAATAAACATGGCAAAAATACCC
GGACTTACAAATCCTGTATACTCCTGAATGTATTCAAATCCTCCTTTTTTATCAATTCCT
AAATGTGGCGCAATAATAACCGCCAAGAGCATAGCAACTAAAACCGTTAGTTTACCTACT
CTAACCATTTTCTTTTCGCTTGCGTCAACATCAATTTTTTTCTTAAAAATATCTAAAGTG
AAAATAGTTGAAATACTATTTACTTTTCCAGCCAATGAAGCCACAACTGCCGCTGTTAAT
GCTGCAAAAGACAAACCTTTTAATCCAACTGGCAACAAGTTTAACAATACAGGATAAGAA
CGATCTGGATTTAAAACACCATCTGGTCCAAGTAATTCTGTTTGTAAACCGCCCTTCATA
TAAATAACATAAGCTGCAATACCCGGTAAAACAACAATAACAGGCATTAATAACTTTAAG
AATGCTGCAAATAAAATACCGCTTCTAGCCGTTTTTAAATCAGCTCCCAAAGCTCTTTGT
GTGATGTATTGATTACAACCCCAATAATTTAAATTTACAATCCACATTCCACCCAGTAGT
ACGGTAAGTCCTGGTAAACTCGGAAAATTGGGGCTGTCTTTTTTAAATATCATGTGAAAA
TGATCACCAGATTGATCCATCATATACTGAAATCCACTAACCAAACCGTGTTGCCCATTT
AATTCGGCCACCTTATCTAGAGCTAAATAAGTAGTTACTAACCCTCCAAAAACAAGAAAC
ACTACCTGAATAACATCGGTATAGCCAATAACTTTCATCCCTCCCAAAGCAATAACAATG
GCAAAGAAAGCCAATCCGTACATACATAAATCTAAATTGATTCCTGAAATGCCATTAATA
GCTAATGCACCTAAATAAAGTATTGAGGTCAAGTTTACAATTACATAAAGCAATAACCAA
AACACCGCCATAATCATTGCAACATCTCCGTTGTACCTTTCGCTCAAAAATTGAGGCATG
GTATAAATTTTATTTTTTAAATATACAGGAATGAAGAAAACGGCGACAATTATTAATGTA
GCGGCGGCCAACCACTCATAAGAGGCAATGGCTAATCCCATTTTAAATCCATTTCCAGAC
ATGGCAATAAATTGTTCTGAAGAAATGTTTGAAGCAATTAGCGAAGTTCCAATAGCCCAC
CAAGTTAGAGAGCCTTCTGCTAAGAAATAATCGTGCGAAGCCGAATGTGTTTTAGCTTGT
TTTCGTTTGTAAATCCAATAGCCATATCCAGATACTATTAAGAAATAAACCAGAAAGACT
AAATAATCGGCAAGTTGTAATGTATTCATAATTTTTTGGGTTAATTTTAATTTGGTTAAT
TTTTAAAAAGAGGACTACTATATTCTAATTCATTTGTTGCTATTTATTGGTTTTTATCGG
TCATGTATAATTGCTTCGCCTATTCGCTATCGCTCGGGTCGCATATCATCATTGGTGTTT
ACGACCCAATAACGGTCATGCTCATTTCATATTTTTATAATTATTTAGCTCTAACTTTCT
GTTCCCATTTCCAAGCACTAGCAATAGATTCCTCTAAAGTTGATTGTGTTTTCCAACCAA
GAACACTATTTGCTTTATCTGTATTTGCATAAGCCATTGTAATATCTCCTTCTCGCCTAT
CAACAATTTTATATGGGAATTTTTTACCGCTAACTTTTTCAAAACTGGTAATTACTTCAA
GAACAGAACTTCCTACTCCTGTACCCAAATTAAAAACCTCAACTTTTTCTAAATTATTTT
TATTTAACAATCGCTCTAATGCAATAACATGGGCTTTGGCCAAATCGACAACATGAATGT
AATCGCGAATACAAGTTCCGTCAGGTGTAGGATAATCATTGCCATAAACTAGCAATTCTT
TTCGTAAACCAATGCCTGTTTGAGTTATAAATGGCACTAGATTTTGAGGTACACCAATGG
GTAATTCTCCAATTTCAGCAGATGGATGCGCTCCTATTGGGTTAAAATAACGCAGTAAAA
TAGCATTGACGCTGCTTACTTTAGCAACATCCGTTATGATTTCTTCTCCAATTTGTTTTG
TGTTTCCATAAGGAGACATCGCAGGCTTAATGGGAGCATTTTCATGAATAGGCATCACAT
CGGCTTGACCGTAAACCGTGCAGGAAGAGCTAAAAATAAAATGAGATTTCTCCTTTTTTT
CTAATTCTTGAAGTAAGTAAACCAAAGATGAAATGTTGTTTTCATAATACAACAATGGGT
TTTCTACACTTTCGCCAACTGCTTTAGAAGCTGCAAAATGAATAACGCCATCAATATCAG
CATGTTTTTTGAAAAAATCTTGAACCGATGTTTTCTCTCTCAAATCCAGATTTTCAAAAA
CAGGCATTTTACCCGTTATAGCCACTATTCCTTTTAAAACTTCAGTAGAAGAATTAGAAA
GATTGTCGACCACTACTACTTCAAATCCTTTGTTCTGTAATTCAACTACTGTGTGCGAAC
CTATATAGCCCAAGCCTCCTGTAACTACAATTTTCATAATTTATTTTTTTAGGTATAAGC
GTTTAGTTCGCACTTGTTAAGTGCTTATTTTATTGATATTTATTTACAATTCACCATCTT
TCTTATTAACACATCGAATATTGTATCCATATTTGACCTTCTGTTGTATCTAAAATGGTA
TTCATCAAGATAATTTTGCATACGGTCTTTACTGCAATGGTGATGAATTCCTCGGAGCCA
TCCTTTTATATTCATTATGTGTATATGTAGCTCTTTAAAGTTCTTTCCATCTTCTGATGC
AACTTGTTTCAAATTTTTAAACTCCTTTTTTAAAGGTGTGTAACCTTTCCATTTATCCGA
AACTACTTCCGCTTCGCTTGAAACATATTTGGTTAAGAAAGCACCTAATTCTATTGCCGA
AGAATGTTCAATAGCCTCAGCGTAAGCTCGACCAACACCATCTTCTAAAATTTCAACAGC
CAAGACAATTAATTTTTTCAACCCTTTACTCCTTCCTTTTTTACCTTCTTCTGGACCTCC
AATCACAAACTCATCAACGTGAATAACCCCTGTTAATGGGCTTTTTAGACTGCTCTTCAT
TACTTGCTGTAGTTTTTGTTTGAATGCCCAGCAGGTCATTTGTCGAAGTTCAAATTCATT
ACTTAATTCTAAAGAAGACATCCCTTTTTTCTTCGTACTTATTTTGAAAACAATATGAAA
GGCTATTAGTATTGAAAATTTAAGCTTTTCAAACATAGTTCCTGCTGTTGGACTTTCATC
ATATCGGCACTTGGTACAACGTCGGTTATGGATGTTTTTTCCTTTCCCAAATTTATCATT
ATTACATCGTTTACAATTATAGCCACTAAGCCATTTTATCTCAGATAAATATTCTAAACA
ATCCTTATCTTCTTTAAATCTTTGGTTAAATTTTATTGAATTCACTCCTCTGAAAATATT
GCGCTCTGTCATTTGACAAAGATAATTTATTTGCGACCTAAACGCTTATACCTATATTTT
TTAATATAATTAATTTTCATTCTTATTAAATAGGAACTAATTTTTAAATAATTTTATAGG
TATAAGCGTTTAGTTCGCACTTGTTAAGTGCTTATTTTATTGATATTTATTTACAATTCA
CCATCTTTCTTATTAACACATCGAATATTGTATCCATATTTGACCTTCTGTTGTATCTAA
AATGGTATTCATCAAGATAATTTTGCATACGGTCTTTACTGCAATGGTGATGAATTCCTC
GGAGCCATCCTTTTATATTCATTATGTGTATATGTAGCTCTTTAAAGTTCTTTCCATCTT
CTGATGCAACTTGTTTCAAATTTTTAAACTCCTTTTTTAAAGGTGTGTAACCTTTCCATT
TATCCGAAACTACTTCCGCTTCGCTTGAAACATATTTGGTTAAGAAAGCACCTAATTCTA
TTGCCGAAGAATGTTCAATAGCCTCAGCGTAAGCTCGACCAACACCATCTTCTAAAATTT
CAACAGCCAAGACAATTAATTTTTTCAACCCTTTACTCCTTCCTTTTTTACCTTCTTCTG
GACCTCAATCACAAACTCATCAACGTGAATAACCCCTGTTAATGGGCTTTTTAGACTGCT
CTTCATTACTTGCTGTAGTTTTTGTTTGAATGCCCAGCAGGTCATTTGTCGAAGTTCAAA
TTCATTACTTAATTCTAAAGAAGACATCCCTTTTTTCTTCGTACTTATTTTGAAAACAAT
ATGAAAGGCTATTAGTATTGAAAATTTAAGCTTTTCAAACATAGTTCCTGCTGTTGGACT
TTCATCATATCGGCACTTGGTACAACGTCGGTTATGGATGTTTTTTCCTTTCCCAAATTT
ATCATTATTACATCGTTTACAATTATAGCCACTAAGCCATTTTATCTCAGATAAATATTC
TAAACAATCCTTATCTTCTTTAAATCTTTGGTTAAATTTTATTGAATTCACTCCTCTGAA
AATATTGCGCTCTGTCATTTGACAAAGATAATTTATTTGCGACCTAAACGCTTATACCTA
TAATTTTATTTTATCCATCGTTTAAATATAACTATTTTTTTAATGCTTTTTCATAATTCT
TAAAAAGCCATAACTATATTTCTTATTTCATCCTTTTAATTCCCAGTTTGAAGGGGCAGA
AATTTCTTTCCAATTCGTTGTATTAAAATCTGTTTTGAAGAAATCTTTTATAGGATTTTC
TTGAGCAGAAACAAAGTAAAAAATTGTTGAAAAATACACGTTAAAATTATTTTTCTTTTC
ATAAACCACTTCTTAAAAGCCTTTTTTATGCTTGATTACTGCTATTTCCTCTTAAAATAT
TATACCGTTTTATAATGAACATCTGATAAATTTTTTAACACCTCTGCACTTTTTTCAGGA
GTAATATCTCTTTGTGACTCGCCCATCATTTCATAGCCCACCATAAATTTTTTCACGGTT
GCTGATCGCAATAATGGTGGATAAAAATGCATGTGAAACTGCCATTCTGGATGCAATTCC
CCATCCGTTGGTGCCTGATGAATTCCTGACGAATACGGAAAGGACGTGTTAAACAAATTG
TCGTATTTAGTTGTCAATTGTTTTAGAATAGAAGCAAAATCAGTCGTTTCGTCTTCAGTA
AAATCAGTAATTCTTCCGAAATGTCTTTTGCTAATAATCATTGTTTCATAAGGCCAAATT
GCCCAAAAAGGAACAAGTGCCGCAAAATTAGCATTCTCGATAACTATCCTTTCTCCCAAT
TTTAACTCTTCCTTTAAATAATCCTGCAAAAGGTTAGTTTGGCGTATATCGTAATACGCT
TTCAAGCTTTTTTGAGTCTTTTCTACCTGAGTTGGCAAGGACGATTGTGCCCAAATTTGT
CCATGTGGGTGCGGATTGCTACAACCCATAACACTTCCTTTGTTTTCAAAAATTTGAACA
TGATTAATATAATCTATTTTCCCCAAGTTTATATATTCCTTTTGCCAAGTTCGAATGATA
TTTTCAATGGCATCAATCGACATTTCGGGCAAAGTCAAATTGTGTTTTGGCGAAAAGCAA
ACTACTCGCGAAATGCCTCTTTCGGGTTTTGCCTTAAAAAAAGTTGGCTTTATATCGTCT
TCAAATTGTATTTCTTCTTGCTTCAAAGCGGCAAAATCGTTTTCAAAAACAAAAGCTTCT
TCGTAGGCTGGATTTACCTCTCCATTGGCTCTAACATTACCAGGACACAAATAACAAGTT
GCGTCATATTCTGGCAAATTGTTAGCCGTTACTGCTTCATTTTGTCCTTGCCAAGGGCGT
TTAGATCGGTGCGGAGAAACTAAAACCCATTCGTTGATTAATGGATTGTAACGTCTATGA
GGGTCTTCGTTAATATCAAATGTTTTCATCTTATTTGCTGGTATAAAGTGATGTTCCGTT
TCCTATTTTTACATCGTAAGCTTTTAATTCTATTCCAAAAGTCTCCATGTATAATTTAGA
AAGTTTTGTTTTTATTGCTTCTTCGCTTCCTTTTTTAATTAAATTTATGGTACAACCGCC
AAAACCGCCTCCCATTAAACGGGAACCAATTACAGCATTTTCCTTTTTAACTGTATGGAC
TAAAAAGTCTAATTCAGCACAACTTACTTCATATTCTGTTGATAATCCTTCGTGCGTTTC
GAACATCAATTGTCCCAAAGTTTGAATATCGCCTTTATCTAATGCAGCACAAGCTTCAAT
CACACGTTTAATTTCTTTTACTACAAAATGGCTTCTTTTAAAAACAGCTGCACTCATTAA
ATGTTGCAACGATGTAATGTGTTGTTCCTTACAATCTCTAAAACTACTTATTTCTGGAAA
ATTATTTTTAACAATAGCAATTCCTTCTTCACATTGTTGTCTTCTTTGATTGTAGGCCGA
AGTCATTAAGGAATGTTTCACGTTCGAGTCTAATAAAACTACCGAATAATCACTAAATTA
GCCTCGTGGTATTCAAATTCTAAAGTTCTACAATCAATTTTTATAACCTTGTTTTCTTGT
CCCATGACGCTCGAAAACTGATCCATAATTCCGCAATTAATACCAACCCAATGCTCTGAT
TTTTGTCCCATCAAGGCAATATCAATTGGTTTTATGCCCAAATTAAACAGTACATTAATG
CCATACAAAAAACCACATTCTAGCGCTGCCGAAGACGACAATCCAGAACCCACAGGAATA
TTACTGCTAAAAACGCAATTAAAACCTTCAAAAACAAAACCGTTAATTTTCAATTGATTG
ATAACGCCTCGCAAATAATTAGTCCAAACTTTTTCGTCTAATGCAACCGTATCGCTTAAA
TTAATTTCGAATTCATCCTCAAAATCGATAGCAATTATTTTTGAAGTTCCTGTATTATTT
TTTTCGAAAGCAAAGCAGATGATTTTATCGATTGCCGCAGGCAAAACATAGCCATCGTTA
TAATCTATATGTTCGCCAATAATGTTGATTCTTCCTGGCGAAAGGACTATTTTTTCTGGC
GATGAACCAAAAGTTTCTTGAAAAAAAGCATTCGTTTTATGTATTAAAATGTCATTCATT
ATTTAAAAATTGAAATAAAATTAAACTTTAAATTTATAAATCGTTTGGTGTGAATAGGTT
TCTCCTTTTCTCAAAATCGAACTAGGAAAATGATTGTGATTAGGAGCATCCGGAAAATTT
TGAGTTTCAAAACAAATGCCACTTAACGCATGATAATTCGCTTTTTCTTTTCCCTTAATT
TGATCAAAACAATTTCCTCCTACATAAATGTGAACTGCTGGTTGATTCGTGTAAACCAAC
ATTTTAAATCATTATTCTCGCTAAAAAGAGATGCAGCTAATTCCTTTTTATCATCCAAAA
CAAATGTGTTGTCAATTTTCTTAGGGCATTCCCTTGGCAAAGAAAAATCAAAAGAATGAT
TGTTTAAATCTAGGTGTTTTCCTGTTGGAATATTTTCATTATTTGTCTCCAATATTTTTG
TTGCATTGACAAATAATTTCTGATTGACAATGTCTTTCGCATGTCCGTCAAGATTAAAAT
AACTGTGGTGTGTTAAATTTACTATCGTGTCTTTAGTTGTCGTTGCCTTATATTCTATAA
TCAGTTCATTTTCTTCAGACAAAGTATAGGTTAATTGAACGGATAATGCTCCTGGATAAT
GCTCCTCGCCATCCAAACTAAGGTACTCCAAGGTTACCGACGGATTGTTATCGAGATTTA
TGCTTACAAGATTCCATTTTTTTTGACTAAATCCACAATTTCCTCCGTGAAGCGAATGAT
TGTTGTTGTTTTTATTTAGCTGAAAACTTTCGCCGTTCAGGTTAAAAGTTCCATTGTTAA
TTCTACCTGCAAATCGACCAACGGTAGCCCCAAAATAAGGTGCTCCTTCTAATTCGAATG
ATTTTAAGTAAGCTTCTAAATTGTCAAACCCTAAAACAACATCTACCATTTTACCGTCTT
TTAATGGTATTTCTAAGGAAGTAATAGTGGCTCCAAAATTGACAACCCTCAGTTGCATTC
CTTTTTTATTGGTTAATGTGTAATGCTGAACCGCTGCACCATCTGGCAACAATCCAAATA
ATTTTCCGATTGGTTTTTCTGTGAAATTTGACATTTATAATTTTCTGAATTTCAAAAATA
TAATAAATCCCTATATTTACATACCAGTACATACCAGTTTTTGTATCTTGCAAAAAATTT
AATGAATATGAAAATTATTTCTATCCAAAATAATCTTGGAATTCCTAAATACAGACAAAT
TATTTCCTCGGTTGAAAATGCCATTGAAAATGAAAAACTAAAAAAAGACGAAAAATTACC
ATCAATAAATAAAGTTTGCCTAGAATTTTCATTATCACGTGATACCGTTATGCAAGCTTA
CGAAGAATTAAAAAAAAGAGGCATTATTTATGCTATTCTTGGCAAAGGTTTTTATGTAAA
AAGTACGGAAATTAAAATAAAACAAAAAATATTTCTATTGTTTGAGGAGTTGAATATTTT
TAAAGAAGATCTTTATAATTCCTTTTTAGATAATATTGGAAAAAACGCTCAAATAGATAT
TTTTTTCCATCATTTTAACAGCCAAGTTTTCAAAAAACTAATCCATGACAGTAATGGAAA
TTATACCAAATACATCATAATGCCTGCTAATTTAACCGAAGCTGCCTCAATTATAAAAAC
CCTACCAGTTAATGAAGTCTATATATTAGATCAAACGAATTTAGACCTCGAAACCTATCC
CGCAGTATATCAAAATCACAAAAAGGACATTTATGAAGCTTTGCTAAAAGGAAAGCACAA
TCTAACAAAATACAGAAAACTAATTTTAATCTTTCCCGGATTTAGAGAACCCTTAGGAAT
GAAAGAAGGATTCGAAAAATTTTGTGTTGATTTTTCTTTAGAGTATGAAATAATTACCGA
ATTTAACAGTCGAGAAATTAAAATTGGAGAAGTATACATTATACCAAACGACAGAGATTT
AGTAAGTGTAATCGAAAAGTCGAAACTCAAAAACTTAAAACTTGGTCAAGATTTCGGAAT
TATTTCTTATAATGAAACCCCATTAAAAAAAGTGGTAGAAAATGGCATCACAACCATTTC
AACTGATTTTAAAGCCATGGGAAAACTGATGGCTAAAATGGTTTTAGAAGGAAACAATGA
ACAAGTAGAAAACAAGTGCGCCTTGATTTTGAGAAATTCTTTGTAAAAAACCAAAAAAGC
CCCTTCTTTTCGAAGAGGCTTTTGTACCCGTAACAGTTGAGTTGTCGAATCTTTTCATTG
AAGATTTGAAGAAATTGTCCCACGCTTATAAATTGTTGACGAGGGACAAAACCCCATAGA
ATACTACGGTCGTTCTGACTAATTAAAAAACATGCATCCAAACTATTTACAATTTATTAC
AATCAATTATGATTGTGAATAAATATTTTATGTCCGAGGGAACTTTTCCAACTTTCCAAC
ATATTTATTATAAAATAACATATCCAAAGGGAATTAAAGCCGTTCCCTAATAGATATGAT
GCGTTTAATCAATAACAAAAATGCAACAAAATGAATACTTAACAGTAAAAGAAATTAGCA
TCAAATATGACATGGGTGCTAGAAATGTTAGAAAAATAATTAGCAAACTAACAGTGAGTT
GTAGCGAAGCTACACTTTACAAAAATAAAAATGGAGAATGGCAAGTACATCATTTGCTAG
TTCCAAAGTTTAAACCTCAACGAATAAGAAAGAATAAATACTATGCGCTAAGCATCGACC
CATGTACTGATTATTCAGTAGCTGACATTGATATAGTGATGAGGTTTGCCTATCAGCAAA
TGGGTAATGATATACTAGAAATCAACTATGTGGTGGAGCAAAAGAAAAGCAACAACCGAA
ATCATTTACATTGTTATGTCAAATGCTCGAACAAGAAAAAACTACTCGATTGCTTTAAAC
TTGGGTTCAGTAGAATAAGTTATCACGAAAGCGTGATTTTTGACCTAAATGGCTGGAAGG
ACTACATAATGAAAGACGGTAGTCAAATAATAACATTAAAAAATTAAATTAATTATGTAG
GTATAAGCGTTTAGGTCGCAAATAAATTATCTTTGTCAAATGACAGAGCGCAATATTTTC
AGAGGAGTGAATTCAATAAAATTTAACCAAAGATTTAAAGAAGATAAGGATTGTTTAGAA
TATTTATCTGAGATAAAATGGCTTAGTGGCTATAATTGTAAACGATGTAATAATGATAAA
TTTGGGAAAGGAAAAAACATCCATAACCGACGTTGTACCAAGTGCCGATATGATGAAAGT
CCAACAGCAGGAACTATGTTTGAAAAGCTTAAATTTTCAATACTAATAGCCTTTCATATT
GTTTTCAAAATAAGTACGAAGAAAAAAGGGATGTCTTCTTTAGAATTAAGTAATGAATTT
GAACTTCGACAAATGACCTGCTGGGCATTCAAACAAAAACTACAGCAAGTAATGAAGAGC
AGTCTAAAAAGCCCATTAACAGGGGTTATTCACGTTGATGAGTTTGTGATTGGAGGTCCA
GAAGAAGGTAAAAAAGGAAGGAGTAAAGGGTTGAAAAAATTAATTGTCTTGGCTGTTGAA
ATTTTAGAAGATGGTGTTGGTCGAGCTTACGCTGAGGCTATTGAACATTCTTCGGCAATA
GAATTAGGTGCTTTCTTAACCAAATATGTTTCAAGCGAAGCGGAAGTAGTTTCGGATAAA
TGGAAAGGTTACACACCTTTAAAAAAGGAGTTTAAAAATTTGAAACAAGTTGCATCAGAA
GATGGAAAGAACTTTAAAGAGCTACATATACACATAATGAATATAAAAGGATGGCTCCGA
GGAATTCATCACCATTGCAGTAAAGACCGTATGCAAAATTATCTTGATGAATACCATTTT
AGATACAACAGAAGGTCAAATATGGATACAATATTCGATGTGTTAATAAGAAAGATGGTG
AATTGTAAATAAATATCAATAAAATAAGCACTTAACAAGTGCGAACTAAACGCTTATACC
TATAATTATGATAGAAATTAACGATTTTAAATACAATCCTACTCTTCGTAAGATGTTGGT
AAATTACTGTATAAGAACTTATGAAGAGGATGCAATTTTAGATGATTGGCATTTAATACA
GGAATACAATCTTTTGAAAAAAAATAACGAACTCCATTTTCTTTTTGATGAGGAGTATCT
AATCAATTATCTAAAAGATGGAAACAATAACAATGGATGACAAAATCAGGTTAAAACAAA
TGCAAATTCAGATTGAAAATGAACCTCAGCGAAAACAAGGGTTACAAAAGCAGTTACAGA
AGTTGCAACTCGAAAAAGAGATTGAAGGAATTCGAAAAAGAATAGAACAATTGGGATGAT
ACCCCCGCCCCCTCACTAAATTCAAAATGTTTTAGTCTCGTTACCTCTAAGCTTTTTGAG
GGTGTACTTTGTTGAAATATGGGGTCTTCTGATAAGTAAGCGAGGTATGGTAAAAATTTT
TTTTAGATTTTTAGGAACATATTTGTTCCTTTTGGTATGCAGATTCTCCAGTATTTATTC
TGTCGACTATTCTTAAAAACATCGTTTTAGAGCTTAAAAAGGAGCATTCCATCGAAGGGA
TGCGTGAAGTGTTTCGTAAAAAACGAAAGGGTTGTGCGATGCACGACCCTTTTTGTTTTA
AATACTTATGCTGTAATAATTTTTTGAATTTTCTGTGCAGTTCCTAAGCTACAACCGCCT
ATTTTTGAAGCTCTTCTAAGAGATTCGCCATTTTTTAATTCACGGACAACTGACTTGTAT
TTGATAAGAATTTCTTCGTTGGTCATTTTTGTTCCGTACAGGCGACCAGTATATGTGCCT
TTGGCTTTGGCTAGCTCGATTCCTTGTCGTTGGCGTTCTAACATATTATTACGTTCCATT
TCGGCAACGTTCCCCAAAACACTTACAATCATTTTAAAGCTTGGATTCGTTTTGTTGTCG
ATTAGCGAAAACATTCCGATATTCTCTACAAAAAGTTTTATAGATTTTTCGTTGAAAAAT
TCTACCATTGTCAAAATATCGATGATGTTTCTACCAAGACGGTCGATTGATGCGATGTGA
ATTTCGGTAACGATTCCAGTTTCGATGTCTGCTAAAAGTTTCTTAGCTTCTTTTCGTTCG
ATGAATTGGATTGCTCCCGATGTTTTATCGATGTAGATTTTTGTGAATTCTTTGGCGTTT
ACTTCTTGTCGACCTGTGTTTTGTTCTTCGGTTGAAACTCGGATGTATTTTACTTTTGAC
ATTTGGCTTATAATTGATTACAGGACAAATATAGTGTATATTTTTAGACTGGCAAAATTA
TACGCTTAAAAACCAGGTTTTTAGCTAAAAAAGGTGTGCCGTTTTGAAGCATGGTCTTAA
ATTGAACGCTTTCTAATATTCATTAAAACCTGTGAAAAATTCTTCTAATGTAACATTCAT
TAACTTTAGAATCCTTATAAGTGTATTTAGTTGGATATTTGCACCAGCTTCATACTTTCC
GTATTGTGGTCTGCTTATATTATTTTCATAAGCAAAGTACTCAGAATTTGTGTAACCAGC
TTTCTTTCTGAAATATCTTAATCTTTCGCCTATTTTTTTTAGGTAGATAGATTCTTCATT
TTCAGCTTCGTCATTAATATTTTCCCTATTCTTTGAAGTCATATTTCTACTCTTTTTAAA
GAGCAAATCAATAGAATGTCTTCAAATTATGTAACTCTAAATAAAGAGACTCTATATTTA
GATATTTTTTTATATTTTTGTCAGGATTTTAAACTAATTAAAAAAATTAAAATGAAACAA
GCCTTGAAAATTATAGGAATTATGTCGTTTGCCATATTTCTTTTTGTAGCAATTGTATTA
ACAAAATTCAAAAACAGTATTGATGATGATTATAATAAAGACCATCCAAAAACACAAAAC
ATTGAAGAATTAAAAGCATGGGCGCAAAAAGAAATCGTTCAAGATTATTGCGAAAGATAT
GCGAAGGTCAAAAACATCAATAATGAAACTAATCAACAACGAGAACTAAGTCGTGTTGAG
AATAGTAGATTTGAATATGTACCGCAAAAAATTCGCAATGTAATTGAAGAAAACGACTTA
CCTGATAGTTATGCTGATGAATTATATCATTACGTTGATGATGAAATAAATAAATGTCAG
TAAAATTTAAAATAGACGATTCTATTTTTAAATGATGTTTTTTACAAAAAAAACAAATAA
TTTAACACTAAATTAAATCAAATTTTATGAAAAAAAATCTATTAATTGCATCGGTAGTTT
TATTAACTATGTCAATGTTTATAGGGTGTTCAAGTGATTCAAATGACGATGCCAACAATT
CCTCAAAATCGTCATTAAGCTTTACACTAAATAATGCACAATACGAGCATGATTCCGCAA
TTTCTGAAATGTATTGGGAAAAAAGTACTACTACAACTACGAGTGTCAATGAGTTTAAAA
TAGTCACATCCCCAAAAATAAAAGGAGTTCCTTGTGATTTTTTAGAAATACTTGTTTTGA
GAATTAGAACGACTGATAATGTATTAGTTGCAAATAAAACTTACGATTTATACACAGATA
ACATAGCTGCATATTTACCGCTAAATGACCCAGCTCTCTGCTATAAAGAAGTAAATTTAT
GGAGCAAAAGTGGAACATCAGGTAAAGTAAAAATAACAAGTTTTGACGGAACGATTTTAA
AAGGAGAATTTAGCATAAGTAATTTAACCAATGACAATGGATTACCATTAGGTTACTGTA
ATGGTACTAAAATAGTAGAGAAAATATTCAATATTACGAATGGTACATTTACTGCAATTC
CATAATTTTTTTTAGTACTGATAATAAAGCCACAGGATTCTGTGGCTTTTCTATTTACAC
ACATGTATAATTAAAGATTTTAGTTGCATTATTCGAAATAAATTCGTAACTTCGTAACAA
GTTGCTTAAAAAGCTACAAATGATTCTTAAATCAGCTCTTTTTAAACAATTTACTCAGAA
CCGCATGAGGACAGTTCAAACTGTTTAGACGATAACTTTCAATTCCCACTTTGTATTTCA
AAAAGTGGTTTCAGCAAAACACAAAATTTTCAATAGGCATTTATGTCTATTTCGCTATTG
GTCTCATTTCGCTCGAAATGGAGATTCTATACGTACAGTTTATCTAAATCAGTTTATGAG
ACTTATTTAGACATGGTCTTGCTGTGACCAAAAATAAAGAGAATTCCACCGTCAAAATAA
AAAATTGGAAAATGACGACTGAGAAACGAAGTGTTAAGTACATTCTAAAAATTAATAATA
CATTTTGTTCCAAACCCATTCAAAACATCATTTAGGTTCAATTTTAAATTTTCAAATGAA
GTATAAGCCTCAAATTTTAACCATTTATATTTAACAAATCTCCACAAGATTTCAATTAAG
TTCAATTCTGGCGAGTAAGGTGGAATAAAATAAATAAGTAAATCTAACTCTTCCCATTCT
TTGATTTTTTCTTTGAATTTCTTACTGGTATGAAGCGAAGAGTTATCCAAAACCACAACT
GTTTTTTTAGTTATATTCTCAACAAATTTGTCAAAAAAGACAATCATCTTTTCAGAATTT
ATTGTTGTTTCAAAAATATCAAAAACCAAATTACCCAATGTATTCATTAAACCAAAAACA
CTTACGCTTTTCCCCCGAATTGCAGGCAATAAAATAGGTTCTCCTTCAGCTTGCCAAGCA
TACGGAACATTCGGCACTAAACTAAAATGACTTGCGTCACCGTAATATAAGTCAATGTAT
TGTTCCTGATTTAATTGTGACAATTTATCCAATTCCTTTTTTGAATTTAGAAAAGCGCTC
TCACAACGTTTTTTTTTCAAAGATTTACGGCATCTTATCCATTTATATTTTAGTCTCTTT
TAAAAAATTTATGAGTGTTTGTTTTGTTATTTTTATTTGATGCTCTCGCTCTAAAATATC
CAAAACCACATTCAAATTTCTACTGTTTTCCTTTACTAGTTCAGGTATTAGGTCAGCTAC
TTTTTTTAGTTTTAATTTTGCGCCACGACCTTTTTTAACGCCTAATGTTTCCTGTTTGTC
TTTTAATGTTTTAGCCATTTCCCAAGCATTAAAAAACAATGTTACTCGTAATCTTCCAAC
CTTCATAATTCTAGAAATTTCCATTATGGATTTTTTGTCAACAGAAAGTTTTAGAAACAT
ACAGCGCTCCCTGACTACCGAATTAGGGGAGTTTCTATACAAATAATCCACTACTTTTTT
TTCCTCCTCTAATAATTCTACATATCTCATTTATGTCGTATTTAAAATATAAATATACGA
AAAATATGTCAAAAATAAAAATGTATTACTAATTATTTTCAAGTACTTAAGTATAACTGA
ATGCAAAAAAAAATTAAACAAAAAAGGAATAGAATATACTGATAATGAAATAGAAATTAT
CAGAAACACACTCTACAAATTAGCAGAGGTGTGCCGTAATCAAATTAACAATAAAAATAC
AGAAAAATAAAATGGAAAACATAAACGTAATAATTTACAGTCGTGTAAGCACTGACGAAC
AAGCACAAAAAGGATTTAGTCTTGACTACCAAGAACAAACATTGATGAGCCATTGCGAAA
GAATGGGATACAATCTAGTTAAGTCATATAGAGAAGACCACTCAGCTAAAAACTTCAAGA
GACCCGAATGGACAAACTTGAAAGCATACGCAAAAGCTAACAAGAAAGCAATTCATAAAG
TATTATTTGTCAAGTGGGATAGATTCTCACGTAACACAGAACAAGCTTTAACAGTCTTGC
GAGAGTTCGATTCAATGGGAATTGAATTGAATGCTACGGAACAGTATTTAGATATGTCCA
ATTCAGACAACAAAATGGTACTTTCAATTTATCTAACAGCTGGAGAGGTCGAAAGAGATA
AAATTTCAAGCCGAACGATTAGCGGAACATACCAAGCAAAGAAAGAGGGTTATTTTACAG
GAAAAGCACCGTATGGATATGACAACTTTCGAGATGAATCCAAAAAATCAACATTGAAAC
CAAACCAATTTTCTTTTTTCGTTAAAAAAGCATTTGTTGAGGTTGCAATGAATATTGAAT
CAGTTGAAACGATTCGCAAGAAACTCAAACAAGAAGGAATGAAGCTTGAAAAAAGTGCTT
TTAGCGAGTTGCTTAAAAACGTAGTATACATAGGTAAGATTAAAGTTCCTGAATTCAAAA
AGGAATCCGCAATGGAGGTAAAAGGCAAACATGAAGCTTTGATAGACTTGGACACATTCA
ACAAAGTACAAGCTATCTTCAAAGGTAAAAGATGGCACGGAACAAAACCAGCACACAAAA
ACCTAGACTTTCCACTACGTGATTTTCTAACGTGCGAGGTTTGCGGTCACCAAATTACAG
GTAGTCACTCAAAGGGCAGAAGCAAAAAATATCCTTATTACCATTGTAGAAATAAGTGTG
AAACTAGAGTTTCAGTCGATGAAGCTCATAACAGAATAGGAAGCATTCTTTTCAACTTAC
AAATAAATGAAAATATTAAAGATTTGTTCTCAGATATTTTAAAGGATTCTGAATCTCAAA
TAAACGGAGATAGAACCATTCAACTTCAAAACAAAATTGAACTTCAAAAGGTTTTAAAAT
CCAAAATCGAAGATACAGAAGACTTACTTTTAAGCAAGGACATCAATAAAGAAAGATTCA
ATAGTATCATTGAACGTATCAACGGACAGCTTAATGACGTCAATAATGAAATCGAAATAC
TTAGCAAGAGAACGGATTCAATCAAAACATACGTTGATTCAGGACTAGAGTTACTCACAA
AATTAGATATAATGTTTGCTAATGGCGATTATGATGGAAAAAGAATAGTAGCGGGTTCAA
TATTTACTCAAAAGCTGATTTTCGGAAATGATGATTGTCGAACCGCTAAAGTGAATGAGG
TCGTTGAGGTTTTGACTAGGAATAACAAGGGTTCGGAAGGTTATAAAAAAGAAAAGCCGT
CATTTCTGACAGCTTTTCCGCTTACGTACCCGGAGCCGGAGTCGAACCGGCACGGTTTCC
CACAGGTGTTTGAGACCAGCGCGTCTACCAATTCCGCCATCCGGGCTTAGCAGACAATGA
AATAACAACAGCTATTTCAACGCAATAAAAAGTGGCTATTCGTATAAATTAACCCGCTTT
TTGTTTAACACGGTGCAAATGTAAAAAATATTATTAGAACACAATTAAAAATACTTAAAA
TTTTCCTTTCAGAGTTCAATTTTATTCCTAAATTTGCACCTCGATAAAACGAAATACACT
AACTAACTACATCCGAGACACTTATAGCATTGTGGCTTTTAAACATAAAAGACAACGACC
AATTATTATGGAGTGCAGCGGAATAAAAACAACAAATAAATGTCACACTTAGAGCCAGAA
GCTAAAATTTTTGCGTGTTCACAAAGTGTTTACCTCGCAGAAAAAATAGCCAAGGAATAC
GGAATTCCATTGGGTAAGGTTACCATGTCGAAATATAGCGATGGCGAATTTCAGCCATCT
TATGAAGAGTCGATTAGAGGTTTGCGTGTGTTTATCGTTTGTTCTACTTTTCCAAGTTCT
GACAATTTAATGGAATTATTACTGATGATTGATGCTGCAAAACGGGCTTCGGCCAGACAC
ATAACAGCAGTAATCCCTTATTTTGGTTGGGCAAGACAAGACAGAAAAGATAAGCCAAGA
GTTCCGATTGGAGCTAAATTAGTAGCTAAATTATTAGAAACTGCTGGTGCAACTAGAATG
ATGACTATGGATTTGCACGCAGACCAAATTCAAGGATTCTTTGAAAAACCAGTTGACCAT
CTTTTTGCTTCGACAATATTTTTGCCGTATGTAGAAAGTCTAAATCTTGATAATTTAATG
ATTGCATCCCCAGATATGGGTGGTTCTAAAAGAGCTTATGCTTATTCTAAGTTTTTAAAT
TCAGAAGTGGTCATTTGTTATAAGCAGCGAAAAGCGGCTAATGTTATCGAAACAATGGAG
TTGATTGGAGAAGTAAAAGGCAAAAATGTAATTCTTGTAGATGATATGATTGATACAGGA
GGCACATTGGCAAGAGCCGCCGATTTAATGATGGAAAAAGGCGCACTAAGCGTTAGAGCT
ATATGTACACACCCGATATTATCTGGTGGGGCATACGAAAAAATAGAAAATTCGAAATTA
CTCGAATTGATAGTAACCGATTCTATTCCTTTAAAACAAGCATCAAACAAAATTAGAGTG
GTAAGTTGTGCGCCTCTTTTTGCAGAAGTTATGCAAATGGTACAGAATAATAATTCCATT
AGCGGAAAGTTTTTAATGTAATGCACAAGTGATTCGCTTTTAGTAAGTAGTGAATAGCCA
TTTGGGAATACCAAAATTCACTAAAAGCTACAATCAAAAAAAGTAGATAGTTCTTTATGA
TTAGCTAGTTACTAATCACTAATTACCAATCACTTATAAACAAGAGTTTAATAATTAACT
ATATAAATTTTTACAATGAAATCGATTACAATTAAAGGATCAGAAAGAGAAAGCGTGGGC
AAAGTTGCTACTAAGGCCTTACGTAATGCTGGAGCGGTTCCTTGCGTGTTATACGGAGGA
AATCAACCAGTACATTTTTCGGCAGACGAAAGAGCATTCAAAACATTGGTTTATACTCCA
AACGCACACACAGTTGTGATTGATCTTGGCGAAAAAACATTCAATGCTGTTTTACAAGAC
ATTCAGGTTCACCCCGTGACTGATAAAATTTTACACATTGACTTCTTTCAATTATTTGAT
GACAAAGAAATCACTATGGAAGTTCCAGTAAAAATTACTGGTGTTTCGCCTGGTGTTTTA
TTAGGTGGTGATTTACGCTTAAATACTCGTAGATTAAAAGTAAAAGCTTTGCCAAAAAAT
CTTCCAGATAATATCGAAGCTAATATTTCTGAACTTCAAATGGGGAACAAATTGTATGTA
ACGAAATTGGTTTCGGACAAATACAAATTATTGCACCCAGACAATACTGTTGTTTGTCAG
GTAAGAATTTCTCGTGCGGCTATGAAAGCAGCTCAAGAAGCAGCAAAAGCAGCAAAAGCA
CCAGCAGGAAAAAAGAAAAAATAATTTTTTTCGAACCATTCAAGAGAGCATCAGTTTTAA
CTGGTGCTTTTTTTGTTTTATGAAGCATCGCGGATGCCCAATCTAAACCCTTTTTCAAAT
TTGCAAATTATCTTATTTCCAAATTAAGTTATTACATTACTTTTGTAAAATGATAAAATG
GATAAAAAACCTGTTTTCATCAACAAAAACAGAAGACAATACAGCATACATGAAGAAATT
TTTAATCGTCGGACTGGGTAACATTGGCGCCGAATATGCAAATACCCGACACAATATTGG
TTTTAAAATCGTTGATTTTTTTGCCAAAAAAGAAGGAGTTACCTTCGAAACCGCAAAACT
AGGTTCGCTTGCCGAATACAAATATAAAGGAAGAACTTTTTTTCTGTTGAAACCCAATAC
GTATATGAATTTAAGCGGAAAAGCCGTAAAATATTGGATGACAACAGCAAATATTCCGCT
CGAAAACATCATGATTATTACCGATGATTTAAACCTCCCTTTTGGAACTATCCGCATGAA
GCCAAAAGGAAGTGACGGAGGTCACAATGGTTTAAAAAACATTAACTTAATTTTGAATAC
CACGAATTACACCCGATTTAGATTTGGCATCAGCGACGAATTCAAAAAAGGAAAACAAAT
AGATTATGTACTTAGCGATTGGGCTGATGATGAAAAAACAAAACTTTCAGAACGACTAGA
ATTAAGTGCTGAAATCATAAAATCATTTGTCACTTCAGGACTGGAAAATACCATGACCAC
TTTTAACGGAAAATAAGAAGATGAAAAAACTTTTTGTATTCAAATTATAATTAATTTGGC
TTTTCCTAGTTTACTTTAAATGAGAAGCACTTTTAACATTCCTAATTTATTTGTCGTAAT
TTGTTTGTTTACCCTAAACTTGGTGTATTGCCAAGACACAAATACTTTATTTGGAAAACA
AAAGCACACAGAAAACGGCACTCAAAATAAGGAATTCATTAGATGTGCCACGACAGAATA
CGAAAAATTTCTGCAAGAAATAAATCCTAAGAGAATGACTGACTCTCAGTTTGAATCTTG
GGTAACGCCATTAGTCAAGCATTATCAATCGATGCGAACTTCTTCTCAAAGTGGCGGAAT
AATAACCATTCCTGTTGTTGTGCATGTGATACACAGCGGACAAACTATTGGAACGGCATC
TAATATTACTGACACTCAAGTACAATCTCAGATTAAAGTATTGAATCAGGATTTTAGAAA
AATGCTAGGAACACCTGGTTACAACACAAATCCAATTGGAGCCGATATTCAAATTGAATT
TGCTCTTGCTCTACAAGATCCCAATGGAAACCCAACAAACGGAATTGACAGGGTAAGTTT
TTGTCAAGAAAATTGGTCCGAGACAGAATTTGATTTAAAGGTAAAACCAGCAACCATTTG
GAATCCTACGTTATATATGAATATGTGGACTACTAAATTAACTGACAACACCATTTTGGG
GTACGCCCAATTTCCTGACGCTTCTAGCTTAGCTGGTCTTGATGCAACAGGTGGAAACTC
GAATTCTGACGGAGTTGTTGCTAAGTATACCGCGTTTGGAAGTATTAAGGACAATGATGG
AACTTTTTTATTAGACCTAACTTATAATAGAGGAAGAACAATGACTCACGAAGTAGGTCA
TTGGTTGGGATTAAGGCATATTTGGGGTGATGCCACTTGTGGCGATGACTTTTGTGCAGA
CACTCCTGTGCATCACGACGCTAATCGTGGCTGTCCTACGGTTGCAAATTGTGATAATAA
TGGAAACGAAATGGTCGAAAACTATATGGATTATACAGATGACGTTTGTATGAACATTTT
TACCCAAAATCAAAAGGATAGAATAACTGCCGTTATGAATAATTCTCCTAGAAGAAAAGA
GTTAAAAACTTCAACAAAAAGTACTCCGCTGAGTTTGTTTGCCAATGATGCCGAAGTAAA
AATTGAATCAAGTTGTCCATTACCTGCTTGTGGAGCTACTCCCAACCAAACAATTCAAAA
AATAACCATTTACAATAGAGGAACAAACAGATTAACTACTGCAACCCTAATGTACAATAT
CAATGGAGGTGCTAACACGACTTATAATTGGACTGGAAATTTAGCAACAAACGAATTAAA
TACTTTTGATGTGCAAATCAATTCGGTTACAGACGGAACAATACATGCTGAAATCATTAA
AGCTAATGGCGTAACAGATCAAAGGAATACCAACAACACCGCATCTGGAACATTTACACT
ACCGGGAGTACCAACAAATTACACCAGTAATGAATTTGTGTTTAGATTGCAACAAGATAA
CTTTGGGAGCGAAACTACTTGGAATCTAAAAGATGATTCGGGAACAATTTTATACAAAGG
AGGGCCGTATACAGACGCAACACCAATACCCGCTTTACTTACTCAAAACTGGACACTTGC
TAACAATCAATGCTATGTTTTTACAATAAATGATACCGAAGGCGACGGAATATGTTGCGA
TGGTGGCAACGGTTTTTATAACATTAAATCCGCTGACGGAACTATTACAGTAGCCTCTGG
CGCCACATTTTCAACAACCGAAACCAAAACTTTTAGTGTCAATTTAGAAGAGCCTGTAGT
GGCAGACTCTAATGATTTTTATATCTATCCAAATCCTGTAAATGATCTTTTAAACATTAA
AACACCTAGTCATTCAGGTTTTTTAAACAGGTATAAAATTAGCACTGTTTTAGGGCAAAT
AATTCTAACCAAAACGGTATTTACCGAAAAGGAACTCTCCGTAAACACTTCCTCTTTGAG
TAGTGGCGTCTATTTTATTTCCATAGAAAAAGGAGATAGAAAGAAAACATTACGATTTAT
TAAAAAATAATTTTGTTAGAGCTTTCATATCTTATCTTAGAAACAGAAAACCTTGAAGAC
TTGCTCGTAAATGTTGAAGAAGTAAAAGAACTAGTTGAAGTAGTCTTAAATAAGCAGTAA
GCCCATTTTTGGAATAAATCCAATTTTGAAACTAATTTTGAATTTTTTTTCTCAGCAAAA
AATTTGACTATTTTATCAATAATTGCTTTATAATCGTTAAAATCGACACTATAAATTTCT
TCAATTTGAAATGGAGTATTAAATTTACTCATCTCTTGTAGTGGATAGGAGCCAAAAAAA
TCATTAATCATTCCTTTCAAGTGGCTTTTTTGAAGTATAAGTAAATAATGTATTCATCTA
TGACTAGGAAATATGGTCTTTCCGAAAAAGGATGTCCCCCGCTACCGCACGAATCCTTTC
GTGTGGTTAGTTATCATTAAACTCCAAACATTCTAAAAACTACAACATTGTCGACTAATC
CTTTTTGACCTGAATAATCTATGGCACTATTATACACATAATCTTCTGCTTTATATATTT
CTAATCCTTTATTCTTTTGACAATAAGTAAGGCTTTCAATAAACAAATCTTTATACTCAT
TTCTGGTAAAAACATCCAACCATCCAACAACGGCAAAACTAATAGGTTCTACTGGATATT
TTGTGAAAGTTGTAAATTTACAAAATGGAATACGACATCAGAACAATACTAGAGAAAATT
ATTTTACCCATCCAAGATGGTTGGAAGTTATCTAAGTTAGATATAAGCGAAGAAAAGCTA
GAAGTGCATGTTTATCTTTATTATGAGCCAAAAAAATATAAAATAGGCGATTTAGAATAT
GACCTTTATGATGATAGAGCGGAACGTAAATGGCGACATTTAGATTTATGGCAATACAAG
ACATTTATTTATTGTAATTTGCCAAGATACAAAGACAGCAATAACAAAGTAAAAACCATC
GATGTTCCTTGGGCAGAACCTTATGAGCGGATGACTTGGTTACTTGAAAAAAAACTTTAG
ACACATTACAATGCACTAAAAGTCAGAGTAAAACGGCGAGATTATTAGGCTTAAGTTTTG
ATCAAGTACATAGAGTAATGCACAATTTTGTTGAACGAGGAATGAGTAAAAGAAGTGCCG
ATGATAGATATTATTATTTGAGTATTGATGAAAAATCAGTCTCAAGAGGACATGATTATT
TTAGTATTCTATCGGAGGAATCTACAGGAGTAGTTATAGATGTTGTTGAGGGTAGAACCA
AAGAAAGTGTTGACAAACTTTGCAACAAGCTCACTAAAGACCAGCGTGATGAGGTAAAAA
CGATATGCACAGATATGTGGGATGCTTTTATATATGGAGCAAAAACACACTTCGAAAAAG
CGATTCATTGCCATGATAATTTTCATTTAGTAGGCTATCTCAACAAAGCCGTTGATAAAG
TCCGAAGAAGAGAAGTTCGTGAGGTAGAAGAATTAAAAAAGACAAAGTACATTTGGTTAA
AAGACATCTCTAATATGACTGAAAAACAACGAATTATATTTGAATCCATCGACAAAGTGA
ATTATGAGGTCTCTAAAGCATGGAGAATAAAAGAGAATTTTAGAGACATACAATTTAGGC
AGAAAACCAAAGAAAATGCTTTTTTAATACTAGCAAATTGGAGACGAAGTGCCCTTTATA
GTAAGATTCCAGAAATAGTAGAAGTAGTAAAAATGTTCGACAGGCATTTTCAAGGAATAT
TAAATGCAATAGTAACAGGCTCTAATAATGCTAGAGCAGAAAGAATAAACGGAGCAATTG
AAGAACTAAAACGAATAGGACGTGGGTACAGAAATAAGCAAAATTTCAGAACCGCTATCC
TATTTTTTCACGGAGACTTAAATGGCTTTTCACACAAAACCCAGTAGTGTCTTGTCCTAA
AATAGGTTTACACAAAAGTGTAAAAATATGGAAAGATATTTAAAGGAACATTCCTCAAAA
TGGCAGTCTAAATATTCGGAAGAATTTAAGAGATTTGTTTGTAATGATTTTTTAACGGGA
ACTTTGACAAGAAGAGAGGTAGAAGACAAATATAATATTGGTCATTCTCGAATTTCTTAT
TGGTTAAAAGACCTTGGATATGATTATTCTCAACCCAGTATCGTAGTTTTGCCAAGTATG
GAAAATATTGAAAATAAAACACTGACATCCAAGGAGAAAGATCTTTTATTACAATTAAAA
AAAGAACTTGAAGAGGCTCAGCTTTTAGCCGAAACCTATCGAAGAATGATAACCATAGCC
GAACAGGAATTCAAAATAAAGATTGTAAAAAAGTCCAATACCAAGTGATTCAAGAGATGA
AACATAATTATCCCAAAGTTAGTTTAGGCAAATTTTGCCGATTACTTGGCGTTACTAGAC
AATCTTATTATCAATACTTTTGGCAACAAGAACAGCTTGTTTTTGAAGATGAACTAGTGA
TTTCTGAAGTATTAAGAATAAGAAAAAATCATCGTCACATGGGAGGTAGAAAATTATATG
AATTACTGCAACCCTTCTTGTTAGAACATCAAATTAAGATGGGTAGAGACCGACTATTCG
ACGTTTTATCGGCTAATTATCTTTTAGTTAAGCGTAGAAAAAAACAAACCATCACTACCA
ATTCATTTCATAGATTCAAGAAATATCCAAATCTAATTAGAGATTTTATCCCTCGTTCTC
CAAATCAATTATGGGTATGCGATATAACTTATTGGAGAATTAAAGATACTTTTCTATACA
TTAGTTTTATTACTGATGCGTATTCCAAAAAAATAGTTGGCTATAATTTAGGCAAGAGTT
TAGAAACTTCAGAAACAATTCAGGCTTTAGAAATGGCAATTTTAAGTATTTCAAATGAAA
GAAAAGAATTAGAATTGATACATCATTCCGATAGAGGAACCCAATATTGTAGCAGTGAAT
ACGTAAAACTTCTAGAAGATAGCAAGATAGGAATTAGTATGACAGAAAACGGAAATCCTC
TAGAAAATGCTATTGCAGAAAGGGTTAATGGTATTATAAAGGAAGAATATTTAAATGATT
ATCAAGTTAATAATATAGAAGATGCCAAGGAATTATTGGATGCAGTAATCCAAATGTATA
ATAATGAAAGACCTCATATGAGTATAGGGAATCTCACACCAAACCACGTACATCAAAATA
ATATTAAAACAGAAAAATTATGGAAGAATTATTATATAAAAAGTCCTATTATTGTAAACC
AATAATAGGACTAAAAATGAGTTGTAAATGTATTTTAGGATTAAGTATAAATATGTAAAC
TTATTTTAGGACGAGACAAATGAAACCTAATGCTCGGACTAGCTGGGCGGAAGTTGTACA
CAAATCTAAATGTCAACTACCTACACATAGCTAGGTTTTTCAGTATATTGTTCGTTTATT
TTTCATAAATTCGCTCGTTGCTTATGAAAAAAAAATCTGTAAGTTGCCACAAACGCTAGC
ACAATGTCATTAAGTTAAGGATTAATTTGTCATTTCGACCAAAGGGAGAAATCACATAAT
GTGAGCAACTAATGAGATTCCTCGTCCCTCGGAATGACAAAACGGAGACGATTTTGCTTA
ACTTAATGACATGGAACGCTAGCATGGGAACACTATCACTTAAATCGCATAATATGAAAA
AAAATATTCTTGTTTCGATCAAAATAAGTCTTGCTTTTTTTTGCTTGATAATCTGGAGCA
ACACCTCAGCTCAGAACAAAAAAACAGCAAGTAAAACTATATTTGGCAAAGCCGTTAAGA
TAGGAAATGTAAATCCAAATAATGGAAAAATTCGTTGTGCAACAGTAGAATATGAGGAAT
TTCTCCAGAGAAAAAATTCAAAAAGAAGGACTAATGCCCAGTTTGAAAATTGGATAGCCC
CATTAGTTGAAAAACGTAAAGCAATGCGAACCACTTCGCAAAGTGGTGGCATAATAACCA
TTCCCGTTGTTGTTCATGTAATACACAGCGGTCAAGCCATCGGAACCGCGCCAAACATTA
CCGATGCTCAAGTACAATCGCAGATTACTGTGCTAAACGAAGACTTTAGCACAATAGGAC
AGGGCTCTAGCGCAAACCCTGTCAACGTTGGTGCAGCCACTAACATTCGATTTGCTCTAG
CAAAACAAGATCCTAACGGAAATCCAACAAACGGAATCGATCGCGTAAGCTTTTGCCAAG
AATCTTGGAGTCCTAATAACGACGATATTGAATTAAATGTAAAACCCGCTACGATTTGGG
ATCCTACACAATATTTAAATATATGGACGATTAATTTAGTCGACGATACTCTTGGTTATG
CTCAATTACCCGAAGCTTCAGGCTTAGGCGGTCTCGGTTCTGGTGGCAATTCAAATACTG
ATGGTGTGGTTTGTCGTTATAGTGCTTTTGGTAGTAGTACCCATAACAACGGCTCTTTTT
TATTGAATAATCCTTATGATAAAGGAAGAACAATGACACATGAAGTGGGGCATTGGTTAG
GATTAATACACATTTGGGGCGATAGCGCTTGTGGCAATGATTTTTGTGCAGACACTCCTG
TTCATCACGATGCTAATTATGGCTGCCCTACGGTGGCAAATTGCAACAATACTGGCAATG
AAATGGTCGAAAACTATATGGATTATACAGATGATGCCTGTATGAATATTTTTACCCAAA
ATCAAAAAGAAAGAATGGATGTCATTATAAATAATGCTGCCAGAAGAAAAGAGTTAATAA
CTTCGACAAAAAATACTCCTCTAACCTTGTTTGCCAATGATGCCGAAGTAAAGGTAGAAG
CAAATTGTTCTGATGTGGCTTGTTTTGCAGGTCAAAAAATTACAATTTACAATCGAGGAA
CAAACAATTTGACAGCAGCAACCTTAAATTACACAATAAATGGAGGAAGCAATACCTCTT
ATAATTGGGTTGGTAATTTAACAACCCATCAATCTGCGACTTTTATTTTACCTATAAATT
CGCCAACAAGTGCAACCATTAATGTAAATATTACCTCTGTTAACGGAGGTGCTGATGCAA
GAAATACCAATAATACCGCAAGCGGAACCTTTATTCCACCAACTACAGCTCCAAATTATA
CTTTCACTAATTTTATATTTAAATTACAACTCGATTTATTTGGCACTGAAACAACTTGGC
TTTTAAAAAATAGTTCTGGAACAATACTATTTAGTGGCGGTCCCTATCCTGATAAAAAAA
CATTACCCTTACCAAATGCACTAAGCTTTCCATGGACCTTAGCTAATAACGAATGCTATA
CTTTTATCATAAATGACGGTGGCGTTGATGGAATTTGCTGTGGTGGCGGCAATGGCTCCT
ATTCTATCGAATCTAGCGATGGTTCCTCTATCATCAAATCAGGAGGTACTTTTAGTTTAT
ATGAAACTACCCGTTTTACCACGAGCTCGCTAGGAGCTAAGGCATTCGAGACCTCAAACG
ACATTTATCTGTATCCAAACCCTACAAAAGGGAAATTAAATATCCGTATTCCAAGCAATT
TTGATCTTCCAAACAGCTTTATTATAAGCAACAACTTGGGTCAAAAAATAAGCCAGAAAG
TGATTACGAAAGAAAATGATTTAACCATAAACACTTCGGATTTAAGTAATGGCATCTATT
TTATTACTATCGTAAAAGAGGGTCAGAAAAAAACCCTAAAGTTTATCAAGGAATAATTTA
AAAAATAGCGATTGAGAGGATTGATTTGTTTCAATCCTCTTTTTTTATCTGTTATTATTA
GTATAAATTTGCAGCATTCTAAAAATAGCCGCTTTGAAGATTTTTCATTCCATTAATGCC
TTTAATACCACAAAAAAAACAATCCTTACCTTAGGAACCTTTGATGGCGTGCATATTGGT
CATCGAAAAATTCTAGAAAAACTTACTCAAAACACAGAAAACGGAAAATATGAAAGCCTA
GTTCTTACCTTTTTCCCTCATCCAAGAATGGTTTTACAAGGAAAATCGGAAATAAAATTA
CTCAACACACTCTCGGAAAAAATTGAATTGCTCGAAAAAATTGGAGTAGAGAATCTCGTC
ATTCATCCTTTTGATGCAATTTTTTCCAAACTAACCGCGCAGGAATTTGTTCAAACGGTT
CTCGTAGACCAATTTAAAATCCATAAAATAATCATTGGTCACGATCATCGATTTGGAAGA
AATCGCACCGCAAACATTGATGATTTAATCATTTTTGGCAAACAATATGGTTTTGAAGTG
GAACAAATTTCAGTTCAAGAAATAGATGATGTTTCGATTAGTTCGACCAAAATTCGAACC
GCATTAATGGAAGGAAATATGGCTTTGGCTAATGAATACCTTGGTTATGATTATTTTTTG
AGTGGAATTATAGCCAAAGGAAAACAATTAGGAAGAACCCTTGGATTTCCAACAGCTAAC
TTACAAATTCAAGAAAATTACAAACTAATTCCTAAAAATGGAGTTTATGTTGTGAAAAGC
GTCATCAATCAAAAAATTGTTTTTGGGATGATGAATATTGGATATAATCCAACGGTAGAT
GGCGAAAATTTATCCATCGAAGTCCATTATTTTGATTTTGCTGCTGATTTGTATAATCAA
GAAATAAAAATCTACTTGCTCAAATACCTTCGCCAAGAACAAAAATTTTCCTCGGTTGAC
TTGTTAAAAAAGCAATTAGAAAAAGATAAAAATACTGCTTTAGAATTTCTGAAAAAACAA
TAAAACAATCAGAAATCATTTTTATTTCTCCTTTTAATCAATTGATACTCCATTTTTTTG
TAGATTTGGTATATCCTTACTGAATTACATAGCTATAGTTTTGTTTACTTGAAAATTGTT
TTTTCTAACCTTTTAAAGACAAATTATATGAGATTATCAAAAGAATTCACAAACGGTTTT
ATTATTTTCTTAGGAATTTCAATCTATTTTTTATTCATCAACTCAATTGGTTTTGGAGAC
AAAGTTTACCTTCGACTTTTTAACACCATTTTTGTATTATATGGAGTGAACCGAACTATC
TCCATGAATATTACTGAGGGTAAAAAAAATTTTGTTTCTAATGCCATTTCTGCAATGAAA
ACATCTCTAATAGGTGTCTTTCTGAGTGTCTTTTGGTTACTTATTTACAGTTATTTAAAA
GGTGGAGATTCCTATGTTGAATCGCTATCAAAAACCTTTTTATTTACAGGAAATCCATCA
ATAGTAACCTATTGTATTTGTTTATTGTTTGAAGGAATTGCATCCTCGGTATTAGTCACA
ATGCTATTAATGCTATATTGGAACGATCGCCATATTTCTGATTAACCCATTAAGGGTTTC
CCTTTTTTAATTACTTAGCATTGCTTCTTTAGAACAATTTAACTACTTTTGATGCATCAA
AAAATCATCTCAATGAGCATCACAAAACACGATTGGACAAAAGACGAAATTCTCGCAATA
TATAACAAGCCTATGATGGATTTGCTCTATGAAGCAGCTACCGTTCATAGAGAACATCAC
GATCCAAATGTGGTACAAGTATCCACTTTATTATCCATAAAAACGGGTGGTTGCTCTGAA
GATTGTGGCTATTGCCCACAAGCAAAACGCTACCACACTTCTATTAAAACCAATGATTTG
ATGACTGTAAACGAAGTCAAAGAGCAAGCCATTCAAGCTAAATCGAGTGGTTCGTCACGC
GTTTGTATGGGTGCTGCTTGGAGAAACGTAAAAGACGGTTCTGAATTTGACCAAGTACTC
GAAATGGTGCGTACCATTAATAAACTTGACATGGAAGTGTGTTGCACTCTTGGAATGATT
ACCGAAAATCAAGCGCATCGACTTTCCGAGGCGGGTCTATATGCCTACAACCACAATATT
GACACCTCTGAAGAATATTATAAGGAAGTTATTTCGACTCGTGGTTTCGAGGATCGTTTA
GAAACTATCAAAAATGTCCGAAAAACAAACATTACCGTTTGTAGTGGCGGAATCATCGGA
ATGGGAGAAAGCATCGAAGACCGAGCAGGCATGCTTGTAGCTCTTTCTACGCTAGACCCA
CAACCGGAATCTGTACCCATAAACGCCTTAGTTCCTGTTGAAGGAACACCACTCGAAGAG
GAAAAACCAGTAGAAATCTGGGAGATGATTCGAATGGTCGCAACAACCCGAATTGTGATG
CCTGAAACTCAAGTACGCCTTTCGGCAGGAAGAATAAATATGAGTAGAGAAGGTCAGGCA
ATGTGCTTTTTGGCTGGTGCCAATTCTATTTTTTCGGGCGACAAACTTCTTACAACTCCC
AATAATGATGTAAACGAAGACATGAAAATGTTTGAAGTTTTAGGATTGCAAAACCAACAA
CCTTTTGCCAAAGTAAATCAACGAAAAACAGTTGAAGCAGCAGATTCAAAGTTTTCTTCA
CTTGGCGAAAAACCAAAATGGTCCCGACCTGGACACACTATTGACAGGAATTTAGAAGCA
AGCCTAAAAGGAAAATAAGCCATTTAGGACAAGGCAACACTTATAAAAAAACTCCCAAAC
CTTTAAAAGTTGGGAGCTTTTTCATTCTAAAATCTATTTTGGTTTTAAAAATAACTGTTC
TACTAATAAATAATTTTATTAGTAACCGTTTCTCCGTTTTGTAAACTCGTTTTTACCACT
AAAGTCTGATGACTAGACCCTAAATCTAGTATGGATAATTCTTTGCTGTTTACCTTGTTC
TTTTGATAAATTTGTTTTCCCAACAAATCATAAATACTAACCTTGTCTATCGTTTCGGCA
AAGGAATTAATTTTTATCTGCTTGTTTTTATTAGAAACTAACACCTTATTGCTTGTTGGT
TTAAAATCTGGGTTTGCTAAAGACCTATTGGCATAACGCAATACAAATCGATCCTTAAAA
GTTCCTGCTATTGTTGTAAAAGTATAAGGACTTGATTTCAAATCGACCGTTGTGTTCGTT
AATTTATCCTCAAGATATACGGCTTGATTCGCCAATAAACCATCTACTTCATCAATATTG
ATGGTAAATTCTCCATCAATTGTGCTACTATACCCTAGCGGCACGACGTCATTTTCATCG
AATGGCAAAGCACGTCCTTGAATTACTAGATTCCTATCTTGGTTCACACTATAAAAATCG
ACAAACGCATTCCCATCAAGGCTTTCTCCATCAAAACGACTGTCGTAATCATTTGTAGCA
TCGGTAATATAACCCACGAGCATTTGCTTAAAAGCCCCTTGAGTATTGGTCAAGTTCAAC
CAAATGCGATTTTTTTCGATGGTATTAGCCGTTTTTGATTTAGGACTTTTCGTTTTGAAA
AACTGGGTATTATTGATTGAAGTACCCAACAACCGCATGGCATTTGTGAATTGTACTGTT
CCTCCAATTACCGTACTTCTTGTAAAAAAACCTTGTCCCGCAGCAATATATCCGTTGGGT
CTGTTTGCTATTTGTTCGACCCCATTTTTAGAGTTACCAGTTGCAACACCTCCAGTTGTA
TTATAAGATGCATAATCATTCGAAGTGTAGGCAAAAGCCCCAGAACCCGCAGTACCATCA
GTAATATTTGTAGCTAATTGAATTGCTGTATTGTGAGTCCAAAAATAAATAGTGCCTTCG
ATTACGCTAGAATTTAAAGATAAAAACGTATCCGCTTTTATAGCCGATGGATATGGATTT
CCTAATAAATTTGATGTTCCAGTTGGACCAATTGCGATAGTTTTTAATCCATTATTTGGA
ACTCCTGTAAAAGTGGCAACATAAAAACTTGGTGGCAACATCGTTTGCGGTCCTCGGATA
ATATAACCTTTTCCTATTTGCATTACCACTGACGATGACTCTGGCTTCCAGTCTTCTGGA
GTGGCAAAGTCATTATAAGAATAGAATAAGCCTGATGCATAAGAAGGAGACACATTGATT
AATTGTTGATTTGCTACTGGTGAGGACCAATAAGTATAGTCAGAACCAAGCACCGAAGTT
GTGTTTCGTTTATAGATTATATTCCCTGAATTTACAGCAGCATCATTGGTTTGTATCAAG
CTAGCAGTATTCTCAAAAGTTAAAAAGCTTGGTCCTAAAACAGTAACTTCGTTAGTTATT
GTCATTGTACGCCCCGATTTAATGGTAACGGCAGCGCTTCCCGTAACTTTACACGAGCAG
CCCGCTATATCAACATCCATTGTAGGAGGATATAATCCCGTAAATTCAATTGCTTTTGCG
CTTGTAGGTGGCCCGTTTATCCAAGTAGATCCGTTCCAAGTTGCCACTACAGTTGCTAAT
GAAAAACTGGTAGTTTTAGGACAACTTGCCCCAATACCCAATACGCTTACCGTATAATTC
CCATTAAGCAAACCACTAATGTTTTTTGTTGTTTTTGTAAAGGTCGGATCTCCTGCTTTA
GTCCAAGAATAAGTATAGGGATCAATCCAAGTGGGAGTGTTGATTAAAGTCCCATTGGTA
CCCGAGGGTAGTTTAGACAAAGTTGTTCCTGAACTGTCAAAGAAATTATATCCTGCTATC
AAACCTGCTTCAGATCCAGTATAAAGAGTAGGACTGGCAGCTAAATTTGCAATTGTAGCA
GCAGAAAGTGCCGTGTTATACATTCCTACTTTCATAATTTGCCCTGAAAAAGGATTGGAT
GTAGCTGGGTCATTAAAAACACCGCTTCCTATCTTTGCAGTAGACAAAGTCGAAGCACTA
TAACTAGCTAATGAAGTAGAGACGGAAGATACTAATAATCCGTCTAAATAAATAGCAAGA
GTTCCGGAAATATTATTTCCTACAGCCGCAACATGATGCCATTTAGTATAATCAAATGCT
CCTGGAAGAGTATAAGTAATGCTACTAGTATTCCCAATCCAGCAATACAACATAGTATTT
CCAACAAAACCAAATTCTACAACATCATTTTGACCAAATAAAGAGGTGCCTACTGCTGAA
GATGGTAAATCTGTCTTTGCTACTTTTATCCAACCTTCTAACGTAAAAGCAGTAGTTGAA
CTAAACCTTCGGTAGCGCTTTACTAGATTTAGTATCTTACGAAGATAATTAAAAAAACGT
AAAGTATGACTACAAAAAAAAGAATGCAGAAGATTTAAGAGAAAACAAAATACTGAATCA
AGCCAAACGGGAAGTTCCAGGATTTGAGGGGCTTTTAAATCGTTTTGAGCGAACGGTTTC
TGTTTTAGGCAGAAGCCAAAGTACTTTTAACAATTATTCCCGTCACGTGGCGGCAATCTC
GCTCTATTTTGGTAAAATCCCGACCGAACTAGATCCCGAACAAGTGCAGGACTATTTGTT
TTACCAACAGAAAAAATCCAAAACACCCTCTCAAACTTATTTTAAACACTGCGTTTATGG
CCTTCGGTTTTTACTTAAATCCGAAGGATTACCTTATGAATACCTGCGATTGCCCTCGAT
AAAACACGAGAAAAAACTTCCCGTGGTACTTAGTAAGGAAGAAGTTTGGGCTATGCTTCA
AAGTGCCAAACTACTCAAACACAAAATTCTCATTGGTTTACTTTATGGCTGTGGACTTCG
TTGTATGGAAGCCAGAAATGTTCGTTTACAGGATTTGGATTTCGATAGAAAACAACTCAA
AGTCGTTCAAGGCAAAGGTAAAAAAGACCGCTATGTTCCGCTTTCGGTGCATTTAATCCG
AGGTTTAAAAAAATATATCGAAGCCGAAAAATCCCAAGATTATCTCTTCAATGGTCAACC
TATCGAAAGGGCTGGAGGCGATTTTGATTCACGGTATTCCCAGCGTGGCGTGCAATGGGC
AGTTAGACAAGTTGCCAAAGCGGCAGGTGTGAAAAAAGAAGTACATACCCACACGCTTCG
GCACAGCTATGCCACGCATTTGCTCGAAGACGGTATGGATATTATGACCCTTAAAGATCT
TTTAGGACATCAAAATATCGAAACCACGATGGAATATCTGCACATTGCCCAACTCGAGAG
TCAGCGCATTTTTAGTCCACTCGATACTCTTTTTGCAAAATGCAGCCGCTCTTTGAAGTA
GCCGATGTACTGCGAAAAATTGGTTCCAAAATCGAAAACTATGGATTGAATACTTGGCAA
CTCCGCACGCTTTCTGCCATAAAAAAATGCAGAACCGCAGAACTAGGTGGTCATATAGAT
GCTTGCGATAGTTGTGGCAATCTCTCCATAAGCTATAACTCTTGCCGCAATCGGCATTGC
CCAAAGTGTCAGGGTAAAAACAGGGAAGATTGGATAGCCAAAAGAGAAACGGAACTCTTA
CCAGTACCTTATTTCCACGTAGTTTTCACTTTGCCCGAGGCAATCAATTCTTTGGCGATG
CACCAGTCCAAAATCGTGTACGATACCTTGTTTGAAGCCTCTTGGGAAACGCTACAACAA
TTTGGAAAATCCAAAGAAATGCAAATGGGAATGATTGCCGTTTTGCACACTTGGGGGCAG
CAATTGAGTTTGCATCCACACCTGCATTGCATTGTGCCAGGAGGCGGAGTGGATAAAAAT
GGAATTTGGAAAAACAGCCGACTCGATGGCAAGTTTCTGTTTTCGGTAAAGGCATTATCC
AAGGTTTTTAGGGCTAAATATTGTGAAAAGCTAAAAACAAAAAATCCGATTGGTTATGAG
CAAATCCGTCAGGATTTATGGCAAAAACCGTGGGTGGTATTTGCCAAGAAACCTTTTGGA
AATCCGAAATCGGTGGTGGAATATTTAGGAAGATATACCCACAAAATTGCTATTAGCAAC
CATCGAATCAAAGATATTAGTGACCAAAACGTCACTTTTGATTATAAGAATTATCGAATG
GCGGGAGTCAAAAAACAAATGACACTCACCCATCAGGAGTTTATCAGGCGGTTTGCCTTG
CATATTTTGCCCAAAGGTTTTGTAAAAATCCGCCATCATGGTTTTTTGAGTAGCACTTGG
AAACGTCAAAAATTGAGGCTTTTACAGGAGAAACTTCTAGTTAAGGTCTTGGAAAAAGCA
GAAAAGAAACCCTTTTTACCAAAGTGCCCTTGTTGTAAAACGGGTAATTTGCATCGAATT
GTGGTTTTGACCAGCGTGGTCCGCCTGCTTGGTATCTTGGCAGTGGCCAAAACCCGATTC
CCCGTGAAAGTTAATTTTATGGGTAAGGGATTTTATGCCCATAAGTGAAGGAAAACACAA
GAAAACCAAACTTAACTACCTCAAAAAAAAAAAAAAGAGGCACACTTGCCTCTTGAAATT
CTTCTTATTCTTTTATCGTAAACCCCATAAGGGATGGATTTGTAATCGGTGAGCCTGTCC
TGAGTTTATCGAAGGGTTCAACACGAGTTTCATTGTTGGCTCTGCGAGCCCAACGAAACT
CTAGCTGTTCCTGACAGTAATTTTGCATTCAAATCGACATAATCATTATCTGTTTTTACA
AACTCTAATGCATTATTTAAATTTGTAATGGCAATGGCACCATCCGAAGCCGAACACGAG
GCGTTAGTAATTGCTGTCGTTGGAGTTGGTATTAAAGAACCCGAACCTACTACCATTACT
ATTGCATTAGATGTCGCTGGACTACCCGCTAAGCAAGGAGATGCATTAGATGTCATAACA
CAGGCTACACTATCTCCGTTTGCCAATGTTGCGTTAGTGTAAGTTGAGGAGTTTGTGCCA
ACATTTGCACCATTTAACTTCCATTGATAGGCAGGTGTTGTCCCACCATTGGTGGGTGTT
GCAGTAAAAGTAACGGAAGTTCCTGTGCAAATAGAGTTTACTGATGCCGCAATACTCACG
CTAGCGGTAAGAGTTGGGTTAAAAGTGAAATTGGTTGTACTAGTGGCCGTTCCTCCTAGA
GTTGTGACCTTGATTGTTCCTGTTGCTCCCGCTGCCGGTATGGCTGTAATTTGAGTAGCA
GAATTTACGGTAAAGGACAAGGCGTTCGTCCCACCAAAAGTGACCGCGGTGGCTCCCGTA
AAATTAGTTCCCGTTATAACTACTGAAGTTGTACTAGCACAACCACTTGTAGGGGTAAAA
CTTGTAATGGTTGGTGGTACTACAACATTTATCACATAATCCTCAGCTTGACCATAATCA
CCACCACTAAAACACGGGTCATTCGAATTAACTCCAGAAGAATTATAAGTTTTTACAACC
CTCATCCTCGTGGTCCCTATAACAGCTGCTAACGGAACAGCTATATTTCCCGTAGCTAAT
ATACCATCCACTCCTGTTGAATTTGTAATAGTCCCTAAATCATATTTTTCATTAGCATTA
TTTCCAAACACTCCATTTTGATCCCAATCTATATATACTTTGATATATTCCGTATAGTTT
CCATCCGTATTTCCCTGAACAGTAATCGTATTTGAAGCGGACCCTTGAATAACTGATCCT
GTGATACAGAAACTTTCTAAACTAGAGCCCCCAAGTGCGTTTGTTGTAGTATTGTTAATT
CCTGCAAAAGTCACATTGGTTATCGGTTCGACATTTGTATTATAACTTGGAGTACAATAA
TTTTTAAGAGAAGAGGTATAGGTAATTTTAATTTGACCACTCCCTCCATTACCACCTAAA
TGATCAGTATTATTTGTAATAAAAGCTCCGCCGCCGCCGCCGCCAGGCGCAACTCCAAAC
TGTCCATTATTTTCAAATGTAGTTCTTGATCCTCCTCCAGCACCTCCAGAGTTTCCTCCA
GCACCTCCAGAATTCCCAATGGAAGCCGATCCGTTCAATCCATTAGCCCCAGCAATCTTA
ATTGTTCCAATACTTAAAGCCGTAGAACCTATCCCTCCAAAAACATTTCCCCCATTTGGA
GCATCCCCTCCTGCGCCGCCTTGAGCATATAGTGTCCCTGTTGTATTGAACCATGATGCT
TCGCCAGTTGCTCCAGCACCACTTATACCAACAGTAGTTTTCCCTACATATAAATTGAAT
GTTTGACCAGCTGAAAGACCTGTAAAAGTAGAAGAAACATAAGTTCCTCCAGCTCCGCCG
CCGCCGCCTTTAACATTATTAGCTGTTGAACCTCCTCCCGCTCCACCTGCTCCCCAAGCT
TCTACGGTAATAGAGGTTACTCCGCAAGGAACTGTAAATGTAGATGTCCCCGGAGTAGTA
AATGTTTGTGATTGACCAAACGAAATTAAAGGTGTTAAATAAAGTAGCAAAACCATCATA
AACAAATAATTGTTTTTGATGGTTTTACTTTTAATAATAAATTCGCCTTATAATTTAAAT
TATTCCTTTTTGTATTATCTAACTTTAGCATAAACTCATTTACAATTTGAACTAAACTCA
TAAGCAGATGTTACCTTTTATAGTATCTCTCGCTTCGAGAATGCATTTCAACAATCTTTA
GTATTACAAATATTGATTTTTACTAACCTCTTTTCTGCCCCATTTACTCATATTGCCCCA
CGCAGTATTTAAGGTGCAAAAAAAAGCAAAAAAAATGAATTAATACAAAAAAAGAGTGCA
ATAATTCTTTATTTTGTAATAATTACAAAAATATTAAGAATTTTCATAAAGTTTATTTTT
ATCCATCTGTTTTCATAAAAAAATCCCACTTAGCATTGCCGAATGGGGCTTTTATAAACT
TTTCACATATTGATTACTCTAAATCATTTACAGCGGTCTTTGACCAACTCATCGAAAAAG
TGTTTTTTAATAAACAATTTTATCAGTAAGTGTTGCTCCGTTTTCTAGTGTTGTTTTTAT
GATTACTGTTGATGACTTGACATTAAATCTGACACAGACCATTCGGTACTGTTTATCTTG
TTCTTTTGATAAATTTGCTTTCCTAACAAATCATAAATGGCAACCTTGTCTATCGTTTCG
GCAAAGGAGTTTATTTTTATTTGTTTGTTATTAATAGAAACCAAAACCTTGTTTGCTGTT
ATGTCAAACTTGGTTGTGCCCAAAGTTTTGTTAGAATATTTTAACACAAACCTGTCATTG
AAGATTCCCGCTGCTGTTGCAAAAGTATAAGGACTCGTTTTCAAATCGACCGTTGTATGA
ACCAACCTGTCTTCAATATACACCGCTTGATTGATTAGTGAGCCATCTACTTGGTCGATG
TTTATAGTGAAATCTCCGCTGATAGTTGATTTGAATCCTAAGGGTACTTCATCATTTTCG
TCGAATGGCAAAGCACGTCCTTGAATCACTAGATTCTTATCTTGGTTTACACTATAAAAA
TCGACAAATTCGTTACCATCAAAACTTTCTCCATCAAAACGACCTTCATATCCATTAGTA
GCTCCAGTAATGTACCCACAAGTGTTTGTTTAAAAGCTCCTTGAGTATTGGTCAAGTTCA
ACCAAATACGGCTTTTTTCGACAGCATTAACCGTTTTTGATTTGGGACTTTTCGTTCTGA
AAAACTGGGTATTATTCCCCGATGTTCCTGCTATTCGAATATCATTATTAAACACAATTG
AACTACCCGAAGGAGCCGTTATACTCGAGGCAAAAATCCTTGTCCAGCAGCAATTTTACC
AGTAGGTCTGTTTGCCGTTACTTCTATACGTGGATCTGATGGTGTTGCCCCTGCAATAGT
ATTACCAGACGTTCCAACACCCCCAGTAATATTATAAGAAGCATAATCATCTGAAGAATA
GGCATACAAGCCCGTACCCGGATTAGAAACACCCATCCCTATTTGGGTATTGTGTGTCCA
AAAATAAAGCGTGCCATCTAGAACTCCCGAATTTTCATTCAGGAATTTATCTGCATTTAT
GGCCGATGGATACGGATTTCCTAAAAGATATAAACTGTCTGGAGTAACACTTGATAGTGT
AACTGTGCCATTGTTTGGAACTCCAGTAAATGTGGCAAAATACGGAGATGGCGGCGTTGG
AGGAGAAGAGTTTTCTGGACCACGAATTATATACCCTCTCCCATCTGCCATAGTTGTTGC
CGATGATTCTTGTTTCCAATCCTGAGCAATATCGTCATAAGAATAAAACTTTCCTGCAAG
GGTGTTTGGCGATACTCCTCCTAATGTAAACCCCGCCACAGGAGACGACCAATAGGTATA
ATCCGTATTAAGAACGGTAGTATTTGTTATCCGCTCGTATATTATATCTCCTGAATTTGA
AACGTCATTTATTTGTACTAAGCTCCCCGAACTACTAAGAGGAACATTTAAATCACTTTT
AAATTTTAAACTTCCTGTCGGCTCAACGGTAACTCCATTTGTTATTGTTAAAGTATGAAG
AGGATTTATCGTAACACTTTTGGCCGCTTTCACAAGGCAAGAACAAGCAGTTAAATCTGC
TGTGGATGAAAAAGTATCATCAAAAACAATAGTCTGATCTACTGTTGGGATACCAAGTGA
CCAACCTCCGGTAGCAGTATTCCAAGTATTTGTTAAAGATGTTATTGAAATATTTACATC
TGAAGAAACACAGCCTCCCGCATTCATAGCCTTAATTGTATGCAAAGAACCTTGTGCTAA
GCCCGAATAAACCAAGGTTGAAGAAAAGGAAGCTCCATCAAAGCTATAAGTTTCTCCCAA
CACTCCTGATATTGTAAGAGTACCTGTTTGCAAGGCACAAGTAGGAGCGGTTTCAGTTAC
AGTTGGCGCAAGAGGAACCGAAGGTTGTGCATTAATAGTAACTTGTTTCAAGGGAGAATT
ACATCCTCCAGCACTCTTAATAATCACATTATAACTACCAGCCGCCAATCCTGACTTTAC
ATTACTCCCTTGAAAAGTGACTCCATTATCAAAACTATAGGTATCACTTGCCGTTTTGGA
CTGTTACCGTTATTGTTCCTGTGGCAACTGCACAATTTGGATGTATTACTGAGGTAATTA
CTGGTGTAGATGGAATTGAAGGATTCAAATTGATAACTGTTACTTTTGAAGGCGATTTAC
AACCCACCGAATTTTTTATGACCACATTATAACTTCCTGGAGATAATCCTGATTTTACAT
TACTCACTTGAAAAGTAACACCATTATCAAAACTATAAGTATCACTAGCATTTTGAACCG
CCACCGTTATCGTACCTGTGGCAACACCACAAGGTTGAGCTATTGTTGTAACTGGAGTAG
ATGGAATCAAAGGCTGGGCATTAACCGTAACCGATGTAGCTAGAGAAGTACAAGCAGCCG
CATTAAACACAACATTATAAACTCCCGAAGCCAATCCTGAGAAAACTCCTGTCGTATTGG
TTACTGATGAAGTAACTGGGTTTGTTCCCGTAATTGTATAACTTATTCCCGATACCGGAA
AAGGTATTGTTACAGTTCCCGTTGAAGAAACGCAATTGGGTTGAGAAGTTACGTTGGCTA
CAGGTGCACCAACTAAGATTGACAACACATTACTAATAGCACTACAACCCCCAGATTNNN
NNNNNNNNNNNNNNNNNNNNNNNNNNNNNNNNNNNNNNNNNNNNNNNNNNNNNNNNNNNN
NNNNNNNNNNNNNNNNNNNNNNNNNNNNNNNNNNNNNNNNNNNNNNNNNNNNNNNNNNNN
NNNNNNNNNNNNNNNNNNNNNNNNNNNNNNNNNNNNNNNNNNNNNNNNNNNNNNNNNNNN
NNNNNNNNNNNNNNNNNNNNNNNNNNNNNNNNNNNNNNNNNNNNNNNNNNNNNNNNNNNN
NNNNNNNNNNNNNNNNNNNNNNNNNNNNNNNNNNNNNNNNNNNNNNNNNNNNNNNNNNNN
NNNNNNNNNNNNNNNNNNNNNNNNNNNNNNNNNNNNNNNNNNNNNNNNNNNNNNNNNNNN
NNNNNNNNNNNNNNNNNNNNNNNNNNNNNNNNNNNNNNNNNNNNNNNNNNNNNNNNNNNN
NNNNNNNNNNNNNNNNNNNNNNNNNNNNNNNNNNNNNNNNNNNNNNNNNNNNNNNNNNNN
NNNNNNNNNNNNNNNNNNNNNNNNNNNNNNNNNNNNNNNNNNNNNNNNNNNNNNNNNNNN
NNNNNNNNNNNNNNNNNNNNNNNNNNNNNNNNNNNNNNNNNNNNNNNNNNNNNNNNNNNN
NNNNNNNNNNNNNNNNNNNNNNNNNNNNNNNNNNNNNNNNNNNNNNNNNNNNNNNNNNNN
NNNNNNNNNNNNNNNNNNNNNNNNNNNNNNNNNNNNNNNNNNNNNNNNNNNNNNNNNNNN
NNNNNNNNNNNNNNNNNNNNNNNNNNNNNNNNNNNNNNNNNNNNNNNNNNNNNNNNNNNN
NNNNNNNNNNNNNNNNNNNNNNNNNNNNNNNNNNNNNNNNNNNNNNNNNNNNNNNNNNNN
NNNNNNNNNNNNNNNNNNNNNNNNNNNNNNNNNNNNNNNNNNNNNNNNNNNNNNNNNNNN
NNNNNNNNNNNNNNNNNNNNNNNNNNNNNNNNNNNNNNNNNNNNNNNNNNNNNNNNNNNN
NNNNNNNNNNNNNNNNNNNNNNNNNNNNNNNNNNNNNATTGCCTTAGAATTTTTAGGATT
AGCATTATTTGTTGAGGGATCATTAGAATAGTCTGCAACTTTACTGTTATGAGTTAAATC
ATATAAATAAATTCTTTGTGGCTCATAGCTATTGGCCATTGCACTTGCATCAATATTAAA
TACAAGATTAGCTTCATTTATTAACCAGCCATTTTTTTCTAATATTGTCTAACTCATCCG
AAACGTTGTTAGGTCCCGTTAAGTTGCCGCTTTTATCATATCCTATCAAATCTGTTTTGT
CAAAAAGACTTAAAATTGCCATCGAGCCCTCGCCTCCTTTTAAGTATAATCTTTCGTCGC
CAAGTGTGGCATTTGCAGTACTTATGGCGCTAGAATAAGCTGGTTTTGTATTGGATTGAT
TCAATAAGCTAACCGTATTTCCTTTCATATTAAGCACTATCGATTTTTTTACTCTTGTTG
TTGCTCCTCCGGTAACCAGATCTTCTTTATAGTTAATTGTAACTGTTCCTTTCGAAAAAT
TCATCATAGCCATACTACCCCGCATCGCTACCAGATTGTTCTACTTTAAAATATAATCCT
CTAAAATAGTCGACAAAAATTTCATTTGTAAGCAACTTCCCCGAAGCAGCAGCATCAATT
ATTTTTGATTTAAAAAACTGGCGTTTAAGTTCAATTTCATTGATGGAGGCGTTCGCGTTG
TAGTAACCACTTTTGTTGTAGCATCTGTAACGGTAGCGACGTGTTCTGCAGGGTCAAAGA
AAAAGGCATCGTTTTGCTCTTTTGATGGAGTGATGGTGTCGTTTAACGATTTCCTATTTT
TAGACTATTAAAATCAGAATCTTGATCTGTAAAATATTTTTGCTGAGTTTGTAATCCTCC
AATTGGATCTAAATTCCTCATGAAACATCCCGACTCATAAACGCTTAATTTAATTTTTGC
ATTAGAGTCGCCGTAAATAGAATCTAATGTATAAACATGACTGCCATCAGGTTTAGACAC
TAATTTAGTTGCATCAGTAAAATAAGGCACTTCTAAAATTACGTTATCTATTACTGGCTT
ACTCCCAATGGTGGGATTTACAACAGCCAATGTTAATTGTGTTGCAAAATTTGCAGTTGT
TTTTCCAAAAGCAGGATCATCATAAATTCCCAAGGCATTTACTGGAAGATTGTTTGATTC
TACAGAAGTAATTTTTTGATTATAAGCCACCACGTTTGAGGTATATTTATCAAAAGTAAA
ATGATTATCCCCTACTAAATCGGCTCCAATGGCATTATAATCTTTATCACATGAAATAAA
AAGAACAACACTTGCAACTAATAAATTTGCTTAAAAAAAGAATTATTGTACATATTTAAT
ATAAAATATTGGGTTTATAGAACAAAATTTTTGTAGAAATTAGTATACGCATCTGCGAAT
TTTTCTTTCGGGGCGAAAGGTAAAAAAGGTTTTCCCGAAGATTCTATAAATTTTGTTAAA
CTTGGAGAGACTTTCTCAGAAGCAATTATAACAGCGTCTGAATGGAGAATTACAGATTTC
ATAATATTTTCATAATCAGGATTTTCTAAATCGATAATAGCCTCTTTTGGCACACCATCA
AAAATAATTTTATTAATCATTTCTTTGTCTAATGTTCCTTCAAATGACTGACCATAAATA
GAAGTAACTATCTTTGTTTCTGAAAACAAAGCCTCATTTTTGTAAAAATGCTTCATGTAT
ATAGGCAACAATGCCGCCATCCATCCATGAACGTGAATAATATCTGGAACCCAATTGAGT
TTTTTTACCGTCTCGACAACTCCTTTTGCAAAGAAAATGGCTCGTTCATCGTTATCAGGA
TACAACACACCTTCTTCATCAGTAAACGTCGCTTTTCTTTTAAAATATTCATCATTATCT
ATAAAGTAAACCTGAATTCTCTCTTTTGGTATTGACGCAACTTTTATTATTAATGGCATA
TCCAAGTCATTCACAACTAGATTCATCCCAGAAAGACGAATTACTTCATGTAATTGATGC
CTTCTTTCATTTATATTTCCATATCTTGGCATAAAAATTCGGATTTGTCCTCCTAGATTA
TTAACCATTTTTGGAACCTCATAAGACATCAAAGACACCTCATTTTCAGCTAGATAAGGC
ACCACTTCTGATGATACATATAATATTCTCTTATCCTCCATAGTGTAATTTACTTGATTT
ATTGGCAATAAAAACCATGCAAAATTACAAAAATTTATGCAGTTATCGTCTAAAATATTA
TGTTTGCACTTAAATTCAACAAAACAACCATGCCTGTTTTCTACGGAAAAGCCGCTTTGA
TAGCCTATATAAATCTATAAAAACCATCCATTCTACCATTGGCTTTGTTCCTACCATGGG
GGCTTTACATCAAGGCCATTTGTCATTAATGCAGCAATCCATCGCAGAAAATGCAATTAC
CGTTGTAAGCATTTTTGTAAACCCAACACAATTTAACAATCCCGAAGATTTAGCGAAATA
TCCTAGAAAACTGGAAGAAGACATAAAAAAAATCGAAACTTTAAGTCCTGAAATTATTGT
GTACGCACCAACTGCTGATGATATTTATGAAGGAAAACCTTTTCTCAGTCTTTTGATTTT
GATGGGTTAGAAAACCAAATGGAAGGTAAATTTAGACCCGGACACTTTAACGGAGTTGGG
ACAATCGTAAAGCGACTTTTTGAAATTGTTACCCCAACGAACGCCTATTTTGGCGAGAAA
GATTTTCAACAATTACAAATTGTAAAAAAAATGGTCGCTAAGAGCAACCTAAAAGTTAAT
GTAAAAGGCTGTCCTATTTTTAGAGAACCTAATAATTTGGCTATGAGCTCTAGAAACGAA
CTCCTGACAGCGGAAGAAAAACAAAAGGCTTCCTTGATTTATAAGACATTAGTCGATGCA
AAATCGAAGTTCAAAACTAACAGCGCAACAGCTATCGAAAAATGGGCACAAAAAGCATTT
GAAAAGAATAAAGATTTTAAATTAGAGTACTTTCAAATAGCCGATGAATCGACTCTTTTG
CCTTGTAAAAGAAAAAATCGCAATAAAAAATACCGTGCTTTTATTGCCGTTTCCATCAAT
AACATCCGTTTAATTGACACCATTCCACTAAGTTAATAATTCCCGAAATGCAAATTCAAG
TTTTAAAATCAAAAATCCATCGGGTAAAAGTTACCGGAGCCGACTTAAATTATATCGGAA
GCATAACCATTGACGAAGCATTGCTCGAAGCCTCTAACATCATCGAAGGCGAAAAAGTTT
CGATTGTAAACATCAATAACGGAGAACGATTTGAAACCTATGTCATCAAAGGACCTAAAA
ATTCTGGCACAATAACACTCAATGGCCCCGCAGCCCGAAAAGTACAAAAAGACGATATTA
TTATCATCATTTCGTATGCCTCTCTTGATTTTGAAGAAGCCAAAACCTTTAAACCATGGA
TTATTTTTCCCAATGAAAAAGACAATTCATTGACTTAGCTCCTAAAAAACGCTGATAAAT
TAACTTGAATCCCTTTTTAAAAATCTATTTTCCTGTTTTTGGTTTCAAGAAAGCAAAATA
AAAGTACTATATTGCTACTCTTTAAAAACAACCTAAAATATCCGAAAACATGAAGCAGGT
AGTACTATTGTTGCTTTTTTATACTTCTGTTTTTTCGCAAAAAACAACAGAATCATTCCT
TTCGAACAAGTTAGGCGAAACCCGAGAAATTACCATTGGCTTACCTCCTTCTTATGAAAA
AAAATCCGAGCAAGAAATACCCAATCTTAATTTTGCTCGATGGCGATTATCTATTTGATC
CGTTTTATGGTGCCTTCAATTACGGGACTTATTGGGACGATTTACCCGAAACAATCGTCA
TTGGCATAAGTCAAAACAAAAATGGCGAACGTATAGAAGACTGTAATTATGATGAAATAA
ATAGTTTGCCTTCAGGAAAAGGAGCTCGCTTTTTTGAATTTATTGGAGGCGAATTACTTC
CCTATATTGAAAAAAAATACCGTACCGCCCCTTTTCGAATTATTGCGGGACACGATACAA
CTGCGGGGTTTTTGAACTTTTTTTTATACAAAGACAATCCCATATTTAATGCCTACATTG
CTTTAAGTCCAGAACTCGCCCCTGAAATGGAAATTCGAATCCCCGAAAAATTAGCCGCAC
TAAAACAGCCCGTTTTTTACTATCAATCCTCGGGGGATGGAGATGTAAAAGAGTTGCTTG
ACCCCATTCAAAAAATGGATGCAAACATAAAAATGACCTCCAACCCACTGCTTAATTACA
AATACGATCATTTTAAAAATGCATCCCATTATTCCTCAGTTCTTTATTCAATTCCAAGTG
CTTTGTATCAGTTTTTTGATTCTTACAAACCCATTTCTGTGGCAGAATACAAAGATAAAA
TCGCGATTCTCCCTAACGAATACGTAACCTATTTAACCAATAAATACGACGGAATCACAA
AAACTTTGGGGCTAAAAGTTACCGTTCGAGTTTCTGATTTTAAGGCAATCGAAGCGGCCA
TTTTAAAAAACAAAGCCTATCCAGAATTAGGTAAATTATCTGAAATTGCCAAAAAAAATT
ATCCAAAATCAATGCTTGCCGAATATGAATTGGGGTTAATGTACGAAAAATTGGGCGATA
CCAAACGCGCAGCAAAATCGTATCTAAACGCCACTCAATTAGAAGAAATTGGAGACTTGA
CCAAAGATATGATGTTTGAAAAATTAGATGATGTGAAATGAGCATGACTATAATCGGGTC
GCAAACACCAATGATGATATGCGACCCGAGCGATAGCGAATAGGCGAAGCAATTACATGT
GACCTATAAAAATCAAAATATAAAAAGTTTAACGCAAAAAAATAATGTCGAAAGTCAAAA
CCTCCTTCTTTTGTCAAAATTGTGGTGCACAATATTCGAAATGGCAAGGCCAATGCAATT
CCTGTAAACAATGGAATACCATCGCCGAGGAAATTATTCAAAAAGAAGAAAAATCTGCTT
GGAAAAGCGAATCTGTTGCCACTTCTAAAGCCCCAAAACCTTTACGAATAAACGAAATTG
ATTCCAGCCAAGAGATTAGAATGGATACCACAGACGGCGAACTCAATCGCGTGCTAGGCG
GCGGAATTGTTCCTGGGTCCTTAATCCTTTTAGGCGGAGAACCCGGTATTGGAAAAAGCA
CACTCTTGCTTCAAATTTCTTTAAAATTACCTTATAAAACCTTATACGTTTCAGGCGAAG
AAAGTCAAAAACAAATAAAAATGCGTGCCGAAAGAATTACACCAAACGGCGATAATTGTT
ACATTCTTACCGAAACCAAAACCCAAAACATATTCAAACAAATTGAAGCCATCCAGCCCG
AAATCGTCATCATCGATTCCATTCAACGCTTCACACCGACTATATCGAATCGAGCCCGGG
AAGTATTTCGCAAATTCGAGAAAACTACTGCCGAACTGATAAAATTTGCCAAAGAAACTA
ATATTCCCGTGATTCTCATTGGTCATATTACCAAAGACGGAACCATTGCCGGGCCTAAAA
TTTTGGAACACATGGTCGATACCGTTTTGCAATTTGAAGGCGATAGAAACCACGTGTATC
GCATTTTACGTTCCCTCAAAAATCGTTTTGGCTCTACTGCCGAAATTGGTATTTACGAAA
TGCTGGGCAACGGCTTACGCGAAGTTTCGAACCCATCAGAAATATTAATTTCGCATAAGG
ATGAGGAATTATCAGGAACCGCCATCGCTTCCACTCTCGAAGGAATGCGACCGCTGATGA
TTGAAATTCAATCCTTAGTCAGTACCGCAGTTTACGGAACACCGCAACGGAGTACAACAG
GTTATAACGCCAAAAGACTGAATATGATTTTGGCTGTTTTAGAAAAAAGAGCTGGTTTTA
GGCTTGGCGCCAAAGACGTTTTTCTTAATGTAACGGGTGGGATTTCAGTTGATGATCCCG
CAATTGATTTAGCCGTTGTTGCCGCCATTTTATCATCGAATGAAGATATTTCCGTTAACA
AAGATTTTTGTTTTGCGGGCGAAGTGGGACTTTCGGGTGAAATTCGCCCTGTAAACCGAG
TGGATCAGCGCATTCAGGAAGCCGAAAAACTAGGGTTTTCGACCATTTTTGTATCAAAAT
ACAATAAAATTACCTTGAAAAACACTTCAATCAAAATTCGATTAGTGGCAAAGATAGAAG
ATGTGGCGAGCGAGTTGTTTGGGTAGGAATTACAGTCTACAATAAATTACCTCCAGCTTC
ATCTGGAGGCAATTCAAAATCATCAATATGGTTTTAACATCTCTAAATATCCATCCAGTT
TCTAATGCCTTCATTCAAGGGTTGTTCTTCGCTAGAAACAACAACAAAACTGGTAATGAC
CAAAATCAGAATTAATGCGATTAACTTTTTCATAATAAAGAGTTTAATGATTTATGAGGC
AAATGAACGAATCGAACCCAATGGAAAAAACAATTTTCCGACGAACTGCACTAAGCCAAT
ACCAACTGCTTTTTAACCCCACATTCCTTTATAATTCGCAGCAATTTATGGTATTTATAT
GAATCTAAAAGCAAGAATAGCTTCGGTCATCAAAATTCTAAAGAAAACCATAAAATTATT
TTCTTTAGAATTATTTTTCTTTCCTTTATAGCTCTAAATTTCAAGTGATACTTAATTTAT
GAAAACCCGAAAACAAAAAATCTTTTTAACGGCAAAAATCATAATCGCAACTTTGTTTAT
TATGATTGTTGCGCTTTTTGTTTTTCGTAATGCGCTGTTACAACAAGCCATCGCAAAGGT
TTCCGTTAAAATGGAACGCAAATACAACTGCCATTTTTCGATAAAAGAGGCCTCGTTTGT
TGGTTTTTCAGGTGTAAAAATGGCTCATATCGTTTTAGTTCCAAAAAATGCCGACACGCT
TTTCAATATTCAAAAAATGGAAACCAGCATCAGCTTTTTGCATTTGTTAGTTGGCGACAT
TCAACTCGGAACCCTAAAAATTTCGAATGGTTTTGTCCAATTAGTCAAAAATAAAAAAGG
TCGAAATTTTGATGCTTTCCTAAAAAAAGACGAAACAAATCGTTTTGCCAAAGAAAAAAA
AGATTACGCCAAAGTAGCTTATAAAATCATTTCGAAAATACTCAACTTAGTGCCAACCGA
TATGAAAGTGGAAAATCTCTCCTTTCGACTGGATGATAACGGCAAAAAAACTACGATTAA
TTTCCAAAACTACGTTTGGTCAACAAGCAATTAGAAACCGCTGTTACGGTAGAAACCAAA
ACGTTTACGGAACGACTTCGAATGGAAGGTTTTGCCGATCCTAGAAACAAAACTGCCGAT
ATTCGGTTTTTTCAATATCGATTCTGGGGCGATAAAATTACCCTATATTGACGAACGATT
CAACCTGAAATCGAGCTTCGATTCTATTCGACTCAACATCCAAAACATCGACAAATCAGG
TGGCGAATTGCATTTTGATGGTTTTGCTTCTATTGCCAATTTAATGATTAATCACAAGAA
AATTGCCAGCAAGGATGTGGTTATTAAAAATGCAAAATTCGACTTTAGATTCCTCTTGGG
TTCTAATTTTATTTCTATTGATAGCAGTTCGACCATACAATTCAACAAGGTAAAATTTCA
TCCGTATCTGGCTTACGAAACCGAAGAAGATACTGTTTACAAACTCAAAGTGACCATTCC
AAAAATGAAAGCGCAGGATTTTATTACCTCACTACCCGATGGCTTGTTTACCCATTTTCA
GGGGATGGAAGCCGAGGGGAATTTCGAATATAATTTGGATTTTATGTTCAATAAAAACAA
GCCTAATCAACTGGTTTTTAACAGTAATTTAAAGAAAGAAAGTCTGAAAATTACCAAATA
CGGCGAAGCCAATCTCAACAAACTCAATGGCGAGTTTATCTATCGTGCCATCATTCAAAA
CGTGCAGCAACGTCCTCTTTTAGTAGGTTTTAGTAATCCAAACTACACTCCTTTGGATCA
AATTTCGCCCTATTTACAAAAATGCGTTTTAACTTCCGAAGATCCGTCGTTTTTCTCGCA
TCGGGGTTTTATCAACGAAGCTTTTAAACAATCGATTCTCAAAAACATTCGCACCAAGAA
ATTCTCTCGTGGTGCCAGCACGATTAGTATGCAACTAATAAAAAACGTGTTTCTTACCCG
AGAAAAAACCGTTTCCCGAAAATTAGAAGAAATCCTGTTGGTTTATATTCTTGAAAACAA
TAGAATCGCCAGCAAGGAACGCATGCTCGAAGTGTATTTTAACATCATCGAATGGGGACC
AAATGTATACGGAATTGGCGAAGCAGCCCAATTTTATTTCGAGAAAAAACCAGCCGATTT
GACCTTGAAAGAATGCTTATATTTGGCAACCATCATCCCAAAACCAAAGAAGTTTATGTG
GCAATTTGACTCCGAGGGAATGCTAAAATCCTTTGCTAACCAGCAACAAAAATTTCTGAG
TAATTTGATGCTACGAAGAGGACTTTTAACCCCAGAAGACACCATTGGTCAATCCATTCC
GCTGCAACTTACAGGAAATGCACATTCGCTTTTGAATTTAAAAATACAAGATTCTGTTCC
CGCAGATTCACTAGCCGTAGAGGCACCTTATGAATTTTGATGATTTATAAAAAGGACACC
GTTTTTAGTATCGCTTCACAAAACTGCGACTGCTACTTTTACGGCGCAGGATCTGGAATT
ATAGCTTGAACGGCATTGATTTCGGCAATAATTTCATCGGATAAAACCACCTCAATCGTA
GCGATGTTTTCTTGTAATTGTTCCATAGTAGTTGCGCCAATAATATTGCTACTTACGAAA
GCTTGTTGAGTTACAAAAGCCAAAGCCATTTGAGTTAAAGTCAAACCATTTCTAATGGCA
ATTTCATTATATAATCTTGTGGCTTCGATAGATTGTGCGCTGTTGTATCTAGAGAATTGC
GGAAACAAATTGATTCTTGAATTAGGCAGACTTTTGCCAGTCATAAATTTCGCTGTCAAT
CTACCAAATCCTAATGGCGAATAGGCTAACAGTCCCAGGTTTTCTCTATGACATATTTCA
GCAGAACCGTTTTCAAAAAGGCGATTCAATAACGAATACGGATTTTGAATGGTTTTTATT
CTGGGTAAATTTTGATATTTGCTTTCTTCCAAAAAGCGCATAATTCCCCACGGTGTTTCG
TTTGAAAGTCCAATATGATTTATTTTTCCTTGTTGTATTAAACCCTCCAAAGTTTCTAAA
ACCAGATGAATATTGTCTTCCCAAGCATCGTTTTGTACTTTGAAACCCCGTTGTCCAAAA
AAATTTGTTTTGCGTTCTGGCCAATGCAATTGATACAAATCGATATAATCTGTTTGCAAA
CGCTTCAGGCTTTTTTCTACAGATAATTTAATGCTTTCAGGAGAAAAATCCATGTTTTCT
CTAACGTAAGACAATCCAGGATTGGGGCCAGCAATTTTTGAGGCTAAAATTATTTCTTCT
CTTTTACCTGATTTTTTGAACCAAGTTCCAATAATTTTTTCCGTACTTCCATAAGTTTCC
TTTTGTCCTGGAACAGAATACATTTCGGCGGTGTCAAAAAAGTTGATTCCTTTTTCGAGT
GCATAATCCATTTGAGCGTGACCTTCGGCTTCGGTGTTTTGTTGTCCAAAAGTCATCGTA
AGTACTTGAAAATAATTAGTAATACATTTTATTTTTGACATATTTTTCGTATATTTATAT
TTTAAATACGACATAAATGAGATATGTAGAATTATTAGAGGAGGAAAAAAAAGTAGTGGA
TTATTTGTATAGAAACTCCCCTAATTCGGTAGTCAGGGAGCGCTGTATGTTTCTAAAACT
TTCTGTTGACAAAAAATCCATAATGGAAATTTCTAGAATTATGAAGGTTGGAAGATTACG
AGTAACATTGTTTTTTAATGCTTGGGAAATGGCTAAAACATTAAAAGACAAACAGGAAAC
ATTAGGCGTTAAAAAAGGTCGTGGCGCAAATTAAAACTAAAAAAAGTAGCTGACCTAATA
CCTGAACTAGTAAAGGAAAACAGTAGAAATTTGAATGTGGTTTTGGATATTTTAGAGCGA
GAGCATCAAATATATAATCGGCAAAACCAAATATACACTTTTTTACCCCTATGAATTTCT
TTTTTTAATCAAAAACCCAGTTGTTTTTTTACACAAATTTAAACCTCATTTAAAGCAATT
TTAAATGAGGTTTTTCATAACTTTTATTTTAAGTAACATTTAGATTAAACTTAGAGTCAT
TCCCGTCAAGTAATACCTTAGTATTTTCTATATTATTCTCATACACGTGTACATTACCCA
AAAACAACGTAATGCTTTTCAAAGGCAAGTCAATCTGCTTACTTATCAAGTACAGGCGAT
ATATATCCGCTGGTAAGCCTAGATTAGCGTCAGAGCTACGTTGGTATGCAGTAACAATAA
GTTTTCCTTTCTCTATTTGGAATTGAATAAGACTCAAACAAGGTTGTTGGTTACTCTCAG
TATTGTTGGAGCCTAGGAATAACACATAATTCTTTGACGTTCGTTTTTCTTTATTGATGC
GCTCAATAAGCTTTGGTAGCTGCTCAAAATACGTAGGATAGCTATTGACCAATATTGGTC
CACAATAATCCCACCAAGTAACACCGATGTCTCTATAGGCTTCCGTTGAGCGTTCTCCTG
CCATGAACAAACCCAATTCATCTCTTAACTTCTTTTTGGCCACGGCGTGACTTTCAAATA
AAACTAATAAATCCAAGGGTTTTAATTCTAAGGCTTGGTTTAGAAGATAAGTAATTGAGC
CCTTTTTATTGGTTTGAGTTCTACCTTTTTCAAGGATTTTGCTAAGGATTTGATGGTACT
TATTCATTTTTATAAAGCATTATGTCTGTATAACTGGCGTTATAATTTACTGTAGCATTC
ATAGTGGCTGTGGTAGAACCCGTAAAAGGATTACTCATTGGTGTTTTTGTTTCTATCCAC
TCACAAAGCTCGATTATTGAAGACTTATTTGACGTAAAATAAAAATACTTCGTACCGTCA
AGAACCTGTAGCACATCCAAGTAATCCTTTAATTTCCAATAACTCTTATAAGTTCCTGCA
TCTGTTGACAAATACGGGGGGGCAACCAAGAATACTACATTCGGTAAATCTTTGTATTTC
GCAAACAATTCTTTATAGCACTGGCTCACGACTTCCAACCCGTCCAAGTACCCAGTAGCA
TCATAAGCCGATTGTCGGATGCAGTTGTAAAGTGTTTCCTTTTCCAATTGCTCAAAGGAA
AGTGCATATTTCATTGAGAATAGCACCGAACTTGAAAGGGTGATATAATCAACATAACCA
GCATTGTCTTCCAACTGGATTCGCTCAATTACCTGGTCTCGAATAACACCTGTTATCCGC
TTATCTTTTGGGTGATCTTTTAAAATCACTCTCAAATCGCTGATAAGTTGATTCGTCTTA
TTAATGTTTTCAAGCCTTACCCTATAATTGTCAAAGTCATTATAGACTACTTTTGCATCC
GGGTATATTGATTTAACGGTATGACTTAACAAACCGCTGCCTCCAAATAAATCTACATAA
GTCGCTGTTGGAGAATACCCTTTTAAAGCAGGTTTAAACTGTTTTAAAAACTTCCTTTTT
TGTCCCATAAACGGTAAAGGTGCCGTTGTAAAAATTTTCTTTTTTAATTCCATTCGTTTT
TTGATTAATGATTGAAAACTGTATATTTGTACTTCTCACAGTATTTTGAAAAATAGCAAA
GCCACAACAGAAGACTTATGTCCTCCGATGTGGCTTTGCGGCTAAATTAAATACTGTGAG
AGGTTTTAATTTCGGAGGACTATTTTTACTTCCCGTCCTCCTTAGGAATTATTAATTATC
CCAAACCCTTTTTCCGAAACATCGAACCGCCCAAAAGCGCAAATAATTATCTATGTTTTT
GAATGACCATTTTAGAGTTCCATTAACAGCTCGTTCCCATTTGAGCAGCTCCTGATCTGC
AAATCGTTGGCTTACAATTTTATTTACATATAAATAATCGTGAATCAGAAAGGCTATTTC
GGCATCAGAATCAGGCTTTATAATTCCTTGTAAAAATGATGGCACGCTCGCTAAATCCCA
CTTAAAACCATTTGAAATGGTATGTATTTGGCCGTTTGAAAGTTCAATATTCACATTTTT
TAATAAACGGTATTCATTCTTTGTATTTGAACCATAGACACGGCTTTTTTTCAATTGGAT
TCTCGCCGCTAATTAAAATTTCTTTAATGTTTAATAATGTTATTGTCTGCATTTTTTGTT
TTTAAAAATTAAACCTTCCGTCTTTATCCTCTTCGATGATGTATGCTGATATAATTGCCT
TCATTGGCACGTTCATGTCCAGCATCAGCATTTTGATATAATCAAAAGCGGGCATCGTTT
CATATCTTTCAGTTTCGTTGATGATAATACCGTTTTCGTCCTTTTGCTCCTTAAAATCAG
GATTCAAAATAGGAGCGAAATTTTCATCTCGACGCCTCATTAGTTGAGAATTATCGATAT
GCCAATCGGGCACCTGCGTGTTGAACACATTACTCACATCTTGCCCATTCATTGTTGAAG
CAATTCGATAATAAATATCGAAAGTTGATGTGTCGGAATTCAAATTGATCCCGACAATAT
TGATTGTTCTTTTTACATCTGTAAAGTTTTTACAGTTTGAAATTGATTGTGTGATTAACA
TAATTTTTGATTTATCGGATTGTTTCTAAAAAAAGAGCATAATTGTTTAAACGTATTGTT
CTATCCGTGTTTTGACCTCCAGCATTGGTAGGGTCTGCATAGGTAACCGTATTTACAAAC
ACAAAACTAAAAGAGGCTTCCGCTGCTCCAAAAGTTCTAGTGTTACCAGCATTTCGTAGA
TAATATGTTGCATCCGCATTGGTTATAATGCCGTTATTTATTGTTTGAACCACCAATTGA
ATTGTTGACCATTGTGCTACCAATGGATCAGATGCTTGTATATTGGTCATAAATGGATTT
TGATAATTTTTGAACCCATTATTATTTAAACCTGAAAATTCCATAATTTTCACCTGTGTA
ACTGGTGATGTTCCAGTGTAATTCGTCGAAAATAATCCATTATTTATTTTTAAGAAAACT
TCTGTTTTTGCAACGGTAGGGGCAGTTGTTCCAGAATTTTGATATGGATAATAAACTTCG
TTTATTGCGTTTAATCTTAAAACTGACACGTTTGCAATTTTTCCAGTTATCGTAGAACTG
GACGTATTGGTAGCAGTTGCAGAAATAGCCCCCGATATATTAGTCTGAATAGATGAAAGG
TTTTTAAATGCAATTAAGATCAGTCCATCGGATGTTGTAATTAATCTGGATTTTACATTT
AAATGAGTTTCCCAAAGATTACCATTTGCATCACGTTCAATGGCTCCGTTTTGAGGCTGA
GTTGTTAAACCTCCATTTGTTCCAGTTCCATTAGGAATGATTAATACCATTGATTTTTAT
AAAATAGTCCAAAAACACTCGAAACATTTTTTTTATTCACATTGGACTAAAATATAAAAA
TCGTATATTTGGCTTAAGAAAGAAAATATATGTCGTCACCAAAAATATTACAATAAAGGA
GAGCTTGTCGGAGCTCAAAAAAATTCAAAAAAGAGCAACCCCATGATTGCAAAGAGAGTA
CATGCTTTACTTGTTTTTAAAGAAAATGAACTGAATGGAATTTCTAAAAGAGAGGTTGCT
CAAGCCATAGGGGTTAATCATAATAGTATTCAGTCGTGGCGCGACCTCTATATTAATGGA
GGGATTGAACTACTGACAAGACATTCTAAAAAAGGATACAAGCCCAGTGTTATAACTTTG
GAAGAAGAGCAAGCTTTAAGAGAACAGATGTTTAATCCTGAAAACGGGTTTGTTGGATAC
GTCGAACTGTTAGCTTGGTTTGATGAAAAGTTTGGGAAACAAACTAATTACAGCACTTTC
AAAGGGTACGTTTATAGAAAATTCAAGGCAAAAATAAAGACCGCAAGAAAAATTCATGTT
AAGAAAGACCAAATTAAGGTTGAGGATTTTAAAAAAATTTCAGTAAAGAATGTGAAAACA
TCTACAACGAAAAAGGATGGGGATTTAAAACAATAAACTTGTATTGTCAAGATGAAAGTC
GGTTCGGGATGTTTACTAGAAACGGAAAAGCCTTAACGGCAAAAGGAATTAAGCCGATAT
GTGTCTTTCAACAAGTATTCAAAGCCACATGGTTATTTGGTGCTTATTCACCATTTACAG
GAGATCATTTTGAATTGGAATTACCCCATTGCAATTCAAATAATTTTCAACTATTCCTAA
ATGAATTTTCAAAAGAGAGACCTGATGAATTTAAAATAATAATCTTAGATAATGGTGCAT
TTCACAAATCAAAGACCCTTACCATTCCAAATAACATAGCGTTACTTTTTATCCCACCAT
ATTCACCAGAACTCAATCCCTCAGAAAAAATATGGTGGCGAATGAAAAGGGCTTTTACTG
GAAAACTGCACAAATCACTAGAAGAGGTAAGTTCTTTCATAGAGAATGAGGTGAAAAAAC
TAACTAATGAAATTGTCAAGAAAACCTGTGAATTTGAATATATCGTTTCATCTCCTTTTT
GGACTAAACTGTATTAGTCAATGGTATAATGGTGGAGTTGTCTCTGTACCTGCCGCTAAC
TCTACAGGAACATTCATTGTCCCTATATAATTGTATCCGTTAAAACTGCTATCAAATACA
AATTGTACTGTAGTATTTGGGTTAAGGTAAAAATCCTTTCCATTTGGAAAACTCATTCCA
AAATACGCCGTTGCTGATTTATGTTTTAAAAGTAATTTTTCACTTGAAAAATTGCTTATG
GACAAAATCATTCCATCAATTAAAGACACATTAAATTTAGGTATGGTTGCAATAGTAGTA
GTGTAGCCAATGTCTGTCACATAAGCATTCGTTGGAACACTTGTAAACTTGATGTTTGTA
GACCCGTTTTGACCATTTATAGTGTAAGCATTTCCGTTTCTAGGTGTAAATATTGCTGTT
GACATTTCTTGTGTTACAGGAATATCAGTATAATACCGTCCTTCGAAAGTGAAGGCAAAA
TTATCTCCATCTAAAAAGCCTCCTTTGTCAACAAATAAGGCAATTCTAAATTGCGCCCAG
GTTGCGGATATATCTTTACCAAACAGAACACCTTTTTTAACGATTGATCCGTTCTCTGTA
TTGGTGATAGTAATGACAGCCCCATTTTTTAAATTACTTAAATATTCTTTTTTATTATCT
CCCAACAAATTGGTAAAATTCAATAATAAGTAAGTGTTGTCAAATGAACTTCCAGTTTGG
AAACCAAAATTACCGATGCCGGGGTCATCATAACCTACAGCAGCACTTTTGAATGCATAT
TTGTCCCTGAAAACCACCGATTTGGATAAGCCCATTATTAACAGCATCTACAGTTGCTAT
TTTTTTGCCTGTGCCATCAATGTTTAGGTTATTTTGTACGCTTGAAAGTGCTACTTTGGT
ATTCTCCAAAACCTTACCCATTTCTGCTGTTAAGGCCTTTGTAACACCTCCGGTTGTAAG
ATCATTTACCAATATAGTAGCTAAGTAAGCTTCTACATTTTCTATAGCGTCAACTATTTC
CTGAATAGTATCAAGATTAATGTTGTCCGAAGCCAAAAGTGTATTAATACCGTCTATTTG
GTTTTGTAATGGTAAAATTAATCCCTCAGCATAGGCTTTTCCAAACTCCAACATGTAAAC
ATCTGAATCATAACAGCCTTCGCATTTGGATACAATGTTTCGTTAGTTTCATTCCCGGTT
ATTGTTGAAATTTTATTGATTTTGTCTTCCTTAGTCCCGAATGAAGCGTTCAAACTCTCT
AATGTGTTCTTGTCTTGAGTAGTATAGTCTTCTGTCGAAAGCTGTTTCCCTGGAACCTTA
TCCACTTTTTTATCAAACAAAGCGGCATGTGCATTTTCATCATTCAAATGTTCCTGCATG
GCTGTGACATCCAGTTTTTTATCGAACTCATTTGAATGCGCATTGCTGTCAGTTAAATGA
TTATCTAACACCGCTTTGTCTGCTTTGGATTGTAATAATTCGTCGATTCCTTCAATATCT
ACTACAGGTATTTTGTCATCTTTATGTCTAAAGCTATCGAGCCAATCCCAAAATTGTTGT
TGGGTTGGCTTTAAACCAGTTTTAAACCATTGTTTGATTGTATTTATTGCTTGTTTTGCC
ATGATTTATTTTTTAACAATTATATAGTCGAATGCTATATTTTGAGTGTTTCCAGCTACT
TCTCTTAGATATAGTTCGAACGCAAAAGTATTTATTGGCTTTGCCGTCCATATCACATCA
TTATCATTATTCCAACTTGCTCCTTTTGAACGAATCGAACCTAATACCATATAATCGTAT
GTGTTTATTTGAGTAAAATACACGGTTCTTATAGTATCTGTACCGTTAGAATCTCCAATA
TCAAAGGATCCTCTAGCTAGAATGTCAGATACTGCAATGGCAGACTTGTTTTTTACATAA
GCATCTGAATTAACATCCGCGACATTCATATCCGACTGTACGTTGACTTCGGCTCCTCTT
GCAATGGTGCCAAGTTTTTCCTCTATTGTGGAGACACTTTGCAATAGTGCATCAACTACG
GATTTTTCTGCTTTAGAATTTACTTTGGCATCCACTCTAGCTATTTCGGTGTAAACAGCC
TCTATTTGGGTTTTGTCTGCTTTCAAAGCCAAAGCTTCTGGAATTTGCGTTGTTGGAAAT
GCCCTTTTAAAACTCGCCCAGGGATAACTCACCGTACCAACCCCAAAAGTGGCATAACGG
ACATAATGTACCTCGTTTATACCGCCATCTTCAAATTCCATGCTTTGCACTTCTTGCATT
ATGATAACATTCTGCGCGACGATACCCGAACGAAATTCCAATACTTCACCATTGATGTAA
ACCACACCATCACTTACGGTGTTTCCCACAAGGGCACAACCTTTTATAATGGCAATATCA
CCTGCCAAAGCACCCAACCCGTTATACAACTTATAAGCGGTTTGCATTTCGTCAAGTATC
TCGGTATCCATCGGGAAACCTCCTGTTTGTATGAAATTAAATAAGTTCATATTGCTTCTA
TTTTATATCGTTTGCCTCCCATTTTATAAAAGTCAATCAAGGCTTTTAGTTCGTAAGGAG
ATGTGTTTATAATTTCAATCGGCGCATACACTATAAAGTCTACACCGGTGTCTGCATAAT
CGGAACGCTGTCGTAGGAACATTTTACCTAAATATTTCGGGCGATTTTCGGAAGTGGTGT
ATAAATACGGTCTTTTATATCGATTCCCATCACCTATATAAATCCGTCTTAAGGAAACAT
CCAACTTATCATTGAGTACTTTTCTCAAGTAGCATATTTGCCCGGTATGCTCAACTTTAT
ATAAATTATCCGTTCTAAAAATCGACCATTTGTAATACAAAGAATCTATCGGAACCAGAA
GCGATTGTAAATAACTTACGAACACAGGTTTTCGCAGAAAAGTTGGAAGCATTACAATTG
CCAACCGGTTATAATCTATTTTATACCACATAGGTTATGTTATTAAAATTTGGCACTTCA
TAATAGCCACTCTCGGGAATTGCTTTTACATTTATGGGTTGCGGTGTTCCGTAGCCTCCA
ATTGCAGGGTCTATCCAGCTTGATTTCACTTCGATTATGTGTGGAATGCGTACGCCTTCT
ATCTGCTGTAATTTATCCACAAGATGAGCAAGAACCAACTCTCCGTTAAATGGCAGTTCC
TTCATATACTCAGTTATTGCAACTTCAACAGGCTTACCACCGTTTAAAATGGAATTACCA
TTTGCATCAATCAATAAAGGATCACGGTAAATTTGCAATGTCAAATACAGCCTGTCCGGC
AAATAATTAACAACTGATATTTTAATCCCTGCATATTTCACTTCGTTTATATAATCCTCA
AAAGCCTCCCGTTGAGGATTAGTAATCGGTGCCAAAACCCCATTAGATTCGAGGGTACTG
AAAAAGTCTTTTTTCGAATAAATTGATAAATAAAAGGAGTAGAAAGCTTAGGATTTCTAC
TCCTTTTTTGGTATATTTAGCTGTAATTATAAGGTTTTTTACATGTTAGTACAGCAACAA
ACAATACAGTTCAGCGAGCATTCCTCTTTATATGATTTAATTATTCCAAGGAATAATCTT
TTGAGAAAAATTAACGATTTGATAGACTTTTCATTTATCTACGATGAGTTGTTAAATAAA
TACTGCACCAATAATGGACGTATGGCAGAAAGTCCCGTTCGTATGTTCAAGTATTTGCTT
CTTAAAACAATTTACACCGTTTCCGATGTTGATGTAGTGGAACGTTCGCGTTACGATATG
TCCTTTAAATATTTTTTGGATATGAATCCAGAAGACGATGTTATTAATCCGAGTTCGTTG
ACCAAATTCAGAAAACTACGTTTGAAAGACACCGACTTGTTAAATCTATTGATAAACAAA
ACAGTAACCATAGCTATTGAAAAAGGAATAATTCGTTCGAAGTCCATTATCGTTGATGCC
ACTCATACTTTATCAAGATCTAATCCGTTTTTAGCCATCGATGTATTGAGAGAACGCTCC
AAGTTACTTCGAAAAACAGTATACACCTTTGACGACCAATTCAAAGAACGTATGCCCAAA
AAAAATACCGACAATGATTTAGAAAAGGAGCTGGCTTATTGCAAAGAGTTAGAAAAACGC
ATAGAAAATGAGCCGTCTATAAGTTCAATACCCGCTGTGAAGGAAAAATTAAATCTGCTA
AAAGAATCCGTAGAAGACACTCAAGAAAATTTAACCCTATCCAAAGATACCGATGCAAAA
ATAGGTCATAAATCTGCCGAGAGTTCCTTTTTTGGCTACAAAACTCATTTGGCTATGACC
GAAGAGCGCATCATTACCGCGGCTGTAGTTACATCTGGAGAAAAAGGCGATGGACCAGAA
TTACCTAAACTTTTAGAAATCAGTCAAGAAAACGGAGTTGATGTAGATACCATTATTGGC
GACGGAGCTTATTCTGGAAAAGAGAATCTTAAAATTACAACTGAACAAAACATAAAAATA
GTAGCGCGTCTAAATCCATCTATAACCCAAGGCTTTAGGAAAGATGAAGATAAATTTGAT
TACAATAAAGATGCCGATAGGTTTGTTTGCCCAGCAGGGCATTTAGCAATACGAAAAGCG
CGCCAAGGCACTAAAGATGTCGGGGTAAATCAAGTAGATACTTACTATTTTGATGTCGAA
AAATGCAAGCATTGCCCTTTAAAGGAAGGTTGTTATAAAGATGGAGCCAAGACAAAAACG
TATTCGGTATCCATAAAATCAGAATTGCATCAAGACCAAATGGCTTTTCAAGAAACAGAA
TATTACAAAGAAAAAGCAAAACATCGATACAAGATAGAAGCTAAAAATAGCGAGTTAAAA
AATATACACGGTTATGATAGAGCAATATCATACGGTATTACCAATATGCAAATGCAAGGT
GCAATAGCAATTTTTACAGTCAACTTAAAAAGAATACTCAAATTAATGTAGAAAATGTAA
TCTACACGTGCATTTTACCAAATGAACCTGTATAAGTCAAAAACAGACACATACAATCAA
CAATAAAAAACAGTTACAAAAATAAAACCGCTTATAACGGATGCTTAAAATCCTGTTATA
AGCGGTTTTTTAATATCTAAAAAAGAACGTTGATCAAAATAAGTGATGTTTTTCAGTACC
CTCTTAGATTCTCCGGCTATTTTTATGATGACTCGTGAATCCTGTAACCCCTCGTTAACA
GCGGCATATTTTACGATTTTGCTTGCCTGAATTTGTTCATCGGTAGCGATTCCGTTATCG
AACTTATCACTATCGGTCAATAAATCAAACCCATATTGAAAAGCCAATGCCATAGTCCTA
TACCAAGGAAGCGTACCGCTTTTTTGCTCCAAGAGTGCCTTGTCTATTTCTTTTTTATGG
TTGTCGAAATTAATTTCTAAAAGCCAAATAGCGTAGGCCGTGACAAAAACTAGTAATCGA
TAAATAGCTACTTTACTTGTGGAAGTCAACCCCGTCAAGTATTCATTTGAGGATATGTAA
TCGAATATTTCCTTTTGTATTTGTTGTACTGTTCTTGCCATACTATCTTACTATAAATGT
TGAGCCTATTGCCATAGTCCCGATGCCTAACTCAGGTATTTCAAATCCTACACCTTCAAA
ATCAACTGCCGGAATTATGTTTCTGCTGTCCAATACTTTTTTAACCAAAGTATTTGTTGG
AGAGTCGACTAATTTCAATAGCTGCCCTGCAGTTAATTTTTCTGTTATTGAAATATTATT
AAGCAAGGCCAAATCCATTGCAATATCTACCCGACCATAAACATGAGCCGACACATCCTG
CAAGGTTTGGTTTTCATGTACTTTATACTCATTCATAACTTCCGTCTATTGAAATACCGT
CCTGGTTTAGTTCTAATCGGTCTATTTTATATCCATCGGCTGCCATTTGGACCCGAATGG
TGCGGTCTAAAAATCGGTCGATGCTTCCGTTAATAGCCCTGTCTATGGCAATACCGGCTT
CAATGTTTTCTTTCCATTCCCCTGGAGAACTTATAAAAAGCAATTCCACATTTTGGTCCG
TGCTATCTGAAATATCAAAATCTCCGTTTTTGATTTTCAAATCTCTATTTTCATCCAAAG
TCAAATCTGTCATGATACGGTATGGGTTATCGTTCCGGTTACTGGGCCACCTCCACTGGG
TGCAATCAGACCAGCGGTGTAATCCACTTTTAAGGTCTTGATTTCTTCTATGATTGCCGT
AGCGAGTTTATCACTGATTCTTTCCAAAGAGGCATTATGATCGGATTCTTCACTTTGTTC
CGCTTCAAAGGCTGCTCTTATTTTTCTTTTAATCTTGCTTGGTTTAAAGCCATTTTAAAA
TCATTTTAAAAATTGATTAAATCGGTTTTCAACCGCTATGAAATCCTGAATATTGACAAG
GTTTATCGTTGGACCGTTGTTAGTTGTAAACTTCATAGCCTTAATGGCTTTTATCAAATC
ACCCATCAACTTTTTCAAGGTTTCATTTTCTTTCTGCAGTAAAAAACCATCTTTGTCCAC
TTGTAACTGACAATCAGCAATTGACAATCGATACTCATCTAACTCGCTTGTATTGATTAC
GGCCGCATTATGTTTGTTTATAAAAACAACCAAAACCATGCTTCCCACTTTAGGATACAA
AACCAGTCCACCAGTTTCACTTTCTGCCTGCAGACGAACTCCAAAAATCTCCGCGGTATC
ATCAATCGGTTTTACATCGACTGTTTTTTCTCCTTGGTTCACTTCGAGAACCTCGCATAC
TTTGGAATAAATTTCATCTCCTGTCTTTGCAAGATGTTTTATGATTTCCCCAAGGTTTTG
TTCGTCATCCATATTATCTAAAATCCTAAAGGTTGCCCCACTTCAATTTTTTGCCTATAG
CCCTCCATCCCGAAATTGACTTCTAACTTTTTTATCAGGAAACTCCCTTTGTTATTGTCC
GAAGCTTCAATGTGGGCGATGTCGCATTTGTTTACAAAAGGTTCACCGAATGTTTCAAAA
CTTCCTTTAAATCCAGTGGTTTTAAATCGGTTCAATTCTGTTTCGGCAAATCGTTTTAAT
TCCTCTCTGGTGGCATTGTATTTATACACCGTAAATAATTCACCGTCTTTGTCCCCCGTT
TCAACATGTATTCTTTTGTTTTTGGCATCTATCGAAATGGCTTTCACTTTAATTTTTACG
TCCTCCGCAATCCGATAAACAAAATCTTCGGTAATCAAATTTTTACCGTAAATAAAACTT
TCGGTTCGCCTGCTGTCAAACGGATAGGTAAATCCCACATACAACTTCGAAACACCTCCA
ACCGTCCTAAAGTAAGCCCGGAGACCGAACTCGCTTTTTATCTCGTTCAACTCTTCGGCT
ACCGTGTTCTTGGTTATCCGGTAAGGTCCCAAAACAATGTCAGGGTCAATCAATTGAAAA
GGTATTCCTGTACCGGTTAACAAGTCCGTCATCAATTGTTTCAAAGAAACTTTGGCATAC
CCTTTCTTTTTGGTGTCAATGGTTTTGAGCAAAAACATTCCATCTTCACAGAATATCTTT
ACCGGTTGTTTTGCATCCACGGTGCGGACATAACCCGTGAAGCGGGTTTTAAGAATGCCG
TCATATCCCAATTTGACTGTTATCTTATCACCTCTTTTAATTGGTAACCCAAACCCCTCA
AAGCCTTCCCAATCTATTTTTTTTGGAAGGGTCAATTCACAGGTATCGGTTAGGGTTGCC
GTATCTTCAATGATCGTACAATTATTCAGTGCGTTGAACTTCCATGTTTTTGCTCCCTCA
ATTGTTATTTCACTGGTTAATAGTAGCATCCTGACTGATTTTTATTTCATAGGCTGTATC
GCTTAACATCTGAATATTAAATGACTGCCTGTTACTATGTGTTTCCTGGACAAAACCATA
ATTTTTGATCACCACACTGTCTATATCAAAAAGCGTCAAAAAGTCGCTGTGAACCTCCAA
CGTGTCCTTTATTTTTAAAAATTTGATTACATCTTCCAATTGAGACAAAGGGTAAGCATG
GCTATCATTATAATCGTTTTGCGAGGTTTGATTGATGATTGAACTGCAAACGGCCGCATC
TACTGAAATGGAATAATCCCCATCGCTGATGTATTCCTTTATTGTTCCGTCCCTGCCTTG
CATCGGAGTGGTGACAATATTCTTTTCCTGGTTTACCGTGATGATGCATTCCAAAAAATT
CATTTGGGAATTTTTATATTGAAAAGCCAAAGTAGTGAGCGTTGGCACTCCGATATATTC
CGAACCATTCAGTTTTATTTCCTGATTGGTAACTTCCAAAGGTTTGAACCCTTCTATTTT
TGAAAAATTGAAATTCATTAGTTTGCCAGGTTTACATCGTTAACAGAAGTCAATAAAGCT
TCTGTAATGGTTTGTTTTAAACTTTCTTTGCTTTCTTTGGCTGTTCCGTTATAATGAATA
GTCATGTTTTCAATTAATTTACCAATGGTTAAACTTCTTGAACCACCAGAGCCACCTCTT
TCTTTTTCTTTTTTGGCTCCAACCCCTGCAATAGGTTTTGTTGGAGCCATACCCACCTGA
AACCCTTTTGTCACATCAAACATTCCTTTGCTGGTTTCTCATTGGGATTTGACTTTTCCT
TTTGGGAATTTGCTTTAACGGGATGATCTTTGTCATAACTGGCCGCTCCTTTTTTCTCTC
CATCTTTGTAGGCCGCTTTCACGTCGGTCATCCCTTCGCTGGAAAACAAGGTTTTAAAGA
ACTTTTTAATTGGTGCAAAAACACCTGTGAGTTTATCCATAATCTTTTCAAATAATCCTA
CAATCCAATCCCAAACCCCACCAAAGGCATTTTTTAGGGGTTGGACAAGCCATTCGTCAA
TAAACTTTGCAAAACCCGAAAACACACTGCTGAACCAGTCCCAAAGACCACTAAAGAAAG
AGCCTATTGTACTTAATGCCCCGCTGACTTGTTCTGATATCCAGTTGAAAACCCCCACAA
CAAAATCTTTCACTGCGGTAAAAATGGAAACCGCCTGATCGTAAAGCCAAACAAATGCTG
AGGCAATCCCTTTGAAAACCCATTTTATAAACTCCCAAATGTTTCCCCATACAAATTTGA
AGACTGACCAATAGGCGTTTAATATTGGTTTTACTACCATGTCCCAAACCCGTTTGACCA
CAATCCCTATATTGTTGAATACCGCCTTGGCCGCTTCCCAAATTCCGAAAAGTATTTCCC
TGAATCGTTTGGAGTGATCCCATAGGTATTTAAAAACGGCCACTAGAGCCAATATGCCAG
CAACAACCAGTCCGACGGGGCTGGCAAGCATTGCTAAGTTTAATCCCAATTGGGAAGTAG
TGGCCATAAGGGTGGCTCTGGTAATCCCTCCAATTGATTTTTCGTATATTTTATTTACAA
ATGCAGCCGTGGAAGTCATAATCGTACTGTCGAGCATCATTGCCTTGCTTAGCTGCAGGG
TGAGTTTCAAATTTTTCAGACCGCCATCGTATTTGCTTAAACTGTCTTTCACAACACCAT
AAACACTACTTATTGCATTACCGGAAACAGCCAATTTACCCAGTCCGTTAACTAGTTCAA
AAGTGGATTGTGTTGCGGGAAGTATCGGTTGTGCCATTTCAAAAAAGCCAATTTTTAAAT
CGTTCAACTTTGCTCCAAACCGATTCATTCTTTCCTGGTAACTGCCCATAACCACATTGG
CCTGTTCAACCGCCGTATTGGTTCCGGTAATCTTTTCGCCAAAGCATCCTGATCATCGGC
ACTTTGAATAAGTGCAATGGAAGCAGCCATATTTTCCTTTCCAAAAACCTTAGTCATCAA
AGCCGTATCCTGCATGGCAGGTTTCAACAATCTCAAACGGTCAGTAAGCGGAATATTTGC
ATCGGCTAATTTTGCAGTGCTAATACCTAAAGCATCTAATCCTGCAGCTGCATCTTTACT
GGTAAACCTTCCTTCTGAAAGTGTGGTCAATACATTACGCAAAGCCACACCACCTTCCGA
ACCTTTTTACCTGCCTTGTCCAACATTTGAATAGCGGCATTAGTCTGAACAAAGGAAACG
CCAGTAGTTTTGGCCACCATTCCCACTTGCTCTAAGGCCTGTTGAATTTGTGGAAGTTCT
GCAGAACCTTCTTTAGCTCCTGCAGCCATAACATTCATCATGTCCGCCATGACTTTACTT
GCCGCAATGGGATTGTCCAGGTTAACTCCGTATTGGTTCATTGCCGTGGTCAGCACGTTG
GTCGCTGCCACAGTATCACCACCCATGGTTTTGGACAAAACATTTACGTTGTTGCCCATA
AGTTTCATGGCTTCTGAACTTTTGGCAATCTCAGGAGACAACTGCGAAAGAATGAGTTTG
TAAGCATTTACGTTTTGACTTGCATCGGTACCAAATGTTTTAGCACTGTCTCGAGCTGCT
TTCTCAATGTCTTTCAATCCTTGTCCGGTTAAACCGGTAATAGCACTCAAATCTGCCATT
TGAGTATTCAAGGCAATACCCGGAGCAATAAGACTGTCCAATGTTTGTTTTAAGGTGTCA
AGCCCGTCAACAGCCAGTCCAACAGCTAATAATGATTTATAACAATCCCCAAAAGATTTG
GTAGTTTTCTTTACTGATTCATCAACACTTTTCAATCCGTTATTTATATTCTCGAAAATC
TTATATCCGTTGGAAGTAAAATTTATACTGTAATCAATACCTTCTATCGTCATTTTAGAT
TATCTTTGGATTATAAAATTGAAATTGTGATGAGTTTTCTAAAAAACATATTTTACTGGG
CTATCGGACTGACTCTCTTTTTTGGGCTTTTTGCCTTGTTTCCCATTGCAATGCCCATTG
GTATTGGATGCCTTGTTTTTTGGGCTTTAATGACCTTTGGCAAGCGTATCAATAAAGACA
ACGGCTGTTAATCGGCTCCAAAAAGATTTCTAAACATCTCGGCTTGGTTTTCCAGTCTCC
ACTTTTCCAACCACATCGCCTTAGCATAATACTCTCCCCACTGGGTTATCTGTAATTCTT
TGGGATTGATTTTAAAGTTTGCCATTATTATGGCATCACCCTGCATCGTTCCCGCATCAT
CCCCGCCGTTTTGCAGACGGGCTACAAGTTTTTTACGCTAACCGAAAAGGAGTTCATGTG
TTGCGCCAAACCTTCCAATGCCTTTAATTTTGCAAAATCACGACCATTGATTTCATCATC
TGCTTTGATAATACAATTGTCATAAAGTGCCACGGTTCCTTTTATTTCGTTACTTTTTCC
GATGGCCCCGGTGGCTTCAAGTACCTCAAAAGTGGGTTCTTTAAAAATGGCATGAAACGT
ATGTTTGGTTTCAAACTCTTCTTTTGCCGTTTTTAACTCCTGTTCTTCTTTTTGTTTCTC
AATCGTTCCTTTGGGGAAATTGATTAACAGATTTTCAAGTAATTGGATTTTTCTTTTAAT
TCAAATCCCCCTTGAGAGACGGTCACGATTACCAAAAAACCATGCTTCTTTTTTAATGTT
TCGATTTGTGGAGCCGTTAGTCCACACACTAATTTTTGTTCTGTTACGACTATTTCTGCT
GTATTCATTTTGCTTTTTTATTAACCTTTGTCGACGTTTTAACCGTTGACAAAGGATTTT
TGATTTTACTCGATATGAGAGATTACTAATTCCAATTCGACATCTTTCGACAAATCGCCT
TCTTTCCAGTCAAATGCGGTTTTTTTGAACTCGCAATTTTTCAGGATATGTTTTACGATA
GGCCCCAGGGGTGGCTGGTACATAACCACAATCGGGAAAGGGGCTATGTTATGCAGTTTC
CCCTTTGGAGCTGTTGCCTGCATGGCAAAAACCGTTGGCGATAATAATGTGATAGAGCCA
GTGGTTTTTATGCGACCGTACCCACGTGATACAGGGTTGCGACCTGCTCCATAGATATTT
TCCTTCTCCTGTTCCTCTTCATACTTTACGGCTTTGATACCAGTAACCGAAACTCCGGAA
ATATTTACCACAATATCCCCCCAGCCATATTCGTGGCCGTTTATTAAAGGTTTAAAATCC
ATTTGTTATATGTTTAAAGCAAAACCAATGTTTACCGTGATTTCTCTCAACACTCCCACA
GGCACAATTTTCATTGTAACTTGGAGTTTTGAAGTACTCAGTACGTCTTGGTCGGGGTTA
ATAAAAATTTCAAATCCACTGATTTCACCGTCTCGTTCCATTTGCTCCAACGGAATTGCT
GCAACCGCTTCCAAAGAGGCAATGGCATCGGCACTGATATTACCCGAACTTGGATCTATA
TAAATAGGCCCCGAAACTTTTGGCAATAATCTGATATATACGCCTCTTTGGGCTTTATCA
ATTGCACGGTTGTTTTCGATAGTACCAAAATCACTATCCTGCGCCGTGGCTGTGAAACTA
TCGTTAAAGAAAGTACCCGTATATCCGATGTGTTTAATAACAAAAAGATATCCTTTGTCG
TGGATGGACTGTATTTGTGCCGGGGTGAACTCTCCGAGTGGTGTTCCGTCAATCAAAGCA
GGAACATCCAATTCACGGGCGAGAACATTACCTCCAGTTATTTCCTTTGGATAAGTTCCG
GTAACTAGGTTTGTTTTTCAACCCAACCGATACTTTCGTGAACTTTTGCCCTTGAAATAG
CACCAAGCGTTGCGCCAACAATCCCCACTTTTTTACCAACAACTCCCGAAACGTAGTCTC
CACGGCCAGCACCATCTTGACCGATGCAAACACTAAATCTTTCATTGTTGAAAGTGTGTA
AATCTGGTAAAGCCAATAAATTTGCCGCTGTCATATTGTGGATAGAATAGACTGCTTGTA
AAGGCATATTCAAATTTGCTAATTCAATTAAACTCGCTTTAATTGTAGTCGAAGCCGTTT
GTAAATCCGCAAAAGGAGTAACTAAATCGATAATTCCAACCTGTCTTAATTTTGCTTCTG
CAAATTGTTGCAATTGCTTAATAGCTACAAATTGTCCGTCATTAGTAATGTTGAAACTAG
ATACAATTTTGAACCTGGATTAATTCGAAAATACTCATCAACATGGTAGTGTAATACGGG
ATGTGTTGTTGGAGTAACTCCAATAGTTGTCAAACCTTCGGGTTCAATCAACACCATTTT
ATCAACGTTTTCCTGCCCGTAAACAACCAACCCACTGATATGATCTTCGCCCGGTAAGGC
TCTGCCCAAACCACCTCCTTGTCTGTTAAACTTAATTCCGTTCATGGGTTATTTTTTGTT
TACGTTTTGTGAAGTTTCCACAATCGGTTCTGCAGGAACAACAGGTTCAGTTGTTTCTGC
GGTTTTTGTTTGCTTCGTCAGTTCGCTATCGTTCGTGTCAGTGATAGGCTCTGCAGGAAC
AATCGGTTCAGTTGTCTTTGCTTCAACGGTTGGGGCTGTCGGAGTAAGAGGCTCATCTGA
TTTGGCTTTTTTTGTTTTAGCTGCAGCTGCAGGAGCAACCGGCTTAATCGGTTCGGTTTT
TTTTGCTTCAACAATTGGTTCAGTTGGTTTGGCCACGCTTGGTTCTGCAGGAGTAACTTC
ACTTTCCAAATCAGCATCCGACCTGTGAATTGTCTTTACTCTTTTGTTCGCCAAAGTCCC
GGCATGTGTCTTTGCGGTATATTCGGTGTAAAATGGCGTGCCGTCCGATGTTTCAAAATA
GCAATCCAATTTAGGATTGGCTTCAAATATTGGGTTTTTCATATTTATATAATTTTTTTA
AATTTTAAGTACCAACTAACCAAAACCAGCAAAAGCAATACTAAAAATATTCGCCCTGCC
CATATCTGAGCCTTTTGCCAAAAGGTGAGTTTATTGACTTCTATTGTTTTTGTGATGACA
ATTTCCGTAGTGGTGGTGGATAGCGTGTTTTTATATTGGGCTAACAATTCCTGCGCTCGT
GCTTCGCAATCCACTTTTAGTTGGTTATCCTCAATCCGAACCTTCGGGCTTTTTAAGTTT
CGCCCTGCTTCGGATTGGGTAACCTCTTTAATTTTTACCTTTCCGTTTATGCACTCCAAA
AGTGCGTTATAGGAACTGCTGTCTTTTTTCGATTTTGAAAACCGTGTCGTGAAGAGTTTC
TTTAATCACGCTGTTTACTGTGGTTTCTTTCGAAGGAGGAATCGTGCTTTTGCATGATAC
CAGGATAAAAAGAGAAGCAACAAATAATAAAATCAATCCTAATTTTTTCATGTTTTAAAT
AGTATTTAAATCGTTTTTAAATTTTTAAAAATCCTTTGCATTCTTTGACGGTTCTTATTC
GTCTGCATACGGCATAACCCTCACGGCTACCGTCATTGTTGGTGTTTCCTTCGATAGTTT
GAATTTTACCGTTTGCCAGTATCTTTTCGACAAAACCAGTATGCCCCAAACCTTTACCAA
AATCCATTATAAAAACACATCCCAGTATCGGAGTTGTAATCCTTAATTCGGGTTTGTTAT
TCCATTGGTCCAGTACGCCTGCAGTCTTTTTTAATGGGTTTACGGCTTTGGGGTCTATAT
TTACCGCTTGCTTTACGCACCAATAAACAAAAGCCATGCACCAGGAATATCCTTTGCCGA
GTCCCACACTTTTTAGGTAAATTTCTACTTCGGGACCTGAATTGCTTCCTTTTGGTATTT
CTTGCACTCCCAATTGCCTTATGGCAATTTCAAGAGCGGTTTCTGCTAATTTCATGCTGT
TTGCCATTTAACTGTTTGTACTTTCGGAGTTCTACAGTGAGCGATTCGATTTCATCTATT
AAATCCGAAAGACGTTTTGTAGTTCCCTTTTTTCCTCATCCTGTACCAAAATAATCTTGT
CCCGTTCTGCGATTCGCTTGTTTTGCGCTTCGATGACATCTAAGCATTCATCTAATCTTT
TCTTTGAATCATCTAGTAAATTTTGATAAAACGAAGCCGATTTAACCTCGTTATCGATGT
CGATGGACTTTATTTCGACTTTCTCTTTAGGTCTGGCAAAAAGCCAGGTTATCAATGCTG
CAAAAAATGCGGTAAGCGTTGGATAAATAAATTGTTCCATAAAATGATTGAGATAAAGGC
TCTCTATATTGTTGAGAGCCTTTTGTTTATTACTAAATAATTGCCCCGATAAACTCAGCT
CTGAAAGGGGTTGCCAAGAAATAGTGGCGGTATGCCAAATCGTTGGTTTGACCGGAAGGG
TTGTCTTTGGCAGCAACAAAATACTGTTTTGTCAAACCTGTCTTTTTAGCGATTCCCTCT
TTGTAGAATGCTACAGAAGCCGTTTTGTCCGTTGGTACCGGAATTGCACCGTAGGCTTTT
TTTGCCCCTAAATTGGTATATGAAGGCATTTTAGAATATTTGTACAATTCAAATCCAGCG
ATAACCGGTGCAGGTTTTCCTTTCACATAATCAACGAGTAGATTACCGAAGTTTTTACGG
TCCAATAACAAATCGTTTTCGTGATTGTTACACAAAATCAATCGTCTGTCCTCTTCGGGA
AACCCAGCTTTGTCACAGGCATCTTTAAAAGCAACCAAGTCCACGTAAGTCAATCGAAAA
CGACCTGAGGGGTCTTGCAAGGCATCTTCACCACCTGTTGCGAAAAGAACCGGAGTTTTA
ACCGTGTGGGATGCTGGGGCAATAGAATGCACTGCCTTATGGAATTTTGAAGAAGTGATT
GCTTTTGTTCCTTTGCGGGTCACCACATCAATTTGGTCATAGGATGATCCCATGATTTGA
TCGTCCGAAAGCTGCATCACTTTAGTTTGGTATTTATCCAAAGAAAAACTCAAACTTCCG
TCAGCATACACTTGCGCAGGAATTGGGTAAGTGTTATTGTTGATTAAGACGTCCACGTCA
AAATCGGTGGTGGCAATGTGAATCACATTGGATTCGGCGTCCGTTCCTTCGCCCAATTGG
GTAACATCGGCATTAAGTTCCGGCACTCCATCAAAGAAAGGAGCCTGATCTGAATTATCA
ATGTTCTCAATTACCCTGTCTAACCATATTTCAGGAAAATTTGCTGGCATTTTTTATTTG
TTTTTAGTGAATAATTTTTTGTACTCGTCCGCATTGGTCGTTTTGAATGCCAATTGTTCC
TGATGCGACAACTTAAGGAAGTCCTCTTTTGTGGTTACTCCTGCATTTTGTCCAGGAACA
ATATCAGCTGCCAACGAAACTTTTTTAGGTAACATGGCAATGGTGTTTTTTGCCAATTCC
AAATTGGACTTGGCCAGATTAACGAAGTCATCTTTTTTGGTTGCAGGAATACGCCCCTCG
GTAATGGCTAGTGTCACCATTTCGGAAATCTCCGCTTCTTGCGCAACTTCCTGTGCAGTT
TCATGGGCAAGTACTTTTGCCCTCAGAGCAGTGTTTTCCGTTGACAGTTTCAAAATAGCC
GCTTCGACTACTTCAACTTCCACCTCCGGAGTTTCTTTGTCAAACTTTAATGCCACTAAT
GAGGCAAGTGATAAAAGGATTTTTTTCATGTTTATTGATTTTAATTCTAATTTTCGAACG
GGTTTACTATCGCTTATGTCCTCGTTTTGTAAATCTTCCGGTTGTAGCGACAAACACAGT
TGCTTTACTTCATCGTCTTTAACAACACCCCATCTTGAGCATACAGTCGAATGGAATTCG
CATTGGACGGCACGGCCACTATCGAACATTCGTATAGTTCGCATTTCTCCATTACGAGTT
CGGTACCGATAATTTTAAGGTCTTCACGATTGAAGGTGATTCCCATCGAACAGGAGTTGA
TAAAACCGCGATCTACTTTCCCGGATATTTTCGCCGCATCCTCATCCTCCATGTCAAAAA
GGGGTTCTCCCAAAAGCAAATCATTTTTAACGGCAATGTTTTCCCACTTACCCAGTACGG
ATTCGGTGCTATTCCAATGCTGGTTAAGCATCATCGGATTTTTATTGAATCGCTTCAAAC
TGATTCCTGCAGTTCGGATTCGAAATCCATAACTGTTGGTTTGGTTTTGGTCATTAAAAA
CAAATGGTTTAGGCATAAGCTATAGTGTTGATGTTCTGTTTTGAGAGGACAAATTTTAGG
CGAAAAAGCAAGGAGTGCAAAGAAGTTTGCAAGCTATGCTACAATTGTTGCAACCCTTGC
AAACATTGAACTTTAAAGGTGTTTTGTTTTTCAACTTTGCCTAATAAAAGCGTAAATAAT
GAGCGAATTAACCAATGAGAAAAAGAGAGCATTAGCCGAAAGAATGTTTATACATGACGG
GATGACCTGTAAGGCCATTGCGGGTGATTTGGACGTTTCGGAGCAAACCCTAAGCCGATG
GAGAAAAGGAAGAGAAGGGGAAAAAGACTGGGATTTAAGAAGGTCTCAGCACTTGGCCGC
CCCACACGTATTAAGGGAACTACTTCTAAAAGAACTACAGGTAGTGGCCGAAGGAAACAA
GTCTAATATTGATGCGGATGCACTGATTAAAATATCCAAAGTAATAGAAGCATTGTCGGA
CAAGGTTTCCGTTCAATTGGTTTTGAGTGTCTTCAAAGAATTCGATAACTGGATGGTTCA
GCAAGACCCCAAAGCGGCAATTTCCTTTTTGCCCTGGCACAAGCAATTTCTTTTGTACAA
AGCTTCCATCGAATAATTTCAGGAATCGCATTGACAAACTAAAATCTTACCCCTTTAAAA
ACCCTTTAAACCTTTGTTTTAAGAACATAATACCTAAAAAACAAGCACTAATTAGTCAGG
TGTGAAAAAACGGCTTAAAAACAACCTTTATAAAAATGACACCGAATTCCAAATACCTTA
AAGGACTACTCGACTACGACAAGCACTGCCAGCGTATCAGTAAATCTACCACAATCAACA
TCCATGAAACCATAAAGGAAAAAGCGGACAGGATTAAGAAAAGTGAAAAAACGTATGTGC
AATGGTTCGAGGATTATTTCCCGGACTATGCCAAAAAGAAATGCGGTTGGTTTCATACCA
AAATGGCCAATATCATTATCAAAAATAAGCGGGTTCGCTTTTTGGGGGAAATGTTTCGCT
CTGCAGGGAAGTCCGTGCATATCGATATGGGAATTCCGCTCTATCTGTATCTGGTAAAAA
ACGACCTGAGATTTATGCTTTTGATTGGGGAAACCGAACCCAAAGCAAAAAGATTGTTAT
CCGGTATTCAAGGGCAGTTACAGTACAACAACCGCATAATAAATGATTACGGGGTTAAAT
TCAAACACGGCAATTGGGCTGATGGGGATTTTACCACTGCAGATGGGGTCAAATTCATGT
GTTTGGGTTTCGGGCAAAATCCAAGGGGTGCCAGGGAACAATCCGAACGCCCGGATTATA
TCGCCGTGGATGACGTTGATGACAAACGCCACGTGAACAACGACCGAATGATGCGAGAGG
CTATCGATTTTATAACCGAAGATATTTGGGGTTGTTTCGATTCCGATGATGATGCTACGG
AACGTTTTGTTTATGCCAACAACAACTTTCATAAAAACAGTATCACCAACCGTTTAAAAA
TCTACTTCAATGAAACCATAAAGAAACAGAAAGAAGCAGGGGAAAGCGATGAAATACTAT
TTAAGGTTCTGACCGTTTGCGCCGTCAAGGACACAAAAGACTTTGTGCCGGAATGGATTG
AAAAAACCAGTGCGGATTACTGGCGTAAAAAATTCCGTTCCATGCCATACCGTTCCTTTA
TGCGGGAGTACATGCACGTACATATCGAGGACGGGGCAATTTTCAAATATGAAGATATTG
ATTATAAAAAAGCCCTGCCGTTACGGGACTATCAAGCCTTGTGTTTTTATGGGGATTTAT
CATATAAAGCAAATGCCGATTACAAAGCTTTGGTTTTGGTGGGTAAAAAAGGAAAGGAGT
TTCACATACTCTTGGCTTACCTGCAACAGAAAAGCCGTGCGCACGCCGCCAAATGGCTCT
ATAACCAATACGAGCGATACAACCTGCAGCAGGTTAATATCCGCTATCTCATTGAGGGGC
TTTTTGCCATGGATGAGTTCGTGTCCGATTTTGATGCCGAAGGGGAAACAAGAGGTTATC
ATATTCCAGTGGTGGCAGACAAAAGAAGCAAGGCCGATAAATACGACCGTATAGAAAGCC
TATCAGGGCATTTTGAACGCAAAAGTGTATTCTTCAATTCCGATGACATTCCGGACAATG
ACATGCAAACACTCATTGATCAGTTTCTTGCTTTCGAAAAAGGAAGCCAGGCGCATGATG
ATGGACCCGATGCAACGCACGGAGCGTTTTCTGTAGTCAATTTATCCACGCATCAAAGTA
AGAACGTATATGCCTTTGGTAGCAGACCCAGTCGTAAATATTAAAATCAATCAAAATATA
AACAATGAGTAAAATAGCAATTTATCAAACAGGAGTGGATGTGTTAGGATTTCCAACTTA
TGTAGAACATCATATCCACAGAGGGGCAAACCCTCTAAACAAAATTTCTCAGAAAAAGAC
TTTTTGGGTGACAGTAACCGAAGTATTCACAAAACAGTTTTAATATGTTCATCACGATAC
AGGAACTCAACACGGCAATATATGATTACCAATTACAGCAAATCATTGAGCGAAACCAAG
ACATTGCCTTAACGGCAATCGCTACTGCAGAACAGGAAGTGCGAAGCTATCTCAGTCCTA
ACAGCCGAAAAGAATGGCAGGACGGCCGACCTCGCTATGATGTGGAAGCCATTTTTTCCA
AACAGGGAACCGAGCGCAATGCACTCATCATGCAGCACCTTAAAACGGTCTCGGTTTGGT
ATGTCTGCCAGCTATCCAACGTGGATATGGTTTATGAACCAATCAAAGACAGATATGATC
GGGCAACTGACCACTTGAAACGAATTGCAAAAGGAGAAGTTACCCTTAGTCTCCCTTTAC
TGGATGAAGCCGATAGTCCGGAACCCCAACCCTTCCGATTTGGAAGTAGAATTAAATTTA
ATCACGAATAAGCATGAGAAAGAACAATAACAGAAATTCCGTTTCATTGGCAAAGGCTTC
GACTCCTGCAGCTGCAGCGCAACCCAAACGCTATTTGCCGTATGACATAAAAGCGGTAAG
CCGCACCCGTCAGGATATACTGAGCTGGAATCAGGCTTTAAAAATGGCACAAAGTGATAC
CCCTAAGAATTACAAATTACAATTATTGTATGACGAAATCAGCAATGATGCGCTTTTGTC
TTCCCAAATCCAAAACCGAAAACAACAATTGTTATCTGCTTCCTTTTCGCTGAAAAATAC
CAAAGGGGATGTTGACGAAGAACAAACCAGGAAACTGAAAAACAGTCCCGTTTACAGGCA
GTTGACTATGGCAGTATTGGACAGTTTGTATTATGGGTATTCGCTAGTTGAATTAAGCGT
GTTTAAAGACACGAAAGGACAATTACAACCAACGGTGATTACTTTACCACGCGCGAACTG
CGTGCCTCAAACAGGATTGTTTTATAAGGATTACACGATAGACAAGGCAATTCTATACAG
GGAAATGCCTGAGTTTGGTACTTGGATATTAGAATTTAATTCTGGGGAACTGGGATTACT
TAATAAAGCGGTGAGCCACGTGTTATTTAAGCGTTTTGCTCAGTCCTGTTGGAGTGAACT
CTGCGAGATTTACGGTATTCCGCCAAGGGTATTAACCACCAATACCCAAGATTCCAATAT
GCTGCGCCGTGGTGAGCAAATGATGAAAGACATGGGAAATGCCGCGTGGTTCATCATTGA
TAGCACTGAAAAATTTGAATGGGCCACTGGAGTAACAACCAGTGGAGACGTTTATAAAAA
CCTGATTAACTTGTGTAACAATGAAGCTTCAATGCTGATTTCAGGTGCAATCATTGGGCA
GGATACCAAACACGGAAGCAAAGGGAAAGAGCAAAGTTCCCAGGATATGCTTTGGCAGTT
GGTATTGTCGGATATGGAGCAAGTGGAGCAATATTGGAACAATACCATTATTCCGGCATT
GATAAACTGTGGTTTTCTGAAAGGCGACATCTTCTTTGAATTTGACCCACAGGAAGACAC
CAAGCAACTTTTTGACATGACGGCAAAATTTTTGAACGATTACGATGTTCCTGCAGAATT
TATCACACAAAAATTTGGTATTCCGGTTACTAAGAAAGTTCCAGCTACTCCCAAATCAGG
GAACCAATTAAGCCTTGAGAACGGTTTTTTCGATTAGGCCCCGGTTCTTTATATAAAGAA
CAGTTTTCAGTAAAACAGTATTTCGGGGCGTTACATCAAAAATTGGAATTGGATTACAAG
CCGTGCGATTGTGAGAGTTGCCAAACGGCTCAATTATCATTGTCTGATAATTCAAAATTT
AAAGCCGTTTTAAATGCCTCTAAAAAGGCTTTTAAACGATTGCATAAAGACGGGAAATAC
GACCCAAAAGAGTTGTATAAAATAGCGGAATACAAAGAGTTGATTGATGCTACTGCAGAA
GTGTTGCAAAGTGCCATTACCCATGAAGTGCCACAAGAACTTAGGGATTATCTCGAGAAA
GATGCTTTTGTATTTAGCGGACTAAAAGCGCACGCCCAACTTACCGAAGCCCGAAATCTG
CTTAAAAACGAAAAAGGGGAAGTACGTCCGTATTACGAATTTGAGCAGCAGATTTTAAAA
ACTCAACACGGCCTACAATAAAAATTATCTCGAGGCAGAATACCTATTCGCTGTCCAATC
GGCTCAAAGTGCTGCAAACTGGGTGGGTTATAGCGATGATACTGAGCGATATTATTTGCA
ATATCGAACTGCGGGTGATGATAAAGTTCGTGATTCACACCGCACTTTGAATGGGATTAC
ACTTCCAAAAGACGATCCGTTTTGGTTGTATTATTATACGCCAAACGGTTGGCGCTGCCG
TTGTCAAGTAGTGGAGGTTTTAGCTTCCAAAAACGAAAAAAGCAATAGTAAAACAGCTAC
TGCCAAAGCTAAAGATGCCACAACAGCAATAGGCAAAAGCGGTAAAAACACTTTAGAAAT
GTTTCGTTTTAATCCGGGCATTGATAAAAACTGATGCCTCCGGAGAATGCTTATACCAAA
GTGGTAGGTGCAAACAAAGCAATTAAATCATTGGAAAGCAAATAAGTTATGAATCCAAAC
GATTTTCTTAAAAAAATCCTCCAAGATGTAAAAGTAGATGCTTCGCAACACTTTGACCGA
AACTTTGAGCGCAAAGCCTTTTTCAATCAAAAGTGGCCAGCGAGCAGAATGCAAAATAAC
CGTGGGTCTTTAATGATGCGCACCGGGGCTTTGAGGCGTTCAATTCGGTCTAATATTCAA
GGAAATCAAATTGTATGGAAAAGTTCCCTGCCTTATGGGAGTTTACACAATGAGGGCGGG
GAAATTATAGTGACTGATAAAATGAAGCGTTTTTTTTGGGCAATGTTCTATAAAAGCGAT
GGGGCAATCACAATGAAACGGGAGGGTTCCGGGAATGTTAAAATGCGGAACACCGAGCGT
AACAGAAAACTATCCTCAGAAGCCGAACAATGGAAAGCCATGGCACTGCAGAAAACAGGC
AAAAAAATGAAAGTCCCAAACGACAGTTCATTGGCAATCATCCCGTAATAAAAGGCGTGA
TCATTCGGGCAATAAACAACAACATGAAAGAACTGGGACAGGGACTTCTTAAACAATTCA
AAAAAAATAGATGAAAATAATTTTACAGAATATTCAAAACCGATTGTCAACAGTCTCAGA
ACTGAGATACATAGACGAAGACTGGGGGCAATTGGACTATTACAGTCAGAACATGCCCGT
GCAGTGGCCATGTTGCTTAATCGATATTAGCGATATCGCTTTTTCAAACATTGGAGTTGA
CCGAACCAAGACTCCAATCAATAGGCAAATGGCTAAGGTTATGGCTAAAATAACACTTGC
CAATGTAAAATATGGTAACACCAGCTTGCAGGCTCCGCAAACCCAAAAAGATGAATCTTG
GATGATTTGGGAACTGGCACAGAAAATACATGAAAAACTACACGGATTTAAGCCCAATGA
AACGAGCGGGGGAATGATTCGTAAAAGTTTGATTCGTAATTTGAGAGAAGACGGCGTACA
GGAATATCAAATTTTATATGAGTTTGAATCGCAAAATATTTAATAAACAAGAGCAAAAAA
AACCGTCTGAAATTCAGACGGTTTAATCTACTAATTTATTACCAAATTTACCTATTAGAG
CGGCTCCTATACCTGTTACAAACATTTTTTCCAAATTGGCAATTTCTGCAACTTTTAGCC
ACCTCCAGGATTCAGGAGTTATCAGGTGATAAACAACAACAAACGCAATGGCTGTAAATG
AAATCCCCATAAACCAGATTAGGCAAATTTTTAGCCAATGAAAATGTTGTTTTTCACTTT
CATCCCTTTTTTTATCAGGAGTTAATATCTCAGAAGCAATCGTTGATACTTTTTTAATGT
CAACCTTCTCGTCTTTTAGTTTATCTAGTTTTCTAAAATCAATTACCGCCATTATTAACC
TGCTATTATGGTTTTATAATGATCTTTTATAATTTCATTTGTTATCAAACTTTCAAATTT
ATTAACAGTCAAATCCCAAGGTGTTCCTTTTTGATGCGTTAAATTAGATAAATCAAAACC
ATTACATTTTCCGTATTTGTTATATACGAAATCTAATAGTTTGTGAATGTCTTCATTGGA
GTCAAACAAGATTTTTTCTCCCGGGGCATAGACTAGATTGTCTACTTTTAACTGAAAATA
TAATTCCGGAATGACTGGGCCGTATTGCCATGCCTGTACACCTTCTTTTATTAAAGGATT
ATCAGTTAATGCCAAGTAAAAACCGTGACTAATATAAACCAGTTTTTAATACTTTCATAA
CATCTTCCTTCATCGATTTGTCTTTTTGAAGATACCAATTGGCTATGACAGAAGCGTGAA
ATTGAGTGTCCATTATATATGTTTTACATTGTTTATACGTGGCAAATATAAGTAAACACA
AGTAAATAGCGGTAAACAATATGTTAAGATTATGTACAAATAGCAGTATATAGCAGTATA
CAACTGTATATAGAGGTGTAAACAGGTACAAACAGTTGTATATCGTTGTATACAACTTTA
TATACTGGTAAAAATGACGTAAACATTCGGAACTATTTTAAGCATAAAAAAACCGTCTGA
ATTTCAGACGGTTTTTTAGATTATTGATTTAAGATGTTTAATCTACATCCTTAAATAAAG
TCGGTGCATTTCCGTAAAGAGGTGTTTCTCCATCCCATTTGGCAATAAATTGCTGTTGTA
TCAACATTGGGGTTAAGGATTGTAATTTCAATTCGTTGGCTTCTTTTTCCGCCCTTGCTT
GGATTAATAACTTCTTGGCTTGTGCTTCGGCAACCTTCAATTGATTCTCAACCATCATGG
CCTCTTGTACCGCTTGATTTTTGGAATTTACAGCATTTACAATCGTTTGTGGGTATTTTA
ATCCGCTTGTCAATTGTTCTAAAAAGAAACCTTCTTTTTCTAAAACTTTTTGCAAAGTGA
CTTGTACGTCAGTTTCAAACTTCTCACGGTTACTTACAATTTCATCCGTAGTGTATTTGT
TCATTTGAAGTCTGAAAGCATCTTTTACGTAGTTAAAAATGGTCGTTTGGGTTACTTCCT
CCAAGTCTTTTCTATACTTCTGAAATATTTTAGGTGAATTCCCTCTTGTAACTCCAAATG
ATAATGTTGGGTCTACAGTAAACGAACTTCCGTCTTTTGCATTTACCGTAAAGGCTTTAT
AATCGACCGTTTGTACAAATGTGGGATATTGTTCCACATCTTCCGTCCAAGGGTTGTAAA
AGACACGTCCCGTAACCAAGGATACATCCTGTACCCCTTTGTCTGTACCGTATTGTTTGA
TAAGGATTCCATCATAACCTGCGTCAATTCTTGTGCAAGAAACGGGTAAAAATAATACTG
CCACTGCTGCTACTGCGATAATTAAAATAACTTTTTTCATTTTACTTTGTTTTAAATTGT
TTGATAATAAATTGGATTAATAAATAGTTTAAAATAGCGGCTATACAAAATAGGATTATA
CCTAATAGCACCGCTATGTCCGAAGGCTGTCGCATTAAATCAAAAATGAGATTGATCGTT
AAAATCTCACTGAACAGGATAATGGGACTGCCAAAAATCAATGCTTTTTTCATGTTTTCA
TAATTAAGTGTTTAAGTGTTAAAATTTTCATTGTTTTCTAATCTTTCGATTTTGTTTTGT
TTGTATTGAATAAGTCTTTTTAGCCGCTCAATTTCTTTGCGCTGTTCAATATGGCTATCA
AGTGTGAAAAACAGAATTTCGGGGACTGCTTTAAAACCTTGCTCCAGCGCAACGATTTCC
AGTTGTTTACGTTGCTTTTCCGTGAAGCTTCGTATGTAGGTGCTTTTCTTTATCATAACT
TGTTATTGAAATGTAGATTTTTTAAAGACAGGCTCTTATTCCGTAACCATCGTCATGTAT
AGCTCCCGGACTTTCTTTCTAAGGGCAGCATATTCAGCTTTGACAACTTCCAATTCTTTG
GTTGATGGGATTTCTTGAAAAGGTTCCTGCTCTTTCTTTTCTATCAAAAAATCAGTTTCC
TTGAAAATCGTCATTTGCTCCTCTTTTTTGATGCTTAATTTATCAAGCCAATCTCTCTGA
ATATGTGTCGGGTTAAAATTGTATCTAAACCCCATTAAATCCCCTTTAAAATCAAATATA
AAAGTCATTGCACCTTTGGATTTAATCCCGGTAATTGTGTAGATGATTTCCATTTTTAAA
TTATTTTAGAGTCAATTTCATTTTTCAACTTGTCTAGGATAGTCCTGTAATAAGTATCGT
TTACGGTATTTATCATATCTACAATGATTTGATGTAAAACCTCGGCTTCATTGAATTTTA
AAGTCATTTTAAAGCCGTTTTTTTTCTTAACAAGGTTTCCGCTTTTTATGATTGACTTAC
GTTTATTCATAAATTTATCGGCAATATTGTAGGCAATGCACCTTATTTTGTTTTCACTGA
CATTAATCGTTGGCTTCAAATCATACACTTGATGTGTGAGTATCGAAACTGCCGAAATTT
GGTCGTAAGAAAGTTTTAGATCTATTTTCATGCTTCGAGATATAAACCAGTTGTCACCTG
TGTTTTATAATCACCTCCTTTTACACCTTTTAAGGCTTCTAAATCCCTTTTCTCTTTCAG
ACTTAATTCAGAGTAATCGATTTGTTTAACCTCTCCAACTATATAAAGTTTACTGGCGAT
AATGTATCGACTGAAAAACACTTCTTGAAGTTCAGCTCTGCGTTTGTTTTTGGTTTTAGT
ACTTCTGCAACGCTTAATCTGCGGTAATACAAATTCATTGTATTGCGTTTTCATGTGTCG
TTTGAAGTATTCATAAGCCGTGGAAATAACGACATAATCAAGATATTCCAGTCTCAAAAC
CAACTCACGTGAGCCTGTGGTTCTGCGGTACCCATTGGTTTTTTTGTCAGGCAAAAAATA
ATGAGCCAACTGGGAGACAAGCCATAAATCCAAATTATTGGCGTACTTGAAGCTGTAATT
TTTCTGTTTGATGGCTTCCATATCGGACATTGACAAATTGTGTTTTTTCATCAATCGGTC
AAGAGCCTGTTTGGCTGCTTCTTTTTCGCCATCCACGCCACGGTTTACCAATTCGTAAAC
CTTTGCTATCTTGATTCTTGTTTCGTCTGTCATTATTATAAGGGTTTTATGATTTGCAGT
ACAACATAATCAGGCTTTAGCCCATCAACATTTTTTAAAATATAGTCCACCTTTCTCGTT
ACTGAATTACCCGTGCGTTTTTGCGTTTCAGAGTCAAATTCATTCAATATCAAAAGGTCA
TTCACCTGATAGTTTCGGTCGTTTTTTCGTACTTCAACCTTTTTCAAACCCAGTACCACA
TCTTTATAATATTTCGGGAGTATTTTTAATTCGTGTGTCATAATCAATCAAATAATTCGG
GTTGTTGTAGTCGTATTTCGGCTATTTTTTTCAATTCACGTTCAGCAGGTATGCCTAAAT
ATTCATCAAAAGTTCGTTTTGAGATATGGTAATGACTTTTTACCATATTCTCATAGATAT
AGGTATTTGAAGCACCTTTTTTTTGATGTTCTTTGGTGAGCTGCTGGATTTCCAAAACCC
GCAGGTAAAAGTTTTTTTTATTGTAAGCCATACGATTTTTTATTACTTTTGCATTTCTCA
GGTGCAAAGTCCAAGTCGTTTCGTATGGCTTGGATTTTCTTTTTTAGTTCTCCGTTGGTT
TTTGCAATCCAAACTGATTCCAATAGGCTTTTGTACCTGTTTTTTGTGCCGATTTCTTGT
TGTTGTCTTCCAAAGCCCTGAATTGTCTAATCAAAGTATCCAATTCGTCCAAATCACATA
GATTTAAAGACTTTTTAACGACACTTGAATGCAGCATGAAGTGATTGAAAGTGTCCCAAT
CGTTGGGGCTTTTAATACCTGTCCTTGTGGCAATAGTTAAAACCACAGACCTTTTCTTCT
TTTTTTCATCTTCTGTTTTGGCTTTAGCCTTATTAAACTCATTCAACAACGATTCACACA
ACTCTATCAATTCATCGTTTTCCAAATCTTTAGACGATTGAGTTCTACCCGAAGTCCAAG
CATAAATCCTTTGGTGACGTTGATCGGTGGTAACACCTAATTTTGTAAAAAGGGTCTGCA
ATTGTTTTACTGTTGCCATGGTTAAATAATTAAAAGATTAAAAATTTGCTCCCGCCCGGG
ACTCGAAACCGGGTGTGTGCCTCTAGGGATTTTGAGATTATTTTATACTGAAAGAGAACT
CTACTCGTTTGGGTATTCCGTTTTCTTTGGCTACTATTTTATAGCCTCTTGCATACATAC
TTGTTCTAATGTCAATCAAAGCTTCGTCAATGATATTCATCCCTTCATTAAATAAATCGC
TGTTAGCGCGGTTTCTCATGGTGTTCAATTCACGTATTTTTTTAGGATTGTAATTTCCTT
GTACATCTGTTTTTAAGGCGATATTTAGGAAGTCCATTAACAGTTTTTCATTTTCTGTTT
GCCCAGCGAGAGACGACATGTACTCTTTTATTTTTTGAATTCCCGCACTTTCGGTTCCGT
CAAATGTTGGTTTGATGTTCCAACCTATTTTGATGGAGGCAGAACCGTCTTTCTTGGTAA
GCGTATGGGAGTCTTGTTCTGTCTTTTCAATTCCGAATGTTTCGCCTCGTGCCTCTATAA
TTGTTTCGGCCTCTGAAAATAATTTTAGGATAGCATCTTCAACCGATTCTTGAGAAGTAA
CAAAGAAATCCACATTGTTATCAATGACCTCTTCGGTTAGGACTTGTAAAGTTTCTTTAT
TGCTTTTCGCCTGCTCTTTTTCTTTTCGAGCTTCTTCTTTTAACTGTTTCAGCATATCTT
TACGCTGGTCTGTGCTTAATTTACTTAAATCTACTGCTTCCATAATTTTACTGTATTTGA
TATTGAATTTGATAATTGTATTTGTCTTTGAGTTCCTTTATATATCGGTTTTCCAACTCA
AAATCGTGGGGAACATAAACCGTTTTTAGTGTTGCACTGTAATCAAACAATTGCTTAATG
TTTTGATGCAGTTTATAGCGGCGGCGTTGTTGTTTTTTAGTCATAACACCTTGATTTTTT
CGAGTCCTCTAACCTCTAAATCGATTATTTTCTCTACATAAAAGGTTCGGGAACGTTCCG
TTTTCGAATAATCAGCGTGTTTTGCGTTTTTGTGGTTCTTGAAGCCAAAAATTCAATTCA
TTTATCTTGTTTTCGAGTTGATTTTTTGACATAAAAACAGGATTTCCGCTTGTAAAACTC
ATTCGATTATAAACTTTTTCGGCAATTGGTCCAGCGAAGCTAAAAACAGGTTTTCCAGTA
TTCGACAACAGGATTAATTGCCTTTTTTCGGGATTGTAAGTATGATTAGTCATTTTGTTT
GATTTTTAGAAGTTCACGTTTTATAATTCGTTTTACACGGCGCATATCCTCAACAATCTT
GAAACTTTGATTTTCGATTACCATTGAAACTGGTGTACATTCGATAAAAATAGCTTCCTG
CAGTTTTTTGTCGCTGATTCCGTTCGCCTCACAAATCATTTTTACATCGTTTGCCGTTGC
TCCGATTAAATGCTGGAATTTTCTACCAAAGCGACTATCTATTTCATCATAACCTTTGGC
TTGACTTCTAACCCCTTTTTTAATCTCTTTTTCGAGGTTTTCCGTTCCAACTATCACAAC
TCCAACCTTATCTTCTAATGCGTTGTAGAAATCAATCAAAAAGCGCAAAGCAGGGGCTTT
CAATTTGTCGGCTTCATCAATAATCAAAAGCGGTTTCTGAAATTCTCTTTTTATAAAAAA
CTCGATGACCATATCTCCCAATTTTGAGACTGAAACAACTCCTTTTGGAGCAGGAATACT
CAAAGACTGGATAAGATTGGTTAAAAATTCTCTCTTCGCCCATTCTCTAGCTTGTATTCT
ATAGACCGCTTGGTCTGAGTTTTCGGCTACAAAAGCATCTATCGCTGCTGTTTTTCCGCT
TCCTGCCTTGTGAGCTATTGGAATAAAGAAGCTTTCGCTTTTTGCATCTCTAAAAATGGT
TGTCATTTTTCTGTAATTGGTTGTTTCTGCAACTTGCCAACCCGCAAAATTCATATTCAG
GGCGTGTGCCACTTTGAGCCACAACTCATCTTTTATCAAATCCCAAACCCCGTTAATCAT
ATTGCTAACAGTCGCATTGGATACACCAAGCTTGATGCTCACTTTTTTGCCACTCGAAAA
AGAAATTTCCGTTTTTAGGGCATTTACAATCTCATTCTTTTGTACATTTGTCATTGTCAA
ACTTTTTAAGTGTTAATAGTCATTTATTATTGATTTTAAAACAAAGTCGTTGTCGGTGTT
GTAACCACTGCCAACGGCTTTTTTTATTGTCCTTGCAGCAAGCGGAATTCCTTCTTTAGG
GATTGAACTACTCAAAAACAACGTTTCATTATATTCAGATTCCACTTTGTTGGTAAATCG
TCCCATAAGCATTGACGTTTCGTCTGCAATGGCTGTTTTCTCAGCTAATTCCGCTTCTTT
GCGTTCGTTTATCTCTTTAAGTCTTTGCTTTTCGACTGCTATTTTGTTATGCTCGGCTTG
TGGTCCATATTGAACCGGCTTGTTAAATACATTCGCCTCGCCAAGGTGTACTAATAGATT
TCCGTTTGGTTTGAATAGGTATACCGAACTCAAATCATTCAAATCATAACTCAATATCAC
CTTATCTACTTTGCTATATATGTCATAATCCTCGACCTTATAGATGTATTCGATGTTGTG
TATTTCGGTCTTTATTTGGCTCACATAAAAAAGTTGGGGAGAAGTTCTAAATTTGTCTAA
AAAAACAAATGGATTTTTCAATTTTTTCTTCCTTTTTACCAGAAGGGCTATTGATACATT
TTGATATTGTCGATTTCAAAGAGTTAGGAGATTTACATACAAAGAAAGACTGTTTATTCA
TTTATTTAGATGAGAAAAACATACTGCCAAATAATTATGATTTGAATGAATTTGAGTCAA
AAGGATTCTACGAACGAACTTTAATTCAAGACTTTCCAATTAGAGGAAAGGCGGTTTATT
TAGGCATTAGAAGGCGTCGATGGCGAAATAAATTTGATAAATCAATAGAAGTTAAAAGTG
ATTATACTTTTATAGCAGAAGGTTCAAAATTGACCGTTGAACTTTCTGATTTTTAAAAGA
TACAGGTCGAGACCCGAGAAGATACGATAAGTAATATCGCCAGTTATTACGGAGTCAAAG
CCAATTTATTGCAACGCCATTACAAGAAAAAAGTTAGTGGATTTAAGGATTGGGATCAGT
TCAATCACTCCGAAGATTATTTGATTTATCCTCAGAATATAGGTGAAAATCTAGGAATTG
ATGAGTTAAGTTTGTCAAAAGGAGAACTCTATACCTTTGTAACCAATAAAAACGGTAGAG
GCAAGAAAAAAACATTAGTAGCAGTTATAAAAGGCACTAAAAGTCAAGATATTATTGATG
TTTTAAACAAAATTCCGTTAGAAAAAAAGGAAGTTGGTAAAGGAAATTACCCTTGATATG
GCTAATAATATGCAATTGGCTTCAAGAATATGTTTTCCAGAAAGCAATTTGGTTACCGAT
CGTTTTCACGTAGTAAAGCTGGTAATGGAAGCCTTGCAACATCAAAGAATTAAGTTACGA
TGGGAAGCAATTGAAAAAGAAAATCAAGCCATTAAAATAGCCAAAGAACAAGGAATTAAA
TATGTTCCTATCGTTTTTGAAAATGAGGACACTCCAAAACAATTATTAGCTAGAAGCCGT
TATATTATTGCTAAAAAAACAAATGAATGGACTCCTAATCAGAAGGTAAGAGCCGAATTG
TTATTCAAAATTTATCCACACTTACATCAAGCATATAAACACACTCTCGAGTTCAGGAAC
ATCTATGAACAAACCTCAAAAGAATTAGCCAAAGAACAATTTTTAAACTGGATTGAAAAA
ACAAATTATTAAAATTAAATGATTTTAATACCGCAGCAAACAGCTTAAAATATCATTTAG
AAACCATTTTAAACTTCTTCATCAAACGACATACAAATGCAAACGCAGAATCATTTAATT
CTAAAATAAAACTCTTTAGAGCAAATCTAAGAGGTGTAGTTGATGTGAAATTCTTTCTAT
TCAGAATGGAAAAACTTTTTGCTTAATCCCCAAAAAAATTACGTGAGCCCTTTATTTGAC
CGTTGTGCTTAATGGTAATTTCTTTTTTCAAGCCCATAAGCATCGATATGTCGTAATTTT
CCAACCAATTCACACATGGTTTTTCGTGTTCGGCATAAATTTGTTTAGGTGATTTGTTTA
TTTTTGAATGCTTGCGGGAGTAATAACTGTATGGAGTAGCATTGTACCATTCCATGGCTT
GTTCTCCCACGGCTATTGCCGCTTGCAAATCAAATCCTGCCGCACGGGCTTCTTTCTTTA
TTCGTGCCAAATATTCGGGGCTTCGGTGTGCCGAGAGTTCCCTCGACTGGATTCCTTGTC
CGTAATAATGTTTGTCATGTGTAAAATCACGTCCTGCAGTGTTCCAAAGAAACGTTCTAC
CGCCGCCTTGCCTGTGGCTTTGTGCGTTTTGGTGAGTTTTACTCCTATCGTTTTCATTCT
CTCAAATAACAATTCCCATTCGGTGGTGTTGTGTCCAGGGAAACGGTCATAAGCCAATTC
ATAAGGCAAATGTCCCGCTGTTTCTACTGCCATTTTCAGGGCGTTGAACACGCTCCAACG
GTTTTCACTGTAATCAAAGAATGCCCTAGAATACAACCACTGTGCACGTCTCTAACTACA
ATCACAAAAAGGAAAGCATCGGAGGTCTTTTTTGTTCCGTCCTCGGCAATTTCTACGCGT
TTGTGCGATATAATGTTGAGCCTCGTGGCATCTATTTGCCAACAATCGCCTGCGTTTATC
GCTCCCTCCATCGGAATATAACCCTCGTGGATAAAAGCCTTTCGGCTTCCTGACCCAAAT
CGTTTTGAGGCGGTCAAGAATTTAATCTCATGTTGCTCGTAAACGTTTGTCCCAAACCAA
CGACGGCTTGGTACTTTTTTGCCCTGCAAAATGCAGTTTTCCGTGATTACCCTTGTGATG
TGTTCGTTGCTATAATTGCTATCCATAGAGCGCAATTGTATTGCCCAAGACAAAACCTGC
GGATCATCATGCACCAAGGCATTATTATTACCTTCTCTGGGTAATTGTACCAGCTCTGCA
ATGGCTTGTCCGCCATTGCGAACGGCATCTATCTTTTGTTTGAAAATGCGGTAGTTTTTA
GGCAGATACTGCATGCCCATTTTTTCTATTACCGCCACTATATCTCTATATCCCGTGTCG
CCTTTCATATCGGGATTGTCCTCGATATAATTAACCCCAAACTCTACCGCCGCACAGGCT
TTCGCCAAAGCGATACGGTGCTCTTTTTTATAATCGGCGTAACAATGGAGGTAATCCTCA
TAAGTATTGTTTAAAACGCCTTTAAAATAACTTTCAAATACCTTGTTATCTTCGGCTTTC
TTTTGGTTTTGGAAACTTTGAACCAAATGGTCTTTGTCGCCAAACATTTCACGATAACAA
TTCGGGGAATGGTTCGGAATAAAATCCAAATCATAATAAAACTGTCCCTGCTGTTTGGTC
CATCGCCACGCTTTGCCAGATGCAGGCATGAATTTTGCCTTGTGGTACGTGGCTGGGACG
GATTTTTTGTATCTATCTCGACTGTGAGTTCTTAAATACCTTTCTTTTATTCCAGTAACT
TCAACGACCAATTGTTCAGAAATCCACACTTCCGGTGCAGCTTCTTTGCGAATGATGATG
TCGTTGTGTTTGAATTTCATGGTTTATTTTAGTATTTGTAGTTGAAATGTAGATTTTTTA
GTTCCCGCCGTGGTGTCGGAACCACGCTAAGCCGTGGCGGGATTTTTCACTATATTTGAA
GTCTCAATTAAAATAGTAGTGGATTGGTTTAAATGTCTTTTTTTACGTCTTTAATAATTC
GAAGCATTGCATCAGTAAACCATTTTTCGAACTCTTCTTTGGAGTCTTTGGTTATTTCCT
CGATAATAAGATCCCCTTTATGTATCGCACCAATATTGACGACAATTGGCTGTTTTTCGG
TTTGAACCTCTGTTTTACGACTGTTTTGGGTTTTGCAAGGACAATCCTTTGCGAAGTACC
TAGAACAATGATTAATAGCCTGCATCATGGCAAAATCCCAGTCGGTATTTGTTGGTTCAG
CTCTACTAGTCATTGCTCTATAACTTTCAAACCTTGGCTTAATAATTTCTTCGAATGATT
CATGTACCGCATGGGCAAGTGCCCTGTGTGTTACATTGCTTACTTCTCTAATTACACCGA
AATTAACTAGGTTGACAAATAGTTTTTCAATATTGATTTTTGTGTGTTTTTCCATTTTTT
ATTGGGTTTCAAAGTTGTTTTAAATTTCCTTTTGCGGTTGTGCTCGGATTAATCCTTTGC
AATATTTTAGCTTGTTCGGCGTCTAATTTTTTTGTGAGGTCTTTATATTCCGCTCGAATC
TCATCAGAGGCTTTGCTATGAGCCTCATTGCTTACACATCTGCGGATATAACTATCAGCA
TATCCATATTTTTGTGATAATGCTTTACAACTGTAGTGTTATACTTGTTGTACTTTTTTT
CTCTACTTTTGTACATTGTCTTGATTGTTTTATTTATTGAGACAAATATATACGCTTTTT
ATCGCTTAACAAAATATTTATGCAACAAATATCGCCTATAAAAGAAAGAATCATGCAATA
TCTTGGTTTAAAAGATATTACGAAATATAAATTTTACCAAGAAAGTGGTATAACGCGAGG
CGTTTTAGATAAAGAGAGCGGTATTAGCGAAGACAATACGGCGAAATTTATCGCCTATGC
TAAAGACGTTAATTTAATGTGGTTAATGACTGGCCATGGGGAGATGTTAAAGCAAAAGGA
AGATGTTTTTTTGACTGCTAAAAATGGGGACAAAAATGGGGACATTTCCGACCCAAAACC
AAATATACAAATTTCGGAGGGTAAGATTTCGGGCGAAAGCCACGGTATGACTGGGATAGA
TGACAAAAAAAAGGGGTAGCGAAATAACCACAGATAAGGATTCTATCCTTTCATGGAACA
GTAAAGAAGATAGTCTTTACAACAACATGCCAAAAGTTGTTACCGTAAATGAAAGTGGAA
AAAAATAATGTAGTATTGGTACCTAATAAAGCGGCCGCGGGTTATCTGCTAGGATATGGC
GATACTGAATTTGTACAGTCTCTACCAACCTTTAGTTTACCTAATATTCAAAATGGTACT
TTTAGAATGTTTCAAGTTTCAGGACATTCAATGTACCCTACAATTAGTGATGGCTGTTAT
GTGGTTGGGGAATGGATTGAAAATTGGGCAGACATCAAAGACAATCGTGTATATGTAATT
GTTAGTGATGATGGAATATTAATTAAACGTGTTTTAAACCGTTTAAAAAAATATGATAAT
CTGTATTTAAAATCAGATAACAGAAAAGAGTATCCGAATATTTCACTTAAACCACATGAA
ATAAAAGAAATCTGGGCGGTCAAAATGCATCTTTCTTTTGATTTACCCGACCCGTCAGTT
CTTTATGATAGGATGAATGATTTAGAGGCGGAAATAGAGCACGTAAAATCACTCTTGAAT
ACCAAAAATTAAACTTTTTTTGATATTACTTTAATTAAATTCCAAAAATTCACTTTCAAT
TAAGATCGTTTAAAGCTAGCCTTTTTTGAAAGGTTGTTTTTGTTGGGGTTGTTGGTGTAT
GTTTGGTTCTGCCCCTTATAAATAAAAATAACAAAACAAACACTCATAAATTTTTTAAAA
GAGACTAAAATATAAATGGATAAGATGCCGTAAATCTTTGAAAAAAAAACGTTGTGAGAG
CGCTTTTCTAAATTCAAAAAAGGAATTGGATAAATTGTCACAATTAAATCAGGAACAATA
CATTGACTTATATTACGGTGACGCAAGTCATTTTAGTTTAGTGCCGAATGTTCCGTATGC
TTGGCAAGCTGAAGGAGAACCTATTTTATTGCCTGCAATTCGGGGGAAAAGCGTAAGTGT
TTTTGGTTTAATGAATACATTGGGTAATTTGGTTTTTGATATTTTTGAAACAACAATAAA
TTCTGAAAAGATGATTGTCTTTTTTGACAAATTTGTTGAGAATATAACTAAAAAAACAGT
TGTGGTTTTGGATAACTCTTCGCTTCATACCAGTAAGAAATTCAAAGAAAAAATCAAAGA
ATGGGAAGAGTTAGATTTACTTATTTATTTTATTCCACCTTACTCGCCAGAATTGAACTT
AATTGAAATCTTGTGGAGATTTGTTAAATATAAATGGTTAAAATTTGAGGCTTATACTTC
ATTTGAAAATTTAAAATTGAACCTAAATGATGTTTTGAATGGGTTTGGAACAAAATGTAT
TATTAATTTTTAGAATGTACTTACCAAGACAAATTTTACTGATTTTTATATCGGTATTTG
GGAAAGTGGTGTATTTCATAAATTTTATGCTAAAAAGTTTGGGAGCAAATGTAAAGTTTA
GATTGATAATTAGTCATTCCTTAAAAACTCACTTTTTGAGTTTTTAGATTTTTTATCAAA
AACACATTTGCAAAAATATGCATTAAAAATTCGAGACAAAGAATAAATTGTGCTTTGATA
TGGTTAAACCTCATTTTTAGATTGTAATGCGAATCAAGGGTTAAAATATTAGTCCAATAA
AAGCGGCAGCAATTTTTCCAAATAGATGAACCAGTAACCCCTTGCTAGACCTAACTTTAC
TTGCTTTTTGAATATCAGTTTTAACAATCAACCAATTAAAAAGAGATTCTATGGGCTGTC
TAACTCTTGATACTGCTTTGGAAAATAAATCATCGGCTGCTTTATCCCAGTTTTTATTTG
TTGACATTGTCCTTTGATTGCTTTAACTGGTGTAATCATAATTGAATTTTTCTCTTGTTC
TAATTCAGAAAAAAAATCCTCGTTAATGTATATTTTATCTCCAAAGAATTTTCTGTTTGT
TTTTTTCTGACCACGCTTCTTTGAAAACCGTTAAATCATTGACAGATGCAGGTGTTATTT
GAATTTCTTCAGGAAAAGGAATTTTATTTTCTCGTCTAAAAGCTAATGCATGAAGCTTCA
CTCCATAATAATACATGCTTTTTGTAGAACAATACCCTTTATCGGTCAAGTCTTTTGCTA
CCTTTCCATTTCGTTTACCAGAGCAAGTGATTATTGGCATCGAATCCAGTAAACTTTGAT
CAGTTAAGCAATCCCAAGGTAAAAAGTCTTCAAATAATGAAGCTGAAAAACGTCGAAAAG
CTTCTGATAATTGATTAAGACGATTAGAAAAACCAGCATATGAGCCAAGTCTTGGAAACC
AATCATGTAAATAATCACAAGCATATTTATGAATTTGTTTGATGCTAAAACGTTGTTCTT
CTTGAACTGTGAATAGGTATATGGTCATAATTTCTTGATCTGTTAAATCTTGTTTATGGT
TGTTGCTGAAACGTTCGCAAGTGTATTTTAAATCTTTTTCAAATCTGTCACAGATTATGG
AATATATTTTTACTAATTTTAGGGCTTTAAGCTGATTAATCATATATTTAAACGTGCGTT
AGATACACTATAAATATACTGATTATCAGCTTATTATTCTAATTTTTACAAAGAAATTTC
TTTCTTTTTTAATGTTTTTTCAACCCTTGATTCGCATTTGTAACCAATACCTGCTAAAAG
TGCATTATTAATATCTCCAGCCACGCCTTTGAGGAAATTTAATCCTAAAGCGTGGTTTCT
TTTTAAATGGGATATTGTTGGTTCTATTGCCGCTCTGGCTCTAAATCTTTTTCGGGCAAC
GTCTTGTTTGTATCTTGATTTTTCTTTTGTGTTTTTTGGGATTACTATTTGTGTATTTTC
AACTTGTGTGACACCTCTAAATCCTCTGTCTGTACTTGCTATTGTTGGTCTTGTACCTCC
AATTTGCTCTCTAACTCGCTGGCTTTGTGCTAATGATTCTTCTAAGGTTTTGCTATCGTG
AGGATTGCCTGAAAATCGTTTTATTGAGGTAATGACTCCTGTTTTTCGACCTCTTGTTAC
CGCTACTTTTGTTCCAAATTCATACGCTTTATGAGCTTTCCCTTTTGCTATACAGGCTGT
TTGAGGTTCGTGTAAACTGTATATTTTTTCCTTGCTGTTTCTTTCCTGAGTGAGTACTTT
TTTGTAATTGCTAAATTCTGTTTCGTATTGTTTTAAAATTTCTTCAGGCAACTTGCGTTC
CAATTCTCGAACGACTCGCTTACCAATGGTTCGCAACTTTTTTCGCGCCATTATAGCTTT
CTTTTTTCGTTTGGGATGATGTCCAAAATAAGCATCCCGAAGATGTTGTTTGGCTACCCT
TTTATAAGTTTGTCTTTGTTTAACTCCTTCTTTTTCAGCTATTTTTGTACAATTGTCAAT
TACCTTTTTAGCTAATTTGGCATCGGTTGGAAAAGTAATATTTTTTTCTTGAACAGTGGT
GTCAATCTGAACTTCCTTTCATTTTTCGCCTCTGGATGCAAGGCTACTGTTTGACTTAAA
ATAAATTCTAATCCTTTCTCTTTCAGTCTCTTTCTAAAATGAACAAACTCACTCGGGTCA
AAAGGTTGCTTGTTTTGAAAAAAATCTTCTCCTGTAAAATATTGCCAATAAGGGTTTTCT
ATCCAACGTTCAACTACAGATTCATCACTCTCTTTAAACATCTCTTTTAACAGCAGTAAA
CCTGCTATTTTTCTAATCGGAATAGAGGGTCTTCCTTGCTCTGAATATAGGTTTTGGAAC
TCAAACTCCATTTTGACCAATCAAGCTCCCCTGCGAGTTTTACCAAGGATGCTCAAGGTT
TATAAGATCTGTCAGCCTAGTCTGAAATAAATTTTGCTGAAAATTCGGTTTTATTTTACC
TAACATATTGCCACTTTTTTATACCTAAATATACACTTTTTGGCAATTTAACTTAGTGTT
TTTAAGTTGTTTTTATCTACAAGTTATTAACAATCAATCTGTTGTGTCATATTTAAGGAT
TGACTAATTAGACCTAATAAGACACTTTATTAAAACAAAAAAACCCAGTCAAATAATGAC
TGAGTTTTTATGCTATTAACTAACCAAAAAAATATAAACTTTAAAATTTATATATGATAA
AGGAAGGAAACCACCCCTTCCAGTTTTCGAGTACAAAGATAAGTAACAACCTAATTATTT
TTTAGCAAAAAATAAAGTTTAACATAACATTTGCAAGGGGTTAGCTTGTTTGTGGTTATT
TTTTTCACATCGTATAAAAAAAAGACGTTTTTACTGTATTTCTCGCAATTTTTTGTGGTG
CTCTAAAATAAAAAATGTTAATTTTTTTTTGGAATTAAAACCAAAATCCAATGCTAAACC
AAGTATATCCTTTTGCATTTTCAGGAGACCACGAATATTTAACCTCTACTGGGCCTATAA
TAGTTTCTAATCCATAACCCACAGCATAACCAGAGTATTTGGGTAATGTAAGCCAATCTA
AGGTTTGAAAAAGATTATTCTCTAAGTTGGCATAGTTTGCAGTAAAATTCAAATGATTTT
TTTTCAATATTTCATAATCGATGGTTACAGAAGATTTTAAATAGCTATTTGCCGCCAAAC
TCAAAAAATCATAACCATAAAAATGCTTAATATTATCGATGGTATTATAGCCATATCCTC
CCAAAACGAAATCAAAAAAGGACACGCTTTCTCCGCCTATGCTGAGTCCTCCTTCTGCTT
GAACTTTTAAGGTGGTTTTTTTAAAAAGGGTTGTTGCTATCCCAAGTTCTGTTTTTGCTA
TCGAAAAAGGATTAAATTTTTTAGTGTAATTTGAAGAAAATAAATACGATTGAATGTCTC
CTGAAAAATACCATCCTTTTTTAGGAAAATACTTTTTATCAAAAGAATCATACTTCATAT
AACCAAAGACACTTATATAATCGCTTTTGTCTATAATTGGGGATGTGCCAGCAAGTGTTT
CAGATCGAATATCTAATAATTTGAGTTCGACTCCCGTTCCTAATAAGAATTTTTGTGCGA
ATAAGGTTTGAAAGTAGGCTTGATTCGTTAAGTCTGAAAAATCTACATTGATAGATTTTA
TATTGGCATCATCTAGTTGTAATCCAGCGATTTCTTTAGTTACATTTTTATTAAATTTAT
TGAATTGGGATTTAAAACCAAAGCTCCAATAAAATCCGTTGTCAATATAATAATCTAAAT
TGTATCTAAAATTATCTCCAAGAACGACATCTAAGGAGGTTATATCGTTTTTAAAAAAAG
TTTTTTTCTGAGTTAAATTGACCAAAATCCCACTTTTAAACAAGTCATCATAGTGCAATC
CGAATTTCAAAAATGTTTTATTTGTACTTTCCTTCACGGTTAATACTAAATTGTCCTTTG
CATGGTCTTCCTCCAGCGAATAGCTTATTACACTAAAATTTTGTGTGGCGTTTAGATTGT
CTATGCCTTTTTTTAAGTTGGCATAACTAATCTCGTCTCCTTCTTCAAAGGGTAATTTTC
CTTTCACATATAGCGGTGTATAATTTTTTAAATCGTTTACGATAATTTTATTAATATGAA
GACTATCCGATTGTAGTTTTAAGTTGTTTTTTTACAAAATCTTTTTGTTTCCATATTTTT
GTAGTTGTTCATAAACGGCAAAAGCCGCTTCTTCTCCTTTTTAAGGATTTCGGCTCCTTG
ACTAAAGGATATGATTCCATAATCTTTAATGTCTGGTTTTATATAAATATCAGTATCCTT
TATTTTTTTCTTCATTTTTTCGATGGTCTGGATTGCCGAAATTTGCCCCAAAATCCTTGT
GGCATCCTTAAGCCGATTCCGTTCTAATAAaccNNNNNNNNNNNNNNNNNNNNNNNNNNN
NNNNNNNNNNNNNNNNNNNNNNNNNNNNNNNNNNNNNNNNNNNNNNNNNNNNNNNNNNNN
NNNNNNNNNNNNNNNNNNNNNNNNNNNNNNNNNNNNNNNNNNNNNNNNNNNNNNNNNNNN
NNNNNNNNNNNNNNNNNNNNNNNNNNNNNNNNNNNNNNNNNNNNNNNNNNNNNNNNNNNN
NNNNNNNNNNNNNNNNNNNNNNNNNNNNNNNNNNNNNNNNNNNNNNNNNNNNNNNNNNNN
NNNNNNNNNNNNNNNNNNNNNNNNNNNNNNNNNNNNNNNNNNNNNNNNNNNNNNNNNNNN
NNNNNNNNNNNNNNNNNNNNNNNNNNNNNNNNNNNNNNNNNNNNNNNNNNNNNNNNNNNN
NNNNNNNNNNNNNNNNNNNNNNNNNNNNNNNNNNNNNNNNNNNNNNNNNNNNNNNNNNNN
NNNNNNNNNNNNNNNNNNNNNNNNNNNNNNNNNNNNNNNNNNNNNNNNNNNNNNNNNNNN
NNNNNNNNNNNNNNNNNNNNNNNNNNNNNNNNNNNNNNNNNNNNNNNNNNNNNNNNNNNN
NNNNNNNNNNNNNNNNNNNNNNNNNNNNNNNNNNNNNNNNNNNNNNNNNNNNNNNNNNNN
NNNNNNNNNNNNNNNNNNNNNNNNNNNNNNNNNNNNNNNNNNNNNNNNNNNNNNNNNNNN
NNNNNNNNNNNNNNNNNNNNNNNNNNNNNNNNNNNNNNNNNNNNNNNNNNNNNNNNNNNN
NNNNNNNNNNNNNNNNNNNNNNNNNNNNNNNNNNNNNNNNNNNNNNNNNNNNNNNNNNNN
NNNNNNNNNNNNNNNNNNNNNNNNNNNNNNNNNNNNNNNNNNNNNNNNNNNNNNNNNNNN
NNNNNNNNNNNNNNNNNNNNNNNNNNNNNNNNNNNNNNNNNNNNNNNNNNNNNNNNNNNN
NNNNNNNNNNNNNNNNNNNNNNNNNNNNNNNNNNNNNNNNNNNNNNNNNNNNNNNNNNNN
NNNNNNNNNNNNNatgatcgATCTTAATTTGTTCCGCTGGAGCTTGCATAATTTGTATCG
TCGCAGCAATGGCATCGTCCATATACATCATTGGCATTTTTGTTTCAGAAGATAAAAAAC
ACTCATACTTTTTATCAGACAAGGCCTTATGATAAATATCTACTGCATAATCCGTAGTTC
CACCTCCTGGGGGAGTTGACCAACTTATTAAGCCGGGATAGCGCACACTTCGCACATCAA
CACCAAAAATATGATGGTAATATTCGCACCATCTTTCTCCAGCTTGTTTGCTAATTCCGT
AAACTGTCGTGGGCTCCATAATGGTGTATTGTGGGGTGTTTTCTCGTGGGGTTGTTGGTC
CGAAAACAGCAATGCTCGACGGCCAAAATATTTTTTTATTTTTTTGGCTTTTGCCAAATT
CAAAACATGAAAAAGAGAATTCATATTCAAATCCCAAGCAAAAGCAGGATTTTTTTCGGC
CGTTGCCGATAGCAATGCCGCCATTAAATAAATATCGGTAATCTGATGAACCTCTATAAG
ATGCTCAATCTGGTTAAAATCCAATGCATTTAGAACTTCAAAAGTTCCCGAATTAACGAT
GTCATTGTTCAGTTTTCTAATATCGGAGGCGACAACATTTCGGATCCATATAGTTCCCTA
AGTTTATGTGTCAATTCGGTGCCAATTTGCCCGCAAGCGCCTATAATAAGTATTTTTGGA
TTCATCTTATATCATTTTTAAAATGTAAAGATAACGTTTTCGTCAATATTTAAAATTTTA
TAAAAATTGGAATAAAATTAACAAAACACCTATTTAATTGCACTTAATTTCTCAAAATGT
ATCTTAAAAAAACAGAAAAATCAACTTAAACATATTAAATTCTTATTCTGAAGTTGTAAT
TCGTAATTGTAAATTTACTTTGTAACTTTGCATCTTAATCTAATCAAAGATGAAATTCAA
ATTATCGACTCTTTTTATTCTGGTTTTTGTCTTGTTTTCCTGTAAAAAAGAAGAACAAAA
TCGGGCAGCAGAAACTAAAAAAGATATTAAAAAAAGAGAAATTATTTTTTCGAATATCGA
TAAAGGCTGGGTTTTTAATGCAAAACCTATTAATTCAACTTCTCAAGCAAACAAATCGTC
TTGGAACGAATGGCGTTTATTTTTGACCGAGTTGGAACAAAAACCCAAAAAAACAATCGG
TGCTTTTCAAAAAAAAGCAGCGGAACTTTCTAAAAAAGTCATGGATTTAAATACTAATAT
TCCGATTGATTTTGACAAACCTCCAATTAAAAGCCGAATATCGACTCTTACTACTAAGGT
TCGAATGCTGGATTTATACATTCACTTAGATAACATTCCCGATCAAAAAGTGATTGTTTT
GGTTGGCGAAATCAATGAAGAATTAGTTTCCTTGCAGAATCAAATGGATAAAATCGTTCA
AAAAAGTAAAATTCCATTGGAAGAAGGCGAGTCTGAATTGATGAAAATGTTGGATACCGC
AAGAGCTATTCCAAATGTAAAACCTGACCCAAATTTACCTCGCGTTGAGTAAAACAAACC
TATATAAAATCTACGATAATTCGCCAAAAATCAAGCAAATTGTCGATGGTTTACAACAAG
CCAAGCAAAAAATCCAATTGAACGGATTGATAGGTTCTTCGCTTTCGTTTGTAACACAAG
CCCTTTTTAAGAAGACTGAAAAACCGTTTTTGCTTATACTAAACGACAAGGAAGAAGCGG
CTTATTATTTGAACGATTTAGAACTTATGATTGGCGAGCAGGAGGTGCTTTTTTATCCCG
GTTCCTATCGCCGTCCGTACCAAATTGAAGATACAGATAATGCCAATGTTTTGCTTCGTG
CCGAAGTTTTGAATCGTATAAATTCCCGCAAAAAACCAGCCATTATTGTCACATATCCCG
AAGCACTTTTCGAAAAAGTAGTCACTCGAAAAGAGTTGGATAAAAACACCTTGAAAGTAG
CTGTTGGCGATAAGATTTCTATCGATTTTATCAACGAAGTGTTGTTTGAATACGAATTCA
AAAGAGTTGATTTTATTACGGAACCCGGCGAATTTTCGGTTCGTGGCGGAATTGTCGATG
TGTTCTCTTTTTCGAATGAAAATCCGTACCGAATCGAGTTTTTTGGAAACGAAGTCGATA
GCATTCGAAGCTTTGATGTGGAAACGCAACTCTCTATCGAAAAACAAAATAAAATCACAA
TTATTCCCAATGTCGAAAATAAATTCTTTCAAGAAAACCGAGAGAGTTTCTTGGAATATA
TTAATGACAAAACCATTATTTTTATCCAAGATACCGAGCTGCTTTTTTCTAAATTAGATA
AATTATTTGCTAAAGCTACCGAGATTTTCGAAAATTTAAATACAACCATAAATCACGTTA
ATCCTGAACAATTGTTCTTGAATCAAAAAGAATTTATTAAAAAAAGTCTCGATTTTTCGA
TTGTCGAATGGAGCGCAAAGCCCATTTATAAAATCGATAAAGCATTCGAATTTTACATTA
AACCGCAGCCTTCTTTTAATAAACAATTTGATTTGTTGTTGAATAATTTGAATGACAACC
ATTTTAACGGATACCAGAATTATTTGTTTTGTTCGAATGAAAATCAGGCACGACGTTTTC
ACGATATATTTCAGACTTTAGACGAAGCCAATTCTGAGAATATCCGCAAACAATACCATA
CTCTTGTGTTGCCATTGTTTCAAGGATTTATCGACGAAGAAAACCAAATTGCTTGTTATA
CCGATCATCAAATTTTTGAGCGTTATCATAAATTTAGCATCAAAAGTACCGTTTCGAAAA
AGCAAAATATCACTTAAAAGAGCTGACGACTTTGTCTGTTGGCGATTATGTAACGCATAT
CGATCACGGAATTGGGCGATTTGGCGGATTGCAAAAAATACAGGTCGAAGGCAAAACTCA
AGAAGCCATAAAACTCGTTTATGCCGATAATGACATTGTGTATGTGAGCATTCACTCGCT
TTACAAGATTTCGAAATACAACGGAAAAGACGGAACGCCACCCAAAATTTACAAATTGGG
TTCGAATGCTTGGAAGATTTTGAAGCAAAAAACCAAGGCGCGCGTCAAGCATATTGCATT
CAATTTGATTCAATTGTACGCCAAAAGGCGATTAGAAAAAGGGTTTCAATTTGCGCCCGA
TAGCTATTTGCAAAACGAATTAGAAAGTTCCTTCATTTACGAAGATACGCCCGACCAAAC
CAAATCGACGGCAGAAGTCAAAGCCGATATGGAAAGTGACCGCCCGATGGATCGCTTGGT
TTGTGGCGATGTAGGTTTCGGGAAAACTGAGGTCGCTATTCGCGCCGCTTTCAAAGCGGT
GGATAACAGCAAACAAGTGGCAGTTTTAGTTCCAACGACGATTTTGGCGTACCAACATTA
CAGGACTTTTTCTGAAAGGTTGAAGGAAATGCCGGTTTCTGTTGGGTACTTAAACCGTTT
TAGAACCGCCAAACAAAAAGCCGAAACCCTAAAGCAATTAGCCGAAGGCAAACTCGATAT
TGTCATAGGAACGCATCAATTGGTCAACAAAAATGTAGTTTTCAAAGACCTCGGATTGTT
GATTGTGGACGAAGAGCAAAAATTTGGGGTTAATGTAAAAGATAAACTCAAAACCATTGC
TGCGAATGTCGATACGCTGACCTTGACAGCAACTCCCATTCCGAGAACTTTGCAGTTTTC
GTTGATGGCAGCGCGTGATTTATCAGTAATTACAACACCTCCGCCCAATCGCTATCCGAT
AGAAACGAATGTGGTTGGTTTTAGCGAAGAAACCATTCGAGATGCTATTTCGTATGAAAT
TCAGCGCAACGGACAGGTTTTCTTTATCAATAATCGAATAGAAAACATCAAGGAAGTGGC
TGGAATGATTCAGCGTTTGGTGCCCGATGCCCGAGTGGGAATTGGTCATGGTCAAATGGA
AGGCAGTAAACTCGAGGAATTAATGTTGGCTTTTATGAATGGCGAATTCGATGTTTTGGT
AGCAACCACCATTATCGAAAGCGGATTGGATGTGCCTAATGCAAATACGATTTTTATCAA
TAATGCCAATAATTTTGGACTGTCCGATTTGCATCAAATGCGTGGTCGTGTGGGGCGTAG
CAACAAAAAAGCGTTTTGCTATTTTATTTGTCCACCCTATTCGGCGATGACGGACGATGC
TCGAAAACGAATTCAGGCTTTGGAACAATTTTCAGAACTGGGAAGCGGTTTTAATATTGC
AATGAAGGATTTAGAAATTCGTGGTGCTGGCGATTTACTGGGTGGTGAACAAAGCGGTTT
TATCAACGAAATTGGTTTTGATACTTACCAAAAAATTATGAACGAAGCCATCGATGAATT
GAAAGAGAACGAATTCAAGGATTTGTATGAAAACGAAGCTAGCGGAGTGGAAAAAGAATA
CGTAAAAGATTTGCAAATCGATACTGATTTTGAGTTGTTGTTTTCGGACGAATACATTAA
TAATGTCACGGAACGCCTGAGTTTATACAACGAATTGGGCAATGTAAAAGACGAGGAAGA
ACTGATTATTTTTCAAAATAAATTAATTGACCGTTTTGGGCCAATGCCGCCACGAGCATT
AGCGTTAATGAATAGCATTCGCATCAAATGGATTGCTACCAGAGTGGGAATCGAGAAATT
GGTAATGAAAAAAGGCAAGATGATTGGTTATTTTGTTGCGGATCAAAACTCGGATTATTA
CACTTCGAAACGCTTTCATCAAATGATACAGTTTGTTCAAAAAAACAGCAACATTTGTGT
GATGAAGGAAAAGCAAACCCCGGCTGGTTTACGCCTTTTATTGACTTTTGATAATGTAAA
AACGACCCGACGAGCCTTAGAATTGATGGAAATGTTGGGAGGAAAATAAACTAAGTCGAA
AGTTTAAATGTCATAAAGTCAAACGAAAGAATAAGACAAAAGCTATTTGTAATCGGATTT
TAGGATACGACAGTATAGCATCGCTATCATTTCGTGTGGTGTTTTTTTAATTGTTTGGGG
TTTTATTTTACAATACCTCGGGAGTTCTGTCATAAGTTAGCTTATTAGAATCGAATCTGA
TTTATTATTTAGCAAAAAAGCTTGCTCTTCTTTGTATCTTTGCAACTTCAAAATAAAACA
CAATGATTGAAGATAAATCGCCTCAACGCACAAGTATTGCAACGCTTGGAGAATTTGGAT
TAATAGACCATTTGACGAACCAATTCGAAACCAATCAAGTTTCAACTCTAAAAGGAATTG
GAGATGATGCCGCGATTTTAGATTTTAAAGACAAGAAAACAGTTATTTCTACTGATTTAT
TAATTGAAGGCGTTCATTTTGATTTGAGTTATATGCCTTTGAGACATTTGGGGTATAAAG
CCGTTGTAGTTAATATTTCGGATATTTGTGCAATGAATGCCAAAGCTACTCAAATCACGG
TTTCTGTGGCGGTTTCTAATCGCTTTCCGTTAGAAGCATTAGAAGAATTATTTGAAGGAA
TTGCTCGTGCTGCCCAGGAATATAAGGTTGATGTTATTGGTGGGGATACCACTTCTTCTC
AAAAAGGATTAATTATAAGCATAACCGCTATTGGCGAAGCCGATGAAACTGAAATTGTGT
ACAGAAATGGAGCAAAACAATCGGATTTATTGGTGGTTACTGGCGACATTGGTGCTGCTT
ATATGGGATTGCAGGTTTTAGAACGAGAGAAACAAGTTTTTCAAGTGAACCCAAATTCGC
AACCGGATTTAGATGCTTATACTTATTTAATTGAGCGTCAATTAAAACCCGAAGCACGAA
AAGATGTGCGCACTTTATTGCACGCTTTAGAAATAAAACCAACATCGATGATTGATATTT
CGGATGGATTGTCTTCTGAAATTATGCATTTGTGCAAACAATCGAAGGTGGGATGCAATT
TGTATGAAGATAAATTACCACTAGATCCACAGTTTATTACTGTTTGCGAAGAGTTTGCAT
TAGATTCAACAACAATTGCAATTAATGGAGGCGAAGATTATGAATTGCTTTTTACCATTG
CCATGGAGGATTTTTATAAAATAAAAGGAAATCCAAATTTTACTATTATTGGACACATGA
CTCAAGAAAGCGAAGGAATTCATCTAATAACAAGAGCTAATACCCGAATTCAGCTCAAGG
CTAGAGGATGGAATGCGTTGAGCGAAGAATAAAAACAGAGCTGACTAATAGAAAAAGCGG
TCTGAAAATTTATTCTCAGACCGCTTTTTCTATTATTTGGTAAGTTCAAAATGTATTAGC
ATTCGCCTTTTTCGGCTAATTTTTTTTCGAGTTCTGCCTGAAATTCTTCCATTACAGGTT
TTACGGTGCTGTCTGGAATATCAGAAATTCTAATATACATTAATCCGTCAACCGCATTAT
TAAACAACGGATCAACATTAAAGGCAACTACTCGGGCATTTTGTTTAATGTATTTTTTTA
TTAAAACGGGCAAACGTAAGGTGCCAGGCTCTAATTCATCGATAATTTTATCAAATTTAT
TCAAATCGGATTCGGCTTCATCAAAAACAAAATCTTTATCAGCATCTTTTAGTTTAACCT
TAAAGGCTTTTTTGGGATGAATGTATTGAGCAATATAAGGATCATAAAAATTAGACTTCA
TAAACTCAATCATCAGTGATTTTGAAAAATCTGAAAATTGATTGCTAATGCTCACGCCTC
CAAGCAGGAATTTGTGCTCGGGGTAACGCAATGTAATATGAATAATTCCTTTCCAAAGCA
GGAAAAGAGGCATTGGTTTTTGCTGGTATTCTTTAATAATAAAGGCGCGACCCATTTCGA
TCGATTTGTGAATCATATCGTATAATTCGGGTTCAAATCTAAAAAGATCGTTCAGATAAA
AACCTTCTATACCATATTTAGGATAAATTTCAGAACCTAACCCCATTCTATAAGCGCCGG
CGATTTTTTTTGTGTCGTCATCCCACAAAAACATGTGACGATAATGGGTGTCAAAAGAGT
CAATATCGGTAGATTCGTTAGTTCCTTCTCCCACTTCTCGGAAAGTAATTTCACGTAACC
GACCTATTTCGTGAAGCACATTTGGAATTTCTTTGGCTTTGGCAAAAAACACCTCGTAAT
TTTTGCTTTGTAACAATCGGCAATCGTTGTTTCGCAAGAAATTAATTTCGTTAATCATGT
TGTCCTGACTTGCGGCATTGACAATTTCTTTAGGATTTCTTGGAAGTTTTAAATTAGGTG
TTGGCAAAAAAGGAGTTTCCTTTTCAAAAGGATTGGCCAACATATAGGTTTTTCGTCTTA
AAAATTCGGAATAATCTTCAATCGAAGGATGCTCGTTTTGCTCTGCCACGGAGATGGGTT
TTCCGATGCGGACTTTTATAGCTCTGTTTTTTTGACTAAATACTTCTGAGGGTAATTTCG
CTGTGCGCAGCGTACTGCTAATTTTCGAAAGGAAATAGAAAAACCAACTGTTTTTTGCAT
GAAAATATATTGGAACGACAGGAACTTGTGCCTTACGAATTACTTTTATTGCTCCTTCTT
CCCACTCTTTATCTACCACAAGTTTACCATCTTTATAGGTCGAAACTTCTCCAGCAGGAA
ACATTCCTAGTGGTTTTCCGTCTTTTAGATGGCGAAGGGTTTCCTTAATTCCCACCACGC
TTGATTTTGCATTTTTGTGGTTTTCGAAAGGATTTACAGGCATGATGTATTTTTTCAAAG
GCTCAATTCGATGCAGCAAAAAATTAGCAATTATTTTAAAGTTGGGCTCTTTTTCGAGCA
TTAATTTCAAAAGTAAAACACCATCAATTCCTCCTAAAGGATGGTTCGAAATGGTAATAT
AAGCCCCTTCTTTGGGCAAACGTTTAAAATCTTCTTCAGGAATTTCGAATTTTATTTGTA
AATCATCCACAATAGCATTTAAAAAATCAACATCTGTAAGATGCTTATTGCGATCATAAA
ATTTATTTAAAGTAGATATTTTTAGTGCTTTCATTAATAACCAGCCCGAAAAAGTACCTA
AAAATCCGTACTTATCAGCGTTTATTGCTTTGGCAACTTCTTTAGCGGTAACTAAACCCA
TATAATTTTTTTGTGTTGAGCGAAAAACAAAGATAGCAAAAACTCCATTTTCTTCATTTT
TTGGTAATCAATCTTTGATGTTTTTTATTACATTTGGAATTAAAATATTTTTAATGAAAA
TCATTTCTTATAACGTTAATGGCATTAGATCCGCAATTTCTAAAGGATTTATTAATTGGA
TTCAGCAAGTAAATCCCGATGTGGTTTGTCTTCAAGAGATTAAGGCAACTCCGGAACAAA
TTCCTCTTCTTGATTTTGAACTCGCAGGTTATCCCTATCATTATTGGTTTCCGGCCACAA
AGAAAGGATACAGTGGCGTGGCGATTTTGTCTAAAATAAAGCCCAATAACATTGTTTTTG
GAACTGGAATTCCGCACATGGATTTTGAAGGAAGAAATATTCGTGTTGATTTTGATGCCT
TTTCGGTAATGAGTTTGTACTTGCCTTCTGGAACTAATATCGAAAGACTAGCGCACAAGT
TTATGTATATGGATGACTTTCAAAATTACATAACAACGCTAAAAAAGGAAATTCCTAACC
TTATTATTTGTGGCGATTACAATATTTGCCACGAGGCAATAGATATTCACGATCCCATTC
GCAACAAAAAAGTTTCGGGATTTTTACCCGAAGAGAGAGCTTGGTTGGATACTTTTTTGA
AAAATGGGTTTATTGATAGCTTCCGATTTTTGAATAAGGAACCTAATAATTACACTTGGT
GGACGGTTCGATTTCCATCGGCAAGATTAGAAAACAAAGGGTGGCGTATCGATTATTGTT
TAGTTAGCGAACCTTTGAAACAAAAAATCAAAAGAGCCGTTATATTACCCGAGGCCAAAC
ATTCTGACCATTGTCCGATATTGGTGGAAATAGGCTAAAATAGTGCAATAGCAAAAAGCA
ACTTAAAACACAAACACAAACAAAATGATAAAAAGAATTTTCCTAGGATTGTTGATTGCC
ACAGTTTCGACTTCCTGTGTTTCCAAGAAAATATATAACGATCTTGAAAATAAATACGCC
GATTTAAAGAAAGAAAACAGAAGCCTTTCGGATGAAAATGCCGATTTATTGAAGTCGAAA
ACCAATTAGAATTAGAGCGTGAGGCTTTAAATAAAGAGATAGGAAAATTAAAATCGGGGC
GCGATAAGTTACAGGCTGATTATGCATCGATAAGCAAAAAGTTGGATCTTTTGCAAGATT
CTTATTCGGCTTTAGAAAAAAACAGTAGCGAAGCTTTGAAAGCAAACATGGTCAAAAACA
GAGATTTATTAGAGCAATTAGAAGCTAAGGAAAAAGCGTTAGCACTAGAACAAGCACGTT
TAGATGCCAACGGAAAAGGCTGAGCGAACTGGAAGGGTTAATTGCAACGAAAGAAGCGAC
TATGCGAAAGTTAAGAGAAACACTTTCGAAGGCCTTAAATGGTTTTGAAGGAAAAGGCTT
GACGGTAGAGCAAAAAAACGGAAAAGTGTATGTTTCTATGGAGAACAAATTGCTTTTTAA
CTCAGGAAGTTGGGCCGTGGGTTCCGAAGGTAAAAAAGCCGTTGTCGAAGTAGGGAAAGT
ATTAGGCGACAATCCTGAAATTGCTGTTTTGATTGAAGGTCATACCGATGATGATCCTTA
TGGAGGCTCAGGACCAATTGCCGATAATTGGGATTTATCTACCAAAGAGCCACGGCAATT
GTTGCTATTTTGAGTGAAAACAAAGCCATTAATAAGCAAAATCTAACGGCCGCCGGAAGA
GGCGAATTTTCTCCATTGGCAACTAATACAACAGCCGAAGGGAAAGCCAAAAACCGTAGA
ATCGAAATTATCTTAACCCCAAGATTAGACGAAATTGCCGAAATGTTGAAGGAGATAAAT
TAAGTTTCGAATAATTTGGAACAAAATTTGCATTCGGAGCCTATAAATAGCCAAAAAAAT
GAAAAAAATAATTCTGTTATTACTATTTGTTTCTACTGTAAGTTTTGACTCCCAAAAAGG
AGACGCTTACGATGTTGGAGAATGGTTTAAATTCCGAATTCATTATGGCTTTATAAATGC
TGGTTATGCAACAATGGAAGTTAAAGAAGCTACTTTAAACAATCGAAAAGTCTTTCATGT
CATCGGCAAAGGATACACCACAGGGATGTCGAGATTTTTTTTAAAGTAGATGACGTTTAT
GAAAGTTATATAGACAAAGAAACGAGAAATCCCTACCAGTATGTTAGAAAAATTGATGAG
GGGGGGTATACTAAAAATCAAGAAGGTTTTTTTAATCAATCTGAAAATAAAATTCTGGTA
AAAGATTATAAAAACAACACCAAAAAAACAATTGGTATTCCAGAAAACACCCAAGACATT
ATGTCTTCTTTTTATTATTTGAGAAATCATCCAAATATTGACAAAATAAACCTGGTGAAT
TTGTAGCCATTGATATGTTTTTTGATGATGAAACCACAAAATTTAAGTTAAAATTTTTAG
GTCGTGAAGATATTACAACTAAATTTGGAGTTATATCGACCATGATTTTTAGACCATTGG
TGCAATCTGGTCGAGTTTTCAAAGAGCAGGAAAGTTTAACCGTTTGGGTTTCAGACGATG
ACAATAAATTGCCTGTTCGAATAAAAGCCAGTTTGGCAGTAGGATCAATCAAAGCTGACT
TAGACTCTTTTAAAGGATTAAAAAACCCGTTTAAAATAAAATATACAGAATAATAATTCA
ATAGTTTTAAAATTTTAGTTAGTAAACACCAAACTAATTTCAATTTACAGCCTTAGGAAA
AGGCTTAGATACTGAAAAAAGATAATTTAATTGCATAATACACCATTTTTGAAAAAAGTA
CTTGTTTTTATAATTGCCTCCTTTTCGCTGTTTTCTTGTAAACAATCTGAATCCGTGAGC
ATCATTCCAGATGAAAAACCACGAGCCGAAATTGAACAATTCGGATTCAAATCTAATGAA
TTCAATATCCTAAACGACACCATTCGAAAAGGAGATACTTTTGGCAGTATCATAGAAAAT
CAAAACCTTGGAGGTAAAAAGTTTATGACATTATCGAAATGGTAAAGGATAGTTTCAACG
TAAAAACGGTTAGAATAGGAAAAGCATTTACCTTTTTAAGATCAAAAGACCGCTATAAAA
AATTAGAAGCCTTTATTTATCAACCCGACAGATCCAGTTATTATGTTATAGATTTAAGAG
ATTCTGTCTTGGTTTATAAAAAAACAAGACCCATCAAAATAAAGCAAAGAACAGTCGCCG
GAAAATTAGACGGATCCCTATCCGAAGCCTTGAGTAAACAAGGAGTTGATGCCGCATTAT
CGAATAAATTGACAAAAATTTATGCTTGGTCAATTGACTTTTTCAAATTGCAAAAAGGCG
ATAAATTTGGAATTACCTTTACCGAAAGATATATCGACGACACCATTTATGATGGAGTTG
ACAGCCTAAAAGCCGCTTTTTTTGAGTATAAAGGAAAATTAATTTATGCCTTCCCGTTTG
CACAAAACCAAGTGTCTGGCAAACTAGATTATTATGATGATCAAGGCAAAGCACTCAAGA
ATTTTTTCCTTAAAGCACCTCTTAAATTTGTAAATATCACTTCGCATTTTACCAAAAATA
GGTTTCATCCGGTGCAGTTAGTATGGAAAGCGCACAAAGGGACAGATTATGCGGCACCTA
CTGGCACACCAATTATGACAACCGCAGCAGGAATTGTAGAACAAACGGGATATACCGCCG
GAAACGGAAATTTTGTGAAAGTAAAACACGACAAAACATACTCGACCCAATACCTACACA
TGTCAAAAATAGTAGTTCGCAGAGGGCAAAGGGTGGCGCAAGGAGCCATTATAGGGAAAG
TAGGAAGTACGGGACTGGCAACTGGCCCCCATGTATGTTACCGGTTTTGGAAAAACGGAG
TACAAGTAGATGCCTTAAAATTAAAATTACCTAATTCACAACCTATGGATAAGAAAAATC
TGCCGCGATTTATGATGCAAATCAAACCTTTGAAACAAGAATTAGATAGCGTTGCAAATT
TATAATTCAATACTAAGTCATCTCTTTTTACAAACTAATACTGTAAATTTACACTACAAA
AAAGACTAACTAAATTAAGAATCACATCATAATGGCATTACAAAATACAAATCCTACAAC
AACAGCCTCTTGGTCAAAGCTTCAGAATCATTTTCAAGAAATGCAAAATGCTTCTATGAA
AGCAATGTTCAAAGAAAATAAGTCAAGAACAGCAGAATTTCACATTCAATGGAATGATTT
TGTGGTTGATTATTCTAAGAATATCATCAACAAGGAAACCATGAATTTATTGCTCGAATT
AGCAAATGAATCACAATTAAAAGATGCCATTGCAAGATATTTTGACGGCGACATCATCAA
TCAAACCGAAAATCGAGCCGTTTTGCATACTGCACTACGCGAAAAAGAAACAACTGTTGT
AAAAGTTGACGGAAAAAATGTAATCCCAGAAGTATTCGAAGTTAAAATAAAATAAAAACC
TTTAGTAATGAAGTGATAAACGGCAACCGAAAAGGATATACAGAAAAACCTTTTACAGAT
GTTGTAAATATAGGAATTGGCGGCTCAGATCTAGGTCCAGCTATGACTATCGAAGCGTTA
CAATTTTATAAAAACCATTTGAATCTTCATTTTGTTTCGAATGTAGATGGCGATCATGTA
AATGAAATCATCAAAAAACTAAATCCAGAAACAACTCTTTTTGTTATTGTTTCCAAAACA
TTTACCACACAAGAAACGCTGACTAATTCAGAAACTATTAAAGATTGGTTTTTAAAATCG
GCCAAACCAGAAGACGTAGCCAAACATTTTGTGGCTGTTTCTACTAACATTCAAAAAGTT
ACCGAGTTTGGAATTAACCCTGAAAACGTTTTTCCTATGTGGGATTGGGTTGGTGGTCGT
TTTTCTCTTTGGAGTGCCGTTGGTCTTTCAATAAGTTTGGGTATTGGGTATAACAACTTT
AATGAATTATTAATGGGCGCAAATGAAATGGACACCCATTTCAAAACGACAGCTTTTGAT
AAAACATTCCTGTGGTTTTAGCTTTGCTAAGCGTTTGGTACAATAATTTTTTTGGAGCTG
AAAGCGAAGCGTTAATTCCTTACACTCAATATTTACAAAAACTTGCGCCATACTTGCAAC
AAGGTATTATGGAAAGCAATGGAAAAAGCATTGGACGAGACGGAAAACCCGTGAATTACC
AAACGGGAACCATTATTTGGGGAGAACCAGGAACCAATTCGCAGCACGCTTTTTTTCAAT
TAATTCATCAGGGAACCAAGCTAATTCCTACTGATTTTATTGGATTTGTAAAACCTTTGT
ACGGAAACGAAAACCATCATGACAAATTGATGTCGAACTTCTTTGCTCAAACCGAAGCCT
TATTAAATGGCAAAACAAAAGAAGAAGTTCAAGCCGAATTGAATAAACAAGGACTTTCCA
CAGAAAAAGCAGCAGCACTTTTACCCTTTAAAATATTCGCTGGAAACAAACCTACAAATA
CCATTTTGATACAAAAACTAACCCCAAAAACGCTGGGTTCCTTGATTGCACTATACGAAC
ATAAAATTTTTGTTCAAGGTGTTATCTGGAATATTTTAGTTATGATCAATGGGGAGTTGA
ACTTGGTAAACAATTAGCTAATTCGATTTTATCCGAAATAAATTCTAAAAATGTAAATCA
ACACGACAGTTCAACCGAATTTTTATTACATCATTTTTGAAGAACAAATAACCCTTTTTC
GATTACAAAATCGAATTATTTAAGGTCAAACTTTTAAACTAGAATTCAAAGAATACTAAA
AAAGGACATTCGCTTTTGGCGTAATGTCTTTTTTTTATGCTTTTTTTATTTATATTTGTT
AAAATAAAAAAAATTGCTTTATGTACGAAATCATCCAAAAACTTCATTCTGGCTGGGCTT
ATTTAGCCTTTTTAATATTAGTAATCGCAGTTGCCAATTCGCTTATTGGATTCTTTTCCA
AAAAAGAATTTACTCAAAAAGACAGAAAAATTTCGCTATTTGGTTTAGCCGCCATTCACA
CCCAATTATTAATTGGTTTAATCCTTTATTTTGTTTCTCCATTGGGCTTTACTTCTTTAG
GACAAATGTCGGACAAAGCCTTGCGATTGACATCATTAGAACATCCAATAATGAATATCA
TTGGAATTACCTTAATTACTATTGGCTGGATGAAACATAAAAAATTGACTTCTAGTGAAT
CAAAATTCAAGACTTTTTCTATTTATTATGGTTTGGGTCTACTCCTTATTTTAAGTAAAA
TTCCTTGGAGTTTATGGTTCTAAAAACTATTAAAAAGTCCTTTTCAGGACTTTTTTTTAC
TTGGGTATGTTTTTTGCCAAATTGAATTCAAAAATAACATAAATGAAAAATATTGTTACT
CTTTTCTTTTCCATTCTAATTATTGGTTTTGCCAATGGTCAGTCTGTAACTAAGAAAAAC
AAAAGATTTTGCCCAAAAAAGACAGCCTGCAAAAGAACAAGTCTCTTATAATCAAGCCTG
AAAAATCTTTATCGTCAAAAGACACAATCGATAAAAATAAAACCCTTCTTGTTCATCCAG
AAATCATTTCGGATACCTTATTTGTAGAAAAAGGAAAATTAAAATTCTTCAAAAAAGAGG
CACATGCTTCTTATTATGCAGACAAATTTAACGGAAAAAGAACCACTAGTGGCAAAAAAT
TCGACAATAAGAAATATACCGCGGCACATAAGAAATTACCTTTCGGCACAAAAGTAAAAG
TGACAAATCTAAGCAATGGAAAATCAGTAATCGTCGAAATTATCGACAGAGGACCATTTG
TAAAATCAAGAGAAATAGACCTTTCTAAACGTGCGTATATGGAAATTGCTAGCAACAAAC
CAGGAGGTGTTATGATGGTAAAAATGGAACTATTTGAATAAAAATTACAGCCATTTTGTA
TAAGGATGACTGCTCAAATAAGCATTATAATAACGTTTGTCATTTGTAACTTCTTCTCCA
ATCCATTCTGGTTTTTCAAAGGTTTCGGTTTCTGAGTCCAGTTCGACTTCGGCAATGATT
AAGCCTTTATTTTCGCCATAAAACTCGTCTATTTCAAAAATGTGATTTCCTACTTTTACC
TCAAAACGAATTTTTTCGATTATCCCTTTTTCACAAATCAACAATAATTTTTCGGCTTCG
CCAACAGGAATCTCCTTTTCCCATTCAAAACGAGACAAACCCGATTCGTTTGCAGCTCCT
TTTATGGTTAAAAATCCCTTATTCCCTTTTATTCGCACCCTGACGGTTCGTTCCGGAATA
GAACTTAAATACCCTTGTACCACTCGATTTTGGACAAAAGCGGCTGCCTTAAAAGCATCG
GAATTTGTGAGAAATTTTCTTTCTATTTCTATCATTTTTTTGGAAATTTATCCCGCTTTT
TACTTCAATATTCTACTTTTAAAGCAAAAAAAATTACTACAATCTAGGCTAGTTTAAAAC
CTTAAATGTATAAAATCCTTTGGTATTTTTGAGTAAAAGTTTTTACCTAAATTTGTTCTA
TGCCTGAAACGAATCCAAATAGAAAAATCATTCATATAGACATGGACGCTTTCTTTGCCT
CGGTAGAGCAAATGGATAATCCAGCATTACGCGGAAAACCAATTGCTGTGGGAGGTGCCG
AAAATCGTGGTGTTGTTGCTGCTGCGGCAAGTTATGAAGCGAGGAAATTTGGCGTTCGAA
GTGCAATAAGTGGCGTTTTGGCAAAAAAAAAATGTCCTAATTTGATTTTTGTAAAACCAA
GGTTTGAGCGTTACAAAGAAATCTCAGGGAAAATTCGAAAAATATTCCATGAATATACAG
ATTTAGTCGAGCCGCTTTCGCTTGACGAAGCTTATCTCGATGTTACAAGCAACAAAAAAG
GGAATCCAAGTGCCACTTTATTAGCCCAAGAAATAAGATTACGCATCATTAACGAAGTAG
GTTTAACAGCTTCGGCGGGAATTTCAATCAATAAATTTGTAGCAAAAATAGCTAGTGATT
ACAACAAACCCAACGGTCAAAGACAATCAATCCTGATGAGGTTATCCCGTTCTTAGAAGA
ATTACCCATTCGTAAATTTTATGGTGTGGGGAAAGTGACCACCGAAAAAATGTATCAATT
GGGGATTTTTACAGGGCTGGATTTAAAAAGTAAATCATTAGAATTTTTAGAAAAACATTT
CGGAAAATCGGGTAATTTTTATTACAATGTGGTACGAGGCATTCATAATAGTGAGGTTAA
ATCGGATAGAATTACAAAATCAGTAGCGGCTGAACATACTTTTGACATCAATTTGTCTTC
CGAAGTTTTTATGATTGAACAATTGGAAATCATCGCCACCGCATTAGAAAAACGATTAAA
AAATACCAATTCGCAGGAAAAAACAATTACATTAAAAATAAAATACAGCGATTTTACACA
ACAAACCCGAAGCAAAACCTTGCCTTATTTTATTTCAGACAAGGGGTTGATTTTAGAAAC
AGTTAAAGAACTTTTGTACCAAGAACGAATGAAAGACTCGGTAAGACTACTCGGGATTTC
ATTGAGTAATTTAAATACCGAAGAAAAAAAGACGGTTGTCGTGCAGTTAAAATTTGATTT
TTAACAGGAACCCCAAGAATGCAATCTTGAAATTTAAAATGATTCTTAAAGAGCATTCTA
AGCAATAAATTAGTATCTTTTCAAAACCATTTATACAGTGTTTAACAAATGATTAATAAG
CGTCTTTTAATTAAAAACCTATTGGCTCACAACGATGAGAGTAGTTTTTATGACAAAAAA
CGTCAGCTAAATTTGCATACTCGCGAAGGGAAGGCAAAATTTTTGAAGCATATTTGCGCC
TTGTCTAATTCGAATCCAACGAATAATTCCTATATCGTTGTTGGCGTCGAAGACCGAGAT
AACGAGATTGTGGGAGATGATTTTTTTTGACGATAGCCGCATTCAAAATTTAGTAAATGC
CTATCTCGAAAATCCACCCAAAATTCAGTACGAAAATGTTCCTTTTCCCAACCTACCTAA
GGACAAAGTCGTAGGATTAGTAACCATAAAGCCTCAAAATAAAACCTCGCATTTCAAAAA
GGGAATTTATACCATTCCTATGGGGAATATTTTTGTAAGGCGAGGCAGCAATACGGTTCC
TGTAGAAGAGGAAATCGAAAAAAATTTTCAAAATACAGAAACTGTTATCGGAATTGAAAA
TAATTCTAGAAACAATATCGAATATACGCTCGATGGAGTGATTGATTTTATGAATTTTAG
GCACAAAGATATGTCGCCAAAATACAAGGTTTTTAAAGAGCTATTTGTTATTTGCTGGGC
TGGAGTTCCTAAAAAATCCCGAGACAAAACCTTTCTTTCCCGTGTGGATATTGAACTTAT
TAACGAACAAATTAAACTGTTTTATTCCGCTCAGGATGTGGTAACAATTACCTTTGACGA
GGATTCTTTTACGATTATCGAATATGTTCCTTTGGGTTTTAAACGACAAAACAAGTTTTT
ATCCATTAGAAAAACAAACCATCCATTTTCACGATAATGGCTATTATAAAATTGATCGGG
AAATTCTTTTTCAACCGCCAGAATTTAATCGTAAACTGTTATTTCATATTTATAATTCGA
ACCTTTCTTTGCTTAATAAACTTCAAAAAGGACTTTCATTAACCCCGCGTGAGCAGAGTG
ATTTAGAGAATTTGCCTTCGACTTTTATGATTTGTTACCTCAACGGATTTGAAGATGCCA
AGCAAAAATTAATTGATGCAAAAACACTTTTAAAACCTTTTACACAAGTATATTTGTCGT
TTAAAGAAGCTTTGCGAATTTTAAGAAAAATGAAGTATGACGTGCAATGAAAACAAACAA
AATAGAATGAGAACACTCGTTATAGGCGACATTCACGGTGGTTTGCGTGCTTTGCACCAA
ATTATGGAAAGAGCCAAAGTCACGCCAAAAGACACCTTGATTTTTCTAGGAGATTATGTT
GATGGCTGGAGCCAATCGCCTCAAGTTATCGATTATTTAATCGATTTGAAAATTACCCAT
AATTGTATTTGTCTCCTTGGCAATCACGACGAATTATTGCTAGAATGGCTCGATAAAAGC
AAAGACAATCCTTTGTGGCACAAACATGGCGGCGAGTCAACGGTTTTGGCTTATGCCAAC
ATGAGCCTAGAAACTATCAAAAAACATATTCATTTTTTGCATTCTTTAAAAAATCATCAT
CTCGACGAACAAAATCGTTTGTTCATTCACGCTGGTTTTACCAATATGAACGGCGTTGAT
TTTGAGTATTTTCCAAAACTGTTTTATTGGGATCGAACGCTGTGGGAAACCGCTTTGGCT
TTAGACAAAAAAATGCAACCAACTGATTTGTCCTATCCAAAACGATTGACTTTGTACGAA
GAAATTTATATTGGACACACGCCTGTTTCTAGAATTAACAAAACCGTTCCAGTACAAATG
GCTAATGTTTGGAATGTGGATACAAGTGCTGCCTTCAAAGGACCGCTAACCATTATGGAT
GTTGACACCAAGGAGTTTTGGCAAAGCGAGTCTCTACCCCATTTATACCCAAATGAAAAA
GGAAGAAATTAAAAAAAGCGGCAAGATTTGATTTTGCCGCTTTTTTTGTGTCAATTTATT
TCCTTTACAAATCAAATTTTATTCCCTGTGCCAATGGCAGACTCGTGGTATAATTGATGG
TATTGGTTTGACGACGCATATAGATTTTCCAAGCATCGGAACCCGATTCGCGTCCGCCAC
CAGTTTCTTTTTCGCCACCAAAAGCACCGCCAATTTCTGCGCCAGAAGTTCCAATATTTA
CGTTGGCAATCCCACAATCTGAACCCGCAACCGATAAGAAGCGTTCTGCTTCACGTAAAT
TATTGGTCATAATTGCCGATGAAAGTCCTTGAGCAACTCCATTTTGAATTTCGATGGCAT
TTTCTATCGAACCTGAATATTGCAATAAGTATAAACGGGTGCAAAAGTTTCGTGTTGCAC
GATTTCGAAAGAGTTGTCTGCCTCTGCAATAGCTGGTTTTACATAACAACCACTTTCATA
TCCTTCGCCCGAAAGTACGCCGCCTTCAACAAGAAGTTTTCCCCCTTCTTGCACCACTTT
TGTTAAAGCATTATTGTAAAATGCTACGGCTTGCTTATCGATTAGCGGCCCAACATGATT
GTTTTCGTCCAAAGGATTTCCTATTTTTAATTGGCCGTAAGCCGAAACAAGTGCGTCTTT
TACTTTTTGATAAATGCTTTCGTGAATGATTAAACGACGGGTTGAAGTACACCGTTGTCC
TGCGGTTCCTACCGCTCCAAAAACGGCTCCTATTACGGTCATTTTTATATCGGCATCAGG
AGTTACAATGATTGCATTGTTTCCGCCAAGTTCTAACAATGATTTTCCTAAACGACCAGC
AACGGCTTGTGCAACTATTTTTCCCATTCGTGTAGAACCTGTTGCCGAAATTAACGGAAT
GCGCTTATCACTTGTCATCCATTGTCCCACTTTATAATCTCCGTTAATCAAGCAAGAAAT
TCCTTCTGGAAGCTTGTTTTCCTTGATAACTTCGGCAATAATATTTTGACAGGCAATCCC
ACAAAGTGGTGTTTTTTCAGAAGGTTTCCAAACGCAAACATCGCCGCAAATCCATGCTAA
AGCCGTGTTCCAAGCCCATACCGCAACTGGAAAATTGAATGCCGAAATGATTCCGACAAT
TCCCATGGGATGATATTGTTCATACATTCGGTGTCCCGGTCGCTCCGAGTGCATCGTCAA
TCCGTGCAATTGACGGGAAAGCCCAACTGCAAAATCACAAATGTCAATCATTTCCTGAAC
TTCGCCATAGCCTTCTTGAAGCGATTTTCCCATTTCATAAGAAACCAGTTTTCCTAAAGC
TTCCTTATTTTTTCGCAGTTTATCTCCAAATTGTCTTACGATTTCGCCACGTTGTGGTGC
TGGCATTAATCGGAAAGTTTTGAAAGCTTCCGTTGCAGTTTGCATTACTTTTTCGTAATC
TGCTGTGGATGTTGTTTTTACTGATGCTATTAATTGTCCGTCTACTGGCGAATAACTTTC
TAGGATTTCTCCGTTTGAAAAATGGTTAGTCCCAGTTGAAGTTCCTTCGTTTATTGTTTT
TACGCCAAGTTGCGCCAAAGCTTCTTTAATCCCGAATGTGTCTGTTTTTTGTTATCATTG
TAACTTTTTTAAATACAATTGTTATATTATTTACAAATATATTATATAAAGATGAGATAC
AAAGTAAATGTCTGCAATTTTAGAACTTCTAGGATTATTTTTAAGTAAAAAAACAGCAAG
CAAGATTTCTAGCTTTGGATAAAGTGAAACTACAAGAATAGTGCAAGATTATCTATTGTA
CTTCTTTTATCAAATAAATATATACTGGAAAATGGTCGCTAAATCCCACTTCATTTGCAG
AATGTCGCAATGGATATCCTTTGTATTGACCCGTAGTTTGTATCATAAATGATTTATTAT
AGATTCCAGCTTTCCAATACCGAAAAGAAGTGTAATCGTTTCGGATTAATGTTTCTGAAA
CCATAATTTGATCAAAAATGTCTCCTGCATCACGATAAAATAAAGTGGCATTTCCGTTTT
TGTACATTTGCTCAAAAGGATTATAAACTCCAAATTTTTGCACTTCCGCCTTTTTCAATT
TTGCTCCAACACCTTCTTTCACACTTTTATTGTAAGTGCCATCGTTTAAATCTCCCATAC
AAATAATTTTGGCTTCGGGGTTTACTTTATAAATCGAGTCCATTATTTTGCGGTTTAATT
TTCCTGCGATTTCCCGAAACGGGCTGCTTTTTTTCTCGCCTCCTGAGCGAGACGGCCAGT
GATTTACTAATATGTTAATTTCTTCCCCGTCAATAAAACCAGTAACTAAAAGAACATCTC
TTGTATAAACTCGGTTATTTTTTGCTACTTCAATTTTGTCTTTATCTGCCTTGTCTTCTT
CGGTTTCTTTTTCCTCTTTGATTTCGTTTGCACTTTTTTTCCTATAAATTATCAACGGAA
TATTTATAGAACTCGTGGGTTTAAAATACTTTTTTCGATATAATAATCCCACATCAATAC
CCCTTTTATCGGGAGAATCAAAATGTACGATTCCATAATCAAGAGTAACAAGGTTGGGTG
TTTTTATTAAATCTTCAAGAACGCCACGGTTTTCAACTTCTGAACATCCAATAAATGTTG
GCGGTTCTTTTTGTTTGTCATTTGTCCCTATTTGCACCAGGACTTTCGACAAATTTTCTA
GTTTTTGATTATACTTTTTAGAAGTCCATCGCTGCAATCCATTAGGCAACCATTCTTCAT
CATAATTAGTTCCTTTAATGGTGTCGAATAGATTTTCGAAATTATAGAATGCAACGGTAT
GCGCCATATATTTTTTCTCCTGCGCTTCCACTCCATTGATTGAAGATGAAACAATTAAAA
CAACAGCAATAAGAGTACTAATTTTCATTTTTGGACTAATTAGAATAATTATTTTAATAA
GAAAATAAAACCAAATGTAATTAATAATAATTTAAAGTGTATATTCACAGTCACTTACAA
ATCAATATTCGTGTCAAATTAATTAATTGATTTCTATGAAAAAAATTATTAATGCCTTAA
TTGTGATGCAATCGATGTGCTGTTTTGGACAACCAAATACCATAATTTCAGGTAAAATCA
TTGATTTTAAAACACAAAAACCAATCGAAAGTGTTGTCGTTTCAATACAAAACACGAACT
CCACACAACTTACAGACGCAAACGGAAATTTTTATTTTGACCAAGTGGCAATTGGAAAAC
AATTAGTACTCATTAAAAGTGACGGGTATAAAGACCAATTACTTCAAATAGAAATTGTTG
AAGGAAAAAAACTTGATTTGGGCACAATTTTCTTAGAAACCGACTTAACCCAAGAAAAAC
AATCCGCATTAATTAGCATTAGCGAAACTGATTTAGACGATGGCAACAGCAGTTCCGAAA
GCACCACCAGTTTGCTACAATCCTCTCGCGATGCTTTTTTACAAGCGGCAGCTTATAACT
TTGGCGCAACGCGATTTAAAGTCAGAGGAATAGACAATGAATATGCCAATGTAATGATTA
ATGGTATTTTGATGAATCGAATGGCTGACGGAAGACCACAATATAGTGATTGGGGTGGCT
TGAACGATGCTACCCGAAATCAGGAATTTACAAACGGCTCTGCGCCTTCTGATTATACTT
TTGGAGGAATTGCAGGAACACAAGAAATAAACACCAGAGCATCAACATACAGACCTGGAA
CAAGAATTTCCTTTCTGAACACAAATACCAATTATCATTTCAGGACAATGGCAACTCACG
CTTCCGGAATGAGTCAAAACGGCTGGGCTTATGTTGTTTCTAGCTCAAGACGCTGGGCGC
AAAATGGCTACTATGAAGGTACAAATTACGGGGCAAATGCTATTTTTTTGAGCGTTGAAA
AAAAACTTAGCGATAAAAGCAGCTTTAACTTTACCGCTATTTATGCCCAAAATAAAAGAG
GCAAAAATTCTCCAAATACTGCCGAAGTTTCAGATTTAGCTGGTTATAAATACAATTCGT
ATTGGGGTTTACAAGAAAATAAAATCAGAAATTCGAGGGAGAAAAAATCAGAAGAACCCT
TGTTTATGCTGACACATTATTGGAAAATAAATTCTAAAACTAATTTAAACACCACGGTTT
CATATCAAATGGGACAAATTGGAAACAGTAGGATAGATTACACAAAAGCAGATAATCCAG
ATCCAACCTATTACAGAAAATTGCCAAGTTATTATTCTAATTTATTTTCAAATGGTGTTT
ATGTTGGTAACACTCCCGAAAACAGTGCTTCAGCAAATTCAACTAAAACTAATTTTCTAG
AAAATCATCAATTAGATTGGAAAAATATGTACAAAGTTAATCTCGAAAACGCAGCAAACG
GAAGTCGATTTGTATTATATGAAGATCGAAATGACGAAAACATTGCCGTCGCAAATTCTA
ATTTATCGACCCTTCTTTCTGACAATGTTTTAATGACCGCTGGCGCAAATTACTTGTATT
CTAAAACAACGAATTTTAAAAATATGCTGGATTTGTTAGGCGGGAATTTTTATACCGATA
GTAGCACTTTTGGTTTAACCGAAGATCAACAACAATCAGATTTGAACCATCCTTTTAGAA
TATTGGGCGTGGGAGAACATTATGGCTACAATTACAACATTGTTGCAACAAAATTGGAGG
CGTTTACACAGTTTAAATTTGTTTATAAAAAATAGATTTTTATCTGGCGCAATCTTTCTC
GCAATCTAGCTATCAAAGAGAGGGTTTGTACAAAAACGGTTATTATCCTACGAGTTCCTT
TGGAAAAAGCAAAAAAATAAATTTTGACAATTTTGGATTTAAAGGAGGTTTGACCTATAA
ATTAAGCGGGAAAAACTATATTGATTGCAACGCAATTTATATGACAAAGGCTCCAAATAC
AAAGGATGTTTTTCCGAATGCCCGTGTAAACAATGCCACAATAGATACAATTACAACTAA
AACAATCAAAGGATTCGATTTGAGTTATCTTATAAAAACTCCAAGATTTAAGGCAAGATT
CACAGGCTATTTTTCAGAAATAATAAACGCAACCGACATCAGTTTCTATTATGCAGATGC
TGTGAATAGCAGCGGAAATGGAGCCTTCGTTTCTGAGGTTGTTACTGGAGTGAATAAAAA
AAATAGGGGAATTGAAACCGGTTTAGAATACCAAATAACATCGACAATAAAGTTTACAGG
CATTGCCGCTTATGGCGATTATACCATGACCAATAATCCGAATGTAAGTTTAACAGATGA
TGCTTCGGCAACGGTTACAAATTATGGACAAGCAAAATTAGCGGACTACAAACAGGCGGG
AATGCCACAACAGGCTTATTCCATTGGAATAGAATATAGAGATCCAAAGTTTTGGTGGAT
TGGTGTCAATGCTAATTATTTAGCTGCTAATTACATTGATGTTTCATCCTTATTAAGAAC
CGCCAATTTTTATAGAAATAGTGACAACGCCAGAATGACAATAAATCAATCATTAGCCGA
TAGCTATTTGAAACAAGAAAAGTTCGATTCCTTTTTCCTGTTTAACTTGGTGGGCGGAAA
ATCTTGGCGAATGAAAGAAAAGACATTGGGTCTTTTTGCAGTTGTAAATAATGTTCTCAA
CATTACTTATAAAACAGGAGGTTTTGAGCAATCGAGAAACGCCACTTATAGACAAGTGTT
TGAAGACCATCAAAGCAATGGGGCAAGTGTTTTTGCTCCAAAATACTTCTACGGATACGG
AAGAACTTATATGATAAATATTTATTTAACCTTCTAAAAACAGAGCATTATGAAGCGTCT
AATAAAAAATATTTTTACAACCATTACTCCAATGGTTTTATTTTCGAGTTGTGTGAATGA
CACATTTAAAACTCCTGTTCAAGATGCCTGTGTTAACCCAAATTTGTCGAAAACTAAGGA
AGTGGCAACCCTTTATACGATGGCGACAAATCCAGTAGCAATAGCCCCTAGCATAATTCC
AAACACCCCTATTTATGCTGCGGATGATCTTATTGAAGCCTACGTAATTTCAAGCGATGA
AGGGGGGAATTTTTACAAAAGTATGTACTTTCAACCTTTAGATGGTTCCAAAGGATTTAA
TCTCTCGATAGATGAAACAAATACATATACCAAAAATTTACAGCCCGGAAAAAAGGTATT
TCTAAAACTAAAAGGACTCGCATACGGAAATCCAAGCAGTTTTGCCATGGGATTAACTTT
TGGTGCTCCGCCAACAGAACAATATATTGTAGACAGATTATTTGGATTAACGTATAAAAA
CTATTTGATTCCTTCCTGCGATGCAGTTAGCGAAGAGCAGCTAGTTCATCATATTACTTT
GGCTCAAGCCAATAATGACACCTTTTTGAATACCTTGGTAGAATTTGACAATGTTCAATT
TACGGATGAATCTTCGAGTGGAACTTACGATACGTTTCGGGATGACGATTACGATTCAAG
CATTTATATTACAAACGGATCCAGTTCTATGATTGTAAGAACCAGTAGATACGCCAATTT
CGCAGGCTATAAAGTGCCTTCCGGCAGAGGTAAAATACGAGGGGTTTTGACTAAATACAA
TTCTATTTATCAAATTATTATGCGAACGGAACGTGACACAAATATGCCAAATCCAAGAGT
AGATTACGTTTTACCCATAGGCGGAACAGCCATTAAATACCTCCCCACTTTCAAAGAAAC
TTTTCAGAGCTATGCTGTAACAACCAAGGGGGCTGTTTTTCCAAAATATGTCAATGACGC
TTATTTTGGCTCTAGATATTGGGACATAAAATCACTCAGTTCAAACAAATACATTCAAAT
GTCCTCGTTTGGTTCAGGAGGAACAAACAAAACCTATTTAGCAATGCCAGTCGCTTTTAC
ACCGGGAAATAAACTTTCGTTCAAAACCAAGGACGGGTATAATCTTGGTCCTGTTCTAAA
AGTTTATTATTCTACAAATTATATTCCTGGTGGAGACATTAGCAAAGCAACCCTTGTAGA
CATTACTTCTAGTTTTACCATTTCGAGCGGAACTGCATTGGGATATGCGGCTAATTTTAC
AAATAGCGGAAACTATGTTATTCCAGCAAATTTAACCGGAAACGGCTTTTTTCTTTTTGA
ATATAGTGGCACCTCAACGGTAACAACAACGATTCAAATCGATGACATTACCGTAAATTG
AACGACCTGACTTATATTTGTCGTTTTAAAACAATGTTAAATTTGACAAATATGTTTTAT
ACACGGTTTCTTTTGCCAAGTATTACCTCCGTTTTTTGTAAACTTCAATTGCTTATTTTT
GCTTTACAATTTTCAAATATTCAAGCACAAACTCAAATGAAAATACCACCCTATTTACAA
AAAGGAGACACCGTAGCAATTTTGGCAACAGCCCGAAAAAATAATGATAACAATCTTAAA
CCAGCTATAAACCTATTGCACAGTTGGGGCTTAGAGGTTGTTATTGGCAAAACCATCGGA
TTAGATAATAATCAATTGGCTGGCACCGACATGCAACGTGCCGAAGATTTTCAACAACAA
CTAGACAATCCCAATATCAAAGCCATTTGGTGTGTCAAAGGAGGCTATGGAACCGTAAGA
ATGATTGATTTATTGGACTTTACTGCATTCAAAAAAAATCCAAATGGATTGTTGGTTTTA
GCGATGTAACGGTAATTCATAGTTATTTAAACACATTTAACATTGCTTCCATTCATGGCC
TCATGCCTATAACAGCCGAAAAAGGAACGCCAGAAGCCATCGAAAGTTTACGAAAAGCAC
TTTTTGGCGAAACCCTAGAATACAAAATTCCTTATAATGCTATGAATAAACTTGGCAATG
CCAAGGGCGAAATTGTGGGCGGAAATCTATCCATTTTGTACAGTCTAATGGGATCGAATG
CGCAAATAGATTGCAAAGGAAAAATTCTTTTTATTGAAGATATTGACGAATATTTATACC
ACATTGACCGCATGATGATGAGCCTAAAACGCTGCGGATGCTTTGATAACCTGAGCGGAC
TAATCGTTGGCGGAATGACAAAAATGAGAGACAACGATATTCCTTGGGGAAAAAATGCCA
ATCAAATTATCGAAGATATTACAAAAGGATATTCCTTTCCAATTGTTTATCATTTTCCCG
CAGGACATATTCACGACAATAGGGCCATTATTTTTGGCAAACAAGTTTCGCTTAAAATAG
ATGATAAAGAAACGATTTTGAAATTGGAATAATCAAAAATGCATGGCAGAACATAACGAT
TTAGGCAAACAAGGCGAAAAATTAGCTGTTGGATTTCTACAAAAAAACGGATACGAAATT
CTAGAAAGAATATAAACAAGTAAAACCAAAATTTGCTTCCGAAGTATTAATAGAGTTACT
ACTAACACTAGGCTTTAAAGATAATTTATCATTTACATTAAATTGCAATAAAGAACCATC
TACATTTGCATCAATAATATTCAGAACATAAAATCCTAACACAAATAAAGCAGACAAGTC
TTTATTACGTTTGTATGTTTTTTGAGCTGTAATTAATTGACTTTCAGATAATTTGTTTAA
ATATTCAGATTCGCTTTTATATCCTTCAAGTCTTTTTTTATACTCATTTCTATAAACATT
ATATCTTTTTGACTATCAGAATAATAATACAAACTAACACCAATTGCGCCATAAACTATC
GGTACTTTCCAATATTTTTTATTGTAAACTTGTCCCAAGCCAGGAAAAACTGCGGAGTAA
AAAGCCGCTTTAGCAGGTCGCAGTGGATCTAAAGATTCTAATTTTAATGTGTCTTTAAGC
TTATTGATATTTTCTTCTTGTGCAAGAAGAGAATACAATCCAAAATTAAAATATAACACA
ATAAAAATAATTTTTTTTGCCATTGAAGATTTTTTCATTCTAGATTGAGTTAGGTGTTTT
CTTCGCAAAGAAACCTAAAAAATCTTTTCTAAAAATTACTTTCTAGAAAAGATTTACATC
TACTAATATTACTCTGTATATTTCATGTTACAAATCATTTCGTTGTAAACACCTCCTATG
GTTGTCGAAAACTTGGCAATAATAGAACCTCCAGCTGGTATGTAGGGTGTGTTTTTATTC
CCTCCAACAAATCTAACCGAAGTGCCATATCCAGAAGGATAGTCATAAGAAAAGGAGTAG
TTGCTGAAAATTTGATTTCTAGTTTGTACAAACCCTGCAATTGACCCACTATTAACAGTA
AATGTACTAGGGGTAGCCACGAGCCCATTAGGAGTGGCAATGTATGATTTAAGCTCAGTA
AAGTATTTAAAATACCTAACTCCAATAAAGTTTTTATGCACTTCCCTTCCTGCAAAATAA
TAAACAAAATATTCGCCAGAATAAGCCGCAATACCCGATTTTATAGCTTCATCTCCAATA
TATTTTCCTGTCGGACTCTTTGAATTAGATTTGTCAAAGTTTAGTTTTTCGCCTTTAATT
AATACTTCTCCTTTGTCATTTATTACGTTTGCACTCCTGTCATCAAAAATGGTTTCTGTC
TCAACTATATTTTTTCTGATAAATTTTTGATATTTGCTAGACAATGTTTTAGCTTTGGTA
GGATTCACTAATATTAATGAATTAATTTCGTCAGCAATACTCTGAATGCTTGTGAAATTT
AGTTCTTTTCTTAATTCATAGATGCTGTTAAGTCTTTCTTCATGATAACGTTTTAAATCC
TCTAAAATTCTGTTTTTTTGAGTTTCTCCTTGCTTTGAAACATTCAATTCTCCTAAATTT
GTTGTTTTAGAATTAGTTATACTCGTAAAAGTATTTAATACAATTTTTTCCTTTTTTTCC
TTTAACGAAATAATTTCGTCAATCTTCTCTTCCATTTCGTTTTGAGACGAAAAGTCAATA
ACAATAATTTCATTTTTTGTAGAAGAAATTGATTCTGGCAAGTCTCCATTTTCACTACAT
GAGATAAACATTAAACTAATTAAGAGAACTAATAAATAATTTTTTTTCATTTGATATGGG
GTTTTATGTATCCTACTTTTATTATTTTAAGTCGTTTTTTCGGAATATTTTCGACTATGT
CACGCATAACTTTTATCCATTACAAAAGTTAAAACATAATACTAAAAAAGAAATACACAT
ATAATAAAATTTTTATCTGCGCGCCAATTTTTAATTTCATCCAAGAATATTTTTTTTGCA
AAAGAAGATGTTTTACATAAAATTCTTATAAAACTAAAGTTTTTATTTTTTTAAACTAAA
GATTATTTTTTTTGTACTTTAGCATAAAAAAATGACTTTTGGAACCAAATTGCAAAAACT
ACGTGAAGAAAAAAACATTTCACAAAAAGAAATTTCAGACCTTTTAGAGGTTTCCCAAAC
AACATATGGGAAATGGGAAAGCGATATTTTCTATCCCACATATAAAAACTTACAAAAGTT
AGCTCAATTCTATATGGTAGATGTAGAATCCTTAACTAAAAGTGAAACTGAAGTTAACAT
TATTAACAGCACCAATTTTATAAATAATAGTCCTAATTCAAAATTAAATTCATTAAAAGC
AATATCTAAATTGTCTAAAAATATTGAAAAATTAGTTTTTTTAATTCAAAAACAAACTGA
ACTTTTGGAAAAAAAGATACAGAAAGATTAATAAATCCTATTTTCTACTTACAATTAATG
CTATGCCATGGCAGAACATAACAATTTAGGCAAACGAGGCGAAGAATTAGCCGTTGAATT
TCTTCAAAAAAACGGATACGAAATTCTAGAAACCAACTGGACATTTCAAAAGCTGAGATT
GATATTATTGCCAAAAAAGAAAATATCCTAGCCATTATCGAAGTAAAAACACGTTCTTCA
CTAGATTTTGGTTTGCCACAAGACTTTGTAAAACCCAAAAAAATTCAACTTTTGGTCAAA
GCCGTAAACGAATATGTTGTTTCAAAAAATCTGGATATTGAGGTTCGTTTTGATATTATT
GCCATTACAGCATCTGTACACCCTTTGATTTCAGAGCCTAAGGAAGATAAAACTTTTAGC
ATAGAACATTTAGTTGATGCCTTTTATCATTTTTAACTGTAAATTTTTATAACAAATTGT
TTTTTTTATCTATTTTTGTAAAAAATATTGTTAGATTAACCCAATTTTTTTCTTTCATCT
AAAAAAGCTAAGTTCTCCTGATAAAATAAAACTATGAAAACAGTATCTTCAATTGTAGAA
AATTACATCAAAACAAAGCCTTTTTATTGAACGCATTATCGCTTGGAATAATCAATTTGA
CATCACTTTCTAGAAATATAATGATCGAATTAGAATCTGACTTTGGCAAAGAAGTTAAGC
AAGGAGCCGTAGTCATGGCGTTAAAAAGATTAACCGAAGAGCTGGATTTTAGACTAAATC
ACAAGATTAATAAAGTAATCAAAAATATTGGCGAAATTACTGTTCGCTCCTCTTTGACTG
ATTATACTTTTGCAGCATCGGAAACGGTTTTAAACAAACAAGCCGATTTAATTACAGACA
TCAATGCTTTTCCAGATATTTTTTACACTTCCTCACGGGGTGTAAATGAGACCAACATAG
TAGTCAGCAATAGCGTAAACTATTTGGTGGACAAGCATTTTGCCAATGAAAAATTAATAC
AAAAATTAGAAAATCTTGCCTCGATTACGGTAAAACTACCCAAAGAAAACATCGTTGTAC
CGGGGATTTATTATTTCATTTTTCAGCGTTTAGCTTGGGAAGGAATCATCATTAACGAAG
TGATTTCAACTTCAAACGAGTTTACCATCCTAGTCAGCGAAGACGAAGTAGATATTGCGT
TTAAAGTGATTAAGGATTTGAAAAATTAAGATTTATTGTCCAAAAGTGACATTGTTTCAC
TAGAATGTCTGTCTGTAATTTTCGTCGCAGAATTTACACGGATTATCGGGAAAAATGAAT
TTGGTTTATGAAAAACATTCCCATTCTCTCTCCTACTTTATTCTAATTTCAAAACAGCTT
AATCGTTCAGTTTCAAAACAGCCATAAATGCCTCTTGCGGAATTTCTACATTTCCTACCA
AACGCATTCGTTTCTTCCCTTTTTTCTGTTTCTCTAAAAGTTTACGTTTACGCGAAATAT
CTCCTCCATAACATTTAGCGGTAACATCTTTTCGCAACGCTTTTATGGTTTCGCGAGCAA
TAATTTTAGCTCCAATTGCCGCTTGAATCGGAATGTCAAATTGTTGTCTTGGAATCAGTT
CACGCAATTTTTCACACATTTTTTTACCAATGTTGTACGCATTGCTTTCGTGAATCAAAG
CAGAAAGTGCATCTACTGATTGCGAATTTAGCAAGACATCTAATTTTACTAATTTAGAAG
TACGCATCCCAATTGGAGAATAATCAAACGAAGCATATCCTTTAGAAACCGTTTTCAATC
GATCATAAAAATCGAATACAATTTCGGCCAAAGGCATGTCGAAATTCAATTCTACTCTTT
CTGTCGTCAAATAGGTTTGATTGGTTATAATCCCTCGTTTTTCGATACACAAACTCATCA
CGTTTCCAACAAAATCCGACTTGGTAATGATAGTCGCTTTAATATAAGGTTCTTCAACTC
GATCCAGCTTTGATGGTTCGGGCAAATCCGATGGGTTATTAACAATCATACCCACTTCTG
GTTCTTTTTTGGTGTAAGCCAAATACGAAACATTGGGAACCGTAGTAATTACAGTCATGT
CGAATTCGCGCTCCAAACGTTCTTGAATGATTTCCATGTGTAACATTCCTAAGAATCCGC
AACGAAAACCAAACCCTAAAGCCGCCGAACTTTCGGCAGTAAAAACAAGCGAAGCATCGT
TTAGCTGCAGTTTTTCCATAGAGTTTCGCAACTCTTCAAAATCCTCGGTATCTACGGGGT
AAATTCCAGCAAAAACCATTGGTTTTACATCTTCAAACCCTGTAATCATATTAGTCGTTG
GCGTCTTTGCATCGGTAAGTGTCTCGCCAACTTTTACTTCTTTGGCTTCTTTAATTCCCG
AAATCAAATAGCCAACATCGCCCGTCGAAATCACATTTTTAGGCACCTGATTCAATTTCA
AAGTTCCTACTTCGTCGGCAAAATATTCATTGCCCGTAGCCATGAATTTTATTTTTTGTC
CCTTTCTAATCTCTCCGTTTTTTACCCTAAAAATAACTTCTATCCCACGGAACGGATTGT
AATGAGAGTCAAAAATTAAAGCTTGTAAGGGTTCGTCAACATTTCCTTTTGGAGGAGGAA
TTCTTTCGATAATGGCTGCCAAAATGTTTTCGACACCCAAACCTGTTTTCCCCGAAGCAT
GAATAATTTCATCGAGTTTACATCCTAATAAATCGACAATATCGTCGCTTACTTCTTCCG
GATTGGCAGATGGCAAATCTACTTTATTCAAAACCGGAATAATTTCTAAGTCATTTTCAA
GAGCTAAATATAAATTCGAAATGGTTTGCGCCTGAATACTTTGAGCCGCATCTACAATCA
AAAGTGCCCCTTCACAAGCCGCAATCGAACGAGAAACTTCATACGAAAAATCGACGTGAC
CCGGAGTATCAATCAAATTTAGGATATAATCCTCGCCTTTGTATTTATATTCCATCTGAA
TGGCGTGACTTTTTATGGTAATTCCACGCTCCCGTTCCAAGTCCATATTATCAAGCAATT
GCGCCTTTTCCTCACGGGCCGTAACGGTTTGAGTAGCTCCTAGAAGTCGATCTGCCAATG
TACTTTTACCGTGGTCAATGTGTGCAATAATGCAAAAATTTCGTATATTTTTCATTCTTT
GTTTATGTCGATTTATGTCCAACTGAGCGCAGTCGAAGTTTGGGCGTGACTACAAGGGTC
GGACTATACACTATATCTTTTGTTCCGCTATCGCTTCACAAAAGGCTGCTATCCCTCACG
CAATTAATCTGCAAATATAGTTTTTTTGATTTTAAGATTTGACAACTTTCAAAAAGTTGT
CAAATCTAATACAAATAGATACTTTTGCAAAAAAAATCCTTGATTAAAATTGGCAACATA
GAACTTCCTGATTTTCCGTTACTCCTTGCTCCTATGGAAGATGTGAGCGATCCGCCCTTT
CGTAGACTTTGCAAGTTGCACGGTGCCGATTTGATGTATTCTGAATTTATTTCCTCCGAA
GGATTAATTCGTGATGCCATTAAAAGCCGAATGAAATTAGATATTTTCGACTATGAAAGA
CCTGTTGGAATCCAGATTTTTGGCGGAGACGAAGAAGCAATGGCTCTTTCGTCTAAGATT
GTTTCAACTGTAAATCCAGATTTAATCGATATAAACTTTGGCTGTCCCGTAAAGAAAGTC
GTTTGCAAAGGCGCAGGCGCAGGCGTTTTGAAAGATGTGGATTTAATGATTCGATTAACG
CAAGCCGTTATCAATAGTACACATTTACCCGTTACCGTAAAAACACGTTTGGGTTGGGAC
GATAATTCGATCAATATTGATGAGGTTGCCGAGCGTTTACAAGACATTGGCGTTGCCGCT
TTAAGCATTCACGCCAGAACTCGTGCCCAAATGTATAAAAGCCATTCCGATTGGTCGCAT
ATTGCCCGAGTGAAAAATAATCCTAGAATCACAATGCCCATTTTTGGAAACGGCGATATT
GATTCTCCCGAAAAAGCATGGCATTATAAAAACGAATACGGTATCGACGGCATTATGATA
GGTCGCGCCGCCATTGGGTATCCTTGGATTTTTAACGAAATTAAACATTACTTCAAAACG
GGAGATCATTTAGCAAAACCTACCGTTTCCAATAGAGTAGAAGCAGTTCGTAACCACTTA
ACTTGGGCAATGGAATGGAAAGGCGAAAGACTCGGCATTGTAGAAACGCGTCCTCATTAT
TCTAATTATTTCAAAGGCATTCACTCCTTTAAAGAATACCGACAAAAACTAGTAACGCTT
AACACTCCCGAAGCATTATTTGCTGTTTTGAATGAAATTGAAACTGCTTATGCTGGATAT
GAGGTGGTGTAAACAATGACGTATAATTTTTCTAATCCAACAACTTTTTACTCACACGAC
TACTCGCAATTAACGAAGCGATAAAGCCAAGCGTGACAATGGTTGCCAAAACAATTAGCA
CATTTTCGACAGTAAAAACTACTGGATAAGGCAGCGTTGGCGTAATCATTACCCATTCGA
AACGTTGTTGCAACAACACAATGGCAATGCCTAAAGTCAATCCAATAATTCCGCCAAAAA
CGCTCAGTAAAGTTCCTTGAAGCAGAAATATTTTTCTCAAATCCTGTATTTCGGTGCCTA
GATTTAAAAGTGTTTTTAGGTTTCCTTTTTTATCCAAAATCATCATTATTAGTGCGCCAA
TTAGGTTAAAAAGAGCAATAACAATTACCAAAGTAAATATTAAATAAACCGCCAAATTTT
CGGTATTCAGCATTTTGTACAAGGATTCGTTGAGTTGCGCCCTGTTTTTAACTGTAATTT
TATTGTTGAAAATAGTTTGAAGTTTAGTTATAATTTCTTTTTCATCGGCAGGATTTTTCT
CCTTTATTTCAATTCCTGAAATTTGATTGGTTTTATATTCTAACAATTCCTGAGCCAAAC
CTAAATCGGCAAAAACATATTTAGAATCTAAGTCTTCGCTTATGGCGTATACTCCTGTTG
GAATGACAGTCATTTTATTAAAAGCTTCTGCGGGATTTTCAATGGTTCCTTTTCCTGGTT
TTGGAATCAAAACTTCAAGTGAATTGTTAAAATCAAGTAATCCCATCGAAAATTTTTCGG
AAATTCCATAGCCCACAACCACTTGATTTGTTTCTGATTGTAGCCAATTCCCGTTATACA
AGGTTTTTTTAATAGCATTGACTTTGCTAAAAGCAGCATCAACTCCTTTCAAATAAGTAA
CTTCCTGTTTTCCGTTATAAATAAACAAAACGCGTTCTTCTATTATTTTACTGTACGAAG
CAAGCCCAGTAATTCCTTTTATTTGATTTTCTTGAGATGGCGTAATAAAAAATGACTTCC
CTAAAGTACTGGTTACCTTAAGGTCTGGGTCAATGTTATTAGAAAAGGAAAGGCTAAAAA
CTTTCAGGCCACTAAAAACCGATAAAACCACAAACAAAGCCATCGCGCCAACGATGATGC
TCATACTGGCAATACGATTTATTATATTAATAGCATTGTTTTTACTGCTGCTAAAAATAT
AACGTTTGGCTATGTAAAGAGGAAAATTCAAAATTTATTGAAATCTACGTTTGTCTAAAA
GATCACGGTTTTCAATAGGGTTTTCTTTAGAAGTTAAAGCATTATCTATTTTTTCAATAT
AGTCTAAAGAGTCATCAATAAAGAACACTAAATTAGGTACTTTGCGCAATTGCAAACGTA
CTCTTTGTGACAAATCATGTTTGATTAATTTCGAATTTGTTTTTATTGCCACCAATGTTT
CCTTTGCTTTTTCTTGTGGAAAAATACTCAAATGTATTGTCGCTACTGATAAATCTGTGG
TTACGCTAACTTTGGATACTGAAATTATTAAATTGGTAACTCCGTTTTTTCGCACTTCAC
CTTGTAGAATATCAACCAAATCCTTTTGGATAACCCCTCCTATTTTTTTCTGTCTATTTG
TTTCCATGCTGCAAAAATACGATTTTTTTTATAGCCACAAAGGGCAAAGCCATAAAGTTT
AGATTCAAAGCTATAAAAATAGCCCTTTTTGAACCTCTAATTTTATTTATATTTACAAGA
AATTTGTGTCTTCGCACCAAAATAGTTAAACAATGAAAAAAATAGAGCATATAGGAATTG
CGGTCAACAATCTAGAAGCCTCATCAATAATTTACGAGAAACTCCTAGGTTCTCCAGCTT
ATAAAGAAGAAGCGGTTTTTAGCGAAGGGGTAAAAACTGCTTTTTTTAAAAATGGTCCAA
ACAAAATTGAACTTCTCGAAGCCACAACCCTCGAAAGTCCCATTGCTAAATTCATCGCAA
AAAAAGGAGAAGGAATTCATCATATCGCTTTTGAGGTTGAAGACATCATCATGGAAATTG
CCCGTTTAAAAAAAGAAGGATTTGTCATTTTGAACGAAATCCCTAAAAAAGGGGCCGATA
ATAAGTTAGTTGCCTTCTTACATCCAAAAAGCACTAATGGCGTTTTGATAGAATTATGCC
AAGAAATGGGATAATTATTTATTGCTATTTGCCCCATTTATTCTGGTAATCAACCCCTTT
TGTCATAAATAGCATTTTAAAATTTATTTGTAAAAAATCTAATTCAAAAATATTTGGAAC
AAATATAAAATAGTAGTAATTTCGCAACCTCTTAATAGGTCCTATAGCTCATTCGGTTAG
AGCAACTGACTCATAATCAGTAGGTGCTTGGTTCGATTCCAAGTGGGACCACGATTTAAA
CTTAAAAAGCCTTGTAAATCAGTATTTTACAAGGCTTTTTTATTTTCAGGGGACGAATAA
TACAGCTCGTATTTTATACTGCTACAATAGCTAGGAATTAGCAAAATAGAGCAAAAATTA
ATAAAAAAAACGTTAGTTAGAATTAGTTTTTGATACTAATTTTTCGTCAGTTCGAGCGAT
TTTCTGTCGAAAATTATGCCTCGAACTGACGGATGCAATAATTACACCCATGGGTTAAAA
AAGCATTTCTACATATTAGTTAATTATTTTAAAAGAATAGATTGCAAGACCTCAAACCAA
TTTGAAAAATTTATACAATTTGTACGTATTTATTTGGTTTAACAAAATTAAAAAGGTGTT
TCGTCGATAAAATACACGTTTTAATCGATAGTCGGATTGTTTGGTCAGAGAAAAAATAGT
AACTTTGCGCACACTATTCTATAATTTTTTGAGTTATACATCAGAAAGAGAGTAGTGTTG
TTTTATTTATATTGCCTTAAATCAAAATGAAAGCTATCGCAAACAAATTTCTAGTAACAA
TACTATGCCTTTTGGGTGTATTAGATACTTTTGCGATTCCCAAACCTCCTTCGCCTGGAG
GGAAAAAATTTCCACCACCACCACCAGGATTGCCTATCGACGAAAATCTTTACACTGTTT
TTGTACTGGCACTATTATTTGGCGTTTATACTATTTATAAACACCAATCAAAGTCAAAAA
AAACTGTTTAAATTAGAATTCTCTTTTTTTATAGCCTCTAAATGACAGCTATGGTATGCT
GTCGCATCTTAAAATCTGATAGAAATAACATGACTTTTATTCTATCGTTTCGTTTCGCGA
CTTTGAGAAGTTGGGAATTTGTAAACCCAAAGCTTCCGATTAAGTGCTGAAAAATCAAAA
ACATAAAACTGTCTTAAAATTAAGCCTAAAACGAACCATTTCACAAACTCTTAGCTGTTC
GTTACTTGCGCTTTTTGCCCTTCCGATTTAATTTGTATAAAGTCTTCATATTTTGTAAAA
TACTCTAGTCCTAAAACTAATAGTATCGAGCTTATATTATATACTTTTTGCATTATGATT
GCCAAACCCAAATAACCAAACCCAAATAGAAAAAAGAAACAGTAAAAAGTCAATAAGCAA
ATAATGCAGCAAAATTTAAGTAAATGAAGTTTTGACTTTAGAATAAATACAGTAATAGTA
AACAAACCAATCAATGTTAAAATAATCGATAGTACTCCAATGTCATGTAAAGGTGTTGCG
ATTAAGAAAATAAATATTATGTTGGCAACGCCTATAAATTTTAAAATTTTAGCCCCTTTT
CTTGAGAAGATTTTTTTTGACATATTAATAAAAAAAATTCCATAACCAACCGCATGGAAT
GCCATGCCAATAAGTGCCCAAATCCTCCCAGGGTTTTCTGAACCATTTATTGCTGTTGTT
GCAAACAAATTGCTTAGAAAATTTTTCGACCAATGAAACCCTATAGAATTCTTGTCAAGC
AATGAGCCACCAGGATAAACTAAGGCTGCTATTTCTATCAAAATCACAGAAATGACCAAA
CATATCAAAACCGAATATTTGCTAACCATTTGCTTAATTTTTAAACTTTCCATTTGTTGT
TTAAATGATTCTAACTCCCATGCAACCTTCCAACTTATTTATTGGCGTACAATCTAGAAA
CGTATTTGCCTATAACATCAAATTCAAGATTTACTTTTGTCCCAATTTTAAAACTTTTAA
AATTAGTGTGTTCATAAGTATAAGGAATTATGGCAACACTAAACTCATTTCTTTTTGCAT
TTACTACTGTCAAACTAACTCCGTTTACGGTAATTGACCCTTTCTCTATGGTAATGTTTT
CGAGGGTTTTATCGTATTCAAAAGTATAAAGCCAACTTCCATTTGTTTCTTTTGCCAAAA
TACAATTCCCTATTTGATCAACATGTCCTTGCACGATATGCCCATCTAATCGGTCTCCTA
ATTTCATCGCTCTTTCAAGATTTATACAATCGCCAACTTGCCAATAGGAAATATTCGTCT
TTTTTATTGTTTCATCAATGGCGGTTACGGTATAAAGATTGTCGCAAACAGCAACCACAG
TCATACAAATTCCATTATGAGCAACACTTTGATCGACTTTAAGTTCTTTAGTAAGAACAG
AATCTATGGTTAGATGAACATTGTTTTTGTCTTTTTTAATTTCTTGAATTACGCCAAGGG
TTTCTATAATTCCTGTAAACATTTCTTGTTTTATTTTACTAAATTTGCACTTCAAAATTA
GCAATAAATAATTTGAGGTTATGATAAAAAATGCAGAAAATATAATCGTAGGGATTTCAA
TAGGAGATTTAAACGGTATTGGAAGCGAAGTTGTTCTAAAAACATTCGAAGATTCTCGAA
TGTTAGAACTATGCACACCCGTTATTTTTGCCAATGTAAAAACGCTTTCGTTTGTAAAGA
AAAGCTTCGAATCTGCTTCGATGCTTCATGGAATTGATAGATTAGACCAAATCCTAATAG
GAAAAATAAATGTTCTCAATGTTTGGCACGAACCCCTAAGCATAAATTATGGTACAAACG
ATGATAAAATAGGAGAATACGCCATACAATCATTTGTTGCCGCTACCAAAGCGTTAAAAG
AAGGTTTTGTAGATGTACTAGTCACAGCACCCATAAATAAATACAACATTCAATCGGAAT
CGTTTAAATTTCCTGGACATACTGATTATTTAGATCAAGAGCTCGAAGGAAATGCATTGA
TGTTAATGGTTCAAGATACGCTAAGAGTGGGATTATTGACCGATCATATTCCTTTAAACG
AGGTTGCTTCCCATCTTACCGAAGAATTGATTTTGAAAAAAATAGAAACAATAAAACAAT
CATTGATTCAAGATTTTAGCATCAATAAACCAAAAATTGCTGTTTTAGGACTAAACCCTC
ATTGTGGCGACGGAGGTGTTATTGGAAAAGAAGACGACACACTAATAAAACCTGCATTGA
AAAAAATGTTTGAAAAAGGAACGTTAGTCTTTGGTCCTTTTGCTGCCGATGGCTTTTTTG
GAAGTAACCAATACGAAAAATATGATGCCGTTATTGCAACCTACCACGATCAAGGATTAA
TCCCTTTTAAAACATTATCGTTTGGCAAAGGGGTAAATTATACTGCGGGTTTAAACAAAA
TTAGAACTTCTCCAGACCACGGCACCGCCTATGATATTGCAGGAAAAGGAATAGCAGATT
ACAATTCGTTTAAGGAGGCCGTTTATCTTGCAATAGACATTTATAATTCAAGAAATCAAT
ATGCGGAAATCAGTCGGAAACCGCTAAAAATCAGAGAAAAACAGTCTTAAATAAAAAAAG
CAAATAAGATTATAAGATTTACAATAATTTTATATCTTTGCACTCCCGAAGTTTAGGGCA
AATTGTTGTTGAAATGAACAAGATAAAAGAATTTTTAATCCCATTTATAGGATTAAAGCC
AGGAAAACATCATTTTGAATATCAAATAAATAATACGTTCTTTGAAATCTTTGATTATCA
TGAATTTAATAATTCAAACGTCAAAGTAAATGTAGTTTTAGAGAAAAAAAGCACTATGTT
GGAGTTGAGCTTCAAACATAAAGGTACAGTTAATGTGCCTTGCGACATGACAAACGAAGA
ATTTGATTTGCCAATAAAAGGCAATATGAAATTGATTGTGCGTTTTGGAGATGTTTTTAA
CAATGACAATGAAGAGTTACTCATTTTGCCACACGGTGAATTTCAAATAGATATTGCACA
ATATATATATGAAATGATTGTCCTGTCAGTTCCTCTAAGGCGAATTCATCCAGGAATTAA
AGACGGAAGTTTAAACACCGAAGCCCTGACAAAACTGAAAGAATTAACAATAAAAGAAGA
AAAAGAAGAAAATAAAAAGAAGAAAATATTGATCCCAGATGGGACAAATTAAAGCAACTA
TTAACGGATAAATAATATAGTAAAATGGCACATCCTAAAAGAAAAATCTCGAAAACAAGA
AGAGATAAAAGAAGAACACATTATAAAGCTACGGTAGCTCAAATCGCTACTTGTCCAATT
ACTGGCGAAGCACATTTATACCACAGAGCTTACTGGCACGAAGGAAAAATGTATTACAGA
GGGCAAGTTGTTATAGATAAATCTGTAGCGGTTGCTTAATACGTTTTTGTAAATCATATT
TAAACTCTCACAAAAAAATGTGAGAGTTTTTTTTGTTGTTTATAATTTTCATTAAATAAG
AGCAATTAAAACGACAAGGATTAGATTTTTTTTGTAATTTTCGAATCCTTTTAGCAATTT
TTCAAATGCAACCATTTGACAAGAAATAACTAAGTATAATGAATAATATTACAGCCGCAA
TCACAGCTGTTGGAGCTTATGTTCCAGACTATGTGCTAACAAATAAAATTCTAGAAACAT
TAGTAGATACTAATGATGAATGGATAACATCTCGTACAGGAATAAAAGAAAGAAGAATTC
TAAAAGACGATACTAAAGGAACTTCTTATATGGCTATAAAAGCAGCCCAAGATTTAATAG
CCAAAGCTAACATCGACCCTTTAGAGATTGATATGATTATAATGGCAACTGCAACTCCAG
ATATGCCAGTAGCTTCTTCAGGGGTATATGTAGCAACCGAAATTGGCGCAACAAATGCTT
TTGCTTATGACTTACAAGCTGCCTGTTCTAGTTTTTTATACGGAATGTCTACCGCAGCAG
CTTACATTCAATCCGGGCGATATAAAAAAGTATTACTTATTGGAGCCGATAAAATGTCTT
CTATTGTAGATTATACTGATCGTACCACTTGTATTATCTTTGGCGATGGCGCAGGTGCAG
CCTTGTTTGAGCCTAACTATGAAGGGCTAGGACTGCTAGACGAATACCTAAGAAGTGACG
GTATTGGTCGTGATTTTCTTAAAATTGATGCCGGTGGATCATTACATCCCGCAACAGTTC
AAACCGTTGAAGAAGGCAGACACAACATCAAACAAGATGGAAAAACTGTTTTTAAATATG
CCGTAACAAACATGGCCGATGCAAGCGAAATGATTCTGAAAAGAAATCATTTGACTAATG
CAGATGTCGATTGGTTAGTTCCTCATCAGGCCAACAAACGCATCATTGATGCTACGGCAA
GTCGAATGAATTTAGAAGATTCTAAAGTCTTGATGAATATAGAAAAGTATGGAAATACAA
CCTCAGCAACCTTACCATTAGTATTGCATGACTTTGAAAATCAATTCAAAAAAGGCGATA
CCATTATTTTAGCAGCTTTTGGAGGAGGATTTACATGGGGTTCTATTTACCTTAAATGGG
CATACGATAAAAAATAAATTTAAACTAAAATAATTATGGATTTAAAAGAGATTCAAAATC
TGATCAAATTTGTAGCAAATTCAGGAGTTGCAGAAGTTAAATTAGAGATGGATGATGTAA
AAATTACCATCAGAACAACATTAGAAGGCAATACGTCTGAAACTACTTACGTTCAGCAAA
TTCCGGCTCAGCCAGTACTTCAGCAAGCAGCAGCACCTCAACAAATTGCTCCGCCAGTTT
CGACTCCAGCACCAGCTGCTGAAAATTCGAACTACATCACAATAAAATCTCCTATTATTG
GAACTTTTTATAGAAAACCTTCGCCAGATAAACCAATGTTTGTCGAAGTAGGAAGCGTAG
TTTCTAAAGGAGATGTGCTTTGCGTAATCGAAGCGATGAAATTATTCAACGAAATCGAAT
CGGAAGTTTCTGGTAAAATCGTTAAAATTTTAGTTGACGATATGTCGCCGGTAGAATATG
ACCAACCCTTATTCTTAGTAGATCCATCATAAAAAGTTAGAAGTTAGAAGTTAGAAGTCA
GAAGTATTATACTTAACTTCATAATTTAATGTCTAATGGACCTTTGTCTAATTATCTAAT
TAATAGATTATGTTTAAAAAAATACTAATAGCAAATAGAGGAGAAATAGCGCTTCGCATT
ATCAGGACATGTAAAGAAATGGGCATTAAAACAGTAGCAGTTTACTCTACTGCCGATGCC
GAAAGTTTGCATGTTAAATTTGCTGATGAAGCTGTTTGTATTGGGCCACCACCAAGCAAT
CTGTCTTATTTGAAAATGTCAAATATAATTGCAGCGGCCGAAATTACCAATGCAGATGCG
ATTCATCCAGGATACGGATTTCTTTCTGAAAATTCAAAATTTTCAAAAATATGCCAAGAG
CATAACATCAAATTCATTGGTGCTTCTCCTGAAATGATTGATAGAATGGGCGATAAAGCC
TCGGCAAAAGCTACTATGAAAGCCGCTGGAGTACCTTGTGTTCCTGGTTCTGATGGTCTT
TTAGAATCATTTGAACAAGCTCAAAAGCTTTCCAAGAAAATTGGCTATCCTGTAATGCTA
AAAGCAACGGCTGGCGGTGGAGGAAAAGGAATGCGTGCCGTATGGAAAGAGGAAGATTTA
TTAAAAGCATGGGAAGGAGCTCGTCAAGAATCGGCAGCAGCTTTTGGAAATGACGGGATG
TATCTAGAAAAATTAATCGAAGAACCGCGTCATATCGAAATACAAGTTGTAGGAGATTCT
TACGGAAAAGCCTGTCATCTTTCGGAAAGAGATTGCTCTGTTCAACGGCGTCATCAAAAA
TTAACCGAAGAAACTCCATCGCCATTTATGACTGACGAATTACGTCAAAAAATGGGAGAA
GCAGCAGTAAAAGCAGCCGAATTTATCAAATACGAAGGAGCAGGAACCGTAGAATTTTTG
GTCGACAAGCACCGCAATTTCTACTTTATGGAAATGAATACTCGTATTCAGGTTGAACAT
CCAATTACAGAGCAAGTTATCGATTATGATTTAATTCGTGAGCAAATTATGGTTGCCGCT
GGAGTTCCTATTTCAGGTAAAAATTATTTACCACAATTACACGCCATCGAATGCCGAATT
AATGCCGAAGATCCTTACAATGATTTCAGACCTTCGCCAGGAAAAATAACTACACTTCAC
ATGCCCGGTGGTCACGGAGTTCGATTAGACACCCACGTATATTCTGGTTACACTATTCCG
CCAAATTACGATTCGATGATTGCAAAACTAATTACCACAGCTCAATCTCGCGAAGAAGCG
ATTAGTAAAATGAGAAGAGCTCTAGATGAATTTGTAATTGAAGGAATCAAAACAACCATT
CCTTTTCACAGACAATTAATGGATGATCCAAGATATATTGCGGGAGATTATACCACCGCT
TTTATGGATACTTTCAAAATGAATGACCCAGAATAAAATCTGAATTCTATATTATAAACA
ACAAATCCCAACTTCGAAGTTGGGATTTGTTGTTTATAGATATTGAACTTTTACAAAGTC
TCTTTCAACCATTTATAAAATTCTCTTTGCCAAACTAGTGCATTTTGAGGTTTTAGAACC
CAGTGGTTTTCTTCTGGAAAATATACAAATCTACTTTTTATTCCTCGCAATTGAGCTGCT
TGAAAAGCTTCTTGTCCTTGCCCAATTGGAACTCTAAAATCATTTCCGCCTTGAAAGATT
AATATTGGCGTATTCCATCTTTCGACAGCGTTTGCCGGATTAAATTTCGTGTACGCTTTT
TGTGCTACTGCATTGTCTTTTTCCCAATAAGCTCCTCCAAAATCCCATTGATTAAAGAAA
ACTTCTTCGGTTGTGCCGTACATACTTTGTGTGTTGAAAACACCATCGTGAGCGATAAAA
GTCTTAAATCTATTATCGTGAATTCCGGCTAAATAAAACACGGAATAACCGCCATAACTT
GCGCCAACACATCCCAAACGACTTTTGTCAACATAACTTTCTTTAGATACATCATCTATT
GCCGAAAGATAATCGTCCATAACTTGTCCGCCCCAATCTTTGCTAATTTGCTCGTTCCAT
GCTACTCCGTGACCTTGCATTCCACGACGATTTGGCGCCACAACAATATATCCGTTTGCA
GCCATTAATTGAAAATTCCAACGGAAAGAGTAAAATTGTGTTAAGGCACTTTGTGGTCCA
CCTTGACAATAAAGCAAGGTTGGATATTTTTTTGTTGCATCAAAATTTGGTGGAAGAATT
ACCCAAACTAACATTTTTTTGCCATCGGTTGTGGTTACATATCGCCTTTCGGTTTTGCTT
AACGCCAAGGAATTATAAGTCTTCGCATTTACATTCGATACTTGTTTCCAGCTTTTTTTC
TTCAAATCGAAAGAAAAGATTTCTGCCGCATGATTCATATCGCTTCGGGTCAAAATGATA
GAATCTCCCGAGAAACCAACAAAATGATCCACGTCGAAATCGCCATTTGTAATTTGTTTA
ACGGTAATTGCAATTTTGGTTAAACCTGGAAAATTAACTTCAAACAATTGTTTTGTTCCG
TCAATTGGCGCAATAAAATAGACTTTTTTACCATCAAGACTCCATTTAAAATCATCAACA
GTTCCGTCCCAATTAGCCGTTAAATTGATTTTAGTTCCTTTAAAATCAACAATAATATCA
TTTTTGTCAGCTTCATAACCATCGCGTTTCATCTGTAACCAAGTCAAATTCCCTGATGGA
GAAAAATGAGGATTGGTATCGTAACCTAGATTATCTTCCGTTCTATTTACTGTTTTTTCC
GGTTGCTAAATTGTATTCATAAATATTGGTATTTGTACTTGTGGCGTATGCCGTGCCTGA
TTTTTTCTTGCACACATATAATATACTTTTGCTGTCTGGCGACCAAATATAATCTTCGTC
TCCGCCAAAAGGCTTCTGTGGACTATCGAAAGTTTCGTCTTTCAAAATATCAACCCCGAC
GGAATTTTCTTTGTTTTCTTTATAAAAAACATGATTAAATTTCCCTTCATTCCATTTGTC
CCAATGGCGATAATCCAATCCGTTGTAGACTTGAACATTCGATTTTTCTAATTCAGGATA
AAAATCCTTTCCATGAACTTTGTCGATTTTAACTTCCTCATTGTAAATAATATATTTTCC
GTCAGGAGAAATGTTTTTATCTTTTAATAAAATTTTTGTGTCTTTTACTTCCGTTGCAAT
TCCTCCATTTACAGGAATAGTATAAAATTTCGAATCCGATTTATTTTCTTCGACAGAAGG
TGTATCGACTTTATAAACTATATTTTTTTCATCTTTAGAAATGCCCAAAGCAGTTACTCT
TCCTAATTTCCAAAGTAATTCTGGTGACATTACGTTTTGCGCCATAGTGTTTAAACTTAT
TGTTATAAGGGTTAAAAGCAATATTTTTTTCATATTTTCAATTGTTTTAAAAGTTTTTAA
AAGTACAAAATTCTAAATGTTTATAGGAAGATTGTATCAAACTTAATTTTGAAAAAGTCG
CGCATTTATTTACTTTTATAAAAATTATCAAATGCATCCTGTCTATGGCAACAAAAATAA
AACCCGTAAAAAAGAAACAACCAGCAACAAAAAACGAATCGGTTACTTTTAAGAGCAAAC
TTACTCGTTTTATATTAAAATGCTTCTTGTGGTTTTTGGGCATATCCATTTTTTCTGTAG
TTCTCTTCAAATTTGTTCCGGTTCCGTTTACGCCTTTGATGATTATTCGTGTAATCGAAA
ACAAGGTCTCAGGAAAAGAAATTTATTATAGTCACAATTGGGAACCCATCGAAAATATTT
CGGTCAATTTACAAAAAGCAGTAATCGCCAGTGAGGACGGAACTTTTCTTAGCCATAACG
GCTTTGATTTTAAAGCCATGCAAAAAGCCTATAAAAATAACGAAAGAGGCCGAAGAATAA
AAGGTGGAAGCACCATCTCGCAACAAACCGCCAAAAATGTGTTTCTCTGGCAAGGACGAA
GTTATTTGCGCAAAGGATTAGAAGCTTATTTTACTGTTTTAATAGAATTAATTTGGGGCA
AAGAACGCATTATGGAAGTCTATTTGAACAGTATCGAAATGGGGAATGGTGTTTATGGAG
CCCAAGCGGCGGCTGAACATTGGTATCGAAAAGATGCTTCGAGCCTCACGAAAATTCAAG
CTGCTGGAATCGCTGCCATTTTGCCCAATCCAAGGAAATATTCCGCCACCAGTTCCTCGT
CTTACATCAATAACAGGAAATCCAAAATCGTACGCATTATGCGGCATATTGGAAAGATCA
AGTATTAAAAACTACCGCAAATTCACAAATTATTTTCCTCTATTTGTATATAATTTGTGA
GTTGTACACAAGATTAAAAAAACCGTGCTAAAAACAAAATATCATAAAAATGTAGAAAAA
GAAATTGCTAAAGTTGAAAATCTTTTAGCAGTAAAAACCTTTATTATTTTACATGATAAT
TTTCGGCTCACATAAAAAAGTTGGGGAGAAGTTCTAAATTTGTCTAAAAAAACAAATGGA
TTTTTCAATTTTTTCTTCCTTTTTACCAGAAGGGCTATTGATACATTTTGATATTGTCGA
TTTCAAAGAATTAGGAGATTTACATACAAAGAAAGACTGTTTATTCATTTATTTAGATGA
GAAAAACATACTGCCAAATAATTATGATTTGAATGAATTTGAGTCAAAAGGATTCTACGA
ACGAACTTTAATTCAAGACTTTCCAATTAGAGGAAAGGCGGTTTATTTAGGCATTAGAAG
GCGTCGATGGCGAAATAAATTTGATAAATCAATAGAAGTTAAAAGTGATTATACTTTTAT
AGCAGAAGGTTCAAAATTGACCGTTGAACTTTCTGATTTTTAAAAGATACAGGTCGAGAC
CCGAGAAGATACGATAAGTAATATCGCCAGTTATTACGGAGTCAAAGCCAATTTATTGCA
ACGCCATTACAAGAAAAAAGTTAGTGGATTTAAGGATTGGGATCAGTTCAATCACTCCGA
AGATTATTTGATTTATCCTCAGAATATAGGTGAAAATCTAGGAATTGATGAGTTAAGTTT
GTCAAAAGGAGAACTCTATACCTTTGTAACCAATAAAAACGGTAGAGGCAAGAAAAAAAC
ATTAGTAGCAGTTATAAAAGGCACTAAAAGTCAAGATATTATTGATGTTTTAAACAAAAT
TCCGTTAGAAAAAAGGAAGTTGGTAAAGGAAATTACCCTTGATATGGCTAATAATATGCA
ATTGGCTTCAAGAATATGTTTTCCAGAAAGCAATTTGGTTACCGATCGTTTTCACGTAGT
AAAGCTGGTAATGGAAGCCTTGCAACATCAAAGAATTAAGTTACGATGGGAAGCAATTGA
AAAAGAAAATCAAGCCATTAAAATAGCCAAAGAACAAGGAATTAAATATGTTCCTATCGT
TTTTGAAAATGAGGACACTCCAAAACAATTATTAGCTAGAAGCCGTTATATTATTGCTAA
AAAAACAAATGAATGGACTCCTAATCAGAAGGTAAGAGCCGAATTGTTATTCAAAATTTA
TCCACACTTACATCAAGCATATAACACACTCTCGAGTTCAGGAACATCTATGAACAAACC
TCAAAAGAATTAGCCAAAGAACAATTTTTAAACTGGATTGAAAAAACAAAATTATTAAAA
TTAAATGATTTTAATACCGCAGCAAACAGCTTAAAATATCATTTAGAAACCATTTTAAAC
TTCTTCATCAAACGACATACAAATGCAAACGCAGAATCATTTAATTCTAAAATAAAACTC
TTTAGAGCAAATCTAAGAGGTGTAGTTGATGTGAAATTCTTTCTATTCAGAATGGAAAAA
CTTTTTGCTTAATCCCCAAAAAAATTACGTGAGCCTAATTTTCCTGTCCATAATTGTGAA
ATTGAGTTACATAAAAATAAAGAAAACAACCATTTTGACTTTAACATAAATTTAAAAATA
CCGTTAAACCCTAATCAAATAACTTTCAAAAAATTAGGTTTCAATGAAAATTTTAAAATT
GAATCAAATAAAAAAACTTATATAATTCCTGCAAAGGGGGCGACAAGTATTTCGGCTAAA
AATTTTGTTCAATCAGAAAACATAAAAGGTGAAATTTCAACATTATATTCTGAATTATTT
CCATTAGAATCGGATTCATTTTTTCGATTACTTATCAAAGTAGAGGAATCACATTTAACA
ACAATATTTCTTGGTTCAGAATATTCTTGTAATGAAACTCATTACGGTCTTGGTTTAATA
AATATTGAAATTGAAAATAGATTTTTTCATATTTACCGCTATAAAAAAAACGAAATCAAC
TATTTAGCAATTGAATGTTTAAAAGAAATTGATTTTCAATCATTTAGAGATACTTGCGAA
GCAACACTAAAATCAATTGGCTTTTTAACTGGAAATTGGTATCAAAATGAACATTACTTT
TTCTCATATGAATCTTTATATTTTGAAGAACCAATAACATTTTATTATTGCTTTTTTGGT
AATTCTGTAATTACAAATCAAGAAATAATTAATCCTCAACAACATAGAAGCTTCATAGAT
ATAGATTCTGAAAATTATCCAAAACTTACACCTCTACTTTTTCCTGAACAAACTTTGTCA
AGATTAATAACTCAAATAAAATCAAAACCCGAATTAGAAAGAACATTAGAGCTGATTATT
GAAGGAAATGAAATTGAATCTGCTCTAATTAAATGTTCAATATTCAGTGTTGCTCTTGAA
ACAATAACGTCTCTTATACAATCTGAAAATAAAACTTTTTTTGACCCCATTAAGAACACT
AAAAAACTAAAATCAGTATTAAAAGAACTACAATCAATTATCGATAAAGAAAAAGAAAAT
TTTACAGAATTAGAATCTAATGTTCTTACAAAAAAAATAACATATTTAAATACACCTTTT
AACAAAGATAAATTTTTATTATCCTATAAACTTTATAATATTGAATTACCACAAGAACTT
GAATTATTATTAAATAATCGAAATAAGTATTTACACGGTAAAACACCTTATGAGGAAGGG
TTATTAAAAACAAAAATTAAAGAACTACATCTTGAAGCTGATAGACTTCATATGTTGGTA
TCAATTTTAATTTTAAAATATATTGGATATAAAGGACATATTAAAAACCAAGCTGGTTAT
AGATTAGAAGCTAAAAATATTACGACGAAGATAATATTGAAATTAGTGAAAGTGCATTTT
ACACAATATAAATCCAGCGTACAACAGCTAGAGTTTCGTTGGGCTCGCAGAGCCAACAAT
GAAACTCGTGTTGAACCCTTCGATAAACTCAGGACAGGCTCACCGATTACAAATCCATCC
CTTATGGGGTTTACGATAAAAGAATAAGAAGAATTTCAAGAGGCAAGTGTGCCTCTTTTT
TTTTTTTTTGAGGTAGTTAAGTTTGGTTTTCTTGTGTTTTCCTTCACTTATGGGCATAAA
ATCCCTTACCCATAAAATTAACTTTCACGGGGAATCGGGTTTTGGCCACTGCCAAGATAC
CAAGCAGGCGGACCACGCTGGTCAAAAACCACAATTCGATGCAAATTACCCGTTTTACAA
CAAGGGCACTTTGGTAAAAAGGGTTTCTTTTCTGCTTTTTCCAAGACCTTAACTAGAAGT
TTCTCCTGTAAAAGCCTCAATTTTTGACGTTTCCAAGTGCTACTCAAAAAAACCATGATG
GCGGATTTTTACAAAACCTTTGGGCAAAATATGCAAGGCAAACCGCCTGATAAACTCCTG
ATGGGTGAGTGTCATTTGTTTTTTGACTCCCGCCATTCGATAATTCTTATAATCAAAAGT
GACGTTTTGGTCACTAATATCTTTGATTCGATGGTTGCTAATAGCAATTTTGTGGGTATA
TCTTCCTAAATATTCCACCACCGATTTCGGATTTCCAAAAGGTTTCTTGGCAAATACCAC
CCACGGTTTTTGCCATAAATCCTGACGGATTTGCTCATAACCAATCGGATTTTTTGTTTT
TAGCTTTTCACAATATTTAGCCCTAAAAACCTTGGATAATGCCTTTACCGAAAACAGAAA
CTTGCCATCGAGTCGGCTGTTTTTCCAAATTCCATTTTTATCCACTCCGCCTCCTGGCAC
AATGCAATGCAGGTGTGGATGCAAACTCAATTGCTGCCCCCAAGTGTGCAAAACGGCAAT
CATTCCCATTTGCATTTCTTTGGATTTTCCAAATTGTTGTAGCGTTTCCCAAGAGGCTTC
AAACAAGGTATCGTACACGATTTTGGACTGGTGCATCGCCAAAGAATTGATTGCCTCGGG
CAAAGTGAAAACTACGTGGAAATAAGGTACTGGTAAGAGTTCCGTTTCTCTTTTGGCTAT
CCAATCTTCCCTGTTTTTACCCTGACACTTTGGGCAATGCCGATTGCGGCAAGAGTTATA
GCTTATGGAGAGATTGCCACAACTATCGCAAGCATCTATATGACCACCTAGTTCTGCGGT
TCTGCATTTTTTTATGGCAGAAAGCGTGCGGAGTTGCCAAGTATTCAATCCATAGTTTTC
GATTTTGGAACCAATTTTTCGCAGTACATCGGCTACTTCAAAGAGCGGCTGCATTTTGCA
AAAAGAGTATCGAGTGGACTAAAAATGCGCTGACTCTCGAGTTGGGCAATGTGCAGATAT
TCCATCGTGGTTTCGATATTTTGATGTCCTAAAAGATCTTTAAGGGTCATAATATCCATA
CCGTCTTCGAGCAAATGCGTGGCATAGCTGTGCCGAAGCGTGTGGGTATGTACTTCTTTT
TTCACACCTGCCGCTTTGGCAACTTGTCTAACTGCCCATTGCACGCCACGCTGGGAATAC
CGTGAATCAAAATCGCCTCCAGCCCTTTCGATAGGTTGACCATTGAAGAGATAATCTTGG
GATTTTTCGGCTTCGATATATTTTTTTAAACCTCGGATTAAATGCACCGAAAGCGGAACA
TAGCGGTCTTTTTTACCTTTGCCTTGAACGACTTTGAGTTGTTTTCTATCGAAATCCAAA
TCCTGTAAACGAACATTTCTGGCTTCCATACAACGAAGTCCACAGCCATAAAGTAAACCA
ATGAGAATTTTGTGTTTGAGTAGTTTGGCACTTTGAAGCATAGCCCAAACTTCTTCCTTA
CTAAGTACCACGGGAAGTTTTTTCTCGTGTTTTATCGAGGGCAATCGCAGGTATTCATAA
GGTAATCCTTCGGATTTAAGTAAAAACCGAAGGCCATAAACGCAGTGTTTAAAATAAGTT
TGAGAGGGTGTTTTGGATTTTTTCTGTTGGTAAAACAAATAGTGGCTCACGTAATTTTTT
TGGGGATTAAGCAAAAAGTTTTTCCATTCTGAATAGAAAGAATTTCACATCAACTACACC
TCTTAGATTTGCTCTAAAGAGTTTTATTTTAGAATTAAATGATTCTGCGTTTGCATTTGT
ATGTCGTTTGATGAAGAAGTTTAAAATGGTTTCTAAATGATATTTTAAGCTGTTTGCTGC
GGTATTAAAATCATTTAATTTTAATAATTTTGTTTTTTCAATCCAGTTTAAAAATTGTTC
TTTGGCTAATTCTTTTGAGGTTTGTTCATAGATGTTCCTGAACTCGAGAGTGTGTTTATA
TGCTTGATGTAAGTGTGGATAAATTTTGAATAACAATTCGGCTCTTACCTTCTGATTAGG
AGTCCATTCATTTGTTTTTTTAGCAATAATATAACGGCTTCTAGCTAATAATTGTTTTGG
AGTGTCCTCATTTTCAAAAACGATAGGAACATATTTAATTCCTTGTTCTTTGGCTATTTT
AATGGCTTGATTTTCTTTTTCAATTGCTTCCCATCGTAACTTAATTCTTTGATGTTGCAA
GGCTTCCATTACCAGCTTTACTACGTGAAAACGATCGGTAACCAAATTGCTTTCTGGAAA
ACATATTCTTGAAGCCAATTGCATATTATTAGCCATATCAAGGGTAATTTCCTTTACCAA
CTTCCTTTTTTCTAACGGAATTTTGTTTAAAACATCAATAATATCTTGACTTTTAGTGCC
TTTTATAACTGCTACTAATGTTTTTTTCTTGCCTCTACCGTTTTTATTGGTTACAAAGGT
ATAGAGTTCTCCTTTTGACAAACTTAACTCATCAATTCCTAGATTTTCACCTATATTCTG
AGGATAAATCAAATAATCTTCGGAGTGATTGAACTGATCCCAATCCTTAAATCCACTAAC
TTTTTTCTTGTAATGGCGTTGCAATAAATTGGCTTTGACTCCGTAATAACTGGCGATATT
ACTTATCGTATCTTCTCGGGTCTCGACCTGTATCTTTTAAAAAATCAGAAAGTTCAACGG
TCAATTTTGAACCTTCTGCTATAAAAGTATAATCACTTTTAACTTCTATTGATTTATCAA
ATTTATTTCGCCATCGACGCCTTCTAATGCCTAAATAAACCGCCTTTCCTCTAATTGGAA
AGTCTTGAATTAAAGTTCGTTCGTAGAATCCTTTTGACTCAAATTCATTCAAATCATAAT
TATTTGGCAGTATGTTTTTCTCATCTAAATAAATGAATAAACAGTCTTTCTTTGTATGTA
AATCTCCTAACTCTTTGAAATCGACAATATCAAAATGTATCAATAGCCCTTCTGGTAAAA
AGGAAGAAAAAATTGAAAAATCCATTTGTTTTTTTAGACAAATTTAGAACTTCTCCCCAA
CTTTTTTATGTGAGCCCAAATAGTCCTGCACTTGTTCGGGATCTAGTTCGGTCGGGATTT
TACCAAAATAGAGCGAGATTGCCGCCACGTGACGGGAATAATTGTTAAAAGTACTTTGGC
TTCTGCCTAAAACAGAAACCGTTCGCTCAAAACGATTTAAAAGCCCCTCAAATCCTGGAA
CTTCCCGTTTGGCTTGATTCAGTATTTTGTTTTCTCTTAAATCTTCTGCATTCTTTTTTT
TGTAGTCATACTTTACGTTTTTTTAATTATCTTCGTAAGATACTAAATCTAGTAAAGCGC
TACCGAAGGTTTAGTTCAACAGGTGTTTGCGGTAAAATATTTAATTTTTTTCTAAAGATT
AAAATTCAATCCCAAAACAATGTTTCGTCCAATGTTTGGAATACCGTCCGTTTTCAATCG
AGAAAGATGCGCTGTATATTCTTTATCAAGTAAATTATTGGCATTCAAATTTAAGTCAAA
TGCCATTTTCCCCAATTTCACTTTCCCACCAAAACCAAGATTTAGCAAAGTATATCCATT
CGTTTTAGTTTCAAAACCGCTTATATTGTCTTGAGTGAAAGTGGTCGAAACGTTCAAAGT
TGCAAAGCCTTCTTCCATCCAGTTTTTAATCTTGAACTCGGTTCTAATAGTGTTGTTCCA
ATTATTTGCTGGAATTAATGGTAAATAATCTCCCTCTTGTTTTTTGCCCATAACAGTTTC
AAAACTCGTTTCATAATGCAACCAATCTAACGGATGCGGATGAAAATGCAATCCGATTTC
GCCACCATATAATTTGGCGTCATTCTGAATGTATTCAAAAACATTATTATTGTCAATCAC
TTCTCCCGTTGGCGAGGTAAATATATAATTATTGACGTGATTGTAAAATCCGTTGACGAA
AAACTCTATATGGGATATTTTGCATTCTAAATTCACGTCTGTTTGCACATTTTGCTCGGT
TTTCAAATTCGGGTTTCCTTTTTCATAACGATTTGTTCCTTCGTGTACGCCATTCGAGGT
CAACTCGGCCAAATTTGGCGCTCTAAATCCTGAAGCAATATTTAGTCGTAGCAAAAAATT
ATTCCCTAAATTCCGTTTGTATCCTAAGGCAGCATTATAACTCTTATATGATTTGTCAAG
CGCTTCAAACGAGCCCTCTTCTCCTGCGGCTCCTCTTGCATCGCTGCTTATTTTTCTATT
GTCGAAACGCAAACCCACTTGCAATACATTTGATTTCCATTCGTAATTTCCGGTTCCAAA
AAAAACCAAAATCATTCGTTCTAGCGTCAGGAATCAAGAATTCTTCTCCAGCATTGACAT
TGGTTTGGCTCATGCCTTGGATTCCTATAATCGATTCGAATTTTCTAAGTTTTGGCAAAT
GATACTTCGCATCGTAATTGAAAGTTTTGAGTTTCATTTGTAAAGTGGCAACATCATTAT
TGGTAAATTCACTTCGGTCATTAGTAATATAACCCAAATCGACATCCAACTTCGTGTTTT
TCAAGTAAATAATAGTGTTCAAACTGAACAAGTTATTATAAACTCCTTGCTTTGGATAGT
TCGTGGTTTTCGTTTGGTTTGCTCTGCAATGCCGTTTTCTGGCACGCCCAAATCTAATTT
ATTGAAATTATATCGAAAGATGCTCGAAAATTTAGAATTGCTAAATCCGATTCCGGTCTT
AAAATCAGTTTCGTTATAGCGTGTATTGGTTACCCTATTTCCGTCTGGAATTTTATAATC
AGAATGCGTGTTGTGACTTCCGCGCACCAAGAATTTCAAATTTTCGGTTGACGATTTTAC
TCCCAAAGAGGTATTGCTTCCTAGGGTATTGGAAAAAAATTTCTGACTGAAATCGGTTTT
TAAAATTCCTGCATTGGCAAATTTTTCTGGATTAAAGTACAAAACACCTCCCAAGGCATC
TGACCCATAAAGCAAAGAGGCAGGTCCTTTAATAACTTCTACACTTTCGACACCAGCATC
GTTTAATCCCAAACCATGCTCGTCGCCAAATTGCTGATTTTCGATTCGAACTCCTTGTGA
ATAAACCAAAACTCTATTGCCACTCAAACCACGAATGACAGGTTTACCAATAGAGGTTCC
CGTCGAAATTTGGGAAACTCCAGGGATGGTGGCCAATCCTTCTATTAGTGTGGAAGTCCC
TTTTTGTCGCAATGATTTGATACTTTCGTGTTCTACTTTCATTACATTTTGCGACTGTAC
TTTGTTGAAAGCAGTAGAGACAATCACTTCGTCTAATATAAATGGCTTTTTTGTATGAAG
GGTGTCTTGTTTTTTTTCTTGAGTTTCTTGTGCCTGAATACAAGCTGAAAGCCCCATAAT
TAGGACTGTTATGCATTTTTTCATTTGAAAATGATTTTATTGTTAAATACTAAATGCACA
AAAACGTCGTGCCTTTGTGCTATAAAAATTTAAACAATAAAACTCGGGGGAGCACGAAGC
GCAAAAAGGCTTCCTTTAAAAAATTGGGTTATTCTCCTTGAATTAAAAAAAGAATATCCA
GTAGGAAGATTTATTTTTTTGAATTCAAAATGAGAAATAGCAGCAGAAATAAAATTGCTT
AGTGTAAAATTACAAACAAAACAATCGTCAAAATTGTGATGTTGATGGGTAATTTCGTGA
GCGGAAATATGCTTGTGAGAGCATTTTTTTTCAGAAAGTTGCTTTGCCAAATGCTCATAA
CTATGCACAGATTGAAACAGCATTGCGAACAATACTGCAAGTGTCAAGAAAGAATTTAAT
ATGACAAACTTCTTTTTCATTCGGGCAAATATATCGAATAAAAAAGAAAAACACATTTAA
CTTTATAAAAATTAAATGTGCTTTTCGAAATTAATAAAAATGAATTTACACTAATTTTGC
AGCAATAAGATATTCAGCAATTTGAATCGTGTTTGTTGCAGCTCCTTTTCTTAAATTGTC
GGCAACGATCCACATATTTAAAGTATTGGCTTGGCTTTCGTCGCGACGAATTCTTCCCAC
AAAAACTTCATTTTTACCTTCAGAATATCTAGGCATTGGATAGGTAAAAGTGTCTAAATT
GTCTTGTACCACGATACCATCCGTATGATGAAGAATAGTTCTTACTTCGTTTACATCAAA
ATCATGGGCAAACTCAACATTTACAGCTTCGCTATGACCGCCAACAACTGGCACTCGAAC
CGCCGTTGCCGTAACGTTGATGCTGTTGTCGCTTAATATTTTTTTGGTTTCATTAACCAA
TTTCATTTCTTCTTTGGTGTACCCATTTGGTTCAAAGCTATCACATTGAGGAATGCAGTT
TCTATTGATTTTATACTTATAAACCATATCTCCCTCAATTCCTGCACATTCATTTTCAAA
TTGTTGAACCGCTTTTACCCCTGTTCCGGTAATGGATTGATAGGTAGAAACGATTACACG
TTTGATCGTGTATTTTTTGTGCAATGGGGCTAAAGCCAAAACCATTTGAATAGTCGAGCA
GTTTGGATTAGCAATAATTTTATCTTCTTTAGTCAATTCTGAAGCATTGATTTCTGGAAC
TACCAATTTTTTAGTTGGATCCATTCTCCAAGCCGATGAATTGTCGATAACCGTTGTGCC
CGCGGCTGCAAATTTTGGAGCCCATTCTAATGAAGTTCCTCCACCTGCAGAAAACAAAGC
AATTTCTGGCTTCATATCAACAGCCGTTTGCAAACCAACTACCGTATATTTTTGTCCTTT
GAATTCGATTACTTTTCCAACTGATTTTTCAGATGCTACTAAAATTAATTCTGTGAACGG
AAAATTTCTTTCTTCTAATACTTTCAACATTATTTCGCCAACCATTCCGGTGGCACCTAC
TACAGCAATTTTCATACTTTATATTTTATTTTAATAAACTTATTTTCTAATGCAAAAGTA
AGTAATAACCAATTTAAAACAAGCGCATTCACAAAAAATAACAAAATGTTATATTTGCAA
CAATAAAGAAAAACCACGCTTTTGACGTGGTTTCGTTAGAATATGTGATGTAGCGGAAAT
TATTTTTTCAACAAATCTCTAATTTGTATCAGTAATTCTTCTTGTGTTGGTCCTGCTGGT
GCTTCGGGTGTAACTTGCTCTTTCTTTTTAGAGGCATTAATCCCTTTGATAATCAAGAAC
AACACAAATGCAATAATAATAAAATTGATCACGGCCGAAATAAACATCCCGTATTTTACG
CCGCCTAAAATGGTAAGTTCTTCAATCTTTGATAAATTAGCCGCTGATAAAGCTGGTTTC
AATAAAAGTGGCGTAATAACATCTTCAATCAATGAGCTTACAATTTTACCAAATGCGCCC
CCAATGATAACTCCAATCGCAAGATCTACAACGTTGCCTTTCATTGCAAAGGCCTTAAAT
TCTGAAATCATTCCCATAGTTATTCTATTTAGTGTTAATACTTACTACGAATATATTAAA
AAATTTATTCCCGATAAAATACCCGTTTCACTCTTTGCGAAATGCTGGTAAGAATTTCGT
AAGGAATCGTTTTTAATTGCGACGCCATAAACGAAACTGTTGGGCTTTCGCCAAAAATAA
TCACAGAATTTCCTTCTTTGCAACTGATTTCTGTAACGTCAACCATCAGCATATCCATAC
AAATGCTGCCAACGATAGTTGCTTTTTGACCATTTATAGTAATAAAACCAACGCCATTTC
CCCAATGCCTCGAAATTCCGTCAGCATAGCCAATGGGAATTGTAGCAATTTTTGTGGTTT
TTGTTGCGATAAATCGCCTTCCATAACCCACGCTTTCTCCAGCCTGAATGGTTCTTATTT
GTGAAATAATAGATTTTAAAGTCCCCACATTTTCCAAATATTTTTGTTCTTCAACAGCAT
TAGAAACGCCATAAAGTCCAATGCCAAGACGAACCATATCGTATTGTGCTTTAGGGAAAT
TGCTAATTCCAGAAGTATTTAATAAATGGCGAATAGGATGTATTGACAACTCATTCATTA
ATTTAGTCGACAACCTATCAAACAAATCGATTTGTAAATGTGCAAAATATTGATGTGTAA
AATCGTCGCTCGTGGCCATGTGTGATAAAATACTTTTTACTTTTACTGATTTATTTTCTT
TTAAAATCGAAATCAATTCATCCATGTTTTCCTCTTCAAAACCCAAGCGGTGCATTCCTG
TATCGAGCTTGATATGAATGGGAAAATGCTTCAATTTTCGCTGCTGGGCAATTTTCAAAA
AAGCATTTAAGCCTTTCAAACTATAAATTTCAGGCTCTAAATGATGCTGAATTATAGCCG
AAAAACTGGTGGTTTCTGGATTTAAAACCATAATTGGCAACTTGATTCCGGCATTTTTCA
AAGAGATTCCTTCATCGGCAAACGCCACTCCTAGATAATCTACTTTATGATGTTCGAGCA
ATTTGGCAATTTCAAACCCTCCATTTCCATAGCCAAAGGCCTTAACCATAACCATCATTT
TGGTAGTTGGTTTTAATTTTGATTTATAAAAATTAAGATTATGACTTATGGCGTTAAGAT
TGATTTCTAGAACAGTTTCGTGTGTTTTTTCTTCTAATGCGGCAACTATTTCTTCAAATT
GAAAATGCCTCGCTCCTTTTATAAGAATGGTTTCATTGCTAAAATTCAAATGGTTAAAAT
TGAGAAAAAAGTCGGCCCTGTTTTTAAAAGTGACGCAGTTGGCGAACTTGTGTTTAAATG
CCGAAATAGTCTCTCCAATTCCGATAACTCGCTTGATTTTATTGGATATAATTAACTGTG
AAACTTTAGAATACAACTCCTCGTTCGACAAACCACTTTGGAAAATATCAGACAAAATGA
CCGTTTTGTTTTTGTATTGTTTTTGACTTTCCAAAAAATCCAGTGCTATTTTCAACGACT
GAAAATCGGAGCTGTAACTATCATCAATCAAAGTGGTGTTGTTTATTCCGTTTTTTACCT
TCAGCCGCATTTCTACTGGATAAAGCCATTGCATGCGATTTTGAATGCTTGCTTTATCAT
ATTTAAAACTCAATAAAACCATCAAACATGTAATTGCATTTTCAACCGAAGCGTCATCCT
GAAAAGGGATTTCTATTTCGAAATTAGATTTCGAATTTCGAATTTGTACCCTTGTTTTGC
CGTCGATTATATTTTTAGAAACAAAAACATCGGCAGTTTCGTCATTAAAACTCCAAGAAA
ATGTTTTAATTTTTGAATTAATAAGCGCATCAACGGCTTTATTTTTTTGATAAATTATGA
GTTTCGAATGTGTAAAAAGTTTTAGCTTTTCTTCTATTTTTTTATCCAAATCCTCAAACC
CTTCATCGTGAGCCGAGCCAATATTCGTAATGATTCCAATGGTTGGTTGGATGATGGTTT
CCAGTTTTTCCATCTCATTCATTTTCGAAATTCCCGCTTCAAAAATGCCCAGATTGTGTT
TTTCGTTAATCGAAATTACCGATAAAGGAACGCCCACTTGTGAGTTGTAGCTTTTGGACT
CCGAATAATATTAAAATCAGGCCCTAAAAGAAAATTTAACCATTCCTTTACGATGGTTTT
TCCGTTACTTCCCGTTAATCCAATAACAGGAAATTGATAAAGACTGCGATGATGCGCCGC
AAATTGTTGCAAGGCATCCAAAGTATTTTCGACAACAAAAAAAGTAGCTTTGTTTGATAA
TCCTTCTGGAATGTGGGTAACGACAAAGTTCTGCACCCCTTTTTCGATTAAGGATGGAAT
ATAAATATGGGCATCATTATTGGGTCCGACTAATGCAAAAAACAATGTTTTTTCGTTGTT
TTGTAAAGAACGACTATCTATGGAAACATTGTCGATTGTGGAAGTTGAAGTCGTTCCAAT
ACATTTGGCGTTGAGAATTTGGAAAATATTTTTTTGAGATAAATTCATTTTGGAGAAGAT
TTAAAAATCATCAAACACCTTATTTTGTTCTTTTCATTTTTAAAAGCTCTTGCCGACAAT
CAAAAACATCCCAAATTTCTATTTGGTTTTTATCTAGATTTATCCAATAAATAATTTTGT
AATTGCTGTAAATTAACGATCTGAATTCTCTTGAACTTCCTATTAATTGTTGCTCAATCT
GTCCTAAATAGGGCTGATTAATTAGCCGTTTTACATCGTCGGTAATTTCTTTAGTGATTT
TTTTCGCAACAGCTACATTTGCGCCTCTTTTCAGAAAAACGTAAATCAATTTAACCTCAA
TTTTAGCTAAATCAGTCCAGTAGATTTTAATCCCATTTTTCAATTTCAGCTAAAAAATCA
TCCATTTCCGTAAGTCTCCCGTTGATGGAATCTTGTTCCGATTGATCAATTCTTCGGTTT
AATTCTTCAATTGTCATTGGTTTAAAAGCCTTTTCTTCCATTGAGATTTTTTCCTTTTTT
AAATATTTTTCCAAACGAGAAATAACTTCTTCGCTTTGAATAGAAAGAAATTCTTGAACA
AATGATATTTTTCTAGTTTGTAAATCCATTGTAATTTATTTTACATCAAAGTTATAAAAA
ATAGAAATGGGATAGTATTTATTTTAGAGTTTTATTGAAGCTAAAAATCCTGTTGGAATC
AATACTGGAAATAACGTTTATACGGATTAATTATTTTGCTTACAATAAATGTAAAACAAC
ACACCCTTTCAGTATTTAAATATTTTGAAAGGGTTTTTATTTTCTAGTATTTTATCCTGT
TTTGGCTCCCTCTCCTTTGGAGAGGGCTGGGGAGAGGAATTATTTCTCCTCCTCCTTCTT
CATCGCATAAAAATAAGCCGCACGGCTCAAAGGTTCGTATTCTTCGGTTTCGCCAAGCAT
CACGAGTTTGTCGTTGTCGGTTTTTCTAAAACTGTAATTGGCCAAATTTCCTGTGCGAGT
ACAAACGGCGTGTACTTTAGTCACATATTCGGCGGTTGCCATTAAGGCGGGCATGGGACC
AAAAGGATTGCCTTTAAAATCCATATCTAATCCGGCAACAATCACTCGAATGCCTTGGTT
TGCCAAATCATTGCAAATTTTCACAATTTCATCATCAAAAAACTGGGCTTCATCAATACC
AACCACATCGCAACCTTGAGCTAAAATGGCAATATTCGCCGCAGCTGGAACGGGTGTGGA
GCGAATTTCATTGGCATCGTGCGACACCACCATTTCATCCTGGTAACGGGTGTCGATTGT
GGGTTTAAAAATTTCGACCTTTTGTTTGGCAAATTGCGCCCGTTTTAACCTGCGAATGAG
TTCCTCCGTTTTGCCCGAAAACATAGAACCAGAAACAACTTCGATCCAACCAAATTGTTC
TTTATGATTTACTGTATTTTCGAGAAACATTTTGTATTTTTCTGCCTTTAAAAAGGATTA
GTTTTTATTACTTTGTAACAAAACAAATTTATTAAAAAAGATAGACCTTACTCACTATAA
TTTCAAAAGTTATGAAGAAAAAATTGGAAGCCGATTTAATAAGCATTGCACACCGGGTAT
TGCAAATTAAAAACAAATCTGACGTGAATCAATTATACATTGAAACCCAAAAATTATACG
AAAAACTTTCCATTTTACGATTTGTCGAGGACTATTTTGGCGAAGCAAAACCAACAATTG
GTCAAACCGAAATTCTAGAAGAAATGAAGCAAATTTTCGAGGAAAATCATTTGTCCGATG
TCACGCCAAAGCAACCTCAGACCGAAATTATTGCAGAAGAAATGATGCAAGAAGAAATTG
CAGAAGTTATAGAAAAAGCCCAAGAAGAAGAAACGATAATCGAAATTTCTGATGAAGAAT
TCAATACTAATGAATTTCGCCCTGCATTTGAATTAGACGAAGACCACGAAGAGGAGGCAG
ATAATGATGTTGAAGAGGCAGAAATTACAAAGGCAACCGAAGAAGTTCAAATTTCATTCT
TTGATTTATTAGGCGCTGATTTCAAGGAAACAACCTTTGTAAAAGTGGGGCAAAATGACA
CATCCTCTTTTGAGAACGACATAAATGTTCCTGAAGAAGAGCCCGAAAATGACCGAGAAG
AAGTTATAACGAAATCAGTTTCGCTAAACGAGAAACTTTCCAAAGGAATCAACATAGATT
GAATGACAAAATAGCCTTTGTAAAACACCTTTTTGGCAATAGCGACGAAGATTATAATCG
TGTTTTAAACCAGTTAATTACCTACGATAATTTTGACGAAGCCCACAATTTTATTGAAGA
TATGGTAAAACCCGATTACAATAATTGGGAAGGGAAAGAGGATTATGAGCAGCGTTTTAT
AGCAATCATCGAGAAAAAATTTGCTTAAATGGGTAAATTATACCTTGTCCCAACACCAAT
TGGCAATCTCGAAGACATGACCTTTCGGGCAATCCGAATTCTTAAGGAAGTCGATTTGAT
TCTGGCCGAAGACACCCGAACCAGCGGAAAACTATTAAAACATTTCGAAATTGGCACGCA
CATGCACAGCCATCACATGCACAACGAACACAAAACGGTCGAGAATTTAATTGCCCGCTT
AAAAGCTGGAGAAACCATCGCCTTAATTTCGGATGCGGGAACACCAGCGATTTCGGATCC
TGGATTCTTATTAACTCGCGCTTGTGTCGAAAATAAATTGATGTGGAATGTTTGCCTGGC
GCAACGGCTTTTGTACCCGCCTTGGTCAATAGCGGATTACCCAATGACAAATTTGTTTTC
GAAGGATTTTTGCCTGATAAAAAAGGAAGACAAACCCGATATTTAGCACTTGCCGAAGAA
ACTCGCACCATGATTTTGTATGTTTCTCCACATAAATTGGTTAAAACCTTGGCGGAATTC
GTCACTTATTTTGGCGAGGATCGACAAATTTGTGTTTCGAGAGAATTATCAAAACTGCAC
GAAGAAAATATTCGTGGAACGGTACGCGAAGTCTTGACACATTTCGAAAATAAACCGCCA
AAAGGAGAAATTGTAGTCGTCATTGGTGGAAAAATAACAACAAAAGAAAATAAGAAACAA
ATAGAATAATAATGAACATTCCCCCTTTTTTAGAAAAATTAAAACAAACACCAAACATTA
TTACATTCGCAGAAACTATTGCTGTTATAGAGGAAAATTACGATTTTACGCCAACGGCTT
TCGATAATGGAACCCAACACAATACAGCAGGAGAGAACTCAGGTTCTTGCAAATTATTTG
CTTTTGCAAAATTGCAAAACTTGTCTCAAGCTGAAACTTTGGCTTGTTTTGGAGCCTATT
ATTTTGAAGAAGTCTTAGGAGATCCAGAAGGAACAAACCACCAAAACATTCGAAATTTTA
TGAAAACAGGCTGGAATGGAATTCGATTTGAAGGAGAAGTTTTAAGCTTGAAATCATAAG
ACAAATCCAAATTTAATCGTTTTATTAACTCCTTTATAGTTCAAAATAAATACGTTACAC
GCCTTATTTAAGATTTGTGTTGGATTAAATTTGCATCAAACAAGATTAAAAAGATGGGCT
ATTTTAAACTAAATTTGTCCTTATTACACTAGGTTCTAATTCGGGATTTTCCATTTAAAA
CAATCCATATGCGTTGGACAATTAAACCCAAACCTTTAGAAGAAAAAGTAAAATATCTTG
CAAAGGCTTTGAATGTAGAAGCACTTATAGCAACACTTCTGGTGCAACGCGGCATTGAAA
CGTATGAAGAAGCGCGGCGATTTTTTCGTCCCGCTTTAACTGATTTGTACAATCCTTTCC
TGATGAAGGATATGGACAAAGCAGTCGAAAGAATCGAATTAGCCATTAAAAAACAAGAAA
ACATTCTTGTTTTTGGCGATTATGATGTCGACGGAACAACGGCGGTTTCATTGGTTTCAT
CTTATTTAAAATCGTATTACCCAAATGTTGCCTCCTATATTCCAGATCGTTATGACGAAG
GTTACGGCATTTCATTCAAAGGAATTGATTATGCCGATGACAATGATTTCTCATTAATTA
TCGCCTTGGATTGCGGTATAAAATCCATTGATCACGTGGTCTACGCCAAAGAGAAAAACA
TCGATTTTATTATTTGTGACCACCACAGACCGGGAGATTTTTTGCCCGAAGCGGTAGCCG
TTTTAGATCCAAAACGTGACGATTGCACCTATCCTTACGACGAATTATGTGGCTGCGGCA
TTGGTTTTAAATTGATTCAGGCATTGGGCAAAAACCGAAAGGAAACCATCGAGGATTTGA
CGTCTTATTTAGATTTAGTTGCCACCGCAATTGCCGCTGATATTGTTCCCATGACGGGCG
AAAACAGGATTTTGGCCTATTTTGGTTTACAAGTCATCAACTCTAATCCGAGACCTGGAA
TCAAAGCATTGGTGCATCAAATAAAAAAACAAACTTTAGATATTACCGATGTGGTTTTTA
TCATTGCCCCTAGAATTAATGCGGCGGGACGAATCAAACACGGCAATCATGCGGTGGAAT
TGTTGACTGAATTTGATTTTGAACAAGCACAACAATTTGCCGCTGAAATTGAAGCATATA
ATTCTGAAAGAAAAGATTTAGACAAGCAAATTACCAAGGAAGCACTTGACCAAATTATAG
AAAACAATGAAGAGAAACATTTCACAACAGTCGTTTTTCAAGAAAATTGGCACAAAGGAG
TGATTGGAATCGTGGCTTCGCGGCTGATTGAAACCTATTATCGCCCAACCTTGGTTTTTA
CCAAAAGTGGCGATAAATTTTCAGCTTCGGCACGTTCTGTCAAAGGGTTTGATGTGTACA
ATGCTTTGGAAGCTTGTTCGGAACATTTAGAGCAATTTGGCGGACATAAATATGCGGCGG
GAATGACTTTATTAGAGAAAAACTATCCTTTTTTCAAGAATGCTTTCGAAAAAGTGGTAG
AAGAAACCATTCATCCAGATTCATTAACTCCAGAAATTTCGATTGATGCCGAGATCAATT
TTGAGAATATCACACCCAAATTAATTCGGATTTTGAAACAATTTGAACCTTTTGGCCCAC
AAAATATGACTCCCCTTTTTTTGACCAAAAACGTAAAAGATACTGGTTATGCAAAAAAAA
ATGGGAAACGACGAAGAACATTTAAAACTTTTTGTTAGACAAAATAATTCTGAAGGCATT
TCCGCCATTGGTTTTGGACTGGGGAATAAAATAGAATTAACCACAAATAAAAAACCATTT
AACGCCGTATATTGCATTGATGAAAATGAGTGGAATAGTAAAACTACTGTTCAATTGCGG
TTGAAAGATATAAATTAAAAGTATGGAAGTTAAAGTTAGAGATGCCTACGCAGCCCTGCG
GTATAGAGAATTCAATCTGTTTTTATTGCTGCGTTTCGCCATGGTTTTTGCTTGGTCCAT
GCAATTTATTATCATCGAATGGCAGGTTTATAGCCTAACTAAAAACCCTCTTTCGTTGGG
GATTATTGGACTGATGGAAGTGATTCCGGCAATTGCAATGGCTTTGTTTGCGGGACATAT
CGTAGATCAAAAGGAAAAAAAAGGAATGCTGGTTAAATGTATTTTGGGATTCTCTATCAT
TAGTTTTGGCTTGTTTTTATTGACTTGGCCAAAGATGGTTAGCGGTTACACGACAAATAC
CATTTTGTATTCCATCTATTTTTTGGTCTTTTTAGGAGGATTGGTTAGAGCTTTCTTAGG
ACCAACAATCTTCTCGCTTTTGGCCTTAATTGTTCCCAAAAAATATACCCCAATGCGGCT
ACTTGGAGCAGTTCGGTTTGGCAAATTGGATCTGTTGTTGGGCCAGCAGTAGCAGGATTT
TCGATTACTTTTATTGGTGTACATTGGTCGATGTGTACTATTCTTGCCTGTTCTGTTTTC
GCCTTGTTGACTTTGACACAAATTTCCAAGAAGCCTATTTTGAATCCAAAAATTGGAGAG
CCCATAATGGAAAGTTTAAAGGAAGGCGTAAAATTTGTTTTCAACAACAAATCAATTTTG
GGAGCTTTAACGCTCGATATGGTGGCGGTTCTTTTTGGCGGAGCAGTAGCGCTATTGCCC
ATTTTTGCTCAAGATATTCTAAAAGTTGGCCCCGAAGGTTTTGGTGTTTTAAGAGCTGCA
CCGGCTGTTGGTGCTTTGTTGACGATGTTTGTTTCGGCTCATTTGCCTTTTTATAAAAAT
GCGGGAATCAAATTATTGGCGGCCATTTTTGGTTTTGGTGTGTGTATTATTGTTTTCGGG
CTTTCCACTTGGTTTTGGTTGTCGGTTTTTGCCTTGTTTATGAGTGGTGTTACCGATGGA
ATTTCGATGGTCATTCGTCAAACGATTTTGCAACTCAAAACCCCAGACCACATGCGCGGT
CGGGTAGCGGCTGTAAATTCAATATTTGTAGGTTCGTCTAATGAGTTGGGTGCTTTTGAA
AGCGGATTGACGGCAAAATTGATGGGGACGGTTACTGCGGTTGTTTTTGGCGGAAGCATG
ACACTTTTAATCGTGGTTTTCACGGGAATTAAATTGCCGGGATTTAGAAAACTGGATTTA
CAAAAAGATTTGGAAGAACATGAAAATCAGGAGTAAATTAATACTTTTTCAACTCAAAAG
TTTCGCCATCAAAAACGCCATAGGTAAAATAGCCAATCCAGTCGCCTAGATTCACGTATT
TGGCATTTTCCCCCACAGGATGAATCATAGGCAAATGACGATGACCAAAAACGAGGTAAT
TGTAGTGTTTGGTTTCCAGTTTTCGCTTGGCATACAGGATAAGCCATTCGTTTTCTTCGC
CAAGGAATTTCACATCTTCGTCGCCTGAAATTAGTTTGTTTTTTACGGATAAATATTGCC
CTAGTTTCATACCAATGTCAGGATGAAGCCAGCGATACAACCATTTTGAAAACGGATTGG
TAAACACTTTTTTCATGCGTTTGTAACCCATATCTCCAGGCCCTTTGCCGTCGCCGTGAC
CAATTAGGAAGGTTTTTCCGTTAAAGTATATTCTTGATTATCGCGATAAATGGGAATATT
GAGTTCTTTCTGGAAATAATCATTCATCCACAAATCGTGATTCCCTACAAAAAAATAAAT
AGGAATGCCGCTATCTCGAATTTCGGCTAATTTGCCTAAAACCCGAACAAATCCTTTGGG
AACAACCGTTTTATATTCGAACCAAAAATCGAACAAATCGCCCAACAGAAAAATAGCTTC
GGCATCGACTTTGATTTCATCGAGCCAAGCTACAAATTTTTGTTCTCTAGGGAAGCTCAA
TTCTGGAGTTGGCGCACCAAAATGCTGATCAGAAGCGAAATATATTTTTTTATTGGGTGT
GATTTGCATAAAGCTAAAGTAGGGATTTTTGAATTACAAATTATCACTTGCAAACCATTC
GGCGAATGAGGATTCTGTTTCTTGCAATTTTAATGAAAAAAGTTTGATGTTTTCGGGCAG
TCTACTCCTAATTCTTTTCGAAAAATCGACCACCATGTTTTCGCTTGTGGGTTGATAATC
GACTAAAATCACATGATGCCCACGAGATTTTAGTTCGTTTGCCAATTCTATATGTGGTGT
CGTTTCGTTAAAAACCGTGGCATGATCAAACTGGTCTACAATTTCCTCTTTCACGATTTT
TTTTAAATCTGTAAAATCGATAACCATTCCAAATTTCACATCGTTTCGATCCTCGATTGG
CTCCCCTATTACGGTTACCGACAATTTATAACTGTGCCCGTGTACGTTTTTGCACTTGCC
ATCATAGCCATACAAAGCGTGACCGGTTTCGAAACTAAACTTTTTTGTGATTCTGATTTT
GCTCATGCTCTTTTTATTTTGAGTACAAATTTAGTGAATCTAATCTGTTGGTTAGGATTT
GCATCTTTTTTTTGCCTCAGATTTAAAAGATTTTCACAGATTAAAAAAAGGGTTCCTTTA
CTTATGGCAAAGGCAAGGCGAGGGAAATCATTTGTTATTTCTTAAATTGATTCCATGCGT
TTCTAGAAAAATCAGAAAGCAATAATCTTCCCGAAATTTTGGCTCTTTCATATAATACCG
TTTCCCAATTTTCGGTTCCTTCCCAAAATACTTTTTTTATTTCGGCTAAGGCTTCGGGAT
TGTAACTGGCTAATTTATTGGCGAAAGCCGTGATTTCACTATCTAATTCGGTTGTGGTTT
CAAATACTTTGGCATACAATCCTTTTTGATGAGCCCAATTGGCGGTTTTCCATTGGGTTT
CCAAAGTCATTTCGCTCATTGCAGTTTTACCCATTTTTCGACTTACGGCTGGTTCTATCA
CAAATGGTCCAATGCCTATGGCTAATTCGGATAATTTGATGTCACTTTGATTTGTTGCCA
AAGCATAATCGCAAGCGGCAGCAATGCCAACGCCTCCGCCAACCGCTTTTCCGTGAATTC
TCCCGATGATTATTTTCGAACAAGTACGCATGGCATTTAGCACATTGGCAAAACCCGAAA
AGAATTTTGTTGCTTCTTCTTGATTAGAAACTGCCTTGAGTTCATCAAATGATGCTCCGG
CACAAAACGCTCCTGAACCACTACTTTTTAAAACAATTACCAAAACTTCATTGTTGTTGC
TTAAACTATGGAGTTCATTCGTCAAGCAATCAAGCAAATCAGAAGGGAAAGAATTACTTG
CTGGATGTCCAAATTCGAGGGTTGCAATTTTGTTTTTGATTGTTGTAAAAAGTTCGCCTT
TTGGGTTTTGATTTGTCATTGCACCAATTTTTATGTAAAGTTAAAAATATTAAGGAAAGC
AGGTCGTTTTTTTTCCAACAGGATAGATTTGTTTTTTGAAATTTGCTTTATACTTTATTT
ATACCTTATATTTGCCCCACAATTGGGGGATTAGCTCATTTGGCTAGAGCGCTTGCCTGG
CAGGCAAGAGGTGGTCGGTTCGAATCCGATATTCTCCACCAATAAAATCAAGCCTTACAG
CAATGTGAGGCTTTTTTTATGCAATCTAAGTGTACTTATTGAGTGTACTTTTCTAATAAG
TAAGTCGAAAGTTTTAATACCATAAAGCCAAACGAATGAATAGTGATAAAAGCTATTTAT
AATCAAAGACTTATATTATTTTATCAGATTTCAAAATGCGACATTATACCATAGCTACCA
CTTAATTCGTGTTACAACCACTTTGTAATTTTCTTGGTTTTCTGGATTGTTCATATAAAC
GGACTGACTTTAATTTATTTCCCCTTGCAACGCCTCTCTCAAAACCTGCTGCAGTAACTT
TTCATTATACCCTTGACTTTCTTTAATACTTTGCTCCAAACCATCACAATATGCCATTAA
CTCCTCCAACTTGGCTACAATTTGCTCTTGCTCGTGAAGTGGTGGAAGTGGAATAATGAA
TTGTTCTAAATTATATTTTGGTAGTCCTTCTCTACCTGCACCAGTTGTAGAACCGAATAT
TAACTTTTGAAAGTATGGAGATAATACAAGTTTGTGTAAAAAAATATTGTCCAATGATAA
CGGTCTAATAATACAAACGTGTTGACTTACGTTTCCTTCTTCAAAATCAGTTGGAACTAA
TGCACATCTACCCATTGAGCCACCTGTTATGTTAAGTAGAATGTCATCAGATAATACAAT
TGTTCCGTTCATTTGTTTTTGAACTTCATCTGAAACAAATTTAATGTCTTCATAAACTAA
ACCATTGTCATGAACATTTTGAGAACGAAAAAAAGGTTTGCCAATTTCTGAGTAATTGCT
TCCCTTAGGAGTACTTCCTGAACCTATTTTCGTGCAAATCTCCCCCAATCTACACCAAGC
CCAATGCTCCGGTATTTCAAAAGGAATTTCATCTTCTGTAATTGGGAGTAATTCTTTTTC
TTTTTTGAGTTTTTTCTCAGCAATGAGTTTTGCTTCTCGGCTTTTATTATTGCTATGAGT
TGTTGTCCTGTTTCCTTGGTATTTGTGCTTTTTACTAATTTACCTTGCATCGCTTCACGT
AAAAAAGCTTGACGCATTTGTTTGATTAGGTTGAGTTGATGTGTTAGTTCGGAATTTACT
TCCTTTAATGCAATATTGTTATTTTGTAATTCAATAATATGGTTTTCAATACTTCTATTG
AAATATATTTTATCTTGAATAGTATTATTTTTTAAATCATTTAGGAATTCAATAATCTGT
TTCTGTACATTAATTGGAGGAAATGAAAATTGTAATTTTTCAATTTGTTTTGGGCTAACA
TTTGGAATGGCGGCACCCCAAGCTAAATTTTTAATAATACTTTGAACACTCCTTGCTATC
CAATAAACATATTCTTTTTCAAATTTTGAATTATCTAAAATATCAAACCTACCAACTCGT
TGGTTCATGTATAATTTTCCTAAACCAGATTGTACAATTCCAAGTTTAGCAATTGTTCCA
CCAGTTTAAGCAAATTATAATATCATTTTCATTTAATTCATATTTTGAAAGTGATTTATC
CTCATTGTAAAATACACAATTCGAAATATCAATTTGCTCATTATTAAAATCTGAAATTCG
TATTATAGGAACACCACTTTTTTTATACTCGGATGTTTTAAAAGCATAACCTCCACCAAT
TTTGATATAATCAGATAATGGCTCTAAAGGGTACTCTTGAGATAATTCAATATTTATAAC
ATTGACGTAAGTACCAACAGAATTATAGAATACATCTTTCCAAATGTCATCTTTATAAAG
GTTTATTGTTCTATTTCCTTTTGCCATTATTTCACCGCTTCTTTAAGTTGGTTCAACAAC
GCATTACTTTTATCAAAAGAAGTATGCAACAAATCCATTAATTCCTCACTATTGTATTCG
TGGGCTTCTTCTTGCTTGGTTGGGTTTTTAATATCTAAATCATAATTGCGGTCTATAATG
GTTTGTATGGGTACTTTCCAAGCAATATCACTTTCCTTGCGGTCAGTCCACCATGTTTTA
ATTGGATTAAATTCCTTGGTTTGTATGGGTTTGGTTTTGTTGTAGGCTTTTTGTCCTTCA
GGTAAACGGTGTTCGTAGTACCAAACTTCTTTAGTTGGTGTGCCTTTGGTAAAAAACAAT
AAATTCGTGGCTACGGTGGCATACGGTTGAAACACCGAGTTAGGTAAGCGAATAATGGTA
TGCAGGTTACAATCTTCCAACAGTTTTTGTCGTACCCGTTGCTTTACTCCATCACCTGTA
AGCGAACCATCTGGCAATACAATACCAGCACGACCGCCTTGTTTTAATAAATGTATCATT
AAAATCAGGAACAAATCGGCACTTTCTTTGGTTCTATAATTTTGTGGAAAGTTATTTTCG
TTGTTGTTGGCTACAATACCGCCAAAGGGTGGGTTGGCTAAAATAGCGTTCACACGATGC
TTTTCGGTAAAATTTGAAAGTGGTTGGTCTAAGGCATCGCCAAAACGAATATTAGGCACT
TCCATATCGTGCAAAATCAAGTTGGTGGTGGCTAACAAATACGGTAGCGGTTTGTATTCC
CAACCCATGACGTTTTCAGCGATACTTTTGCGTTCTTCTACGCTGTTGGCTTGTGCTTTT
AAATGCTCAATCGCACAAGTCAAATAACCGCCTGTTCCGCAAGCAGGGTCTAATATTTTT
TCGCCCAATTGTGGGTTAATCATTTCGGTAATAAAACTCGTAATGGCACGAGGCGTATAA
AACTCCCCACTTTTACCCGCACTTTGCAAACCTTTTAAAATACTTTCATACAGCTCACCA
AAAGCGTGTCGGTCTTTGGCAACGTTAAAGTCCATTTCGTTTAGCTTATTCAACACTTTA
CGAATGTTGATACCACTTTTCATATAATTGTTATTGCCTTCAAAAACTTCTCGTACAATC
AATGCTCTACGGTTGCCTGCGCTTACATCAATGTTTCGCAAAGCAGGAAACAATTGGCGG
TCCACAAATTCTAATAATTCATCGCCTGTCATGCCTTCATCATCACCAGCCCAATTGCCT
TTGGCTTTTACCCAATGAAATAAATCAGGAATTGGTGAAGTGTAGTTGTCATCGAGTAAT
TCGAGTTCTTTGTCCTTATCGGAGAATATTTTAGGAATAGCATCCAACCAAGTTGTTCTA
TGCGTTGGGCATCACCGTTTAGACCGGTGTCTTGCCACATGATGGTTTGTATGCTTTTTA
GTATGCTTGAAATATTACTCATATTTGTATTTAGTGTTTTTAGGTATTCTTTTTATTTTC
TTTTTTTGTTGTGCTATGATTAAAAAGAAAAAACCTTTAAAAAGCAACCAGCTGAAGTAT
TTGTTTTTAGTTTTCTTTTTCAATTCTTTTTTATTGCCACTACTAGTTGCTTCAAAAACG
TATGGTTTCTTTAAAAAATAAATAGTTTATTCATTTTGTTCTAAAAATTTGTTTTTCATT
TATTTTTTTATGCCAATAAAATATCAATATTTTTTATTTTTTATCTACTCAAAAAAAACC
AGTTAAAACACTTGTTCAGAAGGTATTATTTCTTTTTTAAGACGATATTTATCTTTCATT
TATCTTTTTTTTGCCAAAAAATAAACTCTGTTTTTATTTGCTCCACCGAAATCAAGCACT
TCTTCTTTTACCATTTTAAAAATGCACTTTCTCACATCAGCAATAGCAACATCACCAATC
TTTGAATGAATAGTTGAAGCAGAAATATTAGGTGTCATTTTGAGAACTTCTTCAATTAAA
GCTTTCAATCTGGGTTGTTCAATGGTTTTTAAAGTAGGCTTGATATTAATTTTAGAACTT
GCAATCAGTTTAGGATTAACCAAGTATTCTCTGCCTTTCTTTTCGCCTCTATTTATAATG
ATAGATTGGCTAGAGAGTTTAGAAATATAGGATCTTAAACGATCTTCATCGGTTAGCTGT
AACTCTTTGGTTAATTGTGTTGCTAATATTTTTTTATGACGTGTAATTACTCCAAGTGCT
ATAAACTCTTTTTGTGACAATTGATAGTTTTTTGCAATAAAATCCAGCAATAAAACAGCT
TCCTCATCTAAAATTTTTGAATATTGGGTTACCGAAGTTGCATTATAATCTGAAATAGGT
ATTGGAAAAGCTTTGGCATCACGACTTGTAATTTCATAAATTAAATTATAACCCGTTCCT
TCTCCTTCCATTAATTTTAAATCATGGAGGATTCTTATTAGATGTGGGTTTCTTCTATAG
GTAGTATGAAGAATATTGTCTTTGGTAATCCCTAAAGGCAATCCGCCAGGATTTGTTATT
TCTAATCGGTCTTGGTACACTTTAATGAATATATCCCCTGAAATTGTATAACTTTTGTGG
GCTATAGCATTGATGAGCAATTCTCTAATTAATCGGGCATCATAATGTCTTATTTTATTA
CGAAACAGACCTAAAGGAAATTCATCATAATAAGTTAACTCGATTGCTTCTTTCTCAATT
TCTAATAGTAATTCTTTAGGGTTTTTAGAGTAATCTTGCCAATCTTCTTTCCTTATTTTC
TTTTCTAACTCATCATAAACAATGTATTGAACGGTTAAAGGATAAACCAATCGGCTTCTT
TGCGAAGCGGTGCCTAACCATAAAACGCCAAGGTTGGTTAGCTTGCCTTTATCAATTAAG
TTGTAATGCTCAATAATTTCAATGTCTGATAATTCTTTGGTGTTTTGTTTTACCCTGTCT
GATTTTCTGATTTCATCTGCAAACCATTGTATATTTATTTCAGGAATTTCTGTATAAGAA
AGGTTTCTAGCTTGCAATTCCCATTGAAAAGCATCTTTTTCACTTGCTAGACGAACTATG
TCTTCGCTTCTTGCTGGTTGGCATTGGTCTCCAATTCGGATGTATATTTTTCCGTCAGCG
GTAGTAGCAACTGATTTTAACGTAGGGTAAACCGTAATACTGAAAAATTGACTTCCATTG
GTATGGGTTTCAATTTCACCAAGCTGGAATCCAACATTAAAGCACAAAGATTTTAATCTA
GTAACCGTTTCATTTGCTGTTTTGACAGTAATGGTTTGCCGTAAAGGTGGTTGTTTATCT
TTGTCTTCGATACCTATAAAAATTTTCCCACCATGCATATTGGCAAAGGCGACACTAGTT
ACTGCAAGGTCTCTTAATCCATCGGACTTGATTTTTCCAGCTGAATCTAATACTTTTTTT
AAGCTTTTATAATCAATACTTATGCCTTCATCTATCATTATAGTCTATGCTTTTCTATAT
AATTCGGTTTCTAATTCTTTTACTGCTTCCAAATAATGTTGCTTGTTCCCAAAATGACTT
ATGATTTCAATTGGAGAGCCATATTGATCAAAAGGTTTTACCCGAAGTACTTCAATACTT
TCAATGTTTTCAACCCCTTCATCTGCATATTTATCCAATAATGTTTCCAAAACTTTTCGG
GCTTGTTCACCATACTTAATGAAATAATTGCTTTTTTTTACGTTATTGGCTCGTTCTTTT
CGTGTTAATGGCGGCTGGTCGTATGCCACGTGGCAAATTAAATCAAATAAATCTACTTGT
TTGTCTACAGCTTCATAAAGTGCTTCCACCATTACTCCTTGTTCTTGTAATTCTTTGATA
ATAACCTCTTTTTTGTCTGCATGGTTCCAAGTCAAAGAAAATCTTCTAATGAGGCATATT
TCCCTTTGATAATTTCTTTAGTATGGTCCTTTAAACTTATGGTTATCGGCTTGCCGTTGG
AATCAAAATACAACTCTCTAGATACTAAAACCGAAACATTTACTCCGTTGATGTATTGTT
TAGGTCTTTTGATATATTCTGTTGGTGGTTCTTCTACTGGATTTCTAATAATACCATTGA
CTAATACAGTTTAGTCCAAAAAGGAGATGAAACGATATATTCAAATTCACAGGTTTTCTT
GACAATTTCATTAGTTAGTTTTTTCACCTCATTCTCTATGAAAGAACTTACCTCTTCTAG
TGATTTGTGCAGTTTTCCAGTAAAAGCCCTTTTCATTCGCCACCATATTTTTTCTGAGGG
ATTGAGTTCTGGTGAATATGGTGGGATAAAAAGTAACGCTATGTTATTTGGAATGGTAAG
GGTCTTTGATTTGTGAAATGCACCATTATCTAAGATTATTATTTTAAATTCATCAGGTCT
CTCTTTTGAAAATTCATTTAGGAATAGTTGAAAATTATTTGAATTGCAATGGGGTAATTC
CAATTCAAAATGATCTCCTGTAAATGGTGAATAAGCACCAAATAACCATGTGGCTTTGAA
TACTTGTTGAAAGACACATATCGGCTTAATTCCTTTTGCCGTTAAGGCTTTTCCGTTTCT
AGTAAACATCCCGAACCGACTTTCATCTTGACAATACAAGTTTATTGTTTTAAATCCCCA
TCCTTTTTCGTTGTAGATGTTTTCACATTCTTTACTGAAATTTTTTTAAAATCCTCAACC
TTAATTTGGTCTTTCTTAACATGAATTTTTCTTGCGGTCTTTATTTTTGCCTTGAATTTT
CTATAAACGTACCCTTTGAAAGTGCTGTAATTAGTTTGTTTCCCAAACTTTTCATCAAAC
CAAGCTAACAGTTCGACGTATCCAACAAACCCGTTTTCAGGATTAAACATCTGTTCTCTT
AAAGCTTGCTCTTCTTCCAAAGTTATAACACTGGGCTTGTATCCTTTTTTAGAATGTCTT
GTCAGTAGTTCAATCCCTCCATTAATATAGAGGTCGCGCCACGACTGAATACTATTATGA
TTAACCCCTATGGCTTGAGCAACCTCTCTTTTAGAAATTCCATTCAGTTCATTTTCTTTA
AAAACAAGTAAAGCATGTACTCTCTTTGCAATCATGGGGTTGCTCTTTTTTTGAATTTTT
TTGAGCTCCGACAAGCTCTCCTTTATTGTAAATATTTTTGGTGACGACATATATTTCTTT
CTTAAGCCAAATATACGATTTTTATATTTTAGTCCAATGTGAATAAAAAAAATGTTTCGA
GTGTTTTTGGACTATTTTATAAAAATCAATGGTATAACTGGTTTTTGTATTATAATTTCG
TTACCCGAAACTTCGTCAATAATTGGGGTTTCATCTTCCGTTTCTTCATCTTCAATTCCA
GTTAAATCTATGTCTTGGGTAATAGGCTTTACTCGCAAAGGGTCGCCATCAAAAGCAGAG
TCTGCAAAATTATCAGTAGCGTTTCTAAAATCTAAAATGGTAAAATAAAACTTGTCAAAT
TCTTCATTAATTCGGGTTCCACGACCTACAATTTGCTTGAATTTGGTCATGGAATTAATG
TTGGCATCCAAAACAATTACCTTACAGGTTTGTGCATCTACACCAGTTGTCATTAGTTCA
GAAGTAGTAGCAATAACAGGATATTTTTCTTCAGGATTAATAAAATTGTCAAGTTCTCGT
TTTCCTTCATCATTATCACCCGTAATTTGCATTACATATTTGTAATTTTCGGCAACCAAA
TCAGCATTATGCTTCGAAATGGCGTTTCTCATCCGTTCAGCATGGTCAATATCTACACAA
AAAATAATAGTTTTTGCAAAACGGTCTAAACCTTTTAAGTATTCCGTTACTTTTTGAGCA
ATGATGTCCGTTCTTTCGTCAATAACTAATTTCCTGTCAAAATCTTTACGGTTGTAGATG
CGGTCTTCAATTTCAACACCATCTTTGTCTGTTTTCCCTTGTTGTGGGCGATATCCTTCG
GAATCAACATTCAAAACTACTCGAATAACTTTGTAAGGTGCTAGAAAGCCATCGTCAATT
CCTTGTTTTAAAGAATAAGTATAAACAGGTTCTCCAAAATATTCGGTATTGCTTGTTTCT
TTAGTTTCTCTTGGAGTAGCAGTTAAGCCAATATGTGTTGCTTTGTTGAAATAGGTTAGA
ATTTCTCTCCATGCACTTTCTTCATTAGCACTACCACGGTGACACTCATCAATTACAATC
AAATCAAAAAAGTCTGGCGAAAATTGTTTGTAAGCGTTGGCTTCTTCATCAGCCCCAGTT
AATCCTTGATATAGAGCCAAGTAAATTTCATAACTTTTGTCAATCATTCGGTGTTTAACT
ACCGTCATTTATCTTTAAAATGTTTGAAATCACCTCTTTTGGTTTGGTCAATCAAAGCAT
TTCTATCCGCAAGAAAAAGGATTCTTTTTTTAGCACCACTTTTCCAAAGGCGATGAATAA
TTTGAAAAGCAGTATATGTTTTACCTGTGCCCGTTGCCATAAACTAAAATAATTCTATTT
TGACCATTAGCAATAGCTTCAACGGTTCTATTTACCGCAATTTGTTGGTAATATCTAGGT
TTGCGACCTGAACCATCTGAGAAGTATTTTTGCAAGGCTATTTTCTCTCCATTAGGAGTT
ATGATGCCTTTATATTGTTTGTATTTACTCCATAAAGTTTCAGGTGAAGGAAATTCGTCT
ATTGTTAATTCCGTTTCAATTGTAGCGTCAGTTACTGTTCTGTCATGGAAAAGAAACCCA
TCTCCATTACTACTAAAAACGCATGGAATATCCAAAGTTATGGCATAACCAAGGGCTTGT
TGAATTCCTGCTCTAACGGAATGTTTGTTGTCTTTTGCTTCAATTACTGCAATTGGATTA
TCTTGATAATACAGAATATAATCAGCCCGTTTTCTTTCCCCTCTAGCTGTTAGTTTGCCT
CTAACATAGATTTTGCCATCGGTAAAAAAACTTCTTCCAATATTTGCTTATGTAAATCCC
ACCCTGCTTTTTGAAGGGCAGGAGTTATGAATTTTGTGCAAATATCTCTTTCAGATAGAC
CTTTTTTATTTAACATATAATTTCAAAATACCTTGTGAAAGGCGAATTATTGTAAGTGCA
TTGGCATTTTCGTAATAAAAGTTTAAAAATAGGAATTTTCATTTTAGTACTGCATTATTT
TTACCACTTAGTTGAAAAGTATTTCAACAAGTAATTTATCGTAATGATTTAACTAATCCT
TGTGAATAGCTTATCCTGATTTACTACTCATTAATCTAAGTGTACTTTCTAAGTGGAAAA
ATGTCTAAAAATGCCACATTTTGCATATTTTATAAAACATAACTATTTGATTTTCAAATA
TAAAAATCAATACTGGTACTACTGGCAGGCAAGAGGTGGTCGGTTCGAATCCGATATTCT
CCACATAAAAAACCGTAATAAGCTATAAAAAAGCTGTTACGGTTTTATTTTTTTGCATTT
GTACAAGTAAACTCTTTTGTTGGACTTCATTTAGCCTCCTGCTTTAGTGGCAGTTTAATT
TTTTAAAACCAAACCAATAGTCTTATATATTTGATTAATTTTGCCGAAACATTTTAAAAA
GCGTGGGAAGTAAAAACAAGTTAAAAAGATTTAGGGAGAATGAAACATTCGACAATGTTT
TTCAACCAACAAGGGAAGAAGTAGTTGGCGATTTGTTTCCGCTTAAAGGCAAATGGAATG
CTGATTTTTTTAAAAATGATAATCCACTAATCCTAGAATTAGGTTGTGGCAAAGGCGAAT
ATTCTGTTGGCTTGGCTCAAAAATATCCAAACAAAAATTTTATAGGAATCGATATTAAGG
GGGCTCGTTTTTGGCGTGGAGCTAAACTGCCGTTGATACAGGTTTGCATAATGTAGCGTT
CATTCGCACCCAAATAGAATTAATTAATCATATCTTTTCAGAAAATGAAGTTGACGAAAT
TTGGATTACATTCCCCGATCCACAAATCAAATACAAGCGCACCAAACATAGAATGACCAA
TTCAGAATTTTTGCAATTGTATAAAAAAATCCTCAAAAAGACGGAATAGTAAATCTTAAA
ACCGATAGCGAATTTATGCACGGTTACACACTAGGATTACTCCACGGAGAAGGGCATGAA
GTAGTATATGCCAATCATAATGTGTATGTAAACGAGGGAAGTCCAGAGGAAGTTACCGCT
TTTCAAACATTTTATGAAAAACAATATTTAGCAATAAACAAAGCAATTACGTACATTCGA
TTCAAAATAGCCCCCTAAATTTCTAAAGGGAATAAATAATCTTTATCAATATGGCAAATA
TGTTTCAAGTCGCACTAGCAATTTCTCCTTCGGGGATTAAGGGACTTGTAACACCATTGT
TTTTAGGATTTATTACCGCATTTATAGGGATTATTCCTCCAGGATTAATTAACATGACCG
CAGCCAAGGTAAATCTTAGAGAAGGTAAACGACATGCTCTGTGGTTTGTTATTGGCGCAG
TAGTGGTAATATTTTTTCAAGTTTTTCTTGCCATATTATTTGCTAAGATTATCAATCGCC
GTCCGGATTTAGTCACTTTGTTGCGCGAAGTAGGTCTCGGAATTTTTATAACCTTGACCA
TTTATTTTTTATGGTTAGCCAAAAAACCAAAAGATAAAACCAAAAAATTTAAAAAAACAG
TAAAACCAATCGGTTTTTTCTAGGTATATTACTCTCAGGACTCAATTTTTTTCCTATTCC
TTATTATGTTTTTGTTAGTATGACCTTGGCTTCTTACCAGTTGTTTTTTTTTGATATGAC
TTCTATTTTAATCTTTGTAAATGGCGTTGTTATTGGCTCTTTTTCTGTATTTTATTGCTA
TATTGCTTTCTTCAACAAGATAGAAACCAAAACAGATTATGTACTAAAAAACATGAATAC
CCTTATTGGAAGTATAACGGGACTCATTTCAATAATTACCTTGATAAATATTATAAAATA
TTATTGGCAATAATAATGACCCATTCAACTGACAATTTTTTTAGCAAAGTGTACGTCATA
GTCAAACAAATTCCCTATGGCAAAGTCACGTCCTATGGCGCCATAGCAAAGGCATTGGGT
ACAGCTCGTTCTGCCAGAATGGTAGGCTGGGCCATGAATGCCGCACATACTATTGAAGAT
GTTCCTGCCCATCGGGTCGTGAACAGAAAAGGATTGCTCACAGGAAAACACCATTTTGAC
GGAACTCATTTGATGCAACAATTACTCGAAACGAAGGCATTAAAGTGGTCGACAATCAGA
TTGTTGATTTTGAAAAACATTTTTGGAATCCAGAAATTCAACTTTGATTCCGCAAAAATA
ATTTTCATCTGCATCCCTTATTTCAAACAATAAATCAAACCGAAAACCTTTATAATAAGA
ACTTTTCACAGTATCTTTGCTGTCGAGAATTTTAATAGAATCCGTTTAAATAAACCCAAC
AATTCAATTGAGAATCCTCAATTGAAAACCATAAGCAGAATTATGAAATTAGACAAAAAA
GAAGTCCTTAAAGCTCTAGAAACCATCTCAATTGCTGGCGAAGGAAAAAATATGGTAGAA
AGTGGTGCAATTGCAAATGTAATCACTTTTGGAGATGAGGTAGTTGTCGATTTAGTACTA
CATGTTCCGGCAATGCATATTAGAAAACGTGCTGAAGACGATATTAAAAAAACCATCCTT
GAATTAGTTTCGCCAGCGGCAAAAATAAAAATCAATGTCAAGGTTGAAGCTCCTGAAAAA
AGTATAGTCGAAGAAAAATCGATTCCTGGAATAAAAAACATCATTGCTATTGCTTCTGGA
AAAGGAGGCGTTGGAAAATCGACCGTAACAGCAAATTTAGCAGTAAGTTTAGCTAAAATG
GGGTTTTCTGTTGGCGTTCTTGATGCTGACATTTATGGGCCATCTATGCCAATGATGTTT
GATGTTGAAAGCGCAAAACCCCTTTCGGTAGAAGTCGATGGCAAATCAAAAATGAAACCT
ATCGAAAGTTATGAGGTTAAAATCCTTTCAATAGGATTTTTTACCTCTCCAAGTCAGGCC
GTTATTTGGCGTGGACCAATGGCGGGAAAAGCATTAAACCAAATGATTTTCGATGCTCAA
TGGGGCGAATTAGACTTTTTGCTAGTTGACTTACCTCCAGGAACTGGAGATATTCATCTT
TCTATCATGCAATCCTTGCCCATTACTGGAGCCGTTATAGTAAGTACGCCACAAGCCGTA
GCCCTTTCTGATACTAGAAAAGGAGTGGCAATGTTTATGTCTGAAGCCATAAACATTCCT
GTTCTAGGCATTGTTGAAAACATGGCCTATTTTACCCCAGAAGAATTACCAAACAACAAA
TATTACCTCTTTGGAAAAGAAGGTGCAAAAAATCTTTCAGAAGATTTGAAAGTTCCTTTT
TTAGGAGAGGTTCCAATTGTACAATCTATCCGTGAAGCCGGTGATTTTGGTCGTCCAGCA
GCATTACAAACCGGTTCAATAATTGAAACCATTTTGAAACCATAACCAAAAATGTTGTAC
AAGAAGTTGTAGCTAGAAACAAAATTTACCCGCTACCGAAGCCATCAAAATCACAAATAT
GGCGGGCTGTGCGGCAGTAAAAAAAATAAGCAAAACAAGCAAAGTAGGCATAAAACATAC
ACCAATGACAACAGAAAAATTAACAAACGATGTCCTAAAAGCACTCGAAGAAATCCGCCC
TTTTTTGAATAGCGACGGAGGCGACATATCGCTCGTTTCAATCGAAGATGGCAAGCATGT
AACGGTTCGTCTCGAGGGGGCTTGCATGAGTTGCAGCGTAAACCAAATGACGCTTAGAGC
TGGTGTAGAAACGACCATCAAAAAGTTTGCACCACAAATCGAAACGGTTGTCAACATTGA
ATAAATTAGCTTTTTACGCATTGCTGCTTTATGAAACAAAAAATCCAATTGGTTCTTGAA
TCAATTGGATTTTACAGTTCAAATTTCCTCTAAACCGAACTTGTTTTTAGTAAAAATTAA
AGAGAGGTCTTGTGCGGGAGCGGGTAGTTTTAATTTGGCAATTTTATTTTTGGTAATTTC
ATCGATTGACAATCCCCATTTTTGAAAAAAGGGAACTAAATTGTTTTTAGTTACTAAACA
CATTGCCAAAACAAACTTATTTGCTTTATCTTGGTTGGATTCACGCTCATTATACACATA
CGGATTTTGTCTGAAATGCTGATGTACTTTCTTAAGAACCTCCCATCCGTAAACGGACTT
GAGCTGATGAAACAATACTAATTTAGCAAACAGCTCATTATAATCGTCGGGATTATCAAC
AAGGTAGTTCTTCTTTGGATTAGAAATATATTCTTTCGCTTTTCAAACGAAGTTAATTTT
TCGCCATATTCTTTGGTATTCAATCGAGTGGGTTGCCCCATCTTTTCCTGAACATATAAC
GAAAACATATTTACATTTATCTCGGTAAGAGCATCCCAAGTCCAAGACGATTGCTGTTGT
GTATGACCTGTTTCGTGCCAAATTGACCATTCTTTTTTAATTTTTCGGGGATAATTAAAT
CTGTAAAATTATCTTTTTTCATTCCCACCATATAATAGGAAGCGTACATATAGTAGTTTT
CTTTTTCTTTCTCGGTAGAATACAAATCGACCAAGTAATTCAAGCGCAACCTAGTTTTGG
TGTTTTGGAGTGTGCTATTGTCGAATCCTGCCAATTCTTCTTCTAAATTCAATACCGAAT
GTATGATTTCAAAAGAAGCATTTATATCTTTCATAGGGGCATTTACATACTCTTTGTACG
GAATAGTAATGAGTACTTGGTCTGACACTAATTGTACAAATGGTGCCGTGGTCATCGTTT
TTAAATCATTTTGCCAATTCGCTAAATTACTTTTGCCAAAATGGTATAACGGAAATGCTT
CTCCTCCTTTCACGGTTATATTGACAGTGGTAGGAGTTGTATCATACCCTTCTTTTTTTA
CAAAAATAAAAGACAATATTCCTTCTTGAGATGCTGACAAAGTAGTCGAACCTTCATGTA
ACTTTTCCTCTACTGTGTTGTTGTGATTGCCCCACATTGGTTTAAAACCAATCATATAAG
ACAGGCTGTACGAATTATCCAAATGCTCGACTGTAAAGGTAATTTCCTCTCCTTTTTTTA
CATACAATCCCGTGGGTTGATAATCGCACAGGATCATTCGGTGGGTTCGACTGGACTCTA
TTTGCCCTTCGGTAAGCGAAACCAAACTGTACTTTTTTTGATAATTGTCATACGACTGAG
CTTGTATTCCCAAACAAACTCCAAAAAGCAATGCTGTAATTACGTTCTTTACTCTCATTT
TGATTTTATTTTAAACTTAAATCTTCTAAAGCCGATTGATAGGCTGTTTCAAAATCTTCT
TTGGCTAACCATTGCGCCTTACGGGCATTTTTCCCGAGAAAAACAACACTATCTTTGCAT
TTTCCTTTGTAAATAGCAACTCGTTCTCCATTGGAATCATACACTCCAACATTGACATAA
ATAGCCGCTCTTGACGAAGTTTCATCGATAATAAATCCCCCAACGGTTTCGTTAAAAGCA
ATATCACATTTTATTTTGAAAGTAAACTGATATTCCTTGGCGGTCTCTTTTTGATTTTTA
TCTAGCTTGCCTACGCCTGACAAGCGATTTAATCCTTGCTTAAAAACAACAGGAACATCG
GGCACCATTACAACCTGATCCAATTGAAACAACGCTTTTAAACGATTCAATGTGGCTTCT
TTTACTCTTCCGTTAAAATCTTCTAGCATTTTACCGTTTTTGAAAGCGCCCATTTCGGTA
TCTTGAACTCCCTCGATCGAAATGGCTACTACTTGCCCTTTTTTGGATTGCGCCTCAACT
CCATTACTAAATACAAGGAATGCTATGAGTGCGAATTGAACTACTTTTTTCATGTGTTGA
TTTTTATTGATTTTTATCGGTAATATGTAATTGATGACCTTTTATATTATTTTTTTATGT
CATCGAACTTCGTTTCGCATATCATCATTGGTGTTTACTTCGCAGTTGCGACCCAATTAT
GGTCATGCTCATTTCATTTTCAAATTTTTAAAATTCATTTCGTCAAAACTACTAACCAAC
TAAATAATTCCAAGACGAAGAGTTACTTTTAACAGTAACTCTTACTTTTGGCTCCAATGA
TGTAAAATAGTAATAAACACTATTTTGCCTCATAACTATTATTCTCTCCTTTAATGTCGG
CCATTAATTCGCTTGGATCAATGGTAATTTTCTTAACGGCTGCTTTCGATTTCGAAATGC
TAAATTCATACGTTGGATACGCCCAAGCCCAATCGCTCAAAACCGTTCTTTTAATTGCTG
GATTCGGGTTTTCTTTTTCAAAATTCATCATCCGCAACGGAATGTAAAAACTCTCTTTTG
TGCCATCGTTATATTCCACCAAAGATCGATTGGCATGGGCATTCTACCCATTCTTTCTAA
TATAATTGTTGTTTTATTTCCATCCTCTTTTACTTCCTTAATTCCATAATCAATGGTGTT
GGTTGTTTCTGTCCAATCGGTTAAATACCATTCCAAGTTTGCTCCTGACACGCGCTCGGC
AGTTCGCTTGATGTCGTTTGGTGTTGGATGTTTGAATTTAAAATCTTGAAAATATTTTTT
TACTGTTTTCTTTAGATTTTCTTTCCCAATCACATATTCTAGCTGCGACAGGAAAATTTC
TCCTTTGCTGTAAGAAGAAATGCTATACGATCTGTTTTCGTCATATCGATCCGCTTGTGT
GGTTTGTGGCTGCTCCTTACCAGATTCTACTAATTTAGCATAGGCTTTATAAGTTGATTT
AAAAGGATTTTCTTTTTTTTGACAGTAATTTCATTTAGTGCCAAGTCTTCAATATAGGAA
GTAAATCCTTCATCCATCCAAGGATGCTCACTTTCATTGGATGCCAAAATATGCTGAAAC
CAAGAATGACCTAACTCGTGAGTTGCAGTTCCTAAAATTCCTTCCAAAGTCCCGTTTCCA
AGCATCAAAGTACACATAGCATATTCCATTCCGCCATCGCCTCCTTGAATAAATGAGTAT
TGCTTATAAGGGTAATTACCAACGTTGTTATTGTAAATAGCCATCACTTTGACCATTAAA
GGTTGTAATGCTTTCCAATTATCAATAATTTTGGGATTGTTTTTATACAAAAAATGCAAA
TCGACATCCTTTGGTCCTTTAATTACATCGTGTATGTAATTTTTATCGGCAGCCCAGGTA
AAATCATGCACCATTGGCGCAACAAAATGCCAAGTCAGCGTTTTTGTTTTCTTTGGATAC
ACCACCGTATTTCCAACATCTTGATAGCCGTGACCTGTTTCATTTGGGTTTTGCAAATAA
CCGCTTCCGCCCAGAACATAGTCCTTATCGATGGTTATAGCAACATCAAAATCTCCCCAA
ACTCCGTGAAATTCTCTCGCTATATAAGGATTTGTGTGCCAACCTTCGAAATCAAATTCG
GCCATTTTGGGATACCACTGTGCCATTGAAAATTCGACTCCTTCAAGATTATTCCTACCT
GAACGACGAATTTGAATGGGAACTTGTCCGTCAAAATCTAATGTTAGTGTGGTTTTCGAA
TTAGGCAAAATAGGCTTTGCCAAAATTACTTCGAGGATGGTTCCCACCGTTTTTGTCGCT
GCATTTTCTCCATCTTGCTTGAAATTTGAAATGTTCAAATACCCTATTTCATTGGGTTTC
AAAATTTTTATTCGGCTTTCTTTACTTTCTTTGCCTCCAACATTTATTTTATTGACCATT
CTTCCATCTGGATCCACAATGGCTTGCAATCGAGCATCCATTTCGCTCCCAGGCTGAAAA
GCATTATTAAACAAATGATAAAAAACGCGTCTCAAAGTATCCGATGAATTATTGGTGTAA
ACCAATTCTTGTTTTCCTTTGTATTGATACTTTTTTGCATCCATTACAACATCCATTTTG
TAGCTAACATGCTGTTGCCAATACGTTGTGCTTTGTGCAAAAAGATTTCCGAAACTAATG
GAAATTGCGACAAATAAAAAGATTTTTTTCATGTGTTGGTATTTATTGATTTTTATCGGT
TATATGTAATTGCTTCGTCTATTCGCTAGCACTCGGGTCGCCTATCATCATTGGTGTTTG
CGACCCATAACGGTCATGCTCATTTCATACGGATTAAAATAAAAAATGGAAGGGTTTTCG
CCCTTCCATTTTAAAATTAAAGATTAATTATTTGCTTTTTGATATTTTTTCGGCCATCAA
TAAAGCCGTATAGGCATTGACCATTTTACCAGATTTTGACGACTCTGCTGCCTTTTTAGA
CTCTTTATCTTCGCCCAAAAGCACAGTAGCAGGAAGTGGTGTTCCAGAATCGATTAAGAT
TTGTTTCACTTGCTTAGCCGATAATTTTGGATAATAGGAACGAATCAAAGCGGCCACTCC
AGCGGCATTTGGCGAAGCCATAGAAGTTCCTTGTTCGTATTTGAATTTGTTATTAGGAAC
CGTCGCATAAATTTCTGCTCCAGGAGCAAACACGTCTACATTGAAAGCACCATAATTTGA
AAAATCCGTAACAACACCTTCTCCATAAGCATAATTCAAAGCTCCAACCGTTAATACATT
AGAAGCAAATTCTTTTTTATTGTCATCCGAATCATTTGGAAAATTGGTGTTTTCAGGTAA
ATCAATGTTTAGCCCATCGTTTCCGGCAGCATGAACAAAAAGAACGTCTTTCTTTTCTGC
GTATTTTATGGCATCATACACCCATTGTTTGTGAGGAGAATAACTTTTTCCAAAACTTCC
GTTAATTACTTTGGCGCCATTATCAGCCGCATAACGAATGGCTAATGCAATATCTTTATC
GTATTCATCTCCATTAGGTACGGCTCTCACGGCCATGATTTCTACATTATTGGCAACACC
ATCTCCGCCAATTTTGTTGTTGCGTACTTGCCCAATAATTCCAGCAACATGTGTCCCGTG
AAGTGCTTCTTCTTTGTCTGGACCATAAACAATATTGTTTCCGTATTTGGTGTTTTTTAT
ATCATCTGGATTATCGCCAACTATTTTTCGCCCATCAAATTCTTTGTTTAGATTATAATT
GACCTCATCGTAAACATAATCTGAAAATTCTTTTAATCCTGCCCGAAATCCAGAACCAGC
ATTAGTCATCACTTGAGTCATAATCCTTTTACTTCTGCTCAAATCAGTATCTGTAGTTAC
GATTCCTTTCAAGTCTTCAATGGTATATTCTTCCTTATTTAATTGTTTTTGAATAGATTT
ATCAGCAGCCATCAAGAAATCGACTTGCTGTTTGTCTTTCATTGCTTTATCGTATTTTTC
ATTATACGCCGCAAGAGCACTCTTGTAAATGGCCGATCCATCGTCGCCTTTTTTAAGATT
CGAGTCATTTCTAAAGCTTCCTTTCCAGCATTTCCTAGAAAATTCCAACCGTGAATATCA
TCTATGTAGCCGTTTTTATCATCATCGATTCCGTTTCCGGGAATTTCTTTTTTGTTCGTC
CAAAACTACCGATTTTAAATCATCGTGGTCAATATCAACTCCAGAATCTATAATTCCAAC
AATTACTTGATACTTTTTTTTTCCTTTTAATAATTCTGCGTAGGCTTTATCAACACTCAT
TCCTGGAATACTGTCTTTGGCTAAATCAAGATGCGACCATCGTTGCAGTTCTGTTTCGCT
CAGTTTTCCTTTTTTGGCAATATATCCTGTCGATGTTTGTCCATTAGCCGAAAGGCATAA
AGACAAAGCGGTAAATAATGCTAATGAAGCTAAATTAATCTTTTTCATGTTATGCTACTA
TTTGTAATTTAAATATAGTGCCGCCTTTTTTCACTATAATTTGTTTTTTTTAAAATTTTG
GCGGTTTTATGTATTAGGTATTCCTCTATTTATTGAAAAATCAAAAATAGCCTAAGTAAA
TTTAATATTACACAATCGTTAACTATTTTTTAAGATAAAATGCTAAAAATCCATTTTACA
ATAAAAATAGAGGTAAAAGACATTTTACAAAATTTCCTCACAACTAAAAACATCCTTCAA
ACGCACTCCTTTTTCTGTATGTTGCACTGTTATGATTTCATTATGCACATCGTGCTCTAA
GAACAAATAAAAATTATTTTCAGCAGCGGCATTCAGTAATTTCGCTTTTTCAGTCAATGT
CAAAAGCGGGTCTCGTATCATAACCCGTAACATAAGGCAAAGGCAAGTGCCCAACCGTAG
GTAGCAAATCGGCCATAAAACAAATGGTTTTGTCTTGGTATTTCAGTTGTGGAATCATTT
GTTTTTCGGTATGACCATCGCTAAAGAAAATAGCAAAACCCAGCTCTGATTTTTCCAGTA
AATCGCCTTCGGGTCTTTTTTATAAAATGAAGGTGTCCACTCTCTTGAATGGGCAAATGT
TTTCCGATAAAAAGAAGCTTTTTCCCTTAGATTGGGTTTCGTTAGCCCATTCCCAATGGT
TGTCATTCGTCCAATATTTGGCGTTTTTAAAGGCTACTTCATATCCCGTTTTTATTCTTA
TTCCACTGCACACTTCCGCCACAATGATCAAAATGAAGATGCGTCAAAAACACATCGGTA
ATATCATCGCGATGAAAGCCGTATTTGCCAAAGGAATTGTCTAATGAATGTGTTCCCCCA
AAGCGAATAATAGCCAAAAAACTTTCTCCGATTGTTTGTTTCCCATTCCGTTATCTATCA
AAATCAAGCGATTCCCATCTTCTATTAGCAGGCAACGCGCCGCTATGTCAATACAATTTT
TTTCATCGGCTGGATTGGTTTTGTTCCAAATTGTTTTTGGGACAACCCCAAACATGGCAC
CACCATCAAGCTTAAAATTACCAGTTTCTATAGCATATAATTTCATTGATTTACTTTATT
ATTTCAAATAAAAACAAAGTTAGCGAATCCTTTTACTTATTATAGGAAACCAAATCAACT
TTTTCTATTCGGTCATTAGTTATAAAAATGTTATATGTTTGACAAAAGCCCAATTGTAAT
ATCTTTGCACTTTATTTAGACAAATCAAATAAGGATTATGATTAAAGTTTCTGATACTGC
CAAAAGAAAATCATCGATTTAATGAAAGAAGATGGTTTTGATGCTGCTGCCGATTATGTA
AGAGTTGGTGTGAAAAGCGGTGGTTGCTCTGGTTTGTCTTATGATTTGAAATTTGACAAA
AACAAAGGCGAAGACGATAAAATTTTTGTAGATAACGAAATAACAATTGCCGTAGAAAAG
AAATCATTTCTCTATTAGCTGGAACAATTTTAGAATTTTCTGGAGGATTAAACGGAAAAG
GTTTTGTTTTCAACAACCCAAATGCAAGTAGGACTTGTGGTTGCGGAGAGAGTTTTTCCT
TGTAAATAATTTAAAGATTATGACGAAATCTTTTGAAGAATTCGAAGTTCACAAAGAAGA
GTTGTCTTAACAAAATTAGTTTTTGAATTATTAAATAAGAATATGGGTTGAAAAGAGCGG
TTGTGTCCATTACAAATAATATTGCAAAGGTTCTGAATACAACAATAATAGGCAATTTAT
AAGATACCTGAAATATTCAAAAGGCAGTTGTGCGAAAGTTAGAAATGTGTTGCTATTATC
AAGAGAATTGCAGTTTATGTAATCAGGATAGCATTCAAATTAGTTATGATGTAAGCATGG
GAATATCTCAAACCTTTCGAATTTCATAAAATACCTAAACAATAATACTAAAGATTAGCA
TTCAATCTTTGAATTTTTTAATCTTAAATTTTATAATTAAATGAGCAAATATACCGAAGA
CCATTTACGAGTTGAACTCGAAACTAAAGAATACGAGTACGGATTTTATACAGATATAGA
ATCGGATACTTTTCCTATTGGTTTGAACGAAGCTATTGTTCGTGCCATTTCGCACAGGAA
AGAAGAACCACAATGGATGACCGATTGGCGCATTGAAGCTTTTTAGAGCGTGGGAAAAAA
TGATTGAACCAGAATGGGCAAATGTGCAGTATGCCAACCTGATTTTCAGGCGATTTCCTA
TTATTCAGCTCCAAAAGCGATTGACCCAAATAAGTCATTAGACGATGTAGATCCAGAGCT
TTTAGAAATGTATAAAAAATTAGGAATCTCAGTCGATGAGCAAAAAATGATGAATAATGT
GGCTATGGACATTGTGGTCGATTCAGTTTCGGTTGCAACAACATTCAAGAAAACATTAGG
CGAAAAAGGAATTATTTTTATGAGTATTTCCGAAGCAATTAAAGAACATCCTGAGTTAGT
AAAAAAATATTTAGGCACGGTGTGCCACAAAAAGATAATTTTTATGCTGCATTAAATTCG
GCTGTTTTCTCTGATGGTTCGTTTGTTATATTCCAAAGGTGTTCGTTGCCCAATGGAACT
TTCGACTTATTTCCGTATCAATCAAGCTGGAACCGGACAATTCGAAAGAACGTTGCTTAT
TGCTGATGAAGGCAGTTATGTTTCCTATCTTGAAGGTTGCACCGCACCAAGTCGTGATGA
AAATCAATTGCACGCAGCGGGTTGTTGAACTTATCGCCATGGACGGTGCCGAAATTAAAT
ATTCGACCGTTCAAAACTGGTATCCTGGAAACAAGGAAGGAAAAGGCGGTGTTTTTAATT
TTGTAACCAAAAGAGGTTTGTGCGAGAAAAACGCAAAATTTCTTGGACACAAGTCGAAAC
TGGTTCGGCCGTAACTTGGAAATATCCTTCTTGCATTTTAAAAGGCGACAATTCAGTAGG
CGAATTTATTCGATTGCGGTAACCAATAATTTCCAACAAGCCGATACGGGAACCAAGATG
ATCCATCTTGGAAAAAACACAAAATCAACGATTATTTCTAAAGGAATTTCTGCGGGAAAA
TCGCATAATAGTTATAGAGGTTTAGTGAAATTGGTCCAAAACGCAGACAACGCAAGGAAC
TTTTCGCAATGCGATTCGCGTTTGATGGAAACAATTGCAGTGCCAATACTTTTCCATACA
TCGAAAGCAAAAATCCATCCGCAAAATTGAACATGAAGCCACGACGAGTAAAATTGGCGA
AGACCAAGTTTTCTATTGCAATCAACGTGGAATCCAACCGAAAAAGCTATCGCATTAATC
GTAAACGGTTTTAGCAAAGATGTTTGAATAAGTTGCCCATGGAATTTGCAGTCGAAGCTC
AAAAATTGTTGGAGATAAGTTTGGAAGGAAGTGTAGGCTAATTTTTTGTAAATTTGAAGG
AACACTATTAAATTACACTATTATGGAACTCATTTTAAAAAACGTTAGAAAAAAGATTTT
CCAGTTTTAAAATCATTGGCAAATCATTGGGTTTCGAAATCGTTCAAGAAACCGAAAAAA
CCATATAATCCAGAGTTTGTAAAAGAAATTTTGGAAGCAGCAAAAGAAGTTAGAGAAGGA
AAAAGGAATTAGAATGACAATGGAAGAATTGAAAGAATTATGCAAATAGATTTTTCAAGT
AAAGCCAAAGCAGATTAATATTTTTGGAATAAATCGGGCAATAAATCGTTACTGAATAAA
ATATTTCTCTAATTGAAGATATTCAATTACATCCTTTGAAGGAATTGGTAAACCAGAACC
TTTAAAACATAATTTATCTGGTTATTGGTCAAGGAGAATAAATCAGGAACATCGAATTAT
TTACGAAATTATAGATGAAAATACTGTAAATATTCTAAGTATTATTTCATTAAAAGGTCA
TTACGAATAAACAAAACAAACAAGATGTTATCAATAAAAAATTTACACGCCTCTATTGGA
GACAAAGAATTCTTAAAGGAATCAACCTTGAGTAAAAGCGGGAGAAATTCACGGCCATTA
TGGGACCAAACGGTGCCGAAAAAGTACCTTTCAGCCATTATAGCCGGAAACGAAAATTAC
GAGGTAACCGAAGGAGAAATCCTTTTGGACACAAGATATTTCGGAATTGGCTCCAGAAGA
AAGAGCGCACAAAGGCGTTTTTCTTTCGTTTCAATATCCTGTCGACAATTCCAGGCGTTT
CGGTAACCAACTTATGAGAACGGCTATTAACGGAAACCCGAAAAGCAAACGGTTTAGATG
AAATGCCAGCAACGAAATGCTGAAAATGATTCGAGAAAAATCGGAATTATTAGAAATTGA
TCGTAAATTTTTATCTCGTTCCTTAAACGAAGGTTTTTCGGGTGGAGAAAAAAAACGCAA
CGAAATTTTTCAAATGGCAATGCTCGAACCAAACTCGCCATTCTTGATGAGACAGATTCT
GGGACTGGATATTGATGCCTTCGGATTGTTGCTAATGGAGTAAATAAATTGAAAAGTGAC
AAAACTGCTATCGTCGTAATTACACATTATCAAAGACTTTAGACTATATCGTTCCTGATT
TTGTACACGTTTTTATACAACGGAAAAATTGTAAAATCTGGAGGAAAAGAATTAGCTTAC
GAACTCGAAGAAAAAGGATACGACTGGATTAAACAAGAACAAGAAGCATAAGGAGTTGTC
GGTTGTGGATTGTCAGTTTTTGGCAACCATCAACTATCAACTAACAACCATCAACTAAAT
ATGGAATTAAAAGAAAAATTATTGTCATCTTTATGGCTTTGAAGAGCAAATTGATGTTCA
TTCTGAAACTTCATGATGGTGAGCACTTTGGCTATAAAAAACTTGAAAATAAAGGTTTCC
CAACCAAAAAAGAGGAATCCTGGAAATACACTTCGCTAAATGCCATTCTAAAAAATGACT
TTACCGTTTTTTCCAAAAAACGAAAGCTCCATCGAGTTTAAGGATGTTAAAAATATTTTA
TCCACGAAATCGACACCTACAATTGGTGTTTATTGACGGGGTTTTTAACTCGCATTTGTC
TTCTACCACTCACGAAGGACTTGAGTTTGCTTGATGTCATCAGCATAAACAAACCCAACT
ACAAAATGGTTATTGACAACTATTTTAACAAAATTGCCAGTAAAGACGAATTTGACTTCG
CTTAATACCGGCTTTGCCAATGAAGGAGCCTATATCAATATTCCAAAAAGTAAGGTAGCC
GATAAACCTATCGGATTATGTATTTCTCGACAGGAAGCGAGGCAGCCCTTTTTAGTTCAA
CCTAAGAAATTTGATTATTGTAGGCGAAAATTCGCATGTTCAAATTATCGAAAGACATCA
AAGTTTTAAACGAAAATCCGGTTTTAACTAATTCAGTTACAGAGATTTTGCTCAAAAACG
CGCCATCGTCGATTATTACAAAATCCAAAATGACAATCTTGAAGCTAATTTAATCGACAA
CACCTACGTTTTCTCAAAAACAAGAAACCAATGTGTCTGTAATACCTTTTGCTTTGGCGG
GAAACCTAACCCGAAACAACTTGAAATTTTTAATCAGTTTTGGCGAAGAAAGAATTGTCA
GCAATTTAAACGGAATTACCATCATTGGCGACAAGCAACATGTAGACCACTACACTTTAG
TACAACACACAACGCCTAATTGTGAAAGCCTCAGGATTACAAGGGAATATTTTCAGACCA
TTCAACAGGCGTTTTAACGGGAAAATTTTTCGTAGAAAAGGAAGCTCAAAAAAACCAATG
CGTTTCAAAAAAGCAACAATATTTTGTTAGGCGACAAAATCGACAATAAATGCCAAGCCA
CAATTAGAAATTTTTGCCGATGACGTAAAGTGTTCTCATGGTTGTACCGATGGACAACTT
GACGAAACCGCTATGTTGCTATATGCAACAACGTGGCATTCCGGAAAAAAAGAAGCCAAA
GCGTTACTCATGTATGCTTTCTCGAATGCGGTAATCGAAAAGCATCAAAATACCCGAATT
GAAACAACGAATACCAAAATTATTGCCACAAAATTAGGCGTTAAAATGGGATTTGATTTG
TAATTGTAGTCAAATTATAATTTAAAACCCGACAGATTTTCAAAAATTTGTCGGGTTTTG
TTTTTGGCGATATTCAATAAAGACTTCCATTACTTTATTTCCAAATTAAACTAACAAATA
GTTCTTCTTAATTTTATCGCAATCACTTGTGCCAATCGCTCGTGACTTTCGTGCGTCCAG
CCTGGCGATGTGAGGAGTAAGAATGACATTACTTGCATTCAATAAGTATTGAAAAGCTTT
CGGGAGTGTCTTTCTCTTGAAAAAGGGTTTTCAAAAGACAGTTTTTCATATTTCCAAAAC
ATCTAAACCTGCACCGAGAATTTTTCCCGTCTTCATAGCATCTACTAAAGCTGCTTTTTG
GGTAACCAATATTTTTGCCTCTTGAGGTATTTATAATCCAAAGGACTTGGCAAATGCGTT
GATAAAATCTGCATTAATCATTTTATCCGTTTCGAGAGTCCAAGGAATATGCAAACTTAA
AACATCGGTTTTGAGCTGTAATTCTTTCGAGAGAAACTTGCTTGGCATTTGCATCGCCCA
ACATTTTCTCCTGAACATCATAACATAACACTTCTACGTCAAAACCTCGAAGTTTTTTGG
CAAAGGATTTTCCCATATTTTCCGTAACAATGATGCCAACGGTTTTCCCATCGAGTTCGT
GACCACGATTGCTTTCTCGGTTCCAATGTCCTGATTTTATTTCGTTGTCCGCTTTTATTC
AAATTATTGAAAAAGCGATAAAATCATTCCCAAAGTATGCTCGGCAACCGCTTTCTATTG
CCTTCGGGTGCAGCAATGAGTTGGATATTTTTAGATACTGCATAAGCACAATCAATGCTT
TCTAAACCAGCTCCAACTCGGGCAATGAATTGCAAATTTGTGCTTTATCCATGAAATGTT
TTGTCAATCTTGATCGGACTGCGAATAACAATTCCTTGGTAATTGTGGATTTTGGCTTCG
ATTTCTGCTTCGAAGAAGTGAAATCTTCGTGATTTGTAAATTCCCGCTTCTTGTATTGTT
CCAAAAGTAGTGGATGATTGCTATCGATATGAAGGATTTTGATTTCTTTGCCCAAAgttt
cgaagtttaaagtttagtcattggtcttttgcattagggatggaagcggcatcccacgct
ttttagcgtggatatagcgtacagcccgaccgaagggaatgcccaaataagatgaattat
cccttaatttgtttcaaagaagtttttattcctcttatcaacgacgaactgaatccgtgc
atttccatttcgtttaatcctgcaatggtgcagccttgtggcgttgtcactcgatcaatt
aattgttctggatgtcctttttcttcgagaagcatttcggcagcgccttttacagtttgg
gctgaaatagccaaagcggtttgccaatcaaatcctatttcgattccggcttgcattgaa
gcgcgaatataacgcaaggcaaaagccgttccgcttgccgccaaaaccgtggctgcgtcc
atcaatttttcgtctataataggtgccgttcccaagttttggaataaagtaaccactttt
tgtccgttctctttgtctttttcacgaaaagcaatacaggttgccgaggctccaaattga
gccgcaatattgggcataattcggatagcactatttgaagttcctattttattttgcaaa
ttctctaccgataatccgctcacagcagaagcaatggttttgttagaaatttttgggagt
atttctcccaaaaccgtatccacttgatacggttttatggtaagaataataatatcggct
tcttgaatatgatgcgtattatccgtagAAACCGTGATTCCTAAGTTTCTAGATGTAAAA
TGTTTGCCGTATTTCTTCTAGTAACTGTAATCTGATTGTTTTCTGAAAATTTTGCGATTC
CTAATGCTATAGAAACACCAAGATTTCCTCCGCCGATAATGTGTATTTTCATCTTTTTGT
TTTTTTCCTCTCCCCTAGCCCTCTCCAAAGAAGAGAAAGTCAATATGAGAATGTGTTAGT
TGTTGTTTTAAAAACCCAAAATCATTTGTGCAATCCAAAAGTACAGAATTATTCCAAAAA
CATCATTTGTAGTTGAAACAATGGTCCTGTTGCTATGGCGGGATCAATTTTATTCTTGTG
GAGAAAAAGCGGAACCAATGTTCCCAAAGTTGCTGCAAATAAAATAACGACCACCATTGA
TATTGAAAATGGCCAATCCTACCTGAAACTGCCCATACATAAACGTGTGGTAACCCAATA
ACATCAAAGAAAGTATAGTCCCCGAAATCATCGCCACAGCAATTTCTTTGCTGAAATAAT
CACGGCTAATTCCTTCAAAGTTCCGTTTGCCAAACCCTGACTACAATCGCAGAGGCTTGC
ACTCCAATATTTCCTGCGGTTGCCGATAGCAAAGGCACAAAAATAATTAAAGTAGATATT
TTTGAAAGGCACTTTCATTACTTTTCAACACGAACGAAGCTATAATTCGATAACCATCCC
AATTAAAAGCCAAGGCAGACGGGCTTTTGTCAATTCAAGAATGCTATCTCCTGCTCAACG
TCTTGGGTAATACCTGCAGCCAATTGATAATCCTGATCGGCTTCGTCCTTGATTACATCT
ACAATATCATCAATGGTAATTCGACCCACCAATCGACCAATTCATCATAACCGGAATGGC
TTCTAAGTCGTATTTTGCATGATTCGGGCAACCTCAATATCTTCGACATCGACATTAACC
GAATTTAGTTTTTTGAATATACACTTCGCTAATGGGTGTTTTTGTTGATGTTGTCAACAA
ATCTTTGAGTGATAAACGCCCCAGTAATCTATCTTCATCATCAACCACATAATAGAATGC
ACCCTAGAAATATTTTCGGCCTGAACCCCTCATTTGCTTGATACACGTAAACACATTCCA
ATTTTCGTTGACTTTTACCAATTCTTTATGCATAATTCCACCCGCAGTATCTTCTTTGTA
ACGCAACAAATCGACAAGTCTTTAGCGTGCTCTACGTCTTGAAGTTCCGAGATTACTTCC
TGCTTTTTGCTTTGCGAAAGTTCTGCAATAATATCAGCGGCATCATTGGTTTCTAATTCG
TCCAACTCCTCCGCAATCTCTTTGGCGAAAGCCTGCTTAGTATTTTTTCCCCGCAAATCA
TCTCTAATTCCAACAGAATTTCAGCGGTTTTTTCGCTATCTAAAACCTTGAAAATGTAAG
TTGCCTCGTCAAATCAAGTCATCAAGAATTTCAGCATATCAGCATGATGCAAATCATTCA
GCAAAGTTCCAGTTGCTGGTCATCTTTGCTTTGAATAAGTTGCTCTAATTCCTGAATTAA
TTCTTTGCTGATTTTAAACTCCATCGGCTTCTATTTTTTGGGTAAGTGCTATAAATTGCT
CACGCTAAGTTGTTCTGGTCTCAAGTTAAAGACTTCGTCTCTCTTAAAATATCCGACAAA
TTTAGTGTTTTTAAACTATTTCTCAATGTTTTTCTGCGTTGCTGAAAAGCGGTTTTTACC
ACCGTAAAAAACAATTTTTCGCCGCAAGGCAAACTATAATTTTCCTTTCTGGCGCAAGCG
TAAAAACACCCGATTTTACCTTTGGTGGCGGAATAAAAACGTGTTCGTCAACCGTGAATA
AATAGTCGGCATCATAAAAAGCCCTGAACTAAAACCGATAGAATTCCATACGCTTTTGTT
CCCTTTTTTTCGCAAATGCGTTCGGCCACTTCTTTCTGGAACATTCCGGCAAATTCCGGA
ATTTGGTCGCGATATTCTAATGCCTTGAAACAATTTGTGTGGAAATATTGTACGGGAAGT
TTCCAATTATGGCAAACTGTTTCCACCAAAAATTTCATTGACATCGTATTTCAAAAAATC
TTTAGCAATGATTTTTCCGTGTAATTTGGATAATTGACATCCAAATACGCCACCGATTCT
GTGTCAATTTCAATCACATAGTAGTAATTGGCTTTTCCAATAAATACTTCGTCAAAACTC
CCATTCCTGGGGCCTATTTTCTAAAACAGCGTCGTACCCTTCAAGATTCAAAGTGTCGGC
GATGTTTTGTGCTACGCTTTCATCTTTCAAAAAATGTTGTCCGAGGTGTTTTTTGGCTTT
TACTTGTTTCCATATTATCATTGCGAGGCACGAGACAATCTCACTTAATTTTTATTTTTT
TAAACCGCAAAGGCGCGAAGTTTTATTTTATATTGAAAGTCGCATATTGTGTTGTTTCAA
ATTTGTCTTGAAAAACAAATTTATTTCCAAAGATTTTCATTAATCCAATTAGGTCTCATC
CCAATTGCATTAGGATCAACGCGTGGATATTTTATAAAAAGGGTGTTTAATCTCTCGCTA
AAATTATTTTCAGGTTGAATTCTATCTAATAAATATTTCATAATACAAAGATGAACATAT
AACTTTTCATTTGTTTTGGAACATCATCAACCCAATTAAACGGAGGATTTGGTAATAATT
TCGGATTTCCAGGTAAATTTTTATTCCATAATCTAGAATGATGCGCACAATAATTGCGAA
TTTGAGCAATAGATTGTAACCAACTTGGTAAAAAAAGTATGATTAACAACTCCGTATTCC
TTAGCAATTGTATCTTTAGAATGAATAGTATTCGTCAAATTACCATATAGTTTTGATAAC
GACCCAAAACGTGTTTGTTCTAAGATTTCCAAGCGGGTGGAAAACGCAAATCGTCTTTAT
GGTTTTTGAAATGATTTTGATAGTTATTTCTTTACTTCCTCTCTAATTCTTCTTCTAACT
GGAAGTGTTTTAACCAAGCTTTGCTATCAATAAATAAATCAAAATTTTGAAACCACCAAG
AATTGAATTCGTGTGAAAGATGATAAATTAGGTTTGTCCTTAAACTTAGTTCTATTTTTT
CGAGTATATCAAATAACAAAATTTTCAGTTCCCCATCAAATTGATAAGTGCAATTACATC
TTTAAATTTACTGTTCTCTTTAAAAAGTGGTTGACTTTATCGGATTGCATGGAATACCAA
TATTCGCCCAATCTATAATAGCTTATATGAGATAAATAATGTGTAGCGTTATCCTCGGGA
GTGATTAATAAGCCTCGTGTTGTAATCTTTCAATTGTTCTTGAATCGTAAAAGGTGAGTT
TTTCGAACATAATTAATCTAAAAATTAAAACCGAAACGTATTTTAAAGCAAAAGACACAC
CCTGGGACGCTGTTTTTATTTCTAAAAACTGTAGGCGTGGTGTGTACTGTTAGTGCAAAG
GTATTAAAAAAAAGATCTTAACAAAGAACAAATTAATATTTTTATTATTAGAGACAACAA
ATTTCATCTTTAAAAATTTCTTTTTTGACTGATCAATATATTATGCTCACTTATCACTTC
CAATTCCGTTCGAAAAGAAAGCAGTTTGTCTCCAAATAATTTTCATTCCTTCCTCACGCA
ATGCTGGTTGCGTCTTCTAGATAATATTTTTGTAAAGTTTCCTTACTATCCGTATGATTG
AACCGAATAAGTGGTTCCTCCCATTTCTTCTTCTTCAATTAAAAACTCGGTGCCATTTTG
GCCGAAGAAAATTTTCCCGTAGCCAGCATTTCTGGAATATGTTTGTGTTGCATCAAAATC
ATCCATTGCTGATGAACGCTTTCGTGTGTTTGTGGTAACGTTGTATTATCATTAGTATTT
AGGTTTTGGGTCAAAAACCCATTATTTTAAATTATAATTCTTTATCACCTCGCAATTGTC
GAGTACTTTTTTCGAGCTTCTACAAAGTAAATACTGTCCTGATGATTAAAAATTATTTTC
TCGTAAAGTGGTTTTGCTTTGTCAGTTCATGGCAATTTATTTGATTCTCCAATTCTGCCG
AAAAATACAAAGCTTCGTCCGTATAAATTCCGTTAGCATGATGATTAATAGATTTCTTCA
TATTGGCTTAAAGCTAAATTGTATTCGCCTTGTTTTTCATAAACTTTCCCCAAACGCAAC
AAAGTTACCGCTTCGATTTGCTGTCCTTTGAAGTTTTTTCAAAATTGACTGAAACTGGAC
AATCGCCTCCTGATTTCGGTTTTGATATAACAAATAATCGCCTTTGGCAAACTGTTTCAA
AGCTGTTTGTGTCGAATCGGCAACGGTATTGTTCATTGATTAAAAGAAAATATTCCTATG
GCATCATTGGCAATCATTCGGATGTTGCGGCTTTCAATTCCTTGAATTGTTTCAACGCCC
ATGCAAAATCTCCTTGAAAATAACTCGTTTTAGCCGCCTTCAAACTGGCTTCGTGTGCCA
TTTCCATCATTCTTTAAATTTTCTTCAATTGCGAATAATAAAGCAAGGCTTGATTGTATT
TTTCTTCGTAAAGTAAAATAGCTTGCCAGCTCCCATTTTGGCTTGAGCCGCTTCATAGTC
GTTCAATTGGCAAATCGAGGGTTTTTTTGATTATAGCTTCCCTTCCTCGGGGTTTTCGCA
AATTAAAAGCCACAAAATGCGCCTGAATTAGTTGCAAAGATAATGTAAATGGACTTAATT
TCATATTCCTCCTTCAACAAGCCTTCTAATGCTGCATTGATGGCGGACAAAATCTTTTCC
TGTGCCTTTTCGATTTTCATTTTTAATCAGGTAGGAATTCGCCTGAATAAGCAACTCTAA
ATCTTTGGTGTTTTCTAATACAAATCCCAAAATTTCCTTTGCTGTCTCTGGATTATCCTC
TTCGATGGCGAGTTGACCCAAACTCACGATGTTCGAAAGTGATCTGGATTGCGTTTGTAG
ATGGCTTTTTCTTGAATAAAAGCCTTTGCAAACTCTTTTTGTTGCACATAATACCAACTC
AAATAATGATTCCAAAAAACATCTTGGTTTTTTCTGCGCTCTTATAATTAATGCTTTTCG
CAAGGTTTCATTAAAATTTTCATCGCCTTCATCGACCATATAAACGAGCCAATTGATTTT
GGATTTGTATCGAATTTTGAGGATTGGCAAAAGCTTCATCCAAAAAAGTAGCAATCATCA
TTTCAGTATTGCCCAATTGTCCGTAGAGCAACGCCATTTGATAGTTGAAATTAAAAGTTG
GAACTGATTCTATAGCCGTTTTATAGGATTTCAAGGCATACTCCAACAAGACTTTTCCTC
TCGAAAGAATTTGAAAATTCGTACACTTCATTTGGATTTTCTTGATTCGGTCGATGGCTT
CGTCGTAGTGTTTTTTTGGCGGAAGCCTCGTTCTTTTTGCAACTGAAAATTATACCCCAA
TTCGACCAAAAGATTGCCTTGTTTGTATTTGTCCAAACGTTCTTTTATTGCTTTTTCGGC
AATATCAAAAAGTTGTAATTGGCTGGTAACAGTCAATAGTTCGCTGAAAATATTGGGCGT
TTTGGGGTGTTGCTTTTAATAATTCTTCGAAACTGATTTAGCTTTTTCAAAATCGCCTTT
TTCGAATAATACTGCGCCAATTGCTCGTTTGCGAGAAACAAACCAATGAAAAAAACAGGG
CGATATGTAGAAAGAGTTTTTCATTGTTAATTTTTTCGCTAAAAAGTACTTTATCCAAAG
TCATTTACACCGCAAATTATTTTATAATTCAATAAAAATAAAATTTGCGAATTTGCGGTA
AATAAAAACAAGCTAAATTTAATCAATAATATCAAACCCGCAATAGCTTCGCAAAACTTC
AGGAATTACAATACCTTCCTCAGTTTGGTAATTTTCTAAAATTCCTGCTAGAACTCTTGG
CAAAGCCAATGAACTTCCGTTTAAGGTGTGTGCCAATTGGTTTTTTCCGTCTTTGTCTTT
GAAACGCAATTTTAAAACGATTCGCTTGAAAAGTCTCAAAATTAGAAACCGAACTGATTT
CTAACCAACGTTCTTGCGCCGTAGAATACACTTCAAAATCATACGTCAAAGCCGATGTAA
ATCCCATATCGCCACCACAAAGACGCAATATTCTATACGGTAATTGCAATTCCTGCAATA
TATTTTTTACGTGTTCTACCATTCCTTCCAAAGCTTCATACGATTTATCAGGATGCTCCA
CGCGCACGATTTCGACTTTGTCAAATTGATGCAAACGGTTCAAACCACGAACGTGAGCGC
CATAAGAACCGGCTTCACGACGGAAAACAAGGGGTGTAAGCCGTAGTTAAAATTGGCAAT
TCATTTTCGTTCAAAATCACGTCACGAAACAAATTCGTCACGGGAACTTCCGCTGTTGGA
ATCAATATAAATCATCGGTTTTATCGTGGTACATTTGCCCTTCTTTGTCGGGCAACTGTC
CCGTTCCATAAGCCGAAGCTTCGTTGACCAAATGTGGTACTTGAACTTCGTTGTATCCCG
CGGCCGTATTTTTATCTAGAAAATAATTAATTAAAGCCCGTTGTAATTTGGCTCCTTTTC
CTTTGTAGACAGGAAATCCTGCGCCCGTAATTTTGTTTCCTAATTCGAAATCGATGATGT
CGTATTTTTTACCAAATCCCAATGCGGTTGTGCGCCTTCGTGCAAAACTGGAATGTCGCC
TCCTGAAAAACATTCAAATTGTCTTCAGGAGTTTTTCCTTCAGGAACACTATCCGCGGGA
AGATTAGGTAAAGTATATAATTTTTCTGAAAGTTCTGCGGCAAGCGTATCGGCAGTTTCG
GCCAATGTTTGCTTTTTTCTTTCAACAGGATTGTTTTTTCTTTAAGGATAGCTGCTTTTG
ATTTTTCGCCACCTTTCATCAATTCGCCAATGTCTTTGGACAATTTATTAGATTCGGATA
AAATGCTGTCAAGTTCCACTTGTGTTGCGCGACGGCGTTCGTCTAGTTGTACCACTTCTT
TAACAACAGCGGTGGCATCCATATTTCTTTTGGCCAAAGCTTGAATTACTTTTCTTGATT
CTCTCTAATAAATGCAATTTGTAACATATCCTGATTTTTAAAACGCTAACTATAATTAAT
AACGGAAGCAAATTTAAGGAAATGTTTGATAGCATTGGGACAAAAGTTTTCCCAAAAGTT
GCAAGGGCTAAAGTGTTAAAATTAAATGTCCTTGAGAGTACTAGATCTCACTTTTGGTTT
CATTTGCTTTGAGGTCAAAGCAATTAGATTTTTATCTCGTTCGAAAAAAGTGTGGCTGTT
GTTTTGCTAAAACAATCCGTGTAACTCTGCATCAATCTTGTTGATAATCATTCCTAAATC
TTCGGGATTGTCTACAAAATTAATATGGTCTACATCAATGATCAGCAATTTCCCTTTAGT
ATAGGTTTGAATCCAAGCTTCGTAGCGTTCGTTTAATCTATTGAGGTAGTCAATAGAAAT
GGTGTTTTCATATTCCCGCCCACGTTTATGAATTTGACCCACCAAATTTGGGATAGAACT
TCTTAAATAAATGAGCATATCTGGTGCTTTTACCATAGATTCCATCAGTTCAAACAGCGA
GGAATAATTTTGAAAATCGCGGTTGGTCATCATCCCATTGCGTGAAGATTAGGTGCAAAA
ATATGGGCATCTTCATAAATGGTTCTATCTTGAATGATTTTTTTTACCACTTTCACGAAT
TTGCAATACTTGGCGAAAACGACTATTTAGGAAATAAATTTGTAAATTAAACGACCACCG
TTCCATTTGATGATAAAAATCATCCAAGTAAGGATTGTCGACTACGTCTTCAAAGTGAGG
TTCCCATTTAAAATGTTTTGCCAATAAACGGGTCAAGTTGTCTTTCCTTGCGCCTATGTT
TCCTGCTACTGCTATGTGCATTATGTATTGTAATTTTATAATTGGTAATTTCTTGGTTGG
TAAAAATAGACAAAATTTGGTCTTTGCGGTAGAAATTTTTTAATGATTTCTCATTATTTT
CAATCCTATACATCTTGTTTTTTACGACATCTTGTAAATACATTTTTTTGTCTTTCGAAA
AAACAAACAACTTGGTTATTAACAATTTGAATTTGGTCAAAATCAGAAACGGTTCCTACG
AATGTAATTTTCCCGAAAATAGTACAAGAATACCAATTTTGTTTGTTGTCAATCAATTGA
AAAGTATTAAAATCAGTCCGAATAATAGGTTATGTTTTCTTGAAAAGAAGGCGTTATCGA
TTGATAGGTGTTTTTTCAAATAATCAAAAAGTCCTATTTGTTGGGATAAACTGTTGTAAA
TCCAAAGTTGGTTTGGGATGCGATTCCTGTTGCGGTCACTAATATTGGAATTTCATTCTC
CGAAAATTAATTTTTTGCGTTTCATTGAATTGATTATCCAGCGTGATTACCGTGTTGAAG
TTTTCATAAAACAAGATTGTTTTTAGTGGATTTTGAATGTCAACATGAGTAATTTTACCT
AAAGAAATGTTTTTATATTGCCACAATTCCTTTTTATTTTTCTTGAAAAGCACATTATTT
TTAATGTAATACATGTTTTCTGAGCCATCGAAACCAACCATTTCATCGGCATCGATTTTC
TGACTCGAAATCAATTGTGTTTTCACGTTTTTGTTCCTGCGAGAAAGAAGAAACAAATTG
CAAATGTTAAAAATAGAAGAAATAATTTTTTACTCATACCGTTTTCATAAAACTTTGAAA
ATCGTGAAGCTTCGATTTTACAGAAAGCTAAAATACAAAAAATAGAACGAAAGAGCTTCT
GCTTTAGCGATAATCCAAATACTATAAATCCTGATTGCCAAATTTAATCAGACTTTGTAG
TTTTATTTTACTACGTTTGATTCACTAAAATTATAGATTATGAAAAATATAACGCATTTG
GTTTATTGCATACTGATTAGTTACAGATGCAGTTGTTTTGCTCAGGACTGTCAAAAAACC
TTTAGTTAGCGCAATTACTGTGACTGCCCTTAAAACCGATATGTATCAAATGGCCGGAGG
ACCATTTTAACGGTAGAGAAGCTGGAACATTAGACGAATTAAAAGTGTCGATGTGGCTCG
CCAATAAAGCAAAAGAAGCCGGAATGATTCCTGCTGGAGATGATGGAACCTTTTTTCAGT
TTTTCGATTTATACCGACACCAGATTACCTCAAACACCAGCTTTAAAATTGGACAAAAAA
CGTTTGCTTTATGGAAAGACGTTTTGGTTGCGGAAACGACAAATATCAAAGTAGATGCCC
CATTAATCTATCTTGGCAAAGCTACGAAAGAAGAAATAGAAATAGCAGATATAAAAGGTA
AAGCAGTCGTTATTTTGGCTTCTCAGGACGGAATTTTAAATAATATTTCCCTTTTTGACA
GACGTTATCCAGGTTTTGTAAGAAACAAATATTATGATATTTTAGTTCAAAAAGGAGCGG
CTGCCCTCATCATTGTTGCCGATGCTGAAGGCGAAAAAAGTTGGTCTCAAGTGGAGCCCC
AAATGACAAGAGGAATTTACGGAATTGAAGGTCTTCGAGATAAAATAATGTCGTCAATGC
CCGTTTTTCTGGTTGCACAATGACCAATTAGAATTTTTAAAAAATACAAAAGAATCTTTA
TCTACTCAAGTATTTTCAGAAACATATAAGTACCCATCGGTTAATGTTGTTGGAAAAATT
GAAGGAACAGATTCTAAGCTAAAACAAGAATATGTGCTATTTAGTGGGCATCAAGATCAT
GATGGCGTTAGACAAAAATATGGTCAAGATTCTATTTAGTCAATCCTTAAATATGACACA
ACAGATTGATTGTTAATAACTTGTATATAAAACAACTTAAAAACACTAAGTTGAATTGCC
AAAAGTGTATATTTAGGTATAAAAAAGTGGCAATATGTTAGGTAAAATAAAACCGAATTT
TCAGCAAATTTATTTCAGACTAGGCTGACAGATCTTATAAACCTTGAGCATCCTTTGGTA
AAACTCGCAGGGGAGCTTGATTGGTCAAAAATGGAGTTTGAGTTCCAAAACCTATATTCA
GAGCAAGGAAGACCCTCTATTCCGATTAGAAAAATAGCAGGTTTACTGCTGTTAAAAGAG
ATGTTAAAGAGAGTGATGAATCTGTAGTTGAACGTTGGATAGAAACCCTTATTGGCAATA
TTTTACAGGAGAATATTTTTTTCAAAACAAGCAACCTTTTGACCCGAGTGAGTTTGTTCA
TTTTAGAAAGAGACTGAAAGAGAAAGGATTAGAATTTATTTTAAGTCAAACAGTAGCCTT
GCATCCAGAGGCGAAAAATGAAAAGGAAGTTCAGATTGACACCACTGTTCAAGAAAAAAA
CATTACTTTTCCAACCGATGCCAAATTAGCTAAAAAGGGTAATTGACAATTGTGCAAAAA
TAGCTGAAAAAGAAGGAGTTAAACAAAGACAAACTTATAAAAGGGTAGCCAAACAACATC
TTCGGGATGCTTATTTTGGACATCATCCCAAACGAAAAAAGAAAGCTATAATGGCGCGAA
AAAAGTTGCGAACCATTGGTAAGCGAGTCGTTCGAGAATTGGAACGCAAGTTGCCTGAAG
AAATTTTAAAACAATACGAAACAGAATTTAGCAATTACAAAAAAGTACTCACTCAGGAAA
GAAACAGCAAGGAAAAAATATACAGTTTACACGAACCTCAAACAGCCTGTATAGCAAAAG
GGAAAGCTCATAAAGCGTATGAATTTGGAACAAAAGTAGCGGTAACAAGAGGTCGAAAAA
CAGGAGTCATTACCTCAATAAACGATTTTCAGGCAATCCTCACGATAGCAAAACCTTAGA
AGAATCATTAGCACAAAGCCAGCGAGTTAGAGAGCAAATTGGAGGTACAAGACCAACAAT
AGCAAGTACAGACAGAGGATTTAGAGGTGTCACACAAGTTGAAAATACACAAATAGTAAT
CCCAAAAAACACAAAAGAAAAATCAAGATACAAACAAGACGTTGCCCGAAAAAGATTTAG
AGCCAGAGCGGCAATAGAACCAACAATATCCCATTTAAAAAGAAACCACGCTTTAGGATT
AAATTTCCTCAAAGGCGTGGCTGGAGATATTAATAATGCACTTTTAGCAGGTATTGGTTA
CAATCTAAAAATGAGGTTTAACCATATCAAAGCACAATTTATTCTTTGTCTCGAATTTTT
AATGCATATTTTTGCAAATGTGTTTTTGATAAAAAATCTAAAACTCAAAAAGTGAGTTTT
TAAGGAATGACTAACTAATTCAAAAGTTTTAAAAATGCTATTTTGAAAATTCAAATGTGA
TTTTTCCTTGAGAAACTTGTCCTCCGGAAAACCTTTTGAATGTTCCTGTAATCTCTCCTA
CAATGCTATTTTCGCTAATGGTTGTAAAGGCAACGGTTCCAGTAGTTAATCGGTACACAT
ACGAATCTTGATCTGTTGGATTGGCCAGAATAGCGGTTCCTTTACAGGTCAAACGCATTA
AAAACCATTAAATTTTTAAAATGATTTTTTTAATATAACCATCTGAAATACAACGAATTA
AATTTGTTTTAGCAATTAAATTTTGTATATTTATCTGATAATCAGATGCTTAATATGAAA
TTAAAAACAAATTGTTTATATTTGCTCAAACTATTCCAGACTTTAGATTGAACAGAAAAA
AATTACACCCTTCGGAAAATATTGTTTTCATAACCATACTTGCCGTCATATGCGGGGCAG
AAACTTGGGAAGAAATTGAAGATTACGGCATTGTTAAGCGTGAGTTTTTGGAAACTATCT
TAGATTTAGAAAACGGGATTCCTTCTCACGACACGTTTAATCGTTTTTTCTCTTTGCTAA
AACCCTCTTTTTTCGAAGAACATTTCGTGTCTTGGATTAAATCAATATCTAACCATTACA
AGGGTGTCGTGGCAATTGACGGCAAAACAGTTCGAGGTTCTAAGCAATCTGGATTGAAGT
CTGCCATTCATTTGGTAAGTGCTTTTCTACAGAAAACGAAATCTTTTTAGGTCAAATTAA
AACAGAAGAGAAATCAAATGAAATTACGGCAATCCCAGAACTTTTAAAAGTGTTAGACCT
TGAAAATGCTATTATTACCATAGATGCAATGGGTTGTCAAACAGATATAGCAGAAGTGAT
TATTGAACAAAAGGCAGATTATATTTTGGCGGTAAAAGAAAAAACCAAAAAGAATTATAT
CAAGATATTGAAAGTGCTTTTTGATTCCCTCAAAAGACAAATCAAAAATTTATATAACCG
AGGAAGTTGGTAGCGGAAGGGTAGAAAAAAGGACTTGTACTGTGATGGATGATTTGAGTC
ATTTATTAAATCCAACTAAATGGAATTCATTACAATCTATTGCAAAAATAGAAAGTGAAA
GGTTTATAAAATCAACTGGTAAAACACAGAAATCAACTCGGTTTTATATAACAAGTTTAC
CTTGTGATGCCAAGAAAATAGCGGATGCTGTTCGTTCACATTGGAAAATTGAAAACAATT
TACATTGGCATTTAGACGTTTCCTTTGGAGAAGATAAGAGTAGAAAAAGACATAAAAACG
CGGCACAAAATTTTTCGTCAGTCTTGAAATTATCATTAAAAATACTGCTCAATGAAACAA
TTAGTCCTGTAAAGAAGAGCGTCAGAAGAAAACGTAAAATAGCAGGTTGGGATAATCATT
ATCTTTTATCTTTGTTCAACTTTTAATGCGTTTGACCTGGTTCCTTTATTCAAATCAAGT
GTATAATTTGTATTTACTTTAATAGGTATAAGCGTTTAGGTCGCAAATAAATTATCTTTG
TCAAATGACAGAGCGCAATATTTTCAGAGGAGTGAATTCAATAAAATTTAACAAAGATTT
AAAGAAGATAAGGATTGTTTAGAATATTTATCTGAGATAAAATGGCTTAGTGGCTATAAT
TGTAAACGATGTAATAATGATAAATTTGGGAAAGGAAAAACATCCATAACCGACGTTGTA
CCAAGTGCCGATATGATGAAAGTCCAACAGCAGGAACTATGTTTGAAAAGCTTAAATTTT
CAATACTAATAGCCTTTCATATTGTTTTCAAAATAAGTACGAAGAAAAAAAGGGATGTCT
TCTTTAGAATTAAGTAATGAATTTGAACTTCGACAAATGACCTGCTGGGCATTCAAACAA
AAACTACAGCAAGTAATGAAGAGCAGTCTAAAAAGCCCATTAACAGGGGGTTATTCACGT
TGATGAGTTTGTGATTGGAGGTCCAGAAGAAGGTAAAAAAGGAAGGAGTAAAGGGTTGAA
AAAATTAATTGTCTTGGCTGTTGAAATTTTAGAAGATGGTGTTGGTCGAGCTTACGCTGA
GGCTATTGAACATTCTTCGGCAATAGAATTAGGTGCTTTCTTAACCAAATATGTTTCAAG
CGAAGCGGAAGTAGTTTCGGATAAATGGAAAGGTTACACACCTTTAAAAAAGGAGTTTAA
AATTTGAAACAAGTTGCATCAGAAGATGGAAAGAACTTTAAAGAGCTACATATACACATA
ATGAATATAAAGGATGGCTCCGAGGAATTCATCACCATTGCAGTAAAGACCGTATGCAAA
ATTATCTTGATGAATACCATTTTAGATACAACAGAAGGTCAAATATGGATACAATATTCG
ATGTGTTAATAAGAAAGATGGTGAATTGTAAATAAATATCAATAAAATAAGCACTTAACA
AGTGCGAACTAAACGCTTATACCTATAAAATTATTTAAAAATTAGTTCCTATTTAATAAG
AATGAAAATTAATTATATTAAAAAATATAGGTATAAGCGTTTAGGTCGCAAATAAATTAT
CTTTGTCAAATGACAGAGCGCAATATTTTCAGAGGAGTGAATTCAATAAAATTTAACCAA
AGATTTAAAGAAGATAAGGATTGTTTAGAATATTTATCTGAGATAAAATGGCTTAGTGGC
TATAATTGTAAACGATGTAATAATGATAAATTTGGGAAAGGAAAAAACATCCATAACCGA
CGTTGTACCAAGTGCCGATATGATGAAAGTCCAACAGCAGGAACTATGTTTGAAAAGCTT
AAATTTTCAATACTAATAGCCTTTCATATTGTTTTCAAAATAAGTACGAAGAAAAAAAGG
GATGTCTTCTTAGAATTAAGTAATGAATTTGAACTTCGACAAATGACCTGCTGGGCATTC
AAACAAAAACTACAGCAAGTAATGAAGAGCAGTCTAAAAAGCCCATTAACAGGGGTTATT
CACGTTGATGAGTTTGTGATTGGAGGTCCAGAAGAAGGTAAAAAAGGAAGGAGTAAAGGG
TTGAAAAAATTAATTGTCTTGGCTGTTGAAATTTTAGAAGATGGTGTTGGTCGAGCTTAC
GCTGAGGCTATTGAACATTCTTCGGCAATAGAATTAGGTGCTTTCTTAACCAAATATGTT
CAAGCGAAGCGGAAGTAGTTTCGGATAAATGGAAAGGTTACACACCTTTAAAAAGGAGTT
TAAAAATTTGAAACAAGTTGCATCAGAAGATGGAAAGAACTTTAAAGAGCTACATATACA
CATAATGAATATAAAAGGATGGCTCCGAGGAATTCATCACCATTGCAGTAAAGACCGTAT
GCAAAATTATCTTGATGAATACCATTTTAGATACAACAGAAGGTCAAATATGGATACAAT
ATTCGATGTGTTAATAAGAAAGATGGTGAATTGTAAATAAATATCAATAAAATAAGCACT
TAACAAGTGCGAACTAAACGCTTATACCTATACTTTAATTTTAGTGTCGGGAAAACTAAT
ATCAAAAATATGCCCTTTTCCTATTAATCCAGCCGAACGAATTGTTCCTGAATCTTTGAT
AAAATCACCAGTCGATTTTTTGGTATATGCACCACTAGAAGTATAGCTATAGGTTTTTGC
TCCTACATAATTAACTGAAACTTTAGAATAATTAGCCGTGAAATTACAGTTCCCGTAGTA
GAAGCTGTTGTGCTTTCTTTAGTTGTTGCATTATCCAAAGCCGATTGAAATTGAGCCGCA
GCTGCTTTTTCAGATAATGATATTGTTTCCTCTTTGCTACAAGAAGTTAGCATTACTCCA
GCAAATAAAAGACTAAAAAAAAATGTTTTCATTGTTTAAAATTTGGGATTATAAAATTAT
TCTTTCGGTACAAAAGTCAATTCGACTTGGTCGGTATTCTTGAACCAAGTGGCAGCAAAT
TTCTTTACGCCTTCCATAGTGCTATTTTTAGTAACATTAATCGTGTTTTCTGGAGCAATA
ATATTCTCATTATACAAATTATAATTAACCAAGGCACTTAACCAATAGCCATTTACTTTT
TGGATTTGGGCGTATTGTTTTTTCTTGGCTTCCATGGTTTTATCAAAATCGGCTTGTGGA
ATTCCTTGGGCTATAATCTTTTGAATTCGCCATCGATGATTTCTTAACCTCTTCTACACG
GGTAGGATCACATTGGTATTGAATATTGATTGACTGCGTTGCCGTAGGATCCCGTTGAAG
ATTAGCTCCTACTTGAACGCCATAAGCCGCTCCTGCTTTTTCTCGTACTTCTTCGGTAAA
GCGCAATTGAAGCGAGGAAACAATAAAATCAAAATAATTCGCATTCGATACCGAATACGG
AATTTCTTTTTTGTATGATAGCATCACGAAGGCTTTCTTCTCGGTCATTGCTACTGGAAT
CGTTTTTTTTGTGATTCCTTTAGGGAAATAATCGCCTCGATCTTTCCATGAGGTAGCCTG
ACTATTTGCGGGTAAGGTTGCCAAATATTTCTCTACTAAACCCTTGAGTTTGTCCTTATC
GATATCGCCCACAAAATAAAAAACATAGCCTCCCGCATCTTGGTAATACTCCCGATACAG
TTGCTCCATTTTTTTCAAATCAATTTGATCTAAGTAGGCTTTGTCGAACAAATGAACTCT
CGGATTGTTCTTATTTAAAATCGTGGTAACCGAATCTTGAATTATTTTTTGAGGCGTAAT
CACTTGTTGCTTCAAGGCATCGTATTGCTTTTGCATAATAAGCTGATGCACTTTTTCATC
AAATCGAGGTTTTACATACAACAAATGCACCAATTGCAGTAGGTTTCTACATCCTTAACC
TGAGTTCCTCCATTAATATTATTGGATAATGGTTTAGATTCAATGCCTACACCTGCCGTA
TTTCCTGTTAGAAGTTGCTGAAACGTAAGCGGGTCGTGGTCTCCTAATCCGTAAGACAAC
AATAATTAGGTAACTGCTCGGCATTAATCAAATCTTCGTTTTTTACAAGCGATAAGCCCC
CCATTTTTTTGGCATTAAGTAACAATTCGCCTGGATTGTAATTGTTCTTTTTATACACCA
CTTTTACACCATTGGAGAGTGTCCACTCTTCGGCATCAAAAAGAGGGATTTTTTTTACTG
CCGTTACTTTTCCAGGTTTCAAATCGAGAGTAACAATTTGACATTGGTGGCTTTCTCTTT
CAACTTATCTAAATTCTTGGTGTTTTCTACCCCTTCTATTACAGCAATGATTGCCTCTTT
GCTCAAGAATTTGTCCTTGTCAGGACCTGTAACAACTATCACTCTGTTTTGAGTTGTGTA
CCAGTCTTTCAATAAATCATTGATTTCTTTGATAGATACTTTACTCAAGATTTCTTTAAC
AAAATCATTCACAAACTCAATGCTCGGCATCGGTGCGTTTATCAAGAAGTTGTTGATATA
ATCTGGAATAAAAGATTCATTGTCTCGCTTGTCTCTTTGTTGGTAGCTGGTTTGAAAACC
AACGATTAGATTGCTTACTACCCCGATCCAATTCGTCTTGATTGAACCCATTGCGACGAA
TGTTTTCATTGATTTCATACGCTTTCGTCACAGCTTCTAGCTCTTGTCCGTTTTTGGGAA
CAATACTAATACTGTACGTGGAATAGCCATTTACCAAAGGAGCATTCCCTATACCCACAT
[truncated: 2,747,978 more chars]
