# Supplementary material for: Tracing animal genomic evolution with the chromosomal-level assembly of the freshwater sponge Ephydatia muelleri
Source: Nat Commun. 2020 Jul 27;11:3676. doi: 10.1038/s41467-020-17397-w (PMC7385117; doi:10.1038/s41467-020-17397-w)
Supplement: Supplementary file 5 — Supplementary Data 1 [file 41467_2020_17397_MOESM5_ESM.zip › Suppl_Data_1_Flavobacterium_sequences/Scaffold_153_nucl_seq_predicted_genes.fa]

>Scaffold_153;HRSCAF=192_1 # 1 # 2475 # 1 # ID=1_1;partial=10;start_type=Edge;rbs_motif=None;rbs_spacer=None;gc_cont=0.274
AAATTTGTTTTAAGAATTGATTTTATCGAGAATCACTCCCTCTTTTTTAAACCCAGAAATTTTCTTAATG
AAACTTTTTTTGAAAAAGTTTTAACTTTTTATAATAACTTAGATAAAATTGATTTTATTATTCCAAAATC
ATTGTCGAAGAATGATTATTGTTGGGTTAATCAACTTGAATATAAAAATGAATTTTCAACAAAAGAAGAT
GTTGATGCGTTTTATAACAATCAAGGAAAGTTGCTTTTTATCTTCCACTTACTAGGTTCGGCAGACATTA
TACCTGACAATTTAATCGTTTCTAATAACATAGCAGGATACTTTGATTTAGAATGCCTAATTACCAAGCC
CAAGTATCTCGAAAAAGAAAGTGTTACCTATATGTTTGAAGAAAGTGTTATGAAGATTGGAATGTTACCC
GATTGGATGATGAATAATAATTTTGAAAGAGACATTTTGTCTTCTACATTTTTTGAACTGAACTCTCAAA
CAATACGGTCAAAGGTTTGGAAAAAAACCAAATCAAATTTTGAATATATTGATTCGTTTGAAACTTTTTC
AGAAGAACACGACAAACATTTGCCAAAAACAAACAACAAACTTATTGAATTAAATGAGGACTTACTTGAT
AAAGTAGTAACCGGTTTTACAGATTTATATAACTTAACTATTAAAAATGATGGAATAGTAAAAGATTTTT
TCATTGCAAACTCAACTTTTTCGAATCATAAATTTAGGATTATTTTACATTCTACCTCAATATACTCTTT
GCTATATAGAGAAGTTAATATTCCTGAATATTTGCAAAACACAAATGAAATTGATTTAGTTATTGAAAAT
CTTGTAGAAATGACAAAAACAGATAATTACTTCATTGATAAAACGAAATTATCTCAATCAATTAAAAATC
AAATATTTAATCTAGATATTCCTTATTATTGGTTTGACATAAAAGGGGTTTTATATGATGGCAATAATGA
AATTATTAGCAATGATTGGAACTTTAATCCCTCTGGATTTATTATTGAACGGTTAGAGAATTTGTCCAGT
TCCAATTTAAAATTTCAAACAGAAATAATTAAAAAATCCTGTATTTTTGCGTTAGAAATGAAGGGTTTGT
ACTCTGGAAAAGATAAATTTTTAAATTCAGAAGTAACTATTTTTCCCAACGAAATAAATGAAACCAACAG
AATTGACACTATAAAATTAAAATTACTAAATTCAGCAATAAAAATTGGAGAAACCTTAAATGACAATTTT
TTTCAGATAAATGACAAAATTAATTGGATTTCTAAAGTTAGAGATCCTGCGGATGGTAGATATGCTATTT
CACTACTAAATTATGATTTATATGATGGACAGTCAGGTGTTGGATTGTTTTATTTATATCTATATAAGTA
TACCACAATAAGTATTTATAAAGAAAATGCAATAAAGATATTTAAACAAATTGAAGGTGCTACAATTTCT
ATGATTAAAAGTGGGTACTATGATAACGTATCAGAAGATTATTTAAATAATTTTCCGATATCGCCGTATT
CTCATCTCATGAGTTTTGTGTATTTGAGTACTCATGTAAAAGAAATTTTAGGGGAGGGATACGTTAACTG
GAAAGCTATTGATACAATTTTTGACCAGATTAATTTAATTTTACCAAAAGTAAAAAATTGTGACTACCTA
ATTGGTTTGTCTGGTTTGGTAGATTTTTTAATTAATATGAAGAATGAGATTACAATAAAAGACTTGATTA
TCAAGATAGATGAAATTATTAAAACTTCTTTAATTAAAATTTCTGAGGAAGCTATGGTCGATTTAAATTA
TGCGTCTTGGATTTTTAATGATTCTGGGAATGAAAGTAAAAATAAATTGGGTGGCTTTTCTCATGGAACG
GCTGGAATATCCTATGTTTTATTTAAAGCAATGTCGCATACAAGGGATGAAAATTTAAGAGACACAGCAA
AATTAGCTTTAAATTTTGATAGAAGCTTTTATAATAAAAAAATTAATGGTTGGCTAGATTGTAGAGATTT
AGGAGAAACTTCTGATTCAAGTTCTTGGTGTCATGGCTCAGGAGGCATAGGTTTAGGACGATTACTGACC
AAACAATACTATAATGATGATTTGCTTGATAAAGAAATAAACATTGCGAAGAATAATCTTATTAATAAAG
GTCTTTCGGGAAATCAATGTATATGTCATGGAGACTTTGGCAACCTTGAAATTTTAAAAGCTTTGAATAA
TGATAAAGAGACTGATAATTATATTTGGGATTATTTAGATAAATTATGTGATGAGTTTAATCAAAATAAA
AAATTTAATTGTGGAGATGGGGGGCAAATGGAGTTATTAGGATTGTTTATGGGATATAGTGGCTTTGGAT
ACCAAATGTTACGTTTTTTTGATTGGGAAAATATCCCAAGTGTTTTATGTTTAGAAACCCCAAATACTTT
AAATTATGAGTTGCATAAAAAATAG
>Scaffold_153;HRSCAF=192_2 # 2456 # 3202 # 1 # ID=1_2;partial=00;start_type=ATG;rbs_motif=TAA;rbs_spacer=3bp;gc_cont=0.269
ATGAGTTGCATAAAAAATAGTTTTATTACACTACTGTTCCTGTTAAGTTTACAATCGTTTTCTCAAAAAA
TTGAAACAAATATTGGGGGAGGAATTGATTTAAAAAACGAAGATGTCAATACTATTTTCAATTTATGGAA
GAATTATTTGGCTTCAAATCCTGATTCTATATTTGATAACCCTTATTGGAATGATTCAGAAAAAAAGAAA
TATAAAAGTTATGATCTTTTAAAATCAGAAGGGTTTTTGAGTCCATCGCTTTACGCATTAGAGCCATCGA
ATACAGTCTTGTATATTAAAGAATTTGGTAACGACTATATTATTCACTCCGAATATTATTGGATTAATGA
AAAAAGTGAGTTTAGTCCATTGGCAATCACTGATGTAGTTGCAAAAAAAGAAAATGGAATATTTAAACTA
TACAATTACTTACCTTATTACACTATAAATTGGAGAAGTAAACAAATTGGTATGATTAATTATTATTATC
ACGATGATTATGTATTTGATGATGAAAATGCCAAAAAGGCAAACGCTCTTTTGCAAAAATTAAATAAATT
ATTTGATTTAGATAGTAAAAATATGACTTATTATATAGCAAGAAATTGTGACGAAATACACAAAATGAAA
GGTTACGATTATGTAGTCTCTATGGGAAGAACACCAAGTTTGTGTCGTTTTACAGACACAAATAACAACA
TTATATATTCAATTGATAAATTGGTGAATATGATATACATGAATTAA
>Scaffold_153;HRSCAF=192_3 # 3215 # 3370 # 1 # ID=1_3;partial=00;start_type=ATG;rbs_motif=TAA;rbs_spacer=12bp;gc_cont=0.224
ATGCTAAATACAACAAAGCTAATTATTTATTATTATGTGGATTGGCTGTTTATACAAATGATAAATCTGG
TTTTTTTGGAAAATCTTTTATTCATTATGTTGATAGAATTCAAAAATTTATTGCAAGAAATCCAAAAGTT
GATTTATTTGATTTGA
>Scaffold_153;HRSCAF=192_4 # 3647 # 3976 # 1 # ID=1_4;partial=00;start_type=TTG;rbs_motif=TAA;rbs_spacer=14bp;gc_cont=0.291
TTGAAAAAATTCCCTATTTATTTACAAACCGAATTCAAAGACTGTGGGCCTACATGTTTGAAAATCATTA
CAAAACATTATGGAAAATCATTAAATATATGTAAATTAAGAGACTTTTCCGAAACTACTAGATTAGGAAG
TAGTTTATTATATTTAAGCAATGCTGCTGAAAAAATTGGCTTTAGGACAATTGGTGCAAAACTCAATATA
AACAAATTAGAAGAAGCTCCTTTACCTTGTATATTGCATTGGAACAAAGTACACTATGTAGTACTTTATA
AAATAAAAAGGGTGTTTATTCTATTTCTGACCCAGCTATTGGACTATTAG
>Scaffold_153;HRSCAF=192_5 # 4057 # 4626 # 1 # ID=1_5;partial=00;start_type=TTG;rbs_motif=None;rbs_spacer=None;gc_cont=0.300
TTGGAACCAACACCAAAATTTTATCAAACAGAATTTGGAAGTGAAGATAAAAAAGGATTTGGTTTTGGTT
TTTTATTCAAGTATATTTTAGCCTATAAATCATTTATAATTCAGATAATTATTGGTTTATTTGCAGGTAG
TTTATTAGAACTTATCTTTCCGTTTCTTACTCAAAGTATCGTTGATATAGGTATTCAGAATCAAAACATC
CATTTTGTTTATCTAATTCTGTTTGCGCAACTATTCCTTTTTGTAGGCAAAACAGGATTAGAATTGATTC
GTAGTTGGATTTTACTGCATCTTTCTACTCGCATAAATATTTCGTTAATTTCTGATTTTTTTATTAAATT
AATGGATTTGCCTATTTCTTTCTTTGATGTTCGTATGACTGGAGACATTATGCAGCGCATCAATGATCAT
CATCGCATTGAGCGAATATTAACCACTTCGTCCCTAAGTGTTTTGTTCTCGATAATCAATATGTTCATAA
TGGGAGGAGTTTTAATGTATTATAACTTATCCATTTTTGCTGTGTTTTTACAGGAAGCTTTTTATATTTC
CTGTGGGTAA
>Scaffold_153;HRSCAF=192_6 # 4583 # 5701 # 1 # ID=1_6;partial=00;start_type=TTG;rbs_motif=TAA;rbs_spacer=11bp;gc_cont=0.337
TTGCTGTGTTTTTACAGGAAGCTTTTTATATTTCCTGTGGGTAATTTTATTCTTGAGTCGCAGAGAAAAG
CTAGACTACAAGCGTTTTTCGGAGGTTTCACAAGAACAAAGCAAAGTAATAGAACTTATAAATGGTATGC
AGGAAATAAAACTTCACAATGCCGAAAAACAGAAACGTTGGGGTTGGAATATGTACAGGCAAGACTCTTT
AAGGTTTCTATGAGAGGTTTGGTATTAGAGCAAACTCAAAATATAGGCTCTAATTTCATTAACGAAATAA
AAAATACTATAATCATTTTTCTTTCGGCAAAACTAGTTATTGATGGTCAAATTACTTTAGGAATGATGCT
AGCGATAAGTAGTATTGTGGGTAGTTTGAATGGTCCAATTGTTCAACTTATCAATTTTATTCGCGAAGCT
CAAGATGCCAAAATATCATTAGCTCGTTTATCAGAAATCCACGAAAAAGAAGATGAAAGCCAGCAAGAGG
AAACGCAAATAGACGACATTCCTAGCAGCACTGATATTTTGATTAAAAATATGATTTTCAGATATATTGG
TTCAGATGCTCCTGTTTTAGAAGACCTAAACTTAACAATACCTGCTAATAAAATTACTGCGATTGTTGGC
ACAAGCGGAAGCGGTAAAACTACTTTAATGAAGTTGTTATTGAAGTTTTATGAACCGAATAGTGGTAATA
TAAGTCTTGTAACGAAAAAAGAAGGGATTGCTTCGACAGACTTGAAAAATATTGCTCAACGAACTTGGAG
ATCACATATTGGAACTGTAATGCAAGAAGGGTATATTTTTAATGATACCATTGCCAATAATATTGCCATT
GGGGTGGATATTATTGATAAAAAACGATTAGTTTATGCTGCTAATGTGGCGAATATCAAGGATTTTATAC
AAGATTATCCTTTAGGTTATAATGCTAAAATTGGAATGGAAGGTGTCGGAATGAGTACAGGGCAAAAACA
AAGATTACTAATTGCTAGAGCCGTTTATAAAAATCCAGAAATGTTGTTTTTCGATGAAGCGACGTCAGCT
CTAGATGCTAATAATGAAAAAGAGATTATGCAGAAATTGGATGTTTTCTTTAAAACAAAACCGTTGTAG
>Scaffold_153;HRSCAF=192_7 # 5728 # 5856 # 1 # ID=1_7;partial=00;start_type=ATG;rbs_motif=None;rbs_spacer=None;gc_cont=0.302
ATGAATGCCGACCAAATTGTAGTTTTAGAAAAAGGAAAAATTGTTGAAACTGGAAATCATAAGGAGTTAG
TGAAATTAAAAGGGAGTTATTATGAATTAGTTCGTAATCAGTTGCAGTTGAGTAGTTAA
>Scaffold_153;HRSCAF=192_8 # 5955 # 7169 # 1 # ID=1_8;partial=00;start_type=TTG;rbs_motif=None;rbs_spacer=None;gc_cont=0.300
TTGGATGATTCGGTGGGGTTCGGTCGTGATTTTATTAATCTTGTGTTCTCTTTTTTTGCTTCTTGGATGC
TCAAATATCCTGATATTATTTCAACTCCAATTATTATTACTACCAATATTCCACCTGAAAAATTGGTTAC
TAAAATGTCTGGAAAAATTGAAGCAATTTTAGTGAAAGACAAATCAACTATTCTGAAAAATACACCGCTT
GCAGTTATTGAAAATTCAGCTAATTATAAAGATGTTTTTTTATTAAAAAGCATTGTAGATACTCTAAATA
TTGACAGAAGTACATTCCCTTTTAAAAAATTAAAATCGGCTCAATTGGGAGAAATTGAAAACTTCTTTGC
ATTGTTTCAAAAAGAAAGTATTGCTGATGATTTGAATGCTAAATTGCAACCCTATCGAGTGGAAGGCATA
GCTCAAAACTATGAGGCCATACAACTAAAAGAACGATTGAGCTTGTTAGAATCACAAAAAAGCAATAACC
AAAGCGAATTGTTTTTGCAAAAAAATGATTTAGATCGATATGATGGATTATTCAAAAAAGGAATTATTGC
AACTCAAGAATTAGAAAAACACAAATTAGCCTACCTGCAAGTTGAACGAAATTATAAGAGTTTATTGAGT
ACCATTTCACAATTAAAATCATCCTTAAATGAACTCAATAAAAATAGTAAAACTACTCAAATTAACGAAA
ATGAAGAGAGTGTAAACTTGCAACGTAATGTAATTCAAGCATTTTACGGACTTAAAAAAGCGATTAAAGA
TTGGGAATTAAACTATGTTTTACGCTCATCAATTGATGGAAAAGTTAGTTTTTTGCAACTTTGGGCGAAA
AATCAAACTGTAAATGCTGGAGACAATGTGTTTGCTATAATTCCAACAAATAACAATGGTTATATTGGTA
AAGTAAAAGCTCCTGCGCAAAATTCTGGAAAAATAAAAATTGGGCAAACGGTTAATATTAGATTAGCAAA
TTATCCTGACCGTGAATTTGGAATTATTAAAGGAAAAATAAATGCTATTTCCTTAACGCCTGATAAAGAT
GGTAATTTATTGATTAACGTTTCGTTACCAAAAGGATTGAAAAATTCGTATAAAAAACAAATTGTTTTTC
AACAAGAAATGTCAGGAACTGCCGATATAGTAACCGAGGATTTACGTTTGATTGAACGATTATTGTATCA
GTTTAGAGATGTTTTTAAAAGATAA
>Scaffold_153;HRSCAF=192_9 # 7277 # 7687 # 1 # ID=1_9;partial=00;start_type=ATG;rbs_motif=AAAAA;rbs_spacer=9bp;gc_cont=0.367
ATGAACTATTACATTGTCATTCCTGCTCATAACGAAGAAGTATTCATTGCTTTGACGCTGCAATCCTTGA
TTTCGCAAACGTTGTTGCCCAAAAAAATAGTTGTGGTCAACGATAATTCTACGGATAAAACGGCCGAAAT
TGTTTTGGCTTTCGCCAAAGAAAATCCATTCATTTCTTTAGTAAATAAAACTTCCGAAGCGATTCACATG
CCCGGCAGCAAGGTTATTCAGGCTTTTTACAAAGGGTTTGAAACCTTAGACAACGATTATGATATTGTTG
TAAAACTAGATGCCGATTTAATTTTACCCAATAATTATTTTGAACGCATTGTCGCTATTTTCGAGAAAGA
TTCAAAAGTGGGAATGGCTGGCGGATTTGCCTATATCGAAAAAATGGCGATTGGATTTTAG
>Scaffold_153;HRSCAF=192_10 # 7777 # 8124 # 1 # ID=1_10;partial=00;start_type=ATG;rbs_motif=AAA;rbs_spacer=6bp;gc_cont=0.356
ATGGGTTGGGACACGGTCGACGAATTATTAGCCAAATTTTATGGTTGGAAAGTGATTACAGATGAGAGTT
TAAAGGTAAAACATCTCAAGCCAACAGGTGCTAACTACAACAAAACCGCCCGTTACAAACAAGGGGAGGC
TTTTTACACTTTGGGTTACGGATTTTTCATAACTGCAATTGCATCGGTAAAACTGGCAATGATGAAAAAA
AGGCCTTTGCTTTTTTTAGATTATATTCAAGGTTTTAGGAAGGCAAAATCAGCCAAAACCCCATTATTAG
TTACCGAAGAACAAGCTAAATTTATCAGGAAATATCGTTTAACAAAAATGAAAGAAAAGCTTTTTTAA
>Scaffold_153;HRSCAF=192_11 # 8227 # 8970 # 1 # ID=1_11;partial=00;start_type=ATG;rbs_motif=TAAA;rbs_spacer=6bp;gc_cont=0.347
ATGCTTCTCCGTTATTTATCTCAGATAGGAAAATACTTTTTGATGTGGAAAGAAATTTTCAACAAACAGA
CGAAATGGTCTGTAATGAAAAATCTTATTTTCAAGGAGATAGATGATTTAATTATTGATTCACTCGGAAT
TGTGGCTTTCATTTCTTTTTTCGTGGGCGGTGTTGTAGCCATACAAACGGCACTAAATTTGACTAACCCG
TTAATTCCTAAATATCTTATTGGTTTTGCGACTAGACAATCTATCATTTTAGAATTTGCACCTACCTTTA
TTTCTATTATTATGGCGGGAAAAATGGGTTCGTTTATCACGTCGAGTATAGGAACCATGCGTGTTACCGA
ACAAATTGATGCTCTAGAAGTAATGGGAGTAAACTCTTTAAATTATTTGGTTTTTCCAAAACTAATGGCG
TTGTTATTATACCCCTTTCTTATAGGAATTGCTATGTTTTTAGGGATTTTGGGAGGTTATATTGCTAGTG
TTTATGGGGGGTTTGGCAGTAGTGCTGATTTTATCGATGGATTGCAAAAGGAATTTATTCCCTTTCATAT
CACATACGCCTTTATAAAGACTTTAATTTTCGCTTTAATCCTAGCCACAATCCCATCATTTCACGGCTAT
TATATGAAAGGTGGTGCACTCGAAGTAGGAAAAGCAAGTACGGTATCGTTTGTTTGGACATCGGTCATGA
TTATTTTGATGAATTATATTTTAACCCAACTCCTTTTAACCTAA
>Scaffold_153;HRSCAF=192_12 # 8970 # 9731 # 1 # ID=1_12;partial=00;start_type=ATG;rbs_motif=TAA;rbs_spacer=4bp;gc_cont=0.345
ATGATCGAAGTAAAAAATATAGAGAAATCGTTTGGCGAGAGCAAGGTTTTAAAAGGAGTCTCGACTGTTT
TTGAAACTGGAAAAACCAATTTAATCATTGGTCAAAGTGGTTCTGGAAAAACAGTTTTATTAAAAAGTTT
GTTAGGAATTCATACTCCAGAAGTAGGCACAATCTCATTTGACGGAAGAATATATTCTGAATTAACTCCT
GATGAAAAACGGGAATTACGCACCGAAATTGGGATGGTTTTTCAAGGAAGCGCTTTATTCGATTCGATGA
CAGTCGCAGAAAATGTAGGTTTCCCATTAAAAATGTTTACCCATAATTCTAAGTCAGAAATTCAGGATCG
TGTCGATTTTGTATTAAAAAGAGTCAATCTTGTCGATGCACACAAAAAGTTACCTTCTGAAATTTCAGGC
GGAATGCAAAAACGTGTCGCCATTGCTCGTGCCATTGTAAACAATCCGAAATATTTATTTTGCGACGAAC
CTAATTCTGGTTTAGACCCCAATACCGCCATTTTGATTGACAATTTGATTGGAGAAATTACCGAAGAATA
CAATATTACAACTGTGATTAATACGCATGACATGAACTCGGTAATGGAGATTGGTCAGAATATTTTATTC
TTAAAAAATGGTCTAAAAGCTTGGCAAGGAACTAAAGAAGAAATTTTTAGAACCAACAATGAAGCCGTTG
TTGATTTTGTTTATTCTTCCAATTTATTTAAAAAAGTTCGAGAAGCCTATCTAAAAGGGTAA
>Scaffold_153;HRSCAF=192_13 # 9744 # 10151 # -1 # ID=1_13;partial=00;start_type=ATG;rbs_motif=AAAA;rbs_spacer=13bp;gc_cont=0.324
ATGAGTGCTTTGTTTTTAAAAGGATTGAAAAAGTATAACACAGCCGAAGAAAAGATTTTTATCGAAGAAA
ATTATGCATTTGCCGAAAACATTTCGATTGATTATGCCATAATGGAAAATGCCAAAAATGTTTATGTTCT
TCCTGCTACTTTCGACTGGAATGATTTAGGAACTTGGGGCTCATTACATGAAAAAATGCCAAAAGACGAT
GCTAATAATGCCGTTGTAAATGCCACCGCTTTGCTGAATAATTCATCAGGGAATATCATTAGTGCATCAA
AAAATAAATGGGTAATTATTGACGGTCTCGAGGATTATATTATTGTTGACAAGGATGATGTTTTGTTAAT
TTATCCAAAAAGCAAAGAACAGGATATAAAAGAAATTGTGTCGGGTTTGAAAAGATAA
>Scaffold_153;HRSCAF=192_14 # 10295 # 10801 # -1 # ID=1_14;partial=00;start_type=ATG;rbs_motif=None;rbs_spacer=None;gc_cont=0.371
ATGAATAAAAATTATTACGCAATATTAATGGCTGGTGGCGTTGGCTCCCGATTTTGGCCAGTAAGTACAA
CTGAATTTCCAAAACAATTTCACGATATGCTGGGCTCTGGAGATACTTTAATCCAGAAAACCTTTAGCAG
GCTCGCAAAACTAATCCCGACTGAAAACATCCTGATTTTAACTAACGAAAAATACAATTCAATTGTTTTA
GAACAATTACCTATGGTTAAGCAAGAACAGGTTATTCTTGAGCCAGCAATGCGAAACACAGCCCCTTGTA
TTTTGTATGCTTCTTTAAAAATTCAAAAACAAAACCCTAATGCGGTTATGGTTGTTGCGCCAAGCGATCA
TTGGATTGAAGACGAAGTGGCTTTTGCCGAAAATTTACAAAAATGCTTTGATTTTTGTTCTAACGAAAAT
GCGTTGATGACCCTTGGGATTCAGCCTACTTCCCCCAATACTGGTTTTGGCTATATTGAATATGACAAAA
AGATGCTAATGCAATAA
>Scaffold_153;HRSCAF=192_15 # 10849 # 11448 # -1 # ID=1_15;partial=00;start_type=ATG;rbs_motif=None;rbs_spacer=None;gc_cont=0.363
ATGAGCGAAACCCTTTCAAAATATCTTCCCGAACAGGCCGTGAAACCCGTTTTTGAACTGATTGTAGTCA
ATCAAGTGCATCTCAAAATCGTGAACGAACGCGTGACTCGTCATGGCGATTACCGAAAAGGATTAAGTGG
GAAACACGAGATAACAGTTAATGCCAGTTTGAATAAATACAAGTTTTTGATAACATTGATTCACGAAATT
TCGCATTTGGTTGCTTTCGAAAAATTTGGAAGAAATATCAAACCACACGGAAACGAATGGAAATATACTT
TTCAACGGTTGATGATTCCGTTTATTCGCCCTGAGATTTTCCCCAATCATTTATTACCTTTGCTGGCGCG
ACATTTTAAAAACCCATCTGCTAGTAGCGATACAGATGCCAGATTATCCTTGGCTCTCAAACAATTTGAC
GAACAAAATGATAAAAGCCATATCTTTGAAATTCCTTTCGGTAGTGTTTTTAGAATTTACAATGGAAAAA
TTTTTAAAAAAGTGGCACTAAGAACCAAGCGTTTTGAATGTTTGGAAATAAGTTCGGGGAAAATTTATCT
CTTTAACCCCAATGCTGAAGTAGAATTATTACCGAGTTAA
>Scaffold_153;HRSCAF=192_16 # 11497 # 11874 # -1 # ID=1_16;partial=00;start_type=GTG;rbs_motif=AAA;rbs_spacer=11bp;gc_cont=0.421
GTGAATGTTTTTGGCGTGGCTAATTTGACTCGTGTTTGCTTGCCTCATTTGCAAAAAGGAAGCCACGTGG
TTACCATCAGTTCGATGGGAGGCATTCAAGGAAGCCTAAAATTCGCAGGATTGGCGGCTTACAGTTCCAG
CAAAGGAGCGGTTATTACCTTATCGGAATTATTGGCAGAAGAATATAAAGGCAGCGGAATTTCCTTTAAT
GTTCTGGCTCTTGGGGCTGTTCAAACCGAAATGTTGCAAGAAGCTTTCCCAGGTTATGAAGCACCCATTT
CGGCAAAGGAAATGGCTCATTATATCTTTGACTTTGCTTTGAACGGAAACAAATATTACAACGGGAAAGT
ACTTCAAGTTTCATCTACCAATCCGTAA
>Scaffold_153;HRSCAF=192_17 # 11871 # 12173 # -1 # ID=1_17;partial=00;start_type=ATG;rbs_motif=None;rbs_spacer=None;gc_cont=0.356
ATGAAAAACATCATCATTACGGGAACTTCCAGAGGAATTGGTTATGAATTGGCTTTACAGTTTGCCAATG
CCGGACACAATGTATTGGCTATCTCTAGAAAAACACCTCAAGCCCTTATCGAAAATCAAAATATCACTTG
CCTTTCCGTCGATTTATCCGATGAAACCGAAATGCAGAAAGTAGAAAGTTTTCTTTCTCATTCTTGGAAG
AACGTAGATATAATCATTCATAATGCAGGGGGTTTGTTGCTAAACCTTTTTCAGAAACTTCTCAAGAAGA
TTTCGAAAACATTTATAAAGTGA
>Scaffold_153;HRSCAF=192_18 # 12877 # 13554 # -1 # ID=1_18;partial=00;start_type=ATG;rbs_motif=None;rbs_spacer=None;gc_cont=0.307
ATGATAAAACTCAAGAACATATTCGTTGGATTTATAGTGAGCTTTCTGGGTTCGCTTCCTCTAGGATATT
TGAATATTATTGGTGTTGAAATTTTTTCTAAATCAGGAATGAATGCTTTAGTTCCTTATTTATTAGGAGT
CATAGTGGTAGAAGCCATTGTTATTTATTTAACCGTCATTTTTTCGAACCAGTTGGCGGAAAATAAAAAA
TTAATGAAGGCAATCGATTTTTTTGCCCTATTTTTCTTTTTGTTGTTGGCTTATTTGTTTTTCGCAAATG
CTAATCAAACAACTAAAGAACATAATTATTTAGAGAATTATACTCAGTATTCTCCTTTTCTTATAGGAAT
GGTTTTGTGTGGATTGAATTTTCTTCAGATTCCCTTTTGGATGGGTTGGAATTTGTATTTAATGAATGCA
AAATCCATTTCATTAGCTCAAAAACTCAAATTTTATTATATTCTTGGAACATTAGTAGGAACTTTTTTTG
GAATGCTAGCAATAATAGTATTCTTAGATTCCTTGTCCCAAAACACCCTGTCTTTTTCGAAATACATTAT
GCCAGTTGTTATTCCGCTGTTTTTTGTGGCTTTGGCTTTTATCCAAATGGTCAAAGTGTATAAAAAGTAT
TTTAAATCAAAAGAACCTAACCTCGGGATGTTAATACTCCTTGACTAA
>Scaffold_153;HRSCAF=192_19 # 13747 # 14238 # -1 # ID=1_19;partial=00;start_type=GTG;rbs_motif=None;rbs_spacer=None;gc_cont=0.370
GTGCGGTATCCGGATCAAAAAACGGGAAAAATAACCGGAATTGTTTCTAAAGAATTTATGATTCTTACTG
GCGATGGGGTTTCGACTATCGAGGAATTGATTAAAAAAAATCCGCGTTATGAATTGCAATTAGCCACCCT
TAAATTAGAATACGGCAATAAATTATTAGAAATTTTACCCAAAGGAGAAAAGTTAAATATGGTGCCTTAC
GGGAATCATGCTCGTGGTGCAAAATTTATCGATGGAAGCCATTGGATTAGTCCAAAATTGACCGAAACCA
TTAACACCATTTGCATTCAAATTCCAGAGTTTTATTTTGGAAGATTAGACGTTATGTATACCTGCTGGGA
GGAATTAGAGCGAGGCGAAAATTTTTCAATAGTTGAGTTAAATGGTGCTGCTAGCGAGCCAACACACATT
TATGATCCAAGGCATTCTCTCTTTTTGCTTGGAAAGAACTCGCGCGACATATTAGGTATATGTATGAAAT
AA
>Scaffold_153;HRSCAF=192_20 # 14250 # 14516 # -1 # ID=1_20;partial=00;start_type=ATG;rbs_motif=TAAAA;rbs_spacer=15bp;gc_cont=0.322
ATGGAATCTAAAAAAGCAATTTATAACCTGATTCCACAACAATATTATCCAAAAACCGAGTTAGTTATCG
AGAAAACTCCGTTAGAAGAAATACTAAAAACGATTCAAAATTCAGGCATAAAATATCCGCTTATTGCCAA
GCCAGACATTGGGTTACGGGGTTCGGCAGTTAAAAAAATTCACAATCCAGAAGAACTACAAGCTTATAAT
ACCAAAGCTAATTTTGATTATGTAATCCAAGATTTAATTCCTTTCGAAATGAAGTAG
>Scaffold_153;HRSCAF=192_21 # 14707 # 15417 # -1 # ID=1_21;partial=00;start_type=ATG;rbs_motif=None;rbs_spacer=None;gc_cont=0.364
ATGTGCACAGTAAGTTTTGTTGCGGCAAATGGCAAAACAATTATCAGTTCGAATCGGGACGAAAAAGTCC
TTAGACCAAATGCCATTGAACCTCGAAATTATTTTTTAAATAACAAAAATATTATTTTTCCAAAAGACCC
AAAAGCTGGAGGAACTTGGTTTGTGGTTGACGAAAAAGGGACGGTTCTGGTTTTGTTAAACGGTGCAAAT
AAAAAACACCAAGTGCAACCTCCTTATCGAAAAAGCCGCGGATTGATTGTTCTGGACATGATTAGCAACT
CATCGCCAAAGGATTTTTGGGCAGAAATCGATTTGGAAAACATCGAGCCCTTTACCCTAGTTTTATTCCA
AAACGGTGCGCTTTTTCAACTGCGTTGGAACGGATTAGAAAAGGAAACTACGCCATTGAATGCCAATAAA
AATCACGTTTGGTCATCAGCAACTTTATATCCAATGGCAATTCGAGAAAATCGTGCAGAATGGTTTTACA
CATTTTTAGAATCGAATGCTGAAATTTCGGAAGCAGAAATGCTTCATTTTCATCGTTATACCCAAGAAGA
AAATCAAGAAAATGGATTGGTTATCAATAGAAAAGGAGAGCTAAAGACTTTAAGTATTACACAATCTGTT
ATCGAAAAAAACAAAGTTGCTATCTTGCATCACGATTTGGCGGCTAACAAAGATTTCGAAACTTCTTTTA
TAATCATTTAA
>Scaffold_153;HRSCAF=192_22 # 15405 # 15893 # -1 # ID=1_22;partial=00;start_type=ATG;rbs_motif=TAAA;rbs_spacer=9bp;gc_cont=0.342
ATGTTGCTATCTTCCATAAATAATAATCTTGGAGAATTGATTGATTTACTTCATCAATTGTCTGATGCTG
ACTATTCAAAACCTTGCCCTCAATTAAGTAATGCAAGCATTGGTGAGCATACACGCCACATTATAGAATT
GTTTCAATGCCTCGAAAATCAGTACACATCTGGAATTGTAAATTATGATGACAGAAAAAGAAATATTCAA
ATTCAAACAGATACTGATTTCGCCATCCAGCAAATTGTTGCTATTCAAAATAATTTAGATAAGGCCAACA
AAAAAATCCTTTTACAGCAAATGATTGACGGCAACCAGATTAATACAGAAAGCAATTATTTTCGGGAATT
GCTATACAATTTTGAGCATTGCATCCATCATCAAGCCTTGATAAAAGTCGCTATTTTCCAATGTGAGTCT
ATTGCAGTCGATGACAATTTTGGGGTAGCCCGTTCCACAATCGAATATCGGAATTTATGTGCACAGTAA
>Scaffold_153;HRSCAF=192_23 # 15974 # 16279 # -1 # ID=1_23;partial=00;start_type=ATG;rbs_motif=TAAAAA;rbs_spacer=9bp;gc_cont=0.379
ATGAAAGCACTACCTTGGATTCTACGAATAGTTTCGTCCGTAATTTTACTGCAAACTTTATTTTTTAAAT
TTACTGCGGCAGAAGAAAGCGTCTATATTTTTACCACTTTAGGGATGGAACCCTACGGCAGGATTGGCTC
CGGAATTGCAGAATTGATTGCCGTAATTCTAATTTTAATACCGAAAACAACTTTATTTGGAGCTTTCATG
GGCTGTGGTGTGATGCTTGGCGCTATCTTTTCACATCTATTTGTTCTAGGAATCGAAGTACAAAATGATG
GAGGAGAACTTTTATACTGGCCATAA
>Scaffold_153;HRSCAF=192_24 # 16292 # 16600 # -1 # ID=1_24;partial=00;start_type=GTG;rbs_motif=TAA;rbs_spacer=13bp;gc_cont=0.320
GTGAAAGGAAAAAAAGAATTAGCAGCAACTTATCAAGGAGTTAGTTATAATTTTTCGACTTCGATGAATA
AGGAATTATTTTTGAAAAATCCTTCTGGATTTGAGCCGCAGTTCGGAGGTTGGTGCGCGTATGCTATGGG
AGCAAACGGAGAAAAAGTTGAAATAGACCCCGAAACCTTCAAGATTATTGACGGCAAATTGTATTTGTTT
TATAATGCCTATTTTAATAATACTTTGAAAAGTTGGAATAAAAACGAAAATAATTTGAAAGCAAAAGCAG
AATCAAATTGGAATAAAATTTATAAATAA
>Scaffold_153;HRSCAF=192_25 # 16753 # 17352 # -1 # ID=1_25;partial=00;start_type=ATG;rbs_motif=AAA;rbs_spacer=12bp;gc_cont=0.338
ATGAAAAAAATCAGTATCGCTTTGTTCTTTTTATTCTTTTCTTTAATTGCTTCGGCTCAAACGGATTTGC
CTAAGTTACCTACGGGAATTTCCCCTTTGCTTGTAGGAGAAAAAATTCCAAACCTTACCCTAAAGTCAGT
TGATAATACTGCGGTAAATTTATTAGATTTGATAGGTAAAAAAAGAACTGTTTTGGTTTTTTATCGCGGA
GGTTGGTGCCCGTATTGTAATATTCAGTTGTCTGCTTTAGGAGAATCTGAAAAAGAATTATTAGATTTGG
GGTATCAAATTATTGCCGTAAGCCCTGATTCGCCCAAAAATTTGAAAATAACAGACGAAAAGGATAAAAT
AAATTACTTATTATTATCTGATAGTGATGGAGCATTGTCTAAAGCAGTTGGAATTGCATTTCAAGCACCC
GAAGGTTATAAACCTTATATTTCAGCAGGATCCGAGAGTATAAATACTTCTTTCTTACCTGTGCCAACAG
TTTTTATTGTAAATGTAAGTGGCGAAATTCAATTTGAGCACATTACACCAGATTACAAAAACCGAATTTC
GACCCAATTATTAATTGCAGCTGCAAAATCTCTAAAATAA
>Scaffold_153;HRSCAF=192_26 # 17726 # 18106 # 1 # ID=1_26;partial=00;start_type=TTG;rbs_motif=None;rbs_spacer=None;gc_cont=0.362
TTGGTAAATGACATCTCTTTAGGACAACTTACCTATTATAATAAATTAAACGAACGAAGTGCTTTTGCAA
CGAGTTTTCGTTTTTTTGGCTTAGGAAATATTGAATTACGAGAAACTGGAGATCCAAACGAAACTCCAAG
AATAGTCTCTCCAAACGAATTTACTTTTGATGGCTCTTATACTCTAAAATTAAGCGAAAAATTTTCTATG
GCGGTTGGAGCAAGATACATCCATTCCAGCCTTAAAGTAGCCTCCGATACTGGAGATGCTTCGCCCGCAA
GCTCTTTTGCCATTGATGTTGCTGGTTTTTACCAATCAGAAGAAATAGCATACAATGATTTAATGGAAGA
TGGAGAGCTGGATTTAACATTCAAAATTTAG
>Scaffold_153;HRSCAF=192_27 # 18266 # 18646 # 1 # ID=1_27;partial=00;start_type=TTG;rbs_motif=AAAA;rbs_spacer=7bp;gc_cont=0.383
TTGAACGGAGACGGAACAATAACTCCTCAAGAAAGATCCCAAAATTTATTAAATTATCGTTCGATAGGAT
GGCTTCCTGGTGTTTTTCAATCCTTTGGAGATGCTCCAGGAGGAACTAGCGAAGAACTAAAAGAATTTAC
ATACGCTACTGGTGTCGAATACTTATATAAAGATGCATTCGCTGTGCGTTTAGGTTATTTTCACGAAAGC
CCATTGAAAGGCGCCAGACAATTTCTGTCTCTTGGAGCAGGTTTCAAATATAGCGTGGTAAAAGTAGATG
TTTCCTATTTATTTTCTGCTTCAAAAGTACCAAACCCTTTAGAAAACACGCTGCGTTTTTCTTTGACGTT
TAACTTTGGCGACAAATATGAGGAGTATTAG
>Scaffold_153;HRSCAF=192_28 # 19116 # 19316 # -1 # ID=1_28;partial=00;start_type=ATG;rbs_motif=TAAA;rbs_spacer=12bp;gc_cont=0.279
ATGGAGTTTAAAATATTAGAAACAGTTTGGGGTAAAACAAACTACATAATAGAAGAAGATTTACCAGAGG
TTGGAGCATATTTGTATTGCTTTGAAAACGAAATATGTATTAATGATTATTTGCAAAACTCAATAGAAGA
ATGTAAAATGTTTGCACTTGAAGAATTTGGAATTCCTATTGAAACTGGAAAGAGAAACTAA
>Scaffold_153;HRSCAF=192_29 # 19609 # 19944 # -1 # ID=1_29;partial=00;start_type=ATG;rbs_motif=None;rbs_spacer=None;gc_cont=0.321
ATGTCGGGGGTAAATCAAGTAGATACTTACTATTTTGATGTCGAAAAATGCAAGCATTGCCCTTTAAAGG
AAGGTTGTTATAAAGATGGAGCCAAGACAAAAACGTATTCGGTATCCATAAAATCAGAATTGCATCAAGA
CCAAATGGCTTTTCAAGAAACAGAATATTACAAAGAAAAAGCAAAACATCGATACAAGATAGAAGCTAAA
AATAGCGAGTTAAAAAATATACACGGTTATGATAGAGCAATATCATACGGTATTACCAATATGCAAATGC
AAGGTGCAATAGCAATTTTTACAGTCAACTTAAAAAGAATACTCAAATTAATGTAG
>Scaffold_153;HRSCAF=192_30 # 19907 # 20164 # -1 # ID=1_30;partial=00;start_type=TTG;rbs_motif=AAAA;rbs_spacer=5bp;gc_cont=0.372
TTGATTGTAGATACCATTATTGGCGACGGAGCTTATTCTGGAAAAGAGAATCTTAAAATTACAACTGAAC
AAAACATAAAAATAGTAGCGCGTCTAAATCCATCTATAACCCAAGGCTTTAGGAAAGATGAAGATAAATT
TGATTACAATAAAGATGCCGATAGGTTTGTTTGCCCAGCAGGGCATTTAGCAATACGAAAAGCGCGCCAA
GGCACTAAAGATGTCGGGGGTAAATCAAGTAGATACTTACTATTTTGA
>Scaffold_153;HRSCAF=192_31 # 20109 # 20267 # -1 # ID=1_31;partial=00;start_type=ATG;rbs_motif=AAA;rbs_spacer=12bp;gc_cont=0.409
ATGACCGAAGAGCGCATCATTACCGCGGCTGTAGTTACATCTGGAGAAAAAGGCGATGGACCAGAATTAC
CTAAACTTTTAGAAATCAGTCAAGAAAACGGAGTTGATTGTAGATACCATTATTGGCGACGGAGCTTATT
CTGGAAAAGAGAATCTTAA
>Scaffold_153;HRSCAF=192_32 # 20264 # 21058 # -1 # ID=1_32;partial=00;start_type=ATG;rbs_motif=TAA;rbs_spacer=10bp;gc_cont=0.348
ATGTTAGTACAGCAACAAACAATACAGTTCAGCGAGCATTCCTCTTTATATGATTTAATTATTCCAAGGA
ATAATCTTTTGAGAAAAATTAACGATTTGATAGACTTTTCATTTATCTACGATGAGTTGTTAAATAAATA
CTGCACCAATAATGGACGTATGGCAGAAAGTCCCGTTCGTATGTTCAAGTATTTGCTTCTTAAAACAATT
TACACCGTTTCCGATGTTGATGTAGTGGAACGTTCGCGTTACGATATGTCCTTTAAATATTTTTTGGATA
TGAATCCAGAAGACGATGTTATTAATCCGAGTTCGTTGACCAAATTCAGAAAACTACGTTTGAAAGACAC
CGACTTGTTAAATCTATTGATAAACAAAACAGTAACCATAGCTATTGAAAAAGGAATAATTCGTTCGAAG
TCCATTATCGTTGATGCCACTCATACTTTATCAAGATCTAATCCGTTTTTAGCCATCGATGTATTGAGAG
AACGCTCCAAGTTACTTCGAAAAACAGTATACACCTTTGACGACCAATTCAAAGAACGTATGCCCAAAAA
AAATACCGACAATGATTTAGAAAAGGAGCTGGCTTATTGCAAAGAGTTAGAAAAACGCATAGAAAATGAG
CCGTCTATAAGTTCAATACCCGCTGTGAAGGAAAAATTAAATCTGCTAAAAGAAACCGTAGAAGACACTC
AAGAAAATTTAACCCTATCCAAAGATACCGATGCAAAAATAGGTCATAAATCTGCCGAGAGTTCCTTTTT
GGCTACAAAACTCATTTGGCTATGA
>Scaffold_153;HRSCAF=192_33 # 21160 # 21693 # -1 # ID=1_33;partial=00;start_type=GTG;rbs_motif=AAA;rbs_spacer=6bp;gc_cont=0.433
GTGCGGGAGCGGGGGGCTTTGCAGATGATTGGTGGAGCTGTTGAGACAATTGGAGGAGGTGCTTTTGGAG
CCGCAACTATTGAATCAGGAGTGGGAGGTTATTTAGGCTATGCAGTTGCTATAAACGGAGCTGACAATGC
CTCGGCAGGGTTTATGCAATTATGGACTGGCGAAAGCCAAAACACCCTATTGCACAAAGGAGTAAGAGCT
ACTGCTGTATATTCTGGAGCAAGTTATGACACTGCCGAAAGAGTAGCTACTTATGCAGATATATCGACAA
TAGCATTGGGAGGGTTTGCATCTTATAAGGGGTTTAATAGTTGGGGCGGCATTAAGGCAACAGAACAAGG
AGGTTTAAATGCCGCTAAGGGGGTAAATAAAGTAGATGATGCCGCAAATCTTGCCAAATCTTGGTTAGGA
AAGGAAGCCAAAGTTGTAACAAATAAAGCTGGAGATAATATATTCATGTCAAAAGACGGATTAAGAAAAA
TTCGTTTTGATATAAAAAATCCACATGGAGATGGAGGGTACTGA
>Scaffold_153;HRSCAF=192_34 # 21936 # 23129 # -1 # ID=1_34;partial=00;start_type=TTG;rbs_motif=TAA;rbs_spacer=4bp;gc_cont=0.375
TTGAAATGGAACTCTAACGGCTGGATAAATGCTGGATTAGCAGTTGGCTCTCCTATTGCATCTATAGGAG
CTACCAACTATGTTAACGGCTATATGGAGAATTATGATAAACCTCTACAAATTGGTATTACAGCAACTAG
TGGAGCCACCGGAGGAGGAAGTGATTTCGCTATTATAAATGCTTCTTCTGGTCATTGGTACACAGTTGAT
TGGTCTCGAGTAGGAACAAGAGTTGTGGGGGCTTTGCAAATGGTTGGTGGAGCTGTTGAGACAATTCTGG
GAGGAGTTGGAGGCGTTGTTACTTCTGAAACTGGTGTAGGTGCAGTATTAGGTTATGCAGTTGCTATGAA
TGGTATTGATAATGCAACAGCTGGAGCAATACAATTATGGACTGGCGAAAGCCAAAACACATTGTTGCAC
AAAGGTGTTAGTGCTACTGCTGTATATGCTGGTGCAAGTTATGATACAGCCGAAAGAGTAGCTACTTATG
CTGATATATCGACAATAGCTTTGGGCGGGTTTGCATCTTATAAGGGGTTTAATAGTTGGGGCGGCATTAA
GGCAACAGAACAAGGAGGTTTAAATGCCGCTAAGGGGGGAGAAACTATATTAGAAGGAGCAGTTAAGAGC
AATTACAGTCGATTTGTAAGTAAAATTCCTGCAAACTCTAAAGCAAGTGCATCTTTTGAGTTGTTAGAAG
ATGGGAATTATTTATTTAAGGCCACTTCACCAGGAAAAGTCCCAGGTTCAAGTGCTTTATATCAGAAATG
GGTGAATCCACAAGGGGAAACGTTTAACATGATAAAGACAACGTTTGCTCCTGATGGAAGTATTATTCAC
ATAAAACCAAATTCTGATATGAGAAATAGAACAGAAATATTAAAAGAGTTAGTTCTGCTTCAAGGAAATA
TTGAAGTGTTAGAAAAAGAATTATCTCAATATCCTTGGGATATTGAAAAGGCCTTGTTTAAAATTAATGC
TGAGATTTTTTTGAGTGTTTTGAAAAGAAACATCAATAATGAAATTGATCTTGAAACTATAACAAATTGG
GCAAATGCAATTGAATGTAGAGATGATATAGAGTTTGCAAATGATGAACTGCAAGAAATCGTATTTGAAT
TAGCCAATCCAGAAATAAATGGTGAAATAACTAAAAAGCGATTGAGTGAAATTATCGCTCTATTAGAAAA
ATAG
>Scaffold_153;HRSCAF=192_35 # 23126 # 23737 # -1 # ID=1_35;partial=00;start_type=ATG;rbs_motif=AACAA;rbs_spacer=13bp;gc_cont=0.392
ATGTTTTATGGTAGTCTTGATGCAACAATTTTACCAAAGGATAGACCAAACCGCAAGTTCTACTCTGCCG
ATGGTACGATGGAAATTAAAATAACACCATCAGGGACCGAGTTTGTTACCTACCTAGGTGGCGATGCCTA
TTCTGCACCATTACTAATAAAAAGCAATGGGGCAACCCAAAATTATTTATATTTACACCGCGATTATCAA
GGAAGTATTTTAGCTATTACTGATGCAAGTGCAGCTGTTCTAGAAAAACGACTTTTTGATGCTTGGGGGT
CTTTGATAGCAGTACAAAATGGTGCTGGAGTTGCATTTGCAGGATTGACAATTTTGGATAGAGGCTATAC
AGGACACGAACATTTGCAAAGTGTAGGCTTGATAAATATGAACGGTCGTATTTATGATCCTAAATTGCAT
CGATTCTTGCAACCTGATAATTATATTCAGGATCCTTTTGACACCCAGAATTACAATCGTTACAGTTACG
TTCTTAACAATCCTCTTAAATATACTGACCCCAGTGGGAATCTGCTGCTGGTATTTTTGGTTTCTTGTTT
TCTTTATGGGTACACGGTTCCTATGCAAGCGGTGGAGAACTTAACCCTTTGA
>Scaffold_153;HRSCAF=192_36 # 23875 # 24747 # -1 # ID=1_36;partial=00;start_type=ATG;rbs_motif=AATAA;rbs_spacer=14bp;gc_cont=0.332
ATGACAGAGCGCAATATTTTCAGAGGAGTGAATTCAATAAAATTTAACCAAAGATTTAAAGAAGATAAGG
ATTGTTTAGAATATTTATCTGAGATAAAATGGCTTAGTGGCTATAATTGTAAACGATGTAATAATGATAA
ATTTGGGAAAGGAAAAAACATCCATAACCGACGTTGTACCAAGTGCCGATATGATGAAAGTCCAACAGCA
GGAACTATGTTTGAAAAGCTTAAATTTTCAATACTAATAGCCTTTCATATTGTTTTCAAAATAAGTACGA
AGAAAAAAGGGATGTCTTCTTTAGAATTAAGTAATGAATTTGAACTTCGACAAATGACCTGCTGGGCATT
CAAACAAAAACTACAGCAAGTAATGAAGAGCAGTCTAAAAAGCCCATTAACAGGGGTTATTCACGTTGAT
GAGTTTGTGATTGGAGGTCCAGAAGAAGGTAAAAAAGGAAGGAGTAAAGGGTTGAAAAAATTAATTGTCT
TGGCTGTTGAAATTTTAGAAGATGGTGTTGGTCGAGCTTACGCTGAGGCTATTGAACATTCTTCGGCAAT
AGAATTAGGTGCTTTCTTAACCAAATATGTTTCAAGCGAAGCGGAAGTAGTTTCGGATAAATGGAAAGGT
TACACACCTTTAAAAAAGGAGTTTAAAAATTTGAAACAAGTTGCATCAGAAGATGGAAAGAACTTTAAAG
AGCTACATATACACATAATGAATATAAAAGGATGGCTCCGAGGAATTCATCACCATTGCAGTAAAGACCG
TATGCAAAATTATCTTGATGAATACCATTTTAGATACAACAGAAGGTCAAATATGGATACAATATTCGAT
GTGTTAATAAGAAAGATGGTGAATTGTAAATAA
>Scaffold_153;HRSCAF=192_37 # 24773 # 29263 # -1 # ID=1_37;partial=00;start_type=TTG;rbs_motif=AAA;rbs_spacer=11bp;gc_cont=0.324
TTGACTTATTGGGAAAATCCACAAGGTGTTAGGATTAATTATTTCTATGTTACCGATATCTTTAAAAAAA
TAAGACTGATTGCAATAAAATATGGGTCAACCTATGACAATTTACCAATTAATGAAGTCTCTTTCATTTA
TAAAAATAGATTAAATCCAGAAACTCAATATATCTCAGGACTATCCATTACTGATGATAAAATATTAAGT
GAGATAAAAGTATTTGGTAATGGATATGGTTTCAGTAATTATATATTCACATATGACATTTCCTCTTTAG
GTTATGAGCGATTAACGAGAATCACACAAAAAAGTGGAGATGGGATTAAAGAGATTAATCCTACTGTTTT
TACTTATATTAAAAATCAAACCACTTATAATCCTGCAATAGAAACTTTGAATACTATACCAACTTTTGAG
TCTTATACTTTAAATTCATATCCTCCTACTGTAGGAGATTTTGATGGTGATGGTGAACTTGATTTTTTAG
TGAGTAGTAATGAAGGCTTAAAAATAAACAAAATTTTAGATGACAACTCTCTAGTTAATATAGCAAATCA
AAATACAATCTTATTGACTTCACCTAGTAATGCAGTAACCGTAACTTCTTTGGATAGTAATTTTAGGATT
TCTAATAAGCAAAATTTATGTACTTATGACCATATTCCTAATAGCACTGAAGTGAATTTTAAAGTCTTTA
AATTTGATTCAAATACCATTGAGTTGGATTATCAAAGAACTGTAAAATATAAAGATAATCTTTCGAGTGC
ATACGGATTGGGGATTTTTAGTGGGGATTTCAATGGCGATAAATTAACAGATTTTGTTTTTCTTCATTCA
GAACAAGAAGGTGGAAACAATAAAATTAAATTTTTAAATTTAGATAGAAGATTAACAAGTAACTTCTCGT
CCGATGCAGGAATTATAGATATAGGGACATCAACATTCATCTTGACCCCAAATGTTAGTAATGGATTGGC
AACGATAACTGGAAAATCAATAATGAAAGCGGGTGATATTAATGGTGATGGAAAAACAGATTTAATTCTT
TTTAGAGGAAGTCCATACAATGATATTCAGGTCTATTCGTTAATAAATGGCAATTTTGAAACAATATTTA
ATTGGAATTATAATCTTCCTGGGGACATAGGTAGCGATTTTTTCCAATCACATTCGGTGTATAATACCAC
TGTTTTGGGAACGGGTAAACAACAATATCCAATTGTAATTGGGGATTATAATGGGGATGGAAAAAGTGAT
ATTTTTTTTGCGGCTACTGGGAAAATATTAATTTCAACTGGAAGAACCTTTATTGAAGAAATTGTATCTA
ACTCGTATTCTGCTATTGATTCACAAAAAGAAGTTTTTTTAGCATTAGATTATAATAATGATGGAAAATC
AGATATACTTAGAATAAAACCTAATGTAAAACAATTTACCGATGGGACAACAAGGACTGTTTGGTATGAT
TCATCTGGTCAAATCCAAGTTTGTTGTCCTGTTCAGCATTACAGGTATGAATACGGCATTAATATGCAAT
TTTACTTTAAATCGAATTCGTGGTTAAGTTATAATTTTGAACAAAATAGCGGCTATGATTTTAGCAAAAC
ATTTTTACCCCTTTTTACGAAAAAAAATAAAATTAATGCATTAAAAACAGATTTAATTATTTTAGGAGGT
CAAAGCAATACTTCAAGCAGTAATTTACGATATACAACTTCATTCTTGTCTAATAATAATATCTTATCAA
ACCAAAATCTTATAAAATCTATCACTACAGGAAATGGTGTCAAAGAAACTATAACCTACTCGTCATTAAT
AAACGGTAATGGTGTTTATACTGCTTCTGGACCAATAGAAAATTATCCCAATATTGACATTGTTAACGCA
TCTGGTTTTCAGCTTGTTTCCAAAATCGAGAAACAAAGTAGTTCTGTTTATAAAAAACAATTGTTTGCCT
ATTATGGTGCAGTTTCAAATACGGAGGGACTTGGTTTTCTTGGTTTTCGTTCTACGGTGCGAACCAATTG
GCACGATGATTCCAATGCCATCATATCGAGCATCTCTAAATTTGACATCGAACAACGAGGAGCAAATGTC
GAAAATTATACTGTTTTGGGATGGCACGACCCATTGACAAGTACAGGAAAGCAAAAACCAACTAAAATTG
TAAAAGAGGGAACATATACCATTACTGGTTCTGAAAACTTGGTTGCGACACAAAGCATTGTATTAAAACC
CAATACGTGGATACAGGCAGGAAGTACATTTACAGCCAAAATTGACCCCAATGGCAATGTTTCTCCAAAC
ACACCTACTGATTACATTACTAAATCAATACAAACTTATGAAAGTGAATTATTATCCAATAAAGTTTTTA
AAATAAAAAATGTTTTAAGTAAGCAACACAACAAATTAGAGAATACCAATAGTGAAACCACTACTACGTA
TGATACATATAACAATCCAAAACAAATAACTACCCTACTCAAAGAAGGAACTTCAGTAGTGCAAACTACT
GTAACTACTTTAGGTTATGATAATCAACCCTCTGGAACAACATATTATATTGGCAGACCAACGAGCAAAA
CTAAATCTGTAACAGCTTCAGGAGATTCAACAACCAGCGATGAAATTTATGAATACACGAATAATTTATT
AACCAAAGTCAAGAAAAACTCAAATAATTCTAGCTATATTGTTGAGGATAACCAGTACGATACTTTCGGA
AACATTACCAAAAAAACAATTAGCGTTCCGGCCGTAGGTACAAATCCTGCTCCTGCACCTAGGGTTACAA
ATTATGAATACAATCCTGCATTTCCCTATAATGGTCGATTCTTGACTAAAAGTAAGGATATTAATTTACT
TGAAACTCAATATAATTTTAATCCAAATAATGGTGTATTGAATTCCGAAACTAATCCGTATGGTTTAACC
ACGTCTTATACTTATGACCCTTGGTTCAAGAAAAAGACTACAACTGATTATTTGGGGAAAAAGAATACTT
ATACCTATACCCGAAGTGGCAGTATAAACGTAGTTTCATCAGCTGGCGATGACGGAAGTAATTCACTAGA
AGTATATGATGACTTAGGACGAAAAACACAAACAACAGTAAAAGATATTAGTGGCAATAATTCGAATATA
TCTTATGAGTATGATATTTACGATAGGGAAGTTAAAGTATTTGAACCTAATAATCTAAATCAGTGGAGTG
AAACTAAATATGATGAATACGGAAGGGTTAAAGAAAATATATCTTATACAGGCAAAATAGTAACAATGAG
CTATCCTTCTGGCACACTAACCTCTATCGTAAATGACGGTTCAAAAACCAAAACGTATACCAAAAATGCG
ATGGGCAATGTCGTTAGTATGATTGATGCTCTCGGCGGCAAAATAGACTACACCTATTTTGCTAACGGCA
ATCTAAAAACTACCAATTATGATGGAGTTGTTACCACCCTAGAACAAGATGCCTGGGGTAGGAAAACAAA
ACTAACCGATCCTTCAGCTGGGGAGTACAGATATACTTATAATGGATTTGGCGAAACTACTAGTGAAATT
ACTCCAAATGGAACAACAACTTATAATTTAGATGATTTTGGCAAATTAGCTACTAAAACAATTATTGGTG
GTAATCATACCAATTCTAAAACCACTTACAATTACGATTCCACATCAAAACTATTGAATTCCAGTATTTT
TGAAGATTTACTAAATGGTACAACTACCACTACTACTCATTCGTATGATACCTCAAAACGATTGTATAAA
ACCGTTGAAGCAACACCTTCTTATGCCACCTTTACCAAGCAGGTTACATTTGACTCTTTTGGCAGAGTAG
AAAAGGAAACTTCTACAGCTAGTAGCAACGGAAACTCTTCTGCAAAAACAATAAAAAACACCTATAAAAA
TGGTTATCCTTGGCAAATACTTTCAGATGATGTAATACCAAAAGTATTATGGCAAACCAATACAGTGAAT
GCTCGTGGGCAATTGCTAACAGCACAATTGGGTAATGGTATTGCTATTACTAATGCTTATGATGAATTTG
GCTATATCACACAGTTTAAGCACGATAAGACAGGAGCGAATCCTGCCAATATTATGACTCTAAATACGAC
TTTTGACCCTATAAAAGGGAATTTAAAAACCCGTAATGACATTAGTCTGTTTGGTTGGAGCGAAGACTTT
ACAAATAGCTATGACAATCAGGATAGATTAACTTCTTATAAAAAAAATGCACAAGGAGATATTGATACTC
AGAGTTATGATGATAAAGGGAGAATAACTAAAAATGGAGTAGGAACTTATTCTTATCTGAATAATGGCAA
GGCATACCAAAATACTGCTGTAACTTTTGATCCTCTTATTCCCCTTAATACCGAATCTAAGGTATATTAT
ACAAACAGAGGTAATCTTCCTGATCCAAATACAAAGAGGCAGTTGAACATTAAATATAATGTTTTAGGTA
TAAGCGTTTAG
>Scaffold_153;HRSCAF=192_38 # 29311 # 30210 # -1 # ID=1_38;partial=00;start_type=ATG;rbs_motif=None;rbs_spacer=None;gc_cont=0.300
ATGGCAGATTCAAATATTTTCAGAGGAGTGAATTCGATAAAATTTAATCAACGATTTAAAGACGATAATG
ATTGTTTAGATTATCTTTCTCAAATAAAATGGGAAAATGGTTTTGTTTGTAAAAGATGTCAAAACGATAA
ATTTTGTAACGGTAAAAATCCATATAATAGAAGATGTACTAAATGTAGATATGATGAAAGTCCAACAACA
GGGACTATGTTGGAAAAACTAAAATTTTCAATATTGATTGCGTTTCATATCGTCTTTAAAATAAGTACAA
AGAAAAAAGGAATGTCTTCTTTGGAGTTGAGTTCCGAGTTTGAACTTCGACAAAAAACATGTTGGTCTTT
TAAATTAAAGATACAACAAGCTATGAAAAGTAGTCTTAATTACCCATTAACAGGGACAATTCACGTTGAC
GAGTTTATGGTTGGTGGTCCAGAAGAAGATAAAAGAGGCAGAAGTAAAGGATTAAAAAAGCTTATTGTTC
TAGCTGTTGAAGTTTTAGATGATGGAGTTGGTAGAGCTTATGCTGAAGTTATTGAGCATTCTTCTGCAAA
TGAATTAGGTGCTTTTCTGAGAAAATATATTTCAAAAGAAGCAACTATAATTACAGATAAATGGAGGGGA
TATAGTCCACTAAAAAAAGAGTTTCCGAATCTAAAACAACTAGATTCTAATGATGGGAAAAACTTTAAAG
AGTTACATATTCATATAATGAACATCAAAGGTTGGCTCAGAGGAATACATCATCATTGTAGTAAAGAACA
TATACAAGATTATCTGAATGAATATCATTTTAGATACAATAGAAGGTCAAATATGGATACAATATTCAAT
GTGTTGGTCAAAAGAATGGTCAAAAACGATAAAATATCAACAAAATCAAGTGTGGCTTAA
>Scaffold_153;HRSCAF=192_39 # 30235 # 30792 # -1 # ID=1_39;partial=00;start_type=ATG;rbs_motif=TAAAAA;rbs_spacer=10bp;gc_cont=0.362
ATGAAAAAACAATACATTTTCATTTTACTTCTTGCAACCCATTTAATTATGGGACAAACACCAACAGGAA
ATTCAACCGAAGTAGGTATTACCGAAGGGCAATTGTCAGTTTCAATTTCGGGTGGAGCTAATTATGCAGT
TCCTATTGTAGTGCCACCAGGAATAAACGGAGTTGTTCCACAAGTAGGTCTGACTTATAATAGCCAATCA
GGCAATGGTATGGCAGGTTATGGCTGGAATATTTCAGGTCTATCTGCAATTACCCGAACTCCTCAAACCA
AGTTTCACAATGATAATATTGGTGTTGTAAACTATAATCTATCCGACAATTATTCATTCGATGGGCAAAG
ATTAATTGCAAAAAATGGAGGTGTATATGGGGCAAGTGGAACAGAGTATGAAACTGAAAATTTTTCAAAT
GTAAAGATAACATCAATTGGTGCTTTGTCATCTAACTCTGATATTGGACCTGATTATTTCATTGTCAATT
ACCCTGATGGATCAAAAGCCTATTATGGCTATGTGATTGGAAATAATTCTATAGGTATAGGCGTTTAG
>Scaffold_153;HRSCAF=192_40 # 30843 # 31298 # -1 # ID=1_40;partial=00;start_type=ATG;rbs_motif=TAAAAA;rbs_spacer=7bp;gc_cont=0.322
ATGAAAAATTATATACTACTACTGTTTTTAGGGTTTTCGCTATTAGTTGAAGCTCAAAATCCAGATAAAA
TAACCTTTGATTATGATGCGGCAGGCAATCAAATTAAAAGAGAGTTGTGTTTAAATTGTAGAAAGGCGGG
TTATAAAACCAAAGCTCCTAAAGAGATTGCTACACTTCAGGAAGAAGATTTACAAAAATTCTTTCCAGAA
GATGTTATTTCCTATTATCCCAATCCAGTAAAAGAAGAATTGTATCTTAAATGGGAACTCGTCGCAGACA
AAACCGTTAGCTCGATTTATTTGTATGGTATAAATGGGCAAGTTTTAAAAACGTATGACAATCTTGAGAA
AGCGAACAATCTAAACATTCCATTCTTTAATTACCCAGCAGGGACTTATCTGGTTGTTTTGGCATATAGT
GATGGAAAACAAAAAACAATAAAAATTGTAAAATAA
>Scaffold_153;HRSCAF=192_41 # 31325 # 32353 # -1 # ID=1_41;partial=00;start_type=ATG;rbs_motif=TAA;rbs_spacer=4bp;gc_cont=0.361
ATGAAAATTAAATTACTTTTTCTTTTTGTTATCCTTTTTTCTTTAAAAACAAATGCACAAACGGTAACAG
CTCTTCAACAACAAAATGCAAGAGCAACAGGATATGCTATTGTAGCAGCAAGAAATCCGGGTAAAAGCTT
CTCTGTATTATTGGTAAAATGGGATGGAATTAATACGTTAGACTATAATGCAACAACACAAATAAATTCA
GCATGGCACGCACAAGCAGCGGTAAAAGGCAATTATTTCGACCAAACATTTAATGGTACTGATTTTACCA
TGTACAGTTCAGTAGTCGTAAGTCAAGCTGAATTTGACACCTACAAATCTACGGGTACAGATTGGTGGAT
AGTTTGTTCCCTTCTTCCTGCTTTTAGTAATTCTGGATTAACGATTGCGGAAAATGGTAACGTAGGTATA
GGAACAACAACTCCTAATGAAAAACTGGACGTAATAGGAAATGCTAAATTATCCAGCTATTCGCCCACTT
TAATTCTTCAACGGGATACAAATGTTGGAGGATTTACCCAAGGCATTCAAACAAGAAATTCTGATAATTC
CAACAATTGGTTTTTTGGCAATCTTCATTCTGCTAGTTGGATAGTGAGTAAAGGAGATTATCAAAATCCT
AAACTAACAATTAATGAAAACGGCAATGTTGGCATCGGAACTACAAACCCCGACGAAAAACTTACTGTAA
AAGGGAAAATACATGCCGAAGAAGTAAAAGTAGATTTGCTTGTTCCTGCTGACTACGTTTTTCAAAAATA
CTACACCGGAAAATCAGAATTGAAATCAGATTATTCTTTGCCGACATTGGCAGAAATCGAAAGTTTCAGC
AAGAAAAATCATCATTTGCCTAATGTGCCATCGGCAAAAGAAATGCAACAAAATGGGGTGTCACTAGGCG
AAATGTCGAATGTTTTGCTTCAAAAAGTGGAAGAATTGACGCTTTATGCCATTGAGCAAAACAAAGTTAT
TGAAGAATTAAAAGCCCAAGTCACGGCTTTAATGGCCAAAAAGCAATAA
>Scaffold_153;HRSCAF=192_42 # 33069 # 33479 # -1 # ID=1_42;partial=00;start_type=ATG;rbs_motif=TAAA;rbs_spacer=9bp;gc_cont=0.375
ATGTCGTATTCAACTAACAAAATCACAACGGTAGCCGATTGTGATTTATTACTGGCCTGGGCTGCAAAAG
AAAAAGCAGACCTAAATTTTAAAAAACTTTCTGAAGAAAGATTGACCAACAACTACAGTACCGCCTCGAT
TGAGATTGATGCTGAATTACAATCAGTGCTTACTGAAATTACGGCGACCGAAACTATTATTGCAGCTTTG
CCCGCAGGCAATAGTAAAGACGATGCCGTAAAGAAAAAAGTAAGACTGGAGTACAAAAAGTTTTTACTCG
AAAACCGAAAAGAAAGCTATGGTGTTGTAGCACTTTTAGAAAAAGAATTAGACTTGACGAAAGTTACTCT
AGAGCTAACAGAGATTGATGCTTTTACAGATGCTATTACCTCTCGAAAAGCGGAATTGTAG
>Scaffold_153;HRSCAF=192_43 # 33564 # 34067 # -1 # ID=1_43;partial=00;start_type=ATG;rbs_motif=TAA;rbs_spacer=4bp;gc_cont=0.387
ATGAAAACAGCACAATTATTTAGAGACCAACTCGGGCTCTCCCAAGAATTGATGGCCCAATATTTAGGCG
TAACCAGAAGCCAGTTAGCAATGTACGAAGCAGGAAAACGCGAATTGTCAACTTCTGCATTGGCAAAACT
TGCCGAGATTGCCTTGTTCTTTGGCCAAAAGAATGTTACGGAAAAAGAAGGCCGCCAACTCCTAGAAAAG
CAAGAATTGGAAGTAAAAGTATTCTTGACTCGTCATATCAAAGAGTTGGAATACAAGCAAATTAAAGCAC
AACGTTTGCTCGAGACCATTCAAAAAAAACACCATCAAAACCTGCAACTTCATTCGCTTGCACTGTATTT
GCAAAAAAACAAAGTGATACAGGCTGAAGTACTGTTGCAACAAGCGATAGCAGGAATCGAAAAGAATGGG
TTGGCAAGACAAGCCAAACAAATGTTAAAGATTGAAAGTAGTAAGAGCCAAATGGTTTATAGTAACATTC
TTAAAGAAAAGTAA
>Scaffold_153;HRSCAF=192_44 # 35031 # 36029 # 1 # ID=1_44;partial=00;start_type=ATG;rbs_motif=TAAA;rbs_spacer=9bp;gc_cont=0.389
ATGAAAGAAGTTACAAAAGAGGTTTATTTAAAATGGTATGAAGACATGCTGCTTTGGAGAAAGTTTGAAG
ACAAACTAGCTGCGTTATACATTCAACAAAAAATCAGAGGTTTTTTACACTTATATAATGGACAAGAAGC
TGTTTTGGCAGGAGCCTTACACGCAATGGACTTGACAAAAGACAAAATGATTACCGCATATAGAAACCAC
GTACAACCTATTGGGATGGGTGTGGACCCAAGGCGTGTTATGGCTGAACTTATGGGTAAAGCTACTGGAA
CTTCAAAAGGAATGGGGGGATCTATGCACATTTTTTCAAAAGAACACCGTTTTTATGGCGGTCATGGAAT
CGTGGGTGGACAAATTCCTCTTGGTGCTGGATTGGCTTTTGCGGATAAATATTTTGAAACTGGCGGAGTA
ACAATGACTTATTTTGGAGACGGCGCCTCAAGACAAGGTTCGCTACATGAAGCATTCAATATGGCAATGC
TTTGGAACCTTCCGGTTGTTTTTATCGTAGAAAATAATGGATATGCTATGGGAACTTCTGTAGAAAGAAC
TGCAAATCATCCCGACATTTGGAAACTAGGTTTAGGATACGAAATGCCTTGCGGACCTGTTGATGGAATG
AATCCCGTAAAAGTTGCCGAAGCAATGACCGAAGCAATCGAAAGAGCACGTAGTGGAGGCGGACCAACTT
TTCTTGAAATGAAAACATATCGTTACAGAGGACATTCTATGTCGGATGCGCAATTGTATCGCTCAAAAGA
AGAAGTAGAAGAGTACAAAAAAATAGACCCAATTACTCAAGTTTTAGACGTAATTAAAGACCAAAAATAC
GCCACCGACGAAGAGATTCAAATAATCGATCAAAGAGTAAAAGATTTAATCGAAGAATGTGTAAAATTTG
CCGAAGAATCTCCGTATCCTGAAGTACAGCAATTGTACGACGTAGTATACGAACAAGAAAATTATCCATT
TATTCCTCATAAACTATAA
>Scaffold_153;HRSCAF=192_45 # 36038 # 37666 # 1 # ID=1_45;partial=00;start_type=ATG;rbs_motif=TAAA;rbs_spacer=7bp;gc_cont=0.401
ATGGCTACAATTATAACGATGCCTCGTTTGAGCGACACCATGACAGATGGAACGGTGGCAACTTGGTTAA
AAAAAGTAGGAGACAAAATAAGCGAAGGCGATATGCTAGCTGAAATTGAAACCGATAAAGCAACTATGGA
GTTTGAGTCCTTCAATGAAGGAACACTTTTATATATTGGAGTTCAAGAAGGAGAAACTGCCGCAGTAGAT
TCGCTTTTAGCGATTATCGGAAAAGAAGGCGAAGATATTTCAGGATTAATTTCGGGTAATAATACCGCAA
CTGCTGAAATAAAAGCAGAAGTTCCGACTCAACCTGAAGCCCAACCAACAACCAACAACAGTCAACCGAC
AACTTTGCCAAAAGGAGTTGTAGTAGTAACAATGCCTCGTTTGAGCGATACGATGACCGAAGGAACAGTA
GCAACTTGGTTAAAAAAAGTAGGAGATAAAGTGGCAGAAGGAGATATTCTGGCCGAAATCGAAACCGATA
AAGCAACCATGGAATTTGAATCCTTCAACGAAGGAATCTTGTTATACGTGGGAGTTACTGAAGGACAATC
CGCTCCAATAGACAGTTTGTTAGCCATCATTGGACCTGCGGGAACAGACATTAGCGGTATTGCCGAAAAT
TACAACCCCCTAACTTCCAAAGCGGAAACTATTGATACTGAAAAAGTAGTGATCGCTGAAAAAACAGAAA
CAATCGCCCAAGAAGCACCTGCTGATGGACAACGAATTCTGGCTTCTCCGTTAGCAAAAAAGATTGCTAA
CGAAAAAGGAATTCCATTAGCACAAGTAAAAGGTTCGGGCGAAAACGGACGTATTACTAAAAATGATGTC
GAAAACTTCACGCCCTCTGCAAAAGCAGTAGCAAATCAAGTTACTCAACCGACAACCGATAACGCGCAAC
CAACAATTACCTCAAAACCTTATGTTCCAGCAGGACAAGTCGCTACGGAGGAAATCAAAAATTCGCAAAT
GCGCAAAATTATTGCAAAACGCTTAGCCGAATCTTTATTTACTGCGCCTCATTACAACTTGGTAGTTGAG
GTCACAATGGATGAAGCTATGAAATCAAGAGCAATTATAAACAGCCTACCTGACACAAAAGTTTCTTTTA
ACGACATGGTAATCAAGGCTAGTGCAATGGCTTTGAAAAAACACCCAAAAATAAATTCACAATGGTCAGC
AGATGCAATCACGATTAATTACCACGTTAACATTGGTGTTGCCGTTGCTGTTGAAGATGGATTAGTTGTT
CCGGTATTGCCTTTTACAGACGGCATGAGTTTGTCTCAAATTGGTACTAGCGTAAGAGATTTGGCTGGAA
AAGCCAAAAACAAGAAATTATTACCTACCGAAATGGAAGGAAGTACTTTTACTATTTCTAATCTTGGAAT
GTTTGGTATTACAGAATTCAACTCTATTATTAACCAACCCAATTCTGCCATTCTATCCGTAGGAGCGATT
GTAGAAAAGCCAGTAGTAAAAAATGGACAAATTGTAGTAGGAAACACGATGATGTTATCTCTAGCTTGCG
ATCATAGAACCATAGATGGTGCAACGGGAGCACAGTTTTTACAAACCCTGAAACAATATATCGAAAATCC
AGTAACGATGTTAGCCTAA
>Scaffold_153;HRSCAF=192_46 # 37856 # 38332 # -1 # ID=1_46;partial=00;start_type=ATG;rbs_motif=TAAAAA;rbs_spacer=9bp;gc_cont=0.373
ATGAAAAATTTAAAATTAATTGCCCTAGGAATAATACTGTTTTTTGCATCAAATTCGGCACATTCACAAG
TCTCGATTAGCGTCAATTTAGGGGTGCAACCCTCTTGGGGACCTGCGGGCTATTCCTCAGTAGACTATTA
TTATCTTCCCGATATTGAGGCTTATTATGACGTGCGAGCTTCTCAATTTATTTATATAAATAGAGGAATT
TGGATACGATCAAGATATTTACCAAGGCAGTACAGAAACTATGATTTAGATAGAGGGTATAAAGTCGTTT
TGAATGATTACCATGGTTCACGACCTTATGCTAATTACAGATACGATAGAGTAAAGTATTATAAAGGGTA
TAACAGATCTCAAGAATCAATTGGTCGTAGAAATGATTCTCATGAAAATCATAAACACAGGAACTACAAC
AGCGGAGGCGGAGACGGAGGTCGTGGAAATGAAGGACGAGGGCATGGTAAAAAATAA
>Scaffold_153;HRSCAF=192_47 # 38363 # 38545 # -1 # ID=1_47;partial=00;start_type=ATG;rbs_motif=TAA;rbs_spacer=4bp;gc_cont=0.306
ATGTATAATCGTTTGGAGGAAATAAAAGCTATGGATAAATCTTCGATGACTTTTTCAGAAAAAAAGGCAC
TCCGTAAAGAAGTTCGAACAATTAAAGCAAATTTACGATCATCGAATAGTGGCGTTTATCTATCTGTTGG
AGCGATAATCATTATCATTCTTTTATTAATTCTGCTTTTGTAA
>Scaffold_153;HRSCAF=192_48 # 38684 # 39232 # 1 # ID=1_48;partial=00;start_type=ATG;rbs_motif=TAA;rbs_spacer=12bp;gc_cont=0.341
ATGTCGTCACCAAAAATATTTACAATAAAGGAGAGCTTGTCGGAGCTCAAAAAAATTCAAAAAAAGAGCA
ACCCCATGATTGCAAAGAGAGTACATGCTTTACTTGTTTTTAAAGAAAATGAACTGAATGGAATTTCTAA
AAGAGAGGTTGCTCAAGCCATAGGGGTTAATCATAATAGTATTCAGTCGTGGCGCGACCTCTATATTAAT
GGAGGGATTGAACTACTGACAAGACATTCTAAAAAAGGATACAAGCCCAGTGTTATAACTTTGGAAGAAG
AGCAAGCTTTAAGAGAACAGATGTTTAATCCTGAAAACGGGTTTGTTGGATACGTCGAACTGTTAGCTTG
GTTTGATGAAAAGTTTGGGAAACAAACTAATTACAGCACTTTCAAAGGGTACGTTTATAGAAAATTCAAG
GCAAAAATAAAGACCGCAAGAAAAATTCATGTTAAGAAAGACCAAATTAAGGTTGAGGATTTTAAAAAAA
TTTCAGTAAAGAATGTGAAAACATCTACAACGAAAAAGGATGGGGATTTAAAACAATAA
>Scaffold_153;HRSCAF=192_49 # 39265 # 39753 # 1 # ID=1_49;partial=00;start_type=ATG;rbs_motif=AAA;rbs_spacer=11bp;gc_cont=0.329
ATGTTTACTAGAAACGGAAAAGCCTTAACGGCAAAAGGAATTAAGCCGATATGTGTCTTTCAACAAGTAT
TCAAAGCCACATGGTTATTTGGTGCTTATTCACCATTTACAGGAGATCATTTTGAATTGGAATTACCCCA
TTGCAATTCAAATAATTTTCAACTATTCCTAAATGAATTTTCAAAAGAGAGACCTGATGAATTTAAAATA
ATAATCTTAGATAATGGTGCATTTCACAAATCAAAGACCCTTACCATTCCAAATAACATAGCGTTACTTT
TTATCCCACCATATTCACCAGAACTCAATCCCTCAGAAAAAATATGGTGGCGAATGAAAAGGGCTTTTAC
TGGAAAACTGCACAAATCACTAGAAGAGGTAAGTTCTTTCATAGAGAATGAGGTGAAAAAACTAACTAAT
GAAATTGTCAAGAAAACCTGTGAATTTGAATATATCGTTTCATCTCCTTTTTGGACTAAACTGTATTAG
>Scaffold_153;HRSCAF=192_50 # 39750 # 39932 # -1 # ID=1_50;partial=00;start_type=ATG;rbs_motif=AACAA;rbs_spacer=3bp;gc_cont=0.235
ATGTATAACAAATTAGTTTTTAATGTTTTGCATCTTTACACTATAAACAATTTAAACAAAATAAAAATGA
AAAAAATAACTTTTTCCTTGATAATGATGGTATTATTATTAAGTCCTTTCCAATCTGCAGTTATTGCTGC
TGAAAAAAACACAACTCCAATTACAACTAATACCATTGACTAA
>Scaffold_153;HRSCAF=192_51 # 40057 # 41484 # -1 # ID=1_51;partial=00;start_type=ATG;rbs_motif=TAAA;rbs_spacer=12bp;gc_cont=0.361
ATGCAAGTGGGATTAGGATATGATATTCCACTTTCTTCACAAAATCACAAAACACAATTCGTTCTTTCCC
CTTTTGCCTCATTTCAACCCTACTTCGGACAGGATCCACGTTCTATAGAAACATTGAACATAACAACTAT
AAGAGCCGGTGTTATGCTTAAATTTGGACAAGGTCATTTGGTTTCAACTCCTAAGGAGGAAGAAAAAGTA
TTAATTGCTGATCCAGAAGTTCAATTCTCTGTTTATGCTCCTGCTAATGTTCCAACAGAACGACGTGTAA
GAGAAGTATTTCCAATACGTAACTATGTTTTCTTTAACATTGGTTCAACCGAAATACCCAGTCGTTATGT
ACTGCTTAAAAAAGAAGAAGTAAAATCTTTTAGAGAAGATCAACTCGAAATGGTAACACCCATAGATCAA
TCTGGTCGTTCAAAAAGACAAATGAACGTGTATTATAATGTTATCAATATCCTTGGTGACCGAATGATAA
AAAATCCTGCAACAACAATTACCTTAGTTGGATCGTCAGAAAAGGGACCTAAAGAGGGTAGAGAAATGGC
GGAATCAGTTAAATCCTATTTGGTAAACACTTTCGAGATTAGTGCTTCAAGAATTAAAACTAAAGGTCAG
TTTAAACCCAATATCCCATCAGAACAACCAGGAGGAATTCGTGAGTTAGACCTCCTTCGTGAAGGCGATA
GAAGAGTCTCTATCGAAAGCAGTTCCCCAGTATTATTGGTAGAATTTCAAAGTGGTTCTAACGCTGCTAT
GCCTTCTGAAAATATAGCTTTGCAAGAAGCACCAATTGAAAGTTATGTAGTTTTTGATGTAAAAGGAGCA
AACGAAGCTTTTTCAGCTTGGTCAATTCAAGTGGTAGATGAATCAGGAAAAATGCAGTCTTTTGGTCCTT
ATACTCAAGAAAGTGCAAGTTTGTCTGGAAAATCTATTTTGGGTACACGAACTGAAGGCGATTATAAAAT
AACTTTGGTTGGTCAAACCAAAAGCGGTAAAGCGGTAAGTAAAGAAACAACGGCACATATTGTTCTTTGG
GAACCAGCCAAAATCGAGGAAGGTTTAAGATACAGTATCATTTTTGAATTTAATGAATCAAAAGCGATTT
CTATTTACGAAAAATATCTGACAGATGTTGTAACACCAAAGATTCCTATGAATGGGACTGTTATCATCCA
CGGTCATGCCGATATTATTGGAAATGATGCTTACAATTTAAAATTGTCTCAAGCTCGTGCCAACGAAGTG
AAAAATATTATTGAAACTGCCCTGGCAAAATCTGGTAGAACAGATGTTAAATTTGAAGTTAATGGGTATG
GCGAGGATTTAAACTATTCTCCTTTTAAAAATGAATTCCCAGAGGAACGTTTTTATAATCGGACTGTAAT
TATTGATATTTTTAACAATGGCAAATAG
>Scaffold_153;HRSCAF=192_52 # 41930 # 42697 # 1 # ID=1_52;partial=00;start_type=ATG;rbs_motif=TAA;rbs_spacer=14bp;gc_cont=0.324
ATGACCATATACCTATTCACAGTTCAAGAAGAACAACGTTTTAGCATCAAACAAATTCATAAATATGCTT
GTGATTATTTACATGATTGGTTTCCAAGACTTGGCTCATATGCTGGTTTTTCTAATCGTCTTAATCAATT
ATCAGAAGCTTTTCGACGTTTTTCAGCTTCATTATTTGAAGACTTTTTACCTTGGGATTGCTTAACTGAT
CAAAGTTTACTGGATTCGATGCCAATAATCACTTGCTCTGGTAAACGAAATGGAAAGGTAGCAAAAGACT
TGACCGATAAAGGGTATTGTTCTACAAAAAGCATGTATTATTATGGAGTGAAGCTTCATGCATTAGCTTT
TAGACGAGAAAATAAAATTCCTTTTCCTGAAGAAATTCAAATAACACCTGCATCTGTCAATGATTTAACG
GTTTTCAAAGAAGCGTGGTCAGAAAAAACAAACAGAAAATTCTTTGGAGATAAAATATACATTAACGAGG
ATTTTTTTTCTGAATTAGAACAAGAGAAAAATTCAATTATGATTACACCAGTTAAAGCAATCAAAGGACA
ATGTCAACAAATAAAAAACTGGGATAAAGCAGCCGATGATTTATTTTCCAAAGCAGTATCAAGAGTTAGA
CAGCCCATAGAATCTCTTTTTAATTGGTTGATTGTTAAAACTGATATTCAAAAAGCAAGTAAAGTTAGGT
CTAGCAAGGGGTTACTGGTTCATCTATTTGGAAAAATTGCTGCCGCTTTTATTGGACTAATATTTTAA
>Scaffold_153;HRSCAF=192_53 # 42686 # 43120 # -1 # ID=1_53;partial=00;start_type=ATG;rbs_motif=TAAAAA;rbs_spacer=10bp;gc_cont=0.363
ATGAAAGCTAAAACTAATTTTATAGTGGATTCGTGTAAGACATGGTTCCCTAACTTTACTCTTAAAAGCA
TTGTATTAATTGCTTTGGTAGGGTTCAATATTCAAACACCTATTCAAGCACAAGAAACACAGTATACAAA
ACCATCTTGGTGGTTTGGAGTTGCAGGTGGTGCCAATTTTAATTTTTATCGCGGTTCAACAAATCAGTTG
AATGCTGATTTAACACCTCCGGTTACTTTTCACGATGGTAAAGGTGTTGGACTTTTTATTGCGCCTCTTA
TGGAATTTCATCGTCCAGATTCAAGATGGGGATTTATGTTACAAGCAGGATATGACAATCGTAAAGCGAA
GTTTGACCAAGTAGTTTCTCCGTGCAACTGCCCTACGGATTTAAAAACTAATATTAGTTATGCGAATCAA
GGGTTAAAATATTAG
>Scaffold_153;HRSCAF=192_54 # 43218 # 44675 # -1 # ID=1_54;partial=00;start_type=ATG;rbs_motif=TAAA;rbs_spacer=8bp;gc_cont=0.396
ATGAAAACTAAAAAATTACTTTCAATTTTTGCAATACTATTTATTGCTTTAATTTCGGGCTGTGCCAGCG
ATAATTTCAATGAAATTGTGGGTGTATGTCCAGTTGTGAAATCCACGAGCCCTTCAAACGGGGTCTCTGA
TGTTCCTTTGAACCAGATTATTACAGCCACTTTTAATGAAGAAATGAATGCTGCTACCATCAATCAATCC
TCATTTATTTTAACAGTAGGAGGGACACCTGTTTCAGGAACAGTTACACATTCTGGGACCATCTCCACAT
TTACTCCAACTAGTCTCCTTGCCGCTAATACTATTTACACAGGAAGAATCACAACAGCGGTCAAAGATAT
AGCCAGGAATGCTTTGCAAACGGATTATGTTTGGACATTTACAACAGGTCTTTTGCCTATTGTGGTTTCG
ACAGACCCTGCTCCTAATGCTACTGGGGTTGCACTTAATAAAATTATAACAGCAACCTTTAATATGCCAA
TGGATGCACTGACTTTGACTGCTACAACATTTACTGTTAAACAAGGAGCAACCATACTGTTAGGAGCTAT
TTCCTATTCTGGGTCAACTGTTTCTTTTACACCTTCTTTACCATTAGAGGGGAATAAAATATATACTGCT
ACTCTTACTACGGGCGCTAAAAATGTTGCTGGTACAGCTTTGGGCAGTGATTATGTTTGGAACTTTACAA
CGGTAATTCCAGTTATTGTAACGCCACCTCCAGTAGGAACAAGCGGTTTATTCTTTGGAGTTTTTGGAGG
AAATGCAGGAATTACTAATCAAGGATTATTTACAGTAGTTAATGGAAGAATAGGAACTACCGCTGCCTCC
ACTTTGGTAACAGGTTTGAAAGATGGTATGACTGCTGATGTTTATACTGTAACGCCTCTCAATAACGGAC
TGGTTACAGACGGAATATATGCTGCTGCGCCACCTCCAGGAAATGCTGTCAATGCAGCAATCGCAACTCA
AGGACTTGTTGATGCAACAGCTGCTTATCTAAGTATTTCTCCAGCTTCAATGCCAGGCGGACTTGATCCT
GGTGCGGGTGAATTAGGTGCTTTAACTTTAACTCCTGGTATTTATAAATCGAATAGTGGAACTTTTAAAA
TCACTAATGGTGATTTAACCTTAGATGCGCAGGGTAATGCTAATGCCATATTCGTTTTTCAATGTGCTTC
TGCTTTAACAGTAGGAGATTCAGCAGCAAGTAGTGTTAAATTAATAAACGGGGCTTTGGCTAAAAACGTT
TATTGGTATGTAGGTAGCACAGCTGTTATTAATTACGCCGGAGGAGGAACTATGTCTGGAAATATTATAG
CTAATTCCGGAGTGACTTTATCTTCCCCTGCTAACAGCACAAATGCTAGCGTAACAACATTGAACGGCAG
AGCGATTTCACTAGTATCTTCCGTTACCATGGTAAATACAGTTATTAATGTGCCTTAA
>Scaffold_153;HRSCAF=192_55 # 45157 # 45564 # 1 # ID=1_55;partial=00;start_type=ATG;rbs_motif=TAA;rbs_spacer=11bp;gc_cont=0.304
ATGAGATATGTAGAATTATTAGAGGAGGAAAAAAAAGTAGTGGATTATTTGTATAGAAACTCCCCTAATT
CGGTAGTCAGGGAGCGCTGTATGTTTCTAAAACTTTCTGTTGACAAAAAATCCATAATGGAAATTTCTAG
AATTATGAAGGTTGGAAGATTACGAGTAACATTGTTTTTTAATGCTTGGGAAATGGCTAAAACATTAAAA
GACAAACAGGAAACATTAGGCGTTAAAAAAGGTCGTGGCGCAAAATTAAAACTAAAAAAAGTAGCTGACC
TAATACCTGAACTAGTAAAGGAAAACAGTAGAAATTTGAATGTGGTTTTGGATATTTTAGAGCGAGAGCA
TCAAATAAAAATAACAAAACAAACACTCATAAATTTTTTAAAAGAGACTAAAATATAA
>Scaffold_153;HRSCAF=192_56 # 45587 # 46162 # 1 # ID=1_56;partial=00;start_type=TTG;rbs_motif=TAA;rbs_spacer=4bp;gc_cont=0.293
TTGAAAAAAAAACGTTGTGAGAGCGCTTTTCTAAATTCAAAAAAGGAATTGGATAAATTGTCACAATTAA
ATCAGGAACAATACATTGACTTATATTACGGTGACGCAAGTCATTTTAGTTTAGTGCCGAATGTTCCGTA
TGCTTGGCAAGCTGAAGGAGAACCTATTTTATTGCCTGCAATTCGGGGGAAAAGCGTAAGTGTTTTTGGT
TTAATGAATACATTGGGTAATTTGGTTTTTGATATTTTTGAAACAACAATAAATTCTGAAAAGATGATTG
TCTTTTTTGACAAATTTGTTGAGAATATAACTAAAAAAACAGTTGTGGTTTTGGATAACTCTTCGCTTCA
TACCAGTAAGAAATTCAAAGAAAAAATCAAAGAATGGGAAGAGTTAGATTTACTTATTTATTTTATTCCA
CCTTACTCGCCAGAATTGAACTTAATTGAAATCTTGTGGAGATTTGTTAAATATAAATGGTTAAAATTTG
AGGCTTATACTTCATTTGAAAATTTAAAATTGAACCTAAATGATGTTTTGAATGGGTTTGGAACAAAATG
TATTATTAATTTTTAG
>Scaffold_153;HRSCAF=192_57 # 46128 # 46280 # 1 # ID=1_57;partial=00;start_type=ATG;rbs_motif=TAAA;rbs_spacer=11bp;gc_cont=0.320
ATGGGTTTGGAACAAAATGTATTATTAATTTTTAGAATGTACTTAGTGGTTGTCATTTTTTGTTTTTTTT
CTCGTGTACATTTGGACACCCTTTTTTTAAACCCCTCGAAGGCTTTCCTCCGAGGTCGTTTCTTAAATAT
TTCTTTGTTTTAG
>Scaffold_153;HRSCAF=192_58 # 46757 # 47092 # 1 # ID=1_58;partial=00;start_type=ATG;rbs_motif=TAAA;rbs_spacer=8bp;gc_cont=0.324
ATGGAATACGACATCAGAACAATACTAGAGAAAATTATTTTACCCATCCAAGATGGTTGGAAGTTATCTA
AGTTAGATATAAGCGAAGAAAAGCTAGAAGTGCATGTTTATCTTTATTATGAGCCAAAAAAATATAAAAT
AGGCGATTTAGAATATGACCTTTATGATGATAGAGCGGAACGTAAATGGCGACATTTAGATTTATGGCAA
TACAAGACATTTATTTATTGTAATTTGCCAAGATACAAAGACAGCAATAACAAAGTAAAAACCATCGATG
TTCCTTGGGCAGAACCTTATGAGCGGATGACTTGGTTACTTGAAAAAAAACTTTAG
>Scaffold_153;HRSCAF=192_59 # 47170 # 47979 # 1 # ID=1_59;partial=00;start_type=ATG;rbs_motif=None;rbs_spacer=None;gc_cont=0.341
ATGCACAATTTTGTTGAACGAGGAATGAGTAAAAGAAGTGCCGATGATAGATATTATTATTTGAGTATTG
ATGAAAAATCAGTCTCAAGAGGACATGATTATTTTAGTATTCTATCGGAGGAATCTACAGGAGTAGTTAT
AGATGTTGTTGAGGGTAGAACCAAAGAAAGTGTTGACAAACTTTGCAACAAGCTCACTAAAGACCAGCGT
GATGAGGTAAAAACGATATGCACAGATATGTGGGATGCTTTTATATATGGAGCAAAAACACACTTCGAAA
AAGCGATTCATTGCCATGATAATTTTCATTTAGTAGGCTATCTCAACAAAGCCGTTGATAAAGTCCGAAG
AAGAGAAGTTCGTGAGGTAGAAGAATTAAAAAAGACAAAGTACATTTGGTTAAAAGACATCTCTAATATG
ACTGAAAAACAACGAATTATATTTGAATCCATCGACAAAGTGAATTATGAGGTCTCTAAAGCATGGAGAA
TAAAAGAGAATTTTAGAGACATACAATTTAGGCAGAAAACCAAAGAAAATGCTTTTTTAATACTAGCAAA
TTGGAGACGAAGTGCCCTTTATAGTAAGATTCCAGAAATAGTAGAAGTAGTAAAAATGTTCGACAGGCAT
TTTCAAGGAATATTAAATGCAATAGTAACAGGCTCTAATAATGCTAGAGCAGAAAGAATAAACGGAGCAA
TTGAAGAACTAAAACGAATAGGACGTGGATACAGAAATAAGCAAAATTTCAGAACCGCTATCCTATTTTT
TCACGGAGACTTAAATGGCTTTTCACACAAAACCCAGTAG
>Scaffold_153;HRSCAF=192_60 # 47997 # 48275 # -1 # ID=1_60;partial=00;start_type=ATG;rbs_motif=TAAAAA;rbs_spacer=8bp;gc_cont=0.416
ATGAAAAAGTTCATTTTTTTAATTAGCATGATAGGAATGGTATTCTTCCTTAATTCCTGTTCCGCAGGCT
ATGTGTCAGAAGAACCGGTATACCAAACTTATGACAGACCACAACGTCCAAGCAATGATTATATTTGGAT
AGAAGGAGGCTGGAGCTGGAACAGCGGCACCCGAAATTACACGCAAGTAAACGGAACTTGGGAAAGACAA
AGTACTGGACGCCGACATAGACAAGGTCATTGGGAAAAAAATCAGCGTGGCTCTAGATGGGTAAGATAA
>Scaffold_153;HRSCAF=192_61 # 48547 # 48957 # -1 # ID=1_61;partial=00;start_type=GTG;rbs_motif=TAAAAA;rbs_spacer=9bp;gc_cont=0.311
GTGAAAAACGAAAAAAAAATTAAAATTTTTTTGGTAGATGATGATGTTTTGTATCTAAAATCACTAGAAA
TAGAATTTCTGGAACATGCTGATTTTAGTATCGAAACGTATGAAACAGGAGAACTTTGTGTGCAAAACTT
ATCCCACAACCCAGATATAATTATATTAGATTATCATCTTGACGGGATAGATCACACAGCGATGAACGGG
CTAGAAACTTTAGATAAAATTAAGGCATTTAATCCAGAGATTCCCGTTATAATGCTCTCTTCGCAAGACA
AAATTGATGTAGCAATAAAATGCATGCATCACAAAGCTTTTGATTATGTAGTAAAAAGCGAAACTGCCTT
TATGCGTTTGCAAAAAATTAGCACTACTATTTTAGCTATAAAAAAATGGAAAAAGAATTAA
>Scaffold_153;HRSCAF=192_62 # 48954 # 52469 # -1 # ID=1_62;partial=00;start_type=GTG;rbs_motif=None;rbs_spacer=None;gc_cont=0.348
GTGATTTTTTATAAAAACAGTCAAAAAGTTATCGCTTCGAGTGGTATTATGATGCATAGCCAGGAGGTTA
TAGGTAAAAATGACGAAGTGCTTATTGATGTTATAAATATTGAAACTGGATTTAGGGGGTTTTTATTTTC
GGGGAATGAGATTTTTTTAGAACCTTATAATGAATCTAAAAACAGAATCTTTATTAATATAAACAAGTTA
ATGACACTTACCTTAGACAATCCAAGGCAGCAATTTAATGCCATTATATTGAAAAAAGAGGTTAACGAAA
GATTAGTTTTTTCAGAGAAATACCTTGACTTAGCAAGGCATAATAGGTTAAACAATCTCGAAAAAATAAC
AATTATTGAAAGAGGAAAACTTATTTCTGACAAAATCAGGAAGACAATTGCTACAATCAATAAGGAGGAA
TTCAGATTACTCGATTTTCGAAAAGCATCAAATGAAAAAAACAACCAATATTCTGGAACGCTCTTTGGGC
TTTTGATTATTTTTATCATTACCATTTTTATTTTGATATTTATCATCATAAAAATTCAGAAAGAAAAAAA
TAATAAATTAGAAATTGTTACCGCTGACCAAAAATTAGCTTCTCAATATGTGTTAAGCCTTATAGAAGCA
AGTCTAGATCCATTGGTTACCATAAATACTGAAGGCAAAATTATGGATATGAATCAAGCAACGGTCAATA
TTACTGGCTTGGTTAGAGAAAAACTTATTGGCTCCGATTTTTTCGATTACTTTACAGAACCTCAAAAGGC
TCGCGAAGTTTATCAAGAGGTATTTGCCAAAGGTTCTGTTGCCGATTCTCCTCTTACGCTTCGCCATAAA
GAAGGTAAACTTACCGAAGTGCTATTTAATGGCTCTGTCTATAGAGATGAAAAGGAGAATGTAATGGGCG
TTGTGATTGTCGCTAGAGATATTGCTGAACAAAAATGGGCTTTAGATTTGCGAATTGCCAACAAAGAACT
GGCTTTGCAAAACATCGAAAAAGAAAAACGTGCCAATGAGTTGGGTATTGCCAATGAAGAATTAGCGTAT
CAAAACGATGAAAAAGAAAACCGAGCGGCTGAATTAGTTGTGGCTAATGAGGAACTGAAGTATCAAAGTA
AAATTAAAGAAAAACGAGCCGCAGCATTAGTAATTGCTAATAAAGAATTGGCTTTTCAAAACGATGAAAA
AGAAAAACGCGCCGCGGAATTGGTCATTGCCAATAAAGAATTAGCATTTCAAAACGATGAAAAGGAAAAA
CGTGCCGCAGAATTAATTATTGCAAACCAAGAGCTTCATTTCCAAAATGATGAAAAAGAAAAACGTGCTG
CAGAATTAGTCATTGCCAACAAAGAATTAGCGTTTCAAAACGATGAAAAAGGAAAACGTGCCGATGAATT
AATTGTTGCCAATGAAGAACTAGCGTTTCAAAATGATGAAAAAGAAAACCGAGCTAGTGAACTAATTATC
GCTAATAAAGAACTTGACTTTCAAAATATAGAAAAAGAAAAGCGTAAAATTGAAAACAAAGAACTTGAAA
CGCTCAATCATACGGCAAAATTAGCTTCTCAATATTCGCTCAGCCTTATCGAAGCCAGTCTGGATCCATT
AGTCACTATCAATACCGAAGGCAAGATTACCGATATGAATGAAGCTACCGTAACGATTACGGGTCTAAAA
CGGGCAGAATTAATTGACTCCGATTTTCTTGATTATTTTACAGAACCTCAAATGGCTCGCGAAGTCTATC
AGGAGGTGTTTGCCAAAGGTTCTGTTATTGATTCTCCTCTTACCCTTCGGCATAAAAACGGTCAGTTGAC
CGATGTTTTGTTCAATGGTTCTGTTTATAAAGATGAACATGAAAACGTGGTGGGAGTTGTAATTGTCGCT
CGTGATATTACCGCCCGAAAAAAGATTGAAACCGAACTGATGGAAGCAAAAATATTCGCGGAATTAGCAA
CAGAAATTGCCGAAGAAGCACAGAACAAAGCAGAAAGTGCCGTAAAAGCAAAACAGCAGTTTTTATCGAA
TATGAGTCATGAAATTCGCACCCCTATGAATGCCATTATTGGATTTACAAAGGTAGTTTTGAAAACTGAT
TTGTCTACCAAACAAAGAGAATATTTATCGGCCATAAAACTGAGTGGCGACGCCCTAATCGTACTCATAA
ACGACATACTTGATCTGGCAAAAGTAGATGCTGGGAAGATGATATTCGAACAAATTCCTTTTAAATTGCA
GCAATCTATCAATGCAATGCTCCACGTTTTTGAAGCAAAAATTCAGGAAAAAAATCTAGAATTAGTAATC
GAATACGATAAAAATATTCCTGATACATTACTTGGTGATCCTGTGCGTTTGCACCAAATTATTTTGAATC
TGGTAAGCAATTCCGTAAAGTTTACAAGCAAAGGAAAAATTACCGTGGCTGTGCGATTGTTGAGTGAAAT
TGACAAGAAAACAGTCATTGAATTTGAGGTTTCTGACACCGGAATTGGAATTTCAGACGAAAAATTGGAA
GGTATTTTCGAAAACTTTCAGCAAGCCTCTAGCAATACTTCTAGAATATACGGCGGAACAGGATTAGGAC
TTGCCATTGTAAAGCAATTAGTCGAACATCAAAGCGGCACCATTAGTGTAAAAAGCAAAATAAATGAAGG
TTCCACTTTTAGTTTCATATTAAATTTCACAAAAACAAATGAAGAAGCATTGGTTGATACAGCAATAATA
ATAGCAGCACCTGAGAACAAAGATATAAAAGTGCTCGTGGTCGAAGATATGGCTTTGAATCAATTGTTGA
TGAAAACAGTATTGGATGATTTTGGATTTGAACGCGATATTGCCGATAATGGAAAAATAGCCATCGAAAA
GCTAAAAACAAAATCGTATGATATTATATTAATGGACTTACAAATGCCTGTAATGAATGGATTTGAAGCC
ACAGAATACATTCGGAATACATTAAAATCGAACATTCCTATTGTAGCTTTAACGGCCGATGTAACTACTG
TTGATTTAGCAAAATGCAAAGCCGTAGGAATGAATGATTACCTAGCAAAACCAGTTGATGAACGCTTGTT
GTACAATAAAATTATTGGTTTAGTAAAAAAACCAGATCTCCCAAAAGCGACTCCAATGAATACAATTCAT
AGTGCTAAGTGTATCGATTTAGACTATTTAGCCCACCGCACCAAATCGAATCCTAAATTAATGATGGAAA
TGATTTCGCTTTACCTCATACAAACTCCTCCGCTAATTAGCGCAATGAGGCAAAGTTTACTCGATAAAGA
TTATGTTTTATTACACGCCTCCATGCATAAAATTATCCCCTCTTTTTCAATCATGGGAATGAGTACAGAT
TTTGAAGACATTGCACGCAAAATCCAAGAATTTGCAGGAACACAACAGATGAAGGATGGTATTAATGAAA
TGGTTGTTAAATTAGAAGATATTTGCAAACAAGCCTGCTCAGAATTAGAAGTAGAATTTGAAATAATTAA
AAATACTTTATCGTGA
>Scaffold_153;HRSCAF=192_63 # 52556 # 52900 # -1 # ID=1_63;partial=00;start_type=ATG;rbs_motif=TAAAA;rbs_spacer=14bp;gc_cont=0.322
ATGGTACATCATTCGGATGAAGTTATTAAAATAAATTTTTCGGATTATTTAAGCGAAAAAATGAATCACG
ACTACACTTATTTATCTAATTTATTTTCAGAAGTGCAGGGAACAACAATCGAACAGTTTATCATTTCTCA
TAAAACGGAGCGCATCAAAGAGTTAATCATTTACGGAGAACACAATATTACCGAAATCGCTTGGAAAATG
GGATATAGCAGCGTGGCTCATTTATCAAGCCAGTTTAAAAAAGTTACTGGACTTTCGCCTTCGCATTTTA
AACAATTAAAAGACAAAAGACGAAGTCCAATAGAAGAAATTGGGAATACTAATGGTATAAATTAA
>Scaffold_153;HRSCAF=192_64 # 52909 # 53115 # -1 # ID=1_64;partial=00;start_type=ATG;rbs_motif=TAA;rbs_spacer=5bp;gc_cont=0.382
ATGGTTAGCAACCGTTGCAAAATGGTGGTAAAAGAAGAGCTAAGAAAGCTTGGTTTGCATTTTATCGTGG
TCGATTTAGGCGAGGTCGAAATCATGGAAAGTATCACGATGTCTCAGCGCGAGTTGCTTAAAGCTAATTT
ATTGCTTTCAGGACTTGAATTAATGGATGACAAGCGAGCTATGCTCATCGAAAAAATAAAAATGTAA
>Scaffold_153;HRSCAF=192_65 # 53477 # 53668 # -1 # ID=1_65;partial=00;start_type=ATG;rbs_motif=None;rbs_spacer=None;gc_cont=0.286
ATGGCTTTTCAAGAAACAGAATATTACAAAGAAAAAGCAAAACATCGATACAAGATAGAAGCTAAAAATA
GCGAGTTAAAAAATATACACGGTTATGATAGAGCAATATCATACGGTATTACCAATATGCAAATGCAAGG
TGCAATAGCAATTTTTACAGTCAACTTAAAAAGAATACTCAAATTAATGTAG
>Scaffold_153;HRSCAF=192_66 # 53842 # 54375 # -1 # ID=1_66;partial=00;start_type=ATG;rbs_motif=AAA;rbs_spacer=6bp;gc_cont=0.378
ATGCCCAAAAAAAATACCGACAATGATTTAGAAAAGGAGCTGGCTTATTGCAAAGAGTTAGAAAAACGCA
TAGAAAATGAGCCGTCTATAAGTTCAATACCCGCTGTGAAAGAAAAATTAAACCTGCTAAAAGAAACCGT
AGAAGACACTCAAGAAAATTTAACCCTATCCAAAGATACCGATGCAAAAATAGGTCATAAATCTGCCGAG
AGTTCCTTTTTTGGCTACAAGACCCATTTGGCTATGACTGAAGAGCGCATCATTACCGCGGCTGTAGTTA
CATCTGGAGAAAAAGGCGATGGTCCAGAATTACCTAAACTTTTAGAAATCAGTCAAGAAAACGGAGTTGA
TGTAGATACCATTATTGGCGACGGAGCTTATTCTGGAAAAGAGAATCTTAAAATTACAACTGAACAAAAC
ATAAAAATAGTAGCGCGTCTAAATCCATCTATAACCCAAGGCTTTAGGAAAGATGAAGATAAATTTGATT
ACAATAAGATGCCGATAGGTTTGTTTGCCCAGCAGGGCATTTAG
>Scaffold_153;HRSCAF=192_67 # 54395 # 54925 # -1 # ID=1_67;partial=00;start_type=ATG;rbs_motif=TAA;rbs_spacer=11bp;gc_cont=0.337
ATGTTAGTACAGCAACAAACAATACAGTTCAGCGAGCATTCCTCGTTATATGATTTAATTATTCCAAGGA
ATAATCTTTTGAGAAAAATTAACGATTTGATAGACTTTTCATTTATCTACGATGAGTTGTTAAATAAATA
CTGCACCAATAATGGGCGTATGGCAGAAAGTCCAGTTCGTATGTTTAAGTATTTACTTCTTAAAACAATT
TACACCGTTTCCGATGTTGATGTAGTGGAACGTTCGCGTTACGATATGTCCTTTAAATATTTTTTGGATA
TGAATCCAGAAGACGATGTTATTAATCCGAGTTCGTTGACCAAATTCAGAAAACTACGTTTGAAAGACAC
CGACTTGTTAAATCTATTGATAAACAAAACAGTAACCATAGCTATTGAAAAAGGAATAATTCGTTCGAAG
TCCATTATCGTTGATGCCACTCATACTTTATCAAGATCTAATCCGTTTTTAGCCATCGATGTATTGAGAG
AACGCTCCAAGTTACTTCGAAAAAACAGTATACACCTTTGA
>Scaffold_153;HRSCAF=192_68 # 61574 # 62809 # -1 # ID=1_68;partial=00;start_type=TTG;rbs_motif=AAA;rbs_spacer=11bp;gc_cont=0.340
TTGAATTTAGAATATTTCATAGCCAGACGACTCATAACCGCTAAAGACTATAAAAGTAGCATTTCTGCGC
CAATAATAAAAATTGCCATTTCGGCTATTGCCATCGGAATGGTTATGATGATTGTTTCGATTGCAACTGG
AATCGGACTTCAACAAAAAATTCGAGAGAAAGTTTCCGCCTTTAATGGCCATATTATTATTTCTAATTAT
GATAACAATCAATCAGCAGTTACTCTAATTCCCATTTCAAAAACTCAAGATTTTTACCCAAAATTCACTT
CAGTTCCTGCCGTGAGTCATGTGCAGGCTATTGCTAGTAAGGCGGGGATTATTAGAACCGAGAATGCTTT
TGAAGGAATAATTTTTAAAGGAGTTGGGAATGATTATCAATGGAGTCATATCAAAGAATATCTTGTTTCA
GGAAAATTACCAGATTTTTCAAAAAACATCAATCAAGAAGTGTTGGTATCGCAATTTCTCGCCAACAGAC
TAAATCTGAAAGTAGGCAGTTTTTTTAATACTTTTTTTATCAAAGAAAACCAAAATCAATTGCCTAGCAT
CAGAAGATTCAAAGTAGCAGGAATTTTCAACTCTGGATTTCAGGATTTCGATGCCACATATATAATAGGA
GACATTCGTCACATTCAACATATCAATAGATGGAAACCAGATCAAGTGGGTGCTTTCGAAGTTTTTGTGA
ACGATTTTACCAACATCAAAAACATTGGCAATCAAGTTTACCAACAAACATCTTCGACACTCGACACTAA
AACCATAATCGAGAAATACAGTTATATATTCGAGTGGCTAAAACTATTCGATTTTAACATTGTCATTATA
CTCGTCATCATGATTTTGGTTGCTACTATCAATATGGTCGTGGCACTTTTAGTACTTATTTTAGAACGTG
TGCAAATGATAGGAATTCTCAAAGCCATGGGGGCAAATAATTGGGCAGTTCGTAAAATATTCCTTTATAA
TGCTTTTTACCTTATCGTAAGAGGACTGTTTTGGGGGAATTTAATTGGTATTTCATTATTGTTGGTTCAA
CAGCATTTGGGAATAATTAAACTTAATCCCGAGAATTATTACGTTAACCAAGCGCCAGTTTATCTTAATT
TGGGCTATATATTGTTATTAAATCTGCTAACAATAACTGTTTGTTTGCTAGTTTTATTGATTCCTTCGTA
CATAATAACCAAAATCTCCCCTGTAAAAGCCATTCGTTTCGATTAG
>Scaffold_153;HRSCAF=192_69 # 62926 # 63420 # -1 # ID=1_69;partial=00;start_type=TTG;rbs_motif=AAA;rbs_spacer=8bp;gc_cont=0.329
TTGAAACAAATTCTAAACAATCTTGCAAAAGAAGCCAAAGATAAGCATATCGAAAACAAAAAGTATTTTG
ATAAGCTGAAAAAGAAGACTCCTAAAAACTTGGATTATGTGATGCAAGAATGGCACAACGCCGAATTTAA
AAAAACAGATTGTTTAAAATGTGCCAATTGTTGCAAAACCACAGGGCCACTTTTTACTTCGGCAGATATT
GAACGTATTGCGAAACATTTGAGACAAAAACCGCAACAATTTATAAATCAATATTTGCGTATTGACGAAG
ATAAAGATTATGTATTGCAAACAGTACCTTGTGTTTTTTTAGACAACGACAATACCTGTTTTATTTATGA
TGTTCGCCCTAAAGCCTGTCGTGAATTTCCGCATACGGATAGAAAGAAGTTTCAACAAATATCGGATTTG
ACTTTAAAGAATGTGGCAATTTGTCCTGCAGCTTTCAATATAGTGGAAGAAATGAAAAAGAAAATGCCAT
TGTAA
>Scaffold_153;HRSCAF=192_70 # 63522 # 64226 # 1 # ID=1_70;partial=00;start_type=ATG;rbs_motif=TAAAAA;rbs_spacer=3bp;gc_cont=0.356
ATGAAAGACCTTTTCGGAAAAGCCATTCTCGATTTTCAAACGAATAATTCGCCCGAAGATTTAATTACTG
AAACTTCTATTTCTGAAGCGGATGAAATGAGCGTTGCTTATCTTTTTAGAAGTTATAATGAAATGCCAAA
ATTAGAACAATGCGCCTTACAACTTGCCAAAGGAAAAGTTTTGGACGTGGGCTGTGGCGCGGGAAGTCAC
AGTCTAGCTTTACAAAACGACAATAATCTTGAGGTAATCGCCATAGATATTTCGCCAAATGCCATCCAAG
CATGTAAACTTCGCGGTTTGAAGAATGCCAAAATACAAGACATCATGACATTGGAAAACGAAAAATTTGA
CACCATTTTGTTATTAATGAATGGCACAGGCATTTTTGAAACATTAAAAAAAACCGCCAAGTATATGCAA
AAACTCAAGAGTTTACTTAATTCAAATGGACAAATCCTGATTGATTCTTCGGATATTATTTATATGTTTG
ACCAAGATGAGGAAGGTACTTATGAAATTTCTGCTGATGGATATTATGGCGAATTGACTTTTAGCATATC
CTATAAAAATGAAACCGAAAAAGCATTCCCTTGGCTGTATCTCGATTATAACACTTTACAAAATTTGGCT
CATGCCAATGGTTTAGGATGCGAATTGATTCTAGAAGGAGAACATTTCGATTATCTGGCAAGGCTTTCGA
TATAA
>Scaffold_153;HRSCAF=192_71 # 64259 # 64801 # 1 # ID=1_71;partial=00;start_type=ATG;rbs_motif=TAA;rbs_spacer=14bp;gc_cont=0.354
ATGGAAAATTTAGAATTAGACAAACTGCGGTATCCAATTGGGAAATTTGTTGCTCCCGTTTTTTATTCTG
ACGAATACCTTTCAGCTAAAATGGACGAAATTGCCTCTTTCCCTGAAAGGCTAAAAAAGGAAGTTTTTCA
ATTAACAAATACACAATTAGACACTCCTTATCGACCAGATGGCTGGACCATTCGCCAAGTAATCCACCAT
TGTGCCGATAGTCATATTAATTGTTTTATCAGACTAAAATGGGCGTTAACAGAAGATAAACCAATTATCA
AACAGTATCTCGAAGCTTCTTGGGGAGAATTACACGATAATACAACAATGCCTATCGAGCCAAGCTTATC
CTTGCTAGAAGGTTTGCATTTTCGATTGGTTTATTTGATGAGAAGTTTGTCTGAAAAAGAGTTGAAAAAA
TCCTTTATTCATCCTGAACATTCTAAAGAATTCAAAATAGAAGAAATTATCGGAACTTATGCTTGGCACG
GAAACCATCACTTGACACACATTACCGAATTAAAGAAAAGAAAATCTTGGTAA
>Scaffold_153;HRSCAF=192_72 # 64821 # 65978 # -1 # ID=1_72;partial=00;start_type=ATG;rbs_motif=TAA;rbs_spacer=7bp;gc_cont=0.342
ATGAAAGCACAATTTCTTTTAGATAAAAACATCACTTTCCTAAATCACGGTTCGTTTGGGGCGTGCCCAA
AACCTATTTTTGAGGAATACCAACGTTTTCAATTAGAATTAGAGAACGAACCCGTTTATTTTTTCTTAAA
AAAACAAAAAGAATATTTAGATTTAGCCAAAGAAAGTTTGGCTGCTTATATTGGCTGCAATGCAAATGAT
TTCTTTTTTACTCCAAATCCTACTTTTGCCATCAATACAATTATGCGGAGTCTAGATTTGAATGCTGGCG
ATGAAATTCTTAGCACCAATCACGAATATGGCGCAATGGATAGAACTTGGCGTTTTTATTGTAAAAAATC
AGGAGCAAAATACATTCGTCAAAATATCTCGCTTCCCGTGGTTTCAAAGGAACAAATGCTCGAGGAATTC
TGGAGCGGTTATACTTCAAAAACTAAAATCATTTTCCTTAATCAAATTTCAAGTTGTACCGCACTTATTT
TTCCGGTAAAAGAAATTTGTGATAAAGCCCGTGAATTAGGATTGATTACTATTATTGATGGAGCACATGT
TGCGGGTCAATTAGATTTGAATATTAAGGAATTGAACCCTGATTTTTATACAGGAACATTGCATAAGTGG
ATGTTAGCGCCTAAAGGAAGTTCGTTTTTGTATGTAAAAAAGGATTTTCAGGAAATGCTGGATCCACTTG
TTGTGGGTTGGGGTTATGAAAGTGTTATTCCGGGGGAAAGTCAGTTTTTAGATTACCAAGAATTTCAGGG
GACGAGGGATATTTCGGCATTTTTATGTACGCCAAAAGTAATAGCCTTTCTTGAAAAAAATAATTGGAAA
GACAAAGCAAAGAAATGCAGAAAACTAGTTTTAGATAATTATCAGCGATTTTGCAATTTGCTTGGCACAC
AACCGATTTGTCCAGTTACCGACGAATTTTTGGTGCAAATGGCAAGTATTCCAATTCAAACTTCTAGTCC
CATAGCACTAAAAGAGTTGCTTTTTAATAAGTATAAAATAGAAATTCCGGTAATGCCTTTGAATGGAAAT
TATTTTTTGAGGTATTCGATAAACGCTTATAACTCGCAGCAAGATTTGGATATTTTGTACAAAGCCTTAG
AAGATATTATTAAAACTACAGATTTACTAGAAGTGTAA
>Scaffold_153;HRSCAF=192_73 # 66013 # 66462 # -1 # ID=1_73;partial=00;start_type=ATG;rbs_motif=TAAAAA;rbs_spacer=10bp;gc_cont=0.327
ATGAAAAAAGTAGTCCTATCTATTGCAGTTGTGTTAATTGCTCAAATGAGTATGGCACAAGAATCTAGTT
TTAAAAAAGAGGTGTTAAAACTAATATCGATTAGTGGTGCAGATGCACAAATGAAGGTTGTAAAACCTCA
AATTTTGAATATGATTCCAGAGAATAAAAAAGAAAATTTCTCGAAAGAATTTGACGCCTCTTTGCCGAAT
ATGTATGATAAAATAGCTAAAATTTACATGGAAATTTACACAGTCGAAGATATAAAAGCGATGATTGCAT
TTTATGAAAGTCCAGTAGGGAAAAAGATGAATGAAAAAGCAGGCGAACTTGGGCAAAAATCTTTACAGGC
TGGACAAGAATGGGCTCAGGAATTGCAAGAAATAATGTCAAAATACAAAGAGGAAGTTCCTACACAAGAT
ACGTATGAGGTAATAAAACCAAAACAGTAA
>Scaffold_153;HRSCAF=192_74 # 66492 # 67124 # -1 # ID=1_74;partial=00;start_type=ATG;rbs_motif=AAA;rbs_spacer=8bp;gc_cont=0.376
ATGTTATCAAAAGAAATACAGTTAGAGGTCAATAAAGGCACAATGCTTCCATTGATGGAAGAATTTTACA
CCATTCAAGGCGAAGGATTTCACACAGGAACAGCCGCCTACTTTATACGAATTGGAGGTTGCGATGTGGG
TTGCCATTGGTGTGATGTGAAAGAAAGCTGGAATGCCGAATTGCATCCGCCAACAGGGATTGATTTGATT
GTTGCCAATGCTAAAAAATATGCAGATACAGTTGTAGTTACTGGAGGAGAGCCCCTAACCTGGGATATGA
CTTTGCTTACTCAAAAGTTAAAAAATCAAAACCTAAAAGTGCATATTGAAACTTCGGGAGCGTATAAACT
GACAGGAGAATGGGATTGGATTTGTCTTTCGCCAAAGAAAAACAAACTACCAACACAAATTGTTTACGAC
CAAGCTCACGAGCTCAAAGTAATAATTTATAACAAGCACGATTTTATTTTCGCAGAGGAGCAAGCCGAAA
AAGTAAACAAAAACGCCATACTATTTCTGCAACCCGAGTGGAGTAAAAAAGAAGAAATGACTCCGTTAAT
TGTTGACTACGTAATGAACAATCCAAAATGGAGAGTATCTTTACAAACACATAAATATTTGAATATTCCC
TAA
>Scaffold_153;HRSCAF=192_75 # 67231 # 68898 # -1 # ID=1_75;partial=00;start_type=ATG;rbs_motif=TAAAAA;rbs_spacer=8bp;gc_cont=0.333
ATGAATAAATTTAAATTTTTTAGTATTGTTTTATTGTCGTCAATATATGTGGGCAATGCGCAAGATTTGA
ATCAGGCAGTAAAAGCAATTGATGCAGAACAATATGAAAGTGCAAAATCGATGTTGAAATCGATAATTAA
GACAAAACCGGATGATGGTAAATCGACTTTTCTTTTGGGGAATATTTATCTTACGCAAAGTAATAAGGAT
TCGGCAAACATCTATTTTCAAAAGGGAATTACTTGTAAAGAGGATGGAAACTTTAATTACATTGGTCTAG
GTCAGTTAGATTTAGACAAAGGAGATGTGACCAATGCTCAAGTTCATTTTGATCTAGCGACCAAGAAAAT
TAGAAAACGAGATGTAGAAGAATATATTTATATTGGTAGAGCTTATATGAATGCTGAAAAACCAGATTAT
AAAAATGCCCTCTTGGTTTTAGATAAAGCAAAAGCGGTTAACGAAACGGATGCTCAAGTTTTATTAGCCC
TTGGCGATGCTTATTATGGCGACAAAAATCAAAATGATGCTTATAAAGCATATAGAGATGCTTTTCAAGC
GGACAATACTTTAATTAGAGCAAAAATGCAATTGGGCGTTTTGCTAAAAGGAGCAAAATCGTTTGACGAG
GCCTTAAAAGCCTACAATGAAGTGATAGTTTTAAGTCCTAATTATGGTCCAGTATACAGAGAATTAGCCG
AAACCTATTACAAATGGGGAAGAAACAAACCTTCTAAATCTGAAGAATATATGAAAACGGCTATTGGTTA
TTATGAAAAATACCTTAGCCTTACAGATTATTCTTTAAATTCTAGAATGCGTCACGCGGACTTTCTTATT
CTTGTACGAGACTATGCTGCACTTGAAGCTGAAGCAAAAAAAATGGCAGAATTAGACAAAGTTAACCCTA
GAATCTTTCGTTATTTAGGATATTCTGCTTATGAAAATGGGAATATTGATGTTGCTATTAAATCATTAGA
AACCTTTACTTCTAATACTTCAAACAAAGTAATTGCTAAGGATTATTTTTATTTAGGATTAGCTAAAATA
AAAAAAGGAACAAGTGCCGATGGTTTATCAGTTGACCCCACTGCATTTGGCTTAGGTTTGGCTGATATTA
AAAAGGCAATCGAAATGGAACCTTTGGCAGTTGAAGATGTAAATGAAATAGGGGTAAAGTTGTTTACTAA
AAAATTATATTATGAAGCCGCCGCTATTTTTGAATTAGGTACAAAAAACACCGAATCTAAAAATTACCTA
GATGACAATGTTTATTATGGATTGTCTATTTATTATGGCAATACTAAAAAGGATGTAGTGCCCAACACCG
TTGATTTGCAAAAAGCAGATGCTGTTTTTGTAGCGATTTTAGCGGCTTCCCCTGCCTATCTTGATGCTTA
CATTTATAGAGCTAGAATCAATAGATTGCTTAGCAATGATGAAATGATAACAAAAAATTACGAAGATTAT
GTGAATAAGGTTTCTGAAAAAGGAGCCGAAGAGTTAGCAAAACCAACAATAAAAGCAAAACTTATCGAAT
CTTATAACAACATGGCAGCAGTTTATGCTAACACAGACAAGCCTAAGGCAATAGAGTATTTTGGCAAAAC
CATTGCTCTTGATCCAACAAATGATTACGCAACCAAGTCTCTGAATTTATTGAAATAA
>Scaffold_153;HRSCAF=192_76 # 68994 # 69830 # -1 # ID=1_76;partial=00;start_type=ATG;rbs_motif=TAAA;rbs_spacer=8bp;gc_cont=0.331
ATGTTTAAAATTAAAAAGAGTTTTATTTTTGTTTTGGTTGGTTTCTTATTTGTGATGTGTAATCAAAAAG
AAAAAAAGGATGACAATCAAGAATCCATATTAAAAGGATCCACCACAATTTTGGTCGATGAAACGTTAAC
GCCTATAATAGAAGATCAAGTAGCCGTTTTCGAAAGCAATTATGATGCGAAAGTTGCGATTGTTTCAAAG
TCTGAATCAGAAGTAGTTCTTTCTTTACTTAATGAAAAATCAAAGATTGCCGTTTTAGCTAGAAAGCTGA
CGGCGAAAGAAAATAAAATTTTTGAACAAAAAAAAATAACTCCAAAAATCACTAGATTTGCCACAGATGC
TATTGCTTTTATTTCAAATAAAAGTAATAATGACACCATAATAGAGTTAAAGAGTATTATAGATTTTATG
AAAGGAAAGTCAAGTACTAAAATTAAAGGCTTGGTTTTTGACAATCCAAATTCAAGTACGGTGCATTATA
TGAATGCATTGGCAGGAATAAAAGCAATTCCAGACCATGGTGTTTTTTCATTCAAAACAAATGATGAGGT
TATTCAATTTGTGTCGCAAAATGATGGAATGATTGGTGTAGTTGGAGTAAACTGGCTGTCACAACCAATG
CCAGCGATGCAGGAGTTTGTAAATAAAATAAATACTTTAAGTGTTAAGGGATTAACGGGGACGAAATATT
ATGCTCCAAGCCAAAACAACATTGCAGAAGGCAAATATCCTTTGGCACGTGATTTGTACATCGTCAACGG
TCAAGGGTATTCAGGATTAGGAATGGGTTTTTCCTCTTTGTTGCGGGAGATATTGGACAAAGAATAA
>Scaffold_153;HRSCAF=192_77 # 69833 # 70051 # -1 # ID=1_77;partial=00;start_type=ATG;rbs_motif=TAA;rbs_spacer=4bp;gc_cont=0.274
ATGAAGAAATCGCCTAAAGAGCGATTTCTTCTCATTATAGGAATTCTGTTTTTCTTCTTATATTTATGTA
TGGGTCTAATGGTTATTTTTTGGGATGTAATTTTCTTAAAAAGTTTTCCAATAGCAATGACACCCTATTA
TAGAATGGCTTTGGGAGTTATTCTAATCGTTTATTCGTTTTTAAGATTTTTTAGGTTTTTTAATTCAAAT
AAAGATTAG
>Scaffold_153;HRSCAF=192_78 # 70078 # 70869 # -1 # ID=1_78;partial=00;start_type=ATG;rbs_motif=TAA;rbs_spacer=12bp;gc_cont=0.374
ATGAAATTAGATATATTAAAAAACCAATGGCTTGAAATTGTTTTCGAGGGGCGTAACAAAAAGTATGGTG
CTTACGATTTGAGAAAAACAATTTCCAAGAATACTTTTAAAGCATTTCTTATTGGTGCATTTGTTTTTGC
CTTTGCTGTTAGCATACCAAAACTATTGAGTCTTATCCCAGACTCTTCGGATAGTGATGAAATTGTGAAT
GTAAAAATTGCAACGGTAAAAATGCCGCCAAAAGAAAAGCCAAAAGAAAATCTTCCACCGCCACCGCCGC
CAAAACCAAAAGTGGATGTGCAAAAATTTGTGAAACCAGTAATTGCTAAAGCCGAGGAAGTAGTAGAAGA
AATTGTTGTTGCTAAAGATCTTAAGGATAAGAATATTGGTTCTGAAACTATAAAAGGAGATCCAGACGCT
CCCTTAAGTGTTGAGCCAGCAGGAACTGGGGTCGCTGCAGTAGTAGAGGAAGACAATACGGTTTACAATT
CTGCAGGGCTTGAGGTAAAACCAGATTTTCCTGGAGGGATAGGAAAATTTTATTCTTTTGTTCAAAAAAA
TTACCAAATGCCAGACGAAGAAGGACTTAAAGGCAAAGTTTATGTTACTTTTGTAGTGGAAAAAGATGGT
ACATTAACCGATATAAAAGTAGTTAGAGATATTGGGTATGGAACTGGAAAAGAGGCTATTCGTGTGCTTA
AGGCTACTCCAAGATGGAATCCTGGTGAGCAAAATGGTAAGCCAGTAAGATGTACTTTCAGTTTACCAAT
CAGTCTTCAATCTGCGGAATAA
>Scaffold_153;HRSCAF=192_79 # 70903 # 71388 # -1 # ID=1_79;partial=00;start_type=ATG;rbs_motif=TAA;rbs_spacer=5bp;gc_cont=0.350
ATGGTAGATTTAGCGTTCTTATTGATAACTTTCTTTATGCTTACAACGTCCTTATCTAAACCACATTCGA
TGGATTTGGGGTTGCCAGATAAAAACCCAAAAGATATTGATCAGAATATTAAAGTTGACGAAAATCGTAC
AATGACCATATTGCTAGGAAAAGACGATAAATTAGTTCGTTATGTTGGTAAATTGGAATCTCCAGTTGCG
GGAGGAACTCCAAAAGATTTTACCTATGGTAAGGATGGAATTCGCAAAGAATTATTGAGAAAACAAAAGG
AGGTTTTAGCGTATTCTGCAGCAAGAGGTAAGCCAAAAAACGGAATGATTGTTATCATCAAACCAAGCAA
GAAATCAAATTATCGCAACTTGATTGACATATTGGATGAAATGGCAATTGTTGGAGTGGGGAATACAGGT
AATTATGCAATTATCAATGAGTTTACGCCAGAGGAACAAAAATTGTTAGAAGGAAAAAAAGAGTAA
>Scaffold_153;HRSCAF=192_80 # 71500 # 71838 # -1 # ID=1_80;partial=00;start_type=GTG;rbs_motif=AAAAA;rbs_spacer=8bp;gc_cont=0.357
GTGGCGTTTACGGAAGACGAAAAAGATAAATTTGCATTGATGGAAGGTTTTGGAGTTCCAGTTTCGAGTT
TAAAATCGATTATTGCTATGAAAAATTCCGACAGAATCAAAGCAAATCAGCCAGGTGTTCCAAAAGATTC
GCTTAATAATGAATTAGCAGATTGGGTTCTAAATGCCCGTAAAGCAAATATTGATGTAGCTCAAAAAGAA
TTAGCAATTGCTATAAAAGGAGATGCAAAAGAGGAATATCCTGCGATTAGACGCGTGATGGATATATTGC
AAGATCAACAAATTAACAGCTTTAGTCTGGTTACTGGTTTGAGAGGAAAAGATAAATAA
>Scaffold_153;HRSCAF=192_81 # 71899 # 72072 # -1 # ID=1_81;partial=00;start_type=ATG;rbs_motif=AAAA;rbs_spacer=15bp;gc_cont=0.397
ATGACGGCTATGTGCGATGTGGCTTTCCTACTGCTTACATTCTTTATTTTGACTGCGACTGCCAAAATAC
CCGAAGCTTTGCCAGTAGATACGCCAGCATCTACAAATCAAAATAAGTTGCCCGAAACAGATTTGGCTAC
TTTGACTATTGGAAAAGGAAAAAGTATTTTTTGA
>Scaffold_153;HRSCAF=192_82 # 72186 # 72485 # -1 # ID=1_82;partial=00;start_type=ATG;rbs_motif=AAAAA;rbs_spacer=3bp;gc_cont=0.373
ATGACTATTCTTTCTACCCTAGTTTCTTTAGGAACTCTTGCTGGATTATTAGGAACGGTAACGGGTATGA
TTAAAGCGTTTGGAGCTTTAGCGAGCGCAGGAACTCCAGATCAAGCTTTGTTAGCAAATGGTATTTCTGA
AGCATTGATTAATACAGCTACGGGTATCTCGACTTCTGCTTTAGCGATTATTGCTTACAACTTATTTACT
TCTAAAATTGATACCTTAACTTATTCTATCGATGAGGCTGGTTCTACAATCGTGAATACTTACAGACATT
ACAGAGGGACAAAAAAATAA
>Scaffold_153;HRSCAF=192_83 # 72566 # 73003 # -1 # ID=1_83;partial=00;start_type=ATG;rbs_motif=TAA;rbs_spacer=11bp;gc_cont=0.340
ATGGCAAATGTTAAAAAAGAAAGTGGTTCAGGTTTAGGAGGAATGATTTCATTAATCATTATCGTATTAT
GTATTTGTACTGGATGGATAATCTGGAACTTTATAATGGGTGATGGTGGAAATTTTGAAGGAGGAGTTAA
TACAGGCCACCCAAAACCAGGAAATTATTTAGCAATGGTTTATAAAGGAGGTCCTATTGTTCCAGTTTTG
ATGGGATTACTTTTAATGGTAATTGTTTTTTCGTTCGAGCGTTTTACAGTAATTTCTAAAGCTGCTGGTA
AAGGAAACCTTGATCAATTTATGAAAAACGTACAAGCAAGTGTAACTACTGGCGATATTGATGGTGCAAT
TGCTACTTGTGACAAACAACAAGGTTCTGTTGCAAATGCAATTAGATCAGCGTTATTGAAATATCAAGAT
GTAAAAAAGAAGGATTAG
>Scaffold_153;HRSCAF=192_84 # 73394 # 73837 # -1 # ID=1_84;partial=00;start_type=ATG;rbs_motif=AAA;rbs_spacer=11bp;gc_cont=0.340
ATGTTTACTAGAAACGGAAAAGCCTTAACGGCAAAAGGAATTAAGCCGATATGTGTCTTTCAACAAGTAT
TCAAAGCCACATGGTTATTTGGTGCTTATTCACCATTTACAGGAGATCATTTTGAATTGGAATTACCCCA
TTGCAATTCAAATAATTTTCAACTATTCCTAAATGAATTTTCAAAAGAGAGACCTGATGAATTTAAAATA
ATAATCTTAGATAATGGTGCATTTCACAAATCAAAGACCCTTACCATTCCAAATAACATGCGTTACTTTT
TATCCCACCATATTCACCAGAACTCATCCCTCAGAAAAAATATGGTGGCGATGAAAAGGGCTTTTACTGG
AAAACTGCACAAATCACTAGAAGAGGTAAGTTCTTTCATAGAGAATGAGGTGAAAAAACTAACTAATGAA
ATTGTCAAGAAACCTGTGAATTGA
>Scaffold_153;HRSCAF=192_85 # 73870 # 74418 # -1 # ID=1_85;partial=00;start_type=ATG;rbs_motif=TAA;rbs_spacer=12bp;gc_cont=0.341
ATGTCGTCACCAAAAATATTTACAATAAAGGAGAGCTTGTCGGAGCTCAAAAAAATTCAAAAAAAGAGCA
ACCCCATGATTGCAAAGAGAGTACATGCTTTACTTGTTTTTAAAGAAAATGAACTGAATGGAATTTCTAA
AAGAGAGGTTGCTCAAGCCATAGGGGTTAATCATAATAGTATTCAGTCGTGGCGCGACCTCTATATTAAT
GGAGGGATTGAACTACTGACAAGACATTCTAAAAAAGGATACAAGCCCAGTGTTATAACTTTGGAAGAAG
AGCAAGCTTTAAGAGAACAGATGTTTAATCCTGAAAACGGGTTTGTTGGATACGTCGAACTGTTAGCTTG
GTTTGATGAAAAGTTTGGGAAACAAACTAATTACAGCACTTTCAAAGGGTACGTTTATAGAAAATTCAAG
GCAAAAATAAAGACCGCAAGAAAAATTCATGTTAAGAAAGACCAAATTAAGGTTGAGGATTTTAAAAAAA
TTTCAGTAAAGAATGTGAAAACATCTACAACGAAAAAGGATGGGGATTTAAAACAATAA
>Scaffold_153;HRSCAF=192_86 # 74596 # 75645 # -1 # ID=1_86;partial=00;start_type=ATG;rbs_motif=TAA;rbs_spacer=9bp;gc_cont=0.356
ATGAAATTATCACATTTTCAATTCAATTTACCAAAAGAACTTCTTGCAGAATATCCTTCCGAAAATAGAG
ATGAAGCACGTTTAATGGTTATTGATCGCAAAAAACAGACTATTGAGCACAAAACATTCAAGGATGTTAT
CGATTATTTCGATGAGGGAGATGTTTTTATTTTAAATAACACTAAAGTTTTTCCAGCTCGTTTGTACGGA
AATAAAGAAAAGACAGGAGCAAGAATCGAGGTTTTTTTATTGAGAGAATTAAATGCAGAGCAACGCCTTT
GGGATGTTTTGGTCGATCCTGCTAGAAAAATACGTATCGGAAACAAATTGTATTTTGGCGATGATGATTC
ATTAGTAGCCGAAGTTATTGATAACACCACTTCAAGAGGTAGAACGCTCCGTTTTCTTTATGATGGTTCT
TACGATGAGTTTAGAAATAAATTGACAGAATTAGGAGAAACACCCATCCCAAAATACATCAACAGAGAGG
TAACTCCAGAAGATGCGGATCGTTACCAAACCATTTATGCAAAAGAAGAAGGCGCCGTTGCAGCACCAAC
TGCAGGATTGCATTTCTCGAAACATTTGATGAAAAAATTGGAAATTAAGGGCGTAAAATTTGCCGAAGTT
ACTCTTCACGTTGGTTTGGGTACCTTTAATCCTGTTGAGGTTGAAGATTTATCAAAACATAAAATGGATT
CTGAGGAATTAAAAATTACTCAAGAAGCCTGTGATATTGTCAATGAGGCAAAATTAAATAAAAAACGGGT
TTGTACGGTGGGAACTACGTCGATGCGCGCAGTTGAAAGTTCTGTTTCTTCACAAAAAACATTGAACCCA
TTTGATGGTTGGACCAATAAATTTATTTTTCCGCCGCACGATTTTAGTTTAGCCACGTGTATGATTACTA
ACTTTCATACGCCAAAATCTACTTTATTGATGATGGTTTCTGCTTTTTGCGGACATGATTTAATGAAAAG
AGCTTACGAAGAAGCAATCAAGGAGCAATATAAGTTTTATTCTTATGGGGATGCGATGTTAATTATCTAA
>Scaffold_153;HRSCAF=192_87 # 75834 # 77057 # -1 # ID=1_87;partial=00;start_type=ATG;rbs_motif=TAA;rbs_spacer=3bp;gc_cont=0.364
ATGAATTTACTGCTACATTCTTCAATTTGTAATCCAAAATCGGCTATTTCGATAACGGGTTCAAAAAGTG
AAACCAATCGATTGCTACTGCTACAAGCTTTATTTCCAAATATTGCAATAAAAAATATATCAAATTCTGA
TGACAGCGAGGTAATGCAAAAAGCATTGTCAGGCAACGAAGCGATTATCGATATTCATCATGCTGGAACG
GCGATGCGATTTTTAACTGCTTTTTTTGCTGCTCAAGAAAACAGAACAGTAACTTTGACGGGTTCGTCAA
GGATGAAAGAACGTCCCATAAAAATTTTAGTCGATGCTTTGCAACAATTAGGGGCTAAAATAGCGTATTT
AGAAAGCGAAGGTTTTCCGCCAATAAAAATCACAGGAAAAAAACTTTTAGAAAGCAAAGTTTCCCTGCCG
GCAAGTGTGAGTAGTCAATATATTTCGGCTCTTTTGCTGATTGCACCAAAGCTTGAAAACGGAATTGAAT
TGAGATTGGAAGGCGAAATAACCTCTGTTCCTTACATAAAAATGACTTTAGCTTTGCTGAATGAAATTGG
CGTTGAAACCTCTTTTGAAGGGAATGTCATTAATGTAAAAGCGAAGACTCAAGATCTAAAATCTGAAAAT
CTTATTGTAGAATCAGACTGGTCTTCGGCTTCTTATTTTTATTCCATTGTGGCTTTGTCTGCCATTGGAA
CTACCATTGTATTATCGAGTTATAAAGAAAATAGCTTACAAGGCGATTCTGCTTTGGCTGCGATTTATAA
ACCATTTGGAGTTGAAACTATTTTTGAGTCCAATTCGATTATTTTACGAAAATCTGCCACCTGTAATTTG
CAATCTGTCACCTGCAATCTGAACTCTTCTCCAGACATTGCTCAAACCATTGCGGTAACTTGTCTTGGAT
TAGGAATTGGTTGTCATTTAACGGGTTTGCACACCTTAAAAATTAAAGAAACAGATAGACTTGAAGCATT
AAAAATAGAACTCACAAAACTAGGAGCTGCCATTTCTGTTACTAATGATAGTCTAACACTTCAGTCTTCG
AGCACAATTAATCCTGACGTAGCGATTGCTACTTATAACGACCATCGTATGGCAATGGCATTTGCACCTT
TGGCACTAAAAGTACCAATACGCATCGAAAATGCCGAAGTTGTTTCGAAATCATATCCTGATTTTTGGAA
TGATTTGAGAAGTTTGGGTTTCAAAATTTCTTAA
>Scaffold_153;HRSCAF=192_88 # 77105 # 77431 # -1 # ID=1_88;partial=00;start_type=ATG;rbs_motif=TAAAAA;rbs_spacer=10bp;gc_cont=0.407
ATGAACCTAAAAAACTCCCAACTCGAAGTAGATACTTGGATCAAAGAACACGGGGTTCGTTACTTCAACG
AATTGACCAATATGGCGCAGCTTACCGAAGAAGTAGGCGAAGTGGCTCGGATTATTGCCCGACGTTATGG
CGAACAGTCCGAAAAAGAAAGCGATAAGAACAAAGACCTTGGCGAGGAATTGGCCGATGTGGTTTTTGTG
GTTTTGTGTCTCGCCAATCAAACAGGAATCGATTTGCAGGCAGCATTTGATAAAAAAATGGATTTAAAAT
CGATACGGGATAAAGACAGACATAAAAACAACGAAAAATTAAAATAA
>Scaffold_153;HRSCAF=192_89 # 77432 # 77884 # -1 # ID=1_89;partial=00;start_type=TTG;rbs_motif=TAA;rbs_spacer=10bp;gc_cont=0.389
TTGAAAGTAGTACTCCAAAGAGTTTCTCAAGCCTCGGTAATGGTCGATGCTGAAATTGTAGCCGAAATTC
AGAAAGGAGTTTTGGTTTTAGTAGGGATTGAAGCCGCCGATAATCAAGAGGATATCGATTGGCTGGCTTC
TAAGATTGTGAATATGCGTATTTTTGGTGATGAAAACGATGTGATGAATTGCTCTGTCAAGGAAATCGAT
GGCGATATTATTGTGGTCAGTCAGTTTACACTTCAGGCTTTAACAAAAAAAGGCAATCGTCCTTCGTACA
TTAAGGCAGCAAGACCTGAAATAGCGATTCCTATTTATGAAAACTTTGTCGAAAAAACAGCCGAAATACT
CGGAAAAAAAGTGTTAACAGGGGTGTTTGGAGCTGATATGAAAGTGAGTCTCTTGAACGATGGGCCAGTA
ACAATTGTGATGGATAGTAAAAACAAAGAATAA
>Scaffold_153;HRSCAF=192_90 # 77906 # 78883 # -1 # ID=1_90;partial=00;start_type=ATG;rbs_motif=AAAAA;rbs_spacer=6bp;gc_cont=0.368
ATGACAGGAACCGTTTATAAATCTACAGGAAGCTGGTACACAGTAAAATCCGATGAAGGGCATTTTATCG
AATGCCGAATGAAAGGCAAGTTCCGAATTAAGGGAATTAAGAGTACCAATCCTATTGCGGTAGGCGATGT
GGTAGATTATGAGCTAGAGGAAACTTCGGATACCGTTACGGGGAAGATTCATAAAATTCACGAAAGAAAG
AATTATATCGTTCGGAAATCAGTAAATTTATCGCATCAAATGCACATTATTGCTTCGAATATTGATCGGG
TTTTTCTTTTGATAACTATCAATAATCCGCCAACAACACCTAATTTCATCGATCGTTTTTTAGTTACCGC
CGAAGCTTATGGCATAGAAACAGTTTTAGTTTTTAATAAAATTGACACTTTCGATAATCCAACTTTGGAC
GAACAATTGTATTTGCAACATGTGTACGAAGAAATTGGCTATAAATGTTTGCGCATTTCTTCGACAAAAA
TGACAGGAATTGATGCTTTGAAAGAATTGATGATTGGCAAAGTGAGTATGTTTTCTGGTCATTCTGGTGT
GGGGAAATCTACCTTGGTCAATGCCTTGGAACCCGCTTTAGATTTAAAAACAAAGACAATTTCTGAAGCC
AGTAAGCAAGGACAGCACACGACGACTTTTGCCGAAATGTATGATTTGAGTTTTGATGCGCGAATAATCG
ATACGCCAGGAATCAAAGGGTTTGGAATTGTAGATATGGAAAAAGAGGAAATTAGCGGCTATTTTCCTGA
GTTTTTTAAATTAAAAGAGCAATGTAAATTCAATAATTGCTTGCATAAAGAGGAACCACATTGCGCTGTA
AAATTGGCATTAGAAAAAGATGAAATTGCTTGGTCGCGCTACAACAGTTATCTCAAGATACTAGAAGGCG
ATGATGAGCATTATCGGACAGATATTTACAATGAAGATCGTATAGCAAGTGACAAAACACGAGAATAA
>Scaffold_153;HRSCAF=192_91 # 79040 # 79696 # -1 # ID=1_91;partial=00;start_type=ATG;rbs_motif=AAAAA;rbs_spacer=7bp;gc_cont=0.315
ATGCTTAATTCTTATCTTGCAAAAAAGCAGATCCCCACATCTTTTGATTGTGGGGATTTTTTTATAAAAA
AAAATTTGTCGTTTAGTAATTATTCTGTTAGTTTTGAAGAAAAATTTAAAACCCCAATAAAAATGAAAAA
AGTTATTTTAGTTTTTGCGATGCTTATCGCAGGAACCTTGGCTAACGCTCAAGTTGATGTTATTACAAAG
CATAGTGGCGAAGTTGTAAAAGGAAAAGTCATAAGAGTTGAAGAATACACTATTGTATATAAATATGATG
GTGAAGATGCAGAGAACTCTATTGGTAAATATGCAATCGAAAAAATTGTTTACGGAAAAAGTGGTAGAGT
TGAAGAAGTTACTGAAAAAATTGTAGTTTCTTCTGAGGCAGATTGGGAAAAAGTAGTTATTTTAGAAGAC
AAGGCATACATTGCAGGTCTTAAAAAAGGAGAAGAAGTTAGAGGAAAAACAGGTTTAATAAATTTCCAAA
CAGGAAATACTGGAGATAAAAAGGCAGAGAAAAAATTAAAGATGGCTGCAGCAGCTATTGGTTGTCCGTT
TATTTTGTTAACATCTGATAAAACAACAGTTGGAGCAAATTCTAATGCTATTGGAGGTTCACAAGCTATT
AAAAAGGGTATTGGATATAAATACTAG
>Scaffold_153;HRSCAF=192_92 # 79689 # 80771 # -1 # ID=1_92;partial=00;start_type=ATG;rbs_motif=AATAA;rbs_spacer=14bp;gc_cont=0.365
ATGGAAAATAAGAAAGAAATGAGAAATTGGTTGAACGAATTCAATTTGTCTCATCCATTTGTGATTGCAG
GACCTTGTAGTGCTGAAACAGAAGAACAAGTATTAAAAATTGCACATGCGTTGAAGGACTCTGATGTAAG
TGTTTTTAGAGCAGGTATTTGGAAACCAAGAACCCGCCCAGGAGGATTTGAAGGAGTAGGCGAAATAGGT
TTGAAATGGTTAAAAAAAGCAAAAGCCGAAACGGGATTGTTGATGGGAACAGAAGTGGCTACTGCGGCAC
ACTGTAAATTAGCTTTAGAAAATGACATCGATGTGTTATGGGTGGGTGCTCGTACAACGGCAAATCCGTT
TGCGGTTCAAGAAATAGCCGACACTTTGAAAGGAACAGATAAGATTGTATTGATAAAAAACCCAGTAAAT
CCAGATATGGCTTTGTGGTTGGGGGGAGTAGAGCGTTTGTATGCTGCTGGAATTAAGAATTTAGGAGTAA
TTCACAGAGGTTTTTCTACTTATGAAAAAACAAAATACCGAAACATTCCGGAATGGCAAATTGCTATCGA
ATTGCAAAATAAATTCCCTGATTTGCCTTTAATCATCGATCCATCGCATATTACAGGAAATCGCGATATG
ATTCTAGAAGTGACTCAAGAAGCTTTAGATTTGAACTATGACGGTATGATTATCGAAACGCACAATGACC
CAGATAATGCTTGGAGCGATGCTGCACAACAAGTTACGCCAGAGGCATTGAAACAAATTTTTAAAGATTT
GAGAGTAAGAAAAGTGAGTGGAGATACGGATGAGTTTACTAGCAAAATGACAAAACTAAGAGCAAACATT
GATGTTTTAGATGCTAATTTGTTAGATCTTTTAGGAAAACGTATGAAAGTAGCCGATGAAATTGGACAAG
TAAAAAAAGACAATAATGTTGCTGTTTTACAAAATAATCGTTGGAACGAAATATTAGGAAAAATGATTCT
TGAAGGAGAAAAAAGAGGATTGACAGAGGAATTTATTCTCAAAATGTTTAAGGCGATTCACCAAGAAAGT
ATTGGTCATCAAGAAAAAATATTGAATGCTTAA
>Scaffold_153;HRSCAF=192_93 # 80842 # 81693 # -1 # ID=1_93;partial=00;start_type=ATG;rbs_motif=AACAA;rbs_spacer=11bp;gc_cont=0.365
ATGAAAGTATTTGTAATAGGGATAGGATTAATAGGTGGTTCGATGGTATTGGACATTAAATCGCTGCATC
CAGATGCGAGGATTTACGGGATAGATAACAACGAAAACCATTTGGCGGAAGCCCTAGCTTTGGGAGTCAT
TGATGGTGCTGCAACGTATGAAGATTTGGTCAATGCTGATTTTGTAATTGTCTCAGTTCCCGTAGACATT
GCCCTTGTGGTTTTGCCTAAAGTTTTAGATTGTATTGGCGAGAATACCATTGTTTTTGAAGTGGGTTCTA
CTAAAACACCTATTTGCGAAGCGGTAGCAAATCATCAGCGAAGAAGGAATTATATTGCCACACATCCCAT
TGCGGGAACAGAATTTTCAGGACCTTCGGCAGCGATAAGAGGGTTGTTTGAAGGGAAAACGAATATTATT
TGTGAAGTAGAGAAAACCACTTTTAAATTGCAGGAAAAAGCCTTGGATTTGTTTAAAAGAATGGGAATGA
GGATTCGATATATGGATCCAAAATCACACGACAAACACATTGCTTACATGTCTCATTTGTCGCATATTAG
TTCGTTTATGCTAGGAAAAACGGTCATTAACAAAGAGAAAGATGAACAAGATATATTTGATATGGCAGGT
TCTGGTTTTGAAAGTACCGTTCGCTTAGCAAAAAGTTCCCCAGCTATGTGGACCCCTATTTTTAAACAGA
ATAGAAAACAAGTGGTAAAAACATTGGAAGAGTATATTTCTAATTTATCTAAATTCAAAGAATTGTTAGA
AAATGAAGATTACGATGCAATATATAACGAAATGCAAAGTGTAAACAAAATAAAGGAGATATTAAACGGG
ATGAAAAAATAG
>Scaffold_153;HRSCAF=192_94 # 81756 # 82907 # -1 # ID=1_94;partial=00;start_type=ATG;rbs_motif=TAAA;rbs_spacer=8bp;gc_cont=0.363
ATGATTACAACAGCGAAACGTCTGGATATAATTGAAGAATATTATTTTTCCTCAAAATTGAGAGAAGTAA
GACAACTGGCTTCAGAAGGGAAACCAATCATCAATATGGGAATTGGAAGCCCAGATTTGAAACCTTCACA
AGCAGTTATTGATGCAGTTAGTTTGGCAATGCAGGAAGAAAATGCACATCAATATCAAAGTTATCAGGGT
TTGCCAGAATTGAGGAAAGCAATGGCTGATTTCTATCAAAATAACTTTAGTGTGGTATTAAATTCGAACA
CTGAAATTTTGCCTTTGATGGGTTCCAAAGAAGGAATTATGCATATTTCGTTGGCATTTTTGAATGAAGG
AGATCAGGTTTTGATTCCAAATCCAGGATACCCAACCTATACTTCGGTAACGAATTTAGTAGGCGCAGTA
CCTGTTTATTATGATTTGAAAGAAGAAAATAATTGGGAACCTGATTTTGAAGCTTTAGAAAAATTAGATT
TATCCAAAGTAAAAATGATGTGGATGGGGTATCCGCACATGCCAACTGGAGCGAGAGGAAGTTTGAAGTT
ATTCGAAAAATTAGTGGCTTTCGCCAAAAAACAGGATATTTTGCTGATTAATGACAATCCGTATAGCTTT
GTGTTGAATGACAATCCAATGAGTTTGTTGCAAGTTGAGGGCGCAAAGGAAGTGGCTTTAGAATTGAATT
CGTTATCAAAAACCTTCAATATGGCGGGTTGGCGAGTGGGAATGGTTTTAGGAAATGCGGCTTGTATTGA
TGCTGTTTTGAAGGTAAAAAGCAATATGGATAGCGGGATGTTTTTTGGCATTCAAAAAGGAGCCATTGAA
GCTTTGAAAAGCGATAAATCTTGGTTCGATTCGATGAACGCTGTTTACAAGAAAAGACGAATTCTTACTG
AACAATTAGCAGAAAAATTGGGTTGTGAAGTGTATGCAGCAGGTGTTGGATTATTTGTTTGGGCAAAATT
GCCTGACGGAATCACATCGGCAGAGAAATTTATAGACGAAATATTATATGAGAAATCGATTTTCATAACG
CCTGGAACTATTTTTGGCTCTAATGGCGAAGGATATATTCGGTTTGCATTGTGTGTAAAAGAAGAAAAAA
TTCAAGAAGCAATTAATAGATTTAGTTGCTAG
>Scaffold_153;HRSCAF=192_95 # 82958 # 83836 # -1 # ID=1_95;partial=00;start_type=ATG;rbs_motif=None;rbs_spacer=None;gc_cont=0.344
ATGAAAAATAAACAAACAATTTTTTCCACTTTTCCTTCTCCTTTAGCGAAGGCTGGCGAGAGGATTGCAA
TTCAGGGAATAAAAGGCTCTTTTCATCATCAGGTGGCGCAAGAATATTTTGGCAATGATGTGGCAGTTGA
AGAATGTTTGTCCTTTGATAAATTGGTCGACAGTTTGTTGTCAGGAAAGTCAGATCAAGCAGTCATGGCA
ATAGAAAATTCTATTGCTGGTCCGATTATTCCGAATTATGCTCTGATTGACAAGAATAATTTGCACATTG
TAGGCGAACATTATTTAGATATTCATCAAAATTTAATGGCCTTAAAAGGGCAGACTATCAAAGATATTTT
AGAAGTTCATTCCCATCCAATGGCTTTGTTGCAATGTATGGAATTTTTAAAAAAACATCCAAAAATTAAA
TTAGTCGAAGATAAAGATACTGCCGAAACGGCGAGAAGAATTCAGAAAAAACAACTTTCAGGAATTGCCG
CAATTGCTAGTAAAACAGCTGCCGAAATGTATGATTTAGATATTTTGGCACCAGAAATACAAACCATTAA
TAACAATATGACACGTTTTGTTATTATCAAAAAGGAGAATTCATTTGTGGCGGAAAACGAAATTAATCGC
GCTTCGATAAAATTCGAATTGGATCATAAGCGAGGAAGTCTGGCCGCAGTTCTTAATGTGATGAGTGATT
GTAAGCTAAATTTGACCAAGATTCAATCCTTACCAAAAATAGAAACGCCTTGGAAATATTCGTTTTTTGT
AGACGTGACTTTCGACAAATACGAAGATTATGACAAAGCAAAGTCACTATTAAAAATTATGGCCGAATAT
TTTAAAGTATTGGGCGAATATAAAAATACAAGACCATAA
>Scaffold_153;HRSCAF=192_96 # 84183 # 84377 # -1 # ID=1_96;partial=00;start_type=TTG;rbs_motif=AATAA;rbs_spacer=15bp;gc_cont=0.323
TTGAACTTATTGTGGGGAGTTAAATCATACTTGTATGAAAAATCGGAAAGTACAGATGAAACAATTAGCG
ACATAAATGAAATAGCAAAAGAAAAAGGATTTGTCGTAAAAGGAGATTTTCTTATCAATTTAGCGGCAAT
GCCAATCGTAGATAAAGGAATGGTAAACACCTTGAGAGTTTCAGAAATAGAGTAA
>Scaffold_153;HRSCAF=192_97 # 84383 # 85612 # -1 # ID=1_97;partial=00;start_type=ATG;rbs_motif=TAA;rbs_spacer=5bp;gc_cont=0.365
ATGATTACAAACAAAAAGACTAAAATTGTAGCCACTCTTGGACCTGCATGTAGTACCAGAGAAATCATAA
AAGACATGATTGATGCAGGTGTAAATGTGTTTAGAATAAATTTTTCGCATGCTGACTATGAAGATGTTAA
AGAGAGAATTAATATTATAAGAGGTCTTAACGAAGAATTTGGATATACCACCGCAATTTTAGGAGACTTA
CAAGGACCAAAACTTCGAGTAGGAGTAATGGAGGAAAACGTAATTGTAAATGATGGCGATTTAATTACAT
TTACAACTGCCGAAGATATTATTGGAACGGCTCAAAAAGTTTTCATGAAATATCAAAACTTTCCAAACGA
TGTAAATCCAGGCGAAAGAATTTTGCTAGATGACGGAAAACTTATCTTCGAAATTGTTGAAACCGACAAA
AAAACAGAAGTCCTAGCAAGAGTGATTCAAGGAGGAGAATTGAAATCTAAAAAAGGAGTTAATCTTCCTA
ATACAAAAATATCCTTACCTGCTATGACAGAGAAAGATGTTGCCGATGCTATTTTTGCCATAAGCCAAAA
AGTAGATTGGATTGCACTTTCTTTTGTAAAAACACCTAGAGATTTGCAAGATTTACGGGAATTAATAGCT
AAACATTCGCCTTATAAAATCCCGATTGTTGCTAAAATAGAAATGCCAGAAGCCTTAGAAAACATCGACA
AAATTATTGCTTATTGTGATGGGTTGATGGTTGCCCGAGGCGATTTAGGAGTAGAACTTCCTGCGCATGA
AGTTCCTCTTGTTCAAAAAGAATTAATTCGAAGAGCAAAAACGGCGCGAATTCCTGTTATTGTGGCGACT
CAAATGATGGAAACCATGATTAATAGTTTGACGCCAACTCGTGCTGAGGTAAATGATGTGGCGAATTCGG
TTATGGATGGTACAGACGCTGTAATGCTTTCGGGCGAAACCGCAACAGGAAATTATCCTGTTCAAGTTAT
TCAGAAAATGACACAAATTATTGAAGCCGTCGAGGATTCTCCGCTGATTCAAGTTCCTCAAAATACGCCA
CAAATACGAACAAGCCGATTTATTACCAAAACCATTTGTCATCACGCAGTACACATGGCCAATGCTATAA
AAGCAAAAGCGATTTGTACTTTAACCAATAGTGGTTATACAGCCTTTCAAATATCGGCTTGGAGACCACA
AGCACACATATTAGTGTTTACTTCTAATAAAAGAATTTAA
>Scaffold_153;HRSCAF=192_98 # 85618 # 86160 # -1 # ID=1_98;partial=00;start_type=TTG;rbs_motif=AATAA;rbs_spacer=15bp;gc_cont=0.293
TTGAGGTTCAATACTTCAATAGAAATAGTATATTTACACCTTATTTTTTGCGAAATGGCTATTCATAAAT
TGGATCTTGGCGAATTTGACGAAATAGATTATCATCTTATTGCTATTCATACTTCATTAGAAGACTATCG
ATTGGCATTTTTCATCAATCAAAAACTGGCAATAAATTTAGGGAAAAGCGAAAATGAAATTCAAATTAGC
ATCAAAGAAGGCGAAACAAAGTTTTCGAGGTTTTATTTCTATGATAAAGAGGAAGCCGTTTCTTGGAACT
TGATTCAAAACAGGAATGAAGTTATTCAACAAAAAAGCGATTTAAGCCAAAATTTGTTTTCAACTATTGA
AATGGAAATTTCTACAAAAGTCTATTTGCTCCCTGAATTTAAGAAAGCCGATTATTTTTTGAAAATCGAA
AATATTGAAGAAGCTATGCTGGCGACACATATTCAACCGCTATTAAATACAATTGACAGTATATCGACGG
CTTATACAGTCAAAACAAAACAAATAAAATCAAAAAACAATTTAATTTTTTAA
>Scaffold_153;HRSCAF=192_99 # 86219 # 86959 # -1 # ID=1_99;partial=00;start_type=ATG;rbs_motif=TAA;rbs_spacer=6bp;gc_cont=0.329
ATGAACATAATTAGAAAAATATTTTCAAAATCCCGTTCTCTTGAAGACGGGATTTTTTTTAATGCTATTC
AAGAAATTTTAGGTTTCGACCCCATTACTCTCGAATATTACAATAAGGCTTTTACCCATCGTTCCTCAAA
TAAATACGATGAAAAAGGGAATGCAATCAATTATGAACGGCTAGAATTTTTGGGAGATGCTATGTTAAGT
GCGGTAATTGCTGCTTATTTATTTAGTAAAGCACCTACCGGCGACGAAGGGTATCTTACAAAAATGCGAT
CAAAAATTGTAAGCAGAGAGCATTTAAACGAACTAGGAAAAGATTTAAATCTTGTCCGATTTATCGATAG
TAAAGTTCCTGTGCAGTATTTTGGAGAAAACATTCACGGCAATATATTTGAATCATTAGTTGGCGCCATT
TACCTTGACAGAGGGTATGAGTATTGCAAAAAATTTATCCAAAAAAGAGTCATTGTTCCTTATGTAGATA
TTACTCGACTTGAAGGCAAAGTAATCAGTTATAAAAGTTTGATTATCGAATGGTGTCAAAAGGAAAAGAA
ACAATTTCATTATGATATTTTTGAAGATAATGCGCTTGACGGTCAAAGATTATTTGGAGTAAAACTTAGT
ATTGACGACAAAATAATCGCAAAAGCAAGAGCCACCTCTAAAAAGAAAGCAGAAGAAAAAGCATCTCAAC
GAGCTTATTTTGCATTTCAGAAAAAAATCGATACTAAATAG
>Scaffold_153;HRSCAF=192_100 # 87075 # 88217 # -1 # ID=1_100;partial=00;start_type=ATG;rbs_motif=AAAAA;rbs_spacer=10bp;gc_cont=0.411
ATGGAATTAAGACGAGTTGTGGTAACAGGTTTAGGCGCTCTTACTCCCATTGGAAATAACATTGAAGAGT
ACTGGAACGGTCTTATTAACGGCGTTAGTGGTGCAGCACCAATAACCTATTTTGATGCTTCGAAGTTTAA
AACTCAGTTTGCTTGCGAATTGAAAAATTTTAATATCGTAGATTTTATTGATAGGAAAGAGGCTCGAAAA
ATGGATCGATATGCCCAATATGCTCTAGTTTCATCAGATGAAGCTGTGCTTGATGCAGGCTTCGATATGG
AAAAATTAAATAAAGATAGAATTGGCGTTATTTGGGGTTCTGGAATTGGCGGATTGGAAACATTTCAAAT
CGAAATGCTCGAATTTGCTAAAGGGGACGGAACACCACGATTTAATCCTTTCTTTATTCCAAAAATGATT
TCGGATATTGCTTGCGGACATATTTCTATCAAATATGGTTTCAGGGGACCAAATTTTGCAACTGTTTCTG
CTTGCGCTTCCTCTACAAATGCCATCATAGATGCTTTCAATTATATTCGATTGGGTCATGCCGATGCGAT
GATAACGGGTGGTTCAGAGGCGGCAGTAACGATTGCGGGAATGGGCGGTTTTAATGCGATGCACGCTCTG
TCGACACGAAATGATGATCCAAAAACGGCTTCTAGACCAATGGACAAAGATCGCGATGGATTTGTTTTAG
GCGAAGGCGCAGGAGCTTTAATTCTTGAAGAATATGAACATGCCAAAGCCCGTGGGGCAAAAATATATTG
CGAAATAGGCGGCGGCGGAATGTCAGCAGACGCACACCACATTACAGCTCCACATCCAGAAGGGTTAGGT
GCAAAAAATGTGATGTTGAATTGCTTGAGAGACGCAGGTTTAAAGCCTACTGATGTTGATGGCGTAAACA
TGCATGGCACCTCGACGCCACTTGGAGATATTGCAGAATCTAAGGCGATTTTGCATGTTTTTGGAGAGCA
TGCCTACACGATGAATTTGAATTCTACAAAATCAATGACAGGACATTTACTAGGTGCAGCTGGAGCAATA
GAAACCATTTCGTCTATTCTTTCGATAAAACACGGAATAATTCCTCCAACGATAAATCATTTACCGATGA
TGAAGATATTGACCCTAAACTAA
>Scaffold_153;HRSCAF=192_101 # 88398 # 88634 # -1 # ID=1_101;partial=00;start_type=ATG;rbs_motif=TAA;rbs_spacer=11bp;gc_cont=0.359
ATGTCAGACATTGCATCAAGAGTAAAAGCGATTATCGTAGACAAATTAGGTGTTGACGAAAACGAAGTTG
TAACAGAAGCTAGCTTCACTAATGATTTAGGAGCTGATTCATTAGACACTGTGGAGCTTATTATGGAATT
CGAAAAAGAATTTGATATTCAAATCCCAGACGATCAAGCAGAAAACATTGCTACCGTAGGTCAAGCGATT
TCTTACATCGAAGAAGCTAAAAAATAA
>Scaffold_153;HRSCAF=192_102 # 88812 # 89381 # 1 # ID=1_102;partial=00;start_type=ATG;rbs_motif=AACAA;rbs_spacer=6bp;gc_cont=0.328
ATGAATAAAATAGTAATTTTTGCTTCTGGATCGGGTACTAATGCCGAAAACATTATAAAACATTTTGAAA
ACAAAGACTGCGCAACGGTCGTTTCCATTTTTACCAATAATCCGAACGCCAAAGTGATTGAAAGAGCCCA
TAACTTAAAAGTGCCATCCGAAATTTTTTCAAAAGAAGAATTGCTAGACAGTAATGTATTACAAAAAATT
AATACCATCAAGCCTGATTGGATTATTCTTGCTGGATTTTTACTAAAATTACCTGAGACTATTATAAAAC
AATATCCCGACAAAATCATAAACATACATCCTGCTTTGCTACCAAAATTTGGTGGAAAAGGAATGTACGG
CATGAATGTACATCAAGCTGTTGTCGAAAACAAAGAAAAAGAAACCGGAATTACCATTCATTTTGTGAAT
GAAAATTACGATGAAGGGAACATTATTTTTCAGAAAAAAGTAAGCGTTTTAACCTCAGATACTCCAGAAG
TTGTTGCCGAAAAAATACACGAACTCGAACAACGCTATTTTCCTGAAGTGATTGAAAAACTGATAACACA
TACATTATAA
>Scaffold_153;HRSCAF=192_103 # 89384 # 89896 # 1 # ID=1_103;partial=00;start_type=TTG;rbs_motif=None;rbs_spacer=None;gc_cont=0.353
TTGAACGCTCCACACGACGTACATATTTATACAGATGGCGCTGCCAAAGGAAATCCTGGTCGCGGTGGCT
ATGGCGTTGTTATGGAACTCGTGGGAACACCTCATAAAAAAGAGTTTTATGAAGGTTTTCGACATACCAC
AAATAACCGAATGGAATTATTAGCCGTAATTGTGGGTCTCGAAAAACTAAAAAAACCAAATATGAAAGTT
TTAGTCATTTCGGATTCGAAATATGTAGTAGATTCTATTTTGAAAAAATGGGTTTTTGGTTGGGAGAAAA
AAGGATTCACAGGCAAGAAAAACCCCGATTTATGGAAACGGTTTTTAATAATTTACAGAAAACATCAAGT
CGATTTTAAATGGATAAAAGGACATAATAACCATCCTCAAACGAACGTTGCGATGAATTGGCAGTTTTTG
CATCCAATCAAAAAAACCTTTCCGTGGATGATTTTTATGAGAAGGAAGACGAGAAATTGTTGTAGCTATG
AATTAATTTGTAAATTTGTTTAA
>Scaffold_153;HRSCAF=192_104 # 89907 # 90155 # 1 # ID=1_104;partial=00;start_type=ATG;rbs_motif=TAAA;rbs_spacer=9bp;gc_cont=0.305
ATGATTGAGCAAACTTTAACTCCAAAAAACAAAATTGTGAATCTTTCTTTTGAGATTCCAAAAAATCTTG
TGGGCAAACCCTTAAAAGTTTTTATTGATTTCAAAAAAGACGACGACGAGCAAGAAATGACTCAAGAAGA
TTTTTTGAAATGGATTGACGAAGCCGAAAAATCGCCAACAATGTCTTTAGAAACATTTAATGAAAGATGG
AAAAAGAAAGAAATGGAGATTTTAAATCGTATTCGTTAA
>Scaffold_153;HRSCAF=192_105 # 90113 # 90454 # 1 # ID=1_105;partial=00;start_type=ATG;rbs_motif=TAA;rbs_spacer=6bp;gc_cont=0.304
ATGGAAAAAGAAAGAAATGGAGATTTTAAATCGTATTCGTTAATTATTTCAGACAAATATTATTCCGATT
TAGATCAAATTGCCGATTATATTGAATTTACAAAGTTCCAACCGCTTAATGCCGTAAAAGTTACAAGAGG
TATCAATGCTACAATGAATAAAATCATCTTGAATCCAACCATTTACTCCGAATGCGAAAACATTCCAACA
AAATCTAAAATTTATCGCGAAGCAGGGTACAAATCTTGGTTAATTGTCCTTAAAATCAAAGGAGATTTAA
TTACAATTTTGGGTGTTTTGAGCGGAAAAAGAAAGCCTTCAAGGTTCATAAAAATTAAATGA
>Scaffold_153;HRSCAF=192_106 # 90576 # 90869 # 1 # ID=1_106;partial=00;start_type=ATG;rbs_motif=AAAAA;rbs_spacer=7bp;gc_cont=0.344
ATGAAAGTTTTAGTCATTTCGGATTCAAAATATGTAGTAGATTCTGTTTTGAAAAAATGGGTTTTTGGTT
GGGAGAAAAAAGGATTCACAGGCAAGAAAAACCCCGATTTATGGAAACGGTTTTTAATAGTTTACAGAAA
ACATCAAGTCGATTTCAAATGGATAAAAGGACATAATAACCATCCTCAAAACGAACATTGCGATGAATTG
GCAGTTTTTGCATCCAATCAAAAAGACCTTTCCGTGGATGATTTTTATGAGAAAGAGGGCAATAAGCAGG
GCATTCGCTTTTAA
>Scaffold_153;HRSCAF=192_107 # 91045 # 91251 # 1 # ID=1_107;partial=00;start_type=ATG;rbs_motif=TAAA;rbs_spacer=11bp;gc_cont=0.319
ATGAAAATACTGATTGAAGTCCCAGATAATAAAGCCGTTTCTTTAATGGAAGTGCTTAATAGTATGTCTA
ATGTAAAAGTAAAACCTCTTACAGAAGCAAAGGCAATACTAATGAAAGAAATCAGAGAAGCTGTTGAGGA
GATGAAGTTGATTAAATCAGGAAAAAAGAAAGCACATAATGCAGAAGATTTTCTGAATGAGTTATAG
>Scaffold_153;HRSCAF=192_108 # 91241 # 91567 # 1 # ID=1_108;partial=00;start_type=ATG;rbs_motif=None;rbs_spacer=None;gc_cont=0.300
ATGAGTTATAGTGTACAATCTATTGCAGTCTTTGAGAAACAGACTAAACGTCTTCTCAAAAAATATCCTT
CCTTAAAAGTCGAACTAATAAAATTAGTTCAATCTCTTAAACAAAATCCTGAACAAGGAACTTCAATTGG
TAAATTTTGTTTCAAAATCCGTATTGCTATTGCTTCGAAAGGAAAAGGAAAAAGAGGCGGAGCAAGAGTA
ATTACCAATTTCATAATTACAGACAACACCGTTTATTTACTTTCTATTTATGATAAATCAGAAAAAGATA
ATCTTTCGGACAAAGAACTCCAAGAACTTTTAAAATATTTGCCATAA
>Scaffold_153;HRSCAF=192_109 # 91755 # 92678 # 1 # ID=1_109;partial=00;start_type=ATG;rbs_motif=TAA;rbs_spacer=15bp;gc_cont=0.377
ATGAATAAATTATTGATTGTTGGCACCGTTGCTTTCGACGCTATTGAAACACCTTTTGGTAAAACAAATA
AAATTCTAGGTGGAGCAGGAACGTATATTGGCCTTTCGGCTGCTAATTTCGACATCGAATCTGCCATTGT
TTCTGTAGTTGGAGATGATTTTCCACAAGAATATTTAGATTTATTAACCGATAGAAATGTAGACATTTCC
GCCATTGAAGTCGTTAAAGGAGGAAAAACCTTTTTTTGGAGTGGCTTGTATCACAACGATTTAAACTCCA
GAGATACTTTGGTAACCGAATTGAATGTTTTAGCTGATTTTCAACCCAAAGTTCCTCAAAATTTCAAAAC
CGCCGATGTGGTCATGTTGGGAAATCTTCATCCTTTAGTACAAGCGAGCGTTTTAGACCAAATGAATACC
AAACCAAAACTTGTAGTGCTCGATACGATGAACTTTTGGATGGATTGTGCTTTGACCGAATTGTTAGACG
TAATCAAACGTGTAGACGTAATTACCATAAACGATGAAGAGGCACGACAACTTTCAGGAGAATATTCATT
AGTAAAAGCAGCCGCTAAAATTCACGCAATGGGGCCAAAATTCGTTGTAATTAAAAAAGGAGAACACGGC
GCTTTGTTGTTTCATGACAGTCAAATTTTCTTCGCTCCAGCTTTGCCATTAGAAGAAGTTTTTGACCCAA
CGGGAGCGGGAGATACTTTTGCTGGAGGATTTGCTGGATTTATTACCCAAAGCGGAAACGCATCGTTCGA
AAATATGAAAAATGCCATCATATATGGTTCTAATCTAGCCTCTTTTTGTGTAGAAAAATTTGGAACTGAA
AGAATGGTAATCCTTGACAAAGAGGAAGTTGTTGCGCGATTAAGACAGTTTAAATCGCTAACACAATTTG
ATATAGAACTATAA
>Scaffold_153;HRSCAF=192_110 # 92739 # 94637 # 1 # ID=1_110;partial=00;start_type=ATG;rbs_motif=TAA;rbs_spacer=12bp;gc_cont=0.366
ATGAGCGACGCAATTAAACACGAATGTGGCATTGCCCTTTTAAGATTAAAAAAACCGTTAGAATTCTACA
AAGAAAAATACGGAACCGCTTTCTACGGGATTCAAAAAATGTATCTCTTAATGGAAAAGCAACACAACCG
TGGTCAAGATGGAGCAGGTTTTGCAAGCATCAAACTCGATGTAGAACCAGGCGAAAGATATATCAGTCGA
GTACGTTCGAACGATTCACAGCCTATTCAGGATGTTTTTGCTCAAATTAATGACCGAATTAACGAAGAAT
TAACCTCTCACCCAGAATATTTAGATGATGTAGCCTTACAAAAAAAGAACATTCCTTATCTAGGCGAATT
ATTTTTGGGACATGTTCGGTATGGTACTTTTGGAAAAAACAGCATCGAAAGTGTTCATCCCTTTTTAAGA
CAAAGCAATTGGATGCACCGAAATCTGATTTTGGCTGGAAATTTTAATATGACTAATGTAAAAGAGCTTT
TTCAAAACTTAGTCGAGCTAGGACAACATCCTAAAGAAATGGCCGATACCGTTACTGTAATGGAAAAAAT
AGGTCATTTTCTAGACAAAGAAGTGATGCAATTGTATCAAGATTGCAAAGCATTAGGCTTGTCTAAACGC
GAAGCCTCTCCTGTAATTGCCGAAAAACTAGATGTTGCCAAAATCTTGGCAAGATCATCCAAAAATCTCG
ATGGAGGTTATGCCATGGCAGGACTTTTGGGACACGGAGACGCTTTTGTTTTTAGAGATTCGGCAGGAAT
TCGCCCAGCCTATTTTTATGAAGATGATGAAATTGTGGTAGTAGCCTCAGAGCGACCCGTTATTCAAACG
GTATTTAATGTTCCTTTCGAAAAAGTACAAGAAATTAATCCTGGAAGCGCCTTAATTATAAAGAAAAACG
GAATCGTTACCATGCAAGAAATTCTTGTGCCAACCGTTAAAAAAGCATGTTCGTTCGAACGAATTTATTT
TTCTCGAGGTAGCGATGCTGAAATTTATCAAGAAAGAAAAAATTTGGGTAAATTAATTCTTCCAGCAGTT
TTAAAAGCAATCAATGACGATACCGACAATACTGTTTTTTCTTATATTCCTAATACCGCCGAAACTTCAT
TCTACGGAATGGTCGAAGCAGCTCAAGATTTTTTGAATCAAAGGAAAAACAATTATATTCTGGAAAACAG
AAAAAAATTAACCAAAGAAAAACTAGAAGAAATCCTTTCGGTAAAAATCAGAACCGAAAAAGTTGCCATA
AAAGATGCAAAATTGCGAACTTTCATTACCGAAGATAGTAGCCGAGATGATTTAGTTGCCCACGTATATG
ATGTAACTTACGGAGTCATAAAACCAACCGATAATTTAGTCATTATTGACGACAGCATCGTTAGAGGAAC
GACACTCAAAATGAGTATCATCAAAATGATGGATCGTTTAAAACCAAAAAGTATTGTCGTTGTTTCTTCG
GCACCACAAATTCGTTATCCTGATTGTTACGGAATTGACATGGCAAAATTAGAAGGGCTGGTTGCATTTC
GAGCGGCGTTAGAACTTTTAAAAGACAGGAATTTGTATCATACTGTCGATGAAGTTTATGTGAAATGCAA
AGAACAGGAAAATTTAAAAGATCATGAAGTGGTTAATTTTGTTACCGAAATCTATGCACCATTCCAGCCA
CAGGAAATTTCAGATAAAATAGCGCAACTTTTGAGCTCCCCAGAAATTAATGCCGAAGTAAAAATAATTT
TTCAAACAGTTGAGGATTTACACATCGCTTGTCCAAAGAATTTAGGGGATTGGTATTTCACGGGAGACTA
TCCAACTCCAGGAGGTAATCGGGTTGTGAATAAGGCATTTATGAATTTTTATGAAGGCAAAGATGCAAGA
GCTTATTAA
>Scaffold_153;HRSCAF=192_111 # 94863 # 95321 # -1 # ID=1_111;partial=00;start_type=ATG;rbs_motif=TAA;rbs_spacer=14bp;gc_cont=0.386
ATGGCTTGGGGAACAGTAATTCCCGGATTGTACGGGAAATTATTTCTCACGGTTTTTCGCTTAGTTGCTG
TGACGGGAATTGGGTATTGGCTTTGGGATTCTGTCGAAAGAAGACATAGTTCAAATCACCTGATTGTTGC
TATTGCATTGATTTTTGCAGGAGCTTTTGGCAACATTATCGACTCTGTTTTTTATGGTGTAATTTTCGAT
GACAGCTATGGTCATTTGGCTACTTTATTTACGACCAATCCTTATGGAACTTGGTTTCATGGTAAAGTGG
TCGATATGTTGTATTTTCCTTTGTTTGAAGGAAACTTGCCAAGTTGGTTACCATTTTTGGGAGGACAACA
CTTTAAATTCTTCAATGCTATTTTCAACATTGCCGATATGGCTATTTCTACGGGAGTTGGAATTTTGATA
GTTTTCAACAGAAAAGCGTTTCGCTACCACCATTATTAG
>Scaffold_153;HRSCAF=192_112 # 95559 # 95939 # -1 # ID=1_112;partial=00;start_type=ATG;rbs_motif=TAA;rbs_spacer=4bp;gc_cont=0.362
ATGACAGATGAAATTGCAAGATACTCAGACGCTGATTTAGCCGAGTTCAAAGAATTAATACTTAAAAAAA
TTAACAAAGCACAGGCTGATTTGGATTTAATCAAAAGTGCTTATATGAATGATTTAAACAACGGAACCGA
CGACACTTCGCCTACTTTTAAAGCCTTTGAAGAAGGAAGCGAGACCATGTCGAAGGAGGCCAATTCGCAA
CTGGCTATTCGTCAAGAGAAATTCATTCGTGATTTGAAGAATGCGCTTTTCCGTGTAGAAAACAAAACCT
ATGGTGTTTGTAAAGTGACAGGAAAATTAATCAGTAAAGAGAGATTAATGATTGTTCCTCACGCTACAAT
GAGTATCGAAGCTAAAAATATGCAACGATAA
>Scaffold_153;HRSCAF=192_113 # 95947 # 99348 # -1 # ID=1_113;partial=00;start_type=ATG;rbs_motif=TAA;rbs_spacer=12bp;gc_cont=0.383
ATGAGCATAAAATTTACTGAATACAAAGGACTTAACCTGCCTGCGGTGGCGTCGGAAGTGCTTGATTTTT
GGAAAAAAGAAAACATTTTCGAGAAGAGTGTAACCACTCGCGAAGGCAACCCACCATTCGTTTTTTTTGA
AGGACCACCTTCGGCAAATGGATTGCCCGGAATTCATCACGTGATGGCGCGTGCGATTAAAGATATATTT
TGCCGTTATAAAACCCAAAAAGGATTCCAAGTAAAGCGTAAAGCAGGCTGGGATACGCATGGTTTGCCAG
TAGAATTAGGCACAGAAGCCGCATTAGGAATTACTAAAGAAGACATTGGAAAAACCATTTCCGTAGCCGA
ATACAACGAAGCTTGTAAAAAAACCGTGATGCGTTACACTGATGTGTGGAACGATTTGACCGAAAAAATG
GGCTATTGGGTAGATATGGAAGATCCATACATTACATACAAATCCAAGTATATGGAGAGCGTTTGGTGGA
TTTTGAAACAAATCTACAACAAGGATTTGATGTATAAAGGCTACACGATTCAGCCCTATTCGCCGAAAGC
AGGAACAGGATTATCTTCGCACGAAGTCAACCAGCCAGGCAGTTACCGCGATGTAACGGATACTACCATT
GTTGCTCAATTTAAATCATTACCTGAAACTTTACCAAGTTTCCTTCAAGGTTTTGGAGATGTTTATTTCT
TGGCTTGGACAACAACACCTTGGACTTTACCTTCAAACACGGCATTGACAGTTGGTCCAAAAATTGATTA
TGTGTTGGTTAAAACTTTCAATCAATATACTTTTTTACCTTCGAATGTAATATTGGCTAAAAACTTAGTT
GGAAAACAATTTTCGAAAGGATTTTTTGCTAGTACTGAAGCTTCAGATTTTGAAAATTTCAAAGAAGGAG
ACAAGAAAATTCCGTACCAAATCCTAGCCGAATGTAAAGGTTCCGATTTAGTTGGAATACGTTACGAACA
ATTGATGCAATTAACTTTGCCTTATCAAAATCCAGAAAATGCTTTCCGAGTAATTTCAGGAGATTTTGTA
ACTACTGAAGACGGAACAGGAATTGTACACACCGCGCCAACCTTTGGAGCTGATGATGCGAAAGTTGCCA
AAGAAGCGATTCCAGAAGTTCCGCCAATGTTGGTTTTAGACGAAAACGGTAATCCAGTTCCATTAGTTAA
TCTACAAGGAAAATTCATTGGTAGTTTAGGGAATTATTCTGGAAAATACGTTAAAAACGAATATTATACC
GAAGGCGAAATTCCTGAACGCTCTGTCGATGTGGAAATTGCCATCCAATTAAAAGAAGAAAATAAAGCGT
TTAAAGTGGAGAAATACGTGCACAGTTACCCACATTGCTGGAGAACGGACACGCCCATTTTATATTATCC
GCTGGATTCCTGGTTTATCAAAATCACGGAAGTCAGAGATAGAATGTTCGATTTGAACGAAACCATCAAT
TGGAAACCAAAAGCAACTGGAGAAGGACGTTTCGGGAATTGGTTGAAAAACGCCAACGACTGGAATTTAT
CACGCTCTCGTTTTTGGGGAATTCCGTTGCCTATTTGGAGAAACGAAGAAGGGACGGAAGAAATTTTGAT
AGGTTCTGTTGAAGAATTGTACAACGAAATCGAAAAAGCCATTACGGCTGGTTTCCAAAAAGAAAATCCT
TTCAAAGGTTTCGAAATTGGAAATATGTCTGAAGCAAATTATGATTTAGTTGATTTGCATAAAAATGTAG
TCGATGAAATTACCTTGGTTTCTGCCTCGGGAAAACCCATGAAACGGGAATCCGATTTGATTGACGTTTG
GTTTGATTCGGGTTCAATGCCTTATGCACAATGGCATTATCCTTTTGAAAACAAAGATAAAATTGACGAA
AACAAAGATTTTCCTGCAGATTTTATTGCCGAAGGCGTTGATCAAACACGCGGTTGGTTTTATACATTAC
ACGCCATCTCCACCTTGGTTTTCGATAAAGTAGCGTATAAAAATGTAGTTTCAAATGGTTTGGTTTTAGA
TAAAAACGGACAAAAAATGTCTAAGCGTTTGGGGAATGCTGTCGATCCATTTGAAACATTAAACGAATAT
GGACCGGATGCTACGCGTTGGTATATGATTTCGAATGCGAATCCTTGGGACAATTTAAAATTCGATTTAG
AAGGGATTGCTGAGGTTCGCCGTAAATTCTTTGGAACATTATACAACACCTATTCGTTCTTTGCGTTGTA
TGCTAGCATCGATAAATTTACGTATGCCGAAGCGGAAATTCCGTTAAACAAAAGACCAGAAATTGATCAA
TGGATTATTTCCGAATTGAATACGTTGATAAAAGTGGTTGATGAGGCGTATGCAGATTACGAGCCTACAA
AAGCGGCTCGTGCGATTTCGGAATTTGTGCAAGAAAATTTGAGTAATTGGTACGTTCGTTTGTGTCGCCG
TCGTTTCTGGAAAGGCGAATATGCACAAGATAAAATTGCGGCTTACCAGACTTTATATACCTGTTTATTG
ACCATAAGCAAACTGGGTGCACCAATCGCTCCTTTCTTTATGGACAAGCTTTACAGCGATTTAACATTGG
CAACACAGTCGGAAAAATTTGATTCAGTACATTTGGCGGAATTTCCAAAATATGTTGGAAACTTTGTTGA
TAAATCGTTGGAGAGCAAAATGCAGAAGGCGCAAACCATTTCATCCTTGGTTTTGTCGCTTCGAAAAAAG
GAAATGATTAAGGTACGTCAACCTTTGCAAAAGGTAATGATACCAGTACTTGACGAGAGTCAGCGTGCTG
AAATTGAGGCTATTTCTGACCTTATAAAAGCCGAAGTTAACGTCAAGGAAATTGTGATTTTGGATGACGC
TTCTGGGATTTTGGTAAAACAAATTAAACCCAATTTTAAGACACTTGGTCCTCGGTTTGGAAAGGATATT
AACTTGATTTCCAAAGAGATACAACAGTTGTCTCAAGGGCAAATCAGTCAACTGGAAAGCGACGGAACGC
TATTGCTTGTAATTGCTGGAAATAGCATAAATTTATCATTGGAAGATGTGACCGTTTCTTCGCAAGATAT
TGAAGGATGGTTAGTCGCCAACTCTAACGGAATAACGGTTGCGTTAGATATTACTATTTCAGAGGAATTA
AAAGGCGAAGGAATTGCAAGAGAATTGGTAAACAGAATTCAGAATATAAGAAAAGATTCTGGTTTTGAGG
TTACTGACAAAATTAAAGTACATTTGCAAAAAAATTCCGATTTAGAAAAAGCGGTCAATGCAAATGAGGC
CTATATTAAGTCGGAAACATTAACAGAAACATTGATTTTTCAAGAGACTATTAGCGAGGGAATCGAAATA
GAATTTGACGAGATAAAAACGAAAATAGCAATCACAAAATAA
>Scaffold_153;HRSCAF=192_114 # 99430 # 100143 # -1 # ID=1_114;partial=00;start_type=ATG;rbs_motif=TAA;rbs_spacer=5bp;gc_cont=0.356
ATGTTAGTCAAAACTAAAGCCATTGTCATTTCCTCCCTCAAATACCAAGAGAAAAGCTTGATTGTAAAAT
GCTTTACACAATCTAATGGTTTAAAAACCTATTTTGTACGAGACGCTTTTTCTTCCCGAAAAGCAAACCA
AAAAATCGCTTATTTCCAGCCACTCACGATTCTCGAAATCGAAGCCGTTCACAAGAATAAAGGAAACTTA
GAGAATTTCAAGGAAATCAAAATTGCGATGCCTTTTCAAACGATACATTCTGATATTTTCAAGAGCACCA
TTGTCATGTTTGTTTCAGAAATTCTACATCATTCTATTCACGAAGAGGAGAAAAACGAACACCTCTTCGC
CTTTTTAGAAACGGCTTTGTTCTGGCTCGACAATCACGATGAAACGGCTAATTTTCATTTGATTTTAATG
CTCGAAATCACGAAATACCTCGGTTTTTACCCGGATATTTCCGAAATAGAATTTCCTTTTTTCGACACAA
AAGAAGGTGTTTTTACGTCGTTTCACGGCATTAACTCTCTTAGTGAGCACGAAACCAACCTCTTTAAAAA
AGTGATTTCTTTAAAATTCGACAATGCCCAGAAAACCTTTCACGTGATCGAACGGCAAATCGTTTTAAAA
ATCTTGATTGATTATTACAGTATTCATCTTGACGGTTTCAGAAAACCAAAATCTTTAGACGTTTTGGCAG
CAGTTTTTGCCTAA
>Scaffold_153;HRSCAF=192_115 # 100206 # 102479 # -1 # ID=1_115;partial=00;start_type=TTG;rbs_motif=AATAA;rbs_spacer=14bp;gc_cont=0.346
TTGTATTTTGTGTTTCTGGCTGTTATACAAATGGGTTTTGCCCAAAATAAATTGTTGTGGCAAGGCTATT
TTTCCTATAATGAAATCAAAGATGTATCCCAGTTACCTGATGCAATTGTAGCGGCATCGGAAAACGCTTT
ATTTTCAAAAAATACAAGCACAAATCAAATAAAAACCACAAACACTATTGATGGACTTTCGGGTCAAATG
ATTACCTCTTTGTATCACAGTCCTAGTTTTCATAAAACACTTGTGGGATACGAAAATGGTTTGATGATTG
TAATCAACGAAGCCGATAAAACGATATTAAATGTAGTTGACATCATCAATAAACAATTGCCTTCGAACAT
AAAAAAAATCAATCATTTTATGGAATATAATGGAATCGTTTATATTTCTTGTGATTTTGGAATTGTTCAA
TTCAATTTAGCTACGATGCAGTTTGGCGACACCTTTTTTATTGGCGATAATGGTGCCGAGATAAGTGTTA
CTCAAACCACGGTTTTCAACGGGTTTATTTATGCATCTACAAATAATGGGATTAGAAAAGCTGTTGTTAC
AAGTAAAAATCTAATAGATTTTAATCAATGGACTAAGATTGCCGCAGGGAATTGGTCAAGTGTAGAAGCT
TTCGATACGGAGCTAATAGCAATAAATACCTCAGGATATATTCATAAATACAATTTAGGGATTGATACTT
TTACAGGCTATTTACAACTTCCTCAAGCCGCAGTCGATATGCGAATGGCTGGAAATTATTTGATAATAAC
CACTTCTAAAAGTGTTTATGTTTACAATAATCAAATGGTTCTTGTTCGTCGTGTAGATAGTAGTCAAATA
ACGGGAATAAATCCTAGTTTTACCTGTGCCACAAGCATTGGCGATGTCATTTATATAGGCACAAAAGAAA
ATGGATTAATAAGCACGACAATTTCTGTTGCTTCGGCTTTTGAAAATAGCACGCCAATAGGTCCTTTTAG
GAATAATATTTTTGCTATTCAAACGGCTTCAACTTCGCTTTGGGCTGTTTATGGGGATTATTCAGCAACT
TATAATCCATATCCCTTAGATAGTTATGGGATAAGTAAATTTAGCACTTCAGGCTGGCTCAATATCCCTT
ACGAAAAGGTACTCGAAGCTAAATCGATATGTAGAGTTATCATAAATCCTAATAAAGAAAGCGAAGTATA
TATGGGAAGCTCATATTCGGGATTGTTAAAAATAGAAGATGATGTGCCCATTTTTTTATACAATCAAACG
AATAGTAAATTAGATGAAATTTCTTTTATTCCGGGTTATCACAATGATGTAAGAATTAATGGAGGAGCTT
TTGACCAATCCGGAAATTTATGGGTCAATAACAGTCTTGTTAAAGAGGGATTAAAAGAGTTGAAAGCTAA
TGGACAATGGCAAAGTTTTTCATTGGACGGTATTTTAGTTAAAAGTATTAGCACAAGTATGGGGCGAATG
ATAGTCGATAAAAATAGTACCAAATGGTGGTGCACAAATACGGATGGTTTAATAGGGTTTAATGAGTCTA
TTAATAAATTTAAAAAGATAACTTTTGGTCCTGACAAGGGGAATTTACCAGCTTTTGATGTTAGAGCGAT
AGCCGAAGATACAAGAAATCAACTTTGGATAGGAACTACAAAAGGATTAAGGATTTTGTCTAGCGTAAAT
AGTTTTCAAACGGACAGTCAATTAACAGCAAATCCAATTATTATTTTAGAGAATGGTCTAGCGCAGGAAC
TAATGTACGAACAATTTATTACTGATATTGTCGTAGATGGTGCCAATAATAAATGGATTGGGACTGCTGA
TTCCGGAATATTCTTAGTCTCGCCAGACGGGCAGGAAACTAAATACCATTTTACCGAAACAAATTCGCCA
TTGTCAAGCAATACCATTAATGATATTGACATTAACAATACCACAGGCGAAGTTTTTATTGCCACAGCCA
AAGGATTGGTCTCTTTTAAAGGGACTGCAACTAATGCCAATGAGGATTTAAATAATGTCTATGTGTACCC
AAATCCCGTACGCCCAGAATACGAAGGAACCGTAAAAATAACAGGATTGTTAGATAAAGCCAATGTAAAA
ATTACTGATATCGAAGGCAATTTGGTTCACGAAACAACGTCCGAAGGAGGAACAATAGAATGGGATACTA
CTGCTTTTGGAAAATACAAAGTAGCTTCTGGTGTGTATTTGATTTTTGTTGCAGCACAAGACGGAGGAGA
AACAAAAGTCAAAAAAGTAATGATAATTAGATAA
>Scaffold_153;HRSCAF=192_116 # 102624 # 104015 # -1 # ID=1_116;partial=00;start_type=GTG;rbs_motif=TAA;rbs_spacer=12bp;gc_cont=0.374
GTGCATACTAACGAAAACGTTTTCTTAAACGTTAATAATCCAATAATCATGTCACAAAGTATTACTACTT
TTATCGATTCGGTTGCCAAAAAAAACCCAAACGAGCCAGAGTTTATGCAAGCAGTTTTGGAAGTTGCCGA
AACAGTAATTCCATTTATTGAAGAAAATAAAAAATACCAAAACAAAATGCTTTTAGAAAGAATGGTCGAG
TCAGATCGAATCATTATTTTTAGAGTGGTTTGGATTGATGATAAGGGAGAAACTCAAGTAAATAGAGGGT
ATCGCATTCAAATGAATTCGGCTATTGGACCATACAAAGGAGGAATTCGTTTTCATCCTTCGGTAAATTT
GAGTATTTTGAAGTTTCTTGCTTTCGAGCAAACTTTCAAAAATAGTTTAACCACATTGCCGATGGGTGGT
GGAAAAGGCGGTGCCGATTTTGACCCAAAAGGAAAATCAGATAATGAGGTAATGCGTTTTTGTCAAGCGT
TTATGACAGAATTATCGAAACATATTGGCGCAAATACTGATGTTCCTGCTGGAGATATTGGAGTAGGAGG
AAGAGAAGTGGGCTATATGTTTGGACAATATAAAAGACTGAGAAACGAATTTACAGGAGTGTTGACTGGT
AAAGGAATTTCTTTTGGAGGTTCATTGATTAGGCCAGAAGCCACGGGATATGGAGCGGTTTATTTTGCTC
AAAGTATGCTAGCTACTAAAGGAAATAGTTTTTCAGGAAAAACAGTCGTTGTTTCGGGTTCAGGAAATGT
AGCGCAATATGCTGCCGAAAAAGCAACCCAATTAGGAGGAAAAGTCGTTACAATGTCTGATTCTGCTGGA
TATATCTACGATGCAGACGGAATAGATTCGGATAAATTGGCTTACATAATGAAAATCAAAAACGAATTAA
GAGGAAGAATTAGCGATTATCTTGCAAAATATCCAAATGCAAAATACGTAGCGGGAAAACGTCCTTGGGA
GGTAAAATGTGATGTAGCATTGCCATGTGCTACTCAAAATGAATTAAATGAAGAGGAGGCAAAATTGCTT
GTTGCCAATGGTTGTATTTGCGTGGCTGAAGGAGCAAATATGCCTACAACTCCTGAAGCGGTAATTGTTT
TTCAAAAAGCAAAACTGTTGTTTTCTCCAGGCAAAGCTTCTAATGCTGGAGGAGTTGCCACTTCAGGGCT
TGAAATGTCTCAAAATTCTTTAAGATTAAGTTGGACTTCTGAAGAAGTAGACGAAAGATTAAAAGAGATT
ATGCTTAATATTCATGCTTCGTGCGTAAAATATGGTTCTGATGCAACAGGTTATGTTGACTATGTAAAAG
GGGCCAATATTGCAGGATTTGTAAAAGTAGCCGATGCTATGTTAGCTCAAGGCGTAGTATAA
>Scaffold_153;HRSCAF=192_117 # 104613 # 105458 # 1 # ID=1_117;partial=00;start_type=ATG;rbs_motif=AACAA;rbs_spacer=10bp;gc_cont=0.361
ATGTTTTTATATATTTGTCAAGATTTGAAATTTAAATTCCCCATGTTTAAACACGCTATCTTTTATTTAT
TCATTTCAATTGGGTTTTCAAATATCGTTCATGCGCAATTTGGATTTTCTCATGAAATTGGGGTTATTGC
TGGTCCAGTAGCCTTTCAATCAGATTATGGAGAGCGTTATAATTTATCTACAAATGCAGGTAATACTGGA
TACGGAATTGGGATTATTCATTATTTGAATTTTTCCTACAAGGCAGATTGCAACTGTTATACGCCTGACA
CTTATTTTAACGATCACTTCAAATTAAGAAGCGAATTATCATACAATAAAACAGAACTTGAAAACTTTGG
ACAATGGGTAGCTCTTAGCCACACTGGTCTTGGAGCGGATCAATTGCGAGCAATGAGAGGAAGCACAGCC
GTTACTAATATAGGAATGCAACTAGAATATTTCCCATTTAGTATTCGTCAATTTACAGCAACCATAGGAA
GTTTGGGGCCGTTTGTCAGCCTTGGAGGACAGTTTAGTTTTTATAACGCGAAAGCCTCTTCTACACTTGG
TCCTTTAGGCACACCTTTAACTACATTTCCTAAATATTTAGTCCCCTCAGATGGACGACCTTATGGATTT
TCTACTGAAAGTGGCTCGGTTTGGTCTATAGTTTCAAGTGTAGGAACGCGCTATAAACTTACCCCTTTGT
CTGACTTGATGGTCGATTTACGATTTCAATATTATTTTTCAGACTGGGTTGACGGAATCAACCAAAACAA
AGCTCTTTTTAAGGAAAACAAAGCCAATGACTGGTTAGTTTGGTTTAATGTTGGATATATTTATTACTTA
CAATAG
>Scaffold_153;HRSCAF=192_118 # 105575 # 106099 # -1 # ID=1_118;partial=00;start_type=ATG;rbs_motif=TAA;rbs_spacer=3bp;gc_cont=0.312
ATGATTTCTTTGTACAAAGAAAATTCATTTGATATGGAAAATGAGTATTTTATCGAAAATTTAAAAAAAA
TGAAGCAAACATTTGATGTAAACACCACAAGTAGAACTATGGTGTCAAAATTTCTAGAAAATTATTCTCT
AGAGCAACTCAACAAAATCCCCGAAGGATTTAGCAATAATTTAATTTGGAATATTGCTCATATCATTGTA
ACGCAACAACTATTGGTTTATAAATTATCGGGATTGCCTATGATGGTTTCAGATGAATTAGTCGAAAAAT
ACAGAAAAGGAACCCAGCCAGAACGGGAGGTAACGCAGTCTGAAGTGGATGAAATCAAAAGGTTATTGTT
TAAAACTATCGAAAAAACGAAAGAAGATTTTGAAAATAAAGTTTTCGAAAATTTTCAAGAATACCCTACT
TCAACAGGATTTGTTTTAACAAGTGCCGAGGGGGCTATGGTTTTTAATAATTTTCACGAAGGAGTTCATA
TTGGGATTATGATGAGTATTCGCAAATTTTTGTAA
>Scaffold_153;HRSCAF=192_119 # 106108 # 106461 # 1 # ID=1_119;partial=00;start_type=ATG;rbs_motif=AAA;rbs_spacer=12bp;gc_cont=0.342
ATGAACAAAATTTATTATCTCGCCTCCTGCGATACGTGTCGAAAAATTATAAAATCATTGCCAAAAGACC
ATCATTTGGCATTTCACGACATCAAACAAAACCCAATTACGGCTCAAGAATTAGAAGAAATGCATGAACT
TTCAGGAAGTTACGAAGCGCTTTTTAGCAAAAAAGCACAACTTTACAAATCGATGGATTTAAAAAATAAA
TCCTTGACCGAAACTGATTTCAAAAACTACATCCTAGAACATTACACCTTTTTAAGTCGACCCGTTTTTA
TTATTGACGGCAAGATTTACATTGGCAACAGCCAGCAAAATATACTTCAGGTAATGAGAAAATTAGGTCA
GTAA
>Scaffold_153;HRSCAF=192_120 # 106718 # 107566 # 1 # ID=1_120;partial=00;start_type=ATG;rbs_motif=AATAA;rbs_spacer=13bp;gc_cont=0.386
ATGACCGGATTTGGCAAAGCTACTTTGCAATTGCCAACCAAAAAAATAACCGTAGAAGTAAAATCCCTAA
ACAGTAAAGGGTTAGATTTAAGCGTGCGGATGCCTTCGACGTATCGCGAAATGGAACTGAGTTTACGCAA
CCAAATCGCCTTGAAACTCGAAAGAGGAAAAGTAGATTTTTCTATTTTTATCGAAAGCACCGCCGAACAA
ACGTCTACCAAAGTAAATGTGCCTATCGTGAAAGCCTACATCAATCAATTACGCGATGTTTATGCTGATG
CTGATGAAACCGAATTGATGAAAATGGCCGTTAGAATGCCCGATACAATGAAAACCGAACGAGAAGAAAT
TGACGAAAATGAATGGAGACAAATTCAAACCGTTATTGAGGAATCTTTGCAAAACATATTAAATTTTCGC
AGAGACGAAGGGGTTTCTTTAGAGAAAGAATTCCAATTGCGCATTGGCAATATTCGCCAATATATGAACG
AAGCTTTGGCATTGGATCCAGAACGTGTTCAGGCAATAAAAGACCGTTTGCAAACCGCAATTTCGGAGTT
AAAAGTCAACGTTGACGAAAATCGTTTCGAACAAGAATTAATTTATTACCTAGAAAAATTAGACATTACC
GAGGAAAAAGTGCGTTTGACCAATCATTTGGATTATTTCTTAGAAACCATCAACGGAACGGAAGCTAACG
GTAGAAAACTAGGTTTCATTACCCAAGAAATGGGACGTGAAATCAACACGATGGGTTCGAAATCGAATCA
CGCACAAATGCAAAAATTAGTCGTGATGATGAAGGACGAATTGGAGAAGATTAAGGAACAGGTTTTGAAT
GTGCTTTAG
>Scaffold_153;HRSCAF=192_121 # 107580 # 108077 # 1 # ID=1_121;partial=00;start_type=ATG;rbs_motif=TAAAAA;rbs_spacer=3bp;gc_cont=0.277
ATGAATAAAACAGTAATGGAAACTAAGAAATTGCTATTTGATAAATGCGATTTTGAGTTTTCAAATATTG
AAATTGAAAAGGAAAGCTCAACTTATTCGGCTTGTCGATTTGAAATTAATAAACAGAAAATTTTGTTTCG
TTCTGCGAAAATTACTCCCACAAAAACAGGACAGTTTGTAACTCTATGGAAACGAAAGAATGAAAAAAGT
GAAATTGAACCTTTTGAAATTTCTGACGGTATTGATTTGTTTGTAATAAATGTAAAAACTGAAACTAATT
TTGGACAATTTATATTTCCTAAATTAGTTCTTGTTGAACAAGGAATTATTACCGCTAAAAAAGAAGGCAA
AAGAGGCATCAGAGTTTATCCTATTTGGGATTTGACAGAAAGCAAACAAGCACAAAAAACACAAAAATGG
CAAATGAATTATTTTTTAAATATTCCATTTGATGAAACATTAGATATAAATCGAGCAAAGTTACTTTATA
AAAAATAG
>Scaffold_153;HRSCAF=192_122 # 108090 # 108659 # 1 # ID=1_122;partial=00;start_type=ATG;rbs_motif=AAAA;rbs_spacer=15bp;gc_cont=0.375
ATGAAAAAAGGAAAATTAATAGTGTTTTCGGCACCATCAGGATCGGGAAAAACCACCATCGTTAGGCACT
TATTAGGAAAAGAAGACTTGAATTTAGAATTTTCGATTTCGGCAGCAACACGACCCGCTCGTGGCGAAGA
AGTAAACGGAAAAGACTACTACTTTATGTCTTTGGATGAGTTTAAAAAGCACATTAAAAATGAGGATTTT
GTAGAATGGGAAGAAGTGTATCGCGATAATTTTTACGGCACCTTAAAAAGCGAAGTCGAACGCATTTGGG
CAAAAGGCAAAAACGTGATTTTTGACATTGATGTCGCTGGTGGATTGCGAATTAAGCACAAATTTCCTGA
AGAAACCTTGGCTGTTTTTGTAAAACCACCTAGTGTCGACGAACTCAAAAGAAGGCTCAAAGAACGCTCC
ACCGAAAGCGAAGACAAAATCAATATGCGCATTGCAAAAGCTTCAGTAGAACTAGCCACAGCGCCACAAT
TTGATGTTATTATAAAAAACTATGATTTGAATATTGCTTTAGAAGAAGCCTATCAACTAGTAAAAGAATT
TTTAAAATAG
>Scaffold_153;HRSCAF=192_123 # 108860 # 110212 # 1 # ID=1_123;partial=00;start_type=ATG;rbs_motif=TAAAAA;rbs_spacer=9bp;gc_cont=0.350
ATGTTAGGTAAAATAAAACCGAATTTTCAGCAAAATTTATTTCAGACTAGGCTGACAGATCTTATAAACC
TTGAGCATCCTTTGGTAAAACTCGCAGGGGAGCTTGATTGGTCAAAAATGGAGTTTGAGTTCCAAAACCT
ATATTCAGAGCAAGGAAGACCCTCTATTCCGATTAGAAAAATAGCAGGTTTACTGCTGTTAAAAGAGATG
TTTAAAGAGAGTGATGAATCTGTAGTTGAACGTTGGATAGAAAACCCTTATTGGCAATATTTTACAGGAG
AAGATTTTTTTCAAAACAAGCAACCTTTTGACCCGAGTGAGTTTGTTCATTTTAGAAAGAGACTGAAAGA
GAAAGGATTAGAATTTATTTTAAGTCAAACAGTAGCCTTGCATCCAGAGGCGAAAAATGAAAAGGAAGTT
CAGATTGACACCACTGTTCAAGAAAAAAACATTACTTTTCCAACCGATGCCAAATTAGCTAAAAAGGTAA
TTGACAATTGTGCAAAAATAGCTAAAAAAGAAGGAGTTAAACAAAGACAAACTTATAAAAGGGTAGCCAA
ACAACATCTTCGGGATGCTTATTTTGGACATCATCCCAAACGAAAAAAGAAAGCTATAATGGCGCGAAAA
AAGTTGCGAACCATTGGTAAGCGAGTCGTTCGAGAATTGGAACGCAAGTTGCCTGAAGAAATTTTAAAAC
AATACGAAACAGAATTTAGCAATTACAAAAAAGTACTCACTCAGGAAAGAAACAGCAAGGAAAAAATATA
CAGTTTACACGAACCTCAAACAGCCTGTATAGCAAAAGGGAAAGCTCATAAAGCGTATGAATTTGGAACA
AAAGTAGCGGTAACAAGAGGTCGAAAAACAGGAGTCATTACCTCAATAAAACGATTTTCAGGCAATCCTC
ACGATAGCAAAACCTTAGAAGAATCATTAGCACAAAGCCAGCGAGTTAGAGAGCAAATTGGAGGTACAAG
ACCAACAATAGCAAGTACAGACAGAGGATTTAGAGGTGTCACACAAGTTGAAAATACACAAATAGTAATC
CCAAAAAACACAAAAGAAAAATCAAGATACAAACAAGACGTTGCCCGAAAAAGATTTAGAGCCAGAGCGG
CAATAGAACCAACAATATCCCATTTAAAAAGAAACCACGCTTTAGGATTAAATTTCCTCAAAGGCGTGGC
TGGAGATATTAATAATGCACTTTTAGCAGGTATTGGTTACAATCTAAAAATGAGGTTTAACCATATCAAA
GCACAATTTATTCTTTGTCTCGAATTTTTAATGCATATTTTTGCAAATGTGTTTTTGATAAAAAATCTAA
AAACTCAAAAAGTGAGTTTTTAA
>Scaffold_153;HRSCAF=192_124 # 110234 # 110845 # 1 # ID=1_124;partial=00;start_type=ATG;rbs_motif=TAAA;rbs_spacer=9bp;gc_cont=0.356
ATGAAAATAGGATTGTATTTTGGCACATTCAACCCCATTCATATTGGGCATTTGATTATTGCCAACCACT
TCGCGGAACATGCTGATTTAGACCAAATTTGGATGGTTGTAACGCCGCACAATCCTTTGAAAACCAAAGA
CACCTTGCTTGATGATTACCAACGCTTGCAACTGGTTTTTTTGGCTACGGAAGATTACCCAAAAATAAAG
CCTTCGGATATTGAATTCAAGTTGACTCAACCCAATTATACTGTAAACTCATTAGCGCATTTACAGGAAA
AATACCCACAACATACCTTTTCGTTGATTATGGGCGAAGACAATTTAAAGTCCTTGCACAAATGGAAAAA
TTATGAGATAATTTTGCAAAATCACGAGATTTATGTGTATCCTCGCATTTCATCTGAATTAGACACGAGC
CTAAAAGGCGAACTGGCGAAGCAAAATTTAGAATTCAAAAACAATCCAAAAGTTCACTTTATTGCTGCGC
CAATTGTAGAAATTTCATCAACTTTTGTTCGCAAAAGCATCAAAAATAAAAAAAATGTACGCCCACTTTT
ACCAGAAAAAGTTTGGAAATATATCGACCACAACAATTTATATAAGAAGTAG
>Scaffold_153;HRSCAF=192_125 # 110866 # 111405 # -1 # ID=1_125;partial=00;start_type=ATG;rbs_motif=TAAAA;rbs_spacer=14bp;gc_cont=0.406
ATGACCTTAGTGGTCAAAAAATCAAAAAAAATGACTTCAAAACATCCTTCAGAGTCCTTGACCATATTAA
CTGATTTGGTTTTACCAAGCGAAACCAATCCATTGAATAATCTTTTTGGGGGCGAATTATTGGCTCGAAT
GGATCGGGCAGCCAGTATTTCGGCGAGTAGGCATTCTCGCAGAATTACGGTAACGGCATCTGTAAATCAT
GTCGCTTTTAGCAAAGCTATTCCGTTGGGAAGTGTTGTTATTATTGAAGCCAAAGTCTCTAGAGCTTTCA
AGACTTCGATGGAAATATATATTGATGTTTGGGTCGAAGATCGACAATCTGGAAATAGAACCAAAGCAAA
CGAAGCCATTTATACTTTTGTAGCGGTTGATGACACCGGAAAACCCGTTGAAGTTCCGCACATTATTCCC
GAAACCGAACTCGAAATTCAACGATATGACGCCGCTTTGAGACGCAAACAACTGAGTTTGCTTTTGGCCG
GAAAATTAAATCCTCACGATGCTACGGAATTGAAGGCATTGTTTGTGTAA
>Scaffold_153;HRSCAF=192_126 # 111535 # 112464 # -1 # ID=1_126;partial=00;start_type=ATG;rbs_motif=TAA;rbs_spacer=8bp;gc_cont=0.276
ATGATTAATTTGTCTATGATTGGACAAAACCAAAAACCAAAAATATCAACAATTGATATTGATAATTTTT
GGGTCGCTTATGATAGTATTCAAAAAACAAATGACGAAATATTACAATTTAAAATAATACAAGAATTATA
TTTAGATAAAGCGTCTAGTGGTTTAAAAGATTTTATGGTTGTAAGAGAACATTCTGCAAAAAGACATTTA
GAAAATATTCTTAAATACCCAAAATTTTGGATTTCTGTTCGACCAAAAACATTAGAGATTAATTCTCATA
AAAAAGAAATTGAAAAAATAATGTTACGTTTTAAAAAGCGTTATTCTAATTTTAAACAACCAGATGTTTA
TTTTACGATTGGTTGCTTAAATACAGGTGGAACAACAACAAAAGAGAAGATATTAATTGGTTCTGAAATT
GCTTGTTCAGACAAAACTACAAATGCTTCTGAACTTGGAACTTGGTTACAAGGTGTTTTTAAAGACCAAA
CCAATGTAATAAATATGATTGCTCACGAACTTGGTCATACTCAGCAAAAAAATGGAGATAGTGAAAATGA
TGGTAATTCAAATTTGTTAGGGTATTGCATCGGAGAAGGTTCTTGTGATTTTATTTCTGCATTAGTATTA
AAAAAGCCTGTAATGTCTCCATATATGACTTATGGGAAAGCAAATGAAAAAGAACTTTGGAAACTTTTTG
AAAAAGAAATGCTAGGGCAAGAAATTAAAAATTGGCTGTATAACGGAAATGAAGCACCAAATGGGAATGC
TGATTTAGGATATTTTATTGGATATGAAATTTGCAAATCATATTACAATAATTCAAAAAATAAAAAGCAA
GCTTTAAAAGAAATTATTGAACTTGAATACACAAAAGAAAATGTAATCAAATTTTTAGAGAAATCGAAAT
ATGCTGAAAAATGGAAATAG
>Scaffold_153;HRSCAF=192_127 # 112588 # 112971 # -1 # ID=1_127;partial=00;start_type=ATG;rbs_motif=TAAAAA;rbs_spacer=8bp;gc_cont=0.320
ATGAATAATATTGCTCCCATTTTAATTTTAACGCTACTGGCCATTACATTTATACAATCGGGTTATGATA
AACTATTTCATTGGCATGACAACCTCAGTTGGTTAAAGGAACATTTTGCTAAAACACAACTCAAGAATTT
CGTTCATTTAGCCTTGTTACATATCATGATTTTAGAATTAATTTCGGGAATTATATGCATTGTGGGTTGT
ATAGAATTATTGGTAAATAATGGAAGAACATTTGGGCTATATGGAGCTATTTTTTCTTGTATTACTTTAT
TAATGTTGCTTTTTGGACAACGATTAGCCAAAGATTATGACGGAGCCAGAACCATTGTCATTTATTTTAT
TCCAGCTGTGATGGCGGTTTATTGGCTGAATTAA
>Scaffold_153;HRSCAF=192_128 # 112976 # 114166 # -1 # ID=1_128;partial=00;start_type=ATG;rbs_motif=TAAA;rbs_spacer=9bp;gc_cont=0.372
ATGAAATTTAGAGAATCGCCCATTTTCTTCTATATTTGCCCTATGCAGTTTTCAGAAATTTTAGGACAGG
AGTACATCAAAAATCACTTGACACGAAGTGCCGATTTGGGCAGAATTCCTCATGCGCAATTGTTTGTTGG
TCCAGAGGGAAGTGGCACTTTACCAATGGCGATTGCTTATGCACAATATATTTTGTGTGGCAATCAAAAC
GGAGAAAATACAGGTTTTAATGAAGCCTGCAATCTTAAATTTCAAAAAATTTCGCATCCTGATTTGCATT
TTGTTTATCCAACGGTAAGCACCGAAGAGGTAAAAACAAAACCCAAAAGTATTGATTTCATTGCAGATTG
GAGATTGTTTATTGCTCAAAACCCTTATGGCGGCTTGTTTGATTGGTATTCTGTTTTGGGAGTTCAAAAT
AAGCAAGGCGAAATTCGGGTCGATGATGCTCAAGAAGTTCTAAAATCATTATCTCTAAAATCGTATGAGG
GCGGTTATAAAATTATGATTATTTGGATGGCCGATAAATTGAATATCGCCGCCTCGAACAAGTTGCTGAA
ATTAGTAGAAGAACCGCCAGAGCAAACTATTTTTATCCTAATTTCAGAAAACGAAGAAGATATTATTCAA
ACCATTCGTTCTCGCTGTCAAGTGTTGCATTTTAATGGGTTGAGTGAACACATTATTACCGAAGCTTTAA
TTTTGAAGGAACAAATAGACCCAAAACTAGCCTCGAAAATTGCTCATCAAGCGCAAGGAAATTACAATAA
AGCCCTGCACTTACTCAAGGATGACAACGCCGAATTTCCGTTCGAGCAATGGTTTGTGGTTTGGGTTCGC
GCAGCTTTTAAGGCCAAAGGGAATCCTGCGGTAATTGCTGATTTAATTCAATGGAGCGAACAAATTGCGG
CTTTAGGAAGAGAAACCCAAAAGAAATTCTTGCAGTTTTGTATAGATTTTTTTCGTCAGGCTTTGATGTA
CAATTATGAAGCACAGAATCTGGTTTACTTAGAACCTACTGTCGAAAATTTTACGATTGCAAAATTTGCT
CCTTTTGTAAACGGCAACAACATTAATGAAATATTTCAGGAATTATCTGATGCGATTTATCACATTGAGC
GCAATGGGAATGCTAAGATAATCCTGACGGATTTATCTATAAGGCTTACCCGTTTAATCCATAAAAAATA
A
>Scaffold_153;HRSCAF=192_129 # 114391 # 115578 # 1 # ID=1_129;partial=00;start_type=ATG;rbs_motif=TAAAAA;rbs_spacer=8bp;gc_cont=0.375
ATGAAAACTATAAACGATTTCGATTTTAAAAACAAAAAAGCTATAATTCGAGTTGATTTTAACGTGCCTT
TAGACGAAAATTTAGAGGTAACGGATGCCACTCGTATTGAAGCAGCAAAACCTACAATCGATAAAATTCT
TGCTGACGGTGGAAGCGTAATTTTGATGTCGCATCTTGGCAGACCAAAAGGAGTGGATAGAAAATATTCG
TTGGGACATGTGGTAAAAAAAGCTACTAAAATCATTGGAGTAAATGTTCTTTTTGCATCCAATTGTATTG
GAAAAGAAGCACGAACTGCGACAGACCGATTAAAACCAGGAGAAATTTTATTGCTAGAAAATTTACGTTT
TCATACCGAAGAAGAAGCAGGAGATGTTGATTTTGCTAAAGAATTGGCTTCGCTAGGAGATATTTATGTG
AATGACGCTTTTGGAACAGCGCATAGAGCGCACGCTTCGACAACGATAATTGCACAATTTTTTCCAAAGG
AAAAATGTTTCGGATTATTATTAGCAAAGGAAATCGAAAGTTTAAACAAAGTTTTGAAAGATTCTAGAAA
ACCAGTTACAGCCGTTCTTGGCGGATCAAAAGTATCTTCTAAAATTACCGTAATCGAAAATATTCTTGAC
AAGGTGGATCACATGATTATTGGCGGCGGAATGACTTTTACTTTTGTAAAAGCTTTAGGCGGAAAAATTG
GAGACTCCATTTGTGAAGACGACAAACAAGAATTGGCATTAGAAATTTTAAAATTAGCCAAAGAAAAAGG
AGTTCAAATTCACATTCCGGTTGATGTTGTCGCAGCAGATGATTTTTCGAATACAGCCAATACTCAAATT
GTTGATGTGAGAGAAATTCCTGATGGATGGCAAGGATTAGATGCTGGGCCAAAATCATTAGAAAACTTCA
AAAAAGTAATTTTAGACTCAAAAACTATTCTTTGGAACGGGCCTTTGGGCGTTTTTGAAATGGAGAATTT
TGCGAACGGAACCATACAATTGGGCAACTTTATTGCCGAAGCAACCGCAAACGGTGCGTTCTCACTCGTT
GGCGGAGGAGATTCAGTAGCCGCTGTAAAACAATTTGGGTTTGAGGACAAAGTGAGTTACGTTTCTACAG
GAGGCGGTGCAATGCTCGAAATGCTTGAAGGTAGGATATTACCCGGAATTGCAGCTATTTTAGAATAA
>Scaffold_153;HRSCAF=192_130 # 115686 # 117113 # 1 # ID=1_130;partial=00;start_type=ATG;rbs_motif=AAAA;rbs_spacer=5bp;gc_cont=0.342
ATGGCAAGAAATTTCGTTTTATCGCTTTTATTATTAATGTCTGTTCAGTTGTTTTCGCAGGAGGCTGCAA
CAACTGAAACACGATTATCCTATTTAGATTCCGTTAAAAAATCCTTTACAAAATACAACATGGCTTCTCG
TGTAGACAGTTTGTGGATGAAGGAGTTGACCAATTTAGATTTATACAATGATTTAGCTAACGATATTAAA
ACCATCAACGTTGACGAAAAAGTTGACTATGAATTGTCTACCGAATTGCTGAAAGAAAGGCTGAAGGCAA
TGGATGCAAAATCGCCTTTTCATATCGAATACAATCAAGGACTCGAAAATATAATCAAATCGTTTTTAAA
GAACAGAAAAAAATCTTTTGAACGATTACTGGGAATTTCGGAATATTATTTTCCAATGTTTGAAGAAGCT
TTAGCCAAACAAAATGTGCCTTTGGAAATCAAATATTTAGCAGTCGTTGAATCCGCTTTAAACCCAAAAG
CAGTTTCTAGAGTAGGAGCTACGGGACTTTGGCAGTTTATGTATCAAACAGGAAAACTTTATAATCTAAA
TGTTGATTCTTATGTTGACGAACGCAGCGACCCCTTAAAAGCCAGCGAAGCAGCAGCGCAATACATGACT
AATATGTATGCAATTTTTGGCGATTGGGAATTGGTTTTGGCATCGTATAATTCAGGCCCTGGAAACGTCA
CTAAAGCAATTCGGCGCTCTGGAGGACAGCAAAATTTTTGGAATATCAGAAAATTTCTTCCAAAAGAAAC
GCAAAGTTATGTGCCTGCTTTTTTAGCTACAATGTATCTTTTTGAATACCACAATCAGCACGGGATACAC
CCAGATAAAGCCATAGTAAATCATTTTGCCACAGATACAATACTGATTAAAAAGCAAATGTCGTTCAAAC
AAATTTCAGATTTAATTGATGTTCCAGTTGCACAACTCCAACTATTGAATCCTTCTTATAAAATGAATGT
TGTTCCGTTTTATGAAGATAAAAGTCATTTTTTAAGATTACCAAAAGATAAAATCGCCATTTTTGCGTCG
AATGAGGAACGAATTTATGCTTATGTTCAACACGAAATGGATTTACGCGAAAAGCCATTTCAGGTTACAA
GAACTATTGCTGCTACGGACACATTAAATTATACGCAGCAACGCATTTCGTTACCAAAAACCAAATATTA
TACTGTAAAACACGGAGACAATCTTAGTGAAATTGCTACTAAATATGATGTTAGTGTTTCCGATTTAAAA
AAATGGAACAACCTAAAACGCAACACCATTTCTTATGGGAAAAGTTTAAAAATTATTACCGAAGAAAGTG
TTGTTAGAACCATTAAAAAAGAAATTAAGACCAACAAAACGCCTTGGAAAGTATTTCTGAAAATCAAAAA
ATTGCTTCCTCAGAGTCAAAAATTTTGA
>Scaffold_153;HRSCAF=192_131 # 117059 # 117721 # 1 # ID=1_131;partial=00;start_type=TTG;rbs_motif=AACAA;rbs_spacer=6bp;gc_cont=0.341
TTGGAAAGTATTTCTGAAAATCAAAAAATTGCTTCCTCAGAGTCAAAAATTTTGAAAGGAGAATTAGCCA
AAAAACTTATTAAAGCCGATACTTTATCTACCAATAACACGGCTTATTATCTGGTTCAAAAAGGCGATAA
TTTAGGTAATATTGCCAAGAAACATAACGTAACTGTTGAAGAAATTAAAGCGTGGAATCATCTTGCAAAT
GACAATGTACAACTAGGACTTTCATTGCAAGTGAGCAAAAAAGAGACTCAGGATAGAGACGTATTAGCTC
CAGAACTTAAAAATGTGGAATATGTGGTTCAAAAAGGAGAAAATCTCTGGAGCATTTCTAAAAAATTCGG
CACTTCTCTATCAGATTTGAAACAATGGAATAATTTGACCGACAACACCCTTGCATTCGGAACAACATTA
ACAGTTGCTAAAAATGAACTTGCTATCGCTACTACTAATACTACTGCAAATTCATTCAAGAAAAATAATA
GTCTTGCTGCTGCCTCTAAAAAAGAAGGAACAAATTATTTAGTTAAAAGAGGCGATTCCTTATTTACTAT
TGCCAAAAAATACCCTGGTGTGTCCGTAGCCGACATTCAAAGATGGAATGGTATCAAAGCGGCGGATCTT
AAACCTGGAATGAAATTAAAAATTAACGGATAA
>Scaffold_153;HRSCAF=192_132 # 117821 # 118789 # 1 # ID=1_132;partial=00;start_type=ATG;rbs_motif=TAA;rbs_spacer=10bp;gc_cont=0.333
ATGAATAAAACGCATTTTTTATTTCTACTTATTTCCCTTGTCTTCCTTTCTTGTGCCAAGAAAAAAGATA
ATTTACCAAGAAAAACTACGGGTAAAATCAATACTATTTCAGTCATTATTGACGATCCATTATGGAATGG
CGAGATTGGCGACAGTATTCGAAACAAATTTGCATCACCCGTTGTTGGATTACCTCAAGAAGAACCTCTT
TTTACCATAAATCAATATCCTGTAAAACTCATGGAAGGATTTGTGACTCATAGTCGAGCCATTATTGTTG
TAAAAAAAGAAGATAAAAACAACTTTGAAATAAAGAAAAATCAATACGCATCTCCACAAAACGTATTTCA
TATTTCTGGAAAAACAGGAGCCGATATTCTAAAGATTCTTGAAAAAAACACTTCGAAAATAATTAAAATT
ATAAAGGAAACAGAAATCGCCGAAAATCAAAGAATCATCAATCAGTCGCCACTTAATACAAATGCAATTG
CCCATGAATTTCATATTTCGTTAAGAGTGCCTTCGGGTTATTTGTATGTCCTCAAGAGCAAGAATTTTAT
TTGGCTAAAAAAAGAAATTGTCAGCGGAAACACTAGTCTTTTGATTTATCAGGTGCCCATAAAAGAAATA
AAAAATAGTGCAAATAAGATTGCCAATATCATCAAAATGCGAGATTCCATAGGGAAATTATACGTTCGAG
GCACCGAAGCTGACACAAGAATGATTACCGAAGAAGGATACTCACCCTATTTTTCCAAAATAAAATTAGA
CGGAAAAGAAACTTATGAAACCAAAGGAACTTGGGTATTGAAAAATGATTTTATGTCAGGTCCTTTTATT
AATTATGCCATTGTAGACGAAGCACACGACAGAATCCTAGTTTTAGAAGGGTTTTGCTATTCGCCATCTA
GAGAAGAGCGCGATTTAATGCACGAATTAGAGTCAATTATAAAGTCGGTAAGAATATGA
>Scaffold_153;HRSCAF=192_133 # 118786 # 119232 # 1 # ID=1_133;partial=00;start_type=ATG;rbs_motif=TAAA;rbs_spacer=12bp;gc_cont=0.340
ATGAAAATACAATGGCAAATAAAGTCTTTTGAGCATCTTTCATCTCACGAATTATACGATATTCTAAGAT
TGCGAAGCGCTATTTTTGTGGTTGAACAAAACTGTGTTTACCTTGATATTGACGGAAAAGACAAAGTAGC
TTTGCATCTTTTTGGCACATTCGACGGCAAAATTGTAGCATATTCAAGGCTTTTCAAAGCTGGAATTACT
TTTGACAATGCGTCTATTGGTCGAGTGGTTGTCGATACAAATTACCGAAATCAAAAATGGGGTCACGAGT
TAATGAAAGAAGCAATTATTGGAATTAAAAATCATTTTGGCGAAAGCAAAATTACTATTGGAGCACAATT
GTATCTAAAAAAATTCTACGAAAGTCACGGATTTATTCAAATCAGCGAAATGTATTTAGAAGATGCTATT
CCGCATATCGAGATGAAAAAAGAGTGA
>Scaffold_153;HRSCAF=192_134 # 119233 # 120024 # -1 # ID=1_134;partial=00;start_type=ATG;rbs_motif=TAAAAA;rbs_spacer=4bp;gc_cont=0.370
ATGAAAAGAAGCCTTAGAATACTATTTCTTTTGTTTTTCGGCTATCTTTCAGCTCAAGAAAATGCCACAC
AATCCGTATATTTTGAATTTGATAAATTTGCGTTGAACCCGTTTCAAACAAACACGCTTATTAAACTTGT
CAATTCGCCTAATTTCCCTCAGGTTGAATCCATTCAACTCTTTGGATATTGCGATGATAGAGGAACCGAG
GCGTACAACAATAAATTATCCGAAAAAAGGGTTTCTACTGTTCAGAAGATTTTACTTTCGAATGGGGTTT
CTCAAAATAAAATTTTCATTTGCGAAGGCAAGGGACGTGTTCTTTTGGCTACGGATTCCGTAAAAAACGC
AGCAAAAACGCGTTACAAAAACAGGCGTGTAGACTTAGTTTTTAATACAAAAACGACGCATACTTCCTTT
CCTGCAAATCCAAAAGTGGGAGATCTAATCATTTTAGATAGGATTTCTTTCGAAATAGGCTCGAGTATGC
TTTCTGAAAAAGCAAAAAAAGAATTGGATAGAGTGGTAGTTTCGTTACAGCAATACAAGACGTTGCGTTT
CGAAATCAAAGGGCATGTGTGTTGCACTTCTAGCAAATATTCTGATGCTATTGACAAGGAAACTCAAGAC
AGAAACCTTTCTGTAAACAGAGCCAAAAATGCGTTTGTGTACTTTCGTTCCAAAGGAATAAGTCCGTATC
GAATGAGATATAAAGGGTATGGAAATCGTTTTCCGTTAGGCAAAGGAGATGACCAAGATCGGCGAGTGGA
ACTTTTTATAACCCAATTGTAA
>Scaffold_153;HRSCAF=192_135 # 120024 # 122471 # -1 # ID=1_135;partial=00;start_type=ATG;rbs_motif=TAAA;rbs_spacer=11bp;gc_cont=0.343
ATGAAAACCGTACTTCTTTTTTTGATGTTTCTCCTATCATTTTCAGGCTGTAAAAAAGCGGAAGAACCTG
TGGCGAATGAACAAATAACGGCTGTAAAAATGCCGCAAAAAGTAAAGGAGGTTGCGAATGATTCTAAAAT
TGAAGACAAAATAATAGAACAAAAAATCATTAAAACTGGCAATATTCGGTTTGAAACAAATGATTTAAGT
GACACTTATAATCAAATACAAGTAGCTGTCAAAAAACATAATGCTATCATTCAAAATGATATTGAAGGAA
AGGAATACGAATCTGTTTTCAGAAAAATAACTGTTCGCGTTCCTAGCAAAAGCTTCGATGTGTTTTTAAG
TGATCTTTCAAAAGGAGTTTCTTATTTCGACAATAAAGAAATTTCATCTCAAGACATAACCGAAGCATAT
ATCGATATTGACGCTAGATTAAAAGCCAAAAAAGGATTAGAATCTCGTTATCTTGAGCTTTTAAAAAAGG
CAAACAAAGTTTCAGAAATGTTAGAGATAGAAGCACAACTCTCTTCCATTCGTGAAGAAATCGAGGTAAA
AGAAGGACAATTGCGATACATGCAAGGTCAAGTTTCAATGAGTACAATTACTATTGAATTTTACAAGACT
GTTACAGAAAAGAGTGGTGTTAGAATTTCTTTTGGAACAAAATTTTTGAACGCCATAACATCTGGTTTTA
ATGGGTTTTCAAGCTTCTTTATAGGATTGCTGAGCATTTGGCCTTTCCTGATTATGGTTGTGGTGGCAAC
TTATTTTATTAGAAAACGATTTAAGAAAAAGCAAAATAACATGATTCCTTCTTTCAAAAAAAAATACATT
ATTCCCGTTGTGGCATCAATCTTTCTATTTGTAAGTGTTAGTTTCAAAGACGATTTTTTTGAAATTGCTA
AGCAAATAGAAATTTTTACCACACTCTTCAAAGAGTTAAACAAAAATTATGTCGATCAGACGAATCCAGG
CGATTTGATGGACAAAGCCATTAAAGGAATGCTGACCAGTCTTGATCCGTACACGGTTTATTTTAACGAG
CAAGATGTGGTAAAATTTAAAATAAACAATACGGGCGAATACACCGGAATAGGCGCATTGATTACTCGAA
AAGACGACAAATTAATTATTCGCGAACCTTATAAAAACTTCCCTGCGGATAAAGCTGGACTTAAAGCTGG
AGACGAAATTGTTCAAATTGGCGATGTAATTTTATCGGATTTTAAAGAGGATGCTTCTCAACTTTTTCGA
GGGGCCAAAAACACAAAAGTCGACATAAAATACATTCGACAAGGAAAAACAAAAACGGCTCAAATTATTC
TTGATGAAGTCGAAATTAAATCGGTGCCGTTTTTTGGAAAAATAGACGACAAAACAGGGTATATTGTTTT
GTCTCATTTTAGTAATAAAGCTTCGCTCGAAACTAAGGAAGCATTAGAACAATTAAAAAGAGAAGGTGCC
GAAAGAATTGTGCTAGACTTGAGAGGAAATCCAGGAGGGCTTTTGAATGAAGCAGTAAATATTTGCAATT
TATTCGTTCCAAAAAACGAAACCATTGTTACCACAAAATCAAAAATAGAGAAACACAACAACACTTATAA
AACTTCGAGAGAGCCTATCGATACTGAGATTCCGCTAGCTATTCTTGTAAACGGAAGAAGTGCTTCGGCC
TCAGAAATTGTTTCGGGAGCTTTGCAGGATTTAGATCGTGCGGTAATTATTGGTAGTCGAAGTTTTGGAA
AAGGGTTGGTGCAAAGACCTGTGGAATTAACTTATGGAACACAATTAAAAGTGACCATTTCGCGCTATTA
CACCCCTTCGGGAAGATGCATTCAAGCCTTGGATTATGCACATAAAGATAAAAACGGAGTCGCCACAAAA
ACCGAAGCTAAAAACTATAACGCCTTCAAAACCAGAAAAGGAAGAACCGTTTATGATGGCGGCGGCATTC
AGCCAGATATAGAAATCGAAGAAACGAAGTCGAGCCCCATTACGGAAGCCTTGGTTAAAAACGATGGAAT
TTTTAACTATGTTACCGCTTATTACTATAAAAATCCAAATGTAGGAACTCAAATTCCAACCTTTTCTGAT
GCTGATTTTCAGGATTTTAAGCAATTTTTAAAAGTACAGAAATTTTCCTTTGATACCGAGACAGAACTCG
CCTTGAAAAATACTTTGGCTGTAGCCAAAAAAGAAAAAATAGACGAAAGCATTAGCCAAGAATACCAACA
ATTAGTTGCGGCTCTTCAAAAAAGTGAAGACAATTTATTAGACAAAAACAAAGCTGAAATCAAGAATTTA
ATCGTTGACGAAATCATAAAAAGGTATCAATATCAAGAAGGATTGTATCAATATTATCTGCAAAACAATT
CGGAAATTAAGAAAGCGGTAAGCGTTTTAAATAATAATTCTCAGTATAAAAGCATCTTAAAAATGTAA
>Scaffold_153;HRSCAF=192_136 # 122539 # 122931 # -1 # ID=1_136;partial=00;start_type=ATG;rbs_motif=None;rbs_spacer=None;gc_cont=0.338
ATGAACTCTACTTATCCAAAAAGCGAAAAGCTAAAAAGCAAAATCACAATAGATTTGCTTTTCTCTAAAG
GCAAATCTGTGTCAAAATATCCTTTGAGGCTGGTTTATGTGGAGAGTGATTATGGCATTTTGGAAGGATC
AGATCAAAAAATAAAAATGGGGGTTTCGGTGTCTAAAAAATATTTCAAGAATGCCGTGGATCGCAATTAT
TTTAAACGTGTCCTCCGCGAAACCTATCGTTTAAACAAGCATTTACTCATTGATAATCTTGACAAACCGC
ATGCTTTTATGCTTTTTTATCAAACTAAAGATCGCTTGTTATACGAAGAAATCAATACCAAAACGATACA
ATTGTTCGAAAAATTTGTGCGCCAAATGAAAAATGAGGAATAG
>Scaffold_153;HRSCAF=192_137 # 123054 # 123707 # 1 # ID=1_137;partial=00;start_type=ATG;rbs_motif=TAAA;rbs_spacer=9bp;gc_cont=0.350
ATGCAAAAACTAATTTCCTATCCTATATCGGCTATTTATTATTTGTGCTTCGGACTCACTTTGGTCATTT
TTCATCCCATACAATGGGTTTGTCTGAACGTTTTTGGCTATCAGGCTCATAAAAAAAGCGTAGATTATAT
GAATTTTCTTTTATTGCGTTGCACGAATTTGCTGGGAACCACTTATACATTCGAAAACAGGGAATTAATT
CCAAAAAATGTGCCTTTGATTTTTGTCTCTAATCATCAAAGTTTATACGACATTATTACCATGATTTGGT
ATTTGAGACGTTTTCATCCAAAATTTGTTAGCAAAATAGAATTAGGTAAAGGAATTCCTAGTGTGTCTTA
TAATTTGCGCCACGGTGGTTCCGTACTCATTGATCGAAAAGATCCTAAACAAGCGGTTCCTGCCATTAAG
CAATTAGCTGAATATGCTGAAAAAAATACTCGCTCAGCGGTAATTTTCCCAGAAGGAACCCGAAGTAAAA
CAGGTGTTCCAAAAGAATTTGCACTAAGCGGATTAAAAGTATTATGCAAATACGCCCCTTCGGCTTATGT
TATTCCTATAAGCATAAATAATTCATGGAAAATGGTTAGATTTGGTTTTTTTTCCGCTTGGTTTAGGAAA
TCATCTTATCTTTACGGCTCATAA
>Scaffold_153;HRSCAF=192_138 # 123800 # 124786 # 1 # ID=1_138;partial=00;start_type=ATG;rbs_motif=TAAA;rbs_spacer=9bp;gc_cont=0.360
ATGTCTATAAAAAACATACGACTAGAAGTAATGCAACTTTTAGAAAAAAGCGTTAACAGTTATGTTGATC
AATACTTAATCCCTGTTGAAAAAATTTGGCAACCATCCGATTTTTTACCTAATTCAGAAAGCGATAATTT
TCTTGAAGAAGTGAAAGAATTACGTGAAATATCCAAAGACTTGCCTTATGATTTTTGGGTTGCAATGGTA
GGCGACATGATTACCGAGGAAGCTTTGCCAACGTATGAAAACTGGTTGATGGAAGTAGAAGGCGTCGATA
ATTTAGAAAGAAATGGTTGGGCAAAATGGGTACGCCAATGGACGGGAGAAGAAAACCGACACGGAGATTT
ACTTAACAAATACCTTTATTTATCTGGGCGCGTGAATATGAAAGAAATCGAAATGACCACGCAACACCTT
ATCAACGACGGTTTCGACATTGGAACCGGAAGAGATCCATACAAAAACTTTGTGTACACGAGTTTTCAAG
AATTAGCGACTTATGTTTCTCACAATAGAGTTTCTCAATTAGCAAAAAGTTATGGCGATACAAAATTAGC
CAAAATGTGTAAAATGGTTGCCGGAGACGAAATGCGTCATCATCTTGCTTACAGCGAATTTGTAAACCAA
ATTTTTAAAATTGATCCAAGCGAAATGATGCTTGCGTTTCAATATATGATGAAAGCAAAAATCGTTATGC
CTGCTCATTTCTTGAGAGAATCCGGACAAAAAATTAGTTCTGCTTTCGAACATTTTTCTGATTCTGCACA
GCGAATAGGCGTTTATACCGCTAATGATTATGTTGATATTATGCAAAAATTAATCGAAAAATGGCAAATA
GACAAAATCACAGATTTGACTGACGAAGCCGAGAAAGCAAGAGATTATTTGATGAAATTACCCGCTAGAA
TGGCTAAAATTTCAGAGCGATTGGTAATTCCTAAAGAATCATTTCAATTTAAATGGGTAGAACCCGCTAG
ATTGTAA
>Scaffold_153;HRSCAF=192_139 # 124804 # 125409 # 1 # ID=1_139;partial=00;start_type=ATG;rbs_motif=None;rbs_spacer=None;gc_cont=0.361
ATGAATGCTGATTTTGAGGTTGTACTTAAAAATCAGCATTCTTTTTTAAACCTGATTACCATGAGCAACG
AAAATATAATTAACAAAACCATTCTTTTTGTAAAGTCGAAACTAGAAAATGCCGAAGGTGGACACGATTG
GTTTCACATTGAGAGAGTATTTAAAAATTCGGTAATCCTTGCTGATAACGTAGATTGCGACATTATGGTA
GTCAAATTAGCGGCGCTACTTCACGATATTGCCGATAGTAAATTTCATAATGGAGATGAGACAGTTGGTC
CCAAAATGGCACGCGAATTTCTTGAAAGCGAAAATCTTGACCAAGCCACAATCCAGCACGTAATTGCTAT
CATCGAGAACATTTCATTCAAAGGGGGAAATATTCAAAAGCAATTTTACTCAAAAGAACTCGATATTGTT
CAAGATGCCGATCGATTAGATGCTATGGGCGCCATCGGAATTGCTAGAGCGTTTAATTATGGTGGGTTTA
AAAACAGGCCTTTATACAATCCTAAAACGGCTCCAAATCTTCGAATGAGCAAAAAGGAGTATAAAATAGT
GAAGCACCAACAATCAATCATTTCTACGAAAAATTATTGCTTTTAA
>Scaffold_153;HRSCAF=192_140 # 125418 # 125516 # 1 # ID=1_140;partial=00;start_type=ATG;rbs_motif=TAAA;rbs_spacer=7bp;gc_cont=0.374
ATGAATACCGAAACTGGGAAACAAGTTGCTCAAGAAAGACACCAATTTATGCTAGATTTCCTTTCTCAAT
TTTATGCAGAATGGGACGGGGAAAAATAG
>Scaffold_153;HRSCAF=192_141 # 125571 # 125969 # -1 # ID=1_141;partial=00;start_type=ATG;rbs_motif=TAAAAA;rbs_spacer=6bp;gc_cont=0.336
ATGTCATACCAACCTGTATTTGTCCAGTTTTGGGAACTTGTAAAAGAAAGTATCAAAAACCACACCTATG
CCAAATTAACCTTGGCAAAAACCATTGGCGATACCGAATTGAAAAATATTTATGTTCGCCCTGTTTTACT
AGAGAATAACGTATTTAGTCTTTCTGTTACGGCGCGATATAAAACAGAAGAAATAGAAAGTTTTCATTCA
TTAGAAGAAGCTTTTTTTCTTTTGGCTTCGTATATGAATAATCCTTTTTTGACGGCACTTTTGTTTACCA
CCGATAACGACATTACTTTTAAACTCAATAAAAAGCGTGTAGGAAGTATTATCGAGCAAGCCCCAACTTT
TAAGAATGCTTCAGATGTCATTTTAGAAATGAAAGAAAAAGGAATTTGA
>Scaffold_153;HRSCAF=192_142 # 125972 # 126763 # -1 # ID=1_142;partial=00;start_type=ATG;rbs_motif=TAA;rbs_spacer=11bp;gc_cont=0.418
ATGGCACCGGAAAATATTATATTGGAACATGAAAAAGGGATTGCTACTATTTTTATCAATCGCCCCGAAA
AATTAAATGCCCTCAACCGAGCTACAATTCAAGAGCTGCATGACACCTTAGCCATAGTCGATGAAAATCC
CGAAATTCGAGTAATCATCATCACAGGAAGCGGCGAAAAAGCTTTTGTCGCTGGTGCCGATATTTCGGAA
TTTGCTCATTTTTCAGAAAACGAAGGAGCTCAATTAGCAGCAAAAGGACAACAACTCTTATTCGATTTTA
TCGAAAATATGAAAACGCCAGTAATTGCCGCCATCAATGGTTTTGCGCTTGGCGGTGGACTAGAATTAGC
GATGGCTTGTCATTTCAGAATCGCTTCTGATAATGCCAAAATGGGTTTGCCAGAAACTTCGCTTGGCGTA
ATTCCTGGTTACGGAGGAACGCAACGTTTGCCCCAACTCGTGGGCAAAGGACGCGCTATGGAAATGATGA
TGACCGCAGGGATGATTGATGCTGAAACTGCCAAAAGCTACGGATTAGTGAATCATGTCGTGCCACAAGC
CGATTTATACGCCACTTATACGACGCTTGCCACCCGAATCATGAAAAATTCTCCCGTTGCTATTTCTAAA
GCCATCGAAGCTGTAAATGCCAATTTTAGGTCTGGCATAAATGGATTTGAGGTTGAAATTAAGGCTTTTG
GTGCATGCTTTGCTACCGAAGATTTTAAAGAAGGTACAACTGCTTTTTTAGAGAAAAGAAAAGCCGAGTT
TAAAGGAAAATCTAAAAATTAG
>Scaffold_153;HRSCAF=192_143 # 126775 # 126897 # -1 # ID=1_143;partial=00;start_type=ATG;rbs_motif=AAAAA;rbs_spacer=8bp;gc_cont=0.341
ATGGGATTGGGTCTAGGAATCATAAAAAACATAATCGAAAACTACAAAGGAACAATTACGCTTGAATCTC
AAAAAGGAAAAGGGACAACTTTTACCGTTTCGCTTCCTATAATCAATCAATAA
>Scaffold_153;HRSCAF=192_144 # 127020 # 128246 # -1 # ID=1_144;partial=00;start_type=ATG;rbs_motif=TAAA;rbs_spacer=11bp;gc_cont=0.350
ATGCTTAAAAGCTTCAAGATATCAACACTTTCTTTGCGAATCAGGATTTTCCTTTCGATGATTGTATTAA
TAATTGTGGCCTCGGCATTGCTGGCAACTATTTCAATTTTTCAATTCAAAAATGAAGCAAAACAATATCA
TCAAGAAAGGTTAGATCGTAAGGAAGATGCCATAAAAGAAAATATTAATTATGTACTTTCGAACACAACC
TATCCGCTTACACCAGCTAATCTCTCGCTGATATTTAAGGATAAAGTTCACGAATTATCAGACATTCACA
ACCTTGAAATTAATATTTATAGTCTAGATGGAAGACTTTTAAAATCTTCGAAATCTAGATTTTCGATTGA
TCCTGTTTCGCCTCCAATTCCAAAATACATCATCAAACTCGTTCAGTCTTCTATCGAAAAACGATATGTC
GACATTAAAACCATCGACGGAAAAAAGAACCGTTCGTCGTATAGTTTGATAAAAGATGATAAGTTTAAAC
CTTTGGGGATATTAAATTTGCCCTATGTAGAAGACGATAGTTATTATCAAACAGAATTGCAAAATTTCTT
GGTACGATTAGCGCAGGTTTATACGTTTATGCTTTTAGTTGCTTTTGGGGTCGCTTATCTTCTTTCGTCT
TATATCACAAAATCGCTAAAGACTATTTCAGATAAATTAAGCGAAACGAGTTTGAATCAGAAAAACGAAA
AAATTGTCCTTGAAGCTAGTAGTAAGGAAATTAATCTTTTGATAAAAGCATACAACGCAATGGTCGACGA
GCTCGAAGAAAGTGCCTTGAAATTAGCCCAAAGCGAGCGTGAAGAAGCTTGGCAGGAAATGGCAAAACAA
GTGGCGCATGAAATTAAAAATCCGCTTACGCCCATGCGATTAACCGTACAAAGTTTTCAAAGAAAATTCG
ATTCAAGTGACCCTAATTTAAAGCAAAAGCTAAAAGATTATTCGGAAACCTTGATACAGCAAATCGACAC
GATGAGCGCAGTAGCTTCGGCATTTTCTAATTTTGCTTCGATGCCAGCACAACAAAACGAAACCTTAAAT
GTGGTTGATGTTGTCGAACTAACGATGGATATTTTTAATGAAGAATACATTCATTTTGAAGCAGAAGAAC
AAGAGATTATTTCGAAAATCGACCGAACACAACTGATTCGAATCATTACCAATTTAGTCAAAAATGCCAT
TCAATCTATTCCCGAAAATCAGGAAACAAAGCAATAG
>Scaffold_153;HRSCAF=192_145 # 128285 # 128839 # -1 # ID=1_145;partial=00;start_type=ATG;rbs_motif=TAA;rbs_spacer=14bp;gc_cont=0.355
ATGGAACTCTACAACTACCTCAAATCGCTTCATCTTATCTTTGTCATCACTTGGTTTGCGGGACTTTTTT
ATATTGTTCGATTGTTTGTTTACCAAATCGAGGCCAACGATAAACCGTCGCCCGAAAAGGAAATTTTGCA
AAAACAATACAAAATTATGACCTATCGTTTGTGGTATATTATCACTTGGCCCAGCGCAATTTTAGCTAGT
ATTTTTGCTTTTTGGATGCTGCTTTTTACCCAAGTAGGAAATGCTTGGTTGCTGATGCCTTGGATGCAAG
TGAAACTTGGCTTTGTTTTTGCGCTGTATTTGTACCATTATAAATGCCATAGGATATTCAAGGAATTGCA
AAATGACAGCGTAAAATACTCCACAAATTATATGCGATTGTGGAACGAAGTGGCTACAATTATCTTATTT
GCCGTAGTGTTTTTGGTCATTCTAAAAAATGCCTTCAACTGGATTTATGGCGTTGTAGGGATTGTGTTAT
TTTCCGTTTTAATCATGTTAGGGTTTAAATTTTATAAACGAATAAGAGAAAAAAATAGTGATTAG
>Scaffold_153;HRSCAF=192_146 # 128861 # 129106 # -1 # ID=1_146;partial=00;start_type=ATG;rbs_motif=TAAA;rbs_spacer=5bp;gc_cont=0.276
ATGGAAAAAAACGCATATTGGCTGCATAAAAGAATGAAACCAACTTCTACATTAAGTTTTAGTGTTAAAG
ACGAAGAGAAAACAGAAGCTATAAAAAAGCTTTTAGAGGAAGCTGGATTTAGCTATACGTATAATCGGTA
CAAGGAATTTATGTTAAATATTGATGCAAAAATCATCAAATCTAACACTTCTTTATTAAAAGAAATTCAT
CACATTAGATTTAAAAAAATCATTGAAGAAGAATAA
>Scaffold_153;HRSCAF=192_147 # 129078 # 129728 # -1 # ID=1_147;partial=00;start_type=TTG;rbs_motif=TAAAAA;rbs_spacer=8bp;gc_cont=0.320
TTGGAAAACGAAATTAAAATAGGAAAGAAAATCTTTATCCGAAGTGCAGGAAAAGATGAATATTGGTTAC
AAGATATAATTTACGACAATCCAAAAGTTCTTGGACTTGGAAATTTAGTTCCTGTAAATAAAGAAAAGAA
ACAATCAAGTGGTGGAAGACTTGATATTCTTTTAAAAGACCCTGAGCAGAATTCAATGTATGAAGTTGAA
GTTATGCTTGGAGAAACTGACCCTTCGCACATCATTCGCTCGATTGAATATTGGGACAATGAAAAAAGAA
AATACCCCCAAAGACAACATTTTTGTGTGTTAGTTGCTGAATCTTTTGACAGAAGATATTTCAACGTAAT
CCAATTAATGAGTTTGAATATTCCAATGATTGCTGTTCAAGCAGATTTACTCGAAGTAGGCGGAGAAAAA
ATATTGAACTTTACAAAAATAATAGATATTTATCTCGAACCTGAAGAAAATGAAGAAGATGTAAAAGTTG
TAAATGAAGCAACTTGGACAAATGATGCGCCTTGGGTACATACAAACGCAAAAGAATTAATCGAAATTTA
TAAAGAACAAGACAGTAAGATAAATATAGGTTTTACCCAAAGTTATGTCAGTATAAACATTGATGGAAAA
AAACGCATATTGGCTGCATAA
>Scaffold_153;HRSCAF=192_148 # 129740 # 130756 # -1 # ID=1_148;partial=00;start_type=ATG;rbs_motif=AAAAA;rbs_spacer=10bp;gc_cont=0.387
ATGAAAGGAGTATTATTAGTCAATCTCGGTTCTCCGAAAAGTCCAGAACCAAAAGATGTTAAAACCTATT
TAGACGAATTTTTAATGGACAAATACGTAATCGACGTTCCGTTTCTATTACGAGCATTTTTAGTTCGCGG
CATCATTTTAAGAAAAAGACCAGAAAAATCAGCTGAAGCTTACAAAAAAATCTGGTGGAAAGATGGTTCT
CCTCTTGTTGTCCTTTCGAAAAGAATGCACGAAAAGGTAAAAAAATTGGTCAAATTACCCGTTTCATTGT
CGATGCGTTATGGTGCGCCCTCTATTTTATCAGGATTACAAGAATTAGCGGATCAAGGCGTAACCGAAGT
ATTGTTGTTTCCACTGTATCCACATCACGCCATGTCATCTACAACGACGGTTATAGAAATGGCGGAAGAA
ATGCGTAAAAAACATTTTCCCGAAATGAAATTCACAATTGTTCCTGCGTTTTATAATAAACCCGATTACA
TCAAAGCATTGGCAAATTCTATAAAAAAACATTTAGAAGGATACGATTATGACCATCTTTTGTTTTCGTA
TCATGGCCTTCCGGAGCGCCATATTCGCAAAACAGATGTAACCAAATCGCATTGTAAAATCGACGGTTCT
TGTTGCAACACTCCTTCGCCGGCACACGAATTTTGTTACCGCCATCAATGTTATGAGACTACAAAACAAG
TTGCAAAATTGCTTGAAATTCCTGAGGGGAAGTACAGTCAAACTTTTCAATCGCGTTTGGCTGGCGATAA
ATGGCTGGAACCTTATACAGATGTCGAAGTGAATAAAATGCCCGAAAAAGGCATCAAGAATTTAGCAGTT
GTAACGCCAGCTTTTGTCGCTGATTGCTTGGAAACATTAGAGGAAATCGCCATGGAAGCCAATCATCAAT
TCAAAGAACACGGTGGCGAAAATTTCTTGGCAATTCCTTGTATGAATGATGATGAGGAATGGTGTGGCGT
TGTAGGAAATTGGATAAATGAATGGGGAAGTAAATAA
>Scaffold_153;HRSCAF=192_149 # 130848 # 131720 # -1 # ID=1_149;partial=00;start_type=ATG;rbs_motif=TAAAAA;rbs_spacer=8bp;gc_cont=0.329
ATGAGTTCTCGAGATATTATAACAATTGAAGACGATTTTACCCTACTCCGTTTTGAAAACAATAGTGATG
AAGTTTTTTACACCCAGCGTGAAGTCAAAAGTGGCTTAATCCAGTTTCACTTTGGGCTGAAAGGGAAAGC
AAAATTTATTTTTAACCAAGGAAATTATACTTTAGATTTAAGGGAGGAAAAATCACTCTTGCTCTACAAT
CCGCAAAAAGAGCTTCCTTTAAATCTAGAAATAGAGCCAAATTCTTGGGTAATTTCGGTTATTATTTCTA
TCCAAAAATTTCATAATTTATTTTCTTCCGAGGCTAATTATGTCACTTTTTTGAGCGAAGACAACAAGGA
TAAAAAATATTATAAAGAGGGCGATATAAGTCCTTCGATGGCAATTGTTTTGAGTCAATTGTTTCATTAC
AATTTACATCCATCCATAAAAAATCTCTATTATAAAGGAAAGGGATACGAATTATTGAGCTTGTATTTTA
ATCGAACCGAAGACCCAAATGCAGAACAATGTCCGTTTTTGATTGACGAAGAAAATGTATTGAAAATTAA
AAAAGCCAAGGAAATCATTCTAGCCAATATGGCCGAACCTCCAGGATTACAGGAATTAGCCGATGAAATT
GGTCTGACTTTGAAGAAACTCAAAATGGGATTTAAACAAATTTATGGCGATACTGTTTATGGTTTTTTAT
TTGATTATAAAATGGATTCGGCTCGAAAATTACTCGACAGCGGTTCTTATAACGTAAACGAAGTGGGTTT
AAAAATTGGTTACAGTACAGGAAGTCATTTTATTGCCGCTTTCAAAAAGAAATTTGGTACCACACCAAAA
AAATATTTGATGGCCATTAATCCAAATATGTAG
>Scaffold_153;HRSCAF=192_150 # 131947 # 133251 # 1 # ID=1_150;partial=00;start_type=ATG;rbs_motif=AAAAA;rbs_spacer=8bp;gc_cont=0.345
ATGGAGAATCTAAATTTATCAAAACATAAAACTTTCTACTCCATTGGGTTGAGTTACAAGAAGGCTGATG
CCGAAGTTAGAGGGAAATTCAGTCTAGACGCCAAAGCAAAAACAAGCGCTTTGCTTCAAGCCAAAGAAAG
CGGAATAGAAAGTTTAATCATAACTTCTACTTGCAATCGCACGGAAATATATGGGTATGCAGAACATCCT
TTTCAATTAATTAAGTTGATTTGCGACAACAGCAATGGCACCGTTGAAGAATTTCAGAAAGTGGGATTTG
TATATAAAAATCAAGAAGCTATCAACCACATGTTTCGAGTAGGAACAGGTCTAGACAGCCAAATTCTGGG
AGATTTTGAAATTATTGGACAAATAAAAACCAGTTTTGAGGAATCAAGATCGTTAGGTTTAATCAATGCT
TTTTTAGATCGGTTAATTAACACTGTTATTCAAACTAGCAAAAGAATAAAAAATGAAACCGAAATTAGTT
CGGGAGCAACCTCAGTATCTTTTGCGGCAGTTCAATACATAATGAAAAGCATTGAGGATATTGGAAATAA
AAACATTCTGCTTTTTGGAACAGGAGAAATAGGTCGAAATACCTGTGAAAACTTGGTAAAACACACCAAA
AACGAAAAAATTACCCTAATAAACAGAACTAAAAGCACCGCCGAAATATTGGCCGGAAAACTTAATTTAG
TGGTAAAAGAATACGCTAATTTGCATCAGGAATTACAAAAAGCTGACGTTTTAGTTGTGGCAACTGGAGC
ACACAATCCAACAATCGACAAAGCTATTCTGAATCTAAAAAAGCCCCTGCTAATTTTGGATTTATCCATT
CCAAAAAATGTGCATGAAAATGTTAAGGATTTAAAAGAAGTAACCTTAATTCACATGGATCATTTGTCGC
AAATGACTGATGACACGCTCGAAAGAAGAAAACAGCATATTCCCGCTGCCGAAGCCATTATTGAGGATAT
GAAATTAGAGCTTAACGTTTGGATGAATGGACGAAAATTTGCACCAACTATTCAAGCATTAAAAGCAAAA
TTGAATGACATTGTAGCTAATGAGCTGACTTTTCAACGTAAAAAATTATCGAATTTTGATGAAGAACAAG
CCGAATTAATTGGCTCTAGAATCATTCAAAAAATTACCAATCATTTTGCCAATCACCTGAAAGATGAAAA
CATTTCGGTTGATGAGAGTATCGAATGGATTGAGAAAGTATTTCAAATTGGCTTTTCGACTCCCAAAAAA
GAAATTTCAATCGTTGAAGAAAAATACAAGATTACCTTATCATAA
>Scaffold_153;HRSCAF=192_151 # 133306 # 134229 # 1 # ID=1_151;partial=00;start_type=ATG;rbs_motif=TAAAA;rbs_spacer=13bp;gc_cont=0.389
ATGGATTCAAAAAAAACAATTCGAATTGGAACGCGCGATAGCGAATTAGCACTTTGGCAAGCCCATACAG
TTCAAAAAAAATTAAACGATTTAGGTTATAAAACCGAAATTATTGCCGTAAAATCTCAAGGCGACATCCT
TCTTGACAAACCACTTTACGAACTTGGCATCACAGGAATTTTCACAAAAACTTTAGACATTGCCATGATA
AATGGTCAAGTCGATATTGCGGTTCATTCGATGAAAGACGTGCCAACGGCTTTGCCTATTGGAATTATTC
AAGCGGCAGTCCTAGAAAGAGCCAATACTTTGGATATTTTAGTTCACAAAGGAAATCTTGATTTCCTTCA
AGAAAAAGGAATCATCGCCACCGGAAGTTTGCGTCGTCAAGCGCAATGGCTGCACAAATACCCAAATCAC
ACCGTTGTTGATTTGCGTGGGAACGTGAATACGCGAATGCAAAAACTGAACGAAAGCGATTGGAACGGAG
CTGTTTTTGCCGCTGCCGGACTCGAACGCATCAATTTAAAACCAACGGATTTTATCGATTTAGATTGGAT
GATTCCAGCGCCTGCGCAAGGCGCAATGGTCATTGTGGCGATGCAAAACGATGCTTTTTGTCAAGAGGCT
ACAGCTAAATTAAATCATAAGGAAACCGAAATTTGTACCCAAATTGAAAGACAATTTCTAAAAACACTCG
AAGGCGGTTGTACAGCCCCAATTGGTGCTTTGGCAAAAATAAATAACAACGAAATCCATTTTATTGGAAA
TTTATTTTCCATCGACGGGAAAGAAAAACTGGAAATCGAAAGAACCATTTCATTAGACAATTGGACTGAT
TTTGGAAAAAATTGTGCCAATGAAATTTTAGAAAAAGGCGGAGCAGCTTTGATGAAAAGCATTAAAGAAA
TCTTGAAAAAATAA
>Scaffold_153;HRSCAF=192_152 # 134455 # 135048 # 1 # ID=1_152;partial=00;start_type=TTG;rbs_motif=AAA;rbs_spacer=12bp;gc_cont=0.343
TTGGTTGGGGGGAAGTCGGTAATTTTAATGTTAAGCCGAGATTTACCGCGGTTAATTGGAGAAGGGGTAA
GTTGGTCTCCTCGAAATCTTCAGTTTATGAAGCAATTAGTTGCCGAATATTCAAATGTGAAACCGTCGGT
TTCACATTTGGAATATGTAAAAAAATTAGTTTTAAATACCCCTTGGAAGCATACTATTTTGATTCTTCAA
AAGGTAAAAGACCCCAAAGCTCGTGTCTTTTATTTGGAACAAATCGTCAAAAACAGATATAGTAATACAG
TGTTATTACATCAAATTAAGGCAAATGCTTACGAACATTATACAACAAAACCGGCACAGCATAATTTTGC
AAAAGCCTTGCCTGAACATTTTCAGGAACAAGCACGAGAAAGCATAAAAAGTGTTTATAGTCTTGACTTT
TTAGACATTAATAAGCCAGTTACCGAAAGAGCATTAGAAAACACAATGGTCGAAAACGTAAAGCGACTGA
TGCTAGAATTGGGTTATGGTTTTTGTTTTATTGGTAACCAATACCGACTTTCATTAGGAGAAAAAGACTA
TTATATCGATTTGCTTTTTATCATAGAATTTTAA
>Scaffold_153;HRSCAF=192_153 # 135057 # 135356 # 1 # ID=1_153;partial=00;start_type=GTG;rbs_motif=TAAA;rbs_spacer=7bp;gc_cont=0.347
GTGGCTGTAGAATTGAAAGTAGTCGAATTTGAACCTGAATTTGTGGGCAAACTTGATTTCTACTTGCAAT
TAATGGACGAACAATTAAAACAGTTGGATGACCAACCCAGTATCGGAATTTTGCTGGTTCCGTATAAAAA
TCATTTGGAAGTAGAATATACTTTGCGCAATGCAAATAAGCCAATAGGAGTTGCCGAATATTATCTTAGC
AAACAATTGCCAGAAGAATTTATCGGAAAATTACCAACATCAGAACAATTTCAAAGCATCTTGATAGCCG
AAATTAAAACAAAGAAATAG
>Scaffold_153;HRSCAF=192_154 # 135359 # 136060 # 1 # ID=1_154;partial=00;start_type=ATG;rbs_motif=TAAAA;rbs_spacer=13bp;gc_cont=0.349
ATGAACAACCAAATCAGCATTCTATCTACAAAAATACTTTTGAGTAATCAAAAGCAAGCCTTGTTGAATG
CAGGTTTTTCAGTAACCGAAGCTAATTTTATCAAAACTAAAAACTTGGATTTTGACTTCCCTTCCGCTGG
AGGGGTGTCCGAAGAACGGGGCGGTTTAAACCGCAACGACAATCTAATTTTTACCAGTCAAAATGCGGCT
CAAAGTGTATTGCTTCATCCAAATTGCTCAGCATTAAAAACAAAAAATGTATTTTGTGTTGGTTTAAAAA
CCAAAGCATTACTGGAAGAAAATGGTTTTAATGTCATTGTTTACGTTGATTATGCCTCAGATTTGGCAGA
AATCATTACTTTAGTTTATTCCAACGAAAGTTTTACCTTTTTCAGCGGGAATTTGCGGAAAGAAACTTTG
CCAAAAGCCTTGAAAGCTGCCAAAGTCAACTTCAATGAAATTCAGGTTTATGAAACGACTTTAACACCAC
AAAAAATAAAAACACCCATCGATGGAATTTTGTTTTTCAGCCCATCGGCAGTAGAAAGTTATTTGAAAGA
GAACAAAATAAAAAAAGAAATTTGCTTTTGCATTGGCGAAACCACGGCAAGCACATTAGAAAAAATAACT
AGAAATATAATAGTCGCAGATCAACCCTCGGTTGAAAACGTGATTGAGGATGTAATAGAAGAATATCAAT
AA
>Scaffold_153;HRSCAF=192_155 # 136101 # 137129 # 1 # ID=1_155;partial=00;start_type=ATG;rbs_motif=TAAAAA;rbs_spacer=7bp;gc_cont=0.396
ATGATTAAGAACGACCTATTTTTAAAAGCATTAAGAGGAGAAATTGTAGAACGTCCACCCGTTTGGATGA
TGCGTCAAGCCGGAAGATATTTGCCAGAATTTAGAGCACTACGTGATAAATATGATTTTTTCACCCGTTG
CGAAACACCAGAATTAGCGGCTGAAATCACGGTACAACCTATTCGAATTGTAGGTCCAGATGCGGCAATT
TTATTTTCGGATATCTTGGTAGTGCCGAGAGCTATGGGAATTCACGTGGAATTGAAAGACAATTTGGGCC
CAATTATCCCCAATCCAATTCGCACGATGGAACAAGTCAACCAAGTCTATGTTCCAGATGTGAATGAAAC
TTTAGGCTATGTTTTTGATGCCATCAAATTGACAAAAGAAATGTTGAACGATGAGGTGCCATTAATCGGT
TTTGCTGGTTCTCCTTGGACCATTTTCTGTTATGCCGTAGAAGGAAAAGGATCAAAAAGTTTTGATACTG
CTAAAGGATTTTGTTTCTCGAACCCCGTTGCAGCACATACATTATTGCAAAAAATTACCGATACCACCAT
CTTATATTTAAAAGAAAAAGTAAAAGCAGGTTGCGATGCTATTCAAATTTTCGACTCTTGGGGTGGCATG
CTTTCGCCAGTAGATTATCAGGAATTCTCCTGGAAATACATCAATCAAATCGTTGATACTTTGGCTGAGA
TAACACCAGTAATTGTTTTCGGAAAAGGATGTTGGTTTGCCCTTAACGAAATGGGGAAAAGTAAAGCTTC
GGCATTGGGTGTAGATTGGACTTGTACGCCAAGAAATGCGCGTTATTTGTCTGGTGGAAACATCACTTTG
CAAGGAAATTTTGATCCGTCAAGATTGCTTTCGCCAATTCCTGTTATCAAGAAAATGGTTCACGAAATGA
TTGACGAATTCGGAAAAGACAAGTTCATTGCCAACTTAGGTCACGGAATTTTACCCAATATTCCTGTAGA
TCACGCGAAAGCGTTTGTGGATGCAGTGAAGGAATATAGTCAAAGATAA
>Scaffold_153;HRSCAF=192_156 # 137617 # 138450 # 1 # ID=1_156;partial=00;start_type=ATG;rbs_motif=TAA;rbs_spacer=4bp;gc_cont=0.353
ATGACCAAAGAAACTGCCATTAAACTATTCGAACAAAAACAAATTCGTTCAGTTTGGATTGATGACGAAG
AGAAATGGTATTTTTCAATAATAGATGTTGTCGAGGTTTTGACAGAAAGTCCAAATGCTCGAAAATATTG
GAGTGTTTTAAAAACACGGTTAAAAAAAGAAGGAAGTGAGTTGGCTACAAATTGTAGTCAACTGAAATTG
CAATCGTCAGACGGTAAATTTTATAAAACCGATGTTGCCGATACCGAACAATTGTTTCGTTTAATACAAT
CTGTTCCATCAAAAAAAGCAGAACCTTTTAAGTTATGGTTAGCTCAAGTGGGTAGAGAACGCATTGATGA
AATTGAAGATCCTGAACTTGGTTTTGACCGACTTATGGAGACCTATCTCAAAAAAGGATATTCCAAAGAA
TGGGTAAACCAACGTCTAAAAAGCATTGAAGTAAGAAAAGATCTCACAGACGAATGGGACAAACGAGGTG
TGAAAAAAGGACAAGAGTACGCCATTCTTACGGATGAAATTACCAAAGCTTGGAGCGGGTTATCGGTCAA
ACAATACAAGAATCACAAAGGGTTAAAAAAGGAAAATTTGCGGGACAATATGAGTAACCTTGAATTAGTA
CTCAGTATGTTAGCAGAAGCTACCACAACAGAAATTAGCAAGGAAAAAAAACCTAAAACTTTTGTTGAAA
ACAAAAAAATTGCCAAACAAGGTGGCACAATTGCTGGAAATACACGCAAGCAAATTGAAGAAAAGACAGG
AAAAAAAGTAGTCAATACCTTGAAAGCTGCTGATTATTTGGAAAAGAACAAGGAATTAGAATAA
>Scaffold_153;HRSCAF=192_157 # 138450 # 139358 # 1 # ID=1_157;partial=00;start_type=ATG;rbs_motif=AACAA;rbs_spacer=12bp;gc_cont=0.396
ATGAAAAACAAATTTTACCAATACATACAAAACCTTCAAGACCAAATCTGTGCAGGATTAGAAGCTGTTG
ATGGCTCAACCAAATTCCGTGAAGACATTTGGACTCGACCAGAAGGCGGAGGCGGACGAACACGCGTGAT
AGAAAACGGAGCCGTTTTCGAAAAAGGCGGTGTTAATATTTCGGCGGTGCACGGAAAATTGCCTGATTCG
ATGCAAAAATTGTTCAACGTAGGCGAAGCCGATTTTTTTGCCTGCGGATTAAGTTTGGTTTTGCATCCAA
AAAATCCAATGGTTCCCACGGTTCATGCCAATTGGCGCTATTTTGAAATGTACGATGACAACGGAAAAGT
AATCAATAGTTGGTTTGGTGGCGGACAGGATTTAACGCCATATTATTTGTTTGAGGAAGATGCCACGCAT
TTTCATCACACCTGTAAAACCGCTTGTGACAAACACAATCCTGATTTTTATCCAAAATATAAAAAGCAAT
GCGATGCCTATTTTTGGAACGCTCATCGAAATGAAGCCCGTGGAATTGGTGGATTATTTTTCGATTATTG
CAAAGCTACGGACACAATGTCAATGGAAAATTGGTTCAACTTCGTAACCGAAGTGGGTAACAGTTTTCTC
GAAGCCTACATTCCAATTGTCGAAAAAAGAAAAAATGTATTATATTCGGAAGCCAATAGAACTTGGCAAG
AAATCCGTCGCGGGCGTTATGTCGAATTTAATTTGGTTCACGACAAAGGCACCTTATTTGGCTTAAAAAC
TAATGGCAGAATTGAAAGTATTTTGATGAGTTTACCGCCAAATGTTCAGTGGATTTATGACCATCATCCT
GAAGCCGGAAGTGAAGAAGAGAAAGTATTAAAAGTATTAGAAAATCCGAAAAATTGGATTGTAGATTGA
>Scaffold_153;HRSCAF=192_158 # 139450 # 139623 # 1 # ID=1_158;partial=00;start_type=ATG;rbs_motif=TAAA;rbs_spacer=12bp;gc_cont=0.374
ATGTTCCCATTACAAAGAGGTAGAAGATTACGCCAAAACGAATCCCTACGAAGTTTAGTTCGTGAAACCA
CATTAAGTCCGTCTGATTTTATGTTTCCCATGTTTATTGCAGAAGGAGAAAATGTAAAAATAGAAATTCC
ATCTATGATTGGGGATTTACCGCCGTTCGATTGA
>Scaffold_153;HRSCAF=192_159 # 139598 # 140461 # 1 # ID=1_159;partial=00;start_type=TTG;rbs_motif=AAA;rbs_spacer=12bp;gc_cont=0.439
TTGGGGATTTACCGCCGTTCGATTGATTTAACCGTCGAAGAAGTCAAAGAATTGTTCGCCTTAGGAATTC
GTGCGGTAAACATCTACGTAAAAGTCGACGAATCCCTAAAAGACAATACCGGAAAAGAAGCTTGGAATCC
CAACGGATTAATGCAGCGAGCCATCAAAGCTATCAAAGCAGTCTGCCCCGAAATGATTGTTATGCCTGAT
GTAGCACTCGATCCCTATTCTATTTATGGTCACGACGGCATTATCGAAAACGGAGATATTGCTAACGATG
CGACCAACGAAGCTTTGGTAAAAATGGCAGTTTCACACGCTCAAGCGGGAGCCGATTTTGTTGCGCCATC
TGACATGATGGACGGACGCGTTTTGCGTTTGCGCCAAGGATTAGATGCTGCGGGTTTCCAAAATGTGGGC
ATTATGAGTTATTCGGCTAAATATGCCTCGGCATTTTACGGCCCTTTTCGCGATGCTTTGGACAGTGCTC
CAAAAGAAATTATGTCGGATGCTGAGCCTGTCGAAGTGCCAAAAGACAAAAAAACCTATCAAATGGATTA
TGCCAACCGCATTGAAGCCATTAAAGAAGCCTTAATGGATGTCGAAGAAGGTGCCGATATGGTTATGGTA
AAACCCGGAATTGCCTACCTTGACATTGTTCGCGAAGTAAAAAATGCCGTGAATGTTCCCGTAACCGTTT
TTCATGTTTCGGGGGAATATGCTATGATAAAAGCCGCCGCCGAAAGAGGTTGGCTTGACCACGACAAAAT
TATGATGGAGCAATTAATGTGTATCAAAAGAGCAGGAGCCAGTTTGATATCGACTTATTTTGCCAAAGAA
GCAGCAATTCTATTAAACAAATAA
>Scaffold_153;HRSCAF=192_160 # 140724 # 140873 # 1 # ID=1_160;partial=00;start_type=ATG;rbs_motif=TAAAAA;rbs_spacer=7bp;gc_cont=0.353
ATGGTTAGCTTCCTGAAAGGCAAAGGAGAACCAATTGTTGACCCAACACAATACGAAGTGATGAAAGCTA
ATTTTGCTTTAACCAAAACTTTTTCTGACGATGAGCTAAAAGCCCTGGAAGCTTATGTGTATTCGAATTT
AAAAAAATAA
>Scaffold_153;HRSCAF=192_161 # 140970 # 142196 # -1 # ID=1_161;partial=00;start_type=ATG;rbs_motif=TAA;rbs_spacer=11bp;gc_cont=0.405
ATGATTTTAGAAATGAAAGTCCCATCACCGGGAGAATCTATAAAAGAAGTTGAAATCGCAACTTGGTTAG
TAAAAAATGGCGATTATGTAGAAAAAGATCAAGCTATTGCTGAGGTCGATTCAGATAAGGCAACACTTGA
ATTACCCGCAGAAGCTAGCGGAATCATTACGCTAAAAGCAGAAGAGGGCGACACAGTTGCAGTAGGAGCC
ATTGTTTGTTTGATTGATACGGAAGGGGCAAAACCATCAAGTTCAGCACCCGTTGCAGCAGTAAAAAAAG
AAGAGGCAAAACCTACCGAAGCAAAAAAAGAGGAAGTTAAAGCAGCACCAGTTGCCGCAACTACTTACGC
TTCGGGAACACCCTCTCCTGCTGCAAGAAAAATATTAGATGAGAAAAACATTCAGCCTTCTGCTATTATT
GGAACAGGAAAAGAGGGAAGAATCACAAAAGAAGATGCAGTAAATGCAACTCCATCGATGGGAACTCCAA
CGGGTGGAAGCCGTGGTTCTGAACGTACAAAATTGTCCATGTTGCGTCGCAAAGTTGCTGAAAGATTAGT
TGCAGCCAAAAATGAAACGGCAATGTTGACTACTTTCAACGAAGTAAATATGACGCCAATTAACACCTTG
CGTAACGAATACAAAGAGGCTTTCAAAGCAAAACACGGTGGGCTTGGTTTGGGATATATGTCATTTTTTA
CAAAAGCCGTAACGAGAGCTCTAGCCTTATATCCAGATGTGAACTCAATGATGGATGGCGATTATAAAAT
TGGCTACGATTTTTGTGATATTTCAATTGCGGTTTCTGGTCCAAAAGGGCTTATGGTTCCTGTTGTTCGC
AATGCCGAAAATTTAACTTTCCGCGGAATTGAAGCTGATATTAAACGTTTGGCAATAAAAGCTCGTGACG
GACAAATTACCGTTGATGATATGACTGGCGGAACATTTACTATTACAAACGGAGGCGTTTTTGGCAGTAT
GTTGTCTACACCAATTATAAATCCTCCGCAATCAGGAATTCTTGGAATGCATAATATCATTGAACGACCA
ATTGCAGTAAATGGCAAAGTGGAAATTCATCCAATGATGTACGTGGCACTTTCTTACGATCACCGAATTA
TTGATGGTCGTGAGTCTGTTGGATTTCTTGTAGCGGTAAAGGAAGCATTGGAAAATCCTTTGGAACTATT
AATGGATGGAAATGCTAAAAAAGCTTTGGAACTTTAA
>Scaffold_153;HRSCAF=192_162 # 142320 # 145094 # -1 # ID=1_162;partial=00;start_type=ATG;rbs_motif=TAA;rbs_spacer=9bp;gc_cont=0.369
ATGGACAGGTTTTCATTTTTAAACGCGGCACACACCGATTTTTTTGCACAGTTATACGATCAATATTTAG
AAAATCCAGATAGCGTAGAACCCAGTTGGAGAGGTTTTTTTCAAGGCTTCGATTTTGGGATGGCTACTCA
CAATGGAGATGATTTAACGATTCCATTGACAAATGTTGCTTCGGGAGGTTTAGAAAGTACTTCTGCTTCA
GAAAAACTTCAAAAGGAGTTCAACGTCATCAATTTAATCAATGCTTATAGAACACGAGGTCATTTGTTTA
CCAAAACAAATCCAGTTCATGAGCGAAGAACCTATACACCAACATTAGATTTAGAAAATTTCGGACTTTC
AAAAGACGATTTAGCGACTGTATTTGATGCCGCAAAAGTCATTAAAATTGAACCTTGTTCGCTACAAAAA
ATTCTAGAACATCTAAATAAAATTTATTGCCAATCCATCGGTGTCGAATATATGTTTATTCGAAAACCAG
AGGATATACAATGGATTCAGGATAAAATAGGCAATAATGATAACCAACCCAATTTTACTAAGGACGAGAA
AAAAGAAATTCTGAATAAATTAAGTGAAGCGGTTTCTTTCGAGAGTTTTTTGCATACCAAATACGTGGGA
CAAAAAAGATTTTCGCTCGAAGGAGGAGAATCGATCATTCCGGCACTTGATGCATTAATTGAAAAAGCAG
CCGAAAAAGGAGTAGAGCAATTTGTAATGGGAATGGCACACCGTGGCCGTTTGAATGTTTTGGCAAATAT
ATTTGGCAAATCTACCCAAGATATTTTTAGTGAATTTGATGGTAAAGATTACAATCAGGAGGATTTTGAC
GGAGATGTAAAATACCATTTAGGGCTTACCGCCGAAAAAACAACAAAAACAGGACGAAAAATAAACATCA
ATCTTGCGCCAAATCCTTCGCACCTTGAAACCGTTGGTGCCGTAATCGAAGGGATTACCAGAGCAAAACA
AGACCGACATTTTCCTAATGATTTTTCGAAAGTATTGCCAATTGCCGTTCACGGAGATGCTGCAATAGCG
GGTCAGGGAATTTTATATGAAATCATACAAATGTCGCAACTCGACGGATACCAAACCGGCGGAACCATAC
ATATTGTTATTAATAATCAGGTTGGTTTTACAACAAATTATCTAGATGCCCGTTCGTCTACTTATTGTAC
CGATGTTGCCAAAGTAACACTTTCGCCTGTCTTGCACGTTAATGCAGATGACGCCGAAGCGGTGGTTCAT
TCGATATTATTTGCATTAGATTTTAGAATGAAATTTGGTCGAGACGTATTTATCGATTTATTAGGATACA
GGAAATACGGGCATAATGAGGGCGATGAGCCTCGTTTTACCCAGCCTTTATTATATAAAGTTATTGCCAA
ACATAAAAACCCAAGAGATATTTATGCCGAGAAATTGCTAGAAGAAGGGGTTATCGACACGGATTTTGTA
AAAGGATTAGAAATAGAATACAAATCGGAACTTGAGGTAAATCTTGAAGAATCCCGTAAAAAAGAAGTGA
CAATAATTACTCCATTTATGCAAAATGAATGGCAAGGTTTATCAAAAGCGGGGATAGCACAAATGCTTAA
AAAAGTTGACACTTCGTATTCTAAAGAAGGATTAACGACGGTCGCTCATGCGATTTGCAATTTGCCAGAA
GACAAAAAATTCATCAGCAAAATTCAAAAATTAATAAACGATAGAAAAACAATGTTTTTCGAAACCAATA
AGCTAGACTGGGCCATGGGCGAACATTTGGCTTATGGGTCACTTTTGAAAGAAGGTTTTGATGTTCGAAT
TTCAGGGCAAGATGTCGAGCGAGGTACTTTTTCGCATCGTCATGCAGTTGTAAAAGTTGAGGATTCAGAA
GAAGAAGTTATTTTGATTAATAATTTGAAAGACAAAAAGGGCAATTTTTATGTTTACAATTCTCTTTTGT
CAGAATATGGTGTTTTAGGATTCGATTATGGGTATGCATTGGCGAGTCCAAATACGCTAACGATATGGGA
AGCGCAGTTTGGCGATTTTAGTAATGGTGCCCAAATTGTGATTGACCAATATATTTCTTGTGGCGAAGAC
AAATGGAACAATCAAAACGGAATCGTTATGTTGTTGCCACACGGATACGAAGGGCAAGGAGCAGAGCATT
CTTCAGGAAGAATGGAGCGTTATTTGCAACTTTGTGCCAGACAAAATATGTTTGTGGCTAATTGTACTAC
GCCTGCAAACTTCTTTCATTTATTAAGAAGACAGATGAAAACCACATTCCGCAAACCATTGATTGTGTTT
ACTCCAAAAAGTTTATTGCGTGATCCAAGAGTGGTTTCAGGGATAGAGGAATTTACAACTGGAAATTTTC
AGGAAACTATTGATGACGAAACGGTAAATAAAGAAGAAGTTACCACTTTGGTTTTTTGCACAGGAAAATT
TTATTATGACATTACTGCCGAAAGAGAAATGAATGGTCGAAAAGATGTGGCGGTGGTAAGAATAGAACAA
TTATTTCCGTTACCAATCGAACAATTAAAAGCAATCATAGCAAAATATCCAAAAGCAGATGATTATGTTT
GGGCACAAGAAGAGCCTAAAAACATGGGTGCTTACGGATATATGCTCATGAATTTTAATTTGGTAAAATG
GAGATTAGCTTCATTAAAAGCATTTGCAGCGTCGGCATCAGGAAGTTATACCAGAGCAAAACGCCGTCAT
GCCGAAGCATTGAAATTTGTTTTTGACAAGAGTTTAACAAGATAA
>Scaffold_153;HRSCAF=192_163 # 145431 # 145979 # 1 # ID=1_163;partial=00;start_type=ATG;rbs_motif=TAAAA;rbs_spacer=13bp;gc_cont=0.393
ATGAAAAAGAGCTGTTTTTTTATTGTTTCGAAATCAATTGTAGTTGCCCTATTTTTAATGTTTGCTAATG
GTGCATTTGCGCAAGGAAAAGCATTTCCTTCAAAACCATCCCAGGAATTTTGGAAAAATGTGCAATTTGG
CGGAGGAGTTGGATTGGGTTTTGGCTCTGGTTATACTAGCGTTTCATTGGCTCCAAGTGCCGTATACGCT
GTCAATCAAACGGTCTCGTTAGGGCTGGGTATGCAACTAGGATATAGCAACGAGAAACATCGCTACACCT
CCTTTGTTTACGGTGGTAGCCTGATTGGGTTGGTCAATCCTATTCCTGAAATTCAGCTTTCCTTAGAAAT
AGAAGAAACAAATGCTTCAACAAAATATCAAATTTTTGGAAGCAACATTTCTAACAATTACTGGAATACG
GGATTATACCTTGGAGTGGGCTACAGAACTGGCAATGTCACTATTGGCGGCAGATACGACGTTTTGTACA
ATGCTAACAAAAGCATTTATGCCGATGCATTTATGCCTTTTGTTAGGGTTTATTTTTAG
>Scaffold_153;HRSCAF=192_164 # 145976 # 146326 # -1 # ID=1_164;partial=00;start_type=ATG;rbs_motif=TAA;rbs_spacer=4bp;gc_cont=0.305
ATGTACATCACTCCTTTAAACCCCGATTTGTTATTTGAAGAAGCCAAAAAAGAAGCTTTGTACCTGAAAT
TGATCGAGCAAATTAACAAAGATTTTAATTTAGCAAATGAAGGAATTGATTTTCCAATGAGTGTTTCGCC
CGAGGAATTAAAAATTCAGTTGCACGAAAAAATATACCGACTCATTCAATACAAATTTGCCGAATATCTT
AATTTACTTTATATCATTGATGTCTCTGAAAATCAAATAAAAAAGCTCGATGGATCAGATTTAGTAATTC
TTGCCGAAAATGTAGCCTTTTTAATTCTAAAAAGAGAATGGCAAAAAGTGTGGTTTCGCAATAAATACTA
A
>Scaffold_153;HRSCAF=192_165 # 146367 # 147146 # -1 # ID=1_165;partial=00;start_type=ATG;rbs_motif=AAAA;rbs_spacer=14bp;gc_cont=0.344
ATGGCTGTCGAAATTTTTCATAATTTTTCATTGGTTCATGATGATATTATGGACGATGCCCCATTGCGAA
GAGGCAAACAAACGGTTCACGAAAAGTGGAATATTAATACTGGAATTCTTTCTGGTGATGCCATGCTGAT
TTTGGCGTATCAATATTTTGAAAAATACCAACCCAAAACATTCCGAAAACTAGCTAAATTATTTAGCAAA
ACCGCACTCGAAGTTTGCGAAGGGCAACAATATGACGTCAATTTTGAAACGCGAGACGATGTCACGATTC
CAGAGTATTTAAAAATGATTAAGTACAAAACGGCTGTTCTTGTTGCTGCCGCAATGAAAATGGGAGCTAT
TGTTGCTGAAACTTCTAAGGAAAATTCGAAATTAATTTATCAATTTGGGCTTAATTTAGGTTTGGCTTTT
CAGTTGCAGGATGATTATTTAGATGCTTTTGGCGATCCAGGAACTTTTGGAAAACAAGTAGGAGGCGATA
TTATCGAAAATAAAAAAACCTATTTGTATCTCAAAGCATTAGAATTTTCATCGGCAGAAGAAAGAAAACA
GTTGTTGCATTTGTTTTCGATTCGACCAGAAGATAATTTAGAAAAAATCAATTCAGTAAAGGCGATTTTT
AATGCAACAGGAGCTTCAGAGGCCAATCAAAAGGCCATTCAGAAATTTACTTTGAAGGCCTTCAAAACGT
TGAAAAAGATGAATATTTCCGAGGATAAAAAAGCAATTTTAAAAGCTTTTGGAAAAAAATTAATGAATAG
AAAAGTTTAA
>Scaffold_153;HRSCAF=192_166 # 147431 # 148024 # 1 # ID=1_166;partial=00;start_type=TTG;rbs_motif=TAA;rbs_spacer=10bp;gc_cont=0.337
TTGGAAACTATTTTGGTTTTTAAAGTTTCCTTTCTATATTTGCAAACGAAAATTAACATTTTGTCAGAGA
GAAAAAAAATAGTTGCCATTTCAGGAAGTACAAGAAGCCATTCGAGCAGTTTATCCATTTTAAAAATCAT
TGCTGCATTAGGCGAAGAATTATTTGAAATGCAATTATTTGAGGGACTGTCAGAAATCCCTCATTTCAAT
CCCGATTTTACAGACAATCCGCCAAGCCAAGTCATTCATTTTAGAAAAAAAATTGCTGAAGCTGACGGTC
TATTAATTTGCACACCAGAATACGTGTTTAGTTTACCTGGAAGCTTAAAAAATGCTTTAGAATGGTGCGT
TTCGACAACCCTTTTCTCTAATAAACCTGTGGGCTTAATAACCGCTTCGGCATCGGGCGAAAAAGCACAC
GAGGAATTACTATTGATAATGAAAACCATTCAAGCAAAATTTAATGATGAAACCACCCTTTTAATTCAAG
GTGTGAGAGGAAAAATCAATGAAAACGGCAAAATTATAGATGATAAAACGTTAAATAATATTAAAAAATT
CATCCGTTCATTTAGCAAAGAGCTCGAAAATTAG
>Scaffold_153;HRSCAF=192_167 # 148035 # 148178 # 1 # ID=1_167;partial=00;start_type=ATG;rbs_motif=TAA;rbs_spacer=5bp;gc_cont=0.333
ATGAAAGATAAGATTATAGCAAAAGCCACGGAATTATTCTTGAAACTAGGTTTCAAAAGCGTGACTATGG
ATGATATTGCTGGCGAGATGTGCATTTCTAAAAAACAATTTACAAATATTTTTGCAACAAGGAAGTGCTC
ATAG
>Scaffold_153;HRSCAF=192_168 # 148169 # 148630 # 1 # ID=1_168;partial=00;start_type=GTG;rbs_motif=AACAA;rbs_spacer=4bp;gc_cont=0.314
GTGCTCATAGAAGAAGCAACCGTAATTGTTCACGAAAAAATTCATCAGGTAATTAATACTATAATAGCCA
AAAATTACAATGCCATTGAAGAAAATTTCGAAATCAGAAAAATGTTTAAAGAAATGTTTCAATCTTCTGA
TACTTCTCCCATTTATCAATTAAAAAAACATTATCCAGAAATTTATGAAAAAGTGATGTCTAGGGAAATT
GACGAATGCCATGCCGTTTTTAACCTAAACATCACAAAAGGAATCGAACAAGGTTTGTACAGGAAAACCA
TTGCTATCGAAAACTGTATTAAGTTTTACTACACCCTCATTTTTAGCATCAACGAAACCACAAAATTAGA
AAATGAAGTGCTGCAATTAGAATTGCAAGCATTAGAATACCACACCAGAGCAATAGCAACACCAGAAGGA
ATCATCGAACTAGAAAAACAATTAAAAAACCATATTATATGA
>Scaffold_153;HRSCAF=192_169 # 148627 # 149964 # 1 # ID=1_169;partial=00;start_type=ATG;rbs_motif=TAAAAA;rbs_spacer=10bp;gc_cont=0.341
ATGATAAAGAAACTCTTTTTAATCCCTTTTTTGATTTTTGTCATCACGGCAAAAGCACAAGAAAAAAAAT
ACACCTTTAGCTTAGAACAGGCCGTTGCGCATGCACTAACAAATAATTATTCAGCAATAAATGCAGGTCG
AGATATTGAATCTTCGAAACAAAAAAAATGGGAAACTACCGCTATGGGATTACCCCAAATAAGTGCTGGC
GTAGATTATGCAAACAACTTTGTTCTACAAAAATCGCTTATTCCTGCTGAATTTTTTGGGGGCAACAAAG
GCGAATTTGCCGAAGTCGCTTTTGGAACCACACACAGTATGGTAGCCCATGCGACCTTGAGCCAGTTGCT
TTTTGATGGCTCATATATTGTAGCCTTACAAGCCTCTAAAACTTATTTAAAATACTACGAAAATGCCAAA
CAAAAAACCAATGCCGAAATCAAGGAAATGGTTATCAATGCATACGGAAATGTTTTGCTTGCCGAAGAAA
GTATTGCCATCCTCGAAAAAAACAAATCCATCTTAGAAAAAACATTGTCAGACACCAAGGAAACTTTTAA
AAATGGCCTAATCGAAGAAGAAAATGTAGAGCAGCTACAAATCACTTTGACCACCGTAAAAAGTACCTTG
AACTACAATAAAAGACTTGTAGAAATAGCCTATAAAATGCTCAAAATTACACTAGGCATCAATATAAATG
ACGATTTAAAACTAACGGATCGATTAGATTATTTAACCGTTTCAAACTTAGATTTGGCCTTATCTCGAAA
TGAATTTGTTGTAACCGATAATGTAAATTACAAAATAGCTTCGAATTATAAAGAACAAAGACAACTTGAA
TATAAATTACAAAAAAGCAAGGCTTTACCTTCATTATCAGCTAATGTGAATTTTGGATACAATGCTTTTG
GCAATCAATTTAAGTTTTTCACATCAAACCAACATTGGTTTAATTATTCTAATCTTGGCTTGAGTTTAAA
CATTCCAATATTCAGCAGTTTGGCCAGAAGTTCTAAAACTCAACAGGCAAAAATAGCATTAGAACAGGCA
AAAACACAATTGACCGAAGCGGAACAAAAATTAAAATTACAGTATTCAAACGCAAAAAGCGAGTACGAAT
TTAGCATCGAAGAATTTGCCACAGCAAAAAGCAATTTGAACCTTGCCGAAAGAATTGAAAAAAAGCAACA
AATAAAATTTAGCGAAGGGCTGTCGTCTAGTTTTGATTTTAGCGAAGCCCAAAGACAATTGTACTCAGCC
CAGCAAAACTATTTGCAATCTATGGTAAATATCATCACTAAAAAAGCGGCTTTAGAAAAAATAATCAACA
AACAATAA
>Scaffold_153;HRSCAF=192_170 # 149987 # 151126 # 1 # ID=1_170;partial=00;start_type=ATG;rbs_motif=TAA;rbs_spacer=10bp;gc_cont=0.362
ATGAAAAAATTATTCCTACTCTCCACCCTTTCACTCCTGATTTTTTCCTGCGGAAAGAAAGAAGACAATG
CCAACATCGATACCTTAATCAGTTCAAAAAATGTTAGTGCACTTCAGGCTAAAAAAGCTTTGATTCAGGC
TGATTTAGCCAAAATTGACGAAGCATTAGCCGTATTAGACGTAAAAAAAGAAGAAGCTTTGGTTTCTGTT
CTTACCGTAAAAGACACGATTTTTAGTCATTACCTTGAAATTCAAGGGAATGTAGACACAAAAGAAAACA
TTTTAATACAACCAGAAATGCCTGGAAATCTAATTGAATTGAATGTAAAAGCCGGACAAAGAGTGTCAAA
AGGTCAAGTCTTGGCAAGAACTGACGATGCTGGTTTAAGCCAACAATTAGCTGCTTTTGAAAATCAATAT
GCCTTGGCAAAAACAACTTTTGAGCGTCAAAAAAACCTTTGGAATCAAAAAATTGGATCTGAAATTCAAT
ATTTACAAGCACAAACCCAAATGATTTCTGCCCAAAAAGGCGTTGCTCAAATAAAGGCGCAACTAGCCAA
AACGGTAATAAGAGCTCCATTTTCTGGAACCATCGACGAAGTTTTTGCCGAGAGAGGACAAATCGTAGCG
CCAAGTGCGCAAGGATTAATGCGAATCGTGAATTTATCGAATATGTATGTTTCTGCTTTGATTCCTGAAA
CCTATATTGGCAAACTTAAAGTAGGAACCGAGGTTGGGGTTTTGTTGACTTCTCTAGGAAAAACATATCA
GGGAAAAGTGCGTCAAATTGGGAACTTCGTCAATCCAAGCAACCGAAGTTTTGGTATTGAAGTAAGCGTT
CCGAATCCGGAAAATTTATTGCGTCCGAACCAAGTCGCCAATCTTAAAATCACAGATTATTTAAGCAAAA
ATACCCTTGTTGTTCCTACTAATGTAATCCAAGAAGATAGCAAAAAAAATAAGTTCGTTTATATTGTTAC
CCAATCTAATGGAAAAACAGGAATTGCAAAAAAAGCAGTCCTAAAATTAGGACAATCTTCTGATAATTTT
ACCGAAATTTTAAGCGGACTATCTGACCAAGATATTATCGTTACCGAAGGCATAAACACCATTTCTGACG
GAATGAAATTAAATTTTTAA
>Scaffold_153;HRSCAF=192_171 # 151136 # 151396 # 1 # ID=1_171;partial=00;start_type=ATG;rbs_motif=TAA;rbs_spacer=9bp;gc_cont=0.379
ATGTCACACAAAAACAAACAATTCGGCATATCAAATTGGGCCGTCGACAATCGCGTCACGGTTTATATCT
TGACATTTCTTATAGTGATTATGGGCGTTTATGCCTATATCACGATGCCTCGCGAGGATTTTCCCGAAGT
CATCGAAAACAAAGTCTACATTTCGTCTGTTTTTCCAGGAAATTCAGCAGAAGATGTAGAGAAATTGGTC
ATCAAACCATTAGAAAAAGAAATCAAAATATTAGCGGAGTCAACAAAGTAA
>Scaffold_153;HRSCAF=192_172 # 151423 # 153060 # 1 # ID=1_172;partial=00;start_type=ATG;rbs_motif=None;rbs_spacer=None;gc_cont=0.372
ATGATTATCGCCGAGTTTGACGACGACATTTCGATTGATGCTGCCAAAGTAAAAATAAAAGACAAAGTTG
ATAATGCAAAAGCAGATACCGATTGGCCTAATCTTGATAACGGCAGCAAGGTAGAACCCAACGTTTTTGA
ATTGAACATTTCAGAAGAAGTGCCCATTTTGAACATCAATTTACAAGGAAATTACACCACCCAACAACTA
AAAAAATACGGAGAATTGCTTCAGGATGACATCGAAGAAATCTCTGAAGTAAAAAAAGTAGACATTCTGG
GTGTCGATGATAAAGAGATAGAAATTGCTGTTGATATTTTCAAAATGACGGCGGCACAAGTAAATTTTGA
CGAAATTCAGAATGCGGTAAAGTATGAAAACATGACACTTTCGGGCGGAAATTTAGTTTCTCAAGGATCT
AGAAACAACATCCGAATCGTGGGCGAAATCAAAGACCCGAAAGAACTAGAAAACATCATCGTAAAATCCT
ACGGAGGTACCGTTTACCTCAAAGACATTGCTAAAGTAAGCTTTAAAGAAAAAGAAAAAACCACTTATGC
TCGCGAAAAAGGATCCGAAGTAGTCATGCTCAACGTAAAAAAACGCTCGGGTCAAAACATGATTTCGGCG
ATTGATCAGGTCAAAGAACGAATCGAAAAGGCAAAAGAAACCTATTTGCCGAAAAACTTAAAAATCGAAT
TAACAAACGACCAATCCTCGCGTGTAGAACACCAAGTCGATGAACTTTCTAACCACATTATTTTCGGAAT
TATTCTAGTAATGATTGTGTTAATGTTTACCATGGGGTTGCGAAATTCCTTGTTTGTGGGAGCGGCAATT
CCGCTATCGATGATGATTGCATTCGCCATTTTATCTGCTTTAGGTTTAACGCTAAACACCATGGTTTTGT
TTGGTTTAGTCATGGGATTAGGCATGCTGGTCGATGACGGAATTGTGGTCGTCGACAACGTTTTTGCCAA
TATGAAAAAAGGCTATCCTCGAATTCAAGCATCAAAAATTGGGATTGGCGAAATTGCTTGGCCCGTGATT
TCCTCGACAGCAACCACTTTAATGGCTTTTTTACCTTTTGCCTTATGGCCAGGAACTATGGGAAAATTTA
TGAAATATTTCCCCATGACCCTTACCGTAACCCTTACCGCCTCTTTATTTGTGGCCATGGTTATCAATGC
AGCAATGACGGGAGGTTCGATGGATATTGAAGACAAAAATGTTTCTAAAAAGAATTTAAAATTCTATACG
ATTTTGTTCTTATCGTTTGGAATAACATTCGCCTTTTTGGGATCGAAATACACCTATGACAATACATTTT
TAAGAGGAATTGGACACTTACTTTTAATTTCTACAGGATTAATGTGGTTGTATTTCCTAAAAATATACCA
ATGGACACAGGATTTTCAGCATAGCTTTTTTCCGAGATTAGAAGAGAAATACAAACTATTTTTGGCTAAA
ATACTTACAAAAAATAAAGCTTGGTTTGCCTTAGGAGGAATTATCGGATTGTTGTTTTTTTCTTTTATAT
TACTGGGTGTTTTCCCTAGAAAAGTATTGTTTTTTTCCAGACAACATCCCCAATCAAGCCATCGTATATA
TCGAATACCCACAAGGTACTTCGATTGA
>Scaffold_153;HRSCAF=192_173 # 153080 # 154024 # 1 # ID=1_173;partial=00;start_type=TTG;rbs_motif=TAAA;rbs_spacer=6bp;gc_cont=0.388
TTGTTCGTAGAAAATCAAGTTATCGGAATATTGCAAAAGTATGTAGATCCCAAAACCGACAAAAACTTCC
TTGCTGAATCTATCGTTTCGCAAGTGGGAAAAGGAGCGGGAAATCCAAATGTCGATGCAGGTTCTGCTTC
GGAAACTCCGTTCAAAGGAAAAGTAACGGTAAGTTTTTCGGAATTCAAATTCCGCCAAGGCATTAACACT
TCGGCTATTTTAGAAGAAATCCGTTCTAAAGTAAAAGGAATTGCTGGAGCAGCCATTACCGTCGAAAAAG
ATGCCAATGGTCCGCCGGCGGGTTATCCAATCAGTATTCAATTAGCGGGAGACGATTATGATATGATGCT
CACAGAAGCCGATAAAATGATTGCTTTTGTCAATTCGAAAAACATTCCCGGAATCGAAAAATTGAGTGTC
GACATCAATAAAGAAAGTCCAGAACTCGAAGTAAAAGTCGATCGAGTAAACGCTGGAAGTATGGGAGTTT
CTACGGGGCAACTGGGCTTTACGCTGCGCCGTTCTGTTTATGGTCAGGAAATTTCGACTTATAAAGAAGG
CGATGACGATTATAATATTGTGATGAGAATGCAAGATGATCAACGAAAAAATGAAAATATTCTTTTCAAT
CAATCGCTGACTTTCAGAAATATGAATAATGGGCAAATCCAGCAAATTCCGATTTCTGCCATTTCACATA
CCGAAAAAACCACAACCTATAATCAGATAAAAAGAAAGAATCACAAACGAATAATGACCATTTATTCGAA
TGTTATTACTGGTTTTAATGGCGACGAAATTACCAAACAAATTCAAACAGAATTGCAACATTACGAATTG
CCAAAAGGCGTAAGCTACTCTTTCTCTGGTGTGCAGGAGGAGCAAGGCAAAAATCAAGGATTCTTGTTTA
TGCTTTATTCTTGGCCTTGGCAGGAATTACCATAA
>Scaffold_153;HRSCAF=192_174 # 154060 # 154599 # 1 # ID=1_174;partial=00;start_type=ATG;rbs_motif=None;rbs_spacer=None;gc_cont=0.374
ATGGTGATTTTATTCACGGTTTTATTGAGTTTTAGCGGTGTTTTTTATGGTTATGTAATTGCCAATATGG
ATTTTGTAATCCTGATGACCATGATGGGAATCATCTCGCTTGCGGGTATTGTTGTAAAAAACGGAATCGT
ATTAATGGATTTCTTCGTCCTATTGATGGATAAAAAAGTGTACGACAAAGGAGTAGAAACCCACAATGAT
TTAACGCTAGACGAAATAAAAGAAGTCATCATCGAATCGGGAAAATCACGTTTGCGCCCCGTTTTATTAA
CGGCTTTAACAGCAGTTTTGGGATTAATTCCGTTGGCAATTGGACTCAATTTTGACTTTTTCTCCTTGGT
AACCGATTTTAATCCTCACTTTTTTATGGGTGGCGATAACGTAATTTTTTGGGGGCCTTTGGCTTGGACT
ATTATTTTCGGATTGACGTATGCCACGGTCTTAACCCTAGTAATGGTGCCTGTAATGTTTTATTTAGTAA
AAAGAATGAAATACTGGTTGCGTGACAGAAGGATAGCAAGAACAGCATAA
>Scaffold_153;HRSCAF=192_175 # 154953 # 155072 # 1 # ID=1_175;partial=00;start_type=ATG;rbs_motif=TAAAAA;rbs_spacer=8bp;gc_cont=0.292
ATGGGAAAATACGTAGACAACAATTTAATCAAAGATGAACATGTTGAATTAGAAACAACTTATCACTGGA
TAATTTTTTGCAATCTAAGAGCAATTCTAACTTTATTATTGCTCCGCTAA
>Scaffold_153;HRSCAF=192_176 # 155030 # 155320 # 1 # ID=1_176;partial=00;start_type=TTG;rbs_motif=TAA;rbs_spacer=4bp;gc_cont=0.306
TTGCAATCTAAGAGCAATTCTAACTTTATTATTGCTCCGCTAATTGACAAATATTCTGATGAATTTGCAA
TTACAAATCGACGGGTAATTATAAAAACGGGTTTAATTAGCCGAAAAACTTTTGAAATGAATCATTCAAA
AATAGAAAGTGTTAATGTTGATCAAGGACTATTGGGAAGAATACTTGGTTATGGTACAATTAGAATTGTT
GGTTCGGGTGGAACGAGAGAAATTTTCCCTCAAATTCTAAATCCACTAGAATTTAGAAAAAAATTCCAAG
AATTATCCTAA
>Scaffold_153;HRSCAF=192_177 # 155717 # 156055 # 1 # ID=1_177;partial=00;start_type=ATG;rbs_motif=AATAA;rbs_spacer=14bp;gc_cont=0.277
ATGGGATATAAATTCAAAGTTGAATTTCTTGAACCAGTGATAGAATTTTTGGAAAGTTTAGATCAAAAAT
CAAGAGAAAAAATACTTTACAATATTTGGAAATCAAGAAGTGTAAATGATAACGAGTTATTTAAAAAACT
TGATGGAGAAATTTGGGAATTTAGAACTCTATATAATAAGCAACATATCAGATTGCTTGCCTTTTGGGAC
AAATCTGACAAACAAGATACAATCGTAATTTCGTCAAATGGTTTCATAAAAAAAACTGACAAAACTCCAA
AAGCAGAAATTGAAAGAGCTGAAGCTTTGAGAATAAAATATTTTAACCAGAAAAAATAG
>Scaffold_153;HRSCAF=192_178 # 156060 # 156371 # 1 # ID=1_178;partial=00;start_type=ATG;rbs_motif=AAAAA;rbs_spacer=8bp;gc_cont=0.288
ATGAAAACATATAGTTTAGATGAAGTAACAGATAAATTCGTTGGAAAAAAAGGAACTCAAAATAGAGATA
CTTTTGAAAACGAATTAAAGCTTGAACTTATCGGACAAACGATTAAACAAATCCGTAAGGATCGAAATTT
GACACAAGAACAATTAGGCGAATTAGTTGGCGTAAAAAAAGCACAAATTTCTAAAATTGAGAATAGCTTA
ACTGATGCACGATTTGACACAATAATGAAAGTTTTCAAAGCATTAAATGCTAAAGTTAATTTTAATGTTG
AGTTACTAAATCAGAAAGTTGCAATTCTGTAA
>Scaffold_153;HRSCAF=192_179 # 156667 # 156774 # 1 # ID=1_179;partial=00;start_type=ATG;rbs_motif=TAA;rbs_spacer=4bp;gc_cont=0.241
ATGCTTAATATGAAATTAAAAAACAAATTGTTTATATTTGCTCAAACTATTCCAGACTTTAGATTGAACA
GAAAAAAATTACACCCTTCGGAAAATATTGTTTCATAA
>Scaffold_153;HRSCAF=192_180 # 156914 # 157303 # 1 # ID=1_180;partial=00;start_type=TTG;rbs_motif=TAA;rbs_spacer=13bp;gc_cont=0.333
TTGCTAAAACCCTCTTTTTTCGAAGAACATTTCGTGTCTTGGATTAAATCAATATCTAACCATTACAAGG
GTGTCGTGGCAATTGACGGCAAAACAGTTCGAGGTTCTAAGCAATCTGGATTGAAGTCTGCCATTCATTT
GGTAAGTGCTTTTTCTACAGAAAACGAAATCTTTTTAGGTCAAATTAAAACAGAAGAGAAATCAAATGAA
ATTACGGCAATCCCAGAACTTTTAAAAGTGTTAGACCTTGAAAATGCTATTATTACCATAGATGCAATGG
GTTGTCAAACAGATATAGCAGAAGTGATTATTGAACAAAAGGCAGATTATATTTTGGCGGTAAAGAAAAC
CAAAAAGAATTATATCAAGATATTGAAAGTGCTTTTTTGA
>Scaffold_153;HRSCAF=192_181 # 157300 # 157524 # 1 # ID=1_181;partial=00;start_type=TTG;rbs_motif=AAA;rbs_spacer=8bp;gc_cont=0.311
TTGATTCCCTCAAAAGACAAATCAAAAATTTATATAACCGAGGAAGTTGGTAGCGGAAGGGTAGAAAAAA
GGACTTGTACTGTGATGGATGATTTGAGTCATTTATTAAATCCAACTAAATGGAATTCATTACAATCTAT
TGCAAAAATAGAAAGTGAAAGGTTTATAAAATCAACTGGTAAACACAGAAATCAACTCGGTTTATATAAC
AAGTTTACCTTGTGA
>Scaffold_153;HRSCAF=192_182 # 157856 # 158065 # 1 # ID=1_182;partial=00;start_type=GTG;rbs_motif=TAA;rbs_spacer=15bp;gc_cont=0.333
GTGGGAAAAACTACTTTTGTCCAAAACTTAATCACTGATTTAAACAAAAAAAACACTTTCCCTGAACTGA
GACGAATCGGAACTGTGCTTGTTTTGTTCGAAAAACCAAACCTTACTAAACTAAAAAACATTATTGGCGA
CAACGAAATTCTCGTTATTGATGAAGCACAACGCATTACAAACATTGGATTGTGCTTAAAATTATTGTAG
>Scaffold_153;HRSCAF=192_183 # 158047 # 158901 # 1 # ID=1_183;partial=00;start_type=GTG;rbs_motif=AAA;rbs_spacer=9bp;gc_cont=0.338
GTGCTTAAAATTATTGTAGATCAAATTAAATCAGTACAAGTTATTGCCACAGGTTCTTCTAGTTTTGAAT
TGGCAAACAAACTGAACGAGCCCTTGACGGGAAGAAAATATGAAATGTATTTATTTCCGATTGCTTTTGC
CGAAATGGTAACCCACAACGGTTTATTAGAAGAAAAAAGAACCTTAGAACAACGACTGATCTACGGAAGT
TATCCAGAAATCATCGTCAATCCGACAGACTCCAAAGAGCATATAAAATTGATTGCCAACAGTTATTTGT
ACAAGGATTTGTTTTTGCTGGAGCAAATCTCAAAACCAGTTTTGCTTCAAAAAATAGTCAAAGCATTGGC
TCTTCAAGTAGGAAGCGAAGTCAACTACAATGAATTGAGCAAACTCATTCAGATAGACAACAAAACCGTC
GAAAAATACATCGACTTGCTCGAAAAAGCATTCGTGATTTTCAAACTTCCCGCTTTATCGAGCAATGTTC
GAAATGAAATAAAAAAAGGCAAGAAAATTTATTTTTATGACAATGGAATCATCAATGCGGTTACAGGAAA
TTTCAATCCTTTGCCTCAAAGAACCGACATAGGAAGTTTATGGGAAAACTATATTATAAGTGAGCGCATC
AAACAGTTGAATATTCAACAAAGTGAAGCTGAATCTTTTTTTTGGAGAACAACTCAACAACAGGAAATAG
ATTATATAGAAAAAAAGAAAGATCAAATTTTAGCTTGTGAAATTAAATGGAATACAAAAACCAAGTATAA
AATTCCAGTAACATTTTCGACAAACTATGCCAATGTAACACCCAAAATGATTACGCCTGATACCTATGAA
GAGTTCTTGTTGTAA
>Scaffold_153;HRSCAF=192_184 # 159153 # 160031 # -1 # ID=1_184;partial=00;start_type=ATG;rbs_motif=None;rbs_spacer=None;gc_cont=0.341
ATGGCGGTACGGGGAAAGAAATTAAAAAAATTGGAATGGATAAGTCAGGTGTTTTTTAAGGATACTTTTG
CTGTCGAAGAAGGGATTTACTTCTTATTTGACGGAAAAGAATATACTCAGTTGTTTCTTAAAAATGGCTA
CAATTTAAAACTTAAACTGGACGCTCAAAAATTTGATGAGTCCCTAGTTTATTTTGGAATTGGCGCAGTA
GAAAATAATTTTTTGGCTCAAAATGCACTAGCCGACTCGAAATACGATTATAACACGCTTTTGGCTTCGC
CCGAAGATGTTTTTACAAAGGCTGTTGCAGAAAAGAAAGCTGCCGATTTACTAAAATTAGAGAATAAAAA
ATTAGACCCTAATTTTGTGGTATTACAAAAGAAAAATATCGAAATGTCTTTAGCGGGTTTGACTAATTAC
TATAAACAGGGATTAGAAAATAACAAATTAAACGGTTCTGCTTCTCCGTCTTTTAATTACGATAATTATG
CGGGAGGAAAAACAAAGCTAGAAGATTTCAAAGGCAAGTATGTTTATATTGATGTTTGGGCTACTTGGTG
TGGGCCTTGTCGTGCTGAAATTCCTTTCTTGAAAAAAGTAGAGGAAAAATACCAAGGGAAAAACATCGCT
TTTGTGAGCATTTCTATCGATAATCTAAAGGATTTAGATAAATGGAAAACGATGATTAAAGAAAAAGAAT
TGGGTGGCGTTCAGGTTATTGCAGATAACGATTGGAATTCTCAATTTGTTAAAGATTACAAAATTACCGG
AATTCCTAGGTTTATATTGATTGATCCAAGCGGAAATATTGTAAAAGCAGATGCTTCAAGACCTTCGTCG
CCAGCTCTTCAAGAACAACTAGATAAGTTGTTGAATTAA
>Scaffold_153;HRSCAF=192_185 # 159973 # 160176 # -1 # ID=1_185;partial=00;start_type=ATG;rbs_motif=TAAA;rbs_spacer=11bp;gc_cont=0.328
ATGATAAATTATAACTTTATGAAAAAATTAGTATTTACTGCGACCTTGATTTTTTGTGCATTCATTGGTC
GTGCGCAGAACAAAGAAAACGTTGCTTTTCAAGCAGAAATCGCAAACAAAAATGGGGATACCATTAGGAT
TCTTAATGGCGGTACGGGGAAAGAAATTAAAAAAATTGGAATGGATAAGTCAGGTGTTTTTTAA
>Scaffold_153;HRSCAF=192_186 # 160307 # 162064 # 1 # ID=1_186;partial=00;start_type=ATG;rbs_motif=TAAAAA;rbs_spacer=7bp;gc_cont=0.397
ATGTATAGAAGTCATAACTGCGGCGAATTAAACGCCTCACACATCAATACCGAAGTTACCCTTGCGGGCT
GGGTTCAAAAATCACGCGATAAAGGATTCATGAATTGGGTCGATTTGCGCGACCGCTACGGAGTTACCCA
ATTAATTTTCGACGAAAGTCGCAGTAATAAAACCGTTTTTGAACTAGCCAAAACCTTAGGTCGTGAATTT
GTGATTCAGGTAAAAGGAACGGTTATTGAGCGCGAAGCCAAAAACGCAACTATGATTACTGGCGATATTG
AAATTTTGGTTACCGAAATGAGAATATTAAATACAGCACTAACACCCCCTTTCACAATCGAAGATGAAAC
CGATGGCGGCGAAGATATTCGAATGAAATACCGCTACCTTGATATTCGCCGAAATCCCGTAAAAAACAAC
TTGCTTTTTCGACATAAAGTAGCCATGGAAGTTCGAAAATACCTTTCGGATTTGGATTTTTGTGAGGTTG
AAACTCCTTATTTAATCAAATCTACTCCCGAAGGCGCAAGGGATTTTGTGGTTCCGTCAAGAATGAATGA
AGGACAATTTTACGCTTTGCCACAATCACCGCAAACTTTCAAACAATTGTTGATGGTGGGCGGAATGGAT
AAATATTTTCAAATCGTGAAATGCTTTCGTGACGAAGATTTACGGGCGGATCGCCAGCCAGAATTTACGC
AAATCGATTGCGAAATGGCATTTGTAGAACAAGAAGATATTCTGAATGTTTTTGAAGGATTGACAAGGCA
TTTGTTGAAAGAAATAAAAGGAATCGAAGTAGAAAAATTCCCAAGAATTACCTACGATTATGCCATGAAA
ACCTATGGAAATGACAAACCAGACATTCGTTTTGGGATGGAGTTTTGCCCCCTAACCCCTGAAGGGGGAA
CTTTCGAGCCAAAAGGATTTCCTGTTTTTGACGATTCAGAAATTGTATTGGCAATAAATGTCGAAAATTG
TGCTCAATATACTCGCAAACAATTGGATGAATTGACTGATTGGGTAAAACGCCCACAAATAGGAGCAAAA
GGCTTAATTTATGTACGATATAATGAAGATGGAACACTAAAATCATCAGTCGATAAATTTTTCAATGAAG
AAGTATTAAAAGTATGGGCAGAAAAATGCAAATCAAAACCAGGTGATTTAATCCTTATACTTTCAGGTGA
AACCAATAAAACAAGAACGCAACTTTCTGCATTAAGAATGGAATTAGCCAGTCGTTTAGGATTGAGAAAC
CCAGCAGAATTTGCCCCGCTTTGGGTGGTCGATTTTCCGTTATTAGAATTAGATGAAGAAAGCGGAAGAT
GGCACGCCATGCACCATCCATTCACTTCGCCAAAACCAGAAGACATGCACTTATTGGCAACTCATCCCGG
AAAAGTTCGCGCCAATGCCTATGACATGGTTTTGAATGGCAACGAAATTGGCGGTGGTTCTATTCGTATT
CATGACAAGGCAACACAACAATTAATGTTTAATTATTTAGGATTTACGCCAGAACAAGCAGAAAATCAAT
TCGGTTTCCTAATGAATGCGTTCCAATATGGTGCGCCTCCACACGGAGGTTTGGCATTTGGATTAGACAG
ACTGGTAGCTATTTTGGGCGGACAGGAAACAATACGTGATTTTATCGCCTTTCCAAAAAATAATTCTGGA
CGCGACATAATGATTGATGCCCCCTCAATAATTGATGAAACCCAGTTAAACGAGCTACACATCAAACTAG
ATAGATAG
>Scaffold_153;HRSCAF=192_187 # 162193 # 162387 # 1 # ID=1_187;partial=00;start_type=ATG;rbs_motif=None;rbs_spacer=None;gc_cont=0.379
ATGCGTACAGGTACAGTTAAATTTTTCAATGAATCAAAAGGTTACGGATTCATTACAGACGAAGAAACAG
GAAAAGACATTTTTGTTCATGCATCAGGAATCAACGCGGAAGAACTTCGCGAAGGAGACAGAGTTAGTTA
TGAAGAAGAAGAAGGAAGAAAAGGAAAAGTTGCTGCGAAAGTAGCGGTTATCTAA
>Scaffold_153;HRSCAF=192_188 # 162607 # 162972 # 1 # ID=1_188;partial=00;start_type=ATG;rbs_motif=AAAAA;rbs_spacer=5bp;gc_cont=0.325
ATGCAATCAAGCCAATTAGATTTTTTTCCAATACTAATGCAACTCCTCTTAGTCGTTGCTTTTGTTGCAG
GAATTATAATAATTTCAGGGAAATTAGGCCCTAAAAGATCCTCAAAAACTAAAGATCAAAACTTCGAATG
TGGAATTGAATCCGTAGGAAATGCTCGTATTCCTTTCTCTGTAAAATATTTTTTGGTGGCCATTCTTTTT
GTCTTGTTTGACGTCGAGGTAATTTTTCTTTATCCTTGGGCAATTAATTTTAAGGAATTGGGCATAGAAG
GAATGGTAAAAATGGTAATTTTTATGCTTTTATTATTGGTGGGGTTTTTCTACATCATTAAAAAGAAAGC
ACTAGAATGGGAATAA
>Scaffold_153;HRSCAF=192_189 # 163061 # 163609 # 1 # ID=1_189;partial=00;start_type=ATG;rbs_motif=AACAA;rbs_spacer=3bp;gc_cont=0.410
ATGAGTAATTCAAATATAACAATGGTTGCCCCTCCAGAAGGTGTTGTTGGCGAAGGTTTTTTTGCTACAA
AACTGAATGATGTTGTAGGACTAGCGCGTGCCAATTCCCTTTGGCCGCTACCTTTTGCAACTTCTTGTTG
CGGAATTGAATTTATGGCAACCATGGCTTCGCATTATGATTTAGCTCGATTTGGCTCTGAACGAGTAAGT
TTTTCTCCTCGACAAGCCGATATGCTATTGGTTATGGGAACTATTTCTAAAAAAATGGGACCCATATTAC
GCCAAGTTTACGAACAAATGGCGGAACCACGTTGGGTAATTGCCGTAGGCGCTTGCGCATCATCGGGTGG
TGTTTTCGATACGTATTCCGTTTTACAAGGAATAGATAAAGTAATTCCAGTTGACGTTTATGTTCCTGGG
TGTCCGCCAAGACCAGAACAAATCGTTGATGGCGTAATGCAATTGCAAGAATTGGTAAAAAACGAATCCG
TAAGAAGACGAAGTTCTCCAGAATATCAAGAATTATTGGCATCTTATAATATCAAATAA
>Scaffold_153;HRSCAF=192_190 # 163614 # 164141 # 1 # ID=1_190;partial=00;start_type=ATG;rbs_motif=TAA;rbs_spacer=4bp;gc_cont=0.356
ATGACTCTAGAAACAACACAAATTCAAGATAAATTAGTAGCAACATTTGGCGAAAGCGTTTTCCATTTCA
ATCAGGAAAAAGACCTTTTTTCGTTAGAAGTTACTGCCGATAAAATAACCGCCGTTATCCTTTTTCTGAA
GAATGATCCAAGCCTTCGTTTTCATTTTTTGACCGATTTATGTGGCGTTCATTATCCAGACAATGTGGTC
GAAAGACAATTTGCCGTTGTGTATCATTTGCATAATTGGTACGAAAATAAACGTATAAAAATCAAGGTTT
TCATCAATGGAGAGAAGCCAGAAATAAAATCAGTTTCGACTATTTTTCCTTGCTCTAACTGGATGGAAAG
AGAAACATTCGATTTTTACGGCATCCATTTCATTGGTCATCCACAATTGAAACGCATTTTGAATATGGAT
GAAATGATTTCTTTTCCGATGCGAAAAGAGTTCCCGATGGAAGACGGAGGAAGAACAGACAAAGACGATC
GTTTCTTTGGAAGAACACCTCAAAAAGATAATAAATAA
>Scaffold_153;HRSCAF=192_191 # 164159 # 165397 # 1 # ID=1_191;partial=00;start_type=ATG;rbs_motif=AATAA;rbs_spacer=13bp;gc_cont=0.391
ATGTCAGAACTATTATTACCACCAGAGCATCGATATGCTAAAATAATTGCAGCGCGACATAACGAAGACG
GAAGCGAGCTTTCGATTCTGAATTTAGGTCCTACACACCCCGCAACTCACGGTATTTTTCAAAATATCTT
GTTGATGGATGGCGAAAAAATCATCGAAGCAGAACCAACTATTGGCTACATTCACAGAGCTTTCGAAAAA
ATTGCCGAAAACCGCCCGTTTTACCAAATTACACCACTTACTGACCGAATGAACTATTGTTCGTCTCCTA
TCAACAATATGGGATGGTGGATGACTTTAGAAAAATTATTAGATATTGAGATTCCAAAAAGGGTACAATA
TTTAAGAGTTATCGTGATGGAATTGGCCAGAATTACCGATCACTTGATATGTAATTCTATCCTTGGCGTT
GATACCGGAGCGTACACAGGCTTTTTATATGTTTTTCAATTTAGAGAGAAAGTTTACGAAATCTACGAAG
AAATTTGTGGTGCTCGTTTAACTACAAATATGGGAAGAATGGGCGGTTTCGAAAGAGATTGGTCACCAGA
AGCTTTCCGCAAATTAGACGTATTTTTAAGAGATTTTCCAATTGCATGGAAAGAGTTTGAAAACTTGTTC
GAAAGAAACAGAATTTTTATTGACAGGACAGTAAACGTAGGCCCAATTTCTGCCGAAATGGCAATGGCTT
ACGGATTTACAGGTCCCAATTTACGTGCCGCTGGAGTAGATTATGACGTTCGCGTGGCGCATCCTTACTC
CTCTTACGAAGATTTTGATTTCATCGTTCCTGTTGGAAAATCAGGCGATACCTACGACCGATTTTGCGTT
CGTAATGCCGAAGTTTGGGAAAGTTTAAGCATCATCCGTCAAGCATTAGATAAAATGCCAGAAGGAAATG
TATTCCACGCTGATGTTCCTGAATATTATTTGCCTCCAAAAGAAGATGTGTATCACGATATGGAAAGTTT
GATTTATCACTTCAAGATTGTAATGGGAGAAATTCCTGTTCCAGTTGCCGAAGTCTATCATGCTGTAGAA
GGTGGAAATGGAGAAGTAGGTTTTTATTTAGTAACCGACGGAAGCAGAACTCCTTATAGATTGCACTTTC
GTAGACCTTGCTTCATCTATTATCAAGCCTATCCTGAAATGATAAAAGGCGCCATGCTTTCGGATGCGAT
TGTTATTTTGTCAAGTTTAAATGTTATTGCTGGAGAATTAGACGCTTAA
>Scaffold_153;HRSCAF=192_192 # 165450 # 165980 # 1 # ID=1_192;partial=00;start_type=ATG;rbs_motif=TAAA;rbs_spacer=7bp;gc_cont=0.362
ATGGAAAGAACACATTACAAACAAGAAATAAACATAACCCAATCGTTGATGAACCGCATCAATGAACTAG
TTAGTCACTATCCAGAAGGCAAGCAAAAATCAGCATTATTGCCAGTTTTACACGAAGTTCAGGATGCACA
CGACAACTGGTTGAGTTTTGAATTAATGAACAAGGTTGCCGAAATACTAAAAATTAAACCAATTGAGGTT
TATGAGGTAGTTTCTTTCTACACCATGTTCAACCAAAAACCCATCGGGAAATACATGTTTGAATTTTGCC
AAACTTCCCCTTGTTGCTTGAATGGTGTTGAGGATTTAATGGATTACACTTGTGAAAAACTAGGTGTTAA
AGTGGGCGAAACCACAGCAGACGGCTTATTTGAAGTACGAGGTGTAGAATGTTTAGGCGCTTGTGGTTAT
GCTCCAATGATGCAATTGGGTGATTTTTACAAAGAACATTTGACCAAAGAAAAAGTAGATCAGATTATTG
CTGATTGTAGAGATAATAAAATTACGTTACACGATAAATAA
>Scaffold_153;HRSCAF=192_193 # 165982 # 167106 # 1 # ID=1_193;partial=00;start_type=ATG;rbs_motif=TAA;rbs_spacer=5bp;gc_cont=0.262
ATGCCAAATAATCATTTAAAATATCTGAAAATCGAAAATTTTAAGAGGTTTGAATCTCTTGAAGTAAATG
ATATTGGGCAATTTAATTTGATTGTTGGCGATAATAATGTCGGAAAAACTTGTTTGTTGGAGGCTTTGCT
TTTCGATAATTATAATTTGAAATGGATTAGTAATTTGCATCAAACTTTATATATAAGAGGTATTCATTTT
GGACCTAAAAACGTTAATCTTAAAGATATTGAATTTCCTAAATTTAGCTTTTTTAAATATTTAGTAAGAG
ATACTTCTAAACAATTAAAGGTAAATTATAGAACTAAAACTGCTAATAAATCTTTGGCAATTGAATATAA
AGACAAAAAAGAACTTAAAAGTGAAGACTTTTTAAAAAGAACCGATAATTATGAGTATGAAAATTTAGAA
CACTGGTTAAAATTTTTCAAAGACGATATGTTTGATGAATTACAGTTTATGTACCAAGATAATTTAGAAC
AAAAATTAGATTTGTATTGGCCTTTTATTTCTTTTAATCTTTCTTACAGCAACGACATTGAAGATTTTGT
GAGAATTTTAGATAAAAGAAGGACTGAAGATGAACAGAAAATAAGTGATTTATCATATAATCATAAGCAA
GAATTAATTAAAATTCTAAATAAAATATTTGGATTAAAAATTGTAGATTATGACAGAAAATCTCAAGGAG
ATTTTAGTATGTTGAGCATCGCTACCGAAGAAAACCAAGATTATGTACCTATTACCCAATTCGGAGATGG
TTTTAATAAAATATTTAGATACATTGTAGAAATAATGTATGTAAAGAAAGAAGGGGATGGAAATAGATTG
ATGATTGATGAAATTGATACGGGTATTCATCATTCCAAATTAAAAGGATTTTGGATTAACATTTTAGAGG
TTTGCAAAGAGTTAGATGTGCAATTATTTGCAACAACACATTCTAAAGAATGTTCGGAAGCTTTTTATGA
AGCATCAAACTCATTGAATTATAATAACGAAATCAGATTAATAAAACTTGAAGAAAGTACCAACAAAGAT
AAAGTTTATGCTTCAACTTTTTCATACAACCAAATTGTTGCAGGATTAGATTCTAATGTTGAATTAAGAG
GTTAA
>Scaffold_153;HRSCAF=192_194 # 167106 # 167462 # 1 # ID=1_194;partial=00;start_type=ATG;rbs_motif=TAA;rbs_spacer=7bp;gc_cont=0.218
ATGAAAAAATATGATTTAAATAAAATATTTGTTGAAGGTAAAAGTGATAAACTTTTTATTGATTTTTTGC
TTAAATCTTTTTTTGAAATTGAGGATTCAAAAATTGTAATTGATGTAAAAGGTAAAGACAAATTAATAGA
TCAACCTTTATTATCCGACATTAAAAGAAAAGAAGAAAAAGCAAAGAATATAATTATTTTTGACACCGAT
TCAAAAAAAATTAATGGAGGAAGAAAACAAAGAATAGAAGAATTAAATAGTATTGAAACAAAATTAGACT
CAAAATTTGAAATATATTTATTGCCTTTTGATGATGAGCGAGAAGGAATTTTAGAAGATTTATTAAGTAT
TGTGTAA
>Scaffold_153;HRSCAF=192_195 # 167501 # 167734 # 1 # ID=1_195;partial=00;start_type=ATG;rbs_motif=None;rbs_spacer=None;gc_cont=0.244
ATGCTCGATTGCATTAAAGTTTCAAAAGCTAAAAATTTGAATATTCCAGCCCAAAAAGCATTTTTATATT
CTAAAATCGATTTGTTTAAAAAACATAGAAGTACAAATTGGGACTACAAAGGCTCAACTGTTTATGATTA
TTCGGATAAAAATATTTGGGAGATAAATCCTGATGAAAATATAGAATTAAAAAAATTATTAGATTTCATA
GATGAAAATCTATTTAATGATTAA
>Scaffold_153;HRSCAF=192_196 # 167738 # 169087 # 1 # ID=1_196;partial=00;start_type=ATG;rbs_motif=TAA;rbs_spacer=3bp;gc_cont=0.407
ATGTCACAAAAAATATTATTAGACAAAGTAAATATTCCGGGAATCAAAACCTACGAAGTCTATCGCCAAA
ACGGTGGTTATGCTTCTGTAGAAAAAGCCTTGAAAACATTAACGCCTGATGAAGTGGTTGAGGAAGTAAA
AACTTCAGGATTGCGTGGTCGTGGTGGAGCAGGTTTCCCAGCAGGGATGAAATGGAGTTTTATTGACAAA
AAATCAGGAAAACCAAGACATTTAGTTTGCAACGCTGACGAGTCAGAACCAGGAACTTTCAAAGACCGTT
ATTTGATGGAACACATTCCTCATTTATTGATTGAAGGAATGATTACTTCGAGCTATGCCTTGGGTGCTAA
CCTATCTTACATCTATATTCGTGGCGAATATATGTGGGTTTACAAAATTCTTGAAAGAGCCATCGCCGAA
GCTAAAGCAGCGGGTTGGTTAGGGAAAAATATATTAGGAACTGGCTACGATTTAGATTTGTATGTTCAAA
TTGGTGCTGGAGCCTACATTTGTGGAGAAGAAACGGCTTTAATCGAATCACTAGAAGGCAAAAGAGGAAA
TCCTCGAATCAAGCCACCATTCCCAGCAGTTTCGGGTCTTTGGGCCAATCCAACGGTGGTGAATAATGTC
GAAACCATTTCGGCAGTGCCTTGGATTGTGAATAATTCAGGTGCCGATTATGCAAAAATTGGTTTAGGAA
GATCCACAGGAACAAAATTAATTTCGGCTTCGGGACATATCAAAAATCCTGGGGTCTATGAAATTGAAAT
GGGATTGAGTGTTTATGAATTTATGAATTCAGATGACTATTTGGGCGGAATGAGTTCTGACAGACCATTG
AAAGCCTTCATTCCTGGAGGAAGTTCAGTTCCCGTTTTACCAGCGCATTTAATATACAAAACAGCCAATG
GCGACGACCGTTTAATGACTTACGAAAGTTTGAGCGACGGTGGTTTTGCAACGGGTTCGATGTTAGGTTC
AGGAGGTTTTATTGTTTACAACGACACTTCTTGTATCGTTAGAAATACTTGGAATTTTTCTCGCTTTTAC
CACCACGAAAGCTGTGGTCAATGTTCGCCTTGCCGTGAAGGAACGGGTTGGATGGAAAAAGTATTGCACA
GAATTGAAAACGGTCACGGTCGTGAAGAAGATATCGATTTGCTTTTGAGCATTCAAAGCAAAATCGAAGG
AAACACGATTTGTCCACTAGGCGATGCAGCCTCTTGGCCAGTAGCAGCGGCGATTCGTCACTTTAGAGAA
GAATTTGAATATCATATTCGTTTCCCAGAAAAAATAAAAAATAGAGACCATTTTGTTGCTGAGCCTTTTT
CTAAAGTCGTAATGTCATAA
>Scaffold_153;HRSCAF=192_197 # 169113 # 169487 # 1 # ID=1_197;partial=00;start_type=ATG;rbs_motif=TAAA;rbs_spacer=9bp;gc_cont=0.243
ATGGGAAAGTTTAAATCTTTTGAAGAAATTACATCTTGGCAAAAATCTAGATTATTTAATAAAAGGATTT
ATGAAATCACAGAAAATATAGGTTTCAAAAGAGATTTTGATTTAGTTAGACAAATTAGAAGAGCATCTAT
TTCAATTTCTTCAAATATAGCTGAAGGATTTGAAAGAAACACAGATAAAGAATTTGTTTATTTTTTATAT
ATTTCAAAAGCATCGGCGGGAGAAGTAAGGTCACAATTATATTTAGCATTAGATCTAAATTATATTTCAA
AGATAGAATTCGATGAATTATATTTAAATGTGTCAGATATATCAAAATTATTGAGTGGATTTATTAAATA
TTTAGAAAATAGTCAGAGAGTCTAA
>Scaffold_153;HRSCAF=192_198 # 169539 # 169964 # 1 # ID=1_198;partial=00;start_type=ATG;rbs_motif=TAA;rbs_spacer=12bp;gc_cont=0.423
ATGAAAGTAACCATAGACGGTCAAGCGATTGAGGTAGAACCAGGAACAACGATCCTGCAAGCAGCCAGAA
TGATTGGTGGAGAAGTAGTTCCACCAGCCATGTGCTACCATTCAAAACTAAAAGGAAGCGGCGGAAAATG
CCGTTGTTGTTTAGTTGAAGTTGCCAAAGGAAGTGAAGCCGACCCAAGACCCATGCCAAAATTAATGGCT
TCTTGCGTAACCGGCTGCATGGACGGAATGGAAGTAAATAGCAAATCTTCGGCAAGAGTTCAAGAAGCAA
GAAAATCGGTAACGGAATTCTTATTAATCAATCACCCTTTAGATTGTCCTGTTTGTGATCAAGCGGGAGA
ATGCGATTTGCAGAATTTAAGTTTCGAACACGGAAAATCAGAAAGCCGTTATATAGAAGAAAAAAAGAAC
TTTTGA
>Scaffold_153;HRSCAF=192_199 # 170032 # 170589 # 1 # ID=1_199;partial=00;start_type=ATG;rbs_motif=None;rbs_spacer=None;gc_cont=0.385
ATGGTTGCTGACCAAATTACAGACAACCGAGTTCACGGAGTGATGGACAGAGGCGATCATTCGAATATTT
CAACTTGCATTTCCCAAGCCATTGATAATGAATTTTCGGGGAATATGATTGATGTTTGCCCAGTTGGTGC
GTTGACCGACAAAACATTTAGATTCAAATCGAGAGTTTGGTTCAACAAGCCCTACAACGCCCATAGAGAT
TGCCCTACTTGTTCTGGAAAAACCACGGTTTGGATGTTTGGCGACGAGATTCAACGAGTTACAGGAAGAA
AAGATGAGTTCCATGAAATTGAAGAATTTATTTGTAACGGATGTCGTTTTGACCATAAAGATGTGAATGA
TTGGGTAATTGAAGGACCAAGAGCATTCGAAAAAGATTCGGTTATCAACCAAAACAAACACTTTGGAAAA
TTAGAAACTGTTCAAATTGACACCGAAAAAAATATTCTTTTGGGGAGAGAGGAAGACAGAAAAAAAATAA
GCATGGTAGCGATTGACTACAACGAAAAAATTGACGGCGAACCCTTAAATTCTACTAAAAATGGATAG
>Scaffold_153;HRSCAF=192_200 # 170582 # 170926 # 1 # ID=1_200;partial=00;start_type=ATG;rbs_motif=TAAA;rbs_spacer=11bp;gc_cont=0.403
ATGGATAGTACATTTGTTATAGAAAAAAGTGTTGTAATCCTTGTTGTATTTGCCGTGACGATGATAATGG
CAATGTATTCTACTTGGGCCGAAAGAAAAGTAGCTGCTTTTCTTCAGGACAGAATTGGTCCGAACAGAGC
TGGTCCTTTTGGACTATTTCAACCACTTGCCGATGGTTTAAAATTGTTTGCCAAAGAGGAATTTTCGCCA
AACACTCCCAATAAATTTTTATTCTTAGTTGGTCCTGGCATTGCGATGGGAACGGCTTTGATGACTAGTG
CCGTCATTCCTTGGGGCGATAAATTTCACCCTCTTCGGAAGAGATATTTTACTACAAGCAACTGA
>Scaffold_153;HRSCAF=192_201 # 170943 # 171554 # 1 # ID=1_201;partial=00;start_type=TTG;rbs_motif=TAA;rbs_spacer=10bp;gc_cont=0.353
TTGTACATTTTTGGCGTTGTTTCTGTTGGAGTATACGGAATTATGATTGGCGGCTGGGCTTCGAATAATA
AATTCTCCCTGATTGGAGCCATTCGAGCAGCTTCGCAAATGGTTTCTTATGAAGTGGCTATGGGATTATC
AGTTGTAGCTTTATTAATGATGACAGGGACTTTAAGCCTAAAAGAAATTTCGGTACAACAATCCGGAATG
CATTGGAATGTTTTTTACCAACCTTTATCCTTTTTAATATTTTTGATTTGTGCCTTTGCAGAAACCAACA
GAACGCCTTTTGATTTAGCAGAATGTGAAACCGAATTAATAGGAGGATATCATACTGAATATTCCTCAAT
GAAAATGGGTTTTTACTTATTTGCTGAATATGCCAATATGTTTATTTCATCAACGATTTTGGCGGTTTTA
TTTTTTGGAGGATATAATTATCCGGGAATGAGTTGGGCTGTAGAACATTGGGGAGTAAATATTGCCAATG
TAATAGGAATTGCAGCTTTGTTTGTAAAACTATGTGGGTTTATTTTCTTTTATATGTGGGTTCGCTGGAC
TATTCCAAGATTTAGATATGATCAATTGATGCATTTGGGTTGGAGAATTTAA
>Scaffold_153;HRSCAF=192_202 # 171734 # 172279 # 1 # ID=1_202;partial=00;start_type=ATG;rbs_motif=TAAA;rbs_spacer=8bp;gc_cont=0.392
ATGTCAATACAAGAAATATCACTTTCCGGCAGAAAAAAGGTAGTCTCTAACAAGGAGATGACTTTTCTCG
AACGAATGTATCTTATAGCCATATTCAAGGGCTTATGGATTACAATTAAGCACTTTTTTAGAAAAAAAGC
CACGATTCAATTTCCAGAACAGGTCCGCACAATGAGCCCAGTTTATCGTGGTCAGCACATGTTGAAAAGG
GATGAACAAGGTCGCGAAAACTGCACCGCTTGTGGTTTGTGTGCTTTATCGTGTCCTGCCGAAGCCATCA
CGATGAAGGCTGCAGAACGCAAAGCCGACGAGAAACATTTGTATCGTGAGGAAAAATACGCCGAGATTTA
TGAAATCAATATGTTGCGTTGTATCTTTTGTGGATTATGTGAAGAAGCTTGCCCGAAAGACGCAATATAT
TTGACCCTTTCAAAGGAATTAGTCCCAGCAAATTACAGTAGAGAAGATTTTATTTATGGCAAAGATAAAT
TAGTAATGCCTTTGGAAATCGCAATGAAAAATGCACAACTTAAAAACGCCAACTAA
>Scaffold_153;HRSCAF=192_203 # 172280 # 172819 # 1 # ID=1_203;partial=00;start_type=ATG;rbs_motif=TAAAAA;rbs_spacer=10bp;gc_cont=0.311
ATGATACACATTCCTGATTTAGCAAATGCAACACCCATACAAATTGTCTTTTGTGTATTGTCTGTTATCA
CATTAGCCACAGCATTTTTGACTATATATAGCAGAAATCCTATGCACAGCGCCATCTATTTAGTCATTTG
TTTTTCTTCGATTACTGGACATTATTTGCTTTTAAATGCTCAATTTTTAGCAATAGTCAATTTTATAGTT
TACACGGGAGCCATTATGATTCTCATTGTCTTTACAATCATGTTGATGAATTTAAACAAAGAAAACGAAG
TATATAAACCTCGAGTAACTCGTTTGGGAGCAATCGTTTTGTTCTGTTTGATGTGTTTGATTTTAATCGC
CATTTTTATAAACTCGAAACCAATTGTTGGAGAATATATAATTACTGGCGAAGATTACCAATCTATAAAA
GTACTAGGTAAAGTGCTTCTTAATGAATATATGGTTCCTTTTGAATTTGCATCCATATTGCTTTTAGTAG
CTATGATTGGTTCGGTTTTATTGTCTAAAAAAGAAAAAAACGAAAAGTAA
>Scaffold_153;HRSCAF=192_204 # 172821 # 173141 # 1 # ID=1_204;partial=00;start_type=ATG;rbs_motif=AAA;rbs_spacer=12bp;gc_cont=0.333
ATGGAGAATATTTTAAATCAAATTGGGATCGAAAACTATATCTTCTTGAGCGTAATCCTTTTTTGCATTG
GCGTATTTGGAGTTTTATATCGACGAAATGCAATTATTGTATTTATGTCAATCGAGATAATGTTAAATGC
TGTAAATCTTTTGTTTGTGGCGTTTTCGACTTATCATCAAGATGCCCAAGGACAAGTTTTTGTGTTTTTT
TCGATGGCAGTTGCAGCCGCTGAAGTTGCCGTTGGATTGGCAATTCTAGTTTCAGTATTTAGAAATTTAG
GAACGATAGACGTAGGGAATTTAAAAAATTTAAAAGGATAA
>Scaffold_153;HRSCAF=192_205 # 173148 # 173393 # 1 # ID=1_205;partial=00;start_type=ATG;rbs_motif=AAA;rbs_spacer=12bp;gc_cont=0.329
ATGGATACAAGTTTAATTTTAGTTTTATTACTTTCTCCTTTCGTAGGGTTTTTGTTCAATGTTTTTTTGG
GCAAAAAAGCAGGAAAAAGCATTGTGGGAATTATGGGAACACTTTCGGTGGTGGTTTCATTTGCAGTTAC
AATCTATTTTTTCTTGCAAATAAACCAAACCAAACAAGCCATCGAAATCAATTTGTTCGATTGGATTTCA
ACCCAAAGATTCAACATTAATTTGGCTTTCTTCTAG
>Scaffold_153;HRSCAF=192_206 # 173468 # 173695 # 1 # ID=1_206;partial=00;start_type=ATG;rbs_motif=None;rbs_spacer=None;gc_cont=0.351
ATGCATGATGACGAGAAAATGCATTCGTTTTTTGCCTATTTGAATCTGTTTATCTTCTTTATGATTACGC
TGGTAATTGGAAGCAACCTATTGGTCATGTTCATTGGTTGGGAAGGCGTTGGTCTTTGCTCCTATTTATT
GATTGGATTTTGGTACAAAAATCAAGATTTTAATGATGCGGCCAAAAAGGCTTTCATCATGAATAGAATT
GGGGATTTAGGATTTTAA
>Scaffold_153;HRSCAF=192_207 # 173755 # 175035 # 1 # ID=1_207;partial=00;start_type=TTG;rbs_motif=TAA;rbs_spacer=5bp;gc_cont=0.385
TTGATTACAACGGCAAAAGACACCAACGATTTTTGGGTTGCTGCTGCTGCCTTAGCTTTATTCATTGGAG
CCTCTGGAAAATCGGCTCAAATTCCTTTATACACTTGGTTGCCCGATGCGATGGCTGGACCAACACCAGT
ATCAGCATTGATACACGCAGCGACAATGGTTACCGCAGGAATTTTTATGATTACCCGATTGAATTTCCTG
TTCGACATTGCGCCAAGTGTACAAAACATAATAGCCATTATTGGTGCTATAACTTCATTAGTTGCCGCAA
CGATTGCGTTGACTCAAACCGACATTAAAAAAGTCTTGGCGTATTCTACGGTTTCTCAATTGGGACTAAT
GTTCTTAGCTTTAGGATTCGGAGCTTATGAAGTAGCAGTTTTTCACGTAATCACGCACGCTTTCTTCAAA
GCTTGTTTATTCTTGGGTTCTGGCTCAGTAATTCACGGATTGCACGGCGAACAAGATATGCGAAAAATGG
GTGGTCTAAAAAAAGCCATGCCCATCACTTTTATAACCATGCTGATTGCTTCATTGGCTATTTCTGGAAT
TTTCCCATTGGCAGGTTTTTGGTCAAAAGACGAAATCTTGATGACCGCTTTTCACCACAATCCAAGCTTA
TGGATAATAGGTTCTATCGCTTCGATAATGACGGCTTTTTATATGTTTAGATTAATGTACCTAACGTTTT
TCAAAACCTTTAGAGGAACCAAAGAACAAGAACATCATTTGCACGAAAGCCCAAGTCTAATTACCTTTCC
TTTGATTGTTCTTGCCCTTTTATCTTTCTTTGGCGGAATAATTAGTTTGCCTGGAAATAGCTGGCTGAAT
GATTATTTATCACCCCTATTTTCGAAAGTTGCTCAAGAAGAACATTCACTAGGAACCACCGAATATGCAT
TGATGGCAATCGCCACAATTGGTGCGATAGCAGGAATACTATACGCTCGTATGAAATATATTAAAAACGG
TTTAATTCCGAGCGAAGACTCCGAAATTACTGGTTTAACCAAAGTTTTGTATCACAAATATTATGTTGAC
GAGGCGTATCAGGCTATTTTTGTAAAACCTCTAAATAGTTTGTCTAATTTCTTTAGAGATTCTGTTGAAA
CGACTTTATCAGCAATGGTTTTTGGATTAGGAAAAGCAACAAACGAATTGGCTTTCCAAGGCAAAAAATT
ACAGAACGGAAGTATTGGCTTTTATCTTTTCGCCTTTGTCATAGGAGTTTGCGCCATACTAACCTATTTC
TACTATCAAAATAATTTTTAA
>Scaffold_153;HRSCAF=192_208 # 175039 # 176481 # 1 # ID=1_208;partial=00;start_type=ATG;rbs_motif=TAA;rbs_spacer=3bp;gc_cont=0.367
ATGAATGTAACTACACTATTAATCATACTTTTGGTTGGCGCGTTTGCTACTTATATTTCGGGCGATAAAT
GGGCCTCAAAAGTGGCTTTGCTTTTTGGATTAACTGCATTTGCAAGTTCGATTTGTTTATTAAACCAATA
CAATTTGGGAGACAAAATTGACTACGTAAAACCTTGGATTTCTAACCCAAAAATCTATTTTGCTTTACAA
GCAGACGGACTTTCACTAGCAATGCTTTTGCTTACAACTGCTTTGACTCCTATTATAATCTATTCTTCTT
TTGGAAATACATATAAAAACCCAAAAGCTTTTTACGCTTTAATCTTGTTTATGGTCTTTGCCATGTCGGG
AACTTTTCTAGCTTCGGATGGCATTTTATACTACATTTTCTGGGAACTATCGTTAATTCCTATTTATTTT
ATTGCCCTCATTTGGGGAAATGGCGATGCCGAAGAACGCAAAAAAGCGGTGGTTAAATTCTTCATCTACA
CCCTTGCAGGCTCGTTGTTTATGCTGATTGCTTTTGTTTATTTGTATCAAAAAGCGGGAAGCTTCTTAAT
TGGCTATTTAGTTCAACTTAAATTATCTTCAACAGAACAATTTTGGCTATTCTTGGCTTTCTTTTTGGCT
TATGCCATCAAAATTCCACTAATTCCATTTCACACTTGGCAAGCAAAAGTATATCAAAAAGCACCAACCG
TTGGGACAATGTTGCTCTCGGGAATTATGCTAAAAATGGGATTGTATAGCGTTATCCGTTGGCAATTACC
TATTGCGCCATTAGCTGCAAAAGAATATCTCTTTGTACTTGTTGGACTAGGAATTGCTGGAGTAATCTAC
GGTTCAATCGTAGCCTTGCGACAAAAAGATTTGAAAAAATTATTGGCCTATTCTTCCCTAGCACACGTTG
GCTTAATTGCTGCTGGCGCCTATACCTTAACTCCTGACGGATTACGTGGCGCGGTTTTACAAATGATAGC
GCACGGATTTGTAGTTGTTGGTTTGTTCCTTGTTGCCGAAATTATTTTCAGAAGATACGAAACAAGAACC
ATTTCTGAAATGGGGGGCATTCGTGCTCAATCGCCAAAATTAACCTCGATGTTTATGATTTTGGTTTTGG
CCTCTGTGGCTTTGCCATCAACATTTAACTTTGTGGGAGAGTTTACCGTTTTATTCAGCATTTCACAAAT
AAGCATTTTCTATGCTATTCTTGGCGGAACAACCATTATTTTGGGAGCGTATTATATGCTAAAAATGTTC
CAACACGTGATGTTGGGCGAAACCAACGTTAAAGTTTTTAAAGATGTAACTTTCAACGAAGGTTTTTCTT
TGATTCTTATCATCGCCGTTTTATTCTTTTTTGGATTGTATCCAAAACCAATTATCGATTTGGTAACCCC
AAGTCTCGAAAATATTTTAGCACAGATAAATAGATTTAATTAA
>Scaffold_153;HRSCAF=192_209 # 176869 # 177543 # 1 # ID=1_209;partial=00;start_type=ATG;rbs_motif=TAAA;rbs_spacer=7bp;gc_cont=0.366
ATGAACACATTAATAGCAATTACAGCACTCGGGGTTTTATGCCTTTTATTTGAAATTTTAAATTTTAGAA
AAGCCATTGTTCCTGTAACCATTATGGGTCTATTGGCAATTCTTGGATTGACCTTTACAGAATATAGCAA
TCCTGCGAGTTATCACAATAATATGATGGTGGTAAACCAATTTTCATCTGCATTTTCTGGATTGTTTATT
GTACTTACTATTTTCTTGGTCGCTTTGGCTCATGATTTCTACGAAGACCACCAAACAAAAATCTCCGATT
TTATTGCCATAAAAATATTTATGCTAGCTGGCGCAGTTGCAATGGTTTCTTTCGGAAACTTAGCCATGTT
CTTTTTAGGAATCGAAATTTTATCTATTTCCCTATATATTCTTGCTGCAAGCAAAAGAACAAATATAAAA
AGTAACGAAGCTGGAATGAAATATTTCTTGATGGGTTCCTTTGCGTCTGGGATTATATTATTTGGAATTT
GCCTGATTTACGGTGCAATGGGCACTTTTGACATTGCCGAAATTACAGAATGGTCTCGTTCTGCCGAATT
GCCTTCTTGGTTTCCGATAGGCATTTCACTAGTGACCATTGGAATGCTTTTAAGATTGCTGCTGTGCCTT
TTCACTTTTGGGCTCCCGATGTTTATGAAGGCTCTCCAGCTTTGA
>Scaffold_153;HRSCAF=192_210 # 177492 # 178235 # 1 # ID=1_210;partial=00;start_type=GTG;rbs_motif=TAA;rbs_spacer=10bp;gc_cont=0.380
GTGCCTTTTCACTTTTGGGCTCCCGATGTTTATGAAGGCTCTCCAGCTTTGACAACGGCTACGATGAGTA
CTTTAGTAAAAGTGGTTGCAATGGCAACATTATACAAATTATTAACCGCAATGCATGCGGATCTTTCGGA
TGCTTTTATCAATATCATTATCCTAATCTCGATTGCTTCGATGACTGTTGGAAATATAATGGCGTTAAAA
CAAACCAACGTGAAACGCATGTTAGCTTTCTCAGGAATTTCGCACGCTGGTTTTATGTTAATGGCGTTAT
TAAGCATTAGCACTTCGGCAGGAAGTTTATTGTATTATGCCTCAGCGTACTCATTGGCTGGAATAGCTGC
TTTTGCCGTGATTTTATACGTTTGCAAAAACAAGGATAACGAGGCTATTGCCAACTTTAACGGATTGGGT
AAAAACAATCCACTAATGGCGGCAGTTCTTACAGCTGCTTTGCTTTCGATGGCTGGAATACCTATTTTTG
CTGGATTTTTTGCTAAATTGACTTTGTTCAATCAAACCCTTCAAGCTGGACATTTAGTGATTGTAATTCT
AGCGGTTATCAACTCAATCATTAGTGTGGGCTATTATTTTAAACTGATTTTAGCGATGTACAACAAAGAG
CCAAACGAAGCCGCAATAAAAACACCATTTGTATTTTACGCAGTAGCAGTAATTGCAATTCTTTTGAATA
TCATTTTAGGTTTATTCCCTTCCTTAGTGATGAACCTATTGTAA
>Scaffold_153;HRSCAF=192_211 # 178300 # 178395 # 1 # ID=1_211;partial=00;start_type=ATG;rbs_motif=AATAA;rbs_spacer=15bp;gc_cont=0.333
ATGATTATGAAATGTATTAAGTTGAGTATAATTTTATTCTTATTAGTTACTGCCGTTCGTGCGCAAAGCC
CTGTTGTTTCGGAGGTTTTAAAGTAG
>Scaffold_153;HRSCAF=192_212 # 178413 # 178838 # 1 # ID=1_212;partial=00;start_type=GTG;rbs_motif=AAAAA;rbs_spacer=3bp;gc_cont=0.394
GTGTTTTCTTATGTTGCCAAAGGCACCCAAAATTACGAAGCACAGATAGACCCAACCAATCCCAATCAGG
CAAAATGGGTTTTTATTGAACCCGTTGCTAACTTGTATGATGAGATGGGAACCTGTGTGATAACACATTA
CAAAGGGCCCACTTGGAAATATACTGCCGACGGAAGCACCGTAAAAGGAAAAATGATCGCCTCGATGTCA
GCTCCTAGCCCTAGTGAAAACATTCCTTGGTTGTTGCTCGAAAGTGTAGAAAATAAAGGAACTGGTTTAT
TATCCAATATCAATCGAATACAACGTTTAAACACCCAAGGCGGAGTCGCTCCTGCAACAGCACCAAGTTT
AGACAAAGTAGGAACAGTAATTAAAATACCATATACTGCCGTATATTATTTTTTTAAAAATACAAACAAC
GAATAA
>Scaffold_153;HRSCAF=192_213 # 179042 # 180088 # 1 # ID=1_213;partial=00;start_type=ATG;rbs_motif=None;rbs_spacer=None;gc_cont=0.362
ATGTTTTTTAACTCTTTATCATTTGTTATTTTTTTACCAATAGTTTTTTTATGCTACTGGTTTGTTTTTA
GTAAAACTAAAAACACTCAAAACGCATTTCTTGTTGTGGTAAGTTATTATTTCTATACCTGCTGGGATTG
GCGTTTCCTATTCCTATTGTTATTTTCAACCCTTTTGTGTTATTTCACGGGAATTCAAATAGAAAAAAGC
ACTCAAGACAGCAGTCGAAAATTTTGGTTTTGGCTAAGCATTATGTTCAATCTTGGTTTCTTAGGAATAT
TCAAATACTACAATTTTTTTGCCTCTTCCTTTTCAGAAATAGTAAACAATATTGGCATACAATCCAGTCC
TATTTTGCTAAACCTAGTTCTTCCTGTTGGAATTTCTTTCTATACTTTTCACGGCTTGTCCTACCTAATT
GACATTTATTACAAAAGAATACCGTCCGAGAAAAATGTCGTTGACTATGCCCTATTTGTGAGTTATTTTC
CGCTTCTAGTCGCTGGCCCTATCGAAAGAGCGACCCATTTATTGCCACAAGTAAAACTAAAAAGAAGTTT
CGATTTCGAAAAAGCCAAAGAAGGTGTTTACCAAATTATTTGGGGATTGGTCAAAAAAGTAGTCATCGCC
GATACCTGTTCTACTTATGCTAATGCCATTTTTGACAATTATACCTCAATGAATTCCTTGTCGTTAATTT
TAGGCGCAGTCTATTTTGCGTTCCAAATTTATGGCGATTTTTCAGGTTATTCAGATATGGCTTTGGGGAT
GTCGAAATTGTTCGGATTGGACTTGCTTCGAAATTTTAATTATCCTTATTTTTCCCGAGATATAGCCGAG
TTTTGGCGACGCTGGCACATTTCGCTATCCTCTTGGTTCCGAGATTATTTGTACATTCCTCTTGGCGGAA
GCCGTGGCAGCAAACTCAAACAAGTGCGTAACGTGTTCATTATATTTGTGGTAAGCGGTTTTTGGCATGG
AGCCAATTGGACTTTTTTGGCTTGGGGATTATCAACGCCTTGTATTTCTTGCCTTCATTGCTATTAG
>Scaffold_153;HRSCAF=192_214 # 180106 # 180474 # 1 # ID=1_214;partial=00;start_type=ATG;rbs_motif=None;rbs_spacer=None;gc_cont=0.347
ATGGAAACGGCGGAACTGCATTGGAATTTCAATTCTATAAAAGTGTTCTTTAGCATTCTCTCCACTTTTG
CGCTATCGTGTGTGGCTTGGATATTTTTTAGGGCAAAAACCATCACCATTGCATTTGACTATATTGAACA
TATTTTCACAAACCAAACTTTCGCATTACAATACTTAGAAAACGAACGGTACAATTACGAATTGCTATTA
CTTATTCTTGCTTTTGTTTTGGTCGAATGGAACAGCCGATTTAGAATCGAGCCCATTTCAGGAAAATACA
GTTGGCTAAAAATGACTTTGTGCCTTTTAGCAATTATCGTTTTGGGAACCTATGCCGATTATAAAGAATT
TATATATTTCCAATTCTAA
>Scaffold_153;HRSCAF=192_215 # 180474 # 181379 # 1 # ID=1_215;partial=00;start_type=ATG;rbs_motif=None;rbs_spacer=None;gc_cont=0.343
ATGAAGAAGTTTATAATATTAGTTATCAAAATTCTACTCACTATTCTAATACTTTTAGTGGTGCTAGACT
GGATTTACACATCTGTATACTTGCATTCTTCCAAGCGAGGAAAAGTAGATTATATATTCAATTCCAAGGC
TAGAAAATATGATGTTGTTATTTTAGGTTCTTCGAGAGCCAACAATCATTTTGTTTCTCAACTATTTGAA
AACAAAGGATTGAAAACCTTCAATTACGGCATGAGTGGTGCCCATTTATTCGAAACTTCTTTGATGTTAA
AGTTGATGGCAGAACGACATTATAAAATAAAAACCGTAATTCTAGAAGCCGATTTAGGTCTTTGCAACGA
AAAAGAATCCGAGGCAATCGCGGCAAAATTCCTGCCGTACATTCATCATTCAGAAATTATCGCAACCCAT
TTTTCTGATCAAAAAAACTTTAATACCTTGTATTATATTCCATTTTATCGTTATATCGATTTTGATGCAC
TCATTGGCTTTCGGGAAATGTATAATACTGCGATGGGCAAACCAACGAATATTTTGGACAATTTGGGGTA
TCATCCTTTGGGTCATAAACCTGGAAATATGAAGAATAATCTCCGAACTTTGAAACCCATCCGCAACAAA
TATTACGAAGAAATCAAGCAAATTTGCAAACAAAACCATTACAATTTAATTGCCGTAATGACACCAATGT
GTAGCAACGTAAAAGGAATGGATTATTTTGAAAAAGCAAACCAAATTTATCCCGAAATTCATAACCTGGA
AAATGTGGTACAAGGAGACCAGTATTTTTCTTCCTGCGGTCATTTGAATGATGCGGGAGCTCGGCTATTT
ACAAAAATTTTGATAGAACGTTTTTTGAAACAAAATAAAGCACGGAAATCCTTTCCGCGCCTATAA
>Scaffold_153;HRSCAF=192_216 # 181485 # 182495 # 1 # ID=1_216;partial=00;start_type=ATG;rbs_motif=AAAAA;rbs_spacer=8bp;gc_cont=0.389
ATGTCAAACAATACCGAAAACACAAAAACAATTCGTTGGGGAATCCTAGGTTGTGGTAATGTTACCGAAA
TAAAAAGTGGTCCAGCATATCAAAAAACACAAGGCTTTAAAATAGAAGCCGTGATGCGAAGAGATGCTAA
AAAAGCGGCCGATTATGCCAAAAGACACAACATCGGCAAATTTTATTCGGATGCAGCTGATTTAATCAAT
GATCCCGAAATTGATGCCATTTATATTGCCACTCCACCAGACACTCATCATTTTTATGGACTTAAAGTAG
CTTTGGCAGGAAAAATTTGTTGTATCGAAAAACCTTTGTCCCCTCATTATACAACAAGCCTCGAAATCTA
TGAAGCTTTTTCAACTAAAAATTTGCCCCTATTCACGGCTTACTACCGCCGTTCACTTCCTCGTTTCGAA
CAAGTGAAAATCTGGCTAGACACCCATGAAATTGGGACCATACGATCTATTCGCTGGAGTTTGACCAAAA
CGGCTTCCTCCCTAGATTTGTCTGGAGAACACAATTGGCGCACAGATGCAGAAATAGCTCCAGGAGGTTA
TTTTGATGATTTAGCGAGCCATGGTTTAGATTTATTTATTCATCTTTTTGGAAAAATAAAAGAAGTTTCG
GGCTATAGTTTAAACCAACAAGGATTATATTCTGCCAAAGATGCTATTACTGCTTGCTGGCTTCACGAAT
CAGGAATCACGGGAAACGGCAACTGGAACTTTGGATGTGATAAACGAGAAGATAGTGTTGAAATTTATGG
AAGCAAAGGCAAAATAAGCTTTTCTGTTTTCGAAAATGAGCCTATTATTCTTTCCAATGAAGAGGGAAAA
ACAACCCTTTTTATCGAAAATCCAGAAAACATACAATTGCATCATGTAGAAAGAATTCGGGAACATCTTT
TGGGTAATAGGGAACATCCTTCTAGTGGTTTGACTGCCACACACACCAGCTGGGTCATGGACAAGATTCT
TGGAAAATCTGTGCCCAAAGTTTCTATTTAG
>Scaffold_153;HRSCAF=192_217 # 182544 # 182789 # 1 # ID=1_217;partial=00;start_type=ATG;rbs_motif=TAAAAA;rbs_spacer=9bp;gc_cont=0.370
ATGAAATACAACAGATGTGGGAAAAGCGGGCTTTTATTACCTCAAATCTCTTTAGGATTATGGCACAACT
TTGGCTCTGTCGATAATTTCGAAAATGCCGAAAACATTGCAAAGGAGGCTTTCGACAAAGGAATCACTCA
TTTTGATTTAGCCAATAATTATGGCCCAATTCCAGGTTCGGCCGAGACAAATTTTGGAAAAATTTTGAAG
AAAATTTTCAAGGAAATCTTCGGGATGAAATCGTAA
>Scaffold_153;HRSCAF=192_218 # 182813 # 183499 # 1 # ID=1_218;partial=00;start_type=ATG;rbs_motif=TAAA;rbs_spacer=12bp;gc_cont=0.374
ATGTGGGATGGTCCCTATGGAGATTGGGGTTCCAGAAAATATTTATTATCGAGTTTAGATCAAAGTCTAA
AACGAATGAATATCGATTATGTAGATATTTTTTATTCCCATCGATTTGATCCAGAAACACCGCTTGAGGA
AACAATGATGGCCTTAGATTATGCCGTAAGAAGTGGCAAAGCCTTGTACGCTGGTATATCAAATTATAGT
GCCGAAAAAACCAAGGAAGCAACAGCAATCTTAAAACAACTCGGGACACCTTGCTTAATTCATCAAGCAA
AATATTCGATGTTTGAGCGTTGGGTAGAAGGCGGATTATTAGATGTTCTCGAAGAAAAAGGCGTGGGTTG
TATTGCTTTTTCCCCTTTGGCACAAGGACTGTTAACCGACAAATATATAAAAGGAATTCCTGAAAATTCT
CGTGCTTCAAACCCCAACGGACATTTAAGAATGGACGAAATTACCGCAGAGAAAACACATAAAATTATTC
AGTTAAATACCATTGCCCAAAGGCGGAATCAATCATTAGCGCAAATGGCATTGGCGTGGTTGCTAAAAGA
CTCTCGAGTAACATCGGTTCTTATTGGTGCAAGCTCAGTAAAGCAATTAAACAATAATATTGATAGTCTC
AACAACTTAGATTTCTCTCTGGAGGAATTATCCCAAATTGAAAACATTTTAAAATAA
>Scaffold_153;HRSCAF=192_219 # 183681 # 185369 # -1 # ID=1_219;partial=00;start_type=ATG;rbs_motif=TAA;rbs_spacer=11bp;gc_cont=0.345
ATGAATACATTACAACTTGCCGATTATTTAGTCTTTCTGGTTTATTTCTTAATAGTATCTGGATATGGCT
ATTGGATTTACAAACGAAAACAAGCTAAAACACATTCGGCTTCGCACGATTATTTCTTAGCAGAAGGCTC
TCTAACTTGGTGGGCTATTGGAACTTCGCTAATTGCTTCAAACATTTCTTCAGAACAATTTATTGCCATG
TCTGGAAATGGATTTAAAATGGGATTAGCCATTGCCTCTTATGAGTGGTTGGCCGCCGCTACATTAATAA
TTGTCGCCGTTTTCTTCATTCCTGTATATTTAAAAAATAAAATTTATACCATGCCTCAATTTTTGAGCGA
AAGGTACAACGGAGATGTTGCAATGATTATGGCGGTGTTTTGGTTATTGCTTTATGTAATTGTAAACTTG
ACCTCAATACTTTATTTAGGTGCATTAGCTATTAATGGCATTTCAGGAATCAATTTAGATTTATGTATGT
ACGGATTGGCTTTCTTTGCCATTGTTATTGCTTTGGGAGGGATGAAAGTTATTGGCTATACCGATGTTAT
TCAGGTAGTGTTTCTTGTTTTTGGAGGGTTAGTAACTACTTATTTAGCTCTAGATAAGGTGGCCGAATTA
AATGGGCAACACGGTTTGGTTAGTGGATTTCAGTATATGATGGATCAATCTGGTGATCATTTTCACATGA
TATTTAAAAAAGACAGCCCCAATTTTCCGAGTTTACCAGGACTTACCGTACTACTGGGTGGAATGTGGAT
TGTAAATTTAAATTATTGGGGTTGTAATCAATACATCACACAAAGAGCTTTGGGAGCTGATTTAAAAACG
GCTAGAAGCGGTATTTTATTTGCAGCATTCTTAAAGTTATTAATGCCTGTTATTGTTGTTTTACCGGGTA
TTGCAGCTTATGTTATTTATATGAAGGGCGGTTTACAAACAGAATTACTTGGACCAGATGGTGTTTTAAA
TCCAGATCGTTCTTATCCTGTATTGTTAAACTTGTTGCCAGTTGGATTAAAAGGTTTGTCTTTTGCAGCA
TTAACAGCGGCAGTTGTGGCTTCATTGGCTGGAAAAGTAAATAGTATTTCAACTATTTTCACTTTAGATA
TTTTTAAGAAAAAAATTGATGTTGACGCAAGCGAAAAGAAAATGGTTAGAGTAGGTAAACTAACGGTTTT
AGTTGCTATGCTCTTGGCGGTTATTATTGCGCCACATTTAGGAATTGATAAAAAAGGAGGATTTGAATAC
ATTCAGGAGTATACAGGATTTGTAAGTCCGGGTATTTTTGCCATGTTTATTATGGGATTCTTCTGGAAAA
AAACAAGCTCGAATGCAGCCATGTTTGCAACCATTGGAGGATTTGTATTGTCTGTAGTTTTTAAATTCTT
ACCACATTTTATGAATTTAGAATTTTTAAACGGAGCAGGTTTTTCTGTATTAGTTCCTCAAGAGGGCGGA
TCAAGTTTATATGAAATTCCGTTTATAGACCGTATGGGTTTTGTTTTCGCAATATGTGTTATTCTTATGA
TTGTTATTAGTTTAATAGATCAAAAACGAGGTTTGAAAACGAAAGGATTAGAAATTGATTCTTCTATGTT
TAAAGTGAATAATTCTTTCTTGGCAGGTAGTTTAATTATCGGAGGTATCTTAGTGGCTTTATATTCTTTG
TTCTGGTAA
>Scaffold_153;HRSCAF=192_220 # 185561 # 186577 # -1 # ID=1_220;partial=00;start_type=ATG;rbs_motif=TAAAAA;rbs_spacer=8bp;gc_cont=0.353
ATGAAAATTGTAGTTACAGGAGGCTTGGGCTATATAGGTTCGCACACAGTAGTTGAATTACAGAACAAAG
GATTTGAAGTAGTAGTGGTCGACAATCTTTCTAATTCTTCTACTGAAGTTTTAAAAGGAATAGTGGCTAT
AACGGGTAAAATGCCTGTTTTTGAAAATCTGGATTTGAGAGAGAAAACATCGGTTCAAGATTTTTTCAAA
AAACATGCTGATATTGATGGCGTTATTCATTTTGCAGCTTCTAAAGCAGTTGGCGAAAGTGTAGAAAACC
CATTGTTGTATTATGAAAACAACATTTCATCTTTGGTTTACTTACTTCAAGAATTAGAAAAAAAGGAGAA
ATCTCATTTTATTTTTAGCTCTTCCTGCACGGTTTACGGTCAAGCCGATGTGATGCCTATTCATGAAAAT
GCTCCCATTAAGCCTGCGATGTCTCCTTATGGAAACACAAAACAAATTGGAGAAGAAATCATAACGGATG
TTGCTAAAGTAAGCAGCGTCAATGCTATTTTACTGCGTTATTTTAACCCAATAGGAGCGCATCCATCTGC
TGAAATTGGAGAATTACCCATTGGTGTACCTCAAAATCTAGTGCCATTTATAACTCAAACAGGCATTGGT
TTACGAAAAGAATTGCTAGTTTATGGCAATGATTATCCTACACCTGACGGAACTTGTATTCGCGATTACA
TTCATGTTGTCGATTTGGCCAAAGCCCATGTTATTGCATTAGAGCGATTGTTAAATAAAAATAATTTAGA
AAAAGTTGAGGTTTTTAATTTGGGTACAGGAGTAGGAAGTTCTGTTCTTGAAGTAATTACCAGTTTTGAA
AAAGTTAGCGGTAAAAAATTCCCATATAAAATTGTTGATAGGCGAGAAGGAGATATTACAATGGCTTATG
CAAATACAGATAAAGCAAATAGTGTTCTTGGTTGGAAAACACAATCAACTTTAGAGGAATCTATTGCTAG
TGCTTGGAAATGGGAACAGAAAGTTAGAGCTAAATAA
>Scaffold_153;HRSCAF=192_221 # 186640 # 187512 # -1 # ID=1_221;partial=00;start_type=ATG;rbs_motif=AATAA;rbs_spacer=14bp;gc_cont=0.332
ATGACAGAGCGCAATATTTTCAGAGGAGTGAATTCAATAAAATTTAACCAAAGATTTAAAGAAGATAAGG
ATTGTTTAGAATATTTATCTGAGATAAAATGGCTTAGTGGCTATAATTGTAAACGATGTAATAATGATAA
ATTTGGGAAAGGAAAAAACATCCATAACCGACGTTGTACCAAGTGCCGATATGATGAAAGTCCAACAGCA
GGAACTATGTTTGAAAAGCTTAAATTTTCAATACTAATAGCCTTTCATATTGTTTTCAAAATAAGTACGA
AGAAAAAAGGGATGTCTTCTTTAGAATTAAGTAATGAATTTGAACTTCGACAAATGACCTGCTGGGCATT
CAAACAAAAACTACAGCAAGTAATGAAGAGCAGTCTAAAAAGCCCATTAACAGGGGTTATTCACGTTGAT
GAGTTTGTGATTGGAGGTCCAGAAGAAGGTAAAAAAGGAAGGAGTAAAGGGTTGAAAAAATTAATTGTCT
TGGCTGTTGAAATTTTAGAAGATGGTGTTGGTCGAGCTTACGCTGAGGCTATTGAACATTCTTCGGCAAT
AGAATTAGGTGCTTTCTTAACCAAATATGTTTCAAGCGAAGCGGAAGTAGTTTCGGATAAATGGAAAGGT
TACACACCTTTAAAAAAGGAGTTTAAAAATTTGAAACAAGTTGCATCAGAAGATGGAAAGAACTTTAAAG
AGCTACATATACACATAATGAATATAAAAGGATGGCTCCGAGGAATTCATCACCATTGCAGTAAAGACCG
TATGCAAAATTATCTTGATGAATACCATTTTAGATACAACAGAAGGTCAAATATGGATACAATATTCGAT
GTGTTAATAAGAAAGATGGTGAATTGTAAATAA
>Scaffold_153;HRSCAF=192_222 # 187667 # 188068 # -1 # ID=1_222;partial=00;start_type=TTG;rbs_motif=TAA;rbs_spacer=4bp;gc_cont=0.336
TTGAAAAAATTAATTGTCTTGGCTGTTGAAATTTTAGAAGATGGTGTTGGTCGAGCTTACGCTGAGGCTA
TTGAACATTCTTCGGCAATAGAATTAGGTGCTTTCTTAACCAAATATGTTTCAAGCGAAGCGGAAGTAGT
TTCGGATAAATGGAAAGGTTACACACCTTTAAAAAAGGAGTTTAAAAATTTGAAACAAGTTGCATCAGAA
GATGGAAAGAACTTTAAAGAGCTACATATACACATAATGAATATAAAAGGATGGCTCCGAGGAATTCATC
ACCATTGCAGTAAAGACCGTATGCAAAATTATCTTGATGAATACCATTTTAGATACAACAGAAGGTCAAA
TATGGATACAATATTCGATGTGTTAATAAGAAAGATGGTGAATTGTAAATAA
>Scaffold_153;HRSCAF=192_223 # 188065 # 188538 # -1 # ID=1_223;partial=00;start_type=ATG;rbs_motif=AATAA;rbs_spacer=14bp;gc_cont=0.329
ATGACAGAGCGCAATATTTTCAGAGGAGTGAATTCAATAAAATTTAACCAAAGATTTAAAGAAGATAAGG
ATTGTTTAGAATATTTATCTGAGATAAAATGGCTTAGTGGCTATAATTGTAAACGATGTAATAATGATAA
ATTTGGGAAAGGAAAAAACATCCATAACCGACGTTGTACCAAGTGCCGATATGATGAAAGTCCAACAGCA
GGAACTATGTTTGAAAAGCTTAAATTTTCAATACTAATAGCCTTTCATATTGTTTTCAAAATAAGTACGA
AGAAAAAAGGGATGTCTTCTTTAGAATTAAGTAATGAATTTGAACTTCGACAAATGACCTGCTGGGCATT
CAAACAAAAACTACAGCAAGTAATGAAGAGCAGTCTAAAAAGCCCATTAACAGGGGTTATTCACGTTGAT
GAGTTTGTGATTGAGGTCCAGAAGAAGGTAAAAAAGGAAGGAGTAAAGGGTTGA
>Scaffold_153;HRSCAF=192_224 # 188668 # 188829 # -1 # ID=1_224;partial=00;start_type=GTG;rbs_motif=TAA;rbs_spacer=3bp;gc_cont=0.265
GTGGTTTATGAAAAGAAAAATAATTTTAACGTGTATTTTTCAACAATTTTTTACTTTGTTTCTGCTCAAG
AAAATCCTATAAAAGATTTCTTCAAAACAGATTTTAATACAACGAATTGGAAAGAAATTTCTGCCCCTTC
AAACTGGGAATTAAAAGGATGA
>Scaffold_153;HRSCAF=192_225 # 188880 # 189929 # -1 # ID=1_225;partial=00;start_type=ATG;rbs_motif=None;rbs_spacer=None;gc_cont=0.370
ATGAAAACATTTGATATTAACGAAGACCCTCATAGACGTTACAATCCATTAATCAACGAATGGGTTTTAG
TTTCTCCGCACCGATCTAAACGCCCTTGGCAAGGACAAAATGAAGCAGTAACGGCTAACAATTTGCCAGA
ATATGACGCAACTTGTTATTTGTGTCCTGGTAATGTTAGAGCCAATGGAGAGGTAAATCCAGCCTACGAA
GAAGCTTTTGTTTTTGAAAACGATTTTGCCGCTTTGAAGCAAGAAGAAATACAATTTGAAGACGATATAA
AGCCAACTTTTTTTAAGGCAAAACCCGAAAGAGGCATTTCGCGAGTAGTTTGCTTTTCGCCAAAACACAA
TTTGACTTTGCCCGAAATGTCGATTGATGCCATTGAAAATATCATTCGAACTTGGCAAAAGGAATATATA
AACTTGGGGAAAATAGATTATATTAATCATGTTCAAATTTTTGAAAACAAAGGAAGTGTTATGGGTTGTA
GCAATCCGCACCCACATGGACAAATTTGGGCACAATCGTCCTTGCCAACTCAGGTAGAAAAGACTCAAAA
AAGCTTGAAAGCGTATTACGATATACGCCAAACTAACCTTTTGCAGGATTATTTAAAGGAAGAGTTAAAA
TTGGGAGAAAGGATAGTTATCGAGAATGCTAATTTTGCGGCACTTGTTCCTTTTTGGGCAATTTGGCCTT
ATGAAACAATGATTATTAGCAAAAGACATTTCGGAAGAATTACTGATTTTACTGAAGACGAAACGACTGA
TTTTGCTTCTATTCTAAAACAATTGACAACTAAATACGACAATTTGTTTAACACGTCCTTTCCGTATTCG
TCAGGAATTCATCAGGCACCAACGGATGGGGAATTGCATCCAGAATGGCAGTTTCACATGCATTTTTATC
CACCATTATTGCGATCAGCAACCGTGAAAAAATTTATGGTGGGCTATGAAATGATGGGCGAGTCACAAAG
AGATATTACTCCTGAAAAAAGTGCAGAGGTGTTAAAAAATTTATCAGATGTTCATTATAAAACGGTATAA
>Scaffold_153;HRSCAF=192_226 # 189931 # 190446 # -1 # ID=1_226;partial=00;start_type=ATG;rbs_motif=AAA;rbs_spacer=9bp;gc_cont=0.326
ATGACTTCGGCCTACAATCAAAGAAGACAACAATGTGAAGAAGGAATTGCTATTGTTAAAAATAATTTTC
CAGAAATAAGTAGTTTTAGAGATTGTAAGGAACAACACATTACATCGTTGCAACATTTAATGAGTGCAGC
TGTTTTTAAAAGAAGCCATTTTGTAGTAAAAGAAATTAAACGTGTGATTGAAGCTTGTGCTGCATTAGAT
AAAGGCGATATTCAAACTTTGGGACAATTGATGTTCGAAACGCACGAAGGATTATCAACAGAATATGAAG
TAAGTTGTGCTGAATTAGACTTTTTAGTCCATACAGTTAAAAAGGAAAATGCTGTAATTGGTTCCCGTTT
AATGGGAGGCGGTTTTGGCGGTTGTACCATAAATTTAATTAAAAAAGGAAGCGAAGAAGCAATAAAAACA
AAACTTTCTAAATTATACATGGAGACTTTTGGAATAGAATTAAAAGCTTACGATGTAAAAATAGGAAACG
GAACATCACTTTATACCAGCAAATAA
>Scaffold_153;HRSCAF=192_227 # 190479 # 191099 # -1 # ID=1_227;partial=00;start_type=ATG;rbs_motif=TAA;rbs_spacer=3bp;gc_cont=0.337
ATGAATGACATTTTAATACATAAAACGAATGCTTTTTTTCAAGAAACTTTTGGTTCATCGCCAGAAAAAA
TAGTCCTTTCGCCAGGAAGAATCAACATTATTGGCGAACATATAGATTATAACGATGGCTATGTTTTGCC
TGCGGCAATCGATAAAATCATCTGCTTTGCTTTCGAAAAAAATAATACAGGAACTTCAAAAATAATTGCT
ATCGATTTTGAGGATGAATTCGAAATTAATTTAAGCGATACGGTTGCATTAGACGAAAAAGTTTGGACTA
ATTATTTGCGAGGCGTTATCAATCAATTGAAAATTAACGGTTTTGTTTTTGAAGGTTTTAATTGCGTTTT
TAGCAGTAATATTCCTGTGGGTTCTGGATTGTCGTCTTCGGCAGCGCTAGAATGTGGTTTTTTGTATGGC
ATTAATGTACTGTTTAATTTGGGCATAAAACCAATTGATATTGCCTTGATGGGACAAAAATCAGAGCATT
GGGTTGGTATTAATTGCGGAATTATGGATCAGTTTTCGAGCGTCATGGGACAAGAAAACAAGGTTATAAA
AATTGATTGTAGAACTTTAGAATTTGAATACCACGAGGCTAATTTAGTGATTATTCGGTAG
>Scaffold_153;HRSCAF=192_228 # 191121 # 191342 # -1 # ID=1_228;partial=00;start_type=ATG;rbs_motif=TAA;rbs_spacer=9bp;gc_cont=0.320
ATGTTGGTTTACACGAATCAACCAGCAGTTCACATTTATGTAGGAGGAAATTGTTTTGATCAAATTAAGG
GAAAAGAAAAAGCGAATTATCATGCGTTAAGTGGCATTTGTTTTGAAACTCAAAATTTTCCGGATGCTCC
TAATCACAATCATTTTCCTAGTTCGATTTTGAGAAAAGGAGAAACCTATTCACACCAAACGATTTATAAA
TTTAAAGTTTAA
>Scaffold_153;HRSCAF=192_229 # 191300 # 192154 # -1 # ID=1_229;partial=00;start_type=ATG;rbs_motif=AAAA;rbs_spacer=6bp;gc_cont=0.343
ATGTCAAATTTCACAGAAAAACCAATCGGAAAATTATTTGGATTGTTGCCAGATGGTGCAGCGGTTCAGC
ATTACACATTAACCAATAAAAAAGGAATGCAACTGAGGGTTGTCAATTTTGGAGCCACTATTACTTCCTT
AGAAATACCATTAAAAGACGGTAAAATGGTAGATGTTGTTTTAGGGTTTGACAATTTAGAAGCTTACTTA
AAATCATTCGAATTAGAAGGAGCACCTTATTTTGGGGCTACCGTTGGTCGATTTGCAGGTAGAATTAACA
ATGGAACTTTTAACCTGAACGGCGAAAGTTTTCAGCTAAATAAAAACAACAACAATCATTCGCTTCACGG
AGGAAATTGTGGATTTAGTCAAAAAAAATGGAATCTTGTAAGCATAAATCTCGATAACAATCCGTCGGTA
ACCTTGGAGTACCTTAGTTTGGATGGCGAGGAGCATTATCCAGGAGCATTATCCGTTCAATTAACCTATA
CTTTGTCTGAAGAAAATGAACTGATTATAGAATATAAGGCAACGACAACTAAAGACACGATAGTAAATTT
AACACACCACAGTTATTTTAATCTTGACGGACATGCGAAAGACATTGTCAATCAGAAATTATTTGTCAAT
GCAACAAAAATATTGGAGACAAATAATGAAAATATTCCAACAGGAAAACACCTAGATTTAAACAATCATT
CTTTTGATTTTTCTTTGCCAAGGGAATGCCCTAAGAAAATTGACAACACATTTGTTTTGGATGATAAAAA
GGAATTAGCTGCATCTCTTTTTAGCGAGAATAATGATTTAAAATGTTGGTTTACACGAATCAACCAGCAG
TTCACATTTATGTAG
>Scaffold_153;HRSCAF=192_230 # 192242 # 193246 # 1 # ID=1_230;partial=00;start_type=ATG;rbs_motif=AAAAA;rbs_spacer=5bp;gc_cont=0.288
ATGAATATGAAAATTATTTCTATCCAAAATAATCTTGGAATTCCTAAATACAGACAAATTATTTCCTCGG
TTGAAAATGCCATTGAAAATGAAAAACTAAAAAAAGACGAAAAATTACCATCAATAAATAAAGTTTGCCT
AGAATTTTCATTATCACGTGATACCGTTATGCAAGCTTACGAAGAATTAAAAAAAAGAGGCATTATTTAT
GCTATTCTTGGCAAAGGTTTTTATGTAAAAAGTACGGAAATTAAAATAAAACAAAAAATATTTCTATTGT
TTGAGGAGTTGAATATTTTTAAAGAAGATCTTTATAATTCCTTTTTAGATAATATTGGAAAAAACGCTCA
AATAGATATTTTTTTCCATCATTTTAACAGCCAAGTTTTCAAAAAACTAATCCATGACAGTAATGGAAAT
TATACCAAATACATCATAATGCCTGCTAATTTAACCGAAGCTGCCTCAATTATAAAAACCCTACCAGTTA
ATGAAGTCTATATATTAGATCAAACGAATTTAGACCTCGAAACCTATCCCGCAGTATATCAAAATCACAA
AAAGGACATTTATGAAGCTTTGCTAAAAGGAAAGCACAATCTAACAAAATACAGAAAACTAATTTTAATC
TTTCCCGGATTTAGAGAACCCTTAGGAATGAAAGAAGGATTCGAAAAATTTTGTGTTGATTTTTCTTTAG
AGTATGAAATAATTACCGAATTTAACAGTCGAGAAATTAAAATTGGAGAAGTATACATTATACCAAACGA
CAGAGATTTAGTAAGTGTAATCGAAAAGTCGAAACTCAAAAACTTAAAACTTGGTCAAGATTTCGGAATT
ATTTCTTATAATGAAACCCCATTAAAAAAAGTGGTAGAAAATGGCATCACAACCATTTCAACTGATTTTA
AAGCCATGGGAAAACTGATGGCTAAAATGGTTTTAGAAGGAAACAATGAACAAGTAGAAAACAAGTGCGC
CTTGATTTTGAGAAATTCTTTGTAA
>Scaffold_153;HRSCAF=192_231 # 193581 # 194087 # 1 # ID=1_231;partial=00;start_type=ATG;rbs_motif=TAA;rbs_spacer=12bp;gc_cont=0.327
ATGCAACAAAATGAATACTTAACAGTAAAAGAAATTAGCATCAAATATGACATGGGTGCTAGAAATGTTA
GAAAAATAATTAGCAAACTAACAGTGAGTTGTAGCGAAGCTACACTTTACAAAAATAAAAATGGAGAATG
GCAAGTACATCATTTGCTAGTTCCAAAGTTTAAACCTCAACGAATAAGAAAGAATAAATACTATGCGCTA
AGCATCGACCCATGTACTGATTATTCAGTAGCTGACATTGATATAGTGATGAGGTTTGCCTATCAGCAAA
TGGGTAATGATATACTAGAAATCAACTATGTGGTGGAGCAAAAGAAAAGCAACAACCGAAATCATTTACA
TTGTTATGTCAAATGCTCGAACAAGAAAAAACTACTCGATTGCTTTAAACTTGGGTTCAGTAGAATAAGT
TATCACGAAAGCGTGATTTTTGACCTAAATGGCTGGAAGGACTACATAATGAAAGACGGTAGTCAAATAA
TAACATTAAAAAATTAA
>Scaffold_153;HRSCAF=192_232 # 194140 # 195012 # 1 # ID=1_232;partial=00;start_type=ATG;rbs_motif=AATAA;rbs_spacer=14bp;gc_cont=0.332
ATGACAGAGCGCAATATTTTCAGAGGAGTGAATTCAATAAAATTTAACCAAAGATTTAAAGAAGATAAGG
ATTGTTTAGAATATTTATCTGAGATAAAATGGCTTAGTGGCTATAATTGTAAACGATGTAATAATGATAA
ATTTGGGAAAGGAAAAAACATCCATAACCGACGTTGTACCAAGTGCCGATATGATGAAAGTCCAACAGCA
GGAACTATGTTTGAAAAGCTTAAATTTTCAATACTAATAGCCTTTCATATTGTTTTCAAAATAAGTACGA
AGAAAAAAGGGATGTCTTCTTTAGAATTAAGTAATGAATTTGAACTTCGACAAATGACCTGCTGGGCATT
CAAACAAAAACTACAGCAAGTAATGAAGAGCAGTCTAAAAAGCCCATTAACAGGGGTTATTCACGTTGAT
GAGTTTGTGATTGGAGGTCCAGAAGAAGGTAAAAAAGGAAGGAGTAAAGGGTTGAAAAAATTAATTGTCT
TGGCTGTTGAAATTTTAGAAGATGGTGTTGGTCGAGCTTACGCTGAGGCTATTGAACATTCTTCGGCAAT
AGAATTAGGTGCTTTCTTAACCAAATATGTTTCAAGCGAAGCGGAAGTAGTTTCGGATAAATGGAAAGGT
TACACACCTTTAAAAAAGGAGTTTAAAAATTTGAAACAAGTTGCATCAGAAGATGGAAAGAACTTTAAAG
AGCTACATATACACATAATGAATATAAAAGGATGGCTCCGAGGAATTCATCACCATTGCAGTAAAGACCG
TATGCAAAATTATCTTGATGAATACCATTTTAGATACAACAGAAGGTCAAATATGGATACAATATTCGAT
GTGTTAATAAGAAAGATGGTGAATTGTAAATAA
>Scaffold_153;HRSCAF=192_233 # 195068 # 195280 # 1 # ID=1_233;partial=00;start_type=ATG;rbs_motif=None;rbs_spacer=None;gc_cont=0.272
ATGATAGAAATTAACGATTTTAAATACAATCCTACTCTTCGTAAGATGTTGGTAAATTACTGTATAAGAA
CTTATGAAGAGGATGCAATTTTAGATGATTGGCATTTAATACAGGAATACAATCTTTTGAAAAAAAATAA
CGAACTCCATTTTCTTTTTGATGAGGAGTATCTAATCAATTATCTAAAAGATGGAAACAATAACAATGGA
TGA
>Scaffold_153;HRSCAF=192_234 # 195258 # 195419 # 1 # ID=1_234;partial=00;start_type=ATG;rbs_motif=TAA;rbs_spacer=3bp;gc_cont=0.333
ATGGAAACAATAACAATGGATGACAAAATCAGGTTAAAACAAATGCAAATTCAGATTGAAAATGAACCTC
AGCGAAAACAAGGGTTACAAAAGCAGTTACAGAAGTTGCAACTCGAAAAAGAGATTGAAGGAATTCGAAA
AAGAATAGAACAATTGGGATGA
>Scaffold_153;HRSCAF=192_235 # 195726 # 196322 # -1 # ID=1_235;partial=00;start_type=ATG;rbs_motif=TAA;rbs_spacer=5bp;gc_cont=0.363
ATGTCAAAAGTAAAATACATCCGAGTTTCAACCGAAGAACAAAACACAGGTCGACAAGAAGTAAACGCCA
AAGAATTCACAAAAATCTACATCGATAAAACATCGGGAGCAATCCAATTCATCGAACGAAAAGAAGCTAA
GAAACTTTTAGCAGACATCGAAACTGGAATCGTTACCGAAATTCACATCGCATCAATCGACCGTCTTGGT
AGAAACATCATCGATATTTTGACAATGGTAGAATTTTTCAACGAAAAATCTATAAAACTTTTTGTAGAGA
ATATCGGAATGTTTTCGCTAATCGACAACAAAACGAATCCAAGCTTTAAAATGATTGTAAGTGTTTTGGG
GAACGTTGCCGAAATGGAACGTAATAATATGTTAGAACGCCAACGACAAGGAATCGAGCTAGCCAAAGCC
AAAGGCACATATACTGGTCGCCTGTACGGAACAAAAATGACCAACGAAGAAATTCTTATCAAATACAAGT
CAGTTGTCCGTGAATTAAAAAATGGCGAATCTCTTAGAAGAGCTTCAAAAATAGGCGGTTGTAGCTTAGG
AACTGCACAGAAAATTCAAAAAATTATTACAGCATAA
>Scaffold_153;HRSCAF=192_236 # 196453 # 196722 # -1 # ID=1_236;partial=00;start_type=ATG;rbs_motif=TAAAAA;rbs_spacer=10bp;gc_cont=0.289
ATGACTTCAAAGAATAGGGAAAATATTAATGACGAAGCTGAAAATGAAGAATCTATCTACCTAAAAAAAA
TAGGCGAAAGATTAAGATATTTCAGAAAGAAAGCTGGTTACACAAATTCTGAGTACTTTGCTTATGAAAA
TAATATAAGCAGACCACAATACGGAAAGTATGAAGCTGGTGCAAATATCCAACTAAATACACTTATAAGG
ATTCTAAAGTTAATGAATGTTACATTAGAAGAATTTTTCACAGGTTTTAATGAATATTAG
>Scaffold_153;HRSCAF=192_237 # 196756 # 197223 # 1 # ID=1_237;partial=00;start_type=ATG;rbs_motif=AAA;rbs_spacer=8bp;gc_cont=0.267
ATGTCTTCAAATTATGTAACTCTAAATAAAGAGACTCTATATTTAGATATTTTTTTATATTTTTGTCAGG
ATTTTAAACTAATTAAAAAAATTAAAATGAAACAAGCCTTGAAAATTATAGGAATTATGTCGTTTGCCAT
ATTTCTTTTTGTAGCAATTGTATTAACAAAATTCAAAAACAGTATTGATGATGATTATAATAAAGACCAT
CCAAAAACACAAAACATTGAAGAATTAAAAGCATGGGCGCAAAAAGAAATCGTTCAAGATTATTGCGAAA
GATATGCGAAGGTCAAAAACATCAATAATGAAACTAATCAACAACGAGAACTAAGTCGTGTTGAGAATAG
TAGATTTGAATATGTACCGCAAAAAATTCGCAATGTAATTGAAGAAAACGACTTACCTGATAGTTATGCT
GATGAATTATATCATTACGTTGATGATGAAATAAATAAATGTCAGTAA
>Scaffold_153;HRSCAF=192_238 # 197307 # 197885 # 1 # ID=1_238;partial=00;start_type=ATG;rbs_motif=TAAA;rbs_spacer=9bp;gc_cont=0.306
ATGAAAAAAAATCTATTAATTGCATCGGTAGTTTTATTAACTATGTCAATGTTTATAGGGTGTTCAAGTG
ATTCAAATGACGATGCCAACAATTCCTCAAAATCGTCATTAAGCTTTACACTAAATAATGCACAATACGA
GCATGATTCCGCAATTTCTGAAATGTATTGGGAAAAAAGTACTACTACAACTACGAGTGTCAATGAGTTT
AAAATAGTCACATCCCCAAAAATAAAAGGAGTTCCTTGTGATTTTTTAGAAATACTTGTTTTGAGAATTA
GAACGACTGATAATGTATTAGTTGCAAATAAAACTTACGATTTATACACAGATAACATAGCTGCATATTT
ACCGCTAAATGACCCAGCTCTCTGCTATAAAGAAGTAAATTTATGGAGCAAAAGTGGAACATCAGGTAAA
GTAAAAATAACAAGTTTTGACGGAACGATTTTAAAAGGAGAATTTAGCATAAGTAATTTAACCAATGACA
ATGGATTACCATTAGGTTACTGTAATGGTACTAAAATAGTAGAGAAAATATTCAATATTACGAATGGTAC
ATTTACTGCAATTCCATAA
>Scaffold_153;HRSCAF=192_239 # 198345 # 198920 # -1 # ID=1_239;partial=00;start_type=TTG;rbs_motif=TAA;rbs_spacer=4bp;gc_cont=0.295
TTGAAAAAAAAACGTTGTGAGAGCGCTTTTCTAAATTCAAAAAAGGAATTGGATAAATTGTCACAATTAA
ATCAGGAACAATACATTGACTTATATTACGGTGACGCAAGTCATTTTAGTTTAGTGCCGAATGTTCCGTA
TGCTTGGCAAGCTGAAGGAGAACCTATTTTATTGCCTGCAATTCGGGGGAAAAGCGTAAGTGTTTTTGGT
TTAATGAATACATTGGGTAATTTGGTTTTTGATATTTTTGAAACAACAATAAATTCTGAAAAGATGATTG
TCTTTTTTGACAAATTTGTTGAGAATATAACTAAAAAAACAGTTGTGGTTTTGGATAACTCTTCGCTTCA
TACCAGTAAGAAATTCAAAGAAAAAATCAAAGAATGGGAAGAGTTAGATTTACTTATTTATTTTATTCCA
CCTTACTCGCCAGAATTGAACTTAATTGAAATCTTGTGGAGATTTGTTAAATATAAATGGTTAAAATTTG
AGGCTTATACTTCATTTGAAAATTTAAAATTGAACCTAAATGATGTTTTGAATGGGTTTGGAACAAAATG
TATTATTAATTTTTAG
>Scaffold_153;HRSCAF=192_240 # 198943 # 199350 # -1 # ID=1_240;partial=00;start_type=ATG;rbs_motif=TAA;rbs_spacer=11bp;gc_cont=0.304
ATGAGATATGTAGAATTATTAGAGGAGGAAAAAAAAGTAGTGGATTATTTGTATAGAAACTCCCCTAATT
CGGTAGTCAGGGAGCGCTGTATGTTTCTAAAACTTTCTGTTGACAAAAAATCCATAATGGAAATTTCTAG
AATTATGAAGGTTGGAAGATTACGAGTAACATTGTTTTTTAATGCTTGGGAAATGGCTAAAACATTAAAA
GACAAACAGGAAACATTAGGCGTTAAAAAAGGTCGTGGCGCAAAATTAAAACTAAAAAAAGTAGCTGACC
TAATACCTGAACTAGTAAAGGAAAACAGTAGAAATTTGAATGTGGTTTTGGATATTTTAGAGCGAGAGCA
TCAAATAAAAATAACAAAACAAACACTCATAAATTTTTTAAAAGAGACTAAAATATAA
>Scaffold_153;HRSCAF=192_241 # 199572 # 201170 # 1 # ID=1_241;partial=00;start_type=ATG;rbs_motif=TAAAA;rbs_spacer=15bp;gc_cont=0.364
ATGGAAAACATAAACGTAATAATTTACAGTCGTGTAAGCACTGACGAACAAGCACAAAAAGGATTTAGTC
TTGACTACCAAGAACAAACATTGATGAGCCATTGCGAAAGAATGGGATACAATCTAGTTAAGTCATATAG
AGAAGACCACTCAGCTAAAAACTTCAAGAGACCCGAATGGACAAACTTGAAAGCATACGCAAAAGCTAAC
AAGAAAGCAATTCATAAAGTATTATTTGTCAAGTGGGATAGATTCTCACGTAACACAGAACAAGCTTTAA
CAGTCTTGCGAGAGTTCGATTCAATGGGAATTGAATTGAATGCTACGGAACAGTATTTAGATATGTCCAA
TTCAGACAACAAAATGGTACTTTCAATTTATCTAACAGCTGGAGAGGTCGAAAGAGATAAAATTTCAAGC
CGAACGATTAGCGGAACATACCAAGCAAAGAAAGAGGGTTATTTTACAGGAAAAGCACCGTATGGATATG
ACAACTTTCGAGATGAATCCAAAAAATCAACATTGAAACCAAACCAATTTTCTTTTTTCGTTAAAAAAGC
ATTTGTTGAGGTTGCAATGAATATTGAATCAGTTGAAACGATTCGCAAGAAACTCAAACAAGAAGGAATG
AAGCTTGAAAAAAGTGCTTTTAGCGAGTTGCTTAAAAACGTAGTATACATAGGTAAGATTAAAGTTCCTG
AATTCAAAAAGGAATCCGCAATGGAGGTAAAAGGCAAACATGAAGCTTTGATAGACTTGGACACATTCAA
CAAAGTACAAGCTATCTTCAAAGGTAAAAGATGGCACGGAACAAAACCAGCACACAAAAACCTAGACTTT
CCACTACGTGATTTTCTAACGTGCGAGGTTTGCGGTCACCAAATTACAGGTAGTCACTCAAAGGGCAGAA
GCAAAAAATATCCTTATTACCATTGTAGAAATAAGTGTGAAACTAGAGTTTCAGTCGATGAAGCTCATAA
CAGAATAGGAAGCATTCTTTTCAACTTACAAATAAATGAAAATATTAAAGATTTGTTCTCAGATATTTTA
AAGGATTCTGAATCTCAAATAAACGGAGATAGAACCATTCAACTTCAAAACAAAATTGAACTTCAAAAGG
TTTTAAAATCCAAAATCGAAGATACAGAAGACTTACTTTTAAGCAAGGACATCAATAAAGAAAGATTCAA
TAGTATCATTGAACGTATCAACGGACAGCTTAATGACGTCAATAATGAAATCGAAATACTTAGCAAGAGA
ACGGATTCAATCAAAACATACGTTGATTCAGGACTAGAGTTACTCACAAAATTAGATATAATGTTTGCTA
ATGGCGATTATGATGGAAAAAGAATAGTAGCGGGTTCAATATTTACTCAAAAGCTGATTTTCGGAAATGA
TGATTGTCGAACCGCTAAAGTGAATGAGGTCGTTGAGGTTTTGACTAGGAATAACAAGGGTTCGGAAGGT
TATAAAAAAGAAAAGCCGTCATTTCTGACAGCTTTTCCGCTTACGTACCCGGAGCCGGAGTCGAACCGGC
ACGGTTTCCCACAGGTGTTTGAGACCAGCGCGTCTACCAATTCCGCCATCCGGGCTTAG
>Scaffold_153;HRSCAF=192_242 # 201460 # 202401 # 1 # ID=1_242;partial=00;start_type=ATG;rbs_motif=TAAAAA;rbs_spacer=10bp;gc_cont=0.368
ATGTCACACTTAGAGCCAGAAGCTAAAATTTTTGCGTGTTCACAAAGTGTTTACCTCGCAGAAAAAATAG
CCAAGGAATACGGAATTCCATTGGGTAAGGTTACCATGTCGAAATATAGCGATGGCGAATTTCAGCCATC
TTATGAAGAGTCGATTAGAGGTTTGCGTGTGTTTATCGTTTGTTCTACTTTTCCAAGTTCTGACAATTTA
ATGGAATTATTACTGATGATTGATGCTGCAAAACGGGCTTCGGCCAGACACATAACAGCAGTAATCCCTT
ATTTTGGTTGGGCAAGACAAGACAGAAAAGATAAGCCAAGAGTTCCGATTGGAGCTAAATTAGTAGCTAA
ATTATTAGAAACTGCTGGTGCAACTAGAATGATGACTATGGATTTGCACGCAGACCAAATTCAAGGATTC
TTTGAAAAACCAGTTGACCATCTTTTTGCTTCGACAATATTTTTGCCGTATGTAGAAAGTCTAAATCTTG
ATAATTTAATGATTGCATCCCCAGATATGGGTGGTTCTAAAAGAGCTTATGCTTATTCTAAGTTTTTAAA
TTCAGAAGTGGTCATTTGTTATAAGCAGCGAAAAGCGGCTAATGTTATCGAAACAATGGAGTTGATTGGA
GAAGTAAAAGGCAAAAATGTAATTCTTGTAGATGATATGATTGATACAGGAGGCACATTGGCAAGAGCCG
CCGATTTAATGATGGAAAAAGGCGCACTAAGCGTTAGAGCTATATGTACACACCCGATATTATCTGGTGG
GGCATACGAAAAAATAGAAAATTCGAAATTACTCGAATTGATAGTAACCGATTCTATTCCTTTAAAACAA
GCATCAAACAAAATTAGAGTGGTAAGTTGTGCGCCTCTTTTTGCAGAAGTTATGCAAATGGTACAGAATA
ATAATTCCATTAGCGGAAAGTTTTTAATGTAA
>Scaffold_153;HRSCAF=192_243 # 202576 # 203184 # 1 # ID=1_243;partial=00;start_type=ATG;rbs_motif=TAAA;rbs_spacer=8bp;gc_cont=0.369
ATGAAATCGATTACAATTAAAGGATCAGAAAGAGAAAGCGTGGGCAAAGTTGCTACTAAGGCCTTACGTA
ATGCTGGAGCGGTTCCTTGCGTGTTATACGGAGGAAATCAACCAGTACATTTTTCGGCAGACGAAAGAGC
ATTCAAAACATTGGTTTATACTCCAAACGCACACACAGTTGTGATTGATCTTGGCGAAAAAACATTCAAT
GCTGTTTTACAAGACATTCAGGTTCACCCCGTGACTGATAAAATTTTACACATTGACTTCTTTCAATTAT
TTGATGACAAAGAAATCACTATGGAAGTTCCAGTAAAAATTACTGGTGTTTCGCCTGGTGTTTTATTAGG
TGGTGATTTACGCTTAAATACTCGTAGATTAAAAGTAAAAGCTTTGCCAAAAAATCTTCCAGATAATATC
GAAGCTAATATTTCTGAACTTCAAATGGGGAACAAATTGTATGTAACGAAATTGGTTTCGGACAAATACA
AATTATTGCACCCAGACAATACTGTTGTTTGTCAGGTAAGAATTTCTCGTGCGGCTATGAAAGCAGCTCA
AGAAGCAGCAAAAGCAGCAAAAGCACCAGCAGGAAAAAAGAAAAAATAA
>Scaffold_153;HRSCAF=192_244 # 203330 # 203956 # 1 # ID=1_244;partial=00;start_type=ATG;rbs_motif=None;rbs_spacer=None;gc_cont=0.344
ATGATAAAATGGATAAAAAACCTGTTTTCATCAACAAAAACAGAAGACAATACAGCATACATGAAGAAAT
TTTTAATCGTCGGACTGGGTAACATTGGCGCCGAATATGCAAATACCCGACACAATATTGGTTTTAAAAT
CGTTGATTTTTTTGCCAAAAAAGAAGGAGTTACCTTCGAAACCGCAAAACTAGGTTCGCTTGCCGAATAC
AAATATAAAGGAAGAACTTTTTTTCTGTTGAAACCCAATACGTATATGAATTTAAGCGGAAAAGCCGTAA
AATATTGGATGACAACAGCAAATATTCCGCTCGAAAACATCATGATTATTACCGATGATTTAAACCTCCC
TTTTGGAACTATCCGCATGAAGCCAAAAGGAAGTGACGGAGGTCACAATGGTTTAAAAAACATTAACTTA
ATTTTGAATACCACGAATTACACCCGATTTAGATTTGGCATCAGCGACGAATTCAAAAAAGGAAAACAAA
TAGATTATGTACTTAGCGATTGGGCTGATGATGAAAAAACAAAACTTTCAGAACGACTAGAATTAAGTGC
TGAAATCATAAAATCATTTGTCACTTCAGGACTGGAAAATACCATGACCACTTTTAACGGAAAATAA
>Scaffold_153;HRSCAF=192_245 # 204020 # 206050 # 1 # ID=1_245;partial=00;start_type=ATG;rbs_motif=None;rbs_spacer=None;gc_cont=0.366
ATGAGAAGCACTTTTAACATTCCTAATTTATTTGTCGTAATTTGTTTGTTTACCCTAAACTTGGTGTATT
GCCAAGACACAAATACTTTATTTGGAAAACAAAAGCACACAGAAAACGGCACTCAAAATAAGGAATTCAT
TAGATGTGCCACGACAGAATACGAAAAATTTCTGCAAGAAATAAATCCTAAGAGAATGACTGACTCTCAG
TTTGAATCTTGGGTAACGCCATTAGTCAAGCATTATCAATCGATGCGAACTTCTTCTCAAAGTGGCGGAA
TAATAACCATTCCTGTTGTTGTGCATGTGATACACAGCGGACAAACTATTGGAACGGCATCTAATATTAC
TGACACTCAAGTACAATCTCAGATTAAAGTATTGAATCAGGATTTTAGAAAAATGCTAGGAACACCTGGT
TACAACACAAATCCAATTGGAGCCGATATTCAAATTGAATTTGCTCTTGCTCTACAAGATCCCAATGGAA
ACCCAACAAACGGAATTGACAGGGTAAGTTTTTGTCAAGAAAATTGGTCCGAGACAGAATTTGATTTAAA
GGTAAAACCAGCAACCATTTGGAATCCTACGTTATATATGAATATGTGGACTACTAAATTAACTGACAAC
ACCATTTTGGGGTACGCCCAATTTCCTGACGCTTCTAGCTTAGCTGGTCTTGATGCAACAGGTGGAAACT
CGAATTCTGACGGAGTTGTTGCTAAGTATACCGCGTTTGGAAGTATTAAGGACAATGATGGAACTTTTTT
ATTAGACCTAACTTATAATAGAGGAAGAACAATGACTCACGAAGTAGGTCATTGGTTGGGATTAAGGCAT
ATTTGGGGTGATGCCACTTGTGGCGATGACTTTTGTGCAGACACTCCTGTGCATCACGACGCTAATCGTG
GCTGTCCTACGGTTGCAAATTGTGATAATAATGGAAACGAAATGGTCGAAAACTATATGGATTATACAGA
TGACGTTTGTATGAACATTTTTACCCAAAATCAAAAGGATAGAATAACTGCCGTTATGAATAATTCTCCT
AGAAGAAAAGAGTTAAAAACTTCAACAAAAAGTACTCCGCTGAGTTTGTTTGCCAATGATGCCGAAGTAA
AAATTGAATCAAGTTGTCCATTACCTGCTTGTGGAGCTACTCCCAACCAAACAATTCAAAAAATAACCAT
TTACAATAGAGGAACAAACAGATTAACTACTGCAACCCTAATGTACAATATCAATGGAGGTGCTAACACG
ACTTATAATTGGACTGGAAATTTAGCAACAAACGAATTAAATACTTTTGATGTGCAAATCAATTCGGTTA
CAGACGGAACAATACATGCTGAAATCATTAAAGCTAATGGCGTAACAGATCAAAGGAATACCAACAACAC
CGCATCTGGAACATTTACACTACCGGGAGTACCAACAAATTACACCAGTAATGAATTTGTGTTTAGATTG
CAACAAGATAACTTTGGGAGCGAAACTACTTGGAATCTAAAAGATGATTCGGGAACAATTTTATACAAAG
GAGGGCCGTATACAGACGCAACACCAATACCCGCTTTACTTACTCAAAACTGGACACTTGCTAACAATCA
ATGCTATGTTTTTACAATAAATGATACCGAAGGCGACGGAATATGTTGCGATGGTGGCAACGGTTTTTAT
AACATTAAATCCGCTGACGGAACTATTACAGTAGCCTCTGGCGCCACATTTTCAACAACCGAAACCAAAA
CTTTTAGTGTCAATTTAGAAGAGCCTGTAGTGGCAGACTCTAATGATTTTTATATCTATCCAAATCCTGT
AAATGATCTTTTAAACATTAAAACACCTAGTCATTCAGGTTTTTTAAACAGGTATAAAATTAGCACTGTT
TTAGGGCAAATAATTCTAACCAAAACGGTATTTACCGAAAAGGAACTCTCCGTAAACACTTCCTCTTTGA
GTAGTGGCGTCTATTTTATTTCCATAGAAAAAGGAGATAGAAAGAAAACATTACGATTTATTAAAAAATA
A
>Scaffold_153;HRSCAF=192_246 # 206040 # 206351 # -1 # ID=1_246;partial=00;start_type=ATG;rbs_motif=AAAA;rbs_spacer=15bp;gc_cont=0.260
ATGATTAATGATTTTTTTGGCTCCTATCCACTACAAGAGATGAGTAAATTTAATACTCCATTTCAAATTG
AAGAAATTTATAGTGTCGATTTTAACGATTATAAAGCAATTATTGATAAAATAGTCAAATTTTTTGCTGA
GAAAAAAAATTCAAAATTAGTTTCAAAATTGGATTTATTCCAAAAATGGGCTTACTGCTTATTTAAGACT
ACTTCAACTAGTTCTTTTACTTCTTCAACATTTACGAGCAAGTCTTCAAGGTTTTCTGTTTCTAAGATAA
GATATGAAAGCTCTAACAAAATTATTTTTTAA
>Scaffold_153;HRSCAF=192_247 # 206725 # 207060 # 1 # ID=1_247;partial=00;start_type=ATG;rbs_motif=TAAA;rbs_spacer=8bp;gc_cont=0.324
ATGGAATACGACATCAGAACAATACTAGAGAAAATTATTTTACCCATCCAAGATGGTTGGAAGTTATCTA
AGTTAGATATAAGCGAAGAAAAGCTAGAAGTGCATGTTTATCTTTATTATGAGCCAAAAAAATATAAAAT
AGGCGATTTAGAATATGACCTTTATGATGATAGAGCGGAACGTAAATGGCGACATTTAGATTTATGGCAA
TACAAGACATTTATTTATTGTAATTTGCCAAGATACAAAGACAGCAATAACAAAGTAAAAACCATCGATG
TTCCTTGGGCAGAACCTTATGAGCGGATGACTTGGTTACTTGAAAAAAAACTTTAG
>Scaffold_153;HRSCAF=192_248 # 207138 # 207947 # 1 # ID=1_248;partial=00;start_type=ATG;rbs_motif=None;rbs_spacer=None;gc_cont=0.342
ATGCACAATTTTGTTGAACGAGGAATGAGTAAAAGAAGTGCCGATGATAGATATTATTATTTGAGTATTG
ATGAAAAATCAGTCTCAAGAGGACATGATTATTTTAGTATTCTATCGGAGGAATCTACAGGAGTAGTTAT
AGATGTTGTTGAGGGTAGAACCAAAGAAAGTGTTGACAAACTTTGCAACAAGCTCACTAAAGACCAGCGT
GATGAGGTAAAAACGATATGCACAGATATGTGGGATGCTTTTATATATGGAGCAAAAACACACTTCGAAA
AAGCGATTCATTGCCATGATAATTTTCATTTAGTAGGCTATCTCAACAAAGCCGTTGATAAAGTCCGAAG
AAGAGAAGTTCGTGAGGTAGAAGAATTAAAAAAGACAAAGTACATTTGGTTAAAAGACATCTCTAATATG
ACTGAAAAACAACGAATTATATTTGAATCCATCGACAAAGTGAATTATGAGGTCTCTAAAGCATGGAGAA
TAAAAGAGAATTTTAGAGACATACAATTTAGGCAGAAAACCAAAGAAAATGCTTTTTTAATACTAGCAAA
TTGGAGACGAAGTGCCCTTTATAGTAAGATTCCAGAAATAGTAGAAGTAGTAAAAATGTTCGACAGGCAT
TTTCAAGGAATATTAAATGCAATAGTAACAGGCTCTAATAATGCTAGAGCAGAAAGAATAAACGGAGCAA
TTGAAGAACTAAAACGAATAGGACGTGGGTACAGAAATAAGCAAAATTTCAGAACCGCTATCCTATTTTT
TCACGGAGACTTAAATGGCTTTTCACACAAAACCCAGTAG
>Scaffold_153;HRSCAF=192_249 # 207988 # 208368 # 1 # ID=1_249;partial=00;start_type=ATG;rbs_motif=TAA;rbs_spacer=4bp;gc_cont=0.315
ATGGAAAGATATTTAAAGGAACATTCCTCAAAATGGCAGTCTAAATATTCGGAAGAATTTAAGAGATTTG
TTTGTAATGATTTTTTAACGGGAACTTTGACAAGAAGAGAGGTAGAAGACAAATATAATATTGGTCATTC
TCGAATTTCTTATTGGTTAAAAGACCTTGGATATGATTATTCTCAACCCAGTATCGTAGTTTTGCCAAGT
ATGGAAAATATTGAAAATAAAACACTGACATCCAAGGAGAAAGATCTTTTATTACAATTAAAAAAAGAAC
TTGAAGAGGCTCAGCTTTTAGCCGAAACCTATCGAAGAATGATAACCATAGCCGAACAGGAATTCAAAAT
AAAGATTGTAAAAAAGTCCAATACCAAGTGA
>Scaffold_153;HRSCAF=192_250 # 208365 # 209285 # 1 # ID=1_250;partial=00;start_type=GTG;rbs_motif=TAAAA;rbs_spacer=14bp;gc_cont=0.299
GTGATTCAAGAGATGAAACATAATTATCCCAAAGTTAGTTTAGGCAAATTTTGCCGATTACTTGGCGTTA
CTAGACAATCTTATTATCAATACTTTTGGCAACAAGAACAGCTTGTTTTTGAAGATGAACTAGTGATTTC
TGAAGTATTAAGAATAAGAAAAAATCATCGTCACATGGGAGGTAGAAAATTATATGAATTACTGCAACCC
TTCTTGTTAGAACATCAAATTAAGATGGGTAGAGACCGACTATTCGACGTTTTATCGGCTAATTATCTTT
TAGTTAAGCGTAGAAAAAAACAAACCATCACTACCAATTCATTTCATAGATTCAAGAAATATCCAAATCT
AATTAGAGATTTTATCCCTCGTTCTCCAAATCAATTATGGGTATGCGATATAACTTATTGGAGAATTAAA
GATACTTTTCTATACATTAGTTTTATTACTGATGCGTATTCCAAAAAAATAGTTGGCTATAATTTAGGCA
AGAGTTTAGAAACTTCAGAAACAATTCAGGCTTTAGAAATGGCAATTTTAAGTATTTCAAATGAAAGAAA
AGAATTAGAATTGATACATCATTCCGATAGAGGAACCCAATATTGTAGCAGTGAATACGTAAAACTTCTA
GAAGATAGCAAGATAGGAATTAGTATGACAGAAAACGGAAATCCTCTAGAAAATGCTATTGCAGAAAGGG
TTAATGGTATTATAAAGGAAGAATATTTAAATGATTATCAAGTTAATAATATAGAAGATGCCAAGGAATT
ATTGGATGCAGTAATCCAAATGTATAATAATGAAAGACCTCATATGAGTATAGGGAATCTCACACCAAAC
CACGTACATCAAAATAATATTAAAACAGAAAAATTATGGAAGAATTATTATATAAAAAGTCCTATTATTG
TAAACCAATAA
>Scaffold_153;HRSCAF=192_251 # 209592 # 211736 # 1 # ID=1_251;partial=00;start_type=ATG;rbs_motif=TAA;rbs_spacer=12bp;gc_cont=0.373
ATGAGATTCCTCGTCCCTCGGAATGACAAAACGGAGACGATTTTGCTTAACTTAATGACATGGAACGCTA
GCATGGGAACACTATCACTTAAATCGCATAATATGAAAAAAAATATTCTTGTTTCGATCAAAATAAGTCT
TGCTTTTTTTTGCTTGATAATCTGGAGCAACACCTCAGCTCAGAACAAAAAAACAGCAAGTAAAACTATA
TTTGGCAAAGCCGTTAAGATAGGAAATGTAAATCCAAATAATGGAAAAATTCGTTGTGCAACAGTAGAAT
ATGAGGAATTTCTCCAGAGAAAAAATTCAAAAAGAAGGACTAATGCCCAGTTTGAAAATTGGATAGCCCC
ATTAGTTGAAAAACGTAAAGCAATGCGAACCACTTCGCAAAGTGGTGGCATAATAACCATTCCCGTTGTT
GTTCATGTAATACACAGCGGTCAAGCCATCGGAACCGCGCCAAACATTACCGATGCTCAAGTACAATCGC
AGATTACTGTGCTAAACGAAGACTTTAGCACAATAGGACAGGGCTCTAGCGCAAACCCTGTCAACGTTGG
TGCAGCCACTAACATTCGATTTGCTCTAGCAAAACAAGATCCTAACGGAAATCCAACAAACGGAATCGAT
CGCGTAAGCTTTTGCCAAGAATCTTGGAGTCCTAATAACGACGATATTGAATTAAATGTAAAACCCGCTA
CGATTTGGGATCCTACACAATATTTAAATATATGGACGATTAATTTAGTCGACGATACTCTTGGTTATGC
TCAATTACCCGAAGCTTCAGGCTTAGGCGGTCTCGGTTCTGGTGGCAATTCAAATACTGATGGTGTGGTT
TGTCGTTATAGTGCTTTTGGTAGTAGTACCCATAACAACGGCTCTTTTTTATTGAATAATCCTTATGATA
AAGGAAGAACAATGACACATGAAGTGGGGCATTGGTTAGGATTAATACACATTTGGGGCGATAGCGCTTG
TGGCAATGATTTTTGTGCAGACACTCCTGTTCATCACGATGCTAATTATGGCTGCCCTACGGTGGCAAAT
TGCAACAATACTGGCAATGAAATGGTCGAAAACTATATGGATTATACAGATGATGCCTGTATGAATATTT
TTACCCAAAATCAAAAAGAAAGAATGGATGTCATTATAAATAATGCTGCCAGAAGAAAAGAGTTAATAAC
TTCGACAAAAAATACTCCTCTAACCTTGTTTGCCAATGATGCCGAAGTAAAGGTAGAAGCAAATTGTTCT
GATGTGGCTTGTTTTGCAGGTCAAAAAATTACAATTTACAATCGAGGAACAAACAATTTGACAGCAGCAA
CCTTAAATTACACAATAAATGGAGGAAGCAATACCTCTTATAATTGGGTTGGTAATTTAACAACCCATCA
ATCTGCGACTTTTATTTTACCTATAAATTCGCCAACAAGTGCAACCATTAATGTAAATATTACCTCTGTT
AACGGAGGTGCTGATGCAAGAAATACCAATAATACCGCAAGCGGAACCTTTATTCCACCAACTACAGCTC
CAAATTATACTTTCACTAATTTTATATTTAAATTACAACTCGATTTATTTGGCACTGAAACAACTTGGCT
TTTAAAAAATAGTTCTGGAACAATACTATTTAGTGGCGGTCCCTATCCTGATAAAAAAACATTACCCTTA
CCAAATGCACTAAGCTTTCCATGGACCTTAGCTAATAACGAATGCTATACTTTTATCATAAATGACGGTG
GCGTTGATGGAATTTGCTGTGGTGGCGGCAATGGCTCCTATTCTATCGAATCTAGCGATGGTTCCTCTAT
CATCAAATCAGGAGGTACTTTTAGTTTATATGAAACTACCCGTTTTACCACGAGCTCGCTAGGAGCTAAG
GCATTCGAGACCTCAAACGACATTTATCTGTATCCAAACCCTACAAAAGGGAAATTAAATATCCGTATTC
CAAGCAATTTTGATCTTCCAAACAGCTTTATTATAAGCAACAACTTGGGTCAAAAAATAAGCCAGAAAGT
GATTACGAAAGAAAATGATTTAACCATAAACACTTCGGATTTAAGTAATGGCATCTATTTTATTACTATC
GTAAAAGAGGGTCAGAAAAAAACCCTAAAGTTTATCAAGGAATAA
>Scaffold_153;HRSCAF=192_252 # 211834 # 212763 # 1 # ID=1_252;partial=00;start_type=TTG;rbs_motif=TAAAAA;rbs_spacer=8bp;gc_cont=0.320
TTGAAGATTTTTCATTCCATTAATGCCTTTAATACCACAAAAAAAACAATCCTTACCTTAGGAACCTTTG
ATGGCGTGCATATTGGTCATCGAAAAATTCTAGAAAAACTTACTCAAAACACAGAAAACGGAAAATATGA
AAGCCTAGTTCTTACCTTTTTCCCTCATCCAAGAATGGTTTTACAAGGAAAATCGGAAATAAAATTACTC
AACACACTCTCGGAAAAAATTGAATTGCTCGAAAAAATTGGAGTAGAGAATCTCGTCATTCATCCTTTTG
ATGCAATTTTTTCCAAACTAACCGCGCAGGAATTTGTTCAAACGGTTCTCGTAGACCAATTTAAAATCCA
TAAAATAATCATTGGTCACGATCATCGATTTGGAAGAAATCGCACCGCAAACATTGATGATTTAATCATT
TTTGGCAAACAATATGGTTTTGAAGTGGAACAAATTTCAGTTCAAGAAATAGATGATGTTTCGATTAGTT
CGACCAAAATTCGAACCGCATTAATGGAAGGAAATATGGCTTTGGCTAATGAATACCTTGGTTATGATTA
TTTTTTGAGTGGAATTATAGCCAAAGGAAAACAATTAGGAAGAACCCTTGGATTTCCAACAGCTAACTTA
CAAATTCAAGAAAATTACAAACTAATTCCTAAAAATGGAGTTTATGTTGTGAAAAGCGTCATCAATCAAA
AAATTGTTTTTGGGATGATGAATATTGGATATAATCCAACGGTAGATGGCGAAAATTTATCCATCGAAGT
CCATTATTTTGATTTTGCTGCTGATTTGTATAATCAAGAAATAAAAATCTACTTGCTCAAATACCTTCGC
CAAGAACAAAAATTTTCCTCGGTTGACTTGTTAAAAAAGCAATTAGAAAAAGATAAAAATACTGCTTTAG
AATTTCTGAAAAAACAATAA
>Scaffold_153;HRSCAF=192_253 # 212908 # 213345 # 1 # ID=1_253;partial=00;start_type=ATG;rbs_motif=TAA;rbs_spacer=11bp;gc_cont=0.299
ATGAGATTATCAAAAGAATTCACAAACGGTTTTATTATTTTCTTAGGAATTTCAATCTATTTTTTATTCA
TCAACTCAATTGGTTTTGGAGACAAAGTTTACCTTCGACTTTTTAACACCATTTTTGTATTATATGGAGT
GAACCGAACTATCTCCATGAATATTACTGAGGGTAAAAAAAATTTTGTTTCTAATGCCATTTCTGCAATG
AAAACATCTCTAATAGGTGTCTTTCTGAGTGTCTTTTGGTTACTTATTTACAGTTATTTAAAAGGTGGAG
ATTCCTATGTTGAATCGCTATCAAAAACCTTTTTATTTACAGGAAATCCATCAATAGTAACCTATTGTAT
TTGTTTATTGTTTGAAGGAATTGCATCCTCGGTATTAGTCACAATGCTATTAATGCTATATTGGAACGAT
CGCCATATTTCTGATTAA
>Scaffold_153;HRSCAF=192_254 # 213433 # 214518 # 1 # ID=1_254;partial=00;start_type=ATG;rbs_motif=AAAAA;rbs_spacer=9bp;gc_cont=0.413
ATGAGCATCACAAAACACGATTGGACAAAAGACGAAATTCTCGCAATATATAACAAGCCTATGATGGATT
TGCTCTATGAAGCAGCTACCGTTCATAGAGAACATCACGATCCAAATGTGGTACAAGTATCCACTTTATT
ATCCATAAAAACGGGTGGTTGCTCTGAAGATTGTGGCTATTGCCCACAAGCAAAACGCTACCACACTTCT
ATTAAAACCAATGATTTGATGACTGTAAACGAAGTCAAAGAGCAAGCCATTCAAGCTAAATCGAGTGGTT
CGTCACGCGTTTGTATGGGTGCTGCTTGGAGAAACGTAAAAGACGGTTCTGAATTTGACCAAGTACTCGA
AATGGTGCGTACCATTAATAAACTTGACATGGAAGTGTGTTGCACTCTTGGAATGATTACCGAAAATCAA
GCGCATCGACTTTCCGAGGCGGGTCTATATGCCTACAACCACAATATTGACACCTCTGAAGAATATTATA
AGGAAGTTATTTCGACTCGTGGTTTCGAGGATCGTTTAGAAACTATCAAAAATGTCCGAAAAACAAACAT
TACCGTTTGTAGTGGCGGAATCATCGGAATGGGAGAAAGCATCGAAGACCGAGCAGGCATGCTTGTAGCT
CTTTCTACGCTAGACCCACAACCGGAATCTGTACCCATAAACGCCTTAGTTCCTGTTGAAGGAACACCAC
TCGAAGAGGAAAAACCAGTAGAAATCTGGGAGATGATTCGAATGGTCGCAACAACCCGAATTGTGATGCC
TGAAACTCAAGTACGCCTTTCGGCAGGAAGAATAAATATGAGTAGAGAAGGTCAGGCAATGTGCTTTTTG
GCTGGTGCCAATTCTATTTTTTCGGGCGACAAACTTCTTACAACTCCCAATAATGATGTAAACGAAGACA
TGAAAATGTTTGAAGTTTTAGGATTGCAAAACCAACAACCTTTTGCCAAAGTAAATCAACGAAAAACAGT
TGAAGCAGCAGATTCAAAGTTTTCTTCACTTGGCGAAAAACCAAAATGGTCCCGACCTGGACACACTATT
GACAGGAATTTAGAAGCAAGCCTAAAAGGAAAATAA
>Scaffold_153;HRSCAF=192_255 # 214623 # 216893 # -1 # ID=1_255;partial=00;start_type=ATG;rbs_motif=None;rbs_spacer=None;gc_cont=0.376
ATGTTGTATTGCTGGATTGGGAATACTAGTAGCATTACTTATACTCTTCCAGGAGCATTTGATTATACTA
AATGGCATCATGTTGCGGCTGTAGGAAATAATATTTCCGGAACTCTTGCTATTTATTTAGACGGATTATT
AGTATCTTCCGTCTCTACTTCATTAGCTAGTTATAGTGCTTCGACTTTGTCTACTGCAAAGATAGGAAGC
GGTGTTTTTAATGACCCAGCTACATCCAATCCTTTTTCAGGGCAAATTATGAAAGTAGGAATGTATAACA
CGGCACTTTCTGCTGCTACAATTGCAAATTTAGCTGCCAGTCCTACTCTTTATACTGGATCTGAAGCAGG
TTTGATAGCAGGATATAATTTCTTTGACAGTTCAGGAACAACTTTGTCTAAACTACCCTCGGGTACCAAT
GGGACTTTAATCAACACTCCCACTTGGATTGATCCCTATACTTATTCTTGGACTAAAGCAGGAGATCCGA
CCTTTACAAAAACAACAAAAAACATTAGTGGTTTGCTTAATGGGAATTATACGGTAAGCGTATTGGGTAT
TGGGGCAAGTTGTCCTAAAACTACCAGTTTTTCATTAGCAACTGTAGTGGCAACTTGGAACGGATCTACT
TGGATAAACGGGCCACCTACAAGCGCAAAAGCAATTGAATTTACGGGATTATATCCTCCTACAATGGATG
TTGATATAGCGGGCTGCTCGTGTAAAGTTACGGGAAGCGCTGCCGTTACCATTAAATCGGGGCGTACAAT
GACAATAACTAACGAAGTTACTGTTTTAGGACCAAGCTTTTTAACTTTTGAGAATACTGCTAGCTTGATA
CAAACCAATGATGCTGCTGTAAATTCAGGGAATATAATCTATAAACGAAACACAACTTCGGTGCTTGGTT
CTGACTATACTTATTGGTCCTCACCAGTAGCAAATCAACAATTAATCAATGTGTCTCCTTCTTATGCATC
AGGCTTATTCTATTCTTATAATGACTTTGCCACTCCAGAAGACTGGAAGCCAGAGTCATCGTCAGTGGTA
ATGCAAATAGGAAAAGGTTATATTATCCGAGGACCGCAAACGATGTTGCCACCAAGTTTTTATGTTGCCA
CTTTTACAGGAGTTCCAAATAATGGATTAAAAACTATCGCAATTGGTCCAACTGGAACATCAAATTTATT
AGGAAATCCATATCCATCGGCTATAAAAGCGGATACGTTTTTATCTTTAAATTCTAGCGTAATCGAAGGC
ACTATTTATTTTTGGACTCACAATACAGCAATTCAATTAGCTACAAATATTACTGATGGTACTGCGGGTT
CTGGGGCTTTTGCCTACACTTCGAATGATTATGCATCTTATAATACAACTGGAGGTGTTGCAACTGGTAA
CTCTAAAAATGGGGTCGAACAAATAGCAAACAGACCCAACGGATATATTGCTGCGGGACAAGGTTTTTTT
ACAAGAAGTACGGTAATTGGAGGAACAGTACAATTCACAAATGCCATGCGGTTGTTGGGTACTTCAATCA
ATAATACCCAGTTTTTCAAAACGAAAAGTCCTAAATCAAAAACGGCTAATACCATCGAAAAAAATCGCAT
TTGGTTGAACTTGACCAATACTCAAGGGGCTTTTAAGCAAATGCTCGTGGGTTATATTACCGATGCTACA
AATGATTACGACAGTCGTTTTGATGGAGAAAGCCTTGATGGGAATGCGTTTGTCGATTTTTATAGTGTGA
ACCAAGATAGGAATCTAGTAATTCAAGGACGTGCTTTGCCATTCGATGAAAATGACGTCGTGCCGCTAGG
GTATAGTAGCACAATTGATGGAGAATTTACCATCAATATTGATGAAGTAGATGGTTTATTGGCGAATCAA
GCCGTATATCTTGAGGATAAATTAACGAACACAACGGTCGATTTGAAATCAAGTCCTTATACTTTTACAA
CAATAGCAGGAACTTTTAAGGATCGATTTGTATTGCGTTATGCCAATAGGTCTTTAGCAAACCCAGATTT
TAAACCAACAAGCAATAAGGTGTTAGTTTCTAATAAAAACAAGCAGATAAAAATTAATTCCTTTGCCGAA
ACGATAGACAAGGTTAGTATTTATGATTTGTTGGGAAAACAAATTTATCAAAAGAACAAGGTAAACAGCA
AAGAATTATCCATACTAGATTTAGGGTCTAGTCATCAGACTTTAGTGGTAAAAACGAGTTTACAAAACGG
AGAAACGGTTACTAATAAAATTATTTATTAG
>Scaffold_153;HRSCAF=192_256 # 217247 # 218041 # 1 # ID=1_256;partial=00;start_type=GTG;rbs_motif=AACAA;rbs_spacer=13bp;gc_cont=0.420
GTGGCGGCAATCTCGCTCTATTTTGGTAAAATCCCGACCGAACTAGATCCCGAACAAGTGCAGGACTATT
TGTTTTACCAACAGAAAAAATCCAAAACACCCTCTCAAACTTATTTTAAACACTGCGTTTATGGCCTTCG
GTTTTTACTTAAATCCGAAGGATTACCTTATGAATACCTGCGATTGCCCTCGATAAAACACGAGAAAAAA
CTTCCCGTGGTACTTAGTAAGGAAGAAGTTTGGGCTATGCTTCAAAGTGCCAAACTACTCAAACACAAAA
TTCTCATTGGTTTACTTTATGGCTGTGGACTTCGTTGTATGGAAGCCAGAAATGTTCGTTTACAGGATTT
GGATTTCGATAGAAAACAACTCAAAGTCGTTCAAGGCAAAGGTAAAAAAGACCGCTATGTTCCGCTTTCG
GTGCATTTAATCCGAGGTTTAAAAAAATATATCGAAGCCGAAAAATCCCAAGATTATCTCTTCAATGGTC
AACCTATCGAAAGGGCTGGAGGCGATTTTGATTCACGGTATTCCCAGCGTGGCGTGCAATGGGCAGTTAG
ACAAGTTGCCAAAGCGGCAGGTGTGAAAAAAGAAGTACATACCCACACGCTTCGGCACAGCTATGCCACG
CATTTGCTCGAAGACGGTATGGATATTATGACCCTTAAAGATCTTTTAGGACATCAAAATATCGAAACCA
CGATGGAATATCTGCACATTGCCCAACTCGAGAGTCAGCGCATTTTTAGTCCACTCGATACTCTTTTTGC
AAAATGCAGCCGCTCTTTGAAGTAG
>Scaffold_153;HRSCAF=192_257 # 218020 # 219168 # 1 # ID=1_257;partial=00;start_type=ATG;rbs_motif=None;rbs_spacer=None;gc_cont=0.417
ATGCAGCCGCTCTTTGAAGTAGCCGATGTACTGCGAAAAATTGGTTCCAAAATCGAAAACTATGGATTGA
ATACTTGGCAACTCCGCACGCTTTCTGCCATAAAAAAATGCAGAACCGCAGAACTAGGTGGTCATATAGA
TGCTTGCGATAGTTGTGGCAATCTCTCCATAAGCTATAACTCTTGCCGCAATCGGCATTGCCCAAAGTGT
CAGGGTAAAAACAGGGAAGATTGGATAGCCAAAAGAGAAACGGAACTCTTACCAGTACCTTATTTCCACG
TAGTTTTCACTTTGCCCGAGGCAATCAATTCTTTGGCGATGCACCAGTCCAAAATCGTGTACGATACCTT
GTTTGAAGCCTCTTGGGAAACGCTACAACAATTTGGAAAATCCAAAGAAATGCAAATGGGAATGATTGCC
GTTTTGCACACTTGGGGGCAGCAATTGAGTTTGCATCCACACCTGCATTGCATTGTGCCAGGAGGCGGAG
TGGATAAAAATGGAATTTGGAAAAACAGCCGACTCGATGGCAAGTTTCTGTTTTCGGTAAAGGCATTATC
CAAGGTTTTTAGGGCTAAATATTGTGAAAAGCTAAAAACAAAAAATCCGATTGGTTATGAGCAAATCCGT
CAGGATTTATGGCAAAAACCGTGGGTGGTATTTGCCAAGAAACCTTTTGGAAATCCGAAATCGGTGGTGG
AATATTTAGGAAGATATACCCACAAAATTGCTATTAGCAACCATCGAATCAAAGATATTAGTGACCAAAA
CGTCACTTTTGATTATAAGAATTATCGAATGGCGGGAGTCAAAAAACAAATGACACTCACCCATCAGGAG
TTTATCAGGCGGTTTGCCTTGCATATTTTGCCCAAAGGTTTTGTAAAAATCCGCCATCATGGTTTTTTGA
GTAGCACTTGGAAACGTCAAAAATTGAGGCTTTTACAGGAGAAACTTCTAGTTAAGGTCTTGGAAAAAGC
AGAAAAGAAACCCTTTTTACCAAAGTGCCCTTGTTGTAAAACGGGTAATTTGCATCGAATTGTGGTTTTG
ACCAGCGTGGTCCGCCTGCTTGGTATCTTGGCAGTGGCCAAAACCCGATTCCCCGTGAAAGTTAATTTTA
TGGGTAAGGGATTTTATGCCCATAAGTGA
>Scaffold_153;HRSCAF=192_258 # 219330 # 221159 # -1 # ID=1_258;partial=00;start_type=ATG;rbs_motif=AACAA;rbs_spacer=10bp;gc_cont=0.422
ATGATGGTTTTGCTACTTTATTTAACACCTTTAATTTCGTTTGGTCAATCACAAACATTTACTACTCCGG
GGACATCTACATTTACAGTTCCTTGCGGAGTAACCTCTATTACCGTAGAAGCTTGGGGAGCAGGTGGAGC
GGGAGGAGGTTCAACAGCTAATAATGTTAAAGGCGGCGGCGGCGGAGCTGGAGGAACTTATGTTTCTTCT
ACTTTTACAGGTCTTTCAGCTGGTCAAACATTCAATTTATATGTAGGGAAAACTACTGTTGGTATAAGTG
GTGCTGGAGCAACTGGCGAAGCATCATGGTTCAATACAACAGGGACACTATATGCTCAAGGCGGCGCAGG
AGGGGATGCTCCAAATGGGGGAAATGTTTTTGGAGGGATAGGTTCTACGGCTTTAAGTATTGGAACAATT
AAGATTGCTGGGGCTAATGGATTGAACGGATCGGCTTCCATTGGGAATTCTGGAGGTGCTGGAGGAAACT
CTGGAGGTGCTGGAGGAGGATCAAGAACTACATTTGAAAATAATGGACAGTTTGGAGTTGCGCCTGGCGG
CGGCGGCGGCGGAGCTTTTATTACAAATAATACTGATCATTTAGGTGGTAATGGAGGGAGTGGTCAAATT
AAAATTACCTATACCTCTTCTCTTAAAAATTATTGTACTCCAAGTTATAATACAAATGTCGAACCGATAA
CCAATGTGACTTTTGCAGGAATTAACAATACTACAACAAACGCACTTGGGGGCTCTAGTTTAGAAAGTTT
CTGTATCACAGGATCAGTTATTCAAGGGTCCGCTTCAAATACGATTACTGTTCAGGGAAATACGGATGGA
AACTATACGGAATATATCAAAGTATATATAGATTGGGATCAAAATGGAGTGTTTGGAAATAATGCTAATG
AAAAATATGATTTAGGGACTATTACAAATTCAACAGGAGTGGATGGTATATTAGCTACGGGAAATATAGC
TGTTCCGTTAGCAGCTGTTATAGGGACCACGAGGATGAGGGTTGTAAAAACTTATAATTCTTCTGGAGTT
AATTCGAATGACCCGTGTTTTAGTGGTGGTGATTATGGTCAAGCTGAGGATTATGTGATAAATGTTGTAG
TACCACCAACCATTACAAGTTTTACCCCTACAAGTGGTTGTGCTAGTACAACTTCAGTAGTTATAACGGG
AACTAATTTTACGGGAGCCACCGCGGTCACTTTTGGTGGGACGAACGCCTTGTCCTTTACCGTAAATTCT
GCTACTCAAATTACAGCCATACCGGCAGCGGGAGCAACAGGAACAATCAAGGTCACAACTCTAGGAGGAA
CGGCCACTAGTACAACCAATTTCACTTTTAACCCAACTCTTACCGCTAGCGTGAGTATTGCGGCATCAGT
AAACTCTATTTGCACAGGAACTTCCGTTACTTTTACTGCAACACCCACCAATGGTGGGACAACACCTGCC
TATCAATGGAAGTTAAATGGTGCAAATGTTGGCACAAACTCCTCAACTTACACTAACGCAACATTGGCAA
ACGGAGATAGTGTAGCCTGTGTTATGACATCTAATGCATCTCCTTGCTTAGCGGGTAGTCCAGCGACATC
TAATGCAATAGTAATGGTAGTAGGTTCGGGTTCTTTAATACCAACTCCAACGACAGCAATTACTAACGCC
TCGTGTTCGGCTTCGGATGGTGCCATTGCCATTACAAATTTAAATAATGCATTAGAGTTTGTAAAAACAG
ATAATGATTATGTCGATTTGAATGCAAAATTACTGTCAGGAACAGCTAGAGTTTCGTTGGGCTCGCAGAG
CCAACAATGA
>Scaffold_153;HRSCAF=192_259 # 221156 # 221281 # -1 # ID=1_259;partial=00;start_type=ATG;rbs_motif=TAAAA;rbs_spacer=14bp;gc_cont=0.198
ATGAGTTTAGTTCAAATTGTAAATGAGTTTATGCTAAAGTTAGATAATACAAAAAGGAATAATTTAAATT
ATAAGGCGAATTTATTATTAAAAGTAAAACCATCAAAAACAATTATTTGTTTATGA
>Scaffold_153;HRSCAF=192_260 # 221703 # 222149 # -1 # ID=1_260;partial=00;start_type=GTG;rbs_motif=TAA;rbs_spacer=7bp;gc_cont=0.360
GTGATTCAAGGACGTGCTTTGCCATTCGACGAAAATGATGAAGTACCCTTAGGATTCAAATCAACTATCA
GCGGAGATTTCACTATAAACATCGACCAAGTAGATGGCTCACTAATCAATCAAGCGGTGTATATTGAAGA
CAGGTTGGTTCATACAACGGTCGATTTGAAAACGAGTCCTTATACTTTTGCAACAGCAGCGGGAATCTTC
AATGACAGGTTTGTGTTAAAATATTCTAACAAAACTTTGGGCACAACCAAGTTTGACATAACAGCAAACA
AGGTTTTGGTTTCTATTAATAACAAACAAATAAAAATAAACTCCTTTGCCGAAACGATAGACAAGGTTGC
CATTTATGATTTGTTAGGAAAGCAAATTTATCAAAAGAACAAGATAAACAGTACCGAATGGTCTGTGTCA
GATTTAATGTCAAGTCATCAACAGTAA
>Scaffold_153;HRSCAF=192_261 # 222439 # 223668 # -1 # ID=1_261;partial=00;start_type=TTG;rbs_motif=TAAA;rbs_spacer=7bp;gc_cont=0.404
TTGGCGGCTGGTAGTTATAATGTGATTATTAAGAGTGCTGGAGGATGTAATTCTCCCTTGAAACAAGTTA
CTATTAATGCACAACCTTCGGTTCCTCTTGCGCCAACTGTAACTGAAACCGCTCCTACTTGTGCCTTGCA
AACAGGTACTCTTACAATATCAGGAGTGTTGGGAGAAACTTATAGCTTTGATGGAGCTTCCTTTTCTTCA
ACCTTGGTTTATTCGGGCTTAGCACAAGGTTCTTTGCATACAATTAAGGCTATGAATGCGGGAGGCTGTG
TTTCTTCAGATGTAAATATTTCAATAACATCTTTAACAAATACTTGGAATACTGCTACCGGAGGTTGGTC
ACTTGGTATCCCAACAGTAGATCAGACTATTGTTTTTGATGATACTTTTTCATCCACAGCAGATTTAACT
GCTTGTTCTTGCCTTGTGAAAGCGGCCAAAAGTGTTACGATAAATCCTCTTCATACTTTAACAATAACAA
ATGGAGTTACCGTTGAGCCGACAGGAAGTTTAAAATTTAAAAGTGATTTAAATGTTCCTCTTAGTAGTTC
GGGGAGCTTAGTACAAATAAATGACGTTTCAAATTCAGGAGATATAATATACGAGCGGATAACAAATACT
ACCGTTCTTAATACGGATTATACCTATTGGTCGTCTCCTGTGGCGGGGTTTACATTAGGAGGAGTATCGC
CAAACACCCTTGCAGGAAAGTTTTATTCTTATGACGATATTGCTCAGGATTGGAAACAAGAATCATCGGC
AACAACTATGGCAGATGGGAGAGGGTATATAATTCGTGGTCCAGAAAACTCTTCTCCTCCAACGCCGCCA
TCTCCGTATTTTGCCACATTTACTGGAGTTCCAAACAATGGCACAGTTACACTATCAAGTGTTACTCCAG
ACAGTTTATATCTTTTAGGAAATCCGTATCCATCGGCCATAAATGCAGATAAATTCCTGAATGAAAATTC
GGGAGTTCTAGATGGCACGCTTTATTTTTGGACACACAATACCCAAATAGGGATGGGTGTTTCTAATCCG
GGTACGGGCTTGTATGCCTATTCTTCAGATGATTATGCTTCTTATAATATTACTGGGGGTGTTGGAACGT
CTGGTAATACTATTGCAGGGGCAACACCATCAGATCCACGTATAGAAGTAACGGCAAACAGACCTACTGG
TAAAATTGCTGCTGGACAAGGATTTTTGCCTCGAGTATAA
>Scaffold_153;HRSCAF=192_262 # 223724 # 224305 # -1 # ID=1_262;partial=00;start_type=TTG;rbs_motif=TAA;rbs_spacer=4bp;gc_cont=0.399
TTGTCAATCTTAGTTGGTGCACCTGTAGCCAACGTAACTTCTCAACCCAATTGCGTTTCTTCAACGGGAA
CTGTAACAATACCTTTTCCGGTATCGGGAATAAGTTATACAATTACGGGAACAAACCCAGTTACTTCATC
AGTAACCAATACGACAGGAGTTTTCTCAGGATTGGCTTCGGGAGTTTATAATGTTGTGTTTAATGCGGCT
GCTTGTACTTCTCTAGCTACATCGGTTACGGTTAATGCCCAGCCTTTGATTCCATCTACTCCAGTTACAA
CAATAGCTCAACCTTGTGGTGTTGCCACAGGTACGATAACGGTGGCGGTTCAAAATGCTAGTGATACTTA
TAGTTTTGATAATGGTGTTACTTTTCAAGTGAGTAATGTAAAATCAGGATTATCTCCAGGAAGTTATAAT
GTGGTCATAAAAAATTCGGTGGGTTGTAAATCGCCTTCAAAAGTAACAGTTATCAATTTGAATCCTTCAA
TTCCATCTACACCAGTAATTACCTCAGTAATACATCCAAATTGTGCAGTTGCCACAGGAACAATAACGGT
AACAGTCCAAAACGGCAAGTGA
>Scaffold_153;HRSCAF=192_263 # 224293 # 225459 # -1 # ID=1_263;partial=00;start_type=ATG;rbs_motif=None;rbs_spacer=None;gc_cont=0.903
ATGGCCAATAGCTATGAGCCACAAAGAATTTATTTATATGATTTAACTCATAACAGTAAAGTTGCAGACT
ATTCTAATGATCCCTCAACAAATAATGCTAATCCTAAAAATTCTAAGGCAATNNNNNNNNNNNNNNNNNN
NNNNNNNNNNNNNNNNNNNNNNNNNNNNNNNNNNNNNNNNNNNNNNNNNNNNNNNNNNNNNNNNNNNNNN
NNNNNNNNNNNNNNNNNNNNNNNNNNNNNNNNNNNNNNNNNNNNNNNNNNNNNNNNNNNNNNNNNNNNNN
NNNNNNNNNNNNNNNNNNNNNNNNNNNNNNNNNNNNNNNNNNNNNNNNNNNNNNNNNNNNNNNNNNNNNN
NNNNNNNNNNNNNNNNNNNNNNNNNNNNNNNNNNNNNNNNNNNNNNNNNNNNNNNNNNNNNNNNNNNNNN
NNNNNNNNNNNNNNNNNNNNNNNNNNNNNNNNNNNNNNNNNNNNNNNNNNNNNNNNNNNNNNNNNNNNNN
NNNNNNNNNNNNNNNNNNNNNNNNNNNNNNNNNNNNNNNNNNNNNNNNNNNNNNNNNNNNNNNNNNNNNN
NNNNNNNNNNNNNNNNNNNNNNNNNNNNNNNNNNNNNNNNNNNNNNNNNNNNNNNNNNNNNNNNNNNNNN
NNNNNNNNNNNNNNNNNNNNNNNNNNNNNNNNNNNNNNNNNNNNNNNNNNNNNNNNNNNNNNNNNNNNNN
NNNNNNNNNNNNNNNNNNNNNNNNNNNNNNNNNNNNNNNNNNNNNNNNNNNNNNNNNNNNNNNNNNNNNN
NNNNNNNNNNNNNNNNNNNNNNNNNNNNNNNNNNNNNNNNNNNNNNNNNNNNNNNNNNNNNNNNNNNNNN
NNNNNNNNNNNNNNNNNNNNNNNNNNNNNNNNNNNNNNNNNNNNNNNNNNNNNNNNNNNNNNNNNNNNNN
NNNNNNNNNNNNNNNNNNNNNNNNNNNNNNNNNNNNNNNNNNNNNNNNNNNNNNNNNNNNNNNNNNNNNN
NNNNNNNNNNNNNNNNNNNNNNNNNNNNNNNNNNNNNNNNNNNNNNNNNNNNNNNNNNNNNNNNNNNNNN
NNNNNNNNNNNNNNNNNNNNNNNNNNNNNNNNNNNNNNNNNNNNNNNNNNNNNNNNNNNNNNNNNNNNNN
NNAATCTGGGGGTTGTAGTGCTATTAGTAATGTGTTGTCAATCTTAG
>Scaffold_153;HRSCAF=192_264 # 225494 # 225865 # -1 # ID=1_264;partial=00;start_type=ATG;rbs_motif=AACAA;rbs_spacer=10bp;gc_cont=0.371
ATGCGGGGTAGTATGGCTATGATGAATTTTTCGAAAGGAACAGTTACAATTAACTATAAAGAAGATCTGG
TTACCGGAGGAGCAACAACAAGAGTAAAAAAATCGATAGTGCTTAATATGAAAGGAAATACGGTTAGCTT
ATTGAATCAATCCAATACAAAACCAGCTTATTCTAGCGCCATAAGTACTGCAAATGCCACACTTGGCGAC
GAAAGATTATACTTAAAAGGAGGCGAGGGCTCGATGGCAATTTTAAGTCTTTTTGACAAAACAGATTTGA
TAGGATATGATAAAAGCGGCAACTTAACGGGACCTAACAACGTTTCGGATGAGTTAGACAATATTAGAAA
AAAATGGCTGGTTAATAAATGA
>Scaffold_153;HRSCAF=192_265 # 226123 # 226533 # -1 # ID=1_265;partial=00;start_type=GTG;rbs_motif=TAAA;rbs_spacer=12bp;gc_cont=0.324
GTGGTGGCTTATAATCAAAAAATTACTTCTGTAGAATCAAACAATCTTCCAGTAAATGCCTTGGGAATTT
ATGATGATCCTGCTTTTGGAAAAACAACTGCAAATTTTGCAACACAATTAACATTGGCTGTTGTAAATCC
CACCATTGGGAGTAAGCCAGTAATAGATAACGTAATTTTAGAAGTGCCTTATTTTACTGATGCAACTAAA
TTAGTGTCTAAACCTGATGGCAGTCATGTTTATACATTAGATTCTATTTACGGCGACTCTAATGCAAAAA
TTAAATTAAGCGTTTATGAGTCGGGATGTTTCATGAGGAATTTAGATCCAATTGGAGGATTACAAACTCA
GCAAAAATATTTTACAGATCAAGATTCTGATTTTAATAGTCTAAAAATAGGAAATCGTTAA
>Scaffold_153;HRSCAF=192_266 # 226695 # 227501 # -1 # ID=1_266;partial=00;start_type=ATG;rbs_motif=TAAA;rbs_spacer=7bp;gc_cont=0.326
ATGGAGGATAAGAGAATATTATATGTATCATCAGAAGTGGTGCCTTATCTAGCTGAAAATGAGGTGTCTT
TGATGTCTTATGAGGTTCCAAAAATGGTTAATAATCTAGGAGGACAAATCCGAATTTTTATGCCAAGATA
TGGAAATATAAATGAAAGAAGGCATCAATTACATGAAGTAATTCGTCTTTCTGGGATGAATCTAGTTGTG
AATGACTTGGATATGCCATTAATAATAAAAGTTGCGTCAATACCAAAAGAGAGAATTCAGGTTTACTTTA
TAGATAATGATGAATATTTTAAAAGAAAAGCGACGTTTACTGATGAAGAAGGTGTGTTGTATCCTGATAA
CGATGAACGAGCCATTTTCTTTGCAAAAGGAGTTGTCGAGACGGTAAAAAAACTCAATTGGGTTCCAGAT
ATTATTCACGTTCATGGATGGATGGCGGCATTGTTGCCTATATACATGAAGCATTTTTACAAAAATGAGG
CTTTGTTTTCAGAAACAAAGATAGTTACTTCTATTTATGGTCAGTCATTTGAAGGAACATTAGACAAAGA
AATGATTAATAAAATTATTTTTGATGGTGTGCCAAAAGAGGCTATTATCGATTTAGAAAATCCTGATTAT
GAAAATATTATGAAATCTGTAATTCTCCATTCAGACGCTGTTATAATTGCTTCTGAGAAAGTCTCTCCAA
GTTTAACAAAATTTATAGAATCTTCGGGAAAACCTTTTTTACCTTTCGCCCCGAAAGAAAAATTCGCAGA
TGCGTATACTAATTTCTACAAAAATTTTGTTCTATAA
>Scaffold_153;HRSCAF=192_267 # 227696 # 227950 # 1 # ID=1_267;partial=00;start_type=ATG;rbs_motif=None;rbs_spacer=None;gc_cont=0.353
ATGGGGGCTTTACATCAAGGCCATTTGTCATTAATGCAGCAATCCATCGCAGAAAATGCAATTACCGTTG
TAAGCATTTTTGTAAACCCAACACAATTTAACAATCCCGAAGATTTAGCGAAATATCCTAGAAAACTGGA
AGAAGACATAAAAAAAATCGAAACTTTAAGTCCTGAAATTATTGTGTACGCACCAACTGCTGATGATATT
TATGAAGGAAAACCTTTTCTCAGTCTTTTGATTTTGATGGGTTAG
>Scaffold_153;HRSCAF=192_268 # 227959 # 228456 # 1 # ID=1_268;partial=00;start_type=ATG;rbs_motif=AAA;rbs_spacer=5bp;gc_cont=0.349
ATGGAAGGTAAATTTAGACCCGGACACTTTAACGGAGTTGGGACAATCGTAAAGCGACTTTTTGAAATTG
TTACCCCAACGAACGCCTATTTTGGCGAGAAAGATTTTCAACAATTACAAATTGTAAAAAAAATGGTCGC
TAAGAGCAACCTAAAAGTTAATGTAAAAGGCTGTCCTATTTTTAGAGAACCTAATAATTTGGCTATGAGC
TCTAGAAACGAACTCCTGACAGCGGAAGAAAAACAAAAGGCTTCCTTGATTTATAAGACATTAGTCGATG
CAAAATCGAAGTTCAAAACTAACAGCGCAACAGCTATCGAAAAATGGGCACAAAAAGCATTTGAAAAGAA
TAAAGATTTTAAATTAGAGTACTTTCAAATAGCCGATGAATCGACTCTTTTGCCTTGTAAAAGAAAAAAT
CGCAATAAAAAATACCGTGCTTTTATTGCCGTTTCCATCAATAACATCCGTTTAATTGACACCATTCCAC
TAAGTTAA
>Scaffold_153;HRSCAF=192_269 # 228468 # 228818 # 1 # ID=1_269;partial=00;start_type=ATG;rbs_motif=TAA;rbs_spacer=11bp;gc_cont=0.365
ATGCAAATTCAAGTTTTAAAATCAAAAATCCATCGGGTAAAAGTTACCGGAGCCGACTTAAATTATATCG
GAAGCATAACCATTGACGAAGCATTGCTCGAAGCCTCTAACATCATCGAAGGCGAAAAAGTTTCGATTGT
AAACATCAATAACGGAGAACGATTTGAAACCTATGTCATCAAAGGACCTAAAAATTCTGGCACAATAACA
CTCAATGGCCCCGCAGCCCGAAAAGTACAAAAAGACGATATTATTATCATCATTTCGTATGCCTCTCTTG
ATTTTGAAGAAGCCAAAACCTTTAAACCATGGATTATTTTTCCCAATGAAAAAGACAATTCATTGACTTA
G
>Scaffold_153;HRSCAF=192_270 # 228950 # 229138 # 1 # ID=1_270;partial=00;start_type=ATG;rbs_motif=TAAA;rbs_spacer=12bp;gc_cont=0.349
ATGAAGCAGGTAGTACTATTGTTGCTTTTTTATACTTCTGTTTTTTCGCAAAAAACAACAGAATCATTCC
TTTCGAACAAGTTAGGCGAAACCCGAGAAATTACCATTGGCTTACCTCCTTCTTATGAAAAAAAATCCGA
GCAAGAAATACCCAATCTTAATTTTGCTCGATGGCGATTATCTATTTGA
>Scaffold_153;HRSCAF=192_271 # 229113 # 230081 # 1 # ID=1_271;partial=00;start_type=TTG;rbs_motif=None;rbs_spacer=None;gc_cont=0.365
TTGCTCGATGGCGATTATCTATTTGATCCGTTTTATGGTGCCTTCAATTACGGGACTTATTGGGACGATT
TACCCGAAACAATCGTCATTGGCATAAGTCAAAACAAAAATGGCGAACGTATAGAAGACTGTAATTATGA
TGAAATAAATAGTTTGCCTTCAGGAAAAGGAGCTCGCTTTTTTGAATTTATTGGAGGCGAATTACTTCCC
TATATTGAAAAAAAATACCGTACCGCCCCTTTTCGAATTATTGCGGGACACGATACAACTGCGGGGTTTT
TGAACTTTTTTTTATACAAAGACAATCCCATATTTAATGCCTACATTGCTTTAAGTCCAGAACTCGCCCC
TGAAATGGAAATTCGAATCCCCGAAAAATTAGCCGCACTAAAACAGCCCGTTTTTTACTATCAATCCTCG
GGGGATGGAGATGTAAAAGAGTTGCTTGACCCCATTCAAAAAATGGATGCAAACATAAAAATGACCTCCA
ACCCACTGCTTAATTACAAATACGATCATTTTAAAAATGCATCCCATTATTCCTCAGTTCTTTATTCAAT
TCCAAGTGCTTTGTATCAGTTTTTTGATTCTTACAAACCCATTTCTGTGGCAGAATACAAAGATAAAATC
GCGATTCTCCCTAACGAATACGTAACCTATTTAACCAATAAATACGACGGAATCACAAAAACTTTGGGGC
TAAAAGTTACCGTTCGAGTTTCTGATTTTAAGGCAATCGAAGCGGCCATTTTAAAAAACAAAGCCTATCC
AGAATTAGGTAAATTATCTGAAATTGCCAAAAAAAATTATCCAAAATCAATGCTTGCCGAATATGAATTG
GGGTTAATGTACGAAAAATTGGGCGATACCAAACGCGCAGCAAAATCGTATCTAAACGCCACTCAATTAG
AAGAAATTGGAGACTTGACCAAAGATATGATGTTTGAAAAATTAGATGATGTGAAATGA
>Scaffold_153;HRSCAF=192_272 # 230205 # 231566 # 1 # ID=1_272;partial=00;start_type=ATG;rbs_motif=TAA;rbs_spacer=12bp;gc_cont=0.410
ATGTCGAAAGTCAAAACCTCCTTCTTTTGTCAAAATTGTGGTGCACAATATTCGAAATGGCAAGGCCAAT
GCAATTCCTGTAAACAATGGAATACCATCGCCGAGGAAATTATTCAAAAAGAAGAAAAATCTGCTTGGAA
AAGCGAATCTGTTGCCACTTCTAAAGCCCCAAAACCTTTACGAATAAACGAAATTGATTCCAGCCAAGAG
ATTAGAATGGATACCACAGACGGCGAACTCAATCGCGTGCTAGGCGGCGGAATTGTTCCTGGGTCCTTAA
TCCTTTTAGGCGGAGAACCCGGTATTGGAAAAAGCACACTCTTGCTTCAAATTTCTTTAAAATTACCTTA
TAAAACCTTATACGTTTCAGGCGAAGAAAGTCAAAAACAAATAAAAATGCGTGCCGAAAGAATTACACCA
AACGGCGATAATTGTTACATTCTTACCGAAACCAAAACCCAAAACATATTCAAACAAATTGAAGCCATCC
AGCCCGAAATCGTCATCATCGATTCCATTCAACGCTTCACACCGACTATATCGAATCGAGCCCGGGAAGT
ATTTCGCAAATTCGAGAAAACTACTGCCGAACTGATAAAATTTGCCAAAGAAACTAATATTCCCGTGATT
CTCATTGGTCATATTACCAAAGACGGAACCATTGCCGGGCCTAAAATTTTGGAACACATGGTCGATACCG
TTTTGCAATTTGAAGGCGATAGAAACCACGTGTATCGCATTTTACGTTCCCTCAAAAATCGTTTTGGCTC
TACTGCCGAAATTGGTATTTACGAAATGCTGGGCAACGGCTTACGCGAAGTTTCGAACCCATCAGAAATA
TTAATTTCGCATAAGGATGAGGAATTATCAGGAACCGCCATCGCTTCCACTCTCGAAGGAATGCGACCGC
TGATGATTGAAATTCAATCCTTAGTCAGTACCGCAGTTTACGGAACACCGCAACGGAGTACAACAGGTTA
TAACGCCAAAAGACTGAATATGATTTTGGCTGTTTTAGAAAAAAGAGCTGGTTTTAGGCTTGGCGCCAAA
GACGTTTTTCTTAATGTAACGGGTGGGATTTCAGTTGATGATCCCGCAATTGATTTAGCCGTTGTTGCCG
CCATTTTATCATCGAATGAAGATATTTCCGTTAACAAAGATTTTTGTTTTGCGGGCGAAGTGGGACTTTC
GGGTGAAATTCGCCCTGTAAACCGAGTGGATCAGCGCATTCAGGAAGCCGAAAAACTAGGGTTTTCGACC
ATTTTTGTATCAAAATACAATAAAATTACCTTGAAAAACACTTCAATCAAAATTCGATTAGTGGCAAAGA
TAGAAGATGTGGCGAGCGAGTTGTTTGGGTAG
>Scaffold_153;HRSCAF=192_273 # 231643 # 231753 # -1 # ID=1_273;partial=00;start_type=ATG;rbs_motif=TAAA;rbs_spacer=9bp;gc_cont=0.333
ATGAAAAAGTTAATCGCATTAATTCTGATTTTGGTCATTACCAGTTTTGTTGTTGTTTCTAGCGAAGAAC
AACCCTTGAATGAAGGCATTAGAAACTGGATGGATATTTAG
>Scaffold_153;HRSCAF=192_274 # 232019 # 232594 # 1 # ID=1_274;partial=00;start_type=ATG;rbs_motif=TAA;rbs_spacer=3bp;gc_cont=0.342
ATGAAAACCCGAAAACAAAAAATCTTTTTAACGGCAAAAATCATAATCGCAACTTTGTTTATTATGATTG
TTGCGCTTTTTGTTTTTCGTAATGCGCTGTTACAACAAGCCATCGCAAAGGTTTCCGTTAAAATGGAACG
CAAATACAACTGCCATTTTTCGATAAAAGAGGCCTCGTTTGTTGGTTTTTCAGGTGTAAAAATGGCTCAT
ATCGTTTTAGTTCCAAAAAATGCCGACACGCTTTTCAATATTCAAAAAATGGAAACCAGCATCAGCTTTT
TGCATTTGTTAGTTGGCGACATTCAACTCGGAACCCTAAAAATTTCGAATGGTTTTGTCCAATTAGTCAA
AAATAAAAAAGGTCGAAATTTTGATGCTTTCCTAAAAAAAGACGAAACAAATCGTTTTGCCAAAGAAAAA
AAAGATTACGCCAAAGTAGCTTATAAAATCATTTCGAAAATACTCAACTTAGTGCCAACCGATATGAAAG
TGGAAAATCTCTCCTTTCGACTGGATGATAACGGCAAAAAAACTACGATTAATTTCCAAAACTACGTTTG
GTCAACAAGCAATTAG
>Scaffold_153;HRSCAF=192_275 # 232652 # 233980 # 1 # ID=1_275;partial=00;start_type=TTG;rbs_motif=None;rbs_spacer=None;gc_cont=0.377
TTGCCGATCCTAGAAACAAAACTGCCGATATTCGGTTTTTTCAATATCGATTCTGGGGCGATAAAATTAC
CCTATATTGACGAACGATTCAACCTGAAATCGAGCTTCGATTCTATTCGACTCAACATCCAAAACATCGA
CAAATCAGGTGGCGAATTGCATTTTGATGGTTTTGCTTCTATTGCCAATTTAATGATTAATCACAAGAAA
ATTGCCAGCAAGGATGTGGTTATTAAAAATGCAAAATTCGACTTTAGATTCCTCTTGGGTTCTAATTTTA
TTTCTATTGATAGCAGTTCGACCATACAATTCAACAAGGTAAAATTTCATCCGTATCTGGCTTACGAAAC
CGAAGAAGATACTGTTTACAAACTCAAAGTGACCATTCCAAAAATGAAAGCGCAGGATTTTATTACCTCA
CTACCCGATGGCTTGTTTACCCATTTTCAGGGGATGGAAGCCGAGGGGAATTTCGAATATAATTTGGATT
TTATGTTCAATAAAAACAAGCCTAATCAACTGGTTTTTAACAGTAATTTAAAGAAAGAAAGTCTGAAAAT
TACCAAATACGGCGAAGCCAATCTCAACAAACTCAATGGCGAGTTTATCTATCGTGCCATCATTCAAAAC
GTGCAGCAACGTCCTCTTTTAGTAGGTTTTAGTAATCCAAACTACACTCCTTTGGATCAAATTTCGCCCT
ATTTACAAAAATGCGTTTTAACTTCCGAAGATCCGTCGTTTTTCTCGCATCGGGGTTTTATCAACGAAGC
TTTTAAACAATCGATTCTCAAAAACATTCGCACCAAGAAATTCTCTCGTGGTGCCAGCACGATTAGTATG
CAACTAATAAAAAACGTGTTTCTTACCCGAGAAAAAACCGTTTCCCGAAAATTAGAAGAAATCCTGTTGG
TTTATATTCTTGAAAACAATAGAATCGCCAGCAAGGAACGCATGCTCGAAGTGTATTTTAACATCATCGA
ATGGGGACCAAATGTATACGGAATTGGCGAAGCAGCCCAATTTTATTTCGAGAAAAAACCAGCCGATTTG
ACCTTGAAAGAATGCTTATATTTGGCAACCATCATCCCAAAACCAAAGAAGTTTATGTGGCAATTTGACT
CCGAGGGAATGCTAAAATCCTTTGCTAACCAGCAACAAAAATTTCTGAGTAATTTGATGCTACGAAGAGG
ACTTTTAACCCCAGAAGACACCATTGGTCAATCCATTCCGCTGCAACTTACAGGAAATGCACATTCGCTT
TTGAATTTAAAAATACAAGATTCTGTTCCCGCAGATTCACTAGCCGTAGAGGCACCTTATGAATTTTGA
>Scaffold_153;HRSCAF=192_276 # 234039 # 235061 # -1 # ID=1_276;partial=00;start_type=ATG;rbs_motif=TAAA;rbs_spacer=12bp;gc_cont=0.355
ATGTCAAAAATAAAATGTATTACTAATTATTTTCAAGTACTTACGATGACTTTTGGACAACAAAACACCG
AAGCCGAAGGTCACGCTCAAATGGATTATGCACTCGAAAAAGGAATCAACTTTTTTGACACCGCCGAAAT
GTATTCTGTTCCAGGACAAAAGGAAACTTATGGAAGTACGGAAAAAATTATTGGAACTTGGTTCAAAAAA
TCAGGTAAAAGAGAAGAAATAATTTTAGCCTCAAAAATTGCTGGCCCCAATCCTGGATTGTCTTACGTTA
GAGAAAACATGGATTTTTCTCCTGAAAGCATTAAATTATCTGTAGAAAAAAGCCTGAAGCGTTTGCAAAC
AGATTATATCGATTTGTATCAATTGCATTGGCCAGAACGCAAAACAAATTTTTTTGGACAACGGGGTTTC
AAAGTACAAAACGATGCTTGGGAAGACAATATTCATCTGGTTTTAGAAACTTTGGAGGGTTTAATACAAC
AAGGAAAAATAAATCATATTGGACTTTCAAACGAAACACCGTGGGGAATTATGCGCTTTTTGGAAGAAAG
CAAATATCAAAATTTACCCAGAATAAAAACCATTCAAAATCCGTATTCGTTATTGAATCGCCTTTTTGAA
AACGGTTCTGCTGAAATATGTCATAGAGAAAACCTGGGACTGTTAGCCTATTCGCCATTAGGATTTGGTA
GATTGACAGCGAAATTTATGACTGGCAAAAGTCTGCCTAATTCAAGAATCAATTTGTTTCCGCAATTCTC
TAGATACAACAGCGCACAATCTATCGAAGCCACAAGATTATATAATGAAATTGCCATTAGAAATGGTTTG
ACTTTAACTCAAATGGCTTTGGCTTTTGTAACTCAACAAGCTTTCGTAAGTAGCAATATTATTGGCGCAA
CTACTATGGAACAATTACAAGAAAACATCGCTACGATTGAGGTGGTTTTATCCGATGAAATTATTGCCGA
AATCAATGCCGTTCAAGCTATAATTCCAGATCCTGCGCCGTAA
>Scaffold_153;HRSCAF=192_277 # 235097 # 235354 # 1 # ID=1_277;partial=00;start_type=ATG;rbs_motif=TAA;rbs_spacer=11bp;gc_cont=0.329
ATGAGATATGTAGAATTATTAGAGGAGGAAAAAAAAGTAGTGGATTATTTGTATAGAAACTCCCCTAATT
CGGTAGTCAGGGAGCGCTGTATGTTTCTAAAACTTTCTGTTGACAAAAAATCCATAATGGAAATTTCTAG
AATTATGAAGGTTGGAAGATTACGAGTAACATTGTTTTTTAATGCTTGGGAAATGGCTAAAACATTAAAA
GACAAACAGGAAACATTAGGCGTTAAAAAAGGTCGTGGCGCAAATTAA
>Scaffold_153;HRSCAF=192_278 # 235589 # 236227 # -1 # ID=1_278;partial=00;start_type=ATG;rbs_motif=TAA;rbs_spacer=12bp;gc_cont=0.360
ATGAATAAGTACCATCAAATCCTTAGCAAAATCCTTGAAAAAGGTAGAACTCAAACCAATAAAAAGGGCT
CAATTACTTATCTTCTAAACCAAGCCTTAGAATTAAAACCCTTGGATTTATTAGTTTTATTTGAAAGTCA
CGCCGTGGCCAAAAAGAAGTTAAGAGATGAATTGGGTTTGTTCATGGCAGGAGAACGCTCAACGGAAGCC
TATAGAGACATCGGTGTTACTTGGTGGGATTATTGTGGACCAATATTGGTCAATAGCTATCCTACGTATT
TTGAGCAGCTACCAAAGCTTATTGAGCGCATCAATAAAGAAAAACGAACGTCAAAGAATTATGTGTTATT
CCTAGGCTCCAACAATACTGAGAGTAACCAACAACCTTGTTTGAGTCTTATTCAATTCCAAATAGAGAAA
GGAAAACTTATTGTTACTGCATACCAACGTAGCTCTGACGCTAATCTAGGCTTACCAGCGGATATATATC
GCCTGTACTTGATAAGTAAGCAGATTGACTTGCCTTTGAAAAGCATTACGTTGTTTTTGGGTAATGTACA
CGTGTATGAGAATAATATAGAAAATACTAAGGTATTACTTGACGGGAATGACTCTAAGTTTAATCTAAAT
GTTACTTAA
>Scaffold_153;HRSCAF=192_279 # 236220 # 237053 # -1 # ID=1_279;partial=00;start_type=ATG;rbs_motif=TAA;rbs_spacer=11bp;gc_cont=0.363
ATGGAATTAAAAAAGAAAATTTTTACAACGGCACCTTTACCGTTTATGGGACAAAAAAGGAAGTTTTTAA
AACAGTTTAAACCTGCTTTAAAAGGGTATTCTCCAACAGCGACTTATGTAGATTTATTTGGAGGCAGCGG
TTTGTTAAGTCATACCGTTAAATCAATATACCCGGATGCAAAAGTAGTCTATAATGACTTTGACAATTAT
AGGGTAAGGCTTGAAAACATTAATAAGACGAATCAACTTATCAGCGATTTGAGAGTGATTTTAAAAGATC
ACCCAAAAGATAAGCGGATAACAGGTGTTATTCGAGACCAGGTAATTGAGCGAATCCAGTTGGAAGACAA
TGCTGGTTATGTTGATTATATCACCCTTTCAAGTTCGGTGCTATTCTCAATGAAATATGCACTTTCCTTT
GAGCAATTGGAAAAGGAAACACTTTACAACTGCATCCGACAATCGGCTTATGATGCTACTGGGTACTTGG
ACGGGTTGGAAGTCGTGAGCCAGTGCTATAAAGAATTGTTTGCGAAATACAAAGATTTACCGAATGTAGT
ATTCTTGGTTGCCCCCCCGTATTTGTCAACAGATGCAGGAACTTATAAGAGTTATTGGAAATTAAAGGAT
TACTTGGATGTGCTACAGGTTCTTGACGGTACGAAGTATTTTTATTTTACGTCAAATAAGTCTTCAATAA
TCGAGCTTTGTGAGTGGATAGAAACAAAAACACCAATGAGTAATCCTTTTACGGGTTCTACCACAGCCAC
TATGAATGCTACAGTAAATTATAACGCCAGTTATACAGACATAATGCTTTATAAAAATGAATAA
>Scaffold_153;HRSCAF=192_280 # 237232 # 237594 # -1 # ID=1_280;partial=00;start_type=TTG;rbs_motif=None;rbs_spacer=None;gc_cont=0.344
TTGAAAAAAAGCCGTGTCTATGGTTCAAATACAAAGAATGAATACCGTTTATTAAAAAATGTGAATATTG
AACTTTCAAACGGCCAAATACATACCATTTCAAATGGTTTTAAGTGGGATTTAGCGAGCGTGCCATCATT
TTTACAAGGAATTATAAAGCCTGATTCTGATGCCGAAATAGCCTTTCTGATTCACGATTATTTATATGTA
AATAAAATTGTAAGCCAACGATTTGCAGATCAGGAGCTGCTCAAATGGGAACGAGCTGTTAATGGAACTC
TAAAATGGTCATTCAAAAACATAGATAATTATTTGCGCTTTTGGGCGGTTCGATGTTTCGGAAAAAGGGT
TTGGGATAATTAA
>Scaffold_153;HRSCAF=192_281 # 237662 # 238081 # -1 # ID=1_281;partial=00;start_type=ATG;rbs_motif=TAAA;rbs_spacer=9bp;gc_cont=0.355
ATGTTAATCACACAATCAATTTCAAACTGTAAAAACTTTACAGATGTAAAAAGAACAATCAATATTGTCG
GGATCAATTTGAATTCCGACACATCAACTTTCGATATTTATTATCGAATTGCTTCAACAATGAATGGGCA
AGATGTGAGTAATGTGTTCAACACGCAGGTGCCCGATTGGCATATCGATAATTCTCAACTAATGAGGCGT
CGAGATGAAAATTTCGCTCCTATTTTGAATCCTGATTTTAAGGAGCAAAAGGACGAAAACGGTATTATCA
TCAACGAAACTGAAAGATATGAAACGATGCCCGCTTTTGATTATATCAAAATGCTGATGCTGGACATGAA
CGTGCCAATGAAGGCAATTATATCAGCATACATCATCGAAGAGGATAAAGACGGAAGGTTTAATTTTTAA
>Scaffold_153;HRSCAF=192_282 # 238092 # 238850 # -1 # ID=1_282;partial=00;start_type=ATG;rbs_motif=TAAAAA;rbs_spacer=3bp;gc_cont=0.345
ATGGTATTAATCATTCCTAATGGAACTGGAACAAATGGAGGTTTAACAACTCAGCCTCAAAACGGAGCCA
TTGAACGTGATGCAAATGGTAATCTTTGGGAAACTCATTTAAATGTAAAATCCAGATTAATTACAACATC
CGATGGACTGATCTTAATTGCATTTAAAAACCTTTCATCTATTCAGACTAATATATCGGGGGCTATTTCT
GCAACTGCTACCAATACGTCCAGTTCTACGATAACTGGAAAAATTGCAAACGTGTCAGTTTTAAGATTAA
ACGCAATAAACGAAGTTTATTATCCATATCAAAATTCTGGAACAACTGCCCCTACCGTTGCAAAAACAGA
AGTTTTCTTAAAAATAAATAATGGATTATTTTCGACGAATTACACTGGAACATCACCAGTTACACAGGTG
AAAATTATGGAATTTTCAGGTTTAAATAATAATGGGTTCAAAAATTATCAAAATCCATTTATGACCAATA
TACAAGCATCTGATCCATTGGTAGCACAATGGTCAACAATTCAATTGGTGGTTCAAACAATAAATAACGG
CATTATAACCAATGCGGATGCAACATATTATCTACGAAATGCTGGTAACACTAGAACTTTTGGAGCAGCG
GAAGCCTCTTTTAGTTTTGTGTTTGTAAATACGGTTACCTATGCAGACCCTACCAATGCTGGAGGTCAAA
ACACGGATAGAACAATACGTTTAAACAATTATGCTCTTTTTTTAGAAACAATCCGATAA
>Scaffold_153;HRSCAF=192_283 # 239023 # 239496 # 1 # ID=1_283;partial=00;start_type=ATG;rbs_motif=AAAAA;rbs_spacer=10bp;gc_cont=0.338
ATGATTGCAAAGAGAGTACATGCTTTACTTGTTTTTAAAGAAAATGAACTGAATGGAATTTCTAAAAGAG
AGGTTGCTCAAGCCATAGGGGTTAATCATAATAGTATTCAGTCGTGGCGCGACCTCTATATTAATGGAGG
GATTGAACTACTGACAAGACATTCTAAAAAAGGATACAAGCCCAGTGTTATAACTTTGGAAGAAGAGCAA
GCTTTAAGAGAACAGATGTTTAATCCTGAAAACGGGTTTGTTGGATACGTCGAACTGTTAGCTTGGTTTG
ATGAAAAGTTTGGGAAACAAACTAATTACAGCACTTTCAAAGGGTACGTTTATAGAAAATTCAAGGCAAA
AATAAAGACCGCAAGAAAAATTCATGTTAAGAAAGACCAAATTAAGGTTGAGGATTTTAAAAAAATTTCA
GTAAAGAATGTGAAAACATCTACAACGAAAAAGGATGGGGATTTAAAACAATAA
>Scaffold_153;HRSCAF=192_284 # 239529 # 240017 # 1 # ID=1_284;partial=00;start_type=ATG;rbs_motif=AAA;rbs_spacer=11bp;gc_cont=0.329
ATGTTTACTAGAAACGGAAAAGCCTTAACGGCAAAAGGAATTAAGCCGATATGTGTCTTTCAACAAGTAT
TCAAAGCCACATGGTTATTTGGTGCTTATTCACCATTTACAGGAGATCATTTTGAATTGGAATTACCCCA
TTGCAATTCAAATAATTTTCAACTATTCCTAAATGAATTTTCAAAAGAGAGACCTGATGAATTTAAAATA
ATAATCTTAGATAATGGTGCATTTCACAAATCAAAGACCCTTACCATTCCAAATAACATAGCGTTACTTT
TTATCCCACCATATTCACCAGAACTCAATCCCTCAGAAAAAATATGGTGGCGAATGAAAAGGGCTTTTAC
TGGAAAACTGCACAAATCACTAGAAGAGGTAAGTTCTTTCATAGAGAATGAGGTGAAAAAACTAACTAAT
GAAATTGTCAAGAAAACCTGTGAATTTGAATATATCGTTTCATCTCCTTTTTGGACTAAACTGTATTAG
>Scaffold_153;HRSCAF=192_285 # 240018 # 240797 # -1 # ID=1_285;partial=00;start_type=GTG;rbs_motif=None;rbs_spacer=None;gc_cont=0.347
GTGGTTTTCAGGGACAAATATGCATTCAAAAGTGCTGCTGTAGGTTATGATGACCCCGGCATCGGTAATT
TTGGTTTCCAAACTGGAAGTTCATTTGACAACACTTACTTATTATTGAATTTTACCAATTTGTTGGGAGA
TAATAAAAAAGAATATTTAAGTAATTTAAAAAATGGGGCTGTCATTACTATCACCAATACAGAGAACGGA
TCAATCGTTAAAAAAGGTGTTCTGTTTGGTAAAGATATATCCGCAACCTGGGCGCAATTTAGAATTGCCT
TATTTGTTGACAAAGGAGGCTTTTTAGATGGAGATAATTTTGCCTTCACTTTCGAAGGACGGTATTATAC
TGATATTCCTGTAACACAAGAAATGTCAACAGCAATATTTACACCTAGAAACGGAAATGCTTACACTATA
AATGGTCAAAACGGGTCTACAAACATCAAGTTTACAAGTGTTCCAACGAATGCTTATGTGACAGACATTG
GCTACACTACTACTATTGCAACCATACCTAAATTTAATGTGTCTTTAATTGATGGAATGATTTTGTCCAT
AAGCAATTTTTCAAGTGAAAAATTACTTTTAAAACATAAATCAGCAACGGCGTATTTTGGAATGAGTTTT
CCAAATGGAAAGGATTTTTACCTTAACCCAAATACTACAGTACAATTTGTATTTGATAGCAGTTTTAACG
GATACAATTATATAGGGACAATGAATGTTCCTGTAGAGTTAGCGGCAGGTACAGAGACAACTCCACCATT
ATACCATTGA
>Scaffold_153;HRSCAF=192_286 # 240748 # 241134 # -1 # ID=1_286;partial=00;start_type=ATG;rbs_motif=None;rbs_spacer=None;gc_cont=0.367
ATGTTGGAGTTTGGAAAAGCCTATGCTGAGGGATTAATTTTACCATTACAAAACCAAATAGACGGTATTA
ATACACTTTTGGCTTCGGACAACATTAATCTTGATACTATTCAGGAAATAGTTGACGCTATAGAAAATGT
AGAAGCTTACTTAGCTACTATATTGGTAAATGATCTTACAACCGGAGGTGTTACAAAGGCCTTAACAGCA
GAAATGGGTAAGGTTTTGGAGAATACCAAAGTAGCACTTTCAAGCGTACAAAATAACCTAAACATTGATG
GCACAGGCAAAAAAATAGCAACTGTAGATGCTGTTAATAATGGGCTTATCCAAATCGGTGGTTTTCAGGG
ACAAATATGCATTCAAAAGTGCTGCTGTAGGTTATGA
>Scaffold_153;HRSCAF=192_287 # 241098 # 241622 # -1 # ID=1_287;partial=00;start_type=ATG;rbs_motif=TAAAAA;rbs_spacer=7bp;gc_cont=0.366
ATGGCAAAACAAGCAATAAATACAATCAAACAATGGTTTAAAACTGGTTTAAAGCCAACCCAACAACAAT
TTTGGGATTGGCTCGATAGCTTTAGACATAAAGATGACAAAATACCTGTAGTAGATATTGAAGGAATCGA
CGAATTATTACAATCCAAAGCAGACAAAGCGGTGTTAGATAATCATTTAACTGACAGCAATGCGCATTCA
AATGAGTTCGATAAAAAACTGGATGTCACAGCCATGCAGGAACATTTGAATGATGAAAATGCACATGCCG
CTTTGTTTGATAAAAAAGTGGATAAGGTTCCAGGGAAACAGCTTTCGACAGAAGACTATACTACTCAAGA
CAAGAACACATTAGAGAGTTTGAACGCTTCATTCGGGACTAAGGAAGACAAAATCAATAAAATTTCAACA
ATAACCGGGAATGAAACTAACGAAACATTGTATCCAAATGCGAAGGCTGTTATGATTCAGATGTTTACAT
GTTGGAGTTTGGAAAAGCCTATGCTGAGGGATTAA
>Scaffold_153;HRSCAF=192_288 # 241626 # 242510 # -1 # ID=1_288;partial=00;start_type=ATG;rbs_motif=TAAA;rbs_spacer=11bp;gc_cont=0.390
ATGAACTTATTTAATTTCATACAAACAGGAGGTTTCCCGATGGATACCGAGATACTTGACGAAATGCAAA
CCGCTTATAAGTTGTATAACGGGTTGGGTGCTTTGGCAGGTGATATTGCCATTATAAAAGGTTGTGCCCT
TGTGGGAAACACCGTAAGTGATGGTGTGGTTTACATCAATGGTGAAGTATTGGAATTTCGTTCGGGTATC
GTCGCGCAGAATGTTATCATAATGCAAGAAGTGCAAAGCATGGAATTTGAAGATGGCGGTATAAACGAGG
TACATTATGTCCGTTATGCCACTTTTGGGGTTGGTACGGTGAGTTATCCCTGGGCGAGTTTTAAAAGGGC
ATTTCCAACAACGCAAATTCCAGAAGCTTTGGCTTTGAAAGCAGACAAAACCCAAATAGAGGCTGTTTAC
ACCGAAATAGCTAGAGTGGATGCCAAAGTAAATTCTAAAGCAGAAAAATCCGTAGTTGATGCACTATTGC
AAAGTGTCTCCACAATAGAGGAAAAACTTGGCACCATTGCAAGAGGAGCCGAAGTCAACGTACAGTCGGA
TATGAATGTCGCGGATGTTAATTCAGATGCTTATGTAAAAAACAAGTCTGCCATTGCAGTATCTGACATT
CTAGCTAGAGGATCCTTTGATATTGGAGATTCTAACGGTACAGATACTATAAGAACCGTGTATTTTACTC
AAATAAACACATACGATTATATGGTATTAGGTTCGATTCGTTCAAAAGGAGCAAGTTGGAATAATGATAA
TGATGTGATATGGACGGCAAAGCCAATAAATACTTTTGCGTTCGAACTATATCTAAGAGAAGTAGCTGGA
AACACTCAAAATATAGCATTCGACTATATAATTGTTAAAAAATAA
>Scaffold_153;HRSCAF=192_289 # 242507 # 242971 # -1 # ID=1_289;partial=00;start_type=ATG;rbs_motif=TAA;rbs_spacer=11bp;gc_cont=0.355
ATGTGGTATAAAATAGATTATAACCGGTTGGCAATTGTAATGCTTCCAACTTTTCTGCGAAAACCTGTGT
TCGTAAGTTATTTACAATCGCTTCTGGTTCCGATAGATTCTTTGTATTACAAATGGTCGATTTTTAGAAC
GGATAATTTATATAAAGTTGAGCATACCGGGCAAATATGCTACTTGAGAAAAGTACTCAATGATAAGTTG
GATGTTTCCTTAAGACGGATTTATATAGGTGATGGGAATCGATATAAAAGACCGTATTTATACACCACTT
CCGAAAATCGCCCGAAATATTTAGGTAAAATGTTCCTACGACAGCGTTCCGATTATGCAGACACCGGTGT
AGACTTTATAGTGTATGCGCCGATTGAAATTATAAACACATCTCCTTACGAACTAAAAGCCTTGATTGAC
TTTTATAAAATGGGAGGCAAACGATATAAAATAGAAGCAATATGA
>Scaffold_153;HRSCAF=192_290 # 242961 # 243395 # -1 # ID=1_290;partial=00;start_type=TTG;rbs_motif=TAA;rbs_spacer=7bp;gc_cont=0.386
TTGGCACCGATTACTAATCCTCAACGGGAGGCTTTTGAGGATTATATAAACGAAGTGAAATATGCAGGGA
TTAAAATATCAGTTGTTAATTATTTGCCGGACAGGCTGTATTTGACATTGCAAATTTACCGTGATCCTTT
ATTGATTGATGCAAATGGTAATTCCATTTTAAACGGTGGTAAGCCTGTTGAAGTTGCAATAACTGAGTAT
ATGAAGGAACTGCCATTTAACGGAGAGTTGGTTCTTGCTCATCTTGTGGATAAATTACAGCAGATAGAAG
GCGTACGCATTCCACACATAATCGAAGTGAAATCAAGCTGGATAGACCCTGCAATTGGAGGCTACGGAAC
ACCGCAACCCATAAATGTAAAAGCAATTCCCGAGAGTGGCTATTATGAAGTGCCAAATTTTAATAACATA
ACCTATGTGGTATAA
>Scaffold_153;HRSCAF=192_291 # 243523 # 244971 # 1 # ID=1_291;partial=00;start_type=ATG;rbs_motif=TAA;rbs_spacer=10bp;gc_cont=0.351
ATGTTAGTACAGCAACAAACAATACAGTTCAGCGAGCATTCCTCTTTATATGATTTAATTATTCCAAGGA
ATAATCTTTTGAGAAAAATTAACGATTTGATAGACTTTTCATTTATCTACGATGAGTTGTTAAATAAATA
CTGCACCAATAATGGACGTATGGCAGAAAGTCCCGTTCGTATGTTCAAGTATTTGCTTCTTAAAACAATT
TACACCGTTTCCGATGTTGATGTAGTGGAACGTTCGCGTTACGATATGTCCTTTAAATATTTTTTGGATA
TGAATCCAGAAGACGATGTTATTAATCCGAGTTCGTTGACCAAATTCAGAAAACTACGTTTGAAAGACAC
CGACTTGTTAAATCTATTGATAAACAAAACAGTAACCATAGCTATTGAAAAAGGAATAATTCGTTCGAAG
TCCATTATCGTTGATGCCACTCATACTTTATCAAGATCTAATCCGTTTTTAGCCATCGATGTATTGAGAG
AACGCTCCAAGTTACTTCGAAAAACAGTATACACCTTTGACGACCAATTCAAAGAACGTATGCCCAAAAA
AAATACCGACAATGATTTAGAAAAGGAGCTGGCTTATTGCAAAGAGTTAGAAAAACGCATAGAAAATGAG
CCGTCTATAAGTTCAATACCCGCTGTGAAGGAAAAATTAAATCTGCTAAAAGAATCCGTAGAAGACACTC
AAGAAAATTTAACCCTATCCAAAGATACCGATGCAAAAATAGGTCATAAATCTGCCGAGAGTTCCTTTTT
TGGCTACAAAACTCATTTGGCTATGACCGAAGAGCGCATCATTACCGCGGCTGTAGTTACATCTGGAGAA
AAAGGCGATGGACCAGAATTACCTAAACTTTTAGAAATCAGTCAAGAAAACGGAGTTGATGTAGATACCA
TTATTGGCGACGGAGCTTATTCTGGAAAAGAGAATCTTAAAATTACAACTGAACAAAACATAAAAATAGT
AGCGCGTCTAAATCCATCTATAACCCAAGGCTTTAGGAAAGATGAAGATAAATTTGATTACAATAAAGAT
GCCGATAGGTTTGTTTGCCCAGCAGGGCATTTAGCAATACGAAAAGCGCGCCAAGGCACTAAAGATGTCG
GGGTAAATCAAGTAGATACTTACTATTTTGATGTCGAAAAATGCAAGCATTGCCCTTTAAAGGAAGGTTG
TTATAAAGATGGAGCCAAGACAAAAACGTATTCGGTATCCATAAAATCAGAATTGCATCAAGACCAAATG
GCTTTTCAAGAAACAGAATATTACAAAGAAAAAGCAAAACATCGATACAAGATAGAAGCTAAAAATAGCG
AGTTAAAAAATATACACGGTTATGATAGAGCAATATCATACGGTATTACCAATATGCAAATGCAAGGTGC
AATAGCAATTTTTACAGTCAACTTAAAAAGAATACTCAAATTAATGTAG
>Scaffold_153;HRSCAF=192_292 # 245085 # 245561 # -1 # ID=1_292;partial=00;start_type=ATG;rbs_motif=TAA;rbs_spacer=6bp;gc_cont=0.363
ATGGCAAGAACAGTACAACAAATACAAAAGGAAATATTCGATTACATATCCTCAAATGAATACTTGACGG
GGTTGACTTCCACAAGTAAAGTAGCTATTTATCGATTACTAGTTTTTGTCACGGCCTACGCTATTTGGCT
TTTAGAAATTAATTTCGACAACCATAAAAAAGAAATAGACAAGGCACTCTTGGAGCAAAAAAGCGGTACG
CTTCCTTGGTATAGGACTATGGCATTGGCTTTTCAATATGGGTTTGATTTATTGACCGATAGTGATAAGT
TCGATAACGGAATCGCTACCGATGAACAAATTCAGGCAAGCAAAATCGTAAAATATGCCGCTGTTAACGA
GGGGTTACAGGATTCACGAGTCATCATAAAAATAGCCGGAGAATCTAAGAGGGTACTGAAAAACATCACT
TATTTTGATCAACGTTCTTTTTTAGATATTAAAAAACCGCTTATAACAGGATTTTAA
>Scaffold_153;HRSCAF=192_293 # 245563 # 245856 # -1 # ID=1_293;partial=00;start_type=ATG;rbs_motif=None;rbs_spacer=None;gc_cont=0.364
ATGAATGAGTATAAAGTACATGAAAACCAAACCTTGCAGGATGTGTCGGCTCATGTTTATGGTCGGGTAG
ATATTGCAATGGATTTGGCCTTGCTTAATAATATTTCAATAACAGAAAAATTAACTGCAGGGCAGCTATT
GAAATTAGTCGACTCTCCAACAAATACTTTGGTTAAAAAAGTATTGGACAGCAGAAACATAATTCCGGCA
GTTGATTTTGAAGGTGTAGGATTTGAAATACCTGAGTTAGGCATCGGGACTATGGCAATAGGCTCAACAT
TTATAGTAAGATAG
>Scaffold_153;HRSCAF=192_294 # 245849 # 246133 # -1 # ID=1_294;partial=00;start_type=ATG;rbs_motif=TAA;rbs_spacer=13bp;gc_cont=0.393
ATGACAGATTTGACTTTGGATGAAAATAGAGATTTGAAAATCAAAAACGGAGATTTTGATATTTCAGATA
GCACGGACCAAAATGTGGAATTGCTTTTTATAAGTTCTCCAGGGGAATGGAAAGAAAACATTGAAGCCGG
TATTGCCATAGACAGGGCTATTAACGGAAGCATCGACCGATTTTTAGACCGCACCATTCGGGTCCAAATG
GCAGCCGATGGATATAAAATAGACCGATTAGAACTAAACCAGGACGGTATTTCAATAGACGGAAGTTATG
AATGA
>Scaffold_153;HRSCAF=192_295 # 246361 # 246852 # -1 # ID=1_295;partial=00;start_type=ATG;rbs_motif=None;rbs_spacer=None;gc_cont=0.370
ATGGATGACGAACAAAACCTTGGGGAAATCATAAAACATCTTGCAAAGACAGGAGATGAAATTTATTCCA
AAGTATGCGAGGTTCTCGAAGTGAACCAAGGAGAAAAAACAGTCGATGTAAAACCGATTGATGATACCGC
GGAGATTTTTGGAGTTCGTCTGCAGGCAGAAAGTGAAACTGGTGGACTGGTTTTGTATCCTAAAGTGGGA
AGCATGGTTTTGGTTGTTTTTATAAACAAACATAATGCGGCCGTAATCAATACAAGCGAGTTAGATGAGT
ATCGATTGTCAATTGCTGATTGTCAGTTACAAGTGGACAAAGATGGTTTTTTACTGCAGAAAGAAAATGA
AACCTTGAAAAAGTTGATGGGTGATTTGATAAAAGCCATTAAGGCTATGAAGTTTACAACTAACAACGGT
CCAACGATAAACCTTGTCAATATTCAGGATTTCATAGCGGTTGAAAACCGATTTAATCAATTTTTAAAAT
GA
>Scaffold_153;HRSCAF=192_296 # 246858 # 247829 # -1 # ID=1_296;partial=00;start_type=ATG;rbs_motif=TAAAAA;rbs_spacer=9bp;gc_cont=0.399
ATGCTACTATTAACCAGTGAAATAACAATTGAGGGAGCAAAAACATGGAAGTTCAACGCACTGAATAATT
GTACGATCATTGAAGATACGGCAACCCTAACCGATACCTGTGAATTGACCCTTCCAAAAAAAATAGATTG
GGAAGGCTTTGAGGGGTTTGGGTTACCAATTAAAAGAGGTGATAAGATAACAGTCAAATTGGGATATGAC
GGCATTCTTAAAACCCGCTTCACGGGTTATGTCCGCACCGTGGATGCAAAACAACCGGTAAAGATATTCT
GTGAAGATGGAATGTTTTTGCTCAAAACCATTGACACCAAAAAGAAAGGGTATGCCAAAGTTTCTTTGAA
ACAATTGATGACGGACTTGTTAACCGGTACAGGAATACCTTTTCAATTGATTGACCCTGACATTGTTTTG
GGACCTTACCGGATAACCAAGAACACGGTAGCCGAAGAGTTGAACGAGATAAAAAGCGAGTTCGGTCTCC
GGGCTTACTTTAGGACGGTTGGAGGTGTTTCGAAGTTGTATGTGGGATTTACCTATCCGTTTGACAGCAG
GCGAACCGAAAGTTTTATTTACGGTAAAAATTTGATTACCGAAGATTTTGTTTATCGGATTGCGGAGGAC
GTAAAAATTAAAGTGAAAGCCATTTCGATAGATGCCAAAAACAAAAGAATACATGTTGAAACGGGGGACA
AAGACGGTGAATTATTTACGGTGTATAAATACAATGCCACCAGAGAGGAATTAAAACGATTTGCCGAAAC
AGAATTGAACCGATTTAAAACCACTGGATTTAAAGGAAGTTTTGAAACATTCGGTGAACCTTTTGTAAAC
AAATGCGACATCGCCCACATTGAAGCTTCGGACAATAACAAAGGGAGTTTCCTGATAAAAAAGTTAGAAG
TCAATTTCGGGATGGAGGGCTATAGGCAAAAAATTGAAGTGGGGCAACCTTTAGGATTTTAG
>Scaffold_153;HRSCAF=192_297 # 247810 # 248358 # -1 # ID=1_297;partial=00;start_type=ATG;rbs_motif=TAAA;rbs_spacer=12bp;gc_cont=0.364
ATGAATTTCAATTTTTCAAAAATAGAAGGGTTCAAACCTTTGGAAGTTACCAATCAGGAAATAAAACTGA
ATGGTTCGGAATATATCGGAGTGCCAACGCTCACTACTTTGGCTTTTCAATATAAAAATTCCCAAATGAA
TTTTTTGGAATGCATCATCACGGTAAACCAGGAAAAGAATATTGTCACCACTCCGATGCAAGGCAGGGAC
GGAACAATAAAGGAATACATCAGCGATGGGGATTATTCCATTTCAGTAGATGCGGCCGTTTGCAGTTCAA
TCATCAATCAAACCTCGCAAAACGATTATAATGATAGCCATGCTTACCCTTTGTCTCAATTGGAAGATGT
AATCAAATTTTTAAAAATAAAGGACACGTTGGAGGTTCACAGCGACTTTTTGACGCTTTTTGATATAGAC
AGTGTGGTGATCAAAAATTATGGTTTTGTCCAGGAAACACATAGTAACAGGCAGTCATTTAATATTCAGA
TGTTAAGCGATACAGCCTATGAAATAAAAATCAGTCAGGATGCTACTATTAACCAGTGA
>Scaffold_153;HRSCAF=192_298 # 248358 # 248603 # -1 # ID=1_298;partial=00;start_type=ATG;rbs_motif=AAA;rbs_spacer=11bp;gc_cont=0.366
ATGTTTGATGTGACAAAAGGGTTTCAGGTGGGTATGGCTCCAACAAAACCTATTGCAGGGGTTGGAGCCA
AAAAAGAAAAAGAAAGAGGTGGCTCTGGTGGTTCAAGAAGTTTAACCATTGGTAAATTAATTGAAAACAT
GACTATTCATTATAACGGAACAGCCAAAGAAAGCAAAGAAAGTTTAAAACAAACCATTACAGAAGCTTTA
TTGACTTCTGTTAACGATGTAAACCTGGCAAACTAA
>Scaffold_153;HRSCAF=192_299 # 248591 # 249688 # -1 # ID=1_299;partial=00;start_type=ATG;rbs_motif=None;rbs_spacer=None;gc_cont=0.414
ATGAATCGGTTTGGAGCAAAGTTGAACGATTTAAAAATTGGCTTTTTTGAAATGGCACAACCGATACTTC
CCGCAACACAATCCACTTTTGAACTAGTTAACGGACTGGGTAAATTGGCTGTTTCCGGTAATGCAATAAG
TAGTGTTTATGGTGTTGTGAAAGACAGTTTAAGCAAATACGATGGCGGTCTGAAAAATTTGAAACTCACC
CTGCAGCTAAGCAAGGCAATGATGCTCGACAGTACGATTATGACTTCCACGGCTGCATTTGTAAATAAAA
TATACGAAAAATCAATTGGAGGGATTACCAGAGCCACCCTTATGGCCACTACTTCCCAATTGGGATTAAA
CTTAGCAATGCTTGCCAGCCCCGTCGGACTGGTTGTTGCTGGCATATTGGCTCTAGTGGCCGTTTTTAAA
TACCTATGGGATCACTCCAAACGATTCAGGGAAATACTTTTCGGAATTTGGGAAGCGGCCAAGGCGGTAT
TCAACAATATAGGGATTGTGGTCAAACGGGTTTGGGACATGGTAGTAAAACCAATATTAAACGCCTATTG
GTCAGTCTTCAAATTTGTATGGGGAAACATTTGGGAGTTTATAAAATGGGTTTTCAAAGGGATTGCCTCA
GCATTTGTTTGGCTTTACGATCAGGCGGTTTCCATTTTTACCGCAGTGAAAGATTTTGTTGTGGGGGTTT
TCAACTGGATATCAGAACAAGTCAGCGGGGCATTAAGTACAATAGGCTCTTTCTTTAGTGGTCTTTGGGA
CTGGTTCAGCAGTGTGTTTTCGGGTTTTGCAAAGTTTATTGACGAATGGCTTGTCCAACCCCTAAAAAAT
GCCTTTGGTGGGGTTTGGGATTGGATTGTAGGATTATTTGAAAAGATTATGGATAAACTCACAGGTGTTT
TTGCACCAATTAAAAAGTTCTTTAAAACCTTGTTTTCCAGCGAAGGGATGACCGACGTGAAAGCGGCCTA
CAAAGATGGAGAGAAAAAAGGAGCGGCCAGTTATGACAAAGATCATCCCGTTAAAGCAAATTCCCAAAAG
GAAAAGTCAAATCCCAATGAGAAACCAGCAAAGGAATGTTTGATGTGA
>Scaffold_153;HRSCAF=192_300 # 249685 # 250008 # -1 # ID=1_300;partial=00;start_type=GTG;rbs_motif=TAAAAA;rbs_spacer=15bp;gc_cont=0.438
GTGGCTTTGCGTAATGTATTGACCACACTTTCAGAAGGAAGGTTTACCAGTAAAGATGCAGCTGCAGGAT
TAGATGCTTTAGGTATTAGCACTGCAAAATTAGCCGATGCAAATATTCCGCTTACTGACCGTTTGAGATT
GTTGAAACCTGCCATGCAGGATACGGCTTTGATGACTAAGGTTTTTGGAAAGGAAAATATGGCTGCTTCC
ATTGCACTTATTCAAAGTGCCGATGATCAGGATGCTTTGGCGAAAAGATTACCGGAACCAATACGGCGGT
TGAACAGGCCAATGTGGTTATGGGCAGTTACCAGGAAAGAATGA
>Scaffold_153;HRSCAF=192_301 # 249987 # 250733 # -1 # ID=1_301;partial=00;start_type=ATG;rbs_motif=AAA;rbs_spacer=11bp;gc_cont=0.415
ATGACGATAGAAGGTATTGATTACAGTATAAATTTTACTTCCAACGGATATAAGATTTTCGAGAATATAA
ATAACGGATTGAAAAGTGTTGATGAATCAGTAAAGAAAACTACCAAATCTTTTGGGGATTGTTATAAATC
ATTATTAGCTGTTGGACTGGCTGTTGACGGGCTTGACACCTTAAAACAAACATTGGACAGTCTTATTGCT
CCGGGTATTGCCTTGAATACTCAAATGGCAGATTTGAGTGCTATTACCGGTTTAACCGGACAAGGATTGA
AAGACATTGAGAAAGCAGCTCGAGACAGTGCTAAAACATTTGGTACCGATGCAAGTCAAAACGTAAATGC
TTACAAACTCATTCTTTCGCAGTTGTCTCCTGAGATTGCCAAAAGTTCAGAAGCCATGAAACTTATGGGC
AACAACGTAAATGTTTTGTCCAAAACCATGGGTGGTGATACTGTGGCAGCGACCAACGTGCTGACCACGG
CAATGAACCAATACGGAGTTAACCTGGACAATCCCATTGCGGCAAGTAAAGTCATGGCGGACATGATGAA
TGTTATGGCTGCAGGAGCTAAAGAAGGTTCTGCAGAACTTCCACAAATTCAACAGGCCTTAGAGCAAGTG
GGAATGGTGGCCAAAACTACTGGCGTTTCCTTTGTTCAGACTAATGCCGCTATTCAAATGTTGGACAAGG
CAGGTAAAAAGGTTCGGAAGGTGGTGTGGCTTTGCGTAATGTATTGA
>Scaffold_153;HRSCAF=192_302 # 251424 # 251588 # -1 # ID=1_302;partial=00;start_type=ATG;rbs_motif=TAAAAA;rbs_spacer=6bp;gc_cont=0.333
ATGAATACAGCAGAAATAGTCGTAACAGAACAAAAATTAGTGTGTGGACTAACGGCTCCACAAATCGAAA
CATTAAAAAAGAAGCATGGTTTTTTGGTAATCGTGACCGTCTCTCAAGGGGGATTTGAATTAAAAGAAAA
ATCCAATTACTTGAAAATCTGTTAA
>Scaffold_153;HRSCAF=192_303 # 251646 # 252062 # -1 # ID=1_303;partial=00;start_type=ATG;rbs_motif=TAA;rbs_spacer=11bp;gc_cont=0.432
ATGGATTTTAAACCTTTAATAAACGGCCACGAATATGGCTGGGGGGATATTGTGGTAAATATTTCCGGAG
TTTCGGTTACTGGTATCAAAGCCGTAAAGTATGAAGAGGAACAGGAGAAGGAAAATATCTATGGAGCAGG
TCGCAACCCTGTATCACGTGGGTACGGTCGCATAAAAACCACTGGCTCTATCACATTATTATCGCCAACG
GTTTTTGCCATGCAGGCAACAGCTCCAAAGGGGAAACTGCATAACATAGCCCCTTTCCCGATTGTGGTTA
TGTACCAGCCACCCCTGGGGCCTATCGTAAAACATATCCTGAAAAATTGCGAGTTCAAAAAAACCGCATT
TGACTGGAAAGAAGGCGATTTGTCGAAAGATGTCGAATTGGAATTAGTAATCTCTCATATCGAGTAA
>Scaffold_153;HRSCAF=192_304 # 252066 # 252551 # -1 # ID=1_304;partial=00;start_type=TTG;rbs_motif=None;rbs_spacer=None;gc_cont=0.416
TTGGATGTTCCTGCTTTGATTGACGGAACACCACTCGGAGAGTTCACCCCGGCACAAATACAGTCCATCC
ACGACAAAGGATATCTTTTTGTTATTAAACACATCGGATATACGGGTACTTTCTTTAACGATAGTTTCAC
AGCCACGGCGCAGGATAGTGATTTTGGTACTATCGAAAACAACCGTGCAATTGATAAAGCCCAAAGAGGC
GTATATATCAGATTATTGCCAAAAGTTTCGGGGCCTATTTATATAGATCCAAGTTCGGGTAATATCAGTG
CCGATGCCATTGCCTCTTTGGAAGCGGTTGCAGCAATTCCGTTGGAGCAAATGGAACGAGACGGTGAAAT
CAGTGGATTTGAAATTTTTATTAACCCCGACCAAGACGTACTGAGTACTTCAAAACTCCAAGTTACAATG
AAAATTGTGCCTGTGGGAGTGTTGAGAGAAATCACGGTAAACATTGGTTTTGCTTTAAACATATAA
>Scaffold_153;HRSCAF=192_305 # 252605 # 252973 # -1 # ID=1_305;partial=00;start_type=TTG;rbs_motif=TAA;rbs_spacer=4bp;gc_cont=0.385
TTGCAACAATTTGCAGAAGCAAAATTAAGACAGGTTGGAATTATCGATTTAGTTACTCCTTTTGCGGATT
TACAAACGGCTTCGACTACAATTAAAGCGAGTTTAATTGAATTAGCAAATTTGAATATGCCTTTACAAGC
AGTCTATTCTATCCACAATATGACAGCGGCAAATTTATTGGCTTTACCAGATTTACACACTTTCAACAAT
GAAAGATTTAGTGTTTGCATCGGTCAAGATGGTGCTGGCCGTGGAGACTACGTTTCGGGAGTTGTTGGTA
AAAAAGTGGGGATTGTTGGCGCAACGCTTGGTGCTATTTCAAGGGCAAAAGTTCACGAAAGTATCGGTTG
GGTTGAAAAACAAACCTAG
>Scaffold_153;HRSCAF=192_306 # 252985 # 253245 # -1 # ID=1_306;partial=00;start_type=ATG;rbs_motif=AAAAA;rbs_spacer=7bp;gc_cont=0.402
ATGAACGGAATTAAGTTTAACAGACAAGGAGGTGGTTTGGGCAGAGCCTTACCGGGCGAAGATCATATCA
GTGGGTTGGTTGTTTACGGGCAGGAAAACGTTGATAAAATGGTGTTGATTGAACCCGAAGGTTTGACAAC
TATTGGAGTTACTCCAACAACACATCCCGTATTACACTACCATGTTGATGAGTATTTTCGAATTAATCCA
GGTTCAAAATTGTATCTAGTTTCAACATTACTAATGACGGACAATTTGTAG
>Scaffold_153;HRSCAF=192_307 # 253249 # 253722 # -1 # ID=1_307;partial=00;start_type=ATG;rbs_motif=AAAAA;rbs_spacer=10bp;gc_cont=0.437
ATGAAAAACCCAATATTTGAAGCCAATCCTAAATTGGATTGCTATTTTGAAACATCGGACGGCACGCCAT
TTTACACCGAATATACCGCAAAGACACATGCCGGGACTTTGGCGAACAAAAGAGTAAAGACAATTCACAG
GTCGGATGCTGATTTGGAAAGTGAAGTTACTCCTGCAGAACCAAGCGTGGCCAAACCAACTGAACCAATT
GTTGAAGCAAAAAAAACCGAACCGATTAAGCCGGTTGCTCCTGCAGCTGCAGCTAAAACAAAAAAAGCCA
AATCAGATGAGCCTCTTACTCCGACAGCCCCAACCGTTGAAGCAAAGACAACTGAACCGATTGTTCCTGC
AGAGCCTATCACTGACACGAACGATAGCGAACTGACGAAGCAAACAAAAACCGCAGAAACAACTGAACCT
GTTGTTCCTGCAGAACCGATTGTGGAAACTTCACAAAACGTAAACAAAAAATAA
>Scaffold_153;HRSCAF=192_308 # 253725 # 254039 # -1 # ID=1_308;partial=00;start_type=TTG;rbs_motif=TAA;rbs_spacer=7bp;gc_cont=0.381
TTGGAGTGCATAAACGGAAAGGTAAAAATTAAAGAGGTTACCCAATCCGAAGCAGGGCGAAACTTAAAAA
GCCCGAAGGTTCGGATTGAGGATAACCAACTAAAAGTGGATTGCGAAGCACGAGCGCAGGAATTGTTAGC
CCAATATAAAAACACGCTATCCACCACCACTACGGAAATTGTCATCACAAAAACAATAGAAGTCAATAAA
CTCACCTTTTGGCAAAAGGCTCAGATATGGGCAGGGCGAATATTTTTAGTATTGCTTTTGCTGGTTTTGG
TTAGTTGGTACTTAAAATTTAAAAAAATTATATAA
>Scaffold_153;HRSCAF=192_309 # 254047 # 254211 # -1 # ID=1_309;partial=00;start_type=ATG;rbs_motif=TAA;rbs_spacer=3bp;gc_cont=0.345
ATGAAAAAATTAGGATTGATTTTATTATTTGTTGCTTCTCTTTTTATCCTGGTATCATGCAAAAGCACGA
TTCCTCCTTCGAAAGAAACCACAGTAAACAGCGTGATTAAAGAAACTCTTCACGACACGGTTTTCAAAAT
CGAAAAAAGACAGCAGTTCCTATAA
>Scaffold_153;HRSCAF=192_310 # 254237 # 254695 # -1 # ID=1_310;partial=00;start_type=ATG;rbs_motif=TAAA;rbs_spacer=11bp;gc_cont=0.405
ATGAAATTAGCAGAAACCGCTCTTGAAATTGCCATAAGGCAATTGGGAGTGCAAGAAATACCAAAAGGAA
GCAATTCAGGTCCCGAAGTAGAAATTTACCTAAAAAGTGTGGGACTCGGCAAAGGATATTCCTGGTGCAT
GGCTTTTGTTTATTGGTGCGTAAAGCAAGCGGTAAATATAGACCCCAAAGCCGTAAACCCATTAAAAAAG
ACTGCAGGCGTACTGGACCAATGGAATAACAAACCCGAATTAAGGATTACAACTCCGATACTGGGATGTG
TTTTTATAATGGATTTTGGTAAAGGTTTGGGGCATACTGGTTTTGTCGAAAAGATACTGGCAAACGGTAA
AATTCAAACTATCGAAGGAAACACCAACAATGACGGTAGCCGTGAGGGTTATGCCGTATGCAGACGAATA
AGAACCGTCAAAGAATGCAAAGGATTTTTAAAAATTTAA
>Scaffold_153;HRSCAF=192_311 # 254759 # 255040 # -1 # ID=1_311;partial=00;start_type=ATG;rbs_motif=None;rbs_spacer=None;gc_cont=0.369
ATGGAACAATTTATTTATCCAACGCTTACCGCATTTTTTGCAGCATTGATAACCTGGCTTTTTGCCAGAC
CTAAAGAGAAAGTCGAAATAAAGTCCATCGACATCGATAACGAGGTTAAATCGGCTTCGTTTTATCAAAA
TTTACTAGATGATTCAAAGAAAAGATTAGATGAATGCTTAGATGTCATCGAAGCGCAAAACAAGCGAATC
GCAGAACGGGACAAGATTATTTTGGTACAGGATGAGGAAAAAAGGGAACTACAAAACGTCTTTCGGATTT
AA
>Scaffold_153;HRSCAF=192_312 # 255093 # 256010 # -1 # ID=1_312;partial=00;start_type=ATG;rbs_motif=TAAAAA;rbs_spacer=10bp;gc_cont=0.428
ATGCCAGCAAATTTTCCTGAAATATGGTTAGACAGGGTAATTGAGAACATTGATAATTCAGATCAGGCTC
CTTTCTTTGATGGAGTGCCGGAACTTAATGCCGATGTTACCCAATTGGGCGAAGGAACGGACGCCGAATC
CAATGTGATTCACATTGCCACCACCGATTTTGACGTGGACGTCTTAATCAACAATAACACTTACCCAATT
CCTGCGCAAGTGTATGCTGACGGAAGTTTGAGTTTTTCTTTGGATAAATACCAAACTAAAGTGATGCAGC
TTTCGGACGATCAAATCATGGGATCATCCTATGACCAAATTGATGTGGTGACCCGCAAAGGAACAAAAGC
AATCACTTCTTCAAAATTCCATAAGGCAGTGCATTCTATTGCCCCAGCATCCCACACGGTTAAAACTCCG
GTTCTTTTCGCAACAGGTGGTGAAGATGCCTTGCAAGACCCCTCAGGTCGTTTTCGATTGACTTACGTGG
ACTTGGTTGCTTTTAAAGATGCCTGTGACAAAGCTGGGTTTCCCGAAGAGGACAGACGATTGATTTTGTG
TAACAATCACGAAAACGATTTGTTATTGGACCGTAAAAACTTCGGTAATCTACTCGTTGATTATGTGAAA
GGAAAACCTGCACCGGTTATCGCTGGATTTGAATTGTACAAATATTCTAAAATGCCTTCATATACCAATT
TAGGGGCAAAAAAAGCCTACGGTGCAATTCCGGTACCAACGGACAAAACGGCTTCTGTAGCATTCTACAA
AGAGGGAATCGCTAAAAAGACAGGTTTGACAAAACAGTATTTTGTTGCTGCCAAAGACAACCCTTCCGGT
CAAACCAACGATTTGGCATACCGCCACTATTTCTTGGCAACCCCTTTCAGAGCTGAGTTTATCGGGGCAA
TTATTTAG
>Scaffold_153;HRSCAF=192_313 # 256014 # 256553 # -1 # ID=1_313;partial=00;start_type=TTG;rbs_motif=TAA;rbs_spacer=11bp;gc_cont=0.404
TTGTCGCTACAACCGGAAGATTTACAAAACGAGGACATAAGCGATAGTAAACCCGTTCGAAAATTAGAAT
TAAAATCAATAAACATGAAAAAAATCCTTTTATCACTTGCCTCATTAGTGGCATTAAAGTTTGACAAAGA
AACTCCGGAGGTGGAAGTTGAAGTAGTCGAAGCGGCTATTTTGAAACTGTCAACGGAAAACACTGCTCTG
AGGGCAAAAGTACTTGCCCATGAAACTGCACAGGAAGTTGCGCAAGAAGCGGAGATTTCCGAAATGGTGA
CACTAGCCATTACCGAGGGGCGTATTCCTGCAACCAAAAAAGATGACTTCGTTAATCTGGCCAAGTCCAA
TTTGGAATTGGCAAAAAACACCATTGCCATGTTACCTAAAAAAGTTTCGTTGGCAGCTGATATTGTTCCT
GGACAAAATGCAGGAGTAACCACAAAAGAGGACTTCCTTAAGTTGTCGCATCAGGAACAATTGGCATTCA
AAACGACCAATGCGGACGAGTACAAAAAATTATTCACTAAAAACAAATAA
>Scaffold_153;HRSCAF=192_314 # 256565 # 256996 # -1 # ID=1_314;partial=00;start_type=ATG;rbs_motif=None;rbs_spacer=None;gc_cont=0.419
ATGCCTAAACCATTTGTTTTTAATGACCAAAACCAAACCAACAGTTATGGATTTCGAATCCGAACTGCAG
GAATCAGTTTGAAGCGATTCAATAAAAATCCGATGATGCTTAACCAGCATTGGAATAGCACCGAATCCGT
ACTGGGTAAGTGGGAAAACATTGCCGTTAAAAATGATTTGCTTTTGGGAGAACCCCTTTTTGACATGGAG
GATGAGGATGCGGCGAAAATATCCGGGAAAGTAGATCGCGGTTTTATCAACTCCTGTTCGATGGGAATCA
CCTTCAATCGTGAAGACCTTAAAATTATCGGTACCGAACTCGTAATGGAGAAATGCGAACTATACGAATG
TTCGATAGTGGCCGTGCCGTCCAATGCGAATTCCATTCGACTGTATGCTCAAGATGGGGTGTTGTTAAAG
ACGATGAAGTAA
>Scaffold_153;HRSCAF=192_315 # 257159 # 257596 # 1 # ID=1_315;partial=00;start_type=ATG;rbs_motif=TAA;rbs_spacer=11bp;gc_cont=0.427
ATGAGCGAATTAACCAATGAGAAAAAGAGAGCATTAGCCGAAAGAATGTTTATACATGACGGGATGACCT
GTAAGGCCATTGCGGGTGATTTGGACGTTTCGGAGCAAACCCTAAGCCGATGGAGAAAAGGAAGAGAAGG
GGAAAAAGACTGGGATTTAAGAAGGTCTCAGCACTTGGCCGCCCCACACGTATTAAGGGAACTACTTCTA
AAAGAACTACAGGTAGTGGCCGAAGGAAACAAGTCTAATATTGATGCGGATGCACTGATTAAAATATCCA
AAGTAATAGAAGCATTGTCGGACAAGGTTTCCGTTCAATTGGTTTTGAGTGTCTTCAAAGAATTCGATAA
CTGGATGGTTCAGCAAGACCCCAAAGCGGCAATTTCCTTTTTGCCCTGGCACAAGCAATTTCTTTTGTAC
AAAGCTTCCATCGAATAA
>Scaffold_153;HRSCAF=192_316 # 257736 # 259304 # 1 # ID=1_316;partial=00;start_type=ATG;rbs_motif=TAAAA;rbs_spacer=15bp;gc_cont=0.427
ATGACACCGAATTCCAAATACCTTAAAGGACTACTCGACTACGACAAGCACTGCCAGCGTATCAGTAAAT
CTACCACAATCAACATCCATGAAACCATAAAGGAAAAAGCGGACAGGATTAAGAAAAGTGAAAAAACGTA
TGTGCAATGGTTCGAGGATTATTTCCCGGACTATGCCAAAAAGAAATGCGGTTGGTTTCATACCAAAATG
GCCAATATCATTATCAAAAATAAGCGGGTTCGCTTTTTGGGGGAAATGTTTCGCTCTGCAGGGAAGTCCG
TGCATATCGATATGGGAATTCCGCTCTATCTGTATCTGGTAAAAAACGACCTGAGATTTATGCTTTTGAT
TGGGGAAACCGAACCCAAAGCAAAAAGATTGTTATCCGGTATTCAAGGGCAGTTACAGTACAACAACCGC
ATAATAAATGATTACGGGGTTAAATTCAAACACGGCAATTGGGCTGATGGGGATTTTACCACTGCAGATG
GGGTCAAATTCATGTGTTTGGGTTTCGGGCAAAATCCAAGGGGTGCCAGGGAACAATCCGAACGCCCGGA
TTATATCGCCGTGGATGACGTTGATGACAAACGCCACGTGAACAACGACCGAATGATGCGAGAGGCTATC
GATTTTATAACCGAAGATATTTGGGGTTGTTTCGATTCCGATGATGATGCTACGGAACGTTTTGTTTATG
CCAACAACAACTTTCATAAAAACAGTATCACCAACCGTTTAAAAATCTACTTCAATGAAACCATAAAGAA
ACAGAAAGAAGCAGGGGAAAGCGATGAAATACTATTTAAGGTTCTGACCGTTTGCGCCGTCAAGGACACA
AAAGACTTTGTGCCGGAATGGATTGAAAAAACCAGTGCGGATTACTGGCGTAAAAAATTCCGTTCCATGC
CATACCGTTCCTTTATGCGGGAGTACATGCACGTACATATCGAGGACGGGGCAATTTTCAAATATGAAGA
TATTGATTATAAAAAAGCCCTGCCGTTACGGGACTATCAAGCCTTGTGTTTTTATGGGGATTTATCATAT
AAAGCAAATGCCGATTACAAAGCTTTGGTTTTGGTGGGTAAAAAAGGAAAGGAGTTTCACATACTCTTGG
CTTACCTGCAACAGAAAAGCCGTGCGCACGCCGCCAAATGGCTCTATAACCAATACGAGCGATACAACCT
GCAGCAGGTTAATATCCGCTATCTCATTGAGGGGCTTTTTGCCATGGATGAGTTCGTGTCCGATTTTGAT
GCCGAAGGGGAAACAAGAGGTTATCATATTCCAGTGGTGGCAGACAAAAGAAGCAAGGCCGATAAATACG
ACCGTATAGAAAGCCTATCAGGGCATTTTGAACGCAAAAGTGTATTCTTCAATTCCGATGACATTCCGGA
CAATGACATGCAAACACTCATTGATCAGTTTCTTGCTTTCGAAAAAGGAAGCCAGGCGCATGATGATGGA
CCCGATGCAACGCACGGAGCGTTTTCTGTAGTCAATTTATCCACGCATCAAAGTAAGAACGTATATGCCT
TTGGTAGCAGACCCAGTCGTAAATATTAA
>Scaffold_153;HRSCAF=192_317 # 259325 # 259483 # 1 # ID=1_317;partial=00;start_type=ATG;rbs_motif=TAA;rbs_spacer=3bp;gc_cont=0.346
ATGAGTAAAATAGCAATTTATCAAACAGGAGTGGATGTGTTAGGATTTCCAACTTATGTAGAACATCATA
TCCACAGAGGGGCAAACCCTCTAAACAAAATTTCTCAGAAAAAGACTTTTTGGGTGACAGTAACCGAAGT
ATTCACAAAACAGTTTTAA
>Scaffold_153;HRSCAF=192_318 # 259485 # 259931 # 1 # ID=1_318;partial=00;start_type=ATG;rbs_motif=AAA;rbs_spacer=11bp;gc_cont=0.447
ATGTTCATCACGATACAGGAACTCAACACGGCAATATATGATTACCAATTACAGCAAATCATTGAGCGAA
ACCAAGACATTGCCTTAACGGCAATCGCTACTGCAGAACAGGAAGTGCGAAGCTATCTCAGTCCTAACAG
CCGAAAAGAATGGCAGGACGGCCGACCTCGCTATGATGTGGAAGCCATTTTTTCCAAACAGGGAACCGAG
CGCAATGCACTCATCATGCAGCACCTTAAAACGGTCTCGGTTTGGTATGTCTGCCAGCTATCCAACGTGG
ATATGGTTTATGAACCAATCAAAGACAGATATGATCGGGCAACTGACCACTTGAAACGAATTGCAAAAGG
AGAAGTTACCCTTAGTCTCCCTTTACTGGATGAAGCCGATAGTCCGGAACCCCAACCCTTCCGATTTGGA
AGTAGAATTAAATTTAATCACGAATAA
>Scaffold_153;HRSCAF=192_319 # 259934 # 261157 # 1 # ID=1_319;partial=00;start_type=ATG;rbs_motif=TAA;rbs_spacer=12bp;gc_cont=0.413
ATGAGAAAGAACAATAACAGAAATTCCGTTTCATTGGCAAAGGCTTCGACTCCTGCAGCTGCAGCGCAAC
CCAAACGCTATTTGCCGTATGACATAAAAGCGGTAAGCCGCACCCGTCAGGATATACTGAGCTGGAATCA
GGCTTTAAAAATGGCACAAAGTGATACCCCTAAGAATTACAAATTACAATTATTGTATGACGAAATCAGC
AATGATGCGCTTTTGTCTTCCCAAATCCAAAACCGAAAACAACAATTGTTATCTGCTTCCTTTTCGCTGA
AAAATACCAAAGGGGATGTTGACGAAGAACAAACCAGGAAACTGAAAAACAGTCCCGTTTACAGGCAGTT
GACTATGGCAGTATTGGACAGTTTGTATTATGGGTATTCGCTAGTTGAATTAAGCGTGTTTAAAGACACG
AAAGGACAATTACAACCAACGGTGATTACTTTACCACGCGCGAACTGCGTGCCTCAAACAGGATTGTTTT
ATAAGGATTACACGATAGACAAGGCAATTCTATACAGGGAAATGCCTGAGTTTGGTACTTGGATATTAGA
ATTTAATTCTGGGGAACTGGGATTACTTAATAAAGCGGTGAGCCACGTGTTATTTAAGCGTTTTGCTCAG
TCCTGTTGGAGTGAACTCTGCGAGATTTACGGTATTCCGCCAAGGGTATTAACCACCAATACCCAAGATT
CCAATATGCTGCGCCGTGGTGAGCAAATGATGAAAGACATGGGAAATGCCGCGTGGTTCATCATTGATAG
CACTGAAAAATTTGAATGGGCCACTGGAGTAACAACCAGTGGAGACGTTTATAAAAACCTGATTAACTTG
TGTAACAATGAAGCTTCAATGCTGATTTCAGGTGCAATCATTGGGCAGGATACCAAACACGGAAGCAAAG
GGAAAGAGCAAAGTTCCCAGGATATGCTTTGGCAGTTGGTATTGTCGGATATGGAGCAAGTGGAGCAATA
TTGGAACAATACCATTATTCCGGCATTGATAAACTGTGGTTTTCTGAAAGGCGACATCTTCTTTGAATTT
GACCCACAGGAAGACACCAAGCAACTTTTTGACATGACGGCAAAATTTTTGAACGATTACGATGTTCCTG
CAGAATTTATCACACAAAAATTTGGTATTCCGGTTACTAAGAAAGTTCCAGCTACTCCCAAATCAGGGAA
CCAATTAAGCCTTGAGAACGGTTTTTTCGATTAG
>Scaffold_153;HRSCAF=192_320 # 261229 # 261621 # 1 # ID=1_320;partial=00;start_type=TTG;rbs_motif=AAAAA;rbs_spacer=6bp;gc_cont=0.394
TTGGATTACAAGCCGTGCGATTGTGAGAGTTGCCAAACGGCTCAATTATCATTGTCTGATAATTCAAAAT
TTAAAGCCGTTTTAAATGCCTCTAAAAAGGCTTTTAAACGATTGCATAAAGACGGGAAATACGACCCAAA
AGAGTTGTATAAAATAGCGGAATACAAAGAGTTGATTGATGCTACTGCAGAAGTGTTGCAAAGTGCCATT
ACCCATGAAGTGCCACAAGAACTTAGGGATTATCTCGAGAAAGATGCTTTTGTATTTAGCGGACTAAAAG
CGCACGCCCAACTTACCGAAGCCCGAAATCTGCTTAAAAACGAAAAAGGGGAAGTACGTCCGTATTACGA
ATTTGAGCAGCAGATTTTAAAAACTCAACACGGCCTACAATAA
>Scaffold_153;HRSCAF=192_321 # 261683 # 261994 # 1 # ID=1_321;partial=00;start_type=GTG;rbs_motif=None;rbs_spacer=None;gc_cont=0.401
GTGGGTTATAGCGATGATACTGAGCGATATTATTTGCAATATCGAACTGCGGGTGATGATAAAGTTCGTG
ATTCACACCGCACTTTGAATGGGATTACACTTCCAAAAGACGATCCGTTTTGGTTGTATTATTATACGCC
AAACGGTTGGCGCTGCCGTTGTCAAGTAGTGGAGGTTTTAGCTTCCAAAAACGAAAAAAGCAATAGTAAA
ACAGCTACTGCCAAAGCTAAAGATGCCACAACAGCAATAGGCAAAAGCGGTAAAAACACTTTAGAAATGT
TTCGTTTTAATCCGGGCATTGATAAAAACTGA
>Scaffold_153;HRSCAF=192_322 # 262069 # 262548 # 1 # ID=1_322;partial=00;start_type=ATG;rbs_motif=TAA;rbs_spacer=3bp;gc_cont=0.421
ATGAATCCAAACGATTTTCTTAAAAAAATCCTCCAAGATGTAAAAGTAGATGCTTCGCAACACTTTGACC
GAAACTTTGAGCGCAAAGCCTTTTTCAATCAAAAGTGGCCAGCGAGCAGAATGCAAAATAACCGTGGGTC
TTTAATGATGCGCACCGGGGCTTTGAGGCGTTCAATTCGGTCTAATATTCAAGGAAATCAAATTGTATGG
AAAAGTTCCCTGCCTTATGGGAGTTTACACAATGAGGGCGGGGAAATTATAGTGACTGATAAAATGAAGC
GTTTTTTTTGGGCAATGTTCTATAAAAGCGATGGGGCAATCACAATGAAACGGGAGGGTTCCGGGAATGT
TAAAATGCGGAACACCGAGCGTAACAGAAAACTATCCTCAGAAGCCGAACAATGGAAAGCCATGGCACTG
CAGAAAACAGGCAAAAAAATGAAAGTCCCAAACGACAGTTCATTGGCAATCATCCCGTAA
>Scaffold_153;HRSCAF=192_323 # 262631 # 263083 # 1 # ID=1_323;partial=00;start_type=ATG;rbs_motif=AAAAA;rbs_spacer=6bp;gc_cont=0.384
ATGAAAATAATTTTACAGAATATTCAAAACCGATTGTCAACAGTCTCAGAACTGAGATACATAGACGAAG
ACTGGGGGCAATTGGACTATTACAGTCAGAACATGCCCGTGCAGTGGCCATGTTGCTTAATCGATATTAG
CGATATCGCTTTTTCAAACATTGGAGTTGACCGAACCAAGACTCCAATCAATAGGCAAATGGCTAAGGTT
ATGGCTAAAATAACACTTGCCAATGTAAAATATGGTAACACCAGCTTGCAGGCTCCGCAAACCCAAAAAG
ATGAATCTTGGATGATTTGGGAACTGGCACAGAAAATACATGAAAAACTACACGGATTTAAGCCCAATGA
AACGAGCGGGGGAATGATTCGTAAAAGTTTGATTCGTAATTTGAGAGAAGACGGCGTACAGGAATATCAA
ATTTTATATGAGTTTGAATCGCAAAATATTTAA
>Scaffold_153;HRSCAF=192_324 # 263123 # 263452 # -1 # ID=1_324;partial=00;start_type=ATG;rbs_motif=TAA;rbs_spacer=13bp;gc_cont=0.330
ATGGCGGTAATTGATTTTAGAAAACTAGATAAACTAAAAGACGAGAAGGTTGACATTAAAAAAGTATCAA
CGATTGCTTCTGAGATATTAACTCCTGATAAAAAAAGGGATGAAAGTGAAAAACAACATTTTCATTGGCT
AAAAATTTGCCTAATCTGGTTTATGGGGATTTCATTTACAGCCATTGCGTTTGTTGTTGTTTATCACCTG
ATAACTCCTGAATCCTGGAGGTGGCTAAAAGTTGCAGAAATTGCCAATTTGGAAAAAATGTTTGTAACAG
GTATAGGAGCCGCTCTAATAGGTAAATTTGGTAATAAATTAGTAGATTAA
>Scaffold_153;HRSCAF=192_325 # 263455 # 263775 # -1 # ID=1_325;partial=00;start_type=TTG;rbs_motif=None;rbs_spacer=None;gc_cont=0.308
TTGGCATTAACTGATAATCCTTTAATAAAAGAAGGTGTACAGGCATGGCAATACGGCCCAGTCATTCCGG
AATTATATTTTCAGTTAAAAGTAGACAATCTAGTCTATGCCCCGGGAGAAAAAATCTTGTTTGACTCCAA
TGAAGACATTCACAAACTATTAGATTTCGTATATAACAAATACGGAAAATGTAATGGTTTTGATTTATCT
AATTTAACGCATCAAAAAGGAACACCTTGGGATTTGACTGTTAATAAATTTGAAAGTTTGATAACAAATG
AAATTATAAAAGATCATTATAAAACCATAATAGCAGGTTAA
>Scaffold_153;HRSCAF=192_326 # 263789 # 263893 # -1 # ID=1_326;partial=00;start_type=ATG;rbs_motif=TAAA;rbs_spacer=9bp;gc_cont=0.324
ATGGACACTCAATTTCACGCTTCTGTCATAGCCAATTGGTATCTTCAAAAAGACAAATCGATGAAGGAAG
ATGTTATGAAAGTATTAAAAACTGGTTTATATTAG
>Scaffold_153;HRSCAF=192_327 # 264158 # 264940 # -1 # ID=1_327;partial=00;start_type=ATG;rbs_motif=TAA;rbs_spacer=11bp;gc_cont=0.372
ATGAAAAAAGTTATTTTAATTATCGCAGTAGCAGCAGTGGCAGTATTATTTTTACCCGTTTCTTGCACAA
GAATTGACGCAGGTTATGATGGAATCCTTATCAAACAATACGGTACAGACAAAGGGGTACAGGATGTATC
CTTGGTTACGGGACGTGTCTTTTACAACCCTTGGACGGAAGATGTGGAACAATATCCCACATTTGTACAA
ACGGTCGATTATAAAGCCTTTACGGTAAATGCAAAAGACGGAAGTTCGTTTACTGTAGACCCAACATTAT
CATTTGGAGTTACAAGAGGGAATTCACCTAAAATATTTCAGAAGTATAGAAAAGACTTGGAGGAAGTAAC
CCAAACGACCATTTTTAACTACGTAAAAGATGCTTTCAGACTTCAAATGAACAAATACACTACGGATGAA
ATTGTAAGTAACCGTGAGAAGTTTGAAACTGACGTACAAGTCACTTTGCAAAAAGTTTTAGAAAAAGAAG
GTTTCTTTTTAGAACAATTGACAAGCGGATTAAAATACCCACAAACGATTGTAAATGCTGTAAATTCCAA
AAATCAAGCGGTACAAGAGGCCATGATGGTTGAGAATCAATTGAAGGTTGCCGAAGCACAAGCCAAGAAG
TTATTAATCCAAGCAAGGGCGGAAAAAGAAGCCAACGAATTGAAATTACAATCCTTAACCCCAATGTTGA
TACAACAGCAATTTATTGCCAAATGGGATGGAGAAACACCTCTTTACGGAAATGCACCGACTTTATTTAA
GGATGTAGATTAA
>Scaffold_153;HRSCAF=192_328 # 264942 # 265133 # -1 # ID=1_328;partial=00;start_type=ATG;rbs_motif=TAA;rbs_spacer=10bp;gc_cont=0.302
ATGAAAAAAGCATTGATTTTTGGCAGTCCCATTATCCTGTTCAGTGAGATTTTAACGATCAATCTCATTT
TTGATTTAATGCGACAGCCTTCGGACATAGCGGTGCTATTAGGTATAATCCTATTTTGTATAGCCGCTAT
TTTAAACTATTTATTAATCCAATTTATTATCAAACAATTTAAAACAAAGTAA
>Scaffold_153;HRSCAF=192_329 # 265152 # 265376 # -1 # ID=1_329;partial=00;start_type=ATG;rbs_motif=AACAA;rbs_spacer=3bp;gc_cont=0.347
ATGATAAAGAAAAGCACCTACATACGAAGCTTCACGGAAAAGCAACGTAAACAACTGGAAATCGTTGCGC
TGGAGCAAGGTTTTAAAGCAGTCCCCGAAATTCTGTTTTTCACACTTGATAGCCATATTGAACAGCGCAA
AGAAATTGAGCGGCTAAAAAGACTTATTCAATACAAACAAAACAAAATCGAAAGATTAGAAAACAATGAA
AATTTTAACACTTAA
>Scaffold_153;HRSCAF=192_330 # 265416 # 265733 # -1 # ID=1_330;partial=00;start_type=ATG;rbs_motif=TAAA;rbs_spacer=11bp;gc_cont=0.352
ATGGAAATCATCTACACAATTACCGGGATTAAATCCAAAGGTGCAATGACTTTTATATTTGATTTTAAAG
GGGATTTAATGGGGTTTAGATACAATTTTAACCCGACACATATTCAGAGAGATTGGCTTGATAAATTAAG
CATCAAAAAAGAGGAGCAAATGACGATTTTCAAGGAAACTGATTTTTTGATAGAAAAGAAAGAGCAGGAA
CCTTTTCAAGAAATCCCATCAACCAAAGAATTGGAAGTTGTCAAAGCTGAATATGCTGCCCTTAGAAAGA
AAGTCCGGGAGCTATACATGACGATGGTTACGGAATAA
>Scaffold_153;HRSCAF=192_331 # 265736 # 266071 # -1 # ID=1_331;partial=00;start_type=ATG;rbs_motif=None;rbs_spacer=None;gc_cont=0.307
ATGAAAATAGATCTAAAACTTTCTTACGACCAAATTTCGGCAGTTTCGATACTCACACATCAAGTGTATG
ATTTGAAGCCAACGATTAATGTCAGTGAAAACAAAATAAGGTGCATTGCCTACAATATTGCCGATAAATT
TATGAATAAACGTAAGTCAATCATAAAAAGCGGAAACCTTGTTAAGAAAAAAAACGGCTTTAAAATGACT
TTAAAATTCAATGAAGCCGAGGTTTTACATCAAATCATTGTAGATATGATAAATACCGTAAACGATACTT
ATTACAGGACTATCCTAGACAAGTTGAAAAATGAAATTGACTCTAAAATAATTTAA
>Scaffold_153;HRSCAF=192_332 # 266068 # 266673 # -1 # ID=1_332;partial=00;start_type=ATG;rbs_motif=TAAA;rbs_spacer=12bp;gc_cont=0.380
ATGACAGACGAAACAAGAATCAAGATAGCAAAGGTTTACGAATTGGTAAACCGTGGCGTGGATGGCGAAA
AAGAAGCAGCCAAACAGGCTCTTGACCGATTGATGAAAAAACACAATTTGTCAATGTCCGATATGGAAGC
CATCAAACAGAAAAATTACAGCTTCAAGTACGCCAATAATTTGGATTTATGGCTTGTCTCCCAGTTGGCT
CATTATTTTTTGCCTGACAAAAAAACCAATGGGTACCGCAGAACCACAGGCTCACGTGAGTTGGTTTTGA
GACTGGAATATCTTGATTATGTCGTTATTTCCACGGCTTATGAATACTTCAAACGACACATGAAAACGCA
ATACAATGAATTTGTATTACCGCAGATTAAGCGTTGCAGAAGTACTAAAACCAAAAACAAACGCAGAGCT
GAACTTCAAGAAGTGTTTTTCAGTCGATACATTATCGCCAGTAAACTTTATATAGTTGGAGAGGTTAAAC
AAATCGATTACTCTGAATTAAGTCTGAAAGAGAAAAGGGATTTAGAAGCCTTAAAAGGTGTAAAAGGAGG
TGATTATAAAACACAGGTGACAACTGGTTTATATCTCGAAGCATGA
>Scaffold_153;HRSCAF=192_333 # 266676 # 266921 # -1 # ID=1_333;partial=00;start_type=ATG;rbs_motif=None;rbs_spacer=None;gc_cont=0.341
ATGACACACGAATTAAAAATACTCCCGAAATATTATAAAGATGTGGTACTGGGTTTGAAAAAGGTTGAAG
TACGAAAAAACGACCGAAACTATCAGGTGAATGACCTTTTGATATTGAATGAATTTGACTCTGAAACGCA
AAAACGCACGGGTAATTCAGTAACGAGAAAGGTGGACTATATTTTAAAAAATGTTGATGGGCTAAAGCCT
GATTATGTTGTACTGCAAATCATAAAACCCTTATAA
>Scaffold_153;HRSCAF=192_334 # 266924 # 267151 # -1 # ID=1_334;partial=00;start_type=ATG;rbs_motif=TAAAAA;rbs_spacer=5bp;gc_cont=0.338
ATGGCTTACAATAAAAAAAACTTTTACCTGCGGGTTTTGGAAATCCAGCAGCTCACCAAAGAACATCAAA
AAAAAGGTGCTTCAAATACCTATATCTATGAGAATATGGTAAAAAGTCATTACCATATCTCAAAACGAAC
TTTTGATGAATATTTAGGCATACCTGCTGAACGTGAATTGAAAAAAATAGCCGAAATACGACTACAACAA
CCCGAATTATTTGATTGA
>Scaffold_153;HRSCAF=192_335 # 267224 # 267679 # -1 # ID=1_335;partial=00;start_type=ATG;rbs_motif=TAA;rbs_spacer=10bp;gc_cont=0.373
ATGGCAACAGTAAAACAATTGCAGACCCTTTTTACAAAATTAGGTGTTACCACCGATCAACGTCACCAAA
GGATTTATGCTTGGACTTCGGGTAGAACTCAATCGTCTAAAGATTTGGAAAACGATGAATTGATAGAGTT
GTGTGAATCGTTGTTGAATGAGTTTAATAAGGCTAAAGCCAAAACAGAAGATGAAAAAAAGAAGAAAAGG
TCTGTGGTTTTAACTATTGCCACAAGGACAGGTATTAAAAGCCCCAACGATTGGGACACTTTCAATCACT
TCATGCTGCATTCAAGTGTCGTTAAAAAGTCTTTAAATCTATGTGATTTGGACGAATTGGATACTTTGAT
TAGACAATTCAGGGCTTTGGAAGACAACAACAAGAAATCGGCACAAAAAACAGGTACAAAAGCCTATTGG
AATCAGTTTGGATTGCAAAAACCAACGGAGAACTAA
>Scaffold_153;HRSCAF=192_336 # 267758 # 268423 # -1 # ID=1_336;partial=00;start_type=ATG;rbs_motif=TAA;rbs_spacer=4bp;gc_cont=0.366
ATGGAAGCAGTAGATTTAAGTAAATTAAGCACAGACCAGCGTAAAGATATGCTGAAACAGTTAAAAGAAG
AAGCTCGAAAAGAAAAAGAGCAGGCGAAAAGCAATAAAGAAACTTTACAAGTCCTAACCGAAGAGGTCAT
TGATAACAATGTGGATTTCTTTGTTACTTCTCAAGAATCGGTTGAAGATGCTATCCTAAAATTATTTTCA
GAGGCCGAAACAATTATAGAGGCACGAGGCGAAACATTCGGAATTGAAAAGACAGAACAAGACTCCCATA
CGCTTACCAAGAAAGACGGTTCTGCCTCCATCAAAATAGGTTGGAACATCAAACCAACATTTGACGGAAC
CGAAAGTGCGGGAATTCAAAAAATAAAAGAGTACATGTCGTCTCTCGCTGGGCAAACAGAAAATGAAAAA
CTGTTAATGGACTTCCTAAATATCGCCTTAAAAACAGATGTACAAGGAAATTACAATCCTAAAAAAATAC
GTGAATTGAACACCATGAGAAACCGCGCTAACAGCGATTTATTTAATGAAGGGATGAATATCATTGACGA
AGCTTTGATTGACATTAGAACAAGTATGTATGCAAGAGGCTATAAAATAGTAGCCAAAGAAAACGGAATA
CCCAAACGAGTAGAGTTCTCTTTCAGTATAAAATAA
>Scaffold_153;HRSCAF=192_337 # 268428 # 268604 # -1 # ID=1_337;partial=00;start_type=ATG;rbs_motif=AAAAA;rbs_spacer=10bp;gc_cont=0.316
ATGACTAAAAAACAACAACGCCGCCGCTATAAACTGCATCAAAACATTAAGCAATTGTTTGATTACAGTG
CAACACTAAAAACGGTTTATGTTCCCCACGATTTTGAGTTGGAAAACCGATATATAAAGGAACTCAAAGA
CAAATACAATTATCAAATTCAATATCAAATACAGTAA
>Scaffold_153;HRSCAF=192_338 # 268692 # 268913 # -1 # ID=1_338;partial=00;start_type=ATG;rbs_motif=TAAAAA;rbs_spacer=9bp;gc_cont=0.333
ATGACTAATCATACTTACAATCCCGAAAAAAGGCAATTAATCCTGTTGTCGAATACTGGAAAACCTGTTT
TTAGCTTCGCTGGACCAATTGCCGAAAAAGTTTATAATCGAATGAGTTTTACAAGCGGAAATCCTGTTTT
TATGTCAAAAAATCAACTCGAAAACAAGATAAATGAATTGAATTTTTGGCTTCAAGAACCACAAAAACGC
AAAACACGCTGA
>Scaffold_153;HRSCAF=192_339 # 268906 # 269814 # -1 # ID=1_339;partial=00;start_type=ATG;rbs_motif=TAAAAA;rbs_spacer=8bp;gc_cont=0.376
ATGACAAATGTACAAAAGAATGAGATTGTAAATGCCCTAAAAACGGAAATTTCTTTTTCGAGTGGCAAAA
AAGTGAGCATCAAGCTTGGTGTATCCAATGCGACTGTTAGCAATATGATTAACGGGGTTTGGGATTTGAT
AAAAGATGAGTTGTGGCTCAAAGTGGCACACGCCCTGAATATGAATTTTGCGGGTTGGCAAGTTGCAGAA
ACAACCAATTACAGAAAAATGACAACCATTTTTAGAGATGCAAAAAGCGAAAGCTTCTTTATTCCAATAG
CTCACAAGGCAGGAAGCGGAAAAACAGCAGCGATAGATGCTTTTGTAGCCGAAAACTCAGACCAAGCGGT
CTATAGAATACAAGCTAGAGAATGGGCGAAGAGAGAATTTTTAACCAATCTTATCCAGTCTTTGAGTATT
CCTGCTCCAAAAGGAGTTGTTTCAGTCTCAAAATTGGGAGATATGGTCATCGAGTTTTTTATAAAAAGAG
AATTTCAGAAACCGCTTTTGATTATTGATGAAGCCGACAAATTGAAAGCCCCTGCTTTGCGCTTTTTGAT
TGATTTCTACAACGCATTAGAAGATAAGGTTGGAGTTGTGATAGTTGGAACGGAAAACCTCGAAAAAGAG
ATTAAAAAAGGGGTTAGAAGTCAAGCCAAAGGTTATGATGAAATAGATAGTCGCTTTGGTAGAAAATTCC
AGCATTTAATCGGAGCAACGGCAAACGATGTAAAAATGATTTGTGAGGCGAACGGAATCAGCGACAAAAA
ACTGCAGGAAGCTATTTTTATCGAATGTACACCAGTTTCAATGGTAATCGAAAATCAAAGTTTCAAGATT
GTTGAGGATATGCGCCGTGTAAAACGAATTATAAAACGTGAACTTCTAAAAATCAAACAAAATGACTAA
>Scaffold_153;HRSCAF=192_340 # 269833 # 270324 # -1 # ID=1_340;partial=00;start_type=GTG;rbs_motif=None;rbs_spacer=None;gc_cont=0.370
GTGAGCCAAATAAAGACCGAAATACACAACATCGAATACATCTATAAGGTCGAGGATTATGACATATATA
GCAAAGTAGATAAGGTGATATTGAGTTATGATTTGAATGATTTGAGTTCGGTATACCTATTCAAACCAAA
CGGAAATCTATTAGTACACCTTGGCGAGGCGAATGTATTTAACAAGCCGGTTCAATATGGACCACAAGCC
GAGCATAACAAAATAGCAGTCGAAAAGCAAAGACTTAAAGAGATAAACGAACGCAAAGAAGCGGAATTAG
CTGAGAAAACAGCCATTGCAGACGAAACGTCAATGCTTATGGGACGATTTACCAACAAAGTGGAATCTGA
ATATAATGAAACGTTGTTTTTGAGTAGTTCAATCCCTAAAGAAGGAATTCCGCTTGCTGCAAGGACAATA
AAAAAAGCCGTTGGCAGTGGTTACAACACCGACAACGACTTTGTTTTAAAATCAATAATAAATGACTATT
AA
>Scaffold_153;HRSCAF=192_341 # 270369 # 270716 # 1 # ID=1_341;partial=00;start_type=ATG;rbs_motif=TAAAAA;rbs_spacer=5bp;gc_cont=0.293
ATGGATTTTTCAATTTTTTCTTCCTTTTTACCAGAAGGGCTATTGATACATTTTGATATTGTCGATTTCA
AAGAGTTAGGAGATTTACATACAAAGAAAGACTGTTTATTCATTTATTTAGATGAGAAAAACATACTGCC
AAATAATTATGATTTGAATGAATTTGAGTCAAAAGGATTCTACGAACGAACTTTAATTCAAGACTTTCCA
ATTAGAGGAAAGGCGGTTTATTTAGGCATTAGAAGGCGTCGATGGCGAAATAAATTTGATAAATCAATAG
AAGTTAAAAGTGATTATACTTTTATAGCAGAAGGTTCAAAATTGACCGTTGAACTTTCTGATTTTTAA
>Scaffold_153;HRSCAF=192_342 # 270789 # 271076 # 1 # ID=1_342;partial=00;start_type=TTG;rbs_motif=AAA;rbs_spacer=9bp;gc_cont=0.316
TTGCAACGCCATTACAAGAAAAAAGTTAGTGGATTTAAGGATTGGGATCAGTTCAATCACTCCGAAGATT
ATTTGATTTATCCTCAGAATATAGGTGAAAATCTAGGAATTGATGAGTTAAGTTTGTCAAAAGGAGAACT
CTATACCTTTGTAACCAATAAAAACGGTAGAGGCAAGAAAAAAACATTAGTAGCAGTTATAAAAGGCACT
AAAAGTCAAGATATTATTGATGTTTTAAACAAAATTCCGTTAGAAAAAAAGGAAGTTGGTAAAGGAAATT
ACCCTTGA
>Scaffold_153;HRSCAF=192_343 # 271054 # 271512 # 1 # ID=1_343;partial=00;start_type=TTG;rbs_motif=AAAAA;rbs_spacer=7bp;gc_cont=0.320
TTGGTAAAGGAAATTACCCTTGATATGGCTAATAATATGCAATTGGCTTCAAGAATATGTTTTCCAGAAA
GCAATTTGGTTACCGATCGTTTTCACGTAGTAAAGCTGGTAATGGAAGCCTTGCAACATCAAAGAATTAA
GTTACGATGGGAAGCAATTGAAAAAGAAAATCAAGCCATTAAAATAGCCAAAGAACAAGGAATTAAATAT
GTTCCTATCGTTTTTGAAAATGAGGACACTCCAAAACAATTATTAGCTAGAAGCCGTTATATTATTGCTA
AAAAAACAAATGAATGGACTCCTAATCAGAAGGTAAGAGCCGAATTGTTATTCAAAATTTATCCACACTT
ACATCAAGCATATAAACACACTCTCGAGTTCAGGAACATCTATGAACAAACCTCAAAAGAATTAGCCAAA
GAACAATTTTTAAACTGGATTGAAAAAACAAATTATTAA
>Scaffold_153;HRSCAF=192_344 # 271703 # 271990 # -1 # ID=1_344;partial=00;start_type=TTG;rbs_motif=None;rbs_spacer=None;gc_cont=0.396
TTGGCACGAATAAAGAAAGAAGCCCGTGCGGCAGGATTTGATTTGCAAGCGGCAATAGCCGTGGGAGAAC
AAGCCATGGAATGGTACAATGCTACTCCATACAGTTATTACTCCCGCAAGCATTCAAAAATAAACAAATC
ACCTAAACAAATTTATGCCGAACACGAAAAACCATGTGTGAATTGGTTGGAAAATTACGACATATCGATG
CTTATGGGCTTGAAAAAAGAAATTACCATTAAGCACAACGGTCAAATAAAGGGCTCACGTAATTTTTTTG
GGGATTAA
>Scaffold_153;HRSCAF=192_345 # 271978 # 272253 # -1 # ID=1_345;partial=00;start_type=ATG;rbs_motif=None;rbs_spacer=None;gc_cont=0.460
ATGGCAGTAGAAACAGCGGGACATTTGCCTTATGAATTGGCTTATGACCGTTTCCCTGGACACAACACCA
CCGAATGGGAATTGTTATTTGAGAGAATGAAAACGATAGGAGTAAAACTCACCAAAACGCACAAAGCCAC
AGGCAAGGCGGCGGTAGAACGTTTCTTTGGAACACTGCAGGACGTGATTTTACACATGACAAACATTATT
ACGGACAAGGAATCCAGTCGAGGGAACTCTCGGCACACCGAAGCCCCGAATATTTGGCACGAATAA
>Scaffold_153;HRSCAF=192_346 # 272256 # 273380 # -1 # ID=1_346;partial=00;start_type=ATG;rbs_motif=TAAA;rbs_spacer=7bp;gc_cont=0.428
ATGAAATTCAAACACAACGACATCATCATTCGCAAAGAAGCTGCACCGGAAGTGTGGATTTCTGAACAAT
TGGTCGTTGAAGTTACTGGAATAAAAGAAAGGTATTTAAGAACTCACAGTCGAGATAGATACAAAAAATC
CGTCCCAGCCACGTACCACAAGGCAAAATTCATGCCTGCATCTGGCAAAGCGTGGCGATGGACCAAACAG
CAGGGACAGTTTTATTATGATTTGGATTTTATTCCGAACCATTCCCCGAATTGTTATCGTGAAATGTTTG
GCGACAAAGACCATTTGGTTCAAAGTTTCCAAAACCAAAAGAAAGCCGAAGATAACAAGGTATTTGAAAG
TTATTTTAAAGGCGTTTTAAACAATACTTATGAGGATTACCTCCATTGTTACGCCGATTATAAAAAAGAG
CACCGTATCGCTTTGGCGAAAGCCTGTGCGGCGGTAGAGTTTGGGGTTAATTATATCGAGGACAATCCCG
ATATGAAAGGCGACACGGGATATAGAGATATAGTGGCGGTAATAGAAAAAATGGGCATGCAGTATCTGCC
TAAAAACTACCGCATTTTCAAACAAAAGATAGATGCCGTTCGCAATGGCGGACAAGCCATTGCAGAGCTG
GTACAATTACCCAGAGAAGGTAATAATAATGCCTTGGTGCATGATGATCCGCAGGTTTTGTCTTGGGCAA
TACAATTGCGCTCTATGGATAGCAATTATAGCAACGAACACATCACAAGGGTAATCACGGAAAACTGCAT
TTTGCAGGGCAAAAAAGTACCAAGCCGTCGTTGGTTTGGGACAAACGTTTACGAGCAACATGAGATTAAA
TTCTTGACCGCCTCAAAACGATTTGGGTCAGGAAGCCGAAAGGCTTTTATCCACGAGGGTTATATTCCGA
TGGAGGGAGCGATAAACGCAGGCGATTGTTGGCAAATAGATGCCACGAGGCTCAACATTATATCGCACAA
ACGCGTAGAAATTGCCGAGGACGGAACAAAAAAGACCTCCGATGCTTTCCTTTTTGTGATTGTAGTTAGA
GACGTGCACAGTGGTTGTATTCTAGGGCATTCTTTGATTACAGTGAAAACCGTTGGAGCGTGTTCAACGC
CCTGA
>Scaffold_153;HRSCAF=192_347 # 273509 # 273955 # -1 # ID=1_347;partial=00;start_type=ATG;rbs_motif=TAA;rbs_spacer=3bp;gc_cont=0.360
ATGGAAAAACACACAAAAATCAATATTGAAAAACTATTTGTCAACCTAGTTAATTTCGGTGTAATTAGAG
AAGTAAGCAATGTAACACACAGGGCACTTGCCCATGCGGTACATGAATCATTCGAAGAAATTATTAAGCC
AAGGTTTGAAAGTTATAGAGCAATGACTAGTAGAGCTGAACCAACAAATACCGACTGGGATTTTGCCATG
ATGCAGGCTATTAATCATTGTTCTAGGTACTTCGCAAAGGATTGTCCTTGCAAAACCCAAAACAGTCGTA
AAACAGAGGTTCAAACCGAAAAACAGCCAATTGTCGTCAATATTGGTGCGATACATAAAGGGGATCTTAT
TATCGAGGAAATAACCAAAGACTCCAAAGAAGAGTTCGAAAAATGGTTTACTGATGCAATGCTTCGAATT
ATTAAAGACGTAAAAAAAGACATTTAA
>Scaffold_153;HRSCAF=192_348 # 274112 # 274216 # -1 # ID=1_348;partial=00;start_type=ATG;rbs_motif=TAAA;rbs_spacer=12bp;gc_cont=0.295
ATGTACAAAAGTAGAGAAAAAAAGTACAACAAGTATAACACTACAGTTGTAAAGCATTATCACAAAAATA
TGGATATGCTGATAGTTATATCCGCAGATGTGTAA
>Scaffold_153;HRSCAF=192_349 # 274280 # 274639 # 1 # ID=1_349;partial=00;start_type=ATG;rbs_motif=AACAA;rbs_spacer=7bp;gc_cont=0.372
ATGCAACAAATATCGCCTATAAAAGAAAGAATCATGCAATATCTTGGTTTAAAAGATATTACGAAATATA
AATTTTACCAAGAAAGTGGTATAACGCGAGGCGTTTTAGATAAAGAGAGCGGTATTAGCGAAGACAATAC
GGCGAAATTTATCGCCTATGCTAAAGACGTTAATTTAATGTGGTTAATGACTGGCCATGGGGAGATGTTA
AAGCAAAAGGAAGATGTTTTTTTGACTGCTAAAAATGGGGACAAAAATGGGGACATTTCCGACCCAAAAC
CAAATATACAAATTTCGGAGGGTAAGATTTCGGGCGAAAGCCACGGTATGACTGGGATAGATGACAAAAA
AAAGGGGTAG
>Scaffold_153;HRSCAF=192_350 # 274729 # 275232 # 1 # ID=1_350;partial=00;start_type=ATG;rbs_motif=AAAA;rbs_spacer=13bp;gc_cont=0.333
ATGAAAGTGGAAAAAAATAATGTAGTATTGGTACCTAATAAAGCGGCCGCGGGTTATCTGCTAGGATATG
GCGATACTGAATTTGTACAGTCTCTACCAACCTTTAGTTTACCTAATATTCAAAATGGTACTTTTAGAAT
GTTTCAAGTTTCAGGACATTCAATGTACCCTACAATTAGTGATGGCTGTTATGTGGTTGGGGAATGGATT
GAAAATTGGGCAGACATCAAAGACAATCGTGTATATGTAATTGTTAGTGATGATGGAATATTAATTAAAC
GTGTTTTAAACCGTTTAAAAAAATATGATAATCTGTATTTAAAATCAGATAACAGAAAAGAGTATCCGAA
TATTTCACTTAAACCACATGAAATAAAAGAAATCTGGGCGGTCAAAATGCATCTTTCTTTTGATTTACCC
GACCCGTCAGTTCTTTATGATAGGATGAATGATTTAGAGGCGGAAATAGAGCACGTAAAATCACTCTTGA
ATACCAAAAATTAA
>Scaffold_153;HRSCAF=192_351 # 275438 # 276013 # 1 # ID=1_351;partial=00;start_type=TTG;rbs_motif=TAA;rbs_spacer=4bp;gc_cont=0.293
TTGAAAAAAAAACGTTGTGAGAGCGCTTTTCTAAATTCAAAAAAGGAATTGGATAAATTGTCACAATTAA
ATCAGGAACAATACATTGACTTATATTACGGTGACGCAAGTCATTTTAGTTTAGTGCCGAATGTTCCGTA
TGCTTGGCAAGCTGAAGGAGAACCTATTTTATTGCCTGCAATTCGGGGGAAAAGCGTAAGTGTTTTTGGT
TTAATGAATACATTGGGTAATTTGGTTTTTGATATTTTTGAAACAACAATAAATTCTGAAAAGATGATTG
TCTTTTTTGACAAATTTGTTGAGAATATAACTAAAAAAACAGTTGTGGTTTTGGATAACTCTTCGCTTCA
TACCAGTAAGAAATTCAAAGAAAAAATCAAAGAATGGGAAGAGTTAGATTTACTTATTTATTTTATTCCA
CCTTACTCGCCAGAATTGAACTTAATTGAAATCTTGTGGAGATTTGTTAAATATAAATGGTTAAAATTTG
AGGCTTATACTTCATTTGAAAATTTAAAATTGAACCTAAATGATGTTTTGAATGGGTTTGGAACAAAATG
TATTATTAATTTTTAG
>Scaffold_153;HRSCAF=192_352 # 275979 # 276167 # 1 # ID=1_352;partial=00;start_type=ATG;rbs_motif=TAAA;rbs_spacer=11bp;gc_cont=0.259
ATGGGTTTGGAACAAAATGTATTATTAATTTTTAGAATGTACTTACCAAGACAAATTTTACTGATTTTTA
TATCGGTATTTGGGAAAGTGGTGTATTTCATAAATTTTATGCTAAAAAGTTTGGGAGCAAATGTAAAGTT
TAGATTGATAATTAGTCATTCCTTAAAAACTCACTTTTTGAGTTTTTAG
>Scaffold_153;HRSCAF=192_353 # 276281 # 276487 # -1 # ID=1_353;partial=00;start_type=ATG;rbs_motif=TAA;rbs_spacer=15bp;gc_cont=0.333
ATGTCAACAAATAAAAACTGGGATAAAGCAGCCGATGATTTATTTTCCAAAGCAGTATCAAGAGTTAGAC
AGCCCATAGAATCTCTTTTTAATTGGTTGATTGTTAAAACTGATATTCAAAAAGCAAGTAAAGTTAGGTC
TAGCAAGGGGTTACTGGTTCATCTATTTGGAAAAATTGCTGCCGCTTTTATTGGACTAATATTTTAA
>Scaffold_153;HRSCAF=192_354 # 276575 # 277183 # -1 # ID=1_354;partial=00;start_type=ATG;rbs_motif=TAA;rbs_spacer=4bp;gc_cont=0.319
ATGATTAATCAGCTTAAAGCCCTAAAATTAGTAAAAATATATTCCATAATCTGTGACAGATTTGAAAAAG
ATTTAAAATACACTTGCGAACGTTTCAGCAACAACCATAAACAAGATTTAACAGATCAAGAAATTATGAC
CATATACCTATTCACAGTTCAAGAAGAACAACGTTTTAGCATCAAACAAATTCATAAATATGCTTGTGAT
TATTTACATGATTGGTTTCCAAGACTTGGCTCATATGCTGGTTTTTCTAATCGTCTTAATCAATTATCAG
AAGCTTTTCGACGTTTTTCAGCTTCATTATTTGAAGACTTTTTACCTTGGGATTGCTTAACTGATCAAAG
TTTACTGGATTCGATGCCAATAATCACTTGCTCTGGTAAACGAAATGGAAAGGTAGCAAAAGACTTGACC
GATAAAGGGTATTGTTCTACAAAAAGCATGTATTATTATGGAGTGAAGCTTCATGCATTAGCTTTTAGAC
GAGAAAATAAAATTCCTTTTCCTGAAGAAATTCAAATAACACCTGCATCTGTCAATGATTTAACGGTTTT
CAAAGAAGCGTGGTCAGAAAAAAACAAACAGAAAATTCTTTGGAGATAA
>Scaffold_153;HRSCAF=192_355 # 277246 # 277911 # -1 # ID=1_355;partial=00;start_type=ATG;rbs_motif=AAAAA;rbs_spacer=10bp;gc_cont=0.365
ATGGCGCGAAAAAAGTTGCGAACCATTGGTAAGCGAGTCGTTCGAGAATTGGAACGCAAGTTGCCTGAAG
AAATTTTAAAACAATACGAAACAGAATTTAGCAATTACAAAAAAGTACTCACTCAGGAAAGAAACAGCAA
GGAAAAAATATACAGTTTACACGAACCTCAAACAGCCTGTATAGCAAAAGGGAAAGCTCATAAAGCGTAT
GAATTTGGAACAAAAGTAGCGGTAACAAGAGGTCGAAAAACAGGAGTCATTACCTCAATAAAACGATTTT
CAGGCAATCCTCACGATAGCAAAACCTTAGAAGAATCATTAGCACAAAGCCAGCGAGTTAGAGAGCAAAT
TGGAGGTACAAGACCAACAATAGCAAGTACAGACAGAGGATTTAGAGGTGTCACACAAGTTGAAAATACA
CAAATAGTAATCCCAAAAAACACAAAAGAAAAATCAAGATACAAACAAGACGTTGCCCGAAAAAGATTTA
GAGCCAGAGCGGCAATAGAACCAACAATATCCCATTTAAAAAGAAACCACGCTTTAGGATTAAATTTCCT
CAAAGGCGTGGCTGGAGATATTAATAATGCACTTTTAGCAGGTATTGGTTACAAATGCGAATCAAGGGTT
GAAAAAACATTAAAAAAGAAAGAAATTTCTTTGTAA
>Scaffold_153;HRSCAF=192_356 # 278052 # 278411 # -1 # ID=1_356;partial=00;start_type=ATG;rbs_motif=None;rbs_spacer=None;gc_cont=0.350
ATGGAGTTTGAGTTCCAAAACCTATATTCAGAGCAAGGAAGACCCTCTATTCCGATTAGAAAAATAGCAG
GTTTACTGCTGTTAAAAGAGATGTTTAAAGAGAGTGATGAATCTGTAGTTGAACGTTGGATAGAAAACCC
TTATTGGCAATATTTTACAGGAGAAGATTTTTTTCAAAACAAGCAACCTTTTGACCCGAGTGAGTTTGTT
CATTTTAGAAAGAGACTGAAAGAGAAAGGATTAGAATTTATTTTAAGTCAAACAGTAGCCTTGCATCCAG
AGGCGAAAAATGAAAGGAAGTTCAGATTGACACCACTGTTCAAGAAAAAAATATTACTTTTCCAACCGAT
GCCAAATTAG
>Scaffold_153;HRSCAF=192_357 # 278975 # 280147 # -1 # ID=1_357;partial=00;start_type=GTG;rbs_motif=None;rbs_spacer=None;gc_cont=0.314
GTGAAAGGAAAATTACCCTTTGAAGAAGGAGACGAGATTAGTTATGCCAACTTAAAAAAAGGCATAGACA
ATCTAAACGCCACACAAAATTTTAGTGTAATAAGCTATTCGCTGGAGGAAGACCATGCAAAGGACAATTT
AGTATTAACCGTGAAGGAAAGTACAAATAAAACATTTTTGAAATTCGGATTGCACTATGATGACTTGTTT
AAAAGTGGGATTTTGGTCAATTTAACTCAGAAAAAAACTTTTTTTAAAAACGATATAACCTCCTTAGATG
TCGTTCTTGGAGATAATTTTAGATACAATTTAGATTATTATATTGACAACGGATTTTATTGGAGCTTTGG
TTTTAAATCCCAATTCAATAAATTTAATAAAAATGTAACTAAAGAAATCGCTGGATTACAACTAGATGAT
GCCAATATAAAATCTATCAATGTAGATTTTTCAGACTTAACGAATCAAGCCTACTTTCAAACCTTATTCG
CACAAAAATTCTTATTAGGAACGGGAGTCGAACTCAAATTATTAGATATTCGATCTGAAACACTTGCTGG
CACATCCCCAATTATAGACAAAAGCGATTATATAAGTGTCTTTGGTTATATGAAGTATGATTCTTTTGAT
AAAAAGTATTTTCCTAAAAAAGGATGGTATTTTTCAGGAGACATTCAATCGTATTTATTTTCTTCAAATT
ACACTAAAAAATTTAATCCTTTTTCGATAGCAAAAACAGAACTTGGGATAGCAACAACCCTTTTTAAAAA
AACCACCTTAAAAGTTCAAGCAGAAGGAGGACTCAGCATAGGCGGAGAAAGCGTGTCCTTTTTTGATTTC
GTTTTGGGAGGATATGGCTATAATACCATCGATAATATTAAGCATTTTTATGGTTATGATTTTTTGAGTT
TGGCGGCAAATAGCTATTTAAAATCTTCTGTAACCATCGATTATGAAATATTGAAAAAAAATCATTTGAA
TTTTACTGCAAACTATGCCAACTTAGAGAATAATCTTTTTCAAACCTTAGATTGGCTTACATTACCCAAA
TACTCTGGTTATGCTGTGGGTTATGGATTAGAAACTATTATAGGCCCAGTAGAGGTTAAATATTCGTGGT
CTCCTGAAAATGCAAAAGGATATACTTGGTTTAGCATTGGATTTTGGTTTTAA
>Scaffold_153;HRSCAF=192_358 # 280448 # 281917 # -1 # ID=1_358;partial=00;start_type=TTG;rbs_motif=AAA;rbs_spacer=12bp;gc_cont=0.807
TTGGGATTTGAATATGAATTCTCTTTTTCATGTTTTGAATTTGGCAAAAGCCAAAAAAATAAAAAAATAT
TTTGGCCGTCGAGCATTGCTGTTTTCGGACCAACAACCCCACGAGAAAACACCCCACAATACACCATTAT
GGAGCCCACGACAGTTTACGGAATTAGCAAACAAGCTGGAGAAAGATGGTGCGAATATTACCATCATATT
TTTGGTGTTGATGTGCGAAGTGTGCGCTATCCCGGCTTAATAAGTTGGTCAACTCCCCCAGGAGGTGGAA
CTACGGATTATGCAGTAGATATTTATCATAAGGCCTTGTCTGATAAAAAGTATGAGTGTTTTTTATCTTC
TGAAACAAAAATGCCAATGATGTATATGGACGATGCCATTGCTGCGACGATACAAATTATGCAAGCTCCA
GCGGAACAAATTAAGATCGATCATNNNNNNNNNNNNNNNNNNNNNNNNNNNNNNNNNNNNNNNNNNNNNN
NNNNNNNNNNNNNNNNNNNNNNNNNNNNNNNNNNNNNNNNNNNNNNNNNNNNNNNNNNNNNNNNNNNNNN
NNNNNNNNNNNNNNNNNNNNNNNNNNNNNNNNNNNNNNNNNNNNNNNNNNNNNNNNNNNNNNNNNNNNNN
NNNNNNNNNNNNNNNNNNNNNNNNNNNNNNNNNNNNNNNNNNNNNNNNNNNNNNNNNNNNNNNNNNNNNN
NNNNNNNNNNNNNNNNNNNNNNNNNNNNNNNNNNNNNNNNNNNNNNNNNNNNNNNNNNNNNNNNNNNNNN
NNNNNNNNNNNNNNNNNNNNNNNNNNNNNNNNNNNNNNNNNNNNNNNNNNNNNNNNNNNNNNNNNNNNNN
NNNNNNNNNNNNNNNNNNNNNNNNNNNNNNNNNNNNNNNNNNNNNNNNNNNNNNNNNNNNNNNNNNNNNN
NNNNNNNNNNNNNNNNNNNNNNNNNNNNNNNNNNNNNNNNNNNNNNNNNNNNNNNNNNNNNNNNNNNNNN
NNNNNNNNNNNNNNNNNNNNNNNNNNNNNNNNNNNNNNNNNNNNNNNNNNNNNNNNNNNNNNNNNNNNNN
NNNNNNNNNNNNNNNNNNNNNNNNNNNNNNNNNNNNNNNNNNNNNNNNNNNNNNNNNNNNNNNNNNNNNN
NNNNNNNNNNNNNNNNNNNNNNNNNNNNNNNNNNNNNNNNNNNNNNNNNNNNNNNNNNNNNNNNNNNNNN
NNNNNNNNNNNNNNNNNNNNNNNNNNNNNNNNNNNNNNNNNNNNNNNNNNNNNNNNNNNNNNNNNNNNNN
NNNNNNNNNNNNNNNNNNNNNNNNNNNNNNNNNNNNNNNNNNNNNNNNNNNNNNNNNNNNNNNNNNNNNN
NNNNNNNNNNNNNNNNNNNNNNNNNNNNNNNNNNNNNNNNNNNNNNNNNNNNNNNNNNNNNNNNNNNNNN
NNNNNNNNNNNNNNNNNNNNNNNNNNNNNNNNNNNNNNNNNNNNGGTTTATTAGAACGGAATCGGCTTAA
>Scaffold_153;HRSCAF=192_359 # 282069 # 282185 # -1 # ID=1_359;partial=00;start_type=ATG;rbs_motif=TAAAAA;rbs_spacer=9bp;gc_cont=0.393
ATGAATCCAAAAATACTTATTATAGGCGCTTGCGGGCAAATTGGCACCGAATTGACACATAAACTTAGGG
AACTATATGGATCCGAAATGTTGTCGCCTCCGATATTAGAAAACTGA
>Scaffold_153;HRSCAF=192_360 # 282410 # 283012 # 1 # ID=1_360;partial=00;start_type=ATG;rbs_motif=TAA;rbs_spacer=11bp;gc_cont=0.327
ATGAAATTCAAATTATCGACTCTTTTTATTCTGGTTTTTGTCTTGTTTTCCTGTAAAAAAGAAGAACAAA
ATCGGGCAGCAGAAACTAAAAAAGATATTAAAAAAAGAGAAATTATTTTTTCGAATATCGATAAAGGCTG
GGTTTTTAATGCAAAACCTATTAATTCAACTTCTCAAGCAAACAAATCGTCTTGGAACGAATGGCGTTTA
TTTTTGACCGAGTTGGAACAAAAACCCAAAAAAACAATCGGTGCTTTTCAAAAAAAAGCAGCGGAACTTT
CTAAAAAAGTCATGGATTTAAATACTAATATTCCGATTGATTTTGACAAACCTCCAATTAAAAGCCGAAT
ATCGACTCTTACTACTAAGGTTCGAATGCTGGATTTATACATTCACTTAGATAACATTCCCGATCAAAAA
GTGATTGTTTTGGTTGGCGAAATCAATGAAGAATTAGTTTCCTTGCAGAATCAAATGGATAAAATCGTTC
AAAAAAGTAAAATTCCATTGGAAGAAGGCGAGTCTGAATTGATGAAAATGTTGGATACCGCAAGAGCTAT
TCCAAATGTAAAACCTGACCCAAATTTACCTCGCGTTGAGTAA
>Scaffold_153;HRSCAF=192_361 # 283005 # 284297 # 1 # ID=1_361;partial=00;start_type=TTG;rbs_motif=AAA;rbs_spacer=11bp;gc_cont=0.341
TTGAGTAAAACAAACCTATATAAAATCTACGATAATTCGCCAAAAATCAAGCAAATTGTCGATGGTTTAC
AACAAGCCAAGCAAAAAATCCAATTGAACGGATTGATAGGTTCTTCGCTTTCGTTTGTAACACAAGCCCT
TTTTAAGAAGACTGAAAAACCGTTTTTGCTTATACTAAACGACAAGGAAGAAGCGGCTTATTATTTGAAC
GATTTAGAACTTATGATTGGCGAGCAGGAGGTGCTTTTTTATCCCGGTTCCTATCGCCGTCCGTACCAAA
TTGAAGATACAGATAATGCCAATGTTTTGCTTCGTGCCGAAGTTTTGAATCGTATAAATTCCCGCAAAAA
ACCAGCCATTATTGTCACATATCCCGAAGCACTTTTCGAAAAAGTAGTCACTCGAAAAGAGTTGGATAAA
AACACCTTGAAAGTAGCTGTTGGCGATAAGATTTCTATCGATTTTATCAACGAAGTGTTGTTTGAATACG
AATTCAAAAGAGTTGATTTTATTACGGAACCCGGCGAATTTTCGGTTCGTGGCGGAATTGTCGATGTGTT
CTCTTTTTCGAATGAAAATCCGTACCGAATCGAGTTTTTTGGAAACGAAGTCGATAGCATTCGAAGCTTT
GATGTGGAAACGCAACTCTCTATCGAAAAACAAAATAAAATCACAATTATTCCCAATGTCGAAAATAAAT
TCTTTCAAGAAAACCGAGAGAGTTTCTTGGAATATATTAATGACAAAACCATTATTTTTATCCAAGATAC
CGAGCTGCTTTTTTCTAAATTAGATAAATTATTTGCTAAAGCTACCGAGATTTTCGAAAATTTAAATACA
ACCATAAATCACGTTAATCCTGAACAATTGTTCTTGAATCAAAAAGAATTTATTAAAAAAAGTCTCGATT
TTTCGATTGTCGAATGGAGCGCAAAGCCCATTTATAAAATCGATAAAGCATTCGAATTTTACATTAAACC
GCAGCCTTCTTTTAATAAACAATTTGATTTGTTGTTGAATAATTTGAATGACAACCATTTTAACGGATAC
CAGAATTATTTGTTTTGTTCGAATGAAAATCAGGCACGACGTTTTCACGATATATTTCAGACTTTAGACG
AAGCCAATTCTGAGAATATCCGCAAACAATACCATACTCTTGTGTTGCCATTGTTTCAAGGATTTATCGA
CGAAGAAAACCAAATTGCTTGTTATACCGATCATCAAATTTTTGAGCGTTATCATAAATTTAGCATCAAA
AGTACCGTTTCGAAAAAGCAAAATATCACTTAA
>Scaffold_153;HRSCAF=192_362 # 284312 # 286369 # 1 # ID=1_362;partial=00;start_type=TTG;rbs_motif=AAA;rbs_spacer=12bp;gc_cont=0.408
TTGTCTGTTGGCGATTATGTAACGCATATCGATCACGGAATTGGGCGATTTGGCGGATTGCAAAAAATAC
AGGTCGAAGGCAAAACTCAAGAAGCCATAAAACTCGTTTATGCCGATAATGACATTGTGTATGTGAGCAT
TCACTCGCTTTACAAGATTTCGAAATACAACGGAAAAGACGGAACGCCACCCAAAATTTACAAATTGGGT
TCGAATGCTTGGAAGATTTTGAAGCAAAAAACCAAGGCGCGCGTCAAGCATATTGCATTCAATTTGATTC
AATTGTACGCCAAAAGGCGATTAGAAAAAGGGTTTCAATTTGCGCCCGATAGCTATTTGCAAAACGAATT
AGAAAGTTCCTTCATTTACGAAGATACGCCCGACCAAACCAAATCGACGGCAGAAGTCAAAGCCGATATG
GAAAGTGACCGCCCGATGGATCGCTTGGTTTGTGGCGATGTAGGTTTCGGGAAAACTGAGGTCGCTATTC
GCGCCGCTTTCAAAGCGGTGGATAACAGCAAACAAGTGGCAGTTTTAGTTCCAACGACGATTTTGGCGTA
CCAACATTACAGGACTTTTTCTGAAAGGTTGAAGGAAATGCCGGTTTCTGTTGGGTACTTAAACCGTTTT
AGAACCGCCAAACAAAAAGCCGAAACCCTAAAGCAATTAGCCGAAGGCAAACTCGATATTGTCATAGGAA
CGCATCAATTGGTCAACAAAAATGTAGTTTTCAAAGACCTCGGATTGTTGATTGTGGACGAAGAGCAAAA
ATTTGGGGTTAATGTAAAAGATAAACTCAAAACCATTGCTGCGAATGTCGATACGCTGACCTTGACAGCA
ACTCCCATTCCGAGAACTTTGCAGTTTTCGTTGATGGCAGCGCGTGATTTATCAGTAATTACAACACCTC
CGCCCAATCGCTATCCGATAGAAACGAATGTGGTTGGTTTTAGCGAAGAAACCATTCGAGATGCTATTTC
GTATGAAATTCAGCGCAACGGACAGGTTTTCTTTATCAATAATCGAATAGAAAACATCAAGGAAGTGGCT
GGAATGATTCAGCGTTTGGTGCCCGATGCCCGAGTGGGAATTGGTCATGGTCAAATGGAAGGCAGTAAAC
TCGAGGAATTAATGTTGGCTTTTATGAATGGCGAATTCGATGTTTTGGTAGCAACCACCATTATCGAAAG
CGGATTGGATGTGCCTAATGCAAATACGATTTTTATCAATAATGCCAATAATTTTGGACTGTCCGATTTG
CATCAAATGCGTGGTCGTGTGGGGCGTAGCAACAAAAAAGCGTTTTGCTATTTTATTTGTCCACCCTATT
CGGCGATGACGGACGATGCTCGAAAACGAATTCAGGCTTTGGAACAATTTTCAGAACTGGGAAGCGGTTT
TAATATTGCAATGAAGGATTTAGAAATTCGTGGTGCTGGCGATTTACTGGGTGGTGAACAAAGCGGTTTT
ATCAACGAAATTGGTTTTGATACTTACCAAAAAATTATGAACGAAGCCATCGATGAATTGAAAGAGAACG
AATTCAAGGATTTGTATGAAAACGAAGCTAGCGGAGTGGAAAAAGAATACGTAAAAGATTTGCAAATCGA
TACTGATTTTGAGTTGTTGTTTTCGGACGAATACATTAATAATGTCACGGAACGCCTGAGTTTATACAAC
GAATTGGGCAATGTAAAAGACGAGGAAGAACTGATTATTTTTCAAAATAAATTAATTGACCGTTTTGGGC
CAATGCCGCCACGAGCATTAGCGTTAATGAATAGCATTCGCATCAAATGGATTGCTACCAGAGTGGGAAT
CGAGAAATTGGTAATGAAAAAAGGCAAGATGATTGGTTATTTTGTTGCGGATCAAAACTCGGATTATTAC
ACTTCGAAACGCTTTCATCAAATGATACAGTTTGTTCAAAAAAACAGCAACATTTGTGTGATGAAGGAAA
AGCAAACCCCGGCTGGTTTACGCCTTTTATTGACTTTTGATAATGTAAAAACGACCCGACGAGCCTTAGA
ATTGATGGAAATGTTGGGAGGAAAATAA
>Scaffold_153;HRSCAF=192_363 # 286623 # 287672 # 1 # ID=1_363;partial=00;start_type=ATG;rbs_motif=TAAA;rbs_spacer=5bp;gc_cont=0.364
ATGATTGAAGATAAATCGCCTCAACGCACAAGTATTGCAACGCTTGGAGAATTTGGATTAATAGACCATT
TGACGAACCAATTCGAAACCAATCAAGTTTCAACTCTAAAAGGAATTGGAGATGATGCCGCGATTTTAGA
TTTTAAAGACAAGAAAACAGTTATTTCTACTGATTTATTAATTGAAGGCGTTCATTTTGATTTGAGTTAT
ATGCCTTTGAGACATTTGGGGTATAAAGCCGTTGTAGTTAATATTTCGGATATTTGTGCAATGAATGCCA
AAGCTACTCAAATCACGGTTTCTGTGGCGGTTTCTAATCGCTTTCCGTTAGAAGCATTAGAAGAATTATT
TGAAGGAATTGCTCGTGCTGCCCAGGAATATAAGGTTGATGTTATTGGTGGGGATACCACTTCTTCTCAA
AAAGGATTAATTATAAGCATAACCGCTATTGGCGAAGCCGATGAAACTGAAATTGTGTACAGAAATGGAG
CAAAACAATCGGATTTATTGGTGGTTACTGGCGACATTGGTGCTGCTTATATGGGATTGCAGGTTTTAGA
ACGAGAGAAACAAGTTTTTCAAGTGAACCCAAATTCGCAACCGGATTTAGATGCTTATACTTATTTAATT
GAGCGTCAATTAAAACCCGAAGCACGAAAAGATGTGCGCACTTTATTGCACGCTTTAGAAATAAAACCAA
CATCGATGATTGATATTTCGGATGGATTGTCTTCTGAAATTATGCATTTGTGCAAACAATCGAAGGTGGG
ATGCAATTTGTATGAAGATAAATTACCACTAGATCCACAGTTTATTACTGTTTGCGAAGAGTTTGCATTA
GATTCAACAACAATTGCAATTAATGGAGGCGAAGATTATGAATTGCTTTTTACCATTGCCATGGAGGATT
TTTATAAAATAAAAGGAAATCCAAATTTTACTATTATTGGACACATGACTCAAGAAAGCGAAGGAATTCA
TCTAATAACAAGAGCTAATACCCGAATTCAGCTCAAGGCTAGAGGATGGAATGCGTTGAGCGAAGAATAA
>Scaffold_153;HRSCAF=192_364 # 287756 # 289561 # -1 # ID=1_364;partial=00;start_type=ATG;rbs_motif=AAAAA;rbs_spacer=6bp;gc_cont=0.353
ATGGGTTTAGTTACCGCTAAAGAAGTTGCCAAAGCAATAAACGCTGATAAGTACGGATTTTTAGGTACTT
TTTCGGGCTGGTTATTAATGAAAGCACTAAAAATATCTACTTTAAATAAATTTTATGATCGCAATAAGCA
TCTTACAGATGTTGATTTTTTAAATGCTATTGTGGATGATTTACAAATAAAATTCGAAATTCCTGAAGAA
GATTTTAAACGTTTGCCCAAAGAAGGGGCTTATATTACCATTTCGAACCATCCTTTAGGAGGAATTGATG
GTGTTTTACTTTTGAAATTAATGCTCGAAAAAGAGCCCAACTTTAAAATAATTGCTAATTTTTTGCTGCA
TCGAATTGAGCCTTTGAAAAAATACATCATGCCTGTAAATCCTTTCGAAAACCACAAAAATGCAAAATCA
AGCGTGGTGGGAATTAAGGAAACCCTTCGCCATCTAAAAGACGGAAAACCACTAGGAATGTTTCCTGCTG
GAGAAGTTTCGACCTATAAAGATGGTAAACTTGTGGTAGATAAAGAGTGGGAAGAAGGAGCAATAAAAGT
AATTCGTAAGGCACAAGTTCCTGTCGTTCCAATATATTTTCATGCAAAAAACAGTTGGTTTTTCTATTTC
CTTTCGAAAATTAGCAGTACGCTGCGCACAGCGAAATTACCCTCAGAAGTATTTAGTCAAAAAAACAGAG
CTATAAAAGTCCGCATCGGAAAACCCATCTCCGTGGCAGAGCAAAACGAGCATCCTTCGATTGAAGATTA
TTCCGAATTTTTAAGACGAAAAACCTATATGTTGGCCAATCCTTTTGAAAAGGAAACTCCTTTTTTGCCA
ACACCTAATTTAAAACTTCCAAGAAATCCTAAAGAAATTGTCAATGCCGCAAGTCAGGACAACATGATTA
ACGAAATTAATTTCTTGCGAAACAACGATTGCCGATTGTTACAAAGCAAAAATTACGAGGTGTTTTTTGC
CAAAGCCAAAGAAATTCCAAATGTGCTTCACGAAATAGGTCGGTTACGTGAAATTACTTTCCGAGAAGTG
GGAGAAGGAACTAACGAATCTACCGATATTGACTCTTTTGACACCCATTATCGTCACATGTTTTTGTGGG
ATGACGACACAAAAAAAATCGCCGGCGCTTATAGAATGGGGTTAGGTTCTGAAATTTATCCTAAATATGG
TATAGAAGGTTTTTATCTGAACGATCTTTTTAGATTTGAACCCGAATTATACGATATGATTCACAAATCG
ATCGAAATGGGTCGCGCCTTTATTATTAAAGAATACCAGCAAAAACCAATGCCTCTTTTCCTGCTTTGGA
AAGGAATTATTCATATTACATTGCGTTACCCCGAGCACAAATTCCTGCTTGGAGGCGTGAGCATTAGCAA
TCAATTTTCAGATTTTTCAAAATCACTGATGATTGAGTTTATGAAGTCTAATTTTTATGATCCTTATATT
GCTCAATACATTCATCCCAAAAAAGCCTTTAAGGTTAAACTAAAAGATGCTGATAAAGATTTTGTTTTTG
ATGAAGCCGAATCCGATTTGAATAAATTTGATAAAATTATCGATGAATTAGAGCCTGGCACCTTACGTTT
GCCCGTTTTAATAAAAAAATACATTAAACAAAATGCCCGAGTAGTTGCCTTTAATGTTGATCCGTTGTTT
AATAATGCGGTTGACGGATTAATGTATATTAGAATTTCTGATATTCCAGACAGCACCGTAAAACCTGTAA
TGGAAGAATTTCAGGCAGAACTCGAAAAAAAATTAGCCGAAAAAGGCGAATGCTAA
>Scaffold_153;HRSCAF=192_365 # 289674 # 290438 # 1 # ID=1_365;partial=00;start_type=ATG;rbs_motif=TAAA;rbs_spacer=9bp;gc_cont=0.367
ATGAAAATCATTTCTTATAACGTTAATGGCATTAGATCCGCAATTTCTAAAGGATTTATTAATTGGATTC
AGCAAGTAAATCCCGATGTGGTTTGTCTTCAAGAGATTAAGGCAACTCCGGAACAAATTCCTCTTCTTGA
TTTTGAACTCGCAGGTTATCCCTATCATTATTGGTTTCCGGCCACAAAGAAAGGATACAGTGGCGTGGCG
ATTTTGTCTAAAATAAAGCCCAATAACATTGTTTTTGGAACTGGAATTCCGCACATGGATTTTGAAGGAA
GAAATATTCGTGTTGATTTTGATGCCTTTTCGGTAATGAGTTTGTACTTGCCTTCTGGAACTAATATCGA
AAGACTAGCGCACAAGTTTATGTATATGGATGACTTTCAAAATTACATAACAACGCTAAAAAAGGAAATT
CCTAACCTTATTATTTGTGGCGATTACAATATTTGCCACGAGGCAATAGATATTCACGATCCCATTCGCA
ACAAAAAAGTTTCGGGATTTTTACCCGAAGAGAGAGCTTGGTTGGATACTTTTTTGAAAAATGGGTTTAT
TGATAGCTTCCGATTTTTGAATAAGGAACCTAATAATTACACTTGGTGGACGGTTCGATTTCCATCGGCA
AGATTAGAAAACAAAGGGTGGCGTATCGATTATTGTTTAGTTAGCGAACCTTTGAAACAAAAAATCAAAA
GAGCCGTTATATTACCCGAGGCCAAACATTCTGACCATTGTCCGATATTGGTGGAAATAGGCTAA
>Scaffold_153;HRSCAF=192_366 # 290485 # 290649 # 1 # ID=1_366;partial=00;start_type=ATG;rbs_motif=AAA;rbs_spacer=10bp;gc_cont=0.327
ATGATAAAAAGAATTTTCCTAGGATTGTTGATTGCCACAGTTTCGACTTCCTGTGTTTCCAAGAAAATAT
ATAACGATCTTGAAAATAAATACGCCGATTTAAAGAAAGAAAACAGAAGCCTTTCGGATGAAAATGCCGA
TTTATTGAAGTCGAAAACCAATTAG
>Scaffold_153;HRSCAF=192_367 # 290751 # 290903 # 1 # ID=1_367;partial=00;start_type=TTG;rbs_motif=AAAAA;rbs_spacer=10bp;gc_cont=0.373
TTGCAAGATTCTTATTCGGCTTTAGAAAAAAACAGTAGCGAAGCTTTGAAAGCAAACATGGTCAAAAACA
GAGATTTATTAGAGCAATTAGAAGCTAAGGAAAAAGCGTTAGCACTAGAACAAGCACGTTTAGATGCCAA
CGGAAAAGGCTGA
>Scaffold_153;HRSCAF=192_368 # 290942 # 291253 # 1 # ID=1_368;partial=00;start_type=ATG;rbs_motif=AAA;rbs_spacer=9bp;gc_cont=0.410
ATGCGAAAGTTAAGAGAAACACTTTCGAAGGCCTTAAATGGTTTTGAAGGAAAAGGCTTGACGGTAGAGC
AAAAAAACGGAAAAGTGTATGTTTCTATGGAGAACAAATTGCTTTTTAACTCAGGAAGTTGGGCCGTGGG
TTCCGAAGGTAAAAAAGCCGTTGTCGAAGTAGGGAAAGTATTAGGCGACAATCCTGAAATTGCTGTTTTG
ATTGAAGGTCATACCGATGATGATCCTTATGGAGGCTCAGGACCAATTGCCGATAATTGGGATTTATCTA
CCAAAGAGCCACGGCAATTGTTGCTATTTTGA
>Scaffold_153;HRSCAF=192_369 # 291208 # 291423 # 1 # ID=1_369;partial=00;start_type=TTG;rbs_motif=None;rbs_spacer=None;gc_cont=0.394
TTGGGATTTATCTACCAAAGAGCCACGGCAATTGTTGCTATTTTGAGTGAAAACAAAGCCATTAATAAGC
AAAATCTAACGGCCGCCGGAAGAGGCGAATTTTCTCCATTGGCAACTAATACAACAGCCGAAGGGAAAGC
CAAAAACCGTAGAATCGAAATTATCTTAACCCCAAGATTAGACGAAATTGCCGAAATGTTGAAGGAGATA
AATTAA
>Scaffold_153;HRSCAF=192_370 # 291479 # 291709 # 1 # ID=1_370;partial=00;start_type=ATG;rbs_motif=TAAA;rbs_spacer=11bp;gc_cont=0.329
ATGAAAAAAATAATTCTGTTATTACTATTTGTTTCTACTGTAAGTTTTGACTCCCAAAAAGGAGACGCTT
ACGATGTTGGAGAATGGTTTAAATTCCGAATTCATTATGGCTTTATAAATGCTGGTTATGCAACAATGGA
AGTTAAAGAAGCTACTTTAAACAATCGAAAAGTCTTTCATGTCATCGGCAAAGGATACACCACAGGGATG
TCGAGATTTTTTTTAAAGTAG
>Scaffold_153;HRSCAF=192_371 # 291975 # 292253 # 1 # ID=1_371;partial=00;start_type=ATG;rbs_motif=None;rbs_spacer=None;gc_cont=0.319
ATGTTTTTTGATGATGAAACCACAAAATTTAAGTTAAAATTTTTAGGTCGTGAAGATATTACAACTAAAT
TTGGAGTTATATCGACCATGATTTTTAGACCATTGGTGCAATCTGGTCGAGTTTTCAAAGAGCAGGAAAG
TTTAACCGTTTGGGTTTCAGACGATGACAATAAATTGCCTGTTCGAATAAAAGCCAGTTTGGCAGTAGGA
TCAATCAAAGCTGACTTAGACTCTTTTAAAGGATTAAAAAACCCGTTTAAAATAAAATATACAGAATAA
>Scaffold_153;HRSCAF=192_372 # 292351 # 292605 # 1 # ID=1_372;partial=00;start_type=TTG;rbs_motif=AAAAA;rbs_spacer=10bp;gc_cont=0.329
TTGCATAATACACCATTTTTGAAAAAAGTACTTGTTTTTATAATTGCCTCCTTTTCGCTGTTTTCTTGTA
AACAATCTGAATCCGTGAGCATCATTCCAGATGAAAAACCACGAGCCGAAATTGAACAATTCGGATTCAA
ATCTAATGAATTCAATATCCTAAACGACACCATTCGAAAAGGAGATACTTTTGGCAGTATCATAGAAAAT
CAAAACCTTGGAGGTAAAAAGTTTATGACATTATCGAAATGGTAA
>Scaffold_153;HRSCAF=192_373 # 292599 # 293585 # 1 # ID=1_373;partial=00;start_type=ATG;rbs_motif=None;rbs_spacer=None;gc_cont=0.371
ATGGTAAAGGATAGTTTCAACGTAAAAACGGTTAGAATAGGAAAAGCATTTACCTTTTTAAGATCAAAAG
ACCGCTATAAAAAATTAGAAGCCTTTATTTATCAACCCGACAGATCCAGTTATTATGTTATAGATTTAAG
AGATTCTGTCTTGGTTTATAAAAAAACAAGACCCATCAAAATAAAGCAAAGAACAGTCGCCGGAAAATTA
GACGGATCCCTATCCGAAGCCTTGAGTAAACAAGGAGTTGATGCCGCATTATCGAATAAATTGACAAAAA
TTTATGCTTGGTCAATTGACTTTTTCAAATTGCAAAAAGGCGATAAATTTGGAATTACCTTTACCGAAAG
ATATATCGACGACACCATTTATGATGGAGTTGACAGCCTAAAAGCCGCTTTTTTTGAGTATAAAGGAAAA
TTAATTTATGCCTTCCCGTTTGCACAAAACCAAGTGTCTGGCAAACTAGATTATTATGATGATCAAGGCA
AAGCACTCAAGAATTTTTTCCTTAAAGCACCTCTTAAATTTGTAAATATCACTTCGCATTTTACCAAAAA
TAGGTTTCATCCGGTGCAGTTAGTATGGAAAGCGCACAAAGGGACAGATTATGCGGCACCTACTGGCACA
CCAATTATGACAACCGCAGCAGGAATTGTAGAACAAACGGGATATACCGCCGGAAACGGAAATTTTGTGA
AAGTAAAACACGACAAAACATACTCGACCCAATACCTACACATGTCAAAAATAGTAGTTCGCAGAGGGCA
AAGGGTGGCGCAAGGAGCCATTATAGGGAAAGTAGGAAGTACGGGACTGGCAACTGGCCCCCATGTATGT
TACCGGTTTTGGAAAAACGGAGTACAAGTAGATGCCTTAAAATTAAAATTACCTAATTCACAACCTATGG
ATAAGAAAAATCTGCCGCGATTTATGATGCAAATCAAACCTTTGAAACAAGAATTAGATAGCGTTGCAAA
TTTATAA
>Scaffold_153;HRSCAF=192_374 # 293672 # 294055 # 1 # ID=1_374;partial=00;start_type=ATG;rbs_motif=TAA;rbs_spacer=13bp;gc_cont=0.328
ATGGCATTACAAAATACAAATCCTACAACAACAGCCTCTTGGTCAAAGCTTCAGAATCATTTTCAAGAAA
TGCAAAATGCTTCTATGAAAGCAATGTTCAAAGAAAATAAGTCAAGAACAGCAGAATTTCACATTCAATG
GAATGATTTTGTGGTTGATTATTCTAAGAATATCATCAACAAGGAAACCATGAATTTATTGCTCGAATTA
GCAAATGAATCACAATTAAAAGATGCCATTGCAAGATATTTTGACGGCGACATCATCAATCAAACCGAAA
ATCGAGCCGTTTTGCATACTGCACTACGCGAAAAAGAAACAACTGTTGTAAAAGTTGACGGAAAAAATGT
AATCCCAGAAGTATTCGAAGTTAAAATAAAATAA
>Scaffold_153;HRSCAF=192_375 # 294073 # 294621 # 1 # ID=1_375;partial=00;start_type=GTG;rbs_motif=TAA;rbs_spacer=4bp;gc_cont=0.352
GTGATAAACGGCAACCGAAAAGGATATACAGAAAAACCTTTTACAGATGTTGTAAATATAGGAATTGGCG
GCTCAGATCTAGGTCCAGCTATGACTATCGAAGCGTTACAATTTTATAAAAACCATTTGAATCTTCATTT
TGTTTCGAATGTAGATGGCGATCATGTAAATGAAATCATCAAAAAACTAAATCCAGAAACAACTCTTTTT
GTTATTGTTTCCAAAACATTTACCACACAAGAAACGCTGACTAATTCAGAAACTATTAAAGATTGGTTTT
TAAAATCGGCCAAACCAGAAGACGTAGCCAAACATTTTGTGGCTGTTTCTACTAACATTCAAAAAGTTAC
CGAGTTTGGAATTAACCCTGAAAACGTTTTTCCTATGTGGGATTGGGTTGGTGGTCGTTTTTCTCTTTGG
AGTGCCGTTGGTCTTTCAATAAGTTTGGGTATTGGGTATAACAACTTTAATGAATTATTAATGGGCGCAA
ATGAAATGGACACCCATTTCAAAACGACAGCTTTTGATAAAACATTCCTGTGGTTTTAG
>Scaffold_153;HRSCAF=192_376 # 294612 # 295217 # 1 # ID=1_376;partial=00;start_type=GTG;rbs_motif=TAAA;rbs_spacer=8bp;gc_cont=0.365
GTGGTTTTAGCTTTGCTAAGCGTTTGGTACAATAATTTTTTTGGAGCTGAAAGCGAAGCGTTAATTCCTT
ACACTCAATATTTACAAAAACTTGCGCCATACTTGCAACAAGGTATTATGGAAAGCAATGGAAAAAGCAT
TGGACGAGACGGAAAACCCGTGAATTACCAAACGGGAACCATTATTTGGGGAGAACCAGGAACCAATTCG
CAGCACGCTTTTTTTCAATTAATTCATCAGGGAACCAAGCTAATTCCTACTGATTTTATTGGATTTGTAA
AACCTTTGTACGGAAACGAAAACCATCATGACAAATTGATGTCGAACTTCTTTGCTCAAACCGAAGCCTT
ATTAAATGGCAAAACAAAAGAAGAAGTTCAAGCCGAATTGAATAAACAAGGACTTTCCACAGAAAAAGCA
GCAGCACTTTTACCCTTTAAAATATTCGCTGGAAACAAACCTACAAATACCATTTTGATACAAAAACTAA
CCCCAAAAACGCTGGGTTCCTTGATTGCACTATACGAACATAAAATTTTTGTTCAAGGTGTTATCTGGAA
TATTTTAGTTATGATCAATGGGGAGTTGAACTTGGTAAACAATTAG
>Scaffold_153;HRSCAF=192_377 # 295461 # 295883 # 1 # ID=1_377;partial=00;start_type=ATG;rbs_motif=TAAAAA;rbs_spacer=10bp;gc_cont=0.317
ATGTACGAAATCATCCAAAAACTTCATTCTGGCTGGGCTTATTTAGCCTTTTTAATATTAGTAATCGCAG
TTGCCAATTCGCTTATTGGATTCTTTTCCAAAAAAGAATTTACTCAAAAAGACAGAAAAATTTCGCTATT
TGGTTTAGCCGCCATTCACACCCAATTATTAATTGGTTTAATCCTTTATTTTGTTTCTCCATTGGGCTTT
ACTTCTTTAGGACAAATGTCGGACAAAGCCTTGCGATTGACATCATTAGAACATCCAATAATGAATATCA
TTGGAATTACCTTAATTACTATTGGCTGGATGAAACATAAAAAATTGACTTCTAGTGAATCAAAATTCAA
GACTTTTTCTATTTATTATGGTTTGGGTCTACTCCTTATTTTAAGTAAAATTCCTTGGAGTTTATGGTTC
TAA
>Scaffold_153;HRSCAF=192_378 # 296049 # 296501 # 1 # ID=1_378;partial=00;start_type=TTG;rbs_motif=AAAAA;rbs_spacer=9bp;gc_cont=0.333
TTGCCCAAAAAAGACAGCCTGCAAAAGAACAAGTCTCTTATAATCAAGCCTGAAAAATCTTTATCGTCAA
AAGACACAATCGATAAAAATAAAACCCTTCTTGTTCATCCAGAAATCATTTCGGATACCTTATTTGTAGA
AAAAGGAAAATTAAAATTCTTCAAAAAAGAGGCACATGCTTCTTATTATGCAGACAAATTTAACGGAAAA
AGAACCACTAGTGGCAAAAAATTCGACAATAAGAAATATACCGCGGCACATAAGAAATTACCTTTCGGCA
CAAAAGTAAAAGTGACAAATCTAAGCAATGGAAAATCAGTAATCGTCGAAATTATCGACAGAGGACCATT
TGTAAAATCAAGAGAAATAGACCTTTCTAAACGTGCGTATATGGAAATTGCTAGCAACAAACCAGGAGGT
GTTATGATGGTAAAAATGGAACTATTTGAATAA
>Scaffold_153;HRSCAF=192_379 # 296505 # 296975 # -1 # ID=1_379;partial=00;start_type=ATG;rbs_motif=TAAA;rbs_spacer=11bp;gc_cont=0.363
ATGATAGAAATAGAAAGAAAATTTCTCACAAATTCCGATGCTTTTAAGGCAGCCGCTTTTGTCCAAAATC
GAGTGGTACAAGGGTATTTAAGTTCTATTCCGGAACGAACCGTCAGGGTGCGAATAAAAGGGAATAAGGG
ATTTTTAACCATAAAAGGAGCTGCAAACGAATCGGGTTTGTCTCGTTTTGAATGGGAAAAGGAGATTCCT
GTTGGCGAAGCCGAAAAATTATTGTTGATTTGTGAAAAAGGGATAATCGAAAAAATTCGTTTTGAGGTAA
AAGTAGGAAATCACATTTTTGAAATAGACGAGTTTTATGGCGAAAATAAAGGCTTAATCATTGCCGAAGT
CGAACTGGACTCAGAAACCGAAACCTTTGAAAAACCAGAATGGATTGGAGAAGAAGTTACAAATGACAAA
CGTTATTATAATGCTTATTTGAGCAGTCATCCTTATACAAAATGGCTGTAA
>Scaffold_153;HRSCAF=192_380 # 297120 # 297656 # 1 # ID=1_380;partial=00;start_type=ATG;rbs_motif=TAAA;rbs_spacer=8bp;gc_cont=0.393
ATGCCTGAAACGAATCCAAATAGAAAAATCATTCATATAGACATGGACGCTTTCTTTGCCTCGGTAGAGC
AAATGGATAATCCAGCATTACGCGGAAAACCAATTGCTGTGGGAGGTGCCGAAAATCGTGGTGTTGTTGC
TGCTGCGGCAAGTTATGAAGCGAGGAAATTTGGCGTTCGAAGTGCAATAAGTGGCGTTTTGGCAAAAAAA
AAATGTCCTAATTTGATTTTTGTAAAACCAAGGTTTGAGCGTTACAAAGAAATCTCAGGGAAAATTCGAA
AAATATTCCATGAATATACAGATTTAGTCGAGCCGCTTTCGCTTGACGAAGCTTATCTCGATGTTACAAG
CAACAAAAAAGGGAATCCAAGTGCCACTTTATTAGCCCAAGAAATAAGATTACGCATCATTAACGAAGTA
GGTTTAACAGCTTCGGCGGGAATTTCAATCAATAAATTTGTAGCAAAAATAGCTAGTGATTACAACAAAC
CCAACGGTCAAAGACAATCAATCCTGATGAGGTTATCCCGTTCTTAG
>Scaffold_153;HRSCAF=192_381 # 297686 # 298204 # 1 # ID=1_381;partial=00;start_type=GTG;rbs_motif=TAAA;rbs_spacer=9bp;gc_cont=0.326
GTGGGGAAAGTGACCACCGAAAAAATGTATCAATTGGGGATTTTTACAGGGCTGGATTTAAAAAGTAAAT
CATTAGAATTTTTAGAAAAACATTTCGGAAAATCGGGTAATTTTTATTACAATGTGGTACGAGGCATTCA
TAATAGTGAGGTTAAATCGGATAGAATTACAAAATCAGTAGCGGCTGAACATACTTTTGACATCAATTTG
TCTTCCGAAGTTTTTATGATTGAACAATTGGAAATCATCGCCACCGCATTAGAAAAACGATTAAAAAATA
CCAATTCGCAGGAAAAAACAATTACATTAAAAATAAAATACAGCGATTTTACACAACAAACCCGAAGCAA
AACCTTGCCTTATTTTATTTCAGACAAGGGGTTGATTTTAGAAACAGTTAAAGAACTTTTGTACCAAGAA
CGAATGAAAGACTCGGTAAGACTACTCGGGATTTCATTGAGTAATTTAAATACCGAAGAAAAAAAGACGG
TTGTCGTGCAGTTAAAATTTGATTTTTAA
>Scaffold_153;HRSCAF=192_382 # 298309 # 298530 # 1 # ID=1_382;partial=00;start_type=ATG;rbs_motif=TAA;rbs_spacer=3bp;gc_cont=0.360
ATGATTAATAAGCGTCTTTTAATTAAAAACCTATTGGCTCACAACGATGAGAGTAGTTTTTATGACAAAA
AACGTCAGCTAAATTTGCATACTCGCGAAGGGAAGGCAAAATTTTTGAAGCATATTTGCGCCTTGTCTAA
TTCGAATCCAACGAATAATTCCTATATCGTTGTTGGCGTCGAAGACCGAGATAACGAGATTGTGGGAGAT
GATTTTTTTTGA
>Scaffold_153;HRSCAF=192_383 # 298517 # 299137 # 1 # ID=1_383;partial=00;start_type=ATG;rbs_motif=TAA;rbs_spacer=14bp;gc_cont=0.340
ATGATTTTTTTTGACGATAGCCGCATTCAAAATTTAGTAAATGCCTATCTCGAAAATCCACCCAAAATTC
AGTACGAAAATGTTCCTTTTCCCAACCTACCTAAGGACAAAGTCGTAGGATTAGTAACCATAAAGCCTCA
AAATAAAACCTCGCATTTCAAAAAGGGAATTTATACCATTCCTATGGGGAATATTTTTGTAAGGCGAGGC
AGCAATACGGTTCCTGTAGAAGAGGAAATCGAAAAAAATTTTCAAAATACAGAAACTGTTATCGGAATTG
AAAATAATTCTAGAAACAATATCGAATATACGCTCGATGGAGTGATTGATTTTATGAATTTTAGGCACAA
AGATATGTCGCCAAAATACAAGGTTTTTAAAGAGCTATTTGTTATTTGCTGGGCTGGAGTTCCTAAAAAA
TCCCGAGACAAAACCTTTCTTTCCCGTGTGGATATTGAACTTATTAACGAACAAATTAAACTGTTTTATT
CCGCTCAGGATGTGGTAACAATTACCTTTGACGAGGATTCTTTTACGATTATCGAATATGTTCCTTTGGG
TTTTAAACGACAAAACAAGTTTTTATCCATTAGAAAAACAAACCATCCATTTTCACGATAA
>Scaffold_153;HRSCAF=192_384 # 299229 # 299450 # 1 # ID=1_384;partial=00;start_type=TTG;rbs_motif=TAA;rbs_spacer=13bp;gc_cont=0.324
TTGCTTAATAAACTTCAAAAAGGACTTTCATTAACCCCGCGTGAGCAGAGTGATTTAGAGAATTTGCCTT
CGACTTTTATGATTTGTTACCTCAACGGATTTGAAGATGCCAAGCAAAAATTAATTGATGCAAAAACACT
TTTAAAACCTTTTACACAAGTATATTTGTCGTTTAAAGAAGCTTTGCGAATTTTAAGAAAAATGAAGTAT
GACGTGCAATGA
>Scaffold_153;HRSCAF=192_385 # 299437 # 300192 # 1 # ID=1_385;partial=00;start_type=ATG;rbs_motif=TAA;rbs_spacer=12bp;gc_cont=0.385
ATGACGTGCAATGAAAACAAACAAAATAGAATGAGAACACTCGTTATAGGCGACATTCACGGTGGTTTGC
GTGCTTTGCACCAAATTATGGAAAGAGCCAAAGTCACGCCAAAAGACACCTTGATTTTTCTAGGAGATTA
TGTTGATGGCTGGAGCCAATCGCCTCAAGTTATCGATTATTTAATCGATTTGAAAATTACCCATAATTGT
ATTTGTCTCCTTGGCAATCACGACGAATTATTGCTAGAATGGCTCGATAAAAGCAAAGACAATCCTTTGT
GGCACAAACATGGCGGCGAGTCAACGGTTTTGGCTTATGCCAACATGAGCCTAGAAACTATCAAAAAACA
TATTCATTTTTTGCATTCTTTAAAAAATCATCATCTCGACGAACAAAATCGTTTGTTCATTCACGCTGGT
TTTACCAATATGAACGGCGTTGATTTTGAGTATTTTCCAAAACTGTTTTATTGGGATCGAACGCTGTGGG
AAACCGCTTTGGCTTTAGACAAAAAAATGCAACCAACTGATTTGTCCTATCCAAAACGATTGACTTTGTA
CGAAGAAATTTATATTGGACACACGCCTGTTTCTAGAATTAACAAAACCGTTCCAGTACAAATGGCTAAT
GTTTGGAATGTGGATACAAGTGCTGCCTTCAAAGGACCGCTAACCATTATGGATGTTGACACCAAGGAGT
TTTGGCAAAGCGAGTCTCTACCCCATTTATACCCAAATGAAAAAGGAAGAAATTAA
>Scaffold_153;HRSCAF=192_386 # 300245 # 300565 # -1 # ID=1_386;partial=00;start_type=TTG;rbs_motif=None;rbs_spacer=None;gc_cont=0.424
TTGCAATATTCAGGTTCGATAGAAAATGCCATCGAAATTCAAAATGGAGTTGCTCAAGGACTTTCATCGG
CAATTATGACCAATAATTTACGTGAAGCAGAACGCTTCTTATCGGTTGCGGGTTCAGATTGTGGGATTGC
CAACGTAAATATTGGAACTTCTGGCGCAGAAATTGGCGGTGCTTTTGGTGGCGAAAAAGAAACTGGTGGC
GGACGCGAATCGGGTTCCGATGCTTGGAAAATCTATATGCGTCGTCAAACCAATACCATCAATTATACCA
CGAGTCTGCCATTGGCACAGGGAATAAAATTTGATTTGTAA
>Scaffold_153;HRSCAF=192_387 # 300544 # 301758 # -1 # ID=1_387;partial=00;start_type=TTG;rbs_motif=TAAA;rbs_spacer=6bp;gc_cont=0.415
TTGGCGCAACTTGGCGTAAAAACAATAAACGAAGGAACTTCAACTGGGACTAACCATTTTTCAAACGGAG
AAATCCTAGAAAGTTATTCGCCAGTAGACGGACAATTAATAGCATCAGTAAAAACAACATCCACAGCAGA
TTACGAAAAAGTAATGCAAACTGCAACGGAAGCTTTCAAAACTTTCCGATTAATGCCAGCACCACAACGT
GGCGAAATCGTAAGACAATTTGGAGATAAACTGCGAAAAAATAAGGAAGCTTTAGGAAAACTGGTTTCTT
ATGAAATGGGAAAATCGCTTCAAGAAGGCTATGGCGAAGTTCAGGAAATGATTGACATTTGTGATTTTGC
AGTTGGGCTTTCCCGTCAATTGCACGGATTGACGATGCACTCGGAGCGACCGGGACACCGAATGTATGAA
CAATATCATCCCATGGGAATTGTCGGAATCATTTCGGCATTCAATTTTCCAGTTGCGGTATGGGCTTGGA
ACACGGCTTTAGCATGGATTTGCGGCGATGTTTGCGTTTGGAAACCTTCTGAAAAAACACCACTTTGTGG
GATTGCCTGTCAAAATATTATTGCCGAAGTTATCAAGGAAAACAAGCTTCCAGAAGGAATTTCTTGCTTG
ATTAACGGAGATTATAAAGTGGGACAATGGATGACAAGTGATAAGCGCATTCCGTTAATTTCGGCAACAG
GTTCTACACGAATGGGAAAAATAGTTGCACAAGCCGTTGCTGGTCGTTTAGGAAAATCATTGTTAGAACT
TGGCGGAAACAATGCAATCATTGTAACTCCTGATGCCGATATAAAAATGACCGTAATAGGAGCCGTTTTT
GGAGCGGTAGGAACCGCAGGACAACGGTGTACTTCAACCCGTCGTTTAATCATTCACGAAAGCATTTATC
AAAAAGTAAAAGACGCACTTGTTTCGGCTTACGGCCAATTAAAAATAGGAAATCCTTTGGACGAAAACAA
TCATGTTGGGCCGCTAATCGATAAGCAAGCCGTAGCATTTTACAATAATGCTTTAACAAAAGTGGTGCAA
GAAGGGGGAAAACTTCTTGTTGAAGGCGGCGTACTTTCGGGCGAAGGATATGAAAGTGGTTGTTATGTAA
AACCAGCTATTGCAGAGGCAGACAACTCTTTCGAAATCGTGCAACACGAAACTTTTGCACCCGTTTATAC
TTATTGCAATATTCAGGTTCGATAG
>Scaffold_153;HRSCAF=192_388 # 301973 # 303088 # -1 # ID=1_388;partial=00;start_type=ATG;rbs_motif=TAA;rbs_spacer=11bp;gc_cont=0.341
ATGAAAATTAGTACTCTTATTGCTGTTGTTTTAATTGTTTCATCTTCAATCAATGGAGTGGAAGCGCAGG
AGAAAAAATATATGGCGCATACCGTTGCATTCTATAATTTCGAAAATCTATTCGACACCATTAAAGGAAC
TAATTATGATGAAGAATGGTTGCCTAATGGATTGCAGCGATGGACTTCTAAAAAGTATAATCAAAAACTA
GAAAATTTGTCGAAAGTCCTGGTGCAAATAGGGACAAATGACAAACAAAAAGAACCGCCAACATTTATTG
GATGTTCAGAAGTTGAAAACCGTGGCGTTCTTGAAGATTTAATAAAAACACCCAACCTTGTTACTCTTGA
TTATGGAATCGTACATTTTGATTCTCCCGATAAAAGGGGTATTGATGTGGGATTATTATATCGAAAAAAG
TATTTTAAACCCACGAGTTCTATAAATATTCCGTTGATAATTTATAGGAAAAAAAGTGCAAACGAAATCA
AAGAGGAAAAAGAAACCGAAGAAGACAAGGCAGATAAAGACAAAATTGAAGTAGCAAAAAATAACCGAGT
TTATACAAGAGATGTTCTTTTAGTTACTGGTTTTATTGACGGGGAAGAAATTAACATATTAGTAAATCAC
TGGCCGTCTCGCTCAGGAGGCGAGAAAAAAAGCAGCCCGTTTCGGGAAATCGCAGGAAAATTAAACCGCA
AAATAATGGACTCGATTTATAAAGTAAACCCCGAAGCCAAAATTATTTGTATGGGAGATTTAAACGATGG
CACTTACAATAAAAGTGTGAAAGAAGGTGTTGGAGCAAAATTGAAAAAGGCGGAAGTGCAAAAATTTGGA
GTTTATAATCCTTTTGAGCAAATGTACAAAAACGGAAATGCCACTTTATTTTATCGTGATGCAGGAGACA
TTTTTGATCAAATTATGGTTTCAGAAACATTAATCCGAAACGATTACACTTCTTTTCGGTATTGGAAAGC
TGGAATCTATAATAAATCATTTATGATACAAACTACGGGTCAATACAAAGGATATCCATTGCGACATTCT
GCAAATGAAGTGGGATTTAGCGACCATTTTCCAGTATATATTTATTTGATAAAAGAAGTACAATAG
>Scaffold_153;HRSCAF=192_389 # 303216 # 304895 # 1 # ID=1_389;partial=00;start_type=ATG;rbs_motif=TAA;rbs_spacer=9bp;gc_cont=0.352
ATGAAAAAAATTATTAATGCCTTAATTGTGATGCAATCGATGTGCTGTTTTGGACAACCAAATACCATAA
TTTCAGGTAAAATCATTGATTTTAAAACACAAAAACCAATCGAAAGTGTTGTCGTTTCAATACAAAACAC
GAACTCCACACAACTTACAGACGCAAACGGAAATTTTTATTTTGACCAAGTGGCAATTGGAAAACAATTA
GTACTCATTAAAAGTGACGGGTATAAAGACCAATTACTTCAAATAGAAATTGTTGAAGGAAAAAAACTTG
ATTTGGGCACAATTTTCTTAGAAACCGACTTAACCCAAGAAAAACAATCCGCATTAATTAGCATTAGCGA
AACTGATTTAGACGATGGCAACAGCAGTTCCGAAAGCACCACCAGTTTGCTACAATCCTCTCGCGATGCT
TTTTTACAAGCGGCAGCTTATAACTTTGGCGCAACGCGATTTAAAGTCAGAGGAATAGACAATGAATATG
CCAATGTAATGATTAATGGTATTTTGATGAATCGAATGGCTGACGGAAGACCACAATATAGTGATTGGGG
TGGCTTGAACGATGCTACCCGAAATCAGGAATTTACAAACGGCTCTGCGCCTTCTGATTATACTTTTGGA
GGAATTGCAGGAACACAAGAAATAAACACCAGAGCATCAACATACAGACCTGGAACAAGAATTTCCTTTC
TGAACACAAATACCAATTATCATTTCAGGACAATGGCAACTCACGCTTCCGGAATGAGTCAAAACGGCTG
GGCTTATGTTGTTTCTAGCTCAAGACGCTGGGCGCAAAATGGCTACTATGAAGGTACAAATTACGGGGCA
AATGCTATTTTTTTGAGCGTTGAAAAAAAACTTAGCGATAAAAGCAGCTTTAACTTTACCGCTATTTATG
CCCAAAATAAAAGAGGCAAAAATTCTCCAAATACTGCCGAAGTTTCAGATTTAGCTGGTTATAAATACAA
TTCGTATTGGGGTTTACAAGAAAATAAAATCAGAAATTCGAGGGAGAAAAAATCAGAAGAACCCTTGTTT
ATGCTGACACATTATTGGAAAATAAATTCTAAAACTAATTTAAACACCACGGTTTCATATCAAATGGGAC
AAATTGGAAACAGTAGGATAGATTACACAAAAGCAGATAATCCAGATCCAACCTATTACAGAAAATTGCC
AAGTTATTATTCTAATTTATTTTCAAATGGTGTTTATGTTGGTAACACTCCCGAAAACAGTGCTTCAGCA
AATTCAACTAAAACTAATTTTCTAGAAAATCATCAATTAGATTGGAAAAATATGTACAAAGTTAATCTCG
AAAACGCAGCAAACGGAAGTCGATTTGTATTATATGAAGATCGAAATGACGAAAACATTGCCGTCGCAAA
TTCTAATTTATCGACCCTTCTTTCTGACAATGTTTTAATGACCGCTGGCGCAAATTACTTGTATTCTAAA
ACAACGAATTTTAAAAATATGCTGGATTTGTTAGGCGGGAATTTTTATACCGATAGTAGCACTTTTGGTT
TAACCGAAGATCAACAACAATCAGATTTGAACCATCCTTTTAGAATATTGGGCGTGGGAGAACATTATGG
CTACAATTACAACATTGTTGCAACAAAATTGGAGGCGTTTACACAGTTTAAATTTGTTTATAAAAAATAG
>Scaffold_153;HRSCAF=192_390 # 304946 # 305977 # 1 # ID=1_390;partial=00;start_type=TTG;rbs_motif=AAA;rbs_spacer=8bp;gc_cont=0.349
TTGTACAAAAACGGTTATTATCCTACGAGTTCCTTTGGAAAAAGCAAAAAAATAAATTTTGACAATTTTG
GATTTAAAGGAGGTTTGACCTATAAATTAAGCGGGAAAAACTATATTGATTGCAACGCAATTTATATGAC
AAAGGCTCCAAATACAAAGGATGTTTTTCCGAATGCCCGTGTAAACAATGCCACAATAGATACAATTACA
ACTAAAACAATCAAAGGATTCGATTTGAGTTATCTTATAAAAACTCCAAGATTTAAGGCAAGATTCACAG
GCTATTTTTCAGAAATAATAAACGCAACCGACATCAGTTTCTATTATGCAGATGCTGTGAATAGCAGCGG
AAATGGAGCCTTCGTTTCTGAGGTTGTTACTGGAGTGAATAAAAAAAATAGGGGAATTGAAACCGGTTTA
GAATACCAAATAACATCGACAATAAAGTTTACAGGCATTGCCGCTTATGGCGATTATACCATGACCAATA
ATCCGAATGTAAGTTTAACAGATGATGCTTCGGCAACGGTTACAAATTATGGACAAGCAAAATTAGCGGA
CTACAAACAGGCGGGAATGCCACAACAGGCTTATTCCATTGGAATAGAATATAGAGATCCAAAGTTTTGG
TGGATTGGTGTCAATGCTAATTATTTAGCTGCTAATTACATTGATGTTTCATCCTTATTAAGAACCGCCA
ATTTTTATAGAAATAGTGACAACGCCAGAATGACAATAAATCAATCATTAGCCGATAGCTATTTGAAACA
AGAAAAGTTCGATTCCTTTTTCCTGTTTAACTTGGTGGGCGGAAAATCTTGGCGAATGAAAGAAAAGACA
TTGGGTCTTTTTGCAGTTGTAAATAATGTTCTCAACATTACTTATAAAACAGGAGGTTTTGAGCAATCGA
GAAACGCCACTTATAGACAAGTGTTTGAAGACCATCAAAGCAATGGGGCAAGTGTTTTTGCTCCAAAATA
CTTCTACGGATACGGAAGAACTTATATGATAAATATTTATTTAACCTTCTAA
>Scaffold_153;HRSCAF=192_391 # 305990 # 307381 # 1 # ID=1_391;partial=00;start_type=ATG;rbs_motif=TAAAAA;rbs_spacer=9bp;gc_cont=0.372
ATGAAGCGTCTAATAAAAAATATTTTTACAACCATTACTCCAATGGTTTTATTTTCGAGTTGTGTGAATG
ACACATTTAAAACTCCTGTTCAAGATGCCTGTGTTAACCCAAATTTGTCGAAAACTAAGGAAGTGGCAAC
CCTTTATACGATGGCGACAAATCCAGTAGCAATAGCCCCTAGCATAATTCCAAACACCCCTATTTATGCT
GCGGATGATCTTATTGAAGCCTACGTAATTTCAAGCGATGAAGGGGGGAATTTTTACAAAAGTATGTACT
TTCAACCTTTAGATGGTTCCAAAGGATTTAATCTCTCGATAGATGAAACAAATACATATACCAAAAATTT
ACAGCCCGGAAAAAAGGTATTTCTAAAACTAAAAGGACTCGCATACGGAAATCCAAGCAGTTTTGCCATG
GGATTAACTTTTGGTGCTCCGCCAACAGAACAATATATTGTAGACAGATTATTTGGATTAACGTATAAAA
ACTATTTGATTCCTTCCTGCGATGCAGTTAGCGAAGAGCAGCTAGTTCATCATATTACTTTGGCTCAAGC
CAATAATGACACCTTTTTGAATACCTTGGTAGAATTTGACAATGTTCAATTTACGGATGAATCTTCGAGT
GGAACTTACGATACGTTTCGGGATGACGATTACGATTCAAGCATTTATATTACAAACGGATCCAGTTCTA
TGATTGTAAGAACCAGTAGATACGCCAATTTCGCAGGCTATAAAGTGCCTTCCGGCAGAGGTAAAATACG
AGGGGTTTTGACTAAATACAATTCTATTTATCAAATTATTATGCGAACGGAACGTGACACAAATATGCCA
AATCCAAGAGTAGATTACGTTTTACCCATAGGCGGAACAGCCATTAAATACCTCCCCACTTTCAAAGAAA
CTTTTCAGAGCTATGCTGTAACAACCAAGGGGGCTGTTTTTCCAAAATATGTCAATGACGCTTATTTTGG
CTCTAGATATTGGGACATAAAATCACTCAGTTCAAACAAATACATTCAAATGTCCTCGTTTGGTTCAGGA
GGAACAAACAAAACCTATTTAGCAATGCCAGTCGCTTTTACACCGGGAAATAAACTTTCGTTCAAAACCA
AGGACGGGTATAATCTTGGTCCTGTTCTAAAAGTTTATTATTCTACAAATTATATTCCTGGTGGAGACAT
TAGCAAAGCAACCCTTGTAGACATTACTTCTAGTTTTACCATTTCGAGCGGAACTGCATTGGGATATGCG
GCTAATTTTACAAATAGCGGAAACTATGTTATTCCAGCAAATTTAACCGGAAACGGCTTTTTTCTTTTTG
AATATAGTGGCACCTCAACGGTAACAACAACGATTCAAATCGATGACATTACCGTAAATTGA
>Scaffold_153;HRSCAF=192_392 # 307414 # 307869 # 1 # ID=1_392;partial=00;start_type=ATG;rbs_motif=TAA;rbs_spacer=4bp;gc_cont=0.346
ATGTTAAATTTGACAAATATGTTTTATACACGGTTTCTTTTGCCAAGTATTACCTCCGTTTTTTGTAAAC
TTCAATTGCTTATTTTTGCTTTACAATTTTCAAATATTCAAGCACAAACTCAAATGAAAATACCACCCTA
TTTACAAAAAGGAGACACCGTAGCAATTTTGGCAACAGCCCGAAAAAATAATGATAACAATCTTAAACCA
GCTATAAACCTATTGCACAGTTGGGGCTTAGAGGTTGTTATTGGCAAAACCATCGGATTAGATAATAATC
AATTGGCTGGCACCGACATGCAACGTGCCGAAGATTTTCAACAACAACTAGACAATCCCAATATCAAAGC
CATTTGGTGTGTCAAAGGAGGCTATGGAACCGTAAGAATGATTGATTTATTGGACTTTACTGCATTCAAA
AAAAATCCAAATGGATTGTTGGTTTTAGCGATGTAA
>Scaffold_153;HRSCAF=192_393 # 307923 # 308432 # 1 # ID=1_393;partial=00;start_type=ATG;rbs_motif=None;rbs_spacer=None;gc_cont=0.369
ATGCCTATAACAGCCGAAAAAGGAACGCCAGAAGCCATCGAAAGTTTACGAAAAGCACTTTTTGGCGAAA
CCCTAGAATACAAAATTCCTTATAATGCTATGAATAAACTTGGCAATGCCAAGGGCGAAATTGTGGGCGG
AAATCTATCCATTTTGTACAGTCTAATGGGATCGAATGCGCAAATAGATTGCAAAGGAAAAATTCTTTTT
ATTGAAGATATTGACGAATATTTATACCACATTGACCGCATGATGATGAGCCTAAAACGCTGCGGATGCT
TTGATAACCTGAGCGGACTAATCGTTGGCGGAATGACAAAAATGAGAGACAACGATATTCCTTGGGGAAA
AAATGCCAATCAAATTATCGAAGATATTACAAAAGGATATTCCTTTCCAATTGTTTATCATTTTCCCGCA
GGACATATTCACGACAATAGGGCCATTATTTTTGGCAAACAAGTTTCGCTTAAAATAGATGATAAAGAAA
CGATTTTGAAATTGGAATAA
>Scaffold_153;HRSCAF=192_394 # 308443 # 308535 # 1 # ID=1_394;partial=00;start_type=ATG;rbs_motif=AAAAA;rbs_spacer=3bp;gc_cont=0.323
ATGGCAGAACATAACGATTTAGGCAAACAAGGCGAAAAATTAGCTGTTGGATTTCTACAAAAAAACGGAT
ACGAAATTCTAGAAAGAATATAA
>Scaffold_153;HRSCAF=192_395 # 308521 # 308697 # -1 # ID=1_395;partial=00;start_type=TTG;rbs_motif=TAA;rbs_spacer=4bp;gc_cont=0.260
TTGTCTGCTTTATTTGTGTTAGGATTTTATGTTCTGAATATTATTGATGCAAATGTAGATGGTTCTTTAT
TGCAATTTAATGTAAATGATAAATTATCTTTAAAGCCTAGTGTTAGTAGTAACTCTATTAATACTTCGGA
AGCAAATTTTGGTTTTACTTGTTTATATTCTTTCTAG
>Scaffold_153;HRSCAF=192_396 # 308757 # 309098 # -1 # ID=1_396;partial=00;start_type=ATG;rbs_motif=TAA;rbs_spacer=11bp;gc_cont=0.284
ATGAAAAAATCTTCAATGGCAAAAAAAATTATTTTTATTGTGTTATATTTTAATTTTGGATTGTATTCTC
TTCTTGCACAAGAAGAAAATATCAATAAGCTTAAAGACACATTAAAATTAGAATCTTTAGATCCACTGCG
ACCTGCTAAAGCGGCTTTTTACTCCGCAGTTTTTCCTGGCTTGGGACAAGTTTACAATAAAAAATATTGG
AAAGTACCGATAGTTTATGGCGCAATTGGTGTTAGTTTGTATTATTATTCTGATAGTCAAAAAGATATAA
TGTTTATAGAAATGAGTATAAAAAAAGACTTGAAGGATATAAAAGCGAATCTGAATATTTAA
>Scaffold_153;HRSCAF=192_397 # 309189 # 310190 # -1 # ID=1_397;partial=00;start_type=ATG;rbs_motif=TAAA;rbs_spacer=12bp;gc_cont=0.307
ATGAAAAAAAATTATTTATTAGTTCTCTTAATTAGTTTAATGTTTATCTCATGTAGTGAAAATGGAGACT
TGCCAGAATCAATTTCTTCTACAAAAAATGAAATTATTGTTATTGACTTTTCGTCTCAAAACGAAATGGA
AGAGAAGATTGACGAAATTATTTCGTTAAAGGAAAAAAAGGAAAAAATTGTATTAAATACTTTTACGAGT
ATAACTAATTCTAAAACAACAAATTTAGGAGAATTGAATGTTTCAAAGCAAGGAGAAACTCAAAAAAACA
GAATTTTAGAGGATTTAAAACGTTATCATGAAGAAAGACTTAACAGCATCTATGAATTAAGAAAAGAACT
AAATTTCACAAGCATTCAGAGTATTGCTGACGAAATTAATTCATTAATATTAGTGAATCCTACCAAAGCT
AAAACATTGTCTAGCAAATATCAAAAATTTATCAGAAAAAATATAGTTGAGACAGAAACCATTTTTGATG
ACAGGAGTGCAAACGTAATAAATGACAAAGGAGAAGTATTAATTAAAGGCGAAAAACTAAACTTTGACAA
ATCTAATTCAAAGAGTCCGACAGGAAAATATATTGGAGATGAAGCTATAAAATCGGGTATTGCGGCTTAT
TCTGGCGAATATTTTGTTTATTATTTTGCAGGAAGGGAAGTGCATAAAAACTTTATTGGAGTTAGGTATT
TTAAATACTTTACTGAGCTTAAATCATACATTGCCACTCCTAATGGGCTCGTGGCTACCCCTAGTACATT
TACTGTTAATAGTGGGTCAATTGCAGGGTTTGTACAAACTAGAAATCAAATTTTCAGCAACTACTCCTTT
TCTTATGACTATCCTTCTGGATATGGCACTTCGGTTAGATTTGTTGGAGGGAATAAAAACACACCCTACA
TACCAGCTGGAGGTTCTATTATTGCCAAGTTTTCGACAACCATAGGAGGTGTTTACAACGAAATGATTTG
TAACATGAAATATACAGAGTAA
>Scaffold_153;HRSCAF=192_398 # 310472 # 310831 # 1 # ID=1_398;partial=00;start_type=ATG;rbs_motif=TAA;rbs_spacer=4bp;gc_cont=0.256
ATGACTTTTGGAACCAAATTGCAAAAACTACGTGAAGAAAAAAACATTTCACAAAAAGAAATTTCAGACC
TTTTAGAGGTTTCCCAAACAACATATGGGAAATGGGAAAGCGATATTTTCTATCCCACATATAAAAACTT
ACAAAAGTTAGCTCAATTCTATATGGTAGATGTAGAATCCTTAACTAAAAGTGAAACTGAAGTTAACATT
ATTAACAGCACCAATTTTATAAATAATAGTCCTAATTCAAAATTAAATTCATTAAAAGCAATATCTAAAT
TGTCTAAAAATATTGAAAAATTAGTTTTTTTAATTCAAAAACAAACTGAACTTTTGGAAAAAAAGATACA
GAAAGATTAA
>Scaffold_153;HRSCAF=192_399 # 310868 # 311011 # 1 # ID=1_399;partial=00;start_type=ATG;rbs_motif=TAA;rbs_spacer=9bp;gc_cont=0.340
ATGGCAGAACATAACAATTTAGGCAAACGAGGCGAAGAATTAGCCGTTGAATTTCTTCAAAAAAACGGAT
ACGAAATTCTAGAAACCAACTGGACATTTCAAAAGCTGAGATTGATATTATTGCCAAAAAAGAAAATATC
CTAG
>Scaffold_153;HRSCAF=192_400 # 311053 # 311256 # 1 # ID=1_400;partial=00;start_type=TTG;rbs_motif=None;rbs_spacer=None;gc_cont=0.319
TTGCCACAAGACTTTGTAAAACCCAAAAAAATTCAACTTTTGGTCAAAGCCGTAAACGAATATGTTGTTT
CAAAAAATCTGGATATTGAGGTTCGTTTTGATATTATTGCCATTACAGCATCTGTACACCCTTTGATTTC
AGAGCCTAAGGAAGATAAAACTTTTAGCATAGAACATTTAGTTGATGCCTTTTATCATTTTTAA
>Scaffold_153;HRSCAF=192_401 # 311427 # 312029 # 1 # ID=1_401;partial=00;start_type=TTG;rbs_motif=AACAA;rbs_spacer=10bp;gc_cont=0.343
TTGAACGCATTATCGCTTGGAATAATCAATTTGACATCACTTTCTAGAAATATAATGATCGAATTAGAAT
CTGACTTTGGCAAAGAAGTTAAGCAAGGAGCCGTAGTCATGGCGTTAAAAAGATTAACCGAAGAGCTGGA
TTTTAGACTAAATCACAAGATTAATAAAGTAATCAAAAATATTGGCGAAATTACTGTTCGCTCCTCTTTG
ACTGATTATACTTTTGCAGCATCGGAAACGGTTTTAAACAAACAAGCCGATTTAATTACAGACATCAATG
CTTTTCCAGATATTTTTTACACTTCCTCACGGGGTGTAAATGAGACCAACATAGTAGTCAGCAATAGCGT
AAACTATTTGGTGGACAAGCATTTTGCCAATGAAAAATTAATACAAAAATTAGAAAATCTTGCCTCGATT
ACGGTAAAACTACCCAAAGAAAACATCGTTGTACCGGGGATTTATTATTTCATTTTTCAGCGTTTAGCTT
GGGAAGGAATCATCATTAACGAAGTGATTTCAACTTCAAACGAGTTTACCATCCTAGTCAGCGAAGACGA
AGTAGATATTGCGTTTAAAGTGATTAAGGATTTGAAAAATTAA
>Scaffold_153;HRSCAF=192_402 # 312179 # 313975 # -1 # ID=1_402;partial=00;start_type=ATG;rbs_motif=TAAA;rbs_spacer=6bp;gc_cont=0.387
ATGAAAAATATACGAAATTTTTGCATTATTGCACACATTGACCACGGTAAAAGTACATTGGCAGATCGAC
TTCTAGGAGCTACTCAAACCGTTACGGCCCGTGAGGAAAAGGCGCAATTGCTTGATAATATGGACTTGGA
ACGGGAGCGTGGAATTACCATAAAAAGTCACGCCATTCAGATGGAATATAAATACAAAGGCGAGGATTAT
ATCCTAAATTTGATTGATACTCCGGGTCACGTCGATTTTTCGTATGAAGTTTCTCGTTCGATTGCGGCTT
GTGAAGGGGCACTTTTGATTGTAGATGCGGCTCAAAGTATTCAGGCGCAAACCATTTCGAATTTATATTT
AGCTCTTGAAAATGACTTAGAAATTATTCCGGTTTTGAATAAAGTAGATTTGCCATCTGCCAATCCGGAA
GAAGTAAGCGACGATATTGTCGATTTATTAGGATGTAAACTCGATGAAATTATTCATGCTTCGGGGAAAA
CAGGTTTGGGTGTCGAAAACATTTTGGCAGCCATTATCGAAAGAATTCCTCCTCCAAAAGGAAATGTTGA
CGAACCCTTACAAGCTTTAATTTTTGACTCTCATTACAATCCGTTCCGTGGGATAGAAGTTATTTTTAGG
GTAAAAAACGGAGAGATTAGAAAGGGACAAAAAATAAAATTCATGGCTACGGGCAATGAATATTTTGCCG
ACGAAGTAGGAACTTTGAAATTGAATCAGGTGCCTAAAAATGTGATTTCGACGGGCGATGTTGGCTATTT
GATTTCGGGAATTAAAGAAGCCAAAGAAGTAAAAGTTGGCGAGACACTTACCGATGCAAAGACGCCAACG
ACTAATATGATTACAGGGTTTGAAGATGTAAAACCAATGGTTTTTGCTGGAATTTACCCCGTAGATACCG
AGGATTTTGAAGAGTTGCGAAACTCTATGGAAAAACTGCAGCTAAACGATGCTTCGCTTGTTTTTACTGC
CGAAAGTTCGGCGGCTTTAGGGTTTGGTTTTCGTTGCGGATTCTTAGGAATGTTACACATGGAAATCATT
CAAGAACGTTTGGAGCGCGAATTCGACATGACTGTAATTACTACGGTTCCCAATGTTTCGTATTTGGCTT
ACACCAAAAAAGAACCAGAAGTGGGTATGATTGTTAATAACCCATCGGATTTGCCCGAACCATCAAAGCT
GGATCGAGTTGAAGAACCTTATATTAAAGCGACTATCATTACCAAGTCGGATTTTGTTGGAAACGTGATG
AGTTTGTGTATCGAAAAACGAGGGATTATAACCAATCAAACCTATTTGACGACAGAAAGAGTAGAATTGA
ATTTCGACATGCCTTTGGCCGAAATTGTATTCGATTTTTATGATCGATTGAAAACGGTTTCTAAAGGATA
TGCTTCGTTTGATTATTCTCCAATTGGGATGCGTACTTCTAAATTAGTAAAATTAGATGTCTTGCTAAAT
TCGCAATCAGTAGATGCACTTTCTGCTTTGATTCACGAAAGCAATGCGTACAACATTGGTAAAAAAATGT
GTGAAAAATTGCGTGAACTGATTCCAAGACAACAATTTGACATTCCGATTCAAGCGGCAATTGGAGCTAA
AATTATTGCTCGCGAAACCATAAAAGCGTTGCGAAAAGATGTTACCGCTAAATGTTATGGAGGAGATATT
TCGCGTAAACGTAAACTTTTAGAGAAACAGAAAAAAGGGAAGAAACGAATGCGTTTGGTAGGAAATGTAG
AAATTCCGCAAGAGGCATTTATGGCTGTTTTGAAACTGAACGATTAA
>Scaffold_153;HRSCAF=192_403 # 314200 # 315192 # 1 # ID=1_403;partial=00;start_type=TTG;rbs_motif=AAAAA;rbs_spacer=6bp;gc_cont=0.405
TTGATTAAAATTGGCAACATAGAACTTCCTGATTTTCCGTTACTCCTTGCTCCTATGGAAGATGTGAGCG
ATCCGCCCTTTCGTAGACTTTGCAAGTTGCACGGTGCCGATTTGATGTATTCTGAATTTATTTCCTCCGA
AGGATTAATTCGTGATGCCATTAAAAGCCGAATGAAATTAGATATTTTCGACTATGAAAGACCTGTTGGA
ATCCAGATTTTTGGCGGAGACGAAGAAGCAATGGCTCTTTCGTCTAAGATTGTTTCAACTGTAAATCCAG
ATTTAATCGATATAAACTTTGGCTGTCCCGTAAAGAAAGTCGTTTGCAAAGGCGCAGGCGCAGGCGTTTT
GAAAGATGTGGATTTAATGATTCGATTAACGCAAGCCGTTATCAATAGTACACATTTACCCGTTACCGTA
AAAACACGTTTGGGTTGGGACGATAATTCGATCAATATTGATGAGGTTGCCGAGCGTTTACAAGACATTG
GCGTTGCCGCTTTAAGCATTCACGCCAGAACTCGTGCCCAAATGTATAAAAGCCATTCCGATTGGTCGCA
TATTGCCCGAGTGAAAAATAATCCTAGAATCACAATGCCCATTTTTGGAAACGGCGATATTGATTCTCCC
GAAAAAGCATGGCATTATAAAAACGAATACGGTATCGACGGCATTATGATAGGTCGCGCCGCCATTGGGT
ATCCTTGGATTTTTAACGAAATTAAACATTACTTCAAAACGGGAGATCATTTAGCAAAACCTACCGTTTC
CAATAGAGTAGAAGCAGTTCGTAACCACTTAACTTGGGCAATGGAATGGAAAGGCGAAAGACTCGGCATT
GTAGAAACGCGTCCTCATTATTCTAATTATTTCAAAGGCATTCACTCCTTTAAAGAATACCGACAAAAAC
TAGTAACGCTTAACACTCCCGAAGCATTATTTGCTGTTTTGAATGAAATTGAAACTGCTTATGCTGGATA
TGAGGTGGTGTAA
>Scaffold_153;HRSCAF=192_404 # 315212 # 316324 # -1 # ID=1_404;partial=00;start_type=ATG;rbs_motif=AATAA;rbs_spacer=14bp;gc_cont=0.348
ATGAGCATCATCGTTGGCGCGATGGCTTTGTTTGTGGTTTTATCGGTTTTTAGTGGCCTGAAAGTTTTTA
GCCTTTCCTTTTCTAATAACATTGACCCAGACCTTAAGGTAACCAGTACTTTAGGGAAGTCATTTTTTAT
TACGCCATCTCAAGAAAATCAAATAAAAGGAATTACTGGGCTTGCTTCGTACAGTAAAATAATAGAAGAA
CGCGTTTTGTTTATTTATAACGGAAAACAGGAAGTTACTTATTTGAAAGGAGTTGATGCTGCTTTTAGCA
AAGTCAATGCTATTAAAAAAACCTTGTATAACGGGAATTGGCTACAATCAGAAACAAATCAAGTGGTTGT
GGGCTATGGAATTTCCGAAAAATTTTCGATGGGATTACTTGATTTTAACAATTCACTTGAAGTTTTGATT
CCAAAACCAGGAAAAGGAACCATTGAAAATCCCGCAGAAGCTTTTAATAAAATGACTGTCATTCCAACAG
GAGTATACGCCATAAGCGAAGACTTAGATTCTAAATATGTTTTTGCCGATTTAGGTTTGGCTCAGGAATT
GTTAGAATATAAAACCAATCAAATTTCAGGAATTGAAATAAAGGAGAAAAATCCTGCCGATGAAAAAGAA
ATTATAACTAAACTTCAAACTATTTTCAACAATAAAATTACAGTTAAAAACAGGGCGCAACTCAACGAAT
CCTTGTACAAAATGCTGAATACCGAAAATTTGGCGGTTTATTTAATATTTACTTTGGTAATTGTTATTGC
TCTTTTTAACCTAATTGGCGCACTAATAATGATGATTTTGGATAAAAAAGGAAACCTAAAAACACTTTTA
AATCTAGGCACCGAAATACAGGATTTGAGAAAAATATTTCTGCTTCAAGGAACTTTACTGAGCGTTTTTG
GCGGAATTATTGGATTGACTTTAGGCATTGCCATTGTGTTGTTGCAACAACGTTTCGAATGGGTAATGAT
TACGCCAACGCTGCCTTATCCAGTAGTTTTTACTGTCGAAAATGTGCTAATTGTTTTGGCAACCATTGTC
ACGCTTGGCTTTATCGCTTCGTTAATTGCGAGTAGTCGTGTGAGTAAAAAGTTGTTGGATTAG
>Scaffold_153;HRSCAF=192_405 # 316415 # 316807 # -1 # ID=1_405;partial=00;start_type=ATG;rbs_motif=AAAA;rbs_spacer=15bp;gc_cont=0.316
ATGGAAACAAATAGACAGAAAAAAATAGGAGGGGTTATCCAAAAGGATTTGGTTGATATTCTACAAGGTG
AAGTGCGAAAAAACGGAGTTACCAATTTAATAATTTCAGTATCCAAAGTTAGCGTAACCACAGATTTATC
AGTAGCGACAATACATTTGAGTATTTTTCCACAAGAAAAAGCAAAGGAAACATTGGTGGCAATAAAAACA
AATTCGAAATTAATCAAACATGATTTGTCACAAAGAGTACGTTTGCAATTGCGCAAAGTACCTAATTTAG
TGTTCTTTATTGATGACTCTTTAGACTATATTGAAAAAATAGATAATGCTTTAACTTCTAAAGAAAACCC
TATTGAAAACCGTGATCTTTTAGACAAACGTAGATTTCAATAA
>Scaffold_153;HRSCAF=192_406 # 316953 # 317354 # 1 # ID=1_406;partial=00;start_type=ATG;rbs_motif=TAA;rbs_spacer=3bp;gc_cont=0.361
ATGAAAAAAATAGAGCATATAGGAATTGCGGTCAACAATCTAGAAGCCTCATCAATAATTTACGAGAAAC
TCCTAGGTTCTCCAGCTTATAAAGAAGAAGCGGTTTTTAGCGAAGGGGTAAAAACTGCTTTTTTTAAAAA
TGGTCCAAACAAAATTGAACTTCTCGAAGCCACAACCCTCGAAAGTCCCATTGCTAAATTCATCGCAAAA
AAAGGAGAAGGAATTCATCATATCGCTTTTGAGGTTGAAGACATCATCATGGAAATTGCCCGTTTAAAAA
AAGAAGGATTTGTCATTTTGAACGAAATCCCTAAAAAAGGGGCCGATAATAAGTTAGTTGCCTTCTTACA
TCCAAAAAGCACTAATGGCGTTTTGATAGAATTATGCCAAGAAATGGGATAA
>Scaffold_153;HRSCAF=192_407 # 318087 # 318311 # 1 # ID=1_407;partial=00;start_type=ATG;rbs_motif=TAAA;rbs_spacer=5bp;gc_cont=0.360
ATGAAAGCTATCGCAAACAAATTTCTAGTAACAATACTATGCCTTTTGGGTGTATTAGATACTTTTGCGA
TTCCCAAACCTCCTTCGCCTGGAGGGAAAAAATTTCCACCACCACCACCAGGATTGCCTATCGACGAAAA
TCTTTACACTGTTTTTGTACTGGCACTATTATTTGGCGTTTATACTATTTATAAACACCAATCAAAGTCA
AAAAAAACTGTTTAA
>Scaffold_153;HRSCAF=192_408 # 318531 # 319193 # -1 # ID=1_408;partial=00;start_type=ATG;rbs_motif=TAAA;rbs_spacer=6bp;gc_cont=0.302
ATGGAAAGTTTAAAAATTAAGCAAATGGTTAGCAAATATTCGGTTTTGATATGTTTGGTCATTTCTGTGA
TTTTGATAGAAATAGCAGCCTTAGTTTATCCTGGTGGCTCATTGCTTGACAAGAATTCTATAGGGTTTCA
TTGGTCGAAAAATTTTCTAAGCAATTTGTTTGCAACAACAGCAATAAATGGTTCAGAAAACCCTGGGAGG
ATTTGGGCACTTATTGGCATGGCATTCCATGCGGTTGGTTATGGAATTTTTTTTATTAATATGTCAAAAA
AAATCTTCTCAAGAAAAGGGGCTAAAATTTTAAAATTTATAGGCGTTGCCAACATAATATTTATTTTCTT
AATCGCAACACCTTTACATGACATTGGAGTACTATCGATTATTTTAACATTGATTGGTTTGTTTACTATT
ACTGTATTTATTCTAAAGTCAAAACTTCATTTACTTAAATTTTGCTGCATTATTTGCTTATTGACTTTTT
ACTGTTTCTTTTTTCTATTTGGGTTTGGTTATTTGGGTTTGGCAATCATAATGCAAAAAGTATATAATAT
AAGCTCGATACTATTAGTTTTAGGACTAGAGTATTTTACAAAATATGAAGACTTTATACAAATTAAATCG
GAAGGGCAAAAAGCGCAAGTAACGAACAGCTAA
>Scaffold_153;HRSCAF=192_409 # 319235 # 319822 # -1 # ID=1_409;partial=00;start_type=ATG;rbs_motif=TAAA;rbs_spacer=12bp;gc_cont=0.325
ATGTTTACAGGAATTATAGAAACCCTTGGCGTAATTCAAGAAATTAAAAAAGACAAAAACAATGTTCATC
TAACCATAGATTCTGTTCTTACTAAAGAACTTAAAGTCGATCAAAGTGTTGCTCATAATGGAATTTGTAT
GACTGTGGTTGCTGTTTGCGACAATCTTTATACCGTAACCGCCATTGATGAAACAATAAAAAAGACGAAT
ATTTCCTATTGGCAAGTTGGCGATTGTATAAATCTTGAAAGAGCGATGAAATTAGGAGACCGATTAGATG
GGCATATCGTGCAAGGACATGTTGATCAAATAGGGAATTGTATTTTGGCAAAAGAAACAAATGGAAGTTG
GCTTTATACTTTTGAATACGATAAAACCCTCGAAAACATTACCATAGAGAAAGGGTCAATTACCGTAAAC
GGAGTTAGTTTGACAGTAGTAAATGCAAAAAGAAATGAGTTTAGTGTTGCCATAATTCCTTATACTTATG
AACACACTAATTTTAAAAGTTTTAAAATTGGGACAAAAGTAAATCTTGAATTTGATGTTATAGGCAAATA
CGTTTCTAGATTGTACGCCAATAAATAA
>Scaffold_153;HRSCAF=192_410 # 319881 # 320930 # 1 # ID=1_410;partial=00;start_type=ATG;rbs_motif=TAAA;rbs_spacer=12bp;gc_cont=0.351
ATGATAAAAAATGCAGAAAATATAATCGTAGGGATTTCAATAGGAGATTTAAACGGTATTGGAAGCGAAG
TTGTTCTAAAAACATTCGAAGATTCTCGAATGTTAGAACTATGCACACCCGTTATTTTTGCCAATGTAAA
AACGCTTTCGTTTGTAAAGAAAAGCTTCGAATCTGCTTCGATGCTTCATGGAATTGATAGATTAGACCAA
ATCCTAATAGGAAAAATAAATGTTCTCAATGTTTGGCACGAACCCCTAAGCATAAATTATGGTACAAACG
ATGATAAAATAGGAGAATACGCCATACAATCATTTGTTGCCGCTACCAAAGCGTTAAAAGAAGGTTTTGT
AGATGTACTAGTCACAGCACCCATAAATAAATACAACATTCAATCGGAATCGTTTAAATTTCCTGGACAT
ACTGATTATTTAGATCAAGAGCTCGAAGGAAATGCATTGATGTTAATGGTTCAAGATACGCTAAGAGTGG
GATTATTGACCGATCATATTCCTTTAAACGAGGTTGCTTCCCATCTTACCGAAGAATTGATTTTGAAAAA
AATAGAAACAATAAAACAATCATTGATTCAAGATTTTAGCATCAATAAACCAAAAATTGCTGTTTTAGGA
CTAAACCCTCATTGTGGCGACGGAGGTGTTATTGGAAAAGAAGACGACACACTAATAAAACCTGCATTGA
AAAAAATGTTTGAAAAAGGAACGTTAGTCTTTGGTCCTTTTGCTGCCGATGGCTTTTTTGGAAGTAACCA
ATACGAAAAATATGATGCCGTTATTGCAACCTACCACGATCAAGGATTAATCCCTTTTAAAACATTATCG
TTTGGCAAAGGGGTAAATTATACTGCGGGTTTAAACAAAATTAGAACTTCTCCAGACCACGGCACCGCCT
ATGATATTGCAGGAAAAGGAATAGCAGATTACAATTCGTTTAAGGAGGCCGTTTATCTTGCAATAGACAT
TTATAATTCAAGAAATCAATATGCGGAAATCAGTCGGAAACCGCTAAAAATCAGAGAAAAACAGTCTTAA
>Scaffold_153;HRSCAF=192_411 # 320978 # 321532 # 1 # ID=1_411;partial=00;start_type=TTG;rbs_motif=TAA;rbs_spacer=10bp;gc_cont=0.308
TTGCACTCCCGAAGTTTAGGGCAAATTGTTGTTGAAATGAACAAGATAAAAGAATTTTTAATCCCATTTA
TAGGATTAAAGCCAGGAAAACATCATTTTGAATATCAAATAAATAATACGTTCTTTGAAATCTTTGATTA
TCATGAATTTAATAATTCAAACGTCAAAGTAAATGTAGTTTTAGAGAAAAAAAGCACTATGTTGGAGTTG
AGCTTCAAACATAAAGGTACAGTTAATGTGCCTTGCGACATGACAAACGAAGAATTTGATTTGCCAATAA
AAGGCAATATGAAATTGATTGTGCGTTTTGGAGATGTTTTTAACAATGACAATGAAGAGTTACTCATTTT
GCCACACGGTGAATTTCAAATAGATATTGCACAATATATATATGAAATGATTGTCCTGTCAGTTCCTCTA
AGGCGAATTCATCCAGGAATTAAAGACGGAAGTTTAAACACCGAAGCCCTGACAAAACTGAAAGAATTAA
CAATAAAAGAAGAAAAAGAAGAAAATAAAAAGAAGAAAATATTGATCCCAGATGGGACAAATTAA
>Scaffold_153;HRSCAF=192_412 # 321565 # 321759 # 1 # ID=1_412;partial=00;start_type=ATG;rbs_motif=TAAA;rbs_spacer=12bp;gc_cont=0.374
ATGGCACATCCTAAAAGAAAAATCTCGAAAACAAGAAGAGATAAAAGAAGAACACATTATAAAGCTACGG
TAGCTCAAATCGCTACTTGTCCAATTACTGGCGAAGCACATTTATACCACAGAGCTTACTGGCACGAAGG
AAAAATGTATTACAGAGGGCAAGTTGTTATAGATAAATCTGTAGCGGTTGCTTAA
>Scaffold_153;HRSCAF=192_413 # 321939 # 322937 # 1 # ID=1_413;partial=00;start_type=ATG;rbs_motif=AAA;rbs_spacer=12bp;gc_cont=0.373
ATGAATAATATTACAGCCGCAATCACAGCTGTTGGAGCTTATGTTCCAGACTATGTGCTAACAAATAAAA
TTCTAGAAACATTAGTAGATACTAATGATGAATGGATAACATCTCGTACAGGAATAAAAGAAAGAAGAAT
TCTAAAAGACGATACTAAAGGAACTTCTTATATGGCTATAAAAGCAGCCCAAGATTTAATAGCCAAAGCT
AACATCGACCCTTTAGAGATTGATATGATTATAATGGCAACTGCAACTCCAGATATGCCAGTAGCTTCTT
CAGGGGTATATGTAGCAACCGAAATTGGCGCAACAAATGCTTTTGCTTATGACTTACAAGCTGCCTGTTC
TAGTTTTTTATACGGAATGTCTACCGCAGCAGCTTACATTCAATCCGGGCGATATAAAAAAGTATTACTT
ATTGGAGCCGATAAAATGTCTTCTATTGTAGATTATACTGATCGTACCACTTGTATTATCTTTGGCGATG
GCGCAGGTGCAGCCTTGTTTGAGCCTAACTATGAAGGGCTAGGACTGCTAGACGAATACCTAAGAAGTGA
CGGTATTGGTCGTGATTTTCTTAAAATTGATGCCGGTGGATCATTACATCCCGCAACAGTTCAAACCGTT
GAAGAAGGCAGACACAACATCAAACAAGATGGAAAAACTGTTTTTAAATATGCCGTAACAAACATGGCCG
ATGCAAGCGAAATGATTCTGAAAAGAAATCATTTGACTAATGCAGATGTCGATTGGTTAGTTCCTCATCA
GGCCAACAAACGCATCATTGATGCTACGGCAAGTCGAATGAATTTAGAAGATTCTAAAGTCTTGATGAAT
ATAGAAAAGTATGGAAATACAACCTCAGCAACCTTACCATTAGTATTGCATGACTTTGAAAATCAATTCA
AAAAAGGCGATACCATTATTTTAGCAGCTTTTGGAGGAGGATTTACATGGGGTTCTATTTACCTTAAATG
GGCATACGATAAAAAATAA
>Scaffold_153;HRSCAF=192_414 # 322956 # 323432 # 1 # ID=1_414;partial=00;start_type=ATG;rbs_motif=TAAA;rbs_spacer=11bp;gc_cont=0.375
ATGGATTTAAAAGAGATTCAAAATCTGATCAAATTTGTAGCAAATTCAGGAGTTGCAGAAGTTAAATTAG
AGATGGATGATGTAAAAATTACCATCAGAACAACATTAGAAGGCAATACGTCTGAAACTACTTACGTTCA
GCAAATTCCGGCTCAGCCAGTACTTCAGCAAGCAGCAGCACCTCAACAAATTGCTCCGCCAGTTTCGACT
CCAGCACCAGCTGCTGAAAATTCGAACTACATCACAATAAAATCTCCTATTATTGGAACTTTTTATAGAA
AACCTTCGCCAGATAAACCAATGTTTGTCGAAGTAGGAAGCGTAGTTTCTAAAGGAGATGTGCTTTGCGT
AATCGAAGCGATGAAATTATTCAACGAAATCGAATCGGAAGTTTCTGGTAAAATCGTTAAAATTTTAGTT
GACGATATGTCGCCGGTAGAATATGACCAACCCTTATTCTTAGTAGATCCATCATAA
>Scaffold_153;HRSCAF=192_415 # 323530 # 324876 # 1 # ID=1_415;partial=00;start_type=ATG;rbs_motif=TAA;rbs_spacer=10bp;gc_cont=0.391
ATGTTTAAAAAAATACTAATAGCAAATAGAGGAGAAATAGCGCTTCGCATTATCAGGACATGTAAAGAAA
TGGGCATTAAAACAGTAGCAGTTTACTCTACTGCCGATGCCGAAAGTTTGCATGTTAAATTTGCTGATGA
AGCTGTTTGTATTGGGCCACCACCAAGCAATCTGTCTTATTTGAAAATGTCAAATATAATTGCAGCGGCC
GAAATTACCAATGCAGATGCGATTCATCCAGGATACGGATTTCTTTCTGAAAATTCAAAATTTTCAAAAA
TATGCCAAGAGCATAACATCAAATTCATTGGTGCTTCTCCTGAAATGATTGATAGAATGGGCGATAAAGC
CTCGGCAAAAGCTACTATGAAAGCCGCTGGAGTACCTTGTGTTCCTGGTTCTGATGGTCTTTTAGAATCA
TTTGAACAAGCTCAAAAGCTTTCCAAGAAAATTGGCTATCCTGTAATGCTAAAAGCAACGGCTGGCGGTG
GAGGAAAAGGAATGCGTGCCGTATGGAAAGAGGAAGATTTATTAAAAGCATGGGAAGGAGCTCGTCAAGA
ATCGGCAGCAGCTTTTGGAAATGACGGGATGTATCTAGAAAAATTAATCGAAGAACCGCGTCATATCGAA
ATACAAGTTGTAGGAGATTCTTACGGAAAAGCCTGTCATCTTTCGGAAAGAGATTGCTCTGTTCAACGGC
GTCATCAAAAATTAACCGAAGAAACTCCATCGCCATTTATGACTGACGAATTACGTCAAAAAATGGGAGA
AGCAGCAGTAAAAGCAGCCGAATTTATCAAATACGAAGGAGCAGGAACCGTAGAATTTTTGGTCGACAAG
CACCGCAATTTCTACTTTATGGAAATGAATACTCGTATTCAGGTTGAACATCCAATTACAGAGCAAGTTA
TCGATTATGATTTAATTCGTGAGCAAATTATGGTTGCCGCTGGAGTTCCTATTTCAGGTAAAAATTATTT
ACCACAATTACACGCCATCGAATGCCGAATTAATGCCGAAGATCCTTACAATGATTTCAGACCTTCGCCA
GGAAAAATAACTACACTTCACATGCCCGGTGGTCACGGAGTTCGATTAGACACCCACGTATATTCTGGTT
ACACTATTCCGCCAAATTACGATTCGATGATTGCAAAACTAATTACCACAGCTCAATCTCGCGAAGAAGC
GATTAGTAAAATGAGAAGAGCTCTAGATGAATTTGTAATTGAAGGAATCAAAACAACCATTCCTTTTCAC
AGACAATTAATGGATGATCCAAGATATATTGCGGGAGATTATACCACCGCTTTTATGGATACTTTCAAAA
TGAATGACCCAGAATAA
>Scaffold_153;HRSCAF=192_416 # 324951 # 326132 # -1 # ID=1_416;partial=00;start_type=ATG;rbs_motif=None;rbs_spacer=None;gc_cont=0.368
ATGAAACGCGATGGTTATGAAGCTGACAAAAATGATATTATTGTTGATTTTAAAGGAACTAAAATCAATT
TAACGGCTAATTGGGACGGAACTGTTGATGATTTTAAATGGAGTCTTGATGGTAAAAAAGTCTATTTTAT
TGCGCCAATTGACGGAACAAAACAATTGTTTGAAGTTAATTTTCCAGGTTTAACCAAAATTGCAATTACC
GTTAAACAAATTACAAATGGCGATTTCGACGTGGATCATTTTGTTGGTTTCTCGGGAGATTCTATCATTT
TGACCCGAAGCGATATGAATCATGCGGCAGAAATCTTTTCTTTCGATTTGAAGAAAAAAAGCTGGAAACA
AGTATCGAATGTAAATGCGAAGACTTATAATTCCTTGGCGTTAAGCAAAACCGAAAGGCGATATGTAACC
ACAACCGATGGCAAAAAAATGTTAGTTTGGGTAATTCTTCCACCAAATTTTGATGCAACAAAAAAATATC
CAACCTTGCTTTATTGTCAAGGTGGACCACAAAGTGCCTTAACACAATTTTACTCTTTCCGTTGGAATTT
TCAATTAATGGCTGCAAACGGATATATTGTTGTGGCGCCAAATCGTCGTGGAATGCAAGGTCACGGAGTA
GCATGGAACGAGCAAATTAGCAAAGATTGGGGCGGACAAGTTATGGACGATTATCTTTCGGCAATAGATG
ATGTATCTAAAGAAAGTTATGTTGACAAAAGTCGTTTGGGATGTGTTGGCGCAAGTTATGGCGGTTATTC
CGTGTTTTATTTAGCCGGAATTCACGATAATAGATTTAAGACTTTTATCGCTCACGATGGTGTTTTCAAC
ACACAAAGTATGTACGGCACAACCGAAGAAGTTTTCTTTAATCAATGGGATTTTGGAGGAGCTTATTGGG
AAAAAGACAATGCAGTAGCACAAAAAGCGTACACGAAATTTAATCCGGCAAACGCTGTCGAAAGATGGAA
TACGCCAATATTAATCTTTCAAGGCGGAAATGATTTTAGAGTTCCAATTGGGCAAGGACAAGAAGCTTTT
CAAGCAGCTCAATTGCGAGGAATAAAAAGTAGATTTGTATATTTTCCAGAAGAAAACCACTGGGTTCTAA
AACCTCAAAATGCACTAGTTTGGCAAAGAGAATTTTATAAATGGTTGAAAGAGACTTTGTAA
>Scaffold_153;HRSCAF=192_417 # 326203 # 326853 # -1 # ID=1_417;partial=00;start_type=ATG;rbs_motif=TAAA;rbs_spacer=12bp;gc_cont=0.320
ATGAAAAAAATATTGCTTTTAACCCTTATAACAATAAGTTTAAACACTATGGCGCAAAACGTAATGTCAC
CAGAATTACTTTGGAAATTAGGAAGAGTAACTGCTTTGGGCATTTCTAAAGATGAAAAAAATATAGTTTA
TAAAGTCGATACACCTTCTGTCGAAGAAAATAAATCGGATTCGAAATTTTATACTATTCCTGTAAATGGA
GGAATTGCAACGGAAGTAAAAGACACAAAAATTTTATTAAAAGATAAAAACATTTCTCCTGACGGAAAAT
ATATTATTTACAATGAGGAAGTTAAAATCGACAAAGTTCATGGAAAGGATTTTTATCCTGAATTAGAAAA
ATCGAATGTTCAAGTCTACAACGGATTGGATTATCGCCATTGGGACAAATGGAATGAAGGGAAATTTAAT
CATGTTTTTTATAAAGAAAACAAAGAAAATTCCGTCGGGGTTGATATTTTGAAAGACGAAACTTTCGATA
GTCCACAGAAGCCTTTTGGCGGAGACGAAGATTATATTTGGTCGCCAGACAGCAAAAGTATATTATATGT
GTGCAAGAAAAAATCAGGCACGGCATACGCCACAAGTACAAATACCAATATTTATGAATACAATTTAGCA
ACCGGAAAAAACAGTAAATAG
>Scaffold_153;HRSCAF=192_418 # 326985 # 327728 # 1 # ID=1_418;partial=00;start_type=ATG;rbs_motif=AAA;rbs_spacer=12bp;gc_cont=0.382
ATGGCAACAAAAATAAAACCCGTAAAAAAGAAACAACCAGCAACAAAAAACGAATCGGTTACTTTTAAGA
GCAAACTTACTCGTTTTATATTAAAATGCTTCTTGTGGTTTTTGGGCATATCCATTTTTTCTGTAGTTCT
CTTCAAATTTGTTCCGGTTCCGTTTACGCCTTTGATGATTATTCGTGTAATCGAAAACAAGGTCTCAGGA
AAAGAAATTTATTATAGTCACAATTGGGAACCCATCGAAAATATTTCGGTCAATTTACAAAAAGCAGTAA
TCGCCAGTGAGGACGGAACTTTTCTTAGCCATAACGGCTTTGATTTTAAAGCCATGCAAAAAGCCTATAA
AAATAACGAAAGAGGCCGAAGAATAAAAGGTGGAAGCACCATCTCGCAACAAACCGCCAAAAATGTGTTT
CTCTGGCAAGGACGAAGTTATTTGCGCAAAGGATTAGAAGCTTATTTTACTGTTTTAATAGAATTAATTT
GGGGCAAAGAACGCATTATGGAAGTCTATTTGAACAGTATCGAAATGGGGAATGGTGTTTATGGAGCCCA
AGCGGCGGCTGAACATTGGTATCGAAAAGATGCTTCGAGCCTCACGAAAATTCAAGCTGCTGGAATCGCT
GCCATTTTGCCCAATCCAAGGAAATATTCCGCCACCAGTTCCTCGTCTTACATCAATAACAGGAAATCCA
AAATCGTACGCATTATGCGGCATATTGGAAAGATCAAGTATTAA
>Scaffold_153;HRSCAF=192_419 # 327956 # 328303 # 1 # ID=1_419;partial=00;start_type=ATG;rbs_motif=TAAAAA;rbs_spacer=5bp;gc_cont=0.290
ATGGATTTTTCAATTTTTTCTTCCTTTTTACCAGAAGGGCTATTGATACATTTTGATATTGTCGATTTCA
AAGAATTAGGAGATTTACATACAAAGAAAGACTGTTTATTCATTTATTTAGATGAGAAAAACATACTGCC
AAATAATTATGATTTGAATGAATTTGAGTCAAAAGGATTCTACGAACGAACTTTAATTCAAGACTTTCCA
ATTAGAGGAAAGGCGGTTTATTTAGGCATTAGAAGGCGTCGATGGCGAAATAAATTTGATAAATCAATAG
AAGTTAAAAGTGATTATACTTTTATAGCAGAAGGTTCAAAATTGACCGTTGAACTTTCTGATTTTTAA
>Scaffold_153;HRSCAF=192_420 # 328376 # 329053 # 1 # ID=1_420;partial=00;start_type=TTG;rbs_motif=AAA;rbs_spacer=9bp;gc_cont=0.326
TTGCAACGCCATTACAAGAAAAAAGTTAGTGGATTTAAGGATTGGGATCAGTTCAATCACTCCGAAGATT
ATTTGATTTATCCTCAGAATATAGGTGAAAATCTAGGAATTGATGAGTTAAGTTTGTCAAAAGGAGAACT
CTATACCTTTGTAACCAATAAAAACGGTAGAGGCAAGAAAAAAACATTAGTAGCAGTTATAAAAGGCACT
AAAAGTCAAGATATTATTGATGTTTTAAACAAAATTCCGTTAGAAAAAAGGAAGTTGGTAAAGGAAATTA
CCCTTGATATGGCTAATAATATGCAATTGGCTTCAAGAATATGTTTTCCAGAAAGCAATTTGGTTACCGA
TCGTTTTCACGTAGTAAAGCTGGTAATGGAAGCCTTGCAACATCAAAGAATTAAGTTACGATGGGAAGCA
ATTGAAAAAGAAAATCAAGCCATTAAAATAGCCAAAGAACAAGGAATTAAATATGTTCCTATCGTTTTTG
AAAATGAGGACACTCCAAAACAATTATTAGCTAGAAGCCGTTATATTATTGCTAAAAAAACAAATGAATG
GACTCCTAATCAGAAGGTAAGAGCCGAATTGTTATTCAAAATTTATCCACACTTACATCAAGCATATAAC
ACACTCTCGAGTTCAGGAACATCTATGAACAAACCTCAAAAGAATTAG
>Scaffold_153;HRSCAF=192_421 # 330055 # 330807 # 1 # ID=1_421;partial=00;start_type=TTG;rbs_motif=AACAA;rbs_spacer=3bp;gc_cont=0.275
TTGTCAAGATTAATAACTCAAATAAAATCAAAACCCGAATTAGAAAGAACATTAGAGCTGATTATTGAAG
GAAATGAAATTGAATCTGCTCTAATTAAATGTTCAATATTCAGTGTTGCTCTTGAAACAATAACGTCTCT
TATACAATCTGAAAATAAAACTTTTTTTGACCCCATTAAGAACACTAAAAAACTAAAATCAGTATTAAAA
GAACTACAATCAATTATCGATAAAGAAAAAGAAAATTTTACAGAATTAGAATCTAATGTTCTTACAAAAA
AAATAACATATTTAAATACACCTTTTAACAAAGATAAATTTTTATTATCCTATAAACTTTATAATATTGA
ATTACCACAAGAACTTGAATTATTATTAAATAATCGAAATAAGTATTTACACGGTAAAACACCTTATGAG
GAAGGGTTATTAAAAACAAAAATTAAAGAACTACATCTTGAAGCTGATAGACTTCATATGTTGGTATCAA
TTTTAATTTTAAAATATATTGGATATAAAGGACATATTAAAAACCAAGCTGGTTATAGATTAGAAGCTAA
AAATATTACGACGAAGATAATATTGAAATTAGTGAAAGTGCATTTTACACAATATAAATCCAGCGTACAA
CAGCTAGAGTTTCGTTGGGCTCGCAGAGCCAACAATGAAACTCGTGTTGAACCCTTCGATAAACTCAGGA
CAGGCTCACCGATTACAAATCCATCCCTTATGGGGTTTACGATAAAAGAATAA
>Scaffold_153;HRSCAF=192_422 # 330918 # 331136 # -1 # ID=1_422;partial=00;start_type=ATG;rbs_motif=TAAAAA;rbs_spacer=9bp;gc_cont=0.420
ATGGTTTTTTTGAGTAGCACTTGGAAACGTCAAAAATTGAGGCTTTTACAGGAGAAACTTCTAGTTAAGG
TCTTGGAAAAAGCAGAAAAGAAACCCTTTTTACCAAAGTGCCCTTGTTGTAAAACGGGTAATTTGCATCG
AATTGTGGTTTTTGACCAGCGTGGTCCGCCTGCTTGGTATCTTGGCAGTGGCCAAAACCCGATTCCCCGT
GAAAGTTAA
>Scaffold_153;HRSCAF=192_423 # 331120 # 332034 # -1 # ID=1_423;partial=00;start_type=ATG;rbs_motif=None;rbs_spacer=None;gc_cont=0.414
ATGCAGCCGCTCTTTGAAGTAGCCGATGTACTGCGAAAAATTGGTTCCAAAATCGAAAACTATGGATTGA
ATACTTGGCAACTCCGCACGCTTTCTGCCATAAAAAAATGCAGAACCGCAGAACTAGGTGGTCATATAGA
TGCTTGCGATAGTTGTGGCAATCTCTCCATAAGCTATAACTCTTGCCGCAATCGGCATTGCCCAAAGTGT
CAGGGTAAAAACAGGGAAGATTGGATAGCCAAAAGAGAAACGGAACTCTTACCAGTACCTTATTTCCACG
TAGTTTTCACTTTGCCCGAGGCAATCAATTCTTTGGCGATGCACCAGTCCAAAATCGTGTACGATACCTT
GTTTGAAGCCTCTTGGGAAACGCTACAACAATTTGGAAAATCCAAAGAAATGCAAATGGGAATGATTGCC
GTTTTGCACACTTGGGGGCAGCAATTGAGTTTGCATCCACACCTGCATTGCATTGTGCCAGGAGGCGGAG
TGGATAAAAATGGAATTTGGAAAAACAGCCGACTCGATGGCAAGTTTCTGTTTTCGGTAAAGGCATTATC
CAAGGTTTTTAGGGCTAAATATTGTGAAAAGCTAAAAACAAAAAATCCGATTGGTTATGAGCAAATCCGT
CAGGATTTATGGCAAAAACCGTGGGTGGTATTTGCCAAGAAACCTTTTGGAAATCCGAAATCGGTGGTGG
AATATTTAGGAAGATATACCCACAAAATTGCTATTAGCAACCATCGAATCAAAGATATTAGTGACCAAAA
CGTCACTTTTGATTATAAGAATTATCGAATGGCGGGAGTCAAAAAACAAATGACACTCACCCATCAGGAG
TTTATCAGGCGGTTTGCCTTGCATATTTTGCCCAAAGGTTTTGTAAAAATCCGCCATCATGGTTTTTTTG
AGTAG
>Scaffold_153;HRSCAF=192_424 # 332013 # 332750 # -1 # ID=1_424;partial=00;start_type=GTG;rbs_motif=AAAAA;rbs_spacer=6bp;gc_cont=0.415
GTGAGCCACTATTTGTTTTACCAACAGAAAAAATCCAAAACACCCTCTCAAACTTATTTTAAACACTGCG
TTTATGGCCTTCGGTTTTTACTTAAATCCGAAGGATTACCTTATGAATACCTGCGATTGCCCTCGATAAA
ACACGAGAAAAAACTTCCCGTGGTACTTAGTAAGGAAGAAGTTTGGGCTATGCTTCAAAGTGCCAAACTA
CTCAAACACAAAATTCTCATTGGTTTACTTTATGGCTGTGGACTTCGTTGTATGGAAGCCAGAAATGTTC
GTTTACAGGATTTGGATTTCGATAGAAAACAACTCAAAGTCGTTCAAGGCAAAGGTAAAAAAGACCGCTA
TGTTCCGCTTTCGGTGCATTTAATCCGAGGTTTAAAAAAATATATCGAAGCCGAAAAATCCCAAGATTAT
CTCTTCAATGGTCAACCTATCGAAAGGGCTGGAGGCGATTTTGATTCACGGTATTCCCAGCGTGGCGTGC
AATGGGCAGTTAGACAAGTTGCCAAAGCGGCAGGTGTGAAAAAAGAAGTACATACCCACACGCTTCGGCA
CAGCTATGCCACGCATTTGCTCGAAGACGGTATGGATATTATGACCCTTAAAGATCTTTTAGGACATCAA
AATATCGAAACCACGATGGAATATCTGCACATTGCCCAACTCGAGAGTCAGCGCATTTTTAGTCCACTCG
ATACTCTTTTTGCAAAATGCAGCCGCTCTTTGAAGTAG
>Scaffold_153;HRSCAF=192_425 # 332767 # 333684 # -1 # ID=1_425;partial=00;start_type=TTG;rbs_motif=AAA;rbs_spacer=9bp;gc_cont=0.307
TTGCAACGCCATTACAAGAAAAAAGTTAGTGGATTTAAGGATTGGGATCAGTTCAATCACTCCGAAGATT
ATTTGATTTATCCTCAGAATATAGGTGAAAATCTAGGAATTGATGAGTTAAGTTTGTCAAAAGGAGAACT
CTATACCTTTGTAACCAATAAAAACGGTAGAGGCAAGAAAAAAACATTAGTAGCAGTTATAAAAGGCACT
AAAAGTCAAGATATTATTGATGTTTTAAACAAAATTCCGTTAGAAAAAAGGAAGTTGGTAAAGGAAATTA
CCCTTGATATGGCTAATAATATGCAATTGGCTTCAAGAATATGTTTTCCAGAAAGCAATTTGGTTACCGA
TCGTTTTCACGTAGTAAAGCTGGTAATGGAAGCCTTGCAACATCAAAGAATTAAGTTACGATGGGAAGCA
ATTGAAAAAGAAAATCAAGCCATTAAAATAGCCAAAGAACAAGGAATTAAATATGTTCCTATCGTTTTTG
AAAATGAGGACACTCCAAAACAATTATTAGCTAGAAGCCGTTATATTATTGCTAAAAAAACAAATGAATG
GACTCCTAATCAGAAGGTAAGAGCCGAATTGTTATTCAAAATTTATCCACACTTACATCAAGCATATAAA
CACACTCTCGAGTTCAGGAACATCTATGAACAAACCTCAAAAGAATTAGCCAAAGAACAATTTTTAAACT
GGATTGAAAAAACAAAATTATTAAAATTAAATGATTTTAATACCGCAGCAAACAGCTTAAAATATCATTT
AGAAACCATTTTAAACTTCTTCATCAAACGACATACAAATGCAAACGCAGAATCATTTAATTCTAAAATA
AAACTCTTTAGAGCAAATCTAAGAGGTGTAGTTGATGTGAAATTCTTTCTATTCAGAATGGAAAAACTTT
TTGCTTAA
>Scaffold_153;HRSCAF=192_426 # 333719 # 334105 # -1 # ID=1_426;partial=00;start_type=ATG;rbs_motif=TAAAAA;rbs_spacer=5bp;gc_cont=0.302
ATGGATTTTTCAATTTTTTCTTCCTTTTTACCAGAAGGGCTATTGATACATTTTGATATTGTCGATTTCA
AAGAGTTAGGAGATTTACATACAAAGAAAGACTGTTTATTCATTTATTTAGATGAGAAAAACATACTGCC
AAATAATTATGATTTGAATGAATTTGAGTCAAAAGGATTCTACGAACGAACTTTAATTCAAGACTTTCCA
ATTAGAGGAAAGGCGGTTTATTTAGGCATTAGAAGGCGTCGATGGCGAAATAAATTTGATAAATCAATAG
AAGTTAAAAGTGATTATACTTTTATAGCAGAAGGTTCAAAATTGACCGTTGAACTTTCTGATTTTTTAAA
AGATACAGGTCGAGACCCGAGAAGATACGATAAGTAA
>Scaffold_153;HRSCAF=192_427 # 334492 # 335415 # -1 # ID=1_427;partial=00;start_type=ATG;rbs_motif=TAGAA;rbs_spacer=3bp;gc_cont=0.364
ATGATTTTGGTTTTTTTTGGAACCGGAAATTACGAATGGAAATCAAATGTATTGCAAGTGGGTTTGCGTT
TCGACAATAGAAAAATAAGCAGCGATGCAAGAGGAGCCGCAGGAGAAGAGGGCTCGTTTGAAGCGCTTGA
CAAATCATATAAGAGTTATAATGCTGCCTTAGGATACAAACGGAATTTAGGGAATAATTTTTTGCTACGA
CTAAATATTGCTTCAGGATTTAGAGCGCCAAATTTGGCCGAGTTGACCTCGAATGGCGTACACGAAGGAA
CAAATCGTTATGAAAAAGGAAACCCGAATTTGAAAACCGAGCAAAATGTGCAAACAGACGTGAATTTAGA
ATGCAAAATATCCCATATAGAGTTTTTCGTCAACGGATTTTACAATCACGTCAATAATTATATATTTACC
TCGCCAACGGGAGAAGTGATTGACAATAATAATGTTTTTGAATACATTCAGAATGACGCCAAATTATATG
GTGGCGAAATCGGATTGCATTTTCATCCGCATCCGTTAGATTGGTTGCATTATGAAACGAGTTTTGAAAC
TGTTATGGGCAAAAAACAAGAGGGAGATTATTTACCATTAATTCCAGCAAATAATTGGAACAACACTATT
AGAACCGAGTTCAAGATTAAAAACTGGATGGAAGAAGGCTTTGCAACTTTGAACGTTTCGACCACTTTCA
CTCAAGACAATATAAGCGGTTTTGAAACTAAAACGAATGGATATACTTTGCTAAATCTTGGTTTTGGTGG
GAAAGTGAAATTGGGGAAAATGGCATTTGACTTAAATTTGAATGCCAATAATTTACTTGATAAAGAATAT
ACAGCGCATCTTTCTCGATTGAAAACGGACGGTATTCCAAACATTGGACGAAACATTGTTTTGGGATTGA
ATTTTAATCTTTAG
>Scaffold_153;HRSCAF=192_428 # 335659 # 336504 # -1 # ID=1_428;partial=00;start_type=ATG;rbs_motif=TAAA;rbs_spacer=11bp;gc_cont=0.382
ATGAAAAAATGCATAACAGTCCTAATTATGGGGCTTTCAGCTTGTATTCAGGCACAAGAAACTCAAGAAA
AAAAACAAGACACCCTTCATACAAAAAAGCCATTTATATTAGACGAAGTGATTGTCTCTACTGCTTTCAA
CAAAGTACAGTCGCAAAATGTAATGAAAGTAGAACACGAAAGTATCAAATCATTGCGACAAAAAGGGACT
TCCACACTAATAGAAGGATTGGCCACCATCCCTGGAGTTTCCCAAATTTCGACGGGAACCTCTATTGGTA
AACCTGTCATTCGTGGTTTGAGTGGCAATAGAGTTTTGGTTTATTCACAAGGAGTTCGAATCGAAAATCA
GCAATTTGGCGACGAGCATGGTTTGGGATTAAACGATGCTGGTGTCGAAAGTGTAGAAGTTATTAAAGGA
CCTGCCTCTTTGCTTTATGGGTCAGATGCCTTGGGAGGTGTTTTGTACTTTAATCCAGAAAAATTTGCCA
ATGCAGGAATTTTAAAAACCGATTTCAGTCAGAAATTTTTTTCCAATACCCTAGGAAGCAATACCTCTTT
GGGAGTAAAATCGTCAACCGAAAATTTGAAATTCTTGGTGCGCGGAAGTCACAACACGCATTCTGATTAT
AAAATTCCAGACGGAAATAGGGTAACCAATACACGCTATAACGAAACTGATTTTAAGACCGGAATCGGAT
TTAGCAATTCTAAATTTTCGAGCATCTTTCGATATAATTTCAATAAATTAGATTTGGGCGTGCCAGAAAA
CGGCATTGCAGAGCAAACCAAACGAAAACCACGAACTATCCAAAGCAAGGAGTTTATAATAACTTGTTCA
GTTTGA
>Scaffold_153;HRSCAF=192_429 # 336570 # 336956 # -1 # ID=1_429;partial=00;start_type=ATG;rbs_motif=TAAA;rbs_spacer=5bp;gc_cont=0.315
ATGTGTTTTTCTTTTTTATTCGATATATTTGCCCGAATGAAAAAGAAGTTTGTCATATTAAATTCTTTCT
TGACACTTGCAGTATTGTTCGCAATGCTGTTTCAATCTGTGCATAGTTATGAGCATTTGGCAAAGCAACT
TTCTGAAAAAAAATGCTCTCACAAGCATATTTCCGCTCACGAAATTACCCATCAACATCACAATTTTGAC
GATTGTTTTGTTTGTAATTTTACACTAAGCAATTTTATTTCTGCTGCTATTTCTCATTTTGAATTCAAAA
AAATAAATCTTCCTACTGGATATTCTTTTTTTAATTCAAGGAGAATAACCCAATTTTTTAAAGGAAGCCT
TTTTGCGCTTCGTGCTCCCCCGAGTTTTATTGTTTAA
>Scaffold_153;HRSCAF=192_430 # 337006 # 337995 # -1 # ID=1_430;partial=00;start_type=ATG;rbs_motif=TAAA;rbs_spacer=9bp;gc_cont=0.375
ATGAAAATTGCTGTAGTAGGTGCCACCGGAATGGTTGGCGAAATAATGTTGAAAGTATTAGAAGAAAGAA
ATTTTCCGTTCACAGAATTAATTTTAGTAGCATCTGAAAAATCAGTTGGAAAAGTAATCGAATTCAAAGG
ACAAAAATATACGGTAGTTGGTTTGCAAACGGCTGTTGATATGAAGCCAGAAATTGCTTTGTTTTCTGCA
GGTGGAGGAACTTCATTAGAATGGGCTCCAAAATTTGCAGCCGCGGGCACAACGGTTATCGACAATTCAT
CGGCTTGGAGAATGGATCCAACTAAAAAATTGGTAGTTCCAGAAATCAATGCTTCAGAATTGACTAAAGA
AGATAAAATTATTGCTAATCCAAACTGCTCGACTATTCAAATGGTTTTGGCTTTAGCCCCATTGCACAAA
AAATACACGATCAAACGTGTAATCGTTTCTACCTATCAATCCATTACCGGAACAGGGGTAAAAGCGGTTC
AACAATTTGAAAATGAATGTGCAGGAATTGAGGGAGATATGGTTTATAAGTATAAAATCAATAGAAACTG
CATTCCTCAATGTGATAGCTTTGAACCAAATGGGTACACCAAAGAAGAAATGAAATTGGTTAATGAAACC
AAAAAAATATTAAGCGACAACAGCATCAACGTTACGGCAACGGCGGTTCGAGTGCCAGTTGTTGGCGGTC
ATAGCGAAGCTGTAAATGTTGAGTTTGCCCATGATTTTGATGTAAACGAAGTAAGAACTATTCTTCATCA
TACGGATGGTATCGTGGTACAAGACAATTTAGACACTTTTACCTATCCAATGCCTAGATATTCTGAAGGT
AAAAATGAAGTTTTTGTGGGAAGAATTCGTCGCGACGAAAGCCAAGCCAATACTTTAAATATGTGGATCG
TTGCCGACAATTTAAGAAAAGGAGCTGCAACAAACACGATTCAAATTGCTGAATATCTTATTGCTGCAAA
ATTAGTGTAA
>Scaffold_153;HRSCAF=192_431 # 338160 # 338537 # -1 # ID=1_431;partial=00;start_type=ATG;rbs_motif=TAA;rbs_spacer=11bp;gc_cont=0.360
ATGGGAATGATTTCAGAATTTAAGGCCTTTGCAATGAAAGGCAACGTTGTAGATCTTGCGATTGGAGTTA
TCATTGGGGGCGCATTTGGTAAAATTGTAAGCTCATTGATTGAAGATGTTATTACGCCACTTTTATTGAA
ACCAGCTTTATCAGCGGCTAATTTATCAAAGATTGAAGAACTTACCATTTTAGGCGGCGTAAAATACGGG
ATGTTTATTTCGGCCGTGATCAATTTTATTATTATTGCATTTGTGTTGTTCTTGATTATCAAAGGGATTA
ATGCCTCTAAAAAGAAAGAGCAAGTTACACCCGAAGCACCAGCAGGACCAACACAAGAAGAATTACTGAT
ACAAATTAGAGATTTGTTGAAAAAATAA
>Scaffold_153;HRSCAF=192_432 # 338585 # 340597 # -1 # ID=1_432;partial=00;start_type=GTG;rbs_motif=AAAA;rbs_spacer=14bp;gc_cont=0.348
GTGGGCGTTCCTTTATCGGTAATTTCGATTAACGAAAAACACAATCTGGGCATTTTTGAAGCGGGAATTT
CGAAAATGAATGAGATGGAAAAACTGGAAACCATCATCCAACCAACCATTGGAATCATTACGAATATTGG
CTCGGCTCACGATGAAGGGTTTGAGGATTTGGATAAAAAAATAGAAGAAAAGCTAAAACTTTTTACACAT
TCGAAACTCATAATTTATCAAAAAAATAAAGCCGTTGATGCGCTTATTAATTCAAAAATTAAAACATTTT
CTTGGAGTTTTAATGACGAAACTGCCGATGTTTTTGTTTCTAAAAATATAATCGACGGCAAAACAAGGGT
ACAAATTCGAAATTCGAAATCTAATTTCGAAATAGAAATCCCTTTTCAGGATGACGCTTCGGTTGAAAAT
GCAATTACATGTTTGATGGTTTTATTGAGTTTTAAATATGATAAAGCAAGCATTCAAAATCGCATGCAAT
GGCTTTATCCAGTAGAAATGCGGCTGAAGGTAAAAAACGGAATAAACAACACCACTTTGATTGATGATAG
TTACAGCTCCGATTTTCAGTCGTTGAAAATAGCACTGGATTTTTTGGAAAGTCAAAAACAATACAAAAAC
AAAACGGTCATTTTGTCTGATATTTTCCAAAGTGGTTTGTCGAACGAGGAGTTGTATTCTAAAGTTTCAC
AGTTAATTATATCCAATAAAATCAAGCGAGTTATCGGAATTGGAGAGACTATTTCGGCATTTAAACACAA
GTTCGCCAACTGCGTCACTTTTAAAAACAGGGCCGACTTTTTTCTCAATTTTAACCATTTGAATTTTAGC
AATGAAACCATTCTTATAAAAGGAGCGAGGCATTTTCAATTTGAAGAAATAGTTGCCGCATTAGAAGAAA
AAACACACGAAACTGTTCTAGAAATCAATCTTAACGCCATAAGTCATAATCTTAATTTTTATAAATCAAA
ATTAAAACCAACTACCAAAATGATGGTTATGGTTAAGGCCTTTGGCTATGGAAATGGAGGGTTTGAAATT
GCCAAATTGCTCGAACATCATAAAGTAGATTATCTAGGAGTGGCGTTTGCCGATGAAGGAATCTCTTTGA
AAAATGCCGGAATCAAGTTGCCAATTATGGTTTTAAATCCAGAAACCACCAGTTTTTCGGCTATAATTCA
GCATCATTTAGAGCCTGAAATTTATAGTTTGAAAGGCTTAAATGCTTTTTTGAAAATTGCCCAGCAGCGA
AAATTGAAGCATTTTCCCATTCATATCAAGCTCGATACAGGAATGCACCGCTTGGGTTTTGAAGAGGAAA
ACATGGATGAATTGATTTCGATTTTAAAAGAAAATAAATCAGTAAAAGTAAAAAGTATTTTATCACACAT
GGCCACGAGCGACGATTTTACACATCAATATTTTGCACATTTACAAATCGATTTGTTTGATAGGTTGTCG
ACTAAATTAATGAATGAGTTGTCAATACATCCTATTCGCCATTTATTAAATACTTCTGGAATTAGCAATT
TCCCTAAAGCACAATACGATATGGTTCGTCTTGGCATTGGACTTTATGGCGTTTCTAATGCTGTTGAAGA
ACAAAAATATTTGGAAAATGTGGGGACTTTAAAATCTATTATTTCACAAATAAGAACCATTCAGGCTGGA
GAAAGCGTGGGTTATGGAAGGCGATTTATCGCAACAAAAACCACAAAAATTGCTACAATTCCCATTGGCT
ATGCTGACGGAATTTCGAGGCATTGGGGAAATGGCGTTGGTTTTATTACTATAAATGGTCAAAAAGCAAC
TATCGTTGGCAGCATTTGTATGGATATGCTGATGGTTGACGTTACAGAAATCAGTTGCAAAGAAGGAAAT
TCTGTGATTATTTTTGGCGAAAGCCCAACAGTTTCGTTTATGGCGTCGCAATTAAAAACGATTCCTTACG
AAATTCTTACCAGCATTTCGCAAAGAGTGAAACGGGTATTTTATCGGGAATAA
>Scaffold_153;HRSCAF=192_433 # 340576 # 341028 # -1 # ID=1_433;partial=00;start_type=ATG;rbs_motif=TAAA;rbs_spacer=11bp;gc_cont=0.353
ATGAATTTATCTCAAAAAAATATTTTCCAAATTCTCAACGCCAAATGTATTGGAACGACTTCAACTTCCA
CAATCGACAATGTTTCCATAGATAGTCGTTCTTTACAAAACAACGAAAAAACATTGTTTTTTGCATTAGT
CGGACCCAATAATGATGCCCATATTTATATTCCATCCTTAATCGAAAAAGGGGTGCAGAACTTTGTCGTT
ACCCACATTCCAGAAGGATTATCAAACAAAGCTACTTTTTTTGTTGTCGAAAATACTTTGGATGCCTTGC
AACAATTTGCGGCGCATCATCGCAGTCTTTATCAATTTCCTGTTATTGGATTAACGGGAAGTAACGGAAA
AACCATCGTAAAGGAATGGTTAAATTTTCTTTTAGGGCCTGATTTTAATATTATTCGGAGTCCAAAAGCT
ACAACTCACAAGTGGGCGTTCCTTTATCGGTAA
>Scaffold_153;HRSCAF=192_434 # 341060 # 341383 # -1 # ID=1_434;partial=00;start_type=TTG;rbs_motif=None;rbs_spacer=None;gc_cont=0.296
TTGAAAAATGGGATTAAAATCTACTGGACTGATTTAGCTAAAATTGAGGTTAAATTGATTTACGTTTTTC
TGAAAAGAGGCGCAAATGTAGCTGTTGCGAAAAAAATCACTAAAGAAATTACCGACGATGTAAAACGGCT
AATTAATCAGCCCTATTTAGGACAGATTGAGCAACAATTAATAGGAAGTTCAAGAGAATTCAGATCGTTA
ATTTACAGCAATTACAAAATTATTTATTGGATAAATCTAGATAAAAACCAAATAGAAATTTGGGATGTTT
TTGATTGTCGGCAAGAGCTTTTAAAAATGAAAAGAACAAAATAA
>Scaffold_153;HRSCAF=192_435 # 341367 # 341609 # -1 # ID=1_435;partial=00;start_type=ATG;rbs_motif=TAA;rbs_spacer=11bp;gc_cont=0.296
ATGGATTTACAAACTAGAAAAATATCATTTGTTCAAGAATTTCTTTCTATTCAAAGCGAAGAAGTTATTT
CTCGTTTGGAAAAATATTTAAAAAAGGAAAAAATCTCAATGGAAGAAAAGGCTTTTAAACCAATGACAAT
TGAAGAATTAAACCGAAGAATTGATCAATCGGAACAAGATTCCATCAACGGGAGACTTACGGAAATGGAT
GATTTTTTAGCTGAAATTGAAAAATGGGATTAA
>Scaffold_153;HRSCAF=192_436 # 341860 # 342450 # -1 # ID=1_436;partial=00;start_type=ATG;rbs_motif=AAAAA;rbs_spacer=6bp;gc_cont=0.430
ATGTTTCTCGAAAATACAGTAAATCATAAAGAACAATTTGGTTGGATCGAAGTTGTTTCTGGTTCTATGT
TTTCGGGCAAAACGGAGGAACTCATTCGCAGGTTAAAACGGGCGCAATTTGCCAAACAAAAGGTCGAAAT
TTTTAAACCCACAATCGACACCCGTTACCAGGATGAAATGGTGGTGTCGCACGATGCCAATGAAATTCGC
TCCACACCCGTTCCAGCTGCGGCGAATATTGCCATTTTAGCTCAAGGTTGCGATGTGGTTGGTATTGATG
AAGCCCAGTTTTTTGATGATGAAATTGTGAAAATTTGCAATGATTTGGCAAACCAAGGCATTCGAGTGAT
TGTTGCCGGATTAGATATGGATTTTAAAGGCAATCCTTTTGGTCCCATGCCCGCCTTAATGGCAACCGCC
GAATATGTGACTAAAGTACACGCCGTTTGTACTCGCACAGGAAATTTGGCCAATTACAGTTTTAGAAAAA
CCGACAACGACAAACTCGTGATGCTTGGCGAAACCGAAGAATACGAACCTTTGAGCCGTGCGGCTTATTT
TTATGCGATGAAGAAGGAGGAGGAGAAATAA
>Scaffold_153;HRSCAF=192_437 # 342552 # 343202 # 1 # ID=1_437;partial=00;start_type=ATG;rbs_motif=TAA;rbs_spacer=11bp;gc_cont=0.358
ATGAAGAAAAAATTGGAAGCCGATTTAATAAGCATTGCACACCGGGTATTGCAAATTAAAAACAAATCTG
ACGTGAATCAATTATACATTGAAACCCAAAAATTATACGAAAAACTTTCCATTTTACGATTTGTCGAGGA
CTATTTTGGCGAAGCAAAACCAACAATTGGTCAAACCGAAATTCTAGAAGAAATGAAGCAAATTTTCGAG
GAAAATCATTTGTCCGATGTCACGCCAAAGCAACCTCAGACCGAAATTATTGCAGAAGAAATGATGCAAG
AAGAAATTGCAGAAGTTATAGAAAAAGCCCAAGAAGAAGAAACGATAATCGAAATTTCTGATGAAGAATT
CAATACTAATGAATTTCGCCCTGCATTTGAATTAGACGAAGACCACGAAGAGGAGGCAGATAATGATGTT
GAAGAGGCAGAAATTACAAAGGCAACCGAAGAAGTTCAAATTTCATTCTTTGATTTATTAGGCGCTGATT
TCAAGGAAACAACCTTTGTAAAAGTGGGGCAAAATGACACATCCTCTTTTGAGAACGACATAAATGTTCC
TGAAGAAGAGCCCGAAAATGACCGAGAAGAAGTTATAACGAAATCAGTTTCGCTAAACGAGAAACTTTCC
AAAGGAATCAACATAGATTGA
>Scaffold_153;HRSCAF=192_438 # 343199 # 343408 # 1 # ID=1_438;partial=00;start_type=TTG;rbs_motif=None;rbs_spacer=None;gc_cont=0.329
TTGAATGACAAAATAGCCTTTGTAAAACACCTTTTTGGCAATAGCGACGAAGATTATAATCGTGTTTTAA
ACCAGTTAATTACCTACGATAATTTTGACGAAGCCCACAATTTTATTGAAGATATGGTAAAACCCGATTA
CAATAATTGGGAAGGGAAAGAGGATTATGAGCAGCGTTTTATAGCAATCATCGAGAAAAAATTTGCTTAA
>Scaffold_153;HRSCAF=192_439 # 343409 # 343846 # 1 # ID=1_439;partial=00;start_type=ATG;rbs_motif=AAAAA;rbs_spacer=10bp;gc_cont=0.436
ATGGGTAAATTATACCTTGTCCCAACACCAATTGGCAATCTCGAAGACATGACCTTTCGGGCAATCCGAA
TTCTTAAGGAAGTCGATTTGATTCTGGCCGAAGACACCCGAACCAGCGGAAAACTATTAAAACATTTCGA
AATTGGCACGCACATGCACAGCCATCACATGCACAACGAACACAAAACGGTCGAGAATTTAATTGCCCGC
TTAAAAGCTGGAGAAACCATCGCCTTAATTTCGGATGCGGGAACACCAGCGATTTCGGATCCTGGATTCT
TATTAACTCGCGCTTGTGTCGAAAATAAATTGATGTGGAATGTTTGCCTGGCGCAACGGCTTTTGTACCC
GCCTTGGTCAATAGCGGATTACCCAATGACAAATTTGTTTTCGAAGGATTTTTGCCTGATAAAAAAGGAA
GACAAACCCGATATTTAG
>Scaffold_153;HRSCAF=192_440 # 343810 # 344109 # 1 # ID=1_440;partial=00;start_type=TTG;rbs_motif=None;rbs_spacer=None;gc_cont=0.363
TTGCCTGATAAAAAAGGAAGACAAACCCGATATTTAGCACTTGCCGAAGAAACTCGCACCATGATTTTGT
ATGTTTCTCCACATAAATTGGTTAAAACCTTGGCGGAATTCGTCACTTATTTTGGCGAGGATCGACAAAT
TTGTGTTTCGAGAGAATTATCAAAACTGCACGAAGAAAATATTCGTGGAACGGTACGCGAAGTCTTGACA
CATTTCGAAAATAAACCGCCAAAAGGAGAAATTGTAGTCGTCATTGGTGGAAAAATAACAACAAAAGAAA
ATAAGAAACAAATAGAATAA
>Scaffold_153;HRSCAF=192_441 # 344112 # 344459 # 1 # ID=1_441;partial=00;start_type=ATG;rbs_motif=AACAA;rbs_spacer=11bp;gc_cont=0.348
ATGAACATTCCCCCTTTTTTAGAAAAATTAAAACAAACACCAAACATTATTACATTCGCAGAAACTATTG
CTGTTATAGAGGAAAATTACGATTTTACGCCAACGGCTTTCGATAATGGAACCCAACACAATACAGCAGG
AGAGAACTCAGGTTCTTGCAAATTATTTGCTTTTGCAAAATTGCAAAACTTGTCTCAAGCTGAAACTTTG
GCTTGTTTTGGAGCCTATTATTTTGAAGAAGTCTTAGGAGATCCAGAAGGAACAAACCACCAAAACATTC
GAAATTTTATGAAAACAGGCTGGAATGGAATTCGATTTGAAGGAGAAGTTTTAAGCTTGAAATCATAA
>Scaffold_153;HRSCAF=192_442 # 344649 # 346178 # 1 # ID=1_442;partial=00;start_type=ATG;rbs_motif=TAAA;rbs_spacer=9bp;gc_cont=0.383
ATGCGTTGGACAATTAAACCCAAACCTTTAGAAGAAAAAGTAAAATATCTTGCAAAGGCTTTGAATGTAG
AAGCACTTATAGCAACACTTCTGGTGCAACGCGGCATTGAAACGTATGAAGAAGCGCGGCGATTTTTTCG
TCCCGCTTTAACTGATTTGTACAATCCTTTCCTGATGAAGGATATGGACAAAGCAGTCGAAAGAATCGAA
TTAGCCATTAAAAAACAAGAAAACATTCTTGTTTTTGGCGATTATGATGTCGACGGAACAACGGCGGTTT
CATTGGTTTCATCTTATTTAAAATCGTATTACCCAAATGTTGCCTCCTATATTCCAGATCGTTATGACGA
AGGTTACGGCATTTCATTCAAAGGAATTGATTATGCCGATGACAATGATTTCTCATTAATTATCGCCTTG
GATTGCGGTATAAAATCCATTGATCACGTGGTCTACGCCAAAGAGAAAAACATCGATTTTATTATTTGTG
ACCACCACAGACCGGGAGATTTTTTGCCCGAAGCGGTAGCCGTTTTAGATCCAAAACGTGACGATTGCAC
CTATCCTTACGACGAATTATGTGGCTGCGGCATTGGTTTTAAATTGATTCAGGCATTGGGCAAAAACCGA
AAGGAAACCATCGAGGATTTGACGTCTTATTTAGATTTAGTTGCCACCGCAATTGCCGCTGATATTGTTC
CCATGACGGGCGAAAACAGGATTTTGGCCTATTTTGGTTTACAAGTCATCAACTCTAATCCGAGACCTGG
AATCAAAGCATTGGTGCATCAAATAAAAAAACAAACTTTAGATATTACCGATGTGGTTTTTATCATTGCC
CCTAGAATTAATGCGGCGGGACGAATCAAACACGGCAATCATGCGGTGGAATTGTTGACTGAATTTGATT
TTGAACAAGCACAACAATTTGCCGCTGAAATTGAAGCATATAATTCTGAAAGAAAAGATTTAGACAAGCA
AATTACCAAGGAAGCACTTGACCAAATTATAGAAAACAATGAAGAGAAACATTTCACAACAGTCGTTTTT
CAAGAAAATTGGCACAAAGGAGTGATTGGAATCGTGGCTTCGCGGCTGATTGAAACCTATTATCGCCCAA
CCTTGGTTTTTACCAAAAGTGGCGATAAATTTTCAGCTTCGGCACGTTCTGTCAAAGGGTTTGATGTGTA
CAATGCTTTGGAAGCTTGTTCGGAACATTTAGAGCAATTTGGCGGACATAAATATGCGGCGGGAATGACT
TTATTAGAGAAAAACTATCCTTTTTTCAAGAATGCTTTCGAAAAAGTGGTAGAAGAAACCATTCATCCAG
ATTCATTAACTCCAGAAATTTCGATTGATGCCGAGATCAATTTTGAGAATATCACACCCAAATTAATTCG
GATTTTGAAACAATTTGAACCTTTTGGCCCACAAAATATGACTCCCCTTTTTTTGACCAAAAACGTAAAA
GATACTGGTTATGCAAAAAAAAATGGGAAACGACGAAGAACATTTAAAACTTTTTGTTAG
>Scaffold_153;HRSCAF=192_443 # 346129 # 346338 # 1 # ID=1_443;partial=00;start_type=ATG;rbs_motif=TAAA;rbs_spacer=11bp;gc_cont=0.305
ATGCAAAAAAAAATGGGAAACGACGAAGAACATTTAAAACTTTTTGTTAGACAAAATAATTCTGAAGGCA
TTTCCGCCATTGGTTTTGGACTGGGGAATAAAATAGAATTAACCACAAATAAAAAACCATTTAACGCCGT
ATATTGCATTGATGAAAATGAGTGGAATAGTAAAACTACTGTTCAATTGCGGTTGAAAGATATAAATTAA
>Scaffold_153;HRSCAF=192_444 # 346343 # 346852 # 1 # ID=1_444;partial=00;start_type=ATG;rbs_motif=TAAA;rbs_spacer=8bp;gc_cont=0.400
ATGGAAGTTAAAGTTAGAGATGCCTACGCAGCCCTGCGGTATAGAGAATTCAATCTGTTTTTATTGCTGC
GTTTCGCCATGGTTTTTGCTTGGTCCATGCAATTTATTATCATCGAATGGCAGGTTTATAGCCTAACTAA
AAACCCTCTTTCGTTGGGGATTATTGGACTGATGGAAGTGATTCCGGCAATTGCAATGGCTTTGTTTGCG
GGACATATCGTAGATCAAAAGGAAAAAAAAGGAATGCTGGTTAAATGTATTTTGGGATTCTCTATCATTA
GTTTTGGCTTGTTTTTATTGACTTGGCCAAAGATGGTTAGCGGTTACACGACAAATACCATTTTGTATTC
CATCTATTTTTTGGTCTTTTTAGGAGGATTGGTTAGAGCTTTCTTAGGACCAACAATCTTCTCGCTTTTG
GCCTTAATTGTTCCCAAAAAATATACCCCAATGCGGCTACTTGGAGCAGTTCGGTTTGGCAAATTGGATC
TGTTGTTGGGCCAGCAGTAG
>Scaffold_153;HRSCAF=192_445 # 346725 # 346985 # -1 # ID=1_445;partial=00;start_type=ATG;rbs_motif=TAAA;rbs_spacer=9bp;gc_cont=0.406
ATGGGCTCTCCAATTTTTGGATTCAAAATAGGCTTCTTGGAAATTTGTGTCAAAGTCAACAAGGCGAAAA
CAGAACAGGCAAGAATAGTACACATCGACCAATGTACACCAATAAAAGTAATCGAAAATCCTGCTACTGC
TGGCCCAACAACAGATCCAATTTGCCAAACCGAACTGCTCCAAGTAGCCGCATTGGGGTATATTTTTTGG
GAACAATTAAGGCCAAAAGCGAGAAGATTGTTGGTCCTAAGAAAGCTCTAA
>Scaffold_153;HRSCAF=192_446 # 346987 # 347616 # 1 # ID=1_446;partial=00;start_type=ATG;rbs_motif=AAAA;rbs_spacer=15bp;gc_cont=0.416
ATGGAAAGTTTAAAGGAAGGCGTAAAATTTGTTTTCAACAACAAATCAATTTTGGGAGCTTTAACGCTCG
ATATGGTGGCGGTTCTTTTTGGCGGAGCAGTAGCGCTATTGCCCATTTTTGCTCAAGATATTCTAAAAGT
TGGCCCCGAAGGTTTTGGTGTTTTAAGAGCTGCACCGGCTGTTGGTGCTTTGTTGACGATGTTTGTTTCG
GCTCATTTGCCTTTTTATAAAAATGCGGGAATCAAATTATTGGCGGCCATTTTTGGTTTTGGTGTGTGTA
TTATTGTTTTCGGGCTTTCCACTTGGTTTTGGTTGTCGGTTTTTGCCTTGTTTATGAGTGGTGTTACCGA
TGGAATTTCGATGGTCATTCGTCAAACGATTTTGCAACTCAAAACCCCAGACCACATGCGCGGTCGGGTA
GCGGCTGTAAATTCAATATTTGTAGGTTCGTCTAATGAGTTGGGTGCTTTTGAAAGCGGATTGACGGCAA
AATTGATGGGGACGGTTACTGCGGTTGTTTTTGGCGGAAGCATGACACTTTTAATCGTGGTTTTCACGGG
AATTAAATTGCCGGGATTTAGAAAACTGGATTTACAAAAAGATTTGGAAGAACATGAAAATCAGGAGTAA
>Scaffold_153;HRSCAF=192_447 # 347618 # 347971 # -1 # ID=1_447;partial=00;start_type=ATG;rbs_motif=AAA;rbs_spacer=12bp;gc_cont=0.390
ATGGGTTACAAACGCATGAAAAAAGTGTTTACCAATCCGTTTTCAAAATGGTTGTATCGCTGGCTTCATC
CTGACATTGGTATGAAACTAGGGCAATATTTATCCGTAAAAAACAAACTAATTTCAGGCGACGAAGATGT
GAAATTCCTTGGCGAAGAAAACGAATGGCTTATCCTGTATGCCAAGCGAAAACTGGAAACCAAACACTAC
AATTACCTCGTTTTTGGTCATCGTCATTTGCCTATGATTCATCCTGTGGGGGAAAATGCCAAATACGTGA
ATCTAGGCGACTGGATTGGCTATTTTACCTATGGCGTTTTTGATGGCGAAACTTTTGAGTTGAAAAAGTA
TTAA
>Scaffold_153;HRSCAF=192_448 # 348004 # 348369 # -1 # ID=1_448;partial=00;start_type=ATG;rbs_motif=None;rbs_spacer=None;gc_cont=0.361
ATGCAAATCACACCCAATAAAAAAATATATTTCGCTTCTGATCAGCATTTTGGTGCGCCAACTCCAGAAT
TGAGCTTCCCTAGAGAACAAAAATTTGTAGCTTGGCTCGATGAAATCAAAGTCGATGCCGAAGCTATTTT
TCTGTTGGGCGATTTGTTCGATTTTTGGTTCGAATATAAAACGGTTGTTCCCAAAGGATTTGTTCGGGTT
TTAGGCAAATTAGCCGAAATTCGAGATAGCGGCATTCCTATTTATTTTTTTGTAGGGAATCACGATTTGT
GGATGAATGATTATTTCCAGAAAGAACTCAATATTCCCATTTATCGCGATAATCAAGAATATACTTTAAC
GGAAAAACCTTCCTAA
>Scaffold_153;HRSCAF=192_449 # 348394 # 348846 # -1 # ID=1_449;partial=00;start_type=ATG;rbs_motif=TAAAAA;rbs_spacer=4bp;gc_cont=0.380
ATGAGCAAAATCAGAATCACAAAAAAGTTTAGTTTCGAAACCGGTCACGCTTTGTATGGCTATGATGGCA
AGTGCAAAAACGTACACGGGCACAGTTATAAATTGTCGGTAACCGTAATAGGGGAGCCAATCGAGGATCG
AAACGATGTGAAATTTGGAATGGTTATCGATTTTACAGATTTAAAAAAAATCGTGAAAGAGGAAATTGTA
GACCAGTTTGATCATGCCACGGTTTTTAACGAAACGACACCACATATAGAATTGGCAAACGAACTAAAAT
CTCGTGGGCATCATGTGATTTTAGTCGATTATCAACCCACAAGCGAAAACATGGTGGTCGATTTTTCGAA
AAGAATTAGGAGTAGACTGCCCGAAAACATCAAACTTTTTTCATTAAAATTGCAAGAAACAGAATCCTCA
TTCGCCGAATGGTTTGCAAGTGATAATTTGTAA
>Scaffold_153;HRSCAF=192_450 # 348995 # 349759 # -1 # ID=1_450;partial=00;start_type=ATG;rbs_motif=TAAAAA;rbs_spacer=8bp;gc_cont=0.387
ATGACAAATCAAAACCCAAAAGGCGAACTTTTTACAACAATCAAAAACAAAATTGCAACCCTCGAATTTG
GACATCCAGCAAGTAATTCTTTCCCTTCTGATTTGCTTGATTGCTTGACGAATGAACTCCATAGTTTAAG
CAACAACAATGAAGTTTTGGTAATTGTTTTAAAAAGTAGTGGTTCAGGAGCGTTTTGTGCCGGAGCATCA
TTTGATGAACTCAAGGCAGTTTCTAATCAAGAAGAAGCAACAAAATTCTTTTCGGGTTTTGCCAATGTGC
TAAATGCCATGCGTACTTGTTCGAAAATAATCATCGGGAGAATTCACGGAAAAGCGGTTGGCGGAGGCGT
TGGCATTGCTGCCGCTTGCGATTATGCTTTGGCAACAAATCAAAGTGACATCAAATTATCCGAATTAGCC
ATAGGCATTGGACCATTTGTGATAGAACCAGCCGTAAGTCGAAAAATGGGTAAAACTGCAATGAGCGAAA
TGACTTTGGAAACCCAATGGAAAACCGCCAATTGGGCTCATCAAAAAGGATTGTATGCCAAAGTATTTGA
AACCACAACCGAATTAGATAGTGAAATCACGGCTTTCGCCAATAAATTAGCCAGTTACAATCCCGAAGCC
TTAGCCGAAATAAAAAAAGTATTTTGGGAAGGAACCGAAAATTGGGAAACGGTATTATATGAAAGAGCCA
AAATTTCGGGAAGATTATTGCTTTCTGATTTTTCTAGAAACGCATGGAATCAATTTAAGAAATAA
>Scaffold_153;HRSCAF=192_451 # 350230 # 350808 # -1 # ID=1_451;partial=00;start_type=TTG;rbs_motif=None;rbs_spacer=None;gc_cont=0.352
TTGGGGGAGATTTGCACGAAAATAGGTTCAGGAAGTACTCCTAAGGGAAGCAATTACTCAGAAATTGGCA
AACCTTTTTTTCGTTCTCAAAATGTTCATGACAATGGTTTAGTTTATGAAGACATTAAATTTGTTTCAGA
TGAAGTTCAAAAACAAATGAACGGAACAATTGTATTATCTGATGACATTCTACTTAACATAACAGGTGGC
TCAATGGGTAGATGTGCATTAGTTCCAACTGATTTTGAAGAAGGAAACGTAAGTCAACACGTTTGTATTA
TTAGACCGTTATCATTGGACAATATTTTTTTACACAAACTTGTATTATCTCCATACTTTCAAAAGTTAAT
ATTCGGTTCTACAACTGGTGCAGGTAGAGAAGGACTACCAAAATATAATTTAGAACAATTCATTATTCCA
CTTCCACCACTTCACGAGCAAGAGCAAATTGTAGCCAAGTTGGAGGAGTTAATGGCATATTGTGATGGTT
TGGAGCAAAGTATTAAAGAAAGTCAAGGGTATAATGAAAAGTTACTGCAGCAGGTTTTGAGAGAGGCGTT
GCAAGGGGAAATAAATTAA
>Scaffold_153;HRSCAF=192_452 # 350784 # 351368 # -1 # ID=1_452;partial=00;start_type=ATG;rbs_motif=AAAA;rbs_spacer=6bp;gc_cont=0.306
ATGAACCAACGAGTTGGTAGGTTTGATATTTTAGATAATTCAAAATTTGAAAAAGAATATGTTTATTGGA
TAGCAAGGAGTGTTCAAAGTATTATTAAAAATTTAGCTTGGGGTGCCGCCATTCCAAATGTTAGCCCAAA
ACAAATTGAAAAATTACAATTTTCATTTCCTCCAATTAATGTACAGAAACAGATTATTGAATTCCTAAAT
GATTTAAAAAATAATACTATTCAAGATAAAATATATTTCAATAGAAGTATTGAAAACCATATTATTGAAT
TACAAAATAACAATATTGCATTAAAGGAAGTAAATTCCGAACTAACACATCAACTCAACCTAATCAAACA
AATGCGTCAAGCTTTTTTACGTGAAGCGATGCAAGGTAAATTAGTAAAAAGCACAAATACCAAGGAAACA
GGACAACAACTCATAGCAATAATAAAAGCCGAGAAGCAAAACTCATTGCTGAGAAAAAACTCAAAAAAGA
AAAAGAATTACTCCCAATTACAGAAGATGAAATTCCTTTTGAAATACCGGAGCATTGGGCTTGGTGTAGA
TTGGGGGAGATTTGCACGAAAATAG
>Scaffold_153;HRSCAF=192_453 # 351406 # 351747 # -1 # ID=1_453;partial=00;start_type=ATG;rbs_motif=TAA;rbs_spacer=15bp;gc_cont=0.263
ATGGCAAAAGGAAATAGAACAATAAACCTTTATAAAGATGACATTTGGAAAGATGTATTCTATAATTCTG
TTGGTACTTACGTCAATGTTATAAATATTGAATTATCTCAAGAGTACCCTTTAGAGCCATTATCTGATTA
TATCAAAATTGGTGGAGGTTATGCTTTTAAAACATCCGAGTATAAAAAAAGTGGTGTTCCTATAATACGA
ATTTCAGATTTTAATAATGAGCAAATTGATATTTCGAATTGTGTATTTTACAATGAGGATAAATCACTTT
CAAAATATGAATTAAATGAAAATGATATTATAATTTGCTTAAACTGGTGGAACAATTGCTAA
>Scaffold_153;HRSCAF=192_454 # 351747 # 353087 # -1 # ID=1_454;partial=00;start_type=TTG;rbs_motif=AACAA;rbs_spacer=5bp;gc_cont=0.397
TTGGATGCTATTCCTAAAATATTCTCCGATAAGGACAAAGAACTCGAATTACTCGATGACAACTACACTT
CACCAATTCCTGATTTATTTCATTGGGTAAAAGCCAAAGGCAATTGGGCTGGTGATGATGAAGGCATGAC
AGGCGATGAATTATTAGAATTTGTGGACCGCCAATTGTTTCCTGCTTTGCGAAACATTGATGTAAGCGCA
GGCAACCGTAGAGCATTGATTGTACGAGAAGTTTTTGAAGGCAATAACAATTATATGAAAAGTGGTATCA
ACATTCGTAAAGTGTTGAATAAGCTAAACGAAATGGACTTTAACGTTGCCAAAGACCGACACGCTTTTGG
TGAGCTGTATGAAAGTATTTTAAAAGGTTTGCAAAGTGCGGGTAAAAGTGGGGAGTTTTATACGCCTCGT
GCCATTACGAGTTTTATTACCGAAATGATTAACCCACAATTGGGCGAAAAAATATTAGACCCTGCTTGCG
GAACAGGCGGTTATTTGACTTGTGCGATTGAGCATTTAAAAGCACAAGCCAACAGCGTAGAAGAACGCAA
AAGTATCGCTGAAAACGTCATGGGTTGGGAATACAAACCGCTACCGTATTTGTTAGCCACCACCAACTTG
ATTTTGCACGATATGGAAGTGCCTAATATTCGTTTTGGCGATGCCTTAGACCAACCACTTTCAAATTTTA
CCGAAAAGCATCGTGTGAACGCTATTTTAGCCAACCCACCCTTTGGCGGTATTGTAGCCAACAACAACGA
AAATAACTTTCCACAAAATTATAGAACCAAAGAAAGTGCCGATTTGTTCCTGATTTTAATGATACATTTA
TTAAAACAAGGCGGTCGTGCTGGTATTGTATTGCCAGATGGTTCGCTTACAGGTGATGGAGTAAAGCAAC
GGGTACGACAAAAACTGTTGGAAGATTGTAACCTGCATACCATTATTCGCTTACCTAACTCGGTGTTTCA
ACCGTATGCCACCGTAGCCACGAATTTATTGTTTTTTACCAAAGGCACACCAACTAAAGAAGTTTGGTAC
TACGAACACCGTTTACCTGAAGGACAAAAAGCCTACAACAAAACCAAACCCATACAAACCAAGGAATTTA
ATCCAATTAAAACATGGTGGACTGACCGCAAGGAAAGTGATATTGCTTGGAAAGTACCCATACAAACCAT
TATAGACCGCAATTATGATTTAGATATTAAAAACCCAACCAAGCAAGAAGAAGCCCACGAATACAATAGT
GAGGAATTAATGGATTTGTTGCATACTTCTTTTGATAAAAGTAATGCGTTGTTGAACCAACTTAAAGAAG
CGGTGAAATAA
>Scaffold_153;HRSCAF=192_455 # 353520 # 355178 # -1 # ID=1_455;partial=00;start_type=ATG;rbs_motif=AAA;rbs_spacer=12bp;gc_cont=0.330
ATGATAGATGAAGGCATAAGTATTGATTATAAAAGCTTAAAAAAAGTATTAGATTCAGCTGGAAAAATCA
AGTCCGATGGATTAAGAGACCTTGCAGTAACTAGTGTCGCCTTTGCCAATATGCATGGTGGGAAAATTTT
TATAGGTATCGAAGACAAAGATAAACAACCACCTTTACGGCAAACCATTACTGTCAAAACAGCAAATGAA
ACGGTTACTAGATTAAAATCTTTGTGCTTTAATGTTGGATTCCAGCTTGGTGAAATTGAAACCCATACCA
ATGGAAGTCAATTTTTCAGTATTACGGTTTACCCTACGTTAAAATCAGTTGCTACTACCGCTGACGGAAA
AATATACATCCGAATTGGAGACCAATGCCAACCAGCAAGAAGCGAAGACATAGTTCGTCTAGCAAGTGAA
AAAGATGCTTTTCAATGGGAATTGCAAGCTAGAAACCTTTCTTATACAGAAATTCCTGAAATAAATATAC
AATGGTTTGCAGATGAAATCAGAAAATCAGACAGGGTAAAACAAAACACCAAAGAATTATCAGACATTGA
AATTATTGAGCATTACAACTTAATTGATAAAGGCAAGCTAACCAACCTTGGCGTTTTATGGTTAGGCACC
GCTTCGCAAAGAAGCCGATTGGTTTATCCTTTAACCGTTCAATACATTGTTTATGATGAGTTAGAAAAGA
AAATAAGGAAAGAAGATTGGCAAGATTACTCTAAAAACCCTAAAGAATTACTATTAGAAATTGAGAAAGA
AGCAATCGAGTTAACTTATTATGATGAATTTCCTTTAGGTCTGTTTCGTAATAAAATAAGACATTATGAT
GCCCGATTAATTAGAGAATTGCTCATCAATGCTATAGCCCACAAAAGTTATACAATTTCAGGGGATATAT
TCATTAAAGTGTACCAAGACCGATTAGAAATAACAAATCCTGGCGGATTGCCTTTAGGGATTACCAAAGA
CAATATTCTTCATACTACCTATAGAAGAAACCCACATCTAATAAGAATCCTCCATGATTTAAAATTAATG
GAAGGAGAAGGAACGGGTTATAATTTAATTTATGAAATTACAAGTCGTGATGCCAAAGCTTTTCCAATAC
CTATTTCAGATTATAATGCAACTTCGGTAACCCAATATTCAAAAATTTTAGATGAGGAAGCTGTTTTATT
GCTGGATTTTATTGCAAAAAACTATCAATTGTCACAAAAAGAGTTTATAGCACTTGGAGTAATTACACGT
CATAAAAAAATATTAGCAACACAATTAACCAAAGAGTTACAGCTAACCGATGAAGATCGTTTAAGATCCT
ATATTTCTAAACTCTCTAGCCAATCTATCATTATAAATAGAGGCGAAAAGAAAGGCAGAGAATACTTGGT
TAATCCTAAACTGATTGCAAGTTCTAAAATTAATATCAAGCCTACTTTAAAAACCATTGAACAACCCAGA
TTGAAAGCTTTAATTGAAGAAGTTCTCAAAATGACACCTAATATTTCTGCTTCAACTATTCATTCAAAGA
TTGGTGATGTTGCTATTGCTGATGTGAGAAAGTGCATTTTTAAAATGGTAAAAGAAGAAGTGCTTGATTT
CGGTGGAGCAAATAAAAACAGAGTTTATTTTTTGGCAAAAAAAAGATAA
>Scaffold_153;HRSCAF=192_456 # 355185 # 355595 # -1 # ID=1_456;partial=00;start_type=TTG;rbs_motif=None;rbs_spacer=None;gc_cont=0.341
TTGACTTGGAACCATGCAGACAAAAAAGAGGTTATTATCAAAGAATTACAAGAACAAGGAGTAATGGTGG
AAGCACTTTATGAAGCTGTAGACAAACAAGTAGATTTATTTGATTTAATTTGCCACGTGGCATACGACCA
GCCGCCATTAACACGAAAAGAACGAGCCAATAACGTAAAAAAAAGCAATTATTTCATTAAGTATGGTGAA
CAAGCCCGAAAAGTTTTGGAAACATTATTGGATAAATATGCAGATGAAGGGGTTGAAAACATTGAAAGTA
TTGAAGTACTTCGGGTAAAACCTTTTGATCAATATGGCTCTCCAATTGAAATCATAAGTCATTTTGGGAA
CAAGCAACATTATTTGGAAGCAGTAAAAGAATTAGAAACCGAATTATATAGAAAAGCATAG
>Scaffold_153;HRSCAF=192_457 # 355801 # 356289 # -1 # ID=1_457;partial=00;start_type=ATG;rbs_motif=AAA;rbs_spacer=11bp;gc_cont=0.333
ATGTTTACTAGAAACGGAAAAGCCTTAACGGCAAAAGGAATTAAGCCGATATGTGTCTTTCAACAAGTAT
TCAAAGCCACATGGTTATTTGGTGCTTATTCACCATTTACAGGAGATCATTTTGAATTGGAATTACCCCA
TTGCAATTCAAATAATTTTCAACTATTCCTAAATGAATTTTCAAAAGAGAGACCTGATGAATTTAAAATA
ATAATCTTAGATAATGGTGCATTTCACAAATCAAAGACCCTTACCATTCCAAATAACATAGCGTTACTTT
TTATCCCACCATATTCACCAGAACTCAATCCCTCAGAAAAAATATGGTGGCGAATGAAAAGGGCTTTTAC
TGGAAAACTGCACAAATCACTAGAAGAGGTAAGTTCTTTCATAGAGAATGAGGTGAAAAAACTAACTAAT
GAAATTGTCAAGAAAACCTGTGAATTTGAATATATCGTTTCATCTCCTTTTTGGACTAAACTGTATTAG
>Scaffold_153;HRSCAF=192_458 # 356322 # 356870 # -1 # ID=1_458;partial=00;start_type=ATG;rbs_motif=TAA;rbs_spacer=11bp;gc_cont=0.341
ATGTCGTCACCAAAAATATTTACAATAAAGGAGAGCTTGTCGGAGCTCAAAAAAATTCAAAAAAAGAGCA
ACCCCATGATTGCAAAGAGAGTACATGCTTTACTTGTTTTTAAAGAAAATGAACTGAATGGAATTTCTAA
AAGAGAGGTTGCTCAAGCCATAGGGGTTAATCATAATAGTATTCAGTCGTGGCGCGACCTCTATATTAAT
GGAGGGATTGAACTACTGACAAGACATTCTAAAAAAGGATACAAGCCCAGTGTTATAACTTTGGAAGAAG
AGCAAGCTTTAAGAGAACAGATGTTTAATCCTGAAAACGGGTTTGTTGGATACGTCGAACTGTTAGCTTG
GTTTGATGAAAAGTTTGGGAAACAAACTAATTACAGCACTTTCAAAGGGTACGTTTATAGAAAATTCAAG
GCAAAAATAAAGACCGCAAGAAAAATTCATGTTAAGAAAGACCAAATTAAGGTTGAGGATTTTAAAAAAA
TTTCAGTAAAGAATGTGAAAACATCTACAACGAAAAAGGATGGGGATTTAAAACAATAA
>Scaffold_153;HRSCAF=192_459 # 356952 # 358028 # -1 # ID=1_459;partial=00;start_type=ATG;rbs_motif=TAAA;rbs_spacer=5bp;gc_cont=0.349
ATGACGGTAGTTAAACACCGAATGATTGACAAAAGTTATGAAATTTACTTGGCTCTATATCAAGGATTAA
CTGGGGCTGATGAAGAAGCCAACGCTTACAAACAATTTTCGCCAGACTTTTTTGATTTGATTGTAATTGA
TGAGTGTCACCGTGGTAGTGCTAATGAAGAAAGTGCATGGAGAGAAATTCTAACCTATTTCAACAAAGCA
ACACATATTGGCTTAACTGCTACTCCAAGAGAAACTAAAGAAACAAGCAATACCGAATATTTTGGAGAAC
CTGTTTATACTTATTCTTTAAAACAAGGAATTGACGATGGCTTTCTAGCACCTTACAAAGTTATTCGAGT
AGTTTTGAATGTTGATTCCGAAGGATATCGCCCACAACAAGGGAAAACAGACAAAGATGGTGTTGAAATT
GAAGACCGCATCTACAACCGTAAAGATTTTGACAGGAAATTAGTTATTGACGAAAGAACGGACATCATTG
CTCAAAAAGTAACGGAATACTTAAAAGGTTTAGACCGTTTTGCAAAAACTATTATTTTTTGTGTAGATAT
TGACCATGCTGAACGGATGAGAAACGCCATTTCGAAGCATAATGCTGATTTGGTTGCCGAAAATTACAAA
TATGTAATGCAAATTACGGGTGATAATGATGAAGGAAAACGAGAACTTGACAATTTTATTAATCCTGAAG
AAAAATATCCTGTTATTGCTACTACTTCTGAACTAATGACAACTGGTGTAGATGCACAAACCTGTAAGGT
AATTGTTTTGGATGCCAACATTAATTCCATGACCAAATTCAAGCAAATTGTAGGTCGTGGAACCCGAATT
AATGAAGAATTTGACAAGTTTTATTTTACCATTTTAGATTTTAGAAACGCTACTGATAATTTTGCAGACT
CTGCTTTTGATGGCGACCCTTTGCGAGTAAAGCCTATTACCCAAGACATAGATTTAACTGGAATTGAAGA
TGAAGAAACGGAAGATGAAACCCCAATTATTGACGAAGTTTCGGGTAACGAAATTATAATACAAAAACCA
GTTATACCATTGATTTTTATAAAATAG
>Scaffold_153;HRSCAF=192_460 # 358161 # 358475 # -1 # ID=1_460;partial=00;start_type=TTG;rbs_motif=None;rbs_spacer=None;gc_cont=0.352
TTGGATATTCCATGCGTTTTTAGTAGTAATGGAGATGGGTTTCTTTTCCATGACAGAACAGTAACTGACG
CTACAATTGAAACGGAATTAACAATAGACGAATTTCCTTCACCTGAAACTTTATGGAGTAAATACAAACA
ATATAAAGGCATCATAACTCCTAATGGAGAGAAAATAGCCTTGCAAAAATACTTCTCAGATGGTTCAGGT
CGCAAACCTAGATATTACCAACAAATTGCGGTAAATAGAACCGTTGAAGCTATTGCTAATGGTCAAAATA
GAATTATTTTAGTTTATGGCAACGGGCACAGGTAA
>Scaffold_153;HRSCAF=192_461 # 359283 # 359576 # 1 # ID=1_461;partial=00;start_type=GTG;rbs_motif=TAA;rbs_spacer=5bp;gc_cont=0.364
GTGGGAAGTAAAAACAAGTTAAAAAGATTTAGGGAGAATGAAACATTCGACAATGTTTTTCAACCAACAA
GGGAAGAAGTAGTTGGCGATTTGTTTCCGCTTAAAGGCAAATGGAATGCTGATTTTTTTAAAAATGATAA
TCCACTAATCCTAGAATTAGGTTGTGGCAAAGGCGAATATTCTGTTGGCTTGGCTCAAAAATATCCAAAC
AAAAATTTTATAGGAATCGATATTAAGGGGGCTCGTTTTTGGCGTGGAGCTAAACTGCCGTTGATACAGG
TTTGCATAATGTAG
>Scaffold_153;HRSCAF=192_462 # 359776 # 359958 # 1 # ID=1_462;partial=00;start_type=ATG;rbs_motif=TAAAA;rbs_spacer=14bp;gc_cont=0.372
ATGCACGGTTACACACTAGGATTACTCCACGGAGAAGGGCATGAAGTAGTATATGCCAATCATAATGTGT
ATGTAAACGAGGGAAGTCCAGAGGAAGTTACCGCTTTTCAAACATTTTATGAAAAACAATATTTAGCAAT
AAACAAAGCAATTACGTACATTCGATTCAAAATAGCCCCCTAA
>Scaffold_153;HRSCAF=192_463 # 359991 # 360383 # 1 # ID=1_463;partial=00;start_type=ATG;rbs_motif=AATAA;rbs_spacer=15bp;gc_cont=0.351
ATGGCAAATATGTTTCAAGTCGCACTAGCAATTTCTCCTTCGGGGATTAAGGGACTTGTAACACCATTGT
TTTTAGGATTTATTACCGCATTTATAGGGATTATTCCTCCAGGATTAATTAACATGACCGCAGCCAAGGT
AAATCTTAGAGAAGGTAAACGACATGCTCTGTGGTTTGTTATTGGCGCAGTAGTGGTAATATTTTTTCAA
GTTTTTCTTGCCATATTATTTGCTAAGATTATCAATCGCCGTCCGGATTTAGTCACTTTGTTGCGCGAAG
TAGGTCTCGGAATTTTTATAACCTTGACCATTTATTTTTTATGGTTAGCCAAAAAACCAAAAGATAAAAC
CAAAAAATTTAAAAAAACAGTAAAACCAATCGGTTTTTTCTAG
>Scaffold_153;HRSCAF=192_464 # 360440 # 360673 # 1 # ID=1_464;partial=00;start_type=ATG;rbs_motif=None;rbs_spacer=None;gc_cont=0.274
ATGACCTTGGCTTCTTACCAGTTGTTTTTTTTTGATATGACTTCTATTTTAATCTTTGTAAATGGCGTTG
TTATTGGCTCTTTTTCTGTATTTTATTGCTATATTGCTTTCTTCAACAAGATAGAAACCAAAACAGATTA
TGTACTAAAAAACATGAATACCCTTATTGGAAGTATAACGGGACTCATTTCAATAATTACCTTGATAAAT
ATTATAAAATATTATTGGCAATAA
>Scaffold_153;HRSCAF=192_465 # 360676 # 361053 # 1 # ID=1_465;partial=00;start_type=ATG;rbs_motif=None;rbs_spacer=None;gc_cont=0.402
ATGACCCATTCAACTGACAATTTTTTTAGCAAAGTGTACGTCATAGTCAAACAAATTCCCTATGGCAAAG
TCACGTCCTATGGCGCCATAGCAAAGGCATTGGGTACAGCTCGTTCTGCCAGAATGGTAGGCTGGGCCAT
GAATGCCGCACATACTATTGAAGATGTTCCTGCCCATCGGGTCGTGAACAGAAAAGGATTGCTCACAGGA
AAACACCATTTTGACGGAACTCATTTGATGCAACAATTACTCGAAACGAAGGCATTAAAGTGGTCGACAA
TCAGATTGTTGATTTTGAAAAACATTTTTGGAATCCAGAAATTCAACTTTGATTCCGCAAAAATAATTTT
CATCTGCATCCCTTATTTCAAACAATAA
>Scaffold_153;HRSCAF=192_466 # 361183 # 362205 # 1 # ID=1_466;partial=00;start_type=ATG;rbs_motif=TAA;rbs_spacer=8bp;gc_cont=0.383
ATGAAATTAGACAAAAAAGAAGTCCTTAAAGCTCTAGAAACCATCTCAATTGCTGGCGAAGGAAAAAATA
TGGTAGAAAGTGGTGCAATTGCAAATGTAATCACTTTTGGAGATGAGGTAGTTGTCGATTTAGTACTACA
TGTTCCGGCAATGCATATTAGAAAACGTGCTGAAGACGATATTAAAAAAACCATCCTTGAATTAGTTTCG
CCAGCGGCAAAAATAAAAATCAATGTCAAGGTTGAAGCTCCTGAAAAAAGTATAGTCGAAGAAAAATCGA
TTCCTGGAATAAAAAACATCATTGCTATTGCTTCTGGAAAAGGAGGCGTTGGAAAATCGACCGTAACAGC
AAATTTAGCAGTAAGTTTAGCTAAAATGGGGTTTTCTGTTGGCGTTCTTGATGCTGACATTTATGGGCCA
TCTATGCCAATGATGTTTGATGTTGAAAGCGCAAAACCCCTTTCGGTAGAAGTCGATGGCAAATCAAAAA
TGAAACCTATCGAAAGTTATGAGGTTAAAATCCTTTCAATAGGATTTTTTACCTCTCCAAGTCAGGCCGT
TATTTGGCGTGGACCAATGGCGGGAAAAGCATTAAACCAAATGATTTTCGATGCTCAATGGGGCGAATTA
GACTTTTTGCTAGTTGACTTACCTCCAGGAACTGGAGATATTCATCTTTCTATCATGCAATCCTTGCCCA
TTACTGGAGCCGTTATAGTAAGTACGCCACAAGCCGTAGCCCTTTCTGATACTAGAAAAGGAGTGGCAAT
GTTTATGTCTGAAGCCATAAACATTCCTGTTCTAGGCATTGTTGAAAACATGGCCTATTTTACCCCAGAA
GAATTACCAAACAACAAATATTACCTCTTTGGAAAAGAAGGTGCAAAAAATCTTTCAGAAGATTTGAAAG
TTCCTTTTTTAGGAGAGGTTCCAATTGTACAATCTATCCGTGAAGCCGGTGATTTTGGTCGTCCAGCAGC
ATTACAAACCGGTTCAATAATTGAAACCATTTTGAAACCATAA
>Scaffold_153;HRSCAF=192_467 # 362279 # 362584 # 1 # ID=1_467;partial=00;start_type=ATG;rbs_motif=AAAA;rbs_spacer=8bp;gc_cont=0.431
ATGGCGGGCTGTGCGGCAGTAAAAAAAATAAGCAAAACAAGCAAAGTAGGCATAAAACATACACCAATGA
CAACAGAAAAATTAACAAACGATGTCCTAAAAGCACTCGAAGAAATCCGCCCTTTTTTGAATAGCGACGG
AGGCGACATATCGCTCGTTTCAATCGAAGATGGCAAGCATGTAACGGTTCGTCTCGAGGGGGCTTGCATG
AGTTGCAGCGTAAACCAAATGACGCTTAGAGCTGGTGTAGAAACGACCATCAAAAAGTTTGCACCACAAA
TCGAAACGGTTGTCAACATTGAATAA
>Scaffold_153;HRSCAF=192_468 # 362659 # 362955 # -1 # ID=1_468;partial=00;start_type=TTG;rbs_motif=TAAA;rbs_spacer=6bp;gc_cont=0.340
TTGTTTCATCAGCTCAAGTCCGTTTACGGATGGGAGGTTCTTAAGAAAGTACATCAGCATTTCAGACAAA
ATCCGTATGTGTATAATGAGCGTGAATCCAACCAAGATAAAGCAAATAAGTTTGTTTTGGCAATGTGTTT
AGTAACTAAAAACAATTTAGTTCCCTTTTTTCAAAAATGGGGATTGTCAATCGATGAAATTACCAAAAAT
AAAATTGCCAAATTAAAACTACCCGCTCCCGCACAAGACCTCTCTTTAATTTTTACTAAAAACAAGTTCG
GTTTAGAGGAAATTTGA
>Scaffold_153;HRSCAF=192_469 # 363137 # 364018 # -1 # ID=1_469;partial=00;start_type=ATG;rbs_motif=TAAA;rbs_spacer=11bp;gc_cont=0.364
ATGAGAGTAAAGAACGTAATTACAGCATTGCTTTTTGGAGTTTGTTTGGGAATACAAGCTCAGTCGTATG
ACAATTATCAAAAAAAGTACAGTTTGGTTTCGCTTACCGAAGGGCAAATAGAGTCCAGTCGAACCCACCG
AATGATCCTGTGCGATTATCAACCCACGGGATTGTATGTAAAAAAAGGAGAGGAAATTACCTTTACAGTC
GAGCATTTGGATAATTCGTACAGCCTGTCTTATATGATTGGTTTTAAACCAATGTGGGGCAATCACAACA
ACACAGTAGAGGAAAAGTTACATGAAGGTTCGACTACTTTGTCAGCATCTCAAGAAGGAATATTGTCTTT
TATTTTTGTAAAAAAAGAAGGGTATGATACAACTCCTACCACTGTCAATATAACCGTGAAAGGAGGAGAA
GCATTTCCGTTATACCATTTTGGCAAAAGTAATTTAGCGAATTGGCAAAATGATTTAAAAACGATGACCA
CGGCACCATTTGTACAATTAGTGTCAGACCAAGTACTCATTACTATTCCGTACAAAGAGTATGTAAATGC
CCCTATGAAAGATATAAATGCTTCTTTTGAAATCATACATTCGGTATTGAATTTAGAAGAAGAATTGGCA
GGATTCGACAATAGCACACTCCAAAACACCAAAACTAGGTTGCGCTTGAATTACTTGGTCGATTTGTATT
CTACCGAGAAAGAAAAAGAAAACTACTATATGTACGCTTCCTATTATATGGTGGGAATGAAAAAAGATAA
TTTTACAGATTTAATTATCCCCGAAAAATTAAAAAAGAATGGTCAATTTGGCACGAAACAGGTCATACAC
AACAGCAATCGTCTTGGACTTGGGATGCTCTTACCGAGATAA
>Scaffold_153;HRSCAF=192_470 # 364026 # 364613 # -1 # ID=1_470;partial=00;start_type=ATG;rbs_motif=TAAAAA;rbs_spacer=7bp;gc_cont=0.376
ATGAAAAAAGTAGTTCAATTCGCACTCATAGCATTCCTTGTATTTAGTAATGGAGTTGAGGCGCAATCCA
AAAAAGGGCAAGTAGTAGCCATTTCGATCGAGGGAGTTCAAGATACCGAAATGGGCGCTTTCAAAAACGG
TAAAATGCTAGAAGATTTTAACGGAAGAGTAAAAGAAGCCACATTGAATCGTTTAAAAGCGTTGTTTCAA
TTGGATCAGGTTGTAATGGTGCCCGATGTTCCTGTTGTTTTTAAGCAAGGATTAAATCGCTTGTCAGGCG
TAGGCAAGCTAGATAAAAATCAAAAAGAGACCGCCAAGGAATATCAGTTTACTTTCAAAATAAAATGTGA
TATTGCTTTTAACGAAACCGTTGGGGGATTTATTATCGATGAAACTTCGTCAAGAGCGGCTATTTATGTC
AATGTTGGAGTGTATGATTCCAATGGAGAACGAGTTGCTATTTACAAAGGAAAATGCAAAGATAGTGTTG
TTTTTCTCGGGAAAAATGCCCGTAAGGCGCAATGGTTAGCCAAAGAAGATTTTGAAACAGCCTATCAATC
GGCTTTAGAAGATTTAAGTTTAAAATAA
>Scaffold_153;HRSCAF=192_471 # 364880 # 365071 # -1 # ID=1_471;partial=00;start_type=ATG;rbs_motif=None;rbs_spacer=None;gc_cont=0.380
ATGATGAATTTTGAAAAAGAAAACCCGAATCCAGCAATTAAAAGAACGGTTTTGAGCGATTGGGCTTGGG
CGTATCCAACGTATGAATTTAGCATTTCGAAATCGAAAGCAGCCGTTAAGAAAATTACCATTGATCCAAG
CGAATTAATGGCCGACATTAAAGGAGAGAATAATAGTTATGAGGCAAAATAG
>Scaffold_153;HRSCAF=192_472 # 365068 # 365373 # -1 # ID=1_472;partial=00;start_type=GTG;rbs_motif=TAGAA;rbs_spacer=3bp;gc_cont=0.359
GTGATTGGGAAAGAAAATCTAAAGAAAACAGTAAAAAAATATTTTCAAGATTTTAAATTCAAACATCCAA
CACCAAACGACATCAAGCGAACTGCCGAGCGCGTGTCAGGAGCAAACTTGGAATGGTATTTAACCGATTG
GACAGAAACAACCAACACCATTGATTATGGAATTAAGGAAGTAAAAGAGGATGGAAATAAAACAACAATT
ATATTAGAAAGAATGGGTAGAATGCCCATGCCAATCGATCTTTGGTGGAATATAACGATGGCACAAAAGA
GAGTTTTTACATTCCGTTGCGGATGA
>Scaffold_153;HRSCAF=192_473 # 365490 # 366752 # -1 # ID=1_473;partial=00;start_type=ATG;rbs_motif=TAAA;rbs_spacer=9bp;gc_cont=0.367
ATGAAAAAAATCTTTTTATTTGTCGCAATTTCCATTAGTTTCGGAAATCTTTTTGCACAAAGCACAACGT
ATTGGCAACAGCATGTTAGCTACAAAATGGATGTTGTAATGGATGCAAAAAAGTATCAATACAAAGGAAA
ACAAGAATTGGTTTACACCAATAATTCATCGGATACTTTGAGACGCGTTTTTTATCATTTGTTTAATAAT
GCTTTTCAGCCTGGGAGCGAAATGGATGCTCGATTGCAAGCCATTGTGGATCCAGATGGAAGAATGGTCA
ATAAAATAAATGTTGGAGGCAAAGAAAGTAAAGAAAGCCGAATAAAAATTTTGAAACCCAATGAAATAGG
GTATTTGAACATTTCAAATTTCAAGCAAGATGGAGAAAATGCAGCGACAAAAACGGTGGGAACCATCCTC
GAAGTAATTTTGGCAAAGCCTATTTTGCCTAATTCGAAAACCACACTAACATTAGATTTTGACGGACAAG
TTCCCATTCAAATTCGTCGTTCAGGTAGGAATAATCTTGAAGGAGTCGAATTTTCAATGGCACAGTGGTA
TCCCAAAATGGCCGAATTTGATTTCGAAGGTTGGCACACAAATCCTTATATAGCGAGAGAATTTCACGGA
GTTTGGGGAGATTTTGATGTTGCTATAACCATCGATAAGGACTATGTTCTGGGCGGAAGCGGTTATTTGC
AAAACCCAAATGAAACAGGTCACGGCTATCAAGATGTTGGAAATACGGTGGTGTATCCAAAGAAAACAAA
AACGCTGACTTGGCATTTTGTTGCGCCAATGGTGCATGATTTTACCTGGGCTGCCGATAAAAATTACATA
CACGATGTAATTAAAGGACCAAAGGATGTCGATTTGCATTTTTTGTATAAAAACAATCCCAAAATTATTG
ATAATTGGAAAGCATTACAACCTTTAATGGTCAAAGTGATGGCTATTTACAATAACAACGTTGGTAATTA
CCCTTATAAGCAATACTCATTTATTCAAGGAGGCGATGGCGGAATGGAATATGCTATGTGTACTTTGATG
CTTGGAAACGGGACTTTGGAAGGAATTTTAGGAACTGCAACTCACGAGTTAGGTCATTCTTGGTTTCAGC
ATATTTTGGCATCCAATGAAAGTGAGCATCCTTGGATGGATGAAGGATTTACTTCCTATATTGAAGACTT
GGCACTAAATGAAATTACTGTCAAAAAAAAGAAAATCCTTTTAAATCAACTTATAAAGCCTATGCTAAAT
TAG
>Scaffold_153;HRSCAF=192_474 # 366928 # 368148 # -1 # ID=1_474;partial=00;start_type=TTG;rbs_motif=None;rbs_spacer=None;gc_cont=0.377
TTGGAATTTTCTAGGAAATGCTGGAAAGGAAGCTTTAGAAATGACTCGAATCTTAAAAAAGGCGACGATG
GATCGGCCATTTACAAGAGTGCTCTTGCGGCGTATAATGAAAAATACGATAAAGCAATGAAAGACAAACA
GCAAGTCGATTTCTTGATGGCTGCTGATAAATCTATTCAAAAACAATTAAATAAGGAAGAATATACCATT
GAAGACTTGAAAGGAATCGTAACTACAGATACTGATTTGAGCAGAAGTAAAAGGATTATGACTCAAGTGA
TGACTAATGCTGGTTCTGGATTTCGGGCAGGATTAAAAGAATTTTCAGATTATGTTTACGATGAGGTCAA
TTATAATCTAAACAAAGAATTTGATGGGCGAAAAATAGTTGGCGATAATCCAGATGATATAAAAAACACC
AAATACGGAAACAATATTGTTTATGGTCCAGACAAAGAAGAAGCACTTCACGGGACACATGTTGCTGGAA
TTATTGGGCAAGTACGCAACAACAAAATTGGCGGAGATGGTGTTGCCAATAATGTAGAAATCATGGCCGT
GAGAGCCGTACCTAATGGAGATGAATACGATAAAGATATTGCATTAGCCATTCGTTATGCGGCTGATAAT
GGCGCCAAAGTAATTAACGGAAGTTTTGGAAAAAGTTATTCTCCTCACAAACAATGGGTGTATGATGCCA
TAAAATACGCAGAAAAGAAAGACGTTCTTTTTGTTCATGCTGCCGGAAACGATGGGCTAAACATTGATTT
ACCTGAAAACACCAATTTTCCAAATGATTCGGATGACAATAAAAAAGAATTTGCTTCTAATGTATTAACG
GTTGGAGCTTTGAATTATGCTTATGGAGAAGGTGTTGTTACGGATTTTTCAAATTATGGTGCTTTCAATG
TAGACGTGTTTGCTCCTGGAGCAGAAATTTATGCGACGGTTCCTAATAACAAATTCAAATACGAACAAGG
AACTTCTATGGCTTCGCCAAATGCCGCTGGAGTGGCCGCTTTGATTCGTTCCTATTATCCAAAATTATCG
GCTAAGCAAGTGAAACAAATCTTAATCGATTCTGGAACACCACTTCCTGCTACTGTGCTTTTGGGCGAAG
ATAAAGAGTCTAAAAAGGCAGCAGAGTCGTCAAAATCTGGTAAAATGGTCAATGCCTATACGGCTTTATT
GATGGCCGAAAAAATATCAAAAAGCAAATAA
>Scaffold_153;HRSCAF=192_475 # 368182 # 368508 # -1 # ID=1_475;partial=00;start_type=ATG;rbs_motif=AAA;rbs_spacer=12bp;gc_cont=0.352
ATGAAAAAGATTAATTTAGCTTCATTAGCATTATTTACCGCTTTGTCTTTATGCCTTTCGGCTAATGGAC
AAACATCGACAGGATATATTGCCAAAAAAGGAAAACTGAGCGAAACAGAACTGCAACGATGGTCGCATCT
TGATTTAGCCAAAGACAGTATTCCAGGAATGAGTGTTGATAAAGCCTACGCAGAATTATTAAAAGGAAAA
AAAAAGTATCAAGTAATTGTTGGAATTATAGATTCTGGAGTTGATATTGACCACGATGATTTAAAATCGG
TAGTTTTGGACGAACAAAAAAGAAATTCCCGGAAACGGAATCGATGA
>Scaffold_153;HRSCAF=192_476 # 368725 # 368913 # -1 # ID=1_476;partial=00;start_type=ATG;rbs_motif=None;rbs_spacer=None;gc_cont=0.349
ATGTTACGGGTTATGATACGAGACCCGCTTTTGACATTGACTGAAAAAGCGAAATTACTGAATGCCGCTG
CTGAAAATAATTTTTATTTGTTCTTAGAGCACGATGTGCATAATGAAATCATAACAGTGCAACATACAGA
AAAAGGAGTGCGTTTGAAGGATGTTTTTAGTTGTGAGGAAATTTTGTAA
>Scaffold_153;HRSCAF=192_477 # 368870 # 368998 # -1 # ID=1_477;partial=00;start_type=ATG;rbs_motif=AAAAA;rbs_spacer=3bp;gc_cont=0.419
ATGATTCCACAACTGAAATACCAAGACAAAACCATTTGTTTTATGGCCGATTTGCTACCTACGGTTGGGC
ACTTGCCTTTGCCTTATGTTACGGGTTATGATACGAGACCCGCTTTTGACATTGACTGA
>Scaffold_153;HRSCAF=192_478 # 369341 # 369586 # -1 # ID=1_478;partial=00;start_type=ATG;rbs_motif=TAA;rbs_spacer=12bp;gc_cont=0.386
ATGAAATTATATGCTATAGAAACTGGTAATTTTAAGCTTGATGGTGGTGCCATGTTTGGGGTTGTCCCAA
AAACAATTTGGAACAAAACCAATCCAGCCGATGAAAAAAATTGTATTGACATAGCGGCGCGTTGCCTGCT
AATAGAAGATGGGAATCGCTTGATTTTGATAGATAACGGAATGGGAAACAAACAATCGGAGAAAGTTTTT
TGGCTATTATTCGCTTTGGGGGAACACATTCATTAG
>Scaffold_153;HRSCAF=192_479 # 369802 # 369978 # 1 # ID=1_479;partial=00;start_type=ATG;rbs_motif=AAA;rbs_spacer=12bp;gc_cont=0.345
ATGAAAGAAGATGGTTTTGATGCTGCTGCCGATTATGTAAGAGTTGGTGTGAAAAGCGGTGGTTGCTCTG
GTTTGTCTTATGATTTGAAATTTGACAAAAACAAAGGCGAAGACGATAAAATTTTTGTAGATAACGAAAT
AACAATTGCCGTAGAAAAGAAATCATTTCTCTATTAG
>Scaffold_153;HRSCAF=192_480 # 370481 # 370666 # 1 # ID=1_480;partial=00;start_type=ATG;rbs_motif=TAAA;rbs_spacer=12bp;gc_cont=0.387
ATGAGCAAATATACCGAAGACCATTTACGAGTTGAACTCGAAACTAAAGAATACGAGTACGGATTTTATA
CAGATATAGAATCGGATACTTTTCCTATTGGTTTGAACGAAGCTATTGTTCGTGCCATTTCGCACAGGAA
AGAAGAACCACAATGGATGACCGATTGGCGCATTGAAGCTTTTTAG
>Scaffold_153;HRSCAF=192_481 # 370694 # 371035 # 1 # ID=1_481;partial=00;start_type=ATG;rbs_motif=AAAA;rbs_spacer=15bp;gc_cont=0.348
ATGGGCAAATGTGCAGTATGCCAACCTGATTTTCAGGCGATTTCCTATTATTCAGCTCCAAAAGCGATTG
ACCCAAATAAGTCATTAGACGATGTAGATCCAGAGCTTTTAGAAATGTATAAAAAATTAGGAATCTCAGT
CGATGAGCAAAAAATGATGAATAATGTGGCTATGGACATTGTGGTCGATTCAGTTTCGGTTGCAACAACA
TTCAAGAAAACATTAGGCGAAAAAGGAATTATTTTTATGAGTATTTCCGAAGCAATTAAAGAACATCCTG
AGTTAGTAAAAAAATATTTAGGCACGGTGTGCCACAAAAAGATAATTTTTATGCTGCATTAA
>Scaffold_153;HRSCAF=192_482 # 371054 # 371248 # 1 # ID=1_482;partial=00;start_type=ATG;rbs_motif=None;rbs_spacer=None;gc_cont=0.431
ATGGTTCGTTTGTTATATTCCAAAGGTGTTCGTTGCCCAATGGAACTTTCGACTTATTTCCGTATCAATC
AAGCTGGAACCGGACAATTCGAAAGAACGTTGCTTATTGCTGATGAAGGCAGTTATGTTTCCTATCTTGA
AGGTTGCACCGCACCAAGTCGTGATGAAAATCAATTGCACGCAGCGGGTTGTTGA
>Scaffold_153;HRSCAF=192_483 # 372445 # 372726 # 1 # ID=1_483;partial=00;start_type=ATG;rbs_motif=AATAA;rbs_spacer=14bp;gc_cont=0.408
ATGTTATCAATAAAAAATTTACACGCCTCTATTGGAGACAAAGAATTCTTAAAGGAATCAACCTTGAGTA
AAAGCGGGAGAAATTCACGGCCATTATGGGACCAAACGGTGCCGAAAAAGTACCTTTCAGCCATTATAGC
CGGAAACGAAAATTACGAGGTAACCGAAGGAGAAATCCTTTTGGACACAAGATATTTCGGAATTGGCTCC
AGAAGAAAGAGCGCACAAAGGCGTTTTTCTTTCGTTTCAATATCCTGTCGACAATTCCAGGCGTTTCGGT
AA
>Scaffold_153;HRSCAF=192_484 # 372806 # 373003 # 1 # ID=1_484;partial=00;start_type=ATG;rbs_motif=AAA;rbs_spacer=8bp;gc_cont=0.369
ATGATTCGAGAAAAATCGGAATTATTAGAAATTGATCGTAAATTTTTATCTCGTTCCTTAAACGAAGGTT
TTTCGGGTGGAGAAAAAAAACGCAACGAAATTTTTCAAATGGCAATGCTCGAACCAAACTCGCCATTCTT
GATGAGACAGATTCTGGGACTGGATATTGATGCCTTCGGATTGTTGCTAATGGAGTAA
>Scaffold_153;HRSCAF=192_485 # 374413 # 374583 # 1 # ID=1_485;partial=00;start_type=ATG;rbs_motif=AAA;rbs_spacer=5bp;gc_cont=0.363
ATGTTGCTATATGCAACAACGTGGCATTCCGGAAAAAAAGAAGCCAAAGCGTTACTCATGTATGCTTTCT
CGAATGCGGTAATCGAAAAGCATCAAAATACCCGAATTGAAACAACGAATACCAAAATTATTGCCACAAA
ATTAGGCGTTAAAATGGGATTTGATTTGTAA
>Scaffold_153;HRSCAF=192_486 # 374971 # 375114 # -1 # ID=1_486;partial=00;start_type=ATG;rbs_motif=AAAA;rbs_spacer=9bp;gc_cont=0.368
ATGCAAATGCCAAGCAAGTTTCTCTCGAAAGAATTACAGCTCAAAACCGATGTTTTAAGTTTGCATATTC
CTTGGACTCTCGAAACGGATAAAATGATTAATGCAGATTTTATCAACGCATTTGCCAAGTCCTTTGGATT
ATAA
>Scaffold_153;HRSCAF=192_487 # 375777 # 376343 # -1 # ID=1_487;partial=00;start_type=GTG;rbs_motif=TAA;rbs_spacer=11bp;gc_cont=0.416
GTGGATACGGTTTTGGGAGAAATACTCCCAAAAATTTCTAACAAAACCATTGCTTCTGCTGTGAGCGGAT
TATCGGTAGAGAATTTGCAAAATAAAATAGGAACTTCAAATAGTGCTATCCGAATTATGCCCAATATTGC
GGCTCAATTTGGAGCCTCGGCAACCTGTATTGCTTTTCGTGAAAAAGACAAAGAGAACGGACAAAAAGTG
GTTACTTTATTCCAAAACTTGGGAACGGCACCTATTATAGACGAAAAATTGATGGACGCAGCCACGGTTT
TGGCGGCAAGCGGAACGGCTTTTGCCTTGCGTTATATTCGCGCTTCAATGCAAGCCGGAATCGAAATAGG
ATTTGATTGGCAAACCGCTTTGGCTATTTCAGCCCAAACTGTAAAAGGCGCTGCCGAAATGCTTCTCGAA
GAAAAAGGACATCCAGAACAATTAATTGATCGAGTGACAACGCCACAAGGCTGCACCATTGCAGGATTAA
ACGAAATGGAAATGCACGGATTCAGTTCGTCGTTGATAAGAGGAATAAAAACTTCTTTGAAACAAATTAA
GGGATAA
>Scaffold_153;HRSCAF=192_488 # 376421 # 376603 # -1 # ID=1_488;partial=00;start_type=TTG;rbs_motif=TAA;rbs_spacer=12bp;gc_cont=0.344
TTGACTTTCTCTTCTTTGGAGAGGGCTAGGGGAGAGGAAAAAAACAAAAAGATGAAAATACACATTATCG
GCGGAGGAAATCTTGGTGTTTCTATAGCATTAGGAATCGCAAAATTTTCAGAAAACAATCAGATTACAGT
TACTAGAAGAAATACGGCAAACATTTTACATCTAGAAACTTAG
>Scaffold_153;HRSCAF=192_489 # 376715 # 376861 # 1 # ID=1_489;partial=00;start_type=ATG;rbs_motif=AACAA;rbs_spacer=13bp;gc_cont=0.395
ATGGCGGGATCAATTTTATTCTTGTGGAGAAAAAGCGGAACCAATGTTCCCAAAGTTGCTGCAAATAAAA
TAACGACCACCATTGATATTGAAAATGGCCAATCCTACCTGAAACTGCCCATACATAAACGTGTGGTAAC
CCAATAA
>Scaffold_153;HRSCAF=192_490 # 378252 # 378458 # -1 # ID=1_490;partial=00;start_type=ATG;rbs_motif=AAA;rbs_spacer=10bp;gc_cont=0.391
ATGAAATTTTTGGTGGAAACAGTTTGCCATAATTGGAAACTTCCCGTACAATATTTCCACACAAATTGTT
TCAAGGCATTAGAATATCGCGACCAAATTCCGGAATTTGCCGGAATGTTCCAGAAAGAAGTGGCCGAACG
CATTTGCGAAAAAAAGGGAACAAAAGCGTATGGAATTCTATCGGTTTTAGTTCAGGGCTTTTTATGA
>Scaffold_153;HRSCAF=192_491 # 378592 # 378741 # -1 # ID=1_491;partial=00;start_type=ATG;rbs_motif=None;rbs_spacer=None;gc_cont=0.400
ATGATAATATGGAAACAAGTAAAAGCCAAAAAACACCTCGGACAACATTTTTTGAAAGATGAAAGCGTAG
CACAAAACATCGCCGACACTTTGAATCTTGAAGGGTACGACGCTGTTTTAGAAAATAGGCCCCAGGAATG
GGAGTTTTGA
>Scaffold_153;HRSCAF=192_492 # 378861 # 379001 # -1 # ID=1_492;partial=00;start_type=ATG;rbs_motif=None;rbs_spacer=None;gc_cont=0.284
ATGAAATATTTATTAGATAGAATTCAACCTGAAAATAATTTTAGCGAGAGATTAAACACCCTTTTTATAA
AATATCCACGCGTTGATCCTAATGCAATTGGGATGAGACCTAATTGGATTAATGAAAATCTTTGGAAATA
A
>Scaffold_153;HRSCAF=192_493 # 380393 # 380521 # -1 # ID=1_493;partial=00;start_type=ATG;rbs_motif=TAA;rbs_spacer=6bp;gc_cont=0.326
ATGAAGAAATCTATTAATCATCATGCTAACGGAATTTATACGGACGAAGCTTTGTATTTTTCGGCAGAAT
TGGAGAATCAAATAAATTGCCATGAACTGACAAAGCAAAACCACTTTACGAGAAAATAA
>Scaffold_153;HRSCAF=192_494 # 380557 # 380736 # -1 # ID=1_494;partial=00;start_type=ATG;rbs_motif=TAA;rbs_spacer=3bp;gc_cont=0.394
ATGAACAATACCGTTGCCGATTCGACACAAACAGCTTTGAAACAGTTTGCCAAAGGCGATTATTTGTTAT
ATCAAAACCGAAATCAGGAGGCGATTGTCCAGTTTCAGTCAATTTTGAAAAAACTTCAAAGGACAGCAAA
TCGAAGCGGTAACTTTGTTGCGTTTGGGGAAAGTTTATGA
>Scaffold_153;HRSCAF=192_495 # 380774 # 380881 # -1 # ID=1_495;partial=00;start_type=ATG;rbs_motif=TAAA;rbs_spacer=11bp;gc_cont=0.435
ATGGCACACGAAGCCAGTTTGAAGGCGGCTAAAACGAGTTATTTTCAAGGAGATTTTGCATGGGCGTTGA
AACAATTCAAGGAATTGAAAGCCGCAACATCCGAATGA
>Scaffold_153;HRSCAF=192_496 # 380993 # 381124 # -1 # ID=1_496;partial=00;start_type=ATG;rbs_motif=None;rbs_spacer=None;gc_cont=0.364
ATGAAATTAAGTCCATTTACATTATCTTTGCAACTAATTCAGGCGCATTTTGTGGCTTTTAATTTGCGAA
AACCCCGAGGAAGGGAAGCTATAATCAAAAAAACCCTCGATTTGCCAATTGAACGACTATGA
>Scaffold_153;HRSCAF=192_497 # 381121 # 381519 # -1 # ID=1_497;partial=00;start_type=ATG;rbs_motif=None;rbs_spacer=None;gc_cont=0.366
ATGGTCGATGAAGGCGATGAAAATTTTAATGAAACCTTGCGAAAAGCATTAATTATAAGAGCGCAGAAAA
AACCAAGATGTTTTTTGGAATCATTATTTGAGTTGGTATTATGTGCAACAAAAAGAGTTTGCAAAGGCTT
TTATTCAAGAAAAAGCCATCTACAAACGCAATCCAGATCACTTTCGAACATCGTGAGTTTGGGTCAACTC
GCCATCGAAGAGGATAATCCAGAGACAGCAAAGGAAATTTTGGGATTTGTATTAGAAAACACCAAAGATT
TAGAGTTGCTTATTCAGGCGAATTCCTACCTGATTAAAAATGAAAATCGAAAAGGCACAGGAAAAGATTT
TGTCCGCCATCAATGCAGCATTAGAAGGCTTGTTGAAGGAGGAATATGA
>Scaffold_153;HRSCAF=192_498 # 381509 # 381751 # -1 # ID=1_498;partial=00;start_type=ATG;rbs_motif=AAAA;rbs_spacer=5bp;gc_cont=0.350
ATGAAGTGTACGAATTTTCAAATTCTTTCGAGAGGAAAAGTCTTGTTGGAGTATGCCTTGAAATCCTATA
AAACGGCTATAGAATCAGTTCCAACTTTTAATTTCAACTATCAAATGGCGTTGCTCTACGGACAATTGGG
CAATACTGAAATGATGATTGCTACTTTTTTGGATGAAGCTTTTGCCAATCCTCAAAATTCGATACAAATC
CAAAATCAATTGGCTCGTTTATATGGTCGATGA
>Scaffold_153;HRSCAF=192_499 # 382280 # 382654 # -1 # ID=1_499;partial=00;start_type=TTG;rbs_motif=None;rbs_spacer=None;gc_cont=0.381
TTGCATCAATTTGACAAAGTCGAAATCGTGCGCGTGGAGCATCCTGATAAATCGTATGAAGCTTTGGAAG
GAATGGTAGAACACGTAAAAAATATATTGCAGGAATTGCAATTACCGTATAGAATATTGCGTCTTTGTGG
TGGCGATATGGGATTTACATCGGCTTTGACGTATGATTTTGAAGTGTATTCTACGGCGCAAGAACGTTGG
TTAGAAATCAGTTCGGTTTCTAATTTTGAGACTTTTCAAGCGAATCGTTTTAAAATTGCGTTTCAAAGAC
AAAGACGGAAAAAACCAATTGGCACACACCTTAAACGGAAGTTCATTGGCTTTGCCAAGAGTTCTAGCAG
GAATTTTAGAAAATTACCAAACTGA
>Scaffold_153;HRSCAF=192_500 # 382802 # 383113 # -1 # ID=1_500;partial=00;start_type=ATG;rbs_motif=None;rbs_spacer=None;gc_cont=0.420
ATGTTTTTCAGGAGGCGACATTCCAGTTTTGCACGAAGGCGCACAACCGCATTGGGATTTGGTAAAAAAT
ACGACATCATCGATTTCGAATTAGGAAACAAAATTACGGGCGCAGGATTTCCTGTCTACAAAGGAAAAGG
AGCCAAATTACAACGGGCTTTAATTAATTATTTTCTAGATAAAAATACGGCCGCGGGATACAACGAAGTT
CAAGTACCACATTTGGTCAACGAAGCTTCGGCTTATGGAACGGGACAGTTGCCCGACAAAGAAGGGCAAA
TGTACCACGATAAAACCGATGATTTATATTGA
>Scaffold_153;HRSCAF=192_501 # 383114 # 383422 # -1 # ID=1_501;partial=00;start_type=ATG;rbs_motif=AAAA;rbs_spacer=5bp;gc_cont=0.405
ATGGATGCCACCGCTGTTGTTAAAGAAGTGGTACAACTAGACGAACGCCGTCGCGCAACACAAGTGGAAC
TTGACAGCATTTTATCCGAATCTAATAAATTGTCCAAAGACATTGGCGAATTGATGAAAGGTGGCGAAAA
ATCAAAAGCAGCTATCCTTAAAGAAAAAACAATCCTGTTGAAAGAAAAAAGCAAACATTGGCCGAAACTG
CCGATACGCTTGCCGCAGAACTTTCAGAAAAATTATATACTTTACCTAATCTTCCCGCGGATAGTGTTCC
TGAAGGAAAAACTCCTGAAGACAATTTGA
>Scaffold_153;HRSCAF=192_502 # 383707 # 384033 # -1 # ID=1_502;partial=00;start_type=ATG;rbs_motif=TAA;rbs_spacer=15bp;gc_cont=0.364
ATGATGACCAACCGCGATTTTCAAAATTATTCCTCGCTGTTTGAACTGATGGAATCTATGGTAAAAGCAC
CAGATATGCTCATTTATTTAAGAAGTTCTATCCCAAATTTGGTGGGTCAAATTCATAAACGTGGGCGGGA
ATATGAAAACACCATTTCTATTGACTACCTCAATAGATTAAACGAACGCTACGAAGCTTGGATTCAAACC
TATACTAAAGGGAAATTGCTGATCATTGATGTAGACCATATTAATTTTGTAGACAATCCCGAAGATTTAG
GAATGATTATCAACAAGATTGATGCAGAGTTACACGGATTGTTTTAG
>Scaffold_153;HRSCAF=192_503 # 384085 # 384321 # -1 # ID=1_503;partial=00;start_type=ATG;rbs_motif=AAA;rbs_spacer=12bp;gc_cont=0.354
ATGCACATAGCAGTAGCAGGAAACATAGGCGCAAGGAAAGACAACTTGACCCGTTTATTGGCAAAACATT
TTAAATGGGAACCTCACTTTGAAGACGTAGTCGACAATCCTTACTTGGATGATTTTTATCATCAAATGGA
ACGGTGGTCGTTTAATTTACAAATTTATTTCCTAAATAGTCGTTTTCGCCAAGTATTGCAAATTCGTGAA
AGTGGTAAAAAAAATCATTCAAGATAG
>Scaffold_153;HRSCAF=192_504 # 384759 # 385046 # -1 # ID=1_504;partial=00;start_type=GTG;rbs_motif=AACAA;rbs_spacer=4bp;gc_cont=0.299
GTGAAAACACAATTGATTTCGAGTCAGAAAATCGATGCCGATGAAATGGTTGGTTTCGATGGCTCAGAAA
ACATGTATTACATTAAAAATAATGTGCTTTTCAAGAAAAATAAAAAGGAATTGTGGCAATATAAAAACAT
TTCTTTAGGTAAAATTACTCATGTTGACATTCAAAATCCACTAAAAACAATCTTGTTTTATGAAAACTTC
AACACGGTAATCACGCTGGATAATCAATTCAATGAAACGCAAAAAATTAATTTTCGGAGAATGAAATTCC
AATATTAG
>Scaffold_153;HRSCAF=192_505 # 385491 # 386003 # 1 # ID=1_505;partial=00;start_type=ATG;rbs_motif=TAAA;rbs_spacer=7bp;gc_cont=0.382
ATGTGGCTCGCCAATAAAGCAAAAGAAGCCGGAATGATTCCTGCTGGAGATGATGGAACCTTTTTTCAGT
TTTTCGATTTATACCGACACCAGATTACCTCAAACACCAGCTTTAAAATTGGACAAAAAACGTTTGCTTT
ATGGAAAGACGTTTTGGTTGCGGAAACGACAAATATCAAAGTAGATGCCCCATTAATCTATCTTGGCAAA
GCTACGAAAGAAGAAATAGAAATAGCAGATATAAAAGGTAAAGCAGTCGTTATTTTGGCTTCTCAGGACG
GAATTTTAAATAATATTTCCCTTTTTGACAGACGTTATCCAGGTTTTGTAAGAAACAAATATTATGATAT
TTTAGTTCAAAAAGGAGCGGCTGCCCTCATCATTGTTGCCGATGCTGAAGGCGAAAAAAGTTGGTCTCAA
GTGGAGCCCCAAATGACAAGAGGAATTTACGGAATTGAAGGTCTTCGAGATAAAATAATGTCGTCAATGC
CCGTTTTTCTGGTTGCACAATGA
>Scaffold_153;HRSCAF=192_506 # 385993 # 386199 # 1 # ID=1_506;partial=00;start_type=TTG;rbs_motif=None;rbs_spacer=None;gc_cont=0.300
TTGCACAATGACCAATTAGAATTTTTAAAAAATACAAAAGAATCTTTATCTACTCAAGTATTTTCAGAAA
CATATAAGTACCCATCGGTTAATGTTGTTGGAAAAATTGAAGGAACAGATTCTAAGCTAAAACAAGAATA
TGTGCTATTTAGTGGGCATCAAGATCATGATGGCGTTAGACAAAAATATGGTCAAGATTCTATTTAG
>Scaffold_153;HRSCAF=192_507 # 386555 # 386806 # 1 # ID=1_507;partial=00;start_type=TTG;rbs_motif=None;rbs_spacer=None;gc_cont=0.337
TTGGATAGAAACCCTTATTGGCAATATTTTACAGGAGAATATTTTTTTCAAAACAAGCAACCTTTTGACC
CGAGTGAGTTTGTTCATTTTAGAAAGAGACTGAAAGAGAAAGGATTAGAATTTATTTTAAGTCAAACAGT
AGCCTTGCATCCAGAGGCGAAAAATGAAAAGGAAGTTCAGATTGACACCACTGTTCAAGAAAAAAACATT
ACTTTTCCAACCGATGCCAAATTAGCTAAAAAGGGTAATTGA
>Scaffold_153;HRSCAF=192_508 # 386931 # 387239 # 1 # ID=1_508;partial=00;start_type=ATG;rbs_motif=AAAAA;rbs_spacer=10bp;gc_cont=0.382
ATGGCGCGAAAAAAGTTGCGAACCATTGGTAAGCGAGTCGTTCGAGAATTGGAACGCAAGTTGCCTGAAG
AAATTTTAAAACAATACGAAACAGAATTTAGCAATTACAAAAAAGTACTCACTCAGGAAAGAAACAGCAA
GGAAAAAATATACAGTTTACACGAACCTCAAACAGCCTGTATAGCAAAAGGGAAAGCTCATAAAGCGTAT
GAATTTGGAACAAAAGTAGCGGTAACAAGAGGTCGAAAAACAGGAGTCATTACCTCAATAAACGATTTTC
AGGCAATCCTCACGATAGCAAAACCTTAG
>Scaffold_153;HRSCAF=192_509 # 387698 # 387898 # -1 # ID=1_509;partial=00;start_type=ATG;rbs_motif=TAAAA;rbs_spacer=15bp;gc_cont=0.388
ATGCGTTTGACCTGTAAAGGAACCGCTATTCTGGCCAATCCAACAGATCAAGATTCGTATGTGTACCGAT
TAACTACTGGAACCGTTGCCTTTACAACCATTAGCGAAAATAGCATTGTAGGAGAGATTACAGGAACATT
CAAAAGGTTTTCCGGAGGACAAGTTTCTCAAGGAAAAATCACATTTGAATTTTCAAAATAG
>Scaffold_153;HRSCAF=192_510 # 388032 # 388430 # 1 # ID=1_510;partial=00;start_type=TTG;rbs_motif=TAAAAA;rbs_spacer=4bp;gc_cont=0.361
TTGTTTATATTTGCTCAAACTATTCCAGACTTTAGATTGAACAGAAAAAAATTACACCCTTCGGAAAATA
TTGTTTTCATAACCATACTTGCCGTCATATGCGGGGCAGAAACTTGGGAAGAAATTGAAGATTACGGCAT
TGTTAAGCGTGAGTTTTTGGAAACTATCTTAGATTTAGAAAACGGGATTCCTTCTCACGACACGTTTAAT
CGTTTTTTCTCTTTGCTAAAACCCTCTTTTTTCGAAGAACATTTCGTGTCTTGGATTAAATCAATATCTA
ACCATTACAAGGGTGTCGTGGCAATTGACGGCAAAACAGTTCGAGGTTCTAAGCAATCTGGATTGAAGTC
TGCCATTCATTTGGTAAGTGCTTTTCTACAGAAAACGAAATCTTTTTAG
>Scaffold_153;HRSCAF=192_511 # 388490 # 388693 # 1 # ID=1_511;partial=00;start_type=GTG;rbs_motif=None;rbs_spacer=None;gc_cont=0.309
GTGTTAGACCTTGAAAATGCTATTATTACCATAGATGCAATGGGTTGTCAAACAGATATAGCAGAAGTGA
TTATTGAACAAAAGGCAGATTATATTTTGGCGGTAAAAGAAAAAACCAAAAAGAATTATATCAAGATATT
GAAAGTGCTTTTTGATTCCCTCAAAAGACAAATCAAAAATTTATATAACCGAGGAAGTTGGTAG
>Scaffold_153;HRSCAF=192_512 # 388641 # 389126 # 1 # ID=1_512;partial=00;start_type=TTG;rbs_motif=AAA;rbs_spacer=7bp;gc_cont=0.317
TTGATTCCCTCAAAAGACAAATCAAAAATTTATATAACCGAGGAAGTTGGTAGCGGAAGGGTAGAAAAAA
GGACTTGTACTGTGATGGATGATTTGAGTCATTTATTAAATCCAACTAAATGGAATTCATTACAATCTAT
TGCAAAAATAGAAAGTGAAAGGTTTATAAAATCAACTGGTAAAACACAGAAATCAACTCGGTTTTATATA
ACAAGTTTACCTTGTGATGCCAAGAAAATAGCGGATGCTGTTCGTTCACATTGGAAAATTGAAAACAATT
TACATTGGCATTTAGACGTTTCCTTTGGAGAAGATAAGAGTAGAAAAAGACATAAAAACGCGGCACAAAA
TTTTTCGTCAGTCTTGAAATTATCATTAAAAATACTGCTCAATGAAACAATTAGTCCTGTAAAGAAGAGC
GTCAGAAGAAAACGTAAAATAGCAGGTTGGGATAATCATTATCTTTTATCTTTGTTCAACTTTTAA
>Scaffold_153;HRSCAF=192_513 # 389651 # 389887 # 1 # ID=1_513;partial=00;start_type=GTG;rbs_motif=None;rbs_spacer=None;gc_cont=0.367
GTGATTGGAGGTCCAGAAGAAGGTAAAAAAGGAAGGAGTAAAGGGTTGAAAAAATTAATTGTCTTGGCTG
TTGAAATTTTAGAAGATGGTGTTGGTCGAGCTTACGCTGAGGCTATTGAACATTCTTCGGCAATAGAATT
AGGTGCTTTCTTAACCAAATATGTTTCAAGCGAAGCGGAAGTAGTTTCGGATAAATGGAAAGGTTACACA
CCTTTAAAAAAGGAGTTTAAAATTTGA
>Scaffold_153;HRSCAF=192_514 # 390250 # 390858 # 1 # ID=1_514;partial=00;start_type=ATG;rbs_motif=AATAA;rbs_spacer=14bp;gc_cont=0.343
ATGACAGAGCGCAATATTTTCAGAGGAGTGAATTCAATAAAATTTAACCAAAGATTTAAAGAAGATAAGG
ATTGTTTAGAATATTTATCTGAGATAAAATGGCTTAGTGGCTATAATTGTAAACGATGTAATAATGATAA
ATTTGGGAAAGGAAAAAACATCCATAACCGACGTTGTACCAAGTGCCGATATGATGAAAGTCCAACAGCA
GGAACTATGTTTGAAAAGCTTAAATTTTCAATACTAATAGCCTTTCATATTGTTTTCAAAATAAGTACGA
AGAAAAAAAGGGATGTCTTCTTAGAATTAAGTAATGAATTTGAACTTCGACAAATGACCTGCTGGGCATT
CAAACAAAAACTACAGCAAGTAATGAAGAGCAGTCTAAAAAGCCCATTAACAGGGGTTATTCACGTTGAT
GAGTTTGTGATTGGAGGTCCAGAAGAAGGTAAAAAAGGAAGGAGTAAAGGGTTGAAAAAATTAATTGTCT
TGGCTGTTGAAATTTTAGAAGATGGTGTTGGTCGAGCTTACGCTGAGGCTATTGAACATTCTTCGGCAAT
AGAATTAGGTGCTTTCTTAACCAAATATGTTCAAGCGAAGCGGAAGTAG
>Scaffold_153;HRSCAF=192_515 # 390869 # 391120 # 1 # ID=1_515;partial=00;start_type=ATG;rbs_motif=None;rbs_spacer=None;gc_cont=0.310
ATGGAAAGGTTACACACCTTTAAAAAGGAGTTTAAAAATTTGAAACAAGTTGCATCAGAAGATGGAAAGA
ACTTTAAAGAGCTACATATACACATAATGAATATAAAAGGATGGCTCCGAGGAATTCATCACCATTGCAG
TAAAGACCGTATGCAAAATTATCTTGATGAATACCATTTTAGATACAACAGAAGGTCAAATATGGATACA
ATATTCGATGTGTTAATAAGAAAGATGGTGAATTGTAAATAA
>Scaffold_153;HRSCAF=192_516 # 391323 # 391532 # -1 # ID=1_516;partial=00;start_type=ATG;rbs_motif=TAA;rbs_spacer=3bp;gc_cont=0.333
ATGAAAACATTTTTTTTTAGTCTTTTATTTGCTGGAGTAATGCTAACTTCTTGTAGCAAAGAGGAAACAA
TATCATTATCTGAAAAAGCAGCTGCGGCTCAATTTCAATCGGCTTTGGATAATGCAACAACTAAAGAAAG
CACAACAGCTTCTACTACGGGAACTGTAATTTCACGGCTAATTATTCTAAAGTTTCAGTTAATTATGTAG
>Scaffold_153;HRSCAF=192_517 # 391557 # 391775 # -1 # ID=1_517;partial=00;start_type=ATG;rbs_motif=TAA;rbs_spacer=4bp;gc_cont=0.347
ATGGAAGCCAAGAAAAAACAATACGCCCAAATCCAAAAAGTAAATGGCTATTGGTTAAGTGCCTTGGTTA
ATTATAATTTGTATAATGAGAATATTATTGCTCCAGAAAACACGATTAATGTTACTAAAAATAGCACTAT
GGAAGGCGTAAAGAAATTTGCTGCCACTTGGTTCAAGAATACCGACCAAGTCGAATTGACTTTTGTACCG
AAAGAATAA
>Scaffold_153;HRSCAF=192_518 # 391783 # 392493 # -1 # ID=1_518;partial=00;start_type=TTG;rbs_motif=AAA;rbs_spacer=10bp;gc_cont=0.388
TTGGTGCATTTGTTGTATGTAAAACCTCGATTTGATGAAAAAGTGCATCAGCTTATTATGCAAAAGCAAT
ACGATGCCTTGAAGCAACAAGTGATTACGCCTCAAAAAATAATTCAAGATTCGGTTACCACGATTTTAAA
[truncated: 2,797,993 more chars]
