# Supplementary material for: Tracing animal genomic evolution with the chromosomal-level assembly of the freshwater sponge Ephydatia muelleri
Source: Nat Commun. 2020 Jul 27;11:3676. doi: 10.1038/s41467-020-17397-w (PMC7385117; doi:10.1038/s41467-020-17397-w)
Supplement: Supplementary file 6 — Supplementary Data 2 [file 41467_2020_17397_MOESM6_ESM.zip]

Archive with 12 entries (9 files):
- Suppl_Data_2_BLAST_KEGG_Functional_Annotation/
- Suppl_Data_2_BLAST_KEGG_Functional_Annotation/Supplementary_Data_2A_Ephy_nr_blast2go_annot.annot.txt
- __MACOSX/
- __MACOSX/Suppl_Data_2_BLAST_KEGG_Functional_Annotation/
- __MACOSX/Suppl_Data_2_BLAST_KEGG_Functional_Annotation/._Supplementary_Data_2A_Ephy_nr_blast2go_annot.annot.txt
- Suppl_Data_2_BLAST_KEGG_Functional_Annotation/Supplementary_Data_2C_emuelleri_augustus_vs_human_blastp_e3.gff
- __MACOSX/Suppl_Data_2_BLAST_KEGG_Functional_Annotation/._Supplementary_Data_2C_emuelleri_augustus_vs_human_blastp_e3.gff
- Suppl_Data_2_BLAST_KEGG_Functional_Annotation/Supplementary_Data_2B_Ephy_vs_swissprot_blast2go_blast.txt
- __MACOSX/Suppl_Data_2_BLAST_KEGG_Functional_Annotation/._Supplementary_Data_2B_Ephy_vs_swissprot_blast2go_blast.txt
- Suppl_Data_2_BLAST_KEGG_Functional_Annotation/KEGG.ko.txt
- __MACOSX/Suppl_Data_2_BLAST_KEGG_Functional_Annotation/._KEGG.ko.txt
- __MACOSX/._Suppl_Data_2_BLAST_KEGG_Functional_Annotation
