# Supplementary material for: Tracing animal genomic evolution with the chromosomal-level assembly of the freshwater sponge Ephydatia muelleri
Source: Nat Commun. 2020 Jul 27;11:3676. doi: 10.1038/s41467-020-17397-w (PMC7385117; doi:10.1038/s41467-020-17397-w)
Supplement: Supplementary file 6 — Supplementary Data 2 [file 41467_2020_17397_MOESM6_ESM.zip › Suppl_Data_2_BLAST_KEGG_Functional_Annotation/Supplementary_Data_2A_Ephy_nr_blast2go_annot.annot.txt]

Eph_Em0001g12a	GO:0030176	XP_001623710.1predicted protein
Eph_Em0001g12a	GO:0004222
Eph_Em0001g12a	GO:0071586
Eph_Em0001g12a	EC:3.4.24
Eph_Em0001g17a	GO:0005488	KFD61066.1hypothetical protein M514_26768
Eph_Em0001g70a	GO:0005488	CAD57002.1retinoid X receptor
Eph_Em0001g71a	GO:0005488	CAD57002.1retinoid X receptor
Eph_Em0001g73a	GO:0005488	CAD57002.1retinoid X receptor
Eph_Em0001g82a	GO:0016020	XP_003386623.1 carbonic anhydrase 2
Eph_Em0001g86a	GO:0005730	XP_001626584.1predicted protein
Eph_Em0001g86a	GO:0032040
Eph_Em0001g86a	GO:0070181
Eph_Em0001g92a	GO:0110165	XP_003386631.1 translocon-associated protein subunit delta-like
Eph_Em0001g123a	GO:0016477	XP_003386618.1 engulfment and cell motility protein 1-like
Eph_Em0001g168a	GO:0005488	ETW98513.1hypothetical protein ETSY2_42715
Eph_Em0001g213a	GO:0003677	XP_003386267.1 methyl-CpG-binding domain protein 4-like
Eph_Em0001g213a	GO:0008263
Eph_Em0001g213a	GO:0006281
Eph_Em0001g214a	GO:0003924	ABD65446.1Rab41/43, partial
Eph_Em0001g214a	GO:0005525
Eph_Em0001g214a	EC:3.6.1.15
Eph_Em0001g231a	GO:0003924	ABD65446.1Rab41/43, partial
Eph_Em0001g231a	GO:0005525
Eph_Em0001g231a	EC:3.6.1.15
Eph_Em0001g232a	GO:0003677	XP_019851018.1 DNA repair protein complementing XP-C cells homolog isoform X1
Eph_Em0001g259a	GO:0016021	XP_019850089.1 acyl-lipid (8-3)-desaturase-like
Eph_Em0001g259a	GO:0016491
Eph_Em0001g259a	GO:0020037
Eph_Em0001g259a	GO:0046872
Eph_Em0001g259a	GO:0006629
Eph_Em0001g259a	GO:0055114
Eph_Em0001g263a	GO:0005524	XP_019855235.1 endoplasmin-like
Eph_Em0001g263a	GO:0051082
Eph_Em0001g263a	GO:0006457
Eph_Em0001g296a	GO:0017017	XP_003382990.1 dual specificity protein phosphatase 6-like
Eph_Em0001g296a	GO:0000188
Eph_Em0001g296a	GO:0006470
Eph_Em0001g296a	EC:3.1.3.16
Eph_Em0001g331a	GO:0005840	AAX48845.1L13
Eph_Em0001g331a	GO:0003735
Eph_Em0001g331a	GO:0006412
Eph_Em0001g382a	GO:0005634	NP_695221.1ribosomal oxygenase 2
Eph_Em0001g382a	GO:0032453
Eph_Em0001g382a	GO:0051864
Eph_Em0001g382a	GO:0008283
Eph_Em0001g382a	GO:0070076
Eph_Em0001g382a	EC:1.14.11
Eph_Em0001g382a	EC:1.14.11.27
Eph_Em0001g391a	GO:0005488	KFD61066.1hypothetical protein M514_26768
Eph_Em0001g413a	GO:0006807	XP_013392094.1uncharacterized protein LOC106160123
Eph_Em0001g413a	GO:0044238
Eph_Em0001g413a	GO:0044260
Eph_Em0001g486a	GO:0016787	XP_019853735.1 lysosomal alpha-glucosidase-like
Eph_Em0001g495a	GO:0016787	XP_019853735.1 lysosomal alpha-glucosidase-like
Eph_Em0001g554a	GO:0015630	XP_005320842.1gamma-tubulin complex component 2
Eph_Em0001g567a	GO:0015630	XP_005320842.1gamma-tubulin complex component 2
Eph_Em0001g617a	GO:0005682	XP_007655127.1 pre-mRNA-splicing factor 18 isoform X1
Eph_Em0001g617a	GO:0046540
Eph_Em0001g617a	GO:0071021
Eph_Em0001g617a	GO:0000386
Eph_Em0001g617a	GO:0000350
Eph_Em0001g617a	GO:0071048
Eph_Em0001g620a	GO:0005681	XP_005992335.1 pre-mRNA-splicing factor 18 isoform X1
Eph_Em0001g620a	GO:0008380
Eph_Em0001g640a	GO:0003723	CAO00531.1(2-5)A synthetase
Eph_Em0001g640a	GO:0002376
Eph_Em0001g640a	GO:0050896
Eph_Em0001g662a	GO:0016740	OLQ15661.1Serine/threonine-protein kinase tricorner
Eph_Em0001g662a	GO:0016070
Eph_Em0001g686a	GO:0005524	XP_019856012.1PREDICTED: uncharacterized protein LOC100633750
Eph_Em0001g686a	GO:0016301
Eph_Em0001g686a	GO:0016310
Eph_Em0001g727a	GO:0005737	KPP77740.1methylthioribulose-1-phosphate dehydratase-like
Eph_Em0001g727a	GO:0046872
Eph_Em0001g727a	GO:0019509
Eph_Em0001g774a	GO:0006807	KRZ73165.1Transposon Ty3-G Gag-Pol polyprotein
Eph_Em0001g774a	GO:0043170
Eph_Em0001g774a	GO:0044238
Eph_Em0001g784a	GO:0005488	XP_019862003.1PREDICTED: uncharacterized protein LOC109590544
Eph_Em0001g795a	GO:0003723	XP_009065678.1hypothetical protein LOTGIDRAFT_222500
Eph_Em0001g795a	GO:0032574
Eph_Em0001g795a	GO:0035194
Eph_Em0001g795a	EC:3.6.1.3
Eph_Em0001g795a	EC:3.6.4.13
Eph_Em0001g795a	EC:3.6.1.15
Eph_Em0001g800a	GO:0005488	KFD61066.1hypothetical protein M514_26768
Eph_Em0001g811a	GO:0003723	CAO00531.1(2-5)A synthetase
Eph_Em0001g811a	GO:0002376
Eph_Em0001g811a	GO:0050896
Eph_Em0001g834a	GO:0016740	XP_003382988.1 E3 ubiquitin-protein ligase arih1-like
Eph_Em0001g847a	GO:0005634	XP_001628704.1predicted protein
Eph_Em0001g847a	GO:0005764
Eph_Em0001g847a	GO:0034448
Eph_Em0001g847a	GO:1990131
Eph_Em0001g847a	GO:0003924
Eph_Em0001g847a	GO:0005525
Eph_Em0001g847a	GO:0009267
Eph_Em0001g847a	GO:0010506
Eph_Em0001g847a	GO:0032008
Eph_Em0001g847a	GO:0071230
Eph_Em0001g847a	EC:3.6.1.15
Eph_Em0001g849a	GO:0097159	XP_013401192.1ATP-dependent RNA helicase DDX55 isoform X2
Eph_Em0001g849a	GO:1901363
Eph_Em0001g855a	GO:0016020	XP_011429582.1 cell number regulator 3
Eph_Em0001g862a	GO:0016021	BAA81711.3protein tyrosine kinase
Eph_Em0001g862a	GO:0004713
Eph_Em0001g862a	GO:0005524
Eph_Em0001g862a	GO:0018108
Eph_Em0001g862a	EC:2.7.10
Eph_Em0001g865a	GO:0016020	BAA81711.3protein tyrosine kinase
Eph_Em0001g865a	GO:0004672
Eph_Em0001g865a	GO:0006468
Eph_Em0001g872a	GO:0005488	KFD61066.1hypothetical protein M514_26768
Eph_Em0001g950a	GO:0005488	CAP69654.1polyprotein
Eph_Em0001g950a	GO:0006807
Eph_Em0001g950a	GO:0043170
Eph_Em0001g950a	GO:0044238
Eph_Em0001g961a	GO:0016021	BAA81717.3protein tyrosine kinase
Eph_Em0001g961a	GO:0004714
Eph_Em0001g961a	GO:0005524
Eph_Em0001g961a	GO:0007169
Eph_Em0001g961a	GO:0018108
Eph_Em0001g961a	EC:2.7.10
Eph_Em0001g961a	EC:2.7.10.1
Eph_Em0001g961a	EC:2.7.11
Eph_Em0001g975a	GO:0003824	OLQ15661.1Serine/threonine-protein kinase tricorner
Eph_Em0001g975a	GO:0006807
Eph_Em0001g975a	GO:0043170
Eph_Em0001g975a	GO:0044237
Eph_Em0001g975a	GO:0044238
Eph_Em0001g1079a	GO:0008168	EDS33052.1 methyltransferase
Eph_Em0001g1079a	GO:0008152
Eph_Em0001g1080a	GO:0016020	ABD65419.1Rap1
Eph_Em0001g1080a	GO:0003924
Eph_Em0001g1080a	GO:0005525
Eph_Em0001g1080a	GO:0032486
Eph_Em0001g1080a	EC:3.6.1.15
Eph_Em0001g1084a	GO:0032259	AAI65602.1 Zgc:66176 protein
Eph_Em0001g1101a	GO:0016020	ABD65419.1Rap1
Eph_Em0001g1101a	GO:0003924
Eph_Em0001g1101a	GO:0005525
Eph_Em0001g1101a	GO:0032486
Eph_Em0001g1101a	EC:3.6.1.15
Eph_Em0001g1103a	GO:0016740	XP_003384964.1 aminomethyltransferase, mitochondrial-like
Eph_Em0001g1103a	GO:0008152
Eph_Em0001g1114a	GO:0016020	ABD65420.1K-ras2
Eph_Em0001g1114a	GO:0003924
Eph_Em0001g1114a	GO:0005525
Eph_Em0001g1114a	GO:0007165
Eph_Em0001g1114a	EC:3.6.1.15
Eph_Em0001g1115a	GO:0005681	XP_003384019.1 probable small nuclear ribonucleoprotein G
Eph_Em0001g1115a	GO:0003723
Eph_Em0001g1115a	GO:0000387
Eph_Em0001g1117a	GO:0016021	CAJ77472.1epidermal growth factor (EGF)-like precursor
Eph_Em0001g1122a	GO:0016020	XP_003384984.1PREDICTED: uncharacterized protein LOC100631735
Eph_Em0001g1123a	GO:0016020	BAA81724.2protein tyrosine kinase
Eph_Em0001g1123a	GO:0000166
Eph_Em0001g1123a	GO:0004713
Eph_Em0001g1123a	GO:0006468
Eph_Em0001g1123a	EC:2.7.10
Eph_Em0001g1128a	GO:0016021	CAJ77472.1epidermal growth factor (EGF)-like precursor
Eph_Em0001g1131a	GO:0016020	XP_003384984.1PREDICTED: uncharacterized protein LOC100631735
Eph_Em0001g1133a	GO:0016020	BAA81724.2protein tyrosine kinase
Eph_Em0001g1133a	GO:0000166
Eph_Em0001g1133a	GO:0004713
Eph_Em0001g1133a	GO:0006468
Eph_Em0001g1133a	EC:2.7.10
Eph_Em0001g1150a	GO:0016614	XP_003382987.1 glucose-6-phosphate 1-dehydrogenase-like
Eph_Em0001g1150a	GO:0005975
Eph_Em0001g1150a	GO:0055114
Eph_Em0001g1154a	GO:0003824	GBF91842.1glutamate decarboxylase
Eph_Em0001g1160a	GO:0005829	XP_001632077.1predicted protein
Eph_Em0001g1160a	GO:0017101
Eph_Em0001g1160a	GO:0004819
Eph_Em0001g1160a	GO:0005524
Eph_Em0001g1160a	GO:0006425
Eph_Em0001g1160a	EC:6.1.1.18
Eph_Em0001g1211a	GO:0004674	XP_003384128.1 calcium/calmodulin-dependent protein kinase type 1D-like
Eph_Em0001g1211a	GO:0005524
Eph_Em0001g1211a	GO:0006468
Eph_Em0001g1211a	EC:2.7.11
Eph_Em0001g1213a	GO:0072669	XP_003384129.1 tRNA-splicing ligase RtcB homolog
Eph_Em0001g1213a	GO:0003972
Eph_Em0001g1213a	GO:0005524
Eph_Em0001g1213a	GO:0046872
Eph_Em0001g1213a	GO:0006388
Eph_Em0001g1213a	EC:6.5.1.3
Eph_Em0001g1238a	GO:0016614	XP_003382987.1 glucose-6-phosphate 1-dehydrogenase-like
Eph_Em0001g1238a	GO:0005975
Eph_Em0001g1238a	GO:0055114
Eph_Em0001g1241a	GO:0003824	GBF91842.1glutamate decarboxylase
Eph_Em0001g1246a	GO:0005829	XP_001632077.1predicted protein
Eph_Em0001g1246a	GO:0017101
Eph_Em0001g1246a	GO:0004819
Eph_Em0001g1246a	GO:0005524
Eph_Em0001g1246a	GO:0006425
Eph_Em0001g1246a	EC:6.1.1.18
Eph_Em0001g1272a	GO:0000166	XP_003384128.1 calcium/calmodulin-dependent protein kinase type 1D-like
Eph_Em0001g1272a	GO:0004672
Eph_Em0001g1273a	GO:0072669	XP_003384129.1 tRNA-splicing ligase RtcB homolog
Eph_Em0001g1273a	GO:0003972
Eph_Em0001g1273a	GO:0005524
Eph_Em0001g1273a	GO:0046872
Eph_Em0001g1273a	GO:0006388
Eph_Em0001g1273a	EC:6.5.1.3
Eph_Em0001g1321a	GO:0005581	BAS50200.1short-chain collagen
Eph_Em0001g1323a	GO:0005581	CAA40203.2Non-fibrillar collagen EmC13
Eph_Em0001g1325a	GO:0005581	BAS50200.1short-chain collagen
Eph_Em0001g1326a	GO:0005576	P18503.1RecName: Full=Short-chain collagen C4
Eph_Em0001g1326a	GO:0005581
Eph_Em0001g1327a	GO:0005576	P18503.1RecName: Full=Short-chain collagen C4
Eph_Em0001g1327a	GO:0005581
Eph_Em0001g1328a	GO:0005576	P18503.1RecName: Full=Short-chain collagen C4
Eph_Em0001g1328a	GO:0005581
Eph_Em0001g1329a	GO:0005576	P18503.1RecName: Full=Short-chain collagen C4
Eph_Em0001g1329a	GO:0005581
Eph_Em0001g1330a	GO:0005576	P18503.1RecName: Full=Short-chain collagen C4
Eph_Em0001g1330a	GO:0005581
Eph_Em0001g1336a	GO:0016020	XP_019855099.1 ER degradation-enhancing alpha-mannosidase-like protein 1
Eph_Em0001g1336a	GO:0016798
Eph_Em0001g1339a	GO:0005581	BAS50200.1short-chain collagen
Eph_Em0001g1340a	GO:0005576	P18503.1RecName: Full=Short-chain collagen C4
Eph_Em0001g1340a	GO:0005581
Eph_Em0001g1342a	GO:0005581	BAS50200.1short-chain collagen
Eph_Em0001g1343a	GO:0005576	P18503.1RecName: Full=Short-chain collagen C4
Eph_Em0001g1343a	GO:0005581
Eph_Em0001g1344a	GO:0005871	XP_001638013.1predicted protein
Eph_Em0001g1344a	GO:0005874
Eph_Em0001g1344a	GO:0005524
Eph_Em0001g1344a	GO:0008017
Eph_Em0001g1344a	GO:0008569
Eph_Em0001g1344a	GO:0007018
Eph_Em0001g1344a	EC:3.6.1.3
Eph_Em0001g1344a	EC:5.6.1.4
Eph_Em0001g1344a	EC:3.6.1.15
Eph_Em0001g1387a	GO:0016787	XP_001638215.1predicted protein
Eph_Em0001g1387a	GO:0006629
Eph_Em0001g1414a	GO:0016020	XP_019864465.1PREDICTED: uncharacterized protein LOC109593810
Eph_Em0001g1437a	GO:0005525	ABD65457.1Arf10
Eph_Em0001g1461a	GO:0004364	XP_002593173.1hypothetical protein BRAFLDRAFT_72748
Eph_Em0001g1461a	GO:0006749
Eph_Em0001g1461a	EC:2.5.1.18
Eph_Em0001g1469a	GO:0004715	BAA81721.3protein tyrosine kinase
Eph_Em0001g1469a	GO:0005524
Eph_Em0001g1469a	GO:0018108
Eph_Em0001g1469a	EC:2.7.10
Eph_Em0001g1469a	EC:2.7.10.2
Eph_Em0001g1470a	GO:0000166	BAA81721.3protein tyrosine kinase
Eph_Em0001g1470a	GO:0004713
Eph_Em0001g1470a	GO:0006468
Eph_Em0001g1470a	EC:2.7.10
Eph_Em0001g1500a	GO:0005488	XP_001368795.1 TNF receptor-associated factor 4 isoform X2
Eph_Em0001g1568a	GO:0003824	XP_013387824.1methylglutaconyl-CoA hydratase, mitochondrial-like
Eph_Em0001g1571a	GO:0003824	XP_003383075.2 methylglutaconyl-CoA hydratase, mitochondrial-like
Eph_Em0001g1587a	GO:0016772	XP_013389960.1N-acetylgalactosamine kinase
Eph_Em0001g1587a	GO:0008152
Eph_Em0001g1613a	GO:0005763	XP_002109511.1hypothetical protein TRIADDRAFT_53618
Eph_Em0001g1613a	GO:0003729
Eph_Em0001g1613a	GO:0003735
Eph_Em0001g1613a	GO:0019843
Eph_Em0001g1613a	GO:0000028
Eph_Em0001g1613a	GO:0006412
Eph_Em0001g1620a	GO:0005763	XP_002109511.1hypothetical protein TRIADDRAFT_53618
Eph_Em0001g1620a	GO:0003729
Eph_Em0001g1620a	GO:0003735
Eph_Em0001g1620a	GO:0019843
Eph_Em0001g1620a	GO:0000028
Eph_Em0001g1620a	GO:0006412
Eph_Em0001g1627a	GO:0016020	XP_019855950.1 B-cell receptor-associated protein 31-like
Eph_Em0001g1636a	GO:0005488	KFD61066.1hypothetical protein M514_26768
Eph_Em0001g1697a	GO:0008233	XP_003384933.2 proteinase T-like
Eph_Em0001g1702a	GO:0008233	PIK42354.1putative deleted in malignant brain tumors 1 protein-like isoform X1
Eph_Em0001g1706a	GO:0000139	XP_011407281.1 protein SEC13 homolog
Eph_Em0001g1706a	GO:0030127
Eph_Em0001g1706a	GO:0005198
Eph_Em0001g1706a	GO:0015031
Eph_Em0001g1706a	GO:0090114
Eph_Em0001g1706a	GO:1904263
Eph_Em0001g1754a	GO:0016020	XP_003383053.1 ATP-binding cassette sub-family D member 2
Eph_Em0001g1754a	GO:0000166
Eph_Em0001g1754a	GO:0006631
Eph_Em0001g1766a	GO:0005681	XP_003383057.1 U6 snRNA-associated Sm-like protein LSm8
Eph_Em0001g1766a	GO:0005688
Eph_Em0001g1766a	GO:0046540
Eph_Em0001g1766a	GO:0003723
Eph_Em0001g1766a	GO:0000398
Eph_Em0001g1776a	GO:0016772	XP_003384130.1 N-acetylgalactosamine kinase-like
Eph_Em0001g1815a	GO:0000166	EHA97933.1DNA replication licensing factor MCM2
Eph_Em0001g1815a	GO:0004386
Eph_Em0001g1815a	GO:0006260
Eph_Em0001g1815a	EC:3.6.1.3
Eph_Em0001g1815a	EC:3.6.1.15
Eph_Em0001g1821a	GO:0004721	XP_003383058.2 tyrosine-protein phosphatase non-receptor type 12-like
Eph_Em0001g1821a	GO:0006470
Eph_Em0001g1821a	EC:3.1.3.16
Eph_Em0001g1883a	GO:0016772	XP_009056674.1hypothetical protein LOTGIDRAFT_206567
Eph_Em0001g1910a	GO:0005783	XP_011406378.2 dol-P-Man:Man(7)GlcNAc(2)-PP-Dol alpha-1,6-mannosyltransferase-like
Eph_Em0001g1910a	GO:0016020
Eph_Em0001g1910a	GO:0016757
Eph_Em0001g1910a	GO:0070085
Eph_Em0001g1928a	GO:0003676	CAP69654.1polyprotein
Eph_Em0001g1928a	GO:0004190
Eph_Em0001g1928a	GO:0008270
Eph_Em0001g1928a	GO:0006508
Eph_Em0001g1928a	GO:0015074
Eph_Em0001g1928a	EC:3.4.23
Eph_Em0001g1953a	GO:0004345	XP_003382987.1 glucose-6-phosphate 1-dehydrogenase-like
Eph_Em0001g1953a	GO:0050661
Eph_Em0001g1953a	GO:0006006
Eph_Em0001g1953a	GO:0006098
Eph_Em0001g1953a	EC:1.1.1.49
Eph_Em0001g1968a	GO:0005488	KZO98216.1kinase-like protein
Eph_Em0001g1968a	GO:0016301
Eph_Em0001g1968a	GO:0009987
Eph_Em0001g1975a	GO:0005737	BAR40316.1 beta-actin
Eph_Em0001g1975a	GO:0005856
Eph_Em0001g1975a	GO:0005524
Eph_Em0001g2091a	GO:0005488	ETW98513.1hypothetical protein ETSY2_42715
Eph_Em0001g2106a	GO:0016153	XP_002594942.1hypothetical protein BRAFLDRAFT_130501
Eph_Em0001g2106a	GO:0006548
Eph_Em0001g2106a	EC:4.2.1.49
Eph_Em0001g2111a	GO:0016153	XP_003383059.1 urocanate hydratase
Eph_Em0001g2111a	EC:4.2.1.49
Eph_Em0001g2116a	GO:0016020	XP_019851961.1 transmembrane protein 243-like
Eph_Em0001g2117a	GO:0005739	XP_019851953.1 succinate--CoA ligase [GDP-forming] subunit beta, mitochondrial-like isoform X2
Eph_Em0001g2117a	GO:0000287
Eph_Em0001g2117a	GO:0004775
Eph_Em0001g2117a	GO:0004776
Eph_Em0001g2117a	GO:0005524
Eph_Em0001g2117a	GO:0005525
Eph_Em0001g2117a	GO:0006099
Eph_Em0001g2117a	GO:0006104
Eph_Em0001g2117a	EC:6.2.1.5
Eph_Em0001g2117a	EC:6.2.1.4
Eph_Em0001g2162a	GO:0016787	XP_003384933.2 proteinase T-like
Eph_Em0001g2167a	GO:0016787	XP_003384933.2 proteinase T-like
Eph_Em0001g2202a	GO:0016301	XP_003386446.1 tyrosine-protein kinase CSK-like
Eph_Em0001g2209a	GO:0016787	XP_003384933.2 proteinase T-like
Eph_Em0001g2213a	GO:0016787	XP_003384933.2 proteinase T-like
Eph_Em0001g2214a	GO:0016787	XP_003384933.2 proteinase T-like
Eph_Em0001g2217a	GO:0016787	XP_003384933.2 proteinase T-like
Eph_Em0001g2221a	GO:0008233	XP_003384933.2 proteinase T-like
Eph_Em0001g2223a	GO:0009987	XP_002606557.1hypothetical protein BRAFLDRAFT_252309
Eph_Em0001g2249a	GO:0009987	XP_002606557.1hypothetical protein BRAFLDRAFT_252309
Eph_Em0001g2265a	GO:0003779	XP_003386482.1 alpha-actinin-1-like
Eph_Em0001g2265a	GO:0005509
Eph_Em0001g2270a	GO:0016020	XP_019850853.1 multidrug resistance protein 1-like
Eph_Em0001g2270a	GO:0000166
Eph_Em0001g2270a	GO:0006810
Eph_Em0001g2303a	GO:0005488	ETW98513.1hypothetical protein ETSY2_42715
Eph_Em0001g2323a	GO:0016020	XP_019850853.1 multidrug resistance protein 1-like
Eph_Em0001g2323a	GO:0000166
Eph_Em0001g2323a	GO:0006810
Eph_Em0001g2388a	GO:0051059	XP_002606566.1hypothetical protein BRAFLDRAFT_108193
Eph_Em0001g2388a	GO:0032088
Eph_Em0001g2388a	GO:0033209
Eph_Em0001g2388a	GO:0045892
Eph_Em0001g2417a	GO:0005739	XP_003383027.1 5-aminolevulinate synthase, erythroid-specific, mitochondrial-like
Eph_Em0001g2417a	GO:0016746
Eph_Em0001g2417a	GO:0006783
Eph_Em0001g2418a	GO:0005737	XP_001627474.1predicted protein
Eph_Em0001g2418a	GO:0004322
Eph_Em0001g2418a	GO:0008198
Eph_Em0001g2418a	GO:0008199
Eph_Em0001g2418a	GO:0042802
Eph_Em0001g2418a	GO:0006880
Eph_Em0001g2418a	EC:1.16.3.1
Eph_Em0001g2418a	EC:1.16.3
Eph_Em0001g2445a	GO:0005623	AQQ10871.1 ferritin
Eph_Em0001g2445a	GO:0004322
Eph_Em0001g2445a	GO:0008199
Eph_Em0001g2445a	GO:0006826
Eph_Em0001g2445a	GO:0006879
Eph_Em0001g2445a	GO:0055114
Eph_Em0001g2445a	EC:1.16.3.1
Eph_Em0001g2445a	EC:1.16.3
Eph_Em0001g2446a	GO:0005623	AQQ10871.1 ferritin
Eph_Em0001g2446a	GO:0004322
Eph_Em0001g2446a	GO:0008199
Eph_Em0001g2446a	GO:0006826
Eph_Em0001g2446a	GO:0006879
Eph_Em0001g2446a	GO:0055114
Eph_Em0001g2446a	EC:1.16.3.1
Eph_Em0001g2446a	EC:1.16.3
Eph_Em0001g2448a	GO:0005623	AQQ10871.1 ferritin
Eph_Em0001g2448a	GO:0004322
Eph_Em0001g2448a	GO:0008199
Eph_Em0001g2448a	GO:0006826
Eph_Em0001g2448a	GO:0006879
Eph_Em0001g2448a	GO:0055114
Eph_Em0001g2448a	EC:1.16.3.1
Eph_Em0001g2448a	EC:1.16.3
Eph_Em0001g2450a	GO:0005623	AQQ10871.1 ferritin
Eph_Em0001g2450a	GO:0004322
Eph_Em0001g2450a	GO:0008199
Eph_Em0001g2450a	GO:0006826
Eph_Em0001g2450a	GO:0006879
Eph_Em0001g2450a	GO:0055114
Eph_Em0001g2450a	EC:1.16.3.1
Eph_Em0001g2450a	EC:1.16.3
Eph_Em0001g2452a	GO:0005623	AQQ10871.1 ferritin
Eph_Em0001g2452a	GO:0004322
Eph_Em0001g2452a	GO:0008199
Eph_Em0001g2452a	GO:0006826
Eph_Em0001g2452a	GO:0006879
Eph_Em0001g2452a	GO:0055114
Eph_Em0001g2452a	EC:1.16.3.1
Eph_Em0001g2452a	EC:1.16.3
Eph_Em0001g2453a	GO:0005623	ANC47994.1ferritin, partial
Eph_Em0001g2453a	GO:0004322
Eph_Em0001g2453a	GO:0008199
Eph_Em0001g2453a	GO:0006826
Eph_Em0001g2453a	GO:0006879
Eph_Em0001g2453a	GO:0055114
Eph_Em0001g2453a	EC:1.16.3.1
Eph_Em0001g2453a	EC:1.16.3
Eph_Em0001g2455a	GO:0005623	ASF90534.1 ferritin
Eph_Em0001g2455a	GO:0004322
Eph_Em0001g2455a	GO:0008199
Eph_Em0001g2455a	GO:0006826
Eph_Em0001g2455a	GO:0006879
Eph_Em0001g2455a	GO:0055114
Eph_Em0001g2455a	EC:1.16.3.1
Eph_Em0001g2455a	EC:1.16.3
Eph_Em0001g2499a	GO:0003676	CAP69654.1polyprotein
Eph_Em0001g2499a	GO:0004190
Eph_Em0001g2499a	GO:0008270
Eph_Em0001g2499a	GO:0006508
Eph_Em0001g2499a	GO:0015074
Eph_Em0001g2499a	EC:3.4.23
Eph_Em0001g2522a	GO:0000786	XP_003382971.1 late histone H2B.L4-like
Eph_Em0001g2522a	GO:0005634
Eph_Em0001g2522a	GO:0003677
Eph_Em0001g2522a	GO:0046982
Eph_Em0001g2641a	GO:0022625	AAX48852.1L19
Eph_Em0001g2641a	GO:0003723
Eph_Em0001g2641a	GO:0003735
Eph_Em0001g2641a	GO:0006412
Eph_Em0001g2644a	GO:0000139	XP_003384949.1 coatomer subunit gamma-2-like
Eph_Em0001g2644a	GO:0030126
Eph_Em0001g2644a	GO:0005198
Eph_Em0001g2644a	GO:0006886
Eph_Em0001g2644a	GO:0016192
Eph_Em0001g2647a	GO:0012505	XP_011402585.1 dolichol-phosphate mannosyltransferase subunit 3-like
Eph_Em0001g2647a	GO:0016020
Eph_Em0001g2647a	GO:0043227
Eph_Em0001g2684a	GO:0005524	XP_019855728.1 phosphatidylinositol 4,5-bisphosphate 3-kinase catalytic subunit gamma isoform-like
Eph_Em0001g2684a	GO:0016301
Eph_Em0001g2684a	GO:0046854
Eph_Em0001g2684a	GO:0048015
Eph_Em0001g2704a	GO:0004672	XP_019849711.1 serine/threonine-protein kinase WNK1-like
Eph_Em0001g2714a	GO:0110165	OLQ00021.1Ubiquitin-60S ribosomal protein L40
Eph_Em0001g2720a	GO:0005634	XP_009027975.1hypothetical protein HELRODRAFT_193870
Eph_Em0001g2720a	GO:0022627
Eph_Em0001g2720a	GO:0031386
Eph_Em0001g2720a	GO:0031625
Eph_Em0001g2720a	GO:0016567
Eph_Em0001g2720a	GO:0019941
Eph_Em0001g2726a	GO:0005634	AAI27396.1Zgc:153686
Eph_Em0001g2726a	GO:0005737
Eph_Em0001g2726a	GO:0031386
Eph_Em0001g2726a	GO:0031625
Eph_Em0001g2726a	GO:0016567
Eph_Em0001g2726a	GO:0019941
Eph_Em0001g2761a	GO:0005488	KRY44151.1Retrovirus-related Pol polyprotein from transposon 17.6
Eph_Em0001g2783a	GO:0016020	XP_003388055.1 metabotropic glutamate receptor-like
Eph_Em0001g2866a	GO:0003924	XP_003383006.1 ras-related protein rab7-like
Eph_Em0001g2866a	GO:0005525
Eph_Em0001g2866a	EC:3.6.1.15
Eph_Em0001g2868a	GO:0003924	XP_003383006.1 ras-related protein rab7-like
Eph_Em0001g2868a	GO:0005525
Eph_Em0001g2868a	EC:3.6.1.15
Eph_Em0001g2871a	GO:0003924	XP_003383006.1 ras-related protein rab7-like
Eph_Em0001g2871a	GO:0005525
Eph_Em0001g2871a	EC:3.6.1.15
Eph_Em0001g2899a	GO:0004672	XP_003384011.1 mitogen-activated protein kinase 14-like
Eph_Em0001g2899a	GO:0016310
Eph_Em0001g2907a	GO:0004707	XP_003384011.1 mitogen-activated protein kinase 14-like
Eph_Em0001g2907a	GO:0005524
Eph_Em0001g2907a	GO:0000165
Eph_Em0001g2907a	EC:2.7.11
Eph_Em0001g2907a	EC:2.7.11.24
Eph_Em0001g2981a	GO:0005488	KFD61066.1hypothetical protein M514_26768
Eph_Em0001g3026a	GO:0000166	XP_003384011.1 mitogen-activated protein kinase 14-like
Eph_Em0001g3026a	GO:0004674
Eph_Em0001g3026a	GO:0006468
Eph_Em0001g3026a	EC:2.7.11
Eph_Em0001g3081a	GO:0003676	KRX33240.1Retrovirus-related Pol polyprotein from transposon 17.6
Eph_Em0001g3081a	GO:0004190
Eph_Em0001g3081a	GO:0008270
Eph_Em0001g3081a	GO:0006508
Eph_Em0001g3081a	EC:3.4.23
Eph_Em0001g3182a	GO:0005634	NP_001005824.1mitogen-activated protein kinase 14
Eph_Em0001g3182a	GO:0005737
Eph_Em0001g3182a	GO:0000166
Eph_Em0001g3182a	GO:0004707
Eph_Em0001g3182a	GO:0006468
Eph_Em0001g3182a	GO:0010468
Eph_Em0001g3182a	GO:0035556
Eph_Em0001g3182a	EC:2.7.11
Eph_Em0001g3182a	EC:2.7.11.24
Eph_Em0001g3191a	GO:0004707	CAC85497.1p38ge
Eph_Em0001g3191a	GO:0005524
Eph_Em0001g3191a	GO:0000165
Eph_Em0001g3191a	EC:2.7.11
Eph_Em0001g3191a	EC:2.7.11.24
Eph_Em0001g3216a	GO:0016301	CAE45014.1membrane-associated guanylate kinase-related MAGI
Eph_Em0001g3216a	GO:0016310
Eph_Em0001g3290a	GO:0005488	ETW98423.1hypothetical protein ETSY2_42830
Eph_Em0001g3306a	GO:0016301	CAE45014.1membrane-associated guanylate kinase-related MAGI
Eph_Em0001g3306a	GO:0016310
Eph_Em0001g3313a	GO:0016020	CAE54585.1(1,3)-beta-d-glucan binding protein
Eph_Em0001g3320a	GO:0016620	KJH41810.1glutamate-5-semialdehyde dehydrogenase
Eph_Em0001g3320a	GO:0008152
Eph_Em0001g3322a	GO:0003824	XP_015793725.1probable delta-1-pyrroline-5-carboxylate synthase
Eph_Em0001g3322a	GO:0044237
Eph_Em0001g3325a	GO:0000166	XP_003383089.1 delta-1-pyrroline-5-carboxylate synthase-like
Eph_Em0001g3325a	GO:0016301
Eph_Em0001g3325a	GO:0016620
Eph_Em0001g3325a	GO:0006561
Eph_Em0001g3348a	GO:0005840	XP_012648878.1ubiquitin C
Eph_Em0001g3348a	GO:0003735
Eph_Em0001g3348a	GO:0006412
Eph_Em0001g3356a	GO:0005488	KFD61066.1hypothetical protein M514_26768
Eph_Em0001g3377a	GO:0016020	XP_003384959.1 store-operated calcium entry regulator STIMATE-like isoform X2
Eph_Em0001g3380a	GO:0000166	XP_003383089.1 delta-1-pyrroline-5-carboxylate synthase-like
Eph_Em0001g3380a	GO:0016301
Eph_Em0001g3380a	GO:0016620
Eph_Em0001g3380a	GO:0006561
Eph_Em0001g3383a	GO:0000166	ANS11591.1delta-1-pyrroline-5-carboxylate synthase-like protein
Eph_Em0001g3383a	GO:0016301
Eph_Em0001g3383a	GO:0016620
Eph_Em0001g3383a	GO:0006561
Eph_Em0001g3389a	GO:0016020	CAE54585.1(1,3)-beta-d-glucan binding protein
Eph_Em0001g3429a	GO:0016757	XP_019856101.1 poly [ADP-ribose] polymerase 3-like
Eph_Em0001g3429a	GO:0006807
Eph_Em0001g3429a	GO:0044238
Eph_Em0001g3429a	GO:0044260
Eph_Em0001g3449a	GO:0045261	XP_003384958.1 ATP synthase subunit gamma, mitochondrial-like
Eph_Em0001g3449a	GO:0046933
Eph_Em0001g3449a	GO:0015986
Eph_Em0001g3459a	GO:0003676	KFD46539.1LOW QUALITY PROTEIN: hypothetical protein M513_12590, partial
Eph_Em0001g3459a	GO:0015074
Eph_Em0001g3474a	GO:0003676	KHJ41621.1zinc knuckle
Eph_Em0001g3474a	GO:0008270
Eph_Em0001g3524a	GO:0008270	XP_019861952.1PREDICTED: uncharacterized protein LOC109590481
Eph_Em0001g3583a	GO:0005488	KFD61066.1hypothetical protein M514_26768
Eph_Em0001g3612a	GO:0035251	XP_002400011.1conserved hypothetical protein
Eph_Em0001g3612a	GO:0035252
Eph_Em0001g3612a	GO:0006493
Eph_Em0001g3612a	GO:0045747
Eph_Em0001g3613a	GO:0016021	XP_003382976.1 phosphate carrier protein, mitochondrial-like
Eph_Em0001g3616a	GO:0005488	XP_003384005.2 PX domain-containing protein kinase-like protein
Eph_Em0001g3664a	GO:0005488	ETW98513.1hypothetical protein ETSY2_42715
Eph_Em0001g3689a	GO:0003824	OLQ15661.1Serine/threonine-protein kinase tricorner
Eph_Em0001g3689a	GO:0006807
Eph_Em0001g3689a	GO:0043170
Eph_Em0001g3689a	GO:0044237
Eph_Em0001g3689a	GO:0044238
Eph_Em0001g3703a	GO:0003676	CAP69654.1polyprotein
Eph_Em0001g3703a	GO:0004190
Eph_Em0001g3703a	GO:0008270
Eph_Em0001g3703a	GO:0006508
Eph_Em0001g3703a	GO:0015074
Eph_Em0001g3703a	EC:3.4.23
Eph_Em0001g3730a	GO:0008540	XP_019864481.1 26S proteasome non-ATPase regulatory subunit 2-like
Eph_Em0001g3730a	GO:0030234
Eph_Em0001g3730a	GO:0042176
Eph_Em0001g3730a	GO:0050790
Eph_Em0001g3793a	GO:0016787	XP_019849745.1 transmembrane protein 177-like
Eph_Em0001g3822a	GO:0009013	XP_011406152.1PREDICTED: uncharacterized protein LOC100637319
Eph_Em0001g3822a	GO:0008152
Eph_Em0001g3822a	EC:1.2.1.16
Eph_Em0002g6a	GO:0005840	Q93134.1RecName: Full=Guanine nucleotide-binding protein subunit beta-2-like 1; AltName: Full=Receptor of activated protein kinase C; Short=RACK
Eph_Em0002g29a	GO:0008270	XP_003383132.1 alcohol dehydrogenase class-3 chain L-like isoform X2
Eph_Em0002g29a	GO:0051903
Eph_Em0002g29a	GO:0006069
Eph_Em0002g29a	EC:1.1.1.284
Eph_Em0002g38a	GO:0000786	XP_011407383.1 histone H2A.v
Eph_Em0002g38a	GO:0005634
Eph_Em0002g38a	GO:0003677
Eph_Em0002g38a	GO:0046982
Eph_Em0002g43a	GO:0005623	XP_003382490.1 vesicle transport through interaction with t-SNAREs homolog 1A-like
Eph_Em0002g43a	GO:0016021
Eph_Em0002g43a	GO:0006886
Eph_Em0002g43a	GO:0016192
Eph_Em0002g45a	GO:0000166	XP_003382582.1 5'-AMP-activated protein kinase catalytic subunit alpha-2-like
Eph_Em0002g45a	GO:0004672
Eph_Em0002g45a	GO:0016310
Eph_Em0002g80a	GO:0004356	XP_011410210.1 glutamine synthetase 2 cytoplasmic-like
Eph_Em0002g80a	GO:0005524
Eph_Em0002g80a	GO:0006542
Eph_Em0002g80a	EC:6.3.1.2
Eph_Em0002g107a	GO:0005634	AAX48829.1PO-like
Eph_Em0002g107a	GO:0042254
Eph_Em0002g141a	GO:0006364	XP_001624341.1predicted protein
Eph_Em0002g170a	GO:0008138	XP_011410132.1 dual specificity protein phosphatase 6-like
Eph_Em0002g170a	GO:0016311
Eph_Em0002g170a	EC:3.1.3.16
Eph_Em0002g171a	GO:0008138	XP_011410132.1 dual specificity protein phosphatase 6-like
Eph_Em0002g171a	GO:0016311
Eph_Em0002g171a	EC:3.1.3.16
Eph_Em0002g200a	GO:0003755	EGD80887.1 cyclophilin
Eph_Em0002g200a	GO:0000413
Eph_Em0002g200a	GO:0006457
Eph_Em0002g200a	EC:5.2.1.8
Eph_Em0002g305a	GO:0003677	KPP67462.1DNA topoisomerase 2-alpha-like
Eph_Em0002g305a	GO:0003918
Eph_Em0002g305a	GO:0005524
Eph_Em0002g305a	GO:0006265
Eph_Em0002g305a	EC:3.6.1.3
Eph_Em0002g305a	EC:5.6.2.2
Eph_Em0002g305a	EC:3.6.1.15
Eph_Em0002g318a	GO:0005488	PIK35409.1hypothetical protein BSL78_27753, partial
Eph_Em0002g338a	GO:0046872	CAH04636.1tumour necrosis receptor-associated factor
Eph_Em0002g338a	GO:0050794
Eph_Em0002g362a	GO:0016740	XP_001622669.1predicted protein
Eph_Em0002g427a	GO:0005488	CAD57002.1retinoid X receptor
Eph_Em0002g516a	GO:0006508	PIK33147.1hypothetical protein BSL78_30040
Eph_Em0002g516a	GO:0044267
Eph_Em0002g648a	GO:0000439	XP_011406083.1 general transcription factor IIH subunit 5-like
Eph_Em0002g648a	GO:0006289
Eph_Em0002g648a	GO:0006355
Eph_Em0002g651a	GO:0004672	BAA82607.1sALK-7
Eph_Em0002g651a	GO:0005488
Eph_Em0002g651a	GO:0009987
Eph_Em0002g670a	GO:0009987	XP_011410589.2 1-phosphatidylinositol 3-phosphate 5-kinase-like
Eph_Em0002g676a	GO:0016020	XP_011404429.2 disrupted in renal carcinoma protein 2 homolog isoform X1
Eph_Em0002g686a	GO:0016020	XP_019854821.1 sodium/potassium/calcium exchanger 6, mitochondrial-like
Eph_Em0002g689a	GO:0016020	XP_019854821.1 sodium/potassium/calcium exchanger 6, mitochondrial-like
Eph_Em0002g692a	GO:0016020	XP_019854821.1 sodium/potassium/calcium exchanger 6, mitochondrial-like
Eph_Em0002g744a	GO:0016020	BAA82602.1sALK-2
Eph_Em0002g744a	GO:0000166
Eph_Em0002g744a	GO:0004674
Eph_Em0002g744a	GO:0016310
Eph_Em0002g744a	EC:2.7.11
Eph_Em0002g747a	GO:0005730	XP_001632958.1predicted protein
Eph_Em0002g747a	GO:0003723
Eph_Em0002g747a	GO:0009383
Eph_Em0002g747a	GO:0070475
Eph_Em0002g793a	GO:0016301	BAA82607.1sALK-7
Eph_Em0002g796a	GO:0000439	XP_011406083.1 general transcription factor IIH subunit 5-like
Eph_Em0002g796a	GO:0006289
Eph_Em0002g796a	GO:0006355
Eph_Em0002g826a	GO:0005737	XP_008120466.1 heat shock 70 kDa protein II
Eph_Em0002g826a	GO:0005488
Eph_Em0002g826a	GO:0006810
Eph_Em0002g826a	GO:0009987
Eph_Em0002g847a	GO:0003676	ETW98423.1hypothetical protein ETSY2_42830
Eph_Em0002g847a	GO:0008270
Eph_Em0002g849a	GO:0016020	ABD65420.1K-ras2
Eph_Em0002g849a	GO:0003924
Eph_Em0002g849a	GO:0005525
Eph_Em0002g849a	GO:0007165
Eph_Em0002g849a	EC:3.6.1.15
Eph_Em0002g850a	GO:0016020	ABD65420.1K-ras2
Eph_Em0002g850a	GO:0003924
Eph_Em0002g850a	GO:0005525
Eph_Em0002g850a	GO:0007165
Eph_Em0002g850a	EC:3.6.1.15
Eph_Em0002g887a	GO:0005737	XP_009861333.1act protein isoform X1
Eph_Em0002g887a	GO:0015629
Eph_Em0002g887a	GO:0005524
Eph_Em0002g911a	GO:0016831	PYQ64891.1phosphatidylserine decarboxylase
Eph_Em0002g925a	GO:0110165	XP_008330477.1galactosylgalactosylxylosylprotein 3-beta-glucuronosyltransferase 1-like
Eph_Em0002g931a	GO:0005488	ETW98423.1hypothetical protein ETSY2_42830
Eph_Em0002g976a	GO:0005634	ELU06184.1hypothetical protein CAPTEDRAFT_162674
Eph_Em0002g976a	GO:0000387
Eph_Em0002g1015a	GO:0004715	BAA81712.3protein tyrosine kinase
Eph_Em0002g1015a	GO:0005524
Eph_Em0002g1015a	GO:0018108
Eph_Em0002g1015a	EC:2.7.10
Eph_Em0002g1015a	EC:2.7.10.2
Eph_Em0002g1032a	GO:0003824	OLQ15661.1Serine/threonine-protein kinase tricorner
Eph_Em0002g1032a	GO:0006807
Eph_Em0002g1032a	GO:0043170
Eph_Em0002g1032a	GO:0044237
Eph_Em0002g1032a	GO:0044238
Eph_Em0002g1038a	GO:0005488	XP_011404865.1PREDICTED: uncharacterized protein LOC105313269
Eph_Em0002g1062a	GO:0005634	XP_001640349.1predicted protein
Eph_Em0002g1062a	GO:0005694
Eph_Em0002g1062a	GO:0003690
Eph_Em0002g1062a	GO:0031492
Eph_Em0002g1062a	GO:0016584
Eph_Em0002g1062a	GO:0030261
Eph_Em0002g1062a	GO:0031936
Eph_Em0002g1062a	GO:0045910
Eph_Em0002g1068a	GO:0005634	XP_001640349.1predicted protein
Eph_Em0002g1068a	GO:0005694
Eph_Em0002g1068a	GO:0003690
Eph_Em0002g1068a	GO:0031492
Eph_Em0002g1068a	GO:0016584
Eph_Em0002g1068a	GO:0030261
Eph_Em0002g1068a	GO:0031936
Eph_Em0002g1068a	GO:0045910
Eph_Em0002g1151a	GO:0005488	KRZ65654.1Transposon Ty3-I Gag-Pol polyprotein
Eph_Em0002g1151a	GO:0006807
Eph_Em0002g1151a	GO:0043170
Eph_Em0002g1151a	GO:0044238
Eph_Em0002g1169a	GO:0016740	XP_019854169.1 receptor-like kinase LIP2
Eph_Em0002g1177a	GO:0004707	XP_003384215.1 stress-activated protein kinase JNK-like
Eph_Em0002g1177a	GO:0005524
Eph_Em0002g1177a	GO:0000165
Eph_Em0002g1177a	EC:2.7.11
Eph_Em0002g1177a	EC:2.7.11.24
Eph_Em0002g1202a	GO:0016301	XP_013292833.1SH2 domain protein
Eph_Em0002g1215a	GO:0003824	OLQ15661.1Serine/threonine-protein kinase tricorner
Eph_Em0002g1215a	GO:0006807
Eph_Em0002g1215a	GO:0043170
Eph_Em0002g1215a	GO:0044237
Eph_Em0002g1215a	GO:0044238
Eph_Em0002g1388a	GO:0003824	OLQ15661.1Serine/threonine-protein kinase tricorner
Eph_Em0002g1388a	GO:0006807
Eph_Em0002g1388a	GO:0043170
Eph_Em0002g1388a	GO:0044237
Eph_Em0002g1388a	GO:0044238
Eph_Em0002g1422a	GO:0005488	PIK39696.1putative SCAN domain-containing protein 3-like
Eph_Em0002g1422a	GO:0006807
Eph_Em0002g1422a	GO:0043170
Eph_Em0002g1422a	GO:0044238
Eph_Em0002g1432a	GO:0016020	XP_019849130.1PREDICTED: uncharacterized protein LOC105316852
Eph_Em0002g1432a	GO:0004888
Eph_Em0002g1432a	GO:0007165
Eph_Em0002g1449a	GO:0016740	XP_019854169.1 receptor-like kinase LIP2
Eph_Em0002g1458a	GO:0016740	XP_019854169.1 receptor-like kinase LIP2
Eph_Em0002g1470a	GO:0016740	XP_019854169.1 receptor-like kinase LIP2
Eph_Em0002g1605a	GO:0004721	XP_003382488.1 serine/threonine-protein phosphatase 2B catalytic subunit alpha isoform-like
Eph_Em0002g1605a	GO:0006470
Eph_Em0002g1605a	EC:3.1.3.16
Eph_Em0002g1631a	GO:0016740	XP_003385101.2 muscle, skeletal receptor tyrosine protein kinase-like
Eph_Em0002g1840a	GO:0016740	XP_003389771.1 palmitoyltransferase ZDHHC6-like
Eph_Em0002g1885a	GO:0005694	XP_003389250.1 core histone macro-H2A.1-like
Eph_Em0002g1885a	GO:0005488
Eph_Em0002g1889a	GO:0003755	XP_002179271.1predicted protein
Eph_Em0002g1889a	GO:0000413
Eph_Em0002g1889a	GO:0006457
Eph_Em0002g1889a	EC:5.2.1.8
Eph_Em0002g1891a	GO:0016787	XP_003388559.2 metallophosphoesterase domain-containing protein 1-like
Eph_Em0003g36a	GO:0000166	XP_003388637.1 DNA polymerase delta catalytic subunit-like
Eph_Em0003g36a	GO:0003677
Eph_Em0003g36a	GO:0003887
Eph_Em0003g36a	GO:0006260
Eph_Em0003g36a	GO:0071897
Eph_Em0003g36a	EC:2.7.7.7
Eph_Em0003g37a	GO:0005488	OWF35376.1DNA polymerase delta catalytic subunit
Eph_Em0003g46a	GO:0005525	XP_003385633.1 ADP-ribosylation factor-like protein 1
Eph_Em0003g47a	GO:0008233	AEI58895.1cathepsin D
Eph_Em0003g48a	GO:0008233	AEI58895.1cathepsin D
Eph_Em0003g49a	GO:0016787	XP_003385244.1 cathepsin D-like
Eph_Em0003g188a	GO:0005524	XP_003388767.1 NEDD8-conjugating enzyme Ubc12-like
Eph_Em0003g188a	GO:0016740
Eph_Em0003g232a	GO:0003676	PIK39696.1putative SCAN domain-containing protein 3-like
Eph_Em0003g232a	GO:0008234
Eph_Em0003g232a	GO:0046872
Eph_Em0003g232a	GO:0006508
Eph_Em0003g232a	GO:0015074
Eph_Em0003g268a	GO:0016787	XP_018673457.15-oxoprolinase isoform X1
Eph_Em0003g275a	GO:0005488	XP_011404865.1PREDICTED: uncharacterized protein LOC105313269
Eph_Em0003g290a	GO:0008237	XP_002603302.1hypothetical protein BRAFLDRAFT_277275
Eph_Em0003g290a	GO:0006508
Eph_Em0003g290a	GO:0044237
Eph_Em0003g293a	GO:0016747	XP_011405756.2 elongation of very long chain fatty acids protein 4-like isoform X2
Eph_Em0003g293a	GO:0006629
Eph_Em0003g294a	GO:0005654	NP_038536.2ETS domain-containing protein Elk-3 isoform Elk3
Eph_Em0003g294a	GO:0005739
Eph_Em0003g294a	GO:0000978
Eph_Em0003g294a	GO:0001227
Eph_Em0003g294a	GO:0001228
Eph_Em0003g294a	GO:0032422
Eph_Em0003g294a	GO:0000122
Eph_Em0003g294a	GO:0001525
Eph_Em0003g294a	GO:0030154
Eph_Em0003g294a	GO:0042060
Eph_Em0003g294a	GO:0045944
Eph_Em0003g298a	GO:0016747	XP_011405756.2 elongation of very long chain fatty acids protein 4-like isoform X2
Eph_Em0003g317a	GO:0005730	XP_001641322.1predicted protein
Eph_Em0003g317a	GO:1990883
Eph_Em0003g317a	GO:1904812
Eph_Em0003g317a	EC:2.3.1.5
Eph_Em0003g322a	GO:0003924	BAA81703.1G protein a subunit 7
Eph_Em0003g322a	GO:0005525
Eph_Em0003g322a	GO:0031683
Eph_Em0003g322a	GO:0046872
Eph_Em0003g322a	GO:0007188
Eph_Em0003g322a	EC:3.6.1.15
Eph_Em0003g328a	GO:0004674	XP_003384932.1 serine/threonine-protein kinase 38-like
Eph_Em0003g328a	GO:0005524
Eph_Em0003g328a	GO:0006468
Eph_Em0003g328a	EC:2.7.11
Eph_Em0003g332a	GO:0008233	XP_003384933.2 proteinase T-like
Eph_Em0003g431a	GO:0009987	XP_011404735.1 phosphatidylinositol 4-phosphate 3-kinase C2 domain-containing subunit beta-like
Eph_Em0003g459a	GO:0016020	XP_003384945.3 fatty acyl-CoA reductase 1-like
Eph_Em0003g459a	GO:0016620
Eph_Em0003g459a	GO:0008152
Eph_Em0003g484a	GO:0005739	AKV71238.1mitochondrial complex succinate-ubiquinone oxidoreductase subunit 5
Eph_Em0003g484a	GO:0044237
Eph_Em0003g540a	GO:0016740	XP_003387518.1 palmitoyltransferase ZDHHC17-like
Eph_Em0003g566a	GO:0016787	PIK42354.1putative deleted in malignant brain tumors 1 protein-like isoform X1
Eph_Em0003g604a	GO:0005488	XP_019861849.1PREDICTED: uncharacterized protein LOC109590368
Eph_Em0003g681a	GO:0005634	XP_019855712.1 X-ray repair cross-complementing protein 6-like
Eph_Em0003g681a	GO:0003677
Eph_Em0003g681a	GO:0006259
Eph_Em0003g681a	GO:0051276
Eph_Em0003g682a	GO:0016020	BAA82604.1sALK-4
Eph_Em0003g682a	GO:0000166
Eph_Em0003g682a	GO:0004674
Eph_Em0003g682a	GO:0043167
Eph_Em0003g682a	GO:0016310
Eph_Em0003g682a	EC:2.7.11
Eph_Em0003g685a	GO:0005488	XP_019852322.1 sodium/potassium-transporting ATPase subunit alpha-1-like isoform X2
Eph_Em0003g685a	GO:0006811
Eph_Em0003g691a	GO:0016020	XP_019852322.1 sodium/potassium-transporting ATPase subunit alpha-1-like isoform X2
Eph_Em0003g691a	GO:0000166
Eph_Em0003g691a	GO:0043167
Eph_Em0003g691a	GO:0006813
Eph_Em0003g705a	GO:0016301	BAA82604.1sALK-4
Eph_Em0003g706a	GO:0004672	BAA82604.1sALK-4
Eph_Em0003g706a	GO:0005488
Eph_Em0003g706a	GO:0009987
Eph_Em0003g710a	GO:0016020	XP_003388773.1 kynurenine 3-monooxygenase-like
Eph_Em0003g710a	GO:0004497
Eph_Em0003g710a	GO:0050660
Eph_Em0003g710a	GO:0006568
Eph_Em0003g710a	GO:0009435
Eph_Em0003g713a	GO:0005488	XP_003388772.1 DNA-binding protein SMUBP-2-like
Eph_Em0003g714a	GO:0016301	BAA82604.1sALK-4
Eph_Em0003g717a	GO:0016020	XP_003388773.1 kynurenine 3-monooxygenase-like
Eph_Em0003g717a	GO:0004497
Eph_Em0003g717a	GO:0050660
Eph_Em0003g717a	GO:0006568
Eph_Em0003g717a	GO:0009435
Eph_Em0003g718a	GO:0043167	XP_003388772.1 DNA-binding protein SMUBP-2-like
Eph_Em0003g718a	GO:0097159
Eph_Em0003g718a	GO:1901363
Eph_Em0003g720a	GO:0005488	XP_003388772.1 DNA-binding protein SMUBP-2-like
Eph_Em0003g743a	GO:0006259	ETW92315.1hypothetical protein ETSY2_53780, partial
Eph_Em0003g753a	GO:0005737	XP_003388769.1 eukaryotic translation initiation factor 3 subunit M-like
Eph_Em0003g753a	GO:0032991
Eph_Em0003g753a	GO:0006412
Eph_Em0003g789a	GO:0005488	KFD61066.1hypothetical protein M514_26768
Eph_Em0003g791a	GO:0005737	AFK10940.1eukaryotic translation initiation factor 3 subunit M
Eph_Em0003g791a	GO:0032991
Eph_Em0003g791a	GO:0006412
Eph_Em0003g792a	GO:0005737	XP_003388769.1 eukaryotic translation initiation factor 3 subunit M-like
Eph_Em0003g792a	GO:0032991
Eph_Em0003g792a	GO:0006412
Eph_Em0003g840a	GO:0005488	XP_011404865.1PREDICTED: uncharacterized protein LOC105313269
Eph_Em0003g844a	GO:0000166	PFX32686.1Carboxy-terminal kinesin 2
Eph_Em0003g844a	GO:0003774
Eph_Em0003g844a	EC:3.6.1.15
Eph_Em0003g847a	GO:0000166	PVD33761.1hypothetical protein C0Q70_05021
Eph_Em0003g847a	GO:0003774
Eph_Em0003g847a	EC:3.6.1.15
Eph_Em0003g853a	GO:0005488	KFD61066.1hypothetical protein M514_26768
Eph_Em0003g860a	GO:0044267	XP_019850742.1 ubiquitin carboxyl-terminal hydrolase CYLD-like
Eph_Em0003g862a	GO:0016301	BAA81717.3protein tyrosine kinase
Eph_Em0003g862a	GO:0009987
Eph_Em0003g874a	GO:0016301	BAA81711.3protein tyrosine kinase
Eph_Em0003g874a	GO:0016310
Eph_Em0003g882a	GO:0016301	BAA81717.3protein tyrosine kinase
Eph_Em0003g882a	GO:0009987
Eph_Em0003g937a	GO:0005488	BAB83836.1LReO_3
Eph_Em0003g937a	GO:0006807
Eph_Em0003g937a	GO:0043170
Eph_Em0003g937a	GO:0044238
Eph_Em0003g1001a	GO:0050789	XP_019860737.1 TNF receptor-associated factor 3-like isoform X1
Eph_Em0003g1010a	GO:0009057	XP_013239321.1hypothetical protein DI09_129p80, partial
Eph_Em0003g1010a	GO:0044248
Eph_Em0003g1020a	GO:0005622	XP_005342597.1heat shock 70 kDa protein 6
Eph_Em0003g1020a	GO:0110165
Eph_Em0003g1020a	GO:0005515
Eph_Em0003g1037a	GO:0005488	PIK39696.1putative SCAN domain-containing protein 3-like
Eph_Em0003g1037a	GO:0006807
Eph_Em0003g1037a	GO:0043170
Eph_Em0003g1037a	GO:0044238
Eph_Em0003g1079a	GO:0004672	BAA81717.3protein tyrosine kinase
Eph_Em0003g1079a	GO:0016310
Eph_Em0003g1109a	GO:0016020	BAA81711.3protein tyrosine kinase
Eph_Em0003g1109a	GO:0004672
Eph_Em0003g1109a	GO:0006468
Eph_Em0003g1144a	GO:0016020	BAA81717.3protein tyrosine kinase
Eph_Em0003g1144a	GO:0004713
Eph_Em0003g1144a	GO:0006468
Eph_Em0003g1144a	EC:2.7.10
Eph_Em0003g1170a	GO:0016020	BAA81717.3protein tyrosine kinase
Eph_Em0003g1170a	GO:0004713
Eph_Em0003g1170a	GO:0006468
Eph_Em0003g1170a	EC:2.7.10
Eph_Em0003g1172a	GO:0016301	BAA81711.3protein tyrosine kinase
Eph_Em0003g1172a	GO:0016310
Eph_Em0003g1278a	GO:0005737	BAR40316.1 beta-actin
Eph_Em0003g1278a	GO:0005856
Eph_Em0003g1278a	GO:0005524
Eph_Em0003g1292a	GO:0052654	XP_003387852.1 branched-chain-amino-acid aminotransferase, cytosolic-like
Eph_Em0003g1292a	GO:0052655
Eph_Em0003g1292a	GO:0052656
Eph_Em0003g1292a	GO:0009082
Eph_Em0003g1292a	EC:2.6.1.42
Eph_Em0003g1297a	GO:0005488	XP_003387534.1 kinesin-like protein KIF18A
Eph_Em0003g1347a	GO:0000166	XP_019853937.1 serine/threonine-protein kinase Chk1-like
Eph_Em0003g1347a	GO:0004672
Eph_Em0003g1351a	GO:0004674	XP_019853937.1 serine/threonine-protein kinase Chk1-like
Eph_Em0003g1351a	GO:0005524
Eph_Em0003g1351a	GO:0006468
Eph_Em0003g1351a	EC:2.7.11
Eph_Em0003g1353a	GO:0000166	XP_019853937.1 serine/threonine-protein kinase Chk1-like
Eph_Em0003g1353a	GO:0004672
Eph_Em0003g1367a	GO:0030619	XP_003389900.1 U1 small nuclear ribonucleoprotein 70 kDa-like
Eph_Em0003g1387a	GO:0003824	OLQ15661.1Serine/threonine-protein kinase tricorner
Eph_Em0003g1387a	GO:0006807
Eph_Em0003g1387a	GO:0043170
Eph_Em0003g1387a	GO:0044237
Eph_Em0003g1387a	GO:0044238
Eph_Em0003g1400a	GO:0000166	XP_780215.3 unconventional myosin-Id isoform X2
Eph_Em0003g1402a	GO:0016020	XP_011404099.1 retinol dehydrogenase 12-like
Eph_Em0003g1424a	GO:0005622	XP_003787508.1cytosolic carboxypeptidase-like protein 5 isoform X1
Eph_Em0003g1424a	GO:0110165
Eph_Em0003g1431a	GO:0003676	KRY42610.1Transposon Ty3-G Gag-Pol polyprotein
Eph_Em0003g1431a	GO:0015074
Eph_Em0003g1436a	GO:0008234	CAQ54047.1 silicatein alpha 3
Eph_Em0003g1436a	GO:0006508
Eph_Em0003g1437a	GO:0008234	BAG74347.1silicatein-G2
Eph_Em0003g1437a	GO:0006508
Eph_Em0003g1443a	GO:0004084	XP_003387852.1 branched-chain-amino-acid aminotransferase, cytosolic-like
Eph_Em0003g1443a	GO:0008652
Eph_Em0003g1443a	GO:0009081
Eph_Em0003g1443a	EC:2.6.1.42
Eph_Em0003g1451a	GO:0004084	XP_003387852.1 branched-chain-amino-acid aminotransferase, cytosolic-like
Eph_Em0003g1451a	GO:0006520
Eph_Em0003g1451a	EC:2.6.1.42
Eph_Em0003g1460a	GO:0008234	CAI43319.1silicatein alpha
Eph_Em0003g1460a	GO:0006508
Eph_Em0003g1498a	GO:0003824	XP_003389309.1 uridine phosphorylase 2-like
Eph_Em0003g1498a	GO:0055086
Eph_Em0003g1558a	GO:0005634	XP_019850617.1 E3 ubiquitin-protein ligase Siah1-like
Eph_Em0003g1558a	GO:0008270
Eph_Em0003g1558a	GO:0006511
Eph_Em0003g1558a	GO:0007275
Eph_Em0003g1558a	GO:0016567
Eph_Em0003g1559a	GO:0005548	XP_003382790.1 cytoplasmic phosphatidylinositol transfer protein 1-like
Eph_Em0003g1559a	GO:0015914
Eph_Em0003g1560a	GO:0000049	XP_003385671.1 isoleucine--tRNA ligase, cytoplasmic
Eph_Em0003g1560a	GO:0002161
Eph_Em0003g1560a	GO:0004822
Eph_Em0003g1560a	GO:0005524
Eph_Em0003g1560a	GO:0006428
Eph_Em0003g1560a	GO:0106074
Eph_Em0003g1560a	EC:6.1.1.5
Eph_Em0003g1560a	EC:3.1.1.1
Eph_Em0003g1561a	GO:0003824	XP_003385671.1 isoleucine--tRNA ligase, cytoplasmic
Eph_Em0003g1561a	GO:0034641
Eph_Em0003g1561a	GO:0043170
Eph_Em0003g1561a	GO:0044238
Eph_Em0003g1565a	GO:0016874	XP_003385671.1 isoleucine--tRNA ligase, cytoplasmic
Eph_Em0003g1565a	GO:0097159
Eph_Em0003g1565a	GO:0140101
Eph_Em0003g1565a	GO:1901363
Eph_Em0003g1565a	GO:0006399
Eph_Em0003g1565a	GO:0006412
Eph_Em0003g1566a	GO:0110165	XP_002593701.1hypothetical protein BRAFLDRAFT_117253
Eph_Em0003g1578a	GO:0005634	XP_001640528.1predicted protein
Eph_Em0003g1578a	GO:0005694
Eph_Em0003g1578a	GO:0006281
Eph_Em0003g1593a	GO:0005488	KFD61066.1hypothetical protein M514_26768
Eph_Em0003g1633a	GO:0004672	BAA81722.3protein tyrosine kinase
Eph_Em0003g1633a	GO:0006468
Eph_Em0003g1636a	GO:0005739	XP_011405364.1 mitochondrial fission 1 protein-like
Eph_Em0003g1636a	GO:0016020
Eph_Em0003g1638a	GO:0004672	BAA81722.3protein tyrosine kinase
Eph_Em0003g1638a	GO:0006468
Eph_Em0003g1659a	GO:0016020	XP_011403870.2 usherin-like
Eph_Em0003g1680a	GO:0016301	BAA81722.3protein tyrosine kinase
Eph_Em0003g1680a	GO:0016310
Eph_Em0003g1682a	GO:0016301	BAA81722.3protein tyrosine kinase
Eph_Em0003g1682a	GO:0016310
Eph_Em0003g1794a	GO:0016020	XP_011405103.1 putative transmembrane protein DDB_G0267530
Eph_Em0004g1a	GO:0006810	XP_003383211.1 vacuolar-sorting protein SNF8-like
Eph_Em0004g2a	GO:0003779	ABL85458.1actin related protein 2/3 complex subunit 2
Eph_Em0004g2a	GO:0005737
Eph_Em0004g2a	GO:0034314
Eph_Em0004g2a	GO:0005885
Eph_Em0004g10a	GO:0003779	ABL85458.1actin related protein 2/3 complex subunit 2
Eph_Em0004g10a	GO:0005737
Eph_Em0004g10a	GO:0034314
Eph_Em0004g10a	GO:0005885
Eph_Em0004g11a	GO:0000814	XP_003383211.1 vacuolar-sorting protein SNF8-like
Eph_Em0004g11a	GO:0015031
Eph_Em0004g11a	GO:0071985
Eph_Em0004g22a	GO:0044260	XP_011407052.1 replication protein A 14 kDa subunit B-like
Eph_Em0004g29a	GO:0005840	AAX48860.1L27
Eph_Em0004g29a	GO:0003735
Eph_Em0004g29a	GO:0006412
Eph_Em0004g30a	GO:0003924	ABD65437.1Rab18
Eph_Em0004g30a	GO:0005525
Eph_Em0004g30a	EC:3.6.1.15
Eph_Em0004g42a	GO:0004672	XP_003383221.1 death-associated protein kinase related-like
Eph_Em0004g42a	GO:0005524
Eph_Em0004g42a	GO:0006468
Eph_Em0004g45a	GO:0005525	XP_003964833.1 ADP-ribosylation factor 1-like
Eph_Em0004g46a	GO:0005525	ABD65453.1Arf1
Eph_Em0004g58a	GO:0005634	XP_019857540.1 cleavage stimulation factor subunit 3
Eph_Em0004g58a	GO:0006397
Eph_Em0004g63a	GO:0042254	XP_011407260.1 ribosome biogenesis protein wdr12-like
Eph_Em0004g65a	GO:0030117	XP_003386132.1 ATP-citrate synthase-like
Eph_Em0004g65a	GO:0003878
Eph_Em0004g65a	GO:0005524
Eph_Em0004g65a	GO:0046872
Eph_Em0004g65a	GO:0048037
Eph_Em0004g65a	GO:0006085
Eph_Em0004g65a	GO:0006101
Eph_Em0004g65a	GO:0006629
Eph_Em0004g65a	GO:0006886
Eph_Em0004g65a	GO:0016192
Eph_Em0004g65a	EC:2.3.3.8
Eph_Em0004g71a	GO:0004674	XP_011407715.1 cyclin-dependent-like kinase 5
Eph_Em0004g71a	GO:0005524
Eph_Em0004g71a	GO:0006468
Eph_Em0004g71a	EC:2.7.11
Eph_Em0004g76a	GO:0110165	XP_003384136.1 P2X purinoceptor 4-like
Eph_Em0004g77a	GO:0110165	XP_003384136.1 P2X purinoceptor 4-like
Eph_Em0004g90a	GO:0005840	AAX48872.1L37a
Eph_Em0004g90a	GO:0003735
Eph_Em0004g90a	GO:0006412
Eph_Em0004g91a	GO:0015630	KPP59347.1tubulin gamma-1 chain-like
Eph_Em0004g91a	GO:0000166
Eph_Em0004g91a	GO:0000226
Eph_Em0004g91a	GO:0097435
Eph_Em0004g92a	GO:0005623	XP_003382701.2 EH domain-containing protein 1-like
Eph_Em0004g92a	GO:0005509
Eph_Em0004g92a	GO:0005525
Eph_Em0004g92a	GO:0032456
Eph_Em0004g96a	GO:0016021	XP_003387955.1 tricarboxylate transport protein, mitochondrial-like
Eph_Em0004g98a	GO:0004494	XP_003383503.1 methylmalonyl-CoA mutase, mitochondrial-like
Eph_Em0004g98a	GO:0031419
Eph_Em0004g98a	GO:0046872
Eph_Em0004g98a	EC:5.4.99.2
Eph_Em0004g99a	GO:0005623	XP_003382701.2 EH domain-containing protein 1-like
Eph_Em0004g99a	GO:0005509
Eph_Em0004g99a	GO:0005525
Eph_Em0004g99a	GO:0032456
Eph_Em0004g101a	GO:0005840	AAX48872.1L37a
Eph_Em0004g101a	GO:0003735
Eph_Em0004g101a	GO:0006412
Eph_Em0004g102a	GO:0004494	XP_003383503.1 methylmalonyl-CoA mutase, mitochondrial-like
Eph_Em0004g102a	GO:0031419
Eph_Em0004g102a	GO:0046872
Eph_Em0004g102a	EC:5.4.99.2
Eph_Em0004g106a	GO:0004494	XP_003383503.1 methylmalonyl-CoA mutase, mitochondrial-like
Eph_Em0004g106a	GO:0031419
Eph_Em0004g106a	GO:0046872
Eph_Em0004g106a	EC:5.4.99.2
Eph_Em0004g109a	GO:0007155	XP_001641468.1predicted protein
Eph_Em0004g120a	GO:0007155	XP_001641468.1predicted protein
Eph_Em0004g127a	GO:0005488	CAP69654.1polyprotein
Eph_Em0004g127a	GO:0006807
Eph_Em0004g127a	GO:0043170
Eph_Em0004g127a	GO:0044238
Eph_Em0004g138a	GO:0005654	XP_003386133.1 transcription initiation factor TFIID subunit 6-like
Eph_Em0004g138a	GO:1990234
Eph_Em0004g141a	GO:0005488	XP_019857517.1 unconventional myosin-X
Eph_Em0004g143a	GO:0003729	XP_019857610.1 insulin-like growth factor 2 mRNA-binding protein 3-B
Eph_Em0004g145a	GO:0000166	XP_003383194.3 testis-specific serine/threonine-protein kinase 3-like
Eph_Em0004g145a	GO:0004672
Eph_Em0004g146a	GO:0000166	XP_003386157.1 testis-specific serine/threonine-protein kinase 3-like
Eph_Em0004g146a	GO:0004672
Eph_Em0004g148a	GO:0004180	AMA01981.1carboxypeptidase CPVL
Eph_Em0004g153a	GO:0004672	XP_019857619.1 serine/threonine-protein kinase OSR1-like
Eph_Em0004g181a	GO:0003676	XP_019857665.1 ATP-dependent RNA helicase DHX8-like
Eph_Em0004g181a	GO:0004386
Eph_Em0004g181a	GO:0005524
Eph_Em0004g181a	EC:3.6.1.3
Eph_Em0004g181a	EC:3.6.1.15
Eph_Em0004g182a	GO:0003676	XP_019857665.1 ATP-dependent RNA helicase DHX8-like
Eph_Em0004g182a	GO:0004386
Eph_Em0004g182a	GO:0005524
Eph_Em0004g182a	EC:3.6.1.3
Eph_Em0004g182a	EC:3.6.1.15
Eph_Em0004g184a	GO:0003676	XP_019857665.1 ATP-dependent RNA helicase DHX8-like
Eph_Em0004g184a	GO:0004386
Eph_Em0004g184a	GO:0005524
Eph_Em0004g184a	EC:3.6.1.3
Eph_Em0004g184a	EC:3.6.1.15
Eph_Em0004g204a	GO:0004108	PVD30485.1hypothetical protein C0Q70_09751
Eph_Em0004g204a	GO:0006099
Eph_Em0004g204a	GO:0006101
Eph_Em0004g204a	EC:2.3.3.1
Eph_Em0004g205a	GO:0005524	XP_003386089.2 10 kDa heat shock protein, mitochondrial-like
Eph_Em0004g205a	GO:0006457
Eph_Em0004g206a	GO:0005737	XP_003386088.1 60 kDa heat shock protein, mitochondrial-like
Eph_Em0004g206a	GO:0005524
Eph_Em0004g206a	GO:0042026
Eph_Em0004g218a	GO:0016874	XP_019856983.1 DNA ligase 4-like
Eph_Em0004g218a	GO:0097159
Eph_Em0004g218a	GO:1901363
Eph_Em0004g218a	GO:0006259
Eph_Em0004g218a	GO:0006974
Eph_Em0004g308a	GO:0005737	XP_003386096.2 glycine--tRNA ligase-like
Eph_Em0004g308a	GO:0004820
Eph_Em0004g308a	GO:0005524
Eph_Em0004g308a	GO:0006426
Eph_Em0004g308a	EC:6.1.1.14
Eph_Em0004g317a	GO:0005783	XP_011403520.2 sterol O-acyltransferase 1-like
Eph_Em0004g317a	GO:0005789
Eph_Em0004g317a	GO:0016021
Eph_Em0004g317a	GO:0008374
Eph_Em0004g329a	GO:0005783	XP_011403520.2 sterol O-acyltransferase 1-like
Eph_Em0004g329a	GO:0005789
Eph_Em0004g329a	GO:0016021
Eph_Em0004g329a	GO:0008374
Eph_Em0004g331a	GO:0006807	KFM56688.1Retrovirus-related Pol polyprotein from transposon 412
Eph_Em0004g331a	GO:0043170
Eph_Em0004g331a	GO:0044238
Eph_Em0004g337a	GO:0005783	XP_011403520.2 sterol O-acyltransferase 1-like
Eph_Em0004g337a	GO:0005789
Eph_Em0004g337a	GO:0016021
Eph_Em0004g337a	GO:0008374
Eph_Em0004g339a	GO:0012505	XP_011403520.2 sterol O-acyltransferase 1-like
Eph_Em0004g339a	GO:0016020
Eph_Em0004g339a	GO:0043227
Eph_Em0004g339a	GO:0016746
Eph_Em0004g340a	GO:0016616	XP_003730140.1 D-3-phosphoglycerate dehydrogenase
Eph_Em0004g340a	GO:0008152
Eph_Em0004g349a	GO:0071013	XP_001635665.1predicted protein
Eph_Em0004g349a	GO:0003723
Eph_Em0004g349a	GO:0004386
Eph_Em0004g349a	GO:0005524
Eph_Em0004g349a	GO:0000398
Eph_Em0004g349a	EC:3.6.1.3
Eph_Em0004g349a	EC:3.6.1.15
Eph_Em0004g354a	GO:0016787	XP_003386098.1 2-amino-3-carboxymuconate-6-semialdehyde decarboxylase-like
Eph_Em0004g354a	GO:0016831
Eph_Em0004g355a	GO:0016020	ABD65421.1RalA
Eph_Em0004g355a	GO:0003924
Eph_Em0004g355a	GO:0005525
Eph_Em0004g355a	GO:0007165
Eph_Em0004g355a	EC:3.6.1.15
Eph_Em0004g356a	GO:0007165	XP_003386127.3 growth factor receptor-bound protein 14-like
Eph_Em0004g376a	GO:0005681	NP_001087187.1U6 snRNA-associated Sm-like protein LSm5
Eph_Em0004g376a	GO:0003723
Eph_Em0004g376a	GO:0006397
Eph_Em0004g376a	GO:0008380
Eph_Em0004g398a	GO:0016020	PFX20367.1Transposon Ty3-I Gag-Pol polyprotein
Eph_Em0004g402a	GO:0003677	PFX16725.1DNA ligase 4
Eph_Em0004g402a	GO:0003910
Eph_Em0004g402a	GO:0005524
Eph_Em0004g402a	GO:0006310
Eph_Em0004g402a	GO:0051103
Eph_Em0004g402a	GO:0071897
Eph_Em0004g402a	EC:6.5.1.1
Eph_Em0004g410a	GO:0016020	XP_011403520.2 sterol O-acyltransferase 1-like
Eph_Em0004g410a	GO:0016740
Eph_Em0004g411a	GO:0110165	XP_019851229.1 sterol O-acyltransferase 1-like
Eph_Em0004g412a	GO:0110165	XP_019851229.1 sterol O-acyltransferase 1-like
Eph_Em0004g414a	GO:0003676	CAP69654.1polyprotein
Eph_Em0004g414a	GO:0004190
Eph_Em0004g414a	GO:0008270
Eph_Em0004g414a	GO:0006508
Eph_Em0004g414a	GO:0015074
Eph_Em0004g414a	EC:3.4.23
Eph_Em0004g415a	GO:0003676	CAP69654.1polyprotein
Eph_Em0004g415a	GO:0004190
Eph_Em0004g415a	GO:0008270
Eph_Em0004g415a	GO:0006508
Eph_Em0004g415a	GO:0015074
Eph_Em0004g415a	EC:3.4.23
Eph_Em0004g425a	GO:0005783	XP_011403520.2 sterol O-acyltransferase 1-like
Eph_Em0004g425a	GO:0005789
Eph_Em0004g425a	GO:0016021
Eph_Em0004g425a	GO:0008374
Eph_Em0004g427a	GO:0006259	ETW92315.1hypothetical protein ETSY2_53780, partial
Eph_Em0004g428a	GO:0003676	EFN64092.1Probable ATP-dependent RNA helicase DDX17
Eph_Em0004g428a	GO:0004386
Eph_Em0004g428a	GO:0005524
Eph_Em0004g428a	EC:3.6.1.3
Eph_Em0004g428a	EC:3.6.1.15
Eph_Em0004g440a	GO:0005488	PFX11410.1Retrovirus-related Pol polyprotein from transposon TNT 1-94
Eph_Em0004g566a	GO:0065007	CAF98187.1unnamed protein product, partial
Eph_Em0004g568a	GO:0000166	XP_019856983.1 DNA ligase 4-like
Eph_Em0004g568a	GO:0003909
Eph_Em0004g568a	GO:0006281
Eph_Em0004g568a	GO:0034645
Eph_Em0004g569a	GO:0000166	XP_019856983.1 DNA ligase 4-like
Eph_Em0004g569a	GO:0003909
Eph_Em0004g569a	GO:0006281
Eph_Em0004g569a	GO:0034645
Eph_Em0004g574a	GO:0016874	PFX16725.1DNA ligase 4
Eph_Em0004g574a	GO:0097159
Eph_Em0004g574a	GO:1901363
Eph_Em0004g574a	GO:0006281
Eph_Em0004g586a	GO:0005958	XP_002111010.1hypothetical protein TRIADDRAFT_50031
Eph_Em0004g586a	GO:0032807
Eph_Em0004g586a	GO:0003677
Eph_Em0004g586a	GO:0003910
Eph_Em0004g586a	GO:0005524
Eph_Em0004g586a	GO:0006260
Eph_Em0004g586a	GO:0006297
Eph_Em0004g586a	GO:0006303
Eph_Em0004g586a	GO:0006310
Eph_Em0004g586a	GO:0051103
Eph_Em0004g586a	GO:0071897
Eph_Em0004g586a	EC:6.5.1.1
Eph_Em0004g587a	GO:0005811	XP_003383177.1 lanosterol synthase
Eph_Em0004g587a	GO:0000250
Eph_Em0004g587a	GO:0042300
Eph_Em0004g587a	GO:0016104
Eph_Em0004g587a	EC:5.4.99.7
Eph_Em0004g587a	EC:5.4.99
Eph_Em0004g591a	GO:0003677	PFX16725.1DNA ligase 4
Eph_Em0004g591a	GO:0003910
Eph_Em0004g591a	GO:0005524
Eph_Em0004g591a	GO:0006310
Eph_Em0004g591a	GO:0051103
Eph_Em0004g591a	GO:0071897
Eph_Em0004g591a	EC:6.5.1.1
Eph_Em0004g595a	GO:0006259	PFX16725.1DNA ligase 4
Eph_Em0004g599a	GO:0016866	XP_003383177.1 lanosterol synthase
Eph_Em0004g602a	GO:0016874	XP_019856983.1 DNA ligase 4-like
Eph_Em0004g602a	GO:0097159
Eph_Em0004g602a	GO:1901363
Eph_Em0004g602a	GO:0006259
Eph_Em0004g602a	GO:0006974
Eph_Em0004g603a	GO:0016853	XP_007147805.1hypothetical protein PHAVU_006G156500g
Eph_Em0004g612a	GO:0006259	PFX16725.1DNA ligase 4
Eph_Em0004g626a	GO:0016874	PFX16725.1DNA ligase 4
Eph_Em0004g626a	GO:0097159
Eph_Em0004g626a	GO:1901363
Eph_Em0004g626a	GO:0006281
Eph_Em0004g633a	GO:0005811	XP_003383177.1 lanosterol synthase
Eph_Em0004g633a	GO:0000250
Eph_Em0004g633a	GO:0042300
Eph_Em0004g633a	GO:0016104
Eph_Em0004g633a	EC:5.4.99.7
Eph_Em0004g633a	EC:5.4.99
Eph_Em0004g676a	GO:0008537	XP_019856930.1 proteasome activator complex subunit 3-like
Eph_Em0004g714a	GO:0008233	XP_003383174.1 calpain-7-like
Eph_Em0004g717a	GO:0006259	PFX16725.1DNA ligase 4
Eph_Em0004g719a	GO:0008233	XP_003383174.1 calpain-7-like
Eph_Em0004g738a	GO:0005488	CAP69654.1polyprotein
Eph_Em0004g738a	GO:0006807
Eph_Em0004g738a	GO:0043170
Eph_Em0004g738a	GO:0044238
Eph_Em0004g744a	GO:0031559	PVD30871.1hypothetical protein C0Q70_10146
Eph_Em0004g745a	GO:0005811	XP_017324724.1 lanosterol synthase
Eph_Em0004g745a	GO:0000250
Eph_Em0004g745a	GO:0042300
Eph_Em0004g745a	GO:0016104
Eph_Em0004g745a	EC:5.4.99.7
Eph_Em0004g745a	EC:5.4.99
Eph_Em0004g762a	GO:0006259	PFX16725.1DNA ligase 4
Eph_Em0004g781a	GO:0016791	CAC33882.1receptor protein tyrosine phosphatase
Eph_Em0004g781a	GO:0016311
Eph_Em0004g815a	GO:0046983	PIK60161.1putative zinc finger protein
Eph_Em0004g908a	GO:0046872	XP_003383743.1 TNF receptor-associated factor 3-like
Eph_Em0004g908a	GO:0050794
Eph_Em0004g944a	GO:0000166	XP_019850788.1 bifunctional glutamate/proline--tRNA ligase
Eph_Em0004g944a	GO:0004812
Eph_Em0004g944a	GO:0006418
Eph_Em0004g959a	GO:0070765	NP_001016336.1gamma-secretase subunit PEN-2
Eph_Em0004g959a	GO:0007220
Eph_Em0004g989a	GO:0016787	XP_003385047.2PREDICTED: uncharacterized protein LOC100640914
Eph_Em0004g999a	GO:0004722	XP_019851304.1 protein phosphatase 1H-like
Eph_Em0004g999a	GO:0046872
Eph_Em0004g999a	GO:0006470
Eph_Em0004g999a	EC:3.1.3.16
Eph_Em0004g1005a	GO:0016020	XP_003390371.1 chitobiosyldiphosphodolichol beta-mannosyltransferase-like
Eph_Em0004g1039a	GO:0008080	XP_011402915.1 N-alpha-acetyltransferase 20-like
Eph_Em0004g1039a	EC:2.3.1.5
Eph_Em0004g1041a	GO:0016021	BAA81725.2protein tyrosine kinase
Eph_Em0004g1041a	GO:0004672
Eph_Em0004g1041a	GO:0005524
Eph_Em0004g1041a	GO:0006468
Eph_Em0004g1068a	GO:0005634	XP_019851282.1 BRISC and BRCA1-A complex member 1-like
Eph_Em0004g1068a	GO:0032991
Eph_Em0004g1081a	GO:0003676	CAP69654.1polyprotein
Eph_Em0004g1081a	GO:0004190
Eph_Em0004g1081a	GO:0008270
Eph_Em0004g1081a	GO:0006508
Eph_Em0004g1081a	GO:0015074
Eph_Em0004g1081a	EC:3.4.23
Eph_Em0004g1093a	GO:0003676	CAP69654.1polyprotein
Eph_Em0004g1093a	GO:0004190
Eph_Em0004g1093a	GO:0008270
Eph_Em0004g1093a	GO:0006508
Eph_Em0004g1093a	GO:0015074
Eph_Em0004g1093a	EC:3.4.23
Eph_Em0004g1107a	GO:0005832	XP_019850946.1 T-complex protein 1 subunit beta-like
Eph_Em0004g1107a	GO:0005524
Eph_Em0004g1107a	GO:0051082
Eph_Em0004g1107a	GO:0006457
Eph_Em0004g1111a	GO:0050794	CAL36105.1Toll-like receptor
Eph_Em0004g1111a	GO:0050896
Eph_Em0004g1122a	GO:0005488	ETW98513.1hypothetical protein ETSY2_42715
Eph_Em0004g1173a	GO:0016020	XP_019850880.1PREDICTED: uncharacterized protein LOC105312429
Eph_Em0004g1173a	GO:0004672
Eph_Em0004g1173a	GO:0006468
Eph_Em0004g1212a	GO:0005488	ETW98513.1hypothetical protein ETSY2_42715
Eph_Em0004g1228a	GO:0005737	XP_002589752.1hypothetical protein BRAFLDRAFT_128400
Eph_Em0004g1228a	GO:0071944
Eph_Em0004g1228a	GO:0000166
Eph_Em0004g1228a	GO:0007264
Eph_Em0004g1228a	GO:0030036
Eph_Em0004g1228a	GO:0051128
Eph_Em0004g1240a	GO:0110165	XP_002589752.1hypothetical protein BRAFLDRAFT_128400
Eph_Em0004g1240a	GO:0005488
Eph_Em0004g1240a	GO:0016043
Eph_Em0004g1240a	GO:0050794
Eph_Em0004g1240a	GO:0050896
Eph_Em0004g1314a	GO:0005488	XP_019861849.1PREDICTED: uncharacterized protein LOC109590368
Eph_Em0004g1350a	GO:0000166	XP_019854225.1 cysteine--tRNA ligase, cytoplasmic-like
Eph_Em0004g1350a	GO:0004812
Eph_Em0004g1350a	GO:0006418
Eph_Em0004g1351a	GO:0031011	XP_019860094.1 ruvB-like 2
Eph_Em0004g1351a	GO:0035267
Eph_Em0004g1351a	GO:0097255
Eph_Em0004g1351a	GO:0005524
Eph_Em0004g1351a	GO:0043139
Eph_Em0004g1351a	GO:0032508
Eph_Em0004g1351a	EC:3.6.1.3
Eph_Em0004g1351a	EC:3.6.4.12
Eph_Em0004g1351a	EC:3.6.1.15
Eph_Em0004g1352a	GO:0019901	4KM8_AChain A, Crystal structure of Sufud60
Eph_Em0004g1352a	GO:0042308
Eph_Em0004g1352a	GO:0021513
Eph_Em0004g1352a	GO:0008134
Eph_Em0004g1352a	GO:0042994
Eph_Em0004g1352a	GO:0045879
Eph_Em0004g1352a	GO:0045668
Eph_Em0004g1352a	GO:0000122
Eph_Em0004g1352a	GO:0005634
Eph_Em0004g1352a	GO:0007507
Eph_Em0004g1352a	GO:0097542
Eph_Em0004g1352a	GO:0001501
Eph_Em0004g1352a	GO:0003714
Eph_Em0004g1352a	GO:0097546
Eph_Em0004g1352a	GO:0006508
Eph_Em0004g1352a	GO:0005829
Eph_Em0004g1356a	GO:0005739	BAC26664.1unnamed protein product
Eph_Em0004g1356a	GO:0003995
Eph_Em0004g1356a	GO:0050660
Eph_Em0004g1356a	GO:0006574
Eph_Em0004g1356a	GO:0006629
Eph_Em0004g1356a	GO:0055114
Eph_Em0004g1356a	EC:1.3.99.3
Eph_Em0004g1357a	GO:0016829	KUK32218.1Cyclic pyranopterin monophosphate synthase accessory protein
Eph_Em0004g1422a	GO:0003676	XP_019857370.1 ATP-dependent RNA helicase DDX42-like
Eph_Em0004g1422a	GO:0004386
Eph_Em0004g1422a	GO:0005524
Eph_Em0004g1422a	EC:3.6.1.3
Eph_Em0004g1422a	EC:3.6.1.15
Eph_Em0004g1459a	GO:0003676	XP_019857370.1 ATP-dependent RNA helicase DDX42-like
Eph_Em0004g1459a	GO:0004386
Eph_Em0004g1459a	GO:0005524
Eph_Em0004g1459a	EC:3.6.1.3
Eph_Em0004g1459a	EC:3.6.1.15
Eph_Em0004g1471a	GO:0005488	KRY44151.1Retrovirus-related Pol polyprotein from transposon 17.6
Eph_Em0004g1488a	GO:0004672	BAA82602.1sALK-2
Eph_Em0004g1488a	GO:0009987
Eph_Em0004g1515a	GO:0005737	CBH31296.1hypoxanthine phosphoribosyltransferase 1
Eph_Em0004g1515a	GO:0000166
Eph_Em0004g1515a	GO:0004422
Eph_Em0004g1515a	GO:0046872
Eph_Em0004g1515a	GO:0052657
Eph_Em0004g1515a	GO:0006166
Eph_Em0004g1515a	GO:0032264
Eph_Em0004g1515a	EC:2.4.2.8
Eph_Em0004g1517a	GO:0016020	BAA82602.1sALK-2
Eph_Em0004g1517a	GO:0000166
Eph_Em0004g1517a	GO:0004674
Eph_Em0004g1517a	GO:0016310
Eph_Em0004g1517a	EC:2.7.11
Eph_Em0004g1534a	GO:0005488	KFD61066.1hypothetical protein M514_26768
Eph_Em0004g1539a	GO:0016787	XP_001627160.1predicted protein
Eph_Em0004g1539a	GO:0097159
Eph_Em0004g1539a	GO:1901363
Eph_Em0004g1539a	GO:0006260
Eph_Em0004g1559a	GO:0045261	XP_018328085.1ATP synthase subunit beta, mitochondrial
Eph_Em0004g1559a	GO:0005524
Eph_Em0004g1559a	GO:0046933
Eph_Em0004g1559a	GO:0015986
Eph_Em0004g1561a	GO:0016746	XP_003383674.1 glycylpeptide N-tetradecanoyltransferase 2-like
Eph_Em0004g1568a	GO:0005488	CAP69654.1polyprotein
Eph_Em0004g1568a	GO:0006807
Eph_Em0004g1568a	GO:0043170
Eph_Em0004g1568a	GO:0044238
Eph_Em0004g1570a	GO:1990621	XP_013016007.1AAA family ATPase Vps4
Eph_Em0004g1570a	GO:0005524
Eph_Em0004g1570a	GO:0016887
Eph_Em0004g1570a	GO:0042803
Eph_Em0004g1570a	GO:0006998
Eph_Em0004g1570a	GO:0016125
Eph_Em0004g1570a	GO:0016236
Eph_Em0004g1570a	GO:0043328
Eph_Em0004g1570a	GO:0045053
Eph_Em0004g1570a	GO:0051260
Eph_Em0004g1570a	GO:0070676
Eph_Em0004g1570a	EC:3.6.1.3
Eph_Em0004g1570a	EC:3.6.1.15
Eph_Em0004g1573a	GO:0016887	XP_012874447.1 vacuolar protein sorting-associated protein 4B
Eph_Em0004g1573a	GO:0015630
Eph_Em0004g1573a	GO:0042802
Eph_Em0004g1573a	GO:1903047
Eph_Em0004g1573a	GO:0007032
Eph_Em0004g1573a	GO:0090068
Eph_Em0004g1573a	GO:1903541
Eph_Em0004g1573a	GO:0048523
Eph_Em0004g1573a	GO:1902115
Eph_Em0004g1573a	GO:1903902
Eph_Em0004g1573a	GO:0007346
Eph_Em0004g1573a	GO:0000166
Eph_Em0004g1573a	GO:0005768
Eph_Em0004g1573a	GO:0010824
Eph_Em0004g1573a	GO:0044089
Eph_Em0004g1573a	GO:0016197
Eph_Em0004g1573a	GO:0051603
Eph_Em0004g1573a	EC:3.6.1.3
Eph_Em0004g1573a	EC:3.6.1.15
Eph_Em0004g1577a	GO:0005737	XP_005858700.1 26S protease regulatory subunit 8 isoform X1
Eph_Em0004g1577a	GO:0005524
Eph_Em0004g1577a	GO:0008233
Eph_Em0004g1577a	GO:0006508
Eph_Em0004g1577a	GO:0030163
Eph_Em0004g1594a	GO:0016798	XP_011409821.1 beta-galactosidase-1-like protein 2
Eph_Em0004g1595a	GO:0003729	AQX83036.1boule
Eph_Em0004g1599a	GO:0005488	XP_019861849.1PREDICTED: uncharacterized protein LOC109590368
Eph_Em0004g1646a	GO:0046872	XP_019851070.1 protein AF-10-like
Eph_Em0004g1647a	GO:0003723	XP_003382631.1 RNA-binding protein 45-like
Eph_Em0004g1693a	GO:0005488	BAB83836.1LReO_3
Eph_Em0004g1693a	GO:0006807
Eph_Em0004g1693a	GO:0043170
Eph_Em0004g1693a	GO:0044238
Eph_Em0004g1699a	GO:0035025	3B13_BChain B, Crystal Structure Of The Dhr-2 Domain Of Dock2 In Complex With Rac1 (T17n Mutant)
Eph_Em0004g1699a	GO:0060263
Eph_Em0004g1699a	GO:0008361
Eph_Em0004g1699a	GO:0038095
Eph_Em0004g1699a	GO:0048699
Eph_Em0004g1699a	GO:0007596
Eph_Em0004g1699a	GO:0038096
Eph_Em0004g1699a	GO:0044877
Eph_Em0004g1699a	GO:0005789
Eph_Em0004g1699a	GO:0005525
Eph_Em0004g1699a	GO:0006954
Eph_Em0004g1699a	GO:0005802
Eph_Em0004g1699a	GO:0050690
Eph_Em0004g1699a	GO:0003924
Eph_Em0004g1699a	GO:0032707
Eph_Em0004g1699a	GO:0043197
Eph_Em0004g1699a	GO:0032587
Eph_Em0004g1699a	GO:0005829
Eph_Em0004g1699a	GO:0060071
Eph_Em0004g1699a	GO:0098978
Eph_Em0004g1699a	GO:0101003
Eph_Em0004g1699a	GO:0048261
Eph_Em0004g1699a	GO:0051668
Eph_Em0004g1699a	GO:0031996
Eph_Em0004g1699a	GO:0031116
Eph_Em0004g1699a	GO:0010310
Eph_Em0004g1699a	GO:0030027
Eph_Em0004g1699a	GO:0010592
Eph_Em0004g1699a	GO:0019901
Eph_Em0004g1699a	GO:0036464
Eph_Em0004g1699a	GO:0031295
Eph_Em0004g1699a	GO:0090023
Eph_Em0004g1699a	GO:0030041
Eph_Em0004g1699a	GO:0043312
Eph_Em0004g1699a	GO:1900026
Eph_Em0004g1699a	GO:0005884
Eph_Em0004g1699a	GO:0048012
Eph_Em0004g1699a	GO:0048010
Eph_Em0004g1699a	GO:0051894
Eph_Em0004g1699a	GO:0097178
Eph_Em0004g1699a	GO:0051496
Eph_Em0004g1699a	GO:0048013
Eph_Em0004g1699a	GO:0001934
Eph_Em0004g1699a	GO:0055038
Eph_Em0004g1699a	GO:0031326
Eph_Em0004g1699a	GO:0051897
Eph_Em0004g1699a	EC:3.6.1.15
Eph_Em0004g1708a	GO:0005525	XP_003383133.1 ADP-ribosylation factor-like protein 5B
Eph_Em0004g1727a	GO:0005488	KRZ65654.1Transposon Ty3-I Gag-Pol polyprotein
Eph_Em0004g1727a	GO:0006807
Eph_Em0004g1727a	GO:0043170
Eph_Em0004g1727a	GO:0044238
Eph_Em0005g22a	GO:0004674	XP_011403713.2 serine/threonine-protein kinase Sgk1-like
Eph_Em0005g22a	GO:0005524
Eph_Em0005g22a	GO:0035091
Eph_Em0005g22a	GO:0006468
Eph_Em0005g22a	EC:2.7.11
Eph_Em0005g25a	GO:0016021	XP_003386308.1 UDP-N-acetylglucosamine--dolichyl-phosphate N-acetylglucosaminephosphotransferase-like
Eph_Em0005g25a	GO:0003975
Eph_Em0005g25a	GO:0008963
Eph_Em0005g25a	GO:0006488
Eph_Em0005g25a	EC:2.7.8.13
Eph_Em0005g25a	EC:2.7.8.15
Eph_Em0005g45a	GO:0004674	XP_011403713.2 serine/threonine-protein kinase Sgk1-like
Eph_Em0005g45a	GO:0005524
Eph_Em0005g45a	GO:0035091
Eph_Em0005g45a	GO:0006468
Eph_Em0005g45a	EC:2.7.11
Eph_Em0005g60a	GO:0016020	XP_003386368.1 glycerol kinase-like
Eph_Em0005g60a	GO:0016301
Eph_Em0005g60a	GO:0016773
Eph_Em0005g60a	GO:0006796
Eph_Em0005g60a	GO:0071704
Eph_Em0005g61a	GO:0030154	XP_017574991.1 RNA polymerase-associated protein LEO1
Eph_Em0005g61a	GO:0048513
Eph_Em0005g65a	GO:0016772	XP_003386368.1 glycerol kinase-like
Eph_Em0005g65a	GO:0008152
Eph_Em0005g72a	GO:0005737	XP_011404944.2 cytoplasmic tRNA 2-thiolation protein 1-like
Eph_Em0005g72a	GO:0000049
Eph_Em0005g72a	GO:0016779
Eph_Em0005g72a	GO:0002098
Eph_Em0005g72a	GO:0032447
Eph_Em0005g72a	GO:0034227
Eph_Em0005g73a	GO:0000175	XP_017343799.1 oligoribonuclease, mitochondrial
Eph_Em0005g73a	GO:0003676
Eph_Em0005g73a	GO:0090503
Eph_Em0005g73a	EC:3.1.13
Eph_Em0005g73a	EC:3.1.15
Eph_Em0005g87a	GO:0016787	XP_003387106.1 AMP deaminase 2-like
Eph_Em0005g110a	GO:0043005	AAB47753.1ankyrin binding cell adhesion molecule neurofascin
Eph_Em0005g110a	GO:0007399
Eph_Em0005g110a	GO:0009987
Eph_Em0005g128a	GO:0016462	A9VE54.1 RecName: Full=Inosine triphosphate pyrophosphatase; Short=ITPase; Short=Inosine triphosphatase; AltName: Full=Non-canonical purine NTP pyrophosphatase; AltName: Full=Non-standard purine NTP pyrophosphatase; AltName: Full=Nucleoside-triphosphate diphosphatase; AltName: Full=Nucleoside-triphosphate pyrophosphatase; Short=NTPase
Eph_Em0005g128a	GO:0009143
Eph_Em0005g130a	GO:0005840	XP_011403466.1 ubiquitin
Eph_Em0005g130a	GO:0003735
Eph_Em0005g130a	GO:0006412
Eph_Em0005g139a	GO:0016020	ELU10877.1hypothetical protein CAPTEDRAFT_223354
Eph_Em0005g140a	GO:0005737	NP_567410.1Inosine triphosphate pyrophosphatase family protein
Eph_Em0005g140a	GO:0000166
Eph_Em0005g140a	GO:0035529
Eph_Em0005g140a	GO:0046872
Eph_Em0005g140a	GO:0047429
Eph_Em0005g140a	GO:0009117
Eph_Em0005g140a	GO:0009204
Eph_Em0005g140a	EC:3.6.1.9
Eph_Em0005g142a	GO:0005840	RDD41622.1Ubiquitin-60S ribosomal protein L40
Eph_Em0005g142a	GO:0003735
Eph_Em0005g142a	GO:0006412
Eph_Em0005g144a	GO:0004672	XP_003386337.2 dual specificity tyrosine-phosphorylation-regulated kinase 1B-like
Eph_Em0005g144a	GO:0006468
Eph_Em0005g154a	GO:0005622	2Y6E_AChain A, Structure Of The D1d2 Domain Of Usp4, The Conserved Catalytic Domain
Eph_Em0005g154a	GO:0110165
Eph_Em0005g154a	GO:0005488
Eph_Em0005g154a	GO:0008233
Eph_Em0005g154a	GO:0006807
Eph_Em0005g154a	GO:0043170
Eph_Em0005g154a	GO:0044238
Eph_Em0005g165a	GO:0005840	RDD41622.1Ubiquitin-60S ribosomal protein L40
Eph_Em0005g165a	GO:0003735
Eph_Em0005g165a	GO:0006412
Eph_Em0005g170a	GO:0016020	ELU10877.1hypothetical protein CAPTEDRAFT_223354
Eph_Em0005g173a	GO:0005840	RDD41622.1Ubiquitin-60S ribosomal protein L40
Eph_Em0005g173a	GO:0003735
Eph_Em0005g173a	GO:0006412
Eph_Em0005g175a	GO:0004712	XP_003386337.2 dual specificity tyrosine-phosphorylation-regulated kinase 1B-like
Eph_Em0005g175a	GO:0005524
Eph_Em0005g175a	GO:0046777
Eph_Em0005g175a	EC:2.7.12.1
Eph_Em0005g190a	GO:0005488	CAP69654.1polyprotein
Eph_Em0005g190a	GO:0006807
Eph_Em0005g190a	GO:0043170
Eph_Em0005g190a	GO:0044238
Eph_Em0005g199a	GO:0016020	OWJ99361.1hypothetical protein Celaphus_00009844, partial
Eph_Em0005g199a	GO:0005975
Eph_Em0005g215a	GO:0005794	XP_007530672.1 coatomer subunit alpha
Eph_Em0005g215a	GO:0030117
Eph_Em0005g215a	GO:0098588
Eph_Em0005g215a	GO:0015031
Eph_Em0005g230a	GO:0006259	ETW92315.1hypothetical protein ETSY2_53780, partial
Eph_Em0005g376a	GO:0016627	XP_019856926.1 isovaleryl-CoA dehydrogenase, mitochondrial-like
Eph_Em0005g479a	GO:0003824	OLQ15661.1Serine/threonine-protein kinase tricorner
Eph_Em0005g479a	GO:0006807
Eph_Em0005g479a	GO:0043170
Eph_Em0005g479a	GO:0044237
Eph_Em0005g479a	GO:0044238
Eph_Em0005g499a	GO:0004518	XP_012799238.1DIS3-like exonuclease 1
Eph_Em0005g541a	GO:0016787	XP_019853735.1 lysosomal alpha-glucosidase-like
Eph_Em0005g546a	GO:0016787	XP_019853735.1 lysosomal alpha-glucosidase-like
Eph_Em0005g667a	GO:0005737	AAP80594.1putative alpha-tubulin
Eph_Em0005g667a	GO:0005874
Eph_Em0005g667a	GO:0003924
Eph_Em0005g667a	GO:0005200
Eph_Em0005g667a	GO:0005525
Eph_Em0005g667a	GO:0007010
Eph_Em0005g667a	GO:0007017
Eph_Em0005g667a	EC:3.6.1.15
Eph_Em0005g674a	GO:0005737	XP_019848836.1 methionine aminopeptidase 2-like isoform X1
Eph_Em0005g674a	GO:0046872
Eph_Em0005g674a	GO:0070006
Eph_Em0005g674a	GO:0006508
Eph_Em0005g674a	GO:0070084
Eph_Em0005g674a	EC:3.4.11
Eph_Em0005g682a	GO:0003676	CAP69654.1polyprotein
Eph_Em0005g682a	GO:0004190
Eph_Em0005g682a	GO:0008270
Eph_Em0005g682a	GO:0006508
Eph_Em0005g682a	GO:0015074
Eph_Em0005g682a	EC:3.4.23
Eph_Em0005g685a	GO:0006259	ETW92315.1hypothetical protein ETSY2_53780, partial
Eph_Em0005g706a	GO:0016020	XP_019849565.1 Niemann-Pick C1 protein-like
Eph_Em0005g707a	GO:0016740	XP_003384853.1 leucine carboxyl methyltransferase 1-like
Eph_Em0005g709a	GO:0005634	XP_019852379.1 transcription elongation factor B polypeptide 3-like
Eph_Em0005g740a	GO:0016020	XP_003388226.1 solute carrier organic anion transporter family member 4A1-like
Eph_Em0005g752a	GO:0005488	ETW98423.1hypothetical protein ETSY2_42830
Eph_Em0005g757a	GO:0016020	XP_003388226.1 solute carrier organic anion transporter family member 4A1-like
Eph_Em0005g818a	GO:0016021	ETW96472.1hypothetical protein ETSY2_46340
Eph_Em0005g893a	GO:0005623	XP_003386011.1 translocating chain-associated membrane protein 1-like 1
Eph_Em0005g893a	GO:0016021
Eph_Em0005g893a	GO:0006616
Eph_Em0005g947a	GO:0003723	XP_019855951.1 splicing factor 1-like isoform X1
Eph_Em0005g948a	GO:0003676	XP_019855951.1 splicing factor 1-like isoform X1
Eph_Em0005g1018a	GO:0005749	XP_002602350.1hypothetical protein BRAFLDRAFT_128477
Eph_Em0005g1018a	GO:0008177
Eph_Em0005g1018a	GO:0009055
Eph_Em0005g1018a	GO:0050660
Eph_Em0005g1018a	GO:0006099
Eph_Em0005g1018a	GO:0006121
Eph_Em0005g1018a	EC:1.3.5.1
Eph_Em0005g1035a	GO:0009987	XP_019851059.1 X-ray repair cross-complementing protein 5-like
Eph_Em0005g1036a	GO:0005930	XP_001625857.1predicted protein
Eph_Em0005g1036a	GO:0072686
Eph_Em0005g1036a	GO:0043014
Eph_Em0005g1036a	GO:0000281
Eph_Em0005g1036a	GO:0007052
Eph_Em0005g1036a	GO:0060285
Eph_Em0005g1108a	GO:0008234	CAI91571.1silicatein a2
Eph_Em0005g1108a	GO:0006508
Eph_Em0005g1115a	GO:0003677	CAE51212.1forkhead foxL2
Eph_Em0005g1136a	GO:0005488	XP_019861849.1PREDICTED: uncharacterized protein LOC109590368
Eph_Em0005g1142a	GO:0000166	PAA62682.1hypothetical protein BOX15_Mlig016460g1
Eph_Em0005g1142a	GO:0016787
Eph_Em0005g1142a	GO:0043167
Eph_Em0005g1146a	GO:0005743	XP_004342489.2NADH:ubiquinone oxidoreductase NDUFV1
Eph_Em0005g1146a	GO:0070469
Eph_Em0005g1146a	GO:0008137
Eph_Em0005g1146a	GO:0010181
Eph_Em0005g1146a	GO:0046872
Eph_Em0005g1146a	GO:0051287
Eph_Em0005g1146a	GO:0051539
Eph_Em0005g1146a	GO:0055114
Eph_Em0005g1146a	EC:7.1.1.2
Eph_Em0005g1146a	EC:1.6.5.11
Eph_Em0005g1146a	EC:1.6.99.3
Eph_Em0005g1166a	GO:0016491	CCA61952.1retinal short chain dehydrogenase reductase
Eph_Em0005g1166a	GO:0055114
Eph_Em0005g1178a	GO:0003824	XP_009063343.1hypothetical protein LOTGIDRAFT_129882
Eph_Em0005g1181a	GO:0016740	XP_013404075.1O-acyltransferase like protein isoform X1
Eph_Em0005g1184a	GO:0003746	AAT06177.1elongation factor 1 alpha
Eph_Em0005g1184a	GO:0003924
Eph_Em0005g1184a	GO:0005525
Eph_Em0005g1184a	GO:0006414
Eph_Em0005g1184a	EC:3.6.1.15
Eph_Em0005g1191a	GO:0005840	AAX48841.1L10e/P0
Eph_Em0005g1191a	GO:0042254
Eph_Em0005g1202a	GO:0005840	AAX48884.1S8
Eph_Em0005g1202a	GO:0003735
Eph_Em0005g1202a	GO:0006412
Eph_Em0005g1216a	GO:0022625	AAX48837.1L7
Eph_Em0005g1216a	GO:0003735
Eph_Em0005g1216a	GO:0000463
Eph_Em0005g1219a	GO:0110165	XP_019851583.1 galactosylgalactosylxylosylprotein 3-beta-glucuronosyltransferase 3-like
Eph_Em0005g1220a	GO:0015074	XP_019857140.1PREDICTED: uncharacterized protein LOC109585483 isoform X1
Eph_Em0005g1262a	GO:0016620	XP_003387469.1 aldehyde dehydrogenase family 8 member A1-like
Eph_Em0005g1262a	GO:0055114
Eph_Em0005g1274a	GO:0016740	OYV64421.1hypothetical protein B7X07_06435
Eph_Em0005g1274a	GO:0008299
Eph_Em0005g1287a	GO:0016020	XP_003384849.1 dolichyl-diphosphooligosaccharide--protein glycosyltransferase subunit 2-like
Eph_Em0005g1291a	GO:0016020	XP_003384849.1 dolichyl-diphosphooligosaccharide--protein glycosyltransferase subunit 2-like
Eph_Em0005g1316a	GO:0005509	XP_003384813.1 peflin-like
Eph_Em0005g1323a	GO:0043229	XP_015201424.1 replication factor C subunit 1
Eph_Em0005g1323a	GO:0003677
Eph_Em0005g1330a	GO:0016020	XP_013383463.1adenylate cyclase type 8
Eph_Em0005g1330a	GO:0005488
Eph_Em0005g1330a	GO:0016829
Eph_Em0005g1330a	GO:0009987
Eph_Em0005g1331a	GO:0016020	KZS05800.1Adenylate cyclase type 4
Eph_Em0005g1331a	GO:0016849
Eph_Em0005g1331a	GO:0009190
Eph_Em0005g1333a	GO:0016020	XP_013383463.1adenylate cyclase type 8
Eph_Em0005g1333a	GO:0005488
Eph_Em0005g1333a	GO:0016829
Eph_Em0005g1333a	GO:0009987
Eph_Em0005g1339a	GO:0016021	XP_003382951.1 UDP-N-acetylglucosamine/UDP-glucose/GDP-mannose transporter-like
Eph_Em0005g1346a	GO:0005759	XP_003384835.1 dihydrolipoyllysine-residue acetyltransferase component of pyruvate dehydrogenase complex, mitochondrial-like
Eph_Em0005g1346a	GO:0045254
Eph_Em0005g1346a	GO:0004742
Eph_Em0005g1346a	GO:0006090
Eph_Em0005g1346a	EC:2.3.1.38
Eph_Em0005g1346a	EC:2.3.1.12
Eph_Em0005g1379a	GO:0005840	AAX48830.1P1
Eph_Em0005g1379a	GO:0003735
Eph_Em0005g1379a	GO:0006414
Eph_Em0005g1420a	GO:0005634	XP_002597876.1hypothetical protein BRAFLDRAFT_268300
Eph_Em0005g1420a	GO:0008380
Eph_Em0005g1429a	GO:0005634	XP_002597876.1hypothetical protein BRAFLDRAFT_268300
Eph_Em0005g1429a	GO:0008380
Eph_Em0005g1438a	GO:0003995	XP_019856926.1 isovaleryl-CoA dehydrogenase, mitochondrial-like
Eph_Em0005g1438a	GO:0050660
Eph_Em0005g1438a	GO:0055114
Eph_Em0005g1438a	EC:1.3.99.3
Eph_Em0005g1442a	GO:0005488	XP_003384828.1 serine/threonine-protein kinase RIO3-like
Eph_Em0005g1442a	GO:0016740
Eph_Em0005g1459a	GO:0043229	XP_002604222.1hypothetical protein BRAFLDRAFT_262795
Eph_Em0005g1459a	GO:0016779
Eph_Em0005g1459a	GO:0097159
Eph_Em0005g1459a	GO:1901363
Eph_Em0005g1459a	GO:0019985
Eph_Em0005g1484a	GO:0003824	XP_019853485.1 hydroxymethylglutaryl-CoA lyase, mitochondrial-like isoform X1
Eph_Em0005g1514a	GO:0005488	CAP69654.1polyprotein
Eph_Em0005g1514a	GO:0006807
Eph_Em0005g1514a	GO:0043170
Eph_Em0005g1514a	GO:0044238
Eph_Em0005g1518a	GO:0004672	XP_003385366.1 serine/threonine-protein kinase 3-like
Eph_Em0005g1518a	GO:0009987
Eph_Em0005g1522a	GO:0005743	XP_003385371.1 cytochrome c-type heme lyase-like
Eph_Em0005g1522a	GO:0004408
Eph_Em0005g1522a	GO:0046872
Eph_Em0005g1522a	EC:4.4.1.17
Eph_Em0005g1525a	GO:0016021	XP_003385402.1 endoplasmic reticulum-Golgi intermediate compartment protein 3-like
Eph_Em0005g1591a	GO:0005622	XP_019850253.1 60S ribosomal export protein NMD3-like
Eph_Em0005g1591a	GO:0110165
Eph_Em0005g1595a	GO:0003723	XP_003388457.1 RNA-binding protein 38-like
Eph_Em0005g1598a	GO:0003729	BAM21251.1musashi homolog protein
Eph_Em0005g1599a	GO:0003676	BAM21251.1musashi homolog protein
Eph_Em0005g1600a	GO:0016021	XP_001638406.1predicted protein
Eph_Em0005g1600a	GO:0004579
Eph_Em0005g1600a	GO:0018279
Eph_Em0005g1600a	GO:0043687
Eph_Em0005g1600a	EC:2.4.1.119
Eph_Em0005g1600a	EC:2.4.99.18
Eph_Em0005g1605a	GO:0005634	XP_011405588.1 zygotic DNA replication licensing factor mcm3-like
Eph_Em0005g1605a	GO:0042555
Eph_Em0005g1605a	GO:0003677
Eph_Em0005g1605a	GO:0003678
Eph_Em0005g1605a	GO:0005524
Eph_Em0005g1605a	GO:0006270
Eph_Em0005g1605a	GO:0032508
Eph_Em0005g1605a	EC:3.6.1.3
Eph_Em0005g1605a	EC:3.6.4.12
Eph_Em0005g1605a	EC:3.6.1.15
Eph_Em0005g1612a	GO:0016740	XP_009169294.1hypothetical protein T265_13894, partial
Eph_Em0005g1612a	GO:0009987
Eph_Em0005g1627a	GO:0051260	XP_003385403.1 BTB/POZ domain-containing protein KCTD5-like
Eph_Em0005g1647a	GO:0016020	XP_003388444.1 transmembrane protein 50B-like
Eph_Em0005g1652a	GO:0005737	XP_011403429.1 T-complex protein 1 subunit alpha-like
Eph_Em0005g1652a	GO:0005524
Eph_Em0005g1652a	GO:0051082
Eph_Em0005g1652a	GO:0006457
Eph_Em0005g1655a	GO:0008652	XP_013416019.1pyrroline-5-carboxylate reductase 2
Eph_Em0005g1656a	GO:0008652	XP_019851074.1 pyrroline-5-carboxylate reductase 3-like
Eph_Em0005g1662a	GO:0008234	CAH04630.1cathepsin B
Eph_Em0005g1664a	GO:0016020	XP_003387452.1PREDICTED: uncharacterized protein LOC100640545
Eph_Em0005g1667a	GO:0004252	XP_003387450.1 prolyl endopeptidase
Eph_Em0005g1667a	GO:0070008
Eph_Em0005g1667a	GO:0006508
Eph_Em0005g1667a	EC:3.4.21
Eph_Em0005g1670a	GO:0005488	XP_003387453.1 hairy/enhancer-of-split related with YRPW motif protein 1-like
Eph_Em0005g1673a	GO:0016791	XP_003387470.1 protein tyrosine phosphatase type IVA 3-like
Eph_Em0005g1673a	GO:0016311
Eph_Em0005g1680a	GO:0016020	XP_011404686.1 sialin-like
Eph_Em0005g1683a	GO:0044237	XP_019853510.1 translation initiation factor eIF-2B subunit delta-like
Eph_Em0006g235a	GO:0065007	XP_019855872.1 rap1 GTPase-activating protein 2-like isoform X2
Eph_Em0006g318a	GO:0008138	XP_011410132.1 dual specificity protein phosphatase 6-like
Eph_Em0006g318a	GO:0016311
Eph_Em0006g318a	EC:3.1.3.16
Eph_Em0006g404a	GO:0005488	CAP69654.1polyprotein
Eph_Em0006g404a	GO:0006807
Eph_Em0006g404a	GO:0043170
Eph_Em0006g404a	GO:0044238
Eph_Em0006g406a	GO:0005488	ETW98423.1hypothetical protein ETSY2_42830
Eph_Em0006g515a	GO:0005488	CAP69654.1polyprotein
Eph_Em0006g515a	GO:0006807
Eph_Em0006g515a	GO:0043170
Eph_Em0006g515a	GO:0044238
Eph_Em0006g524a	GO:0016020	XP_018651572.1sodium potassium transporting ATPase alpha subunit
Eph_Em0006g524a	GO:0000166
Eph_Em0006g524a	GO:0043167
Eph_Em0006g524a	GO:0006813
Eph_Em0006g525a	GO:0005488	XP_019852322.1 sodium/potassium-transporting ATPase subunit alpha-1-like isoform X2
Eph_Em0006g525a	GO:0006811
Eph_Em0006g533a	GO:0016020	XP_003386789.2 palmitoyltransferase ZDHHC3-like
Eph_Em0006g533a	GO:0016409
Eph_Em0006g540a	GO:0016746	XP_003386789.2 palmitoyltransferase ZDHHC3-like
Eph_Em0006g554a	GO:0006259	ETW92315.1hypothetical protein ETSY2_53780, partial
Eph_Em0006g588a	GO:0005488	XP_019852322.1 sodium/potassium-transporting ATPase subunit alpha-1-like isoform X2
Eph_Em0006g588a	GO:0006811
Eph_Em0006g590a	GO:0016020	XP_019852322.1 sodium/potassium-transporting ATPase subunit alpha-1-like isoform X2
Eph_Em0006g590a	GO:0000166
Eph_Em0006g590a	GO:0043167
Eph_Em0006g590a	GO:0006813
Eph_Em0006g591a	GO:0016020	XP_019852322.1 sodium/potassium-transporting ATPase subunit alpha-1-like isoform X2
Eph_Em0006g591a	GO:0000166
Eph_Em0006g591a	GO:0043167
Eph_Em0006g591a	GO:0006813
Eph_Em0006g593a	GO:0005488	XP_019852322.1 sodium/potassium-transporting ATPase subunit alpha-1-like isoform X2
Eph_Em0006g593a	GO:0006811
Eph_Em0006g646a	GO:0006807	EFB30313.1hypothetical protein PANDA_005314, partial
Eph_Em0006g679a	GO:0005829	EDO27856.1 predicted protein
Eph_Em0006g679a	GO:0000166
Eph_Em0006g679a	GO:0000828
Eph_Em0006g679a	GO:0000829
Eph_Em0006g679a	GO:0033857
Eph_Em0006g679a	GO:0006020
Eph_Em0006g679a	GO:0032958
Eph_Em0006g679a	EC:2.7.4.24
Eph_Em0006g716a	GO:0000828	XP_004564595.1inositol hexakisphosphate and diphosphoinositol-pentakisphosphate kinase 1 isoform X3
Eph_Em0006g832a	GO:0005488	KRY44151.1Retrovirus-related Pol polyprotein from transposon 17.6
Eph_Em0006g872a	GO:0005634	XP_011404079.1 transforming growth factor beta regulator 1-like isoform X1
Eph_Em0006g872a	GO:0006355
Eph_Em0006g875a	GO:0005634	XP_019852335.1 protein C-ets-2-like
Eph_Em0006g875a	GO:0003700
Eph_Em0006g875a	GO:0043565
Eph_Em0006g875a	GO:0006355
Eph_Em0006g876a	GO:0005730	XP_003382509.1 H/ACA ribonucleoprotein complex subunit 2-like protein
Eph_Em0006g876a	GO:1990904
Eph_Em0006g876a	GO:0003723
Eph_Em0006g876a	GO:0042254
Eph_Em0006g877a	GO:0016740	XP_001631972.1predicted protein
Eph_Em0006g877a	GO:0008152
Eph_Em0006g879a	GO:0005509	CCA71197.1probable Calmodulin
Eph_Em0006g879a	GO:0019722
Eph_Em0006g880a	GO:0016021	XP_019852978.1 glucose-6-phosphate exchanger SLC37A2-like
Eph_Em0006g884a	GO:0005634	XP_019852335.1 protein C-ets-2-like
Eph_Em0006g884a	GO:0003700
Eph_Em0006g884a	GO:0043565
Eph_Em0006g884a	GO:0006355
Eph_Em0006g895a	GO:0005634	XP_012902913.1 DDB1- and CUL4-associated factor 8
Eph_Em0006g895a	GO:0005737
Eph_Em0006g901a	GO:0005868	XP_001631055.1predicted protein
Eph_Em0006g901a	GO:0005930
Eph_Em0006g901a	GO:0031514
Eph_Em0006g901a	GO:0008569
Eph_Em0006g901a	GO:0045505
Eph_Em0006g901a	GO:0051959
Eph_Em0006g901a	GO:0035721
Eph_Em0006g901a	GO:0060271
Eph_Em0006g901a	EC:3.6.1.3
Eph_Em0006g901a	EC:5.6.1.4
Eph_Em0006g901a	EC:3.6.1.15
Eph_Em0006g922a	GO:0016021	BAA82602.1sALK-2
Eph_Em0006g922a	GO:0004675
Eph_Em0006g922a	GO:0005524
Eph_Em0006g922a	GO:0006468
Eph_Em0006g922a	GO:0007178
Eph_Em0006g922a	EC:2.7.11
Eph_Em0006g946a	GO:0000166	PAA72295.1hypothetical protein BOX15_Mlig019960g1
Eph_Em0006g951a	GO:0003824	OLQ15661.1Serine/threonine-protein kinase tricorner
Eph_Em0006g951a	GO:0006807
Eph_Em0006g951a	GO:0043170
Eph_Em0006g951a	GO:0044237
Eph_Em0006g951a	GO:0044238
Eph_Em0006g965a	GO:0003824	OLQ15661.1Serine/threonine-protein kinase tricorner
Eph_Em0006g965a	GO:0006807
Eph_Em0006g965a	GO:0043170
Eph_Em0006g965a	GO:0044237
Eph_Em0006g965a	GO:0044238
Eph_Em0006g972a	GO:0016787	BAA76274.1PLC-betaS
Eph_Em0006g981a	GO:0016021	XP_003388787.1 lathosterol oxidase-like
Eph_Em0006g981a	GO:0005506
Eph_Em0006g981a	GO:0016491
Eph_Em0006g981a	GO:0008610
Eph_Em0006g981a	GO:0055114
Eph_Em0006g985a	GO:0003676	XP_003386052.1 probable ATP-dependent RNA helicase DDX6
Eph_Em0006g985a	GO:0004386
Eph_Em0006g985a	GO:0005524
Eph_Em0006g985a	EC:3.6.1.3
Eph_Em0006g985a	EC:3.6.1.15
Eph_Em0006g988a	GO:0003824	XP_019851114.1PREDICTED: uncharacterized protein LOC100642011
Eph_Em0006g988a	GO:0009072
Eph_Em0006g988a	GO:0019363
Eph_Em0006g988a	GO:1901605
Eph_Em0006g1008a	GO:0005665	XP_003386300.1 DNA-directed RNA polymerases I, II, and III subunit RPABC3-like
Eph_Em0006g1008a	GO:0005666
Eph_Em0006g1008a	GO:0005736
Eph_Em0006g1008a	GO:0006366
Eph_Em0006g1008a	GO:0006383
Eph_Em0006g1014a	GO:0005634	XP_001628414.1predicted protein
Eph_Em0006g1014a	GO:0004518
Eph_Em0006g1014a	GO:0000725
Eph_Em0006g1014a	GO:0006302
Eph_Em0006g1014a	GO:0044773
Eph_Em0006g1014a	GO:0051321
Eph_Em0006g1029a	GO:0008242	XP_019857008.1 gamma-glutamyl hydrolase A-like
Eph_Em0006g1029a	EC:3.4.19
Eph_Em0006g1034a	GO:0016020	XP_019851521.1 proton myo-inositol cotransporter-like
Eph_Em0006g1037a	GO:0016020	XP_003385247.1 alternative oxidase, mitochondrial-like
Eph_Em0006g1040a	GO:0005887	XP_002606809.1hypothetical protein BRAFLDRAFT_226180
Eph_Em0006g1040a	GO:0005366
Eph_Em0006g1040a	GO:0006810
Eph_Em0006g1042a	GO:0005840	CCQ18595.140S ribosomal protein S25
Eph_Em0006g1044a	GO:0004674	NP_001266212.1glycogen synthase kinase 3
Eph_Em0006g1044a	GO:0005524
Eph_Em0006g1044a	GO:0006468
Eph_Em0006g1044a	EC:2.7.11
Eph_Em0006g1075a	GO:0016020	XP_003384227.1 GTPase HRas
Eph_Em0006g1075a	GO:0003924
Eph_Em0006g1075a	GO:0005525
Eph_Em0006g1075a	GO:0007165
Eph_Em0006g1075a	EC:3.6.1.15
Eph_Em0006g1082a	GO:0003723	XP_003386045.1 ankyrin repeat and KH domain-containing protein mask-like
Eph_Em0006g1106a	GO:0016020	XP_003384227.1 GTPase HRas
Eph_Em0006g1106a	GO:0003924
Eph_Em0006g1106a	GO:0005525
Eph_Em0006g1106a	GO:0007165
Eph_Em0006g1106a	EC:3.6.1.15
Eph_Em0006g1168a	GO:0071568	B3RTL9.1 RecName: Full=Ubiquitin-fold modifier-conjugating enzyme 1; AltName: Full=Ufm1-conjugating enzyme 1
Eph_Em0006g1168a	GO:1990592
Eph_Em0006g1187a	GO:0110165	XP_002589165.1hypothetical protein BRAFLDRAFT_84941
Eph_Em0006g1187a	GO:0009987
Eph_Em0006g1230a	GO:0005096	XP_019856854.1PREDICTED: uncharacterized protein LOC100635959
Eph_Em0006g1230a	GO:0043547
Eph_Em0006g1230a	GO:0051056
Eph_Em0006g1235a	GO:0055085	XP_003391395.1 mitochondrial import receptor subunit TOM40 homolog
Eph_Em0006g1244a	GO:0016829	XP_003389391.1 cystathionine beta-synthase
Eph_Em0006g1244a	GO:0019344
Eph_Em0006g1245a	GO:0089701	XP_019852966.1 splicing factor U2AF 35 kDa subunit-like
Eph_Em0006g1245a	GO:0003723
Eph_Em0006g1245a	GO:0046872
Eph_Em0006g1245a	GO:0000398
Eph_Em0006g1254a	GO:0005634	NP_001266238.1nuclear factor kappa B
Eph_Em0006g1254a	GO:0005737
Eph_Em0006g1254a	GO:0003677
Eph_Em0006g1254a	GO:0003700
Eph_Em0006g1254a	GO:0006355
Eph_Em0006g1254a	GO:0007165
Eph_Em0006g1261a	GO:0015629	XP_009861333.1act protein isoform X1
Eph_Em0006g1261a	GO:0000166
Eph_Em0006g1268a	GO:0005622	NP_001266238.1nuclear factor kappa B
Eph_Em0006g1268a	GO:0110165
Eph_Em0006g1268a	GO:0050794
Eph_Em0006g1274a	GO:0015629	XP_009861333.1act protein isoform X1
Eph_Em0006g1274a	GO:0000166
Eph_Em0006g1281a	GO:0043167	XP_019860794.1 annexin A7-like
Eph_Em0006g1293a	GO:0016020	ABD65419.1Rap1
Eph_Em0006g1293a	GO:0003924
Eph_Em0006g1293a	GO:0005525
Eph_Em0006g1293a	GO:0032486
Eph_Em0006g1293a	EC:3.6.1.15
Eph_Em0006g1296a	GO:0003824	OLQ15661.1Serine/threonine-protein kinase tricorner
Eph_Em0006g1296a	GO:0006807
Eph_Em0006g1296a	GO:0043170
Eph_Em0006g1296a	GO:0044237
Eph_Em0006g1296a	GO:0044238
Eph_Em0006g1299a	GO:0005488	KFD61066.1hypothetical protein M514_26768
Eph_Em0006g1347a	GO:0016020	BAA82602.1sALK-2
Eph_Em0006g1347a	GO:0000166
Eph_Em0006g1347a	GO:0004674
Eph_Em0006g1347a	GO:0016310
Eph_Em0006g1347a	EC:2.7.11
Eph_Em0006g1363a	GO:0003824	GBC05867.1hypothetical protein RclHR1_06490002
Eph_Em0006g1363a	GO:0008152
Eph_Em0006g1367a	GO:0051213	XP_003383419.1 arachidonate 5-lipoxygenase-like
Eph_Em0006g1375a	GO:0016020	BAA82602.1sALK-2
Eph_Em0006g1375a	GO:0000166
Eph_Em0006g1375a	GO:0004674
Eph_Em0006g1375a	GO:0016310
Eph_Em0006g1375a	EC:2.7.11
Eph_Em0006g1433a	GO:0000164	ANO53977.1PP1_alpha
Eph_Em0006g1433a	GO:0072357
Eph_Em0006g1433a	GO:0004722
Eph_Em0006g1433a	GO:0046872
Eph_Em0006g1433a	GO:0006470
Eph_Em0006g1433a	EC:3.1.3.16
Eph_Em0006g1434a	GO:0004721	XP_008414606.1 serine/threonine-protein phosphatase alpha-2 isoform-like
Eph_Em0006g1434a	GO:0046872
Eph_Em0006g1434a	GO:0006470
Eph_Em0006g1434a	GO:0060026
Eph_Em0006g1434a	EC:3.1.3.16
Eph_Em0006g1471a	GO:0005856	XP_011410218.1 rho GTPase-activating protein 39-like isoform X1
Eph_Em0006g1471a	GO:0007165
Eph_Em0006g1472a	GO:0005737	PAA47884.1hypothetical protein BOX15_Mlig006871g2
Eph_Em0006g1472a	GO:0005856
Eph_Em0006g1472a	GO:0005524
Eph_Em0006g1486a	GO:0003779	ABL85461.1Wiskott-Aldrich syndrome protein
Eph_Em0006g1486a	GO:0007015
Eph_Em0006g1498a	GO:0005737	Q964E1.1RecName: Full=Actin, cytoplasmic; Contains: RecName: Full=Actin, cytoplasmic, intermediate form; Flags: Precursor
Eph_Em0006g1498a	GO:0005856
Eph_Em0006g1498a	GO:0005524
Eph_Em0006g1508a	GO:0016747	XP_003389696.1 3-ketoacyl-CoA thiolase, mitochondrial-like
Eph_Em0006g1511a	GO:0016740	XP_003389696.1 3-ketoacyl-CoA thiolase, mitochondrial-like
Eph_Em0006g1519a	GO:0003924	OXB61117.1hypothetical protein ASZ78_013680
Eph_Em0006g1519a	GO:0005525
Eph_Em0006g1519a	GO:0007264
Eph_Em0006g1519a	EC:3.6.1.15
Eph_Em0006g1536a	GO:0005634	XP_011410239.2 recombining binding protein suppressor of hairless-like
Eph_Em0006g1536a	GO:0000978
Eph_Em0006g1536a	GO:0001228
Eph_Em0006g1536a	GO:0045944
Eph_Em0006g1560a	GO:0004674	XP_003382579.1 serine/threonine-protein kinase PLK1-like
Eph_Em0006g1560a	GO:0005524
Eph_Em0006g1560a	GO:0006468
Eph_Em0006g1560a	EC:2.7.11
Eph_Em0007g1a	GO:0016021	XP_015221180.1 signal peptide peptidase-like 2B isoform X1
Eph_Em0007g1a	GO:0031090
Eph_Em0007g18a	GO:0016020	XP_011404746.2 solute carrier family 35 member B1-like
Eph_Em0007g25a	GO:0016020	XP_011404746.2 solute carrier family 35 member B1-like
Eph_Em0007g28a	GO:0005840	RDD47356.1 28S ribosomal protein S5, mitochondrial
Eph_Em0007g28a	GO:1990904
Eph_Em0007g33a	GO:0005763	RDD47356.1 28S ribosomal protein S5, mitochondrial
Eph_Em0007g33a	GO:0003735
Eph_Em0007g109a	GO:0005488	KFD61066.1hypothetical protein M514_26768
Eph_Em0007g127a	GO:0000786	XP_003382971.1 late histone H2B.L4-like
Eph_Em0007g127a	GO:0005634
Eph_Em0007g127a	GO:0003677
Eph_Em0007g127a	GO:0046982
Eph_Em0007g145a	GO:0000786	XP_003382971.1 late histone H2B.L4-like
Eph_Em0007g145a	GO:0005634
Eph_Em0007g145a	GO:0003677
Eph_Em0007g145a	GO:0046982
Eph_Em0007g152a	GO:0000786	XP_003382971.1 late histone H2B.L4-like
Eph_Em0007g152a	GO:0005634
Eph_Em0007g152a	GO:0003677
Eph_Em0007g152a	GO:0046982
Eph_Em0007g154a	GO:0016740	XP_019854095.1 GDP-fucose protein O-fucosyltransferase 2-like
Eph_Em0007g154a	GO:0005975
Eph_Em0007g158a	GO:0000786	XP_003382971.1 late histone H2B.L4-like
Eph_Em0007g158a	GO:0005634
Eph_Em0007g158a	GO:0003677
Eph_Em0007g158a	GO:0046982
Eph_Em0007g165a	GO:0000786	XP_003382971.1 late histone H2B.L4-like
Eph_Em0007g165a	GO:0005634
Eph_Em0007g165a	GO:0003677
Eph_Em0007g165a	GO:0046982
Eph_Em0007g188a	GO:0000786	XP_003382971.1 late histone H2B.L4-like
Eph_Em0007g188a	GO:0005634
Eph_Em0007g188a	GO:0003677
Eph_Em0007g188a	GO:0046982
Eph_Em0007g190a	GO:0000786	XP_003382971.1 late histone H2B.L4-like
Eph_Em0007g190a	GO:0005634
Eph_Em0007g190a	GO:0003677
Eph_Em0007g190a	GO:0046982
Eph_Em0007g191a	GO:0000786	EFX87610.1hypothetical protein DAPPUDRAFT_230378
Eph_Em0007g191a	GO:0000790
Eph_Em0007g191a	GO:0003677
Eph_Em0007g191a	GO:0046982
Eph_Em0007g191a	GO:0006325
Eph_Em0007g192a	GO:0005694	ERE80724.1histone H2A type 1-F-like protein
Eph_Em0007g192a	GO:0005488
Eph_Em0007g194a	GO:0000786	XP_003382971.1 late histone H2B.L4-like
Eph_Em0007g194a	GO:0005634
Eph_Em0007g194a	GO:0003677
Eph_Em0007g194a	GO:0046982
Eph_Em0007g208a	GO:0005694	XP_003382971.1 late histone H2B.L4-like
Eph_Em0007g208a	GO:0005488
Eph_Em0007g209a	GO:0000786	XP_003382970.1 histone H2A-like
Eph_Em0007g209a	GO:0005634
Eph_Em0007g209a	GO:0003677
Eph_Em0007g209a	GO:0046982
Eph_Em0007g212a	GO:0000786	XP_003382971.1 late histone H2B.L4-like
Eph_Em0007g212a	GO:0005634
Eph_Em0007g212a	GO:0003677
Eph_Em0007g212a	GO:0046982
Eph_Em0007g216a	GO:0000786	XP_003382971.1 late histone H2B.L4-like
Eph_Em0007g216a	GO:0005634
Eph_Em0007g216a	GO:0003677
Eph_Em0007g216a	GO:0046982
Eph_Em0007g224a	GO:0046872	XP_007908380.1 RING finger protein 113A
Eph_Em0007g228a	GO:0000786	XP_003382971.1 late histone H2B.L4-like
Eph_Em0007g228a	GO:0005634
Eph_Em0007g228a	GO:0003677
Eph_Em0007g228a	GO:0046982
Eph_Em0007g260a	GO:0003676	XP_011406106.1 poly(rC)-binding protein 2-like
Eph_Em0007g266a	GO:0035267	XP_019853571.1 enhancer of polycomb homolog 2-like
Eph_Em0007g284a	GO:0016740	XP_019853574.1 DNA primase small subunit-like
Eph_Em0007g295a	GO:0016740	XP_019850219.1 geranylgeranyl pyrophosphate synthase-like
Eph_Em0007g295a	GO:0008299
Eph_Em0007g305a	GO:0016740	XP_019853574.1 DNA primase small subunit-like
Eph_Em0007g313a	GO:0016740	XP_019850219.1 geranylgeranyl pyrophosphate synthase-like
Eph_Em0007g313a	GO:0008299
Eph_Em0007g322a	GO:0004674	XP_011405303.2 cyclin-dependent kinase 2-like
Eph_Em0007g322a	GO:0005524
Eph_Em0007g322a	GO:0006468
Eph_Em0007g322a	EC:2.7.11
Eph_Em0007g323a	GO:0031981	XP_003388162.1 checkpoint protein HUS1-like
Eph_Em0007g323a	GO:0043232
Eph_Em0007g323a	GO:0000075
Eph_Em0007g380a	GO:0016020	XP_019853059.1PREDICTED: uncharacterized protein LOC109582657
Eph_Em0007g447a	GO:0016020	XP_019853059.1PREDICTED: uncharacterized protein LOC109582657
Eph_Em0007g488a	GO:0005488	XP_011404865.1PREDICTED: uncharacterized protein LOC105313269
Eph_Em0007g577a	GO:0031461	XP_019851013.1 cullin-1 isoform X1
Eph_Em0007g577a	GO:0031625
Eph_Em0007g577a	GO:0006511
Eph_Em0007g582a	GO:0016787	XP_003385047.2PREDICTED: uncharacterized protein LOC100640914
Eph_Em0007g594a	GO:0005488	KFD61066.1hypothetical protein M514_26768
Eph_Em0007g613a	GO:0006807	PIK33147.1hypothetical protein BSL78_30040
Eph_Em0007g613a	GO:0044238
Eph_Em0007g613a	GO:0044260
Eph_Em0007g619a	GO:0005737	XP_011402553.1 amphiphysin-like isoform X2
Eph_Em0007g626a	GO:0005634	BAA36346.1Pax-2/5/8
Eph_Em0007g626a	GO:0003677
Eph_Em0007g626a	GO:0006355
Eph_Em0007g626a	GO:0007275
Eph_Em0007g627a	GO:0016021	BAA82606.1sALK-6
Eph_Em0007g627a	GO:0004675
Eph_Em0007g627a	GO:0005509
Eph_Em0007g627a	GO:0005524
Eph_Em0007g627a	GO:0006468
Eph_Em0007g627a	GO:0007178
Eph_Em0007g627a	EC:2.7.11
Eph_Em0007g644a	GO:0004750	XP_003384884.1 ribulose-phosphate 3-epimerase-like
Eph_Em0007g644a	GO:0046872
Eph_Em0007g644a	GO:0005975
Eph_Em0007g644a	GO:0006098
Eph_Em0007g644a	EC:5.1.3.1
Eph_Em0007g648a	GO:0016021	BAA82605.1sALK-5
Eph_Em0007g648a	GO:0004675
Eph_Em0007g648a	GO:0005524
Eph_Em0007g648a	GO:0006468
Eph_Em0007g648a	GO:0007178
Eph_Em0007g648a	EC:2.7.11
Eph_Em0007g649a	GO:0016740	BAA82605.1sALK-5
Eph_Em0007g651a	GO:0004672	BAA82605.1sALK-5
Eph_Em0007g651a	GO:0009987
Eph_Em0007g704a	GO:0006810	AKN21623.1slc30a-3
Eph_Em0007g715a	GO:0006810	ELU00431.1hypothetical protein CAPTEDRAFT_169529
Eph_Em0007g724a	GO:0016020	XP_003384886.1 zinc transporter 2-like
Eph_Em0007g724a	GO:0006812
Eph_Em0007g724a	GO:0055085
Eph_Em0007g729a	GO:0016020	XP_003384886.1 zinc transporter 2-like
Eph_Em0007g729a	GO:0006812
Eph_Em0007g729a	GO:0055085
Eph_Em0007g733a	GO:0016020	BAA81717.3protein tyrosine kinase
Eph_Em0007g733a	GO:0004713
Eph_Em0007g733a	GO:0006468
Eph_Em0007g733a	EC:2.7.10
Eph_Em0007g743a	GO:0003676	ETW98423.1hypothetical protein ETSY2_42830
Eph_Em0007g743a	GO:0008270
Eph_Em0007g814a	GO:0005488	ETI44587.1hypothetical protein F443_10714
Eph_Em0007g823a	GO:0005634	XP_019850145.1 DNA polymerase epsilon catalytic subunit A-like isoform X1
Eph_Em0007g823a	GO:0003676
Eph_Em0007g823a	GO:0016779
Eph_Em0007g823a	GO:0046872
Eph_Em0007g823a	GO:0051536
Eph_Em0007g823a	GO:0006259
Eph_Em0007g823a	GO:0034645
Eph_Em0007g825a	GO:0016740	XP_013399576.1DNA polymerase epsilon catalytic subunit A
Eph_Em0007g825a	GO:0097159
Eph_Em0007g825a	GO:1901363
Eph_Em0007g825a	GO:0044260
Eph_Em0007g827a	GO:0005634	XP_019850145.1 DNA polymerase epsilon catalytic subunit A-like isoform X1
Eph_Em0007g827a	GO:0003676
Eph_Em0007g827a	GO:0016779
Eph_Em0007g827a	GO:0046872
Eph_Em0007g827a	GO:0051536
Eph_Em0007g827a	GO:0006259
Eph_Em0007g827a	GO:0034645
Eph_Em0007g833a	GO:0005488	XP_019861849.1PREDICTED: uncharacterized protein LOC109590368
Eph_Em0007g840a	GO:0008138	XP_011410132.1 dual specificity protein phosphatase 6-like
Eph_Em0007g840a	GO:0016311
Eph_Em0007g840a	EC:3.1.3.16
Eph_Em0007g848a	GO:0008622	XP_019850145.1 DNA polymerase epsilon catalytic subunit A-like isoform X1
Eph_Em0007g848a	GO:0000166
Eph_Em0007g848a	GO:0003677
Eph_Em0007g848a	GO:0003887
Eph_Em0007g848a	GO:0008270
Eph_Em0007g848a	GO:0051539
Eph_Em0007g848a	GO:0006260
Eph_Em0007g848a	GO:0006281
Eph_Em0007g848a	GO:0071897
Eph_Em0007g848a	EC:2.7.7.7
Eph_Em0007g850a	GO:0008622	XP_019850145.1 DNA polymerase epsilon catalytic subunit A-like isoform X1
Eph_Em0007g850a	GO:0000166
Eph_Em0007g850a	GO:0003677
Eph_Em0007g850a	GO:0003887
Eph_Em0007g850a	GO:0008270
Eph_Em0007g850a	GO:0051539
Eph_Em0007g850a	GO:0006260
Eph_Em0007g850a	GO:0006281
Eph_Em0007g850a	GO:0071897
Eph_Em0007g850a	EC:2.7.7.7
Eph_Em0007g854a	GO:0016740	XP_019850145.1 DNA polymerase epsilon catalytic subunit A-like isoform X1
Eph_Em0007g854a	GO:0097159
Eph_Em0007g854a	GO:1901363
Eph_Em0007g854a	GO:0044260
Eph_Em0007g930a	GO:0051015	XP_003388924.1 gelsolin-like protein 2
Eph_Em0007g966a	GO:0016301	PFX33819.1Cyclin-dependent kinase 6
Eph_Em0007g970a	GO:0016798	XP_011402564.2 beta-galactosidase-like
Eph_Em0007g972a	GO:0004386	EPJ45641.1ATP-dependent DNA helicase RecQ
Eph_Em0007g972a	GO:0097159
Eph_Em0007g972a	GO:1901363
Eph_Em0007g972a	GO:0044260
Eph_Em0007g972a	EC:3.6.1.3
Eph_Em0007g972a	EC:3.6.1.15
Eph_Em0007g978a	GO:0005634	AKR53930.1DNA (cytosine-5) methyltransferase 1
Eph_Em0007g978a	GO:0003677
Eph_Em0007g978a	GO:0003682
Eph_Em0007g978a	GO:0003886
Eph_Em0007g978a	GO:0008270
Eph_Em0007g978a	GO:0090116
Eph_Em0007g978a	EC:2.1.1.37
Eph_Em0007g982a	GO:0006511	XP_003383138.1 S-phase kinase-associated protein 1
Eph_Em0007g1001a	GO:0005488	XP_019849125.1 probable aldehyde oxidase 2
Eph_Em0007g1009a	GO:0003676	XP_011404865.1PREDICTED: uncharacterized protein LOC105313269
Eph_Em0007g1009a	GO:0003700
Eph_Em0007g1009a	GO:0004190
Eph_Em0007g1009a	GO:0008270
Eph_Em0007g1009a	GO:0006355
Eph_Em0007g1009a	GO:0006508
Eph_Em0007g1009a	EC:3.4.23
Eph_Em0007g1091a	GO:0005488	CAP69654.1polyprotein
Eph_Em0007g1091a	GO:0006807
Eph_Em0007g1091a	GO:0043170
Eph_Em0007g1091a	GO:0044238
Eph_Em0007g1117a	GO:0016020	PFX20367.1Transposon Ty3-I Gag-Pol polyprotein
Eph_Em0007g1128a	GO:0016020	PFX20367.1Transposon Ty3-I Gag-Pol polyprotein
Eph_Em0007g1279a	GO:0016020	XP_019855468.1 V-type proton ATPase 116 kDa subunit a-like isoform X1
Eph_Em0007g1319a	GO:0004579	XP_002116637.1hypothetical protein TRIADDRAFT_31147
Eph_Em0007g1319a	GO:0018279
Eph_Em0007g1319a	GO:0043687
Eph_Em0007g1319a	EC:2.4.1.119
Eph_Em0007g1319a	EC:2.4.99.18
Eph_Em0007g1330a	GO:0016021	XP_011402863.2 dolichyl-diphosphooligosaccharide--protein glycosyltransferase subunit STT3B
Eph_Em0007g1330a	GO:0004576
Eph_Em0007g1330a	GO:0006486
Eph_Em0007g1330a	EC:2.4.99.18
Eph_Em0007g1331a	GO:0005789	XP_001507700.1 methylsterol monooxygenase 1
Eph_Em0007g1331a	GO:0016021
Eph_Em0007g1331a	GO:0000254
Eph_Em0007g1331a	GO:0005506
Eph_Em0007g1331a	GO:0016126
Eph_Em0007g1331a	GO:0055114
Eph_Em0007g1331a	EC:1.14.13
Eph_Em0007g1331a	EC:1.14.18.9
Eph_Em0007g1343a	GO:0006259	ETW92315.1hypothetical protein ETSY2_53780, partial
Eph_Em0007g1374a	GO:0005488	XP_019861849.1PREDICTED: uncharacterized protein LOC109590368
Eph_Em0007g1412a	GO:0046872	XP_019861952.1PREDICTED: uncharacterized protein LOC109590481
Eph_Em0007g1442a	GO:0016020	XP_011403863.1PREDICTED: uncharacterized protein LOC105312704
Eph_Em0007g1444a	GO:0005925	NP_001029010.1LIM and SH3 protein
Eph_Em0007g1444a	GO:0051015
Eph_Em0007g1446a	GO:0016020	XP_003385284.1 GTP-binding protein Rheb homolog
Eph_Em0007g1446a	GO:0003924
Eph_Em0007g1446a	GO:0005525
Eph_Em0007g1446a	GO:0007165
Eph_Em0007g1446a	EC:3.6.1.15
Eph_Em0007g1460a	GO:0005925	NP_001029010.1LIM and SH3 protein
Eph_Em0007g1460a	GO:0051015
Eph_Em0007g1462a	GO:0016020	ABD65423.1Rheb
Eph_Em0007g1462a	GO:0003924
Eph_Em0007g1462a	GO:0005525
Eph_Em0007g1462a	GO:0007165
Eph_Em0007g1462a	EC:3.6.1.15
Eph_Em0007g1509a	GO:0016787	CAI43320.1cathepsin L
Eph_Em0007g1513a	GO:0016787	CAI43320.1cathepsin L
Eph_Em0007g1515a	GO:0000166	XP_003385500.1 NAD(P)H-hydrate epimerase-like
Eph_Em0007g1515a	GO:0046872
Eph_Em0007g1515a	GO:0052856
Eph_Em0007g1534a	GO:0005576	XP_002604410.1hypothetical protein BRAFLDRAFT_220379
Eph_Em0007g1543a	GO:0016020	KJE95104.1 ATPase
Eph_Em0007g1565a	GO:0005576	XP_002604410.1hypothetical protein BRAFLDRAFT_220379
Eph_Em0007g1588a	GO:0000166	XP_003385500.1 NAD(P)H-hydrate epimerase-like
Eph_Em0007g1588a	GO:0046872
Eph_Em0007g1588a	GO:0052856
Eph_Em0007g1589a	GO:0008781	XP_002607695.1hypothetical protein BRAFLDRAFT_123266
Eph_Em0007g1589a	EC:2.7.7.43
Eph_Em0007g1590a	GO:0016787	CAI43320.1cathepsin L
Eph_Em0008g6a	GO:0005720	XP_001632528.1predicted protein
Eph_Em0008g6a	GO:0061630
Eph_Em0008g6a	GO:0010216
Eph_Em0008g6a	GO:0016567
Eph_Em0008g29a	GO:0007165	CCU09389.1transducin beta-like protein
Eph_Em0008g44a	GO:0061617	XP_011406742.1 MICOS complex subunit Mic10-like
Eph_Em0008g45a	GO:0042626	P57747.1RecName: Full=V-type proton ATPase subunit D; Short=V-ATPase subunit D; AltName: Full=Vacuolar proton pump subunit D
Eph_Em0008g45a	GO:0006811
Eph_Em0008g45a	GO:0055085
Eph_Em0008g46a	GO:0005840	AAX48854.1L22
Eph_Em0008g46a	GO:0003735
Eph_Em0008g46a	GO:0006412
Eph_Em0008g48a	GO:0005634	XP_002165245.2 transcription initiation factor TFIID subunit 10-like
Eph_Em0008g48a	GO:0003743
Eph_Em0008g48a	GO:0006352
Eph_Em0008g48a	GO:0006413
Eph_Em0008g53a	GO:0003844	XP_003386985.1 1,4-alpha-glucan-branching enzyme-like
Eph_Em0008g53a	GO:0004553
Eph_Em0008g53a	GO:0043169
Eph_Em0008g53a	GO:0005978
Eph_Em0008g53a	EC:2.4.1.18
Eph_Em0008g54a	GO:0005488	XP_019854102.1 probable cation-transporting ATPase 13A3
Eph_Em0008g56a	GO:0005488	XP_019854102.1 probable cation-transporting ATPase 13A3
Eph_Em0008g57a	GO:0005488	XP_019854102.1 probable cation-transporting ATPase 13A3
Eph_Em0008g60a	GO:0017054	XP_003387892.2 protein Dr1-like
Eph_Em0008g60a	GO:0003714
Eph_Em0008g60a	GO:0046982
Eph_Em0008g60a	GO:0000122
Eph_Em0008g62a	GO:0005622	CDW58151.1MH1 and MH2 domain containing protein
Eph_Em0008g96a	GO:0097159	XP_003387891.1 ATP-dependent RNA helicase DDX19A-like
Eph_Em0008g96a	GO:1901363
Eph_Em0008g97a	GO:0016787	CAD10676.1caspase 3
Eph_Em0008g100a	GO:0004697	XP_003383504.1 atypical protein kinase C-like
Eph_Em0008g100a	GO:0005524
Eph_Em0008g100a	GO:0046872
Eph_Em0008g100a	GO:0006468
Eph_Em0008g100a	GO:0007163
Eph_Em0008g100a	GO:0035556
Eph_Em0008g100a	EC:2.7.11
Eph_Em0008g100a	EC:2.7.11.13
Eph_Em0008g102a	GO:0016787	CAD10676.1caspase 3
Eph_Em0008g104a	GO:0005739	XP_002110051.1hypothetical protein TRIADDRAFT_53594
Eph_Em0008g104a	GO:0019136
Eph_Em0008g104a	EC:2.7.1.145
Eph_Em0008g105a	GO:0005506	XP_019854114.1 procollagen-lysine,2-oxoglutarate 5-dioxygenase 3-like
Eph_Em0008g105a	GO:0008475
Eph_Em0008g105a	GO:0031418
Eph_Em0008g105a	GO:0055114
Eph_Em0008g105a	EC:1.14.11
Eph_Em0008g105a	EC:1.14.11.4
Eph_Em0008g111a	GO:0015462	AFR69055.1ABC transporter B family member 4
Eph_Em0008g111a	GO:0015562
Eph_Em0008g111a	GO:0019534
Eph_Em0008g111a	GO:0009636
Eph_Em0008g111a	EC:7.4.2.5
Eph_Em0008g116a	GO:0015462	AFR69055.1ABC transporter B family member 4
Eph_Em0008g116a	GO:0015562
Eph_Em0008g116a	GO:0019534
Eph_Em0008g116a	GO:0009636
Eph_Em0008g116a	EC:7.4.2.5
Eph_Em0008g142a	GO:0005634	XP_003389514.1 proteasome subunit beta type-6-like
Eph_Em0008g142a	GO:0005737
Eph_Em0008g142a	GO:0005839
Eph_Em0008g142a	GO:0004298
Eph_Em0008g142a	GO:0051603
Eph_Em0008g142a	EC:3.4.25
Eph_Em0008g153a	GO:0005634	XP_003389514.1 proteasome subunit beta type-6-like
Eph_Em0008g153a	GO:0005737
Eph_Em0008g153a	GO:0005839
Eph_Em0008g153a	GO:0004298
Eph_Em0008g153a	GO:0051603
Eph_Em0008g153a	EC:3.4.25
Eph_Em0008g156a	GO:0016020	RMC02016.1hypothetical protein DUI87_21178
Eph_Em0008g156a	GO:0008237
Eph_Em0008g162a	GO:0003873	XP_003382978.1 6-phosphofructo-2-kinase/fructose-2,6-bisphosphatase 1-like
Eph_Em0008g162a	GO:0005524
Eph_Em0008g162a	GO:0006000
Eph_Em0008g162a	GO:0006003
Eph_Em0008g162a	GO:0046835
Eph_Em0008g162a	EC:2.7.1.105
Eph_Em0008g167a	GO:0004672	BAA81719.3protein tyrosine kinase
Eph_Em0008g167a	GO:0009987
Eph_Em0008g173a	GO:0016021	BAA81719.3protein tyrosine kinase
Eph_Em0008g173a	GO:0000166
Eph_Em0008g173a	GO:0004714
Eph_Em0008g173a	GO:0006468
Eph_Em0008g173a	GO:0007169
Eph_Em0008g173a	EC:2.7.10
Eph_Em0008g173a	EC:2.7.10.1
Eph_Em0008g173a	EC:2.7.11
Eph_Em0008g179a	GO:0005887	BAA81719.3protein tyrosine kinase
Eph_Em0008g179a	GO:0005003
Eph_Em0008g179a	GO:0005524
Eph_Em0008g179a	GO:0018108
Eph_Em0008g179a	GO:0048013
Eph_Em0008g179a	EC:2.7.10
Eph_Em0008g179a	EC:2.7.10.1
Eph_Em0008g179a	EC:2.7.11
Eph_Em0008g180a	GO:0016301	BAA81719.3protein tyrosine kinase
Eph_Em0008g180a	GO:0009987
Eph_Em0008g185a	GO:0016021	BAA81719.3protein tyrosine kinase
Eph_Em0008g185a	GO:0000166
Eph_Em0008g185a	GO:0004714
Eph_Em0008g185a	GO:0006468
Eph_Em0008g185a	GO:0007169
Eph_Em0008g185a	EC:2.7.10
Eph_Em0008g185a	EC:2.7.10.1
Eph_Em0008g185a	EC:2.7.11
Eph_Em0008g186a	GO:0004672	BAA81719.3protein tyrosine kinase
Eph_Em0008g186a	GO:0009987
Eph_Em0008g187a	GO:0005887	BAA81719.3protein tyrosine kinase
Eph_Em0008g187a	GO:0005003
Eph_Em0008g187a	GO:0005524
Eph_Em0008g187a	GO:0018108
Eph_Em0008g187a	GO:0048013
Eph_Em0008g187a	EC:2.7.10
Eph_Em0008g187a	EC:2.7.10.1
Eph_Em0008g187a	EC:2.7.11
Eph_Em0008g191a	GO:0046872	XP_016281485.1 calmodulin-alpha-like
Eph_Em0008g193a	GO:0016020	BAA81719.3protein tyrosine kinase
Eph_Em0008g193a	GO:0004713
Eph_Em0008g193a	GO:0016310
Eph_Em0008g193a	EC:2.7.10
Eph_Em0008g201a	GO:0046872	XP_016281485.1 calmodulin-alpha-like
Eph_Em0008g203a	GO:0004672	BAA81719.3protein tyrosine kinase
Eph_Em0008g203a	GO:0009987
Eph_Em0008g204a	GO:0003676	KFD59531.1hypothetical protein M514_28291, partial
Eph_Em0008g204a	GO:0015074
Eph_Em0008g212a	GO:0005488	KRX69499.1Transposon Ty3-I Gag-Pol polyprotein
Eph_Em0008g212a	GO:0006807
Eph_Em0008g212a	GO:0043170
Eph_Em0008g212a	GO:0044238
Eph_Em0008g242a	GO:0016491	XP_003383419.1 arachidonate 5-lipoxygenase-like
Eph_Em0008g250a	GO:0005488	KFD61066.1hypothetical protein M514_26768
Eph_Em0008g277a	GO:0005739	EZA50265.1hypothetical protein X777_11103
Eph_Em0008g277a	GO:0003924
Eph_Em0008g277a	GO:0005525
Eph_Em0008g277a	GO:0006915
Eph_Em0008g277a	GO:0007005
Eph_Em0008g277a	EC:3.6.1.15
Eph_Em0008g282a	GO:0016740	XP_019858556.1 phosphatidylinositol 4,5-bisphosphate 3-kinase catalytic subunit delta isoform-like
Eph_Em0008g282a	GO:0016310
Eph_Em0008g286a	GO:0016020	XP_001634074.1predicted protein
Eph_Em0008g286a	GO:0016773
Eph_Em0008g286a	GO:0035004
Eph_Em0008g286a	GO:0006796
Eph_Em0008g337a	GO:0016020	XP_019860532.1PREDICTED: uncharacterized protein LOC109588869
Eph_Em0008g340a	GO:0005737	XP_002596347.1hypothetical protein BRAFLDRAFT_58355
Eph_Em0008g340a	GO:0043231
Eph_Em0008g340a	GO:0016740
Eph_Em0008g340a	GO:0044267
Eph_Em0008g340a	GO:0050794
Eph_Em0008g347a	GO:0016055	ALB75311.1dishevelled
Eph_Em0008g347a	GO:0035556
Eph_Em0008g367a	GO:0016021	XP_003386705.1 mitochondrial 2-oxoglutarate/malate carrier protein-like isoform X2
Eph_Em0008g367a	GO:0031966
Eph_Em0008g367a	GO:0006839
Eph_Em0008g368a	GO:0016021	XP_003386705.1 mitochondrial 2-oxoglutarate/malate carrier protein-like isoform X2
Eph_Em0008g368a	GO:0031966
Eph_Em0008g368a	GO:0006839
Eph_Em0008g372a	GO:0005634	EDO30336.1 predicted protein
Eph_Em0008g372a	GO:0005737
Eph_Em0008g372a	GO:0030014
Eph_Em0008g372a	GO:0004535
Eph_Em0008g372a	GO:0000289
Eph_Em0008g372a	EC:3.1.13
Eph_Em0008g372a	EC:3.1.15
Eph_Em0008g372a	EC:3.1.13.4
Eph_Em0008g374a	GO:0044237	CRG84557.1bloom syndrome protein
Eph_Em0008g377a	GO:0005488	PAA62682.1hypothetical protein BOX15_Mlig016460g1
Eph_Em0008g412a	GO:0016020	XP_019852136.1 vesicle-associated membrane protein 8-like
Eph_Em0008g413a	GO:0004807	BAA22630.1triose phosphate isomerase
Eph_Em0008g413a	GO:0006094
Eph_Em0008g413a	GO:0006096
Eph_Em0008g413a	EC:5.3.1.1
Eph_Em0008g425a	GO:0006397	XP_003388030.1 pre-mRNA-splicing factor SPF27-like isoform X1
Eph_Em0008g453a	GO:0008237	XP_011406730.2 endothelin-converting enzyme 1-like
Eph_Em0008g480a	GO:0006810	XP_019862077.1 chloride transport protein 6-like
Eph_Em0008g497a	GO:0006811	XP_019862077.1 chloride transport protein 6-like
Eph_Em0008g507a	GO:0005737	XP_003384337.1 phenylalanine--tRNA ligase beta subunit-like
Eph_Em0008g507a	GO:0000287
Eph_Em0008g507a	GO:0003723
Eph_Em0008g507a	GO:0004826
Eph_Em0008g507a	GO:0005524
Eph_Em0008g507a	GO:0006432
Eph_Em0008g507a	EC:6.1.1.20
Eph_Em0008g512a	GO:0004812	ELV09940.1Phenylalanyl-tRNA synthetase beta chain
Eph_Em0008g512a	GO:0043167
Eph_Em0008g512a	GO:0097159
Eph_Em0008g512a	GO:1901363
Eph_Em0008g525a	GO:0006810	XP_019862077.1 chloride transport protein 6-like
Eph_Em0008g526a	GO:0110165	ODM93462.1Galactosylgalactosylxylosylprotein 3-beta-glucuronosyltransferase P
Eph_Em0008g534a	GO:0006810	XP_019862077.1 chloride transport protein 6-like
Eph_Em0008g535a	GO:0006810	XP_019862077.1 chloride transport protein 6-like
Eph_Em0008g559a	GO:0004721	XP_001637267.1predicted protein
Eph_Em0008g559a	GO:0016311
Eph_Em0008g559a	EC:3.1.3.16
Eph_Em0008g563a	GO:0016740	KZO98216.1kinase-like protein
Eph_Em0008g572a	GO:0016020	XP_003386989.1 acetyl-coenzyme A transporter 1-like
Eph_Em0008g573a	GO:0006810	XP_019862077.1 chloride transport protein 6-like
Eph_Em0008g576a	GO:0016791	XP_002011882.1uncharacterized protein Dmoj_GI14442, isoform A
Eph_Em0008g580a	GO:0009987	XP_002594849.1hypothetical protein BRAFLDRAFT_124437
Eph_Em0008g596a	GO:0006139	NP_001178672.1deoxynucleoside triphosphate triphosphohydrolase SAMHD1
Eph_Em0008g603a	GO:0003824	XP_002592124.1hypothetical protein BRAFLDRAFT_124063
Eph_Em0008g627a	GO:0016020	XP_003385292.2 ubiA prenyltransferase domain-containing protein 1 homolog
Eph_Em0008g627a	GO:0016765
Eph_Em0008g628a	GO:0005634	XP_011402894.1 splicing factor 3B subunit 2-like
Eph_Em0008g677a	GO:0005488	KFD61066.1hypothetical protein M514_26768
Eph_Em0008g681a	GO:0004497	XP_002111432.1hypothetical protein TRIADDRAFT_55458
Eph_Em0008g681a	GO:0018958
Eph_Em0008g681a	GO:1901564
Eph_Em0008g704a	GO:0016491	XP_003383539.2 delta-1-pyrroline-5-carboxylate dehydrogenase, mitochondrial-like
Eph_Em0008g704a	GO:0008152
Eph_Em0008g709a	GO:0050794	XP_003383545.3 TNF receptor-associated factor 3-like
Eph_Em0008g709a	GO:0050896
Eph_Em0008g710a	GO:0050789	XP_003383545.3 TNF receptor-associated factor 3-like
Eph_Em0008g712a	GO:0005164	XP_003383545.3 TNF receptor-associated factor 3-like
Eph_Em0008g712a	GO:0008270
Eph_Em0008g712a	GO:0001817
Eph_Em0008g712a	GO:0008063
Eph_Em0008g712a	GO:0032088
Eph_Em0008g712a	GO:0033209
Eph_Em0008g712a	GO:0042981
Eph_Em0008g712a	GO:0045087
Eph_Em0008g712a	GO:0050688
Eph_Em0008g713a	GO:0050794	XP_003383545.3 TNF receptor-associated factor 3-like
Eph_Em0008g713a	GO:0050896
Eph_Em0008g714a	GO:0005488	XP_003383545.3 TNF receptor-associated factor 3-like
Eph_Em0008g714a	GO:0007165
Eph_Em0008g717a	GO:0050794	XP_003383545.3 TNF receptor-associated factor 3-like
Eph_Em0008g717a	GO:0050896
Eph_Em0008g718a	GO:0005164	XP_003383545.3 TNF receptor-associated factor 3-like
Eph_Em0008g718a	GO:0008270
Eph_Em0008g718a	GO:0001817
Eph_Em0008g718a	GO:0008063
Eph_Em0008g718a	GO:0032088
Eph_Em0008g718a	GO:0033209
Eph_Em0008g718a	GO:0042981
Eph_Em0008g718a	GO:0045087
Eph_Em0008g718a	GO:0050688
Eph_Em0008g719a	GO:0005488	XP_003383545.3 TNF receptor-associated factor 3-like
Eph_Em0008g719a	GO:0007165
Eph_Em0008g735a	GO:0016491	XP_003383539.2 delta-1-pyrroline-5-carboxylate dehydrogenase, mitochondrial-like
Eph_Em0008g735a	GO:0006560
Eph_Em0008g740a	GO:0050794	XP_003383545.3 TNF receptor-associated factor 3-like
Eph_Em0008g741a	GO:0005164	XP_003383545.3 TNF receptor-associated factor 3-like
Eph_Em0008g741a	GO:0008270
Eph_Em0008g741a	GO:0001817
Eph_Em0008g741a	GO:0008063
Eph_Em0008g741a	GO:0032088
Eph_Em0008g741a	GO:0033209
Eph_Em0008g741a	GO:0042981
Eph_Em0008g741a	GO:0045087
Eph_Em0008g741a	GO:0050688
Eph_Em0008g743a	GO:0005164	XP_003383545.3 TNF receptor-associated factor 3-like
Eph_Em0008g743a	GO:0008270
Eph_Em0008g743a	GO:0001817
Eph_Em0008g743a	GO:0008063
Eph_Em0008g743a	GO:0032088
Eph_Em0008g743a	GO:0033209
Eph_Em0008g743a	GO:0042981
Eph_Em0008g743a	GO:0045087
Eph_Em0008g743a	GO:0050688
Eph_Em0008g744a	GO:0050794	XP_003383545.3 TNF receptor-associated factor 3-like
Eph_Em0008g744a	GO:0050896
Eph_Em0008g745a	GO:0005488	XP_003383545.3 TNF receptor-associated factor 3-like
Eph_Em0008g745a	GO:0007165
Eph_Em0008g748a	GO:0050794	XP_003383545.3 TNF receptor-associated factor 3-like
Eph_Em0008g748a	GO:0050896
Eph_Em0008g749a	GO:0050794	XP_003383545.3 TNF receptor-associated factor 3-like
Eph_Em0008g750a	GO:0050794	XP_003383545.3 TNF receptor-associated factor 3-like
Eph_Em0008g751a	GO:0050794	XP_003383545.3 TNF receptor-associated factor 3-like
Eph_Em0008g752a	GO:0050794	XP_003383545.3 TNF receptor-associated factor 3-like
Eph_Em0008g752a	GO:0050896
Eph_Em0008g753a	GO:0050794	XP_003383545.3 TNF receptor-associated factor 3-like
Eph_Em0008g754a	GO:0005164	XP_003383545.3 TNF receptor-associated factor 3-like
Eph_Em0008g754a	GO:0008270
Eph_Em0008g754a	GO:0001817
Eph_Em0008g754a	GO:0008063
Eph_Em0008g754a	GO:0032088
Eph_Em0008g754a	GO:0033209
Eph_Em0008g754a	GO:0042981
Eph_Em0008g754a	GO:0045087
Eph_Em0008g754a	GO:0050688
Eph_Em0008g757a	GO:0046872	XP_003383545.3 TNF receptor-associated factor 3-like
Eph_Em0008g757a	GO:0007166
Eph_Em0008g775a	GO:0050794	XP_003383545.3 TNF receptor-associated factor 3-like
Eph_Em0008g775a	GO:0050896
Eph_Em0008g779a	GO:0005164	XP_003383545.3 TNF receptor-associated factor 3-like
Eph_Em0008g779a	GO:0008270
Eph_Em0008g779a	GO:0001817
Eph_Em0008g779a	GO:0008063
Eph_Em0008g779a	GO:0032088
Eph_Em0008g779a	GO:0033209
Eph_Em0008g779a	GO:0042981
Eph_Em0008g779a	GO:0045087
Eph_Em0008g779a	GO:0050688
Eph_Em0008g783a	GO:0050794	XP_003383545.3 TNF receptor-associated factor 3-like
Eph_Em0008g783a	GO:0050896
Eph_Em0008g786a	GO:0005488	XP_019854827.1PREDICTED: uncharacterized protein LOC109583796
Eph_Em0008g786a	GO:0016740
Eph_Em0008g810a	GO:0005488	KII63243.1Transposon Ty3-G Gag-Pol polyprotein
Eph_Em0008g821a	GO:0005847	XP_001362860.1 RNA polymerase II subunit A C-terminal domain phosphatase SSU72
Eph_Em0008g821a	GO:0008420
Eph_Em0008g821a	GO:0006369
Eph_Em0008g821a	GO:0006378
Eph_Em0008g821a	GO:0070940
Eph_Em0008g821a	EC:3.1.3.16
Eph_Em0008g909a	GO:0065007	XP_019855872.1 rap1 GTPase-activating protein 2-like isoform X2
Eph_Em0008g946a	GO:0005739	XP_001641216.1predicted protein
Eph_Em0008g946a	GO:0005829
Eph_Em0008g946a	GO:0004799
Eph_Em0008g946a	GO:0006231
Eph_Em0008g946a	GO:0032259
Eph_Em0008g946a	EC:2.1.1.45
Eph_Em0008g956a	GO:0004527	XP_019853031.1 5'-3' exoribonuclease 1-like
Eph_Em0008g956a	GO:0090304
Eph_Em0008g970a	GO:0016791	XP_013383779.1tyrosine-protein phosphatase non-receptor type 11
Eph_Em0008g970a	GO:0016311
Eph_Em0008g971a	GO:0000139	XP_016156109.1 coatomer subunit beta'
Eph_Em0008g971a	GO:0030126
Eph_Em0008g971a	GO:0005198
Eph_Em0008g971a	GO:0006886
Eph_Em0008g971a	GO:0006891
Eph_Em0008g971a	GO:1901998
Eph_Em0008g972a	GO:0043229	XP_005004427.1centromere protein S
Eph_Em0008g972a	GO:0005488
Eph_Em0008g972a	GO:0006259
Eph_Em0008g1006a	GO:0110165	XP_011409630.1 cation-dependent mannose-6-phosphate receptor-like
Eph_Em0008g1011a	GO:0004725	XP_003385315.1 tyrosine-protein phosphatase corkscrew-like
Eph_Em0008g1011a	GO:0035335
Eph_Em0008g1011a	EC:3.1.3.16
Eph_Em0008g1011a	EC:3.1.3.48
Eph_Em0008g1020a	GO:0016787	XP_007119418.1cytidine deaminase isoform X1
Eph_Em0008g1020a	GO:0046872
Eph_Em0008g1033a	GO:0016020	XP_003389322.1 protein SCO1 homolog, mitochondrial-like
Eph_Em0008g1033a	GO:0046872
Eph_Em0008g1033a	GO:0009987
Eph_Em0008g1065a	GO:0016020	XP_011409668.1PREDICTED: uncharacterized protein LOC100642043
Eph_Em0008g1066a	GO:0016020	XP_011409668.1PREDICTED: uncharacterized protein LOC100642043
Eph_Em0008g1072a	GO:0005634	XP_003383357.1 YEATS domain-containing protein 4-like
Eph_Em0008g1072a	GO:0006355
Eph_Em0008g1073a	GO:0008233	XP_003387882.1 tripeptidyl-peptidase 1-like
Eph_Em0008g1075a	GO:0016787	XP_003387882.1 tripeptidyl-peptidase 1-like
Eph_Em0008g1076a	GO:0008233	XP_003387882.1 tripeptidyl-peptidase 1-like
Eph_Em0008g1079a	GO:0009987	XP_019850191.1 condensin complex subunit 1-like
Eph_Em0008g1081a	GO:0005524	XP_003384324.1 26S protease regulatory subunit 7
Eph_Em0008g1081a	GO:0005737
Eph_Em0008g1081a	GO:1901800
Eph_Em0008g1081a	GO:0036402
Eph_Em0008g1081a	EC:3.6.1.3
Eph_Em0008g1081a	EC:3.6.1.15
Eph_Em0008g1110a	GO:0004365	CAP16641.1glycerol 3-phosphate dehydrogenase
Eph_Em0008g1110a	GO:0050661
Eph_Em0008g1110a	GO:0051287
Eph_Em0008g1110a	GO:0006006
Eph_Em0008g1110a	GO:0006096
Eph_Em0008g1110a	GO:0055114
Eph_Em0008g1110a	EC:1.2.1.59
Eph_Em0008g1110a	EC:1.2.1.12
Eph_Em0008g1111a	GO:0016020	XP_003387157.1PREDICTED: uncharacterized protein LOC100632453
Eph_Em0008g1116a	GO:0016020	XP_003386686.2 beta-1,3-galactosyltransferase 6-like
Eph_Em0008g1116a	GO:0016740
Eph_Em0008g1123a	GO:0000932	XP_002589020.1hypothetical protein BRAFLDRAFT_124918
Eph_Em0008g1123a	GO:0005665
Eph_Em0008g1123a	GO:0003697
Eph_Em0008g1123a	GO:0003727
Eph_Em0008g1123a	GO:0003899
Eph_Em0008g1123a	GO:0031369
Eph_Em0008g1123a	GO:0000291
Eph_Em0008g1123a	GO:0006367
Eph_Em0008g1123a	GO:0045948
Eph_Em0008g1123a	GO:0060213
Eph_Em0008g1123a	EC:2.7.7.6
Eph_Em0008g1128a	GO:0005829	XP_002193783.1 retinal rod rhodopsin-sensitive cGMP 3',5'-cyclic phosphodiesterase subunit delta
Eph_Em0008g1128a	GO:0005856
Eph_Em0008g1128a	GO:0030659
Eph_Em0008g1128a	GO:0004114
Eph_Em0008g1128a	GO:0007601
Eph_Em0008g1128a	GO:0050896
Eph_Em0008g1128a	EC:3.1.4.17
Eph_Em0008g1138a	GO:0003723	XP_007195359.1 eukaryotic translation initiation factor 4 gamma 1 isoform X1
Eph_Em0008g1164a	GO:0005737	BAG61651.1unnamed protein product
Eph_Em0008g1164a	GO:0003723
Eph_Em0008g1164a	GO:0008190
Eph_Em0008g1173a	GO:0003924	CAH04893.1small Rho GTPase cdc42
Eph_Em0008g1173a	GO:0005525
Eph_Em0008g1173a	GO:0007264
Eph_Em0008g1173a	EC:3.6.1.15
Eph_Em0008g1184a	GO:0005730	XP_001629572.1predicted protein
Eph_Em0008g1184a	GO:0030687
Eph_Em0008g1184a	GO:0003723
Eph_Em0008g1184a	GO:0042255
Eph_Em0008g1184a	GO:0042273
Eph_Em0008g1190a	GO:0003924	CAH04893.1small Rho GTPase cdc42
Eph_Em0008g1190a	GO:0005525
Eph_Em0008g1190a	GO:0007264
Eph_Em0008g1190a	EC:3.6.1.15
Eph_Em0008g1201a	GO:0005634	XP_013399191.160S ribosome subunit biogenesis protein NIP7 homolog
Eph_Em0008g1201a	GO:0003723
Eph_Em0008g1201a	GO:0042255
Eph_Em0008g1214a	GO:0005488	XP_019848994.1 arginine-glutamic acid dipeptide repeats protein-like
Eph_Em0008g1220a	GO:0043229	XP_001632709.1predicted protein
Eph_Em0008g1238a	GO:0000786	XP_003382970.1 histone H2A-like
Eph_Em0008g1238a	GO:0005634
Eph_Em0008g1238a	GO:0003677
Eph_Em0008g1238a	GO:0046982
Eph_Em0008g1239a	GO:0000786	XP_003383279.1 late histone H2B.L4-like
Eph_Em0008g1239a	GO:0005634
Eph_Em0008g1239a	GO:0003677
Eph_Em0008g1239a	GO:0046982
Eph_Em0008g1245a	GO:0004489	NP_001080092.15,10-methylenetetrahydrofolate reductase
Eph_Em0008g1245a	GO:0006555
Eph_Em0008g1245a	GO:0035999
Eph_Em0008g1245a	GO:0055114
Eph_Em0008g1245a	EC:1.5.1.20
Eph_Em0008g1246a	GO:0004489	XP_011405047.1 methylenetetrahydrofolate reductase-like
Eph_Em0008g1246a	GO:0006555
Eph_Em0008g1246a	GO:0035999
Eph_Em0008g1246a	GO:0055114
Eph_Em0008g1246a	EC:1.5.1.20
Eph_Em0008g1254a	GO:0000786	XP_003382970.1 histone H2A-like
Eph_Em0008g1254a	GO:0005634
Eph_Em0008g1254a	GO:0003677
Eph_Em0008g1254a	GO:0046982
Eph_Em0008g1255a	GO:0000786	XP_003383279.1 late histone H2B.L4-like
Eph_Em0008g1255a	GO:0005634
Eph_Em0008g1255a	GO:0003677
Eph_Em0008g1255a	GO:0046982
Eph_Em0008g1259a	GO:0016491	XP_011405047.1 methylenetetrahydrofolate reductase-like
Eph_Em0008g1259a	GO:0019752
Eph_Em0008g1259a	GO:1901564
Eph_Em0008g1266a	GO:0016740	XP_003385313.1 E3 ubiquitin-protein ligase HECTD3-like
Eph_Em0008g1271a	GO:0008013	CAH04891.1leucine zipper and ICAT homologous protein
Eph_Em0009g23a	GO:0004672	XP_003388915.1 mitogen-activated protein kinase 1-like
Eph_Em0009g23a	GO:0016310
Eph_Em0009g25a	GO:0004672	PFX16005.1Mitogen-activated protein kinase 1
Eph_Em0009g25a	GO:0016310
Eph_Em0009g32a	GO:0005840	AAX48882.1S6
Eph_Em0009g32a	GO:0003735
Eph_Em0009g32a	GO:0006412
Eph_Em0009g33a	GO:0016020	OPL33099.1hypothetical protein AM593_08917, partial
Eph_Em0009g33a	GO:0008152
Eph_Em0009g37a	GO:0003676	ENN74608.1hypothetical protein YQE_08729, partial
Eph_Em0009g41a	GO:0015935	AAX48891.1S15
Eph_Em0009g41a	GO:0003723
Eph_Em0009g41a	GO:0003735
Eph_Em0009g41a	GO:0006412
Eph_Em0009g48a	GO:0016740	SEO16035.1gluconokinase
Eph_Em0009g54a	GO:0035267	RDD37932.1 MRG/MORF4L-binding protein
Eph_Em0009g54a	GO:0006357
Eph_Em0009g54a	GO:0016573
Eph_Em0009g56a	GO:0022625	AAX48864.1L30
Eph_Em0009g56a	GO:0003723
Eph_Em0009g56a	GO:0003735
Eph_Em0009g66a	GO:0005524	XP_003388813.1 heat shock 70 kDa protein-like
Eph_Em0009g99a	GO:0016020	XP_019857704.1 sterol regulatory element-binding protein cleavage-activating protein-like
Eph_Em0009g114a	GO:0004842	XP_019855806.1 E3 ubiquitin-protein ligase NEDD4-like
Eph_Em0009g114a	GO:0044267
Eph_Em0009g119a	GO:0008033	XP_019854087.1 protein MTO1 homolog, mitochondrial-like
Eph_Em0009g127a	GO:0004842	XP_019855806.1 E3 ubiquitin-protein ligase NEDD4-like
Eph_Em0009g127a	GO:0044267
Eph_Em0009g129a	GO:0061630	XP_019855806.1 E3 ubiquitin-protein ligase NEDD4-like
Eph_Em0009g129a	GO:0006511
Eph_Em0009g129a	GO:0016567
Eph_Em0009g131a	GO:0004842	XP_019855806.1 E3 ubiquitin-protein ligase NEDD4-like
Eph_Em0009g131a	GO:0044267
Eph_Em0009g143a	GO:0008270	XP_003382382.1PREDICTED: uncharacterized protein LOC100635091
Eph_Em0009g143a	GO:0016491
Eph_Em0009g143a	GO:0055114
Eph_Em0009g159a	GO:0008270	XP_003382382.1PREDICTED: uncharacterized protein LOC100635091
Eph_Em0009g159a	GO:0016491
Eph_Em0009g159a	GO:0055114
Eph_Em0009g165a	GO:0016020	XP_003388759.1 protein spinster homolog 1-like
Eph_Em0009g187a	GO:0097159	XP_019853852.1 probable ATP-dependent RNA helicase DDX46
Eph_Em0009g187a	GO:1901363
Eph_Em0009g188a	GO:0016020	XP_001637772.1predicted protein
Eph_Em0009g270a	GO:0003676	KZS09719.1Uncharacterized protein APZ42_026022
Eph_Em0009g278a	GO:0004674	XP_019849572.1 casein kinase I-like
Eph_Em0009g278a	GO:0005524
Eph_Em0009g278a	GO:0006468
Eph_Em0009g278a	EC:2.7.11
Eph_Em0009g279a	GO:0016020	XP_003384822.1 NADH dehydrogenase [ubiquinone] 1 alpha subcomplex subunit 13-like
Eph_Em0009g293a	GO:0000786	XP_003382971.1 late histone H2B.L4-like
Eph_Em0009g293a	GO:0005634
Eph_Em0009g293a	GO:0003677
Eph_Em0009g293a	GO:0046982
Eph_Em0009g303a	GO:0000786	XP_003382971.1 late histone H2B.L4-like
Eph_Em0009g303a	GO:0005634
Eph_Em0009g303a	GO:0003677
Eph_Em0009g303a	GO:0046982
Eph_Em0009g364a	GO:0016021	BAA81715.3protein tyrosine kinase
Eph_Em0009g364a	GO:0004713
Eph_Em0009g364a	GO:0005524
Eph_Em0009g364a	GO:0018108
Eph_Em0009g364a	EC:2.7.10
Eph_Em0009g366a	GO:0016021	BAA81715.3protein tyrosine kinase
Eph_Em0009g366a	GO:0004713
Eph_Em0009g366a	GO:0005524
Eph_Em0009g366a	GO:0018108
Eph_Em0009g366a	EC:2.7.10
Eph_Em0009g370a	GO:0016021	BAA81715.3protein tyrosine kinase
Eph_Em0009g370a	GO:0004713
Eph_Em0009g370a	GO:0005524
Eph_Em0009g370a	GO:0018108
Eph_Em0009g370a	EC:2.7.10
Eph_Em0009g400a	GO:0005488	RDD43669.1Centromere-associated protein E
Eph_Em0009g414a	GO:0003924	BAI94591.1small GTPase Rac protein 1
Eph_Em0009g414a	GO:0005525
Eph_Em0009g414a	GO:0007264
Eph_Em0009g414a	EC:3.6.1.15
Eph_Em0009g415a	GO:0003924	XP_003964667.1 ras-related C3 botulinum toxin substrate 1-like
Eph_Em0009g415a	GO:0005525
Eph_Em0009g415a	GO:0007264
Eph_Em0009g415a	EC:3.6.1.15
Eph_Em0009g416a	GO:0003924	XP_003964667.1 ras-related C3 botulinum toxin substrate 1-like
Eph_Em0009g416a	GO:0005525
Eph_Em0009g416a	GO:0007264
Eph_Em0009g416a	EC:3.6.1.15
Eph_Em0009g417a	GO:0003924	XP_003964667.1 ras-related C3 botulinum toxin substrate 1-like
Eph_Em0009g417a	GO:0005525
Eph_Em0009g417a	GO:0007264
Eph_Em0009g417a	EC:3.6.1.15
Eph_Em0009g419a	GO:0016772	XP_003384859.1 putative glycerol kinase 5
Eph_Em0009g419a	GO:0008152
Eph_Em0009g420a	GO:0016020	XP_019849848.1 crt homolog 3-like
Eph_Em0009g421a	GO:0000166	GBC44664.1 Rho family GTPase Rho1
Eph_Em0009g422a	GO:0003924	XP_003964667.1 ras-related C3 botulinum toxin substrate 1-like
Eph_Em0009g422a	GO:0005525
Eph_Em0009g422a	GO:0007264
Eph_Em0009g422a	EC:3.6.1.15
Eph_Em0009g423a	GO:0003924	XP_003964667.1 ras-related C3 botulinum toxin substrate 1-like
Eph_Em0009g423a	GO:0005525
Eph_Em0009g423a	GO:0007264
Eph_Em0009g423a	EC:3.6.1.15
Eph_Em0009g425a	GO:0016772	XP_003384859.1 putative glycerol kinase 5
Eph_Em0009g425a	GO:0008152
Eph_Em0009g430a	GO:0016772	XP_003384859.1 putative glycerol kinase 5
Eph_Em0009g430a	GO:0008152
Eph_Em0009g432a	GO:0003924	XP_003964667.1 ras-related C3 botulinum toxin substrate 1-like
Eph_Em0009g432a	GO:0005525
Eph_Em0009g432a	GO:0007264
Eph_Em0009g432a	EC:3.6.1.15
Eph_Em0009g433a	GO:0003924	XP_003964667.1 ras-related C3 botulinum toxin substrate 1-like
Eph_Em0009g433a	GO:0005525
Eph_Em0009g433a	GO:0007264
Eph_Em0009g433a	EC:3.6.1.15
Eph_Em0009g434a	GO:0003924	BAI94591.1small GTPase Rac protein 1
Eph_Em0009g434a	GO:0005525
Eph_Em0009g434a	GO:0007264
Eph_Em0009g434a	EC:3.6.1.15
Eph_Em0009g436a	GO:0016020	XP_019849848.1 crt homolog 3-like
Eph_Em0009g480a	GO:0016020	XP_003382402.1 translocon-associated protein subunit beta-like
Eph_Em0009g484a	GO:0009987	XP_013396891.1cilia- and flagella-associated protein 53
Eph_Em0009g513a	GO:0003676	ETW98423.1hypothetical protein ETSY2_42830
Eph_Em0009g513a	GO:0008270
Eph_Em0009g521a	GO:0005509	XP_013072671.1 neurocalcin
Eph_Em0009g601a	GO:0005737	XP_003386739.1 26S protease regulatory subunit 6A-B
Eph_Em0009g601a	GO:0005524
Eph_Em0009g601a	GO:0016787
Eph_Em0009g601a	GO:0030163
Eph_Em0009g608a	GO:0003824	XP_019858432.1 putative glucose-6-phosphate 1-epimerase isoform X1
Eph_Em0009g609a	GO:0016853	XP_019858432.1 putative glucose-6-phosphate 1-epimerase isoform X1
Eph_Em0009g641a	GO:0005634	XP_002606398.1hypothetical protein BRAFLDRAFT_67649
Eph_Em0009g641a	GO:0005737
Eph_Em0009g641a	GO:0004839
Eph_Em0009g641a	GO:0006511
Eph_Em0009g641a	GO:0006974
Eph_Em0009g641a	GO:0016567
Eph_Em0009g641a	EC:6.2.1.45
Eph_Em0009g647a	GO:0004557	XP_018827045.1 alpha-galactosidase-like
Eph_Em0009g647a	GO:0008152
Eph_Em0009g647a	EC:3.2.1.22
Eph_Em0009g664a	GO:0004557	XP_018827045.1 alpha-galactosidase-like
Eph_Em0009g664a	GO:0008152
Eph_Em0009g664a	EC:3.2.1.22
Eph_Em0009g671a	GO:0005488	XP_019861849.1PREDICTED: uncharacterized protein LOC109590368
Eph_Em0009g676a	GO:0005488	XP_019861849.1PREDICTED: uncharacterized protein LOC109590368
Eph_Em0009g691a	GO:0046983	XP_003390361.1 zinc finger MYM-type protein 1-like
Eph_Em0009g692a	GO:0004497	ADY39554.1putative phenylalanine hydroxylase
Eph_Em0009g692a	GO:0008152
Eph_Em0009g694a	GO:0005840	AAX48895.1S18
Eph_Em0009g694a	GO:0003723
Eph_Em0009g694a	GO:0003735
Eph_Em0009g694a	GO:0006412
Eph_Em0009g700a	GO:0006259	ETW93297.1hypothetical protein ETSY2_51660
Eph_Em0009g710a	GO:0016020	XP_013413952.1voltage-gated hydrogen channel 1
Eph_Em0009g710a	GO:0006810
Eph_Em0009g711a	GO:0005840	AAX48895.1S18
Eph_Em0009g711a	GO:0003723
Eph_Em0009g711a	GO:0003735
Eph_Em0009g711a	GO:0006412
Eph_Em0009g717a	GO:0006259	ETW93297.1hypothetical protein ETSY2_51660
Eph_Em0009g737a	GO:0003924	BAI94591.1small GTPase Rac protein 1
Eph_Em0009g737a	GO:0005525
Eph_Em0009g737a	GO:0007264
Eph_Em0009g737a	EC:3.6.1.15
Eph_Em0009g740a	GO:0003924	BAI94591.1small GTPase Rac protein 1
Eph_Em0009g740a	GO:0005525
Eph_Em0009g740a	GO:0007264
Eph_Em0009g740a	EC:3.6.1.15
Eph_Em0009g753a	GO:0003924	BAI94591.1small GTPase Rac protein 1
Eph_Em0009g753a	GO:0005525
Eph_Em0009g753a	GO:0007264
Eph_Em0009g753a	EC:3.6.1.15
Eph_Em0009g761a	GO:0003924	BAI94591.1small GTPase Rac protein 1
Eph_Em0009g761a	GO:0005525
Eph_Em0009g761a	GO:0007264
Eph_Em0009g761a	EC:3.6.1.15
Eph_Em0009g817a	GO:0005112	XP_001638769.1predicted protein
Eph_Em0009g823a	GO:0005777	CAD66418.1alkyl-dihydroxyacetonephosphate synthase
Eph_Em0009g823a	GO:0008609
Eph_Em0009g823a	GO:0016491
Eph_Em0009g823a	GO:0071949
Eph_Em0009g823a	GO:0008611
Eph_Em0009g823a	GO:0055114
Eph_Em0009g823a	EC:2.5.1.26
Eph_Em0009g824a	GO:0016740	XP_008191063.1 glutathione S-transferase
Eph_Em0009g831a	GO:0008152	XP_003387461.1 peroxisomal acyl-coenzyme A oxidase 1
Eph_Em0009g887a	GO:0006807	PIK33147.1hypothetical protein BSL78_30040
Eph_Em0009g887a	GO:0044238
Eph_Em0009g887a	GO:0044260
Eph_Em0009g919a	GO:0005777	XP_003387461.1 peroxisomal acyl-coenzyme A oxidase 1
Eph_Em0009g919a	GO:0003997
Eph_Em0009g919a	GO:0071949
Eph_Em0009g919a	GO:0006635
Eph_Em0009g919a	EC:1.3.3.6
Eph_Em0009g921a	GO:0016627	XP_003387461.1 peroxisomal acyl-coenzyme A oxidase 1
Eph_Em0009g921a	GO:0050660
Eph_Em0009g921a	GO:0006631
Eph_Em0009g921a	GO:0055114
Eph_Em0009g942a	GO:0016628	CAC38761.1leukotriene B4
Eph_Em0009g943a	GO:0016628	CAC38761.1leukotriene B4
Eph_Em0009g944a	GO:0005737	CAC38761.1leukotriene B4
Eph_Em0009g944a	GO:0032440
Eph_Em0009g944a	GO:0047522
Eph_Em0009g944a	GO:0055114
Eph_Em0009g944a	EC:1.3.1.74
Eph_Em0009g944a	EC:1.3.1.48
Eph_Em0009g948a	GO:0016491	CAC38761.1leukotriene B4
Eph_Em0009g949a	GO:0016491	CAC38761.1leukotriene B4
Eph_Em0009g950a	GO:0005737	CAC38761.1leukotriene B4
Eph_Em0009g950a	GO:0032440
Eph_Em0009g950a	GO:0047522
Eph_Em0009g950a	GO:0055114
Eph_Em0009g950a	EC:1.3.1.74
Eph_Em0009g950a	EC:1.3.1.48
Eph_Em0009g953a	GO:0004715	BAA81712.3protein tyrosine kinase
Eph_Em0009g953a	GO:0005524
Eph_Em0009g953a	GO:0018108
Eph_Em0009g953a	EC:2.7.10
Eph_Em0009g953a	EC:2.7.10.2
Eph_Em0009g960a	GO:0000166	BAA81712.3protein tyrosine kinase
Eph_Em0009g960a	GO:0004713
Eph_Em0009g960a	GO:0006468
Eph_Em0009g960a	EC:2.7.10
Eph_Em0009g961a	GO:0004715	BAA81712.3protein tyrosine kinase
Eph_Em0009g961a	GO:0005524
Eph_Em0009g961a	GO:0018108
Eph_Em0009g961a	EC:2.7.10
Eph_Em0009g961a	EC:2.7.10.2
Eph_Em0009g969a	GO:0000166	XP_003384864.1 dual specificity mitogen-activated protein kinase kinase 1-like
Eph_Em0009g969a	GO:0004672
Eph_Em0009g970a	GO:0005737	XP_003389270.1 dihydropyrimidinase-like
Eph_Em0009g970a	GO:0016810
Eph_Em0009g994a	GO:0015934	Q4KTG9.1RecName: Full=60S ribosomal protein L17
Eph_Em0009g994a	GO:0003735
Eph_Em0009g994a	GO:0006412
Eph_Em0009g1020a	GO:0012505	XP_019855127.1 3-hydroxy-3-methylglutaryl-coenzyme A reductase
Eph_Em0009g1020a	GO:0016020
Eph_Em0009g1020a	GO:0043227
Eph_Em0009g1020a	GO:0016616
Eph_Em0009g1020a	GO:0050662
Eph_Em0009g1020a	GO:0044237
Eph_Em0009g1020a	GO:0044238
Eph_Em0009g1020a	GO:0071704
Eph_Em0009g1021a	GO:0004725	XP_001641012.1predicted protein
Eph_Em0009g1021a	GO:0006470
Eph_Em0009g1021a	EC:3.1.3.16
Eph_Em0009g1021a	EC:3.1.3.48
Eph_Em0009g1027a	GO:0005524	XP_003387723.1 ubiquitin-conjugating enzyme E2 R2-like
Eph_Em0009g1027a	GO:0016740
Eph_Em0009g1028a	GO:0005634	XP_003390676.1 proteasome subunit alpha type-4-like
Eph_Em0009g1028a	GO:0005737
Eph_Em0009g1028a	GO:0019773
Eph_Em0009g1028a	GO:0004298
Eph_Em0009g1028a	GO:0006511
Eph_Em0009g1028a	EC:3.4.25
Eph_Em0009g1032a	GO:0004725	BAA82562.1sPTPN1, partial
Eph_Em0009g1032a	GO:0035335
Eph_Em0009g1032a	EC:3.1.3.16
Eph_Em0009g1032a	EC:3.1.3.48
Eph_Em0009g1053a	GO:0016021	KJH41979.1hypothetical protein DICVIV_12039
Eph_Em0009g1059a	GO:0016020	XP_003388366.1 ras-like protein 2
Eph_Em0009g1059a	GO:0003924
Eph_Em0009g1059a	GO:0005525
Eph_Em0009g1059a	GO:0007165
Eph_Em0009g1059a	EC:3.6.1.15
Eph_Em0009g1064a	GO:0005737	XP_015231064.1 threonine--tRNA ligase, cytoplasmic
Eph_Em0009g1064a	GO:0004829
Eph_Em0009g1064a	GO:0005524
Eph_Em0009g1064a	GO:0006435
Eph_Em0009g1064a	EC:6.1.1.3
Eph_Em0009g1076a	GO:0003676	XP_003388847.1 asparagine--tRNA ligase, cytoplasmic-like
Eph_Em0009g1076a	GO:0004816
Eph_Em0009g1076a	GO:0005524
Eph_Em0009g1076a	GO:0006421
Eph_Em0009g1076a	EC:6.1.1.22
Eph_Em0009g1080a	GO:0016787	XP_002607236.1hypothetical protein BRAFLDRAFT_104478
Eph_Em0009g1095a	GO:0003824	OWF37785.1Bloom syndrome protein-like
Eph_Em0009g1095a	GO:0097159
Eph_Em0009g1095a	GO:1901363
Eph_Em0009g1095a	GO:0044260
Eph_Em0009g1105a	GO:0016787	XP_002607236.1hypothetical protein BRAFLDRAFT_104478
Eph_Em0009g1112a	GO:0005840	AAX48870.1L36
Eph_Em0009g1112a	GO:0003735
Eph_Em0009g1112a	GO:0006412
Eph_Em0009g1120a	GO:0016020	XP_009044221.1hypothetical protein LOTGIDRAFT_103228
Eph_Em0009g1120a	GO:0006812
Eph_Em0009g1120a	GO:0055085
Eph_Em0009g1128a	GO:0016787	XP_011405480.2 furin-1-like
Eph_Em0009g1150a	GO:0005739	XP_013994162.1 NADH dehydrogenase [ubiquinone] 1 alpha subcomplex subunit 8-like
Eph_Em0009g1150a	GO:0016020
Eph_Em0009g1156a	GO:0005634	PIK48594.1putative RNA-binding protein 8A
Eph_Em0009g1156a	GO:0003723
Eph_Em0009g1156a	GO:0006396
Eph_Em0009g1171a	GO:0003676	XP_019852293.1 probable ATP-dependent RNA helicase DDX49
Eph_Em0009g1171a	GO:0004386
Eph_Em0009g1171a	GO:0005524
Eph_Em0009g1171a	EC:3.6.1.3
Eph_Em0009g1171a	EC:3.6.1.15
Eph_Em0009g1174a	GO:0046872	XP_003388875.1 LIM and senescent cell antigen-like-containing domain protein 1 isoform X1
Eph_Em0009g1178a	GO:0005737	BAR40316.1 beta-actin
Eph_Em0009g1178a	GO:0005856
Eph_Em0009g1178a	GO:0005524
Eph_Em0009g1185a	GO:0097159	XP_019852260.1 probable ATP-dependent RNA helicase DHX34
Eph_Em0009g1185a	GO:1901363
Eph_Em0009g1188a	GO:0000166	XP_019852260.1 probable ATP-dependent RNA helicase DHX34
Eph_Em0009g1188a	GO:0016787
Eph_Em0009g1189a	GO:0042981	CAJ12145.1Bcl-2
Eph_Em0009g1196a	GO:0042132	XP_019852369.1 fructose-1,6-bisphosphatase 1-like isoform X1
Eph_Em0009g1196a	GO:0005975
Eph_Em0009g1196a	GO:0016311
Eph_Em0009g1196a	EC:3.1.3.23
Eph_Em0009g1196a	EC:3.1.3.11
Eph_Em0009g1197a	GO:0008233	XP_011477397.1proprotein convertase subtilisin/kexin type 5 isoform X1
Eph_Em0009g1201a	GO:0005737	P12716.1RecName: Full=Actin, cytoplasmic; Contains: RecName: Full=Actin, cytoplasmic, intermediate form; Flags: Precursor
Eph_Em0009g1201a	GO:0005856
Eph_Em0009g1201a	GO:0005524
Eph_Em0009g1202a	GO:0005737	XP_009861333.1act protein isoform X1
Eph_Em0009g1202a	GO:0015629
Eph_Em0009g1202a	GO:0005524
Eph_Em0009g1204a	GO:0005737	CRK89610.1CLUMA_CG003286, isoform A
Eph_Em0009g1204a	GO:0005856
Eph_Em0009g1204a	GO:0005524
Eph_Em0009g1205a	GO:0005622	CRK89610.1CLUMA_CG003286, isoform A
Eph_Em0009g1205a	GO:0110165
Eph_Em0009g1205a	GO:0000166
Eph_Em0009g1206a	GO:0005737	XP_009861333.1act protein isoform X1
Eph_Em0009g1206a	GO:0015629
Eph_Em0009g1206a	GO:0005524
Eph_Em0009g1208a	GO:0005737	BAR40316.1 beta-actin
Eph_Em0009g1208a	GO:0005856
Eph_Em0009g1208a	GO:0005524
Eph_Em0009g1209a	GO:0005737	XP_009861333.1act protein isoform X1
Eph_Em0009g1209a	GO:0015629
Eph_Em0009g1209a	GO:0005524
Eph_Em0009g1211a	GO:0005622	BAR40316.1 beta-actin
Eph_Em0009g1211a	GO:0110165
Eph_Em0009g1211a	GO:0000166
Eph_Em0009g1212a	GO:0005737	BAA86216.1cytoplasmic actin
Eph_Em0009g1212a	GO:0005856
Eph_Em0009g1212a	GO:0005524
Eph_Em0009g1224a	GO:0000932	XP_001624618.1predicted protein
Eph_Em0009g1224a	GO:0005681
Eph_Em0009g1224a	GO:0005688
Eph_Em0009g1224a	GO:0005730
Eph_Em0009g1224a	GO:0005732
Eph_Em0009g1224a	GO:0046540
Eph_Em0009g1224a	GO:0003723
Eph_Em0009g1224a	GO:0000398
Eph_Em0009g1224a	GO:0030490
Eph_Em0009g1240a	GO:0009055	XP_003386426.1 probable electron transfer flavoprotein subunit alpha, mitochondrial
Eph_Em0009g1240a	GO:0050660
Eph_Em0009g1240a	GO:0022900
Eph_Em0009g1241a	GO:0016813	EKC27784.1Agmatinase, mitochondrial
Eph_Em0009g1241a	GO:0046872
Eph_Em0009g1285a	GO:0005488	XP_019855350.1 S phase cyclin A-associated protein in the endoplasmic reticulum-like
Eph_Em0009g1286a	GO:0003676	XP_019855350.1 S phase cyclin A-associated protein in the endoplasmic reticulum-like
Eph_Em0009g1286a	GO:0008270
Eph_Em0009g1296a	GO:0005840	XP_003386846.1 probable 39S ribosomal protein L24, mitochondrial
Eph_Em0009g1296a	GO:0003735
Eph_Em0009g1296a	GO:0006412
Eph_Em0009g1309a	GO:0065007	XP_019856925.1 ras GTPase-activating protein 1-like
Eph_Em0009g1310a	GO:0065007	XP_019856925.1 ras GTPase-activating protein 1-like
Eph_Em0009g1311a	GO:0004557	KJE92196.1alpha-galactosidase
Eph_Em0009g1311a	GO:0008152
Eph_Em0009g1311a	EC:3.2.1.22
Eph_Em0009g1312a	GO:0006629	XP_003390372.1 phosphatidate cytidylyltransferase, mitochondrial-like
Eph_Em0009g1313a	GO:0016491	XP_003382406.1 peroxisomal multifunctional enzyme type 2
Eph_Em0009g1313a	GO:0055114
Eph_Em0010g39a	GO:0000166	XP_013413651.2tubulin epsilon chain-like
Eph_Em0010g45a	GO:0005622	XP_003388571.1 mothers against decapentaplegic homolog 4-like isoform X1
Eph_Em0010g47a	GO:0016020	XP_003384480.1 acyl-CoA desaturase-like
Eph_Em0010g47a	GO:0016491
Eph_Em0010g47a	GO:0006629
Eph_Em0010g51a	GO:0003676	XP_003388697.1 cytoplasmic polyadenylation element-binding protein 1-like
Eph_Em0010g54a	GO:0003676	XP_003388697.1 cytoplasmic polyadenylation element-binding protein 1-like
Eph_Em0010g66a	GO:0005737	XP_002596347.1hypothetical protein BRAFLDRAFT_58355
Eph_Em0010g66a	GO:0043231
Eph_Em0010g66a	GO:0044237
Eph_Em0010g66a	GO:0050794
Eph_Em0010g67a	GO:0043231	XP_006014374.1 CDGSH iron-sulfur domain-containing protein 3, mitochondrial
Eph_Em0010g67a	GO:0051537
Eph_Em0010g68a	GO:0003824	XP_001637061.1predicted protein
Eph_Em0010g68a	GO:0050662
Eph_Em0010g73a	GO:0016020	XP_003384480.1 acyl-CoA desaturase-like
Eph_Em0010g73a	GO:0016491
Eph_Em0010g73a	GO:0006629
Eph_Em0010g75a	GO:0005622	XP_003388571.1 mothers against decapentaplegic homolog 4-like isoform X1
Eph_Em0010g122a	GO:0005634	XP_019849204.1 general transcription factor IIH subunit 4-like
Eph_Em0010g122a	GO:0006281
Eph_Em0010g130a	GO:0016740	XP_019849193.1 phosphatidylinositol 4-phosphate 5-kinase type-1 alpha-like
Eph_Em0010g130a	GO:0006796
Eph_Em0010g173a	GO:0006355	KPM04251.1mothers against decapentaplegic-like protein 3-like protein
Eph_Em0010g175a	GO:0035145	CAI91576.1mago nashi
Eph_Em0010g175a	GO:0008380
Eph_Em0010g178a	GO:0016810	XP_003383532.1 guanine deaminase-like
Eph_Em0010g178a	GO:0046872
Eph_Em0010g195a	GO:0016021	DAA34721.1TPA_inf: Bax-mediated apoptosis inhibitor TEGT/BI-1
Eph_Em0010g223a	GO:0005783	XP_003390276.1 signal peptidase complex catalytic subunit SEC11C-like
Eph_Em0010g223a	GO:0005787
Eph_Em0010g223a	GO:0016021
Eph_Em0010g223a	GO:0008236
Eph_Em0010g223a	GO:0006465
Eph_Em0010g224a	GO:0005783	PIK58365.1putative signal peptidase complex catalytic subunit SEC11A-like
Eph_Em0010g224a	GO:0005787
Eph_Em0010g224a	GO:0016021
Eph_Em0010g224a	GO:0008236
Eph_Em0010g224a	GO:0006465
Eph_Em0010g232a	GO:0005576	XP_003386119.1 Golgi-associated plant pathogenesis-related protein 1-like
Eph_Em0010g259a	GO:0004550	XP_003390308.1 nucleoside diphosphate kinase homolog 5-like
Eph_Em0010g259a	GO:0006165
Eph_Em0010g259a	GO:0006183
Eph_Em0010g259a	GO:0006228
Eph_Em0010g259a	GO:0006241
Eph_Em0010g259a	EC:2.7.4.6
Eph_Em0010g264a	GO:0008531	XP_003384469.1 riboflavin kinase-like
Eph_Em0010g264a	GO:0009231
Eph_Em0010g264a	GO:0016310
Eph_Em0010g264a	EC:2.7.1.26
Eph_Em0010g294a	GO:0003723	XP_003387555.2 RNA-binding protein 42-like
Eph_Em0010g297a	GO:0005739	XP_001627427.1predicted protein
Eph_Em0010g297a	GO:0004084
Eph_Em0010g297a	GO:0009098
Eph_Em0010g297a	GO:0009099
Eph_Em0010g297a	EC:2.6.1.42
Eph_Em0010g300a	GO:0005488	XP_019861849.1PREDICTED: uncharacterized protein LOC109590368
Eph_Em0010g319a	GO:0097159	XP_011410392.2 interleukin enhancer-binding factor 2 homolog
Eph_Em0010g319a	GO:1901363
Eph_Em0010g432a	GO:0016020	ABD65419.1Rap1
Eph_Em0010g432a	GO:0003924
Eph_Em0010g432a	GO:0005525
Eph_Em0010g432a	GO:0032486
Eph_Em0010g432a	EC:3.6.1.15
Eph_Em0010g433a	GO:0016020	ABD65419.1Rap1
Eph_Em0010g433a	GO:0003924
Eph_Em0010g433a	GO:0005525
Eph_Em0010g433a	GO:0032486
Eph_Em0010g433a	EC:3.6.1.15
Eph_Em0010g616a	GO:0016301	BAA82601.1sALK-1
Eph_Em0010g667a	GO:0005856	XP_001639983.1predicted protein
Eph_Em0010g667a	GO:0005929
Eph_Em0010g667a	GO:0003777
Eph_Em0010g667a	GO:0005515
Eph_Em0010g667a	GO:0007018
Eph_Em0010g667a	EC:3.6.1.15
Eph_Em0010g674a	GO:0008152	XP_019849262.1PREDICTED: uncharacterized protein LOC109580481
Eph_Em0010g682a	GO:0005856	XP_001639983.1predicted protein
Eph_Em0010g682a	GO:0005929
Eph_Em0010g682a	GO:0003777
Eph_Em0010g682a	GO:0005515
Eph_Em0010g682a	GO:0007018
Eph_Em0010g682a	EC:3.6.1.15
Eph_Em0010g688a	GO:0008152	XP_019849262.1PREDICTED: uncharacterized protein LOC109580481
Eph_Em0010g693a	GO:0008152	XP_019849262.1PREDICTED: uncharacterized protein LOC109580481
Eph_Em0010g709a	GO:0000795	XP_002597456.1hypothetical protein BRAFLDRAFT_223065
Eph_Em0010g709a	GO:0005524
Eph_Em0010g709a	GO:0008094
Eph_Em0010g709a	GO:0030983
Eph_Em0010g709a	GO:0000712
Eph_Em0010g709a	GO:0006298
Eph_Em0010g709a	EC:3.6.1.3
Eph_Em0010g709a	EC:3.6.1.15
Eph_Em0010g710a	GO:0000795	XP_001627391.1predicted protein
Eph_Em0010g710a	GO:0005524
Eph_Em0010g710a	GO:0008094
Eph_Em0010g710a	GO:0000712
Eph_Em0010g710a	EC:3.6.1.3
Eph_Em0010g710a	EC:3.6.1.15
Eph_Em0010g714a	GO:0016791	XP_003388799.1 CTD small phosphatase-like protein 2
Eph_Em0010g714a	GO:0016311
Eph_Em0010g716a	GO:0000287	XP_003385482.2 isocitrate dehydrogenase [NADP] cytoplasmic-like
Eph_Em0010g716a	GO:0004450
Eph_Em0010g716a	GO:0051287
Eph_Em0010g716a	GO:0006099
Eph_Em0010g716a	GO:0006102
Eph_Em0010g716a	EC:1.1.1.42
Eph_Em0010g719a	GO:0004692	XP_019850412.1 cGMP-dependent protein kinase 1
Eph_Em0010g719a	GO:0005524
Eph_Em0010g719a	GO:0030553
Eph_Em0010g719a	GO:0006468
Eph_Em0010g719a	EC:2.7.11
Eph_Em0010g719a	EC:2.7.11.12
Eph_Em0010g722a	GO:0016740	XP_019857367.1 maternal embryonic leucine zipper kinase-like
Eph_Em0010g723a	GO:0016740	XP_019857367.1 maternal embryonic leucine zipper kinase-like
Eph_Em0010g728a	GO:0005783	AAU84941.1putative sar1 protein
Eph_Em0010g728a	GO:0005794
Eph_Em0010g728a	GO:0005525
Eph_Em0010g728a	GO:0006886
Eph_Em0010g728a	GO:0016192
Eph_Em0010g729a	GO:0000166	XP_019850412.1 cGMP-dependent protein kinase 1
Eph_Em0010g729a	GO:0004672
Eph_Em0010g748a	GO:0016740	XP_019850412.1 cGMP-dependent protein kinase 1
Eph_Em0010g768a	GO:0004715	BAA81721.3protein tyrosine kinase
Eph_Em0010g768a	GO:0005524
Eph_Em0010g768a	GO:0018108
Eph_Em0010g768a	EC:2.7.10
Eph_Em0010g768a	EC:2.7.10.2
Eph_Em0010g769a	GO:0004715	BAA81721.3protein tyrosine kinase
Eph_Em0010g769a	GO:0005524
Eph_Em0010g769a	GO:0018108
Eph_Em0010g769a	EC:2.7.10
Eph_Em0010g769a	EC:2.7.10.2
Eph_Em0010g773a	GO:0016301	BAA81721.3protein tyrosine kinase
Eph_Em0010g776a	GO:0005488	CAP69654.1polyprotein
Eph_Em0010g776a	GO:0006807
Eph_Em0010g776a	GO:0043170
Eph_Em0010g776a	GO:0044238
Eph_Em0010g783a	GO:0010468	NP_001038272.1neuroblastoma-amplified sequence
Eph_Em0010g783a	GO:0010605
Eph_Em0010g792a	GO:0004672	BAA81721.3protein tyrosine kinase
Eph_Em0010g792a	GO:0016310
Eph_Em0010g793a	GO:0016740	BAA81721.3protein tyrosine kinase
Eph_Em0010g795a	GO:0004715	BAA81721.3protein tyrosine kinase
Eph_Em0010g795a	GO:0005524
Eph_Em0010g795a	GO:0018108
Eph_Em0010g795a	EC:2.7.10
Eph_Em0010g795a	EC:2.7.10.2
Eph_Em0010g796a	GO:0016301	BAA81721.3protein tyrosine kinase
Eph_Em0010g797a	GO:0016740	BAA81721.3protein tyrosine kinase
Eph_Em0010g799a	GO:0000166	BAA81721.3protein tyrosine kinase
Eph_Em0010g799a	GO:0004713
Eph_Em0010g799a	GO:0006468
Eph_Em0010g799a	EC:2.7.10
Eph_Em0010g800a	GO:0016021	XP_003389238.1 transmembrane emp24 domain-containing protein 7-like
Eph_Em0010g801a	GO:0005488	XP_002592407.1hypothetical protein BRAFLDRAFT_118420
Eph_Em0010g801a	GO:0016740
Eph_Em0010g806a	GO:0005488	XP_001624939.1predicted protein
Eph_Em0010g809a	GO:0009331	XP_003389330.1 glycerol-3-phosphate dehydrogenase 1-like protein
Eph_Em0010g809a	GO:0004367
Eph_Em0010g809a	GO:0042803
Eph_Em0010g809a	GO:0051287
Eph_Em0010g809a	GO:0005975
Eph_Em0010g809a	GO:0046168
Eph_Em0010g809a	GO:0055114
Eph_Em0010g809a	EC:1.1.1.8
Eph_Em0010g809a	EC:1.1.1.94
Eph_Em0010g814a	GO:0016020	XP_003389329.1 NADH dehydrogenase [ubiquinone] 1 alpha subcomplex subunit 12-like
Eph_Em0010g836a	GO:0003824	ADY39526.1 kinase C inhibitor
Eph_Em0010g851a	GO:0005739	CRK89654.1CLUMA_CG003369, isoform A
Eph_Em0010g851a	GO:0016020
Eph_Em0010g851a	GO:0016491
Eph_Em0010g852a	GO:0005509	XP_006005113.1 centrin-3
Eph_Em0010g864a	GO:0016491	XP_003382833.1 sulfide:quinone oxidoreductase, mitochondrial-like
Eph_Em0010g864a	GO:0055114
Eph_Em0010g866a	GO:0003676	EFX68856.1hypothetical protein DAPPUDRAFT_259570
Eph_Em0010g877a	GO:0001664	BAA81700.1G protein a subunit 4
Eph_Em0010g877a	GO:0003924
Eph_Em0010g877a	GO:0005525
Eph_Em0010g877a	GO:0031683
Eph_Em0010g877a	GO:0007186
Eph_Em0010g877a	EC:3.6.1.15
Eph_Em0010g881a	GO:0016021	BAA81701.1G protein a subunit 5
Eph_Em0010g881a	GO:0003924
Eph_Em0010g881a	GO:0005525
Eph_Em0010g881a	GO:0031683
Eph_Em0010g881a	GO:0007186
Eph_Em0010g881a	EC:3.6.1.15
Eph_Em0010g883a	GO:0003924	BAA81699.1G protein a subunit 3
Eph_Em0010g883a	GO:0005525
Eph_Em0010g883a	GO:0031683
Eph_Em0010g883a	GO:0007186
Eph_Em0010g883a	EC:3.6.1.15
Eph_Em0010g894a	GO:0016702	ODM94565.1Cysteine dioxygenase type 1
Eph_Em0010g894a	GO:0046872
Eph_Em0010g894a	GO:0008152
Eph_Em0010g894a	EC:1.13.11
Eph_Em0010g907a	GO:0000015	XP_011404007.1 enolase-like
Eph_Em0010g907a	GO:0000287
Eph_Em0010g907a	GO:0004634
Eph_Em0010g907a	GO:0006096
Eph_Em0010g907a	EC:4.2.1.11
Eph_Em0010g908a	GO:0003824	XP_003382772.1 isochorismatase domain-containing protein 2-like
Eph_Em0010g924a	GO:0005488	XP_003385500.1 NAD(P)H-hydrate epimerase-like
Eph_Em0010g924a	GO:0016853
Eph_Em0010g927a	GO:0000287	XP_002111770.1hypothetical protein TRIADDRAFT_24211
Eph_Em0010g927a	GO:0004170
Eph_Em0010g927a	GO:0006226
Eph_Em0010g927a	GO:0046081
Eph_Em0010g927a	EC:3.6.1.23
Eph_Em0010g927a	EC:3.6.1.9
Eph_Em0010g930a	GO:0030117	XP_011404262.1 AP-3 complex subunit sigma-2-like
Eph_Em0010g930a	GO:0006886
Eph_Em0010g930a	GO:0016192
Eph_Em0010g931a	GO:0000166	PIK56385.1putative vacuolar protein sorting-associated protein 4-like
Eph_Em0010g940a	GO:0003924	XP_003388590.1 ras-related protein Rab-8A-like
Eph_Em0010g940a	GO:0005525
Eph_Em0010g940a	EC:3.6.1.15
Eph_Em0010g1008a	GO:0005634	XP_019864517.1 paired amphipathic helix protein Sin3a
Eph_Em0010g1008a	GO:1903506
Eph_Em0010g1013a	GO:0007034	XP_003384449.1 charged multivesicular body protein 2a-like
Eph_Em0010g1015a	GO:0006810	XP_003384452.1 voltage-dependent anion-selective channel protein 2-like
Eph_Em0010g1030a	GO:0005524	EFN71567.1Ubiquitin-conjugating enzyme E2-17 kDa
Eph_Em0010g1030a	GO:0016740
Eph_Em0010g1034a	GO:0007034	XP_003384449.1 charged multivesicular body protein 2a-like
Eph_Em0010g1043a	GO:0008233	XP_009305107.1neurotrypsin-like
Eph_Em0011g12a	GO:0016020	XP_019858766.1 protein O-linked-mannose beta-1,2-N-acetylglucosaminyltransferase 1-like
Eph_Em0011g14a	GO:0016787	XP_019858768.1 cysteine protease ATG4D-like
Eph_Em0011g16a	GO:0005739	XP_011405773.1 NADH dehydrogenase [ubiquinone] 1 beta subcomplex subunit 7-like
Eph_Em0011g16a	GO:0008137
Eph_Em0011g16a	GO:0055114
Eph_Em0011g16a	EC:7.1.1.2
Eph_Em0011g16a	EC:1.6.5.11
Eph_Em0011g16a	EC:1.6.99.3
Eph_Em0011g29a	GO:0005634	XP_001639550.1predicted protein
Eph_Em0011g50a	GO:0004725	BAA82560.1sPTPR5, partial
Eph_Em0011g50a	GO:0035335
Eph_Em0011g50a	EC:3.1.3.16
Eph_Em0011g50a	EC:3.1.3.48
Eph_Em0011g52a	GO:0016020	XP_003382951.1 UDP-N-acetylglucosamine/UDP-glucose/GDP-mannose transporter-like
Eph_Em0011g60a	GO:0003676	BAB13310.1Vasa-related protein PoVAS1
Eph_Em0011g60a	GO:0004386
Eph_Em0011g60a	GO:0005524
Eph_Em0011g60a	EC:3.6.1.3
Eph_Em0011g60a	EC:3.6.1.15
Eph_Em0011g62a	GO:0004421	XP_003382956.1 hydroxymethylglutaryl-CoA synthase 1-like
Eph_Em0011g62a	GO:0008299
Eph_Em0011g62a	GO:0016126
Eph_Em0011g62a	EC:2.3.3.10
Eph_Em0011g63a	GO:0016020	XP_003382948.2 serine palmitoyltransferase 1-like
Eph_Em0011g65a	GO:0005085	XP_011405506.1 dedicator of cytokinesis protein 7
Eph_Em0011g65a	GO:0007264
Eph_Em0011g76a	GO:0004386	XP_003388034.1 ATP-dependent DNA helicase PIF1-like
Eph_Em0011g76a	GO:0097159
Eph_Em0011g76a	GO:1901363
Eph_Em0011g76a	GO:0006259
Eph_Em0011g76a	GO:0006996
Eph_Em0011g76a	EC:3.6.1.3
Eph_Em0011g76a	EC:3.6.1.15
Eph_Em0011g80a	GO:0004691	KZS18250.1Aurora kinase B
Eph_Em0011g80a	GO:0005524
Eph_Em0011g80a	GO:0034237
Eph_Em0011g80a	GO:0006468
Eph_Em0011g80a	GO:0007186
Eph_Em0011g80a	EC:2.7.11
Eph_Em0011g80a	EC:2.7.11.11
Eph_Em0011g81a	GO:0005634	XP_009014649.1hypothetical protein HELRODRAFT_110749
Eph_Em0011g81a	GO:0004691
Eph_Em0011g81a	GO:0005524
Eph_Em0011g81a	GO:0034237
Eph_Em0011g81a	GO:0006468
Eph_Em0011g81a	GO:0007186
Eph_Em0011g81a	GO:0010737
Eph_Em0011g81a	EC:2.7.11
Eph_Em0011g81a	EC:2.7.11.11
Eph_Em0011g117a	GO:0005737	XP_003385906.1 dihydropyrimidine dehydrogenase [NADP(+)]
Eph_Em0011g117a	GO:0017113
Eph_Em0011g117a	GO:0051539
Eph_Em0011g117a	GO:0019483
Eph_Em0011g117a	GO:0055114
Eph_Em0011g117a	EC:1.3.1.2
Eph_Em0011g118a	GO:0005623	XP_005735480.1  peroxiredoxin-4-like
Eph_Em0011g118a	GO:0051920
Eph_Em0011g118a	GO:0045454
Eph_Em0011g118a	GO:0055114
Eph_Em0011g118a	GO:0098869
Eph_Em0011g118a	EC:1.11.1.15
Eph_Em0011g119a	GO:0005634	XP_019850949.1 histone deacetylase 3-like
Eph_Em0011g119a	GO:0032041
Eph_Em0011g119a	GO:0046872
Eph_Em0011g119a	GO:0070932
Eph_Em0011g119a	EC:3.5.1.98
Eph_Em0011g120a	GO:0005634	XP_003385915.1 DNA polymerase epsilon subunit 2-like
Eph_Em0011g120a	GO:0016779
Eph_Em0011g120a	GO:0006260
Eph_Em0011g127a	GO:0110165	XP_002074582.2neogenin isoform X1
Eph_Em0011g127a	GO:0006928
Eph_Em0011g127a	GO:0040011
Eph_Em0011g127a	GO:0048667
Eph_Em0011g127a	GO:0048812
Eph_Em0011g127a	GO:0065007
Eph_Em0011g128a	GO:0000275	XP_001632656.1predicted protein
Eph_Em0011g128a	GO:0046933
Eph_Em0011g128a	GO:0015986
Eph_Em0011g129a	GO:0003824	XP_003388993.2 exosome component 10-like
Eph_Em0011g129a	GO:0097159
Eph_Em0011g129a	GO:1901363
Eph_Em0011g129a	GO:0090304
Eph_Em0011g135a	GO:0005524	OWF54783.1DNA repair and recombination protein RAD54-like
Eph_Em0011g135a	GO:0016817
Eph_Em0011g148a	GO:0001944	XP_005995926.1 PDZ domain-containing protein GIPC1
Eph_Em0011g148a	GO:0009653
Eph_Em0011g157a	GO:0003676	XP_011404663.1 protein SREK1IP1-like
Eph_Em0011g157a	GO:0008270
Eph_Em0011g173a	GO:0016021	AWP10806.1Small integral membrane protein 7
Eph_Em0011g182a	GO:0016021	AWP10806.1Small integral membrane protein 7
Eph_Em0011g188a	GO:0016021	AWP10806.1Small integral membrane protein 7
Eph_Em0011g232a	GO:0016514	ACY92478.1brahma-like protein
Eph_Em0011g232a	GO:0005524
Eph_Em0011g232a	GO:0016887
Eph_Em0011g232a	GO:0042393
Eph_Em0011g232a	GO:0006338
Eph_Em0011g232a	EC:3.6.1.3
Eph_Em0011g232a	EC:3.6.1.15
Eph_Em0011g233a	GO:0016514	XP_019854497.1 probable global transcription activator SNF2L2
Eph_Em0011g233a	GO:0005524
Eph_Em0011g233a	GO:0016887
Eph_Em0011g233a	GO:0042393
Eph_Em0011g233a	GO:0006338
Eph_Em0011g233a	GO:0006355
Eph_Em0011g233a	EC:3.6.1.3
Eph_Em0011g233a	EC:3.6.1.15
Eph_Em0011g243a	GO:0009055	XP_008472047.1adrenodoxin-like protein, mitochondrial
Eph_Em0011g243a	GO:0051537
Eph_Em0011g243a	GO:0022900
Eph_Em0011g254a	GO:0008270	XP_003385751.1 TNF receptor-associated factor 2-like
Eph_Em0011g254a	GO:0007165
Eph_Em0011g254a	GO:0042981
Eph_Em0011g255a	GO:0008270	XP_003385751.1 TNF receptor-associated factor 2-like
Eph_Em0011g255a	GO:0007165
Eph_Em0011g255a	GO:0042981
Eph_Em0011g259a	GO:0008270	XP_003387035.1 TNF receptor-associated factor 3-like
Eph_Em0011g259a	GO:0007165
Eph_Em0011g259a	GO:0042981
Eph_Em0011g275a	GO:0008270	XP_003385751.1 TNF receptor-associated factor 2-like
Eph_Em0011g275a	GO:0007165
Eph_Em0011g275a	GO:0042981
Eph_Em0011g276a	GO:0008270	XP_003385751.1 TNF receptor-associated factor 2-like
Eph_Em0011g276a	GO:0007165
Eph_Em0011g276a	GO:0042981
Eph_Em0011g319a	GO:0030286	XP_019857825.1 dynein heavy chain 8, axonemal
Eph_Em0011g319a	GO:0003777
Eph_Em0011g319a	GO:0005524
Eph_Em0011g319a	GO:0007018
Eph_Em0011g319a	EC:3.6.1.15
Eph_Em0011g340a	GO:0006807	KFM59673.1Retrovirus-related Pol polyprotein from transposon 412
Eph_Em0011g340a	GO:0043170
Eph_Em0011g340a	GO:0044238
Eph_Em0011g351a	GO:0008234	CAI91573.1silicatein a4
Eph_Em0011g351a	GO:0006508
Eph_Em0011g353a	GO:0008234	CAI91573.1silicatein a4
Eph_Em0011g353a	GO:0006508
Eph_Em0011g357a	GO:0008234	CAI91573.1silicatein a4
Eph_Em0011g357a	GO:0006508
Eph_Em0011g358a	GO:0008234	CAI91573.1silicatein a4
Eph_Em0011g358a	GO:0006508
Eph_Em0011g365a	GO:0044237	XP_003388090.1 translation initiation factor eIF-2B subunit beta-like isoform X2
Eph_Em0011g463a	GO:0005694	XP_001623591.1predicted protein
Eph_Em0011g463a	GO:0007064
Eph_Em0011g469a	GO:0016020	XP_011405103.1 putative transmembrane protein DDB_G0267530
Eph_Em0011g483a	GO:0016853	XP_005506022.1peptidylprolyl isomerase domain and WD repeat-containing protein 1 isoform X1
Eph_Em0011g488a	GO:0000166	XP_003793009.1serine/threonine-protein kinase NIM1
Eph_Em0011g488a	GO:0004672
Eph_Em0011g488a	GO:0043167
Eph_Em0011g489a	GO:0005868	XP_019855996.1 cytoplasmic dynein 2 light intermediate chain 1-like isoform X1
Eph_Em0011g489a	GO:0005929
Eph_Em0011g489a	GO:0035721
Eph_Em0011g489a	GO:0035735
Eph_Em0011g494a	GO:0005634	BAJ52633.1RNA polymerase I largest subunit
Eph_Em0011g494a	GO:0003677
Eph_Em0011g494a	GO:0003899
Eph_Em0011g494a	GO:0008270
Eph_Em0011g494a	GO:0006351
Eph_Em0011g494a	EC:2.7.7.6
Eph_Em0011g500a	GO:0005737	BAA81723.2protein tyrosine kinase
Eph_Em0011g500a	GO:0004715
Eph_Em0011g500a	GO:0005524
Eph_Em0011g500a	GO:0018108
Eph_Em0011g500a	GO:0035556
Eph_Em0011g500a	EC:2.7.10
Eph_Em0011g500a	EC:2.7.10.2
Eph_Em0011g516a	GO:0005634	XP_004873356.1protein FAM32A
Eph_Em0011g517a	GO:0030131	XP_003385149.1 AP-1 complex subunit mu-1-like
Eph_Em0011g517a	GO:0006886
Eph_Em0011g517a	GO:0016192
Eph_Em0011g518a	GO:0016829	XP_019849976.1 atrial natriuretic peptide receptor 1-like
Eph_Em0011g518a	GO:0006796
Eph_Em0011g518a	GO:0006807
Eph_Em0011g518a	GO:0044238
Eph_Em0011g518a	GO:0071704
Eph_Em0011g522a	GO:0005783	XP_003385895.1 ATPase asna1-like
Eph_Em0011g522a	GO:0005524
Eph_Em0011g522a	GO:0016887
Eph_Em0011g522a	GO:0046872
Eph_Em0011g522a	GO:0045048
Eph_Em0011g522a	EC:3.6.1.3
Eph_Em0011g522a	EC:3.6.1.15
Eph_Em0011g541a	GO:0005634	XP_003220974.1 periodic tryptophan protein 1 homolog
Eph_Em0011g541a	GO:0031323
Eph_Em0011g541a	GO:0048522
Eph_Em0011g541a	GO:0051171
Eph_Em0011g541a	GO:0060255
Eph_Em0011g541a	GO:0080090
Eph_Em0011g569a	GO:0005777	XP_007885315.1 ATP-binding cassette sub-family D member 3 isoform X2
Eph_Em0011g569a	GO:0016021
Eph_Em0011g569a	GO:0005324
Eph_Em0011g569a	GO:0005524
Eph_Em0011g569a	GO:0016887
Eph_Em0011g569a	GO:0042626
Eph_Em0011g569a	GO:0042803
Eph_Em0011g569a	GO:0015910
Eph_Em0011g569a	EC:7.6.2.4
Eph_Em0011g569a	EC:3.6.1.3
Eph_Em0011g569a	EC:3.6.1.15
Eph_Em0011g603a	GO:0005634	AKR53930.1DNA (cytosine-5) methyltransferase 1
Eph_Em0011g603a	GO:0003677
Eph_Em0011g603a	GO:0003682
Eph_Em0011g603a	GO:0003886
Eph_Em0011g603a	GO:0008270
Eph_Em0011g603a	GO:0090116
Eph_Em0011g603a	EC:2.1.1.37
Eph_Em0011g620a	GO:0008138	XP_011410132.1 dual specificity protein phosphatase 6-like
Eph_Em0011g620a	GO:0016311
Eph_Em0011g620a	EC:3.1.3.16
Eph_Em0011g726a	GO:0005488	XP_001624939.1predicted protein
Eph_Em0011g726a	GO:0006807
Eph_Em0011g726a	GO:0043170
Eph_Em0011g726a	GO:0044238
Eph_Em0011g773a	GO:0016787	CAA76655.1XPB protein
Eph_Em0011g773a	GO:0097159
Eph_Em0011g773a	GO:1901363
Eph_Em0011g773a	GO:0044260
Eph_Em0011g773a	GO:0090304
Eph_Em0011g774a	GO:0005783	XP_003388074.1 calreticulin-like
Eph_Em0011g774a	GO:0005509
Eph_Em0011g774a	GO:0051082
Eph_Em0011g774a	GO:0006457
Eph_Em0011g786a	GO:0031011	XP_019854200.1 ruvB-like 1
Eph_Em0011g786a	GO:0035267
Eph_Em0011g786a	GO:0097255
Eph_Em0011g786a	GO:0005524
Eph_Em0011g786a	GO:0043139
Eph_Em0011g786a	GO:0032508
Eph_Em0011g786a	EC:3.6.1.3
Eph_Em0011g786a	EC:3.6.4.12
Eph_Em0011g786a	EC:3.6.1.15
Eph_Em0011g790a	GO:0005783	XP_003391497.1 trafficking protein particle complex subunit 5-like
Eph_Em0011g790a	GO:0005794
Eph_Em0011g790a	GO:0030008
Eph_Em0011g790a	GO:0048193
Eph_Em0011g791a	GO:0005634	NP_001011495.1S-methyl-5'-thioadenosine phosphorylase
Eph_Em0011g791a	GO:0005737
Eph_Em0011g791a	GO:0017061
Eph_Em0011g791a	GO:0006166
Eph_Em0011g791a	GO:0019509
Eph_Em0011g791a	EC:2.4.2.1
Eph_Em0011g791a	EC:2.4.2.28
Eph_Em0011g816a	GO:0004375	XP_003390802.2 glycine dehydrogenase (decarboxylating), mitochondrial
Eph_Em0011g816a	GO:0006546
Eph_Em0011g816a	GO:0055114
Eph_Em0011g816a	EC:1.4.4.2
Eph_Em0011g828a	GO:0005488	ORY08416.1glutamyl-tRNA synthetase
Eph_Em0011g828a	GO:0034641
Eph_Em0011g828a	GO:0043170
Eph_Em0011g828a	GO:0044238
Eph_Em0011g828a	GO:1901564
Eph_Em0011g834a	GO:0005634	XP_019856906.1 zinc finger Ran-binding domain-containing protein 2-like
Eph_Em0011g834a	GO:0003723
Eph_Em0011g834a	GO:0046872
Eph_Em0011g837a	GO:0016020	XP_011403752.1 alpha-(1,3)-fucosyltransferase 11-like
Eph_Em0011g837a	GO:0016740
Eph_Em0011g840a	GO:0110165	XP_011403752.1 alpha-(1,3)-fucosyltransferase 11-like
Eph_Em0011g849a	GO:0016020	XP_003388272.1 alpha-(1,3)-fucosyltransferase 11-like
Eph_Em0011g849a	GO:0016740
Eph_Em0011g852a	GO:0005634	XP_001636039.1predicted protein
Eph_Em0011g852a	GO:0003723
Eph_Em0011g852a	GO:0003724
Eph_Em0011g852a	GO:0005524
Eph_Em0011g852a	GO:0000460
Eph_Em0011g852a	GO:0006401
Eph_Em0011g852a	EC:3.6.1.3
Eph_Em0011g852a	EC:3.6.4.13
Eph_Em0011g852a	EC:3.6.1.15
Eph_Em0011g860a	GO:0070403	XP_003389737.2 NAD-dependent protein deacetylase sirtuin-6-like
Eph_Em0011g869a	GO:0008152	XP_003383163.1 thioredoxin-like
Eph_Em0011g928a	GO:0016791	CAC33882.1receptor protein tyrosine phosphatase
Eph_Em0011g928a	GO:0016311
Eph_Em0011g960a	GO:0003924	ABD65430.1Rab3
Eph_Em0011g960a	GO:0005525
Eph_Em0011g960a	EC:3.6.1.15
Eph_Em0011g977a	GO:0043229	PIK42658.1putative structural maintenance of chromosomes protein 2-like
Eph_Em0011g979a	GO:0043229	XP_019850315.1 structural maintenance of chromosomes protein 2-like
Eph_Em0011g1012a	GO:0016747	XP_013407713.1non-specific lipid-transfer protein
Eph_Em0011g1020a	GO:0016787	CAC33882.1receptor protein tyrosine phosphatase
Eph_Em0011g1045a	GO:0016020	CAC33882.1receptor protein tyrosine phosphatase
Eph_Em0011g1045a	GO:0004721
Eph_Em0011g1045a	GO:0006470
Eph_Em0011g1045a	EC:3.1.3.16
Eph_Em0011g1084a	GO:0016791	CAC33882.1receptor protein tyrosine phosphatase
Eph_Em0011g1084a	GO:0016311
Eph_Em0011g1086a	GO:0016787	CAC33882.1receptor protein tyrosine phosphatase
Eph_Em0011g1088a	GO:0016020	CAC33882.1receptor protein tyrosine phosphatase
Eph_Em0011g1088a	GO:0004721
Eph_Em0011g1088a	GO:0006470
Eph_Em0011g1088a	EC:3.1.3.16
Eph_Em0011g1089a	GO:0016020	CAC33882.1receptor protein tyrosine phosphatase
Eph_Em0011g1089a	GO:0004721
Eph_Em0011g1089a	GO:0006470
Eph_Em0011g1089a	EC:3.1.3.16
Eph_Em0011g1091a	GO:0016787	CAC33882.1receptor protein tyrosine phosphatase
Eph_Em0011g1095a	GO:0016787	CAC33882.1receptor protein tyrosine phosphatase
Eph_Em0011g1104a	GO:0016791	CAC33882.1receptor protein tyrosine phosphatase
Eph_Em0011g1104a	GO:0016311
Eph_Em0011g1108a	GO:0016787	CAC33882.1receptor protein tyrosine phosphatase
Eph_Em0011g1111a	GO:0016791	CAC33882.1receptor protein tyrosine phosphatase
Eph_Em0011g1111a	GO:0016311
Eph_Em0011g1123a	GO:0016787	CAC33882.1receptor protein tyrosine phosphatase
Eph_Em0011g1124a	GO:0016020	CAC33882.1receptor protein tyrosine phosphatase
Eph_Em0011g1124a	GO:0004721
Eph_Em0011g1124a	GO:0006470
Eph_Em0011g1124a	EC:3.1.3.16
Eph_Em0011g1132a	GO:0016787	CAC33882.1receptor protein tyrosine phosphatase
Eph_Em0011g1141a	GO:0016791	CAC33882.1receptor protein tyrosine phosphatase
Eph_Em0011g1141a	GO:0016311
Eph_Em0011g1146a	GO:0016791	CAC33882.1receptor protein tyrosine phosphatase
Eph_Em0011g1146a	GO:0016311
Eph_Em0011g1160a	GO:0043226	NP_001037976.1intraflagellar transport protein 25 homolog
Eph_Em0011g1162a	GO:0005739	XP_001638969.1predicted protein
Eph_Em0011g1162a	GO:0008260
Eph_Em0011g1162a	GO:0046952
Eph_Em0011g1162a	EC:2.8.3.5
Eph_Em0011g1163a	GO:0008410	CAG33330.1OXCT
Eph_Em0011g1167a	GO:0003677	ALB75317.1transcription factor AP-1
Eph_Em0011g1167a	GO:0003700
Eph_Em0011g1167a	GO:0006355
Eph_Em0011g1185a	GO:0110165	XP_011407912.2 protein YIPF1-like
Eph_Em0011g1194a	GO:0004114	BAA34310.1EFPDE4
Eph_Em0011g1194a	GO:0046872
Eph_Em0011g1194a	GO:0007165
Eph_Em0011g1194a	EC:3.1.4.17
Eph_Em0011g1195a	GO:0004114	BAA34310.1EFPDE4
Eph_Em0011g1195a	GO:0046872
Eph_Em0011g1195a	GO:0007165
Eph_Em0011g1195a	EC:3.1.4.17
Eph_Em0012g5a	GO:0003730	XP_003383311.1 cytoplasmic polyadenylation element-binding protein 2-like
Eph_Em0012g5a	GO:0045182
Eph_Em0012g5a	GO:0006417
Eph_Em0012g10a	GO:0016021	BAA82604.1sALK-4
Eph_Em0012g10a	GO:0004675
Eph_Em0012g10a	GO:0005524
Eph_Em0012g10a	GO:0046872
Eph_Em0012g10a	GO:0006468
Eph_Em0012g10a	GO:0007178
Eph_Em0012g10a	EC:2.7.11
Eph_Em0012g37a	GO:0016021	BAA82604.1sALK-4
Eph_Em0012g37a	GO:0004675
Eph_Em0012g37a	GO:0005524
Eph_Em0012g37a	GO:0046872
Eph_Em0012g37a	GO:0006468
Eph_Em0012g37a	GO:0007178
Eph_Em0012g37a	EC:2.7.11
Eph_Em0012g46a	GO:0043167	XP_019860794.1 annexin A7-like
Eph_Em0012g48a	GO:0043167	BAD99420.1annexin
Eph_Em0012g50a	GO:0005509	SPF25675.1annexin, partial
Eph_Em0012g50a	GO:0005544
Eph_Em0012g71a	GO:0004683	XP_003383392.1 calcium/calmodulin-dependent protein kinase type II delta chain-like
Eph_Em0012g71a	GO:0005516
Eph_Em0012g71a	GO:0005524
Eph_Em0012g71a	GO:0006468
Eph_Em0012g71a	EC:2.7.11
Eph_Em0012g71a	EC:2.7.11.17
Eph_Em0012g117a	GO:0003676	CAP69654.1polyprotein
Eph_Em0012g117a	GO:0004190
Eph_Em0012g117a	GO:0008270
Eph_Em0012g117a	GO:0006508
Eph_Em0012g117a	GO:0015074
Eph_Em0012g117a	EC:3.4.23
Eph_Em0012g153a	GO:0016021	BAA82607.1sALK-7
Eph_Em0012g153a	GO:0004675
Eph_Em0012g153a	GO:0005524
Eph_Em0012g153a	GO:0046872
Eph_Em0012g153a	GO:0006468
Eph_Em0012g153a	GO:0007178
Eph_Em0012g153a	EC:2.7.11
Eph_Em0012g155a	GO:0016021	BAA81724.2protein tyrosine kinase
Eph_Em0012g155a	GO:0004714
Eph_Em0012g155a	GO:0005524
Eph_Em0012g155a	GO:0007169
Eph_Em0012g155a	GO:0018108
Eph_Em0012g155a	EC:2.7.10
Eph_Em0012g155a	EC:2.7.10.1
Eph_Em0012g155a	EC:2.7.11
Eph_Em0012g156a	GO:0016021	BAA81724.2protein tyrosine kinase
Eph_Em0012g156a	GO:0004714
Eph_Em0012g156a	GO:0005524
Eph_Em0012g156a	GO:0007169
Eph_Em0012g156a	GO:0018108
Eph_Em0012g156a	EC:2.7.10
Eph_Em0012g156a	EC:2.7.10.1
Eph_Em0012g156a	EC:2.7.11
Eph_Em0012g158a	GO:0016021	BAA81724.2protein tyrosine kinase
Eph_Em0012g158a	GO:0004714
Eph_Em0012g158a	GO:0005524
Eph_Em0012g158a	GO:0007169
Eph_Em0012g158a	GO:0018108
Eph_Em0012g158a	EC:2.7.10
Eph_Em0012g158a	EC:2.7.10.1
Eph_Em0012g158a	EC:2.7.11
Eph_Em0012g160a	GO:0016021	BAA81724.2protein tyrosine kinase
Eph_Em0012g160a	GO:0004714
Eph_Em0012g160a	GO:0005524
Eph_Em0012g160a	GO:0007169
Eph_Em0012g160a	GO:0018108
Eph_Em0012g160a	EC:2.7.10
Eph_Em0012g160a	EC:2.7.10.1
Eph_Em0012g160a	EC:2.7.11
Eph_Em0012g168a	GO:0005739	XP_011405364.1 mitochondrial fission 1 protein-like
Eph_Em0012g168a	GO:0016020
Eph_Em0012g171a	GO:0016311	XP_003388221.1 myotubularin-related protein 2-like
Eph_Em0012g256a	GO:0016301	BAA81722.3protein tyrosine kinase
Eph_Em0012g256a	GO:0016310
Eph_Em0012g259a	GO:0004672	BAA81722.3protein tyrosine kinase
Eph_Em0012g259a	GO:0006468
Eph_Em0012g335a	GO:0008180	XP_003384689.1 COP9 signalosome complex subunit 5-like
Eph_Em0012g335a	GO:0004222
Eph_Em0012g335a	GO:0006508
Eph_Em0012g335a	EC:3.4.24
Eph_Em0012g355a	GO:0005488	XP_019858296.1PREDICTED: uncharacterized protein K02A2.6-like isoform X1
Eph_Em0012g363a	GO:0016021	BAA81724.2protein tyrosine kinase
Eph_Em0012g363a	GO:0004714
Eph_Em0012g363a	GO:0005524
Eph_Em0012g363a	GO:0007169
Eph_Em0012g363a	GO:0018108
Eph_Em0012g363a	EC:2.7.10
Eph_Em0012g363a	EC:2.7.10.1
Eph_Em0012g363a	EC:2.7.11
Eph_Em0012g365a	GO:0004672	BAA81724.2protein tyrosine kinase
Eph_Em0012g365a	GO:0016310
Eph_Em0012g366a	GO:0016740	BAA81724.2protein tyrosine kinase
Eph_Em0012g383a	GO:0008180	XP_003384689.1 COP9 signalosome complex subunit 5-like
Eph_Em0012g383a	GO:0004222
Eph_Em0012g383a	GO:0006508
Eph_Em0012g383a	EC:3.4.24
Eph_Em0012g384a	GO:0016021	AJE25513.1frizzled A
Eph_Em0012g384a	GO:0004888
Eph_Em0012g384a	GO:0007275
Eph_Em0012g384a	GO:0016055
Eph_Em0012g387a	GO:0005622	XP_011406960.1 ribokinase-like
Eph_Em0012g387a	GO:0110165
Eph_Em0012g387a	GO:0000166
Eph_Em0012g387a	GO:0016301
Eph_Em0012g387a	GO:0016773
Eph_Em0012g387a	GO:0043167
Eph_Em0012g387a	GO:0006014
Eph_Em0012g387a	GO:0016310
Eph_Em0012g421a	GO:0016791	XP_019860802.1 carboxy-terminal domain RNA polymerase II polypeptide A small phosphatase 1-like
Eph_Em0012g421a	GO:0016311
Eph_Em0012g471a	GO:0016020	XP_003386545.1PREDICTED: uncharacterized protein LOC100631867
Eph_Em0012g471a	GO:0008152
Eph_Em0012g482a	GO:0000814	XP_003388004.1 vacuolar protein-sorting-associated protein 25-like
Eph_Em0012g482a	GO:0071985
Eph_Em0012g514a	GO:0003824	XP_019861798.1 extracellular sulfatase Sulf-2-like
Eph_Em0012g533a	GO:0000786	XP_003384122.1 histone H3-like
Eph_Em0012g533a	GO:0005634
Eph_Em0012g533a	GO:0003677
Eph_Em0012g533a	GO:0046982
Eph_Em0012g537a	GO:0045296	ADO16578.1 BcatA
Eph_Em0012g537a	GO:0007155
Eph_Em0012g554a	GO:0000786	XP_003384122.1 histone H3-like
Eph_Em0012g554a	GO:0005634
Eph_Em0012g554a	GO:0003677
Eph_Em0012g554a	GO:0046982
Eph_Em0012g569a	GO:0000786	XP_003384122.1 histone H3-like
Eph_Em0012g569a	GO:0005634
Eph_Em0012g569a	GO:0003677
Eph_Em0012g569a	GO:0046982
Eph_Em0012g578a	GO:0000786	XP_003384122.1 histone H3-like
Eph_Em0012g578a	GO:0005634
Eph_Em0012g578a	GO:0003677
Eph_Em0012g578a	GO:0046982
Eph_Em0012g579a	GO:0003676	XP_019861849.1PREDICTED: uncharacterized protein LOC109590368
Eph_Em0012g579a	GO:0046872
Eph_Em0012g579a	GO:0015074
Eph_Em0012g581a	GO:0000786	XP_003384122.1 histone H3-like
Eph_Em0012g581a	GO:0005634
Eph_Em0012g581a	GO:0003677
Eph_Em0012g581a	GO:0046982
Eph_Em0012g623a	GO:0000786	XP_003384122.1 histone H3-like
Eph_Em0012g623a	GO:0005634
Eph_Em0012g623a	GO:0003677
Eph_Em0012g623a	GO:0046982
Eph_Em0012g664a	GO:0016638	XP_002606164.1hypothetical protein BRAFLDRAFT_126490
Eph_Em0012g664a	GO:0019438
Eph_Em0012g664a	GO:0042819
Eph_Em0012g664a	GO:0051188
Eph_Em0012g664a	GO:1901617
Eph_Em0012g666a	GO:0016020	XP_011410577.1PREDICTED: uncharacterized protein LOC105316950
Eph_Em0012g671a	GO:0016638	XP_002606164.1hypothetical protein BRAFLDRAFT_126490
Eph_Em0012g671a	GO:0019438
Eph_Em0012g671a	GO:0042819
Eph_Em0012g671a	GO:0051188
Eph_Em0012g671a	GO:1901617
Eph_Em0012g673a	GO:0016020	XP_011410577.1PREDICTED: uncharacterized protein LOC105316950
Eph_Em0012g725a	GO:0031981	XP_003387719.1 microspherule protein 1-like
Eph_Em0012g725a	GO:1902494
Eph_Em0012g726a	GO:0005488	ETW98513.1hypothetical protein ETSY2_42715
Eph_Em0012g762a	GO:0005524	XP_004075395.1heat shock cognate 70 kDa protein
Eph_Em0012g766a	GO:0000166	XP_004075395.1heat shock cognate 70 kDa protein
Eph_Em0012g769a	GO:0005885	XP_003383270.1 actin-related protein 3
Eph_Em0012g769a	GO:0005524
Eph_Em0012g769a	GO:0034314
Eph_Em0012g770a	GO:0016491	XP_011405641.2 glycerol-3-phosphate dehydrogenase, mitochondrial-like
Eph_Em0012g772a	GO:0051082	XP_003389714.2 dnaJ homolog subfamily B member 11-like
Eph_Em0012g772a	GO:0006457
Eph_Em0012g774a	GO:0046872	XP_011406699.1 next to BRCA1 gene 1 protein-like
Eph_Em0012g776a	GO:0005885	XP_003383270.1 actin-related protein 3
Eph_Em0012g776a	GO:0005524
Eph_Em0012g776a	GO:0034314
Eph_Em0012g779a	GO:0051082	XP_003389714.2 dnaJ homolog subfamily B member 11-like
Eph_Em0012g779a	GO:0006457
Eph_Em0012g784a	GO:0006807	PIK33147.1hypothetical protein BSL78_30040
Eph_Em0012g784a	GO:0044238
Eph_Em0012g784a	GO:0044260
Eph_Em0012g802a	GO:0016740	BAA82607.1sALK-7
Eph_Em0012g836a	GO:0005634	XP_001626399.1predicted protein
Eph_Em0012g836a	GO:0035197
Eph_Em0012g836a	GO:0031048
Eph_Em0012g837a	GO:0003676	XP_019864442.1 glycine-rich RNA-binding protein RZ1B-like
Eph_Em0012g876a	GO:0006259	ETW92411.1hypothetical protein ETSY2_53490, partial
Eph_Em0012g890a	GO:0005730	XP_001632453.1predicted protein
Eph_Em0012g890a	GO:0005737
Eph_Em0012g890a	GO:0030688
Eph_Em0012g890a	GO:0030515
Eph_Em0012g890a	GO:0006364
Eph_Em0012g895a	GO:0005730	XP_003220374.2 bystin
Eph_Em0012g895a	GO:0005737
Eph_Em0012g895a	GO:0030688
Eph_Em0012g895a	GO:0045177
Eph_Em0012g895a	GO:0030515
Eph_Em0012g895a	GO:0000462
Eph_Em0012g895a	GO:0008283
Eph_Em0012g898a	GO:0019901	XP_003388010.1 cyclin-Y-like protein 1
Eph_Em0012g898a	GO:0000079
Eph_Em0012g952a	GO:0005524	XP_003388007.1 NEDD8-conjugating enzyme UBE2F-like
Eph_Em0012g952a	GO:0016740
Eph_Em0012g965a	GO:0004672	XP_003387715.1 calcium/calmodulin-dependent protein kinase type II alpha chain
Eph_Em0012g965a	GO:0005488
Eph_Em0012g967a	GO:0003924	XP_003387703.1 ras-related protein Rab-5C-like
Eph_Em0012g967a	GO:0005525
Eph_Em0012g967a	EC:3.6.1.15
Eph_Em0012g970a	GO:0016491	XP_001845226.1deoxyhypusine hydroxylase
Eph_Em0012g974a	GO:0016746	XP_003387706.1 glucosamine 6-phosphate N-acetyltransferase-like
Eph_Em0012g985a	GO:0005488	NP_001079780.1cytochrome P450 family 46 subfamily A member 1 L homeolog
Eph_Em0012g985a	GO:0016491
Eph_Em0012g995a	GO:0003676	XP_019853836.1 la-related protein 4-like
Eph_Em0012g1014a	GO:0005737	XP_003384679.1 autophagy-related protein 9A-like
Eph_Em0012g1014a	GO:0016020
Eph_Em0012g1014a	GO:0043227
Eph_Em0012g1014a	GO:0043229
Eph_Em0012g1030a	GO:0005737	XP_003384679.1 autophagy-related protein 9A-like
Eph_Em0012g1030a	GO:0016020
Eph_Em0012g1030a	GO:0043227
Eph_Em0012g1030a	GO:0043229
Eph_Em0012g1031a	GO:0016020	XP_003384680.1 prohibitin-like
Eph_Em0012g1059a	GO:0005488	KFD61066.1hypothetical protein M514_26768
Eph_Em0012g1079a	GO:0031428	XP_001641027.1predicted protein
Eph_Em0012g1079a	GO:0032040
Eph_Em0012g1079a	GO:0030515
Eph_Em0012g1083a	GO:0031428	XP_001641027.1predicted protein
Eph_Em0012g1083a	GO:0032040
Eph_Em0012g1083a	GO:0030515
Eph_Em0012g1090a	GO:0110165	XP_001625176.1predicted protein
Eph_Em0012g1095a	GO:0000124	NP_001108508.1transcription initiation factor TFIID subunit 12
Eph_Em0012g1095a	GO:0005669
Eph_Em0012g1095a	GO:0003677
Eph_Em0012g1095a	GO:0004402
Eph_Em0012g1095a	GO:0017025
Eph_Em0012g1095a	GO:0043966
Eph_Em0012g1095a	GO:0051123
Eph_Em0012g1095a	EC:2.3.1.5
Eph_Em0012g1095a	EC:2.3.1.48
Eph_Em0013g5a	GO:0016021	XP_002424048.1conserved hypothetical protein
Eph_Em0013g8a	GO:0016021	XP_002424048.1conserved hypothetical protein
Eph_Em0013g48a	GO:0000159	XP_003383477.1 serine/threonine-protein phosphatase 2A 55 kDa regulatory subunit B delta isoform-like
Eph_Em0013g48a	GO:0019888
Eph_Em0013g48a	GO:0043666
Eph_Em0013g49a	GO:0016301	XP_019854169.1 receptor-like kinase LIP2
Eph_Em0013g52a	GO:0016020	XP_019861396.1 protein TEX261-like
Eph_Em0013g80a	GO:0016020	XP_019864362.1 myoferlin-like isoform X2
Eph_Em0013g94a	GO:0031305	XP_021087634.1 sideroflexin-1
Eph_Em0013g94a	GO:0015194
Eph_Em0013g94a	GO:0042945
Eph_Em0013g94a	GO:0006730
Eph_Em0013g94a	GO:0006826
Eph_Em0013g94a	GO:0015825
Eph_Em0013g94a	GO:0030218
Eph_Em0013g94a	GO:0042942
Eph_Em0013g94a	GO:0140300
Eph_Em0013g100a	GO:0110165	XP_003384736.1 VPS10 domain-containing receptor SorCS1-like
Eph_Em0013g106a	GO:0000386	XP_003383968.1 pre-mRNA-splicing factor SLU7-like
Eph_Em0013g106a	GO:0030628
Eph_Em0013g106a	GO:0000398
Eph_Em0013g107a	GO:0016021	XP_001626218.1predicted protein
Eph_Em0013g107a	GO:0016791
Eph_Em0013g107a	GO:0006796
Eph_Em0013g107a	GO:0044255
Eph_Em0013g110a	GO:0003723	XP_003383958.1 O-phosphoseryl-tRNA(Sec) selenium transferase-like
Eph_Em0013g110a	GO:0016740
Eph_Em0013g110a	GO:0009059
Eph_Em0013g110a	GO:0044238
Eph_Em0013g110a	GO:0044271
Eph_Em0013g114a	GO:0016746	XP_019859002.1 probable palmitoyltransferase ZDHHC16
Eph_Em0013g116a	GO:0016746	XP_019859002.1 probable palmitoyltransferase ZDHHC16
Eph_Em0013g138a	GO:0003676	XP_013419264.1probable ATP-dependent RNA helicase DDX56 isoform X2
Eph_Em0013g138a	GO:0004386
Eph_Em0013g138a	GO:0005524
Eph_Em0013g138a	EC:3.6.1.3
Eph_Em0013g138a	EC:3.6.1.15
Eph_Em0013g146a	GO:0003995	XP_019860981.1 short/branched chain specific acyl-CoA dehydrogenase, mitochondrial-like isoform X1
Eph_Em0013g146a	GO:0050660
Eph_Em0013g146a	GO:0055114
Eph_Em0013g146a	EC:1.3.99.3
Eph_Em0013g157a	GO:0003995	XP_019860981.1 short/branched chain specific acyl-CoA dehydrogenase, mitochondrial-like isoform X1
Eph_Em0013g157a	GO:0050660
Eph_Em0013g157a	GO:0055114
Eph_Em0013g157a	EC:1.3.99.3
Eph_Em0013g158a	GO:0016020	AKN21637.1slc35a-1
Eph_Em0013g166a	GO:0006796	XP_019864408.1 pantothenate kinase 3-like isoform X1
Eph_Em0013g169a	GO:0016020	XP_003383910.1 V-type proton ATPase subunit e 2-like
Eph_Em0013g172a	GO:0003676	XP_003383311.1 cytoplasmic polyadenylation element-binding protein 2-like
Eph_Em0013g176a	GO:0110165	XP_003383305.1 clathrin interactor 1-like
Eph_Em0013g251a	GO:0005634	XP_003384721.1 general transcription factor IIF subunit 1-like
Eph_Em0013g251a	GO:0003677
Eph_Em0013g251a	GO:0006367
Eph_Em0013g251a	GO:0032968
Eph_Em0013g280a	GO:0005739	XP_003384684.2 isocitrate dehydrogenase [NAD] subunit 1, mitochondrial-like
Eph_Em0013g280a	GO:0000287
Eph_Em0013g280a	GO:0004449
Eph_Em0013g280a	GO:0051287
Eph_Em0013g280a	GO:0006099
Eph_Em0013g280a	EC:1.1.1.41
Eph_Em0013g286a	GO:0008541	XP_003383908.1 26S proteasome complex subunit DSS1-like
Eph_Em0013g286a	GO:0006406
Eph_Em0013g286a	GO:0043248
Eph_Em0013g288a	GO:0005509	ALB75315.1myosin regulatory light chain
Eph_Em0013g289a	GO:0005509	ALB75315.1myosin regulatory light chain
Eph_Em0013g304a	GO:0005739	XP_008104503.1 28S ribosomal protein S22, mitochondrial
Eph_Em0013g305a	GO:0005509	ALB75315.1myosin regulatory light chain
Eph_Em0013g306a	GO:0005509	ALB75315.1myosin regulatory light chain
Eph_Em0013g308a	GO:0008541	XP_003383908.1 26S proteasome complex subunit DSS1-like
Eph_Em0013g308a	GO:0006406
Eph_Em0013g308a	GO:0043248
Eph_Em0013g312a	GO:0005789	NP_001018532.1dol-P-Man:Man(5)GlcNAc(2)-PP-Dol alpha-1,3-mannosyltransferase
Eph_Em0013g312a	GO:0016021
Eph_Em0013g312a	GO:0000030
Eph_Em0013g312a	GO:0070085
Eph_Em0013g326a	GO:0033180	OQV15522.1V-type proton ATPase subunit B
Eph_Em0013g326a	GO:0005524
Eph_Em0013g326a	GO:0046034
Eph_Em0013g326a	GO:1902600
Eph_Em0013g327a	GO:0033180	XP_003383283.1 V-type proton ATPase subunit B
Eph_Em0013g327a	GO:0005524
Eph_Em0013g327a	GO:0046034
Eph_Em0013g327a	GO:1902600
Eph_Em0013g358a	GO:0005737	XP_003383889.1 2,3-bisphosphoglycerate-independent phosphoglycerate mutase-like
Eph_Em0013g358a	GO:0004619
Eph_Em0013g358a	GO:0030145
Eph_Em0013g358a	GO:0006007
Eph_Em0013g358a	EC:5.4.2.1
Eph_Em0013g379a	GO:0016020	XP_011409947.1 MICOS complex subunit MIC60-like
Eph_Em0013g387a	GO:0016772	XP_003389713.1 putative hexokinase HKDC1
Eph_Em0013g387a	GO:0036094
Eph_Em0013g387a	GO:0005975
Eph_Em0013g387a	GO:0016310
Eph_Em0013g391a	GO:0016740	XP_003389713.1 putative hexokinase HKDC1
Eph_Em0013g391a	GO:0008152
Eph_Em0013g391a	GO:0009987
Eph_Em0013g392a	GO:0016772	XP_003389713.1 putative hexokinase HKDC1
Eph_Em0013g392a	GO:0036094
Eph_Em0013g392a	GO:0005975
Eph_Em0013g392a	GO:0016310
Eph_Em0013g394a	GO:0016740	XP_003389713.1 putative hexokinase HKDC1
Eph_Em0013g394a	GO:0008152
Eph_Em0013g394a	GO:0009987
Eph_Em0013g402a	GO:0016772	XP_003389713.1 putative hexokinase HKDC1
Eph_Em0013g402a	GO:0036094
Eph_Em0013g402a	GO:0005975
Eph_Em0013g402a	GO:0016310
Eph_Em0013g409a	GO:0005737	Q964E2.1RecName: Full=Actin, cytoplasmic; Contains: RecName: Full=Actin, cytoplasmic, intermediate form; Flags: Precursor
Eph_Em0013g409a	GO:0005856
Eph_Em0013g409a	GO:0005524
Eph_Em0013g447a	GO:0016874	XP_003383035.1 glutamine--tRNA ligase-like
Eph_Em0013g447a	GO:0006412
Eph_Em0013g447a	GO:0043039
Eph_Em0013g470a	GO:0005488	PIK62667.1putative cholesterol 24-hydroxylase
Eph_Em0013g470a	GO:0016491
Eph_Em0013g491a	GO:0003723	AJE59349.1nanos protein
Eph_Em0013g491a	GO:0008270
Eph_Em0013g491a	GO:0006417
Eph_Em0013g503a	GO:0003676	XP_001624115.1predicted protein
Eph_Em0013g508a	GO:0005739	XP_002603443.1hypothetical protein BRAFLDRAFT_122589
Eph_Em0013g508a	GO:0016021
Eph_Em0013g508a	GO:0005524
Eph_Em0013g508a	GO:0034551
Eph_Em0013g534a	GO:0003924	XP_023930805.1ras-related protein Rab-28-like
Eph_Em0013g534a	GO:0005525
Eph_Em0013g534a	EC:3.6.1.15
Eph_Em0013g549a	GO:0005840	RDD46593.139S ribosomal protein L14, mitochondrial
Eph_Em0013g549a	GO:0003735
Eph_Em0013g549a	GO:0006412
Eph_Em0013g622a	GO:0003677	XP_003389717.1 DNA-directed RNA polymerase II subunit RPB2
Eph_Em0013g622a	GO:0003899
Eph_Em0013g622a	GO:0032549
Eph_Em0013g622a	GO:0006351
Eph_Em0013g622a	EC:2.7.7.6
Eph_Em0013g626a	GO:0016021	XP_003389716.2 mitoferrin-1-like
Eph_Em0013g629a	GO:0030127	XP_019849852.1 circularly permutated Ras protein 1-like
Eph_Em0013g629a	GO:0003924
Eph_Em0013g629a	GO:0005525
Eph_Em0013g629a	GO:0006886
Eph_Em0013g629a	GO:0006888
Eph_Em0013g629a	GO:0007165
Eph_Em0013g629a	EC:3.6.1.15
Eph_Em0013g634a	GO:0000166	OZC11261.1chaperone protein DnaK
Eph_Em0013g635a	GO:0003899	XP_002608336.1hypothetical protein BRAFLDRAFT_126222
Eph_Em0013g635a	EC:2.7.7.6
Eph_Em0013g643a	GO:0016021	XP_003389716.2 mitoferrin-1-like
Eph_Em0013g645a	GO:0003677	XP_003389717.1 DNA-directed RNA polymerase II subunit RPB2
Eph_Em0013g645a	GO:0003899
Eph_Em0013g645a	GO:0032549
Eph_Em0013g645a	GO:0006351
Eph_Em0013g645a	EC:2.7.7.6
Eph_Em0013g648a	GO:0000166	OZC11261.1chaperone protein DnaK
Eph_Em0013g649a	GO:0016740	XP_003389717.1 DNA-directed RNA polymerase II subunit RPB2
Eph_Em0013g661a	GO:0016491	NP_001079780.1cytochrome P450 family 46 subfamily A member 1 L homeolog
Eph_Em0013g666a	GO:0016491	NP_001079780.1cytochrome P450 family 46 subfamily A member 1 L homeolog
Eph_Em0013g693a	GO:0005730	XP_003384727.1 nucleolar GTP-binding protein 1-like
Eph_Em0013g693a	GO:0005525
Eph_Em0013g693a	GO:0042254
Eph_Em0013g701a	GO:0016021	XP_003383919.1 major facilitator superfamily domain-containing protein 10-like
Eph_Em0013g702a	GO:0005634	AAC18965.1EmH-3, partial
Eph_Em0013g702a	GO:0043565
Eph_Em0013g702a	GO:0006355
Eph_Em0013g713a	GO:0016021	XP_019864353.1 glycerol-3-phosphate acyltransferase 3-like
Eph_Em0013g713a	GO:0016746
Eph_Em0013g734a	GO:0005739	XP_019864391.1 translation factor GUF1, mitochondrial
Eph_Em0013g734a	GO:0005488
Eph_Em0013g747a	GO:0016651	XP_003386058.1 NADH-ubiquinone oxidoreductase 49 kDa subunit-like
Eph_Em0013g747a	GO:0048038
Eph_Em0013g747a	GO:0051287
Eph_Em0013g747a	GO:0055114
Eph_Em0013g760a	GO:0048037	XP_003386058.1 NADH-ubiquinone oxidoreductase 49 kDa subunit-like
Eph_Em0013g770a	GO:0003824	XP_003384676.1 acylpyruvase FAHD1, mitochondrial-like
Eph_Em0013g816a	GO:0016021	CAJ12146.1MA-3 protein
Eph_Em0013g816a	GO:0045892
Eph_Em0013g825a	GO:0008483	ELT89777.1hypothetical protein CAPTEDRAFT_21487
Eph_Em0013g825a	GO:0008152
Eph_Em0013g851a	GO:0008180	XP_003383480.1 COP9 signalosome complex subunit 1-like
Eph_Em0013g851a	GO:0000338
Eph_Em0013g856a	GO:0016020	XP_011409622.2 tyrosine kinase receptor Cad96Ca-like
Eph_Em0013g859a	GO:0016020	XP_011409622.2 tyrosine kinase receptor Cad96Ca-like
Eph_Em0013g881a	GO:0016020	XP_011409622.2 tyrosine kinase receptor Cad96Ca-like
Eph_Em0013g889a	GO:0005737	XP_003383285.1 phosphomannomutase-like
Eph_Em0013g889a	GO:0004615
Eph_Em0013g889a	GO:0009298
Eph_Em0013g889a	EC:5.4.2.8
Eph_Em0013g893a	GO:0008180	XP_003383480.1 COP9 signalosome complex subunit 1-like
Eph_Em0013g893a	GO:0000338
Eph_Em0013g919a	GO:0008180	XP_003383480.1 COP9 signalosome complex subunit 1-like
Eph_Em0013g919a	GO:0000338
Eph_Em0013g949a	GO:0005764	XP_003384576.1 type 1 phosphatidylinositol 4,5-bisphosphate 4-phosphatase-like
Eph_Em0013g949a	GO:0005768
Eph_Em0013g949a	GO:0098588
Eph_Em0013g949a	GO:0098805
Eph_Em0013g949a	GO:0016787
Eph_Em0013g951a	GO:0005764	XP_003384576.1 type 1 phosphatidylinositol 4,5-bisphosphate 4-phosphatase-like
Eph_Em0013g951a	GO:0005768
Eph_Em0013g951a	GO:0098588
Eph_Em0013g951a	GO:0098805
Eph_Em0013g951a	GO:0016787
Eph_Em0013g952a	GO:0110165	XP_003384576.1 type 1 phosphatidylinositol 4,5-bisphosphate 4-phosphatase-like
Eph_Em0013g969a	GO:0016020	XP_011409622.2 tyrosine kinase receptor Cad96Ca-like
Eph_Em0013g986a	GO:0016070	XP_019854962.1 trimethylguanosine synthase-like
Eph_Em0013g994a	GO:0016020	ELU09427.1hypothetical protein CAPTEDRAFT_156801
Eph_Em0013g999a	GO:0016020	ELU09427.1hypothetical protein CAPTEDRAFT_156801
Eph_Em0013g1036a	GO:0005634	XP_019849419.1 nuclear pore complex protein Nup107-like isoform X1
Eph_Em0013g1036a	GO:0033036
Eph_Em0013g1036a	GO:0071702
Eph_Em0013g1036a	GO:0071705
Eph_Em0013g1037a	GO:0000166	ELT97717.1hypothetical protein CAPTEDRAFT_149351
Eph_Em0013g1037a	GO:0004674
Eph_Em0013g1037a	GO:0016310
Eph_Em0013g1037a	EC:2.7.11
Eph_Em0013g1065a	GO:0005764	NP_001103329.2lysosomal thioesterase PPT2 precursor
Eph_Em0013g1065a	GO:0016790
Eph_Em0013g1065a	GO:0098599
Eph_Em0013g1092a	GO:0016021	XP_003383349.1 synaptobrevin homolog YKT6-like
Eph_Em0013g1092a	GO:0016192
Eph_Em0013g1099a	GO:0003924	XP_003386834.1 ras-related protein Rab-24-like
Eph_Em0013g1099a	GO:0005525
Eph_Em0013g1099a	EC:3.6.1.15
Eph_Em0013g1103a	GO:0008152	O96952.1RecName: Full=Thioredoxin; Short=Trx
Eph_Em0013g1112a	GO:0003924	XP_003386834.1 ras-related protein Rab-24-like
Eph_Em0013g1112a	GO:0005525
Eph_Em0013g1112a	EC:3.6.1.15
Eph_Em0013g1118a	GO:0008152	O96952.1RecName: Full=Thioredoxin; Short=Trx
Eph_Em0014g11a	GO:0016747	XP_003383265.1 acetyl-CoA acetyltransferase, mitochondrial-like
Eph_Em0014g12a	GO:0000166	XP_019850639.1 ubiquitin-like modifier-activating enzyme 1 isoform X1
Eph_Em0014g12a	GO:0016874
Eph_Em0014g19a	GO:0004672	XP_003383723.2 dual serine/threonine and tyrosine protein kinase-like
Eph_Em0014g19a	GO:0005524
Eph_Em0014g19a	GO:0006468
Eph_Em0014g22a	GO:0005743	PAA71321.1hypothetical protein BOX15_Mlig015634g1
Eph_Em0014g22a	GO:0016021
Eph_Em0014g22a	GO:0022857
Eph_Em0014g22a	GO:0055085
Eph_Em0014g25a	GO:0016021	XP_003385683.1 ER membrane protein complex subunit 3-like
Eph_Em0014g27a	GO:0016020	XP_003385683.1 ER membrane protein complex subunit 3-like
Eph_Em0014g31a	GO:0016791	XP_003387824.1PREDICTED: uncharacterized protein LOC100638265
Eph_Em0014g31a	GO:0016311
Eph_Em0014g35a	GO:0005737	XP_003387822.1 inosine-5'-monophosphate dehydrogenase 2-like
Eph_Em0014g35a	GO:0000166
Eph_Em0014g35a	GO:0003938
Eph_Em0014g35a	GO:0046872
Eph_Em0014g35a	GO:0006177
Eph_Em0014g35a	GO:0055114
Eph_Em0014g35a	EC:1.1.1.205
Eph_Em0014g52a	GO:0003774	XP_003389225.1 kinesin-like protein KIN-14P
Eph_Em0014g52a	GO:0005488
Eph_Em0014g52a	EC:3.6.1.15
Eph_Em0014g71a	GO:0000166	XP_003383113.1 serine--tRNA ligase, cytoplasmic-like isoform X2
Eph_Em0014g71a	GO:0004812
Eph_Em0014g71a	GO:0006418
Eph_Em0014g73a	GO:0019205	NP_001071046.1bifunctional polynucleotide phosphatase/kinase
Eph_Em0014g73a	GO:0006281
Eph_Em0014g73a	GO:0016311
Eph_Em0014g76a	GO:0003676	XP_001630408.1predicted protein
Eph_Em0014g124a	GO:0051213	XP_017350266.1 phytanoyl-CoA dioxygenase, peroxisomal
Eph_Em0014g124a	GO:0055114
Eph_Em0014g159a	GO:0016301	BAA81715.3protein tyrosine kinase
Eph_Em0014g159a	GO:0016310
Eph_Em0014g168a	GO:0016020	XP_019851559.1 plexin-A4-like
Eph_Em0014g168a	GO:0007165
Eph_Em0014g172a	GO:0015935	XP_003382653.1 40S ribosomal protein S23
Eph_Em0014g172a	GO:0003735
Eph_Em0014g172a	GO:0006412
Eph_Em0014g175a	GO:0030286	XP_019850668.1 dynein heavy chain 12, axonemal-like
Eph_Em0014g175a	GO:0003777
Eph_Em0014g175a	GO:0005524
Eph_Em0014g175a	GO:0007018
Eph_Em0014g175a	EC:3.6.1.15
Eph_Em0014g185a	GO:0005694	XP_001627361.1predicted protein
Eph_Em0014g185a	GO:0006281
Eph_Em0014g249a	GO:0004721	XP_002113111.1hypothetical protein TRIADDRAFT_56940
Eph_Em0014g249a	GO:0009987
Eph_Em0014g249a	EC:3.1.3.16
Eph_Em0014g268a	GO:0016021	XP_019851565.1 plexin-A1-like
Eph_Em0014g268a	GO:0017154
Eph_Em0014g268a	GO:0071526
Eph_Em0014g276a	GO:0016020	XP_019851559.1 plexin-A4-like
Eph_Em0014g276a	GO:0007165
Eph_Em0014g281a	GO:0004536	XP_001636026.1predicted protein
Eph_Em0014g281a	GO:0006308
Eph_Em0014g295a	GO:0004536	XP_001636026.1predicted protein
Eph_Em0014g295a	GO:0006308
Eph_Em0014g300a	GO:0016020	XP_019851559.1 plexin-A4-like
Eph_Em0014g300a	GO:0007165
Eph_Em0014g357a	GO:0005623	XP_019851525.1 dihydrolipoyl dehydrogenase, mitochondrial-like
Eph_Em0014g357a	GO:0004148
Eph_Em0014g357a	GO:0009055
Eph_Em0014g357a	GO:0050660
Eph_Em0014g357a	GO:0022900
Eph_Em0014g357a	GO:0045454
Eph_Em0014g357a	EC:1.8.1.4
Eph_Em0014g372a	GO:0003779	ABL85456.1actin related protein 2/3 complex subunit 4
Eph_Em0014g372a	GO:0005737
Eph_Em0014g372a	GO:0034314
Eph_Em0014g372a	GO:0005885
Eph_Em0014g397a	GO:0003676	CAP69654.1polyprotein
Eph_Em0014g397a	GO:0004190
Eph_Em0014g397a	GO:0008270
Eph_Em0014g397a	GO:0006508
Eph_Em0014g397a	GO:0015074
Eph_Em0014g397a	EC:3.4.23
Eph_Em0014g398a	GO:0005488	CAP69654.1polyprotein
Eph_Em0014g398a	GO:0006807
Eph_Em0014g398a	GO:0043170
Eph_Em0014g398a	GO:0044238
Eph_Em0014g403a	GO:0036459	XP_014770306.1 ubiquitin carboxyl-terminal hydrolase 15-like
Eph_Em0014g403a	GO:0006508
Eph_Em0014g403a	GO:0044267
Eph_Em0014g403a	EC:3.4.19.12
Eph_Em0014g427a	GO:0036459	XP_015918844.1ubiquitin carboxyl-terminal hydrolase 4
Eph_Em0014g427a	GO:0006508
Eph_Em0014g427a	GO:0044267
Eph_Em0014g427a	EC:3.4.19.12
Eph_Em0014g429a	GO:0036459	XP_017922121.1 ubiquitin carboxyl-terminal hydrolase 4 isoform X1
Eph_Em0014g429a	GO:0006508
Eph_Em0014g429a	GO:0044267
Eph_Em0014g429a	EC:3.4.19.12
Eph_Em0014g443a	GO:0005488	KFD61066.1hypothetical protein M514_26768
Eph_Em0014g533a	GO:0016020	XP_024611041.1multidrug resistance-associated protein 4 isoform X2
Eph_Em0014g533a	GO:0000166
Eph_Em0014g551a	GO:0000786	XP_003382971.1 late histone H2B.L4-like
Eph_Em0014g551a	GO:0005634
Eph_Em0014g551a	GO:0003677
Eph_Em0014g551a	GO:0046982
Eph_Em0014g563a	GO:0016021	CAK22281.1aquaporin related protein
Eph_Em0014g563a	GO:0015267
Eph_Em0014g563a	GO:0055085
Eph_Em0014g564a	GO:0016021	CAK22281.1aquaporin related protein
Eph_Em0014g564a	GO:0015267
Eph_Em0014g564a	GO:0055085
Eph_Em0014g565a	GO:0016020	CAK22281.1aquaporin related protein
Eph_Em0014g571a	GO:0016020	XP_003383517.1 mitochondrial 2-oxodicarboxylate carrier-like
Eph_Em0014g575a	GO:0016787	XP_003390402.2 tyrosine-protein phosphatase non-receptor type 21-like
Eph_Em0014g577a	GO:0005737	XP_002402129.1protein-L-isoaspartate(D-aspartate) O-methyltransferase, putative
Eph_Em0014g577a	GO:0004719
Eph_Em0014g577a	GO:0006479
Eph_Em0014g577a	EC:2.1.1.77
Eph_Em0014g691a	GO:0005858	XP_019856273.1 dynein heavy chain 1, axonemal
Eph_Em0014g691a	GO:0003777
Eph_Em0014g691a	GO:0005524
Eph_Em0014g691a	GO:0016887
Eph_Em0014g691a	GO:0003341
Eph_Em0014g691a	EC:3.6.1.3
Eph_Em0014g691a	EC:3.6.1.15
Eph_Em0014g710a	GO:0005634	BAF56226.1Six-C
Eph_Em0014g710a	GO:0043565
Eph_Em0014g710a	GO:0006355
Eph_Em0014g718a	GO:0008238	XP_003386364.1 cytosol aminopeptidase-like
Eph_Em0014g718a	GO:0019538
Eph_Em0014g722a	GO:0016787	BAA76274.1PLC-betaS
Eph_Em0014g723a	GO:0004435	BAA76274.1PLC-betaS
Eph_Em0014g723a	GO:0005509
Eph_Em0014g723a	GO:0016042
Eph_Em0014g723a	GO:0035556
Eph_Em0014g723a	EC:3.1.4.11
Eph_Em0014g723a	EC:3.1.4.3
Eph_Em0014g765a	GO:0009987	XP_002117386.1hypothetical protein TRIADDRAFT_32433
Eph_Em0014g768a	GO:0005737	AEB54635.1eukaryotic translation initiation factor 3 subunit 12
Eph_Em0014g768a	GO:0006412
Eph_Em0014g770a	GO:0005737	XP_003390401.1 26S protease regulatory subunit 10B-like
Eph_Em0014g770a	GO:0008540
Eph_Em0014g770a	GO:0005524
Eph_Em0014g770a	GO:0016887
Eph_Em0014g770a	GO:0030433
Eph_Em0014g770a	EC:3.6.1.3
Eph_Em0014g770a	EC:3.6.1.15
Eph_Em0014g771a	GO:0005672	XP_011407398.2 transcription initiation factor IIA subunit 1-like
Eph_Em0014g771a	GO:0006367
Eph_Em0014g779a	GO:0005737	AEB54635.1eukaryotic translation initiation factor 3 subunit 12
Eph_Em0014g779a	GO:0006412
Eph_Em0014g781a	GO:0005737	XP_003390401.1 26S protease regulatory subunit 10B-like
Eph_Em0014g781a	GO:0008540
Eph_Em0014g781a	GO:0005524
Eph_Em0014g781a	GO:0016887
Eph_Em0014g781a	GO:0030433
Eph_Em0014g781a	EC:3.6.1.3
Eph_Em0014g781a	EC:3.6.1.15
Eph_Em0014g782a	GO:0005672	XP_011407398.2 transcription initiation factor IIA subunit 1-like
Eph_Em0014g782a	GO:0006367
Eph_Em0014g785a	GO:0016620	XP_003387562.1 methylmalonate-semialdehyde dehydrogenase [acylating], mitochondrial-like
Eph_Em0014g787a	GO:0046872	XP_003385782.2 ras guanyl-releasing protein 3-like
Eph_Em0014g787a	GO:0035556
Eph_Em0014g801a	GO:0030131	XP_019850790.1 AP-4 complex subunit mu-like
Eph_Em0014g801a	GO:0006886
Eph_Em0014g801a	GO:0016192
Eph_Em0014g802a	GO:0030131	XP_019850790.1 AP-4 complex subunit mu-like
Eph_Em0014g802a	GO:0006886
Eph_Em0014g802a	GO:0016192
Eph_Em0014g806a	GO:0016192	XP_011403277.1 stonin-2-like
Eph_Em0014g819a	GO:0016020	XP_019221868.1equilibrative nucleoside transporter 3
Eph_Em0014g819a	GO:0015858
Eph_Em0014g829a	GO:0016747	PIK57590.1putative elongation of very long chain fatty acids protein 6-like
Eph_Em0014g829a	GO:0006629
Eph_Em0014g832a	GO:0004672	XP_013400811.1serine/threonine-protein kinase Nek2
Eph_Em0014g832a	GO:0005524
Eph_Em0014g832a	GO:0006468
Eph_Em0014g877a	GO:0000786	XP_003382971.1 late histone H2B.L4-like
Eph_Em0014g877a	GO:0005634
Eph_Em0014g877a	GO:0003677
Eph_Em0014g877a	GO:0046982
Eph_Em0014g878a	GO:0000786	XP_003382970.1 histone H2A-like
Eph_Em0014g878a	GO:0005634
Eph_Em0014g878a	GO:0003677
Eph_Em0014g878a	GO:0046982
Eph_Em0014g892a	GO:0006535	XP_003389083.2 cysteine synthase 1-like
Eph_Em0014g894a	GO:0009987	PFX25789.1Metabotropic glutamate receptor 3
Eph_Em0014g973a	GO:0046872	XP_019861952.1PREDICTED: uncharacterized protein LOC109590481
Eph_Em0014g986a	GO:0000795	XP_008932934.1heat shock-related 70 kDa protein 2
Eph_Em0014g986a	GO:0001673
Eph_Em0014g986a	GO:0005829
Eph_Em0014g986a	GO:0009986
Eph_Em0014g986a	GO:0036128
Eph_Em0014g986a	GO:0072687
Eph_Em0014g986a	GO:0005524
Eph_Em0014g986a	GO:0019899
Eph_Em0014g986a	GO:0051082
Eph_Em0014g986a	GO:0051861
Eph_Em0014g986a	GO:0097718
Eph_Em0014g986a	GO:0001934
Eph_Em0014g986a	GO:0007141
Eph_Em0014g986a	GO:0007286
Eph_Em0014g986a	GO:0009408
Eph_Em0014g986a	GO:0009409
Eph_Em0014g986a	GO:0010971
Eph_Em0014g986a	GO:0032781
Eph_Em0014g986a	GO:0042026
Eph_Em0014g986a	GO:0070194
Eph_Em0014g986a	GO:0090084
Eph_Em0014g986a	GO:1901896
Eph_Em0014g987a	GO:0005524	AIO08848.1Der f 28 allergen
Eph_Em0015g3a	GO:0003676	XP_003384132.1 serine/arginine-rich splicing factor 1-like
Eph_Em0015g6a	GO:0000164	XP_013394843.1serine/threonine-protein phosphatase alpha-2 isoform isoform X1
Eph_Em0015g6a	GO:0004722
Eph_Em0015g6a	GO:0046872
Eph_Em0015g6a	GO:0006470
Eph_Em0015g6a	EC:3.1.3.16
Eph_Em0015g33a	GO:0003997	XP_002596634.1hypothetical protein BRAFLDRAFT_219230
Eph_Em0015g33a	GO:0050660
Eph_Em0015g33a	GO:0006635
Eph_Em0015g33a	EC:1.3.3.6
Eph_Em0015g38a	GO:0000166	XP_011410149.1 beta-adrenergic receptor kinase 1
Eph_Em0015g38a	GO:0004674
Eph_Em0015g38a	GO:0016310
Eph_Em0015g38a	EC:2.7.11
Eph_Em0015g42a	GO:0000166	XP_011410149.1 beta-adrenergic receptor kinase 1
Eph_Em0015g42a	GO:0004674
Eph_Em0015g42a	GO:0016310
Eph_Em0015g42a	EC:2.7.11
Eph_Em0015g54a	GO:0070993	XP_011403348.1 eukaryotic translation initiation factor 3 subunit C-like
Eph_Em0015g54a	GO:0003723
Eph_Em0015g54a	GO:0002183
Eph_Em0015g56a	GO:0016829	XP_011402818.1 S-adenosylmethionine decarboxylase proenzyme-like
Eph_Em0015g56a	GO:0006596
Eph_Em0015g56a	GO:0097164
Eph_Em0015g60a	GO:0004332	BAA22629.1aldolase, partial
Eph_Em0015g60a	GO:0006096
Eph_Em0015g60a	EC:4.1.2.13
Eph_Em0015g62a	GO:0016020	XP_003385214.1 phosphatidylserine decarboxylase proenzyme, mitochondrial-like
Eph_Em0015g62a	GO:0044238
Eph_Em0015g62a	GO:0071704
Eph_Em0015g66a	GO:0016020	XP_003384169.2 GPI transamidase component PIG-T-like isoform X1
Eph_Em0015g71a	GO:0003924	XP_003386715.1 ras-related C3 botulinum toxin substrate 1-like
Eph_Em0015g71a	GO:0005525
Eph_Em0015g71a	GO:0007264
Eph_Em0015g71a	EC:3.6.1.15
Eph_Em0015g81a	GO:0000786	XP_003384122.1 histone H3-like
Eph_Em0015g81a	GO:0005634
Eph_Em0015g81a	GO:0003677
Eph_Em0015g81a	GO:0046982
Eph_Em0015g87a	GO:0016020	XP_019848762.1 protein spinster homolog 1-like
Eph_Em0015g88a	GO:0016021	XP_019848762.1 protein spinster homolog 1-like
Eph_Em0015g90a	GO:0005488	XP_019857046.1 unconventional myosin-Ic-like isoform X2
Eph_Em0015g94a	GO:0003676	XP_003384132.1 serine/arginine-rich splicing factor 1-like
Eph_Em0015g97a	GO:0000164	XP_013394860.1serine/threonine-protein phosphatase alpha-2 isoform isoform X3
Eph_Em0015g97a	GO:0004722
Eph_Em0015g97a	GO:0046872
Eph_Em0015g97a	GO:0006470
Eph_Em0015g97a	EC:3.1.3.16
Eph_Em0015g105a	GO:0006807	XP_003388899.1 beta-ureidopropionase-like
Eph_Em0015g106a	GO:0003824	XP_003390138.2 protein phosphatase 1D-like
Eph_Em0015g112a	GO:0005681	XP_003390136.1 small nuclear ribonucleoprotein Sm D3-like
Eph_Em0015g112a	GO:0000387
Eph_Em0015g119a	GO:0005634	ADT64673.1Tbx4/5B, partial
Eph_Em0015g119a	GO:0003677
Eph_Em0015g119a	GO:0003700
Eph_Em0015g119a	GO:0006355
Eph_Em0015g120a	GO:0005634	ADT64673.1Tbx4/5B, partial
Eph_Em0015g120a	GO:0003677
Eph_Em0015g120a	GO:0003700
Eph_Em0015g120a	GO:0006355
Eph_Em0015g124a	GO:0016192	XP_019849933.1 vacuolar protein sorting-associated protein 33A-like
Eph_Em0015g126a	GO:0005634	ADT64674.1TbxPor, partial
Eph_Em0015g126a	GO:0003677
Eph_Em0015g126a	GO:0003700
Eph_Em0015g126a	GO:0006355
Eph_Em0015g133a	GO:0016020	XP_011406512.2 ABC transporter B family member 25-like isoform X1
Eph_Em0015g133a	GO:0000166
Eph_Em0015g154a	GO:0005783	XP_003384135.1 derlin-2-like
Eph_Em0015g154a	GO:0005789
Eph_Em0015g154a	GO:0016021
Eph_Em0015g157a	GO:0005783	XP_003384135.1 derlin-2-like
Eph_Em0015g157a	GO:0005789
Eph_Em0015g157a	GO:0016021
Eph_Em0015g171a	GO:0016829	XP_011404617.2PREDICTED: uncharacterized protein LOC105313135 isoform X1
Eph_Em0015g204a	GO:0016021	XP_019848754.1 solute carrier family 12 member 9-like
Eph_Em0015g204a	GO:0022857
Eph_Em0015g204a	GO:0006811
Eph_Em0015g204a	GO:0055085
Eph_Em0015g210a	GO:0016021	XP_019848817.1 monocarboxylate transporter 9-like isoform X1
Eph_Em0015g224a	GO:0016435	XP_003384145.1 probable 18S rRNA (guanine-N(7))-methyltransferase isoform X2
Eph_Em0015g224a	GO:0070476
Eph_Em0015g276a	GO:0008233	XP_011410142.1 proteinase T-like
Eph_Em0015g290a	GO:0008152	XP_003384193.1 proline dehydrogenase 1, mitochondrial-like
Eph_Em0015g295a	GO:0008152	XP_003384127.1 inositol oxygenase-like
Eph_Em0015g297a	GO:0031011	XP_002401837.1conserved hypothetical protein
Eph_Em0015g298a	GO:0016779	XP_019854820.1 DNA-directed RNA polymerase III subunit RPC1-like
Eph_Em0015g299a	GO:0000938	XP_002610266.1hypothetical protein BRAFLDRAFT_92989
Eph_Em0015g299a	GO:0005829
Eph_Em0015g299a	GO:0042147
Eph_Em0015g303a	GO:0005737	XP_003384127.1 inositol oxygenase-like
Eph_Em0015g303a	GO:0005506
Eph_Em0015g303a	GO:0050113
Eph_Em0015g303a	GO:0019310
Eph_Em0015g303a	GO:0055114
Eph_Em0015g303a	EC:1.13.99.1
Eph_Em0015g305a	GO:0031011	XP_002401837.1conserved hypothetical protein
Eph_Em0015g306a	GO:0016779	XP_019854820.1 DNA-directed RNA polymerase III subunit RPC1-like
Eph_Em0015g308a	GO:0046872	XP_011405372.2 mucin-5AC-like
Eph_Em0015g309a	GO:0050789	NP_001185469.1G patch domain-containing protein 3
Eph_Em0015g322a	GO:0000786	XP_003384122.1 histone H3-like
Eph_Em0015g322a	GO:0005634
Eph_Em0015g322a	GO:0003677
Eph_Em0015g322a	GO:0046982
Eph_Em0015g323a	GO:0000786	XP_003384122.1 histone H3-like
Eph_Em0015g323a	GO:0005634
Eph_Em0015g323a	GO:0003677
Eph_Em0015g323a	GO:0046982
Eph_Em0015g342a	GO:0005829	XP_003389498.1 vacuolar protein sorting-associated protein 29-like
Eph_Em0015g342a	GO:0030904
Eph_Em0015g342a	GO:0015031
Eph_Em0015g342a	GO:0042147
Eph_Em0015g344a	GO:0003924	XP_001631982.1predicted protein
Eph_Em0015g344a	GO:0006886
Eph_Em0015g344a	GO:0032482
Eph_Em0015g344a	EC:3.6.1.15
Eph_Em0015g348a	GO:0016787	XP_003384156.1 ubiquitin carboxyl-terminal hydrolase calypso-like
Eph_Em0015g453a	GO:0008234	XP_003388253.1 calpain-9-like
Eph_Em0015g453a	GO:0046872
Eph_Em0015g454a	GO:0008234	XP_003388253.1 calpain-9-like
Eph_Em0015g454a	GO:0046872
Eph_Em0015g457a	GO:0016787	XP_003388253.1 calpain-9-like
Eph_Em0015g473a	GO:0019239	XP_019850682.1PREDICTED: uncharacterized protein LOC100637415
Eph_Em0015g481a	GO:0000166	BAB82422.1protein tyrosine kinase
Eph_Em0015g481a	GO:0004713
Eph_Em0015g481a	GO:0006468
Eph_Em0015g481a	EC:2.7.10
Eph_Em0015g483a	GO:0004715	BAB82422.1protein tyrosine kinase
Eph_Em0015g483a	GO:0005524
Eph_Em0015g483a	GO:0018108
Eph_Em0015g483a	EC:2.7.10
Eph_Em0015g483a	EC:2.7.10.2
Eph_Em0015g516a	GO:0070985	XP_003385213.1 cyclin-dependent kinase 7-like
Eph_Em0015g516a	GO:0005524
Eph_Em0015g516a	GO:0008353
Eph_Em0015g516a	GO:0006468
Eph_Em0015g516a	EC:2.7.11
Eph_Em0015g516a	EC:2.7.11.23
Eph_Em0015g563a	GO:0005548	CFW94246.1Eka-PI transferase 3 protein
Eph_Em0015g563a	GO:0016740
Eph_Em0015g563a	GO:0015914
Eph_Em0015g604a	GO:0005769	XP_002612104.1hypothetical protein BRAFLDRAFT_246592
Eph_Em0015g604a	GO:0005802
Eph_Em0015g604a	GO:0005829
Eph_Em0015g604a	GO:0055037
Eph_Em0015g604a	GO:0001881
Eph_Em0015g604a	GO:0007032
Eph_Em0015g604a	GO:0042147
Eph_Em0015g612a	GO:0005840	XP_005815430.160S acidic ribosomal protein P2-like
Eph_Em0015g612a	GO:0003735
Eph_Em0015g612a	GO:0006414
Eph_Em0015g613a	GO:0016592	XP_796120.1 mediator of RNA polymerase II transcription subunit 21 isoform X2
Eph_Em0015g613a	GO:0003712
Eph_Em0015g613a	GO:0006357
Eph_Em0015g622a	GO:0005737	XP_003386963.1 T-complex protein 1 subunit zeta-like
Eph_Em0015g622a	GO:0005524
Eph_Em0015g622a	GO:0051082
Eph_Em0015g622a	GO:0006457
Eph_Em0015g624a	GO:0005737	XP_003386963.1 T-complex protein 1 subunit zeta-like
Eph_Em0015g624a	GO:0005524
Eph_Em0015g624a	GO:0051082
Eph_Em0015g624a	GO:0006457
Eph_Em0015g632a	GO:0005737	XP_003386963.1 T-complex protein 1 subunit zeta-like
Eph_Em0015g632a	GO:0005524
Eph_Em0015g632a	GO:0051082
Eph_Em0015g632a	GO:0006457
Eph_Em0015g644a	GO:0003868	KFM60386.14-hydroxyphenylpyruvate dioxygenase
Eph_Em0015g644a	GO:0046872
Eph_Em0015g644a	GO:0009072
Eph_Em0015g644a	GO:0055114
Eph_Em0015g644a	EC:1.13.11
Eph_Em0015g644a	EC:1.13.11.27
Eph_Em0015g664a	GO:0000974	XP_001639467.1predicted protein
Eph_Em0015g664a	GO:0071006
Eph_Em0015g664a	GO:0071013
Eph_Em0015g664a	GO:0004842
Eph_Em0015g664a	GO:0000349
Eph_Em0015g664a	GO:0044260
Eph_Em0015g692a	GO:0000139	XP_001624055.1predicted protein
Eph_Em0015g692a	GO:0005797
Eph_Em0015g692a	GO:0005801
Eph_Em0015g692a	GO:0031201
Eph_Em0015g692a	GO:0005484
Eph_Em0015g692a	GO:0006888
Eph_Em0015g692a	GO:0006906
Eph_Em0015g692a	GO:0048209
Eph_Em0015g698a	GO:0030130	XP_003385204.1 clathrin heavy chain 1-like
Eph_Em0015g698a	GO:0030132
Eph_Em0015g698a	GO:0071439
Eph_Em0015g698a	GO:0005198
Eph_Em0015g698a	GO:0032051
Eph_Em0015g698a	GO:0006886
Eph_Em0015g698a	GO:0016192
Eph_Em0015g705a	GO:0016021	XP_003384163.1 protein CASP-like
Eph_Em0015g715a	GO:0004721	XP_019850093.1 serine/threonine-protein phosphatase 4 catalytic subunit
Eph_Em0015g715a	GO:0006470
Eph_Em0015g715a	EC:3.1.3.16
Eph_Em0015g718a	GO:0016020	XP_019850089.1 acyl-lipid (8-3)-desaturase-like
Eph_Em0015g718a	GO:0005488
Eph_Em0015g718a	GO:0008152
Eph_Em0015g719a	GO:0016021	XP_019850089.1 acyl-lipid (8-3)-desaturase-like
Eph_Em0015g719a	GO:0016491
Eph_Em0015g719a	GO:0020037
Eph_Em0015g719a	GO:0046872
Eph_Em0015g719a	GO:0006629
Eph_Em0015g719a	GO:0055114
Eph_Em0015g730a	GO:0005634	XP_003385232.1 ester hydrolase C11orf54 homolog
Eph_Em0015g741a	GO:0004715	BAB82422.1protein tyrosine kinase
Eph_Em0015g741a	GO:0005524
Eph_Em0015g741a	GO:0018108
Eph_Em0015g741a	EC:2.7.10
Eph_Em0015g741a	EC:2.7.10.2
Eph_Em0015g762a	GO:0042719	XP_003387787.1 mitochondrial import inner membrane translocase subunit Tim10-B-like
Eph_Em0015g762a	GO:0046872
Eph_Em0015g762a	GO:0045039
Eph_Em0015g768a	GO:0005488	XP_019853008.1 unconventional myosin-XVIIIa
Eph_Em0015g781a	GO:0005737	XP_013384420.1NADPH--cytochrome P450 reductase
Eph_Em0015g781a	GO:0012505
Eph_Em0015g781a	GO:0016020
Eph_Em0015g781a	GO:0043227
Eph_Em0015g781a	GO:0000166
Eph_Em0015g781a	GO:0016491
Eph_Em0015g781a	GO:0043168
Eph_Em0015g781a	GO:0050662
Eph_Em0015g803a	GO:0000228	XP_019851772.1 SWI/SNF-related matrix-associated actin-dependent regulator of chromatin subfamily B member 1-A-like
Eph_Em0015g803a	GO:0006338
Eph_Em0015g843a	GO:0009987	XP_013401692.1chromodomain-helicase-DNA-binding protein 1-like
Eph_Em0015g846a	GO:0009987	XP_013401692.1chromodomain-helicase-DNA-binding protein 1-like
Eph_Em0015g853a	GO:0003677	XP_013389093.1chromodomain-helicase-DNA-binding protein 1-like
Eph_Em0015g853a	GO:0003678
Eph_Em0015g853a	GO:0005524
Eph_Em0015g853a	GO:0006281
Eph_Em0015g853a	GO:0006338
Eph_Em0015g853a	GO:0032508
Eph_Em0015g853a	EC:3.6.1.3
Eph_Em0015g853a	EC:3.6.4.12
Eph_Em0015g853a	EC:3.6.1.15
Eph_Em0015g878a	GO:0005622	XP_003389454.1 transcription elongation factor B polypeptide 2-like
Eph_Em0015g878a	GO:0032991
Eph_Em0015g878a	GO:0110165
Eph_Em0015g880a	GO:0044237	XP_003388928.1 translation initiation factor eIF-2B subunit alpha-like
Eph_Em0015g886a	GO:0005524	XP_003386065.1 ubiquitin-conjugating enzyme E2 G1-like
Eph_Em0015g886a	GO:0016740
Eph_Em0015g903a	GO:0003924	ABD65444.1Rab35
Eph_Em0015g903a	GO:0005525
Eph_Em0015g903a	EC:3.6.1.15
Eph_Em0015g920a	GO:0005762	XP_001641599.1predicted protein
Eph_Em0015g920a	GO:0003735
Eph_Em0015g921a	GO:0004707	XP_003389469.1 mitogen-activated protein kinase 7-like
Eph_Em0015g921a	GO:0005524
Eph_Em0015g921a	GO:0000165
Eph_Em0015g921a	EC:2.7.11
Eph_Em0015g921a	EC:2.7.11.24
Eph_Em0015g936a	GO:0004721	XP_003389465.1 protein phosphatase Slingshot homolog 2-like
Eph_Em0015g936a	GO:0006470
Eph_Em0015g936a	EC:3.1.3.16
Eph_Em0015g953a	GO:0030117	XP_003383030.1 AP-4 complex subunit beta-1-like
Eph_Em0015g953a	GO:0015031
Eph_Em0015g962a	GO:0005488	XP_019854827.1PREDICTED: uncharacterized protein LOC109583796
Eph_Em0015g962a	GO:0016740
Eph_Em0015g964a	GO:0034584	BAJ07610.1piwi
Eph_Em0015g964a	GO:0007286
Eph_Em0015g964a	GO:0031047
Eph_Em0015g965a	GO:0003824	CUI14504.1glycosyltransferase family 43, putative
Eph_Em0015g966a	GO:0005739	XP_002591601.1hypothetical protein BRAFLDRAFT_281070
Eph_Em0015g966a	GO:0005777
Eph_Em0015g966a	GO:0004364
Eph_Em0015g966a	GO:0004602
Eph_Em0015g966a	GO:0006749
Eph_Em0015g966a	EC:2.5.1.18
Eph_Em0015g966a	EC:1.11.1.9
Eph_Em0015g966a	EC:1.11.1.7
Eph_Em0015g985a	GO:0065007	XP_003389449.1 active breakpoint cluster region-related protein-like
Eph_Em0015g988a	GO:0000166	KNH09755.1hypothetical protein XU18_0440
Eph_Em0015g988a	GO:0003824
Eph_Em0015g988a	GO:0043167
Eph_Em0015g994a	GO:0047429	NP_001135364.1XTP3-transactivated gene A protein homolog
Eph_Em0015g994a	GO:0009143
Eph_Em0015g994a	EC:3.6.1.9
Eph_Em0015g1008a	GO:0005829	XP_003387931.2 dCTP pyrophosphatase 1-like isoform X1
Eph_Em0015g1008a	GO:0000287
Eph_Em0015g1008a	GO:0047840
Eph_Em0015g1008a	GO:0006253
Eph_Em0015g1008a	GO:0042262
Eph_Em0015g1008a	EC:3.6.1.12
Eph_Em0015g1008a	EC:3.6.1.9
Eph_Em0015g1009a	GO:0016020	XP_003389444.1 NADH-ubiquinone oxidoreductase subunit 8-like
Eph_Em0015g1009a	GO:0016651
Eph_Em0015g1009a	GO:0051539
Eph_Em0015g1009a	GO:0055114
Eph_Em0015g1011a	GO:0016020	XP_003388243.1 mitochondrial import inner membrane translocase subunit Tim22-like
Eph_Em0015g1014a	GO:0005964	XP_003388242.1 phosphorylase b kinase gamma catalytic chain, liver/testis isoform-like
Eph_Em0015g1014a	GO:0004689
Eph_Em0015g1014a	GO:0005516
Eph_Em0015g1014a	GO:0005524
Eph_Em0015g1014a	GO:0005978
Eph_Em0015g1014a	GO:0006468
Eph_Em0015g1014a	EC:2.7.11
Eph_Em0015g1014a	EC:2.7.11.19
Eph_Em0015g1014a	EC:2.7.11.17
Eph_Em0015g1016a	GO:0016592	XP_003388240.1 cyclin-C-like
Eph_Em0015g1016a	GO:0016538
Eph_Em0015g1016a	GO:0000079
Eph_Em0015g1045a	GO:0097159	XP_011403370.2 probable ATP-dependent RNA helicase DDX52 isoform X1
Eph_Em0015g1045a	GO:1901363
Eph_Em0015g1050a	GO:0005634	XP_003389445.1 protein pelota homolog
Eph_Em0015g1050a	GO:0005737
Eph_Em0015g1050a	GO:0004519
Eph_Em0015g1050a	GO:0046872
Eph_Em0015g1050a	GO:0070481
Eph_Em0015g1050a	GO:0070966
Eph_Em0015g1050a	GO:0071025
Eph_Em0015g1050a	GO:0090305
Eph_Em0015g1071a	GO:0016787	XP_003385207.3 ADP-ribose pyrophosphatase, mitochondrial-like
Eph_Em0015g1073a	GO:0016021	XP_003385187.1 transmembrane emp24 domain-containing protein-like
Eph_Em0015g1117a	GO:0003729	BAM21252.1RRM-containing protein
Eph_Em0015g1127a	GO:0003755	XP_019850074.1 peptidyl-prolyl cis-trans isomerase-like 2
Eph_Em0015g1127a	GO:0004842
Eph_Em0015g1127a	GO:0000413
Eph_Em0015g1127a	GO:0006457
Eph_Em0015g1127a	GO:0016567
Eph_Em0015g1127a	EC:5.2.1.8
Eph_Em0015g1132a	GO:0005685	XP_001623375.1predicted protein
Eph_Em0015g1132a	GO:0071004
Eph_Em0015g1132a	GO:0003729
Eph_Em0015g1132a	GO:0006376
Eph_Em0015g1133a	GO:0005685	XP_011404590.1 luc7-like protein 3
Eph_Em0015g1133a	GO:0003729
Eph_Em0015g1133a	GO:0006376
Eph_Em0015g1139a	GO:0005737	XP_019850069.1 lissencephaly-1 homolog
Eph_Em0015g1139a	GO:0005815
Eph_Em0015g1139a	GO:0005874
Eph_Em0015g1139a	GO:0005875
Eph_Em0015g1139a	GO:0070840
Eph_Em0015g1139a	GO:0000132
Eph_Em0015g1139a	GO:0051012
Eph_Em0015g1139a	GO:0051301
Eph_Em0015g1144a	GO:0042256	XP_003385195.1 ribosome maturation protein SBDS-like
Eph_Em0015g1147a	GO:0005524	XP_019850071.1 peroxisome biogenesis factor 1-like
Eph_Em0015g1149a	GO:0042256	XP_003385195.1 ribosome maturation protein SBDS-like
Eph_Em0015g1159a	GO:0005622	XP_003389120.1 tRNA (adenine(58)-N(1))-methyltransferase catalytic subunit TRMT61A-like
Eph_Em0015g1159a	GO:0008168
Eph_Em0015g1159a	GO:0008033
Eph_Em0015g1159a	GO:0032259
Eph_Em0015g1190a	GO:0003677	XP_002743970.1 replication factor C subunit 2 isoform X3
Eph_Em0015g1190a	GO:0005524
Eph_Em0015g1190a	GO:0006260
Eph_Em0015g1197a	GO:0005488	CAP69654.1polyprotein
Eph_Em0015g1197a	GO:0006807
Eph_Em0015g1197a	GO:0043170
Eph_Em0015g1197a	GO:0044238
Eph_Em0015g1209a	GO:0016787	XP_003386077.1 protein phosphatase 1F-like
Eph_Em0015g1221a	GO:0005525	XP_003388905.1 septin-1-like
Eph_Em0015g1226a	GO:0005681	XP_003387129.1 pre-mRNA-processing-splicing factor 8
Eph_Em0015g1226a	GO:0017070
Eph_Em0015g1226a	GO:0030623
Eph_Em0015g1226a	GO:0000398
Eph_Em0015g1228a	GO:0005682	XP_001633987.1predicted protein
Eph_Em0015g1228a	GO:0071013
Eph_Em0015g1228a	GO:0000386
Eph_Em0015g1228a	GO:0017070
Eph_Em0015g1228a	GO:0030619
Eph_Em0015g1228a	GO:0030620
Eph_Em0015g1228a	GO:0030623
Eph_Em0015g1228a	GO:0097157
Eph_Em0015g1228a	GO:0000244
Eph_Em0015g1232a	GO:0016787	XP_003386077.1 protein phosphatase 1F-like
Eph_Em0015g1233a	GO:0016021	XP_790651.1 V-type proton ATPase 21 kDa proteolipid subunit
Eph_Em0015g1233a	GO:0033177
Eph_Em0015g1233a	GO:0046961
Eph_Em0015g1233a	GO:0006811
Eph_Em0015g1233a	EC:7.1.3.1
Eph_Em0015g1244a	GO:0005525	XP_003388905.1 septin-1-like
Eph_Em0015g1247a	GO:0016787	RDD44790.1Ribonuclease P/MRP protein subunit POP5
Eph_Em0015g1247a	GO:0016070
Eph_Em0015g1248a	GO:0005681	XP_003387129.1 pre-mRNA-processing-splicing factor 8
Eph_Em0015g1248a	GO:0017070
Eph_Em0015g1248a	GO:0030623
Eph_Em0015g1248a	GO:0000398
Eph_Em0015g1255a	GO:0004707	XP_003387118.2 serine/threonine-protein kinase NLK2-like
Eph_Em0015g1255a	GO:0005524
Eph_Em0015g1255a	GO:0000165
Eph_Em0015g1255a	EC:2.7.11
Eph_Em0015g1255a	EC:2.7.11.24
Eph_Em0015g1257a	GO:0016301	XP_019852997.1 ribosomal protein S6 kinase beta-2-like
Eph_Em0015g1264a	GO:0004514	XP_003388922.1 nicotinate-nucleotide pyrophosphorylase [carboxylating]-like
Eph_Em0015g1264a	GO:0009435
Eph_Em0015g1264a	EC:2.4.2.19
Eph_Em0015g1266a	GO:0009451	XP_019854970.1 RNA pseudouridylate synthase domain-containing protein 4-like
Eph_Em0015g1271a	GO:0005525	XP_019853016.1 developmentally-regulated GTP-binding protein 1-like isoform X1
Eph_Em0015g1284a	GO:0016021	XP_003387157.1PREDICTED: uncharacterized protein LOC100632453
Eph_Em0015g1286a	GO:0004365	CAP16641.1glycerol 3-phosphate dehydrogenase
Eph_Em0015g1286a	GO:0050661
Eph_Em0015g1286a	GO:0051287
Eph_Em0015g1286a	GO:0006006
Eph_Em0015g1286a	GO:0006096
Eph_Em0015g1286a	GO:0055114
Eph_Em0015g1286a	EC:1.2.1.59
Eph_Em0015g1286a	EC:1.2.1.12
Eph_Em0015g1302a	GO:0005622	CDW58151.1MH1 and MH2 domain containing protein
Eph_Em0016g3a	GO:0003676	CAP69654.1polyprotein
Eph_Em0016g3a	GO:0004190
Eph_Em0016g3a	GO:0008270
Eph_Em0016g3a	GO:0006508
Eph_Em0016g3a	GO:0015074
Eph_Em0016g3a	EC:3.4.23
Eph_Em0016g10a	GO:0005524	PSN45365.1Vacuolar protein sorting-associated protein 4A
Eph_Em0016g28a	GO:0005887	BAA81714.3protein tyrosine kinase
Eph_Em0016g28a	GO:0005524
Eph_Em0016g28a	GO:0038062
Eph_Em0016g28a	GO:0018108
Eph_Em0016g28a	GO:0038063
Eph_Em0016g28a	EC:2.7.10
Eph_Em0016g28a	EC:2.7.10.1
Eph_Em0016g28a	EC:2.7.11
Eph_Em0016g29a	GO:0008612	XP_013393091.1deoxyhypusine synthase
Eph_Em0016g33a	GO:0005488	XP_003384618.1 cytochrome P450 27C1-like
Eph_Em0016g33a	GO:0016491
Eph_Em0016g61a	GO:0005488	XP_019849813.1 kinesin-like protein KIF14
Eph_Em0016g68a	GO:0005956	XP_003385015.1 casein kinase II subunit beta
Eph_Em0016g68a	GO:0019887
Eph_Em0016g68a	GO:0045859
Eph_Em0016g73a	GO:0016829	RME09261.1pyridoxal 5'-phosphate synthase lyase subunit PdxS
Eph_Em0016g73a	GO:0042823
Eph_Em0016g77a	GO:0004715	XP_011403964.1 tyrosine-protein kinase ABL1-like
Eph_Em0016g77a	GO:0005524
Eph_Em0016g77a	GO:0018108
Eph_Em0016g77a	EC:2.7.10
Eph_Em0016g77a	EC:2.7.10.2
Eph_Em0016g78a	GO:0000166	XP_011403964.1 tyrosine-protein kinase ABL1-like
Eph_Em0016g78a	GO:0004713
Eph_Em0016g78a	GO:0006468
Eph_Em0016g78a	EC:2.7.10
Eph_Em0016g82a	GO:0005956	XP_003385015.1 casein kinase II subunit beta
Eph_Em0016g82a	GO:0019887
Eph_Em0016g82a	GO:0045859
Eph_Em0016g87a	GO:0036381	ODU51638.1pyridoxal biosynthesis lyase PdxS
Eph_Em0016g87a	GO:0042823
Eph_Em0016g87a	EC:4.3.3.6
Eph_Em0016g89a	GO:0036459	XP_019849910.1 ubiquitin carboxyl-terminal hydrolase 20-like
Eph_Em0016g89a	GO:0006508
Eph_Em0016g89a	GO:0044267
Eph_Em0016g89a	EC:3.4.19.12
Eph_Em0016g90a	GO:0008233	XP_019849910.1 ubiquitin carboxyl-terminal hydrolase 20-like
Eph_Em0016g91a	GO:0008233	XP_019849910.1 ubiquitin carboxyl-terminal hydrolase 20-like
Eph_Em0016g92a	GO:0004715	XP_011403964.1 tyrosine-protein kinase ABL1-like
Eph_Em0016g92a	GO:0005524
Eph_Em0016g92a	GO:0018108
Eph_Em0016g92a	EC:2.7.10
Eph_Em0016g92a	EC:2.7.10.2
Eph_Em0016g110a	GO:0005739	XP_003387040.1 surfeit locus protein 1-like
Eph_Em0016g110a	GO:0016020
Eph_Em0016g111a	GO:0016272	XP_009062208.1hypothetical protein LOTGIDRAFT_210667
Eph_Em0016g111a	GO:0051082
Eph_Em0016g111a	GO:0006457
Eph_Em0016g121a	GO:0000166	XP_011402645.2 probable ATP-dependent RNA helicase DHX40
Eph_Em0016g121a	GO:0016787
Eph_Em0016g122a	GO:0016020	XP_019852036.1 manganese-transporting ATPase 13A1-like
Eph_Em0016g122a	GO:0000166
Eph_Em0016g122a	GO:0016787
Eph_Em0016g122a	GO:0043167
Eph_Em0016g149a	GO:0016592	XP_003387061.1 mediator of RNA polymerase II transcription subunit 22-like
Eph_Em0016g149a	GO:0003712
Eph_Em0016g149a	GO:0006357
Eph_Em0016g150a	GO:1990904	AAX48838.1L7a
Eph_Em0016g150a	GO:0042254
Eph_Em0016g162a	GO:0005840	AAX48868.1L35
Eph_Em0016g162a	GO:0003735
Eph_Em0016g162a	GO:0006412
Eph_Em0016g167a	GO:0016020	XP_013073855.1 surfeit locus protein 4-like isoform X1
Eph_Em0016g178a	GO:0003824	XP_003387059.1 sphingosine-1-phosphate lyase 1-like
Eph_Em0016g184a	GO:0000938	XP_001639230.1predicted protein
Eph_Em0016g184a	GO:0017137
Eph_Em0016g184a	GO:0019905
Eph_Em0016g184a	GO:0006896
Eph_Em0016g184a	GO:0007041
Eph_Em0016g184a	GO:0032456
Eph_Em0016g184a	GO:0042147
Eph_Em0016g186a	GO:0016021	XP_003387043.1 band 7 protein AGAP004871-like isoform X1
Eph_Em0016g187a	GO:0016020	XP_003387043.1 band 7 protein AGAP004871-like isoform X1
Eph_Em0016g218a	GO:0003743	XP_003386671.1 eukaryotic translation initiation factor 2 subunit 1-like
Eph_Em0016g218a	GO:0006413
Eph_Em0016g228a	GO:0009045	XP_003387079.2PREDICTED: uncharacterized protein LOC100632370
Eph_Em0016g228a	GO:0046872
Eph_Em0016g228a	GO:0042732
Eph_Em0016g228a	EC:5.3.1.5
Eph_Em0016g254a	GO:0000166	XP_019852052.1 putative ATP-dependent RNA helicase DHX33
Eph_Em0016g254a	GO:0016787
Eph_Em0016g255a	GO:0000166	XP_003390576.3 putative ATP-dependent RNA helicase DHX33
Eph_Em0016g255a	GO:0016787
Eph_Em0016g258a	GO:0004674	XP_003387081.1 cyclin-dependent kinase 9-like
Eph_Em0016g258a	GO:0005524
Eph_Em0016g258a	GO:0006468
Eph_Em0016g258a	EC:2.7.11
Eph_Em0016g259a	GO:0005856	ABL85455.1actin related protein 2/3 complex subunit 5
Eph_Em0016g265a	GO:0005874	XP_019859659.1 dynamin-1-like
Eph_Em0016g265a	GO:0003924
Eph_Em0016g265a	GO:0005525
Eph_Em0016g265a	GO:0006897
Eph_Em0016g265a	EC:3.6.1.15
Eph_Em0016g274a	GO:0005623	XP_003388603.1 peroxiredoxin-6-like
Eph_Em0016g274a	GO:0051920
Eph_Em0016g274a	GO:0045454
Eph_Em0016g274a	GO:0055114
Eph_Em0016g274a	GO:0098869
Eph_Em0016g274a	EC:1.11.1.15
Eph_Em0016g279a	GO:0000346	XP_003985959.1spliceosome RNA helicase DDX39B
Eph_Em0016g279a	GO:0005681
Eph_Em0016g279a	GO:0005687
Eph_Em0016g279a	GO:0005688
Eph_Em0016g279a	GO:0005737
Eph_Em0016g279a	GO:0016607
Eph_Em0016g279a	GO:0003724
Eph_Em0016g279a	GO:0005524
Eph_Em0016g279a	GO:0008186
Eph_Em0016g279a	GO:0017070
Eph_Em0016g279a	GO:0030621
Eph_Em0016g279a	GO:0042802
Eph_Em0016g279a	GO:0043008
Eph_Em0016g279a	GO:0000245
Eph_Em0016g279a	GO:0006406
Eph_Em0016g279a	GO:0010501
Eph_Em0016g279a	GO:0032786
Eph_Em0016g279a	GO:0046784
Eph_Em0016g279a	GO:2000002
Eph_Em0016g279a	EC:3.6.1.3
Eph_Em0016g279a	EC:3.6.4.13
Eph_Em0016g279a	EC:3.6.1.15
Eph_Em0016g285a	GO:0016740	XP_009050320.1hypothetical protein LOTGIDRAFT_66461, partial
Eph_Em0016g288a	GO:0031514	XP_012416243.1 cilia- and flagella-associated protein 20 isoform X1
Eph_Em0016g290a	GO:0016020	XP_785308.1 high affinity copper uptake protein 1
Eph_Em0016g293a	GO:0005634	CAD37944.1homeobox protein LHX
Eph_Em0016g293a	GO:0043565
Eph_Em0016g293a	GO:0046872
Eph_Em0016g293a	GO:0006355
Eph_Em0016g301a	GO:0004001	XP_003388939.1 adenosine kinase-like
Eph_Em0016g301a	GO:0006166
Eph_Em0016g301a	GO:0006167
Eph_Em0016g301a	EC:2.7.1.20
Eph_Em0016g349a	GO:0005739	XP_003388937.1 cytochrome c-like
Eph_Em0016g349a	GO:0070469
Eph_Em0016g349a	GO:0009055
Eph_Em0016g349a	GO:0020037
Eph_Em0016g349a	GO:0046872
Eph_Em0016g349a	GO:0022900
Eph_Em0016g350a	GO:0110165	XP_003388937.1 cytochrome c-like
Eph_Em0016g350a	GO:0005488
Eph_Em0016g350a	GO:0055114
Eph_Em0016g360a	GO:0007600	XP_003385034.3 titin homolog isoform X1
Eph_Em0016g363a	GO:0016757	XP_013415217.1nicotinamide phosphoribosyltransferase
Eph_Em0016g364a	GO:0004514	CAB65409.1pre-B-cell colony-enhancing factor
Eph_Em0016g364a	GO:0009435
Eph_Em0016g364a	EC:2.4.2.19
Eph_Em0016g366a	GO:0004514	CAB65409.1pre-B-cell colony-enhancing factor
Eph_Em0016g366a	GO:0009435
Eph_Em0016g366a	EC:2.4.2.19
Eph_Em0016g370a	GO:0090501	XP_019854533.1 zinc phosphodiesterase ELAC protein 1-like isoform X1
Eph_Em0016g371a	GO:0016787	XP_011410142.1 proteinase T-like
Eph_Em0016g383a	GO:0016020	XP_003388955.1 growth hormone-inducible transmembrane protein-like
Eph_Em0016g419a	GO:0005739	CDQ61112.1unnamed protein product
Eph_Em0016g419a	GO:0005515
Eph_Em0016g423a	GO:0005737	XP_011404293.1 eukaryotic peptide chain release factor subunit 1
Eph_Em0016g423a	GO:0003747
Eph_Em0016g423a	GO:0006415
Eph_Em0016g438a	GO:0097159	XP_013417313.1helicase SKI2W isoform X1
Eph_Em0016g438a	GO:1901363
Eph_Em0016g449a	GO:0005737	XP_011404293.1 eukaryotic peptide chain release factor subunit 1
Eph_Em0016g449a	GO:0003747
Eph_Em0016g449a	GO:0006415
Eph_Em0016g518a	GO:0006810	XP_003387986.2 sodium-independent sulfate anion transporter-like
Eph_Em0016g519a	GO:0004329	XP_003384919.1 C-1-tetrahydrofolate synthase, cytoplasmic
Eph_Em0016g519a	GO:0004488
Eph_Em0016g519a	GO:0005524
Eph_Em0016g519a	GO:0055114
Eph_Em0016g519a	EC:6.3.4.3
Eph_Em0016g519a	EC:1.5.1.5
Eph_Em0016g521a	GO:0110165	XP_001635583.1predicted protein
Eph_Em0016g536a	GO:0004518	ELT98463.1hypothetical protein CAPTEDRAFT_225282
Eph_Em0016g536a	GO:0006402
Eph_Em0016g536a	GO:0090305
Eph_Em0016g544a	GO:0005515	XP_011402649.1 calcyclin-binding protein-like
Eph_Em0016g550a	GO:0031083	XP_003387976.2 SNARE-associated protein Snapin-like
Eph_Em0016g550a	GO:0006886
Eph_Em0016g551a	GO:0005802	XP_003387975.1 ras-related protein Rab-14-like
Eph_Em0016g551a	GO:0005829
Eph_Em0016g551a	GO:0045335
Eph_Em0016g551a	GO:0055037
Eph_Em0016g551a	GO:0003924
Eph_Em0016g551a	GO:0005525
Eph_Em0016g551a	GO:0006895
Eph_Em0016g551a	GO:0032456
Eph_Em0016g551a	GO:0042742
Eph_Em0016g551a	GO:0090382
Eph_Em0016g551a	EC:3.6.1.15
Eph_Em0016g553a	GO:0016301	BAA81722.3protein tyrosine kinase
Eph_Em0016g553a	GO:0016310
Eph_Em0016g560a	GO:0005840	AAX48900.1S24
Eph_Em0016g560a	GO:0003735
Eph_Em0016g560a	GO:0006412
Eph_Em0016g563a	GO:0005509	BAD99420.1annexin
Eph_Em0016g563a	GO:0005544
Eph_Em0016g564a	GO:0005509	BAD99420.1annexin
Eph_Em0016g564a	GO:0005544
Eph_Em0016g565a	GO:0005509	BAD99420.1annexin
Eph_Em0016g565a	GO:0005544
Eph_Em0016g569a	GO:0015935	AAX48881.1S5
Eph_Em0016g569a	GO:0003723
Eph_Em0016g569a	GO:0003735
Eph_Em0016g569a	GO:0006412
Eph_Em0016g579a	GO:0016021	XP_003387304.1 vesicle-associated membrane protein 4-like
Eph_Em0016g579a	GO:0016192
Eph_Em0016g582a	GO:0016787	XP_011410042.2PREDICTED: uncharacterized protein LOC100638248
Eph_Em0016g622a	GO:0005509	CAC38780.1allograft inflammatory factor 1
Eph_Em0016g649a	GO:0004655	CAE02648.1delta-aminolevulinic acid dehydratase
Eph_Em0016g649a	GO:0046872
Eph_Em0016g649a	GO:0006779
Eph_Em0016g649a	EC:4.2.1.24
Eph_Em0016g651a	GO:0004655	XP_013415816.1delta-aminolevulinic acid dehydratase-like isoform X1
Eph_Em0016g651a	GO:0046872
Eph_Em0016g651a	GO:0006779
Eph_Em0016g651a	EC:4.2.1.24
Eph_Em0016g656a	GO:0004655	CAE02648.1delta-aminolevulinic acid dehydratase
Eph_Em0016g656a	GO:0046872
Eph_Em0016g656a	GO:0006779
Eph_Em0016g656a	EC:4.2.1.24
Eph_Em0016g658a	GO:0004655	XP_013415816.1delta-aminolevulinic acid dehydratase-like isoform X1
Eph_Em0016g658a	GO:0046872
Eph_Em0016g658a	GO:0006779
Eph_Em0016g658a	EC:4.2.1.24
Eph_Em0016g663a	GO:0016020	XP_003387308.1 solute carrier family 35 member F6-like isoform X2
Eph_Em0016g664a	GO:0016020	XP_003387308.1 solute carrier family 35 member F6-like isoform X2
Eph_Em0016g665a	GO:0016020	XP_003387308.1 solute carrier family 35 member F6-like isoform X2
Eph_Em0016g666a	GO:0016020	XP_003387308.1 solute carrier family 35 member F6-like isoform X2
Eph_Em0016g667a	GO:0016020	XP_003387308.1 solute carrier family 35 member F6-like isoform X2
Eph_Em0016g679a	GO:0016020	XP_019854890.1 P protein-like
Eph_Em0016g693a	GO:0016021	XP_019854890.1 P protein-like
Eph_Em0016g693a	GO:0055085
Eph_Em0016g696a	GO:0016021	XP_003387308.1 solute carrier family 35 member F6-like isoform X2
Eph_Em0016g696a	GO:0022857
Eph_Em0016g696a	GO:0055085
Eph_Em0016g703a	GO:0008239	XP_001640170.1predicted protein
Eph_Em0016g703a	GO:0006508
Eph_Em0016g703a	EC:3.4.11
Eph_Em0016g713a	GO:0003676	ETW98407.1hypothetical protein ETSY2_42860, partial
Eph_Em0016g713a	GO:0015074
Eph_Em0016g722a	GO:0008239	XP_001640170.1predicted protein
Eph_Em0016g722a	GO:0006508
Eph_Em0016g722a	EC:3.4.11
Eph_Em0016g740a	GO:0016020	XP_011402532.1 lipoma HMGIC fusion partner-like
Eph_Em0016g742a	GO:0005634	XP_009027975.1hypothetical protein HELRODRAFT_193870
Eph_Em0016g742a	GO:0022627
Eph_Em0016g742a	GO:0031386
Eph_Em0016g742a	GO:0031625
Eph_Em0016g742a	GO:0016567
Eph_Em0016g742a	GO:0019941
Eph_Em0016g747a	GO:0005576	CAJ77473.1secreted frizzled related protein
Eph_Em0016g747a	GO:0007275
Eph_Em0016g747a	GO:0016055
Eph_Em0016g755a	GO:0005634	XP_009027975.1hypothetical protein HELRODRAFT_193870
Eph_Em0016g755a	GO:0022627
Eph_Em0016g755a	GO:0031386
Eph_Em0016g755a	GO:0031625
Eph_Em0016g755a	GO:0016567
Eph_Em0016g755a	GO:0019941
Eph_Em0016g762a	GO:0005634	XP_009027975.1hypothetical protein HELRODRAFT_193870
Eph_Em0016g762a	GO:0022627
Eph_Em0016g762a	GO:0031386
Eph_Em0016g762a	GO:0031625
Eph_Em0016g762a	GO:0016567
Eph_Em0016g762a	GO:0019941
Eph_Em0016g765a	GO:0005634	XP_009027975.1hypothetical protein HELRODRAFT_193870
Eph_Em0016g765a	GO:0022627
Eph_Em0016g765a	GO:0031386
Eph_Em0016g765a	GO:0031625
Eph_Em0016g765a	GO:0016567
Eph_Em0016g765a	GO:0019941
Eph_Em0016g771a	GO:0005634	XP_009027975.1hypothetical protein HELRODRAFT_193870
Eph_Em0016g771a	GO:0022627
Eph_Em0016g771a	GO:0031386
Eph_Em0016g771a	GO:0031625
Eph_Em0016g771a	GO:0016567
Eph_Em0016g771a	GO:0019941
Eph_Em0016g774a	GO:0005634	XP_009027975.1hypothetical protein HELRODRAFT_193870
Eph_Em0016g774a	GO:0022627
Eph_Em0016g774a	GO:0031386
Eph_Em0016g774a	GO:0031625
Eph_Em0016g774a	GO:0016567
Eph_Em0016g774a	GO:0019941
Eph_Em0016g775a	GO:0016021	KFQ28375.1hypothetical protein N332_06581, partial
Eph_Em0016g775a	GO:0022857
Eph_Em0016g775a	GO:0055085
Eph_Em0016g778a	GO:0005488	KRY16110.1Retrovirus-related Pol polyprotein from transposon 17.6
Eph_Em0016g779a	GO:0005634	XP_009027975.1hypothetical protein HELRODRAFT_193870
Eph_Em0016g779a	GO:0022627
Eph_Em0016g779a	GO:0031386
Eph_Em0016g779a	GO:0031625
Eph_Em0016g779a	GO:0016567
Eph_Em0016g779a	GO:0019941
Eph_Em0016g782a	GO:0005634	XP_009027975.1hypothetical protein HELRODRAFT_193870
Eph_Em0016g782a	GO:0022627
Eph_Em0016g782a	GO:0031386
Eph_Em0016g782a	GO:0031625
Eph_Em0016g782a	GO:0016567
Eph_Em0016g782a	GO:0019941
Eph_Em0016g783a	GO:0016021	KFQ28375.1hypothetical protein N332_06581, partial
Eph_Em0016g783a	GO:0022857
Eph_Em0016g783a	GO:0055085
Eph_Em0016g785a	GO:0003824	XP_019848677.1 probable alpha-glucosidase Os06g0675700
Eph_Em0016g787a	GO:0005634	XP_009027975.1hypothetical protein HELRODRAFT_193870
Eph_Em0016g787a	GO:0022627
Eph_Em0016g787a	GO:0031386
Eph_Em0016g787a	GO:0031625
Eph_Em0016g787a	GO:0016567
Eph_Em0016g787a	GO:0019941
Eph_Em0016g788a	GO:0005634	XP_009027975.1hypothetical protein HELRODRAFT_193870
Eph_Em0016g788a	GO:0022627
Eph_Em0016g788a	GO:0031386
Eph_Em0016g788a	GO:0031625
Eph_Em0016g788a	GO:0016567
Eph_Em0016g788a	GO:0019941
Eph_Em0016g837a	GO:0004190	KFD51397.1hypothetical protein M513_07802
Eph_Em0016g837a	GO:0006508
Eph_Em0016g837a	EC:3.4.23
Eph_Em0016g839a	GO:0004842	XP_019853444.1 E3 ubiquitin-protein ligase HACE1-like
Eph_Em0016g839a	GO:0016567
Eph_Em0016g840a	GO:0016740	XP_007523999.1 E3 ubiquitin-protein ligase HACE1
Eph_Em0016g841a	GO:0004842	XP_019853444.1 E3 ubiquitin-protein ligase HACE1-like
Eph_Em0016g841a	GO:0016567
Eph_Em0016g846a	GO:0016740	XP_019853444.1 E3 ubiquitin-protein ligase HACE1-like
Eph_Em0016g850a	GO:0004842	XP_019853444.1 E3 ubiquitin-protein ligase HACE1-like
Eph_Em0016g850a	GO:0016567
Eph_Em0016g852a	GO:0016740	XP_019853444.1 E3 ubiquitin-protein ligase HACE1-like
Eph_Em0016g859a	GO:0004842	XP_019853444.1 E3 ubiquitin-protein ligase HACE1-like
Eph_Em0016g859a	GO:0016567
Eph_Em0016g861a	GO:0016740	XP_019853444.1 E3 ubiquitin-protein ligase HACE1-like
Eph_Em0016g882a	GO:0046872	XP_003387410.1 protein yippee-like 5
Eph_Em0016g883a	GO:0005488	CAP69654.1polyprotein
Eph_Em0016g883a	GO:0006807
Eph_Em0016g883a	GO:0043170
Eph_Em0016g883a	GO:0044238
Eph_Em0016g898a	GO:0016020	XP_003384480.1 acyl-CoA desaturase-like
Eph_Em0016g898a	GO:0016491
Eph_Em0016g898a	GO:0006629
Eph_Em0016g899a	GO:0016020	XP_003384480.1 acyl-CoA desaturase-like
Eph_Em0016g899a	GO:0016491
Eph_Em0016g899a	GO:0006629
Eph_Em0016g901a	GO:0006520	XP_019856948.1 kynurenine--oxoglutarate transaminase 3-like
Eph_Em0016g925a	GO:0016787	XP_019850968.1 zinc metalloproteinase nas-36-like
Eph_Em0016g938a	GO:0006810	XP_003385920.3 general vesicular transport factor p115-like
Eph_Em0016g948a	GO:0005634	ACC76765.1 BarH
Eph_Em0016g948a	GO:0043565
Eph_Em0016g948a	GO:0006355
Eph_Em0016g999a	GO:0005634	XP_003385953.1 proteasome subunit beta type-1-B-like
Eph_Em0016g999a	GO:0005737
Eph_Em0016g999a	GO:0005839
Eph_Em0016g999a	GO:0004298
Eph_Em0016g999a	GO:0051603
Eph_Em0016g999a	EC:3.4.25
Eph_Em0016g1004a	GO:0005524	AEH16639.1heat shock protein 70
Eph_Em0016g1008a	GO:0005085	XP_019850990.1 protein vav-1-like
Eph_Em0016g1008a	GO:0050794
Eph_Em0016g1016a	GO:0005634	XP_002605538.1hypothetical protein BRAFLDRAFT_130664
Eph_Em0016g1016a	GO:0006281
Eph_Em0016g1017a	GO:0016021	XP_003389291.2 TM2 domain-containing protein 2-like
Eph_Em0016g1020a	GO:0005488	XP_011402705.2 DNA (cytosine-5)-methyltransferase 1-like isoform X1
Eph_Em0016g1020a	GO:0008168
Eph_Em0016g1020a	GO:0032259
Eph_Em0016g1025a	GO:0005488	XP_004747022.1 GTPase Era, mitochondrial isoform X1
Eph_Em0016g1027a	GO:0003755	XP_011405122.1 peptidyl-prolyl cis-trans isomerase-like 3
Eph_Em0016g1027a	GO:0000413
Eph_Em0016g1027a	GO:0006457
Eph_Em0016g1027a	EC:5.2.1.8
Eph_Em0016g1033a	GO:0016020	XP_005988683.1 glycosyltransferase-like protein LARGE1
Eph_Em0016g1033a	GO:0016740
Eph_Em0016g1047a	GO:0046872	XP_001629231.1predicted protein
Eph_Em0016g1047a	GO:0070006
Eph_Em0016g1047a	GO:0006508
Eph_Em0016g1047a	GO:0070084
Eph_Em0016g1047a	EC:3.4.11
Eph_Em0016g1048a	GO:0004177	XP_011408403.1 methionine aminopeptidase 1-like
Eph_Em0016g1048a	GO:0008235
Eph_Em0016g1048a	GO:0019538
Eph_Em0016g1048a	EC:3.4.11
Eph_Em0016g1049a	GO:0005840	AAX48867.1L34
Eph_Em0016g1049a	GO:0003735
Eph_Em0016g1049a	GO:0006412
Eph_Em0016g1054a	GO:0016020	XP_019856159.1 long-chain-fatty-acid--CoA ligase 1-like
Eph_Em0016g1055a	GO:0016020	XP_019856159.1 long-chain-fatty-acid--CoA ligase 1-like
Eph_Em0016g1075a	GO:0005849	XP_009066011.1hypothetical protein LOTGIDRAFT_133654
Eph_Em0016g1075a	GO:0003729
Eph_Em0016g1075a	GO:0016787
Eph_Em0016g1075a	GO:0006378
Eph_Em0016g1081a	GO:0016020	XP_003389021.1 syntaxin-6-like
Eph_Em0016g1081a	GO:0016192
Eph_Em0016g1086a	GO:0005634	Q4KTI3.1RecName: Full=60S ribosomal protein L5
Eph_Em0016g1086a	GO:0005737
Eph_Em0016g1086a	GO:0005840
Eph_Em0016g1086a	GO:0003735
Eph_Em0016g1086a	GO:0008097
Eph_Em0016g1086a	GO:0006412
Eph_Em0016g1099a	GO:0016020	XP_003389021.1 syntaxin-6-like
Eph_Em0016g1099a	GO:0016192
Eph_Em0016g1124a	GO:0005783	XP_008470363.1calcium load-activated calcium channel
Eph_Em0016g1124a	GO:0030176
Eph_Em0016g1124a	GO:0005262
Eph_Em0016g1124a	GO:0032469
Eph_Em0016g1124a	GO:0070588
Eph_Em0016g1128a	GO:0004674	XP_007574301.1 serine/threonine-protein kinase Nek7
Eph_Em0016g1128a	GO:0005524
Eph_Em0016g1128a	GO:0006468
Eph_Em0016g1128a	EC:2.7.11
Eph_Em0016g1134a	GO:0005634	XP_019856951.1 proteasome subunit beta type-7-like
Eph_Em0016g1134a	GO:0005737
Eph_Em0016g1134a	GO:0005839
Eph_Em0016g1134a	GO:0004298
Eph_Em0016g1134a	GO:0051603
Eph_Em0016g1134a	EC:3.4.25
Eph_Em0016g1166a	GO:0004674	XP_007574301.1 serine/threonine-protein kinase Nek7
Eph_Em0016g1166a	GO:0005524
Eph_Em0016g1166a	GO:0006468
Eph_Em0016g1166a	EC:2.7.11
Eph_Em0016g1170a	GO:0005783	XP_003387319.1 calcium load-activated calcium channel-like
Eph_Em0016g1170a	GO:0030176
Eph_Em0016g1170a	GO:0005262
Eph_Em0016g1170a	GO:0032469
Eph_Em0016g1170a	GO:0070588
Eph_Em0016g1172a	GO:0006811	NP_001266219.1potassium inward rectifier channel A
Eph_Em0016g1173a	GO:0006811	NP_001266219.1potassium inward rectifier channel A
Eph_Em0017g12a	GO:0005488	CAP69654.1polyprotein
Eph_Em0017g12a	GO:0006807
Eph_Em0017g12a	GO:0043170
Eph_Em0017g12a	GO:0044238
Eph_Em0017g19a	GO:0003676	XP_003389772.2 APOBEC1 complementation factor-like
Eph_Em0017g34a	GO:0005622	XP_019851346.1 E3 ubiquitin-protein ligase RING2-like
Eph_Em0017g34a	GO:0032991
Eph_Em0017g36a	GO:0003723	RDD44690.1U1 small nuclear ribonucleoprotein A
Eph_Em0017g37a	GO:0005623	XP_003386200.1 vacuolar protein sorting-associated protein 26B-like
Eph_Em0017g37a	GO:0006886
Eph_Em0017g38a	GO:0005623	EJW78929.1vacuolar protein sorting-associated protein 26B-B
Eph_Em0017g38a	GO:0006886
Eph_Em0017g40a	GO:0003676	RDD44690.1U1 small nuclear ribonucleoprotein A
Eph_Em0017g63a	GO:0016020	ALC40416.1colt, partial
Eph_Em0017g85a	GO:0038023	PVD33902.1hypothetical protein C0Q70_05164, partial
Eph_Em0017g108a	GO:0017017	XP_011410132.1 dual specificity protein phosphatase 6-like
Eph_Em0017g108a	GO:0000188
Eph_Em0017g108a	GO:0006470
Eph_Em0017g108a	EC:3.1.3.16
Eph_Em0017g122a	GO:0017017	XP_011410132.1 dual specificity protein phosphatase 6-like
Eph_Em0017g122a	GO:0000188
Eph_Em0017g122a	GO:0006470
Eph_Em0017g122a	EC:3.1.3.16
Eph_Em0017g128a	GO:0016020	XP_019848867.1 fatty aldehyde dehydrogenase-like
Eph_Em0017g128a	GO:0016491
Eph_Em0017g128a	GO:0008152
Eph_Em0017g132a	GO:0008138	XP_011410132.1 dual specificity protein phosphatase 6-like
Eph_Em0017g132a	GO:0016311
Eph_Em0017g132a	EC:3.1.3.16
Eph_Em0017g159a	GO:0005623	XP_019850485.1 transforming growth factor-beta receptor-associated protein 1-like
Eph_Em0017g159a	GO:0006886
Eph_Em0017g159a	GO:0016192
Eph_Em0017g195a	GO:0005840	AAX48887.1S11
Eph_Em0017g195a	GO:0003735
Eph_Em0017g195a	GO:0006412
Eph_Em0017g206a	GO:0005840	AAX48887.1S11
Eph_Em0017g206a	GO:0003735
Eph_Em0017g206a	GO:0006412
Eph_Em0017g265a	GO:0006807	PIK33147.1hypothetical protein BSL78_30040
Eph_Em0017g265a	GO:0044238
Eph_Em0017g265a	GO:0044260
Eph_Em0017g269a	GO:0005488	XP_019861849.1PREDICTED: uncharacterized protein LOC109590368
Eph_Em0017g280a	GO:0005488	XP_011404865.1PREDICTED: uncharacterized protein LOC105313269
Eph_Em0017g286a	GO:0005634	KZS21775.1putative Splicing factor 3A subunit 2
Eph_Em0017g286a	GO:0003676
Eph_Em0017g286a	GO:0008270
Eph_Em0017g304a	GO:0005737	AAC32224.1cytoplasmic actin
Eph_Em0017g304a	GO:0005856
Eph_Em0017g304a	GO:0005524
Eph_Em0017g324a	GO:0016020	BAA81717.3protein tyrosine kinase
Eph_Em0017g324a	GO:0004713
Eph_Em0017g324a	GO:0006468
Eph_Em0017g324a	EC:2.7.10
Eph_Em0017g348a	GO:0016020	XP_002598118.1hypothetical protein BRAFLDRAFT_85664
Eph_Em0017g348a	GO:0005044
Eph_Em0017g348a	GO:0006897
Eph_Em0017g349a	GO:0005488	XP_019861849.1PREDICTED: uncharacterized protein LOC109590368
Eph_Em0017g364a	GO:0000166	ABD65421.1RalA
Eph_Em0017g373a	GO:0016787	CDD73828.1subtilase
Eph_Em0017g374a	GO:0005488	AKR53930.1DNA (cytosine-5) methyltransferase 1
Eph_Em0017g374a	GO:0008168
Eph_Em0017g374a	GO:0032259
Eph_Em0017g378a	GO:0005488	ETW99204.1hypothetical protein ETSY2_41360
Eph_Em0017g405a	GO:0003678	XP_001635322.1predicted protein
Eph_Em0017g405a	GO:0005524
Eph_Em0017g405a	GO:0006260
Eph_Em0017g405a	GO:0032508
Eph_Em0017g405a	EC:3.6.1.3
Eph_Em0017g405a	EC:3.6.4.12
Eph_Em0017g405a	EC:3.6.1.15
Eph_Em0017g450a	GO:0005488	CAP69654.1polyprotein
Eph_Em0017g450a	GO:0006807
Eph_Em0017g450a	GO:0043170
Eph_Em0017g450a	GO:0044238
Eph_Em0017g492a	GO:0004721	XP_003388790.1 dual specificity protein phosphatase 23-like
Eph_Em0017g492a	GO:0006470
Eph_Em0017g492a	EC:3.1.3.16
Eph_Em0017g493a	GO:0015935	AAX48885.1S9
Eph_Em0017g493a	GO:0003735
Eph_Em0017g493a	GO:0019843
Eph_Em0017g493a	GO:0006412
Eph_Em0017g495a	GO:0030014	XP_011410247.1PREDICTED: uncharacterized protein LOC100632654 isoform X1
Eph_Em0017g495a	GO:0003723
Eph_Em0017g495a	GO:0004842
Eph_Em0017g495a	GO:0046872
Eph_Em0017g495a	GO:0016567
Eph_Em0017g520a	GO:0005622	XP_007902846.1 Bardet-Biedl syndrome 2 protein
Eph_Em0017g520a	GO:0005929
Eph_Em0017g520a	GO:0016020
Eph_Em0017g521a	GO:0004512	XP_011403565.1 inositol-3-phosphate synthase 1-A-like
Eph_Em0017g521a	GO:0006021
Eph_Em0017g521a	GO:0008654
Eph_Em0017g521a	EC:5.5.1.4
Eph_Em0017g546a	GO:0003824	OLQ15661.1Serine/threonine-protein kinase tricorner
Eph_Em0017g546a	GO:0006807
Eph_Em0017g546a	GO:0043170
Eph_Em0017g546a	GO:0044237
Eph_Em0017g546a	GO:0044238
Eph_Em0017g562a	GO:0006355	XP_011410252.2 transcription elongation factor SPT5-like
Eph_Em0017g564a	GO:0003924	ABD65455.1Arf6
Eph_Em0017g564a	GO:0005525
Eph_Em0017g564a	EC:3.6.1.15
Eph_Em0017g566a	GO:0016020	ABD65420.1K-ras2
Eph_Em0017g566a	GO:0003924
Eph_Em0017g566a	GO:0005525
Eph_Em0017g566a	GO:0007165
Eph_Em0017g566a	EC:3.6.1.15
Eph_Em0017g567a	GO:0016491	XP_011403583.1PREDICTED: uncharacterized protein LOC100635227 isoform X1
Eph_Em0017g567a	GO:0055114
Eph_Em0017g645a	GO:0005840	XP_003383102.1 40S ribosomal protein S14
Eph_Em0017g645a	GO:0003735
Eph_Em0017g645a	GO:0006412
Eph_Em0017g653a	GO:0004721	XP_019851336.1 phosphatidylinositol 3,4,5-trisphosphate 3-phosphatase and dual-specificity protein phosphatase PTEN-like
Eph_Em0017g653a	GO:0006470
Eph_Em0017g653a	EC:3.1.3.16
Eph_Em0017g757a	GO:0003676	CAP69654.1polyprotein
Eph_Em0017g757a	GO:0004190
Eph_Em0017g757a	GO:0008270
Eph_Em0017g757a	GO:0006508
Eph_Em0017g757a	GO:0015074
Eph_Em0017g757a	EC:3.4.23
Eph_Em0017g775a	GO:0003676	BAJ07609.1piwi
Eph_Em0017g775a	GO:0031047
Eph_Em0017g776a	GO:0008270	XP_019863948.1 U4/U6.U5 tri-snRNP-associated protein 2-like
Eph_Em0017g776a	GO:0036459
Eph_Em0017g776a	GO:0000245
Eph_Em0017g776a	GO:0016579
Eph_Em0017g776a	EC:3.4.19.12
Eph_Em0017g792a	GO:0004478	XP_003382634.1 S-adenosylmethionine synthase 1-like
Eph_Em0017g792a	GO:0005524
Eph_Em0017g792a	GO:0046872
Eph_Em0017g792a	GO:0006556
Eph_Em0017g792a	GO:0006730
Eph_Em0017g792a	EC:2.5.1.6
Eph_Em0017g816a	GO:0008234	CAI43320.1cathepsin L
Eph_Em0017g816a	GO:0006508
Eph_Em0017g868a	GO:0008233	CAI43320.1cathepsin L
Eph_Em0017g870a	GO:0016787	CAI43320.1cathepsin L
Eph_Em0017g882a	GO:0016787	CAI43320.1cathepsin L
Eph_Em0017g883a	GO:0016787	CAI43320.1cathepsin L
Eph_Em0017g884a	GO:0008234	CAI43320.1cathepsin L
Eph_Em0017g884a	GO:0006508
Eph_Em0017g885a	GO:0008233	CAI43320.1cathepsin L
Eph_Em0017g928a	GO:0008234	BAG74346.1silicatein-G1
Eph_Em0017g928a	GO:0006508
Eph_Em0017g930a	GO:0008234	BAG74346.1silicatein-G1
Eph_Em0017g930a	GO:0006508
Eph_Em0017g932a	GO:0003723	XP_003384752.1 pre-mRNA-splicing factor RBM22-like
Eph_Em0017g932a	GO:0046872
Eph_Em0017g932a	GO:0000398
Eph_Em0017g935a	GO:0016020	XP_003382951.1 UDP-N-acetylglucosamine/UDP-glucose/GDP-mannose transporter-like
Eph_Em0017g944a	GO:0005634	XP_014771006.1 proliferating cell nuclear antigen-like
Eph_Em0017g944a	GO:0030337
Eph_Em0017g944a	GO:0003677
Eph_Em0017g944a	GO:0006275
Eph_Em0017g944a	GO:0006259
Eph_Em0017g945a	GO:0016787	XP_019863918.1 acetylornithine deacetylase-like
Eph_Em0017g947a	GO:0061630	XP_003383720.2 E3 ubiquitin-protein ligase Hakai-like
Eph_Em0017g947a	GO:0016567
Eph_Em0017g952a	GO:0000166	XP_003383660.1 glutamate dehydrogenase, mitochondrial
Eph_Em0017g952a	GO:0016639
Eph_Em0017g952a	GO:0006520
Eph_Em0017g952a	GO:0055114
Eph_Em0017g955a	GO:0008124	OBZ87024.1putative pterin-4-alpha-carbinolamine dehydratase
Eph_Em0017g955a	GO:0006729
Eph_Em0017g955a	EC:4.2.1.96
Eph_Em0017g960a	GO:0005829	NP_001016978.1coatomer subunit delta
Eph_Em0017g960a	GO:0030126
Eph_Em0017g960a	GO:0006888
Eph_Em0017g960a	GO:0006890
Eph_Em0017g960a	GO:0051645
Eph_Em0018g37a	GO:0016020	XP_003385718.1 ER membrane protein complex subunit 4-like
Eph_Em0018g39a	GO:0005634	XP_019849042.1 DNA replication licensing factor mcm4-A-like
Eph_Em0018g39a	GO:0042555
Eph_Em0018g39a	GO:0003677
Eph_Em0018g39a	GO:0003678
Eph_Em0018g39a	GO:0005524
Eph_Em0018g39a	GO:0006270
Eph_Em0018g39a	GO:0032508
Eph_Em0018g39a	EC:3.6.1.3
Eph_Em0018g39a	EC:3.6.4.12
Eph_Em0018g39a	EC:3.6.1.15
Eph_Em0018g40a	GO:0016020	XP_019849889.1 paraplegin-like
Eph_Em0018g42a	GO:0016491	XP_003382463.2 dehydrogenase/reductase SDR family member 4-like
Eph_Em0018g42a	GO:0055114
Eph_Em0018g51a	GO:0005737	XP_003384606.1 dynein light chain roadblock-type 2-like
Eph_Em0018g51a	GO:0005868
Eph_Em0018g51a	GO:0005874
Eph_Em0018g51a	GO:0003774
Eph_Em0018g51a	GO:0045505
Eph_Em0018g51a	GO:0007018
Eph_Em0018g51a	EC:3.6.1.15
Eph_Em0018g55a	GO:0000166	XP_019864269.1 alanine--tRNA ligase, cytoplasmic-like
Eph_Em0018g55a	GO:0003723
Eph_Em0018g55a	GO:0004812
Eph_Em0018g55a	GO:0046872
Eph_Em0018g55a	GO:0006412
Eph_Em0018g55a	GO:0043039
Eph_Em0018g57a	GO:0008483	XP_003385700.1 tyrosine aminotransferase-like
Eph_Em0018g57a	GO:0006520
Eph_Em0018g70a	GO:0015630	XP_019849309.1 katanin p80 WD40 repeat-containing subunit B1-like
Eph_Em0018g75a	GO:0004013	XP_003384578.1 adenosylhomocysteinase B-like
Eph_Em0018g75a	GO:0006730
Eph_Em0018g75a	EC:3.3.1.1
Eph_Em0018g78a	GO:0016020	XP_003389768.1 saccharopine dehydrogenase-like oxidoreductase
Eph_Em0018g82a	GO:0003924	BAA81697.1G protein a subunit 1
Eph_Em0018g82a	GO:0005525
Eph_Em0018g82a	GO:0031683
Eph_Em0018g82a	GO:0007186
Eph_Em0018g82a	EC:3.6.1.15
Eph_Em0018g86a	GO:0016020	XP_019849301.1 phosphorylase b kinase regulatory subunit beta-like
Eph_Em0018g86a	GO:0005975
Eph_Em0018g95a	GO:0003924	BAA81697.1G protein a subunit 1
Eph_Em0018g95a	GO:0005525
Eph_Em0018g95a	GO:0031683
Eph_Em0018g95a	GO:0007186
Eph_Em0018g95a	EC:3.6.1.15
Eph_Em0018g102a	GO:0003824	XP_003385742.2 tRNA-dihydrouridine(20) synthase [NAD(P)+]-like isoform X1
Eph_Em0018g102a	GO:0097159
Eph_Em0018g102a	GO:1901363
Eph_Em0018g102a	GO:0008033
Eph_Em0018g106a	GO:0005634	XP_003382531.1 proteasome subunit beta type-2-like
Eph_Em0018g106a	GO:0005737
Eph_Em0018g106a	GO:0005839
Eph_Em0018g106a	GO:0004298
Eph_Em0018g106a	GO:0051603
Eph_Em0018g106a	EC:3.4.25
Eph_Em0018g118a	GO:0000502	XP_003382531.1 proteasome subunit beta type-2-like
Eph_Em0018g118a	GO:0110165
Eph_Em0018g118a	GO:0008233
Eph_Em0018g118a	GO:0006508
Eph_Em0018g126a	GO:0016757	XP_014771472.1 purine nucleoside phosphorylase-like
Eph_Em0018g144a	GO:0005634	CAD57002.1retinoid X receptor
Eph_Em0018g144a	GO:0003700
Eph_Em0018g144a	GO:0003707
Eph_Em0018g144a	GO:0008270
Eph_Em0018g144a	GO:0043565
Eph_Em0018g144a	GO:0006355
Eph_Em0018g144a	GO:0043401
Eph_Em0018g153a	GO:0004180	XP_002604286.1hypothetical protein BRAFLDRAFT_88575
Eph_Em0018g153a	GO:0006508
Eph_Em0018g156a	GO:0008934	XP_002597692.1hypothetical protein BRAFLDRAFT_114381
Eph_Em0018g156a	GO:0007165
Eph_Em0018g156a	GO:0046855
Eph_Em0018g156a	EC:3.1.3.25
Eph_Em0018g161a	GO:0016021	BAA81717.3protein tyrosine kinase
Eph_Em0018g161a	GO:0004714
Eph_Em0018g161a	GO:0005524
Eph_Em0018g161a	GO:0007169
Eph_Em0018g161a	GO:0018108
Eph_Em0018g161a	EC:2.7.10
Eph_Em0018g161a	EC:2.7.10.1
Eph_Em0018g161a	EC:2.7.11
Eph_Em0018g165a	GO:0004674	XP_003386681.1 casein kinase II subunit alpha-like
Eph_Em0018g165a	GO:0005524
Eph_Em0018g165a	GO:0006468
Eph_Em0018g165a	EC:2.7.11
Eph_Em0018g184a	GO:0008137	XP_003387348.1 NADH dehydrogenase [ubiquinone] iron-sulfur protein 3, mitochondrial-like
Eph_Em0018g184a	GO:0055114
Eph_Em0018g184a	EC:7.1.1.2
Eph_Em0018g184a	EC:1.6.5.11
Eph_Em0018g184a	EC:1.6.99.3
Eph_Em0018g188a	GO:0016020	XP_003387346.1 translocon-associated protein subunit alpha-like
Eph_Em0018g190a	GO:0016021	XP_012561756.1 sodium- and chloride-dependent GABA transporter 1-like
Eph_Em0018g190a	GO:0005328
Eph_Em0018g190a	GO:0006836
Eph_Em0018g190a	GO:0055085
Eph_Em0018g215a	GO:0005739	XP_003382458.1 NAD-dependent protein deacylase sirtuin-5, mitochondrial-like
Eph_Em0018g215a	GO:0008270
Eph_Em0018g215a	GO:0034979
Eph_Em0018g215a	GO:0036054
Eph_Em0018g215a	GO:0036055
Eph_Em0018g215a	GO:0070403
Eph_Em0018g215a	GO:0006476
Eph_Em0018g215a	GO:0036047
Eph_Em0018g215a	GO:0036049
Eph_Em0018g217a	GO:0007034	XP_002612311.1hypothetical protein BRAFLDRAFT_221857
Eph_Em0018g218a	GO:0007034	XP_003382530.1 charged multivesicular body protein 4b-like
Eph_Em0018g220a	GO:0016020	ABD65452.1Rab-like6
Eph_Em0018g220a	GO:0003924
Eph_Em0018g220a	GO:0005525
Eph_Em0018g220a	GO:0007165
Eph_Em0018g220a	EC:3.6.1.15
Eph_Em0018g225a	GO:0007034	XP_003382530.1 charged multivesicular body protein 4b-like
Eph_Em0018g226a	GO:0007034	XP_003382530.1 charged multivesicular body protein 4b-like
Eph_Em0018g227a	GO:0007034	XP_003382530.1 charged multivesicular body protein 4b-like
Eph_Em0018g228a	GO:0005739	XP_003382458.1 NAD-dependent protein deacylase sirtuin-5, mitochondrial-like
Eph_Em0018g228a	GO:0008270
Eph_Em0018g228a	GO:0034979
Eph_Em0018g228a	GO:0036054
Eph_Em0018g228a	GO:0036055
Eph_Em0018g228a	GO:0070403
Eph_Em0018g228a	GO:0006476
Eph_Em0018g228a	GO:0036047
Eph_Em0018g228a	GO:0036049
Eph_Em0018g252a	GO:0000166	XP_011410512.2 probable ATP-dependent RNA helicase DDX27
Eph_Em0018g252a	GO:0016787
Eph_Em0018g258a	GO:0016020	XP_011403233.1 cleft lip and palate transmembrane protein 1-like protein
Eph_Em0018g273a	GO:0000786	XP_001628144.1 predicted protein
Eph_Em0018g273a	GO:0005634
Eph_Em0018g273a	GO:0003677
Eph_Em0018g273a	GO:0046982
Eph_Em0018g273a	GO:0006334
Eph_Em0018g273a	GO:0006352
Eph_Em0018g283a	GO:0005654	XP_003382511.1 flap endonuclease 1-like
Eph_Em0018g283a	GO:0005730
Eph_Em0018g283a	GO:0005739
Eph_Em0018g283a	GO:0000287
Eph_Em0018g283a	GO:0003677
Eph_Em0018g283a	GO:0008409
Eph_Em0018g283a	GO:0017108
Eph_Em0018g283a	GO:0006260
Eph_Em0018g283a	GO:0006284
Eph_Em0018g283a	GO:0043137
Eph_Em0018g283a	GO:0090305
Eph_Em0018g283a	EC:3.1.30
Eph_Em0018g283a	EC:3.1.21
Eph_Em0018g284a	GO:0005737	XP_003384576.1 type 1 phosphatidylinositol 4,5-bisphosphate 4-phosphatase-like
Eph_Em0018g284a	GO:0016020
Eph_Em0018g284a	GO:0043227
Eph_Em0018g284a	GO:0043229
Eph_Em0018g290a	GO:0005739	XP_002158337.1 cytochrome b-c1 complex subunit Rieske, mitochondrial-like
Eph_Em0018g290a	GO:0016020
Eph_Em0018g290a	GO:0016679
Eph_Em0018g290a	GO:0055114
Eph_Em0018g294a	GO:0003899	XP_003384595.1 DNA-directed RNA polymerase II subunit RPB3-like
Eph_Em0018g294a	GO:0046983
Eph_Em0018g294a	GO:0006351
Eph_Em0018g294a	EC:2.7.7.6
Eph_Em0018g300a	GO:0012505	XP_003385746.1 derlin-1-like
Eph_Em0018g300a	GO:0016020
Eph_Em0018g300a	GO:0043227
Eph_Em0018g332a	GO:0016020	XP_011402542.1 glycosylphosphatidylinositol anchor attachment 1 protein-like
Eph_Em0018g333a	GO:0009055	XP_003391337.1 cytochrome c1, heme protein, mitochondrial-like
Eph_Em0018g333a	GO:0020037
Eph_Em0018g333a	GO:0022900
Eph_Em0018g340a	GO:0000815	XP_003389559.2 charged multivesicular body protein 1a-like
Eph_Em0018g340a	GO:0016363
Eph_Em0018g340a	GO:0007034
Eph_Em0018g340a	GO:0007076
Eph_Em0018g340a	GO:0016192
Eph_Em0018g345a	GO:0005634	XP_003382507.1 splicing factor 3B subunit 3-like isoform X1
Eph_Em0018g345a	GO:0003676
Eph_Em0018g348a	GO:0005509	CAJ12143.1apoptosis-linked 2 protein
Eph_Em0018g350a	GO:0016491	XP_003382529.1 GMP reductase 2-like
Eph_Em0018g350a	GO:0009117
Eph_Em0018g350a	GO:0072521
Eph_Em0018g367a	GO:0033179	XP_003384589.1 V-type proton ATPase subunit d-like
Eph_Em0018g367a	GO:0015078
Eph_Em0018g367a	GO:1902600
Eph_Em0018g373a	GO:0030286	XP_011403213.1 dynein heavy chain 5, axonemal-like
Eph_Em0018g373a	GO:0003777
Eph_Em0018g373a	GO:0005524
Eph_Em0018g373a	GO:0007018
Eph_Em0018g373a	EC:3.6.1.15
Eph_Em0018g378a	GO:0016020	XP_019849326.1 solute carrier family 12 member 6-like isoform X2
Eph_Em0018g378a	GO:0022857
Eph_Em0018g378a	GO:0006811
Eph_Em0018g378a	GO:0055085
Eph_Em0018g384a	GO:0000166	XP_003384646.1 septin-7-like isoform X1
Eph_Em0018g411a	GO:0016020	XP_013393465.1calcium-transporting ATPase type 2C member 1 isoform X1
Eph_Em0018g411a	GO:0000166
Eph_Em0018g411a	GO:0006816
Eph_Em0018g424a	GO:0016021	XP_003382470.1 membrane-bound transcription factor site-1 protease-like
Eph_Em0018g424a	GO:0004252
Eph_Em0018g424a	GO:0006508
Eph_Em0018g424a	EC:3.4.21
Eph_Em0018g427a	GO:0008250	XP_003384391.1 oligosaccharyltransferase complex subunit OSTC-like
Eph_Em0018g427a	GO:0016021
Eph_Em0018g427a	GO:0006486
Eph_Em0018g430a	GO:0008152	XP_011406277.2PREDICTED: uncharacterized protein LOC100637349
Eph_Em0018g439a	GO:0000166	XP_014845868.1 vacuolar protein sorting-associated protein 4B isoform X1
Eph_Em0018g445a	GO:0016887	XP_012874447.1 vacuolar protein sorting-associated protein 4B
Eph_Em0018g445a	GO:0015630
Eph_Em0018g445a	GO:0042802
Eph_Em0018g445a	GO:1903047
Eph_Em0018g445a	GO:0007032
Eph_Em0018g445a	GO:0090068
Eph_Em0018g445a	GO:1903541
Eph_Em0018g445a	GO:0048523
Eph_Em0018g445a	GO:1902115
Eph_Em0018g445a	GO:1903902
Eph_Em0018g445a	GO:0007346
Eph_Em0018g445a	GO:0000166
Eph_Em0018g445a	GO:0005768
Eph_Em0018g445a	GO:0010824
Eph_Em0018g445a	GO:0044089
Eph_Em0018g445a	GO:0016197
Eph_Em0018g445a	GO:0051603
Eph_Em0018g445a	EC:3.6.1.3
Eph_Em0018g445a	EC:3.6.1.15
Eph_Em0018g478a	GO:0000166	ELW71276.1Vacuolar protein sorting-associated protein 4B
Eph_Em0018g481a	GO:0016798	XP_011402564.2 beta-galactosidase-like
Eph_Em0018g495a	GO:0005634	NP_001011154.1vacuolar protein sorting-associated protein 4B
Eph_Em0018g495a	GO:0000166
Eph_Em0018g495a	GO:0016887
Eph_Em0018g495a	GO:0007033
Eph_Em0018g495a	EC:3.6.1.3
Eph_Em0018g495a	EC:3.6.1.15
Eph_Em0018g499a	GO:0016020	XP_003385711.2 palmitoyltransferase ZDHHC3-like isoform X1
Eph_Em0018g499a	GO:0016409
Eph_Em0018g508a	GO:0005960	GBD25332.1Glycine cleavage system H protein
Eph_Em0018g508a	GO:0019464
Eph_Em0018g514a	GO:0008380	XP_003383761.1 U4/U6.U5 small nuclear ribonucleoprotein 27 kDa protein-like
Eph_Em0018g515a	GO:0004347	XP_003384220.1 glucose-6-phosphate isomerase-like
Eph_Em0018g515a	GO:0006094
Eph_Em0018g515a	GO:0006096
Eph_Em0018g515a	EC:5.3.1.9
Eph_Em0018g521a	GO:0005737	XP_019864269.1 alanine--tRNA ligase, cytoplasmic-like
Eph_Em0018g521a	GO:0000049
Eph_Em0018g521a	GO:0004813
Eph_Em0018g521a	GO:0005524
Eph_Em0018g521a	GO:0008270
Eph_Em0018g521a	GO:0006419
Eph_Em0018g521a	EC:6.1.1.7
Eph_Em0018g566a	GO:0004830	XP_003388523.1 tryptophan--tRNA ligase, cytoplasmic-like
Eph_Em0018g566a	GO:0005524
Eph_Em0018g566a	GO:0006436
Eph_Em0018g566a	EC:6.1.1.2
Eph_Em0018g599a	GO:0016021	XP_019850089.1 acyl-lipid (8-3)-desaturase-like
Eph_Em0018g599a	GO:0016491
Eph_Em0018g599a	GO:0020037
Eph_Em0018g599a	GO:0046872
Eph_Em0018g599a	GO:0006629
Eph_Em0018g599a	GO:0055114
Eph_Em0018g628a	GO:0003676	XP_011402843.1 putative pre-mRNA-splicing factor ATP-dependent RNA helicase DHX16
Eph_Em0018g628a	GO:0004386
Eph_Em0018g628a	GO:0005524
Eph_Em0018g628a	EC:3.6.1.3
Eph_Em0018g628a	EC:3.6.1.15
Eph_Em0018g640a	GO:0003676	XP_011402843.1 putative pre-mRNA-splicing factor ATP-dependent RNA helicase DHX16
Eph_Em0018g640a	GO:0004386
Eph_Em0018g640a	GO:0005524
Eph_Em0018g640a	EC:3.6.1.3
Eph_Em0018g640a	EC:3.6.1.15
Eph_Em0018g644a	GO:0003676	XP_011402843.1 putative pre-mRNA-splicing factor ATP-dependent RNA helicase DHX16
Eph_Em0018g644a	GO:0004386
Eph_Em0018g644a	GO:0005524
Eph_Em0018g644a	EC:3.6.1.3
Eph_Em0018g644a	EC:3.6.1.15
Eph_Em0018g647a	GO:0097159	XP_011402843.1 putative pre-mRNA-splicing factor ATP-dependent RNA helicase DHX16
Eph_Em0018g647a	GO:1901363
Eph_Em0018g652a	GO:0000166	XP_011402843.1 putative pre-mRNA-splicing factor ATP-dependent RNA helicase DHX16
Eph_Em0018g652a	GO:0016787
Eph_Em0018g653a	GO:0003676	XP_011402843.1 putative pre-mRNA-splicing factor ATP-dependent RNA helicase DHX16
Eph_Em0018g653a	GO:0004386
Eph_Em0018g653a	GO:0005524
Eph_Em0018g653a	EC:3.6.1.3
Eph_Em0018g653a	EC:3.6.1.15
Eph_Em0018g685a	GO:0003676	XP_011409901.1 RNA-binding protein 39-like isoform X2
Eph_Em0018g686a	GO:0030170	XP_003383786.1 cysteine desulfurase, mitochondrial-like
Eph_Em0018g686a	GO:0031071
Eph_Em0018g686a	GO:0044571
Eph_Em0018g686a	EC:2.8.1.7
Eph_Em0018g689a	GO:0003676	XP_011409901.1 RNA-binding protein 39-like isoform X2
Eph_Em0018g710a	GO:0003924	ABD65449.1Rab-like3
Eph_Em0018g710a	GO:0005525
Eph_Em0018g710a	EC:3.6.1.15
Eph_Em0018g719a	GO:0005623	XP_003384607.1 peroxiredoxin-5, mitochondrial-like
Eph_Em0018g719a	GO:0004601
Eph_Em0018g719a	GO:0051920
Eph_Em0018g719a	GO:0045454
Eph_Em0018g719a	GO:0055114
Eph_Em0018g719a	GO:0098869
Eph_Em0018g719a	EC:1.11.1.15
Eph_Em0018g719a	EC:1.11.1.7
Eph_Em0018g726a	GO:0005623	XP_003384607.1 peroxiredoxin-5, mitochondrial-like
Eph_Em0018g726a	GO:0004601
Eph_Em0018g726a	GO:0051920
Eph_Em0018g726a	GO:0045454
Eph_Em0018g726a	GO:0055114
Eph_Em0018g726a	GO:0098869
Eph_Em0018g726a	EC:1.11.1.15
Eph_Em0018g726a	EC:1.11.1.7
Eph_Em0018g767a	GO:0016043	XP_001638516.1predicted protein
Eph_Em0018g767a	GO:0048193
Eph_Em0018g773a	GO:0005737	XP_017296648.1tubulin alpha-1B chain-like
Eph_Em0018g773a	GO:0005874
Eph_Em0018g773a	GO:0003924
Eph_Em0018g773a	GO:0005200
Eph_Em0018g773a	GO:0005525
Eph_Em0018g773a	GO:0007010
Eph_Em0018g773a	GO:0007017
Eph_Em0018g773a	EC:3.6.1.15
Eph_Em0018g783a	GO:0005737	CBY32292.1unnamed protein product
Eph_Em0018g783a	GO:0005874
Eph_Em0018g783a	GO:0003924
Eph_Em0018g783a	GO:0005200
Eph_Em0018g783a	GO:0005525
Eph_Em0018g783a	GO:0007010
Eph_Em0018g783a	GO:0007017
Eph_Em0018g783a	EC:3.6.1.15
Eph_Em0018g786a	GO:0005737	ADJ68002.1alpha tubulin
Eph_Em0018g786a	GO:0005874
Eph_Em0018g786a	GO:0003924
Eph_Em0018g786a	GO:0005200
Eph_Em0018g786a	GO:0005525
Eph_Em0018g786a	GO:0007010
Eph_Em0018g786a	GO:0007017
Eph_Em0018g786a	EC:3.6.1.15
Eph_Em0018g806a	GO:0003713	XP_019856875.1 calcium-responsive transactivator-like
Eph_Em0018g806a	GO:1903508
Eph_Em0018g809a	GO:0050794	XP_001638474.1predicted protein
Eph_Em0018g834a	GO:0035101	XP_003384743.1 FACT complex subunit SPT16-like
Eph_Em0018g866a	GO:0016788	XP_011402713.2 phospholipase B1, membrane-associated-like
Eph_Em0018g922a	GO:0016021	XP_003383809.1 AFG3-like protein 2
Eph_Em0018g922a	GO:0004222
Eph_Em0018g922a	GO:0005524
Eph_Em0018g922a	GO:0008270
Eph_Em0018g922a	GO:0006508
Eph_Em0018g922a	EC:3.4.24
Eph_Em0018g923a	GO:0005634	XP_003383789.1 proteasome subunit alpha type-7-like
Eph_Em0018g923a	GO:0005737
Eph_Em0018g923a	GO:0019773
Eph_Em0018g923a	GO:0004298
Eph_Em0018g923a	GO:0006511
Eph_Em0018g923a	EC:3.4.25
Eph_Em0018g932a	GO:0005634	XP_003383789.1 proteasome subunit alpha type-7-like
Eph_Em0018g932a	GO:0005737
Eph_Em0018g932a	GO:0019773
Eph_Em0018g932a	GO:0004298
Eph_Em0018g932a	GO:0006511
Eph_Em0018g932a	EC:3.4.25
Eph_Em0018g934a	GO:0016021	XP_003383809.1 AFG3-like protein 2
Eph_Em0018g934a	GO:0004222
Eph_Em0018g934a	GO:0005524
Eph_Em0018g934a	GO:0008270
Eph_Em0018g934a	GO:0006508
Eph_Em0018g934a	EC:3.4.24
Eph_Em0018g953a	GO:0003824	XP_003387190.1PREDICTED: uncharacterized protein LOC100637963
Eph_Em0018g958a	GO:0016788	XP_011402713.2 phospholipase B1, membrane-associated-like
Eph_Em0018g972a	GO:0009890	XP_003386516.1 GTP cyclohydrolase 1 feedback regulatory protein-like
Eph_Em0018g974a	GO:0000166	XP_011402782.1 SUMO-activating enzyme subunit 2-like
Eph_Em0018g974a	GO:0008641
Eph_Em0018g974a	GO:0043167
Eph_Em0018g976a	GO:0016020	XP_019858443.1 transmembrane protein 189-like
Eph_Em0018g981a	GO:0005737	XP_003383808.1 lysine--tRNA ligase-like isoform X2
Eph_Em0018g981a	GO:0003676
Eph_Em0018g981a	GO:0004824
Eph_Em0018g981a	GO:0005524
Eph_Em0018g981a	GO:0006430
Eph_Em0018g981a	EC:6.1.1.6
Eph_Em0018g984a	GO:0000408	XP_002112040.1hypothetical protein TRIADDRAFT_23779
Eph_Em0018g984a	GO:0005634
Eph_Em0018g984a	GO:0005737
Eph_Em0018g984a	GO:0046872
Eph_Em0018g984a	GO:0061711
Eph_Em0018g984a	GO:0002949
Eph_Em0018g984a	EC:2.3.1.234
Eph_Em0018g1005a	GO:0005829	XP_019864299.1 vacuolar protein sorting-associated protein 35-like
Eph_Em0018g1005a	GO:0030906
Eph_Em0018g1005a	GO:0015031
Eph_Em0018g1005a	GO:0042147
Eph_Em0018g1017a	GO:0005774	XP_001622741.1predicted protein
Eph_Em0018g1017a	GO:0019898
Eph_Em0018g1022a	GO:0000166	XP_013382422.1aurora kinase A-A
Eph_Em0018g1022a	GO:0004672
Eph_Em0018g1022a	GO:0016310
Eph_Em0018g1023a	GO:0006400	XP_001635354.1predicted protein
Eph_Em0018g1031a	GO:0008250	CAF74918.1defender against cell death 1-like molecule
Eph_Em0018g1031a	GO:0016021
Eph_Em0018g1031a	GO:0004579
Eph_Em0018g1031a	GO:0006486
Eph_Em0018g1031a	EC:2.4.1.119
Eph_Em0018g1031a	EC:2.4.99.18
Eph_Em0018g1032a	GO:0016021	XP_003385684.1 NAD(P) transhydrogenase, mitochondrial-like
Eph_Em0018g1032a	GO:0008746
Eph_Em0018g1032a	GO:0055114
Eph_Em0018g1032a	GO:1902600
Eph_Em0018g1032a	EC:1.6.1.1
Eph_Em0018g1050a	GO:0003924	XP_011406792.1 ras-related protein Rab-22A-like
Eph_Em0018g1050a	GO:0005525
Eph_Em0018g1050a	EC:3.6.1.15
Eph_Em0018g1051a	GO:0003824	XP_003510216.1 probable D-lactate dehydrogenase, mitochondrial
Eph_Em0018g1051a	GO:0050660
Eph_Em0018g1054a	GO:0004177	CAA75230.1prolidase
Eph_Em0018g1054a	GO:0030145
Eph_Em0018g1054a	GO:0006508
Eph_Em0018g1054a	EC:3.4.11
Eph_Em0018g1071a	GO:0016021	XP_003385684.1 NAD(P) transhydrogenase, mitochondrial-like
Eph_Em0018g1071a	GO:0008746
Eph_Em0018g1071a	GO:0055114
Eph_Em0018g1071a	GO:1902600
Eph_Em0018g1071a	EC:1.6.1.1
Eph_Em0018g1072a	GO:0008250	CAF74918.1defender against cell death 1-like molecule
Eph_Em0018g1072a	GO:0016021
Eph_Em0018g1072a	GO:0004579
Eph_Em0018g1072a	GO:0006486
Eph_Em0018g1072a	EC:2.4.1.119
Eph_Em0018g1072a	EC:2.4.99.18
Eph_Em0018g1080a	GO:0006400	XP_001635354.1predicted protein
Eph_Em0018g1081a	GO:0004674	XP_013387009.1aurora kinase A-A-like isoform X1
Eph_Em0018g1081a	GO:0005524
Eph_Em0018g1081a	GO:0006468
Eph_Em0018g1081a	EC:2.7.11
Eph_Em0018g1084a	GO:0004611	XP_019855078.1 phosphoenolpyruvate carboxykinase, cytosolic [GTP]
Eph_Em0018g1084a	GO:0005525
Eph_Em0018g1084a	GO:0006094
Eph_Em0018g1084a	EC:4.1.1.32
Eph_Em0018g1085a	GO:0017076	XP_019855078.1 phosphoenolpyruvate carboxykinase, cytosolic [GTP]
Eph_Em0018g1088a	GO:0003924	BAA81704.1G protein a subunit 8
Eph_Em0018g1088a	GO:0005525
Eph_Em0018g1088a	GO:0031683
Eph_Em0018g1088a	GO:0046872
Eph_Em0018g1088a	GO:0007188
Eph_Em0018g1088a	EC:3.6.1.15
Eph_Em0018g1099a	GO:0110165	XP_019857821.1 diacylglycerol O-acyltransferase 1-like isoform X1
Eph_Em0018g1099a	GO:0016740
Eph_Em0018g1103a	GO:0003924	ABD65429.1Rab2
Eph_Em0018g1103a	GO:0005525
Eph_Em0018g1103a	EC:3.6.1.15
Eph_Em0018g1121a	GO:0005737	AGL72329.1ATG8-like protein
Eph_Em0018g1121a	GO:0006914
Eph_Em0018g1123a	GO:0005737	XP_003384393.1 gamma-aminobutyric acid receptor-associated protein-like 2
Eph_Em0018g1123a	GO:0006914
Eph_Em0018g1128a	GO:0003924	ABD65429.1Rab2
Eph_Em0018g1128a	GO:0005525
Eph_Em0018g1128a	EC:3.6.1.15
Eph_Em0018g1132a	GO:0110165	XP_019857821.1 diacylglycerol O-acyltransferase 1-like isoform X1
Eph_Em0018g1132a	GO:0016740
Eph_Em0018g1142a	GO:0003924	BAA81704.1G protein a subunit 8
Eph_Em0018g1142a	GO:0005525
Eph_Em0018g1142a	GO:0031683
Eph_Em0018g1142a	GO:0046872
Eph_Em0018g1142a	GO:0007188
Eph_Em0018g1142a	EC:3.6.1.15
Eph_Em0018g1149a	GO:0003916	XP_019849485.1 DNA topoisomerase 3-beta-1-like isoform X1
Eph_Em0018g1150a	GO:0005802	RDD47586.1 Protein SYS1-like protein
Eph_Em0018g1150a	GO:0030173
Eph_Em0018g1150a	GO:0006895
Eph_Em0018g1150a	GO:0034067
Eph_Em0018g1150a	GO:0043001
Eph_Em0018g1154a	GO:0008446	KFM78158.1GDP-mannose 4,6 dehydratase
Eph_Em0018g1154a	GO:0019673
Eph_Em0018g1154a	EC:4.2.1.47
Eph_Em0018g1158a	GO:0016020	XP_003384745.1 ras-related protein Rap-2b-like
Eph_Em0018g1158a	GO:0003924
Eph_Em0018g1158a	GO:0005525
Eph_Em0018g1158a	GO:0007165
Eph_Em0018g1158a	EC:3.6.1.15
Eph_Em0018g1160a	GO:0031514	XP_011410602.2 growth arrest-specific protein 8-like
Eph_Em0018g1160a	GO:0008017
Eph_Em0018g1160a	GO:0017137
Eph_Em0018g1160a	GO:0048870
Eph_Em0018g1165a	GO:0016740	XP_003385101.2 muscle, skeletal receptor tyrosine protein kinase-like
Eph_Em0018g1169a	GO:0016301	XP_003385101.2 muscle, skeletal receptor tyrosine protein kinase-like
Eph_Em0018g1169a	GO:0009987
Eph_Em0018g1173a	GO:0044267	XP_003385099.2PREDICTED: uncharacterized protein LOC100636993
Eph_Em0018g1176a	GO:0005739	XP_002111605.1hypothetical protein TRIADDRAFT_3973, partial
Eph_Em0018g1176a	GO:0005840
Eph_Em0018g1181a	GO:0004386	XP_003384417.3 probable ATP-dependent RNA helicase DHX35
Eph_Em0018g1181a	GO:0005524
Eph_Em0018g1181a	EC:3.6.1.3
Eph_Em0018g1181a	EC:3.6.1.15
Eph_Em0018g1188a	GO:0004386	XP_003384417.3 probable ATP-dependent RNA helicase DHX35
Eph_Em0018g1188a	GO:0005524
Eph_Em0018g1188a	EC:3.6.1.3
Eph_Em0018g1188a	EC:3.6.1.15
Eph_Em0018g1196a	GO:0004435	BAA76275.1PLC-gammaS
Eph_Em0018g1196a	GO:0009395
Eph_Em0018g1196a	GO:0035556
Eph_Em0018g1196a	EC:3.1.4.11
Eph_Em0018g1196a	EC:3.1.4.3
Eph_Em0018g1198a	GO:0003824	OLQ15661.1Serine/threonine-protein kinase tricorner
Eph_Em0018g1198a	GO:0006807
Eph_Em0018g1198a	GO:0043170
Eph_Em0018g1198a	GO:0044237
Eph_Em0018g1198a	GO:0044238
Eph_Em0018g1199a	GO:0016020	XP_003383794.1 transmembrane protein 64-like
Eph_Em0018g1207a	GO:0016020	XP_003384418.1 mitochondrial import inner membrane translocase subunit Tim21-like
Eph_Em0018g1209a	GO:0016020	XP_019849071.1PREDICTED: uncharacterized protein LOC105316829
Eph_Em0018g1214a	GO:0016020	XP_003384418.1 mitochondrial import inner membrane translocase subunit Tim21-like
Eph_Em0018g1223a	GO:0003824	OLQ15661.1Serine/threonine-protein kinase tricorner
Eph_Em0018g1223a	GO:0006807
Eph_Em0018g1223a	GO:0043170
Eph_Em0018g1223a	GO:0044237
Eph_Em0018g1223a	GO:0044238
Eph_Em0018g1225a	GO:0004435	BAA76275.1PLC-gammaS
Eph_Em0018g1225a	GO:0009395
Eph_Em0018g1225a	GO:0035556
Eph_Em0018g1225a	EC:3.1.4.11
Eph_Em0018g1225a	EC:3.1.4.3
Eph_Em0019g59a	GO:0110165	XP_019858093.1 reticulon-3-B-like
Eph_Em0019g95a	GO:0005524	XP_010902984.1 heat shock protein HSP 90-alpha
Eph_Em0019g95a	GO:0051082
Eph_Em0019g95a	GO:0006457
Eph_Em0019g107a	GO:0016021	XP_019849134.1 atlastin-2-like
Eph_Em0019g107a	GO:0003924
Eph_Em0019g107a	GO:0005525
Eph_Em0019g107a	EC:3.6.1.15
Eph_Em0019g109a	GO:0016798	XP_019851801.1 putative glucosylceramidase 3
Eph_Em0019g109a	GO:0006629
Eph_Em0019g111a	GO:0016798	XP_019851801.1 putative glucosylceramidase 3
Eph_Em0019g111a	GO:0006629
Eph_Em0019g112a	GO:0016798	XP_019851801.1 putative glucosylceramidase 3
Eph_Em0019g112a	GO:0006629
Eph_Em0019g115a	GO:0008184	XP_011403103.1 glycogen phosphorylase, brain form-like
Eph_Em0019g115a	GO:0030170
Eph_Em0019g115a	GO:0102250
Eph_Em0019g115a	GO:0102499
Eph_Em0019g115a	GO:0005975
Eph_Em0019g115a	EC:2.4.1.1
Eph_Em0019g117a	GO:0016020	XP_011429582.1 cell number regulator 3
Eph_Em0019g119a	GO:0016020	XP_003388401.1 sphingolipid delta(4)-desaturase DES1-like
Eph_Em0019g119a	GO:0016491
Eph_Em0019g119a	GO:0006629
Eph_Em0019g120a	GO:0005198	XP_003383760.1 iron-sulfur cluster assembly 2 homolog, mitochondrial-like
Eph_Em0019g120a	GO:0051536
Eph_Em0019g120a	GO:0097428
Eph_Em0019g121a	GO:0016787	XP_019864266.1 endoglycoceramidase-like
Eph_Em0019g144a	GO:0005509	XP_003387288.1 calcineurin subunit B type 1-like
Eph_Em0019g154a	GO:0016020	XP_011404410.2 E3 ubiquitin-protein ligase synoviolin-like
Eph_Em0019g157a	GO:0006520	XP_017578830.1 asparagine synthetase [glutamine-hydrolyzing]
Eph_Em0019g167a	GO:0005737	XP_003387271.1 adenylosuccinate synthetase isozyme 2-like
Eph_Em0019g167a	GO:0000287
Eph_Em0019g167a	GO:0004019
Eph_Em0019g167a	GO:0005525
Eph_Em0019g167a	GO:0044208
Eph_Em0019g167a	EC:6.3.4.4
Eph_Em0019g176a	GO:0008080	XP_019853278.1 N-alpha-acetyltransferase 40-like
Eph_Em0019g176a	EC:2.3.1.5
Eph_Em0019g180a	GO:0016192	XP_011404518.1 sec1 family domain-containing protein 1
Eph_Em0019g183a	GO:0005762	XP_001632258.1predicted protein
Eph_Em0019g183a	GO:0003735
Eph_Em0019g183a	GO:0070180
Eph_Em0019g183a	GO:0000027
Eph_Em0019g183a	GO:0006412
Eph_Em0019g185a	GO:0030060	XP_019853270.1 malate dehydrogenase, cytoplasmic-like
Eph_Em0019g185a	GO:0005975
Eph_Em0019g185a	GO:0006099
Eph_Em0019g185a	GO:0006108
Eph_Em0019g185a	EC:1.1.1.37
Eph_Em0019g186a	GO:0016874	XP_011404504.2 methylcrotonoyl-CoA carboxylase beta chain, mitochondrial-like
Eph_Em0019g187a	GO:0009987	XP_019853277.1 DNA helicase INO80
Eph_Em0019g189a	GO:0005763	XP_011410379.1 28S ribosomal protein S10, mitochondrial-like
Eph_Em0019g189a	GO:0003735
Eph_Em0019g189a	GO:0006412
Eph_Em0019g194a	GO:0004843	XP_003384403.1 ubiquitin thioesterase OTUB1-like
Eph_Em0019g194a	GO:0016579
Eph_Em0019g194a	EC:3.4.19.12
Eph_Em0019g196a	GO:0005856	BAA81718.3protein tyrosine kinase
Eph_Em0019g196a	GO:0004715
Eph_Em0019g196a	GO:0005524
Eph_Em0019g196a	GO:0018108
Eph_Em0019g196a	EC:2.7.10
Eph_Em0019g196a	EC:2.7.10.2
Eph_Em0019g198a	GO:0003677	BAB78514.1TATA-box binding protein
Eph_Em0019g198a	GO:0006352
Eph_Em0019g199a	GO:0045239	XP_019849118.1 fumarate hydratase, mitochondrial-like
Eph_Em0019g199a	GO:0004333
Eph_Em0019g199a	GO:0006099
Eph_Em0019g199a	GO:0006106
Eph_Em0019g199a	EC:4.2.1.2
Eph_Em0019g202a	GO:0016787	XP_014160659.1hypothetical protein SARC_01091
Eph_Em0019g215a	GO:0005488	CAP69654.1polyprotein
Eph_Em0019g215a	GO:0006807
Eph_Em0019g215a	GO:0043170
Eph_Em0019g215a	GO:0044238
Eph_Em0019g264a	GO:0005634	XP_003386477.1 exportin-2-like
Eph_Em0019g264a	GO:0008536
Eph_Em0019g264a	GO:0006886
Eph_Em0019g276a	GO:0016740	NP_001072256.1inositol-trisphosphate 3-kinase C
Eph_Em0019g276a	GO:0006796
Eph_Em0019g278a	GO:0016787	XP_019851847.1 NAD-dependent protein deacetylase sirtuin-2-like
Eph_Em0019g278a	GO:0046872
Eph_Em0019g288a	GO:0016491	NP_001188137.1NADH dehydrogenase [ubiquinone] flavoprotein 2, mitochondrial
Eph_Em0019g288a	GO:0046872
Eph_Em0019g288a	GO:0051537
Eph_Em0019g288a	GO:0055114
Eph_Em0019g289a	GO:0006412	XP_003385089.1 elongation factor 1-gamma-like
Eph_Em0019g322a	GO:0003676	XP_019851800.1 heterogeneous nuclear ribonucleoprotein L-like
Eph_Em0019g324a	GO:0008233	CAI43320.1cathepsin L
Eph_Em0019g330a	GO:0016787	XP_019851831.1 trehalase-like
Eph_Em0019g333a	GO:0005840	XP_003389524.1 54S ribosomal protein img2, mitochondrial-like
Eph_Em0019g333a	GO:0003735
Eph_Em0019g333a	GO:0006412
Eph_Em0019g343a	GO:0097159	XP_003386526.1 poly(A) polymerase type 3-like
Eph_Em0019g343a	GO:1901363
Eph_Em0019g349a	GO:0005634	XP_001638817.1predicted protein
Eph_Em0019g349a	GO:0003678
Eph_Em0019g349a	GO:0003684
Eph_Em0019g349a	GO:0005524
Eph_Em0019g349a	GO:0008353
Eph_Em0019g349a	GO:0000717
Eph_Em0019g349a	GO:0006366
Eph_Em0019g349a	GO:0006468
Eph_Em0019g349a	GO:0006979
Eph_Em0019g349a	GO:0009411
Eph_Em0019g349a	GO:0033683
Eph_Em0019g349a	GO:0045893
Eph_Em0019g349a	GO:0045951
Eph_Em0019g349a	EC:2.7.11
Eph_Em0019g349a	EC:2.7.11.23
Eph_Em0019g349a	EC:3.6.1.3
Eph_Em0019g349a	EC:3.6.4.12
Eph_Em0019g349a	EC:3.6.1.15
Eph_Em0019g351a	GO:0016747	ODM96084.1putative fatty acid elongation protein 3
Eph_Em0019g357a	GO:0004573	XP_003385092.1PREDICTED: uncharacterized protein YMR196W-like
Eph_Em0019g357a	GO:0009311
Eph_Em0019g357a	EC:3.2.1.106
Eph_Em0019g358a	GO:0050794	XP_002113958.1hypothetical protein TRIADDRAFT_57916
Eph_Em0019g489a	GO:0005634	AKR53930.1DNA (cytosine-5) methyltransferase 1
Eph_Em0019g489a	GO:0003677
Eph_Em0019g489a	GO:0003682
Eph_Em0019g489a	GO:0003886
Eph_Em0019g489a	GO:0008270
Eph_Em0019g489a	GO:0090116
Eph_Em0019g489a	EC:2.1.1.37
Eph_Em0019g491a	GO:0016787	XP_003390138.2 protein phosphatase 1D-like
Eph_Em0019g503a	GO:0004721	XP_003390138.2 protein phosphatase 1D-like
Eph_Em0019g503a	GO:0043169
Eph_Em0019g503a	EC:3.1.3.16
Eph_Em0019g506a	GO:0017017	XP_011410132.1 dual specificity protein phosphatase 6-like
Eph_Em0019g506a	GO:0000188
Eph_Em0019g506a	GO:0006470
Eph_Em0019g506a	EC:3.1.3.16
Eph_Em0019g539a	GO:0003987	XP_019850544.1 acetyl-coenzyme A synthetase 2-like, mitochondrial
Eph_Em0019g539a	GO:0005524
Eph_Em0019g539a	GO:0016208
Eph_Em0019g539a	GO:0019427
Eph_Em0019g539a	EC:6.2.1.1
Eph_Em0019g540a	GO:0005737	XP_011410480.2 T-complex protein 1 subunit delta-like
Eph_Em0019g540a	GO:0005524
Eph_Em0019g540a	GO:0051082
Eph_Em0019g540a	GO:0006457
Eph_Em0019g551a	GO:0003987	XP_019850544.1 acetyl-coenzyme A synthetase 2-like, mitochondrial
Eph_Em0019g551a	GO:0005524
Eph_Em0019g551a	GO:0016208
Eph_Em0019g551a	GO:0019427
Eph_Em0019g551a	EC:6.2.1.1
Eph_Em0019g556a	GO:0004140	XP_782468.1 dephospho-CoA kinase domain-containing protein
Eph_Em0019g556a	GO:0015937
Eph_Em0019g556a	EC:2.7.1.24
Eph_Em0019g558a	GO:0005634	XP_003385603.3 exportin-1
Eph_Em0019g558a	GO:0005049
Eph_Em0019g558a	GO:0008536
Eph_Em0019g558a	GO:0006886
Eph_Em0019g558a	GO:0051168
Eph_Em0019g565a	GO:0004140	XP_782468.1 dephospho-CoA kinase domain-containing protein
Eph_Em0019g565a	GO:0015937
Eph_Em0019g565a	EC:2.7.1.24
Eph_Em0019g567a	GO:0005634	XP_003385603.3 exportin-1
Eph_Em0019g567a	GO:0005049
Eph_Em0019g567a	GO:0008536
Eph_Em0019g567a	GO:0006886
Eph_Em0019g567a	GO:0051168
Eph_Em0019g576a	GO:0005515	XP_019850553.1 son of sevenless homolog 1-like
Eph_Em0019g577a	GO:0005515	XP_019850553.1 son of sevenless homolog 1-like
Eph_Em0019g592a	GO:0000790	XP_001627034.1predicted protein
Eph_Em0019g592a	GO:0032777
Eph_Em0019g592a	GO:0010485
Eph_Em0019g592a	GO:0042393
Eph_Em0019g592a	GO:0016573
Eph_Em0019g592a	GO:0045892
Eph_Em0019g592a	GO:0045944
Eph_Em0019g592a	EC:2.3.1.5
Eph_Em0019g592a	EC:2.3.1.48
Eph_Em0019g598a	GO:0005634	XP_019864263.1 histone acetyltransferase KAT5-like
Eph_Em0019g599a	GO:0005730	NP_001079442.1RNA-binding protein PNO1
Eph_Em0019g599a	GO:0003723
Eph_Em0019g609a	GO:0016829	XP_019798200.1 putative glutathione-specific gamma-glutamylcyclotransferase 2 isoform X2
Eph_Em0019g616a	GO:0016829	XP_019798200.1 putative glutathione-specific gamma-glutamylcyclotransferase 2 isoform X2
Eph_Em0019g625a	GO:0007049	XP_003384593.1 enhancer of rudimentary homolog
Eph_Em0019g626a	GO:0003824	KFW09429.1Cyclin-dependent kinase inhibitor 3
Eph_Em0019g626a	GO:0006796
Eph_Em0019g637a	GO:0003676	XP_003386473.1 eukaryotic initiation factor 4A-III
Eph_Em0019g637a	GO:0004386
Eph_Em0019g637a	GO:0005524
Eph_Em0019g637a	EC:3.6.1.3
Eph_Em0019g637a	EC:3.6.1.15
Eph_Em0019g638a	GO:0016020	XP_003384625.1 maltase A2-like
Eph_Em0019g639a	GO:0016020	XP_003384625.1 maltase A2-like
Eph_Em0019g643a	GO:0005654	NP_778181.2DNA oxidative demethylase ALKBH2
Eph_Em0019g643a	GO:0015630
Eph_Em0019g643a	GO:0004519
Eph_Em0019g643a	GO:0004527
Eph_Em0019g643a	GO:0008198
Eph_Em0019g643a	GO:0043734
Eph_Em0019g643a	GO:0051747
Eph_Em0019g643a	GO:0006307
Eph_Em0019g643a	GO:0035511
Eph_Em0019g643a	EC:1.14.11
Eph_Em0019g685a	GO:0005634	EFX71218.1proteasome subunit alpha type 6-like protein
Eph_Em0019g685a	GO:0005737
Eph_Em0019g685a	GO:0019773
Eph_Em0019g685a	GO:0004298
Eph_Em0019g685a	GO:0010499
Eph_Em0019g685a	GO:0043161
Eph_Em0019g685a	EC:3.4.25
Eph_Em0019g695a	GO:0008080	XP_003388498.2 N-alpha-acetyltransferase 30-like
Eph_Em0019g695a	EC:2.3.1.5
Eph_Em0019g705a	GO:0000786	XP_001628144.1 predicted protein
Eph_Em0019g705a	GO:0005634
Eph_Em0019g705a	GO:0003677
Eph_Em0019g705a	GO:0046982
Eph_Em0019g705a	GO:0006334
Eph_Em0019g705a	GO:0006352
Eph_Em0019g712a	GO:0043231	XP_003462703.1thyroid receptor-interacting protein 11
Eph_Em0019g712a	GO:0009987
Eph_Em0019g712a	GO:0048513
Eph_Em0019g713a	GO:0050789	XP_019855249.1 vasohibin-1-like isoform X1
Eph_Em0019g719a	GO:0005654	XP_002825582.2MIP18 family protein FAM96A isoform X1
Eph_Em0019g719a	GO:0097361
Eph_Em0019g719a	GO:0016226
Eph_Em0019g719a	GO:0106035
Eph_Em0019g728a	GO:0016020	XP_019858792.1 ammonium transporter 1 member 3-like
Eph_Em0019g728a	GO:0015696
Eph_Em0019g733a	GO:0016020	XP_019858792.1 ammonium transporter 1 member 3-like
Eph_Em0019g733a	GO:0015696
Eph_Em0019g749a	GO:0016020	XP_019858792.1 ammonium transporter 1 member 3-like
Eph_Em0019g749a	GO:0015696
Eph_Em0019g757a	GO:0016787	XP_011403811.1 protein phosphatase 1A-like
Eph_Em0019g757a	GO:0046872
Eph_Em0019g759a	GO:0010467	XP_002113586.1hypothetical protein TRIADDRAFT_57156
Eph_Em0019g759a	GO:0016070
Eph_Em0019g761a	GO:0003676	XP_003386473.1 eukaryotic initiation factor 4A-III
Eph_Em0019g761a	GO:0004386
Eph_Em0019g761a	GO:0005524
Eph_Em0019g761a	EC:3.6.1.3
Eph_Em0019g761a	EC:3.6.1.15
Eph_Em0019g764a	GO:0005739	XP_001640628.1predicted protein
Eph_Em0019g764a	GO:0016020
Eph_Em0019g764a	GO:0033617
Eph_Em0019g772a	GO:0016020	XP_019858792.1 ammonium transporter 1 member 3-like
Eph_Em0019g772a	GO:0015696
Eph_Em0019g777a	GO:0016020	XP_019858792.1 ammonium transporter 1 member 3-like
Eph_Em0019g777a	GO:0015696
Eph_Em0019g794a	GO:0003924	ABD65427.1Rab1
Eph_Em0019g794a	GO:0005525
Eph_Em0019g794a	EC:3.6.1.15
Eph_Em0019g795a	GO:0003924	ABD65427.1Rab1
Eph_Em0019g795a	GO:0005525
Eph_Em0019g795a	EC:3.6.1.15
Eph_Em0019g803a	GO:0003924	ABD65427.1Rab1
Eph_Em0019g803a	GO:0005525
Eph_Em0019g803a	EC:3.6.1.15
Eph_Em0019g805a	GO:0004017	XP_003385586.1 adenylate kinase 7-like isoform X2
Eph_Em0019g805a	GO:0004127
Eph_Em0019g805a	GO:0005524
Eph_Em0019g805a	GO:0016310
Eph_Em0019g805a	GO:0046940
Eph_Em0019g805a	EC:2.7.4.4
Eph_Em0019g805a	EC:2.7.4.3
Eph_Em0019g805a	EC:2.7.4.14
Eph_Em0019g816a	GO:0004591	XP_005993893.1 probable 2-oxoglutarate dehydrogenase E1 component DHKTD1, mitochondrial isoform X1
Eph_Em0019g816a	GO:0030976
Eph_Em0019g816a	GO:0006099
Eph_Em0019g816a	EC:1.2.4.2
Eph_Em0019g830a	GO:0003779	ALB75312.1dishevelled-associated activator of morphogenesis
Eph_Em0019g830a	GO:0017048
Eph_Em0019g830a	GO:0030036
Eph_Em0019g833a	GO:0009987	XP_003384579.1 radial spoke head protein 6 homolog A-like
Eph_Em0019g838a	GO:0003824	XP_019850771.1 exonuclease 1-like
Eph_Em0019g839a	GO:0016020	XP_003385778.1 protein YIPF4-like
Eph_Em0019g846a	GO:0005930	BAH59285.1 radial spoke protein Ci-RSP9
Eph_Em0019g846a	GO:0035082
Eph_Em0019g846a	GO:0044458
Eph_Em0019g846a	GO:0060294
Eph_Em0019g848a	GO:0005737	XP_003389564.1 3-hydroxyanthranilate 3,4-dioxygenase-like
Eph_Em0019g848a	GO:0000334
Eph_Em0019g848a	GO:0008198
Eph_Em0019g848a	GO:0006569
Eph_Em0019g848a	GO:0019805
Eph_Em0019g848a	GO:0034354
Eph_Em0019g848a	GO:0043420
Eph_Em0019g848a	GO:0055114
Eph_Em0019g848a	EC:1.13.11
Eph_Em0019g848a	EC:1.13.11.6
Eph_Em0019g852a	GO:0009987	XP_003389563.1 radial spoke head protein 9 homolog
Eph_Em0019g854a	GO:0005506	CAC80027.13-hydroxyanthranilate 3,4-dioxygenase
Eph_Em0019g854a	GO:0051213
Eph_Em0019g854a	GO:0006568
Eph_Em0019g854a	GO:0009435
Eph_Em0019g860a	GO:0003677	XP_003382541.1 AN1-type zinc finger protein 3-like
Eph_Em0019g860a	GO:0008270
Eph_Em0019g885a	GO:0005742	XP_011410479.1 mitochondrial import receptor subunit TOM20 homolog
Eph_Em0019g885a	GO:0016021
Eph_Em0019g885a	GO:0006605
Eph_Em0019g897a	GO:0000166	XP_003386485.1 calcium-independent protein kinase C
Eph_Em0019g897a	GO:0004674
Eph_Em0019g897a	GO:0043167
Eph_Em0019g897a	GO:0016310
Eph_Em0019g897a	EC:2.7.11
Eph_Em0019g898a	GO:0043130	XP_002610140.1hypothetical protein BRAFLDRAFT_216906
Eph_Em0019g948a	GO:0005737	XP_003387596.1 actin-related protein 2-B
Eph_Em0019g948a	GO:0005885
Eph_Em0019g948a	GO:0003779
Eph_Em0019g948a	GO:0005524
Eph_Em0019g948a	GO:0034314
Eph_Em0019g951a	GO:0004721	XP_003384583.1 serine/threonine-protein phosphatase PP1-beta catalytic subunit isoform X2
Eph_Em0019g951a	GO:0046872
Eph_Em0019g951a	GO:0006470
Eph_Em0019g951a	EC:3.1.3.16
Eph_Em0019g953a	GO:0000159	XP_003384582.1 serine/threonine-protein phosphatase 2A 56 kDa regulatory subunit gamma isoform-like
Eph_Em0019g953a	GO:0019888
Eph_Em0019g953a	GO:0007165
Eph_Em0019g953a	GO:0043666
Eph_Em0019g958a	GO:0003824	WP_046277132.1glutamine synthetase
Eph_Em0019g958a	GO:0006807
Eph_Em0019g964a	GO:0003676	PAA46946.1hypothetical protein BOX15_Mlig009783g10, partial
Eph_Em0019g964a	GO:0004190
Eph_Em0019g964a	GO:0006508
Eph_Em0019g964a	GO:0015074
Eph_Em0019g964a	EC:3.4.23
Eph_Em0019g968a	GO:0005525	EKC42804.1ADP-ribosylation factor 1
Eph_Em0019g970a	GO:0005525	EKC42804.1ADP-ribosylation factor 1
Eph_Em0019g971a	GO:0005525	EKC42804.1ADP-ribosylation factor 1
Eph_Em0019g972a	GO:0005525	EKC42804.1ADP-ribosylation factor 1
Eph_Em0019g988a	GO:0005622	PFX30327.1PAB-dependent poly(A)-specific ribonuclease subunit PAN2
Eph_Em0019g988a	GO:0110165
Eph_Em0019g988a	GO:0016787
Eph_Em0019g988a	GO:0016070
Eph_Em0019g999a	GO:0005488	KFD61066.1hypothetical protein M514_26768
Eph_Em0019g1005a	GO:0005737	XP_003385572.3 microtubule-associated proteins 1A/1B light chain 3C-like
Eph_Em0019g1005a	GO:0006914
Eph_Em0019g1027a	GO:0016020	XP_003387611.2 polypeptide N-acetylgalactosaminyltransferase 2-like
Eph_Em0019g1041a	GO:0005634	XP_003387600.1 DNA replication licensing factor mcm5-A-like
Eph_Em0019g1041a	GO:0042555
Eph_Em0019g1041a	GO:0003678
Eph_Em0019g1041a	GO:0003688
Eph_Em0019g1041a	GO:0005524
Eph_Em0019g1041a	GO:0006270
Eph_Em0019g1041a	GO:0032508
Eph_Em0019g1041a	EC:3.6.1.3
Eph_Em0019g1041a	EC:3.6.4.12
Eph_Em0019g1041a	EC:3.6.1.15
Eph_Em0019g1045a	GO:0016593	XP_011402726.1 RNA polymerase II-associated factor 1 homolog
Eph_Em0019g1045a	GO:0006368
Eph_Em0019g1045a	GO:0016570
Eph_Em0019g1050a	GO:0016787	XP_003389493.1 glycerol-3-phosphate phosphatase-like
Eph_Em0019g1054a	GO:0005737	XP_003387596.1 actin-related protein 2-B
Eph_Em0019g1054a	GO:0005885
Eph_Em0019g1054a	GO:0003779
Eph_Em0019g1054a	GO:0005524
Eph_Em0019g1054a	GO:0034314
Eph_Em0019g1055a	GO:0016624	XP_003385767.2 2-oxoisovalerate dehydrogenase subunit alpha, mitochondrial-like
Eph_Em0019g1055a	GO:0008152
Eph_Em0019g1058a	GO:0000166	XP_011406511.2 ribosomal protein S6 kinase alpha-5-like
Eph_Em0019g1058a	GO:0004672
Eph_Em0019g1058a	GO:0043167
Eph_Em0019g1058a	GO:0016310
Eph_Em0019g1060a	GO:0005840	ALS04830.1hypothetical protein
Eph_Em0019g1060a	GO:0003735
Eph_Em0019g1060a	GO:0006412
Eph_Em0019g1061a	GO:0005509	CAA69660.1calmodulin, partial
Eph_Em0019g1061a	GO:0019722
Eph_Em0019g1064a	GO:0005488	XP_013411414.1poly [ADP-ribose] polymerase 1-like
Eph_Em0019g1064a	GO:0016740
Eph_Em0019g1092a	GO:0005622	XP_019850550.1 COP9 signalosome complex subunit 3-like
Eph_Em0019g1092a	GO:0016020
Eph_Em0019g1096a	GO:0005789	XP_003389959.1 transmembrane emp24 domain-containing protein 10-like
Eph_Em0019g1096a	GO:0016021
Eph_Em0019g1135a	GO:0016020	XP_019864301.1 protein O-mannosyl-transferase 2-like isoform X2
Eph_Em0019g1135a	GO:0070085
Eph_Em0019g1136a	GO:0005737	XP_003383779.1 maleylacetoacetate isomerase-like
Eph_Em0019g1136a	GO:0003824
Eph_Em0019g1136a	GO:0009072
Eph_Em0019g1141a	GO:0000786	XP_001628144.1 predicted protein
Eph_Em0019g1141a	GO:0005634
Eph_Em0019g1141a	GO:0003677
Eph_Em0019g1141a	GO:0046982
Eph_Em0019g1141a	GO:0006334
Eph_Em0019g1141a	GO:0006352
Eph_Em0019g1144a	GO:0005737	XP_003383779.1 maleylacetoacetate isomerase-like
Eph_Em0019g1144a	GO:0003824
Eph_Em0019g1144a	GO:0009072
Eph_Em0019g1145a	GO:0005737	XP_003383779.1 maleylacetoacetate isomerase-like
Eph_Em0019g1145a	GO:0003824
Eph_Em0019g1145a	GO:0009072
Eph_Em0019g1158a	GO:0000786	PFX34849.1Histone H4
Eph_Em0019g1158a	GO:0005634
Eph_Em0019g1158a	GO:0003677
Eph_Em0019g1158a	GO:0046982
Eph_Em0019g1158a	GO:0006352
Eph_Em0019g1161a	GO:0000786	XP_001628144.1 predicted protein
Eph_Em0019g1161a	GO:0005634
Eph_Em0019g1161a	GO:0003677
Eph_Em0019g1161a	GO:0046982
Eph_Em0019g1161a	GO:0006334
Eph_Em0019g1161a	GO:0006352
Eph_Em0019g1162a	GO:0005737	XP_003383779.1 maleylacetoacetate isomerase-like
Eph_Em0019g1162a	GO:0003824
Eph_Em0019g1162a	GO:0009072
Eph_Em0019g1176a	GO:0005886	XP_002602229.1hypothetical protein BRAFLDRAFT_216617
Eph_Em0019g1176a	GO:0005938
Eph_Em0019g1176a	GO:0042995
Eph_Em0019g1176a	GO:0003924
Eph_Em0019g1176a	GO:0005525
Eph_Em0019g1176a	GO:0019901
Eph_Em0019g1176a	GO:0007015
Eph_Em0019g1176a	GO:0007163
Eph_Em0019g1176a	GO:0007266
Eph_Em0019g1176a	GO:0008045
Eph_Em0019g1176a	GO:0008360
Eph_Em0019g1176a	GO:0032956
Eph_Em0019g1176a	GO:0043652
Eph_Em0019g1176a	EC:3.6.1.15
Eph_Em0019g1177a	GO:0005634	XP_011409895.2 cleavage and polyadenylation specificity factor subunit 2-like
Eph_Em0019g1177a	GO:0006397
Eph_Em0019g1179a	GO:0008239	XP_001635123.1predicted protein
Eph_Em0019g1179a	EC:3.4.11
Eph_Em0019g1188a	GO:0005488	ETW98423.1hypothetical protein ETSY2_42830
Eph_Em0019g1195a	GO:0005634	XP_003383773.1 dr1-associated corepressor-like
Eph_Em0019g1195a	GO:0046982
Eph_Em0019g1202a	GO:0005488	XP_003383841.1 E3 ubiquitin-protein ligase TRAF7-like
Eph_Em0019g1206a	GO:0005737	XP_019849057.1 WAS protein family homolog 1-like
Eph_Em0020g5a	GO:0005634	XP_009045725.1hypothetical protein LOTGIDRAFT_171288
Eph_Em0020g5a	GO:0003677
Eph_Em0020g5a	GO:0003682
Eph_Em0020g5a	GO:0003886
Eph_Em0020g5a	GO:0008270
Eph_Em0020g5a	GO:0090116
Eph_Em0020g5a	EC:2.1.1.37
Eph_Em0020g30a	GO:0005739	XP_019850428.1 aconitate hydratase, mitochondrial-like
Eph_Em0020g30a	GO:0003994
Eph_Em0020g30a	GO:0046872
Eph_Em0020g30a	GO:0051539
Eph_Em0020g30a	GO:0006099
Eph_Em0020g30a	EC:4.2.1.3
Eph_Em0020g33a	GO:0016787	XP_019850427.1 1-phosphatidylinositol 4,5-bisphosphate phosphodiesterase delta-4-like
Eph_Em0020g42a	GO:0005634	XP_003382781.1 mediator of RNA polymerase II transcription subunit 11-like
Eph_Em0020g52a	GO:0005488	XP_003387650.1 cleavage and polyadenylation specificity factor subunit 4-like
Eph_Em0020g57a	GO:0016787	XP_019853735.1 lysosomal alpha-glucosidase-like
Eph_Em0020g64a	GO:0008234	CAI91575.1cathepsin L2
Eph_Em0020g64a	GO:0006508
Eph_Em0020g69a	GO:0008234	CAI91575.1cathepsin L2
Eph_Em0020g69a	GO:0006508
Eph_Em0020g95a	GO:0005840	AAX48850.1L18
Eph_Em0020g95a	GO:0003735
Eph_Em0020g95a	GO:0006412
Eph_Em0020g98a	GO:0007165	XP_003385452.1 N-chimaerin-like
Eph_Em0020g113a	GO:0003924	BAA81702.1G protein a subunit 6
Eph_Em0020g113a	GO:0005525
Eph_Em0020g113a	GO:0031683
Eph_Em0020g113a	GO:0007186
Eph_Em0020g113a	EC:3.6.1.15
Eph_Em0020g143a	GO:0003824	OTG26965.1putative reverse transcriptase domain, PPM-type phosphatase domain, Protein phosphatase 2C family
Eph_Em0020g170a	GO:0000166	XP_003384504.1 dual specificity mitogen-activated protein kinase kinase 6-like
Eph_Em0020g170a	GO:0004672
Eph_Em0020g172a	GO:0000166	XP_003384504.1 dual specificity mitogen-activated protein kinase kinase 6-like
Eph_Em0020g172a	GO:0004672
Eph_Em0020g173a	GO:0005635	XP_019850395.1 nuclear pore complex protein Nup85-like
Eph_Em0020g173a	GO:0006810
Eph_Em0020g185a	GO:0030286	XP_019850355.1 dynein heavy chain 3, axonemal
Eph_Em0020g185a	GO:0003777
Eph_Em0020g185a	GO:0005524
Eph_Em0020g185a	GO:0007018
Eph_Em0020g185a	EC:3.6.1.15
Eph_Em0020g194a	GO:0016787	XP_019864382.1 synaptojanin-1
Eph_Em0020g195a	GO:0016787	XP_019864382.1 synaptojanin-1
Eph_Em0020g209a	GO:0005622	XP_013384486.1GPN-loop GTPase 1 isoform X1
Eph_Em0020g209a	GO:0110165
Eph_Em0020g209a	GO:0000166
Eph_Em0020g209a	GO:0016787
Eph_Em0020g210a	GO:0003676	PFX22597.1putative ATP-dependent RNA helicase DDX47
Eph_Em0020g210a	GO:0004386
Eph_Em0020g210a	GO:0005524
Eph_Em0020g210a	EC:3.6.1.3
Eph_Em0020g210a	EC:3.6.1.15
Eph_Em0020g213a	GO:0010033	XP_002600691.1hypothetical protein BRAFLDRAFT_118554
Eph_Em0020g213a	GO:0033554
Eph_Em0020g213a	GO:0043161
Eph_Em0020g222a	GO:0005622	XP_013384486.1GPN-loop GTPase 1 isoform X1
Eph_Em0020g222a	GO:0110165
Eph_Em0020g222a	GO:0000166
Eph_Em0020g222a	GO:0016787
Eph_Em0020g226a	GO:0005840	CAC80049.1putative tumor suppressor
Eph_Em0020g226a	GO:0003735
Eph_Em0020g226a	GO:0006412
Eph_Em0020g280a	GO:0055086	XP_019853834.1 phosphoribosyl pyrophosphate synthase-associated protein 2-like
Eph_Em0020g282a	GO:0005737	XP_009861333.1act protein isoform X1
Eph_Em0020g282a	GO:0015629
Eph_Em0020g282a	GO:0005524
Eph_Em0020g313a	GO:0005525	XP_003382785.1 developmentally-regulated GTP-binding protein 2-like
Eph_Em0020g314a	GO:0005515	XP_003382884.1 fascin-like
Eph_Em0020g314a	GO:0009987
Eph_Em0020g315a	GO:0005737	XP_009861333.1act protein isoform X1
Eph_Em0020g315a	GO:0015629
Eph_Em0020g315a	GO:0005524
Eph_Em0020g319a	GO:0005840	AAX48873.1L38
Eph_Em0020g319a	GO:0003735
Eph_Em0020g319a	GO:0006412
Eph_Em0020g339a	GO:0016021	XP_013411113.1multidrug resistance-associated protein 1 isoform X2
Eph_Em0020g339a	GO:0005524
Eph_Em0020g339a	GO:0016887
Eph_Em0020g339a	GO:0042626
Eph_Em0020g339a	GO:0055085
Eph_Em0020g339a	EC:3.6.1.3
Eph_Em0020g339a	EC:3.6.1.15
Eph_Em0020g342a	GO:0016021	XP_013411113.1multidrug resistance-associated protein 1 isoform X2
Eph_Em0020g342a	GO:0005524
Eph_Em0020g342a	GO:0016887
Eph_Em0020g342a	GO:0042626
Eph_Em0020g342a	GO:0055085
Eph_Em0020g342a	EC:3.6.1.3
Eph_Em0020g342a	EC:3.6.1.15
Eph_Em0020g351a	GO:0030490	XP_002607081.1hypothetical protein BRAFLDRAFT_68128
Eph_Em0020g357a	GO:0004672	XP_003384528.1 serine/threonine-protein kinase SBK1-like
Eph_Em0020g357a	GO:0005524
Eph_Em0020g357a	GO:0006468
Eph_Em0020g361a	GO:0005930	XP_002607214.1hypothetical protein BRAFLDRAFT_118626
Eph_Em0020g361a	GO:0030991
Eph_Em0020g361a	GO:0036064
Eph_Em0020g361a	GO:0035721
Eph_Em0020g371a	GO:0000166	XP_019852740.1 DNA-dependent protein kinase catalytic subunit
Eph_Em0020g371a	GO:0004674
Eph_Em0020g371a	GO:0006281
Eph_Em0020g371a	GO:0016310
Eph_Em0020g371a	EC:2.7.11
Eph_Em0020g372a	GO:0016301	XP_019852740.1 DNA-dependent protein kinase catalytic subunit
Eph_Em0020g372a	GO:0097159
Eph_Em0020g372a	GO:1901363
Eph_Em0020g372a	GO:0006807
Eph_Em0020g372a	GO:0044238
Eph_Em0020g372a	GO:0044260
Eph_Em0020g385a	GO:0005488	ETW98423.1hypothetical protein ETSY2_42830
Eph_Em0020g391a	GO:0000166	XP_019852740.1 DNA-dependent protein kinase catalytic subunit
Eph_Em0020g391a	GO:0004674
Eph_Em0020g391a	GO:0006281
Eph_Em0020g391a	GO:0016310
Eph_Em0020g391a	EC:2.7.11
Eph_Em0020g393a	GO:0016740	XP_019852740.1 DNA-dependent protein kinase catalytic subunit
Eph_Em0020g393a	GO:0044237
Eph_Em0020g407a	GO:0005488	ETW98423.1hypothetical protein ETSY2_42830
Eph_Em0020g452a	GO:0004180	XP_003384527.1 retinoid-inducible serine carboxypeptidase-like
Eph_Em0020g454a	GO:0003677	EDW04014.1 GH11562
Eph_Em0020g487a	GO:0016459	XP_003382828.1 myosin heavy chain, non-muscle
Eph_Em0020g487a	GO:0003774
Eph_Em0020g487a	GO:0005524
Eph_Em0020g487a	GO:0051015
Eph_Em0020g487a	EC:3.6.1.15
Eph_Em0020g499a	GO:0005680	C3Z724.1 RecName: Full=Ubiquitin-conjugating enzyme E2 S; AltName: Full=E2 ubiquitin-conjugating enzyme S; AltName: Full=Ubiquitin carrier protein S; AltName: Full=Ubiquitin-protein ligase S
Eph_Em0020g499a	GO:0005524
Eph_Em0020g499a	GO:0061631
Eph_Em0020g499a	GO:0010458
Eph_Em0020g499a	GO:0010994
Eph_Em0020g499a	GO:0031145
Eph_Em0020g499a	GO:0051301
Eph_Em0020g499a	GO:0070979
Eph_Em0020g499a	GO:1904668
Eph_Em0020g513a	GO:0003824	XP_003389309.1 uridine phosphorylase 2-like
Eph_Em0020g513a	GO:0055086
Eph_Em0020g527a	GO:0016740	XP_019854211.1 E3 ubiquitin-protein ligase HECW1-like
Eph_Em0020g547a	GO:0003824	XP_001640361.1predicted protein
Eph_Em0020g568a	GO:0003824	XP_002109817.1hypothetical protein TRIADDRAFT_21120, partial
Eph_Em0020g570a	GO:0005737	Q4KTE2.1RecName: Full=40S ribosomal protein SA
Eph_Em0020g570a	GO:0015935
Eph_Em0020g570a	GO:0009987
Eph_Em0020g572a	GO:0000786	EFN83153.1Histone H3.3
Eph_Em0020g572a	GO:0005634
Eph_Em0020g572a	GO:0003677
Eph_Em0020g572a	GO:0046982
Eph_Em0020g598a	GO:0043167	XP_019849125.1 probable aldehyde oxidase 2
Eph_Em0020g598a	GO:0048037
Eph_Em0020g599a	GO:0016740	XP_019852497.1 tRNA (guanine(26)-N(2))-dimethyltransferase-like
Eph_Em0020g599a	GO:0008152
Eph_Em0020g609a	GO:0016740	WP_073591891.1L-histidine N(alpha)-methyltransferase
Eph_Em0020g614a	GO:0016740	WP_073591891.1L-histidine N(alpha)-methyltransferase
Eph_Em0020g616a	GO:0016740	WP_073591891.1L-histidine N(alpha)-methyltransferase
Eph_Em0020g622a	GO:0005743	XP_003382792.1 5-demethoxyubiquinone hydroxylase, mitochondrial-like
Eph_Em0020g622a	GO:0004497
Eph_Em0020g622a	GO:0008152
Eph_Em0020g624a	GO:0005743	XP_003382792.1 5-demethoxyubiquinone hydroxylase, mitochondrial-like
Eph_Em0020g624a	GO:0004497
Eph_Em0020g624a	GO:0008152
Eph_Em0020g633a	GO:0000166	XP_019850544.1 acetyl-coenzyme A synthetase 2-like, mitochondrial
Eph_Em0020g633a	GO:0003824
Eph_Em0020g639a	GO:0003924	BAI94591.1small GTPase Rac protein 1
Eph_Em0020g639a	GO:0005525
Eph_Em0020g639a	GO:0007264
Eph_Em0020g639a	EC:3.6.1.15
Eph_Em0020g641a	GO:0006807	XP_002113973.1hypothetical protein TRIADDRAFT_57946
Eph_Em0020g641a	GO:0043170
Eph_Em0020g641a	GO:0044237
Eph_Em0020g641a	GO:0044238
Eph_Em0020g654a	GO:0005764	XP_019850373.1 vacuolar protein sorting-associated protein 16 homolog
Eph_Em0020g654a	GO:0005768
Eph_Em0020g654a	GO:0098588
Eph_Em0020g654a	GO:0098805
Eph_Em0020g654a	GO:0099023
Eph_Em0020g654a	GO:0015031
Eph_Em0020g657a	GO:0016491	ACQ57908.1L-xylulose reductase
Eph_Em0020g657a	GO:0055114
Eph_Em0020g665a	GO:0046540	XP_003382952.1 U4/U6 small nuclear ribonucleoprotein Prp31-like
Eph_Em0020g665a	GO:0000244
Eph_Em0020g741a	GO:0016020	XP_019853557.1 UNC93-like protein MFSD11
Eph_Em0020g778a	GO:0005840	XP_002109141.1hypothetical protein TRIADDRAFT_20666, partial
Eph_Em0020g778a	GO:0003735
Eph_Em0020g778a	GO:0006412
Eph_Em0020g798a	GO:0005737	XP_003382908.1 eukaryotic translation initiation factor 3 subunit D-like
Eph_Em0020g798a	GO:0032991
Eph_Em0020g798a	GO:0003723
Eph_Em0020g798a	GO:0002183
Eph_Em0020g799a	GO:0003924	XP_011404159.1 GTP-binding protein 1-like
Eph_Em0020g799a	GO:0005525
Eph_Em0020g799a	EC:3.6.1.15
Eph_Em0020g821a	GO:0005763	XP_002114553.1hypothetical protein TRIADDRAFT_58497
Eph_Em0020g821a	GO:0003735
Eph_Em0020g821a	GO:0070181
Eph_Em0020g824a	GO:0003824	XP_003385465.3 tRNA-dihydrouridine(16/17) synthase [NAD(P)(+)]-like
Eph_Em0020g824a	GO:0008033
Eph_Em0020g826a	GO:0070993	XP_003382835.1 eukaryotic translation initiation factor 3 subunit B-like
Eph_Em0020g826a	GO:0003723
Eph_Em0020g826a	GO:0002183
Eph_Em0020g840a	GO:0016459	XP_003382837.1 myosin heavy chain, striated muscle
Eph_Em0020g840a	GO:0003774
Eph_Em0020g840a	GO:0005524
Eph_Em0020g840a	GO:0051015
Eph_Em0020g840a	EC:3.6.1.15
Eph_Em0020g841a	GO:0005737	XP_019852486.1 signal recognition particle subunit SRP68-like
Eph_Em0020g841a	GO:0003723
Eph_Em0020g843a	GO:0003723	XP_003386859.1 probable RNA-binding protein 18
Eph_Em0020g845a	GO:0016740	XP_019850394.1 serine/threonine-protein kinase SMG1-like
Eph_Em0020g845a	GO:0044237
Eph_Em0020g870a	GO:0005685	XP_003385476.1 putative RNA-binding protein Luc7-like 2 isoform X1
Eph_Em0020g870a	GO:0003729
Eph_Em0020g870a	GO:0006376
Eph_Em0020g873a	GO:0004674	XP_019853875.1 3-phosphoinositide-dependent protein kinase 1-like
Eph_Em0020g873a	GO:0005524
Eph_Em0020g873a	GO:0006468
Eph_Em0020g873a	EC:2.7.11
Eph_Em0020g885a	GO:0005655	XP_003726400.1 ribonuclease P protein subunit p21-like
Eph_Em0020g885a	GO:0004526
Eph_Em0020g885a	GO:0008033
Eph_Em0020g885a	GO:0090501
Eph_Em0020g885a	EC:3.1.30
Eph_Em0020g885a	EC:3.1.26
Eph_Em0020g885a	EC:3.1.26.5
Eph_Em0020g886a	GO:0016021	XP_011404185.1 protoheme IX farnesyltransferase, mitochondrial-like
Eph_Em0020g886a	GO:0031966
Eph_Em0020g886a	GO:0008495
Eph_Em0020g886a	GO:0048034
Eph_Em0020g886a	EC:2.5.1.29
Eph_Em0020g887a	GO:0003677	XP_003382914.2 DNA ligase 1-like
Eph_Em0020g887a	GO:0003910
Eph_Em0020g887a	GO:0005524
Eph_Em0020g887a	GO:0006260
Eph_Em0020g887a	GO:0006310
Eph_Em0020g887a	GO:0051103
Eph_Em0020g887a	GO:0071897
Eph_Em0020g887a	EC:6.5.1.1
Eph_Em0020g916a	GO:0007034	XP_003387668.1 charged multivesicular body protein 6-A-like
Eph_Em0020g922a	GO:0005952	XP_003387676.1 cAMP-dependent protein kinase type I-alpha regulatory subunit-like
Eph_Em0020g922a	GO:0008603
Eph_Em0020g922a	GO:0030552
Eph_Em0020g922a	GO:0045859
Eph_Em0020g940a	GO:0016020	XP_002607023.1hypothetical protein BRAFLDRAFT_226900
Eph_Em0020g940a	GO:0016616
Eph_Em0020g940a	GO:0008152
Eph_Em0020g955a	GO:0015556	XP_001629043.1predicted protein
Eph_Em0020g955a	GO:0015698
Eph_Em0020g955a	GO:0015740
Eph_Em0020g955a	GO:0072348
Eph_Em0020g955a	GO:1905039
Eph_Em0020g961a	GO:0015556	XP_001629043.1predicted protein
Eph_Em0020g961a	GO:0015698
Eph_Em0020g961a	GO:0015740
Eph_Em0020g961a	GO:0072348
Eph_Em0020g961a	GO:1905039
Eph_Em0020g974a	GO:0012505	XP_003388715.1 dolichyl pyrophosphate Man9GlcNAc2 alpha-1,3-glucosyltransferase-like isoform X2
Eph_Em0020g974a	GO:0016020
Eph_Em0020g974a	GO:0043227
Eph_Em0020g974a	GO:0016758
Eph_Em0020g974a	GO:0006486
Eph_Em0020g978a	GO:0003676	XP_003388720.1 ribonuclease H2 subunit A-like
Eph_Em0020g978a	GO:0004519
Eph_Em0020g978a	GO:0016070
Eph_Em0020g978a	GO:0090305
Eph_Em0020g996a	GO:0005524	XP_003385473.1 probable tubulin polyglutamylase TTLL9
Eph_Em0020g996a	GO:0006464
Eph_Em0020g997a	GO:0005634	XP_003385430.2 splicing factor U2AF 50 kDa subunit-like
Eph_Em0020g997a	GO:0003723
Eph_Em0020g997a	GO:0006397
Eph_Em0020g997a	GO:0008380
Eph_Em0020g1001a	GO:0005634	KFM68269.1Zinc finger protein 330-like protein
Eph_Em0020g1001a	GO:0008270
Eph_Em0020g1006a	GO:0110165	PDM66098.1lrk-1
Eph_Em0020g1006a	GO:0009987
Eph_Em0020g1006a	GO:0050896
Eph_Em0020g1009a	GO:0016787	XP_014058529.1 hydroxyacylglutathione hydrolase, mitochondrial isoform X1
Eph_Em0020g1017a	GO:0005737	XP_003385511.2 eukaryotic translation initiation factor 3 subunit L-like
Eph_Em0020g1017a	GO:0032991
Eph_Em0020g1017a	GO:0006413
Eph_Em0020g1019a	GO:0005622	XP_019852041.1 CCR4-NOT transcription complex subunit 3-like
Eph_Em0020g1022a	GO:0005840	AAX48892.1S15a
Eph_Em0020g1022a	GO:0003735
Eph_Em0020g1022a	GO:0006412
Eph_Em0020g1023a	GO:0070993	XP_003385511.2 eukaryotic translation initiation factor 3 subunit L-like
Eph_Em0020g1023a	GO:0002183
Eph_Em0020g1054a	GO:0016021	XP_011404821.1 transmembrane protein 11, mitochondrial-like
Eph_Em0020g1065a	GO:0005525	XP_003384519.1 neuronal-specific septin-3-like
Eph_Em0020g1066a	GO:0000166	XP_003384518.1 intraflagellar transport protein 27 homolog
Eph_Em0020g1081a	GO:0004842	XP_011404591.1 E3 ubiquitin-protein ligase SMURF1-like
Eph_Em0020g1081a	GO:0044267
Eph_Em0020g1085a	GO:0005783	NP_001027671.1KDEL receptor
Eph_Em0020g1085a	GO:0005789
Eph_Em0020g1085a	GO:0005801
Eph_Em0020g1085a	GO:0016021
Eph_Em0020g1085a	GO:0046923
Eph_Em0020g1085a	GO:0006621
Eph_Em0020g1085a	GO:0006888
Eph_Em0020g1085a	GO:0015031
Eph_Em0020g1088a	GO:0004697	CAA73553.1Serine/Threonine protein kinase
Eph_Em0020g1088a	GO:0005524
Eph_Em0020g1088a	GO:0008270
Eph_Em0020g1088a	GO:0006468
Eph_Em0020g1088a	GO:0035556
Eph_Em0020g1088a	EC:2.7.11
Eph_Em0020g1088a	EC:2.7.11.13
Eph_Em0020g1099a	GO:0016853	ABO26667.1protein disulfide isomerase
Eph_Em0020g1100a	GO:0005737	XP_003384520.1 actin-related protein 2/3 complex subunit 1A-like
Eph_Em0020g1100a	GO:0005885
Eph_Em0020g1100a	GO:0003779
Eph_Em0020g1100a	GO:0034314
Eph_Em0020g1119a	GO:0003676	CAP69654.1polyprotein
Eph_Em0020g1119a	GO:0004190
Eph_Em0020g1119a	GO:0008270
Eph_Em0020g1119a	GO:0006508
Eph_Em0020g1119a	GO:0015074
Eph_Em0020g1119a	EC:3.4.23
Eph_Em0021g22a	GO:0005525	XP_003386907.1 ras-related GTP-binding protein A-like
Eph_Em0021g23a	GO:0005525	XP_003386907.1 ras-related GTP-binding protein A-like
Eph_Em0021g26a	GO:0015031	XP_019851678.1 protein transport protein Sec24D
Eph_Em0021g26a	GO:0046907
Eph_Em0021g38a	GO:0000166	XP_003383104.1 glutathione reductase, mitochondrial-like
Eph_Em0021g38a	GO:0016668
Eph_Em0021g38a	GO:0050662
Eph_Em0021g38a	GO:0044237
Eph_Em0021g38a	GO:0055114
Eph_Em0021g58a	GO:0004674	XP_011403179.2 cAMP-dependent protein kinase catalytic subunit PRKX-like
Eph_Em0021g58a	GO:0005524
Eph_Em0021g58a	GO:0006468
Eph_Em0021g58a	EC:2.7.11
Eph_Em0021g61a	GO:0016020	XP_011406045.2 kidney mitochondrial carrier protein 1-like
Eph_Em0021g63a	GO:0003676	AJE59348.1PL10 protein
Eph_Em0021g63a	GO:0004386
Eph_Em0021g63a	GO:0005524
Eph_Em0021g63a	EC:3.6.1.3
Eph_Em0021g63a	EC:3.6.1.15
Eph_Em0021g68a	GO:0003676	AJE59348.1PL10 protein
Eph_Em0021g68a	GO:0004386
Eph_Em0021g68a	GO:0005524
Eph_Em0021g68a	EC:3.6.1.3
Eph_Em0021g68a	EC:3.6.1.15
Eph_Em0021g70a	GO:0022625	XP_002112246.1expressed hypothetical protein
Eph_Em0021g70a	GO:0003735
Eph_Em0021g70a	GO:0002181
Eph_Em0021g70a	GO:0042273
Eph_Em0021g72a	GO:0016020	XP_019850662.1 major facilitator superfamily domain-containing protein 1-like
Eph_Em0021g73a	GO:0004674	XP_011403179.2 cAMP-dependent protein kinase catalytic subunit PRKX-like
Eph_Em0021g73a	GO:0005524
Eph_Em0021g73a	GO:0006468
Eph_Em0021g73a	EC:2.7.11
Eph_Em0021g82a	GO:0044237	XP_019858097.1 uridine-cytidine kinase-like 1
Eph_Em0021g86a	GO:0004672	XP_019864172.1 misshapen-like kinase 1
Eph_Em0021g86a	GO:0005524
Eph_Em0021g86a	GO:0006468
Eph_Em0021g91a	GO:0003824	XP_003384343.1PREDICTED: uncharacterized protein LOC100632866
Eph_Em0021g118a	GO:0016791	XP_019850684.1 dual specificity protein phosphatase 1B-like isoform X1
Eph_Em0021g118a	GO:0016311
Eph_Em0021g121a	GO:0016020	XP_013389954.1mitochondrial arginine transporter BAC2-like
Eph_Em0021g167a	GO:0016491	XP_003389075.2PREDICTED: uncharacterized protein LOC100633693
Eph_Em0021g189a	GO:0004672	XP_011409310.2 cyclin-dependent kinase-like 3
Eph_Em0021g189a	GO:0005524
Eph_Em0021g189a	GO:0006468
Eph_Em0021g201a	GO:0004672	XP_011409310.2 cyclin-dependent kinase-like 3
Eph_Em0021g201a	GO:0005524
Eph_Em0021g201a	GO:0006468
Eph_Em0021g214a	GO:0016020	ABD65420.1K-ras2
Eph_Em0021g214a	GO:0003924
Eph_Em0021g214a	GO:0005525
Eph_Em0021g214a	GO:0007165
Eph_Em0021g214a	EC:3.6.1.15
Eph_Em0021g219a	GO:0005737	XP_001625860.1predicted protein
Eph_Em0021g219a	GO:0003952
Eph_Em0021g219a	GO:0004359
Eph_Em0021g219a	GO:0009435
Eph_Em0021g219a	EC:3.5.1.2
Eph_Em0021g219a	EC:6.3.5.1
Eph_Em0021g222a	GO:0000139	XP_019850006.1 coatomer subunit beta-like
Eph_Em0021g222a	GO:0030126
Eph_Em0021g222a	GO:0005198
Eph_Em0021g222a	GO:0006886
Eph_Em0021g222a	GO:0016192
Eph_Em0021g223a	GO:0005739	XP_003385163.1 NADH dehydrogenase [ubiquinone] 1 beta subcomplex subunit 8, mitochondrial-like
Eph_Em0021g223a	GO:0016021
Eph_Em0021g223a	GO:0008137
Eph_Em0021g223a	GO:0055114
Eph_Em0021g223a	EC:7.1.1.2
Eph_Em0021g223a	EC:1.6.5.11
Eph_Em0021g223a	EC:1.6.99.3
Eph_Em0021g224a	GO:0016020	XP_003385162.1 GTPase HRas-like
Eph_Em0021g224a	GO:0003924
Eph_Em0021g224a	GO:0005525
Eph_Em0021g224a	GO:0007165
Eph_Em0021g224a	EC:3.6.1.15
Eph_Em0021g226a	GO:0005681	XP_003388198.1 small nuclear ribonucleoprotein E-like
Eph_Em0021g226a	GO:0005682
Eph_Em0021g226a	GO:0005685
Eph_Em0021g226a	GO:0005686
Eph_Em0021g226a	GO:0005687
Eph_Em0021g226a	GO:0046540
Eph_Em0021g226a	GO:0003723
Eph_Em0021g226a	GO:0000387
Eph_Em0021g236a	GO:0005737	XP_019850006.1 coatomer subunit beta-like
Eph_Em0021g236a	GO:0016020
Eph_Em0021g236a	GO:0043227
Eph_Em0021g236a	GO:0043229
Eph_Em0021g246a	GO:0005737	XP_003386549.1 transaldolase-like
Eph_Em0021g246a	GO:0004801
Eph_Em0021g246a	GO:0005975
Eph_Em0021g246a	GO:0006098
Eph_Em0021g246a	EC:2.2.1.2
Eph_Em0021g257a	GO:0003676	XP_003389142.1 zinc finger protein 593-like
Eph_Em0021g257a	GO:0008270
Eph_Em0021g260a	GO:0033178	XP_003383410.1 V-type proton ATPase subunit E 1-like
Eph_Em0021g260a	GO:0046961
Eph_Em0021g260a	GO:1902600
Eph_Em0021g260a	EC:7.1.3.1
Eph_Em0021g265a	GO:0050794	XP_019854789.1 transcriptional enhancer factor TEF-1
Eph_Em0021g282a	GO:0005887	XP_003224725.2 iodotyrosine deiodinase 1
Eph_Em0021g282a	GO:0004447
Eph_Em0021g282a	GO:0006570
Eph_Em0021g282a	EC:1.11.1.8
Eph_Em0021g282a	EC:1.11.1.7
Eph_Em0021g295a	GO:0008193	XP_001640015.1predicted protein
Eph_Em0021g295a	GO:0043167
Eph_Em0021g295a	GO:0008033
Eph_Em0021g295a	EC:2.7.7.79
Eph_Em0021g297a	GO:0016021	CAJ12144.1BAK-2 protein
Eph_Em0021g297a	GO:0043065
Eph_Em0021g308a	GO:0016020	XP_011403875.1 ras-related protein Rab-21-like
Eph_Em0021g308a	GO:0003924
Eph_Em0021g308a	GO:0005525
Eph_Em0021g308a	GO:0032482
Eph_Em0021g308a	EC:3.6.1.15
Eph_Em0021g309a	GO:0016020	XP_011403875.1 ras-related protein Rab-21-like
Eph_Em0021g309a	GO:0003924
Eph_Em0021g309a	GO:0005525
Eph_Em0021g309a	GO:0032482
Eph_Em0021g309a	EC:3.6.1.15
Eph_Em0021g321a	GO:0016301	PFX31549.1Serine-threonine kinase receptor-associated protein
Eph_Em0021g321a	GO:0016310
Eph_Em0021g338a	GO:0016021	BAA34309.1EFPDE3
Eph_Em0021g338a	GO:0004114
Eph_Em0021g338a	GO:0046872
Eph_Em0021g338a	GO:0007165
Eph_Em0021g338a	EC:3.1.4.17
Eph_Em0021g341a	GO:0005737	XP_003383409.1 deoxyribose-phosphate aldolase-like isoform X2
Eph_Em0021g341a	GO:0004139
Eph_Em0021g341a	GO:0009264
Eph_Em0021g341a	EC:4.1.2.4
Eph_Em0021g342a	GO:0016787	XP_003383462.2 gastric triacylglycerol lipase-like
Eph_Em0021g343a	GO:0000166	XP_003383460.1 serine/threonine-protein kinase 33-like
Eph_Em0021g343a	GO:0004672
Eph_Em0021g364a	GO:0015934	AAX48842.1L10a
Eph_Em0021g364a	GO:0003723
Eph_Em0021g364a	GO:0003735
Eph_Em0021g364a	GO:0006412
Eph_Em0021g401a	GO:0030286	XP_019853072.1 dynein beta chain, ciliary-like
Eph_Em0021g401a	GO:0003777
Eph_Em0021g401a	GO:0005524
Eph_Em0021g401a	GO:0007018
Eph_Em0021g401a	EC:3.6.1.15
Eph_Em0021g403a	GO:0008836	XP_005715862.1diaminopimelate decarboxylase
Eph_Em0021g403a	GO:0009089
Eph_Em0021g403a	EC:4.1.1.20
Eph_Em0021g409a	GO:0004096	XP_011409548.1 catalase-like
Eph_Em0021g409a	GO:0020037
Eph_Em0021g409a	GO:0046872
Eph_Em0021g409a	GO:0006979
Eph_Em0021g409a	GO:0042744
Eph_Em0021g409a	GO:0055114
Eph_Em0021g409a	GO:0098869
Eph_Em0021g409a	EC:1.11.1.7
Eph_Em0021g409a	EC:1.11.1.6
Eph_Em0021g437a	GO:0005488	KRX69499.1Transposon Ty3-I Gag-Pol polyprotein
Eph_Em0021g437a	GO:0006807
Eph_Em0021g437a	GO:0043170
Eph_Em0021g437a	GO:0044238
Eph_Em0021g487a	GO:0005634	ALB75318.1G1/S-specific cyclin D
Eph_Em0021g497a	GO:0016671	XP_014786726.1 methionine-R-sulfoxide reductase B3, mitochondrial-like
Eph_Em0021g497a	GO:0008152
Eph_Em0021g501a	GO:0016740	XP_019848920.1 diacylglycerol kinase zeta-like
Eph_Em0021g533a	GO:0003779	XP_003385899.3 filamin-C-like
Eph_Em0021g554a	GO:0005975	XP_002598119.1hypothetical protein BRAFLDRAFT_124284
Eph_Em0021g562a	GO:0003723	XP_003383196.2 RNA-binding motif protein, X-linked 2-like
Eph_Em0021g569a	GO:0000166	XP_019856559.1 propionyl-CoA carboxylase alpha chain, mitochondrial-like
Eph_Em0021g569a	GO:0043167
Eph_Em0021g570a	GO:0031625	XP_019858284.1 cullin-3-like
Eph_Em0021g570a	GO:0006511
Eph_Em0021g585a	GO:0000166	XP_003383654.1 succinate--CoA ligase [ADP-forming] subunit beta, mitochondrial-like
Eph_Em0021g585a	GO:0016874
Eph_Em0021g585a	GO:0046872
Eph_Em0021g588a	GO:0004721	XP_003383655.1 serine/threonine-protein phosphatase 6 catalytic subunit-like
Eph_Em0021g588a	GO:0006470
Eph_Em0021g588a	EC:3.1.3.16
Eph_Em0021g626a	GO:0004715	BAA81720.2protein tyrosine kinase
Eph_Em0021g626a	GO:0005524
Eph_Em0021g626a	GO:0018108
Eph_Em0021g626a	EC:2.7.10
Eph_Em0021g626a	EC:2.7.10.2
Eph_Em0021g640a	GO:0016020	XP_003387846.1 24-hydroxycholesterol 7-alpha-hydroxylase-like isoform X1
Eph_Em0021g640a	GO:0005488
Eph_Em0021g646a	GO:0016020	XP_003387846.1 24-hydroxycholesterol 7-alpha-hydroxylase-like isoform X1
Eph_Em0021g646a	GO:0005488
Eph_Em0021g662a	GO:0110165	XP_002593455.1hypothetical protein BRAFLDRAFT_119531
Eph_Em0021g662a	GO:0003341
Eph_Em0021g662a	GO:0051179
Eph_Em0021g670a	GO:0110165	XP_019850480.1 alpha-1,2-mannosyltransferase ALG9-like
Eph_Em0021g674a	GO:0016020	XP_019850480.1 alpha-1,2-mannosyltransferase ALG9-like
Eph_Em0021g676a	GO:0016301	BAA81715.3protein tyrosine kinase
Eph_Em0021g676a	GO:0016310
Eph_Em0021g678a	GO:0016020	XP_019864220.1 integral membrane protein GPR180-like
Eph_Em0021g678a	GO:0050896
Eph_Em0021g679a	GO:0016740	CCG00969.1glycogenin
Eph_Em0021g686a	GO:0022624	XP_013079329.1 26S proteasome non-ATPase regulatory subunit 1-like
Eph_Em0021g686a	GO:0065007
Eph_Em0021g692a	GO:0016740	CCG00969.1glycogenin
Eph_Em0021g693a	GO:0016020	XP_019864220.1 integral membrane protein GPR180-like
Eph_Em0021g693a	GO:0050896
Eph_Em0021g695a	GO:0016301	BAA81715.3protein tyrosine kinase
Eph_Em0021g695a	GO:0016310
Eph_Em0021g700a	GO:0016301	BAA81715.3protein tyrosine kinase
Eph_Em0021g700a	GO:0016310
Eph_Em0021g710a	GO:0016301	BAA81715.3protein tyrosine kinase
Eph_Em0021g710a	GO:0016310
Eph_Em0021g712a	GO:0016301	BAA81715.3protein tyrosine kinase
Eph_Em0021g712a	GO:0016310
Eph_Em0021g719a	GO:0016301	BAA81715.3protein tyrosine kinase
Eph_Em0021g719a	GO:0016310
Eph_Em0021g723a	GO:0016301	BAA81715.3protein tyrosine kinase
Eph_Em0021g723a	GO:0016310
Eph_Em0021g726a	GO:0016301	XP_019863877.1 diacylglycerol kinase eta-like
Eph_Em0021g726a	GO:0007165
Eph_Em0021g729a	GO:0030117	CAG27845.1AdaPTin-1 protein
Eph_Em0021g729a	GO:0006886
Eph_Em0021g729a	GO:0016192
Eph_Em0021g749a	GO:0005488	ETW98513.1hypothetical protein ETSY2_42715
Eph_Em0021g760a	GO:0016798	XP_019850287.1PREDICTED: uncharacterized protein LOC109581014
Eph_Em0021g760a	GO:0008152
Eph_Em0021g761a	GO:0003824	XP_019850287.1PREDICTED: uncharacterized protein LOC109581014
Eph_Em0021g767a	GO:0016787	XP_019850287.1PREDICTED: uncharacterized protein LOC109581014
Eph_Em0021g768a	GO:0004674	BAI94588.1serine/threonine-protein kinase PAK
Eph_Em0021g768a	GO:0005524
Eph_Em0021g768a	GO:0006468
Eph_Em0021g768a	EC:2.7.11
Eph_Em0021g769a	GO:0009209	XP_011403130.2 thioredoxin domain-containing protein 3 homolog
Eph_Em0021g769a	GO:0009220
Eph_Em0021g772a	GO:0016491	XP_003382666.2PREDICTED: uncharacterized protein LOC100631598
Eph_Em0021g772a	GO:0055114
Eph_Em0021g778a	GO:0000166	ABD65456.1Arf1-like, partial
Eph_Em0021g779a	GO:0005525	RKU46491.1hypothetical protein DL546_008284
Eph_Em0021g780a	GO:0005525	PHH79210.1hypothetical protein CDD80_5377
Eph_Em0021g781a	GO:0005525	KIO32788.1hypothetical protein M407DRAFT_95874
Eph_Em0021g787a	GO:0000166	XP_002548749.1ADP-ribosylation factor
Eph_Em0021g803a	GO:0005525	KIO32788.1hypothetical protein M407DRAFT_95874
Eph_Em0021g804a	GO:0005525	RKU46491.1hypothetical protein DL546_008284
Eph_Em0021g805a	GO:0005525	RKU46491.1hypothetical protein DL546_008284
Eph_Em0021g806a	GO:0000166	RKU46491.1hypothetical protein DL546_008284
Eph_Em0021g807a	GO:0000166	ABD65456.1Arf1-like, partial
Eph_Em0021g817a	GO:0016787	XP_011407948.1 cysteine protease ATG4A-like
Eph_Em0021g829a	GO:0005634	XP_002595211.1hypothetical protein BRAFLDRAFT_284971
Eph_Em0021g829a	GO:0005663
Eph_Em0021g829a	GO:0003689
Eph_Em0021g829a	GO:0006261
Eph_Em0021g829a	EC:3.6.1.3
Eph_Em0021g829a	EC:3.6.1.15
Eph_Em0021g835a	GO:0003755	XP_003383243.1 peptidyl-prolyl cis-trans isomerase NIMA-interacting 4-like
Eph_Em0021g835a	GO:0000413
Eph_Em0021g835a	EC:5.2.1.8
Eph_Em0021g843a	GO:0016020	XP_019857946.1 selenoprotein T2-like
Eph_Em0021g848a	GO:0003723	XP_003383247.1 eukaryotic translation initiation factor 4E type 2-like
Eph_Em0021g848a	GO:0006412
Eph_Em0021g849a	GO:0003723	XP_002110769.1hypothetical protein TRIADDRAFT_54015
Eph_Em0021g849a	GO:0034470
Eph_Em0021g849a	GO:0035196
Eph_Em0021g852a	GO:0003682	XP_003383246.2 NF-kappa-B-activating protein-like
Eph_Em0021g852a	GO:0007219
Eph_Em0021g852a	GO:0045892
Eph_Em0021g853a	GO:0016020	XP_011408032.1 mitochondrial inner membrane protein COX18-like
Eph_Em0021g866a	GO:0004364	XP_003389684.1PREDICTED: uncharacterized protein LOC100635203
Eph_Em0021g866a	EC:2.5.1.18
Eph_Em0021g867a	GO:0016627	XP_003383685.1 very long-chain specific acyl-CoA dehydrogenase, mitochondrial-like
Eph_Em0021g875a	GO:0016020	XP_003389726.1 CAAX prenyl protease 2-like
Eph_Em0021g876a	GO:0005739	KQL59701.1GTP:AMP phosphotransferase AK3
Eph_Em0021g876a	GO:0016776
Eph_Em0021g876a	GO:0019205
Eph_Em0021g876a	GO:0032555
Eph_Em0021g876a	GO:0035639
Eph_Em0021g876a	GO:0009123
Eph_Em0021g876a	GO:0009150
Eph_Em0021g876a	GO:0009165
Eph_Em0021g876a	GO:0009205
Eph_Em0021g879a	GO:0005783	XP_001640982.1predicted protein
Eph_Em0021g879a	GO:0005829
Eph_Em0021g879a	GO:0005524
Eph_Em0021g879a	GO:0061631
Eph_Em0021g879a	GO:0000209
Eph_Em0021g879a	GO:0030433
Eph_Em0021g880a	GO:0003924	XP_003383700.1 ras-related protein Rab-6A-like
Eph_Em0021g880a	GO:0005525
Eph_Em0021g880a	EC:3.6.1.15
Eph_Em0021g887a	GO:0008180	XP_003383703.1 COP9 signalosome complex subunit 6-like
Eph_Em0021g887a	GO:0000338
Eph_Em0021g889a	GO:0016020	XP_019858831.1 receptor homology region, transmembrane domain- and RING domain-containing protein 3-like
Eph_Em0021g911a	GO:0005525	GAU26062.1hypothetical protein TSUD_225240
Eph_Em0021g914a	GO:0005665	BAJ52634.1RNA polymerase II largest subunit
Eph_Em0021g914a	GO:0003677
Eph_Em0021g914a	GO:0003899
Eph_Em0021g914a	GO:0006366
Eph_Em0021g914a	EC:2.7.7.6
Eph_Em0021g915a	GO:0005665	XP_019850381.1 DNA-directed RNA polymerase II subunit RPB1-like
Eph_Em0021g915a	GO:0003677
Eph_Em0021g915a	GO:0003899
Eph_Em0021g915a	GO:0006366
Eph_Em0021g915a	EC:2.7.7.6
Eph_Em0021g916a	GO:0012505	XP_003382661.1 dolichyl-diphosphooligosaccharide--protein glycosyltransferase 48 kDa subunit-like
Eph_Em0021g916a	GO:0016020
Eph_Em0021g916a	GO:0043227
Eph_Em0021g916a	GO:0006486
Eph_Em0021g929a	GO:0003924	XP_003390362.1 ras-related C3 botulinum toxin substrate 1-like
Eph_Em0021g929a	GO:0005525
Eph_Em0021g929a	GO:0007264
Eph_Em0021g929a	EC:3.6.1.15
Eph_Em0021g931a	GO:0007165	XP_019864233.1 beta-arrestin-2-like isoform X1
Eph_Em0021g934a	GO:0003723	XP_011403182.1 RNA-binding motif protein, X chromosome-like
Eph_Em0021g935a	GO:0007165	XP_019864233.1 beta-arrestin-2-like isoform X1
Eph_Em0021g940a	GO:0005634	BAS50201.1transcriptional factor
Eph_Em0021g940a	GO:0003677
Eph_Em0021g944a	GO:0005634	XP_975066.2 nuclear cap-binding protein subunit 2
Eph_Em0021g944a	GO:0005846
Eph_Em0021g944a	GO:0000339
Eph_Em0021g944a	GO:0045292
Eph_Em0021g955a	GO:0003824	XP_010903291.1 adenine DNA glycosylase
Eph_Em0021g955a	GO:0005488
Eph_Em0021g955a	GO:0006974
Eph_Em0021g955a	GO:0008152
Eph_Em0021g958a	GO:0005622	XP_003383233.1 nuclear cap-binding protein subunit 2-like
Eph_Em0021g958a	GO:0003723
Eph_Em0021g958a	GO:0006397
Eph_Em0021g958a	GO:0008380
Eph_Em0021g970a	GO:0005576	BAB30146.1unnamed protein product
Eph_Em0021g970a	GO:0007368
Eph_Em0021g970a	GO:0007507
Eph_Em0021g970a	GO:0036158
Eph_Em0021g970a	GO:0090660
Eph_Em0021g971a	GO:0065007	XP_001635509.1predicted protein
Eph_Em0021g985a	GO:0016020	XP_003389728.1 transmembrane 9 superfamily member 2-like
Eph_Em0021g990a	GO:0016874	XP_002587382.1hypothetical protein BRAFLDRAFT_96269
Eph_Em0022g16a	GO:0008448	XP_018091975.1 N-acetylglucosamine-6-phosphate deacetylase-like isoform X1
Eph_Em0022g16a	GO:0046872
Eph_Em0022g16a	GO:0047419
Eph_Em0022g16a	GO:0005975
Eph_Em0022g16a	GO:0006044
Eph_Em0022g16a	EC:3.5.1.25
Eph_Em0022g33a	GO:0016811	XP_012997136.1N-acetylglucosamine-6-phosphate deacetylase isoform X1
Eph_Em0022g33a	GO:0019213
Eph_Em0022g33a	GO:0071704
Eph_Em0022g35a	GO:0005634	KFM67729.1CREB-binding protein
Eph_Em0022g35a	GO:0003712
Eph_Em0022g35a	GO:0016746
Eph_Em0022g35a	GO:0046872
Eph_Em0022g35a	GO:1903506
Eph_Em0022g72a	GO:0016020	XP_002197544.1 mitochondrial ornithine transporter 1
Eph_Em0022g87a	GO:0055086	XP_003385817.1 ribose-phosphate pyrophosphokinase 4-like
Eph_Em0022g102a	GO:0046872	XP_003386584.1PREDICTED: uncharacterized protein LOC100637508
Eph_Em0022g122a	GO:0044237	XP_003383634.1PREDICTED: uncharacterized protein LOC100632190
Eph_Em0022g122a	GO:1901564
Eph_Em0022g125a	GO:0016589	XP_003383627.1 SWI/SNF-related matrix-associated actin-dependent regulator of chromatin subfamily A member 5
Eph_Em0022g125a	GO:0003677
Eph_Em0022g125a	GO:0005524
Eph_Em0022g125a	GO:0016887
Eph_Em0022g125a	GO:0031491
Eph_Em0022g125a	GO:0043044
Eph_Em0022g125a	EC:3.6.1.3
Eph_Em0022g125a	EC:3.6.1.15
Eph_Em0022g127a	GO:0022627	Q4KTD9.1RecName: Full=40S ribosomal protein S3a
Eph_Em0022g127a	GO:0003735
Eph_Em0022g127a	GO:0006412
Eph_Em0022g130a	GO:0016020	XP_003389583.1 protein YIPF5 homolog
Eph_Em0022g131a	GO:0016020	XP_003390184.1 cysteine-rich hydrophobic domain-containing protein 2-like
Eph_Em0022g136a	GO:0005525	XP_019862850.1 septin-11-like
Eph_Em0022g139a	GO:0005525	XP_019862850.1 septin-11-like
Eph_Em0022g143a	GO:0005488	XP_019862991.1 copper-transporting ATPase 1-like
Eph_Em0022g152a	GO:0016021	XP_019854953.1 zinc transporter 9-like
Eph_Em0022g152a	GO:0008324
Eph_Em0022g152a	GO:0098655
Eph_Em0022g158a	GO:0003676	XP_003385843.1 zinc finger CCHC domain-containing protein 10-like
Eph_Em0022g158a	GO:0008270
Eph_Em0022g160a	GO:0003924	XP_003388281.1 GTP-binding protein YPTC1-like
Eph_Em0022g160a	GO:0005525
Eph_Em0022g160a	EC:3.6.1.15
Eph_Em0022g177a	GO:0000166	AAP82507.1Bruton's tyrosine kinase-like protein
Eph_Em0022g177a	GO:0004713
Eph_Em0022g177a	GO:0006468
Eph_Em0022g177a	EC:2.7.10
Eph_Em0022g179a	GO:0000166	AAP82507.1Bruton's tyrosine kinase-like protein
Eph_Em0022g179a	GO:0004713
Eph_Em0022g179a	GO:0006468
Eph_Em0022g179a	EC:2.7.10
Eph_Em0022g182a	GO:0005840	AAX48839.1L9
Eph_Em0022g182a	GO:0003735
Eph_Em0022g182a	GO:0019843
Eph_Em0022g182a	GO:0006412
Eph_Em0022g189a	GO:0005840	XP_002166786.1 60S ribosomal protein L21-like
Eph_Em0022g189a	GO:0003735
Eph_Em0022g189a	GO:0006412
Eph_Em0022g197a	GO:0000166	XP_003387494.1 ATP-dependent DNA helicase Q5-like
Eph_Em0022g197a	GO:0004386
Eph_Em0022g197a	GO:0009987
Eph_Em0022g197a	EC:3.6.1.3
Eph_Em0022g197a	EC:3.6.1.15
Eph_Em0022g205a	GO:0004672	XP_019853553.1 integrin-linked protein kinase-like
Eph_Em0022g205a	GO:0005524
Eph_Em0022g205a	GO:0006468
Eph_Em0022g206a	GO:0004672	XP_019853553.1 integrin-linked protein kinase-like
Eph_Em0022g206a	GO:0005524
Eph_Em0022g206a	GO:0006468
Eph_Em0022g219a	GO:0008270	XP_015364638.1  RING-box protein 1A
Eph_Em0022g222a	GO:0003924	XP_003388273.1 ras-related protein Rab-9A-like
Eph_Em0022g222a	GO:0005525
Eph_Em0022g222a	EC:3.6.1.15
Eph_Em0022g225a	GO:0036459	XP_003386938.1 ubiquitin carboxyl-terminal hydrolase isozyme L3-like
Eph_Em0022g225a	GO:0006508
Eph_Em0022g225a	EC:3.4.19.12
Eph_Em0022g234a	GO:0004618	XP_003383355.1 phosphoglycerate kinase 1-like
Eph_Em0022g234a	GO:0005524
Eph_Em0022g234a	GO:0006096
Eph_Em0022g234a	EC:2.7.2.3
Eph_Em0022g240a	GO:0000786	XP_001628144.1 predicted protein
Eph_Em0022g240a	GO:0005634
Eph_Em0022g240a	GO:0003677
Eph_Em0022g240a	GO:0046982
Eph_Em0022g240a	GO:0006334
Eph_Em0022g240a	GO:0006352
Eph_Em0022g250a	GO:0016740	XP_003383617.1 palmitoyltransferase akr1-like
Eph_Em0022g251a	GO:0016602	XP_019863161.1 nuclear transcription factor Y subunit gamma-like
Eph_Em0022g251a	GO:0003700
Eph_Em0022g251a	GO:0046982
Eph_Em0022g251a	GO:0006355
Eph_Em0022g254a	GO:0005774	RMC17923.1hypothetical protein DUI87_05592
Eph_Em0022g254a	GO:0016021
Eph_Em0022g254a	GO:0033179
Eph_Em0022g254a	GO:0015078
Eph_Em0022g254a	GO:1902600
Eph_Em0022g255a	GO:0016740	PZR22761.1RNA methyltransferase
Eph_Em0022g255a	GO:0006396
Eph_Em0022g265a	GO:0005774	RMC17923.1hypothetical protein DUI87_05592
Eph_Em0022g265a	GO:0016021
Eph_Em0022g265a	GO:0033179
Eph_Em0022g265a	GO:0015078
Eph_Em0022g265a	GO:1902600
Eph_Em0022g266a	GO:0016740	PZR22761.1RNA methyltransferase
Eph_Em0022g266a	GO:0006396
Eph_Em0022g275a	GO:0016811	RDD40045.1Neutral ceramidase
Eph_Em0022g275a	GO:0006665
Eph_Em0022g276a	GO:0016811	RDD40045.1Neutral ceramidase
Eph_Em0022g276a	GO:0006665
Eph_Em0022g283a	GO:0004109	XP_003389974.2 oxygen-dependent coproporphyrinogen-III oxidase-like
Eph_Em0022g283a	GO:0006779
Eph_Em0022g283a	GO:0055114
Eph_Em0022g283a	EC:1.3.3.3
Eph_Em0022g288a	GO:0005789	XP_001636558.1predicted protein
Eph_Em0022g288a	GO:0000254
Eph_Em0022g288a	GO:0016126
Eph_Em0022g288a	EC:1.14.13
Eph_Em0022g288a	EC:1.14.18.9
Eph_Em0022g289a	GO:0016020	XP_001636558.1predicted protein
Eph_Em0022g289a	GO:0016491
Eph_Em0022g289a	GO:0008610
Eph_Em0022g290a	GO:0016740	XP_019862704.1 phosphatidylinositol 3-kinase catalytic subunit type 3-like
Eph_Em0022g290a	GO:0006796
Eph_Em0022g291a	GO:0048523	XP_019860391.1 TIMELESS-interacting protein-like
Eph_Em0022g298a	GO:0006351	XP_001625428.1predicted protein
Eph_Em0022g327a	GO:0006913	NP_956979.2nuclear pore complex protein Nup98-Nup96
Eph_Em0022g327a	GO:0048484
Eph_Em0022g328a	GO:0005634	XP_002609220.1hypothetical protein BRAFLDRAFT_90673
Eph_Em0022g328a	GO:0005737
Eph_Em0022g328a	GO:0016300
Eph_Em0022g328a	GO:0002098
Eph_Em0022g328a	GO:0032259
Eph_Em0022g335a	GO:0004812	KGL97815.1Histidine--tRNA ligase, cytoplasmic
Eph_Em0022g335a	GO:0006418
Eph_Em0022g339a	GO:0005739	XP_003388352.1 lipoyl synthase, mitochondrial-like
Eph_Em0022g339a	GO:0016992
Eph_Em0022g339a	GO:0046872
Eph_Em0022g339a	GO:0051539
Eph_Em0022g339a	GO:0009107
Eph_Em0022g339a	GO:0009249
Eph_Em0022g339a	EC:2.8.1.8
Eph_Em0022g343a	GO:0005488	XP_019850859.1 dnaJ homolog subfamily A member 3, mitochondrial-like isoform X1
Eph_Em0022g345a	GO:0005488	XP_019850859.1 dnaJ homolog subfamily A member 3, mitochondrial-like isoform X1
Eph_Em0022g358a	GO:0005623	XP_003387482.1 glutaredoxin-related protein 5, mitochondrial-like
Eph_Em0022g358a	GO:0009055
Eph_Em0022g358a	GO:0015035
Eph_Em0022g358a	GO:0046872
Eph_Em0022g358a	GO:0051537
Eph_Em0022g358a	GO:0022900
Eph_Em0022g358a	GO:0045454
Eph_Em0022g361a	GO:0016746	XP_019863089.1 palmitoyltransferase ZDHHC15-like
Eph_Em0022g399a	GO:0110165	NP_780724.3protein inturned
Eph_Em0022g399a	GO:0030030
Eph_Em0022g399a	GO:0048731
Eph_Em0022g399a	GO:0050794
Eph_Em0022g399a	GO:0060429
Eph_Em0022g406a	GO:0004197	XP_002611444.1hypothetical protein BRAFLDRAFT_63924
Eph_Em0022g406a	GO:0004843
Eph_Em0022g406a	GO:0006511
Eph_Em0022g406a	GO:0016579
Eph_Em0022g406a	EC:3.4.22
Eph_Em0022g406a	EC:3.4.19.12
Eph_Em0022g412a	GO:0005739	RDD37546.1 Cytochrome c oxidase assembly factor 5
Eph_Em0022g412a	GO:0033617
Eph_Em0022g425a	GO:0016514	XP_011405427.2 SWI/SNF-related matrix-associated actin-dependent regulator of chromatin subfamily D member 1-like
Eph_Em0022g425a	GO:0071564
Eph_Em0022g425a	GO:0071565
Eph_Em0022g427a	GO:0110165	XP_001631068.1predicted protein
Eph_Em0022g427a	GO:0006665
Eph_Em0022g428a	GO:0000786	XP_001628144.1 predicted protein
Eph_Em0022g428a	GO:0005634
Eph_Em0022g428a	GO:0003677
Eph_Em0022g428a	GO:0046982
Eph_Em0022g428a	GO:0006334
Eph_Em0022g428a	GO:0006352
Eph_Em0022g429a	GO:0000786	XP_001628144.1 predicted protein
Eph_Em0022g429a	GO:0005634
Eph_Em0022g429a	GO:0003677
Eph_Em0022g429a	GO:0046982
Eph_Em0022g429a	GO:0006334
Eph_Em0022g429a	GO:0006352
Eph_Em0022g430a	GO:0000786	XP_001628144.1 predicted protein
Eph_Em0022g430a	GO:0005634
Eph_Em0022g430a	GO:0003677
Eph_Em0022g430a	GO:0046982
Eph_Em0022g430a	GO:0006334
Eph_Em0022g430a	GO:0006352
Eph_Em0022g431a	GO:0004721	XP_003388790.1 dual specificity protein phosphatase 23-like
Eph_Em0022g431a	GO:0006470
Eph_Em0022g431a	EC:3.1.3.16
Eph_Em0022g435a	GO:0005488	KFD61066.1hypothetical protein M514_26768
Eph_Em0022g441a	GO:0016874	XP_019856896.1 leucine--tRNA ligase, cytoplasmic
Eph_Em0022g441a	GO:0140101
Eph_Em0022g441a	GO:0006399
Eph_Em0022g441a	GO:0006412
Eph_Em0022g465a	GO:0005737	XP_001631051.1predicted protein
Eph_Em0022g465a	GO:0051082
Eph_Em0022g465a	GO:0006457
Eph_Em0022g465a	GO:0032502
Eph_Em0022g493a	GO:0015935	AAX48878.1S3
Eph_Em0022g493a	GO:0003723
Eph_Em0022g493a	GO:0003735
Eph_Em0022g493a	GO:0006412
Eph_Em0022g512a	GO:0031902	XP_003383573.1 ragulator complex protein LAMTOR1-like
Eph_Em0022g512a	GO:0060255
Eph_Em0022g512a	GO:0045121
Eph_Em0022g512a	GO:1902533
Eph_Em0022g512a	GO:0031323
Eph_Em0022g516a	GO:0004672	XP_011409752.1 probable serine/threonine-protein kinase drkB
Eph_Em0022g516a	GO:0005524
Eph_Em0022g516a	GO:0006468
Eph_Em0022g517a	GO:0016021	XP_003383621.1 magnesium transporter NIPA2-like
Eph_Em0022g517a	GO:0015095
Eph_Em0022g517a	GO:1903830
Eph_Em0022g521a	GO:0016787	XP_003383637.1 probable beta-D-xylosidase 5
Eph_Em0022g524a	GO:0016787	XP_003383637.1 probable beta-D-xylosidase 5
Eph_Em0022g555a	GO:0004114	BAA34308.1EFPDE2
Eph_Em0022g555a	GO:0046872
Eph_Em0022g555a	GO:0007165
Eph_Em0022g555a	EC:3.1.4.17
Eph_Em0022g556a	GO:0008081	BAA34308.1EFPDE2
Eph_Em0022g557a	GO:0004114	BAA34308.1EFPDE2
Eph_Em0022g557a	GO:0046872
Eph_Em0022g557a	GO:0007165
Eph_Em0022g557a	EC:3.1.4.17
Eph_Em0022g562a	GO:0002161	XP_011409356.1 D-tyrosyl-tRNA(Tyr) deacylase 1-like
Eph_Em0022g562a	GO:0003723
Eph_Em0022g562a	GO:0006399
Eph_Em0022g562a	EC:3.1.1.1
Eph_Em0022g588a	GO:0016020	XP_019854890.1 P protein-like
Eph_Em0022g595a	GO:0016020	XP_019854890.1 P protein-like
Eph_Em0022g603a	GO:0005774	XP_001637733.1predicted protein
Eph_Em0022g603a	GO:0016021
Eph_Em0022g603a	GO:0033179
Eph_Em0022g603a	GO:0046961
Eph_Em0022g603a	GO:1902600
Eph_Em0022g603a	EC:7.1.3.1
Eph_Em0022g667a	GO:0005525	XP_003389585.1 ADP-ribosylation factor-related protein 1-like
Eph_Em0022g700a	GO:0016020	XP_019856863.1 ABC transporter G family member 20-like
Eph_Em0022g703a	GO:0016787	XP_002430597.1protein phosphatase methylesterase, putative
Eph_Em0022g728a	GO:0050577	XP_002587642.1hypothetical protein BRAFLDRAFT_231666
Eph_Em0022g728a	GO:0050662
Eph_Em0022g728a	GO:0042350
Eph_Em0022g728a	GO:0055114
Eph_Em0022g728a	EC:1.1.1.271
Eph_Em0022g731a	GO:0005840	AAX48834.1L4/L1
Eph_Em0022g731a	GO:0003735
Eph_Em0022g731a	GO:0006412
Eph_Em0022g761a	GO:0003924	XP_019859915.1 eukaryotic translation initiation factor 5B-like
Eph_Em0022g761a	GO:0005525
Eph_Em0022g761a	EC:3.6.1.15
Eph_Em0022g765a	GO:0005634	XP_019859947.1 mothers against decapentaplegic homolog 9-like
Eph_Em0022g765a	GO:0005667
Eph_Em0022g765a	GO:0005737
Eph_Em0022g765a	GO:0003677
Eph_Em0022g765a	GO:0003700
Eph_Em0022g765a	GO:0006355
Eph_Em0022g765a	GO:0007179
Eph_Em0022g793a	GO:0043229	XP_001626807.1predicted protein
Eph_Em0022g819a	GO:0016021	XP_019850688.1 ATP-binding cassette sub-family B member 8, mitochondrial-like
Eph_Em0022g819a	GO:0005524
Eph_Em0022g819a	GO:0016887
Eph_Em0022g819a	GO:0042626
Eph_Em0022g819a	GO:0055085
Eph_Em0022g819a	EC:3.6.1.3
Eph_Em0022g819a	EC:3.6.1.15
Eph_Em0022g890a	GO:0005488	XP_019862003.1PREDICTED: uncharacterized protein LOC109590544
Eph_Em0022g937a	GO:0016020	OWF41884.1GDP-Man:Man(3)GlcNAc(2)-PP-Dol alpha-1,2-mannosyltransferase
Eph_Em0022g937a	GO:0016740
Eph_Em0022g941a	GO:0016740	XP_019863071.1 phosphatidylinositol 4,5-bisphosphate 3-kinase catalytic subunit alpha isoform-like
Eph_Em0022g963a	GO:0006259	ETW92315.1hypothetical protein ETSY2_53780, partial
Eph_Em0022g993a	GO:0003676	KFM56688.1Retrovirus-related Pol polyprotein from transposon 412
Eph_Em0022g993a	GO:0004190
Eph_Em0022g993a	GO:0006508
Eph_Em0022g993a	GO:0015074
Eph_Em0022g993a	EC:3.4.23
Eph_Em0023g9a	GO:0016787	XP_019848677.1 probable alpha-glucosidase Os06g0675700
Eph_Em0023g11a	GO:0016798	XP_019848677.1 probable alpha-glucosidase Os06g0675700
Eph_Em0023g11a	GO:0008152
Eph_Em0023g12a	GO:0016787	XP_004347578.2lysosomal alpha-glucosidase
Eph_Em0023g40a	GO:0070449	XP_009021604.1hypothetical protein HELRODRAFT_83279
Eph_Em0023g40a	GO:0004842
Eph_Em0023g40a	GO:0006511
Eph_Em0023g40a	GO:0016567
Eph_Em0023g40a	GO:0032968
Eph_Em0023g42a	GO:0004518	XP_001631386.1predicted protein
Eph_Em0023g54a	GO:0015935	XP_003389766.1 40S ribosomal protein S20-like
Eph_Em0023g54a	GO:0003735
Eph_Em0023g54a	GO:0006412
Eph_Em0023g57a	GO:0005840	XP_003384471.1 39S ribosomal protein L13, mitochondrial-like
Eph_Em0023g57a	GO:0003735
Eph_Em0023g57a	GO:0006412
Eph_Em0023g58a	GO:0098599	XP_003384320.1 palmitoyl-protein thioesterase 1-like
Eph_Em0023g60a	GO:0110165	XP_019852139.1 focal adhesion kinase 1-like isoform X1
Eph_Em0023g60a	GO:0004672
Eph_Em0023g60a	GO:0006468
Eph_Em0023g64a	GO:0003824	XP_003387546.1 formimidoyltransferase-cyclodeaminase-like
Eph_Em0023g86a	GO:0005737	XP_002167671.1 eukaryotic translation initiation factor 3 subunit I-like
Eph_Em0023g86a	GO:0032991
Eph_Em0023g86a	GO:0006413
Eph_Em0023g87a	GO:0047617	XP_004074278.1acyl-coenzyme A thioesterase 13
Eph_Em0023g87a	EC:3.1.2.20
Eph_Em0023g103a	GO:0005634	XP_003575153.1DNA-directed RNA polymerases II and V subunit 6B
Eph_Em0023g115a	GO:0072487	XP_003384225.1 histone acetyltransferase KAT8-like
Eph_Em0023g115a	GO:0004402
Eph_Em0023g115a	GO:0006355
Eph_Em0023g115a	GO:0016573
Eph_Em0023g115a	EC:2.3.1.5
Eph_Em0023g115a	EC:2.3.1.48
Eph_Em0023g123a	GO:0005737	XP_003383514.1 eukaryotic translation initiation factor 3 subunit H-A-like
Eph_Em0023g123a	GO:0032991
Eph_Em0023g123a	GO:0006413
Eph_Em0023g124a	GO:0015934	XP_003383492.1PREDICTED: uncharacterized protein LOC100635096
Eph_Em0023g124a	GO:0003735
Eph_Em0023g124a	GO:0006412
Eph_Em0023g125a	GO:0005634	XP_003383513.1PREDICTED: uncharacterized protein LOC100637992
Eph_Em0023g125a	GO:0003700
Eph_Em0023g125a	GO:0006355
Eph_Em0023g130a	GO:0005852	XP_013420779.1eukaryotic translation initiation factor 3 subunit E
Eph_Em0023g130a	GO:0070993
Eph_Em0023g130a	GO:0002183
Eph_Em0023g141a	GO:0005852	XP_013420779.1eukaryotic translation initiation factor 3 subunit E
Eph_Em0023g141a	GO:0070993
Eph_Em0023g141a	GO:0002183
Eph_Em0023g150a	GO:0004715	BAB82421.1protein tyrosine kinase
Eph_Em0023g150a	GO:0005524
Eph_Em0023g150a	GO:0018108
Eph_Em0023g150a	EC:2.7.10
Eph_Em0023g150a	EC:2.7.10.2
Eph_Em0023g152a	GO:0005840	AAX48888.1S12
Eph_Em0023g152a	GO:0003735
Eph_Em0023g152a	GO:0006412
Eph_Em0023g155a	GO:0110165	EDV23111.1 syntaxin
Eph_Em0023g155a	GO:0006810
Eph_Em0023g157a	GO:0004715	BAB82421.1protein tyrosine kinase
Eph_Em0023g157a	GO:0005524
Eph_Em0023g157a	GO:0018108
Eph_Em0023g157a	EC:2.7.10
Eph_Em0023g157a	EC:2.7.10.2
Eph_Em0023g158a	GO:0004715	BAB82421.1protein tyrosine kinase
Eph_Em0023g158a	GO:0005524
Eph_Em0023g158a	GO:0018108
Eph_Em0023g158a	EC:2.7.10
Eph_Em0023g158a	EC:2.7.10.2
Eph_Em0023g160a	GO:0005840	AAX48888.1S12
Eph_Em0023g160a	GO:0003735
Eph_Em0023g160a	GO:0006412
Eph_Em0023g184a	GO:0004715	BAB83688.1protein tyrosine kinase
Eph_Em0023g184a	GO:0005524
Eph_Em0023g184a	GO:0018108
Eph_Em0023g184a	EC:2.7.10
Eph_Em0023g184a	EC:2.7.10.2
Eph_Em0023g188a	GO:0005681	XP_003383664.1 splicing factor 3A subunit 3-like
Eph_Em0023g188a	GO:0003723
Eph_Em0023g188a	GO:0000398
Eph_Em0023g197a	GO:0016021	XP_015782959.1ethanolaminephosphotransferase 1
Eph_Em0023g197a	GO:0016780
Eph_Em0023g197a	GO:0008654
Eph_Em0023g199a	GO:0004550	AAX09325.1nucleoside diphosphate kinase Nm23-SD6
Eph_Em0023g199a	GO:0006165
Eph_Em0023g199a	GO:0006183
Eph_Em0023g199a	GO:0006228
Eph_Em0023g199a	GO:0006241
Eph_Em0023g199a	EC:2.7.4.6
Eph_Em0023g205a	GO:0005739	XP_002591915.1hypothetical protein BRAFLDRAFT_269073
Eph_Em0023g205a	GO:0016020
Eph_Em0023g205a	GO:0004519
Eph_Em0023g205a	GO:0000737
Eph_Em0023g225a	GO:0016831	XP_002611914.1hypothetical protein BRAFLDRAFT_62306
Eph_Em0023g230a	GO:0004070	XP_019849014.1 CAD protein-like
Eph_Em0023g230a	GO:0004088
Eph_Em0023g230a	GO:0005524
Eph_Em0023g230a	GO:0016597
Eph_Em0023g230a	GO:0016812
Eph_Em0023g230a	GO:0046872
Eph_Em0023g230a	GO:0006207
Eph_Em0023g230a	GO:0006541
Eph_Em0023g230a	EC:6.3.5.5
Eph_Em0023g230a	EC:2.1.3.2
Eph_Em0023g233a	GO:0003824	XP_019849014.1 CAD protein-like
Eph_Em0023g233a	GO:0005488
Eph_Em0023g233a	GO:0006807
Eph_Em0023g234a	GO:0005768	XP_001639534.1predicted protein
Eph_Em0023g234a	GO:0005886
Eph_Em0023g234a	GO:0008021
Eph_Em0023g234a	GO:0003924
Eph_Em0023g234a	GO:0006886
Eph_Em0023g234a	GO:0006904
Eph_Em0023g234a	GO:0009306
Eph_Em0023g234a	GO:0017157
Eph_Em0023g234a	GO:0032482
Eph_Em0023g234a	GO:0072659
Eph_Em0023g234a	EC:3.6.1.15
Eph_Em0023g238a	GO:0010008	XP_001900976.1Rab family protein 8
Eph_Em0023g238a	GO:0045177
Eph_Em0023g238a	GO:0071944
Eph_Em0023g238a	GO:0005515
Eph_Em0023g238a	GO:0000003
Eph_Em0023g238a	GO:0050789
Eph_Em0023g241a	GO:0016020	CAL36988.1lipopolysaccharide-induced TNF factor
Eph_Em0023g245a	GO:0005634	XP_011407910.1PREDICTED: uncharacterized protein LOC105315097
Eph_Em0023g245a	GO:0003677
Eph_Em0023g247a	GO:0004402	XP_011410292.2 elongator complex protein 3
Eph_Em0023g247a	GO:0046872
Eph_Em0023g247a	GO:0051536
Eph_Em0023g247a	GO:0016573
Eph_Em0023g247a	EC:2.3.1.5
Eph_Em0023g247a	EC:2.3.1.48
Eph_Em0023g279a	GO:0005634	XP_003385311.1 histone deacetylase 1-like
Eph_Em0023g279a	GO:0032041
Eph_Em0023g279a	GO:0046872
Eph_Em0023g279a	GO:0070932
Eph_Em0023g279a	EC:3.5.1.98
Eph_Em0023g315a	GO:0005096	XP_003384341.1 stromal membrane-associated protein 1-like
Eph_Em0023g315a	GO:0046872
Eph_Em0023g315a	GO:0043547
Eph_Em0023g317a	GO:0002376	CAL36105.1Toll-like receptor
Eph_Em0023g317a	GO:0007165
Eph_Em0023g317a	GO:0031349
Eph_Em0023g317a	GO:0032103
Eph_Em0023g340a	GO:0004715	BAB82424.1protein tyrosine kinase
Eph_Em0023g340a	GO:0005524
Eph_Em0023g340a	GO:0018108
Eph_Em0023g340a	EC:2.7.10
Eph_Em0023g340a	EC:2.7.10.2
Eph_Em0023g341a	GO:0000166	BAB82422.1protein tyrosine kinase
Eph_Em0023g341a	GO:0004713
Eph_Em0023g341a	GO:0006468
Eph_Em0023g341a	EC:2.7.10
Eph_Em0023g342a	GO:0004715	BAB82422.1protein tyrosine kinase
Eph_Em0023g342a	GO:0005524
Eph_Em0023g342a	GO:0018108
Eph_Em0023g342a	EC:2.7.10
Eph_Em0023g342a	EC:2.7.10.2
Eph_Em0023g343a	GO:0004715	BAB82422.1protein tyrosine kinase
Eph_Em0023g343a	GO:0005524
Eph_Em0023g343a	GO:0018108
Eph_Em0023g343a	EC:2.7.10
Eph_Em0023g343a	EC:2.7.10.2
Eph_Em0023g344a	GO:0004715	BAB82422.1protein tyrosine kinase
Eph_Em0023g344a	GO:0005524
Eph_Em0023g344a	GO:0018108
Eph_Em0023g344a	EC:2.7.10
Eph_Em0023g344a	EC:2.7.10.2
Eph_Em0023g346a	GO:0004715	BAB82422.1protein tyrosine kinase
Eph_Em0023g346a	GO:0005524
Eph_Em0023g346a	GO:0018108
Eph_Em0023g346a	EC:2.7.10
Eph_Em0023g346a	EC:2.7.10.2
Eph_Em0023g348a	GO:0004715	BAB82422.1protein tyrosine kinase
Eph_Em0023g348a	GO:0005524
Eph_Em0023g348a	GO:0018108
Eph_Em0023g348a	EC:2.7.10
Eph_Em0023g348a	EC:2.7.10.2
Eph_Em0023g349a	GO:0005737	P42690.1RecName: Full=Tyrosine-protein kinase isoform SRK4
Eph_Em0023g349a	GO:0004715
Eph_Em0023g349a	GO:0005524
Eph_Em0023g349a	GO:0018108
Eph_Em0023g349a	EC:2.7.10
Eph_Em0023g349a	EC:2.7.10.2
Eph_Em0023g352a	GO:0006281	XP_001639497.1predicted protein
Eph_Em0023g355a	GO:0005739	XP_002113007.1hypothetical protein TRIADDRAFT_25679, partial
Eph_Em0023g355a	GO:0016887
Eph_Em0023g355a	EC:3.6.1.3
Eph_Em0023g355a	EC:3.6.1.15
Eph_Em0023g356a	GO:0005840	AAX48880.1S4
Eph_Em0023g356a	GO:0003735
Eph_Em0023g356a	GO:0019843
Eph_Em0023g356a	GO:0006412
Eph_Em0023g361a	GO:0016020	XP_019848829.1 DUF21 domain-containing protein At4g14230-like
Eph_Em0023g368a	GO:0016272	XP_003386219.1 prefoldin subunit 3-like
Eph_Em0023g368a	GO:0006457
Eph_Em0023g369a	GO:0004411	XP_006627944.1 homogentisate 1,2-dioxygenase
Eph_Em0023g369a	GO:0006559
Eph_Em0023g369a	GO:0006570
Eph_Em0023g369a	GO:0055114
Eph_Em0023g369a	EC:1.13.11
Eph_Em0023g369a	EC:1.13.11.5
Eph_Em0023g388a	GO:0016021	AJE25514.1frizzled B
Eph_Em0023g388a	GO:0004888
Eph_Em0023g388a	GO:0007166
Eph_Em0023g388a	GO:0007275
Eph_Em0023g403a	GO:0016791	XP_001624185.1predicted protein
Eph_Em0023g403a	GO:0016311
Eph_Em0023g403a	GO:0019637
Eph_Em0023g403a	GO:0044238
Eph_Em0023g418a	GO:0004784	AFK74882.1 superoxide dismutase
Eph_Em0023g418a	GO:0046872
Eph_Em0023g418a	GO:0006801
Eph_Em0023g418a	GO:0055114
Eph_Em0023g418a	EC:1.15.1.1
Eph_Em0023g480a	GO:0016740	XP_003386247.2 ATP-dependent 6-phosphofructokinase, muscle type-like
Eph_Em0023g480a	GO:0016310
Eph_Em0023g480a	GO:0019637
Eph_Em0023g480a	GO:1901135
Eph_Em0023g488a	GO:0016021	XP_003384066.1 dual oxidase 1-like
Eph_Em0023g488a	GO:0004601
Eph_Em0023g488a	GO:0005509
Eph_Em0023g488a	GO:0016174
Eph_Em0023g488a	GO:0020037
Eph_Em0023g488a	GO:0006979
Eph_Em0023g488a	GO:0050665
Eph_Em0023g488a	GO:0055114
Eph_Em0023g488a	GO:0098869
Eph_Em0023g488a	EC:1.6.3.1
Eph_Em0023g488a	EC:1.11.1.7
Eph_Em0023g489a	GO:0016491	XP_003384066.1 dual oxidase 1-like
Eph_Em0023g490a	GO:0016491	XP_003384066.1 dual oxidase 1-like
Eph_Em0023g493a	GO:0016491	XP_003384066.1 dual oxidase 1-like
Eph_Em0023g499a	GO:0005737	ABO26620.1chaperonin containing tcp1
Eph_Em0023g499a	GO:0005524
Eph_Em0023g499a	GO:0051082
Eph_Em0023g499a	GO:0006457
Eph_Em0023g502a	GO:0031461	XP_019848648.1 cullin-5
Eph_Em0023g502a	GO:0031625
Eph_Em0023g502a	GO:0006511
Eph_Em0023g506a	GO:0000287	XP_019848649.1 ribosomal protein S6 kinase alpha-3
Eph_Em0023g506a	GO:0004674
Eph_Em0023g506a	GO:0005524
Eph_Em0023g506a	GO:0006468
Eph_Em0023g506a	GO:0035556
Eph_Em0023g506a	EC:2.7.11
Eph_Em0023g507a	GO:1903506	RDD37140.1 C-Myc-binding protein
Eph_Em0023g514a	GO:0016740	XP_013400749.1poly [ADP-ribose] polymerase 2
Eph_Em0023g529a	GO:0016301	BAA81722.3protein tyrosine kinase
Eph_Em0023g529a	GO:0016310
Eph_Em0023g531a	GO:0016301	BAA81722.3protein tyrosine kinase
Eph_Em0023g531a	GO:0016310
Eph_Em0023g537a	GO:0005506	XP_003384054.1PREDICTED: uncharacterized protein LOC100636315
Eph_Em0023g537a	GO:0051536
Eph_Em0023g537a	GO:0016226
Eph_Em0023g543a	GO:0003677	XP_019857082.1 DNA-(apurinic or apyrimidinic site) lyase-like
Eph_Em0023g543a	GO:0004519
Eph_Em0023g543a	GO:0046872
Eph_Em0023g543a	GO:0140078
Eph_Em0023g543a	GO:0006281
Eph_Em0023g543a	GO:0090305
Eph_Em0023g543a	EC:4.2.99.18
Eph_Em0023g549a	GO:0004713	BAA81722.3protein tyrosine kinase
Eph_Em0023g549a	GO:0005524
Eph_Em0023g549a	GO:0018108
Eph_Em0023g549a	EC:2.7.10
Eph_Em0023g550a	GO:0004672	BAA81722.3protein tyrosine kinase
Eph_Em0023g550a	GO:0006468
Eph_Em0023g557a	GO:0004222	XP_019848664.1 presequence protease, mitochondrial-like isoform X2
Eph_Em0023g557a	GO:0046872
Eph_Em0023g557a	GO:0006508
Eph_Em0023g557a	EC:3.4.24
Eph_Em0023g560a	GO:0016747	XP_003384087.1 acetyl-CoA acetyltransferase, cytosolic-like
Eph_Em0023g565a	GO:0009055	XP_003384095.1PREDICTED: uncharacterized protein LOC100641494
Eph_Em0023g565a	GO:0051537
Eph_Em0023g565a	GO:0022900
Eph_Em0023g566a	GO:0016740	XP_003384093.1 3-oxoacyl-[acyl-carrier-protein] synthase, mitochondrial-like
Eph_Em0023g574a	GO:0016740	XP_003384079.1 CDK5 regulatory subunit-associated protein 1-like
Eph_Em0023g574a	GO:0051536
Eph_Em0023g578a	GO:0015934	AAX48846.1L13a
Eph_Em0023g578a	GO:0003735
Eph_Em0023g578a	GO:0006412
Eph_Em0023g596a	GO:0016491	PFX28758.1Lambda-crystallin-like
Eph_Em0023g596a	GO:0008152
Eph_Em0023g599a	GO:0005488	XP_013413545.1unconventional myosin-VI
Eph_Em0023g605a	GO:0000166	XP_019851390.1 ATP-dependent RNA helicase HAS1
Eph_Em0023g605a	GO:0003676
Eph_Em0023g605a	GO:0004386
Eph_Em0023g605a	EC:3.6.1.3
Eph_Em0023g605a	EC:3.6.1.15
Eph_Em0023g609a	GO:0003924	XP_003386231.1 ras-related protein Rab-13-like
Eph_Em0023g609a	GO:0005525
Eph_Em0023g609a	EC:3.6.1.15
Eph_Em0023g643a	GO:0050794	XP_019851508.1 mitogen-activated protein kinase kinase kinase 7-like
Eph_Em0023g649a	GO:0050794	XP_019851508.1 mitogen-activated protein kinase kinase kinase 7-like
Eph_Em0023g655a	GO:0016020	XP_003386163.1 solute carrier family 25 member 40-like
Eph_Em0023g660a	GO:0016514	XP_019857863.1 AT-rich interactive domain-containing protein 1B-like isoform X1
Eph_Em0023g660a	GO:0035060
Eph_Em0023g660a	GO:0003677
Eph_Em0023g660a	GO:0006338
Eph_Em0023g663a	GO:0050794	XP_019851508.1 mitogen-activated protein kinase kinase kinase 7-like
Eph_Em0023g682a	GO:0016787	XP_019848677.1 probable alpha-glucosidase Os06g0675700
Eph_Em0023g709a	GO:0003352	XP_003388750.1 UPF0769 protein C21orf59 homolog
Eph_Em0023g710a	GO:0004674	XP_011405837.2 cyclin-dependent kinase 8-like
Eph_Em0023g710a	GO:0005524
Eph_Em0023g710a	GO:0006468
Eph_Em0023g710a	EC:2.7.11
Eph_Em0023g713a	GO:0016021	XP_019851448.1 alpha-amylase-like
Eph_Em0023g713a	GO:0004556
Eph_Em0023g713a	GO:0005509
Eph_Em0023g713a	GO:0016052
Eph_Em0023g713a	EC:3.2.1.1
Eph_Em0023g717a	GO:0003924	XP_794415.1 GPN-loop GTPase 2
Eph_Em0023g717a	GO:0005525
Eph_Em0023g717a	EC:3.6.1.15
Eph_Em0023g724a	GO:0003924	XP_794415.1 GPN-loop GTPase 2
Eph_Em0023g724a	GO:0005525
Eph_Em0023g724a	EC:3.6.1.15
Eph_Em0023g728a	GO:0019843	XP_013385184.1ribosome production factor 2 homolog isoform X2
Eph_Em0023g728a	GO:0000027
Eph_Em0023g728a	GO:0000470
Eph_Em0023g750a	GO:0003743	XP_011405597.1 eukaryotic translation initiation factor 1A-like
Eph_Em0023g750a	GO:0006413
Eph_Em0023g753a	GO:0016301	XP_003386265.1 serine/threonine-protein kinase LATS1-like
Eph_Em0023g760a	GO:0000166	XP_003386247.2 ATP-dependent 6-phosphofructokinase, muscle type-like
Eph_Em0023g760a	GO:0016301
Eph_Em0023g760a	GO:0006096
Eph_Em0023g763a	GO:0016021	XP_019851441.1 ATP-binding cassette sub-family B member 7, mitochondrial
Eph_Em0023g763a	GO:0005524
Eph_Em0023g763a	GO:0016887
Eph_Em0023g763a	GO:0042626
Eph_Em0023g763a	GO:0055085
Eph_Em0023g763a	EC:3.6.1.3
Eph_Em0023g763a	EC:3.6.1.15
Eph_Em0023g764a	GO:0005634	XP_003384920.1 ribosomal RNA-processing protein 8-like
Eph_Em0023g764a	GO:0016740
Eph_Em0023g764a	GO:0008152
Eph_Em0023g776a	GO:0005794	XP_417758.2glycoprotein endo-alpha-1,2-mannosidase-like protein
Eph_Em0023g776a	GO:0004559
Eph_Em0023g776a	EC:3.2.1.24
Eph_Em0023g779a	GO:0016020	XP_003386282.1 cytochrome b-245 heavy chain-like
Eph_Em0023g785a	GO:0003824	XP_019848677.1 probable alpha-glucosidase Os06g0675700
Eph_Em0023g789a	GO:0051082	XP_003390645.1 dnaJ homolog subfamily B member 13-like
Eph_Em0023g789a	GO:0006457
Eph_Em0023g790a	GO:0006810	XP_003388482.1 metal tolerance protein 11-like
Eph_Em0023g791a	GO:0006810	XP_003388482.1 metal tolerance protein 11-like
Eph_Em0023g794a	GO:0004672	XP_003384045.1 TP53-regulating kinase-like
Eph_Em0023g800a	GO:0097159	ORX75646.1glutamyl-tRNA synthetase
Eph_Em0023g800a	GO:1901363
Eph_Em0023g800a	GO:0006412
Eph_Em0023g800a	GO:0043039
Eph_Em0023g806a	GO:0009987	XP_011402482.1 anaphase-promoting complex subunit 10-like
Eph_Em0023g809a	GO:0016021	BAA81713.3protein tyrosine kinase
Eph_Em0023g809a	GO:0004713
Eph_Em0023g809a	GO:0005524
Eph_Em0023g809a	GO:0018108
Eph_Em0023g809a	EC:2.7.10
Eph_Em0023g810a	GO:0016021	BAA81713.3protein tyrosine kinase
Eph_Em0023g810a	GO:0004713
Eph_Em0023g810a	GO:0005524
Eph_Em0023g810a	GO:0018108
Eph_Em0023g810a	EC:2.7.10
Eph_Em0023g835a	GO:0009987	XP_019854409.1 phosphatidylinositol 4-kinase alpha-like
Eph_Em0023g838a	GO:0016020	XP_019854412.1 solute carrier family 35 member F2-like
Eph_Em0023g848a	GO:0005622	XP_002112294.1hypothetical protein TRIADDRAFT_24890
Eph_Em0023g848a	GO:0110165
Eph_Em0023g848a	GO:0007017
Eph_Em0023g848a	GO:0051234
Eph_Em0023g848a	GO:0051641
Eph_Em0023g891a	GO:0016020	XP_003386460.1 calcium uniporter protein, mitochondrial-like
Eph_Em0023g912a	GO:0016020	XP_002115581.1conserved hypothetical protein
Eph_Em0023g912a	GO:0032550
Eph_Em0023g912a	GO:0032561
Eph_Em0023g912a	GO:0043168
Eph_Em0023g912a	GO:0007165
Eph_Em0023g921a	GO:0016020	XP_003388055.1 metabotropic glutamate receptor-like
Eph_Em0023g933a	GO:0042719	XP_002589794.1hypothetical protein BRAFLDRAFT_60179
Eph_Em0023g933a	GO:0046872
Eph_Em0023g933a	GO:0045039
Eph_Em0023g933a	GO:0072321
Eph_Em0023g937a	GO:0005634	XP_003386168.1 importin subunit alpha-1-like
Eph_Em0023g937a	GO:0005737
Eph_Em0023g937a	GO:0061608
Eph_Em0023g937a	GO:0006606
Eph_Em0023g939a	GO:0016020	XP_003386169.1 putative transporter arsB
Eph_Em0023g939a	GO:0006810
Eph_Em0023g945a	GO:0016020	XP_003388050.2 proton-coupled amino acid transporter 3-like
Eph_Em0024g22a	GO:0003676	CAP69654.1polyprotein
Eph_Em0024g22a	GO:0004190
Eph_Em0024g22a	GO:0008270
Eph_Em0024g22a	GO:0006508
Eph_Em0024g22a	GO:0015074
Eph_Em0024g22a	EC:3.4.23
Eph_Em0024g28a	GO:0005488	ETW98423.1hypothetical protein ETSY2_42830
Eph_Em0024g51a	GO:0097159	GBF94596.1aspartyl-tRNA synthetase
Eph_Em0024g51a	GO:1901363
Eph_Em0024g52a	GO:0005737	XP_003384922.2 aspartate--tRNA ligase, cytoplasmic-like
Eph_Em0024g52a	GO:0003676
Eph_Em0024g52a	GO:0004815
Eph_Em0024g52a	GO:0005524
Eph_Em0024g52a	GO:0006422
Eph_Em0024g52a	EC:6.1.1.12
Eph_Em0024g88a	GO:0005737	XP_003384922.2 aspartate--tRNA ligase, cytoplasmic-like
Eph_Em0024g88a	GO:0003676
Eph_Em0024g88a	GO:0004815
Eph_Em0024g88a	GO:0005524
Eph_Em0024g88a	GO:0006422
Eph_Em0024g88a	EC:6.1.1.12
Eph_Em0024g89a	GO:0003700	XP_003384889.1 cell death specification protein 2-like
Eph_Em0024g89a	GO:0006357
Eph_Em0024g92a	GO:0000166	XP_008275411.1 aspartate--tRNA ligase, cytoplasmic
Eph_Em0024g92a	GO:0004812
Eph_Em0024g92a	GO:0006418
Eph_Em0024g102a	GO:0005488	KRY45548.1Retrovirus-related Pol polyprotein from transposon 17.6
Eph_Em0024g251a	GO:0031463	XP_003478764.1speckle-type POZ protein-like
Eph_Em0024g251a	GO:0031397
Eph_Em0024g251a	GO:0043161
Eph_Em0024g283a	GO:0005488	XP_019861849.1PREDICTED: uncharacterized protein LOC109590368
Eph_Em0024g327a	GO:0031463	XP_003478764.1speckle-type POZ protein-like
Eph_Em0024g327a	GO:0031397
Eph_Em0024g327a	GO:0043161
Eph_Em0024g447a	GO:0003676	KRY44151.1Retrovirus-related Pol polyprotein from transposon 17.6
Eph_Em0024g447a	GO:0004190
Eph_Em0024g447a	GO:0008270
Eph_Em0024g447a	GO:0006508
Eph_Em0024g447a	EC:3.4.23
Eph_g32963t1	GO:0004655	WP_008255548.1porphobilinogen synthase
Eph_g32963t1	GO:0046872
Eph_g32963t1	GO:0006779
Eph_g32963t1	EC:4.2.1.24
Eph_g32965t1	GO:0016021	WP_073368049.1efflux RND transporter permease subunit
Eph_g32965t1	GO:0022857
Eph_g32965t1	GO:0055085
Eph_g32970t1	GO:0003676	WP_073367551.1transcription-repair coupling factor
Eph_g32970t1	GO:0006974
Eph_g32971t1	GO:0005737	WP_073367387.1thymidine kinase
Eph_g32971t1	GO:0004797
Eph_g32971t1	GO:0005524
Eph_g32971t1	GO:0009157
Eph_g32971t1	GO:0016310
Eph_g32971t1	GO:0071897
Eph_g32971t1	EC:2.7.1.145
Eph_g32971t1	EC:2.7.1.21
Eph_g32975t1	GO:0016021	WP_073367720.1hypothetical protein
Eph_g32976t1	GO:0003676	WP_073367749.1RNA-binding transcriptional accessory protein
Eph_g32976t1	GO:0006139
Eph_g32977t1	GO:0016021	WP_073367619.1penicillin-binding protein
Eph_g32977t1	GO:0008658
Eph_g32977t1	GO:0016740
Eph_g32980t1	GO:0008270	SHF69581.1methionine synthase (B12-dependent)
Eph_g32980t1	GO:0008705
Eph_g32980t1	GO:0031419
Eph_g32980t1	GO:0009086
Eph_g32980t1	GO:0032259
Eph_g32980t1	GO:0042558
Eph_g32980t1	EC:2.1.1.13
Eph_g32981t1	GO:0008270	SHF69605.15-methyltetrahydrofolate--homocysteine methyltransferase
Eph_g32981t1	GO:0047150
Eph_g32981t1	GO:0009086
Eph_g32981t1	GO:0032259
Eph_g32981t1	EC:2.1.1.5
Eph_g32984t1	GO:0005737	WP_073367145.1translation initiation factor IF-2
Eph_g32984t1	GO:0003743
Eph_g32984t1	GO:0003924
Eph_g32984t1	GO:0005525
Eph_g32984t1	GO:0006413
Eph_g32984t1	EC:3.6.1.15
Eph_g32989t1	GO:0016787	AOW08493.1 peptidase dimerization domain protein
Eph_g32990t1	GO:0004420	WP_073368310.1hydroxymethylglutaryl-CoA reductase, degradative
Eph_g32990t1	GO:0042282
Eph_g32990t1	GO:0050662
Eph_g32990t1	GO:0015936
Eph_g32990t1	GO:0055114
Eph_g32990t1	EC:1.1.1.88
Eph_g32990t1	EC:1.1.1.34
Eph_g32996t1	GO:0005737	WP_073368972.1arginine--tRNA ligase
Eph_g32996t1	GO:0004814
Eph_g32996t1	GO:0005524
Eph_g32996t1	GO:0006420
Eph_g32996t1	EC:6.1.1.19
Eph_g32997t1	GO:0003723	WP_073368987.123S rRNA pseudouridine(2604) synthase RluF
Eph_g32997t1	GO:0009982
Eph_g32997t1	GO:0001522
Eph_g33000t1	GO:0003677	WP_073369728.1DNA-directed RNA polymerase subunit beta
Eph_g33000t1	GO:0003899
Eph_g33000t1	GO:0032549
Eph_g33000t1	GO:0006351
Eph_g33000t1	EC:2.7.7.6
Eph_g33001t1	GO:0003824	WP_039110204.1SDR family oxidoreductase
Eph_g33001t1	GO:0050662
Eph_g33003t1	GO:0016787	AOE06120.1cell wall-associated hydrolase
Eph_g33006t1	GO:0016301	OJW00351.15-dehydro-2-deoxygluconokinase
Eph_g33006t1	GO:0016773
Eph_g33006t1	GO:0016310
Eph_g33007t1	GO:0004491	KYP15473.1methylmalonate-semialdehyde dehydrogenase (acylating)
Eph_g33007t1	GO:0055114
Eph_g33007t1	EC:1.2.1.27
Eph_g33010t1	GO:0004222	WP_052955701.1insulinase family protein
Eph_g33010t1	GO:0046872
Eph_g33010t1	GO:0006508
Eph_g33010t1	EC:3.4.24
Eph_g33012t1	GO:0016747	WP_059013835.1acetyl-CoA C-acyltransferase
Eph_g33016t1	GO:0005694	WP_072937972.1DNA gyrase subunit A
Eph_g33016t1	GO:0005737
Eph_g33016t1	GO:0003677
Eph_g33016t1	GO:0003918
Eph_g33016t1	GO:0005524
Eph_g33016t1	GO:0006261
Eph_g33016t1	GO:0006265
Eph_g33016t1	EC:3.6.1.3
Eph_g33016t1	EC:5.6.2.2
Eph_g33016t1	EC:3.6.1.15
Eph_g33026t1	GO:0016787	WP_072944473.1altronate dehydratase
Eph_g33026t1	GO:0016829
Eph_g33028t1	GO:0004386	PIV63072.1helicase SNF2
Eph_g33028t1	GO:0005524
Eph_g33028t1	GO:0008270
Eph_g33028t1	EC:3.6.1.3
Eph_g33028t1	EC:3.6.1.15
Eph_g33033t1	GO:0016787	WP_072944473.1altronate dehydratase
Eph_g33033t1	GO:0016829
Eph_g33035t1	GO:0000166	WP_072941207.1IMP dehydrogenase
Eph_g33035t1	GO:0003938
Eph_g33035t1	GO:0046872
Eph_g33035t1	GO:0006177
Eph_g33035t1	GO:0055114
Eph_g33035t1	EC:1.1.1.205
Eph_g33038t1	GO:0005737	SHG51841.1GTP-binding protein Era
Eph_g33038t1	GO:0005886
Eph_g33038t1	GO:0003924
Eph_g33038t1	GO:0005525
Eph_g33038t1	GO:0070181
Eph_g33038t1	GO:0042274
Eph_g33038t1	EC:3.6.1.15
Eph_g33039t1	GO:0003677	WP_073368557.1type I DNA topoisomerase
Eph_g33039t1	GO:0003917
Eph_g33039t1	GO:0046872
Eph_g33039t1	GO:0006265
Eph_g33039t1	EC:5.6.2.1
Eph_g33040t1	GO:0005737	WP_073368542.1chaperonin GroEL
Eph_g33040t1	GO:0005524
Eph_g33040t1	GO:0051082
Eph_g33040t1	GO:0042026
Eph_g33044t1	GO:0005737	AYN05276.1GTPase ObgE
Eph_g33044t1	GO:0000287
Eph_g33044t1	GO:0003924
Eph_g33044t1	GO:0005525
Eph_g33044t1	GO:0042254
Eph_g33044t1	EC:3.6.1.15
Eph_Em0026g37a	GO:0003824	XP_013395289.1gamma-glutamylaminecyclotransferase-like isoform X2
Eph_Em0026g44a	GO:0003824	XP_019855201.1 sphingosine-1-phosphate lyase-like
Eph_Em0026g48a	GO:0016020	XP_019855468.1 V-type proton ATPase 116 kDa subunit a-like isoform X1
Eph_Em0026g52a	GO:0000220	XP_019855468.1 V-type proton ATPase 116 kDa subunit a-like isoform X1
Eph_Em0026g52a	GO:0016021
Eph_Em0026g52a	GO:0015078
Eph_Em0026g52a	GO:1902600
Eph_Em0026g55a	GO:0016020	XP_019855468.1 V-type proton ATPase 116 kDa subunit a-like isoform X1
Eph_Em0026g58a	GO:0016829	ELU10802.1hypothetical protein CAPTEDRAFT_156221
Eph_Em0026g72a	GO:0016020	XP_019855468.1 V-type proton ATPase 116 kDa subunit a-like isoform X1
Eph_Em0028g8a	GO:0004659	XP_003383096.1 protein farnesyltransferase subunit beta-like
Eph_Em0028g8a	GO:0046872
Eph_Em0028g25a	GO:0008143	XP_003386363.2 zinc finger CCCH domain-containing protein 14-like
Eph_Em0028g25a	GO:0046872
Eph_Em0028g25a	GO:0043488
Eph_Em0028g25a	GO:1900364
Eph_Em0029g6a	GO:0016853	XP_003383177.1 lanosterol synthase
Eph_Em0029g7a	GO:0006259	PFX16725.1DNA ligase 4
Eph_Em0029g26a	GO:0031559	XP_003383177.1 lanosterol synthase
Eph_Em0029g31a	GO:0016874	XP_019856983.1 DNA ligase 4-like
Eph_Em0029g31a	GO:0097159
Eph_Em0029g31a	GO:1901363
Eph_Em0029g31a	GO:0006259
Eph_Em0029g31a	GO:0006974
Eph_Em0029g34a	GO:0005811	XP_003383177.1 lanosterol synthase
Eph_Em0029g34a	GO:0000250
Eph_Em0029g34a	GO:0042300
Eph_Em0029g34a	GO:0016104
Eph_Em0029g34a	EC:5.4.99.7
Eph_Em0029g34a	EC:5.4.99
Eph_Em0029g41a	GO:0003677	XP_019856983.1 DNA ligase 4-like
Eph_Em0029g41a	GO:0003910
Eph_Em0029g41a	GO:0005524
Eph_Em0029g41a	GO:0006260
Eph_Em0029g41a	GO:0006310
Eph_Em0029g41a	GO:0051103
Eph_Em0029g41a	GO:0071897
Eph_Em0029g41a	EC:6.5.1.1
Eph_Em0029g44a	GO:0003677	XP_019856983.1 DNA ligase 4-like
Eph_Em0029g44a	GO:0003910
Eph_Em0029g44a	GO:0005524
Eph_Em0029g44a	GO:0006260
Eph_Em0029g44a	GO:0006310
Eph_Em0029g44a	GO:0051103
Eph_Em0029g44a	GO:0071897
Eph_Em0029g44a	EC:6.5.1.1
Eph_Em0029g45a	GO:0000166	XP_019856983.1 DNA ligase 4-like
Eph_Em0029g45a	GO:0003909
Eph_Em0029g45a	GO:0006281
Eph_Em0029g45a	GO:0034645
Eph_Em0029g47a	GO:0065007	XP_001634239.1predicted protein
Eph_Em0030g39a	GO:0006397	XP_003388030.1 pre-mRNA-splicing factor SPF27-like isoform X1
Eph_Em0032g18a	GO:0016020	XP_003391213.1 ATP-dependent zinc metalloprotease YME1L1-like
Eph_Em0032g18a	GO:0004222
Eph_Em0032g18a	GO:0005524
Eph_Em0032g18a	GO:0006508
Eph_Em0032g18a	EC:3.4.24
Eph_Em0032g28a	GO:0000278	XP_001641140.1predicted protein
Eph_Em0032g28a	GO:0022402
Eph_Em0032g28a	GO:0048523
Eph_Em0034g4a	GO:0043167	XP_019862991.1 copper-transporting ATPase 1-like
Eph_Em0034g4a	GO:0006812
Eph_Em0034g6a	GO:0043167	EKC18325.1Copper-transporting ATPase 1
Eph_Em0034g6a	GO:0006812
Eph_Em0034g7a	GO:0005794	XP_011409718.1 AP-1 complex subunit gamma-1
Eph_Em0034g7a	GO:0030117
Eph_Em0034g7a	GO:0031410
Eph_Em0034g7a	GO:0015031
Eph_Em0034g19a	GO:0003676	XP_013978328.1PREDICTED: LOW QUALITY PROTEIN: uncharacterized protein K02A2.6-like
Eph_Em0034g19a	GO:0004190
Eph_Em0034g19a	GO:0008270
Eph_Em0034g19a	GO:0006508
Eph_Em0034g19a	GO:0015074
Eph_Em0034g19a	EC:3.4.23
Eph_Em0034g24a	GO:0006807	XP_014067412.1PREDICTED: uncharacterized protein K02A2.6-like
Eph_Em0034g24a	GO:0043170
Eph_Em0034g24a	GO:0044238
Eph_Em0034g35a	GO:0016021	BAA82606.1sALK-6
Eph_Em0034g35a	GO:0004675
Eph_Em0034g35a	GO:0005509
Eph_Em0034g35a	GO:0005524
Eph_Em0034g35a	GO:0006468
Eph_Em0034g35a	GO:0007178
Eph_Em0034g35a	EC:2.7.11
Eph_Em0034g40a	GO:0016021	BAA82606.1sALK-6
Eph_Em0034g40a	GO:0004675
Eph_Em0034g40a	GO:0005509
Eph_Em0034g40a	GO:0005524
Eph_Em0034g40a	GO:0006468
Eph_Em0034g40a	GO:0007178
Eph_Em0034g40a	EC:2.7.11
Eph_Em0036g40a	GO:0003824	XP_019848677.1 probable alpha-glucosidase Os06g0675700
Eph_Em0037g37a	GO:0005488	ETW98423.1hypothetical protein ETSY2_42830
Eph_Em0037g39a	GO:0016020	BAA81717.3protein tyrosine kinase
Eph_Em0037g39a	GO:0004713
Eph_Em0037g39a	GO:0006468
Eph_Em0037g39a	EC:2.7.10
Eph_Em0037g41a	GO:0016020	BAA81717.3protein tyrosine kinase
Eph_Em0037g41a	GO:0004713
Eph_Em0037g41a	GO:0006468
Eph_Em0037g41a	EC:2.7.10
Eph_Em0039g12a	GO:0005488	CAP69654.1polyprotein
Eph_Em0039g12a	GO:0006807
Eph_Em0039g12a	GO:0043170
Eph_Em0039g12a	GO:0044238
Eph_Em0040g7a	GO:0016020	CAA75175.1SRCR domain, membrane form 2
Eph_Em0041g4a	GO:0008239	XP_001640170.1predicted protein
Eph_Em0041g4a	GO:0006508
Eph_Em0041g4a	EC:3.4.11
Eph_Em0041g11a	GO:0016021	XP_003387308.1 solute carrier family 35 member F6-like isoform X2
Eph_Em0041g11a	GO:0022857
Eph_Em0041g11a	GO:0055085
Eph_Em0041g15a	GO:0016020	XP_003387308.1 solute carrier family 35 member F6-like isoform X2
Eph_Em0041g33a	GO:0016020	XP_003387308.1 solute carrier family 35 member F6-like isoform X2
Eph_Em0044g24a	GO:0009987	XP_013396891.1cilia- and flagella-associated protein 53
Eph_Em0044g30a	GO:0016020	XP_003382402.1 translocon-associated protein subunit beta-like
Eph_Em0045g6a	GO:0005488	KFD61066.1hypothetical protein M514_26768
Eph_Em0047g1a	GO:0016746	XP_003383265.1 acetyl-CoA acetyltransferase, mitochondrial-like
Eph_Em0047g13a	GO:0006811	XP_019862077.1 chloride transport protein 6-like
Eph_Em0047g17a	GO:0003676	KII72172.1Transposon Ty3-G Gag-Pol polyprotein
Eph_Em0047g17a	GO:0004190
Eph_Em0047g17a	GO:0006508
Eph_Em0047g17a	GO:0015074
Eph_Em0047g17a	EC:3.4.23
Eph_Em0047g23a	GO:0005488	ETW98423.1hypothetical protein ETSY2_42830
Eph_Em0047g38a	GO:0003676	KII72172.1Transposon Ty3-G Gag-Pol polyprotein
Eph_Em0047g38a	GO:0004190
Eph_Em0047g38a	GO:0006508
Eph_Em0047g38a	GO:0015074
Eph_Em0047g38a	EC:3.4.23
Eph_Em0048g19a	GO:0003924	XP_019752577.1 ras-related protein Rab-5C-like
Eph_Em0048g19a	GO:0005525
Eph_Em0048g19a	EC:3.6.1.15
Eph_Em0050g12a	GO:0005488	CAP69654.1polyprotein
Eph_Em0050g12a	GO:0006807
Eph_Em0050g12a	GO:0043170
Eph_Em0050g12a	GO:0044238
Eph_Em0051g8a	GO:0005488	KFD61066.1hypothetical protein M514_26768
Eph_Em0051g19a	GO:0016627	XP_003387461.1 peroxisomal acyl-coenzyme A oxidase 1
Eph_Em0051g19a	GO:0050660
Eph_Em0051g19a	GO:0006631
Eph_Em0051g19a	GO:0055114
Eph_Em0051g28a	GO:0004364	XP_008191063.1 glutathione S-transferase
Eph_Em0051g28a	GO:0006749
Eph_Em0051g28a	EC:2.5.1.18
Eph_Em0053g11a	GO:0005737	XP_012891300.1 vesicle-associated membrane protein-associated protein A isoform X1
Eph_Em0053g11a	GO:0012505
Eph_Em0053g11a	GO:0031090
Eph_Em0053g11a	GO:0043231
Eph_Em0053g11a	GO:0019904
Eph_Em0053g11a	GO:0006888
Eph_Em0053g11a	GO:0016043
Eph_Em0053g11a	GO:0044794
Eph_Em0053g11a	GO:0044827
Eph_Em0053g11a	GO:1903902
Eph_Em0055g9a	GO:0005623	AQQ10871.1 ferritin
Eph_Em0055g9a	GO:0004322
Eph_Em0055g9a	GO:0008199
Eph_Em0055g9a	GO:0006826
Eph_Em0055g9a	GO:0006879
Eph_Em0055g9a	GO:0055114
Eph_Em0055g9a	EC:1.16.3.1
Eph_Em0055g9a	EC:1.16.3
Eph_Em0055g11a	GO:0005623	AEK27024.1 ferritin subunit 1
Eph_Em0055g11a	GO:0004322
Eph_Em0055g11a	GO:0008199
Eph_Em0055g11a	GO:0006826
Eph_Em0055g11a	GO:0006879
Eph_Em0055g11a	GO:0055114
Eph_Em0055g11a	EC:1.16.3.1
Eph_Em0055g11a	EC:1.16.3
Eph_Em0055g17a	GO:0005506	XP_001632011.1predicted protein
Eph_Em0055g17a	GO:0016491
Eph_Em0055g17a	GO:0006879
Eph_Em0055g17a	GO:0051179
Eph_Em0055g19a	GO:0005623	AEK27024.1 ferritin subunit 1
Eph_Em0055g19a	GO:0004322
Eph_Em0055g19a	GO:0008199
Eph_Em0055g19a	GO:0006826
Eph_Em0055g19a	GO:0006879
Eph_Em0055g19a	GO:0055114
Eph_Em0055g19a	EC:1.16.3.1
Eph_Em0055g19a	EC:1.16.3
Eph_Em0056g25a	GO:0008234	CAI43319.1silicatein alpha
Eph_Em0056g25a	GO:0006508
Eph_Em0058g6a	GO:0004364	XP_002593173.1hypothetical protein BRAFLDRAFT_72748
Eph_Em0058g6a	GO:0006749
Eph_Em0058g6a	EC:2.5.1.18
Eph_Em0058g15a	GO:0004715	BAA81721.3protein tyrosine kinase
Eph_Em0058g15a	GO:0005524
Eph_Em0058g15a	GO:0018108
Eph_Em0058g15a	EC:2.7.10
Eph_Em0058g15a	EC:2.7.10.2
Eph_Em0058g16a	GO:0000166	BAA81721.3protein tyrosine kinase
Eph_Em0058g16a	GO:0004713
Eph_Em0058g16a	GO:0006468
Eph_Em0058g16a	EC:2.7.10
Eph_Em0060g18a	GO:0005730	XP_003384727.1 nucleolar GTP-binding protein 1-like
Eph_Em0060g18a	GO:0005525
Eph_Em0060g18a	GO:0042254
Eph_Em0061g2a	GO:0016020	XP_019854821.1 sodium/potassium/calcium exchanger 6, mitochondrial-like
Eph_Em0061g7a	GO:0016020	XP_019854821.1 sodium/potassium/calcium exchanger 6, mitochondrial-like
Eph_Em0061g10a	GO:0016020	XP_019854821.1 sodium/potassium/calcium exchanger 6, mitochondrial-like
Eph_Em0061g13a	GO:0016020	XP_019854821.1 sodium/potassium/calcium exchanger 6, mitochondrial-like
Eph_Em0064g6a	GO:0005488	KFD61066.1hypothetical protein M514_26768
Eph_Em0064g17a	GO:0016020	ALC47658.1Vha100-1
Eph_Em0065g23a	GO:0005737	CBH31296.1hypoxanthine phosphoribosyltransferase 1
Eph_Em0065g23a	GO:0000166
Eph_Em0065g23a	GO:0004422
Eph_Em0065g23a	GO:0046872
Eph_Em0065g23a	GO:0052657
Eph_Em0065g23a	GO:0006166
Eph_Em0065g23a	GO:0032264
Eph_Em0065g23a	EC:2.4.2.8
Eph_Em0068g1a	GO:0004722	XP_019851304.1 protein phosphatase 1H-like
Eph_Em0068g1a	GO:0046872
Eph_Em0068g1a	GO:0006470
Eph_Em0068g1a	EC:3.1.3.16
Eph_Em0068g8a	GO:0016020	XP_003390371.1 chitobiosyldiphosphodolichol beta-mannosyltransferase-like
Eph_Em0070g10a	GO:0005488	ETW98423.1hypothetical protein ETSY2_42830
Eph_Em0071g4a	GO:0003676	KFD46539.1LOW QUALITY PROTEIN: hypothetical protein M513_12590, partial
Eph_Em0071g4a	GO:0015074
Eph_Em0071g21a	GO:0045261	XP_003384958.1 ATP synthase subunit gamma, mitochondrial-like
Eph_Em0071g21a	GO:0046933
Eph_Em0071g21a	GO:0015986
Eph_Em0074g10a	GO:0044237	XP_019853510.1 translation initiation factor eIF-2B subunit delta-like
Eph_Em0074g13a	GO:0016020	XP_011404686.1 sialin-like
Eph_Em0082g1a	GO:0000786	XP_003382971.1 late histone H2B.L4-like
Eph_Em0082g1a	GO:0005634
Eph_Em0082g1a	GO:0003677
Eph_Em0082g1a	GO:0046982
Eph_Em0082g2a	GO:0000786	XP_003382970.1 histone H2A-like
Eph_Em0082g2a	GO:0005634
Eph_Em0082g2a	GO:0003677
Eph_Em0082g2a	GO:0046982
Eph_Em0082g3a	GO:0000786	XP_003382970.1 histone H2A-like
Eph_Em0082g3a	GO:0005634
Eph_Em0082g3a	GO:0003677
Eph_Em0082g3a	GO:0046982
Eph_Em0082g4a	GO:0000786	XP_003382971.1 late histone H2B.L4-like
Eph_Em0082g4a	GO:0005634
Eph_Em0082g4a	GO:0003677
Eph_Em0082g4a	GO:0046982
Eph_Em0083g9a	GO:0003676	KRZ73165.1Transposon Ty3-G Gag-Pol polyprotein
Eph_Em0083g9a	GO:0004190
Eph_Em0083g9a	GO:0006508
Eph_Em0083g9a	GO:0015074
Eph_Em0083g9a	EC:3.4.23
Eph_Em0086g12a	GO:0016791	XP_003383346.1 dual specificity protein phosphatase 2-like
Eph_Em0087g16a	GO:0005634	AKR53930.1DNA (cytosine-5) methyltransferase 1
Eph_Em0087g16a	GO:0003677
Eph_Em0087g16a	GO:0003682
Eph_Em0087g16a	GO:0003886
Eph_Em0087g16a	GO:0008270
Eph_Em0087g16a	GO:0090116
Eph_Em0087g16a	EC:2.1.1.37
Eph_Em0088g3a	GO:0008233	XP_003384156.1 ubiquitin carboxyl-terminal hydrolase calypso-like
Eph_Em0088g7a	GO:0003924	XP_001631982.1predicted protein
Eph_Em0088g7a	GO:0006886
Eph_Em0088g7a	GO:0032482
Eph_Em0088g7a	EC:3.6.1.15
Eph_Em0088g9a	GO:0005829	XP_003389498.1 vacuolar protein sorting-associated protein 29-like
Eph_Em0088g9a	GO:0030904
Eph_Em0088g9a	GO:0015031
Eph_Em0088g9a	GO:0042147
Eph_Em0094g9a	GO:0005488	KFD61066.1hypothetical protein M514_26768
Eph_Em0099g16a	GO:0005856	XP_003386140.1 radixin-like
Eph_Em0099g16a	GO:0003779
Eph_Em0099g25a	GO:0008092	XP_003386140.1 radixin-like
Eph_Em0102g3a	GO:0016020	BAA82602.1sALK-2
Eph_Em0102g3a	GO:0000166
Eph_Em0102g3a	GO:0004674
Eph_Em0102g3a	GO:0016310
Eph_Em0102g3a	EC:2.7.11
Eph_Em0105g9a	GO:0016020	XP_003384227.1 GTPase HRas
Eph_Em0105g9a	GO:0003924
Eph_Em0105g9a	GO:0005525
Eph_Em0105g9a	GO:0007165
Eph_Em0105g9a	EC:3.6.1.15
Eph_Em0106g13a	GO:0004674	XP_003382579.1 serine/threonine-protein kinase PLK1-like
Eph_Em0106g13a	GO:0005524
Eph_Em0106g13a	GO:0006468
Eph_Em0106g13a	EC:2.7.11
Eph_Em0108g1a	GO:0016740	BAA81721.3protein tyrosine kinase
Eph_Em0108g4a	GO:0016301	BAA81721.3protein tyrosine kinase
Eph_Em0110g1a	GO:0016021	BAA81724.2protein tyrosine kinase
Eph_Em0110g1a	GO:0004714
Eph_Em0110g1a	GO:0005524
Eph_Em0110g1a	GO:0007169
Eph_Em0110g1a	GO:0018108
Eph_Em0110g1a	EC:2.7.10
Eph_Em0110g1a	EC:2.7.10.1
Eph_Em0110g1a	EC:2.7.11
Eph_Em0110g3a	GO:0016021	BAA81724.2protein tyrosine kinase
Eph_Em0110g3a	GO:0004714
Eph_Em0110g3a	GO:0005524
Eph_Em0110g3a	GO:0007169
Eph_Em0110g3a	GO:0018108
Eph_Em0110g3a	EC:2.7.10
Eph_Em0110g3a	EC:2.7.10.1
Eph_Em0110g3a	EC:2.7.11
Eph_Em0110g5a	GO:0016021	BAA81724.2protein tyrosine kinase
Eph_Em0110g5a	GO:0004714
Eph_Em0110g5a	GO:0005524
Eph_Em0110g5a	GO:0007169
Eph_Em0110g5a	GO:0018108
Eph_Em0110g5a	EC:2.7.10
Eph_Em0110g5a	EC:2.7.10.1
Eph_Em0110g5a	EC:2.7.11
Eph_Em0113g9a	GO:0005488	KRY44151.1Retrovirus-related Pol polyprotein from transposon 17.6
Eph_Em0114g5a	GO:0004715	BAB82422.1protein tyrosine kinase
Eph_Em0114g5a	GO:0005524
Eph_Em0114g5a	GO:0018108
Eph_Em0114g5a	EC:2.7.10
Eph_Em0114g5a	EC:2.7.10.2
Eph_Em0115g10a	GO:0000166	XP_011410512.2 probable ATP-dependent RNA helicase DDX27
Eph_Em0115g10a	GO:0016787
Eph_Em0118g4a	GO:0000166	XP_022407118.1mitogen-activated protein kinase 1 isoform X6
Eph_Em0118g4a	GO:0004674
Eph_Em0118g4a	GO:0006468
Eph_Em0118g4a	EC:2.7.11
Eph_Em0118g11a	GO:0008138	XP_011410132.1 dual specificity protein phosphatase 6-like
Eph_Em0118g11a	GO:0016311
Eph_Em0118g11a	EC:3.1.3.16
Eph_Em0126g3a	GO:0016787	XP_003389465.1 protein phosphatase Slingshot homolog 2-like
Eph_Em0126g7a	GO:0016787	XP_003389465.1 protein phosphatase Slingshot homolog 2-like
Eph_Em0126g11a	GO:0016787	XP_003389465.1 protein phosphatase Slingshot homolog 2-like
Eph_Em0130g6a	GO:0016593	XP_011402726.1 RNA polymerase II-associated factor 1 homolog
Eph_Em0130g6a	GO:0006368
Eph_Em0130g6a	GO:0016570
Eph_Em0131g5a	GO:0003924	CAH04893.1small Rho GTPase cdc42
Eph_Em0131g5a	GO:0005525
Eph_Em0131g5a	GO:0007264
Eph_Em0131g5a	EC:3.6.1.15
Eph_Em0132g2a	GO:0003677	PFX16725.1DNA ligase 4
Eph_Em0132g2a	GO:0003910
Eph_Em0132g2a	GO:0005524
Eph_Em0132g2a	GO:0006310
Eph_Em0132g2a	GO:0051103
Eph_Em0132g2a	GO:0071897
Eph_Em0132g2a	EC:6.5.1.1
Eph_Em0132g4a	GO:0005811	XP_003383177.1 lanosterol synthase
Eph_Em0132g4a	GO:0000250
Eph_Em0132g4a	GO:0042300
Eph_Em0132g4a	GO:0016104
Eph_Em0132g4a	EC:5.4.99.7
Eph_Em0132g4a	EC:5.4.99
Eph_Em0132g5a	GO:0016874	PFX16725.1DNA ligase 4
Eph_Em0132g5a	GO:0097159
Eph_Em0132g5a	GO:1901363
Eph_Em0132g5a	GO:0006281
Eph_Em0139g6a	GO:0003824	XP_003384676.1 acylpyruvase FAHD1, mitochondrial-like
Eph_Em0141g2a	GO:0005488	XP_019862991.1 copper-transporting ATPase 1-like
Eph_Em0141g4a	GO:0043167	XP_019862991.1 copper-transporting ATPase 1-like
Eph_Em0141g4a	GO:0006812
Eph_Em0141g5a	GO:0005794	XP_011409718.1 AP-1 complex subunit gamma-1
Eph_Em0141g5a	GO:0030117
Eph_Em0141g5a	GO:0031410
Eph_Em0141g5a	GO:0015031
Eph_Em0141g7a	GO:0016702	CCE21337.1putative beta-carotenoid oxygenase
Eph_Em0141g7a	GO:0046872
Eph_Em0141g7a	GO:0055114
Eph_Em0141g7a	EC:1.13.11
Eph_Em0144g16a	GO:0003824	XP_006804795.1 enolase-phosphatase E1-like
Eph_Em0144g16a	GO:0008652
Eph_Em0145g8a	GO:0005783	XP_003386142.1 trafficking protein particle complex subunit 3-like
Eph_Em0145g8a	GO:0005794
Eph_Em0145g8a	GO:0030008
Eph_Em0145g8a	GO:0048193
Eph_Em0145g10a	GO:0005856	XP_003386140.1 radixin-like
Eph_Em0145g10a	GO:0003779
Eph_Em0151g5a	GO:0005634	XP_002591915.1hypothetical protein BRAFLDRAFT_269073
Eph_Em0151g5a	GO:0005743
Eph_Em0151g5a	GO:0000014
Eph_Em0151g5a	GO:0004521
Eph_Em0151g5a	GO:0005488
Eph_Em0151g5a	GO:0008409
Eph_Em0151g5a	GO:0006309
Eph_Em0158g6a	GO:0005737	XP_002114804.1hypothetical protein TRIADDRAFT_28167
Eph_Em0158g6a	GO:0016787
Eph_Em0162g6a	GO:0005829	XP_415553.4NADPH-dependent diflavin oxidoreductase 1
Eph_Em0162g6a	GO:0003958
Eph_Em0162g6a	GO:0010181
Eph_Em0162g6a	GO:0050660
Eph_Em0162g6a	GO:0009987
Eph_Em0162g6a	EC:1.6.2.4
Eph_Em0162g8a	GO:0000166	XP_003390576.3 putative ATP-dependent RNA helicase DHX33
Eph_Em0162g8a	GO:0016787
Eph_Em0162g11a	GO:0004674	XP_003387081.1 cyclin-dependent kinase 9-like
Eph_Em0162g11a	GO:0005524
Eph_Em0162g11a	GO:0006468
Eph_Em0162g11a	EC:2.7.11
Eph_Em0163g3a	GO:0008531	XP_003384469.1 riboflavin kinase-like
Eph_Em0163g3a	GO:0009231
Eph_Em0163g3a	GO:0016310
Eph_Em0163g3a	EC:2.7.1.26
Eph_Em0164g4a	GO:0030286	XP_019853072.1 dynein beta chain, ciliary-like
Eph_Em0164g4a	GO:0003777
Eph_Em0164g4a	GO:0005524
Eph_Em0164g4a	GO:0007018
Eph_Em0164g4a	EC:3.6.1.15
Eph_Em0168g2a	GO:0004721	XP_003388790.1 dual specificity protein phosphatase 23-like
Eph_Em0168g2a	GO:0006470
Eph_Em0168g2a	EC:3.1.3.16
Eph_Em0168g3a	GO:0015935	AAX48885.1S9
Eph_Em0168g3a	GO:0003735
Eph_Em0168g3a	GO:0019843
Eph_Em0168g3a	GO:0006412
Eph_Em0168g5a	GO:0030014	XP_011410247.1PREDICTED: uncharacterized protein LOC100632654 isoform X1
Eph_Em0168g5a	GO:0003723
Eph_Em0168g5a	GO:0004842
Eph_Em0168g5a	GO:0046872
Eph_Em0168g5a	GO:0016567
Eph_Em0174g3a	GO:0016787	XP_002594863.1hypothetical protein BRAFLDRAFT_86031
Eph_Em0177g2a	GO:0005829	KFM68191.1Inositol hexakisphosphate and diphosphoinositol-pentakisphosphate kinase
Eph_Em0177g2a	GO:0000829
Eph_Em0177g2a	GO:0000832
Eph_Em0177g2a	GO:0005524
Eph_Em0177g2a	GO:0033857
Eph_Em0177g2a	GO:0052723
Eph_Em0177g2a	GO:0052724
Eph_Em0177g2a	GO:0102092
Eph_Em0177g2a	GO:0016310
Eph_Em0177g2a	EC:2.7.4.24
Eph_Em0177g2a	EC:2.7.4.21
Eph_Em0179g1a	GO:0016301	PFX28482.1putative serine/threonine-protein kinase C05D10.2
Eph_Em0179g2a	GO:0070449	XP_009021604.1hypothetical protein HELRODRAFT_83279
Eph_Em0179g2a	GO:0004842
Eph_Em0179g2a	GO:0006511
Eph_Em0179g2a	GO:0016567
Eph_Em0179g2a	GO:0032968
Eph_Em0179g22a	GO:0015935	XP_003389766.1 40S ribosomal protein S20-like
Eph_Em0179g22a	GO:0003735
Eph_Em0179g22a	GO:0006412
Eph_Em0183g3a	GO:0007155	XP_001641468.1predicted protein
Eph_Em0184g4a	GO:0110165	XP_019851229.1 sterol O-acyltransferase 1-like
Eph_Em0186g1a	GO:0005622	EKG21564.1C2 calcium-dependent membrane targeting
Eph_Em0186g1a	GO:0110165
Eph_Em0186g1a	GO:0031323
Eph_Em0186g1a	GO:0032879
Eph_Em0186g1a	GO:0044267
Eph_Em0186g1a	GO:0080090
Eph_Em0186g2a	GO:0061630	XP_019855806.1 E3 ubiquitin-protein ligase NEDD4-like
Eph_Em0186g2a	GO:0006511
Eph_Em0186g2a	GO:0016567
Eph_Em0186g5a	GO:0004842	XP_019855806.1 E3 ubiquitin-protein ligase NEDD4-like
Eph_Em0186g5a	GO:0044267
Eph_Em0186g6a	GO:0004842	XP_019855806.1 E3 ubiquitin-protein ligase NEDD4-like
Eph_Em0186g6a	GO:0044267
Eph_Em0192g10a	GO:0016627	XP_003383685.1 very long-chain specific acyl-CoA dehydrogenase, mitochondrial-like
Eph_Em0195g2a	GO:0004725	BAA82559.1sPTPR2B, partial
Eph_Em0195g2a	GO:0035335
Eph_Em0195g2a	EC:3.1.3.16
Eph_Em0195g2a	EC:3.1.3.48
Eph_Em0195g3a	GO:0004725	BAA82559.1sPTPR2B, partial
Eph_Em0195g3a	GO:0035335
Eph_Em0195g3a	EC:3.1.3.16
Eph_Em0195g3a	EC:3.1.3.48
Eph_Em0195g4a	GO:0004725	BAA82559.1sPTPR2B, partial
Eph_Em0195g4a	GO:0035335
Eph_Em0195g4a	EC:3.1.3.16
Eph_Em0195g4a	EC:3.1.3.48
Eph_Em0200g4a	GO:0016491	XP_003382529.1 GMP reductase 2-like
Eph_Em0200g4a	GO:0009117
Eph_Em0200g4a	GO:0072521
Eph_Em0200g6a	GO:0005509	CAJ12143.1apoptosis-linked 2 protein
Eph_Em0200g9a	GO:0005634	XP_003382507.1 splicing factor 3B subunit 3-like isoform X1
Eph_Em0200g9a	GO:0003676
Eph_Em0200g11a	GO:0015031	XP_003384586.1 IST1 homolog
Eph_Em0201g9a	GO:0016020	XP_003384182.3 protein-tyrosine sulfotransferase 2-like
Eph_Em0201g9a	GO:0016740
Eph_Em0202g4a	GO:0016740	XP_019854211.1 E3 ubiquitin-protein ligase HECW1-like
Eph_Em0202g10a	GO:0016740	XP_019854211.1 E3 ubiquitin-protein ligase HECW1-like
Eph_Em0202g15a	GO:0016740	XP_019854211.1 E3 ubiquitin-protein ligase HECW1-like
Eph_Em0205g3a	GO:0003678	XP_001635322.1predicted protein
Eph_Em0205g3a	GO:0005524
Eph_Em0205g3a	GO:0006260
Eph_Em0205g3a	GO:0032508
Eph_Em0205g3a	EC:3.6.1.3
Eph_Em0205g3a	EC:3.6.4.12
Eph_Em0205g3a	EC:3.6.1.15
Eph_Em0206g6a	GO:0016301	BAA81715.3protein tyrosine kinase
Eph_Em0206g6a	GO:0016310
Eph_Em0214g1a	GO:0003676	ETW98423.1hypothetical protein ETSY2_42830
Eph_Em0214g1a	GO:0008270
Eph_Em0216g5a	GO:0016620	KJS38822.1succinate-semialdehyde dehydrogenase
Eph_Em0216g5a	GO:0008152
Eph_Em0224g2a	GO:0016874	PFX16725.1DNA ligase 4
Eph_Em0224g2a	GO:0097159
Eph_Em0224g2a	GO:1901363
Eph_Em0224g2a	GO:0006281
Eph_Em0225g5a	GO:0006810	XP_019862077.1 chloride transport protein 6-like
Eph_Em0229g6a	GO:0005488	XP_003383168.1 regulator of nonsense transcripts 1-like
Eph_Em0232g6a	GO:0000786	XP_003382971.1 late histone H2B.L4-like
Eph_Em0232g6a	GO:0005634
Eph_Em0232g6a	GO:0003677
Eph_Em0232g6a	GO:0046982
Eph_Em0236g3a	GO:0016787	XP_002594863.1hypothetical protein BRAFLDRAFT_86031
Eph_Em0238g1a	GO:0003824	XP_013415816.1delta-aminolevulinic acid dehydratase-like isoform X1
Eph_Em0238g2a	GO:0004655	XP_013415816.1delta-aminolevulinic acid dehydratase-like isoform X1
Eph_Em0238g2a	GO:0046872
Eph_Em0238g2a	GO:0006779
Eph_Em0238g2a	EC:4.2.1.24
Eph_Em0238g4a	GO:0003824	CAE02648.1delta-aminolevulinic acid dehydratase
Eph_Em0239g8a	GO:0005488	CAP69654.1polyprotein
Eph_Em0239g8a	GO:0006807
Eph_Em0239g8a	GO:0043170
Eph_Em0239g8a	GO:0044238
Eph_Em0246g4a	GO:0003676	XP_011410501.2 RNA-binding protein 25-like
Eph_Em0248g3a	GO:0005783	NP_001011313.1alkylglycerol monooxygenase
Eph_Em0248g3a	GO:0016020
Eph_Em0248g3a	GO:0005506
Eph_Em0248g3a	GO:0050479
Eph_Em0248g3a	GO:0006643
Eph_Em0248g3a	GO:0046485
Eph_Em0248g3a	EC:1.14.16
Eph_Em0248g3a	EC:1.14.16.5
Eph_Em0249g1a	GO:0004674	XP_011404771.1 serine/threonine-protein kinase SIK3-like
Eph_Em0249g1a	GO:0005524
Eph_Em0249g1a	GO:0006468
Eph_Em0249g1a	EC:2.7.11
Eph_Em0249g3a	GO:0005622	NP_001266238.1nuclear factor kappa B
Eph_Em0249g3a	GO:0110165
Eph_Em0249g3a	GO:0050794
Eph_Em0250g3a	GO:0007155	XP_001641468.1predicted protein
Eph_Em0253g8a	GO:0003676	KII72172.1Transposon Ty3-G Gag-Pol polyprotein
Eph_Em0253g8a	GO:0004190
Eph_Em0253g8a	GO:0006508
Eph_Em0253g8a	GO:0015074
Eph_Em0253g8a	EC:3.4.23
Eph_Em0258g8a	GO:0034464	RDD42970.1 Tetratricopeptide repeat protein 8
Eph_Em0258g8a	GO:0036064
Eph_Em0258g8a	GO:0097730
Eph_Em0258g8a	GO:1905515
Eph_Em0263g5a	GO:0016779	WP_045580417.1DNA-directed RNA polymerase subunit omega
Eph_Em0263g8a	GO:0000287	PCJ61539.11-deoxy-D-xylulose-5-phosphate synthase
Eph_Em0263g8a	GO:0008661
Eph_Em0263g8a	GO:0030976
Eph_Em0263g8a	GO:0009228
Eph_Em0263g8a	GO:0016114
Eph_Em0263g8a	GO:0052865
Eph_Em0263g8a	EC:2.2.1.7
Eph_Em0263g10a	GO:0016491	WP_065775622.1MULTISPECIES: SDR family oxidoreductase
Eph_Em0263g10a	GO:0055114
Eph_Em0265g4a	GO:0030286	XP_019853072.1 dynein beta chain, ciliary-like
Eph_Em0265g4a	GO:0003777
Eph_Em0265g4a	GO:0005524
Eph_Em0265g4a	GO:0007018
Eph_Em0265g4a	EC:3.6.1.15
Eph_Em0266g1a	GO:0110165	XP_019851229.1 sterol O-acyltransferase 1-like
Eph_Em0268g1a	GO:0031559	XP_003383177.1 lanosterol synthase
Eph_Em0268g3a	GO:0016874	PFX16725.1DNA ligase 4
Eph_Em0268g3a	GO:0097159
Eph_Em0268g3a	GO:1901363
Eph_Em0268g3a	GO:0006281
Eph_Em0273g3a	GO:0016020	XP_003389329.1 NADH dehydrogenase [ubiquinone] 1 alpha subcomplex subunit 12-like
Eph_Em0274g5a	GO:0005488	XP_003383841.1 E3 ubiquitin-protein ligase TRAF7-like
Eph_Em0278g2a	GO:0007155	XP_001641468.1predicted protein
Eph_Em0285g7a	GO:0016021	AGR33769.1chitin synthase 1
Eph_Em0285g7a	GO:0016758
Eph_Em0288g3a	GO:0016020	XP_019856159.1 long-chain-fatty-acid--CoA ligase 1-like
Eph_Em0288g5a	GO:0016020	XP_019856159.1 long-chain-fatty-acid--CoA ligase 1-like
Eph_Em0293g1a	GO:0004672	XP_011410014.1 dual specificity tyrosine-phosphorylation-regulated kinase 2-like
Eph_Em0293g1a	GO:0005524
Eph_Em0293g1a	GO:0006468
Eph_Em0294g1a	GO:0016020	XP_019854890.1 P protein-like
Eph_Em0296g1a	GO:0031559	XP_003383177.1 lanosterol synthase
Eph_Em0305g1a	GO:0005634	XP_003385232.1 ester hydrolase C11orf54 homolog
Eph_Em0305g7a	GO:0005623	XP_009057706.1hypothetical protein LOTGIDRAFT_191338
Eph_Em0305g7a	GO:0046907
Eph_Em0305g8a	GO:0016853	XP_002167164.1 inactive peptidyl-prolyl cis-trans isomerase FKBP6-like
Eph_Em0305g8a	GO:0006807
Eph_Em0305g8a	GO:0043170
Eph_Em0305g8a	GO:0044237
Eph_Em0305g8a	GO:0044238
Eph_Em0306g1a	GO:0005634	XP_003385232.1 ester hydrolase C11orf54 homolog
Eph_Em0306g3a	GO:0016020	XP_002605814.1hypothetical protein BRAFLDRAFT_84428
Eph_Em0306g3a	GO:0016491
Eph_Em0306g3a	GO:0008152
Eph_Em0306g6a	GO:0016853	XP_002167164.1 inactive peptidyl-prolyl cis-trans isomerase FKBP6-like
Eph_Em0306g6a	GO:0006807
Eph_Em0306g6a	GO:0043170
Eph_Em0306g6a	GO:0044237
Eph_Em0306g6a	GO:0044238
Eph_Em0315g4a	GO:0016791	XP_019855567.1 receptor-type tyrosine-protein phosphatase S-like
Eph_Em0315g4a	GO:0016311
Eph_Em0319g4a	GO:0110165	XP_019851229.1 sterol O-acyltransferase 1-like
Eph_Em0324g5a	GO:0016021	XP_002424048.1conserved hypothetical protein
Eph_Em0328g1a	GO:0005488	XP_019861849.1PREDICTED: uncharacterized protein LOC109590368
Eph_Em0328g6a	GO:0016740	XP_003389713.1 putative hexokinase HKDC1
Eph_Em0328g6a	GO:0008152
Eph_Em0328g6a	GO:0009987
Eph_Em0337g2a	GO:0016787	BAA76275.1PLC-gammaS
Eph_Em0337g2a	GO:0006629
Eph_Em0337g2a	GO:0009987
Eph_Em0337g5a	GO:0005874	AFZ87949.1 beta-tubulin
Eph_Em0337g5a	GO:0003924
Eph_Em0337g5a	GO:0005200
Eph_Em0337g5a	GO:0005525
Eph_Em0337g5a	GO:0007010
Eph_Em0337g5a	GO:0007017
Eph_Em0337g5a	EC:3.6.1.15
Eph_Em0337g9a	GO:0005744	XP_003384418.1 mitochondrial import inner membrane translocase subunit Tim21-like
Eph_Em0337g9a	GO:0016021
Eph_Em0337g9a	GO:0030150
Eph_Em0339g3a	GO:0003824	OLQ15661.1Serine/threonine-protein kinase tricorner
Eph_Em0339g3a	GO:0006807
Eph_Em0339g3a	GO:0043170
Eph_Em0339g3a	GO:0044237
Eph_Em0339g3a	GO:0044238
Eph_Em0341g4a	GO:0016301	XP_019852740.1 DNA-dependent protein kinase catalytic subunit
Eph_Em0341g4a	GO:0097159
Eph_Em0341g4a	GO:1901363
Eph_Em0341g4a	GO:0006807
Eph_Em0341g4a	GO:0044238
Eph_Em0341g4a	GO:0044260
Eph_Em0346g4a	GO:0110165	XP_019851229.1 sterol O-acyltransferase 1-like
Eph_Em0352g4a	GO:0016020	EJW86245.1hypothetical protein WUBG_02842
Eph_Em0358g3a	GO:0005737	XP_001630434.1predicted protein
Eph_Em0358g3a	GO:0003948
Eph_Em0358g3a	GO:0006517
Eph_Em0358g3a	EC:3.5.1.26
Eph_Em0360g3a	GO:0003824	XP_003387852.1 branched-chain-amino-acid aminotransferase, cytosolic-like
Eph_Em0360g4a	GO:0050789	XP_019860737.1 TNF receptor-associated factor 3-like isoform X1
Eph_Em0362g1a	GO:0110165	XP_002111250.1hypothetical protein TRIADDRAFT_55006
Eph_Em0363g1a	GO:0005634	XP_011410239.2 recombining binding protein suppressor of hairless-like
Eph_Em0363g1a	GO:0000978
Eph_Em0363g1a	GO:0001228
Eph_Em0363g1a	GO:0045944
Eph_Em0369g1a	GO:0003676	XP_019857665.1 ATP-dependent RNA helicase DHX8-like
Eph_Em0369g1a	GO:0004386
Eph_Em0369g1a	GO:0005524
Eph_Em0369g1a	EC:3.6.1.3
Eph_Em0369g1a	EC:3.6.1.15
Eph_Em0388g3a	GO:0005840	XP_008693943.1 28S ribosomal protein S21, mitochondrial
Eph_Em0390g1a	GO:0016791	CAC33882.1receptor protein tyrosine phosphatase
Eph_Em0390g1a	GO:0016311
Eph_Em0395g4a	GO:0016020	XP_011408032.1 mitochondrial inner membrane protein COX18-like
Eph_Em0395g5a	GO:0003682	XP_003383246.2 NF-kappa-B-activating protein-like
Eph_Em0395g5a	GO:0007219
Eph_Em0395g5a	GO:0045892
Eph_Em0395g8a	GO:0035194	XP_002110769.1hypothetical protein TRIADDRAFT_54015
Eph_Em0395g8a	GO:0070918
Eph_Em0395g9a	GO:0003723	XP_003383247.1 eukaryotic translation initiation factor 4E type 2-like
Eph_Em0395g9a	GO:0006412
Eph_Em0395g14a	GO:0016020	XP_019857946.1 selenoprotein T2-like
Eph_Em0398g3a	GO:0005840	XP_002109141.1hypothetical protein TRIADDRAFT_20666, partial
Eph_Em0398g3a	GO:0003735
Eph_Em0398g3a	GO:0006412
Eph_Em0401g2a	GO:0016020	XP_003382951.1 UDP-N-acetylglucosamine/UDP-glucose/GDP-mannose transporter-like
Eph_Em0402g2a	GO:0005634	XP_003386477.1 exportin-2-like
Eph_Em0402g2a	GO:0008536
Eph_Em0402g2a	GO:0006886
Eph_Em0404g5a	GO:0003779	ABL85458.1actin related protein 2/3 complex subunit 2
Eph_Em0404g5a	GO:0005737
Eph_Em0404g5a	GO:0034314
Eph_Em0404g5a	GO:0005885
Eph_Em0406g1a	GO:0003676	ABY62780.1ankyrin repeat protein 17-like protein
Eph_Em0408g1a	GO:0016020	XP_019854821.1 sodium/potassium/calcium exchanger 6, mitochondrial-like
Eph_Em0416g2a	GO:0016021	XP_002424048.1conserved hypothetical protein
Eph_Em0419g1a	GO:0005874	XP_009017134.1hypothetical protein HELRODRAFT_135395, partial
Eph_Em0419g1a	GO:0015631
Eph_Em0419g1a	GO:0001578
Eph_Em0419g1a	GO:0032273
Eph_Em0419g1a	GO:0046785
Eph_Em0419g4a	GO:0000166	XP_011410512.2 probable ATP-dependent RNA helicase DDX27
Eph_Em0419g4a	GO:0016787
Eph_Em0420g4a	GO:0005634	XP_003575153.1DNA-directed RNA polymerases II and V subunit 6B
Eph_Em0424g2a	GO:0005737	XP_003383779.1 maleylacetoacetate isomerase-like
Eph_Em0424g2a	GO:0003824
Eph_Em0424g2a	GO:0009072
Eph_Em0427g2a	GO:0016301	XP_019863071.1 phosphatidylinositol 4,5-bisphosphate 3-kinase catalytic subunit alpha isoform-like
Eph_Em0427g2a	GO:0009987
Eph_Em0429g9a	GO:0005856	XP_003386140.1 radixin-like
Eph_Em0429g9a	GO:0003779
Eph_Em0434g6a	GO:0005488	XP_011404865.1PREDICTED: uncharacterized protein LOC105313269
Eph_Em0435g1a	GO:0005634	BAJ52633.1RNA polymerase I largest subunit
Eph_Em0435g1a	GO:0003677
Eph_Em0435g1a	GO:0003899
Eph_Em0435g1a	GO:0008270
Eph_Em0435g1a	GO:0006351
Eph_Em0435g1a	EC:2.7.7.6
Eph_Em0438g3a	GO:0016791	XP_003387470.1 protein tyrosine phosphatase type IVA 3-like
Eph_Em0438g3a	GO:0016311
Eph_Em0440g4a	GO:0005960	GBD25332.1Glycine cleavage system H protein
Eph_Em0440g4a	GO:0019464
Eph_Em0445g2a	GO:0016021	XP_002424048.1conserved hypothetical protein
Eph_Em0446g2a	GO:0016021	XP_002424048.1conserved hypothetical protein
Eph_Em0447g8a	GO:0005524	XP_003385809.1 ubiquitin-conjugating enzyme E2 A
Eph_Em0447g8a	GO:0016740
Eph_Em0447g10a	GO:0004842	XP_003388152.1 ubiquitin-protein ligase E3A-like
Eph_Em0447g10a	GO:0016567
Eph_Em0448g2a	GO:0005622	XP_011406960.1 ribokinase-like
Eph_Em0448g2a	GO:0110165
Eph_Em0448g2a	GO:0000166
Eph_Em0448g2a	GO:0016301
Eph_Em0448g2a	GO:0016773
Eph_Em0448g2a	GO:0043167
Eph_Em0448g2a	GO:0006014
Eph_Em0448g2a	GO:0016310
Eph_Em0454g1a	GO:0030286	XP_019853072.1 dynein beta chain, ciliary-like
Eph_Em0454g1a	GO:0003777
Eph_Em0454g1a	GO:0005524
Eph_Em0454g1a	GO:0007018
Eph_Em0454g1a	EC:3.6.1.15
Eph_Em0455g1a	GO:0016866	XP_003383177.1 lanosterol synthase
Eph_Em0456g2a	GO:0005634	XP_019850617.1 E3 ubiquitin-protein ligase Siah1-like
Eph_Em0456g2a	GO:0008270
Eph_Em0456g2a	GO:0006511
Eph_Em0456g2a	GO:0007275
Eph_Em0456g2a	GO:0016567
Eph_Em0456g3a	GO:0003824	XP_003385671.1 isoleucine--tRNA ligase, cytoplasmic
Eph_Em0456g3a	GO:0034641
Eph_Em0456g3a	GO:0043170
Eph_Em0456g3a	GO:0044238
Eph_Em0458g3a	GO:0005737	XP_003383409.1 deoxyribose-phosphate aldolase-like isoform X2
Eph_Em0458g3a	GO:0004139
Eph_Em0458g3a	GO:0009264
Eph_Em0458g3a	EC:4.1.2.4
Eph_Em0458g4a	GO:0016787	XP_003383462.2 gastric triacylglycerol lipase-like
Eph_Em0460g4a	GO:0016020	XP_019854953.1 zinc transporter 9-like
Eph_Em0460g4a	GO:0006812
Eph_Em0460g4a	GO:0055085
Eph_Em0475g1a	GO:0000166	XP_003389713.1 putative hexokinase HKDC1
Eph_Em0475g1a	GO:0016301
Eph_Em0475g1a	GO:0016773
Eph_Em0475g1a	GO:0005975
Eph_Em0475g1a	GO:0016310
Eph_Em0484g3a	GO:0003743	XP_003386671.1 eukaryotic translation initiation factor 2 subunit 1-like
Eph_Em0484g3a	GO:0006413
Eph_Em0488g4a	GO:0016874	PFX16725.1DNA ligase 4
Eph_Em0488g4a	GO:0097159
Eph_Em0488g4a	GO:1901363
Eph_Em0488g4a	GO:0006281
Eph_Em0488g5a	GO:0005811	XP_003383177.1 lanosterol synthase
Eph_Em0488g5a	GO:0000250
Eph_Em0488g5a	GO:0042300
Eph_Em0488g5a	GO:0016104
Eph_Em0488g5a	EC:5.4.99.7
Eph_Em0488g5a	EC:5.4.99
Eph_Em0491g2a	GO:0006259	PFX16725.1DNA ligase 4
Eph_Em0495g3a	GO:0000786	XP_001628144.1 predicted protein
Eph_Em0495g3a	GO:0005634
Eph_Em0495g3a	GO:0003677
Eph_Em0495g3a	GO:0046982
Eph_Em0495g3a	GO:0006334
Eph_Em0495g3a	GO:0006352
Eph_Em0495g6a	GO:0016021	XP_019849134.1 atlastin-2-like
Eph_Em0495g6a	GO:0003924
Eph_Em0495g6a	GO:0005525
Eph_Em0495g6a	EC:3.6.1.15
Eph_Em0498g3a	GO:0004655	CAE02648.1delta-aminolevulinic acid dehydratase
Eph_Em0498g3a	GO:0046872
Eph_Em0498g3a	GO:0006779
Eph_Em0498g3a	EC:4.2.1.24
Eph_Em0508g3a	GO:0005737	XP_003383808.1 lysine--tRNA ligase-like isoform X2
Eph_Em0508g3a	GO:0003676
Eph_Em0508g3a	GO:0004824
Eph_Em0508g3a	GO:0005524
Eph_Em0508g3a	GO:0006430
Eph_Em0508g3a	EC:6.1.1.6
Eph_Em0508g8a	GO:0016020	XP_019858443.1 transmembrane protein 189-like
Eph_Em0508g10a	GO:0000166	XP_011402782.1 SUMO-activating enzyme subunit 2-like
Eph_Em0508g10a	GO:0008641
Eph_Em0508g10a	GO:0043167
Eph_Em0513g1a	GO:0110165	EDV23111.1 syntaxin
Eph_Em0513g1a	GO:0006810
Eph_Em0513g3a	GO:0016301	BAB82421.1protein tyrosine kinase
Eph_Em0523g1a	GO:0005622	AAF72650.1 RecQ helicase MUSN
Eph_Em0523g1a	GO:0110165
Eph_Em0523g1a	GO:0004386
Eph_Em0523g1a	GO:0006259
Eph_Em0523g1a	EC:3.6.1.3
Eph_Em0523g1a	EC:3.6.1.15
Eph_Em0524g2a	GO:0003824	OLQ15661.1Serine/threonine-protein kinase tricorner
Eph_Em0524g2a	GO:0006807
Eph_Em0524g2a	GO:0043170
Eph_Em0524g2a	GO:0044237
Eph_Em0524g2a	GO:0044238
Eph_Em0526g3a	GO:0110165	EDV23111.1 syntaxin
Eph_Em0526g3a	GO:0006810
Eph_Em0526g4a	GO:0016740	BAB82421.1protein tyrosine kinase
Eph_Em0528g4a	GO:0003676	XP_013402881.25'-3' exoribonuclease 1
Eph_Em0528g4a	GO:0008409
Eph_Em0528g4a	GO:0000956
Eph_Em0528g4a	GO:0090305
Eph_Em0531g11a	GO:0016471	XP_001626620.1predicted protein
Eph_Em0531g11a	GO:0008553
Eph_Em0531g11a	GO:0006811
Eph_Em0531g11a	EC:7.1.3.1
Eph_Em0531g11a	EC:7.1.2.1
Eph_Em0537g4a	GO:0016874	PFX16725.1DNA ligase 4
Eph_Em0537g4a	GO:0097159
Eph_Em0537g4a	GO:1901363
Eph_Em0537g4a	GO:0006281
Eph_Em0537g5a	GO:0005811	XP_003383177.1 lanosterol synthase
Eph_Em0537g5a	GO:0000250
Eph_Em0537g5a	GO:0042300
Eph_Em0537g5a	GO:0016104
Eph_Em0537g5a	EC:5.4.99.7
Eph_Em0537g5a	EC:5.4.99
Eph_Em0551g3a	GO:0003924	ABD65431.1Rab4
Eph_Em0551g3a	GO:0005525
Eph_Em0551g3a	GO:0032482
Eph_Em0551g3a	EC:3.6.1.15
Eph_Em0551g4a	GO:0016798	XP_019851801.1 putative glucosylceramidase 3
Eph_Em0551g4a	GO:0006629
Eph_Em0551g6a	GO:0016798	XP_019851801.1 putative glucosylceramidase 3
Eph_Em0551g6a	GO:0006629
Eph_Em0551g7a	GO:0016798	XP_019851801.1 putative glucosylceramidase 3
Eph_Em0551g7a	GO:0006629
Eph_Em0551g9a	GO:0016757	XP_011403103.1 glycogen phosphorylase, brain form-like
Eph_Em0560g3a	GO:0000166	CAC80141.1map kinase protein
Eph_Em0560g3a	GO:0004674
Eph_Em0560g3a	GO:0006468
Eph_Em0560g3a	EC:2.7.11
Eph_Em0563g4a	GO:0004715	BAB82422.1protein tyrosine kinase
Eph_Em0563g4a	GO:0005524
Eph_Em0563g4a	GO:0018108
Eph_Em0563g4a	EC:2.7.10
Eph_Em0563g4a	EC:2.7.10.2
Eph_Em0567g3a	GO:0016813	EKC27784.1Agmatinase, mitochondrial
Eph_Em0567g3a	GO:0046872
Eph_Em0574g1a	GO:0009987	NP_999666.1cell division control protein 6
Eph_Em0574g2a	GO:0003924	ABD65432.1Rab5, partial
Eph_Em0574g2a	GO:0005525
Eph_Em0574g2a	EC:3.6.1.15
Eph_Em0576g3a	GO:0016153	XP_002594942.1hypothetical protein BRAFLDRAFT_130501
Eph_Em0576g3a	GO:0006548
Eph_Em0576g3a	EC:4.2.1.49
Eph_Em0581g2a	GO:0005634	PIK60457.1hypothetical protein BSL78_02638
Eph_Em0581g3a	GO:0005634	XP_011402894.1 splicing factor 3B subunit 2-like
Eph_Em0582g4a	GO:0006810	XP_003385920.3 general vesicular transport factor p115-like
Eph_Em0597g7a	GO:0004707	XP_003387118.2 serine/threonine-protein kinase NLK2-like
Eph_Em0597g7a	GO:0005524
Eph_Em0597g7a	GO:0000165
Eph_Em0597g7a	EC:2.7.11
Eph_Em0597g7a	EC:2.7.11.24
Eph_Em0598g8a	GO:0004707	XP_003387118.2 serine/threonine-protein kinase NLK2-like
Eph_Em0598g8a	GO:0005524
Eph_Em0598g8a	GO:0000165
Eph_Em0598g8a	EC:2.7.11
Eph_Em0598g8a	EC:2.7.11.24
Eph_Em0614g1a	GO:0016021	CAK22281.1aquaporin related protein
Eph_Em0614g1a	GO:0015267
Eph_Em0614g1a	GO:0055085
Eph_Em0620g1a	GO:0110165	XP_008330477.1galactosylgalactosylxylosylprotein 3-beta-glucuronosyltransferase 1-like
Eph_Em0621g3a	GO:0019205	NP_001071046.1bifunctional polynucleotide phosphatase/kinase
Eph_Em0621g3a	GO:0006281
Eph_Em0621g3a	GO:0016311
Eph_Em0621g6a	GO:0097159	XP_001630408.1predicted protein
Eph_Em0621g6a	GO:1901363
Eph_Em0628g4a	GO:0003700	XP_003384889.1 cell death specification protein 2-like
Eph_Em0628g4a	GO:0006357
Eph_Em0648g2a	GO:0016021	XP_003384480.1 acyl-CoA desaturase-like
Eph_Em0648g2a	GO:0016717
Eph_Em0648g2a	GO:0006633
Eph_Em0648g2a	GO:0055114
Eph_Em0648g2a	EC:1.14.19
Eph_Em0648g8a	GO:0008152	XP_781649.1 probable thioredoxin-2
Eph_Em0648g11a	GO:0000166	XP_013413651.2tubulin epsilon chain-like
Eph_Em0655g4a	GO:0016021	XP_019854953.1 zinc transporter 9-like
Eph_Em0655g4a	GO:0008324
Eph_Em0655g4a	GO:0098655
Eph_Em0656g1a	GO:0031559	XP_003383177.1 lanosterol synthase
Eph_Em0657g3a	GO:0004489	XP_011405047.1 methylenetetrahydrofolate reductase-like
Eph_Em0657g3a	GO:0006555
Eph_Em0657g3a	GO:0035999
Eph_Em0657g3a	GO:0055114
Eph_Em0657g3a	EC:1.5.1.20
Eph_Em0659g2a	GO:0016020	XP_003384227.1 GTPase HRas
Eph_Em0659g2a	GO:0003924
Eph_Em0659g2a	GO:0005525
Eph_Em0659g2a	GO:0007165
Eph_Em0659g2a	EC:3.6.1.15
Eph_Em0666g10a	GO:0007049	XP_003384593.1 enhancer of rudimentary homolog
Eph_Em0674g2a	GO:0016020	XP_003384480.1 acyl-CoA desaturase-like
Eph_Em0674g2a	GO:0016491
Eph_Em0674g2a	GO:0006629
Eph_Em0674g4a	GO:0005634	XP_003388571.1 mothers against decapentaplegic homolog 4-like isoform X1
Eph_Em0674g4a	GO:0005667
Eph_Em0674g4a	GO:0005737
Eph_Em0674g4a	GO:0003677
Eph_Em0674g4a	GO:0003700
Eph_Em0674g4a	GO:0006355
Eph_Em0674g4a	GO:0007179
Eph_Em0695g3a	GO:0005654	NP_778181.2DNA oxidative demethylase ALKBH2
Eph_Em0695g3a	GO:0015630
Eph_Em0695g3a	GO:0004519
Eph_Em0695g3a	GO:0004527
Eph_Em0695g3a	GO:0008198
Eph_Em0695g3a	GO:0043734
Eph_Em0695g3a	GO:0051747
Eph_Em0695g3a	GO:0006307
Eph_Em0695g3a	GO:0035511
Eph_Em0695g3a	EC:1.14.11
Eph_Em0696g2a	GO:0000034	XP_019850682.1PREDICTED: uncharacterized protein LOC100637415
Eph_Em0696g2a	GO:0006146
Eph_Em0696g2a	EC:3.5.4.2
Eph_Em0698g4a	GO:0008168	XP_793611.1 methyltransferase-like protein 16
Eph_Em0701g2a	GO:0019239	XP_019850682.1PREDICTED: uncharacterized protein LOC100637415
Eph_Em0705g1a	GO:0003723	XP_011409843.2 RNA-binding protein pno1-like
Eph_Em0714g4a	GO:0005634	GAU88989.1hypothetical protein RvY_01591
Eph_Em0714g4a	GO:0003723
Eph_Em0714g4a	GO:0006397
Eph_Em0714g4a	GO:0008380
Eph_Em0726g1a	GO:0016740	WP_017290033.1L-histidine N(alpha)-methyltransferase
Eph_Em0728g10a	GO:0003924	XP_011406792.1 ras-related protein Rab-22A-like
Eph_Em0728g10a	GO:0005525
Eph_Em0728g10a	EC:3.6.1.15
Eph_Em0732g2a	GO:0016853	XP_003383177.1 lanosterol synthase
Eph_Em0736g3a	GO:0016021	KJH41979.1hypothetical protein DICVIV_12039
Eph_Em0737g1a	GO:0005488	XP_003387534.1 kinesin-like protein KIF18A
Eph_Em0739g3a	GO:0019901	XP_003388010.1 cyclin-Y-like protein 1
Eph_Em0739g3a	GO:0000079
Eph_Em0745g1a	GO:0016791	CAC33882.1receptor protein tyrosine phosphatase
Eph_Em0745g1a	GO:0016311
Eph_Em0748g6a	GO:0005634	AKR53930.1DNA (cytosine-5) methyltransferase 1
Eph_Em0748g6a	GO:0003677
Eph_Em0748g6a	GO:0003682
Eph_Em0748g6a	GO:0003886
Eph_Em0748g6a	GO:0008270
Eph_Em0748g6a	GO:0090116
Eph_Em0748g6a	EC:2.1.1.37
Eph_Em0753g1a	GO:0004725	BAA82559.1sPTPR2B, partial
Eph_Em0753g1a	GO:0035335
Eph_Em0753g1a	EC:3.1.3.16
Eph_Em0753g1a	EC:3.1.3.48
Eph_Em0755g2a	GO:0005720	XP_001632528.1predicted protein
Eph_Em0755g2a	GO:0061630
Eph_Em0755g2a	GO:0010216
Eph_Em0755g2a	GO:0016567
Eph_Em0776g2a	GO:0004386	XP_003388034.1 ATP-dependent DNA helicase PIF1-like
Eph_Em0776g2a	GO:0097159
Eph_Em0776g2a	GO:1901363
Eph_Em0776g2a	GO:0006259
Eph_Em0776g2a	GO:0006996
Eph_Em0776g2a	EC:3.6.1.3
Eph_Em0776g2a	EC:3.6.1.15
Eph_Em0777g3a	GO:0000139	AAH25227.1Hace1 protein
Eph_Em0777g3a	GO:0005783
Eph_Em0777g3a	GO:0016604
Eph_Em0777g3a	GO:0017137
Eph_Em0777g3a	GO:0048365
Eph_Em0777g3a	GO:0061630
Eph_Em0777g3a	GO:0007030
Eph_Em0777g3a	GO:0030334
Eph_Em0777g3a	GO:0043161
Eph_Em0777g3a	GO:0045732
Eph_Em0777g3a	GO:0061025
Eph_Em0777g3a	GO:0070936
Eph_Em0785g1a	GO:0005524	ACY69995.1heat shock cognate 70
Eph_Em0786g2a	GO:0003979	XP_003383497.1 UDP-glucose 6-dehydrogenase-like
Eph_Em0786g2a	GO:0051287
Eph_Em0786g2a	GO:0055114
Eph_Em0786g2a	EC:1.1.1.22
Eph_Em0786g7a	GO:0015935	XP_003389766.1 40S ribosomal protein S20-like
Eph_Em0786g7a	GO:0003735
Eph_Em0786g7a	GO:0006412
Eph_Em0786g11a	GO:0005840	XP_003384471.1 39S ribosomal protein L13, mitochondrial-like
Eph_Em0786g11a	GO:0003735
Eph_Em0786g11a	GO:0006412
Eph_Em0786g12a	GO:0008474	XP_003384320.1 palmitoyl-protein thioesterase 1-like
Eph_Em0786g12a	GO:0002084
Eph_Em0786g12a	EC:3.1.2.22
Eph_Em0795g4a	GO:0005525	XP_003386907.1 ras-related GTP-binding protein A-like
Eph_Em0799g5a	GO:0003824	XP_003388993.2 exosome component 10-like
Eph_Em0799g5a	GO:0097159
Eph_Em0799g5a	GO:1901363
Eph_Em0799g5a	GO:0090304
Eph_Em0801g2a	GO:0030286	XP_019853072.1 dynein beta chain, ciliary-like
Eph_Em0801g2a	GO:0003777
Eph_Em0801g2a	GO:0005524
Eph_Em0801g2a	GO:0007018
Eph_Em0801g2a	EC:3.6.1.15
Eph_Em0809g5a	GO:0005488	CAP69654.1polyprotein
Eph_Em0809g5a	GO:0006807
Eph_Em0809g5a	GO:0043170
Eph_Em0809g5a	GO:0044238
Eph_Em0810g3a	GO:0005622	BAA75798.1HrSmad1/5
Eph_Em0823g1a	GO:0016788	EPQ10672.1Fanconi-associated nuclease 1
Eph_Em0823g1a	GO:0006974
Eph_Em0823g1a	GO:0090304
Eph_Em0829g1a	GO:0016021	BAA81724.2protein tyrosine kinase
Eph_Em0829g1a	GO:0004714
Eph_Em0829g1a	GO:0005524
Eph_Em0829g1a	GO:0007169
Eph_Em0829g1a	GO:0018108
Eph_Em0829g1a	EC:2.7.10
Eph_Em0829g1a	EC:2.7.10.1
Eph_Em0829g1a	EC:2.7.11
Eph_Em0837g1a	GO:0004725	XP_003389465.1 protein phosphatase Slingshot homolog 2-like
Eph_Em0837g1a	GO:0008138
Eph_Em0837g1a	GO:0035335
Eph_Em0837g1a	EC:3.1.3.16
Eph_Em0837g1a	EC:3.1.3.48
Eph_Em0869g1a	GO:0016787	XP_003383295.1 lysosomal thioesterase PPT2-A-like
Eph_Em0869g2a	GO:0016790	XP_003383295.1 lysosomal thioesterase PPT2-A-like
Eph_Em0869g2a	GO:0098599
Eph_Em0876g1a	GO:0009331	XP_003389330.1 glycerol-3-phosphate dehydrogenase 1-like protein
Eph_Em0876g1a	GO:0004367
Eph_Em0876g1a	GO:0042803
Eph_Em0876g1a	GO:0051287
Eph_Em0876g1a	GO:0005975
Eph_Em0876g1a	GO:0046168
Eph_Em0876g1a	GO:0055114
Eph_Em0876g1a	EC:1.1.1.8
Eph_Em0876g1a	EC:1.1.1.94
Eph_Em0884g1a	GO:0016021	BAA81715.3protein tyrosine kinase
Eph_Em0884g1a	GO:0004713
Eph_Em0884g1a	GO:0005524
Eph_Em0884g1a	GO:0018108
Eph_Em0884g1a	EC:2.7.10
Eph_Em0884g2a	GO:0016021	BAA81715.3protein tyrosine kinase
Eph_Em0884g2a	GO:0004713
Eph_Em0884g2a	GO:0005524
Eph_Em0884g2a	GO:0018108
Eph_Em0884g2a	EC:2.7.10
Eph_Em0885g1a	GO:0050794	XP_003383545.3 TNF receptor-associated factor 3-like
Eph_Em0885g1a	GO:0050896
Eph_Em0886g1a	GO:0005623	AEK27024.1 ferritin subunit 1
Eph_Em0886g1a	GO:0004322
Eph_Em0886g1a	GO:0008199
Eph_Em0886g1a	GO:0006826
Eph_Em0886g1a	GO:0006879
Eph_Em0886g1a	GO:0055114
Eph_Em0886g1a	EC:1.16.3.1
Eph_Em0886g1a	EC:1.16.3
Eph_Em0889g1a	GO:0016791	XP_019855567.1 receptor-type tyrosine-protein phosphatase S-like
Eph_Em0889g1a	GO:0016311
Eph_Em0895g1a	GO:0016020	XP_003384227.1 GTPase HRas
Eph_Em0895g1a	GO:0003924
Eph_Em0895g1a	GO:0005525
Eph_Em0895g1a	GO:0007165
Eph_Em0895g1a	EC:3.6.1.15
Eph_Em0897g2a	GO:0016020	XP_019855468.1 V-type proton ATPase 116 kDa subunit a-like isoform X1
Eph_Em0904g3a	GO:0003987	XP_019850544.1 acetyl-coenzyme A synthetase 2-like, mitochondrial
Eph_Em0904g3a	GO:0005524
Eph_Em0904g3a	GO:0016208
Eph_Em0904g3a	GO:0019427
Eph_Em0904g3a	EC:6.2.1.1
Eph_Em0909g2a	GO:0005488	CAP69654.1polyprotein
Eph_Em0909g2a	GO:0006807
Eph_Em0909g2a	GO:0043170
Eph_Em0909g2a	GO:0044238
Eph_Em0911g2a	GO:0016020	XP_003384227.1 GTPase HRas
Eph_Em0911g2a	GO:0003924
Eph_Em0911g2a	GO:0005525
Eph_Em0911g2a	GO:0007165
Eph_Em0911g2a	EC:3.6.1.15
Eph_Em0922g2a	GO:0004725	BAA82559.1sPTPR2B, partial
Eph_Em0922g2a	GO:0035335
Eph_Em0922g2a	EC:3.1.3.16
Eph_Em0922g2a	EC:3.1.3.48
Eph_Em0925g1a	GO:0003824	PFX20380.1CAD protein
Eph_Em0925g1a	GO:0005488
Eph_Em0925g1a	GO:0006807
Eph_Em0927g2a	GO:0005783	XP_003388074.1 calreticulin-like
Eph_Em0927g2a	GO:0005509
Eph_Em0927g2a	GO:0051082
Eph_Em0927g2a	GO:0006457
Eph_Em0932g1a	GO:0004707	XP_003388915.1 mitogen-activated protein kinase 1-like
Eph_Em0932g1a	GO:0005524
Eph_Em0932g1a	GO:0000165
Eph_Em0932g1a	EC:2.7.11
Eph_Em0932g1a	EC:2.7.11.24
Eph_Em0935g1a	GO:0009045	XP_003387079.2PREDICTED: uncharacterized protein LOC100632370
Eph_Em0935g1a	GO:0046872
Eph_Em0935g1a	GO:0042732
Eph_Em0935g1a	EC:5.3.1.5
Eph_Em0938g1a	GO:0016020	XP_003384227.1 GTPase HRas
Eph_Em0938g1a	GO:0003924
Eph_Em0938g1a	GO:0005525
Eph_Em0938g1a	GO:0007165
Eph_Em0938g1a	EC:3.6.1.15
Eph_Em0945g1a	GO:0030286	XP_017317256.1 dynein heavy chain 6, axonemal isoform X1
Eph_Em0945g1a	GO:0003777
Eph_Em0945g1a	GO:0005524
Eph_Em0945g1a	GO:0007018
Eph_Em0945g1a	EC:3.6.1.15
Eph_Em0950g1a	GO:0016020	XP_011406356.1 solute carrier family 15 member 4-like
Eph_Em0956g3a	GO:0004672	XP_004349842.2serine/threonine kinase 25
Eph_Em0956g3a	GO:0005524
Eph_Em0956g3a	GO:0006468
Eph_Em0962g1a	GO:0012505	XP_019850480.1 alpha-1,2-mannosyltransferase ALG9-like
Eph_Em0962g1a	GO:0016020
Eph_Em0962g1a	GO:0043227
Eph_Em0962g1a	GO:0016757
Eph_Em0989g1a	GO:0004725	BAA82559.1sPTPR2B, partial
Eph_Em0989g1a	GO:0035335
Eph_Em0989g1a	EC:3.1.3.16
Eph_Em0989g1a	EC:3.1.3.48
Eph_Em1030g1a	GO:0005096	XP_019853309.1 rab GTPase-activating protein 1-like
Eph_Em1030g1a	GO:0043547
Eph_Em1033g2a	GO:0004725	BAA82559.1sPTPR2B, partial
Eph_Em1033g2a	GO:0035335
Eph_Em1033g2a	EC:3.1.3.16
Eph_Em1033g2a	EC:3.1.3.48
Eph_Em1050g1a	GO:0030286	XP_019853072.1 dynein beta chain, ciliary-like
Eph_Em1050g1a	GO:0003777
Eph_Em1050g1a	GO:0005524
Eph_Em1050g1a	GO:0007018
Eph_Em1050g1a	EC:3.6.1.15
Eph_Em1069g3a	GO:0036459	XP_003384156.1 ubiquitin carboxyl-terminal hydrolase calypso-like
Eph_Em1069g3a	GO:0006508
Eph_Em1069g3a	EC:3.4.19.12
Eph_Em1074g1a	GO:0004672	XP_019849711.1 serine/threonine-protein kinase WNK1-like
Eph_Em1075g1a	GO:0048037	XP_002590067.1hypothetical protein BRAFLDRAFT_114745
Eph_Em1086g2a	GO:0016021	XP_003386705.1 mitochondrial 2-oxoglutarate/malate carrier protein-like isoform X2
Eph_Em1086g2a	GO:0031966
Eph_Em1086g2a	GO:0006839
Eph_Em1086g3a	GO:0016021	XP_019851437.1 mitochondrial 2-oxoglutarate/malate carrier protein-like
Eph_Em1086g3a	GO:0031966
Eph_Em1086g3a	GO:0006839
Eph_Em1106g2a	GO:0016021	XP_002424048.1conserved hypothetical protein
Eph_Em1108g2a	GO:0004725	BAA82559.1sPTPR2B, partial
Eph_Em1108g2a	GO:0035335
Eph_Em1108g2a	EC:3.1.3.16
Eph_Em1108g2a	EC:3.1.3.48
Eph_Em1153g1a	GO:0030286	XP_019853072.1 dynein beta chain, ciliary-like
Eph_Em1153g1a	GO:0003777
Eph_Em1153g1a	GO:0005524
Eph_Em1153g1a	GO:0007018
Eph_Em1153g1a	EC:3.6.1.15
Eph_Em1155g1a	GO:0003677	XP_003386405.1 forkhead box protein E3-like
Eph_Em1155g2a	GO:0003824	OLQ15661.1Serine/threonine-protein kinase tricorner
Eph_Em1155g2a	GO:0006807
Eph_Em1155g2a	GO:0043170
Eph_Em1155g2a	GO:0044237
Eph_Em1155g2a	GO:0044238
Eph_Em1158g1a	GO:0004512	XP_011403565.1 inositol-3-phosphate synthase 1-A-like
Eph_Em1158g1a	GO:0006021
Eph_Em1158g1a	GO:0008654
Eph_Em1158g1a	EC:5.5.1.4
Eph_Em1158g2a	GO:0016020	XP_001631555.1predicted protein
Eph_Em1158g2a	GO:0031514
Eph_Em1158g2a	GO:0034464
Eph_Em1158g2a	GO:0036064
Eph_Em1158g2a	GO:0043005
Eph_Em1158g2a	GO:0060271
Eph_Em1161g1a	GO:0016020	XP_003384227.1 GTPase HRas
Eph_Em1161g1a	GO:0003924
Eph_Em1161g1a	GO:0005525
Eph_Em1161g1a	GO:0007165
Eph_Em1161g1a	EC:3.6.1.15
Eph_Em1172g1a	GO:0008138	XP_011410132.1 dual specificity protein phosphatase 6-like
Eph_Em1172g1a	GO:0016311
Eph_Em1172g1a	EC:3.1.3.16
Eph_Em1187g2a	GO:0004360	XP_018322786.1glutamine--fructose-6-phosphate aminotransferase [isomerizing] 2 isoform X1
Eph_Em1187g2a	GO:0097367
Eph_Em1187g2a	GO:1901137
Eph_Em1187g2a	EC:2.6.1.16
Eph_Em1188g1a	GO:0030286	XP_019853072.1 dynein beta chain, ciliary-like
Eph_Em1188g1a	GO:0003777
Eph_Em1188g1a	GO:0005524
Eph_Em1188g1a	GO:0007018
Eph_Em1188g1a	EC:3.6.1.15
Eph_Em1189g1a	GO:0005634	XP_003383773.1 dr1-associated corepressor-like
Eph_Em1189g1a	GO:0046982
Eph_Em1189g2a	GO:0016020	XP_003383840.2 seipin-like isoform X1
Eph_Em1208g2a	GO:0017017	XP_011410132.1 dual specificity protein phosphatase 6-like
Eph_Em1208g2a	GO:0000188
Eph_Em1208g2a	GO:0006470
Eph_Em1208g2a	EC:3.1.3.16
Eph_Em1219g1a	GO:0003779	XP_019851277.1 poly [ADP-ribose] polymerase 4 isoform X3
Eph_Em1219g1a	GO:0003950
Eph_Em1219g1a	GO:0006471
Eph_Em1219g1a	EC:2.4.2.30
Eph_Em1234g1a	GO:0016020	XP_003384227.1 GTPase HRas
Eph_Em1234g1a	GO:0003924
Eph_Em1234g1a	GO:0005525
Eph_Em1234g1a	GO:0007165
Eph_Em1234g1a	EC:3.6.1.15
Eph_Em1255g1a	GO:0005488	XP_001641357.1predicted protein
Eph_Em1255g1a	GO:0016740
Eph_Em1255g1a	GO:0006260
Eph_Em1255g1a	GO:0006281
Eph_Em1355g1a	GO:0003676	CAP69654.1polyprotein
Eph_Em1355g1a	GO:0004190
Eph_Em1355g1a	GO:0008270
Eph_Em1355g1a	GO:0006508
Eph_Em1355g1a	GO:0015074
Eph_Em1355g1a	EC:3.4.23
Eph_Em1360g1a	GO:0008234	XP_003387076.1 ubiquitin carboxyl-terminal hydrolase isozyme L5-like
Eph_Em1360g1a	GO:0006508
Eph_Em1372g1a	GO:0003723	XP_003383958.1 O-phosphoseryl-tRNA(Sec) selenium transferase-like
Eph_Em1372g1a	GO:0016740
Eph_Em1372g1a	GO:0009059
Eph_Em1372g1a	GO:0044238
Eph_Em1372g1a	GO:0044271
Eph_Em1382g1a	GO:0003924	XP_003390362.1 ras-related C3 botulinum toxin substrate 1-like
Eph_Em1382g1a	GO:0005525
Eph_Em1382g1a	GO:0007264
Eph_Em1382g1a	EC:3.6.1.15
Eph_Em1403g1a	GO:0030286	XP_002411858.1cytoplasmic dynein heavy chain, putative
Eph_Em1403g1a	GO:0008569
Eph_Em1403g1a	GO:0045505
Eph_Em1403g1a	GO:0051959
Eph_Em1403g1a	GO:0007018
Eph_Em1403g1a	EC:3.6.1.3
Eph_Em1403g1a	EC:5.6.1.4
Eph_Em1403g1a	EC:3.6.1.15
