# Supplementary material for: Tracing animal genomic evolution with the chromosomal-level assembly of the freshwater sponge Ephydatia muelleri
Source: Nat Commun. 2020 Jul 27;11:3676. doi: 10.1038/s41467-020-17397-w (PMC7385117; doi:10.1038/s41467-020-17397-w)
Supplement: Supplementary file 6 — Supplementary Data 2 [file 41467_2020_17397_MOESM6_ESM.zip › Suppl_Data_2_BLAST_KEGG_Functional_Annotation/Supplementary_Data_2C_emuelleri_augustus_vs_human_blastp_e3.gff]

scaffold_0001	blastp	protein_match	3913	4514	62.8	-	.	ID=Em0001g2a.POK19_HUMAN.1;Target=POK19_HUMAN 624 767 +;same_sense=1
scaffold_0001	blastp	match_part	4140	4514	62.8	-	.	Parent=Em0001g2a.POK19_HUMAN.1
scaffold_0001	blastp	match_part	3913	3957	62.8	-	.	Parent=Em0001g2a.POK19_HUMAN.1
scaffold_0001	blastp	protein_match	3913	4514	62.0	-	.	ID=Em0001g2a.POK6_HUMAN.1;Target=POK6_HUMAN 621 764 +;same_sense=1
scaffold_0001	blastp	match_part	4140	4514	62.0	-	.	Parent=Em0001g2a.POK6_HUMAN.1
scaffold_0001	blastp	match_part	3913	3957	62.0	-	.	Parent=Em0001g2a.POK6_HUMAN.1
scaffold_0001	blastp	protein_match	3913	4514	62.0	-	.	ID=Em0001g2a.POK11_HUMAN.1;Target=POK11_HUMAN 621 764 +;same_sense=1
scaffold_0001	blastp	match_part	4140	4514	62.0	-	.	Parent=Em0001g2a.POK11_HUMAN.1
scaffold_0001	blastp	match_part	3913	3957	62.0	-	.	Parent=Em0001g2a.POK11_HUMAN.1
scaffold_0001	blastp	protein_match	3913	4514	62.0	-	.	ID=Em0001g2a.PO113_HUMAN.1;Target=PO113_HUMAN 621 764 +;same_sense=1
scaffold_0001	blastp	match_part	4140	4514	62.0	-	.	Parent=Em0001g2a.PO113_HUMAN.1
scaffold_0001	blastp	match_part	3913	3957	62.0	-	.	Parent=Em0001g2a.PO113_HUMAN.1
scaffold_0001	blastp	protein_match	3913	4514	62.0	-	.	ID=Em0001g2a.POK8_HUMAN.1;Target=POK8_HUMAN 621 764 +;same_sense=1
scaffold_0001	blastp	match_part	4140	4514	62.0	-	.	Parent=Em0001g2a.POK8_HUMAN.1
scaffold_0001	blastp	match_part	3913	3957	62.0	-	.	Parent=Em0001g2a.POK8_HUMAN.1
scaffold_0001	blastp	protein_match	13745	14671	61.2	+	.	ID=Em0001g3a.POGK_HUMAN.1;Target=POGK_HUMAN 306 585 +;same_sense=1
scaffold_0001	blastp	match_part	13745	14671	61.2	+	.	Parent=Em0001g3a.POGK_HUMAN.1
scaffold_0001	blastp	protein_match	26854	28197	43.1	+	.	ID=Em0001g7a.ZN862_HUMAN.1;Target=ZN862_HUMAN 485 691 +;same_sense=1
scaffold_0001	blastp	match_part	26854	27343	43.1	+	.	Parent=Em0001g7a.ZN862_HUMAN.1
scaffold_0001	blastp	match_part	28007	28197	43.1	+	.	Parent=Em0001g7a.ZN862_HUMAN.1
scaffold_0001	blastp	protein_match	33469	34464	133.0	+	.	ID=Em0001g8a.RTL1_HUMAN.1;Target=RTL1_HUMAN 611 938 +;same_sense=1
scaffold_0001	blastp	match_part	33469	34464	133.0	+	.	Parent=Em0001g8a.RTL1_HUMAN.1
scaffold_0001	blastp	protein_match	34765	35661	102.0	+	.	ID=Em0001g8a.GIN1_HUMAN.1;Target=GIN1_HUMAN 3 302 +;same_sense=1
scaffold_0001	blastp	match_part	34765	35661	102.0	+	.	Parent=Em0001g8a.GIN1_HUMAN.1
scaffold_0001	blastp	protein_match	33451	34107	77.8	+	.	ID=Em0001g8a.POK25_HUMAN.1;Target=POK25_HUMAN 58 287 +;same_sense=1
scaffold_0001	blastp	match_part	33451	34107	77.8	+	.	Parent=Em0001g8a.POK25_HUMAN.1
scaffold_0001	blastp	protein_match	34930	35637	71.2	+	.	ID=Em0001g8a.NYNRI_HUMAN.1;Target=NYNRI_HUMAN 1532 1767 +;same_sense=1
scaffold_0001	blastp	match_part	34930	35637	71.2	+	.	Parent=Em0001g8a.NYNRI_HUMAN.1
scaffold_0001	blastp	protein_match	33451	34107	76.3	+	.	ID=Em0001g8a.PO113_HUMAN.2;Target=PO113_HUMAN 58 287 +;same_sense=1
scaffold_0001	blastp	match_part	33451	34107	76.3	+	.	Parent=Em0001g8a.PO113_HUMAN.2
scaffold_0001	blastp	protein_match	42225	42777	159.0	-	.	ID=Em0001g9a.FACE1_HUMAN.1;Target=FACE1_HUMAN 321 470 +;same_sense=1
scaffold_0001	blastp	match_part	42679	42777	159.0	-	.	Parent=Em0001g9a.FACE1_HUMAN.1
scaffold_0001	blastp	match_part	42490	42630	159.0	-	.	Parent=Em0001g9a.FACE1_HUMAN.1
scaffold_0001	blastp	match_part	42225	42431	159.0	-	.	Parent=Em0001g9a.FACE1_HUMAN.1
scaffold_0001	blastp	protein_match	54178	64706	281.0	-	.	ID=Em0001g12a.FACE1_HUMAN.2;Target=FACE1_HUMAN 44 343 +;same_sense=1
scaffold_0001	blastp	match_part	64566	64706	281.0	-	.	Parent=Em0001g12a.FACE1_HUMAN.2
scaffold_0001	blastp	match_part	63442	63528	281.0	-	.	Parent=Em0001g12a.FACE1_HUMAN.2
scaffold_0001	blastp	match_part	59200	59316	281.0	-	.	Parent=Em0001g12a.FACE1_HUMAN.2
scaffold_0001	blastp	match_part	58298	58450	281.0	-	.	Parent=Em0001g12a.FACE1_HUMAN.2
scaffold_0001	blastp	match_part	57749	57900	281.0	-	.	Parent=Em0001g12a.FACE1_HUMAN.2
scaffold_0001	blastp	match_part	54635	54815	281.0	-	.	Parent=Em0001g12a.FACE1_HUMAN.2
scaffold_0001	blastp	match_part	54178	54234	281.0	-	.	Parent=Em0001g12a.FACE1_HUMAN.2
scaffold_0001	blastp	protein_match	85116	85985	163.0	+	.	ID=Em0001g14a.RNF31_HUMAN.1;Target=RNF31_HUMAN 697 893 +;same_sense=1
scaffold_0001	blastp	match_part	85116	85157	163.0	+	.	Parent=Em0001g14a.RNF31_HUMAN.1
scaffold_0001	blastp	match_part	85213	85548	163.0	+	.	Parent=Em0001g14a.RNF31_HUMAN.1
scaffold_0001	blastp	match_part	85600	85695	163.0	+	.	Parent=Em0001g14a.RNF31_HUMAN.1
scaffold_0001	blastp	match_part	85746	85860	163.0	+	.	Parent=Em0001g14a.RNF31_HUMAN.1
scaffold_0001	blastp	match_part	85915	85985	163.0	+	.	Parent=Em0001g14a.RNF31_HUMAN.1
scaffold_0001	blastp	protein_match	84377	85257	127.0	+	.	ID=Em0001g14a.RNF31_HUMAN.2;Target=RNF31_HUMAN 697 893 +;same_sense=1
scaffold_0001	blastp	match_part	84377	84418	127.0	+	.	Parent=Em0001g14a.RNF31_HUMAN.2
scaffold_0001	blastp	match_part	84472	84807	127.0	+	.	Parent=Em0001g14a.RNF31_HUMAN.2
scaffold_0001	blastp	match_part	84859	84954	127.0	+	.	Parent=Em0001g14a.RNF31_HUMAN.2
scaffold_0001	blastp	match_part	85005	85157	127.0	+	.	Parent=Em0001g14a.RNF31_HUMAN.2
scaffold_0001	blastp	match_part	85213	85257	127.0	+	.	Parent=Em0001g14a.RNF31_HUMAN.2
scaffold_0001	blastp	protein_match	82845	83798	126.0	+	.	ID=Em0001g14a.RNF31_HUMAN.3;Target=RNF31_HUMAN 695 908 +;same_sense=1
scaffold_0001	blastp	match_part	82845	82892	126.0	+	.	Parent=Em0001g14a.RNF31_HUMAN.3
scaffold_0001	blastp	match_part	82948	83124	126.0	+	.	Parent=Em0001g14a.RNF31_HUMAN.3
scaffold_0001	blastp	match_part	83219	83317	126.0	+	.	Parent=Em0001g14a.RNF31_HUMAN.3
scaffold_0001	blastp	match_part	83380	83475	126.0	+	.	Parent=Em0001g14a.RNF31_HUMAN.3
scaffold_0001	blastp	match_part	83525	83677	126.0	+	.	Parent=Em0001g14a.RNF31_HUMAN.3
scaffold_0001	blastp	match_part	83733	83798	126.0	+	.	Parent=Em0001g14a.RNF31_HUMAN.3
scaffold_0001	blastp	protein_match	83636	84516	120.0	+	.	ID=Em0001g14a.RNF31_HUMAN.4;Target=RNF31_HUMAN 697 893 +;same_sense=1
scaffold_0001	blastp	match_part	83636	83677	120.0	+	.	Parent=Em0001g14a.RNF31_HUMAN.4
scaffold_0001	blastp	match_part	83733	84068	120.0	+	.	Parent=Em0001g14a.RNF31_HUMAN.4
scaffold_0001	blastp	match_part	84120	84215	120.0	+	.	Parent=Em0001g14a.RNF31_HUMAN.4
scaffold_0001	blastp	match_part	84266	84418	120.0	+	.	Parent=Em0001g14a.RNF31_HUMAN.4
scaffold_0001	blastp	match_part	84472	84516	120.0	+	.	Parent=Em0001g14a.RNF31_HUMAN.4
scaffold_0001	blastp	protein_match	87457	87723	51.6	+	.	ID=Em0001g14a.CAMKV_HUMAN.1;Target=CAMKV_HUMAN 385 472 +;same_sense=1
scaffold_0001	blastp	match_part	87457	87723	51.6	+	.	Parent=Em0001g14a.CAMKV_HUMAN.1
scaffold_0001	blastp	protein_match	87391	87678	48.9	+	.	ID=Em0001g14a.CAMKV_HUMAN.2;Target=CAMKV_HUMAN 384 483 +;same_sense=1
scaffold_0001	blastp	match_part	87391	87678	48.9	+	.	Parent=Em0001g14a.CAMKV_HUMAN.2
scaffold_0001	blastp	protein_match	87415	87759	48.1	+	.	ID=Em0001g14a.CAMKV_HUMAN.3;Target=CAMKV_HUMAN 384 499 +;same_sense=1
scaffold_0001	blastp	match_part	87415	87759	48.1	+	.	Parent=Em0001g14a.CAMKV_HUMAN.3
scaffold_0001	blastp	protein_match	87367	87654	47.8	+	.	ID=Em0001g14a.CAMKV_HUMAN.4;Target=CAMKV_HUMAN 384 483 +;same_sense=1
scaffold_0001	blastp	match_part	87367	87654	47.8	+	.	Parent=Em0001g14a.CAMKV_HUMAN.4
scaffold_0001	blastp	protein_match	87082	87720	48.5	+	.	ID=Em0001g14a.DAZ2_HUMAN.1;Target=DAZ2_HUMAN 210 421 +;same_sense=1
scaffold_0001	blastp	match_part	87082	87720	48.5	+	.	Parent=Em0001g14a.DAZ2_HUMAN.1
scaffold_0001	blastp	protein_match	95579	96301	104.0	+	.	ID=Em0001g16a.M3K7_HUMAN.1;Target=M3K7_HUMAN 31 281 +;same_sense=1
scaffold_0001	blastp	match_part	95579	96301	104.0	+	.	Parent=Em0001g16a.M3K7_HUMAN.1
scaffold_0001	blastp	protein_match	95540	96313	105.0	+	.	ID=Em0001g16a.M3K9_HUMAN.1;Target=M3K9_HUMAN 127 404 +;same_sense=1
scaffold_0001	blastp	match_part	95540	96313	105.0	+	.	Parent=Em0001g16a.M3K9_HUMAN.1
scaffold_0001	blastp	protein_match	95618	96310	103.0	+	.	ID=Em0001g16a.M3K10_HUMAN.1;Target=M3K10_HUMAN 104 357 +;same_sense=1
scaffold_0001	blastp	match_part	95618	96310	103.0	+	.	Parent=Em0001g16a.M3K10_HUMAN.1
scaffold_0001	blastp	protein_match	95570	96313	97.8	+	.	ID=Em0001g16a.M3K13_HUMAN.1;Target=M3K13_HUMAN 160 408 +;same_sense=1
scaffold_0001	blastp	match_part	95570	96313	97.8	+	.	Parent=Em0001g16a.M3K13_HUMAN.1
scaffold_0001	blastp	protein_match	95567	96184	96.7	+	.	ID=Em0001g16a.TNI3K_HUMAN.1;Target=TNI3K_HUMAN 454 664 +;same_sense=1
scaffold_0001	blastp	match_part	95567	96184	96.7	+	.	Parent=Em0001g16a.TNI3K_HUMAN.1
scaffold_0001	blastp	protein_match	99576	100589	100.0	+	.	ID=Em0001g17a.RTL1_HUMAN.2;Target=RTL1_HUMAN 652 992 +;same_sense=1
scaffold_0001	blastp	match_part	99576	100589	100.0	+	.	Parent=Em0001g17a.RTL1_HUMAN.2
scaffold_0001	blastp	protein_match	101028	102107	57.0	+	.	ID=Em0001g17a.POK11_HUMAN.2;Target=POK11_HUMAN 619 958 +;same_sense=1
scaffold_0001	blastp	match_part	101028	102107	57.0	+	.	Parent=Em0001g17a.POK11_HUMAN.2
scaffold_0001	blastp	protein_match	101028	102107	55.5	+	.	ID=Em0001g17a.POK7_HUMAN.1;Target=POK7_HUMAN 619 958 +;same_sense=1
scaffold_0001	blastp	match_part	101028	102107	55.5	+	.	Parent=Em0001g17a.POK7_HUMAN.1
scaffold_0001	blastp	protein_match	101028	102107	54.7	+	.	ID=Em0001g17a.POK10_HUMAN.1;Target=POK10_HUMAN 619 958 +;same_sense=1
scaffold_0001	blastp	match_part	101028	102107	54.7	+	.	Parent=Em0001g17a.POK10_HUMAN.1
scaffold_0001	blastp	protein_match	104701	117607	670.0	+	.	ID=Em0001g18a.SELO_HUMAN.1;Target=SELO_HUMAN 25 666 +;same_sense=1
scaffold_0001	blastp	match_part	104701	104863	670.0	+	.	Parent=Em0001g18a.SELO_HUMAN.1
scaffold_0001	blastp	match_part	105117	105259	670.0	+	.	Parent=Em0001g18a.SELO_HUMAN.1
scaffold_0001	blastp	match_part	105585	105673	670.0	+	.	Parent=Em0001g18a.SELO_HUMAN.1
scaffold_0001	blastp	match_part	106221	106359	670.0	+	.	Parent=Em0001g18a.SELO_HUMAN.1
scaffold_0001	blastp	match_part	106465	106498	670.0	+	.	Parent=Em0001g18a.SELO_HUMAN.1
scaffold_0001	blastp	match_part	106549	106660	670.0	+	.	Parent=Em0001g18a.SELO_HUMAN.1
scaffold_0001	blastp	match_part	106765	106888	670.0	+	.	Parent=Em0001g18a.SELO_HUMAN.1
scaffold_0001	blastp	match_part	107441	107547	670.0	+	.	Parent=Em0001g18a.SELO_HUMAN.1
scaffold_0001	blastp	match_part	107817	107920	670.0	+	.	Parent=Em0001g18a.SELO_HUMAN.1
scaffold_0001	blastp	match_part	108135	108255	670.0	+	.	Parent=Em0001g18a.SELO_HUMAN.1
scaffold_0001	blastp	match_part	111810	111858	670.0	+	.	Parent=Em0001g18a.SELO_HUMAN.1
scaffold_0001	blastp	match_part	111955	111989	670.0	+	.	Parent=Em0001g18a.SELO_HUMAN.1
scaffold_0001	blastp	match_part	112052	112092	670.0	+	.	Parent=Em0001g18a.SELO_HUMAN.1
scaffold_0001	blastp	match_part	112291	112360	670.0	+	.	Parent=Em0001g18a.SELO_HUMAN.1
scaffold_0001	blastp	match_part	112495	112581	670.0	+	.	Parent=Em0001g18a.SELO_HUMAN.1
scaffold_0001	blastp	match_part	112691	112811	670.0	+	.	Parent=Em0001g18a.SELO_HUMAN.1
scaffold_0001	blastp	match_part	113106	113173	670.0	+	.	Parent=Em0001g18a.SELO_HUMAN.1
scaffold_0001	blastp	match_part	113487	113541	670.0	+	.	Parent=Em0001g18a.SELO_HUMAN.1
scaffold_0001	blastp	match_part	113601	113644	670.0	+	.	Parent=Em0001g18a.SELO_HUMAN.1
scaffold_0001	blastp	match_part	117146	117212	670.0	+	.	Parent=Em0001g18a.SELO_HUMAN.1
scaffold_0001	blastp	match_part	117461	117607	670.0	+	.	Parent=Em0001g18a.SELO_HUMAN.1
scaffold_0001	blastp	protein_match	126223	128466	60.5	-	.	ID=Em0001g19a.CXXC1_HUMAN.1;Target=CXXC1_HUMAN 16 82 +;same_sense=1
scaffold_0001	blastp	match_part	128458	128466	60.5	-	.	Parent=Em0001g19a.CXXC1_HUMAN.1
scaffold_0001	blastp	match_part	128332	128393	60.5	-	.	Parent=Em0001g19a.CXXC1_HUMAN.1
scaffold_0001	blastp	match_part	128134	128276	60.5	-	.	Parent=Em0001g19a.CXXC1_HUMAN.1
scaffold_0001	blastp	match_part	126223	126224	60.5	-	.	Parent=Em0001g19a.CXXC1_HUMAN.1
scaffold_0001	blastp	protein_match	138257	139315	114.0	+	.	ID=Em0001g20a.NYNRI_HUMAN.2;Target=NYNRI_HUMAN 1535 1884 +;same_sense=1
scaffold_0001	blastp	match_part	138257	139315	114.0	+	.	Parent=Em0001g20a.NYNRI_HUMAN.2
scaffold_0001	blastp	protein_match	138299	138961	105.0	+	.	ID=Em0001g20a.GIN1_HUMAN.2;Target=GIN1_HUMAN 78 296 +;same_sense=1
scaffold_0001	blastp	match_part	138299	138961	105.0	+	.	Parent=Em0001g20a.GIN1_HUMAN.2
scaffold_0001	blastp	protein_match	139781	140641	100.0	+	.	ID=Em0001g20a.RTL1_HUMAN.3;Target=RTL1_HUMAN 650 938 +;same_sense=1
scaffold_0001	blastp	match_part	139781	140641	100.0	+	.	Parent=Em0001g20a.RTL1_HUMAN.3
scaffold_0001	blastp	protein_match	139631	140347	82.4	+	.	ID=Em0001g20a.POK25_HUMAN.2;Target=POK25_HUMAN 57 307 +;same_sense=1
scaffold_0001	blastp	match_part	139631	140347	82.4	+	.	Parent=Em0001g20a.POK25_HUMAN.2
scaffold_0001	blastp	protein_match	138383	138829	56.2	+	.	ID=Em0001g20a.POK25_HUMAN.3;Target=POK25_HUMAN 616 756 +;same_sense=1
scaffold_0001	blastp	match_part	138383	138829	56.2	+	.	Parent=Em0001g20a.POK25_HUMAN.3
scaffold_0001	blastp	protein_match	139631	140332	82.0	+	.	ID=Em0001g20a.POK8_HUMAN.2;Target=POK8_HUMAN 57 292 +;same_sense=1
scaffold_0001	blastp	match_part	139631	140332	82.0	+	.	Parent=Em0001g20a.POK8_HUMAN.2
scaffold_0001	blastp	protein_match	138383	138829	56.2	+	.	ID=Em0001g20a.POK8_HUMAN.3;Target=POK8_HUMAN 618 758 +;same_sense=1
scaffold_0001	blastp	match_part	138383	138829	56.2	+	.	Parent=Em0001g20a.POK8_HUMAN.3
scaffold_0001	blastp	protein_match	158713	173416	346.0	+	.	ID=Em0001g23a.XPO5_HUMAN.1;Target=XPO5_HUMAN 4 1102 +;same_sense=1
scaffold_0001	blastp	match_part	158713	158814	346.0	+	.	Parent=Em0001g23a.XPO5_HUMAN.1
scaffold_0001	blastp	match_part	158922	159043	346.0	+	.	Parent=Em0001g23a.XPO5_HUMAN.1
scaffold_0001	blastp	match_part	159463	159532	346.0	+	.	Parent=Em0001g23a.XPO5_HUMAN.1
scaffold_0001	blastp	match_part	159866	160003	346.0	+	.	Parent=Em0001g23a.XPO5_HUMAN.1
scaffold_0001	blastp	match_part	162063	162221	346.0	+	.	Parent=Em0001g23a.XPO5_HUMAN.1
scaffold_0001	blastp	match_part	162638	162826	346.0	+	.	Parent=Em0001g23a.XPO5_HUMAN.1
scaffold_0001	blastp	match_part	163200	163291	346.0	+	.	Parent=Em0001g23a.XPO5_HUMAN.1
scaffold_0001	blastp	match_part	163421	163523	346.0	+	.	Parent=Em0001g23a.XPO5_HUMAN.1
scaffold_0001	blastp	match_part	163878	163961	346.0	+	.	Parent=Em0001g23a.XPO5_HUMAN.1
scaffold_0001	blastp	match_part	164413	164629	346.0	+	.	Parent=Em0001g23a.XPO5_HUMAN.1
scaffold_0001	blastp	match_part	165018	165134	346.0	+	.	Parent=Em0001g23a.XPO5_HUMAN.1
scaffold_0001	blastp	match_part	165269	165375	346.0	+	.	Parent=Em0001g23a.XPO5_HUMAN.1
scaffold_0001	blastp	match_part	165501	165650	346.0	+	.	Parent=Em0001g23a.XPO5_HUMAN.1
scaffold_0001	blastp	match_part	166852	166893	346.0	+	.	Parent=Em0001g23a.XPO5_HUMAN.1
scaffold_0001	blastp	match_part	169447	169536	346.0	+	.	Parent=Em0001g23a.XPO5_HUMAN.1
scaffold_0001	blastp	match_part	169814	169917	346.0	+	.	Parent=Em0001g23a.XPO5_HUMAN.1
scaffold_0001	blastp	match_part	170216	170302	346.0	+	.	Parent=Em0001g23a.XPO5_HUMAN.1
scaffold_0001	blastp	match_part	170650	170880	346.0	+	.	Parent=Em0001g23a.XPO5_HUMAN.1
scaffold_0001	blastp	match_part	171334	171434	346.0	+	.	Parent=Em0001g23a.XPO5_HUMAN.1
scaffold_0001	blastp	match_part	171605	171686	346.0	+	.	Parent=Em0001g23a.XPO5_HUMAN.1
scaffold_0001	blastp	match_part	171967	172126	346.0	+	.	Parent=Em0001g23a.XPO5_HUMAN.1
scaffold_0001	blastp	match_part	172450	172506	346.0	+	.	Parent=Em0001g23a.XPO5_HUMAN.1
scaffold_0001	blastp	match_part	172579	172650	346.0	+	.	Parent=Em0001g23a.XPO5_HUMAN.1
scaffold_0001	blastp	match_part	172700	172778	346.0	+	.	Parent=Em0001g23a.XPO5_HUMAN.1
scaffold_0001	blastp	match_part	172833	173008	346.0	+	.	Parent=Em0001g23a.XPO5_HUMAN.1
scaffold_0001	blastp	match_part	173083	173187	346.0	+	.	Parent=Em0001g23a.XPO5_HUMAN.1
scaffold_0001	blastp	match_part	173242	173292	346.0	+	.	Parent=Em0001g23a.XPO5_HUMAN.1
scaffold_0001	blastp	match_part	173345	173416	346.0	+	.	Parent=Em0001g23a.XPO5_HUMAN.1
scaffold_0001	blastp	protein_match	159006	162685	61.2	+	.	ID=Em0001g23a.XPO1_HUMAN.1;Target=XPO1_HUMAN 76 234 +;same_sense=1
scaffold_0001	blastp	match_part	159006	159043	61.2	+	.	Parent=Em0001g23a.XPO1_HUMAN.1
scaffold_0001	blastp	match_part	159463	159532	61.2	+	.	Parent=Em0001g23a.XPO1_HUMAN.1
scaffold_0001	blastp	match_part	159866	160003	61.2	+	.	Parent=Em0001g23a.XPO1_HUMAN.1
scaffold_0001	blastp	match_part	162063	162221	61.2	+	.	Parent=Em0001g23a.XPO1_HUMAN.1
scaffold_0001	blastp	match_part	162638	162685	61.2	+	.	Parent=Em0001g23a.XPO1_HUMAN.1
scaffold_0001	blastp	protein_match	158964	165070	60.1	+	.	ID=Em0001g23a.XPOT_HUMAN.1;Target=XPOT_HUMAN 38 420 +;same_sense=1
scaffold_0001	blastp	match_part	158964	159043	60.1	+	.	Parent=Em0001g23a.XPOT_HUMAN.1
scaffold_0001	blastp	match_part	159463	159532	60.1	+	.	Parent=Em0001g23a.XPOT_HUMAN.1
scaffold_0001	blastp	match_part	159866	160003	60.1	+	.	Parent=Em0001g23a.XPOT_HUMAN.1
scaffold_0001	blastp	match_part	162063	162221	60.1	+	.	Parent=Em0001g23a.XPOT_HUMAN.1
scaffold_0001	blastp	match_part	162638	162826	60.1	+	.	Parent=Em0001g23a.XPOT_HUMAN.1
scaffold_0001	blastp	match_part	163200	163291	60.1	+	.	Parent=Em0001g23a.XPOT_HUMAN.1
scaffold_0001	blastp	match_part	163421	163523	60.1	+	.	Parent=Em0001g23a.XPOT_HUMAN.1
scaffold_0001	blastp	match_part	163878	163961	60.1	+	.	Parent=Em0001g23a.XPOT_HUMAN.1
scaffold_0001	blastp	match_part	164413	164629	60.1	+	.	Parent=Em0001g23a.XPOT_HUMAN.1
scaffold_0001	blastp	match_part	165018	165070	60.1	+	.	Parent=Em0001g23a.XPOT_HUMAN.1
scaffold_0001	blastp	protein_match	158785	162697	43.5	+	.	ID=Em0001g23a.IPO13_HUMAN.1;Target=IPO13_HUMAN 37 231 +;same_sense=1
scaffold_0001	blastp	match_part	158785	158814	43.5	+	.	Parent=Em0001g23a.IPO13_HUMAN.1
scaffold_0001	blastp	match_part	158922	159043	43.5	+	.	Parent=Em0001g23a.IPO13_HUMAN.1
scaffold_0001	blastp	match_part	159463	159532	43.5	+	.	Parent=Em0001g23a.IPO13_HUMAN.1
scaffold_0001	blastp	match_part	159866	160003	43.5	+	.	Parent=Em0001g23a.IPO13_HUMAN.1
scaffold_0001	blastp	match_part	162063	162221	43.5	+	.	Parent=Em0001g23a.IPO13_HUMAN.1
scaffold_0001	blastp	match_part	162638	162697	43.5	+	.	Parent=Em0001g23a.IPO13_HUMAN.1
scaffold_0001	blastp	protein_match	174463	180817	332.0	-	.	ID=Em0001g24a.GMPPB_HUMAN.1;Target=GMPPB_HUMAN 128 360 +;same_sense=1
scaffold_0001	blastp	match_part	180797	180817	332.0	-	.	Parent=Em0001g24a.GMPPB_HUMAN.1
scaffold_0001	blastp	match_part	179610	179768	332.0	-	.	Parent=Em0001g24a.GMPPB_HUMAN.1
scaffold_0001	blastp	match_part	179102	179180	332.0	-	.	Parent=Em0001g24a.GMPPB_HUMAN.1
scaffold_0001	blastp	match_part	176149	176276	332.0	-	.	Parent=Em0001g24a.GMPPB_HUMAN.1
scaffold_0001	blastp	match_part	175170	175248	332.0	-	.	Parent=Em0001g24a.GMPPB_HUMAN.1
scaffold_0001	blastp	match_part	174986	175089	332.0	-	.	Parent=Em0001g24a.GMPPB_HUMAN.1
scaffold_0001	blastp	match_part	174463	174591	332.0	-	.	Parent=Em0001g24a.GMPPB_HUMAN.1
scaffold_0001	blastp	protein_match	182091	182800	196.0	-	.	ID=Em0001g24a.GMPPB_HUMAN.2;Target=GMPPB_HUMAN 1 134 +;same_sense=1
scaffold_0001	blastp	match_part	182672	182800	196.0	-	.	Parent=Em0001g24a.GMPPB_HUMAN.2
scaffold_0001	blastp	match_part	182497	182577	196.0	-	.	Parent=Em0001g24a.GMPPB_HUMAN.2
scaffold_0001	blastp	match_part	182385	182433	196.0	-	.	Parent=Em0001g24a.GMPPB_HUMAN.2
scaffold_0001	blastp	match_part	182091	182233	196.0	-	.	Parent=Em0001g24a.GMPPB_HUMAN.2
scaffold_0001	blastp	protein_match	174463	179744	139.0	-	.	ID=Em0001g24a.GMPPA_HUMAN.1;Target=GMPPA_HUMAN 151 420 +;same_sense=1
scaffold_0001	blastp	match_part	179610	179744	139.0	-	.	Parent=Em0001g24a.GMPPA_HUMAN.1
scaffold_0001	blastp	match_part	179102	179180	139.0	-	.	Parent=Em0001g24a.GMPPA_HUMAN.1
scaffold_0001	blastp	match_part	176149	176276	139.0	-	.	Parent=Em0001g24a.GMPPA_HUMAN.1
scaffold_0001	blastp	match_part	175170	175248	139.0	-	.	Parent=Em0001g24a.GMPPA_HUMAN.1
scaffold_0001	blastp	match_part	174986	175089	139.0	-	.	Parent=Em0001g24a.GMPPA_HUMAN.1
scaffold_0001	blastp	match_part	174463	174591	139.0	-	.	Parent=Em0001g24a.GMPPA_HUMAN.1
scaffold_0001	blastp	protein_match	182118	182800	73.6	-	.	ID=Em0001g24a.GMPPA_HUMAN.2;Target=GMPPA_HUMAN 2 131 +;same_sense=1
scaffold_0001	blastp	match_part	182672	182800	73.6	-	.	Parent=Em0001g24a.GMPPA_HUMAN.2
scaffold_0001	blastp	match_part	182497	182577	73.6	-	.	Parent=Em0001g24a.GMPPA_HUMAN.2
scaffold_0001	blastp	match_part	182385	182433	73.6	-	.	Parent=Em0001g24a.GMPPA_HUMAN.2
scaffold_0001	blastp	match_part	182118	182233	73.6	-	.	Parent=Em0001g24a.GMPPA_HUMAN.2
scaffold_0001	blastp	protein_match	183852	184353	61.2	+	.	ID=Em0001g25a.DRGX_HUMAN.1;Target=DRGX_HUMAN 34 105 +;same_sense=1
scaffold_0001	blastp	match_part	183852	183986	61.2	+	.	Parent=Em0001g25a.DRGX_HUMAN.1
scaffold_0001	blastp	match_part	184273	184353	61.2	+	.	Parent=Em0001g25a.DRGX_HUMAN.1
scaffold_0001	blastp	protein_match	183852	184594	61.2	+	.	ID=Em0001g25a.PAX6_HUMAN.1;Target=PAX6_HUMAN 211 322 +;same_sense=1
scaffold_0001	blastp	match_part	183852	183986	61.2	+	.	Parent=Em0001g25a.PAX6_HUMAN.1
scaffold_0001	blastp	match_part	184273	184405	61.2	+	.	Parent=Em0001g25a.PAX6_HUMAN.1
scaffold_0001	blastp	match_part	184461	184594	61.2	+	.	Parent=Em0001g25a.PAX6_HUMAN.1
scaffold_0001	blastp	protein_match	183828	184317	58.9	+	.	ID=Em0001g25a.GSC2_HUMAN.1;Target=GSC2_HUMAN 119 186 +;same_sense=1
scaffold_0001	blastp	match_part	183828	183986	58.9	+	.	Parent=Em0001g25a.GSC2_HUMAN.1
scaffold_0001	blastp	match_part	184273	184317	58.9	+	.	Parent=Em0001g25a.GSC2_HUMAN.1
scaffold_0001	blastp	protein_match	183831	184308	59.7	+	.	ID=Em0001g25a.HXD12_HUMAN.1;Target=HXD12_HUMAN 196 259 +;same_sense=1
scaffold_0001	blastp	match_part	183831	183986	59.7	+	.	Parent=Em0001g25a.HXD12_HUMAN.1
scaffold_0001	blastp	match_part	184273	184308	59.7	+	.	Parent=Em0001g25a.HXD12_HUMAN.1
scaffold_0001	blastp	protein_match	183840	184317	58.9	+	.	ID=Em0001g25a.PROP1_HUMAN.1;Target=PROP1_HUMAN 66 129 +;same_sense=1
scaffold_0001	blastp	match_part	183840	183986	58.9	+	.	Parent=Em0001g25a.PROP1_HUMAN.1
scaffold_0001	blastp	match_part	184273	184317	58.9	+	.	Parent=Em0001g25a.PROP1_HUMAN.1
scaffold_0001	blastp	protein_match	195519	196615	62.8	+	.	ID=Em0001g27a.THAP9_HUMAN.1;Target=THAP9_HUMAN 242 535 +;same_sense=1
scaffold_0001	blastp	match_part	195519	195947	62.8	+	.	Parent=Em0001g27a.THAP9_HUMAN.1
scaffold_0001	blastp	match_part	196000	196194	62.8	+	.	Parent=Em0001g27a.THAP9_HUMAN.1
scaffold_0001	blastp	match_part	196256	196408	62.8	+	.	Parent=Em0001g27a.THAP9_HUMAN.1
scaffold_0001	blastp	match_part	196466	196615	62.8	+	.	Parent=Em0001g27a.THAP9_HUMAN.1
scaffold_0001	blastp	protein_match	227833	228257	39.3	-	.	ID=Em0001g29a.SAP_HUMAN.1;Target=SAP_HUMAN 312 388 +;same_sense=1
scaffold_0001	blastp	match_part	228186	228257	39.3	-	.	Parent=Em0001g29a.SAP_HUMAN.1
scaffold_0001	blastp	match_part	228051	228113	39.3	-	.	Parent=Em0001g29a.SAP_HUMAN.1
scaffold_0001	blastp	match_part	227923	227982	39.3	-	.	Parent=Em0001g29a.SAP_HUMAN.1
scaffold_0001	blastp	match_part	227833	227868	39.3	-	.	Parent=Em0001g29a.SAP_HUMAN.1
scaffold_0001	blastp	protein_match	249359	252220	343.0	+	.	ID=Em0001g32a.SELO_HUMAN.2;Target=SELO_HUMAN 123 367 +;same_sense=1
scaffold_0001	blastp	match_part	249359	249376	343.0	+	.	Parent=Em0001g32a.SELO_HUMAN.2
scaffold_0001	blastp	match_part	249790	249878	343.0	+	.	Parent=Em0001g32a.SELO_HUMAN.2
scaffold_0001	blastp	match_part	250676	250814	343.0	+	.	Parent=Em0001g32a.SELO_HUMAN.2
scaffold_0001	blastp	match_part	250920	250953	343.0	+	.	Parent=Em0001g32a.SELO_HUMAN.2
scaffold_0001	blastp	match_part	251006	251117	343.0	+	.	Parent=Em0001g32a.SELO_HUMAN.2
scaffold_0001	blastp	match_part	251224	251352	343.0	+	.	Parent=Em0001g32a.SELO_HUMAN.2
scaffold_0001	blastp	match_part	251740	251844	343.0	+	.	Parent=Em0001g32a.SELO_HUMAN.2
scaffold_0001	blastp	match_part	252118	252220	343.0	+	.	Parent=Em0001g32a.SELO_HUMAN.2
scaffold_0001	blastp	protein_match	260692	266579	116.0	+	.	ID=Em0001g34a.SELO_HUMAN.3;Target=SELO_HUMAN 473 661 +;same_sense=1
scaffold_0001	blastp	match_part	260692	260777	116.0	+	.	Parent=Em0001g34a.SELO_HUMAN.3
scaffold_0001	blastp	match_part	260887	261007	116.0	+	.	Parent=Em0001g34a.SELO_HUMAN.3
scaffold_0001	blastp	match_part	261351	261418	116.0	+	.	Parent=Em0001g34a.SELO_HUMAN.3
scaffold_0001	blastp	match_part	262388	262442	116.0	+	.	Parent=Em0001g34a.SELO_HUMAN.3
scaffold_0001	blastp	match_part	262495	262538	116.0	+	.	Parent=Em0001g34a.SELO_HUMAN.3
scaffold_0001	blastp	match_part	263319	263385	116.0	+	.	Parent=Em0001g34a.SELO_HUMAN.3
scaffold_0001	blastp	match_part	263622	263750	116.0	+	.	Parent=Em0001g34a.SELO_HUMAN.3
scaffold_0001	blastp	match_part	266577	266579	116.0	+	.	Parent=Em0001g34a.SELO_HUMAN.3
scaffold_0001	blastp	protein_match	275533	276408	112.0	+	.	ID=Em0001g35a.RTL1_HUMAN.4;Target=RTL1_HUMAN 611 901 +;same_sense=1
scaffold_0001	blastp	match_part	275533	276408	112.0	+	.	Parent=Em0001g35a.RTL1_HUMAN.4
scaffold_0001	blastp	protein_match	276492	277016	75.5	+	.	ID=Em0001g35a.GIN1_HUMAN.3;Target=GIN1_HUMAN 120 296 +;same_sense=1
scaffold_0001	blastp	match_part	276492	277016	75.5	+	.	Parent=Em0001g35a.GIN1_HUMAN.3
scaffold_0001	blastp	protein_match	272999	276147	72.0	+	.	ID=Em0001g35a.POK8_HUMAN.4;Target=POK8_HUMAN 23 273 +;same_sense=1
scaffold_0001	blastp	match_part	272999	273019	72.0	+	.	Parent=Em0001g35a.POK8_HUMAN.4
scaffold_0001	blastp	match_part	275431	276147	72.0	+	.	Parent=Em0001g35a.POK8_HUMAN.4
scaffold_0001	blastp	protein_match	272999	276165	72.0	+	.	ID=Em0001g35a.PO113_HUMAN.3;Target=PO113_HUMAN 23 279 +;same_sense=1
scaffold_0001	blastp	match_part	272999	273019	72.0	+	.	Parent=Em0001g35a.PO113_HUMAN.3
scaffold_0001	blastp	match_part	275431	276165	72.0	+	.	Parent=Em0001g35a.PO113_HUMAN.3
scaffold_0001	blastp	protein_match	272999	276165	71.6	+	.	ID=Em0001g35a.POK11_HUMAN.3;Target=POK11_HUMAN 23 279 +;same_sense=1
scaffold_0001	blastp	match_part	272999	273019	71.6	+	.	Parent=Em0001g35a.POK11_HUMAN.3
scaffold_0001	blastp	match_part	275431	276165	71.6	+	.	Parent=Em0001g35a.POK11_HUMAN.3
scaffold_0001	blastp	protein_match	303865	304898	72.4	-	.	ID=Em0001g39a.RTL1_HUMAN.5;Target=RTL1_HUMAN 650 994 +;same_sense=1
scaffold_0001	blastp	match_part	304585	304898	72.4	-	.	Parent=Em0001g39a.RTL1_HUMAN.5
scaffold_0001	blastp	match_part	303865	304504	72.4	-	.	Parent=Em0001g39a.RTL1_HUMAN.5
scaffold_0001	blastp	protein_match	302902	303609	64.3	-	.	ID=Em0001g39a.GIN1_HUMAN.4;Target=GIN1_HUMAN 63 304 +;same_sense=1
scaffold_0001	blastp	match_part	302902	303609	64.3	-	.	Parent=Em0001g39a.GIN1_HUMAN.4
scaffold_0001	blastp	protein_match	303190	304191	50.8	-	.	ID=Em0001g39a.NYNRI_HUMAN.3;Target=NYNRI_HUMAN 1329 1686 +;same_sense=1
scaffold_0001	blastp	match_part	303190	304191	50.8	-	.	Parent=Em0001g39a.NYNRI_HUMAN.3
scaffold_0001	blastp	protein_match	303052	303381	51.6	-	.	ID=Em0001g39a.POK19_HUMAN.2;Target=POK19_HUMAN 658 767 +;same_sense=1
scaffold_0001	blastp	match_part	303052	303381	51.6	-	.	Parent=Em0001g39a.POK19_HUMAN.2
scaffold_0001	blastp	protein_match	302998	303381	50.8	-	.	ID=Em0001g39a.PO113_HUMAN.4;Target=PO113_HUMAN 655 781 +;same_sense=1
scaffold_0001	blastp	match_part	302998	303381	50.8	-	.	Parent=Em0001g39a.PO113_HUMAN.4
scaffold_0001	blastp	protein_match	384710	385468	106.0	+	.	ID=Em0001g45a.NYNRI_HUMAN.4;Target=NYNRI_HUMAN 1535 1787 +;same_sense=1
scaffold_0001	blastp	match_part	384710	385468	106.0	+	.	Parent=Em0001g45a.NYNRI_HUMAN.4
scaffold_0001	blastp	protein_match	384737	385420	101.0	+	.	ID=Em0001g45a.GIN1_HUMAN.5;Target=GIN1_HUMAN 73 297 +;same_sense=1
scaffold_0001	blastp	match_part	384737	385420	101.0	+	.	Parent=Em0001g45a.GIN1_HUMAN.5
scaffold_0001	blastp	protein_match	383245	384096	94.0	+	.	ID=Em0001g45a.RTL1_HUMAN.6;Target=RTL1_HUMAN 611 893 +;same_sense=1
scaffold_0001	blastp	match_part	383245	384096	94.0	+	.	Parent=Em0001g45a.RTL1_HUMAN.6
scaffold_0001	blastp	protein_match	383215	383877	76.6	+	.	ID=Em0001g45a.POK25_HUMAN.4;Target=POK25_HUMAN 54 279 +;same_sense=1
scaffold_0001	blastp	match_part	383215	383877	76.6	+	.	Parent=Em0001g45a.POK25_HUMAN.4
scaffold_0001	blastp	protein_match	383215	383877	76.3	+	.	ID=Em0001g45a.PO113_HUMAN.5;Target=PO113_HUMAN 54 279 +;same_sense=1
scaffold_0001	blastp	match_part	383215	383877	76.3	+	.	Parent=Em0001g45a.PO113_HUMAN.5
scaffold_0001	blastp	protein_match	386982	389846	181.0	-	.	ID=Em0001g46a.ANR44_HUMAN.1;Target=ANR44_HUMAN 38 960 +;same_sense=1
scaffold_0001	blastp	match_part	386982	389846	181.0	-	.	Parent=Em0001g46a.ANR44_HUMAN.1
scaffold_0001	blastp	protein_match	386907	388280	101.0	-	.	ID=Em0001g46a.ANR44_HUMAN.2;Target=ANR44_HUMAN 38 486 +;same_sense=1
scaffold_0001	blastp	match_part	386907	388280	101.0	-	.	Parent=Em0001g46a.ANR44_HUMAN.2
scaffold_0001	blastp	protein_match	388911	389909	67.8	-	.	ID=Em0001g46a.ANR44_HUMAN.3;Target=ANR44_HUMAN 576 942 +;same_sense=1
scaffold_0001	blastp	match_part	388911	389909	67.8	-	.	Parent=Em0001g46a.ANR44_HUMAN.3
scaffold_0001	blastp	protein_match	387582	389816	179.0	-	.	ID=Em0001g46a.ANK1_HUMAN.1;Target=ANK1_HUMAN 19 756 +;same_sense=1
scaffold_0001	blastp	match_part	387582	389816	179.0	-	.	Parent=Em0001g46a.ANK1_HUMAN.1
scaffold_0001	blastp	protein_match	386829	389303	169.0	-	.	ID=Em0001g46a.ANK1_HUMAN.2;Target=ANK1_HUMAN 50 847 +;same_sense=1
scaffold_0001	blastp	match_part	386829	389303	169.0	-	.	Parent=Em0001g46a.ANK1_HUMAN.2
scaffold_0001	blastp	protein_match	387012	389252	155.0	-	.	ID=Em0001g46a.ANK1_HUMAN.3;Target=ANK1_HUMAN 33 709 +;same_sense=1
scaffold_0001	blastp	match_part	387012	389252	155.0	-	.	Parent=Em0001g46a.ANK1_HUMAN.3
scaffold_0001	blastp	protein_match	387693	389843	144.0	-	.	ID=Em0001g46a.ANK1_HUMAN.4;Target=ANK1_HUMAN 76 786 +;same_sense=1
scaffold_0001	blastp	match_part	387693	389843	144.0	-	.	Parent=Em0001g46a.ANK1_HUMAN.4
scaffold_0001	blastp	protein_match	388848	389873	98.6	-	.	ID=Em0001g46a.ANK1_HUMAN.5;Target=ANK1_HUMAN 491 821 +;same_sense=1
scaffold_0001	blastp	match_part	388848	389873	98.6	-	.	Parent=Em0001g46a.ANK1_HUMAN.5
scaffold_0001	blastp	protein_match	388695	389849	95.9	-	.	ID=Em0001g46a.ANK1_HUMAN.6;Target=ANK1_HUMAN 468 774 +;same_sense=1
scaffold_0001	blastp	match_part	388695	389849	95.9	-	.	Parent=Em0001g46a.ANK1_HUMAN.6
scaffold_0001	blastp	protein_match	413008	414632	64.3	-	.	ID=Em0001g49a.GIN1_HUMAN.6;Target=GIN1_HUMAN 14 268 +;same_sense=1
scaffold_0001	blastp	match_part	414426	414632	64.3	-	.	Parent=Em0001g49a.GIN1_HUMAN.6
scaffold_0001	blastp	match_part	413975	414139	64.3	-	.	Parent=Em0001g49a.GIN1_HUMAN.6
scaffold_0001	blastp	match_part	413796	413915	64.3	-	.	Parent=Em0001g49a.GIN1_HUMAN.6
scaffold_0001	blastp	match_part	413471	413602	64.3	-	.	Parent=Em0001g49a.GIN1_HUMAN.6
scaffold_0001	blastp	match_part	413008	413127	64.3	-	.	Parent=Em0001g49a.GIN1_HUMAN.6
scaffold_0001	blastp	protein_match	413892	414629	44.3	-	.	ID=Em0001g49a.ZBT11_HUMAN.1;Target=ZBT11_HUMAN 10 120 +;same_sense=1
scaffold_0001	blastp	match_part	414426	414629	44.3	-	.	Parent=Em0001g49a.ZBT11_HUMAN.1
scaffold_0001	blastp	match_part	413975	414139	44.3	-	.	Parent=Em0001g49a.ZBT11_HUMAN.1
scaffold_0001	blastp	match_part	413892	413915	44.3	-	.	Parent=Em0001g49a.ZBT11_HUMAN.1
scaffold_0001	blastp	protein_match	430806	431916	62.4	+	.	ID=Em0001g51a.GIN1_HUMAN.7;Target=GIN1_HUMAN 64 268 +;same_sense=1
scaffold_0001	blastp	match_part	430806	430949	62.4	+	.	Parent=Em0001g51a.GIN1_HUMAN.7
scaffold_0001	blastp	match_part	431009	431128	62.4	+	.	Parent=Em0001g51a.GIN1_HUMAN.7
scaffold_0001	blastp	match_part	431322	431453	62.4	+	.	Parent=Em0001g51a.GIN1_HUMAN.7
scaffold_0001	blastp	match_part	431797	431916	62.4	+	.	Parent=Em0001g51a.GIN1_HUMAN.7
scaffold_0001	blastp	protein_match	432755	433204	50.8	+	.	ID=Em0001g51a.OTUD4_HUMAN.1;Target=OTUD4_HUMAN 24 161 +;same_sense=1
scaffold_0001	blastp	match_part	432755	433204	50.8	+	.	Parent=Em0001g51a.OTUD4_HUMAN.1
scaffold_0001	blastp	protein_match	436195	437706	67.0	-	.	ID=Em0001g52a.GUC2C_HUMAN.1;Target=GUC2C_HUMAN 773 1030 +;same_sense=1
scaffold_0001	blastp	match_part	437628	437706	67.0	-	.	Parent=Em0001g52a.GUC2C_HUMAN.1
scaffold_0001	blastp	match_part	437204	437303	67.0	-	.	Parent=Em0001g52a.GUC2C_HUMAN.1
scaffold_0001	blastp	match_part	436195	437044	67.0	-	.	Parent=Em0001g52a.GUC2C_HUMAN.1
scaffold_0001	blastp	protein_match	436885	437727	43.9	-	.	ID=Em0001g52a.ANPRA_HUMAN.1;Target=ANPRA_HUMAN 818 933 +;same_sense=1
scaffold_0001	blastp	match_part	437628	437727	43.9	-	.	Parent=Em0001g52a.ANPRA_HUMAN.1
scaffold_0001	blastp	match_part	437204	437303	43.9	-	.	Parent=Em0001g52a.ANPRA_HUMAN.1
scaffold_0001	blastp	match_part	436885	437044	43.9	-	.	Parent=Em0001g52a.ANPRA_HUMAN.1
scaffold_0001	blastp	protein_match	436885	437724	43.5	-	.	ID=Em0001g52a.ANPRB_HUMAN.1;Target=ANPRB_HUMAN 804 918 +;same_sense=1
scaffold_0001	blastp	match_part	437628	437724	43.5	-	.	Parent=Em0001g52a.ANPRB_HUMAN.1
scaffold_0001	blastp	match_part	437204	437303	43.5	-	.	Parent=Em0001g52a.ANPRB_HUMAN.1
scaffold_0001	blastp	match_part	436885	437044	43.5	-	.	Parent=Em0001g52a.ANPRB_HUMAN.1
scaffold_0001	blastp	protein_match	438961	440127	115.0	+	.	ID=Em0001g53a.UBP21_HUMAN.1;Target=UBP21_HUMAN 213 555 +;same_sense=1
scaffold_0001	blastp	match_part	438961	440127	115.0	+	.	Parent=Em0001g53a.UBP21_HUMAN.1
scaffold_0001	blastp	protein_match	438961	440133	111.0	+	.	ID=Em0001g53a.UBP8_HUMAN.1;Target=UBP8_HUMAN 778 1108 +;same_sense=1
scaffold_0001	blastp	match_part	438961	440133	111.0	+	.	Parent=Em0001g53a.UBP8_HUMAN.1
scaffold_0001	blastp	protein_match	438859	440127	87.4	+	.	ID=Em0001g53a.UBP2_HUMAN.1;Target=UBP2_HUMAN 229 596 +;same_sense=1
scaffold_0001	blastp	match_part	438859	440127	87.4	+	.	Parent=Em0001g53a.UBP2_HUMAN.1
scaffold_0001	blastp	protein_match	438961	439935	82.8	+	.	ID=Em0001g53a.UBP50_HUMAN.1;Target=UBP50_HUMAN 45 331 +;same_sense=1
scaffold_0001	blastp	match_part	438961	439935	82.8	+	.	Parent=Em0001g53a.UBP50_HUMAN.1
scaffold_0001	blastp	protein_match	438961	440127	82.0	+	.	ID=Em0001g53a.UL17C_HUMAN.1;Target=UL17C_HUMAN 81 372 +;same_sense=1
scaffold_0001	blastp	match_part	438961	440127	82.0	+	.	Parent=Em0001g53a.UL17C_HUMAN.1
scaffold_0001	blastp	protein_match	440446	440736	91.3	-	.	ID=Em0001g54a.PSD10_HUMAN.1;Target=PSD10_HUMAN 110 206 +;same_sense=1
scaffold_0001	blastp	match_part	440446	440736	91.3	-	.	Parent=Em0001g54a.PSD10_HUMAN.1
scaffold_0001	blastp	protein_match	440437	440736	68.6	-	.	ID=Em0001g54a.PSD10_HUMAN.2;Target=PSD10_HUMAN 44 138 +;same_sense=1
scaffold_0001	blastp	match_part	440437	440736	68.6	-	.	Parent=Em0001g54a.PSD10_HUMAN.2
scaffold_0001	blastp	protein_match	440449	440706	62.0	-	.	ID=Em0001g54a.PSD10_HUMAN.3;Target=PSD10_HUMAN 21 106 +;same_sense=1
scaffold_0001	blastp	match_part	440449	440706	62.0	-	.	Parent=Em0001g54a.PSD10_HUMAN.3
scaffold_0001	blastp	protein_match	440527	440736	46.6	-	.	ID=Em0001g54a.PSD10_HUMAN.4;Target=PSD10_HUMAN 143 212 +;same_sense=1
scaffold_0001	blastp	match_part	440527	440736	46.6	-	.	Parent=Em0001g54a.PSD10_HUMAN.4
scaffold_0001	blastp	protein_match	440449	440736	81.3	-	.	ID=Em0001g54a.ZDH17_HUMAN.1;Target=ZDH17_HUMAN 94 190 +;same_sense=1
scaffold_0001	blastp	match_part	440449	440736	81.3	-	.	Parent=Em0001g54a.ZDH17_HUMAN.1
scaffold_0001	blastp	protein_match	440446	440736	47.0	-	.	ID=Em0001g54a.ZDH17_HUMAN.2;Target=ZDH17_HUMAN 161 259 +;same_sense=1
scaffold_0001	blastp	match_part	440446	440736	47.0	-	.	Parent=Em0001g54a.ZDH17_HUMAN.2
scaffold_0001	blastp	protein_match	440512	440736	42.7	-	.	ID=Em0001g54a.ZDH17_HUMAN.3;Target=ZDH17_HUMAN 128 202 +;same_sense=1
scaffold_0001	blastp	match_part	440512	440736	42.7	-	.	Parent=Em0001g54a.ZDH17_HUMAN.3
scaffold_0001	blastp	protein_match	440446	440727	73.9	-	.	ID=Em0001g54a.ANR54_HUMAN.1;Target=ANR54_HUMAN 117 210 +;same_sense=1
scaffold_0001	blastp	match_part	440446	440727	73.9	-	.	Parent=Em0001g54a.ANR54_HUMAN.1
scaffold_0001	blastp	protein_match	440518	440736	55.8	-	.	ID=Em0001g54a.ANR54_HUMAN.2;Target=ANR54_HUMAN 147 219 +;same_sense=1
scaffold_0001	blastp	match_part	440518	440736	55.8	-	.	Parent=Em0001g54a.ANR54_HUMAN.2
scaffold_0001	blastp	protein_match	448331	449119	98.2	-	.	ID=Em0001g56a.UBP8_HUMAN.2;Target=UBP8_HUMAN 778 1017 +;same_sense=1
scaffold_0001	blastp	match_part	448331	449119	98.2	-	.	Parent=Em0001g56a.UBP8_HUMAN.2
scaffold_0001	blastp	protein_match	448337	449119	91.3	-	.	ID=Em0001g56a.UBP21_HUMAN.2;Target=UBP21_HUMAN 213 467 +;same_sense=1
scaffold_0001	blastp	match_part	448337	449119	91.3	-	.	Parent=Em0001g56a.UBP21_HUMAN.2
scaffold_0001	blastp	protein_match	448292	449119	63.9	-	.	ID=Em0001g56a.UBP50_HUMAN.2;Target=UBP50_HUMAN 45 290 +;same_sense=1
scaffold_0001	blastp	match_part	448292	449119	63.9	-	.	Parent=Em0001g56a.UBP50_HUMAN.2
scaffold_0001	blastp	protein_match	448520	449119	64.3	-	.	ID=Em0001g56a.UBP19_HUMAN.1;Target=UBP19_HUMAN 498 676 +;same_sense=1
scaffold_0001	blastp	match_part	448520	449119	64.3	-	.	Parent=Em0001g56a.UBP19_HUMAN.1
scaffold_0001	blastp	protein_match	448337	449119	62.8	-	.	ID=Em0001g56a.UBP2_HUMAN.2;Target=UBP2_HUMAN 268 506 +;same_sense=1
scaffold_0001	blastp	match_part	448337	449119	62.8	-	.	Parent=Em0001g56a.UBP2_HUMAN.2
scaffold_0001	blastp	protein_match	450855	451880	62.8	+	.	ID=Em0001g57a.GUC2C_HUMAN.2;Target=GUC2C_HUMAN 823 1030 +;same_sense=1
scaffold_0001	blastp	match_part	450855	450871	62.8	+	.	Parent=Em0001g57a.GUC2C_HUMAN.2
scaffold_0001	blastp	match_part	451031	451880	62.8	+	.	Parent=Em0001g57a.GUC2C_HUMAN.2
scaffold_0001	blastp	protein_match	458878	460502	63.9	-	.	ID=Em0001g58a.GIN1_HUMAN.8;Target=GIN1_HUMAN 14 268 +;same_sense=1
scaffold_0001	blastp	match_part	460296	460502	63.9	-	.	Parent=Em0001g58a.GIN1_HUMAN.8
scaffold_0001	blastp	match_part	459845	460009	63.9	-	.	Parent=Em0001g58a.GIN1_HUMAN.8
scaffold_0001	blastp	match_part	459666	459785	63.9	-	.	Parent=Em0001g58a.GIN1_HUMAN.8
scaffold_0001	blastp	match_part	459341	459472	63.9	-	.	Parent=Em0001g58a.GIN1_HUMAN.8
scaffold_0001	blastp	match_part	458878	458997	63.9	-	.	Parent=Em0001g58a.GIN1_HUMAN.8
scaffold_0001	blastp	protein_match	457590	458039	49.7	-	.	ID=Em0001g58a.OTUD4_HUMAN.2;Target=OTUD4_HUMAN 24 161 +;same_sense=1
scaffold_0001	blastp	match_part	457590	458039	49.7	-	.	Parent=Em0001g58a.OTUD4_HUMAN.2
scaffold_0001	blastp	protein_match	459762	460499	43.9	-	.	ID=Em0001g58a.ZBT11_HUMAN.2;Target=ZBT11_HUMAN 10 120 +;same_sense=1
scaffold_0001	blastp	match_part	460296	460499	43.9	-	.	Parent=Em0001g58a.ZBT11_HUMAN.2
scaffold_0001	blastp	match_part	459845	460009	43.9	-	.	Parent=Em0001g58a.ZBT11_HUMAN.2
scaffold_0001	blastp	match_part	459762	459785	43.9	-	.	Parent=Em0001g58a.ZBT11_HUMAN.2
scaffold_0001	blastp	protein_match	495853	498114	190.0	+	.	ID=Em0001g62a.ANK3_HUMAN.6;Target=ANK3_HUMAN 58 800 +;same_sense=1
scaffold_0001	blastp	match_part	495853	498114	190.0	+	.	Parent=Em0001g62a.ANK3_HUMAN.6
scaffold_0001	blastp	protein_match	496330	498663	169.0	+	.	ID=Em0001g62a.ANK3_HUMAN.7;Target=ANK3_HUMAN 74 779 +;same_sense=1
scaffold_0001	blastp	match_part	496330	498663	169.0	+	.	Parent=Em0001g62a.ANK3_HUMAN.7
scaffold_0001	blastp	protein_match	495808	497853	150.0	+	.	ID=Em0001g62a.ANK3_HUMAN.8;Target=ANK3_HUMAN 171 815 +;same_sense=1
scaffold_0001	blastp	match_part	495808	497853	150.0	+	.	Parent=Em0001g62a.ANK3_HUMAN.8
scaffold_0001	blastp	protein_match	496399	498645	148.0	+	.	ID=Em0001g62a.ANK3_HUMAN.9;Target=ANK3_HUMAN 62 674 +;same_sense=1
scaffold_0001	blastp	match_part	496399	498645	148.0	+	.	Parent=Em0001g62a.ANK3_HUMAN.9
scaffold_0001	blastp	protein_match	495802	497457	144.0	+	.	ID=Em0001g62a.ANK3_HUMAN.10;Target=ANK3_HUMAN 231 788 +;same_sense=1
scaffold_0001	blastp	match_part	495802	497457	144.0	+	.	Parent=Em0001g62a.ANK3_HUMAN.10
scaffold_0001	blastp	protein_match	495805	498729	181.0	+	.	ID=Em0001g62a.ANR44_HUMAN.4;Target=ANR44_HUMAN 38 984 +;same_sense=1
scaffold_0001	blastp	match_part	495805	498729	181.0	+	.	Parent=Em0001g62a.ANR44_HUMAN.4
scaffold_0001	blastp	protein_match	497371	498744	101.0	+	.	ID=Em0001g62a.ANR44_HUMAN.5;Target=ANR44_HUMAN 38 486 +;same_sense=1
scaffold_0001	blastp	match_part	497371	498744	101.0	+	.	Parent=Em0001g62a.ANR44_HUMAN.5
scaffold_0001	blastp	protein_match	495742	496740	67.8	+	.	ID=Em0001g62a.ANR44_HUMAN.6;Target=ANR44_HUMAN 576 942 +;same_sense=1
scaffold_0001	blastp	match_part	495742	496740	67.8	+	.	Parent=Em0001g62a.ANR44_HUMAN.6
scaffold_0001	blastp	protein_match	495835	498069	178.0	+	.	ID=Em0001g62a.ANK1_HUMAN.9;Target=ANK1_HUMAN 19 756 +;same_sense=1
scaffold_0001	blastp	match_part	495835	498069	178.0	+	.	Parent=Em0001g62a.ANK1_HUMAN.9
scaffold_0001	blastp	protein_match	500184	500942	105.0	-	.	ID=Em0001g63a.NYNRI_HUMAN.5;Target=NYNRI_HUMAN 1535 1787 +;same_sense=1
scaffold_0001	blastp	match_part	500184	500942	105.0	-	.	Parent=Em0001g63a.NYNRI_HUMAN.5
scaffold_0001	blastp	protein_match	500232	500915	101.0	-	.	ID=Em0001g63a.GIN1_HUMAN.9;Target=GIN1_HUMAN 73 297 +;same_sense=1
scaffold_0001	blastp	match_part	500232	500915	101.0	-	.	Parent=Em0001g63a.GIN1_HUMAN.9
scaffold_0001	blastp	protein_match	501556	502407	94.0	-	.	ID=Em0001g63a.RTL1_HUMAN.7;Target=RTL1_HUMAN 611 893 +;same_sense=1
scaffold_0001	blastp	match_part	501556	502407	94.0	-	.	Parent=Em0001g63a.RTL1_HUMAN.7
scaffold_0001	blastp	protein_match	501775	502437	76.6	-	.	ID=Em0001g63a.PO113_HUMAN.6;Target=PO113_HUMAN 54 279 +;same_sense=1
scaffold_0001	blastp	match_part	501775	502437	76.6	-	.	Parent=Em0001g63a.PO113_HUMAN.6
scaffold_0001	blastp	protein_match	501775	502437	76.6	-	.	ID=Em0001g63a.POK25_HUMAN.5;Target=POK25_HUMAN 54 279 +;same_sense=1
scaffold_0001	blastp	match_part	501775	502437	76.6	-	.	Parent=Em0001g63a.POK25_HUMAN.5
scaffold_0001	blastp	protein_match	507917	509077	55.8	+	.	ID=Em0001g64a.ZBED1_HUMAN.1;Target=ZBED1_HUMAN 162 500 +;same_sense=1
scaffold_0001	blastp	match_part	507917	509077	55.8	+	.	Parent=Em0001g64a.ZBED1_HUMAN.1
scaffold_0001	blastp	protein_match	510513	510689	45.4	-	.	ID=Em0001g65a.SGTB_HUMAN.1;Target=SGTB_HUMAN 135 193 +;same_sense=1
scaffold_0001	blastp	match_part	510513	510689	45.4	-	.	Parent=Em0001g65a.SGTB_HUMAN.1
scaffold_0001	blastp	protein_match	510513	510797	42.0	-	.	ID=Em0001g65a.FKBP4_HUMAN.1;Target=FKBP4_HUMAN 324 393 +;same_sense=1
scaffold_0001	blastp	match_part	510769	510797	42.0	-	.	Parent=Em0001g65a.FKBP4_HUMAN.1
scaffold_0001	blastp	match_part	510513	510690	42.0	-	.	Parent=Em0001g65a.FKBP4_HUMAN.1
scaffold_0001	blastp	protein_match	510507	510689	41.6	-	.	ID=Em0001g65a.PPP5_HUMAN.1;Target=PPP5_HUMAN 78 138 +;same_sense=1
scaffold_0001	blastp	match_part	510507	510689	41.6	-	.	Parent=Em0001g65a.PPP5_HUMAN.1
scaffold_0001	blastp	protein_match	510507	510797	39.7	-	.	ID=Em0001g65a.FKBPL_HUMAN.1;Target=FKBPL_HUMAN 257 328 +;same_sense=1
scaffold_0001	blastp	match_part	510769	510797	39.7	-	.	Parent=Em0001g65a.FKBPL_HUMAN.1
scaffold_0001	blastp	match_part	510507	510690	39.7	-	.	Parent=Em0001g65a.FKBPL_HUMAN.1
scaffold_0001	blastp	protein_match	513858	515858	191.0	-	.	ID=Em0001g66a.RPAP3_HUMAN.1;Target=RPAP3_HUMAN 274 663 +;same_sense=1
scaffold_0001	blastp	match_part	515808	515858	191.0	-	.	Parent=Em0001g66a.RPAP3_HUMAN.1
scaffold_0001	blastp	match_part	515541	515668	191.0	-	.	Parent=Em0001g66a.RPAP3_HUMAN.1
scaffold_0001	blastp	match_part	515213	515411	191.0	-	.	Parent=Em0001g66a.RPAP3_HUMAN.1
scaffold_0001	blastp	match_part	515050	515151	191.0	-	.	Parent=Em0001g66a.RPAP3_HUMAN.1
scaffold_0001	blastp	match_part	514689	514982	191.0	-	.	Parent=Em0001g66a.RPAP3_HUMAN.1
scaffold_0001	blastp	match_part	514521	514618	191.0	-	.	Parent=Em0001g66a.RPAP3_HUMAN.1
scaffold_0001	blastp	match_part	514330	514424	191.0	-	.	Parent=Em0001g66a.RPAP3_HUMAN.1
scaffold_0001	blastp	match_part	513858	513934	191.0	-	.	Parent=Em0001g66a.RPAP3_HUMAN.1
scaffold_0001	blastp	protein_match	515225	515816	125.0	-	.	ID=Em0001g66a.RPAP3_HUMAN.2;Target=RPAP3_HUMAN 137 244 +;same_sense=1
scaffold_0001	blastp	match_part	515808	515816	125.0	-	.	Parent=Em0001g66a.RPAP3_HUMAN.2
scaffold_0001	blastp	match_part	515541	515668	125.0	-	.	Parent=Em0001g66a.RPAP3_HUMAN.2
scaffold_0001	blastp	match_part	515225	515411	125.0	-	.	Parent=Em0001g66a.RPAP3_HUMAN.2
scaffold_0001	blastp	protein_match	515234	515831	84.7	-	.	ID=Em0001g66a.SGTB_HUMAN.2;Target=SGTB_HUMAN 84 193 +;same_sense=1
scaffold_0001	blastp	match_part	515808	515831	84.7	-	.	Parent=Em0001g66a.SGTB_HUMAN.2
scaffold_0001	blastp	match_part	515541	515668	84.7	-	.	Parent=Em0001g66a.SGTB_HUMAN.2
scaffold_0001	blastp	match_part	515234	515411	84.7	-	.	Parent=Em0001g66a.SGTB_HUMAN.2
scaffold_0001	blastp	protein_match	515222	515864	79.3	-	.	ID=Em0001g66a.PPP5_HUMAN.2;Target=PPP5_HUMAN 17 140 +;same_sense=1
scaffold_0001	blastp	match_part	515808	515864	79.3	-	.	Parent=Em0001g66a.PPP5_HUMAN.2
scaffold_0001	blastp	match_part	515541	515668	79.3	-	.	Parent=Em0001g66a.PPP5_HUMAN.2
scaffold_0001	blastp	match_part	515222	515411	79.3	-	.	Parent=Em0001g66a.PPP5_HUMAN.2
scaffold_0001	blastp	protein_match	513906	515867	79.0	-	.	ID=Em0001g66a.TTC12_HUMAN.1;Target=TTC12_HUMAN 88 412 +;same_sense=1
scaffold_0001	blastp	match_part	515808	515867	79.0	-	.	Parent=Em0001g66a.TTC12_HUMAN.1
scaffold_0001	blastp	match_part	515541	515668	79.0	-	.	Parent=Em0001g66a.TTC12_HUMAN.1
scaffold_0001	blastp	match_part	515213	515411	79.0	-	.	Parent=Em0001g66a.TTC12_HUMAN.1
scaffold_0001	blastp	match_part	515050	515151	79.0	-	.	Parent=Em0001g66a.TTC12_HUMAN.1
scaffold_0001	blastp	match_part	514689	514982	79.0	-	.	Parent=Em0001g66a.TTC12_HUMAN.1
scaffold_0001	blastp	match_part	514521	514618	79.0	-	.	Parent=Em0001g66a.TTC12_HUMAN.1
scaffold_0001	blastp	match_part	514330	514424	79.0	-	.	Parent=Em0001g66a.TTC12_HUMAN.1
scaffold_0001	blastp	match_part	513906	513934	79.0	-	.	Parent=Em0001g66a.TTC12_HUMAN.1
scaffold_0001	blastp	protein_match	515249	515831	74.7	-	.	ID=Em0001g66a.TOM70_HUMAN.1;Target=TOM70_HUMAN 113 222 +;same_sense=1
scaffold_0001	blastp	match_part	515808	515831	74.7	-	.	Parent=Em0001g66a.TOM70_HUMAN.1
scaffold_0001	blastp	match_part	515541	515668	74.7	-	.	Parent=Em0001g66a.TOM70_HUMAN.1
scaffold_0001	blastp	match_part	515249	515411	74.7	-	.	Parent=Em0001g66a.TOM70_HUMAN.1
scaffold_0001	blastp	protein_match	516662	527232	387.0	+	.	ID=Em0001g67a.IMP4_HUMAN.1;Target=IMP4_HUMAN 12 291 +;same_sense=1
scaffold_0001	blastp	match_part	516662	516740	387.0	+	.	Parent=Em0001g67a.IMP4_HUMAN.1
scaffold_0001	blastp	match_part	516799	516882	387.0	+	.	Parent=Em0001g67a.IMP4_HUMAN.1
scaffold_0001	blastp	match_part	519471	519580	387.0	+	.	Parent=Em0001g67a.IMP4_HUMAN.1
scaffold_0001	blastp	match_part	520027	520159	387.0	+	.	Parent=Em0001g67a.IMP4_HUMAN.1
scaffold_0001	blastp	match_part	520219	520373	387.0	+	.	Parent=Em0001g67a.IMP4_HUMAN.1
scaffold_0001	blastp	match_part	520705	520799	387.0	+	.	Parent=Em0001g67a.IMP4_HUMAN.1
scaffold_0001	blastp	match_part	522677	522750	387.0	+	.	Parent=Em0001g67a.IMP4_HUMAN.1
scaffold_0001	blastp	match_part	527126	527232	387.0	+	.	Parent=Em0001g67a.IMP4_HUMAN.1
scaffold_0001	blastp	protein_match	516804	527223	148.0	+	.	ID=Em0001g67a.RPF1_HUMAN.1;Target=RPF1_HUMAN 99 349 +;same_sense=1
scaffold_0001	blastp	match_part	516804	516882	148.0	+	.	Parent=Em0001g67a.RPF1_HUMAN.1
scaffold_0001	blastp	match_part	519471	519580	148.0	+	.	Parent=Em0001g67a.RPF1_HUMAN.1
scaffold_0001	blastp	match_part	520027	520159	148.0	+	.	Parent=Em0001g67a.RPF1_HUMAN.1
scaffold_0001	blastp	match_part	520219	520373	148.0	+	.	Parent=Em0001g67a.RPF1_HUMAN.1
scaffold_0001	blastp	match_part	520705	520799	148.0	+	.	Parent=Em0001g67a.RPF1_HUMAN.1
scaffold_0001	blastp	match_part	522677	522750	148.0	+	.	Parent=Em0001g67a.RPF1_HUMAN.1
scaffold_0001	blastp	match_part	527126	527223	148.0	+	.	Parent=Em0001g67a.RPF1_HUMAN.1
scaffold_0001	blastp	protein_match	519524	527148	41.6	+	.	ID=Em0001g67a.BRX1_HUMAN.1;Target=BRX1_HUMAN 61 247 +;same_sense=1
scaffold_0001	blastp	match_part	519524	519580	41.6	+	.	Parent=Em0001g67a.BRX1_HUMAN.1
scaffold_0001	blastp	match_part	520027	520159	41.6	+	.	Parent=Em0001g67a.BRX1_HUMAN.1
scaffold_0001	blastp	match_part	520219	520373	41.6	+	.	Parent=Em0001g67a.BRX1_HUMAN.1
scaffold_0001	blastp	match_part	520705	520799	41.6	+	.	Parent=Em0001g67a.BRX1_HUMAN.1
scaffold_0001	blastp	match_part	522677	522750	41.6	+	.	Parent=Em0001g67a.BRX1_HUMAN.1
scaffold_0001	blastp	match_part	527126	527148	41.6	+	.	Parent=Em0001g67a.BRX1_HUMAN.1
scaffold_0001	blastp	protein_match	535440	537177	202.0	+	.	ID=Em0001g69a.RXRG_HUMAN.1;Target=RXRG_HUMAN 137 456 +;same_sense=1
scaffold_0001	blastp	match_part	535440	535653	202.0	+	.	Parent=Em0001g69a.RXRG_HUMAN.1
scaffold_0001	blastp	match_part	535711	536301	202.0	+	.	Parent=Em0001g69a.RXRG_HUMAN.1
scaffold_0001	blastp	match_part	536365	536596	202.0	+	.	Parent=Em0001g69a.RXRG_HUMAN.1
scaffold_0001	blastp	match_part	537174	537177	202.0	+	.	Parent=Em0001g69a.RXRG_HUMAN.1
scaffold_0001	blastp	protein_match	537487	538724	189.0	+	.	ID=Em0001g69a.RXRG_HUMAN.2;Target=RXRG_HUMAN 120 457 +;same_sense=1
scaffold_0001	blastp	match_part	537487	537751	189.0	+	.	Parent=Em0001g69a.RXRG_HUMAN.2
scaffold_0001	blastp	match_part	537826	538422	189.0	+	.	Parent=Em0001g69a.RXRG_HUMAN.2
scaffold_0001	blastp	match_part	538486	538724	189.0	+	.	Parent=Em0001g69a.RXRG_HUMAN.2
scaffold_0001	blastp	protein_match	535440	537177	193.0	+	.	ID=Em0001g69a.RXRA_HUMAN.1;Target=RXRA_HUMAN 133 455 +;same_sense=1
scaffold_0001	blastp	match_part	535440	535653	193.0	+	.	Parent=Em0001g69a.RXRA_HUMAN.1
scaffold_0001	blastp	match_part	535711	536301	193.0	+	.	Parent=Em0001g69a.RXRA_HUMAN.1
scaffold_0001	blastp	match_part	536365	536596	193.0	+	.	Parent=Em0001g69a.RXRA_HUMAN.1
scaffold_0001	blastp	match_part	537174	537177	193.0	+	.	Parent=Em0001g69a.RXRA_HUMAN.1
scaffold_0001	blastp	protein_match	537544	538727	192.0	+	.	ID=Em0001g69a.RXRA_HUMAN.2;Target=RXRA_HUMAN 135 457 +;same_sense=1
scaffold_0001	blastp	match_part	537544	537751	192.0	+	.	Parent=Em0001g69a.RXRA_HUMAN.2
scaffold_0001	blastp	match_part	537826	538422	192.0	+	.	Parent=Em0001g69a.RXRA_HUMAN.2
scaffold_0001	blastp	match_part	538486	538727	192.0	+	.	Parent=Em0001g69a.RXRA_HUMAN.2
scaffold_0001	blastp	protein_match	535443	537177	188.0	+	.	ID=Em0001g69a.RXRB_HUMAN.1;Target=RXRB_HUMAN 204 526 +;same_sense=1
scaffold_0001	blastp	match_part	535443	535653	188.0	+	.	Parent=Em0001g69a.RXRB_HUMAN.1
scaffold_0001	blastp	match_part	535711	536301	188.0	+	.	Parent=Em0001g69a.RXRB_HUMAN.1
scaffold_0001	blastp	match_part	536365	536596	188.0	+	.	Parent=Em0001g69a.RXRB_HUMAN.1
scaffold_0001	blastp	match_part	537174	537177	188.0	+	.	Parent=Em0001g69a.RXRB_HUMAN.1
scaffold_0001	blastp	protein_match	537544	538727	182.0	+	.	ID=Em0001g69a.RXRB_HUMAN.2;Target=RXRB_HUMAN 205 528 +;same_sense=1
scaffold_0001	blastp	match_part	537544	537751	182.0	+	.	Parent=Em0001g69a.RXRB_HUMAN.2
scaffold_0001	blastp	match_part	537826	538422	182.0	+	.	Parent=Em0001g69a.RXRB_HUMAN.2
scaffold_0001	blastp	match_part	538486	538727	182.0	+	.	Parent=Em0001g69a.RXRB_HUMAN.2
scaffold_0001	blastp	protein_match	535443	537177	181.0	+	.	ID=Em0001g69a.HNF4G_HUMAN.1;Target=HNF4G_HUMAN 11 325 +;same_sense=1
scaffold_0001	blastp	match_part	535443	535653	181.0	+	.	Parent=Em0001g69a.HNF4G_HUMAN.1
scaffold_0001	blastp	match_part	535711	536301	181.0	+	.	Parent=Em0001g69a.HNF4G_HUMAN.1
scaffold_0001	blastp	match_part	536365	536596	181.0	+	.	Parent=Em0001g69a.HNF4G_HUMAN.1
scaffold_0001	blastp	match_part	537174	537177	181.0	+	.	Parent=Em0001g69a.HNF4G_HUMAN.1
scaffold_0001	blastp	protein_match	537544	538721	170.0	+	.	ID=Em0001g69a.HNF4G_HUMAN.2;Target=HNF4G_HUMAN 12 325 +;same_sense=1
scaffold_0001	blastp	match_part	537544	537751	170.0	+	.	Parent=Em0001g69a.HNF4G_HUMAN.2
scaffold_0001	blastp	match_part	537826	538422	170.0	+	.	Parent=Em0001g69a.HNF4G_HUMAN.2
scaffold_0001	blastp	match_part	538486	538721	170.0	+	.	Parent=Em0001g69a.HNF4G_HUMAN.2
scaffold_0001	blastp	protein_match	535398	537177	177.0	+	.	ID=Em0001g69a.COT1_HUMAN.1;Target=COT1_HUMAN 70 407 +;same_sense=1
scaffold_0001	blastp	match_part	535398	535653	177.0	+	.	Parent=Em0001g69a.COT1_HUMAN.1
scaffold_0001	blastp	match_part	535711	536301	177.0	+	.	Parent=Em0001g69a.COT1_HUMAN.1
scaffold_0001	blastp	match_part	536365	536596	177.0	+	.	Parent=Em0001g69a.COT1_HUMAN.1
scaffold_0001	blastp	match_part	537174	537177	177.0	+	.	Parent=Em0001g69a.COT1_HUMAN.1
scaffold_0001	blastp	protein_match	540509	541648	208.0	+	.	ID=Em0001g70a.RXRG_HUMAN.3;Target=RXRG_HUMAN 138 456 +;same_sense=1
scaffold_0001	blastp	match_part	540509	540719	208.0	+	.	Parent=Em0001g70a.RXRG_HUMAN.3
scaffold_0001	blastp	match_part	540783	541349	208.0	+	.	Parent=Em0001g70a.RXRG_HUMAN.3
scaffold_0001	blastp	match_part	541413	541648	208.0	+	.	Parent=Em0001g70a.RXRG_HUMAN.3
scaffold_0001	blastp	protein_match	540509	541648	208.0	+	.	ID=Em0001g70a.RXRA_HUMAN.3;Target=RXRA_HUMAN 134 455 +;same_sense=1
scaffold_0001	blastp	match_part	540509	540719	208.0	+	.	Parent=Em0001g70a.RXRA_HUMAN.3
scaffold_0001	blastp	match_part	540783	541349	208.0	+	.	Parent=Em0001g70a.RXRA_HUMAN.3
scaffold_0001	blastp	match_part	541413	541648	208.0	+	.	Parent=Em0001g70a.RXRA_HUMAN.3
scaffold_0001	blastp	protein_match	540509	541648	192.0	+	.	ID=Em0001g70a.RXRB_HUMAN.3;Target=RXRB_HUMAN 204 526 +;same_sense=1
scaffold_0001	blastp	match_part	540509	540719	192.0	+	.	Parent=Em0001g70a.RXRB_HUMAN.3
scaffold_0001	blastp	match_part	540783	541349	192.0	+	.	Parent=Em0001g70a.RXRB_HUMAN.3
scaffold_0001	blastp	match_part	541413	541648	192.0	+	.	Parent=Em0001g70a.RXRB_HUMAN.3
scaffold_0001	blastp	protein_match	540509	541648	178.0	+	.	ID=Em0001g70a.HNF4G_HUMAN.3;Target=HNF4G_HUMAN 11 325 +;same_sense=1
scaffold_0001	blastp	match_part	540509	540719	178.0	+	.	Parent=Em0001g70a.HNF4G_HUMAN.3
scaffold_0001	blastp	match_part	540783	541349	178.0	+	.	Parent=Em0001g70a.HNF4G_HUMAN.3
scaffold_0001	blastp	match_part	541413	541648	178.0	+	.	Parent=Em0001g70a.HNF4G_HUMAN.3
scaffold_0001	blastp	protein_match	540494	541648	172.0	+	.	ID=Em0001g70a.COT1_HUMAN.3;Target=COT1_HUMAN 80 407 +;same_sense=1
scaffold_0001	blastp	match_part	540494	540719	172.0	+	.	Parent=Em0001g70a.COT1_HUMAN.3
scaffold_0001	blastp	match_part	540783	541349	172.0	+	.	Parent=Em0001g70a.COT1_HUMAN.3
scaffold_0001	blastp	match_part	541413	541648	172.0	+	.	Parent=Em0001g70a.COT1_HUMAN.3
scaffold_0001	blastp	protein_match	546416	547711	211.0	+	.	ID=Em0001g71a.RXRG_HUMAN.4;Target=RXRG_HUMAN 106 457 +;same_sense=1
scaffold_0001	blastp	match_part	546416	546779	211.0	+	.	Parent=Em0001g71a.RXRG_HUMAN.4
scaffold_0001	blastp	match_part	546843	547409	211.0	+	.	Parent=Em0001g71a.RXRG_HUMAN.4
scaffold_0001	blastp	match_part	547473	547711	211.0	+	.	Parent=Em0001g71a.RXRG_HUMAN.4
scaffold_0001	blastp	protein_match	546569	547714	209.0	+	.	ID=Em0001g71a.RXRA_HUMAN.4;Target=RXRA_HUMAN 134 457 +;same_sense=1
scaffold_0001	blastp	match_part	546569	546779	209.0	+	.	Parent=Em0001g71a.RXRA_HUMAN.4
scaffold_0001	blastp	match_part	546843	547409	209.0	+	.	Parent=Em0001g71a.RXRA_HUMAN.4
scaffold_0001	blastp	match_part	547473	547714	209.0	+	.	Parent=Em0001g71a.RXRA_HUMAN.4
scaffold_0001	blastp	protein_match	546557	547714	194.0	+	.	ID=Em0001g71a.RXRB_HUMAN.4;Target=RXRB_HUMAN 200 528 +;same_sense=1
scaffold_0001	blastp	match_part	546557	546779	194.0	+	.	Parent=Em0001g71a.RXRB_HUMAN.4
scaffold_0001	blastp	match_part	546843	547409	194.0	+	.	Parent=Em0001g71a.RXRB_HUMAN.4
scaffold_0001	blastp	match_part	547473	547714	194.0	+	.	Parent=Em0001g71a.RXRB_HUMAN.4
scaffold_0001	blastp	protein_match	546569	547708	185.0	+	.	ID=Em0001g71a.HNF4G_HUMAN.4;Target=HNF4G_HUMAN 11 325 +;same_sense=1
scaffold_0001	blastp	match_part	546569	546779	185.0	+	.	Parent=Em0001g71a.HNF4G_HUMAN.4
scaffold_0001	blastp	match_part	546843	547409	185.0	+	.	Parent=Em0001g71a.HNF4G_HUMAN.4
scaffold_0001	blastp	match_part	547473	547708	185.0	+	.	Parent=Em0001g71a.HNF4G_HUMAN.4
scaffold_0001	blastp	protein_match	546536	547708	179.0	+	.	ID=Em0001g71a.HNF4A_HUMAN.1;Target=HNF4A_HUMAN 48 374 +;same_sense=1
scaffold_0001	blastp	match_part	546536	546779	179.0	+	.	Parent=Em0001g71a.HNF4A_HUMAN.1
scaffold_0001	blastp	match_part	546843	547409	179.0	+	.	Parent=Em0001g71a.HNF4A_HUMAN.1
scaffold_0001	blastp	match_part	547473	547708	179.0	+	.	Parent=Em0001g71a.HNF4A_HUMAN.1
scaffold_0001	blastp	protein_match	549289	549465	38.9	-	.	ID=Em0001g72a.EGR1_HUMAN.1;Target=EGR1_HUMAN 442 501 +;same_sense=1
scaffold_0001	blastp	match_part	549289	549465	38.9	-	.	Parent=Em0001g72a.EGR1_HUMAN.1
scaffold_0001	blastp	protein_match	560334	561628	207.0	+	.	ID=Em0001g73a.RXRG_HUMAN.5;Target=RXRG_HUMAN 106 457 +;same_sense=1
scaffold_0001	blastp	match_part	560334	560697	207.0	+	.	Parent=Em0001g73a.RXRG_HUMAN.5
scaffold_0001	blastp	match_part	560760	561326	207.0	+	.	Parent=Em0001g73a.RXRG_HUMAN.5
scaffold_0001	blastp	match_part	561390	561628	207.0	+	.	Parent=Em0001g73a.RXRG_HUMAN.5
scaffold_0001	blastp	protein_match	560487	561631	205.0	+	.	ID=Em0001g73a.RXRA_HUMAN.5;Target=RXRA_HUMAN 134 457 +;same_sense=1
scaffold_0001	blastp	match_part	560487	560697	205.0	+	.	Parent=Em0001g73a.RXRA_HUMAN.5
scaffold_0001	blastp	match_part	560760	561326	205.0	+	.	Parent=Em0001g73a.RXRA_HUMAN.5
scaffold_0001	blastp	match_part	561390	561631	205.0	+	.	Parent=Em0001g73a.RXRA_HUMAN.5
scaffold_0001	blastp	protein_match	560475	561631	195.0	+	.	ID=Em0001g73a.RXRB_HUMAN.5;Target=RXRB_HUMAN 200 528 +;same_sense=1
scaffold_0001	blastp	match_part	560475	560697	195.0	+	.	Parent=Em0001g73a.RXRB_HUMAN.5
scaffold_0001	blastp	match_part	560760	561326	195.0	+	.	Parent=Em0001g73a.RXRB_HUMAN.5
scaffold_0001	blastp	match_part	561390	561631	195.0	+	.	Parent=Em0001g73a.RXRB_HUMAN.5
scaffold_0001	blastp	protein_match	560487	561625	181.0	+	.	ID=Em0001g73a.HNF4G_HUMAN.5;Target=HNF4G_HUMAN 11 325 +;same_sense=1
scaffold_0001	blastp	match_part	560487	560697	181.0	+	.	Parent=Em0001g73a.HNF4G_HUMAN.5
scaffold_0001	blastp	match_part	560760	561326	181.0	+	.	Parent=Em0001g73a.HNF4G_HUMAN.5
scaffold_0001	blastp	match_part	561390	561625	181.0	+	.	Parent=Em0001g73a.HNF4G_HUMAN.5
scaffold_0001	blastp	protein_match	560430	561625	180.0	+	.	ID=Em0001g73a.HNF4A_HUMAN.2;Target=HNF4A_HUMAN 43 374 +;same_sense=1
scaffold_0001	blastp	match_part	560430	560697	180.0	+	.	Parent=Em0001g73a.HNF4A_HUMAN.2
scaffold_0001	blastp	match_part	560760	561326	180.0	+	.	Parent=Em0001g73a.HNF4A_HUMAN.2
scaffold_0001	blastp	match_part	561390	561625	180.0	+	.	Parent=Em0001g73a.HNF4A_HUMAN.2
scaffold_0001	blastp	protein_match	625879	626301	52.4	-	.	ID=Em0001g81a.GIN1_HUMAN.10;Target=GIN1_HUMAN 63 205 +;same_sense=1
scaffold_0001	blastp	match_part	625879	626301	52.4	-	.	Parent=Em0001g81a.GIN1_HUMAN.10
scaffold_0001	blastp	protein_match	639253	639501	61.2	-	.	ID=Em0001g82a.CAH7_HUMAN.1;Target=CAH7_HUMAN 173 258 +;same_sense=1
scaffold_0001	blastp	match_part	639253	639501	61.2	-	.	Parent=Em0001g82a.CAH7_HUMAN.1
scaffold_0001	blastp	protein_match	639247	639441	60.1	-	.	ID=Em0001g82a.CAH3_HUMAN.1;Target=CAH3_HUMAN 189 257 +;same_sense=1
scaffold_0001	blastp	match_part	639247	639441	60.1	-	.	Parent=Em0001g82a.CAH3_HUMAN.1
scaffold_0001	blastp	protein_match	639253	639507	60.5	-	.	ID=Em0001g82a.CAH9_HUMAN.1;Target=CAH9_HUMAN 301 386 +;same_sense=1
scaffold_0001	blastp	match_part	639253	639507	60.5	-	.	Parent=Em0001g82a.CAH9_HUMAN.1
scaffold_0001	blastp	protein_match	639253	639492	59.7	-	.	ID=Em0001g82a.CAH2_HUMAN.1;Target=CAH2_HUMAN 173 255 +;same_sense=1
scaffold_0001	blastp	match_part	639253	639492	59.7	-	.	Parent=Em0001g82a.CAH2_HUMAN.1
scaffold_0001	blastp	protein_match	641394	641678	63.5	-	.	ID=Em0001g83a.CAH7_HUMAN.2;Target=CAH7_HUMAN 27 124 +;same_sense=1
scaffold_0001	blastp	match_part	641394	641678	63.5	-	.	Parent=Em0001g83a.CAH7_HUMAN.2
scaffold_0001	blastp	protein_match	641337	641684	57.8	-	.	ID=Em0001g83a.CAH2_HUMAN.2;Target=CAH2_HUMAN 23 144 +;same_sense=1
scaffold_0001	blastp	match_part	641337	641684	57.8	-	.	Parent=Em0001g83a.CAH2_HUMAN.2
scaffold_0001	blastp	protein_match	641391	641744	56.2	-	.	ID=Em0001g83a.CAH9_HUMAN.2;Target=CAH9_HUMAN 137 255 +;same_sense=1
scaffold_0001	blastp	match_part	641391	641744	56.2	-	.	Parent=Em0001g83a.CAH9_HUMAN.2
scaffold_0001	blastp	protein_match	641394	641678	55.5	-	.	ID=Em0001g83a.CAH3_HUMAN.2;Target=CAH3_HUMAN 25 122 +;same_sense=1
scaffold_0001	blastp	match_part	641394	641678	55.5	-	.	Parent=Em0001g83a.CAH3_HUMAN.2
scaffold_0001	blastp	protein_match	641337	641732	53.9	-	.	ID=Em0001g83a.CAH1_HUMAN.1;Target=CAH1_HUMAN 6 146 +;same_sense=1
scaffold_0001	blastp	match_part	641337	641732	53.9	-	.	Parent=Em0001g83a.CAH1_HUMAN.1
scaffold_0001	blastp	protein_match	648866	654332	142.0	-	.	ID=Em0001g84a.GABR2_HUMAN.1;Target=GABR2_HUMAN 333 806 +;same_sense=1
scaffold_0001	blastp	match_part	654330	654332	142.0	-	.	Parent=Em0001g84a.GABR2_HUMAN.1
scaffold_0001	blastp	match_part	652790	653053	142.0	-	.	Parent=Em0001g84a.GABR2_HUMAN.1
scaffold_0001	blastp	match_part	652653	652722	142.0	-	.	Parent=Em0001g84a.GABR2_HUMAN.1
scaffold_0001	blastp	match_part	652340	652432	142.0	-	.	Parent=Em0001g84a.GABR2_HUMAN.1
scaffold_0001	blastp	match_part	652031	652175	142.0	-	.	Parent=Em0001g84a.GABR2_HUMAN.1
scaffold_0001	blastp	match_part	651841	651967	142.0	-	.	Parent=Em0001g84a.GABR2_HUMAN.1
scaffold_0001	blastp	match_part	651667	651774	142.0	-	.	Parent=Em0001g84a.GABR2_HUMAN.1
scaffold_0001	blastp	match_part	651420	651563	142.0	-	.	Parent=Em0001g84a.GABR2_HUMAN.1
scaffold_0001	blastp	match_part	649976	650311	142.0	-	.	Parent=Em0001g84a.GABR2_HUMAN.1
scaffold_0001	blastp	match_part	648929	649075	142.0	-	.	Parent=Em0001g84a.GABR2_HUMAN.1
scaffold_0001	blastp	match_part	648866	648874	142.0	-	.	Parent=Em0001g84a.GABR2_HUMAN.1
scaffold_0001	blastp	protein_match	654336	655088	57.4	-	.	ID=Em0001g84a.GABR2_HUMAN.2;Target=GABR2_HUMAN 76 208 +;same_sense=1
scaffold_0001	blastp	match_part	654990	655088	57.4	-	.	Parent=Em0001g84a.GABR2_HUMAN.2
scaffold_0001	blastp	match_part	654791	654931	57.4	-	.	Parent=Em0001g84a.GABR2_HUMAN.2
scaffold_0001	blastp	match_part	654336	654500	57.4	-	.	Parent=Em0001g84a.GABR2_HUMAN.2
scaffold_0001	blastp	protein_match	648866	652990	94.0	-	.	ID=Em0001g84a.GABR1_HUMAN.1;Target=GABR1_HUMAN 467 906 +;same_sense=1
scaffold_0001	blastp	match_part	652790	652990	94.0	-	.	Parent=Em0001g84a.GABR1_HUMAN.1
scaffold_0001	blastp	match_part	652653	652722	94.0	-	.	Parent=Em0001g84a.GABR1_HUMAN.1
scaffold_0001	blastp	match_part	652340	652432	94.0	-	.	Parent=Em0001g84a.GABR1_HUMAN.1
scaffold_0001	blastp	match_part	652031	652175	94.0	-	.	Parent=Em0001g84a.GABR1_HUMAN.1
scaffold_0001	blastp	match_part	651841	651967	94.0	-	.	Parent=Em0001g84a.GABR1_HUMAN.1
scaffold_0001	blastp	match_part	651667	651774	94.0	-	.	Parent=Em0001g84a.GABR1_HUMAN.1
scaffold_0001	blastp	match_part	651420	651563	94.0	-	.	Parent=Em0001g84a.GABR1_HUMAN.1
scaffold_0001	blastp	match_part	649976	650311	94.0	-	.	Parent=Em0001g84a.GABR1_HUMAN.1
scaffold_0001	blastp	match_part	648929	649075	94.0	-	.	Parent=Em0001g84a.GABR1_HUMAN.1
scaffold_0001	blastp	match_part	648866	648874	94.0	-	.	Parent=Em0001g84a.GABR1_HUMAN.1
scaffold_0001	blastp	protein_match	653018	655079	51.2	-	.	ID=Em0001g84a.GABR1_HUMAN.2;Target=GABR1_HUMAN 190 333 +;same_sense=1
scaffold_0001	blastp	match_part	654990	655079	51.2	-	.	Parent=Em0001g84a.GABR1_HUMAN.2
scaffold_0001	blastp	match_part	654791	654931	51.2	-	.	Parent=Em0001g84a.GABR1_HUMAN.2
scaffold_0001	blastp	match_part	654330	654500	51.2	-	.	Parent=Em0001g84a.GABR1_HUMAN.2
scaffold_0001	blastp	match_part	653018	653053	51.2	-	.	Parent=Em0001g84a.GABR1_HUMAN.2
scaffold_0001	blastp	protein_match	649049	652089	59.7	-	.	ID=Em0001g84a.GRM4_HUMAN.1;Target=GRM4_HUMAN 597 850 +;same_sense=1
scaffold_0001	blastp	match_part	652031	652089	59.7	-	.	Parent=Em0001g84a.GRM4_HUMAN.1
scaffold_0001	blastp	match_part	651841	651967	59.7	-	.	Parent=Em0001g84a.GRM4_HUMAN.1
scaffold_0001	blastp	match_part	651667	651774	59.7	-	.	Parent=Em0001g84a.GRM4_HUMAN.1
scaffold_0001	blastp	match_part	651420	651563	59.7	-	.	Parent=Em0001g84a.GRM4_HUMAN.1
scaffold_0001	blastp	match_part	649976	650311	59.7	-	.	Parent=Em0001g84a.GRM4_HUMAN.1
scaffold_0001	blastp	match_part	649049	649075	59.7	-	.	Parent=Em0001g84a.GRM4_HUMAN.1
scaffold_0001	blastp	protein_match	648992	651966	55.5	-	.	ID=Em0001g84a.GRM6_HUMAN.1;Target=GRM6_HUMAN 615 869 +;same_sense=1
scaffold_0001	blastp	match_part	651841	651966	55.5	-	.	Parent=Em0001g84a.GRM6_HUMAN.1
scaffold_0001	blastp	match_part	651667	651774	55.5	-	.	Parent=Em0001g84a.GRM6_HUMAN.1
scaffold_0001	blastp	match_part	651420	651563	55.5	-	.	Parent=Em0001g84a.GRM6_HUMAN.1
scaffold_0001	blastp	match_part	649976	650311	55.5	-	.	Parent=Em0001g84a.GRM6_HUMAN.1
scaffold_0001	blastp	match_part	648992	649075	55.5	-	.	Parent=Em0001g84a.GRM6_HUMAN.1
scaffold_0001	blastp	protein_match	651495	652113	54.3	-	.	ID=Em0001g84a.GP156_HUMAN.1;Target=GP156_HUMAN 51 181 +;same_sense=1
scaffold_0001	blastp	match_part	652031	652113	54.3	-	.	Parent=Em0001g84a.GP156_HUMAN.1
scaffold_0001	blastp	match_part	651841	651967	54.3	-	.	Parent=Em0001g84a.GP156_HUMAN.1
scaffold_0001	blastp	match_part	651667	651774	54.3	-	.	Parent=Em0001g84a.GP156_HUMAN.1
scaffold_0001	blastp	match_part	651495	651563	54.3	-	.	Parent=Em0001g84a.GP156_HUMAN.1
scaffold_0001	blastp	protein_match	663950	671906	110.0	-	.	ID=Em0001g85a.NISCH_HUMAN.1;Target=NISCH_HUMAN 30 435 +;same_sense=1
scaffold_0001	blastp	match_part	671817	671906	110.0	-	.	Parent=Em0001g85a.NISCH_HUMAN.1
scaffold_0001	blastp	match_part	671537	671722	110.0	-	.	Parent=Em0001g85a.NISCH_HUMAN.1
scaffold_0001	blastp	match_part	671021	671069	110.0	-	.	Parent=Em0001g85a.NISCH_HUMAN.1
scaffold_0001	blastp	match_part	669461	669615	110.0	-	.	Parent=Em0001g85a.NISCH_HUMAN.1
scaffold_0001	blastp	match_part	667225	667320	110.0	-	.	Parent=Em0001g85a.NISCH_HUMAN.1
scaffold_0001	blastp	match_part	666363	666476	110.0	-	.	Parent=Em0001g85a.NISCH_HUMAN.1
scaffold_0001	blastp	match_part	664565	664691	110.0	-	.	Parent=Em0001g85a.NISCH_HUMAN.1
scaffold_0001	blastp	match_part	664374	664429	110.0	-	.	Parent=Em0001g85a.NISCH_HUMAN.1
scaffold_0001	blastp	match_part	664044	664172	110.0	-	.	Parent=Em0001g85a.NISCH_HUMAN.1
scaffold_0001	blastp	match_part	663950	663952	110.0	-	.	Parent=Em0001g85a.NISCH_HUMAN.1
scaffold_0001	blastp	protein_match	664059	667290	69.7	-	.	ID=Em0001g85a.S11IP_HUMAN.1;Target=S11IP_HUMAN 136 317 +;same_sense=1
scaffold_0001	blastp	match_part	667225	667290	69.7	-	.	Parent=Em0001g85a.S11IP_HUMAN.1
scaffold_0001	blastp	match_part	666363	666476	69.7	-	.	Parent=Em0001g85a.S11IP_HUMAN.1
scaffold_0001	blastp	match_part	664565	664691	69.7	-	.	Parent=Em0001g85a.S11IP_HUMAN.1
scaffold_0001	blastp	match_part	664374	664429	69.7	-	.	Parent=Em0001g85a.S11IP_HUMAN.1
scaffold_0001	blastp	match_part	664059	664172	69.7	-	.	Parent=Em0001g85a.S11IP_HUMAN.1
scaffold_0001	blastp	protein_match	659789	660205	61.2	-	.	ID=Em0001g85a.ADA29_HUMAN.1;Target=ADA29_HUMAN 697 820 +;same_sense=1
scaffold_0001	blastp	match_part	659789	660205	61.2	-	.	Parent=Em0001g85a.ADA29_HUMAN.1
scaffold_0001	blastp	protein_match	659750	660082	57.4	-	.	ID=Em0001g85a.ADA29_HUMAN.2;Target=ADA29_HUMAN 707 815 +;same_sense=1
scaffold_0001	blastp	match_part	659750	660082	57.4	-	.	Parent=Em0001g85a.ADA29_HUMAN.2
scaffold_0001	blastp	protein_match	659389	660196	52.8	-	.	ID=Em0001g85a.YM012_HUMAN.1;Target=YM012_HUMAN 68 326 +;same_sense=1
scaffold_0001	blastp	match_part	659744	660196	52.8	-	.	Parent=Em0001g85a.YM012_HUMAN.1
scaffold_0001	blastp	match_part	659389	659670	52.8	-	.	Parent=Em0001g85a.YM012_HUMAN.1
scaffold_0001	blastp	protein_match	659260	660196	44.3	-	.	ID=Em0001g85a.YM012_HUMAN.2;Target=YM012_HUMAN 192 475 +;same_sense=1
scaffold_0001	blastp	match_part	659744	660196	44.3	-	.	Parent=Em0001g85a.YM012_HUMAN.2
scaffold_0001	blastp	match_part	659260	659670	44.3	-	.	Parent=Em0001g85a.YM012_HUMAN.2
scaffold_0001	blastp	protein_match	664083	666392	50.1	-	.	ID=Em0001g85a.DRC3_HUMAN.1;Target=DRC3_HUMAN 75 175 +;same_sense=1
scaffold_0001	blastp	match_part	666363	666392	50.1	-	.	Parent=Em0001g85a.DRC3_HUMAN.1
scaffold_0001	blastp	match_part	664565	664691	50.1	-	.	Parent=Em0001g85a.DRC3_HUMAN.1
scaffold_0001	blastp	match_part	664374	664429	50.1	-	.	Parent=Em0001g85a.DRC3_HUMAN.1
scaffold_0001	blastp	match_part	664083	664172	50.1	-	.	Parent=Em0001g85a.DRC3_HUMAN.1
scaffold_0001	blastp	protein_match	672400	675333	191.0	+	.	ID=Em0001g86a.UTP23_HUMAN.1;Target=UTP23_HUMAN 1 212 +;same_sense=1
scaffold_0001	blastp	match_part	672400	672487	191.0	+	.	Parent=Em0001g86a.UTP23_HUMAN.1
scaffold_0001	blastp	match_part	672666	672755	191.0	+	.	Parent=Em0001g86a.UTP23_HUMAN.1
scaffold_0001	blastp	match_part	672858	673001	191.0	+	.	Parent=Em0001g86a.UTP23_HUMAN.1
scaffold_0001	blastp	match_part	673061	673135	191.0	+	.	Parent=Em0001g86a.UTP23_HUMAN.1
scaffold_0001	blastp	match_part	674311	674390	191.0	+	.	Parent=Em0001g86a.UTP23_HUMAN.1
scaffold_0001	blastp	match_part	675178	675333	191.0	+	.	Parent=Em0001g86a.UTP23_HUMAN.1
scaffold_0001	blastp	protein_match	672442	674330	71.2	+	.	ID=Em0001g86a.FCF1_HUMAN.1;Target=FCF1_HUMAN 56 179 +;same_sense=1
scaffold_0001	blastp	match_part	672442	672487	71.2	+	.	Parent=Em0001g86a.FCF1_HUMAN.1
scaffold_0001	blastp	match_part	672666	672755	71.2	+	.	Parent=Em0001g86a.FCF1_HUMAN.1
scaffold_0001	blastp	match_part	672858	673001	71.2	+	.	Parent=Em0001g86a.FCF1_HUMAN.1
scaffold_0001	blastp	match_part	673061	673135	71.2	+	.	Parent=Em0001g86a.FCF1_HUMAN.1
scaffold_0001	blastp	match_part	674311	674330	71.2	+	.	Parent=Em0001g86a.FCF1_HUMAN.1
scaffold_0001	blastp	protein_match	694043	694786	96.3	-	.	ID=Em0001g89a.D42E2_HUMAN.1;Target=D42E2_HUMAN 22 277 +;same_sense=1
scaffold_0001	blastp	match_part	694043	694786	96.3	-	.	Parent=Em0001g89a.D42E2_HUMAN.1
scaffold_0001	blastp	protein_match	694037	694741	89.0	-	.	ID=Em0001g89a.NSDHL_HUMAN.1;Target=NSDHL_HUMAN 39 269 +;same_sense=1
scaffold_0001	blastp	match_part	694037	694741	89.0	-	.	Parent=Em0001g89a.NSDHL_HUMAN.1
scaffold_0001	blastp	protein_match	694031	694750	87.4	-	.	ID=Em0001g89a.D42E1_HUMAN.1;Target=D42E1_HUMAN 7 258 +;same_sense=1
scaffold_0001	blastp	match_part	694031	694750	87.4	-	.	Parent=Em0001g89a.D42E1_HUMAN.1
scaffold_0001	blastp	protein_match	693899	694750	75.5	-	.	ID=Em0001g89a.3BHS7_HUMAN.1;Target=3BHS7_HUMAN 8 308 +;same_sense=1
scaffold_0001	blastp	match_part	693899	694750	75.5	-	.	Parent=Em0001g89a.3BHS7_HUMAN.1
scaffold_0001	blastp	protein_match	694220	694735	75.5	-	.	ID=Em0001g89a.3BHS2_HUMAN.1;Target=3BHS2_HUMAN 6 191 +;same_sense=1
scaffold_0001	blastp	match_part	694220	694735	75.5	-	.	Parent=Em0001g89a.3BHS2_HUMAN.1
scaffold_0001	blastp	protein_match	696400	697185	109.0	+	.	ID=Em0001g90a.NSDHL_HUMAN.2;Target=NSDHL_HUMAN 38 299 +;same_sense=1
scaffold_0001	blastp	match_part	696400	697185	109.0	+	.	Parent=Em0001g90a.NSDHL_HUMAN.2
scaffold_0001	blastp	protein_match	696397	697386	105.0	+	.	ID=Em0001g90a.D42E1_HUMAN.2;Target=D42E1_HUMAN 8 348 +;same_sense=1
scaffold_0001	blastp	match_part	696397	697386	105.0	+	.	Parent=Em0001g90a.D42E1_HUMAN.2
scaffold_0001	blastp	protein_match	696397	697185	103.0	+	.	ID=Em0001g90a.D42E2_HUMAN.2;Target=D42E2_HUMAN 33 310 +;same_sense=1
scaffold_0001	blastp	match_part	696397	697185	103.0	+	.	Parent=Em0001g90a.D42E2_HUMAN.2
scaffold_0001	blastp	protein_match	696409	697395	88.2	+	.	ID=Em0001g90a.3BHS7_HUMAN.2;Target=3BHS7_HUMAN 13 358 +;same_sense=1
scaffold_0001	blastp	match_part	696409	697395	88.2	+	.	Parent=Em0001g90a.3BHS7_HUMAN.2
scaffold_0001	blastp	protein_match	696409	697398	80.9	+	.	ID=Em0001g90a.3BHS2_HUMAN.2;Target=3BHS2_HUMAN 6 354 +;same_sense=1
scaffold_0001	blastp	match_part	696409	697398	80.9	+	.	Parent=Em0001g90a.3BHS2_HUMAN.2
scaffold_0001	blastp	protein_match	698221	698965	67.8	-	.	ID=Em0001g91a.NSDHL_HUMAN.3;Target=NSDHL_HUMAN 28 269 +;same_sense=1
scaffold_0001	blastp	match_part	698435	698965	67.8	-	.	Parent=Em0001g91a.NSDHL_HUMAN.3
scaffold_0001	blastp	match_part	698221	698367	67.8	-	.	Parent=Em0001g91a.NSDHL_HUMAN.3
scaffold_0001	blastp	protein_match	698065	698956	60.1	-	.	ID=Em0001g91a.D42E2_HUMAN.3;Target=D42E2_HUMAN 25 324 +;same_sense=1
scaffold_0001	blastp	match_part	698435	698956	60.1	-	.	Parent=Em0001g91a.D42E2_HUMAN.3
scaffold_0001	blastp	match_part	698065	698367	60.1	-	.	Parent=Em0001g91a.D42E2_HUMAN.3
scaffold_0001	blastp	protein_match	697975	698950	58.2	-	.	ID=Em0001g91a.D42E1_HUMAN.3;Target=D42E1_HUMAN 2 337 +;same_sense=1
scaffold_0001	blastp	match_part	698435	698950	58.2	-	.	Parent=Em0001g91a.D42E1_HUMAN.3
scaffold_0001	blastp	match_part	697975	698367	58.2	-	.	Parent=Em0001g91a.D42E1_HUMAN.3
scaffold_0001	blastp	protein_match	698588	698920	45.8	-	.	ID=Em0001g91a.3BHS2_HUMAN.3;Target=3BHS2_HUMAN 6 124 +;same_sense=1
scaffold_0001	blastp	match_part	698588	698920	45.8	-	.	Parent=Em0001g91a.3BHS2_HUMAN.3
scaffold_0001	blastp	protein_match	698588	698953	45.4	-	.	ID=Em0001g91a.3BHS7_HUMAN.3;Target=3BHS7_HUMAN 2 129 +;same_sense=1
scaffold_0001	blastp	match_part	698588	698953	45.4	-	.	Parent=Em0001g91a.3BHS7_HUMAN.3
scaffold_0001	blastp	protein_match	699385	700799	115.0	-	.	ID=Em0001g92a.SSRD_HUMAN.1;Target=SSRD_HUMAN 25 172 +;same_sense=1
scaffold_0001	blastp	match_part	700692	700799	115.0	-	.	Parent=Em0001g92a.SSRD_HUMAN.1
scaffold_0001	blastp	match_part	700410	700487	115.0	-	.	Parent=Em0001g92a.SSRD_HUMAN.1
scaffold_0001	blastp	match_part	700254	700343	115.0	-	.	Parent=Em0001g92a.SSRD_HUMAN.1
scaffold_0001	blastp	match_part	699549	699611	115.0	-	.	Parent=Em0001g92a.SSRD_HUMAN.1
scaffold_0001	blastp	match_part	699385	699483	115.0	-	.	Parent=Em0001g92a.SSRD_HUMAN.1
scaffold_0001	blastp	protein_match	701334	706303	152.0	+	.	ID=Em0001g93a.GRAP1_HUMAN.1;Target=GRAP1_HUMAN 4 338 +;same_sense=1
scaffold_0001	blastp	match_part	701334	701366	152.0	+	.	Parent=Em0001g93a.GRAP1_HUMAN.1
scaffold_0001	blastp	match_part	701473	701539	152.0	+	.	Parent=Em0001g93a.GRAP1_HUMAN.1
scaffold_0001	blastp	match_part	701609	701670	152.0	+	.	Parent=Em0001g93a.GRAP1_HUMAN.1
scaffold_0001	blastp	match_part	701763	701789	152.0	+	.	Parent=Em0001g93a.GRAP1_HUMAN.1
scaffold_0001	blastp	match_part	702469	702519	152.0	+	.	Parent=Em0001g93a.GRAP1_HUMAN.1
scaffold_0001	blastp	match_part	703012	703068	152.0	+	.	Parent=Em0001g93a.GRAP1_HUMAN.1
scaffold_0001	blastp	match_part	703180	703303	152.0	+	.	Parent=Em0001g93a.GRAP1_HUMAN.1
scaffold_0001	blastp	match_part	703411	703447	152.0	+	.	Parent=Em0001g93a.GRAP1_HUMAN.1
scaffold_0001	blastp	match_part	703539	703570	152.0	+	.	Parent=Em0001g93a.GRAP1_HUMAN.1
scaffold_0001	blastp	match_part	703623	703699	152.0	+	.	Parent=Em0001g93a.GRAP1_HUMAN.1
scaffold_0001	blastp	match_part	704189	704236	152.0	+	.	Parent=Em0001g93a.GRAP1_HUMAN.1
scaffold_0001	blastp	match_part	704361	704392	152.0	+	.	Parent=Em0001g93a.GRAP1_HUMAN.1
scaffold_0001	blastp	match_part	704699	704746	152.0	+	.	Parent=Em0001g93a.GRAP1_HUMAN.1
scaffold_0001	blastp	match_part	704825	704870	152.0	+	.	Parent=Em0001g93a.GRAP1_HUMAN.1
scaffold_0001	blastp	match_part	705124	705174	152.0	+	.	Parent=Em0001g93a.GRAP1_HUMAN.1
scaffold_0001	blastp	match_part	705374	705405	152.0	+	.	Parent=Em0001g93a.GRAP1_HUMAN.1
scaffold_0001	blastp	match_part	705600	705645	152.0	+	.	Parent=Em0001g93a.GRAP1_HUMAN.1
scaffold_0001	blastp	match_part	705698	705736	152.0	+	.	Parent=Em0001g93a.GRAP1_HUMAN.1
scaffold_0001	blastp	match_part	705846	705886	152.0	+	.	Parent=Em0001g93a.GRAP1_HUMAN.1
scaffold_0001	blastp	match_part	706285	706303	152.0	+	.	Parent=Em0001g93a.GRAP1_HUMAN.1
scaffold_0001	blastp	protein_match	711400	712011	92.0	-	.	ID=Em0001g94a.MT21D_HUMAN.1;Target=MT21D_HUMAN 15 150 +;same_sense=1
scaffold_0001	blastp	match_part	711788	712011	92.0	-	.	Parent=Em0001g94a.MT21D_HUMAN.1
scaffold_0001	blastp	match_part	711547	711657	92.0	-	.	Parent=Em0001g94a.MT21D_HUMAN.1
scaffold_0001	blastp	match_part	711400	711469	92.0	-	.	Parent=Em0001g94a.MT21D_HUMAN.1
scaffold_0001	blastp	protein_match	710968	711984	49.7	-	.	ID=Em0001g94a.EFMT3_HUMAN.1;Target=EFMT3_HUMAN 37 159 +;same_sense=1
scaffold_0001	blastp	match_part	711788	711984	49.7	-	.	Parent=Em0001g94a.EFMT3_HUMAN.1
scaffold_0001	blastp	match_part	711547	711657	49.7	-	.	Parent=Em0001g94a.EFMT3_HUMAN.1
scaffold_0001	blastp	match_part	711400	711469	49.7	-	.	Parent=Em0001g94a.EFMT3_HUMAN.1
scaffold_0001	blastp	match_part	710968	710973	49.7	-	.	Parent=Em0001g94a.EFMT3_HUMAN.1
scaffold_0001	blastp	protein_match	711406	711963	45.8	-	.	ID=Em0001g94a.MT21C_HUMAN.1;Target=MT21C_HUMAN 81 198 +;same_sense=1
scaffold_0001	blastp	match_part	711788	711963	45.8	-	.	Parent=Em0001g94a.MT21C_HUMAN.1
scaffold_0001	blastp	match_part	711547	711657	45.8	-	.	Parent=Em0001g94a.MT21C_HUMAN.1
scaffold_0001	blastp	match_part	711406	711469	45.8	-	.	Parent=Em0001g94a.MT21C_HUMAN.1
scaffold_0001	blastp	protein_match	710968	711999	38.9	-	.	ID=Em0001g94a.MT21A_HUMAN.1;Target=MT21A_HUMAN 23 152 +;same_sense=1
scaffold_0001	blastp	match_part	711788	711999	38.9	-	.	Parent=Em0001g94a.MT21A_HUMAN.1
scaffold_0001	blastp	match_part	711547	711657	38.9	-	.	Parent=Em0001g94a.MT21A_HUMAN.1
scaffold_0001	blastp	match_part	711400	711469	38.9	-	.	Parent=Em0001g94a.MT21A_HUMAN.1
scaffold_0001	blastp	match_part	710968	710973	38.9	-	.	Parent=Em0001g94a.MT21A_HUMAN.1
scaffold_0001	blastp	protein_match	713325	716390	61.6	+	.	ID=Em0001g95a.BTBD9_HUMAN.1;Target=BTBD9_HUMAN 102 538 +;same_sense=1
scaffold_0001	blastp	match_part	713325	713345	61.6	+	.	Parent=Em0001g95a.BTBD9_HUMAN.1
scaffold_0001	blastp	match_part	714309	715189	61.6	+	.	Parent=Em0001g95a.BTBD9_HUMAN.1
scaffold_0001	blastp	match_part	715241	715356	61.6	+	.	Parent=Em0001g95a.BTBD9_HUMAN.1
scaffold_0001	blastp	match_part	715615	715744	61.6	+	.	Parent=Em0001g95a.BTBD9_HUMAN.1
scaffold_0001	blastp	match_part	716137	716256	61.6	+	.	Parent=Em0001g95a.BTBD9_HUMAN.1
scaffold_0001	blastp	match_part	716339	716390	61.6	+	.	Parent=Em0001g95a.BTBD9_HUMAN.1
scaffold_0001	blastp	protein_match	714318	714710	43.5	+	.	ID=Em0001g95a.KLH11_HUMAN.1;Target=KLH11_HUMAN 175 304 +;same_sense=1
scaffold_0001	blastp	match_part	714318	714710	43.5	+	.	Parent=Em0001g95a.KLH11_HUMAN.1
scaffold_0001	blastp	protein_match	741799	742621	52.8	-	.	ID=Em0001g99a.RTL1_HUMAN.8;Target=RTL1_HUMAN 781 992 +;same_sense=1
scaffold_0001	blastp	match_part	742612	742621	52.8	-	.	Parent=Em0001g99a.RTL1_HUMAN.8
scaffold_0001	blastp	match_part	741799	742430	52.8	-	.	Parent=Em0001g99a.RTL1_HUMAN.8
scaffold_0001	blastp	protein_match	768374	771560	102.0	+	.	ID=Em0001g104a.ECEL1_HUMAN.1;Target=ECEL1_HUMAN 484 761 +;same_sense=1
scaffold_0001	blastp	match_part	768374	768430	102.0	+	.	Parent=Em0001g104a.ECEL1_HUMAN.1
scaffold_0001	blastp	match_part	768513	768590	102.0	+	.	Parent=Em0001g104a.ECEL1_HUMAN.1
scaffold_0001	blastp	match_part	768644	768750	102.0	+	.	Parent=Em0001g104a.ECEL1_HUMAN.1
scaffold_0001	blastp	match_part	768811	768875	102.0	+	.	Parent=Em0001g104a.ECEL1_HUMAN.1
scaffold_0001	blastp	match_part	769045	769112	102.0	+	.	Parent=Em0001g104a.ECEL1_HUMAN.1
scaffold_0001	blastp	match_part	770383	770448	102.0	+	.	Parent=Em0001g104a.ECEL1_HUMAN.1
scaffold_0001	blastp	match_part	770557	770652	102.0	+	.	Parent=Em0001g104a.ECEL1_HUMAN.1
scaffold_0001	blastp	match_part	770885	770964	102.0	+	.	Parent=Em0001g104a.ECEL1_HUMAN.1
scaffold_0001	blastp	match_part	771506	771560	102.0	+	.	Parent=Em0001g104a.ECEL1_HUMAN.1
scaffold_0001	blastp	protein_match	770398	771560	90.9	+	.	ID=Em0001g104a.ECE1_HUMAN.1;Target=ECE1_HUMAN 664 756 +;same_sense=1
scaffold_0001	blastp	match_part	770398	770448	90.9	+	.	Parent=Em0001g104a.ECE1_HUMAN.1
scaffold_0001	blastp	match_part	770557	770652	90.9	+	.	Parent=Em0001g104a.ECE1_HUMAN.1
scaffold_0001	blastp	match_part	770885	770964	90.9	+	.	Parent=Em0001g104a.ECE1_HUMAN.1
scaffold_0001	blastp	match_part	771506	771560	90.9	+	.	Parent=Em0001g104a.ECE1_HUMAN.1
scaffold_0001	blastp	protein_match	768341	768874	66.2	+	.	ID=Em0001g104a.ECE1_HUMAN.2;Target=ECE1_HUMAN 467 576 +;same_sense=1
scaffold_0001	blastp	match_part	768341	768430	66.2	+	.	Parent=Em0001g104a.ECE1_HUMAN.2
scaffold_0001	blastp	match_part	768513	768590	66.2	+	.	Parent=Em0001g104a.ECE1_HUMAN.2
scaffold_0001	blastp	match_part	768644	768750	66.2	+	.	Parent=Em0001g104a.ECE1_HUMAN.2
scaffold_0001	blastp	match_part	768811	768874	66.2	+	.	Parent=Em0001g104a.ECE1_HUMAN.2
scaffold_0001	blastp	protein_match	770398	774488	88.2	+	.	ID=Em0001g104a.ECE2_HUMAN.1;Target=ECE2_HUMAN 777 881 +;same_sense=1
scaffold_0001	blastp	match_part	770398	770448	88.2	+	.	Parent=Em0001g104a.ECE2_HUMAN.1
scaffold_0001	blastp	match_part	770557	770652	88.2	+	.	Parent=Em0001g104a.ECE2_HUMAN.1
scaffold_0001	blastp	match_part	770885	770964	88.2	+	.	Parent=Em0001g104a.ECE2_HUMAN.1
scaffold_0001	blastp	match_part	771506	771560	88.2	+	.	Parent=Em0001g104a.ECE2_HUMAN.1
scaffold_0001	blastp	match_part	774453	774488	88.2	+	.	Parent=Em0001g104a.ECE2_HUMAN.1
scaffold_0001	blastp	protein_match	768341	768874	66.2	+	.	ID=Em0001g104a.ECE2_HUMAN.2;Target=ECE2_HUMAN 580 689 +;same_sense=1
scaffold_0001	blastp	match_part	768341	768430	66.2	+	.	Parent=Em0001g104a.ECE2_HUMAN.2
scaffold_0001	blastp	match_part	768513	768590	66.2	+	.	Parent=Em0001g104a.ECE2_HUMAN.2
scaffold_0001	blastp	match_part	768644	768750	66.2	+	.	Parent=Em0001g104a.ECE2_HUMAN.2
scaffold_0001	blastp	match_part	768811	768874	66.2	+	.	Parent=Em0001g104a.ECE2_HUMAN.2
scaffold_0001	blastp	protein_match	770398	771557	87.8	+	.	ID=Em0001g104a.NEP_HUMAN.1;Target=NEP_HUMAN 644 735 +;same_sense=1
scaffold_0001	blastp	match_part	770398	770448	87.8	+	.	Parent=Em0001g104a.NEP_HUMAN.1
scaffold_0001	blastp	match_part	770557	770652	87.8	+	.	Parent=Em0001g104a.NEP_HUMAN.1
scaffold_0001	blastp	match_part	770885	770964	87.8	+	.	Parent=Em0001g104a.NEP_HUMAN.1
scaffold_0001	blastp	match_part	771506	771557	87.8	+	.	Parent=Em0001g104a.NEP_HUMAN.1
scaffold_0001	blastp	protein_match	768341	768739	46.2	+	.	ID=Em0001g104a.NEP_HUMAN.2;Target=NEP_HUMAN 443 531 +;same_sense=1
scaffold_0001	blastp	match_part	768341	768430	46.2	+	.	Parent=Em0001g104a.NEP_HUMAN.2
scaffold_0001	blastp	match_part	768513	768590	46.2	+	.	Parent=Em0001g104a.NEP_HUMAN.2
scaffold_0001	blastp	match_part	768644	768739	46.2	+	.	Parent=Em0001g104a.NEP_HUMAN.2
scaffold_0001	blastp	protein_match	770398	771557	81.6	+	.	ID=Em0001g104a.MMEL1_HUMAN.1;Target=MMEL1_HUMAN 673 764 +;same_sense=1
scaffold_0001	blastp	match_part	770398	770448	81.6	+	.	Parent=Em0001g104a.MMEL1_HUMAN.1
scaffold_0001	blastp	match_part	770557	770652	81.6	+	.	Parent=Em0001g104a.MMEL1_HUMAN.1
scaffold_0001	blastp	match_part	770885	770964	81.6	+	.	Parent=Em0001g104a.MMEL1_HUMAN.1
scaffold_0001	blastp	match_part	771506	771557	81.6	+	.	Parent=Em0001g104a.MMEL1_HUMAN.1
scaffold_0001	blastp	protein_match	783630	790842	354.0	+	.	ID=Em0001g105a.ECE1_HUMAN.3;Target=ECE1_HUMAN 85 770 +;same_sense=1
scaffold_0001	blastp	match_part	783630	783816	354.0	+	.	Parent=Em0001g105a.ECE1_HUMAN.3
scaffold_0001	blastp	match_part	784570	784761	354.0	+	.	Parent=Em0001g105a.ECE1_HUMAN.3
scaffold_0001	blastp	match_part	785232	785380	354.0	+	.	Parent=Em0001g105a.ECE1_HUMAN.3
scaffold_0001	blastp	match_part	785441	785494	354.0	+	.	Parent=Em0001g105a.ECE1_HUMAN.3
scaffold_0001	blastp	match_part	785630	785752	354.0	+	.	Parent=Em0001g105a.ECE1_HUMAN.3
scaffold_0001	blastp	match_part	786153	786221	354.0	+	.	Parent=Em0001g105a.ECE1_HUMAN.3
scaffold_0001	blastp	match_part	786279	786415	354.0	+	.	Parent=Em0001g105a.ECE1_HUMAN.3
scaffold_0001	blastp	match_part	786468	786648	354.0	+	.	Parent=Em0001g105a.ECE1_HUMAN.3
scaffold_0001	blastp	match_part	787587	787691	354.0	+	.	Parent=Em0001g105a.ECE1_HUMAN.3
scaffold_0001	blastp	match_part	787752	787829	354.0	+	.	Parent=Em0001g105a.ECE1_HUMAN.3
scaffold_0001	blastp	match_part	787895	788001	354.0	+	.	Parent=Em0001g105a.ECE1_HUMAN.3
scaffold_0001	blastp	match_part	788063	788127	354.0	+	.	Parent=Em0001g105a.ECE1_HUMAN.3
scaffold_0001	blastp	match_part	788187	788238	354.0	+	.	Parent=Em0001g105a.ECE1_HUMAN.3
scaffold_0001	blastp	match_part	788296	788363	354.0	+	.	Parent=Em0001g105a.ECE1_HUMAN.3
scaffold_0001	blastp	match_part	789279	789403	354.0	+	.	Parent=Em0001g105a.ECE1_HUMAN.3
scaffold_0001	blastp	match_part	789635	789700	354.0	+	.	Parent=Em0001g105a.ECE1_HUMAN.3
scaffold_0001	blastp	match_part	789809	789904	354.0	+	.	Parent=Em0001g105a.ECE1_HUMAN.3
scaffold_0001	blastp	match_part	790137	790213	354.0	+	.	Parent=Em0001g105a.ECE1_HUMAN.3
scaffold_0001	blastp	match_part	790746	790842	354.0	+	.	Parent=Em0001g105a.ECE1_HUMAN.3
scaffold_0001	blastp	protein_match	783492	790842	344.0	+	.	ID=Em0001g105a.NEP_HUMAN.3;Target=NEP_HUMAN 1 750 +;same_sense=1
scaffold_0001	blastp	match_part	783492	783816	344.0	+	.	Parent=Em0001g105a.NEP_HUMAN.3
scaffold_0001	blastp	match_part	784570	784761	344.0	+	.	Parent=Em0001g105a.NEP_HUMAN.3
scaffold_0001	blastp	match_part	785232	785380	344.0	+	.	Parent=Em0001g105a.NEP_HUMAN.3
scaffold_0001	blastp	match_part	785441	785494	344.0	+	.	Parent=Em0001g105a.NEP_HUMAN.3
scaffold_0001	blastp	match_part	785630	785752	344.0	+	.	Parent=Em0001g105a.NEP_HUMAN.3
scaffold_0001	blastp	match_part	786153	786221	344.0	+	.	Parent=Em0001g105a.NEP_HUMAN.3
scaffold_0001	blastp	match_part	786279	786415	344.0	+	.	Parent=Em0001g105a.NEP_HUMAN.3
scaffold_0001	blastp	match_part	786468	786648	344.0	+	.	Parent=Em0001g105a.NEP_HUMAN.3
scaffold_0001	blastp	match_part	787587	787691	344.0	+	.	Parent=Em0001g105a.NEP_HUMAN.3
scaffold_0001	blastp	match_part	787752	787829	344.0	+	.	Parent=Em0001g105a.NEP_HUMAN.3
scaffold_0001	blastp	match_part	787895	788001	344.0	+	.	Parent=Em0001g105a.NEP_HUMAN.3
scaffold_0001	blastp	match_part	788063	788127	344.0	+	.	Parent=Em0001g105a.NEP_HUMAN.3
scaffold_0001	blastp	match_part	788187	788238	344.0	+	.	Parent=Em0001g105a.NEP_HUMAN.3
scaffold_0001	blastp	match_part	788296	788363	344.0	+	.	Parent=Em0001g105a.NEP_HUMAN.3
scaffold_0001	blastp	match_part	789279	789403	344.0	+	.	Parent=Em0001g105a.NEP_HUMAN.3
scaffold_0001	blastp	match_part	789635	789700	344.0	+	.	Parent=Em0001g105a.NEP_HUMAN.3
scaffold_0001	blastp	match_part	789809	789904	344.0	+	.	Parent=Em0001g105a.NEP_HUMAN.3
scaffold_0001	blastp	match_part	790137	790213	344.0	+	.	Parent=Em0001g105a.NEP_HUMAN.3
scaffold_0001	blastp	match_part	790746	790842	344.0	+	.	Parent=Em0001g105a.NEP_HUMAN.3
scaffold_0001	blastp	protein_match	783684	790842	332.0	+	.	ID=Em0001g105a.ECE2_HUMAN.3;Target=ECE2_HUMAN 211 883 +;same_sense=1
scaffold_0001	blastp	match_part	783684	783816	332.0	+	.	Parent=Em0001g105a.ECE2_HUMAN.3
scaffold_0001	blastp	match_part	784570	784761	332.0	+	.	Parent=Em0001g105a.ECE2_HUMAN.3
scaffold_0001	blastp	match_part	785232	785380	332.0	+	.	Parent=Em0001g105a.ECE2_HUMAN.3
scaffold_0001	blastp	match_part	785441	785494	332.0	+	.	Parent=Em0001g105a.ECE2_HUMAN.3
scaffold_0001	blastp	match_part	785630	785752	332.0	+	.	Parent=Em0001g105a.ECE2_HUMAN.3
scaffold_0001	blastp	match_part	786153	786221	332.0	+	.	Parent=Em0001g105a.ECE2_HUMAN.3
scaffold_0001	blastp	match_part	786279	786415	332.0	+	.	Parent=Em0001g105a.ECE2_HUMAN.3
scaffold_0001	blastp	match_part	786468	786648	332.0	+	.	Parent=Em0001g105a.ECE2_HUMAN.3
scaffold_0001	blastp	match_part	787587	787691	332.0	+	.	Parent=Em0001g105a.ECE2_HUMAN.3
scaffold_0001	blastp	match_part	787752	787829	332.0	+	.	Parent=Em0001g105a.ECE2_HUMAN.3
scaffold_0001	blastp	match_part	787895	788001	332.0	+	.	Parent=Em0001g105a.ECE2_HUMAN.3
scaffold_0001	blastp	match_part	788063	788127	332.0	+	.	Parent=Em0001g105a.ECE2_HUMAN.3
scaffold_0001	blastp	match_part	788187	788238	332.0	+	.	Parent=Em0001g105a.ECE2_HUMAN.3
scaffold_0001	blastp	match_part	788296	788363	332.0	+	.	Parent=Em0001g105a.ECE2_HUMAN.3
scaffold_0001	blastp	match_part	789279	789403	332.0	+	.	Parent=Em0001g105a.ECE2_HUMAN.3
scaffold_0001	blastp	match_part	789635	789700	332.0	+	.	Parent=Em0001g105a.ECE2_HUMAN.3
scaffold_0001	blastp	match_part	789809	789904	332.0	+	.	Parent=Em0001g105a.ECE2_HUMAN.3
scaffold_0001	blastp	match_part	790137	790213	332.0	+	.	Parent=Em0001g105a.ECE2_HUMAN.3
scaffold_0001	blastp	match_part	790746	790842	332.0	+	.	Parent=Em0001g105a.ECE2_HUMAN.3
scaffold_0001	blastp	protein_match	783555	790842	328.0	+	.	ID=Em0001g105a.ECEL1_HUMAN.2;Target=ECEL1_HUMAN 57 775 +;same_sense=1
scaffold_0001	blastp	match_part	783555	783816	328.0	+	.	Parent=Em0001g105a.ECEL1_HUMAN.2
scaffold_0001	blastp	match_part	784570	784761	328.0	+	.	Parent=Em0001g105a.ECEL1_HUMAN.2
scaffold_0001	blastp	match_part	785232	785380	328.0	+	.	Parent=Em0001g105a.ECEL1_HUMAN.2
scaffold_0001	blastp	match_part	785441	785494	328.0	+	.	Parent=Em0001g105a.ECEL1_HUMAN.2
scaffold_0001	blastp	match_part	785630	785752	328.0	+	.	Parent=Em0001g105a.ECEL1_HUMAN.2
scaffold_0001	blastp	match_part	786153	786221	328.0	+	.	Parent=Em0001g105a.ECEL1_HUMAN.2
scaffold_0001	blastp	match_part	786279	786415	328.0	+	.	Parent=Em0001g105a.ECEL1_HUMAN.2
scaffold_0001	blastp	match_part	786468	786648	328.0	+	.	Parent=Em0001g105a.ECEL1_HUMAN.2
scaffold_0001	blastp	match_part	787587	787691	328.0	+	.	Parent=Em0001g105a.ECEL1_HUMAN.2
scaffold_0001	blastp	match_part	787752	787829	328.0	+	.	Parent=Em0001g105a.ECEL1_HUMAN.2
scaffold_0001	blastp	match_part	787895	788001	328.0	+	.	Parent=Em0001g105a.ECEL1_HUMAN.2
scaffold_0001	blastp	match_part	788063	788127	328.0	+	.	Parent=Em0001g105a.ECEL1_HUMAN.2
scaffold_0001	blastp	match_part	788187	788238	328.0	+	.	Parent=Em0001g105a.ECEL1_HUMAN.2
scaffold_0001	blastp	match_part	788296	788363	328.0	+	.	Parent=Em0001g105a.ECEL1_HUMAN.2
scaffold_0001	blastp	match_part	789279	789403	328.0	+	.	Parent=Em0001g105a.ECEL1_HUMAN.2
scaffold_0001	blastp	match_part	789635	789700	328.0	+	.	Parent=Em0001g105a.ECEL1_HUMAN.2
scaffold_0001	blastp	match_part	789809	789904	328.0	+	.	Parent=Em0001g105a.ECEL1_HUMAN.2
scaffold_0001	blastp	match_part	790137	790213	328.0	+	.	Parent=Em0001g105a.ECEL1_HUMAN.2
scaffold_0001	blastp	match_part	790746	790842	328.0	+	.	Parent=Em0001g105a.ECEL1_HUMAN.2
scaffold_0001	blastp	protein_match	783672	790842	328.0	+	.	ID=Em0001g105a.MMEL1_HUMAN.2;Target=MMEL1_HUMAN 84 779 +;same_sense=1
scaffold_0001	blastp	match_part	783672	783816	328.0	+	.	Parent=Em0001g105a.MMEL1_HUMAN.2
scaffold_0001	blastp	match_part	784570	784761	328.0	+	.	Parent=Em0001g105a.MMEL1_HUMAN.2
scaffold_0001	blastp	match_part	785232	785380	328.0	+	.	Parent=Em0001g105a.MMEL1_HUMAN.2
scaffold_0001	blastp	match_part	785441	785494	328.0	+	.	Parent=Em0001g105a.MMEL1_HUMAN.2
scaffold_0001	blastp	match_part	785630	785752	328.0	+	.	Parent=Em0001g105a.MMEL1_HUMAN.2
scaffold_0001	blastp	match_part	786153	786221	328.0	+	.	Parent=Em0001g105a.MMEL1_HUMAN.2
scaffold_0001	blastp	match_part	786279	786415	328.0	+	.	Parent=Em0001g105a.MMEL1_HUMAN.2
scaffold_0001	blastp	match_part	786468	786648	328.0	+	.	Parent=Em0001g105a.MMEL1_HUMAN.2
scaffold_0001	blastp	match_part	787587	787691	328.0	+	.	Parent=Em0001g105a.MMEL1_HUMAN.2
scaffold_0001	blastp	match_part	787752	787829	328.0	+	.	Parent=Em0001g105a.MMEL1_HUMAN.2
scaffold_0001	blastp	match_part	787895	788001	328.0	+	.	Parent=Em0001g105a.MMEL1_HUMAN.2
scaffold_0001	blastp	match_part	788063	788127	328.0	+	.	Parent=Em0001g105a.MMEL1_HUMAN.2
scaffold_0001	blastp	match_part	788187	788238	328.0	+	.	Parent=Em0001g105a.MMEL1_HUMAN.2
scaffold_0001	blastp	match_part	788296	788363	328.0	+	.	Parent=Em0001g105a.MMEL1_HUMAN.2
scaffold_0001	blastp	match_part	789279	789403	328.0	+	.	Parent=Em0001g105a.MMEL1_HUMAN.2
scaffold_0001	blastp	match_part	789635	789700	328.0	+	.	Parent=Em0001g105a.MMEL1_HUMAN.2
scaffold_0001	blastp	match_part	789809	789904	328.0	+	.	Parent=Em0001g105a.MMEL1_HUMAN.2
scaffold_0001	blastp	match_part	790137	790213	328.0	+	.	Parent=Em0001g105a.MMEL1_HUMAN.2
scaffold_0001	blastp	match_part	790746	790842	328.0	+	.	Parent=Em0001g105a.MMEL1_HUMAN.2
scaffold_0001	blastp	protein_match	799481	810395	503.0	-	.	ID=Em0001g106a.KDM7A_HUMAN.1;Target=KDM7A_HUMAN 38 468 +;same_sense=1
scaffold_0001	blastp	match_part	810313	810395	503.0	-	.	Parent=Em0001g106a.KDM7A_HUMAN.1
scaffold_0001	blastp	match_part	810024	810109	503.0	-	.	Parent=Em0001g106a.KDM7A_HUMAN.1
scaffold_0001	blastp	match_part	809772	809830	503.0	-	.	Parent=Em0001g106a.KDM7A_HUMAN.1
scaffold_0001	blastp	match_part	809513	809571	503.0	-	.	Parent=Em0001g106a.KDM7A_HUMAN.1
scaffold_0001	blastp	match_part	804552	804712	503.0	-	.	Parent=Em0001g106a.KDM7A_HUMAN.1
scaffold_0001	blastp	match_part	803497	803638	503.0	-	.	Parent=Em0001g106a.KDM7A_HUMAN.1
scaffold_0001	blastp	match_part	802761	802847	503.0	-	.	Parent=Em0001g106a.KDM7A_HUMAN.1
scaffold_0001	blastp	match_part	802454	802565	503.0	-	.	Parent=Em0001g106a.KDM7A_HUMAN.1
scaffold_0001	blastp	match_part	801546	801708	503.0	-	.	Parent=Em0001g106a.KDM7A_HUMAN.1
scaffold_0001	blastp	match_part	801212	801300	503.0	-	.	Parent=Em0001g106a.KDM7A_HUMAN.1
scaffold_0001	blastp	match_part	800936	800973	503.0	-	.	Parent=Em0001g106a.KDM7A_HUMAN.1
scaffold_0001	blastp	match_part	800664	800770	503.0	-	.	Parent=Em0001g106a.KDM7A_HUMAN.1
scaffold_0001	blastp	match_part	799898	799992	503.0	-	.	Parent=Em0001g106a.KDM7A_HUMAN.1
scaffold_0001	blastp	match_part	799481	799546	503.0	-	.	Parent=Em0001g106a.KDM7A_HUMAN.1
scaffold_0001	blastp	protein_match	799346	810395	470.0	-	.	ID=Em0001g106a.PHF8_HUMAN.1;Target=PHF8_HUMAN 42 523 +;same_sense=1
scaffold_0001	blastp	match_part	810313	810395	470.0	-	.	Parent=Em0001g106a.PHF8_HUMAN.1
scaffold_0001	blastp	match_part	810024	810109	470.0	-	.	Parent=Em0001g106a.PHF8_HUMAN.1
scaffold_0001	blastp	match_part	809772	809830	470.0	-	.	Parent=Em0001g106a.PHF8_HUMAN.1
scaffold_0001	blastp	match_part	809513	809571	470.0	-	.	Parent=Em0001g106a.PHF8_HUMAN.1
scaffold_0001	blastp	match_part	804552	804712	470.0	-	.	Parent=Em0001g106a.PHF8_HUMAN.1
scaffold_0001	blastp	match_part	803497	803638	470.0	-	.	Parent=Em0001g106a.PHF8_HUMAN.1
scaffold_0001	blastp	match_part	802761	802847	470.0	-	.	Parent=Em0001g106a.PHF8_HUMAN.1
scaffold_0001	blastp	match_part	802454	802565	470.0	-	.	Parent=Em0001g106a.PHF8_HUMAN.1
scaffold_0001	blastp	match_part	801546	801708	470.0	-	.	Parent=Em0001g106a.PHF8_HUMAN.1
scaffold_0001	blastp	match_part	801212	801300	470.0	-	.	Parent=Em0001g106a.PHF8_HUMAN.1
scaffold_0001	blastp	match_part	800936	800973	470.0	-	.	Parent=Em0001g106a.PHF8_HUMAN.1
scaffold_0001	blastp	match_part	800664	800770	470.0	-	.	Parent=Em0001g106a.PHF8_HUMAN.1
scaffold_0001	blastp	match_part	799898	799992	470.0	-	.	Parent=Em0001g106a.PHF8_HUMAN.1
scaffold_0001	blastp	match_part	799346	799546	470.0	-	.	Parent=Em0001g106a.PHF8_HUMAN.1
scaffold_0001	blastp	protein_match	799451	810395	460.0	-	.	ID=Em0001g106a.PHF2_HUMAN.1;Target=PHF2_HUMAN 6 445 +;same_sense=1
scaffold_0001	blastp	match_part	810313	810395	460.0	-	.	Parent=Em0001g106a.PHF2_HUMAN.1
scaffold_0001	blastp	match_part	810024	810109	460.0	-	.	Parent=Em0001g106a.PHF2_HUMAN.1
scaffold_0001	blastp	match_part	809772	809830	460.0	-	.	Parent=Em0001g106a.PHF2_HUMAN.1
scaffold_0001	blastp	match_part	809513	809571	460.0	-	.	Parent=Em0001g106a.PHF2_HUMAN.1
scaffold_0001	blastp	match_part	804552	804712	460.0	-	.	Parent=Em0001g106a.PHF2_HUMAN.1
scaffold_0001	blastp	match_part	803497	803638	460.0	-	.	Parent=Em0001g106a.PHF2_HUMAN.1
scaffold_0001	blastp	match_part	802761	802847	460.0	-	.	Parent=Em0001g106a.PHF2_HUMAN.1
scaffold_0001	blastp	match_part	802454	802565	460.0	-	.	Parent=Em0001g106a.PHF2_HUMAN.1
scaffold_0001	blastp	match_part	801546	801708	460.0	-	.	Parent=Em0001g106a.PHF2_HUMAN.1
scaffold_0001	blastp	match_part	801212	801300	460.0	-	.	Parent=Em0001g106a.PHF2_HUMAN.1
scaffold_0001	blastp	match_part	800936	800973	460.0	-	.	Parent=Em0001g106a.PHF2_HUMAN.1
scaffold_0001	blastp	match_part	800664	800770	460.0	-	.	Parent=Em0001g106a.PHF2_HUMAN.1
scaffold_0001	blastp	match_part	799898	799992	460.0	-	.	Parent=Em0001g106a.PHF2_HUMAN.1
scaffold_0001	blastp	match_part	799451	799546	460.0	-	.	Parent=Em0001g106a.PHF2_HUMAN.1
scaffold_0001	blastp	protein_match	800692	809517	286.0	-	.	ID=Em0001g106a.KDM2A_HUMAN.1;Target=KDM2A_HUMAN 49 336 +;same_sense=1
scaffold_0001	blastp	match_part	809513	809517	286.0	-	.	Parent=Em0001g106a.KDM2A_HUMAN.1
scaffold_0001	blastp	match_part	804552	804712	286.0	-	.	Parent=Em0001g106a.KDM2A_HUMAN.1
scaffold_0001	blastp	match_part	803497	803638	286.0	-	.	Parent=Em0001g106a.KDM2A_HUMAN.1
scaffold_0001	blastp	match_part	802761	802847	286.0	-	.	Parent=Em0001g106a.KDM2A_HUMAN.1
scaffold_0001	blastp	match_part	802454	802565	286.0	-	.	Parent=Em0001g106a.KDM2A_HUMAN.1
scaffold_0001	blastp	match_part	801546	801708	286.0	-	.	Parent=Em0001g106a.KDM2A_HUMAN.1
scaffold_0001	blastp	match_part	801212	801300	286.0	-	.	Parent=Em0001g106a.KDM2A_HUMAN.1
scaffold_0001	blastp	match_part	800936	800973	286.0	-	.	Parent=Em0001g106a.KDM2A_HUMAN.1
scaffold_0001	blastp	match_part	800692	800770	286.0	-	.	Parent=Em0001g106a.KDM2A_HUMAN.1
scaffold_0001	blastp	protein_match	800692	809810	273.0	-	.	ID=Em0001g106a.KDM2B_HUMAN.1;Target=KDM2B_HUMAN 48 366 +;same_sense=1
scaffold_0001	blastp	match_part	809772	809810	273.0	-	.	Parent=Em0001g106a.KDM2B_HUMAN.1
scaffold_0001	blastp	match_part	809513	809571	273.0	-	.	Parent=Em0001g106a.KDM2B_HUMAN.1
scaffold_0001	blastp	match_part	804552	804712	273.0	-	.	Parent=Em0001g106a.KDM2B_HUMAN.1
scaffold_0001	blastp	match_part	803497	803638	273.0	-	.	Parent=Em0001g106a.KDM2B_HUMAN.1
scaffold_0001	blastp	match_part	802761	802847	273.0	-	.	Parent=Em0001g106a.KDM2B_HUMAN.1
scaffold_0001	blastp	match_part	802454	802565	273.0	-	.	Parent=Em0001g106a.KDM2B_HUMAN.1
scaffold_0001	blastp	match_part	801546	801708	273.0	-	.	Parent=Em0001g106a.KDM2B_HUMAN.1
scaffold_0001	blastp	match_part	801212	801300	273.0	-	.	Parent=Em0001g106a.KDM2B_HUMAN.1
scaffold_0001	blastp	match_part	800936	800973	273.0	-	.	Parent=Em0001g106a.KDM2B_HUMAN.1
scaffold_0001	blastp	match_part	800692	800770	273.0	-	.	Parent=Em0001g106a.KDM2B_HUMAN.1
scaffold_0001	blastp	protein_match	810786	812099	493.0	+	.	ID=Em0001g107a.CATC_HUMAN.1;Target=CATC_HUMAN 25 460 +;same_sense=1
scaffold_0001	blastp	match_part	810786	812099	493.0	+	.	Parent=Em0001g107a.CATC_HUMAN.1
scaffold_0001	blastp	protein_match	811383	812096	155.0	+	.	ID=Em0001g107a.CATB_HUMAN.1;Target=CATB_HUMAN 69 330 +;same_sense=1
scaffold_0001	blastp	match_part	811383	812096	155.0	+	.	Parent=Em0001g107a.CATB_HUMAN.1
scaffold_0001	blastp	protein_match	811419	812102	150.0	+	.	ID=Em0001g107a.CATH_HUMAN.1;Target=CATH_HUMAN 117 335 +;same_sense=1
scaffold_0001	blastp	match_part	811419	812102	150.0	+	.	Parent=Em0001g107a.CATH_HUMAN.1
scaffold_0001	blastp	protein_match	811299	812045	136.0	+	.	ID=Em0001g107a.CATZ_HUMAN.1;Target=CATZ_HUMAN 30 276 +;same_sense=1
scaffold_0001	blastp	match_part	811299	812045	136.0	+	.	Parent=Em0001g107a.CATZ_HUMAN.1
scaffold_0001	blastp	protein_match	811239	812090	134.0	+	.	ID=Em0001g107a.TINAL_HUMAN.1;Target=TINAL_HUMAN 147 455 +;same_sense=1
scaffold_0001	blastp	match_part	811239	812090	134.0	+	.	Parent=Em0001g107a.TINAL_HUMAN.1
scaffold_0001	blastp	protein_match	819289	819632	49.7	-	.	ID=Em0001g109a.NOL4_HUMAN.1;Target=NOL4_HUMAN 47 136 +;same_sense=1
scaffold_0001	blastp	match_part	819522	819632	49.7	-	.	Parent=Em0001g109a.NOL4_HUMAN.1
scaffold_0001	blastp	match_part	819289	819414	49.7	-	.	Parent=Em0001g109a.NOL4_HUMAN.1
scaffold_0001	blastp	protein_match	820205	821191	157.0	-	.	ID=Em0001g110a.ARGI2_HUMAN.1;Target=ARGI2_HUMAN 33 329 +;same_sense=1
scaffold_0001	blastp	match_part	820205	821191	157.0	-	.	Parent=Em0001g110a.ARGI2_HUMAN.1
scaffold_0001	blastp	protein_match	820205	821191	145.0	-	.	ID=Em0001g110a.ARGI1_HUMAN.1;Target=ARGI1_HUMAN 15 310 +;same_sense=1
scaffold_0001	blastp	match_part	820205	821191	145.0	-	.	Parent=Em0001g110a.ARGI1_HUMAN.1
scaffold_0001	blastp	protein_match	820295	821293	60.5	-	.	ID=Em0001g110a.SPEB_HUMAN.1;Target=SPEB_HUMAN 45 323 +;same_sense=1
scaffold_0001	blastp	match_part	820295	821293	60.5	-	.	Parent=Em0001g110a.SPEB_HUMAN.1
scaffold_0001	blastp	protein_match	827452	828334	49.7	+	.	ID=Em0001g111a.THAP9_HUMAN.2;Target=THAP9_HUMAN 299 523 +;same_sense=1
scaffold_0001	blastp	match_part	827452	827629	49.7	+	.	Parent=Em0001g111a.THAP9_HUMAN.2
scaffold_0001	blastp	match_part	827684	827949	49.7	+	.	Parent=Em0001g111a.THAP9_HUMAN.2
scaffold_0001	blastp	match_part	828009	828171	49.7	+	.	Parent=Em0001g111a.THAP9_HUMAN.2
scaffold_0001	blastp	match_part	828225	828334	49.7	+	.	Parent=Em0001g111a.THAP9_HUMAN.2
scaffold_0001	blastp	protein_match	846887	848209	493.0	+	.	ID=Em0001g113a.CATC_HUMAN.2;Target=CATC_HUMAN 22 460 +;same_sense=1
scaffold_0001	blastp	match_part	846887	848209	493.0	+	.	Parent=Em0001g113a.CATC_HUMAN.2
scaffold_0001	blastp	protein_match	847349	848206	156.0	+	.	ID=Em0001g113a.CATB_HUMAN.2;Target=CATB_HUMAN 31 330 +;same_sense=1
scaffold_0001	blastp	match_part	847349	848206	156.0	+	.	Parent=Em0001g113a.CATB_HUMAN.2
scaffold_0001	blastp	protein_match	847529	848212	150.0	+	.	ID=Em0001g113a.CATH_HUMAN.2;Target=CATH_HUMAN 117 335 +;same_sense=1
scaffold_0001	blastp	match_part	847529	848212	150.0	+	.	Parent=Em0001g113a.CATH_HUMAN.2
scaffold_0001	blastp	protein_match	847409	848155	138.0	+	.	ID=Em0001g113a.CATZ_HUMAN.2;Target=CATZ_HUMAN 30 276 +;same_sense=1
scaffold_0001	blastp	match_part	847409	848155	138.0	+	.	Parent=Em0001g113a.CATZ_HUMAN.2
scaffold_0001	blastp	protein_match	847349	848194	135.0	+	.	ID=Em0001g113a.TINAL_HUMAN.2;Target=TINAL_HUMAN 147 453 +;same_sense=1
scaffold_0001	blastp	match_part	847349	848194	135.0	+	.	Parent=Em0001g113a.TINAL_HUMAN.2
scaffold_0001	blastp	protein_match	851709	859324	281.0	-	.	ID=Em0001g114a.KDM7A_HUMAN.2;Target=KDM7A_HUMAN 38 258 +;same_sense=1
scaffold_0001	blastp	match_part	859242	859324	281.0	-	.	Parent=Em0001g114a.KDM7A_HUMAN.2
scaffold_0001	blastp	match_part	858954	859039	281.0	-	.	Parent=Em0001g114a.KDM7A_HUMAN.2
scaffold_0001	blastp	match_part	858702	858760	281.0	-	.	Parent=Em0001g114a.KDM7A_HUMAN.2
scaffold_0001	blastp	match_part	858443	858501	281.0	-	.	Parent=Em0001g114a.KDM7A_HUMAN.2
scaffold_0001	blastp	match_part	853476	853636	281.0	-	.	Parent=Em0001g114a.KDM7A_HUMAN.2
scaffold_0001	blastp	match_part	852428	852569	281.0	-	.	Parent=Em0001g114a.KDM7A_HUMAN.2
scaffold_0001	blastp	match_part	851709	851781	281.0	-	.	Parent=Em0001g114a.KDM7A_HUMAN.2
scaffold_0001	blastp	protein_match	851709	859324	270.0	-	.	ID=Em0001g114a.PHF2_HUMAN.2;Target=PHF2_HUMAN 6 225 +;same_sense=1
scaffold_0001	blastp	match_part	859242	859324	270.0	-	.	Parent=Em0001g114a.PHF2_HUMAN.2
scaffold_0001	blastp	match_part	858954	859039	270.0	-	.	Parent=Em0001g114a.PHF2_HUMAN.2
scaffold_0001	blastp	match_part	858702	858760	270.0	-	.	Parent=Em0001g114a.PHF2_HUMAN.2
scaffold_0001	blastp	match_part	858443	858501	270.0	-	.	Parent=Em0001g114a.PHF2_HUMAN.2
scaffold_0001	blastp	match_part	853476	853636	270.0	-	.	Parent=Em0001g114a.PHF2_HUMAN.2
scaffold_0001	blastp	match_part	852428	852569	270.0	-	.	Parent=Em0001g114a.PHF2_HUMAN.2
scaffold_0001	blastp	match_part	851709	851781	270.0	-	.	Parent=Em0001g114a.PHF2_HUMAN.2
scaffold_0001	blastp	protein_match	848583	849733	256.0	-	.	ID=Em0001g114a.ELMO1_HUMAN.1;Target=ELMO1_HUMAN 406 723 +;same_sense=1
scaffold_0001	blastp	match_part	849675	849733	256.0	-	.	Parent=Em0001g114a.ELMO1_HUMAN.1
scaffold_0001	blastp	match_part	848583	849480	256.0	-	.	Parent=Em0001g114a.ELMO1_HUMAN.1
scaffold_0001	blastp	protein_match	849692	850471	116.0	-	.	ID=Em0001g114a.ELMO1_HUMAN.2;Target=ELMO1_HUMAN 69 335 +;same_sense=1
scaffold_0001	blastp	match_part	849692	850471	116.0	-	.	Parent=Em0001g114a.ELMO1_HUMAN.2
scaffold_0001	blastp	protein_match	851709	859324	251.0	-	.	ID=Em0001g114a.PHF8_HUMAN.2;Target=PHF8_HUMAN 42 259 +;same_sense=1
scaffold_0001	blastp	match_part	859242	859324	251.0	-	.	Parent=Em0001g114a.PHF8_HUMAN.2
scaffold_0001	blastp	match_part	858954	859039	251.0	-	.	Parent=Em0001g114a.PHF8_HUMAN.2
scaffold_0001	blastp	match_part	858702	858760	251.0	-	.	Parent=Em0001g114a.PHF8_HUMAN.2
scaffold_0001	blastp	match_part	858443	858501	251.0	-	.	Parent=Em0001g114a.PHF8_HUMAN.2
scaffold_0001	blastp	match_part	853476	853636	251.0	-	.	Parent=Em0001g114a.PHF8_HUMAN.2
scaffold_0001	blastp	match_part	852428	852569	251.0	-	.	Parent=Em0001g114a.PHF8_HUMAN.2
scaffold_0001	blastp	match_part	851709	851781	251.0	-	.	Parent=Em0001g114a.PHF8_HUMAN.2
scaffold_0001	blastp	protein_match	848583	849733	242.0	-	.	ID=Em0001g114a.ELMO2_HUMAN.1;Target=ELMO2_HUMAN 399 716 +;same_sense=1
scaffold_0001	blastp	match_part	849675	849733	242.0	-	.	Parent=Em0001g114a.ELMO2_HUMAN.1
scaffold_0001	blastp	match_part	848583	849480	242.0	-	.	Parent=Em0001g114a.ELMO2_HUMAN.1
scaffold_0001	blastp	protein_match	849692	850471	107.0	-	.	ID=Em0001g114a.ELMO2_HUMAN.2;Target=ELMO2_HUMAN 69 327 +;same_sense=1
scaffold_0001	blastp	match_part	849692	850471	107.0	-	.	Parent=Em0001g114a.ELMO2_HUMAN.2
scaffold_0001	blastp	protein_match	859714	861027	493.0	+	.	ID=Em0001g115a.CATC_HUMAN.3;Target=CATC_HUMAN 25 460 +;same_sense=1
scaffold_0001	blastp	match_part	859714	861027	493.0	+	.	Parent=Em0001g115a.CATC_HUMAN.3
scaffold_0001	blastp	protein_match	860311	861024	155.0	+	.	ID=Em0001g115a.CATB_HUMAN.3;Target=CATB_HUMAN 69 330 +;same_sense=1
scaffold_0001	blastp	match_part	860311	861024	155.0	+	.	Parent=Em0001g115a.CATB_HUMAN.3
scaffold_0001	blastp	protein_match	860347	861030	150.0	+	.	ID=Em0001g115a.CATH_HUMAN.3;Target=CATH_HUMAN 117 335 +;same_sense=1
scaffold_0001	blastp	match_part	860347	861030	150.0	+	.	Parent=Em0001g115a.CATH_HUMAN.3
scaffold_0001	blastp	protein_match	860227	860973	136.0	+	.	ID=Em0001g115a.CATZ_HUMAN.3;Target=CATZ_HUMAN 30 276 +;same_sense=1
scaffold_0001	blastp	match_part	860227	860973	136.0	+	.	Parent=Em0001g115a.CATZ_HUMAN.3
scaffold_0001	blastp	protein_match	860167	861018	134.0	+	.	ID=Em0001g115a.TINAL_HUMAN.3;Target=TINAL_HUMAN 147 455 +;same_sense=1
scaffold_0001	blastp	match_part	860167	861018	134.0	+	.	Parent=Em0001g115a.TINAL_HUMAN.3
scaffold_0001	blastp	protein_match	868216	868559	50.1	-	.	ID=Em0001g117a.NOL4_HUMAN.2;Target=NOL4_HUMAN 47 136 +;same_sense=1
scaffold_0001	blastp	match_part	868449	868559	50.1	-	.	Parent=Em0001g117a.NOL4_HUMAN.2
scaffold_0001	blastp	match_part	868216	868341	50.1	-	.	Parent=Em0001g117a.NOL4_HUMAN.2
scaffold_0001	blastp	protein_match	869131	870117	157.0	-	.	ID=Em0001g118a.ARGI2_HUMAN.2;Target=ARGI2_HUMAN 33 329 +;same_sense=1
scaffold_0001	blastp	match_part	869131	870117	157.0	-	.	Parent=Em0001g118a.ARGI2_HUMAN.2
scaffold_0001	blastp	protein_match	869131	870117	145.0	-	.	ID=Em0001g118a.ARGI1_HUMAN.2;Target=ARGI1_HUMAN 15 310 +;same_sense=1
scaffold_0001	blastp	match_part	869131	870117	145.0	-	.	Parent=Em0001g118a.ARGI1_HUMAN.2
scaffold_0001	blastp	protein_match	869221	870219	60.5	-	.	ID=Em0001g118a.SPEB_HUMAN.2;Target=SPEB_HUMAN 45 323 +;same_sense=1
scaffold_0001	blastp	match_part	869221	870219	60.5	-	.	Parent=Em0001g118a.SPEB_HUMAN.2
scaffold_0001	blastp	protein_match	876385	877267	49.7	+	.	ID=Em0001g119a.THAP9_HUMAN.3;Target=THAP9_HUMAN 299 523 +;same_sense=1
scaffold_0001	blastp	match_part	876385	876562	49.7	+	.	Parent=Em0001g119a.THAP9_HUMAN.3
scaffold_0001	blastp	match_part	876617	876882	49.7	+	.	Parent=Em0001g119a.THAP9_HUMAN.3
scaffold_0001	blastp	match_part	876942	877104	49.7	+	.	Parent=Em0001g119a.THAP9_HUMAN.3
scaffold_0001	blastp	match_part	877158	877267	49.7	+	.	Parent=Em0001g119a.THAP9_HUMAN.3
scaffold_0001	blastp	protein_match	895736	897061	493.0	+	.	ID=Em0001g121a.CATC_HUMAN.4;Target=CATC_HUMAN 21 460 +;same_sense=1
scaffold_0001	blastp	match_part	895736	897061	493.0	+	.	Parent=Em0001g121a.CATC_HUMAN.4
scaffold_0001	blastp	protein_match	896333	897058	157.0	+	.	ID=Em0001g121a.CATB_HUMAN.4;Target=CATB_HUMAN 66 330 +;same_sense=1
scaffold_0001	blastp	match_part	896333	897058	157.0	+	.	Parent=Em0001g121a.CATB_HUMAN.4
scaffold_0001	blastp	protein_match	896381	897064	150.0	+	.	ID=Em0001g121a.CATH_HUMAN.4;Target=CATH_HUMAN 117 335 +;same_sense=1
scaffold_0001	blastp	match_part	896381	897064	150.0	+	.	Parent=Em0001g121a.CATH_HUMAN.4
scaffold_0001	blastp	protein_match	896261	897007	137.0	+	.	ID=Em0001g121a.CATZ_HUMAN.4;Target=CATZ_HUMAN 30 276 +;same_sense=1
scaffold_0001	blastp	match_part	896261	897007	137.0	+	.	Parent=Em0001g121a.CATZ_HUMAN.4
scaffold_0001	blastp	protein_match	896201	897049	134.0	+	.	ID=Em0001g121a.TINAL_HUMAN.4;Target=TINAL_HUMAN 147 454 +;same_sense=1
scaffold_0001	blastp	match_part	896201	897049	134.0	+	.	Parent=Em0001g121a.TINAL_HUMAN.4
scaffold_0001	blastp	protein_match	897438	899558	458.0	-	.	ID=Em0001g122a.ELMO1_HUMAN.3;Target=ELMO1_HUMAN 6 724 +;same_sense=1
scaffold_0001	blastp	match_part	897438	899558	458.0	-	.	Parent=Em0001g122a.ELMO1_HUMAN.3
scaffold_0001	blastp	protein_match	897438	899558	436.0	-	.	ID=Em0001g122a.ELMO2_HUMAN.3;Target=ELMO2_HUMAN 6 717 +;same_sense=1
scaffold_0001	blastp	match_part	897438	899558	436.0	-	.	Parent=Em0001g122a.ELMO2_HUMAN.3
scaffold_0001	blastp	protein_match	897438	899552	392.0	-	.	ID=Em0001g122a.ELMO3_HUMAN.1;Target=ELMO3_HUMAN 8 713 +;same_sense=1
scaffold_0001	blastp	match_part	897438	899552	392.0	-	.	Parent=Em0001g122a.ELMO3_HUMAN.1
scaffold_0001	blastp	protein_match	907265	908344	321.0	-	.	ID=Em0001g123a.ELMO1_HUMAN.4;Target=ELMO1_HUMAN 356 724 +;same_sense=1
scaffold_0001	blastp	match_part	907265	908344	321.0	-	.	Parent=Em0001g123a.ELMO1_HUMAN.4
scaffold_0001	blastp	protein_match	907265	908386	313.0	-	.	ID=Em0001g123a.ELMO2_HUMAN.4;Target=ELMO2_HUMAN 335 717 +;same_sense=1
scaffold_0001	blastp	match_part	907265	908386	313.0	-	.	Parent=Em0001g123a.ELMO2_HUMAN.4
scaffold_0001	blastp	protein_match	907265	908344	269.0	-	.	ID=Em0001g123a.ELMO3_HUMAN.2;Target=ELMO3_HUMAN 344 713 +;same_sense=1
scaffold_0001	blastp	match_part	907265	908344	269.0	-	.	Parent=Em0001g123a.ELMO3_HUMAN.2
scaffold_0001	blastp	protein_match	914725	917033	130.0	+	.	ID=Em0001g124a.MFD4A_HUMAN.1;Target=MFD4A_HUMAN 29 485 +;same_sense=1
scaffold_0001	blastp	match_part	914725	914926	130.0	+	.	Parent=Em0001g124a.MFD4A_HUMAN.1
scaffold_0001	blastp	match_part	915590	915679	130.0	+	.	Parent=Em0001g124a.MFD4A_HUMAN.1
scaffold_0001	blastp	match_part	916000	917033	130.0	+	.	Parent=Em0001g124a.MFD4A_HUMAN.1
scaffold_0001	blastp	protein_match	916542	917081	100.0	+	.	ID=Em0001g124a.MFS4B_HUMAN.1;Target=MFS4B_HUMAN 241 422 +;same_sense=1
scaffold_0001	blastp	match_part	916542	917081	100.0	+	.	Parent=Em0001g124a.MFS4B_HUMAN.1
scaffold_0001	blastp	protein_match	913838	916082	87.0	+	.	ID=Em0001g124a.MFS4B_HUMAN.2;Target=MFS4B_HUMAN 9 132 +;same_sense=1
scaffold_0001	blastp	match_part	913838	913840	87.0	+	.	Parent=Em0001g124a.MFS4B_HUMAN.2
scaffold_0001	blastp	match_part	914725	914926	87.0	+	.	Parent=Em0001g124a.MFS4B_HUMAN.2
scaffold_0001	blastp	match_part	915590	915679	87.0	+	.	Parent=Em0001g124a.MFS4B_HUMAN.2
scaffold_0001	blastp	match_part	916000	916082	87.0	+	.	Parent=Em0001g124a.MFS4B_HUMAN.2
scaffold_0001	blastp	protein_match	925840	926184	46.6	+	.	ID=Em0001g126a.APRV1_HUMAN.1;Target=APRV1_HUMAN 183 298 +;same_sense=1
scaffold_0001	blastp	match_part	925840	926184	46.6	+	.	Parent=Em0001g126a.APRV1_HUMAN.1
scaffold_0001	blastp	protein_match	925127	925297	44.3	+	.	ID=Em0001g126a.APRV1_HUMAN.2;Target=APRV1_HUMAN 116 172 +;same_sense=1
scaffold_0001	blastp	match_part	925127	925297	44.3	+	.	Parent=Em0001g126a.APRV1_HUMAN.2
scaffold_0001	blastp	protein_match	927343	927810	84.7	-	.	ID=Em0001g127a.MFS4B_HUMAN.3;Target=MFS4B_HUMAN 242 396 +;same_sense=1
scaffold_0001	blastp	match_part	927343	927810	84.7	-	.	Parent=Em0001g127a.MFS4B_HUMAN.3
scaffold_0001	blastp	protein_match	928285	929690	52.8	-	.	ID=Em0001g127a.MFS4B_HUMAN.4;Target=MFS4B_HUMAN 6 132 +;same_sense=1
scaffold_0001	blastp	match_part	929679	929690	52.8	-	.	Parent=Em0001g127a.MFS4B_HUMAN.4
scaffold_0001	blastp	match_part	929336	929537	52.8	-	.	Parent=Em0001g127a.MFS4B_HUMAN.4
scaffold_0001	blastp	match_part	928560	928652	52.8	-	.	Parent=Em0001g127a.MFS4B_HUMAN.4
scaffold_0001	blastp	match_part	928285	928373	52.8	-	.	Parent=Em0001g127a.MFS4B_HUMAN.4
scaffold_0001	blastp	protein_match	927313	929714	71.6	-	.	ID=Em0001g127a.MFD4A_HUMAN.2;Target=MFD4A_HUMAN 19 487 +;same_sense=1
scaffold_0001	blastp	match_part	929679	929714	71.6	-	.	Parent=Em0001g127a.MFD4A_HUMAN.2
scaffold_0001	blastp	match_part	929336	929537	71.6	-	.	Parent=Em0001g127a.MFD4A_HUMAN.2
scaffold_0001	blastp	match_part	928560	928652	71.6	-	.	Parent=Em0001g127a.MFD4A_HUMAN.2
scaffold_0001	blastp	match_part	927313	928373	71.6	-	.	Parent=Em0001g127a.MFD4A_HUMAN.2
scaffold_0001	blastp	protein_match	932943	933392	89.0	+	.	ID=Em0001g128a.MFS4B_HUMAN.5;Target=MFS4B_HUMAN 242 390 +;same_sense=1
scaffold_0001	blastp	match_part	932943	933392	89.0	+	.	Parent=Em0001g128a.MFS4B_HUMAN.5
scaffold_0001	blastp	protein_match	931510	932468	52.4	+	.	ID=Em0001g128a.MFS4B_HUMAN.6;Target=MFS4B_HUMAN 6 132 +;same_sense=1
scaffold_0001	blastp	match_part	931510	931521	52.4	+	.	Parent=Em0001g128a.MFS4B_HUMAN.6
scaffold_0001	blastp	match_part	931646	931847	52.4	+	.	Parent=Em0001g128a.MFS4B_HUMAN.6
scaffold_0001	blastp	match_part	932113	932205	52.4	+	.	Parent=Em0001g128a.MFS4B_HUMAN.6
scaffold_0001	blastp	match_part	932380	932468	52.4	+	.	Parent=Em0001g128a.MFS4B_HUMAN.6
scaffold_0001	blastp	protein_match	931486	933380	71.2	+	.	ID=Em0001g128a.MFD4A_HUMAN.3;Target=MFD4A_HUMAN 19 467 +;same_sense=1
scaffold_0001	blastp	match_part	931486	931521	71.2	+	.	Parent=Em0001g128a.MFD4A_HUMAN.3
scaffold_0001	blastp	match_part	931646	931847	71.2	+	.	Parent=Em0001g128a.MFD4A_HUMAN.3
scaffold_0001	blastp	match_part	932113	932205	71.2	+	.	Parent=Em0001g128a.MFD4A_HUMAN.3
scaffold_0001	blastp	match_part	932380	933380	71.2	+	.	Parent=Em0001g128a.MFD4A_HUMAN.3
scaffold_0001	blastp	protein_match	963686	964396	119.0	+	.	ID=Em0001g132a.GIN1_HUMAN.11;Target=GIN1_HUMAN 63 296 +;same_sense=1
scaffold_0001	blastp	match_part	963686	964396	119.0	+	.	Parent=Em0001g132a.GIN1_HUMAN.11
scaffold_0001	blastp	protein_match	963689	964393	116.0	+	.	ID=Em0001g132a.NYNRI_HUMAN.6;Target=NYNRI_HUMAN 1535 1768 +;same_sense=1
scaffold_0001	blastp	match_part	963689	964393	116.0	+	.	Parent=Em0001g132a.NYNRI_HUMAN.6
scaffold_0001	blastp	protein_match	962351	963178	110.0	+	.	ID=Em0001g132a.RTL1_HUMAN.9;Target=RTL1_HUMAN 645 929 +;same_sense=1
scaffold_0001	blastp	match_part	962351	963178	110.0	+	.	Parent=Em0001g132a.RTL1_HUMAN.9
scaffold_0001	blastp	protein_match	963713	964399	80.1	+	.	ID=Em0001g132a.KRBA2_HUMAN.1;Target=KRBA2_HUMAN 195 420 +;same_sense=1
scaffold_0001	blastp	match_part	963713	964399	80.1	+	.	Parent=Em0001g132a.KRBA2_HUMAN.1
scaffold_0001	blastp	protein_match	962183	962851	71.2	+	.	ID=Em0001g132a.POK11_HUMAN.4;Target=POK11_HUMAN 52 279 +;same_sense=1
scaffold_0001	blastp	match_part	962183	962851	71.2	+	.	Parent=Em0001g132a.POK11_HUMAN.4
scaffold_0001	blastp	protein_match	970621	971070	93.2	-	.	ID=Em0001g134a.MFS4B_HUMAN.7;Target=MFS4B_HUMAN 241 389 +;same_sense=1
scaffold_0001	blastp	match_part	970621	971070	93.2	-	.	Parent=Em0001g134a.MFS4B_HUMAN.7
scaffold_0001	blastp	protein_match	972930	974183	78.6	-	.	ID=Em0001g134a.MFS4B_HUMAN.8;Target=MFS4B_HUMAN 241 433 +;same_sense=1
scaffold_0001	blastp	match_part	974057	974183	78.6	-	.	Parent=Em0001g134a.MFS4B_HUMAN.8
scaffold_0001	blastp	match_part	973666	973989	78.6	-	.	Parent=Em0001g134a.MFS4B_HUMAN.8
scaffold_0001	blastp	match_part	973527	973600	78.6	-	.	Parent=Em0001g134a.MFS4B_HUMAN.8
scaffold_0001	blastp	match_part	972930	972953	78.6	-	.	Parent=Em0001g134a.MFS4B_HUMAN.8
scaffold_0001	blastp	protein_match	971542	972890	50.1	-	.	ID=Em0001g134a.MFS4B_HUMAN.9;Target=MFS4B_HUMAN 6 132 +;same_sense=1
scaffold_0001	blastp	match_part	972879	972890	50.1	-	.	Parent=Em0001g134a.MFS4B_HUMAN.9
scaffold_0001	blastp	match_part	972543	972744	50.1	-	.	Parent=Em0001g134a.MFS4B_HUMAN.9
scaffold_0001	blastp	match_part	972167	972259	50.1	-	.	Parent=Em0001g134a.MFS4B_HUMAN.9
scaffold_0001	blastp	match_part	971542	971630	50.1	-	.	Parent=Em0001g134a.MFS4B_HUMAN.9
scaffold_0001	blastp	protein_match	974669	976272	43.9	-	.	ID=Em0001g134a.MFS4B_HUMAN.10;Target=MFS4B_HUMAN 15 132 +;same_sense=1
scaffold_0001	blastp	match_part	976086	976272	43.9	-	.	Parent=Em0001g134a.MFS4B_HUMAN.10
scaffold_0001	blastp	match_part	974669	974751	43.9	-	.	Parent=Em0001g134a.MFS4B_HUMAN.10
scaffold_0001	blastp	protein_match	971470	972914	54.3	-	.	ID=Em0001g134a.MFD4A_HUMAN.4;Target=MFD4A_HUMAN 19 175 +;same_sense=1
scaffold_0001	blastp	match_part	972879	972914	54.3	-	.	Parent=Em0001g134a.MFD4A_HUMAN.4
scaffold_0001	blastp	match_part	972543	972744	54.3	-	.	Parent=Em0001g134a.MFD4A_HUMAN.4
scaffold_0001	blastp	match_part	972167	972259	54.3	-	.	Parent=Em0001g134a.MFD4A_HUMAN.4
scaffold_0001	blastp	match_part	971470	971630	54.3	-	.	Parent=Em0001g134a.MFD4A_HUMAN.4
scaffold_0001	blastp	protein_match	970492	971088	43.5	-	.	ID=Em0001g134a.MFD4A_HUMAN.5;Target=MFD4A_HUMAN 315 513 +;same_sense=1
scaffold_0001	blastp	match_part	970492	971088	43.5	-	.	Parent=Em0001g134a.MFD4A_HUMAN.5
scaffold_0001	blastp	protein_match	1002675	1003124	89.4	+	.	ID=Em0001g136a.MFS4B_HUMAN.11;Target=MFS4B_HUMAN 241 389 +;same_sense=1
scaffold_0001	blastp	match_part	1002675	1003124	89.4	+	.	Parent=Em0001g136a.MFS4B_HUMAN.11
scaffold_0001	blastp	protein_match	1002657	1003175	47.0	+	.	ID=Em0001g136a.MFD4A_HUMAN.6;Target=MFD4A_HUMAN 315 486 +;same_sense=1
scaffold_0001	blastp	match_part	1002657	1003175	47.0	+	.	Parent=Em0001g136a.MFD4A_HUMAN.6
scaffold_0001	blastp	protein_match	1040186	1041744	72.4	-	.	ID=Em0001g142a.THAP9_HUMAN.4;Target=THAP9_HUMAN 223 636 +;same_sense=1
scaffold_0001	blastp	match_part	1041268	1041744	72.4	-	.	Parent=Em0001g142a.THAP9_HUMAN.4
scaffold_0001	blastp	match_part	1041024	1041215	72.4	-	.	Parent=Em0001g142a.THAP9_HUMAN.4
scaffold_0001	blastp	match_part	1040804	1040956	72.4	-	.	Parent=Em0001g142a.THAP9_HUMAN.4
scaffold_0001	blastp	match_part	1040586	1040747	72.4	-	.	Parent=Em0001g142a.THAP9_HUMAN.4
scaffold_0001	blastp	match_part	1040402	1040534	72.4	-	.	Parent=Em0001g142a.THAP9_HUMAN.4
scaffold_0001	blastp	match_part	1040186	1040346	72.4	-	.	Parent=Em0001g142a.THAP9_HUMAN.4
scaffold_0001	blastp	protein_match	1063356	1063805	89.4	+	.	ID=Em0001g144a.MFS4B_HUMAN.12;Target=MFS4B_HUMAN 241 389 +;same_sense=1
scaffold_0001	blastp	match_part	1063356	1063805	89.4	+	.	Parent=Em0001g144a.MFS4B_HUMAN.12
scaffold_0001	blastp	protein_match	1063338	1063856	47.0	+	.	ID=Em0001g144a.MFD4A_HUMAN.7;Target=MFD4A_HUMAN 315 486 +;same_sense=1
scaffold_0001	blastp	match_part	1063338	1063856	47.0	+	.	Parent=Em0001g144a.MFD4A_HUMAN.7
scaffold_0001	blastp	protein_match	1094872	1096111	58.5	+	.	ID=Em0001g149a.C163A_HUMAN.1;Target=C163A_HUMAN 929 1082 +;same_sense=1
scaffold_0001	blastp	match_part	1094872	1095007	58.5	+	.	Parent=Em0001g149a.C163A_HUMAN.1
scaffold_0001	blastp	match_part	1095063	1095221	58.5	+	.	Parent=Em0001g149a.C163A_HUMAN.1
scaffold_0001	blastp	match_part	1095972	1096111	58.5	+	.	Parent=Em0001g149a.C163A_HUMAN.1
scaffold_0001	blastp	protein_match	1094899	1095181	55.5	+	.	ID=Em0001g149a.LOXL2_HUMAN.1;Target=LOXL2_HUMAN 202 283 +;same_sense=1
scaffold_0001	blastp	match_part	1094899	1095007	55.5	+	.	Parent=Em0001g149a.LOXL2_HUMAN.1
scaffold_0001	blastp	match_part	1095063	1095181	55.5	+	.	Parent=Em0001g149a.LOXL2_HUMAN.1
scaffold_0001	blastp	protein_match	1094869	1095208	54.7	+	.	ID=Em0001g149a.LOXL2_HUMAN.2;Target=LOXL2_HUMAN 325 424 +;same_sense=1
scaffold_0001	blastp	match_part	1094869	1095007	54.7	+	.	Parent=Em0001g149a.LOXL2_HUMAN.2
scaffold_0001	blastp	match_part	1095063	1095208	54.7	+	.	Parent=Em0001g149a.LOXL2_HUMAN.2
scaffold_0001	blastp	protein_match	1094872	1096042	53.9	+	.	ID=Em0001g149a.LOXL4_HUMAN.1;Target=LOXL4_HUMAN 311 438 +;same_sense=1
scaffold_0001	blastp	match_part	1094872	1095007	53.9	+	.	Parent=Em0001g149a.LOXL4_HUMAN.1
scaffold_0001	blastp	match_part	1095063	1095221	53.9	+	.	Parent=Em0001g149a.LOXL4_HUMAN.1
scaffold_0001	blastp	match_part	1095972	1096042	53.9	+	.	Parent=Em0001g149a.LOXL4_HUMAN.1
scaffold_0001	blastp	protein_match	1094869	1095208	53.9	+	.	ID=Em0001g149a.NETR_HUMAN.1;Target=NETR_HUMAN 279 379 +;same_sense=1
scaffold_0001	blastp	match_part	1094869	1095007	53.9	+	.	Parent=Em0001g149a.NETR_HUMAN.1
scaffold_0001	blastp	match_part	1095063	1095208	53.9	+	.	Parent=Em0001g149a.NETR_HUMAN.1
scaffold_0001	blastp	protein_match	1094872	1095214	52.8	+	.	ID=Em0001g149a.MSRE_HUMAN.1;Target=MSRE_HUMAN 350 451 +;same_sense=1
scaffold_0001	blastp	match_part	1094872	1095007	52.8	+	.	Parent=Em0001g149a.MSRE_HUMAN.1
scaffold_0001	blastp	match_part	1095063	1095214	52.8	+	.	Parent=Em0001g149a.MSRE_HUMAN.1
scaffold_0001	blastp	protein_match	1110390	1110876	161.0	-	.	ID=Em0001g152a.OARD1_HUMAN.1;Target=OARD1_HUMAN 13 152 +;same_sense=1
scaffold_0001	blastp	match_part	1110729	1110876	161.0	-	.	Parent=Em0001g152a.OARD1_HUMAN.1
scaffold_0001	blastp	match_part	1110390	1110661	161.0	-	.	Parent=Em0001g152a.OARD1_HUMAN.1
scaffold_0001	blastp	protein_match	1111244	1112898	62.8	+	.	ID=Em0001g153a.TBC19_HUMAN.1;Target=TBC19_HUMAN 41 153 +;same_sense=1
scaffold_0001	blastp	match_part	1111244	1111295	62.8	+	.	Parent=Em0001g153a.TBC19_HUMAN.1
scaffold_0001	blastp	match_part	1111480	1111525	62.8	+	.	Parent=Em0001g153a.TBC19_HUMAN.1
scaffold_0001	blastp	match_part	1111789	1111948	62.8	+	.	Parent=Em0001g153a.TBC19_HUMAN.1
scaffold_0001	blastp	match_part	1112213	1112276	62.8	+	.	Parent=Em0001g153a.TBC19_HUMAN.1
scaffold_0001	blastp	match_part	1112873	1112898	62.8	+	.	Parent=Em0001g153a.TBC19_HUMAN.1
scaffold_0001	blastp	protein_match	1113691	1119288	238.0	+	.	ID=Em0001g154a.TBC19_HUMAN.2;Target=TBC19_HUMAN 221 522 +;same_sense=1
scaffold_0001	blastp	match_part	1113691	1113700	238.0	+	.	Parent=Em0001g154a.TBC19_HUMAN.2
scaffold_0001	blastp	match_part	1114558	1114590	238.0	+	.	Parent=Em0001g154a.TBC19_HUMAN.2
scaffold_0001	blastp	match_part	1114664	1114779	238.0	+	.	Parent=Em0001g154a.TBC19_HUMAN.2
scaffold_0001	blastp	match_part	1114861	1114935	238.0	+	.	Parent=Em0001g154a.TBC19_HUMAN.2
scaffold_0001	blastp	match_part	1115257	1115319	238.0	+	.	Parent=Em0001g154a.TBC19_HUMAN.2
scaffold_0001	blastp	match_part	1115452	1115548	238.0	+	.	Parent=Em0001g154a.TBC19_HUMAN.2
scaffold_0001	blastp	match_part	1116439	1116540	238.0	+	.	Parent=Em0001g154a.TBC19_HUMAN.2
scaffold_0001	blastp	match_part	1116754	1116786	238.0	+	.	Parent=Em0001g154a.TBC19_HUMAN.2
scaffold_0001	blastp	match_part	1117445	1117514	238.0	+	.	Parent=Em0001g154a.TBC19_HUMAN.2
scaffold_0001	blastp	match_part	1117601	1117640	238.0	+	.	Parent=Em0001g154a.TBC19_HUMAN.2
scaffold_0001	blastp	match_part	1117899	1117990	238.0	+	.	Parent=Em0001g154a.TBC19_HUMAN.2
scaffold_0001	blastp	match_part	1118057	1118172	238.0	+	.	Parent=Em0001g154a.TBC19_HUMAN.2
scaffold_0001	blastp	match_part	1118710	1118780	238.0	+	.	Parent=Em0001g154a.TBC19_HUMAN.2
scaffold_0001	blastp	match_part	1119229	1119288	238.0	+	.	Parent=Em0001g154a.TBC19_HUMAN.2
scaffold_0001	blastp	protein_match	1156587	1157405	119.0	+	.	ID=Em0001g159a.RTL1_HUMAN.10;Target=RTL1_HUMAN 650 925 +;same_sense=1
scaffold_0001	blastp	match_part	1156587	1157405	119.0	+	.	Parent=Em0001g159a.RTL1_HUMAN.10
scaffold_0001	blastp	protein_match	1156392	1157093	87.4	+	.	ID=Em0001g159a.POK11_HUMAN.5;Target=POK11_HUMAN 41 279 +;same_sense=1
scaffold_0001	blastp	match_part	1156392	1157093	87.4	+	.	Parent=Em0001g159a.POK11_HUMAN.5
scaffold_0001	blastp	protein_match	1156392	1157093	87.4	+	.	ID=Em0001g159a.PO113_HUMAN.7;Target=PO113_HUMAN 41 279 +;same_sense=1
scaffold_0001	blastp	match_part	1156392	1157093	87.4	+	.	Parent=Em0001g159a.PO113_HUMAN.7
scaffold_0001	blastp	protein_match	1156392	1157093	87.4	+	.	ID=Em0001g159a.POK25_HUMAN.6;Target=POK25_HUMAN 41 279 +;same_sense=1
scaffold_0001	blastp	match_part	1156392	1157093	87.4	+	.	Parent=Em0001g159a.POK25_HUMAN.6
scaffold_0001	blastp	protein_match	1156392	1157093	86.3	+	.	ID=Em0001g159a.POK19_HUMAN.3;Target=POK19_HUMAN 41 282 +;same_sense=1
scaffold_0001	blastp	match_part	1156392	1157093	86.3	+	.	Parent=Em0001g159a.POK19_HUMAN.3
scaffold_0001	blastp	protein_match	1189801	1190821	79.3	-	.	ID=Em0001g166a.RTL1_HUMAN.11;Target=RTL1_HUMAN 650 992 +;same_sense=1
scaffold_0001	blastp	match_part	1190420	1190821	79.3	-	.	Parent=Em0001g166a.RTL1_HUMAN.11
scaffold_0001	blastp	match_part	1189801	1190361	79.3	-	.	Parent=Em0001g166a.RTL1_HUMAN.11
scaffold_0001	blastp	protein_match	1190570	1190983	45.4	-	.	ID=Em0001g166a.POK19_HUMAN.4;Target=POK19_HUMAN 52 203 +;same_sense=1
scaffold_0001	blastp	match_part	1190570	1190983	45.4	-	.	Parent=Em0001g166a.POK19_HUMAN.4
scaffold_0001	blastp	protein_match	1190293	1190983	45.4	-	.	ID=Em0001g166a.POK7_HUMAN.2;Target=POK7_HUMAN 52 288 +;same_sense=1
scaffold_0001	blastp	match_part	1190420	1190983	45.4	-	.	Parent=Em0001g166a.POK7_HUMAN.2
scaffold_0001	blastp	match_part	1190293	1190361	45.4	-	.	Parent=Em0001g166a.POK7_HUMAN.2
scaffold_0001	blastp	protein_match	1190293	1190983	45.1	-	.	ID=Em0001g166a.POK11_HUMAN.6;Target=POK11_HUMAN 52 288 +;same_sense=1
scaffold_0001	blastp	match_part	1190420	1190983	45.1	-	.	Parent=Em0001g166a.POK11_HUMAN.6
scaffold_0001	blastp	match_part	1190293	1190361	45.1	-	.	Parent=Em0001g166a.POK11_HUMAN.6
scaffold_0001	blastp	protein_match	1191772	1192349	69.3	-	.	ID=Em0001g167a.GIN1_HUMAN.12;Target=GIN1_HUMAN 117 252 +;same_sense=1
scaffold_0001	blastp	match_part	1192348	1192349	69.3	-	.	Parent=Em0001g167a.GIN1_HUMAN.12
scaffold_0001	blastp	match_part	1191772	1192183	69.3	-	.	Parent=Em0001g167a.GIN1_HUMAN.12
scaffold_0001	blastp	protein_match	1191450	1192176	57.0	-	.	ID=Em0001g167a.KRBA2_HUMAN.2;Target=KRBA2_HUMAN 236 409 +;same_sense=1
scaffold_0001	blastp	match_part	1191769	1192176	57.0	-	.	Parent=Em0001g167a.KRBA2_HUMAN.2
scaffold_0001	blastp	match_part	1191450	1191554	57.0	-	.	Parent=Em0001g167a.KRBA2_HUMAN.2
scaffold_0001	blastp	protein_match	1191510	1192053	43.1	-	.	ID=Em0001g167a.POK19_HUMAN.5;Target=POK19_HUMAN 668 777 +;same_sense=1
scaffold_0001	blastp	match_part	1191769	1192053	43.1	-	.	Parent=Em0001g167a.POK19_HUMAN.5
scaffold_0001	blastp	match_part	1191510	1191554	43.1	-	.	Parent=Em0001g167a.POK19_HUMAN.5
scaffold_0001	blastp	protein_match	1191510	1192053	42.7	-	.	ID=Em0001g167a.POK6_HUMAN.2;Target=POK6_HUMAN 665 774 +;same_sense=1
scaffold_0001	blastp	match_part	1191769	1192053	42.7	-	.	Parent=Em0001g167a.POK6_HUMAN.2
scaffold_0001	blastp	match_part	1191510	1191554	42.7	-	.	Parent=Em0001g167a.POK6_HUMAN.2
scaffold_0001	blastp	protein_match	1193545	1193808	54.7	-	.	ID=Em0001g168a.ZSC16_HUMAN.1;Target=ZSC16_HUMAN 32 134 +;same_sense=1
scaffold_0001	blastp	match_part	1193545	1193808	54.7	-	.	Parent=Em0001g168a.ZSC16_HUMAN.1
scaffold_0001	blastp	protein_match	1193548	1193793	52.4	-	.	ID=Em0001g168a.ZN397_HUMAN.1;Target=ZN397_HUMAN 46 142 +;same_sense=1
scaffold_0001	blastp	match_part	1193548	1193793	52.4	-	.	Parent=Em0001g168a.ZN397_HUMAN.1
scaffold_0001	blastp	protein_match	1193569	1193790	51.6	-	.	ID=Em0001g168a.ZSC9_HUMAN.1;Target=ZSC9_HUMAN 49 123 +;same_sense=1
scaffold_0001	blastp	match_part	1193569	1193790	51.6	-	.	Parent=Em0001g168a.ZSC9_HUMAN.1
scaffold_0001	blastp	protein_match	1193569	1193790	50.4	-	.	ID=Em0001g168a.ZNF24_HUMAN.1;Target=ZNF24_HUMAN 49 123 +;same_sense=1
scaffold_0001	blastp	match_part	1193569	1193790	50.4	-	.	Parent=Em0001g168a.ZNF24_HUMAN.1
scaffold_0001	blastp	protein_match	1193569	1193799	50.4	-	.	ID=Em0001g168a.ZN165_HUMAN.1;Target=ZN165_HUMAN 43 120 +;same_sense=1
scaffold_0001	blastp	match_part	1193569	1193799	50.4	-	.	Parent=Em0001g168a.ZN165_HUMAN.1
scaffold_0001	blastp	protein_match	1206550	1208487	129.0	+	.	ID=Em0001g170a.ZMYM1_HUMAN.1;Target=ZMYM1_HUMAN 467 1115 +;same_sense=1
scaffold_0001	blastp	match_part	1206550	1208487	129.0	+	.	Parent=Em0001g170a.ZMYM1_HUMAN.1
scaffold_0001	blastp	protein_match	1206796	1208481	114.0	+	.	ID=Em0001g170a.P52K_HUMAN.1;Target=P52K_HUMAN 158 724 +;same_sense=1
scaffold_0001	blastp	match_part	1206796	1208481	114.0	+	.	Parent=Em0001g170a.P52K_HUMAN.1
scaffold_0001	blastp	protein_match	1206391	1206801	58.5	+	.	ID=Em0001g170a.ZMYM5_HUMAN.1;Target=ZMYM5_HUMAN 534 660 +;same_sense=1
scaffold_0001	blastp	match_part	1206391	1206801	58.5	+	.	Parent=Em0001g170a.ZMYM5_HUMAN.1
scaffold_0001	blastp	protein_match	1207009	1207437	52.8	+	.	ID=Em0001g170a.SCND3_HUMAN.1;Target=SCND3_HUMAN 869 1007 +;same_sense=1
scaffold_0001	blastp	match_part	1207009	1207437	52.8	+	.	Parent=Em0001g170a.SCND3_HUMAN.1
scaffold_0001	blastp	protein_match	1226476	1227839	92.4	-	.	ID=Em0001g172a.GIN1_HUMAN.13;Target=GIN1_HUMAN 31 193 +;same_sense=1
scaffold_0001	blastp	match_part	1227668	1227839	92.4	-	.	Parent=Em0001g172a.GIN1_HUMAN.13
scaffold_0001	blastp	match_part	1227422	1227606	92.4	-	.	Parent=Em0001g172a.GIN1_HUMAN.13
scaffold_0001	blastp	match_part	1226476	1226628	92.4	-	.	Parent=Em0001g172a.GIN1_HUMAN.13
scaffold_0001	blastp	protein_match	1226614	1227848	49.7	-	.	ID=Em0001g172a.ZBT11_HUMAN.3;Target=ZBT11_HUMAN 21 143 +;same_sense=1
scaffold_0001	blastp	match_part	1227668	1227848	49.7	-	.	Parent=Em0001g172a.ZBT11_HUMAN.3
scaffold_0001	blastp	match_part	1227422	1227606	49.7	-	.	Parent=Em0001g172a.ZBT11_HUMAN.3
scaffold_0001	blastp	match_part	1226614	1226628	49.7	-	.	Parent=Em0001g172a.ZBT11_HUMAN.3
scaffold_0001	blastp	protein_match	1238279	1240044	102.0	+	.	ID=Em0001g174a.P52K_HUMAN.2;Target=P52K_HUMAN 158 748 +;same_sense=1
scaffold_0001	blastp	match_part	1238279	1238806	102.0	+	.	Parent=Em0001g174a.P52K_HUMAN.2
scaffold_0001	blastp	match_part	1238853	1239092	102.0	+	.	Parent=Em0001g174a.P52K_HUMAN.2
scaffold_0001	blastp	match_part	1239160	1240044	102.0	+	.	Parent=Em0001g174a.P52K_HUMAN.2
scaffold_0001	blastp	protein_match	1238033	1239402	102.0	+	.	ID=Em0001g174a.ZMYM1_HUMAN.2;Target=ZMYM1_HUMAN 467 917 +;same_sense=1
scaffold_0001	blastp	match_part	1238033	1238806	102.0	+	.	Parent=Em0001g174a.ZMYM1_HUMAN.2
scaffold_0001	blastp	match_part	1238853	1239092	102.0	+	.	Parent=Em0001g174a.ZMYM1_HUMAN.2
scaffold_0001	blastp	match_part	1239160	1239402	102.0	+	.	Parent=Em0001g174a.ZMYM1_HUMAN.2
scaffold_0001	blastp	protein_match	1237916	1239032	59.7	+	.	ID=Em0001g174a.ZN862_HUMAN.2;Target=ZN862_HUMAN 448 769 +;same_sense=1
scaffold_0001	blastp	match_part	1237916	1238806	59.7	+	.	Parent=Em0001g174a.ZN862_HUMAN.2
scaffold_0001	blastp	match_part	1238853	1239032	59.7	+	.	Parent=Em0001g174a.ZN862_HUMAN.2
scaffold_0001	blastp	protein_match	1237874	1238284	58.5	+	.	ID=Em0001g174a.ZMYM5_HUMAN.2;Target=ZMYM5_HUMAN 534 660 +;same_sense=1
scaffold_0001	blastp	match_part	1237874	1238284	58.5	+	.	Parent=Em0001g174a.ZMYM5_HUMAN.2
scaffold_0001	blastp	protein_match	1254829	1256049	152.0	-	.	ID=Em0001g177a.TIGD7_HUMAN.1;Target=TIGD7_HUMAN 9 422 +;same_sense=1
scaffold_0001	blastp	match_part	1254829	1256049	152.0	-	.	Parent=Em0001g177a.TIGD7_HUMAN.1
scaffold_0001	blastp	protein_match	1255060	1256076	146.0	-	.	ID=Em0001g177a.JERKL_HUMAN.1;Target=JERKL_HUMAN 1 347 +;same_sense=1
scaffold_0001	blastp	match_part	1255060	1256076	146.0	-	.	Parent=Em0001g177a.JERKL_HUMAN.1
scaffold_0001	blastp	protein_match	1254874	1256073	142.0	-	.	ID=Em0001g177a.TIGD6_HUMAN.1;Target=TIGD6_HUMAN 4 380 +;same_sense=1
scaffold_0001	blastp	match_part	1254874	1256073	142.0	-	.	Parent=Em0001g177a.TIGD6_HUMAN.1
scaffold_0001	blastp	protein_match	1254898	1256064	141.0	-	.	ID=Em0001g177a.TIGD1_HUMAN.1;Target=TIGD1_HUMAN 9 403 +;same_sense=1
scaffold_0001	blastp	match_part	1254898	1256064	141.0	-	.	Parent=Em0001g177a.TIGD1_HUMAN.1
scaffold_0001	blastp	protein_match	1254898	1256070	140.0	-	.	ID=Em0001g177a.TIGD2_HUMAN.1;Target=TIGD2_HUMAN 3 385 +;same_sense=1
scaffold_0001	blastp	match_part	1254898	1256070	140.0	-	.	Parent=Em0001g177a.TIGD2_HUMAN.1
scaffold_0001	blastp	protein_match	1275949	1278914	165.0	-	.	ID=Em0001g180a.BTBD9_HUMAN.2;Target=BTBD9_HUMAN 16 277 +;same_sense=1
scaffold_0001	blastp	match_part	1278636	1278914	165.0	-	.	Parent=Em0001g180a.BTBD9_HUMAN.2
scaffold_0001	blastp	match_part	1276905	1277397	165.0	-	.	Parent=Em0001g180a.BTBD9_HUMAN.2
scaffold_0001	blastp	match_part	1275949	1275965	165.0	-	.	Parent=Em0001g180a.BTBD9_HUMAN.2
scaffold_0001	blastp	protein_match	1277095	1278896	96.7	-	.	ID=Em0001g180a.BTBD2_HUMAN.1;Target=BTBD2_HUMAN 103 289 +;same_sense=1
scaffold_0001	blastp	match_part	1278636	1278896	96.7	-	.	Parent=Em0001g180a.BTBD2_HUMAN.1
scaffold_0001	blastp	match_part	1277095	1277397	96.7	-	.	Parent=Em0001g180a.BTBD2_HUMAN.1
scaffold_0001	blastp	protein_match	1275844	1278902	92.0	-	.	ID=Em0001g180a.KLHL7_HUMAN.1;Target=KLHL7_HUMAN 29 291 +;same_sense=1
scaffold_0001	blastp	match_part	1278636	1278902	92.0	-	.	Parent=Em0001g180a.KLHL7_HUMAN.1
scaffold_0001	blastp	match_part	1276905	1277397	92.0	-	.	Parent=Em0001g180a.KLHL7_HUMAN.1
scaffold_0001	blastp	match_part	1275844	1275965	92.0	-	.	Parent=Em0001g180a.KLHL7_HUMAN.1
scaffold_0001	blastp	protein_match	1276936	1278914	92.4	-	.	ID=Em0001g180a.KLHL5_HUMAN.1;Target=KLHL5_HUMAN 197 449 +;same_sense=1
scaffold_0001	blastp	match_part	1278636	1278914	92.4	-	.	Parent=Em0001g180a.KLHL5_HUMAN.1
scaffold_0001	blastp	match_part	1276936	1277397	92.4	-	.	Parent=Em0001g180a.KLHL5_HUMAN.1
scaffold_0001	blastp	protein_match	1277089	1278896	90.9	-	.	ID=Em0001g180a.BTBD1_HUMAN.1;Target=BTBD1_HUMAN 55 249 +;same_sense=1
scaffold_0001	blastp	match_part	1278636	1278896	90.9	-	.	Parent=Em0001g180a.BTBD1_HUMAN.1
scaffold_0001	blastp	match_part	1277089	1277397	90.9	-	.	Parent=Em0001g180a.BTBD1_HUMAN.1
scaffold_0001	blastp	protein_match	1296613	1298185	97.4	-	.	ID=Em0001g181a.TBC19_HUMAN.3;Target=TBC19_HUMAN 358 469 +;same_sense=1
scaffold_0001	blastp	match_part	1298173	1298185	97.4	-	.	Parent=Em0001g181a.TBC19_HUMAN.3
scaffold_0001	blastp	match_part	1297782	1297814	97.4	-	.	Parent=Em0001g181a.TBC19_HUMAN.3
scaffold_0001	blastp	match_part	1297358	1297427	97.4	-	.	Parent=Em0001g181a.TBC19_HUMAN.3
scaffold_0001	blastp	match_part	1297232	1297271	97.4	-	.	Parent=Em0001g181a.TBC19_HUMAN.3
scaffold_0001	blastp	match_part	1296891	1296982	97.4	-	.	Parent=Em0001g181a.TBC19_HUMAN.3
scaffold_0001	blastp	match_part	1296613	1296718	97.4	-	.	Parent=Em0001g181a.TBC19_HUMAN.3
scaffold_0001	blastp	protein_match	1306511	1306762	79.3	-	.	ID=Em0001g183a.BTBD9_HUMAN.3;Target=BTBD9_HUMAN 15 98 +;same_sense=1
scaffold_0001	blastp	match_part	1306511	1306762	79.3	-	.	Parent=Em0001g183a.BTBD9_HUMAN.3
scaffold_0001	blastp	protein_match	1306259	1306744	60.5	-	.	ID=Em0001g183a.KLH41_HUMAN.1;Target=KLH41_HUMAN 18 105 +;same_sense=1
scaffold_0001	blastp	match_part	1306481	1306744	60.5	-	.	Parent=Em0001g183a.KLH41_HUMAN.1
scaffold_0001	blastp	match_part	1306259	1306261	60.5	-	.	Parent=Em0001g183a.KLH41_HUMAN.1
scaffold_0001	blastp	protein_match	1306481	1306753	57.4	-	.	ID=Em0001g183a.KLHL1_HUMAN.1;Target=KLHL1_HUMAN 191 283 +;same_sense=1
scaffold_0001	blastp	match_part	1306481	1306753	57.4	-	.	Parent=Em0001g183a.KLHL1_HUMAN.1
scaffold_0001	blastp	protein_match	1306129	1306729	57.0	-	.	ID=Em0001g183a.KLH15_HUMAN.1;Target=KLH15_HUMAN 21 115 +;same_sense=1
scaffold_0001	blastp	match_part	1306481	1306729	57.0	-	.	Parent=Em0001g183a.KLH15_HUMAN.1
scaffold_0001	blastp	match_part	1306231	1306261	57.0	-	.	Parent=Em0001g183a.KLH15_HUMAN.1
scaffold_0001	blastp	match_part	1306129	1306136	57.0	-	.	Parent=Em0001g183a.KLH15_HUMAN.1
scaffold_0001	blastp	protein_match	1306514	1306741	56.6	-	.	ID=Em0001g183a.BTBD2_HUMAN.2;Target=BTBD2_HUMAN 103 180 +;same_sense=1
scaffold_0001	blastp	match_part	1306514	1306741	56.6	-	.	Parent=Em0001g183a.BTBD2_HUMAN.2
scaffold_0001	blastp	protein_match	1313557	1313937	47.4	-	.	ID=Em0001g184a.BANP_HUMAN.1;Target=BANP_HUMAN 216 326 +;same_sense=1
scaffold_0001	blastp	match_part	1313721	1313937	47.4	-	.	Parent=Em0001g184a.BANP_HUMAN.1
scaffold_0001	blastp	match_part	1313557	1313669	47.4	-	.	Parent=Em0001g184a.BANP_HUMAN.1
scaffold_0001	blastp	protein_match	1341163	1341649	164.0	+	.	ID=Em0001g187a.OARD1_HUMAN.2;Target=OARD1_HUMAN 13 152 +;same_sense=1
scaffold_0001	blastp	match_part	1341163	1341310	164.0	+	.	Parent=Em0001g187a.OARD1_HUMAN.2
scaffold_0001	blastp	match_part	1341378	1341649	164.0	+	.	Parent=Em0001g187a.OARD1_HUMAN.2
scaffold_0001	blastp	protein_match	1351268	1352448	72.0	+	.	ID=Em0001g188a.M3K12_HUMAN.1;Target=M3K12_HUMAN 115 391 +;same_sense=1
scaffold_0001	blastp	match_part	1351268	1351271	72.0	+	.	Parent=Em0001g188a.M3K12_HUMAN.1
scaffold_0001	blastp	match_part	1351338	1351509	72.0	+	.	Parent=Em0001g188a.M3K12_HUMAN.1
scaffold_0001	blastp	match_part	1351567	1351615	72.0	+	.	Parent=Em0001g188a.M3K12_HUMAN.1
scaffold_0001	blastp	match_part	1351912	1352113	72.0	+	.	Parent=Em0001g188a.M3K12_HUMAN.1
scaffold_0001	blastp	match_part	1352174	1352448	72.0	+	.	Parent=Em0001g188a.M3K12_HUMAN.1
scaffold_0001	blastp	protein_match	1351268	1352469	71.6	+	.	ID=Em0001g188a.M3K13_HUMAN.2;Target=M3K13_HUMAN 158 440 +;same_sense=1
scaffold_0001	blastp	match_part	1351268	1351271	71.6	+	.	Parent=Em0001g188a.M3K13_HUMAN.2
scaffold_0001	blastp	match_part	1351338	1351509	71.6	+	.	Parent=Em0001g188a.M3K13_HUMAN.2
scaffold_0001	blastp	match_part	1351567	1351615	71.6	+	.	Parent=Em0001g188a.M3K13_HUMAN.2
scaffold_0001	blastp	match_part	1351912	1352113	71.6	+	.	Parent=Em0001g188a.M3K13_HUMAN.2
scaffold_0001	blastp	match_part	1352174	1352469	71.6	+	.	Parent=Em0001g188a.M3K13_HUMAN.2
scaffold_0001	blastp	protein_match	1351150	1352364	67.8	+	.	ID=Em0001g188a.M3K7_HUMAN.2;Target=M3K7_HUMAN 22 286 +;same_sense=1
scaffold_0001	blastp	match_part	1351150	1351180	67.8	+	.	Parent=Em0001g188a.M3K7_HUMAN.2
scaffold_0001	blastp	match_part	1351236	1351271	67.8	+	.	Parent=Em0001g188a.M3K7_HUMAN.2
scaffold_0001	blastp	match_part	1351338	1351509	67.8	+	.	Parent=Em0001g188a.M3K7_HUMAN.2
scaffold_0001	blastp	match_part	1351567	1351615	67.8	+	.	Parent=Em0001g188a.M3K7_HUMAN.2
scaffold_0001	blastp	match_part	1351912	1352113	67.8	+	.	Parent=Em0001g188a.M3K7_HUMAN.2
scaffold_0001	blastp	match_part	1352174	1352364	67.8	+	.	Parent=Em0001g188a.M3K7_HUMAN.2
scaffold_0001	blastp	protein_match	1351379	1352403	62.0	+	.	ID=Em0001g188a.CDK1_HUMAN.1;Target=CDK1_HUMAN 9 297 +;same_sense=1
scaffold_0001	blastp	match_part	1351379	1351509	62.0	+	.	Parent=Em0001g188a.CDK1_HUMAN.1
scaffold_0001	blastp	match_part	1351567	1351615	62.0	+	.	Parent=Em0001g188a.CDK1_HUMAN.1
scaffold_0001	blastp	match_part	1351912	1352113	62.0	+	.	Parent=Em0001g188a.CDK1_HUMAN.1
scaffold_0001	blastp	match_part	1352174	1352403	62.0	+	.	Parent=Em0001g188a.CDK1_HUMAN.1
scaffold_0001	blastp	protein_match	1351361	1352376	62.4	+	.	ID=Em0001g188a.M3K4_HUMAN.1;Target=M3K4_HUMAN 1342 1604 +;same_sense=1
scaffold_0001	blastp	match_part	1351361	1351509	62.4	+	.	Parent=Em0001g188a.M3K4_HUMAN.1
scaffold_0001	blastp	match_part	1351567	1351615	62.4	+	.	Parent=Em0001g188a.M3K4_HUMAN.1
scaffold_0001	blastp	match_part	1351912	1352113	62.4	+	.	Parent=Em0001g188a.M3K4_HUMAN.1
scaffold_0001	blastp	match_part	1352174	1352376	62.4	+	.	Parent=Em0001g188a.M3K4_HUMAN.1
scaffold_0001	blastp	protein_match	1386082	1388424	164.0	+	.	ID=Em0001g190a.OARD1_HUMAN.3;Target=OARD1_HUMAN 13 152 +;same_sense=1
scaffold_0001	blastp	match_part	1386082	1386229	164.0	+	.	Parent=Em0001g190a.OARD1_HUMAN.3
scaffold_0001	blastp	match_part	1386297	1386567	164.0	+	.	Parent=Em0001g190a.OARD1_HUMAN.3
scaffold_0001	blastp	match_part	1388424	1388424	164.0	+	.	Parent=Em0001g190a.OARD1_HUMAN.3
scaffold_0001	blastp	protein_match	1422401	1423432	90.1	+	.	ID=Em0001g194a.RTL1_HUMAN.12;Target=RTL1_HUMAN 652 997 +;same_sense=1
scaffold_0001	blastp	match_part	1422401	1423432	90.1	+	.	Parent=Em0001g194a.RTL1_HUMAN.12
scaffold_0001	blastp	protein_match	1423520	1424113	62.4	+	.	ID=Em0001g194a.NYNRI_HUMAN.7;Target=NYNRI_HUMAN 1475 1686 +;same_sense=1
scaffold_0001	blastp	match_part	1423520	1424113	62.4	+	.	Parent=Em0001g194a.NYNRI_HUMAN.7
scaffold_0001	blastp	protein_match	1423529	1424308	66.2	+	.	ID=Em0001g194a.GIN1_HUMAN.14;Target=GIN1_HUMAN 2 284 +;same_sense=1
scaffold_0001	blastp	match_part	1423529	1424308	66.2	+	.	Parent=Em0001g194a.GIN1_HUMAN.14
scaffold_0001	blastp	protein_match	1423781	1424356	63.2	+	.	ID=Em0001g194a.POK19_HUMAN.6;Target=POK19_HUMAN 612 807 +;same_sense=1
scaffold_0001	blastp	match_part	1423781	1424356	63.2	+	.	Parent=Em0001g194a.POK19_HUMAN.6
scaffold_0001	blastp	protein_match	1422170	1422889	49.7	+	.	ID=Em0001g194a.POK19_HUMAN.7;Target=POK19_HUMAN 20 280 +;same_sense=1
scaffold_0001	blastp	match_part	1422170	1422889	49.7	+	.	Parent=Em0001g194a.POK19_HUMAN.7
scaffold_0001	blastp	protein_match	1423781	1424356	62.0	+	.	ID=Em0001g194a.PO113_HUMAN.8;Target=PO113_HUMAN 609 804 +;same_sense=1
scaffold_0001	blastp	match_part	1423781	1424356	62.0	+	.	Parent=Em0001g194a.PO113_HUMAN.8
scaffold_0001	blastp	protein_match	1422170	1422889	49.7	+	.	ID=Em0001g194a.PO113_HUMAN.9;Target=PO113_HUMAN 20 277 +;same_sense=1
scaffold_0001	blastp	match_part	1422170	1422889	49.7	+	.	Parent=Em0001g194a.PO113_HUMAN.9
scaffold_0001	blastp	protein_match	1439086	1439804	75.5	-	.	ID=Em0001g196a.BTBD9_HUMAN.4;Target=BTBD9_HUMAN 21 98 +;same_sense=1
scaffold_0001	blastp	match_part	1439796	1439804	75.5	-	.	Parent=Em0001g196a.BTBD9_HUMAN.4
scaffold_0001	blastp	match_part	1439086	1439310	75.5	-	.	Parent=Em0001g196a.BTBD9_HUMAN.4
scaffold_0001	blastp	protein_match	1438836	1439804	59.3	-	.	ID=Em0001g196a.KLH41_HUMAN.2;Target=KLH41_HUMAN 18 105 +;same_sense=1
scaffold_0001	blastp	match_part	1439796	1439804	59.3	-	.	Parent=Em0001g196a.KLH41_HUMAN.2
scaffold_0001	blastp	match_part	1439056	1439310	59.3	-	.	Parent=Em0001g196a.KLH41_HUMAN.2
scaffold_0001	blastp	match_part	1438836	1438838	59.3	-	.	Parent=Em0001g196a.KLH41_HUMAN.2
scaffold_0001	blastp	protein_match	1438629	1439828	58.9	-	.	ID=Em0001g196a.IPP_HUMAN.1;Target=IPP_HUMAN 7 122 +;same_sense=1
scaffold_0001	blastp	match_part	1439796	1439828	58.9	-	.	Parent=Em0001g196a.IPP_HUMAN.1
scaffold_0001	blastp	match_part	1439056	1439310	58.9	-	.	Parent=Em0001g196a.IPP_HUMAN.1
scaffold_0001	blastp	match_part	1438808	1438838	58.9	-	.	Parent=Em0001g196a.IPP_HUMAN.1
scaffold_0001	blastp	match_part	1438629	1438633	58.9	-	.	Parent=Em0001g196a.IPP_HUMAN.1
scaffold_0001	blastp	protein_match	1438626	1439304	58.5	-	.	ID=Em0001g196a.KLH15_HUMAN.2;Target=KLH15_HUMAN 21 115 +;same_sense=1
scaffold_0001	blastp	match_part	1439056	1439304	58.5	-	.	Parent=Em0001g196a.KLH15_HUMAN.2
scaffold_0001	blastp	match_part	1438808	1438838	58.5	-	.	Parent=Em0001g196a.KLH15_HUMAN.2
scaffold_0001	blastp	match_part	1438626	1438633	58.5	-	.	Parent=Em0001g196a.KLH15_HUMAN.2
scaffold_0001	blastp	protein_match	1438542	1439310	55.8	-	.	ID=Em0001g196a.KLH26_HUMAN.1;Target=KLH26_HUMAN 51 182 +;same_sense=1
scaffold_0001	blastp	match_part	1439056	1439310	55.8	-	.	Parent=Em0001g196a.KLH26_HUMAN.1
scaffold_0001	blastp	match_part	1438808	1438838	55.8	-	.	Parent=Em0001g196a.KLH26_HUMAN.1
scaffold_0001	blastp	match_part	1438542	1438633	55.8	-	.	Parent=Em0001g196a.KLH26_HUMAN.1
scaffold_0001	blastp	protein_match	1473708	1482273	153.0	-	.	ID=Em0001g198a.PHLP_HUMAN.1;Target=PHLP_HUMAN 1 297 +;same_sense=1
scaffold_0001	blastp	match_part	1482151	1482273	153.0	-	.	Parent=Em0001g198a.PHLP_HUMAN.1
scaffold_0001	blastp	match_part	1481832	1481957	153.0	-	.	Parent=Em0001g198a.PHLP_HUMAN.1
scaffold_0001	blastp	match_part	1479796	1479950	153.0	-	.	Parent=Em0001g198a.PHLP_HUMAN.1
scaffold_0001	blastp	match_part	1478308	1478410	153.0	-	.	Parent=Em0001g198a.PHLP_HUMAN.1
scaffold_0001	blastp	match_part	1478106	1478168	153.0	-	.	Parent=Em0001g198a.PHLP_HUMAN.1
scaffold_0001	blastp	match_part	1476104	1476279	153.0	-	.	Parent=Em0001g198a.PHLP_HUMAN.1
scaffold_0001	blastp	match_part	1473708	1473789	153.0	-	.	Parent=Em0001g198a.PHLP_HUMAN.1
scaffold_0001	blastp	protein_match	1473714	1482153	107.0	-	.	ID=Em0001g198a.PHOS_HUMAN.1;Target=PHOS_HUMAN 19 244 +;same_sense=1
scaffold_0001	blastp	match_part	1482151	1482153	107.0	-	.	Parent=Em0001g198a.PHOS_HUMAN.1
scaffold_0001	blastp	match_part	1481832	1481957	107.0	-	.	Parent=Em0001g198a.PHOS_HUMAN.1
scaffold_0001	blastp	match_part	1479796	1479950	107.0	-	.	Parent=Em0001g198a.PHOS_HUMAN.1
scaffold_0001	blastp	match_part	1478308	1478410	107.0	-	.	Parent=Em0001g198a.PHOS_HUMAN.1
scaffold_0001	blastp	match_part	1478106	1478168	107.0	-	.	Parent=Em0001g198a.PHOS_HUMAN.1
scaffold_0001	blastp	match_part	1476104	1476279	107.0	-	.	Parent=Em0001g198a.PHOS_HUMAN.1
scaffold_0001	blastp	match_part	1473714	1473789	107.0	-	.	Parent=Em0001g198a.PHOS_HUMAN.1
scaffold_0001	blastp	protein_match	1473762	1479851	62.4	-	.	ID=Em0001g198a.PDCL2_HUMAN.1;Target=PDCL2_HUMAN 72 207 +;same_sense=1
scaffold_0001	blastp	match_part	1479796	1479851	62.4	-	.	Parent=Em0001g198a.PDCL2_HUMAN.1
scaffold_0001	blastp	match_part	1478308	1478410	62.4	-	.	Parent=Em0001g198a.PDCL2_HUMAN.1
scaffold_0001	blastp	match_part	1478106	1478168	62.4	-	.	Parent=Em0001g198a.PDCL2_HUMAN.1
scaffold_0001	blastp	match_part	1476104	1476279	62.4	-	.	Parent=Em0001g198a.PDCL2_HUMAN.1
scaffold_0001	blastp	match_part	1473762	1473789	62.4	-	.	Parent=Em0001g198a.PDCL2_HUMAN.1
scaffold_0001	blastp	protein_match	1473720	1479851	54.7	-	.	ID=Em0001g198a.PDCL3_HUMAN.1;Target=PDCL3_HUMAN 74 218 +;same_sense=1
scaffold_0001	blastp	match_part	1479796	1479851	54.7	-	.	Parent=Em0001g198a.PDCL3_HUMAN.1
scaffold_0001	blastp	match_part	1478308	1478410	54.7	-	.	Parent=Em0001g198a.PDCL3_HUMAN.1
scaffold_0001	blastp	match_part	1478106	1478168	54.7	-	.	Parent=Em0001g198a.PDCL3_HUMAN.1
scaffold_0001	blastp	match_part	1476104	1476279	54.7	-	.	Parent=Em0001g198a.PDCL3_HUMAN.1
scaffold_0001	blastp	match_part	1473720	1473789	54.7	-	.	Parent=Em0001g198a.PDCL3_HUMAN.1
scaffold_0001	blastp	protein_match	1499143	1514785	288.0	+	.	ID=Em0001g202a.NPHP4_HUMAN.1;Target=NPHP4_HUMAN 120 1425 +;same_sense=1
scaffold_0001	blastp	match_part	1499143	1499296	288.0	+	.	Parent=Em0001g202a.NPHP4_HUMAN.1
scaffold_0001	blastp	match_part	1499671	1499976	288.0	+	.	Parent=Em0001g202a.NPHP4_HUMAN.1
scaffold_0001	blastp	match_part	1502976	1503019	288.0	+	.	Parent=Em0001g202a.NPHP4_HUMAN.1
scaffold_0001	blastp	match_part	1503605	1503682	288.0	+	.	Parent=Em0001g202a.NPHP4_HUMAN.1
scaffold_0001	blastp	match_part	1503817	1503867	288.0	+	.	Parent=Em0001g202a.NPHP4_HUMAN.1
scaffold_0001	blastp	match_part	1504639	1504860	288.0	+	.	Parent=Em0001g202a.NPHP4_HUMAN.1
scaffold_0001	blastp	match_part	1505193	1505354	288.0	+	.	Parent=Em0001g202a.NPHP4_HUMAN.1
scaffold_0001	blastp	match_part	1505576	1505629	288.0	+	.	Parent=Em0001g202a.NPHP4_HUMAN.1
scaffold_0001	blastp	match_part	1505702	1505767	288.0	+	.	Parent=Em0001g202a.NPHP4_HUMAN.1
scaffold_0001	blastp	match_part	1505941	1506002	288.0	+	.	Parent=Em0001g202a.NPHP4_HUMAN.1
scaffold_0001	blastp	match_part	1506067	1506136	288.0	+	.	Parent=Em0001g202a.NPHP4_HUMAN.1
scaffold_0001	blastp	match_part	1506773	1506915	288.0	+	.	Parent=Em0001g202a.NPHP4_HUMAN.1
scaffold_0001	blastp	match_part	1507430	1507627	288.0	+	.	Parent=Em0001g202a.NPHP4_HUMAN.1
scaffold_0001	blastp	match_part	1507877	1508045	288.0	+	.	Parent=Em0001g202a.NPHP4_HUMAN.1
scaffold_0001	blastp	match_part	1508503	1508793	288.0	+	.	Parent=Em0001g202a.NPHP4_HUMAN.1
scaffold_0001	blastp	match_part	1509426	1509524	288.0	+	.	Parent=Em0001g202a.NPHP4_HUMAN.1
scaffold_0001	blastp	match_part	1509626	1509722	288.0	+	.	Parent=Em0001g202a.NPHP4_HUMAN.1
scaffold_0001	blastp	match_part	1509954	1510053	288.0	+	.	Parent=Em0001g202a.NPHP4_HUMAN.1
scaffold_0001	blastp	match_part	1510369	1510533	288.0	+	.	Parent=Em0001g202a.NPHP4_HUMAN.1
scaffold_0001	blastp	match_part	1511108	1511275	288.0	+	.	Parent=Em0001g202a.NPHP4_HUMAN.1
scaffold_0001	blastp	match_part	1511493	1511551	288.0	+	.	Parent=Em0001g202a.NPHP4_HUMAN.1
scaffold_0001	blastp	match_part	1511629	1511765	288.0	+	.	Parent=Em0001g202a.NPHP4_HUMAN.1
scaffold_0001	blastp	match_part	1512018	1512053	288.0	+	.	Parent=Em0001g202a.NPHP4_HUMAN.1
scaffold_0001	blastp	match_part	1512110	1512266	288.0	+	.	Parent=Em0001g202a.NPHP4_HUMAN.1
scaffold_0001	blastp	match_part	1512486	1512553	288.0	+	.	Parent=Em0001g202a.NPHP4_HUMAN.1
scaffold_0001	blastp	match_part	1512713	1512795	288.0	+	.	Parent=Em0001g202a.NPHP4_HUMAN.1
scaffold_0001	blastp	match_part	1512909	1512968	288.0	+	.	Parent=Em0001g202a.NPHP4_HUMAN.1
scaffold_0001	blastp	match_part	1513035	1513146	288.0	+	.	Parent=Em0001g202a.NPHP4_HUMAN.1
scaffold_0001	blastp	match_part	1513229	1513337	288.0	+	.	Parent=Em0001g202a.NPHP4_HUMAN.1
scaffold_0001	blastp	match_part	1513896	1514014	288.0	+	.	Parent=Em0001g202a.NPHP4_HUMAN.1
scaffold_0001	blastp	match_part	1514471	1514566	288.0	+	.	Parent=Em0001g202a.NPHP4_HUMAN.1
scaffold_0001	blastp	match_part	1514651	1514785	288.0	+	.	Parent=Em0001g202a.NPHP4_HUMAN.1
scaffold_0001	blastp	protein_match	1521425	1522558	91.7	-	.	ID=Em0001g203a.PMGT1_HUMAN.1;Target=PMGT1_HUMAN 127 246 +;same_sense=1
scaffold_0001	blastp	match_part	1522517	1522558	91.7	-	.	Parent=Em0001g203a.PMGT1_HUMAN.1
scaffold_0001	blastp	match_part	1522314	1522430	91.7	-	.	Parent=Em0001g203a.PMGT1_HUMAN.1
scaffold_0001	blastp	match_part	1522188	1522257	91.7	-	.	Parent=Em0001g203a.PMGT1_HUMAN.1
scaffold_0001	blastp	match_part	1521425	1521558	91.7	-	.	Parent=Em0001g203a.PMGT1_HUMAN.1
scaffold_0001	blastp	protein_match	1521428	1522618	60.8	-	.	ID=Em0001g203a.FAM3D_HUMAN.1;Target=FAM3D_HUMAN 60 220 +;same_sense=1
scaffold_0001	blastp	match_part	1522517	1522618	60.8	-	.	Parent=Em0001g203a.FAM3D_HUMAN.1
scaffold_0001	blastp	match_part	1522314	1522430	60.8	-	.	Parent=Em0001g203a.FAM3D_HUMAN.1
scaffold_0001	blastp	match_part	1522188	1522257	60.8	-	.	Parent=Em0001g203a.FAM3D_HUMAN.1
scaffold_0001	blastp	match_part	1521428	1521558	60.8	-	.	Parent=Em0001g203a.FAM3D_HUMAN.1
scaffold_0001	blastp	protein_match	1521428	1522552	60.8	-	.	ID=Em0001g203a.FAM3C_HUMAN.1;Target=FAM3C_HUMAN 102 223 +;same_sense=1
scaffold_0001	blastp	match_part	1522517	1522552	60.8	-	.	Parent=Em0001g203a.FAM3C_HUMAN.1
scaffold_0001	blastp	match_part	1522314	1522430	60.8	-	.	Parent=Em0001g203a.FAM3C_HUMAN.1
scaffold_0001	blastp	match_part	1522188	1522257	60.8	-	.	Parent=Em0001g203a.FAM3C_HUMAN.1
scaffold_0001	blastp	match_part	1521428	1521558	60.8	-	.	Parent=Em0001g203a.FAM3C_HUMAN.1
scaffold_0001	blastp	protein_match	1521428	1522552	59.3	-	.	ID=Em0001g203a.FAM3B_HUMAN.1;Target=FAM3B_HUMAN 107 231 +;same_sense=1
scaffold_0001	blastp	match_part	1522517	1522552	59.3	-	.	Parent=Em0001g203a.FAM3B_HUMAN.1
scaffold_0001	blastp	match_part	1522314	1522430	59.3	-	.	Parent=Em0001g203a.FAM3B_HUMAN.1
scaffold_0001	blastp	match_part	1522188	1522257	59.3	-	.	Parent=Em0001g203a.FAM3B_HUMAN.1
scaffold_0001	blastp	match_part	1521428	1521558	59.3	-	.	Parent=Em0001g203a.FAM3B_HUMAN.1
scaffold_0001	blastp	protein_match	1533542	1534901	88.2	-	.	ID=Em0001g205a.PMGT1_HUMAN.2;Target=PMGT1_HUMAN 127 246 +;same_sense=1
scaffold_0001	blastp	match_part	1534860	1534901	88.2	-	.	Parent=Em0001g205a.PMGT1_HUMAN.2
scaffold_0001	blastp	match_part	1534671	1534787	88.2	-	.	Parent=Em0001g205a.PMGT1_HUMAN.2
scaffold_0001	blastp	match_part	1533871	1533940	88.2	-	.	Parent=Em0001g205a.PMGT1_HUMAN.2
scaffold_0001	blastp	match_part	1533542	1533675	88.2	-	.	Parent=Em0001g205a.PMGT1_HUMAN.2
scaffold_0001	blastp	protein_match	1533629	1535048	78.6	-	.	ID=Em0001g205a.CEMIP_HUMAN.1;Target=CEMIP_HUMAN 151 276 +;same_sense=1
scaffold_0001	blastp	match_part	1534860	1535048	78.6	-	.	Parent=Em0001g205a.CEMIP_HUMAN.1
scaffold_0001	blastp	match_part	1534671	1534787	78.6	-	.	Parent=Em0001g205a.CEMIP_HUMAN.1
scaffold_0001	blastp	match_part	1533871	1533940	78.6	-	.	Parent=Em0001g205a.CEMIP_HUMAN.1
scaffold_0001	blastp	match_part	1533629	1533675	78.6	-	.	Parent=Em0001g205a.CEMIP_HUMAN.1
scaffold_0001	blastp	protein_match	1533551	1534895	73.9	-	.	ID=Em0001g205a.FAM3C_HUMAN.2;Target=FAM3C_HUMAN 102 203 +;same_sense=1
scaffold_0001	blastp	match_part	1534860	1534895	73.9	-	.	Parent=Em0001g205a.FAM3C_HUMAN.2
scaffold_0001	blastp	match_part	1534671	1534787	73.9	-	.	Parent=Em0001g205a.FAM3C_HUMAN.2
scaffold_0001	blastp	match_part	1533871	1533940	73.9	-	.	Parent=Em0001g205a.FAM3C_HUMAN.2
scaffold_0001	blastp	match_part	1533551	1533675	73.9	-	.	Parent=Em0001g205a.FAM3C_HUMAN.2
scaffold_0001	blastp	protein_match	1533593	1534895	65.9	-	.	ID=Em0001g205a.FAM3B_HUMAN.2;Target=FAM3B_HUMAN 107 207 +;same_sense=1
scaffold_0001	blastp	match_part	1534860	1534895	65.9	-	.	Parent=Em0001g205a.FAM3B_HUMAN.2
scaffold_0001	blastp	match_part	1534671	1534787	65.9	-	.	Parent=Em0001g205a.FAM3B_HUMAN.2
scaffold_0001	blastp	match_part	1533871	1533940	65.9	-	.	Parent=Em0001g205a.FAM3B_HUMAN.2
scaffold_0001	blastp	match_part	1533593	1533675	65.9	-	.	Parent=Em0001g205a.FAM3B_HUMAN.2
scaffold_0001	blastp	protein_match	1533545	1534895	64.7	-	.	ID=Em0001g205a.FAM3D_HUMAN.2;Target=FAM3D_HUMAN 99 220 +;same_sense=1
scaffold_0001	blastp	match_part	1534860	1534895	64.7	-	.	Parent=Em0001g205a.FAM3D_HUMAN.2
scaffold_0001	blastp	match_part	1534671	1534787	64.7	-	.	Parent=Em0001g205a.FAM3D_HUMAN.2
scaffold_0001	blastp	match_part	1533871	1533940	64.7	-	.	Parent=Em0001g205a.FAM3D_HUMAN.2
scaffold_0001	blastp	match_part	1533545	1533675	64.7	-	.	Parent=Em0001g205a.FAM3D_HUMAN.2
scaffold_0001	blastp	protein_match	1556641	1559605	382.0	+	.	ID=Em0001g209a.FDFT_HUMAN.1;Target=FDFT_HUMAN 86 367 +;same_sense=1
scaffold_0001	blastp	match_part	1556641	1556766	382.0	+	.	Parent=Em0001g209a.FDFT_HUMAN.1
scaffold_0001	blastp	match_part	1557239	1557367	382.0	+	.	Parent=Em0001g209a.FDFT_HUMAN.1
scaffold_0001	blastp	match_part	1557831	1558022	382.0	+	.	Parent=Em0001g209a.FDFT_HUMAN.1
scaffold_0001	blastp	match_part	1558792	1558968	382.0	+	.	Parent=Em0001g209a.FDFT_HUMAN.1
scaffold_0001	blastp	match_part	1559154	1559306	382.0	+	.	Parent=Em0001g209a.FDFT_HUMAN.1
scaffold_0001	blastp	match_part	1559537	1559605	382.0	+	.	Parent=Em0001g209a.FDFT_HUMAN.1
scaffold_0001	blastp	protein_match	1559949	1560736	206.0	-	.	ID=Em0001g210a.PIPNB_HUMAN.1;Target=PIPNB_HUMAN 2 266 +;same_sense=1
scaffold_0001	blastp	match_part	1560617	1560736	206.0	-	.	Parent=Em0001g210a.PIPNB_HUMAN.1
scaffold_0001	blastp	match_part	1559949	1560539	206.0	-	.	Parent=Em0001g210a.PIPNB_HUMAN.1
scaffold_0001	blastp	protein_match	1559952	1560736	205.0	-	.	ID=Em0001g210a.PIPNA_HUMAN.1;Target=PIPNA_HUMAN 2 265 +;same_sense=1
scaffold_0001	blastp	match_part	1560617	1560736	205.0	-	.	Parent=Em0001g210a.PIPNA_HUMAN.1
scaffold_0001	blastp	match_part	1559952	1560539	205.0	-	.	Parent=Em0001g210a.PIPNA_HUMAN.1
scaffold_0001	blastp	protein_match	1559976	1560736	144.0	-	.	ID=Em0001g210a.PITM2_HUMAN.1;Target=PITM2_HUMAN 1 256 +;same_sense=1
scaffold_0001	blastp	match_part	1560617	1560736	144.0	-	.	Parent=Em0001g210a.PITM2_HUMAN.1
scaffold_0001	blastp	match_part	1559976	1560539	144.0	-	.	Parent=Em0001g210a.PITM2_HUMAN.1
scaffold_0001	blastp	protein_match	1559976	1560736	134.0	-	.	ID=Em0001g210a.PITC1_HUMAN.1;Target=PITC1_HUMAN 1 248 +;same_sense=1
scaffold_0001	blastp	match_part	1560617	1560736	134.0	-	.	Parent=Em0001g210a.PITC1_HUMAN.1
scaffold_0001	blastp	match_part	1559976	1560539	134.0	-	.	Parent=Em0001g210a.PITC1_HUMAN.1
scaffold_0001	blastp	protein_match	1559949	1560736	139.0	-	.	ID=Em0001g210a.PITM1_HUMAN.1;Target=PITM1_HUMAN 1 263 +;same_sense=1
scaffold_0001	blastp	match_part	1560617	1560736	139.0	-	.	Parent=Em0001g210a.PITM1_HUMAN.1
scaffold_0001	blastp	match_part	1559949	1560539	139.0	-	.	Parent=Em0001g210a.PITM1_HUMAN.1
scaffold_0001	blastp	protein_match	1560936	1561693	269.0	-	.	ID=Em0001g211a.LBR_HUMAN.1;Target=LBR_HUMAN 361 615 +;same_sense=1
scaffold_0001	blastp	match_part	1561554	1561693	269.0	-	.	Parent=Em0001g211a.LBR_HUMAN.1
scaffold_0001	blastp	match_part	1561392	1561512	269.0	-	.	Parent=Em0001g211a.LBR_HUMAN.1
scaffold_0001	blastp	match_part	1560936	1561298	269.0	-	.	Parent=Em0001g211a.LBR_HUMAN.1
scaffold_0001	blastp	protein_match	1560936	1561696	262.0	-	.	ID=Em0001g211a.ERG24_HUMAN.1;Target=ERG24_HUMAN 165 418 +;same_sense=1
scaffold_0001	blastp	match_part	1561554	1561696	262.0	-	.	Parent=Em0001g211a.ERG24_HUMAN.1
scaffold_0001	blastp	match_part	1561392	1561512	262.0	-	.	Parent=Em0001g211a.ERG24_HUMAN.1
scaffold_0001	blastp	match_part	1560936	1561298	262.0	-	.	Parent=Em0001g211a.ERG24_HUMAN.1
scaffold_0001	blastp	protein_match	1560936	1561690	154.0	-	.	ID=Em0001g211a.DHCR7_HUMAN.1;Target=DHCR7_HUMAN 213 475 +;same_sense=1
scaffold_0001	blastp	match_part	1561554	1561690	154.0	-	.	Parent=Em0001g211a.DHCR7_HUMAN.1
scaffold_0001	blastp	match_part	1561392	1561512	154.0	-	.	Parent=Em0001g211a.DHCR7_HUMAN.1
scaffold_0001	blastp	match_part	1560936	1561298	154.0	-	.	Parent=Em0001g211a.DHCR7_HUMAN.1
scaffold_0001	blastp	protein_match	1570480	1571961	112.0	-	.	ID=Em0001g212a.ISY1_HUMAN.1;Target=ISY1_HUMAN 141 285 +;same_sense=1
scaffold_0001	blastp	match_part	1571944	1571961	112.0	-	.	Parent=Em0001g212a.ISY1_HUMAN.1
scaffold_0001	blastp	match_part	1571638	1571740	112.0	-	.	Parent=Em0001g212a.ISY1_HUMAN.1
scaffold_0001	blastp	match_part	1571053	1571156	112.0	-	.	Parent=Em0001g212a.ISY1_HUMAN.1
scaffold_0001	blastp	match_part	1570899	1570994	112.0	-	.	Parent=Em0001g212a.ISY1_HUMAN.1
scaffold_0001	blastp	match_part	1570612	1570644	112.0	-	.	Parent=Em0001g212a.ISY1_HUMAN.1
scaffold_0001	blastp	match_part	1570480	1570551	112.0	-	.	Parent=Em0001g212a.ISY1_HUMAN.1
scaffold_0001	blastp	protein_match	1584511	1585455	205.0	+	.	ID=Em0001g213a.MBD4_HUMAN.1;Target=MBD4_HUMAN 411 570 +;same_sense=1
scaffold_0001	blastp	match_part	1584511	1584685	205.0	+	.	Parent=Em0001g213a.MBD4_HUMAN.1
scaffold_0001	blastp	match_part	1584760	1584909	205.0	+	.	Parent=Em0001g213a.MBD4_HUMAN.1
scaffold_0001	blastp	match_part	1585208	1585311	205.0	+	.	Parent=Em0001g213a.MBD4_HUMAN.1
scaffold_0001	blastp	match_part	1585411	1585455	205.0	+	.	Parent=Em0001g213a.MBD4_HUMAN.1
scaffold_0001	blastp	protein_match	1582664	1582909	47.0	+	.	ID=Em0001g213a.CC157_HUMAN.1;Target=CC157_HUMAN 630 705 +;same_sense=1
scaffold_0001	blastp	match_part	1582664	1582909	47.0	+	.	Parent=Em0001g213a.CC157_HUMAN.1
scaffold_0001	blastp	protein_match	1586033	1588230	205.0	+	.	ID=Em0001g214a.RAB43_HUMAN.1;Target=RAB43_HUMAN 13 181 +;same_sense=1
scaffold_0001	blastp	match_part	1586033	1586200	205.0	+	.	Parent=Em0001g214a.RAB43_HUMAN.1
scaffold_0001	blastp	match_part	1587141	1587297	205.0	+	.	Parent=Em0001g214a.RAB43_HUMAN.1
scaffold_0001	blastp	match_part	1588037	1588230	205.0	+	.	Parent=Em0001g214a.RAB43_HUMAN.1
scaffold_0001	blastp	protein_match	1586027	1588326	204.0	+	.	ID=Em0001g214a.RAB19_HUMAN.1;Target=RAB19_HUMAN 10 217 +;same_sense=1
scaffold_0001	blastp	match_part	1586027	1586200	204.0	+	.	Parent=Em0001g214a.RAB19_HUMAN.1
scaffold_0001	blastp	match_part	1587141	1587297	204.0	+	.	Parent=Em0001g214a.RAB19_HUMAN.1
scaffold_0001	blastp	match_part	1588037	1588326	204.0	+	.	Parent=Em0001g214a.RAB19_HUMAN.1
scaffold_0001	blastp	protein_match	1586027	1588245	184.0	+	.	ID=Em0001g214a.RAB30_HUMAN.1;Target=RAB30_HUMAN 2 175 +;same_sense=1
scaffold_0001	blastp	match_part	1586027	1586200	184.0	+	.	Parent=Em0001g214a.RAB30_HUMAN.1
scaffold_0001	blastp	match_part	1587141	1587297	184.0	+	.	Parent=Em0001g214a.RAB30_HUMAN.1
scaffold_0001	blastp	match_part	1588037	1588245	184.0	+	.	Parent=Em0001g214a.RAB30_HUMAN.1
scaffold_0001	blastp	protein_match	1586039	1588326	183.0	+	.	ID=Em0001g214a.RAB1A_HUMAN.1;Target=RAB1A_HUMAN 8 204 +;same_sense=1
scaffold_0001	blastp	match_part	1586039	1586200	183.0	+	.	Parent=Em0001g214a.RAB1A_HUMAN.1
scaffold_0001	blastp	match_part	1587141	1587297	183.0	+	.	Parent=Em0001g214a.RAB1A_HUMAN.1
scaffold_0001	blastp	match_part	1588037	1588326	183.0	+	.	Parent=Em0001g214a.RAB1A_HUMAN.1
scaffold_0001	blastp	protein_match	1586039	1588326	180.0	+	.	ID=Em0001g214a.RAB1B_HUMAN.1;Target=RAB1B_HUMAN 5 200 +;same_sense=1
scaffold_0001	blastp	match_part	1586039	1586200	180.0	+	.	Parent=Em0001g214a.RAB1B_HUMAN.1
scaffold_0001	blastp	match_part	1587141	1587297	180.0	+	.	Parent=Em0001g214a.RAB1B_HUMAN.1
scaffold_0001	blastp	match_part	1588037	1588326	180.0	+	.	Parent=Em0001g214a.RAB1B_HUMAN.1
scaffold_0001	blastp	protein_match	1598330	1605422	88.2	-	.	ID=Em0001g215a.EEA1_HUMAN.1;Target=EEA1_HUMAN 37 672 +;same_sense=1
scaffold_0001	blastp	match_part	1605414	1605422	88.2	-	.	Parent=Em0001g215a.EEA1_HUMAN.1
scaffold_0001	blastp	match_part	1605206	1605342	88.2	-	.	Parent=Em0001g215a.EEA1_HUMAN.1
scaffold_0001	blastp	match_part	1604976	1605120	88.2	-	.	Parent=Em0001g215a.EEA1_HUMAN.1
scaffold_0001	blastp	match_part	1604685	1604771	88.2	-	.	Parent=Em0001g215a.EEA1_HUMAN.1
scaffold_0001	blastp	match_part	1604514	1604568	88.2	-	.	Parent=Em0001g215a.EEA1_HUMAN.1
scaffold_0001	blastp	match_part	1603478	1603584	88.2	-	.	Parent=Em0001g215a.EEA1_HUMAN.1
scaffold_0001	blastp	match_part	1602932	1603018	88.2	-	.	Parent=Em0001g215a.EEA1_HUMAN.1
scaffold_0001	blastp	match_part	1602558	1602616	88.2	-	.	Parent=Em0001g215a.EEA1_HUMAN.1
scaffold_0001	blastp	match_part	1602011	1602241	88.2	-	.	Parent=Em0001g215a.EEA1_HUMAN.1
scaffold_0001	blastp	match_part	1601740	1601871	88.2	-	.	Parent=Em0001g215a.EEA1_HUMAN.1
scaffold_0001	blastp	match_part	1601387	1601449	88.2	-	.	Parent=Em0001g215a.EEA1_HUMAN.1
scaffold_0001	blastp	match_part	1601224	1601292	88.2	-	.	Parent=Em0001g215a.EEA1_HUMAN.1
scaffold_0001	blastp	match_part	1601072	1601134	88.2	-	.	Parent=Em0001g215a.EEA1_HUMAN.1
scaffold_0001	blastp	match_part	1600922	1600990	88.2	-	.	Parent=Em0001g215a.EEA1_HUMAN.1
scaffold_0001	blastp	match_part	1600792	1600860	88.2	-	.	Parent=Em0001g215a.EEA1_HUMAN.1
scaffold_0001	blastp	match_part	1600627	1600695	88.2	-	.	Parent=Em0001g215a.EEA1_HUMAN.1
scaffold_0001	blastp	match_part	1600154	1600429	88.2	-	.	Parent=Em0001g215a.EEA1_HUMAN.1
scaffold_0001	blastp	match_part	1599753	1599846	88.2	-	.	Parent=Em0001g215a.EEA1_HUMAN.1
scaffold_0001	blastp	match_part	1599162	1599215	88.2	-	.	Parent=Em0001g215a.EEA1_HUMAN.1
scaffold_0001	blastp	match_part	1598843	1598944	88.2	-	.	Parent=Em0001g215a.EEA1_HUMAN.1
scaffold_0001	blastp	match_part	1598526	1598654	88.2	-	.	Parent=Em0001g215a.EEA1_HUMAN.1
scaffold_0001	blastp	match_part	1598330	1598404	88.2	-	.	Parent=Em0001g215a.EEA1_HUMAN.1
scaffold_0001	blastp	protein_match	1589312	1595265	73.6	-	.	ID=Em0001g215a.FYCO1_HUMAN.1;Target=FYCO1_HUMAN 867 1231 +;same_sense=1
scaffold_0001	blastp	match_part	1595227	1595265	73.6	-	.	Parent=Em0001g215a.FYCO1_HUMAN.1
scaffold_0001	blastp	match_part	1594657	1594746	73.6	-	.	Parent=Em0001g215a.FYCO1_HUMAN.1
scaffold_0001	blastp	match_part	1594090	1594151	73.6	-	.	Parent=Em0001g215a.FYCO1_HUMAN.1
scaffold_0001	blastp	match_part	1593696	1593861	73.6	-	.	Parent=Em0001g215a.FYCO1_HUMAN.1
scaffold_0001	blastp	match_part	1591486	1591575	73.6	-	.	Parent=Em0001g215a.FYCO1_HUMAN.1
scaffold_0001	blastp	match_part	1590721	1590904	73.6	-	.	Parent=Em0001g215a.FYCO1_HUMAN.1
scaffold_0001	blastp	match_part	1590520	1590574	73.6	-	.	Parent=Em0001g215a.FYCO1_HUMAN.1
scaffold_0001	blastp	match_part	1589873	1590092	73.6	-	.	Parent=Em0001g215a.FYCO1_HUMAN.1
scaffold_0001	blastp	match_part	1589497	1589516	73.6	-	.	Parent=Em0001g215a.FYCO1_HUMAN.1
scaffold_0001	blastp	match_part	1589312	1589408	73.6	-	.	Parent=Em0001g215a.FYCO1_HUMAN.1
scaffold_0001	blastp	protein_match	1606069	1607984	45.1	+	.	ID=Em0001g216a.ASZ1_HUMAN.1;Target=ASZ1_HUMAN 53 122 +;same_sense=1
scaffold_0001	blastp	match_part	1606069	1606158	45.1	+	.	Parent=Em0001g216a.ASZ1_HUMAN.1
scaffold_0001	blastp	match_part	1606725	1606781	45.1	+	.	Parent=Em0001g216a.ASZ1_HUMAN.1
scaffold_0001	blastp	match_part	1607922	1607984	45.1	+	.	Parent=Em0001g216a.ASZ1_HUMAN.1
scaffold_0001	blastp	protein_match	1611287	1613672	63.2	+	.	ID=Em0001g218a.ANKR2_HUMAN.1;Target=ANKR2_HUMAN 182 246 +;same_sense=1
scaffold_0001	blastp	match_part	1611287	1611379	63.2	+	.	Parent=Em0001g218a.ANKR2_HUMAN.1
scaffold_0001	blastp	match_part	1612856	1612954	63.2	+	.	Parent=Em0001g218a.ANKR2_HUMAN.1
scaffold_0001	blastp	match_part	1613670	1613672	63.2	+	.	Parent=Em0001g218a.ANKR2_HUMAN.1
scaffold_0001	blastp	protein_match	1611296	1613675	42.0	+	.	ID=Em0001g218a.ANKR2_HUMAN.2;Target=ANKR2_HUMAN 152 214 +;same_sense=1
scaffold_0001	blastp	match_part	1611296	1611379	42.0	+	.	Parent=Em0001g218a.ANKR2_HUMAN.2
scaffold_0001	blastp	match_part	1612856	1612954	42.0	+	.	Parent=Em0001g218a.ANKR2_HUMAN.2
scaffold_0001	blastp	match_part	1613670	1613675	42.0	+	.	Parent=Em0001g218a.ANKR2_HUMAN.2
scaffold_0001	blastp	protein_match	1638493	1640025	138.0	+	.	ID=Em0001g225a.ZMYM1_HUMAN.3;Target=ZMYM1_HUMAN 494 1023 +;same_sense=1
scaffold_0001	blastp	match_part	1638493	1640025	138.0	+	.	Parent=Em0001g225a.ZMYM1_HUMAN.3
scaffold_0001	blastp	protein_match	1638649	1640046	89.0	+	.	ID=Em0001g225a.P52K_HUMAN.3;Target=P52K_HUMAN 158 642 +;same_sense=1
scaffold_0001	blastp	match_part	1638649	1640046	89.0	+	.	Parent=Em0001g225a.P52K_HUMAN.3
scaffold_0001	blastp	protein_match	1638844	1639350	65.1	+	.	ID=Em0001g225a.SCND3_HUMAN.2;Target=SCND3_HUMAN 878 1040 +;same_sense=1
scaffold_0001	blastp	match_part	1638844	1639350	65.1	+	.	Parent=Em0001g225a.SCND3_HUMAN.2
scaffold_0001	blastp	protein_match	1638832	1639653	61.6	+	.	ID=Em0001g225a.ZBED8_HUMAN.1;Target=ZBED8_HUMAN 142 402 +;same_sense=1
scaffold_0001	blastp	match_part	1638832	1639653	61.6	+	.	Parent=Em0001g225a.ZBED8_HUMAN.1
scaffold_0001	blastp	protein_match	1638820	1639551	60.5	+	.	ID=Em0001g225a.ZN862_HUMAN.3;Target=ZN862_HUMAN 591 835 +;same_sense=1
scaffold_0001	blastp	match_part	1638820	1639551	60.5	+	.	Parent=Em0001g225a.ZN862_HUMAN.3
scaffold_0001	blastp	protein_match	1642189	1643897	177.0	+	.	ID=Em0001g226a.BTBD9_HUMAN.5;Target=BTBD9_HUMAN 16 271 +;same_sense=1
scaffold_0001	blastp	match_part	1642189	1642467	177.0	+	.	Parent=Em0001g226a.BTBD9_HUMAN.5
scaffold_0001	blastp	match_part	1643403	1643897	177.0	+	.	Parent=Em0001g226a.BTBD9_HUMAN.5
scaffold_0001	blastp	protein_match	1642207	1643711	95.1	+	.	ID=Em0001g226a.BTBD2_HUMAN.3;Target=BTBD2_HUMAN 103 291 +;same_sense=1
scaffold_0001	blastp	match_part	1642207	1642467	95.1	+	.	Parent=Em0001g226a.BTBD2_HUMAN.3
scaffold_0001	blastp	match_part	1643403	1643711	95.1	+	.	Parent=Em0001g226a.BTBD2_HUMAN.3
scaffold_0001	blastp	protein_match	1642189	1645885	92.4	+	.	ID=Em0001g226a.KLHL5_HUMAN.2;Target=KLHL5_HUMAN 197 474 +;same_sense=1
scaffold_0001	blastp	match_part	1642189	1642467	92.4	+	.	Parent=Em0001g226a.KLHL5_HUMAN.2
scaffold_0001	blastp	match_part	1643403	1643902	92.4	+	.	Parent=Em0001g226a.KLHL5_HUMAN.2
scaffold_0001	blastp	match_part	1645867	1645885	92.4	+	.	Parent=Em0001g226a.KLHL5_HUMAN.2
scaffold_0001	blastp	protein_match	1642201	1643891	90.5	+	.	ID=Em0001g226a.KLHL7_HUMAN.2;Target=KLHL7_HUMAN 29 266 +;same_sense=1
scaffold_0001	blastp	match_part	1642201	1642467	90.5	+	.	Parent=Em0001g226a.KLHL7_HUMAN.2
scaffold_0001	blastp	match_part	1643403	1643891	90.5	+	.	Parent=Em0001g226a.KLHL7_HUMAN.2
scaffold_0001	blastp	protein_match	1642207	1643711	89.0	+	.	ID=Em0001g226a.BTBD1_HUMAN.2;Target=BTBD1_HUMAN 55 249 +;same_sense=1
scaffold_0001	blastp	match_part	1642207	1642467	89.0	+	.	Parent=Em0001g226a.BTBD1_HUMAN.2
scaffold_0001	blastp	match_part	1643403	1643711	89.0	+	.	Parent=Em0001g226a.BTBD1_HUMAN.2
scaffold_0001	blastp	protein_match	1647281	1647676	138.0	-	.	ID=Em0001g227a.PIPNB_HUMAN.2;Target=PIPNB_HUMAN 130 266 +;same_sense=1
scaffold_0001	blastp	match_part	1647281	1647676	138.0	-	.	Parent=Em0001g227a.PIPNB_HUMAN.2
scaffold_0001	blastp	protein_match	1647683	1648068	76.3	-	.	ID=Em0001g227a.PIPNB_HUMAN.3;Target=PIPNB_HUMAN 2 56 +;same_sense=1
scaffold_0001	blastp	match_part	1647929	1648068	76.3	-	.	Parent=Em0001g227a.PIPNB_HUMAN.3
scaffold_0001	blastp	match_part	1647683	1647716	76.3	-	.	Parent=Em0001g227a.PIPNB_HUMAN.3
scaffold_0001	blastp	protein_match	1647284	1647676	138.0	-	.	ID=Em0001g227a.PIPNA_HUMAN.2;Target=PIPNA_HUMAN 130 265 +;same_sense=1
scaffold_0001	blastp	match_part	1647284	1647676	138.0	-	.	Parent=Em0001g227a.PIPNA_HUMAN.2
scaffold_0001	blastp	protein_match	1647683	1648068	76.3	-	.	ID=Em0001g227a.PIPNA_HUMAN.3;Target=PIPNA_HUMAN 2 56 +;same_sense=1
scaffold_0001	blastp	match_part	1647929	1648068	76.3	-	.	Parent=Em0001g227a.PIPNA_HUMAN.3
scaffold_0001	blastp	match_part	1647683	1647716	76.3	-	.	Parent=Em0001g227a.PIPNA_HUMAN.3
scaffold_0001	blastp	protein_match	1647308	1648038	97.8	-	.	ID=Em0001g227a.PITC1_HUMAN.2;Target=PITC1_HUMAN 91 248 +;same_sense=1
scaffold_0001	blastp	match_part	1647929	1648038	97.8	-	.	Parent=Em0001g227a.PITC1_HUMAN.2
scaffold_0001	blastp	match_part	1647308	1647716	97.8	-	.	Parent=Em0001g227a.PITC1_HUMAN.2
scaffold_0001	blastp	protein_match	1647934	1648068	59.3	-	.	ID=Em0001g227a.PITC1_HUMAN.3;Target=PITC1_HUMAN 1 45 +;same_sense=1
scaffold_0001	blastp	match_part	1647934	1648068	59.3	-	.	Parent=Em0001g227a.PITC1_HUMAN.3
scaffold_0001	blastp	protein_match	1648267	1649387	324.0	-	.	ID=Em0001g228a.LBR_HUMAN.2;Target=LBR_HUMAN 240 615 +;same_sense=1
scaffold_0001	blastp	match_part	1648492	1649387	324.0	-	.	Parent=Em0001g228a.LBR_HUMAN.2
scaffold_0001	blastp	match_part	1648267	1648363	324.0	-	.	Parent=Em0001g228a.LBR_HUMAN.2
scaffold_0001	blastp	protein_match	1648267	1649369	290.0	-	.	ID=Em0001g228a.ERG24_HUMAN.2;Target=ERG24_HUMAN 50 418 +;same_sense=1
scaffold_0001	blastp	match_part	1648492	1649369	290.0	-	.	Parent=Em0001g228a.ERG24_HUMAN.2
scaffold_0001	blastp	match_part	1648267	1648363	290.0	-	.	Parent=Em0001g228a.ERG24_HUMAN.2
scaffold_0001	blastp	protein_match	1648267	1649357	180.0	-	.	ID=Em0001g228a.DHCR7_HUMAN.2;Target=DHCR7_HUMAN 82 475 +;same_sense=1
scaffold_0001	blastp	match_part	1648492	1649357	180.0	-	.	Parent=Em0001g228a.DHCR7_HUMAN.2
scaffold_0001	blastp	match_part	1648267	1648363	180.0	-	.	Parent=Em0001g228a.DHCR7_HUMAN.2
scaffold_0001	blastp	protein_match	1657776	1659024	113.0	-	.	ID=Em0001g229a.ISY1_HUMAN.2;Target=ISY1_HUMAN 145 285 +;same_sense=1
scaffold_0001	blastp	match_part	1658916	1659024	113.0	-	.	Parent=Em0001g229a.ISY1_HUMAN.2
scaffold_0001	blastp	match_part	1658340	1658443	113.0	-	.	Parent=Em0001g229a.ISY1_HUMAN.2
scaffold_0001	blastp	match_part	1658187	1658282	113.0	-	.	Parent=Em0001g229a.ISY1_HUMAN.2
scaffold_0001	blastp	match_part	1657906	1657938	113.0	-	.	Parent=Em0001g229a.ISY1_HUMAN.2
scaffold_0001	blastp	match_part	1657776	1657847	113.0	-	.	Parent=Em0001g229a.ISY1_HUMAN.2
scaffold_0001	blastp	protein_match	1671873	1672568	139.0	+	.	ID=Em0001g230a.MBD4_HUMAN.2;Target=MBD4_HUMAN 431 538 +;same_sense=1
scaffold_0001	blastp	match_part	1671873	1671993	139.0	+	.	Parent=Em0001g230a.MBD4_HUMAN.2
scaffold_0001	blastp	match_part	1672068	1672217	139.0	+	.	Parent=Em0001g230a.MBD4_HUMAN.2
scaffold_0001	blastp	match_part	1672516	1672568	139.0	+	.	Parent=Em0001g230a.MBD4_HUMAN.2
scaffold_0001	blastp	protein_match	1673336	1675521	205.0	+	.	ID=Em0001g231a.RAB43_HUMAN.2;Target=RAB43_HUMAN 13 181 +;same_sense=1
scaffold_0001	blastp	match_part	1673336	1673503	205.0	+	.	Parent=Em0001g231a.RAB43_HUMAN.2
scaffold_0001	blastp	match_part	1674433	1674589	205.0	+	.	Parent=Em0001g231a.RAB43_HUMAN.2
scaffold_0001	blastp	match_part	1675328	1675521	205.0	+	.	Parent=Em0001g231a.RAB43_HUMAN.2
scaffold_0001	blastp	protein_match	1673330	1675617	204.0	+	.	ID=Em0001g231a.RAB19_HUMAN.2;Target=RAB19_HUMAN 10 217 +;same_sense=1
scaffold_0001	blastp	match_part	1673330	1673503	204.0	+	.	Parent=Em0001g231a.RAB19_HUMAN.2
scaffold_0001	blastp	match_part	1674433	1674589	204.0	+	.	Parent=Em0001g231a.RAB19_HUMAN.2
scaffold_0001	blastp	match_part	1675328	1675617	204.0	+	.	Parent=Em0001g231a.RAB19_HUMAN.2
scaffold_0001	blastp	protein_match	1673330	1675536	184.0	+	.	ID=Em0001g231a.RAB30_HUMAN.2;Target=RAB30_HUMAN 2 175 +;same_sense=1
scaffold_0001	blastp	match_part	1673330	1673503	184.0	+	.	Parent=Em0001g231a.RAB30_HUMAN.2
scaffold_0001	blastp	match_part	1674433	1674589	184.0	+	.	Parent=Em0001g231a.RAB30_HUMAN.2
scaffold_0001	blastp	match_part	1675328	1675536	184.0	+	.	Parent=Em0001g231a.RAB30_HUMAN.2
scaffold_0001	blastp	protein_match	1673342	1675617	183.0	+	.	ID=Em0001g231a.RAB1A_HUMAN.2;Target=RAB1A_HUMAN 8 204 +;same_sense=1
scaffold_0001	blastp	match_part	1673342	1673503	183.0	+	.	Parent=Em0001g231a.RAB1A_HUMAN.2
scaffold_0001	blastp	match_part	1674433	1674589	183.0	+	.	Parent=Em0001g231a.RAB1A_HUMAN.2
scaffold_0001	blastp	match_part	1675328	1675617	183.0	+	.	Parent=Em0001g231a.RAB1A_HUMAN.2
scaffold_0001	blastp	protein_match	1673342	1675617	180.0	+	.	ID=Em0001g231a.RAB1B_HUMAN.2;Target=RAB1B_HUMAN 5 200 +;same_sense=1
scaffold_0001	blastp	match_part	1673342	1673503	180.0	+	.	Parent=Em0001g231a.RAB1B_HUMAN.2
scaffold_0001	blastp	match_part	1674433	1674589	180.0	+	.	Parent=Em0001g231a.RAB1B_HUMAN.2
scaffold_0001	blastp	match_part	1675328	1675617	180.0	+	.	Parent=Em0001g231a.RAB1B_HUMAN.2
scaffold_0001	blastp	protein_match	1689437	1693468	179.0	-	.	ID=Em0001g234a.NBN_HUMAN.1;Target=NBN_HUMAN 1 370 +;same_sense=1
scaffold_0001	blastp	match_part	1693438	1693468	179.0	-	.	Parent=Em0001g234a.NBN_HUMAN.1
scaffold_0001	blastp	match_part	1693317	1693367	179.0	-	.	Parent=Em0001g234a.NBN_HUMAN.1
scaffold_0001	blastp	match_part	1693187	1693263	179.0	-	.	Parent=Em0001g234a.NBN_HUMAN.1
scaffold_0001	blastp	match_part	1692979	1693106	179.0	-	.	Parent=Em0001g234a.NBN_HUMAN.1
scaffold_0001	blastp	match_part	1692823	1692908	179.0	-	.	Parent=Em0001g234a.NBN_HUMAN.1
scaffold_0001	blastp	match_part	1692654	1692727	179.0	-	.	Parent=Em0001g234a.NBN_HUMAN.1
scaffold_0001	blastp	match_part	1691627	1691854	179.0	-	.	Parent=Em0001g234a.NBN_HUMAN.1
scaffold_0001	blastp	match_part	1690954	1691144	179.0	-	.	Parent=Em0001g234a.NBN_HUMAN.1
scaffold_0001	blastp	match_part	1690472	1690566	179.0	-	.	Parent=Em0001g234a.NBN_HUMAN.1
scaffold_0001	blastp	match_part	1689437	1689597	179.0	-	.	Parent=Em0001g234a.NBN_HUMAN.1
scaffold_0001	blastp	protein_match	1691642	1692865	56.2	-	.	ID=Em0001g234a.PAXI1_HUMAN.1;Target=PAXI1_HUMAN 873 980 +;same_sense=1
scaffold_0001	blastp	match_part	1692823	1692865	56.2	-	.	Parent=Em0001g234a.PAXI1_HUMAN.1
scaffold_0001	blastp	match_part	1692654	1692727	56.2	-	.	Parent=Em0001g234a.PAXI1_HUMAN.1
scaffold_0001	blastp	match_part	1691642	1691854	56.2	-	.	Parent=Em0001g234a.PAXI1_HUMAN.1
scaffold_0001	blastp	protein_match	1691819	1693465	45.1	-	.	ID=Em0001g234a.CE170_HUMAN.1;Target=CE170_HUMAN 6 177 +;same_sense=1
scaffold_0001	blastp	match_part	1693438	1693465	45.1	-	.	Parent=Em0001g234a.CE170_HUMAN.1
scaffold_0001	blastp	match_part	1693317	1693367	45.1	-	.	Parent=Em0001g234a.CE170_HUMAN.1
scaffold_0001	blastp	match_part	1693187	1693263	45.1	-	.	Parent=Em0001g234a.CE170_HUMAN.1
scaffold_0001	blastp	match_part	1692979	1693106	45.1	-	.	Parent=Em0001g234a.CE170_HUMAN.1
scaffold_0001	blastp	match_part	1692823	1692908	45.1	-	.	Parent=Em0001g234a.CE170_HUMAN.1
scaffold_0001	blastp	match_part	1692654	1692727	45.1	-	.	Parent=Em0001g234a.CE170_HUMAN.1
scaffold_0001	blastp	match_part	1691819	1691854	45.1	-	.	Parent=Em0001g234a.CE170_HUMAN.1
scaffold_0001	blastp	protein_match	1693664	1703630	1086.0	+	.	ID=Em0001g235a.KDM5A_HUMAN.1;Target=KDM5A_HUMAN 12 1266 +;same_sense=1
scaffold_0001	blastp	match_part	1693664	1693795	1086.0	+	.	Parent=Em0001g235a.KDM5A_HUMAN.1
scaffold_0001	blastp	match_part	1694075	1694152	1086.0	+	.	Parent=Em0001g235a.KDM5A_HUMAN.1
scaffold_0001	blastp	match_part	1694358	1694417	1086.0	+	.	Parent=Em0001g235a.KDM5A_HUMAN.1
scaffold_0001	blastp	match_part	1694808	1694870	1086.0	+	.	Parent=Em0001g235a.KDM5A_HUMAN.1
scaffold_0001	blastp	match_part	1695988	1696056	1086.0	+	.	Parent=Em0001g235a.KDM5A_HUMAN.1
scaffold_0001	blastp	match_part	1696133	1696234	1086.0	+	.	Parent=Em0001g235a.KDM5A_HUMAN.1
scaffold_0001	blastp	match_part	1696299	1696427	1086.0	+	.	Parent=Em0001g235a.KDM5A_HUMAN.1
scaffold_0001	blastp	match_part	1696498	1696704	1086.0	+	.	Parent=Em0001g235a.KDM5A_HUMAN.1
scaffold_0001	blastp	match_part	1697069	1697227	1086.0	+	.	Parent=Em0001g235a.KDM5A_HUMAN.1
scaffold_0001	blastp	match_part	1697666	1697785	1086.0	+	.	Parent=Em0001g235a.KDM5A_HUMAN.1
scaffold_0001	blastp	match_part	1697849	1697911	1086.0	+	.	Parent=Em0001g235a.KDM5A_HUMAN.1
scaffold_0001	blastp	match_part	1698018	1698200	1086.0	+	.	Parent=Em0001g235a.KDM5A_HUMAN.1
scaffold_0001	blastp	match_part	1698379	1698467	1086.0	+	.	Parent=Em0001g235a.KDM5A_HUMAN.1
scaffold_0001	blastp	match_part	1699306	1699468	1086.0	+	.	Parent=Em0001g235a.KDM5A_HUMAN.1
scaffold_0001	blastp	match_part	1700040	1700159	1086.0	+	.	Parent=Em0001g235a.KDM5A_HUMAN.1
scaffold_0001	blastp	match_part	1700224	1700418	1086.0	+	.	Parent=Em0001g235a.KDM5A_HUMAN.1
scaffold_0001	blastp	match_part	1700558	1700672	1086.0	+	.	Parent=Em0001g235a.KDM5A_HUMAN.1
scaffold_0001	blastp	match_part	1700737	1700803	1086.0	+	.	Parent=Em0001g235a.KDM5A_HUMAN.1
scaffold_0001	blastp	match_part	1701032	1701156	1086.0	+	.	Parent=Em0001g235a.KDM5A_HUMAN.1
scaffold_0001	blastp	match_part	1701215	1701365	1086.0	+	.	Parent=Em0001g235a.KDM5A_HUMAN.1
scaffold_0001	blastp	match_part	1701513	1701615	1086.0	+	.	Parent=Em0001g235a.KDM5A_HUMAN.1
scaffold_0001	blastp	match_part	1701671	1701841	1086.0	+	.	Parent=Em0001g235a.KDM5A_HUMAN.1
scaffold_0001	blastp	match_part	1701891	1702008	1086.0	+	.	Parent=Em0001g235a.KDM5A_HUMAN.1
scaffold_0001	blastp	match_part	1702060	1702147	1086.0	+	.	Parent=Em0001g235a.KDM5A_HUMAN.1
scaffold_0001	blastp	match_part	1702209	1702347	1086.0	+	.	Parent=Em0001g235a.KDM5A_HUMAN.1
scaffold_0001	blastp	match_part	1702836	1703015	1086.0	+	.	Parent=Em0001g235a.KDM5A_HUMAN.1
scaffold_0001	blastp	match_part	1703073	1703630	1086.0	+	.	Parent=Em0001g235a.KDM5A_HUMAN.1
scaffold_0001	blastp	protein_match	1693664	1705132	1055.0	+	.	ID=Em0001g235a.KDM5B_HUMAN.1;Target=KDM5B_HUMAN 25 1535 +;same_sense=1
scaffold_0001	blastp	match_part	1693664	1693795	1055.0	+	.	Parent=Em0001g235a.KDM5B_HUMAN.1
scaffold_0001	blastp	match_part	1694075	1694152	1055.0	+	.	Parent=Em0001g235a.KDM5B_HUMAN.1
scaffold_0001	blastp	match_part	1694358	1694417	1055.0	+	.	Parent=Em0001g235a.KDM5B_HUMAN.1
scaffold_0001	blastp	match_part	1694808	1694870	1055.0	+	.	Parent=Em0001g235a.KDM5B_HUMAN.1
scaffold_0001	blastp	match_part	1695988	1696056	1055.0	+	.	Parent=Em0001g235a.KDM5B_HUMAN.1
scaffold_0001	blastp	match_part	1696133	1696234	1055.0	+	.	Parent=Em0001g235a.KDM5B_HUMAN.1
scaffold_0001	blastp	match_part	1696299	1696427	1055.0	+	.	Parent=Em0001g235a.KDM5B_HUMAN.1
scaffold_0001	blastp	match_part	1696498	1696704	1055.0	+	.	Parent=Em0001g235a.KDM5B_HUMAN.1
scaffold_0001	blastp	match_part	1697069	1697227	1055.0	+	.	Parent=Em0001g235a.KDM5B_HUMAN.1
scaffold_0001	blastp	match_part	1697666	1697785	1055.0	+	.	Parent=Em0001g235a.KDM5B_HUMAN.1
scaffold_0001	blastp	match_part	1697849	1697911	1055.0	+	.	Parent=Em0001g235a.KDM5B_HUMAN.1
scaffold_0001	blastp	match_part	1698018	1698200	1055.0	+	.	Parent=Em0001g235a.KDM5B_HUMAN.1
scaffold_0001	blastp	match_part	1698379	1698467	1055.0	+	.	Parent=Em0001g235a.KDM5B_HUMAN.1
scaffold_0001	blastp	match_part	1699306	1699468	1055.0	+	.	Parent=Em0001g235a.KDM5B_HUMAN.1
scaffold_0001	blastp	match_part	1700040	1700159	1055.0	+	.	Parent=Em0001g235a.KDM5B_HUMAN.1
scaffold_0001	blastp	match_part	1700224	1700418	1055.0	+	.	Parent=Em0001g235a.KDM5B_HUMAN.1
scaffold_0001	blastp	match_part	1700558	1700672	1055.0	+	.	Parent=Em0001g235a.KDM5B_HUMAN.1
scaffold_0001	blastp	match_part	1700737	1700803	1055.0	+	.	Parent=Em0001g235a.KDM5B_HUMAN.1
scaffold_0001	blastp	match_part	1701032	1701156	1055.0	+	.	Parent=Em0001g235a.KDM5B_HUMAN.1
scaffold_0001	blastp	match_part	1701215	1701365	1055.0	+	.	Parent=Em0001g235a.KDM5B_HUMAN.1
scaffold_0001	blastp	match_part	1701513	1701615	1055.0	+	.	Parent=Em0001g235a.KDM5B_HUMAN.1
scaffold_0001	blastp	match_part	1701671	1701841	1055.0	+	.	Parent=Em0001g235a.KDM5B_HUMAN.1
scaffold_0001	blastp	match_part	1701891	1702008	1055.0	+	.	Parent=Em0001g235a.KDM5B_HUMAN.1
scaffold_0001	blastp	match_part	1702060	1702147	1055.0	+	.	Parent=Em0001g235a.KDM5B_HUMAN.1
scaffold_0001	blastp	match_part	1702209	1702347	1055.0	+	.	Parent=Em0001g235a.KDM5B_HUMAN.1
scaffold_0001	blastp	match_part	1702836	1703015	1055.0	+	.	Parent=Em0001g235a.KDM5B_HUMAN.1
scaffold_0001	blastp	match_part	1703073	1703775	1055.0	+	.	Parent=Em0001g235a.KDM5B_HUMAN.1
scaffold_0001	blastp	match_part	1704043	1704275	1055.0	+	.	Parent=Em0001g235a.KDM5B_HUMAN.1
scaffold_0001	blastp	match_part	1704776	1705132	1055.0	+	.	Parent=Em0001g235a.KDM5B_HUMAN.1
scaffold_0001	blastp	protein_match	1693661	1704203	1052.0	+	.	ID=Em0001g235a.KDM5C_HUMAN.1;Target=KDM5C_HUMAN 6 1424 +;same_sense=1
scaffold_0001	blastp	match_part	1693661	1693795	1052.0	+	.	Parent=Em0001g235a.KDM5C_HUMAN.1
scaffold_0001	blastp	match_part	1694075	1694152	1052.0	+	.	Parent=Em0001g235a.KDM5C_HUMAN.1
scaffold_0001	blastp	match_part	1694358	1694417	1052.0	+	.	Parent=Em0001g235a.KDM5C_HUMAN.1
scaffold_0001	blastp	match_part	1694808	1694870	1052.0	+	.	Parent=Em0001g235a.KDM5C_HUMAN.1
scaffold_0001	blastp	match_part	1695988	1696056	1052.0	+	.	Parent=Em0001g235a.KDM5C_HUMAN.1
scaffold_0001	blastp	match_part	1696133	1696234	1052.0	+	.	Parent=Em0001g235a.KDM5C_HUMAN.1
scaffold_0001	blastp	match_part	1696299	1696427	1052.0	+	.	Parent=Em0001g235a.KDM5C_HUMAN.1
scaffold_0001	blastp	match_part	1696498	1696704	1052.0	+	.	Parent=Em0001g235a.KDM5C_HUMAN.1
scaffold_0001	blastp	match_part	1697069	1697227	1052.0	+	.	Parent=Em0001g235a.KDM5C_HUMAN.1
scaffold_0001	blastp	match_part	1697666	1697785	1052.0	+	.	Parent=Em0001g235a.KDM5C_HUMAN.1
scaffold_0001	blastp	match_part	1697849	1697911	1052.0	+	.	Parent=Em0001g235a.KDM5C_HUMAN.1
scaffold_0001	blastp	match_part	1698018	1698200	1052.0	+	.	Parent=Em0001g235a.KDM5C_HUMAN.1
scaffold_0001	blastp	match_part	1698379	1698467	1052.0	+	.	Parent=Em0001g235a.KDM5C_HUMAN.1
scaffold_0001	blastp	match_part	1699306	1699468	1052.0	+	.	Parent=Em0001g235a.KDM5C_HUMAN.1
scaffold_0001	blastp	match_part	1700040	1700159	1052.0	+	.	Parent=Em0001g235a.KDM5C_HUMAN.1
scaffold_0001	blastp	match_part	1700224	1700418	1052.0	+	.	Parent=Em0001g235a.KDM5C_HUMAN.1
scaffold_0001	blastp	match_part	1700558	1700672	1052.0	+	.	Parent=Em0001g235a.KDM5C_HUMAN.1
scaffold_0001	blastp	match_part	1700737	1700803	1052.0	+	.	Parent=Em0001g235a.KDM5C_HUMAN.1
scaffold_0001	blastp	match_part	1701032	1701156	1052.0	+	.	Parent=Em0001g235a.KDM5C_HUMAN.1
scaffold_0001	blastp	match_part	1701215	1701365	1052.0	+	.	Parent=Em0001g235a.KDM5C_HUMAN.1
scaffold_0001	blastp	match_part	1701513	1701615	1052.0	+	.	Parent=Em0001g235a.KDM5C_HUMAN.1
scaffold_0001	blastp	match_part	1701671	1701841	1052.0	+	.	Parent=Em0001g235a.KDM5C_HUMAN.1
scaffold_0001	blastp	match_part	1701891	1702008	1052.0	+	.	Parent=Em0001g235a.KDM5C_HUMAN.1
scaffold_0001	blastp	match_part	1702060	1702147	1052.0	+	.	Parent=Em0001g235a.KDM5C_HUMAN.1
scaffold_0001	blastp	match_part	1702209	1702347	1052.0	+	.	Parent=Em0001g235a.KDM5C_HUMAN.1
scaffold_0001	blastp	match_part	1702836	1703015	1052.0	+	.	Parent=Em0001g235a.KDM5C_HUMAN.1
scaffold_0001	blastp	match_part	1703073	1703775	1052.0	+	.	Parent=Em0001g235a.KDM5C_HUMAN.1
scaffold_0001	blastp	match_part	1704043	1704203	1052.0	+	.	Parent=Em0001g235a.KDM5C_HUMAN.1
scaffold_0001	blastp	protein_match	1693661	1704203	1050.0	+	.	ID=Em0001g235a.KDM5D_HUMAN.1;Target=KDM5D_HUMAN 6 1408 +;same_sense=1
scaffold_0001	blastp	match_part	1693661	1693795	1050.0	+	.	Parent=Em0001g235a.KDM5D_HUMAN.1
scaffold_0001	blastp	match_part	1694075	1694152	1050.0	+	.	Parent=Em0001g235a.KDM5D_HUMAN.1
scaffold_0001	blastp	match_part	1694358	1694417	1050.0	+	.	Parent=Em0001g235a.KDM5D_HUMAN.1
scaffold_0001	blastp	match_part	1694808	1694870	1050.0	+	.	Parent=Em0001g235a.KDM5D_HUMAN.1
scaffold_0001	blastp	match_part	1695988	1696056	1050.0	+	.	Parent=Em0001g235a.KDM5D_HUMAN.1
scaffold_0001	blastp	match_part	1696133	1696234	1050.0	+	.	Parent=Em0001g235a.KDM5D_HUMAN.1
scaffold_0001	blastp	match_part	1696299	1696427	1050.0	+	.	Parent=Em0001g235a.KDM5D_HUMAN.1
scaffold_0001	blastp	match_part	1696498	1696704	1050.0	+	.	Parent=Em0001g235a.KDM5D_HUMAN.1
scaffold_0001	blastp	match_part	1697069	1697227	1050.0	+	.	Parent=Em0001g235a.KDM5D_HUMAN.1
scaffold_0001	blastp	match_part	1697666	1697785	1050.0	+	.	Parent=Em0001g235a.KDM5D_HUMAN.1
scaffold_0001	blastp	match_part	1697849	1697911	1050.0	+	.	Parent=Em0001g235a.KDM5D_HUMAN.1
scaffold_0001	blastp	match_part	1698018	1698200	1050.0	+	.	Parent=Em0001g235a.KDM5D_HUMAN.1
scaffold_0001	blastp	match_part	1698379	1698467	1050.0	+	.	Parent=Em0001g235a.KDM5D_HUMAN.1
scaffold_0001	blastp	match_part	1699306	1699468	1050.0	+	.	Parent=Em0001g235a.KDM5D_HUMAN.1
scaffold_0001	blastp	match_part	1700040	1700159	1050.0	+	.	Parent=Em0001g235a.KDM5D_HUMAN.1
scaffold_0001	blastp	match_part	1700224	1700418	1050.0	+	.	Parent=Em0001g235a.KDM5D_HUMAN.1
scaffold_0001	blastp	match_part	1700558	1700672	1050.0	+	.	Parent=Em0001g235a.KDM5D_HUMAN.1
scaffold_0001	blastp	match_part	1700737	1700803	1050.0	+	.	Parent=Em0001g235a.KDM5D_HUMAN.1
scaffold_0001	blastp	match_part	1701032	1701156	1050.0	+	.	Parent=Em0001g235a.KDM5D_HUMAN.1
scaffold_0001	blastp	match_part	1701215	1701365	1050.0	+	.	Parent=Em0001g235a.KDM5D_HUMAN.1
scaffold_0001	blastp	match_part	1701513	1701615	1050.0	+	.	Parent=Em0001g235a.KDM5D_HUMAN.1
scaffold_0001	blastp	match_part	1701671	1701841	1050.0	+	.	Parent=Em0001g235a.KDM5D_HUMAN.1
scaffold_0001	blastp	match_part	1701891	1702008	1050.0	+	.	Parent=Em0001g235a.KDM5D_HUMAN.1
scaffold_0001	blastp	match_part	1702060	1702147	1050.0	+	.	Parent=Em0001g235a.KDM5D_HUMAN.1
scaffold_0001	blastp	match_part	1702209	1702347	1050.0	+	.	Parent=Em0001g235a.KDM5D_HUMAN.1
scaffold_0001	blastp	match_part	1702836	1703015	1050.0	+	.	Parent=Em0001g235a.KDM5D_HUMAN.1
scaffold_0001	blastp	match_part	1703073	1703775	1050.0	+	.	Parent=Em0001g235a.KDM5D_HUMAN.1
scaffold_0001	blastp	match_part	1704043	1704203	1050.0	+	.	Parent=Em0001g235a.KDM5D_HUMAN.1
scaffold_0001	blastp	protein_match	1697729	1700247	151.0	+	.	ID=Em0001g235a.KDM4D_HUMAN.1;Target=KDM4D_HUMAN 97 311 +;same_sense=1
scaffold_0001	blastp	match_part	1697729	1697785	151.0	+	.	Parent=Em0001g235a.KDM4D_HUMAN.1
scaffold_0001	blastp	match_part	1697849	1697911	151.0	+	.	Parent=Em0001g235a.KDM4D_HUMAN.1
scaffold_0001	blastp	match_part	1698018	1698200	151.0	+	.	Parent=Em0001g235a.KDM4D_HUMAN.1
scaffold_0001	blastp	match_part	1698379	1698467	151.0	+	.	Parent=Em0001g235a.KDM4D_HUMAN.1
scaffold_0001	blastp	match_part	1699306	1699468	151.0	+	.	Parent=Em0001g235a.KDM4D_HUMAN.1
scaffold_0001	blastp	match_part	1700040	1700159	151.0	+	.	Parent=Em0001g235a.KDM4D_HUMAN.1
scaffold_0001	blastp	match_part	1700224	1700247	151.0	+	.	Parent=Em0001g235a.KDM4D_HUMAN.1
scaffold_0001	blastp	protein_match	1705788	1707101	132.0	+	.	ID=Em0001g236a.TRAF2_HUMAN.1;Target=TRAF2_HUMAN 18 494 +;same_sense=1
scaffold_0001	blastp	match_part	1705788	1707101	132.0	+	.	Parent=Em0001g236a.TRAF2_HUMAN.1
scaffold_0001	blastp	protein_match	1705788	1707101	127.0	+	.	ID=Em0001g236a.TRAF4_HUMAN.1;Target=TRAF4_HUMAN 3 460 +;same_sense=1
scaffold_0001	blastp	match_part	1705788	1707101	127.0	+	.	Parent=Em0001g236a.TRAF4_HUMAN.1
scaffold_0001	blastp	protein_match	1705779	1706930	114.0	+	.	ID=Em0001g236a.TRAF3_HUMAN.1;Target=TRAF3_HUMAN 35 508 +;same_sense=1
scaffold_0001	blastp	match_part	1705779	1706930	114.0	+	.	Parent=Em0001g236a.TRAF3_HUMAN.1
scaffold_0001	blastp	protein_match	1705779	1706909	106.0	+	.	ID=Em0001g236a.TRAF6_HUMAN.1;Target=TRAF6_HUMAN 52 437 +;same_sense=1
scaffold_0001	blastp	match_part	1705779	1706909	106.0	+	.	Parent=Em0001g236a.TRAF6_HUMAN.1
scaffold_0001	blastp	protein_match	1705806	1706705	93.2	+	.	ID=Em0001g236a.TRAF5_HUMAN.1;Target=TRAF5_HUMAN 36 343 +;same_sense=1
scaffold_0001	blastp	match_part	1705806	1706705	93.2	+	.	Parent=Em0001g236a.TRAF5_HUMAN.1
scaffold_0001	blastp	protein_match	1706730	1707101	60.8	+	.	ID=Em0001g236a.TRAF5_HUMAN.2;Target=TRAF5_HUMAN 430 547 +;same_sense=1
scaffold_0001	blastp	match_part	1706730	1707101	60.8	+	.	Parent=Em0001g236a.TRAF5_HUMAN.2
scaffold_0001	blastp	protein_match	1707515	1709672	149.0	-	.	ID=Em0001g237a.RAB7L_HUMAN.1;Target=RAB7L_HUMAN 5 203 +;same_sense=1
scaffold_0001	blastp	match_part	1709561	1709672	149.0	-	.	Parent=Em0001g237a.RAB7L_HUMAN.1
scaffold_0001	blastp	match_part	1709415	1709470	149.0	-	.	Parent=Em0001g237a.RAB7L_HUMAN.1
scaffold_0001	blastp	match_part	1709317	1709332	149.0	-	.	Parent=Em0001g237a.RAB7L_HUMAN.1
scaffold_0001	blastp	match_part	1708648	1708829	149.0	-	.	Parent=Em0001g237a.RAB7L_HUMAN.1
scaffold_0001	blastp	match_part	1707678	1707805	149.0	-	.	Parent=Em0001g237a.RAB7L_HUMAN.1
scaffold_0001	blastp	match_part	1707515	1707629	149.0	-	.	Parent=Em0001g237a.RAB7L_HUMAN.1
scaffold_0001	blastp	protein_match	1707515	1709660	127.0	-	.	ID=Em0001g237a.RAB32_HUMAN.1;Target=RAB32_HUMAN 27 225 +;same_sense=1
scaffold_0001	blastp	match_part	1709561	1709660	127.0	-	.	Parent=Em0001g237a.RAB32_HUMAN.1
scaffold_0001	blastp	match_part	1709415	1709470	127.0	-	.	Parent=Em0001g237a.RAB32_HUMAN.1
scaffold_0001	blastp	match_part	1709317	1709332	127.0	-	.	Parent=Em0001g237a.RAB32_HUMAN.1
scaffold_0001	blastp	match_part	1708648	1708829	127.0	-	.	Parent=Em0001g237a.RAB32_HUMAN.1
scaffold_0001	blastp	match_part	1707678	1707805	127.0	-	.	Parent=Em0001g237a.RAB32_HUMAN.1
scaffold_0001	blastp	match_part	1707515	1707629	127.0	-	.	Parent=Em0001g237a.RAB32_HUMAN.1
scaffold_0001	blastp	protein_match	1707527	1709660	125.0	-	.	ID=Em0001g237a.RAB38_HUMAN.1;Target=RAB38_HUMAN 11 196 +;same_sense=1
scaffold_0001	blastp	match_part	1709561	1709660	125.0	-	.	Parent=Em0001g237a.RAB38_HUMAN.1
scaffold_0001	blastp	match_part	1709415	1709470	125.0	-	.	Parent=Em0001g237a.RAB38_HUMAN.1
scaffold_0001	blastp	match_part	1709317	1709332	125.0	-	.	Parent=Em0001g237a.RAB38_HUMAN.1
scaffold_0001	blastp	match_part	1708648	1708829	125.0	-	.	Parent=Em0001g237a.RAB38_HUMAN.1
scaffold_0001	blastp	match_part	1707678	1707805	125.0	-	.	Parent=Em0001g237a.RAB38_HUMAN.1
scaffold_0001	blastp	match_part	1707527	1707629	125.0	-	.	Parent=Em0001g237a.RAB38_HUMAN.1
scaffold_0001	blastp	protein_match	1707518	1709672	113.0	-	.	ID=Em0001g237a.RAB3A_HUMAN.1;Target=RAB3A_HUMAN 20 218 +;same_sense=1
scaffold_0001	blastp	match_part	1709561	1709672	113.0	-	.	Parent=Em0001g237a.RAB3A_HUMAN.1
scaffold_0001	blastp	match_part	1709415	1709470	113.0	-	.	Parent=Em0001g237a.RAB3A_HUMAN.1
scaffold_0001	blastp	match_part	1709317	1709332	113.0	-	.	Parent=Em0001g237a.RAB3A_HUMAN.1
scaffold_0001	blastp	match_part	1708648	1708829	113.0	-	.	Parent=Em0001g237a.RAB3A_HUMAN.1
scaffold_0001	blastp	match_part	1707678	1707805	113.0	-	.	Parent=Em0001g237a.RAB3A_HUMAN.1
scaffold_0001	blastp	match_part	1707518	1707629	113.0	-	.	Parent=Em0001g237a.RAB3A_HUMAN.1
scaffold_0001	blastp	protein_match	1707518	1709672	108.0	-	.	ID=Em0001g237a.RAB3C_HUMAN.1;Target=RAB3C_HUMAN 28 227 +;same_sense=1
scaffold_0001	blastp	match_part	1709561	1709672	108.0	-	.	Parent=Em0001g237a.RAB3C_HUMAN.1
scaffold_0001	blastp	match_part	1709415	1709470	108.0	-	.	Parent=Em0001g237a.RAB3C_HUMAN.1
scaffold_0001	blastp	match_part	1709317	1709332	108.0	-	.	Parent=Em0001g237a.RAB3C_HUMAN.1
scaffold_0001	blastp	match_part	1708648	1708829	108.0	-	.	Parent=Em0001g237a.RAB3C_HUMAN.1
scaffold_0001	blastp	match_part	1707678	1707805	108.0	-	.	Parent=Em0001g237a.RAB3C_HUMAN.1
scaffold_0001	blastp	match_part	1707518	1707629	108.0	-	.	Parent=Em0001g237a.RAB3C_HUMAN.1
scaffold_0001	blastp	protein_match	1713066	1713425	46.6	-	.	ID=Em0001g238a.GIN1_HUMAN.15;Target=GIN1_HUMAN 63 193 +;same_sense=1
scaffold_0001	blastp	match_part	1713066	1713425	46.6	-	.	Parent=Em0001g238a.GIN1_HUMAN.15
scaffold_0001	blastp	protein_match	1716858	1717700	120.0	+	.	ID=Em0001g239a.ARRD4_HUMAN.1;Target=ARRD4_HUMAN 38 317 +;same_sense=1
scaffold_0001	blastp	match_part	1716858	1717700	120.0	+	.	Parent=Em0001g239a.ARRD4_HUMAN.1
scaffold_0001	blastp	protein_match	1716798	1717700	83.2	+	.	ID=Em0001g239a.ARRD2_HUMAN.1;Target=ARRD2_HUMAN 6 306 +;same_sense=1
scaffold_0001	blastp	match_part	1716798	1717700	83.2	+	.	Parent=Em0001g239a.ARRD2_HUMAN.1
scaffold_0001	blastp	protein_match	1717047	1717694	80.5	+	.	ID=Em0001g239a.TXNIP_HUMAN.1;Target=TXNIP_HUMAN 90 298 +;same_sense=1
scaffold_0001	blastp	match_part	1717047	1717694	80.5	+	.	Parent=Em0001g239a.TXNIP_HUMAN.1
scaffold_0001	blastp	protein_match	1716858	1717874	72.8	+	.	ID=Em0001g239a.ARRD3_HUMAN.1;Target=ARRD3_HUMAN 30 378 +;same_sense=1
scaffold_0001	blastp	match_part	1716858	1717874	72.8	+	.	Parent=Em0001g239a.ARRD3_HUMAN.1
scaffold_0001	blastp	protein_match	1716813	1717748	69.7	+	.	ID=Em0001g239a.ARRD1_HUMAN.1;Target=ARRD1_HUMAN 7 306 +;same_sense=1
scaffold_0001	blastp	match_part	1716813	1717748	69.7	+	.	Parent=Em0001g239a.ARRD1_HUMAN.1
scaffold_0001	blastp	protein_match	1729843	1730685	109.0	+	.	ID=Em0001g241a.ARRD4_HUMAN.2;Target=ARRD4_HUMAN 38 317 +;same_sense=1
scaffold_0001	blastp	match_part	1729843	1730685	109.0	+	.	Parent=Em0001g241a.ARRD4_HUMAN.2
scaffold_0001	blastp	protein_match	1729783	1730685	78.6	+	.	ID=Em0001g241a.ARRD2_HUMAN.2;Target=ARRD2_HUMAN 6 306 +;same_sense=1
scaffold_0001	blastp	match_part	1729783	1730685	78.6	+	.	Parent=Em0001g241a.ARRD2_HUMAN.2
scaffold_0001	blastp	protein_match	1730032	1730679	71.2	+	.	ID=Em0001g241a.TXNIP_HUMAN.2;Target=TXNIP_HUMAN 90 298 +;same_sense=1
scaffold_0001	blastp	match_part	1730032	1730679	71.2	+	.	Parent=Em0001g241a.TXNIP_HUMAN.2
scaffold_0001	blastp	protein_match	1729954	1730685	68.2	+	.	ID=Em0001g241a.ARRD3_HUMAN.2;Target=ARRD3_HUMAN 71 313 +;same_sense=1
scaffold_0001	blastp	match_part	1729954	1730685	68.2	+	.	Parent=Em0001g241a.ARRD3_HUMAN.2
scaffold_0001	blastp	protein_match	1729798	1730733	60.1	+	.	ID=Em0001g241a.ARRD1_HUMAN.2;Target=ARRD1_HUMAN 7 306 +;same_sense=1
scaffold_0001	blastp	match_part	1729798	1730733	60.1	+	.	Parent=Em0001g241a.ARRD1_HUMAN.2
scaffold_0001	blastp	protein_match	1769435	1770251	112.0	+	.	ID=Em0001g247a.KLD8B_HUMAN.1;Target=KLD8B_HUMAN 65 340 +;same_sense=1
scaffold_0001	blastp	match_part	1769435	1769596	112.0	+	.	Parent=Em0001g247a.KLD8B_HUMAN.1
scaffold_0001	blastp	match_part	1769661	1770251	112.0	+	.	Parent=Em0001g247a.KLD8B_HUMAN.1
scaffold_0001	blastp	protein_match	1769709	1770239	68.6	+	.	ID=Em0001g247a.KLD8B_HUMAN.2;Target=KLD8B_HUMAN 13 182 +;same_sense=1
scaffold_0001	blastp	match_part	1769709	1770239	68.6	+	.	Parent=Em0001g247a.KLD8B_HUMAN.2
scaffold_0001	blastp	protein_match	1769435	1770254	63.2	+	.	ID=Em0001g247a.KLD8B_HUMAN.3;Target=KLD8B_HUMAN 17 234 +;same_sense=1
scaffold_0001	blastp	match_part	1769435	1769596	63.2	+	.	Parent=Em0001g247a.KLD8B_HUMAN.3
scaffold_0001	blastp	match_part	1769661	1770254	63.2	+	.	Parent=Em0001g247a.KLD8B_HUMAN.3
scaffold_0001	blastp	protein_match	1769435	1770251	102.0	+	.	ID=Em0001g247a.KLD8A_HUMAN.1;Target=KLD8A_HUMAN 65 337 +;same_sense=1
scaffold_0001	blastp	match_part	1769435	1769596	102.0	+	.	Parent=Em0001g247a.KLD8A_HUMAN.1
scaffold_0001	blastp	match_part	1769661	1770251	102.0	+	.	Parent=Em0001g247a.KLD8A_HUMAN.1
scaffold_0001	blastp	protein_match	1769718	1770239	56.6	+	.	ID=Em0001g247a.KLD8A_HUMAN.2;Target=KLD8A_HUMAN 16 182 +;same_sense=1
scaffold_0001	blastp	match_part	1769718	1770239	56.6	+	.	Parent=Em0001g247a.KLD8A_HUMAN.2
scaffold_0001	blastp	protein_match	1769850	1770098	45.1	+	.	ID=Em0001g247a.KLD8A_HUMAN.3;Target=KLD8A_HUMAN 10 93 +;same_sense=1
scaffold_0001	blastp	match_part	1769850	1770098	45.1	+	.	Parent=Em0001g247a.KLD8A_HUMAN.3
scaffold_0001	blastp	protein_match	1769465	1770092	77.4	+	.	ID=Em0001g247a.KLHL4_HUMAN.1;Target=KLHL4_HUMAN 471 681 +;same_sense=1
scaffold_0001	blastp	match_part	1769465	1769596	77.4	+	.	Parent=Em0001g247a.KLHL4_HUMAN.1
scaffold_0001	blastp	match_part	1769661	1770092	77.4	+	.	Parent=Em0001g247a.KLHL4_HUMAN.1
scaffold_0001	blastp	protein_match	1769919	1770239	47.8	+	.	ID=Em0001g247a.KLHL4_HUMAN.2;Target=KLHL4_HUMAN 431 530 +;same_sense=1
scaffold_0001	blastp	match_part	1769919	1770239	47.8	+	.	Parent=Em0001g247a.KLHL4_HUMAN.2
scaffold_0001	blastp	protein_match	1769486	1770239	77.0	+	.	ID=Em0001g247a.KLH12_HUMAN.1;Target=KLH12_HUMAN 283 527 +;same_sense=1
scaffold_0001	blastp	match_part	1769486	1769596	77.0	+	.	Parent=Em0001g247a.KLH12_HUMAN.1
scaffold_0001	blastp	match_part	1769661	1770239	77.0	+	.	Parent=Em0001g247a.KLH12_HUMAN.1
scaffold_0001	blastp	protein_match	1770679	1773546	404.0	-	.	ID=Em0001g248a.ENPL_HUMAN.1;Target=ENPL_HUMAN 359 755 +;same_sense=1
scaffold_0001	blastp	match_part	1773529	1773546	404.0	-	.	Parent=Em0001g248a.ENPL_HUMAN.1
scaffold_0001	blastp	match_part	1773296	1773376	404.0	-	.	Parent=Em0001g248a.ENPL_HUMAN.1
scaffold_0001	blastp	match_part	1773028	1773111	404.0	-	.	Parent=Em0001g248a.ENPL_HUMAN.1
scaffold_0001	blastp	match_part	1772686	1772751	404.0	-	.	Parent=Em0001g248a.ENPL_HUMAN.1
scaffold_0001	blastp	match_part	1772418	1772639	404.0	-	.	Parent=Em0001g248a.ENPL_HUMAN.1
scaffold_0001	blastp	match_part	1771614	1771933	404.0	-	.	Parent=Em0001g248a.ENPL_HUMAN.1
scaffold_0001	blastp	match_part	1771025	1771149	404.0	-	.	Parent=Em0001g248a.ENPL_HUMAN.1
scaffold_0001	blastp	match_part	1770914	1770975	404.0	-	.	Parent=Em0001g248a.ENPL_HUMAN.1
scaffold_0001	blastp	match_part	1770679	1770681	404.0	-	.	Parent=Em0001g248a.ENPL_HUMAN.1
scaffold_0001	blastp	protein_match	1774249	1777209	190.0	-	.	ID=Em0001g248a.ENPL_HUMAN.2;Target=ENPL_HUMAN 5 285 +;same_sense=1
scaffold_0001	blastp	match_part	1777208	1777209	190.0	-	.	Parent=Em0001g248a.ENPL_HUMAN.2
scaffold_0001	blastp	match_part	1776619	1776735	190.0	-	.	Parent=Em0001g248a.ENPL_HUMAN.2
scaffold_0001	blastp	match_part	1776375	1776444	190.0	-	.	Parent=Em0001g248a.ENPL_HUMAN.2
scaffold_0001	blastp	match_part	1776209	1776319	190.0	-	.	Parent=Em0001g248a.ENPL_HUMAN.2
scaffold_0001	blastp	match_part	1775099	1775261	190.0	-	.	Parent=Em0001g248a.ENPL_HUMAN.2
[truncated: 458,640 more rows]
