# Supplementary material for: Tracing animal genomic evolution with the chromosomal-level assembly of the freshwater sponge Ephydatia muelleri
Source: Nat Commun. 2020 Jul 27;11:3676. doi: 10.1038/s41467-020-17397-w (PMC7385117; doi:10.1038/s41467-020-17397-w)
Supplement: Supplementary file 6 — Supplementary Data 2 [file 41467_2020_17397_MOESM6_ESM.zip › Suppl_Data_2_BLAST_KEGG_Functional_Annotation/Supplementary_Data_2B_Ephy_vs_swissprot_blast2go_blast.txt]

	Tags	SeqName	Description	Length	#Hits	e-Value	sim mean	#GO	GO IDs	GO Names	Enzyme Codes	Enzyme Names	InterPro IDs	InterPro GO IDs	InterPro GO Names
true	[NO-BLAST]	Eph_Em0001g1a	---NA---	149
true	[BLASTED]	Eph_Em0001g2a	YG31B_YEASTTransposon Ty3-G Gag-Pol polyprotein OS=Saccharomyces cerevisiae (strain ATCC 204508 / S288c) OX=559292 GN=TY3B-G PE=1 SV=3	1177	1	1.3E-59	44.67
true	[NO-BLAST]	Eph_Em0001g3a	---NA---	1345
true	[NO-BLAST]	Eph_Em0001g4a	---NA---	331
true	[BLASTED]	Eph_Em0001g5a	POL3_DROMERetrovirus-related Pol polyprotein from transposon 17.6 OS=Drosophila melanogaster OX=7227 GN=pol PE=3 SV=1	472	1	1.5E-14	38.26
true	[NO-BLAST]	Eph_Em0001g6a	---NA---	110
true	[BLASTED]	Eph_Em0001g7a	ZN862_HUMANZinc finger protein 862 OS=Homo sapiens OX=9606 GN=ZNF862 PE=2 SV=2	645	1	3.8E-5	51.04
true	[BLASTED]	Eph_Em0001g8a	YG31B_YEASTTransposon Ty3-G Gag-Pol polyprotein OS=Saccharomyces cerevisiae (strain ATCC 204508 / S288c) OX=559292 GN=TY3B-G PE=1 SV=3	1696	1	4.3E-109	49.66
true	[BLASTED]	Eph_Em0001g9a	FACE1_MOUSECAAX prenyl protease 1 homolog OS=Mus musculus OX=10090 GN=Zmpste24 PE=1 SV=2	178	1	4.3E-36	71.9
true	[NO-BLAST]	Eph_Em0001g10a	---NA---	148
true	[NO-BLAST]	Eph_Em0001g11a	---NA---	247
true	[BLASTED]	Eph_Em0001g12a	FACE1_HUMANCAAX prenyl protease 1 homolog OS=Homo sapiens OX=9606 GN=ZMPSTE24 PE=1 SV=2	308	1	2.9E-72	65.35
true	[NO-BLAST]	Eph_Em0001g13a	---NA---	1337
true	[BLASTED]	Eph_Em0001g14a	RNF31_MOUSEE3 ubiquitin-protein ligase RNF31 OS=Mus musculus OX=10090 GN=Rnf31 PE=1 SV=2	1082	1	2.0E-43	53.85
true	[NO-BLAST]	Eph_Em0001g15a	---NA---	568
true	[BLASTED]	Eph_Em0001g16a	Y9871_DICDIProbable serine/threonine-protein kinase DDB_G0271682 OS=Dictyostelium discoideum OX=44689 GN=DDB_G0271682 PE=3 SV=2	387	1	3.8E-29	51.7
true	[BLASTED]	Eph_Em0001g17a	YRD6_CAEELUncharacterized protein K02A2.6 OS=Caenorhabditis elegans OX=6239 GN=K02A2.6 PE=4 SV=1	1426	1	1.7E-98	40.21
true	[BLASTED]	Eph_Em0001g18a	SELO_HUMANSelenoprotein O OS=Homo sapiens OX=9606 GN=SELENOO PE=1 SV=3	668	1	1.8E-188	68.14
true	[BLASTED]	Eph_Em0001g19a	PHF8_HUMANHistone lysine demethylase PHF8 OS=Homo sapiens OX=9606 GN=PHF8 PE=1 SV=3	829	1	1.5E-14	69.12
true	[BLASTED]	Eph_Em0001g20a	POL3_DROMERetrovirus-related Pol polyprotein from transposon 17.6 OS=Drosophila melanogaster OX=7227 GN=pol PE=3 SV=1	1417	1	9.3E-89	57.78
true	[NO-BLAST]	Eph_Em0001g21a	---NA---	209
true	[NO-BLAST]	Eph_Em0001g22a	---NA---	245
true	[BLASTED]	Eph_Em0001g23a	XPO5_HUMANExportin-5 OS=Homo sapiens OX=9606 GN=XPO5 PE=1 SV=1	1071	1	5.7E-99	46.76
true	[BLASTED]	Eph_Em0001g24a	GMPPB_XENTRMannose-1-phosphate guanyltransferase beta OS=Xenopus tropicalis OX=8364 GN=gmppb PE=2 SV=1	446	1	2.5E-117	69.28
true	[BLASTED]	Eph_Em0001g25a	ANF1_CHICKHomeobox protein ANF-1 OS=Gallus gallus OX=9031 PE=2 SV=2	373	1	4.0E-7	53.33
true	[NO-BLAST]	Eph_Em0001g26a	---NA---	121
true	[BLASTED]	Eph_Em0001g27a	PELET_DROMETransposable element P transposase OS=Drosophila melanogaster OX=7227 GN=T PE=1 SV=2	763	1	3.4E-5	49.17
true	[NO-BLAST]	Eph_Em0001g28a	---NA---	223
true	[NO-BLAST]	Eph_Em0001g29a	---NA---	122
true	[NO-BLAST]	Eph_Em0001g30a	---NA---	154
true	[NO-BLAST]	Eph_Em0001g31a	---NA---	154
true	[BLASTED]	Eph_Em0001g32a	SELO_MOUSESelenoprotein O OS=Mus musculus OX=10090 GN=Selenoo PE=1 SV=4	281	1	3.5E-96	77.29
true	[NO-BLAST]	Eph_Em0001g33a	---NA---	661
true	[BLASTED]	Eph_Em0001g34a	SELO_HUMANSelenoprotein O OS=Homo sapiens OX=9606 GN=SELENOO PE=1 SV=3	332	1	3.5E-23	55.03
true	[BLASTED]	Eph_Em0001g35a	POL3_DROMERetrovirus-related Pol polyprotein from transposon 17.6 OS=Drosophila melanogaster OX=7227 GN=pol PE=3 SV=1	818	1	2.9E-71	65.36
true	[NO-BLAST]	Eph_Em0001g36a	---NA---	749
true	[NO-BLAST]	Eph_Em0001g37a	---NA---	110
true	[NO-BLAST]	Eph_Em0001g38a	---NA---	103
true	[BLASTED]	Eph_Em0001g39a	YRD6_CAEELUncharacterized protein K02A2.6 OS=Caenorhabditis elegans OX=6239 GN=K02A2.6 PE=4 SV=1	1308	1	1.4E-67	42.88
true	[BLASTED]	Eph_Em0001g40a	YRD6_CAEELUncharacterized protein K02A2.6 OS=Caenorhabditis elegans OX=6239 GN=K02A2.6 PE=4 SV=1	824	1	1.9E-9	48.19
true	[NO-BLAST]	Eph_Em0001g41a	---NA---	268
true	[NO-BLAST]	Eph_Em0001g42a	---NA---	155
true	[BLASTED]	Eph_Em0001g43a	AT12A_CAVPOPotassium-transporting ATPase alpha chain 2 OS=Cavia porcellus OX=10141 GN=ATP12A PE=2 SV=1	144	1	2.7E-4	68.09
true	[NO-BLAST]	Eph_Em0001g44a	---NA---	136
true	[BLASTED]	Eph_Em0001g45a	POL4_DROMERetrovirus-related Pol polyprotein from transposon 412 OS=Drosophila melanogaster OX=7227 GN=POL PE=3 SV=1	1258	1	5.1E-91	40.35
true	[BLASTED]	Eph_Em0001g46a	PSD10_DICDI26S proteasome non-ATPase regulatory subunit 10 OS=Dictyostelium discoideum OX=44689 GN=psmD10 PE=2 SV=1	1095	1	4.2E-4	60.0
true	[NO-BLAST]	Eph_Em0001g47a	---NA---	592
true	[NO-BLAST]	Eph_Em0001g48a	---NA---	200
true	[BLASTED]	Eph_Em0001g49a	GIN1_BOVINGypsy retrotransposon integrase-like protein 1 OS=Bos taurus OX=9913 GN=GIN1 PE=2 SV=1	598	1	3.1E-9	40.85
true	[NO-BLAST]	Eph_Em0001g50a	---NA---	623
true	[BLASTED]	Eph_Em0001g51a	GIN1_BOVINGypsy retrotransposon integrase-like protein 1 OS=Bos taurus OX=9913 GN=GIN1 PE=2 SV=1	626	1	3.2E-9	40.85
true	[BLASTED]	Eph_Em0001g52a	GUC2G_RATGuanylate cyclase 2G OS=Rattus norvegicus OX=10116 GN=Gucy2g PE=2 SV=2	406	1	7.1E-10	36.92
true	[BLASTED]	Eph_Em0001g53a	UBP21_MOUSEUbiquitin carboxyl-terminal hydrolase 21 OS=Mus musculus OX=10090 GN=Usp21 PE=1 SV=1	558	1	9.1E-24	42.77
true	[NO-BLAST]	Eph_Em0001g54a	---NA---	105
true	[NO-BLAST]	Eph_Em0001g55a	---NA---	459
true	[BLASTED]	Eph_Em0001g56a	UBP8_MOUSEUbiquitin carboxyl-terminal hydrolase 8 OS=Mus musculus OX=10090 GN=Usp8 PE=1 SV=2	298	1	9.5E-20	45.49
true	[BLASTED]	Eph_Em0001g57a	GUC2G_RATGuanylate cyclase 2G OS=Rattus norvegicus OX=10116 GN=Gucy2g PE=2 SV=2	426	1	7.5E-10	36.92
true	[BLASTED]	Eph_Em0001g58a	GIN1_BOVINGypsy retrotransposon integrase-like protein 1 OS=Bos taurus OX=9913 GN=GIN1 PE=2 SV=1	634	1	3.2E-9	40.85
true	[NO-BLAST]	Eph_Em0001g59a	---NA---	623
true	[NO-BLAST]	Eph_Em0001g60a	---NA---	200
true	[NO-BLAST]	Eph_Em0001g61a	---NA---	570
true	[BLASTED]	Eph_Em0001g62a	PSD10_DICDI26S proteasome non-ATPase regulatory subunit 10 OS=Dictyostelium discoideum OX=44689 GN=psmD10 PE=2 SV=1	1059	1	3.1E-4	60.0
true	[BLASTED]	Eph_Em0001g63a	POL4_DROMERetrovirus-related Pol polyprotein from transposon 412 OS=Drosophila melanogaster OX=7227 GN=POL PE=3 SV=1	1102	1	4.8E-93	40.29
true	[NO-BLAST]	Eph_Em0001g64a	---NA---	516
true	[BLASTED]	Eph_Em0001g65a	RPAP3_HUMANRNA polymerase II-associated protein 3 OS=Homo sapiens OX=9606 GN=RPAP3 PE=1 SV=2	109	1	5.2E-8	65.57
true	[BLASTED]	Eph_Em0001g66a	RPAP3_XENLARNA polymerase II-associated protein 3 OS=Xenopus laevis OX=8355 GN=rpap3 PE=2 SV=1	371	1	7.4E-30	38.31
true	[BLASTED]	Eph_Em0001g67a	IMP4_BOVINU3 small nucleolar ribonucleoprotein protein IMP4 OS=Bos taurus OX=9913 GN=IMP4 PE=2 SV=1	290	1	2.4E-108	81.1
true	[BLASTED]	Eph_Em0001g68a	NISCH_HUMANNischarin OS=Homo sapiens OX=9606 GN=NISCH PE=1 SV=3	828	1	2.4E-4	46.51
true	[BLASTED]	Eph_Em0001g69a	RXRG_CHICKRetinoic acid receptor RXR-gamma OS=Gallus gallus OX=9031 GN=RXRG PE=2 SV=1	958	1	4.1E-48	50.51
true	[BLASTED]	Eph_Em0001g70a	RXRG_CHICKRetinoic acid receptor RXR-gamma OS=Gallus gallus OX=9031 GN=RXRG PE=2 SV=1	455	1	5.1E-49	55.03
true	[BLASTED]	Eph_Em0001g71a	RXRG_CHICKRetinoic acid receptor RXR-gamma OS=Gallus gallus OX=9031 GN=RXRG PE=2 SV=1	453	1	1.0E-49	51.92
true	[NO-BLAST]	Eph_Em0001g72a	---NA---	190
true	[BLASTED]	Eph_Em0001g73a	RXRG_CHICKRetinoic acid receptor RXR-gamma OS=Gallus gallus OX=9031 GN=RXRG PE=2 SV=1	459	1	4.7E-50	52.53
true	[NO-BLAST]	Eph_Em0001g74a	---NA---	205
true	[NO-BLAST]	Eph_Em0001g75a	---NA---	170
true	[NO-BLAST]	Eph_Em0001g76a	---NA---	235
true	[NO-BLAST]	Eph_Em0001g77a	---NA---	171
true	[NO-BLAST]	Eph_Em0001g78a	---NA---	262
true	[NO-BLAST]	Eph_Em0001g79a	---NA---	228
true	[NO-BLAST]	Eph_Em0001g80a	---NA---	92
true	[BLASTED]	Eph_Em0001g81a	POL5_DROMERetrovirus-related Pol polyprotein from transposon opus OS=Drosophila melanogaster OX=7227 GN=pol PE=3 SV=1	395	1	1.4E-10	63.86
true	[BLASTED]	Eph_Em0001g82a	CAH3_CAEELPutative carbonic anhydrase 3 OS=Caenorhabditis elegans OX=6239 GN=cah-3 PE=3 SV=1	93	1	9.3E-14	61.18
true	[BLASTED]	Eph_Em0001g83a	CAH2_CHICKCarbonic anhydrase 2 OS=Gallus gallus OX=9031 GN=CA2 PE=2 SV=3	138	1	1.8E-13	56.8
true	[BLASTED]	Eph_Em0001g84a	GABR2_HUMANGamma-aminobutyric acid type B receptor subunit 2 OS=Homo sapiens OX=9606 GN=GABBR2 PE=1 SV=1	711	1	8.1E-25	39.43
true	[BLASTED]	Eph_Em0001g85a	NISCH_HUMANNischarin OS=Homo sapiens OX=9606 GN=NISCH PE=1 SV=3	1862	1	3.7E-13	43.0
true	[BLASTED]	Eph_Em0001g86a	UTP23_HUMANrRNA-processing protein UTP23 homolog OS=Homo sapiens OX=9606 GN=UTP23 PE=1 SV=2	260	1	1.6E-42	64.88
true	[NO-BLAST]	Eph_Em0001g87a	---NA---	97
true	[NO-BLAST]	Eph_Em0001g88a	---NA---	96
true	[BLASTED]	Eph_Em0001g89a	HSDD2_ARATH3beta-hydroxysteroid-dehydrogenase/decarboxylase isoform 2 OS=Arabidopsis thaliana OX=3702 GN=3BETAHSD/D2 PE=2 SV=2	358	1	6.7E-28	46.15
true	[BLASTED]	Eph_Em0001g90a	HSDD1_ARATH3beta-hydroxysteroid-dehydrogenase/decarboxylase isoform 1 OS=Arabidopsis thaliana OX=3702 GN=3BETAHSD/D1 PE=2 SV=1	410	1	1.8E-29	48.77
true	[BLASTED]	Eph_Em0001g91a	NSDHL_RATSterol-4-alpha-carboxylate 3-dehydrogenase, decarboxylating OS=Rattus norvegicus OX=10116 GN=Nsdhl PE=2 SV=1	407	1	6.7E-8	54.17
true	[BLASTED]	Eph_Em0001g92a	SSRD_MOUSETranslocon-associated protein subunit delta OS=Mus musculus OX=10090 GN=Ssr4 PE=1 SV=1	166	1	3.2E-25	60.25
true	[BLASTED]	Eph_Em0001g93a	GRAP1_MOUSEGRIP1-associated protein 1 OS=Mus musculus OX=10090 GN=Gripap1 PE=1 SV=1	389	1	6.8E-10	48.3
true	[BLASTED]	Eph_Em0001g94a	MT21D_MOUSEProtein-lysine methyltransferase METTL21D OS=Mus musculus OX=10090 GN=Vcpkmt PE=2 SV=2	158	1	1.3E-20	57.97
true	[BLASTED]	Eph_Em0001g95a	BTBD9_BOVINBTB/POZ domain-containing protein 9 OS=Bos taurus OX=9913 GN=BTBD9 PE=2 SV=2	481	1	2.7E-8	40.56
true	[BLASTED]	Eph_Em0001g96a	KIN82_YEASTSerine/threonine-protein kinase KIN82 OS=Saccharomyces cerevisiae (strain ATCC 204508 / S288c) OX=559292 GN=KIN82 PE=1 SV=3	526	1	9.0E-5	42.28
true	[NO-BLAST]	Eph_Em0001g97a	---NA---	464
true	[NO-BLAST]	Eph_Em0001g98a	---NA---	127
true	[BLASTED]	Eph_Em0001g99a	TF212_SCHPOTransposon Tf2-12 polyprotein OS=Schizosaccharomyces pombe (strain 972 / ATCC 24843) OX=284812 GN=Tf2-12 PE=3 SV=1	920	1	7.2E-42	38.91
true	[NO-BLAST]	Eph_Em0001g100a	---NA---	266
true	[NO-BLAST]	Eph_Em0001g101a	---NA---	119
true	[NO-BLAST]	Eph_Em0001g102a	---NA---	499
true	[NO-BLAST]	Eph_Em0001g103a	---NA---	331
true	[BLASTED]	Eph_Em0001g104a	ECE_LOCMIEndothelin-converting enzyme homolog OS=Locusta migratoria OX=7004 PE=2 SV=1	507	1	2.8E-27	45.79
true	[BLASTED]	Eph_Em0001g105a	ECE_LOCMIEndothelin-converting enzyme homolog OS=Locusta migratoria OX=7004 PE=2 SV=1	722	1	3.2E-93	50.29
true	[BLASTED]	Eph_Em0001g106a	KDM7A_XENTRLysine-specific demethylase 7A OS=Xenopus tropicalis OX=8364 GN=kdm7a PE=2 SV=1	794	1	9.0E-142	69.49
true	[BLASTED]	Eph_Em0001g107a	CATC_HUMANDipeptidyl peptidase 1 OS=Homo sapiens OX=9606 GN=CTSC PE=1 SV=2	462	1	1.7E-140	67.7
true	[NO-BLAST]	Eph_Em0001g108a	---NA---	295
true	[BLASTED]	Eph_Em0001g109a	NOL4_HUMANNucleolar protein 4 OS=Homo sapiens OX=9606 GN=NOL4 PE=1 SV=2	246	1	7.2E-5	53.19
true	[BLASTED]	Eph_Em0001g110a	ARGI2_HUMANArginase-2, mitochondrial OS=Homo sapiens OX=9606 GN=ARG2 PE=1 SV=1	389	1	2.0E-38	47.83
true	[NO-BLAST]	Eph_Em0001g111a	---NA---	415
true	[NO-BLAST]	Eph_Em0001g112a	---NA---	352
true	[BLASTED]	Eph_Em0001g113a	CATC_HUMANDipeptidyl peptidase 1 OS=Homo sapiens OX=9606 GN=CTSC PE=1 SV=2	512	1	1.4E-140	67.26
true	[BLASTED]	Eph_Em0001g114a	ELMO1_HUMANEngulfment and cell motility protein 1 OS=Homo sapiens OX=9606 GN=ELMO1 PE=1 SV=2	802	1	6.4E-87	52.93
true	[BLASTED]	Eph_Em0001g115a	CATC_HUMANDipeptidyl peptidase 1 OS=Homo sapiens OX=9606 GN=CTSC PE=1 SV=2	462	1	1.7E-140	67.7
true	[NO-BLAST]	Eph_Em0001g116a	---NA---	295
true	[NO-BLAST]	Eph_Em0001g117a	---NA---	271
true	[BLASTED]	Eph_Em0001g118a	ARGI2_HUMANArginase-2, mitochondrial OS=Homo sapiens OX=9606 GN=ARG2 PE=1 SV=1	389	1	2.0E-38	47.83
true	[NO-BLAST]	Eph_Em0001g119a	---NA---	415
true	[NO-BLAST]	Eph_Em0001g120a	---NA---	394
true	[BLASTED]	Eph_Em0001g121a	CATC_HUMANDipeptidyl peptidase 1 OS=Homo sapiens OX=9606 GN=CTSC PE=1 SV=2	460	1	1.3E-140	66.1
true	[BLASTED]	Eph_Em0001g122a	ELMO1_HUMANEngulfment and cell motility protein 1 OS=Homo sapiens OX=9606 GN=ELMO1 PE=1 SV=2	735	1	2.5E-122	57.41
true	[BLASTED]	Eph_Em0001g123a	ELMO1_HUMANEngulfment and cell motility protein 1 OS=Homo sapiens OX=9606 GN=ELMO1 PE=1 SV=2	378	1	7.7E-83	66.58
true	[BLASTED]	Eph_Em0001g124a	MFS4B_XENLASodium-dependent glucose transporter 1 OS=Xenopus laevis OX=8355 GN=mfsd4b PE=2 SV=1	550	1	1.9E-34	48.19
true	[NO-BLAST]	Eph_Em0001g125a	---NA---	975
true	[BLASTED]	Eph_Em0001g126a	APRV1_MOUSERetroviral-like aspartic protease 1 OS=Mus musculus OX=10090 GN=Asprv1 PE=1 SV=1	371	1	3.1E-4	49.59
true	[BLASTED]	Eph_Em0001g127a	MFS4B_XENLASodium-dependent glucose transporter 1 OS=Xenopus laevis OX=8355 GN=mfsd4b PE=2 SV=1	518	1	3.1E-18	43.02
true	[BLASTED]	Eph_Em0001g128a	MF4B1_MOUSESodium-dependent glucose transporter 1A OS=Mus musculus OX=10090 GN=Mfsd4b1 PE=2 SV=2	518	1	5.7E-20	42.7
true	[NO-BLAST]	Eph_Em0001g129a	---NA---	102
true	[NO-BLAST]	Eph_Em0001g130a	---NA---	235
true	[NO-BLAST]	Eph_Em0001g131a	---NA---	155
true	[BLASTED]	Eph_Em0001g132a	POL4_DROMERetrovirus-related Pol polyprotein from transposon 412 OS=Drosophila melanogaster OX=7227 GN=POL PE=3 SV=1	1464	1	4.8E-133	47.46
true	[NO-BLAST]	Eph_Em0001g133a	---NA---	207
true	[BLASTED]	Eph_Em0001g134a	MFS4B_DANRESodium-dependent glucose transporter 1 OS=Danio rerio OX=7955 GN=mfsd4b PE=2 SV=1	902	1	1.3E-22	42.33
true	[NO-BLAST]	Eph_Em0001g135a	---NA---	615
true	[BLASTED]	Eph_Em0001g136a	MF4B1_MOUSESodium-dependent glucose transporter 1A OS=Mus musculus OX=10090 GN=Mfsd4b1 PE=2 SV=2	535	1	2.6E-12	50.0
true	[NO-BLAST]	Eph_Em0001g137a	---NA---	326
true	[NO-BLAST]	Eph_Em0001g138a	---NA---	326
true	[BLASTED]	Eph_Em0001g139a	YRD6_CAEELUncharacterized protein K02A2.6 OS=Caenorhabditis elegans OX=6239 GN=K02A2.6 PE=4 SV=1	156	1	6.6E-4	56.34
true	[NO-BLAST]	Eph_Em0001g140a	---NA---	220
true	[NO-BLAST]	Eph_Em0001g141a	---NA---	122
true	[BLASTED]	Eph_Em0001g142a	PELET_DROMETransposable element P transposase OS=Drosophila melanogaster OX=7227 GN=T PE=1 SV=2	474	1	1.7E-10	43.01
true	[NO-BLAST]	Eph_Em0001g143a	---NA---	729
true	[BLASTED]	Eph_Em0001g144a	MF4B1_MOUSESodium-dependent glucose transporter 1A OS=Mus musculus OX=10090 GN=Mfsd4b1 PE=2 SV=2	535	1	2.6E-12	50.0
true	[NO-BLAST]	Eph_Em0001g145a	---NA---	326
true	[NO-BLAST]	Eph_Em0001g146a	---NA---	326
true	[NO-BLAST]	Eph_Em0001g147a	---NA---	292
true	[BLASTED]	Eph_Em0001g148a	YRD6_CAEELUncharacterized protein K02A2.6 OS=Caenorhabditis elegans OX=6239 GN=K02A2.6 PE=4 SV=1	156	1	6.6E-4	56.34
true	[BLASTED]	Eph_Em0001g149a	LOL2A_DANRELysyl oxidase homolog 2A OS=Danio rerio OX=7955 GN=loxl2a PE=2 SV=1	229	1	1.6E-6	50.67
true	[NO-BLAST]	Eph_Em0001g150a	---NA---	515
true	[NO-BLAST]	Eph_Em0001g151a	---NA---	112
true	[BLASTED]	Eph_Em0001g152a	OARD1_HUMANO-acetyl-ADP-ribose deacetylase 1 OS=Homo sapiens OX=9606 GN=OARD1 PE=1 SV=2	191	1	6.5E-38	71.43
true	[BLASTED]	Eph_Em0001g153a	TBC19_HUMANTBC1 domain family member 19 OS=Homo sapiens OX=9606 GN=TBC1D19 PE=1 SV=2	144	1	6.2E-9	54.31
true	[BLASTED]	Eph_Em0001g154a	TBC19_HUMANTBC1 domain family member 19 OS=Homo sapiens OX=9606 GN=TBC1D19 PE=1 SV=2	327	1	1.8E-64	62.27
true	[NO-BLAST]	Eph_Em0001g155a	---NA---	651
true	[NO-BLAST]	Eph_Em0001g156a	---NA---	457
true	[NO-BLAST]	Eph_Em0001g157a	---NA---	92
true	[NO-BLAST]	Eph_Em0001g158a	---NA---	122
true	[BLASTED]	Eph_Em0001g159a	POL4_DROMERetrovirus-related Pol polyprotein from transposon 412 OS=Drosophila melanogaster OX=7227 GN=POL PE=3 SV=1	1463	1	3.9E-114	46.23
true	[NO-BLAST]	Eph_Em0001g160a	---NA---	67
true	[NO-BLAST]	Eph_Em0001g161a	---NA---	144
true	[NO-BLAST]	Eph_Em0001g162a	---NA---	67
true	[NO-BLAST]	Eph_Em0001g163a	---NA---	144
true	[NO-BLAST]	Eph_Em0001g164a	---NA---	877
true	[NO-BLAST]	Eph_Em0001g165a	---NA---	116
true	[BLASTED]	Eph_Em0001g166a	POL2_DROMERetrovirus-related Pol polyprotein from transposon 297 OS=Drosophila melanogaster OX=7227 GN=pol PE=3 SV=1	379	1	5.5E-81	57.71
true	[BLASTED]	Eph_Em0001g167a	POL4_DROMERetrovirus-related Pol polyprotein from transposon 412 OS=Drosophila melanogaster OX=7227 GN=POL PE=3 SV=1	514	1	4.6E-14	60.0
true	[BLASTED]	Eph_Em0001g168a	ZN397_HUMANZinc finger protein 397 OS=Homo sapiens OX=9606 GN=ZNF397 PE=1 SV=2	218	1	2.2E-5	61.54
true	[NO-BLAST]	Eph_Em0001g169a	---NA---	774
true	[BLASTED]	Eph_Em0001g170a	ZMYM1_HUMANZinc finger MYM-type protein 1 OS=Homo sapiens OX=9606 GN=ZMYM1 PE=1 SV=1	1046	1	1.0E-28	42.13
true	[NO-BLAST]	Eph_Em0001g171a	---NA---	95
true	[BLASTED]	Eph_Em0001g172a	GIN1_RATGypsy retrotransposon integrase-like protein 1 OS=Rattus norvegicus OX=10116 GN=GIN1 PE=2 SV=1	414	1	5.4E-13	46.75
true	[NO-BLAST]	Eph_Em0001g173a	---NA---	280
true	[BLASTED]	Eph_Em0001g174a	ZMYM1_HUMANZinc finger MYM-type protein 1 OS=Homo sapiens OX=9606 GN=ZMYM1 PE=1 SV=1	751	1	1.4E-27	41.62
true	[NO-BLAST]	Eph_Em0001g175a	---NA---	193
true	[NO-BLAST]	Eph_Em0001g176a	---NA---	414
true	[BLASTED]	Eph_Em0001g177a	TIGD7_HUMANTigger transposable element-derived protein 7 OS=Homo sapiens OX=9606 GN=TIGD7 PE=1 SV=1	603	1	2.7E-37	45.88
true	[NO-BLAST]	Eph_Em0001g178a	---NA---	154
true	[NO-BLAST]	Eph_Em0001g179a	---NA---	388
true	[BLASTED]	Eph_Em0001g180a	BTBD9_BOVINBTB/POZ domain-containing protein 9 OS=Bos taurus OX=9913 GN=BTBD9 PE=2 SV=2	526	1	2.7E-41	57.79
true	[BLASTED]	Eph_Em0001g181a	TBC19_HUMANTBC1 domain family member 19 OS=Homo sapiens OX=9606 GN=TBC1D19 PE=1 SV=2	265	1	7.2E-19	69.77
true	[NO-BLAST]	Eph_Em0001g182a	---NA---	283
true	[BLASTED]	Eph_Em0001g183a	BTBD9_BOVINBTB/POZ domain-containing protein 9 OS=Bos taurus OX=9913 GN=BTBD9 PE=2 SV=2	415	1	1.1E-13	65.06
true	[NO-BLAST]	Eph_Em0001g184a	---NA---	355
true	[NO-BLAST]	Eph_Em0001g185a	---NA---	126
true	[NO-BLAST]	Eph_Em0001g186a	---NA---	341
true	[BLASTED]	Eph_Em0001g187a	OARD1_HUMANO-acetyl-ADP-ribose deacetylase 1 OS=Homo sapiens OX=9606 GN=OARD1 PE=1 SV=2	191	1	1.3E-38	72.14
true	[BLASTED]	Eph_Em0001g188a	CTR1_ARATHSerine/threonine-protein kinase CTR1 OS=Arabidopsis thaliana OX=3702 GN=CTR1 PE=1 SV=1	705	1	3.6E-17	43.55
true	[NO-BLAST]	Eph_Em0001g189a	---NA---	260
true	[BLASTED]	Eph_Em0001g190a	OARD1_HUMANO-acetyl-ADP-ribose deacetylase 1 OS=Homo sapiens OX=9606 GN=OARD1 PE=1 SV=2	614	1	5.5E-38	72.14
true	[BLASTED]	Eph_Em0001g191a	ROCO4_DICDIProbable serine/threonine-protein kinase roco4 OS=Dictyostelium discoideum OX=44689 GN=roco4 PE=1 SV=1	733	1	8.1E-4	44.44
true	[NO-BLAST]	Eph_Em0001g192a	---NA---	193
true	[NO-BLAST]	Eph_Em0001g193a	---NA---	664
true	[BLASTED]	Eph_Em0001g194a	YRD6_CAEELUncharacterized protein K02A2.6 OS=Caenorhabditis elegans OX=6239 GN=K02A2.6 PE=4 SV=1	1432	1	9.6E-110	42.98
true	[BLASTED]	Eph_Em0001g195a	YRD6_CAEELUncharacterized protein K02A2.6 OS=Caenorhabditis elegans OX=6239 GN=K02A2.6 PE=4 SV=1	617	1	1.5E-35	46.31
true	[BLASTED]	Eph_Em0001g196a	BTBD9_BOVINBTB/POZ domain-containing protein 9 OS=Bos taurus OX=9913 GN=BTBD9 PE=2 SV=2	388	1	8.6E-13	65.38
true	[NO-BLAST]	Eph_Em0001g197a	---NA---	651
true	[BLASTED]	Eph_Em0001g198a	PHLP_BOVINPhosducin-like protein OS=Bos taurus OX=9913 GN=PDCL PE=2 SV=1	276	1	9.4E-30	52.7
true	[NO-BLAST]	Eph_Em0001g199a	---NA---	334
true	[NO-BLAST]	Eph_Em0001g200a	---NA---	248
true	[NO-BLAST]	Eph_Em0001g201a	---NA---	1268
true	[BLASTED]	Eph_Em0001g202a	NPHP4_XENLANephrocystin-4 OS=Xenopus laevis OX=8355 GN=nphp4 PE=2 SV=1	1412	1	9.5E-86	40.0
true	[BLASTED]	Eph_Em0001g203a	PMGT1_BOVINProtein O-linked-mannose beta-1,2-N-acetylglucosaminyltransferase 1 OS=Bos taurus OX=9913 GN=POMGNT1 PE=2 SV=1	237	1	1.4E-13	55.37
true	[NO-BLAST]	Eph_Em0001g204a	---NA---	158
true	[BLASTED]	Eph_Em0001g205a	PMGT1_BOVINProtein O-linked-mannose beta-1,2-N-acetylglucosaminyltransferase 1 OS=Bos taurus OX=9913 GN=POMGNT1 PE=2 SV=1	204	1	2.0E-16	56.2
true	[NO-BLAST]	Eph_Em0001g206a	---NA---	304
true	[NO-BLAST]	Eph_Em0001g207a	---NA---	379
true	[NO-BLAST]	Eph_Em0001g208a	---NA---	99
true	[BLASTED]	Eph_Em0001g209a	FDFT_HUMANSqualene synthase OS=Homo sapiens OX=9606 GN=FDFT1 PE=1 SV=1	320	1	2.6E-100	76.6
true	[BLASTED]	Eph_Em0001g210a	PIPNA_BOVINPhosphatidylinositol transfer protein alpha isoform OS=Bos taurus OX=9913 GN=PITPNA PE=1 SV=3	240	1	1.2E-52	58.05
true	[BLASTED]	Eph_Em0001g211a	LBR_HUMANLamin-B receptor OS=Homo sapiens OX=9606 GN=LBR PE=1 SV=2	353	1	3.3E-72	64.31
true	[BLASTED]	Eph_Em0001g212a	ISY1_RATPre-mRNA-splicing factor ISY1 homolog OS=Rattus norvegicus OX=10116 GN=Isy1 PE=2 SV=1	144	1	2.7E-20	65.49
true	[BLASTED]	Eph_Em0001g213a	MBD4_MOUSEMethyl-CpG-binding domain protein 4 OS=Mus musculus OX=10090 GN=Mbd4 PE=1 SV=1	390	1	1.0E-50	71.25
true	[BLASTED]	Eph_Em0001g214a	RAB19_BOVINRas-related protein Rab-19 OS=Bos taurus OX=9913 GN=RAB19 PE=2 SV=1	217	1	3.8E-50	72.99
true	[BLASTED]	Eph_Em0001g215a	EEA1_HUMANEarly endosome antigen 1 OS=Homo sapiens OX=9606 GN=EEA1 PE=1 SV=2	1528	1	1.3E-27	61.82
true	[BLASTED]	Eph_Em0001g216a	CLPB_BOVINCaseinolytic peptidase B protein homolog OS=Bos taurus OX=9913 GN=CLPB PE=2 SV=1	119	1	4.5E-5	60.32
true	[NO-BLAST]	Eph_Em0001g217a	---NA---	88
true	[NO-BLAST]	Eph_Em0001g218a	---NA---	277
true	[NO-BLAST]	Eph_Em0001g219a	---NA---	67
true	[NO-BLAST]	Eph_Em0001g220a	---NA---	91
true	[NO-BLAST]	Eph_Em0001g221a	---NA---	98
true	[NO-BLAST]	Eph_Em0001g222a	---NA---	98
true	[BLASTED]	Eph_Em0001g223a	ROCO4_DICDIProbable serine/threonine-protein kinase roco4 OS=Dictyostelium discoideum OX=44689 GN=roco4 PE=1 SV=1	680	1	9.8E-4	45.14
true	[NO-BLAST]	Eph_Em0001g224a	---NA---	502
true	[BLASTED]	Eph_Em0001g225a	ZMYM1_HUMANZinc finger MYM-type protein 1 OS=Homo sapiens OX=9606 GN=ZMYM1 PE=1 SV=1	656	1	1.8E-31	44.71
true	[BLASTED]	Eph_Em0001g226a	BTBD9_HUMANBTB/POZ domain-containing protein 9 OS=Homo sapiens OX=9606 GN=BTBD9 PE=1 SV=2	499	1	7.1E-44	59.3
true	[BLASTED]	Eph_Em0001g227a	PIPNA_BOVINPhosphatidylinositol transfer protein alpha isoform OS=Bos taurus OX=9913 GN=PITPNA PE=1 SV=3	195	1	3.6E-44	51.31
true	[BLASTED]	Eph_Em0001g228a	LBR_MOUSELamin-B receptor OS=Mus musculus OX=10090 GN=Lbr PE=1 SV=2	351	1	1.0E-84	58.62
true	[BLASTED]	Eph_Em0001g229a	ISY1_RATPre-mRNA-splicing factor ISY1 homolog OS=Rattus norvegicus OX=10116 GN=Isy1 PE=2 SV=1	235	1	2.0E-20	65.73
true	[BLASTED]	Eph_Em0001g230a	MBD4_MOUSEMethyl-CpG-binding domain protein 4 OS=Mus musculus OX=10090 GN=Mbd4 PE=1 SV=1	183	1	6.7E-32	67.97
true	[BLASTED]	Eph_Em0001g231a	RAB19_BOVINRas-related protein Rab-19 OS=Bos taurus OX=9913 GN=RAB19 PE=2 SV=1	217	1	3.8E-50	72.99
true	[BLASTED]	Eph_Em0001g232a	XPC_DROMEDNA repair protein complementing XP-C cells homolog OS=Drosophila melanogaster OX=7227 GN=Xpc PE=1 SV=2	68	1	5.0E-9	68.33
true	[NO-BLAST]	Eph_Em0001g233a	---NA---	408
true	[BLASTED]	Eph_Em0001g234a	NBN_DANRENibrin OS=Danio rerio OX=7955 GN=nbn PE=2 SV=2	1002	1	2.4E-46	56.11
true	[BLASTED]	Eph_Em0001g235a	KDM5A_MOUSELysine-specific demethylase 5A OS=Mus musculus OX=10090 GN=Kdm5a PE=1 SV=2	1521	1	4.4E-286	52.81
true	[BLASTED]	Eph_Em0001g236a	TRAF2_HUMANTNF receptor-associated factor 2 OS=Homo sapiens OX=9606 GN=TRAF2 PE=1 SV=2	447	1	1.0E-33	41.91
true	[BLASTED]	Eph_Em0001g237a	RAB7L_HUMANRas-related protein Rab-7L1 OS=Homo sapiens OX=9606 GN=RAB29 PE=1 SV=1	230	1	1.8E-34	61.62
true	[BLASTED]	Eph_Em0001g238a	YRD6_CAEELUncharacterized protein K02A2.6 OS=Caenorhabditis elegans OX=6239 GN=K02A2.6 PE=4 SV=1	622	1	2.2E-18	58.44
true	[BLASTED]	Eph_Em0001g239a	ARRD4_HUMANArrestin domain-containing protein 4 OS=Homo sapiens OX=9606 GN=ARRDC4 PE=1 SV=3	453	1	2.6E-24	49.31
true	[NO-BLAST]	Eph_Em0001g240a	---NA---	97
true	[BLASTED]	Eph_Em0001g241a	ARRD4_HUMANArrestin domain-containing protein 4 OS=Homo sapiens OX=9606 GN=ARRDC4 PE=1 SV=3	542	1	4.9E-22	47.92
true	[NO-BLAST]	Eph_Em0001g242a	---NA---	329
true	[NO-BLAST]	Eph_Em0001g243a	---NA---	102
true	[NO-BLAST]	Eph_Em0001g244a	---NA---	453
true	[NO-BLAST]	Eph_Em0001g245a	---NA---	147
true	[NO-BLAST]	Eph_Em0001g246a	---NA---	152
true	[BLASTED]	Eph_Em0001g247a	KLH25_HUMANKelch-like protein 25 OS=Homo sapiens OX=9606 GN=KLHL25 PE=1 SV=1	298	1	4.6E-6	42.64
true	[BLASTED]	Eph_Em0001g248a	ENPL_CANLFEndoplasmin OS=Canis lupus familiaris OX=9615 GN=HSP90B1 PE=1 SV=1	732	1	1.7E-155	63.89
true	[NO-BLAST]	Eph_Em0001g249a	---NA---	121
true	[NO-BLAST]	Eph_Em0001g250a	---NA---	172
true	[BLASTED]	Eph_Em0001g251a	LOGL1_ORYSJProbable cytokinin riboside 5'-monophosphate phosphoribohydrolase LOGL1 OS=Oryza sativa subsp. japonica OX=39947 GN=LOGL1 PE=2 SV=1	196	1	1.6E-36	64.47
true	[NO-BLAST]	Eph_Em0001g252a	---NA---	467
true	[BLASTED]	Eph_Em0001g253a	S15A4_XENLASolute carrier family 15 member 4 OS=Xenopus laevis OX=8355 GN=slc15a4 PE=2 SV=1	683	1	2.4E-18	43.95
true	[NO-BLAST]	Eph_Em0001g254a	---NA---	588
true	[NO-BLAST]	Eph_Em0001g255a	---NA---	342
true	[BLASTED]	Eph_Em0001g256a	LIN41_DANREE3 ubiquitin-protein ligase TRIM71 OS=Danio rerio OX=7955 GN=trim71 PE=1 SV=1	144	1	5.5E-5	50.67
true	[BLASTED]	Eph_Em0001g257a	TRI45_BOVINTripartite motif-containing protein 45 OS=Bos taurus OX=9913 GN=TRIM45 PE=2 SV=1	475	1	2.1E-13	47.64
true	[BLASTED]	Eph_Em0001g258a	TRI45_BOVINTripartite motif-containing protein 45 OS=Bos taurus OX=9913 GN=TRIM45 PE=2 SV=1	1828	1	1.6E-24	41.0
true	[BLASTED]	Eph_Em0001g259a	D5FAD_MORAPAcyl-lipid (8-3)-desaturase OS=Mortierella alpina OX=64518 GN=DES1 PE=1 SV=1	461	1	5.8E-117	66.44
true	[NO-BLAST]	Eph_Em0001g260a	---NA---	265
true	[BLASTED]	Eph_Em0001g261a	NMRL1_CHICKNmrA-like family domain-containing protein 1 OS=Gallus gallus OX=9031 GN=NMRAL1 PE=2 SV=1	537	1	6.5E-35	58.65
true	[BLASTED]	Eph_Em0001g262a	CRE2A_XENLACysteine-rich with EGF-like domain protein 2-A OS=Xenopus laevis OX=8355 GN=creld2-a PE=2 SV=1	538	1	1.0E-51	41.69
true	[BLASTED]	Eph_Em0001g263a	ENPL_CANLFEndoplasmin OS=Canis lupus familiaris OX=9615 GN=HSP90B1 PE=1 SV=1	790	1	6.4E-257	81.56
true	[NO-BLAST]	Eph_Em0001g264a	---NA---	692
true	[BLASTED]	Eph_Em0001g265a	ZMYM1_HUMANZinc finger MYM-type protein 1 OS=Homo sapiens OX=9606 GN=ZMYM1 PE=1 SV=1	297	1	4.0E-10	45.12
true	[NO-BLAST]	Eph_Em0001g266a	---NA---	71
true	[BLASTED]	Eph_Em0001g267a	NRX3A_MOUSENeurexin-3 OS=Mus musculus OX=10090 GN=Nrxn3 PE=1 SV=2	528	1	1.4E-5	62.71
true	[NO-BLAST]	Eph_Em0001g268a	---NA---	109
true	[NO-BLAST]	Eph_Em0001g269a	---NA---	93
true	[NO-BLAST]	Eph_Em0001g270a	---NA---	377
true	[NO-BLAST]	Eph_Em0001g271a	---NA---	1828
true	[BLASTED]	Eph_Em0001g272a	YG31B_YEASTTransposon Ty3-G Gag-Pol polyprotein OS=Saccharomyces cerevisiae (strain ATCC 204508 / S288c) OX=559292 GN=TY3B-G PE=1 SV=3	570	1	3.1E-19	68.6
true	[NO-BLAST]	Eph_Em0001g273a	---NA---	333
true	[BLASTED]	Eph_Em0001g274a	TF211_SCHPOTransposon Tf2-11 polyprotein OS=Schizosaccharomyces pombe (strain 972 / ATCC 24843) OX=284812 GN=Tf2-11 PE=3 SV=1	656	1	1.0E-5	52.38
true	[NO-BLAST]	Eph_Em0001g275a	---NA---	574
true	[NO-BLAST]	Eph_Em0001g276a	---NA---	612
true	[BLASTED]	Eph_Em0001g277a	RAG1_XENLAV(D)J recombination-activating protein 1 OS=Xenopus laevis OX=8355 GN=rag1 PE=2 SV=1	801	1	4.2E-6	38.2
true	[NO-BLAST]	Eph_Em0001g278a	---NA---	173
true	[NO-BLAST]	Eph_Em0001g279a	---NA---	1064
true	[NO-BLAST]	Eph_Em0001g280a	---NA---	144
true	[NO-BLAST]	Eph_Em0001g281a	---NA---	82
true	[NO-BLAST]	Eph_Em0001g282a	---NA---	211
true	[BLASTED]	Eph_Em0001g283a	POL4_DROMERetrovirus-related Pol polyprotein from transposon 412 OS=Drosophila melanogaster OX=7227 GN=POL PE=3 SV=1	2189	1	1.0E-54	40.78
true	[NO-BLAST]	Eph_Em0001g284a	---NA---	896
true	[BLASTED]	Eph_Em0001g285a	POL4_DROMERetrovirus-related Pol polyprotein from transposon 412 OS=Drosophila melanogaster OX=7227 GN=POL PE=3 SV=1	1551	1	3.3E-124	46.64
true	[NO-BLAST]	Eph_Em0001g286a	---NA---	298
true	[BLASTED]	Eph_Em0001g287a	POL2_DROMERetrovirus-related Pol polyprotein from transposon 297 OS=Drosophila melanogaster OX=7227 GN=pol PE=3 SV=1	1204	1	2.7E-97	61.7
true	[BLASTED]	Eph_Em0001g288a	DYH10_HUMANDynein heavy chain 10, axonemal OS=Homo sapiens OX=9606 GN=DNAH10 PE=1 SV=4	646	1	9.0E-23	73.03
true	[NO-BLAST]	Eph_Em0001g289a	---NA---	277
true	[NO-BLAST]	Eph_Em0001g290a	---NA---	164
true	[BLASTED]	Eph_Em0001g291a	PELET_DROMETransposable element P transposase OS=Drosophila melanogaster OX=7227 GN=T PE=1 SV=2	775	1	5.4E-14	44.67
true	[NO-BLAST]	Eph_Em0001g292a	---NA---	154
true	[NO-BLAST]	Eph_Em0001g293a	---NA---	236
true	[NO-BLAST]	Eph_Em0001g294a	---NA---	764
true	[BLASTED]	Eph_Em0001g295a	CC162_MOUSECoiled-coil domain-containing protein 162 OS=Mus musculus OX=10090 GN=Ccdc162p PE=1 SV=4	1430	1	5.0E-58	43.28
true	[BLASTED]	Eph_Em0001g296a	DUS7_HUMANDual specificity protein phosphatase 7 OS=Homo sapiens OX=9606 GN=DUSP7 PE=1 SV=4	105	1	6.1E-22	76.4
true	[NO-BLAST]	Eph_Em0001g297a	---NA---	851
true	[NO-BLAST]	Eph_Em0001g298a	---NA---	295
true	[NO-BLAST]	Eph_Em0001g299a	---NA---	527
true	[NO-BLAST]	Eph_Em0001g300a	---NA---	508
true	[NO-BLAST]	Eph_Em0001g301a	---NA---	252
true	[NO-BLAST]	Eph_Em0001g302a	---NA---	70
true	[NO-BLAST]	Eph_Em0001g303a	---NA---	67
true	[NO-BLAST]	Eph_Em0001g304a	---NA---	67
true	[BLASTED]	Eph_Em0001g305a	POLX_TOBACRetrovirus-related Pol polyprotein from transposon TNT 1-94 OS=Nicotiana tabacum OX=4097 PE=2 SV=1	1302	1	1.2E-207	53.23
true	[NO-BLAST]	Eph_Em0001g306a	---NA---	73
true	[NO-BLAST]	Eph_Em0001g307a	---NA---	218
true	[NO-BLAST]	Eph_Em0001g308a	---NA---	309
true	[NO-BLAST]	Eph_Em0001g309a	---NA---	119
true	[NO-BLAST]	Eph_Em0001g310a	---NA---	216
true	[NO-BLAST]	Eph_Em0001g311a	---NA---	99
true	[NO-BLAST]	Eph_Em0001g312a	---NA---	244
true	[NO-BLAST]	Eph_Em0001g313a	---NA---	343
true	[NO-BLAST]	Eph_Em0001g314a	---NA---	393
true	[NO-BLAST]	Eph_Em0001g315a	---NA---	100
true	[NO-BLAST]	Eph_Em0001g316a	---NA---	122
true	[NO-BLAST]	Eph_Em0001g317a	---NA---	569
true	[NO-BLAST]	Eph_Em0001g318a	---NA---	70
true	[NO-BLAST]	Eph_Em0001g319a	---NA---	113
true	[NO-BLAST]	Eph_Em0001g320a	---NA---	420
true	[BLASTED]	Eph_Em0001g321a	DMBT1_HUMANDeleted in malignant brain tumors 1 protein OS=Homo sapiens OX=9606 GN=DMBT1 PE=1 SV=2	1802	1	2.7E-109	48.54
true	[BLASTED]	Eph_Em0001g322a	DMBT1_HUMANDeleted in malignant brain tumors 1 protein OS=Homo sapiens OX=9606 GN=DMBT1 PE=1 SV=2	9087	1	2.3E-108	33.44
true	[NO-BLAST]	Eph_Em0001g323a	---NA---	336
true	[NO-BLAST]	Eph_Em0001g324a	---NA---	194
true	[NO-BLAST]	Eph_Em0001g325a	---NA---	149
true	[NO-BLAST]	Eph_Em0001g326a	---NA---	104
true	[BLASTED]	Eph_Em0001g327a	TRIM2_AILMETripartite motif-containing protein 2 OS=Ailuropoda melanoleuca OX=9646 GN=TRIM2 PE=3 SV=1	704	1	4.2E-26	41.83
true	[BLASTED]	Eph_Em0001g328a	C163A_CHLAEScavenger receptor cysteine-rich type 1 protein M130 OS=Chlorocebus aethiops OX=9534 GN=CD163 PE=2 SV=1	217	1	1.1E-14	53.1
true	[BLASTED]	Eph_Em0001g329a	PGBD4_HUMANPiggyBac transposable element-derived protein 4 OS=Homo sapiens OX=9606 GN=PGBD4 PE=2 SV=3	1125	1	8.0E-35	49.03
true	[NO-BLAST]	Eph_Em0001g330a	---NA---	106
true	[BLASTED]	Eph_Em0001g331a	RL13_RAT60S ribosomal protein L13 OS=Rattus norvegicus OX=10116 GN=Rpl13 PE=1 SV=2	219	1	1.0E-63	76.88
true	[BLASTED]	Eph_Em0001g332a	AL1L2_MOUSEMitochondrial 10-formyltetrahydrofolate dehydrogenase OS=Mus musculus OX=10090 GN=Aldh1l2 PE=1 SV=2	1034	1	1.1E-235	83.83
true	[NO-BLAST]	Eph_Em0001g333a	---NA---	650
true	[NO-BLAST]	Eph_Em0001g334a	---NA---	344
true	[BLASTED]	Eph_Em0001g335a	TRI45_BOVINTripartite motif-containing protein 45 OS=Bos taurus OX=9913 GN=TRIM45 PE=2 SV=1	1563	1	3.4E-15	37.7
true	[BLASTED]	Eph_Em0001g336a	LIN41_DANREE3 ubiquitin-protein ligase TRIM71 OS=Danio rerio OX=7955 GN=trim71 PE=1 SV=1	167	1	1.5E-6	37.74
true	[NO-BLAST]	Eph_Em0001g337a	---NA---	337
true	[NO-BLAST]	Eph_Em0001g338a	---NA---	112
true	[BLASTED]	Eph_Em0001g339a	TRIM3_RATTripartite motif-containing protein 3 OS=Rattus norvegicus OX=10116 GN=Trim3 PE=1 SV=1	462	1	4.8E-18	44.93
true	[NO-BLAST]	Eph_Em0001g340a	---NA---	420
true	[NO-BLAST]	Eph_Em0001g341a	---NA---	405
true	[NO-BLAST]	Eph_Em0001g342a	---NA---	614
true	[NO-BLAST]	Eph_Em0001g343a	---NA---	887
true	[BLASTED]	Eph_Em0001g344a	PELET_DROMETransposable element P transposase OS=Drosophila melanogaster OX=7227 GN=T PE=1 SV=2	291	1	4.8E-8	45.09
true	[NO-BLAST]	Eph_Em0001g345a	---NA---	260
true	[BLASTED]	Eph_Em0001g346a	LIN41_HUMANE3 ubiquitin-protein ligase TRIM71 OS=Homo sapiens OX=9606 GN=TRIM71 PE=1 SV=1	1100	1	1.1E-7	44.8
true	[NO-BLAST]	Eph_Em0001g347a	---NA---	149
true	[BLASTED]	Eph_Em0001g348a	TRIM3_MOUSETripartite motif-containing protein 3 OS=Mus musculus OX=10090 GN=Trim3 PE=1 SV=1	809	1	1.2E-11	36.49
true	[BLASTED]	Eph_Em0001g349a	TRIM3_MOUSETripartite motif-containing protein 3 OS=Mus musculus OX=10090 GN=Trim3 PE=1 SV=1	768	1	4.3E-8	56.2
true	[NO-BLAST]	Eph_Em0001g350a	---NA---	70
true	[NO-BLAST]	Eph_Em0001g351a	---NA---	215
true	[NO-BLAST]	Eph_Em0001g352a	---NA---	145
true	[NO-BLAST]	Eph_Em0001g353a	---NA---	492
true	[NO-BLAST]	Eph_Em0001g354a	---NA---	128
true	[NO-BLAST]	Eph_Em0001g355a	---NA---	196
true	[BLASTED]	Eph_Em0001g356a	POL2_DROMERetrovirus-related Pol polyprotein from transposon 297 OS=Drosophila melanogaster OX=7227 GN=pol PE=3 SV=1	616	1	4.6E-8	59.09
true	[NO-BLAST]	Eph_Em0001g357a	---NA---	490
true	[NO-BLAST]	Eph_Em0001g358a	---NA---	565
true	[BLASTED]	Eph_Em0001g359a	DCHS_SOLLCHistidine decarboxylase OS=Solanum lycopersicum OX=4081 GN=HDC PE=2 SV=1	629	1	4.2E-33	42.43
true	[NO-BLAST]	Eph_Em0001g360a	---NA---	768
true	[NO-BLAST]	Eph_Em0001g361a	---NA---	128
true	[BLASTED]	Eph_Em0001g362a	POL4_DROMERetrovirus-related Pol polyprotein from transposon 412 OS=Drosophila melanogaster OX=7227 GN=POL PE=3 SV=1	667	1	8.7E-5	57.14
true	[BLASTED]	Eph_Em0001g363a	POL4_DROMERetrovirus-related Pol polyprotein from transposon 412 OS=Drosophila melanogaster OX=7227 GN=POL PE=3 SV=1	615	1	5.5E-30	44.95
true	[BLASTED]	Eph_Em0001g364a	ADA17_HUMANDisintegrin and metalloproteinase domain-containing protein 17 OS=Homo sapiens OX=9606 GN=ADAM17 PE=1 SV=1	203	1	1.5E-21	52.78
true	[NO-BLAST]	Eph_Em0001g365a	---NA---	241
true	[NO-BLAST]	Eph_Em0001g366a	---NA---	174
true	[NO-BLAST]	Eph_Em0001g367a	---NA---	328
true	[BLASTED]	Eph_Em0001g368a	RIOX2_HUMANRibosomal oxygenase 2 OS=Homo sapiens OX=9606 GN=RIOX2 PE=1 SV=1	217	1	4.4E-14	47.62
true	[BLASTED]	Eph_Em0001g369a	RIOX2_RATRibosomal oxygenase 2 OS=Rattus norvegicus OX=10116 GN=Riox2 PE=2 SV=1	1094	1	4.1E-20	45.41
true	[NO-BLAST]	Eph_Em0001g370a	---NA---	552
true	[NO-BLAST]	Eph_Em0001g371a	---NA---	109
true	[BLASTED]	Eph_Em0001g372a	POLG_PVCV1Genome polyprotein OS=Petunia vein clearing virus (isolate Shepherd) OX=492094 PE=3 SV=1	972	1	4.7E-7	44.58
true	[BLASTED]	Eph_Em0001g373a	RIOX2_RATRibosomal oxygenase 2 OS=Rattus norvegicus OX=10116 GN=Riox2 PE=2 SV=1	343	1	1.2E-69	71.55
true	[NO-BLAST]	Eph_Em0001g374a	---NA---	667
true	[NO-BLAST]	Eph_Em0001g375a	---NA---	93
true	[BLASTED]	Eph_Em0001g376a	ARIP4_HUMANHelicase ARIP4 OS=Homo sapiens OX=9606 GN=RAD54L2 PE=1 SV=4	1487	1	5.0E-194	55.0
true	[NO-BLAST]	Eph_Em0001g377a	---NA---	180
true	[NO-BLAST]	Eph_Em0001g378a	---NA---	145
true	[NO-BLAST]	Eph_Em0001g379a	---NA---	164
true	[NO-BLAST]	Eph_Em0001g380a	---NA---	399
true	[BLASTED]	Eph_Em0001g381a	RIOX2_BOVINRibosomal oxygenase 2 OS=Bos taurus OX=9913 GN=RIOX2 PE=2 SV=1	1300	1	9.3E-19	46.4
true	[BLASTED]	Eph_Em0001g382a	RIOX2_RATRibosomal oxygenase 2 OS=Rattus norvegicus OX=10116 GN=Riox2 PE=2 SV=1	234	1	9.1E-50	71.43
true	[NO-BLAST]	Eph_Em0001g383a	---NA---	632
true	[NO-BLAST]	Eph_Em0001g384a	---NA---	93
true	[BLASTED]	Eph_Em0001g385a	ARIP4_HUMANHelicase ARIP4 OS=Homo sapiens OX=9606 GN=RAD54L2 PE=1 SV=4	1421	1	1.4E-185	56.98
true	[NO-BLAST]	Eph_Em0001g386a	---NA---	180
true	[NO-BLAST]	Eph_Em0001g387a	---NA---	145
true	[NO-BLAST]	Eph_Em0001g388a	---NA---	651
true	[NO-BLAST]	Eph_Em0001g389a	---NA---	181
true	[NO-BLAST]	Eph_Em0001g390a	---NA---	340
true	[BLASTED]	Eph_Em0001g391a	YRD6_CAEELUncharacterized protein K02A2.6 OS=Caenorhabditis elegans OX=6239 GN=K02A2.6 PE=4 SV=1	1419	1	7.6E-107	41.1
true	[BLASTED]	Eph_Em0001g392a	TRI45_BOVINTripartite motif-containing protein 45 OS=Bos taurus OX=9913 GN=TRIM45 PE=2 SV=1	582	1	1.4E-11	41.06
true	[NO-BLAST]	Eph_Em0001g393a	---NA---	287
true	[NO-BLAST]	Eph_Em0001g394a	---NA---	130
true	[NO-BLAST]	Eph_Em0001g395a	---NA---	189
true	[BLASTED]	Eph_Em0001g396a	TRI45_BOVINTripartite motif-containing protein 45 OS=Bos taurus OX=9913 GN=TRIM45 PE=2 SV=1	463	1	7.6E-8	42.31
true	[BLASTED]	Eph_Em0001g397a	YI31B_YEASTTransposon Ty3-I Gag-Pol polyprotein OS=Saccharomyces cerevisiae (strain ATCC 204508 / S288c) OX=559292 GN=TY3B-I PE=3 SV=2	642	1	2.0E-51	41.55
true	[BLASTED]	Eph_Em0001g398a	TF212_SCHPOTransposon Tf2-12 polyprotein OS=Schizosaccharomyces pombe (strain 972 / ATCC 24843) OX=284812 GN=Tf2-12 PE=3 SV=1	1843	1	6.4E-82	50.56
true	[BLASTED]	Eph_Em0001g399a	TRI45_BOVINTripartite motif-containing protein 45 OS=Bos taurus OX=9913 GN=TRIM45 PE=2 SV=1	536	1	2.7E-12	44.12
true	[BLASTED]	Eph_Em0001g400a	TRIM2_BOVINTripartite motif-containing protein 2 OS=Bos taurus OX=9913 GN=TRIM2 PE=2 SV=1	540	1	7.3E-10	43.57
true	[NO-BLAST]	Eph_Em0001g401a	---NA---	111
true	[BLASTED]	Eph_Em0001g402a	RAD18_HUMANE3 ubiquitin-protein ligase RAD18 OS=Homo sapiens OX=9606 GN=RAD18 PE=1 SV=2	184	1	4.8E-6	54.13
true	[BLASTED]	Eph_Em0001g403a	NUAK1_MOUSENUAK family SNF1-like kinase 1 OS=Mus musculus OX=10090 GN=Nuak1 PE=1 SV=1	298	1	8.3E-32	55.56
true	[BLASTED]	Eph_Em0001g404a	HEMK1_HUMANHemK methyltransferase family member 1 OS=Homo sapiens OX=9606 GN=HEMK1 PE=1 SV=1	408	1	1.3E-22	59.39
true	[NO-BLAST]	Eph_Em0001g405a	---NA---	477
true	[NO-BLAST]	Eph_Em0001g406a	---NA---	438
true	[BLASTED]	Eph_Em0001g407a	SYPL2_RABITSynaptophysin-like protein 2 OS=Oryctolagus cuniculus OX=9986 GN=SYPL2 PE=2 SV=1	261	1	4.0E-14	44.94
true	[NO-BLAST]	Eph_Em0001g408a	---NA---	158
true	[BLASTED]	Eph_Em0001g409a	HEMK1_HUMANHemK methyltransferase family member 1 OS=Homo sapiens OX=9606 GN=HEMK1 PE=1 SV=1	423	1	7.2E-21	53.54
true	[BLASTED]	Eph_Em0001g410a	KIN10_ARATHSNF1-related protein kinase catalytic subunit alpha KIN10 OS=Arabidopsis thaliana OX=3702 GN=KIN10 PE=1 SV=2	432	1	1.3E-62	63.53
true	[BLASTED]	Eph_Em0001g411a	RAD18_HUMANE3 ubiquitin-protein ligase RAD18 OS=Homo sapiens OX=9606 GN=RAD18 PE=1 SV=2	400	1	4.0E-13	44.74
true	[NO-BLAST]	Eph_Em0001g412a	---NA---	197
true	[BLASTED]	Eph_Em0001g413a	RAD18_HUMANE3 ubiquitin-protein ligase RAD18 OS=Homo sapiens OX=9606 GN=RAD18 PE=1 SV=2	101	1	2.1E-19	69.14
true	[BLASTED]	Eph_Em0001g414a	SWNK_METRAReducing polyketide synthase swnK OS=Metarhizium robertsii (strain ARSEF 23 / ATCC MYA-3075) OX=655844 GN=swnK PE=3 SV=1	3975	1	9.5E-91	43.07
true	[NO-BLAST]	Eph_Em0001g415a	---NA---	158
true	[NO-BLAST]	Eph_Em0001g416a	---NA---	428
true	[NO-BLAST]	Eph_Em0001g417a	---NA---	223
true	[NO-BLAST]	Eph_Em0001g418a	---NA---	111
true	[NO-BLAST]	Eph_Em0001g419a	---NA---	83
true	[NO-BLAST]	Eph_Em0001g420a	---NA---	681
true	[NO-BLAST]	Eph_Em0001g421a	---NA---	135
true	[NO-BLAST]	Eph_Em0001g422a	---NA---	83
true	[NO-BLAST]	Eph_Em0001g423a	---NA---	681
true	[BLASTED]	Eph_Em0001g424a	ASTA_ASTASAstacin OS=Astacus astacus OX=6715 PE=1 SV=2	504	1	3.7E-32	52.61
true	[NO-BLAST]	Eph_Em0001g425a	---NA---	254
true	[NO-BLAST]	Eph_Em0001g426a	---NA---	125
true	[NO-BLAST]	Eph_Em0001g427a	---NA---	304
true	[NO-BLAST]	Eph_Em0001g428a	---NA---	154
true	[NO-BLAST]	Eph_Em0001g429a	---NA---	155
true	[NO-BLAST]	Eph_Em0001g430a	---NA---	281
true	[NO-BLAST]	Eph_Em0001g431a	---NA---	344
true	[BLASTED]	Eph_Em0001g432a	TLL1_DANREDorsal-ventral patterning tolloid-like protein 1 OS=Danio rerio OX=7955 GN=tll1 PE=2 SV=1	531	1	2.1E-22	47.89
true	[NO-BLAST]	Eph_Em0001g433a	---NA---	274
true	[BLASTED]	Eph_Em0001g434a	CNTN2_CHICKContactin-2 OS=Gallus gallus OX=9031 GN=CNTN2 PE=1 SV=1	763	1	2.1E-23	41.22
true	[NO-BLAST]	Eph_Em0001g435a	---NA---	90
true	[BLASTED]	Eph_Em0001g436a	NOL9_MOUSEPolynucleotide 5'-hydroxyl-kinase NOL9 OS=Mus musculus OX=10090 GN=Nol9 PE=1 SV=1	606	1	2.4E-22	54.55
true	[NO-BLAST]	Eph_Em0001g437a	---NA---	194
true	[NO-BLAST]	Eph_Em0001g438a	---NA---	192
true	[NO-BLAST]	Eph_Em0001g439a	---NA---	396
true	[NO-BLAST]	Eph_Em0001g440a	---NA---	148
true	[NO-BLAST]	Eph_Em0001g441a	---NA---	414
true	[NO-BLAST]	Eph_Em0001g442a	---NA---	111
true	[NO-BLAST]	Eph_Em0001g443a	---NA---	640
true	[NO-BLAST]	Eph_Em0001g444a	---NA---	673
true	[NO-BLAST]	Eph_Em0001g445a	---NA---	531
true	[BLASTED]	Eph_Em0001g446a	SCND3_HUMANSCAN domain-containing protein 3 OS=Homo sapiens OX=9606 GN=ZBED9 PE=2 SV=1	625	1	1.1E-22	45.18
true	[NO-BLAST]	Eph_Em0001g447a	---NA---	1320
true	[NO-BLAST]	Eph_Em0001g448a	---NA---	110
true	[NO-BLAST]	Eph_Em0001g449a	---NA---	160
true	[NO-BLAST]	Eph_Em0001g450a	---NA---	1085
true	[NO-BLAST]	Eph_Em0001g451a	---NA---	285
true	[BLASTED]	Eph_Em0001g452a	POL2_DROMERetrovirus-related Pol polyprotein from transposon 297 OS=Drosophila melanogaster OX=7227 GN=pol PE=3 SV=1	1003	1	3.2E-67	57.38
true	[NO-BLAST]	Eph_Em0001g453a	---NA---	211
true	[NO-BLAST]	Eph_Em0001g454a	---NA---	581
true	[NO-BLAST]	Eph_Em0001g455a	---NA---	180
true	[NO-BLAST]	Eph_Em0001g456a	---NA---	165
true	[NO-BLAST]	Eph_Em0001g457a	---NA---	293
true	[BLASTED]	Eph_Em0001g458a	YRD6_CAEELUncharacterized protein K02A2.6 OS=Caenorhabditis elegans OX=6239 GN=K02A2.6 PE=4 SV=1	583	1	8.5E-65	55.41
true	[BLASTED]	Eph_Em0001g459a	ZN862_HUMANZinc finger protein 862 OS=Homo sapiens OX=9606 GN=ZNF862 PE=2 SV=2	543	1	4.9E-6	46.04
true	[BLASTED]	Eph_Em0001g460a	YRD6_CAEELUncharacterized protein K02A2.6 OS=Caenorhabditis elegans OX=6239 GN=K02A2.6 PE=4 SV=1	807	1	2.1E-61	54.87
true	[NO-BLAST]	Eph_Em0001g461a	---NA---	138
true	[NO-BLAST]	Eph_Em0001g462a	---NA---	233
true	[BLASTED]	Eph_Em0001g463a	DHRS7_HUMANDehydrogenase/reductase SDR family member 7 OS=Homo sapiens OX=9606 GN=DHRS7 PE=1 SV=1	304	1	3.6E-38	55.59
true	[NO-BLAST]	Eph_Em0001g464a	---NA---	1426
true	[NO-BLAST]	Eph_Em0001g465a	---NA---	489
true	[NO-BLAST]	Eph_Em0001g466a	---NA---	1197
true	[BLASTED]	Eph_Em0001g467a	POC1B_XENLAPOC1 centriolar protein homolog B OS=Xenopus laevis OX=8355 GN=poc1b PE=1 SV=1	456	1	2.2E-15	52.02
true	[BLASTED]	Eph_Em0001g468a	CDC16_HUMANCell division cycle protein 16 homolog OS=Homo sapiens OX=9606 GN=CDC16 PE=1 SV=2	578	1	1.7E-102	60.26
true	[NO-BLAST]	Eph_Em0001g469a	---NA---	249
true	[NO-BLAST]	Eph_Em0001g470a	---NA---	935
true	[BLASTED]	Eph_Em0001g471a	RPAB4_BOVINDNA-directed RNA polymerases I, II, and III subunit RPABC4 OS=Bos taurus OX=9913 GN=POLR2K PE=1 SV=1	69	1	4.2E-19	95.74
true	[NO-BLAST]	Eph_Em0001g472a	---NA---	338
true	[NO-BLAST]	Eph_Em0001g473a	---NA---	306
true	[NO-BLAST]	Eph_Em0001g474a	---NA---	196
true	[NO-BLAST]	Eph_Em0001g475a	---NA---	138
true	[NO-BLAST]	Eph_Em0001g476a	---NA---	203
true	[NO-BLAST]	Eph_Em0001g477a	---NA---	779
true	[NO-BLAST]	Eph_Em0001g478a	---NA---	600
true	[NO-BLAST]	Eph_Em0001g479a	---NA---	618
true	[NO-BLAST]	Eph_Em0001g480a	---NA---	238
true	[BLASTED]	Eph_Em0001g481a	RAG1_RABITV(D)J recombination-activating protein 1 OS=Oryctolagus cuniculus OX=9986 GN=RAG1 PE=3 SV=1	414	1	4.4E-7	34.75
true	[BLASTED]	Eph_Em0001g482a	POL5_DROMERetrovirus-related Pol polyprotein from transposon opus OS=Drosophila melanogaster OX=7227 GN=pol PE=3 SV=1	1290	1	1.7E-33	53.41
true	[NO-BLAST]	Eph_Em0001g483a	---NA---	212
true	[BLASTED]	Eph_Em0001g484a	PTPRF_DANREReceptor-type tyrosine-protein phosphatase F OS=Danio rerio OX=7955 GN=ptprf PE=2 SV=1	580	1	6.4E-12	38.93
true	[NO-BLAST]	Eph_Em0001g485a	---NA---	155
true	[BLASTED]	Eph_Em0001g486a	LYAG_RATLysosomal alpha-glucosidase OS=Rattus norvegicus OX=10116 GN=Gaa PE=2 SV=1	914	1	9.5E-220	61.25
true	[NO-BLAST]	Eph_Em0001g487a	---NA---	219
true	[NO-BLAST]	Eph_Em0001g488a	---NA---	145
true	[NO-BLAST]	Eph_Em0001g489a	---NA---	228
true	[BLASTED]	Eph_Em0001g490a	YRD6_CAEELUncharacterized protein K02A2.6 OS=Caenorhabditis elegans OX=6239 GN=K02A2.6 PE=4 SV=1	340	1	1.4E-11	44.24
true	[BLASTED]	Eph_Em0001g491a	MGA_HUMANMaltase-glucoamylase, intestinal OS=Homo sapiens OX=9606 GN=MGAM PE=1 SV=5	1865	1	0.0	56.27
true	[BLASTED]	Eph_Em0001g492a	LBP_RENRELuciferin-binding protein OS=Renilla reniformis OX=6136 PE=1 SV=1	118	1	3.4E-5	53.85
true	[NO-BLAST]	Eph_Em0001g493a	---NA---	125
true	[NO-BLAST]	Eph_Em0001g494a	---NA---	107
true	[BLASTED]	Eph_Em0001g495a	LYAG_MOUSELysosomal alpha-glucosidase OS=Mus musculus OX=10090 GN=Gaa PE=1 SV=2	935	1	1.2E-209	59.95
true	[NO-BLAST]	Eph_Em0001g496a	---NA---	312
true	[NO-BLAST]	Eph_Em0001g497a	---NA---	160
true	[NO-BLAST]	Eph_Em0001g498a	---NA---	199
true	[NO-BLAST]	Eph_Em0001g499a	---NA---	71
true	[BLASTED]	Eph_Em0001g500a	POL3_DROMERetrovirus-related Pol polyprotein from transposon 17.6 OS=Drosophila melanogaster OX=7227 GN=pol PE=3 SV=1	1408	1	1.8E-105	62.58
true	[BLASTED]	Eph_Em0001g501a	POL4_DROMERetrovirus-related Pol polyprotein from transposon 412 OS=Drosophila melanogaster OX=7227 GN=POL PE=3 SV=1	1508	1	5.2E-130	45.92
true	[NO-BLAST]	Eph_Em0001g502a	---NA---	248
true	[NO-BLAST]	Eph_Em0001g503a	---NA---	2084
true	[BLASTED]	Eph_Em0001g504a	CSMD2_HUMANCUB and sushi domain-containing protein 2 OS=Homo sapiens OX=9606 GN=CSMD2 PE=1 SV=2	913	1	2.0E-7	50.0
true	[BLASTED]	Eph_Em0001g505a	KMT2E_MOUSEInactive histone-lysine N-methyltransferase 2E OS=Mus musculus OX=10090 GN=Kmt2e PE=1 SV=2	1223	1	1.7E-54	50.39
true	[NO-BLAST]	Eph_Em0001g506a	---NA---	831
true	[BLASTED]	Eph_Em0001g507a	POL3_DROMERetrovirus-related Pol polyprotein from transposon 17.6 OS=Drosophila melanogaster OX=7227 GN=pol PE=3 SV=1	237	1	2.7E-9	67.74
true	[BLASTED]	Eph_Em0001g508a	YG31B_YEASTTransposon Ty3-G Gag-Pol polyprotein OS=Saccharomyces cerevisiae (strain ATCC 204508 / S288c) OX=559292 GN=TY3B-G PE=1 SV=3	1921	1	3.3E-73	49.41
true	[NO-BLAST]	Eph_Em0001g509a	---NA---	313
true	[NO-BLAST]	Eph_Em0001g510a	---NA---	66
true	[NO-BLAST]	Eph_Em0001g511a	---NA---	429
true	[NO-BLAST]	Eph_Em0001g512a	---NA---	803
true	[BLASTED]	Eph_Em0001g513a	ZN862_HUMANZinc finger protein 862 OS=Homo sapiens OX=9606 GN=ZNF862 PE=2 SV=2	234	1	3.6E-6	46.01
true	[BLASTED]	Eph_Em0001g514a	YG31B_YEASTTransposon Ty3-G Gag-Pol polyprotein OS=Saccharomyces cerevisiae (strain ATCC 204508 / S288c) OX=559292 GN=TY3B-G PE=1 SV=3	586	1	4.3E-8	47.46
true	[NO-BLAST]	Eph_Em0001g515a	---NA---	123
true	[NO-BLAST]	Eph_Em0001g516a	---NA---	729
true	[NO-BLAST]	Eph_Em0001g517a	---NA---	112
true	[NO-BLAST]	Eph_Em0001g518a	---NA---	795
true	[NO-BLAST]	Eph_Em0001g519a	---NA---	582
true	[NO-BLAST]	Eph_Em0001g520a	---NA---	102
true	[NO-BLAST]	Eph_Em0001g521a	---NA---	554
true	[NO-BLAST]	Eph_Em0001g522a	---NA---	1223
true	[NO-BLAST]	Eph_Em0001g523a	---NA---	323
true	[NO-BLAST]	Eph_Em0001g524a	---NA---	241
true	[NO-BLAST]	Eph_Em0001g525a	---NA---	132
true	[NO-BLAST]	Eph_Em0001g526a	---NA---	588
true	[NO-BLAST]	Eph_Em0001g527a	---NA---	159
true	[NO-BLAST]	Eph_Em0001g528a	---NA---	2829
true	[BLASTED]	Eph_Em0001g529a	ACPH_PIGAcylamino-acid-releasing enzyme OS=Sus scrofa OX=9823 GN=APEH PE=1 SV=2	741	1	3.4E-26	46.22
true	[NO-BLAST]	Eph_Em0001g530a	---NA---	1223
true	[NO-BLAST]	Eph_Em0001g531a	---NA---	204
true	[BLASTED]	Eph_Em0001g532a	KEG_ARATHE3 ubiquitin-protein ligase KEG OS=Arabidopsis thaliana OX=3702 GN=KEG PE=1 SV=2	578	1	9.5E-8	50.91
true	[NO-BLAST]	Eph_Em0001g533a	---NA---	749
true	[NO-BLAST]	Eph_Em0001g534a	---NA---	102
true	[BLASTED]	Eph_Em0001g535a	PGBD3_HUMANPiggyBac transposable element-derived protein 3 OS=Homo sapiens OX=9606 GN=PGBD3 PE=1 SV=3	504	1	7.3E-4	38.63
true	[NO-BLAST]	Eph_Em0001g536a	---NA---	213
true	[BLASTED]	Eph_Em0001g537a	ANKH1_HUMANAnkyrin repeat and KH domain-containing protein 1 OS=Homo sapiens OX=9606 GN=ANKHD1 PE=1 SV=1	721	1	1.2E-4	59.02
true	[BLASTED]	Eph_Em0001g538a	KMT2E_MOUSEInactive histone-lysine N-methyltransferase 2E OS=Mus musculus OX=10090 GN=Kmt2e PE=1 SV=2	1114	1	8.5E-21	48.48
true	[BLASTED]	Eph_Em0001g539a	CSMD2_HUMANCUB and sushi domain-containing protein 2 OS=Homo sapiens OX=9606 GN=CSMD2 PE=1 SV=2	1383	1	3.0E-7	50.0
true	[NO-BLAST]	Eph_Em0001g540a	---NA---	220
true	[NO-BLAST]	Eph_Em0001g541a	---NA---	534
true	[BLASTED]	Eph_Em0001g542a	LTOR5_BOVINRagulator complex protein LAMTOR5 OS=Bos taurus OX=9913 GN=LAMTOR5 PE=3 SV=1	91	1	6.9E-14	59.34
true	[BLASTED]	Eph_Em0001g543a	TRNK1_MOUSETPR and ankyrin repeat-containing protein 1 OS=Mus musculus OX=10090 GN=Trank1 PE=2 SV=3	1166	1	4.1E-119	49.19
true	[NO-BLAST]	Eph_Em0001g544a	---NA---	422
true	[NO-BLAST]	Eph_Em0001g545a	---NA---	183
true	[NO-BLAST]	Eph_Em0001g546a	---NA---	497
true	[BLASTED]	Eph_Em0001g547a	TRI33_MOUSEE3 ubiquitin-protein ligase TRIM33 OS=Mus musculus OX=10090 GN=Trim33 PE=1 SV=2	173	1	1.8E-7	49.5
true	[BLASTED]	Eph_Em0001g548a	PMGT1_BOVINProtein O-linked-mannose beta-1,2-N-acetylglucosaminyltransferase 1 OS=Bos taurus OX=9913 GN=POMGNT1 PE=2 SV=1	238	1	2.3E-16	56.2
true	[NO-BLAST]	Eph_Em0001g549a	---NA---	312
true	[NO-BLAST]	Eph_Em0001g550a	---NA---	131
true	[BLASTED]	Eph_Em0001g551a	SCND3_HUMANSCAN domain-containing protein 3 OS=Homo sapiens OX=9606 GN=ZBED9 PE=2 SV=1	887	1	1.0E-24	52.09
true	[BLASTED]	Eph_Em0001g552a	TRI45_HUMANTripartite motif-containing protein 45 OS=Homo sapiens OX=9606 GN=TRIM45 PE=1 SV=2	678	1	3.2E-23	43.43
true	[NO-BLAST]	Eph_Em0001g553a	---NA---	361
true	[BLASTED]	Eph_Em0001g554a	GCP2_MOUSEGamma-tubulin complex component 2 OS=Mus musculus OX=10090 GN=Tubgcp2 PE=1 SV=2	905	1	1.7E-205	60.96
true	[BLASTED]	Eph_Em0001g555a	ARI2_DROMEPotential E3 ubiquitin-protein ligase ariadne-2 OS=Drosophila melanogaster OX=7227 GN=ari-2 PE=2 SV=1	481	1	1.1E-118	60.13
true	[NO-BLAST]	Eph_Em0001g556a	---NA---	271
true	[NO-BLAST]	Eph_Em0001g557a	---NA---	172
true	[NO-BLAST]	Eph_Em0001g558a	---NA---	428
true	[NO-BLAST]	Eph_Em0001g559a	---NA---	103
true	[NO-BLAST]	Eph_Em0001g560a	---NA---	96
true	[NO-BLAST]	Eph_Em0001g561a	---NA---	283
true	[BLASTED]	Eph_Em0001g562a	PMGT1_BOVINProtein O-linked-mannose beta-1,2-N-acetylglucosaminyltransferase 1 OS=Bos taurus OX=9913 GN=POMGNT1 PE=2 SV=1	407	1	3.3E-7	57.65
true	[NO-BLAST]	Eph_Em0001g563a	---NA---	623
true	[BLASTED]	Eph_Em0001g564a	SCND3_HUMANSCAN domain-containing protein 3 OS=Homo sapiens OX=9606 GN=ZBED9 PE=2 SV=1	1010	1	1.1E-24	52.09
true	[BLASTED]	Eph_Em0001g565a	TRI45_HUMANTripartite motif-containing protein 45 OS=Homo sapiens OX=9606 GN=TRIM45 PE=1 SV=2	678	1	3.2E-23	43.43
true	[NO-BLAST]	Eph_Em0001g566a	---NA---	361
true	[BLASTED]	Eph_Em0001g567a	GCP2_MOUSEGamma-tubulin complex component 2 OS=Mus musculus OX=10090 GN=Tubgcp2 PE=1 SV=2	905	1	1.7E-205	60.96
true	[BLASTED]	Eph_Em0001g568a	ARI2_DROMEPotential E3 ubiquitin-protein ligase ariadne-2 OS=Drosophila melanogaster OX=7227 GN=ari-2 PE=2 SV=1	401	1	1.6E-78	54.62
true	[NO-BLAST]	Eph_Em0001g569a	---NA---	274
true	[NO-BLAST]	Eph_Em0001g570a	---NA---	154
true	[NO-BLAST]	Eph_Em0001g571a	---NA---	151
true	[BLASTED]	Eph_Em0001g572a	FOXP4_MOUSEForkhead box protein P4 OS=Mus musculus OX=10090 GN=Foxp4 PE=1 SV=1	658	1	3.8E-29	63.97
true	[BLASTED]	Eph_Em0001g573a	BIG2_MOUSEBrefeldin A-inhibited guanine nucleotide-exchange protein 2 OS=Mus musculus OX=10090 GN=Arfgef2 PE=1 SV=1	574	1	1.5E-16	60.19
true	[NO-BLAST]	Eph_Em0001g574a	---NA---	385
true	[NO-BLAST]	Eph_Em0001g575a	---NA---	128
true	[BLASTED]	Eph_Em0001g576a	LDAH_MOUSELipid droplet-associated hydrolase OS=Mus musculus OX=10090 GN=Ldah PE=1 SV=1	292	1	5.6E-41	52.94
true	[BLASTED]	Eph_Em0001g577a	LDAH_PONABLipid droplet-associated hydrolase OS=Pongo abelii OX=9601 GN=LDAH PE=2 SV=1	279	1	4.3E-30	47.44
true	[NO-BLAST]	Eph_Em0001g578a	---NA---	277
true	[NO-BLAST]	Eph_Em0001g579a	---NA---	324
true	[BLASTED]	Eph_Em0001g580a	LDAH_PONABLipid droplet-associated hydrolase OS=Pongo abelii OX=9601 GN=LDAH PE=2 SV=1	295	1	2.4E-39	50.85
true	[BLASTED]	Eph_Em0001g581a	AOSL_PLEHOAllene oxide synthase-lipoxygenase protein OS=Plexaura homomalla OX=47982 PE=1 SV=1	687	1	5.2E-130	54.84
true	[BLASTED]	Eph_Em0001g582a	LDAH_PONABLipid droplet-associated hydrolase OS=Pongo abelii OX=9601 GN=LDAH PE=2 SV=1	292	1	2.1E-40	52.22
true	[BLASTED]	Eph_Em0001g583a	POL3_DROMERetrovirus-related Pol polyprotein from transposon 17.6 OS=Drosophila melanogaster OX=7227 GN=pol PE=3 SV=1	1067	1	6.6E-31	39.96
true	[BLASTED]	Eph_Em0001g584a	ZMYM1_HUMANZinc finger MYM-type protein 1 OS=Homo sapiens OX=9606 GN=ZMYM1 PE=1 SV=1	868	1	4.1E-39	44.4
true	[NO-BLAST]	Eph_Em0001g585a	---NA---	543
true	[NO-BLAST]	Eph_Em0001g586a	---NA---	119
true	[NO-BLAST]	Eph_Em0001g587a	---NA---	132
true	[NO-BLAST]	Eph_Em0001g588a	---NA---	385
true	[NO-BLAST]	Eph_Em0001g589a	---NA---	261
true	[BLASTED]	Eph_Em0001g590a	CYH2_BOVINCytohesin-2 OS=Bos taurus OX=9913 GN=CYTH2 PE=2 SV=1	540	1	3.8E-35	55.65
true	[NO-BLAST]	Eph_Em0001g591a	---NA---	167
true	[NO-BLAST]	Eph_Em0001g592a	---NA---	316
true	[BLASTED]	Eph_Em0001g593a	YRD6_CAEELUncharacterized protein K02A2.6 OS=Caenorhabditis elegans OX=6239 GN=K02A2.6 PE=4 SV=1	521	1	1.3E-19	39.76
true	[NO-BLAST]	Eph_Em0001g594a	---NA---	361
true	[NO-BLAST]	Eph_Em0001g595a	---NA---	221
true	[BLASTED]	Eph_Em0001g596a	ZMYM1_HUMANZinc finger MYM-type protein 1 OS=Homo sapiens OX=9606 GN=ZMYM1 PE=1 SV=1	204	1	1.1E-6	46.77
true	[BLASTED]	Eph_Em0001g597a	YRD6_CAEELUncharacterized protein K02A2.6 OS=Caenorhabditis elegans OX=6239 GN=K02A2.6 PE=4 SV=1	1369	1	8.6E-108	46.15
true	[NO-BLAST]	Eph_Em0001g598a	---NA---	258
true	[BLASTED]	Eph_Em0001g599a	NOTC2_HUMANNeurogenic locus notch homolog protein 2 OS=Homo sapiens OX=9606 GN=NOTCH2 PE=1 SV=3	1970	1	2.6E-12	46.29
true	[BLASTED]	Eph_Em0001g600a	SECA_THEYDProtein translocase subunit SecA OS=Thermodesulfovibrio yellowstonii (strain ATCC 51303 / DSM 11347 / YP87) OX=289376 GN=secA PE=3 SV=1	571	1	5.8E-42	49.06
true	[NO-BLAST]	Eph_Em0001g601a	---NA---	179
true	[BLASTED]	Eph_Em0001g602a	LAC5_TRAVILaccase-5 OS=Trametes villosa OX=47662 GN=LCC5 PE=3 SV=2	472	1	1.7E-31	45.51
true	[NO-BLAST]	Eph_Em0001g603a	---NA---	124
true	[NO-BLAST]	Eph_Em0001g604a	---NA---	181
true	[NO-BLAST]	Eph_Em0001g605a	---NA---	403
true	[NO-BLAST]	Eph_Em0001g606a	---NA---	194
true	[NO-BLAST]	Eph_Em0001g607a	---NA---	263
true	[BLASTED]	Eph_Em0001g608a	IQEC3_MOUSEIQ motif and SEC7 domain-containing protein 3 OS=Mus musculus OX=10090 GN=Iqsec3 PE=1 SV=1	92	1	2.3E-9	64.29
true	[BLASTED]	Eph_Em0001g609a	LAC5_TRAVILaccase-5 OS=Trametes villosa OX=47662 GN=LCC5 PE=3 SV=2	814	1	4.3E-46	40.77
true	[BLASTED]	Eph_Em0001g610a	IQEC1_HUMANIQ motif and SEC7 domain-containing protein 1 OS=Homo sapiens OX=9606 GN=IQSEC1 PE=1 SV=1	812	1	8.0E-53	55.4
true	[NO-BLAST]	Eph_Em0001g611a	---NA---	206
true	[NO-BLAST]	Eph_Em0001g612a	---NA---	493
true	[NO-BLAST]	Eph_Em0001g613a	---NA---	707
true	[NO-BLAST]	Eph_Em0001g614a	---NA---	166
true	[BLASTED]	Eph_Em0001g615a	LAC5_TRAVILaccase-5 OS=Trametes villosa OX=47662 GN=LCC5 PE=3 SV=2	1188	1	7.1E-42	40.68
true	[NO-BLAST]	Eph_Em0001g616a	---NA---	131
true	[BLASTED]	Eph_Em0001g617a	PRP18_BOVINPre-mRNA-splicing factor 18 OS=Bos taurus OX=9913 GN=PRPF18 PE=2 SV=1	175	1	2.5E-60	79.64
true	[NO-BLAST]	Eph_Em0001g618a	---NA---	981
true	[NO-BLAST]	Eph_Em0001g619a	---NA---	94
true	[BLASTED]	Eph_Em0001g620a	PRP18_BOVINPre-mRNA-splicing factor 18 OS=Bos taurus OX=9913 GN=PRPF18 PE=2 SV=1	557	1	2.9E-78	77.59
true	[NO-BLAST]	Eph_Em0001g621a	---NA---	676
true	[BLASTED]	Eph_Em0001g622a	BORC6_RATBLOC-1-related complex subunit 6 OS=Rattus norvegicus OX=10116 GN=Borcs6 PE=2 SV=2	273	1	7.2E-6	58.44
true	[BLASTED]	Eph_Em0001g623a	IF122_DANREIntraflagellar transport protein 122 homolog OS=Danio rerio OX=7955 GN=ift122 PE=2 SV=1	1191	1	0.0	77.66
true	[NO-BLAST]	Eph_Em0001g624a	---NA---	352
true	[NO-BLAST]	Eph_Em0001g625a	---NA---	130
true	[BLASTED]	Eph_Em0001g626a	POL4_DROMERetrovirus-related Pol polyprotein from transposon 412 OS=Drosophila melanogaster OX=7227 GN=POL PE=3 SV=1	352	1	5.2E-9	40.08
true	[BLASTED]	Eph_Em0001g627a	TRPA1_CAEELTransient receptor potential cation channel subfamily A member 1 homolog OS=Caenorhabditis elegans OX=6239 GN=trpa-1 PE=2 SV=5	1146	1	2.6E-17	43.33
true	[NO-BLAST]	Eph_Em0001g628a	---NA---	182
true	[NO-BLAST]	Eph_Em0001g629a	---NA---	173
true	[NO-BLAST]	Eph_Em0001g630a	---NA---	202
true	[NO-BLAST]	Eph_Em0001g631a	---NA---	108
true	[NO-BLAST]	Eph_Em0001g632a	---NA---	358
true	[BLASTED]	Eph_Em0001g633a	MPEG1_PONABMacrophage-expressed gene 1 protein OS=Pongo abelii OX=9601 GN=MPEG1 PE=2 SV=1	732	1	2.9E-126	58.62
true	[BLASTED]	Eph_Em0001g634a	YRD6_CAEELUncharacterized protein K02A2.6 OS=Caenorhabditis elegans OX=6239 GN=K02A2.6 PE=4 SV=1	363	1	2.1E-5	44.59
true	[BLASTED]	Eph_Em0001g635a	TF212_SCHPOTransposon Tf2-12 polyprotein OS=Schizosaccharomyces pombe (strain 972 / ATCC 24843) OX=284812 GN=Tf2-12 PE=3 SV=1	725	1	1.3E-65	55.84
true	[NO-BLAST]	Eph_Em0001g636a	---NA---	360
true	[NO-BLAST]	Eph_Em0001g637a	---NA---	603
true	[NO-BLAST]	Eph_Em0001g638a	---NA---	594
true	[NO-BLAST]	Eph_Em0001g639a	---NA---	562
true	[BLASTED]	Eph_Em0001g640a	OAS1_PIG2'-5'-oligoadenylate synthase 1 OS=Sus scrofa OX=9823 GN=OAS1 PE=1 SV=3	314	1	1.5E-7	39.48
true	[NO-BLAST]	Eph_Em0001g641a	---NA---	141
true	[NO-BLAST]	Eph_Em0001g642a	---NA---	141
true	[BLASTED]	Eph_Em0001g643a	TF212_SCHPOTransposon Tf2-12 polyprotein OS=Schizosaccharomyces pombe (strain 972 / ATCC 24843) OX=284812 GN=Tf2-12 PE=3 SV=1	387	1	2.0E-46	57.89
true	[NO-BLAST]	Eph_Em0001g644a	---NA---	388
true	[NO-BLAST]	Eph_Em0001g645a	---NA---	369
true	[BLASTED]	Eph_Em0001g646a	MON2_XENLAProtein MON2 homolog OS=Xenopus laevis OX=8355 GN=mon2 PE=2 SV=1	513	1	2.3E-61	52.99
true	[BLASTED]	Eph_Em0001g647a	TNKS_DROMETankyrase OS=Drosophila melanogaster OX=7227 GN=Tnks PE=1 SV=1	598	1	4.6E-5	46.6
true	[BLASTED]	Eph_Em0001g648a	MON2_XENLAProtein MON2 homolog OS=Xenopus laevis OX=8355 GN=mon2 PE=2 SV=1	249	1	2.5E-45	63.35
true	[BLASTED]	Eph_Em0001g649a	POL3_DROMERetrovirus-related Pol polyprotein from transposon 17.6 OS=Drosophila melanogaster OX=7227 GN=pol PE=3 SV=1	1263	1	2.4E-80	63.66
true	[BLASTED]	Eph_Em0001g650a	MON2_XENLAProtein MON2 homolog OS=Xenopus laevis OX=8355 GN=mon2 PE=2 SV=1	390	1	1.1E-12	39.35
true	[BLASTED]	Eph_Em0001g651a	MON2_XENLAProtein MON2 homolog OS=Xenopus laevis OX=8355 GN=mon2 PE=2 SV=1	427	1	4.1E-32	56.38
true	[BLASTED]	Eph_Em0001g652a	TNKS_DROMETankyrase OS=Drosophila melanogaster OX=7227 GN=Tnks PE=1 SV=1	659	1	5.4E-7	42.51
true	[BLASTED]	Eph_Em0001g653a	MON2_MOUSEProtein MON2 homolog OS=Mus musculus OX=10090 GN=Mon2 PE=1 SV=2	195	1	6.7E-22	67.16
true	[BLASTED]	Eph_Em0001g654a	TNKS_DROMETankyrase OS=Drosophila melanogaster OX=7227 GN=Tnks PE=1 SV=1	678	1	6.8E-5	46.6
true	[BLASTED]	Eph_Em0001g655a	CDYL_RATChromodomain Y-like protein OS=Rattus norvegicus OX=10116 GN=Cdyl PE=1 SV=1	119	1	1.0E-9	58.43
true	[NO-BLAST]	Eph_Em0001g656a	---NA---	432
true	[BLASTED]	Eph_Em0001g657a	POL4_DROMERetrovirus-related Pol polyprotein from transposon 412 OS=Drosophila melanogaster OX=7227 GN=POL PE=3 SV=1	1549	1	4.4E-124	48.48
true	[NO-BLAST]	Eph_Em0001g658a	---NA---	425
true	[NO-BLAST]	Eph_Em0001g659a	---NA---	348
true	[NO-BLAST]	Eph_Em0001g660a	---NA---	358
true	[NO-BLAST]	Eph_Em0001g661a	---NA---	272
true	[NO-BLAST]	Eph_Em0001g662a	---NA---	451
true	[NO-BLAST]	Eph_Em0001g663a	---NA---	419
true	[NO-BLAST]	Eph_Em0001g664a	---NA---	823
true	[NO-BLAST]	Eph_Em0001g665a	---NA---	583
true	[NO-BLAST]	Eph_Em0001g666a	---NA---	698
true	[NO-BLAST]	Eph_Em0001g667a	---NA---	360
true	[NO-BLAST]	Eph_Em0001g668a	---NA---	489
true	[BLASTED]	Eph_Em0001g669a	TF212_SCHPOTransposon Tf2-12 polyprotein OS=Schizosaccharomyces pombe (strain 972 / ATCC 24843) OX=284812 GN=Tf2-12 PE=3 SV=1	391	1	2.3E-50	56.21
true	[NO-BLAST]	Eph_Em0001g670a	---NA---	266
true	[BLASTED]	Eph_Em0001g671a	MPEG1_BOVINMacrophage-expressed gene 1 protein OS=Bos taurus OX=9913 GN=MPEG1 PE=2 SV=2	673	1	3.8E-109	57.59
true	[BLASTED]	Eph_Em0001g672a	FIGL1_DROMEFidgetin-like protein 1 OS=Drosophila melanogaster OX=7227 GN=CG3326 PE=2 SV=2	294	1	4.8E-8	49.26
true	[NO-BLAST]	Eph_Em0001g673a	---NA---	154
true	[BLASTED]	Eph_Em0001g674a	HMCN2_HUMANHemicentin-2 OS=Homo sapiens OX=9606 GN=HMCN2 PE=2 SV=3	559	1	1.1E-5	40.35
true	[NO-BLAST]	Eph_Em0001g675a	---NA---	210
true	[BLASTED]	Eph_Em0001g676a	POL4_DROMERetrovirus-related Pol polyprotein from transposon 412 OS=Drosophila melanogaster OX=7227 GN=POL PE=3 SV=1	1358	1	6.8E-81	44.8
true	[NO-BLAST]	Eph_Em0001g677a	---NA---	99
true	[BLASTED]	Eph_Em0001g678a	CAH1_MACMUCarbonic anhydrase 1 OS=Macaca mulatta OX=9544 GN=CA1 PE=1 SV=2	332	1	2.9E-25	50.85
true	[NO-BLAST]	Eph_Em0001g679a	---NA---	130
true	[BLASTED]	Eph_Em0001g680a	P3A2_STRPUDNA-binding protein P3A2 OS=Strongylocentrotus purpuratus OX=7668 PE=1 SV=1	740	1	7.7E-79	71.17
true	[NO-BLAST]	Eph_Em0001g681a	---NA---	131
true	[BLASTED]	Eph_Em0001g682a	CAH1_RATCarbonic anhydrase 1 OS=Rattus norvegicus OX=10116 GN=Ca1 PE=1 SV=1	283	1	2.0E-14	42.97
true	[NO-BLAST]	Eph_Em0001g683a	---NA---	119
true	[NO-BLAST]	Eph_Em0001g684a	---NA---	1228
true	[NO-BLAST]	Eph_Em0001g685a	---NA---	513
true	[NO-BLAST]	Eph_Em0001g686a	---NA---	153
true	[NO-BLAST]	Eph_Em0001g687a	---NA---	733
true	[BLASTED]	Eph_Em0001g688a	AGRG6_MOUSEAdhesion G-protein coupled receptor G6 OS=Mus musculus OX=10090 GN=Adgrg6 PE=1 SV=1	353	1	1.5E-11	59.84
true	[BLASTED]	Eph_Em0001g689a	PRTGB_DANREProtogenin B (Fragment) OS=Danio rerio OX=7955 GN=prtgb PE=2 SV=1	613	1	1.3E-7	48.18
true	[NO-BLAST]	Eph_Em0001g690a	---NA---	142
true	[NO-BLAST]	Eph_Em0001g691a	---NA---	241
true	[BLASTED]	Eph_Em0001g692a	Y9871_DICDIProbable serine/threonine-protein kinase DDB_G0271682 OS=Dictyostelium discoideum OX=44689 GN=DDB_G0271682 PE=3 SV=2	670	1	1.3E-27	52.36
true	[NO-BLAST]	Eph_Em0001g693a	---NA---	164
true	[BLASTED]	Eph_Em0001g694a	CBX6_HUMANChromobox protein homolog 6 OS=Homo sapiens OX=9606 GN=CBX6 PE=1 SV=1	120	1	8.6E-4	60.78
true	[NO-BLAST]	Eph_Em0001g695a	---NA---	514
true	[NO-BLAST]	Eph_Em0001g696a	---NA---	506
true	[BLASTED]	Eph_Em0001g697a	ANFY1_MOUSERabankyrin-5 OS=Mus musculus OX=10090 GN=Ankfy1 PE=1 SV=2	888	1	1.2E-6	58.33
true	[NO-BLAST]	Eph_Em0001g698a	---NA---	249
true	[BLASTED]	Eph_Em0001g699a	MTNB_CHICKMethylthioribulose-1-phosphate dehydratase OS=Gallus gallus OX=9031 GN=APIP PE=2 SV=1	237	1	1.5E-84	78.79
true	[NO-BLAST]	Eph_Em0001g700a	---NA---	891
true	[BLASTED]	Eph_Em0001g701a	POL4_DROMERetrovirus-related Pol polyprotein from transposon 412 OS=Drosophila melanogaster OX=7227 GN=POL PE=3 SV=1	486	1	1.7E-29	46.06
true	[BLASTED]	Eph_Em0001g702a	POL3_DROMERetrovirus-related Pol polyprotein from transposon 17.6 OS=Drosophila melanogaster OX=7227 GN=pol PE=3 SV=1	2568	1	4.0E-74	52.42
true	[NO-BLAST]	Eph_Em0001g703a	---NA---	202
true	[NO-BLAST]	Eph_Em0001g704a	---NA---	500
true	[NO-BLAST]	Eph_Em0001g705a	---NA---	176
true	[NO-BLAST]	Eph_Em0001g706a	---NA---	358
true	[BLASTED]	Eph_Em0001g707a	TF212_SCHPOTransposon Tf2-12 polyprotein OS=Schizosaccharomyces pombe (strain 972 / ATCC 24843) OX=284812 GN=Tf2-12 PE=3 SV=1	1043	1	9.6E-75	43.38
true	[BLASTED]	Eph_Em0001g708a	ANR29_DANREAnkyrin repeat domain-containing protein 29 OS=Danio rerio OX=7955 GN=ankrd29 PE=2 SV=1	82	1	8.2E-6	68.63
true	[BLASTED]	Eph_Em0001g709a	STE11_YEAS6Serine/threonine-protein kinase STE11 OS=Saccharomyces cerevisiae (strain AWRI1631) OX=545124 GN=STE11 PE=3 SV=2	319	1	5.3E-8	45.5
true	[NO-BLAST]	Eph_Em0001g710a	---NA---	129
true	[BLASTED]	Eph_Em0001g711a	DEN6A_HUMANProtein DENND6A OS=Homo sapiens OX=9606 GN=DENND6A PE=1 SV=1	1523	1	5.4E-42	42.6
true	[BLASTED]	Eph_Em0001g712a	YRD6_CAEELUncharacterized protein K02A2.6 OS=Caenorhabditis elegans OX=6239 GN=K02A2.6 PE=4 SV=1	923	1	5.8E-23	42.99
true	[BLASTED]	Eph_Em0001g713a	YG31B_YEASTTransposon Ty3-G Gag-Pol polyprotein OS=Saccharomyces cerevisiae (strain ATCC 204508 / S288c) OX=559292 GN=TY3B-G PE=1 SV=3	706	1	4.7E-33	48.69
true	[NO-BLAST]	Eph_Em0001g714a	---NA---	103
true	[BLASTED]	Eph_Em0001g715a	DEN6A_MOUSEProtein DENND6A OS=Mus musculus OX=10090 GN=Dennd6a PE=1 SV=1	459	1	2.7E-45	53.63
true	[BLASTED]	Eph_Em0001g716a	MTNB_ESOLUMethylthioribulose-1-phosphate dehydratase OS=Esox lucius OX=8010 GN=apip PE=2 SV=1	173	1	5.2E-10	52.27
true	[NO-BLAST]	Eph_Em0001g717a	---NA---	129
true	[NO-BLAST]	Eph_Em0001g718a	---NA---	1081
true	[NO-BLAST]	Eph_Em0001g719a	---NA---	90
true	[BLASTED]	Eph_Em0001g720a	DEN6B_HUMANProtein DENND6B OS=Homo sapiens OX=9606 GN=DENND6B PE=2 SV=1	558	1	6.8E-136	63.76
true	[NO-BLAST]	Eph_Em0001g721a	---NA---	499
true	[NO-BLAST]	Eph_Em0001g722a	---NA---	186
true	[BLASTED]	Eph_Em0001g723a	MITD1_RATMIT domain-containing protein 1 OS=Rattus norvegicus OX=10116 GN=Mitd1 PE=2 SV=1	244	1	1.6E-57	69.13
true	[BLASTED]	Eph_Em0001g724a	MITD1_RATMIT domain-containing protein 1 OS=Rattus norvegicus OX=10116 GN=Mitd1 PE=2 SV=1	240	1	6.1E-33	52.61
true	[BLASTED]	Eph_Em0001g725a	MITD1_MOUSEMIT domain-containing protein 1 OS=Mus musculus OX=10090 GN=Mitd1 PE=1 SV=1	277	1	8.5E-31	57.14
true	[BLASTED]	Eph_Em0001g726a	SPDLA_XENLAProtein Spindly-A OS=Xenopus laevis OX=8355 GN=spdl1-a PE=2 SV=1	564	1	6.6E-14	45.36
true	[BLASTED]	Eph_Em0001g727a	MTNB_ESOLUMethylthioribulose-1-phosphate dehydratase OS=Esox lucius OX=8010 GN=apip PE=2 SV=1	155	1	5.5E-11	53.93
true	[NO-BLAST]	Eph_Em0001g728a	---NA---	205
true	[NO-BLAST]	Eph_Em0001g729a	---NA---	102
true	[NO-BLAST]	Eph_Em0001g730a	---NA---	380
true	[NO-BLAST]	Eph_Em0001g731a	---NA---	723
true	[BLASTED]	Eph_Em0001g732a	POL3_DROMERetrovirus-related Pol polyprotein from transposon 17.6 OS=Drosophila melanogaster OX=7227 GN=pol PE=3 SV=1	1023	1	3.6E-50	46.95
true	[BLASTED]	Eph_Em0001g733a	DEN6A_MOUSEProtein DENND6A OS=Mus musculus OX=10090 GN=Dennd6a PE=1 SV=1	500	1	4.3E-57	53.55
true	[NO-BLAST]	Eph_Em0001g734a	---NA---	145
true	[BLASTED]	Eph_Em0001g735a	YG31B_YEASTTransposon Ty3-G Gag-Pol polyprotein OS=Saccharomyces cerevisiae (strain ATCC 204508 / S288c) OX=559292 GN=TY3B-G PE=1 SV=3	1236	1	1.1E-58	42.71
true	[NO-BLAST]	Eph_Em0001g736a	---NA---	289
true	[NO-BLAST]	Eph_Em0001g737a	---NA---	126
true	[NO-BLAST]	Eph_Em0001g738a	---NA---	891
true	[BLASTED]	Eph_Em0001g739a	TF212_SCHPOTransposon Tf2-12 polyprotein OS=Schizosaccharomyces pombe (strain 972 / ATCC 24843) OX=284812 GN=Tf2-12 PE=3 SV=1	1130	1	3.1E-63	43.32
true	[NO-BLAST]	Eph_Em0001g740a	---NA---	103
true	[NO-BLAST]	Eph_Em0001g741a	---NA---	287
true	[BLASTED]	Eph_Em0001g742a	STE11_YEAS6Serine/threonine-protein kinase STE11 OS=Saccharomyces cerevisiae (strain AWRI1631) OX=545124 GN=STE11 PE=3 SV=2	400	1	1.0E-8	46.0
true	[NO-BLAST]	Eph_Em0001g743a	---NA---	81
true	[NO-BLAST]	Eph_Em0001g744a	---NA---	90
true	[NO-BLAST]	Eph_Em0001g745a	---NA---	207
true	[BLASTED]	Eph_Em0001g746a	TC1A_CAEELTransposable element Tc1 transposase OS=Caenorhabditis elegans OX=6239 GN=tc1a PE=3 SV=1	699	1	1.2E-20	45.21
true	[BLASTED]	Eph_Em0001g747a	PC_DROMEPolycomb group protein Pc OS=Drosophila melanogaster OX=7227 GN=Pc PE=1 SV=1	166	1	4.4E-6	54.41
true	[NO-BLAST]	Eph_Em0001g748a	---NA---	886
true	[BLASTED]	Eph_Em0001g749a	SPDLA_XENLAProtein Spindly-A OS=Xenopus laevis OX=8355 GN=spdl1-a PE=2 SV=1	473	1	5.2E-20	54.93
true	[NO-BLAST]	Eph_Em0001g750a	---NA---	342
true	[NO-BLAST]	Eph_Em0001g751a	---NA---	296
true	[NO-BLAST]	Eph_Em0001g752a	---NA---	534
true	[BLASTED]	Eph_Em0001g753a	SPDLA_XENLAProtein Spindly-A OS=Xenopus laevis OX=8355 GN=spdl1-a PE=2 SV=1	352	1	1.6E-18	54.51
true	[NO-BLAST]	Eph_Em0001g754a	---NA---	342
true	[NO-BLAST]	Eph_Em0001g755a	---NA---	307
true	[NO-BLAST]	Eph_Em0001g756a	---NA---	137
true	[BLASTED]	Eph_Em0001g757a	PLC_LISMO1-phosphatidylinositol phosphodiesterase OS=Listeria monocytogenes serovar 1/2a (strain ATCC BAA-679 / EGD-e) OX=169963 GN=plcA PE=1 SV=1	290	1	2.6E-30	51.7
true	[NO-BLAST]	Eph_Em0001g758a	---NA---	1038
true	[NO-BLAST]	Eph_Em0001g759a	---NA---	146
true	[NO-BLAST]	Eph_Em0001g760a	---NA---	991
true	[NO-BLAST]	Eph_Em0001g761a	---NA---	981
true	[NO-BLAST]	Eph_Em0001g762a	---NA---	841
true	[BLASTED]	Eph_Em0001g763a	GIN1_HUMANGypsy retrotransposon integrase-like protein 1 OS=Homo sapiens OX=9606 GN=GIN1 PE=1 SV=3	383	1	8.5E-21	44.32
true	[NO-BLAST]	Eph_Em0001g764a	---NA---	827
true	[NO-BLAST]	Eph_Em0001g765a	---NA---	127
true	[BLASTED]	Eph_Em0001g766a	RTP2_TRYBGRetrotransposable element SLACS 132 kDa protein OS=Trypanosoma brucei gambiense OX=31285 PE=3 SV=1	1273	1	2.7E-7	41.7
true	[BLASTED]	Eph_Em0001g767a	YRD6_CAEELUncharacterized protein K02A2.6 OS=Caenorhabditis elegans OX=6239 GN=K02A2.6 PE=4 SV=1	975	1	1.5E-85	45.61
true	[BLASTED]	Eph_Em0001g768a	YRD6_CAEELUncharacterized protein K02A2.6 OS=Caenorhabditis elegans OX=6239 GN=K02A2.6 PE=4 SV=1	172	1	4.7E-19	60.55
true	[NO-BLAST]	Eph_Em0001g769a	---NA---	190
true	[NO-BLAST]	Eph_Em0001g770a	---NA---	929
true	[NO-BLAST]	Eph_Em0001g771a	---NA---	904
true	[NO-BLAST]	Eph_Em0001g772a	---NA---	1416
true	[BLASTED]	Eph_Em0001g773a	YRD6_CAEELUncharacterized protein K02A2.6 OS=Caenorhabditis elegans OX=6239 GN=K02A2.6 PE=4 SV=1	1071	1	3.6E-69	39.09
true	[BLASTED]	Eph_Em0001g774a	POL3_DROMERetrovirus-related Pol polyprotein from transposon 17.6 OS=Drosophila melanogaster OX=7227 GN=pol PE=3 SV=1	285	1	2.8E-45	60.54
true	[BLASTED]	Eph_Em0001g775a	YRD6_CAEELUncharacterized protein K02A2.6 OS=Caenorhabditis elegans OX=6239 GN=K02A2.6 PE=4 SV=1	639	1	1.1E-41	42.23
true	[NO-BLAST]	Eph_Em0001g776a	---NA---	174
true	[NO-BLAST]	Eph_Em0001g777a	---NA---	1304
true	[BLASTED]	Eph_Em0001g778a	YRD6_CAEELUncharacterized protein K02A2.6 OS=Caenorhabditis elegans OX=6239 GN=K02A2.6 PE=4 SV=1	1186	1	2.8E-107	42.71
true	[NO-BLAST]	Eph_Em0001g779a	---NA---	374
true	[NO-BLAST]	Eph_Em0001g780a	---NA---	88
true	[BLASTED]	Eph_Em0001g781a	YRD6_CAEELUncharacterized protein K02A2.6 OS=Caenorhabditis elegans OX=6239 GN=K02A2.6 PE=4 SV=1	172	1	4.7E-19	60.55
true	[BLASTED]	Eph_Em0001g782a	POL5_DROMERetrovirus-related Pol polyprotein from transposon opus OS=Drosophila melanogaster OX=7227 GN=pol PE=3 SV=1	252	1	9.5E-21	55.41
true	[BLASTED]	Eph_Em0001g783a	YRD6_CAEELUncharacterized protein K02A2.6 OS=Caenorhabditis elegans OX=6239 GN=K02A2.6 PE=4 SV=1	913	1	2.7E-89	42.92
true	[NO-BLAST]	Eph_Em0001g784a	---NA---	347
true	[NO-BLAST]	Eph_Em0001g785a	---NA---	138
true	[NO-BLAST]	Eph_Em0001g786a	---NA---	648
true	[NO-BLAST]	Eph_Em0001g787a	---NA---	256
true	[NO-BLAST]	Eph_Em0001g788a	---NA---	117
true	[BLASTED]	Eph_Em0001g789a	SNCAP_HUMANSynphilin-1 OS=Homo sapiens OX=9606 GN=SNCAIP PE=1 SV=2	1103	1	2.2E-13	47.22
true	[NO-BLAST]	Eph_Em0001g790a	---NA---	213
true	[NO-BLAST]	Eph_Em0001g791a	---NA---	282
true	[NO-BLAST]	Eph_Em0001g792a	---NA---	348
true	[NO-BLAST]	Eph_Em0001g793a	---NA---	303
true	[NO-BLAST]	Eph_Em0001g794a	---NA---	492
true	[BLASTED]	Eph_Em0001g795a	M10L1_HUMANRNA helicase Mov10l1 OS=Homo sapiens OX=9606 GN=MOV10L1 PE=2 SV=1	144	1	2.6E-39	77.37
true	[BLASTED]	Eph_Em0001g796a	POL_SRV2Gag-Pro-Pol polyprotein OS=Simian retrovirus SRV-2 OX=39068 GN=pol PE=3 SV=2	773	1	4.5E-5	46.15
true	[NO-BLAST]	Eph_Em0001g797a	---NA---	126
true	[NO-BLAST]	Eph_Em0001g798a	---NA---	933
true	[BLASTED]	Eph_Em0001g799a	M10L1_HUMANRNA helicase Mov10l1 OS=Homo sapiens OX=9606 GN=MOV10L1 PE=2 SV=1	942	1	8.8E-120	46.1
true	[BLASTED]	Eph_Em0001g800a	YRD6_CAEELUncharacterized protein K02A2.6 OS=Caenorhabditis elegans OX=6239 GN=K02A2.6 PE=4 SV=1	1339	1	8.8E-73	39.23
true	[NO-BLAST]	Eph_Em0001g801a	---NA---	452
true	[NO-BLAST]	Eph_Em0001g802a	---NA---	798
true	[NO-BLAST]	Eph_Em0001g803a	---NA---	148
true	[BLASTED]	Eph_Em0001g804a	POL3_DROMERetrovirus-related Pol polyprotein from transposon 17.6 OS=Drosophila melanogaster OX=7227 GN=pol PE=3 SV=1	2355	1	1.2E-104	62.5
true	[NO-BLAST]	Eph_Em0001g805a	---NA---	557
true	[NO-BLAST]	Eph_Em0001g806a	---NA---	739
true	[NO-BLAST]	Eph_Em0001g807a	---NA---	176
true	[BLASTED]	Eph_Em0001g808a	NALP5_HUMANNACHT, LRR and PYD domains-containing protein 5 OS=Homo sapiens OX=9606 GN=NLRP5 PE=2 SV=2	886	1	8.6E-8	67.06
true	[NO-BLAST]	Eph_Em0001g809a	---NA---	158
true	[BLASTED]	Eph_Em0001g810a	YRD6_CAEELUncharacterized protein K02A2.6 OS=Caenorhabditis elegans OX=6239 GN=K02A2.6 PE=4 SV=1	497	1	2.3E-34	48.55
true	[BLASTED]	Eph_Em0001g811a	OAS1_PIG2'-5'-oligoadenylate synthase 1 OS=Sus scrofa OX=9823 GN=OAS1 PE=1 SV=3	314	1	2.0E-7	39.48
true	[BLASTED]	Eph_Em0001g812a	MED34_ARATHMediator of RNA polymerase II transcription subunit 34 OS=Arabidopsis thaliana OX=3702 GN=MED34 PE=1 SV=1	152	1	1.7E-12	51.35
true	[NO-BLAST]	Eph_Em0001g813a	---NA---	168
true	[BLASTED]	Eph_Em0001g814a	GIN1_HUMANGypsy retrotransposon integrase-like protein 1 OS=Homo sapiens OX=9606 GN=GIN1 PE=1 SV=3	662	1	5.5E-36	43.17
true	[NO-BLAST]	Eph_Em0001g815a	---NA---	106
true	[NO-BLAST]	Eph_Em0001g816a	---NA---	93
true	[NO-BLAST]	Eph_Em0001g817a	---NA---	84
true	[BLASTED]	Eph_Em0001g818a	7TMK1_DICDISeven transmembrane domain-containing tyrosine-protein kinase 1 OS=Dictyostelium discoideum OX=44689 GN=7tmk1 PE=3 SV=1	635	1	2.2E-21	49.81
true	[BLASTED]	Eph_Em0001g819a	POL4_DROMERetrovirus-related Pol polyprotein from transposon 412 OS=Drosophila melanogaster OX=7227 GN=POL PE=3 SV=1	783	1	5.4E-30	47.38
true	[NO-BLAST]	Eph_Em0001g820a	---NA---	154
true	[NO-BLAST]	Eph_Em0001g821a	---NA---	304
true	[BLASTED]	Eph_Em0001g822a	YRD6_CAEELUncharacterized protein K02A2.6 OS=Caenorhabditis elegans OX=6239 GN=K02A2.6 PE=4 SV=1	665	1	2.9E-77	48.36
true	[BLASTED]	Eph_Em0001g823a	GIN1_HUMANGypsy retrotransposon integrase-like protein 1 OS=Homo sapiens OX=9606 GN=GIN1 PE=1 SV=3	614	1	6.8E-20	49.49
true	[NO-BLAST]	Eph_Em0001g824a	---NA---	335
true	[NO-BLAST]	Eph_Em0001g825a	---NA---	233
true	[NO-BLAST]	Eph_Em0001g826a	---NA---	434
true	[BLASTED]	Eph_Em0001g827a	YI31B_YEASTTransposon Ty3-I Gag-Pol polyprotein OS=Saccharomyces cerevisiae (strain ATCC 204508 / S288c) OX=559292 GN=TY3B-I PE=3 SV=2	1061	1	3.4E-59	43.28
true	[NO-BLAST]	Eph_Em0001g828a	---NA---	984
true	[NO-BLAST]	Eph_Em0001g829a	---NA---	252
true	[NO-BLAST]	Eph_Em0001g830a	---NA---	146
true	[NO-BLAST]	Eph_Em0001g831a	---NA---	297
true	[BLASTED]	Eph_Em0001g832a	OTU7B_MOUSEOTU domain-containing protein 7B OS=Mus musculus OX=10090 GN=Otud7b PE=1 SV=1	358	1	7.0E-9	41.21
true	[BLASTED]	Eph_Em0001g833a	SPAG8_MOUSESperm-associated antigen 8 OS=Mus musculus OX=10090 GN=Spag8 PE=1 SV=1	182	1	3.2E-18	47.73
true	[BLASTED]	Eph_Em0001g834a	ARI1_BOVINE3 ubiquitin-protein ligase ARIH1 OS=Bos taurus OX=9913 GN=ARIH1 PE=2 SV=1	517	1	6.2E-160	69.92
true	[NO-BLAST]	Eph_Em0001g835a	---NA---	462
true	[BLASTED]	Eph_Em0001g836a	7TMK1_DICDISeven transmembrane domain-containing tyrosine-protein kinase 1 OS=Dictyostelium discoideum OX=44689 GN=7tmk1 PE=3 SV=1	1043	1	1.4E-20	49.43
true	[NO-BLAST]	Eph_Em0001g837a	---NA---	234
true	[NO-BLAST]	Eph_Em0001g838a	---NA---	84
true	[NO-BLAST]	Eph_Em0001g839a	---NA---	613
true	[NO-BLAST]	Eph_Em0001g840a	---NA---	579
true	[BLASTED]	Eph_Em0001g841a	POL3_DROMERetrovirus-related Pol polyprotein from transposon 17.6 OS=Drosophila melanogaster OX=7227 GN=pol PE=3 SV=1	1278	1	1.1E-43	63.41
true	[NO-BLAST]	Eph_Em0001g842a	---NA---	268
true	[NO-BLAST]	Eph_Em0001g843a	---NA---	191
true	[BLASTED]	Eph_Em0001g844a	PEX3_CRILOPeroxisomal biogenesis factor 3 OS=Cricetulus longicaudatus OX=10030 GN=PEX3 PE=2 SV=1	714	1	1.0E-51	57.47
true	[BLASTED]	Eph_Em0001g845a	QSPP_BOVINQueuosine salvage protein OS=Bos taurus OX=9913 PE=2 SV=1	843	1	2.3E-58	54.94
true	[BLASTED]	Eph_Em0001g846a	QSPP_BOVINQueuosine salvage protein OS=Bos taurus OX=9913 PE=2 SV=1	334	1	2.2E-65	59.58
true	[BLASTED]	Eph_Em0001g847a	RRAGD_HUMANRas-related GTP-binding protein D OS=Homo sapiens OX=9606 GN=RRAGD PE=1 SV=1	367	1	5.6E-147	85.26
true	[NO-BLAST]	Eph_Em0001g848a	---NA---	875
true	[BLASTED]	Eph_Em0001g849a	DDX55_DANREATP-dependent RNA helicase DDX55 OS=Danio rerio OX=7955 GN=ddx55 PE=2 SV=2	445	1	1.4E-80	48.98
true	[BLASTED]	Eph_Em0001g850a	RL6_HUMAN60S ribosomal protein L6 OS=Homo sapiens OX=9606 GN=RPL6 PE=1 SV=3	243	1	2.1E-41	59.2
true	[BLASTED]	Eph_Em0001g851a	RECQ_ECOLIATP-dependent DNA helicase RecQ OS=Escherichia coli (strain K12) OX=83333 GN=recQ PE=1 SV=5	188	1	9.0E-24	55.49
true	[NO-BLAST]	Eph_Em0001g852a	---NA---	621
true	[BLASTED]	Eph_Em0001g853a	CNR10_MAIZECell number regulator 10 OS=Zea mays OX=4577 GN=CNR10 PE=2 SV=1	911	1	2.9E-11	49.53
true	[BLASTED]	Eph_Em0001g854a	CNR10_MAIZECell number regulator 10 OS=Zea mays OX=4577 GN=CNR10 PE=2 SV=1	316	1	4.0E-8	48.35
true	[BLASTED]	Eph_Em0001g855a	CNR3_MAIZECell number regulator 3 OS=Zea mays OX=4577 GN=CNR3 PE=2 SV=1	109	1	4.6E-12	50.96
true	[NO-BLAST]	Eph_Em0001g856a	---NA---	187
true	[BLASTED]	Eph_Em0001g857a	POL4_DROMERetrovirus-related Pol polyprotein from transposon 412 OS=Drosophila melanogaster OX=7227 GN=POL PE=3 SV=1	1841	1	7.0E-137	47.85
true	[NO-BLAST]	Eph_Em0001g858a	---NA---	292
true	[NO-BLAST]	Eph_Em0001g859a	---NA---	221
true	[NO-BLAST]	Eph_Em0001g860a	---NA---	131
true	[NO-BLAST]	Eph_Em0001g861a	---NA---	705
true	[BLASTED]	Eph_Em0001g862a	7LESS_DROMEProtein sevenless OS=Drosophila melanogaster OX=7227 GN=sev PE=1 SV=2	119	1	7.9E-34	68.0
true	[BLASTED]	Eph_Em0001g863a	ZBED4_HUMANZinc finger BED domain-containing protein 4 OS=Homo sapiens OX=9606 GN=ZBED4 PE=1 SV=2	479	1	1.8E-4	46.09
true	[NO-BLAST]	Eph_Em0001g864a	---NA---	1010
true	[BLASTED]	Eph_Em0001g865a	RYK_AVIR3Tyrosine-protein kinase transforming protein RYK OS=Avian retrovirus RPL30 OX=31671 GN=V-RYK PE=2 SV=1	519	1	4.2E-55	64.61
true	[NO-BLAST]	Eph_Em0001g866a	---NA---	149
true	[NO-BLAST]	Eph_Em0001g867a	---NA---	870
true	[NO-BLAST]	Eph_Em0001g868a	---NA---	389
true	[NO-BLAST]	Eph_Em0001g869a	---NA---	345
true	[NO-BLAST]	Eph_Em0001g870a	---NA---	149
true	[NO-BLAST]	Eph_Em0001g871a	---NA---	324
true	[BLASTED]	Eph_Em0001g872a	YRD6_CAEELUncharacterized protein K02A2.6 OS=Caenorhabditis elegans OX=6239 GN=K02A2.6 PE=4 SV=1	1428	1	4.9E-106	41.21
true	[NO-BLAST]	Eph_Em0001g873a	---NA---	270
true	[NO-BLAST]	Eph_Em0001g874a	---NA---	242
true	[NO-BLAST]	Eph_Em0001g875a	---NA---	604
true	[NO-BLAST]	Eph_Em0001g876a	---NA---	491
true	[BLASTED]	Eph_Em0001g877a	YRD6_CAEELUncharacterized protein K02A2.6 OS=Caenorhabditis elegans OX=6239 GN=K02A2.6 PE=4 SV=1	1023	1	3.7E-71	39.29
true	[NO-BLAST]	Eph_Em0001g878a	---NA---	212
true	[BLASTED]	Eph_Em0001g879a	LYST2_DICDIProbable T4-type lysozyme 2 OS=Dictyostelium discoideum OX=44689 GN=DDB_G0274291 PE=2 SV=1	181	1	1.5E-4	50.0
true	[NO-BLAST]	Eph_Em0001g880a	---NA---	67
true	[NO-BLAST]	Eph_Em0001g881a	---NA---	149
true	[BLASTED]	Eph_Em0001g882a	RAG1_XENLAV(D)J recombination-activating protein 1 OS=Xenopus laevis OX=8355 GN=rag1 PE=2 SV=1	999	1	1.3E-4	35.48
true	[NO-BLAST]	Eph_Em0001g883a	---NA---	389
true	[NO-BLAST]	Eph_Em0001g884a	---NA---	345
true	[NO-BLAST]	Eph_Em0001g885a	---NA---	121
true	[BLASTED]	Eph_Em0001g886a	POL3_DROMERetrovirus-related Pol polyprotein from transposon 17.6 OS=Drosophila melanogaster OX=7227 GN=pol PE=3 SV=1	912	1	1.8E-53	46.17
true	[BLASTED]	Eph_Em0001g887a	POL4_DROMERetrovirus-related Pol polyprotein from transposon 412 OS=Drosophila melanogaster OX=7227 GN=POL PE=3 SV=1	773	1	2.5E-35	46.96
true	[BLASTED]	Eph_Em0001g888a	POL4_DROMERetrovirus-related Pol polyprotein from transposon 412 OS=Drosophila melanogaster OX=7227 GN=POL PE=3 SV=1	496	1	1.1E-36	48.41
true	[NO-BLAST]	Eph_Em0001g889a	---NA---	235
true	[BLASTED]	Eph_Em0001g890a	PELET_DROMETransposable element P transposase OS=Drosophila melanogaster OX=7227 GN=T PE=1 SV=2	360	1	1.3E-10	43.46
true	[NO-BLAST]	Eph_Em0001g891a	---NA---	103
true	[BLASTED]	Eph_Em0001g892a	IKKE_HUMANInhibitor of nuclear factor kappa-B kinase subunit epsilon OS=Homo sapiens OX=9606 GN=IKBKE PE=1 SV=1	100	1	5.3E-7	57.14
true	[BLASTED]	Eph_Em0001g893a	ADA17_HUMANDisintegrin and metalloproteinase domain-containing protein 17 OS=Homo sapiens OX=9606 GN=ADAM17 PE=1 SV=1	203	1	5.3E-22	53.33
true	[BLASTED]	Eph_Em0001g894a	TBK1_HUMANSerine/threonine-protein kinase TBK1 OS=Homo sapiens OX=9606 GN=TBK1 PE=1 SV=1	524	1	7.0E-42	54.15
true	[BLASTED]	Eph_Em0001g895a	MCM2_XENLADNA replication licensing factor mcm2 OS=Xenopus laevis OX=8355 GN=mcm2 PE=1 SV=2	185	1	4.0E-24	65.42
true	[BLASTED]	Eph_Em0001g896a	PCR3_ARATHProtein PLANT CADMIUM RESISTANCE 3 OS=Arabidopsis thaliana OX=3702 GN=PCR3 PE=3 SV=1	108	1	5.2E-16	52.83
true	[NO-BLAST]	Eph_Em0001g897a	---NA---	250
true	[BLASTED]	Eph_Em0001g898a	PHF8_HUMANHistone lysine demethylase PHF8 OS=Homo sapiens OX=9606 GN=PHF8 PE=1 SV=3	529	1	4.6E-17	63.74
true	[NO-BLAST]	Eph_Em0001g899a	---NA---	455
true	[NO-BLAST]	Eph_Em0001g900a	---NA---	308
true	[NO-BLAST]	Eph_Em0001g901a	---NA---	458
true	[NO-BLAST]	Eph_Em0001g902a	---NA---	162
true	[NO-BLAST]	Eph_Em0001g903a	---NA---	101
true	[NO-BLAST]	Eph_Em0001g904a	---NA---	227
true	[BLASTED]	Eph_Em0001g905a	POLG_PVCV1Genome polyprotein OS=Petunia vein clearing virus (isolate Shepherd) OX=492094 PE=3 SV=1	1233	1	8.0E-12	42.89
true	[BLASTED]	Eph_Em0001g906a	MO4L1_RATMortality factor 4-like protein 1 OS=Rattus norvegicus OX=10116 GN=Morf4l1 PE=2 SV=1	285	1	1.4E-68	64.33
true	[NO-BLAST]	Eph_Em0001g907a	---NA---	790
true	[NO-BLAST]	Eph_Em0001g908a	---NA---	158
true	[NO-BLAST]	Eph_Em0001g909a	---NA---	277
true	[NO-BLAST]	Eph_Em0001g910a	---NA---	93
true	[BLASTED]	Eph_Em0001g911a	PABP2_XENTRPolyadenylate-binding protein 2 OS=Xenopus tropicalis OX=8364 GN=pabpn1 PE=2 SV=1	386	1	6.8E-10	58.62
true	[BLASTED]	Eph_Em0001g912a	YRD6_CAEELUncharacterized protein K02A2.6 OS=Caenorhabditis elegans OX=6239 GN=K02A2.6 PE=4 SV=1	202	1	3.3E-8	43.9
true	[NO-BLAST]	Eph_Em0001g913a	---NA---	128
true	[BLASTED]	Eph_Em0001g914a	FUT8_HUMANAlpha-(1,6)-fucosyltransferase OS=Homo sapiens OX=9606 GN=FUT8 PE=1 SV=2	471	1	1.1E-99	66.33
true	[BLASTED]	Eph_Em0001g915a	NRX3A_MOUSENeurexin-3 OS=Mus musculus OX=10090 GN=Nrxn3 PE=1 SV=2	290	1	5.8E-6	62.71
true	[BLASTED]	Eph_Em0001g916a	POL5_DROMERetrovirus-related Pol polyprotein from transposon opus OS=Drosophila melanogaster OX=7227 GN=pol PE=3 SV=1	1121	1	1.4E-34	56.57
true	[BLASTED]	Eph_Em0001g917a	FUT8_HUMANAlpha-(1,6)-fucosyltransferase OS=Homo sapiens OX=9606 GN=FUT8 PE=1 SV=2	205	1	3.7E-23	65.71
true	[NO-BLAST]	Eph_Em0001g918a	---NA---	94
true	[NO-BLAST]	Eph_Em0001g919a	---NA---	117
true	[NO-BLAST]	Eph_Em0001g920a	---NA---	455
true	[NO-BLAST]	Eph_Em0001g921a	---NA---	244
true	[BLASTED]	Eph_Em0001g922a	GPPL3_ARATHHaloacid dehalogenase-like hydrolase domain-containing protein At2g33255 OS=Arabidopsis thaliana OX=3702 GN=At2g33255 PE=1 SV=1	232	1	1.9E-23	53.97
true	[NO-BLAST]	Eph_Em0001g923a	---NA---	225
true	[BLASTED]	Eph_Em0001g924a	GGT1_HUMANGlutathione hydrolase 1 proenzyme OS=Homo sapiens OX=9606 GN=GGT1 PE=1 SV=2	587	1	4.3E-117	63.08
true	[NO-BLAST]	Eph_Em0001g925a	---NA---	103
true	[BLASTED]	Eph_Em0001g926a	WAV3_ARATHE3 ubiquitin-protein ligase WAV3 OS=Arabidopsis thaliana OX=3702 GN=WAV3 PE=1 SV=1	329	1	1.2E-4	40.51
true	[BLASTED]	Eph_Em0001g927a	GPPL3_ARATHHaloacid dehalogenase-like hydrolase domain-containing protein At2g33255 OS=Arabidopsis thaliana OX=3702 GN=At2g33255 PE=1 SV=1	207	1	7.8E-29	56.04
true	[BLASTED]	Eph_Em0001g928a	ICMT_XENLAProtein-S-isoprenylcysteine O-methyltransferase OS=Xenopus laevis OX=8355 GN=icmt PE=2 SV=1	295	1	8.4E-61	71.83
true	[BLASTED]	Eph_Em0001g929a	TWF1_RATTwinfilin-1 OS=Rattus norvegicus OX=10116 GN=Twf1 PE=1 SV=1	331	1	4.5E-63	59.33
true	[BLASTED]	Eph_Em0001g930a	WAV3_ARATHE3 ubiquitin-protein ligase WAV3 OS=Arabidopsis thaliana OX=3702 GN=WAV3 PE=1 SV=1	505	1	6.4E-8	40.91
true	[BLASTED]	Eph_Em0001g931a	POL3_DROMERetrovirus-related Pol polyprotein from transposon 17.6 OS=Drosophila melanogaster OX=7227 GN=pol PE=3 SV=1	946	1	2.3E-35	58.45
true	[NO-BLAST]	Eph_Em0001g932a	---NA---	632
true	[BLASTED]	Eph_Em0001g933a	POL3_DROMERetrovirus-related Pol polyprotein from transposon 17.6 OS=Drosophila melanogaster OX=7227 GN=pol PE=3 SV=1	663	1	4.6E-6	36.84
true	[NO-BLAST]	Eph_Em0001g934a	---NA---	110
true	[NO-BLAST]	Eph_Em0001g935a	---NA---	346
true	[NO-BLAST]	Eph_Em0001g936a	---NA---	164
true	[BLASTED]	Eph_Em0001g937a	ZMYM1_HUMANZinc finger MYM-type protein 1 OS=Homo sapiens OX=9606 GN=ZMYM1 PE=1 SV=1	275	1	1.3E-7	46.56
true	[NO-BLAST]	Eph_Em0001g938a	---NA---	432
true	[BLASTED]	Eph_Em0001g939a	UFO_HUMANTyrosine-protein kinase receptor UFO OS=Homo sapiens OX=9606 GN=AXL PE=1 SV=4	463	1	2.9E-31	72.41
true	[BLASTED]	Eph_Em0001g940a	PGBD4_HUMANPiggyBac transposable element-derived protein 4 OS=Homo sapiens OX=9606 GN=PGBD4 PE=2 SV=3	684	1	2.0E-33	50.94
true	[NO-BLAST]	Eph_Em0001g941a	---NA---	235
true	[NO-BLAST]	Eph_Em0001g942a	---NA---	736
true	[BLASTED]	Eph_Em0001g943a	MKLN1_HUMANMuskelin OS=Homo sapiens OX=9606 GN=MKLN1 PE=1 SV=2	565	1	8.1E-36	40.12
true	[NO-BLAST]	Eph_Em0001g944a	---NA---	96
true	[NO-BLAST]	Eph_Em0001g945a	---NA---	165
true	[BLASTED]	Eph_Em0001g946a	P52K_HUMAN52 kDa repressor of the inhibitor of the protein kinase OS=Homo sapiens OX=9606 GN=THAP12 PE=1 SV=2	873	1	2.4E-15	48.2
true	[NO-BLAST]	Eph_Em0001g947a	---NA---	165
true	[BLASTED]	Eph_Em0001g948a	POL4_DROMERetrovirus-related Pol polyprotein from transposon 412 OS=Drosophila melanogaster OX=7227 GN=POL PE=3 SV=1	900	1	5.2E-29	46.18
true	[NO-BLAST]	Eph_Em0001g949a	---NA---	485
true	[NO-BLAST]	Eph_Em0001g950a	---NA---	125
true	[BLASTED]	Eph_Em0001g951a	POL4_DROMERetrovirus-related Pol polyprotein from transposon 412 OS=Drosophila melanogaster OX=7227 GN=POL PE=3 SV=1	761	1	9.6E-24	53.05
true	[BLASTED]	Eph_Em0001g952a	POL2_DROMERetrovirus-related Pol polyprotein from transposon 297 OS=Drosophila melanogaster OX=7227 GN=pol PE=3 SV=1	749	1	1.2E-23	60.43
true	[BLASTED]	Eph_Em0001g953a	GIN1_MACFAGypsy retrotransposon integrase-like protein 1 OS=Macaca fascicularis OX=9541 GN=GIN1 PE=2 SV=1	723	1	4.8E-25	42.04
true	[BLASTED]	Eph_Em0001g954a	ZMYM1_HUMANZinc finger MYM-type protein 1 OS=Homo sapiens OX=9606 GN=ZMYM1 PE=1 SV=1	581	1	8.4E-12	41.26
true	[BLASTED]	Eph_Em0001g955a	POL2_DROMERetrovirus-related Pol polyprotein from transposon 297 OS=Drosophila melanogaster OX=7227 GN=pol PE=3 SV=1	866	1	8.6E-13	35.97
true	[BLASTED]	Eph_Em0001g956a	POL3_DROMERetrovirus-related Pol polyprotein from transposon 17.6 OS=Drosophila melanogaster OX=7227 GN=pol PE=3 SV=1	633	1	7.2E-33	41.86
true	[BLASTED]	Eph_Em0001g957a	YRD6_CAEELUncharacterized protein K02A2.6 OS=Caenorhabditis elegans OX=6239 GN=K02A2.6 PE=4 SV=1	1173	1	9.2E-42	55.65
true	[BLASTED]	Eph_Em0001g958a	YRD6_CAEELUncharacterized protein K02A2.6 OS=Caenorhabditis elegans OX=6239 GN=K02A2.6 PE=4 SV=1	468	1	1.5E-27	58.54
true	[NO-BLAST]	Eph_Em0001g959a	---NA---	448
true	[NO-BLAST]	Eph_Em0001g960a	---NA---	129
true	[BLASTED]	Eph_Em0001g961a	UFO_HUMANTyrosine-protein kinase receptor UFO OS=Homo sapiens OX=9606 GN=AXL PE=1 SV=4	299	1	2.0E-33	73.28
true	[BLASTED]	Eph_Em0001g962a	YRD6_CAEELUncharacterized protein K02A2.6 OS=Caenorhabditis elegans OX=6239 GN=K02A2.6 PE=4 SV=1	953	1	1.2E-26	40.59
true	[NO-BLAST]	Eph_Em0001g963a	---NA---	130
true	[BLASTED]	Eph_Em0001g964a	MKLN1_HUMANMuskelin OS=Homo sapiens OX=9606 GN=MKLN1 PE=1 SV=2	578	1	6.0E-127	49.37
true	[NO-BLAST]	Eph_Em0001g965a	---NA---	158
true	[NO-BLAST]	Eph_Em0001g966a	---NA---	226
true	[BLASTED]	Eph_Em0001g967a	POL3_DROMERetrovirus-related Pol polyprotein from transposon 17.6 OS=Drosophila melanogaster OX=7227 GN=pol PE=3 SV=1	1090	1	2.2E-58	48.95
true	[NO-BLAST]	Eph_Em0001g968a	---NA---	200
true	[BLASTED]	Eph_Em0001g969a	UTP20_MOUSESmall subunit processome component 20 homolog OS=Mus musculus OX=10090 GN=Utp20 PE=1 SV=2	491	1	4.7E-32	42.94
true	[NO-BLAST]	Eph_Em0001g970a	---NA---	272
true	[BLASTED]	Eph_Em0001g971a	UTP20_MOUSESmall subunit processome component 20 homolog OS=Mus musculus OX=10090 GN=Utp20 PE=1 SV=2	522	1	3.0E-45	44.11
true	[NO-BLAST]	Eph_Em0001g972a	---NA---	128
true	[NO-BLAST]	Eph_Em0001g973a	---NA---	612
true	[NO-BLAST]	Eph_Em0001g974a	---NA---	168
true	[NO-BLAST]	Eph_Em0001g975a	---NA---	262
true	[BLASTED]	Eph_Em0001g976a	UTP20_HUMANSmall subunit processome component 20 homolog OS=Homo sapiens OX=9606 GN=UTP20 PE=1 SV=3	2511	1	0.0	49.9
true	[BLASTED]	Eph_Em0001g977a	POL2_DROMERetrovirus-related Pol polyprotein from transposon 297 OS=Drosophila melanogaster OX=7227 GN=pol PE=3 SV=1	1249	1	2.9E-70	50.3
true	[BLASTED]	Eph_Em0001g978a	PELET_DROMETransposable element P transposase OS=Drosophila melanogaster OX=7227 GN=T PE=1 SV=2	1168	1	1.1E-10	45.91
true	[BLASTED]	Eph_Em0001g979a	NRX3A_HUMANNeurexin-3 OS=Homo sapiens OX=9606 GN=NRXN3 PE=1 SV=4	338	1	2.9E-4	49.44
true	[NO-BLAST]	Eph_Em0001g980a	---NA---	689
true	[NO-BLAST]	Eph_Em0001g981a	---NA---	313
true	[NO-BLAST]	Eph_Em0001g982a	---NA---	1527
true	[NO-BLAST]	Eph_Em0001g983a	---NA---	467
true	[NO-BLAST]	Eph_Em0001g984a	---NA---	538
true	[BLASTED]	Eph_Em0001g985a	APRV1_HUMANRetroviral-like aspartic protease 1 OS=Homo sapiens OX=9606 GN=ASPRV1 PE=1 SV=1	629	1	3.9E-7	52.53
true	[BLASTED]	Eph_Em0001g986a	POL2_DROMERetrovirus-related Pol polyprotein from transposon 297 OS=Drosophila melanogaster OX=7227 GN=pol PE=3 SV=1	258	1	7.7E-50	58.08
true	[BLASTED]	Eph_Em0001g987a	POL2_DROMERetrovirus-related Pol polyprotein from transposon 297 OS=Drosophila melanogaster OX=7227 GN=pol PE=3 SV=1	208	1	8.1E-26	57.69
true	[NO-BLAST]	Eph_Em0001g988a	---NA---	488
true	[NO-BLAST]	Eph_Em0001g989a	---NA---	481
true	[NO-BLAST]	Eph_Em0001g990a	---NA---	838
true	[NO-BLAST]	Eph_Em0001g991a	---NA---	134
true	[BLASTED]	Eph_Em0001g992a	CDYL_MOUSEChromodomain Y-like protein OS=Mus musculus OX=10090 GN=Cdyl PE=1 SV=1	809	1	5.1E-7	67.31
true	[NO-BLAST]	Eph_Em0001g993a	---NA---	523
true	[BLASTED]	Eph_Em0001g994a	POL4_DROMERetrovirus-related Pol polyprotein from transposon 412 OS=Drosophila melanogaster OX=7227 GN=POL PE=3 SV=1	642	1	7.6E-91	48.74
true	[BLASTED]	Eph_Em0001g995a	POL3_DROMERetrovirus-related Pol polyprotein from transposon 17.6 OS=Drosophila melanogaster OX=7227 GN=pol PE=3 SV=1	757	1	1.6E-47	55.91
true	[NO-BLAST]	Eph_Em0001g996a	---NA---	431
true	[BLASTED]	Eph_Em0001g997a	POL3_DROMERetrovirus-related Pol polyprotein from transposon 17.6 OS=Drosophila melanogaster OX=7227 GN=pol PE=3 SV=1	922	1	3.7E-14	41.71
true	[BLASTED]	Eph_Em0001g998a	MKLN1_MOUSEMuskelin OS=Mus musculus OX=10090 GN=Mkln1 PE=1 SV=1	710	1	5.3E-178	61.25
true	[NO-BLAST]	Eph_Em0001g999a	---NA---	280
true	[BLASTED]	Eph_Em0001g1000a	POL3_DROMERetrovirus-related Pol polyprotein from transposon 17.6 OS=Drosophila melanogaster OX=7227 GN=pol PE=3 SV=1	1090	1	2.2E-58	48.95
true	[BLASTED]	Eph_Em0001g1001a	Y103_SYNY3Uncharacterized protein sll0103 OS=Synechocystis sp. (strain PCC 6803 / Kazusa) OX=1111708 GN=sll0103 PE=4 SV=1	466	1	2.8E-18	45.61
true	[BLASTED]	Eph_Em0001g1002a	UTP20_MOUSESmall subunit processome component 20 homolog OS=Mus musculus OX=10090 GN=Utp20 PE=1 SV=2	586	1	6.4E-44	43.93
true	[NO-BLAST]	Eph_Em0001g1003a	---NA---	612
true	[NO-BLAST]	Eph_Em0001g1004a	---NA---	217
true	[NO-BLAST]	Eph_Em0001g1005a	---NA---	773
true	[NO-BLAST]	Eph_Em0001g1006a	---NA---	565
true	[BLASTED]	Eph_Em0001g1007a	UTP20_HUMANSmall subunit processome component 20 homolog OS=Homo sapiens OX=9606 GN=UTP20 PE=1 SV=3	2557	1	0.0	51.29
true	[BLASTED]	Eph_Em0001g1008a	POL3_DROMERetrovirus-related Pol polyprotein from transposon 17.6 OS=Drosophila melanogaster OX=7227 GN=pol PE=3 SV=1	1325	1	3.9E-65	48.92
true	[BLASTED]	Eph_Em0001g1009a	UTP20_HUMANSmall subunit processome component 20 homolog OS=Homo sapiens OX=9606 GN=UTP20 PE=1 SV=3	284	1	6.0E-64	66.01
true	[BLASTED]	Eph_Em0001g1010a	EFMT2_MOUSEEEF1A lysine methyltransferase 2 OS=Mus musculus OX=10090 GN=Eef1akmt2 PE=1 SV=1	178	1	5.7E-36	59.77
true	[NO-BLAST]	Eph_Em0001g1011a	---NA---	182
true	[NO-BLAST]	Eph_Em0001g1012a	---NA---	124
true	[BLASTED]	Eph_Em0001g1013a	P52K_HUMAN52 kDa repressor of the inhibitor of the protein kinase OS=Homo sapiens OX=9606 GN=THAP12 PE=1 SV=2	908	1	1.5E-55	50.17
true	[NO-BLAST]	Eph_Em0001g1014a	---NA---	2321
true	[BLASTED]	Eph_Em0001g1015a	7TMK1_DICDISeven transmembrane domain-containing tyrosine-protein kinase 1 OS=Dictyostelium discoideum OX=44689 GN=7tmk1 PE=3 SV=1	559	1	1.1E-16	47.06
true	[NO-BLAST]	Eph_Em0001g1016a	---NA---	427
true	[BLASTED]	Eph_Em0001g1017a	POL3_DROMERetrovirus-related Pol polyprotein from transposon 17.6 OS=Drosophila melanogaster OX=7227 GN=pol PE=3 SV=1	846	1	3.1E-84	57.11
true	[BLASTED]	Eph_Em0001g1018a	YRD6_CAEELUncharacterized protein K02A2.6 OS=Caenorhabditis elegans OX=6239 GN=K02A2.6 PE=4 SV=1	1127	1	1.1E-63	44.54
true	[NO-BLAST]	Eph_Em0001g1019a	---NA---	233
true	[BLASTED]	Eph_Em0001g1020a	KRBA2_HUMANKRAB-A domain-containing protein 2 OS=Homo sapiens OX=9606 GN=KRBA2 PE=1 SV=1	367	1	1.3E-21	52.66
true	[BLASTED]	Eph_Em0001g1021a	WAV3_ARATHE3 ubiquitin-protein ligase WAV3 OS=Arabidopsis thaliana OX=3702 GN=WAV3 PE=1 SV=1	495	1	1.6E-19	45.07
true	[BLASTED]	Eph_Em0001g1022a	WAV3_ARATHE3 ubiquitin-protein ligase WAV3 OS=Arabidopsis thaliana OX=3702 GN=WAV3 PE=1 SV=1	648	1	2.4E-20	45.03
true	[BLASTED]	Eph_Em0001g1023a	WAV3_ARATHE3 ubiquitin-protein ligase WAV3 OS=Arabidopsis thaliana OX=3702 GN=WAV3 PE=1 SV=1	527	1	8.1E-14	43.7
true	[BLASTED]	Eph_Em0001g1024a	UBIQP_STRPUPolyubiquitin (Fragment) OS=Strongylocentrotus purpuratus OX=7668 PE=2 SV=2	682	1	1.0E-8	62.03
true	[BLASTED]	Eph_Em0001g1025a	RBM5_XENTRRNA-binding protein 5 OS=Xenopus tropicalis OX=8364 GN=rbm5 PE=2 SV=1	855	1	2.5E-49	46.36
true	[NO-BLAST]	Eph_Em0001g1026a	---NA---	157
true	[BLASTED]	Eph_Em0001g1027a	NOC41_XENLANucleolar complex protein 4 homolog A OS=Xenopus laevis OX=8355 GN=noc4l-a PE=2 SV=1	228	1	1.4E-15	70.0
true	[BLASTED]	Eph_Em0001g1028a	TOP3A_MOUSEDNA topoisomerase 3-alpha OS=Mus musculus OX=10090 GN=Top3a PE=2 SV=1	132	1	9.8E-9	53.25
true	[BLASTED]	Eph_Em0001g1029a	CATL_SARPECathepsin L OS=Sarcophaga peregrina OX=7386 PE=1 SV=1	990	1	2.1E-31	41.9
true	[NO-BLAST]	Eph_Em0001g1030a	---NA---	457
true	[NO-BLAST]	Eph_Em0001g1031a	---NA---	330
true	[BLASTED]	Eph_Em0001g1032a	POL_COYMVPolyprotein P3 OS=Commelina yellow mottle virus OX=10653 PE=3 SV=2	1088	1	7.3E-9	46.96
true	[BLASTED]	Eph_Em0001g1033a	YI31B_YEASTTransposon Ty3-I Gag-Pol polyprotein OS=Saccharomyces cerevisiae (strain ATCC 204508 / S288c) OX=559292 GN=TY3B-I PE=3 SV=2	1061	1	4.6E-40	43.52
true	[NO-BLAST]	Eph_Em0001g1034a	---NA---	173
true	[BLASTED]	Eph_Em0001g1035a	POL_CYLCVEnzymatic polyprotein OS=Cestrum yellow leaf curling virus OX=175814 GN=ORF V PE=3 SV=1	942	1	7.7E-7	41.94
true	[NO-BLAST]	Eph_Em0001g1036a	---NA---	170
true	[BLASTED]	Eph_Em0001g1037a	XERD_SELRUIntegrase/recombinase xerD homolog OS=Selenomonas ruminantium OX=971 GN=xerD PE=3 SV=1	1225	1	6.3E-17	45.92
true	[NO-BLAST]	Eph_Em0001g1038a	---NA---	891
true	[NO-BLAST]	Eph_Em0001g1039a	---NA---	224
true	[NO-BLAST]	Eph_Em0001g1040a	---NA---	546
true	[NO-BLAST]	Eph_Em0001g1041a	---NA---	99
true	[BLASTED]	Eph_Em0001g1042a	PGBD4_HUMANPiggyBac transposable element-derived protein 4 OS=Homo sapiens OX=9606 GN=PGBD4 PE=2 SV=3	564	1	6.8E-43	47.78
true	[NO-BLAST]	Eph_Em0001g1043a	---NA---	744
true	[NO-BLAST]	Eph_Em0001g1044a	---NA---	441
true	[NO-BLAST]	Eph_Em0001g1045a	---NA---	194
true	[BLASTED]	Eph_Em0001g1046a	CFA54_HUMANCilia- and flagella-associated protein 54 OS=Homo sapiens OX=9606 GN=CFAP54 PE=2 SV=3	2792	1	9.6E-122	40.38
true	[NO-BLAST]	Eph_Em0001g1047a	---NA---	165
true	[NO-BLAST]	Eph_Em0001g1048a	---NA---	207
true	[NO-BLAST]	Eph_Em0001g1049a	---NA---	491
true	[NO-BLAST]	Eph_Em0001g1050a	---NA---	349
true	[BLASTED]	Eph_Em0001g1051a	DNJC3_CHICKDnaJ homolog subfamily C member 3 OS=Gallus gallus OX=9031 GN=DNAJC3 PE=2 SV=1	492	1	2.7E-96	57.99
true	[BLASTED]	Eph_Em0001g1052a	Y132A_HAEINUncharacterized transposase-like protein HI_1328.1 OS=Haemophilus influenzae (strain ATCC 51907 / DSM 11121 / KW20 / Rd) OX=71421 GN=HI_1328.1 PE=4 SV=1	300	1	4.9E-8	53.54
true	[NO-BLAST]	Eph_Em0001g1053a	---NA---	412
true	[NO-BLAST]	Eph_Em0001g1054a	---NA---	225
true	[NO-BLAST]	Eph_Em0001g1055a	---NA---	111
true	[NO-BLAST]	Eph_Em0001g1056a	---NA---	339
true	[BLASTED]	Eph_Em0001g1057a	POL5_DROMERetrovirus-related Pol polyprotein from transposon opus OS=Drosophila melanogaster OX=7227 GN=pol PE=3 SV=1	1533	1	7.2E-87	53.53
true	[NO-BLAST]	Eph_Em0001g1058a	---NA---	190
true	[BLASTED]	Eph_Em0001g1059a	DNJC3_CHICKDnaJ homolog subfamily C member 3 OS=Gallus gallus OX=9031 GN=DNAJC3 PE=2 SV=1	492	1	2.4E-100	59.63
true	[BLASTED]	Eph_Em0001g1060a	Y132A_HAEINUncharacterized transposase-like protein HI_1328.1 OS=Haemophilus influenzae (strain ATCC 51907 / DSM 11121 / KW20 / Rd) OX=71421 GN=HI_1328.1 PE=4 SV=1	304	1	1.9E-7	53.54
true	[NO-BLAST]	Eph_Em0001g1061a	---NA---	424
true	[NO-BLAST]	Eph_Em0001g1062a	---NA---	225
true	[NO-BLAST]	Eph_Em0001g1063a	---NA---	111
true	[NO-BLAST]	Eph_Em0001g1064a	---NA---	174
true	[BLASTED]	Eph_Em0001g1065a	POL5_DROMERetrovirus-related Pol polyprotein from transposon opus OS=Drosophila melanogaster OX=7227 GN=pol PE=3 SV=1	1554	1	2.3E-88	48.32
true	[NO-BLAST]	Eph_Em0001g1066a	---NA---	136
true	[NO-BLAST]	Eph_Em0001g1067a	---NA---	447
true	[NO-BLAST]	Eph_Em0001g1068a	---NA---	310
true	[NO-BLAST]	Eph_Em0001g1069a	---NA---	201
true	[NO-BLAST]	Eph_Em0001g1070a	---NA---	202
true	[NO-BLAST]	Eph_Em0001g1071a	---NA---	309
true	[BLASTED]	Eph_Em0001g1072a	XPOT_HUMANExportin-T OS=Homo sapiens OX=9606 GN=XPOT PE=1 SV=2	1441	1	2.4E-217	56.91
true	[BLASTED]	Eph_Em0001g1073a	CRML_MOUSEProtein cramped-like OS=Mus musculus OX=10090 GN=Cramp1 PE=1 SV=3	1979	1	4.9E-11	49.34
true	[BLASTED]	Eph_Em0001g1074a	CEP41_DANRECentrosomal protein of 41 kDa OS=Danio rerio OX=7955 GN=cep41 PE=2 SV=1	317	1	2.2E-62	60.75
true	[BLASTED]	Eph_Em0001g1075a	LKHA4_MOUSELeukotriene A-4 hydrolase OS=Mus musculus OX=10090 GN=Lta4h PE=1 SV=4	540	1	2.1E-150	65.25
true	[BLASTED]	Eph_Em0001g1076a	RDH13_MOUSERetinol dehydrogenase 13 OS=Mus musculus OX=10090 GN=Rdh13 PE=1 SV=1	322	1	2.1E-65	62.04
true	[BLASTED]	Eph_Em0001g1077a	PQBP1_GORGOPolyglutamine-binding protein 1 OS=Gorilla gorilla gorilla OX=9595 GN=PQBP1 PE=3 SV=1	190	1	5.9E-23	42.65
true	[BLASTED]	Eph_Em0001g1078a	SNIP1_HUMANSmad nuclear-interacting protein 1 OS=Homo sapiens OX=9606 GN=SNIP1 PE=1 SV=1	162	1	4.4E-35	89.66
true	[BLASTED]	Eph_Em0001g1079a	METL5_MOUSEMethyltransferase-like protein 5 OS=Mus musculus OX=10090 GN=Mettl5 PE=2 SV=2	128	1	1.5E-14	59.8
true	[BLASTED]	Eph_Em0001g1080a	RAP1B_XENLARas-related protein Rap-1b OS=Xenopus laevis OX=8355 GN=rap1b PE=2 SV=1	310	1	4.4E-76	94.9
true	[BLASTED]	Eph_Em0001g1081a	KLH18_HUMANKelch-like protein 18 OS=Homo sapiens OX=9606 GN=KLHL18 PE=1 SV=3	3333	1	4.6E-62	57.72
true	[BLASTED]	Eph_Em0001g1082a	LBP_RENRELuciferin-binding protein OS=Renilla reniformis OX=6136 PE=1 SV=1	160	1	2.5E-6	50.83
true	[NO-BLAST]	Eph_Em0001g1083a	---NA---	137
true	[BLASTED]	Eph_Em0001g1084a	NSUN5_MOUSEProbable 28S rRNA (cytosine-C(5))-methyltransferase OS=Mus musculus OX=10090 GN=Nsun5 PE=2 SV=2	183	1	8.5E-11	58.72
true	[NO-BLAST]	Eph_Em0001g1085a	---NA---	167
true	[NO-BLAST]	Eph_Em0001g1086a	---NA---	133
true	[BLASTED]	Eph_Em0001g1087a	KAD9_HUMANAdenylate kinase 9 OS=Homo sapiens OX=9606 GN=AK9 PE=1 SV=2	1691	1	1.1E-277	52.03
true	[BLASTED]	Eph_Em0001g1088a	TRPV4_CHICKTransient receptor potential cation channel subfamily V member 4 OS=Gallus gallus OX=9031 GN=TRPV4 PE=1 SV=1	737	1	8.4E-9	46.53
true	[BLASTED]	Eph_Em0001g1089a	SHB_MOUSESH2 domain-containing adapter protein B OS=Mus musculus OX=10090 GN=Shb PE=1 SV=2	370	1	1.5E-19	72.92
true	[BLASTED]	Eph_Em0001g1090a	UFL1_NEMVEE3 UFM1-protein ligase 1 homolog OS=Nematostella vectensis OX=45351 GN=v1g184952 PE=3 SV=1	827	1	6.3E-130	56.05
true	[BLASTED]	Eph_Em0001g1091a	KAD9_HUMANAdenylate kinase 9 OS=Homo sapiens OX=9606 GN=AK9 PE=1 SV=2	1463	1	8.1E-197	45.76
true	[NO-BLAST]	Eph_Em0001g1092a	---NA---	231
true	[NO-BLAST]	Eph_Em0001g1093a	---NA---	167
true	[BLASTED]	Eph_Em0001g1094a	NSUN5_HUMANProbable 28S rRNA (cytosine-C(5))-methyltransferase OS=Homo sapiens OX=9606 GN=NSUN5 PE=1 SV=2	314	1	5.5E-26	37.65
true	[NO-BLAST]	Eph_Em0001g1095a	---NA---	137
true	[NO-BLAST]	Eph_Em0001g1096a	---NA---	126
true	[NO-BLAST]	Eph_Em0001g1097a	---NA---	327
true	[BLASTED]	Eph_Em0001g1098a	KLH18_HUMANKelch-like protein 18 OS=Homo sapiens OX=9606 GN=KLHL18 PE=1 SV=3	2354	1	2.2E-58	58.39
true	[NO-BLAST]	Eph_Em0001g1099a	---NA---	1346
true	[NO-BLAST]	Eph_Em0001g1100a	---NA---	710
true	[BLASTED]	Eph_Em0001g1101a	RAP1B_XENLARas-related protein Rap-1b OS=Xenopus laevis OX=8355 GN=rap1b PE=2 SV=1	310	1	4.4E-76	94.9
true	[BLASTED]	Eph_Em0001g1102a	METL5_MOUSEMethyltransferase-like protein 5 OS=Mus musculus OX=10090 GN=Mettl5 PE=2 SV=2	222	1	2.7E-35	58.02
true	[BLASTED]	Eph_Em0001g1103a	GCST_ARATHAminomethyltransferase, mitochondrial OS=Arabidopsis thaliana OX=3702 GN=GDCST PE=2 SV=1	398	1	7.3E-100	66.67
true	[BLASTED]	Eph_Em0001g1104a	SNIP1_HUMANSmad nuclear-interacting protein 1 OS=Homo sapiens OX=9606 GN=SNIP1 PE=1 SV=1	331	1	2.0E-63	82.1
true	[NO-BLAST]	Eph_Em0001g1105a	---NA---	417
true	[BLASTED]	Eph_Em0001g1106a	F264_RAT6-phosphofructo-2-kinase/fructose-2,6-bisphosphatase 4 OS=Rattus norvegicus OX=10116 GN=Pfkfb4 PE=1 SV=3	241	1	1.2E-49	50.84
true	[BLASTED]	Eph_Em0001g1107a	PQBP1_GORGOPolyglutamine-binding protein 1 OS=Gorilla gorilla gorilla OX=9595 GN=PQBP1 PE=3 SV=1	190	1	5.9E-23	42.65
true	[BLASTED]	Eph_Em0001g1108a	RDH13_MOUSERetinol dehydrogenase 13 OS=Mus musculus OX=10090 GN=Rdh13 PE=1 SV=1	322	1	2.1E-65	62.04
true	[BLASTED]	Eph_Em0001g1109a	LKHA4_MOUSELeukotriene A-4 hydrolase OS=Mus musculus OX=10090 GN=Lta4h PE=1 SV=4	542	1	3.6E-150	65.48
true	[BLASTED]	Eph_Em0001g1110a	CEP41_DANRECentrosomal protein of 41 kDa OS=Danio rerio OX=7955 GN=cep41 PE=2 SV=1	317	1	2.8E-62	60.75
true	[BLASTED]	Eph_Em0001g1111a	CRML_MOUSEProtein cramped-like OS=Mus musculus OX=10090 GN=Cramp1 PE=1 SV=3	1982	1	4.9E-11	49.34
true	[BLASTED]	Eph_Em0001g1112a	XPOT_HUMANExportin-T OS=Homo sapiens OX=9606 GN=XPOT PE=1 SV=2	1475	1	7.3E-230	62.86
true	[NO-BLAST]	Eph_Em0001g1113a	---NA---	642
true	[BLASTED]	Eph_Em0001g1114a	RASN_CHICKGTPase NRas OS=Gallus gallus OX=9031 GN=NRAS PE=2 SV=1	188	1	1.4E-56	80.0
true	[BLASTED]	Eph_Em0001g1115a	RUXG_DROMEProbable small nuclear ribonucleoprotein G OS=Drosophila melanogaster OX=7227 GN=SNRPG PE=1 SV=1	79	1	2.8E-27	89.19
true	[BLASTED]	Eph_Em0001g1116a	TRBM_HUMANThrombomodulin OS=Homo sapiens OX=9606 GN=THBD PE=1 SV=2	864	1	2.1E-11	44.16
true	[NO-BLAST]	Eph_Em0001g1117a	---NA---	407
true	[NO-BLAST]	Eph_Em0001g1118a	---NA---	142
true	[NO-BLAST]	Eph_Em0001g1119a	---NA---	518
true	[NO-BLAST]	Eph_Em0001g1120a	---NA---	231
true	[NO-BLAST]	Eph_Em0001g1121a	---NA---	280
true	[BLASTED]	Eph_Em0001g1122a	MDMC_STRMYO-methyltransferase MdmC OS=Streptomyces mycarofaciens OX=1949 GN=mdmC PE=3 SV=1	229	1	3.3E-44	62.31
true	[BLASTED]	Eph_Em0001g1123a	EGFR_DROMEEpidermal growth factor receptor OS=Drosophila melanogaster OX=7227 GN=Egfr PE=1 SV=3	982	1	1.4E-91	43.31
true	[BLASTED]	Eph_Em0001g1124a	CRUM1_HUMANProtein crumbs homolog 1 OS=Homo sapiens OX=9606 GN=CRB1 PE=1 SV=2	199	1	2.8E-15	49.61
true	[NO-BLAST]	Eph_Em0001g1125a	---NA---	280
true	[BLASTED]	Eph_Em0001g1126a	CCD77_XENLACoiled-coil domain-containing protein 77 OS=Xenopus laevis OX=8355 GN=ccdc77 PE=2 SV=1	466	1	9.7E-120	70.55
true	[BLASTED]	Eph_Em0001g1127a	RYBP_MOUSERING1 and YY1-binding protein OS=Mus musculus OX=10090 GN=Rybp PE=1 SV=1	132	1	9.1E-7	37.09
true	[NO-BLAST]	Eph_Em0001g1128a	---NA---	407
true	[NO-BLAST]	Eph_Em0001g1129a	---NA---	142
true	[NO-BLAST]	Eph_Em0001g1130a	---NA---	459
true	[BLASTED]	Eph_Em0001g1131a	MDMC_STRMYO-methyltransferase MdmC OS=Streptomyces mycarofaciens OX=1949 GN=mdmC PE=3 SV=1	229	1	4.3E-44	62.31
true	[NO-BLAST]	Eph_Em0001g1132a	---NA---	270
true	[BLASTED]	Eph_Em0001g1133a	EGFR_DROMEEpidermal growth factor receptor OS=Drosophila melanogaster OX=7227 GN=Egfr PE=1 SV=3	1150	1	3.5E-118	45.02
true	[NO-BLAST]	Eph_Em0001g1134a	---NA---	102
true	[BLASTED]	Eph_Em0001g1135a	CRUM1_HUMANProtein crumbs homolog 1 OS=Homo sapiens OX=9606 GN=CRB1 PE=1 SV=2	199	1	2.8E-15	49.61
true	[BLASTED]	Eph_Em0001g1136a	CCD77_XENLACoiled-coil domain-containing protein 77 OS=Xenopus laevis OX=8355 GN=ccdc77 PE=2 SV=1	466	1	9.7E-120	70.55
true	[BLASTED]	Eph_Em0001g1137a	RYBP_MOUSERING1 and YY1-binding protein OS=Mus musculus OX=10090 GN=Rybp PE=1 SV=1	132	1	9.1E-7	37.09
true	[BLASTED]	Eph_Em0001g1138a	HELZ2_MOUSEHelicase with zinc finger domain 2 OS=Mus musculus OX=10090 GN=Helz2 PE=1 SV=1	1015	1	3.0E-49	50.41
true	[BLASTED]	Eph_Em0001g1139a	YRD6_CAEELUncharacterized protein K02A2.6 OS=Caenorhabditis elegans OX=6239 GN=K02A2.6 PE=4 SV=1	947	1	3.0E-19	49.74
true	[BLASTED]	Eph_Em0001g1140a	TCAB1_HUMANTelomerase Cajal body protein 1 OS=Homo sapiens OX=9606 GN=WRAP53 PE=1 SV=1	382	1	3.4E-46	66.28
true	[NO-BLAST]	Eph_Em0001g1141a	---NA---	411
true	[NO-BLAST]	Eph_Em0001g1142a	---NA---	503
true	[BLASTED]	Eph_Em0001g1143a	TCAB1_MESAUTelomerase Cajal body protein 1 OS=Mesocricetus auratus OX=10036 GN=Wrap53 PE=2 SV=1	137	1	2.6E-20	61.54
true	[BLASTED]	Eph_Em0001g1144a	MGLL_RATMonoglyceride lipase OS=Rattus norvegicus OX=10116 GN=Mgll PE=1 SV=1	293	1	8.7E-42	53.48
true	[BLASTED]	Eph_Em0001g1145a	MGLL_HUMANMonoglyceride lipase OS=Homo sapiens OX=9606 GN=MGLL PE=1 SV=2	242	1	2.6E-31	53.85
true	[NO-BLAST]	Eph_Em0001g1146a	---NA---	367
true	[BLASTED]	Eph_Em0001g1147a	G6PD_MACROGlucose-6-phosphate 1-dehydrogenase OS=Macropus robustus OX=9319 GN=G6PD PE=2 SV=3	492	1	7.1E-97	59.06
true	[BLASTED]	Eph_Em0001g1148a	MGLL_HUMANMonoglyceride lipase OS=Homo sapiens OX=9606 GN=MGLL PE=1 SV=2	775	1	6.7E-25	73.53
true	[NO-BLAST]	Eph_Em0001g1149a	---NA---	319
true	[BLASTED]	Eph_Em0001g1150a	G6PD1_MOUSEGlucose-6-phosphate 1-dehydrogenase X OS=Mus musculus OX=10090 GN=G6pdx PE=1 SV=3	557	1	4.5E-132	71.46
true	[BLASTED]	Eph_Em0001g1151a	BICD2_MOUSEProtein bicaudal D homolog 2 OS=Mus musculus OX=10090 GN=Bicd2 PE=1 SV=1	767	1	2.9E-12	46.37
true	[BLASTED]	Eph_Em0001g1152a	CAC1S_LITCTVoltage-dependent L-type calcium channel subunit alpha-1S OS=Lithobates catesbeiana OX=8400 PE=2 SV=1	404	1	1.2E-41	50.86
true	[BLASTED]	Eph_Em0001g1153a	CAC1D_RATVoltage-dependent L-type calcium channel subunit alpha-1D OS=Rattus norvegicus OX=10116 GN=Cacna1d PE=1 SV=2	1411	1	9.4E-134	55.83
true	[BLASTED]	Eph_Em0001g1154a	GADL1_BOVINAcidic amino acid decarboxylase GADL1 OS=Bos taurus OX=9913 GN=GADL1 PE=2 SV=2	510	1	9.0E-111	62.08
true	[BLASTED]	Eph_Em0001g1155a	RQL3_ARATHATP-dependent DNA helicase Q-like 3 OS=Arabidopsis thaliana OX=3702 GN=RECQL3 PE=1 SV=1	355	1	3.1E-17	50.53
true	[BLASTED]	Eph_Em0001g1156a	ZSC20_MOUSEZinc finger and SCAN domain-containing protein 20 OS=Mus musculus OX=10090 GN=Zscan20 PE=2 SV=2	1011	1	1.5E-8	55.43
true	[BLASTED]	Eph_Em0001g1157a	POL4_DROMERetrovirus-related Pol polyprotein from transposon 412 OS=Drosophila melanogaster OX=7227 GN=POL PE=3 SV=1	909	1	6.2E-30	47.38
true	[BLASTED]	Eph_Em0001g1158a	ULA1_CHICKNEDD8-activating enzyme E1 regulatory subunit OS=Gallus gallus OX=9031 GN=NAE1 PE=2 SV=1	533	1	5.1E-149	71.08
true	[NO-BLAST]	Eph_Em0001g1159a	---NA---	97
true	[BLASTED]	Eph_Em0001g1160a	SYQ_BOVINGlutamine--tRNA ligase OS=Bos taurus OX=9913 GN=QARS PE=2 SV=1	1172	1	3.4E-198	80.17
true	[BLASTED]	Eph_Em0001g1161a	SYQ_BOVINGlutamine--tRNA ligase OS=Bos taurus OX=9913 GN=QARS PE=2 SV=1	284	1	5.6E-70	61.86
true	[NO-BLAST]	Eph_Em0001g1162a	---NA---	307
true	[BLASTED]	Eph_Em0001g1163a	YRD6_CAEELUncharacterized protein K02A2.6 OS=Caenorhabditis elegans OX=6239 GN=K02A2.6 PE=4 SV=1	1189	1	1.1E-71	41.08
true	[NO-BLAST]	Eph_Em0001g1164a	---NA---	148
true	[NO-BLAST]	Eph_Em0001g1165a	---NA---	210
true	[NO-BLAST]	Eph_Em0001g1166a	---NA---	211
true	[NO-BLAST]	Eph_Em0001g1167a	---NA---	402
true	[NO-BLAST]	Eph_Em0001g1168a	---NA---	373
true	[NO-BLAST]	Eph_Em0001g1169a	---NA---	228
true	[BLASTED]	Eph_Em0001g1170a	OTU5A_XENLAOTU domain-containing protein 5-A OS=Xenopus laevis OX=8355 GN=otud5-a PE=2 SV=1	700	1	4.2E-74	61.82
true	[BLASTED]	Eph_Em0001g1171a	DYRK2_HUMANDual specificity tyrosine-phosphorylation-regulated kinase 2 OS=Homo sapiens OX=9606 GN=DYRK2 PE=1 SV=3	611	1	5.1E-177	80.05
true	[BLASTED]	Eph_Em0001g1172a	FBXL5_XENLAF-box/LRR-repeat protein 5 OS=Xenopus laevis OX=8355 GN=fbxl5 PE=2 SV=1	507	1	1.1E-36	46.84
true	[NO-BLAST]	Eph_Em0001g1173a	---NA---	329
true	[BLASTED]	Eph_Em0001g1174a	IQEC1_MOUSEIQ motif and SEC7 domain-containing protein 1 OS=Mus musculus OX=10090 GN=Iqsec1 PE=1 SV=2	898	1	8.6E-40	53.41
true	[BLASTED]	Eph_Em0001g1175a	SYQ_BOVINGlutamine--tRNA ligase OS=Bos taurus OX=9913 GN=QARS PE=2 SV=1	538	1	2.8E-38	54.94
true	[NO-BLAST]	Eph_Em0001g1176a	---NA---	318
true	[NO-BLAST]	Eph_Em0001g1177a	---NA---	168
true	[NO-BLAST]	Eph_Em0001g1178a	---NA---	300
true	[BLASTED]	Eph_Em0001g1179a	ZN862_HUMANZinc finger protein 862 OS=Homo sapiens OX=9606 GN=ZNF862 PE=2 SV=2	570	1	3.2E-32	43.86
true	[NO-BLAST]	Eph_Em0001g1180a	---NA---	129
true	[BLASTED]	Eph_Em0001g1181a	KRBA2_HUMANKRAB-A domain-containing protein 2 OS=Homo sapiens OX=9606 GN=KRBA2 PE=1 SV=1	776	1	6.8E-17	51.3
true	[NO-BLAST]	Eph_Em0001g1182a	---NA---	361
true	[NO-BLAST]	Eph_Em0001g1183a	---NA---	240
true	[NO-BLAST]	Eph_Em0001g1184a	---NA---	2068
true	[BLASTED]	Eph_Em0001g1185a	GIN1_HUMANGypsy retrotransposon integrase-like protein 1 OS=Homo sapiens OX=9606 GN=GIN1 PE=1 SV=3	387	1	9.5E-4	57.89
true	[BLASTED]	Eph_Em0001g1186a	PLBL1_RATPhospholipase B-like 1 OS=Rattus norvegicus OX=10116 GN=Plbd1 PE=2 SV=1	520	1	2.3E-106	60.57
true	[NO-BLAST]	Eph_Em0001g1187a	---NA---	327
true	[NO-BLAST]	Eph_Em0001g1188a	---NA---	344
true	[NO-BLAST]	Eph_Em0001g1189a	---NA---	193
true	[NO-BLAST]	Eph_Em0001g1190a	---NA---	320
true	[NO-BLAST]	Eph_Em0001g1191a	---NA---	346
true	[BLASTED]	Eph_Em0001g1192a	NRX3A_MOUSENeurexin-3 OS=Mus musculus OX=10090 GN=Nrxn3 PE=1 SV=2	776	1	4.5E-5	52.81
true	[BLASTED]	Eph_Em0001g1193a	ST3A1_MOUSEAmine sulfotransferase OS=Mus musculus OX=10090 GN=Sult3a1 PE=2 SV=1	318	1	6.8E-16	45.89
true	[NO-BLAST]	Eph_Em0001g1194a	---NA---	319
true	[BLASTED]	Eph_Em0001g1195a	BP5_BPT4Baseplate central spike complex protein gp5 OS=Enterobacteria phage T4 OX=10665 GN=5 PE=1 SV=2	187	1	1.4E-5	44.08
true	[BLASTED]	Eph_Em0001g1196a	PLBL1_MOUSEPhospholipase B-like 1 OS=Mus musculus OX=10090 GN=Plbd1 PE=1 SV=1	540	1	7.8E-129	63.12
true	[NO-BLAST]	Eph_Em0001g1197a	---NA---	200
true	[BLASTED]	Eph_Em0001g1198a	P52K_MOUSE52 kDa repressor of the inhibitor of the protein kinase OS=Mus musculus OX=10090 GN=Thap12 PE=2 SV=2	219	1	2.4E-20	53.33
true	[NO-BLAST]	Eph_Em0001g1199a	---NA---	179
true	[BLASTED]	Eph_Em0001g1200a	DSLE_ARATHZinc finger BED domain-containing protein DAYSLEEPER OS=Arabidopsis thaliana OX=3702 GN=HAT PE=1 SV=1	729	1	2.0E-7	37.03
true	[BLASTED]	Eph_Em0001g1201a	YRD6_CAEELUncharacterized protein K02A2.6 OS=Caenorhabditis elegans OX=6239 GN=K02A2.6 PE=4 SV=1	992	1	4.6E-87	44.25
true	[NO-BLAST]	Eph_Em0001g1202a	---NA---	190
true	[NO-BLAST]	Eph_Em0001g1203a	---NA---	319
true	[NO-BLAST]	Eph_Em0001g1204a	---NA---	270
true	[NO-BLAST]	Eph_Em0001g1205a	---NA---	74
true	[NO-BLAST]	Eph_Em0001g1206a	---NA---	78
true	[BLASTED]	Eph_Em0001g1207a	PLBL1_RATPhospholipase B-like 1 OS=Rattus norvegicus OX=10116 GN=Plbd1 PE=2 SV=1	653	1	3.9E-127	64.17
true	[NO-BLAST]	Eph_Em0001g1208a	---NA---	157
true	[NO-BLAST]	Eph_Em0001g1209a	---NA---	277
true	[NO-BLAST]	Eph_Em0001g1210a	---NA---	1115
true	[BLASTED]	Eph_Em0001g1211a	CAMKI_MACNPCalcium/calmodulin-dependent protein kinase type 1 OS=Macrobrachium nipponense OX=159736 GN=CaMKI PE=2 SV=1	338	1	7.3E-117	79.03
true	[NO-BLAST]	Eph_Em0001g1212a	---NA---	226
true	[BLASTED]	Eph_Em0001g1213a	RTCB_NEMVEtRNA-splicing ligase RtcB homolog OS=Nematostella vectensis OX=45351 GN=v1g198406 PE=3 SV=1	424	1	2.9E-195	78.32
true	[NO-BLAST]	Eph_Em0001g1214a	---NA---	212
true	[NO-BLAST]	Eph_Em0001g1215a	---NA---	401
true	[NO-BLAST]	Eph_Em0001g1216a	---NA---	126
true	[BLASTED]	Eph_Em0001g1217a	YG31B_YEASTTransposon Ty3-G Gag-Pol polyprotein OS=Saccharomyces cerevisiae (strain ATCC 204508 / S288c) OX=559292 GN=TY3B-G PE=1 SV=3	417	1	1.3E-35	57.4
true	[NO-BLAST]	Eph_Em0001g1218a	---NA---	217
true	[NO-BLAST]	Eph_Em0001g1219a	---NA---	109
true	[NO-BLAST]	Eph_Em0001g1220a	---NA---	200
true	[NO-BLAST]	Eph_Em0001g1221a	---NA---	583
true	[BLASTED]	Eph_Em0001g1222a	YRD6_CAEELUncharacterized protein K02A2.6 OS=Caenorhabditis elegans OX=6239 GN=K02A2.6 PE=4 SV=1	992	1	9.2E-19	47.52
true	[NO-BLAST]	Eph_Em0001g1223a	---NA---	502
true	[BLASTED]	Eph_Em0001g1224a	SGS1_YEASTATP-dependent helicase SGS1 OS=Saccharomyces cerevisiae (strain ATCC 204508 / S288c) OX=559292 GN=SGS1 PE=1 SV=1	152	1	1.2E-13	52.45
true	[NO-BLAST]	Eph_Em0001g1225a	---NA---	123
true	[NO-BLAST]	Eph_Em0001g1226a	---NA---	661
true	[BLASTED]	Eph_Em0001g1227a	POL3_DROMERetrovirus-related Pol polyprotein from transposon 17.6 OS=Drosophila melanogaster OX=7227 GN=pol PE=3 SV=1	575	1	6.3E-44	51.71
true	[NO-BLAST]	Eph_Em0001g1228a	---NA---	438
true	[BLASTED]	Eph_Em0001g1229a	ZSC29_HUMANZinc finger and SCAN domain-containing protein 29 OS=Homo sapiens OX=9606 GN=ZSCAN29 PE=1 SV=2	546	1	5.6E-10	51.02
true	[BLASTED]	Eph_Em0001g1230a	TCAB1_HUMANTelomerase Cajal body protein 1 OS=Homo sapiens OX=9606 GN=WRAP53 PE=1 SV=1	382	1	3.4E-46	66.28
true	[NO-BLAST]	Eph_Em0001g1231a	---NA---	248
true	[NO-BLAST]	Eph_Em0001g1232a	---NA---	213
true	[NO-BLAST]	Eph_Em0001g1233a	---NA---	274
true	[BLASTED]	Eph_Em0001g1234a	TCAB1_MESAUTelomerase Cajal body protein 1 OS=Mesocricetus auratus OX=10036 GN=Wrap53 PE=2 SV=1	137	1	2.8E-19	60.58
true	[BLASTED]	Eph_Em0001g1235a	MGLL_RATMonoglyceride lipase OS=Rattus norvegicus OX=10116 GN=Mgll PE=1 SV=1	293	1	8.7E-42	53.48
true	[BLASTED]	Eph_Em0001g1236a	MGLL_MOUSEMonoglyceride lipase OS=Mus musculus OX=10090 GN=Mgll PE=1 SV=1	295	1	8.8E-42	56.38
true	[BLASTED]	Eph_Em0001g1237a	FSIP1_DANREFibrous sheath-interacting protein 1 OS=Danio rerio OX=7955 GN=fsip1 PE=2 SV=1	375	1	7.3E-9	50.0
true	[BLASTED]	Eph_Em0001g1238a	G6PD1_MOUSEGlucose-6-phosphate 1-dehydrogenase X OS=Mus musculus OX=10090 GN=G6pdx PE=1 SV=3	557	1	1.3E-131	71.22
true	[BLASTED]	Eph_Em0001g1239a	BICD2_MOUSEProtein bicaudal D homolog 2 OS=Mus musculus OX=10090 GN=Bicd2 PE=1 SV=1	765	1	2.2E-12	46.55
true	[BLASTED]	Eph_Em0001g1240a	CAC1C_RABITVoltage-dependent L-type calcium channel subunit alpha-1C OS=Oryctolagus cuniculus OX=9986 GN=CACNA1C PE=1 SV=1	1881	1	1.6E-160	44.01
true	[BLASTED]	Eph_Em0001g1241a	GADL1_BOVINAcidic amino acid decarboxylase GADL1 OS=Bos taurus OX=9913 GN=GADL1 PE=2 SV=2	402	1	2.8E-99	65.15
true	[NO-BLAST]	Eph_Em0001g1242a	---NA---	479
true	[BLASTED]	Eph_Em0001g1243a	ULA1_CHICKNEDD8-activating enzyme E1 regulatory subunit OS=Gallus gallus OX=9031 GN=NAE1 PE=2 SV=1	533	1	6.7E-149	71.08
true	[BLASTED]	Eph_Em0001g1244a	RAB5C_BOVINRas-related protein Rab-5C OS=Bos taurus OX=9913 GN=RAB5C PE=2 SV=1	218	1	2.3E-15	44.59
true	[NO-BLAST]	Eph_Em0001g1245a	---NA---	251
true	[BLASTED]	Eph_Em0001g1246a	SYQ_BOVINGlutamine--tRNA ligase OS=Bos taurus OX=9913 GN=QARS PE=2 SV=1	527	1	9.1E-199	80.0
true	[BLASTED]	Eph_Em0001g1247a	POL_FFVPro-Pol polyprotein OS=Feline foamy virus OX=53182 GN=pol PE=3 SV=1	1098	1	1.1E-7	43.6
true	[BLASTED]	Eph_Em0001g1248a	SYQ_BOVINGlutamine--tRNA ligase OS=Bos taurus OX=9913 GN=QARS PE=2 SV=1	304	1	1.4E-71	62.29
true	[BLASTED]	Eph_Em0001g1249a	CYH1_CHLAECytohesin-1 OS=Chlorocebus aethiops OX=9534 GN=CYTH1 PE=2 SV=1	1035	1	3.8E-31	62.09
true	[BLASTED]	Eph_Em0001g1250a	FBXL5_XENTRF-box/LRR-repeat protein 5 OS=Xenopus tropicalis OX=8364 GN=fbxl5 PE=2 SV=1	504	1	1.8E-63	45.0
true	[BLASTED]	Eph_Em0001g1251a	DYRK2_HUMANDual specificity tyrosine-phosphorylation-regulated kinase 2 OS=Homo sapiens OX=9606 GN=DYRK2 PE=1 SV=3	560	1	5.7E-159	62.05
true	[BLASTED]	Eph_Em0001g1252a	OTUD5_HUMANOTU domain-containing protein 5 OS=Homo sapiens OX=9606 GN=OTUD5 PE=1 SV=1	713	1	3.8E-75	45.04
true	[NO-BLAST]	Eph_Em0001g1253a	---NA---	228
true	[NO-BLAST]	Eph_Em0001g1254a	---NA---	228
true	[NO-BLAST]	Eph_Em0001g1255a	---NA---	373
true	[NO-BLAST]	Eph_Em0001g1256a	---NA---	668
true	[NO-BLAST]	Eph_Em0001g1257a	---NA---	590
true	[NO-BLAST]	Eph_Em0001g1258a	---NA---	148
true	[BLASTED]	Eph_Em0001g1259a	PLB_DRYCNPhospholipase-B 81 OS=Drysdalia coronoides OX=66186 PE=1 SV=1	270	1	6.4E-23	50.45
true	[NO-BLAST]	Eph_Em0001g1260a	---NA---	180
true	[NO-BLAST]	Eph_Em0001g1261a	---NA---	151
true	[BLASTED]	Eph_Em0001g1262a	POL2_DROMERetrovirus-related Pol polyprotein from transposon 297 OS=Drosophila melanogaster OX=7227 GN=pol PE=3 SV=1	1157	1	3.9E-109	52.73
true	[NO-BLAST]	Eph_Em0001g1263a	---NA---	444
true	[NO-BLAST]	Eph_Em0001g1264a	---NA---	906
true	[BLASTED]	Eph_Em0001g1265a	POL_CERVEnzymatic polyprotein OS=Carnation etched ring virus OX=10640 GN=ORF V PE=3 SV=1	893	1	9.9E-4	54.08
true	[NO-BLAST]	Eph_Em0001g1266a	---NA---	309
true	[BLASTED]	Eph_Em0001g1267a	YRD6_CAEELUncharacterized protein K02A2.6 OS=Caenorhabditis elegans OX=6239 GN=K02A2.6 PE=4 SV=1	489	1	1.3E-21	52.38
true	[NO-BLAST]	Eph_Em0001g1268a	---NA---	371
true	[BLASTED]	Eph_Em0001g1269a	MCM2_XENLADNA replication licensing factor mcm2 OS=Xenopus laevis OX=8355 GN=mcm2 PE=1 SV=2	1186	1	7.4E-15	87.5
true	[BLASTED]	Eph_Em0001g1270a	PLBL1_MOUSEPhospholipase B-like 1 OS=Mus musculus OX=10090 GN=Plbd1 PE=1 SV=1	566	1	2.1E-124	58.74
true	[NO-BLAST]	Eph_Em0001g1271a	---NA---	131
true	[BLASTED]	Eph_Em0001g1272a	CAMKI_MACNPCalcium/calmodulin-dependent protein kinase type 1 OS=Macrobrachium nipponense OX=159736 GN=CaMKI PE=2 SV=1	367	1	6.3E-106	71.23
true	[BLASTED]	Eph_Em0001g1273a	RTCB_NEMVEtRNA-splicing ligase RtcB homolog OS=Nematostella vectensis OX=45351 GN=v1g198406 PE=3 SV=1	482	1	8.0E-202	80.36
true	[NO-BLAST]	Eph_Em0001g1274a	---NA---	321
true	[NO-BLAST]	Eph_Em0001g1275a	---NA---	212
true	[NO-BLAST]	Eph_Em0001g1276a	---NA---	198
true	[NO-BLAST]	Eph_Em0001g1277a	---NA---	197
true	[BLASTED]	Eph_Em0001g1278a	TRAF4_HUMANTNF receptor-associated factor 4 OS=Homo sapiens OX=9606 GN=TRAF4 PE=1 SV=1	287	1	2.1E-16	45.42
true	[NO-BLAST]	Eph_Em0001g1279a	---NA---	171
true	[NO-BLAST]	Eph_Em0001g1280a	---NA---	176
true	[BLASTED]	Eph_Em0001g1281a	POL3_DROMERetrovirus-related Pol polyprotein from transposon 17.6 OS=Drosophila melanogaster OX=7227 GN=pol PE=3 SV=1	1332	1	8.0E-42	43.85
true	[BLASTED]	Eph_Em0001g1282a	YRD6_CAEELUncharacterized protein K02A2.6 OS=Caenorhabditis elegans OX=6239 GN=K02A2.6 PE=4 SV=1	921	1	5.4E-90	43.56
true	[NO-BLAST]	Eph_Em0001g1283a	---NA---	139
true	[BLASTED]	Eph_Em0001g1284a	TRAF1_MOUSETNF receptor-associated factor 1 OS=Mus musculus OX=10090 GN=Traf1 PE=1 SV=2	189	1	1.3E-9	54.17
true	[BLASTED]	Eph_Em0001g1285a	POL2_DROMERetrovirus-related Pol polyprotein from transposon 297 OS=Drosophila melanogaster OX=7227 GN=pol PE=3 SV=1	1143	1	4.3E-28	44.96
true	[BLASTED]	Eph_Em0001g1286a	POL2_DROMERetrovirus-related Pol polyprotein from transposon 297 OS=Drosophila melanogaster OX=7227 GN=pol PE=3 SV=1	852	1	2.8E-64	50.3
true	[NO-BLAST]	Eph_Em0001g1287a	---NA---	400
true	[BLASTED]	Eph_Em0001g1288a	ZSC29_HUMANZinc finger and SCAN domain-containing protein 29 OS=Homo sapiens OX=9606 GN=ZSCAN29 PE=1 SV=2	248	1	2.6E-10	51.02
true	[BLASTED]	Eph_Em0001g1289a	POL_FFVPro-Pol polyprotein OS=Feline foamy virus OX=53182 GN=pol PE=3 SV=1	708	1	6.2E-9	40.24
true	[BLASTED]	Eph_Em0001g1290a	ZMYM1_HUMANZinc finger MYM-type protein 1 OS=Homo sapiens OX=9606 GN=ZMYM1 PE=1 SV=1	826	1	2.7E-32	42.06
true	[BLASTED]	Eph_Em0001g1291a	P52K_MOUSE52 kDa repressor of the inhibitor of the protein kinase OS=Mus musculus OX=10090 GN=Thap12 PE=2 SV=2	126	1	8.2E-5	53.08
true	[BLASTED]	Eph_Em0001g1292a	SUV92_MOUSEHistone-lysine N-methyltransferase SUV39H2 OS=Mus musculus OX=10090 GN=Suv39h2 PE=1 SV=1	1201	1	3.0E-40	51.04
true	[BLASTED]	Eph_Em0001g1293a	MANF_RATMesencephalic astrocyte-derived neurotrophic factor OS=Rattus norvegicus OX=10116 GN=Manf PE=1 SV=1	171	1	5.1E-42	71.52
true	[BLASTED]	Eph_Em0001g1294a	WASC4_HUMANWASH complex subunit 4 OS=Homo sapiens OX=9606 GN=WASHC4 PE=1 SV=2	1157	1	1.5E-217	71.26
true	[NO-BLAST]	Eph_Em0001g1295a	---NA---	618
true	[BLASTED]	Eph_Em0001g1296a	KLF5_HUMANKrueppel-like factor 5 OS=Homo sapiens OX=9606 GN=KLF5 PE=1 SV=2	366	1	1.0E-7	59.32
true	[BLASTED]	Eph_Em0001g1297a	GPKOW_DANREG-patch domain and KOW motifs-containing protein OS=Danio rerio OX=7955 GN=gpkow PE=2 SV=2	612	1	1.3E-42	41.99
true	[NO-BLAST]	Eph_Em0001g1298a	---NA---	115
true	[NO-BLAST]	Eph_Em0001g1299a	---NA---	101
true	[BLASTED]	Eph_Em0001g1300a	POL_EIAV9Pol polyprotein OS=Equine infectious anemia virus (isolate 1369) OX=11670 GN=pol PE=1 SV=1	708	1	1.1E-5	55.38
true	[NO-BLAST]	Eph_Em0001g1301a	---NA---	932
true	[BLASTED]	Eph_Em0001g1302a	TIGD4_MOUSETigger transposable element-derived protein 4 OS=Mus musculus OX=10090 GN=Tigd4 PE=2 SV=1	285	1	1.4E-15	47.85
true	[NO-BLAST]	Eph_Em0001g1303a	---NA---	106
true	[NO-BLAST]	Eph_Em0001g1304a	---NA---	730
true	[NO-BLAST]	Eph_Em0001g1305a	---NA---	192
true	[NO-BLAST]	Eph_Em0001g1306a	---NA---	491
true	[NO-BLAST]	Eph_Em0001g1307a	---NA---	483
true	[BLASTED]	Eph_Em0001g1308a	ZN862_HUMANZinc finger protein 862 OS=Homo sapiens OX=9606 GN=ZNF862 PE=2 SV=2	699	1	4.5E-36	39.24
true	[NO-BLAST]	Eph_Em0001g1309a	---NA---	1167
true	[NO-BLAST]	Eph_Em0001g1310a	---NA---	208
true	[BLASTED]	Eph_Em0001g1311a	TRNK1_MOUSETPR and ankyrin repeat-containing protein 1 OS=Mus musculus OX=10090 GN=Trank1 PE=2 SV=3	1798	1	2.3E-116	48.71
true	[NO-BLAST]	Eph_Em0001g1312a	---NA---	525
true	[BLASTED]	Eph_Em0001g1313a	MTMRE_HUMANMyotubularin-related protein 14 OS=Homo sapiens OX=9606 GN=MTMR14 PE=1 SV=2	216	1	2.6E-43	61.03
true	[NO-BLAST]	Eph_Em0001g1314a	---NA---	555
true	[BLASTED]	Eph_Em0001g1315a	K1586_HUMANE3 SUMO-protein ligase KIAA1586 OS=Homo sapiens OX=9606 GN=KIAA1586 PE=1 SV=2	360	1	6.6E-7	45.45
true	[BLASTED]	Eph_Em0001g1316a	TIGD4_MOUSETigger transposable element-derived protein 4 OS=Mus musculus OX=10090 GN=Tigd4 PE=2 SV=1	460	1	1.6E-37	42.6
true	[NO-BLAST]	Eph_Em0001g1317a	---NA---	327
true	[NO-BLAST]	Eph_Em0001g1318a	---NA---	118
true	[BLASTED]	Eph_Em0001g1319a	POL4_DROMERetrovirus-related Pol polyprotein from transposon 412 OS=Drosophila melanogaster OX=7227 GN=POL PE=3 SV=1	1517	1	3.4E-97	44.38
true	[BLASTED]	Eph_Em0001g1320a	TECTA_CHICKAlpha-tectorin OS=Gallus gallus OX=9031 GN=TECTA PE=1 SV=1	316	1	1.0E-11	52.46
true	[BLASTED]	Eph_Em0001g1321a	CAS4_EPHMUShort-chain collagen C4 (Fragment) OS=Ephydatia muelleri OX=6052 PE=2 SV=1	619	1	3.3E-59	78.71
true	[NO-BLAST]	Eph_Em0001g1322a	---NA---	150
true	[BLASTED]	Eph_Em0001g1323a	CAS4_EPHMUShort-chain collagen C4 (Fragment) OS=Ephydatia muelleri OX=6052 PE=2 SV=1	465	1	5.7E-88	96.18
true	[NO-BLAST]	Eph_Em0001g1324a	---NA---	219
true	[BLASTED]	Eph_Em0001g1325a	CAS4_EPHMUShort-chain collagen C4 (Fragment) OS=Ephydatia muelleri OX=6052 PE=2 SV=1	355	1	2.3E-60	78.06
true	[BLASTED]	Eph_Em0001g1326a	CAS4_EPHMUShort-chain collagen C4 (Fragment) OS=Ephydatia muelleri OX=6052 PE=2 SV=1	460	1	1.1E-88	96.82
true	[BLASTED]	Eph_Em0001g1327a	CAS4_EPHMUShort-chain collagen C4 (Fragment) OS=Ephydatia muelleri OX=6052 PE=2 SV=1	509	1	1.3E-72	96.21
true	[BLASTED]	Eph_Em0001g1328a	CAS4_EPHMUShort-chain collagen C4 (Fragment) OS=Ephydatia muelleri OX=6052 PE=2 SV=1	509	1	8.2E-72	95.45
true	[BLASTED]	Eph_Em0001g1329a	CAS4_EPHMUShort-chain collagen C4 (Fragment) OS=Ephydatia muelleri OX=6052 PE=2 SV=1	518	1	9.5E-84	95.36
true	[BLASTED]	Eph_Em0001g1330a	CAS4_EPHMUShort-chain collagen C4 (Fragment) OS=Ephydatia muelleri OX=6052 PE=2 SV=1	528	1	1.8E-61	94.02
true	[NO-BLAST]	Eph_Em0001g1331a	---NA---	272
true	[BLASTED]	Eph_Em0001g1332a	SIN1_XENLATarget of rapamycin complex 2 subunit MAPKAP1 OS=Xenopus laevis OX=8355 GN=mapkap1 PE=2 SV=1	391	1	2.2E-32	47.03
true	[NO-BLAST]	Eph_Em0001g1333a	---NA---	201
true	[NO-BLAST]	Eph_Em0001g1334a	---NA---	217
true	[BLASTED]	Eph_Em0001g1335a	GSTO1_HUMANGlutathione S-transferase omega-1 OS=Homo sapiens OX=9606 GN=GSTO1 PE=1 SV=2	256	1	2.3E-30	53.16
true	[BLASTED]	Eph_Em0001g1336a	EDEM1_HUMANER degradation-enhancing alpha-mannosidase-like protein 1 OS=Homo sapiens OX=9606 GN=EDEM1 PE=1 SV=1	578	1	6.1E-188	78.8
true	[NO-BLAST]	Eph_Em0001g1337a	---NA---	254
true	[BLASTED]	Eph_Em0001g1338a	POL4_DROMERetrovirus-related Pol polyprotein from transposon 412 OS=Drosophila melanogaster OX=7227 GN=POL PE=3 SV=1	223	1	5.9E-6	50.0
true	[BLASTED]	Eph_Em0001g1339a	CAS4_EPHMUShort-chain collagen C4 (Fragment) OS=Ephydatia muelleri OX=6052 PE=2 SV=1	458	1	1.3E-60	78.71
true	[BLASTED]	Eph_Em0001g1340a	CAS4_EPHMUShort-chain collagen C4 (Fragment) OS=Ephydatia muelleri OX=6052 PE=2 SV=1	455	1	3.4E-93	100.0
true	[NO-BLAST]	Eph_Em0001g1341a	---NA---	136
true	[BLASTED]	Eph_Em0001g1342a	CAS4_EPHMUShort-chain collagen C4 (Fragment) OS=Ephydatia muelleri OX=6052 PE=2 SV=1	458	1	1.3E-60	78.71
true	[BLASTED]	Eph_Em0001g1343a	CAS4_EPHMUShort-chain collagen C4 (Fragment) OS=Ephydatia muelleri OX=6052 PE=2 SV=1	457	1	3.4E-93	100.0
true	[BLASTED]	Eph_Em0001g1344a	KIFC3_HUMANKinesin-like protein KIFC3 OS=Homo sapiens OX=9606 GN=KIFC3 PE=1 SV=4	902	1	6.5E-104	73.82
true	[NO-BLAST]	Eph_Em0001g1345a	---NA---	164
true	[BLASTED]	Eph_Em0001g1346a	WRN_CAEELProbable Werner syndrome ATP-dependent helicase homolog 1 OS=Caenorhabditis elegans OX=6239 GN=wrn-1 PE=3 SV=2	399	1	6.1E-38	49.62
true	[NO-BLAST]	Eph_Em0001g1347a	---NA---	90
true	[NO-BLAST]	Eph_Em0001g1348a	---NA---	216
true	[NO-BLAST]	Eph_Em0001g1349a	---NA---	230
true	[NO-BLAST]	Eph_Em0001g1350a	---NA---	107
true	[NO-BLAST]	Eph_Em0001g1351a	---NA---	189
true	[BLASTED]	Eph_Em0001g1352a	POL4_DROMERetrovirus-related Pol polyprotein from transposon 412 OS=Drosophila melanogaster OX=7227 GN=POL PE=3 SV=1	1234	1	1.7E-86	46.14
true	[BLASTED]	Eph_Em0001g1353a	YTX2_XENLATransposon TX1 uncharacterized 149 kDa protein OS=Xenopus laevis OX=8355 PE=4 SV=1	584	1	3.9E-17	47.85
true	[BLASTED]	Eph_Em0001g1354a	XB33_ARATHE3 ubiquitin-protein ligase XBAT33 OS=Arabidopsis thaliana OX=3702 GN=XBAT33 PE=2 SV=1	346	1	5.0E-4	51.04
true	[BLASTED]	Eph_Em0001g1355a	DCO_DROMEDiscs overgrown protein kinase OS=Drosophila melanogaster OX=7227 GN=dco PE=1 SV=2	759	1	2.6E-5	43.11
true	[NO-BLAST]	Eph_Em0001g1356a	---NA---	176
true	[NO-BLAST]	Eph_Em0001g1357a	---NA---	606
true	[NO-BLAST]	Eph_Em0001g1358a	---NA---	586
true	[NO-BLAST]	Eph_Em0001g1359a	---NA---	474
true	[BLASTED]	Eph_Em0001g1360a	MANA_ASPFNProbable mannan endo-1,4-beta-mannosidase A OS=Aspergillus flavus (strain ATCC 200026 / FGSC A1120 / NRRL 3357 / JCM 12722 / SRRC 167) OX=332952 GN=manA PE=3 SV=2	566	1	4.9E-17	45.41
true	[NO-BLAST]	Eph_Em0001g1361a	---NA---	307
true	[BLASTED]	Eph_Em0001g1362a	POGK_HUMANPogo transposable element with KRAB domain OS=Homo sapiens OX=9606 GN=POGK PE=1 SV=2	718	1	2.0E-15	47.32
true	[NO-BLAST]	Eph_Em0001g1363a	---NA---	321
true	[BLASTED]	Eph_Em0001g1364a	NRX2A_HUMANNeurexin-2 OS=Homo sapiens OX=9606 GN=NRXN2 PE=2 SV=1	330	1	1.1E-5	51.65
true	[NO-BLAST]	Eph_Em0001g1365a	---NA---	85
true	[NO-BLAST]	Eph_Em0001g1366a	---NA---	341
true	[NO-BLAST]	Eph_Em0001g1367a	---NA---	110
true	[NO-BLAST]	Eph_Em0001g1368a	---NA---	197
true	[BLASTED]	Eph_Em0001g1369a	INT13_HUMANIntegrator complex subunit 13 OS=Homo sapiens OX=9606 GN=INTS13 PE=1 SV=2	434	1	1.7E-73	55.45
true	[BLASTED]	Eph_Em0001g1370a	POLG_PVCV1Genome polyprotein OS=Petunia vein clearing virus (isolate Shepherd) OX=492094 PE=3 SV=1	1051	1	5.6E-6	50.0
true	[NO-BLAST]	Eph_Em0001g1371a	---NA---	441
true	[NO-BLAST]	Eph_Em0001g1372a	---NA---	225
true	[BLASTED]	Eph_Em0001g1373a	POL4_DROMERetrovirus-related Pol polyprotein from transposon 412 OS=Drosophila melanogaster OX=7227 GN=POL PE=3 SV=1	2744	1	6.3E-110	44.93
true	[BLASTED]	Eph_Em0001g1374a	INT13_XENLAIntegrator complex subunit 13 OS=Xenopus laevis OX=8355 GN=ints13 PE=2 SV=1	418	1	2.6E-23	48.95
true	[NO-BLAST]	Eph_Em0001g1375a	---NA---	174
true	[BLASTED]	Eph_Em0001g1376a	TRI45_MOUSETripartite motif-containing protein 45 OS=Mus musculus OX=10090 GN=Trim45 PE=2 SV=2	517	1	1.5E-12	44.31
true	[BLASTED]	Eph_Em0001g1377a	POL3_DROMERetrovirus-related Pol polyprotein from transposon 17.6 OS=Drosophila melanogaster OX=7227 GN=pol PE=3 SV=1	639	1	4.7E-48	57.71
true	[BLASTED]	Eph_Em0001g1378a	CHIP_BETVUAcidic endochitinase SP2 OS=Beta vulgaris OX=161934 GN=SP2 PE=1 SV=1	291	1	9.3E-20	48.76
true	[NO-BLAST]	Eph_Em0001g1379a	---NA---	378
true	[NO-BLAST]	Eph_Em0001g1380a	---NA---	80
true	[NO-BLAST]	Eph_Em0001g1381a	---NA---	216
true	[BLASTED]	Eph_Em0001g1382a	TOM1_YEASTE3 ubiquitin-protein ligase TOM1 OS=Saccharomyces cerevisiae (strain ATCC 204508 / S288c) OX=559292 GN=TOM1 PE=1 SV=1	424	1	8.0E-12	38.24
true	[NO-BLAST]	Eph_Em0001g1383a	---NA---	367
true	[BLASTED]	Eph_Em0001g1384a	CHIP_BETVUAcidic endochitinase SP2 OS=Beta vulgaris OX=161934 GN=SP2 PE=1 SV=1	232	1	1.3E-19	48.76
true	[NO-BLAST]	Eph_Em0001g1385a	---NA---	80
true	[NO-BLAST]	Eph_Em0001g1386a	---NA---	216
true	[BLASTED]	Eph_Em0001g1387a	PLBL1_MOUSEPhospholipase B-like 1 OS=Mus musculus OX=10090 GN=Plbd1 PE=1 SV=1	307	1	9.9E-97	70.26
true	[BLASTED]	Eph_Em0001g1388a	BP5_BPT4Baseplate central spike complex protein gp5 OS=Enterobacteria phage T4 OX=10665 GN=5 PE=1 SV=2	184	1	9.1E-5	42.76
true	[BLASTED]	Eph_Em0001g1389a	ST3A1_MOUSEAmine sulfotransferase OS=Mus musculus OX=10090 GN=Sult3a1 PE=2 SV=1	318	1	6.8E-16	45.89
true	[NO-BLAST]	Eph_Em0001g1390a	---NA---	342
true	[NO-BLAST]	Eph_Em0001g1391a	---NA---	346
true	[NO-BLAST]	Eph_Em0001g1392a	---NA---	335
true	[NO-BLAST]	Eph_Em0001g1393a	---NA---	334
true	[NO-BLAST]	Eph_Em0001g1394a	---NA---	347
true	[NO-BLAST]	Eph_Em0001g1395a	---NA---	327
true	[BLASTED]	Eph_Em0001g1396a	PLBL1_RATPhospholipase B-like 1 OS=Rattus norvegicus OX=10116 GN=Plbd1 PE=2 SV=1	536	1	1.6E-126	64.2
true	[NO-BLAST]	Eph_Em0001g1397a	---NA---	334
true	[BLASTED]	Eph_Em0001g1398a	MYBPP_MOUSEMYCBP-associated protein OS=Mus musculus OX=10090 GN=Mycbpap PE=1 SV=1	939	1	1.7E-59	42.59
true	[BLASTED]	Eph_Em0001g1399a	KLH40_XENTRKelch-like protein 40 OS=Xenopus tropicalis OX=8364 GN=klhl40 PE=2 SV=1	292	1	5.0E-5	48.2
true	[BLASTED]	Eph_Em0001g1400a	VAFNB_MOUSEProtein ATP6V1FNB OS=Mus musculus OX=10090 GN=ATp6v1fnb PE=2 SV=1	185	1	1.2E-9	40.33
true	[BLASTED]	Eph_Em0001g1401a	LYS9_SCHPOSaccharopine dehydrogenase	123	1	1.1E-9	58.67
true	[NO-BLAST]	Eph_Em0001g1402a	---NA---	1133
true	[NO-BLAST]	Eph_Em0001g1403a	---NA---	1145
true	[NO-BLAST]	Eph_Em0001g1404a	---NA---	336
true	[NO-BLAST]	Eph_Em0001g1405a	---NA---	1140
true	[NO-BLAST]	Eph_Em0001g1406a	---NA---	90
true	[NO-BLAST]	Eph_Em0001g1407a	---NA---	100
true	[NO-BLAST]	Eph_Em0001g1408a	---NA---	1216
true	[NO-BLAST]	Eph_Em0001g1409a	---NA---	254
true	[NO-BLAST]	Eph_Em0001g1410a	---NA---	947
true	[NO-BLAST]	Eph_Em0001g1411a	---NA---	167
true	[NO-BLAST]	Eph_Em0001g1412a	---NA---	648
true	[NO-BLAST]	Eph_Em0001g1413a	---NA---	636
true	[NO-BLAST]	Eph_Em0001g1414a	---NA---	1555
true	[BLASTED]	Eph_Em0001g1415a	S35A2_BOVINUDP-galactose translocator OS=Bos taurus OX=9913 GN=SLC35A2 PE=2 SV=1	337	1	5.8E-82	73.33
true	[NO-BLAST]	Eph_Em0001g1416a	---NA---	572
true	[NO-BLAST]	Eph_Em0001g1417a	---NA---	1063
true	[NO-BLAST]	Eph_Em0001g1418a	---NA---	1063
true	[BLASTED]	Eph_Em0001g1419a	TF211_SCHPOTransposon Tf2-11 polyprotein OS=Schizosaccharomyces pombe (strain 972 / ATCC 24843) OX=284812 GN=Tf2-11 PE=3 SV=1	645	1	1.6E-16	53.33
true	[NO-BLAST]	Eph_Em0001g1420a	---NA---	120
true	[NO-BLAST]	Eph_Em0001g1421a	---NA---	199
true	[BLASTED]	Eph_Em0001g1422a	VITRN_HUMANVitrin OS=Homo sapiens OX=9606 GN=VIT PE=2 SV=1	459	1	3.9E-4	60.0
true	[NO-BLAST]	Eph_Em0001g1423a	---NA---	283
true	[NO-BLAST]	Eph_Em0001g1424a	---NA---	154
true	[NO-BLAST]	Eph_Em0001g1425a	---NA---	510
true	[BLASTED]	Eph_Em0001g1426a	NRDC_HUMANNardilysin OS=Homo sapiens OX=9606 GN=NRDC PE=1 SV=2	813	1	1.8E-97	48.59
true	[BLASTED]	Eph_Em0001g1427a	DUS11_HUMANRNA/RNP complex-1-interacting phosphatase OS=Homo sapiens OX=9606 GN=DUSP11 PE=1 SV=2	240	1	1.1E-34	60.23
true	[BLASTED]	Eph_Em0001g1428a	LIN41_DANREE3 ubiquitin-protein ligase TRIM71 OS=Danio rerio OX=7955 GN=trim71 PE=1 SV=1	772	1	2.2E-28	40.14
true	[NO-BLAST]	Eph_Em0001g1429a	---NA---	561
true	[BLASTED]	Eph_Em0001g1430a	NBP35_ARATHCytosolic Fe-S cluster assembly factor NBP35 OS=Arabidopsis thaliana OX=3702 GN=NBP35 PE=1 SV=1	255	1	3.0E-6	77.27
true	[BLASTED]	Eph_Em0001g1431a	TIGD6_HUMANTigger transposable element-derived protein 6 OS=Homo sapiens OX=9606 GN=TIGD6 PE=2 SV=2	686	1	1.9E-7	42.42
true	[NO-BLAST]	Eph_Em0001g1432a	---NA---	326
true	[BLASTED]	Eph_Em0001g1433a	ZMYM1_HUMANZinc finger MYM-type protein 1 OS=Homo sapiens OX=9606 GN=ZMYM1 PE=1 SV=1	644	1	9.5E-41	46.4
true	[BLASTED]	Eph_Em0001g1434a	NBP35_YARLICytosolic Fe-S cluster assembly factor NBP35 OS=Yarrowia lipolytica (strain CLIB 122 / E 150) OX=284591 GN=NBP35 PE=3 SV=1	414	1	5.2E-8	66.67
true	[NO-BLAST]	Eph_Em0001g1435a	---NA---	270
true	[NO-BLAST]	Eph_Em0001g1436a	---NA---	243
true	[BLASTED]	Eph_Em0001g1437a	ARL8A_CHICKADP-ribosylation factor-like protein 8A OS=Gallus gallus OX=9031 GN=ARL8A PE=2 SV=1	105	1	1.5E-28	77.14
true	[BLASTED]	Eph_Em0001g1438a	GSTM3_HUMANGlutathione S-transferase Mu 3 OS=Homo sapiens OX=9606 GN=GSTM3 PE=1 SV=3	140	1	7.4E-39	71.22
true	[BLASTED]	Eph_Em0001g1439a	GSTM1_MACFAGlutathione S-transferase Mu 1 OS=Macaca fascicularis OX=9541 GN=GSTM1 PE=2 SV=3	217	1	1.6E-56	70.81
true	[BLASTED]	Eph_Em0001g1440a	GSTM1_BOVINGlutathione S-transferase Mu 1 OS=Bos taurus OX=9913 GN=GSTM1 PE=1 SV=3	219	1	7.7E-59	67.14
true	[BLASTED]	Eph_Em0001g1441a	MCATL_BOVINMitochondrial basic amino acids transporter OS=Bos taurus OX=9913 GN=SLC25A29 PE=2 SV=1	261	1	2.3E-38	54.66
true	[BLASTED]	Eph_Em0001g1442a	ZPR1_MOUSEZinc finger protein ZPR1 OS=Mus musculus OX=10090 GN=Zpr1 PE=1 SV=1	393	1	4.4E-105	71.11
true	[NO-BLAST]	Eph_Em0001g1443a	---NA---	301
true	[NO-BLAST]	Eph_Em0001g1444a	---NA---	124
true	[NO-BLAST]	Eph_Em0001g1445a	---NA---	122
true	[NO-BLAST]	Eph_Em0001g1446a	---NA---	205
true	[NO-BLAST]	Eph_Em0001g1447a	---NA---	128
true	[NO-BLAST]	Eph_Em0001g1448a	---NA---	102
true	[NO-BLAST]	Eph_Em0001g1449a	---NA---	303
true	[NO-BLAST]	Eph_Em0001g1450a	---NA---	205
true	[NO-BLAST]	Eph_Em0001g1451a	---NA---	130
true	[BLASTED]	Eph_Em0001g1452a	TRA1_MAIZEPutative AC transposase OS=Zea mays OX=4577 PE=2 SV=2	571	1	8.0E-7	36.9
true	[NO-BLAST]	Eph_Em0001g1453a	---NA---	131
true	[NO-BLAST]	Eph_Em0001g1454a	---NA---	122
true	[NO-BLAST]	Eph_Em0001g1455a	---NA---	768
true	[BLASTED]	Eph_Em0001g1456a	TF211_SCHPOTransposon Tf2-11 polyprotein OS=Schizosaccharomyces pombe (strain 972 / ATCC 24843) OX=284812 GN=Tf2-11 PE=3 SV=1	211	1	1.2E-11	54.37
true	[NO-BLAST]	Eph_Em0001g1457a	---NA---	156
true	[NO-BLAST]	Eph_Em0001g1458a	---NA---	775
true	[BLASTED]	Eph_Em0001g1459a	POL2_DROMERetrovirus-related Pol polyprotein from transposon 297 OS=Drosophila melanogaster OX=7227 GN=pol PE=3 SV=1	1264	1	6.5E-86	57.39
true	[NO-BLAST]	Eph_Em0001g1460a	---NA---	100
true	[BLASTED]	Eph_Em0001g1461a	GSTM1_RATGlutathione S-transferase Mu 1 OS=Rattus norvegicus OX=10116 GN=Gstm1 PE=1 SV=2	553	1	3.0E-67	72.09
true	[NO-BLAST]	Eph_Em0001g1462a	---NA---	250
true	[BLASTED]	Eph_Em0001g1463a	SLMAP_HUMANSarcolemmal membrane-associated protein OS=Homo sapiens OX=9606 GN=SLMAP PE=1 SV=1	559	1	3.0E-14	63.06
true	[NO-BLAST]	Eph_Em0001g1464a	---NA---	79
true	[NO-BLAST]	Eph_Em0001g1465a	---NA---	273
true	[BLASTED]	Eph_Em0001g1466a	ALDR_HUMANAldose reductase OS=Homo sapiens OX=9606 GN=AKR1B1 PE=1 SV=3	576	1	4.9E-73	64.97
true	[BLASTED]	Eph_Em0001g1467a	Y132A_HAEINUncharacterized transposase-like protein HI_1328.1 OS=Haemophilus influenzae (strain ATCC 51907 / DSM 11121 / KW20 / Rd) OX=71421 GN=HI_1328.1 PE=4 SV=1	288	1	7.8E-11	55.0
true	[NO-BLAST]	Eph_Em0001g1468a	---NA---	792
true	[BLASTED]	Eph_Em0001g1469a	FER_RATTyrosine-protein kinase Fer OS=Rattus norvegicus OX=10116 GN=Fer PE=1 SV=2	279	1	5.7E-83	68.93
true	[BLASTED]	Eph_Em0001g1470a	FPS_FUJSVTyrosine-protein kinase transforming protein Fps OS=Fujinami sarcoma virus OX=11885 GN=V-FPS PE=3 SV=1	436	1	1.4E-16	44.35
true	[NO-BLAST]	Eph_Em0001g1471a	---NA---	521
true	[NO-BLAST]	Eph_Em0001g1472a	---NA---	377
true	[NO-BLAST]	Eph_Em0001g1473a	---NA---	129
true	[BLASTED]	Eph_Em0001g1474a	GTPA_DICDIGTP-binding protein A OS=Dictyostelium discoideum OX=44689 GN=gtpA PE=3 SV=1	309	1	2.7E-9	41.05
true	[BLASTED]	Eph_Em0001g1475a	TOC34_CHLRETranslocase of chloroplast 34 homolog, chloroplastic OS=Chlamydomonas reinhardtii OX=3055 GN=TOC34 PE=1 SV=1	886	1	8.6E-8	48.98
true	[BLASTED]	Eph_Em0001g1476a	TC159_ARATHTranslocase of chloroplast 159, chloroplastic OS=Arabidopsis thaliana OX=3702 GN=TOC159 PE=1 SV=1	733	1	3.6E-4	45.19
true	[BLASTED]	Eph_Em0001g1477a	KIN17_HUMANDNA/RNA-binding protein KIN17 OS=Homo sapiens OX=9606 GN=KIN PE=1 SV=2	482	1	1.4E-97	54.68
true	[BLASTED]	Eph_Em0001g1478a	SAMH1_DANREDeoxynucleoside triphosphate triphosphohydrolase SAMHD1 OS=Danio rerio OX=7955 GN=samhd1 PE=2 SV=2	461	1	4.2E-75	54.26
true	[NO-BLAST]	Eph_Em0001g1479a	---NA---	278
true	[NO-BLAST]	Eph_Em0001g1480a	---NA---	318
true	[NO-BLAST]	Eph_Em0001g1481a	---NA---	281
true	[BLASTED]	Eph_Em0001g1482a	APRV1_MOUSERetroviral-like aspartic protease 1 OS=Mus musculus OX=10090 GN=Asprv1 PE=1 SV=1	729	1	6.6E-6	50.0
true	[NO-BLAST]	Eph_Em0001g1483a	---NA---	454
true	[NO-BLAST]	Eph_Em0001g1484a	---NA---	546
true	[NO-BLAST]	Eph_Em0001g1485a	---NA---	365
true	[BLASTED]	Eph_Em0001g1486a	POLR_DROMERetrovirus-related Pol polyprotein from type-2 retrotransposable element R2DM OS=Drosophila melanogaster OX=7227 GN=pol PE=3 SV=1	832	1	1.1E-4	41.01
true	[BLASTED]	Eph_Em0001g1487a	AASS_BOVINAlpha-aminoadipic semialdehyde synthase, mitochondrial OS=Bos taurus OX=9913 GN=AASS PE=2 SV=1	1176	1	1.2E-25	68.46
true	[NO-BLAST]	Eph_Em0001g1488a	---NA---	923
true	[NO-BLAST]	Eph_Em0001g1489a	---NA---	843
true	[NO-BLAST]	Eph_Em0001g1490a	---NA---	146
true	[NO-BLAST]	Eph_Em0001g1491a	---NA---	497
true	[NO-BLAST]	Eph_Em0001g1492a	---NA---	166
true	[NO-BLAST]	Eph_Em0001g1493a	---NA---	652
true	[NO-BLAST]	Eph_Em0001g1494a	---NA---	104
true	[NO-BLAST]	Eph_Em0001g1495a	---NA---	207
true	[BLASTED]	Eph_Em0001g1496a	TRAF2_MOUSETNF receptor-associated factor 2 OS=Mus musculus OX=10090 GN=Traf2 PE=1 SV=1	302	1	5.7E-4	40.15
true	[NO-BLAST]	Eph_Em0001g1497a	---NA---	568
true	[NO-BLAST]	Eph_Em0001g1498a	---NA---	67
true	[NO-BLAST]	Eph_Em0001g1499a	---NA---	183
true	[BLASTED]	Eph_Em0001g1500a	TRAF4_MOUSETNF receptor-associated factor 4 OS=Mus musculus OX=10090 GN=Traf4 PE=1 SV=2	505	1	5.9E-14	38.94
true	[BLASTED]	Eph_Em0001g1501a	POL2_DROMERetrovirus-related Pol polyprotein from transposon 297 OS=Drosophila melanogaster OX=7227 GN=pol PE=3 SV=1	175	1	7.1E-15	49.71
true	[NO-BLAST]	Eph_Em0001g1502a	---NA---	86
true	[BLASTED]	Eph_Em0001g1503a	POL2_DROMERetrovirus-related Pol polyprotein from transposon 297 OS=Drosophila melanogaster OX=7227 GN=pol PE=3 SV=1	175	1	7.1E-15	49.71
true	[NO-BLAST]	Eph_Em0001g1504a	---NA---	971
true	[NO-BLAST]	Eph_Em0001g1505a	---NA---	99
true	[NO-BLAST]	Eph_Em0001g1506a	---NA---	254
true	[NO-BLAST]	Eph_Em0001g1507a	---NA---	70
true	[NO-BLAST]	Eph_Em0001g1508a	---NA---	375
true	[NO-BLAST]	Eph_Em0001g1509a	---NA---	581
true	[BLASTED]	Eph_Em0001g1510a	POL3_DROMERetrovirus-related Pol polyprotein from transposon 17.6 OS=Drosophila melanogaster OX=7227 GN=pol PE=3 SV=1	1438	1	6.3E-93	58.89
true	[BLASTED]	Eph_Em0001g1511a	TIGD7_HUMANTigger transposable element-derived protein 7 OS=Homo sapiens OX=9606 GN=TIGD7 PE=1 SV=1	598	1	2.7E-37	45.88
true	[BLASTED]	Eph_Em0001g1512a	POL3_DROMERetrovirus-related Pol polyprotein from transposon 17.6 OS=Drosophila melanogaster OX=7227 GN=pol PE=3 SV=1	686	1	4.4E-4	68.0
true	[NO-BLAST]	Eph_Em0001g1513a	---NA---	144
true	[NO-BLAST]	Eph_Em0001g1514a	---NA---	206
true	[NO-BLAST]	Eph_Em0001g1515a	---NA---	98
true	[NO-BLAST]	Eph_Em0001g1516a	---NA---	170
true	[NO-BLAST]	Eph_Em0001g1517a	---NA---	534
true	[NO-BLAST]	Eph_Em0001g1518a	---NA---	562
true	[NO-BLAST]	Eph_Em0001g1519a	---NA---	198
true	[NO-BLAST]	Eph_Em0001g1520a	---NA---	102
true	[BLASTED]	Eph_Em0001g1521a	YRD6_CAEELUncharacterized protein K02A2.6 OS=Caenorhabditis elegans OX=6239 GN=K02A2.6 PE=4 SV=1	346	1	3.9E-9	39.69
true	[BLASTED]	Eph_Em0001g1522a	YRD6_CAEELUncharacterized protein K02A2.6 OS=Caenorhabditis elegans OX=6239 GN=K02A2.6 PE=4 SV=1	870	1	4.9E-40	49.65
true	[BLASTED]	Eph_Em0001g1523a	YRD6_CAEELUncharacterized protein K02A2.6 OS=Caenorhabditis elegans OX=6239 GN=K02A2.6 PE=4 SV=1	2118	1	6.2E-97	46.5
true	[BLASTED]	Eph_Em0001g1524a	YRD6_CAEELUncharacterized protein K02A2.6 OS=Caenorhabditis elegans OX=6239 GN=K02A2.6 PE=4 SV=1	1341	1	2.3E-105	44.11
true	[NO-BLAST]	Eph_Em0001g1525a	---NA---	226
true	[NO-BLAST]	Eph_Em0001g1526a	---NA---	67
true	[BLASTED]	Eph_Em0001g1527a	POL4_DROMERetrovirus-related Pol polyprotein from transposon 412 OS=Drosophila melanogaster OX=7227 GN=POL PE=3 SV=1	427	1	9.7E-34	47.88
true	[NO-BLAST]	Eph_Em0001g1528a	---NA---	461
true	[BLASTED]	Eph_Em0001g1529a	POL4_DROMERetrovirus-related Pol polyprotein from transposon 412 OS=Drosophila melanogaster OX=7227 GN=POL PE=3 SV=1	947	1	1.5E-79	50.73
true	[NO-BLAST]	Eph_Em0001g1530a	---NA---	195
true	[NO-BLAST]	Eph_Em0001g1531a	---NA---	76
true	[BLASTED]	Eph_Em0001g1532a	YRD6_CAEELUncharacterized protein K02A2.6 OS=Caenorhabditis elegans OX=6239 GN=K02A2.6 PE=4 SV=1	1359	1	2.7E-114	45.05
true	[BLASTED]	Eph_Em0001g1533a	POL4_DROMERetrovirus-related Pol polyprotein from transposon 412 OS=Drosophila melanogaster OX=7227 GN=POL PE=3 SV=1	966	1	1.8E-123	49.73
true	[BLASTED]	Eph_Em0001g1534a	APRV1_MOUSERetroviral-like aspartic protease 1 OS=Mus musculus OX=10090 GN=Asprv1 PE=1 SV=1	359	1	8.3E-10	52.17
true	[NO-BLAST]	Eph_Em0001g1535a	---NA---	195
true	[NO-BLAST]	Eph_Em0001g1536a	---NA---	76
true	[BLASTED]	Eph_Em0001g1537a	POL4_DROMERetrovirus-related Pol polyprotein from transposon 412 OS=Drosophila melanogaster OX=7227 GN=POL PE=3 SV=1	1571	1	1.3E-136	48.73
true	[NO-BLAST]	Eph_Em0001g1538a	---NA---	443
true	[NO-BLAST]	Eph_Em0001g1539a	---NA---	141
true	[BLASTED]	Eph_Em0001g1540a	DMBT1_HUMANDeleted in malignant brain tumors 1 protein OS=Homo sapiens OX=9606 GN=DMBT1 PE=1 SV=2	709	1	3.5E-97	60.64
true	[BLASTED]	Eph_Em0001g1541a	CD123_YARLICell division cycle protein 123 OS=Yarrowia lipolytica (strain CLIB 122 / E 150) OX=284591 GN=CDC123 PE=3 SV=1	362	1	3.0E-7	42.65
true	[NO-BLAST]	Eph_Em0001g1542a	---NA---	152
true	[NO-BLAST]	Eph_Em0001g1543a	---NA---	121
true	[BLASTED]	Eph_Em0001g1544a	SAMH1_BOVINDeoxynucleoside triphosphate triphosphohydrolase SAMHD1 OS=Bos taurus OX=9913 GN=SAMHD1 PE=2 SV=1	302	1	8.7E-29	43.63
true	[NO-BLAST]	Eph_Em0001g1545a	---NA---	849
true	[BLASTED]	Eph_Em0001g1546a	TPRA1_HUMANTransmembrane protein adipocyte-associated 1 OS=Homo sapiens OX=9606 GN=TPRA1 PE=1 SV=1	280	1	1.9E-6	53.45
true	[NO-BLAST]	Eph_Em0001g1547a	---NA---	636
true	[BLASTED]	Eph_Em0001g1548a	TPRA1_DANRETransmembrane protein adipocyte-associated 1 homolog OS=Danio rerio OX=7955 GN=tpra1 PE=2 SV=1	272	1	1.7E-7	50.0
true	[BLASTED]	Eph_Em0001g1549a	TRRAP_HUMANTransformation/transcription domain-associated protein OS=Homo sapiens OX=9606 GN=TRRAP PE=1 SV=3	175	1	1.7E-5	64.91
true	[BLASTED]	Eph_Em0001g1550a	CD123_YARLICell division cycle protein 123 OS=Yarrowia lipolytica (strain CLIB 122 / E 150) OX=284591 GN=CDC123 PE=3 SV=1	362	1	3.0E-7	42.65
true	[NO-BLAST]	Eph_Em0001g1551a	---NA---	152
true	[BLASTED]	Eph_Em0001g1552a	TPRA1_HUMANTransmembrane protein adipocyte-associated 1 OS=Homo sapiens OX=9606 GN=TPRA1 PE=1 SV=1	240	1	1.7E-6	53.45
true	[NO-BLAST]	Eph_Em0001g1553a	---NA---	636
true	[BLASTED]	Eph_Em0001g1554a	TPRA1_DANRETransmembrane protein adipocyte-associated 1 homolog OS=Danio rerio OX=7955 GN=tpra1 PE=2 SV=1	272	1	1.7E-7	50.0
true	[BLASTED]	Eph_Em0001g1555a	TRRAP_HUMANTransformation/transcription domain-associated protein OS=Homo sapiens OX=9606 GN=TRRAP PE=1 SV=3	179	1	1.8E-5	64.91
true	[NO-BLAST]	Eph_Em0001g1556a	---NA---	330
true	[BLASTED]	Eph_Em0001g1557a	YG31B_YEASTTransposon Ty3-G Gag-Pol polyprotein OS=Saccharomyces cerevisiae (strain ATCC 204508 / S288c) OX=559292 GN=TY3B-G PE=1 SV=3	864	1	6.0E-22	48.19
true	[NO-BLAST]	Eph_Em0001g1558a	---NA---	97
true	[NO-BLAST]	Eph_Em0001g1559a	---NA---	209
true	[NO-BLAST]	Eph_Em0001g1560a	---NA---	335
true	[NO-BLAST]	Eph_Em0001g1561a	---NA---	328
true	[NO-BLAST]	Eph_Em0001g1562a	---NA---	124
true	[NO-BLAST]	Eph_Em0001g1563a	---NA---	66
true	[NO-BLAST]	Eph_Em0001g1564a	---NA---	318
true	[NO-BLAST]	Eph_Em0001g1565a	---NA---	141
true	[BLASTED]	Eph_Em0001g1566a	POL4_DROMERetrovirus-related Pol polyprotein from transposon 412 OS=Drosophila melanogaster OX=7227 GN=POL PE=3 SV=1	945	1	1.0E-30	49.71
true	[BLASTED]	Eph_Em0001g1567a	MCM2_XENLADNA replication licensing factor mcm2 OS=Xenopus laevis OX=8355 GN=mcm2 PE=1 SV=2	901	1	0.0	79.03
true	[BLASTED]	Eph_Em0001g1568a	AUHM_MOUSEMethylglutaconyl-CoA hydratase, mitochondrial OS=Mus musculus OX=10090 GN=Auh PE=1 SV=1	131	1	3.8E-37	80.0
true	[BLASTED]	Eph_Em0001g1569a	NOL4_HUMANNucleolar protein 4 OS=Homo sapiens OX=9606 GN=NOL4 PE=1 SV=2	265	1	3.6E-10	52.63
true	[BLASTED]	Eph_Em0001g1570a	ECI1_MOUSEEnoyl-CoA delta isomerase 1, mitochondrial OS=Mus musculus OX=10090 GN=Eci1 PE=1 SV=2	273	1	1.0E-44	58.37
true	[BLASTED]	Eph_Em0001g1571a	AUHM_HUMANMethylglutaconyl-CoA hydratase, mitochondrial OS=Homo sapiens OX=9606 GN=AUH PE=1 SV=1	141	1	1.4E-34	76.8
true	[BLASTED]	Eph_Em0001g1572a	DYH6_HUMANDynein heavy chain 6, axonemal OS=Homo sapiens OX=9606 GN=DNAH6 PE=2 SV=3	663	1	1.3E-72	49.77
true	[BLASTED]	Eph_Em0001g1573a	MCM2_DROMEDNA replication licensing factor Mcm2 OS=Drosophila melanogaster OX=7227 GN=Mcm2 PE=1 SV=1	266	1	2.6E-37	57.66
true	[NO-BLAST]	Eph_Em0001g1574a	---NA---	312
true	[NO-BLAST]	Eph_Em0001g1575a	---NA---	129
true	[NO-BLAST]	Eph_Em0001g1576a	---NA---	282
true	[NO-BLAST]	Eph_Em0001g1577a	---NA---	103
true	[NO-BLAST]	Eph_Em0001g1578a	---NA---	693
true	[NO-BLAST]	Eph_Em0001g1579a	---NA---	513
true	[BLASTED]	Eph_Em0001g1580a	TC1A_CAEELTransposable element Tc1 transposase OS=Caenorhabditis elegans OX=6239 GN=tc1a PE=3 SV=1	104	1	1.5E-9	52.0
true	[NO-BLAST]	Eph_Em0001g1581a	---NA---	189
true	[NO-BLAST]	Eph_Em0001g1582a	---NA---	212
true	[NO-BLAST]	Eph_Em0001g1583a	---NA---	165
true	[NO-BLAST]	Eph_Em0001g1584a	---NA---	124
true	[BLASTED]	Eph_Em0001g1585a	ZN862_HUMANZinc finger protein 862 OS=Homo sapiens OX=9606 GN=ZNF862 PE=2 SV=2	191	1	2.8E-4	45.45
true	[NO-BLAST]	Eph_Em0001g1586a	---NA---	366
true	[BLASTED]	Eph_Em0001g1587a	GALK2_MOUSEN-acetylgalactosamine kinase OS=Mus musculus OX=10090 GN=Galk2 PE=1 SV=1	210	1	3.1E-49	66.5
true	[NO-BLAST]	Eph_Em0001g1588a	---NA---	160
true	[BLASTED]	Eph_Em0001g1589a	MCM2_XENTRDNA replication licensing factor mcm2 OS=Xenopus tropicalis OX=8364 GN=mcm2 PE=2 SV=1	70	1	5.5E-27	94.2
true	[BLASTED]	Eph_Em0001g1590a	MCM2_MOUSEDNA replication licensing factor MCM2 OS=Mus musculus OX=10090 GN=Mcm2 PE=1 SV=3	493	1	5.1E-111	64.43
true	[NO-BLAST]	Eph_Em0001g1591a	---NA---	198
true	[NO-BLAST]	Eph_Em0001g1592a	---NA---	421
true	[NO-BLAST]	Eph_Em0001g1593a	---NA---	630
true	[BLASTED]	Eph_Em0001g1594a	KRBA2_HUMANKRAB-A domain-containing protein 2 OS=Homo sapiens OX=9606 GN=KRBA2 PE=1 SV=1	367	1	5.1E-23	53.14
true	[NO-BLAST]	Eph_Em0001g1595a	---NA---	291
true	[NO-BLAST]	Eph_Em0001g1596a	---NA---	889
true	[NO-BLAST]	Eph_Em0001g1597a	---NA---	194
true	[BLASTED]	Eph_Em0001g1598a	GALK2_HUMANN-acetylgalactosamine kinase OS=Homo sapiens OX=9606 GN=GALK2 PE=1 SV=1	385	1	5.2E-10	64.62
true	[BLASTED]	Eph_Em0001g1599a	MCM2_YEASTDNA replication licensing factor MCM2 OS=Saccharomyces cerevisiae (strain ATCC 204508 / S288c) OX=559292 GN=MCM2 PE=1 SV=2	571	1	1.9E-16	60.5
true	[BLASTED]	Eph_Em0001g1600a	POL2_DROMERetrovirus-related Pol polyprotein from transposon 297 OS=Drosophila melanogaster OX=7227 GN=pol PE=3 SV=1	580	1	1.9E-64	53.74
true	[NO-BLAST]	Eph_Em0001g1601a	---NA---	118
true	[NO-BLAST]	Eph_Em0001g1602a	---NA---	196
true	[NO-BLAST]	Eph_Em0001g1603a	---NA---	949
true	[NO-BLAST]	Eph_Em0001g1604a	---NA---	425
true	[NO-BLAST]	Eph_Em0001g1605a	---NA---	236
true	[BLASTED]	Eph_Em0001g1606a	POL4_DROMERetrovirus-related Pol polyprotein from transposon 412 OS=Drosophila melanogaster OX=7227 GN=POL PE=3 SV=1	1613	1	3.9E-107	45.59
true	[NO-BLAST]	Eph_Em0001g1607a	---NA---	115
true	[NO-BLAST]	Eph_Em0001g1608a	---NA---	165
true	[NO-BLAST]	Eph_Em0001g1609a	---NA---	239
true	[BLASTED]	Eph_Em0001g1610a	ARI1_BOVINE3 ubiquitin-protein ligase ARIH1 OS=Bos taurus OX=9913 GN=ARIH1 PE=2 SV=1	553	1	2.0E-10	36.13
true	[NO-BLAST]	Eph_Em0001g1611a	---NA---	131
true	[BLASTED]	Eph_Em0001g1612a	BAP29_BOVINB-cell receptor-associated protein 29 OS=Bos taurus OX=9913 GN=BCAP29 PE=2 SV=1	137	1	2.0E-4	51.3
true	[BLASTED]	Eph_Em0001g1613a	RT07_CHICK28S ribosomal protein S7, mitochondrial OS=Gallus gallus OX=9031 GN=MRPS7 PE=2 SV=2	208	1	1.8E-33	62.72
true	[BLASTED]	Eph_Em0001g1614a	Y103_SYNY3Uncharacterized protein sll0103 OS=Synechocystis sp. (strain PCC 6803 / Kazusa) OX=1111708 GN=sll0103 PE=4 SV=1	659	1	1.1E-15	47.84
true	[NO-BLAST]	Eph_Em0001g1615a	---NA---	827
true	[BLASTED]	Eph_Em0001g1616a	DYH6_HUMANDynein heavy chain 6, axonemal OS=Homo sapiens OX=9606 GN=DNAH6 PE=2 SV=3	1229	1	0.0	79.5
true	[BLASTED]	Eph_Em0001g1617a	DYH6_HUMANDynein heavy chain 6, axonemal OS=Homo sapiens OX=9606 GN=DNAH6 PE=2 SV=3	2160	1	0.0	75.67
true	[BLASTED]	Eph_Em0001g1618a	Y103_SYNY3Uncharacterized protein sll0103 OS=Synechocystis sp. (strain PCC 6803 / Kazusa) OX=1111708 GN=sll0103 PE=4 SV=1	281	1	1.1E-12	48.58
true	[BLASTED]	Eph_Em0001g1619a	POL4_DROMERetrovirus-related Pol polyprotein from transposon 412 OS=Drosophila melanogaster OX=7227 GN=POL PE=3 SV=1	1759	1	5.5E-107	48.04
true	[BLASTED]	Eph_Em0001g1620a	RT07_CHICK28S ribosomal protein S7, mitochondrial OS=Gallus gallus OX=9031 GN=MRPS7 PE=2 SV=2	208	1	1.8E-33	62.72
true	[NO-BLAST]	Eph_Em0001g1621a	---NA---	131
true	[BLASTED]	Eph_Em0001g1622a	ARI1_BOVINE3 ubiquitin-protein ligase ARIH1 OS=Bos taurus OX=9913 GN=ARIH1 PE=2 SV=1	548	1	1.9E-10	36.13
true	[NO-BLAST]	Eph_Em0001g1623a	---NA---	325
true	[NO-BLAST]	Eph_Em0001g1624a	---NA---	247
true	[NO-BLAST]	Eph_Em0001g1625a	---NA---	328
true	[NO-BLAST]	Eph_Em0001g1626a	---NA---	336
true	[BLASTED]	Eph_Em0001g1627a	BAP29_HUMANB-cell receptor-associated protein 29 OS=Homo sapiens OX=9606 GN=BCAP29 PE=1 SV=2	227	1	2.8E-19	58.01
true	[BLASTED]	Eph_Em0001g1628a	EFC12_HUMANEF-hand calcium-binding domain-containing protein 12 OS=Homo sapiens OX=9606 GN=EFCAB12 PE=1 SV=1	497	1	9.4E-4	41.71
true	[BLASTED]	Eph_Em0001g1629a	PRS23_RATSerine protease 23 OS=Rattus norvegicus OX=10116 GN=Prss23 PE=2 SV=1	373	1	1.3E-29	46.79
true	[NO-BLAST]	Eph_Em0001g1630a	---NA---	1189
true	[NO-BLAST]	Eph_Em0001g1631a	---NA---	93
true	[NO-BLAST]	Eph_Em0001g1632a	---NA---	257
true	[NO-BLAST]	Eph_Em0001g1633a	---NA---	134
true	[BLASTED]	Eph_Em0001g1634a	CCBE1_DANRECollagen and calcium-binding EGF domain-containing protein 1 OS=Danio rerio OX=7955 GN=ccbe1 PE=1 SV=2	383	1	2.0E-6	73.81
true	[NO-BLAST]	Eph_Em0001g1635a	---NA---	342
true	[BLASTED]	Eph_Em0001g1636a	YRD6_CAEELUncharacterized protein K02A2.6 OS=Caenorhabditis elegans OX=6239 GN=K02A2.6 PE=4 SV=1	1263	1	8.3E-89	40.39
true	[NO-BLAST]	Eph_Em0001g1637a	---NA---	104
true	[NO-BLAST]	Eph_Em0001g1638a	---NA---	135
true	[NO-BLAST]	Eph_Em0001g1639a	---NA---	335
true	[NO-BLAST]	Eph_Em0001g1640a	---NA---	176
true	[NO-BLAST]	Eph_Em0001g1641a	---NA---	104
true	[NO-BLAST]	Eph_Em0001g1642a	---NA---	180
true	[NO-BLAST]	Eph_Em0001g1643a	---NA---	509
true	[NO-BLAST]	Eph_Em0001g1644a	---NA---	151
true	[NO-BLAST]	Eph_Em0001g1645a	---NA---	139
true	[BLASTED]	Eph_Em0001g1646a	DMBT1_HUMANDeleted in malignant brain tumors 1 protein OS=Homo sapiens OX=9606 GN=DMBT1 PE=1 SV=2	325	1	5.2E-96	61.52
true	[BLASTED]	Eph_Em0001g1647a	L3BPA_DANREGalectin-3-binding protein A OS=Danio rerio OX=7955 GN=lgals3bpa PE=2 SV=1	369	1	2.9E-26	65.49
true	[NO-BLAST]	Eph_Em0001g1648a	---NA---	86
true	[BLASTED]	Eph_Em0001g1649a	TLD_DROMEDorsal-ventral patterning protein tolloid OS=Drosophila melanogaster OX=7227 GN=tld PE=2 SV=2	437	1	6.1E-7	63.27
true	[NO-BLAST]	Eph_Em0001g1650a	---NA---	314
true	[NO-BLAST]	Eph_Em0001g1651a	---NA---	68
true	[BLASTED]	Eph_Em0001g1652a	POL4_DROMERetrovirus-related Pol polyprotein from transposon 412 OS=Drosophila melanogaster OX=7227 GN=POL PE=3 SV=1	665	1	3.1E-55	46.29
true	[NO-BLAST]	Eph_Em0001g1653a	---NA---	121
true	[NO-BLAST]	Eph_Em0001g1654a	---NA---	91
true	[NO-BLAST]	Eph_Em0001g1655a	---NA---	269
true	[BLASTED]	Eph_Em0001g1656a	TF212_SCHPOTransposon Tf2-12 polyprotein OS=Schizosaccharomyces pombe (strain 972 / ATCC 24843) OX=284812 GN=Tf2-12 PE=3 SV=1	284	1	1.6E-37	51.92
true	[NO-BLAST]	Eph_Em0001g1657a	---NA---	226
true	[NO-BLAST]	Eph_Em0001g1658a	---NA---	117
true	[BLASTED]	Eph_Em0001g1659a	GIN1_PONABGypsy retrotransposon integrase-like protein 1 OS=Pongo abelii OX=9601 GN=GIN1 PE=2 SV=1	325	1	5.5E-21	52.38
true	[BLASTED]	Eph_Em0001g1660a	POL3_DROMERetrovirus-related Pol polyprotein from transposon 17.6 OS=Drosophila melanogaster OX=7227 GN=pol PE=3 SV=1	370	1	1.0E-42	43.64
true	[NO-BLAST]	Eph_Em0001g1661a	---NA---	436
true	[NO-BLAST]	Eph_Em0001g1662a	---NA---	316
true	[NO-BLAST]	Eph_Em0001g1663a	---NA---	125
true	[NO-BLAST]	Eph_Em0001g1664a	---NA---	89
true	[NO-BLAST]	Eph_Em0001g1665a	---NA---	94
true	[NO-BLAST]	Eph_Em0001g1666a	---NA---	310
true	[NO-BLAST]	Eph_Em0001g1667a	---NA---	252
true	[NO-BLAST]	Eph_Em0001g1668a	---NA---	125
true	[NO-BLAST]	Eph_Em0001g1669a	---NA---	94
true	[BLASTED]	Eph_Em0001g1670a	RTP2_TRYBGRetrotransposable element SLACS 132 kDa protein OS=Trypanosoma brucei gambiense OX=31285 PE=3 SV=1	974	1	1.2E-7	39.39
true	[NO-BLAST]	Eph_Em0001g1671a	---NA---	261
true	[BLASTED]	Eph_Em0001g1672a	POL3_DROMERetrovirus-related Pol polyprotein from transposon 17.6 OS=Drosophila melanogaster OX=7227 GN=pol PE=3 SV=1	426	1	4.9E-62	47.46
true	[NO-BLAST]	Eph_Em0001g1673a	---NA---	91
true	[BLASTED]	Eph_Em0001g1674a	TLD_DROMEDorsal-ventral patterning protein tolloid OS=Drosophila melanogaster OX=7227 GN=tld PE=2 SV=2	437	1	6.1E-7	63.27
true	[NO-BLAST]	Eph_Em0001g1675a	---NA---	314
true	[NO-BLAST]	Eph_Em0001g1676a	---NA---	179
true	[NO-BLAST]	Eph_Em0001g1677a	---NA---	159
true	[BLASTED]	Eph_Em0001g1678a	YRD6_CAEELUncharacterized protein K02A2.6 OS=Caenorhabditis elegans OX=6239 GN=K02A2.6 PE=4 SV=1	1171	1	2.5E-103	43.63
true	[BLASTED]	Eph_Em0001g1679a	DMBT1_HUMANDeleted in malignant brain tumors 1 protein OS=Homo sapiens OX=9606 GN=DMBT1 PE=1 SV=2	491	1	1.0E-135	60.9
true	[NO-BLAST]	Eph_Em0001g1680a	---NA---	316
true	[NO-BLAST]	Eph_Em0001g1681a	---NA---	396
true	[NO-BLAST]	Eph_Em0001g1682a	---NA---	189
true	[BLASTED]	Eph_Em0001g1683a	ZMYM1_HUMANZinc finger MYM-type protein 1 OS=Homo sapiens OX=9606 GN=ZMYM1 PE=1 SV=1	747	1	3.2E-48	46.53
true	[BLASTED]	Eph_Em0001g1684a	ADA17_HUMANDisintegrin and metalloproteinase domain-containing protein 17 OS=Homo sapiens OX=9606 GN=ADAM17 PE=1 SV=1	214	1	8.6E-31	52.25
true	[BLASTED]	Eph_Em0001g1685a	YRD6_CAEELUncharacterized protein K02A2.6 OS=Caenorhabditis elegans OX=6239 GN=K02A2.6 PE=4 SV=1	979	1	2.4E-104	46.25
true	[NO-BLAST]	Eph_Em0001g1686a	---NA---	321
true	[BLASTED]	Eph_Em0001g1687a	P52K_HUMAN52 kDa repressor of the inhibitor of the protein kinase OS=Homo sapiens OX=9606 GN=THAP12 PE=1 SV=2	297	1	4.7E-27	49.3
true	[NO-BLAST]	Eph_Em0001g1688a	---NA---	310
true	[BLASTED]	Eph_Em0001g1689a	CNR4_MAIZECell number regulator 4 OS=Zea mays OX=4577 GN=CNR4 PE=2 SV=1	108	1	2.7E-9	43.7
true	[BLASTED]	Eph_Em0001g1690a	DMBT1_HUMANDeleted in malignant brain tumors 1 protein OS=Homo sapiens OX=9606 GN=DMBT1 PE=1 SV=2	640	1	7.8E-136	60.08
true	[BLASTED]	Eph_Em0001g1691a	YRD6_CAEELUncharacterized protein K02A2.6 OS=Caenorhabditis elegans OX=6239 GN=K02A2.6 PE=4 SV=1	1170	1	1.9E-84	39.57
true	[NO-BLAST]	Eph_Em0001g1692a	---NA---	208
true	[NO-BLAST]	Eph_Em0001g1693a	---NA---	138
true	[NO-BLAST]	Eph_Em0001g1694a	---NA---	78
true	[BLASTED]	Eph_Em0001g1695a	KPB1_MOUSEPhosphorylase b kinase regulatory subunit alpha, skeletal muscle isoform OS=Mus musculus OX=10090 GN=Phka1 PE=1 SV=3	593	1	8.0E-26	38.48
true	[BLASTED]	Eph_Em0001g1696a	YG31B_YEASTTransposon Ty3-G Gag-Pol polyprotein OS=Saccharomyces cerevisiae (strain ATCC 204508 / S288c) OX=559292 GN=TY3B-G PE=1 SV=3	496	1	1.5E-14	57.01
true	[BLASTED]	Eph_Em0001g1697a	SUB8_ARTOCSubtilisin-like protease 8 OS=Arthroderma otae (strain ATCC MYA-4605 / CBS 113480) OX=554155 GN=SUB8 PE=3 SV=1	325	1	2.7E-20	38.92
true	[BLASTED]	Eph_Em0001g1698a	DMBT1_HUMANDeleted in malignant brain tumors 1 protein OS=Homo sapiens OX=9606 GN=DMBT1 PE=1 SV=2	844	1	3.9E-175	57.23
true	[NO-BLAST]	Eph_Em0001g1699a	---NA---	119
true	[BLASTED]	Eph_Em0001g1700a	YRD6_CAEELUncharacterized protein K02A2.6 OS=Caenorhabditis elegans OX=6239 GN=K02A2.6 PE=4 SV=1	757	1	6.1E-31	60.1
true	[BLASTED]	Eph_Em0001g1701a	YRD6_CAEELUncharacterized protein K02A2.6 OS=Caenorhabditis elegans OX=6239 GN=K02A2.6 PE=4 SV=1	406	1	7.4E-15	57.25
true	[BLASTED]	Eph_Em0001g1702a	DMBT1_HUMANDeleted in malignant brain tumors 1 protein OS=Homo sapiens OX=9606 GN=DMBT1 PE=1 SV=2	926	1	2.5E-292	56.93
true	[NO-BLAST]	Eph_Em0001g1703a	---NA---	131
true	[BLASTED]	Eph_Em0001g1704a	MCM2_XENTRDNA replication licensing factor mcm2 OS=Xenopus tropicalis OX=8364 GN=mcm2 PE=2 SV=1	472	1	1.3E-68	57.01
true	[BLASTED]	Eph_Em0001g1705a	U3IP2_MOUSEU3 small nucleolar RNA-interacting protein 2 OS=Mus musculus OX=10090 GN=Rrp9 PE=1 SV=1	475	1	1.2E-61	68.85
true	[BLASTED]	Eph_Em0001g1706a	SEC13_MOUSEProtein SEC13 homolog OS=Mus musculus OX=10090 GN=Sec13 PE=1 SV=3	602	1	8.2E-87	80.66
true	[NO-BLAST]	Eph_Em0001g1707a	---NA---	294
true	[NO-BLAST]	Eph_Em0001g1708a	---NA---	773
true	[NO-BLAST]	Eph_Em0001g1709a	---NA---	159
true	[NO-BLAST]	Eph_Em0001g1710a	---NA---	92
true	[NO-BLAST]	Eph_Em0001g1711a	---NA---	236
true	[NO-BLAST]	Eph_Em0001g1712a	---NA---	131
true	[NO-BLAST]	Eph_Em0001g1713a	---NA---	268
true	[NO-BLAST]	Eph_Em0001g1714a	---NA---	355
true	[BLASTED]	Eph_Em0001g1715a	NAS13_CAEELZinc metalloproteinase nas-13 OS=Caenorhabditis elegans OX=6239 GN=nas-13 PE=2 SV=5	632	1	1.7E-42	57.59
true	[NO-BLAST]	Eph_Em0001g1716a	---NA---	111
true	[BLASTED]	Eph_Em0001g1717a	TTC7B_HUMANTetratricopeptide repeat protein 7B OS=Homo sapiens OX=9606 GN=TTC7B PE=1 SV=3	911	1	6.1E-9	45.83
true	[BLASTED]	Eph_Em0001g1718a	NLRC5_HUMANProtein NLRC5 OS=Homo sapiens OX=9606 GN=NLRC5 PE=1 SV=3	726	1	2.1E-12	40.63
true	[BLASTED]	Eph_Em0001g1719a	TTC7B_HUMANTetratricopeptide repeat protein 7B OS=Homo sapiens OX=9606 GN=TTC7B PE=1 SV=3	1101	1	6.6E-58	43.53
true	[BLASTED]	Eph_Em0001g1720a	FGD6_HUMANFYVE, RhoGEF and PH domain-containing protein 6 OS=Homo sapiens OX=9606 GN=FGD6 PE=1 SV=2	225	1	1.6E-35	48.83
true	[NO-BLAST]	Eph_Em0001g1721a	---NA---	640
true	[BLASTED]	Eph_Em0001g1722a	FGD6_MOUSEFYVE, RhoGEF and PH domain-containing protein 6 OS=Mus musculus OX=10090 GN=Fgd6 PE=1 SV=2	306	1	1.2E-28	57.75
true	[BLASTED]	Eph_Em0001g1723a	NLRC5_ICTPUProtein NLRC5 OS=Ictalurus punctatus OX=7998 GN=nlrc5 PE=2 SV=1	1643	1	2.1E-12	43.22
true	[NO-BLAST]	Eph_Em0001g1724a	---NA---	89
true	[BLASTED]	Eph_Em0001g1725a	PIF1_MOUSEATP-dependent DNA helicase PIF1 OS=Mus musculus OX=10090 GN=Pif1 PE=1 SV=2	1663	1	2.8E-20	50.69
true	[BLASTED]	Eph_Em0001g1726a	TTC7A_HUMANTetratricopeptide repeat protein 7A OS=Homo sapiens OX=9606 GN=TTC7A PE=1 SV=3	965	1	7.1E-16	53.85
true	[BLASTED]	Eph_Em0001g1727a	NLRC5_HUMANProtein NLRC5 OS=Homo sapiens OX=9606 GN=NLRC5 PE=1 SV=3	1223	1	2.5E-10	40.93
true	[NO-BLAST]	Eph_Em0001g1728a	---NA---	285
true	[NO-BLAST]	Eph_Em0001g1729a	---NA---	354
true	[BLASTED]	Eph_Em0001g1730a	TTC7B_HUMANTetratricopeptide repeat protein 7B OS=Homo sapiens OX=9606 GN=TTC7B PE=1 SV=3	927	1	3.9E-11	47.92
true	[BLASTED]	Eph_Em0001g1731a	NLRC5_HUMANProtein NLRC5 OS=Homo sapiens OX=9606 GN=NLRC5 PE=1 SV=3	897	1	3.2E-10	42.41
true	[NO-BLAST]	Eph_Em0001g1732a	---NA---	618
true	[BLASTED]	Eph_Em0001g1733a	TTC7B_HUMANTetratricopeptide repeat protein 7B OS=Homo sapiens OX=9606 GN=TTC7B PE=1 SV=3	775	1	2.5E-59	43.92
true	[BLASTED]	Eph_Em0001g1734a	FGD6_HUMANFYVE, RhoGEF and PH domain-containing protein 6 OS=Homo sapiens OX=9606 GN=FGD6 PE=1 SV=2	610	1	2.5E-99	53.57
true	[BLASTED]	Eph_Em0001g1735a	TF212_SCHPOTransposon Tf2-12 polyprotein OS=Schizosaccharomyces pombe (strain 972 / ATCC 24843) OX=284812 GN=Tf2-12 PE=3 SV=1	1311	1	3.1E-99	47.81
true	[BLASTED]	Eph_Em0001g1736a	NLRC5_HUMANProtein NLRC5 OS=Homo sapiens OX=9606 GN=NLRC5 PE=1 SV=3	415	1	2.2E-6	45.86
true	[BLASTED]	Eph_Em0001g1737a	PO21_NASVIRetrovirus-related Pol polyprotein from type-1 retrotransposable element R2 (Fragment) OS=Nasonia vitripennis OX=7425 PE=3 SV=2	823	1	7.0E-4	50.98
true	[BLASTED]	Eph_Em0001g1738a	TTC7A_HUMANTetratricopeptide repeat protein 7A OS=Homo sapiens OX=9606 GN=TTC7A PE=1 SV=3	899	1	3.2E-18	55.24
true	[BLASTED]	Eph_Em0001g1739a	NLRC5_MOUSEProtein NLRC5 OS=Mus musculus OX=10090 GN=Nlrc5 PE=1 SV=2	1184	1	6.5E-11	36.98
true	[NO-BLAST]	Eph_Em0001g1740a	---NA---	218
true	[BLASTED]	Eph_Em0001g1741a	TTC7A_HUMANTetratricopeptide repeat protein 7A OS=Homo sapiens OX=9606 GN=TTC7A PE=1 SV=3	779	1	6.1E-18	55.24
true	[BLASTED]	Eph_Em0001g1742a	FGD6_HUMANFYVE, RhoGEF and PH domain-containing protein 6 OS=Homo sapiens OX=9606 GN=FGD6 PE=1 SV=2	1194	1	2.7E-89	51.46
true	[NO-BLAST]	Eph_Em0001g1743a	---NA---	273
true	[NO-BLAST]	Eph_Em0001g1744a	---NA---	1168
true	[BLASTED]	Eph_Em0001g1745a	FGD6_MOUSEFYVE, RhoGEF and PH domain-containing protein 6 OS=Mus musculus OX=10090 GN=Fgd6 PE=1 SV=2	196	1	7.9E-15	44.4
true	[NO-BLAST]	Eph_Em0001g1746a	---NA---	380
true	[BLASTED]	Eph_Em0001g1747a	FGD5_MOUSEFYVE, RhoGEF and PH domain-containing protein 5 OS=Mus musculus OX=10090 GN=Fgd5 PE=1 SV=2	149	1	3.5E-7	46.09
true	[NO-BLAST]	Eph_Em0001g1748a	---NA---	161
true	[NO-BLAST]	Eph_Em0001g1749a	---NA---	480
true	[BLASTED]	Eph_Em0001g1750a	TDG_HUMANG/T mismatch-specific thymine DNA glycosylase OS=Homo sapiens OX=9606 GN=TDG PE=1 SV=2	182	1	1.0E-16	53.96
true	[NO-BLAST]	Eph_Em0001g1751a	---NA---	731
true	[NO-BLAST]	Eph_Em0001g1752a	---NA---	183
true	[NO-BLAST]	Eph_Em0001g1753a	---NA---	131
true	[BLASTED]	Eph_Em0001g1754a	ABCD2_HUMANATP-binding cassette sub-family D member 2 OS=Homo sapiens OX=9606 GN=ABCD2 PE=1 SV=1	670	1	8.0E-200	66.71
true	[BLASTED]	Eph_Em0001g1755a	SAMC_DANRES-adenosylmethionine mitochondrial carrier protein OS=Danio rerio OX=7955 GN=slc25a26 PE=2 SV=1	287	1	4.2E-73	67.77
true	[NO-BLAST]	Eph_Em0001g1756a	---NA---	95
true	[NO-BLAST]	Eph_Em0001g1757a	---NA---	459
true	[NO-BLAST]	Eph_Em0001g1758a	---NA---	409
true	[BLASTED]	Eph_Em0001g1759a	GIN1_RATGypsy retrotransposon integrase-like protein 1 OS=Rattus norvegicus OX=10116 GN=GIN1 PE=2 SV=1	530	1	3.7E-22	49.32
true	[NO-BLAST]	Eph_Em0001g1760a	---NA---	1447
true	[NO-BLAST]	Eph_Em0001g1761a	---NA---	274
true	[NO-BLAST]	Eph_Em0001g1762a	---NA---	817
true	[BLASTED]	Eph_Em0001g1763a	CRBN_HUMANProtein cereblon OS=Homo sapiens OX=9606 GN=CRBN PE=1 SV=1	459	1	9.4E-59	54.0
true	[NO-BLAST]	Eph_Em0001g1764a	---NA---	479
true	[BLASTED]	Eph_Em0001g1765a	ARF4_BOVINADP-ribosylation factor 4 OS=Bos taurus OX=9913 GN=ARF4 PE=2 SV=3	163	1	5.5E-78	95.09
true	[BLASTED]	Eph_Em0001g1766a	LSM8_BOVINU6 snRNA-associated Sm-like protein LSm8 OS=Bos taurus OX=9913 GN=LSM8 PE=3 SV=3	89	1	8.8E-30	88.64
true	[NO-BLAST]	Eph_Em0001g1767a	---NA---	458
true	[NO-BLAST]	Eph_Em0001g1768a	---NA---	174
true	[NO-BLAST]	Eph_Em0001g1769a	---NA---	591
true	[NO-BLAST]	Eph_Em0001g1770a	---NA---	248
true	[NO-BLAST]	Eph_Em0001g1771a	---NA---	283
true	[NO-BLAST]	Eph_Em0001g1772a	---NA---	449
true	[NO-BLAST]	Eph_Em0001g1773a	---NA---	424
true	[BLASTED]	Eph_Em0001g1774a	TATD2_HUMANPutative deoxyribonuclease TATDN2 OS=Homo sapiens OX=9606 GN=TATDN2 PE=1 SV=2	359	1	2.9E-63	58.03
true	[NO-BLAST]	Eph_Em0001g1775a	---NA---	156
true	[BLASTED]	Eph_Em0001g1776a	GALK2_RATN-acetylgalactosamine kinase OS=Rattus norvegicus OX=10116 GN=Galk2 PE=2 SV=1	115	1	1.2E-10	60.94
true	[NO-BLAST]	Eph_Em0001g1777a	---NA---	139
true	[NO-BLAST]	Eph_Em0001g1778a	---NA---	248
true	[BLASTED]	Eph_Em0001g1779a	YRD6_CAEELUncharacterized protein K02A2.6 OS=Caenorhabditis elegans OX=6239 GN=K02A2.6 PE=4 SV=1	1188	1	3.4E-76	46.29
true	[NO-BLAST]	Eph_Em0001g1780a	---NA---	296
true	[NO-BLAST]	Eph_Em0001g1781a	---NA---	569
true	[BLASTED]	Eph_Em0001g1782a	P52K_HUMAN52 kDa repressor of the inhibitor of the protein kinase OS=Homo sapiens OX=9606 GN=THAP12 PE=1 SV=2	190	1	4.8E-17	55.28
true	[NO-BLAST]	Eph_Em0001g1783a	---NA---	697
true	[NO-BLAST]	Eph_Em0001g1784a	---NA---	244
true	[NO-BLAST]	Eph_Em0001g1785a	---NA---	206
true	[BLASTED]	Eph_Em0001g1786a	TATD2_HUMANPutative deoxyribonuclease TATDN2 OS=Homo sapiens OX=9606 GN=TATDN2 PE=1 SV=2	359	1	2.9E-63	58.03
true	[NO-BLAST]	Eph_Em0001g1787a	---NA---	156
true	[BLASTED]	Eph_Em0001g1788a	GALK2_RATN-acetylgalactosamine kinase OS=Rattus norvegicus OX=10116 GN=Galk2 PE=2 SV=1	352	1	4.7E-10	60.94
true	[NO-BLAST]	Eph_Em0001g1789a	---NA---	337
true	[NO-BLAST]	Eph_Em0001g1790a	---NA---	112
true	[BLASTED]	Eph_Em0001g1791a	GRAM4_MOUSEGRAM domain-containing protein 4 OS=Mus musculus OX=10090 GN=Gramd4 PE=1 SV=1	276	1	1.0E-28	52.54
true	[NO-BLAST]	Eph_Em0001g1792a	---NA---	143
true	[NO-BLAST]	Eph_Em0001g1793a	---NA---	248
true	[NO-BLAST]	Eph_Em0001g1794a	---NA---	419
true	[NO-BLAST]	Eph_Em0001g1795a	---NA---	106
true	[BLASTED]	Eph_Em0001g1796a	YRD6_CAEELUncharacterized protein K02A2.6 OS=Caenorhabditis elegans OX=6239 GN=K02A2.6 PE=4 SV=1	1787	1	6.9E-65	45.16
true	[BLASTED]	Eph_Em0001g1797a	MCM2_DROMEDNA replication licensing factor Mcm2 OS=Drosophila melanogaster OX=7227 GN=Mcm2 PE=1 SV=1	111	1	1.0E-11	54.29
true	[BLASTED]	Eph_Em0001g1798a	DD3_DICDIProtein DD3-3 OS=Dictyostelium discoideum OX=44689 GN=DD3-3 PE=2 SV=1	340	1	1.2E-5	80.95
true	[NO-BLAST]	Eph_Em0001g1799a	---NA---	1700
true	[NO-BLAST]	Eph_Em0001g1800a	---NA---	542
true	[NO-BLAST]	Eph_Em0001g1801a	---NA---	723
true	[BLASTED]	Eph_Em0001g1802a	AL14E_RATARL14 effector protein OS=Rattus norvegicus OX=10116 GN=Arl14ep PE=1 SV=1	521	1	1.4E-10	59.22
true	[NO-BLAST]	Eph_Em0001g1803a	---NA---	182
true	[NO-BLAST]	Eph_Em0001g1804a	---NA---	362
true	[NO-BLAST]	Eph_Em0001g1805a	---NA---	71
true	[BLASTED]	Eph_Em0001g1806a	DD3_DICDIProtein DD3-3 OS=Dictyostelium discoideum OX=44689 GN=DD3-3 PE=2 SV=1	273	1	9.4E-6	80.95
true	[NO-BLAST]	Eph_Em0001g1807a	---NA---	83
true	[BLASTED]	Eph_Em0001g1808a	MCM2_HUMANDNA replication licensing factor MCM2 OS=Homo sapiens OX=9606 GN=MCM2 PE=1 SV=4	179	1	7.5E-28	37.95
true	[NO-BLAST]	Eph_Em0001g1809a	---NA---	359
true	[NO-BLAST]	Eph_Em0001g1810a	---NA---	488
true	[BLASTED]	Eph_Em0001g1811a	YRD6_CAEELUncharacterized protein K02A2.6 OS=Caenorhabditis elegans OX=6239 GN=K02A2.6 PE=4 SV=1	2031	1	8.2E-123	47.22
true	[NO-BLAST]	Eph_Em0001g1812a	---NA---	128
true	[BLASTED]	Eph_Em0001g1813a	MCM2_XENTRDNA replication licensing factor mcm2 OS=Xenopus tropicalis OX=8364 GN=mcm2 PE=2 SV=1	458	1	2.1E-10	100.0
true	[NO-BLAST]	Eph_Em0001g1814a	---NA---	307
true	[BLASTED]	Eph_Em0001g1815a	MCM2_XENTRDNA replication licensing factor mcm2 OS=Xenopus tropicalis OX=8364 GN=mcm2 PE=2 SV=1	368	1	3.8E-18	57.98
true	[BLASTED]	Eph_Em0001g1816a	TRIM2_AILMETripartite motif-containing protein 2 OS=Ailuropoda melanoleuca OX=9646 GN=TRIM2 PE=3 SV=1	728	1	3.8E-30	38.81
true	[NO-BLAST]	Eph_Em0001g1817a	---NA---	206
true	[NO-BLAST]	Eph_Em0001g1818a	---NA---	322
true	[NO-BLAST]	Eph_Em0001g1819a	---NA---	134
true	[BLASTED]	Eph_Em0001g1820a	CERK1_HUMANCeramide kinase OS=Homo sapiens OX=9606 GN=CERK PE=1 SV=1	473	1	4.5E-48	44.33
true	[BLASTED]	Eph_Em0001g1821a	PTN12_HUMANTyrosine-protein phosphatase non-receptor type 12 OS=Homo sapiens OX=9606 GN=PTPN12 PE=1 SV=3	209	1	2.2E-31	64.67
true	[BLASTED]	Eph_Em0001g1822a	PTSS1_CHICKPhosphatidylserine synthase 1 OS=Gallus gallus OX=9031 GN=PTDSS1 PE=2 SV=2	495	1	8.7E-34	50.77
true	[NO-BLAST]	Eph_Em0001g1823a	---NA---	161
true	[BLASTED]	Eph_Em0001g1824a	CERK1_HUMANCeramide kinase OS=Homo sapiens OX=9606 GN=CERK PE=1 SV=1	639	1	8.7E-71	48.62
true	[NO-BLAST]	Eph_Em0001g1825a	---NA---	167
true	[NO-BLAST]	Eph_Em0001g1826a	---NA---	161
true	[BLASTED]	Eph_Em0001g1827a	TRI45_BOVINTripartite motif-containing protein 45 OS=Bos taurus OX=9913 GN=TRIM45 PE=2 SV=1	728	1	1.5E-29	40.0
true	[NO-BLAST]	Eph_Em0001g1828a	---NA---	333
true	[NO-BLAST]	Eph_Em0001g1829a	---NA---	165
true	[NO-BLAST]	Eph_Em0001g1830a	---NA---	386
true	[BLASTED]	Eph_Em0001g1831a	GIN1_MACFAGypsy retrotransposon integrase-like protein 1 OS=Macaca fascicularis OX=9541 GN=GIN1 PE=2 SV=1	206	1	1.3E-15	46.88
true	[NO-BLAST]	Eph_Em0001g1832a	---NA---	152
true	[NO-BLAST]	Eph_Em0001g1833a	---NA---	304
true	[BLASTED]	Eph_Em0001g1834a	GP101_HUMANProbable G-protein coupled receptor 101 OS=Homo sapiens OX=9606 GN=GPR101 PE=1 SV=1	335	1	7.5E-5	44.78
true	[NO-BLAST]	Eph_Em0001g1835a	---NA---	111
true	[BLASTED]	Eph_Em0001g1836a	GP101_HUMANProbable G-protein coupled receptor 101 OS=Homo sapiens OX=9606 GN=GPR101 PE=1 SV=1	332	1	4.3E-5	44.44
true	[BLASTED]	Eph_Em0001g1837a	SAMH1_CHICKDeoxynucleoside triphosphate triphosphohydrolase SAMHD1 OS=Gallus gallus OX=9031 GN=SAMHD1 PE=2 SV=2	244	1	4.9E-14	43.11
true	[NO-BLAST]	Eph_Em0001g1838a	---NA---	887
true	[BLASTED]	Eph_Em0001g1839a	POL4_DROMERetrovirus-related Pol polyprotein from transposon 412 OS=Drosophila melanogaster OX=7227 GN=POL PE=3 SV=1	1581	1	2.3E-136	47.77
true	[NO-BLAST]	Eph_Em0001g1840a	---NA---	151
true	[NO-BLAST]	Eph_Em0001g1841a	---NA---	127
true	[BLASTED]	Eph_Em0001g1842a	POL_SFV3LPro-Pol polyprotein OS=Simian foamy virus type 3 (strain LK3) OX=11644 GN=pol PE=3 SV=2	1815	1	1.1E-4	39.52
true	[NO-BLAST]	Eph_Em0001g1843a	---NA---	232
true	[NO-BLAST]	Eph_Em0001g1844a	---NA---	814
true	[BLASTED]	Eph_Em0001g1845a	RHG35_RATRho GTPase-activating protein 35 OS=Rattus norvegicus OX=10116 GN=Arhgap35 PE=1 SV=3	375	1	7.3E-25	46.33
true	[NO-BLAST]	Eph_Em0001g1846a	---NA---	508
true	[NO-BLAST]	Eph_Em0001g1847a	---NA---	295
true	[NO-BLAST]	Eph_Em0001g1848a	---NA---	121
true	[BLASTED]	Eph_Em0001g1849a	NPFF2_HUMANNeuropeptide FF receptor 2 OS=Homo sapiens OX=9606 GN=NPFFR2 PE=1 SV=2	339	1	4.9E-4	45.88
true	[NO-BLAST]	Eph_Em0001g1850a	---NA---	343
true	[NO-BLAST]	Eph_Em0001g1851a	---NA---	391
true	[BLASTED]	Eph_Em0001g1852a	NRX3A_HUMANNeurexin-3 OS=Homo sapiens OX=9606 GN=NRXN3 PE=1 SV=4	770	1	1.6E-5	51.69
true	[BLASTED]	Eph_Em0001g1853a	POL5_DROMERetrovirus-related Pol polyprotein from transposon opus OS=Drosophila melanogaster OX=7227 GN=pol PE=3 SV=1	1363	1	2.1E-53	44.41
true	[BLASTED]	Eph_Em0001g1854a	DD3_DICDIProtein DD3-3 OS=Dictyostelium discoideum OX=44689 GN=DD3-3 PE=2 SV=1	235	1	1.1E-5	78.57
true	[NO-BLAST]	Eph_Em0001g1855a	---NA---	1210
true	[BLASTED]	Eph_Em0001g1856a	TF211_SCHPOTransposon Tf2-11 polyprotein OS=Schizosaccharomyces pombe (strain 972 / ATCC 24843) OX=284812 GN=Tf2-11 PE=3 SV=1	901	1	3.2E-34	39.82
true	[BLASTED]	Eph_Em0001g1857a	YRD6_CAEELUncharacterized protein K02A2.6 OS=Caenorhabditis elegans OX=6239 GN=K02A2.6 PE=4 SV=1	1432	1	9.6E-110	42.98
true	[BLASTED]	Eph_Em0001g1858a	GALK2_MOUSEN-acetylgalactosamine kinase OS=Mus musculus OX=10090 GN=Galk2 PE=1 SV=1	420	1	6.2E-25	50.75
true	[BLASTED]	Eph_Em0001g1859a	DD3_DICDIProtein DD3-3 OS=Dictyostelium discoideum OX=44689 GN=DD3-3 PE=2 SV=1	208	1	4.5E-16	57.94
true	[BLASTED]	Eph_Em0001g1860a	DD3_DICDIProtein DD3-3 OS=Dictyostelium discoideum OX=44689 GN=DD3-3 PE=2 SV=1	739	1	1.5E-93	50.41
true	[BLASTED]	Eph_Em0001g1861a	NRX3A_HUMANNeurexin-3 OS=Homo sapiens OX=9606 GN=NRXN3 PE=1 SV=4	368	1	1.4E-7	55.7
true	[NO-BLAST]	Eph_Em0001g1862a	---NA---	128
true	[BLASTED]	Eph_Em0001g1863a	ANR55_HUMANAnkyrin repeat domain-containing protein 55 OS=Homo sapiens OX=9606 GN=ANKRD55 PE=1 SV=3	1262	1	7.9E-7	49.3
true	[NO-BLAST]	Eph_Em0001g1864a	---NA---	386
true	[NO-BLAST]	Eph_Em0001g1865a	---NA---	319
true	[NO-BLAST]	Eph_Em0001g1866a	---NA---	162
true	[NO-BLAST]	Eph_Em0001g1867a	---NA---	272
true	[NO-BLAST]	Eph_Em0001g1868a	---NA---	76
true	[BLASTED]	Eph_Em0001g1869a	DD3_DICDIProtein DD3-3 OS=Dictyostelium discoideum OX=44689 GN=DD3-3 PE=2 SV=1	598	1	7.5E-48	46.83
true	[BLASTED]	Eph_Em0001g1870a	KANK3_MOUSEKN motif and ankyrin repeat domain-containing protein 3 OS=Mus musculus OX=10090 GN=Kank3 PE=1 SV=1	768	1	4.1E-6	56.82
true	[NO-BLAST]	Eph_Em0001g1871a	---NA---	223
true	[NO-BLAST]	Eph_Em0001g1872a	---NA---	1643
true	[NO-BLAST]	Eph_Em0001g1873a	---NA---	281
true	[BLASTED]	Eph_Em0001g1874a	LAR_DROMETyrosine-protein phosphatase Lar OS=Drosophila melanogaster OX=7227 GN=Lar PE=1 SV=2	896	1	2.4E-5	44.32
true	[NO-BLAST]	Eph_Em0001g1875a	---NA---	483
true	[NO-BLAST]	Eph_Em0001g1876a	---NA---	236
true	[NO-BLAST]	Eph_Em0001g1877a	---NA---	994
true	[BLASTED]	Eph_Em0001g1878a	POL3_DROMERetrovirus-related Pol polyprotein from transposon 17.6 OS=Drosophila melanogaster OX=7227 GN=pol PE=3 SV=1	1158	1	5.6E-108	51.08
true	[NO-BLAST]	Eph_Em0001g1879a	---NA---	124
true	[NO-BLAST]	Eph_Em0001g1880a	---NA---	337
true	[BLASTED]	Eph_Em0001g1881a	SLF1_HUMANSMC5-SMC6 complex localization factor protein 1 OS=Homo sapiens OX=9606 GN=SLF1 PE=1 SV=2	224	1	4.2E-4	52.24
true	[NO-BLAST]	Eph_Em0001g1882a	---NA---	364
true	[BLASTED]	Eph_Em0001g1883a	GALK2_MOUSEN-acetylgalactosamine kinase OS=Mus musculus OX=10090 GN=Galk2 PE=1 SV=1	309	1	2.0E-20	60.83
true	[NO-BLAST]	Eph_Em0001g1884a	---NA---	183
true	[BLASTED]	Eph_Em0001g1885a	RTP2_TRYBGRetrotransposable element SLACS 132 kDa protein OS=Trypanosoma brucei gambiense OX=31285 PE=3 SV=1	912	1	1.2E-7	39.14
true	[NO-BLAST]	Eph_Em0001g1886a	---NA---	79
true	[NO-BLAST]	Eph_Em0001g1887a	---NA---	88
true	[NO-BLAST]	Eph_Em0001g1888a	---NA---	143
true	[NO-BLAST]	Eph_Em0001g1889a	---NA---	375
true	[BLASTED]	Eph_Em0001g1890a	CL056_HUMANUncharacterized protein C12orf56 OS=Homo sapiens OX=9606 GN=C12orf56 PE=2 SV=3	685	1	2.0E-12	61.17
true	[BLASTED]	Eph_Em0001g1891a	MI40B_XENLAMitochondrial intermembrane space import and assembly protein 40-B OS=Xenopus laevis OX=8355 GN=chchd4-b PE=2 SV=1	185	1	5.7E-31	74.29
true	[NO-BLAST]	Eph_Em0001g1892a	---NA---	557
true	[BLASTED]	Eph_Em0001g1893a	DPOLN_MOUSEDNA polymerase nu OS=Mus musculus OX=10090 GN=Poln PE=2 SV=2	668	1	2.1E-30	42.56
true	[NO-BLAST]	Eph_Em0001g1894a	---NA---	421
true	[NO-BLAST]	Eph_Em0001g1895a	---NA---	581
true	[NO-BLAST]	Eph_Em0001g1896a	---NA---	1785
true	[NO-BLAST]	Eph_Em0001g1897a	---NA---	137
true	[NO-BLAST]	Eph_Em0001g1898a	---NA---	203
true	[NO-BLAST]	Eph_Em0001g1899a	---NA---	255
true	[BLASTED]	Eph_Em0001g1900a	TRAF6_CERATTNF receptor-associated factor 6 OS=Cercocebus atys OX=9531 GN=TRAF6 PE=2 SV=1	521	1	2.0E-25	39.66
true	[NO-BLAST]	Eph_Em0001g1901a	---NA---	358
true	[BLASTED]	Eph_Em0001g1902a	RAG1_RABITV(D)J recombination-activating protein 1 OS=Oryctolagus cuniculus OX=9986 GN=RAG1 PE=3 SV=1	136	1	5.7E-4	46.67
true	[NO-BLAST]	Eph_Em0001g1903a	---NA---	1047
true	[NO-BLAST]	Eph_Em0001g1904a	---NA---	309
true	[NO-BLAST]	Eph_Em0001g1905a	---NA---	656
true	[BLASTED]	Eph_Em0001g1906a	RAG1_XENLAV(D)J recombination-activating protein 1 OS=Xenopus laevis OX=8355 GN=rag1 PE=2 SV=1	867	1	4.6E-6	38.2
true	[BLASTED]	Eph_Em0001g1907a	YRD6_CAEELUncharacterized protein K02A2.6 OS=Caenorhabditis elegans OX=6239 GN=K02A2.6 PE=4 SV=1	963	1	5.4E-64	55.94
true	[NO-BLAST]	Eph_Em0001g1908a	---NA---	272
true	[BLASTED]	Eph_Em0001g1909a	MGLL_RATMonoglyceride lipase OS=Rattus norvegicus OX=10116 GN=Mgll PE=1 SV=1	297	1	1.6E-43	56.18
true	[BLASTED]	Eph_Em0001g1910a	ALG12_HUMANDol-P-Man:Man(7)GlcNAc(2)-PP-Dol alpha-1,6-mannosyltransferase OS=Homo sapiens OX=9606 GN=ALG12 PE=1 SV=1	498	1	8.0E-96	62.84
true	[NO-BLAST]	Eph_Em0001g1911a	---NA---	138
true	[NO-BLAST]	Eph_Em0001g1912a	---NA---	309
true	[NO-BLAST]	Eph_Em0001g1913a	---NA---	588
true	[NO-BLAST]	Eph_Em0001g1914a	---NA---	131
true	[BLASTED]	Eph_Em0001g1915a	POL3_DROMERetrovirus-related Pol polyprotein from transposon 17.6 OS=Drosophila melanogaster OX=7227 GN=pol PE=3 SV=1	1003	1	3.5E-82	60.15
true	[NO-BLAST]	Eph_Em0001g1916a	---NA---	231
true	[NO-BLAST]	Eph_Em0001g1917a	---NA---	164
true	[NO-BLAST]	Eph_Em0001g1918a	---NA---	435
true	[NO-BLAST]	Eph_Em0001g1919a	---NA---	576
true	[NO-BLAST]	Eph_Em0001g1920a	---NA---	162
true	[NO-BLAST]	Eph_Em0001g1921a	---NA---	268
true	[NO-BLAST]	Eph_Em0001g1922a	---NA---	741
true	[NO-BLAST]	Eph_Em0001g1923a	---NA---	96
true	[BLASTED]	Eph_Em0001g1924a	POL_FENV1Pol polyprotein (Fragment) OS=Feline endogenous virus ECE1 OX=11766 GN=pol PE=3 SV=1	262	1	3.1E-6	61.43
true	[NO-BLAST]	Eph_Em0001g1925a	---NA---	534
true	[NO-BLAST]	Eph_Em0001g1926a	---NA---	301
true	[NO-BLAST]	Eph_Em0001g1927a	---NA---	113
true	[BLASTED]	Eph_Em0001g1928a	POL_FLVGag-Pol polyprotein OS=Feline leukemia virus OX=11768 GN=pol PE=3 SV=2	161	1	1.1E-9	53.21
true	[NO-BLAST]	Eph_Em0001g1929a	---NA---	487
true	[NO-BLAST]	Eph_Em0001g1930a	---NA---	205
true	[NO-BLAST]	Eph_Em0001g1931a	---NA---	104
true	[NO-BLAST]	Eph_Em0001g1932a	---NA---	662
true	[NO-BLAST]	Eph_Em0001g1933a	---NA---	407
true	[NO-BLAST]	Eph_Em0001g1934a	---NA---	429
true	[BLASTED]	Eph_Em0001g1935a	PC_DROMEPolycomb group protein Pc OS=Drosophila melanogaster OX=7227 GN=Pc PE=1 SV=1	135	1	1.2E-6	55.88
true	[NO-BLAST]	Eph_Em0001g1936a	---NA---	118
true	[NO-BLAST]	Eph_Em0001g1937a	---NA---	172
true	[NO-BLAST]	Eph_Em0001g1938a	---NA---	591
true	[NO-BLAST]	Eph_Em0001g1939a	---NA---	507
true	[BLASTED]	Eph_Em0001g1940a	POL3_DROMERetrovirus-related Pol polyprotein from transposon 17.6 OS=Drosophila melanogaster OX=7227 GN=pol PE=3 SV=1	211	1	1.2E-13	45.3
true	[BLASTED]	Eph_Em0001g1941a	TF212_SCHPOTransposon Tf2-12 polyprotein OS=Schizosaccharomyces pombe (strain 972 / ATCC 24843) OX=284812 GN=Tf2-12 PE=3 SV=1	1243	1	3.0E-67	43.84
true	[BLASTED]	Eph_Em0001g1942a	KRBA2_HUMANKRAB-A domain-containing protein 2 OS=Homo sapiens OX=9606 GN=KRBA2 PE=1 SV=1	614	1	1.1E-22	53.14
true	[NO-BLAST]	Eph_Em0001g1943a	---NA---	121
true	[NO-BLAST]	Eph_Em0001g1944a	---NA---	118
true	[NO-BLAST]	Eph_Em0001g1945a	---NA---	181
true	[NO-BLAST]	Eph_Em0001g1946a	---NA---	136
true	[BLASTED]	Eph_Em0001g1947a	LYRM7_DANREComplex III assembly factor LYRM7 OS=Danio rerio OX=7955 GN=LYRM7 PE=3 SV=1	107	1	1.1E-5	57.14
true	[NO-BLAST]	Eph_Em0001g1948a	---NA---	286
true	[BLASTED]	Eph_Em0001g1949a	POL4_DROMERetrovirus-related Pol polyprotein from transposon 412 OS=Drosophila melanogaster OX=7227 GN=POL PE=3 SV=1	796	1	8.7E-28	51.49
true	[BLASTED]	Eph_Em0001g1950a	PGBD4_HUMANPiggyBac transposable element-derived protein 4 OS=Homo sapiens OX=9606 GN=PGBD4 PE=2 SV=3	411	1	2.4E-29	49.0
true	[NO-BLAST]	Eph_Em0001g1951a	---NA---	394
true	[BLASTED]	Eph_Em0001g1952a	TLN2_HUMANTalin-2 OS=Homo sapiens OX=9606 GN=TLN2 PE=1 SV=4	1361	1	3.0E-20	44.57
true	[BLASTED]	Eph_Em0001g1953a	G6PD_TAKRUGlucose-6-phosphate 1-dehydrogenase OS=Takifugu rubripes OX=31033 GN=g6pd PE=3 SV=1	509	1	5.7E-182	78.08
true	[NO-BLAST]	Eph_Em0001g1954a	---NA---	581
true	[NO-BLAST]	Eph_Em0001g1955a	---NA---	301
true	[NO-BLAST]	Eph_Em0001g1956a	---NA---	149
true	[NO-BLAST]	Eph_Em0001g1957a	---NA---	606
true	[NO-BLAST]	Eph_Em0001g1958a	---NA---	801
true	[BLASTED]	Eph_Em0001g1959a	YRD6_CAEELUncharacterized protein K02A2.6 OS=Caenorhabditis elegans OX=6239 GN=K02A2.6 PE=4 SV=1	851	1	3.3E-49	39.71
true	[NO-BLAST]	Eph_Em0001g1960a	---NA---	597
true	[BLASTED]	Eph_Em0001g1961a	ZN862_HUMANZinc finger protein 862 OS=Homo sapiens OX=9606 GN=ZNF862 PE=2 SV=2	320	1	1.1E-5	46.58
true	[BLASTED]	Eph_Em0001g1962a	ZN862_HUMANZinc finger protein 862 OS=Homo sapiens OX=9606 GN=ZNF862 PE=2 SV=2	372	1	4.5E-11	52.03
true	[BLASTED]	Eph_Em0001g1963a	YRD6_CAEELUncharacterized protein K02A2.6 OS=Caenorhabditis elegans OX=6239 GN=K02A2.6 PE=4 SV=1	948	1	1.5E-66	57.45
true	[BLASTED]	Eph_Em0001g1964a	OXLA_SISCAL-amino-acid oxidase OS=Sistrurus catenatus edwardsii OX=8762 PE=2 SV=1	176	1	8.2E-11	67.65
true	[BLASTED]	Eph_Em0001g1965a	YOBN_BACSUPutative L-amino-acid oxidase YobN OS=Bacillus subtilis (strain 168) OX=224308 GN=yobN PE=3 SV=3	479	1	9.0E-28	50.0
true	[BLASTED]	Eph_Em0001g1966a	RAG1_XENLAV(D)J recombination-activating protein 1 OS=Xenopus laevis OX=8355 GN=rag1 PE=2 SV=1	1050	1	1.4E-4	35.48
true	[NO-BLAST]	Eph_Em0001g1967a	---NA---	429
true	[BLASTED]	Eph_Em0001g1968a	Y9955_DICDIProbable serine/threonine-protein kinase DDB_G0267514 OS=Dictyostelium discoideum OX=44689 GN=DDB_G0267514 PE=3 SV=1	191	1	3.1E-8	60.0
true	[BLASTED]	Eph_Em0001g1969a	RQL3_ARATHATP-dependent DNA helicase Q-like 3 OS=Arabidopsis thaliana OX=3702 GN=RECQL3 PE=1 SV=1	154	1	8.2E-7	51.61
true	[BLASTED]	Eph_Em0001g1970a	POL3_DROMERetrovirus-related Pol polyprotein from transposon 17.6 OS=Drosophila melanogaster OX=7227 GN=pol PE=3 SV=1	1437	1	4.1E-100	62.05
true	[BLASTED]	Eph_Em0001g1971a	POL4_DROMERetrovirus-related Pol polyprotein from transposon 412 OS=Drosophila melanogaster OX=7227 GN=POL PE=3 SV=1	1377	1	6.4E-95	43.16
true	[NO-BLAST]	Eph_Em0001g1972a	---NA---	232
true	[BLASTED]	Eph_Em0001g1973a	POL4_DROMERetrovirus-related Pol polyprotein from transposon 412 OS=Drosophila melanogaster OX=7227 GN=POL PE=3 SV=1	626	1	1.6E-56	45.05
true	[NO-BLAST]	Eph_Em0001g1974a	---NA---	364
true	[BLASTED]	Eph_Em0001g1975a	ACTC_PISOCActin, cytoplasmic OS=Pisaster ochraceus OX=7612 PE=3 SV=1	394	1	2.6E-142	79.78
true	[BLASTED]	Eph_Em0001g1976a	OXLA2_CROADL-amino-acid oxidase OS=Crotalus adamanteus OX=8729 PE=1 SV=1	210	1	2.8E-10	68.06
true	[NO-BLAST]	Eph_Em0001g1977a	---NA---	573
true	[BLASTED]	Eph_Em0001g1978a	POL2_DROMERetrovirus-related Pol polyprotein from transposon 297 OS=Drosophila melanogaster OX=7227 GN=pol PE=3 SV=1	1805	1	1.4E-28	65.69
true	[BLASTED]	Eph_Em0001g1979a	LPAR4_HUMANLysophosphatidic acid receptor 4 OS=Homo sapiens OX=9606 GN=LPAR4 PE=1 SV=1	334	1	7.4E-5	46.48
true	[BLASTED]	Eph_Em0001g1980a	YRD6_CAEELUncharacterized protein K02A2.6 OS=Caenorhabditis elegans OX=6239 GN=K02A2.6 PE=4 SV=1	1271	1	3.3E-114	44.7
true	[NO-BLAST]	Eph_Em0001g1981a	---NA---	625
true	[NO-BLAST]	Eph_Em0001g1982a	---NA---	461
true	[BLASTED]	Eph_Em0001g1983a	TF212_SCHPOTransposon Tf2-12 polyprotein OS=Schizosaccharomyces pombe (strain 972 / ATCC 24843) OX=284812 GN=Tf2-12 PE=3 SV=1	907	1	9.3E-42	42.02
true	[NO-BLAST]	Eph_Em0001g1984a	---NA---	801
true	[NO-BLAST]	Eph_Em0001g1985a	---NA---	464
true	[BLASTED]	Eph_Em0001g1986a	YG31B_YEASTTransposon Ty3-G Gag-Pol polyprotein OS=Saccharomyces cerevisiae (strain ATCC 204508 / S288c) OX=559292 GN=TY3B-G PE=1 SV=3	1208	1	2.5E-79	48.83
true	[NO-BLAST]	Eph_Em0001g1987a	---NA---	115
true	[BLASTED]	Eph_Em0001g1988a	PC_DROMEPolycomb group protein Pc OS=Drosophila melanogaster OX=7227 GN=Pc PE=1 SV=1	292	1	2.6E-6	55.88
true	[NO-BLAST]	Eph_Em0001g1989a	---NA---	190
true	[BLASTED]	Eph_Em0001g1990a	PLXA2_HUMANPlexin-A2 OS=Homo sapiens OX=9606 GN=PLXNA2 PE=1 SV=4	1497	1	3.3E-161	50.14
true	[BLASTED]	Eph_Em0001g1991a	TRAF5_MOUSETNF receptor-associated factor 5 OS=Mus musculus OX=10090 GN=Traf5 PE=1 SV=1	208	1	2.1E-10	48.18
true	[NO-BLAST]	Eph_Em0001g1992a	---NA---	313
true	[NO-BLAST]	Eph_Em0001g1993a	---NA---	313
true	[NO-BLAST]	Eph_Em0001g1994a	---NA---	157
true	[NO-BLAST]	Eph_Em0001g1995a	---NA---	661
true	[NO-BLAST]	Eph_Em0001g1996a	---NA---	424
true	[NO-BLAST]	Eph_Em0001g1997a	---NA---	672
true	[BLASTED]	Eph_Em0001g1998a	POL4_DROMERetrovirus-related Pol polyprotein from transposon 412 OS=Drosophila melanogaster OX=7227 GN=POL PE=3 SV=1	354	1	2.4E-9	41.64
true	[BLASTED]	Eph_Em0001g1999a	TRAF5_MOUSETNF receptor-associated factor 5 OS=Mus musculus OX=10090 GN=Traf5 PE=1 SV=1	225	1	9.4E-12	47.37
[truncated: 37,330 more rows]
