# Supplementary material for: Tracing animal genomic evolution with the chromosomal-level assembly of the freshwater sponge Ephydatia muelleri
Source: Nat Commun. 2020 Jul 27;11:3676. doi: 10.1038/s41467-020-17397-w (PMC7385117; doi:10.1038/s41467-020-17397-w)
Supplement: Supplementary file 6 — Supplementary Data 2 [file 41467_2020_17397_MOESM6_ESM.zip › Suppl_Data_2_BLAST_KEGG_Functional_Annotation/KEGG.ko.txt]

Eph_Em0001g1a
Eph_Em0001g2a
Eph_Em0001g3a	K08471
Eph_Em0001g4a
Eph_Em0001g5a	K11578
Eph_Em0001g6a
Eph_Em0001g7a	K09010
Eph_Em0001g8a	K13963
Eph_Em0001g9a	K03799
Eph_Em0001g10a
Eph_Em0001g11a
Eph_Em0001g12a	K06013
Eph_Em0001g13a	K14458
Eph_Em0001g14a
Eph_Em0001g15a
Eph_Em0001g16a
Eph_Em0001g17a	K01299
Eph_Em0001g18a
Eph_Em0001g19a	K11728
Eph_Em0001g20a	K12977
Eph_Em0001g21a
Eph_Em0001g22a
Eph_Em0001g23a	K14289
Eph_Em0001g24a	K00966
Eph_Em0001g25a
Eph_Em0001g26a
Eph_Em0001g27a	K07745
Eph_Em0001g28a
Eph_Em0001g29a	K08473
Eph_Em0001g30a
Eph_Em0001g31a
Eph_Em0001g32a
Eph_Em0001g33a	K02411
Eph_Em0001g34a	K15916
Eph_Em0001g35a
Eph_Em0001g36a
Eph_Em0001g37a
Eph_Em0001g38a
Eph_Em0001g39a
Eph_Em0001g40a	K06076
Eph_Em0001g41a
Eph_Em0001g42a	K02389
Eph_Em0001g43a
Eph_Em0001g44a
Eph_Em0001g45a
Eph_Em0001g46a
Eph_Em0001g47a
Eph_Em0001g48a
Eph_Em0001g49a
Eph_Em0001g50a
Eph_Em0001g51a	K11850
Eph_Em0001g52a
Eph_Em0001g53a
Eph_Em0001g54a	K06694
Eph_Em0001g55a
Eph_Em0001g56a
Eph_Em0001g57a	K19005
Eph_Em0001g58a	K11850
Eph_Em0001g59a
Eph_Em0001g60a
Eph_Em0001g61a
Eph_Em0001g62a
Eph_Em0001g63a
Eph_Em0001g64a
Eph_Em0001g65a
Eph_Em0001g66a	K23002
Eph_Em0001g67a	K14561
Eph_Em0001g68a
Eph_Em0001g69a	K08526
Eph_Em0001g70a	K08524
Eph_Em0001g71a	K08524
Eph_Em0001g72a
Eph_Em0001g73a	K08524
Eph_Em0001g74a
Eph_Em0001g75a
Eph_Em0001g76a
Eph_Em0001g77a
Eph_Em0001g78a
Eph_Em0001g79a
Eph_Em0001g80a
Eph_Em0001g81a
Eph_Em0001g82a
Eph_Em0001g83a
Eph_Em0001g84a	K21484
Eph_Em0001g85a
Eph_Em0001g86a	K14773
Eph_Em0001g87a
Eph_Em0001g88a
Eph_Em0001g89a	K00070
Eph_Em0001g90a	K23558
Eph_Em0001g91a
Eph_Em0001g92a	K04571
Eph_Em0001g93a
Eph_Em0001g94a	K21806
Eph_Em0001g95a
Eph_Em0001g96a
Eph_Em0001g97a
Eph_Em0001g98a
Eph_Em0001g99a	K00648
Eph_Em0001g100a
Eph_Em0001g101a
Eph_Em0001g102a	K00133
Eph_Em0001g103a
Eph_Em0001g104a	K01170
Eph_Em0001g105a	K16693
Eph_Em0001g106a	K11445
Eph_Em0001g107a	K01275
Eph_Em0001g108a	K03624
Eph_Em0001g109a
Eph_Em0001g110a	K01476
Eph_Em0001g111a
Eph_Em0001g112a
Eph_Em0001g113a	K01275
Eph_Em0001g114a
Eph_Em0001g115a	K01275
Eph_Em0001g116a	K03624
Eph_Em0001g117a
Eph_Em0001g118a	K01476
Eph_Em0001g119a
Eph_Em0001g120a
Eph_Em0001g121a	K01275
Eph_Em0001g122a	K12366
Eph_Em0001g123a	K12366
Eph_Em0001g124a	K08175
Eph_Em0001g125a
Eph_Em0001g126a
Eph_Em0001g127a
Eph_Em0001g128a
Eph_Em0001g129a
Eph_Em0001g130a	K23737
Eph_Em0001g131a
Eph_Em0001g132a	K07497
Eph_Em0001g133a
Eph_Em0001g134a	K15463
Eph_Em0001g135a	K22984
Eph_Em0001g136a
Eph_Em0001g137a
Eph_Em0001g138a
Eph_Em0001g139a
Eph_Em0001g140a
Eph_Em0001g141a
Eph_Em0001g142a
Eph_Em0001g143a	K22984
Eph_Em0001g144a
Eph_Em0001g145a
Eph_Em0001g146a
Eph_Em0001g147a
Eph_Em0001g148a
Eph_Em0001g149a
Eph_Em0001g150a
Eph_Em0001g151a
Eph_Em0001g152a
Eph_Em0001g153a
Eph_Em0001g154a
Eph_Em0001g155a	K00097
Eph_Em0001g156a
Eph_Em0001g157a
Eph_Em0001g158a
Eph_Em0001g159a
Eph_Em0001g160a
Eph_Em0001g161a
Eph_Em0001g162a
Eph_Em0001g163a
Eph_Em0001g164a
Eph_Em0001g165a
Eph_Em0001g166a
Eph_Em0001g167a
Eph_Em0001g168a
Eph_Em0001g169a	K11922
Eph_Em0001g170a
Eph_Em0001g171a
Eph_Em0001g172a
Eph_Em0001g173a
Eph_Em0001g174a
Eph_Em0001g175a
Eph_Em0001g176a
Eph_Em0001g177a	K16650
Eph_Em0001g178a
Eph_Em0001g179a	K04797
Eph_Em0001g180a	K10481
Eph_Em0001g181a
Eph_Em0001g182a
Eph_Em0001g183a
Eph_Em0001g184a
Eph_Em0001g185a	K01540
Eph_Em0001g186a
Eph_Em0001g187a
Eph_Em0001g188a
Eph_Em0001g189a
Eph_Em0001g190a
Eph_Em0001g191a
Eph_Em0001g192a
Eph_Em0001g193a	K02048
Eph_Em0001g194a
Eph_Em0001g195a	K14852
Eph_Em0001g196a	K06204
Eph_Em0001g197a
Eph_Em0001g198a
Eph_Em0001g199a	K02230
Eph_Em0001g200a	K23573
Eph_Em0001g201a
Eph_Em0001g202a	K16478
Eph_Em0001g203a	K01772
Eph_Em0001g204a
Eph_Em0001g205a
Eph_Em0001g206a
Eph_Em0001g207a
Eph_Em0001g208a
Eph_Em0001g209a	K00801
Eph_Em0001g210a
Eph_Em0001g211a	K00222
Eph_Em0001g212a	K12870
Eph_Em0001g213a	K10801
Eph_Em0001g214a	K07930
Eph_Em0001g215a	K12478
Eph_Em0001g216a
Eph_Em0001g217a
Eph_Em0001g218a
Eph_Em0001g219a
Eph_Em0001g220a
Eph_Em0001g221a
Eph_Em0001g222a
Eph_Em0001g223a	K02014
Eph_Em0001g224a
Eph_Em0001g225a
Eph_Em0001g226a	K10481
Eph_Em0001g227a
Eph_Em0001g228a	K19532
Eph_Em0001g229a	K12870
Eph_Em0001g230a
Eph_Em0001g231a	K07930
Eph_Em0001g232a	K10838
Eph_Em0001g233a
Eph_Em0001g234a	K10867
Eph_Em0001g235a	K11446
Eph_Em0001g236a
Eph_Em0001g237a	K07916
Eph_Em0001g238a
Eph_Em0001g239a
Eph_Em0001g240a	K19202
Eph_Em0001g241a
Eph_Em0001g242a
Eph_Em0001g243a
Eph_Em0001g244a
Eph_Em0001g245a
Eph_Em0001g246a	K20281
Eph_Em0001g247a
Eph_Em0001g248a
Eph_Em0001g249a
Eph_Em0001g250a
Eph_Em0001g251a
Eph_Em0001g252a
Eph_Em0001g253a
Eph_Em0001g254a
Eph_Em0001g255a
Eph_Em0001g256a
Eph_Em0001g257a
Eph_Em0001g258a
Eph_Em0001g259a
Eph_Em0001g260a	K09681
Eph_Em0001g261a
Eph_Em0001g262a
Eph_Em0001g263a	K09487
Eph_Em0001g264a
Eph_Em0001g265a	K02040
Eph_Em0001g266a
Eph_Em0001g267a
Eph_Em0001g268a
Eph_Em0001g269a
Eph_Em0001g270a	K09903
Eph_Em0001g271a
Eph_Em0001g272a	K08473
Eph_Em0001g273a
Eph_Em0001g274a	K01156
Eph_Em0001g275a	K00895
Eph_Em0001g276a
Eph_Em0001g277a
Eph_Em0001g278a
Eph_Em0001g279a
Eph_Em0001g280a
Eph_Em0001g281a
Eph_Em0001g282a
Eph_Em0001g283a
Eph_Em0001g284a
Eph_Em0001g285a
Eph_Em0001g286a
Eph_Em0001g287a	K07405
Eph_Em0001g288a
Eph_Em0001g289a
Eph_Em0001g290a
Eph_Em0001g291a	K23209
Eph_Em0001g292a
Eph_Em0001g293a
Eph_Em0001g294a
Eph_Em0001g295a
Eph_Em0001g296a	K19812
Eph_Em0001g297a
Eph_Em0001g298a
Eph_Em0001g299a
Eph_Em0001g300a
Eph_Em0001g301a	K15032
Eph_Em0001g302a
Eph_Em0001g303a
Eph_Em0001g304a
Eph_Em0001g305a
Eph_Em0001g306a
Eph_Em0001g307a
Eph_Em0001g308a
Eph_Em0001g309a
Eph_Em0001g310a
Eph_Em0001g311a
Eph_Em0001g312a
Eph_Em0001g313a
Eph_Em0001g314a	K00957
Eph_Em0001g315a
Eph_Em0001g316a
Eph_Em0001g317a	K21088
Eph_Em0001g318a
Eph_Em0001g319a
Eph_Em0001g320a	K01620
Eph_Em0001g321a
Eph_Em0001g322a	K21695
Eph_Em0001g323a
Eph_Em0001g324a
Eph_Em0001g325a
Eph_Em0001g326a
Eph_Em0001g327a
Eph_Em0001g328a
Eph_Em0001g329a	K04074
Eph_Em0001g330a
Eph_Em0001g331a	K02873
Eph_Em0001g332a	K00289
Eph_Em0001g333a
Eph_Em0001g334a
Eph_Em0001g335a	K00990
Eph_Em0001g336a
Eph_Em0001g337a	K03465
Eph_Em0001g338a
Eph_Em0001g339a	K00990
Eph_Em0001g340a
Eph_Em0001g341a	K01928
Eph_Em0001g342a
Eph_Em0001g343a	K04793
Eph_Em0001g344a	K08304
Eph_Em0001g345a	K23536
Eph_Em0001g346a
Eph_Em0001g347a
Eph_Em0001g348a	K06141
Eph_Em0001g349a	K00990
Eph_Em0001g350a
Eph_Em0001g351a
Eph_Em0001g352a
Eph_Em0001g353a
Eph_Em0001g354a
Eph_Em0001g355a
Eph_Em0001g356a
Eph_Em0001g357a
Eph_Em0001g358a
Eph_Em0001g359a
Eph_Em0001g360a
Eph_Em0001g361a
Eph_Em0001g362a
Eph_Em0001g363a
Eph_Em0001g364a
Eph_Em0001g365a
Eph_Em0001g366a
Eph_Em0001g367a
Eph_Em0001g368a
Eph_Em0001g369a
Eph_Em0001g370a
Eph_Em0001g371a
Eph_Em0001g372a
Eph_Em0001g373a	K21760
Eph_Em0001g374a
Eph_Em0001g375a
Eph_Em0001g376a	K10876
Eph_Em0001g377a
Eph_Em0001g378a
Eph_Em0001g379a
Eph_Em0001g380a
Eph_Em0001g381a
Eph_Em0001g382a
Eph_Em0001g383a
Eph_Em0001g384a
Eph_Em0001g385a	K10876
Eph_Em0001g386a
Eph_Em0001g387a
Eph_Em0001g388a
Eph_Em0001g389a
Eph_Em0001g390a
Eph_Em0001g391a
Eph_Em0001g392a
Eph_Em0001g393a
Eph_Em0001g394a
Eph_Em0001g395a
Eph_Em0001g396a
Eph_Em0001g397a	K02834
Eph_Em0001g398a	K02392
Eph_Em0001g399a	K08492
Eph_Em0001g400a
Eph_Em0001g401a
Eph_Em0001g402a
Eph_Em0001g403a
Eph_Em0001g404a	K02493
Eph_Em0001g405a
Eph_Em0001g406a
Eph_Em0001g407a
Eph_Em0001g408a
Eph_Em0001g409a	K02493
Eph_Em0001g410a
Eph_Em0001g411a	K06917
Eph_Em0001g412a
Eph_Em0001g413a	K10627
Eph_Em0001g414a	K13614
Eph_Em0001g415a
Eph_Em0001g416a
Eph_Em0001g417a
Eph_Em0001g418a
Eph_Em0001g419a
Eph_Em0001g420a
Eph_Em0001g421a
Eph_Em0001g422a
Eph_Em0001g423a
Eph_Em0001g424a
Eph_Em0001g425a
Eph_Em0001g426a
Eph_Em0001g427a
Eph_Em0001g428a
Eph_Em0001g429a
Eph_Em0001g430a
Eph_Em0001g431a
Eph_Em0001g432a
Eph_Em0001g433a	K02230
Eph_Em0001g434a	K06763
Eph_Em0001g435a
Eph_Em0001g436a	K06947
Eph_Em0001g437a	K03284
Eph_Em0001g438a
Eph_Em0001g439a
Eph_Em0001g440a
Eph_Em0001g441a
Eph_Em0001g442a
Eph_Em0001g443a	K03973
Eph_Em0001g444a	K03210
Eph_Em0001g445a
Eph_Em0001g446a
Eph_Em0001g447a
Eph_Em0001g448a
Eph_Em0001g449a
Eph_Em0001g450a	K14387
Eph_Em0001g451a
Eph_Em0001g452a
Eph_Em0001g453a
Eph_Em0001g454a
Eph_Em0001g455a
Eph_Em0001g456a
Eph_Em0001g457a
Eph_Em0001g458a	K00737
Eph_Em0001g459a
Eph_Em0001g460a
Eph_Em0001g461a
Eph_Em0001g462a
Eph_Em0001g463a	K11165
Eph_Em0001g464a
Eph_Em0001g465a
Eph_Em0001g466a	K15585
Eph_Em0001g467a	K16482
Eph_Em0001g468a	K03353
Eph_Em0001g469a	K07333
Eph_Em0001g470a
Eph_Em0001g471a	K03009
Eph_Em0001g472a
Eph_Em0001g473a	K00928
Eph_Em0001g474a
Eph_Em0001g475a
Eph_Em0001g476a
Eph_Em0001g477a
Eph_Em0001g478a
Eph_Em0001g479a
Eph_Em0001g480a
Eph_Em0001g481a
Eph_Em0001g482a
Eph_Em0001g483a
Eph_Em0001g484a	K01569
Eph_Em0001g485a
Eph_Em0001g486a	K12316
Eph_Em0001g487a
Eph_Em0001g488a
Eph_Em0001g489a
Eph_Em0001g490a
Eph_Em0001g491a	K12047
Eph_Em0001g492a
Eph_Em0001g493a
Eph_Em0001g494a
Eph_Em0001g495a	K12316
Eph_Em0001g496a
Eph_Em0001g497a
Eph_Em0001g498a
Eph_Em0001g499a
Eph_Em0001g500a
Eph_Em0001g501a	K07497
Eph_Em0001g502a
Eph_Em0001g503a
Eph_Em0001g504a
Eph_Em0001g505a	K09189
Eph_Em0001g506a
Eph_Em0001g507a
Eph_Em0001g508a
Eph_Em0001g509a
Eph_Em0001g510a
Eph_Em0001g511a
Eph_Em0001g512a
Eph_Em0001g513a
Eph_Em0001g514a	K12340
Eph_Em0001g515a
Eph_Em0001g516a
Eph_Em0001g517a
Eph_Em0001g518a
Eph_Em0001g519a	K03980
Eph_Em0001g520a
Eph_Em0001g521a
Eph_Em0001g522a
Eph_Em0001g523a	K06867
Eph_Em0001g524a
Eph_Em0001g525a
Eph_Em0001g526a	K06867
Eph_Em0001g527a
Eph_Em0001g528a
Eph_Em0001g529a	K01303
Eph_Em0001g530a
Eph_Em0001g531a
Eph_Em0001g532a
Eph_Em0001g533a	K03636
Eph_Em0001g534a
Eph_Em0001g535a	K19689
Eph_Em0001g536a
Eph_Em0001g537a	K03980
Eph_Em0001g538a	K09189
Eph_Em0001g539a
Eph_Em0001g540a
Eph_Em0001g541a
Eph_Em0001g542a	K16344
Eph_Em0001g543a	K07133
Eph_Em0001g544a
Eph_Em0001g545a	K03531
Eph_Em0001g546a
Eph_Em0001g547a
Eph_Em0001g548a
Eph_Em0001g549a
Eph_Em0001g550a
Eph_Em0001g551a
Eph_Em0001g552a
Eph_Em0001g553a
Eph_Em0001g554a	K16569
Eph_Em0001g555a	K11969
Eph_Em0001g556a
Eph_Em0001g557a
Eph_Em0001g558a
Eph_Em0001g559a
Eph_Em0001g560a
Eph_Em0001g561a
Eph_Em0001g562a
Eph_Em0001g563a
Eph_Em0001g564a
Eph_Em0001g565a
Eph_Em0001g566a
Eph_Em0001g567a	K16569
Eph_Em0001g568a	K03709
Eph_Em0001g569a
Eph_Em0001g570a
Eph_Em0001g571a
Eph_Em0001g572a	K09409
Eph_Em0001g573a
Eph_Em0001g574a
Eph_Em0001g575a
Eph_Em0001g576a
Eph_Em0001g577a
Eph_Em0001g578a
Eph_Em0001g579a
Eph_Em0001g580a
Eph_Em0001g581a	K00461
Eph_Em0001g582a
Eph_Em0001g583a
Eph_Em0001g584a
Eph_Em0001g585a
Eph_Em0001g586a
Eph_Em0001g587a
Eph_Em0001g588a
Eph_Em0001g589a
Eph_Em0001g590a	K12495
Eph_Em0001g591a
Eph_Em0001g592a	K05273
Eph_Em0001g593a
Eph_Em0001g594a
Eph_Em0001g595a
Eph_Em0001g596a
Eph_Em0001g597a
Eph_Em0001g598a
Eph_Em0001g599a	K02316
Eph_Em0001g600a	K03070
Eph_Em0001g601a
Eph_Em0001g602a	K22552
Eph_Em0001g603a
Eph_Em0001g604a	K15582
Eph_Em0001g605a	K02224
Eph_Em0001g606a
Eph_Em0001g607a
Eph_Em0001g608a
Eph_Em0001g609a
Eph_Em0001g610a	K12495
Eph_Em0001g611a
Eph_Em0001g612a
Eph_Em0001g613a	K03901
Eph_Em0001g614a
Eph_Em0001g615a	K19791
Eph_Em0001g616a
Eph_Em0001g617a	K12817
Eph_Em0001g618a	K09007
Eph_Em0001g619a
Eph_Em0001g620a	K12817
Eph_Em0001g621a
Eph_Em0001g622a	K20820
Eph_Em0001g623a	K19656
Eph_Em0001g624a	K06904
Eph_Em0001g625a
Eph_Em0001g626a
Eph_Em0001g627a	K07492
Eph_Em0001g628a	K16894
Eph_Em0001g629a
Eph_Em0001g630a	K16894
Eph_Em0001g631a
Eph_Em0001g632a
Eph_Em0001g633a
Eph_Em0001g634a
Eph_Em0001g635a	K06994
Eph_Em0001g636a
Eph_Em0001g637a
Eph_Em0001g638a
Eph_Em0001g639a	K01595
Eph_Em0001g640a
Eph_Em0001g641a
Eph_Em0001g642a
Eph_Em0001g643a	K01752
Eph_Em0001g644a
Eph_Em0001g645a	K03733
Eph_Em0001g646a
Eph_Em0001g647a	K06295
Eph_Em0001g648a
Eph_Em0001g649a	K09250
Eph_Em0001g650a
Eph_Em0001g651a	K08319
Eph_Em0001g652a
Eph_Em0001g653a
Eph_Em0001g654a	K06295
Eph_Em0001g655a
Eph_Em0001g656a	K12783
Eph_Em0001g657a
Eph_Em0001g658a
Eph_Em0001g659a	K04656
Eph_Em0001g660a
Eph_Em0001g661a
Eph_Em0001g662a	K07964
Eph_Em0001g663a
Eph_Em0001g664a	K02454
Eph_Em0001g665a	K11375
Eph_Em0001g666a
Eph_Em0001g667a
Eph_Em0001g668a	K12783
Eph_Em0001g669a
Eph_Em0001g670a
Eph_Em0001g671a	K03587
Eph_Em0001g672a
Eph_Em0001g673a
Eph_Em0001g674a
Eph_Em0001g675a
Eph_Em0001g676a	K06137
Eph_Em0001g677a
Eph_Em0001g678a	K01672
Eph_Em0001g679a
Eph_Em0001g680a	K11831
Eph_Em0001g681a
Eph_Em0001g682a
Eph_Em0001g683a
Eph_Em0001g684a	K07985
Eph_Em0001g685a	K00013
Eph_Em0001g686a	K22579
Eph_Em0001g687a	K03307
Eph_Em0001g688a
Eph_Em0001g689a
Eph_Em0001g690a
Eph_Em0001g691a
Eph_Em0001g692a
Eph_Em0001g693a	K00602
Eph_Em0001g694a
Eph_Em0001g695a	K16212
Eph_Em0001g696a
Eph_Em0001g697a	K02342
Eph_Em0001g698a
Eph_Em0001g699a	K08964
Eph_Em0001g700a
Eph_Em0001g701a
Eph_Em0001g702a	K18015
Eph_Em0001g703a
Eph_Em0001g704a
Eph_Em0001g705a
Eph_Em0001g706a
Eph_Em0001g707a
Eph_Em0001g708a
Eph_Em0001g709a
Eph_Em0001g710a
Eph_Em0001g711a	K04030
Eph_Em0001g712a	K02410
Eph_Em0001g713a
Eph_Em0001g714a
Eph_Em0001g715a	K07276
Eph_Em0001g716a
Eph_Em0001g717a
Eph_Em0001g718a	K21867
Eph_Em0001g719a
Eph_Em0001g720a
Eph_Em0001g721a
Eph_Em0001g722a
Eph_Em0001g723a
Eph_Em0001g724a
Eph_Em0001g725a	K08472
Eph_Em0001g726a
Eph_Em0001g727a
Eph_Em0001g728a
Eph_Em0001g729a
Eph_Em0001g730a
Eph_Em0001g731a	K03199
Eph_Em0001g732a
Eph_Em0001g733a
Eph_Em0001g734a
Eph_Em0001g735a	K01589
Eph_Em0001g736a
Eph_Em0001g737a
Eph_Em0001g738a	K03199
Eph_Em0001g739a
Eph_Em0001g740a
Eph_Em0001g741a
Eph_Em0001g742a
Eph_Em0001g743a
Eph_Em0001g744a
Eph_Em0001g745a
Eph_Em0001g746a	K22762
Eph_Em0001g747a	K11455
Eph_Em0001g748a
Eph_Em0001g749a
Eph_Em0001g750a
Eph_Em0001g751a
Eph_Em0001g752a
Eph_Em0001g753a
Eph_Em0001g754a
Eph_Em0001g755a
Eph_Em0001g756a
Eph_Em0001g757a
Eph_Em0001g758a	K11363
Eph_Em0001g759a
Eph_Em0001g760a
Eph_Em0001g761a	K11363
Eph_Em0001g762a
Eph_Em0001g763a
Eph_Em0001g764a
Eph_Em0001g765a	K06412
Eph_Em0001g766a	K02400
Eph_Em0001g767a	K15125
Eph_Em0001g768a
Eph_Em0001g769a
Eph_Em0001g770a
Eph_Em0001g771a	K20305
Eph_Em0001g772a
Eph_Em0001g773a	K15576
Eph_Em0001g774a
Eph_Em0001g775a	K12369
Eph_Em0001g776a
Eph_Em0001g777a	K05138
Eph_Em0001g778a
Eph_Em0001g779a
Eph_Em0001g780a
Eph_Em0001g781a
Eph_Em0001g782a
Eph_Em0001g783a
Eph_Em0001g784a
Eph_Em0001g785a
Eph_Em0001g786a
Eph_Em0001g787a
Eph_Em0001g788a
Eph_Em0001g789a	K04558
Eph_Em0001g790a
Eph_Em0001g791a
Eph_Em0001g792a	K13681
Eph_Em0001g793a
Eph_Em0001g794a
Eph_Em0001g795a
Eph_Em0001g796a	K02434
Eph_Em0001g797a
Eph_Em0001g798a	K17714
Eph_Em0001g799a	K13983
Eph_Em0001g800a
Eph_Em0001g801a
Eph_Em0001g802a
Eph_Em0001g803a	K00765
Eph_Em0001g804a
Eph_Em0001g805a
Eph_Em0001g806a	K03576
Eph_Em0001g807a
Eph_Em0001g808a	K02314
Eph_Em0001g809a
Eph_Em0001g810a
Eph_Em0001g811a	K14216
Eph_Em0001g812a
Eph_Em0001g813a
Eph_Em0001g814a
Eph_Em0001g815a
Eph_Em0001g816a
Eph_Em0001g817a
Eph_Em0001g818a
Eph_Em0001g819a	K00965
Eph_Em0001g820a	K07300
Eph_Em0001g821a
Eph_Em0001g822a
Eph_Em0001g823a	K07052
Eph_Em0001g824a
Eph_Em0001g825a
Eph_Em0001g826a	K15580
Eph_Em0001g827a
Eph_Em0001g828a
Eph_Em0001g829a
Eph_Em0001g830a
Eph_Em0001g831a
Eph_Em0001g832a
Eph_Em0001g833a
Eph_Em0001g834a	K11968
Eph_Em0001g835a
Eph_Em0001g836a
Eph_Em0001g837a
Eph_Em0001g838a
Eph_Em0001g839a
Eph_Em0001g840a
Eph_Em0001g841a	K01056
Eph_Em0001g842a	K03087
Eph_Em0001g843a
Eph_Em0001g844a	K13336
Eph_Em0001g845a
Eph_Em0001g846a
Eph_Em0001g847a	K16186
Eph_Em0001g848a
Eph_Em0001g849a	K14809
Eph_Em0001g850a	K02934
Eph_Em0001g851a
Eph_Em0001g852a
Eph_Em0001g853a
Eph_Em0001g854a
Eph_Em0001g855a
Eph_Em0001g856a
Eph_Em0001g857a	K04074
Eph_Em0001g858a
Eph_Em0001g859a
Eph_Em0001g860a
Eph_Em0001g861a	K03592
Eph_Em0001g862a
Eph_Em0001g863a
Eph_Em0001g864a
Eph_Em0001g865a
Eph_Em0001g866a
Eph_Em0001g867a	K01448
Eph_Em0001g868a
Eph_Em0001g869a	K18414
Eph_Em0001g870a	K23221
Eph_Em0001g871a
Eph_Em0001g872a
Eph_Em0001g873a
Eph_Em0001g874a
Eph_Em0001g875a
Eph_Em0001g876a	K04942
Eph_Em0001g877a	K03568
Eph_Em0001g878a	K07195
Eph_Em0001g879a
Eph_Em0001g880a
Eph_Em0001g881a
Eph_Em0001g882a
Eph_Em0001g883a
Eph_Em0001g884a	K18414
Eph_Em0001g885a
Eph_Em0001g886a
Eph_Em0001g887a
Eph_Em0001g888a
Eph_Em0001g889a
Eph_Em0001g890a
Eph_Em0001g891a
Eph_Em0001g892a
Eph_Em0001g893a
Eph_Em0001g894a	K05410
Eph_Em0001g895a
Eph_Em0001g896a
Eph_Em0001g897a
Eph_Em0001g898a	K11728
Eph_Em0001g899a
Eph_Em0001g900a
Eph_Em0001g901a
Eph_Em0001g902a
Eph_Em0001g903a
Eph_Em0001g904a
Eph_Em0001g905a
Eph_Em0001g906a	K11339
Eph_Em0001g907a	K07481
Eph_Em0001g908a
Eph_Em0001g909a
Eph_Em0001g910a
Eph_Em0001g911a
Eph_Em0001g912a
Eph_Em0001g913a
Eph_Em0001g914a	K00717
Eph_Em0001g915a
Eph_Em0001g916a
Eph_Em0001g917a
Eph_Em0001g918a
Eph_Em0001g919a
Eph_Em0001g920a
Eph_Em0001g921a
Eph_Em0001g922a
Eph_Em0001g923a
Eph_Em0001g924a	K18592
Eph_Em0001g925a
Eph_Em0001g926a
Eph_Em0001g927a
Eph_Em0001g928a	K00587
Eph_Em0001g929a	K08870
Eph_Em0001g930a
Eph_Em0001g931a	K11755
Eph_Em0001g932a	K07494
Eph_Em0001g933a
Eph_Em0001g934a
Eph_Em0001g935a
Eph_Em0001g936a
Eph_Em0001g937a
Eph_Em0001g938a	K02552
Eph_Em0001g939a
Eph_Em0001g940a	K01575
Eph_Em0001g941a
Eph_Em0001g942a
Eph_Em0001g943a
Eph_Em0001g944a
Eph_Em0001g945a
Eph_Em0001g946a	K01775
Eph_Em0001g947a
Eph_Em0001g948a	K02390
Eph_Em0001g949a
Eph_Em0001g950a
Eph_Em0001g951a
Eph_Em0001g952a
Eph_Em0001g953a
Eph_Em0001g954a	K03628
Eph_Em0001g955a
Eph_Em0001g956a
Eph_Em0001g957a
Eph_Em0001g958a	K00990
Eph_Em0001g959a
Eph_Em0001g960a
Eph_Em0001g961a	K06133
Eph_Em0001g962a
Eph_Em0001g963a
Eph_Em0001g964a
Eph_Em0001g965a
Eph_Em0001g966a	K23228
Eph_Em0001g967a
Eph_Em0001g968a
Eph_Em0001g969a
Eph_Em0001g970a
Eph_Em0001g971a
Eph_Em0001g972a
Eph_Em0001g973a	K06999
Eph_Em0001g974a
Eph_Em0001g975a
Eph_Em0001g976a	K14772
Eph_Em0001g977a	K03748
Eph_Em0001g978a	K23209
Eph_Em0001g979a	K02793
Eph_Em0001g980a	K14977
Eph_Em0001g981a
Eph_Em0001g982a
Eph_Em0001g983a
Eph_Em0001g984a
Eph_Em0001g985a
Eph_Em0001g986a	K11784
Eph_Em0001g987a	K23332
Eph_Em0001g988a	K06012
Eph_Em0001g989a	K15580
Eph_Em0001g990a
Eph_Em0001g991a
Eph_Em0001g992a	K00653
Eph_Em0001g993a
Eph_Em0001g994a	K03427
Eph_Em0001g995a	K21960
Eph_Em0001g996a
Eph_Em0001g997a
Eph_Em0001g998a	K23337
Eph_Em0001g999a
Eph_Em0001g1000a
Eph_Em0001g1001a
Eph_Em0001g1002a
Eph_Em0001g1003a	K06999
Eph_Em0001g1004a
Eph_Em0001g1005a	K15580
Eph_Em0001g1006a	K02529
Eph_Em0001g1007a	K14772
Eph_Em0001g1008a
Eph_Em0001g1009a
Eph_Em0001g1010a	K22856
Eph_Em0001g1011a
Eph_Em0001g1012a
Eph_Em0001g1013a
Eph_Em0001g1014a
Eph_Em0001g1015a
Eph_Em0001g1016a
Eph_Em0001g1017a	K03531
Eph_Em0001g1018a
Eph_Em0001g1019a
Eph_Em0001g1020a
Eph_Em0001g1021a
Eph_Em0001g1022a	K07114
Eph_Em0001g1023a
Eph_Em0001g1024a
Eph_Em0001g1025a	K13094
Eph_Em0001g1026a
Eph_Em0001g1027a	K14771
Eph_Em0001g1028a
Eph_Em0001g1029a	K01372
Eph_Em0001g1030a	K23088
Eph_Em0001g1031a	K04194
Eph_Em0001g1032a
Eph_Em0001g1033a
Eph_Em0001g1034a
Eph_Em0001g1035a
Eph_Em0001g1036a
Eph_Em0001g1037a
Eph_Em0001g1038a
Eph_Em0001g1039a
Eph_Em0001g1040a	K03733
Eph_Em0001g1041a
Eph_Em0001g1042a	K01058
Eph_Em0001g1043a	K01814
Eph_Em0001g1044a	K07289
Eph_Em0001g1045a
Eph_Em0001g1046a
Eph_Em0001g1047a
Eph_Em0001g1048a	K01448
Eph_Em0001g1049a
Eph_Em0001g1050a
Eph_Em0001g1051a	K09523
Eph_Em0001g1052a	K08473
Eph_Em0001g1053a	K01546
Eph_Em0001g1054a
Eph_Em0001g1055a
Eph_Em0001g1056a	K19992
Eph_Em0001g1057a
Eph_Em0001g1058a
Eph_Em0001g1059a	K09523
Eph_Em0001g1060a
Eph_Em0001g1061a
Eph_Em0001g1062a
Eph_Em0001g1063a
Eph_Em0001g1064a
Eph_Em0001g1065a
Eph_Em0001g1066a
Eph_Em0001g1067a
Eph_Em0001g1068a
Eph_Em0001g1069a
Eph_Em0001g1070a	K01524
Eph_Em0001g1071a
Eph_Em0001g1072a	K17255
Eph_Em0001g1073a
Eph_Em0001g1074a	K16455
Eph_Em0001g1075a	K01254
Eph_Em0001g1076a
Eph_Em0001g1077a	K12865
Eph_Em0001g1078a
Eph_Em0001g1079a	K02687
Eph_Em0001g1080a	K04353
Eph_Em0001g1081a	K10455
Eph_Em0001g1082a
Eph_Em0001g1083a
Eph_Em0001g1084a
Eph_Em0001g1085a
Eph_Em0001g1086a
Eph_Em0001g1087a	K18533
Eph_Em0001g1088a
Eph_Em0001g1089a
Eph_Em0001g1090a
Eph_Em0001g1091a	K18533
Eph_Em0001g1092a
Eph_Em0001g1093a
Eph_Em0001g1094a	K15264
Eph_Em0001g1095a
Eph_Em0001g1096a
Eph_Em0001g1097a	K02004
Eph_Em0001g1098a	K10455
Eph_Em0001g1099a	K15974
Eph_Em0001g1100a
Eph_Em0001g1101a	K04353
Eph_Em0001g1102a	K07579
Eph_Em0001g1103a	K00605
Eph_Em0001g1104a	K13108
Eph_Em0001g1105a	K12611
Eph_Em0001g1106a
Eph_Em0001g1107a	K12865
Eph_Em0001g1108a
Eph_Em0001g1109a	K01254
Eph_Em0001g1110a	K16455
Eph_Em0001g1111a
Eph_Em0001g1112a	K14288
Eph_Em0001g1113a
Eph_Em0001g1114a
Eph_Em0001g1115a	K11099
Eph_Em0001g1116a
Eph_Em0001g1117a
Eph_Em0001g1118a
Eph_Em0001g1119a	K07494
Eph_Em0001g1120a
Eph_Em0001g1121a
Eph_Em0001g1122a
Eph_Em0001g1123a
Eph_Em0001g1124a
Eph_Em0001g1125a
Eph_Em0001g1126a	K16757
Eph_Em0001g1127a	K11468
Eph_Em0001g1128a
Eph_Em0001g1129a
Eph_Em0001g1130a
Eph_Em0001g1131a
Eph_Em0001g1132a
Eph_Em0001g1133a	K04361
Eph_Em0001g1134a
Eph_Em0001g1135a
Eph_Em0001g1136a	K16757
Eph_Em0001g1137a	K11468
Eph_Em0001g1138a
Eph_Em0001g1139a
Eph_Em0001g1140a	K23314
Eph_Em0001g1141a
Eph_Em0001g1142a
Eph_Em0001g1143a
Eph_Em0001g1144a	K01054
Eph_Em0001g1145a
Eph_Em0001g1146a
Eph_Em0001g1147a
Eph_Em0001g1148a
Eph_Em0001g1149a
Eph_Em0001g1150a
Eph_Em0001g1151a	K18739
Eph_Em0001g1152a
Eph_Em0001g1153a	K04851
Eph_Em0001g1154a	K01580
Eph_Em0001g1155a	K00193
Eph_Em0001g1156a
Eph_Em0001g1157a
Eph_Em0001g1158a	K04532
Eph_Em0001g1159a
Eph_Em0001g1160a	K01886
Eph_Em0001g1161a
Eph_Em0001g1162a
Eph_Em0001g1163a
Eph_Em0001g1164a
Eph_Em0001g1165a
Eph_Em0001g1166a
Eph_Em0001g1167a
Eph_Em0001g1168a
Eph_Em0001g1169a
Eph_Em0001g1170a
Eph_Em0001g1171a	K18669
Eph_Em0001g1172a	K15073
Eph_Em0001g1173a	K22987
Eph_Em0001g1174a	K12495
Eph_Em0001g1175a
Eph_Em0001g1176a
Eph_Em0001g1177a
Eph_Em0001g1178a
Eph_Em0001g1179a
Eph_Em0001g1180a
Eph_Em0001g1181a
Eph_Em0001g1182a
Eph_Em0001g1183a	K00766
Eph_Em0001g1184a	K18477
Eph_Em0001g1185a
Eph_Em0001g1186a
Eph_Em0001g1187a
Eph_Em0001g1188a
Eph_Em0001g1189a
Eph_Em0001g1190a
Eph_Em0001g1191a	K22190
Eph_Em0001g1192a	K07791
Eph_Em0001g1193a
Eph_Em0001g1194a
Eph_Em0001g1195a
Eph_Em0001g1196a
Eph_Em0001g1197a	K00991
Eph_Em0001g1198a
Eph_Em0001g1199a
Eph_Em0001g1200a
Eph_Em0001g1201a
Eph_Em0001g1202a
Eph_Em0001g1203a
Eph_Em0001g1204a
Eph_Em0001g1205a
Eph_Em0001g1206a
Eph_Em0001g1207a
Eph_Em0001g1208a
Eph_Em0001g1209a
Eph_Em0001g1210a
Eph_Em0001g1211a	K08794
Eph_Em0001g1212a
Eph_Em0001g1213a	K14415
Eph_Em0001g1214a
Eph_Em0001g1215a
Eph_Em0001g1216a
Eph_Em0001g1217a	K05515
Eph_Em0001g1218a
Eph_Em0001g1219a	K23220
Eph_Em0001g1220a
Eph_Em0001g1221a	K08592
Eph_Em0001g1222a
Eph_Em0001g1223a
Eph_Em0001g1224a
Eph_Em0001g1225a
Eph_Em0001g1226a	K07300
Eph_Em0001g1227a
Eph_Em0001g1228a
Eph_Em0001g1229a
Eph_Em0001g1230a	K23314
Eph_Em0001g1231a	K06751
Eph_Em0001g1232a
Eph_Em0001g1233a
Eph_Em0001g1234a
Eph_Em0001g1235a	K01054
Eph_Em0001g1236a	K01054
Eph_Em0001g1237a
Eph_Em0001g1238a
Eph_Em0001g1239a	K18739
Eph_Em0001g1240a
Eph_Em0001g1241a	K01593
Eph_Em0001g1242a
Eph_Em0001g1243a	K04532
Eph_Em0001g1244a
Eph_Em0001g1245a
Eph_Em0001g1246a	K01886
Eph_Em0001g1247a	K02076
Eph_Em0001g1248a
Eph_Em0001g1249a
Eph_Em0001g1250a	K10271
Eph_Em0001g1251a
Eph_Em0001g1252a
Eph_Em0001g1253a
Eph_Em0001g1254a
Eph_Em0001g1255a
Eph_Em0001g1256a
Eph_Em0001g1257a	K02810
Eph_Em0001g1258a
Eph_Em0001g1259a
Eph_Em0001g1260a
Eph_Em0001g1261a
Eph_Em0001g1262a
Eph_Em0001g1263a	K00013
Eph_Em0001g1264a	K20307
Eph_Em0001g1265a
Eph_Em0001g1266a
Eph_Em0001g1267a
Eph_Em0001g1268a
Eph_Em0001g1269a
Eph_Em0001g1270a
Eph_Em0001g1271a
Eph_Em0001g1272a
Eph_Em0001g1273a	K14415
Eph_Em0001g1274a
Eph_Em0001g1275a
Eph_Em0001g1276a
Eph_Em0001g1277a	K17318
Eph_Em0001g1278a
Eph_Em0001g1279a	K23220
Eph_Em0001g1280a
Eph_Em0001g1281a
Eph_Em0001g1282a
Eph_Em0001g1283a
Eph_Em0001g1284a
Eph_Em0001g1285a
Eph_Em0001g1286a
Eph_Em0001g1287a
Eph_Em0001g1288a
Eph_Em0001g1289a
Eph_Em0001g1290a
Eph_Em0001g1291a
Eph_Em0001g1292a	K11419
Eph_Em0001g1293a	K22556
Eph_Em0001g1294a	K18465
Eph_Em0001g1295a
Eph_Em0001g1296a	K09210
Eph_Em0001g1297a	K13101
Eph_Em0001g1298a
Eph_Em0001g1299a
Eph_Em0001g1300a	K02588
Eph_Em0001g1301a	K21440
Eph_Em0001g1302a
Eph_Em0001g1303a
Eph_Em0001g1304a
Eph_Em0001g1305a
Eph_Em0001g1306a
Eph_Em0001g1307a
Eph_Em0001g1308a
Eph_Em0001g1309a
Eph_Em0001g1310a
Eph_Em0001g1311a	K07133
Eph_Em0001g1312a
Eph_Em0001g1313a	K18086
Eph_Em0001g1314a
Eph_Em0001g1315a
Eph_Em0001g1316a
Eph_Em0001g1317a
Eph_Em0001g1318a
Eph_Em0001g1319a	K02103
Eph_Em0001g1320a
Eph_Em0001g1321a
Eph_Em0001g1322a
Eph_Em0001g1323a
Eph_Em0001g1324a
Eph_Em0001g1325a
Eph_Em0001g1326a
Eph_Em0001g1327a
Eph_Em0001g1328a
Eph_Em0001g1329a
Eph_Em0001g1330a
Eph_Em0001g1331a
Eph_Em0001g1332a	K20410
Eph_Em0001g1333a
Eph_Em0001g1334a
Eph_Em0001g1335a	K00799
Eph_Em0001g1336a	K10084
Eph_Em0001g1337a
Eph_Em0001g1338a
Eph_Em0001g1339a	K06238
Eph_Em0001g1340a
Eph_Em0001g1341a
Eph_Em0001g1342a	K06238
Eph_Em0001g1343a
Eph_Em0001g1344a	K10406
Eph_Em0001g1345a
Eph_Em0001g1346a
Eph_Em0001g1347a
Eph_Em0001g1348a
Eph_Em0001g1349a
Eph_Em0001g1350a
Eph_Em0001g1351a
Eph_Em0001g1352a
Eph_Em0001g1353a
Eph_Em0001g1354a	K00174
Eph_Em0001g1355a
Eph_Em0001g1356a
Eph_Em0001g1357a
Eph_Em0001g1358a	K14487
Eph_Em0001g1359a	K10847
Eph_Em0001g1360a	K19355
Eph_Em0001g1361a
Eph_Em0001g1362a	K21573
Eph_Em0001g1363a	K15616
Eph_Em0001g1364a	K02695
Eph_Em0001g1365a
Eph_Em0001g1366a	K05463
Eph_Em0001g1367a
Eph_Em0001g1368a
Eph_Em0001g1369a
Eph_Em0001g1370a	K16088
Eph_Em0001g1371a
Eph_Em0001g1372a
Eph_Em0001g1373a	K11260
Eph_Em0001g1374a
Eph_Em0001g1375a
Eph_Em0001g1376a
Eph_Em0001g1377a
Eph_Em0001g1378a	K01183
Eph_Em0001g1379a
Eph_Em0001g1380a
Eph_Em0001g1381a
Eph_Em0001g1382a
Eph_Em0001g1383a	K17484
Eph_Em0001g1384a	K01183
Eph_Em0001g1385a
Eph_Em0001g1386a
Eph_Em0001g1387a
Eph_Em0001g1388a
Eph_Em0001g1389a
Eph_Em0001g1390a	K22190
Eph_Em0001g1391a	K22190
Eph_Em0001g1392a
Eph_Em0001g1393a
Eph_Em0001g1394a
Eph_Em0001g1395a
Eph_Em0001g1396a
Eph_Em0001g1397a	K02004
Eph_Em0001g1398a
Eph_Em0001g1399a
Eph_Em0001g1400a
Eph_Em0001g1401a	K14157
Eph_Em0001g1402a
Eph_Em0001g1403a
Eph_Em0001g1404a
Eph_Em0001g1405a
Eph_Em0001g1406a
Eph_Em0001g1407a
Eph_Em0001g1408a
Eph_Em0001g1409a	K01736
Eph_Em0001g1410a	K16322
Eph_Em0001g1411a
Eph_Em0001g1412a
Eph_Em0001g1413a
Eph_Em0001g1414a	K18159
Eph_Em0001g1415a	K15272
Eph_Em0001g1416a	K08473
Eph_Em0001g1417a	K11363
Eph_Em0001g1418a	K11363
Eph_Em0001g1419a
Eph_Em0001g1420a
Eph_Em0001g1421a
Eph_Em0001g1422a
Eph_Em0001g1423a
Eph_Em0001g1424a
Eph_Em0001g1425a	K06617
Eph_Em0001g1426a
Eph_Em0001g1427a	K14165
Eph_Em0001g1428a
Eph_Em0001g1429a
Eph_Em0001g1430a
Eph_Em0001g1431a
Eph_Em0001g1432a
Eph_Em0001g1433a	K15577
Eph_Em0001g1434a
Eph_Em0001g1435a
Eph_Em0001g1436a
Eph_Em0001g1437a	K07955
Eph_Em0001g1438a
Eph_Em0001g1439a
Eph_Em0001g1440a	K23790
Eph_Em0001g1441a
Eph_Em0001g1442a	K06874
Eph_Em0001g1443a
Eph_Em0001g1444a
Eph_Em0001g1445a
Eph_Em0001g1446a
Eph_Em0001g1447a
Eph_Em0001g1448a
Eph_Em0001g1449a
Eph_Em0001g1450a
Eph_Em0001g1451a
Eph_Em0001g1452a
Eph_Em0001g1453a
Eph_Em0001g1454a
Eph_Em0001g1455a
Eph_Em0001g1456a	K09765
Eph_Em0001g1457a
Eph_Em0001g1458a	K13689
Eph_Em0001g1459a
Eph_Em0001g1460a
Eph_Em0001g1461a	K00799
Eph_Em0001g1462a
Eph_Em0001g1463a
Eph_Em0001g1464a
Eph_Em0001g1465a
Eph_Em0001g1466a	K00011
Eph_Em0001g1467a
Eph_Em0001g1468a
Eph_Em0001g1469a
Eph_Em0001g1470a	K08889
Eph_Em0001g1471a	K18849
Eph_Em0001g1472a
Eph_Em0001g1473a	K19352
Eph_Em0001g1474a
Eph_Em0001g1475a	K06949
Eph_Em0001g1476a	K06949
Eph_Em0001g1477a	K13102
Eph_Em0001g1478a	K06885
Eph_Em0001g1479a
Eph_Em0001g1480a
Eph_Em0001g1481a	K03621
Eph_Em0001g1482a
Eph_Em0001g1483a
Eph_Em0001g1484a	K06187
Eph_Em0001g1485a	K00763
Eph_Em0001g1486a
Eph_Em0001g1487a	K14157
Eph_Em0001g1488a
Eph_Em0001g1489a	K07285
Eph_Em0001g1490a
Eph_Em0001g1491a
Eph_Em0001g1492a
Eph_Em0001g1493a
Eph_Em0001g1494a
Eph_Em0001g1495a
Eph_Em0001g1496a
Eph_Em0001g1497a
Eph_Em0001g1498a
Eph_Em0001g1499a
Eph_Em0001g1500a
Eph_Em0001g1501a
Eph_Em0001g1502a
Eph_Em0001g1503a
Eph_Em0001g1504a
Eph_Em0001g1505a
Eph_Em0001g1506a
Eph_Em0001g1507a
Eph_Em0001g1508a
Eph_Em0001g1509a	K02429
Eph_Em0001g1510a
Eph_Em0001g1511a
Eph_Em0001g1512a	K09285
Eph_Em0001g1513a
Eph_Em0001g1514a
Eph_Em0001g1515a
Eph_Em0001g1516a
Eph_Em0001g1517a
Eph_Em0001g1518a
Eph_Em0001g1519a
Eph_Em0001g1520a
Eph_Em0001g1521a	K15523
Eph_Em0001g1522a
Eph_Em0001g1523a
Eph_Em0001g1524a
Eph_Em0001g1525a
Eph_Em0001g1526a
Eph_Em0001g1527a
Eph_Em0001g1528a
Eph_Em0001g1529a	K06333
Eph_Em0001g1530a
Eph_Em0001g1531a
Eph_Em0001g1532a
Eph_Em0001g1533a	K06137
Eph_Em0001g1534a	K13681
Eph_Em0001g1535a
Eph_Em0001g1536a
Eph_Em0001g1537a	K07497
Eph_Em0001g1538a	K19880
Eph_Em0001g1539a
Eph_Em0001g1540a
Eph_Em0001g1541a
Eph_Em0001g1542a	K05810
Eph_Em0001g1543a
Eph_Em0001g1544a
Eph_Em0001g1545a
Eph_Em0001g1546a	K22988
Eph_Em0001g1547a
Eph_Em0001g1548a	K22988
Eph_Em0001g1549a
Eph_Em0001g1550a
Eph_Em0001g1551a	K05810
Eph_Em0001g1552a	K22988
Eph_Em0001g1553a
Eph_Em0001g1554a	K22988
Eph_Em0001g1555a
Eph_Em0001g1556a
Eph_Em0001g1557a	K02115
Eph_Em0001g1558a
Eph_Em0001g1559a
Eph_Em0001g1560a
Eph_Em0001g1561a
Eph_Em0001g1562a
Eph_Em0001g1563a
Eph_Em0001g1564a
Eph_Em0001g1565a
Eph_Em0001g1566a
Eph_Em0001g1567a	K02540
Eph_Em0001g1568a	K05607
Eph_Em0001g1569a
Eph_Em0001g1570a	K13238
Eph_Em0001g1571a	K05607
Eph_Em0001g1572a
Eph_Em0001g1573a	K03797
Eph_Em0001g1574a
Eph_Em0001g1575a
Eph_Em0001g1576a
Eph_Em0001g1577a
Eph_Em0001g1578a	K00602
Eph_Em0001g1579a
Eph_Em0001g1580a	K07494
Eph_Em0001g1581a
Eph_Em0001g1582a
Eph_Em0001g1583a
Eph_Em0001g1584a
Eph_Em0001g1585a	K01752
Eph_Em0001g1586a
Eph_Em0001g1587a	K18674
Eph_Em0001g1588a	K04303
Eph_Em0001g1589a
Eph_Em0001g1590a
Eph_Em0001g1591a
Eph_Em0001g1592a
Eph_Em0001g1593a	K00602
Eph_Em0001g1594a
Eph_Em0001g1595a
Eph_Em0001g1596a	K00925
Eph_Em0001g1597a
Eph_Em0001g1598a
Eph_Em0001g1599a
Eph_Em0001g1600a
Eph_Em0001g1601a
Eph_Em0001g1602a
Eph_Em0001g1603a
Eph_Em0001g1604a
Eph_Em0001g1605a
Eph_Em0001g1606a	K03071
Eph_Em0001g1607a
Eph_Em0001g1608a
Eph_Em0001g1609a
Eph_Em0001g1610a	K11972
Eph_Em0001g1611a
Eph_Em0001g1612a
Eph_Em0001g1613a	K02992
Eph_Em0001g1614a
Eph_Em0001g1615a
Eph_Em0001g1616a	K10408
Eph_Em0001g1617a	K10408
Eph_Em0001g1618a	K07114
Eph_Em0001g1619a
Eph_Em0001g1620a	K02992
Eph_Em0001g1621a
Eph_Em0001g1622a	K11972
Eph_Em0001g1623a
Eph_Em0001g1624a
Eph_Em0001g1625a	K00758
Eph_Em0001g1626a	K17485
Eph_Em0001g1627a	K14009
Eph_Em0001g1628a
Eph_Em0001g1629a	K09627
Eph_Em0001g1630a	K10905
Eph_Em0001g1631a
Eph_Em0001g1632a
Eph_Em0001g1633a
Eph_Em0001g1634a
Eph_Em0001g1635a
Eph_Em0001g1636a
Eph_Em0001g1637a
Eph_Em0001g1638a
Eph_Em0001g1639a
Eph_Em0001g1640a
Eph_Em0001g1641a
Eph_Em0001g1642a
Eph_Em0001g1643a
Eph_Em0001g1644a
Eph_Em0001g1645a	K12687
Eph_Em0001g1646a
Eph_Em0001g1647a
Eph_Em0001g1648a
Eph_Em0001g1649a
Eph_Em0001g1650a
Eph_Em0001g1651a
Eph_Em0001g1652a
Eph_Em0001g1653a
Eph_Em0001g1654a
Eph_Em0001g1655a
Eph_Em0001g1656a
Eph_Em0001g1657a	K23643
Eph_Em0001g1658a
Eph_Em0001g1659a
Eph_Em0001g1660a
Eph_Em0001g1661a	K01524
Eph_Em0001g1662a	K01205
Eph_Em0001g1663a
Eph_Em0001g1664a
Eph_Em0001g1665a
Eph_Em0001g1666a	K01205
Eph_Em0001g1667a
Eph_Em0001g1668a
Eph_Em0001g1669a	K01070
Eph_Em0001g1670a	K01631
Eph_Em0001g1671a
Eph_Em0001g1672a
Eph_Em0001g1673a
Eph_Em0001g1674a
Eph_Em0001g1675a
Eph_Em0001g1676a
Eph_Em0001g1677a
Eph_Em0001g1678a
Eph_Em0001g1679a
Eph_Em0001g1680a
Eph_Em0001g1681a
Eph_Em0001g1682a
Eph_Em0001g1683a
Eph_Em0001g1684a
Eph_Em0001g1685a
Eph_Em0001g1686a	K02030
Eph_Em0001g1687a
Eph_Em0001g1688a
Eph_Em0001g1689a
Eph_Em0001g1690a
Eph_Em0001g1691a	K06889
Eph_Em0001g1692a
Eph_Em0001g1693a
Eph_Em0001g1694a
Eph_Em0001g1695a
Eph_Em0001g1696a
Eph_Em0001g1697a
Eph_Em0001g1698a
Eph_Em0001g1699a
Eph_Em0001g1700a	K06186
Eph_Em0001g1701a	K01113
Eph_Em0001g1702a
Eph_Em0001g1703a
Eph_Em0001g1704a	K06901
Eph_Em0001g1705a	K14793
Eph_Em0001g1706a	K14004
Eph_Em0001g1707a	K01765
Eph_Em0001g1708a	K10129
Eph_Em0001g1709a
Eph_Em0001g1710a
Eph_Em0001g1711a
Eph_Em0001g1712a	K03797
Eph_Em0001g1713a
Eph_Em0001g1714a
Eph_Em0001g1715a	K08606
Eph_Em0001g1716a
Eph_Em0001g1717a	K10975
Eph_Em0001g1718a	K20865
Eph_Em0001g1719a	K21843
Eph_Em0001g1720a	K04679
Eph_Em0001g1721a
Eph_Em0001g1722a	K08351
Eph_Em0001g1723a
Eph_Em0001g1724a
Eph_Em0001g1725a	K15255
Eph_Em0001g1726a
Eph_Em0001g1727a	K20865
Eph_Em0001g1728a
Eph_Em0001g1729a
Eph_Em0001g1730a	K01223
Eph_Em0001g1731a	K20865
Eph_Em0001g1732a
Eph_Em0001g1733a	K21843
Eph_Em0001g1734a	K05724
Eph_Em0001g1735a
Eph_Em0001g1736a	K06928
Eph_Em0001g1737a	K08257
Eph_Em0001g1738a
Eph_Em0001g1739a
Eph_Em0001g1740a
Eph_Em0001g1741a	K02498
Eph_Em0001g1742a	K05724
Eph_Em0001g1743a
Eph_Em0001g1744a	K08473
Eph_Em0001g1745a
Eph_Em0001g1746a
Eph_Em0001g1747a
Eph_Em0001g1748a
Eph_Em0001g1749a
Eph_Em0001g1750a	K20813
Eph_Em0001g1751a	K07154
Eph_Em0001g1752a
Eph_Em0001g1753a
Eph_Em0001g1754a	K05676
Eph_Em0001g1755a	K15111
Eph_Em0001g1756a
Eph_Em0001g1757a	K13681
Eph_Em0001g1758a
Eph_Em0001g1759a
Eph_Em0001g1760a
Eph_Em0001g1761a
Eph_Em0001g1762a
Eph_Em0001g1763a	K11793
Eph_Em0001g1764a
Eph_Em0001g1765a	K07939
Eph_Em0001g1766a	K12627
Eph_Em0001g1767a
Eph_Em0001g1768a	K00033
Eph_Em0001g1769a
Eph_Em0001g1770a
Eph_Em0001g1771a
Eph_Em0001g1772a
Eph_Em0001g1773a
Eph_Em0001g1774a	K03424
Eph_Em0001g1775a
Eph_Em0001g1776a	K18674
Eph_Em0001g1777a
Eph_Em0001g1778a
Eph_Em0001g1779a
Eph_Em0001g1780a
Eph_Em0001g1781a	K22020
Eph_Em0001g1782a	K02004
Eph_Em0001g1783a	K07481
Eph_Em0001g1784a
Eph_Em0001g1785a
Eph_Em0001g1786a	K03424
Eph_Em0001g1787a
Eph_Em0001g1788a	K18674
Eph_Em0001g1789a
Eph_Em0001g1790a
Eph_Em0001g1791a	K23554
Eph_Em0001g1792a
Eph_Em0001g1793a
Eph_Em0001g1794a	K23573
Eph_Em0001g1795a
Eph_Em0001g1796a
Eph_Em0001g1797a
Eph_Em0001g1798a
Eph_Em0001g1799a	K15553
Eph_Em0001g1800a	K03716
Eph_Em0001g1801a	K18241
Eph_Em0001g1802a
Eph_Em0001g1803a	K01975
Eph_Em0001g1804a
Eph_Em0001g1805a
Eph_Em0001g1806a
Eph_Em0001g1807a
Eph_Em0001g1808a
Eph_Em0001g1809a
Eph_Em0001g1810a
Eph_Em0001g1811a	K14852
Eph_Em0001g1812a
Eph_Em0001g1813a
Eph_Em0001g1814a
Eph_Em0001g1815a
Eph_Em0001g1816a
Eph_Em0001g1817a
Eph_Em0001g1818a
Eph_Em0001g1819a
Eph_Em0001g1820a
Eph_Em0001g1821a	K00865
Eph_Em0001g1822a	K08729
Eph_Em0001g1823a
Eph_Em0001g1824a	K04715
Eph_Em0001g1825a
Eph_Em0001g1826a
Eph_Em0001g1827a	K06992
Eph_Em0001g1828a	K04150
Eph_Em0001g1829a
Eph_Em0001g1830a
Eph_Em0001g1831a
Eph_Em0001g1832a
Eph_Em0001g1833a
Eph_Em0001g1834a
Eph_Em0001g1835a
Eph_Em0001g1836a	K04239
Eph_Em0001g1837a
Eph_Em0001g1838a
Eph_Em0001g1839a	K13128
Eph_Em0001g1840a
Eph_Em0001g1841a	K06889
Eph_Em0001g1842a	K06383
Eph_Em0001g1843a
Eph_Em0001g1844a
Eph_Em0001g1845a	K09808
Eph_Em0001g1846a
Eph_Em0001g1847a	K00426
Eph_Em0001g1848a
Eph_Em0001g1849a
Eph_Em0001g1850a	K02014
Eph_Em0001g1851a
Eph_Em0001g1852a	K10747
Eph_Em0001g1853a
Eph_Em0001g1854a
Eph_Em0001g1855a
Eph_Em0001g1856a
Eph_Em0001g1857a
Eph_Em0001g1858a
Eph_Em0001g1859a
Eph_Em0001g1860a
Eph_Em0001g1861a
Eph_Em0001g1862a
Eph_Em0001g1863a	K03521
Eph_Em0001g1864a	K07229
Eph_Em0001g1865a
Eph_Em0001g1866a	K03440
Eph_Em0001g1867a
Eph_Em0001g1868a
Eph_Em0001g1869a	K01210
Eph_Em0001g1870a
Eph_Em0001g1871a
Eph_Em0001g1872a
Eph_Em0001g1873a
Eph_Em0001g1874a
Eph_Em0001g1875a
Eph_Em0001g1876a	K02796
Eph_Em0001g1877a
Eph_Em0001g1878a	K09014
Eph_Em0001g1879a
Eph_Em0001g1880a	K03465
Eph_Em0001g1881a
Eph_Em0001g1882a
Eph_Em0001g1883a
Eph_Em0001g1884a
Eph_Em0001g1885a	K01631
Eph_Em0001g1886a
Eph_Em0001g1887a
Eph_Em0001g1888a	K17574
Eph_Em0001g1889a
Eph_Em0001g1890a
Eph_Em0001g1891a	K17782
Eph_Em0001g1892a
Eph_Em0001g1893a	K16618
Eph_Em0001g1894a
Eph_Em0001g1895a
Eph_Em0001g1896a
Eph_Em0001g1897a
Eph_Em0001g1898a
Eph_Em0001g1899a
Eph_Em0001g1900a	K15371
Eph_Em0001g1901a	K05813
Eph_Em0001g1902a
Eph_Em0001g1903a	K06894
Eph_Em0001g1904a
Eph_Em0001g1905a
Eph_Em0001g1906a	K00370
Eph_Em0001g1907a	K06142
Eph_Em0001g1908a	K15550
Eph_Em0001g1909a	K01054
Eph_Em0001g1910a	K03847
Eph_Em0001g1911a
Eph_Em0001g1912a
Eph_Em0001g1913a
Eph_Em0001g1914a
Eph_Em0001g1915a	K01890
Eph_Em0001g1916a
Eph_Em0001g1917a
Eph_Em0001g1918a	K14431
Eph_Em0001g1919a
Eph_Em0001g1920a
Eph_Em0001g1921a
Eph_Em0001g1922a	K04358
Eph_Em0001g1923a	K21572
Eph_Em0001g1924a
Eph_Em0001g1925a	K01736
Eph_Em0001g1926a
Eph_Em0001g1927a
Eph_Em0001g1928a
Eph_Em0001g1929a
Eph_Em0001g1930a
Eph_Em0001g1931a
Eph_Em0001g1932a	K17661
Eph_Em0001g1933a
Eph_Em0001g1934a
Eph_Em0001g1935a	K11455
Eph_Em0001g1936a
Eph_Em0001g1937a
Eph_Em0001g1938a	K10003
Eph_Em0001g1939a	K01601
Eph_Em0001g1940a
Eph_Em0001g1941a
Eph_Em0001g1942a
Eph_Em0001g1943a
Eph_Em0001g1944a
Eph_Em0001g1945a
Eph_Em0001g1946a
Eph_Em0001g1947a	K18170
Eph_Em0001g1948a
Eph_Em0001g1949a
Eph_Em0001g1950a
Eph_Em0001g1951a	K20541
Eph_Em0001g1952a
Eph_Em0001g1953a	K00036
Eph_Em0001g1954a
Eph_Em0001g1955a
Eph_Em0001g1956a
Eph_Em0001g1957a
Eph_Em0001g1958a
Eph_Em0001g1959a
Eph_Em0001g1960a
Eph_Em0001g1961a
Eph_Em0001g1962a
Eph_Em0001g1963a
Eph_Em0001g1964a
Eph_Em0001g1965a	K00274
Eph_Em0001g1966a	K03969
Eph_Em0001g1967a
Eph_Em0001g1968a
Eph_Em0001g1969a
Eph_Em0001g1970a
Eph_Em0001g1971a	K07504
Eph_Em0001g1972a	K18734
Eph_Em0001g1973a
Eph_Em0001g1974a
Eph_Em0001g1975a	K17318
Eph_Em0001g1976a
Eph_Em0001g1977a	K05312
Eph_Em0001g1978a
Eph_Em0001g1979a	K04261
Eph_Em0001g1980a
Eph_Em0001g1981a	K04773
Eph_Em0001g1982a
Eph_Em0001g1983a
Eph_Em0001g1984a
Eph_Em0001g1985a
Eph_Em0001g1986a
Eph_Em0001g1987a	K06978
Eph_Em0001g1988a	K11455
Eph_Em0001g1989a
Eph_Em0001g1990a	K06820
Eph_Em0001g1991a	K02652
Eph_Em0001g1992a	K04223
Eph_Em0001g1993a	K04223
Eph_Em0001g1994a
Eph_Em0001g1995a
Eph_Em0001g1996a
Eph_Em0001g1997a
Eph_Em0001g1998a	K07133
Eph_Em0001g1999a	K02652
Eph_Em0001g2000a	K06974
Eph_Em0001g2001a	K06820
Eph_Em0001g2002a
Eph_Em0001g2003a
Eph_Em0001g2004a	K01745
Eph_Em0001g2005a
Eph_Em0001g2006a
Eph_Em0001g2007a
Eph_Em0001g2008a
Eph_Em0001g2009a
Eph_Em0001g2010a
Eph_Em0001g2011a	K00514
Eph_Em0001g2012a
Eph_Em0001g2013a	K00274
Eph_Em0001g2014a
Eph_Em0001g2015a
Eph_Em0001g2016a
Eph_Em0001g2017a
Eph_Em0001g2018a	K01212
Eph_Em0001g2019a
Eph_Em0001g2020a
Eph_Em0001g2021a
Eph_Em0001g2022a
Eph_Em0001g2023a
Eph_Em0001g2024a
Eph_Em0001g2025a
Eph_Em0001g2026a
Eph_Em0001g2027a
Eph_Em0001g2028a
Eph_Em0001g2029a	K10967
Eph_Em0001g2030a
Eph_Em0001g2031a
Eph_Em0001g2032a
Eph_Em0001g2033a
Eph_Em0001g2034a
Eph_Em0001g2035a
Eph_Em0001g2036a
Eph_Em0001g2037a	K01928
Eph_Em0001g2038a	K07497
Eph_Em0001g2039a
Eph_Em0001g2040a	K07406
Eph_Em0001g2041a
Eph_Em0001g2042a
Eph_Em0001g2043a
Eph_Em0001g2044a
Eph_Em0001g2045a
Eph_Em0001g2046a	K21571
Eph_Em0001g2047a
Eph_Em0001g2048a
Eph_Em0001g2049a
Eph_Em0001g2050a
Eph_Em0001g2051a
Eph_Em0001g2052a
Eph_Em0001g2053a
Eph_Em0001g2054a	K14524
Eph_Em0001g2055a
Eph_Em0001g2056a	K03752
Eph_Em0001g2057a	K13381
Eph_Em0001g2058a	K13381
Eph_Em0001g2059a
Eph_Em0001g2060a
Eph_Em0001g2061a
Eph_Em0001g2062a
Eph_Em0001g2063a
Eph_Em0001g2064a
Eph_Em0001g2065a	K09767
Eph_Em0001g2066a
Eph_Em0001g2067a
Eph_Em0001g2068a
Eph_Em0001g2069a	K13963
Eph_Em0001g2070a
Eph_Em0001g2071a
Eph_Em0001g2072a
Eph_Em0001g2073a
Eph_Em0001g2074a	K20192
Eph_Em0001g2075a
Eph_Em0001g2076a
Eph_Em0001g2077a
Eph_Em0001g2078a
Eph_Em0001g2079a	K06920
Eph_Em0001g2080a
Eph_Em0001g2081a
Eph_Em0001g2082a
Eph_Em0001g2083a
Eph_Em0001g2084a	K00656
Eph_Em0001g2085a
Eph_Em0001g2086a
Eph_Em0001g2087a	K23113
Eph_Em0001g2088a	K00928
Eph_Em0001g2089a
Eph_Em0001g2090a
Eph_Em0001g2091a
Eph_Em0001g2092a	K20192
Eph_Em0001g2093a
Eph_Em0001g2094a
Eph_Em0001g2095a	K03496
Eph_Em0001g2096a
Eph_Em0001g2097a
Eph_Em0001g2098a
Eph_Em0001g2099a	K06920
Eph_Em0001g2100a
Eph_Em0001g2101a
Eph_Em0001g2102a	K23113
Eph_Em0001g2103a
Eph_Em0001g2104a
Eph_Em0001g2105a
Eph_Em0001g2106a	K01712
Eph_Em0001g2107a
Eph_Em0001g2108a	K22212
Eph_Em0001g2109a
Eph_Em0001g2110a	K03827
Eph_Em0001g2111a	K01712
Eph_Em0001g2112a
Eph_Em0001g2113a
Eph_Em0001g2114a
Eph_Em0001g2115a	K00940
Eph_Em0001g2116a
Eph_Em0001g2117a
Eph_Em0001g2118a
Eph_Em0001g2119a
Eph_Em0001g2120a	K04204
Eph_Em0001g2121a
Eph_Em0001g2122a	K21572
Eph_Em0001g2123a
Eph_Em0001g2124a
Eph_Em0001g2125a
Eph_Em0001g2126a
Eph_Em0001g2127a
Eph_Em0001g2128a
Eph_Em0001g2129a
Eph_Em0001g2130a
Eph_Em0001g2131a
Eph_Em0001g2132a
Eph_Em0001g2133a
Eph_Em0001g2134a	K07497
Eph_Em0001g2135a	K06920
Eph_Em0001g2136a
Eph_Em0001g2137a	K04250
Eph_Em0001g2138a
Eph_Em0001g2139a
Eph_Em0001g2140a
Eph_Em0001g2141a
Eph_Em0001g2142a	K19331
Eph_Em0001g2143a	K21413
Eph_Em0001g2144a
Eph_Em0001g2145a
Eph_Em0001g2146a
Eph_Em0001g2147a
Eph_Em0001g2148a
Eph_Em0001g2149a
Eph_Em0001g2150a
Eph_Em0001g2151a
Eph_Em0001g2152a
Eph_Em0001g2153a	K03427
Eph_Em0001g2154a
Eph_Em0001g2155a	K02529
Eph_Em0001g2156a
Eph_Em0001g2157a
Eph_Em0001g2158a
Eph_Em0001g2159a	K00824
Eph_Em0001g2160a
Eph_Em0001g2161a	K07719
Eph_Em0001g2162a
Eph_Em0001g2163a
Eph_Em0001g2164a
Eph_Em0001g2165a
Eph_Em0001g2166a
Eph_Em0001g2167a
Eph_Em0001g2168a
Eph_Em0001g2169a
Eph_Em0001g2170a
Eph_Em0001g2171a	K09935
Eph_Em0001g2172a
Eph_Em0001g2173a
Eph_Em0001g2174a
Eph_Em0001g2175a
Eph_Em0001g2176a
Eph_Em0001g2177a	K09935
Eph_Em0001g2178a
Eph_Em0001g2179a
Eph_Em0001g2180a	K09935
Eph_Em0001g2181a
Eph_Em0001g2182a
Eph_Em0001g2183a
Eph_Em0001g2184a	K14862
Eph_Em0001g2185a
Eph_Em0001g2186a
Eph_Em0001g2187a	K09935
Eph_Em0001g2188a
Eph_Em0001g2189a
Eph_Em0001g2190a
Eph_Em0001g2191a
Eph_Em0001g2192a
Eph_Em0001g2193a
Eph_Em0001g2194a
Eph_Em0001g2195a
Eph_Em0001g2196a
Eph_Em0001g2197a
Eph_Em0001g2198a
Eph_Em0001g2199a
Eph_Em0001g2200a
Eph_Em0001g2201a	K09935
Eph_Em0001g2202a
Eph_Em0001g2203a
Eph_Em0001g2204a
Eph_Em0001g2205a
Eph_Em0001g2206a
Eph_Em0001g2207a
Eph_Em0001g2208a
Eph_Em0001g2209a
Eph_Em0001g2210a
Eph_Em0001g2211a
Eph_Em0001g2212a
Eph_Em0001g2213a
Eph_Em0001g2214a
Eph_Em0001g2215a	K02314
Eph_Em0001g2216a
Eph_Em0001g2217a
Eph_Em0001g2218a
Eph_Em0001g2219a
Eph_Em0001g2220a
Eph_Em0001g2221a	K06949
Eph_Em0001g2222a
Eph_Em0001g2223a
Eph_Em0001g2224a	K00891
Eph_Em0001g2225a	K00602
Eph_Em0001g2226a	K17604
Eph_Em0001g2227a
Eph_Em0001g2228a	K10300
Eph_Em0001g2229a
Eph_Em0001g2230a
Eph_Em0001g2231a
Eph_Em0001g2232a
Eph_Em0001g2233a
Eph_Em0001g2234a
Eph_Em0001g2235a
Eph_Em0001g2236a
Eph_Em0001g2237a
Eph_Em0001g2238a
Eph_Em0001g2239a	K02500
Eph_Em0001g2240a
Eph_Em0001g2241a
Eph_Em0001g2242a
Eph_Em0001g2243a	K10300
Eph_Em0001g2244a
Eph_Em0001g2245a
Eph_Em0001g2246a
Eph_Em0001g2247a	K07300
Eph_Em0001g2248a	K03117
Eph_Em0001g2249a
Eph_Em0001g2250a
Eph_Em0001g2251a	K00763
Eph_Em0001g2252a
Eph_Em0001g2253a
Eph_Em0001g2254a
Eph_Em0001g2255a
Eph_Em0001g2256a	K07572
Eph_Em0001g2257a
Eph_Em0001g2258a
Eph_Em0001g2259a	K01839
Eph_Em0001g2260a
Eph_Em0001g2261a
Eph_Em0001g2262a	K15595
Eph_Em0001g2263a
Eph_Em0001g2264a
Eph_Em0001g2265a	K13653
Eph_Em0001g2266a
Eph_Em0001g2267a
Eph_Em0001g2268a	K02006
Eph_Em0001g2269a
Eph_Em0001g2270a
Eph_Em0001g2271a
Eph_Em0001g2272a
Eph_Em0001g2273a	K07728
Eph_Em0001g2274a	K00858
Eph_Em0001g2275a	K02006
Eph_Em0001g2276a
Eph_Em0001g2277a
Eph_Em0001g2278a
Eph_Em0001g2279a
Eph_Em0001g2280a
Eph_Em0001g2281a
Eph_Em0001g2282a
Eph_Em0001g2283a
Eph_Em0001g2284a
Eph_Em0001g2285a
Eph_Em0001g2286a
Eph_Em0001g2287a
Eph_Em0001g2288a
Eph_Em0001g2289a	K11363
Eph_Em0001g2290a
Eph_Em0001g2291a
Eph_Em0001g2292a
Eph_Em0001g2293a
Eph_Em0001g2294a	K15635
Eph_Em0001g2295a
Eph_Em0001g2296a
Eph_Em0001g2297a
Eph_Em0001g2298a
Eph_Em0001g2299a
Eph_Em0001g2300a
Eph_Em0001g2301a
Eph_Em0001g2302a
Eph_Em0001g2303a
Eph_Em0001g2304a
Eph_Em0001g2305a
Eph_Em0001g2306a	K07497
Eph_Em0001g2307a
Eph_Em0001g2308a
Eph_Em0001g2309a
Eph_Em0001g2310a
Eph_Em0001g2311a
Eph_Em0001g2312a
Eph_Em0001g2313a	K00426
Eph_Em0001g2314a	K09127
Eph_Em0001g2315a	K01720
Eph_Em0001g2316a
Eph_Em0001g2317a
Eph_Em0001g2318a
Eph_Em0001g2319a	K07497
Eph_Em0001g2320a
Eph_Em0001g2321a
Eph_Em0001g2322a	K06147
Eph_Em0001g2323a
Eph_Em0001g2324a
Eph_Em0001g2325a
Eph_Em0001g2326a
Eph_Em0001g2327a	K07488
Eph_Em0001g2328a
Eph_Em0001g2329a
Eph_Em0001g2330a	K03820
Eph_Em0001g2331a
Eph_Em0001g2332a	K09592
Eph_Em0001g2333a
Eph_Em0001g2334a
Eph_Em0001g2335a	K15635
Eph_Em0001g2336a
Eph_Em0001g2337a	K05658
Eph_Em0001g2338a
Eph_Em0001g2339a	K05658
Eph_Em0001g2340a
Eph_Em0001g2341a
Eph_Em0001g2342a
Eph_Em0001g2343a	K02414
Eph_Em0001g2344a	K07494
Eph_Em0001g2345a
Eph_Em0001g2346a
Eph_Em0001g2347a
Eph_Em0001g2348a
Eph_Em0001g2349a
Eph_Em0001g2350a
Eph_Em0001g2351a
Eph_Em0001g2352a	K02316
Eph_Em0001g2353a	K03179
Eph_Em0001g2354a
Eph_Em0001g2355a
Eph_Em0001g2356a
Eph_Em0001g2357a
Eph_Em0001g2358a
Eph_Em0001g2359a
Eph_Em0001g2360a
Eph_Em0001g2361a
Eph_Em0001g2362a
Eph_Em0001g2363a
Eph_Em0001g2364a
Eph_Em0001g2365a
Eph_Em0001g2366a
Eph_Em0001g2367a
Eph_Em0001g2368a
Eph_Em0001g2369a
Eph_Em0001g2370a
Eph_Em0001g2371a
Eph_Em0001g2372a
Eph_Em0001g2373a	K15278
Eph_Em0001g2374a
Eph_Em0001g2375a
Eph_Em0001g2376a
Eph_Em0001g2377a
Eph_Em0001g2378a
Eph_Em0001g2379a
Eph_Em0001g2380a	K05181
Eph_Em0001g2381a
Eph_Em0001g2382a	K19810
Eph_Em0001g2383a	K11000
Eph_Em0001g2384a
Eph_Em0001g2385a
Eph_Em0001g2386a
Eph_Em0001g2387a
Eph_Em0001g2388a	K22563
Eph_Em0001g2389a	K10592
Eph_Em0001g2390a
Eph_Em0001g2391a
Eph_Em0001g2392a
Eph_Em0001g2393a	K15032
Eph_Em0001g2394a
Eph_Em0001g2395a
Eph_Em0001g2396a
Eph_Em0001g2397a
Eph_Em0001g2398a
Eph_Em0001g2399a
Eph_Em0001g2400a
Eph_Em0001g2401a
Eph_Em0001g2402a
Eph_Em0001g2403a
Eph_Em0001g2404a
Eph_Em0001g2405a
Eph_Em0001g2406a
Eph_Em0001g2407a
Eph_Em0001g2408a
Eph_Em0001g2409a
Eph_Em0001g2410a	K22987
Eph_Em0001g2411a	K14327
Eph_Em0001g2412a
Eph_Em0001g2413a
Eph_Em0001g2414a
Eph_Em0001g2415a
Eph_Em0001g2416a	K11348
Eph_Em0001g2417a	K00643
Eph_Em0001g2418a
Eph_Em0001g2419a	K00620
Eph_Em0001g2420a	K00620
Eph_Em0001g2421a
Eph_Em0001g2422a
Eph_Em0001g2423a
Eph_Em0001g2424a
Eph_Em0001g2425a
Eph_Em0001g2426a
Eph_Em0001g2427a
Eph_Em0001g2428a
Eph_Em0001g2429a	K02400
Eph_Em0001g2430a
Eph_Em0001g2431a
Eph_Em0001g2432a	K00027
Eph_Em0001g2433a
Eph_Em0001g2434a
Eph_Em0001g2435a
Eph_Em0001g2436a
Eph_Em0001g2437a
Eph_Em0001g2438a
Eph_Em0001g2439a
Eph_Em0001g2440a
Eph_Em0001g2441a	K08473
Eph_Em0001g2442a
Eph_Em0001g2443a	K03567
Eph_Em0001g2444a
Eph_Em0001g2445a	K00522
Eph_Em0001g2446a	K00522
Eph_Em0001g2447a
Eph_Em0001g2448a	K00522
Eph_Em0001g2449a
Eph_Em0001g2450a	K00522
Eph_Em0001g2451a
Eph_Em0001g2452a	K00522
Eph_Em0001g2453a	K00522
Eph_Em0001g2454a	K07497
Eph_Em0001g2455a	K00522
Eph_Em0001g2456a
Eph_Em0001g2457a	K00522
Eph_Em0001g2458a	K16650
Eph_Em0001g2459a
Eph_Em0001g2460a
Eph_Em0001g2461a
Eph_Em0001g2462a
Eph_Em0001g2463a
Eph_Em0001g2464a	K01992
Eph_Em0001g2465a
Eph_Em0001g2466a
Eph_Em0001g2467a
Eph_Em0001g2468a	K01992
Eph_Em0001g2469a
Eph_Em0001g2470a
Eph_Em0001g2471a
Eph_Em0001g2472a
Eph_Em0001g2473a
Eph_Em0001g2474a
Eph_Em0001g2475a	K22615
Eph_Em0001g2476a	K08309
Eph_Em0001g2477a
Eph_Em0001g2478a	K00925
Eph_Em0001g2479a	K10838
Eph_Em0001g2480a
Eph_Em0001g2481a
Eph_Em0001g2482a
Eph_Em0001g2483a
Eph_Em0001g2484a
Eph_Em0001g2485a
Eph_Em0001g2486a	K02016
Eph_Em0001g2487a	K09848
Eph_Em0001g2488a	K14487
Eph_Em0001g2489a
Eph_Em0001g2490a	K00954
Eph_Em0001g2491a
Eph_Em0001g2492a
Eph_Em0001g2493a
Eph_Em0001g2494a	K10838
Eph_Em0001g2495a	K02005
Eph_Em0001g2496a
Eph_Em0001g2497a	K00768
Eph_Em0001g2498a	K02404
Eph_Em0001g2499a
Eph_Em0001g2500a
Eph_Em0001g2501a
Eph_Em0001g2502a
Eph_Em0001g2503a	K13154
Eph_Em0001g2504a
Eph_Em0001g2505a	K09848
Eph_Em0001g2506a
Eph_Em0001g2507a
Eph_Em0001g2508a
Eph_Em0001g2509a	K13154
Eph_Em0001g2510a
Eph_Em0001g2511a
Eph_Em0001g2512a
Eph_Em0001g2513a
Eph_Em0001g2514a	K08602
Eph_Em0001g2515a
Eph_Em0001g2516a
Eph_Em0001g2517a
Eph_Em0001g2518a
Eph_Em0001g2519a
Eph_Em0001g2520a
Eph_Em0001g2521a	K17909
Eph_Em0001g2522a	K11252
Eph_Em0001g2523a	K11251
Eph_Em0001g2524a	K15203
Eph_Em0001g2525a
Eph_Em0001g2526a	K17923
Eph_Em0001g2527a	K14771
Eph_Em0001g2528a
Eph_Em0001g2529a	K13119
Eph_Em0001g2530a	K08765
Eph_Em0001g2531a	K08765
Eph_Em0001g2532a	K05989
Eph_Em0001g2533a
Eph_Em0001g2534a	K08765
Eph_Em0001g2535a	K08765
Eph_Em0001g2536a	K07797
Eph_Em0001g2537a
Eph_Em0001g2538a	K00945
Eph_Em0001g2539a
Eph_Em0001g2540a	K07175
Eph_Em0001g2541a	K06187
Eph_Em0001g2542a
Eph_Em0001g2543a
Eph_Em0001g2544a
Eph_Em0001g2545a
Eph_Em0001g2546a	K20698
Eph_Em0001g2547a	K16695
Eph_Em0001g2548a
Eph_Em0001g2549a
Eph_Em0001g2550a	K20698
Eph_Em0001g2551a	K16695
Eph_Em0001g2552a
Eph_Em0001g2553a
Eph_Em0001g2554a	K03549
Eph_Em0001g2555a
Eph_Em0001g2556a
Eph_Em0001g2557a
Eph_Em0001g2558a	K22615
Eph_Em0001g2559a
Eph_Em0001g2560a
Eph_Em0001g2561a
Eph_Em0001g2562a
Eph_Em0001g2563a
Eph_Em0001g2564a
Eph_Em0001g2565a
Eph_Em0001g2566a
Eph_Em0001g2567a	K23679
Eph_Em0001g2568a
Eph_Em0001g2569a	K22615
Eph_Em0001g2570a
Eph_Em0001g2571a
Eph_Em0001g2572a
Eph_Em0001g2573a
Eph_Em0001g2574a
Eph_Em0001g2575a	K23209
Eph_Em0001g2576a
Eph_Em0001g2577a
Eph_Em0001g2578a
Eph_Em0001g2579a
Eph_Em0001g2580a
Eph_Em0001g2581a
Eph_Em0001g2582a
Eph_Em0001g2583a
Eph_Em0001g2584a	K20698
Eph_Em0001g2585a
Eph_Em0001g2586a
Eph_Em0001g2587a	K19730
Eph_Em0001g2588a
Eph_Em0001g2589a	K14388
Eph_Em0001g2590a	K03799
Eph_Em0001g2591a
Eph_Em0001g2592a
Eph_Em0001g2593a
Eph_Em0001g2594a	K00945
Eph_Em0001g2595a	K03111
Eph_Em0001g2596a
Eph_Em0001g2597a	K01935
Eph_Em0001g2598a
Eph_Em0001g2599a
Eph_Em0001g2600a	K13799
Eph_Em0001g2601a
Eph_Em0001g2602a
Eph_Em0001g2603a
Eph_Em0001g2604a
Eph_Em0001g2605a
Eph_Em0001g2606a
Eph_Em0001g2607a	K06606
Eph_Em0001g2608a
Eph_Em0001g2609a
Eph_Em0001g2610a
Eph_Em0001g2611a	K00265
Eph_Em0001g2612a
Eph_Em0001g2613a
Eph_Em0001g2614a
Eph_Em0001g2615a
Eph_Em0001g2616a
Eph_Em0001g2617a
Eph_Em0001g2618a
Eph_Em0001g2619a
Eph_Em0001g2620a
Eph_Em0001g2621a
Eph_Em0001g2622a
Eph_Em0001g2623a
Eph_Em0001g2624a
Eph_Em0001g2625a
Eph_Em0001g2626a
Eph_Em0001g2627a
Eph_Em0001g2628a
Eph_Em0001g2629a
Eph_Em0001g2630a	K15167
Eph_Em0001g2631a	K00945
Eph_Em0001g2632a
Eph_Em0001g2633a	K13799
Eph_Em0001g2634a	K06187
Eph_Em0001g2635a
Eph_Em0001g2636a
Eph_Em0001g2637a
Eph_Em0001g2638a
Eph_Em0001g2639a
Eph_Em0001g2640a
Eph_Em0001g2641a	K02885
Eph_Em0001g2642a
Eph_Em0001g2643a
Eph_Em0001g2644a	K17267
Eph_Em0001g2645a	K00635
Eph_Em0001g2646a
Eph_Em0001g2647a	K09659
Eph_Em0001g2648a
Eph_Em0001g2649a
Eph_Em0001g2650a
Eph_Em0001g2651a	K19091
Eph_Em0001g2652a
Eph_Em0001g2653a
Eph_Em0001g2654a
Eph_Em0001g2655a
Eph_Em0001g2656a	K23388
Eph_Em0001g2657a	K08065
Eph_Em0001g2658a	K06176
Eph_Em0001g2659a
Eph_Em0001g2660a
Eph_Em0001g2661a	K22182
Eph_Em0001g2662a	K14538
Eph_Em0001g2663a	K05545
Eph_Em0001g2664a
Eph_Em0001g2665a
Eph_Em0001g2666a
Eph_Em0001g2667a
Eph_Em0001g2668a
Eph_Em0001g2669a
Eph_Em0001g2670a
Eph_Em0001g2671a
Eph_Em0001g2672a
Eph_Em0001g2673a	K07258
Eph_Em0001g2674a
Eph_Em0001g2675a
Eph_Em0001g2676a
Eph_Em0001g2677a	K08770
Eph_Em0001g2678a
Eph_Em0001g2679a
Eph_Em0001g2680a
Eph_Em0001g2681a
Eph_Em0001g2682a
Eph_Em0001g2683a
Eph_Em0001g2684a
Eph_Em0001g2685a
Eph_Em0001g2686a	K07557
Eph_Em0001g2687a
Eph_Em0001g2688a
Eph_Em0001g2689a
Eph_Em0001g2690a
Eph_Em0001g2691a
Eph_Em0001g2692a
Eph_Em0001g2693a
Eph_Em0001g2694a
Eph_Em0001g2695a	K03744
Eph_Em0001g2696a
Eph_Em0001g2697a
Eph_Em0001g2698a
Eph_Em0001g2699a
Eph_Em0001g2700a	K09139
Eph_Em0001g2701a	K08601
Eph_Em0001g2702a
Eph_Em0001g2703a
Eph_Em0001g2704a	K08867
Eph_Em0001g2705a	K15199
Eph_Em0001g2706a
Eph_Em0001g2707a	K15199
Eph_Em0001g2708a
Eph_Em0001g2709a
Eph_Em0001g2710a
Eph_Em0001g2711a
Eph_Em0001g2712a
Eph_Em0001g2713a	K00763
Eph_Em0001g2714a
Eph_Em0001g2715a
Eph_Em0001g2716a
Eph_Em0001g2717a
Eph_Em0001g2718a
Eph_Em0001g2719a
Eph_Em0001g2720a	K09139
Eph_Em0001g2721a
Eph_Em0001g2722a
Eph_Em0001g2723a	K02316
Eph_Em0001g2724a
Eph_Em0001g2725a
Eph_Em0001g2726a
Eph_Em0001g2727a	K13626
Eph_Em0001g2728a	K15464
Eph_Em0001g2729a
Eph_Em0001g2730a	K07001
Eph_Em0001g2731a	K07404
Eph_Em0001g2732a
Eph_Em0001g2733a
Eph_Em0001g2734a
Eph_Em0001g2735a
Eph_Em0001g2736a	K07404
Eph_Em0001g2737a
Eph_Em0001g2738a
Eph_Em0001g2739a
Eph_Em0001g2740a
Eph_Em0001g2741a
Eph_Em0001g2742a
Eph_Em0001g2743a
Eph_Em0001g2744a
Eph_Em0001g2745a
Eph_Em0001g2746a
Eph_Em0001g2747a
Eph_Em0001g2748a
Eph_Em0001g2749a
Eph_Em0001g2750a
Eph_Em0001g2751a
Eph_Em0001g2752a
Eph_Em0001g2753a
Eph_Em0001g2754a	K11757
Eph_Em0001g2755a
Eph_Em0001g2756a
Eph_Em0001g2757a	K07114
Eph_Em0001g2758a
Eph_Em0001g2759a
Eph_Em0001g2760a
Eph_Em0001g2761a
Eph_Em0001g2762a
Eph_Em0001g2763a	K11757
Eph_Em0001g2764a
Eph_Em0001g2765a
Eph_Em0001g2766a
Eph_Em0001g2767a
Eph_Em0001g2768a	K03647
Eph_Em0001g2769a
Eph_Em0001g2770a
Eph_Em0001g2771a	K07176
Eph_Em0001g2772a
Eph_Em0001g2773a
Eph_Em0001g2774a
Eph_Em0001g2775a
Eph_Em0001g2776a
Eph_Em0001g2777a
Eph_Em0001g2778a
Eph_Em0001g2779a	K07176
Eph_Em0001g2780a
Eph_Em0001g2781a
Eph_Em0001g2782a
Eph_Em0001g2783a
Eph_Em0001g2784a	K03439
Eph_Em0001g2785a
Eph_Em0001g2786a	K02793
Eph_Em0001g2787a
Eph_Em0001g2788a
Eph_Em0001g2789a
Eph_Em0001g2790a
Eph_Em0001g2791a
Eph_Em0001g2792a
Eph_Em0001g2793a
Eph_Em0001g2794a
Eph_Em0001g2795a
Eph_Em0001g2796a
Eph_Em0001g2797a	K08473
Eph_Em0001g2798a
Eph_Em0001g2799a
Eph_Em0001g2800a
Eph_Em0001g2801a	K03012
Eph_Em0001g2802a
Eph_Em0001g2803a	K05312
Eph_Em0001g2804a	K16910
Eph_Em0001g2805a
Eph_Em0001g2806a
Eph_Em0001g2807a
Eph_Em0001g2808a
Eph_Em0001g2809a
Eph_Em0001g2810a
Eph_Em0001g2811a
Eph_Em0001g2812a
Eph_Em0001g2813a
Eph_Em0001g2814a
Eph_Em0001g2815a
Eph_Em0001g2816a
Eph_Em0001g2817a
Eph_Em0001g2818a
Eph_Em0001g2819a
Eph_Em0001g2820a
Eph_Em0001g2821a
Eph_Em0001g2822a
Eph_Em0001g2823a
Eph_Em0001g2824a
Eph_Em0001g2825a
Eph_Em0001g2826a
Eph_Em0001g2827a
Eph_Em0001g2828a
Eph_Em0001g2829a
Eph_Em0001g2830a	K08473
Eph_Em0001g2831a
Eph_Em0001g2832a
Eph_Em0001g2833a
Eph_Em0001g2834a	K04773
Eph_Em0001g2835a	K00899
Eph_Em0001g2836a	K00899
Eph_Em0001g2837a	K00766
Eph_Em0001g2838a	K22754
Eph_Em0001g2839a
Eph_Em0001g2840a	K06133
Eph_Em0001g2841a	K06945
Eph_Em0001g2842a
Eph_Em0001g2843a
Eph_Em0001g2844a	K16650
Eph_Em0001g2845a
Eph_Em0001g2846a	K00943
Eph_Em0001g2847a	K01404
Eph_Em0001g2848a	K01347
Eph_Em0001g2849a
Eph_Em0001g2850a
Eph_Em0001g2851a	K02040
Eph_Em0001g2852a
Eph_Em0001g2853a
Eph_Em0001g2854a
Eph_Em0001g2855a	K15122
Eph_Em0001g2856a
Eph_Em0001g2857a
Eph_Em0001g2858a
Eph_Em0001g2859a
Eph_Em0001g2860a	K08281
Eph_Em0001g2861a
Eph_Em0001g2862a	K02956
Eph_Em0001g2863a
Eph_Em0001g2864a	K10105
Eph_Em0001g2865a
Eph_Em0001g2866a	K07897
Eph_Em0001g2867a
Eph_Em0001g2868a	K05593
Eph_Em0001g2869a	K00615
Eph_Em0001g2870a
Eph_Em0001g2871a
Eph_Em0001g2872a
Eph_Em0001g2873a
Eph_Em0001g2874a	K10105
Eph_Em0001g2875a	K06986
Eph_Em0001g2876a
Eph_Em0001g2877a
Eph_Em0001g2878a
Eph_Em0001g2879a	K00202
Eph_Em0001g2880a	K03438
Eph_Em0001g2881a
Eph_Em0001g2882a	K06914
Eph_Em0001g2883a
Eph_Em0001g2884a
Eph_Em0001g2885a
Eph_Em0001g2886a
Eph_Em0001g2887a	K06865
Eph_Em0001g2888a
Eph_Em0001g2889a	K04656
Eph_Em0001g2890a
Eph_Em0001g2891a
Eph_Em0001g2892a
Eph_Em0001g2893a	K02434
Eph_Em0001g2894a
Eph_Em0001g2895a
Eph_Em0001g2896a
Eph_Em0001g2897a	K00928
Eph_Em0001g2898a
Eph_Em0001g2899a
Eph_Em0001g2900a
Eph_Em0001g2901a	K06282
Eph_Em0001g2902a
Eph_Em0001g2903a
Eph_Em0001g2904a	K03607
Eph_Em0001g2905a
Eph_Em0001g2906a
Eph_Em0001g2907a	K04441
Eph_Em0001g2908a
Eph_Em0001g2909a	K21574
Eph_Em0001g2910a
Eph_Em0001g2911a
Eph_Em0001g2912a	K02173
Eph_Em0001g2913a	K04763
Eph_Em0001g2914a
Eph_Em0001g2915a	K16088
Eph_Em0001g2916a
Eph_Em0001g2917a	K06986
Eph_Em0001g2918a
Eph_Em0001g2919a	K02479
Eph_Em0001g2920a
Eph_Em0001g2921a
Eph_Em0001g2922a
Eph_Em0001g2923a	K10105
Eph_Em0001g2924a
Eph_Em0001g2925a
Eph_Em0001g2926a
Eph_Em0001g2927a
Eph_Em0001g2928a
Eph_Em0001g2929a
Eph_Em0001g2930a
Eph_Em0001g2931a	K22614
Eph_Em0001g2932a
Eph_Em0001g2933a
Eph_Em0001g2934a
Eph_Em0001g2935a
Eph_Em0001g2936a
Eph_Em0001g2937a
Eph_Em0001g2938a
Eph_Em0001g2939a
Eph_Em0001g2940a
Eph_Em0001g2941a
Eph_Em0001g2942a	K01180
Eph_Em0001g2943a
Eph_Em0001g2944a
Eph_Em0001g2945a
Eph_Em0001g2946a
Eph_Em0001g2947a
Eph_Em0001g2948a
Eph_Em0001g2949a	K04763
Eph_Em0001g2950a	K04763
Eph_Em0001g2951a
Eph_Em0001g2952a
Eph_Em0001g2953a
Eph_Em0001g2954a
Eph_Em0001g2955a
Eph_Em0001g2956a
Eph_Em0001g2957a
Eph_Em0001g2958a
Eph_Em0001g2959a
Eph_Em0001g2960a
Eph_Em0001g2961a
Eph_Em0001g2962a
Eph_Em0001g2963a
Eph_Em0001g2964a
Eph_Em0001g2965a
Eph_Em0001g2966a
Eph_Em0001g2967a	K02881
Eph_Em0001g2968a
Eph_Em0001g2969a	K02695
Eph_Em0001g2970a
Eph_Em0001g2971a
Eph_Em0001g2972a	K09834
Eph_Em0001g2973a
Eph_Em0001g2974a
Eph_Em0001g2975a
Eph_Em0001g2976a
Eph_Em0001g2977a	K12500
Eph_Em0001g2978a
Eph_Em0001g2979a	K03284
Eph_Em0001g2980a
Eph_Em0001g2981a
Eph_Em0001g2982a
Eph_Em0001g2983a
Eph_Em0001g2984a
Eph_Em0001g2985a
Eph_Em0001g2986a
Eph_Em0001g2987a
Eph_Em0001g2988a	K19139
Eph_Em0001g2989a
Eph_Em0001g2990a
Eph_Em0001g2991a
Eph_Em0001g2992a
Eph_Em0001g2993a	K00453
Eph_Em0001g2994a
Eph_Em0001g2995a	K00946
Eph_Em0001g2996a
Eph_Em0001g2997a
Eph_Em0001g2998a
Eph_Em0001g2999a
Eph_Em0001g3000a
Eph_Em0001g3001a
Eph_Em0001g3002a
Eph_Em0001g3003a
Eph_Em0001g3004a	K11363
Eph_Em0001g3005a
Eph_Em0001g3006a
Eph_Em0001g3007a
Eph_Em0001g3008a
Eph_Em0001g3009a
Eph_Em0001g3010a
Eph_Em0001g3011a	K00014
Eph_Em0001g3012a
Eph_Em0001g3013a
Eph_Em0001g3014a
Eph_Em0001g3015a
Eph_Em0001g3016a
Eph_Em0001g3017a	K15553
Eph_Em0001g3018a
Eph_Em0001g3019a
Eph_Em0001g3020a
Eph_Em0001g3021a
Eph_Em0001g3022a
Eph_Em0001g3023a	K09136
Eph_Em0001g3024a
Eph_Em0001g3025a
Eph_Em0001g3026a	K02647
Eph_Em0001g3027a
Eph_Em0001g3028a
Eph_Em0001g3029a
Eph_Em0001g3030a
Eph_Em0001g3031a
Eph_Em0001g3032a	K03098
Eph_Em0001g3033a	K17938
Eph_Em0001g3034a	K11455
Eph_Em0001g3035a
Eph_Em0001g3036a
Eph_Em0001g3037a
Eph_Em0001g3038a
Eph_Em0001g3039a
Eph_Em0001g3040a
Eph_Em0001g3041a
Eph_Em0001g3042a	K03440
Eph_Em0001g3043a
Eph_Em0001g3044a
Eph_Em0001g3045a	K02400
Eph_Em0001g3046a
Eph_Em0001g3047a
Eph_Em0001g3048a
Eph_Em0001g3049a
Eph_Em0001g3050a	K01507
Eph_Em0001g3051a
Eph_Em0001g3052a
Eph_Em0001g3053a
Eph_Em0001g3054a
Eph_Em0001g3055a	K05175
Eph_Em0001g3056a	K06409
Eph_Em0001g3057a
Eph_Em0001g3058a
Eph_Em0001g3059a
Eph_Em0001g3060a
Eph_Em0001g3061a
Eph_Em0001g3062a
Eph_Em0001g3063a	K04510
Eph_Em0001g3064a
Eph_Em0001g3065a	K01791
Eph_Em0001g3066a
Eph_Em0001g3067a
Eph_Em0001g3068a
Eph_Em0001g3069a
Eph_Em0001g3070a	K14546
Eph_Em0001g3071a
Eph_Em0001g3072a
Eph_Em0001g3073a	K00077
Eph_Em0001g3074a	K02881
Eph_Em0001g3075a	K06865
Eph_Em0001g3076a	K02406
Eph_Em0001g3077a
Eph_Em0001g3078a
Eph_Em0001g3079a
Eph_Em0001g3080a	K03040
Eph_Em0001g3081a
Eph_Em0001g3082a	K22388
Eph_Em0001g3083a	K07012
Eph_Em0001g3084a
Eph_Em0001g3085a
Eph_Em0001g3086a
Eph_Em0001g3087a	K07497
Eph_Em0001g3088a
Eph_Em0001g3089a	K03040
Eph_Em0001g3090a
Eph_Em0001g3091a
Eph_Em0001g3092a
Eph_Em0001g3093a
Eph_Em0001g3094a
Eph_Em0001g3095a
Eph_Em0001g3096a
Eph_Em0001g3097a
Eph_Em0001g3098a
Eph_Em0001g3099a
Eph_Em0001g3100a
Eph_Em0001g3101a	K10735
Eph_Em0001g3102a
Eph_Em0001g3103a
Eph_Em0001g3104a
Eph_Em0001g3105a
Eph_Em0001g3106a
Eph_Em0001g3107a
Eph_Em0001g3108a	K07497
Eph_Em0001g3109a
Eph_Em0001g3110a
Eph_Em0001g3111a
Eph_Em0001g3112a	K06113
Eph_Em0001g3113a	K22762
Eph_Em0001g3114a
Eph_Em0001g3115a
Eph_Em0001g3116a
Eph_Em0001g3117a
Eph_Em0001g3118a
Eph_Em0001g3119a	K01933
Eph_Em0001g3120a	K07315
Eph_Em0001g3121a	K04083
Eph_Em0001g3122a
Eph_Em0001g3123a
Eph_Em0001g3124a
Eph_Em0001g3125a
Eph_Em0001g3126a	K20308
Eph_Em0001g3127a
Eph_Em0001g3128a
Eph_Em0001g3129a
Eph_Em0001g3130a	K07497
Eph_Em0001g3131a	K01992
Eph_Em0001g3132a
Eph_Em0001g3133a
Eph_Em0001g3134a	K02016
Eph_Em0001g3135a	K16053
Eph_Em0001g3136a
Eph_Em0001g3137a
Eph_Em0001g3138a	K06915
Eph_Em0001g3139a	K23573
Eph_Em0001g3140a	K03962
Eph_Em0001g3141a	K03216
Eph_Em0001g3142a
Eph_Em0001g3143a	K02035
Eph_Em0001g3144a
Eph_Em0001g3145a
Eph_Em0001g3146a
Eph_Em0001g3147a
Eph_Em0001g3148a
Eph_Em0001g3149a
Eph_Em0001g3150a	K00946
Eph_Em0001g3151a
Eph_Em0001g3152a
Eph_Em0001g3153a	K04793
Eph_Em0001g3154a
Eph_Em0001g3155a
Eph_Em0001g3156a
Eph_Em0001g3157a
Eph_Em0001g3158a
Eph_Em0001g3159a
Eph_Em0001g3160a
Eph_Em0001g3161a
Eph_Em0001g3162a
Eph_Em0001g3163a	K14216
Eph_Em0001g3164a
Eph_Em0001g3165a
Eph_Em0001g3166a
Eph_Em0001g3167a	K08473
Eph_Em0001g3168a
Eph_Em0001g3169a
Eph_Em0001g3170a
Eph_Em0001g3171a
Eph_Em0001g3172a
Eph_Em0001g3173a
Eph_Em0001g3174a
Eph_Em0001g3175a
Eph_Em0001g3176a
Eph_Em0001g3177a
Eph_Em0001g3178a
Eph_Em0001g3179a
Eph_Em0001g3180a
Eph_Em0001g3181a
Eph_Em0001g3182a
Eph_Em0001g3183a
Eph_Em0001g3184a
Eph_Em0001g3185a
Eph_Em0001g3186a
Eph_Em0001g3187a
Eph_Em0001g3188a
Eph_Em0001g3189a	K15727
Eph_Em0001g3190a
Eph_Em0001g3191a
Eph_Em0001g3192a
Eph_Em0001g3193a
Eph_Em0001g3194a
Eph_Em0001g3195a	K03909
Eph_Em0001g3196a
Eph_Em0001g3197a
Eph_Em0001g3198a
Eph_Em0001g3199a
Eph_Em0001g3200a
Eph_Em0001g3201a
Eph_Em0001g3202a
Eph_Em0001g3203a
Eph_Em0001g3204a
Eph_Em0001g3205a
Eph_Em0001g3206a
Eph_Em0001g3207a
Eph_Em0001g3208a
Eph_Em0001g3209a
Eph_Em0001g3210a
Eph_Em0001g3211a
Eph_Em0001g3212a	K03797
Eph_Em0001g3213a
Eph_Em0001g3214a
Eph_Em0001g3215a
Eph_Em0001g3216a
Eph_Em0001g3217a
Eph_Em0001g3218a
Eph_Em0001g3219a
Eph_Em0001g3220a
Eph_Em0001g3221a
Eph_Em0001g3222a
Eph_Em0001g3223a
Eph_Em0001g3224a	K00763
Eph_Em0001g3225a
Eph_Em0001g3226a
Eph_Em0001g3227a
Eph_Em0001g3228a
Eph_Em0001g3229a
Eph_Em0001g3230a
Eph_Em0001g3231a
Eph_Em0001g3232a	K18532
Eph_Em0001g3233a	K06381
Eph_Em0001g3234a
Eph_Em0001g3235a
Eph_Em0001g3236a
Eph_Em0001g3237a
Eph_Em0001g3238a
Eph_Em0001g3239a
Eph_Em0001g3240a	K00946
Eph_Em0001g3241a
Eph_Em0001g3242a	K01078
Eph_Em0001g3243a
Eph_Em0001g3244a
Eph_Em0001g3245a
Eph_Em0001g3246a
Eph_Em0001g3247a
Eph_Em0001g3248a	K03300
Eph_Em0001g3249a
Eph_Em0001g3250a
Eph_Em0001g3251a
Eph_Em0001g3252a
Eph_Em0001g3253a
Eph_Em0001g3254a
Eph_Em0001g3255a
Eph_Em0001g3256a	K02688
Eph_Em0001g3257a	K03797
Eph_Em0001g3258a
Eph_Em0001g3259a
Eph_Em0001g3260a	K00554
Eph_Em0001g3261a
Eph_Em0001g3262a
Eph_Em0001g3263a
Eph_Em0001g3264a
Eph_Em0001g3265a
Eph_Em0001g3266a	K05629
Eph_Em0001g3267a
Eph_Em0001g3268a
Eph_Em0001g3269a
Eph_Em0001g3270a
Eph_Em0001g3271a
Eph_Em0001g3272a
Eph_Em0001g3273a
Eph_Em0001g3274a	K05631
Eph_Em0001g3275a
Eph_Em0001g3276a
Eph_Em0001g3277a	K18182
Eph_Em0001g3278a
Eph_Em0001g3279a	K17563
Eph_Em0001g3280a	K01070
Eph_Em0001g3281a	K01921
Eph_Em0001g3282a
Eph_Em0001g3283a
Eph_Em0001g3284a
Eph_Em0001g3285a
Eph_Em0001g3286a	K17892
Eph_Em0001g3287a
Eph_Em0001g3288a
Eph_Em0001g3289a
Eph_Em0001g3290a
Eph_Em0001g3291a
Eph_Em0001g3292a
Eph_Em0001g3293a
Eph_Em0001g3294a
Eph_Em0001g3295a	K01843
Eph_Em0001g3296a	K01070
Eph_Em0001g3297a	K17563
Eph_Em0001g3298a	K01154
Eph_Em0001g3299a
Eph_Em0001g3300a
Eph_Em0001g3301a
Eph_Em0001g3302a
Eph_Em0001g3303a
Eph_Em0001g3304a
Eph_Em0001g3305a
Eph_Em0001g3306a
Eph_Em0001g3307a
Eph_Em0001g3308a
Eph_Em0001g3309a
Eph_Em0001g3310a
Eph_Em0001g3311a
Eph_Em0001g3312a	K14462
Eph_Em0001g3313a
Eph_Em0001g3314a
Eph_Em0001g3315a
Eph_Em0001g3316a
Eph_Em0001g3317a
Eph_Em0001g3318a
Eph_Em0001g3319a
Eph_Em0001g3320a
Eph_Em0001g3321a
Eph_Em0001g3322a
Eph_Em0001g3323a
Eph_Em0001g3324a	K09228
Eph_Em0001g3325a	K00147
Eph_Em0001g3326a	K01843
Eph_Em0001g3327a	K06871
Eph_Em0001g3328a
Eph_Em0001g3329a
Eph_Em0001g3330a
Eph_Em0001g3331a
Eph_Em0001g3332a
Eph_Em0001g3333a
Eph_Em0001g3334a
Eph_Em0001g3335a	K01843
Eph_Em0001g3336a	K05832
Eph_Em0001g3337a
Eph_Em0001g3338a
Eph_Em0001g3339a
Eph_Em0001g3340a
Eph_Em0001g3341a
Eph_Em0001g3342a
Eph_Em0001g3343a
Eph_Em0001g3344a
Eph_Em0001g3345a	K12035
Eph_Em0001g3346a
Eph_Em0001g3347a	K22405
Eph_Em0001g3348a	K07346
Eph_Em0001g3349a	K03801
Eph_Em0001g3350a
Eph_Em0001g3351a
Eph_Em0001g3352a
Eph_Em0001g3353a
Eph_Em0001g3354a
Eph_Em0001g3355a
Eph_Em0001g3356a
Eph_Em0001g3357a
Eph_Em0001g3358a
Eph_Em0001g3359a
Eph_Em0001g3360a
Eph_Em0001g3361a
Eph_Em0001g3362a
Eph_Em0001g3363a
Eph_Em0001g3364a
Eph_Em0001g3365a
Eph_Em0001g3366a
Eph_Em0001g3367a	K17661
Eph_Em0001g3368a
Eph_Em0001g3369a
Eph_Em0001g3370a	K15974
Eph_Em0001g3371a
Eph_Em0001g3372a
Eph_Em0001g3373a	K06915
Eph_Em0001g3374a
Eph_Em0001g3375a
Eph_Em0001g3376a	K08766
Eph_Em0001g3377a
Eph_Em0001g3378a
Eph_Em0001g3379a	K17607
Eph_Em0001g3380a	K12657
Eph_Em0001g3381a
Eph_Em0001g3382a
Eph_Em0001g3383a
Eph_Em0001g3384a
Eph_Em0001g3385a
Eph_Em0001g3386a
Eph_Em0001g3387a
Eph_Em0001g3388a
Eph_Em0001g3389a
Eph_Em0001g3390a	K14462
Eph_Em0001g3391a
Eph_Em0001g3392a
Eph_Em0001g3393a	K09776
Eph_Em0001g3394a	K07238
Eph_Em0001g3395a
Eph_Em0001g3396a
Eph_Em0001g3397a
Eph_Em0001g3398a
Eph_Em0001g3399a
Eph_Em0001g3400a
Eph_Em0001g3401a
Eph_Em0001g3402a	K06281
Eph_Em0001g3403a
Eph_Em0001g3404a
Eph_Em0001g3405a	K10104
Eph_Em0001g3406a
Eph_Em0001g3407a
Eph_Em0001g3408a
Eph_Em0001g3409a	K03096
Eph_Em0001g3410a
Eph_Em0001g3411a
Eph_Em0001g3412a
Eph_Em0001g3413a	K10104
Eph_Em0001g3414a
Eph_Em0001g3415a
Eph_Em0001g3416a
Eph_Em0001g3417a
Eph_Em0001g3418a
Eph_Em0001g3419a
Eph_Em0001g3420a
Eph_Em0001g3421a	K09994
Eph_Em0001g3422a	K01507
Eph_Em0001g3423a
Eph_Em0001g3424a
Eph_Em0001g3425a
Eph_Em0001g3426a
Eph_Em0001g3427a
Eph_Em0001g3428a
Eph_Em0001g3429a	K10798
Eph_Em0001g3430a
Eph_Em0001g3431a
Eph_Em0001g3432a
Eph_Em0001g3433a
Eph_Em0001g3434a
Eph_Em0001g3435a
Eph_Em0001g3436a
Eph_Em0001g3437a	K00778
Eph_Em0001g3438a
Eph_Em0001g3439a
Eph_Em0001g3440a
Eph_Em0001g3441a	K10105
Eph_Em0001g3442a
Eph_Em0001g3443a
Eph_Em0001g3444a
Eph_Em0001g3445a
Eph_Em0001g3446a
Eph_Em0001g3447a	K02374
Eph_Em0001g3448a
Eph_Em0001g3449a
Eph_Em0001g3450a
Eph_Em0001g3451a
Eph_Em0001g3452a	K08471
Eph_Em0001g3453a
Eph_Em0001g3454a	K01372
Eph_Em0001g3455a
Eph_Em0001g3456a
Eph_Em0001g3457a
Eph_Em0001g3458a
Eph_Em0001g3459a
Eph_Em0001g3460a
Eph_Em0001g3461a	K15255
Eph_Em0001g3462a
Eph_Em0001g3463a
Eph_Em0001g3464a
Eph_Em0001g3465a
Eph_Em0001g3466a
Eph_Em0001g3467a
Eph_Em0001g3468a
Eph_Em0001g3469a
Eph_Em0001g3470a	K06863
Eph_Em0001g3471a
Eph_Em0001g3472a
Eph_Em0001g3473a	K01657
Eph_Em0001g3474a
Eph_Em0001g3475a
Eph_Em0001g3476a
Eph_Em0001g3477a
Eph_Em0001g3478a
Eph_Em0001g3479a
Eph_Em0001g3480a
Eph_Em0001g3481a
Eph_Em0001g3482a
Eph_Em0001g3483a
Eph_Em0001g3484a	K00845
Eph_Em0001g3485a
Eph_Em0001g3486a
Eph_Em0001g3487a
Eph_Em0001g3488a	K11368
Eph_Em0001g3489a
Eph_Em0001g3490a
Eph_Em0001g3491a	K04793
Eph_Em0001g3492a
Eph_Em0001g3493a
Eph_Em0001g3494a
Eph_Em0001g3495a
Eph_Em0001g3496a
Eph_Em0001g3497a
Eph_Em0001g3498a
Eph_Em0001g3499a	K00013
Eph_Em0001g3500a
Eph_Em0001g3501a
Eph_Em0001g3502a	K03567
Eph_Em0001g3503a
Eph_Em0001g3504a
Eph_Em0001g3505a
Eph_Em0001g3506a
Eph_Em0001g3507a
Eph_Em0001g3508a	K08309
Eph_Em0001g3509a
Eph_Em0001g3510a
Eph_Em0001g3511a
Eph_Em0001g3512a
Eph_Em0001g3513a	K00127
Eph_Em0001g3514a
Eph_Em0001g3515a
Eph_Em0001g3516a	K07080
Eph_Em0001g3517a	K03549
Eph_Em0001g3518a
Eph_Em0001g3519a
Eph_Em0001g3520a
Eph_Em0001g3521a
Eph_Em0001g3522a
Eph_Em0001g3523a
Eph_Em0001g3524a	K16087
Eph_Em0001g3525a	K03337
Eph_Em0001g3526a	K01627
Eph_Em0001g3527a
Eph_Em0001g3528a	K13128
Eph_Em0001g3529a
Eph_Em0001g3530a
Eph_Em0001g3531a
Eph_Em0001g3532a
Eph_Em0001g3533a
Eph_Em0001g3534a	K08857
Eph_Em0001g3535a
Eph_Em0001g3536a
Eph_Em0001g3537a
Eph_Em0001g3538a
Eph_Em0001g3539a	K17888
Eph_Em0001g3540a	K04810
Eph_Em0001g3541a
Eph_Em0001g3542a	K07088
Eph_Em0001g3543a
Eph_Em0001g3544a
Eph_Em0001g3545a
Eph_Em0001g3546a
Eph_Em0001g3547a
Eph_Em0001g3548a
Eph_Em0001g3549a	K02314
Eph_Em0001g3550a
Eph_Em0001g3551a
Eph_Em0001g3552a	K04941
Eph_Em0001g3553a
Eph_Em0001g3554a
Eph_Em0001g3555a
Eph_Em0001g3556a
Eph_Em0001g3557a
Eph_Em0001g3558a	K12845
Eph_Em0001g3559a	K01007
Eph_Em0001g3560a	K00736
Eph_Em0001g3561a
Eph_Em0001g3562a
Eph_Em0001g3563a	K17811
Eph_Em0001g3564a	K10279
Eph_Em0001g3565a	K12481
Eph_Em0001g3566a
Eph_Em0001g3567a
Eph_Em0001g3568a
Eph_Em0001g3569a
Eph_Em0001g3570a
Eph_Em0001g3571a
Eph_Em0001g3572a	K23209
Eph_Em0001g3573a
Eph_Em0001g3574a	K00169
Eph_Em0001g3575a
Eph_Em0001g3576a
Eph_Em0001g3577a
Eph_Em0001g3578a
Eph_Em0001g3579a
Eph_Em0001g3580a
Eph_Em0001g3581a
Eph_Em0001g3582a
Eph_Em0001g3583a
Eph_Em0001g3584a
Eph_Em0001g3585a
Eph_Em0001g3586a	K08234
Eph_Em0001g3587a
Eph_Em0001g3588a	K03453
Eph_Em0001g3589a
Eph_Em0001g3590a
Eph_Em0001g3591a
Eph_Em0001g3592a
Eph_Em0001g3593a	K01791
Eph_Em0001g3594a
Eph_Em0001g3595a
Eph_Em0001g3596a	K15974
Eph_Em0001g3597a
Eph_Em0001g3598a	K09811
Eph_Em0001g3599a
Eph_Em0001g3600a
Eph_Em0001g3601a
Eph_Em0001g3602a
Eph_Em0001g3603a
Eph_Em0001g3604a
Eph_Em0001g3605a	K09138
Eph_Em0001g3606a
Eph_Em0001g3607a	K13541
Eph_Em0001g3608a	K17404
Eph_Em0001g3609a	K05302
Eph_Em0001g3610a	K09067
Eph_Em0001g3611a	K17404
Eph_Em0001g3612a	K13667
Eph_Em0001g3613a	K15102
Eph_Em0001g3614a	K00162
Eph_Em0001g3615a	K09648
Eph_Em0001g3616a	K17543
Eph_Em0001g3617a	K22823
Eph_Em0001g3618a	K09714
Eph_Em0001g3619a
Eph_Em0001g3620a
Eph_Em0001g3621a
Eph_Em0001g3622a
Eph_Em0001g3623a
Eph_Em0001g3624a
Eph_Em0001g3625a
Eph_Em0001g3626a
Eph_Em0001g3627a	K19817
Eph_Em0001g3628a
Eph_Em0001g3629a
Eph_Em0001g3630a	K09742
Eph_Em0001g3631a
Eph_Em0001g3632a
Eph_Em0001g3633a
Eph_Em0001g3634a
Eph_Em0001g3635a
Eph_Em0001g3636a
Eph_Em0001g3637a
Eph_Em0001g3638a
Eph_Em0001g3639a
Eph_Em0001g3640a
Eph_Em0001g3641a	K02653
Eph_Em0001g3642a	K07497
Eph_Em0001g3643a
Eph_Em0001g3644a
Eph_Em0001g3645a
Eph_Em0001g3646a
Eph_Em0001g3647a
Eph_Em0001g3648a
Eph_Em0001g3649a
Eph_Em0001g3650a	K02434
Eph_Em0001g3651a
Eph_Em0001g3652a	K02509
Eph_Em0001g3653a
Eph_Em0001g3654a	K00933
Eph_Em0001g3655a
Eph_Em0001g3656a
Eph_Em0001g3657a
Eph_Em0001g3658a
Eph_Em0001g3659a	K08474
Eph_Em0001g3660a
Eph_Em0001g3661a
Eph_Em0001g3662a
Eph_Em0001g3663a
Eph_Em0001g3664a
Eph_Em0001g3665a
Eph_Em0001g3666a
Eph_Em0001g3667a	K22823
Eph_Em0001g3668a
Eph_Em0001g3669a
Eph_Em0001g3670a
Eph_Em0001g3671a	K06133
Eph_Em0001g3672a
Eph_Em0001g3673a
Eph_Em0001g3674a
Eph_Em0001g3675a	K03716
Eph_Em0001g3676a
Eph_Em0001g3677a
Eph_Em0001g3678a
Eph_Em0001g3679a
Eph_Em0001g3680a
Eph_Em0001g3681a	K11363
Eph_Em0001g3682a
Eph_Em0001g3683a
Eph_Em0001g3684a
Eph_Em0001g3685a	K17920
Eph_Em0001g3686a	K03037
Eph_Em0001g3687a
Eph_Em0001g3688a
Eph_Em0001g3689a
Eph_Em0001g3690a	K03337
Eph_Em0001g3691a
Eph_Em0001g3692a
Eph_Em0001g3693a
Eph_Em0001g3694a	K16088
Eph_Em0001g3695a
Eph_Em0001g3696a
Eph_Em0001g3697a	K03438
Eph_Em0001g3698a
Eph_Em0001g3699a
Eph_Em0001g3700a	K03406
Eph_Em0001g3701a
Eph_Em0001g3702a
Eph_Em0001g3703a
Eph_Em0001g3704a
Eph_Em0001g3705a
Eph_Em0001g3706a	K03581
Eph_Em0001g3707a
Eph_Em0001g3708a
Eph_Em0001g3709a
Eph_Em0001g3710a
Eph_Em0001g3711a
Eph_Em0001g3712a
Eph_Em0001g3713a
Eph_Em0001g3714a
Eph_Em0001g3715a
Eph_Em0001g3716a	K07497
Eph_Em0001g3717a
Eph_Em0001g3718a
Eph_Em0001g3719a	K08241
Eph_Em0001g3720a
Eph_Em0001g3721a
Eph_Em0001g3722a
Eph_Em0001g3723a	K10772
Eph_Em0001g3724a
Eph_Em0001g3725a	K10118
Eph_Em0001g3726a
Eph_Em0001g3727a	K09522
Eph_Em0001g3728a
Eph_Em0001g3729a	K00734
Eph_Em0001g3730a	K03028
Eph_Em0001g3731a
Eph_Em0001g3732a
Eph_Em0001g3733a
Eph_Em0001g3734a
Eph_Em0001g3735a	K00567
Eph_Em0001g3736a
Eph_Em0001g3737a
Eph_Em0001g3738a
Eph_Em0001g3739a
Eph_Em0001g3740a	K01115
Eph_Em0001g3741a	K20074
Eph_Em0001g3742a
Eph_Em0001g3743a
Eph_Em0001g3744a
Eph_Em0001g3745a
Eph_Em0001g3746a
Eph_Em0001g3747a
Eph_Em0001g3748a
Eph_Em0001g3749a	K00483
Eph_Em0001g3750a
Eph_Em0001g3751a
Eph_Em0001g3752a
Eph_Em0001g3753a	K07497
Eph_Em0001g3754a	K19143
Eph_Em0001g3755a
Eph_Em0001g3756a
Eph_Em0001g3757a
Eph_Em0001g3758a
Eph_Em0001g3759a
Eph_Em0001g3760a
Eph_Em0001g3761a
Eph_Em0001g3762a
Eph_Em0001g3763a
Eph_Em0001g3764a
Eph_Em0001g3765a
Eph_Em0001g3766a
Eph_Em0001g3767a
Eph_Em0001g3768a
Eph_Em0001g3769a
Eph_Em0001g3770a
Eph_Em0001g3771a
Eph_Em0001g3772a
Eph_Em0001g3773a
Eph_Em0001g3774a
Eph_Em0001g3775a
Eph_Em0001g3776a
Eph_Em0001g3777a
Eph_Em0001g3778a
Eph_Em0001g3779a
Eph_Em0001g3780a
Eph_Em0001g3781a
Eph_Em0001g3782a
Eph_Em0001g3783a
Eph_Em0001g3784a
Eph_Em0001g3785a
Eph_Em0001g3786a	K05312
Eph_Em0001g3787a	K07466
Eph_Em0001g3788a
Eph_Em0001g3789a
Eph_Em0001g3790a	K02477
Eph_Em0001g3791a	K12388
Eph_Em0001g3792a
Eph_Em0001g3793a
Eph_Em0001g3794a	K09008
Eph_Em0001g3795a	K06316
Eph_Em0001g3796a
Eph_Em0001g3797a
Eph_Em0001g3798a	K01631
Eph_Em0001g3799a
Eph_Em0001g3800a
Eph_Em0001g3801a
Eph_Em0001g3802a
Eph_Em0001g3803a	K02881
Eph_Em0001g3804a
Eph_Em0001g3805a
Eph_Em0001g3806a
Eph_Em0001g3807a
Eph_Em0001g3808a
Eph_Em0001g3809a
Eph_Em0001g3810a
Eph_Em0001g3811a
Eph_Em0001g3812a
Eph_Em0001g3813a	K19927
Eph_Em0001g3814a	K21011
Eph_Em0001g3815a
Eph_Em0001g3816a	K03643
Eph_Em0001g3817a	K06941
Eph_Em0001g3818a
Eph_Em0001g3819a	K07315
Eph_Em0001g3820a	K10736
Eph_Em0001g3821a
Eph_Em0001g3822a	K00139
Eph_Em0001g3823a
Eph_Em0001g3824a
Eph_Em0002g1a
Eph_Em0002g2a	K17794
Eph_Em0002g3a
Eph_Em0002g4a
Eph_Em0002g5a
Eph_Em0002g6a	K14753
Eph_Em0002g7a
Eph_Em0002g8a
Eph_Em0002g9a
Eph_Em0002g10a	K21121
Eph_Em0002g11a
Eph_Em0002g12a
Eph_Em0002g13a
Eph_Em0002g14a	K13811
Eph_Em0002g15a
Eph_Em0002g16a	K11192
Eph_Em0002g17a
Eph_Em0002g18a
Eph_Em0002g19a	K10747
Eph_Em0002g20a	K11728
Eph_Em0002g21a	K20069
Eph_Em0002g22a
Eph_Em0002g23a
Eph_Em0002g24a
Eph_Em0002g25a
Eph_Em0002g26a	K13811
Eph_Em0002g27a
Eph_Em0002g28a
Eph_Em0002g29a	K00121
Eph_Em0002g30a
Eph_Em0002g31a
Eph_Em0002g32a	K21121
Eph_Em0002g33a
Eph_Em0002g34a
Eph_Em0002g35a
Eph_Em0002g36a	K14753
Eph_Em0002g37a	K20301
Eph_Em0002g38a	K11251
Eph_Em0002g39a
Eph_Em0002g40a
Eph_Em0002g41a	K00472
Eph_Em0002g42a	K04491
Eph_Em0002g43a	K08493
Eph_Em0002g44a
Eph_Em0002g45a	K07198
Eph_Em0002g46a	K01915
Eph_Em0002g47a	K01056
Eph_Em0002g48a
Eph_Em0002g49a
Eph_Em0002g50a
Eph_Em0002g51a
Eph_Em0002g52a
Eph_Em0002g53a
Eph_Em0002g54a
Eph_Em0002g55a
Eph_Em0002g56a
Eph_Em0002g57a
Eph_Em0002g58a	K13069
Eph_Em0002g59a
Eph_Em0002g60a
Eph_Em0002g61a
Eph_Em0002g62a
Eph_Em0002g63a	K06200
Eph_Em0002g64a	K00790
Eph_Em0002g65a
Eph_Em0002g66a
Eph_Em0002g67a	K04615
Eph_Em0002g68a
Eph_Em0002g69a
Eph_Em0002g70a
Eph_Em0002g71a	K00097
Eph_Em0002g72a	K04615
Eph_Em0002g73a	K08105
Eph_Em0002g74a
Eph_Em0002g75a
Eph_Em0002g76a
Eph_Em0002g77a	K01184
Eph_Em0002g78a	K01011
Eph_Em0002g79a	K01011
Eph_Em0002g80a	K01915
Eph_Em0002g81a	K10409
Eph_Em0002g82a	K10409
Eph_Em0002g83a	K10142
Eph_Em0002g84a
Eph_Em0002g85a
Eph_Em0002g86a
Eph_Em0002g87a
Eph_Em0002g88a
Eph_Em0002g89a
Eph_Em0002g90a
Eph_Em0002g91a
Eph_Em0002g92a	K03653
Eph_Em0002g93a	K14862
Eph_Em0002g94a	K21962
Eph_Em0002g95a	K01011
Eph_Em0002g96a
Eph_Em0002g97a
Eph_Em0002g98a
Eph_Em0002g99a
Eph_Em0002g100a	K00453
Eph_Em0002g101a
Eph_Em0002g102a
Eph_Em0002g103a
Eph_Em0002g104a
Eph_Em0002g105a	K18799
Eph_Em0002g106a
Eph_Em0002g107a	K14815
Eph_Em0002g108a	K15212
Eph_Em0002g109a	K08105
Eph_Em0002g110a	K04615
Eph_Em0002g111a
Eph_Em0002g112a
Eph_Em0002g113a	K04615
Eph_Em0002g114a
Eph_Em0002g115a
Eph_Em0002g116a	K04096
Eph_Em0002g117a	K02834
Eph_Em0002g118a
Eph_Em0002g119a	K10846
Eph_Em0002g120a
Eph_Em0002g121a
Eph_Em0002g122a
Eph_Em0002g123a
Eph_Em0002g124a
Eph_Em0002g125a	K00867
Eph_Em0002g126a
Eph_Em0002g127a
Eph_Em0002g128a
Eph_Em0002g129a	K00320
Eph_Em0002g130a
Eph_Em0002g131a
Eph_Em0002g132a	K03040
Eph_Em0002g133a	K10846
Eph_Em0002g134a
Eph_Em0002g135a	K03438
Eph_Em0002g136a
Eph_Em0002g137a	K04096
Eph_Em0002g138a
Eph_Em0002g139a
Eph_Em0002g140a
Eph_Em0002g141a
Eph_Em0002g142a
Eph_Em0002g143a	K00765
Eph_Em0002g144a
Eph_Em0002g145a	K02863
Eph_Em0002g146a
Eph_Em0002g147a
Eph_Em0002g148a
Eph_Em0002g149a
Eph_Em0002g150a
Eph_Em0002g151a
Eph_Em0002g152a
Eph_Em0002g153a
Eph_Em0002g154a
Eph_Em0002g155a
Eph_Em0002g156a	K06969
Eph_Em0002g157a
Eph_Em0002g158a
Eph_Em0002g159a
Eph_Em0002g160a
Eph_Em0002g161a
Eph_Em0002g162a
Eph_Em0002g163a
Eph_Em0002g164a
Eph_Em0002g165a
Eph_Em0002g166a
Eph_Em0002g167a
Eph_Em0002g168a
Eph_Em0002g169a
Eph_Em0002g170a	K20216
Eph_Em0002g171a
Eph_Em0002g172a
Eph_Em0002g173a
Eph_Em0002g174a
Eph_Em0002g175a
Eph_Em0002g176a
Eph_Em0002g177a
Eph_Em0002g178a
Eph_Em0002g179a
Eph_Em0002g180a
Eph_Em0002g181a
Eph_Em0002g182a
Eph_Em0002g183a
Eph_Em0002g184a	K15974
Eph_Em0002g185a
Eph_Em0002g186a
Eph_Em0002g187a
Eph_Em0002g188a
Eph_Em0002g189a	K13809
Eph_Em0002g190a
Eph_Em0002g191a	K15045
Eph_Em0002g192a
Eph_Em0002g193a	K13809
Eph_Em0002g194a
Eph_Em0002g195a
Eph_Em0002g196a
Eph_Em0002g197a
Eph_Em0002g198a	K07407
Eph_Em0002g199a
Eph_Em0002g200a	K09565
Eph_Em0002g201a	K09136
Eph_Em0002g202a
Eph_Em0002g203a	K09565
Eph_Em0002g204a
Eph_Em0002g205a
Eph_Em0002g206a	K00928
Eph_Em0002g207a	K06585
Eph_Em0002g208a	K06585
Eph_Em0002g209a
Eph_Em0002g210a
Eph_Em0002g211a
Eph_Em0002g212a
Eph_Em0002g213a
Eph_Em0002g214a
Eph_Em0002g215a
Eph_Em0002g216a	K06585
Eph_Em0002g217a
Eph_Em0002g218a
Eph_Em0002g219a	K05719
Eph_Em0002g220a	K06585
Eph_Em0002g221a	K02338
Eph_Em0002g222a	K00174
Eph_Em0002g223a	K01858
Eph_Em0002g224a
Eph_Em0002g225a	K00331
Eph_Em0002g226a
Eph_Em0002g227a	K08349
Eph_Em0002g228a	K09798
Eph_Em0002g229a
Eph_Em0002g230a
Eph_Em0002g231a	K09804
Eph_Em0002g232a
Eph_Em0002g233a
Eph_Em0002g234a	K16053
Eph_Em0002g235a
Eph_Em0002g236a
Eph_Em0002g237a	K02103
Eph_Em0002g238a
Eph_Em0002g239a
Eph_Em0002g240a
Eph_Em0002g241a	K22214
Eph_Em0002g242a
Eph_Em0002g243a	K05312
Eph_Em0002g244a
Eph_Em0002g245a
Eph_Em0002g246a
Eph_Em0002g247a
Eph_Em0002g248a	K05946
Eph_Em0002g249a
Eph_Em0002g250a
Eph_Em0002g251a	K05946
Eph_Em0002g252a
Eph_Em0002g253a
Eph_Em0002g254a
Eph_Em0002g255a
Eph_Em0002g256a	K06086
Eph_Em0002g257a
Eph_Em0002g258a
Eph_Em0002g259a
Eph_Em0002g260a	K09903
Eph_Em0002g261a	K00778
Eph_Em0002g262a
Eph_Em0002g263a
Eph_Em0002g264a
Eph_Em0002g265a
Eph_Em0002g266a
Eph_Em0002g267a	K00635
Eph_Em0002g268a	K14763
Eph_Em0002g269a
Eph_Em0002g270a	K01053
Eph_Em0002g271a	K02577
Eph_Em0002g272a	K12308
Eph_Em0002g273a
Eph_Em0002g274a	K03171
Eph_Em0002g275a
Eph_Em0002g276a	K07497
Eph_Em0002g277a
Eph_Em0002g278a
Eph_Em0002g279a
Eph_Em0002g280a
Eph_Em0002g281a
Eph_Em0002g282a
Eph_Em0002g283a
Eph_Em0002g284a
Eph_Em0002g285a
Eph_Em0002g286a
Eph_Em0002g287a
Eph_Em0002g288a	K06921
Eph_Em0002g289a
Eph_Em0002g290a	K07290
Eph_Em0002g291a
Eph_Em0002g292a
Eph_Em0002g293a
Eph_Em0002g294a	K12229
Eph_Em0002g295a
Eph_Em0002g296a	K22933
Eph_Em0002g297a
Eph_Em0002g298a
Eph_Em0002g299a
Eph_Em0002g300a
Eph_Em0002g301a	K13050
Eph_Em0002g302a
Eph_Em0002g303a
Eph_Em0002g304a
Eph_Em0002g305a
Eph_Em0002g306a	K01991
Eph_Em0002g307a
Eph_Em0002g308a
Eph_Em0002g309a
Eph_Em0002g310a	K07024
Eph_Em0002g311a	K16074
Eph_Em0002g312a
Eph_Em0002g313a
Eph_Em0002g314a
Eph_Em0002g315a
Eph_Em0002g316a
Eph_Em0002g317a
Eph_Em0002g318a
Eph_Em0002g319a
Eph_Em0002g320a	K16087
Eph_Em0002g321a
Eph_Em0002g322a	K02108
Eph_Em0002g323a
Eph_Em0002g324a	K00343
Eph_Em0002g325a
Eph_Em0002g326a
Eph_Em0002g327a
Eph_Em0002g328a
Eph_Em0002g329a
Eph_Em0002g330a
Eph_Em0002g331a
Eph_Em0002g332a
Eph_Em0002g333a
Eph_Em0002g334a
Eph_Em0002g335a
Eph_Em0002g336a
Eph_Em0002g337a
Eph_Em0002g338a
Eph_Em0002g339a
Eph_Em0002g340a
Eph_Em0002g341a
Eph_Em0002g342a
Eph_Em0002g343a
Eph_Em0002g344a
Eph_Em0002g345a
Eph_Em0002g346a
Eph_Em0002g347a
Eph_Em0002g348a
Eph_Em0002g349a	K02653
Eph_Em0002g350a
Eph_Em0002g351a	K02556
Eph_Em0002g352a	K00394
Eph_Em0002g353a	K03705
Eph_Em0002g354a
Eph_Em0002g355a
Eph_Em0002g356a
Eph_Em0002g357a	K03705
Eph_Em0002g358a
Eph_Em0002g359a
Eph_Em0002g360a	K09767
Eph_Em0002g361a	K07300
Eph_Em0002g362a
Eph_Em0002g363a
Eph_Em0002g364a
Eph_Em0002g365a	K00790
Eph_Em0002g366a
Eph_Em0002g367a
Eph_Em0002g368a	K03705
Eph_Em0002g369a
Eph_Em0002g370a
Eph_Em0002g371a	K16692
Eph_Em0002g372a
Eph_Em0002g373a
Eph_Em0002g374a
Eph_Em0002g375a
Eph_Em0002g376a
Eph_Em0002g377a
Eph_Em0002g378a	K03435
Eph_Em0002g379a
Eph_Em0002g380a
Eph_Em0002g381a
Eph_Em0002g382a
Eph_Em0002g383a
Eph_Em0002g384a
Eph_Em0002g385a	K03040
Eph_Em0002g386a
Eph_Em0002g387a
Eph_Em0002g388a	K03040
Eph_Em0002g389a	K09778
Eph_Em0002g390a
Eph_Em0002g391a
Eph_Em0002g392a
Eph_Em0002g393a
Eph_Em0002g394a	K03549
Eph_Em0002g395a
Eph_Em0002g396a
Eph_Em0002g397a
Eph_Em0002g398a
Eph_Em0002g399a
Eph_Em0002g400a	K07497
Eph_Em0002g401a
Eph_Em0002g402a	K00872
Eph_Em0002g403a
Eph_Em0002g404a	K03705
Eph_Em0002g405a
Eph_Em0002g406a	K01839
Eph_Em0002g407a
Eph_Em0002g408a
Eph_Em0002g409a
Eph_Em0002g410a
Eph_Em0002g411a
Eph_Em0002g412a
Eph_Em0002g413a
Eph_Em0002g414a	K03705
Eph_Em0002g415a
Eph_Em0002g416a
Eph_Em0002g417a	K20881
Eph_Em0002g418a
Eph_Em0002g419a
Eph_Em0002g420a
Eph_Em0002g421a
Eph_Em0002g422a
Eph_Em0002g423a
Eph_Em0002g424a	K01940
Eph_Em0002g425a
Eph_Em0002g426a
Eph_Em0002g427a
Eph_Em0002g428a
Eph_Em0002g429a
Eph_Em0002g430a
Eph_Em0002g431a
Eph_Em0002g432a
Eph_Em0002g433a
Eph_Em0002g434a	K07074
Eph_Em0002g435a
Eph_Em0002g436a
Eph_Em0002g437a
Eph_Em0002g438a
Eph_Em0002g439a	K23209
Eph_Em0002g440a
Eph_Em0002g441a
Eph_Em0002g442a	K17619
Eph_Em0002g443a
Eph_Em0002g444a
Eph_Em0002g445a	K04649
Eph_Em0002g446a	K03149
Eph_Em0002g447a	K02650
Eph_Em0002g448a	K06383
Eph_Em0002g449a
Eph_Em0002g450a
Eph_Em0002g451a
Eph_Em0002g452a	K04941
Eph_Em0002g453a
Eph_Em0002g454a
Eph_Em0002g455a
Eph_Em0002g456a
Eph_Em0002g457a
Eph_Em0002g458a	K02004
Eph_Em0002g459a
Eph_Em0002g460a
Eph_Em0002g461a
Eph_Em0002g462a
Eph_Em0002g463a
Eph_Em0002g464a
Eph_Em0002g465a	K11755
Eph_Em0002g466a
Eph_Em0002g467a
Eph_Em0002g468a	K02538
Eph_Em0002g469a
Eph_Em0002g470a
Eph_Em0002g471a
Eph_Em0002g472a
Eph_Em0002g473a	K01772
Eph_Em0002g474a
Eph_Em0002g475a	K19765
Eph_Em0002g476a
Eph_Em0002g477a
Eph_Em0002g478a	K22762
Eph_Em0002g479a
Eph_Em0002g480a
Eph_Em0002g481a	K01772
Eph_Em0002g482a
Eph_Em0002g483a
Eph_Em0002g484a	K03545
Eph_Em0002g485a
Eph_Em0002g486a
Eph_Em0002g487a
Eph_Em0002g488a
Eph_Em0002g489a
Eph_Em0002g490a
Eph_Em0002g491a	K01638
Eph_Em0002g492a
Eph_Em0002g493a
Eph_Em0002g494a
Eph_Em0002g495a
Eph_Em0002g496a	K02825
Eph_Em0002g497a	K00954
Eph_Em0002g498a
Eph_Em0002g499a
Eph_Em0002g500a
Eph_Em0002g501a	K02864
Eph_Em0002g502a	K06941
Eph_Em0002g503a	K07497
Eph_Em0002g504a
Eph_Em0002g505a
Eph_Em0002g506a
Eph_Em0002g507a
Eph_Em0002g508a
Eph_Em0002g509a
Eph_Em0002g510a
Eph_Em0002g511a
Eph_Em0002g512a
Eph_Em0002g513a
Eph_Em0002g514a
Eph_Em0002g515a	K00937
Eph_Em0002g516a	K01448
Eph_Em0002g517a
Eph_Em0002g518a	K07497
Eph_Em0002g519a
Eph_Em0002g520a
Eph_Em0002g521a	K05312
Eph_Em0002g522a
Eph_Em0002g523a	K00584
Eph_Em0002g524a	K05966
Eph_Em0002g525a
Eph_Em0002g526a
Eph_Em0002g527a
Eph_Em0002g528a
Eph_Em0002g529a
Eph_Em0002g530a
Eph_Em0002g531a
Eph_Em0002g532a	K07020
Eph_Em0002g533a
Eph_Em0002g534a
Eph_Em0002g535a
Eph_Em0002g536a
Eph_Em0002g537a	K15256
Eph_Em0002g538a
Eph_Em0002g539a
Eph_Em0002g540a
Eph_Em0002g541a
Eph_Em0002g542a
Eph_Em0002g543a
Eph_Em0002g544a	K09287
Eph_Em0002g545a	K09138
Eph_Em0002g546a
Eph_Em0002g547a
Eph_Em0002g548a
Eph_Em0002g549a
Eph_Em0002g550a
Eph_Em0002g551a	K02915
Eph_Em0002g552a
Eph_Em0002g553a	K04096
Eph_Em0002g554a
Eph_Em0002g555a
Eph_Em0002g556a
Eph_Em0002g557a
Eph_Em0002g558a
Eph_Em0002g559a
Eph_Em0002g560a
Eph_Em0002g561a
Eph_Em0002g562a
Eph_Em0002g563a
Eph_Em0002g564a	K15256
Eph_Em0002g565a
Eph_Em0002g566a
Eph_Em0002g567a
Eph_Em0002g568a
Eph_Em0002g569a
Eph_Em0002g570a	K16785
Eph_Em0002g571a
Eph_Em0002g572a
Eph_Em0002g573a	K02151
Eph_Em0002g574a
Eph_Em0002g575a
Eph_Em0002g576a
Eph_Em0002g577a
Eph_Em0002g578a	K20195
Eph_Em0002g579a
Eph_Em0002g580a
Eph_Em0002g581a
Eph_Em0002g582a	K00099
Eph_Em0002g583a
Eph_Em0002g584a
Eph_Em0002g585a	K07228
Eph_Em0002g586a
Eph_Em0002g587a
Eph_Em0002g588a	K05462
Eph_Em0002g589a
Eph_Em0002g590a	K19589
Eph_Em0002g591a
Eph_Em0002g592a
Eph_Em0002g593a
Eph_Em0002g594a
Eph_Em0002g595a
Eph_Em0002g596a
Eph_Em0002g597a	K06167
Eph_Em0002g598a
Eph_Em0002g599a
Eph_Em0002g600a
Eph_Em0002g601a
Eph_Em0002g602a	K14463
Eph_Em0002g603a
Eph_Em0002g604a
Eph_Em0002g605a
Eph_Em0002g606a
Eph_Em0002g607a
Eph_Em0002g608a	K00347
Eph_Em0002g609a
Eph_Em0002g610a	K07497
Eph_Em0002g611a
Eph_Em0002g612a
Eph_Em0002g613a	K13754
Eph_Em0002g614a
Eph_Em0002g615a	K05756
Eph_Em0002g616a
Eph_Em0002g617a	K09973
Eph_Em0002g618a
Eph_Em0002g619a
Eph_Em0002g620a
Eph_Em0002g621a
Eph_Em0002g622a
Eph_Em0002g623a
Eph_Em0002g624a
Eph_Em0002g625a
Eph_Em0002g626a
Eph_Em0002g627a
Eph_Em0002g628a
Eph_Em0002g629a
Eph_Em0002g630a	K15027
Eph_Em0002g631a	K03204
Eph_Em0002g632a
Eph_Em0002g633a
Eph_Em0002g634a
Eph_Em0002g635a	K03204
Eph_Em0002g636a
Eph_Em0002g637a
Eph_Em0002g638a
Eph_Em0002g639a
Eph_Em0002g640a
Eph_Em0002g641a
Eph_Em0002g642a
Eph_Em0002g643a	K01934
Eph_Em0002g644a
Eph_Em0002g645a
Eph_Em0002g646a
Eph_Em0002g647a
Eph_Em0002g648a	K10845
Eph_Em0002g649a
Eph_Em0002g650a	K02703
Eph_Em0002g651a
Eph_Em0002g652a	K06928
Eph_Em0002g653a
Eph_Em0002g654a	K06928
Eph_Em0002g655a
Eph_Em0002g656a	K06928
Eph_Em0002g657a
Eph_Em0002g658a
Eph_Em0002g659a
Eph_Em0002g660a
Eph_Em0002g661a
Eph_Em0002g662a
Eph_Em0002g663a
Eph_Em0002g664a
Eph_Em0002g665a
Eph_Em0002g666a
Eph_Em0002g667a
Eph_Em0002g668a	K22614
Eph_Em0002g669a
Eph_Em0002g670a	K00921
Eph_Em0002g671a
Eph_Em0002g672a
Eph_Em0002g673a
Eph_Em0002g674a	K17802
Eph_Em0002g675a
Eph_Em0002g676a	K15381
Eph_Em0002g677a
Eph_Em0002g678a
Eph_Em0002g679a	K02404
Eph_Em0002g680a
Eph_Em0002g681a
Eph_Em0002g682a	K02404
Eph_Em0002g683a
Eph_Em0002g684a
Eph_Em0002g685a
Eph_Em0002g686a
Eph_Em0002g687a	K07496
Eph_Em0002g688a	K16135
Eph_Em0002g689a	K07301
Eph_Em0002g690a
Eph_Em0002g691a
Eph_Em0002g692a
Eph_Em0002g693a
Eph_Em0002g694a
Eph_Em0002g695a	K06928
Eph_Em0002g696a
Eph_Em0002g697a
Eph_Em0002g698a	K06928
Eph_Em0002g699a	K00042
Eph_Em0002g700a
Eph_Em0002g701a
Eph_Em0002g702a
Eph_Em0002g703a	K06928
Eph_Em0002g704a	K02317
Eph_Em0002g705a	K07258
Eph_Em0002g706a
Eph_Em0002g707a	K07012
Eph_Em0002g708a
Eph_Em0002g709a
Eph_Em0002g710a
Eph_Em0002g711a
Eph_Em0002g712a
Eph_Em0002g713a
Eph_Em0002g714a	K05829
Eph_Em0002g715a	K07496
Eph_Em0002g716a
Eph_Em0002g717a
Eph_Em0002g718a	K17318
Eph_Em0002g719a	K00029
Eph_Em0002g720a
Eph_Em0002g721a	K00175
Eph_Em0002g722a
Eph_Em0002g723a	K05196
Eph_Em0002g724a	K06928
Eph_Em0002g725a
Eph_Em0002g726a	K19747
Eph_Em0002g727a
Eph_Em0002g728a
Eph_Em0002g729a
Eph_Em0002g730a	K09930
Eph_Em0002g731a
Eph_Em0002g732a
Eph_Em0002g733a	K05093
Eph_Em0002g734a
Eph_Em0002g735a
Eph_Em0002g736a
Eph_Em0002g737a	K02033
Eph_Em0002g738a	K14387
Eph_Em0002g739a
Eph_Em0002g740a
Eph_Em0002g741a
Eph_Em0002g742a	K07497
Eph_Em0002g743a
Eph_Em0002g744a
Eph_Em0002g745a
Eph_Em0002g746a
Eph_Em0002g747a	K14835
Eph_Em0002g748a
Eph_Em0002g749a	K08473
Eph_Em0002g750a
Eph_Em0002g751a	K07114
Eph_Em0002g752a
Eph_Em0002g753a	K13754
Eph_Em0002g754a	K14567
Eph_Em0002g755a	K14567
Eph_Em0002g756a
Eph_Em0002g757a
Eph_Em0002g758a	K04382
Eph_Em0002g759a
Eph_Em0002g760a	K02189
Eph_Em0002g761a	K04257
Eph_Em0002g762a
Eph_Em0002g763a
Eph_Em0002g764a
Eph_Em0002g765a
Eph_Em0002g766a	K15381
Eph_Em0002g767a
Eph_Em0002g768a
Eph_Em0002g769a	K00921
Eph_Em0002g770a
Eph_Em0002g771a	K15974
Eph_Em0002g772a
Eph_Em0002g773a
Eph_Em0002g774a
Eph_Em0002g775a
Eph_Em0002g776a
Eph_Em0002g777a
Eph_Em0002g778a	K06928
Eph_Em0002g779a	K09010
Eph_Em0002g780a
Eph_Em0002g781a
Eph_Em0002g782a
Eph_Em0002g783a	K02004
Eph_Em0002g784a
Eph_Em0002g785a
Eph_Em0002g786a	K06928
Eph_Em0002g787a
Eph_Em0002g788a
Eph_Em0002g789a
Eph_Em0002g790a
Eph_Em0002g791a
Eph_Em0002g792a
Eph_Em0002g793a
Eph_Em0002g794a
Eph_Em0002g795a
Eph_Em0002g796a
Eph_Em0002g797a
Eph_Em0002g798a
Eph_Em0002g799a
Eph_Em0002g800a	K07497
Eph_Em0002g801a
Eph_Em0002g802a
Eph_Em0002g803a
Eph_Em0002g804a
Eph_Em0002g805a
Eph_Em0002g806a
Eph_Em0002g807a
Eph_Em0002g808a	K04738
Eph_Em0002g809a
Eph_Em0002g810a
Eph_Em0002g811a
Eph_Em0002g812a
Eph_Em0002g813a
Eph_Em0002g814a
Eph_Em0002g815a
Eph_Em0002g816a
Eph_Em0002g817a
Eph_Em0002g818a
Eph_Em0002g819a
Eph_Em0002g820a
Eph_Em0002g821a
Eph_Em0002g822a
Eph_Em0002g823a
Eph_Em0002g824a	K05868
Eph_Em0002g825a
Eph_Em0002g826a
Eph_Em0002g827a
Eph_Em0002g828a	K07497
Eph_Em0002g829a	K07137
Eph_Em0002g830a
Eph_Em0002g831a
Eph_Em0002g832a
Eph_Em0002g833a
Eph_Em0002g834a
Eph_Em0002g835a
Eph_Em0002g836a
Eph_Em0002g837a
Eph_Em0002g838a
Eph_Em0002g839a
Eph_Em0002g840a
Eph_Em0002g841a
Eph_Em0002g842a
Eph_Em0002g843a	K04592
Eph_Em0002g844a
Eph_Em0002g845a
Eph_Em0002g846a
Eph_Em0002g847a	K03619
Eph_Em0002g848a
Eph_Em0002g849a
Eph_Em0002g850a
Eph_Em0002g851a	K10799
Eph_Em0002g852a	K06293
Eph_Em0002g853a
Eph_Em0002g854a
Eph_Em0002g855a
Eph_Em0002g856a
Eph_Em0002g857a
Eph_Em0002g858a
Eph_Em0002g859a
Eph_Em0002g860a
Eph_Em0002g861a	K19426
Eph_Em0002g862a
Eph_Em0002g863a
Eph_Em0002g864a
Eph_Em0002g865a
Eph_Em0002g866a
Eph_Em0002g867a
Eph_Em0002g868a	K02600
Eph_Em0002g869a
Eph_Em0002g870a	K01620
Eph_Em0002g871a
Eph_Em0002g872a	K02600
Eph_Em0002g873a
Eph_Em0002g874a	K08843
Eph_Em0002g875a	K00425
Eph_Em0002g876a
Eph_Em0002g877a
Eph_Em0002g878a
Eph_Em0002g879a
Eph_Em0002g880a
Eph_Em0002g881a	K19986
Eph_Em0002g882a
Eph_Em0002g883a
Eph_Em0002g884a	K01252
Eph_Em0002g885a
Eph_Em0002g886a
Eph_Em0002g887a
Eph_Em0002g888a
Eph_Em0002g889a
Eph_Em0002g890a
Eph_Em0002g891a
Eph_Em0002g892a
Eph_Em0002g893a
Eph_Em0002g894a
Eph_Em0002g895a
Eph_Em0002g896a	K01154
Eph_Em0002g897a
Eph_Em0002g898a
Eph_Em0002g899a	K01077
Eph_Em0002g900a
Eph_Em0002g901a
Eph_Em0002g902a
Eph_Em0002g903a
Eph_Em0002g904a
Eph_Em0002g905a	K07568
Eph_Em0002g906a
Eph_Em0002g907a
Eph_Em0002g908a
Eph_Em0002g909a
Eph_Em0002g910a
Eph_Em0002g911a	K01613
Eph_Em0002g912a
Eph_Em0002g913a
Eph_Em0002g914a
Eph_Em0002g915a
Eph_Em0002g916a
Eph_Em0002g917a
Eph_Em0002g918a
Eph_Em0002g919a
Eph_Em0002g920a
Eph_Em0002g921a
Eph_Em0002g922a	K07245
Eph_Em0002g923a
Eph_Em0002g924a
Eph_Em0002g925a
Eph_Em0002g926a
Eph_Em0002g927a	K00965
Eph_Em0002g928a	K20293
Eph_Em0002g929a	K22371
Eph_Em0002g930a
Eph_Em0002g931a
Eph_Em0002g932a
Eph_Em0002g933a
Eph_Em0002g934a	K01241
Eph_Em0002g935a
Eph_Em0002g936a
Eph_Em0002g937a
Eph_Em0002g938a
Eph_Em0002g939a
Eph_Em0002g940a
Eph_Em0002g941a
Eph_Em0002g942a
Eph_Em0002g943a
Eph_Em0002g944a	K15032
Eph_Em0002g945a
Eph_Em0002g946a
Eph_Em0002g947a	K00965
Eph_Em0002g948a	K11752
Eph_Em0002g949a
Eph_Em0002g950a
Eph_Em0002g951a
Eph_Em0002g952a
Eph_Em0002g953a
Eph_Em0002g954a	K07142
Eph_Em0002g955a
Eph_Em0002g956a
Eph_Em0002g957a
Eph_Em0002g958a
Eph_Em0002g959a
Eph_Em0002g960a
Eph_Em0002g961a
Eph_Em0002g962a
Eph_Em0002g963a
Eph_Em0002g964a
Eph_Em0002g965a
Eph_Em0002g966a
Eph_Em0002g967a
Eph_Em0002g968a
Eph_Em0002g969a
Eph_Em0002g970a
Eph_Em0002g971a
Eph_Em0002g972a
Eph_Em0002g973a
Eph_Em0002g974a
Eph_Em0002g975a
Eph_Em0002g976a	K11087
Eph_Em0002g977a
Eph_Em0002g978a
Eph_Em0002g979a
Eph_Em0002g980a	K01047
Eph_Em0002g981a	K03975
Eph_Em0002g982a
Eph_Em0002g983a
Eph_Em0002g984a
Eph_Em0002g985a
Eph_Em0002g986a	K01051
Eph_Em0002g987a
Eph_Em0002g988a
Eph_Em0002g989a
Eph_Em0002g990a
Eph_Em0002g991a
Eph_Em0002g992a
Eph_Em0002g993a	K04257
Eph_Em0002g994a
Eph_Em0002g995a	K01070
Eph_Em0002g996a	K14860
Eph_Em0002g997a	K02411
Eph_Em0002g998a	K14860
Eph_Em0002g999a
Eph_Em0002g1000a
Eph_Em0002g1001a
Eph_Em0002g1002a
Eph_Em0002g1003a
Eph_Em0002g1004a
Eph_Em0002g1005a
Eph_Em0002g1006a
Eph_Em0002g1007a	K07497
Eph_Em0002g1008a	K16343
Eph_Em0002g1009a	K03112
Eph_Em0002g1010a
Eph_Em0002g1011a
Eph_Em0002g1012a	K07176
Eph_Em0002g1013a	K22051
Eph_Em0002g1014a
Eph_Em0002g1015a
Eph_Em0002g1016a
Eph_Em0002g1017a	K03589
Eph_Em0002g1018a	K19334
Eph_Em0002g1019a
Eph_Em0002g1020a
Eph_Em0002g1021a
Eph_Em0002g1022a	K05846
Eph_Em0002g1023a	K03068
Eph_Em0002g1024a
Eph_Em0002g1025a
Eph_Em0002g1026a
Eph_Em0002g1027a
Eph_Em0002g1028a
Eph_Em0002g1029a	K01929
Eph_Em0002g1030a
Eph_Em0002g1031a	K07175
Eph_Em0002g1032a	K05273
Eph_Em0002g1033a
Eph_Em0002g1034a	K17815
Eph_Em0002g1035a
Eph_Em0002g1036a	K22615
Eph_Em0002g1037a	K02033
Eph_Em0002g1038a
Eph_Em0002g1039a
Eph_Em0002g1040a	K20406
Eph_Em0002g1041a
Eph_Em0002g1042a	K10999
Eph_Em0002g1043a
Eph_Em0002g1044a
Eph_Em0002g1045a
Eph_Em0002g1046a
Eph_Em0002g1047a
Eph_Em0002g1048a
Eph_Em0002g1049a
Eph_Em0002g1050a	K02654
Eph_Em0002g1051a
Eph_Em0002g1052a
Eph_Em0002g1053a	K08473
Eph_Em0002g1054a	K05895
Eph_Em0002g1055a
Eph_Em0002g1056a	K02230
Eph_Em0002g1057a	K03679
Eph_Em0002g1058a
Eph_Em0002g1059a
Eph_Em0002g1060a
Eph_Em0002g1061a	K22262
Eph_Em0002g1062a	K11275
Eph_Em0002g1063a
Eph_Em0002g1064a
Eph_Em0002g1065a
Eph_Em0002g1066a	K05895
Eph_Em0002g1067a	K22262
Eph_Em0002g1068a	K11275
Eph_Em0002g1069a
Eph_Em0002g1070a	K00541
Eph_Em0002g1071a	K03549
Eph_Em0002g1072a
Eph_Em0002g1073a
Eph_Em0002g1074a	K02881
Eph_Em0002g1075a
Eph_Em0002g1076a	K20179
Eph_Em0002g1077a	K07271
Eph_Em0002g1078a
Eph_Em0002g1079a	K08311
Eph_Em0002g1080a
Eph_Em0002g1081a
Eph_Em0002g1082a
Eph_Em0002g1083a
Eph_Em0002g1084a	K03271
Eph_Em0002g1085a	K05349
Eph_Em0002g1086a
Eph_Em0002g1087a	K09775
Eph_Em0002g1088a
Eph_Em0002g1089a	K10747
Eph_Em0002g1090a
Eph_Em0002g1091a
Eph_Em0002g1092a
Eph_Em0002g1093a	K00541
Eph_Em0002g1094a	K00541
Eph_Em0002g1095a
Eph_Em0002g1096a	K03501
Eph_Em0002g1097a
Eph_Em0002g1098a
Eph_Em0002g1099a	K07271
Eph_Em0002g1100a
Eph_Em0002g1101a
Eph_Em0002g1102a
Eph_Em0002g1103a
Eph_Em0002g1104a	K06940
Eph_Em0002g1105a
Eph_Em0002g1106a	K10639
Eph_Em0002g1107a	K23194
Eph_Em0002g1108a
Eph_Em0002g1109a	K02200
Eph_Em0002g1110a
Eph_Em0002g1111a	K01918
Eph_Em0002g1112a
Eph_Em0002g1113a
Eph_Em0002g1114a
Eph_Em0002g1115a
Eph_Em0002g1116a
Eph_Em0002g1117a
Eph_Em0002g1118a
Eph_Em0002g1119a
Eph_Em0002g1120a
Eph_Em0002g1121a
Eph_Em0002g1122a
Eph_Em0002g1123a	K11850
Eph_Em0002g1124a
Eph_Em0002g1125a	K12617
Eph_Em0002g1126a	K15974
Eph_Em0002g1127a
Eph_Em0002g1128a
Eph_Em0002g1129a
Eph_Em0002g1130a
Eph_Em0002g1131a
Eph_Em0002g1132a
Eph_Em0002g1133a	K00145
Eph_Em0002g1134a
Eph_Em0002g1135a
Eph_Em0002g1136a	K01817
Eph_Em0002g1137a
Eph_Em0002g1138a
Eph_Em0002g1139a	K15371
Eph_Em0002g1140a
Eph_Em0002g1141a
Eph_Em0002g1142a
Eph_Em0002g1143a	K00227
Eph_Em0002g1144a
Eph_Em0002g1145a
Eph_Em0002g1146a
Eph_Em0002g1147a
Eph_Em0002g1148a
Eph_Em0002g1149a
Eph_Em0002g1150a
Eph_Em0002g1151a	K01817
Eph_Em0002g1152a
Eph_Em0002g1153a
Eph_Em0002g1154a
Eph_Em0002g1155a
Eph_Em0002g1156a	K00227
Eph_Em0002g1157a
Eph_Em0002g1158a
Eph_Em0002g1159a
Eph_Em0002g1160a
Eph_Em0002g1161a
Eph_Em0002g1162a
Eph_Em0002g1163a
Eph_Em0002g1164a	K04665
Eph_Em0002g1165a	K03179
Eph_Em0002g1166a
Eph_Em0002g1167a
Eph_Em0002g1168a
Eph_Em0002g1169a
Eph_Em0002g1170a
Eph_Em0002g1171a
Eph_Em0002g1172a
Eph_Em0002g1173a
Eph_Em0002g1174a
Eph_Em0002g1175a
Eph_Em0002g1176a
Eph_Em0002g1177a	K04440
Eph_Em0002g1178a
Eph_Em0002g1179a
Eph_Em0002g1180a
Eph_Em0002g1181a
Eph_Em0002g1182a
Eph_Em0002g1183a
Eph_Em0002g1184a
Eph_Em0002g1185a
Eph_Em0002g1186a
Eph_Em0002g1187a
Eph_Em0002g1188a
Eph_Em0002g1189a	K00265
Eph_Em0002g1190a
Eph_Em0002g1191a
Eph_Em0002g1192a	K00265
Eph_Em0002g1193a
Eph_Em0002g1194a	K03816
Eph_Em0002g1195a
Eph_Em0002g1196a	K07497
Eph_Em0002g1197a	K16650
Eph_Em0002g1198a
Eph_Em0002g1199a
Eph_Em0002g1200a
Eph_Em0002g1201a
Eph_Em0002g1202a
Eph_Em0002g1203a
Eph_Em0002g1204a
Eph_Em0002g1205a	K00265
Eph_Em0002g1206a	K00430
Eph_Em0002g1207a
Eph_Em0002g1208a
Eph_Em0002g1209a	K07497
Eph_Em0002g1210a	K00265
Eph_Em0002g1211a
Eph_Em0002g1212a
Eph_Em0002g1213a
Eph_Em0002g1214a
Eph_Em0002g1215a
Eph_Em0002g1216a
Eph_Em0002g1217a
Eph_Em0002g1218a
Eph_Em0002g1219a	K00928
Eph_Em0002g1220a
Eph_Em0002g1221a
Eph_Em0002g1222a
Eph_Em0002g1223a
Eph_Em0002g1224a	K23223
Eph_Em0002g1225a
Eph_Em0002g1226a
Eph_Em0002g1227a
Eph_Em0002g1228a
Eph_Em0002g1229a
Eph_Em0002g1230a
Eph_Em0002g1231a
Eph_Em0002g1232a	K20353
Eph_Em0002g1233a
Eph_Em0002g1234a
Eph_Em0002g1235a
Eph_Em0002g1236a
Eph_Em0002g1237a
Eph_Em0002g1238a	K06947
Eph_Em0002g1239a
Eph_Em0002g1240a	K07114
Eph_Em0002g1241a
Eph_Em0002g1242a
Eph_Em0002g1243a	K15580
Eph_Em0002g1244a	K15580
Eph_Em0002g1245a
Eph_Em0002g1246a
Eph_Em0002g1247a
Eph_Em0002g1248a
Eph_Em0002g1249a
Eph_Em0002g1250a
Eph_Em0002g1251a
Eph_Em0002g1252a
Eph_Em0002g1253a
Eph_Em0002g1254a
Eph_Em0002g1255a	K16511
Eph_Em0002g1256a
Eph_Em0002g1257a	K01733
Eph_Em0002g1258a
Eph_Em0002g1259a
Eph_Em0002g1260a
Eph_Em0002g1261a
Eph_Em0002g1262a	K09857
Eph_Em0002g1263a
Eph_Em0002g1264a
Eph_Em0002g1265a	K07333
Eph_Em0002g1266a
Eph_Em0002g1267a
Eph_Em0002g1268a
Eph_Em0002g1269a
Eph_Em0002g1270a
Eph_Em0002g1271a	K22204
Eph_Em0002g1272a
Eph_Em0002g1273a
Eph_Em0002g1274a
Eph_Em0002g1275a
Eph_Em0002g1276a	K05312
Eph_Em0002g1277a
Eph_Em0002g1278a
Eph_Em0002g1279a
Eph_Em0002g1280a	K06523
Eph_Em0002g1281a
Eph_Em0002g1282a
Eph_Em0002g1283a
Eph_Em0002g1284a
Eph_Em0002g1285a
Eph_Em0002g1286a
Eph_Em0002g1287a	K07285
Eph_Em0002g1288a
Eph_Em0002g1289a
Eph_Em0002g1290a
Eph_Em0002g1291a
Eph_Em0002g1292a
Eph_Em0002g1293a
Eph_Em0002g1294a
Eph_Em0002g1295a
Eph_Em0002g1296a
Eph_Em0002g1297a	K07497
Eph_Em0002g1298a
Eph_Em0002g1299a
Eph_Em0002g1300a
Eph_Em0002g1301a
Eph_Em0002g1302a
Eph_Em0002g1303a
Eph_Em0002g1304a
Eph_Em0002g1305a
Eph_Em0002g1306a
Eph_Em0002g1307a
Eph_Em0002g1308a
Eph_Em0002g1309a
Eph_Em0002g1310a
Eph_Em0002g1311a
Eph_Em0002g1312a
Eph_Em0002g1313a
Eph_Em0002g1314a
Eph_Em0002g1315a
Eph_Em0002g1316a
Eph_Em0002g1317a
Eph_Em0002g1318a
Eph_Em0002g1319a
Eph_Em0002g1320a
Eph_Em0002g1321a
Eph_Em0002g1322a
Eph_Em0002g1323a
Eph_Em0002g1324a
Eph_Em0002g1325a
Eph_Em0002g1326a
Eph_Em0002g1327a
Eph_Em0002g1328a
Eph_Em0002g1329a
Eph_Em0002g1330a
Eph_Em0002g1331a
Eph_Em0002g1332a
Eph_Em0002g1333a
Eph_Em0002g1334a
Eph_Em0002g1335a
Eph_Em0002g1336a
Eph_Em0002g1337a
Eph_Em0002g1338a
Eph_Em0002g1339a
Eph_Em0002g1340a
Eph_Em0002g1341a
Eph_Em0002g1342a	K09855
Eph_Em0002g1343a	K06985
Eph_Em0002g1344a	K03315
Eph_Em0002g1345a
Eph_Em0002g1346a
Eph_Em0002g1347a
Eph_Em0002g1348a
Eph_Em0002g1349a
Eph_Em0002g1350a
Eph_Em0002g1351a
Eph_Em0002g1352a
Eph_Em0002g1353a
Eph_Em0002g1354a
Eph_Em0002g1355a
Eph_Em0002g1356a
Eph_Em0002g1357a	K14013
Eph_Em0002g1358a
Eph_Em0002g1359a
Eph_Em0002g1360a
Eph_Em0002g1361a	K00653
Eph_Em0002g1362a
Eph_Em0002g1363a
Eph_Em0002g1364a	K10980
Eph_Em0002g1365a
Eph_Em0002g1366a
Eph_Em0002g1367a
Eph_Em0002g1368a
Eph_Em0002g1369a
Eph_Em0002g1370a
Eph_Em0002g1371a
Eph_Em0002g1372a
Eph_Em0002g1373a
Eph_Em0002g1374a	K01765
Eph_Em0002g1375a
Eph_Em0002g1376a
Eph_Em0002g1377a
Eph_Em0002g1378a
Eph_Em0002g1379a	K03479
Eph_Em0002g1380a
Eph_Em0002g1381a
Eph_Em0002g1382a
Eph_Em0002g1383a	K00430
Eph_Em0002g1384a	K12996
Eph_Em0002g1385a
Eph_Em0002g1386a
Eph_Em0002g1387a
Eph_Em0002g1388a	K03284
Eph_Em0002g1389a	K11000
Eph_Em0002g1390a	K00430
Eph_Em0002g1391a	K12185
Eph_Em0002g1392a
Eph_Em0002g1393a
Eph_Em0002g1394a
Eph_Em0002g1395a
Eph_Em0002g1396a	K02453
Eph_Em0002g1397a	K06076
Eph_Em0002g1398a
Eph_Em0002g1399a
Eph_Em0002g1400a	K15896
Eph_Em0002g1401a
Eph_Em0002g1402a	K19091
Eph_Em0002g1403a
Eph_Em0002g1404a
Eph_Em0002g1405a
Eph_Em0002g1406a
Eph_Em0002g1407a
Eph_Em0002g1408a
Eph_Em0002g1409a
Eph_Em0002g1410a	K01046
Eph_Em0002g1411a	K16728
Eph_Em0002g1412a
Eph_Em0002g1413a
Eph_Em0002g1414a	K01046
Eph_Em0002g1415a
Eph_Em0002g1416a
Eph_Em0002g1417a
Eph_Em0002g1418a
Eph_Em0002g1419a
Eph_Em0002g1420a	K08311
Eph_Em0002g1421a	K00342
Eph_Em0002g1422a	K01046
Eph_Em0002g1423a
Eph_Em0002g1424a	K01007
Eph_Em0002g1425a	K05573
Eph_Em0002g1426a
Eph_Em0002g1427a
Eph_Em0002g1428a	K01839
Eph_Em0002g1429a
Eph_Em0002g1430a	K03543
Eph_Em0002g1431a
Eph_Em0002g1432a
Eph_Em0002g1433a
Eph_Em0002g1434a
Eph_Em0002g1435a
Eph_Em0002g1436a	K10615
Eph_Em0002g1437a
Eph_Em0002g1438a
Eph_Em0002g1439a	K00789
Eph_Em0002g1440a
Eph_Em0002g1441a
Eph_Em0002g1442a	K07497
Eph_Em0002g1443a
Eph_Em0002g1444a
Eph_Em0002g1445a
Eph_Em0002g1446a
Eph_Em0002g1447a
Eph_Em0002g1448a	K01631
Eph_Em0002g1449a
Eph_Em0002g1450a
Eph_Em0002g1451a	K18849
Eph_Em0002g1452a
Eph_Em0002g1453a
Eph_Em0002g1454a	K14955
Eph_Em0002g1455a	K00789
Eph_Em0002g1456a
Eph_Em0002g1457a
Eph_Em0002g1458a
Eph_Em0002g1459a
Eph_Em0002g1460a	K18849
Eph_Em0002g1461a
Eph_Em0002g1462a
Eph_Em0002g1463a
Eph_Em0002g1464a	K01667
Eph_Em0002g1465a
Eph_Em0002g1466a
Eph_Em0002g1467a
Eph_Em0002g1468a
Eph_Em0002g1469a
Eph_Em0002g1470a
Eph_Em0002g1471a	K14955
Eph_Em0002g1472a
Eph_Em0002g1473a	K22750
Eph_Em0002g1474a
Eph_Em0002g1475a
Eph_Em0002g1476a
Eph_Em0002g1477a
Eph_Em0002g1478a
Eph_Em0002g1479a
Eph_Em0002g1480a	K07160
Eph_Em0002g1481a
Eph_Em0002g1482a
Eph_Em0002g1483a	K09804
Eph_Em0002g1484a
Eph_Em0002g1485a	K23508
Eph_Em0002g1486a	K02653
Eph_Em0002g1487a
Eph_Em0002g1488a
Eph_Em0002g1489a
Eph_Em0002g1490a	K07160
Eph_Em0002g1491a
Eph_Em0002g1492a
Eph_Em0002g1493a
Eph_Em0002g1494a
Eph_Em0002g1495a	K09851
Eph_Em0002g1496a	K03147
Eph_Em0002g1497a
Eph_Em0002g1498a
Eph_Em0002g1499a	K18587
Eph_Em0002g1500a
Eph_Em0002g1501a
Eph_Em0002g1502a
Eph_Em0002g1503a	K09851
Eph_Em0002g1504a
Eph_Em0002g1505a
Eph_Em0002g1506a	K19353
Eph_Em0002g1507a
Eph_Em0002g1508a	K07160
Eph_Em0002g1509a
Eph_Em0002g1510a
Eph_Em0002g1511a
Eph_Em0002g1512a
Eph_Em0002g1513a	K02653
Eph_Em0002g1514a
Eph_Em0002g1515a	K09804
Eph_Em0002g1516a
Eph_Em0002g1517a
Eph_Em0002g1518a	K09804
Eph_Em0002g1519a
Eph_Em0002g1520a
Eph_Em0002g1521a	K07160
Eph_Em0002g1522a
Eph_Em0002g1523a
Eph_Em0002g1524a
Eph_Em0002g1525a	K00648
Eph_Em0002g1526a
Eph_Em0002g1527a
Eph_Em0002g1528a
Eph_Em0002g1529a
Eph_Em0002g1530a	K02434
Eph_Em0002g1531a	K00075
Eph_Em0002g1532a
Eph_Em0002g1533a
Eph_Em0002g1534a
Eph_Em0002g1535a
Eph_Em0002g1536a	K02338
Eph_Em0002g1537a
Eph_Em0002g1538a
Eph_Em0002g1539a
Eph_Em0002g1540a	K00428
Eph_Em0002g1541a
Eph_Em0002g1542a
Eph_Em0002g1543a	K00099
Eph_Em0002g1544a
Eph_Em0002g1545a	K00099
Eph_Em0002g1546a	K08311
Eph_Em0002g1547a
Eph_Em0002g1548a	K00342
Eph_Em0002g1549a
Eph_Em0002g1550a
Eph_Em0002g1551a
Eph_Em0002g1552a
Eph_Em0002g1553a	K19683
Eph_Em0002g1554a
Eph_Em0002g1555a
Eph_Em0002g1556a	K07082
Eph_Em0002g1557a
Eph_Em0002g1558a
Eph_Em0002g1559a
Eph_Em0002g1560a
Eph_Em0002g1561a
Eph_Em0002g1562a
Eph_Em0002g1563a
Eph_Em0002g1564a	K04023
Eph_Em0002g1565a	K03186
Eph_Em0002g1566a
Eph_Em0002g1567a
Eph_Em0002g1568a
Eph_Em0002g1569a
Eph_Em0002g1570a
Eph_Em0002g1571a
Eph_Em0002g1572a
Eph_Em0002g1573a
Eph_Em0002g1574a
Eph_Em0002g1575a
Eph_Em0002g1576a
Eph_Em0002g1577a
Eph_Em0002g1578a
Eph_Em0002g1579a	K01992
Eph_Em0002g1580a
Eph_Em0002g1581a	K00912
Eph_Em0002g1582a
Eph_Em0002g1583a	K20724
Eph_Em0002g1584a
Eph_Em0002g1585a	K06142
Eph_Em0002g1586a
Eph_Em0002g1587a
Eph_Em0002g1588a
Eph_Em0002g1589a
Eph_Em0002g1590a
Eph_Em0002g1591a	K02015
Eph_Em0002g1592a
Eph_Em0002g1593a	K19877
Eph_Em0002g1594a	K02749
Eph_Em0002g1595a	K01673
Eph_Em0002g1596a
Eph_Em0002g1597a
Eph_Em0002g1598a	K06994
Eph_Em0002g1599a
Eph_Em0002g1600a	K02227
Eph_Em0002g1601a
Eph_Em0002g1602a
Eph_Em0002g1603a
Eph_Em0002g1604a
Eph_Em0002g1605a	K04348
Eph_Em0002g1606a
Eph_Em0002g1607a
Eph_Em0002g1608a	K07497
Eph_Em0002g1609a
Eph_Em0002g1610a
Eph_Em0002g1611a
Eph_Em0002g1612a
Eph_Em0002g1613a
Eph_Em0002g1614a
Eph_Em0002g1615a
Eph_Em0002g1616a
Eph_Em0002g1617a
Eph_Em0002g1618a	K03739
Eph_Em0002g1619a
Eph_Em0002g1620a
Eph_Em0002g1621a
Eph_Em0002g1622a
Eph_Em0002g1623a
Eph_Em0002g1624a
Eph_Em0002g1625a
Eph_Em0002g1626a
Eph_Em0002g1627a
Eph_Em0002g1628a
Eph_Em0002g1629a	K05431
Eph_Em0002g1630a
Eph_Em0002g1631a
Eph_Em0002g1632a	K01270
Eph_Em0002g1633a
Eph_Em0002g1634a
Eph_Em0002g1635a
Eph_Em0002g1636a
Eph_Em0002g1637a	K20353
Eph_Em0002g1638a
Eph_Em0002g1639a
Eph_Em0002g1640a	K02556
Eph_Em0002g1641a
Eph_Em0002g1642a
Eph_Em0002g1643a
Eph_Em0002g1644a
Eph_Em0002g1645a
Eph_Em0002g1646a
Eph_Em0002g1647a
Eph_Em0002g1648a
Eph_Em0002g1649a
Eph_Em0002g1650a	K11355
Eph_Em0002g1651a
Eph_Em0002g1652a	K02600
Eph_Em0002g1653a
Eph_Em0002g1654a
Eph_Em0002g1655a
Eph_Em0002g1656a
Eph_Em0002g1657a	K03545
Eph_Em0002g1658a
Eph_Em0002g1659a	K05967
Eph_Em0002g1660a
Eph_Em0002g1661a
Eph_Em0002g1662a
Eph_Em0002g1663a
Eph_Em0002g1664a	K01657
Eph_Em0002g1665a	K02830
Eph_Em0002g1666a	K04398
Eph_Em0002g1667a	K22386
Eph_Em0002g1668a
Eph_Em0002g1669a
Eph_Em0002g1670a
Eph_Em0002g1671a
Eph_Em0002g1672a
Eph_Em0002g1673a
Eph_Em0002g1674a	K00099
Eph_Em0002g1675a
Eph_Em0002g1676a	K15157
Eph_Em0002g1677a
Eph_Em0002g1678a	K00845
Eph_Em0002g1679a
Eph_Em0002g1680a
Eph_Em0002g1681a
Eph_Em0002g1682a
Eph_Em0002g1683a
Eph_Em0002g1684a
Eph_Em0002g1685a
Eph_Em0002g1686a
Eph_Em0002g1687a
Eph_Em0002g1688a	K13357
Eph_Em0002g1689a
Eph_Em0002g1690a	K06928
Eph_Em0002g1691a
Eph_Em0002g1692a	K09769
Eph_Em0002g1693a
Eph_Em0002g1694a
Eph_Em0002g1695a	K07557
Eph_Em0002g1696a
Eph_Em0002g1697a	K14856
Eph_Em0002g1698a
Eph_Em0002g1699a
Eph_Em0002g1700a
Eph_Em0002g1701a
Eph_Em0002g1702a
Eph_Em0002g1703a	K02881
Eph_Em0002g1704a
Eph_Em0002g1705a
Eph_Em0002g1706a
Eph_Em0002g1707a	K03620
Eph_Em0002g1708a	K03820
Eph_Em0002g1709a
Eph_Em0002g1710a
Eph_Em0002g1711a
Eph_Em0002g1712a
Eph_Em0002g1713a
Eph_Em0002g1714a
Eph_Em0002g1715a
Eph_Em0002g1716a	K16052
Eph_Em0002g1717a
Eph_Em0002g1718a
Eph_Em0002g1719a
Eph_Em0002g1720a
Eph_Em0002g1721a
Eph_Em0002g1722a
Eph_Em0002g1723a
Eph_Em0002g1724a
Eph_Em0002g1725a
Eph_Em0002g1726a
Eph_Em0002g1727a
Eph_Em0002g1728a
Eph_Em0002g1729a
Eph_Em0002g1730a
Eph_Em0002g1731a
Eph_Em0002g1732a
Eph_Em0002g1733a
Eph_Em0002g1734a
Eph_Em0002g1735a	K07497
Eph_Em0002g1736a
Eph_Em0002g1737a
Eph_Em0002g1738a
Eph_Em0002g1739a
Eph_Em0002g1740a	K20294
Eph_Em0002g1741a
Eph_Em0002g1742a	K08473
Eph_Em0002g1743a
Eph_Em0002g1744a
Eph_Em0002g1745a
Eph_Em0002g1746a	K19792
Eph_Em0002g1747a	K12311
Eph_Em0002g1748a
Eph_Em0002g1749a
Eph_Em0002g1750a
Eph_Em0002g1751a	K04844
Eph_Em0002g1752a	K04844
Eph_Em0002g1753a
Eph_Em0002g1754a	K01507
Eph_Em0002g1755a
Eph_Em0002g1756a	K01095
Eph_Em0002g1757a	K12297
Eph_Em0002g1758a	K12297
Eph_Em0002g1759a
Eph_Em0002g1760a
Eph_Em0002g1761a
Eph_Em0002g1762a
Eph_Em0002g1763a
Eph_Em0002g1764a
Eph_Em0002g1765a
Eph_Em0002g1766a
Eph_Em0002g1767a
Eph_Em0002g1768a
Eph_Em0002g1769a
Eph_Em0002g1770a
Eph_Em0002g1771a
Eph_Em0002g1772a
Eph_Em0002g1773a
Eph_Em0002g1774a
Eph_Em0002g1775a
Eph_Em0002g1776a
Eph_Em0002g1777a	K02392
Eph_Em0002g1778a
Eph_Em0002g1779a
Eph_Em0002g1780a
Eph_Em0002g1781a	K05832
Eph_Em0002g1782a
Eph_Em0002g1783a
Eph_Em0002g1784a	K14496
Eph_Em0002g1785a
Eph_Em0002g1786a
Eph_Em0002g1787a	K05519
Eph_Em0002g1788a
Eph_Em0002g1789a
Eph_Em0002g1790a	K02274
Eph_Em0002g1791a	K02227
Eph_Em0002g1792a
Eph_Em0002g1793a	K00925
Eph_Em0002g1794a
Eph_Em0002g1795a
Eph_Em0002g1796a	K08843
Eph_Em0002g1797a	K03135
Eph_Em0002g1798a
Eph_Em0002g1799a	K23265
Eph_Em0002g1800a
Eph_Em0002g1801a	K00273
Eph_Em0002g1802a	K11830
Eph_Em0002g1803a	K10532
Eph_Em0002g1804a
Eph_Em0002g1805a
Eph_Em0002g1806a
Eph_Em0002g1807a	K06024
Eph_Em0002g1808a
Eph_Em0002g1809a
Eph_Em0002g1810a	K03147
Eph_Em0002g1811a	K09118
Eph_Em0002g1812a
Eph_Em0002g1813a
Eph_Em0002g1814a
Eph_Em0002g1815a
Eph_Em0002g1816a
Eph_Em0002g1817a
Eph_Em0002g1818a
Eph_Em0002g1819a	K01425
Eph_Em0002g1820a
Eph_Em0002g1821a
Eph_Em0002g1822a	K08843
Eph_Em0002g1823a	K08843
Eph_Em0002g1824a	K02243
Eph_Em0002g1825a	K03086
Eph_Em0002g1826a
Eph_Em0002g1827a
Eph_Em0002g1828a
Eph_Em0002g1829a
Eph_Em0002g1830a	K16371
Eph_Em0002g1831a
Eph_Em0002g1832a
Eph_Em0002g1833a
Eph_Em0002g1834a
Eph_Em0002g1835a	K00562
Eph_Em0002g1836a
Eph_Em0002g1837a
Eph_Em0002g1838a	K07064
Eph_Em0002g1839a
Eph_Em0002g1840a	K20031
Eph_Em0002g1841a
Eph_Em0002g1842a
Eph_Em0002g1843a
Eph_Em0002g1844a
Eph_Em0002g1845a	K02069
Eph_Em0002g1846a
Eph_Em0002g1847a
Eph_Em0002g1848a
Eph_Em0002g1849a
Eph_Em0002g1850a
Eph_Em0002g1851a	K04069
Eph_Em0002g1852a	K14638
Eph_Em0002g1853a
Eph_Em0002g1854a	K23265
Eph_Em0002g1855a
Eph_Em0002g1856a	K14652
Eph_Em0002g1857a
Eph_Em0002g1858a	K14652
Eph_Em0002g1859a
Eph_Em0002g1860a	K08095
Eph_Em0002g1861a
Eph_Em0002g1862a	K01693
Eph_Em0002g1863a	K05503
Eph_Em0002g1864a
Eph_Em0002g1865a
Eph_Em0002g1866a
Eph_Em0002g1867a
Eph_Em0002g1868a
Eph_Em0002g1869a	K22074
Eph_Em0002g1870a	K18443
Eph_Em0002g1871a
Eph_Em0002g1872a
Eph_Em0002g1873a	K01657
Eph_Em0002g1874a
Eph_Em0002g1875a	K01924
Eph_Em0002g1876a
Eph_Em0002g1877a
Eph_Em0002g1878a
Eph_Em0002g1879a
Eph_Em0002g1880a
Eph_Em0002g1881a
Eph_Em0002g1882a	K06605
Eph_Em0002g1883a	K00915
Eph_Em0002g1884a
Eph_Em0002g1885a	K11251
Eph_Em0002g1886a
Eph_Em0002g1887a
Eph_Em0002g1888a
Eph_Em0002g1889a	K01802
Eph_Em0002g1890a	K12474
Eph_Em0002g1891a
Eph_Em0002g1892a	K13176
Eph_Em0002g1893a
Eph_Em0002g1894a	K16911
Eph_Em0002g1895a
Eph_Em0002g1896a
Eph_Em0002g1897a
Eph_Em0002g1898a
Eph_Em0002g1899a	K08768
Eph_Em0002g1900a	K01924
Eph_Em0002g1901a
Eph_Em0002g1902a	K00483
Eph_Em0002g1903a
Eph_Em0002g1904a
Eph_Em0002g1905a	K16572
Eph_Em0002g1906a
Eph_Em0002g1907a	K12340
Eph_Em0002g1908a
Eph_Em0002g1909a	K18443
Eph_Em0002g1910a
Eph_Em0002g1911a	K09858
Eph_Em0002g1912a
Eph_Em0002g1913a
Eph_Em0002g1914a
Eph_Em0002g1915a
Eph_Em0002g1916a
Eph_Em0002g1917a
Eph_Em0002g1918a	K01924
Eph_Em0002g1919a	K04083
Eph_Em0002g1920a	K03346
Eph_Em0002g1921a
Eph_Em0002g1922a	K01924
Eph_Em0002g1923a
Eph_Em0002g1924a	K08473
Eph_Em0002g1925a
Eph_Em0002g1926a
Eph_Em0002g1927a
Eph_Em0002g1928a
Eph_Em0003g1a	K01971
Eph_Em0003g2a
Eph_Em0003g3a
Eph_Em0003g4a
Eph_Em0003g5a
Eph_Em0003g6a
Eph_Em0003g7a	K22293
Eph_Em0003g8a
Eph_Em0003g9a
Eph_Em0003g10a
Eph_Em0003g11a
Eph_Em0003g12a
Eph_Em0003g13a
Eph_Em0003g14a
Eph_Em0003g15a
Eph_Em0003g16a
Eph_Em0003g17a
Eph_Em0003g18a	K21929
Eph_Em0003g19a
Eph_Em0003g20a
Eph_Em0003g21a
Eph_Em0003g22a
Eph_Em0003g23a
Eph_Em0003g24a
Eph_Em0003g25a
Eph_Em0003g26a
Eph_Em0003g27a
Eph_Em0003g28a
Eph_Em0003g29a
Eph_Em0003g30a	K00549
Eph_Em0003g31a
Eph_Em0003g32a
Eph_Em0003g33a
Eph_Em0003g34a	K02327
Eph_Em0003g35a
Eph_Em0003g36a	K02327
Eph_Em0003g37a
Eph_Em0003g38a	K22255
Eph_Em0003g39a
Eph_Em0003g40a
Eph_Em0003g41a	K20123
Eph_Em0003g42a	K02947
Eph_Em0003g43a	K21595
Eph_Em0003g44a
Eph_Em0003g45a	K17541
Eph_Em0003g46a	K07942
Eph_Em0003g47a	K01379
Eph_Em0003g48a	K01379
Eph_Em0003g49a
Eph_Em0003g50a
Eph_Em0003g51a
Eph_Em0003g52a
Eph_Em0003g53a
Eph_Em0003g54a
Eph_Em0003g55a
Eph_Em0003g56a	K08064
Eph_Em0003g57a	K12481
Eph_Em0003g58a	K13096
Eph_Em0003g59a
Eph_Em0003g60a
Eph_Em0003g61a	K15421
Eph_Em0003g62a
Eph_Em0003g63a	K16803
Eph_Em0003g64a
Eph_Em0003g65a
Eph_Em0003g66a
Eph_Em0003g67a
Eph_Em0003g68a
Eph_Em0003g69a
Eph_Em0003g70a	K11728
Eph_Em0003g71a
Eph_Em0003g72a	K02881
Eph_Em0003g73a
Eph_Em0003g74a
Eph_Em0003g75a	K02556
Eph_Em0003g76a
Eph_Em0003g77a
Eph_Em0003g78a
Eph_Em0003g79a	K06925
Eph_Em0003g80a
Eph_Em0003g81a
Eph_Em0003g82a
Eph_Em0003g83a
Eph_Em0003g84a
Eph_Em0003g85a
Eph_Em0003g86a
Eph_Em0003g87a
Eph_Em0003g88a
Eph_Em0003g89a
Eph_Em0003g90a	K22293
Eph_Em0003g91a
Eph_Em0003g92a
Eph_Em0003g93a
Eph_Em0003g94a
Eph_Em0003g95a
Eph_Em0003g96a
Eph_Em0003g97a	K18928
Eph_Em0003g98a
Eph_Em0003g99a
Eph_Em0003g100a
Eph_Em0003g101a	K00097
Eph_Em0003g102a
Eph_Em0003g103a	K06694
Eph_Em0003g104a
Eph_Em0003g105a	K06981
Eph_Em0003g106a
Eph_Em0003g107a	K10593
Eph_Em0003g108a	K14005
Eph_Em0003g109a
Eph_Em0003g110a
Eph_Em0003g111a
Eph_Em0003g112a
Eph_Em0003g113a
Eph_Em0003g114a
Eph_Em0003g115a
Eph_Em0003g116a
Eph_Em0003g117a
Eph_Em0003g118a
Eph_Em0003g119a	K09848
Eph_Em0003g120a
Eph_Em0003g121a
Eph_Em0003g122a
Eph_Em0003g123a
Eph_Em0003g124a	K09848
Eph_Em0003g125a
Eph_Em0003g126a
Eph_Em0003g127a
Eph_Em0003g128a
Eph_Em0003g129a
Eph_Em0003g130a
Eph_Em0003g131a
Eph_Em0003g132a
Eph_Em0003g133a
Eph_Em0003g134a
Eph_Em0003g135a	K01091
Eph_Em0003g136a	K09017
Eph_Em0003g137a	K22037
Eph_Em0003g138a
Eph_Em0003g139a
Eph_Em0003g140a
Eph_Em0003g141a
Eph_Em0003g142a	K02608
Eph_Em0003g143a
Eph_Em0003g144a
Eph_Em0003g145a
Eph_Em0003g146a
Eph_Em0003g147a	K07660
Eph_Em0003g148a
Eph_Em0003g149a
Eph_Em0003g150a
Eph_Em0003g151a
Eph_Em0003g152a
Eph_Em0003g153a
Eph_Em0003g154a
Eph_Em0003g155a
Eph_Em0003g156a
Eph_Em0003g157a
Eph_Em0003g158a
Eph_Em0003g159a
Eph_Em0003g160a
Eph_Em0003g161a
Eph_Em0003g162a
Eph_Em0003g163a
Eph_Em0003g164a	K01091
Eph_Em0003g165a	K09017
Eph_Em0003g166a	K22037
Eph_Em0003g167a
Eph_Em0003g168a
Eph_Em0003g169a	K01665
Eph_Em0003g170a
Eph_Em0003g171a	K15701
Eph_Em0003g172a
Eph_Em0003g173a
Eph_Em0003g174a
Eph_Em0003g175a
Eph_Em0003g176a
Eph_Em0003g177a
Eph_Em0003g178a
Eph_Em0003g179a	K10397
Eph_Em0003g180a
Eph_Em0003g181a
Eph_Em0003g182a
Eph_Em0003g183a
Eph_Em0003g184a
Eph_Em0003g185a
Eph_Em0003g186a	K10738
Eph_Em0003g187a	K10321
Eph_Em0003g188a	K10579
Eph_Em0003g189a	K18743
Eph_Em0003g190a	K11429
Eph_Em0003g191a	K19528
Eph_Em0003g192a
Eph_Em0003g193a	K08244
Eph_Em0003g194a
Eph_Em0003g195a	K03135
Eph_Em0003g196a
Eph_Em0003g197a
Eph_Em0003g198a
Eph_Em0003g199a	K21436
Eph_Em0003g200a
Eph_Em0003g201a	K01181
Eph_Em0003g202a	K03089
Eph_Em0003g203a
Eph_Em0003g204a
Eph_Em0003g205a
Eph_Em0003g206a	K21436
Eph_Em0003g207a
Eph_Em0003g208a
Eph_Em0003g209a
Eph_Em0003g210a	K00994
Eph_Em0003g211a	K03260
Eph_Em0003g212a
Eph_Em0003g213a	K07092
Eph_Em0003g214a
Eph_Em0003g215a
Eph_Em0003g216a
Eph_Em0003g217a	K10543
Eph_Em0003g218a
Eph_Em0003g219a	K10748
Eph_Em0003g220a	K12108
Eph_Em0003g221a
Eph_Em0003g222a
Eph_Em0003g223a
Eph_Em0003g224a	K10748
Eph_Em0003g225a	K03790
Eph_Em0003g226a	K12108
Eph_Em0003g227a
Eph_Em0003g228a
Eph_Em0003g229a
Eph_Em0003g230a
Eph_Em0003g231a
Eph_Em0003g232a	K00192
Eph_Em0003g233a
Eph_Em0003g234a	K20243
Eph_Em0003g235a
Eph_Em0003g236a	K02313
Eph_Em0003g237a
Eph_Em0003g238a
Eph_Em0003g239a	K12108
Eph_Em0003g240a
Eph_Em0003g241a
Eph_Em0003g242a
Eph_Em0003g243a
Eph_Em0003g244a
Eph_Em0003g245a
Eph_Em0003g246a
Eph_Em0003g247a
Eph_Em0003g248a
Eph_Em0003g249a
Eph_Em0003g250a
Eph_Em0003g251a
Eph_Em0003g252a
Eph_Em0003g253a
Eph_Em0003g254a	K07494
Eph_Em0003g255a	K03091
Eph_Em0003g256a
Eph_Em0003g257a	K06925
Eph_Em0003g258a	K03589
Eph_Em0003g259a
Eph_Em0003g260a
Eph_Em0003g261a
Eph_Em0003g262a
Eph_Em0003g263a
Eph_Em0003g264a
Eph_Em0003g265a
Eph_Em0003g266a
Eph_Em0003g267a
Eph_Em0003g268a
Eph_Em0003g269a	K01469
Eph_Em0003g270a
Eph_Em0003g271a
Eph_Em0003g272a
Eph_Em0003g273a
Eph_Em0003g274a
Eph_Em0003g275a
Eph_Em0003g276a	K02401
Eph_Em0003g277a
Eph_Em0003g278a
Eph_Em0003g279a
Eph_Em0003g280a
Eph_Em0003g281a
Eph_Em0003g282a
Eph_Em0003g283a	K13128
Eph_Em0003g284a	K16746
Eph_Em0003g285a
Eph_Em0003g286a
Eph_Em0003g287a
Eph_Em0003g288a	K01007
Eph_Em0003g289a	K17580
Eph_Em0003g290a	K01410
Eph_Em0003g291a	K12576
Eph_Em0003g292a
Eph_Em0003g293a	K10249
Eph_Em0003g294a
Eph_Em0003g295a	K00748
Eph_Em0003g296a
Eph_Em0003g297a
Eph_Em0003g298a	K08222
Eph_Em0003g299a	K21992
Eph_Em0003g300a	K01626
Eph_Em0003g301a
Eph_Em0003g302a
Eph_Em0003g303a
Eph_Em0003g304a
Eph_Em0003g305a
Eph_Em0003g306a
Eph_Em0003g307a	K01588
Eph_Em0003g308a
Eph_Em0003g309a
Eph_Em0003g310a	K10249
Eph_Em0003g311a
Eph_Em0003g312a
Eph_Em0003g313a
Eph_Em0003g314a	K10249
Eph_Em0003g315a	K10249
Eph_Em0003g316a
Eph_Em0003g317a	K14521
Eph_Em0003g318a
Eph_Em0003g319a
Eph_Em0003g320a	K13421
Eph_Em0003g321a	K08826
Eph_Em0003g322a	K04640
Eph_Em0003g323a	K10432
Eph_Em0003g324a
Eph_Em0003g325a
Eph_Em0003g326a
Eph_Em0003g327a	K14295
Eph_Em0003g328a	K08790
Eph_Em0003g329a
Eph_Em0003g330a	K09848
Eph_Em0003g331a	K06949
Eph_Em0003g332a	K01336
Eph_Em0003g333a	K17319
Eph_Em0003g334a
Eph_Em0003g335a
Eph_Em0003g336a
Eph_Em0003g337a	K01019
Eph_Em0003g338a	K06994
Eph_Em0003g339a
Eph_Em0003g340a	K02073
Eph_Em0003g341a
Eph_Em0003g342a
Eph_Em0003g343a
Eph_Em0003g344a
Eph_Em0003g345a	K06173
Eph_Em0003g346a
Eph_Em0003g347a	K21956
Eph_Em0003g348a	K11434
Eph_Em0003g349a
Eph_Em0003g350a	K00793
Eph_Em0003g351a
Eph_Em0003g352a
Eph_Em0003g353a
Eph_Em0003g354a
Eph_Em0003g355a
Eph_Em0003g356a
Eph_Em0003g357a
Eph_Em0003g358a
Eph_Em0003g359a	K11071
Eph_Em0003g360a
Eph_Em0003g361a
Eph_Em0003g362a	K00782
Eph_Em0003g363a
Eph_Em0003g364a
Eph_Em0003g365a	K13530
Eph_Em0003g366a
Eph_Em0003g367a
Eph_Em0003g368a	K11938
Eph_Em0003g369a
Eph_Em0003g370a
Eph_Em0003g371a
Eph_Em0003g372a
Eph_Em0003g373a
Eph_Em0003g374a	K06537
Eph_Em0003g375a	K17294
Eph_Em0003g376a
Eph_Em0003g377a	K12139
Eph_Em0003g378a
Eph_Em0003g379a
Eph_Em0003g380a
Eph_Em0003g381a	K11434
Eph_Em0003g382a
Eph_Em0003g383a	K06173
Eph_Em0003g384a
Eph_Em0003g385a	K11434
Eph_Em0003g386a	K17353
Eph_Em0003g387a	K06537
Eph_Em0003g388a	K02015
Eph_Em0003g389a
Eph_Em0003g390a	K07142
Eph_Em0003g391a
Eph_Em0003g392a
Eph_Em0003g393a	K06497
Eph_Em0003g394a
Eph_Em0003g395a
Eph_Em0003g396a
Eph_Em0003g397a
Eph_Em0003g398a
Eph_Em0003g399a	K14342
Eph_Em0003g400a
Eph_Em0003g401a
Eph_Em0003g402a
Eph_Em0003g403a
Eph_Em0003g404a
Eph_Em0003g405a
Eph_Em0003g406a	K01477
Eph_Em0003g407a
Eph_Em0003g408a	K14649
Eph_Em0003g409a
Eph_Em0003g410a	K09157
Eph_Em0003g411a
Eph_Em0003g412a	K02653
Eph_Em0003g413a
Eph_Em0003g414a
Eph_Em0003g415a
Eph_Em0003g416a
Eph_Em0003g417a
Eph_Em0003g418a
Eph_Em0003g419a
Eph_Em0003g420a	K14977
Eph_Em0003g421a
Eph_Em0003g422a
Eph_Em0003g423a
Eph_Em0003g424a
Eph_Em0003g425a	K00326
Eph_Em0003g426a	K07287
Eph_Em0003g427a
Eph_Em0003g428a	K03716
Eph_Em0003g429a
Eph_Em0003g430a
Eph_Em0003g431a
Eph_Em0003g432a
Eph_Em0003g433a	K00003
Eph_Em0003g434a	K00923
Eph_Em0003g435a	K02556
Eph_Em0003g436a	K01940
Eph_Em0003g437a
Eph_Em0003g438a	K03834
Eph_Em0003g439a
Eph_Em0003g440a	K22037
Eph_Em0003g441a
Eph_Em0003g442a
Eph_Em0003g443a
Eph_Em0003g444a	K20773
Eph_Em0003g445a	K07497
Eph_Em0003g446a	K02410
Eph_Em0003g447a
Eph_Em0003g448a	K03834
Eph_Em0003g449a	K00957
Eph_Em0003g450a
Eph_Em0003g451a
Eph_Em0003g452a
Eph_Em0003g453a
Eph_Em0003g454a
Eph_Em0003g455a	K02556
Eph_Em0003g456a
Eph_Em0003g457a	K23437
Eph_Em0003g458a	K16816
Eph_Em0003g459a	K13356
Eph_Em0003g460a	K03850
Eph_Em0003g461a
Eph_Em0003g462a
Eph_Em0003g463a
Eph_Em0003g464a
Eph_Em0003g465a	K07460
Eph_Em0003g466a	K01587
Eph_Em0003g467a
Eph_Em0003g468a
Eph_Em0003g469a
Eph_Em0003g470a
Eph_Em0003g471a
Eph_Em0003g472a	K07680
Eph_Em0003g473a	K06537
Eph_Em0003g474a
Eph_Em0003g475a
Eph_Em0003g476a
Eph_Em0003g477a	K05387
Eph_Em0003g478a
Eph_Em0003g479a	K07058
Eph_Em0003g480a
Eph_Em0003g481a
Eph_Em0003g482a
Eph_Em0003g483a
Eph_Em0003g484a	K18168
Eph_Em0003g485a
Eph_Em0003g486a
Eph_Em0003g487a	K21413
Eph_Em0003g488a
Eph_Em0003g489a
Eph_Em0003g490a	K03465
Eph_Em0003g491a	K06204
Eph_Em0003g492a
Eph_Em0003g493a
Eph_Em0003g494a
Eph_Em0003g495a	K05195
Eph_Em0003g496a	K07052
Eph_Em0003g497a	K16650
Eph_Em0003g498a	K15584
Eph_Em0003g499a	K01456
Eph_Em0003g500a
Eph_Em0003g501a	K07141
Eph_Em0003g502a
Eph_Em0003g503a
Eph_Em0003g504a	K19433
Eph_Em0003g505a
Eph_Em0003g506a	K02416
Eph_Em0003g507a
Eph_Em0003g508a
Eph_Em0003g509a
Eph_Em0003g510a
Eph_Em0003g511a	K14861
Eph_Em0003g512a
Eph_Em0003g513a
Eph_Em0003g514a	K03093
Eph_Em0003g515a	K00677
Eph_Em0003g516a
Eph_Em0003g517a
Eph_Em0003g518a	K07277
Eph_Em0003g519a
Eph_Em0003g520a
Eph_Em0003g521a
Eph_Em0003g522a
Eph_Em0003g523a
Eph_Em0003g524a
Eph_Em0003g525a
Eph_Em0003g526a
Eph_Em0003g527a	K09848
Eph_Em0003g528a	K23570
Eph_Em0003g529a	K15210
Eph_Em0003g530a
Eph_Em0003g531a	K20232
Eph_Em0003g532a	K03734
Eph_Em0003g533a
Eph_Em0003g534a
Eph_Em0003g535a
Eph_Em0003g536a	K00099
Eph_Em0003g537a	K03624
Eph_Em0003g538a	K00099
Eph_Em0003g539a
Eph_Em0003g540a	K20032
Eph_Em0003g541a
Eph_Em0003g542a	K15974
Eph_Em0003g543a
Eph_Em0003g544a
Eph_Em0003g545a
Eph_Em0003g546a
Eph_Em0003g547a
Eph_Em0003g548a	K03816
Eph_Em0003g549a
Eph_Em0003g550a
Eph_Em0003g551a
Eph_Em0003g552a
Eph_Em0003g553a	K03592
Eph_Em0003g554a
Eph_Em0003g555a
Eph_Em0003g556a
Eph_Em0003g557a
Eph_Em0003g558a	K05313
Eph_Em0003g559a
Eph_Em0003g560a
Eph_Em0003g561a
Eph_Em0003g562a	K09906
Eph_Em0003g563a
Eph_Em0003g564a
Eph_Em0003g565a
Eph_Em0003g566a	K12688
Eph_Em0003g567a
Eph_Em0003g568a
Eph_Em0003g569a
Eph_Em0003g570a
Eph_Em0003g571a	K07497
Eph_Em0003g572a
Eph_Em0003g573a
Eph_Em0003g574a
Eph_Em0003g575a
Eph_Em0003g576a
Eph_Em0003g577a
Eph_Em0003g578a	K05387
Eph_Em0003g579a
Eph_Em0003g580a	K21572
Eph_Em0003g581a	K00625
Eph_Em0003g582a	K02455
Eph_Em0003g583a
Eph_Em0003g584a
Eph_Em0003g585a
Eph_Em0003g586a
Eph_Em0003g587a
Eph_Em0003g588a
Eph_Em0003g589a
Eph_Em0003g590a
Eph_Em0003g591a
Eph_Em0003g592a	K02455
Eph_Em0003g593a
Eph_Em0003g594a
Eph_Em0003g595a	K08473
Eph_Em0003g596a
Eph_Em0003g597a
Eph_Em0003g598a
Eph_Em0003g599a
Eph_Em0003g600a
Eph_Em0003g601a	K10439
Eph_Em0003g602a
Eph_Em0003g603a
Eph_Em0003g604a
Eph_Em0003g605a	K03592
Eph_Em0003g606a
Eph_Em0003g607a
Eph_Em0003g608a
Eph_Em0003g609a
Eph_Em0003g610a
Eph_Em0003g611a
Eph_Em0003g612a	K22038
Eph_Em0003g613a
Eph_Em0003g614a	K15795
Eph_Em0003g615a
Eph_Em0003g616a
Eph_Em0003g617a
Eph_Em0003g618a
Eph_Em0003g619a
Eph_Em0003g620a
Eph_Em0003g621a
Eph_Em0003g622a
Eph_Em0003g623a
Eph_Em0003g624a
Eph_Em0003g625a
Eph_Em0003g626a
Eph_Em0003g627a
Eph_Em0003g628a
Eph_Em0003g629a
Eph_Em0003g630a	K04765
Eph_Em0003g631a	K08474
Eph_Em0003g632a
Eph_Em0003g633a	K07497
Eph_Em0003g634a
Eph_Em0003g635a	K17575
Eph_Em0003g636a
Eph_Em0003g637a
Eph_Em0003g638a	K05594
Eph_Em0003g639a	K04160
Eph_Em0003g640a	K04160
Eph_Em0003g641a	K14463
Eph_Em0003g642a
Eph_Em0003g643a
Eph_Em0003g644a
Eph_Em0003g645a
Eph_Em0003g646a
Eph_Em0003g647a
Eph_Em0003g648a
Eph_Em0003g649a
Eph_Em0003g650a
Eph_Em0003g651a	K09647
Eph_Em0003g652a
Eph_Em0003g653a	K01919
Eph_Em0003g654a	K22861
Eph_Em0003g655a	K02902
Eph_Em0003g656a
Eph_Em0003g657a
Eph_Em0003g658a	K16753
Eph_Em0003g659a	K11997
Eph_Em0003g660a
Eph_Em0003g661a
Eph_Em0003g662a
Eph_Em0003g663a	K02050
Eph_Em0003g664a
Eph_Em0003g665a	K21636
Eph_Em0003g666a
Eph_Em0003g667a
Eph_Em0003g668a
Eph_Em0003g669a
Eph_Em0003g670a
Eph_Em0003g671a
Eph_Em0003g672a	K09122
Eph_Em0003g673a
Eph_Em0003g674a
Eph_Em0003g675a
Eph_Em0003g676a
Eph_Em0003g677a
Eph_Em0003g678a
Eph_Em0003g679a
Eph_Em0003g680a
Eph_Em0003g681a	K10884
Eph_Em0003g682a
Eph_Em0003g683a
Eph_Em0003g684a
Eph_Em0003g685a
Eph_Em0003g686a	K03284
Eph_Em0003g687a
Eph_Em0003g688a	K11536
Eph_Em0003g689a
Eph_Em0003g690a	K13940
Eph_Em0003g691a
Eph_Em0003g692a	K08473
Eph_Em0003g693a	K09848
Eph_Em0003g694a	K00928
Eph_Em0003g695a	K17418
Eph_Em0003g696a	K00928
Eph_Em0003g697a	K00928
Eph_Em0003g698a	K10257
Eph_Em0003g699a	K01448
Eph_Em0003g700a	K00928
Eph_Em0003g701a
Eph_Em0003g702a
Eph_Em0003g703a	K08473
Eph_Em0003g704a
Eph_Em0003g705a
Eph_Em0003g706a	K04486
Eph_Em0003g707a
Eph_Em0003g708a
Eph_Em0003g709a
Eph_Em0003g710a	K00486
Eph_Em0003g711a
Eph_Em0003g712a	K07444
Eph_Em0003g713a
Eph_Em0003g714a
Eph_Em0003g715a
Eph_Em0003g716a
Eph_Em0003g717a	K00486
Eph_Em0003g718a
Eph_Em0003g719a
Eph_Em0003g720a	K19036
Eph_Em0003g721a
Eph_Em0003g722a
Eph_Em0003g723a	K09942
Eph_Em0003g724a
Eph_Em0003g725a
Eph_Em0003g726a
Eph_Em0003g727a	K01935
Eph_Em0003g728a
Eph_Em0003g729a	K07497
Eph_Em0003g730a
Eph_Em0003g731a	K22701
Eph_Em0003g732a
Eph_Em0003g733a
Eph_Em0003g734a	K01250
Eph_Em0003g735a
Eph_Em0003g736a	K20223
Eph_Em0003g737a
Eph_Em0003g738a
Eph_Em0003g739a
Eph_Em0003g740a
Eph_Em0003g741a
Eph_Em0003g742a	K20223
Eph_Em0003g743a
Eph_Em0003g744a
Eph_Em0003g745a
Eph_Em0003g746a	K20223
Eph_Em0003g747a
Eph_Em0003g748a	K00459
Eph_Em0003g749a
Eph_Em0003g750a
Eph_Em0003g751a	K00079
Eph_Em0003g752a
Eph_Em0003g753a	K15030
Eph_Em0003g754a
Eph_Em0003g755a
Eph_Em0003g756a
Eph_Em0003g757a	K23573
Eph_Em0003g758a
Eph_Em0003g759a
Eph_Em0003g760a	K01992
Eph_Em0003g761a	K11978
Eph_Em0003g762a
Eph_Em0003g763a	K00758
Eph_Em0003g764a
Eph_Em0003g765a	K07114
Eph_Em0003g766a	K01733
Eph_Em0003g767a
Eph_Em0003g768a
Eph_Em0003g769a
Eph_Em0003g770a
Eph_Em0003g771a
Eph_Em0003g772a
Eph_Em0003g773a
Eph_Em0003g774a
Eph_Em0003g775a
Eph_Em0003g776a
Eph_Em0003g777a
Eph_Em0003g778a
Eph_Em0003g779a
Eph_Em0003g780a
Eph_Em0003g781a
Eph_Em0003g782a
Eph_Em0003g783a
Eph_Em0003g784a	K00758
Eph_Em0003g785a
Eph_Em0003g786a
Eph_Em0003g787a
Eph_Em0003g788a
Eph_Em0003g789a
Eph_Em0003g790a
Eph_Em0003g791a
Eph_Em0003g792a	K15030
Eph_Em0003g793a
Eph_Em0003g794a	K00079
Eph_Em0003g795a
Eph_Em0003g796a
Eph_Em0003g797a
Eph_Em0003g798a
Eph_Em0003g799a
Eph_Em0003g800a
Eph_Em0003g801a
Eph_Em0003g802a
Eph_Em0003g803a
Eph_Em0003g804a
Eph_Em0003g805a
Eph_Em0003g806a	K00371
Eph_Em0003g807a	K23209
Eph_Em0003g808a
Eph_Em0003g809a
Eph_Em0003g810a
Eph_Em0003g811a
Eph_Em0003g812a
Eph_Em0003g813a	K21877
Eph_Em0003g814a
Eph_Em0003g815a
Eph_Em0003g816a
Eph_Em0003g817a
Eph_Em0003g818a
Eph_Em0003g819a	K09157
Eph_Em0003g820a
Eph_Em0003g821a
Eph_Em0003g822a	K00758
Eph_Em0003g823a	K00725
Eph_Em0003g824a
Eph_Em0003g825a
Eph_Em0003g826a
Eph_Em0003g827a	K00758
Eph_Em0003g828a	K09996
Eph_Em0003g829a	K06974
Eph_Em0003g830a
Eph_Em0003g831a
Eph_Em0003g832a
Eph_Em0003g833a
Eph_Em0003g834a
Eph_Em0003g835a
Eph_Em0003g836a
Eph_Em0003g837a
Eph_Em0003g838a
Eph_Em0003g839a
Eph_Em0003g840a
Eph_Em0003g841a	K08473
Eph_Em0003g842a	K22984
Eph_Em0003g843a	K07462
Eph_Em0003g844a	K10405
Eph_Em0003g845a
Eph_Em0003g846a	K01304
Eph_Em0003g847a
Eph_Em0003g848a
Eph_Em0003g849a	K01304
Eph_Em0003g850a	K08156
Eph_Em0003g851a
Eph_Em0003g852a
Eph_Em0003g853a
Eph_Em0003g854a
Eph_Em0003g855a
Eph_Em0003g856a
Eph_Em0003g857a
Eph_Em0003g858a
Eph_Em0003g859a	K03734
Eph_Em0003g860a	K03072
Eph_Em0003g861a
Eph_Em0003g862a
Eph_Em0003g863a
Eph_Em0003g864a
Eph_Em0003g865a
Eph_Em0003g866a	K07497
Eph_Em0003g867a
Eph_Em0003g868a
Eph_Em0003g869a
Eph_Em0003g870a	K03746
Eph_Em0003g871a
Eph_Em0003g872a
Eph_Em0003g873a
Eph_Em0003g874a
Eph_Em0003g875a
Eph_Em0003g876a	K12524
Eph_Em0003g877a
Eph_Em0003g878a
Eph_Em0003g879a
Eph_Em0003g880a
Eph_Em0003g881a
Eph_Em0003g882a
Eph_Em0003g883a
Eph_Em0003g884a	K01933
Eph_Em0003g885a	K02416
Eph_Em0003g886a
Eph_Em0003g887a	K00123
Eph_Em0003g888a	K02416
Eph_Em0003g889a
Eph_Em0003g890a	K02563
Eph_Em0003g891a
Eph_Em0003g892a
Eph_Em0003g893a
Eph_Em0003g894a	K22044
Eph_Em0003g895a	K16714
Eph_Em0003g896a	K03641
Eph_Em0003g897a
Eph_Em0003g898a	K01421
Eph_Em0003g899a
Eph_Em0003g900a
Eph_Em0003g901a	K07444
Eph_Em0003g902a
Eph_Em0003g903a
Eph_Em0003g904a
Eph_Em0003g905a
Eph_Em0003g906a
Eph_Em0003g907a
Eph_Em0003g908a	K05313
Eph_Em0003g909a
Eph_Em0003g910a
Eph_Em0003g911a	K22869
Eph_Em0003g912a	K09848
Eph_Em0003g913a
Eph_Em0003g914a
Eph_Em0003g915a	K01569
Eph_Em0003g916a
Eph_Em0003g917a
Eph_Em0003g918a
Eph_Em0003g919a
Eph_Em0003g920a
Eph_Em0003g921a
Eph_Em0003g922a
Eph_Em0003g923a
Eph_Em0003g924a	K05810
Eph_Em0003g925a	K00793
Eph_Em0003g926a
Eph_Em0003g927a
Eph_Em0003g928a
Eph_Em0003g929a	K15974
Eph_Em0003g930a	K04257
Eph_Em0003g931a
Eph_Em0003g932a
Eph_Em0003g933a
Eph_Em0003g934a	K02773
Eph_Em0003g935a
Eph_Em0003g936a
Eph_Em0003g937a
Eph_Em0003g938a
Eph_Em0003g939a	K03186
Eph_Em0003g940a
Eph_Em0003g941a
Eph_Em0003g942a
Eph_Em0003g943a
Eph_Em0003g944a
Eph_Em0003g945a	K23393
Eph_Em0003g946a
Eph_Em0003g947a
Eph_Em0003g948a
Eph_Em0003g949a
Eph_Em0003g950a
Eph_Em0003g951a
Eph_Em0003g952a
Eph_Em0003g953a
Eph_Em0003g954a
Eph_Em0003g955a
Eph_Em0003g956a	K09848
Eph_Em0003g957a
Eph_Em0003g958a
Eph_Em0003g959a
Eph_Em0003g960a
Eph_Em0003g961a
Eph_Em0003g962a
Eph_Em0003g963a
Eph_Em0003g964a	K01046
Eph_Em0003g965a
Eph_Em0003g966a	K19339
Eph_Em0003g967a	K17584
Eph_Em0003g968a
Eph_Em0003g969a
Eph_Em0003g970a
Eph_Em0003g971a
Eph_Em0003g972a	K09848
Eph_Em0003g973a
Eph_Em0003g974a	K00653
Eph_Em0003g975a	K01183
Eph_Em0003g976a
Eph_Em0003g977a
Eph_Em0003g978a	K02066
Eph_Em0003g979a
Eph_Em0003g980a
Eph_Em0003g981a
Eph_Em0003g982a	K03405
Eph_Em0003g983a
Eph_Em0003g984a
Eph_Em0003g985a
Eph_Em0003g986a
Eph_Em0003g987a
Eph_Em0003g988a
Eph_Em0003g989a	K07040
Eph_Em0003g990a	K01061
Eph_Em0003g991a
Eph_Em0003g992a
Eph_Em0003g993a	K00763
Eph_Em0003g994a	K03526
Eph_Em0003g995a
Eph_Em0003g996a
Eph_Em0003g997a
Eph_Em0003g998a
Eph_Em0003g999a
Eph_Em0003g1000a
Eph_Em0003g1001a	K03526
Eph_Em0003g1002a	K15176
Eph_Em0003g1003a	K03118
Eph_Em0003g1004a	K05807
Eph_Em0003g1005a	K03118
Eph_Em0003g1006a
Eph_Em0003g1007a	K08471
Eph_Em0003g1008a	K17586
Eph_Em0003g1009a
Eph_Em0003g1010a	K01183
Eph_Em0003g1011a
Eph_Em0003g1012a
Eph_Em0003g1013a
Eph_Em0003g1014a	K03594
Eph_Em0003g1015a
Eph_Em0003g1016a
Eph_Em0003g1017a	K00013
Eph_Em0003g1018a	K14652
Eph_Em0003g1019a
Eph_Em0003g1020a
Eph_Em0003g1021a
Eph_Em0003g1022a
Eph_Em0003g1023a
Eph_Em0003g1024a
Eph_Em0003g1025a
Eph_Em0003g1026a	K00790
Eph_Em0003g1027a
Eph_Em0003g1028a
Eph_Em0003g1029a
Eph_Em0003g1030a	K09848
Eph_Em0003g1031a
Eph_Em0003g1032a
Eph_Em0003g1033a
Eph_Em0003g1034a
Eph_Em0003g1035a
Eph_Em0003g1036a	K09848
Eph_Em0003g1037a
Eph_Em0003g1038a	K22869
Eph_Em0003g1039a
Eph_Em0003g1040a
Eph_Em0003g1041a
Eph_Em0003g1042a
Eph_Em0003g1043a
Eph_Em0003g1044a
Eph_Em0003g1045a
Eph_Em0003g1046a
Eph_Em0003g1047a
Eph_Em0003g1048a
Eph_Em0003g1049a
Eph_Em0003g1050a	K00428
Eph_Em0003g1051a
Eph_Em0003g1052a	K02782
Eph_Em0003g1053a
Eph_Em0003g1054a
Eph_Em0003g1055a
Eph_Em0003g1056a	K00430
Eph_Em0003g1057a
Eph_Em0003g1058a
Eph_Em0003g1059a
Eph_Em0003g1060a	K22524
Eph_Em0003g1061a
Eph_Em0003g1062a
Eph_Em0003g1063a
Eph_Em0003g1064a	K02563
Eph_Em0003g1065a
Eph_Em0003g1066a
Eph_Em0003g1067a
Eph_Em0003g1068a	K05313
Eph_Em0003g1069a
Eph_Em0003g1070a	K00428
Eph_Em0003g1071a	K02004
Eph_Em0003g1072a
Eph_Em0003g1073a
Eph_Em0003g1074a
Eph_Em0003g1075a
Eph_Em0003g1076a
Eph_Em0003g1077a
Eph_Em0003g1078a
Eph_Em0003g1079a
Eph_Em0003g1080a	K00013
Eph_Em0003g1081a	K03072
Eph_Em0003g1082a	K03734
Eph_Em0003g1083a
Eph_Em0003g1084a
Eph_Em0003g1085a
Eph_Em0003g1086a
Eph_Em0003g1087a
Eph_Em0003g1088a
Eph_Em0003g1089a	K08156
Eph_Em0003g1090a	K01304
Eph_Em0003g1091a
Eph_Em0003g1092a
Eph_Em0003g1093a	K03586
Eph_Em0003g1094a	K07040
Eph_Em0003g1095a	K18158
Eph_Em0003g1096a
Eph_Em0003g1097a
Eph_Em0003g1098a
Eph_Em0003g1099a
Eph_Em0003g1100a	K01448
Eph_Em0003g1101a
Eph_Em0003g1102a
Eph_Em0003g1103a	K01924
Eph_Em0003g1104a
Eph_Em0003g1105a
Eph_Em0003g1106a
Eph_Em0003g1107a
Eph_Em0003g1108a
Eph_Em0003g1109a
Eph_Em0003g1110a
Eph_Em0003g1111a
Eph_Em0003g1112a
Eph_Em0003g1113a
Eph_Em0003g1114a
Eph_Em0003g1115a	K21395
Eph_Em0003g1116a
Eph_Em0003g1117a
Eph_Em0003g1118a
Eph_Em0003g1119a	K04047
Eph_Em0003g1120a
Eph_Em0003g1121a	K03526
Eph_Em0003g1122a
Eph_Em0003g1123a
Eph_Em0003g1124a	K07287
Eph_Em0003g1125a
Eph_Em0003g1126a
Eph_Em0003g1127a
Eph_Em0003g1128a
Eph_Em0003g1129a
Eph_Em0003g1130a	K11473
Eph_Em0003g1131a
Eph_Em0003g1132a
Eph_Em0003g1133a
Eph_Em0003g1134a
Eph_Em0003g1135a
Eph_Em0003g1136a	K21572
Eph_Em0003g1137a	K01200
Eph_Em0003g1138a	K01200
Eph_Em0003g1139a
Eph_Em0003g1140a	K07133
Eph_Em0003g1141a	K00027
Eph_Em0003g1142a
Eph_Em0003g1143a
Eph_Em0003g1144a
Eph_Em0003g1145a
Eph_Em0003g1146a
Eph_Em0003g1147a
Eph_Em0003g1148a
Eph_Em0003g1149a
Eph_Em0003g1150a
Eph_Em0003g1151a
Eph_Em0003g1152a
Eph_Em0003g1153a	K11398
Eph_Em0003g1154a
Eph_Em0003g1155a	K21395
Eph_Em0003g1156a
Eph_Em0003g1157a
Eph_Em0003g1158a
Eph_Em0003g1159a
Eph_Em0003g1160a	K07177
Eph_Em0003g1161a	K03526
Eph_Em0003g1162a
Eph_Em0003g1163a
Eph_Em0003g1164a
Eph_Em0003g1165a
Eph_Em0003g1166a
Eph_Em0003g1167a
Eph_Em0003g1168a
Eph_Em0003g1169a
Eph_Em0003g1170a
Eph_Em0003g1171a
Eph_Em0003g1172a
Eph_Em0003g1173a
Eph_Em0003g1174a
Eph_Em0003g1175a
Eph_Em0003g1176a
Eph_Em0003g1177a
Eph_Em0003g1178a
Eph_Em0003g1179a
Eph_Em0003g1180a
Eph_Em0003g1181a
Eph_Em0003g1182a
Eph_Em0003g1183a
Eph_Em0003g1184a
Eph_Em0003g1185a
Eph_Em0003g1186a
Eph_Em0003g1187a	K09848
Eph_Em0003g1188a	K06142
Eph_Em0003g1189a
Eph_Em0003g1190a
Eph_Em0003g1191a
Eph_Em0003g1192a
Eph_Em0003g1193a
Eph_Em0003g1194a
Eph_Em0003g1195a
Eph_Em0003g1196a
Eph_Em0003g1197a
Eph_Em0003g1198a
Eph_Em0003g1199a
Eph_Em0003g1200a
Eph_Em0003g1201a
Eph_Em0003g1202a	K00894
Eph_Em0003g1203a	K14654
Eph_Em0003g1204a
Eph_Em0003g1205a
Eph_Em0003g1206a
Eph_Em0003g1207a
Eph_Em0003g1208a
Eph_Em0003g1209a
Eph_Em0003g1210a
Eph_Em0003g1211a
Eph_Em0003g1212a
Eph_Em0003g1213a
Eph_Em0003g1214a
Eph_Em0003g1215a
Eph_Em0003g1216a
Eph_Em0003g1217a
Eph_Em0003g1218a
Eph_Em0003g1219a
Eph_Em0003g1220a
Eph_Em0003g1221a	K03068
Eph_Em0003g1222a
Eph_Em0003g1223a
Eph_Em0003g1224a	K13366
Eph_Em0003g1225a
Eph_Em0003g1226a
Eph_Em0003g1227a
Eph_Em0003g1228a
Eph_Em0003g1229a
Eph_Em0003g1230a
Eph_Em0003g1231a
Eph_Em0003g1232a
Eph_Em0003g1233a
Eph_Em0003g1234a
Eph_Em0003g1235a
Eph_Em0003g1236a
Eph_Em0003g1237a	K13641
Eph_Em0003g1238a
Eph_Em0003g1239a
Eph_Em0003g1240a
Eph_Em0003g1241a
Eph_Em0003g1242a
Eph_Em0003g1243a
Eph_Em0003g1244a
Eph_Em0003g1245a
Eph_Em0003g1246a
Eph_Em0003g1247a
Eph_Em0003g1248a
Eph_Em0003g1249a	K02084
Eph_Em0003g1250a	K07792
Eph_Em0003g1251a
Eph_Em0003g1252a
Eph_Em0003g1253a
Eph_Em0003g1254a	K00693
Eph_Em0003g1255a
Eph_Em0003g1256a
Eph_Em0003g1257a
Eph_Em0003g1258a	K01672
Eph_Em0003g1259a	K01672
Eph_Em0003g1260a
Eph_Em0003g1261a
Eph_Em0003g1262a
Eph_Em0003g1263a
Eph_Em0003g1264a
Eph_Em0003g1265a
Eph_Em0003g1266a
Eph_Em0003g1267a
Eph_Em0003g1268a
Eph_Em0003g1269a	K01672
Eph_Em0003g1270a	K01672
Eph_Em0003g1271a
Eph_Em0003g1272a
Eph_Em0003g1273a	K00693
Eph_Em0003g1274a
Eph_Em0003g1275a	K04257
Eph_Em0003g1276a
Eph_Em0003g1277a
Eph_Em0003g1278a
Eph_Em0003g1279a	K03337
Eph_Em0003g1280a	K03272
Eph_Em0003g1281a
Eph_Em0003g1282a
Eph_Em0003g1283a	K03272
Eph_Em0003g1284a	K10026
Eph_Em0003g1285a
Eph_Em0003g1286a
Eph_Em0003g1287a
Eph_Em0003g1288a
Eph_Em0003g1289a
Eph_Em0003g1290a
Eph_Em0003g1291a
Eph_Em0003g1292a	K00826
Eph_Em0003g1293a
Eph_Em0003g1294a
Eph_Em0003g1295a
Eph_Em0003g1296a	K07497
Eph_Em0003g1297a	K10401
Eph_Em0003g1298a
Eph_Em0003g1299a
Eph_Em0003g1300a
Eph_Em0003g1301a
Eph_Em0003g1302a
Eph_Em0003g1303a
Eph_Em0003g1304a	K02004
Eph_Em0003g1305a
Eph_Em0003g1306a
Eph_Em0003g1307a	K07004
Eph_Em0003g1308a	K00219
Eph_Em0003g1309a
Eph_Em0003g1310a
Eph_Em0003g1311a
Eph_Em0003g1312a
Eph_Em0003g1313a
Eph_Em0003g1314a
Eph_Em0003g1315a
Eph_Em0003g1316a	K03601
Eph_Em0003g1317a
Eph_Em0003g1318a	K09742
Eph_Em0003g1319a
Eph_Em0003g1320a	K02016
Eph_Em0003g1321a
Eph_Em0003g1322a
Eph_Em0003g1323a
Eph_Em0003g1324a
Eph_Em0003g1325a
Eph_Em0003g1326a	K08399
Eph_Em0003g1327a	K15168
Eph_Em0003g1328a
Eph_Em0003g1329a
Eph_Em0003g1330a
Eph_Em0003g1331a
Eph_Em0003g1332a
Eph_Em0003g1333a	K02551
Eph_Em0003g1334a
Eph_Em0003g1335a	K07497
Eph_Em0003g1336a
Eph_Em0003g1337a	K07496
Eph_Em0003g1338a	K02407
Eph_Em0003g1339a	K00013
Eph_Em0003g1340a
Eph_Em0003g1341a
Eph_Em0003g1342a
Eph_Em0003g1343a
Eph_Em0003g1344a
Eph_Em0003g1345a
Eph_Em0003g1346a
Eph_Em0003g1347a	K04070
Eph_Em0003g1348a
Eph_Em0003g1349a
Eph_Em0003g1350a
Eph_Em0003g1351a	K02216
Eph_Em0003g1352a
Eph_Em0003g1353a	K02216
Eph_Em0003g1354a
Eph_Em0003g1355a	K00541
Eph_Em0003g1356a	K00894
Eph_Em0003g1357a	K11294
Eph_Em0003g1358a
Eph_Em0003g1359a	K13719
Eph_Em0003g1360a	K18399
Eph_Em0003g1361a
Eph_Em0003g1362a
Eph_Em0003g1363a
Eph_Em0003g1364a
Eph_Em0003g1365a
Eph_Em0003g1366a
Eph_Em0003g1367a
Eph_Em0003g1368a	K11093
Eph_Em0003g1369a
Eph_Em0003g1370a	K11182
Eph_Em0003g1371a
Eph_Em0003g1372a	K23296
Eph_Em0003g1373a	K16088
Eph_Em0003g1374a	K21948
Eph_Em0003g1375a
Eph_Em0003g1376a	K02455
Eph_Em0003g1377a	K03738
Eph_Em0003g1378a
Eph_Em0003g1379a
Eph_Em0003g1380a
Eph_Em0003g1381a
Eph_Em0003g1382a
Eph_Em0003g1383a
Eph_Em0003g1384a
Eph_Em0003g1385a
Eph_Em0003g1386a
Eph_Em0003g1387a
Eph_Em0003g1388a	K03589
Eph_Em0003g1389a	K06217
Eph_Em0003g1390a
Eph_Em0003g1391a
Eph_Em0003g1392a
Eph_Em0003g1393a
Eph_Em0003g1394a	K06992
Eph_Em0003g1395a
Eph_Em0003g1396a
Eph_Em0003g1397a	K09562
Eph_Em0003g1398a	K18061
Eph_Em0003g1399a
Eph_Em0003g1400a	K06217
Eph_Em0003g1401a
Eph_Em0003g1402a	K11153
Eph_Em0003g1403a	K10892
Eph_Em0003g1404a
Eph_Em0003g1405a
Eph_Em0003g1406a
Eph_Em0003g1407a	K11490
Eph_Em0003g1408a
Eph_Em0003g1409a	K11153
Eph_Em0003g1410a
Eph_Em0003g1411a
Eph_Em0003g1412a	K23026
Eph_Em0003g1413a	K19931
Eph_Em0003g1414a	K21959
Eph_Em0003g1415a	K01876
Eph_Em0003g1416a
Eph_Em0003g1417a
Eph_Em0003g1418a
Eph_Em0003g1419a
Eph_Em0003g1420a	K01876
Eph_Em0003g1421a
Eph_Em0003g1422a	K07300
Eph_Em0003g1423a
Eph_Em0003g1424a	K23438
Eph_Em0003g1425a
Eph_Em0003g1426a	K01494
Eph_Em0003g1427a
Eph_Em0003g1428a	K13335
Eph_Em0003g1429a
Eph_Em0003g1430a
Eph_Em0003g1431a
Eph_Em0003g1432a
Eph_Em0003g1433a
Eph_Em0003g1434a
Eph_Em0003g1435a	K07259
Eph_Em0003g1436a
Eph_Em0003g1437a
Eph_Em0003g1438a
Eph_Em0003g1439a
Eph_Em0003g1440a	K06380
Eph_Em0003g1441a	K11111
Eph_Em0003g1442a	K03174
Eph_Em0003g1443a	K00826
Eph_Em0003g1444a
Eph_Em0003g1445a
Eph_Em0003g1446a	K03438
Eph_Em0003g1447a	K11534
Eph_Em0003g1448a	K01155
Eph_Em0003g1449a
Eph_Em0003g1450a
Eph_Em0003g1451a
Eph_Em0003g1452a
Eph_Em0003g1453a
Eph_Em0003g1454a
Eph_Em0003g1455a
Eph_Em0003g1456a
Eph_Em0003g1457a
Eph_Em0003g1458a
Eph_Em0003g1459a
Eph_Em0003g1460a	K01365
Eph_Em0003g1461a
Eph_Em0003g1462a
Eph_Em0003g1463a
Eph_Em0003g1464a
Eph_Em0003g1465a
Eph_Em0003g1466a
Eph_Em0003g1467a
Eph_Em0003g1468a
Eph_Em0003g1469a
Eph_Em0003g1470a
Eph_Em0003g1471a	K02990
Eph_Em0003g1472a
Eph_Em0003g1473a
Eph_Em0003g1474a
Eph_Em0003g1475a
Eph_Em0003g1476a
Eph_Em0003g1477a
Eph_Em0003g1478a
Eph_Em0003g1479a
Eph_Em0003g1480a
Eph_Em0003g1481a	K02131
Eph_Em0003g1482a
Eph_Em0003g1483a	K18750
Eph_Em0003g1484a	K01728
Eph_Em0003g1485a	K15549
Eph_Em0003g1486a
Eph_Em0003g1487a	K19933
Eph_Em0003g1488a
Eph_Em0003g1489a
Eph_Em0003g1490a
Eph_Em0003g1491a	K00954
Eph_Em0003g1492a
Eph_Em0003g1493a	K02770
Eph_Em0003g1494a
Eph_Em0003g1495a
Eph_Em0003g1496a
Eph_Em0003g1497a
Eph_Em0003g1498a	K00757
Eph_Em0003g1499a
Eph_Em0003g1500a	K18979
Eph_Em0003g1501a
Eph_Em0003g1502a
Eph_Em0003g1503a
Eph_Em0003g1504a
Eph_Em0003g1505a
Eph_Em0003g1506a
Eph_Em0003g1507a	K11749
Eph_Em0003g1508a
Eph_Em0003g1509a
Eph_Em0003g1510a
Eph_Em0003g1511a
Eph_Em0003g1512a
Eph_Em0003g1513a	K03721
Eph_Em0003g1514a
Eph_Em0003g1515a
Eph_Em0003g1516a
Eph_Em0003g1517a
Eph_Em0003g1518a
Eph_Em0003g1519a
Eph_Em0003g1520a
Eph_Em0003g1521a
Eph_Em0003g1522a
Eph_Em0003g1523a
Eph_Em0003g1524a
Eph_Em0003g1525a	K07492
Eph_Em0003g1526a
Eph_Em0003g1527a
Eph_Em0003g1528a
Eph_Em0003g1529a
Eph_Em0003g1530a
Eph_Em0003g1531a	K00235
Eph_Em0003g1532a	K16089
Eph_Em0003g1533a	K03086
Eph_Em0003g1534a
Eph_Em0003g1535a
Eph_Em0003g1536a
Eph_Em0003g1537a
Eph_Em0003g1538a
Eph_Em0003g1539a
Eph_Em0003g1540a
Eph_Em0003g1541a
Eph_Em0003g1542a
Eph_Em0003g1543a	K04941
Eph_Em0003g1544a
Eph_Em0003g1545a
Eph_Em0003g1546a
Eph_Em0003g1547a
Eph_Em0003g1548a
Eph_Em0003g1549a	K06200
Eph_Em0003g1550a	K03648
Eph_Em0003g1551a	K03648
Eph_Em0003g1552a
Eph_Em0003g1553a
Eph_Em0003g1554a	K02517
Eph_Em0003g1555a
Eph_Em0003g1556a	K15338
Eph_Em0003g1557a	K03601
Eph_Em0003g1558a	K04506
Eph_Em0003g1559a
Eph_Em0003g1560a	K01870
Eph_Em0003g1561a
Eph_Em0003g1562a
Eph_Em0003g1563a
Eph_Em0003g1564a
Eph_Em0003g1565a	K01870
Eph_Em0003g1566a
Eph_Em0003g1567a
Eph_Em0003g1568a
Eph_Em0003g1569a
Eph_Em0003g1570a	K01188
Eph_Em0003g1571a
Eph_Em0003g1572a	K00027
Eph_Em0003g1573a
Eph_Em0003g1574a
Eph_Em0003g1575a
Eph_Em0003g1576a
Eph_Em0003g1577a
Eph_Em0003g1578a
Eph_Em0003g1579a
Eph_Em0003g1580a
Eph_Em0003g1581a	K14398
Eph_Em0003g1582a
Eph_Em0003g1583a
Eph_Em0003g1584a
Eph_Em0003g1585a
Eph_Em0003g1586a
Eph_Em0003g1587a
Eph_Em0003g1588a
Eph_Em0003g1589a
Eph_Em0003g1590a
Eph_Em0003g1591a	K02313
Eph_Em0003g1592a
Eph_Em0003g1593a	K01299
Eph_Em0003g1594a
Eph_Em0003g1595a
Eph_Em0003g1596a
Eph_Em0003g1597a
Eph_Em0003g1598a
Eph_Em0003g1599a
Eph_Em0003g1600a
Eph_Em0003g1601a
Eph_Em0003g1602a
Eph_Em0003g1603a
Eph_Em0003g1604a
Eph_Em0003g1605a
Eph_Em0003g1606a	K11363
Eph_Em0003g1607a
Eph_Em0003g1608a
Eph_Em0003g1609a
Eph_Em0003g1610a
Eph_Em0003g1611a
Eph_Em0003g1612a	K09247
Eph_Em0003g1613a	K00041
Eph_Em0003g1614a	K02103
Eph_Em0003g1615a
Eph_Em0003g1616a
Eph_Em0003g1617a	K00033
Eph_Em0003g1618a	K02035
Eph_Em0003g1619a	K16055
Eph_Em0003g1620a	K05768
Eph_Em0003g1621a	K06187
Eph_Em0003g1622a
Eph_Em0003g1623a	K00979
Eph_Em0003g1624a	K02601
Eph_Em0003g1625a
Eph_Em0003g1626a
Eph_Em0003g1627a
Eph_Em0003g1628a	K00096
Eph_Em0003g1629a
Eph_Em0003g1630a	K07497
Eph_Em0003g1631a
Eph_Em0003g1632a
Eph_Em0003g1633a
Eph_Em0003g1634a
Eph_Em0003g1635a
Eph_Em0003g1636a
Eph_Em0003g1637a
Eph_Em0003g1638a
Eph_Em0003g1639a
Eph_Em0003g1640a
Eph_Em0003g1641a	K13866
Eph_Em0003g1642a
Eph_Em0003g1643a
Eph_Em0003g1644a
Eph_Em0003g1645a	K07494
Eph_Em0003g1646a
Eph_Em0003g1647a
Eph_Em0003g1648a
Eph_Em0003g1649a	K02039
Eph_Em0003g1650a	K22037
Eph_Em0003g1651a
Eph_Em0003g1652a
Eph_Em0003g1653a
Eph_Em0003g1654a
Eph_Em0003g1655a	K01732
Eph_Em0003g1656a
Eph_Em0003g1657a
Eph_Em0003g1658a	K03641
Eph_Em0003g1659a
Eph_Em0003g1660a	K07482
Eph_Em0003g1661a
Eph_Em0003g1662a
Eph_Em0003g1663a
Eph_Em0003g1664a
Eph_Em0003g1665a
Eph_Em0003g1666a
Eph_Em0003g1667a
Eph_Em0003g1668a
Eph_Em0003g1669a
Eph_Em0003g1670a
Eph_Em0003g1671a
Eph_Em0003g1672a
Eph_Em0003g1673a
Eph_Em0003g1674a
Eph_Em0003g1675a
Eph_Em0003g1676a
Eph_Em0003g1677a
Eph_Em0003g1678a
Eph_Em0003g1679a	K15974
Eph_Em0003g1680a
Eph_Em0003g1681a	K02004
Eph_Em0003g1682a	K03427
Eph_Em0003g1683a
Eph_Em0003g1684a	K03088
Eph_Em0003g1685a
Eph_Em0003g1686a
Eph_Em0003g1687a	K06187
Eph_Em0003g1688a
Eph_Em0003g1689a
Eph_Em0003g1690a
Eph_Em0003g1691a
Eph_Em0003g1692a
Eph_Em0003g1693a	K03088
Eph_Em0003g1694a
Eph_Em0003g1695a	K06187
Eph_Em0003g1696a	K05768
Eph_Em0003g1697a
Eph_Em0003g1698a
Eph_Em0003g1699a
Eph_Em0003g1700a	K05195
Eph_Em0003g1701a
Eph_Em0003g1702a
Eph_Em0003g1703a
Eph_Em0003g1704a
Eph_Em0003g1705a
Eph_Em0003g1706a
Eph_Em0003g1707a	K19985
Eph_Em0003g1708a
Eph_Em0003g1709a
Eph_Em0003g1710a
Eph_Em0003g1711a
Eph_Em0003g1712a
Eph_Em0003g1713a	K14852
Eph_Em0003g1714a
Eph_Em0003g1715a
Eph_Em0003g1716a	K10397
Eph_Em0003g1717a	K09818
Eph_Em0003g1718a	K12556
Eph_Em0003g1719a	K00174
Eph_Em0003g1720a	K19041
Eph_Em0003g1721a
Eph_Em0003g1722a	K07497
Eph_Em0003g1723a	K22984
Eph_Em0003g1724a
Eph_Em0003g1725a	K15692
Eph_Em0003g1726a
Eph_Em0003g1727a
Eph_Em0003g1728a
Eph_Em0003g1729a
Eph_Em0003g1730a	K12800
Eph_Em0003g1731a	K08473
Eph_Em0003g1732a	K02232
Eph_Em0003g1733a
Eph_Em0003g1734a
Eph_Em0003g1735a	K00937
Eph_Em0003g1736a
Eph_Em0003g1737a
Eph_Em0003g1738a	K16785
Eph_Em0003g1739a	K04063
Eph_Em0003g1740a
Eph_Em0003g1741a
Eph_Em0003g1742a
Eph_Em0003g1743a
Eph_Em0003g1744a
Eph_Em0003g1745a
Eph_Em0003g1746a
Eph_Em0003g1747a
Eph_Em0003g1748a	K00169
Eph_Em0003g1749a
Eph_Em0003g1750a
Eph_Em0003g1751a	K00150
Eph_Em0003g1752a
Eph_Em0003g1753a
Eph_Em0003g1754a
Eph_Em0003g1755a	K15692
Eph_Em0003g1756a	K01163
Eph_Em0003g1757a
Eph_Em0003g1758a	K07466
Eph_Em0003g1759a
Eph_Em0003g1760a
Eph_Em0003g1761a
Eph_Em0003g1762a
Eph_Em0003g1763a
Eph_Em0003g1764a
Eph_Em0003g1765a
Eph_Em0003g1766a
Eph_Em0003g1767a	K22762
Eph_Em0003g1768a
Eph_Em0003g1769a
Eph_Em0003g1770a
Eph_Em0003g1771a	K06566
Eph_Em0003g1772a
Eph_Em0003g1773a
Eph_Em0003g1774a	K01070
Eph_Em0003g1775a
Eph_Em0003g1776a
Eph_Em0003g1777a
Eph_Em0003g1778a
Eph_Em0003g1779a
Eph_Em0003g1780a	K06566
Eph_Em0003g1781a
Eph_Em0003g1782a
Eph_Em0003g1783a
Eph_Em0003g1784a	K23209
Eph_Em0003g1785a
Eph_Em0003g1786a
Eph_Em0003g1787a
Eph_Em0003g1788a
Eph_Em0003g1789a
Eph_Em0003g1790a
Eph_Em0003g1791a
Eph_Em0003g1792a
Eph_Em0003g1793a
Eph_Em0003g1794a
Eph_Em0003g1795a	K03432
Eph_Em0003g1796a	K07497
Eph_Em0003g1797a
Eph_Em0003g1798a
Eph_Em0003g1799a
Eph_Em0003g1800a
Eph_Em0003g1801a	K13947
Eph_Em0003g1802a
Eph_Em0003g1803a
Eph_Em0003g1804a
Eph_Em0003g1805a
Eph_Em0003g1806a	K00824
Eph_Em0003g1807a
Eph_Em0003g1808a
Eph_Em0003g1809a
Eph_Em0003g1810a
Eph_Em0003g1811a
Eph_Em0003g1812a
Eph_Em0003g1813a
Eph_Em0003g1814a	K15255
Eph_Em0003g1815a
Eph_Em0003g1816a
Eph_Em0003g1817a	K10747
Eph_Em0003g1818a
Eph_Em0003g1819a
Eph_Em0003g1820a
Eph_Em0003g1821a
Eph_Em0003g1822a	K23087
Eph_Em0003g1823a	K02563
Eph_Em0003g1824a
Eph_Em0003g1825a
Eph_Em0003g1826a	K10903
Eph_Em0003g1827a
Eph_Em0003g1828a
Eph_Em0003g1829a	K17218
Eph_Em0003g1830a
Eph_Em0003g1831a
Eph_Em0003g1832a
Eph_Em0003g1833a
Eph_Em0003g1834a
Eph_Em0003g1835a
Eph_Em0003g1836a
Eph_Em0003g1837a	K17894
Eph_Em0003g1838a
Eph_Em0003g1839a
Eph_Em0003g1840a
Eph_Em0003g1841a
Eph_Em0003g1842a	K00615
Eph_Em0003g1843a
Eph_Em0003g1844a	K00615
Eph_Em0003g1845a
Eph_Em0003g1846a
Eph_Em0003g1847a	K04257
Eph_Em0003g1848a
Eph_Em0003g1849a
Eph_Em0003g1850a
Eph_Em0003g1851a
Eph_Em0003g1852a
Eph_Em0003g1853a
Eph_Em0003g1854a
Eph_Em0003g1855a
Eph_Em0003g1856a
Eph_Em0003g1857a
Eph_Em0003g1858a
Eph_Em0003g1859a
Eph_Em0003g1860a
Eph_Em0003g1861a	K11824
Eph_Em0003g1862a
Eph_Em0003g1863a
Eph_Em0003g1864a
Eph_Em0003g1865a
Eph_Em0003g1866a
Eph_Em0003g1867a
Eph_Em0003g1868a
Eph_Em0003g1869a
Eph_Em0003g1870a	K09234
Eph_Em0003g1871a	K09097
Eph_Em0003g1872a	K02600
Eph_Em0003g1873a
Eph_Em0003g1874a
Eph_Em0003g1875a
Eph_Em0003g1876a	K03452
Eph_Em0003g1877a	K01589
Eph_Em0003g1878a
Eph_Em0003g1879a	K09234
Eph_Em0003g1880a
Eph_Em0003g1881a	K20161
Eph_Em0003g1882a
Eph_Em0003g1883a	K07001
Eph_Em0003g1884a
Eph_Em0003g1885a	K06415
Eph_Em0003g1886a	K07068
Eph_Em0003g1887a	K07039
Eph_Em0003g1888a	K14459
Eph_Em0003g1889a
Eph_Em0003g1890a
Eph_Em0003g1891a	K07188
Eph_Em0003g1892a
Eph_Em0003g1893a
Eph_Em0003g1894a
Eph_Em0003g1895a
Eph_Em0003g1896a
Eph_Em0003g1897a	K04763
Eph_Em0003g1898a	K03806
Eph_Em0003g1899a
Eph_Em0003g1900a
Eph_Em0003g1901a
Eph_Em0003g1902a
Eph_Em0003g1903a
Eph_Em0003g1904a	K23643
Eph_Em0003g1905a	K08592
Eph_Em0003g1906a
Eph_Em0003g1907a
Eph_Em0003g1908a	K21698
Eph_Em0003g1909a	K02990
Eph_Em0003g1910a	K01992
Eph_Em0004g1a
Eph_Em0004g2a	K05758
Eph_Em0004g3a
Eph_Em0004g4a	K12828
Eph_Em0004g5a	K13177
Eph_Em0004g6a	K19348
Eph_Em0004g7a
Eph_Em0004g8a	K12828
Eph_Em0004g9a
Eph_Em0004g10a	K05758
Eph_Em0004g11a	K12188
Eph_Em0004g12a
Eph_Em0004g13a	K11667
Eph_Em0004g14a	K11730
Eph_Em0004g15a
Eph_Em0004g16a
Eph_Em0004g17a
Eph_Em0004g18a
Eph_Em0004g19a	K20126
Eph_Em0004g20a	K20407
Eph_Em0004g21a	K20407
Eph_Em0004g22a	K10740
Eph_Em0004g23a
Eph_Em0004g24a	K10396
Eph_Em0004g25a	K10424
Eph_Em0004g26a	K16748
Eph_Em0004g27a	K01409
Eph_Em0004g28a
Eph_Em0004g29a	K02901
Eph_Em0004g30a	K07910
Eph_Em0004g31a	K07756
Eph_Em0004g32a	K15716
Eph_Em0004g33a
Eph_Em0004g34a
Eph_Em0004g35a	K07756
Eph_Em0004g36a	K15716
Eph_Em0004g37a
Eph_Em0004g38a	K03036
Eph_Em0004g39a	K16679
Eph_Em0004g40a	K10605
Eph_Em0004g41a	K04424
Eph_Em0004g42a
Eph_Em0004g43a
Eph_Em0004g44a
Eph_Em0004g45a	K07937
Eph_Em0004g46a	K07937
Eph_Em0004g47a	K10457
Eph_Em0004g48a
Eph_Em0004g49a
Eph_Em0004g50a
Eph_Em0004g51a
Eph_Em0004g52a	K02549
Eph_Em0004g53a	K19619
Eph_Em0004g54a	K00031
Eph_Em0004g55a
Eph_Em0004g56a	K11716
Eph_Em0004g57a	K20283
Eph_Em0004g58a	K14408
Eph_Em0004g59a
Eph_Em0004g60a
Eph_Em0004g61a	K10061
Eph_Em0004g62a	K21773
Eph_Em0004g63a	K14863
Eph_Em0004g64a	K15186
Eph_Em0004g65a	K01648
Eph_Em0004g66a
Eph_Em0004g67a
Eph_Em0004g68a	K09566
Eph_Em0004g69a	K12168
Eph_Em0004g70a	K03002
Eph_Em0004g71a	K02090
Eph_Em0004g72a	K02318
Eph_Em0004g73a
Eph_Em0004g74a
Eph_Em0004g75a
Eph_Em0004g76a	K05218
Eph_Em0004g77a	K05218
Eph_Em0004g78a
Eph_Em0004g79a
Eph_Em0004g80a
Eph_Em0004g81a
Eph_Em0004g82a	K14857
Eph_Em0004g83a	K14816
Eph_Em0004g84a
Eph_Em0004g85a
Eph_Em0004g86a	K18037
Eph_Em0004g87a	K06107
Eph_Em0004g88a	K03934
Eph_Em0004g89a
Eph_Em0004g90a	K02921
Eph_Em0004g91a	K10389
Eph_Em0004g92a	K12483
Eph_Em0004g93a	K00599
Eph_Em0004g94a	K13163
Eph_Em0004g95a	K06695
Eph_Em0004g96a	K15100
Eph_Em0004g97a	K14440
Eph_Em0004g98a	K01847
Eph_Em0004g99a	K12476
Eph_Em0004g100a
Eph_Em0004g101a	K02921
Eph_Em0004g102a	K01849
Eph_Em0004g103a
Eph_Em0004g104a
Eph_Em0004g105a
Eph_Em0004g106a	K01847
Eph_Em0004g107a	K06584
Eph_Em0004g108a
Eph_Em0004g109a
Eph_Em0004g110a
Eph_Em0004g111a
Eph_Em0004g112a
Eph_Em0004g113a	K20062
Eph_Em0004g114a
Eph_Em0004g115a
Eph_Em0004g116a
Eph_Em0004g117a
Eph_Em0004g118a
Eph_Em0004g119a
Eph_Em0004g120a
Eph_Em0004g121a	K06311
Eph_Em0004g122a
Eph_Em0004g123a
Eph_Em0004g124a	K06024
Eph_Em0004g125a	K08910
Eph_Em0004g126a
Eph_Em0004g127a
Eph_Em0004g128a
Eph_Em0004g129a
Eph_Em0004g130a	K00691
Eph_Em0004g131a	K03219
Eph_Em0004g132a
Eph_Em0004g133a	K00817
Eph_Em0004g134a	K05719
Eph_Em0004g135a
Eph_Em0004g136a	K14827
Eph_Em0004g137a
Eph_Em0004g138a	K03131
Eph_Em0004g139a
Eph_Em0004g140a
Eph_Em0004g141a	K12559
Eph_Em0004g142a
Eph_Em0004g143a
Eph_Em0004g144a	K11869
Eph_Em0004g145a	K08811
Eph_Em0004g146a	K08811
Eph_Em0004g147a
Eph_Em0004g148a	K09645
Eph_Em0004g149a	K03424
Eph_Em0004g150a	K17461
Eph_Em0004g151a	K12236
Eph_Em0004g152a
Eph_Em0004g153a	K08835
Eph_Em0004g154a
Eph_Em0004g155a
Eph_Em0004g156a	K11374
Eph_Em0004g157a	K18169
Eph_Em0004g158a	K00698
Eph_Em0004g159a	K00698
Eph_Em0004g160a	K00698
Eph_Em0004g161a
Eph_Em0004g162a
Eph_Em0004g163a	K00698
Eph_Em0004g164a
Eph_Em0004g165a	K07488
Eph_Em0004g166a
Eph_Em0004g167a
Eph_Em0004g168a
Eph_Em0004g169a	K00698
Eph_Em0004g170a	K02238
Eph_Em0004g171a	K00698
Eph_Em0004g172a	K01400
Eph_Em0004g173a
Eph_Em0004g174a	K00698
Eph_Em0004g175a
Eph_Em0004g176a	K01817
Eph_Em0004g177a
Eph_Em0004g178a
Eph_Em0004g179a
Eph_Em0004g180a	K01817
Eph_Em0004g181a	K12818
Eph_Em0004g182a
Eph_Em0004g183a
Eph_Em0004g184a
Eph_Em0004g185a
Eph_Em0004g186a
Eph_Em0004g187a	K04941
Eph_Em0004g188a
Eph_Em0004g189a
Eph_Em0004g190a
Eph_Em0004g191a
Eph_Em0004g192a
Eph_Em0004g193a	K01007
Eph_Em0004g194a
Eph_Em0004g195a	K04941
Eph_Em0004g196a
Eph_Em0004g197a
Eph_Em0004g198a
Eph_Em0004g199a	K00698
Eph_Em0004g200a
Eph_Em0004g201a	K06484
Eph_Em0004g202a
Eph_Em0004g203a	K15730
Eph_Em0004g204a	K01647
Eph_Em0004g205a	K04078
Eph_Em0004g206a	K04077
Eph_Em0004g207a	K01184
Eph_Em0004g208a
Eph_Em0004g209a	K18588
Eph_Em0004g210a
Eph_Em0004g211a
Eph_Em0004g212a
Eph_Em0004g213a
Eph_Em0004g214a
Eph_Em0004g215a
Eph_Em0004g216a	K06187
Eph_Em0004g217a
Eph_Em0004g218a
Eph_Em0004g219a
Eph_Em0004g220a
Eph_Em0004g221a
Eph_Em0004g222a
Eph_Em0004g223a	K00705
Eph_Em0004g224a
Eph_Em0004g225a
Eph_Em0004g226a
Eph_Em0004g227a
Eph_Em0004g228a
Eph_Em0004g229a	K00705
Eph_Em0004g230a
Eph_Em0004g231a
Eph_Em0004g232a
Eph_Em0004g233a
Eph_Em0004g234a
Eph_Em0004g235a
Eph_Em0004g236a
Eph_Em0004g237a
Eph_Em0004g238a	K14320
Eph_Em0004g239a	K02161
Eph_Em0004g240a	K14685
Eph_Em0004g241a
Eph_Em0004g242a
Eph_Em0004g243a	K09884
Eph_Em0004g244a
Eph_Em0004g245a	K02303
Eph_Em0004g246a
Eph_Em0004g247a
Eph_Em0004g248a
Eph_Em0004g249a
Eph_Em0004g250a
Eph_Em0004g251a
Eph_Em0004g252a
Eph_Em0004g253a
Eph_Em0004g254a	K02303
Eph_Em0004g255a	K00341
Eph_Em0004g256a
Eph_Em0004g257a	K12035
Eph_Em0004g258a
Eph_Em0004g259a
Eph_Em0004g260a	K06187
Eph_Em0004g261a
Eph_Em0004g262a	K09761
Eph_Em0004g263a	K06984
Eph_Em0004g264a
Eph_Em0004g265a
Eph_Em0004g266a
Eph_Em0004g267a
Eph_Em0004g268a	K02030
Eph_Em0004g269a
Eph_Em0004g270a
Eph_Em0004g271a
Eph_Em0004g272a
Eph_Em0004g273a	K02303
Eph_Em0004g274a
Eph_Em0004g275a
Eph_Em0004g276a
Eph_Em0004g277a
Eph_Em0004g278a
Eph_Em0004g279a
Eph_Em0004g280a
Eph_Em0004g281a	K09761
Eph_Em0004g282a
Eph_Em0004g283a
Eph_Em0004g284a
Eph_Em0004g285a
Eph_Em0004g286a
Eph_Em0004g287a
Eph_Em0004g288a
Eph_Em0004g289a
Eph_Em0004g290a
Eph_Em0004g291a	K16169
Eph_Em0004g292a
Eph_Em0004g293a	K00606
Eph_Em0004g294a
Eph_Em0004g295a
Eph_Em0004g296a
Eph_Em0004g297a
Eph_Em0004g298a
Eph_Em0004g299a	K11363
Eph_Em0004g300a	K00752
Eph_Em0004g301a	K07497
Eph_Em0004g302a
Eph_Em0004g303a
Eph_Em0004g304a
Eph_Em0004g305a
Eph_Em0004g306a
Eph_Em0004g307a
Eph_Em0004g308a	K01880
Eph_Em0004g309a
Eph_Em0004g310a
Eph_Em0004g311a
Eph_Em0004g312a
Eph_Em0004g313a
Eph_Em0004g314a
Eph_Em0004g315a	K06187
Eph_Em0004g316a
Eph_Em0004g317a
Eph_Em0004g318a
Eph_Em0004g319a
Eph_Em0004g320a
Eph_Em0004g321a
Eph_Em0004g322a
Eph_Em0004g323a
Eph_Em0004g324a
Eph_Em0004g325a
Eph_Em0004g326a
Eph_Em0004g327a	K06187
Eph_Em0004g328a
Eph_Em0004g329a
Eph_Em0004g330a
Eph_Em0004g331a
Eph_Em0004g332a	K11997
Eph_Em0004g333a	K06187
Eph_Em0004g334a
Eph_Em0004g335a	K03404
Eph_Em0004g336a
Eph_Em0004g337a
Eph_Em0004g338a
Eph_Em0004g339a
Eph_Em0004g340a	K00058
Eph_Em0004g341a
Eph_Em0004g342a
Eph_Em0004g343a
Eph_Em0004g344a
Eph_Em0004g345a
Eph_Em0004g346a
Eph_Em0004g347a	K02231
Eph_Em0004g348a
Eph_Em0004g349a	K12858
Eph_Em0004g350a	K23553
Eph_Em0004g351a
Eph_Em0004g352a
Eph_Em0004g353a	K13248
Eph_Em0004g354a	K03392
Eph_Em0004g355a	K07834
Eph_Em0004g356a
Eph_Em0004g357a	K09287
Eph_Em0004g358a
Eph_Em0004g359a	K08473
Eph_Em0004g360a	K23727
Eph_Em0004g361a	K02663
Eph_Em0004g362a	K12035
Eph_Em0004g363a
Eph_Em0004g364a
Eph_Em0004g365a
Eph_Em0004g366a
Eph_Em0004g367a
Eph_Em0004g368a	K03601
Eph_Em0004g369a
Eph_Em0004g370a	K15896
Eph_Em0004g371a
Eph_Em0004g372a	K00656
Eph_Em0004g373a	K02338
Eph_Em0004g374a
Eph_Em0004g375a
Eph_Em0004g376a	K12624
Eph_Em0004g377a
Eph_Em0004g378a
Eph_Em0004g379a	K08819
Eph_Em0004g380a
Eph_Em0004g381a	K11310
Eph_Em0004g382a	K18732
Eph_Em0004g383a
Eph_Em0004g384a
Eph_Em0004g385a	K02224
Eph_Em0004g386a
Eph_Em0004g387a
Eph_Em0004g388a
Eph_Em0004g389a
Eph_Em0004g390a
Eph_Em0004g391a
Eph_Em0004g392a
Eph_Em0004g393a
Eph_Em0004g394a
Eph_Em0004g395a
Eph_Em0004g396a
Eph_Em0004g397a
Eph_Em0004g398a
Eph_Em0004g399a
Eph_Em0004g400a
Eph_Em0004g401a
Eph_Em0004g402a
Eph_Em0004g403a
Eph_Em0004g404a	K22902
Eph_Em0004g405a
Eph_Em0004g406a	K11997
Eph_Em0004g407a	K01791
Eph_Em0004g408a
Eph_Em0004g409a
Eph_Em0004g410a	K00637
Eph_Em0004g411a	K06963
Eph_Em0004g412a	K00637
Eph_Em0004g413a
Eph_Em0004g414a
Eph_Em0004g415a	K03592
Eph_Em0004g416a
Eph_Em0004g417a
Eph_Em0004g418a
Eph_Em0004g419a
Eph_Em0004g420a
Eph_Em0004g421a
Eph_Em0004g422a
Eph_Em0004g423a
Eph_Em0004g424a
Eph_Em0004g425a
Eph_Em0004g426a
Eph_Em0004g427a	K15975
Eph_Em0004g428a
Eph_Em0004g429a
Eph_Em0004g430a
Eph_Em0004g431a
Eph_Em0004g432a
Eph_Em0004g433a
Eph_Em0004g434a
Eph_Em0004g435a
Eph_Em0004g436a
Eph_Em0004g437a
Eph_Em0004g438a
Eph_Em0004g439a
Eph_Em0004g440a
Eph_Em0004g441a
Eph_Em0004g442a
Eph_Em0004g443a
Eph_Em0004g444a
Eph_Em0004g445a
Eph_Em0004g446a
Eph_Em0004g447a
Eph_Em0004g448a
Eph_Em0004g449a
Eph_Em0004g450a
Eph_Em0004g451a
Eph_Em0004g452a
Eph_Em0004g453a
Eph_Em0004g454a
Eph_Em0004g455a	K04282
Eph_Em0004g456a
Eph_Em0004g457a
Eph_Em0004g458a
Eph_Em0004g459a
Eph_Em0004g460a
Eph_Em0004g461a
Eph_Em0004g462a	K09230
Eph_Em0004g463a	K07330
Eph_Em0004g464a
Eph_Em0004g465a
Eph_Em0004g466a	K12035
Eph_Em0004g467a
Eph_Em0004g468a
Eph_Em0004g469a
Eph_Em0004g470a	K02383
Eph_Em0004g471a
Eph_Em0004g472a
Eph_Em0004g473a
Eph_Em0004g474a
Eph_Em0004g475a	K01878
Eph_Em0004g476a
Eph_Em0004g477a
Eph_Em0004g478a
Eph_Em0004g479a
Eph_Em0004g480a
Eph_Em0004g481a	K06076
Eph_Em0004g482a
Eph_Em0004g483a
Eph_Em0004g484a
Eph_Em0004g485a
Eph_Em0004g486a
Eph_Em0004g487a
Eph_Em0004g488a
Eph_Em0004g489a
Eph_Em0004g490a
Eph_Em0004g491a
Eph_Em0004g492a
Eph_Em0004g493a
Eph_Em0004g494a
Eph_Em0004g495a
Eph_Em0004g496a
Eph_Em0004g497a
Eph_Em0004g498a
Eph_Em0004g499a	K04204
Eph_Em0004g500a	K04176
Eph_Em0004g501a	K04176
Eph_Em0004g502a	K04206
Eph_Em0004g503a
Eph_Em0004g504a
Eph_Em0004g505a
Eph_Em0004g506a
Eph_Em0004g507a
Eph_Em0004g508a
Eph_Em0004g509a	K04282
Eph_Em0004g510a	K04176
Eph_Em0004g511a	K04204
Eph_Em0004g512a	K07142
Eph_Em0004g513a
Eph_Em0004g514a
Eph_Em0004g515a	K07440
Eph_Em0004g516a
Eph_Em0004g517a
Eph_Em0004g518a
Eph_Em0004g519a
Eph_Em0004g520a
Eph_Em0004g521a
Eph_Em0004g522a
Eph_Em0004g523a
Eph_Em0004g524a
Eph_Em0004g525a
Eph_Em0004g526a
Eph_Em0004g527a
Eph_Em0004g528a
Eph_Em0004g529a
Eph_Em0004g530a
Eph_Em0004g531a	K12035
Eph_Em0004g532a	K12035
Eph_Em0004g533a	K03118
Eph_Em0004g534a
Eph_Em0004g535a	K01452
Eph_Em0004g536a
Eph_Em0004g537a
Eph_Em0004g538a
Eph_Em0004g539a
Eph_Em0004g540a
Eph_Em0004g541a
Eph_Em0004g542a
Eph_Em0004g543a
Eph_Em0004g544a
Eph_Em0004g545a	K22278
Eph_Em0004g546a
Eph_Em0004g547a
Eph_Em0004g548a
Eph_Em0004g549a
Eph_Em0004g550a
Eph_Em0004g551a
Eph_Em0004g552a	K22984
Eph_Em0004g553a	K22278
Eph_Em0004g554a
Eph_Em0004g555a
Eph_Em0004g556a
Eph_Em0004g557a
Eph_Em0004g558a
Eph_Em0004g559a
Eph_Em0004g560a	K01452
Eph_Em0004g561a
Eph_Em0004g562a
Eph_Em0004g563a	K01452
Eph_Em0004g564a
Eph_Em0004g565a	K01452
Eph_Em0004g566a
Eph_Em0004g567a
Eph_Em0004g568a	K07447
Eph_Em0004g569a
Eph_Em0004g570a
Eph_Em0004g571a
Eph_Em0004g572a	K04069
Eph_Em0004g573a	K11796
Eph_Em0004g574a	K07289
Eph_Em0004g575a
Eph_Em0004g576a
Eph_Em0004g577a	K12035
Eph_Em0004g578a	K00692
Eph_Em0004g579a
Eph_Em0004g580a
Eph_Em0004g581a
Eph_Em0004g582a
Eph_Em0004g583a
Eph_Em0004g584a
Eph_Em0004g585a	K08378
Eph_Em0004g586a
Eph_Em0004g587a
Eph_Em0004g588a
Eph_Em0004g589a
Eph_Em0004g590a
Eph_Em0004g591a
Eph_Em0004g592a
Eph_Em0004g593a
Eph_Em0004g594a
Eph_Em0004g595a
Eph_Em0004g596a
Eph_Em0004g597a
Eph_Em0004g598a	K07497
Eph_Em0004g599a
Eph_Em0004g600a	K06187
Eph_Em0004g601a
Eph_Em0004g602a
Eph_Em0004g603a
Eph_Em0004g604a
Eph_Em0004g605a	K07064
Eph_Em0004g606a
Eph_Em0004g607a	K01507
Eph_Em0004g608a
Eph_Em0004g609a
Eph_Em0004g610a
Eph_Em0004g611a
Eph_Em0004g612a
Eph_Em0004g613a
Eph_Em0004g614a	K02416
Eph_Em0004g615a
Eph_Em0004g616a
Eph_Em0004g617a	K01507
Eph_Em0004g618a
Eph_Em0004g619a
Eph_Em0004g620a
Eph_Em0004g621a
Eph_Em0004g622a
Eph_Em0004g623a
Eph_Em0004g624a
Eph_Em0004g625a
Eph_Em0004g626a
Eph_Em0004g627a	K00912
Eph_Em0004g628a
Eph_Em0004g629a	K06187
Eph_Em0004g630a
Eph_Em0004g631a
Eph_Em0004g632a	K03404
Eph_Em0004g633a	K01852
Eph_Em0004g634a	K01852
Eph_Em0004g635a	K05917
Eph_Em0004g636a	K07088
Eph_Em0004g637a	K03007
Eph_Em0004g638a
Eph_Em0004g639a	K07238
Eph_Em0004g640a
Eph_Em0004g641a
Eph_Em0004g642a
Eph_Em0004g643a
Eph_Em0004g644a
Eph_Em0004g645a	K08986
Eph_Em0004g646a	K03147
Eph_Em0004g647a	K20636
Eph_Em0004g648a	K02735
Eph_Em0004g649a
Eph_Em0004g650a
Eph_Em0004g651a
Eph_Em0004g652a
Eph_Em0004g653a
Eph_Em0004g654a
Eph_Em0004g655a
Eph_Em0004g656a	K01179
Eph_Em0004g657a
Eph_Em0004g658a	K02411
Eph_Em0004g659a
Eph_Em0004g660a	K20630
Eph_Em0004g661a
Eph_Em0004g662a
Eph_Em0004g663a
Eph_Em0004g664a
Eph_Em0004g665a
Eph_Em0004g666a
Eph_Em0004g667a
Eph_Em0004g668a
Eph_Em0004g669a
Eph_Em0004g670a
Eph_Em0004g671a
Eph_Em0004g672a
Eph_Em0004g673a
Eph_Em0004g674a	K17926
Eph_Em0004g675a
Eph_Em0004g676a	K06698
Eph_Em0004g677a
Eph_Em0004g678a
Eph_Em0004g679a
Eph_Em0004g680a
Eph_Em0004g681a
Eph_Em0004g682a
Eph_Em0004g683a
Eph_Em0004g684a
Eph_Em0004g685a
Eph_Em0004g686a
Eph_Em0004g687a
Eph_Em0004g688a
Eph_Em0004g689a	K04047
Eph_Em0004g690a
Eph_Em0004g691a
Eph_Em0004g692a
Eph_Em0004g693a
Eph_Em0004g694a
Eph_Em0004g695a
Eph_Em0004g696a	K07497
Eph_Em0004g697a
Eph_Em0004g698a
Eph_Em0004g699a	K09774
Eph_Em0004g700a
Eph_Em0004g701a
Eph_Em0004g702a	K16467
Eph_Em0004g703a
Eph_Em0004g704a	K00412
Eph_Em0004g705a
Eph_Em0004g706a
Eph_Em0004g707a	K16467
Eph_Em0004g708a
Eph_Em0004g709a
Eph_Em0004g710a
Eph_Em0004g711a
Eph_Em0004g712a
Eph_Em0004g713a
Eph_Em0004g714a	K08576
Eph_Em0004g715a
Eph_Em0004g716a
Eph_Em0004g717a
Eph_Em0004g718a
Eph_Em0004g719a
Eph_Em0004g720a
Eph_Em0004g721a
Eph_Em0004g722a
Eph_Em0004g723a
Eph_Em0004g724a
Eph_Em0004g725a	K16467
Eph_Em0004g726a
Eph_Em0004g727a
Eph_Em0004g728a	K00412
Eph_Em0004g729a	K16467
Eph_Em0004g730a
Eph_Em0004g731a	K02313
Eph_Em0004g732a
Eph_Em0004g733a
Eph_Em0004g734a	K19533
Eph_Em0004g735a
Eph_Em0004g736a
Eph_Em0004g737a
Eph_Em0004g738a
Eph_Em0004g739a
Eph_Em0004g740a	K19533
Eph_Em0004g741a
Eph_Em0004g742a	K02825
Eph_Em0004g743a
Eph_Em0004g744a	K06131
Eph_Em0004g745a
Eph_Em0004g746a
Eph_Em0004g747a
Eph_Em0004g748a
Eph_Em0004g749a
Eph_Em0004g750a	K10087
Eph_Em0004g751a	K19202
Eph_Em0004g752a
Eph_Em0004g753a
Eph_Em0004g754a
Eph_Em0004g755a	K00699
Eph_Em0004g756a
Eph_Em0004g757a
Eph_Em0004g758a
Eph_Em0004g759a
Eph_Em0004g760a
Eph_Em0004g761a
Eph_Em0004g762a
Eph_Em0004g763a
Eph_Em0004g764a	K01719
Eph_Em0004g765a
Eph_Em0004g766a	K01465
Eph_Em0004g767a
Eph_Em0004g768a	K19202
Eph_Em0004g769a	K10087
Eph_Em0004g770a
Eph_Em0004g771a
Eph_Em0004g772a	K02103
Eph_Em0004g773a
Eph_Em0004g774a	K12035
Eph_Em0004g775a	K00699
Eph_Em0004g776a
Eph_Em0004g777a	K00699
Eph_Em0004g778a
Eph_Em0004g779a
Eph_Em0004g780a
Eph_Em0004g781a
Eph_Em0004g782a
Eph_Em0004g783a	K01779
Eph_Em0004g784a	K01733
Eph_Em0004g785a
Eph_Em0004g786a	K00699
Eph_Em0004g787a	K00699
Eph_Em0004g788a	K00699
Eph_Em0004g789a	K00699
Eph_Em0004g790a
Eph_Em0004g791a	K00699
Eph_Em0004g792a
Eph_Em0004g793a
Eph_Em0004g794a	K15026
Eph_Em0004g795a	K14294
Eph_Em0004g796a	K06062
Eph_Em0004g797a	K06062
Eph_Em0004g798a
Eph_Em0004g799a
Eph_Em0004g800a
Eph_Em0004g801a
Eph_Em0004g802a	K06187
Eph_Em0004g803a
Eph_Em0004g804a
Eph_Em0004g805a
Eph_Em0004g806a
Eph_Em0004g807a
Eph_Em0004g808a
Eph_Em0004g809a
Eph_Em0004g810a	K14977
Eph_Em0004g811a
Eph_Em0004g812a
Eph_Em0004g813a	K01719
Eph_Em0004g814a
Eph_Em0004g815a
Eph_Em0004g816a
Eph_Em0004g817a	K03760
Eph_Em0004g818a
Eph_Em0004g819a
Eph_Em0004g820a	K03703
Eph_Em0004g821a	K01006
Eph_Em0004g822a	K11997
Eph_Em0004g823a
Eph_Em0004g824a
Eph_Em0004g825a	K12035
Eph_Em0004g826a	K03071
Eph_Em0004g827a
Eph_Em0004g828a
Eph_Em0004g829a
Eph_Em0004g830a	K14736
Eph_Em0004g831a
Eph_Em0004g832a
Eph_Em0004g833a
Eph_Em0004g834a
Eph_Em0004g835a	K11997
Eph_Em0004g836a	K02572
Eph_Em0004g837a
Eph_Em0004g838a
Eph_Em0004g839a
Eph_Em0004g840a	K18558
Eph_Em0004g841a
Eph_Em0004g842a
Eph_Em0004g843a	K01006
Eph_Em0004g844a	K02231
Eph_Em0004g845a
Eph_Em0004g846a
Eph_Em0004g847a	K08473
Eph_Em0004g848a
Eph_Em0004g849a
Eph_Em0004g850a	K11997
Eph_Em0004g851a
Eph_Em0004g852a
Eph_Em0004g853a
Eph_Em0004g854a
Eph_Em0004g855a
Eph_Em0004g856a
Eph_Em0004g857a
Eph_Em0004g858a
Eph_Em0004g859a	K11959
Eph_Em0004g860a
Eph_Em0004g861a	K02230
Eph_Em0004g862a
Eph_Em0004g863a	K07333
Eph_Em0004g864a	K06187
Eph_Em0004g865a
Eph_Em0004g866a	K01719
Eph_Em0004g867a
Eph_Em0004g868a
Eph_Em0004g869a
Eph_Em0004g870a
Eph_Em0004g871a
Eph_Em0004g872a
Eph_Em0004g873a	K01425
Eph_Em0004g874a
Eph_Em0004g875a
Eph_Em0004g876a	K00950
Eph_Em0004g877a
Eph_Em0004g878a
Eph_Em0004g879a
Eph_Em0004g880a	K12035
Eph_Em0004g881a	K01719
Eph_Em0004g882a
Eph_Em0004g883a	K12035
Eph_Em0004g884a
Eph_Em0004g885a
Eph_Em0004g886a	K07001
Eph_Em0004g887a
Eph_Em0004g888a
Eph_Em0004g889a
Eph_Em0004g890a
Eph_Em0004g891a
Eph_Em0004g892a
Eph_Em0004g893a
Eph_Em0004g894a
Eph_Em0004g895a
Eph_Em0004g896a
Eph_Em0004g897a
Eph_Em0004g898a
Eph_Em0004g899a
Eph_Em0004g900a
Eph_Em0004g901a
Eph_Em0004g902a
Eph_Em0004g903a	K09116
Eph_Em0004g904a
Eph_Em0004g905a	K22647
Eph_Em0004g906a
Eph_Em0004g907a
Eph_Em0004g908a	K03174
Eph_Em0004g909a	K03174
Eph_Em0004g910a
Eph_Em0004g911a
Eph_Em0004g912a	K18626
Eph_Em0004g913a	K04769
Eph_Em0004g914a	K13498
Eph_Em0004g915a
Eph_Em0004g916a
Eph_Em0004g917a	K01991
Eph_Em0004g918a
Eph_Em0004g919a
Eph_Em0004g920a
Eph_Em0004g921a
Eph_Em0004g922a
Eph_Em0004g923a	K13498
Eph_Em0004g924a	K08473
Eph_Em0004g925a	K01991
Eph_Em0004g926a	K12852
Eph_Em0004g927a
Eph_Em0004g928a
Eph_Em0004g929a
Eph_Em0004g930a
Eph_Em0004g931a	K18819
Eph_Em0004g932a
Eph_Em0004g933a	K14389
Eph_Em0004g934a	K02915
Eph_Em0004g935a
Eph_Em0004g936a
Eph_Em0004g937a
Eph_Em0004g938a
Eph_Em0004g939a
Eph_Em0004g940a	K00793
Eph_Em0004g941a
Eph_Em0004g942a	K07904
Eph_Em0004g943a
Eph_Em0004g944a	K01881
Eph_Em0004g945a
Eph_Em0004g946a
Eph_Em0004g947a
Eph_Em0004g948a
Eph_Em0004g949a
Eph_Em0004g950a
Eph_Em0004g951a
Eph_Em0004g952a
Eph_Em0004g953a
Eph_Em0004g954a
Eph_Em0004g955a
Eph_Em0004g956a	K16601
Eph_Em0004g957a
Eph_Em0004g958a
Eph_Em0004g959a	K06170
Eph_Em0004g960a
Eph_Em0004g961a	K12647
Eph_Em0004g962a
Eph_Em0004g963a	K02612
Eph_Em0004g964a
Eph_Em0004g965a
Eph_Em0004g966a
Eph_Em0004g967a
Eph_Em0004g968a
Eph_Em0004g969a	K07497
Eph_Em0004g970a
Eph_Em0004g971a	K09125
Eph_Em0004g972a
Eph_Em0004g973a
Eph_Em0004g974a
Eph_Em0004g975a
Eph_Em0004g976a
Eph_Em0004g977a
Eph_Em0004g978a
Eph_Em0004g979a
Eph_Em0004g980a
Eph_Em0004g981a
Eph_Em0004g982a
Eph_Em0004g983a
Eph_Em0004g984a	K05789
Eph_Em0004g985a	K03040
Eph_Em0004g986a	K02275
Eph_Em0004g987a
Eph_Em0004g988a	K00796
Eph_Em0004g989a
Eph_Em0004g990a
Eph_Em0004g991a
Eph_Em0004g992a
Eph_Em0004g993a	K21971
Eph_Em0004g994a
Eph_Em0004g995a
Eph_Em0004g996a	K21971
Eph_Em0004g997a	K20184
Eph_Em0004g998a	K11515
Eph_Em0004g999a	K17503
Eph_Em0004g1000a	K09291
Eph_Em0004g1001a	K16481
Eph_Em0004g1002a	K09050
Eph_Em0004g1003a	K10683
Eph_Em0004g1004a
Eph_Em0004g1005a	K03842
Eph_Em0004g1006a	K08507
Eph_Em0004g1007a	K00920
Eph_Em0004g1008a	K18703
Eph_Em0004g1009a	K23288
Eph_Em0004g1010a	K15144
Eph_Em0004g1011a
Eph_Em0004g1012a
Eph_Em0004g1013a
Eph_Em0004g1014a
Eph_Em0004g1015a
Eph_Em0004g1016a
Eph_Em0004g1017a
Eph_Em0004g1018a	K10251
Eph_Em0004g1019a
Eph_Em0004g1020a
Eph_Em0004g1021a
Eph_Em0004g1022a
Eph_Em0004g1023a
Eph_Em0004g1024a	K10251
Eph_Em0004g1025a
Eph_Em0004g1026a
Eph_Em0004g1027a
Eph_Em0004g1028a
Eph_Em0004g1029a
Eph_Em0004g1030a
Eph_Em0004g1031a
Eph_Em0004g1032a
Eph_Em0004g1033a	K07497
Eph_Em0004g1034a
Eph_Em0004g1035a
Eph_Em0004g1036a	K17222
Eph_Em0004g1037a
Eph_Em0004g1038a	K15688
Eph_Em0004g1039a	K17972
Eph_Em0004g1040a
Eph_Em0004g1041a
Eph_Em0004g1042a
Eph_Em0004g1043a
Eph_Em0004g1044a	K01242
Eph_Em0004g1045a
Eph_Em0004g1046a
Eph_Em0004g1047a
Eph_Em0004g1048a
Eph_Em0004g1049a	K12479
Eph_Em0004g1050a	K07133
Eph_Em0004g1051a
Eph_Em0004g1052a	K12479
Eph_Em0004g1053a
Eph_Em0004g1054a
Eph_Em0004g1055a	K15109
Eph_Em0004g1056a
Eph_Em0004g1057a
Eph_Em0004g1058a
Eph_Em0004g1059a	K10091
Eph_Em0004g1060a	K22938
Eph_Em0004g1061a	K20879
Eph_Em0004g1062a	K03273
Eph_Em0004g1063a
Eph_Em0004g1064a	K07573
Eph_Em0004g1065a	K01945
Eph_Em0004g1066a
Eph_Em0004g1067a	K00549
Eph_Em0004g1068a	K20776
Eph_Em0004g1069a	K07440
Eph_Em0004g1070a
Eph_Em0004g1071a
Eph_Em0004g1072a	K13654
Eph_Em0004g1073a	K07497
Eph_Em0004g1074a
Eph_Em0004g1075a
Eph_Em0004g1076a	K02411
Eph_Em0004g1077a
Eph_Em0004g1078a
Eph_Em0004g1079a	K12585
Eph_Em0004g1080a	K02083
Eph_Em0004g1081a	K03969
Eph_Em0004g1082a
Eph_Em0004g1083a
Eph_Em0004g1084a
Eph_Em0004g1085a
Eph_Em0004g1086a
Eph_Em0004g1087a
Eph_Em0004g1088a
Eph_Em0004g1089a
Eph_Em0004g1090a	K05312
Eph_Em0004g1091a
Eph_Em0004g1092a
Eph_Em0004g1093a
Eph_Em0004g1094a
Eph_Em0004g1095a	K06397
Eph_Em0004g1096a	K07092
Eph_Em0004g1097a	K10696
Eph_Em0004g1098a	K17236
Eph_Em0004g1099a
Eph_Em0004g1100a
Eph_Em0004g1101a
Eph_Em0004g1102a	K06397
Eph_Em0004g1103a	K02563
Eph_Em0004g1104a
Eph_Em0004g1105a
Eph_Em0004g1106a	K00022
Eph_Em0004g1107a	K09494
Eph_Em0004g1108a
Eph_Em0004g1109a
Eph_Em0004g1110a
Eph_Em0004g1111a	K06131
Eph_Em0004g1112a
Eph_Em0004g1113a
Eph_Em0004g1114a	K12821
Eph_Em0004g1115a
Eph_Em0004g1116a
Eph_Em0004g1117a	K12821
Eph_Em0004g1118a
Eph_Em0004g1119a
Eph_Em0004g1120a	K07496
Eph_Em0004g1121a	K06895
Eph_Em0004g1122a
Eph_Em0004g1123a
Eph_Em0004g1124a
Eph_Em0004g1125a
Eph_Em0004g1126a
Eph_Em0004g1127a	K14297
Eph_Em0004g1128a	K06206
Eph_Em0004g1129a
Eph_Em0004g1130a
Eph_Em0004g1131a
Eph_Em0004g1132a
Eph_Em0004g1133a	K02454
Eph_Em0004g1134a
Eph_Em0004g1135a	K07155
Eph_Em0004g1136a
Eph_Em0004g1137a
Eph_Em0004g1138a
Eph_Em0004g1139a
Eph_Em0004g1140a
Eph_Em0004g1141a
Eph_Em0004g1142a
Eph_Em0004g1143a
Eph_Em0004g1144a
Eph_Em0004g1145a
Eph_Em0004g1146a
Eph_Em0004g1147a
Eph_Em0004g1148a
Eph_Em0004g1149a
Eph_Em0004g1150a
Eph_Em0004g1151a
Eph_Em0004g1152a
Eph_Em0004g1153a
Eph_Em0004g1154a
Eph_Em0004g1155a
Eph_Em0004g1156a
Eph_Em0004g1157a
Eph_Em0004g1158a
Eph_Em0004g1159a
Eph_Em0004g1160a
Eph_Em0004g1161a
Eph_Em0004g1162a	K03499
Eph_Em0004g1163a
Eph_Em0004g1164a
Eph_Em0004g1165a
Eph_Em0004g1166a
Eph_Em0004g1167a
Eph_Em0004g1168a
Eph_Em0004g1169a
Eph_Em0004g1170a
Eph_Em0004g1171a
Eph_Em0004g1172a
Eph_Em0004g1173a	K07468
Eph_Em0004g1174a
Eph_Em0004g1175a
Eph_Em0004g1176a	K13539
Eph_Em0004g1177a
Eph_Em0004g1178a	K14343
Eph_Em0004g1179a
Eph_Em0004g1180a
Eph_Em0004g1181a
Eph_Em0004g1182a
Eph_Em0004g1183a	K02313
Eph_Em0004g1184a	K15214
Eph_Em0004g1185a
Eph_Em0004g1186a
Eph_Em0004g1187a
Eph_Em0004g1188a
Eph_Em0004g1189a
Eph_Em0004g1190a
Eph_Em0004g1191a
Eph_Em0004g1192a	K20292
Eph_Em0004g1193a	K10078
Eph_Em0004g1194a
Eph_Em0004g1195a
Eph_Em0004g1196a
Eph_Em0004g1197a	K07143
Eph_Em0004g1198a
Eph_Em0004g1199a	K06687
Eph_Em0004g1200a	K05126
Eph_Em0004g1201a	K22190
Eph_Em0004g1202a
Eph_Em0004g1203a
Eph_Em0004g1204a	K07024
Eph_Em0004g1205a	K07129
Eph_Em0004g1206a
Eph_Em0004g1207a
Eph_Em0004g1208a
Eph_Em0004g1209a
Eph_Em0004g1210a
Eph_Em0004g1211a
Eph_Em0004g1212a
Eph_Em0004g1213a
Eph_Em0004g1214a	K11763
Eph_Em0004g1215a
Eph_Em0004g1216a
Eph_Em0004g1217a
Eph_Em0004g1218a
Eph_Em0004g1219a
Eph_Em0004g1220a
Eph_Em0004g1221a
Eph_Em0004g1222a
Eph_Em0004g1223a	K02051
Eph_Em0004g1224a
Eph_Em0004g1225a
Eph_Em0004g1226a
Eph_Em0004g1227a
Eph_Em0004g1228a
Eph_Em0004g1229a	K00635
Eph_Em0004g1230a
Eph_Em0004g1231a
Eph_Em0004g1232a
Eph_Em0004g1233a	K02035
Eph_Em0004g1234a
Eph_Em0004g1235a
Eph_Em0004g1236a	K06860
Eph_Em0004g1237a
Eph_Em0004g1238a	K01070
Eph_Em0004g1239a
Eph_Em0004g1240a	K01012
Eph_Em0004g1241a	K07868
Eph_Em0004g1242a
Eph_Em0004g1243a
Eph_Em0004g1244a
Eph_Em0004g1245a	K19511
Eph_Em0004g1246a	K06400
Eph_Em0004g1247a
Eph_Em0004g1248a	K19511
Eph_Em0004g1249a
Eph_Em0004g1250a
Eph_Em0004g1251a
Eph_Em0004g1252a
Eph_Em0004g1253a
Eph_Em0004g1254a
Eph_Em0004g1255a	K10838
Eph_Em0004g1256a
Eph_Em0004g1257a
Eph_Em0004g1258a
Eph_Em0004g1259a
Eph_Em0004g1260a
Eph_Em0004g1261a
Eph_Em0004g1262a
Eph_Em0004g1263a
Eph_Em0004g1264a
Eph_Em0004g1265a	K16760
Eph_Em0004g1266a
Eph_Em0004g1267a
Eph_Em0004g1268a
Eph_Em0004g1269a
Eph_Em0004g1270a
Eph_Em0004g1271a	K01924
Eph_Em0004g1272a
Eph_Em0004g1273a
Eph_Em0004g1274a
Eph_Em0004g1275a	K07016
Eph_Em0004g1276a
Eph_Em0004g1277a
Eph_Em0004g1278a
Eph_Em0004g1279a
Eph_Em0004g1280a
Eph_Em0004g1281a
Eph_Em0004g1282a	K03545
Eph_Em0004g1283a
Eph_Em0004g1284a
Eph_Em0004g1285a	K01185
Eph_Em0004g1286a	K01752
Eph_Em0004g1287a
Eph_Em0004g1288a
Eph_Em0004g1289a	K03210
Eph_Em0004g1290a
Eph_Em0004g1291a	K07016
Eph_Em0004g1292a
Eph_Em0004g1293a
Eph_Em0004g1294a
Eph_Em0004g1295a
Eph_Em0004g1296a
Eph_Em0004g1297a	K23643
Eph_Em0004g1298a
Eph_Em0004g1299a
Eph_Em0004g1300a
Eph_Em0004g1301a
Eph_Em0004g1302a
Eph_Em0004g1303a	K07488
Eph_Em0004g1304a	K05387
Eph_Em0004g1305a
Eph_Em0004g1306a
Eph_Em0004g1307a
Eph_Em0004g1308a	K04096
Eph_Em0004g1309a
Eph_Em0004g1310a
Eph_Em0004g1311a
Eph_Em0004g1312a
Eph_Em0004g1313a	K07016
Eph_Em0004g1314a
Eph_Em0004g1315a
Eph_Em0004g1316a	K06304
Eph_Em0004g1317a
Eph_Em0004g1318a
Eph_Em0004g1319a
Eph_Em0004g1320a
Eph_Em0004g1321a
Eph_Em0004g1322a	K07016
Eph_Em0004g1323a
Eph_Em0004g1324a	K01951
Eph_Em0004g1325a	K05387
Eph_Em0004g1326a	K07496
Eph_Em0004g1327a
Eph_Em0004g1328a
Eph_Em0004g1329a
Eph_Em0004g1330a	K22585
Eph_Em0004g1331a
Eph_Em0004g1332a	K01485
Eph_Em0004g1333a	K03329
Eph_Em0004g1334a
Eph_Em0004g1335a	K00703
Eph_Em0004g1336a
Eph_Em0004g1337a	K05387
Eph_Em0004g1338a	K21611
Eph_Em0004g1339a	K07497
Eph_Em0004g1340a
Eph_Em0004g1341a
Eph_Em0004g1342a
Eph_Em0004g1343a
Eph_Em0004g1344a
Eph_Em0004g1345a
Eph_Em0004g1346a	K11720
Eph_Em0004g1347a
Eph_Em0004g1348a	K11799
Eph_Em0004g1349a
Eph_Em0004g1350a	K01883
Eph_Em0004g1351a	K11338
Eph_Em0004g1352a	K06229
Eph_Em0004g1353a	K17345
Eph_Em0004g1354a	K17345
Eph_Em0004g1355a	K17345
Eph_Em0004g1356a	K11538
Eph_Em0004g1357a	K03637
Eph_Em0004g1358a	K20967
Eph_Em0004g1359a
Eph_Em0004g1360a
Eph_Em0004g1361a
Eph_Em0004g1362a
Eph_Em0004g1363a
Eph_Em0004g1364a
Eph_Em0004g1365a
Eph_Em0004g1366a
Eph_Em0004g1367a
Eph_Em0004g1368a
Eph_Em0004g1369a	K03660
Eph_Em0004g1370a	K03980
Eph_Em0004g1371a	K08441
Eph_Em0004g1372a
Eph_Em0004g1373a
Eph_Em0004g1374a
Eph_Em0004g1375a
Eph_Em0004g1376a	K02005
Eph_Em0004g1377a
Eph_Em0004g1378a
Eph_Em0004g1379a
Eph_Em0004g1380a	K02005
Eph_Em0004g1381a
Eph_Em0004g1382a
Eph_Em0004g1383a
Eph_Em0004g1384a	K00243
Eph_Em0004g1385a	K05387
Eph_Em0004g1386a	K23289
Eph_Em0004g1387a	K01158
Eph_Em0004g1388a	K07497
Eph_Em0004g1389a	K01158
Eph_Em0004g1390a
Eph_Em0004g1391a
Eph_Em0004g1392a
Eph_Em0004g1393a
Eph_Em0004g1394a
Eph_Em0004g1395a	K01494
Eph_Em0004g1396a
Eph_Em0004g1397a	K20315
Eph_Em0004g1398a
Eph_Em0004g1399a
Eph_Em0004g1400a
Eph_Em0004g1401a
Eph_Em0004g1402a
Eph_Em0004g1403a	K02340
Eph_Em0004g1404a	K10696
Eph_Em0004g1405a
Eph_Em0004g1406a	K01992
Eph_Em0004g1407a
Eph_Em0004g1408a	K21572
Eph_Em0004g1409a	K10696
Eph_Em0004g1410a	K00988
Eph_Em0004g1411a	K00020
Eph_Em0004g1412a	K15771
Eph_Em0004g1413a
Eph_Em0004g1414a
Eph_Em0004g1415a
Eph_Em0004g1416a
Eph_Em0004g1417a
Eph_Em0004g1418a
Eph_Em0004g1419a
Eph_Em0004g1420a
Eph_Em0004g1421a	K09582
Eph_Em0004g1422a	K12835
Eph_Em0004g1423a	K04763
Eph_Em0004g1424a
Eph_Em0004g1425a
Eph_Em0004g1426a	K04763
Eph_Em0004g1427a	K14496
Eph_Em0004g1428a
Eph_Em0004g1429a
Eph_Em0004g1430a	K21573
Eph_Em0004g1431a	K09809
Eph_Em0004g1432a
Eph_Em0004g1433a	K01676
Eph_Em0004g1434a
Eph_Em0004g1435a	K00240
Eph_Em0004g1436a	K13947
Eph_Em0004g1437a	K02109
Eph_Em0004g1438a
Eph_Em0004g1439a
Eph_Em0004g1440a	K15553
Eph_Em0004g1441a
Eph_Em0004g1442a
Eph_Em0004g1443a
Eph_Em0004g1444a
Eph_Em0004g1445a
Eph_Em0004g1446a	K01676
Eph_Em0004g1447a
Eph_Em0004g1448a	K00354
Eph_Em0004g1449a
Eph_Em0004g1450a
Eph_Em0004g1451a
Eph_Em0004g1452a
Eph_Em0004g1453a
Eph_Em0004g1454a
Eph_Em0004g1455a
Eph_Em0004g1456a
Eph_Em0004g1457a
Eph_Em0004g1458a	K00442
Eph_Em0004g1459a	K12835
Eph_Em0004g1460a
Eph_Em0004g1461a
Eph_Em0004g1462a	K03790
Eph_Em0004g1463a
Eph_Em0004g1464a
Eph_Em0004g1465a
Eph_Em0004g1466a	K02014
Eph_Em0004g1467a
Eph_Em0004g1468a
Eph_Em0004g1469a
Eph_Em0004g1470a
Eph_Em0004g1471a
Eph_Em0004g1472a
Eph_Em0004g1473a
Eph_Em0004g1474a	K11621
Eph_Em0004g1475a
Eph_Em0004g1476a
Eph_Em0004g1477a	K02073
Eph_Em0004g1478a
Eph_Em0004g1479a
Eph_Em0004g1480a
Eph_Em0004g1481a
Eph_Em0004g1482a	K08330
Eph_Em0004g1483a
Eph_Em0004g1484a	K02410
Eph_Em0004g1485a
Eph_Em0004g1486a
Eph_Em0004g1487a
Eph_Em0004g1488a
Eph_Em0004g1489a
Eph_Em0004g1490a	K00549
Eph_Em0004g1491a
Eph_Em0004g1492a
Eph_Em0004g1493a	K14216
Eph_Em0004g1494a
Eph_Em0004g1495a
Eph_Em0004g1496a	K22044
Eph_Em0004g1497a
Eph_Em0004g1498a
Eph_Em0004g1499a	K07057
Eph_Em0004g1500a
Eph_Em0004g1501a
Eph_Em0004g1502a	K01512
Eph_Em0004g1503a	K07497
Eph_Em0004g1504a
Eph_Em0004g1505a
Eph_Em0004g1506a
Eph_Em0004g1507a
Eph_Em0004g1508a
Eph_Em0004g1509a	K07497
Eph_Em0004g1510a
Eph_Em0004g1511a
Eph_Em0004g1512a
Eph_Em0004g1513a	K04237
Eph_Em0004g1514a	K13499
Eph_Em0004g1515a	K00760
Eph_Em0004g1516a
Eph_Em0004g1517a
Eph_Em0004g1518a	K08473
Eph_Em0004g1519a
Eph_Em0004g1520a
Eph_Em0004g1521a	K14216
Eph_Em0004g1522a
Eph_Em0004g1523a	K06283
Eph_Em0004g1524a
Eph_Em0004g1525a
Eph_Em0004g1526a
Eph_Em0004g1527a
Eph_Em0004g1528a
Eph_Em0004g1529a
Eph_Em0004g1530a
Eph_Em0004g1531a	K01104
Eph_Em0004g1532a	K11175
Eph_Em0004g1533a
Eph_Em0004g1534a	K07462
Eph_Em0004g1535a
Eph_Em0004g1536a
Eph_Em0004g1537a
Eph_Em0004g1538a
Eph_Em0004g1539a
Eph_Em0004g1540a
Eph_Em0004g1541a
Eph_Em0004g1542a
Eph_Em0004g1543a
Eph_Em0004g1544a	K06297
Eph_Em0004g1545a	K08473
Eph_Em0004g1546a
Eph_Em0004g1547a
Eph_Em0004g1548a
Eph_Em0004g1549a
Eph_Em0004g1550a	K01575
Eph_Em0004g1551a
Eph_Em0004g1552a	K14852
Eph_Em0004g1553a
Eph_Em0004g1554a
Eph_Em0004g1555a
Eph_Em0004g1556a
Eph_Em0004g1557a
Eph_Em0004g1558a
Eph_Em0004g1559a	K02133
Eph_Em0004g1560a
Eph_Em0004g1561a	K00671
Eph_Em0004g1562a
Eph_Em0004g1563a
Eph_Em0004g1564a
Eph_Em0004g1565a
Eph_Em0004g1566a
Eph_Em0004g1567a
Eph_Em0004g1568a
Eph_Em0004g1569a	K14514
Eph_Em0004g1570a
Eph_Em0004g1571a
Eph_Em0004g1572a
Eph_Em0004g1573a
Eph_Em0004g1574a
Eph_Em0004g1575a
Eph_Em0004g1576a
Eph_Em0004g1577a	K03066
Eph_Em0004g1578a	K12897
Eph_Em0004g1579a
Eph_Em0004g1580a	K09583
Eph_Em0004g1581a
Eph_Em0004g1582a
Eph_Em0004g1583a	K03870
Eph_Em0004g1584a
Eph_Em0004g1585a
Eph_Em0004g1586a	K00013
Eph_Em0004g1587a
Eph_Em0004g1588a
Eph_Em0004g1589a
Eph_Em0004g1590a
Eph_Em0004g1591a
Eph_Em0004g1592a
Eph_Em0004g1593a
Eph_Em0004g1594a
Eph_Em0004g1595a
Eph_Em0004g1596a
Eph_Em0004g1597a
Eph_Em0004g1598a
Eph_Em0004g1599a
Eph_Em0004g1600a
Eph_Em0004g1601a	K21743
Eph_Em0004g1602a
Eph_Em0004g1603a
Eph_Em0004g1604a
Eph_Em0004g1605a	K07637
Eph_Em0004g1606a
Eph_Em0004g1607a	K07868
Eph_Em0004g1608a	K18207
Eph_Em0004g1609a
Eph_Em0004g1610a
Eph_Em0004g1611a
Eph_Em0004g1612a	K07462
Eph_Em0004g1613a
Eph_Em0004g1614a
Eph_Em0004g1615a
Eph_Em0004g1616a
Eph_Em0004g1617a
Eph_Em0004g1618a
Eph_Em0004g1619a	K00790
Eph_Em0004g1620a
Eph_Em0004g1621a	K01061
Eph_Em0004g1622a
Eph_Em0004g1623a
Eph_Em0004g1624a
Eph_Em0004g1625a	K11997
Eph_Em0004g1626a
Eph_Em0004g1627a
Eph_Em0004g1628a
Eph_Em0004g1629a	K16803
Eph_Em0004g1630a
Eph_Em0004g1631a
Eph_Em0004g1632a
Eph_Em0004g1633a
Eph_Em0004g1634a
Eph_Em0004g1635a
Eph_Em0004g1636a
Eph_Em0004g1637a
Eph_Em0004g1638a	K20696
Eph_Em0004g1639a
Eph_Em0004g1640a	K14488
Eph_Em0004g1641a
Eph_Em0004g1642a
Eph_Em0004g1643a
Eph_Em0004g1644a	K15502
Eph_Em0004g1645a	K23588
Eph_Em0004g1646a	K23588
Eph_Em0004g1647a
Eph_Em0004g1648a
Eph_Em0004g1649a	K08874
Eph_Em0004g1650a
Eph_Em0004g1651a
Eph_Em0004g1652a	K08874
Eph_Em0004g1653a	K08473
Eph_Em0004g1654a
Eph_Em0004g1655a
Eph_Em0004g1656a
Eph_Em0004g1657a	K05601
Eph_Em0004g1658a	K11406
Eph_Em0004g1659a
Eph_Em0004g1660a	K00078
Eph_Em0004g1661a
Eph_Em0004g1662a	K00078
Eph_Em0004g1663a
Eph_Em0004g1664a
Eph_Em0004g1665a
Eph_Em0004g1666a
Eph_Em0004g1667a
Eph_Em0004g1668a
Eph_Em0004g1669a
Eph_Em0004g1670a	K03106
Eph_Em0004g1671a
Eph_Em0004g1672a
Eph_Em0004g1673a	K07001
Eph_Em0004g1674a	K05336
Eph_Em0004g1675a
Eph_Em0004g1676a
Eph_Em0004g1677a
Eph_Em0004g1678a	K16733
Eph_Em0004g1679a	K23643
Eph_Em0004g1680a
Eph_Em0004g1681a	K16733
Eph_Em0004g1682a
Eph_Em0004g1683a
Eph_Em0004g1684a
Eph_Em0004g1685a	K09512
Eph_Em0004g1686a	K19537
Eph_Em0004g1687a	K12026
Eph_Em0004g1688a
Eph_Em0004g1689a
Eph_Em0004g1690a	K21487
Eph_Em0004g1691a
Eph_Em0004g1692a
Eph_Em0004g1693a
Eph_Em0004g1694a
Eph_Em0004g1695a	K07868
Eph_Em0004g1696a
Eph_Em0004g1697a	K13681
Eph_Em0004g1698a
Eph_Em0004g1699a
Eph_Em0004g1700a
Eph_Em0004g1701a
Eph_Em0004g1702a	K01000
Eph_Em0004g1703a
Eph_Em0004g1704a
Eph_Em0004g1705a
Eph_Em0004g1706a	K04442
Eph_Em0004g1707a
Eph_Em0004g1708a	K07950
Eph_Em0004g1709a	K19366
Eph_Em0004g1710a
Eph_Em0004g1711a	K09968
Eph_Em0004g1712a
Eph_Em0004g1713a	K18197
Eph_Em0004g1714a
Eph_Em0004g1715a	K07497
Eph_Em0004g1716a
Eph_Em0004g1717a
Eph_Em0004g1718a
Eph_Em0004g1719a
Eph_Em0004g1720a
Eph_Em0004g1721a
Eph_Em0004g1722a
Eph_Em0004g1723a
Eph_Em0004g1724a
Eph_Em0004g1725a
Eph_Em0004g1726a
Eph_Em0004g1727a
Eph_Em0004g1728a
Eph_Em0004g1729a
Eph_Em0004g1730a
Eph_Em0004g1731a
Eph_Em0004g1732a	K07224
Eph_Em0004g1733a
Eph_Em0004g1734a
Eph_Em0004g1735a
Eph_Em0004g1736a	K13499
Eph_Em0004g1737a
Eph_Em0004g1738a	K11138
Eph_Em0004g1739a	K11138
Eph_Em0004g1740a
Eph_Em0004g1741a	K13499
Eph_Em0004g1742a
Eph_Em0004g1743a
Eph_Em0004g1744a
Eph_Em0004g1745a
Eph_Em0004g1746a	K08451
Eph_Em0004g1747a	K07009
Eph_Em0004g1748a
Eph_Em0004g1749a
Eph_Em0004g1750a
Eph_Em0004g1751a
Eph_Em0004g1752a	K09968
Eph_Em0005g1a	K06187
Eph_Em0005g2a
Eph_Em0005g3a	K23643
Eph_Em0005g4a
Eph_Em0005g5a
Eph_Em0005g6a
Eph_Em0005g7a
Eph_Em0005g8a	K16055
Eph_Em0005g9a
Eph_Em0005g10a
Eph_Em0005g11a
Eph_Em0005g12a	K13687
Eph_Em0005g13a
Eph_Em0005g14a	K02015
Eph_Em0005g15a
Eph_Em0005g16a
Eph_Em0005g17a
Eph_Em0005g18a
Eph_Em0005g19a
Eph_Em0005g20a
Eph_Em0005g21a
Eph_Em0005g22a	K13304
Eph_Em0005g23a
Eph_Em0005g24a	K18735
Eph_Em0005g25a	K03456
Eph_Em0005g26a
Eph_Em0005g27a
Eph_Em0005g28a
Eph_Em0005g29a
Eph_Em0005g30a
Eph_Em0005g31a
Eph_Em0005g32a
Eph_Em0005g33a
Eph_Em0005g34a
Eph_Em0005g35a	K06314
Eph_Em0005g36a
Eph_Em0005g37a
Eph_Em0005g38a
Eph_Em0005g39a
Eph_Em0005g40a	K08473
Eph_Em0005g41a	K03456
Eph_Em0005g42a
Eph_Em0005g43a
Eph_Em0005g44a
Eph_Em0005g45a	K13304
Eph_Em0005g46a
Eph_Em0005g47a	K09680
Eph_Em0005g48a
Eph_Em0005g49a	K01163
Eph_Em0005g50a	K05810
Eph_Em0005g51a
Eph_Em0005g52a
Eph_Em0005g53a
Eph_Em0005g54a
Eph_Em0005g55a
Eph_Em0005g56a	K06400
Eph_Em0005g57a
Eph_Em0005g58a	K02316
Eph_Em0005g59a
Eph_Em0005g60a	K00864
Eph_Em0005g61a	K15177
Eph_Em0005g62a
Eph_Em0005g63a
Eph_Em0005g64a
Eph_Em0005g65a	K00864
Eph_Em0005g66a	K01791
Eph_Em0005g67a
Eph_Em0005g68a
Eph_Em0005g69a
Eph_Em0005g70a
Eph_Em0005g71a
Eph_Em0005g72a	K14168
Eph_Em0005g73a	K13288
Eph_Em0005g74a
Eph_Em0005g75a
Eph_Em0005g76a
Eph_Em0005g77a
Eph_Em0005g78a	K02392
Eph_Em0005g79a	K07462
Eph_Em0005g80a	K01522
Eph_Em0005g81a
Eph_Em0005g82a
Eph_Em0005g83a
Eph_Em0005g84a
Eph_Em0005g85a	K02145
Eph_Em0005g86a
Eph_Em0005g87a	K01490
Eph_Em0005g88a
Eph_Em0005g89a	K03063
Eph_Em0005g90a	K03249
Eph_Em0005g91a	K22449
Eph_Em0005g92a	K07462
Eph_Em0005g93a
Eph_Em0005g94a
Eph_Em0005g95a	K08913
Eph_Em0005g96a
Eph_Em0005g97a	K22017
Eph_Em0005g98a
Eph_Em0005g99a	K18188
Eph_Em0005g100a
Eph_Em0005g101a
Eph_Em0005g102a	K19687
Eph_Em0005g103a
Eph_Em0005g104a
Eph_Em0005g105a
Eph_Em0005g106a
Eph_Em0005g107a
Eph_Em0005g108a
Eph_Em0005g109a
Eph_Em0005g110a
Eph_Em0005g111a
Eph_Em0005g112a
Eph_Em0005g113a	K01631
Eph_Em0005g114a
Eph_Em0005g115a
Eph_Em0005g116a
Eph_Em0005g117a
Eph_Em0005g118a
Eph_Em0005g119a
Eph_Em0005g120a
Eph_Em0005g121a	K13255
Eph_Em0005g122a
Eph_Em0005g123a
Eph_Em0005g124a	K06337
Eph_Em0005g125a
Eph_Em0005g126a
Eph_Em0005g127a
Eph_Em0005g128a
Eph_Em0005g129a
Eph_Em0005g130a	K02927
Eph_Em0005g131a
Eph_Em0005g132a
Eph_Em0005g133a	K19093
Eph_Em0005g134a	K15986
Eph_Em0005g135a	K13337
Eph_Em0005g136a
Eph_Em0005g137a
Eph_Em0005g138a
Eph_Em0005g139a
Eph_Em0005g140a
Eph_Em0005g141a	K11307
Eph_Em0005g142a	K02927
Eph_Em0005g143a	K06693
Eph_Em0005g144a
Eph_Em0005g145a	K14563
Eph_Em0005g146a	K20189
Eph_Em0005g147a
Eph_Em0005g148a
Eph_Em0005g149a	K13337
Eph_Em0005g150a
Eph_Em0005g151a
Eph_Em0005g152a
Eph_Em0005g153a	K00082
Eph_Em0005g154a	K21573
Eph_Em0005g155a
Eph_Em0005g156a	K11123
Eph_Em0005g157a
Eph_Em0005g158a
Eph_Em0005g159a
Eph_Em0005g160a
Eph_Em0005g161a
Eph_Em0005g162a
Eph_Em0005g163a
Eph_Em0005g164a	K06693
Eph_Em0005g165a	K02927
Eph_Em0005g166a	K23193
Eph_Em0005g167a	K14959
Eph_Em0005g168a	K07001
Eph_Em0005g169a	K14959
Eph_Em0005g170a
Eph_Em0005g171a	K01519
Eph_Em0005g172a	K11307
Eph_Em0005g173a	K02927
Eph_Em0005g174a	K06693
Eph_Em0005g175a	K08825
Eph_Em0005g176a	K14563
Eph_Em0005g177a	K20189
Eph_Em0005g178a
Eph_Em0005g179a	K13761
Eph_Em0005g180a	K13337
Eph_Em0005g181a
Eph_Em0005g182a
Eph_Em0005g183a
Eph_Em0005g184a	K00441
Eph_Em0005g185a
Eph_Em0005g186a
Eph_Em0005g187a
Eph_Em0005g188a
Eph_Em0005g189a	K00013
Eph_Em0005g190a
Eph_Em0005g191a
Eph_Em0005g192a
Eph_Em0005g193a
Eph_Em0005g194a	K02262
Eph_Em0005g195a
Eph_Em0005g196a
Eph_Em0005g197a	K11833
Eph_Em0005g198a
Eph_Em0005g199a	K14136
Eph_Em0005g200a
Eph_Em0005g201a
Eph_Em0005g202a
Eph_Em0005g203a
Eph_Em0005g204a
Eph_Em0005g205a
Eph_Em0005g206a
Eph_Em0005g207a
Eph_Em0005g208a	K11839
Eph_Em0005g209a
Eph_Em0005g210a
Eph_Em0005g211a	K04184
Eph_Em0005g212a	K13696
Eph_Em0005g213a
Eph_Em0005g214a
Eph_Em0005g215a	K05236
Eph_Em0005g216a	K11997
Eph_Em0005g217a
Eph_Em0005g218a	K04302
Eph_Em0005g219a
Eph_Em0005g220a	K07497
Eph_Em0005g221a
Eph_Em0005g222a	K01733
Eph_Em0005g223a
Eph_Em0005g224a
Eph_Em0005g225a
Eph_Em0005g226a
Eph_Em0005g227a	K11578
Eph_Em0005g228a
Eph_Em0005g229a
Eph_Em0005g230a
Eph_Em0005g231a	K03601
Eph_Em0005g232a
Eph_Em0005g233a
Eph_Em0005g234a
Eph_Em0005g235a	K02144
Eph_Em0005g236a
Eph_Em0005g237a
Eph_Em0005g238a
Eph_Em0005g239a	K02144
Eph_Em0005g240a
Eph_Em0005g241a
Eph_Em0005g242a
Eph_Em0005g243a
Eph_Em0005g244a
Eph_Em0005g245a	K07497
Eph_Em0005g246a
Eph_Em0005g247a
Eph_Em0005g248a
Eph_Em0005g249a
Eph_Em0005g250a
Eph_Em0005g251a
Eph_Em0005g252a	K16578
Eph_Em0005g253a
Eph_Em0005g254a
Eph_Em0005g255a
Eph_Em0005g256a	K16053
Eph_Em0005g257a	K07497
Eph_Em0005g258a
Eph_Em0005g259a
Eph_Em0005g260a
Eph_Em0005g261a
Eph_Em0005g262a
Eph_Em0005g263a
Eph_Em0005g264a
Eph_Em0005g265a
Eph_Em0005g266a	K13171
Eph_Em0005g267a
Eph_Em0005g268a
Eph_Em0005g269a
Eph_Em0005g270a	K10440
Eph_Em0005g271a
Eph_Em0005g272a
Eph_Em0005g273a
Eph_Em0005g274a	K13171
Eph_Em0005g275a	K15585
Eph_Em0005g276a
Eph_Em0005g277a	K00337
Eph_Em0005g278a
Eph_Em0005g279a	K01433
Eph_Em0005g280a
Eph_Em0005g281a
Eph_Em0005g282a
Eph_Em0005g283a
Eph_Em0005g284a	K02556
Eph_Em0005g285a
Eph_Em0005g286a	K00684
Eph_Em0005g287a
Eph_Em0005g288a
Eph_Em0005g289a
Eph_Em0005g290a
Eph_Em0005g291a
Eph_Em0005g292a
Eph_Em0005g293a
Eph_Em0005g294a	K00370
Eph_Em0005g295a
Eph_Em0005g296a
Eph_Em0005g297a
Eph_Em0005g298a
Eph_Em0005g299a	K02897
Eph_Em0005g300a
Eph_Em0005g301a
Eph_Em0005g302a	K02652
Eph_Em0005g303a
Eph_Em0005g304a
Eph_Em0005g305a
Eph_Em0005g306a
Eph_Em0005g307a
Eph_Em0005g308a	K09592
Eph_Em0005g309a
Eph_Em0005g310a
Eph_Em0005g311a
Eph_Em0005g312a
Eph_Em0005g313a
Eph_Em0005g314a
Eph_Em0005g315a
Eph_Em0005g316a
Eph_Em0005g317a
Eph_Em0005g318a
Eph_Em0005g319a
Eph_Em0005g320a
Eph_Em0005g321a
Eph_Em0005g322a
Eph_Em0005g323a	K09015
Eph_Em0005g324a
Eph_Em0005g325a
Eph_Em0005g326a	K02411
Eph_Em0005g327a
Eph_Em0005g328a	K15255
Eph_Em0005g329a
Eph_Em0005g330a
Eph_Em0005g331a
Eph_Em0005g332a
Eph_Em0005g333a
Eph_Em0005g334a
Eph_Em0005g335a	K06336
Eph_Em0005g336a	K09684
Eph_Em0005g337a	K00571
Eph_Em0005g338a
Eph_Em0005g339a
Eph_Em0005g340a
Eph_Em0005g341a	K03299
Eph_Em0005g342a
Eph_Em0005g343a
Eph_Em0005g344a
Eph_Em0005g345a
Eph_Em0005g346a
Eph_Em0005g347a
Eph_Em0005g348a
Eph_Em0005g349a
Eph_Em0005g350a
Eph_Em0005g351a
Eph_Em0005g352a
Eph_Em0005g353a
Eph_Em0005g354a
Eph_Em0005g355a	K09884
Eph_Em0005g356a
Eph_Em0005g357a
Eph_Em0005g358a
Eph_Em0005g359a
Eph_Em0005g360a
Eph_Em0005g361a
Eph_Em0005g362a
Eph_Em0005g363a
Eph_Em0005g364a
Eph_Em0005g365a	K05030
Eph_Em0005g366a
Eph_Em0005g367a
Eph_Em0005g368a
Eph_Em0005g369a	K11438
Eph_Em0005g370a
Eph_Em0005g371a
Eph_Em0005g372a	K09592
Eph_Em0005g373a
Eph_Em0005g374a
Eph_Em0005g375a
Eph_Em0005g376a
Eph_Em0005g377a
Eph_Em0005g378a
Eph_Em0005g379a
Eph_Em0005g380a
Eph_Em0005g381a
Eph_Em0005g382a
Eph_Em0005g383a
Eph_Em0005g384a
Eph_Em0005g385a	K06904
Eph_Em0005g386a
Eph_Em0005g387a
Eph_Em0005g388a
Eph_Em0005g389a
Eph_Em0005g390a
Eph_Em0005g391a
Eph_Em0005g392a
Eph_Em0005g393a
Eph_Em0005g394a
Eph_Em0005g395a
Eph_Em0005g396a
Eph_Em0005g397a
Eph_Em0005g398a
Eph_Em0005g399a
Eph_Em0005g400a
Eph_Em0005g401a	K07078
Eph_Em0005g402a
Eph_Em0005g403a
Eph_Em0005g404a
Eph_Em0005g405a
Eph_Em0005g406a	K06652
Eph_Em0005g407a	K00125
Eph_Em0005g408a
Eph_Em0005g409a
Eph_Em0005g410a
Eph_Em0005g411a	K03787
Eph_Em0005g412a
Eph_Em0005g413a
Eph_Em0005g414a	K00602
Eph_Em0005g415a
Eph_Em0005g416a
Eph_Em0005g417a
Eph_Em0005g418a	K21572
Eph_Em0005g419a
Eph_Em0005g420a
Eph_Em0005g421a
Eph_Em0005g422a
Eph_Em0005g423a
Eph_Em0005g424a
Eph_Em0005g425a	K11785
Eph_Em0005g426a	K03758
Eph_Em0005g427a
Eph_Em0005g428a
Eph_Em0005g429a
Eph_Em0005g430a
Eph_Em0005g431a	K07497
Eph_Em0005g432a
Eph_Em0005g433a
Eph_Em0005g434a
Eph_Em0005g435a
Eph_Em0005g436a
Eph_Em0005g437a
Eph_Em0005g438a	K01587
Eph_Em0005g439a
Eph_Em0005g440a
Eph_Em0005g441a
Eph_Em0005g442a
Eph_Em0005g443a
Eph_Em0005g444a
Eph_Em0005g445a
Eph_Em0005g446a
Eph_Em0005g447a
Eph_Em0005g448a
Eph_Em0005g449a
Eph_Em0005g450a
Eph_Em0005g451a
Eph_Em0005g452a
Eph_Em0005g453a
Eph_Em0005g454a
Eph_Em0005g455a
Eph_Em0005g456a
Eph_Em0005g457a
Eph_Em0005g458a
Eph_Em0005g459a
Eph_Em0005g460a	K09246
Eph_Em0005g461a
Eph_Em0005g462a
Eph_Em0005g463a	K09014
Eph_Em0005g464a
Eph_Em0005g465a
Eph_Em0005g466a	K03592
Eph_Em0005g467a	K06213
Eph_Em0005g468a
Eph_Em0005g469a
Eph_Em0005g470a
Eph_Em0005g471a	K07058
Eph_Em0005g472a	K03581
Eph_Em0005g473a
Eph_Em0005g474a
Eph_Em0005g475a
Eph_Em0005g476a
Eph_Em0005g477a
Eph_Em0005g478a
Eph_Em0005g479a
Eph_Em0005g480a
Eph_Em0005g481a
Eph_Em0005g482a
Eph_Em0005g483a	K07557
Eph_Em0005g484a
Eph_Em0005g485a	K04763
Eph_Em0005g486a
Eph_Em0005g487a
Eph_Em0005g488a
Eph_Em0005g489a
Eph_Em0005g490a	K00276
Eph_Em0005g491a
Eph_Em0005g492a
Eph_Em0005g493a
Eph_Em0005g494a
Eph_Em0005g495a	K03332
Eph_Em0005g496a	K03273
Eph_Em0005g497a	K06313
Eph_Em0005g498a
Eph_Em0005g499a
Eph_Em0005g500a
Eph_Em0005g501a	K11728
Eph_Em0005g502a
Eph_Em0005g503a
Eph_Em0005g504a
Eph_Em0005g505a	K02532
Eph_Em0005g506a
Eph_Em0005g507a
Eph_Em0005g508a	K00425
Eph_Em0005g509a
Eph_Em0005g510a
Eph_Em0005g511a
Eph_Em0005g512a
Eph_Em0005g513a	K06217
Eph_Em0005g514a
Eph_Em0005g515a
Eph_Em0005g516a
Eph_Em0005g517a	K02532
Eph_Em0005g518a
Eph_Em0005g519a
Eph_Em0005g520a
Eph_Em0005g521a
Eph_Em0005g522a	K02688
Eph_Em0005g523a	K08473
Eph_Em0005g524a
Eph_Em0005g525a
Eph_Em0005g526a	K14686
Eph_Em0005g527a	K18235
Eph_Em0005g528a	K00571
Eph_Em0005g529a	K02688
Eph_Em0005g530a	K00399
Eph_Em0005g531a
Eph_Em0005g532a	K06196
Eph_Em0005g533a
Eph_Em0005g534a
Eph_Em0005g535a	K00399
Eph_Em0005g536a	K02688
Eph_Em0005g537a
Eph_Em0005g538a
Eph_Em0005g539a
Eph_Em0005g540a
Eph_Em0005g541a	K12316
Eph_Em0005g542a
Eph_Em0005g543a
Eph_Em0005g544a
Eph_Em0005g545a
Eph_Em0005g546a
Eph_Em0005g547a	K07557
Eph_Em0005g548a
Eph_Em0005g549a	K05888
Eph_Em0005g550a
Eph_Em0005g551a
Eph_Em0005g552a
Eph_Em0005g553a
Eph_Em0005g554a	K14343
Eph_Em0005g555a
Eph_Em0005g556a
Eph_Em0005g557a
Eph_Em0005g558a
Eph_Em0005g559a
Eph_Em0005g560a
Eph_Em0005g561a
Eph_Em0005g562a
Eph_Em0005g563a
Eph_Em0005g564a	K09888
Eph_Em0005g565a	K15309
Eph_Em0005g566a	K05929
Eph_Em0005g567a
Eph_Em0005g568a	K01507
Eph_Em0005g569a
Eph_Em0005g570a
Eph_Em0005g571a	K03196
Eph_Em0005g572a
Eph_Em0005g573a
Eph_Em0005g574a
Eph_Em0005g575a	K07497
Eph_Em0005g576a	K01507
Eph_Em0005g577a
Eph_Em0005g578a	K01153
Eph_Em0005g579a
Eph_Em0005g580a
Eph_Em0005g581a
Eph_Em0005g582a
Eph_Em0005g583a
Eph_Em0005g584a	K20311
Eph_Em0005g585a
Eph_Em0005g586a
Eph_Em0005g587a
Eph_Em0005g588a
Eph_Em0005g589a	K02554
Eph_Em0005g590a
Eph_Em0005g591a
Eph_Em0005g592a
Eph_Em0005g593a
Eph_Em0005g594a	K00899
Eph_Em0005g595a
Eph_Em0005g596a
Eph_Em0005g597a
Eph_Em0005g598a
Eph_Em0005g599a	K04257
Eph_Em0005g600a
Eph_Em0005g601a
Eph_Em0005g602a
Eph_Em0005g603a
Eph_Em0005g604a	K20293
Eph_Em0005g605a
Eph_Em0005g606a
Eph_Em0005g607a	K01188
Eph_Em0005g608a
Eph_Em0005g609a
Eph_Em0005g610a
Eph_Em0005g611a
Eph_Em0005g612a
Eph_Em0005g613a	K17304
Eph_Em0005g614a
Eph_Em0005g615a
Eph_Em0005g616a
Eph_Em0005g617a
Eph_Em0005g618a
Eph_Em0005g619a
Eph_Em0005g620a	K02338
Eph_Em0005g621a
Eph_Em0005g622a
Eph_Em0005g623a
Eph_Em0005g624a
Eph_Em0005g625a
Eph_Em0005g626a
Eph_Em0005g627a
Eph_Em0005g628a
Eph_Em0005g629a
Eph_Em0005g630a
Eph_Em0005g631a
Eph_Em0005g632a
Eph_Em0005g633a
Eph_Em0005g634a
Eph_Em0005g635a
Eph_Em0005g636a	K01686
Eph_Em0005g637a
Eph_Em0005g638a
Eph_Em0005g639a
Eph_Em0005g640a
Eph_Em0005g641a
Eph_Em0005g642a
Eph_Em0005g643a
Eph_Em0005g644a
Eph_Em0005g645a	K03108
Eph_Em0005g646a
Eph_Em0005g647a
Eph_Em0005g648a
Eph_Em0005g649a
Eph_Em0005g650a
Eph_Em0005g651a
Eph_Em0005g652a
Eph_Em0005g653a	K03583
Eph_Em0005g654a
Eph_Em0005g655a
Eph_Em0005g656a
Eph_Em0005g657a
Eph_Em0005g658a
Eph_Em0005g659a	K01928
Eph_Em0005g660a	K16330
Eph_Em0005g661a
Eph_Em0005g662a	K09661
Eph_Em0005g663a	K04831
Eph_Em0005g664a
Eph_Em0005g665a
Eph_Em0005g666a
Eph_Em0005g667a	K07374
Eph_Em0005g668a
Eph_Em0005g669a
Eph_Em0005g670a
Eph_Em0005g671a	K16330
Eph_Em0005g672a
Eph_Em0005g673a	K16328
Eph_Em0005g674a	K01265
Eph_Em0005g675a
Eph_Em0005g676a
Eph_Em0005g677a
Eph_Em0005g678a
Eph_Em0005g679a
Eph_Em0005g680a
Eph_Em0005g681a
Eph_Em0005g682a
Eph_Em0005g683a
Eph_Em0005g684a
Eph_Em0005g685a
Eph_Em0005g686a
Eph_Em0005g687a
Eph_Em0005g688a
Eph_Em0005g689a
Eph_Em0005g690a
Eph_Em0005g691a
Eph_Em0005g692a
Eph_Em0005g693a
Eph_Em0005g694a
Eph_Em0005g695a
Eph_Em0005g696a
Eph_Em0005g697a
Eph_Em0005g698a
Eph_Em0005g699a
Eph_Em0005g700a
Eph_Em0005g701a	K01200
Eph_Em0005g702a
Eph_Em0005g703a
Eph_Em0005g704a
Eph_Em0005g705a
Eph_Em0005g706a	K12385
Eph_Em0005g707a	K18203
Eph_Em0005g708a
Eph_Em0005g709a	K15076
Eph_Em0005g710a	K14354
Eph_Em0005g711a
Eph_Em0005g712a
Eph_Em0005g713a
Eph_Em0005g714a	K12855
Eph_Em0005g715a	K07497
Eph_Em0005g716a
Eph_Em0005g717a	K07497
Eph_Em0005g718a
Eph_Em0005g719a
Eph_Em0005g720a
Eph_Em0005g721a
Eph_Em0005g722a
Eph_Em0005g723a
Eph_Em0005g724a
Eph_Em0005g725a	K14487
Eph_Em0005g726a
Eph_Em0005g727a
Eph_Em0005g728a	K03465
Eph_Em0005g729a
Eph_Em0005g730a
Eph_Em0005g731a
Eph_Em0005g732a	K01785
Eph_Em0005g733a	K11363
Eph_Em0005g734a
Eph_Em0005g735a
Eph_Em0005g736a
Eph_Em0005g737a
Eph_Em0005g738a
Eph_Em0005g739a
Eph_Em0005g740a	K06164
Eph_Em0005g741a
Eph_Em0005g742a
Eph_Em0005g743a
Eph_Em0005g744a
Eph_Em0005g745a
Eph_Em0005g746a
Eph_Em0005g747a
Eph_Em0005g748a
Eph_Em0005g749a	K04744
Eph_Em0005g750a	K09761
Eph_Em0005g751a
Eph_Em0005g752a	K07176
Eph_Em0005g753a	K12594
Eph_Em0005g754a	K02030
Eph_Em0005g755a
Eph_Em0005g756a	K03968
Eph_Em0005g757a
Eph_Em0005g758a
Eph_Em0005g759a	K23209
Eph_Em0005g760a
Eph_Em0005g761a
Eph_Em0005g762a
Eph_Em0005g763a
Eph_Em0005g764a
Eph_Em0005g765a
Eph_Em0005g766a	K02037
Eph_Em0005g767a
Eph_Em0005g768a
Eph_Em0005g769a
Eph_Em0005g770a
Eph_Em0005g771a	K16146
Eph_Em0005g772a	K00873
Eph_Em0005g773a
Eph_Em0005g774a	K09797
Eph_Em0005g775a
Eph_Em0005g776a
Eph_Em0005g777a
Eph_Em0005g778a
Eph_Em0005g779a
Eph_Em0005g780a	K04069
Eph_Em0005g781a	K03101
Eph_Em0005g782a	K01625
Eph_Em0005g783a
Eph_Em0005g784a
Eph_Em0005g785a
Eph_Em0005g786a	K19689
Eph_Em0005g787a
Eph_Em0005g788a
Eph_Em0005g789a	K12687
Eph_Em0005g790a
Eph_Em0005g791a	K03517
Eph_Em0005g792a
Eph_Em0005g793a
Eph_Em0005g794a
Eph_Em0005g795a	K19689
Eph_Em0005g796a
Eph_Em0005g797a	K22204
Eph_Em0005g798a
Eph_Em0005g799a	K09164
Eph_Em0005g800a	K20366
Eph_Em0005g801a	K10440
Eph_Em0005g802a	K03030
Eph_Em0005g803a
Eph_Em0005g804a	K18682
Eph_Em0005g805a
Eph_Em0005g806a	K06969
Eph_Em0005g807a
Eph_Em0005g808a	K16146
Eph_Em0005g809a	K07497
Eph_Em0005g810a
Eph_Em0005g811a
Eph_Em0005g812a	K00930
Eph_Em0005g813a
Eph_Em0005g814a	K00873
Eph_Em0005g815a
Eph_Em0005g816a
Eph_Em0005g817a
Eph_Em0005g818a
Eph_Em0005g819a
Eph_Em0005g820a
Eph_Em0005g821a
Eph_Em0005g822a
Eph_Em0005g823a
Eph_Em0005g824a	K15845
Eph_Em0005g825a
Eph_Em0005g826a	K01070
Eph_Em0005g827a	K21967
Eph_Em0005g828a
Eph_Em0005g829a	K02012
Eph_Em0005g830a
Eph_Em0005g831a	K01733
Eph_Em0005g832a	K14354
Eph_Em0005g833a	K11000
Eph_Em0005g834a
Eph_Em0005g835a
Eph_Em0005g836a
Eph_Em0005g837a
Eph_Em0005g838a
Eph_Em0005g839a	K03654
Eph_Em0005g840a
Eph_Em0005g841a
Eph_Em0005g842a
Eph_Em0005g843a
Eph_Em0005g844a
Eph_Em0005g845a
Eph_Em0005g846a
Eph_Em0005g847a
Eph_Em0005g848a
Eph_Em0005g849a
Eph_Em0005g850a
Eph_Em0005g851a
Eph_Em0005g852a
Eph_Em0005g853a
Eph_Em0005g854a
Eph_Em0005g855a
Eph_Em0005g856a
Eph_Em0005g857a	K01951
Eph_Em0005g858a
Eph_Em0005g859a	K03770
Eph_Em0005g860a
Eph_Em0005g861a
Eph_Em0005g862a	K08473
Eph_Em0005g863a
Eph_Em0005g864a	K01951
Eph_Em0005g865a
Eph_Em0005g866a	K06291
Eph_Em0005g867a	K01205
Eph_Em0005g868a
Eph_Em0005g869a
Eph_Em0005g870a	K01763
Eph_Em0005g871a
Eph_Em0005g872a	K09010
Eph_Em0005g873a
Eph_Em0005g874a
Eph_Em0005g875a
Eph_Em0005g876a	K08473
Eph_Em0005g877a	K13649
Eph_Em0005g878a
Eph_Em0005g879a
Eph_Em0005g880a
Eph_Em0005g881a
Eph_Em0005g882a
Eph_Em0005g883a
Eph_Em0005g884a	K00788
Eph_Em0005g885a
Eph_Em0005g886a
Eph_Em0005g887a
Eph_Em0005g888a
Eph_Em0005g889a
Eph_Em0005g890a
Eph_Em0005g891a
Eph_Em0005g892a
Eph_Em0005g893a	K14010
Eph_Em0005g894a
Eph_Em0005g895a	K20865
Eph_Em0005g896a
Eph_Em0005g897a
Eph_Em0005g898a	K01180
Eph_Em0005g899a	K20865
Eph_Em0005g900a
Eph_Em0005g901a
Eph_Em0005g902a
Eph_Em0005g903a
Eph_Em0005g904a	K10165
Eph_Em0005g905a
Eph_Em0005g906a
Eph_Em0005g907a	K02558
Eph_Em0005g908a	K01587
Eph_Em0005g909a	K02392
Eph_Em0005g910a
Eph_Em0005g911a	K02757
Eph_Em0005g912a
Eph_Em0005g913a	K08059
Eph_Em0005g914a
Eph_Em0005g915a
Eph_Em0005g916a
Eph_Em0005g917a
Eph_Em0005g918a	K00027
Eph_Em0005g919a
Eph_Em0005g920a
Eph_Em0005g921a	K17764
Eph_Em0005g922a
Eph_Em0005g923a
Eph_Em0005g924a	K13696
Eph_Em0005g925a
Eph_Em0005g926a
Eph_Em0005g927a
Eph_Em0005g928a	K02416
Eph_Em0005g929a	K02313
Eph_Em0005g930a
Eph_Em0005g931a
Eph_Em0005g932a
Eph_Em0005g933a	K01283
Eph_Em0005g934a
Eph_Em0005g935a
Eph_Em0005g936a
Eph_Em0005g937a
Eph_Em0005g938a	K16239
Eph_Em0005g939a
Eph_Em0005g940a
Eph_Em0005g941a
Eph_Em0005g942a	K02331
Eph_Em0005g943a
Eph_Em0005g944a	K10158
Eph_Em0005g945a	K10158
Eph_Em0005g946a
Eph_Em0005g947a	K13095
Eph_Em0005g948a	K13095
Eph_Em0005g949a
Eph_Em0005g950a	K02072
Eph_Em0005g951a	K13696
Eph_Em0005g952a
Eph_Em0005g953a	K00651
Eph_Em0005g954a
Eph_Em0005g955a
Eph_Em0005g956a
Eph_Em0005g957a	K08473
Eph_Em0005g958a
Eph_Em0005g959a	K13696
Eph_Em0005g960a
Eph_Em0005g961a	K08473
Eph_Em0005g962a
Eph_Em0005g963a
Eph_Em0005g964a
Eph_Em0005g965a
Eph_Em0005g966a
Eph_Em0005g967a	K08059
Eph_Em0005g968a
Eph_Em0005g969a	K02757
Eph_Em0005g970a
Eph_Em0005g971a
Eph_Em0005g972a	K06511
Eph_Em0005g973a
Eph_Em0005g974a
Eph_Em0005g975a	K00027
Eph_Em0005g976a
Eph_Em0005g977a
Eph_Em0005g978a
Eph_Em0005g979a
Eph_Em0005g980a
Eph_Em0005g981a
Eph_Em0005g982a	K00925
Eph_Em0005g983a
Eph_Em0005g984a
Eph_Em0005g985a
Eph_Em0005g986a
Eph_Em0005g987a
Eph_Em0005g988a
Eph_Em0005g989a	K11473
Eph_Em0005g990a
Eph_Em0005g991a
Eph_Em0005g992a
Eph_Em0005g993a
Eph_Em0005g994a
Eph_Em0005g995a
Eph_Em0005g996a	K14736
Eph_Em0005g997a
Eph_Em0005g998a
Eph_Em0005g999a	K16301
Eph_Em0005g1000a
Eph_Em0005g1001a
Eph_Em0005g1002a
Eph_Em0005g1003a
Eph_Em0005g1004a
Eph_Em0005g1005a
Eph_Em0005g1006a	K00602
Eph_Em0005g1007a
Eph_Em0005g1008a
Eph_Em0005g1009a	K00485
Eph_Em0005g1010a	K02410
Eph_Em0005g1011a
Eph_Em0005g1012a
Eph_Em0005g1013a	K11173
Eph_Em0005g1014a	K09717
Eph_Em0005g1015a	K11173
Eph_Em0005g1016a
Eph_Em0005g1017a	K20989
Eph_Em0005g1018a	K00234
Eph_Em0005g1019a
Eph_Em0005g1020a	K16197
Eph_Em0005g1021a	K16197
Eph_Em0005g1022a	K06630
Eph_Em0005g1023a	K03193
Eph_Em0005g1024a
Eph_Em0005g1025a
Eph_Em0005g1026a	K17665
Eph_Em0005g1027a
Eph_Em0005g1028a
Eph_Em0005g1029a
Eph_Em0005g1030a	K06377
Eph_Em0005g1031a
Eph_Em0005g1032a
Eph_Em0005g1033a	K05619
Eph_Em0005g1034a	K09775
Eph_Em0005g1035a	K10885
Eph_Em0005g1036a	K23029
Eph_Em0005g1037a	K08967
Eph_Em0005g1038a
Eph_Em0005g1039a
Eph_Em0005g1040a	K06381
Eph_Em0005g1041a	K01992
Eph_Em0005g1042a	K07814
Eph_Em0005g1043a
Eph_Em0005g1044a
Eph_Em0005g1045a
Eph_Em0005g1046a
Eph_Em0005g1047a
Eph_Em0005g1048a	K02911
Eph_Em0005g1049a
Eph_Em0005g1050a	K02647
Eph_Em0005g1051a	K08967
Eph_Em0005g1052a
Eph_Em0005g1053a	K03517
Eph_Em0005g1054a	K13128
Eph_Em0005g1055a
Eph_Em0005g1056a
Eph_Em0005g1057a	K03734
Eph_Em0005g1058a
Eph_Em0005g1059a
Eph_Em0005g1060a
Eph_Em0005g1061a
Eph_Em0005g1062a	K06691
Eph_Em0005g1063a	K04705
Eph_Em0005g1064a	K05160
Eph_Em0005g1065a
Eph_Em0005g1066a
Eph_Em0005g1067a	K03592
Eph_Em0005g1068a	K08967
Eph_Em0005g1069a
Eph_Em0005g1070a	K06381
Eph_Em0005g1071a	K01992
Eph_Em0005g1072a
Eph_Em0005g1073a
Eph_Em0005g1074a	K13522
Eph_Em0005g1075a	K03530
Eph_Em0005g1076a	K06381
Eph_Em0005g1077a
Eph_Em0005g1078a	K08967
Eph_Em0005g1079a
Eph_Em0005g1080a
Eph_Em0005g1081a
Eph_Em0005g1082a
Eph_Em0005g1083a	K04511
Eph_Em0005g1084a
Eph_Em0005g1085a	K08967
Eph_Em0005g1086a	K07015
Eph_Em0005g1087a
Eph_Em0005g1088a
Eph_Em0005g1089a	K04511
Eph_Em0005g1090a
Eph_Em0005g1091a
Eph_Em0005g1092a
Eph_Em0005g1093a
Eph_Em0005g1094a
Eph_Em0005g1095a
Eph_Em0005g1096a	K06889
Eph_Em0005g1097a	K05312
Eph_Em0005g1098a
Eph_Em0005g1099a
Eph_Em0005g1100a	K15728
Eph_Em0005g1101a
Eph_Em0005g1102a
Eph_Em0005g1103a
Eph_Em0005g1104a
Eph_Em0005g1105a
Eph_Em0005g1106a	K02033
Eph_Em0005g1107a
Eph_Em0005g1108a	K01365
Eph_Em0005g1109a
Eph_Em0005g1110a
Eph_Em0005g1111a
Eph_Em0005g1112a
Eph_Em0005g1113a
Eph_Em0005g1114a
Eph_Em0005g1115a	K09405
Eph_Em0005g1116a	K00514
Eph_Em0005g1117a
Eph_Em0005g1118a
Eph_Em0005g1119a
Eph_Em0005g1120a
Eph_Em0005g1121a
Eph_Em0005g1122a
Eph_Em0005g1123a	K05160
Eph_Em0005g1124a	K04705
Eph_Em0005g1125a
Eph_Em0005g1126a
Eph_Em0005g1127a	K15199
Eph_Em0005g1128a
Eph_Em0005g1129a
Eph_Em0005g1130a	K18669
Eph_Em0005g1131a	K01365
Eph_Em0005g1132a
Eph_Em0005g1133a
Eph_Em0005g1134a
Eph_Em0005g1135a
Eph_Em0005g1136a	K06924
Eph_Em0005g1137a
Eph_Em0005g1138a
Eph_Em0005g1139a
Eph_Em0005g1140a	K09804
Eph_Em0005g1141a
Eph_Em0005g1142a	K06915
Eph_Em0005g1143a	K16765
Eph_Em0005g1144a
Eph_Em0005g1145a
Eph_Em0005g1146a	K03942
Eph_Em0005g1147a
Eph_Em0005g1148a
Eph_Em0005g1149a	K20639
Eph_Em0005g1150a	K17589
Eph_Em0005g1151a
Eph_Em0005g1152a
Eph_Em0005g1153a
Eph_Em0005g1154a	K14977
Eph_Em0005g1155a
Eph_Em0005g1156a
Eph_Em0005g1157a	K07240
Eph_Em0005g1158a
Eph_Em0005g1159a
Eph_Em0005g1160a
Eph_Em0005g1161a	K07911
Eph_Em0005g1162a
Eph_Em0005g1163a	K16175
Eph_Em0005g1164a
Eph_Em0005g1165a	K20102
Eph_Em0005g1166a	K15734
Eph_Em0005g1167a
Eph_Em0005g1168a	K04733
Eph_Em0005g1169a
Eph_Em0005g1170a
Eph_Em0005g1171a
Eph_Em0005g1172a	K19024
Eph_Em0005g1173a	K01488
Eph_Em0005g1174a
Eph_Em0005g1175a	K12035
Eph_Em0005g1176a
Eph_Em0005g1177a
Eph_Em0005g1178a
Eph_Em0005g1179a	K23297
Eph_Em0005g1180a
Eph_Em0005g1181a
Eph_Em0005g1182a
Eph_Em0005g1183a	K23405
Eph_Em0005g1184a	K03231
Eph_Em0005g1185a	K13348
Eph_Em0005g1186a	K03019
Eph_Em0005g1187a
Eph_Em0005g1188a	K17361
Eph_Em0005g1189a	K17361
Eph_Em0005g1190a	K17360
Eph_Em0005g1191a	K02941
Eph_Em0005g1192a
Eph_Em0005g1193a
Eph_Em0005g1194a	K14798
Eph_Em0005g1195a	K01425
Eph_Em0005g1196a	K14798
Eph_Em0005g1197a
Eph_Em0005g1198a
Eph_Em0005g1199a
Eph_Em0005g1200a
Eph_Em0005g1201a
Eph_Em0005g1202a	K02995
Eph_Em0005g1203a
Eph_Em0005g1204a
Eph_Em0005g1205a
Eph_Em0005g1206a
Eph_Em0005g1207a	K07467
Eph_Em0005g1208a
Eph_Em0005g1209a	K12891
Eph_Em0005g1210a	K12891
Eph_Em0005g1211a	K09569
Eph_Em0005g1212a	K10349
Eph_Em0005g1213a	K17263
Eph_Em0005g1214a
Eph_Em0005g1215a	K13702
Eph_Em0005g1216a	K02937
Eph_Em0005g1217a	K18929
Eph_Em0005g1218a
Eph_Em0005g1219a	K10158
Eph_Em0005g1220a
Eph_Em0005g1221a
Eph_Em0005g1222a	K01007
Eph_Em0005g1223a
Eph_Em0005g1224a
Eph_Em0005g1225a
Eph_Em0005g1226a
Eph_Em0005g1227a
Eph_Em0005g1228a	K02854
Eph_Em0005g1229a
Eph_Em0005g1230a
Eph_Em0005g1231a
Eph_Em0005g1232a
Eph_Em0005g1233a
Eph_Em0005g1234a
Eph_Em0005g1235a	K00027
Eph_Em0005g1236a
Eph_Em0005g1237a
Eph_Em0005g1238a
Eph_Em0005g1239a	K15430
Eph_Em0005g1240a
Eph_Em0005g1241a
Eph_Em0005g1242a	K09857
Eph_Em0005g1243a
Eph_Em0005g1244a	K01462
Eph_Em0005g1245a
Eph_Em0005g1246a
Eph_Em0005g1247a
Eph_Em0005g1248a
Eph_Em0005g1249a	K06924
Eph_Em0005g1250a
Eph_Em0005g1251a
Eph_Em0005g1252a
Eph_Em0005g1253a
Eph_Em0005g1254a
Eph_Em0005g1255a
Eph_Em0005g1256a
Eph_Em0005g1257a
Eph_Em0005g1258a
Eph_Em0005g1259a
Eph_Em0005g1260a
Eph_Em0005g1261a
Eph_Em0005g1262a	K23234
Eph_Em0005g1263a	K20698
Eph_Em0005g1264a
Eph_Em0005g1265a
Eph_Em0005g1266a
Eph_Em0005g1267a
Eph_Em0005g1268a	K09584
Eph_Em0005g1269a	K01874
Eph_Em0005g1270a	K13366
Eph_Em0005g1271a	K01874
Eph_Em0005g1272a	K17592
Eph_Em0005g1273a	K00133
Eph_Em0005g1274a	K00919
Eph_Em0005g1275a
Eph_Em0005g1276a
Eph_Em0005g1277a	K07731
Eph_Em0005g1278a
Eph_Em0005g1279a
Eph_Em0005g1280a	K12833
Eph_Em0005g1281a	K00939
Eph_Em0005g1282a	K18592
Eph_Em0005g1283a
Eph_Em0005g1284a
Eph_Em0005g1285a
Eph_Em0005g1286a
Eph_Em0005g1287a	K12667
Eph_Em0005g1288a	K01620
Eph_Em0005g1289a
Eph_Em0005g1290a
Eph_Em0005g1291a	K12667
Eph_Em0005g1292a
Eph_Em0005g1293a
Eph_Em0005g1294a
Eph_Em0005g1295a	K07497
Eph_Em0005g1296a
Eph_Em0005g1297a
Eph_Em0005g1298a
Eph_Em0005g1299a
Eph_Em0005g1300a
Eph_Em0005g1301a	K19228
Eph_Em0005g1302a
Eph_Em0005g1303a
Eph_Em0005g1304a
Eph_Em0005g1305a
Eph_Em0005g1306a	K10754
Eph_Em0005g1307a
Eph_Em0005g1308a
Eph_Em0005g1309a	K07757
Eph_Em0005g1310a
Eph_Em0005g1311a
Eph_Em0005g1312a
Eph_Em0005g1313a
Eph_Em0005g1314a
Eph_Em0005g1315a	K20177
Eph_Em0005g1316a
Eph_Em0005g1317a
Eph_Em0005g1318a	K00003
Eph_Em0005g1319a	K03801
Eph_Em0005g1320a
Eph_Em0005g1321a
Eph_Em0005g1322a
Eph_Em0005g1323a	K10754
Eph_Em0005g1324a	K17943
Eph_Em0005g1325a	K19372
Eph_Em0005g1326a	K08048
Eph_Em0005g1327a	K04758
Eph_Em0005g1328a
Eph_Em0005g1329a
Eph_Em0005g1330a
Eph_Em0005g1331a	K08045
Eph_Em0005g1332a
Eph_Em0005g1333a
Eph_Em0005g1334a	K15281
Eph_Em0005g1335a
Eph_Em0005g1336a
Eph_Em0005g1337a	K19674
Eph_Em0005g1338a
Eph_Em0005g1339a	K15281
Eph_Em0005g1340a	K00982
Eph_Em0005g1341a	K19870
Eph_Em0005g1342a	K19870
Eph_Em0005g1343a
Eph_Em0005g1344a
Eph_Em0005g1345a
Eph_Em0005g1346a	K00627
Eph_Em0005g1347a
Eph_Em0005g1348a
Eph_Em0005g1349a
Eph_Em0005g1350a
Eph_Em0005g1351a
Eph_Em0005g1352a
Eph_Em0005g1353a	K08471
Eph_Em0005g1354a	K07497
Eph_Em0005g1355a	K08751
Eph_Em0005g1356a	K18734
Eph_Em0005g1357a
Eph_Em0005g1358a
Eph_Em0005g1359a
Eph_Em0005g1360a	K02034
Eph_Em0005g1361a
Eph_Em0005g1362a
Eph_Em0005g1363a
Eph_Em0005g1364a
Eph_Em0005g1365a
Eph_Em0005g1366a
Eph_Em0005g1367a
Eph_Em0005g1368a
Eph_Em0005g1369a
Eph_Em0005g1370a
Eph_Em0005g1371a	K08801
Eph_Em0005g1372a	K08801
Eph_Em0005g1373a	K16621
Eph_Em0005g1374a	K09859
Eph_Em0005g1375a
Eph_Em0005g1376a	K12857
Eph_Em0005g1377a	K10268
Eph_Em0005g1378a
Eph_Em0005g1379a	K02942
Eph_Em0005g1380a	K05544
Eph_Em0005g1381a	K07735
Eph_Em0005g1382a
Eph_Em0005g1383a
Eph_Em0005g1384a
Eph_Em0005g1385a
Eph_Em0005g1386a
Eph_Em0005g1387a
Eph_Em0005g1388a
Eph_Em0005g1389a	K21572
Eph_Em0005g1390a
Eph_Em0005g1391a
Eph_Em0005g1392a
Eph_Em0005g1393a	K01620
Eph_Em0005g1394a	K03734
Eph_Em0005g1395a
Eph_Em0005g1396a	K14801
Eph_Em0005g1397a
Eph_Em0005g1398a
Eph_Em0005g1399a
Eph_Em0005g1400a
Eph_Em0005g1401a	K22204
Eph_Em0005g1402a
Eph_Em0005g1403a
Eph_Em0005g1404a
Eph_Em0005g1405a
Eph_Em0005g1406a
Eph_Em0005g1407a
Eph_Em0005g1408a	K06076
Eph_Em0005g1409a
Eph_Em0005g1410a
Eph_Em0005g1411a
Eph_Em0005g1412a
Eph_Em0005g1413a
Eph_Em0005g1414a	K02137
Eph_Em0005g1415a
Eph_Em0005g1416a
Eph_Em0005g1417a	K01809
Eph_Em0005g1418a
Eph_Em0005g1419a
Eph_Em0005g1420a
Eph_Em0005g1421a
Eph_Em0005g1422a
Eph_Em0005g1423a
Eph_Em0005g1424a
Eph_Em0005g1425a
Eph_Em0005g1426a
Eph_Em0005g1427a
Eph_Em0005g1428a
Eph_Em0005g1429a
Eph_Em0005g1430a
Eph_Em0005g1431a	K03088
Eph_Em0005g1432a	K14320
Eph_Em0005g1433a
Eph_Em0005g1434a
Eph_Em0005g1435a
Eph_Em0005g1436a
Eph_Em0005g1437a	K03434
Eph_Em0005g1438a	K00253
Eph_Em0005g1439a	K19737
Eph_Em0005g1440a
Eph_Em0005g1441a
Eph_Em0005g1442a	K08872
Eph_Em0005g1443a
Eph_Em0005g1444a
Eph_Em0005g1445a
Eph_Em0005g1446a
Eph_Em0005g1447a
Eph_Em0005g1448a
Eph_Em0005g1449a
Eph_Em0005g1450a
Eph_Em0005g1451a	K06928
Eph_Em0005g1452a
Eph_Em0005g1453a
Eph_Em0005g1454a	K04257
Eph_Em0005g1455a
Eph_Em0005g1456a	K02350
Eph_Em0005g1457a
Eph_Em0005g1458a
Eph_Em0005g1459a	K02350
Eph_Em0005g1460a
Eph_Em0005g1461a
Eph_Em0005g1462a	K15200
Eph_Em0005g1463a
Eph_Em0005g1464a
Eph_Em0005g1465a
Eph_Em0005g1466a
Eph_Em0005g1467a
Eph_Em0005g1468a
Eph_Em0005g1469a
Eph_Em0005g1470a
Eph_Em0005g1471a	K17458
Eph_Em0005g1472a	K19347
Eph_Em0005g1473a	K19347
Eph_Em0005g1474a	K06059
Eph_Em0005g1475a	K16052
Eph_Em0005g1476a
Eph_Em0005g1477a	K20306
Eph_Em0005g1478a
Eph_Em0005g1479a	K13146
Eph_Em0005g1480a
Eph_Em0005g1481a
Eph_Em0005g1482a
Eph_Em0005g1483a	K12506
Eph_Em0005g1484a	K01640
Eph_Em0005g1485a
Eph_Em0005g1486a	K06075
Eph_Em0005g1487a	K22735
Eph_Em0005g1488a	K13156
Eph_Em0005g1489a	K11977
Eph_Em0005g1490a
Eph_Em0005g1491a
Eph_Em0005g1492a	K04744
Eph_Em0005g1493a
Eph_Em0005g1494a
Eph_Em0005g1495a
Eph_Em0005g1496a
Eph_Em0005g1497a
Eph_Em0005g1498a
Eph_Em0005g1499a	K19983
Eph_Em0005g1500a
Eph_Em0005g1501a	K06133
Eph_Em0005g1502a
Eph_Em0005g1503a
Eph_Em0005g1504a
Eph_Em0005g1505a	K19983
Eph_Em0005g1506a
Eph_Em0005g1507a
Eph_Em0005g1508a
Eph_Em0005g1509a
Eph_Em0005g1510a
Eph_Em0005g1511a
Eph_Em0005g1512a
Eph_Em0005g1513a
Eph_Em0005g1514a
Eph_Em0005g1515a	K02688
Eph_Em0005g1516a
Eph_Em0005g1517a
Eph_Em0005g1518a	K04412
Eph_Em0005g1519a
Eph_Em0005g1520a
Eph_Em0005g1521a	K15410
Eph_Em0005g1522a	K01764
Eph_Em0005g1523a
Eph_Em0005g1524a	K12488
Eph_Em0005g1525a	K20367
Eph_Em0005g1526a	K08814
Eph_Em0005g1527a	K10593
Eph_Em0005g1528a
Eph_Em0005g1529a
Eph_Em0005g1530a
Eph_Em0005g1531a	K06530
Eph_Em0005g1532a	K17914
Eph_Em0005g1533a
Eph_Em0005g1534a
Eph_Em0005g1535a
Eph_Em0005g1536a
Eph_Em0005g1537a	K00476
Eph_Em0005g1538a	K14808
Eph_Em0005g1539a
Eph_Em0005g1540a	K11204
Eph_Em0005g1541a
Eph_Em0005g1542a	K10457
Eph_Em0005g1543a
Eph_Em0005g1544a	K16639
Eph_Em0005g1545a	K02366
Eph_Em0005g1546a	K20187
Eph_Em0005g1547a	K11656
Eph_Em0005g1548a	K15115
Eph_Em0005g1549a	K13517
Eph_Em0005g1550a
Eph_Em0005g1551a
Eph_Em0005g1552a
Eph_Em0005g1553a	K13517
Eph_Em0005g1554a
Eph_Em0005g1555a
Eph_Em0005g1556a
Eph_Em0005g1557a	K07333
Eph_Em0005g1558a	K13517
Eph_Em0005g1559a	K06891
Eph_Em0005g1560a	K19413
Eph_Em0005g1561a	K07090
Eph_Em0005g1562a
Eph_Em0005g1563a
Eph_Em0005g1564a
Eph_Em0005g1565a	K07994
Eph_Em0005g1566a
Eph_Em0005g1567a
Eph_Em0005g1568a	K03147
Eph_Em0005g1569a	K07058
Eph_Em0005g1570a	K06891
Eph_Em0005g1571a	K19413
Eph_Em0005g1572a
Eph_Em0005g1573a
Eph_Em0005g1574a
Eph_Em0005g1575a
Eph_Em0005g1576a
Eph_Em0005g1577a
Eph_Em0005g1578a
Eph_Em0005g1579a
Eph_Em0005g1580a	K13788
Eph_Em0005g1581a
Eph_Em0005g1582a
Eph_Em0005g1583a	K01154
Eph_Em0005g1584a	K04566
Eph_Em0005g1585a
Eph_Em0005g1586a
Eph_Em0005g1587a
Eph_Em0005g1588a
Eph_Em0005g1589a
Eph_Em0005g1590a
Eph_Em0005g1591a	K07562
Eph_Em0005g1592a	K22747
Eph_Em0005g1593a	K22747
Eph_Em0005g1594a
Eph_Em0005g1595a
Eph_Em0005g1596a	K17261
Eph_Em0005g1597a	K14684
Eph_Em0005g1598a	K14411
Eph_Em0005g1599a	K14411
Eph_Em0005g1600a	K07151
Eph_Em0005g1601a
Eph_Em0005g1602a	K22756
Eph_Em0005g1603a	K23437
Eph_Em0005g1604a
Eph_Em0005g1605a	K02541
Eph_Em0005g1606a
Eph_Em0005g1607a
Eph_Em0005g1608a
Eph_Em0005g1609a
Eph_Em0005g1610a
Eph_Em0005g1611a
Eph_Em0005g1612a
Eph_Em0005g1613a	K00901
Eph_Em0005g1614a
Eph_Em0005g1615a	K17930
Eph_Em0005g1616a	K23356
Eph_Em0005g1617a	K08145
Eph_Em0005g1618a
Eph_Em0005g1619a	K06291
Eph_Em0005g1620a
Eph_Em0005g1621a
Eph_Em0005g1622a
Eph_Em0005g1623a	K08145
Eph_Em0005g1624a	K08145
Eph_Em0005g1625a
Eph_Em0005g1626a	K06620
Eph_Em0005g1627a	K21914
Eph_Em0005g1628a	K01990
Eph_Em0005g1629a
Eph_Em0005g1630a	K05643
Eph_Em0005g1631a	K18084
Eph_Em0005g1632a	K10410
Eph_Em0005g1633a	K23563
Eph_Em0005g1634a
Eph_Em0005g1635a	K13917
Eph_Em0005g1636a	K12839
Eph_Em0005g1637a	K04569
Eph_Em0005g1638a	K17085
Eph_Em0005g1639a
Eph_Em0005g1640a
Eph_Em0005g1641a	K03024
Eph_Em0005g1642a
Eph_Em0005g1643a	K11529
Eph_Em0005g1644a	K15361
Eph_Em0005g1645a	K20773
Eph_Em0005g1646a	K14963
Eph_Em0005g1647a
Eph_Em0005g1648a
Eph_Em0005g1649a
Eph_Em0005g1650a
Eph_Em0005g1651a
Eph_Em0005g1652a	K09493
Eph_Em0005g1653a
Eph_Em0005g1654a	K06670
Eph_Em0005g1655a	K00286
Eph_Em0005g1656a	K00286
Eph_Em0005g1657a
Eph_Em0005g1658a
Eph_Em0005g1659a
Eph_Em0005g1660a
Eph_Em0005g1661a	K08332
Eph_Em0005g1662a	K01363
Eph_Em0005g1663a	K09565
Eph_Em0005g1664a
Eph_Em0005g1665a	K14960
Eph_Em0005g1666a	K01322
Eph_Em0005g1667a
Eph_Em0005g1668a
Eph_Em0005g1669a	K07023
Eph_Em0005g1670a	K09091
Eph_Em0005g1671a
Eph_Em0005g1672a	K13499
Eph_Em0005g1673a	K18041
Eph_Em0005g1674a	K06700
Eph_Em0005g1675a
Eph_Em0005g1676a	K18402
Eph_Em0005g1677a	K03665
Eph_Em0005g1678a
Eph_Em0005g1679a	K08193
Eph_Em0005g1680a	K12301
Eph_Em0005g1681a	K03680
Eph_Em0005g1682a
Eph_Em0005g1683a
Eph_Em0005g1684a
Eph_Em0005g1685a	K09760
Eph_Em0005g1686a	K13128
Eph_Em0005g1687a	K22919
Eph_Em0005g1688a	K01193
Eph_Em0005g1689a
Eph_Em0005g1690a
Eph_Em0005g1691a
Eph_Em0005g1692a	K01011
Eph_Em0006g1a
Eph_Em0006g2a	K02563
Eph_Em0006g3a	K02400
Eph_Em0006g4a
Eph_Em0006g5a	K01372
Eph_Em0006g6a	K01205
Eph_Em0006g7a
Eph_Em0006g8a
Eph_Em0006g9a
Eph_Em0006g10a
Eph_Em0006g11a	K15789
Eph_Em0006g12a
Eph_Em0006g13a	K02990
Eph_Em0006g14a
Eph_Em0006g15a
Eph_Em0006g16a	K02990
Eph_Em0006g17a
Eph_Em0006g18a	K15789
Eph_Em0006g19a
Eph_Em0006g20a
Eph_Em0006g21a
Eph_Em0006g22a
Eph_Em0006g23a
Eph_Em0006g24a	K16188
Eph_Em0006g25a
Eph_Em0006g26a
Eph_Em0006g27a
Eph_Em0006g28a
Eph_Em0006g29a	K01372
Eph_Em0006g30a	K02400
Eph_Em0006g31a	K02563
Eph_Em0006g32a	K19613
Eph_Em0006g33a
Eph_Em0006g34a
Eph_Em0006g35a
Eph_Em0006g36a
Eph_Em0006g37a
Eph_Em0006g38a
Eph_Em0006g39a
Eph_Em0006g40a	K16089
Eph_Em0006g41a
Eph_Em0006g42a	K18929
Eph_Em0006g43a	K00265
Eph_Em0006g44a	K00265
Eph_Em0006g45a	K18929
Eph_Em0006g46a
Eph_Em0006g47a
Eph_Em0006g48a
Eph_Em0006g49a
Eph_Em0006g50a
Eph_Em0006g51a
Eph_Em0006g52a
Eph_Em0006g53a	K20293
Eph_Em0006g54a	K22371
Eph_Em0006g55a
Eph_Em0006g56a
Eph_Em0006g57a
Eph_Em0006g58a
Eph_Em0006g59a
Eph_Em0006g60a
Eph_Em0006g61a
Eph_Em0006g62a
Eph_Em0006g63a
Eph_Em0006g64a
Eph_Em0006g65a
Eph_Em0006g66a
Eph_Em0006g67a
Eph_Em0006g68a	K06213
Eph_Em0006g69a
Eph_Em0006g70a
Eph_Em0006g71a
Eph_Em0006g72a
Eph_Em0006g73a
Eph_Em0006g74a
Eph_Em0006g75a
Eph_Em0006g76a
Eph_Em0006g77a
Eph_Em0006g78a
Eph_Em0006g79a
Eph_Em0006g80a	K03742
Eph_Em0006g81a	K03901
Eph_Em0006g82a
Eph_Em0006g83a
Eph_Em0006g84a
Eph_Em0006g85a
Eph_Em0006g86a
Eph_Em0006g87a
Eph_Em0006g88a
Eph_Em0006g89a
Eph_Em0006g90a	K05081
Eph_Em0006g91a
Eph_Em0006g92a
Eph_Em0006g93a
Eph_Em0006g94a
Eph_Em0006g95a	K02029
Eph_Em0006g96a
Eph_Em0006g97a
Eph_Em0006g98a
Eph_Em0006g99a
Eph_Em0006g100a
Eph_Em0006g101a	K03598
Eph_Em0006g102a
Eph_Em0006g103a	K06654
Eph_Em0006g104a
Eph_Em0006g105a
Eph_Em0006g106a
Eph_Em0006g107a
Eph_Em0006g108a
Eph_Em0006g109a
Eph_Em0006g110a
Eph_Em0006g111a
Eph_Em0006g112a
Eph_Em0006g113a
Eph_Em0006g114a
Eph_Em0006g115a
Eph_Em0006g116a	K05529
Eph_Em0006g117a
Eph_Em0006g118a
Eph_Em0006g119a
Eph_Em0006g120a
Eph_Em0006g121a	K06192
Eph_Em0006g122a
Eph_Em0006g123a
Eph_Em0006g124a
Eph_Em0006g125a
Eph_Em0006g126a
Eph_Em0006g127a
Eph_Em0006g128a
Eph_Em0006g129a	K01631
Eph_Em0006g130a
Eph_Em0006g131a
Eph_Em0006g132a
Eph_Em0006g133a
Eph_Em0006g134a
Eph_Em0006g135a
Eph_Em0006g136a
Eph_Em0006g137a
Eph_Em0006g138a	K02434
Eph_Em0006g139a
Eph_Em0006g140a	K03549
Eph_Em0006g141a
Eph_Em0006g142a
Eph_Em0006g143a
Eph_Em0006g144a
Eph_Em0006g145a	K11564
Eph_Em0006g146a
Eph_Em0006g147a	K03465
Eph_Em0006g148a
Eph_Em0006g149a
Eph_Em0006g150a
Eph_Em0006g151a
Eph_Em0006g152a
Eph_Em0006g153a
Eph_Em0006g154a
Eph_Em0006g155a
Eph_Em0006g156a
Eph_Em0006g157a	K15746
Eph_Em0006g158a
Eph_Em0006g159a
Eph_Em0006g160a
Eph_Em0006g161a	K00215
Eph_Em0006g162a	K14652
Eph_Em0006g163a
Eph_Em0006g164a
Eph_Em0006g165a
Eph_Em0006g166a
Eph_Em0006g167a
Eph_Em0006g168a
Eph_Em0006g169a
Eph_Em0006g170a
Eph_Em0006g171a
Eph_Em0006g172a
Eph_Em0006g173a
Eph_Em0006g174a	K03076
Eph_Em0006g175a
Eph_Em0006g176a
Eph_Em0006g177a	K14977
Eph_Em0006g178a
Eph_Em0006g179a
Eph_Em0006g180a	K13464
Eph_Em0006g181a
Eph_Em0006g182a
Eph_Em0006g183a
Eph_Em0006g184a
Eph_Em0006g185a	K07090
Eph_Em0006g186a
Eph_Em0006g187a
Eph_Em0006g188a
Eph_Em0006g189a
Eph_Em0006g190a	K02959
Eph_Em0006g191a
Eph_Em0006g192a
Eph_Em0006g193a
Eph_Em0006g194a
Eph_Em0006g195a
Eph_Em0006g196a
Eph_Em0006g197a
Eph_Em0006g198a
Eph_Em0006g199a	K03816
Eph_Em0006g200a
Eph_Em0006g201a
Eph_Em0006g202a
Eph_Em0006g203a
Eph_Em0006g204a	K14389
Eph_Em0006g205a
Eph_Em0006g206a
Eph_Em0006g207a
Eph_Em0006g208a
Eph_Em0006g209a	K14389
Eph_Em0006g210a
Eph_Em0006g211a	K00274
Eph_Em0006g212a
Eph_Em0006g213a
Eph_Em0006g214a
Eph_Em0006g215a	K00274
Eph_Em0006g216a	K01507
Eph_Em0006g217a
Eph_Em0006g218a
Eph_Em0006g219a
Eph_Em0006g220a
Eph_Em0006g221a
Eph_Em0006g222a
Eph_Em0006g223a
Eph_Em0006g224a
Eph_Em0006g225a
Eph_Em0006g226a
Eph_Em0006g227a	K00231
Eph_Em0006g228a
Eph_Em0006g229a
Eph_Em0006g230a
Eph_Em0006g231a
Eph_Em0006g232a
Eph_Em0006g233a	K22204
Eph_Em0006g234a
Eph_Em0006g235a
Eph_Em0006g236a
Eph_Em0006g237a	K03816
Eph_Em0006g238a
Eph_Em0006g239a
Eph_Em0006g240a
Eph_Em0006g241a
Eph_Em0006g242a
Eph_Em0006g243a
Eph_Em0006g244a
Eph_Em0006g245a
Eph_Em0006g246a
Eph_Em0006g247a	K07090
Eph_Em0006g248a
Eph_Em0006g249a	K14547
Eph_Em0006g250a
Eph_Em0006g251a	K17979
Eph_Em0006g252a
Eph_Em0006g253a
Eph_Em0006g254a
Eph_Em0006g255a
Eph_Em0006g256a
Eph_Em0006g257a
Eph_Em0006g258a	K06901
Eph_Em0006g259a
Eph_Em0006g260a
Eph_Em0006g261a
Eph_Em0006g262a
Eph_Em0006g263a
Eph_Em0006g264a
Eph_Em0006g265a	K03438
Eph_Em0006g266a
Eph_Em0006g267a
Eph_Em0006g268a
Eph_Em0006g269a
Eph_Em0006g270a	K06400
Eph_Em0006g271a
Eph_Em0006g272a
Eph_Em0006g273a
Eph_Em0006g274a
Eph_Em0006g275a	K01818
Eph_Em0006g276a
Eph_Em0006g277a
Eph_Em0006g278a
Eph_Em0006g279a	K03881
Eph_Em0006g280a
Eph_Em0006g281a
Eph_Em0006g282a
Eph_Em0006g283a
Eph_Em0006g284a
Eph_Em0006g285a	K04257
Eph_Em0006g286a
Eph_Em0006g287a
Eph_Em0006g288a	K14674
Eph_Em0006g289a
Eph_Em0006g290a
Eph_Em0006g291a
Eph_Em0006g292a	K07040
Eph_Em0006g293a
Eph_Em0006g294a
Eph_Em0006g295a
Eph_Em0006g296a
Eph_Em0006g297a
Eph_Em0006g298a
Eph_Em0006g299a
Eph_Em0006g300a
Eph_Em0006g301a
Eph_Em0006g302a	K06206
Eph_Em0006g303a
Eph_Em0006g304a
Eph_Em0006g305a
Eph_Em0006g306a
Eph_Em0006g307a
Eph_Em0006g308a	K07573
Eph_Em0006g309a
Eph_Em0006g310a
Eph_Em0006g311a
Eph_Em0006g312a
Eph_Em0006g313a
Eph_Em0006g314a
Eph_Em0006g315a
Eph_Em0006g316a
Eph_Em0006g317a
Eph_Em0006g318a	K20216
Eph_Em0006g319a
Eph_Em0006g320a	K07347
Eph_Em0006g321a
Eph_Em0006g322a
Eph_Em0006g323a
Eph_Em0006g324a
Eph_Em0006g325a	K02990
Eph_Em0006g326a
Eph_Em0006g327a
Eph_Em0006g328a
Eph_Em0006g329a
Eph_Em0006g330a
Eph_Em0006g331a	K02077
Eph_Em0006g332a
Eph_Em0006g333a
Eph_Em0006g334a
Eph_Em0006g335a
Eph_Em0006g336a
Eph_Em0006g337a
Eph_Em0006g338a
Eph_Em0006g339a
Eph_Em0006g340a
Eph_Em0006g341a
Eph_Em0006g342a	K23415
Eph_Em0006g343a
Eph_Em0006g344a
Eph_Em0006g345a
Eph_Em0006g346a	K02881
Eph_Em0006g347a	K06187
Eph_Em0006g348a
Eph_Em0006g349a
Eph_Em0006g350a
Eph_Em0006g351a	K00133
Eph_Em0006g352a
Eph_Em0006g353a
Eph_Em0006g354a
Eph_Em0006g355a
Eph_Em0006g356a
Eph_Em0006g357a
Eph_Em0006g358a
Eph_Em0006g359a
Eph_Em0006g360a
Eph_Em0006g361a	K01929
Eph_Em0006g362a
Eph_Em0006g363a
Eph_Em0006g364a
Eph_Em0006g365a
Eph_Em0006g366a
Eph_Em0006g367a	K07391
Eph_Em0006g368a
Eph_Em0006g369a
Eph_Em0006g370a
Eph_Em0006g371a
Eph_Em0006g372a
Eph_Em0006g373a
Eph_Em0006g374a
Eph_Em0006g375a
Eph_Em0006g376a
Eph_Em0006g377a
Eph_Em0006g378a
Eph_Em0006g379a
Eph_Em0006g380a
Eph_Em0006g381a
Eph_Em0006g382a	K15255
Eph_Em0006g383a	K07462
Eph_Em0006g384a
Eph_Em0006g385a
Eph_Em0006g386a
Eph_Em0006g387a	K06087
Eph_Em0006g388a
Eph_Em0006g389a	K01638
Eph_Em0006g390a
Eph_Em0006g391a	K02509
Eph_Em0006g392a
Eph_Em0006g393a	K03098
Eph_Em0006g394a
Eph_Em0006g395a
Eph_Em0006g396a
Eph_Em0006g397a
Eph_Em0006g398a
Eph_Em0006g399a
Eph_Em0006g400a
Eph_Em0006g401a
Eph_Em0006g402a
Eph_Em0006g403a
Eph_Em0006g404a
Eph_Em0006g405a
Eph_Em0006g406a
Eph_Em0006g407a	K23163
Eph_Em0006g408a
Eph_Em0006g409a
Eph_Em0006g410a	K08431
Eph_Em0006g411a
Eph_Em0006g412a
Eph_Em0006g413a
Eph_Em0006g414a
Eph_Em0006g415a	K01772
Eph_Em0006g416a
Eph_Em0006g417a
Eph_Em0006g418a
Eph_Em0006g419a
Eph_Em0006g420a
Eph_Em0006g421a
Eph_Em0006g422a
Eph_Em0006g423a
Eph_Em0006g424a
Eph_Em0006g425a
Eph_Em0006g426a
Eph_Em0006g427a
Eph_Em0006g428a
Eph_Em0006g429a
Eph_Em0006g430a
Eph_Em0006g431a
Eph_Em0006g432a
Eph_Em0006g433a
Eph_Em0006g434a
Eph_Em0006g435a
Eph_Em0006g436a
Eph_Em0006g437a
Eph_Em0006g438a	K07497
Eph_Em0006g439a
Eph_Em0006g440a
Eph_Em0006g441a
Eph_Em0006g442a
Eph_Em0006g443a	K15975
Eph_Em0006g444a
Eph_Em0006g445a	K07091
Eph_Em0006g446a
Eph_Em0006g447a
Eph_Em0006g448a
Eph_Em0006g449a
Eph_Em0006g450a
Eph_Em0006g451a
Eph_Em0006g452a	K06076
Eph_Em0006g453a
Eph_Em0006g454a	K03734
Eph_Em0006g455a
Eph_Em0006g456a
Eph_Em0006g457a
Eph_Em0006g458a	K14013
Eph_Em0006g459a
Eph_Em0006g460a
Eph_Em0006g461a
Eph_Em0006g462a
Eph_Em0006g463a	K07221
Eph_Em0006g464a
Eph_Em0006g465a
Eph_Em0006g466a
Eph_Em0006g467a
Eph_Em0006g468a	K01193
Eph_Em0006g469a
Eph_Em0006g470a	K18955
Eph_Em0006g471a	K14686
Eph_Em0006g472a	K14686
Eph_Em0006g473a
Eph_Em0006g474a
Eph_Em0006g475a	K14686
Eph_Em0006g476a
Eph_Em0006g477a
Eph_Em0006g478a
Eph_Em0006g479a
Eph_Em0006g480a
Eph_Em0006g481a
Eph_Em0006g482a
Eph_Em0006g483a	K01589
Eph_Em0006g484a
Eph_Em0006g485a
Eph_Em0006g486a
Eph_Em0006g487a
Eph_Em0006g488a
Eph_Em0006g489a
Eph_Em0006g490a
Eph_Em0006g491a
Eph_Em0006g492a
Eph_Em0006g493a
Eph_Em0006g494a
Eph_Em0006g495a	K02026
Eph_Em0006g496a
Eph_Em0006g497a
Eph_Em0006g498a	K12646
Eph_Em0006g499a
Eph_Em0006g500a
Eph_Em0006g501a	K12646
Eph_Em0006g502a	K12864
Eph_Em0006g503a	K11671
Eph_Em0006g504a
Eph_Em0006g505a
Eph_Em0006g506a
Eph_Em0006g507a
Eph_Em0006g508a
Eph_Em0006g509a	K11671
Eph_Em0006g510a
Eph_Em0006g511a
Eph_Em0006g512a
Eph_Em0006g513a
Eph_Em0006g514a	K02283
Eph_Em0006g515a
Eph_Em0006g516a
Eph_Em0006g517a
Eph_Em0006g518a
Eph_Em0006g519a
Eph_Em0006g520a
Eph_Em0006g521a
Eph_Em0006g522a
Eph_Em0006g523a	K01137
Eph_Em0006g524a
Eph_Em0006g525a
Eph_Em0006g526a	K07258
Eph_Em0006g527a
Eph_Em0006g528a
Eph_Em0006g529a
Eph_Em0006g530a
Eph_Em0006g531a	K01992
Eph_Em0006g532a
Eph_Em0006g533a
Eph_Em0006g534a	K15080
Eph_Em0006g535a
Eph_Em0006g536a
Eph_Em0006g537a	K01812
Eph_Em0006g538a
Eph_Em0006g539a
Eph_Em0006g540a
Eph_Em0006g541a
Eph_Em0006g542a
Eph_Em0006g543a
Eph_Em0006g544a	K03711
Eph_Em0006g545a
Eph_Em0006g546a
Eph_Em0006g547a
Eph_Em0006g548a
Eph_Em0006g549a
Eph_Em0006g550a
Eph_Em0006g551a
Eph_Em0006g552a
Eph_Em0006g553a
Eph_Em0006g554a
Eph_Em0006g555a
Eph_Em0006g556a
Eph_Em0006g557a	K17763
Eph_Em0006g558a
Eph_Em0006g559a
Eph_Em0006g560a
Eph_Em0006g561a
Eph_Em0006g562a
Eph_Em0006g563a
Eph_Em0006g564a
Eph_Em0006g565a
Eph_Em0006g566a	K15464
Eph_Em0006g567a
Eph_Em0006g568a
Eph_Em0006g569a
Eph_Em0006g570a	K03474
Eph_Em0006g571a
Eph_Em0006g572a
Eph_Em0006g573a
Eph_Em0006g574a
Eph_Em0006g575a	K01465
Eph_Em0006g576a
Eph_Em0006g577a	K07466
Eph_Em0006g578a
Eph_Em0006g579a
Eph_Em0006g580a
Eph_Em0006g581a
Eph_Em0006g582a
Eph_Em0006g583a
Eph_Em0006g584a
Eph_Em0006g585a	K07160
Eph_Em0006g586a
Eph_Em0006g587a	K07038
Eph_Em0006g588a
Eph_Em0006g589a
Eph_Em0006g590a	K01539
Eph_Em0006g591a
Eph_Em0006g592a
Eph_Em0006g593a
Eph_Em0006g594a
Eph_Em0006g595a
Eph_Em0006g596a	K07160
Eph_Em0006g597a
Eph_Em0006g598a
Eph_Em0006g599a
Eph_Em0006g600a
Eph_Em0006g601a	K23209
Eph_Em0006g602a
Eph_Em0006g603a
Eph_Em0006g604a
Eph_Em0006g605a
Eph_Em0006g606a
Eph_Em0006g607a
Eph_Em0006g608a
Eph_Em0006g609a
Eph_Em0006g610a
Eph_Em0006g611a
Eph_Em0006g612a
Eph_Em0006g613a
Eph_Em0006g614a
Eph_Em0006g615a
Eph_Em0006g616a
Eph_Em0006g617a	K04520
Eph_Em0006g618a	K19755
Eph_Em0006g619a	K01719
Eph_Em0006g620a	K03021
Eph_Em0006g621a
Eph_Em0006g622a	K17514
Eph_Em0006g623a
Eph_Em0006g624a
Eph_Em0006g625a	K20989
Eph_Em0006g626a
Eph_Em0006g627a
Eph_Em0006g628a	K01951
Eph_Em0006g629a	K14303
Eph_Em0006g630a
Eph_Em0006g631a	K14303
Eph_Em0006g632a
Eph_Em0006g633a	K14720
Eph_Em0006g634a
Eph_Em0006g635a
Eph_Em0006g636a	K03402
Eph_Em0006g637a	K06915
Eph_Em0006g638a
Eph_Em0006g639a
Eph_Em0006g640a
Eph_Em0006g641a
Eph_Em0006g642a
Eph_Em0006g643a
Eph_Em0006g644a
Eph_Em0006g645a
Eph_Em0006g646a	K13566
Eph_Em0006g647a
Eph_Em0006g648a	K01569
Eph_Em0006g649a
Eph_Em0006g650a
Eph_Em0006g651a
Eph_Em0006g652a
Eph_Em0006g653a	K15829
Eph_Em0006g654a
Eph_Em0006g655a
Eph_Em0006g656a	K17808
Eph_Em0006g657a	K02316
Eph_Em0006g658a
Eph_Em0006g659a
Eph_Em0006g660a
Eph_Em0006g661a
Eph_Em0006g662a	K23115
Eph_Em0006g663a
Eph_Em0006g664a	K13024
Eph_Em0006g665a	K06881
Eph_Em0006g666a
Eph_Em0006g667a
Eph_Em0006g668a
Eph_Em0006g669a
Eph_Em0006g670a	K03670
Eph_Em0006g671a
Eph_Em0006g672a	K21465
Eph_Em0006g673a
Eph_Em0006g674a
Eph_Em0006g675a
Eph_Em0006g676a	K02400
Eph_Em0006g677a
Eph_Em0006g678a	K21572
Eph_Em0006g679a	K01923
Eph_Em0006g680a
Eph_Em0006g681a
Eph_Em0006g682a
Eph_Em0006g683a
Eph_Em0006g684a
Eph_Em0006g685a
Eph_Em0006g686a
Eph_Em0006g687a
Eph_Em0006g688a	K02400
Eph_Em0006g689a
Eph_Em0006g690a
Eph_Em0006g691a	K09800
Eph_Em0006g692a
Eph_Em0006g693a
Eph_Em0006g694a	K00555
Eph_Em0006g695a	K05894
Eph_Em0006g696a
Eph_Em0006g697a
Eph_Em0006g698a	K13024
Eph_Em0006g699a
Eph_Em0006g700a
Eph_Em0006g701a	K03733
Eph_Em0006g702a	K06187
Eph_Em0006g703a
Eph_Em0006g704a
Eph_Em0006g705a
Eph_Em0006g706a
Eph_Em0006g707a
Eph_Em0006g708a
Eph_Em0006g709a
Eph_Em0006g710a
Eph_Em0006g711a	K03342
Eph_Em0006g712a	K03709
Eph_Em0006g713a	K02106
Eph_Em0006g714a
Eph_Em0006g715a	K07404
Eph_Em0006g716a	K13024
Eph_Em0006g717a	K20303
Eph_Em0006g718a
Eph_Em0006g719a
Eph_Em0006g720a
Eph_Em0006g721a	K03592
Eph_Em0006g722a
Eph_Em0006g723a
Eph_Em0006g724a	K09720
Eph_Em0006g725a
Eph_Em0006g726a	K16650
Eph_Em0006g727a
Eph_Em0006g728a
Eph_Em0006g729a
Eph_Em0006g730a
Eph_Em0006g731a
Eph_Em0006g732a
Eph_Em0006g733a
Eph_Em0006g734a	K03592
Eph_Em0006g735a
Eph_Em0006g736a	K05934
Eph_Em0006g737a
Eph_Em0006g738a	K00016
Eph_Em0006g739a
Eph_Em0006g740a
Eph_Em0006g741a	K07462
Eph_Em0006g742a
Eph_Em0006g743a	K00016
Eph_Em0006g744a	K00635
Eph_Em0006g745a
Eph_Em0006g746a
Eph_Em0006g747a	K17768
Eph_Em0006g748a	K11955
Eph_Em0006g749a
Eph_Em0006g750a
Eph_Em0006g751a
Eph_Em0006g752a
Eph_Em0006g753a
Eph_Em0006g754a
Eph_Em0006g755a
Eph_Em0006g756a
Eph_Em0006g757a
Eph_Em0006g758a
Eph_Em0006g759a
Eph_Em0006g760a
Eph_Em0006g761a
Eph_Em0006g762a
Eph_Em0006g763a
Eph_Em0006g764a
Eph_Em0006g765a
Eph_Em0006g766a	K16460
Eph_Em0006g767a
Eph_Em0006g768a
Eph_Em0006g769a
Eph_Em0006g770a
Eph_Em0006g771a
Eph_Em0006g772a	K22048
Eph_Em0006g773a	K06994
Eph_Em0006g774a
Eph_Em0006g775a
Eph_Em0006g776a	K00016
Eph_Em0006g777a
Eph_Em0006g778a
Eph_Em0006g779a
Eph_Em0006g780a
Eph_Em0006g781a
Eph_Em0006g782a
Eph_Em0006g783a
Eph_Em0006g784a	K08473
Eph_Em0006g785a
Eph_Em0006g786a
Eph_Em0006g787a	K01733
Eph_Em0006g788a
Eph_Em0006g789a
Eph_Em0006g790a
Eph_Em0006g791a
Eph_Em0006g792a	K20225
Eph_Em0006g793a	K22182
Eph_Em0006g794a
Eph_Em0006g795a
Eph_Em0006g796a
Eph_Em0006g797a
Eph_Em0006g798a
Eph_Em0006g799a
Eph_Em0006g800a
Eph_Em0006g801a
Eph_Em0006g802a
Eph_Em0006g803a
Eph_Em0006g804a	K02976
Eph_Em0006g805a
Eph_Em0006g806a
Eph_Em0006g807a
Eph_Em0006g808a
Eph_Em0006g809a
Eph_Em0006g810a
Eph_Em0006g811a
Eph_Em0006g812a
Eph_Em0006g813a
Eph_Em0006g814a
Eph_Em0006g815a
Eph_Em0006g816a
Eph_Em0006g817a
Eph_Em0006g818a
Eph_Em0006g819a
Eph_Em0006g820a
Eph_Em0006g821a
Eph_Em0006g822a
Eph_Em0006g823a	K05192
Eph_Em0006g824a
Eph_Em0006g825a
Eph_Em0006g826a
Eph_Em0006g827a
Eph_Em0006g828a
Eph_Em0006g829a
Eph_Em0006g830a	K00925
Eph_Em0006g831a
Eph_Em0006g832a
Eph_Em0006g833a
Eph_Em0006g834a
Eph_Em0006g835a	K01879
Eph_Em0006g836a
Eph_Em0006g837a	K15548
Eph_Em0006g838a
Eph_Em0006g839a
Eph_Em0006g840a
Eph_Em0006g841a
Eph_Em0006g842a
Eph_Em0006g843a
Eph_Em0006g844a	K15548
Eph_Em0006g845a
Eph_Em0006g846a
Eph_Em0006g847a	K02400
Eph_Em0006g848a
Eph_Em0006g849a
Eph_Em0006g850a
Eph_Em0006g851a
Eph_Em0006g852a
Eph_Em0006g853a
Eph_Em0006g854a
Eph_Em0006g855a
Eph_Em0006g856a
Eph_Em0006g857a
Eph_Em0006g858a
Eph_Em0006g859a
Eph_Em0006g860a
Eph_Em0006g861a	K16190
Eph_Em0006g862a
Eph_Em0006g863a
Eph_Em0006g864a	K19511
Eph_Em0006g865a
Eph_Em0006g866a	K19511
Eph_Em0006g867a
Eph_Em0006g868a
Eph_Em0006g869a
Eph_Em0006g870a	K19511
Eph_Em0006g871a
Eph_Em0006g872a
Eph_Em0006g873a
Eph_Em0006g874a	K02678
Eph_Em0006g875a
Eph_Em0006g876a	K11129
Eph_Em0006g877a	K03691
Eph_Em0006g878a	K13783
Eph_Em0006g879a
Eph_Em0006g880a
Eph_Em0006g881a
Eph_Em0006g882a
Eph_Em0006g883a
Eph_Em0006g884a
Eph_Em0006g885a	K02678
Eph_Em0006g886a
Eph_Em0006g887a
Eph_Em0006g888a	K07532
Eph_Em0006g889a
Eph_Em0006g890a	K09923
Eph_Em0006g891a
Eph_Em0006g892a	K07542
Eph_Em0006g893a	K14961
Eph_Em0006g894a
Eph_Em0006g895a	K11804
Eph_Em0006g896a
Eph_Em0006g897a
Eph_Em0006g898a	K11413
Eph_Em0006g899a
Eph_Em0006g900a	K17398
Eph_Em0006g901a
Eph_Em0006g902a	K03090
Eph_Em0006g903a
Eph_Em0006g904a
Eph_Em0006g905a	K07332
Eph_Em0006g906a	K10414
Eph_Em0006g907a	K11252
Eph_Em0006g908a	K10414
Eph_Em0006g909a
Eph_Em0006g910a	K13912
Eph_Em0006g911a
Eph_Em0006g912a
Eph_Em0006g913a	K13912
Eph_Em0006g914a	K22390
Eph_Em0006g915a	K07588
Eph_Em0006g916a
Eph_Em0006g917a
Eph_Em0006g918a
Eph_Em0006g919a	K14387
Eph_Em0006g920a
Eph_Em0006g921a
Eph_Em0006g922a
Eph_Em0006g923a
Eph_Em0006g924a
Eph_Em0006g925a
Eph_Em0006g926a
Eph_Em0006g927a	K13653
Eph_Em0006g928a	K05336
Eph_Em0006g929a	K00929
Eph_Em0006g930a	K00938
Eph_Em0006g931a
Eph_Em0006g932a	K19719
Eph_Em0006g933a
Eph_Em0006g934a
Eph_Em0006g935a
Eph_Em0006g936a	K18185
Eph_Em0006g937a
Eph_Em0006g938a
Eph_Em0006g939a
Eph_Em0006g940a
Eph_Em0006g941a	K07675
Eph_Em0006g942a	K18156
Eph_Em0006g943a	K11778
Eph_Em0006g944a
Eph_Em0006g945a
Eph_Em0006g946a	K06945
Eph_Em0006g947a	K05725
Eph_Em0006g948a	K01283
Eph_Em0006g949a	K05568
Eph_Em0006g950a	K08288
Eph_Em0006g951a
Eph_Em0006g952a	K01478
Eph_Em0006g953a
Eph_Em0006g954a	K01486
Eph_Em0006g955a
Eph_Em0006g956a	K07675
Eph_Em0006g957a	K18156
Eph_Em0006g958a	K11778
Eph_Em0006g959a
Eph_Em0006g960a	K07937
Eph_Em0006g961a	K05110
Eph_Em0006g962a	K01283
Eph_Em0006g963a	K05568
Eph_Em0006g964a	K08288
Eph_Em0006g965a
Eph_Em0006g966a	K02798
Eph_Em0006g967a
Eph_Em0006g968a	K06173
Eph_Em0006g969a	K05858
Eph_Em0006g970a
Eph_Em0006g971a
Eph_Em0006g972a
Eph_Em0006g973a
Eph_Em0006g974a	K02400
Eph_Em0006g975a
Eph_Em0006g976a
Eph_Em0006g977a
Eph_Em0006g978a	K00231
Eph_Em0006g979a
Eph_Em0006g980a	K00231
Eph_Em0006g981a	K00227
Eph_Em0006g982a
Eph_Em0006g983a
Eph_Em0006g984a	K10270
Eph_Em0006g985a	K12614
Eph_Em0006g986a
Eph_Em0006g987a	K01493
Eph_Em0006g988a	K01556
Eph_Em0006g989a
Eph_Em0006g990a	K13140
Eph_Em0006g991a
Eph_Em0006g992a
Eph_Em0006g993a	K00029
Eph_Em0006g994a	K06131
Eph_Em0006g995a
Eph_Em0006g996a	K06131
Eph_Em0006g997a
Eph_Em0006g998a	K06131
Eph_Em0006g999a
Eph_Em0006g1000a	K06171
Eph_Em0006g1001a	K20307
Eph_Em0006g1002a	K20295
Eph_Em0006g1003a
Eph_Em0006g1004a	K13140
Eph_Em0006g1005a	K17335
Eph_Em0006g1006a	K13145
Eph_Em0006g1007a	K22193
Eph_Em0006g1008a	K03016
Eph_Em0006g1009a	K07119
Eph_Em0006g1010a	K04707
Eph_Em0006g1011a	K03547
Eph_Em0006g1012a	K07568
Eph_Em0006g1013a
Eph_Em0006g1014a	K10865
Eph_Em0006g1015a	K22390
Eph_Em0006g1016a	K22390
Eph_Em0006g1017a
Eph_Em0006g1018a
Eph_Em0006g1019a
Eph_Em0006g1020a
Eph_Em0006g1021a
Eph_Em0006g1022a	K07722
Eph_Em0006g1023a
Eph_Em0006g1024a
Eph_Em0006g1025a
Eph_Em0006g1026a
Eph_Em0006g1027a
Eph_Em0006g1028a
Eph_Em0006g1029a	K09473
Eph_Em0006g1030a	K23573
Eph_Em0006g1031a
Eph_Em0006g1032a
Eph_Em0006g1033a
Eph_Em0006g1034a	K08150
Eph_Em0006g1035a	K18667
Eph_Em0006g1036a
Eph_Em0006g1037a
Eph_Em0006g1038a	K06928
Eph_Em0006g1039a
Eph_Em0006g1040a	K07552
Eph_Em0006g1041a
Eph_Em0006g1042a	K02975
Eph_Em0006g1043a	K06258
Eph_Em0006g1044a	K03083
Eph_Em0006g1045a
Eph_Em0006g1046a
Eph_Em0006g1047a
Eph_Em0006g1048a
Eph_Em0006g1049a
Eph_Em0006g1050a	K08375
Eph_Em0006g1051a
Eph_Em0006g1052a
Eph_Em0006g1053a
Eph_Em0006g1054a
Eph_Em0006g1055a
Eph_Em0006g1056a
Eph_Em0006g1057a
Eph_Em0006g1058a
Eph_Em0006g1059a
Eph_Em0006g1060a	K00461
Eph_Em0006g1061a	K05936
Eph_Em0006g1062a
Eph_Em0006g1063a	K02499
Eph_Em0006g1064a
Eph_Em0006g1065a
Eph_Em0006g1066a
Eph_Em0006g1067a
Eph_Em0006g1068a	K15712
Eph_Em0006g1069a
Eph_Em0006g1070a
Eph_Em0006g1071a
Eph_Em0006g1072a
Eph_Em0006g1073a
Eph_Em0006g1074a
Eph_Em0006g1075a
Eph_Em0006g1076a
Eph_Em0006g1077a
Eph_Em0006g1078a
Eph_Em0006g1079a	K15921
Eph_Em0006g1080a
Eph_Em0006g1081a	K17418
Eph_Em0006g1082a	K16726
Eph_Em0006g1083a
Eph_Em0006g1084a
Eph_Em0006g1085a
Eph_Em0006g1086a
Eph_Em0006g1087a	K19511
Eph_Em0006g1088a
Eph_Em0006g1089a
Eph_Em0006g1090a	K19511
Eph_Em0006g1091a	K02015
Eph_Em0006g1092a
Eph_Em0006g1093a
Eph_Em0006g1094a
Eph_Em0006g1095a
Eph_Em0006g1096a
Eph_Em0006g1097a
Eph_Em0006g1098a
Eph_Em0006g1099a
Eph_Em0006g1100a
Eph_Em0006g1101a	K06187
Eph_Em0006g1102a
Eph_Em0006g1103a
Eph_Em0006g1104a
Eph_Em0006g1105a
Eph_Em0006g1106a
Eph_Em0006g1107a
Eph_Em0006g1108a
Eph_Em0006g1109a
Eph_Em0006g1110a
Eph_Em0006g1111a
Eph_Em0006g1112a	K15921
Eph_Em0006g1113a
Eph_Em0006g1114a	K17418
Eph_Em0006g1115a	K16726
Eph_Em0006g1116a
Eph_Em0006g1117a
Eph_Em0006g1118a	K19511
Eph_Em0006g1119a
Eph_Em0006g1120a
Eph_Em0006g1121a	K19511
Eph_Em0006g1122a	K01733
Eph_Em0006g1123a
Eph_Em0006g1124a
Eph_Em0006g1125a
Eph_Em0006g1126a
Eph_Em0006g1127a
Eph_Em0006g1128a
Eph_Em0006g1129a
Eph_Em0006g1130a
Eph_Em0006g1131a	K01427
Eph_Em0006g1132a
Eph_Em0006g1133a	K02029
Eph_Em0006g1134a
Eph_Em0006g1135a
Eph_Em0006g1136a
Eph_Em0006g1137a	K01425
Eph_Em0006g1138a	K01093
Eph_Em0006g1139a
Eph_Em0006g1140a
Eph_Em0006g1141a	K07005
Eph_Em0006g1142a	K18462
Eph_Em0006g1143a
Eph_Em0006g1144a	K18462
Eph_Em0006g1145a
Eph_Em0006g1146a	K01775
Eph_Em0006g1147a
Eph_Em0006g1148a	K01975
Eph_Em0006g1149a
Eph_Em0006g1150a	K17341
Eph_Em0006g1151a	K03132
Eph_Em0006g1152a
Eph_Em0006g1153a	K14776
Eph_Em0006g1154a	K14801
Eph_Em0006g1155a	K13366
Eph_Em0006g1156a
Eph_Em0006g1157a
Eph_Em0006g1158a	K13366
Eph_Em0006g1159a
Eph_Em0006g1160a
Eph_Em0006g1161a
Eph_Em0006g1162a
Eph_Em0006g1163a	K08467
Eph_Em0006g1164a	K08467
Eph_Em0006g1165a
Eph_Em0006g1166a	K08467
Eph_Em0006g1167a
Eph_Em0006g1168a	K12165
Eph_Em0006g1169a	K08467
Eph_Em0006g1170a	K08905
Eph_Em0006g1171a
Eph_Em0006g1172a
Eph_Em0006g1173a
Eph_Em0006g1174a	K18993
Eph_Em0006g1175a
Eph_Em0006g1176a	K04533
Eph_Em0006g1177a
Eph_Em0006g1178a
Eph_Em0006g1179a
Eph_Em0006g1180a	K09258
Eph_Em0006g1181a	K01639
Eph_Em0006g1182a
Eph_Em0006g1183a	K23015
Eph_Em0006g1184a	K20308
Eph_Em0006g1185a
Eph_Em0006g1186a
Eph_Em0006g1187a	K21766
Eph_Em0006g1188a
Eph_Em0006g1189a
Eph_Em0006g1190a
Eph_Em0006g1191a	K06125
Eph_Em0006g1192a
Eph_Em0006g1193a	K01772
Eph_Em0006g1194a
Eph_Em0006g1195a
Eph_Em0006g1196a
Eph_Em0006g1197a	K08093
Eph_Em0006g1198a	K00342
Eph_Em0006g1199a
Eph_Em0006g1200a	K02035
Eph_Em0006g1201a
Eph_Em0006g1202a
Eph_Em0006g1203a
Eph_Em0006g1204a
Eph_Em0006g1205a
Eph_Em0006g1206a	K14487
Eph_Em0006g1207a
Eph_Em0006g1208a	K03406
Eph_Em0006g1209a
Eph_Em0006g1210a
Eph_Em0006g1211a	K14025
Eph_Em0006g1212a
Eph_Em0006g1213a
Eph_Em0006g1214a
Eph_Em0006g1215a
Eph_Em0006g1216a	K09106
Eph_Em0006g1217a	K09486
Eph_Em0006g1218a
Eph_Em0006g1219a
Eph_Em0006g1220a
Eph_Em0006g1221a	K09106
Eph_Em0006g1222a
Eph_Em0006g1223a
Eph_Em0006g1224a
Eph_Em0006g1225a	K02879
Eph_Em0006g1226a
Eph_Em0006g1227a	K18411
Eph_Em0006g1228a	K16459
Eph_Em0006g1229a
Eph_Em0006g1230a
Eph_Em0006g1231a	K10727
Eph_Em0006g1232a
Eph_Em0006g1233a
Eph_Em0006g1234a	K02879
Eph_Em0006g1235a	K11518
Eph_Em0006g1236a	K18411
Eph_Em0006g1237a	K16459
Eph_Em0006g1238a
Eph_Em0006g1239a	K10727
Eph_Em0006g1240a	K09690
Eph_Em0006g1241a
Eph_Em0006g1242a
Eph_Em0006g1243a
Eph_Em0006g1244a	K01697
Eph_Em0006g1245a	K12836
Eph_Em0006g1246a	K08467
Eph_Em0006g1247a	K14677
Eph_Em0006g1248a
Eph_Em0006g1249a	K19009
Eph_Em0006g1250a
Eph_Em0006g1251a
Eph_Em0006g1252a
Eph_Em0006g1253a
Eph_Em0006g1254a
Eph_Em0006g1255a	K02580
Eph_Em0006g1256a	K11188
Eph_Em0006g1257a
Eph_Em0006g1258a	K20724
Eph_Em0006g1259a
Eph_Em0006g1260a	K02014
Eph_Em0006g1261a
Eph_Em0006g1262a
Eph_Em0006g1263a	K02342
Eph_Em0006g1264a
Eph_Em0006g1265a
Eph_Em0006g1266a
Eph_Em0006g1267a	K01440
Eph_Em0006g1268a
Eph_Em0006g1269a	K11188
Eph_Em0006g1270a
Eph_Em0006g1271a	K20724
Eph_Em0006g1272a	K00116
Eph_Em0006g1273a	K02014
Eph_Em0006g1274a
Eph_Em0006g1275a
Eph_Em0006g1276a	K02342
Eph_Em0006g1277a
Eph_Em0006g1278a
Eph_Em0006g1279a	K02364
Eph_Em0006g1280a	K17095
Eph_Em0006g1281a	K17095
Eph_Em0006g1282a
Eph_Em0006g1283a	K02121
Eph_Em0006g1284a
Eph_Em0006g1285a
Eph_Em0006g1286a
Eph_Em0006g1287a
Eph_Em0006g1288a
Eph_Em0006g1289a
Eph_Em0006g1290a
Eph_Em0006g1291a	K20293
Eph_Em0006g1292a
Eph_Em0006g1293a
Eph_Em0006g1294a	K04042
Eph_Em0006g1295a
Eph_Em0006g1296a
Eph_Em0006g1297a
Eph_Em0006g1298a
Eph_Em0006g1299a	K01607
Eph_Em0006g1300a	K20021
Eph_Em0006g1301a
Eph_Em0006g1302a	K20240
Eph_Em0006g1303a
Eph_Em0006g1304a
Eph_Em0006g1305a
Eph_Em0006g1306a	K03106
Eph_Em0006g1307a
Eph_Em0006g1308a	K07001
Eph_Em0006g1309a
Eph_Em0006g1310a
Eph_Em0006g1311a
Eph_Em0006g1312a
Eph_Em0006g1313a
Eph_Em0006g1314a
Eph_Em0006g1315a
Eph_Em0006g1316a	K00766
Eph_Em0006g1317a
Eph_Em0006g1318a
Eph_Em0006g1319a	K01126
Eph_Em0006g1320a
Eph_Em0006g1321a
Eph_Em0006g1322a
Eph_Em0006g1323a
Eph_Em0006g1324a
Eph_Em0006g1325a
Eph_Em0006g1326a
Eph_Em0006g1327a	K20989
Eph_Em0006g1328a
Eph_Em0006g1329a
Eph_Em0006g1330a
Eph_Em0006g1331a
Eph_Em0006g1332a	K14724
Eph_Em0006g1333a
Eph_Em0006g1334a
Eph_Em0006g1335a
Eph_Em0006g1336a
Eph_Em0006g1337a
Eph_Em0006g1338a
Eph_Em0006g1339a
Eph_Em0006g1340a	K06530
Eph_Em0006g1341a
Eph_Em0006g1342a
Eph_Em0006g1343a
Eph_Em0006g1344a
Eph_Em0006g1345a	K02829
Eph_Em0006g1346a	K08961
Eph_Em0006g1347a
Eph_Em0006g1348a
Eph_Em0006g1349a
Eph_Em0006g1350a
Eph_Em0006g1351a
Eph_Em0006g1352a
Eph_Em0006g1353a
Eph_Em0006g1354a
Eph_Em0006g1355a
Eph_Em0006g1356a	K23209
Eph_Em0006g1357a
Eph_Em0006g1358a	K17592
Eph_Em0006g1359a	K18728
Eph_Em0006g1360a
Eph_Em0006g1361a
Eph_Em0006g1362a
Eph_Em0006g1363a	K01735
Eph_Em0006g1364a
Eph_Em0006g1365a
Eph_Em0006g1366a
Eph_Em0006g1367a
Eph_Em0006g1368a	K17592
Eph_Em0006g1369a
Eph_Em0006g1370a	K09808
Eph_Em0006g1371a
Eph_Em0006g1372a
Eph_Em0006g1373a	K04763
Eph_Em0006g1374a
Eph_Em0006g1375a
Eph_Em0006g1376a	K08961
Eph_Em0006g1377a	K02829
Eph_Em0006g1378a
Eph_Em0006g1379a
Eph_Em0006g1380a
Eph_Em0006g1381a
Eph_Em0006g1382a	K00461
Eph_Em0006g1383a	K15718
Eph_Em0006g1384a
Eph_Em0006g1385a	K00461
Eph_Em0006g1386a
Eph_Em0006g1387a	K18587
Eph_Em0006g1388a
Eph_Em0006g1389a
Eph_Em0006g1390a
Eph_Em0006g1391a
Eph_Em0006g1392a
Eph_Em0006g1393a
Eph_Em0006g1394a
Eph_Em0006g1395a
Eph_Em0006g1396a
Eph_Em0006g1397a
Eph_Em0006g1398a
Eph_Em0006g1399a	K04282
Eph_Em0006g1400a
Eph_Em0006g1401a	K09155
Eph_Em0006g1402a
Eph_Em0006g1403a	K19951
Eph_Em0006g1404a
Eph_Em0006g1405a
Eph_Em0006g1406a
Eph_Em0006g1407a
Eph_Em0006g1408a
Eph_Em0006g1409a	K06200
Eph_Em0006g1410a
Eph_Em0006g1411a
Eph_Em0006g1412a	K19802
Eph_Em0006g1413a
Eph_Em0006g1414a
Eph_Em0006g1415a	K03600
Eph_Em0006g1416a
Eph_Em0006g1417a
Eph_Em0006g1418a	K07407
Eph_Em0006g1419a
Eph_Em0006g1420a	K06131
Eph_Em0006g1421a	K00703
Eph_Em0006g1422a	K17923
Eph_Em0006g1423a
Eph_Em0006g1424a	K01470
Eph_Em0006g1425a
Eph_Em0006g1426a	K01465
Eph_Em0006g1427a
Eph_Em0006g1428a	K11876
Eph_Em0006g1429a
Eph_Em0006g1430a	K09407
Eph_Em0006g1431a
Eph_Em0006g1432a	K02367
Eph_Em0006g1433a	K07313
Eph_Em0006g1434a	K06269
Eph_Em0006g1435a
Eph_Em0006g1436a	K02591
Eph_Em0006g1437a
Eph_Em0006g1438a	K23237
Eph_Em0006g1439a
Eph_Em0006g1440a	K00374
Eph_Em0006g1441a
Eph_Em0006g1442a
Eph_Em0006g1443a
Eph_Em0006g1444a
Eph_Em0006g1445a	K00604
Eph_Em0006g1446a
Eph_Em0006g1447a	K00374
Eph_Em0006g1448a
Eph_Em0006g1449a
Eph_Em0006g1450a
Eph_Em0006g1451a
Eph_Em0006g1452a	K00374
Eph_Em0006g1453a
Eph_Em0006g1454a
Eph_Em0006g1455a	K01188
Eph_Em0006g1456a
Eph_Em0006g1457a
Eph_Em0006g1458a	K17938
Eph_Em0006g1459a
Eph_Em0006g1460a
Eph_Em0006g1461a	K05837
Eph_Em0006g1462a
Eph_Em0006g1463a
Eph_Em0006g1464a	K11473
Eph_Em0006g1465a
Eph_Em0006g1466a
Eph_Em0006g1467a
Eph_Em0006g1468a
Eph_Em0006g1469a
Eph_Em0006g1470a
Eph_Em0006g1471a
Eph_Em0006g1472a
Eph_Em0006g1473a
Eph_Em0006g1474a
Eph_Em0006g1475a
Eph_Em0006g1476a
Eph_Em0006g1477a
Eph_Em0006g1478a
Eph_Em0006g1479a	K07353
Eph_Em0006g1480a
Eph_Em0006g1481a	K22834
Eph_Em0006g1482a
Eph_Em0006g1483a
Eph_Em0006g1484a
Eph_Em0006g1485a
Eph_Em0006g1486a
Eph_Em0006g1487a
Eph_Em0006g1488a
Eph_Em0006g1489a
Eph_Em0006g1490a	K02075
Eph_Em0006g1491a
Eph_Em0006g1492a	K07353
Eph_Em0006g1493a
Eph_Em0006g1494a	K04941
Eph_Em0006g1495a	K16055
Eph_Em0006g1496a
Eph_Em0006g1497a
Eph_Em0006g1498a
Eph_Em0006g1499a	K20649
Eph_Em0006g1500a
Eph_Em0006g1501a
Eph_Em0006g1502a
Eph_Em0006g1503a	K03525
Eph_Em0006g1504a
Eph_Em0006g1505a
Eph_Em0006g1506a
Eph_Em0006g1507a
Eph_Em0006g1508a	K07508
Eph_Em0006g1509a	K03403
Eph_Em0006g1510a	K04510
Eph_Em0006g1511a	K07508
Eph_Em0006g1512a
Eph_Em0006g1513a
Eph_Em0006g1514a
Eph_Em0006g1515a	K08986
Eph_Em0006g1516a
Eph_Em0006g1517a	K01150
Eph_Em0006g1518a	K13350
Eph_Em0006g1519a
Eph_Em0006g1520a
Eph_Em0006g1521a
Eph_Em0006g1522a
Eph_Em0006g1523a
Eph_Em0006g1524a	K05463
Eph_Em0006g1525a
Eph_Em0006g1526a
Eph_Em0006g1527a
Eph_Em0006g1528a
Eph_Em0006g1529a	K05463
Eph_Em0006g1530a
Eph_Em0006g1531a
Eph_Em0006g1532a
Eph_Em0006g1533a
Eph_Em0006g1534a	K01183
Eph_Em0006g1535a	K04023
Eph_Em0006g1536a
Eph_Em0006g1537a
Eph_Em0006g1538a	K14431
Eph_Em0006g1539a	K07407
Eph_Em0006g1540a	K07494
Eph_Em0006g1541a
Eph_Em0006g1542a
Eph_Em0006g1543a
Eph_Em0006g1544a
Eph_Em0006g1545a	K01183
Eph_Em0006g1546a
Eph_Em0006g1547a	K02029
Eph_Em0006g1548a
Eph_Em0006g1549a	K02389
Eph_Em0006g1550a
Eph_Em0006g1551a
Eph_Em0006g1552a
Eph_Em0006g1553a
Eph_Em0006g1554a
Eph_Em0006g1555a
Eph_Em0006g1556a	K05750
Eph_Em0006g1557a
Eph_Em0006g1558a	K14963
Eph_Em0006g1559a	K04438
Eph_Em0006g1560a	K06631
Eph_Em0006g1561a
Eph_Em0006g1562a
Eph_Em0006g1563a
Eph_Em0006g1564a
Eph_Em0006g1565a
Eph_Em0006g1566a	K16055
Eph_Em0006g1567a	K04941
Eph_Em0006g1568a
Eph_Em0006g1569a
Eph_Em0006g1570a
Eph_Em0006g1571a
Eph_Em0006g1572a
Eph_Em0006g1573a
Eph_Em0006g1574a
Eph_Em0006g1575a
Eph_Em0006g1576a	K03284
Eph_Em0006g1577a
Eph_Em0006g1578a	K01524
Eph_Em0006g1579a
Eph_Em0006g1580a
Eph_Em0006g1581a
Eph_Em0006g1582a	K02338
Eph_Em0006g1583a
Eph_Em0006g1584a	K19088
Eph_Em0007g1a	K09597
Eph_Em0007g2a
Eph_Em0007g3a	K01190
Eph_Em0007g4a
Eph_Em0007g5a
Eph_Em0007g6a	K10059
Eph_Em0007g7a
Eph_Em0007g8a
Eph_Em0007g9a
Eph_Em0007g10a
Eph_Em0007g11a	K07342
Eph_Em0007g12a	K15537
Eph_Em0007g13a	K04450
Eph_Em0007g14a
Eph_Em0007g15a	K16578
Eph_Em0007g16a
Eph_Em0007g17a
Eph_Em0007g18a	K15275
Eph_Em0007g19a
Eph_Em0007g20a
Eph_Em0007g21a	K02542
Eph_Em0007g22a
Eph_Em0007g23a
Eph_Em0007g24a
Eph_Em0007g25a	K15275
Eph_Em0007g26a
Eph_Em0007g27a
Eph_Em0007g28a
Eph_Em0007g29a	K03258
Eph_Em0007g30a	K19400
Eph_Em0007g31a	K10415
Eph_Em0007g32a	K03258
Eph_Em0007g33a	K02988
Eph_Em0007g34a
Eph_Em0007g35a
Eph_Em0007g36a
Eph_Em0007g37a
Eph_Em0007g38a	K10800
Eph_Em0007g39a	K12741
Eph_Em0007g40a	K07050
Eph_Em0007g41a
Eph_Em0007g42a
Eph_Em0007g43a
Eph_Em0007g44a
Eph_Em0007g45a
Eph_Em0007g46a	K22371
Eph_Em0007g47a
Eph_Em0007g48a
Eph_Em0007g49a	K08473
Eph_Em0007g50a
Eph_Em0007g51a	K00430
Eph_Em0007g52a	K19765
Eph_Em0007g53a
Eph_Em0007g54a
Eph_Em0007g55a
Eph_Em0007g56a
Eph_Em0007g57a
Eph_Em0007g58a	K02406
Eph_Em0007g59a
Eph_Em0007g60a
Eph_Em0007g61a
Eph_Em0007g62a
Eph_Em0007g63a
Eph_Em0007g64a
Eph_Em0007g65a
Eph_Em0007g66a
Eph_Em0007g67a
Eph_Em0007g68a	K16261
Eph_Em0007g69a	K17320
Eph_Em0007g70a	K00600
Eph_Em0007g71a	K02035
Eph_Em0007g72a
Eph_Em0007g73a	K01205
Eph_Em0007g74a
Eph_Em0007g75a
Eph_Em0007g76a
Eph_Em0007g77a
Eph_Em0007g78a
Eph_Em0007g79a	K02509
Eph_Em0007g80a
Eph_Em0007g81a	K15553
Eph_Em0007g82a	K01270
Eph_Em0007g83a	K11492
Eph_Em0007g84a	K06924
Eph_Em0007g85a	K15553
Eph_Em0007g86a	K01270
Eph_Em0007g87a	K19730
Eph_Em0007g88a	K11492
Eph_Em0007g89a
Eph_Em0007g90a	K20899
Eph_Em0007g91a
Eph_Em0007g92a	K03602
Eph_Em0007g93a
Eph_Em0007g94a
Eph_Em0007g95a
Eph_Em0007g96a
Eph_Em0007g97a
Eph_Em0007g98a
Eph_Em0007g99a	K00926
Eph_Em0007g100a
Eph_Em0007g101a	K20899
Eph_Em0007g102a
Eph_Em0007g103a
Eph_Em0007g104a
Eph_Em0007g105a
Eph_Em0007g106a
Eph_Em0007g107a
Eph_Em0007g108a
Eph_Em0007g109a
Eph_Em0007g110a
Eph_Em0007g111a
Eph_Em0007g112a	K07497
Eph_Em0007g113a
Eph_Em0007g114a	K20297
Eph_Em0007g115a
Eph_Em0007g116a
Eph_Em0007g117a
Eph_Em0007g118a
Eph_Em0007g119a
Eph_Em0007g120a
Eph_Em0007g121a	K02720
Eph_Em0007g122a
Eph_Em0007g123a
Eph_Em0007g124a	K14940
Eph_Em0007g125a
Eph_Em0007g126a	K11251
Eph_Em0007g127a	K11252
Eph_Em0007g128a
Eph_Em0007g129a
Eph_Em0007g130a
Eph_Em0007g131a
Eph_Em0007g132a
Eph_Em0007g133a
Eph_Em0007g134a
Eph_Em0007g135a
Eph_Em0007g136a
Eph_Em0007g137a
Eph_Em0007g138a	K07497
Eph_Em0007g139a
Eph_Em0007g140a
Eph_Em0007g141a
Eph_Em0007g142a
Eph_Em0007g143a
Eph_Em0007g144a	K11251
Eph_Em0007g145a	K11252
Eph_Em0007g146a
Eph_Em0007g147a
Eph_Em0007g148a
Eph_Em0007g149a
Eph_Em0007g150a
Eph_Em0007g151a	K11251
Eph_Em0007g152a	K11252
Eph_Em0007g153a	K04679
Eph_Em0007g154a	K03691
Eph_Em0007g155a
Eph_Em0007g156a	K21954
Eph_Em0007g157a	K04679
Eph_Em0007g158a	K11252
Eph_Em0007g159a	K11251
Eph_Em0007g160a
Eph_Em0007g161a
Eph_Em0007g162a
Eph_Em0007g163a
Eph_Em0007g164a	K21954
Eph_Em0007g165a	K11252
Eph_Em0007g166a	K11251
Eph_Em0007g167a	K22048
Eph_Em0007g168a	K01752
Eph_Em0007g169a
Eph_Em0007g170a
Eph_Em0007g171a
Eph_Em0007g172a	K01733
Eph_Em0007g173a
Eph_Em0007g174a	K18273
Eph_Em0007g175a
Eph_Em0007g176a
Eph_Em0007g177a	K08313
Eph_Em0007g178a
Eph_Em0007g179a
Eph_Em0007g180a
Eph_Em0007g181a
Eph_Em0007g182a
Eph_Em0007g183a
Eph_Em0007g184a	K07333
Eph_Em0007g185a
Eph_Em0007g186a	K08473
Eph_Em0007g187a
Eph_Em0007g188a	K11252
Eph_Em0007g189a	K11251
Eph_Em0007g190a	K11252
Eph_Em0007g191a
Eph_Em0007g192a
Eph_Em0007g193a	K11251
Eph_Em0007g194a	K11252
Eph_Em0007g195a
Eph_Em0007g196a
Eph_Em0007g197a	K01070
Eph_Em0007g198a
Eph_Em0007g199a
Eph_Em0007g200a
Eph_Em0007g201a
Eph_Em0007g202a	K10901
Eph_Em0007g203a	K22037
Eph_Em0007g204a
Eph_Em0007g205a
Eph_Em0007g206a
Eph_Em0007g207a
Eph_Em0007g208a
Eph_Em0007g209a	K11251
Eph_Em0007g210a
Eph_Em0007g211a
Eph_Em0007g212a	K11252
Eph_Em0007g213a	K11251
Eph_Em0007g214a	K16798
Eph_Em0007g215a
Eph_Em0007g216a
Eph_Em0007g217a	K11251
Eph_Em0007g218a
Eph_Em0007g219a
Eph_Em0007g220a	K13127
Eph_Em0007g221a	K07037
Eph_Em0007g222a
Eph_Em0007g223a
Eph_Em0007g224a	K13127
Eph_Em0007g225a	K07259
Eph_Em0007g226a
Eph_Em0007g227a	K11251
Eph_Em0007g228a	K11252
Eph_Em0007g229a
Eph_Em0007g230a
Eph_Em0007g231a	K03517
Eph_Em0007g232a
Eph_Em0007g233a
Eph_Em0007g234a
Eph_Em0007g235a
Eph_Em0007g236a
Eph_Em0007g237a
Eph_Em0007g238a
Eph_Em0007g239a
Eph_Em0007g240a	K19673
Eph_Em0007g241a	K09062
Eph_Em0007g242a	K15341
Eph_Em0007g243a
Eph_Em0007g244a
Eph_Em0007g245a
Eph_Em0007g246a
Eph_Em0007g247a	K11587
Eph_Em0007g248a	K06048
Eph_Em0007g249a	K22190
Eph_Em0007g250a	K12198
Eph_Em0007g251a	K17606
Eph_Em0007g252a	K19007
Eph_Em0007g253a
Eph_Em0007g254a
Eph_Em0007g255a	K02420
Eph_Em0007g256a	K01922
Eph_Em0007g257a	K03948
Eph_Em0007g258a	K07753
Eph_Em0007g259a	K00033
Eph_Em0007g260a	K21444
Eph_Em0007g261a
Eph_Em0007g262a
Eph_Em0007g263a	K03770
Eph_Em0007g264a
Eph_Em0007g265a
Eph_Em0007g266a	K11322
Eph_Em0007g267a
Eph_Em0007g268a
Eph_Em0007g269a
Eph_Em0007g270a
Eph_Em0007g271a	K05195
Eph_Em0007g272a
Eph_Em0007g273a	K02953
Eph_Em0007g274a
Eph_Em0007g275a	K06569
Eph_Em0007g276a
Eph_Em0007g277a	K01163
Eph_Em0007g278a
Eph_Em0007g279a
Eph_Em0007g280a
Eph_Em0007g281a
Eph_Em0007g282a
Eph_Em0007g283a	K20412
Eph_Em0007g284a	K02684
Eph_Em0007g285a	K20412
Eph_Em0007g286a	K06949
Eph_Em0007g287a	K03588
Eph_Em0007g288a	K20412
Eph_Em0007g289a
Eph_Em0007g290a	K17991
Eph_Em0007g291a
Eph_Em0007g292a	K17733
Eph_Em0007g293a
Eph_Em0007g294a	K02894
Eph_Em0007g295a	K00804
Eph_Em0007g296a
Eph_Em0007g297a
Eph_Em0007g298a
Eph_Em0007g299a
Eph_Em0007g300a
Eph_Em0007g301a	K21987
Eph_Em0007g302a
Eph_Em0007g303a
Eph_Em0007g304a	K20412
Eph_Em0007g305a	K02684
Eph_Em0007g306a	K20412
Eph_Em0007g307a	K20412
Eph_Em0007g308a	K01813
Eph_Em0007g309a
Eph_Em0007g310a
Eph_Em0007g311a
Eph_Em0007g312a	K02894
Eph_Em0007g313a	K02523
Eph_Em0007g314a
Eph_Em0007g315a	K01163
Eph_Em0007g316a
Eph_Em0007g317a
Eph_Em0007g318a
Eph_Em0007g319a
Eph_Em0007g320a	K21987
Eph_Em0007g321a
Eph_Em0007g322a
Eph_Em0007g323a	K10903
Eph_Em0007g324a
Eph_Em0007g325a	K17426
Eph_Em0007g326a
Eph_Em0007g327a
Eph_Em0007g328a
Eph_Em0007g329a
Eph_Em0007g330a
Eph_Em0007g331a	K02365
Eph_Em0007g332a	K00033
Eph_Em0007g333a
Eph_Em0007g334a
Eph_Em0007g335a
Eph_Em0007g336a	K02224
Eph_Em0007g337a
Eph_Em0007g338a
Eph_Em0007g339a	K02563
Eph_Em0007g340a	K09132
Eph_Em0007g341a	K20306
Eph_Em0007g342a
Eph_Em0007g343a	K06840
Eph_Em0007g344a
Eph_Em0007g345a
Eph_Em0007g346a
Eph_Em0007g347a
Eph_Em0007g348a	K09132
Eph_Em0007g349a	K02563
Eph_Em0007g350a	K21554
Eph_Em0007g351a
Eph_Em0007g352a
Eph_Em0007g353a
Eph_Em0007g354a
Eph_Em0007g355a
Eph_Em0007g356a	K06879
Eph_Em0007g357a
Eph_Em0007g358a
Eph_Em0007g359a
Eph_Em0007g360a
Eph_Em0007g361a
Eph_Em0007g362a	K09761
Eph_Em0007g363a
Eph_Em0007g364a
Eph_Em0007g365a	K17105
Eph_Em0007g366a	K06879
Eph_Em0007g367a
Eph_Em0007g368a
Eph_Em0007g369a	K11224
Eph_Em0007g370a
Eph_Em0007g371a	K07985
Eph_Em0007g372a
Eph_Em0007g373a
Eph_Em0007g374a
Eph_Em0007g375a	K08473
Eph_Em0007g376a	K09748
Eph_Em0007g377a	K00215
Eph_Em0007g378a
Eph_Em0007g379a
Eph_Em0007g380a
Eph_Em0007g381a	K16203
Eph_Em0007g382a
Eph_Em0007g383a	K08473
Eph_Em0007g384a
Eph_Em0007g385a	K04358
Eph_Em0007g386a
Eph_Em0007g387a
Eph_Em0007g388a
Eph_Em0007g389a	K01736
Eph_Em0007g390a
Eph_Em0007g391a	K01258
Eph_Em0007g392a
Eph_Em0007g393a
Eph_Em0007g394a
Eph_Em0007g395a
Eph_Em0007g396a	K00215
Eph_Em0007g397a
Eph_Em0007g398a
Eph_Em0007g399a
Eph_Em0007g400a
Eph_Em0007g401a	K04358
Eph_Em0007g402a
Eph_Em0007g403a	K11941
Eph_Em0007g404a
Eph_Em0007g405a
Eph_Em0007g406a
Eph_Em0007g407a
Eph_Em0007g408a	K10999
Eph_Em0007g409a
Eph_Em0007g410a
Eph_Em0007g411a
Eph_Em0007g412a
Eph_Em0007g413a	K07026
Eph_Em0007g414a
Eph_Em0007g415a
Eph_Em0007g416a
Eph_Em0007g417a
Eph_Em0007g418a
Eph_Em0007g419a
Eph_Em0007g420a	K01776
Eph_Em0007g421a
Eph_Em0007g422a
Eph_Em0007g423a
Eph_Em0007g424a
Eph_Em0007g425a
Eph_Em0007g426a
Eph_Em0007g427a
Eph_Em0007g428a
Eph_Em0007g429a
Eph_Em0007g430a
Eph_Em0007g431a
Eph_Em0007g432a
Eph_Em0007g433a
Eph_Em0007g434a
Eph_Em0007g435a	K01925
Eph_Em0007g436a	K07058
Eph_Em0007g437a
Eph_Em0007g438a
Eph_Em0007g439a	K02639
Eph_Em0007g440a
Eph_Em0007g441a
Eph_Em0007g442a
Eph_Em0007g443a	K01929
Eph_Em0007g444a	K05531
Eph_Em0007g445a
Eph_Em0007g446a
Eph_Em0007g447a
Eph_Em0007g448a
Eph_Em0007g449a
Eph_Em0007g450a
Eph_Em0007g451a
Eph_Em0007g452a
Eph_Em0007g453a
Eph_Em0007g454a
Eph_Em0007g455a
Eph_Em0007g456a
Eph_Em0007g457a
Eph_Em0007g458a
Eph_Em0007g459a
Eph_Em0007g460a
Eph_Em0007g461a	K05531
Eph_Em0007g462a
Eph_Em0007g463a
Eph_Em0007g464a
Eph_Em0007g465a
Eph_Em0007g466a
Eph_Em0007g467a
Eph_Em0007g468a
Eph_Em0007g469a
Eph_Em0007g470a	K03521
Eph_Em0007g471a
Eph_Em0007g472a
Eph_Em0007g473a
Eph_Em0007g474a	K01077
Eph_Em0007g475a	K03940
Eph_Em0007g476a
Eph_Em0007g477a
Eph_Em0007g478a
Eph_Em0007g479a
Eph_Em0007g480a	K02075
Eph_Em0007g481a
Eph_Em0007g482a	K08473
Eph_Em0007g483a
Eph_Em0007g484a	K13671
Eph_Em0007g485a
Eph_Em0007g486a
Eph_Em0007g487a	K02002
Eph_Em0007g488a
Eph_Em0007g489a
Eph_Em0007g490a
Eph_Em0007g491a
Eph_Em0007g492a
Eph_Em0007g493a
Eph_Em0007g494a
Eph_Em0007g495a
Eph_Em0007g496a
Eph_Em0007g497a	K06605
Eph_Em0007g498a
Eph_Em0007g499a	K13671
Eph_Em0007g500a
Eph_Em0007g501a	K14487
Eph_Em0007g502a
Eph_Em0007g503a
Eph_Em0007g504a	K00686
Eph_Em0007g505a
Eph_Em0007g506a
Eph_Em0007g507a
Eph_Em0007g508a	K13300
Eph_Em0007g509a
Eph_Em0007g510a
Eph_Em0007g511a	K08473
Eph_Em0007g512a	K01919
Eph_Em0007g513a	K00970
Eph_Em0007g514a
Eph_Em0007g515a
Eph_Em0007g516a
Eph_Em0007g517a	K02916
Eph_Em0007g518a	K14459
Eph_Em0007g519a
Eph_Em0007g520a
Eph_Em0007g521a	K05566
Eph_Em0007g522a
Eph_Em0007g523a	K10999
Eph_Em0007g524a
Eph_Em0007g525a
Eph_Em0007g526a	K22311
Eph_Em0007g527a	K11971
Eph_Em0007g528a
Eph_Em0007g529a
Eph_Em0007g530a	K01765
Eph_Em0007g531a
Eph_Em0007g532a
Eph_Em0007g533a	K01299
Eph_Em0007g534a
Eph_Em0007g535a
Eph_Em0007g536a
Eph_Em0007g537a
Eph_Em0007g538a
Eph_Em0007g539a	K07702
Eph_Em0007g540a
Eph_Em0007g541a
Eph_Em0007g542a
Eph_Em0007g543a
Eph_Em0007g544a
Eph_Em0007g545a	K06238
Eph_Em0007g546a
Eph_Em0007g547a
Eph_Em0007g548a	K02338
Eph_Em0007g549a
Eph_Em0007g550a
Eph_Em0007g551a
Eph_Em0007g552a
Eph_Em0007g553a
Eph_Em0007g554a
Eph_Em0007g555a
Eph_Em0007g556a
Eph_Em0007g557a	K02647
Eph_Em0007g558a
Eph_Em0007g559a
Eph_Em0007g560a
Eph_Em0007g561a
Eph_Em0007g562a
Eph_Em0007g563a
Eph_Em0007g564a	K14638
Eph_Em0007g565a
Eph_Em0007g566a
Eph_Em0007g567a	K14638
Eph_Em0007g568a
Eph_Em0007g569a
Eph_Em0007g570a
Eph_Em0007g571a
Eph_Em0007g572a	K00567
Eph_Em0007g573a
Eph_Em0007g574a
Eph_Em0007g575a
Eph_Em0007g576a	K14638
Eph_Em0007g577a	K03347
Eph_Em0007g578a
Eph_Em0007g579a	K01804
Eph_Em0007g580a
Eph_Em0007g581a
Eph_Em0007g582a	K04398
Eph_Em0007g583a
Eph_Em0007g584a
Eph_Em0007g585a
Eph_Em0007g586a
Eph_Em0007g587a
Eph_Em0007g588a
Eph_Em0007g589a	K05769
Eph_Em0007g590a
Eph_Em0007g591a	K03155
Eph_Em0007g592a	K08473
Eph_Em0007g593a	K03155
Eph_Em0007g594a	K02313
Eph_Em0007g595a
Eph_Em0007g596a
Eph_Em0007g597a
Eph_Em0007g598a
Eph_Em0007g599a	K11476
Eph_Em0007g600a
Eph_Em0007g601a
Eph_Em0007g602a	K14056
Eph_Em0007g603a	K16650
Eph_Em0007g604a
Eph_Em0007g605a	K08974
Eph_Em0007g606a
Eph_Em0007g607a
Eph_Em0007g608a
Eph_Em0007g609a
Eph_Em0007g610a
Eph_Em0007g611a
Eph_Em0007g612a
Eph_Em0007g613a
Eph_Em0007g614a
Eph_Em0007g615a	K07426
Eph_Em0007g616a
Eph_Em0007g617a
Eph_Em0007g618a
Eph_Em0007g619a	K12562
Eph_Em0007g620a
Eph_Em0007g621a
Eph_Em0007g622a
Eph_Em0007g623a
Eph_Em0007g624a	K14445
Eph_Em0007g625a	K02411
Eph_Em0007g626a	K15608
Eph_Em0007g627a
Eph_Em0007g628a
Eph_Em0007g629a
Eph_Em0007g630a
Eph_Em0007g631a
Eph_Em0007g632a
Eph_Em0007g633a
Eph_Em0007g634a
Eph_Em0007g635a	K02406
Eph_Em0007g636a
Eph_Em0007g637a
Eph_Em0007g638a	K07278
Eph_Em0007g639a	K11431
Eph_Em0007g640a
Eph_Em0007g641a
Eph_Em0007g642a
Eph_Em0007g643a
Eph_Em0007g644a	K01783
Eph_Em0007g645a
Eph_Em0007g646a
Eph_Em0007g647a
Eph_Em0007g648a
Eph_Em0007g649a
Eph_Em0007g650a
Eph_Em0007g651a
Eph_Em0007g652a
Eph_Em0007g653a
Eph_Em0007g654a	K21468
Eph_Em0007g655a
Eph_Em0007g656a	K02001
Eph_Em0007g657a
Eph_Em0007g658a
Eph_Em0007g659a
Eph_Em0007g660a
Eph_Em0007g661a	K02316
Eph_Em0007g662a	K03703
Eph_Em0007g663a
Eph_Em0007g664a
Eph_Em0007g665a
Eph_Em0007g666a	K22468
Eph_Em0007g667a
Eph_Em0007g668a
Eph_Em0007g669a
Eph_Em0007g670a
Eph_Em0007g671a	K22468
Eph_Em0007g672a
Eph_Em0007g673a
Eph_Em0007g674a
Eph_Em0007g675a
Eph_Em0007g676a
Eph_Em0007g677a
Eph_Em0007g678a
Eph_Em0007g679a
Eph_Em0007g680a	K12871
Eph_Em0007g681a
Eph_Em0007g682a
Eph_Em0007g683a
Eph_Em0007g684a
Eph_Em0007g685a
Eph_Em0007g686a
Eph_Em0007g687a	K04941
Eph_Em0007g688a
Eph_Em0007g689a
Eph_Em0007g690a
Eph_Em0007g691a
Eph_Em0007g692a
Eph_Em0007g693a
Eph_Em0007g694a
Eph_Em0007g695a
Eph_Em0007g696a
Eph_Em0007g697a
Eph_Em0007g698a	K14720
Eph_Em0007g699a
Eph_Em0007g700a
Eph_Em0007g701a
Eph_Em0007g702a
Eph_Em0007g703a
Eph_Em0007g704a	K16264
Eph_Em0007g705a
Eph_Em0007g706a
Eph_Em0007g707a
Eph_Em0007g708a	K08473
Eph_Em0007g709a	K08005
Eph_Em0007g710a
Eph_Em0007g711a
Eph_Em0007g712a
Eph_Em0007g713a
Eph_Em0007g714a
Eph_Em0007g715a
Eph_Em0007g716a	K14689
Eph_Em0007g717a
Eph_Em0007g718a
Eph_Em0007g719a
Eph_Em0007g720a
Eph_Em0007g721a	K14689
Eph_Em0007g722a	K10356
Eph_Em0007g723a	K11997
Eph_Em0007g724a
Eph_Em0007g725a
Eph_Em0007g726a
Eph_Em0007g727a
Eph_Em0007g728a
Eph_Em0007g729a
Eph_Em0007g730a
Eph_Em0007g731a	K03581
Eph_Em0007g732a	K14689
Eph_Em0007g733a
Eph_Em0007g734a
Eph_Em0007g735a
Eph_Em0007g736a
Eph_Em0007g737a
Eph_Em0007g738a	K20476
Eph_Em0007g739a
Eph_Em0007g740a	K04312
Eph_Em0007g741a
Eph_Em0007g742a	K18848
Eph_Em0007g743a
Eph_Em0007g744a	K02373
Eph_Em0007g745a
Eph_Em0007g746a
Eph_Em0007g747a	K02832
Eph_Em0007g748a
Eph_Em0007g749a
Eph_Em0007g750a
Eph_Em0007g751a
Eph_Em0007g752a
Eph_Em0007g753a
Eph_Em0007g754a
Eph_Em0007g755a	K16669
Eph_Em0007g756a
Eph_Em0007g757a	K04744
Eph_Em0007g758a
Eph_Em0007g759a
Eph_Em0007g760a
Eph_Em0007g761a
Eph_Em0007g762a
Eph_Em0007g763a
Eph_Em0007g764a
Eph_Em0007g765a	K08976
Eph_Em0007g766a
Eph_Em0007g767a
Eph_Em0007g768a
Eph_Em0007g769a	K00505
Eph_Em0007g770a
Eph_Em0007g771a	K11506
Eph_Em0007g772a
Eph_Em0007g773a
Eph_Em0007g774a
Eph_Em0007g775a
Eph_Em0007g776a
Eph_Em0007g777a
Eph_Em0007g778a	K07300
Eph_Em0007g779a	K08473
Eph_Em0007g780a
Eph_Em0007g781a
Eph_Em0007g782a
Eph_Em0007g783a	K11506
Eph_Em0007g784a
Eph_Em0007g785a
Eph_Em0007g786a
Eph_Em0007g787a
Eph_Em0007g788a
Eph_Em0007g789a
Eph_Em0007g790a
Eph_Em0007g791a
Eph_Em0007g792a	K14491
Eph_Em0007g793a
Eph_Em0007g794a
Eph_Em0007g795a
Eph_Em0007g796a
Eph_Em0007g797a
Eph_Em0007g798a
Eph_Em0007g799a
Eph_Em0007g800a	K14491
Eph_Em0007g801a
Eph_Em0007g802a
Eph_Em0007g803a
Eph_Em0007g804a	K01222
Eph_Em0007g805a
Eph_Em0007g806a
Eph_Em0007g807a
Eph_Em0007g808a
Eph_Em0007g809a
Eph_Em0007g810a	K11506
Eph_Em0007g811a
Eph_Em0007g812a
Eph_Em0007g813a
Eph_Em0007g814a
Eph_Em0007g815a	K02669
Eph_Em0007g816a	K23679
Eph_Em0007g817a	K14101
Eph_Em0007g818a
Eph_Em0007g819a	K07133
Eph_Em0007g820a	K08244
Eph_Em0007g821a	K09281
Eph_Em0007g822a
Eph_Em0007g823a
Eph_Em0007g824a
Eph_Em0007g825a
Eph_Em0007g826a
Eph_Em0007g827a
Eph_Em0007g828a
Eph_Em0007g829a
Eph_Em0007g830a	K03517
Eph_Em0007g831a
Eph_Em0007g832a
Eph_Em0007g833a
Eph_Em0007g834a
Eph_Em0007g835a
Eph_Em0007g836a
Eph_Em0007g837a	K01879
Eph_Em0007g838a
Eph_Em0007g839a	K18263
Eph_Em0007g840a
Eph_Em0007g841a
Eph_Em0007g842a
Eph_Em0007g843a	K23340
Eph_Em0007g844a	K02012
Eph_Em0007g845a
Eph_Em0007g846a
Eph_Em0007g847a
Eph_Em0007g848a
Eph_Em0007g849a
Eph_Em0007g850a	K02324
Eph_Em0007g851a
Eph_Em0007g852a
Eph_Em0007g853a	K08244
Eph_Em0007g854a
Eph_Em0007g855a
Eph_Em0007g856a
Eph_Em0007g857a	K12297
Eph_Em0007g858a
Eph_Em0007g859a
Eph_Em0007g860a	K16235
Eph_Em0007g861a
Eph_Em0007g862a
Eph_Em0007g863a
Eph_Em0007g864a	K13912
Eph_Em0007g865a
Eph_Em0007g866a
Eph_Em0007g867a
Eph_Em0007g868a
Eph_Em0007g869a
Eph_Em0007g870a
Eph_Em0007g871a
Eph_Em0007g872a
Eph_Em0007g873a
Eph_Em0007g874a	K01507
Eph_Em0007g875a
Eph_Em0007g876a
Eph_Em0007g877a
Eph_Em0007g878a
Eph_Em0007g879a
Eph_Em0007g880a
Eph_Em0007g881a
Eph_Em0007g882a
Eph_Em0007g883a	K07497
Eph_Em0007g884a
Eph_Em0007g885a	K20781
Eph_Em0007g886a
Eph_Em0007g887a
Eph_Em0007g888a
Eph_Em0007g889a	K01804
Eph_Em0007g890a
Eph_Em0007g891a
Eph_Em0007g892a	K18626
Eph_Em0007g893a	K02027
Eph_Em0007g894a	K22721
Eph_Em0007g895a
Eph_Em0007g896a
Eph_Em0007g897a
Eph_Em0007g898a
Eph_Em0007g899a
Eph_Em0007g900a
Eph_Em0007g901a
Eph_Em0007g902a
Eph_Em0007g903a
Eph_Em0007g904a
Eph_Em0007g905a
Eph_Em0007g906a	K01775
Eph_Em0007g907a
Eph_Em0007g908a
Eph_Em0007g909a
Eph_Em0007g910a
Eph_Em0007g911a
Eph_Em0007g912a
Eph_Em0007g913a	K01070
Eph_Em0007g914a
Eph_Em0007g915a
Eph_Em0007g916a
Eph_Em0007g917a
Eph_Em0007g918a	K07188
Eph_Em0007g919a	K00938
Eph_Em0007g920a
Eph_Em0007g921a	K00029
Eph_Em0007g922a
Eph_Em0007g923a
Eph_Em0007g924a	K01179
Eph_Em0007g925a
Eph_Em0007g926a	K06835
Eph_Em0007g927a	K00461
Eph_Em0007g928a
Eph_Em0007g929a
Eph_Em0007g930a	K05768
Eph_Em0007g931a
Eph_Em0007g932a	K05768
Eph_Em0007g933a
Eph_Em0007g934a
Eph_Em0007g935a	K19123
Eph_Em0007g936a
Eph_Em0007g937a
Eph_Em0007g938a	K06963
Eph_Em0007g939a
Eph_Em0007g940a
Eph_Em0007g941a
Eph_Em0007g942a
Eph_Em0007g943a
Eph_Em0007g944a
Eph_Em0007g945a	K08169
Eph_Em0007g946a
Eph_Em0007g947a
Eph_Em0007g948a
Eph_Em0007g949a	K00651
Eph_Em0007g950a	K00651
Eph_Em0007g951a
Eph_Em0007g952a	K12359
Eph_Em0007g953a
Eph_Em0007g954a
Eph_Em0007g955a	K23393
Eph_Em0007g956a
Eph_Em0007g957a
Eph_Em0007g958a	K15451
Eph_Em0007g959a
Eph_Em0007g960a
Eph_Em0007g961a
Eph_Em0007g962a	K03626
Eph_Em0007g963a
Eph_Em0007g964a	K11782
Eph_Em0007g965a	K01148
Eph_Em0007g966a	K02091
Eph_Em0007g967a
Eph_Em0007g968a
Eph_Em0007g969a	K12261
Eph_Em0007g970a	K12309
Eph_Em0007g971a
Eph_Em0007g972a
Eph_Em0007g973a
Eph_Em0007g974a
Eph_Em0007g975a
Eph_Em0007g976a
Eph_Em0007g977a
Eph_Em0007g978a	K00558
Eph_Em0007g979a
Eph_Em0007g980a
Eph_Em0007g981a	K00820
Eph_Em0007g982a	K03094
Eph_Em0007g983a
Eph_Em0007g984a
Eph_Em0007g985a
Eph_Em0007g986a
Eph_Em0007g987a	K21347
Eph_Em0007g988a
Eph_Em0007g989a	K01499
Eph_Em0007g990a
Eph_Em0007g991a
Eph_Em0007g992a
Eph_Em0007g993a
Eph_Em0007g994a
Eph_Em0007g995a
Eph_Em0007g996a
Eph_Em0007g997a
Eph_Em0007g998a	K01507
Eph_Em0007g999a
Eph_Em0007g1000a	K07096
Eph_Em0007g1001a	K00106
Eph_Em0007g1002a	K02586
Eph_Em0007g1003a
Eph_Em0007g1004a
Eph_Em0007g1005a
Eph_Em0007g1006a
Eph_Em0007g1007a
Eph_Em0007g1008a
Eph_Em0007g1009a
Eph_Em0007g1010a	K21347
Eph_Em0007g1011a	K00103
Eph_Em0007g1012a
Eph_Em0007g1013a	K02064
Eph_Em0007g1014a
Eph_Em0007g1015a
Eph_Em0007g1016a
Eph_Em0007g1017a
Eph_Em0007g1018a
Eph_Em0007g1019a	K00027
Eph_Em0007g1020a
Eph_Em0007g1021a	K01267
Eph_Em0007g1022a
Eph_Em0007g1023a	K18712
Eph_Em0007g1024a
Eph_Em0007g1025a
Eph_Em0007g1026a
Eph_Em0007g1027a
Eph_Em0007g1028a
Eph_Em0007g1029a	K18567
Eph_Em0007g1030a
Eph_Em0007g1031a
Eph_Em0007g1032a
Eph_Em0007g1033a
Eph_Em0007g1034a
Eph_Em0007g1035a
Eph_Em0007g1036a
Eph_Em0007g1037a
Eph_Em0007g1038a	K12592
Eph_Em0007g1039a
Eph_Em0007g1040a	K00027
Eph_Em0007g1041a
Eph_Em0007g1042a	K12134
Eph_Em0007g1043a
Eph_Em0007g1044a	K01584
Eph_Em0007g1045a	K11935
Eph_Em0007g1046a
Eph_Em0007g1047a
Eph_Em0007g1048a
Eph_Em0007g1049a
Eph_Em0007g1050a
Eph_Em0007g1051a
Eph_Em0007g1052a	K00865
Eph_Em0007g1053a
Eph_Em0007g1054a	K12134
Eph_Em0007g1055a
Eph_Em0007g1056a
Eph_Em0007g1057a	K10232
Eph_Em0007g1058a
Eph_Em0007g1059a	K08101
Eph_Em0007g1060a
Eph_Em0007g1061a	K00441
Eph_Em0007g1062a
Eph_Em0007g1063a
Eph_Em0007g1064a
Eph_Em0007g1065a
Eph_Em0007g1066a
Eph_Em0007g1067a
Eph_Em0007g1068a
Eph_Em0007g1069a
Eph_Em0007g1070a	K01012
Eph_Em0007g1071a	K11370
Eph_Em0007g1072a
Eph_Em0007g1073a	K07494
Eph_Em0007g1074a	K06967
Eph_Em0007g1075a	K09799
Eph_Em0007g1076a
Eph_Em0007g1077a
Eph_Em0007g1078a	K16711
Eph_Em0007g1079a	K03802
Eph_Em0007g1080a
Eph_Em0007g1081a	K15032
Eph_Em0007g1082a
Eph_Em0007g1083a	K02033
Eph_Em0007g1084a
Eph_Em0007g1085a
Eph_Em0007g1086a
Eph_Em0007g1087a	K11686
Eph_Em0007g1088a
Eph_Em0007g1089a	K00430
Eph_Em0007g1090a
Eph_Em0007g1091a
Eph_Em0007g1092a
Eph_Em0007g1093a
Eph_Em0007g1094a	K18133
Eph_Em0007g1095a	K02400
Eph_Em0007g1096a	K16456
Eph_Em0007g1097a
Eph_Em0007g1098a
Eph_Em0007g1099a
Eph_Em0007g1100a
Eph_Em0007g1101a
Eph_Em0007g1102a
Eph_Em0007g1103a	K02575
Eph_Em0007g1104a
Eph_Em0007g1105a	K00346
Eph_Em0007g1106a	K00602
Eph_Em0007g1107a	K16137
Eph_Em0007g1108a
Eph_Em0007g1109a
Eph_Em0007g1110a	K09702
Eph_Em0007g1111a
Eph_Em0007g1112a
Eph_Em0007g1113a	K02035
Eph_Em0007g1114a
Eph_Em0007g1115a	K06333
Eph_Em0007g1116a
Eph_Em0007g1117a
Eph_Em0007g1118a
Eph_Em0007g1119a
Eph_Em0007g1120a
Eph_Em0007g1121a
Eph_Em0007g1122a
Eph_Em0007g1123a
Eph_Em0007g1124a
Eph_Em0007g1125a
Eph_Em0007g1126a
Eph_Em0007g1127a
Eph_Em0007g1128a
Eph_Em0007g1129a
Eph_Em0007g1130a
Eph_Em0007g1131a
Eph_Em0007g1132a
Eph_Em0007g1133a	K03561
Eph_Em0007g1134a	K03040
Eph_Em0007g1135a
Eph_Em0007g1136a
Eph_Em0007g1137a	K03550
Eph_Em0007g1138a
Eph_Em0007g1139a
Eph_Em0007g1140a
Eph_Em0007g1141a
Eph_Em0007g1142a
Eph_Em0007g1143a	K09903
Eph_Em0007g1144a	K03734
Eph_Em0007g1145a
Eph_Em0007g1146a
Eph_Em0007g1147a
Eph_Em0007g1148a
Eph_Em0007g1149a
Eph_Em0007g1150a
Eph_Em0007g1151a
Eph_Em0007g1152a
Eph_Em0007g1153a
Eph_Em0007g1154a	K06940
Eph_Em0007g1155a
Eph_Em0007g1156a
Eph_Em0007g1157a
Eph_Em0007g1158a	K00872
Eph_Em0007g1159a
Eph_Em0007g1160a
Eph_Em0007g1161a
Eph_Em0007g1162a
Eph_Em0007g1163a
Eph_Em0007g1164a	K00928
Eph_Em0007g1165a
Eph_Em0007g1166a
Eph_Em0007g1167a
Eph_Em0007g1168a
Eph_Em0007g1169a	K07033
Eph_Em0007g1170a
Eph_Em0007g1171a
Eph_Em0007g1172a
Eph_Em0007g1173a
Eph_Em0007g1174a
Eph_Em0007g1175a	K07402
Eph_Em0007g1176a
Eph_Em0007g1177a
Eph_Em0007g1178a	K03736
Eph_Em0007g1179a
Eph_Em0007g1180a
Eph_Em0007g1181a	K02380
Eph_Em0007g1182a
Eph_Em0007g1183a	K21307
Eph_Em0007g1184a
Eph_Em0007g1185a
Eph_Em0007g1186a
Eph_Em0007g1187a
Eph_Em0007g1188a
Eph_Em0007g1189a
Eph_Em0007g1190a	K02004
Eph_Em0007g1191a	K01736
Eph_Em0007g1192a	K07277
Eph_Em0007g1193a	K07033
Eph_Em0007g1194a
Eph_Em0007g1195a
Eph_Em0007g1196a
Eph_Em0007g1197a	K01210
Eph_Em0007g1198a
Eph_Em0007g1199a
Eph_Em0007g1200a
Eph_Em0007g1201a
Eph_Em0007g1202a
Eph_Em0007g1203a	K12872
Eph_Em0007g1204a
Eph_Em0007g1205a	K08961
Eph_Em0007g1206a	K03770
Eph_Em0007g1207a
Eph_Em0007g1208a
Eph_Em0007g1209a
Eph_Em0007g1210a
Eph_Em0007g1211a
Eph_Em0007g1212a
Eph_Em0007g1213a
Eph_Em0007g1214a	K02168
Eph_Em0007g1215a
Eph_Em0007g1216a
Eph_Em0007g1217a
Eph_Em0007g1218a	K01462
Eph_Em0007g1219a
Eph_Em0007g1220a
Eph_Em0007g1221a
Eph_Em0007g1222a
Eph_Em0007g1223a
Eph_Em0007g1224a
Eph_Em0007g1225a
Eph_Em0007g1226a	K06752
Eph_Em0007g1227a
Eph_Em0007g1228a
Eph_Em0007g1229a
Eph_Em0007g1230a
Eph_Em0007g1231a
Eph_Em0007g1232a
Eph_Em0007g1233a	K08473
Eph_Em0007g1234a
Eph_Em0007g1235a
Eph_Em0007g1236a
Eph_Em0007g1237a
Eph_Em0007g1238a
Eph_Em0007g1239a
Eph_Em0007g1240a
Eph_Em0007g1241a
Eph_Em0007g1242a
Eph_Em0007g1243a	K16486
Eph_Em0007g1244a	K07001
Eph_Em0007g1245a
Eph_Em0007g1246a
Eph_Em0007g1247a
Eph_Em0007g1248a
Eph_Em0007g1249a
Eph_Em0007g1250a
Eph_Em0007g1251a
Eph_Em0007g1252a
Eph_Em0007g1253a
Eph_Em0007g1254a
Eph_Em0007g1255a
Eph_Em0007g1256a	K16486
Eph_Em0007g1257a	K07001
Eph_Em0007g1258a	K10314
Eph_Em0007g1259a
Eph_Em0007g1260a	K18241
Eph_Em0007g1261a
Eph_Em0007g1262a	K07482
Eph_Em0007g1263a
Eph_Em0007g1264a
Eph_Em0007g1265a
Eph_Em0007g1266a	K21572
Eph_Em0007g1267a	K04074
Eph_Em0007g1268a
Eph_Em0007g1269a	K06915
Eph_Em0007g1270a
Eph_Em0007g1271a	K11363
Eph_Em0007g1272a
Eph_Em0007g1273a
Eph_Em0007g1274a
Eph_Em0007g1275a
Eph_Em0007g1276a
Eph_Em0007g1277a
Eph_Em0007g1278a
Eph_Em0007g1279a	K02154
Eph_Em0007g1280a	K04809
Eph_Em0007g1281a	K11755
Eph_Em0007g1282a	K01153
Eph_Em0007g1283a
Eph_Em0007g1284a	K07496
Eph_Em0007g1285a	K05966
Eph_Em0007g1286a
Eph_Em0007g1287a
Eph_Em0007g1288a
Eph_Em0007g1289a
Eph_Em0007g1290a	K03549
Eph_Em0007g1291a
Eph_Em0007g1292a
Eph_Em0007g1293a	K02392
Eph_Em0007g1294a
Eph_Em0007g1295a
Eph_Em0007g1296a
Eph_Em0007g1297a
Eph_Em0007g1298a	K03736
Eph_Em0007g1299a	K14640
Eph_Em0007g1300a
Eph_Em0007g1301a
Eph_Em0007g1302a	K02304
Eph_Em0007g1303a
Eph_Em0007g1304a
Eph_Em0007g1305a	K11201
Eph_Em0007g1306a
Eph_Em0007g1307a	K23406
Eph_Em0007g1308a
Eph_Em0007g1309a
Eph_Em0007g1310a
Eph_Em0007g1311a	K02422
Eph_Em0007g1312a
Eph_Em0007g1313a
Eph_Em0007g1314a
Eph_Em0007g1315a
Eph_Em0007g1316a
Eph_Em0007g1317a
Eph_Em0007g1318a
Eph_Em0007g1319a
Eph_Em0007g1320a
Eph_Em0007g1321a
Eph_Em0007g1322a
Eph_Em0007g1323a
Eph_Em0007g1324a	K05313
Eph_Em0007g1325a
Eph_Em0007g1326a	K01637
Eph_Em0007g1327a
Eph_Em0007g1328a
Eph_Em0007g1329a	K17657
Eph_Em0007g1330a	K07151
Eph_Em0007g1331a	K07750
Eph_Em0007g1332a	K01154
Eph_Em0007g1333a	K14459
Eph_Em0007g1334a	K06956
Eph_Em0007g1335a	K04520
Eph_Em0007g1336a	K11651
Eph_Em0007g1337a	K07461
Eph_Em0007g1338a
Eph_Em0007g1339a	K11651
Eph_Em0007g1340a	K07461
Eph_Em0007g1341a
Eph_Em0007g1342a
Eph_Em0007g1343a	K02047
Eph_Em0007g1344a
Eph_Em0007g1345a
Eph_Em0007g1346a
Eph_Em0007g1347a
Eph_Em0007g1348a
Eph_Em0007g1349a
Eph_Em0007g1350a
Eph_Em0007g1351a
Eph_Em0007g1352a
Eph_Em0007g1353a
Eph_Em0007g1354a
Eph_Em0007g1355a
Eph_Em0007g1356a	K03087
Eph_Em0007g1357a
Eph_Em0007g1358a
Eph_Em0007g1359a	K06605
Eph_Em0007g1360a
Eph_Em0007g1361a	K12340
Eph_Em0007g1362a	K12340
Eph_Em0007g1363a
Eph_Em0007g1364a	K12340
Eph_Em0007g1365a	K12340
Eph_Em0007g1366a	K12340
Eph_Em0007g1367a
Eph_Em0007g1368a
Eph_Em0007g1369a	K23543
Eph_Em0007g1370a
Eph_Em0007g1371a
Eph_Em0007g1372a
Eph_Em0007g1373a
Eph_Em0007g1374a
Eph_Em0007g1375a
Eph_Em0007g1376a
Eph_Em0007g1377a
Eph_Em0007g1378a
Eph_Em0007g1379a
Eph_Em0007g1380a
Eph_Em0007g1381a	K22579
Eph_Em0007g1382a
Eph_Em0007g1383a
Eph_Em0007g1384a
Eph_Em0007g1385a
Eph_Em0007g1386a	K06994
Eph_Em0007g1387a
Eph_Em0007g1388a
Eph_Em0007g1389a	K18469
Eph_Em0007g1390a
Eph_Em0007g1391a
Eph_Em0007g1392a
Eph_Em0007g1393a
Eph_Em0007g1394a	K18469
Eph_Em0007g1395a	K06994
Eph_Em0007g1396a
Eph_Em0007g1397a	K10955
Eph_Em0007g1398a
Eph_Em0007g1399a
Eph_Em0007g1400a
Eph_Em0007g1401a
Eph_Em0007g1402a
Eph_Em0007g1403a
Eph_Em0007g1404a
Eph_Em0007g1405a
Eph_Em0007g1406a
Eph_Em0007g1407a
Eph_Em0007g1408a
Eph_Em0007g1409a
Eph_Em0007g1410a	K00425
Eph_Em0007g1411a
Eph_Em0007g1412a
Eph_Em0007g1413a
Eph_Em0007g1414a
Eph_Em0007g1415a
Eph_Em0007g1416a
Eph_Em0007g1417a
Eph_Em0007g1418a
Eph_Em0007g1419a
Eph_Em0007g1420a
Eph_Em0007g1421a
Eph_Em0007g1422a	K02030
Eph_Em0007g1423a
Eph_Em0007g1424a
Eph_Em0007g1425a	K10901
Eph_Em0007g1426a
Eph_Em0007g1427a
Eph_Em0007g1428a	K23543
Eph_Em0007g1429a
Eph_Em0007g1430a
Eph_Em0007g1431a
Eph_Em0007g1432a	K12359
Eph_Em0007g1433a
Eph_Em0007g1434a
Eph_Em0007g1435a
Eph_Em0007g1436a	K02230
Eph_Em0007g1437a
Eph_Em0007g1438a	K12141
Eph_Em0007g1439a
Eph_Em0007g1440a
Eph_Em0007g1441a
Eph_Em0007g1442a
Eph_Em0007g1443a	K01148
Eph_Em0007g1444a
Eph_Em0007g1445a	K09113
Eph_Em0007g1446a
Eph_Em0007g1447a
Eph_Em0007g1448a	K11550
Eph_Em0007g1449a
Eph_Em0007g1450a
Eph_Em0007g1451a
Eph_Em0007g1452a
Eph_Em0007g1453a
Eph_Em0007g1454a
Eph_Em0007g1455a
Eph_Em0007g1456a
Eph_Em0007g1457a
Eph_Em0007g1458a
Eph_Em0007g1459a	K01148
Eph_Em0007g1460a
Eph_Em0007g1461a	K09113
Eph_Em0007g1462a	K07208
Eph_Em0007g1463a	K22936
Eph_Em0007g1464a	K11550
Eph_Em0007g1465a
Eph_Em0007g1466a
Eph_Em0007g1467a
Eph_Em0007g1468a
Eph_Em0007g1469a
Eph_Em0007g1470a	K01637
Eph_Em0007g1471a	K02561
Eph_Em0007g1472a
Eph_Em0007g1473a	K18772
Eph_Em0007g1474a
Eph_Em0007g1475a
Eph_Em0007g1476a	K02103
Eph_Em0007g1477a	K18772
Eph_Em0007g1478a
Eph_Em0007g1479a
Eph_Em0007g1480a	K01190
Eph_Em0007g1481a
Eph_Em0007g1482a
Eph_Em0007g1483a
Eph_Em0007g1484a
Eph_Em0007g1485a
Eph_Em0007g1486a
Eph_Em0007g1487a
Eph_Em0007g1488a
Eph_Em0007g1489a
Eph_Em0007g1490a
Eph_Em0007g1491a
Eph_Em0007g1492a
Eph_Em0007g1493a
Eph_Em0007g1494a
Eph_Em0007g1495a
Eph_Em0007g1496a
Eph_Em0007g1497a
Eph_Em0007g1498a
Eph_Em0007g1499a
Eph_Em0007g1500a
Eph_Em0007g1501a
Eph_Em0007g1502a
Eph_Em0007g1503a
Eph_Em0007g1504a
Eph_Em0007g1505a	K19671
Eph_Em0007g1506a
Eph_Em0007g1507a	K19671
Eph_Em0007g1508a	K19307
Eph_Em0007g1509a	K01637
Eph_Em0007g1510a
Eph_Em0007g1511a
Eph_Em0007g1512a	K00099
Eph_Em0007g1513a
Eph_Em0007g1514a
Eph_Em0007g1515a	K17759
Eph_Em0007g1516a
Eph_Em0007g1517a
Eph_Em0007g1518a	K22682
Eph_Em0007g1519a
Eph_Em0007g1520a	K11266
Eph_Em0007g1521a
Eph_Em0007g1522a
Eph_Em0007g1523a	K19919
Eph_Em0007g1524a	K22682
Eph_Em0007g1525a
Eph_Em0007g1526a
Eph_Em0007g1527a
Eph_Em0007g1528a
Eph_Em0007g1529a	K14853
Eph_Em0007g1530a
Eph_Em0007g1531a
Eph_Em0007g1532a
Eph_Em0007g1533a
Eph_Em0007g1534a	K22682
Eph_Em0007g1535a
Eph_Em0007g1536a
Eph_Em0007g1537a
Eph_Em0007g1538a
Eph_Em0007g1539a	K01613
Eph_Em0007g1540a
Eph_Em0007g1541a
Eph_Em0007g1542a
Eph_Em0007g1543a
Eph_Em0007g1544a	K03406
Eph_Em0007g1545a	K06915
Eph_Em0007g1546a
Eph_Em0007g1547a
Eph_Em0007g1548a	K21572
Eph_Em0007g1549a
Eph_Em0007g1550a
Eph_Em0007g1551a
Eph_Em0007g1552a
Eph_Em0007g1553a	K06752
Eph_Em0007g1554a
Eph_Em0007g1555a
Eph_Em0007g1556a
Eph_Em0007g1557a
Eph_Em0007g1558a
Eph_Em0007g1559a
Eph_Em0007g1560a	K09120
Eph_Em0007g1561a
Eph_Em0007g1562a
Eph_Em0007g1563a
Eph_Em0007g1564a
Eph_Em0007g1565a	K19919
Eph_Em0007g1566a
Eph_Em0007g1567a
Eph_Em0007g1568a
Eph_Em0007g1569a
Eph_Em0007g1570a	K02882
Eph_Em0007g1571a
Eph_Em0007g1572a
Eph_Em0007g1573a
Eph_Em0007g1574a	K01589
Eph_Em0007g1575a
Eph_Em0007g1576a	K06012
Eph_Em0007g1577a
Eph_Em0007g1578a
Eph_Em0007g1579a	K19919
Eph_Em0007g1580a
Eph_Em0007g1581a	K19919
Eph_Em0007g1582a
Eph_Em0007g1583a
Eph_Em0007g1584a	K11266
Eph_Em0007g1585a
Eph_Em0007g1586a	K22682
Eph_Em0007g1587a
Eph_Em0007g1588a	K17759
Eph_Em0007g1589a
Eph_Em0007g1590a
Eph_Em0008g1a
Eph_Em0008g2a
Eph_Em0008g3a
Eph_Em0008g4a	K03814
Eph_Em0008g5a	K11646
Eph_Em0008g6a
Eph_Em0008g7a
Eph_Em0008g8a	K02653
Eph_Em0008g9a
Eph_Em0008g10a	K00011
Eph_Em0008g11a	K18967
Eph_Em0008g12a	K18967
Eph_Em0008g13a	K00011
Eph_Em0008g14a
Eph_Em0008g15a
Eph_Em0008g16a
Eph_Em0008g17a
Eph_Em0008g18a
Eph_Em0008g19a	K11646
Eph_Em0008g20a
Eph_Em0008g21a
Eph_Em0008g22a
Eph_Em0008g23a
Eph_Em0008g24a	K00169
Eph_Em0008g25a	K09006
Eph_Em0008g26a
Eph_Em0008g27a
Eph_Em0008g28a
Eph_Em0008g29a	K04536
Eph_Em0008g30a	K07203
Eph_Em0008g31a	K07203
Eph_Em0008g32a
Eph_Em0008g33a
Eph_Em0008g34a
Eph_Em0008g35a
Eph_Em0008g36a
Eph_Em0008g37a
Eph_Em0008g38a
Eph_Em0008g39a
Eph_Em0008g40a
Eph_Em0008g41a	K03531
Eph_Em0008g42a
Eph_Em0008g43a
Eph_Em0008g44a	K17784
Eph_Em0008g45a	K02149
Eph_Em0008g46a	K02891
Eph_Em0008g47a
Eph_Em0008g48a
Eph_Em0008g49a
Eph_Em0008g50a	K03134
Eph_Em0008g51a
Eph_Em0008g52a
Eph_Em0008g53a	K00700
Eph_Em0008g54a	K13526
Eph_Em0008g55a	K13526
Eph_Em0008g56a	K02356
Eph_Em0008g57a
Eph_Em0008g58a
Eph_Em0008g59a
Eph_Em0008g60a	K21751
Eph_Em0008g61a
Eph_Em0008g62a
Eph_Em0008g63a
Eph_Em0008g64a
Eph_Em0008g65a
Eph_Em0008g66a	K03327
Eph_Em0008g67a	K00198
Eph_Em0008g68a	K12593
Eph_Em0008g69a
Eph_Em0008g70a	K03284
Eph_Em0008g71a
Eph_Em0008g72a	K05020
Eph_Em0008g73a	K13652
Eph_Em0008g74a
Eph_Em0008g75a
Eph_Em0008g76a
Eph_Em0008g77a
Eph_Em0008g78a
Eph_Em0008g79a
Eph_Em0008g80a
Eph_Em0008g81a
Eph_Em0008g82a
Eph_Em0008g83a
Eph_Em0008g84a
Eph_Em0008g85a
Eph_Em0008g86a	K23482
Eph_Em0008g87a	K23482
Eph_Em0008g88a
Eph_Em0008g89a	K05834
Eph_Em0008g90a	K00684
Eph_Em0008g91a
Eph_Em0008g92a	K16801
Eph_Em0008g93a	K18080
Eph_Em0008g94a	K11294
Eph_Em0008g95a	K11294
Eph_Em0008g96a	K18655
Eph_Em0008g97a	K04399
Eph_Em0008g98a
Eph_Em0008g99a	K10365
Eph_Em0008g100a	K06069
Eph_Em0008g101a
Eph_Em0008g102a	K04399
Eph_Em0008g103a
Eph_Em0008g104a	K00857
Eph_Em0008g105a	K13647
Eph_Em0008g106a
Eph_Em0008g107a
Eph_Em0008g108a	K17535
Eph_Em0008g109a
Eph_Em0008g110a
Eph_Em0008g111a
Eph_Em0008g112a
Eph_Em0008g113a
Eph_Em0008g114a
Eph_Em0008g115a
Eph_Em0008g116a	K06147
Eph_Em0008g117a
Eph_Em0008g118a	K03539
Eph_Em0008g119a
Eph_Em0008g120a
Eph_Em0008g121a
Eph_Em0008g122a
Eph_Em0008g123a
Eph_Em0008g124a	K01638
Eph_Em0008g125a
Eph_Em0008g126a
Eph_Em0008g127a
Eph_Em0008g128a
Eph_Em0008g129a	K11071
Eph_Em0008g130a
Eph_Em0008g131a
Eph_Em0008g132a
Eph_Em0008g133a	K01638
Eph_Em0008g134a
Eph_Em0008g135a	K03465
Eph_Em0008g136a
Eph_Em0008g137a
Eph_Em0008g138a
Eph_Em0008g139a
Eph_Em0008g140a
Eph_Em0008g141a	K07897
Eph_Em0008g142a	K02738
Eph_Em0008g143a
Eph_Em0008g144a
Eph_Em0008g145a	K13505
Eph_Em0008g146a
Eph_Em0008g147a
Eph_Em0008g148a
Eph_Em0008g149a
Eph_Em0008g150a	K08512
Eph_Em0008g151a
Eph_Em0008g152a
Eph_Em0008g153a	K02738
Eph_Em0008g154a	K07897
Eph_Em0008g155a
Eph_Em0008g156a
Eph_Em0008g157a
Eph_Em0008g158a	K07897
Eph_Em0008g159a
Eph_Em0008g160a
Eph_Em0008g161a
Eph_Em0008g162a	K19028
Eph_Em0008g163a
Eph_Em0008g164a
Eph_Em0008g165a
Eph_Em0008g166a
Eph_Em0008g167a
Eph_Em0008g168a
Eph_Em0008g169a
Eph_Em0008g170a
Eph_Em0008g171a
Eph_Em0008g172a
Eph_Em0008g173a
Eph_Em0008g174a	K06863
Eph_Em0008g175a	K02881
Eph_Em0008g176a
Eph_Em0008g177a
Eph_Em0008g178a
Eph_Em0008g179a
Eph_Em0008g180a
Eph_Em0008g181a
Eph_Em0008g182a
Eph_Em0008g183a
Eph_Em0008g184a
Eph_Em0008g185a	K05110
Eph_Em0008g186a	K02527
Eph_Em0008g187a
Eph_Em0008g188a
Eph_Em0008g189a
Eph_Em0008g190a	K01719
Eph_Em0008g191a
Eph_Em0008g192a	K01309
Eph_Em0008g193a
Eph_Em0008g194a
Eph_Em0008g195a
Eph_Em0008g196a
Eph_Em0008g197a
Eph_Em0008g198a
Eph_Em0008g199a
Eph_Em0008g200a	K01719
Eph_Em0008g201a
Eph_Em0008g202a	K01309
Eph_Em0008g203a	K00276
Eph_Em0008g204a
Eph_Em0008g205a
Eph_Em0008g206a	K00430
Eph_Em0008g207a
Eph_Em0008g208a
Eph_Em0008g209a
Eph_Em0008g210a
Eph_Em0008g211a
Eph_Em0008g212a
Eph_Em0008g213a
Eph_Em0008g214a
Eph_Em0008g215a	K11789
Eph_Em0008g216a
Eph_Em0008g217a
Eph_Em0008g218a	K11675
Eph_Em0008g219a
Eph_Em0008g220a
Eph_Em0008g221a
Eph_Em0008g222a
Eph_Em0008g223a	K07497
Eph_Em0008g224a	K07300
Eph_Em0008g225a
Eph_Em0008g226a	K04257
Eph_Em0008g227a
Eph_Em0008g228a
Eph_Em0008g229a
Eph_Em0008g230a
Eph_Em0008g231a
Eph_Em0008g232a	K01154
Eph_Em0008g233a
Eph_Em0008g234a	K03550
Eph_Em0008g235a
Eph_Em0008g236a
Eph_Em0008g237a
Eph_Em0008g238a	K04257
Eph_Em0008g239a
Eph_Em0008g240a
Eph_Em0008g241a
Eph_Em0008g242a
Eph_Em0008g243a
Eph_Em0008g244a
Eph_Em0008g245a	K00461
Eph_Em0008g246a
Eph_Em0008g247a	K01736
Eph_Em0008g248a
Eph_Em0008g249a	K05408
Eph_Em0008g250a
Eph_Em0008g251a	K11620
Eph_Em0008g252a
Eph_Em0008g253a
Eph_Em0008g254a
Eph_Em0008g255a
Eph_Em0008g256a
Eph_Em0008g257a
Eph_Em0008g258a	K05873
Eph_Em0008g259a
Eph_Em0008g260a
Eph_Em0008g261a
Eph_Em0008g262a
Eph_Em0008g263a
Eph_Em0008g264a
Eph_Em0008g265a
Eph_Em0008g266a	K09735
Eph_Em0008g267a
Eph_Em0008g268a
Eph_Em0008g269a
Eph_Em0008g270a	K07578
Eph_Em0008g271a	K15629
Eph_Em0008g272a
Eph_Em0008g273a
Eph_Em0008g274a	K02525
Eph_Em0008g275a
Eph_Em0008g276a
Eph_Em0008g277a	K17079
Eph_Em0008g278a
Eph_Em0008g279a	K17079
Eph_Em0008g280a	K03675
Eph_Em0008g281a	K00819
Eph_Em0008g282a
Eph_Em0008g283a
Eph_Em0008g284a	K04763
Eph_Em0008g285a	K00819
Eph_Em0008g286a	K00922
Eph_Em0008g287a	K10395
Eph_Em0008g288a
Eph_Em0008g289a
Eph_Em0008g290a
Eph_Em0008g291a	K03452
Eph_Em0008g292a	K04070
Eph_Em0008g293a
Eph_Em0008g294a
Eph_Em0008g295a
Eph_Em0008g296a
Eph_Em0008g297a
Eph_Em0008g298a	K11178
Eph_Em0008g299a
Eph_Em0008g300a	K03457
Eph_Em0008g301a
Eph_Em0008g302a
Eph_Em0008g303a
Eph_Em0008g304a
Eph_Em0008g305a	K02067
Eph_Em0008g306a
Eph_Em0008g307a	K06982
Eph_Em0008g308a
Eph_Em0008g309a
Eph_Em0008g310a	K09760
Eph_Em0008g311a
Eph_Em0008g312a
Eph_Em0008g313a
Eph_Em0008g314a
Eph_Em0008g315a
Eph_Em0008g316a
Eph_Em0008g317a
Eph_Em0008g318a	K00561
Eph_Em0008g319a
Eph_Em0008g320a	K06871
Eph_Em0008g321a
Eph_Em0008g322a
Eph_Em0008g323a	K21571
Eph_Em0008g324a
Eph_Em0008g325a
Eph_Em0008g326a
Eph_Em0008g327a	K02529
Eph_Em0008g328a
Eph_Em0008g329a
Eph_Em0008g330a	K02529
Eph_Em0008g331a
Eph_Em0008g332a	K05105
Eph_Em0008g333a	K01463
Eph_Em0008g334a
Eph_Em0008g335a	K05105
Eph_Em0008g336a
Eph_Em0008g337a
Eph_Em0008g338a	K05462
Eph_Em0008g339a
Eph_Em0008g340a
Eph_Em0008g341a
Eph_Em0008g342a
Eph_Em0008g343a
Eph_Em0008g344a	K18616
Eph_Em0008g345a
Eph_Em0008g346a	K10645
Eph_Em0008g347a	K02353
Eph_Em0008g348a
Eph_Em0008g349a
Eph_Em0008g350a	K10482
Eph_Em0008g351a
Eph_Em0008g352a
Eph_Em0008g353a
Eph_Em0008g354a	K17674
Eph_Em0008g355a
Eph_Em0008g356a
Eph_Em0008g357a
Eph_Em0008g358a
Eph_Em0008g359a
Eph_Em0008g360a
Eph_Em0008g361a
Eph_Em0008g362a
Eph_Em0008g363a
Eph_Em0008g364a
Eph_Em0008g365a
Eph_Em0008g366a
Eph_Em0008g367a	K15104
Eph_Em0008g368a
Eph_Em0008g369a	K15104
Eph_Em0008g370a	K09276
Eph_Em0008g371a
Eph_Em0008g372a	K12603
Eph_Em0008g373a	K20726
Eph_Em0008g374a
Eph_Em0008g375a
Eph_Em0008g376a	K00013
Eph_Em0008g377a	K09903
Eph_Em0008g378a
Eph_Em0008g379a
Eph_Em0008g380a
Eph_Em0008g381a
Eph_Em0008g382a
Eph_Em0008g383a
Eph_Em0008g384a
Eph_Em0008g385a
Eph_Em0008g386a	K00614
Eph_Em0008g387a	K09903
Eph_Em0008g388a
Eph_Em0008g389a
Eph_Em0008g390a
Eph_Em0008g391a
Eph_Em0008g392a
Eph_Em0008g393a
Eph_Em0008g394a	K00797
Eph_Em0008g395a	K19679
Eph_Em0008g396a	K17681
Eph_Em0008g397a
Eph_Em0008g398a
Eph_Em0008g399a
Eph_Em0008g400a
Eph_Em0008g401a
Eph_Em0008g402a
Eph_Em0008g403a
Eph_Em0008g404a
Eph_Em0008g405a
Eph_Em0008g406a
Eph_Em0008g407a
Eph_Em0008g408a
Eph_Em0008g409a
Eph_Em0008g410a
Eph_Em0008g411a
Eph_Em0008g412a	K13504
Eph_Em0008g413a	K01803
Eph_Em0008g414a
Eph_Em0008g415a
Eph_Em0008g416a
Eph_Em0008g417a
Eph_Em0008g418a
Eph_Em0008g419a
Eph_Em0008g420a
Eph_Em0008g421a
Eph_Em0008g422a	K01415
Eph_Em0008g423a
Eph_Em0008g424a
Eph_Em0008g425a	K12861
Eph_Em0008g426a	K03307
Eph_Em0008g427a
Eph_Em0008g428a	K00925
Eph_Em0008g429a
Eph_Em0008g430a	K01006
Eph_Em0008g431a
Eph_Em0008g432a	K08420
Eph_Em0008g433a
Eph_Em0008g434a	K13942
Eph_Em0008g435a
Eph_Em0008g436a
Eph_Em0008g437a	K11932
Eph_Em0008g438a
Eph_Em0008g439a
Eph_Em0008g440a
Eph_Em0008g441a
Eph_Em0008g442a
Eph_Em0008g443a
Eph_Em0008g444a
Eph_Em0008g445a
Eph_Em0008g446a
Eph_Em0008g447a
Eph_Em0008g448a	K01992
Eph_Em0008g449a
Eph_Em0008g450a
Eph_Em0008g451a	K22110
Eph_Em0008g452a
Eph_Em0008g453a
Eph_Em0008g454a
Eph_Em0008g455a
Eph_Em0008g456a
Eph_Em0008g457a
Eph_Em0008g458a	K11070
Eph_Em0008g459a
Eph_Em0008g460a
Eph_Em0008g461a
Eph_Em0008g462a
Eph_Em0008g463a
Eph_Em0008g464a
Eph_Em0008g465a
Eph_Em0008g466a
Eph_Em0008g467a
Eph_Em0008g468a
Eph_Em0008g469a
Eph_Em0008g470a
Eph_Em0008g471a
Eph_Em0008g472a	K08473
Eph_Em0008g473a
Eph_Em0008g474a
Eph_Em0008g475a
Eph_Em0008g476a	K07264
Eph_Em0008g477a
Eph_Em0008g478a
Eph_Em0008g479a
Eph_Em0008g480a
Eph_Em0008g481a
Eph_Em0008g482a
Eph_Em0008g483a
Eph_Em0008g484a	K13832
Eph_Em0008g485a	K03427
Eph_Em0008g486a
Eph_Em0008g487a
Eph_Em0008g488a
Eph_Em0008g489a
Eph_Em0008g490a	K18734
Eph_Em0008g491a
Eph_Em0008g492a
Eph_Em0008g493a
Eph_Em0008g494a
Eph_Em0008g495a
Eph_Em0008g496a
Eph_Em0008g497a
Eph_Em0008g498a
Eph_Em0008g499a
Eph_Em0008g500a
Eph_Em0008g501a
Eph_Em0008g502a	K10747
Eph_Em0008g503a
Eph_Em0008g504a	K03684
Eph_Em0008g505a
Eph_Em0008g506a	K13515
Eph_Em0008g507a	K01890
Eph_Em0008g508a	K19385
Eph_Em0008g509a
Eph_Em0008g510a	K03314
Eph_Em0008g511a
Eph_Em0008g512a
Eph_Em0008g513a
Eph_Em0008g514a	K00441
Eph_Em0008g515a	K03440
Eph_Em0008g516a
Eph_Em0008g517a	K02527
Eph_Em0008g518a	K22371
Eph_Em0008g519a
Eph_Em0008g520a
Eph_Em0008g521a
Eph_Em0008g522a
Eph_Em0008g523a
Eph_Em0008g524a
Eph_Em0008g525a
Eph_Em0008g526a
Eph_Em0008g527a	K17660
Eph_Em0008g528a	K01890
Eph_Em0008g529a	K06023
Eph_Em0008g530a
Eph_Em0008g531a
Eph_Em0008g532a	K10158
Eph_Em0008g533a
Eph_Em0008g534a	K05016
Eph_Em0008g535a	K05015
Eph_Em0008g536a
Eph_Em0008g537a
Eph_Em0008g538a
Eph_Em0008g539a
Eph_Em0008g540a
Eph_Em0008g541a
Eph_Em0008g542a	K14165
Eph_Em0008g543a	K08467
Eph_Em0008g544a
Eph_Em0008g545a
Eph_Em0008g546a
Eph_Em0008g547a
Eph_Em0008g548a
Eph_Em0008g549a	K02314
Eph_Em0008g550a
Eph_Em0008g551a
Eph_Em0008g552a
Eph_Em0008g553a
Eph_Em0008g554a	K12578
Eph_Em0008g555a
Eph_Em0008g556a
Eph_Em0008g557a
Eph_Em0008g558a
Eph_Em0008g559a
Eph_Em0008g560a
Eph_Em0008g561a
Eph_Em0008g562a
Eph_Em0008g563a
Eph_Em0008g564a
Eph_Em0008g565a
Eph_Em0008g566a
Eph_Em0008g567a
Eph_Em0008g568a	K22371
Eph_Em0008g569a
Eph_Em0008g570a	K02033
Eph_Em0008g571a	K08467
Eph_Em0008g572a	K03372
Eph_Em0008g573a	K05015
Eph_Em0008g574a
Eph_Em0008g575a	K03303
Eph_Em0008g576a	K17617
Eph_Em0008g577a
Eph_Em0008g578a	K19520
Eph_Em0008g579a
Eph_Em0008g580a
Eph_Em0008g581a
Eph_Em0008g582a
Eph_Em0008g583a
Eph_Em0008g584a	K19085
Eph_Em0008g585a
Eph_Em0008g586a
Eph_Em0008g587a	K03748
Eph_Em0008g588a
Eph_Em0008g589a
Eph_Em0008g590a
Eph_Em0008g591a
Eph_Em0008g592a
Eph_Em0008g593a
Eph_Em0008g594a
Eph_Em0008g595a
Eph_Em0008g596a
Eph_Em0008g597a	K01154
Eph_Em0008g598a
Eph_Em0008g599a
Eph_Em0008g600a
Eph_Em0008g601a
Eph_Em0008g602a	K07494
Eph_Em0008g603a	K15631
Eph_Em0008g604a	K19527
Eph_Em0008g605a	K02682
Eph_Em0008g606a
Eph_Em0008g607a
Eph_Em0008g608a	K04615
Eph_Em0008g609a	K01449
Eph_Em0008g610a
Eph_Em0008g611a
Eph_Em0008g612a
Eph_Em0008g613a
Eph_Em0008g614a
Eph_Em0008g615a
Eph_Em0008g616a
Eph_Em0008g617a	K02096
Eph_Em0008g618a	K18327
Eph_Em0008g619a	K00830
Eph_Em0008g620a	K00830
Eph_Em0008g621a
Eph_Em0008g622a	K02342
Eph_Em0008g623a	K00072
Eph_Em0008g624a	K20719
Eph_Em0008g625a
Eph_Em0008g626a
Eph_Em0008g627a	K00810
Eph_Em0008g628a	K12829
Eph_Em0008g629a	K09506
Eph_Em0008g630a
Eph_Em0008g631a
Eph_Em0008g632a
Eph_Em0008g633a	K07741
Eph_Em0008g634a
Eph_Em0008g635a
Eph_Em0008g636a
Eph_Em0008g637a
Eph_Em0008g638a
Eph_Em0008g639a
Eph_Em0008g640a
Eph_Em0008g641a
Eph_Em0008g642a
Eph_Em0008g643a
Eph_Em0008g644a
Eph_Em0008g645a	K23209
Eph_Em0008g646a
Eph_Em0008g647a	K03531
Eph_Em0008g648a	K03531
Eph_Em0008g649a
Eph_Em0008g650a
Eph_Em0008g651a
Eph_Em0008g652a	K03531
Eph_Em0008g653a	K02414
Eph_Em0008g654a
Eph_Em0008g655a
Eph_Em0008g656a
Eph_Em0008g657a
Eph_Em0008g658a	K02414
Eph_Em0008g659a
Eph_Em0008g660a
Eph_Em0008g661a
Eph_Em0008g662a
Eph_Em0008g663a
Eph_Em0008g664a
Eph_Em0008g665a
Eph_Em0008g666a
Eph_Em0008g667a
Eph_Em0008g668a
Eph_Em0008g669a
Eph_Em0008g670a
Eph_Em0008g671a	K12946
Eph_Em0008g672a	K09536
Eph_Em0008g673a
Eph_Em0008g674a
Eph_Em0008g675a	K06568
Eph_Em0008g676a
Eph_Em0008g677a
Eph_Em0008g678a
Eph_Em0008g679a	K05110
Eph_Em0008g680a	K01246
Eph_Em0008g681a
Eph_Em0008g682a
Eph_Em0008g683a	K13291
Eph_Em0008g684a
Eph_Em0008g685a	K01733
Eph_Em0008g686a
Eph_Em0008g687a
Eph_Em0008g688a
Eph_Em0008g689a
Eph_Em0008g690a
Eph_Em0008g691a
Eph_Em0008g692a
Eph_Em0008g693a
Eph_Em0008g694a
Eph_Em0008g695a
Eph_Em0008g696a
Eph_Em0008g697a
Eph_Em0008g698a
Eph_Em0008g699a
Eph_Em0008g700a	K00830
Eph_Em0008g701a
Eph_Em0008g702a
Eph_Em0008g703a
Eph_Em0008g704a
Eph_Em0008g705a
Eph_Em0008g706a
Eph_Em0008g707a
Eph_Em0008g708a	K06158
Eph_Em0008g709a	K03174
Eph_Em0008g710a
Eph_Em0008g711a	K07982
Eph_Em0008g712a
Eph_Em0008g713a	K03174
Eph_Em0008g714a
Eph_Em0008g715a
Eph_Em0008g716a
Eph_Em0008g717a	K03174
Eph_Em0008g718a
Eph_Em0008g719a
Eph_Em0008g720a
Eph_Em0008g721a
Eph_Em0008g722a
Eph_Em0008g723a
Eph_Em0008g724a
Eph_Em0008g725a
Eph_Em0008g726a
Eph_Em0008g727a
Eph_Em0008g728a
Eph_Em0008g729a
Eph_Em0008g730a
Eph_Em0008g731a
Eph_Em0008g732a
Eph_Em0008g733a
Eph_Em0008g734a	K14443
Eph_Em0008g735a	K00294
Eph_Em0008g736a
Eph_Em0008g737a
Eph_Em0008g738a
Eph_Em0008g739a
Eph_Em0008g740a
Eph_Em0008g741a	K03174
Eph_Em0008g742a	K07982
Eph_Em0008g743a
Eph_Em0008g744a
Eph_Em0008g745a
Eph_Em0008g746a
Eph_Em0008g747a
Eph_Em0008g748a	K03174
Eph_Em0008g749a	K07254
Eph_Em0008g750a	K02653
Eph_Em0008g751a	K09848
Eph_Em0008g752a	K03174
Eph_Em0008g753a	K03173
Eph_Em0008g754a	K03174
Eph_Em0008g755a
Eph_Em0008g756a	K05515
Eph_Em0008g757a
Eph_Em0008g758a
Eph_Em0008g759a
Eph_Em0008g760a	K04269
Eph_Em0008g761a
Eph_Em0008g762a
Eph_Em0008g763a
Eph_Em0008g764a
Eph_Em0008g765a
Eph_Em0008g766a
Eph_Em0008g767a	K11997
Eph_Em0008g768a
Eph_Em0008g769a	K02400
Eph_Em0008g770a	K11997
Eph_Em0008g771a
Eph_Em0008g772a
Eph_Em0008g773a	K11997
Eph_Em0008g774a
Eph_Em0008g775a
Eph_Em0008g776a	K06984
Eph_Em0008g777a	K23562
Eph_Em0008g778a
Eph_Em0008g779a
Eph_Em0008g780a
Eph_Em0008g781a
Eph_Em0008g782a	K02424
Eph_Em0008g783a	K03174
Eph_Em0008g784a
Eph_Em0008g785a
Eph_Em0008g786a	K13126
Eph_Em0008g787a	K01672
Eph_Em0008g788a
Eph_Em0008g789a	K16727
Eph_Em0008g790a
Eph_Em0008g791a
Eph_Em0008g792a	K05535
Eph_Em0008g793a	K08473
Eph_Em0008g794a
Eph_Em0008g795a
Eph_Em0008g796a
Eph_Em0008g797a
Eph_Em0008g798a	K04486
Eph_Em0008g799a
Eph_Em0008g800a
Eph_Em0008g801a	K07497
Eph_Em0008g802a
Eph_Em0008g803a
Eph_Em0008g804a
Eph_Em0008g805a
Eph_Em0008g806a	K03549
Eph_Em0008g807a
Eph_Em0008g808a
Eph_Em0008g809a
Eph_Em0008g810a
Eph_Em0008g811a
Eph_Em0008g812a
Eph_Em0008g813a
Eph_Em0008g814a
Eph_Em0008g815a	K03451
Eph_Em0008g816a
Eph_Em0008g817a	K12489
Eph_Em0008g818a
Eph_Em0008g819a	K15542
Eph_Em0008g820a
Eph_Em0008g821a	K15544
Eph_Em0008g822a
Eph_Em0008g823a
Eph_Em0008g824a
Eph_Em0008g825a
Eph_Em0008g826a
Eph_Em0008g827a
Eph_Em0008g828a
Eph_Em0008g829a
Eph_Em0008g830a
Eph_Em0008g831a
Eph_Em0008g832a
Eph_Em0008g833a
Eph_Em0008g834a
Eph_Em0008g835a
Eph_Em0008g836a
Eph_Em0008g837a
Eph_Em0008g838a
Eph_Em0008g839a
Eph_Em0008g840a
Eph_Em0008g841a	K02230
Eph_Em0008g842a
Eph_Em0008g843a
Eph_Em0008g844a
Eph_Em0008g845a
Eph_Em0008g846a
Eph_Em0008g847a	K23331
Eph_Em0008g848a
Eph_Em0008g849a	K01933
Eph_Em0008g850a
Eph_Em0008g851a
Eph_Em0008g852a
Eph_Em0008g853a
Eph_Em0008g854a
Eph_Em0008g855a
Eph_Em0008g856a
Eph_Em0008g857a
Eph_Em0008g858a
Eph_Em0008g859a	K21572
Eph_Em0008g860a
Eph_Em0008g861a
Eph_Em0008g862a	K05901
Eph_Em0008g863a
Eph_Em0008g864a
Eph_Em0008g865a
Eph_Em0008g866a
Eph_Em0008g867a
Eph_Em0008g868a
Eph_Em0008g869a
Eph_Em0008g870a
Eph_Em0008g871a
Eph_Em0008g872a	K05110
Eph_Em0008g873a	K09808
Eph_Em0008g874a	K01494
Eph_Em0008g875a	K16650
Eph_Em0008g876a	K00928
Eph_Em0008g877a
Eph_Em0008g878a
Eph_Em0008g879a	K05110
Eph_Em0008g880a
Eph_Em0008g881a
Eph_Em0008g882a	K17495
Eph_Em0008g883a
Eph_Em0008g884a	K17495
Eph_Em0008g885a
Eph_Em0008g886a
Eph_Em0008g887a
Eph_Em0008g888a
Eph_Em0008g889a
Eph_Em0008g890a
Eph_Em0008g891a
Eph_Em0008g892a
Eph_Em0008g893a
Eph_Em0008g894a
Eph_Em0008g895a
Eph_Em0008g896a
Eph_Em0008g897a
Eph_Em0008g898a
Eph_Em0008g899a	K07497
Eph_Em0008g900a	K10747
Eph_Em0008g901a
Eph_Em0008g902a
Eph_Em0008g903a	K02434
Eph_Em0008g904a
Eph_Em0008g905a
Eph_Em0008g906a	K13912
Eph_Em0008g907a	K16199
Eph_Em0008g908a	K00936
Eph_Em0008g909a	K17700
Eph_Em0008g910a	K07462
Eph_Em0008g911a
Eph_Em0008g912a	K18166
Eph_Em0008g913a	K18166
Eph_Em0008g914a
Eph_Em0008g915a
Eph_Em0008g916a
Eph_Em0008g917a
Eph_Em0008g918a
Eph_Em0008g919a
Eph_Em0008g920a	K16650
Eph_Em0008g921a
Eph_Em0008g922a
Eph_Em0008g923a	K06076
Eph_Em0008g924a
Eph_Em0008g925a
Eph_Em0008g926a
Eph_Em0008g927a
Eph_Em0008g928a
Eph_Em0008g929a
Eph_Em0008g930a
Eph_Em0008g931a	K13799
Eph_Em0008g932a
Eph_Em0008g933a	K06941
Eph_Em0008g934a
Eph_Em0008g935a
Eph_Em0008g936a
Eph_Em0008g937a
Eph_Em0008g938a
Eph_Em0008g939a
Eph_Em0008g940a
Eph_Em0008g941a
Eph_Em0008g942a	K06176
Eph_Em0008g943a
Eph_Em0008g944a	K03142
Eph_Em0008g945a
Eph_Em0008g946a	K00560
Eph_Em0008g947a
Eph_Em0008g948a
Eph_Em0008g949a
Eph_Em0008g950a
Eph_Em0008g951a
Eph_Em0008g952a	K04978
Eph_Em0008g953a
Eph_Em0008g954a
Eph_Em0008g955a	K00586
Eph_Em0008g956a	K12618
Eph_Em0008g957a
Eph_Em0008g958a
Eph_Em0008g959a
Eph_Em0008g960a
Eph_Em0008g961a
Eph_Em0008g962a
Eph_Em0008g963a
Eph_Em0008g964a
Eph_Em0008g965a	K11934
Eph_Em0008g966a
Eph_Em0008g967a	K09446
Eph_Em0008g968a
Eph_Em0008g969a	K14864
Eph_Em0008g970a
Eph_Em0008g971a	K17302
Eph_Em0008g972a	K11511
Eph_Em0008g973a	K17081
Eph_Em0008g974a	K11836
Eph_Em0008g975a	K02266
Eph_Em0008g976a
Eph_Em0008g977a
Eph_Em0008g978a	K10597
Eph_Em0008g979a	K19613
Eph_Em0008g980a
Eph_Em0008g981a	K03332
Eph_Em0008g982a
Eph_Em0008g983a
Eph_Em0008g984a
Eph_Em0008g985a
Eph_Em0008g986a
Eph_Em0008g987a
Eph_Em0008g988a
Eph_Em0008g989a
Eph_Em0008g990a
Eph_Em0008g991a
Eph_Em0008g992a	K07562
Eph_Em0008g993a	K01925
Eph_Em0008g994a	K03407
Eph_Em0008g995a
Eph_Em0008g996a
Eph_Em0008g997a
Eph_Em0008g998a
Eph_Em0008g999a
Eph_Em0008g1000a
Eph_Em0008g1001a
Eph_Em0008g1002a
Eph_Em0008g1003a
Eph_Em0008g1004a
Eph_Em0008g1005a
Eph_Em0008g1006a	K10089
Eph_Em0008g1007a
Eph_Em0008g1008a	K21841
Eph_Em0008g1009a	K23628
Eph_Em0008g1010a
Eph_Em0008g1011a	K07293
Eph_Em0008g1012a
Eph_Em0008g1013a
Eph_Em0008g1014a	K09405
Eph_Em0008g1015a	K13717
Eph_Em0008g1016a	K18192
Eph_Em0008g1017a	K14833
Eph_Em0008g1018a	K06030
Eph_Em0008g1019a
Eph_Em0008g1020a	K01489
Eph_Em0008g1021a
Eph_Em0008g1022a
Eph_Em0008g1023a	K17484
Eph_Em0008g1024a	K20456
Eph_Em0008g1025a
Eph_Em0008g1026a	K15865
Eph_Em0008g1027a	K11643
Eph_Em0008g1028a	K14539
Eph_Em0008g1029a	K17710
Eph_Em0008g1030a	K02887
Eph_Em0008g1031a	K08470
Eph_Em0008g1032a	K17887
Eph_Em0008g1033a	K07152
Eph_Em0008g1034a
Eph_Em0008g1035a
Eph_Em0008g1036a
Eph_Em0008g1037a
Eph_Em0008g1038a	K02848
Eph_Em0008g1039a
Eph_Em0008g1040a
Eph_Em0008g1041a	K00341
Eph_Em0008g1042a
Eph_Em0008g1043a
Eph_Em0008g1044a
Eph_Em0008g1045a
Eph_Em0008g1046a
Eph_Em0008g1047a	K01155
Eph_Em0008g1048a
Eph_Em0008g1049a	K00793
Eph_Em0008g1050a	K19689
Eph_Em0008g1051a
Eph_Em0008g1052a
Eph_Em0008g1053a
Eph_Em0008g1054a	K23678
Eph_Em0008g1055a	K05110
Eph_Em0008g1056a	K15378
Eph_Em0008g1057a	K20190
Eph_Em0008g1058a	K08886
Eph_Em0008g1059a	K14767
Eph_Em0008g1060a	K17550
Eph_Em0008g1061a
Eph_Em0008g1062a
Eph_Em0008g1063a
Eph_Em0008g1064a
Eph_Em0008g1065a
Eph_Em0008g1066a
Eph_Em0008g1067a
Eph_Em0008g1068a	K12272
Eph_Em0008g1069a
Eph_Em0008g1070a	K08818
Eph_Em0008g1071a	K13343
Eph_Em0008g1072a	K11341
Eph_Em0008g1073a	K01279
Eph_Em0008g1074a
Eph_Em0008g1075a
Eph_Em0008g1076a	K01279
Eph_Em0008g1077a	K03631
Eph_Em0008g1078a	K22614
Eph_Em0008g1079a	K06677
Eph_Em0008g1080a	K00408
Eph_Em0008g1081a	K03061
Eph_Em0008g1082a	K11885
Eph_Em0008g1083a	K09446
Eph_Em0008g1084a
Eph_Em0008g1085a
Eph_Em0008g1086a
Eph_Em0008g1087a	K01823
Eph_Em0008g1088a
Eph_Em0008g1089a
Eph_Em0008g1090a
Eph_Em0008g1091a
Eph_Em0008g1092a
Eph_Em0008g1093a	K01736
Eph_Em0008g1094a
Eph_Em0008g1095a
Eph_Em0008g1096a
Eph_Em0008g1097a
Eph_Em0008g1098a
Eph_Em0008g1099a
Eph_Em0008g1100a
Eph_Em0008g1101a
Eph_Em0008g1102a
Eph_Em0008g1103a	K18626
Eph_Em0008g1104a
Eph_Em0008g1105a
Eph_Em0008g1106a
Eph_Em0008g1107a	K23562
Eph_Em0008g1108a
Eph_Em0008g1109a
Eph_Em0008g1110a	K00134
Eph_Em0008g1111a
Eph_Em0008g1112a
Eph_Em0008g1113a
Eph_Em0008g1114a	K08341
Eph_Em0008g1115a	K17662
Eph_Em0008g1116a	K00734
Eph_Em0008g1117a	K09403
Eph_Em0008g1118a	K02331
Eph_Em0008g1119a
Eph_Em0008g1120a	K21403
Eph_Em0008g1121a
Eph_Em0008g1122a	K22864
Eph_Em0008g1123a	K03015
Eph_Em0008g1124a
Eph_Em0008g1125a
Eph_Em0008g1126a	K15348
Eph_Em0008g1127a
Eph_Em0008g1128a	K13758
Eph_Em0008g1129a	K13342
Eph_Em0008g1130a
Eph_Em0008g1131a
Eph_Em0008g1132a
Eph_Em0008g1133a
Eph_Em0008g1134a
Eph_Em0008g1135a	K03260
Eph_Em0008g1136a
Eph_Em0008g1137a	K23573
Eph_Em0008g1138a
Eph_Em0008g1139a
Eph_Em0008g1140a	K09760
Eph_Em0008g1141a
Eph_Em0008g1142a
Eph_Em0008g1143a	K07259
Eph_Em0008g1144a
Eph_Em0008g1145a
Eph_Em0008g1146a	K09760
Eph_Em0008g1147a
Eph_Em0008g1148a
Eph_Em0008g1149a
Eph_Em0008g1150a
Eph_Em0008g1151a	K09760
Eph_Em0008g1152a
Eph_Em0008g1153a	K07259
Eph_Em0008g1154a
Eph_Em0008g1155a
Eph_Em0008g1156a	K09760
Eph_Em0008g1157a	K03260
Eph_Em0008g1158a
Eph_Em0008g1159a
Eph_Em0008g1160a
Eph_Em0008g1161a	K01183
Eph_Em0008g1162a
Eph_Em0008g1163a
Eph_Em0008g1164a
Eph_Em0008g1165a	K03260
Eph_Em0008g1166a	K01855
Eph_Em0008g1167a
Eph_Em0008g1168a
Eph_Em0008g1169a
Eph_Em0008g1170a
Eph_Em0008g1171a
Eph_Em0008g1172a
Eph_Em0008g1173a	K04393
Eph_Em0008g1174a	K22860
Eph_Em0008g1175a	K16458
Eph_Em0008g1176a	K03439
Eph_Em0008g1177a
Eph_Em0008g1178a	K18730
Eph_Em0008g1179a
Eph_Em0008g1180a
Eph_Em0008g1181a	K05777
Eph_Em0008g1182a
Eph_Em0008g1183a	K12275
Eph_Em0008g1184a
Eph_Em0008g1185a	K02488
Eph_Em0008g1186a
Eph_Em0008g1187a	K03590
Eph_Em0008g1188a
Eph_Em0008g1189a
Eph_Em0008g1190a
Eph_Em0008g1191a	K22860
Eph_Em0008g1192a	K16458
Eph_Em0008g1193a	K03439
Eph_Em0008g1194a
Eph_Em0008g1195a	K18730
Eph_Em0008g1196a
Eph_Em0008g1197a
Eph_Em0008g1198a	K00175
Eph_Em0008g1199a
Eph_Em0008g1200a	K12275
Eph_Em0008g1201a	K07565
Eph_Em0008g1202a	K02488
Eph_Em0008g1203a
Eph_Em0008g1204a
Eph_Em0008g1205a	K03590
Eph_Em0008g1206a
Eph_Em0008g1207a
Eph_Em0008g1208a
Eph_Em0008g1209a	K07568
Eph_Em0008g1210a
Eph_Em0008g1211a	K07568
Eph_Em0008g1212a	K10776
Eph_Em0008g1213a	K16777
Eph_Em0008g1214a	K05628
Eph_Em0008g1215a	K08467
Eph_Em0008g1216a
Eph_Em0008g1217a	K13151
Eph_Em0008g1218a	K16777
Eph_Em0008g1219a
Eph_Em0008g1220a	K06675
Eph_Em0008g1221a	K04554
Eph_Em0008g1222a	K13151
Eph_Em0008g1223a	K16777
Eph_Em0008g1224a
Eph_Em0008g1225a
Eph_Em0008g1226a
Eph_Em0008g1227a	K12180
Eph_Em0008g1228a	K14406
Eph_Em0008g1229a	K23282
Eph_Em0008g1230a	K00099
Eph_Em0008g1231a	K02449
Eph_Em0008g1232a	K16682
Eph_Em0008g1233a
Eph_Em0008g1234a
Eph_Em0008g1235a
Eph_Em0008g1236a	K01598
Eph_Em0008g1237a	K21596
Eph_Em0008g1238a	K11251
Eph_Em0008g1239a	K11252
Eph_Em0008g1240a	K01247
Eph_Em0008g1241a
Eph_Em0008g1242a
Eph_Em0008g1243a
Eph_Em0008g1244a
Eph_Em0008g1245a	K00297
Eph_Em0008g1246a
Eph_Em0008g1247a	K00326
Eph_Em0008g1248a
Eph_Em0008g1249a	K07075
Eph_Em0008g1250a
Eph_Em0008g1251a
Eph_Em0008g1252a	K01598
Eph_Em0008g1253a	K21596
Eph_Em0008g1254a	K11251
Eph_Em0008g1255a	K11252
Eph_Em0008g1256a	K17500
Eph_Em0008g1257a
Eph_Em0008g1258a
Eph_Em0008g1259a	K00297
Eph_Em0008g1260a	K00326
Eph_Em0008g1261a	K15719
Eph_Em0008g1262a	K03514
Eph_Em0008g1263a	K15734
Eph_Em0008g1264a
Eph_Em0008g1265a
Eph_Em0008g1266a	K12233
Eph_Em0008g1267a
Eph_Em0008g1268a	K03263
Eph_Em0008g1269a
Eph_Em0008g1270a	K15717
Eph_Em0008g1271a
Eph_Em0008g1272a
Eph_Em0008g1273a	K08451
Eph_Em0008g1274a
Eph_Em0008g1275a
Eph_Em0008g1276a
Eph_Em0008g1277a
Eph_Em0008g1278a
Eph_Em0008g1279a
Eph_Em0008g1280a	K05756
Eph_Em0008g1281a
Eph_Em0008g1282a
Eph_Em0008g1283a
Eph_Em0008g1284a	K00020
Eph_Em0008g1285a	K21491
Eph_Em0008g1286a
Eph_Em0008g1287a
Eph_Em0008g1288a
Eph_Em0008g1289a
Eph_Em0008g1290a
Eph_Em0008g1291a	K11620
Eph_Em0008g1292a
Eph_Em0008g1293a
Eph_Em0008g1294a
Eph_Em0008g1295a
Eph_Em0008g1296a	K06817
Eph_Em0009g1a
Eph_Em0009g2a
Eph_Em0009g3a
Eph_Em0009g4a
Eph_Em0009g5a	K04763
Eph_Em0009g6a
Eph_Em0009g7a	K23209
Eph_Em0009g8a
Eph_Em0009g9a
Eph_Em0009g10a
Eph_Em0009g11a
Eph_Em0009g12a
Eph_Em0009g13a	K01011
Eph_Em0009g14a
Eph_Em0009g15a
Eph_Em0009g16a
Eph_Em0009g17a	K09592
Eph_Em0009g18a	K09592
Eph_Em0009g19a
Eph_Em0009g20a
Eph_Em0009g21a
Eph_Em0009g22a
Eph_Em0009g23a
Eph_Em0009g24a
Eph_Em0009g25a
Eph_Em0009g26a
Eph_Em0009g27a
Eph_Em0009g28a
Eph_Em0009g29a
Eph_Em0009g30a
Eph_Em0009g31a
Eph_Em0009g32a	K02991
Eph_Em0009g33a
Eph_Em0009g34a	K15382
Eph_Em0009g35a	K08074
Eph_Em0009g36a	K12886
Eph_Em0009g37a
Eph_Em0009g38a	K03234
Eph_Em0009g39a	K07435
Eph_Em0009g40a	K14559
Eph_Em0009g41a	K02958
Eph_Em0009g42a
Eph_Em0009g43a
Eph_Em0009g44a	K06279
Eph_Em0009g45a
Eph_Em0009g46a	K05312
Eph_Em0009g47a
Eph_Em0009g48a	K00851
Eph_Em0009g49a	K07369
Eph_Em0009g50a
Eph_Em0009g51a	K04733
Eph_Em0009g52a	K20827
Eph_Em0009g53a
Eph_Em0009g54a	K11343
Eph_Em0009g55a	K20163
Eph_Em0009g56a	K02908
Eph_Em0009g57a	K11500
Eph_Em0009g58a
Eph_Em0009g59a	K15013
Eph_Em0009g60a
Eph_Em0009g61a	K18681
Eph_Em0009g62a
Eph_Em0009g63a
Eph_Em0009g64a
Eph_Em0009g65a	K10318
Eph_Em0009g66a
Eph_Em0009g67a
Eph_Em0009g68a
Eph_Em0009g69a
Eph_Em0009g70a
Eph_Em0009g71a
Eph_Em0009g72a
Eph_Em0009g73a	K03496
Eph_Em0009g74a
Eph_Em0009g75a
Eph_Em0009g76a
Eph_Em0009g77a
Eph_Em0009g78a
Eph_Em0009g79a	K03241
Eph_Em0009g80a
Eph_Em0009g81a
Eph_Em0009g82a
Eph_Em0009g83a
Eph_Em0009g84a	K06412
Eph_Em0009g85a	K15209
Eph_Em0009g86a	K11781
Eph_Em0009g87a
Eph_Em0009g88a
Eph_Em0009g89a	K18939
Eph_Em0009g90a
Eph_Em0009g91a
Eph_Em0009g92a
Eph_Em0009g93a
Eph_Em0009g94a
Eph_Em0009g95a
Eph_Em0009g96a	K18939
Eph_Em0009g97a
Eph_Em0009g98a
Eph_Em0009g99a
Eph_Em0009g100a
Eph_Em0009g101a
Eph_Em0009g102a	K19995
Eph_Em0009g103a
Eph_Em0009g104a	K19995
Eph_Em0009g105a	K19995
Eph_Em0009g106a	K07583
Eph_Em0009g107a
Eph_Em0009g108a
Eph_Em0009g109a
Eph_Em0009g110a	K19178
Eph_Em0009g111a
Eph_Em0009g112a
Eph_Em0009g113a
Eph_Em0009g114a	K10591
Eph_Em0009g115a	K06187
Eph_Em0009g116a
Eph_Em0009g117a	K21358
Eph_Em0009g118a
Eph_Em0009g119a	K03495
Eph_Em0009g120a
Eph_Em0009g121a	K15258
Eph_Em0009g122a
Eph_Em0009g123a
Eph_Em0009g124a
Eph_Em0009g125a
Eph_Em0009g126a	K00453
Eph_Em0009g127a	K03625
Eph_Em0009g128a
Eph_Em0009g129a	K10591
Eph_Em0009g130a
Eph_Em0009g131a
Eph_Em0009g132a
Eph_Em0009g133a	K01812
Eph_Em0009g134a
Eph_Em0009g135a
Eph_Em0009g136a
Eph_Em0009g137a
Eph_Em0009g138a
Eph_Em0009g139a
Eph_Em0009g140a	K07056
Eph_Em0009g141a	K03902
Eph_Em0009g142a
Eph_Em0009g143a
Eph_Em0009g144a	K06018
Eph_Em0009g145a
Eph_Em0009g146a
Eph_Em0009g147a
Eph_Em0009g148a	K13103
Eph_Em0009g149a	K07441
Eph_Em0009g150a	K01005
Eph_Em0009g151a	K07767
Eph_Em0009g152a	K17408
Eph_Em0009g153a	K17408
Eph_Em0009g154a	K07767
Eph_Em0009g155a	K17341
Eph_Em0009g156a	K13103
Eph_Em0009g157a
Eph_Em0009g158a	K06018
Eph_Em0009g159a
Eph_Em0009g160a
Eph_Em0009g161a
Eph_Em0009g162a
Eph_Em0009g163a
Eph_Em0009g164a
Eph_Em0009g165a
Eph_Em0009g166a
Eph_Em0009g167a	K03453
Eph_Em0009g168a	K20915
Eph_Em0009g169a
Eph_Em0009g170a	K02968
Eph_Em0009g171a
Eph_Em0009g172a
Eph_Em0009g173a
Eph_Em0009g174a
Eph_Em0009g175a
Eph_Em0009g176a
Eph_Em0009g177a
Eph_Em0009g178a
Eph_Em0009g179a
Eph_Em0009g180a	K04744
Eph_Em0009g181a
Eph_Em0009g182a
Eph_Em0009g183a
Eph_Em0009g184a	K16063
Eph_Em0009g185a	K10571
Eph_Em0009g186a
Eph_Em0009g187a	K12811
Eph_Em0009g188a	K05286
Eph_Em0009g189a
Eph_Em0009g190a	K01462
Eph_Em0009g191a
Eph_Em0009g192a
Eph_Em0009g193a
Eph_Em0009g194a	K15053
Eph_Em0009g195a	K03592
Eph_Em0009g196a
Eph_Em0009g197a
Eph_Em0009g198a
Eph_Em0009g199a
Eph_Em0009g200a
Eph_Em0009g201a	K01935
Eph_Em0009g202a
Eph_Em0009g203a
Eph_Em0009g204a
Eph_Em0009g205a
Eph_Em0009g206a
Eph_Em0009g207a
Eph_Em0009g208a
Eph_Em0009g209a
Eph_Em0009g210a	K02689
Eph_Em0009g211a
Eph_Em0009g212a
Eph_Em0009g213a
Eph_Em0009g214a
Eph_Em0009g215a	K04655
Eph_Em0009g216a
Eph_Em0009g217a
Eph_Em0009g218a
Eph_Em0009g219a
Eph_Em0009g220a
Eph_Em0009g221a
Eph_Em0009g222a
Eph_Em0009g223a
Eph_Em0009g224a
Eph_Em0009g225a
Eph_Em0009g226a	K17733
Eph_Em0009g227a
Eph_Em0009g228a
Eph_Em0009g229a
Eph_Em0009g230a
Eph_Em0009g231a
Eph_Em0009g232a	K16091
Eph_Em0009g233a	K07067
Eph_Em0009g234a
Eph_Em0009g235a	K03439
Eph_Em0009g236a
Eph_Em0009g237a	K21484
Eph_Em0009g238a
Eph_Em0009g239a
Eph_Em0009g240a
Eph_Em0009g241a	K00763
Eph_Em0009g242a	K07258
Eph_Em0009g243a	K19494
Eph_Em0009g244a
Eph_Em0009g245a
Eph_Em0009g246a	K01087
Eph_Em0009g247a	K20473
Eph_Em0009g248a	K06627
Eph_Em0009g249a	K20473
Eph_Em0009g250a
Eph_Em0009g251a
Eph_Em0009g252a
Eph_Em0009g253a
Eph_Em0009g254a
Eph_Em0009g255a
Eph_Em0009g256a	K00099
Eph_Em0009g257a
Eph_Em0009g258a
Eph_Em0009g259a
Eph_Em0009g260a
Eph_Em0009g261a	K20473
Eph_Em0009g262a	K06627
Eph_Em0009g263a	K20473
Eph_Em0009g264a	K06946
Eph_Em0009g265a
Eph_Em0009g266a
Eph_Em0009g267a
Eph_Em0009g268a
Eph_Em0009g269a
Eph_Em0009g270a	K10314
Eph_Em0009g271a
Eph_Em0009g272a
Eph_Em0009g273a
Eph_Em0009g274a	K16075
Eph_Em0009g275a	K06946
Eph_Em0009g276a
Eph_Em0009g277a
Eph_Em0009g278a	K08958
Eph_Em0009g279a	K11353
Eph_Em0009g280a
Eph_Em0009g281a
Eph_Em0009g282a
Eph_Em0009g283a
Eph_Em0009g284a
Eph_Em0009g285a
Eph_Em0009g286a
Eph_Em0009g287a
Eph_Em0009g288a
Eph_Em0009g289a
Eph_Em0009g290a
Eph_Em0009g291a
Eph_Em0009g292a	K11251
Eph_Em0009g293a	K11252
Eph_Em0009g294a	K02103
Eph_Em0009g295a
Eph_Em0009g296a	K01719
Eph_Em0009g297a
Eph_Em0009g298a	K10594
Eph_Em0009g299a	K07497
Eph_Em0009g300a	K03740
Eph_Em0009g301a
Eph_Em0009g302a
Eph_Em0009g303a	K11252
Eph_Em0009g304a	K11251
Eph_Em0009g305a
Eph_Em0009g306a
Eph_Em0009g307a
Eph_Em0009g308a
Eph_Em0009g309a
Eph_Em0009g310a
Eph_Em0009g311a	K16087
Eph_Em0009g312a	K03040
Eph_Em0009g313a	K09164
Eph_Em0009g314a
Eph_Em0009g315a
Eph_Em0009g316a
Eph_Em0009g317a
Eph_Em0009g318a	K22204
Eph_Em0009g319a	K17104
Eph_Em0009g320a
Eph_Em0009g321a
Eph_Em0009g322a	K15984
Eph_Em0009g323a
Eph_Em0009g324a
Eph_Em0009g325a	K02933
Eph_Em0009g326a
Eph_Em0009g327a	K03299
Eph_Em0009g328a
Eph_Em0009g329a	K12035
Eph_Em0009g330a	K07067
Eph_Em0009g331a	K02015
Eph_Em0009g332a	K00928
Eph_Em0009g333a
Eph_Em0009g334a
Eph_Em0009g335a
Eph_Em0009g336a
Eph_Em0009g337a
Eph_Em0009g338a
Eph_Em0009g339a
Eph_Em0009g340a
Eph_Em0009g341a
Eph_Em0009g342a
Eph_Em0009g343a	K22698
Eph_Em0009g344a
Eph_Em0009g345a	K22698
Eph_Em0009g346a
Eph_Em0009g347a
Eph_Em0009g348a
Eph_Em0009g349a	K07030
Eph_Em0009g350a
Eph_Em0009g351a
Eph_Em0009g352a
Eph_Em0009g353a
Eph_Em0009g354a	K14547
Eph_Em0009g355a
Eph_Em0009g356a
Eph_Em0009g357a
Eph_Em0009g358a
Eph_Em0009g359a
Eph_Em0009g360a
Eph_Em0009g361a	K22698
Eph_Em0009g362a
Eph_Em0009g363a	K22698
Eph_Em0009g364a
Eph_Em0009g365a
Eph_Em0009g366a	K05117
Eph_Em0009g367a
Eph_Em0009g368a
Eph_Em0009g369a
Eph_Em0009g370a	K05099
Eph_Em0009g371a
Eph_Em0009g372a
Eph_Em0009g373a	K11714
Eph_Em0009g374a
Eph_Em0009g375a
Eph_Em0009g376a
Eph_Em0009g377a
Eph_Em0009g378a	K03940
Eph_Em0009g379a
Eph_Em0009g380a
Eph_Em0009g381a
Eph_Em0009g382a
Eph_Em0009g383a
Eph_Em0009g384a
Eph_Em0009g385a
Eph_Em0009g386a
Eph_Em0009g387a
Eph_Em0009g388a
Eph_Em0009g389a
Eph_Em0009g390a
Eph_Em0009g391a	K19323
Eph_Em0009g392a
Eph_Em0009g393a
Eph_Em0009g394a
Eph_Em0009g395a	K02915
Eph_Em0009g396a
Eph_Em0009g397a	K07224
Eph_Em0009g398a	K02411
Eph_Em0009g399a	K19054
Eph_Em0009g400a	K11498
Eph_Em0009g401a	K19054
Eph_Em0009g402a	K23610
Eph_Em0009g403a
Eph_Em0009g404a
Eph_Em0009g405a
Eph_Em0009g406a
Eph_Em0009g407a
Eph_Em0009g408a	K12109
Eph_Em0009g409a
Eph_Em0009g410a	K04392
Eph_Em0009g411a
Eph_Em0009g412a
Eph_Em0009g413a
Eph_Em0009g414a	K04392
Eph_Em0009g415a	K04392
Eph_Em0009g416a	K04392
Eph_Em0009g417a	K04392
Eph_Em0009g418a	K03641
Eph_Em0009g419a	K19583
Eph_Em0009g420a
Eph_Em0009g421a
Eph_Em0009g422a	K04392
Eph_Em0009g423a	K04392
Eph_Em0009g424a	K03641
Eph_Em0009g425a	K19583
Eph_Em0009g426a	K12641
Eph_Em0009g427a	K23194
Eph_Em0009g428a	K06973
Eph_Em0009g429a	K12641
Eph_Em0009g430a	K19583
Eph_Em0009g431a	K03641
Eph_Em0009g432a	K04392
Eph_Em0009g433a	K04392
Eph_Em0009g434a	K04392
Eph_Em0009g435a
Eph_Em0009g436a
Eph_Em0009g437a
Eph_Em0009g438a
Eph_Em0009g439a	K12109
Eph_Em0009g440a
Eph_Em0009g441a
Eph_Em0009g442a
Eph_Em0009g443a	K13073
Eph_Em0009g444a
Eph_Em0009g445a
Eph_Em0009g446a
Eph_Em0009g447a
Eph_Em0009g448a	K22371
Eph_Em0009g449a	K02527
Eph_Em0009g450a
Eph_Em0009g451a
Eph_Em0009g452a	K01489
Eph_Em0009g453a
Eph_Em0009g454a
Eph_Em0009g455a
Eph_Em0009g456a
Eph_Em0009g457a
Eph_Em0009g458a
Eph_Em0009g459a	K10425
Eph_Em0009g460a
Eph_Em0009g461a
Eph_Em0009g462a
Eph_Em0009g463a
Eph_Em0009g464a	K03562
Eph_Em0009g465a
Eph_Em0009g466a
Eph_Em0009g467a
Eph_Em0009g468a
Eph_Em0009g469a
Eph_Em0009g470a
Eph_Em0009g471a	K06223
Eph_Em0009g472a
Eph_Em0009g473a
Eph_Em0009g474a
Eph_Em0009g475a
Eph_Em0009g476a
Eph_Em0009g477a
Eph_Em0009g478a	K00175
Eph_Em0009g479a
Eph_Em0009g480a	K13250
Eph_Em0009g481a
Eph_Em0009g482a
Eph_Em0009g483a
Eph_Em0009g484a
Eph_Em0009g485a	K01270
Eph_Em0009g486a
Eph_Em0009g487a
Eph_Em0009g488a	K03026
Eph_Em0009g489a	K03581
Eph_Em0009g490a
Eph_Em0009g491a
Eph_Em0009g492a	K09684
Eph_Em0009g493a
Eph_Em0009g494a
Eph_Em0009g495a
Eph_Em0009g496a
Eph_Em0009g497a
Eph_Em0009g498a	K06894
Eph_Em0009g499a
Eph_Em0009g500a	K02410
Eph_Em0009g501a
Eph_Em0009g502a
Eph_Em0009g503a
Eph_Em0009g504a	K03303
Eph_Em0009g505a
Eph_Em0009g506a
Eph_Em0009g507a
Eph_Em0009g508a
Eph_Em0009g509a
Eph_Em0009g510a
Eph_Em0009g511a	K00541
Eph_Em0009g512a
Eph_Em0009g513a
Eph_Em0009g514a
Eph_Em0009g515a
Eph_Em0009g516a
Eph_Em0009g517a
Eph_Em0009g518a
Eph_Em0009g519a	K00541
Eph_Em0009g520a
Eph_Em0009g521a	K19932
Eph_Em0009g522a
Eph_Em0009g523a
Eph_Em0009g524a	K11714
Eph_Em0009g525a
Eph_Em0009g526a	K01530
Eph_Em0009g527a
Eph_Em0009g528a
Eph_Em0009g529a
Eph_Em0009g530a	K16848
Eph_Em0009g531a
Eph_Em0009g532a
Eph_Em0009g533a
Eph_Em0009g534a
Eph_Em0009g535a
Eph_Em0009g536a
Eph_Em0009g537a
Eph_Em0009g538a
Eph_Em0009g539a	K07043
Eph_Em0009g540a	K00426
Eph_Em0009g541a
Eph_Em0009g542a	K01223
Eph_Em0009g543a
Eph_Em0009g544a
Eph_Em0009g545a
Eph_Em0009g546a
Eph_Em0009g547a
Eph_Em0009g548a
Eph_Em0009g549a	K16573
Eph_Em0009g550a
Eph_Em0009g551a	K16573
Eph_Em0009g552a
Eph_Em0009g553a
Eph_Em0009g554a
Eph_Em0009g555a
Eph_Em0009g556a
Eph_Em0009g557a
Eph_Em0009g558a
Eph_Em0009g559a
Eph_Em0009g560a
Eph_Em0009g561a
Eph_Em0009g562a
Eph_Em0009g563a
Eph_Em0009g564a
Eph_Em0009g565a
Eph_Em0009g566a
Eph_Em0009g567a
Eph_Em0009g568a
Eph_Em0009g569a
Eph_Em0009g570a
Eph_Em0009g571a
Eph_Em0009g572a
Eph_Em0009g573a
Eph_Em0009g574a
Eph_Em0009g575a
Eph_Em0009g576a
Eph_Em0009g577a
Eph_Em0009g578a
Eph_Em0009g579a
Eph_Em0009g580a	K03307
Eph_Em0009g581a	K00029
Eph_Em0009g582a
Eph_Em0009g583a
Eph_Em0009g584a
Eph_Em0009g585a	K08473
Eph_Em0009g586a
Eph_Em0009g587a
Eph_Em0009g588a
Eph_Em0009g589a
Eph_Em0009g590a
Eph_Em0009g591a	K15293
Eph_Em0009g592a	K11982
Eph_Em0009g593a	K03635
Eph_Em0009g594a	K04097
Eph_Em0009g595a	K19236
Eph_Em0009g596a	K06915
Eph_Em0009g597a
Eph_Em0009g598a	K04097
Eph_Em0009g599a	K04097
Eph_Em0009g600a	K12600
Eph_Em0009g601a	K03065
Eph_Em0009g602a
Eph_Em0009g603a
Eph_Em0009g604a
Eph_Em0009g605a	K03937
Eph_Em0009g606a	K19367
Eph_Em0009g607a	K10591
Eph_Em0009g608a
Eph_Em0009g609a	K01792
Eph_Em0009g610a
Eph_Em0009g611a	K19533
Eph_Em0009g612a	K16196
Eph_Em0009g613a	K03136
Eph_Em0009g614a	K03601
Eph_Em0009g615a
Eph_Em0009g616a	K01008
Eph_Em0009g617a	K05695
Eph_Em0009g618a
Eph_Em0009g619a	K02603
Eph_Em0009g620a	K10356
Eph_Em0009g621a
Eph_Em0009g622a
Eph_Em0009g623a
Eph_Em0009g624a
Eph_Em0009g625a
Eph_Em0009g626a
Eph_Em0009g627a	K22754
Eph_Em0009g628a
Eph_Em0009g629a
Eph_Em0009g630a
Eph_Em0009g631a
Eph_Em0009g632a	K03316
Eph_Em0009g633a	K02411
Eph_Em0009g634a	K13243
Eph_Em0009g635a
Eph_Em0009g636a	K07030
Eph_Em0009g637a
Eph_Em0009g638a	K16137
Eph_Em0009g639a
Eph_Em0009g640a
Eph_Em0009g641a	K10699
Eph_Em0009g642a	K22044
Eph_Em0009g643a	K11860
Eph_Em0009g644a
Eph_Em0009g645a
Eph_Em0009g646a	K00078
Eph_Em0009g647a	K07407
Eph_Em0009g648a
Eph_Em0009g649a
Eph_Em0009g650a
Eph_Em0009g651a
Eph_Em0009g652a
Eph_Em0009g653a
Eph_Em0009g654a
Eph_Em0009g655a
Eph_Em0009g656a
Eph_Em0009g657a
Eph_Em0009g658a
Eph_Em0009g659a
Eph_Em0009g660a
Eph_Em0009g661a
Eph_Em0009g662a
Eph_Em0009g663a
Eph_Em0009g664a	K07407
Eph_Em0009g665a	K00078
Eph_Em0009g666a
Eph_Em0009g667a
Eph_Em0009g668a
Eph_Em0009g669a
Eph_Em0009g670a
Eph_Em0009g671a
Eph_Em0009g672a	K17435
Eph_Em0009g673a	K03186
Eph_Em0009g674a
Eph_Em0009g675a
Eph_Em0009g676a	K07482
Eph_Em0009g677a	K17435
Eph_Em0009g678a	K11125
Eph_Em0009g679a	K01778
Eph_Em0009g680a
Eph_Em0009g681a
Eph_Em0009g682a
Eph_Em0009g683a
Eph_Em0009g684a
Eph_Em0009g685a
Eph_Em0009g686a
Eph_Em0009g687a
Eph_Em0009g688a
Eph_Em0009g689a
Eph_Em0009g690a
Eph_Em0009g691a
Eph_Em0009g692a	K00500
Eph_Em0009g693a	K09977
Eph_Em0009g694a	K02964
Eph_Em0009g695a
Eph_Em0009g696a
Eph_Em0009g697a
Eph_Em0009g698a
Eph_Em0009g699a
Eph_Em0009g700a
Eph_Em0009g701a
Eph_Em0009g702a
Eph_Em0009g703a
Eph_Em0009g704a
Eph_Em0009g705a
Eph_Em0009g706a
Eph_Em0009g707a
Eph_Em0009g708a
Eph_Em0009g709a	K10584
Eph_Em0009g710a	K03074
Eph_Em0009g711a	K02964
Eph_Em0009g712a
Eph_Em0009g713a
Eph_Em0009g714a
Eph_Em0009g715a
Eph_Em0009g716a
Eph_Em0009g717a
Eph_Em0009g718a
Eph_Em0009g719a
Eph_Em0009g720a
Eph_Em0009g721a	K07481
Eph_Em0009g722a
Eph_Em0009g723a	K07402
Eph_Em0009g724a	K22644
Eph_Em0009g725a
Eph_Em0009g726a
Eph_Em0009g727a	K16052
Eph_Em0009g728a	K00343
Eph_Em0009g729a
Eph_Em0009g730a
Eph_Em0009g731a
Eph_Em0009g732a
Eph_Em0009g733a	K01301
Eph_Em0009g734a	K15581
Eph_Em0009g735a	K01301
Eph_Em0009g736a
Eph_Em0009g737a	K04392
Eph_Em0009g738a
Eph_Em0009g739a
Eph_Em0009g740a	K04392
Eph_Em0009g741a
Eph_Em0009g742a	K01301
Eph_Em0009g743a
Eph_Em0009g744a
Eph_Em0009g745a
Eph_Em0009g746a	K04941
Eph_Em0009g747a
Eph_Em0009g748a
Eph_Em0009g749a
Eph_Em0009g750a
Eph_Em0009g751a
Eph_Em0009g752a
Eph_Em0009g753a	K04392
Eph_Em0009g754a
Eph_Em0009g755a
Eph_Em0009g756a	K01301
Eph_Em0009g757a	K03301
Eph_Em0009g758a
Eph_Em0009g759a
Eph_Em0009g760a
Eph_Em0009g761a
Eph_Em0009g762a
Eph_Em0009g763a	K07497
Eph_Em0009g764a
Eph_Em0009g765a	K03088
Eph_Em0009g766a	K08311
Eph_Em0009g767a	K07497
Eph_Em0009g768a
Eph_Em0009g769a	K02396
Eph_Em0009g770a
Eph_Em0009g771a
Eph_Em0009g772a	K00606
Eph_Em0009g773a	K00606
Eph_Em0009g774a
Eph_Em0009g775a
Eph_Em0009g776a
Eph_Em0009g777a
Eph_Em0009g778a
Eph_Em0009g779a
Eph_Em0009g780a
Eph_Em0009g781a
Eph_Em0009g782a
Eph_Em0009g783a	K01992
Eph_Em0009g784a
Eph_Em0009g785a
Eph_Em0009g786a
Eph_Em0009g787a
Eph_Em0009g788a	K01808
Eph_Em0009g789a	K02896
Eph_Em0009g790a	K05288
Eph_Em0009g791a	K10879
Eph_Em0009g792a	K11997
Eph_Em0009g793a	K23496
Eph_Em0009g794a
Eph_Em0009g795a
Eph_Em0009g796a
Eph_Em0009g797a
Eph_Em0009g798a
Eph_Em0009g799a
Eph_Em0009g800a
Eph_Em0009g801a
Eph_Em0009g802a
Eph_Em0009g803a
Eph_Em0009g804a	K01808
Eph_Em0009g805a	K02896
Eph_Em0009g806a	K05288
Eph_Em0009g807a	K10879
Eph_Em0009g808a	K11997
Eph_Em0009g809a	K23496
Eph_Em0009g810a
Eph_Em0009g811a
Eph_Em0009g812a	K01192
Eph_Em0009g813a
Eph_Em0009g814a
Eph_Em0009g815a
Eph_Em0009g816a
Eph_Em0009g817a
Eph_Em0009g818a
Eph_Em0009g819a
Eph_Em0009g820a
Eph_Em0009g821a
Eph_Em0009g822a
Eph_Em0009g823a	K00803
Eph_Em0009g824a	K04097
Eph_Em0009g825a
Eph_Em0009g826a
Eph_Em0009g827a
Eph_Em0009g828a
Eph_Em0009g829a	K01297
Eph_Em0009g830a
Eph_Em0009g831a
Eph_Em0009g832a
Eph_Em0009g833a
Eph_Em0009g834a
Eph_Em0009g835a
Eph_Em0009g836a
Eph_Em0009g837a
Eph_Em0009g838a
Eph_Em0009g839a
Eph_Em0009g840a
Eph_Em0009g841a
Eph_Em0009g842a
Eph_Em0009g843a
Eph_Em0009g844a
Eph_Em0009g845a
Eph_Em0009g846a	K22375
Eph_Em0009g847a
Eph_Em0009g848a	K01046
Eph_Em0009g849a
Eph_Em0009g850a
Eph_Em0009g851a
Eph_Em0009g852a
Eph_Em0009g853a
Eph_Em0009g854a
Eph_Em0009g855a
Eph_Em0009g856a	K03465
Eph_Em0009g857a
Eph_Em0009g858a	K01991
Eph_Em0009g859a
Eph_Em0009g860a	K23209
Eph_Em0009g861a
Eph_Em0009g862a
Eph_Em0009g863a	K07497
Eph_Em0009g864a
Eph_Em0009g865a
Eph_Em0009g866a
Eph_Em0009g867a
Eph_Em0009g868a
Eph_Em0009g869a
Eph_Em0009g870a	K08455
Eph_Em0009g871a	K06921
Eph_Em0009g872a	K03981
Eph_Em0009g873a
Eph_Em0009g874a
Eph_Em0009g875a	K00549
Eph_Em0009g876a
Eph_Em0009g877a
Eph_Em0009g878a
Eph_Em0009g879a
Eph_Em0009g880a
Eph_Em0009g881a
Eph_Em0009g882a
Eph_Em0009g883a
Eph_Em0009g884a
Eph_Em0009g885a
Eph_Em0009g886a
Eph_Em0009g887a
Eph_Em0009g888a
Eph_Em0009g889a
Eph_Em0009g890a
Eph_Em0009g891a
Eph_Em0009g892a
Eph_Em0009g893a	K09798
Eph_Em0009g894a
Eph_Em0009g895a
Eph_Em0009g896a
Eph_Em0009g897a
Eph_Em0009g898a
Eph_Em0009g899a	K23398
Eph_Em0009g900a
Eph_Em0009g901a
Eph_Em0009g902a
Eph_Em0009g903a	K08455
Eph_Em0009g904a
Eph_Em0009g905a
Eph_Em0009g906a
Eph_Em0009g907a
Eph_Em0009g908a
Eph_Em0009g909a
Eph_Em0009g910a
Eph_Em0009g911a	K22579
Eph_Em0009g912a
Eph_Em0009g913a
Eph_Em0009g914a
Eph_Em0009g915a
Eph_Em0009g916a
Eph_Em0009g917a
Eph_Em0009g918a	K04097
Eph_Em0009g919a
Eph_Em0009g920a	K02411
Eph_Em0009g921a
Eph_Em0009g922a
Eph_Em0009g923a	K10750
Eph_Em0009g924a
Eph_Em0009g925a	K01087
Eph_Em0009g926a
Eph_Em0009g927a
Eph_Em0009g928a
Eph_Em0009g929a
Eph_Em0009g930a
Eph_Em0009g931a
Eph_Em0009g932a
Eph_Em0009g933a
Eph_Em0009g934a	K07115
Eph_Em0009g935a	K01087
Eph_Em0009g936a
Eph_Em0009g937a	K10750
Eph_Em0009g938a	K00805
Eph_Em0009g939a
Eph_Em0009g940a
Eph_Em0009g941a	K14610
Eph_Em0009g942a	K13948
Eph_Em0009g943a	K02004
Eph_Em0009g944a	K13948
Eph_Em0009g945a
Eph_Em0009g946a
Eph_Em0009g947a	K14610
Eph_Em0009g948a
Eph_Em0009g949a
Eph_Em0009g950a	K13948
Eph_Em0009g951a
Eph_Em0009g952a
Eph_Em0009g953a
Eph_Em0009g954a
Eph_Em0009g955a
Eph_Em0009g956a	K18273
Eph_Em0009g957a
Eph_Em0009g958a
Eph_Em0009g959a
Eph_Em0009g960a	K05728
Eph_Em0009g961a	K05728
Eph_Em0009g962a
Eph_Em0009g963a	K22804
Eph_Em0009g964a
Eph_Em0009g965a
Eph_Em0009g966a	K06920
Eph_Em0009g967a	K22804
Eph_Em0009g968a	K11367
Eph_Em0009g969a	K04368
Eph_Em0009g970a	K01464
Eph_Em0009g971a
Eph_Em0009g972a	K08856
Eph_Em0009g973a	K09048
Eph_Em0009g974a	K15010
Eph_Em0009g975a	K20818
Eph_Em0009g976a
Eph_Em0009g977a	K02647
Eph_Em0009g978a
Eph_Em0009g979a	K17917
Eph_Em0009g980a	K17917
Eph_Em0009g981a	K17268
Eph_Em0009g982a	K03228
Eph_Em0009g983a	K13203
Eph_Em0009g984a	K14529
Eph_Em0009g985a
Eph_Em0009g986a	K00965
Eph_Em0009g987a	K20135
Eph_Em0009g988a
Eph_Em0009g989a	K23088
Eph_Em0009g990a
Eph_Em0009g991a	K23088
Eph_Em0009g992a
Eph_Em0009g993a	K01850
Eph_Em0009g994a	K02880
Eph_Em0009g995a	K08056
Eph_Em0009g996a	K15620
Eph_Em0009g997a	K20479
Eph_Em0009g998a	K17804
Eph_Em0009g999a	K18259
Eph_Em0009g1000a
Eph_Em0009g1001a
Eph_Em0009g1002a	K08843
Eph_Em0009g1003a
Eph_Em0009g1004a	K04762
Eph_Em0009g1005a
Eph_Em0009g1006a	K08843
Eph_Em0009g1007a
Eph_Em0009g1008a
Eph_Em0009g1009a	K10434
Eph_Em0009g1010a
Eph_Em0009g1011a
Eph_Em0009g1012a
Eph_Em0009g1013a
Eph_Em0009g1014a	K07497
Eph_Em0009g1015a	K18085
Eph_Em0009g1016a	K18085
Eph_Em0009g1017a
Eph_Em0009g1018a	K11127
Eph_Em0009g1019a	K02605
Eph_Em0009g1020a	K00021
Eph_Em0009g1021a	K07817
Eph_Em0009g1022a	K15686
Eph_Em0009g1023a	K20288
Eph_Em0009g1024a	K18666
Eph_Em0009g1025a	K21955
Eph_Em0009g1026a	K02132
Eph_Em0009g1027a	K02207
Eph_Em0009g1028a	K02728
Eph_Em0009g1029a
Eph_Em0009g1030a
Eph_Em0009g1031a	K04349
Eph_Em0009g1032a	K18038
Eph_Em0009g1033a
Eph_Em0009g1034a	K14536
Eph_Em0009g1035a	K14165
Eph_Em0009g1036a
Eph_Em0009g1037a	K14165
Eph_Em0009g1038a
Eph_Em0009g1039a	K14165
Eph_Em0009g1040a	K14165
Eph_Em0009g1041a	K17614
Eph_Em0009g1042a	K07592
Eph_Em0009g1043a	K01441
Eph_Em0009g1044a
Eph_Em0009g1045a
Eph_Em0009g1046a	K11373
Eph_Em0009g1047a
Eph_Em0009g1048a
Eph_Em0009g1049a
Eph_Em0009g1050a
Eph_Em0009g1051a
Eph_Em0009g1052a	K01184
Eph_Em0009g1053a
Eph_Em0009g1054a
Eph_Em0009g1055a	K06409
Eph_Em0009g1056a
Eph_Em0009g1057a
Eph_Em0009g1058a	K09360
Eph_Em0009g1059a	K07832
Eph_Em0009g1060a	K04523
Eph_Em0009g1061a	K22390
Eph_Em0009g1062a	K14549
Eph_Em0009g1063a	K12184
Eph_Em0009g1064a	K01868
Eph_Em0009g1065a	K22566
Eph_Em0009g1066a
Eph_Em0009g1067a	K11416
Eph_Em0009g1068a	K23495
Eph_Em0009g1069a	K09309
Eph_Em0009g1070a	K08115
Eph_Em0009g1071a	K10592
Eph_Em0009g1072a
Eph_Em0009g1073a	K13352
Eph_Em0009g1074a
Eph_Em0009g1075a	K01988
Eph_Em0009g1076a	K01893
Eph_Em0009g1077a	K07300
Eph_Em0009g1078a	K23612
Eph_Em0009g1079a	K23612
Eph_Em0009g1080a
Eph_Em0009g1081a
Eph_Em0009g1082a	K14743
Eph_Em0009g1083a
Eph_Em0009g1084a
Eph_Em0009g1085a	K13275
Eph_Em0009g1086a
Eph_Em0009g1087a
Eph_Em0009g1088a	K04722
Eph_Em0009g1089a
Eph_Em0009g1090a
Eph_Em0009g1091a
Eph_Em0009g1092a
Eph_Em0009g1093a	K19466
Eph_Em0009g1094a
Eph_Em0009g1095a	K10901
Eph_Em0009g1096a
Eph_Em0009g1097a
Eph_Em0009g1098a	K03501
Eph_Em0009g1099a	K20356
Eph_Em0009g1100a	K02340
Eph_Em0009g1101a
Eph_Em0009g1102a
Eph_Em0009g1103a
Eph_Em0009g1104a
Eph_Em0009g1105a
Eph_Em0009g1106a
Eph_Em0009g1107a	K23612
Eph_Em0009g1108a	K23612
Eph_Em0009g1109a	K07300
Eph_Em0009g1110a
Eph_Em0009g1111a
Eph_Em0009g1112a	K02920
Eph_Em0009g1113a	K09495
Eph_Em0009g1114a	K00106
Eph_Em0009g1115a	K05637
Eph_Em0009g1116a	K02030
Eph_Em0009g1117a	K06240
Eph_Em0009g1118a	K21842
Eph_Em0009g1119a	K14692
Eph_Em0009g1120a	K14692
Eph_Em0009g1121a	K14842
Eph_Em0009g1122a	K17936
Eph_Em0009g1123a	K03454
Eph_Em0009g1124a	K20477
Eph_Em0009g1125a	K16606
Eph_Em0009g1126a	K17279
Eph_Em0009g1127a	K23544
Eph_Em0009g1128a	K08654
Eph_Em0009g1129a	K10582
Eph_Em0009g1130a
Eph_Em0009g1131a	K16582
Eph_Em0009g1132a	K00030
Eph_Em0009g1133a
Eph_Em0009g1134a
Eph_Em0009g1135a
Eph_Em0009g1136a
Eph_Em0009g1137a
Eph_Em0009g1138a
Eph_Em0009g1139a	K02015
Eph_Em0009g1140a	K10582
Eph_Em0009g1141a
Eph_Em0009g1142a	K16582
Eph_Em0009g1143a	K00030
Eph_Em0009g1144a
Eph_Em0009g1145a
Eph_Em0009g1146a
Eph_Em0009g1147a	K03210
Eph_Em0009g1148a
Eph_Em0009g1149a	K22390
Eph_Em0009g1150a	K03952
Eph_Em0009g1151a
Eph_Em0009g1152a	K10703
Eph_Em0009g1153a
Eph_Em0009g1154a	K12613
Eph_Em0009g1155a
Eph_Em0009g1156a	K12876
Eph_Em0009g1157a	K05991
Eph_Em0009g1158a	K05991
Eph_Em0009g1159a	K12259
Eph_Em0009g1160a	K11153
Eph_Em0009g1161a	K04803
Eph_Em0009g1162a
Eph_Em0009g1163a	K14590
Eph_Em0009g1164a
Eph_Em0009g1165a	K13096
Eph_Em0009g1166a
Eph_Em0009g1167a
Eph_Em0009g1168a
Eph_Em0009g1169a
Eph_Em0009g1170a
Eph_Em0009g1171a	K14778
Eph_Em0009g1172a
Eph_Em0009g1173a	K09260
Eph_Em0009g1174a	K23354
Eph_Em0009g1175a
Eph_Em0009g1176a	K14311
Eph_Em0009g1177a	K18200
Eph_Em0009g1178a
Eph_Em0009g1179a
Eph_Em0009g1180a
Eph_Em0009g1181a
Eph_Em0009g1182a
Eph_Em0009g1183a	K23088
Eph_Em0009g1184a
Eph_Em0009g1185a	K20101
Eph_Em0009g1186a	K04328
Eph_Em0009g1187a
Eph_Em0009g1188a	K20101
Eph_Em0009g1189a	K02163
Eph_Em0009g1190a	K22422
Eph_Em0009g1191a	K11803
Eph_Em0009g1192a
Eph_Em0009g1193a
Eph_Em0009g1194a	K15183
Eph_Em0009g1195a	K04458
Eph_Em0009g1196a	K03841
Eph_Em0009g1197a
Eph_Em0009g1198a
Eph_Em0009g1199a	K07870
Eph_Em0009g1200a	K08283
Eph_Em0009g1201a	K00033
Eph_Em0009g1202a	K05692
Eph_Em0009g1203a
Eph_Em0009g1204a	K05692
Eph_Em0009g1205a	K07001
Eph_Em0009g1206a	K05692
Eph_Em0009g1207a
Eph_Em0009g1208a
Eph_Em0009g1209a	K05692
Eph_Em0009g1210a
Eph_Em0009g1211a
Eph_Em0009g1212a
Eph_Em0009g1213a	K10567
Eph_Em0009g1214a	K05841
Eph_Em0009g1215a	K12397
Eph_Em0009g1216a	K15187
Eph_Em0009g1217a
Eph_Em0009g1218a	K01076
Eph_Em0009g1219a
Eph_Em0009g1220a	K23386
Eph_Em0009g1221a
Eph_Em0009g1222a
Eph_Em0009g1223a	K14544
Eph_Em0009g1224a	K12625
Eph_Em0009g1225a
Eph_Em0009g1226a	K17292
Eph_Em0009g1227a	K03643
Eph_Em0009g1228a	K17609
Eph_Em0009g1229a
Eph_Em0009g1230a	K17609
Eph_Em0009g1231a	K22803
Eph_Em0009g1232a
Eph_Em0009g1233a	K16589
Eph_Em0009g1234a
Eph_Em0009g1235a	K08309
Eph_Em0009g1236a	K12882
Eph_Em0009g1237a	K08803
Eph_Em0009g1238a	K08803
Eph_Em0009g1239a	K02003
Eph_Em0009g1240a	K03522
Eph_Em0009g1241a	K01480
Eph_Em0009g1242a	K12373
Eph_Em0009g1243a	K07179
Eph_Em0009g1244a	K07837
Eph_Em0009g1245a	K11986
Eph_Em0009g1246a	K06530
Eph_Em0009g1247a
Eph_Em0009g1248a	K02948
Eph_Em0009g1249a	K00078
Eph_Em0009g1250a	K08273
Eph_Em0009g1251a
Eph_Em0009g1252a	K00027
Eph_Em0009g1253a
Eph_Em0009g1254a
Eph_Em0009g1255a
Eph_Em0009g1256a
Eph_Em0009g1257a
Eph_Em0009g1258a
Eph_Em0009g1259a
Eph_Em0009g1260a
Eph_Em0009g1261a
Eph_Em0009g1262a
Eph_Em0009g1263a
Eph_Em0009g1264a
Eph_Em0009g1265a
Eph_Em0009g1266a
Eph_Em0009g1267a
Eph_Em0009g1268a	K02332
Eph_Em0009g1269a	K02332
Eph_Em0009g1270a	K03768
Eph_Em0009g1271a
Eph_Em0009g1272a	K15977
Eph_Em0009g1273a
Eph_Em0009g1274a	K10290
Eph_Em0009g1275a
Eph_Em0009g1276a	K10524
Eph_Em0009g1277a	K18733
Eph_Em0009g1278a
Eph_Em0009g1279a	K02026
Eph_Em0009g1280a
Eph_Em0009g1281a
Eph_Em0009g1282a	K02355
Eph_Em0009g1283a
Eph_Em0009g1284a	K09370
Eph_Em0009g1285a
Eph_Em0009g1286a
Eph_Em0009g1287a	K17409
Eph_Em0009g1288a	K03544
Eph_Em0009g1289a
Eph_Em0009g1290a
Eph_Em0009g1291a	K17613
Eph_Em0009g1292a
Eph_Em0009g1293a	K17290
Eph_Em0009g1294a	K17613
Eph_Em0009g1295a
Eph_Em0009g1296a	K02895
Eph_Em0009g1297a	K03023
Eph_Em0009g1298a	K03544
Eph_Em0009g1299a
Eph_Em0009g1300a	K21072
Eph_Em0009g1301a
Eph_Em0009g1302a
Eph_Em0009g1303a
Eph_Em0009g1304a
Eph_Em0009g1305a	K16584
Eph_Em0009g1306a	K03240
Eph_Em0009g1307a
Eph_Em0009g1308a
Eph_Em0009g1309a	K04352
Eph_Em0009g1310a	K04352
Eph_Em0009g1311a	K07407
Eph_Em0009g1312a	K17807
Eph_Em0009g1313a
Eph_Em0009g1314a	K12405
Eph_Em0009g1315a
Eph_Em0009g1316a
Eph_Em0009g1317a
Eph_Em0009g1318a
Eph_Em0009g1319a
Eph_Em0009g1320a
Eph_Em0009g1321a	K01113
Eph_Em0009g1322a
Eph_Em0009g1323a
Eph_Em0009g1324a
Eph_Em0009g1325a	K11126
Eph_Em0009g1326a
Eph_Em0010g1a
Eph_Em0010g2a	K02161
Eph_Em0010g3a
Eph_Em0010g4a
Eph_Em0010g5a
Eph_Em0010g6a
Eph_Em0010g7a
Eph_Em0010g8a
Eph_Em0010g9a	K13983
Eph_Em0010g10a
Eph_Em0010g11a
Eph_Em0010g12a
Eph_Em0010g13a
Eph_Em0010g14a	K06994
Eph_Em0010g15a
Eph_Em0010g16a
Eph_Em0010g17a
Eph_Em0010g18a
Eph_Em0010g19a
Eph_Em0010g20a
Eph_Em0010g21a
Eph_Em0010g22a	K00354
Eph_Em0010g23a
Eph_Em0010g24a
Eph_Em0010g25a
Eph_Em0010g26a
Eph_Em0010g27a
Eph_Em0010g28a
Eph_Em0010g29a
Eph_Em0010g30a
Eph_Em0010g31a
Eph_Em0010g32a	K13141
Eph_Em0010g33a	K13947
Eph_Em0010g34a
Eph_Em0010g35a	K07497
Eph_Em0010g36a
Eph_Em0010g37a	K13947
Eph_Em0010g38a	K10267
Eph_Em0010g39a
Eph_Em0010g40a
Eph_Em0010g41a	K18406
Eph_Em0010g42a	K13207
Eph_Em0010g43a
Eph_Em0010g44a
Eph_Em0010g45a	K04501
Eph_Em0010g46a	K19302
Eph_Em0010g47a	K00507
Eph_Em0010g48a
Eph_Em0010g49a	K13947
Eph_Em0010g50a	K06271
Eph_Em0010g51a	K02602
Eph_Em0010g52a
Eph_Em0010g53a
Eph_Em0010g54a	K02602
Eph_Em0010g55a	K06271
Eph_Em0010g56a
Eph_Em0010g57a
Eph_Em0010g58a	K02395
Eph_Em0010g59a
Eph_Em0010g60a	K06975
Eph_Em0010g61a	K07052
Eph_Em0010g62a	K06271
Eph_Em0010g63a
Eph_Em0010g64a	K20188
Eph_Em0010g65a
Eph_Em0010g66a	K12804
Eph_Em0010g67a
Eph_Em0010g68a
Eph_Em0010g69a
Eph_Em0010g70a
Eph_Em0010g71a	K21398
Eph_Em0010g72a	K01555
Eph_Em0010g73a	K00507
Eph_Em0010g74a	K23451
Eph_Em0010g75a	K04501
Eph_Em0010g76a
Eph_Em0010g77a
Eph_Em0010g78a	K13207
Eph_Em0010g79a	K18406
Eph_Em0010g80a
Eph_Em0010g81a	K05166
Eph_Em0010g82a
Eph_Em0010g83a
Eph_Em0010g84a
Eph_Em0010g85a	K07497
Eph_Em0010g86a	K02057
Eph_Em0010g87a	K07617
Eph_Em0010g88a
Eph_Em0010g89a	K05166
Eph_Em0010g90a
Eph_Em0010g91a
Eph_Em0010g92a
Eph_Em0010g93a	K07617
Eph_Em0010g94a	K02057
Eph_Em0010g95a
Eph_Em0010g96a
Eph_Em0010g97a
Eph_Em0010g98a
Eph_Em0010g99a
Eph_Em0010g100a	K05166
Eph_Em0010g101a	K07240
Eph_Em0010g102a
Eph_Em0010g103a
Eph_Em0010g104a
Eph_Em0010g105a
Eph_Em0010g106a
Eph_Em0010g107a	K02529
Eph_Em0010g108a
Eph_Em0010g109a
Eph_Em0010g110a
Eph_Em0010g111a
Eph_Em0010g112a
Eph_Em0010g113a	K15496
Eph_Em0010g114a
Eph_Em0010g115a
Eph_Em0010g116a
Eph_Em0010g117a
Eph_Em0010g118a	K19787
Eph_Em0010g119a
Eph_Em0010g120a
Eph_Em0010g121a	K10293
Eph_Em0010g122a	K03144
Eph_Em0010g123a
Eph_Em0010g124a	K04437
Eph_Em0010g125a
Eph_Em0010g126a
Eph_Em0010g127a
Eph_Em0010g128a
Eph_Em0010g129a	K06258
Eph_Em0010g130a	K00889
Eph_Em0010g131a
Eph_Em0010g132a
Eph_Em0010g133a
Eph_Em0010g134a
Eph_Em0010g135a	K05849
Eph_Em0010g136a
Eph_Em0010g137a
Eph_Em0010g138a
Eph_Em0010g139a
Eph_Em0010g140a
Eph_Em0010g141a	K23562
Eph_Em0010g142a	K07000
Eph_Em0010g143a
Eph_Em0010g144a	K05849
Eph_Em0010g145a
Eph_Em0010g146a	K02434
Eph_Em0010g147a
Eph_Em0010g148a
Eph_Em0010g149a
Eph_Em0010g150a
Eph_Em0010g151a	K04592
Eph_Em0010g152a
Eph_Em0010g153a
Eph_Em0010g154a
Eph_Em0010g155a
Eph_Em0010g156a
Eph_Em0010g157a	K14386
Eph_Em0010g158a
Eph_Em0010g159a
Eph_Em0010g160a	K04592
Eph_Em0010g161a
Eph_Em0010g162a
Eph_Em0010g163a
Eph_Em0010g164a
Eph_Em0010g165a	K23406
Eph_Em0010g166a
Eph_Em0010g167a	K03385
Eph_Em0010g168a
Eph_Em0010g169a
Eph_Em0010g170a
Eph_Em0010g171a
Eph_Em0010g172a	K12783
Eph_Em0010g173a
Eph_Em0010g174a
Eph_Em0010g175a	K12877
Eph_Em0010g176a
Eph_Em0010g177a
Eph_Em0010g178a	K01487
Eph_Em0010g179a
Eph_Em0010g180a	K21889
Eph_Em0010g181a	K02563
Eph_Em0010g182a	K02481
Eph_Em0010g183a
Eph_Em0010g184a	K00319
Eph_Em0010g185a	K16087
Eph_Em0010g186a
Eph_Em0010g187a	K12257
Eph_Em0010g188a
Eph_Em0010g189a
Eph_Em0010g190a
Eph_Em0010g191a
Eph_Em0010g192a
Eph_Em0010g193a
Eph_Em0010g194a
Eph_Em0010g195a
Eph_Em0010g196a
Eph_Em0010g197a
Eph_Em0010g198a	K01512
Eph_Em0010g199a
Eph_Em0010g200a
Eph_Em0010g201a	K01693
Eph_Em0010g202a
Eph_Em0010g203a	K05138
Eph_Em0010g204a
Eph_Em0010g205a
Eph_Em0010g206a	K23643
Eph_Em0010g207a	K13379
Eph_Em0010g208a	K03312
Eph_Em0010g209a	K22017
Eph_Em0010g210a
Eph_Em0010g211a
Eph_Em0010g212a
Eph_Em0010g213a
Eph_Em0010g214a
Eph_Em0010g215a
Eph_Em0010g216a
Eph_Em0010g217a	K18343
Eph_Em0010g218a
Eph_Em0010g219a
Eph_Em0010g220a
Eph_Em0010g221a
Eph_Em0010g222a
Eph_Em0010g223a	K13280
Eph_Em0010g224a
Eph_Em0010g225a
Eph_Em0010g226a
Eph_Em0010g227a	K02411
Eph_Em0010g228a
Eph_Em0010g229a	K22560
Eph_Em0010g230a	K16613
Eph_Em0010g231a	K16548
Eph_Em0010g232a
Eph_Em0010g233a
Eph_Em0010g234a	K06223
Eph_Em0010g235a
Eph_Em0010g236a
Eph_Em0010g237a
Eph_Em0010g238a
Eph_Em0010g239a
Eph_Em0010g240a	K12353
Eph_Em0010g241a
Eph_Em0010g242a
Eph_Em0010g243a	K03734
Eph_Em0010g244a	K07330
Eph_Em0010g245a
Eph_Em0010g246a
Eph_Em0010g247a
Eph_Em0010g248a	K11646
Eph_Em0010g249a
Eph_Em0010g250a	K08739
Eph_Em0010g251a
Eph_Em0010g252a
Eph_Em0010g253a
Eph_Em0010g254a
Eph_Em0010g255a
Eph_Em0010g256a	K07180
Eph_Em0010g257a
Eph_Em0010g258a
Eph_Em0010g259a	K20790
Eph_Em0010g260a
Eph_Em0010g261a	K16605
Eph_Em0010g262a	K16483
Eph_Em0010g263a	K11293
Eph_Em0010g264a	K00861
Eph_Em0010g265a	K12035
Eph_Em0010g266a
Eph_Em0010g267a
Eph_Em0010g268a
Eph_Em0010g269a
Eph_Em0010g270a
Eph_Em0010g271a	K03440
Eph_Em0010g272a
Eph_Em0010g273a
Eph_Em0010g274a
Eph_Em0010g275a
Eph_Em0010g276a
Eph_Em0010g277a
Eph_Em0010g278a	K11726
Eph_Em0010g279a
Eph_Em0010g280a
Eph_Em0010g281a
Eph_Em0010g282a
Eph_Em0010g283a
Eph_Em0010g284a
Eph_Em0010g285a
Eph_Em0010g286a
Eph_Em0010g287a
Eph_Em0010g288a
Eph_Em0010g289a	K00602
Eph_Em0010g290a
Eph_Em0010g291a
Eph_Em0010g292a
Eph_Em0010g293a
Eph_Em0010g294a
Eph_Em0010g295a
Eph_Em0010g296a
Eph_Em0010g297a	K00826
Eph_Em0010g298a
Eph_Em0010g299a
Eph_Em0010g300a
Eph_Em0010g301a
Eph_Em0010g302a	K01993
Eph_Em0010g303a
Eph_Em0010g304a
Eph_Em0010g305a
Eph_Em0010g306a
Eph_Em0010g307a
Eph_Em0010g308a	K03801
Eph_Em0010g309a
Eph_Em0010g310a
Eph_Em0010g311a
Eph_Em0010g312a
Eph_Em0010g313a
Eph_Em0010g314a	K19121
Eph_Em0010g315a
Eph_Em0010g316a	K00602
Eph_Em0010g317a
Eph_Em0010g318a
Eph_Em0010g319a	K13089
Eph_Em0010g320a
Eph_Em0010g321a
Eph_Em0010g322a	K16803
Eph_Em0010g323a
Eph_Em0010g324a
Eph_Em0010g325a
Eph_Em0010g326a	K02600
Eph_Em0010g327a
Eph_Em0010g328a
Eph_Em0010g329a
Eph_Em0010g330a
Eph_Em0010g331a	K15580
Eph_Em0010g332a	K22297
Eph_Em0010g333a	K03005
Eph_Em0010g334a
Eph_Em0010g335a
Eph_Em0010g336a	K05786
Eph_Em0010g337a
Eph_Em0010g338a
Eph_Em0010g339a
Eph_Em0010g340a
Eph_Em0010g341a
Eph_Em0010g342a
Eph_Em0010g343a
Eph_Em0010g344a
Eph_Em0010g345a	K05967
Eph_Em0010g346a
Eph_Em0010g347a
Eph_Em0010g348a	K01512
Eph_Em0010g349a
Eph_Em0010g350a	K03577
Eph_Em0010g351a
Eph_Em0010g352a
Eph_Em0010g353a	K15032
Eph_Em0010g354a
Eph_Em0010g355a
Eph_Em0010g356a
Eph_Em0010g357a	K17387
Eph_Em0010g358a
Eph_Em0010g359a
Eph_Em0010g360a
Eph_Em0010g361a
Eph_Em0010g362a
Eph_Em0010g363a	K01673
Eph_Em0010g364a	K01858
Eph_Em0010g365a	K04763
Eph_Em0010g366a
Eph_Em0010g367a	K01673
Eph_Em0010g368a	K14756
Eph_Em0010g369a
Eph_Em0010g370a
Eph_Em0010g371a	K01611
Eph_Em0010g372a
Eph_Em0010g373a
Eph_Em0010g374a
Eph_Em0010g375a
Eph_Em0010g376a
Eph_Em0010g377a
Eph_Em0010g378a
Eph_Em0010g379a
Eph_Em0010g380a
Eph_Em0010g381a
Eph_Em0010g382a
Eph_Em0010g383a
Eph_Em0010g384a
Eph_Em0010g385a
Eph_Em0010g386a
Eph_Em0010g387a
Eph_Em0010g388a	K03328
Eph_Em0010g389a	K18882
Eph_Em0010g390a
Eph_Em0010g391a
Eph_Em0010g392a
Eph_Em0010g393a	K21572
Eph_Em0010g394a	K21572
Eph_Em0010g395a
Eph_Em0010g396a
Eph_Em0010g397a
Eph_Em0010g398a
Eph_Em0010g399a
Eph_Em0010g400a
Eph_Em0010g401a	K05594
Eph_Em0010g402a	K20309
Eph_Em0010g403a
Eph_Em0010g404a
Eph_Em0010g405a
Eph_Em0010g406a	K07090
Eph_Em0010g407a
Eph_Em0010g408a
Eph_Em0010g409a
Eph_Em0010g410a
Eph_Em0010g411a	K10744
Eph_Em0010g412a	K21572
Eph_Em0010g413a	K20293
Eph_Em0010g414a
Eph_Em0010g415a
Eph_Em0010g416a
Eph_Em0010g417a
Eph_Em0010g418a	K20309
Eph_Em0010g419a
Eph_Em0010g420a
Eph_Em0010g421a
Eph_Em0010g422a	K10972
Eph_Em0010g423a
Eph_Em0010g424a	K04941
Eph_Em0010g425a	K23209
Eph_Em0010g426a
Eph_Em0010g427a
Eph_Em0010g428a
Eph_Em0010g429a	K23209
Eph_Em0010g430a
Eph_Em0010g431a
Eph_Em0010g432a	K04353
Eph_Em0010g433a	K04353
Eph_Em0010g434a
Eph_Em0010g435a	K13147
Eph_Em0010g436a
Eph_Em0010g437a
Eph_Em0010g438a
Eph_Em0010g439a
Eph_Em0010g440a
Eph_Em0010g441a	K00318
Eph_Em0010g442a
Eph_Em0010g443a
Eph_Em0010g444a
Eph_Em0010g445a
Eph_Em0010g446a
Eph_Em0010g447a	K01228
Eph_Em0010g448a
Eph_Em0010g449a	K18592
Eph_Em0010g450a
Eph_Em0010g451a
Eph_Em0010g452a
Eph_Em0010g453a
Eph_Em0010g454a	K12602
Eph_Em0010g455a
Eph_Em0010g456a	K00150
Eph_Em0010g457a
Eph_Em0010g458a
Eph_Em0010g459a
Eph_Em0010g460a
Eph_Em0010g461a
Eph_Em0010g462a
Eph_Em0010g463a
Eph_Em0010g464a	K01228
Eph_Em0010g465a
Eph_Em0010g466a
Eph_Em0010g467a
Eph_Em0010g468a	K14852
Eph_Em0010g469a	K03282
Eph_Em0010g470a	K14640
Eph_Em0010g471a
Eph_Em0010g472a
Eph_Em0010g473a
Eph_Em0010g474a	K20049
Eph_Em0010g475a
Eph_Em0010g476a
Eph_Em0010g477a
Eph_Em0010g478a
Eph_Em0010g479a	K20049
Eph_Em0010g480a
Eph_Em0010g481a
Eph_Em0010g482a	K00430
Eph_Em0010g483a
Eph_Em0010g484a
Eph_Em0010g485a
Eph_Em0010g486a	K18882
Eph_Em0010g487a
Eph_Em0010g488a
Eph_Em0010g489a
Eph_Em0010g490a
Eph_Em0010g491a
Eph_Em0010g492a
Eph_Em0010g493a
Eph_Em0010g494a
Eph_Em0010g495a
Eph_Em0010g496a
Eph_Em0010g497a	K02411
Eph_Em0010g498a
Eph_Em0010g499a
Eph_Em0010g500a
Eph_Em0010g501a
Eph_Em0010g502a
Eph_Em0010g503a	K06291
Eph_Em0010g504a	K01975
Eph_Em0010g505a
Eph_Em0010g506a	K08473
Eph_Em0010g507a
Eph_Em0010g508a
Eph_Em0010g509a
Eph_Em0010g510a
Eph_Em0010g511a	K06958
Eph_Em0010g512a	K23776
Eph_Em0010g513a
Eph_Em0010g514a	K01631
Eph_Em0010g515a	K07497
Eph_Em0010g516a
Eph_Em0010g517a
Eph_Em0010g518a
Eph_Em0010g519a
Eph_Em0010g520a
Eph_Em0010g521a
Eph_Em0010g522a
Eph_Em0010g523a
Eph_Em0010g524a
Eph_Em0010g525a	K10026
Eph_Em0010g526a	K22941
Eph_Em0010g527a	K03062
Eph_Em0010g528a
Eph_Em0010g529a
Eph_Em0010g530a	K00097
Eph_Em0010g531a
Eph_Em0010g532a
Eph_Em0010g533a
Eph_Em0010g534a
Eph_Em0010g535a
Eph_Em0010g536a	K10549
Eph_Em0010g537a
Eph_Em0010g538a
Eph_Em0010g539a
Eph_Em0010g540a
Eph_Em0010g541a
Eph_Em0010g542a
Eph_Em0010g543a
Eph_Em0010g544a	K02703
Eph_Em0010g545a
Eph_Em0010g546a
Eph_Em0010g547a
Eph_Em0010g548a	K06217
Eph_Em0010g549a
Eph_Em0010g550a
Eph_Em0010g551a
Eph_Em0010g552a
Eph_Em0010g553a
Eph_Em0010g554a
Eph_Em0010g555a	K02391
Eph_Em0010g556a
Eph_Em0010g557a
Eph_Em0010g558a
Eph_Em0010g559a
Eph_Em0010g560a
Eph_Em0010g561a
Eph_Em0010g562a
Eph_Em0010g563a
Eph_Em0010g564a
Eph_Em0010g565a
Eph_Em0010g566a
Eph_Em0010g567a
Eph_Em0010g568a
Eph_Em0010g569a	K08473
Eph_Em0010g570a	K05166
Eph_Em0010g571a
Eph_Em0010g572a
Eph_Em0010g573a
Eph_Em0010g574a
Eph_Em0010g575a
Eph_Em0010g576a
Eph_Em0010g577a	K13653
Eph_Em0010g578a
Eph_Em0010g579a
Eph_Em0010g580a	K07115
Eph_Em0010g581a
Eph_Em0010g582a
Eph_Em0010g583a
Eph_Em0010g584a
Eph_Em0010g585a
Eph_Em0010g586a	K03091
Eph_Em0010g587a
Eph_Em0010g588a
Eph_Em0010g589a	K02915
Eph_Em0010g590a
Eph_Em0010g591a	K02391
Eph_Em0010g592a
Eph_Em0010g593a
Eph_Em0010g594a	K03062
Eph_Em0010g595a	K22941
Eph_Em0010g596a	K10026
Eph_Em0010g597a
Eph_Em0010g598a
Eph_Em0010g599a
Eph_Em0010g600a
Eph_Em0010g601a	K02406
Eph_Em0010g602a	K06978
Eph_Em0010g603a
Eph_Em0010g604a
Eph_Em0010g605a
Eph_Em0010g606a
Eph_Em0010g607a
Eph_Em0010g608a
Eph_Em0010g609a	K02799
Eph_Em0010g610a	K03769
Eph_Em0010g611a	K03317
Eph_Em0010g612a
Eph_Em0010g613a
Eph_Em0010g614a
Eph_Em0010g615a
Eph_Em0010g616a
Eph_Em0010g617a
Eph_Em0010g618a
Eph_Em0010g619a
Eph_Em0010g620a
Eph_Em0010g621a
Eph_Em0010g622a
Eph_Em0010g623a
Eph_Em0010g624a
Eph_Em0010g625a
Eph_Em0010g626a
Eph_Em0010g627a	K02033
Eph_Em0010g628a
Eph_Em0010g629a
Eph_Em0010g630a
Eph_Em0010g631a
Eph_Em0010g632a
Eph_Em0010g633a
Eph_Em0010g634a
Eph_Em0010g635a
Eph_Em0010g636a
Eph_Em0010g637a
Eph_Em0010g638a	K00099
Eph_Em0010g639a
Eph_Em0010g640a	K20226
Eph_Em0010g641a
Eph_Em0010g642a
Eph_Em0010g643a
Eph_Em0010g644a
Eph_Em0010g645a
Eph_Em0010g646a	K06921
Eph_Em0010g647a
Eph_Em0010g648a
Eph_Em0010g649a	K17318
Eph_Em0010g650a
Eph_Em0010g651a
Eph_Em0010g652a
Eph_Em0010g653a
Eph_Em0010g654a
Eph_Em0010g655a
Eph_Em0010g656a
Eph_Em0010g657a
Eph_Em0010g658a	K19090
Eph_Em0010g659a
Eph_Em0010g660a	K06291
Eph_Em0010g661a
Eph_Em0010g662a
Eph_Em0010g663a	K18055
Eph_Em0010g664a
Eph_Em0010g665a
Eph_Em0010g666a
Eph_Em0010g667a
Eph_Em0010g668a
Eph_Em0010g669a	K16211
Eph_Em0010g670a
Eph_Em0010g671a
Eph_Em0010g672a
Eph_Em0010g673a
Eph_Em0010g674a	K00476
Eph_Em0010g675a
Eph_Em0010g676a
Eph_Em0010g677a
Eph_Em0010g678a
Eph_Em0010g679a
Eph_Em0010g680a	K18055
Eph_Em0010g681a	K13799
Eph_Em0010g682a
Eph_Em0010g683a
Eph_Em0010g684a	K06924
Eph_Em0010g685a
Eph_Em0010g686a	K00029
Eph_Em0010g687a
Eph_Em0010g688a	K00476
Eph_Em0010g689a
Eph_Em0010g690a
Eph_Em0010g691a
Eph_Em0010g692a
Eph_Em0010g693a	K00476
Eph_Em0010g694a	K00788
Eph_Em0010g695a
Eph_Em0010g696a
Eph_Em0010g697a
Eph_Em0010g698a	K02810
Eph_Em0010g699a
Eph_Em0010g700a
Eph_Em0010g701a
Eph_Em0010g702a
Eph_Em0010g703a
Eph_Em0010g704a
Eph_Em0010g705a	K00928
Eph_Em0010g706a
Eph_Em0010g707a	K03089
Eph_Em0010g708a
Eph_Em0010g709a	K08740
Eph_Em0010g710a	K08740
Eph_Em0010g711a	K00404
Eph_Em0010g712a	K17285
Eph_Em0010g713a
Eph_Em0010g714a	K17616
Eph_Em0010g715a	K07001
Eph_Em0010g716a	K00031
Eph_Em0010g717a	K18644
Eph_Em0010g718a	K03901
Eph_Em0010g719a	K07376
Eph_Em0010g720a
Eph_Em0010g721a
Eph_Em0010g722a	K08799
Eph_Em0010g723a	K08799
Eph_Em0010g724a
Eph_Em0010g725a
Eph_Em0010g726a
Eph_Em0010g727a	K14007
Eph_Em0010g728a	K07953
Eph_Em0010g729a
Eph_Em0010g730a	K14011
Eph_Em0010g731a	K15627
Eph_Em0010g732a
Eph_Em0010g733a
Eph_Em0010g734a
Eph_Em0010g735a
Eph_Em0010g736a
Eph_Em0010g737a
Eph_Em0010g738a
Eph_Em0010g739a
Eph_Em0010g740a
Eph_Em0010g741a
Eph_Em0010g742a
Eph_Em0010g743a
Eph_Em0010g744a	K22984
Eph_Em0010g745a	K22984
Eph_Em0010g746a	K15627
Eph_Em0010g747a	K14011
Eph_Em0010g748a
Eph_Em0010g749a
Eph_Em0010g750a
Eph_Em0010g751a
Eph_Em0010g752a
Eph_Em0010g753a
Eph_Em0010g754a
Eph_Em0010g755a
Eph_Em0010g756a
Eph_Em0010g757a	K17307
Eph_Em0010g758a
Eph_Em0010g759a
Eph_Em0010g760a
Eph_Em0010g761a
Eph_Em0010g762a
Eph_Em0010g763a
Eph_Em0010g764a
Eph_Em0010g765a	K20051
Eph_Em0010g766a	K11664
Eph_Em0010g767a
Eph_Em0010g768a	K07527
Eph_Em0010g769a	K21572
Eph_Em0010g770a
Eph_Em0010g771a
Eph_Em0010g772a
Eph_Em0010g773a	K08483
Eph_Em0010g774a
Eph_Em0010g775a
Eph_Em0010g776a
Eph_Em0010g777a
Eph_Em0010g778a
Eph_Em0010g779a	K01765
Eph_Em0010g780a
Eph_Em0010g781a
Eph_Em0010g782a	K14013
Eph_Em0010g783a	K03820
Eph_Em0010g784a
Eph_Em0010g785a
Eph_Em0010g786a
Eph_Em0010g787a
Eph_Em0010g788a
Eph_Em0010g789a
Eph_Em0010g790a
Eph_Em0010g791a
Eph_Em0010g792a	K08483
Eph_Em0010g793a
Eph_Em0010g794a
Eph_Em0010g795a
Eph_Em0010g796a	K08483
Eph_Em0010g797a
Eph_Em0010g798a
Eph_Em0010g799a	K08889
Eph_Em0010g800a	K20349
Eph_Em0010g801a
Eph_Em0010g802a
Eph_Em0010g803a	K23204
Eph_Em0010g804a	K15397
Eph_Em0010g805a	K02810
Eph_Em0010g806a
Eph_Em0010g807a	K00272
Eph_Em0010g808a
Eph_Em0010g809a	K00006
Eph_Em0010g810a
Eph_Em0010g811a
Eph_Em0010g812a	K16726
Eph_Em0010g813a
Eph_Em0010g814a	K11352
Eph_Em0010g815a
Eph_Em0010g816a
Eph_Em0010g817a
Eph_Em0010g818a
Eph_Em0010g819a
Eph_Em0010g820a	K06153
Eph_Em0010g821a	K12382
Eph_Em0010g822a	K03303
Eph_Em0010g823a
Eph_Em0010g824a
Eph_Em0010g825a
Eph_Em0010g826a	K20049
Eph_Em0010g827a
Eph_Em0010g828a
Eph_Em0010g829a
Eph_Em0010g830a
Eph_Em0010g831a
Eph_Em0010g832a
Eph_Em0010g833a
Eph_Em0010g834a
Eph_Em0010g835a	K03025
Eph_Em0010g836a	K02503
Eph_Em0010g837a
Eph_Em0010g838a
Eph_Em0010g839a	K07432
Eph_Em0010g840a
Eph_Em0010g841a
Eph_Em0010g842a	K11839
Eph_Em0010g843a	K11839
Eph_Em0010g844a	K15446
Eph_Em0010g845a	K07908
Eph_Em0010g846a
Eph_Em0010g847a	K06704
Eph_Em0010g848a	K02834
Eph_Em0010g849a
Eph_Em0010g850a
Eph_Em0010g851a
Eph_Em0010g852a	K16466
Eph_Em0010g853a	K23283
Eph_Em0010g854a	K07901
Eph_Em0010g855a	K02085
Eph_Em0010g856a	K16535
Eph_Em0010g857a
Eph_Em0010g858a
Eph_Em0010g859a	K18340
Eph_Em0010g860a
Eph_Em0010g861a	K09966
Eph_Em0010g862a	K12400
Eph_Em0010g863a
Eph_Em0010g864a	K22470
Eph_Em0010g865a
Eph_Em0010g866a
Eph_Em0010g867a
Eph_Em0010g868a	K04710
Eph_Em0010g869a	K04710
Eph_Em0010g870a
Eph_Em0010g871a	K04710
Eph_Em0010g872a	K13353
Eph_Em0010g873a
Eph_Em0010g874a
Eph_Em0010g875a	K12176
Eph_Em0010g876a	K00831
Eph_Em0010g877a	K04634
Eph_Em0010g878a	K18646
Eph_Em0010g879a
Eph_Em0010g880a	K04074
Eph_Em0010g881a	K04636
Eph_Em0010g882a
Eph_Em0010g883a	K04634
Eph_Em0010g884a
Eph_Em0010g885a	K17538
Eph_Em0010g886a	K08656
Eph_Em0010g887a	K02040
Eph_Em0010g888a
Eph_Em0010g889a
Eph_Em0010g890a
Eph_Em0010g891a
Eph_Em0010g892a	K09548
Eph_Em0010g893a
Eph_Em0010g894a	K00456
Eph_Em0010g895a	K13886
Eph_Em0010g896a	K01514
Eph_Em0010g897a
Eph_Em0010g898a	K21138
Eph_Em0010g899a	K15085
Eph_Em0010g900a	K10080
Eph_Em0010g901a
Eph_Em0010g902a
Eph_Em0010g903a	K14805
Eph_Em0010g904a
Eph_Em0010g905a	K12843
Eph_Em0010g906a
Eph_Em0010g907a	K01689
Eph_Em0010g908a
Eph_Em0010g909a
Eph_Em0010g910a	K15121
Eph_Em0010g911a	K00858
Eph_Em0010g912a	K23404
Eph_Em0010g913a
Eph_Em0010g914a	K01704
Eph_Em0010g915a	K22949
Eph_Em0010g916a	K01681
Eph_Em0010g917a	K09597
Eph_Em0010g918a	K19539
Eph_Em0010g919a
Eph_Em0010g920a
Eph_Em0010g921a	K15580
Eph_Em0010g922a	K00287
Eph_Em0010g923a
Eph_Em0010g924a	K17759
Eph_Em0010g925a	K10357
Eph_Em0010g926a	K12626
Eph_Em0010g927a	K01520
Eph_Em0010g928a	K00726
Eph_Em0010g929a	K01231
Eph_Em0010g930a	K12399
Eph_Em0010g931a	K12196
Eph_Em0010g932a	K20192
Eph_Em0010g933a
Eph_Em0010g934a
Eph_Em0010g935a
Eph_Em0010g936a	K07890
Eph_Em0010g937a
Eph_Em0010g938a	K22984
Eph_Em0010g939a	K03328
Eph_Em0010g940a	K07901
Eph_Em0010g941a
Eph_Em0010g942a
Eph_Em0010g943a	K22753
Eph_Em0010g944a	K12384
Eph_Em0010g945a
Eph_Em0010g946a
Eph_Em0010g947a
Eph_Em0010g948a
Eph_Em0010g949a	K02434
Eph_Em0010g950a
Eph_Em0010g951a	K00737
Eph_Em0010g952a
Eph_Em0010g953a
Eph_Em0010g954a
Eph_Em0010g955a
Eph_Em0010g956a	K08473
Eph_Em0010g957a
Eph_Em0010g958a
Eph_Em0010g959a	K21742
Eph_Em0010g960a
Eph_Em0010g961a
Eph_Em0010g962a
Eph_Em0010g963a
Eph_Em0010g964a	K03385
Eph_Em0010g965a
Eph_Em0010g966a
Eph_Em0010g967a
Eph_Em0010g968a
Eph_Em0010g969a
Eph_Em0010g970a	K03486
Eph_Em0010g971a
Eph_Em0010g972a
Eph_Em0010g973a
Eph_Em0010g974a
Eph_Em0010g975a
Eph_Em0010g976a	K02030
Eph_Em0010g977a
Eph_Em0010g978a
Eph_Em0010g979a
Eph_Em0010g980a
Eph_Em0010g981a	K12161
Eph_Em0010g982a
Eph_Em0010g983a
Eph_Em0010g984a	K08473
Eph_Em0010g985a
Eph_Em0010g986a	K13111
Eph_Em0010g987a
Eph_Em0010g988a	K03385
Eph_Em0010g989a	K13111
Eph_Em0010g990a
Eph_Em0010g991a
Eph_Em0010g992a	K07686
Eph_Em0010g993a
Eph_Em0010g994a
Eph_Em0010g995a
Eph_Em0010g996a
Eph_Em0010g997a
Eph_Em0010g998a	K07171
Eph_Em0010g999a
Eph_Em0010g1000a
Eph_Em0010g1001a	K16053
Eph_Em0010g1002a	K07497
Eph_Em0010g1003a	K01242
Eph_Em0010g1004a
Eph_Em0010g1005a
Eph_Em0010g1006a	K12779
Eph_Em0010g1007a	K13912
Eph_Em0010g1008a	K11644
Eph_Em0010g1009a
Eph_Em0010g1010a	K12178
Eph_Em0010g1011a
Eph_Em0010g1012a
Eph_Em0010g1013a	K12191
Eph_Em0010g1014a
Eph_Em0010g1015a
Eph_Em0010g1016a	K06689
Eph_Em0010g1017a	K02230
Eph_Em0010g1018a	K12161
Eph_Em0010g1019a
Eph_Em0010g1020a	K17108
Eph_Em0010g1021a
Eph_Em0010g1022a
Eph_Em0010g1023a	K03385
Eph_Em0010g1024a
Eph_Em0010g1025a
Eph_Em0010g1026a	K12383
Eph_Em0010g1027a
Eph_Em0010g1028a
Eph_Em0010g1029a	K12880
Eph_Em0010g1030a
Eph_Em0010g1031a	K06689
Eph_Em0010g1032a	K15040
Eph_Em0010g1033a
Eph_Em0010g1034a	K12191
Eph_Em0010g1035a
Eph_Em0010g1036a
Eph_Em0010g1037a	K12178
Eph_Em0010g1038a	K12382
Eph_Em0010g1039a
Eph_Em0010g1040a
Eph_Em0010g1041a	K11644
Eph_Em0010g1042a
Eph_Em0010g1043a
Eph_Em0010g1044a
Eph_Em0010g1045a
Eph_Em0010g1046a
Eph_Em0010g1047a	K01242
Eph_Em0010g1048a
Eph_Em0010g1049a
Eph_Em0010g1050a
Eph_Em0010g1051a
Eph_Em0010g1052a
Eph_Em0010g1053a
Eph_Em0010g1054a
Eph_Em0010g1055a
Eph_Em0010g1056a	K23643
Eph_Em0010g1057a
Eph_Em0010g1058a	K23643
Eph_Em0011g1a
Eph_Em0011g2a
Eph_Em0011g3a
Eph_Em0011g4a	K02356
Eph_Em0011g5a
Eph_Em0011g6a
Eph_Em0011g7a	K11886
Eph_Em0011g8a
Eph_Em0011g9a	K15153
Eph_Em0011g10a
Eph_Em0011g11a	K06095
Eph_Em0011g12a	K09666
Eph_Em0011g13a	K09935
Eph_Em0011g14a	K08342
Eph_Em0011g15a	K10589
Eph_Em0011g16a	K03963
Eph_Em0011g17a	K13115
Eph_Em0011g18a	K01196
Eph_Em0011g19a
Eph_Em0011g20a	K20465
Eph_Em0011g21a	K20411
Eph_Em0011g22a
Eph_Em0011g23a
Eph_Em0011g24a	K14692
Eph_Em0011g25a	K00858
Eph_Em0011g26a	K12472
Eph_Em0011g27a
Eph_Em0011g28a	K14844
Eph_Em0011g29a	K14787
Eph_Em0011g30a
Eph_Em0011g31a
Eph_Em0011g32a	K14618
Eph_Em0011g33a	K08843
Eph_Em0011g34a	K15637
Eph_Em0011g35a	K11092
Eph_Em0011g36a	K01527
Eph_Em0011g37a	K11291
Eph_Em0011g38a
Eph_Em0011g39a
Eph_Em0011g40a	K18186
Eph_Em0011g41a	K18405
Eph_Em0011g42a	K01754
Eph_Em0011g43a
Eph_Em0011g44a
Eph_Em0011g45a
Eph_Em0011g46a
Eph_Em0011g47a
Eph_Em0011g48a
Eph_Em0011g49a	K05283
Eph_Em0011g50a	K01104
Eph_Em0011g51a	K01969
Eph_Em0011g52a	K15281
Eph_Em0011g53a	K09168
Eph_Em0011g54a
Eph_Em0011g55a
Eph_Em0011g56a	K07555
Eph_Em0011g57a	K01998
Eph_Em0011g58a
Eph_Em0011g59a	K11324
Eph_Em0011g60a	K13982
Eph_Em0011g61a
Eph_Em0011g62a	K01641
Eph_Em0011g63a	K00654
Eph_Em0011g64a	K10291
Eph_Em0011g65a	K21852
Eph_Em0011g66a	K03013
Eph_Em0011g67a
Eph_Em0011g68a	K23298
Eph_Em0011g69a	K08073
Eph_Em0011g70a	K03843
Eph_Em0011g71a
Eph_Em0011g72a
Eph_Em0011g73a	K19626
Eph_Em0011g74a
Eph_Em0011g75a
Eph_Em0011g76a	K15255
Eph_Em0011g77a	K13348
Eph_Em0011g78a	K13348
Eph_Em0011g79a
Eph_Em0011g80a	K04345
Eph_Em0011g81a	K04345
Eph_Em0011g82a	K04372
Eph_Em0011g83a	K05361
Eph_Em0011g84a	K11967
Eph_Em0011g85a
Eph_Em0011g86a
Eph_Em0011g87a
Eph_Em0011g88a	K05931
Eph_Em0011g89a	K15129
Eph_Em0011g90a
Eph_Em0011g91a
Eph_Em0011g92a
Eph_Em0011g93a
Eph_Em0011g94a
Eph_Em0011g95a	K11153
Eph_Em0011g96a	K11153
Eph_Em0011g97a
Eph_Em0011g98a
Eph_Em0011g99a
Eph_Em0011g100a
Eph_Em0011g101a
Eph_Em0011g102a
Eph_Em0011g103a
Eph_Em0011g104a
Eph_Em0011g105a	K06983
Eph_Em0011g106a	K15129
Eph_Em0011g107a
Eph_Em0011g108a
Eph_Em0011g109a	K18626
Eph_Em0011g110a
Eph_Em0011g111a	K19430
Eph_Em0011g112a
Eph_Em0011g113a
Eph_Em0011g114a
Eph_Em0011g115a	K11161
Eph_Em0011g116a	K01166
Eph_Em0011g117a	K00207
Eph_Em0011g118a	K03386
Eph_Em0011g119a	K11404
Eph_Em0011g120a	K02325
Eph_Em0011g121a
Eph_Em0011g122a	K13720
Eph_Em0011g123a
Eph_Em0011g124a
Eph_Em0011g125a
Eph_Em0011g126a
Eph_Em0011g127a
Eph_Em0011g128a	K02134
Eph_Em0011g129a	K12591
Eph_Em0011g130a
Eph_Em0011g131a
Eph_Em0011g132a	K14554
Eph_Em0011g133a
Eph_Em0011g134a	K10875
Eph_Em0011g135a	K10875
Eph_Em0011g136a
Eph_Em0011g137a	K21972
Eph_Em0011g138a
Eph_Em0011g139a	K06974
Eph_Em0011g140a	K17551
Eph_Em0011g141a
Eph_Em0011g142a	K12841
Eph_Em0011g143a	K11548
Eph_Em0011g144a	K00252
Eph_Em0011g145a	K01657
Eph_Em0011g146a	K20877
Eph_Em0011g147a	K10570
Eph_Em0011g148a	K20056
Eph_Em0011g149a
Eph_Em0011g150a
Eph_Em0011g151a
Eph_Em0011g152a	K23224
Eph_Em0011g153a
Eph_Em0011g154a	K11548
Eph_Em0011g155a	K11427
Eph_Em0011g156a	K09699
Eph_Em0011g157a
Eph_Em0011g158a	K12737
Eph_Em0011g159a	K12737
Eph_Em0011g160a	K03921
Eph_Em0011g161a
Eph_Em0011g162a	K17341
Eph_Em0011g163a
Eph_Em0011g164a
Eph_Em0011g165a	K21572
Eph_Em0011g166a
Eph_Em0011g167a
Eph_Em0011g168a
Eph_Em0011g169a	K16831
Eph_Em0011g170a
Eph_Em0011g171a
Eph_Em0011g172a
Eph_Em0011g173a
Eph_Em0011g174a	K03364
Eph_Em0011g175a
Eph_Em0011g176a	K01420
Eph_Em0011g177a
Eph_Em0011g178a	K16831
Eph_Em0011g179a	K05845
Eph_Em0011g180a
Eph_Em0011g181a
Eph_Em0011g182a
Eph_Em0011g183a	K01974
Eph_Em0011g184a
Eph_Em0011g185a	K14823
Eph_Em0011g186a	K02517
Eph_Em0011g187a
Eph_Em0011g188a
Eph_Em0011g189a	K01974
Eph_Em0011g190a
Eph_Em0011g191a	K14823
Eph_Em0011g192a	K02517
Eph_Em0011g193a	K04202
Eph_Em0011g194a
Eph_Em0011g195a	K22859
Eph_Em0011g196a	K01513
Eph_Em0011g197a	K02527
Eph_Em0011g198a
Eph_Em0011g199a
Eph_Em0011g200a
Eph_Em0011g201a
Eph_Em0011g202a
Eph_Em0011g203a	K06924
Eph_Em0011g204a
Eph_Em0011g205a	K06924
Eph_Em0011g206a
Eph_Em0011g207a
Eph_Em0011g208a
Eph_Em0011g209a	K06924
Eph_Em0011g210a
Eph_Em0011g211a	K03713
Eph_Em0011g212a
Eph_Em0011g213a
Eph_Em0011g214a
Eph_Em0011g215a	K13165
Eph_Em0011g216a
Eph_Em0011g217a
Eph_Em0011g218a
Eph_Em0011g219a
Eph_Em0011g220a
Eph_Em0011g221a
Eph_Em0011g222a
Eph_Em0011g223a	K01595
Eph_Em0011g224a
Eph_Em0011g225a	K06639
Eph_Em0011g226a	K06777
Eph_Em0011g227a	K01104
Eph_Em0011g228a	K06777
Eph_Em0011g229a	K16365
Eph_Em0011g230a
Eph_Em0011g231a	K08842
Eph_Em0011g232a	K11647
Eph_Em0011g233a	K11647
Eph_Em0011g234a	K10890
Eph_Em0011g235a
Eph_Em0011g236a
Eph_Em0011g237a	K00685
Eph_Em0011g238a	K22016
Eph_Em0011g239a	K21437
Eph_Em0011g240a
Eph_Em0011g241a
Eph_Em0011g242a	K21437
Eph_Em0011g243a	K22071
Eph_Em0011g244a
Eph_Em0011g245a	K16586
Eph_Em0011g246a
Eph_Em0011g247a	K10457
Eph_Em0011g248a	K10393
Eph_Em0011g249a
Eph_Em0011g250a	K13525
Eph_Em0011g251a
Eph_Em0011g252a
Eph_Em0011g253a
Eph_Em0011g254a
Eph_Em0011g255a
Eph_Em0011g256a	K03173
Eph_Em0011g257a	K03779
Eph_Em0011g258a	K03173
Eph_Em0011g259a
Eph_Em0011g260a	K03173
Eph_Em0011g261a
Eph_Em0011g262a
Eph_Em0011g263a
Eph_Em0011g264a	K06580
Eph_Em0011g265a
Eph_Em0011g266a
Eph_Em0011g267a
Eph_Em0011g268a
Eph_Em0011g269a
Eph_Em0011g270a	K03173
Eph_Em0011g271a	K03173
Eph_Em0011g272a
Eph_Em0011g273a	K03173
Eph_Em0011g274a
Eph_Em0011g275a
Eph_Em0011g276a	K02509
Eph_Em0011g277a
Eph_Em0011g278a
Eph_Em0011g279a	K06580
Eph_Em0011g280a
Eph_Em0011g281a
Eph_Em0011g282a
Eph_Em0011g283a	K00280
Eph_Em0011g284a
Eph_Em0011g285a
Eph_Em0011g286a	K00718
Eph_Em0011g287a
Eph_Em0011g288a
Eph_Em0011g289a
Eph_Em0011g290a
Eph_Em0011g291a	K00280
Eph_Em0011g292a	K00280
Eph_Em0011g293a	K16487
Eph_Em0011g294a
Eph_Em0011g295a
Eph_Em0011g296a
Eph_Em0011g297a
Eph_Em0011g298a
Eph_Em0011g299a	K00790
Eph_Em0011g300a
Eph_Em0011g301a
Eph_Em0011g302a	K01433
Eph_Em0011g303a	K13121
Eph_Em0011g304a
Eph_Em0011g305a
Eph_Em0011g306a
Eph_Em0011g307a
Eph_Em0011g308a	K00123
Eph_Em0011g309a
Eph_Em0011g310a
Eph_Em0011g311a
Eph_Em0011g312a	K02413
Eph_Em0011g313a	K14191
Eph_Em0011g314a
Eph_Em0011g315a
Eph_Em0011g316a	K19511
Eph_Em0011g317a
Eph_Em0011g318a
Eph_Em0011g319a	K10408
Eph_Em0011g320a
Eph_Em0011g321a	K08473
Eph_Em0011g322a	K06201
Eph_Em0011g323a	K07258
Eph_Em0011g324a	K06662
Eph_Em0011g325a	K08789
Eph_Em0011g326a
Eph_Em0011g327a	K03040
Eph_Em0011g328a
Eph_Em0011g329a	K03040
Eph_Em0011g330a	K03525
Eph_Em0011g331a
Eph_Em0011g332a
Eph_Em0011g333a	K01649
Eph_Em0011g334a
Eph_Em0011g335a
Eph_Em0011g336a
Eph_Em0011g337a
Eph_Em0011g338a
Eph_Em0011g339a
Eph_Em0011g340a
Eph_Em0011g341a
Eph_Em0011g342a
Eph_Em0011g343a
Eph_Em0011g344a	K01425
Eph_Em0011g345a
Eph_Em0011g346a	K20696
Eph_Em0011g347a
Eph_Em0011g348a
Eph_Em0011g349a
Eph_Em0011g350a
Eph_Em0011g351a	K01365
Eph_Em0011g352a
Eph_Em0011g353a	K01365
Eph_Em0011g354a
Eph_Em0011g355a	K17656
Eph_Em0011g356a
Eph_Em0011g357a	K01365
Eph_Em0011g358a	K01365
Eph_Em0011g359a
Eph_Em0011g360a	K12623
Eph_Em0011g361a	K01889
Eph_Em0011g362a	K08855
Eph_Em0011g363a	K07149
Eph_Em0011g364a
Eph_Em0011g365a	K03754
Eph_Em0011g366a
Eph_Em0011g367a
Eph_Em0011g368a
Eph_Em0011g369a
Eph_Em0011g370a
Eph_Em0011g371a
Eph_Em0011g372a
Eph_Em0011g373a
Eph_Em0011g374a
Eph_Em0011g375a
Eph_Em0011g376a
Eph_Em0011g377a
Eph_Em0011g378a
Eph_Em0011g379a
Eph_Em0011g380a
Eph_Em0011g381a	K03925
Eph_Em0011g382a
Eph_Em0011g383a	K03925
Eph_Em0011g384a
Eph_Em0011g385a
Eph_Em0011g386a	K14311
Eph_Em0011g387a
Eph_Em0011g388a	K00606
Eph_Em0011g389a
Eph_Em0011g390a
Eph_Em0011g391a	K02356
Eph_Em0011g392a
Eph_Em0011g393a
Eph_Em0011g394a
Eph_Em0011g395a
Eph_Em0011g396a
Eph_Em0011g397a	K22984
Eph_Em0011g398a
Eph_Em0011g399a	K00865
Eph_Em0011g400a	K07175
Eph_Em0011g401a
Eph_Em0011g402a	K01154
Eph_Em0011g403a
Eph_Em0011g404a
Eph_Em0011g405a
Eph_Em0011g406a	K01643
Eph_Em0011g407a	K16088
Eph_Em0011g408a
Eph_Em0011g409a
Eph_Em0011g410a
Eph_Em0011g411a
Eph_Em0011g412a
Eph_Em0011g413a
Eph_Em0011g414a	K02619
Eph_Em0011g415a	K22565
Eph_Em0011g416a	K18180
Eph_Em0011g417a	K10839
Eph_Em0011g418a	K13124
Eph_Em0011g419a	K02564
Eph_Em0011g420a
Eph_Em0011g421a
Eph_Em0011g422a	K14379
Eph_Em0011g423a
Eph_Em0011g424a
Eph_Em0011g425a
Eph_Em0011g426a	K00027
Eph_Em0011g427a
Eph_Em0011g428a
Eph_Em0011g429a
Eph_Em0011g430a
Eph_Em0011g431a
Eph_Em0011g432a
Eph_Em0011g433a
Eph_Em0011g434a	K12615
Eph_Em0011g435a
Eph_Em0011g436a
Eph_Em0011g437a	K20541
Eph_Em0011g438a
Eph_Em0011g439a	K11675
Eph_Em0011g440a
Eph_Em0011g441a
Eph_Em0011g442a	K08451
Eph_Em0011g443a
Eph_Em0011g444a
Eph_Em0011g445a
Eph_Em0011g446a
Eph_Em0011g447a
Eph_Em0011g448a
Eph_Em0011g449a	K09799
Eph_Em0011g450a
Eph_Em0011g451a	K11675
Eph_Em0011g452a
Eph_Em0011g453a
Eph_Em0011g454a
Eph_Em0011g455a
Eph_Em0011g456a	K17584
Eph_Em0011g457a	K08751
Eph_Em0011g458a
Eph_Em0011g459a
Eph_Em0011g460a
Eph_Em0011g461a	K23349
Eph_Em0011g462a
Eph_Em0011g463a	K11271
Eph_Em0011g464a
Eph_Em0011g465a	K12609
Eph_Em0011g466a
Eph_Em0011g467a
Eph_Em0011g468a
Eph_Em0011g469a
Eph_Em0011g470a	K02549
Eph_Em0011g471a
Eph_Em0011g472a
Eph_Em0011g473a	K00790
Eph_Em0011g474a
Eph_Em0011g475a
Eph_Em0011g476a
Eph_Em0011g477a
Eph_Em0011g478a
Eph_Em0011g479a
Eph_Em0011g480a
Eph_Em0011g481a
Eph_Em0011g482a
Eph_Em0011g483a	K12736
Eph_Em0011g484a
Eph_Em0011g485a
Eph_Em0011g486a
Eph_Em0011g487a
Eph_Em0011g488a
Eph_Em0011g489a
Eph_Em0011g490a
Eph_Em0011g491a	K16310
Eph_Em0011g492a	K02999
Eph_Em0011g493a
Eph_Em0011g494a	K02999
Eph_Em0011g495a	K04437
Eph_Em0011g496a
Eph_Em0011g497a
Eph_Em0011g498a	K04437
Eph_Em0011g499a	K10258
Eph_Em0011g500a	K05855
Eph_Em0011g501a	K17259
Eph_Em0011g502a
Eph_Em0011g503a
Eph_Em0011g504a
Eph_Em0011g505a	K18419
Eph_Em0011g506a	K17043
Eph_Em0011g507a
Eph_Em0011g508a	K00306
Eph_Em0011g509a	K14589
Eph_Em0011g510a
Eph_Em0011g511a
Eph_Em0011g512a
Eph_Em0011g513a
Eph_Em0011g514a	K06672
Eph_Em0011g515a
Eph_Em0011g516a	K13120
Eph_Em0011g517a	K12393
Eph_Em0011g518a	K12323
Eph_Em0011g519a
Eph_Em0011g520a	K02238
Eph_Em0011g521a
Eph_Em0011g522a	K01551
Eph_Em0011g523a	K13116
Eph_Em0011g524a
Eph_Em0011g525a
Eph_Em0011g526a
Eph_Em0011g527a	K03147
Eph_Em0011g528a	K00824
Eph_Em0011g529a
Eph_Em0011g530a
Eph_Em0011g531a
Eph_Em0011g532a
Eph_Em0011g533a
Eph_Em0011g534a
Eph_Em0011g535a
Eph_Em0011g536a	K10848
Eph_Em0011g537a
Eph_Em0011g538a	K15210
Eph_Em0011g539a	K15720
Eph_Em0011g540a
Eph_Em0011g541a	K14791
Eph_Em0011g542a
Eph_Em0011g543a
Eph_Em0011g544a	K05681
Eph_Em0011g545a	K14948
Eph_Em0011g546a
Eph_Em0011g547a
Eph_Em0011g548a
Eph_Em0011g549a
Eph_Em0011g550a
Eph_Em0011g551a
Eph_Em0011g552a
Eph_Em0011g553a
Eph_Em0011g554a	K05681
Eph_Em0011g555a
Eph_Em0011g556a	K05681
Eph_Em0011g557a
Eph_Em0011g558a
Eph_Em0011g559a
Eph_Em0011g560a
Eph_Em0011g561a
Eph_Em0011g562a	K01728
Eph_Em0011g563a
Eph_Em0011g564a	K00370
Eph_Em0011g565a
Eph_Em0011g566a
Eph_Em0011g567a
Eph_Em0011g568a
Eph_Em0011g569a	K05677
Eph_Em0011g570a
Eph_Em0011g571a
Eph_Em0011g572a
Eph_Em0011g573a
Eph_Em0011g574a
Eph_Em0011g575a
Eph_Em0011g576a
Eph_Em0011g577a
Eph_Em0011g578a
Eph_Em0011g579a	K22377
Eph_Em0011g580a	K01758
Eph_Em0011g581a	K18160
Eph_Em0011g582a
Eph_Em0011g583a
Eph_Em0011g584a	K22377
Eph_Em0011g585a	K01758
Eph_Em0011g586a	K18160
Eph_Em0011g587a	K05677
Eph_Em0011g588a	K15720
Eph_Em0011g589a
Eph_Em0011g590a
Eph_Em0011g591a
Eph_Em0011g592a	K13942
Eph_Em0011g593a
Eph_Em0011g594a	K11153
Eph_Em0011g595a
Eph_Em0011g596a
Eph_Em0011g597a	K14640
Eph_Em0011g598a
Eph_Em0011g599a
Eph_Em0011g600a
Eph_Em0011g601a
Eph_Em0011g602a
Eph_Em0011g603a	K01817
Eph_Em0011g604a	K04371
Eph_Em0011g605a
Eph_Em0011g606a
Eph_Em0011g607a	K01077
Eph_Em0011g608a
Eph_Em0011g609a
Eph_Em0011g610a	K20061
Eph_Em0011g611a
Eph_Em0011g612a
Eph_Em0011g613a
Eph_Em0011g614a
Eph_Em0011g615a
Eph_Em0011g616a	K01879
Eph_Em0011g617a
Eph_Em0011g618a	K07259
Eph_Em0011g619a
Eph_Em0011g620a
Eph_Em0011g621a
Eph_Em0011g622a
Eph_Em0011g623a	K22651
Eph_Em0011g624a
Eph_Em0011g625a
Eph_Em0011g626a
Eph_Em0011g627a
Eph_Em0011g628a
Eph_Em0011g629a
Eph_Em0011g630a
Eph_Em0011g631a
Eph_Em0011g632a	K01951
Eph_Em0011g633a
Eph_Em0011g634a
Eph_Em0011g635a
Eph_Em0011g636a
Eph_Em0011g637a
Eph_Em0011g638a
Eph_Em0011g639a
Eph_Em0011g640a
Eph_Em0011g641a
Eph_Em0011g642a	K04149
Eph_Em0011g643a	K19828
Eph_Em0011g644a	K10277
Eph_Em0011g645a	K10366
Eph_Em0011g646a	K07017
Eph_Em0011g647a	K01494
Eph_Em0011g648a	K18060
Eph_Em0011g649a
Eph_Em0011g650a
Eph_Em0011g651a
Eph_Em0011g652a
Eph_Em0011g653a
Eph_Em0011g654a
Eph_Em0011g655a
Eph_Em0011g656a
Eph_Em0011g657a
Eph_Em0011g658a
Eph_Em0011g659a
Eph_Em0011g660a
Eph_Em0011g661a
Eph_Em0011g662a
Eph_Em0011g663a
Eph_Em0011g664a
Eph_Em0011g665a
Eph_Em0011g666a
Eph_Em0011g667a
Eph_Em0011g668a
Eph_Em0011g669a
Eph_Em0011g670a
Eph_Em0011g671a
Eph_Em0011g672a
Eph_Em0011g673a
Eph_Em0011g674a
Eph_Em0011g675a
Eph_Em0011g676a
Eph_Em0011g677a	K21686
Eph_Em0011g678a
Eph_Em0011g679a	K04656
Eph_Em0011g680a
Eph_Em0011g681a
Eph_Em0011g682a
Eph_Em0011g683a	K05103
Eph_Em0011g684a	K17307
Eph_Em0011g685a	K05895
Eph_Em0011g686a
Eph_Em0011g687a
Eph_Em0011g688a	K01421
Eph_Em0011g689a
Eph_Em0011g690a	K05103
Eph_Em0011g691a	K02055
Eph_Em0011g692a	K07497
Eph_Em0011g693a
Eph_Em0011g694a
Eph_Em0011g695a	K03621
Eph_Em0011g696a
Eph_Em0011g697a
Eph_Em0011g698a
Eph_Em0011g699a
Eph_Em0011g700a
Eph_Em0011g701a
Eph_Em0011g702a
Eph_Em0011g703a
Eph_Em0011g704a
Eph_Em0011g705a
Eph_Em0011g706a
Eph_Em0011g707a	K01728
Eph_Em0011g708a
Eph_Em0011g709a
Eph_Em0011g710a
Eph_Em0011g711a
Eph_Em0011g712a
Eph_Em0011g713a
Eph_Em0011g714a
Eph_Em0011g715a
Eph_Em0011g716a
Eph_Em0011g717a
Eph_Em0011g718a	K09716
Eph_Em0011g719a	K16643
Eph_Em0011g720a	K07978
Eph_Em0011g721a
Eph_Em0011g722a	K16643
Eph_Em0011g723a
Eph_Em0011g724a
Eph_Em0011g725a
Eph_Em0011g726a	K03128
Eph_Em0011g727a
Eph_Em0011g728a
Eph_Em0011g729a	K21088
Eph_Em0011g730a
Eph_Em0011g731a
Eph_Em0011g732a	K20098
Eph_Em0011g733a
Eph_Em0011g734a	K05499
Eph_Em0011g735a
Eph_Em0011g736a
Eph_Em0011g737a
Eph_Em0011g738a
Eph_Em0011g739a
Eph_Em0011g740a
Eph_Em0011g741a
Eph_Em0011g742a
Eph_Em0011g743a	K14852
Eph_Em0011g744a
Eph_Em0011g745a
Eph_Em0011g746a
Eph_Em0011g747a
Eph_Em0011g748a
Eph_Em0011g749a	K11108
Eph_Em0011g750a
Eph_Em0011g751a
Eph_Em0011g752a
Eph_Em0011g753a
Eph_Em0011g754a
Eph_Em0011g755a
Eph_Em0011g756a
Eph_Em0011g757a
Eph_Em0011g758a	K04659
Eph_Em0011g759a	K02369
Eph_Em0011g760a
Eph_Em0011g761a
Eph_Em0011g762a	K18405
Eph_Em0011g763a	K05782
Eph_Em0011g764a	K01104
Eph_Em0011g765a
Eph_Em0011g766a	K08994
Eph_Em0011g767a	K08994
Eph_Em0011g768a
Eph_Em0011g769a
Eph_Em0011g770a
Eph_Em0011g771a
Eph_Em0011g772a	K03299
Eph_Em0011g773a	K10843
Eph_Em0011g774a	K08057
Eph_Em0011g775a
Eph_Em0011g776a	K02649
Eph_Em0011g777a
Eph_Em0011g778a
Eph_Em0011g779a	K00720
Eph_Em0011g780a	K03871
Eph_Em0011g781a	K03871
Eph_Em0011g782a
Eph_Em0011g783a
Eph_Em0011g784a	K10769
Eph_Em0011g785a
Eph_Em0011g786a	K04499
Eph_Em0011g787a	K03965
Eph_Em0011g788a
Eph_Em0011g789a	K08267
Eph_Em0011g790a	K20280
Eph_Em0011g791a	K00772
Eph_Em0011g792a
Eph_Em0011g793a	K01358
Eph_Em0011g794a	K14550
Eph_Em0011g795a
Eph_Em0011g796a	K14550
Eph_Em0011g797a
Eph_Em0011g798a
Eph_Em0011g799a	K13208
Eph_Em0011g800a	K04794
Eph_Em0011g801a	K18496
Eph_Em0011g802a	K02649
Eph_Em0011g803a	K09516
Eph_Em0011g804a
Eph_Em0011g805a	K08321
Eph_Em0011g806a	K02649
Eph_Em0011g807a
Eph_Em0011g808a
Eph_Em0011g809a
Eph_Em0011g810a
Eph_Em0011g811a
Eph_Em0011g812a
Eph_Em0011g813a
Eph_Em0011g814a	K11556
Eph_Em0011g815a	K01411
Eph_Em0011g816a	K00281
Eph_Em0011g817a	K09397
Eph_Em0011g818a	K11866
Eph_Em0011g819a
Eph_Em0011g820a
Eph_Em0011g821a
Eph_Em0011g822a
Eph_Em0011g823a
Eph_Em0011g824a	K10900
Eph_Em0011g825a	K11497
Eph_Em0011g826a
Eph_Em0011g827a	K01816
Eph_Em0011g828a	K01885
Eph_Em0011g829a
Eph_Em0011g830a	K17783
Eph_Em0011g831a	K09232
Eph_Em0011g832a
Eph_Em0011g833a
Eph_Em0011g834a
Eph_Em0011g835a	K07055
Eph_Em0011g836a
Eph_Em0011g837a	K11257
Eph_Em0011g838a
Eph_Em0011g839a
Eph_Em0011g840a	K11257
Eph_Em0011g841a	K17592
Eph_Em0011g842a	K17592
Eph_Em0011g843a	K17592
Eph_Em0011g844a
Eph_Em0011g845a
Eph_Em0011g846a	K17592
Eph_Em0011g847a
Eph_Em0011g848a	K02825
Eph_Em0011g849a
Eph_Em0011g850a	K15283
Eph_Em0011g851a	K12849
Eph_Em0011g852a	K12598
Eph_Em0011g853a	K02604
Eph_Em0011g854a	K00942
Eph_Em0011g855a
Eph_Em0011g856a
Eph_Em0011g857a
Eph_Em0011g858a
Eph_Em0011g859a
Eph_Em0011g860a	K11416
Eph_Em0011g861a
Eph_Em0011g862a	K08568
Eph_Em0011g863a	K18529
Eph_Em0011g864a
Eph_Em0011g865a	K18529
Eph_Em0011g866a
Eph_Em0011g867a
Eph_Em0011g868a	K14785
Eph_Em0011g869a	K03671
Eph_Em0011g870a
Eph_Em0011g871a	K10808
Eph_Em0011g872a	K23609
Eph_Em0011g873a
Eph_Em0011g874a	K22369
Eph_Em0011g875a
Eph_Em0011g876a	K22369
Eph_Em0011g877a
Eph_Em0011g878a
Eph_Em0011g879a
Eph_Em0011g880a
Eph_Em0011g881a
Eph_Em0011g882a
Eph_Em0011g883a
Eph_Em0011g884a	K03710
Eph_Em0011g885a
Eph_Em0011g886a	K23209
Eph_Em0011g887a
Eph_Em0011g888a
Eph_Em0011g889a
Eph_Em0011g890a
Eph_Em0011g891a
Eph_Em0011g892a
Eph_Em0011g893a
Eph_Em0011g894a
Eph_Em0011g895a
Eph_Em0011g896a
Eph_Em0011g897a
Eph_Em0011g898a
Eph_Em0011g899a
Eph_Em0011g900a
Eph_Em0011g901a	K09128
Eph_Em0011g902a
Eph_Em0011g903a
Eph_Em0011g904a
Eph_Em0011g905a
Eph_Em0011g906a	K04656
Eph_Em0011g907a
Eph_Em0011g908a	K01083
Eph_Em0011g909a	K21572
Eph_Em0011g910a
Eph_Em0011g911a
Eph_Em0011g912a
Eph_Em0011g913a
Eph_Em0011g914a
Eph_Em0011g915a
Eph_Em0011g916a
Eph_Em0011g917a
Eph_Em0011g918a	K00610
Eph_Em0011g919a
Eph_Em0011g920a
Eph_Em0011g921a
Eph_Em0011g922a
Eph_Em0011g923a
Eph_Em0011g924a	K07274
Eph_Em0011g925a
Eph_Em0011g926a
Eph_Em0011g927a
Eph_Em0011g928a	K18032
Eph_Em0011g929a
Eph_Em0011g930a
Eph_Em0011g931a
Eph_Em0011g932a
Eph_Em0011g933a	K22371
Eph_Em0011g934a	K01631
Eph_Em0011g935a
Eph_Em0011g936a
Eph_Em0011g937a
Eph_Em0011g938a
Eph_Em0011g939a
Eph_Em0011g940a
Eph_Em0011g941a
Eph_Em0011g942a
Eph_Em0011g943a
Eph_Em0011g944a	K11788
Eph_Em0011g945a
Eph_Em0011g946a
Eph_Em0011g947a
Eph_Em0011g948a
Eph_Em0011g949a
Eph_Em0011g950a
Eph_Em0011g951a
Eph_Em0011g952a
Eph_Em0011g953a	K03770
Eph_Em0011g954a
Eph_Em0011g955a	K00930
Eph_Em0011g956a
Eph_Em0011g957a
Eph_Em0011g958a
Eph_Em0011g959a	K22369
Eph_Em0011g960a	K07883
Eph_Em0011g961a	K00133
Eph_Em0011g962a
Eph_Em0011g963a
Eph_Em0011g964a	K13199
Eph_Em0011g965a	K06027
Eph_Em0011g966a
Eph_Em0011g967a
Eph_Em0011g968a
Eph_Em0011g969a
Eph_Em0011g970a
Eph_Em0011g971a
Eph_Em0011g972a	K08235
Eph_Em0011g973a
Eph_Em0011g974a
Eph_Em0011g975a
Eph_Em0011g976a	K09173
Eph_Em0011g977a	K06674
Eph_Em0011g978a	K14340
Eph_Em0011g979a	K06674
Eph_Em0011g980a
Eph_Em0011g981a	K00215
Eph_Em0011g982a
Eph_Em0011g983a
Eph_Em0011g984a
Eph_Em0011g985a	K20100
Eph_Em0011g986a	K23791
Eph_Em0011g987a	K01109
Eph_Em0011g988a
Eph_Em0011g989a
Eph_Em0011g990a
Eph_Em0011g991a
Eph_Em0011g992a
Eph_Em0011g993a
Eph_Em0011g994a	K05614
Eph_Em0011g995a
Eph_Em0011g996a
Eph_Em0011g997a
Eph_Em0011g998a
Eph_Em0011g999a
Eph_Em0011g1000a
Eph_Em0011g1001a	K02295
Eph_Em0011g1002a
Eph_Em0011g1003a	K02295
Eph_Em0011g1004a
Eph_Em0011g1005a
Eph_Em0011g1006a	K03517
Eph_Em0011g1007a	K05614
Eph_Em0011g1008a
Eph_Em0011g1009a
Eph_Em0011g1010a
Eph_Em0011g1011a	K02295
Eph_Em0011g1012a	K08764
Eph_Em0011g1013a
Eph_Em0011g1014a	K17436
Eph_Em0011g1015a	K12386
Eph_Em0011g1016a
Eph_Em0011g1017a	K01061
Eph_Em0011g1018a
Eph_Em0011g1019a
Eph_Em0011g1020a	K18032
Eph_Em0011g1021a	K06617
Eph_Em0011g1022a
Eph_Em0011g1023a	K10753
Eph_Em0011g1024a	K14312
Eph_Em0011g1025a	K11980
Eph_Em0011g1026a	K20042
Eph_Em0011g1027a	K00142
Eph_Em0011g1028a
Eph_Em0011g1029a	K20703
Eph_Em0011g1030a
Eph_Em0011g1031a
Eph_Em0011g1032a	K16277
Eph_Em0011g1033a	K03710
Eph_Em0011g1034a
Eph_Em0011g1035a
Eph_Em0011g1036a
Eph_Em0011g1037a
Eph_Em0011g1038a	K02033
Eph_Em0011g1039a	K05837
Eph_Em0011g1040a
Eph_Em0011g1041a
Eph_Em0011g1042a	K03710
Eph_Em0011g1043a
Eph_Em0011g1044a
Eph_Em0011g1045a
Eph_Em0011g1046a
Eph_Em0011g1047a
Eph_Em0011g1048a
Eph_Em0011g1049a
Eph_Em0011g1050a	K07298
Eph_Em0011g1051a
Eph_Em0011g1052a	K17921
Eph_Em0011g1053a
Eph_Em0011g1054a	K10638
Eph_Em0011g1055a
Eph_Em0011g1056a
Eph_Em0011g1057a
Eph_Em0011g1058a
Eph_Em0011g1059a	K14652
Eph_Em0011g1060a
Eph_Em0011g1061a	K06871
Eph_Em0011g1062a
Eph_Em0011g1063a
Eph_Em0011g1064a
Eph_Em0011g1065a
Eph_Em0011g1066a
Eph_Em0011g1067a	K01106
Eph_Em0011g1068a	K01106
Eph_Em0011g1069a
Eph_Em0011g1070a	K06145
Eph_Em0011g1071a
Eph_Em0011g1072a
Eph_Em0011g1073a
Eph_Em0011g1074a
Eph_Em0011g1075a
Eph_Em0011g1076a
Eph_Em0011g1077a
Eph_Em0011g1078a	K14709
Eph_Em0011g1079a
Eph_Em0011g1080a
Eph_Em0011g1081a	K17487
Eph_Em0011g1082a
Eph_Em0011g1083a	K05695
Eph_Em0011g1084a
Eph_Em0011g1085a
Eph_Em0011g1086a
Eph_Em0011g1087a
Eph_Em0011g1088a
Eph_Em0011g1089a
Eph_Em0011g1090a
Eph_Em0011g1091a
Eph_Em0011g1092a
Eph_Em0011g1093a
Eph_Em0011g1094a
Eph_Em0011g1095a	K18032
Eph_Em0011g1096a
Eph_Em0011g1097a
Eph_Em0011g1098a
Eph_Em0011g1099a
Eph_Em0011g1100a
Eph_Em0011g1101a
Eph_Em0011g1102a
Eph_Em0011g1103a
Eph_Em0011g1104a
Eph_Em0011g1105a
Eph_Em0011g1106a
Eph_Em0011g1107a	K04763
Eph_Em0011g1108a
Eph_Em0011g1109a	K05800
Eph_Em0011g1110a	K07497
Eph_Em0011g1111a
Eph_Em0011g1112a
Eph_Em0011g1113a
Eph_Em0011g1114a
Eph_Em0011g1115a
Eph_Em0011g1116a
Eph_Em0011g1117a	K00651
Eph_Em0011g1118a
Eph_Em0011g1119a
Eph_Em0011g1120a
Eph_Em0011g1121a
Eph_Em0011g1122a
Eph_Em0011g1123a
Eph_Em0011g1124a
Eph_Em0011g1125a
Eph_Em0011g1126a
Eph_Em0011g1127a
Eph_Em0011g1128a
Eph_Em0011g1129a
Eph_Em0011g1130a
Eph_Em0011g1131a
Eph_Em0011g1132a	K18032
Eph_Em0011g1133a
Eph_Em0011g1134a
Eph_Em0011g1135a
Eph_Em0011g1136a	K16087
Eph_Em0011g1137a
Eph_Em0011g1138a
Eph_Em0011g1139a	K09246
Eph_Em0011g1140a
Eph_Em0011g1141a	K18032
Eph_Em0011g1142a
Eph_Em0011g1143a
Eph_Em0011g1144a
Eph_Em0011g1145a
Eph_Em0011g1146a	K18032
Eph_Em0011g1147a
Eph_Em0011g1148a	K01104
Eph_Em0011g1149a	K01992
Eph_Em0011g1150a	K11069
Eph_Em0011g1151a
Eph_Em0011g1152a	K01799
Eph_Em0011g1153a
Eph_Em0011g1154a
Eph_Em0011g1155a
Eph_Em0011g1156a
Eph_Em0011g1157a	K00020
Eph_Em0011g1158a	K05695
Eph_Em0011g1159a	K11840
Eph_Em0011g1160a	K19369
Eph_Em0011g1161a	K20310
Eph_Em0011g1162a	K01027
Eph_Em0011g1163a
Eph_Em0011g1164a	K01029
Eph_Em0011g1165a	K13800
Eph_Em0011g1166a	K15169
Eph_Em0011g1167a	K04448
Eph_Em0011g1168a
Eph_Em0011g1169a
Eph_Em0011g1170a
Eph_Em0011g1171a
Eph_Em0011g1172a
Eph_Em0011g1173a
Eph_Em0011g1174a
Eph_Em0011g1175a
Eph_Em0011g1176a	K02585
Eph_Em0011g1177a
Eph_Em0011g1178a
Eph_Em0011g1179a
Eph_Em0011g1180a
Eph_Em0011g1181a	K00857
Eph_Em0011g1182a	K09680
Eph_Em0011g1183a	K18752
Eph_Em0011g1184a	K06709
Eph_Em0011g1185a	K22940
Eph_Em0011g1186a
Eph_Em0011g1187a
Eph_Em0011g1188a
Eph_Em0011g1189a
Eph_Em0011g1190a
Eph_Em0011g1191a
Eph_Em0011g1192a
Eph_Em0011g1193a	K08741
Eph_Em0011g1194a	K13293
Eph_Em0011g1195a
Eph_Em0011g1196a
Eph_Em0011g1197a	K02400
Eph_Em0011g1198a
Eph_Em0011g1199a
Eph_Em0011g1200a
Eph_Em0011g1201a	K00602
Eph_Em0011g1202a
Eph_Em0011g1203a	K01929
Eph_Em0011g1204a
Eph_Em0011g1205a
Eph_Em0011g1206a	K02390
Eph_Em0011g1207a
Eph_Em0011g1208a
Eph_Em0011g1209a	K00290
Eph_Em0011g1210a
Eph_Em0011g1211a
Eph_Em0011g1212a	K06395
Eph_Em0011g1213a	K02390
Eph_Em0011g1214a
Eph_Em0011g1215a	K01084
Eph_Em0012g1a
Eph_Em0012g2a
Eph_Em0012g3a	K15255
Eph_Em0012g4a
Eph_Em0012g5a
Eph_Em0012g6a
Eph_Em0012g7a
Eph_Em0012g8a
Eph_Em0012g9a	K04675
Eph_Em0012g10a
Eph_Em0012g11a
Eph_Em0012g12a
Eph_Em0012g13a
Eph_Em0012g14a	K07107
Eph_Em0012g15a
Eph_Em0012g16a	K15179
Eph_Em0012g17a
Eph_Em0012g18a
Eph_Em0012g19a
Eph_Em0012g20a
Eph_Em0012g21a
Eph_Em0012g22a	K12993
Eph_Em0012g23a
Eph_Em0012g24a
Eph_Em0012g25a
Eph_Em0012g26a
Eph_Em0012g27a	K08473
Eph_Em0012g28a
Eph_Em0012g29a
Eph_Em0012g30a	K19817
Eph_Em0012g31a
Eph_Em0012g32a
Eph_Em0012g33a
Eph_Em0012g34a
Eph_Em0012g35a
Eph_Em0012g36a	K04675
Eph_Em0012g37a	K04674
Eph_Em0012g38a
Eph_Em0012g39a	K07107
Eph_Em0012g40a
Eph_Em0012g41a	K15179
Eph_Em0012g42a
Eph_Em0012g43a
Eph_Em0012g44a
Eph_Em0012g45a	K05567
Eph_Em0012g46a	K09741
Eph_Em0012g47a
Eph_Em0012g48a
Eph_Em0012g49a
Eph_Em0012g50a	K01772
Eph_Em0012g51a
Eph_Em0012g52a	K01992
Eph_Em0012g53a
Eph_Em0012g54a
Eph_Em0012g55a
Eph_Em0012g56a	K21395
Eph_Em0012g57a	K05105
Eph_Em0012g58a	K19402
Eph_Em0012g59a
Eph_Em0012g60a
Eph_Em0012g61a
Eph_Em0012g62a
Eph_Em0012g63a
Eph_Em0012g64a
Eph_Em0012g65a
Eph_Em0012g66a
Eph_Em0012g67a
Eph_Em0012g68a
Eph_Em0012g69a
Eph_Em0012g70a	K17265
Eph_Em0012g71a	K15974
Eph_Em0012g72a
Eph_Em0012g73a	K08473
Eph_Em0012g74a	K13649
Eph_Em0012g75a
Eph_Em0012g76a
Eph_Em0012g77a
Eph_Em0012g78a
Eph_Em0012g79a
Eph_Em0012g80a
Eph_Em0012g81a	K01714
Eph_Em0012g82a
Eph_Em0012g83a
Eph_Em0012g84a
Eph_Em0012g85a
Eph_Em0012g86a
Eph_Em0012g87a
Eph_Em0012g88a	K21872
Eph_Em0012g89a
Eph_Em0012g90a	K05530
Eph_Em0012g91a
Eph_Em0012g92a
Eph_Em0012g93a
Eph_Em0012g94a
Eph_Em0012g95a
Eph_Em0012g96a
Eph_Em0012g97a
Eph_Em0012g98a
Eph_Em0012g99a	K12800
Eph_Em0012g100a
Eph_Em0012g101a
Eph_Em0012g102a	K13653
Eph_Em0012g103a
Eph_Em0012g104a	K05285
Eph_Em0012g105a
Eph_Em0012g106a
Eph_Em0012g107a	K19142
Eph_Em0012g108a
Eph_Em0012g109a
Eph_Em0012g110a
Eph_Em0012g111a
Eph_Em0012g112a	K07483
Eph_Em0012g113a
Eph_Em0012g114a
Eph_Em0012g115a
Eph_Em0012g116a
Eph_Em0012g117a
Eph_Em0012g118a
Eph_Em0012g119a
Eph_Em0012g120a
Eph_Em0012g121a
Eph_Em0012g122a	K21611
Eph_Em0012g123a
Eph_Em0012g124a
Eph_Em0012g125a
Eph_Em0012g126a	K18728
Eph_Em0012g127a
Eph_Em0012g128a
Eph_Em0012g129a
Eph_Em0012g130a	K05030
Eph_Em0012g131a
Eph_Em0012g132a
Eph_Em0012g133a
Eph_Em0012g134a
Eph_Em0012g135a
Eph_Em0012g136a
Eph_Em0012g137a
Eph_Em0012g138a
Eph_Em0012g139a
Eph_Em0012g140a
Eph_Em0012g141a
Eph_Em0012g142a	K14640
Eph_Em0012g143a	K00957
Eph_Em0012g144a
Eph_Em0012g145a
Eph_Em0012g146a
Eph_Em0012g147a
Eph_Em0012g148a
Eph_Em0012g149a	K04654
Eph_Em0012g150a
Eph_Em0012g151a
Eph_Em0012g152a	K04654
Eph_Em0012g153a	K13578
Eph_Em0012g154a
Eph_Em0012g155a
Eph_Em0012g156a	K05085
Eph_Em0012g157a
Eph_Em0012g158a	K15078
Eph_Em0012g159a
Eph_Em0012g160a	K05725
Eph_Em0012g161a	K15191
Eph_Em0012g162a
Eph_Em0012g163a	K04525
Eph_Em0012g164a
Eph_Em0012g165a
Eph_Em0012g166a
Eph_Em0012g167a
Eph_Em0012g168a	K17969
Eph_Em0012g169a
Eph_Em0012g170a
Eph_Em0012g171a	K18081
Eph_Em0012g172a	K12369
Eph_Em0012g173a
Eph_Em0012g174a
Eph_Em0012g175a
Eph_Em0012g176a
Eph_Em0012g177a	K00966
Eph_Em0012g178a
Eph_Em0012g179a
Eph_Em0012g180a
Eph_Em0012g181a
Eph_Em0012g182a	K06204
Eph_Em0012g183a
Eph_Em0012g184a
Eph_Em0012g185a
Eph_Em0012g186a
Eph_Em0012g187a
Eph_Em0012g188a
Eph_Em0012g189a
Eph_Em0012g190a
Eph_Em0012g191a
Eph_Em0012g192a	K06204
Eph_Em0012g193a	K06204
Eph_Em0012g194a
Eph_Em0012g195a
Eph_Em0012g196a
Eph_Em0012g197a
Eph_Em0012g198a
Eph_Em0012g199a
Eph_Em0012g200a
Eph_Em0012g201a	K14074
Eph_Em0012g202a
Eph_Em0012g203a
Eph_Em0012g204a
Eph_Em0012g205a
Eph_Em0012g206a
Eph_Em0012g207a
Eph_Em0012g208a
Eph_Em0012g209a
Eph_Em0012g210a
Eph_Em0012g211a
Eph_Em0012g212a
Eph_Em0012g213a
Eph_Em0012g214a
Eph_Em0012g215a
Eph_Em0012g216a
Eph_Em0012g217a	K18728
Eph_Em0012g218a
Eph_Em0012g219a
Eph_Em0012g220a
Eph_Em0012g221a
Eph_Em0012g222a
Eph_Em0012g223a
Eph_Em0012g224a
Eph_Em0012g225a
Eph_Em0012g226a
Eph_Em0012g227a	K08473
Eph_Em0012g228a
Eph_Em0012g229a
Eph_Em0012g230a
Eph_Em0012g231a
Eph_Em0012g232a	K03439
Eph_Em0012g233a
Eph_Em0012g234a
Eph_Em0012g235a
Eph_Em0012g236a
Eph_Em0012g237a
Eph_Em0012g238a	K02354
Eph_Em0012g239a	K11788
Eph_Em0012g240a
Eph_Em0012g241a
Eph_Em0012g242a
Eph_Em0012g243a	K22900
Eph_Em0012g244a	K05125
Eph_Em0012g245a
Eph_Em0012g246a
Eph_Em0012g247a	K09287
Eph_Em0012g248a
Eph_Em0012g249a
Eph_Em0012g250a
Eph_Em0012g251a
Eph_Em0012g252a
Eph_Em0012g253a
Eph_Em0012g254a	K11534
Eph_Em0012g255a	K06984
Eph_Em0012g256a
Eph_Em0012g257a	K07318
Eph_Em0012g258a
Eph_Em0012g259a
Eph_Em0012g260a
Eph_Em0012g261a
Eph_Em0012g262a	K11783
Eph_Em0012g263a
Eph_Em0012g264a
Eph_Em0012g265a
Eph_Em0012g266a
Eph_Em0012g267a
Eph_Em0012g268a
Eph_Em0012g269a
Eph_Em0012g270a
Eph_Em0012g271a
Eph_Em0012g272a	K09802
Eph_Em0012g273a
Eph_Em0012g274a
Eph_Em0012g275a
Eph_Em0012g276a
Eph_Em0012g277a
Eph_Em0012g278a
Eph_Em0012g279a
Eph_Em0012g280a
Eph_Em0012g281a
Eph_Em0012g282a	K04566
Eph_Em0012g283a
Eph_Em0012g284a
Eph_Em0012g285a	K12164
Eph_Em0012g286a	K02410
Eph_Em0012g287a
Eph_Em0012g288a
Eph_Em0012g289a
Eph_Em0012g290a
Eph_Em0012g291a
Eph_Em0012g292a
Eph_Em0012g293a
Eph_Em0012g294a
Eph_Em0012g295a
Eph_Em0012g296a
Eph_Em0012g297a
Eph_Em0012g298a
Eph_Em0012g299a
Eph_Em0012g300a	K03148
Eph_Em0012g301a
Eph_Em0012g302a	K04026
Eph_Em0012g303a	K01154
Eph_Em0012g304a
Eph_Em0012g305a
Eph_Em0012g306a
Eph_Em0012g307a
Eph_Em0012g308a	K03348
Eph_Em0012g309a	K14063
Eph_Em0012g310a
Eph_Em0012g311a
Eph_Em0012g312a
Eph_Em0012g313a
Eph_Em0012g314a	K00033
Eph_Em0012g315a
Eph_Em0012g316a
Eph_Em0012g317a	K13355
Eph_Em0012g318a
Eph_Em0012g319a	K13355
Eph_Em0012g320a
Eph_Em0012g321a	K20724
Eph_Em0012g322a
Eph_Em0012g323a
Eph_Em0012g324a
Eph_Em0012g325a	K13355
Eph_Em0012g326a	K13355
Eph_Em0012g327a
Eph_Em0012g328a
Eph_Em0012g329a
Eph_Em0012g330a
Eph_Em0012g331a
Eph_Em0012g332a
Eph_Em0012g333a
Eph_Em0012g334a
Eph_Em0012g335a
Eph_Em0012g336a
Eph_Em0012g337a
Eph_Em0012g338a
Eph_Em0012g339a
Eph_Em0012g340a	K01070
Eph_Em0012g341a	K23643
Eph_Em0012g342a	K01836
Eph_Em0012g343a
Eph_Em0012g344a
Eph_Em0012g345a	K21600
Eph_Em0012g346a
Eph_Em0012g347a
Eph_Em0012g348a
Eph_Em0012g349a
Eph_Em0012g350a
Eph_Em0012g351a
Eph_Em0012g352a	K02373
Eph_Em0012g353a
Eph_Em0012g354a
Eph_Em0012g355a
Eph_Em0012g356a
Eph_Em0012g357a
Eph_Em0012g358a
Eph_Em0012g359a
Eph_Em0012g360a
Eph_Em0012g361a	K07004
Eph_Em0012g362a	K15326
Eph_Em0012g363a	K04361
Eph_Em0012g364a
Eph_Em0012g365a
Eph_Em0012g366a
Eph_Em0012g367a
Eph_Em0012g368a	K05312
Eph_Em0012g369a
Eph_Em0012g370a
Eph_Em0012g371a
Eph_Em0012g372a
Eph_Em0012g373a	K16145
Eph_Em0012g374a
Eph_Em0012g375a
Eph_Em0012g376a	K07497
Eph_Em0012g377a
Eph_Em0012g378a
Eph_Em0012g379a
Eph_Em0012g380a
Eph_Em0012g381a
Eph_Em0012g382a	K07173
Eph_Em0012g383a	K09613
Eph_Em0012g384a	K02375
Eph_Em0012g385a
Eph_Em0012g386a	K02517
Eph_Em0012g387a	K00852
Eph_Em0012g388a
Eph_Em0012g389a
Eph_Em0012g390a	K02083
Eph_Em0012g391a	K03801
Eph_Em0012g392a	K03954
Eph_Em0012g393a
Eph_Em0012g394a	K22984
Eph_Em0012g395a
Eph_Em0012g396a
Eph_Em0012g397a
Eph_Em0012g398a
Eph_Em0012g399a
Eph_Em0012g400a
Eph_Em0012g401a
Eph_Em0012g402a
Eph_Em0012g403a
Eph_Em0012g404a
Eph_Em0012g405a
Eph_Em0012g406a	K07065
Eph_Em0012g407a
Eph_Em0012g408a
Eph_Em0012g409a	K07102
Eph_Em0012g410a	K01470
Eph_Em0012g411a	K12141
Eph_Em0012g412a
Eph_Em0012g413a	K04942
Eph_Em0012g414a
Eph_Em0012g415a
Eph_Em0012g416a	K06530
Eph_Em0012g417a
Eph_Em0012g418a	K07497
Eph_Em0012g419a
Eph_Em0012g420a	K06291
Eph_Em0012g421a	K15731
Eph_Em0012g422a	K13099
Eph_Em0012g423a
Eph_Em0012g424a
Eph_Em0012g425a
Eph_Em0012g426a	K03390
Eph_Em0012g427a
Eph_Em0012g428a	K03453
Eph_Em0012g429a	K17717
Eph_Em0012g430a
Eph_Em0012g431a
Eph_Em0012g432a
Eph_Em0012g433a	K03949
Eph_Em0012g434a
Eph_Em0012g435a
Eph_Em0012g436a
Eph_Em0012g437a
Eph_Em0012g438a
Eph_Em0012g439a
Eph_Em0012g440a
Eph_Em0012g441a
Eph_Em0012g442a	K01217
Eph_Em0012g443a
Eph_Em0012g444a	K14379
Eph_Em0012g445a
Eph_Em0012g446a	K08473
Eph_Em0012g447a
Eph_Em0012g448a
Eph_Em0012g449a
Eph_Em0012g450a
Eph_Em0012g451a	K08134
Eph_Em0012g452a	K17516
Eph_Em0012g453a
Eph_Em0012g454a	K07646
Eph_Em0012g455a
Eph_Em0012g456a
Eph_Em0012g457a
Eph_Em0012g458a
Eph_Em0012g459a	K00013
Eph_Em0012g460a
Eph_Em0012g461a	K16743
Eph_Em0012g462a
Eph_Em0012g463a
Eph_Em0012g464a	K02529
Eph_Em0012g465a	K01778
Eph_Em0012g466a	K10686
Eph_Em0012g467a
Eph_Em0012g468a
Eph_Em0012g469a
Eph_Em0012g470a
Eph_Em0012g471a
Eph_Em0012g472a	K06237
Eph_Em0012g473a
Eph_Em0012g474a
Eph_Em0012g475a
Eph_Em0012g476a
Eph_Em0012g477a
Eph_Em0012g478a
Eph_Em0012g479a
Eph_Em0012g480a
Eph_Em0012g481a
Eph_Em0012g482a	K12189
Eph_Em0012g483a	K14206
Eph_Em0012g484a
Eph_Em0012g485a
Eph_Em0012g486a	K09556
Eph_Em0012g487a
Eph_Em0012g488a	K03075
Eph_Em0012g489a	K15289
Eph_Em0012g490a	K01785
Eph_Em0012g491a
Eph_Em0012g492a	K02016
Eph_Em0012g493a
Eph_Em0012g494a
Eph_Em0012g495a
Eph_Em0012g496a	K21844
Eph_Em0012g497a
Eph_Em0012g498a
Eph_Em0012g499a	K01137
Eph_Em0012g500a
Eph_Em0012g501a
Eph_Em0012g502a
Eph_Em0012g503a
Eph_Em0012g504a
Eph_Em0012g505a	K02030
Eph_Em0012g506a
Eph_Em0012g507a	K00099
Eph_Em0012g508a
Eph_Em0012g509a
Eph_Em0012g510a
Eph_Em0012g511a
Eph_Em0012g512a	K19144
Eph_Em0012g513a
Eph_Em0012g514a	K01137
Eph_Em0012g515a
Eph_Em0012g516a
Eph_Em0012g517a
Eph_Em0012g518a
Eph_Em0012g519a
Eph_Em0012g520a	K03377
Eph_Em0012g521a
Eph_Em0012g522a
Eph_Em0012g523a
Eph_Em0012g524a
Eph_Em0012g525a
Eph_Em0012g526a
Eph_Em0012g527a
Eph_Em0012g528a
Eph_Em0012g529a
Eph_Em0012g530a	K06883
Eph_Em0012g531a	K20777
Eph_Em0012g532a	K18081
Eph_Em0012g533a	K11253
Eph_Em0012g534a
Eph_Em0012g535a
Eph_Em0012g536a
Eph_Em0012g537a
Eph_Em0012g538a
Eph_Em0012g539a
Eph_Em0012g540a
Eph_Em0012g541a
Eph_Em0012g542a
Eph_Em0012g543a
Eph_Em0012g544a
Eph_Em0012g545a
Eph_Em0012g546a
Eph_Em0012g547a
Eph_Em0012g548a
Eph_Em0012g549a	K00867
Eph_Em0012g550a	K06835
Eph_Em0012g551a	K07937
Eph_Em0012g552a	K20777
Eph_Em0012g553a	K18081
Eph_Em0012g554a	K11253
Eph_Em0012g555a
Eph_Em0012g556a
Eph_Em0012g557a	K02105
Eph_Em0012g558a
Eph_Em0012g559a
Eph_Em0012g560a
Eph_Em0012g561a
Eph_Em0012g562a
Eph_Em0012g563a
Eph_Em0012g564a	K15911
Eph_Em0012g565a
Eph_Em0012g566a
Eph_Em0012g567a
Eph_Em0012g568a
Eph_Em0012g569a	K11253
Eph_Em0012g570a
Eph_Em0012g571a
Eph_Em0012g572a
Eph_Em0012g573a
Eph_Em0012g574a	K19373
Eph_Em0012g575a
Eph_Em0012g576a	K22390
Eph_Em0012g577a	K08156
Eph_Em0012g578a	K11253
Eph_Em0012g579a
Eph_Em0012g580a
Eph_Em0012g581a	K11253
Eph_Em0012g582a
Eph_Em0012g583a
Eph_Em0012g584a	K06377
Eph_Em0012g585a
Eph_Em0012g586a
Eph_Em0012g587a
Eph_Em0012g588a
Eph_Em0012g589a
Eph_Em0012g590a
Eph_Em0012g591a
Eph_Em0012g592a
Eph_Em0012g593a
Eph_Em0012g594a
Eph_Em0012g595a
Eph_Em0012g596a
Eph_Em0012g597a
Eph_Em0012g598a
Eph_Em0012g599a
Eph_Em0012g600a
Eph_Em0012g601a
Eph_Em0012g602a
Eph_Em0012g603a	K13280
Eph_Em0012g604a
Eph_Em0012g605a
Eph_Em0012g606a
Eph_Em0012g607a
Eph_Em0012g608a	K02483
Eph_Em0012g609a
Eph_Em0012g610a
Eph_Em0012g611a
Eph_Em0012g612a
Eph_Em0012g613a	K19373
Eph_Em0012g614a
Eph_Em0012g615a
Eph_Em0012g616a
Eph_Em0012g617a
Eph_Em0012g618a	K17318
Eph_Em0012g619a
Eph_Em0012g620a	K19382
Eph_Em0012g621a	K03830
Eph_Em0012g622a
Eph_Em0012g623a	K11253
Eph_Em0012g624a
Eph_Em0012g625a
Eph_Em0012g626a
Eph_Em0012g627a
Eph_Em0012g628a
Eph_Em0012g629a
Eph_Em0012g630a	K02563
Eph_Em0012g631a
Eph_Em0012g632a
Eph_Em0012g633a
Eph_Em0012g634a
Eph_Em0012g635a	K15545
Eph_Em0012g636a
Eph_Em0012g637a
Eph_Em0012g638a
Eph_Em0012g639a
Eph_Em0012g640a
Eph_Em0012g641a
Eph_Em0012g642a	K03648
Eph_Em0012g643a
Eph_Em0012g644a
Eph_Em0012g645a	K07496
Eph_Em0012g646a
Eph_Em0012g647a
Eph_Em0012g648a	K11253
Eph_Em0012g649a
Eph_Em0012g650a
Eph_Em0012g651a	K02483
Eph_Em0012g652a
Eph_Em0012g653a
Eph_Em0012g654a
Eph_Em0012g655a
Eph_Em0012g656a	K09861
Eph_Em0012g657a
Eph_Em0012g658a
Eph_Em0012g659a
Eph_Em0012g660a
Eph_Em0012g661a
Eph_Em0012g662a
Eph_Em0012g663a
Eph_Em0012g664a	K00275
Eph_Em0012g665a
Eph_Em0012g666a	K18173
Eph_Em0012g667a	K12104
Eph_Em0012g668a
Eph_Em0012g669a
Eph_Em0012g670a
Eph_Em0012g671a	K00275
Eph_Em0012g672a
Eph_Em0012g673a	K18173
Eph_Em0012g674a	K04420
Eph_Em0012g675a
Eph_Em0012g676a	K00799
Eph_Em0012g677a
Eph_Em0012g678a
Eph_Em0012g679a	K22721
Eph_Em0012g680a	K03457
Eph_Em0012g681a
Eph_Em0012g682a
Eph_Em0012g683a
Eph_Em0012g684a	K13128
Eph_Em0012g685a	K16550
Eph_Em0012g686a	K00133
Eph_Em0012g687a
Eph_Em0012g688a
Eph_Em0012g689a
Eph_Em0012g690a
Eph_Em0012g691a	K04941
Eph_Em0012g692a
Eph_Em0012g693a
Eph_Em0012g694a
Eph_Em0012g695a
Eph_Em0012g696a
Eph_Em0012g697a	K03457
Eph_Em0012g698a
Eph_Em0012g699a
Eph_Em0012g700a
Eph_Em0012g701a
Eph_Em0012g702a
Eph_Em0012g703a
Eph_Em0012g704a	K14610
Eph_Em0012g705a
Eph_Em0012g706a	K11709
Eph_Em0012g707a
Eph_Em0012g708a	K03164
Eph_Em0012g709a
Eph_Em0012g710a
Eph_Em0012g711a
Eph_Em0012g712a
Eph_Em0012g713a
Eph_Em0012g714a
Eph_Em0012g715a	K02843
Eph_Em0012g716a
Eph_Em0012g717a
Eph_Em0012g718a	K08810
Eph_Em0012g719a	K14649
Eph_Em0012g720a	K12181
Eph_Em0012g721a
Eph_Em0012g722a
Eph_Em0012g723a
Eph_Em0012g724a
Eph_Em0012g725a	K11674
Eph_Em0012g726a
Eph_Em0012g727a
Eph_Em0012g728a
Eph_Em0012g729a
Eph_Em0012g730a
Eph_Em0012g731a
Eph_Em0012g732a
Eph_Em0012g733a	K03307
Eph_Em0012g734a	K08309
Eph_Em0012g735a
Eph_Em0012g736a
Eph_Em0012g737a
Eph_Em0012g738a
Eph_Em0012g739a
Eph_Em0012g740a
Eph_Em0012g741a
Eph_Em0012g742a
Eph_Em0012g743a
Eph_Em0012g744a
Eph_Em0012g745a	K08473
Eph_Em0012g746a	K03642
Eph_Em0012g747a	K07780
Eph_Em0012g748a	K16775
Eph_Em0012g749a
Eph_Em0012g750a	K01425
Eph_Em0012g751a
Eph_Em0012g752a	K05606
Eph_Em0012g753a	K03283
Eph_Em0012g754a
Eph_Em0012g755a	K03561
Eph_Em0012g756a
Eph_Em0012g757a	K04404
Eph_Em0012g758a
Eph_Em0012g759a	K03521
Eph_Em0012g760a
Eph_Em0012g761a	K18241
Eph_Em0012g762a	K03283
Eph_Em0012g763a	K01153
Eph_Em0012g764a
Eph_Em0012g765a	K15899
Eph_Em0012g766a
Eph_Em0012g767a
Eph_Em0012g768a
Eph_Em0012g769a	K18584
Eph_Em0012g770a	K00111
Eph_Em0012g771a	K23580
Eph_Em0012g772a
Eph_Em0012g773a
Eph_Em0012g774a
Eph_Em0012g775a	K17987
Eph_Em0012g776a
Eph_Em0012g777a	K00111
Eph_Em0012g778a	K23580
Eph_Em0012g779a	K09517
Eph_Em0012g780a	K17987
Eph_Em0012g781a
Eph_Em0012g782a
Eph_Em0012g783a
Eph_Em0012g784a	K01448
Eph_Em0012g785a
Eph_Em0012g786a
Eph_Em0012g787a	K15160
Eph_Em0012g788a
Eph_Em0012g789a
Eph_Em0012g790a
Eph_Em0012g791a
Eph_Em0012g792a
Eph_Em0012g793a
Eph_Em0012g794a	K12350
Eph_Em0012g795a
Eph_Em0012g796a	K03592
Eph_Em0012g797a
Eph_Em0012g798a
Eph_Em0012g799a
Eph_Em0012g800a
Eph_Em0012g801a
Eph_Em0012g802a
Eph_Em0012g803a	K17836
Eph_Em0012g804a
Eph_Em0012g805a	K06920
Eph_Em0012g806a	K05340
Eph_Em0012g807a	K17715
Eph_Em0012g808a	K12350
Eph_Em0012g809a
Eph_Em0012g810a	K07257
Eph_Em0012g811a
Eph_Em0012g812a	K12350
Eph_Em0012g813a
Eph_Em0012g814a	K16167
Eph_Em0012g815a
Eph_Em0012g816a
Eph_Em0012g817a
Eph_Em0012g818a
Eph_Em0012g819a
Eph_Em0012g820a	K13619
Eph_Em0012g821a	K20289
Eph_Em0012g822a	K01154
Eph_Em0012g823a	K01772
Eph_Em0012g824a
Eph_Em0012g825a
Eph_Em0012g826a
Eph_Em0012g827a
Eph_Em0012g828a
Eph_Em0012g829a
Eph_Em0012g830a
Eph_Em0012g831a	K00385
Eph_Em0012g832a
Eph_Em0012g833a
Eph_Em0012g834a
Eph_Em0012g835a
Eph_Em0012g836a
Eph_Em0012g837a
Eph_Em0012g838a
Eph_Em0012g839a
Eph_Em0012g840a
Eph_Em0012g841a
Eph_Em0012g842a	K01992
Eph_Em0012g843a	K00552
Eph_Em0012g844a	K02027
Eph_Em0012g845a	K12011
Eph_Em0012g846a
Eph_Em0012g847a
Eph_Em0012g848a
Eph_Em0012g849a
Eph_Em0012g850a
Eph_Em0012g851a
Eph_Em0012g852a
Eph_Em0012g853a	K14326
Eph_Em0012g854a	K11850
Eph_Em0012g855a	K01081
Eph_Em0012g856a	K20217
Eph_Em0012g857a
Eph_Em0012g858a	K11967
Eph_Em0012g859a
Eph_Em0012g860a	K11967
Eph_Em0012g861a
Eph_Em0012g862a	K11536
Eph_Em0012g863a
Eph_Em0012g864a
Eph_Em0012g865a	K01752
Eph_Em0012g866a
Eph_Em0012g867a
Eph_Em0012g868a
Eph_Em0012g869a
Eph_Em0012g870a
Eph_Em0012g871a
Eph_Em0012g872a	K03820
Eph_Em0012g873a
Eph_Em0012g874a	K21471
Eph_Em0012g875a	K10265
Eph_Em0012g876a
Eph_Em0012g877a	K08473
Eph_Em0012g878a
Eph_Em0012g879a
Eph_Em0012g880a
Eph_Em0012g881a	K01829
Eph_Em0012g882a
Eph_Em0012g883a
Eph_Em0012g884a
Eph_Em0012g885a
Eph_Em0012g886a
Eph_Em0012g887a	K15077
Eph_Em0012g888a	K21572
Eph_Em0012g889a	K12021
Eph_Em0012g890a	K14797
Eph_Em0012g891a
Eph_Em0012g892a
Eph_Em0012g893a
Eph_Em0012g894a
Eph_Em0012g895a
Eph_Em0012g896a
Eph_Em0012g897a
Eph_Em0012g898a
Eph_Em0012g899a	K04575
Eph_Em0012g900a
Eph_Em0012g901a
Eph_Em0012g902a	K03130
Eph_Em0012g903a	K14323
Eph_Em0012g904a	K04711
Eph_Em0012g905a
Eph_Em0012g906a
Eph_Em0012g907a
Eph_Em0012g908a
Eph_Em0012g909a	K08331
Eph_Em0012g910a
Eph_Em0012g911a
Eph_Em0012g912a
Eph_Em0012g913a
Eph_Em0012g914a
Eph_Em0012g915a	K12229
Eph_Em0012g916a	K00921
Eph_Em0012g917a	K00921
Eph_Em0012g918a
Eph_Em0012g919a
Eph_Em0012g920a
Eph_Em0012g921a
Eph_Em0012g922a
Eph_Em0012g923a
Eph_Em0012g924a
Eph_Em0012g925a
Eph_Em0012g926a
Eph_Em0012g927a	K08473
Eph_Em0012g928a
Eph_Em0012g929a
Eph_Em0012g930a
Eph_Em0012g931a
Eph_Em0012g932a
Eph_Em0012g933a
Eph_Em0012g934a
Eph_Em0012g935a	K08473
Eph_Em0012g936a
Eph_Em0012g937a
Eph_Em0012g938a
Eph_Em0012g939a
Eph_Em0012g940a
Eph_Em0012g941a
Eph_Em0012g942a
Eph_Em0012g943a
Eph_Em0012g944a
Eph_Em0012g945a
Eph_Em0012g946a
Eph_Em0012g947a
Eph_Em0012g948a
Eph_Em0012g949a
Eph_Em0012g950a
Eph_Em0012g951a	K10428
Eph_Em0012g952a	K10687
Eph_Em0012g953a
Eph_Em0012g954a
Eph_Em0012g955a
Eph_Em0012g956a
Eph_Em0012g957a	K21989
Eph_Em0012g958a
Eph_Em0012g959a
Eph_Em0012g960a
Eph_Em0012g961a
Eph_Em0012g962a
Eph_Em0012g963a
Eph_Em0012g964a	K14293
Eph_Em0012g965a	K04515
Eph_Em0012g966a	K04257
Eph_Em0012g967a	K07889
Eph_Em0012g968a
Eph_Em0012g969a	K02213
Eph_Em0012g970a	K06072
Eph_Em0012g971a
Eph_Em0012g972a
Eph_Em0012g973a	K17264
Eph_Em0012g974a	K00621
Eph_Em0012g975a	K03350
Eph_Em0012g976a	K03291
Eph_Em0012g977a
Eph_Em0012g978a
Eph_Em0012g979a	K00928
Eph_Em0012g980a
Eph_Em0012g981a
Eph_Em0012g982a
Eph_Em0012g983a
Eph_Em0012g984a
Eph_Em0012g985a
Eph_Em0012g986a	K07440
Eph_Em0012g987a
Eph_Em0012g988a	K07440
Eph_Em0012g989a
Eph_Em0012g990a
Eph_Em0012g991a
Eph_Em0012g992a
Eph_Em0012g993a
Eph_Em0012g994a	K11423
Eph_Em0012g995a	K18763
Eph_Em0012g996a	K08491
Eph_Em0012g997a	K09481
Eph_Em0012g998a	K14445
Eph_Em0012g999a	K23187
Eph_Em0012g1000a
Eph_Em0012g1001a
Eph_Em0012g1002a
Eph_Em0012g1003a
Eph_Em0012g1004a	K02810
Eph_Em0012g1005a
Eph_Em0012g1006a
Eph_Em0012g1007a
Eph_Em0012g1008a
Eph_Em0012g1009a
Eph_Em0012g1010a
Eph_Em0012g1011a
Eph_Em0012g1012a
Eph_Em0012g1013a
Eph_Em0012g1014a
Eph_Em0012g1015a
Eph_Em0012g1016a
Eph_Em0012g1017a
Eph_Em0012g1018a
Eph_Em0012g1019a
Eph_Em0012g1020a
Eph_Em0012g1021a
Eph_Em0012g1022a
Eph_Em0012g1023a
Eph_Em0012g1024a
Eph_Em0012g1025a
Eph_Em0012g1026a
Eph_Em0012g1027a
Eph_Em0012g1028a
Eph_Em0012g1029a
Eph_Em0012g1030a	K17907
Eph_Em0012g1031a	K17080
Eph_Em0012g1032a	K18040
Eph_Em0012g1033a	K08051
Eph_Em0012g1034a
Eph_Em0012g1035a	K00182
Eph_Em0012g1036a	K08496
Eph_Em0012g1037a
Eph_Em0012g1038a
Eph_Em0012g1039a
Eph_Em0012g1040a
Eph_Em0012g1041a
Eph_Em0012g1042a
Eph_Em0012g1043a
Eph_Em0012g1044a
Eph_Em0012g1045a
Eph_Em0012g1046a
Eph_Em0012g1047a	K18270
Eph_Em0012g1048a	K08776
Eph_Em0012g1049a	K10858
Eph_Em0012g1050a	K13861
Eph_Em0012g1051a	K20463
Eph_Em0012g1052a	K04422
Eph_Em0012g1053a
Eph_Em0012g1054a
Eph_Em0012g1055a
Eph_Em0012g1056a
Eph_Em0012g1057a
Eph_Em0012g1058a
Eph_Em0012g1059a	K03086
Eph_Em0012g1060a
Eph_Em0012g1061a
Eph_Em0012g1062a
Eph_Em0012g1063a	K06058
Eph_Em0012g1064a	K10596
Eph_Em0012g1065a
Eph_Em0012g1066a	K10914
Eph_Em0012g1067a
Eph_Em0012g1068a	K21567
Eph_Em0012g1069a
Eph_Em0012g1070a	K17830
Eph_Em0012g1071a
Eph_Em0012g1072a
Eph_Em0012g1073a
Eph_Em0012g1074a
Eph_Em0012g1075a	K01945
Eph_Em0012g1076a
Eph_Em0012g1077a	K23010
Eph_Em0012g1078a	K23010
Eph_Em0012g1079a	K14565
Eph_Em0012g1080a	K09533
Eph_Em0012g1081a
Eph_Em0012g1082a
Eph_Em0012g1083a	K14565
Eph_Em0012g1084a	K09533
Eph_Em0012g1085a
Eph_Em0012g1086a
Eph_Em0012g1087a	K15369
Eph_Em0012g1088a	K08017
Eph_Em0012g1089a
Eph_Em0012g1090a	K19398
Eph_Em0012g1091a	K11967
Eph_Em0012g1092a	K09527
Eph_Em0012g1093a	K05641
Eph_Em0012g1094a	K19626
Eph_Em0012g1095a	K03126
Eph_Em0012g1096a	K11090
Eph_Em0012g1097a	K19197
Eph_Em0012g1098a	K05925
Eph_Em0013g1a
Eph_Em0013g2a	K16719
Eph_Em0013g3a	K15464
Eph_Em0013g4a
Eph_Em0013g5a	K23344
Eph_Em0013g6a
Eph_Em0013g7a
Eph_Em0013g8a	K23344
Eph_Em0013g9a	K16489
Eph_Em0013g10a
Eph_Em0013g11a	K06910
Eph_Em0013g12a	K06910
Eph_Em0013g13a
Eph_Em0013g14a	K11862
Eph_Em0013g15a	K10866
Eph_Em0013g16a	K09825
Eph_Em0013g17a
Eph_Em0013g18a
Eph_Em0013g19a	K06910
Eph_Em0013g20a
Eph_Em0013g21a
Eph_Em0013g22a
Eph_Em0013g23a	K10866
Eph_Em0013g24a
Eph_Em0013g25a	K20167
Eph_Em0013g26a	K17637
Eph_Em0013g27a	K17637
Eph_Em0013g28a	K20640
Eph_Em0013g29a	K01206
Eph_Em0013g30a
Eph_Em0013g31a
Eph_Em0013g32a
Eph_Em0013g33a
Eph_Em0013g34a
Eph_Em0013g35a
Eph_Em0013g36a	K14766
Eph_Em0013g37a
Eph_Em0013g38a
Eph_Em0013g39a
Eph_Em0013g40a	K14766
Eph_Em0013g41a	K10895
Eph_Em0013g42a
Eph_Em0013g43a
Eph_Em0013g44a
Eph_Em0013g45a	K12306
Eph_Em0013g46a	K12306
Eph_Em0013g47a	K14020
Eph_Em0013g48a	K04354
Eph_Em0013g49a
Eph_Em0013g50a	K07557
Eph_Em0013g51a
Eph_Em0013g52a
Eph_Em0013g53a	K12306
Eph_Em0013g54a	K01736
Eph_Em0013g55a
Eph_Em0013g56a
Eph_Em0013g57a	K00824
Eph_Em0013g58a
Eph_Em0013g59a
Eph_Em0013g60a
Eph_Em0013g61a
Eph_Em0013g62a
Eph_Em0013g63a
Eph_Em0013g64a
Eph_Em0013g65a
Eph_Em0013g66a
Eph_Em0013g67a
Eph_Em0013g68a	K07497
Eph_Em0013g69a
Eph_Em0013g70a
Eph_Em0013g71a
Eph_Em0013g72a	K19949
Eph_Em0013g73a
Eph_Em0013g74a	K01115
Eph_Em0013g75a	K03098
Eph_Em0013g76a	K19949
Eph_Em0013g77a	K01115
Eph_Em0013g78a
Eph_Em0013g79a
Eph_Em0013g80a	K22125
Eph_Em0013g81a
Eph_Em0013g82a	K22125
Eph_Em0013g83a	K03073
Eph_Em0013g84a
Eph_Em0013g85a	K22125
Eph_Em0013g86a
Eph_Em0013g87a
Eph_Em0013g88a	K09991
Eph_Em0013g89a	K02563
Eph_Em0013g90a	K21873
Eph_Em0013g91a	K03073
Eph_Em0013g92a	K15190
Eph_Em0013g93a
Eph_Em0013g94a	K23500
Eph_Em0013g95a	K22651
Eph_Em0013g96a
Eph_Em0013g97a
Eph_Em0013g98a
Eph_Em0013g99a
Eph_Em0013g100a
Eph_Em0013g101a
Eph_Em0013g102a
Eph_Em0013g103a	K15213
Eph_Em0013g104a	K10457
Eph_Em0013g105a	K23598
Eph_Em0013g106a	K12819
Eph_Em0013g107a	K18693
Eph_Em0013g108a	K16575
Eph_Em0013g109a
Eph_Em0013g110a	K03341
Eph_Em0013g111a	K01081
Eph_Em0013g112a
Eph_Em0013g113a	K03355
Eph_Em0013g114a	K18932
Eph_Em0013g115a	K17427
Eph_Em0013g116a
Eph_Em0013g117a	K01511
Eph_Em0013g118a	K03355
Eph_Em0013g119a
Eph_Em0013g120a	K18624
Eph_Em0013g121a	K04496
Eph_Em0013g122a
Eph_Em0013g123a	K21919
Eph_Em0013g124a	K09103
Eph_Em0013g125a	K09499
Eph_Em0013g126a	K23281
Eph_Em0013g127a	K19832
Eph_Em0013g128a	K14564
Eph_Em0013g129a
Eph_Em0013g130a
Eph_Em0013g131a	K23281
Eph_Em0013g132a	K19832
Eph_Em0013g133a	K14564
Eph_Em0013g134a
Eph_Em0013g135a
Eph_Em0013g136a	K14564
Eph_Em0013g137a
Eph_Em0013g138a	K14810
Eph_Em0013g139a	K11316
Eph_Em0013g140a
Eph_Em0013g141a
Eph_Em0013g142a
Eph_Em0013g143a	K09567
Eph_Em0013g144a	K20520
Eph_Em0013g145a	K05691
Eph_Em0013g146a
Eph_Em0013g147a
Eph_Em0013g148a
Eph_Em0013g149a	K10837
Eph_Em0013g150a	K13711
Eph_Em0013g151a	K00733
Eph_Em0013g152a
Eph_Em0013g153a	K13711
Eph_Em0013g154a	K10837
Eph_Em0013g155a
Eph_Em0013g156a	K15272
Eph_Em0013g157a	K09478
Eph_Em0013g158a	K15272
Eph_Em0013g159a	K07189
Eph_Em0013g160a	K00953
Eph_Em0013g161a
Eph_Em0013g162a
Eph_Em0013g163a
Eph_Em0013g164a	K00612
Eph_Em0013g165a	K01899
Eph_Em0013g166a	K09680
Eph_Em0013g167a	K08497
Eph_Em0013g168a	K19716
Eph_Em0013g169a	K02153
Eph_Em0013g170a
Eph_Em0013g171a	K04750
Eph_Em0013g172a	K02602
Eph_Em0013g173a	K10660
Eph_Em0013g174a	K10660
Eph_Em0013g175a
Eph_Em0013g176a
Eph_Em0013g177a	K18416
Eph_Em0013g178a	K17405
Eph_Em0013g179a
Eph_Em0013g180a
Eph_Em0013g181a	K18408
Eph_Em0013g182a	K23238
Eph_Em0013g183a	K03629
Eph_Em0013g184a
Eph_Em0013g185a	K00995
Eph_Em0013g186a
Eph_Em0013g187a	K14792
Eph_Em0013g188a	K02341
Eph_Em0013g189a	K11687
Eph_Em0013g190a
Eph_Em0013g191a
Eph_Em0013g192a	K15340
Eph_Em0013g193a	K03513
Eph_Em0013g194a	K21441
Eph_Em0013g195a	K03517
Eph_Em0013g196a
Eph_Em0013g197a	K15340
Eph_Em0013g198a
Eph_Em0013g199a
Eph_Em0013g200a	K14792
Eph_Em0013g201a
Eph_Em0013g202a
Eph_Em0013g203a	K00995
Eph_Em0013g204a
Eph_Em0013g205a	K07005
Eph_Em0013g206a
Eph_Em0013g207a	K07347
Eph_Em0013g208a
Eph_Em0013g209a
Eph_Em0013g210a
Eph_Em0013g211a
Eph_Em0013g212a
Eph_Em0013g213a
Eph_Em0013g214a
Eph_Em0013g215a
Eph_Em0013g216a
Eph_Em0013g217a
Eph_Em0013g218a
Eph_Em0013g219a
Eph_Em0013g220a
Eph_Em0013g221a
Eph_Em0013g222a
Eph_Em0013g223a	K02189
Eph_Em0013g224a
Eph_Em0013g225a	K14831
Eph_Em0013g226a	K01812
Eph_Em0013g227a	K22868
Eph_Em0013g228a
Eph_Em0013g229a	K14831
Eph_Em0013g230a	K14794
Eph_Em0013g231a
Eph_Em0013g232a	K14317
Eph_Em0013g233a
Eph_Em0013g234a
Eph_Em0013g235a
Eph_Em0013g236a
Eph_Em0013g237a
Eph_Em0013g238a	K17659
Eph_Em0013g239a
Eph_Em0013g240a	K02292
Eph_Em0013g241a
Eph_Em0013g242a
Eph_Em0013g243a
Eph_Em0013g244a
Eph_Em0013g245a
Eph_Em0013g246a
Eph_Em0013g247a
Eph_Em0013g248a	K23720
Eph_Em0013g249a	K10082
Eph_Em0013g250a	K16302
Eph_Em0013g251a	K03138
Eph_Em0013g252a	K16723
Eph_Em0013g253a
Eph_Em0013g254a
Eph_Em0013g255a
Eph_Em0013g256a	K22376
Eph_Em0013g257a	K07088
Eph_Em0013g258a
Eph_Em0013g259a	K07088
Eph_Em0013g260a
Eph_Em0013g261a	K05715
Eph_Em0013g262a
Eph_Em0013g263a
Eph_Em0013g264a	K02793
Eph_Em0013g265a
Eph_Em0013g266a	K01854
Eph_Em0013g267a
Eph_Em0013g268a	K14496
Eph_Em0013g269a
Eph_Em0013g270a
Eph_Em0013g271a	K00819
Eph_Em0013g272a	K00357
Eph_Em0013g273a
Eph_Em0013g274a	K16732
Eph_Em0013g275a	K10600
Eph_Em0013g276a	K09214
Eph_Em0013g277a	K09214
Eph_Em0013g278a	K15262
Eph_Em0013g279a
Eph_Em0013g280a	K00030
Eph_Em0013g281a	K00150
Eph_Em0013g282a	K07944
Eph_Em0013g283a
Eph_Em0013g284a	K12486
Eph_Em0013g285a	K12486
Eph_Em0013g286a	K10881
Eph_Em0013g287a	K08837
Eph_Em0013g288a	K12757
Eph_Em0013g289a	K12757
Eph_Em0013g290a	K17401
Eph_Em0013g291a	K18204
Eph_Em0013g292a
Eph_Em0013g293a	K08793
Eph_Em0013g294a
Eph_Em0013g295a
Eph_Em0013g296a	K23379
Eph_Em0013g297a	K01807
Eph_Em0013g298a	K23379
Eph_Em0013g299a
Eph_Em0013g300a
Eph_Em0013g301a	K08793
Eph_Em0013g302a
Eph_Em0013g303a	K18204
Eph_Em0013g304a	K17401
Eph_Em0013g305a	K12757
Eph_Em0013g306a	K12757
Eph_Em0013g307a
Eph_Em0013g308a	K10881
Eph_Em0013g309a
Eph_Em0013g310a	K12486
Eph_Em0013g311a	K12486
Eph_Em0013g312a	K03845
Eph_Em0013g313a	K02835
Eph_Em0013g314a
Eph_Em0013g315a
Eph_Em0013g316a
Eph_Em0013g317a	K06111
Eph_Em0013g318a
Eph_Em0013g319a
Eph_Em0013g320a
Eph_Em0013g321a	K20120
Eph_Em0013g322a	K09203
Eph_Em0013g323a
Eph_Em0013g324a
Eph_Em0013g325a	K09203
Eph_Em0013g326a
Eph_Em0013g327a	K02147
Eph_Em0013g328a	K20774
Eph_Em0013g329a	K08957
Eph_Em0013g330a	K05955
Eph_Em0013g331a
Eph_Em0013g332a
Eph_Em0013g333a
Eph_Em0013g334a
Eph_Em0013g335a
Eph_Em0013g336a
Eph_Em0013g337a
Eph_Em0013g338a
Eph_Em0013g339a
Eph_Em0013g340a	K00526
Eph_Em0013g341a
Eph_Em0013g342a	K16200
Eph_Em0013g343a
Eph_Em0013g344a
Eph_Em0013g345a
Eph_Em0013g346a
Eph_Em0013g347a
Eph_Em0013g348a	K07129
Eph_Em0013g349a
Eph_Em0013g350a
Eph_Em0013g351a
Eph_Em0013g352a
Eph_Em0013g353a	K19044
Eph_Em0013g354a
Eph_Em0013g355a	K18710
Eph_Em0013g356a	K11321
Eph_Em0013g357a
Eph_Em0013g358a	K15633
Eph_Em0013g359a
Eph_Em0013g360a
Eph_Em0013g361a
Eph_Em0013g362a	K05305
Eph_Em0013g363a	K06532
Eph_Em0013g364a
Eph_Em0013g365a
Eph_Em0013g366a	K13054
Eph_Em0013g367a	K00033
Eph_Em0013g368a
Eph_Em0013g369a
Eph_Em0013g370a
Eph_Em0013g371a
Eph_Em0013g372a
Eph_Em0013g373a	K19612
Eph_Em0013g374a
Eph_Em0013g375a
Eph_Em0013g376a	K03093
Eph_Em0013g377a
Eph_Em0013g378a
Eph_Em0013g379a	K17785
Eph_Em0013g380a
Eph_Em0013g381a
Eph_Em0013g382a	K08473
Eph_Em0013g383a
Eph_Em0013g384a	K14021
Eph_Em0013g385a
Eph_Em0013g386a	K14487
Eph_Em0013g387a	K00844
Eph_Em0013g388a
Eph_Em0013g389a
Eph_Em0013g390a
Eph_Em0013g391a	K16694
Eph_Em0013g392a
Eph_Em0013g393a
Eph_Em0013g394a	K03501
Eph_Em0013g395a
Eph_Em0013g396a	K06107
Eph_Em0013g397a
Eph_Em0013g398a
Eph_Em0013g399a
Eph_Em0013g400a
Eph_Em0013g401a
Eph_Em0013g402a	K00844
Eph_Em0013g403a	K12824
Eph_Em0013g404a	K06107
Eph_Em0013g405a
Eph_Em0013g406a
Eph_Em0013g407a	K21798
Eph_Em0013g408a	K06143
Eph_Em0013g409a
Eph_Em0013g410a
Eph_Em0013g411a	K12257
Eph_Em0013g412a
Eph_Em0013g413a
Eph_Em0013g414a
Eph_Em0013g415a
Eph_Em0013g416a	K00202
Eph_Em0013g417a
Eph_Em0013g418a
Eph_Em0013g419a
Eph_Em0013g420a
Eph_Em0013g421a	K04615
Eph_Em0013g422a
Eph_Em0013g423a
Eph_Em0013g424a
Eph_Em0013g425a	K01999
Eph_Em0013g426a	K01070
Eph_Em0013g427a	K06058
Eph_Em0013g428a	K20353
Eph_Em0013g429a
Eph_Em0013g430a
Eph_Em0013g431a
Eph_Em0013g432a	K12854
Eph_Em0013g433a	K05181
Eph_Em0013g434a	K22371
Eph_Em0013g435a	K20293
Eph_Em0013g436a
Eph_Em0013g437a
Eph_Em0013g438a
Eph_Em0013g439a
Eph_Em0013g440a
Eph_Em0013g441a	K01776
Eph_Em0013g442a
Eph_Em0013g443a
Eph_Em0013g444a	K00793
Eph_Em0013g445a
Eph_Em0013g446a
Eph_Em0013g447a
Eph_Em0013g448a	K00579
Eph_Em0013g449a	K17763
Eph_Em0013g450a
Eph_Em0013g451a	K10799
Eph_Em0013g452a
Eph_Em0013g453a	K11749
Eph_Em0013g454a
Eph_Em0013g455a
Eph_Em0013g456a
Eph_Em0013g457a
Eph_Em0013g458a	K08473
Eph_Em0013g459a
Eph_Em0013g460a
Eph_Em0013g461a	K02314
Eph_Em0013g462a	K07994
Eph_Em0013g463a	K12368
Eph_Em0013g464a
Eph_Em0013g465a
Eph_Em0013g466a
Eph_Em0013g467a
Eph_Em0013g468a
Eph_Em0013g469a
Eph_Em0013g470a
Eph_Em0013g471a
Eph_Em0013g472a	K02238
Eph_Em0013g473a	K07440
Eph_Em0013g474a
Eph_Em0013g475a	K01595
Eph_Em0013g476a
Eph_Em0013g477a	K06924
Eph_Em0013g478a
Eph_Em0013g479a
Eph_Em0013g480a
Eph_Em0013g481a	K11646
Eph_Em0013g482a
Eph_Em0013g483a	K19765
Eph_Em0013g484a
Eph_Em0013g485a	K07497
Eph_Em0013g486a	K08311
Eph_Em0013g487a	K07732
Eph_Em0013g488a	K15261
Eph_Em0013g489a
Eph_Em0013g490a	K01689
Eph_Em0013g491a	K18741
Eph_Em0013g492a
Eph_Em0013g493a
Eph_Em0013g494a	K15261
Eph_Em0013g495a
Eph_Em0013g496a	K01061
Eph_Em0013g497a
Eph_Em0013g498a	K07353
Eph_Em0013g499a	K11921
Eph_Em0013g500a
Eph_Em0013g501a
Eph_Em0013g502a
Eph_Em0013g503a	K22037
Eph_Em0013g504a
Eph_Em0013g505a
Eph_Em0013g506a
Eph_Em0013g507a
Eph_Em0013g508a	K08900
Eph_Em0013g509a
Eph_Em0013g510a	K01206
Eph_Em0013g511a
Eph_Em0013g512a	K15397
Eph_Em0013g513a
Eph_Em0013g514a
Eph_Em0013g515a
Eph_Em0013g516a
Eph_Em0013g517a
Eph_Em0013g518a
Eph_Em0013g519a
Eph_Em0013g520a
Eph_Em0013g521a	K01206
Eph_Em0013g522a	K23615
Eph_Em0013g523a	K01736
Eph_Em0013g524a
Eph_Em0013g525a	K07448
Eph_Em0013g526a
Eph_Em0013g527a	K08473
Eph_Em0013g528a
Eph_Em0013g529a
Eph_Em0013g530a
Eph_Em0013g531a
Eph_Em0013g532a
Eph_Em0013g533a
Eph_Em0013g534a	K07915
Eph_Em0013g535a
Eph_Em0013g536a	K03254
Eph_Em0013g537a
Eph_Em0013g538a
Eph_Em0013g539a
Eph_Em0013g540a	K16769
Eph_Em0013g541a
Eph_Em0013g542a	K02314
Eph_Em0013g543a
Eph_Em0013g544a
Eph_Em0013g545a	K02314
Eph_Em0013g546a
Eph_Em0013g547a	K20409
Eph_Em0013g548a	K19368
Eph_Em0013g549a	K02874
Eph_Em0013g550a
Eph_Em0013g551a
Eph_Em0013g552a	K13499
Eph_Em0013g553a
Eph_Em0013g554a
Eph_Em0013g555a
Eph_Em0013g556a
Eph_Em0013g557a
Eph_Em0013g558a	K07187
Eph_Em0013g559a
Eph_Em0013g560a	K23573
Eph_Em0013g561a
Eph_Em0013g562a
Eph_Em0013g563a
Eph_Em0013g564a
Eph_Em0013g565a
Eph_Em0013g566a
Eph_Em0013g567a
Eph_Em0013g568a
Eph_Em0013g569a
Eph_Em0013g570a
Eph_Em0013g571a
Eph_Em0013g572a	K13116
Eph_Em0013g573a
Eph_Em0013g574a
Eph_Em0013g575a
Eph_Em0013g576a
Eph_Em0013g577a
Eph_Em0013g578a
Eph_Em0013g579a	K00549
Eph_Em0013g580a
Eph_Em0013g581a
Eph_Em0013g582a
Eph_Em0013g583a
Eph_Em0013g584a
Eph_Em0013g585a	K02084
Eph_Em0013g586a
Eph_Em0013g587a
Eph_Em0013g588a
Eph_Em0013g589a
Eph_Em0013g590a
Eph_Em0013g591a
Eph_Em0013g592a
Eph_Em0013g593a
Eph_Em0013g594a
Eph_Em0013g595a
Eph_Em0013g596a
Eph_Em0013g597a	K00240
Eph_Em0013g598a
Eph_Em0013g599a
Eph_Em0013g600a
Eph_Em0013g601a
Eph_Em0013g602a
Eph_Em0013g603a	K00937
Eph_Em0013g604a
Eph_Em0013g605a
Eph_Em0013g606a
Eph_Em0013g607a
Eph_Em0013g608a
Eph_Em0013g609a
Eph_Em0013g610a
Eph_Em0013g611a
Eph_Em0013g612a
Eph_Em0013g613a
Eph_Em0013g614a	K01255
Eph_Em0013g615a	K01255
Eph_Em0013g616a
Eph_Em0013g617a
Eph_Em0013g618a	K07447
Eph_Em0013g619a
Eph_Em0013g620a
Eph_Em0013g621a
Eph_Em0013g622a	K03010
Eph_Em0013g623a	K16343
Eph_Em0013g624a
Eph_Em0013g625a
Eph_Em0013g626a	K15113
Eph_Em0013g627a	K00014
Eph_Em0013g628a
Eph_Em0013g629a	K01693
Eph_Em0013g630a
Eph_Em0013g631a	K20282
Eph_Em0013g632a
Eph_Em0013g633a
Eph_Em0013g634a
Eph_Em0013g635a	K03488
Eph_Em0013g636a	K04043
Eph_Em0013g637a
Eph_Em0013g638a	K17985
Eph_Em0013g639a
Eph_Em0013g640a
Eph_Em0013g641a	K01693
Eph_Em0013g642a	K00014
Eph_Em0013g643a	K15113
Eph_Em0013g644a
Eph_Em0013g645a	K03044
Eph_Em0013g646a	K03283
Eph_Em0013g647a
Eph_Em0013g648a	K03283
Eph_Em0013g649a
Eph_Em0013g650a	K04043
Eph_Em0013g651a
Eph_Em0013g652a
Eph_Em0013g653a	K17985
Eph_Em0013g654a
Eph_Em0013g655a	K16343
Eph_Em0013g656a	K00031
Eph_Em0013g657a
Eph_Em0013g658a	K01428
Eph_Em0013g659a
Eph_Em0013g660a
Eph_Em0013g661a
Eph_Em0013g662a	K16343
Eph_Em0013g663a	K00461
Eph_Em0013g664a
Eph_Em0013g665a	K16343
Eph_Em0013g666a
Eph_Em0013g667a
Eph_Em0013g668a
Eph_Em0013g669a	K01428
Eph_Em0013g670a
Eph_Em0013g671a	K00031
Eph_Em0013g672a	K16343
Eph_Em0013g673a
Eph_Em0013g674a
Eph_Em0013g675a
Eph_Em0013g676a	K00461
Eph_Em0013g677a	K16343
Eph_Em0013g678a
Eph_Em0013g679a	K20296
Eph_Em0013g680a	K20193
Eph_Em0013g681a	K02950
Eph_Em0013g682a
Eph_Em0013g683a	K00014
Eph_Em0013g684a
Eph_Em0013g685a	K14315
Eph_Em0013g686a
Eph_Em0013g687a	K20466
Eph_Em0013g688a	K12820
Eph_Em0013g689a
Eph_Em0013g690a
Eph_Em0013g691a	K06210
Eph_Em0013g692a
Eph_Em0013g693a	K06943
Eph_Em0013g694a	K02003
Eph_Em0013g695a
Eph_Em0013g696a	K14834
Eph_Em0013g697a
Eph_Em0013g698a
Eph_Em0013g699a
Eph_Em0013g700a
Eph_Em0013g701a
Eph_Em0013g702a
Eph_Em0013g703a	K20178
Eph_Em0013g704a	K09309
Eph_Em0013g705a	K09317
Eph_Em0013g706a	K01106
Eph_Em0013g707a
Eph_Em0013g708a
Eph_Em0013g709a
Eph_Em0013g710a	K08971
Eph_Em0013g711a	K12973
Eph_Em0013g712a
Eph_Em0013g713a	K13506
Eph_Em0013g714a	K09995
Eph_Em0013g715a	K20196
Eph_Em0013g716a
Eph_Em0013g717a	K07984
Eph_Em0013g718a	K10398
Eph_Em0013g719a
Eph_Em0013g720a	K03029
Eph_Em0013g721a
Eph_Em0013g722a	K06678
Eph_Em0013g723a	K19986
Eph_Em0013g724a	K20179
Eph_Em0013g725a
Eph_Em0013g726a	K08602
Eph_Em0013g727a
Eph_Em0013g728a	K05089
Eph_Em0013g729a
Eph_Em0013g730a
Eph_Em0013g731a
Eph_Em0013g732a	K07358
Eph_Em0013g733a
Eph_Em0013g734a	K21594
Eph_Em0013g735a	K05089
Eph_Em0013g736a	K05089
Eph_Em0013g737a
Eph_Em0013g738a
Eph_Em0013g739a
Eph_Em0013g740a
Eph_Em0013g741a
Eph_Em0013g742a
Eph_Em0013g743a
Eph_Em0013g744a	K05089
Eph_Em0013g745a
Eph_Em0013g746a
Eph_Em0013g747a	K03935
Eph_Em0013g748a
Eph_Em0013g749a
Eph_Em0013g750a
Eph_Em0013g751a
Eph_Em0013g752a
Eph_Em0013g753a
Eph_Em0013g754a
Eph_Em0013g755a	K15617
Eph_Em0013g756a	K01625
Eph_Em0013g757a
Eph_Em0013g758a	K03531
Eph_Em0013g759a	K08737
Eph_Em0013g760a
Eph_Em0013g761a	K05089
Eph_Em0013g762a	K05089
Eph_Em0013g763a
Eph_Em0013g764a
Eph_Em0013g765a
Eph_Em0013g766a
Eph_Em0013g767a	K22970
Eph_Em0013g768a
Eph_Em0013g769a
Eph_Em0013g770a	K01557
Eph_Em0013g771a
Eph_Em0013g772a
Eph_Em0013g773a	K07497
Eph_Em0013g774a	K07497
Eph_Em0013g775a
Eph_Em0013g776a	K02911
Eph_Em0013g777a	K00193
Eph_Em0013g778a
Eph_Em0013g779a
Eph_Em0013g780a	K22371
Eph_Em0013g781a
Eph_Em0013g782a
Eph_Em0013g783a
Eph_Em0013g784a
Eph_Em0013g785a	K15173
Eph_Em0013g786a
Eph_Em0013g787a
Eph_Em0013g788a
Eph_Em0013g789a
Eph_Em0013g790a
Eph_Em0013g791a
Eph_Em0013g792a
Eph_Em0013g793a	K09662
Eph_Em0013g794a
Eph_Em0013g795a	K00069
Eph_Em0013g796a	K00069
Eph_Em0013g797a
Eph_Em0013g798a
Eph_Em0013g799a	K02443
Eph_Em0013g800a
Eph_Em0013g801a
Eph_Em0013g802a	K03071
Eph_Em0013g803a	K07345
Eph_Em0013g804a
Eph_Em0013g805a
Eph_Em0013g806a
Eph_Em0013g807a
Eph_Em0013g808a	K12128
Eph_Em0013g809a
Eph_Em0013g810a
Eph_Em0013g811a	K15053
Eph_Em0013g812a	K02431
Eph_Em0013g813a	K11276
Eph_Em0013g814a
Eph_Em0013g815a	K00677
Eph_Em0013g816a	K16865
Eph_Em0013g817a	K17266
Eph_Em0013g818a	K01736
Eph_Em0013g819a	K07277
Eph_Em0013g820a
Eph_Em0013g821a	K03362
Eph_Em0013g822a
Eph_Em0013g823a
Eph_Em0013g824a	K10402
Eph_Em0013g825a	K14454
Eph_Em0013g826a	K18460
Eph_Em0013g827a
Eph_Em0013g828a
Eph_Em0013g829a	K14001
Eph_Em0013g830a
Eph_Em0013g831a	K14307
Eph_Em0013g832a
Eph_Em0013g833a	K14001
Eph_Em0013g834a	K06669
Eph_Em0013g835a	K07304
Eph_Em0013g836a
Eph_Em0013g837a
Eph_Em0013g838a
Eph_Em0013g839a
Eph_Em0013g840a
Eph_Em0013g841a
Eph_Em0013g842a	K07520
Eph_Em0013g843a	K00884
Eph_Em0013g844a	K18405
Eph_Em0013g845a
Eph_Em0013g846a
Eph_Em0013g847a
Eph_Em0013g848a	K12868
Eph_Em0013g849a	K16315
Eph_Em0013g850a
Eph_Em0013g851a	K12175
Eph_Em0013g852a
Eph_Em0013g853a
Eph_Em0013g854a
Eph_Em0013g855a
Eph_Em0013g856a
Eph_Em0013g857a
Eph_Em0013g858a	K02558
Eph_Em0013g859a	K05093
Eph_Em0013g860a	K16089
Eph_Em0013g861a
Eph_Em0013g862a
Eph_Em0013g863a	K03438
Eph_Em0013g864a
Eph_Em0013g865a
Eph_Em0013g866a	K03457
Eph_Em0013g867a
Eph_Em0013g868a
Eph_Em0013g869a
Eph_Em0013g870a	K01620
Eph_Em0013g871a
Eph_Em0013g872a
Eph_Em0013g873a	K01620
Eph_Em0013g874a
Eph_Em0013g875a
Eph_Em0013g876a
Eph_Em0013g877a	K03457
Eph_Em0013g878a
Eph_Em0013g879a
Eph_Em0013g880a
Eph_Em0013g881a
Eph_Em0013g882a
Eph_Em0013g883a	K02558
Eph_Em0013g884a	K13708
Eph_Em0013g885a	K10278
Eph_Em0013g886a	K09114
Eph_Em0013g887a
Eph_Em0013g888a	K14283
Eph_Em0013g889a	K17497
Eph_Em0013g890a
Eph_Em0013g891a
Eph_Em0013g892a	K15075
Eph_Em0013g893a	K12175
Eph_Em0013g894a	K15075
Eph_Em0013g895a
Eph_Em0013g896a	K03562
Eph_Em0013g897a
Eph_Em0013g898a
Eph_Em0013g899a
Eph_Em0013g900a
Eph_Em0013g901a
Eph_Em0013g902a	K03594
Eph_Em0013g903a
Eph_Em0013g904a
Eph_Em0013g905a	K01804
Eph_Em0013g906a
Eph_Em0013g907a
Eph_Em0013g908a
Eph_Em0013g909a
Eph_Em0013g910a	K03325
Eph_Em0013g911a
Eph_Em0013g912a	K07497
Eph_Em0013g913a
Eph_Em0013g914a
Eph_Em0013g915a
Eph_Em0013g916a	K03562
Eph_Em0013g917a	K04615
Eph_Em0013g918a	K15075
Eph_Em0013g919a	K12175
Eph_Em0013g920a
Eph_Em0013g921a
Eph_Em0013g922a
Eph_Em0013g923a
Eph_Em0013g924a
Eph_Em0013g925a
Eph_Em0013g926a
Eph_Em0013g927a
Eph_Em0013g928a
Eph_Em0013g929a
Eph_Em0013g930a	K07497
Eph_Em0013g931a
Eph_Em0013g932a	K01485
Eph_Em0013g933a	K07497
Eph_Em0013g934a
Eph_Em0013g935a
Eph_Em0013g936a
Eph_Em0013g937a	K04615
Eph_Em0013g938a
Eph_Em0013g939a
Eph_Em0013g940a
Eph_Em0013g941a
Eph_Em0013g942a
Eph_Em0013g943a
Eph_Em0013g944a
Eph_Em0013g945a
Eph_Em0013g946a
Eph_Em0013g947a
Eph_Em0013g948a	K00629
Eph_Em0013g949a
Eph_Em0013g950a	K00629
Eph_Em0013g951a
Eph_Em0013g952a	K17319
Eph_Em0013g953a
Eph_Em0013g954a
Eph_Em0013g955a
Eph_Em0013g956a	K05970
Eph_Em0013g957a
Eph_Em0013g958a
Eph_Em0013g959a
Eph_Em0013g960a
Eph_Em0013g961a
Eph_Em0013g962a
Eph_Em0013g963a	K01590
Eph_Em0013g964a	K23027
Eph_Em0013g965a	K05970
Eph_Em0013g966a
Eph_Em0013g967a
Eph_Em0013g968a
Eph_Em0013g969a
Eph_Em0013g970a
Eph_Em0013g971a
Eph_Em0013g972a
Eph_Em0013g973a
Eph_Em0013g974a
Eph_Em0013g975a
Eph_Em0013g976a
Eph_Em0013g977a	K06187
Eph_Em0013g978a
Eph_Em0013g979a
Eph_Em0013g980a
Eph_Em0013g981a
Eph_Em0013g982a
Eph_Em0013g983a
Eph_Em0013g984a
Eph_Em0013g985a	K13157
Eph_Em0013g986a	K14292
Eph_Em0013g987a
Eph_Em0013g988a	K06916
Eph_Em0013g989a
Eph_Em0013g990a
Eph_Em0013g991a
Eph_Em0013g992a	K15601
Eph_Em0013g993a
Eph_Em0013g994a	K17338
Eph_Em0013g995a	K08371
Eph_Em0013g996a
Eph_Em0013g997a
Eph_Em0013g998a
Eph_Em0013g999a	K17338
Eph_Em0013g1000a	K08371
Eph_Em0013g1001a	K16212
Eph_Em0013g1002a	K16903
Eph_Em0013g1003a
Eph_Em0013g1004a	K00112
Eph_Em0013g1005a
Eph_Em0013g1006a	K03879
Eph_Em0013g1007a
Eph_Em0013g1008a	K14292
Eph_Em0013g1009a
Eph_Em0013g1010a
Eph_Em0013g1011a
Eph_Em0013g1012a
Eph_Em0013g1013a
Eph_Em0013g1014a
Eph_Em0013g1015a
Eph_Em0013g1016a
Eph_Em0013g1017a	K06187
Eph_Em0013g1018a
Eph_Em0013g1019a	K02453
Eph_Em0013g1020a	K16212
Eph_Em0013g1021a
Eph_Em0013g1022a
Eph_Em0013g1023a
Eph_Em0013g1024a	K02453
Eph_Em0013g1025a	K12385
Eph_Em0013g1026a
Eph_Em0013g1027a
Eph_Em0013g1028a
Eph_Em0013g1029a	K06867
Eph_Em0013g1030a
Eph_Em0013g1031a
Eph_Em0013g1032a
Eph_Em0013g1033a	K06867
Eph_Em0013g1034a
Eph_Em0013g1035a
Eph_Em0013g1036a	K14301
Eph_Em0013g1037a	K08291
Eph_Em0013g1038a
Eph_Em0013g1039a
Eph_Em0013g1040a
Eph_Em0013g1041a
Eph_Em0013g1042a
Eph_Em0013g1043a	K14634
Eph_Em0013g1044a
Eph_Em0013g1045a
Eph_Em0013g1046a	K11550
Eph_Em0013g1047a
Eph_Em0013g1048a
Eph_Em0013g1049a
Eph_Em0013g1050a
Eph_Em0013g1051a
Eph_Em0013g1052a	K15105
Eph_Em0013g1053a
Eph_Em0013g1054a	K16547
Eph_Em0013g1055a	K01649
Eph_Em0013g1056a
Eph_Em0013g1057a	K09014
Eph_Em0013g1058a
Eph_Em0013g1059a
Eph_Em0013g1060a	K05851
Eph_Em0013g1061a	K02500
Eph_Em0013g1062a
Eph_Em0013g1063a
Eph_Em0013g1064a
Eph_Em0013g1065a
Eph_Em0013g1066a
Eph_Em0013g1067a
Eph_Em0013g1068a
Eph_Em0013g1069a
Eph_Em0013g1070a	K01649
Eph_Em0013g1071a	K16547
Eph_Em0013g1072a
Eph_Em0013g1073a
Eph_Em0013g1074a
Eph_Em0013g1075a
Eph_Em0013g1076a	K00027
Eph_Em0013g1077a
Eph_Em0013g1078a
Eph_Em0013g1079a
Eph_Em0013g1080a	K01237
Eph_Em0013g1081a
Eph_Em0013g1082a
Eph_Em0013g1083a
Eph_Em0013g1084a
Eph_Em0013g1085a
Eph_Em0013g1086a
Eph_Em0013g1087a
Eph_Em0013g1088a
Eph_Em0013g1089a
Eph_Em0013g1090a
Eph_Em0013g1091a
Eph_Em0013g1092a	K08516
Eph_Em0013g1093a
Eph_Em0013g1094a
Eph_Em0013g1095a
Eph_Em0013g1096a
Eph_Em0013g1097a	K17800
Eph_Em0013g1098a
Eph_Em0013g1099a	K07912
Eph_Em0013g1100a
Eph_Em0013g1101a	K03588
Eph_Em0013g1102a
Eph_Em0013g1103a	K03671
Eph_Em0013g1104a
Eph_Em0013g1105a
Eph_Em0013g1106a	K11424
Eph_Em0013g1107a
Eph_Em0013g1108a	K00461
Eph_Em0013g1109a	K17800
Eph_Em0013g1110a
Eph_Em0013g1111a
Eph_Em0013g1112a	K07912
Eph_Em0013g1113a
Eph_Em0013g1114a	K03588
Eph_Em0013g1115a
Eph_Em0013g1116a
Eph_Em0013g1117a
Eph_Em0013g1118a	K03671
Eph_Em0013g1119a
Eph_Em0013g1120a	K14410
Eph_Em0013g1121a
Eph_Em0013g1122a	K07045
Eph_Em0013g1123a
Eph_Em0013g1124a	K12193
Eph_Em0013g1125a	K21776
Eph_Em0013g1126a
Eph_Em0013g1127a
Eph_Em0013g1128a
Eph_Em0013g1129a
Eph_Em0013g1130a
Eph_Em0013g1131a
Eph_Em0013g1132a
Eph_Em0013g1133a
Eph_Em0013g1134a
Eph_Em0013g1135a	K03899
Eph_Em0013g1136a
Eph_Em0014g1a
Eph_Em0014g2a
Eph_Em0014g3a
Eph_Em0014g4a	K10251
Eph_Em0014g5a	K14962
Eph_Em0014g6a
Eph_Em0014g7a	K10873
Eph_Em0014g8a	K21774
Eph_Em0014g9a	K17885
Eph_Em0014g10a
Eph_Em0014g11a	K00626
Eph_Em0014g12a	K03178
Eph_Em0014g13a
Eph_Em0014g14a
Eph_Em0014g15a
Eph_Em0014g16a
Eph_Em0014g17a	K05813
Eph_Em0014g18a	K08015
Eph_Em0014g19a	K16288
Eph_Em0014g20a	K11847
Eph_Em0014g21a	K02520
Eph_Em0014g22a	K05863
Eph_Em0014g23a
Eph_Em0014g24a
Eph_Em0014g25a	K23564
Eph_Em0014g26a
Eph_Em0014g27a	K23564
Eph_Em0014g28a	K09455
Eph_Em0014g29a	K07880
Eph_Em0014g30a	K18410
Eph_Em0014g31a
Eph_Em0014g32a	K04511
Eph_Em0014g33a	K13190
Eph_Em0014g34a	K17886
Eph_Em0014g35a	K00088
Eph_Em0014g36a	K13190
Eph_Em0014g37a	K00763
Eph_Em0014g38a	K19993
Eph_Em0014g39a	K06265
Eph_Em0014g40a
Eph_Em0014g41a
Eph_Em0014g42a	K21572
Eph_Em0014g43a	K01115
Eph_Em0014g44a
Eph_Em0014g45a
Eph_Em0014g46a
Eph_Em0014g47a
Eph_Em0014g48a
Eph_Em0014g49a	K04958
Eph_Em0014g50a
Eph_Em0014g51a
Eph_Em0014g52a	K10406
Eph_Em0014g53a
Eph_Em0014g54a	K11206
Eph_Em0014g55a
Eph_Em0014g56a	K20179
Eph_Em0014g57a
Eph_Em0014g58a	K04652
Eph_Em0014g59a
Eph_Em0014g60a
Eph_Em0014g61a
Eph_Em0014g62a
Eph_Em0014g63a	K21084
Eph_Em0014g64a	K00087
Eph_Em0014g65a	K07002
Eph_Em0014g66a
Eph_Em0014g67a
Eph_Em0014g68a
Eph_Em0014g69a
Eph_Em0014g70a
Eph_Em0014g71a	K01875
Eph_Em0014g72a	K22066
Eph_Em0014g73a	K08073
Eph_Em0014g74a
Eph_Em0014g75a
Eph_Em0014g76a
Eph_Em0014g77a
Eph_Em0014g78a
Eph_Em0014g79a	K08337
Eph_Em0014g80a	K16855
Eph_Em0014g81a
Eph_Em0014g82a
Eph_Em0014g83a
Eph_Em0014g84a	K04773
Eph_Em0014g85a	K16855
Eph_Em0014g86a
Eph_Em0014g87a
Eph_Em0014g88a
Eph_Em0014g89a
Eph_Em0014g90a
Eph_Em0014g91a
Eph_Em0014g92a	K02338
Eph_Em0014g93a
Eph_Em0014g94a	K03574
Eph_Em0014g95a
Eph_Em0014g96a
Eph_Em0014g97a
Eph_Em0014g98a
Eph_Em0014g99a	K20782
Eph_Em0014g100a
Eph_Em0014g101a
Eph_Em0014g102a
Eph_Em0014g103a
Eph_Em0014g104a
Eph_Em0014g105a
Eph_Em0014g106a	K06333
Eph_Em0014g107a	K16855
Eph_Em0014g108a
Eph_Em0014g109a
Eph_Em0014g110a	K01448
Eph_Em0014g111a
Eph_Em0014g112a	K03071
Eph_Em0014g113a
Eph_Em0014g114a
Eph_Em0014g115a	K16785
Eph_Em0014g116a
Eph_Em0014g117a	K08803
Eph_Em0014g118a	K16855
Eph_Em0014g119a	K00790
Eph_Em0014g120a
Eph_Em0014g121a
Eph_Em0014g122a
Eph_Em0014g123a
Eph_Em0014g124a	K00477
Eph_Em0014g125a
Eph_Em0014g126a
Eph_Em0014g127a	K14966
Eph_Em0014g128a
Eph_Em0014g129a
Eph_Em0014g130a	K02530
Eph_Em0014g131a	K12666
Eph_Em0014g132a	K20224
Eph_Em0014g133a	K15336
Eph_Em0014g134a
Eph_Em0014g135a	K15923
Eph_Em0014g136a
Eph_Em0014g137a
Eph_Em0014g138a
Eph_Em0014g139a
Eph_Em0014g140a
Eph_Em0014g141a	K11363
Eph_Em0014g142a	K12041
Eph_Em0014g143a	K00128
Eph_Em0014g144a
Eph_Em0014g145a
Eph_Em0014g146a
Eph_Em0014g147a
Eph_Em0014g148a
Eph_Em0014g149a	K06820
Eph_Em0014g150a
Eph_Em0014g151a
Eph_Em0014g152a
Eph_Em0014g153a
Eph_Em0014g154a
Eph_Em0014g155a	K22611
Eph_Em0014g156a	K06820
Eph_Em0014g157a
Eph_Em0014g158a
Eph_Em0014g159a	K05100
Eph_Em0014g160a
Eph_Em0014g161a
Eph_Em0014g162a	K06820
Eph_Em0014g163a
Eph_Em0014g164a
Eph_Em0014g165a	K07082
Eph_Em0014g166a
Eph_Em0014g167a
Eph_Em0014g168a
Eph_Em0014g169a	K03091
Eph_Em0014g170a
Eph_Em0014g171a
Eph_Em0014g172a	K02973
Eph_Em0014g173a	K11806
Eph_Em0014g174a	K00428
Eph_Em0014g175a
Eph_Em0014g176a
Eph_Em0014g177a	K04861
Eph_Em0014g178a
Eph_Em0014g179a
Eph_Em0014g180a	K05873
Eph_Em0014g181a
Eph_Em0014g182a	K05873
Eph_Em0014g183a
Eph_Em0014g184a
Eph_Em0014g185a
Eph_Em0014g186a
Eph_Em0014g187a
Eph_Em0014g188a
Eph_Em0014g189a
Eph_Em0014g190a
Eph_Em0014g191a
Eph_Em0014g192a
Eph_Em0014g193a
Eph_Em0014g194a
Eph_Em0014g195a
[truncated: 317,267 more chars]
