# Supplementary material for: Tracing animal genomic evolution with the chromosomal-level assembly of the freshwater sponge Ephydatia muelleri
Source: Nat Commun. 2020 Jul 27;11:3676. doi: 10.1038/s41467-020-17397-w (PMC7385117; doi:10.1038/s41467-020-17397-w)
Supplement: Supplementary file 7 — Supplementary Data 3 [file 41467_2020_17397_MOESM7_ESM.zip]

Archive with 70 entries (63 files):
- Suppl_Data_3_Comp_genome_statistics_scripts/
- Suppl_Data_3_Comp_genome_statistics_scripts/intron-exon/
- Suppl_Data_3_Comp_genome_statistics_scripts/intron-exon/nveGenes.vienna130208.introns.tab
- __MACOSX/
- __MACOSX/Suppl_Data_3_Comp_genome_statistics_scripts/
- __MACOSX/Suppl_Data_3_Comp_genome_statistics_scripts/intron-exon/
- __MACOSX/Suppl_Data_3_Comp_genome_statistics_scripts/intron-exon/._nveGenes.vienna130208.introns.tab
- Suppl_Data_3_Comp_genome_statistics_scripts/intron-exon/brafl2_augustus_introns.tab
- __MACOSX/Suppl_Data_3_Comp_genome_statistics_scripts/intron-exon/._brafl2_augustus_introns.tab
- Suppl_Data_3_Comp_genome_statistics_scripts/intron-exon/brafl2_augustus_exons.tab
- __MACOSX/Suppl_Data_3_Comp_genome_statistics_scripts/intron-exon/._brafl2_augustus_exons.tab
- Suppl_Data_3_Comp_genome_statistics_scripts/intron-exon/Amphimedon_queenslandica.Aqu1.45.exons.tab
- __MACOSX/Suppl_Data_3_Comp_genome_statistics_scripts/intron-exon/._Amphimedon_queenslandica.Aqu1.45.exons.tab
- Suppl_Data_3_Comp_genome_statistics_scripts/intron-exon/Amphimedon_queenslandica.Aqu1.45.intergenic.tab
- __MACOSX/Suppl_Data_3_Comp_genome_statistics_scripts/intron-exon/._Amphimedon_queenslandica.Aqu1.45.intergenic.tab
- Suppl_Data_3_Comp_genome_statistics_scripts/intron-exon/multi_species_exon_intron_hist.pdf
- __MACOSX/Suppl_Data_3_Comp_genome_statistics_scripts/intron-exon/._multi_species_exon_intron_hist.pdf
- Suppl_Data_3_Comp_genome_statistics_scripts/intron-exon/plot_invert_intron_lengths.R
- __MACOSX/Suppl_Data_3_Comp_genome_statistics_scripts/intron-exon/._plot_invert_intron_lengths.R
- Suppl_Data_3_Comp_genome_statistics_scripts/intron-exon/emu_augustus_introns.tab
- __MACOSX/Suppl_Data_3_Comp_genome_statistics_scripts/intron-exon/._emu_augustus_introns.tab
- Suppl_Data_3_Comp_genome_statistics_scripts/intron-exon/nveGenes.vienna130208.exons.tab
- __MACOSX/Suppl_Data_3_Comp_genome_statistics_scripts/intron-exon/._nveGenes.vienna130208.exons.tab
- Suppl_Data_3_Comp_genome_statistics_scripts/intron-exon/nveGenes.vienna130208.intergenic.tab
- __MACOSX/Suppl_Data_3_Comp_genome_statistics_scripts/intron-exon/._nveGenes.vienna130208.intergenic.tab
- Suppl_Data_3_Comp_genome_statistics_scripts/intron-exon/Amphimedon_queenslandica.Aqu1.45.introns.tab
- __MACOSX/Suppl_Data_3_Comp_genome_statistics_scripts/intron-exon/._Amphimedon_queenslandica.Aqu1.45.introns.tab
- Suppl_Data_3_Comp_genome_statistics_scripts/intron-exon/emu_augustus_exons.tab
- __MACOSX/Suppl_Data_3_Comp_genome_statistics_scripts/intron-exon/._emu_augustus_exons.tab
- Suppl_Data_3_Comp_genome_statistics_scripts/intron-exon/brafl2_augustus_intergenic.tab
- __MACOSX/Suppl_Data_3_Comp_genome_statistics_scripts/intron-exon/._brafl2_augustus_intergenic.tab
- Suppl_Data_3_Comp_genome_statistics_scripts/intron-exon/emu_augustus_intergenic.tab
- __MACOSX/Suppl_Data_3_Comp_genome_statistics_scripts/intron-exon/._emu_augustus_intergenic.tab
- Suppl_Data_3_Comp_genome_statistics_scripts/intron-exon/triad1_augustus_introns.tab
- __MACOSX/Suppl_Data_3_Comp_genome_statistics_scripts/intron-exon/._triad1_augustus_introns.tab
- Suppl_Data_3_Comp_genome_statistics_scripts/intron-exon/triad1_augustus_exons.tab
- __MACOSX/Suppl_Data_3_Comp_genome_statistics_scripts/intron-exon/._triad1_augustus_exons.tab
- Suppl_Data_3_Comp_genome_statistics_scripts/intron-exon/triad1_augustus_intergenic.tab
- __MACOSX/Suppl_Data_3_Comp_genome_statistics_scripts/intron-exon/._triad1_augustus_intergenic.tab
- __MACOSX/Suppl_Data_3_Comp_genome_statistics_scripts/._intron-exon
- Suppl_Data_3_Comp_genome_statistics_scripts/treemap/
- Suppl_Data_3_Comp_genome_statistics_scripts/treemap/renumbered_final_nb.sizes
- __MACOSX/Suppl_Data_3_Comp_genome_statistics_scripts/treemap/
- __MACOSX/Suppl_Data_3_Comp_genome_statistics_scripts/treemap/._renumbered_final_nb.sizes
- Suppl_Data_3_Comp_genome_statistics_scripts/treemap/twilhelma_scaffolds_v1.sizes
- __MACOSX/Suppl_Data_3_Comp_genome_statistics_scripts/treemap/._twilhelma_scaffolds_v1.sizes
- Suppl_Data_3_Comp_genome_statistics_scripts/treemap/scil1_treemap.pdf
- __MACOSX/Suppl_Data_3_Comp_genome_statistics_scripts/treemap/._scil1_treemap.pdf
- Suppl_Data_3_Comp_genome_statistics_scripts/treemap/Hm105_Dovetail_Assembly_1.0.sizes
- __MACOSX/Suppl_Data_3_Comp_genome_statistics_scripts/treemap/._Hm105_Dovetail_Assembly_1.0.sizes
- Suppl_Data_3_Comp_genome_statistics_scripts/treemap/aqu1_treemap.pdf
- __MACOSX/Suppl_Data_3_Comp_genome_statistics_scripts/treemap/._aqu1_treemap.pdf
- Suppl_Data_3_Comp_genome_statistics_scripts/treemap/emu1_treemap.pdf
- __MACOSX/Suppl_Data_3_Comp_genome_statistics_scripts/treemap/._emu1_treemap.pdf
- Suppl_Data_3_Comp_genome_statistics_scripts/treemap/Amphimedon_queenslandica.Aqu1.dna.toplevel.sizes
- __MACOSX/Suppl_Data_3_Comp_genome_statistics_scripts/treemap/._Amphimedon_queenslandica.Aqu1.dna.toplevel.sizes
- Suppl_Data_3_Comp_genome_statistics_scripts/treemap/sycon.genome.sizes
- __MACOSX/Suppl_Data_3_Comp_genome_statistics_scripts/treemap/._sycon.genome.sizes
- Suppl_Data_3_Comp_genome_statistics_scripts/treemap/hm_dovetail_treemap.pdf
- __MACOSX/Suppl_Data_3_Comp_genome_statistics_scripts/treemap/._hm_dovetail_treemap.pdf
- Suppl_Data_3_Comp_genome_statistics_scripts/treemap/twi1_treemap.pdf
- __MACOSX/Suppl_Data_3_Comp_genome_statistics_scripts/treemap/._twi1_treemap.pdf
- Suppl_Data_3_Comp_genome_statistics_scripts/treemap/sponge_combined_treemaps_v2.pdf
- __MACOSX/Suppl_Data_3_Comp_genome_statistics_scripts/treemap/._sponge_combined_treemaps_v2.pdf
- Suppl_Data_3_Comp_genome_statistics_scripts/treemap/sponge_assembly_size_treemaps.R
- __MACOSX/Suppl_Data_3_Comp_genome_statistics_scripts/treemap/._sponge_assembly_size_treemaps.R
- Suppl_Data_3_Comp_genome_statistics_scripts/treemap/sponge_combined_treemaps_v1.pdf
- __MACOSX/Suppl_Data_3_Comp_genome_statistics_scripts/treemap/._sponge_combined_treemaps_v1.pdf
- __MACOSX/Suppl_Data_3_Comp_genome_statistics_scripts/._treemap
- __MACOSX/._Suppl_Data_3_Comp_genome_statistics_scripts
