# Supplementary material for: Tracing animal genomic evolution with the chromosomal-level assembly of the freshwater sponge Ephydatia muelleri
Source: Nat Commun. 2020 Jul 27;11:3676. doi: 10.1038/s41467-020-17397-w (PMC7385117; doi:10.1038/s41467-020-17397-w)
Supplement: Supplementary file 7 — Supplementary Data 3 [file 41467_2020_17397_MOESM7_ESM.zip › Suppl_Data_3_Comp_genome_statistics_scripts/intron-exon/nveGenes.vienna130208.introns.tab]

NVE10019 (192000, 192891) (194424, 195069) 1532
NVE10018 (177027, 177185) (178047, 178914) 861
NVE10018 (178047, 178914) (180522, 180656) 1607
NVE10018 (180522, 180656) (180968, 181098) 311
NVE10018 (180968, 181098) (181355, 181403) 256
NVE10018 (181355, 181403) (181499, 182430) 95
NVE10018 (181499, 182430) (182779, 183755) 348
NVE10015 (150796, 151138) (152519, 152715) 1380
NVE10014 (139536, 140151) (140786, 141043) 634
NVE10014 (140786, 141043) (141417, 141961) 373
NVE10014 (141417, 141961) (142844, 143077) 882
NVE10014 (142844, 143077) (143640, 144666) 562
NVE10014 (143640, 144666) (145303, 145491) 636
NVE10014 (145303, 145491) (146403, 146708) 911
NVE10014 (146403, 146708) (146934, 147236) 225
NVE10014 (146934, 147236) (147422, 147697) 185
NVE10014 (147422, 147697) (148843, 148965) 1145
NVE10016 (152836, 152962) (153051, 153171) 88
NVE10016 (153051, 153171) (153244, 153324) 72
NVE10016 (153244, 153324) (154428, 154528) 1103
NVE10016 (154428, 154528) (154982, 155047) 453
NVE10016 (154982, 155047) (155219, 155343) 171
NVE10016 (155219, 155343) (157539, 157602) 2195
NVE10016 (157539, 157602) (157716, 157790) 113
NVE10016 (157716, 157790) (158308, 158427) 517
NVE10016 (158308, 158427) (159252, 159365) 824
NVE10016 (159252, 159365) (162108, 162198) 2742
NVE10016 (162108, 162198) (169416, 170260) 7217
NVE10011 (121776, 121866) (122473, 124287) 606
NVE10013 (130606, 130679) (130766, 130836) 86
NVE10013 (130766, 130836) (130993, 131049) 156
NVE10013 (130993, 131049) (132600, 133859) 1550
NVE10013 (132600, 133859) (134682, 134885) 822
NVE10013 (134682, 134885) (135924, 136025) 1038
NVE10013 (135924, 136025) (137401, 137575) 1375
NVE10013 (137401, 137575) (137983, 138117) 407
NVE10012 (124987, 125103) (125775, 125858) 671
NVE10012 (125775, 125858) (126691, 126828) 832
NVE10012 (126691, 126828) (127210, 127308) 381
NVE10012 (127210, 127308) (127515, 127589) 206
NVE10012 (127515, 127589) (128250, 128441) 660
NVE10012 (128250, 128441) (130089, 130425) 1647
NVE20426 (6076, 6297) (19784, 19862) 13486
NVE20426 (19784, 19862) (20108, 20212) 245
NVE20426 (20108, 20212) (20274, 20342) 61
NVE20426 (20274, 20342) (23482, 23631) 3139
NVE20426 (23482, 23631) (23743, 23805) 111
NVE20426 (23743, 23805) (24179, 24235) 373
NVE20426 (24179, 24235) (24579, 24690) 343
NVE20422 (44, 75) (263, 529) 187
NVE20421 (62686, 62865) (63947, 65349) 1081
NVE20421 (63947, 65349) (65449, 67248) 99
NVE20421 (65449, 67248) (72114, 72524) 4865
NVE20421 (72114, 72524) (74430, 74863) 1905
NVE20421 (74430, 74863) (83539, 84540) 8675
NVE20429 (42812, 43576) (43656, 43706) 79
NVE20429 (43656, 43706) (44182, 44365) 475
NVE17797 (4, 8) (1104, 1223) 1095
NVE17797 (1104, 1223) (6868, 7224) 5644
NVE17796 (264, 948) (6739, 6935) 5790
NVE17795 (287, 560) (657, 722) 96
NVE17795 (657, 722) (1505, 1544) 782
NVE17795 (1505, 1544) (2118, 2275) 573
NVE17794 (149281, 149915) (150556, 150631) 640
NVE17793 (117217, 117244) (117438, 117610) 193
NVE17793 (117438, 117610) (118359, 118536) 748
NVE17793 (118359, 118536) (119741, 120050) 1204
NVE17793 (119741, 120050) (123670, 123713) 3619
NVE17793 (123670, 123713) (124463, 124554) 749
NVE17793 (124463, 124554) (128469, 128925) 3914
NVE17792 (101644, 101839) (103207, 103384) 1367
NVE17792 (103207, 103384) (103584, 103652) 199
NVE17792 (103584, 103652) (104637, 104760) 984
NVE17792 (104637, 104760) (105522, 105662) 761
NVE17792 (105522, 105662) (107720, 107903) 2057
NVE17792 (107720, 107903) (108716, 108865) 812
NVE17792 (108716, 108865) (109307, 109469) 441
NVE17792 (109307, 109469) (110071, 110142) 601
NVE17792 (110071, 110142) (112219, 112323) 2076
NVE17792 (112219, 112323) (112646, 112723) 322
NVE17792 (112646, 112723) (113097, 113189) 373
NVE17792 (113097, 113189) (113745, 113856) 555
NVE17792 (113745, 113856) (114320, 114398) 463
NVE17792 (114320, 114398) (114583, 114774) 184
NVE17792 (114583, 114774) (115530, 115619) 755
NVE17792 (115530, 115619) (115914, 116046) 294
NVE17792 (115914, 116046) (117018, 117145) 971
NVE17791 (100137, 100441) (101235, 101305) 793
NVE17790 (56361, 56948) (57448, 57539) 499
NVE17790 (57448, 57539) (58172, 58270) 632
NVE17790 (58172, 58270) (59579, 59756) 1308
NVE17790 (59579, 59756) (60339, 60407) 582
NVE17790 (60339, 60407) (60548, 60671) 140
NVE17790 (60548, 60671) (61341, 61481) 669
NVE17790 (61341, 61481) (61902, 62085) 420
NVE17790 (61902, 62085) (62739, 62888) 653
NVE17790 (62739, 62888) (63637, 63796) 748
NVE17790 (63637, 63796) (64223, 64294) 426
NVE17790 (64223, 64294) (65127, 65204) 832
NVE17790 (65127, 65204) (66745, 66828) 1540
NVE17790 (66745, 66828) (67202, 67316) 373
NVE17790 (67202, 67316) (68139, 68214) 822
NVE17790 (68139, 68214) (70960, 71145) 2745
NVE17790 (70960, 71145) (71636, 71728) 490
NVE17790 (71636, 71728) (73366, 73498) 1637
NVE17790 (73366, 73498) (74988, 75138) 1489
NVE17790 (74988, 75138) (75780, 75948) 641
NVE17790 (75780, 75948) (76188, 76515) 239
NVE17790 (76188, 76515) (81279, 81325) 4763
NVE17799 (29907, 29958) (30196, 30231) 237
NVE17799 (30196, 30231) (30468, 30685) 236
NVE17798 (1087, 1288) (1702, 1865) 413
NVE17248 (12279, 12947) (15755, 15845) 2807
NVE17245 (2016, 3033) (4254, 4849) 1220
NVE17244 (398, 941) (1413, 1935) 471
NVE17247 (6577, 7054) (7268, 7506) 213
NVE17247 (7268, 7506) (7870, 7974) 363
NVE17247 (7870, 7974) (8253, 8630) 278
NVE17247 (8253, 8630) (9010, 9069) 379
NVE17247 (9010, 9069) (10020, 10232) 950
NVE17247 (10020, 10232) (10359, 10455) 126
NVE17246 (1592, 2777) (2922, 2977) 144
NVE17246 (2922, 2977) (3100, 3270) 122
NVE17246 (3100, 3270) (3505, 3672) 234
NVE17246 (3505, 3672) (3914, 4207) 241
NVE17246 (3914, 4207) (4646, 4751) 438
NVE17246 (4646, 4751) (4849, 4940) 97
NVE17246 (4849, 4940) (5071, 5188) 130
NVE17246 (5071, 5188) (5281, 5545) 92
NVE17241 (143078, 143883) (144523, 144742) 639
NVE17241 (144523, 144742) (145299, 145468) 556
NVE17241 (145299, 145468) (146631, 146704) 1162
NVE17241 (146631, 146704) (147370, 147536) 665
NVE17241 (147370, 147536) (148151, 148369) 614
NVE17241 (148151, 148369) (148900, 149061) 530
NVE17241 (148900, 149061) (149139, 149162) 77
NVE17241 (149139, 149162) (149774, 149960) 611
NVE17241 (149774, 149960) (150343, 150590) 382
NVE17241 (150343, 150590) (151689, 151766) 1098
NVE17241 (151689, 151766) (154146, 154187) 2379
NVE17241 (154146, 154187) (154532, 154561) 344
NVE17241 (154532, 154561) (155395, 155454) 833
NVE17241 (155395, 155454) (155808, 155870) 353
NVE17241 (155808, 155870) (156018, 156080) 147
NVE17241 (156018, 156080) (156872, 157255) 791
NVE17240 (139462, 139701) (140594, 140845) 892
NVE17243 (1, 96) (513, 602) 416
NVE17243 (513, 602) (1082, 1186) 479
NVE17243 (1082, 1186) (1420, 1435) 233
NVE24731 (545037, 545668) (545995, 546104) 326
NVE24731 (545995, 546104) (546231, 546276) 126
NVE24731 (546231, 546276) (546380, 546422) 103
NVE24731 (546380, 546422) (546813, 546923) 390
NVE24731 (546813, 546923) (547021, 547210) 97
NVE24731 (547021, 547210) (547651, 547722) 440
NVE24731 (547651, 547722) (547835, 547897) 112
NVE24731 (547835, 547897) (548010, 548082) 112
NVE24731 (548010, 548082) (548159, 548249) 76
NVE13546 (545969, 546122) (546218, 547268) 95
NVE13546 (546218, 547268) (547521, 547684) 252
NVE13546 (547521, 547684) (548054, 548107) 369
NVE13546 (548054, 548107) (548428, 548544) 320
NVE13546 (548428, 548544) (548662, 548733) 117
NVE13546 (548662, 548733) (549211, 549338) 477
NVE13546 (549211, 549338) (549679, 549901) 340
NVE13546 (549679, 549901) (550282, 550380) 380
NVE13546 (550282, 550380) (550846, 550923) 465
NVE13546 (550846, 550923) (551997, 552103) 1073
NVE13546 (551997, 552103) (552290, 552348) 186
NVE13546 (552290, 552348) (552426, 552480) 77
NVE13546 (552426, 552480) (552731, 552798) 250
NVE13546 (552731, 552798) (552946, 553085) 147
NVE13546 (552946, 553085) (553503, 553568) 417
NVE13546 (553503, 553568) (554041, 554136) 472
NVE13546 (554041, 554136) (554348, 554424) 211
NVE13546 (554348, 554424) (554976, 555157) 551
NVE13547 (572369, 572411) (572732, 572858) 320
NVE13547 (572732, 572858) (573029, 573145) 170
NVE13547 (573029, 573145) (573315, 573363) 169
NVE13547 (573315, 573363) (574260, 574362) 896
NVE13547 (574260, 574362) (574908, 574954) 545
NVE13547 (574908, 574954) (575367, 575484) 412
NVE13547 (575367, 575484) (575983, 576113) 498
NVE13547 (575983, 576113) (576521, 576620) 407
NVE13547 (576521, 576620) (577031, 577181) 410
NVE13547 (577031, 577181) (577571, 577637) 389
NVE13547 (577571, 577637) (578050, 578110) 412
NVE13547 (578050, 578110) (578213, 578322) 102
NVE13547 (578213, 578322) (578519, 578651) 196
NVE13547 (578519, 578651) (579062, 579103) 410
NVE13547 (579062, 579103) (579787, 579837) 683
NVE13547 (579787, 579837) (580461, 580646) 623
NVE13547 (580461, 580646) (580950, 581453) 303
NVE13544 (528972, 529538) (531778, 531941) 2239
NVE13544 (531778, 531941) (532450, 532503) 508
NVE13544 (532450, 532503) (534037, 534153) 1533
NVE13544 (534037, 534153) (534465, 534594) 311
NVE13545 (537689, 537935) (538935, 539033) 999
NVE13545 (538935, 539033) (539614, 539691) 580
NVE13545 (539614, 539691) (540629, 540735) 937
NVE13545 (540629, 540735) (541139, 541197) 403
NVE13545 (541139, 541197) (541275, 541329) 77
NVE13545 (541275, 541329) (542060, 542127) 730
NVE13545 (542060, 542127) (542814, 542953) 686
NVE13545 (542814, 542953) (543534, 543599) 580
NVE13545 (543534, 543599) (543945, 544040) 345
NVE13545 (543945, 544040) (544194, 544270) 153
NVE13545 (544194, 544270) (544904, 545033) 633
NVE13542 (522455, 522709) (525127, 525937) 2417
NVE13540 (514315, 514506) (514743, 514843) 236
NVE13540 (514743, 514843) (515659, 515831) 815
NVE13540 (515659, 515831) (516531, 516680) 699
NVE13540 (516531, 516680) (517196, 517517) 515
NVE13540 (517196, 517517) (517902, 518089) 384
NVE13540 (517902, 518089) (518492, 518808) 402
NVE13541 (518960, 519162) (519453, 519603) 290
NVE13541 (519453, 519603) (521212, 521756) 1608
NVE13541 (521212, 521756) (521838, 521901) 81
NVE13548 (588039, 588319) (589023, 589444) 703
NVE13548 (589023, 589444) (590003, 590608) 558
NVE13548 (590003, 590608) (591000, 591269) 391
NVE13548 (591000, 591269) (591878, 592178) 608
NVE13548 (591878, 592178) (592460, 592770) 281
NVE13548 (592460, 592770) (593180, 594011) 409
NVE13549 (594650, 594945) (597148, 597438) 2202
NVE24730 (513908, 514307) (514816, 515536) 508
NVE1044 (532378, 532421) (533738, 533848) 1316
NVE1044 (533738, 533848) (539037, 539187) 5188
NVE1044 (539037, 539187) (539538, 539610) 350
NVE1044 (539538, 539610) (539697, 539740) 86
NVE1044 (539697, 539740) (540235, 540318) 494
NVE1044 (540235, 540318) (540533, 541289) 214
NVE1044 (540533, 541289) (541747, 541850) 457
NVE1044 (541747, 541850) (542302, 542347) 451
NVE1044 (542302, 542347) (542419, 542538) 71
NVE1044 (542419, 542538) (542954, 543082) 415
NVE1044 (542954, 543082) (545476, 545565) 2393
NVE1044 (545476, 545565) (545741, 545832) 175
NVE1044 (545741, 545832) (547712, 547834) 1879
NVE1044 (547712, 547834) (548606, 548670) 771
NVE1044 (548606, 548670) (549481, 549541) 810
NVE1044 (549481, 549541) (550897, 551029) 1355
NVE1044 (550897, 551029) (552333, 552442) 1303
NVE1044 (552333, 552442) (552624, 552784) 181
NVE1044 (552624, 552784) (552929, 553065) 144
NVE1044 (552929, 553065) (553667, 553851) 601
NVE1044 (553667, 553851) (554776, 554943) 924
NVE1044 (554776, 554943) (555561, 555712) 617
NVE1044 (555561, 555712) (556160, 556280) 447
NVE1044 (556160, 556280) (560080, 560178) 3799
NVE1044 (560080, 560178) (561087, 561242) 908
NVE1044 (561087, 561242) (563318, 563493) 2075
NVE1044 (563318, 563493) (563803, 563875) 309
NVE1044 (563803, 563875) (564823, 564888) 947
NVE1044 (564823, 564888) (564988, 565071) 99
NVE1044 (564988, 565071) (565836, 566026) 764
NVE1044 (565836, 566026) (566421, 566490) 394
NVE1044 (566421, 566490) (570167, 570275) 3676
NVE1044 (570167, 570275) (570738, 570803) 462
NVE1044 (570738, 570803) (570902, 570975) 98
NVE1044 (570902, 570975) (571794, 571967) 818
NVE1044 (571794, 571967) (572072, 572137) 104
NVE1044 (572072, 572137) (572498, 572563) 360
NVE1044 (572498, 572563) (572924, 573012) 360
NVE1044 (572924, 573012) (573108, 573304) 95
NVE1044 (573108, 573304) (573398, 573446) 93
NVE1044 (573398, 573446) (576174, 576206) 2727
NVE1044 (576174, 576206) (576333, 576408) 126
NVE1044 (576333, 576408) (579190, 579302) 2781
NVE1044 (579190, 579302) (579423, 579623) 120
NVE1047 (620464, 620620) (626247, 626320) 5626
NVE1047 (626247, 626320) (626657, 626812) 336
NVE1047 (626657, 626812) (627703, 627957) 890
NVE1047 (627703, 627957) (631561, 631827) 3603
NVE1046 (611174, 611708) (613197, 613267) 1488
NVE1046 (613197, 613267) (614957, 615109) 1689
NVE1046 (614957, 615109) (615441, 615704) 331
NVE1046 (615441, 615704) (615891, 616167) 186
NVE1041 (489546, 489808) (489903, 489984) 94
NVE1041 (489903, 489984) (492116, 492181) 2131
NVE1041 (492116, 492181) (492566, 493006) 384
NVE1040 (472151, 472342) (472721, 472999) 378
NVE1040 (472721, 472999) (473408, 473615) 408
NVE1040 (473408, 473615) (475340, 475452) 1724
NVE1040 (475340, 475452) (486703, 486739) 11250
NVE1040 (486703, 486739) (487424, 487735) 684
NVE1043 (521664, 522833) (523379, 523762) 545
NVE1043 (523379, 523762) (523980, 524783) 217
NVE1043 (523980, 524783) (526951, 528113) 2167
NVE1043 (526951, 528113) (528641, 530012) 527
NVE1042 (504556, 504655) (504767, 504832) 111
NVE1042 (504767, 504832) (505219, 505471) 386
NVE1042 (505219, 505471) (505907, 506060) 435
NVE1042 (505907, 506060) (509864, 510084) 3803
NVE1042 (509864, 510084) (510842, 511288) 757
NVE1042 (510842, 511288) (511852, 511999) 563
NVE1042 (511852, 511999) (513540, 513760) 1540
NVE1042 (513540, 513760) (514466, 514896) 705
NVE1049 (646161, 646378) (647203, 647449) 824
NVE1049 (647203, 647449) (648104, 648708) 654
NVE1048 (643105, 643736) (644018, 644151) 281
NVE1048 (644018, 644151) (644573, 644633) 421
NVE16118 (946254, 946471) (948495, 948549) 2023
NVE16118 (948495, 948549) (949055, 949293) 505
NVE16118 (949055, 949293) (949645, 950128) 351
NVE16116 (930574, 930748) (938858, 938955) 8109
NVE16116 (938858, 938955) (940165, 940365) 1209
NVE16116 (940165, 940365) (940860, 941054) 494
NVE16116 (940860, 941054) (941739, 941944) 684
NVE16116 (941739, 941944) (943326, 943428) 1381
NVE16114 (911196, 911454) (911755, 911879) 300
NVE16114 (911755, 911879) (912062, 912172) 182
NVE16114 (912062, 912172) (913176, 913244) 1003
NVE16114 (913176, 913244) (913531, 913704) 286
NVE16114 (913531, 913704) (913999, 914067) 294
NVE16114 (913999, 914067) (914252, 914312) 184
NVE16114 (914252, 914312) (914829, 914995) 516
NVE16114 (914829, 914995) (915162, 915242) 166
NVE16114 (915162, 915242) (915362, 915403) 119
NVE16114 (915362, 915403) (915629, 915683) 225
NVE16115 (915735, 915767) (916469, 916538) 701
NVE16115 (916469, 916538) (916626, 916703) 87
NVE16115 (916626, 916703) (916803, 916859) 99
NVE16115 (916803, 916859) (916928, 917012) 68
NVE16115 (916928, 917012) (917238, 917407) 225
NVE16115 (917238, 917407) (917938, 918052) 530
NVE16115 (917938, 918052) (918396, 918557) 343
NVE16115 (918396, 918557) (918675, 918760) 117
NVE16115 (918675, 918760) (918859, 918945) 98
NVE16115 (918859, 918945) (919839, 920027) 893
NVE16115 (919839, 920027) (920163, 920348) 135
NVE16115 (920163, 920348) (920948, 920995) 599
NVE16115 (920948, 920995) (921126, 921223) 130
NVE16115 (921126, 921223) (922296, 922404) 1072
NVE16115 (922296, 922404) (923040, 923147) 635
NVE16115 (923040, 923147) (923730, 923905) 582
NVE16115 (923730, 923905) (924006, 924087) 100
NVE16115 (924006, 924087) (924398, 924585) 310
NVE16115 (924398, 924585) (925763, 925953) 1177
NVE16112 (896761, 897064) (897406, 897459) 341
NVE16112 (897406, 897459) (897688, 897810) 228
NVE16112 (897688, 897810) (899301, 899324) 1490
NVE16112 (899301, 899324) (899521, 899532) 196
NVE16112 (899521, 899532) (899626, 899751) 93
NVE16112 (899626, 899751) (903264, 903353) 3512
NVE16112 (903264, 903353) (903419, 903523) 65
NVE16113 (909241, 909299) (909950, 910858) 650
NVE16110 (886405, 886541) (887089, 887183) 547
NVE16110 (887089, 887183) (887543, 887599) 359
NVE16110 (887543, 887599) (887677, 887779) 77
NVE16110 (887677, 887779) (888120, 888231) 340
NVE16110 (888120, 888231) (888534, 888638) 302
NVE16110 (888534, 888638) (890435, 890577) 1796
NVE16110 (890435, 890577) (891091, 891169) 513
NVE16110 (891091, 891169) (891550, 891612) 380
NVE16110 (891550, 891612) (892067, 892153) 454
NVE16110 (892067, 892153) (892316, 892673) 162
NVE16111 (892951, 893107) (893395, 893600) 287
NVE16111 (893395, 893600) (894410, 894441) 809
NVE16111 (894410, 894441) (894517, 894553) 75
NVE16111 (894517, 894553) (894876, 894999) 322
NVE16111 (894876, 894999) (895552, 896165) 552
NVE5962 (432565, 432605) (433053, 433108) 447
NVE5962 (433053, 433108) (433474, 433590) 365
NVE5962 (433474, 433590) (433833, 433916) 242
NVE5962 (433833, 433916) (434100, 434176) 183
NVE5962 (434100, 434176) (434901, 434945) 724
NVE5962 (434901, 434945) (435187, 435235) 241
NVE5962 (435187, 435235) (435554, 435634) 318
NVE5962 (435554, 435634) (436065, 436153) 430
NVE5962 (436065, 436153) (436406, 436497) 252
NVE5962 (436406, 436497) (436794, 436926) 296
NVE5962 (436794, 436926) (437283, 437370) 356
NVE5962 (437283, 437370) (438107, 438283) 736
NVE5963 (439059, 439260) (439519, 439585) 258
NVE5963 (439519, 439585) (439865, 439995) 279
NVE5963 (439865, 439995) (440530, 440609) 534
NVE5963 (440530, 440609) (440691, 440753) 81
NVE5963 (440691, 440753) (441014, 441164) 260
NVE5960 (422193, 422388) (422795, 422921) 406
NVE5960 (422795, 422921) (423214, 423432) 292
NVE5960 (423214, 423432) (423660, 424974) 227
NVE5961 (426895, 427082) (427905, 428046) 822
NVE5961 (427905, 428046) (428544, 428620) 497
NVE5961 (428544, 428620) (429103, 429155) 482
NVE5961 (429103, 429155) (429498, 429595) 342
NVE5961 (429498, 429595) (429685, 429807) 89
NVE5961 (429685, 429807) (430213, 430317) 405
NVE5961 (430213, 430317) (430437, 430488) 119
NVE5961 (430437, 430488) (430581, 430690) 92
NVE5961 (430581, 430690) (430832, 430874) 141
NVE5961 (430832, 430874) (430967, 431013) 92
NVE5961 (430967, 431013) (431183, 431242) 169
NVE5961 (431183, 431242) (432144, 432200) 901
NVE5961 (432144, 432200) (432372, 432449) 171
NVE5966 (454936, 456152) (457211, 457420) 1058
NVE5966 (457211, 457420) (457700, 457863) 279
NVE5966 (457700, 457863) (457954, 458094) 90
NVE5966 (457954, 458094) (458641, 458723) 546
NVE5966 (458641, 458723) (458920, 459137) 196
NVE5966 (458920, 459137) (460159, 460226) 1021
NVE5966 (460159, 460226) (460556, 460674) 329
NVE5966 (460556, 460674) (463622, 463744) 2947
NVE5967 (464225, 465102) (466101, 466215) 998
NVE5964 (441355, 441396) (441518, 441652) 121
NVE5964 (441518, 441652) (444048, 444149) 2395
NVE5964 (444048, 444149) (444353, 444412) 203
NVE5964 (444353, 444412) (444633, 444702) 220
NVE5964 (444633, 444702) (445269, 445349) 566
NVE5964 (445269, 445349) (445834, 446348) 484
NVE5965 (446541, 446670) (446827, 447083) 156
NVE5965 (446827, 447083) (447724, 447864) 640
NVE5965 (447724, 447864) (448091, 448126) 226
NVE5965 (448091, 448126) (448221, 448439) 94
NVE5965 (448221, 448439) (449044, 449127) 604
NVE5965 (449044, 449127) (449338, 449429) 210
NVE5965 (449338, 449429) (449956, 450079) 526
NVE5965 (449956, 450079) (450323, 450496) 243
NVE5965 (450323, 450496) (452040, 452174) 1543
NVE5968 (471205, 471367) (478658, 478797) 7290
NVE5968 (478658, 478797) (481010, 481099) 2212
NVE5968 (481010, 481099) (481866, 482146) 766
NVE5968 (481866, 482146) (482595, 482798) 448
NVE5968 (482595, 482798) (483577, 483702) 778
NVE5968 (483577, 483702) (484617, 484799) 914
NVE5969 (486275, 486404) (487028, 487134) 623
NVE5969 (487028, 487134) (487625, 487877) 490
NVE5969 (487625, 487877) (488325, 488592) 447
NVE13898 (590346, 591016) (591364, 591471) 347
NVE13898 (591364, 591471) (591684, 591755) 212
NVE13898 (591684, 591755) (592118, 592409) 362
NVE13898 (592118, 592409) (592913, 593063) 503
NVE13898 (592913, 593063) (593176, 593249) 112
NVE13898 (593176, 593249) (593437, 593565) 187
NVE13898 (593437, 593565) (594013, 594161) 447
NVE13898 (594013, 594161) (594430, 594640) 268
NVE13899 (600856, 601004) (601559, 602089) 554
NVE13894 (567136, 567551) (567641, 567763) 89
NVE13894 (567641, 567763) (569230, 569538) 1466
NVE13894 (569230, 569538) (570569, 571591) 1030
NVE13896 (575586, 575930) (576276, 576485) 345
NVE13896 (576276, 576485) (576838, 577047) 352
NVE13896 (576838, 577047) (577647, 577730) 599
NVE13896 (577647, 577730) (577870, 577997) 139
NVE13896 (577870, 577997) (578712, 578848) 714
NVE13896 (578712, 578848) (578992, 579244) 143
NVE13896 (578992, 579244) (579486, 580043) 241
NVE13896 (579486, 580043) (580770, 580952) 726
NVE13896 (580770, 580952) (582100, 582236) 1147
NVE13896 (582100, 582236) (582413, 582833) 176
NVE13897 (584036, 584155) (584328, 584458) 172
NVE13897 (584328, 584458) (585041, 585352) 582
NVE13890 (518286, 518461) (518643, 518766) 181
NVE13890 (518643, 518766) (518867, 519235) 100
NVE13890 (518867, 519235) (523377, 523634) 4141
NVE13890 (523377, 523634) (524066, 524356) 431
NVE13890 (524066, 524356) (526075, 526335) 1718
NVE13890 (526075, 526335) (527133, 527393) 797
NVE13890 (527133, 527393) (528002, 528292) 608
NVE13890 (528002, 528292) (529038, 529343) 745
NVE13890 (529038, 529343) (529732, 530121) 388
NVE13890 (529732, 530121) (530506, 530732) 384
NVE13890 (530506, 530732) (532449, 532515) 1716
NVE13890 (532449, 532515) (534387, 534501) 1871
NVE13890 (534387, 534501) (534960, 535105) 458
NVE13890 (534960, 535105) (537448, 537563) 2342
NVE13890 (537448, 537563) (537864, 537951) 300
NVE13890 (537864, 537951) (538023, 538099) 71
NVE13890 (538023, 538099) (538360, 538494) 260
NVE13890 (538360, 538494) (538716, 538835) 221
NVE13890 (538716, 538835) (538962, 539125) 126
NVE13890 (538962, 539125) (539591, 539726) 465
NVE13890 (539591, 539726) (539931, 540080) 204
NVE13890 (539931, 540080) (540398, 540488) 317
NVE13890 (540398, 540488) (540563, 540639) 74
NVE13890 (540563, 540639) (540917, 541051) 277
NVE13890 (540917, 541051) (541268, 541390) 216
NVE13890 (541268, 541390) (541662, 541813) 271
NVE13890 (541662, 541813) (542351, 542486) 537
NVE13890 (542351, 542486) (542837, 543027) 350
NVE13891 (543666, 543781) (544433, 544768) 651
NVE13891 (544433, 544768) (552175, 552230) 7406
NVE13892 (552976, 553128) (553197, 553254) 68
NVE13892 (553197, 553254) (553333, 553728) 78
NVE13892 (553333, 553728) (558902, 559189) 5173
NVE13892 (558902, 559189) (559798, 560097) 608
NVE13892 (559798, 560097) (560166, 560447) 68
NVE13893 (561383, 561476) (562439, 562609) 962
NVE13893 (562439, 562609) (563021, 563144) 411
NVE13893 (563021, 563144) (563597, 563762) 452
NVE13893 (563597, 563762) (563971, 564233) 208
NVE13893 (563971, 564233) (564688, 565060) 454
NVE13893 (564688, 565060) (565157, 565197) 96
NVE13893 (565157, 565197) (566017, 566325) 819
NVE2534 (64533, 64686) (65511, 65786) 824
NVE2534 (65511, 65786) (66048, 66137) 261
NVE2534 (66048, 66137) (67512, 67604) 1374
NVE2534 (67512, 67604) (71769, 71902) 4164
NVE2534 (71769, 71902) (72523, 72651) 620
NVE2534 (72523, 72651) (74395, 74536) 1743
NVE2534 (74395, 74536) (74610, 74755) 73
NVE2535 (74956, 75312) (76273, 76401) 960
NVE2535 (76273, 76401) (76478, 76534) 76
NVE2535 (76478, 76534) (76986, 77069) 451
NVE2535 (76986, 77069) (77839, 77916) 769
NVE2535 (77839, 77916) (78209, 78292) 292
NVE2535 (78209, 78292) (79019, 79114) 726
NVE2535 (79019, 79114) (82443, 82534) 3328
NVE2535 (82443, 82534) (82962, 83091) 427
NVE2535 (82962, 83091) (83262, 83354) 170
NVE2535 (83262, 83354) (84404, 84442) 1049
NVE2535 (84404, 84442) (84689, 84763) 246
NVE2535 (84689, 84763) (91197, 91268) 6433
NVE2535 (91197, 91268) (91651, 91767) 382
NVE2535 (91651, 91767) (92054, 92125) 286
NVE2535 (92054, 92125) (92338, 92381) 212
NVE2535 (92338, 92381) (93687, 93756) 1305
NVE2535 (93687, 93756) (94053, 94141) 296
NVE2535 (94053, 94141) (94953, 95004) 811
NVE2535 (94953, 95004) (95215, 95298) 210
NVE2535 (95215, 95298) (95965, 96024) 666
NVE2535 (95965, 96024) (103896, 104060) 7871
NVE2535 (103896, 104060) (104346, 104545) 285
NVE2535 (104346, 104545) (104869, 104950) 323
NVE2535 (104869, 104950) (105279, 105392) 328
NVE2535 (105279, 105392) (105679, 105771) 286
NVE2535 (105679, 105771) (105889, 106157) 117
NVE2536 (109176, 109261) (110848, 111012) 1586
NVE2536 (110848, 111012) (111296, 111495) 283
NVE2536 (111296, 111495) (111726, 111807) 230
NVE2536 (111726, 111807) (112123, 112260) 315
NVE2537 (137246, 137981) (139403, 139592) 1421
NVE15497 (822300, 822483) (822666, 822796) 182
NVE15497 (822666, 822796) (822897, 823080) 100
NVE15497 (822897, 823080) (823464, 823594) 383
NVE15497 (823464, 823594) (823950, 824340) 355
NVE15497 (823950, 824340) (824605, 825051) 264
NVE15497 (824605, 825051) (825239, 825271) 187
NVE15497 (825239, 825271) (825548, 825690) 276
NVE15497 (825548, 825690) (826966, 827112) 1275
NVE15497 (826966, 827112) (827511, 827654) 398
NVE15497 (827511, 827654) (828546, 828635) 891
NVE15497 (828546, 828635) (828955, 829079) 319
NVE15497 (828955, 829079) (829670, 829775) 590
NVE15497 (829670, 829775) (830202, 830599) 426
NVE2532 (36097, 36696) (36915, 37004) 218
NVE2532 (36915, 37004) (37360, 37460) 355
NVE2532 (37360, 37460) (38803, 38875) 1342
NVE2533 (44247, 44739) (56187, 56244) 11447
NVE2533 (56187, 56244) (56657, 56707) 412
NVE2533 (56657, 56707) (56805, 56845) 97
NVE2533 (56805, 56845) (57121, 57296) 275
NVE2533 (57121, 57296) (58090, 58286) 793
NVE2533 (58090, 58286) (60485, 61055) 2198
NVE15498 (831340, 831669) (831775, 831826) 105
NVE15498 (831775, 831826) (832289, 832471) 462
NVE15498 (832289, 832471) (832823, 832951) 351
NVE15498 (832823, 832951) (833400, 833465) 448
NVE15498 (833400, 833465) (833538, 833623) 72
NVE15498 (833538, 833623) (834090, 834201) 466
NVE15498 (834090, 834201) (834479, 834624) 277
NVE15498 (834479, 834624) (835000, 835732) 375
NVE15499 (850430, 850639) (851161, 851318) 521
NVE15499 (851161, 851318) (851923, 852076) 604
NVE15499 (851923, 852076) (852327, 852653) 250
NVE2538 (142957, 143078) (144159, 144352) 1080
NVE2538 (144159, 144352) (145154, 145283) 801
NVE2538 (145154, 145283) (145655, 145835) 371
NVE2538 (145655, 145835) (145962, 146014) 126
NVE2538 (145962, 146014) (146948, 147003) 933
NVE2538 (146948, 147003) (147077, 147290) 73
NVE2538 (147077, 147290) (147442, 147545) 151
NVE2538 (147442, 147545) (147857, 147962) 311
NVE2538 (147857, 147962) (148390, 148461) 427
NVE2538 (148390, 148461) (148670, 148816) 208
NVE2538 (148670, 148816) (148919, 148950) 102
NVE2538 (148919, 148950) (149154, 149232) 203
NVE2538 (149154, 149232) (149463, 149520) 230
NVE2538 (149463, 149520) (150246, 150315) 725
NVE2538 (150246, 150315) (151015, 151086) 699
NVE2538 (151015, 151086) (151713, 151838) 626
NVE2538 (151713, 151838) (152457, 152492) 618
NVE2538 (152457, 152492) (152621, 152653) 128
NVE2538 (152621, 152653) (152748, 152829) 94
NVE2538 (152748, 152829) (152898, 153105) 68
NVE2539 (168800, 169010) (171257, 171552) 2246
NVE2539 (171257, 171552) (176823, 177159) 5270
NVE24738 (606544, 606925) (607445, 607647) 519
NVE6099 (1, 314) (615, 1032) 300
NVE6098 (18186, 18241) (19215, 19454) 973
NVE6098 (19215, 19454) (20320, 20416) 865
NVE6093 (1, 126) (334, 436) 207
NVE6093 (334, 436) (554, 573) 117
NVE6092 (124, 161) (347, 442) 185
NVE6092 (347, 442) (884, 1078) 441
NVE6091 (24, 89) (165, 374) 75
NVE6090 (501711, 501861) (502393, 502703) 531
NVE6097 (2635, 3440) (4694, 4816) 1253
NVE6097 (4694, 4816) (6253, 6890) 1436
NVE6095 (13656, 13818) (14188, 14328) 369
NVE6095 (14188, 14328) (14993, 15034) 664
NVE6095 (14993, 15034) (15204, 15268) 169
NVE6095 (15204, 15268) (16512, 16573) 1243
NVE6095 (16512, 16573) (17012, 17240) 438
NVE6094 (10456, 10490) (11818, 11869) 1327
NVE6094 (11818, 11869) (12947, 13026) 1077
NVE6094 (12947, 13026) (13181, 13461) 154
NVE6094 (13181, 13461) (14575, 14633) 1113
NVE6094 (14575, 14633) (14707, 14807) 73
NVE6094 (14707, 14807) (14993, 15080) 185
NVE6094 (14993, 15080) (18794, 19206) 3713
NVE6325 (239933, 242276) (242862, 242890) 585
NVE6325 (242862, 242890) (243052, 243234) 161
NVE6324 (226055, 226207) (227066, 227130) 858
NVE6324 (227066, 227130) (227849, 228079) 718
NVE6324 (227849, 228079) (231372, 231517) 3292
NVE6324 (231372, 231517) (232176, 232323) 658
NVE6324 (232176, 232323) (232902, 233090) 578
NVE6324 (232902, 233090) (233459, 233698) 368
NVE6324 (233459, 233698) (234054, 234171) 355
NVE6324 (234054, 234171) (234653, 234811) 481
NVE6324 (234653, 234811) (237285, 237530) 2473
NVE6327 (276975, 277127) (278750, 279049) 1622
NVE6327 (278750, 279049) (280369, 280668) 1319
NVE6327 (280369, 280668) (281144, 281452) 475
NVE6327 (281144, 281452) (282691, 282719) 1238
NVE6326 (243837, 244918) (245647, 245993) 728
NVE6326 (245647, 245993) (246138, 246222) 144
NVE6326 (246138, 246222) (247815, 247962) 1592
NVE6326 (247815, 247962) (248905, 249014) 942
NVE6326 (248905, 249014) (249575, 249619) 560
NVE6326 (249575, 249619) (249851, 250002) 231
NVE6326 (249851, 250002) (250416, 250474) 413
NVE6321 (185715, 185990) (186145, 186244) 154
NVE6321 (186145, 186244) (187987, 188049) 1742
NVE6321 (187987, 188049) (188414, 188653) 364
NVE6321 (188414, 188653) (189179, 189289) 525
NVE6321 (189179, 189289) (189709, 189822) 419
NVE6321 (189709, 189822) (190162, 190435) 339
NVE6321 (190162, 190435) (190840, 190933) 404
NVE6321 (190840, 190933) (191039, 191174) 105
NVE6321 (191039, 191174) (191785, 191991) 610
NVE6321 (191785, 191991) (192666, 192787) 674
NVE6321 (192666, 192787) (193281, 193578) 493
NVE6321 (193281, 193578) (194090, 194836) 511
NVE6321 (194090, 194836) (195080, 195223) 243
NVE6321 (195080, 195223) (196567, 196861) 1343
NVE6321 (196567, 196861) (197393, 197667) 531
NVE6321 (197393, 197667) (199165, 199874) 1497
NVE6320 (180999, 182301) (182862, 182912) 560
NVE6320 (182862, 182912) (183490, 184063) 577
NVE6320 (183490, 184063) (184997, 185091) 933
NVE6320 (184997, 185091) (185273, 185544) 181
NVE6323 (215135, 215618) (220612, 220939) 4993
NVE6323 (220612, 220939) (224489, 224684) 3549
NVE6323 (224489, 224684) (225550, 225719) 865
NVE6322 (203755, 203831) (207878, 207915) 4046
NVE6322 (207878, 207915) (208035, 208147) 119
NVE6322 (208035, 208147) (208532, 208725) 384
NVE6322 (208532, 208725) (209202, 209310) 476
NVE6322 (209202, 209310) (209544, 209685) 233
NVE6322 (209544, 209685) (210846, 212074) 1160
NVE6329 (307563, 308171) (308657, 308813) 485
NVE6329 (308657, 308813) (309477, 309731) 663
NVE6329 (309477, 309731) (310422, 310659) 690
NVE6329 (310422, 310659) (311630, 311934) 970
NVE6328 (282915, 282990) (283370, 283657) 379
NVE6328 (283370, 283657) (284631, 284930) 973
NVE6328 (284631, 284930) (285686, 286036) 755
NVE6328 (285686, 286036) (288559, 288909) 2522
NVE6328 (288559, 288909) (289431, 289745) 521
NVE6328 (289431, 289745) (289964, 290296) 218
NVE6328 (289964, 290296) (290653, 291094) 356
NVE9519 (1541848, 1542148) (1542989, 1543081) 840
NVE9519 (1542989, 1543081) (1543220, 1543259) 138
NVE9519 (1543220, 1543259) (1543348, 1543406) 88
NVE9519 (1543348, 1543406) (1543706, 1543763) 299
NVE9519 (1543706, 1543763) (1543847, 1543908) 83
NVE9519 (1543847, 1543908) (1544000, 1544082) 91
NVE9519 (1544000, 1544082) (1544560, 1544649) 477
NVE9519 (1544560, 1544649) (1545161, 1545245) 511
NVE9519 (1545161, 1545245) (1545421, 1545537) 175
NVE9519 (1545421, 1545537) (1546172, 1546246) 634
NVE9519 (1546172, 1546246) (1546729, 1546837) 482
NVE9519 (1546729, 1546837) (1547739, 1547843) 901
NVE9518 (1527844, 1527976) (1531040, 1531151) 3063
NVE9518 (1531040, 1531151) (1532139, 1532326) 987
NVE9518 (1532139, 1532326) (1532763, 1532854) 436
NVE9518 (1532763, 1532854) (1533522, 1533642) 667
NVE9518 (1533522, 1533642) (1534075, 1534167) 432
NVE9518 (1534075, 1534167) (1535351, 1535478) 1183
NVE9518 (1535351, 1535478) (1536477, 1536793) 998
NVE9518 (1536477, 1536793) (1537086, 1537235) 292
NVE9518 (1537086, 1537235) (1537828, 1538192) 592
NVE9518 (1537828, 1538192) (1538976, 1539165) 783
NVE9518 (1538976, 1539165) (1539552, 1540038) 386
NVE10978 (115686, 116265) (116383, 116764) 117
NVE10979 (117306, 117578) (118873, 118899) 1294
NVE10979 (118873, 118899) (120840, 121056) 1940
NVE10979 (120840, 121056) (123544, 124720) 2487
NVE10972 (74880, 75001) (75511, 75625) 509
NVE10972 (75511, 75625) (75988, 76184) 362
NVE10972 (75988, 76184) (77671, 77763) 1486
NVE10972 (77671, 77763) (79983, 80685) 2219
NVE10970 (66237, 66476) (67043, 67153) 566
NVE10970 (67043, 67153) (67839, 67954) 685
NVE10970 (67839, 67954) (68385, 68486) 430
NVE10970 (68385, 68486) (73568, 73815) 5081
NVE10971 (69576, 69776) (69948, 70570) 171
NVE10976 (97917, 98109) (98861, 98991) 751
NVE10976 (98861, 98991) (99733, 99961) 741
NVE10976 (99733, 99961) (100478, 100617) 516
NVE10976 (100478, 100617) (100873, 101064) 255
NVE10976 (100873, 101064) (101320, 102065) 255
NVE10976 (101320, 102065) (103349, 103605) 1283
NVE10974 (85106, 85587) (86376, 86476) 788
NVE10975 (86806, 87918) (89637, 89958) 1718
NVE10975 (89637, 89958) (90638, 90886) 679
NVE10975 (90638, 90886) (91424, 91519) 537
NVE10975 (91424, 91519) (95059, 95148) 3539
NVE10975 (95059, 95148) (95602, 95762) 453
NVE10975 (95602, 95762) (95946, 96360) 183
NVE15746 (28117, 28159) (28918, 29175) 758
NVE7054 (40146, 40199) (44619, 45670) 4419
NVE7055 (69106, 69297) (71241, 71406) 1943
NVE7055 (71241, 71406) (72448, 72624) 1041
NVE7055 (72448, 72624) (73123, 73261) 498
NVE7055 (73123, 73261) (74193, 74388) 931
NVE7055 (74193, 74388) (75682, 75776) 1293
NVE7055 (75682, 75776) (76465, 76618) 688
NVE7055 (76465, 76618) (77326, 77389) 707
NVE7055 (77326, 77389) (77805, 78073) 415
NVE7055 (77805, 78073) (78403, 78559) 329
NVE7055 (78403, 78559) (79272, 79580) 712
NVE7056 (82577, 82641) (82975, 83034) 333
NVE7056 (82975, 83034) (86277, 86345) 3242
NVE7056 (86277, 86345) (86432, 86461) 86
NVE7056 (86432, 86461) (86550, 86576) 88
NVE7056 (86550, 86576) (86826, 86891) 249
NVE7056 (86826, 86891) (86998, 87029) 106
NVE7056 (86998, 87029) (87622, 87692) 592
NVE7056 (87622, 87692) (87764, 87860) 71
NVE7056 (87764, 87860) (87930, 87990) 69
NVE7056 (87930, 87990) (88148, 88176) 157
NVE7056 (88148, 88176) (89821, 89895) 1644
NVE7057 (89967, 90066) (90878, 91025) 811
NVE7057 (90878, 91025) (91628, 91691) 602
NVE7057 (91628, 91691) (91941, 92281) 249
NVE7057 (91941, 92281) (92634, 92765) 352
NVE7050 (132, 221) (320, 481) 98
NVE7051 (12317, 12510) (13173, 13369) 662
NVE7051 (13173, 13369) (18615, 19052) 5245
NVE7052 (392, 429) (787, 940) 357
NVE7053 (954, 1256) (2002, 2262) 745
NVE7053 (2002, 2262) (2734, 2988) 471
NVE7053 (2734, 2988) (3280, 3561) 291
NVE7053 (3280, 3561) (3991, 4260) 429
NVE7053 (3991, 4260) (4561, 4851) 300
NVE7053 (4561, 4851) (6188, 6460) 1336
NVE7053 (6188, 6460) (6711, 6983) 250
NVE7053 (6711, 6983) (7319, 7594) 335
NVE7053 (7319, 7594) (7942, 8217) 347
NVE7053 (7942, 8217) (8484, 8753) 266
NVE7053 (8484, 8753) (9871, 9932) 1117
NVE7053 (9871, 9932) (11717, 11931) 1784
NVE7053 (11717, 11931) (12232, 12345) 300
NVE7053 (12232, 12345) (12797, 12908) 451
NVE7053 (12797, 12908) (13666, 13784) 757
NVE7053 (13666, 13784) (13855, 13938) 70
NVE7053 (13855, 13938) (14417, 14509) 478
NVE7053 (14417, 14509) (17513, 17707) 3003
NVE7053 (17513, 17707) (18459, 18599) 751
NVE7053 (18459, 18599) (24353, 24429) 5753
NVE7053 (24353, 24429) (24699, 24754) 269
NVE7053 (24699, 24754) (25272, 25358) 517
NVE7053 (25272, 25358) (25608, 25735) 249
NVE7053 (25608, 25735) (26198, 26311) 462
NVE7053 (26198, 26311) (26869, 26980) 557
NVE7053 (26869, 26980) (27313, 27431) 332
NVE7053 (27313, 27431) (27782, 27862) 350
NVE7053 (27782, 27862) (28253, 28345) 390
NVE7053 (28253, 28345) (28974, 29162) 628
NVE7053 (28974, 29162) (29743, 29883) 580
NVE7053 (29743, 29883) (30758, 30831) 874
NVE7053 (30758, 30831) (30998, 31056) 166
NVE7053 (30998, 31056) (31129, 31215) 72
NVE7053 (31129, 31215) (31600, 31727) 384
NVE7053 (31600, 31727) (31986, 32102) 258
NVE7053 (31986, 32102) (32304, 32415) 201
NVE7053 (32304, 32415) (34147, 34271) 1731
NVE7053 (34147, 34271) (34896, 34979) 624
NVE7053 (34896, 34979) (35190, 35263) 210
NVE7053 (35190, 35263) (36015, 36242) 751
NVE7053 (36015, 36242) (36803, 37321) 560
NVE7053 (36803, 37321) (37931, 37969) 609
NVE7053 (37931, 37969) (38029, 38152) 59
NVE7053 (38029, 38152) (38328, 38510) 175
NVE7053 (38328, 38510) (46652, 46776) 8141
NVE7053 (46652, 46776) (47036, 47329) 259
NVE7053 (47036, 47329) (49332, 49472) 2002
NVE7053 (49332, 49472) (50759, 53044) 1286
NVE7053 (50759, 53044) (53304, 53426) 259
NVE7053 (53304, 53426) (54144, 54298) 717
NVE7053 (54144, 54298) (57767, 57932) 3468
NVE7053 (57767, 57932) (58505, 58831) 572
NVE7053 (58505, 58831) (59330, 59683) 498
NVE7053 (59330, 59683) (60174, 60337) 490
NVE7053 (60174, 60337) (60847, 60905) 509
NVE7053 (60847, 60905) (62674, 62777) 1768
NVE7053 (62674, 62777) (65073, 65181) 2295
NVE7053 (65073, 65181) (65893, 66075) 711
NVE7058 (92946, 93038) (94604, 94711) 1565
NVE7058 (94604, 94711) (95330, 95501) 618
NVE7058 (95330, 95501) (95571, 95885) 69
NVE7058 (95571, 95885) (96136, 96354) 250
NVE7058 (96136, 96354) (96925, 97070) 570
NVE7058 (96925, 97070) (97616, 97808) 545
NVE7058 (97616, 97808) (98373, 98518) 564
NVE7058 (98373, 98518) (98831, 98993) 312
NVE7058 (98831, 98993) (99437, 99588) 443
NVE7058 (99437, 99588) (100084, 100261) 495
NVE7058 (100084, 100261) (101177, 101238) 915
NVE7058 (101177, 101238) (101579, 101714) 340
NVE7058 (101579, 101714) (103291, 103382) 1576
NVE7058 (103291, 103382) (103948, 104002) 565
NVE7058 (103948, 104002) (104139, 104284) 136
NVE7058 (104139, 104284) (104994, 105084) 709
NVE7058 (104994, 105084) (105891, 106110) 806
NVE7059 (110029, 110473) (111301, 111395) 827
NVE7059 (111301, 111395) (111738, 111913) 342
NVE7059 (111738, 111913) (112031, 112249) 117
NVE7059 (112031, 112249) (113342, 113495) 1092
NVE968 (467462, 468145) (468538, 468699) 392
NVE968 (468538, 468699) (472074, 472259) 3374
NVE968 (472074, 472259) (474121, 474458) 1861
NVE968 (474121, 474458) (475251, 475588) 792
NVE968 (475251, 475588) (475779, 475972) 190
NVE968 (475779, 475972) (476875, 477543) 902
NVE969 (477644, 477890) (478968, 479401) 1077
NVE969 (478968, 479401) (480091, 480238) 689
NVE966 (458610, 459040) (463008, 463265) 3967
NVE966 (463008, 463265) (463828, 464043) 562
NVE967 (465135, 466597) (466971, 467123) 373
NVE964 (431364, 431812) (432739, 432945) 926
NVE964 (432739, 432945) (433088, 433290) 142
NVE964 (433088, 433290) (433748, 433882) 457
NVE964 (433748, 433882) (434132, 434202) 249
NVE964 (434132, 434202) (434310, 434385) 107
NVE964 (434310, 434385) (435146, 435281) 760
NVE964 (435146, 435281) (435927, 436022) 645
NVE964 (435927, 436022) (436818, 437107) 795
NVE964 (436818, 437107) (438869, 439046) 1761
NVE964 (438869, 439046) (439881, 439924) 834
NVE964 (439881, 439924) (440011, 440045) 86
NVE964 (440011, 440045) (440292, 440648) 246
NVE965 (444454, 445444) (446021, 446210) 576
NVE962 (407874, 408551) (409044, 409380) 492
NVE962 (409044, 409380) (409651, 409763) 270
NVE962 (409651, 409763) (410295, 410484) 531
NVE962 (410295, 410484) (411703, 411810) 1218
NVE962 (411703, 411810) (412882, 412960) 1071
NVE962 (412882, 412960) (413207, 413466) 246
NVE963 (423254, 423400) (424018, 424109) 617
NVE963 (424018, 424109) (425736, 425784) 1626
NVE963 (425736, 425784) (427202, 427525) 1417
NVE963 (427202, 427525) (428877, 429696) 1351
NVE963 (428877, 429696) (430839, 430900) 1142
NVE960 (383014, 383287) (383908, 384024) 620
NVE960 (383908, 384024) (384590, 384692) 565
NVE960 (384590, 384692) (384968, 385020) 275
NVE960 (384968, 385020) (385161, 385263) 140
NVE960 (385161, 385263) (385548, 385613) 284
NVE960 (385548, 385613) (386157, 386336) 543
NVE960 (386157, 386336) (386870, 386970) 533
NVE960 (386870, 386970) (387548, 387607) 577
NVE960 (387548, 387607) (388554, 388762) 946
NVE961 (389424, 389902) (398819, 399030) 8916
NVE961 (398819, 399030) (399677, 399703) 646
NVE23549 (201530, 201646) (202041, 202107) 394
NVE23549 (202041, 202107) (202332, 202431) 224
NVE23549 (202332, 202431) (202964, 203048) 532
NVE23549 (202964, 203048) (203442, 203487) 393
NVE23549 (203442, 203487) (203964, 204022) 476
NVE23549 (203964, 204022) (204126, 204175) 103
NVE23549 (204126, 204175) (205200, 205272) 1024
NVE23549 (205200, 205272) (206220, 206401) 947
NVE23549 (206220, 206401) (206802, 207036) 400
NVE23549 (206802, 207036) (207321, 207485) 284
NVE23549 (207321, 207485) (208112, 208280) 626
NVE23549 (208112, 208280) (208536, 208633) 255
NVE23549 (208536, 208633) (208720, 208785) 86
NVE23549 (208720, 208785) (209310, 209498) 524
NVE23549 (209310, 209498) (209880, 210123) 381
NVE23541 (123108, 123341) (123482, 123532) 140
NVE23541 (123482, 123532) (123637, 123702) 104
NVE23541 (123637, 123702) (124181, 124270) 478
NVE23541 (124181, 124270) (124883, 124960) 612
NVE23541 (124883, 124960) (125250, 125310) 289
NVE23541 (125250, 125310) (125969, 126029) 658
NVE23541 (125969, 126029) (126173, 126405) 143
NVE23540 (117752, 117971) (118276, 118345) 304
NVE23540 (118276, 118345) (118823, 119006) 477
NVE23540 (118823, 119006) (119319, 119410) 312
NVE23540 (119319, 119410) (119488, 119577) 77
NVE23540 (119488, 119577) (119870, 119927) 292
NVE23540 (119870, 119927) (120035, 120147) 107
NVE23540 (120035, 120147) (120440, 120509) 292
NVE23540 (120440, 120509) (120627, 120713) 117
NVE23540 (120627, 120713) (120927, 121151) 213
NVE23540 (120927, 121151) (121447, 121775) 295
NVE23543 (130656, 130887) (131503, 131527) 615
NVE23543 (131503, 131527) (131693, 131808) 165
NVE23543 (131693, 131808) (132100, 132180) 291
NVE23543 (132100, 132180) (133796, 133918) 1615
NVE23543 (133796, 133918) (133997, 134079) 78
NVE23543 (133997, 134079) (134477, 134549) 397
NVE23543 (134477, 134549) (134887, 134964) 337
NVE23543 (134887, 134964) (135164, 135298) 199
NVE23543 (135164, 135298) (135636, 135928) 337
NVE23542 (128377, 128503) (128895, 128970) 391
NVE23542 (128895, 128970) (129409, 129513) 438
NVE23542 (129409, 129513) (130096, 130385) 582
NVE23545 (151596, 151959) (153717, 153835) 1757
NVE23545 (153717, 153835) (154391, 154550) 555
NVE23545 (154391, 154550) (154767, 154841) 216
NVE23545 (154767, 154841) (154972, 155182) 130
NVE23545 (154972, 155182) (155380, 155557) 197
NVE23545 (155380, 155557) (155674, 155798) 116
NVE23545 (155674, 155798) (155888, 156042) 89
NVE23545 (155888, 156042) (156499, 156588) 456
NVE23545 (156499, 156588) (156950, 157326) 361
NVE23544 (136727, 137022) (137271, 137331) 248
NVE23544 (137271, 137331) (137422, 137489) 90
NVE23544 (137422, 137489) (137669, 137713) 179
NVE23544 (137669, 137713) (137790, 137847) 76
NVE23544 (137790, 137847) (138953, 139061) 1105
NVE23544 (138953, 139061) (139526, 139604) 464
NVE23544 (139526, 139604) (139833, 139935) 228
NVE23544 (139833, 139935) (141127, 141171) 1191
NVE23544 (141127, 141171) (141667, 141742) 495
NVE23544 (141667, 141742) (141821, 141887) 78
NVE23544 (141821, 141887) (142416, 142507) 528
NVE23544 (142416, 142507) (142825, 142925) 317
NVE23544 (142825, 142925) (143757, 143813) 831
NVE23544 (143757, 143813) (143886, 143978) 72
NVE23544 (143886, 143978) (144318, 144392) 339
NVE23544 (144318, 144392) (144512, 144592) 119
NVE23544 (144512, 144592) (144672, 144735) 79
NVE23544 (144672, 144735) (145118, 145173) 382
NVE23544 (145118, 145173) (145649, 145741) 475
NVE23544 (145649, 145741) (146252, 146318) 510
NVE23544 (146252, 146318) (146452, 146580) 133
NVE23544 (146452, 146580) (146941, 147064) 360
NVE23544 (146941, 147064) (148697, 148807) 1632
NVE23544 (148697, 148807) (149353, 149445) 545
NVE23547 (161217, 163095) (163743, 163944) 647
NVE23547 (163743, 163944) (165259, 165795) 1314
NVE23546 (157694, 158240) (159189, 159304) 948
NVE23546 (159189, 159304) (159444, 159875) 139
NVE11091 (837, 920) (1654, 1896) 733
NVE11091 (1654, 1896) (2711, 2865) 814
NVE22982 (185254, 185378) (185759, 186828) 380
NVE19838 (1141880, 1143006) (1143959, 1144128) 952
NVE19839 (1148726, 1149329) (1150469, 1151427) 1139
NVE19839 (1150469, 1151427) (1152289, 1152298) 861
NVE19834 (1120819, 1121014) (1121290, 1121361) 275
NVE19834 (1121290, 1121361) (1122166, 1122233) 804
NVE19834 (1122166, 1122233) (1122326, 1122421) 92
NVE19834 (1122326, 1122421) (1122576, 1122646) 154
NVE19834 (1122576, 1122646) (1125868, 1125990) 3221
NVE19834 (1125868, 1125990) (1126178, 1126275) 187
NVE19834 (1126178, 1126275) (1126699, 1126789) 423
NVE19834 (1126699, 1126789) (1127127, 1127218) 337
NVE19834 (1127127, 1127218) (1128388, 1128492) 1169
NVE19834 (1128388, 1128492) (1128817, 1128907) 324
NVE19834 (1128817, 1128907) (1129464, 1130153) 556
NVE19836 (1133659, 1133934) (1135109, 1135513) 1174
NVE19836 (1135109, 1135513) (1135829, 1135931) 315
NVE19837 (1137060, 1137221) (1137651, 1137805) 429
NVE19837 (1137651, 1137805) (1138446, 1138684) 640
NVE19837 (1138446, 1138684) (1139693, 1139808) 1008
NVE19831 (1089419, 1089679) (1093978, 1094081) 4298
NVE19831 (1093978, 1094081) (1094389, 1094459) 307
NVE19831 (1094389, 1094459) (1095436, 1095528) 976
NVE19831 (1095436, 1095528) (1095699, 1095759) 170
NVE19831 (1095699, 1095759) (1096007, 1097125) 247
NVE19833 (1116300, 1116920) (1117902, 1118079) 981
NVE19833 (1117902, 1118079) (1118373, 1118498) 293
NVE19833 (1118373, 1118498) (1118602, 1118714) 103
NVE19833 (1118602, 1118714) (1119294, 1119499) 579
NVE19833 (1119294, 1119499) (1119645, 1119800) 145
NVE19833 (1119645, 1119800) (1120165, 1120628) 364
NVE20158 (672992, 673590) (674984, 675153) 1393
NVE20158 (674984, 675153) (675338, 675520) 184
NVE20158 (675338, 675520) (675848, 675990) 327
NVE20158 (675848, 675990) (676422, 676708) 431
NVE20158 (676422, 676708) (679428, 679666) 2719
NVE20157 (667327, 667736) (667832, 668023) 95
NVE20157 (667832, 668023) (669023, 669184) 999
NVE20157 (669023, 669184) (669302, 669430) 117
NVE20157 (669302, 669430) (669824, 669915) 393
NVE20157 (669824, 669915) (672372, 672435) 2456
NVE20157 (672372, 672435) (672506, 672684) 70
NVE20156 (662227, 662453) (663073, 663209) 619
NVE20156 (663073, 663209) (663349, 663455) 139
NVE20156 (663349, 663455) (663698, 663910) 242
NVE20156 (663698, 663910) (665849, 666012) 1938
NVE20155 (655257, 655957) (659426, 659535) 3468
NVE20155 (659426, 659535) (659843, 660009) 307
NVE20155 (659843, 660009) (660333, 660371) 323
NVE20154 (651118, 651448) (651849, 651911) 400
NVE20154 (651849, 651911) (652084, 652158) 172
NVE20154 (652084, 652158) (652298, 652369) 139
NVE20154 (652298, 652369) (652538, 652642) 168
NVE20154 (652538, 652642) (652846, 652944) 203
NVE20154 (652846, 652944) (653103, 653259) 158
NVE20154 (653103, 653259) (654054, 654117) 794
NVE20154 (654054, 654117) (654267, 654596) 149
NVE20153 (648127, 648333) (649363, 649933) 1029
NVE20152 (634696, 636029) (636495, 636899) 465
NVE20152 (636495, 636899) (637213, 637503) 313
NVE20152 (637213, 637503) (637846, 637981) 342
NVE20152 (637846, 637981) (642645, 642707) 4663
NVE20152 (642645, 642707) (643036, 643530) 328
NVE20152 (643036, 643530) (644050, 644207) 519
NVE20152 (644050, 644207) (645881, 646246) 1673
NVE20151 (618747, 618838) (618910, 618994) 71
NVE20151 (618910, 618994) (620515, 620613) 1520
NVE20151 (620515, 620613) (621174, 621426) 560
NVE20151 (621174, 621426) (624887, 624999) 3460
NVE20151 (624887, 624999) (625232, 625319) 232
NVE20151 (625232, 625319) (625539, 625639) 219
NVE20151 (625539, 625639) (633945, 634023) 8305
NVE20151 (633945, 634023) (634381, 634667) 357
NVE20150 (607948, 608046) (609729, 609915) 1682
NVE20150 (609729, 609915) (611186, 611871) 1270
NVE20150 (611186, 611871) (612702, 612905) 830
NVE20150 (612702, 612905) (613474, 613623) 568
NVE20150 (613474, 613623) (614243, 614444) 619
NVE20150 (614243, 614444) (616903, 617138) 2458
NVE20150 (616903, 617138) (617445, 617633) 306
NVE20150 (617445, 617633) (618446, 618606) 812
NVE22983 (193179, 194057) (195560, 197004) 1502
NVE22983 (195560, 197004) (197768, 197976) 763
NVE22983 (197768, 197976) (198850, 199003) 873
NVE24386 (377464, 377642) (377794, 377866) 151
NVE24386 (377794, 377866) (377939, 377998) 72
NVE24386 (377939, 377998) (378693, 378865) 694
NVE24386 (378693, 378865) (379127, 381515) 261
NVE24386 (379127, 381515) (381710, 381893) 194
NVE24386 (381710, 381893) (382287, 383053) 393
NVE24387 (384381, 385011) (385482, 385565) 470
NVE24387 (385482, 385565) (386068, 386145) 502
NVE24387 (386068, 386145) (386601, 386705) 455
NVE24387 (386601, 386705) (388193, 388244) 1487
NVE24387 (388193, 388244) (388315, 388583) 70
NVE24384 (328234, 329991) (330389, 330773) 397
NVE24385 (361265, 361412) (361690, 361767) 277
NVE24385 (361690, 361767) (362397, 362534) 629
NVE24385 (362397, 362534) (363452, 363555) 917
NVE24385 (363452, 363555) (364529, 364583) 973
NVE24385 (364529, 364583) (365208, 365273) 624
NVE24385 (365208, 365273) (365874, 365990) 600
NVE24385 (365874, 365990) (366356, 366383) 365
NVE24385 (366356, 366383) (366628, 366732) 244
NVE24385 (366628, 366732) (367351, 367514) 618
NVE24385 (367351, 367514) (371551, 371778) 4036
NVE24385 (371551, 371778) (372090, 372189) 311
NVE24385 (372090, 372189) (372341, 372387) 151
NVE24385 (372341, 372387) (372508, 372573) 120
NVE24385 (372508, 372573) (372780, 372916) 206
NVE24385 (372780, 372916) (373281, 373386) 364
NVE24385 (373281, 373386) (374047, 374173) 660
NVE24385 (374047, 374173) (375711, 375855) 1537
NVE24385 (375711, 375855) (375940, 376213) 84
NVE24382 (304724, 305523) (305811, 305991) 287
NVE24382 (305811, 305991) (306327, 308712) 335
NVE24382 (306327, 308712) (308948, 309102) 235
NVE24382 (308948, 309102) (310683, 310755) 1580
NVE24382 (310683, 310755) (312924, 313418) 2168
NVE24382 (312924, 313418) (314462, 314563) 1043
NVE24382 (314462, 314563) (316747, 316907) 2183
NVE24382 (316747, 316907) (318540, 318609) 1632
NVE24382 (318540, 318609) (318741, 318863) 131
NVE24383 (318994, 319230) (321108, 321269) 1877
NVE24383 (321108, 321269) (321988, 322078) 718
NVE24383 (321988, 322078) (322156, 322226) 77
NVE24383 (322156, 322226) (322707, 322944) 480
NVE24383 (322707, 322944) (324027, 324064) 1082
NVE24383 (324027, 324064) (324269, 324335) 204
NVE24383 (324269, 324335) (325372, 325455) 1036
NVE24383 (325372, 325455) (325669, 325745) 213
NVE24383 (325669, 325745) (326032, 326229) 286
NVE24383 (326032, 326229) (326719, 326787) 489
NVE24383 (326719, 326787) (327294, 327816) 506
NVE24380 (279312, 280125) (281395, 282171) 1269
NVE24380 (281395, 282171) (283762, 283950) 1590
NVE24380 (283762, 283950) (287358, 287367) 3407
NVE24380 (287358, 287367) (287568, 287630) 200
NVE24381 (288461, 288801) (291666, 291878) 2864
NVE24381 (291666, 291878) (294690, 294990) 2811
NVE24388 (389105, 389641) (389873, 390008) 231
NVE24388 (389873, 390008) (390187, 390251) 178
NVE24388 (390187, 390251) (391661, 392030) 1409
NVE24388 (391661, 392030) (392474, 392767) 443
NVE24388 (392474, 392767) (393037, 393411) 269
NVE24388 (393037, 393411) (393692, 394093) 280
NVE24389 (394214, 394377) (394558, 394703) 180
NVE24389 (394558, 394703) (395389, 395498) 685
NVE24389 (395389, 395498) (395908, 396011) 409
NVE24389 (395908, 396011) (396480, 396638) 468
NVE25477 (520617, 521032) (521106, 521183) 73
NVE25477 (521106, 521183) (522800, 523089) 1616
NVE25477 (522800, 523089) (523743, 524260) 653
NVE25477 (523743, 524260) (524665, 525111) 404
NVE25476 (511720, 512291) (512981, 513185) 689
NVE25476 (512981, 513185) (513938, 514029) 752
NVE25476 (513938, 514029) (514747, 514893) 717
NVE25476 (514747, 514893) (514974, 515045) 80
NVE25476 (514974, 515045) (515593, 515728) 547
NVE25476 (515593, 515728) (516356, 516399) 627
NVE25476 (516356, 516399) (516485, 516816) 85
NVE25476 (516485, 516816) (517364, 517468) 547
NVE25476 (517364, 517468) (517875, 517988) 406
NVE25476 (517875, 517988) (518707, 518965) 718
NVE25476 (518707, 518965) (519571, 519732) 605
NVE25476 (519571, 519732) (520065, 520306) 332
NVE25475 (506377, 508103) (509983, 511599) 1879
NVE25474 (490467, 490808) (493155, 493466) 2346
NVE25474 (493155, 493466) (494124, 494276) 657
NVE25474 (494124, 494276) (495071, 495250) 794
NVE25474 (495071, 495250) (496031, 496140) 780
NVE25474 (496031, 496140) (496389, 496670) 248
NVE25474 (496389, 496670) (496923, 497466) 252
NVE25474 (496923, 497466) (498353, 498718) 886
NVE25474 (498353, 498718) (499330, 499519) 611
NVE25474 (499330, 499519) (500014, 501385) 494
NVE25473 (485567, 485657) (485762, 485865) 104
NVE25473 (485762, 485865) (486424, 486528) 558
NVE25473 (486424, 486528) (487163, 487290) 634
NVE25473 (487163, 487290) (487493, 487644) 202
NVE25473 (487493, 487644) (488080, 488191) 435
NVE25472 (479828, 479898) (480216, 480245) 317
NVE25472 (480216, 480245) (480646, 480720) 400
NVE25472 (480646, 480720) (481083, 481209) 362
NVE25472 (481083, 481209) (481868, 481961) 658
NVE25472 (481868, 481961) (482895, 482990) 933
NVE25472 (482895, 482990) (484798, 485001) 1807
NVE25472 (484798, 485001) (485275, 485416) 273
NVE25471 (467767, 467956) (474258, 474512) 6301
NVE25471 (474258, 474512) (475334, 475513) 821
NVE25471 (475334, 475513) (476014, 476250) 500
NVE25471 (476014, 476250) (476825, 476974) 574
NVE25471 (476825, 476974) (477325, 477555) 350
NVE25470 (447627, 447758) (448242, 448349) 483
NVE25470 (448242, 448349) (453162, 453269) 4812
NVE25470 (453162, 453269) (457131, 457382) 3861
NVE25470 (457131, 457382) (457635, 457805) 252
NVE25470 (457635, 457805) (458075, 458308) 269
NVE25470 (458075, 458308) (458818, 458967) 509
NVE25470 (458818, 458967) (459661, 461662) 693
NVE25479 (536417, 536479) (536699, 537109) 219
NVE25479 (536699, 537109) (539231, 539287) 2121
NVE25479 (539231, 539287) (543003, 543076) 3715
NVE25479 (543003, 543076) (543207, 543314) 130
NVE25479 (543207, 543314) (544586, 544702) 1271
NVE25478 (527418, 528134) (529521, 529566) 1386
NVE4587 (280018, 280209) (280870, 281209) 660
NVE4587 (280870, 281209) (282728, 282933) 1518
NVE4587 (282728, 282933) (284826, 284929) 1892
NVE4587 (284826, 284929) (285485, 285592) 555
NVE4587 (285485, 285592) (286655, 286745) 1062
NVE4587 (286655, 286745) (287332, 287516) 586
NVE4587 (287332, 287516) (287760, 287911) 243
NVE4587 (287760, 287911) (288139, 288199) 227
NVE4587 (288139, 288199) (288371, 288514) 171
NVE4587 (288371, 288514) (289386, 289508) 871
NVE4587 (289386, 289508) (290097, 290271) 588
NVE4587 (290097, 290271) (290610, 290706) 338
NVE4587 (290610, 290706) (291152, 291402) 445
NVE4586 (274249, 275731) (277227, 277397) 1495
NVE4585 (263299, 263459) (263985, 264159) 525
NVE4585 (263985, 264159) (264457, 264612) 297
NVE4585 (264457, 264612) (264728, 264824) 115
NVE4585 (264728, 264824) (265831, 265934) 1006
NVE4585 (265831, 265934) (266024, 266147) 89
NVE4585 (266024, 266147) (266673, 266717) 525
NVE4585 (266673, 266717) (266885, 266984) 167
NVE4585 (266885, 266984) (267696, 267821) 711
NVE4585 (267696, 267821) (268921, 269467) 1099
NVE4584 (254599, 255201) (255342, 255417) 140
NVE4584 (255342, 255417) (258437, 258717) 3019
NVE4582 (230988, 231129) (232619, 232699) 1489
NVE4582 (232619, 232699) (233391, 233620) 691
NVE4582 (233391, 233620) (233941, 234066) 320
NVE4582 (233941, 234066) (235385, 235504) 1318
NVE4582 (235385, 235504) (236817, 237056) 1312
NVE4582 (236817, 237056) (238628, 238702) 1571
NVE4581 (226808, 227066) (228100, 228317) 1033
NVE4581 (228100, 228317) (228478, 228611) 160
NVE4581 (228478, 228611) (230035, 230425) 1423
NVE8001 (147676, 147902) (148078, 148780) 175
NVE8001 (148078, 148780) (151160, 151287) 2379
NVE8001 (151160, 151287) (151399, 151527) 111
NVE8001 (151399, 151527) (152326, 152586) 798
NVE8001 (152326, 152586) (152936, 153166) 349
NVE8001 (152936, 153166) (153594, 153806) 427
NVE8001 (153594, 153806) (154057, 154331) 250
NVE8001 (154057, 154331) (155445, 155675) 1113
NVE8001 (155445, 155675) (155964, 156341) 288
NVE8001 (155964, 156341) (156917, 158377) 575
NVE25694 (563260, 563356) (563743, 563886) 386
NVE25694 (563743, 563886) (564156, 564268) 269
NVE25694 (564156, 564268) (565210, 565347) 941
NVE25694 (565210, 565347) (566237, 566320) 889
NVE25694 (566237, 566320) (566960, 567123) 639
NVE25694 (566960, 567123) (568175, 568349) 1051
NVE25694 (568175, 568349) (568506, 568589) 156
NVE25694 (568506, 568589) (569097, 569285) 507
NVE25694 (569097, 569285) (571069, 571257) 1783
NVE25694 (571069, 571257) (571628, 571819) 370
NVE25694 (571628, 571819) (571964, 572158) 144
NVE25694 (571964, 572158) (572538, 572726) 379
NVE25694 (572538, 572726) (573091, 573288) 364
NVE25694 (573091, 573288) (573664, 573852) 375
NVE25694 (573664, 573852) (574242, 574433) 389
NVE25694 (574242, 574433) (574874, 575074) 440
NVE25694 (574874, 575074) (575248, 575299) 173
NVE25694 (575248, 575299) (575624, 575796) 324
NVE25694 (575624, 575796) (577573, 577736) 1776
NVE25693 (557677, 557849) (558014, 558075) 164
NVE25693 (558014, 558075) (559050, 559092) 974
NVE25693 (559050, 559092) (559286, 559414) 193
NVE25693 (559286, 559414) (559660, 559826) 245
NVE25693 (559660, 559826) (559968, 560072) 141
NVE25693 (559968, 560072) (560152, 560223) 79
NVE25693 (560152, 560223) (560753, 561083) 529
NVE25693 (560753, 561083) (561357, 561508) 273
NVE25693 (561357, 561508) (562102, 562401) 593
NVE12928 (1198316, 1198890) (1198966, 1199001) 75
NVE12928 (1198966, 1199001) (1200016, 1200167) 1014
NVE12928 (1200016, 1200167) (1200938, 1201011) 770
NVE12928 (1200938, 1201011) (1201158, 1201267) 146
NVE12928 (1201158, 1201267) (1201596, 1201679) 328
NVE12928 (1201596, 1201679) (1202150, 1202291) 470
NVE12928 (1202150, 1202291) (1202714, 1202860) 422
NVE12928 (1202714, 1202860) (1203872, 1204029) 1011
NVE12928 (1203872, 1204029) (1204925, 1205069) 895
NVE12928 (1204925, 1205069) (1205309, 1205479) 239
NVE12928 (1205309, 1205479) (1206813, 1206940) 1333
NVE12928 (1206813, 1206940) (1207687, 1207828) 746
NVE12928 (1207687, 1207828) (1208380, 1208529) 551
NVE12928 (1208380, 1208529) (1209241, 1209392) 711
NVE12928 (1209241, 1209392) (1210319, 1210513) 926
NVE12928 (1210319, 1210513) (1211848, 1212048) 1334
NVE12928 (1211848, 1212048) (1212304, 1212327) 255
NVE12928 (1212304, 1212327) (1212820, 1213071) 492
NVE12928 (1212820, 1213071) (1213554, 1213712) 482
NVE12928 (1213554, 1213712) (1214284, 1214310) 571
NVE12928 (1214284, 1214310) (1214811, 1215064) 500
NVE12928 (1214811, 1215064) (1215463, 1215616) 398
NVE12928 (1215463, 1215616) (1215753, 1215800) 136
NVE12928 (1215753, 1215800) (1215941, 1216161) 140
NVE12928 (1215941, 1216161) (1216397, 1216583) 235
NVE12928 (1216397, 1216583) (1216850, 1216906) 266
NVE12928 (1216850, 1216906) (1217634, 1217798) 727
NVE12928 (1217634, 1217798) (1218327, 1218484) 528
NVE12928 (1218327, 1218484) (1218715, 1218784) 230
NVE12928 (1218715, 1218784) (1219365, 1219400) 580
NVE12928 (1219365, 1219400) (1219711, 1219988) 310
NVE12928 (1219711, 1219988) (1223048, 1223198) 3059
NVE12928 (1223048, 1223198) (1223500, 1223778) 301
NVE12928 (1223500, 1223778) (1224178, 1224216) 399
NVE12928 (1224178, 1224216) (1224887, 1225090) 670
NVE12928 (1224887, 1225090) (1225539, 1225739) 448
NVE12928 (1225539, 1225739) (1225962, 1226134) 222
NVE12928 (1225962, 1226134) (1226790, 1227076) 655
NVE12928 (1226790, 1227076) (1227525, 1227724) 448
NVE12928 (1227525, 1227724) (1228411, 1228446) 686
NVE12928 (1228411, 1228446) (1229404, 1229499) 957
NVE12928 (1229404, 1229499) (1229588, 1229809) 88
NVE12928 (1229588, 1229809) (1230103, 1230192) 293
NVE12928 (1230103, 1230192) (1230474, 1230618) 281
NVE12928 (1230474, 1230618) (1231231, 1231395) 612
NVE12928 (1231231, 1231395) (1231824, 1231990) 428
NVE12928 (1231824, 1231990) (1233925, 1234121) 1934
NVE12928 (1233925, 1234121) (1234379, 1234604) 257
NVE12928 (1234379, 1234604) (1235034, 1235256) 429
NVE12928 (1235034, 1235256) (1235960, 1236144) 703
NVE12928 (1235960, 1236144) (1236667, 1236714) 522
NVE12928 (1236667, 1236714) (1237646, 1237863) 931
NVE12928 (1237646, 1237863) (1245403, 1245598) 7539
NVE12928 (1245403, 1245598) (1246650, 1246996) 1051
NVE12927 (1186774, 1187344) (1187858, 1188072) 513
NVE12927 (1187858, 1188072) (1188857, 1189002) 784
NVE12927 (1188857, 1189002) (1189463, 1189646) 460
NVE12927 (1189463, 1189646) (1189747, 1189876) 100
NVE12927 (1189747, 1189876) (1192091, 1192654) 2214
NVE12925 (1170473, 1170823) (1171280, 1171361) 456
NVE12925 (1171280, 1171361) (1172491, 1172579) 1129
NVE12925 (1172491, 1172579) (1175283, 1175347) 2703
NVE12925 (1175283, 1175347) (1181890, 1182034) 6542
NVE12925 (1181890, 1182034) (1182298, 1182382) 263
NVE12925 (1182298, 1182382) (1182816, 1182879) 433
NVE12925 (1182816, 1182879) (1183259, 1183353) 379
NVE12925 (1183259, 1183353) (1183749, 1183834) 395
NVE12925 (1183749, 1183834) (1184007, 1184075) 172
NVE12925 (1184007, 1184075) (1184224, 1184271) 148
NVE12925 (1184224, 1184271) (1184834, 1184962) 562
NVE12925 (1184834, 1184962) (1185121, 1185306) 158
NVE12925 (1185121, 1185306) (1185382, 1185434) 75
NVE12924 (1159062, 1159403) (1160943, 1161117) 1539
NVE12924 (1160943, 1161117) (1161297, 1161589) 179
NVE12924 (1161297, 1161589) (1162431, 1162494) 841
NVE12924 (1162431, 1162494) (1162689, 1162845) 194
NVE12924 (1162689, 1162845) (1163016, 1163110) 170
NVE12924 (1163016, 1163110) (1163347, 1163517) 236
NVE12924 (1163347, 1163517) (1163888, 1164070) 370
NVE12924 (1163888, 1164070) (1164875, 1164987) 804
NVE12924 (1164875, 1164987) (1169748, 1169874) 4760
NVE12923 (1131936, 1132278) (1133694, 1133844) 1415
NVE12923 (1133694, 1133844) (1134624, 1134902) 779
NVE12923 (1134624, 1134902) (1136116, 1136151) 1213
NVE12923 (1136116, 1136151) (1137291, 1137494) 1139
NVE12923 (1137291, 1137494) (1137683, 1137883) 188
NVE12923 (1137683, 1137883) (1138560, 1138732) 676
NVE12923 (1138560, 1138732) (1139394, 1139615) 661
NVE12923 (1139394, 1139615) (1141567, 1141702) 1951
NVE12923 (1141567, 1141702) (1142722, 1142847) 1019
NVE12923 (1142722, 1142847) (1143316, 1143351) 468
NVE12923 (1143316, 1143351) (1143574, 1143669) 222
NVE12923 (1143574, 1143669) (1143959, 1144180) 289
NVE12923 (1143959, 1144180) (1145036, 1145125) 855
NVE12923 (1145036, 1145125) (1145625, 1145769) 499
NVE12923 (1145625, 1145769) (1146341, 1146505) 571
NVE12923 (1146341, 1146505) (1146875, 1147041) 369
NVE12923 (1146875, 1147041) (1150314, 1150474) 3272
NVE12923 (1150314, 1150474) (1151018, 1151273) 543
NVE12923 (1151018, 1151273) (1151731, 1151947) 457
NVE12923 (1151731, 1151947) (1152532, 1152713) 584
NVE12923 (1152532, 1152713) (1153035, 1153082) 321
NVE12923 (1153035, 1153082) (1153670, 1153895) 587
NVE12923 (1153670, 1153895) (1154381, 1154562) 485
NVE12923 (1154381, 1154562) (1156407, 1156624) 1844
NVE12922 (1125066, 1125088) (1125408, 1125486) 319
NVE12922 (1125408, 1125486) (1125555, 1125566) 68
NVE12922 (1125555, 1125566) (1125683, 1125709) 116
NVE12922 (1125683, 1125709) (1126141, 1126400) 431
NVE12922 (1126141, 1126400) (1126644, 1126797) 243
NVE12922 (1126644, 1126797) (1127058, 1127102) 260
NVE12922 (1127058, 1127102) (1127720, 1127940) 617
NVE12922 (1127720, 1127940) (1128768, 1128954) 827
NVE12922 (1128768, 1128954) (1129163, 1129254) 208
NVE12921 (1108366, 1108388) (1109322, 1109986) 933
NVE12921 (1109322, 1109986) (1110217, 1110336) 230
NVE12921 (1110217, 1110336) (1111054, 1111089) 717
NVE12921 (1111054, 1111089) (1111437, 1111588) 347
NVE12921 (1111437, 1111588) (1112003, 1112076) 414
NVE12921 (1112003, 1112076) (1112446, 1112555) 369
NVE12921 (1112446, 1112555) (1112733, 1112828) 177
NVE12921 (1112733, 1112828) (1113303, 1113447) 474
NVE12921 (1113303, 1113447) (1115990, 1116136) 2542
NVE12921 (1115990, 1116136) (1116376, 1116533) 239
NVE12921 (1116376, 1116533) (1116782, 1116926) 248
NVE12921 (1116782, 1116926) (1117310, 1117489) 383
NVE12921 (1117310, 1117489) (1118965, 1119095) 1475
NVE12921 (1118965, 1119095) (1119970, 1120111) 874
NVE12921 (1119970, 1120111) (1121873, 1122022) 1761
NVE12921 (1121873, 1122022) (1122897, 1123054) 874
NVE12921 (1122897, 1123054) (1123698, 1123892) 643
NVE12921 (1123698, 1123892) (1124202, 1124402) 309
NVE12921 (1124202, 1124402) (1124486, 1124509) 83
NVE12921 (1124486, 1124509) (1124837, 1124884) 327
NVE12920 (1086835, 1087193) (1088148, 1088206) 954
NVE12920 (1088148, 1088206) (1093406, 1093497) 5199
NVE12920 (1093406, 1093497) (1094083, 1094193) 585
NVE12920 (1094083, 1094193) (1094275, 1094338) 81
NVE12920 (1094275, 1094338) (1095004, 1095135) 665
NVE12920 (1095004, 1095135) (1095695, 1095791) 559
NVE12920 (1095695, 1095791) (1095921, 1096014) 129
NVE12920 (1095921, 1096014) (1096226, 1096315) 211
NVE12920 (1096226, 1096315) (1096968, 1097054) 652
NVE12920 (1096968, 1097054) (1097651, 1097725) 596
NVE12920 (1097651, 1097725) (1098027, 1098122) 301
NVE12920 (1098027, 1098122) (1098427, 1098525) 304
NVE12920 (1098427, 1098525) (1098685, 1098758) 159
NVE12920 (1098685, 1098758) (1098928, 1098982) 169
NVE12920 (1098928, 1098982) (1099063, 1099115) 80
NVE12920 (1099063, 1099115) (1099193, 1099277) 77
NVE12920 (1099193, 1099277) (1099788, 1099858) 510
NVE12920 (1099788, 1099858) (1100415, 1100474) 556
NVE12920 (1100415, 1100474) (1102580, 1102658) 2105
NVE12920 (1102580, 1102658) (1103040, 1103127) 381
NVE12920 (1103040, 1103127) (1104802, 1104908) 1674
NVE12920 (1104802, 1104908) (1105317, 1105409) 408
NVE12920 (1105317, 1105409) (1106015, 1106150) 605
NVE12920 (1106015, 1106150) (1106262, 1106369) 111
NVE12920 (1106262, 1106369) (1106797, 1106906) 427
NVE12920 (1106797, 1106906) (1107029, 1107085) 122
NVE12920 (1107029, 1107085) (1107474, 1107559) 388
NVE5184 (66411, 67168) (69333, 69635) 2164
NVE5185 (75106, 75839) (76592, 76681) 752
NVE5185 (76592, 76681) (78399, 78820) 1717
NVE5185 (78399, 78820) (79197, 79251) 376
NVE5185 (79197, 79251) (79803, 79920) 551
NVE5185 (79803, 79920) (80586, 80716) 665
NVE5185 (80586, 80716) (81455, 81580) 738
NVE5185 (81455, 81580) (81786, 81842) 205
NVE5185 (81786, 81842) (82218, 82343) 375
NVE5185 (82218, 82343) (82534, 82602) 190
NVE5185 (82534, 82602) (83191, 83360) 588
NVE5186 (85496, 86722) (88252, 88615) 1529
NVE5187 (94117, 94244) (94607, 94895) 362
NVE5187 (94607, 94895) (95686, 95820) 790
NVE5187 (95686, 95820) (95985, 96042) 164
NVE5187 (95985, 96042) (96619, 96693) 576
NVE5187 (96619, 96693) (97165, 97280) 471
NVE5187 (97165, 97280) (97646, 97807) 365
NVE5187 (97646, 97807) (98592, 98711) 784
NVE5187 (98592, 98711) (98984, 99166) 272
NVE5187 (98984, 99166) (99652, 99816) 485
NVE5187 (99652, 99816) (100136, 100690) 319
NVE5187 (100136, 100690) (100978, 101747) 287
NVE5187 (100978, 101747) (103343, 103647) 1595
NVE5187 (103343, 103647) (104577, 104847) 929
NVE5187 (104577, 104847) (105152, 105189) 304
NVE5187 (105152, 105189) (106086, 106150) 896
NVE5187 (106086, 106150) (106353, 106412) 202
NVE5187 (106353, 106412) (107087, 107170) 674
NVE5187 (107087, 107170) (108343, 108440) 1172
NVE5187 (108343, 108440) (110253, 110364) 1812
NVE5187 (110253, 110364) (111254, 111348) 889
NVE5187 (111254, 111348) (111941, 112046) 592
NVE5187 (111941, 112046) (112581, 112648) 534
NVE5187 (112581, 112648) (118034, 118092) 5385
NVE5187 (118034, 118092) (118282, 118382) 189
NVE5187 (118282, 118382) (118487, 118875) 104
NVE5180 (23085, 23194) (23676, 23842) 481
NVE5180 (23676, 23842) (25873, 26002) 2030
NVE5180 (25873, 26002) (26610, 26747) 607
NVE5180 (26610, 26747) (27160, 27326) 412
NVE5180 (27160, 27326) (27911, 28615) 584
NVE5181 (30376, 30887) (31700, 32307) 812
NVE5182 (34206, 34618) (34739, 35088) 120
NVE5182 (34739, 35088) (35338, 35414) 249
NVE5182 (35338, 35414) (35947, 36106) 532
NVE5182 (35947, 36106) (36284, 36400) 177
NVE5182 (36284, 36400) (36504, 36544) 103
NVE5182 (36504, 36544) (36756, 37015) 211
NVE5182 (36756, 37015) (37108, 37171) 92
NVE5182 (37108, 37171) (37283, 37376) 111
NVE5182 (37283, 37376) (37544, 37598) 167
NVE5182 (37544, 37598) (37768, 37909) 169
NVE5182 (37768, 37909) (38164, 38604) 254
NVE5182 (38164, 38604) (38680, 38718) 75
NVE5182 (38680, 38718) (38929, 38978) 210
NVE5182 (38929, 38978) (39054, 39099) 75
NVE5182 (39054, 39099) (39311, 39472) 211
NVE5182 (39311, 39472) (39640, 39777) 167
NVE5182 (39640, 39777) (39843, 39937) 65
NVE5182 (39843, 39937) (40008, 40118) 70
NVE5182 (40008, 40118) (40476, 40636) 357
NVE5182 (40476, 40636) (41104, 41189) 467
NVE5182 (41104, 41189) (41266, 41363) 76
NVE5182 (41266, 41363) (41488, 41554) 124
NVE5182 (41488, 41554) (41749, 41803) 194
NVE5182 (41749, 41803) (41969, 42014) 165
NVE5182 (41969, 42014) (42098, 42138) 83
NVE5182 (42098, 42138) (42207, 42310) 68
NVE5182 (42207, 42310) (42381, 42785) 70
NVE5182 (42381, 42785) (43149, 43759) 363
NVE5182 (43149, 43759) (44192, 44269) 432
NVE5182 (44192, 44269) (44353, 44580) 83
NVE5182 (44353, 44580) (45918, 46107) 1337
NVE5182 (45918, 46107) (46266, 47078) 158
NVE5183 (53956, 54131) (54889, 54956) 757
NVE5183 (54889, 54956) (55303, 55476) 346
NVE5183 (55303, 55476) (65612, 65695) 10135
NVE5183 (65612, 65695) (66078, 66296) 382
NVE5188 (124919, 125682) (126477, 126629) 794
NVE5188 (126477, 126629) (127174, 127335) 544
NVE5189 (128557, 128579) (129886, 130036) 1306
NVE5189 (129886, 130036) (130301, 130402) 264
NVE5189 (130301, 130402) (131613, 131674) 1210
NVE5189 (131613, 131674) (132196, 132270) 521
NVE5189 (132196, 132270) (133532, 133749) 1261
NVE5189 (133532, 133749) (134182, 134243) 432
NVE5189 (134182, 134243) (134332, 134475) 88
NVE5238 (515096, 515490) (516215, 516505) 724
NVE5238 (516215, 516505) (517149, 517274) 643
NVE5238 (517149, 517274) (519328, 519453) 2053
NVE5238 (519328, 519453) (519808, 519961) 354
NVE5238 (519808, 519961) (520536, 520791) 574
NVE5238 (520536, 520791) (521136, 521628) 344
NVE5238 (521136, 521628) (521941, 522359) 312
NVE5239 (522794, 523591) (523844, 524389) 252
NVE5236 (504960, 504995) (505086, 505189) 90
NVE5236 (505086, 505189) (505744, 505821) 554
NVE5236 (505744, 505821) (506556, 506683) 734
NVE5236 (506556, 506683) (506997, 507206) 313
NVE5236 (506997, 507206) (507460, 507493) 253
NVE5236 (507460, 507493) (508003, 508083) 509
NVE5236 (508003, 508083) (508636, 508742) 552
NVE5236 (508636, 508742) (508858, 508944) 115
NVE5236 (508858, 508944) (509215, 509283) 270
NVE5236 (509215, 509283) (509419, 509504) 135
NVE5236 (509419, 509504) (509951, 510049) 446
NVE5236 (509951, 510049) (510409, 510492) 359
NVE5236 (510409, 510492) (511019, 511073) 526
NVE5236 (511019, 511073) (511157, 511226) 83
NVE5236 (511157, 511226) (511605, 511677) 378
NVE5236 (511605, 511677) (511795, 511883) 117
NVE5236 (511795, 511883) (513243, 513264) 1359
NVE5237 (513320, 513344) (513486, 513546) 141
NVE5237 (513486, 513546) (513732, 513954) 185
NVE5234 (498330, 498426) (499321, 499587) 894
NVE5234 (499321, 499587) (499965, 500681) 377
NVE5234 (499965, 500681) (501213, 501879) 531
NVE5234 (501213, 501879) (502690, 502718) 810
NVE5234 (502690, 502718) (502802, 502884) 83
NVE5235 (503191, 503278) (503801, 503865) 522
NVE5235 (503801, 503865) (504088, 504155) 222
NVE5235 (504088, 504155) (504648, 504738) 492
NVE5235 (504648, 504738) (504810, 504859) 71
NVE6523 (348294, 348327) (349017, 349166) 689
NVE6523 (349017, 349166) (349816, 350794) 649
NVE6522 (336544, 336892) (336967, 337042) 74
NVE6522 (336967, 337042) (338284, 338339) 1241
NVE6522 (338284, 338339) (338421, 338508) 81
NVE6522 (338421, 338508) (338646, 338798) 137
NVE6522 (338646, 338798) (339611, 339922) 812
NVE6522 (339611, 339922) (340740, 341116) 817
NVE6522 (340740, 341116) (341564, 341812) 447
NVE6522 (341564, 341812) (342119, 342193) 306
NVE6522 (342119, 342193) (342559, 342740) 365
NVE6522 (342559, 342740) (343363, 343540) 622
NVE6522 (343363, 343540) (344103, 344723) 562
NVE6522 (344103, 344723) (345549, 345827) 825
NVE6522 (345549, 345827) (346305, 346483) 477
NVE6522 (346305, 346483) (346632, 346704) 148
NVE6522 (346632, 346704) (347042, 347110) 337
NVE6522 (347042, 347110) (348151, 348228) 1040
NVE6521 (325224, 325301) (325585, 325670) 283
NVE6521 (325585, 325670) (326326, 326549) 655
NVE6521 (326326, 326549) (326689, 326852) 139
NVE6521 (326689, 326852) (327454, 327705) 601
NVE6521 (327454, 327705) (328249, 328311) 543
NVE6521 (328249, 328311) (328473, 328582) 161
NVE6521 (328473, 328582) (329261, 329368) 678
NVE6521 (329261, 329368) (329784, 329877) 415
NVE6521 (329784, 329877) (330243, 330373) 365
NVE6521 (330243, 330373) (330902, 330988) 528
NVE6521 (330902, 330988) (331355, 331470) 366
NVE6521 (331355, 331470) (331645, 331723) 174
NVE6521 (331645, 331723) (332481, 332570) 757
NVE6521 (332481, 332570) (332663, 332767) 92
NVE6521 (332663, 332767) (333098, 333256) 330
NVE6521 (333098, 333256) (333738, 333799) 481
NVE6521 (333738, 333799) (334846, 335005) 1046
NVE6520 (306441, 307919) (308247, 308440) 327
NVE6520 (308247, 308440) (308727, 308914) 286
NVE6520 (308727, 308914) (309302, 309945) 387
NVE6520 (309302, 309945) (310338, 310744) 392
NVE6526 (404345, 404596) (405136, 405221) 539
NVE6526 (405136, 405221) (410522, 410592) 5300
NVE6525 (360241, 361189) (361495, 361726) 305
NVE6525 (361495, 361726) (361979, 366484) 252
NVE6525 (361979, 366484) (366803, 368811) 318
NVE6525 (366803, 368811) (372047, 375560) 3235
NVE6525 (372047, 375560) (376623, 376708) 1062
NVE6525 (376623, 376708) (380425, 380714) 3716
NVE6524 (353095, 353136) (353226, 353349) 89
NVE6524 (353226, 353349) (353431, 353568) 81
NVE6524 (353431, 353568) (353872, 353971) 303
NVE6524 (353872, 353971) (354050, 354105) 78
NVE6524 (354050, 354105) (354194, 354242) 88
NVE6524 (354194, 354242) (354347, 354381) 104
NVE6524 (354347, 354381) (354577, 354628) 195
NVE6524 (354577, 354628) (354762, 354796) 133
NVE6524 (354762, 354796) (354876, 354924) 79
NVE6524 (354876, 354924) (356253, 356303) 1328
NVE6529 (445800, 446077) (446759, 446929) 681
NVE6529 (446759, 446929) (447267, 447399) 337
NVE6529 (447267, 447399) (448346, 448443) 946
NVE6529 (448346, 448443) (452415, 452548) 3971
NVE6529 (452415, 452548) (454776, 454906) 2227
NVE6529 (454776, 454906) (455454, 455560) 547
NVE6529 (455454, 455560) (456145, 456501) 584
NVE6529 (456145, 456501) (457599, 457714) 1097
NVE6528 (421803, 423933) (424314, 424446) 380
NVE6528 (424314, 424446) (425830, 425927) 1383
NVE6528 (425830, 425927) (428915, 429081) 2987
NVE2633 (460574, 460690) (461374, 461946) 683
NVE2632 (449101, 449533) (450301, 450414) 767
NVE2632 (450301, 450414) (450667, 450766) 252
NVE2632 (450667, 450766) (450953, 451017) 186
NVE2632 (450953, 451017) (451115, 451177) 97
NVE2632 (451115, 451177) (451243, 451309) 65
NVE2632 (451243, 451309) (451543, 451601) 233
NVE2632 (451543, 451601) (451740, 451789) 138
NVE2632 (451740, 451789) (452124, 452202) 334
NVE2632 (452124, 452202) (453237, 453321) 1034
NVE2632 (453237, 453321) (453430, 453513) 108
NVE2632 (453430, 453513) (453851, 453926) 337
NVE2632 (453851, 453926) (454216, 454291) 289
NVE2632 (454216, 454291) (454820, 454939) 528
NVE2632 (454820, 454939) (455538, 455702) 598
NVE2632 (455538, 455702) (456008, 456217) 305
NVE2632 (456008, 456217) (456929, 457053) 711
NVE2631 (447104, 447586) (448027, 448293) 440
NVE2631 (448027, 448293) (448507, 449095) 213
NVE2630 (443563, 443748) (444368, 444430) 619
NVE2630 (444368, 444430) (444838, 446853) 407
NVE2637 (492607, 492856) (493140, 493198) 283
NVE2637 (493140, 493198) (494447, 494507) 1248
NVE2637 (494447, 494507) (494590, 494646) 82
NVE2637 (494590, 494646) (494968, 495071) 321
NVE2637 (494968, 495071) (495466, 495513) 394
NVE2637 (495466, 495513) (495728, 495776) 214
NVE2637 (495728, 495776) (495887, 495994) 110
NVE2637 (495887, 495994) (496411, 496525) 416
NVE2637 (496411, 496525) (496687, 496723) 161
NVE2637 (496687, 496723) (500259, 500340) 3535
NVE2637 (500259, 500340) (500635, 500751) 294
NVE2637 (500635, 500751) (501242, 501313) 490
NVE2637 (501242, 501313) (501607, 501723) 293
NVE2636 (487055, 487772) (488523, 488726) 750
NVE2636 (488523, 488726) (489039, 489203) 312
NVE2636 (489039, 489203) (489414, 489582) 210
NVE2636 (489414, 489582) (489850, 490111) 267
NVE2636 (489850, 490111) (490742, 491166) 630
NVE2635 (482187, 482573) (483934, 484780) 1360
NVE2634 (473314, 473457) (473825, 474040) 367
NVE2634 (473825, 474040) (474560, 474800) 519
NVE2639 (510908, 513675) (514280, 514402) 604
NVE2639 (514280, 514402) (514845, 514910) 442
NVE2639 (514845, 514910) (516513, 516736) 1602
NVE2639 (516513, 516736) (517450, 517603) 713
NVE2639 (517450, 517603) (517992, 518226) 388
NVE2639 (517992, 518226) (520271, 520377) 2044
NVE2639 (520271, 520377) (522998, 523256) 2620
NVE2638 (502302, 502811) (503293, 503479) 481
NVE2638 (503293, 503479) (503783, 503875) 303
NVE2638 (503783, 503875) (505472, 505549) 1596
NVE2638 (505472, 505549) (506316, 506410) 766
NVE2638 (506316, 506410) (507457, 507838) 1046
NVE2638 (507457, 507838) (507945, 508116) 106
NVE22981 (178625, 179349) (179730, 180343) 380
NVE19018 (1507997, 1508240) (1508548, 1508647) 307
NVE19018 (1508548, 1508647) (1509058, 1509113) 410
NVE19018 (1509058, 1509113) (1509725, 1509765) 611
NVE19019 (1510417, 1510560) (1511670, 1512165) 1109
NVE2189 (1349801, 1349928) (1351809, 1351951) 1880
NVE2189 (1351809, 1351951) (1352107, 1352276) 155
NVE2189 (1352107, 1352276) (1352626, 1353077) 349
NVE2188 (1347041, 1347270) (1347501, 1347643) 230
NVE2188 (1347501, 1347643) (1347746, 1347915) 102
NVE2188 (1347746, 1347915) (1348176, 1348835) 260
NVE2185 (1332991, 1333079) (1333429, 1333571) 349
NVE2185 (1333429, 1333571) (1333801, 1333845) 229
NVE2185 (1333801, 1333845) (1334445, 1334554) 599
NVE2185 (1334445, 1334554) (1334857, 1335092) 302
NVE2185 (1334857, 1335092) (1335838, 1336579) 745
NVE2187 (1343761, 1343987) (1344134, 1344276) 146
NVE2187 (1344134, 1344276) (1344617, 1344786) 340
NVE2187 (1344617, 1344786) (1345322, 1345775) 535
NVE2186 (1338260, 1338474) (1338856, 1338932) 381
NVE2186 (1338856, 1338932) (1339027, 1339146) 94
NVE2186 (1339027, 1339146) (1339253, 1339295) 106
NVE2186 (1339253, 1339295) (1339392, 1339492) 96
NVE2186 (1339392, 1339492) (1339626, 1339724) 133
NVE2186 (1339626, 1339724) (1339939, 1339994) 214
NVE2186 (1339939, 1339994) (1340718, 1340825) 723
NVE2186 (1340718, 1340825) (1341159, 1341254) 333
NVE2186 (1341159, 1341254) (1341631, 1341671) 376
NVE2186 (1341631, 1341671) (1342048, 1342118) 376
NVE2186 (1342048, 1342118) (1342308, 1342354) 189
NVE2186 (1342308, 1342354) (1342607, 1342715) 252
NVE2186 (1342607, 1342715) (1343198, 1343660) 482
NVE2181 (1303732, 1304022) (1305699, 1305772) 1676
NVE2181 (1305699, 1305772) (1306213, 1306485) 440
NVE2181 (1306213, 1306485) (1307244, 1307374) 758
NVE2181 (1307244, 1307374) (1308253, 1308371) 878
NVE2181 (1308253, 1308371) (1308651, 1308670) 279
NVE2181 (1308651, 1308670) (1308861, 1309031) 190
NVE2181 (1308861, 1309031) (1309267, 1309412) 235
NVE2181 (1309267, 1309412) (1310389, 1310650) 976
NVE2180 (1298201, 1298247) (1298336, 1298473) 88
NVE2180 (1298336, 1298473) (1299391, 1299647) 917
NVE2180 (1299391, 1299647) (1299840, 1300005) 192
NVE2180 (1299840, 1300005) (1300258, 1300438) 252
NVE2180 (1300258, 1300438) (1300914, 1301140) 475
NVE2180 (1300914, 1301140) (1301577, 1301699) 436
NVE2180 (1301577, 1301699) (1302094, 1302345) 394
NVE2183 (1320544, 1321516) (1321826, 1323268) 309
NVE2182 (1313901, 1314032) (1314452, 1314594) 419
NVE2182 (1314452, 1314594) (1314899, 1314943) 304
NVE2182 (1314899, 1314943) (1315038, 1315147) 94
NVE2182 (1315038, 1315147) (1315529, 1315758) 381
NVE2182 (1315529, 1315758) (1315859, 1316605) 100
NVE4116 (402463, 402505) (404305, 404352) 1799
NVE4116 (404305, 404352) (406482, 406541) 2129
NVE4116 (406482, 406541) (407071, 407697) 529
NVE4117 (410730, 411462) (411783, 411828) 320
NVE4117 (411783, 411828) (412638, 412690) 809
NVE4117 (412638, 412690) (412765, 412914) 74
NVE4117 (412765, 412914) (414206, 414309) 1291
NVE4117 (414206, 414309) (414638, 414713) 328
NVE4117 (414638, 414713) (417824, 417854) 3110
NVE4117 (417824, 417854) (417974, 418013) 119
NVE4117 (417974, 418013) (418090, 418140) 76
NVE4117 (418090, 418140) (419316, 419387) 1175
NVE26120 (758406, 758568) (759453, 759544) 884
NVE26120 (759453, 759544) (759653, 759721) 108
NVE26120 (759653, 759721) (760318, 760512) 596
NVE26120 (760318, 760512) (760626, 760693) 113
NVE26120 (760626, 760693) (761032, 761384) 338
NVE26120 (761032, 761384) (762358, 762434) 973
NVE4118 (419523, 420036) (420118, 420188) 81
NVE4118 (420118, 420188) (420401, 420767) 212
NVE4118 (420401, 420767) (421068, 421148) 300
NVE4118 (421068, 421148) (421244, 421935) 95
NVE26122 (778425, 778608) (778715, 778766) 106
NVE26122 (778715, 778766) (779366, 779418) 599
NVE26122 (779366, 779418) (779786, 779841) 367
NVE26122 (779786, 779841) (780400, 780473) 558
NVE26122 (780400, 780473) (780830, 780905) 356
NVE26122 (780830, 780905) (780993, 781076) 87
NVE26122 (780993, 781076) (781206, 781268) 129
NVE26122 (781206, 781268) (781500, 781615) 231
NVE26122 (781500, 781615) (782115, 782320) 499
NVE26123 (783532, 783659) (784003, 784240) 343
NVE26123 (784003, 784240) (784813, 784987) 572
NVE26123 (784813, 784987) (785205, 785290) 217
NVE26123 (785205, 785290) (785482, 785553) 191
NVE26123 (785482, 785553) (786353, 786462) 799
NVE26123 (786353, 786462) (787388, 787538) 925
NVE26123 (787388, 787538) (787848, 787904) 309
NVE26124 (39, 147) (674, 754) 526
NVE26124 (674, 754) (896, 958) 141
NVE26124 (896, 958) (1298, 1338) 339
NVE26124 (1298, 1338) (1671, 1716) 332
NVE26124 (1671, 1716) (1907, 2136) 190
NVE26124 (1907, 2136) (14514, 14750) 12377
NVE26126 (28493, 28961) (30289, 31417) 1327
NVE26126 (30289, 31417) (31570, 31725) 152
NVE4119 (423166, 423316) (424043, 424087) 726
NVE4119 (424043, 424087) (424638, 424763) 550
NVE4119 (424638, 424763) (424883, 424953) 119
NVE4119 (424883, 424953) (425756, 425841) 802
NVE4119 (425756, 425841) (425935, 426072) 93
NVE26128 (35067, 36000) (41116, 41569) 5115
NVE11579 (133326, 133687) (134518, 134746) 830
NVE11579 (134518, 134746) (134946, 135955) 199
NVE11575 (109186, 109417) (110725, 110839) 1307
NVE11575 (110725, 110839) (111932, 111982) 1092
NVE11575 (111932, 111982) (112140, 112390) 157
NVE11575 (112140, 112390) (112744, 112850) 353
NVE11575 (112744, 112850) (113061, 113154) 210
NVE11575 (113061, 113154) (113311, 113448) 156
NVE11575 (113311, 113448) (113973, 114186) 524
NVE11574 (101200, 101485) (102109, 102172) 623
NVE11574 (102109, 102172) (103020, 103211) 847
NVE11574 (103020, 103211) (103611, 104196) 399
NVE11574 (103611, 104196) (107883, 108135) 3686
NVE11577 (121296, 121399) (122740, 122828) 1340
NVE11577 (122740, 122828) (123447, 123629) 618
NVE11577 (123447, 123629) (123835, 123972) 205
NVE11577 (123835, 123972) (124517, 124572) 544
NVE11577 (124517, 124572) (124854, 124990) 281
NVE11577 (124854, 124990) (125600, 125920) 609
NVE11576 (114677, 115062) (115455, 115588) 392
NVE11576 (115455, 115588) (116117, 116147) 528
NVE11576 (116117, 116147) (116383, 116470) 235
NVE11576 (116383, 116470) (118854, 118909) 2383
NVE11576 (118854, 118909) (119212, 119301) 302
NVE11576 (119212, 119301) (119408, 119791) 106
NVE11576 (119408, 119791) (120607, 120815) 815
NVE11571 (68177, 68273) (68362, 68499) 88
NVE11571 (68362, 68499) (71050, 71162) 2550
NVE11571 (71050, 71162) (72797, 72900) 1634
NVE11571 (72797, 72900) (73370, 73448) 469
NVE11571 (73370, 73448) (73730, 73777) 281
NVE11571 (73730, 73777) (74223, 74404) 445
NVE11571 (74223, 74404) (75357, 75431) 952
NVE11571 (75357, 75431) (75813, 75895) 381
NVE11571 (75813, 75895) (76070, 76224) 174
NVE11571 (76070, 76224) (78702, 78727) 2477
NVE11571 (78702, 78727) (78850, 78999) 122
NVE11571 (78850, 78999) (88413, 88502) 9413
NVE11571 (88413, 88502) (88744, 89465) 241
NVE11570 (51977, 52380) (53355, 53450) 974
NVE11570 (53355, 53450) (54062, 54175) 611
NVE11570 (54062, 54175) (54528, 54645) 352
NVE11573 (97586, 97707) (98420, 99081) 712
NVE11573 (98420, 99081) (99165, 99598) 83
NVE11572 (91387, 91762) (93065, 93113) 1302
NVE11572 (93065, 93113) (93908, 94254) 794
NVE11572 (93908, 94254) (94911, 95016) 656
NVE11572 (94911, 95016) (95550, 95646) 533
NVE11572 (95550, 95646) (95900, 96029) 253
NVE11572 (95900, 96029) (97230, 97475) 1200
NVE7693 (190171, 190645) (191039, 191200) 393
NVE7693 (191039, 191200) (191587, 191709) 386
NVE7693 (191587, 191709) (191799, 191867) 89
NVE7693 (191799, 191867) (191970, 192023) 102
NVE7693 (191970, 192023) (193541, 193928) 1517
NVE7693 (193541, 193928) (194154, 194254) 225
NVE7693 (194154, 194254) (194994, 195150) 739
NVE7693 (194994, 195150) (195518, 195715) 367
NVE7690 (157016, 157067) (158666, 158752) 1598
NVE7690 (158666, 158752) (160609, 160766) 1856
NVE7690 (160609, 160766) (161456, 161541) 689
NVE7690 (161456, 161541) (162328, 162417) 786
NVE7690 (162328, 162417) (162891, 163005) 473
NVE7690 (162891, 163005) (163560, 163697) 554
NVE7690 (163560, 163697) (164648, 164831) 950
NVE7690 (164648, 164831) (165545, 165651) 713
NVE7690 (165545, 165651) (175875, 176022) 10223
NVE7690 (175875, 176022) (176314, 176540) 291
NVE7690 (176314, 176540) (176856, 176980) 315
NVE7690 (176856, 176980) (183426, 183961) 6445
NVE7690 (183426, 183961) (184510, 185815) 548
NVE7690 (184510, 185815) (186164, 186359) 348
NVE7690 (186164, 186359) (186885, 187120) 525
NVE7696 (211957, 212514) (213725, 213928) 1210
NVE7696 (213725, 213928) (214191, 214244) 262
NVE7696 (214191, 214244) (214668, 214874) 423
NVE7696 (214668, 214874) (216115, 216209) 1240
NVE7696 (216115, 216209) (217541, 217639) 1331
NVE7696 (217541, 217639) (218620, 218749) 980
NVE7696 (218620, 218749) (219361, 219439) 611
NVE7696 (219361, 219439) (220310, 220389) 870
NVE7696 (220310, 220389) (220645, 220722) 255
NVE7696 (220645, 220722) (220999, 221077) 276
NVE7696 (220999, 221077) (221773, 221938) 695
NVE7696 (221773, 221938) (222756, 222794) 817
NVE7696 (222756, 222794) (224179, 224277) 1384
NVE7696 (224179, 224277) (226132, 226249) 1854
NVE7696 (226132, 226249) (226659, 226723) 409
NVE7696 (226659, 226723) (227687, 227769) 963
NVE7696 (227687, 227769) (227987, 228056) 217
NVE7696 (227987, 228056) (229042, 229186) 985
NVE7696 (229042, 229186) (230213, 230291) 1026
NVE7696 (230213, 230291) (230793, 230823) 501
NVE7696 (230793, 230823) (231440, 231574) 616
NVE7696 (231440, 231574) (231809, 231887) 234
NVE7696 (231809, 231887) (232625, 232732) 737
NVE7696 (232625, 232732) (233813, 233908) 1080
NVE7696 (233813, 233908) (238221, 238343) 4312
NVE7696 (238221, 238343) (239033, 239191) 689
NVE7696 (239033, 239191) (239754, 239795) 562
NVE7696 (239754, 239795) (239945, 240043) 149
NVE7696 (239945, 240043) (240889, 240969) 845
NVE7696 (240889, 240969) (241878, 241960) 908
NVE7696 (241878, 241960) (242246, 242344) 285
NVE7696 (242246, 242344) (242752, 242821) 407
NVE7696 (242752, 242821) (242893, 242940) 71
NVE7696 (242893, 242940) (243332, 243523) 391
NVE7696 (243332, 243523) (245210, 245525) 1686
NVE7697 (234334, 234478) (234800, 235465) 321
NVE7697 (234800, 235465) (236716, 237905) 1250
NVE7694 (198356, 198463) (199361, 199462) 897
NVE7694 (199361, 199462) (201589, 201878) 2126
NVE7694 (201589, 201878) (202568, 202907) 689
NVE7694 (202568, 202907) (204060, 204194) 1152
NVE7694 (204060, 204194) (204316, 204547) 121
NVE7694 (204316, 204547) (204816, 205080) 268
NVE7694 (204816, 205080) (205366, 205820) 285
NVE7695 (207677, 207893) (208413, 208609) 519
NVE7695 (208413, 208609) (208945, 209152) 335
NVE7695 (208945, 209152) (209635, 209736) 482
NVE7695 (209635, 209736) (209828, 210053) 91
NVE7695 (209828, 210053) (211306, 211435) 1252
NVE7698 (248446, 248520) (249438, 249490) 917
NVE7698 (249438, 249490) (254092, 254172) 4601
NVE7698 (254092, 254172) (254619, 254706) 446
NVE7698 (254619, 254706) (255086, 255162) 379
NVE7698 (255086, 255162) (255834, 255890) 671
NVE7698 (255834, 255890) (256529, 256585) 638
NVE7698 (256529, 256585) (257055, 257119) 469
NVE7698 (257055, 257119) (261722, 261831) 4602
NVE7698 (261722, 261831) (262308, 262348) 476
NVE7698 (262308, 262348) (266591, 266652) 4242
NVE7698 (266591, 266652) (279108, 279171) 12455
NVE7698 (279108, 279171) (279440, 279516) 268
NVE7698 (279440, 279516) (283420, 283517) 3903
NVE7698 (283420, 283517) (286927, 286983) 3409
NVE7698 (286927, 286983) (287141, 287211) 157
NVE7698 (287141, 287211) (287396, 287459) 184
NVE7698 (287396, 287459) (288170, 288352) 710
NVE3582 (408476, 408707) (408863, 408983) 155
NVE3582 (408863, 408983) (409542, 409636) 558
NVE3582 (409542, 409636) (409808, 409879) 171
NVE3582 (409808, 409879) (412171, 412260) 2291
NVE3582 (412171, 412260) (412349, 412415) 88
NVE3582 (412349, 412415) (413533, 413573) 1117
NVE3582 (413533, 413573) (413760, 413798) 186
NVE3582 (413760, 413798) (414199, 414268) 400
NVE3582 (414199, 414268) (414607, 414674) 338
NVE3582 (414607, 414674) (415366, 415446) 691
NVE3582 (415366, 415446) (415519, 415653) 72
NVE3582 (415519, 415653) (415939, 416071) 285
NVE3582 (415939, 416071) (422618, 422701) 6546
NVE3582 (422618, 422701) (423079, 423193) 377
NVE3582 (423079, 423193) (423263, 423316) 69
NVE3582 (423263, 423316) (424631, 424719) 1314
NVE3582 (424631, 424719) (425497, 426060) 777
NVE3580 (381256, 381373) (385813, 385944) 4439
NVE3580 (385813, 385944) (388280, 388537) 2335
NVE3580 (388280, 388537) (389116, 389268) 578
NVE3580 (389116, 389268) (389491, 389721) 222
NVE3580 (389491, 389721) (390425, 390574) 703
NVE3580 (390425, 390574) (390657, 390881) 82
NVE3580 (390657, 390881) (391132, 391269) 250
NVE3580 (391132, 391269) (392779, 393041) 1509
NVE3581 (400827, 401662) (401769, 403225) 106
NVE3586 (452856, 453003) (454718, 455307) 1714
NVE3586 (454718, 455307) (457153, 457272) 1845
NVE3586 (457153, 457272) (457535, 458273) 262
NVE3587 (460037, 460135) (460579, 460727) 443
NVE3587 (460579, 460727) (461099, 461195) 371
NVE3584 (443326, 443420) (444477, 444950) 1056
NVE3584 (444477, 444950) (445027, 446324) 76
NVE3585 (447256, 447393) (447629, 447692) 235
NVE3585 (447629, 447692) (447762, 447788) 69
NVE3585 (447762, 447788) (448236, 448312) 447
NVE3585 (448236, 448312) (450622, 450734) 2309
NVE3585 (450622, 450734) (451346, 451365) 611
NVE3585 (451346, 451365) (451463, 451552) 97
NVE3585 (451463, 451552) (452550, 452705) 997
NVE3588 (461387, 461415) (461571, 461802) 155
NVE3588 (461571, 461802) (463048, 463116) 1245
NVE3588 (463048, 463116) (464204, 464276) 1087
NVE3588 (464204, 464276) (464437, 464585) 160
NVE3588 (464437, 464585) (465104, 465286) 518
NVE3588 (465104, 465286) (465903, 466089) 616
NVE3588 (465903, 466089) (466358, 466385) 268
NVE3589 (467426, 467732) (468258, 468435) 525
NVE3589 (468258, 468435) (468731, 468852) 295
NVE3589 (468731, 468852) (469043, 469162) 190
NVE3589 (469043, 469162) (469510, 469573) 347
NVE3589 (469510, 469573) (469821, 469840) 247
NVE3589 (469821, 469840) (470740, 470967) 899
NVE10198 (54516, 54799) (55467, 55570) 667
NVE10199 (56759, 57231) (60547, 60643) 3315
NVE10199 (60547, 60643) (60716, 61391) 72
NVE10199 (60716, 61391) (61702, 61756) 310
NVE10199 (61702, 61756) (61951, 62000) 194
NVE10199 (61951, 62000) (63088, 63245) 1087
NVE10190 (337358, 337401) (339073, 339245) 1671
NVE10190 (339073, 339245) (348338, 349821) 9092
NVE10190 (348338, 349821) (351755, 351976) 1933
NVE10191 (364751, 364883) (365491, 365580) 607
NVE10191 (365491, 365580) (365809, 365846) 228
NVE10191 (365809, 365846) (366099, 366184) 252
NVE10191 (366099, 366184) (366969, 367016) 784
NVE10191 (366969, 367016) (368793, 368851) 1776
NVE10191 (368793, 368851) (369621, 369658) 769
NVE10191 (369621, 369658) (369845, 369878) 186
NVE10191 (369845, 369878) (370012, 370106) 133
NVE10191 (370012, 370106) (372159, 372396) 2052
NVE10192 (372527, 372774) (373589, 373658) 814
NVE10192 (373589, 373658) (373950, 374015) 291
NVE10192 (373950, 374015) (375149, 375254) 1133
NVE10192 (375149, 375254) (376535, 376650) 1280
NVE10192 (376535, 376650) (376799, 376920) 148
NVE10192 (376799, 376920) (377330, 377362) 409
NVE10193 (1536, 1592) (1793, 1907) 200
NVE10193 (1793, 1907) (3092, 3196) 1184
NVE10193 (3092, 3196) (4081, 4149) 884
NVE10193 (4081, 4149) (4271, 4343) 121
NVE10193 (4271, 4343) (4506, 4526) 162
NVE10193 (4506, 4526) (4792, 5027) 265
NVE10193 (4792, 5027) (5862, 6213) 834
NVE10194 (6309, 6431) (6520, 6643) 88
NVE10194 (6520, 6643) (6847, 6966) 203
NVE10194 (6847, 6966) (7060, 7185) 93
NVE10194 (7060, 7185) (7255, 7276) 69
NVE10194 (7255, 7276) (7391, 7456) 114
NVE10194 (7391, 7456) (8143, 8198) 686
NVE10194 (8143, 8198) (11472, 11519) 3273
NVE10194 (11472, 11519) (11606, 11925) 86
NVE10195 (1936, 3098) (3502, 3876) 403
NVE10195 (3502, 3876) (4250, 4390) 373
NVE10195 (4250, 4390) (22601, 22650) 18210
NVE10196 (30626, 31584) (32517, 32880) 932
NVE10196 (32517, 32880) (33723, 33863) 842
NVE10196 (33723, 33863) (34345, 34700) 481
NVE10197 (35597, 35876) (36242, 36375) 365
NVE10197 (36242, 36375) (36832, 36907) 456
NVE10197 (36832, 36907) (36979, 37064) 71
NVE10197 (36979, 37064) (37675, 37826) 610
NVE10197 (37675, 37826) (38124, 38214) 297
NVE10197 (38124, 38214) (38827, 38895) 612
NVE10197 (38827, 38895) (39010, 39086) 114
NVE10197 (39010, 39086) (39907, 39991) 820
NVE10197 (39907, 39991) (40476, 40601) 484
NVE10197 (40476, 40601) (40997, 41051) 395
NVE10197 (40997, 41051) (48392, 48456) 7340
[truncated: 155,576 more rows]
