# Supplementary material for: Tracing animal genomic evolution with the chromosomal-level assembly of the freshwater sponge Ephydatia muelleri
Source: Nat Commun. 2020 Jul 27;11:3676. doi: 10.1038/s41467-020-17397-w (PMC7385117; doi:10.1038/s41467-020-17397-w)
Supplement: Supplementary file 7 — Supplementary Data 3 [file 41467_2020_17397_MOESM7_ESM.zip › Suppl_Data_3_Comp_genome_statistics_scripts/intron-exon/brafl2_augustus_introns.tab]

g19583.t1 (1026446, 1030681) (1030916, 1031166) 234
g19583.t1 (1030916, 1031166) (1031445, 1031885) 278
g19583.t1 (1031445, 1031885) (1032908, 1032932) 1022
g5589.t1 (1227518, 1227680) (1228350, 1228400) 669
g5589.t1 (1228350, 1228400) (1228901, 1229061) 500
g5589.t1 (1228901, 1229061) (1229795, 1229917) 733
g5589.t1 (1229795, 1229917) (1230293, 1230432) 375
g5589.t1 (1230293, 1230432) (1230823, 1230950) 390
g5589.t1 (1230823, 1230950) (1232588, 1232755) 1637
g5589.t1 (1232588, 1232755) (1233221, 1233426) 465
g38227.t1 (341224, 341693) (342163, 342318) 469
g38227.t1 (342163, 342318) (343978, 344184) 1659
g38227.t1 (343978, 344184) (344718, 344905) 533
g38227.t1 (344718, 344905) (345095, 345488) 189
g38227.t1 (345095, 345488) (345899, 346021) 410
g38227.t1 (345899, 346021) (346493, 346685) 471
g12024.t1 (411890, 412090) (412375, 412407) 284
g43925.t1 (223128, 223625) (223892, 224076) 266
g43925.t1 (223892, 224076) (224526, 224626) 449
g43925.t1 (224526, 224626) (224943, 225121) 316
g43925.t1 (224943, 225121) (226055, 226537) 933
g37290.t1 (16078, 16469) (17911, 17995) 1441
g27339.t1 (1231543, 1231792) (1233461, 1234885) 1668
g27339.t1 (1233461, 1234885) (1235344, 1235550) 458
g27339.t1 (1235344, 1235550) (1236022, 1236106) 471
g27339.t1 (1236022, 1236106) (1236589, 1237246) 482
g7725.t1 (827680, 827803) (829184, 829297) 1380
g7725.t1 (829184, 829297) (829711, 829817) 413
g7725.t1 (829711, 829817) (830188, 830313) 370
g7725.t1 (830188, 830313) (831856, 832317) 1542
g21942.t1 (1649032, 1649162) (1649427, 1649544) 264
g21942.t1 (1649427, 1649544) (1650783, 1650894) 1238
g21942.t1 (1650783, 1650894) (1651471, 1651631) 576
g16868.t1 (898279, 898318) (898508, 898632) 189
g16868.t1 (898508, 898632) (899881, 900024) 1248
g16868.t1 (899881, 900024) (901454, 901635) 1429
g16868.t1 (901454, 901635) (902295, 902414) 659
g16868.t1 (902295, 902414) (903659, 903764) 1244
g16868.t1 (903659, 903764) (904604, 904724) 839
g16868.t1 (904604, 904724) (906081, 906213) 1356
g16868.t1 (906081, 906213) (907027, 907175) 813
g16868.t1 (907027, 907175) (907780, 907934) 604
g27960.t1 (28808, 29023) (29481, 29554) 457
g27960.t1 (29481, 29554) (30102, 30374) 547
g27960.t1 (30102, 30374) (31185, 31289) 810
g27960.t1 (31185, 31289) (31781, 31850) 491
g27960.t1 (31781, 31850) (31958, 32533) 107
g27960.t1 (31958, 32533) (32771, 34545) 237
g27960.t1 (32771, 34545) (34653, 35379) 107
g45242.t1 (15618, 15660) (15944, 16113) 283
g15156.t1 (1276125, 1276212) (1276592, 1276702) 379
g15156.t1 (1276592, 1276702) (1277000, 1277094) 297
g15156.t1 (1277000, 1277094) (1277266, 1277346) 171
g15156.t1 (1277266, 1277346) (1277598, 1277747) 251
g15156.t1 (1277598, 1277747) (1278237, 1278326) 489
g15156.t1 (1278237, 1278326) (1278525, 1278595) 198
g15156.t1 (1278525, 1278595) (1279171, 1279336) 575
g15156.t1 (1279171, 1279336) (1279737, 1279793) 400
g15156.t1 (1279737, 1279793) (1280013, 1280123) 219
g15156.t1 (1280013, 1280123) (1280622, 1280801) 498
g15156.t1 (1280622, 1280801) (1281309, 1281470) 507
g15156.t1 (1281309, 1281470) (1282342, 1282434) 871
g15156.t1 (1282342, 1282434) (1282657, 1282740) 222
g15156.t1 (1282657, 1282740) (1283239, 1283361) 498
g15156.t1 (1283239, 1283361) (1284185, 1284283) 823
g15156.t1 (1284185, 1284283) (1284747, 1284836) 463
g15156.t1 (1284747, 1284836) (1285877, 1286021) 1040
g15156.t1 (1285877, 1286021) (1287299, 1287363) 1277
g15156.t1 (1287299, 1287363) (1288657, 1288776) 1293
g14144.t1 (861111, 861467) (861759, 861830) 291
g3331.t1 (964787, 964960) (966220, 966318) 1259
g3331.t1 (966220, 966318) (966435, 966536) 116
g6231.t1 (295582, 295785) (296105, 296299) 319
g14809.t1 (979008, 979807) (980036, 981266) 228
g20387.t1 (65059, 65467) (65590, 65722) 122
g20387.t1 (65590, 65722) (66333, 66671) 610
g20387.t1 (66333, 66671) (67093, 67274) 421
g20387.t1 (67093, 67274) (68085, 68194) 810
g20387.t1 (68085, 68194) (69020, 69064) 825
g20387.t1 (69020, 69064) (69320, 69435) 255
g20387.t1 (69320, 69435) (69780, 69983) 344
g20387.t1 (69780, 69983) (70259, 70492) 275
g20387.t1 (70259, 70492) (70818, 70972) 325
g20387.t1 (70818, 70972) (72247, 72460) 1274
g20387.t1 (72247, 72460) (72874, 72999) 413
g20387.t1 (72874, 72999) (73873, 74079) 873
g20387.t1 (73873, 74079) (75582, 75788) 1502
g20387.t1 (75582, 75788) (78158, 78340) 2369
g20387.t1 (78158, 78340) (79812, 79884) 1471
g42518.t1 (845084, 845569) (846564, 846657) 994
g42518.t1 (846564, 846657) (847172, 847191) 514
g29216.t1 (1361796, 1361887) (1364200, 1364350) 2312
g29216.t1 (1364200, 1364350) (1364842, 1364952) 491
g31043.t1 (719903, 720011) (720144, 720171) 132
g31043.t1 (720144, 720171) (720576, 720732) 404
g31043.t1 (720576, 720732) (721018, 721161) 285
g31043.t1 (721018, 721161) (721636, 721839) 474
g5617.t1 (1491427, 1491458) (1491807, 1492720) 348
g5617.t1 (1491807, 1492720) (1492935, 1493314) 214
g25315.t1 (2993604, 2993865) (2994056, 2994130) 190
g25315.t1 (2994056, 2994130) (2995215, 2995321) 1084
g43324.t1 (23289, 23644) (24164, 24290) 519
g7569.t1 (2436215, 2436451) (2436700, 2436742) 248
g7569.t1 (2436700, 2436742) (2437080, 2437228) 337
g7569.t1 (2437080, 2437228) (2437410, 2437506) 181
g7569.t1 (2437410, 2437506) (2437943, 2438107) 436
g7569.t1 (2437943, 2438107) (2438580, 2438836) 472
g4794.t1 (10095883, 10095912) (10096097, 10096321) 184
g4794.t1 (10096097, 10096321) (10096635, 10096729) 313
g4794.t1 (10096635, 10096729) (10097248, 10097435) 518
g4794.t1 (10097248, 10097435) (10097848, 10097970) 412
g4794.t1 (10097848, 10097970) (10098308, 10098419) 337
g4794.t1 (10098308, 10098419) (10098674, 10098707) 254
g10344.t1 (1202994, 1203095) (1206708, 1206904) 3612
g10344.t1 (1206708, 1206904) (1207225, 1207335) 320
g10344.t1 (1207225, 1207335) (1207504, 1207603) 168
g10344.t1 (1207504, 1207603) (1208041, 1208235) 437
g10344.t1 (1208041, 1208235) (1210497, 1210592) 2261
g10344.t1 (1210497, 1210592) (1211073, 1211254) 480
g10344.t1 (1211073, 1211254) (1211536, 1211677) 281
g10344.t1 (1211536, 1211677) (1211799, 1212742) 121
g10344.t1 (1211799, 1212742) (1213827, 1214156) 1084
g10344.t1 (1213827, 1214156) (1214381, 1214647) 224
g10344.t1 (1214381, 1214647) (1214956, 1215159) 308
g10344.t1 (1214956, 1215159) (1215833, 1215958) 673
g10344.t1 (1215833, 1215958) (1216189, 1216267) 230
g17776.t1 (146519, 146561) (146942, 147036) 380
g17776.t1 (146942, 147036) (147232, 147333) 195
g17776.t1 (147232, 147333) (147864, 147920) 530
g17776.t1 (147864, 147920) (148502, 148606) 581
g17776.t1 (148502, 148606) (149600, 149662) 993
g16480.t1 (1580548, 1582140) (1582459, 1582581) 318
g16480.t1 (1582459, 1582581) (1582909, 1583142) 327
g7932.t1 (778816, 779006) (780864, 780954) 1857
g3938.t1 (738029, 738208) (738629, 738785) 420
g3938.t1 (738629, 738785) (742325, 742386) 3539
g34778.t1 (1847233, 1847341) (1848127, 1848412) 785
g34778.t1 (1848127, 1848412) (1848784, 1849126) 371
g11329.t1 (208964, 209046) (209353, 209473) 306
g11329.t1 (209353, 209473) (210354, 210503) 880
g28528.t1 (2914903, 2915018) (2915618, 2915720) 599
g28528.t1 (2915618, 2915720) (2917608, 2917736) 1887
g28528.t1 (2917608, 2917736) (2918802, 2918930) 1065
g28528.t1 (2918802, 2918930) (2919978, 2920088) 1047
g27981.t1 (266255, 266594) (268343, 268620) 1748
g31041.t1 (700336, 700464) (700598, 700798) 133
g31041.t1 (700598, 700798) (700942, 701112) 143
g31041.t1 (700942, 701112) (701226, 701486) 113
g31041.t1 (701226, 701486) (701668, 701745) 181
g31041.t1 (701668, 701745) (702298, 702390) 552
g31041.t1 (702298, 702390) (702617, 702768) 226
g31041.t1 (702617, 702768) (703139, 703749) 370
g31041.t1 (703139, 703749) (703864, 704045) 114
g31041.t1 (703864, 704045) (704711, 704836) 665
g31041.t1 (704711, 704836) (705099, 705246) 262
g31041.t1 (705099, 705246) (705362, 705507) 115
g31041.t1 (705362, 705507) (705699, 705785) 191
g31041.t1 (705699, 705785) (705980, 706165) 194
g31041.t1 (705980, 706165) (706387, 706533) 221
g31041.t1 (706387, 706533) (706886, 706990) 352
g12198.t1 (395839, 396072) (396950, 397093) 877
g12198.t1 (396950, 397093) (399555, 399689) 2461
g12198.t1 (399555, 399689) (400223, 400687) 533
g1203.t1 (3630418, 3630552) (3630807, 3630957) 254
g1203.t1 (3630807, 3630957) (3631340, 3631452) 382
g1203.t1 (3631340, 3631452) (3631873, 3631962) 420
g1203.t1 (3631873, 3631962) (3632318, 3632506) 355
g1203.t1 (3632318, 3632506) (3632720, 3632965) 213
g1203.t1 (3632720, 3632965) (3633422, 3633559) 456
g1203.t1 (3633422, 3633559) (3633954, 3634107) 394
g1203.t1 (3633954, 3634107) (3634580, 3634722) 472
g26223.t1 (70538, 71214) (72070, 72448) 855
g26223.t1 (72070, 72448) (72972, 75769) 523
g26223.t1 (72972, 75769) (76226, 76392) 456
g26223.t1 (76226, 76392) (77730, 77929) 1337
g22131.t1 (3674347, 3674661) (3675160, 3675267) 498
g22131.t1 (3675160, 3675267) (3675459, 3675569) 191
g15745.t1 (1983024, 1983044) (1983349, 1983448) 304
g15745.t1 (1983349, 1983448) (1983664, 1983763) 215
g15745.t1 (1983664, 1983763) (1984426, 1984543) 662
g15745.t1 (1984426, 1984543) (1984866, 1985006) 322
g15745.t1 (1984866, 1985006) (1985582, 1985751) 575
g15745.t1 (1985582, 1985751) (1985895, 1986031) 143
g15745.t1 (1985895, 1986031) (1986252, 1986409) 220
g15745.t1 (1986252, 1986409) (1986695, 1986843) 285
g15745.t1 (1986695, 1986843) (1987584, 1987709) 740
g15745.t1 (1987584, 1987709) (1989018, 1989111) 1308
g15745.t1 (1989018, 1989111) (1989420, 1989527) 308
g15745.t1 (1989420, 1989527) (1990691, 1990821) 1163
g15745.t1 (1990691, 1990821) (1990996, 1991066) 174
g15745.t1 (1990996, 1991066) (1991994, 1992129) 927
g15745.t1 (1991994, 1992129) (1992756, 1992813) 626
g40390.t1 (423318, 423512) (424123, 424281) 610
g17396.t1 (885277, 885399) (885751, 885852) 351
g17396.t1 (885751, 885852) (886225, 886227) 372
g6095.t1 (2010303, 2011004) (2011464, 2011629) 459
g6095.t1 (2011464, 2011629) (2011936, 2015090) 306
g32964.t1 (3252424, 3252580) (3253136, 3253368) 555
g32964.t1 (3253136, 3253368) (3254863, 3254977) 1494
g32964.t1 (3254863, 3254977) (3255433, 3255511) 455
g32964.t1 (3255433, 3255511) (3255992, 3256086) 480
g32964.t1 (3255992, 3256086) (3256360, 3256437) 273
g32964.t1 (3256360, 3256437) (3256887, 3256981) 449
g32964.t1 (3256887, 3256981) (3257600, 3257738) 618
g32964.t1 (3257600, 3257738) (3258177, 3258303) 438
g32964.t1 (3258177, 3258303) (3258730, 3258816) 426
g32964.t1 (3258730, 3258816) (3259950, 3260178) 1133
g32964.t1 (3259950, 3260178) (3261144, 3261515) 965
g20752.t1 (1275769, 1275868) (1276556, 1276615) 687
g20752.t1 (1276556, 1276615) (1278153, 1278223) 1537
g20752.t1 (1278153, 1278223) (1278829, 1278948) 605
g20752.t1 (1278829, 1278948) (1279730, 1279816) 781
g20752.t1 (1279730, 1279816) (1280605, 1280671) 788
g20752.t1 (1280605, 1280671) (1281498, 1281979) 826
g20752.t1 (1281498, 1281979) (1282123, 1282321) 143
g20752.t1 (1282123, 1282321) (1282579, 1282713) 257
g20752.t1 (1282579, 1282713) (1283085, 1283198) 371
g20752.t1 (1283085, 1283198) (1283696, 1283854) 497
g20752.t1 (1283696, 1283854) (1284744, 1284919) 889
g30836.t1 (450448, 451228) (451332, 451408) 103
g40133.t1 (354602, 354720) (355601, 355661) 880
g40133.t1 (355601, 355661) (356352, 356454) 690
g40133.t1 (356352, 356454) (357122, 357225) 667
g40133.t1 (357122, 357225) (358390, 358499) 1164
g40133.t1 (358390, 358499) (358960, 359150) 460
g40133.t1 (358960, 359150) (360291, 360487) 1140
g16117.t1 (3238062, 3238238) (3238724, 3238859) 485
g16117.t1 (3238724, 3238859) (3239110, 3239324) 250
g16117.t1 (3239110, 3239324) (3239797, 3239939) 472
g16117.t1 (3239797, 3239939) (3240514, 3240624) 574
g16117.t1 (3240514, 3240624) (3241098, 3241180) 473
g16117.t1 (3241098, 3241180) (3241682, 3241750) 501
g16117.t1 (3241682, 3241750) (3242170, 3242339) 419
g16117.t1 (3242170, 3242339) (3246108, 3246250) 3768
g16117.t1 (3246108, 3246250) (3246826, 3246904) 575
g38558.t1 (772591, 773488) (773734, 773919) 245
g38558.t1 (773734, 773919) (774215, 774354) 295
g38558.t1 (774215, 774354) (774726, 774986) 371
g38558.t1 (774726, 774986) (775507, 775761) 520
g14155.t1 (919401, 919584) (920050, 920142) 465
g14155.t1 (920050, 920142) (921203, 921291) 1060
g14155.t1 (921203, 921291) (922630, 922747) 1338
g14155.t1 (922630, 922747) (923273, 923413) 525
g14155.t1 (923273, 923413) (923903, 924012) 489
g14155.t1 (923903, 924012) (924944, 925060) 931
g14155.t1 (924944, 925060) (925621, 925680) 560
g29482.t1 (3906937, 3906941) (3907374, 3907693) 432
g29482.t1 (3907374, 3907693) (3908088, 3908173) 394
g15291.t1 (864135, 864254) (864618, 865833) 363
g15291.t1 (864618, 865833) (866376, 866680) 542
g9820.t1 (1027098, 1027664) (1027853, 1028101) 188
g12716.t1 (262846, 263024) (263202, 263341) 177
g12716.t1 (263202, 263341) (263745, 263921) 403
g12716.t1 (263745, 263921) (264431, 264631) 509
g12716.t1 (264431, 264631) (264795, 264974) 163
g12716.t1 (264795, 264974) (265240, 265416) 265
g12716.t1 (265240, 265416) (266644, 266820) 1227
g12716.t1 (266644, 266820) (267053, 267232) 232
g12716.t1 (267053, 267232) (267757, 267933) 524
g12716.t1 (267757, 267933) (268264, 268456) 330
g12716.t1 (268264, 268456) (270687, 270852) 2230
g6097.t1 (2024859, 2025071) (2025265, 2025754) 193
g6097.t1 (2025265, 2025754) (2026259, 2027097) 504
g6097.t1 (2026259, 2027097) (2027661, 2028245) 563
g6097.t1 (2027661, 2028245) (2028591, 2028890) 345
g6097.t1 (2028591, 2028890) (2029484, 2029609) 593
g6097.t1 (2029484, 2029609) (2029755, 2029775) 145
g32966.t1 (3343618, 3343652) (3344222, 3344384) 569
g32966.t1 (3344222, 3344384) (3344732, 3344848) 347
g32966.t1 (3344732, 3344848) (3345292, 3345463) 443
g32966.t1 (3345292, 3345463) (3346005, 3346108) 541
g32966.t1 (3346005, 3346108) (3346499, 3346666) 390
g28597.t1 (3660077, 3660235) (3660343, 3660459) 107
g44802.t1 (31957, 32170) (32331, 32543) 160
g44802.t1 (32331, 32543) (33019, 33190) 475
g44802.t1 (33019, 33190) (33734, 34037) 543
g34410.t1 (558356, 558501) (559328, 559462) 826
g34410.t1 (559328, 559462) (559883, 560000) 420
g34410.t1 (559883, 560000) (560490, 560665) 489
g34410.t1 (560490, 560665) (561242, 561368) 576
g34410.t1 (561242, 561368) (561739, 561848) 370
g34410.t1 (561739, 561848) (562294, 562375) 445
g34410.t1 (562294, 562375) (563210, 563388) 834
g34410.t1 (563210, 563388) (564423, 564555) 1034
g34410.t1 (564423, 564555) (565541, 565657) 985
g34410.t1 (565541, 565657) (566064, 566239) 406
g34410.t1 (566064, 566239) (567662, 567719) 1422
g13868.t1 (1781739, 1782538) (1782918, 1783152) 379
g13868.t1 (1782918, 1783152) (1785179, 1785298) 2026
g36086.t1 (1115109, 1115412) (1116256, 1116448) 843
g36086.t1 (1116256, 1116448) (1116997, 1117105) 548
g4462.t1 (6195440, 6195655) (6195861, 6196016) 205
g4462.t1 (6195861, 6196016) (6196635, 6196726) 618
g4462.t1 (6196635, 6196726) (6196845, 6197022) 118
g4462.t1 (6196845, 6197022) (6198341, 6198571) 1318
g4462.t1 (6198341, 6198571) (6199152, 6199290) 580
g4462.t1 (6199152, 6199290) (6200146, 6200315) 855
g4462.t1 (6200146, 6200315) (6200843, 6201116) 527
g4462.t1 (6200843, 6201116) (6201762, 6201974) 645
g4462.t1 (6201762, 6201974) (6202341, 6202516) 366
g4462.t1 (6202341, 6202516) (6202722, 6202877) 205
g4462.t1 (6202722, 6202877) (6203438, 6203665) 560
g20385.t3 (37997, 38193) (39340, 39491) 1146
g20385.t3 (39340, 39491) (40061, 40408) 569
g20385.t3 (40061, 40408) (40663, 40755) 254
g20385.t3 (40663, 40755) (41383, 41504) 627
g20385.t3 (41383, 41504) (41865, 41995) 360
g20385.t3 (41865, 41995) (43745, 43804) 1749
g20385.t3 (43745, 43804) (45197, 45832) 1392
g20385.t3 (45197, 45832) (46991, 47141) 1158
g20385.t3 (46991, 47141) (47667, 47783) 525
g29214.t1 (1324657, 1325178) (1325651, 1325872) 472
g29214.t1 (1325651, 1325872) (1326199, 1326407) 326
g29214.t1 (1326199, 1326407) (1326781, 1326934) 373
g29214.t1 (1326781, 1326934) (1327251, 1327408) 316
g29214.t1 (1327251, 1327408) (1328467, 1328606) 1058
g29214.t1 (1328467, 1328606) (1329146, 1329253) 539
g29214.t1 (1329146, 1329253) (1329633, 1329791) 379
g29214.t1 (1329633, 1329791) (1330237, 1330385) 445
g29214.t1 (1330237, 1330385) (1330565, 1330738) 179
g29214.t1 (1330565, 1330738) (1331134, 1331963) 395
g29214.t1 (1331134, 1331963) (1332209, 1332360) 245
g29214.t1 (1332209, 1332360) (1332770, 1332881) 409
g29214.t1 (1332770, 1332881) (1333211, 1333341) 329
g29214.t1 (1333211, 1333341) (1334504, 1334678) 1162
g29214.t1 (1334504, 1334678) (1335083, 1335217) 404
g29214.t1 (1335083, 1335217) (1335623, 1335775) 405
g29214.t1 (1335623, 1335775) (1336039, 1336137) 263
g29214.t1 (1336039, 1336137) (1336437, 1336534) 299
g29214.t1 (1336437, 1336534) (1336783, 1336946) 248
g29214.t1 (1336783, 1336946) (1337842, 1337892) 895
g29214.t1 (1337842, 1337892) (1338111, 1338174) 218
g29214.t1 (1338111, 1338174) (1338491, 1338545) 316
g29214.t1 (1338491, 1338545) (1338882, 1338932) 336
g29214.t1 (1338882, 1338932) (1339158, 1339197) 225
g29214.t1 (1339158, 1339197) (1339692, 1339694) 494
g5201.t1 (1517325, 1517384) (1517699, 1517833) 314
g5201.t1 (1517699, 1517833) (1518440, 1518577) 606
g9822.t1 (1031887, 1032306) (1032951, 1033109) 644
g9822.t1 (1032951, 1033109) (1034045, 1034207) 935
g9822.t1 (1034045, 1034207) (1034590, 1034775) 382
g9822.t1 (1034590, 1034775) (1035331, 1035398) 555
g9822.t1 (1035331, 1035398) (1035833, 1035964) 434
g9822.t1 (1035833, 1035964) (1036324, 1036470) 359
g9822.t1 (1036324, 1036470) (1037050, 1037207) 579
g9822.t1 (1037050, 1037207) (1037837, 1037933) 629
g9822.t1 (1037837, 1037933) (1038590, 1038748) 656
g9822.t1 (1038590, 1038748) (1039184, 1039231) 435
g28595.t1 (3626819, 3627040) (3627500, 3627744) 459
g28595.t1 (3627500, 3627744) (3628165, 3628324) 420
g28595.t1 (3628165, 3628324) (3628702, 3628834) 377
g28595.t1 (3628702, 3628834) (3629173, 3629326) 338
g28595.t1 (3629173, 3629326) (3631084, 3631238) 1757
g28595.t1 (3631084, 3631238) (3631607, 3631757) 368
g28595.t1 (3631607, 3631757) (3632090, 3632226) 332
g28595.t1 (3632090, 3632226) (3632903, 3633053) 676
g28595.t1 (3632903, 3633053) (3633387, 3633600) 333
g14312.t1 (2675390, 2675570) (2677077, 2677180) 1506
g14312.t1 (2677077, 2677180) (2678099, 2678317) 918
g36084.t3 (1099735, 1099887) (1101788, 1102754) 1900
g36084.t3 (1101788, 1102754) (1104341, 1104419) 1586
g36084.t3 (1104341, 1104419) (1105198, 1105401) 778
g36084.t3 (1105198, 1105401) (1105822, 1106560) 420
g36084.t1 (1099735, 1099887) (1101788, 1102765) 1900
g17037.t1 (2634532, 2634690) (2636437, 2636502) 1746
g17037.t1 (2636437, 2636502) (2637520, 2637654) 1017
g17037.t1 (2637520, 2637654) (2638331, 2638510) 676
g17037.t1 (2638331, 2638510) (2640030, 2640082) 1519
g17037.t1 (2640030, 2640082) (2640782, 2640866) 699
g45001.t1 (130715, 131061) (132760, 133005) 1698
g45001.t1 (132760, 133005) (133391, 133729) 385
g45001.t1 (133391, 133729) (134042, 134130) 312
g45001.t1 (134042, 134130) (134539, 134993) 408
g34243.t1 (270156, 270571) (271354, 271495) 782
g34243.t1 (271354, 271495) (272301, 272476) 805
g34243.t1 (272301, 272476) (273736, 273930) 1259
g34243.t1 (273736, 273930) (274314, 274505) 383
g34243.t1 (274314, 274505) (274635, 274862) 129
g34243.t1 (274635, 274862) (275527, 275683) 664
g34243.t1 (275527, 275683) (277405, 277580) 1721
g34243.t1 (277405, 277580) (277977, 278121) 396
g34243.t1 (277977, 278121) (278351, 278497) 229
g34243.t1 (278351, 278497) (278849, 279018) 351
g34243.t1 (278849, 279018) (279569, 279751) 550
g34243.t1 (279569, 279751) (281080, 281532) 1328
g34243.t1 (281080, 281532) (282024, 282165) 491
g34243.t1 (282024, 282165) (283549, 283715) 1383
g34243.t1 (283549, 283715) (284214, 284660) 498
g34243.t1 (284214, 284660) (285057, 285201) 396
g34243.t1 (285057, 285201) (286193, 286374) 991
g34243.t1 (286193, 286374) (288468, 288552) 2093
g34243.t1 (288468, 288552) (289559, 289740) 1006
g34243.t1 (289559, 289740) (290029, 290170) 288
g34243.t1 (290029, 290170) (290425, 290574) 254
g34243.t1 (290425, 290574) (293478, 293624) 2903
g28074.t1 (99225, 99303) (99952, 100054) 648
g28074.t1 (99952, 100054) (100741, 100761) 686
g28074.t1 (100741, 100761) (101331, 101559) 569
g28074.t1 (101331, 101559) (102813, 102969) 1253
g28074.t1 (102813, 102969) (103332, 103740) 362
g28074.t1 (103332, 103740) (103991, 104100) 250
g28074.t1 (103991, 104100) (104706, 104867) 605
g28074.t1 (104706, 104867) (107267, 107434) 2399
g28074.t1 (107267, 107434) (107800, 108006) 365
g28074.t1 (107800, 108006) (108608, 108837) 601
g28074.t1 (108608, 108837) (109368, 109495) 530
g28074.t1 (109368, 109495) (110003, 110200) 507
g28074.t1 (110003, 110200) (110586, 110820) 385
g28074.t1 (110586, 110820) (111405, 111704) 584
g10892.t1 (2550240, 2550459) (2551031, 2551110) 571
g6114.t1 (2252430, 2252591) (2253556, 2253701) 964
g6114.t1 (2253556, 2253701) (2254452, 2254482) 750
g10755.t1 (848216, 848276) (848935, 849199) 658
g10755.t1 (848935, 849199) (850286, 850384) 1086
g10755.t1 (850286, 850384) (850861, 850941) 476
g10755.t1 (850861, 850941) (851572, 851656) 630
g10755.t1 (851572, 851656) (852083, 852379) 426
g16285.t1 (546553, 546643) (551891, 552190) 5247
g16285.t1 (551891, 552190) (553199, 553888) 1008
g16285.t1 (553199, 553888) (554830, 554970) 941
g16285.t1 (554830, 554970) (555095, 555235) 124
g16285.t1 (555095, 555235) (555342, 555482) 106
g16285.t1 (555342, 555482) (555845, 555985) 362
g16285.t1 (555845, 555985) (556106, 556246) 120
g16285.t1 (556106, 556246) (556366, 556431) 119
g16285.t1 (556366, 556431) (556632, 556772) 200
g16285.t1 (556632, 556772) (556981, 557124) 208
g16285.t1 (556981, 557124) (557315, 557614) 190
g16285.t1 (557315, 557614) (557854, 558543) 239
g16285.t1 (557854, 558543) (558975, 559085) 431
g16285.t1 (558975, 559085) (559189, 559335) 103
g16285.t1 (559189, 559335) (559697, 559843) 361
g16285.t1 (559697, 559843) (560137, 560278) 293
g16285.t1 (560137, 560278) (560431, 560780) 152
g16285.t1 (560431, 560780) (560996, 561289) 215
g16285.t1 (560996, 561289) (561447, 561746) 157
g16285.t1 (561447, 561746) (561973, 562134) 226
g16285.t1 (561973, 562134) (563048, 563145) 913
g16285.t1 (563048, 563145) (563277, 563481) 131
g16285.t1 (563277, 563481) (563710, 563815) 228
g16285.t1 (563710, 563815) (563956, 564102) 140
g16285.t1 (563956, 564102) (564225, 564432) 122
g16285.t1 (564225, 564432) (564661, 564709) 228
g16285.t1 (564661, 564709) (564868, 564961) 158
g16285.t1 (564868, 564961) (565258, 565424) 296
g16285.t1 (565258, 565424) (565721, 565833) 296
g16285.t1 (565721, 565833) (566081, 566171) 247
g16285.t1 (566081, 566171) (566394, 566470) 222
g16285.t1 (566394, 566470) (566638, 566674) 167
g16285.t1 (566638, 566674) (566801, 566898) 126
g16285.t1 (566801, 566898) (567041, 567160) 142
g16285.t1 (567041, 567160) (567434, 567588) 273
g16285.t1 (567434, 567588) (567966, 568101) 377
g16285.t1 (567966, 568101) (568250, 568399) 148
g16285.t1 (568250, 568399) (568809, 568814) 409
g2642.t1 (727940, 728318) (728753, 728826) 434
g2642.t1 (728753, 728826) (729087, 729174) 260
g2642.t1 (729087, 729174) (729568, 729714) 393
g2642.t1 (729568, 729714) (730281, 730402) 566
g2642.t1 (730281, 730402) (730676, 730841) 273
g2642.t1 (730676, 730841) (731872, 731942) 1030
g2642.t1 (731872, 731942) (732292, 732357) 349
g2642.t1 (732292, 732357) (732576, 732623) 218
g2642.t1 (732576, 732623) (732737, 732797) 113
g2642.t1 (732737, 732797) (733017, 733060) 219
g2642.t1 (733017, 733060) (733781, 733875) 720
g2642.t1 (733781, 733875) (734302, 734347) 426
g2642.t1 (734302, 734347) (734787, 734924) 439
g18634.t1 (2265030, 2265199) (2265958, 2266158) 758
g18634.t1 (2265958, 2266158) (2266685, 2266896) 526
g18634.t1 (2266685, 2266896) (2267672, 2267838) 775
g18634.t1 (2267672, 2267838) (2268744, 2268795) 905
g18634.t1 (2268744, 2268795) (2269396, 2269562) 600
g18634.t1 (2269396, 2269562) (2270465, 2270535) 902
g18634.t1 (2270465, 2270535) (2273447, 2273555) 2911
g24550.t1 (690089, 690606) (693345, 693528) 2738
g4339.t1 (5053612, 5053673) (5053980, 5054077) 306
g4339.t1 (5053980, 5054077) (5054620, 5054742) 542
g4339.t1 (5054620, 5054742) (5056424, 5056596) 1681
g4339.t1 (5056424, 5056596) (5056962, 5057066) 365
g4339.t1 (5056962, 5057066) (5057190, 5057281) 123
g4339.t1 (5057190, 5057281) (5057554, 5057664) 272
g4339.t1 (5057554, 5057664) (5058063, 5058099) 398
g27983.t1 (308013, 308228) (312030, 312242) 3801
g27983.t1 (312030, 312242) (313097, 313201) 854
g27983.t1 (313097, 313201) (313926, 314129) 724
g27983.t1 (313926, 314129) (314407, 314561) 277
g27983.t1 (314407, 314561) (314863, 315100) 301
g27983.t1 (314863, 315100) (315575, 315754) 474
g27983.t1 (315575, 315754) (316336, 316527) 581
g27983.t1 (316336, 316527) (316884, 317000) 356
g27983.t1 (316884, 317000) (317439, 317591) 438
g27983.t1 (317439, 317591) (318096, 318198) 504
g27983.t1 (318096, 318198) (318682, 318964) 483
g27983.t1 (318682, 318964) (319395, 319522) 430
g27983.t1 (319395, 319522) (320026, 320204) 503
g27983.t1 (320026, 320204) (320584, 320655) 379
g27983.t1 (320584, 320655) (321323, 321448) 667
g27983.t1 (321323, 321448) (321646, 321828) 197
g27983.t1 (321646, 321828) (322282, 322335) 453
g27983.t1 (322282, 322335) (322880, 323034) 544
g27983.t1 (322880, 323034) (324063, 324213) 1028
g41567.t1 (76651, 76803) (76946, 77238) 142
g41567.t1 (76946, 77238) (77759, 78092) 520
g13790.t1 (782660, 782759) (783382, 783553) 622
g13790.t1 (783382, 783553) (785292, 785465) 1738
g13790.t1 (785292, 785465) (786103, 786195) 637
g13790.t1 (786103, 786195) (786884, 787070) 688
g13790.t1 (786884, 787070) (787651, 787722) 580
g6116.t1 (2270745, 2270787) (2272621, 2272710) 1833
g6116.t1 (2272621, 2272710) (2273334, 2273470) 623
g6116.t1 (2273334, 2273470) (2273787, 2273883) 316
g6116.t1 (2273787, 2273883) (2274889, 2274971) 1005
g6116.t1 (2274889, 2274971) (2276954, 2277085) 1982
g6116.t1 (2276954, 2277085) (2277562, 2277703) 476
g6116.t1 (2277562, 2277703) (2279202, 2279293) 1498
g6116.t1 (2279202, 2279293) (2279831, 2279969) 537
g6116.t1 (2279831, 2279969) (2280429, 2280523) 459
g6116.t1 (2280429, 2280523) (2281580, 2281706) 1056
g6116.t1 (2281580, 2281706) (2281902, 2282030) 195
g6116.t1 (2281902, 2282030) (2282240, 2282368) 209
g6116.t1 (2282240, 2282368) (2282606, 2282755) 237
g6116.t1 (2282606, 2282755) (2283508, 2283741) 752
g6116.t1 (2283508, 2283741) (2285908, 2285972) 2166
g6116.t1 (2285908, 2285972) (2287349, 2287577) 1376
g6116.t1 (2287349, 2287577) (2287905, 2288044) 327
g42790.t1 (297863, 298131) (298438, 298464) 306
g42790.t1 (298438, 298464) (299344, 299457) 879
g42790.t1 (299344, 299457) (300522, 300558) 1064
g42790.t1 (300522, 300558) (300745, 301318) 186
g42790.t1 (300745, 301318) (302140, 302444) 821
g42790.t1 (302140, 302444) (302583, 302765) 138
g42790.t1 (302583, 302765) (303102, 303360) 336
g42790.t1 (303102, 303360) (303911, 304041) 550
g42790.t1 (303911, 304041) (304529, 304627) 487
g42790.t1 (304529, 304627) (304761, 304859) 133
g42790.t1 (304761, 304859) (305004, 305102) 144
g42790.t1 (305004, 305102) (307489, 307587) 2386
g42790.t1 (307489, 307587) (308433, 308444) 845
g20126.t1 (1082637, 1082697) (1084285, 1084610) 1587
g20126.t1 (1084285, 1084610) (1085042, 1085180) 431
g20126.t1 (1085042, 1085180) (1085491, 1085894) 310
g20126.t1 (1085491, 1085894) (1086371, 1086509) 476
g20126.t1 (1086371, 1086509) (1087013, 1087413) 503
g20126.t1 (1087013, 1087413) (1087928, 1088066) 514
g20126.t1 (1087928, 1088066) (1088394, 1088800) 327
g20126.t1 (1088394, 1088800) (1089285, 1089423) 484
g20126.t1 (1089285, 1089423) (1089876, 1090195) 452
g20126.t1 (1089876, 1090195) (1090680, 1090818) 484
g20126.t1 (1090680, 1090818) (1091322, 1091722) 503
g20126.t1 (1091322, 1091722) (1091968, 1092106) 245
g20126.t1 (1091968, 1092106) (1092309, 1092437) 202
g20126.t1 (1092309, 1092437) (1093410, 1093509) 972
g20126.t1 (1093410, 1093509) (1093672, 1093763) 162
g20126.t1 (1093672, 1093763) (1094650, 1094760) 886
g20126.t1 (1094650, 1094760) (1095173, 1095381) 412
g20126.t1 (1095173, 1095381) (1095818, 1095931) 436
g20126.t1 (1095818, 1095931) (1096506, 1096546) 574
g20126.t1 (1096506, 1096546) (1097210, 1097309) 663
g20126.t1 (1097210, 1097309) (1098136, 1098210) 826
g18636.t1 (2292057, 2292355) (2292863, 2292976) 507
g18636.t1 (2292863, 2292976) (2294111, 2294224) 1134
g18636.t1 (2294111, 2294224) (2294604, 2294717) 379
g18636.t1 (2294604, 2294717) (2295252, 2295365) 534
g18636.t1 (2295252, 2295365) (2295872, 2295985) 506
g18636.t1 (2295872, 2295985) (2296162, 2296275) 176
g18636.t1 (2296162, 2296275) (2296708, 2296821) 432
g18636.t1 (2296708, 2296821) (2296934, 2297047) 112
g18636.t1 (2296934, 2297047) (2297662, 2297775) 614
g18636.t1 (2297662, 2297775) (2297941, 2298054) 165
g18636.t1 (2297941, 2298054) (2298197, 2298310) 142
g18636.t1 (2298197, 2298310) (2298460, 2298552) 149
g18636.t1 (2298460, 2298552) (2298967, 2299080) 414
g18636.t1 (2298967, 2299080) (2299185, 2299298) 104
g18636.t1 (2299185, 2299298) (2299441, 2299554) 142
g18636.t1 (2299441, 2299554) (2299713, 2299826) 158
g18636.t1 (2299713, 2299826) (2299974, 2300087) 147
g18636.t1 (2299974, 2300087) (2300237, 2300350) 149
g18636.t1 (2300237, 2300350) (2300453, 2300566) 102
g18636.t1 (2300453, 2300566) (2300717, 2300830) 150
g18636.t1 (2300717, 2300830) (2300989, 2301102) 158
g18636.t1 (2300989, 2301102) (2301468, 2301581) 365
g18636.t1 (2301468, 2301581) (2301728, 2301841) 146
g18636.t1 (2301728, 2301841) (2303588, 2303701) 1746
g18636.t1 (2303588, 2303701) (2303893, 2304006) 191
g18636.t1 (2303893, 2304006) (2304458, 2304599) 451
g18636.t1 (2304458, 2304599) (2304950, 2305081) 350
g18636.t1 (2304950, 2305081) (2307064, 2307252) 1982
g41290.t1 (1284725, 1285154) (1285476, 1285624) 321
g23583.t1 (2426865, 2427414) (2427987, 2428849) 572
g25920.t1 (892419, 892627) (892887, 892928) 259
g25920.t1 (892887, 892928) (893395, 893519) 466
g25920.t1 (893395, 893519) (894058, 894244) 538
g25920.t1 (894058, 894244) (895021, 895149) 776
g25920.t1 (895021, 895149) (895652, 895862) 502
g25920.t1 (895652, 895862) (896782, 896921) 919
g25920.t1 (896782, 896921) (897394, 897454) 472
g25920.t1 (897394, 897454) (897735, 897791) 280
g25920.t1 (897735, 897791) (897894, 897995) 102
g25920.t1 (897894, 897995) (898455, 898571) 459
g25920.t1 (898455, 898571) (899046, 899381) 474
g25920.t1 (899046, 899381) (900262, 900293) 880
g25920.t1 (900262, 900293) (902561, 902624) 2267
g10045.t1 (4359635, 4359901) (4362999, 4363135) 3097
g10045.t1 (4362999, 4363135) (4364967, 4365084) 1831
g10045.t1 (4364967, 4365084) (4366758, 4366789) 1673
g10045.t1 (4366758, 4366789) (4367086, 4367148) 296
g10045.t1 (4367086, 4367148) (4367698, 4367838) 549
g10045.t1 (4367698, 4367838) (4368582, 4368677) 743
g10045.t1 (4368582, 4368677) (4369263, 4369306) 585
g10045.t1 (4369263, 4369306) (4369548, 4369742) 241
g10045.t1 (4369548, 4369742) (4370312, 4370429) 569
g10045.t1 (4370312, 4370429) (4370908, 4371009) 478
g10045.t1 (4370908, 4371009) (4371613, 4371700) 603
g10045.t1 (4371613, 4371700) (4372040, 4372125) 339
g10045.t1 (4372040, 4372125) (4372662, 4372737) 536
g10045.t1 (4372662, 4372737) (4372958, 4373046) 220
g10045.t1 (4372958, 4373046) (4373480, 4373549) 433
g10045.t1 (4373480, 4373549) (4374701, 4374781) 1151
g10045.t1 (4374701, 4374781) (4375744, 4375830) 962
g24286.t1 (3672198, 3672398) (3672830, 3672943) 431
g24286.t1 (3672830, 3672943) (3673556, 3673696) 612
g24286.t1 (3673556, 3673696) (3674121, 3674236) 424
g24286.t1 (3674121, 3674236) (3674659, 3674773) 422
g24286.t1 (3674659, 3674773) (3675325, 3675420) 551
g24286.t1 (3675325, 3675420) (3675841, 3675967) 420
g24286.t1 (3675841, 3675967) (3676328, 3676533) 360
g24286.t1 (3676328, 3676533) (3677112, 3677239) 578
g24286.t1 (3677112, 3677239) (3677699, 3677876) 459
g24286.t1 (3677699, 3677876) (3678381, 3678457) 504
g24286.t1 (3678381, 3678457) (3678829, 3678958) 371
g24286.t1 (3678829, 3678958) (3679638, 3679737) 679
g24286.t1 (3679638, 3679737) (3680094, 3680149) 356
g24286.t1 (3680094, 3680149) (3680537, 3681006) 387
g24286.t1 (3680537, 3681006) (3681706, 3681787) 699
g24286.t1 (3681706, 3681787) (3682455, 3682664) 667
g24286.t1 (3682455, 3682664) (3683653, 3683775) 988
g24286.t1 (3683653, 3683775) (3684560, 3684684) 784
g24286.t1 (3684560, 3684684) (3685918, 3686078) 1233
g24286.t1 (3685918, 3686078) (3687134, 3687210) 1055
g24286.t1 (3687134, 3687210) (3688072, 3688203) 861
g24286.t1 (3688072, 3688203) (3688756, 3688923) 552
g24286.t1 (3688756, 3688923) (3689406, 3689515) 482
g24286.t1 (3689406, 3689515) (3690126, 3690175) 610
g24286.t1 (3690126, 3690175) (3690990, 3691114) 814
g33702.t1 (469739, 469843) (473344, 473432) 3500
g33702.t1 (473344, 473432) (473803, 473860) 370
g33702.t1 (473803, 473860) (474176, 474259) 315
g23900.t1 (1849783, 1849910) (1851134, 1851414) 1223
g23900.t1 (1851134, 1851414) (1852140, 1852222) 725
g23900.t1 (1852140, 1852222) (1853601, 1853753) 1378
g7580.t1 (2515546, 2515727) (2515970, 2516084) 242
g7580.t1 (2515970, 2516084) (2517039, 2517179) 954
g7580.t1 (2517039, 2517179) (2520491, 2520586) 3311
g44209.t1 (468327, 469181) (469926, 469980) 744
g44209.t1 (469926, 469980) (471624, 471787) 1643
g44209.t1 (471624, 471787) (473273, 473353) 1485
g14157.t1 (935508, 935737) (938706, 938877) 2968
g14157.t1 (938706, 938877) (939441, 939497) 563
g14157.t1 (939441, 939497) (939840, 940058) 342
g3220.t1 (1046067, 1046296) (1047887, 1048000) 1590
g3220.t1 (1047887, 1048000) (1048800, 1048895) 799
g3220.t1 (1048800, 1048895) (1049738, 1049851) 842
g3220.t1 (1049738, 1049851) (1050202, 1050294) 350
g3220.t1 (1050202, 1050294) (1051002, 1051101) 707
g23057.t1 (895611, 895908) (898385, 898597) 2476
g23057.t1 (898385, 898597) (898749, 898818) 151
g23057.t1 (898749, 898818) (898949, 900008) 130
g23057.t1 (898949, 900008) (900630, 900742) 621
g23057.t1 (900630, 900742) (901881, 901993) 1138
g23057.t1 (901881, 901993) (903048, 903074) 1054
g23057.t1 (903048, 903074) (904189, 904365) 1114
g23057.t1 (904189, 904365) (905171, 905339) 805
g23057.t1 (905171, 905339) (905923, 906027) 583
g23057.t1 (905923, 906027) (906765, 906889) 737
g23057.t1 (906765, 906889) (908450, 908775) 1560
g4177.t1 (2933267, 2934284) (2940854, 2940945) 6569
g4177.t1 (2940854, 2940945) (2942033, 2942630) 1087
g4177.t1 (2942033, 2942630) (2944155, 2944298) 1524
g4177.t1 (2944155, 2944298) (2944583, 2944739) 284
g4177.t1 (2944583, 2944739) (2945276, 2945424) 536
g4177.t1 (2945276, 2945424) (2945795, 2946651) 370
g32227.t1 (300667, 300798) (303124, 303328) 2325
g32227.t1 (303124, 303328) (304395, 304559) 1066
g32227.t1 (304395, 304559) (305081, 305178) 521
g32227.t1 (305081, 305178) (306761, 306867) 1582
g32227.t1 (306761, 306867) (308543, 308614) 1675
g32227.t1 (308543, 308614) (308846, 308920) 231
g32227.t1 (308846, 308920) (309719, 309776) 798
g32227.t1 (309719, 309776) (310243, 310370) 466
g32227.t1 (310243, 310370) (312239, 312286) 1868
g32227.t1 (312239, 312286) (313844, 314047) 1557
g32227.t1 (313844, 314047) (315180, 315292) 1132
g32227.t1 (315180, 315292) (318310, 318446) 3017
g17191.t1 (4043431, 4047200) (4047507, 4047607) 306
g17191.t1 (4047507, 4047607) (4052644, 4052729) 5036
g17191.t1 (4052644, 4052729) (4053058, 4053774) 328
g20124.t1 (1071000, 1071221) (1071763, 1071955) 541
g20124.t1 (1071763, 1071955) (1072714, 1072942) 758
g20124.t1 (1072714, 1072942) (1073075, 1073483) 132
g20124.t1 (1073075, 1073483) (1073722, 1073919) 238
g20124.t1 (1073722, 1073919) (1074543, 1074669) 623
g20124.t1 (1074543, 1074669) (1075065, 1075246) 395
g30299.t1 (766572, 766682) (767570, 767632) 887
g30299.t1 (767570, 767632) (767909, 768019) 276
g30299.t1 (767909, 768019) (768500, 768607) 480
g30299.t1 (768500, 768607) (768798, 768911) 190
g21505.t1 (377517, 377616) (378342, 378436) 725
g21505.t1 (378342, 378436) (379096, 379237) 659
g21505.t1 (379096, 379237) (379749, 380602) 511
g28812.t1 (2462, 2508) (2618, 2811) 109
g28812.t1 (2618, 2811) (4246, 4454) 1434
g28812.t1 (4246, 4454) (5009, 5212) 554
g7582.t1 (2543733, 2543805) (2544126, 2544241) 320
g7582.t1 (2544126, 2544241) (2544923, 2545043) 681
g7582.t1 (2544923, 2545043) (2545482, 2545718) 438
g7582.t1 (2545482, 2545718) (2546024, 2546212) 305
g7582.t1 (2546024, 2546212) (2546805, 2546966) 592
g7582.t1 (2546805, 2546966) (2547170, 2550218) 203
g7582.t1 (2547170, 2550218) (2550332, 2550440) 113
g7582.t1 (2550332, 2550440) (2550579, 2550729) 138
g7582.t1 (2550579, 2550729) (2551074, 2551132) 344
g7582.t1 (2551074, 2551132) (2551302, 2551456) 169
g7582.t1 (2551302, 2551456) (2551837, 2551915) 380
g7582.t1 (2551837, 2551915) (2552159, 2552287) 243
g7582.t1 (2552159, 2552287) (2552700, 2552975) 412
g44581.t1 (230232, 230369) (231034, 231282) 664
g44581.t1 (231034, 231282) (231508, 231652) 225
g44581.t1 (231508, 231652) (231993, 232169) 340
g44581.t1 (231993, 232169) (232609, 232690) 439
g44581.t1 (232609, 232690) (232829, 233060) 138
g44581.t1 (232829, 233060) (233543, 233702) 482
g44581.t1 (233543, 233702) (234126, 234355) 423
g44581.t1 (234126, 234355) (234709, 234924) 353
g44581.t1 (234709, 234924) (235429, 235577) 504
g44581.t1 (235429, 235577) (236064, 236151) 486
g44581.t1 (236064, 236151) (236782, 236850) 630
g44581.t1 (236782, 236850) (237092, 237194) 241
g44581.t1 (237092, 237194) (237322, 237389) 127
g15135.t1 (1124003, 1124620) (1124854, 1124910) 233
g15135.t1 (1124854, 1124910) (1125483, 1125580) 572
g15135.t1 (1125483, 1125580) (1125923, 1126001) 342
g15135.t1 (1125923, 1126001) (1126354, 1126422) 352
g15135.t1 (1126354, 1126422) (1126709, 1126834) 286
g15135.t1 (1126709, 1126834) (1127849, 1127978) 1014
g15135.t1 (1127849, 1127978) (1128418, 1128583) 439
g15135.t1 (1128418, 1128583) (1129027, 1129106) 443
g15135.t1 (1129027, 1129106) (1129301, 1129428) 194
g15135.t1 (1129301, 1129428) (1129963, 1130041) 534
g15135.t1 (1129963, 1130041) (1130300, 1130366) 258
g15135.t1 (1130300, 1130366) (1130662, 1131226) 295
g6947.t1 (4356959, 4357145) (4357619, 4357821) 473
g43432.t1 (494745, 495016) (495701, 495866) 684
g35498.t1 (1158828, 1159675) (1159747, 1159972) 71
g35498.t1 (1159747, 1159972) (1160086, 1161417) 113
g9007.t1 (4026065, 4026167) (4026875, 4027300) 707
g9007.t1 (4026875, 4027300) (4027596, 4027712) 295
g9007.t1 (4027596, 4027712) (4032734, 4032831) 5021
g17996.t1 (923410, 923622) (927681, 929072) 4058
g6656.t1 (897560, 897716) (898253, 898343) 536
g6656.t1 (898253, 898343) (898499, 898719) 155
g6656.t1 (898499, 898719) (899814, 899951) 1094
g6656.t1 (899814, 899951) (900295, 900572) 343
g21208.t1 (1208905, 1208961) (1209910, 1211685) 948
g21208.t1 (1209910, 1211685) (1212609, 1213718) 923
g18036.t1 (200008, 200113) (200738, 201446) 624
g18036.t1 (200738, 201446) (202168, 202365) 721
g18036.t1 (202168, 202365) (203036, 203252) 670
g18036.t1 (203036, 203252) (203550, 203654) 297
g18036.t1 (203550, 203654) (204098, 204347) 443
g18036.t1 (204098, 204347) (204542, 205815) 194
g18036.t1 (204542, 205815) (206473, 206618) 657
g18036.t1 (206473, 206618) (206910, 206983) 291
g18036.t1 (206910, 206983) (207500, 207696) 516
g18036.t1 (207500, 207696) (208284, 208415) 587
g18036.t1 (208284, 208415) (209257, 209358) 841
g18036.t1 (209257, 209358) (210048, 210139) 689
g18036.t1 (210048, 210139) (210498, 210629) 358
g18036.t1 (210498, 210629) (211514, 211742) 884
g18036.t1 (211514, 211742) (212693, 212737) 950
g18036.t1 (212693, 212737) (213340, 213384) 602
g19288.t1 (47457, 47609) (47949, 48071) 339
g19288.t1 (47949, 48071) (50178, 50240) 2106
g19288.t1 (50178, 50240) (50567, 50665) 326
g19288.t1 (50567, 50665) (51037, 51128) 371
g19288.t1 (51037, 51128) (51405, 51484) 276
g19288.t1 (51405, 51484) (51754, 51884) 269
g19288.t1 (51754, 51884) (52398, 52516) 513
g19288.t1 (52398, 52516) (52899, 53035) 382
g19288.t1 (52899, 53035) (53933, 53994) 897
g19288.t1 (53933, 53994) (54733, 54850) 738
g19288.t1 (54733, 54850) (55401, 55558) 550
g19288.t1 (55401, 55558) (56093, 56228) 534
g19288.t1 (56093, 56228) (56820, 56937) 591
g19288.t1 (56820, 56937) (57442, 57494) 504
g19288.t1 (57442, 57494) (57692, 57807) 197
g19288.t1 (57692, 57807) (58326, 58430) 518
g19288.t1 (58326, 58430) (58748, 58944) 317
g19288.t1 (58748, 58944) (59613, 59694) 668
g19288.t1 (59613, 59694) (60055, 60165) 360
g19288.t1 (60055, 60165) (60497, 60718) 331
g19288.t1 (60497, 60718) (61268, 61422) 549
g19288.t1 (61268, 61422) (61847, 62005) 424
g19288.t1 (61847, 62005) (63437, 63572) 1431
g19288.t1 (63437, 63572) (64218, 64331) 645
g19288.t1 (64218, 64331) (64723, 64805) 391
g19288.t1 (64723, 64805) (65399, 65475) 593
g19288.t1 (65399, 65475) (65977, 66071) 501
g29220.t1 (1433642, 1433708) (1434166, 1434323) 457
g29220.t1 (1434166, 1434323) (1434758, 1434974) 434
g29220.t1 (1434758, 1434974) (1435733, 1435840) 758
g29220.t1 (1435733, 1435840) (1436106, 1436257) 265
g32378.t1 (436414, 436454) (438045, 438279) 1590
g9005.t1 (4007489, 4007752) (4008306, 4008422) 553
g9005.t1 (4008306, 4008422) (4008899, 4008959) 476
g9005.t1 (4008899, 4008959) (4009160, 4012140) 200
g14098.t1 (304661, 305785) (306411, 306467) 625
g7612.t1 (2985482, 2985747) (2987368, 2987467) 1620
g7612.t1 (2987368, 2987467) (2987747, 2987905) 279
g7612.t1 (2987747, 2987905) (2988287, 2988486) 381
g7612.t1 (2988287, 2988486) (2988817, 2988931) 330
g7612.t1 (2988817, 2988931) (2989297, 2989597) 365
g7612.t1 (2989297, 2989597) (2989809, 2989949) 211
g7612.t1 (2989809, 2989949) (2990304, 2990407) 354
g7612.t1 (2990304, 2990407) (2990701, 2990897) 293
g7612.t1 (2990701, 2990897) (2991117, 2991308) 219
g7612.t1 (2991117, 2991308) (2992277, 2992414) 968
g7612.t1 (2992277, 2992414) (2992826, 2993028) 411
g7612.t1 (2992826, 2993028) (2993552, 2993642) 523
g7612.t1 (2993552, 2993642) (2996662, 2996774) 3019
g7612.t1 (2996662, 2996774) (2997464, 2997593) 689
g7612.t1 (2997464, 2997593) (2998041, 2998739) 447
g7612.t1 (2998041, 2998739) (2999184, 2999369) 444
g7612.t1 (2999184, 2999369) (2999789, 2999917) 419
g7612.t1 (2999789, 2999917) (3000390, 3000485) 472
g7612.t1 (3000390, 3000485) (3000601, 3000725) 115
g7612.t1 (3000601, 3000725) (3001185, 3001362) 459
g7612.t1 (3001185, 3001362) (3001847, 3001969) 484
g7612.t1 (3001847, 3001969) (3002557, 3002601) 587
g7612.t1 (3002557, 3002601) (3003718, 3003854) 1116
g7612.t1 (3003718, 3003854) (3004094, 3004201) 239
g7612.t1 (3004094, 3004201) (3004443, 3004560) 241
g7612.t1 (3004443, 3004560) (3004867, 3005055) 306
g7612.t1 (3004867, 3005055) (3005584, 3005614) 528
g3358.t1 (1192473, 1192723) (1193385, 1193478) 661
g4796.t1 (10103607, 10103664) (10103880, 10104063) 215
g4796.t1 (10103880, 10104063) (10104852, 10104963) 788
g4796.t1 (10104852, 10104963) (10105571, 10105780) 607
g35684.t1 (656468, 656730) (657151, 657242) 420
g35684.t1 (657151, 657242) (657976, 658097) 733
g35684.t1 (657976, 658097) (660401, 660517) 2303
g26579.t1 (2971842, 2972026) (2972953, 2973196) 926
g26579.t1 (2972953, 2973196) (2974781, 2974900) 1584
g26579.t1 (2974781, 2974900) (2975019, 2975138) 118
g26579.t1 (2975019, 2975138) (2975497, 2975682) 358
g26579.t1 (2975497, 2975682) (2976065, 2976188) 382
g26579.t1 (2976065, 2976188) (2976533, 2976657) 344
g26579.t1 (2976533, 2976657) (2977223, 2977453) 565
g26579.t1 (2977223, 2977453) (2978222, 2978436) 768
g26579.t1 (2978222, 2978436) (2979715, 2979769) 1278
g31079.t1 (986157, 986329) (986485, 986665) 155
g31079.t1 (986485, 986665) (987143, 987612) 477
g31079.t1 (987143, 987612) (988050, 988230) 437
g31079.t1 (988050, 988230) (988655, 989124) 424
g31079.t1 (988655, 989124) (989533, 989713) 408
g31079.t1 (989533, 989713) (990200, 990441) 486
g31079.t1 (990200, 990441) (990842, 991048) 400
g31079.t1 (990842, 991048) (991305, 991387) 256
g31079.t1 (991305, 991387) (991565, 991639) 177
g31079.t1 (991565, 991639) (991991, 992219) 351
g31079.t1 (991991, 992219) (992710, 992819) 490
g31079.t1 (992710, 992819) (993335, 993492) 515
g31079.t1 (993335, 993492) (993826, 993902) 333
g31079.t1 (993826, 993902) (994270, 994396) 367
g31079.t1 (994270, 994396) (994710, 994834) 313
g31079.t1 (994710, 994834) (995033, 995173) 198
g31079.t1 (995033, 995173) (995505, 995610) 331
g12940.t1 (1116454, 1116906) (1118103, 1118273) 1196
g12940.t1 (1118103, 1118273) (1118983, 1119099) 709
g12940.t1 (1118983, 1119099) (1119635, 1119695) 535
g12940.t1 (1119635, 1119695) (1120846, 1120902) 1150
g12940.t1 (1120846, 1120902) (1121369, 1121434) 466
g12940.t1 (1121369, 1121434) (1121898, 1121963) 463
g12940.t1 (1121898, 1121963) (1124199, 1124480) 2235
g12940.t1 (1124199, 1124480) (1125545, 1125733) 1064
g12940.t1 (1125545, 1125733) (1126411, 1127154) 677
g12940.t1 (1126411, 1127154) (1129867, 1130168) 2712
g20552.t1 (1738327, 1738566) (1738829, 1738972) 262
g20278.t1 (410518, 410644) (411042, 411171) 397
g20278.t1 (411042, 411171) (411759, 411877) 587
g20278.t1 (411759, 411877) (412235, 412340) 357
g20278.t1 (412235, 412340) (412988, 413153) 647
g20278.t1 (412988, 413153) (413900, 414017) 746
g20278.t1 (413900, 414017) (414523, 414674) 505
g717.t1 (181016, 181071) (181375, 181648) 303
g717.t1 (181375, 181648) (182009, 182131) 360
g717.t1 (182009, 182131) (182449, 182629) 317
g717.t1 (182449, 182629) (183517, 183616) 887
g717.t1 (183517, 183616) (183884, 183979) 267
g717.t1 (183884, 183979) (184199, 184284) 219
g717.t1 (184199, 184284) (184695, 184814) 410
g717.t1 (184695, 184814) (186194, 186261) 1379
g717.t1 (186194, 186261) (186724, 186866) 462
g717.t1 (186724, 186866) (187915, 188005) 1048
g717.t1 (187915, 188005) (188800, 189064) 794
g717.t1 (188800, 189064) (189201, 189267) 136
g717.t1 (189201, 189267) (189772, 189864) 504
g717.t1 (189772, 189864) (190415, 190607) 550
g24321.t1 (3991181, 3991310) (3991759, 3992000) 448
g3397.t1 (1569295, 1569445) (1570172, 1570246) 726
g3397.t1 (1570172, 1570246) (1570709, 1570749) 462
g3397.t1 (1570709, 1570749) (1572555, 1572642) 1805
g3397.t1 (1572555, 1572642) (1573508, 1573625) 865
g3397.t1 (1573508, 1573625) (1574079, 1574254) 453
g3397.t1 (1574079, 1574254) (1575550, 1575765) 1295
g3397.t1 (1575550, 1575765) (1577603, 1577697) 1837
g31943.t1 (603914, 603994) (605895, 606003) 1900
g31943.t1 (605895, 606003) (606657, 606835) 653
g31943.t1 (606657, 606835) (607448, 607513) 612
g31943.t1 (607448, 607513) (607971, 608033) 457
g31943.t1 (607971, 608033) (608206, 608226) 172
g1538.t1 (8165842, 8165861) (8166693, 8166840) 831
g1538.t1 (8166693, 8166840) (8168568, 8168732) 1727
g1538.t1 (8168568, 8168732) (8169165, 8169260) 432
g1538.t1 (8169165, 8169260) (8169420, 8169654) 159
g1538.t1 (8169420, 8169654) (8169888, 8170024) 233
g1538.t1 (8169888, 8170024) (8170641, 8170823) 616
g1538.t1 (8170641, 8170823) (8171358, 8171496) 534
g1538.t1 (8171358, 8171496) (8171926, 8172028) 429
g1538.t1 (8171926, 8172028) (8172474, 8172594) 445
g1538.t1 (8172474, 8172594) (8173096, 8173259) 501
g1538.t1 (8173096, 8173259) (8174185, 8174395) 925
g42777.t1 (156288, 156402) (156896, 157085) 493
g42777.t1 (156896, 157085) (157340, 157461) 254
g42777.t1 (157340, 157461) (158242, 158407) 780
g42777.t1 (158242, 158407) (159565, 159816) 1157
g42777.t1 (159565, 159816) (160648, 162061) 831
g19279.t1 (2163749, 2163867) (2164413, 2164530) 545
g19279.t1 (2164413, 2164530) (2168649, 2168751) 4118
g19279.t1 (2168649, 2168751) (2169876, 2170054) 1124
g18832.t1 (1159766, 1160068) (1160719, 1160814) 650
g15089.t1 (673076, 673134) (673511, 673598) 376
g15089.t1 (673511, 673598) (673917, 674093) 318
g15089.t1 (673917, 674093) (674709, 674948) 615
g15089.t1 (674709, 674948) (675421, 675575) 472
g15089.t1 (675421, 675575) (676117, 676227) 541
g15089.t1 (676117, 676227) (676637, 676769) 409
g15089.t1 (676637, 676769) (677415, 677585) 645
g15089.t1 (677415, 677585) (677959, 678097) 373
g15089.t1 (677959, 678097) (678375, 678466) 277
g15089.t1 (678375, 678466) (678606, 678824) 139
g15089.t1 (678606, 678824) (679077, 679196) 252
g15089.t1 (679077, 679196) (679578, 679744) 381
g15089.t1 (679578, 679744) (680095, 680210) 350
g15089.t1 (680095, 680210) (680801, 680967) 590
g15089.t1 (680801, 680967) (681432, 681605) 464
g15089.t1 (681432, 681605) (682048, 682223) 442
g15089.t1 (682048, 682223) (682553, 682797) 329
g15089.t1 (682553, 682797) (683232, 683290) 434
g15089.t1 (683232, 683290) (683489, 683644) 198
g15089.t1 (683489, 683644) (684099, 684260) 454
g15089.t1 (684099, 684260) (684633, 684791) 372
g15089.t1 (684633, 684791) (685126, 685266) 334
g15089.t1 (685126, 685266) (686779, 686879) 1512
g15089.t1 (686779, 686879) (687742, 687875) 862
g15089.t1 (687742, 687875) (690442, 690578) 2566
g29725.t1 (352230, 352456) (354937, 355072) 2480
g29725.t1 (354937, 355072) (356573, 356715) 1500
g29725.t1 (356573, 356715) (358280, 358403) 1564
g29725.t1 (358280, 358403) (359072, 359187) 668
g29725.t1 (359072, 359187) (361406, 361601) 2218
g44278.t1 (165169, 165412) (166288, 166913) 875
g2979.t1 (7699, 7916) (8677, 8701) 760
g5848.t1 (403111, 403198) (403434, 403527) 235
g5848.t1 (403434, 403527) (404635, 404761) 1107
g17193.t1 (4059452, 4060970) (4062177, 4063539) 1206
g17193.t1 (4062177, 4063539) (4064649, 4064749) 1109
g17193.t1 (4064649, 4064749) (4066546, 4066631) 1796
g17193.t1 (4066546, 4066631) (4066969, 4067679) 337
g40535.t1 (115364, 115918) (117183, 119153) 1264
g31427.t1 (1981610, 1981768) (1981999, 1982072) 230
g31427.t1 (1981999, 1982072) (1983167, 1983230) 1094
g31427.t1 (1983167, 1983230) (1983584, 1983629) 353
g31427.t1 (1983584, 1983629) (1983898, 1983971) 268
g31427.t1 (1983898, 1983971) (1984354, 1984521) 382
g31427.t1 (1984354, 1984521) (1985331, 1985396) 809
g31427.t1 (1985331, 1985396) (1986045, 1986227) 648
g31427.t1 (1986045, 1986227) (1986764, 1986855) 536
g31427.t1 (1986764, 1986855) (1987559, 1987622) 703
g31427.t1 (1987559, 1987622) (1988326, 1988389) 703
g31427.t1 (1988326, 1988389) (1988515, 1988605) 125
g31427.t1 (1988515, 1988605) (1989098, 1989171) 492
g31427.t1 (1989098, 1989171) (1989600, 1989728) 428
g31427.t1 (1989600, 1989728) (1989971, 1990082) 242
g31427.t1 (1989971, 1990082) (1990536, 1990664) 453
g31427.t1 (1990536, 1990664) (1991465, 1991535) 800
g31427.t1 (1991465, 1991535) (1994133, 1994223) 2597
g31427.t1 (1994133, 1994223) (1994714, 1994787) 490
g31427.t1 (1994714, 1994787) (1995293, 1995424) 505
g31427.t1 (1995293, 1995424) (1995947, 1996050) 522
g12022.t1 (390243, 392141) (392210, 392806) 68
g33405.t1 (8606825, 8607058) (8609135, 8609428) 2076
g1494.t1 (7495218, 7495561) (7502203, 7502449) 6641
g15257.t1 (516561, 517135) (517823, 517979) 687
g15257.t1 (517823, 517979) (520787, 520920) 2807
g15257.t1 (520787, 520920) (521715, 521916) 794
g15257.t1 (521715, 521916) (522716, 522841) 799
g15257.t1 (522716, 522841) (523344, 523478) 502
g15257.t1 (523344, 523478) (524693, 524854) 1214
g28728.t1 (5045614, 5045658) (5045845, 5045913) 186
g28728.t1 (5045845, 5045913) (5046014, 5046124) 100
g28728.t1 (5046014, 5046124) (5046453, 5046557) 328
g14101.t1 (317282, 317490) (320105, 320306) 2614
g28311.t1 (348646, 348791) (349058, 349163) 266
g28311.t1 (349058, 349163) (349520, 349666) 356
g28311.t1 (349520, 349666) (350813, 350959) 1146
g28311.t1 (350813, 350959) (351769, 351928) 809
g28311.t1 (351769, 351928) (352684, 352961) 755
g21332.t1 (2709181, 2709339) (2709815, 2709850) 475
g21332.t1 (2709815, 2709850) (2710099, 2710216) 248
g21332.t1 (2710099, 2710216) (2711046, 2711170) 829
g21332.t1 (2711046, 2711170) (2711637, 2711717) 466
g21332.t1 (2711637, 2711717) (2712407, 2712475) 689
g21332.t1 (2712407, 2712475) (2715026, 2715070) 2550
g21332.t1 (2715026, 2715070) (2716140, 2716259) 1069
g16303.t1 (721448, 721498) (721675, 721788) 176
g16303.t1 (721675, 721788) (722103, 722288) 314
g557.t1 (7531094, 7531270) (7531660, 7531803) 389
g557.t1 (7531660, 7531803) (7532086, 7532276) 282
g557.t1 (7532086, 7532276) (7532415, 7532472) 138
g41419.t1 (1421747, 1422100) (1422730, 1422777) 629
g41419.t1 (1422730, 1422777) (1423449, 1423694) 671
g41419.t1 (1423449, 1423694) (1424111, 1424233) 416
g41419.t1 (1424111, 1424233) (1424385, 1424642) 151
g41419.t1 (1424385, 1424642) (1425262, 1426248) 619
g41419.t1 (1425262, 1426248) (1429824, 1429979) 3575
g41419.t1 (1429824, 1429979) (1431443, 1432204) 1463
g22002.t1 (2225433, 2225508) (2226030, 2226196) 521
g28780.t1 (743165, 743661) (744021, 744587) 359
g28780.t1 (744021, 744587) (744803, 744925) 215
g28780.t1 (744803, 744925) (745072, 745435) 146
g34855.t1 (623555, 623599) (623792, 623912) 192
g34855.t1 (623792, 623912) (624415, 624567) 502
g34855.t1 (624415, 624567) (626344, 626542) 1776
g34855.t1 (626344, 626542) (627094, 627332) 551
g34855.t1 (627094, 627332) (628246, 628485) 913
g34855.t1 (628246, 628485) (629234, 629366) 748
g34855.t1 (629234, 629366) (629989, 630244) 622
g36413.t1 (381829, 381967) (382658, 382691) 690
g36413.t1 (382658, 382691) (384729, 384810) 2037
g36413.t1 (384729, 384810) (385290, 385571) 479
g204.t1 (2538470, 2538604) (2538930, 2539082) 325
g204.t1 (2538930, 2539082) (2539731, 2539826) 648
g204.t1 (2539731, 2539826) (2540275, 2540406) 448
g204.t1 (2540275, 2540406) (2541062, 2541241) 655
g204.t1 (2541062, 2541241) (2541861, 2541978) 619
g204.t1 (2541861, 2541978) (2542570, 2542673) 591
g204.t1 (2542570, 2542673) (2543072, 2543224) 398
g204.t1 (2543072, 2543224) (2543944, 2544068) 719
g204.t1 (2543944, 2544068) (2544488, 2544654) 419
g204.t1 (2544488, 2544654) (2545133, 2545353) 478
g204.t1 (2545133, 2545353) (2545802, 2546131) 448
g11424.t1 (1236680, 1236717) (1237449, 1237521) 731
g11424.t1 (1237449, 1237521) (1237662, 1237705) 140
g11424.t1 (1237662, 1237705) (1238166, 1238270) 460
g11424.t1 (1238166, 1238270) (1238778, 1238997) 507
g11424.t1 (1238778, 1238997) (1239878, 1240123) 880
g11676.t1 (1943305, 1943440) (1945066, 1945253) 1625
g40135.t1 (394730, 394774) (395927, 396029) 1152
g40135.t1 (395927, 396029) (396497, 396600) 467
g40135.t1 (396497, 396600) (397340, 397544) 739
g40135.t1 (397340, 397544) (399285, 399517) 1740
g40135.t1 (399285, 399517) (399568, 399743) 50
g40135.t1 (399568, 399743) (400306, 400496) 562
g40135.t1 (400306, 400496) (401043, 401209) 546
g40135.t1 (401043, 401209) (406395, 407198) 5185
g40135.t1 (406395, 407198) (408852, 409571) 1653
g5092.t1 (467968, 468186) (468346, 468525) 159
g5092.t1 (468346, 468525) (469186, 469242) 660
g5092.t1 (469186, 469242) (472448, 472603) 3205
g5092.t1 (472448, 472603) (473358, 473437) 754
g5092.t1 (473358, 473437) (473616, 473694) 178
g5092.t1 (473616, 473694) (474640, 474735) 945
g5092.t1 (474640, 474735) (475002, 475073) 266
g5092.t3 (467968, 468186) (468346, 468525) 159
g5092.t3 (468346, 468525) (469186, 469242) 660
g5092.t3 (469186, 469242) (470114, 470296) 871
g1020.t1 (1683930, 1684259) (1684542, 1684798) 282
g1020.t1 (1684542, 1684798) (1685064, 1685139) 265
g1020.t1 (1685064, 1685139) (1685252, 1685320) 112
g17708.t1 (2153295, 2153832) (2153993, 2154507) 160
g7923.t1 (609369, 609489) (609859, 609939) 369
g7923.t1 (609859, 609939) (610267, 610391) 327
g7923.t1 (610267, 610391) (611555, 611659) 1163
g12657.t1 (494804, 494854) (495738, 495939) 883
g12657.t1 (495738, 495939) (496556, 496703) 616
g12657.t1 (496556, 496703) (497497, 497560) 793
g12657.t1 (497497, 497560) (497749, 497840) 188
g12657.t1 (497749, 497840) (498987, 498993) 1146
g35336.t1 (804751, 804899) (806391, 806477) 1491
g35336.t1 (806391, 806477) (807181, 807437) 703
g35336.t1 (807181, 807437) (809639, 810162) 2201
g45760.t1 (162, 649) (2352, 2814) 1702
g5442.t1 (379614, 382970) (383164, 384039) 193
g5442.t1 (383164, 384039) (384467, 384539) 427
g5442.t1 (384467, 384539) (385238, 386116) 698
g5442.t1 (385238, 386116) (386825, 386899) 708
g5442.t1 (386825, 386899) (387253, 387378) 353
g5442.t1 (387253, 387378) (387878, 388141) 499
g5442.t1 (387878, 388141) (388749, 389015) 607
g5442.t1 (388749, 389015) (389321, 390229) 305
g5442.t1 (389321, 390229) (390421, 390516) 191
g5442.t1 (390421, 390516) (390651, 390743) 134
g5442.t1 (390651, 390743) (391298, 391477) 554
g5442.t1 (391298, 391477) (391756, 391854) 278
g5442.t1 (391756, 391854) (392256, 392309) 401
g5442.t1 (392256, 392309) (392950, 393222) 640
g5442.t1 (392950, 393222) (393566, 393832) 343
g5442.t1 (393566, 393832) (394029, 394277) 196
g5442.t1 (394029, 394277) (394836, 395099) 558
g5442.t1 (394836, 395099) (395504, 395767) 404
g5442.t1 (395504, 395767) (396318, 396584) 550
g5442.t1 (396318, 396584) (396905, 397180) 320
g5442.t1 (396905, 397180) (397598, 397794) 417
g11674.t1 (1922607, 1922727) (1923444, 1923517) 716
g11674.t1 (1923444, 1923517) (1923971, 1924035) 453
g11674.t1 (1923971, 1924035) (1924592, 1924661) 556
g11674.t1 (1924592, 1924661) (1926189, 1926293) 1527
g11674.t1 (1926189, 1926293) (1926870, 1926979) 576
g11674.t1 (1926870, 1926979) (1927302, 1927454) 322
g11674.t1 (1927302, 1927454) (1928050, 1928107) 595
g20695.t1 (535744, 535846) (536120, 536295) 273
g36767.t1 (442888, 443013) (444222, 444326) 1208
g36767.t1 (444222, 444326) (444650, 444757) 323
g36767.t1 (444650, 444757) (444996, 445044) 238
g36767.t1 (444996, 445044) (445290, 445494) 245
g36767.t1 (445290, 445494) (446476, 446560) 981
g36767.t1 (446476, 446560) (446847, 447137) 286
g17035.t1 (2605284, 2605480) (2606081, 2606171) 600
g17035.t1 (2606081, 2606171) (2607819, 2607954) 1647
g17035.t1 (2607819, 2607954) (2608412, 2608473) 457
g17035.t1 (2608412, 2608473) (2608654, 2608717) 180
g17035.t1 (2608654, 2608717) (2609369, 2609521) 651
g17035.t1 (2609369, 2609521) (2610652, 2610777) 1130
g17035.t1 (2610652, 2610777) (2611055, 2611128) 277
g17035.t1 (2611055, 2611128) (2611449, 2611498) 320
g17035.t1 (2611449, 2611498) (2611917, 2611996) 418
g17035.t1 (2611917, 2611996) (2612519, 2612652) 522
g17035.t1 (2612519, 2612652) (2613067, 2613161) 414
g17035.t1 (2613067, 2613161) (2613788, 2613947) 626
g17035.t1 (2613788, 2613947) (2614418, 2614555) 470
g17035.t1 (2614418, 2614555) (2614745, 2614855) 189
g8149.t1 (3427612, 3427727) (3428120, 3428210) 392
g8149.t1 (3428120, 3428210) (3428518, 3428712) 307
g8149.t1 (3428518, 3428712) (3430200, 3430277) 1487
g8149.t1 (3430200, 3430277) (3430711, 3430899) 433
g8149.t1 (3430711, 3430899) (3432319, 3432953) 1419
g8149.t1 (3432319, 3432953) (3433503, 3433648) 549
g8149.t1 (3433503, 3433648) (3434149, 3434360) 500
g8149.t1 (3434149, 3434360) (3434875, 3435081) 514
g1022.t1 (1756078, 1756137) (1757425, 1757478) 1287
g1022.t1 (1757425, 1757478) (1759187, 1759351) 1708
g1022.t1 (1759187, 1759351) (1759813, 1759911) 461
g1022.t1 (1759813, 1759911) (1760380, 1760478) 468
g17531.t1 (1670645, 1670780) (1672915, 1673148) 2134
g17531.t1 (1672915, 1673148) (1673676, 1673834) 527
g17531.t1 (1673676, 1673834) (1674219, 1674490) 384
g17531.t1 (1674219, 1674490) (1674975, 1675236) 484
g17531.t1 (1674975, 1675236) (1676783, 1677256) 1546
g17531.t1 (1676783, 1677256) (1677361, 1677836) 104
g17172.t1 (3871221, 3871546) (3872163, 3872329) 616
g17172.t1 (3872163, 3872329) (3873384, 3873485) 1054
g17172.t1 (3873384, 3873485) (3876307, 3876457) 2821
g17172.t1 (3876307, 3876457) (3877531, 3877615) 1073
g28370.t1 (1010181, 1010336) (1010502, 1010783) 165
g3254.t1 (42208, 44331) (44462, 45217) 130
g3097.t1 (877396, 877578) (878503, 878571) 924
g3097.t1 (878503, 878571) (878697, 879219) 125
g3097.t1 (878697, 879219) (879272, 879481) 52
g3097.t1 (879272, 879481) (879537, 879820) 55
g29604.t1 (853488, 853655) (855304, 855435) 1648
g29604.t1 (855304, 855435) (855587, 855715) 151
g29604.t1 (855587, 855715) (856094, 856379) 378
g29604.t1 (856094, 856379) (857196, 857305) 816
g29604.t1 (857196, 857305) (860489, 860678) 3183
g29604.t1 (860489, 860678) (860958, 861117) 279
g29604.t1 (860958, 861117) (861961, 862072) 843
g29604.t1 (861961, 862072) (862511, 862705) 438
g29604.t1 (862511, 862705) (863237, 863377) 531
g29604.t1 (863237, 863377) (864304, 864540) 926
g29604.t1 (864304, 864540) (865020, 865192) 479
g29604.t1 (865020, 865192) (865595, 865625) 402
g29604.t1 (865595, 865625) (866353, 866367) 727
g29604.t1 (866353, 866367) (866972, 867142) 604
g15426.t1 (2004518, 2005703) (2007654, 2007723) 1950
g15426.t1 (2007654, 2007723) (2008503, 2008625) 779
g15426.t1 (2008503, 2008625) (2009113, 2009131) 487
g15426.t1 (2009113, 2009131) (2009506, 2010206) 374
g15426.t1 (2009506, 2010206) (2010581, 2010655) 374
g15426.t1 (2010581, 2010655) (2011124, 2011288) 468
g15426.t1 (2011124, 2011288) (2012716, 2012973) 1427
g15426.t1 (2012716, 2012973) (2014267, 2014326) 1293
g15426.t1 (2014267, 2014326) (2014576, 2014684) 249
g715.t1 (172103, 172222) (172571, 172747) 348
g715.t1 (172571, 172747) (174139, 174263) 1391
g715.t1 (174139, 174263) (174575, 174632) 311
g715.t1 (174575, 174632) (175065, 175153) 432
g715.t1 (175065, 175153) (175385, 175490) 231
g715.t1 (175385, 175490) (176077, 176195) 586
g715.t1 (176077, 176195) (176810, 176919) 614
g715.t1 (176810, 176919) (177202, 177215) 282
g20697.t1 (560068, 560103) (560337, 560478) 233
g20697.t1 (560337, 560478) (560683, 560809) 204
g20697.t1 (560683, 560809) (561002, 561115) 192
g20697.t1 (561002, 561115) (561917, 562133) 801
g20697.t1 (561917, 562133) (562354, 562578) 220
g20697.t1 (562354, 562578) (564079, 564652) 1500
g20697.t1 (564079, 564652) (564831, 565009) 178
g20697.t1 (564831, 565009) (565463, 565690) 453
g20697.t1 (565463, 565690) (566898, 567149) 1207
g20697.t1 (566898, 567149) (567487, 567647) 337
g20697.t1 (567487, 567647) (568085, 568177) 437
g20697.t1 (568085, 568177) (568356, 568878) 178
g20697.t1 (568356, 568878) (569202, 569349) 323
g20697.t1 (569202, 569349) (569650, 569867) 300
g20697.t1 (569650, 569867) (570123, 570297) 255
g20697.t1 (570123, 570297) (570576, 570720) 278
g20697.t1 (570576, 570720) (571205, 571698) 484
g20697.t1 (571205, 571698) (571996, 572156) 297
g20697.t1 (571996, 572156) (572390, 572644) 233
g20697.t1 (572390, 572644) (573238, 573385) 593
g20697.t1 (573238, 573385) (573526, 573692) 140
g34664.t1 (241435, 241646) (241877, 241915) 230
g34664.t1 (241877, 241915) (242414, 242590) 498
g34664.t1 (242414, 242590) (243215, 243403) 624
g34664.t1 (243215, 243403) (243503, 243509) 99
g35936.t1 (1406152, 1406322) (1406707, 1407120) 384
g35936.t1 (1406707, 1407120) (1407845, 1408870) 724
g32611.t1 (58921, 59159) (59356, 59935) 196
g32611.t1 (59356, 59935) (60454, 60773) 518
g32611.t1 (60454, 60773) (61343, 61448) 569
g8750.t1 (1358648, 1358711) (1359325, 1359508) 613
g8750.t1 (1359325, 1359508) (1359901, 1360199) 392
g8750.t1 (1359901, 1360199) (1360441, 1360536) 241
g8750.t1 (1360441, 1360536) (1361413, 1361505) 876
g8750.t1 (1361413, 1361505) (1362641, 1362736) 1135
g8750.t1 (1362641, 1362736) (1363066, 1363161) 329
g8750.t1 (1363066, 1363161) (1363484, 1363579) 322
g8750.t1 (1363484, 1363579) (1364379, 1364474) 799
g8750.t1 (1364379, 1364474) (1364680, 1364718) 205
g8750.t1 (1364680, 1364718) (1369130, 1369269) 4411
g8750.t1 (1369130, 1369269) (1369598, 1369737) 328
g8750.t1 (1369598, 1369737) (1369952, 1370042) 214
g8750.t1 (1369952, 1370042) (1370167, 1370302) 124
g8750.t1 (1370167, 1370302) (1372589, 1372716) 2286
g8750.t1 (1372589, 1372716) (1373172, 1373299) 455
g8750.t1 (1373172, 1373299) (1373607, 1373698) 307
g8750.t1 (1373607, 1373698) (1374025, 1374088) 326
g8750.t1 (1374025, 1374088) (1374497, 1374673) 408
g8750.t1 (1374497, 1374673) (1374911, 1375126) 237
g8750.t1 (1374911, 1375126) (1375535, 1375647) 408
g8750.t1 (1375535, 1375647) (1375935, 1376050) 287
g8750.t1 (1375935, 1376050) (1376415, 1376622) 364
g8750.t1 (1376415, 1376622) (1376839, 1377054) 216
g8750.t1 (1376839, 1377054) (1378326, 1378569) 1271
g8750.t1 (1378326, 1378569) (1378990, 1379042) 420
g8750.t1 (1378990, 1379042) (1379234, 1379362) 191
g8750.t1 (1379234, 1379362) (1379885, 1380011) 522
g8750.t1 (1379885, 1380011) (1380443, 1380581) 431
g8750.t1 (1380443, 1380581) (1380803, 1380993) 221
g8750.t1 (1380803, 1380993) (1381431, 1381662) 437
g8750.t1 (1381431, 1381662) (1381793, 1381915) 130
g8750.t1 (1381793, 1381915) (1382161, 1382317) 245
g8750.t1 (1382161, 1382317) (1382529, 1382677) 211
g8750.t1 (1382529, 1382677) (1382942, 1383178) 264
g1062.t1 (2291272, 2291323) (2291875, 2292029) 551
g37283.t1 (1637222, 1637633) (1638076, 1638119) 442
g45211.t1 (156945, 157099) (158214, 158349) 1114
g43659.t1 (121514, 121553) (122460, 122552) 906
g43659.t1 (122460, 122552) (122660, 122752) 107
g43659.t1 (122660, 122752) (123634, 123779) 881
g43659.t1 (123634, 123779) (123966, 125127) 186
g43659.t1 (123966, 125127) (125650, 126071) 522
g25922.t1 (917978, 918231) (919753, 920227) 1521
g25922.t1 (919753, 920227) (920342, 920487) 114
g25922.t1 (920342, 920487) (921318, 921543) 830
g26766.t1 (1304834, 1304966) (1306120, 1306496) 1153
g3769.t1 (2014450, 2014555) (2014686, 2014754) 130
g3769.t1 (2014686, 2014754) (2015440, 2015711) 685
g37734.t1 (1932752, 1932849) (1933142, 1940336) 292
g27350.t1 (1370894, 1371024) (1371689, 1371830) 664
g27350.t1 (1371689, 1371830) (1372083, 1372121) 252
g27350.t3 (1365994, 1366017) (1366728, 1366814) 710
g27350.t3 (1366728, 1366814) (1367238, 1367300) 423
g27350.t3 (1367238, 1367300) (1368635, 1368724) 1334
g27350.t3 (1368635, 1368724) (1369284, 1369424) 559
g13060.t1 (783981, 784127) (784924, 785384) 796
g13060.t1 (784924, 785384) (786657, 786858) 1272
g13060.t1 (786657, 786858) (789246, 789317) 2387
g25587.t1 (1260826, 1260936) (1261545, 1261632) 608
g25587.t1 (1261545, 1261632) (1262202, 1262311) 569
g25587.t1 (1262202, 1262311) (1262997, 1263083) 685
g25587.t1 (1262997, 1263083) (1264333, 1264423) 1249
g25587.t1 (1264333, 1264423) (1264858, 1264900) 434
g25587.t1 (1264858, 1264900) (1265102, 1265189) 201
g25587.t1 (1265102, 1265189) (1265919, 1266111) 729
g25587.t1 (1265919, 1266111) (1267261, 1267328) 1149
g18830.t1 (1127369, 1129824) (1130781, 1130887) 956
g18830.t1 (1130781, 1130887) (1133236, 1133351) 2348
g18830.t1 (1133236, 1133351) (1135104, 1135872) 1752
g18830.t1 (1135104, 1135872) (1136100, 1136203) 227
g28391.t1 (1292288, 1292337) (1293374, 1293402) 1036
g28391.t1 (1293374, 1293402) (1294169, 1294413) 766
g33097.t1 (5226862, 5226954) (5227682, 5227760) 727
g33097.t1 (5227682, 5227760) (5228074, 5228192) 313
g33097.t1 (5228074, 5228192) (5228672, 5228763) 479
g33097.t1 (5228672, 5228763) (5229361, 5229415) 597
g32225.t1 (257765, 259405) (259784, 259944) 378
g32225.t1 (259784, 259944) (260463, 260609) 518
g32225.t1 (260463, 260609) (261126, 261552) 516
g32225.t1 (261126, 261552) (262426, 263024) 873
g32225.t1 (262426, 263024) (263481, 263670) 456
g32225.t1 (263481, 263670) (264343, 264497) 672
g32225.t1 (264343, 264497) (265695, 268876) 1197
g32225.t1 (265695, 268876) (269050, 269407) 173
g32225.t1 (269050, 269407) (269544, 269735) 136
g32225.t1 (269544, 269735) (270295, 270516) 559
g32225.t1 (270295, 270516) (271117, 271588) 600
g32225.t1 (271117, 271588) (272055, 272246) 466
g32225.t1 (272055, 272246) (272547, 272567) 300
g32225.t1 (272547, 272567) (272761, 272868) 193
g32225.t1 (272761, 272868) (273376, 273475) 507
g32225.t1 (273376, 273475) (273926, 274263) 450
g32225.t1 (273926, 274263) (274837, 275078) 573
g32225.t1 (274837, 275078) (275540, 275662) 461
g32225.t1 (275540, 275662) (275782, 275824) 119
g32225.t1 (275782, 275824) (276314, 276416) 489
g32225.t1 (276314, 276416) (276813, 276978) 396
g32225.t1 (276813, 276978) (277391, 277505) 412
g24924.t1 (3843407, 3843743) (3844597, 3844872) 853
g24924.t1 (3844597, 3844872) (3845618, 3845784) 745
g24924.t1 (3845618, 3845784) (3847971, 3848163) 2186
g24924.t1 (3847971, 3848163) (3851389, 3851510) 3225
g24924.t1 (3851389, 3851510) (3852023, 3852376) 512
g26764.t1 (1267981, 1268081) (1269129, 1269341) 1047
g26764.t1 (1269129, 1269341) (1269686, 1269878) 344
g26764.t1 (1269686, 1269878) (1270006, 1270076) 127
g26764.t1 (1270006, 1270076) (1271125, 1271217) 1048
g26764.t1 (1271125, 1271217) (1271945, 1272053) 727
g26764.t1 (1271945, 1272053) (1274189, 1274318) 2135
g26764.t1 (1274189, 1274318) (1274839, 1274981) 520
g26764.t1 (1274839, 1274981) (1275675, 1275869) 693
g26764.t1 (1275675, 1275869) (1278579, 1278704) 2709
g26764.t1 (1278579, 1278704) (1279041, 1279109) 336
g26764.t1 (1279041, 1279109) (1280790, 1281064) 1680
g26764.t1 (1280790, 1281064) (1281490, 1281645) 425
g26764.t1 (1281490, 1281645) (1284760, 1288294) 3114
g38388.t1 (55975, 55989) (56354, 56554) 364
g38388.t1 (56354, 56554) (56879, 57057) 324
g38388.t1 (56879, 57057) (57276, 57390) 218
g38388.t1 (57276, 57390) (57532, 57741) 141
g38388.t1 (57532, 57741) (57866, 58044) 124
g38388.t1 (57866, 58044) (58260, 58335) 215
g38388.t1 (58260, 58335) (58517, 58726) 181
g38388.t1 (58517, 58726) (58851, 59048) 124
g38388.t1 (58851, 59048) (59313, 59387) 264
g2417.t1 (628498, 628674) (629150, 629618) 475
g2417.t1 (629150, 629618) (629976, 630316) 357
g2417.t1 (629976, 630316) (631825, 632202) 1508
g25585.t1 (1245422, 1245513) (1245793, 1245857) 279
g25585.t1 (1245793, 1245857) (1246285, 1247129) 427
g27352.t1 (1384491, 1384642) (1385974, 1386063) 1331
g27352.t1 (1385974, 1386063) (1388932, 1389214) 2868
g41323.t1 (128360, 128497) (128568, 128708) 70
g41323.t1 (128568, 128708) (128867, 128983) 158
g40941.t1 (818212, 818333) (818437, 818638) 103
g7921.t1 (589653, 589817) (591101, 591125) 1283
g7921.t1 (591101, 591125) (591286, 591419) 160
g32555.t1 (990260, 990346) (991436, 991564) 1089
g5440.t1 (333705, 333867) (334695, 334732) 827
g36594.t1 (2150257, 2150453) (2150756, 2150947) 302
g36594.t1 (2150756, 2150947) (2153037, 2153247) 2089
g36594.t1 (2153037, 2153247) (2155665, 2156057) 2417
g29868.t1 (225472, 226081) (226216, 226331) 134
g29868.t1 (226216, 226331) (226465, 226574) 133
g29868.t1 (226465, 226574) (226711, 226850) 136
g29868.t1 (226711, 226850) (227019, 227131) 168
g29868.t1 (227019, 227131) (227312, 227379) 180
g29868.t1 (227312, 227379) (227550, 227903) 170
g29868.t1 (227550, 227903) (228040, 228179) 136
g29868.t1 (228040, 228179) (228348, 228460) 168
g29868.t1 (228348, 228460) (228641, 228708) 180
g29868.t1 (228641, 228708) (228962, 229464) 253
g29868.t1 (228962, 229464) (229600, 229715) 135
g29868.t1 (229600, 229715) (229839, 229957) 123
g29868.t1 (229839, 229957) (230094, 230233) 136
g29868.t1 (230094, 230233) (230402, 230514) 168
g29868.t1 (230402, 230514) (230695, 230762) 180
g29868.t1 (230695, 230762) (230933, 231081) 170
g29868.t1 (230933, 231081) (231197, 231754) 115
g29868.t1 (231197, 231754) (231889, 232004) 134
g29868.t1 (231889, 232004) (232128, 232255) 123
g29868.t1 (232128, 232255) (232392, 232531) 136
g29868.t1 (232392, 232531) (232700, 232812) 168
g29868.t1 (232700, 232812) (232993, 233060) 180
g29868.t1 (232993, 233060) (234161, 234309) 1100
g29868.t1 (234161, 234309) (234628, 234865) 318
g29868.t1 (234628, 234865) (235481, 235800) 615
g29868.t1 (235481, 235800) (236053, 236171) 252
g29868.t1 (236053, 236171) (238416, 238471) 2244
g29868.t1 (238416, 238471) (238758, 238903) 286
g29868.t1 (238758, 238903) (239447, 239547) 543
g29868.t1 (239447, 239547) (240129, 240585) 581
g29868.t1 (240129, 240585) (241185, 241297) 599
g29868.t1 (241185, 241297) (241484, 241548) 186
g29868.t1 (241484, 241548) (241946, 242091) 397
g29868.t1 (241946, 242091) (242685, 242794) 593
g29868.t1 (242685, 242794) (243575, 243639) 780
g29868.t1 (243575, 243639) (244145, 244290) 505
g29868.t1 (244145, 244290) (244972, 245325) 681
g29868.t1 (244972, 245325) (246212, 246415) 886
g29868.t1 (246212, 246415) (246957, 247057) 541
g29868.t1 (246957, 247057) (247565, 247633) 507
g40937.t1 (800547, 800730) (801498, 801567) 767
g40937.t1 (801498, 801567) (802436, 802523) 868
g35663.t1 (400261, 400291) (400727, 400927) 435
g35663.t1 (400727, 400927) (403430, 403597) 2502
g35663.t1 (403430, 403597) (403795, 403980) 197
g35663.t1 (403795, 403980) (404626, 404814) 645
g35663.t1 (404626, 404814) (405779, 405952) 964
g35663.t1 (405779, 405952) (406295, 406468) 342
g35663.t1 (406295, 406468) (407162, 407332) 693
g35663.t1 (407162, 407332) (407849, 408160) 516
g35663.t1 (407849, 408160) (408326, 408440) 165
g35663.t1 (408326, 408440) (409028, 409185) 587
g35663.t1 (409028, 409185) (409407, 411583) 221
g25136.t1 (679252, 679470) (681294, 681443) 1823
g29773.t1 (1001729, 1002073) (1003457, 1003474) 1383
g28928.t1 (184032, 184367) (184966, 185811) 598
g33829.t1 (2313737, 2313808) (2314234, 2314368) 425
g33829.t1 (2314234, 2314368) (2315307, 2315321) 938
g547.t1 (7366055, 7366141) (7366423, 7366511) 281
g547.t1 (7366423, 7366511) (7367073, 7367229) 561
g16395.t1 (419889, 420032) (420344, 420580) 311
g19265.t1 (2011818, 2012904) (2013296, 2013306) 391
g24804.t1 (2495317, 2495371) (2495752, 2495877) 380
g24804.t1 (2495752, 2495877) (2497389, 2497447) 1511
g24804.t1 (2497389, 2497447) (2497981, 2498187) 533
g34666.t1 (248852, 248865) (249441, 249632) 575
g34666.t1 (249441, 249632) (250049, 250237) 416
g34666.t1 (250049, 250237) (251790, 251978) 1552
g34666.t1 (251790, 251978) (252288, 252503) 309
g34666.t1 (252288, 252503) (253353, 253538) 849
g34666.t1 (253353, 253538) (253814, 253895) 275
g34666.t1 (253814, 253895) (254508, 254624) 612
g34666.t1 (254508, 254624) (254808, 254874) 183
g34666.t1 (254808, 254874) (255132, 255258) 257
g34666.t1 (255132, 255258) (255875, 256075) 616
g34666.t1 (255875, 256075) (256292, 256373) 216
g34666.t1 (256292, 256373) (256552, 256802) 178
g34666.t1 (256552, 256802) (257349, 257568) 546
g10437.t1 (2024287, 2024442) (2024794, 2024853) 351
g10437.t1 (2024794, 2024853) (2027346, 2027564) 2492
g23704.t1 (3971485, 3971518) (3972399, 3972676) 880
g23704.t1 (3972399, 3972676) (3973162, 3973963) 485
g23704.t1 (3973162, 3973963) (3974231, 3974373) 267
g44908.t1 (170282, 170389) (170663, 170830) 273
g44908.t1 (170663, 170830) (170980, 171036) 149
g20763.t1 (1372622, 1372828) (1373627, 1373768) 798
g20763.t1 (1373627, 1373768) (1374188, 1374489) 419
g12942.t1 (1142439, 1142648) (1142944, 1145376) 295
g12942.t1 (1142944, 1145376) (1145588, 1145739) 211
g12942.t1 (1145588, 1145739) (1146155, 1146343) 415
g12942.t1 (1146155, 1146343) (1147121, 1147409) 777
g29488.t1 (3955016, 3955165) (3955557, 3955601) 391
g29488.t1 (3955557, 3955601) (3956136, 3956245) 534
g29488.t1 (3956136, 3956245) (3956793, 3956931) 547
g29488.t1 (3956793, 3956931) (3957560, 3957697) 628
g29488.t1 (3957560, 3957697) (3959316, 3959577) 1618
g29488.t1 (3959316, 3959577) (3959734, 3960272) 156
g2596.t1 (229182, 229615) (230162, 230311) 546
g2596.t1 (230162, 230311) (230780, 230927) 468
g16138.t1 (3491259, 3491330) (3491814, 3491912) 483
g16138.t1 (3491814, 3491912) (3492696, 3492819) 783
g16138.t1 (3492696, 3492819) (3493128, 3493256) 308
g16138.t1 (3493128, 3493256) (3493940, 3493997) 683
g16138.t1 (3493940, 3493997) (3494407, 3494536) 409
g41508.t1 (879549, 879827) (880114, 880360) 286
g41508.t1 (880114, 880360) (880520, 880711) 159
g41508.t1 (880520, 880711) (881320, 881645) 608
g28824.t1 (144465, 144599) (145212, 145385) 612
g28824.t1 (145212, 145385) (145960, 146078) 574
g28824.t1 (145960, 146078) (147128, 147257) 1049
g28824.t1 (147128, 147257) (147327, 147404) 69
g28824.t1 (147327, 147404) (148016, 148258) 611
g28824.t1 (148016, 148258) (148820, 149140) 561
g13740.t1 (105129, 105140) (105493, 105579) 352
g13740.t1 (105493, 105579) (106366, 106494) 786
g13740.t1 (106366, 106494) (107006, 107210) 511
g13740.t1 (107006, 107210) (107744, 107877) 533
g13740.t1 (107744, 107877) (108440, 108595) 562
g13740.t1 (108440, 108595) (109272, 109373) 676
g43539.t1 (65093, 66335) (66461, 66870) 125
g32280.t1 (839407, 839540) (840191, 840267) 650
g32280.t1 (840191, 840267) (840609, 840703) 341
g32280.t1 (840609, 840703) (841280, 841389) 576
g32280.t1 (841280, 841389) (842027, 842156) 637
g32280.t1 (842027, 842156) (842716, 842802) 559
g32280.t1 (842716, 842802) (843621, 843725) 818
g32280.t1 (843621, 843725) (844516, 844597) 790
g32280.t1 (844516, 844597) (845343, 845462) 745
g32280.t1 (845343, 845462) (845900, 845919) 437
g18210.t1 (2018625, 2018630) (2019218, 2019268) 587
g18210.t1 (2019218, 2019268) (2019630, 2019681) 361
g18210.t1 (2019630, 2019681) (2019863, 2019907) 181
g18210.t1 (2019863, 2019907) (2020264, 2020370) 356
g18210.t1 (2020264, 2020370) (2021141, 2021247) 770
g18210.t1 (2021141, 2021247) (2021546, 2021651) 298
g18210.t1 (2021546, 2021651) (2022388, 2022460) 736
g18210.t1 (2022388, 2022460) (2022665, 2022708) 204
g18210.t1 (2022665, 2022708) (2022984, 2023041) 275
g18210.t1 (2022984, 2023041) (2023368, 2023456) 326
g18210.t1 (2023368, 2023456) (2024315, 2024360) 858
g18210.t1 (2024315, 2024360) (2025085, 2025212) 724
g10435.t1 (2016900, 2017372) (2018820, 2018912) 1447
g10435.t1 (2018820, 2018912) (2019631, 2019739) 718
g18022.t1 (11777, 11867) (17075, 17233) 5207
g18022.t1 (17075, 17233) (17716, 17858) 482
g18022.t1 (17716, 17858) (18886, 19024) 1027
g18022.t1 (18886, 19024) (20096, 20298) 1071
g18022.t1 (20096, 20298) (20668, 20721) 369
g18022.t1 (20668, 20721) (21123, 21215) 401
g18022.t1 (21123, 21215) (21646, 21765) 430
g18022.t1 (21646, 21765) (22649, 22753) 883
g18022.t1 (22649, 22753) (23135, 23245) 381
g18022.t1 (23135, 23245) (23688, 23900) 442
g18022.t1 (23688, 23900) (25539, 25573) 1638
g18022.t1 (25539, 25573) (25687, 25812) 113
g18022.t1 (25687, 25812) (26574, 26770) 761
g18022.t1 (26574, 26770) (26949, 26983) 178
g18022.t1 (26949, 26983) (28137, 28241) 1153
g18022.t1 (28137, 28241) (28623, 28733) 381
g18022.t1 (28623, 28733) (29175, 29387) 441
g18022.t1 (29175, 29387) (29705, 30447) 317
g18022.t1 (29705, 30447) (31190, 31364) 742
g18138.t1 (1148277, 1148396) (1149470, 1149727) 1073
g31529.t1 (3168643, 3168823) (3171459, 3171631) 2635
g31529.t1 (3171459, 3171631) (3172006, 3172105) 374
g31529.t1 (3172006, 3172105) (3172507, 3172650) 401
g31529.t1 (3172507, 3172650) (3173468, 3173540) 817
g31529.t1 (3173468, 3173540) (3174145, 3174312) 604
g31529.t1 (3174145, 3174312) (3174966, 3175102) 653
g31529.t1 (3174966, 3175102) (3175656, 3175750) 553
g31529.t1 (3175656, 3175750) (3176097, 3176149) 346
g31529.t1 (3176097, 3176149) (3176968, 3177103) 818
g31529.t1 (3176968, 3177103) (3177560, 3177652) 456
g31529.t1 (3177560, 3177652) (3178636, 3178716) 983
g31529.t1 (3178636, 3178716) (3178873, 3178920) 156
g31529.t1 (3178873, 3178920) (3179158, 3179248) 237
g31529.t1 (3179158, 3179248) (3179572, 3179610) 323
g31529.t1 (3179572, 3179610) (3179828, 3179896) 217
g31529.t1 (3179828, 3179896) (3180408, 3180500) 511
g31529.t1 (3180408, 3180500) (3180837, 3180992) 336
g31529.t1 (3180837, 3180992) (3181273, 3181403) 280
g31529.t1 (3181273, 3181403) (3181791, 3182209) 387
g31529.t1 (3181791, 3182209) (3182718, 3182799) 508
g31529.t1 (3182718, 3182799) (3183342, 3183443) 542
g31529.t1 (3183342, 3183443) (3186092, 3186199) 2648
g31529.t1 (3186092, 3186199) (3187441, 3187579) 1241
g31529.t1 (3187441, 3187579) (3188143, 3188273) 563
g32301.t1 (1203287, 1203410) (1203668, 1203837) 257
g28393.t1 (1324742, 1324905) (1325211, 1325347) 305
g28393.t1 (1325211, 1325347) (1326374, 1326558) 1026
g28393.t1 (1326374, 1326558) (1327870, 1328112) 1311
g28393.t1 (1327870, 1328112) (1328662, 1328822) 549
g28393.t1 (1328662, 1328822) (1331698, 1331878) 2875
g23597.t1 (2565702, 2566583) (2567458, 2567573) 874
g23597.t1 (2567458, 2567573) (2568018, 2568393) 444
g11124.t1 (5280712, 5280909) (5282947, 5283017) 2037
g11124.t1 (5282947, 5283017) (5283482, 5283551) 464
g11124.t1 (5283482, 5283551) (5284015, 5284206) 463
g11124.t1 (5284015, 5284206) (5284682, 5284873) 475
g11124.t1 (5284682, 5284873) (5285920, 5286201) 1046
g1303.t1 (5108027, 5108051) (5108168, 5108349) 116
g1303.t1 (5108168, 5108349) (5108541, 5108552) 191
g15787.t1 (332722, 332896) (333693, 333777) 796
g15787.t1 (333693, 333777) (334211, 334289) 433
g26371.t1 (1027064, 1027562) (1027897, 1028007) 334
g26371.t1 (1027897, 1028007) (1028832, 1028968) 824
g26371.t1 (1028832, 1028968) (1029954, 1030111) 985
g26371.t1 (1029954, 1030111) (1030305, 1030488) 193
g13742.t1 (147351, 147482) (148845, 148982) 1362
g13742.t1 (148845, 148982) (152158, 152268) 3175
g44739.t1 (68602, 69202) (69628, 69748) 425
g44739.t1 (69628, 69748) (70762, 70855) 1013
g44739.t1 (70762, 70855) (71220, 71289) 364
g44739.t1 (71220, 71289) (71429, 71448) 139
g44739.t1 (71429, 71448) (72303, 72428) 854
g29606.t3 (902403, 902584) (902732, 902775) 147
g29606.t3 (902732, 902775) (902940, 903054) 164
g29606.t3 (902940, 903054) (903750, 903978) 695
g29606.t1 (887254, 887261) (888213, 888291) 951
g29606.t1 (888213, 888291) (889190, 889282) 898
g29606.t1 (889190, 889282) (891357, 891399) 2074
g29606.t1 (891357, 891399) (892387, 892525) 987
g29606.t1 (892387, 892525) (893011, 893166) 485
g29606.t1 (893011, 893166) (893849, 893915) 682
g29606.t1 (893849, 893915) (894886, 894940) 970
g29606.t1 (894886, 894940) (896766, 896846) 1825
g29606.t1 (896766, 896846) (897130, 897216) 283
g29606.t1 (897130, 897216) (898010, 898040) 793
g29606.t1 (898010, 898040) (899593, 899711) 1552
g29606.t1 (899593, 899711) (900812, 900972) 1100
g30945.t1 (1479597, 1479683) (1480326, 1480391) 642
g30945.t1 (1480326, 1480391) (1480640, 1480684) 248
g30945.t1 (1480640, 1480684) (1480920, 1480955) 235
g30945.t1 (1480920, 1480955) (1481194, 1481322) 238
g30945.t1 (1481194, 1481322) (1481706, 1481807) 383
g30945.t1 (1481706, 1481807) (1481924, 1482057) 116
g30945.t1 (1481924, 1482057) (1482382, 1482524) 324
g30945.t1 (1482382, 1482524) (1482654, 1482844) 129
g30945.t1 (1482654, 1482844) (1483024, 1483137) 179
g30945.t1 (1483024, 1483137) (1483373, 1483525) 235
g35344.t1 (882663, 882698) (883628, 883768) 929
g35344.t1 (883628, 883768) (884469, 884577) 700
g35344.t1 (884469, 884577) (885395, 885480) 817
g35344.t1 (885395, 885480) (885833, 885921) 352
g35344.t1 (885833, 885921) (888639, 888673) 2717
g35344.t1 (888639, 888673) (889681, 889823) 1007
g35344.t1 (889681, 889823) (890555, 890659) 731
g35344.t1 (890555, 890659) (890925, 890991) 265
g35344.t1 (890925, 890991) (891409, 891581) 417
g35344.t1 (891409, 891581) (891792, 891926) 210
g35344.t1 (891792, 891926) (892219, 892321) 292
g35344.t1 (892219, 892321) (892744, 892869) 422
g35344.t1 (892744, 892869) (893031, 893150) 161
g35344.t1 (893031, 893150) (893337, 893427) 186
g35344.t1 (893337, 893427) (893543, 893623) 115
g35344.t1 (893543, 893623) (894404, 894522) 780
g35344.t1 (894404, 894522) (894824, 895872) 301
g35344.t1 (894824, 895872) (897052, 897282) 1179
g35344.t1 (897052, 897282) (897594, 897803) 311
g35344.t1 (897594, 897803) (898508, 898627) 704
g35344.t1 (898508, 898627) (898803, 898977) 175
g35344.t1 (898803, 898977) (899355, 899554) 377
g35344.t1 (899355, 899554) (900125, 900274) 570
g35344.t1 (900125, 900274) (900950, 901070) 675
g35344.t1 (900950, 901070) (901524, 901675) 453
g35344.t1 (901524, 901675) (901836, 901930) 160
g35344.t1 (901836, 901930) (902377, 902476) 446
g35344.t1 (902377, 902476) (902885, 902943) 408
g35344.t1 (902885, 902943) (903097, 903181) 153
g19919.t1 (345486, 345515) (346103, 346277) 587
g19919.t1 (346103, 346277) (346918, 347050) 640
g19919.t1 (346918, 347050) (347398, 347532) 347
g19919.t1 (347398, 347532) (347846, 347969) 313
g19919.t1 (347846, 347969) (348937, 349074) 967
g19919.t1 (348937, 349074) (349232, 349330) 157
g16228.t1 (4797199, 4797243) (4799428, 4799567) 2184
g16228.t1 (4799428, 4799567) (4800300, 4800378) 732
g39500.t1 (1145742, 1145821) (1146462, 1146558) 640
g39500.t1 (1146462, 1146558) (1148208, 1148379) 1649
g39500.t1 (1148208, 1148379) (1149146, 1149179) 766
g39500.t1 (1149146, 1149179) (1149527, 1149881) 347
g206.t1 (2556133, 2556545) (2558301, 2558384) 1755
g206.t1 (2558301, 2558384) (2559618, 2559734) 1233
g206.t1 (2559618, 2559734) (2561579, 2561651) 1844
g21528.t3 (682371, 682529) (683020, 683191) 490
g21528.t3 (683020, 683191) (683701, 683870) 509
g21528.t3 (683701, 683870) (684246, 685109) 375
g21528.t3 (684246, 685109) (685396, 685632) 286
g21528.t3 (685396, 685632) (685898, 685989) 265
g21528.t3 (685898, 685989) (686412, 686554) 422
g21528.t3 (686412, 686554) (687218, 687365) 663
g21528.t3 (687218, 687365) (687714, 687821) 348
g21528.t3 (687714, 687821) (688038, 688117) 216
g21528.t3 (688038, 688117) (688261, 688462) 143
g21528.t3 (688261, 688462) (689003, 689179) 540
g21528.t3 (689003, 689179) (689568, 689732) 388
g21528.t3 (689568, 689732) (689929, 690121) 196
g21528.t3 (689929, 690121) (690701, 690876) 579
g21528.t3 (690701, 690876) (691383, 691653) 506
g21528.t3 (691383, 691653) (695293, 695422) 3639
g21528.t3 (695293, 695422) (695618, 695796) 195
g21528.t3 (695618, 695796) (696225, 696382) 428
g21528.t3 (696225, 696382) (697297, 697491) 914
g21528.t3 (697297, 697491) (697717, 697957) 225
g21528.t3 (697717, 697957) (698212, 698331) 254
g21528.t3 (698212, 698331) (698577, 698728) 245
g21528.t3 (698577, 698728) (699053, 699227) 324
g21528.t3 (699053, 699227) (699592, 699804) 364
g21528.t3 (699592, 699804) (700285, 700542) 480
g21528.t3 (700285, 700542) (701291, 701565) 748
g21528.t3 (701291, 701565) (701856, 702125) 290
g21528.t3 (701856, 702125) (702482, 702618) 356
g21528.t3 (702482, 702618) (703118, 703263) 499
g21528.t3 (703118, 703263) (703469, 703589) 205
g21528.t3 (703469, 703589) (703818, 703911) 228
g21528.t3 (703818, 703911) (704058, 704259) 146
g21528.t3 (704058, 704259) (704496, 704789) 236
g21528.t3 (704496, 704789) (705171, 705455) 381
g21528.t3 (705171, 705455) (705821, 705966) 365
g21528.t3 (705821, 705966) (706368, 706497) 401
g21528.t3 (706368, 706497) (707741, 707879) 1243
g21528.t3 (707741, 707879) (708212, 708377) 332
g21528.t3 (708212, 708377) (708783, 708942) 405
g21528.t3 (708783, 708942) (709338, 709506) 395
g21528.t3 (709338, 709506) (709843, 709967) 336
g21528.t3 (709843, 709967) (710360, 710610) 392
g21528.t3 (710360, 710610) (711950, 711953) 1339
g28097.t1 (409182, 409301) (410183, 410362) 881
g28097.t1 (410183, 410362) (410861, 410881) 498
g21528.t1 (712755, 713056) (713501, 713695) 444
g21528.t1 (713501, 713695) (714012, 714185) 316
g21528.t1 (714012, 714185) (714547, 714607) 361
g34010.t1 (1058077, 1058142) (1058246, 1058542) 103
g6597.t1 (151427, 151453) (152422, 153116) 968
g6597.t1 (152422, 153116) (154638, 154774) 1521
g6597.t1 (154638, 154774) (155727, 156013) 952
g20849.t1 (2343487, 2343694) (2344677, 2344826) 982
g20849.t1 (2344677, 2344826) (2347022, 2347228) 2195
g20849.t1 (2347022, 2347228) (2348299, 2348346) 1070
g20849.t1 (2348299, 2348346) (2348525, 2348553) 178
g20849.t1 (2348525, 2348553) (2348730, 2348837) 176
g20849.t1 (2348730, 2348837) (2350696, 2350779) 1858
g20849.t1 (2350696, 2350779) (2350966, 2351013) 186
g20849.t1 (2350966, 2351013) (2351340, 2351456) 326
g20849.t1 (2351340, 2351456) (2351596, 2352136) 139
g20849.t1 (2351596, 2352136) (2352715, 2352948) 578
g20849.t1 (2352715, 2352948) (2353306, 2353418) 357
g18207.t1 (1971984, 1973756) (1974104, 1974413) 347
g18207.t1 (1974104, 1974413) (1975066, 1975152) 652
g18207.t1 (1975066, 1975152) (1975564, 1975662) 411
g18207.t1 (1975564, 1975662) (1975883, 1975938) 220
g29309.t1 (2462907, 2463116) (2464719, 2464911) 1602
g29309.t1 (2464719, 2464911) (2465151, 2465236) 239
g29309.t1 (2465151, 2465236) (2465674, 2465753) 437
g29309.t1 (2465674, 2465753) (2466010, 2466172) 256
g13761.t1 (358015, 358105) (358309, 358504) 203
g13761.t1 (358309, 358504) (359010, 359223) 505
g15789.t1 (339102, 339405) (340028, 340482) 622
g30947.t1 (1500147, 1500275) (1500542, 1500579) 266
g30947.t1 (1500542, 1500579) (1501076, 1501239) 496
g30947.t1 (1501076, 1501239) (1501598, 1501719) 358
g30947.t1 (1501598, 1501719) (1502137, 1502337) 417
g30947.t1 (1502137, 1502337) (1502655, 1502813) 317
g30947.t1 (1502655, 1502813) (1503191, 1503386) 377
g30947.t1 (1503191, 1503386) (1503729, 1503877) 342
g30947.t1 (1503729, 1503877) (1504156, 1504283) 278
g30947.t1 (1504156, 1504283) (1504856, 1504940) 572
g19658.t1 (1873829, 1873893) (1874033, 1874161) 139
g19658.t1 (1874033, 1874161) (1874414, 1875403) 252
g19658.t1 (1874414, 1875403) (1875525, 1875793) 121
g19658.t1 (1875525, 1875793) (1876534, 1876613) 740
g33920.t1 (62306, 62630) (63433, 63671) 802
g33920.t1 (63433, 63671) (64045, 64174) 373
g33920.t1 (64045, 64174) (64338, 64505) 163
g33920.t1 (64338, 64505) (64560, 64754) 54
g33920.t1 (64560, 64754) (64961, 65082) 206
g33920.t1 (64961, 65082) (65959, 66127) 876
g33920.t1 (65959, 66127) (66629, 66741) 501
g33920.t1 (66629, 66741) (67588, 67725) 846
g33920.t1 (67588, 67725) (67861, 68101) 135
g33920.t1 (67861, 68101) (69222, 69336) 1120
g33920.t1 (69222, 69336) (69641, 69765) 304
g33920.t1 (69641, 69765) (71232, 72097) 1466
g33920.t1 (71232, 72097) (72248, 72409) 150
g33920.t1 (72248, 72409) (72557, 72703) 147
g33920.t1 (72557, 72703) (73451, 73668) 747
g33920.t1 (73451, 73668) (73855, 74014) 186
g33920.t1 (73855, 74014) (74243, 74910) 228
g33920.t1 (74243, 74910) (75067, 75417) 156
g33920.t1 (75067, 75417) (78010, 78193) 2592
g33920.t1 (78010, 78193) (79001, 79117) 807
g33920.t1 (79001, 79117) (79854, 80217) 736
g33920.t1 (79854, 80217) (80609, 80673) 391
g33920.t1 (80609, 80673) (80791, 81004) 117
g33920.t1 (80791, 81004) (81452, 81664) 447
g33920.t1 (81452, 81664) (82624, 82871) 959
g33920.t1 (82624, 82871) (83082, 83402) 210
g38466.t1 (42948, 43045) (43295, 43346) 249
g38466.t1 (43295, 43346) (43632, 43736) 285
g38466.t1 (43632, 43736) (44192, 44298) 455
g38466.t1 (44192, 44298) (44745, 44873) 446
g38466.t1 (44745, 44873) (45849, 45995) 975
g38466.t1 (45849, 45995) (46569, 46575) 573
g6051.t1 (1331727, 1332538) (1332655, 1333864) 116
g10418.t1 (1875662, 1875859) (1876481, 1876576) 621
g37902.t1 (325298, 325380) (325638, 325778) 257
g37902.t1 (325638, 325778) (326363, 326375) 584
g37902.t1 (326363, 326375) (326559, 326677) 183
g37902.t1 (326559, 326677) (326930, 327010) 252
g37902.t1 (326930, 327010) (327409, 327493) 398
g20806.t1 (2014052, 2014813) (2015835, 2015845) 1021
g20806.t1 (2015835, 2015845) (2017369, 2017552) 1523
g21991.t1 (2074388, 2074410) (2074669, 2074825) 258
g21991.t1 (2074669, 2074825) (2075517, 2075657) 691
g21991.t1 (2075517, 2075657) (2076334, 2076407) 676
g21991.t1 (2076334, 2076407) (2077186, 2077258) 778
g21991.t1 (2077186, 2077258) (2077962, 2078093) 703
g12829.t1 (1779214, 1779567) (1780000, 1780058) 432
g12829.t1 (1780000, 1780058) (1780180, 1780322) 121
g12829.t1 (1780180, 1780322) (1780861, 1780981) 538
g12829.t1 (1780861, 1780981) (1781720, 1781897) 738
g19797.t1 (266644, 266698) (267100, 267383) 401
g24351.t1 (4202684, 4202881) (4203013, 4203540) 131
g24351.t1 (4203013, 4203540) (4203928, 4204138) 387
g24351.t1 (4203928, 4204138) (4207345, 4207526) 3206
g9507.t1 (1985608, 1985647) (1985907, 1986084) 259
g9507.t1 (1985907, 1986084) (1988588, 1988712) 2503
g9507.t1 (1988588, 1988712) (1989648, 1989821) 935
g9507.t1 (1989648, 1989821) (1990234, 1990315) 412
g9507.t1 (1990234, 1990315) (1990784, 1990846) 468
g9507.t1 (1990784, 1990846) (1991702, 1991776) 855
g9507.t1 (1991702, 1991776) (1993961, 1994026) 2184
g9507.t1 (1993961, 1994026) (1994724, 1994889) 697
g9507.t1 (1994724, 1994889) (1995217, 1995420) 327
g9507.t1 (1995217, 1995420) (1996557, 1996700) 1136
g9507.t1 (1996557, 1996700) (1997338, 1997415) 637
g9507.t1 (1997338, 1997415) (1997583, 1997627) 167
g9507.t1 (1997583, 1997627) (1998001, 1998099) 373
g7919.t1 (584463, 584489) (584849, 584921) 359
g7919.t1 (584849, 584921) (585483, 585669) 561
g7919.t1 (585483, 585669) (585820, 585847) 150
g7919.t1 (585820, 585847) (586195, 586308) 347
g39152.t1 (2631788, 2631891) (2632247, 2632390) 355
g39152.t1 (2632247, 2632390) (2633315, 2633495) 924
g39152.t1 (2633315, 2633495) (2634062, 2634172) 566
g9288.t1 (6644969, 6645321) (6645448, 6645535) 126
g1362.t1 (5994572, 5994687) (5995637, 5995792) 949
g1362.t1 (5995637, 5995792) (5996743, 5996895) 950
g1362.t1 (5996743, 5996895) (5997739, 5997880) 843
g8724.t1 (1106025, 1106061) (1106401, 1106819) 339
g44758.t1 (49485, 49587) (49729, 49922) 141
g39318.t1 (1220836, 1220970) (1221643, 1221758) 672
g39318.t1 (1221643, 1221758) (1222635, 1222710) 876
g39318.t1 (1222635, 1222710) (1223979, 1224077) 1268
g39318.t1 (1223979, 1224077) (1224948, 1225016) 870
g39318.t1 (1224948, 1225016) (1225274, 1225353) 257
g39318.t1 (1225274, 1225353) (1225628, 1225661) 274
g39318.t1 (1225628, 1225661) (1226240, 1226413) 578
g39318.t1 (1226240, 1226413) (1227036, 1227130) 622
g39318.t1 (1227036, 1227130) (1228035, 1228116) 904
g39318.t1 (1228035, 1228116) (1229223, 1229297) 1106
g666.t1 (1419080, 1419299) (1419412, 1419612) 112
g666.t1 (1419412, 1419612) (1419995, 1420123) 382
g666.t1 (1419995, 1420123) (1420293, 1420306) 169
g23579.t1 (2411436, 2411549) (2412005, 2412395) 455
g23579.t1 (2412005, 2412395) (2413262, 2413650) 866
g21993.t1 (2098351, 2098514) (2098954, 2099065) 439
g21993.t1 (2098954, 2099065) (2099972, 2100112) 906
g21993.t1 (2099972, 2100112) (2100687, 2100804) 574
g21993.t1 (2100687, 2100804) (2101082, 2101180) 277
g21993.t1 (2101082, 2101180) (2101842, 2101896) 661
g21993.t1 (2101842, 2101896) (2102042, 2102145) 145
g21993.t1 (2102042, 2102145) (2102364, 2102485) 218
g21993.t1 (2102364, 2102485) (2102839, 2102976) 353
g21993.t1 (2102839, 2102976) (2103413, 2103505) 436
g21993.t1 (2103413, 2103505) (2103806, 2103890) 300
g21993.t1 (2103806, 2103890) (2104340, 2104443) 449
g21993.t1 (2104340, 2104443) (2104845, 2105063) 401
g21993.t1 (2104845, 2105063) (2105774, 2105904) 710
g21993.t1 (2105774, 2105904) (2106342, 2106541) 437
g21993.t1 (2106342, 2106541) (2107263, 2107331) 721
g21993.t1 (2107263, 2107331) (2108377, 2108591) 1045
g21993.t1 (2108377, 2108591) (2109934, 2110179) 1342
g38464.t1 (28, 32) (103, 231) 70
g38464.t1 (103, 231) (757, 949) 525
g38464.t1 (757, 949) (1278, 2480) 328
g38464.t1 (1278, 2480) (2930, 3193) 449
g38464.t1 (2930, 3193) (3574, 3864) 380
g38464.t1 (3574, 3864) (4364, 9448) 499
g38464.t1 (4364, 9448) (9759, 9979) 310
g38464.t1 (9759, 9979) (10440, 10645) 460
g38464.t1 (10440, 10645) (10874, 10943) 228
g38464.t1 (10874, 10943) (11245, 11412) 301
g38464.t1 (11245, 11412) (11559, 11611) 146
g38464.t1 (11559, 11611) (11888, 12068) 276
g38464.t1 (11888, 12068) (12732, 12848) 663
g38464.t1 (12732, 12848) (13499, 13739) 650
g38464.t1 (13499, 13739) (14195, 14362) 455
g38464.t1 (14195, 14362) (14754, 16670) 391
g38464.t1 (14754, 16670) (17026, 17177) 355
g38464.t1 (17026, 17177) (17513, 17753) 335
g38464.t1 (17513, 17753) (18381, 18559) 627
g38464.t1 (18381, 18559) (19178, 19302) 618
g38464.t1 (19178, 19302) (19701, 19843) 398
g38464.t1 (19701, 19843) (20239, 20404) 395
g38464.t1 (20239, 20404) (21071, 21152) 666
g38464.t1 (21071, 21152) (22666, 23080) 1513
g5328.t1 (2824920, 2825543) (2825901, 2826060) 357
g5328.t1 (2825901, 2826060) (2826444, 2826543) 383
g5328.t1 (2826444, 2826543) (2827457, 2827736) 913
g11199.t1 (6316934, 6316973) (6318369, 6318529) 1395
g11375.t1 (655156, 655301) (656060, 656254) 758
g11375.t1 (656060, 656254) (656660, 656733) 405
g11375.t1 (656660, 656733) (658036, 658390) 1302
g11375.t1 (658036, 658390) (658836, 659262) 445
g11375.t1 (658836, 659262) (659521, 659728) 258
g11375.t1 (659521, 659728) (659961, 660181) 232
g1360.t1 (5957221, 5957247) (5957453, 5957551) 205
g1360.t1 (5957453, 5957551) (5957868, 5957971) 316
g1360.t1 (5957868, 5957971) (5958185, 5958287) 213
g1360.t1 (5958185, 5958287) (5959901, 5959960) 1613
g1360.t1 (5959901, 5959960) (5960097, 5960177) 136
g1360.t1 (5960097, 5960177) (5960716, 5960835) 538
g1360.t1 (5960716, 5960835) (5962031, 5962162) 1195
g1360.t1 (5962031, 5962162) (5963119, 5963189) 956
g1360.t1 (5963119, 5963189) (5963308, 5963409) 118
g1360.t1 (5963308, 5963409) (5965089, 5965164) 1679
g1360.t1 (5965089, 5965164) (5966335, 5966491) 1170
g1360.t1 (5966335, 5966491) (5967565, 5967746) 1073
g1360.t1 (5967565, 5967746) (5968071, 5968169) 324
g1360.t1 (5968071, 5968169) (5969516, 5969632) 1346
g1360.t1 (5969516, 5969632) (5970036, 5970145) 403
g1360.t1 (5970036, 5970145) (5970583, 5970793) 437
g1360.t1 (5970583, 5970793) (5971220, 5971324) 426
g1360.t1 (5971220, 5971324) (5971937, 5972047) 612
g1360.t1 (5971937, 5972047) (5972222, 5972312) 174
g1360.t1 (5972222, 5972312) (5972478, 5972536) 165
g1360.t1 (5972478, 5972536) (5972763, 5972997) 226
g1360.t1 (5972763, 5972997) (5973421, 5973494) 423
g1360.t1 (5973421, 5973494) (5973719, 5973926) 224
g1360.t1 (5973719, 5973926) (5974374, 5974501) 447
g1360.t1 (5974374, 5974501) (5975022, 5975092) 520
g1360.t1 (5975022, 5975092) (5975571, 5975640) 478
g1360.t1 (5975571, 5975640) (5976257, 5976369) 616
g1360.t1 (5976257, 5976369) (5976986, 5977051) 616
g1360.t1 (5976986, 5977051) (5977583, 5977652) 531
g1360.t1 (5977583, 5977652) (5978259, 5978371) 606
g1360.t1 (5978259, 5978371) (5978973, 5979108) 601
g1360.t1 (5978973, 5979108) (5979994, 5980050) 885
g1360.t1 (5979994, 5980050) (5980208, 5980262) 157
g1360.t1 (5980208, 5980262) (5980710, 5980761) 447
g1360.t1 (5980710, 5980761) (5981683, 5981812) 921
g1360.t1 (5981683, 5981812) (5982337, 5982426) 524
g1360.t1 (5982337, 5982426) (5983216, 5983361) 789
g1360.t1 (5983216, 5983361) (5984189, 5984285) 827
g1360.t1 (5984189, 5984285) (5984892, 5984984) 606
g37929.t1 (589265, 589405) (591108, 591323) 1702
g37929.t1 (591108, 591323) (591676, 591913) 352
g37929.t1 (591676, 591913) (592403, 592803) 489
g2668.t1 (964029, 964189) (966456, 966505) 2266
g2668.t1 (966456, 966505) (966974, 967083) 468
g2668.t1 (966974, 967083) (969610, 969752) 2526
g2668.t1 (969610, 969752) (971571, 971679) 1818
g2668.t1 (971571, 971679) (972198, 972383) 518
g2668.t1 (972198, 972383) (972769, 972837) 385
g2668.t1 (972769, 972837) (973142, 973250) 304
g2668.t1 (973142, 973250) (973646, 973932) 395
g41538.t1 (1215973, 1216517) (1216624, 1216783) 106
g41538.t1 (1216624, 1216783) (1217475, 1217819) 691
g41538.t1 (1217475, 1217819) (1218435, 1218616) 615
g41538.t1 (1218435, 1218616) (1219658, 1219883) 1041
g1976.t1 (2719565, 2719615) (2719792, 2719974) 176
g26373.t1 (1044395, 1044520) (1044810, 1044872) 289
g26373.t1 (1044810, 1044872) (1045666, 1045752) 793
g26373.t1 (1045666, 1045752) (1045906, 1045979) 153
g26373.t1 (1045906, 1045979) (1046246, 1046320) 266
g26373.t1 (1046246, 1046320) (1046661, 1046740) 340
g26373.t1 (1046661, 1046740) (1047477, 1047631) 736
g26373.t1 (1047477, 1047631) (1048512, 1048517) 880
g44019.t1 (103579, 103722) (104217, 104351) 494
g44019.t1 (104217, 104351) (107158, 107279) 2806
g44019.t1 (107158, 107279) (107571, 107712) 291
g38636.t1 (169255, 169418) (169940, 170054) 521
g38636.t1 (169940, 170054) (172546, 172653) 2491
g38636.t1 (172546, 172653) (173918, 174025) 1264
g38636.t1 (173918, 174025) (174637, 174756) 611
g22894.t1 (710392, 710484) (711072, 711265) 587
g22894.t1 (711072, 711265) (711761, 711917) 495
g22894.t1 (711761, 711917) (712354, 712542) 436
g22894.t1 (712354, 712542) (712728, 712817) 185
g22894.t1 (712728, 712817) (713129, 713298) 311
g22894.t1 (713129, 713298) (713826, 714594) 527
g22894.t1 (713826, 714594) (715142, 715345) 547
g22894.t1 (715142, 715345) (715669, 716010) 323
g22894.t1 (715669, 716010) (716347, 716656) 336
g22894.t1 (716347, 716656) (717047, 717429) 390
g22894.t1 (717047, 717429) (717899, 718197) 469
g22894.t1 (717899, 718197) (718657, 718816) 459
g22894.t1 (718657, 718816) (719189, 719548) 372
g22894.t1 (719189, 719548) (720013, 720186) 464
g22894.t1 (720013, 720186) (720324, 720536) 137
g22894.t1 (720324, 720536) (721031, 721189) 494
g22894.t1 (721031, 721189) (721648, 721825) 458
g22894.t1 (721648, 721825) (722292, 722455) 466
g22894.t1 (722292, 722455) (722966, 723232) 510
g22894.t1 (722966, 723232) (723732, 724288) 499
g22894.t1 (723732, 724288) (725140, 725308) 851
g29420.t1 (3489751, 3489815) (3490578, 3490650) 762
g29420.t1 (3490578, 3490650) (3492744, 3492815) 2093
g36420.t1 (427685, 429036) (429108, 429218) 71
g36420.t1 (429108, 429218) (430646, 430749) 1427
g36420.t1 (430646, 430749) (431169, 431287) 419
g36420.t1 (431169, 431287) (434171, 434285) 2883
g36420.t1 (434171, 434285) (436655, 436810) 2369
g36420.t1 (436655, 436810) (437062, 437132) 251
g38106.t1 (525451, 525547) (528065, 528358) 2517
g38106.t1 (528065, 528358) (528846, 529199) 487
[truncated: 233,247 more rows]
