# Supplementary material for: Tracing animal genomic evolution with the chromosomal-level assembly of the freshwater sponge Ephydatia muelleri
Source: Nat Commun. 2020 Jul 27;11:3676. doi: 10.1038/s41467-020-17397-w (PMC7385117; doi:10.1038/s41467-020-17397-w)
Supplement: Supplementary file 7 — Supplementary Data 3 [file 41467_2020_17397_MOESM7_ESM.zip › Suppl_Data_3_Comp_genome_statistics_scripts/intron-exon/brafl2_augustus_exons.tab]

g19583.t1 1026446 1030681 4236
g19583.t1 1030916 1031166 251
g19583.t1 1031445 1031885 441
g19583.t1 1032908 1032932 25
g40480.t1 1538865 1540283 1419
g5589.t1 1227518 1227680 163
g5589.t1 1228350 1228400 51
g5589.t1 1228901 1229061 161
g5589.t1 1229795 1229917 123
g5589.t1 1230293 1230432 140
g5589.t1 1230823 1230950 128
g5589.t1 1232588 1232755 168
g5589.t1 1233221 1233426 206
g38227.t1 341224 341693 470
g38227.t1 342163 342318 156
g38227.t1 343978 344184 207
g38227.t1 344718 344905 188
g38227.t1 345095 345488 394
g38227.t1 345899 346021 123
g38227.t1 346493 346685 193
g12024.t1 411890 412090 201
g12024.t1 412375 412407 33
g43829.t1 170702 171103 402
g12808.t1 1439470 1440777 1308
g43925.t1 223128 223625 498
g43925.t1 223892 224076 185
g43925.t1 224526 224626 101
g43925.t1 224943 225121 179
g43925.t1 226055 226537 483
g9545.t1 2413927 2415636 1710
g37290.t1 16078 16469 392
g37290.t1 17911 17995 85
g27339.t1 1231543 1231792 250
g27339.t1 1233461 1234885 1425
g27339.t1 1235344 1235550 207
g27339.t1 1236022 1236106 85
g27339.t1 1236589 1237246 658
g7725.t1 827680 827803 124
g7725.t1 829184 829297 114
g7725.t1 829711 829817 107
g7725.t1 830188 830313 126
g7725.t1 831856 832317 462
g21942.t1 1649032 1649162 131
g21942.t1 1649427 1649544 118
g21942.t1 1650783 1650894 112
g21942.t1 1651471 1651631 161
g16868.t1 898279 898318 40
g16868.t1 898508 898632 125
g16868.t1 899881 900024 144
g16868.t1 901454 901635 182
g16868.t1 902295 902414 120
g16868.t1 903659 903764 106
g16868.t1 904604 904724 121
g16868.t1 906081 906213 133
g16868.t1 907027 907175 149
g16868.t1 907780 907934 155
g25317.t1 3015043 3016500 1458
g27960.t1 28808 29023 216
g27960.t1 29481 29554 74
g27960.t1 30102 30374 273
g27960.t1 31185 31289 105
g27960.t1 31781 31850 70
g27960.t1 31958 32533 576
g27960.t1 32771 34545 1775
g27960.t1 34653 35379 727
g41764.t1 161634 162425 792
g45242.t1 15618 15660 43
g45242.t1 15944 16113 170
g15156.t1 1276125 1276212 88
g15156.t1 1276592 1276702 111
g15156.t1 1277000 1277094 95
g15156.t1 1277266 1277346 81
g15156.t1 1277598 1277747 150
g15156.t1 1278237 1278326 90
g15156.t1 1278525 1278595 71
g15156.t1 1279171 1279336 166
g15156.t1 1279737 1279793 57
g15156.t1 1280013 1280123 111
g15156.t1 1280622 1280801 180
g15156.t1 1281309 1281470 162
g15156.t1 1282342 1282434 93
g15156.t1 1282657 1282740 84
g15156.t1 1283239 1283361 123
g15156.t1 1284185 1284283 99
g15156.t1 1284747 1284836 90
g15156.t1 1285877 1286021 145
g15156.t1 1287299 1287363 65
g15156.t1 1288657 1288776 120
g14144.t1 861111 861467 357
g14144.t1 861759 861830 72
g3331.t1 964787 964960 174
g3331.t1 966220 966318 99
g3331.t1 966435 966536 102
g28386.t1 1219888 1220658 771
g6231.t1 295582 295785 204
g6231.t1 296105 296299 195
g14809.t1 979008 979807 800
g14809.t1 980036 981266 1231
g37292.t1 25036 25326 291
g20387.t1 65059 65467 409
g20387.t1 65590 65722 133
g20387.t1 66333 66671 339
g20387.t1 67093 67274 182
g20387.t1 68085 68194 110
g20387.t1 69020 69064 45
g20387.t1 69320 69435 116
g20387.t1 69780 69983 204
g20387.t1 70259 70492 234
g20387.t1 70818 70972 155
g20387.t1 72247 72460 214
g20387.t1 72874 72999 126
g20387.t1 73873 74079 207
g20387.t1 75582 75788 207
g20387.t1 78158 78340 183
g20387.t1 79812 79884 73
g42518.t1 845084 845569 486
g42518.t1 846564 846657 94
g42518.t1 847172 847191 20
g29216.t1 1361796 1361887 92
g29216.t1 1364200 1364350 151
g29216.t1 1364842 1364952 111
g31043.t1 719903 720011 109
g31043.t1 720144 720171 28
g31043.t1 720576 720732 157
g31043.t1 721018 721161 144
g31043.t1 721636 721839 204
g5617.t1 1491427 1491458 32
g5617.t1 1491807 1492720 914
g5617.t1 1492935 1493314 380
g3739.t1 1711592 1712218 627
g25315.t1 2993604 2993865 262
g25315.t1 2994056 2994130 75
g25315.t1 2995215 2995321 107
g35178.t1 78506 78793 288
g43324.t1 23289 23644 356
g43324.t1 24164 24290 127
g7569.t1 2436215 2436451 237
g7569.t1 2436700 2436742 43
g7569.t1 2437080 2437228 149
g7569.t1 2437410 2437506 97
g7569.t1 2437943 2438107 165
g7569.t1 2438580 2438836 257
g4794.t1 10095883 10095912 30
g4794.t1 10096097 10096321 225
g4794.t1 10096635 10096729 95
g4794.t1 10097248 10097435 188
g4794.t1 10097848 10097970 123
g4794.t1 10098308 10098419 112
g4794.t1 10098674 10098707 34
g10344.t1 1202994 1203095 102
g10344.t1 1206708 1206904 197
g10344.t1 1207225 1207335 111
g10344.t1 1207504 1207603 100
g10344.t1 1208041 1208235 195
g10344.t1 1210497 1210592 96
g10344.t1 1211073 1211254 182
g10344.t1 1211536 1211677 142
g10344.t1 1211799 1212742 944
g10344.t1 1213827 1214156 330
g10344.t1 1214381 1214647 267
g10344.t1 1214956 1215159 204
g10344.t1 1215833 1215958 126
g10344.t1 1216189 1216267 79
g17776.t1 146519 146561 43
g17776.t1 146942 147036 95
g17776.t1 147232 147333 102
g17776.t1 147864 147920 57
g17776.t1 148502 148606 105
g17776.t1 149600 149662 63
g16480.t1 1580548 1582140 1593
g16480.t1 1582459 1582581 123
g16480.t1 1582909 1583142 234
g7932.t1 778816 779006 191
g7932.t1 780864 780954 91
g1201.t1 3605790 3606185 396
g2175.t1 451693 451947 255
g3938.t1 738029 738208 180
g3938.t1 738629 738785 157
g3938.t1 742325 742386 62
g34778.t1 1847233 1847341 109
g34778.t1 1848127 1848412 286
g34778.t1 1848784 1849126 343
g29188.t1 1029035 1029376 342
g11329.t1 208964 209046 83
g11329.t1 209353 209473 121
g11329.t1 210354 210503 150
g28528.t1 2914903 2915018 116
g28528.t1 2915618 2915720 103
g28528.t1 2917608 2917736 129
g28528.t1 2918802 2918930 129
g28528.t1 2919978 2920088 111
g27981.t1 266255 266594 340
g27981.t1 268343 268620 278
g3395.t1 1558917 1559996 1080
g31041.t1 700336 700464 129
g31041.t1 700598 700798 201
g31041.t1 700942 701112 171
g31041.t1 701226 701486 261
g31041.t1 701668 701745 78
g31041.t1 702298 702390 93
g31041.t1 702617 702768 152
g31041.t1 703139 703749 611
g31041.t1 703864 704045 182
g31041.t1 704711 704836 126
g31041.t1 705099 705246 148
g31041.t1 705362 705507 146
g31041.t1 705699 705785 87
g31041.t1 705980 706165 186
g31041.t1 706387 706533 147
g31041.t1 706886 706990 105
g5615.t1 1488201 1488674 474
g8539.t1 1918423 1918776 354
g35650.t1 250484 250882 399
g45589.t1 51099 51527 429
g12198.t1 395839 396072 234
g12198.t1 396950 397093 144
g12198.t1 399555 399689 135
g12198.t1 400223 400687 465
g1203.t1 3630418 3630552 135
g1203.t1 3630807 3630957 151
g1203.t1 3631340 3631452 113
g1203.t1 3631873 3631962 90
g1203.t1 3632318 3632506 189
g1203.t1 3632720 3632965 246
g1203.t1 3633422 3633559 138
g1203.t1 3633954 3634107 154
g1203.t1 3634580 3634722 143
g14954.t1 2921214 2921747 534
g26223.t1 70538 71214 677
g26223.t1 72070 72448 379
g26223.t1 72972 75769 2798
g26223.t1 76226 76392 167
g26223.t1 77730 77929 200
g4424.t1 5785870 5786493 624
g22131.t1 3674347 3674661 315
g22131.t1 3675160 3675267 108
g22131.t1 3675459 3675569 111
g15745.t1 1983024 1983044 21
g15745.t1 1983349 1983448 100
g15745.t1 1983664 1983763 100
g15745.t1 1984426 1984543 118
g15745.t1 1984866 1985006 141
g15745.t1 1985582 1985751 170
g15745.t1 1985895 1986031 137
g15745.t1 1986252 1986409 158
g15745.t1 1986695 1986843 149
g15745.t1 1987584 1987709 126
g15745.t1 1989018 1989111 94
g15745.t1 1989420 1989527 108
g15745.t1 1990691 1990821 131
g15745.t1 1990996 1991066 71
g15745.t1 1991994 1992129 136
g15745.t1 1992756 1992813 58
g40390.t1 423318 423512 195
g40390.t1 424123 424281 159
g17396.t1 885277 885399 123
g17396.t1 885751 885852 102
g17396.t1 886225 886227 3
g18090.t3 761099 761959 861
g15062.t1 383882 384220 339
g6095.t1 2010303 2011004 702
g6095.t1 2011464 2011629 166
g6095.t1 2011936 2015090 3155
g32964.t1 3252424 3252580 157
g32964.t1 3253136 3253368 233
g32964.t1 3254863 3254977 115
g32964.t1 3255433 3255511 79
g32964.t1 3255992 3256086 95
g32964.t1 3256360 3256437 78
g32964.t1 3256887 3256981 95
g32964.t1 3257600 3257738 139
g32964.t1 3258177 3258303 127
g32964.t1 3258730 3258816 87
g32964.t1 3259950 3260178 229
g32964.t1 3261144 3261515 372
g20752.t1 1275769 1275868 100
g20752.t1 1276556 1276615 60
g20752.t1 1278153 1278223 71
g20752.t1 1278829 1278948 120
g20752.t1 1279730 1279816 87
g20752.t1 1280605 1280671 67
g20752.t1 1281498 1281979 482
g20752.t1 1282123 1282321 199
g20752.t1 1282579 1282713 135
g20752.t1 1283085 1283198 114
g20752.t1 1283696 1283854 159
g20752.t1 1284744 1284919 176
g18619.t1 2017974 2020757 2784
g30836.t1 450448 451228 781
g30836.t1 451332 451408 77
g40133.t1 354602 354720 119
g40133.t1 355601 355661 61
g40133.t1 356352 356454 103
g40133.t1 357122 357225 104
g40133.t1 358390 358499 110
g40133.t1 358960 359150 191
g40133.t1 360291 360487 197
g16117.t1 3238062 3238238 177
g16117.t1 3238724 3238859 136
g16117.t1 3239110 3239324 215
g16117.t1 3239797 3239939 143
g16117.t1 3240514 3240624 111
g16117.t1 3241098 3241180 83
g16117.t1 3241682 3241750 69
g16117.t1 3242170 3242339 170
g16117.t1 3246108 3246250 143
g16117.t1 3246826 3246904 79
g38558.t1 772591 773488 898
g38558.t1 773734 773919 186
g38558.t1 774215 774354 140
g38558.t1 774726 774986 261
g38558.t1 775507 775761 255
g14155.t1 919401 919584 184
g14155.t1 920050 920142 93
g14155.t1 921203 921291 89
g14155.t1 922630 922747 118
g14155.t1 923273 923413 141
g14155.t1 923903 924012 110
g14155.t1 924944 925060 117
g14155.t1 925621 925680 60
g29482.t1 3906937 3906941 5
g29482.t1 3907374 3907693 320
g29482.t1 3908088 3908173 86
g15291.t1 864135 864254 120
g15291.t1 864618 865833 1216
g15291.t1 866376 866680 305
g9820.t1 1027098 1027664 567
g9820.t1 1027853 1028101 249
g12716.t1 262846 263024 179
g12716.t1 263202 263341 140
g12716.t1 263745 263921 177
g12716.t1 264431 264631 201
g12716.t1 264795 264974 180
g12716.t1 265240 265416 177
g12716.t1 266644 266820 177
g12716.t1 267053 267232 180
g12716.t1 267757 267933 177
g12716.t1 268264 268456 193
g12716.t1 270687 270852 166
g6097.t1 2024859 2025071 213
g6097.t1 2025265 2025754 490
g6097.t1 2026259 2027097 839
g6097.t1 2027661 2028245 585
g6097.t1 2028591 2028890 300
g6097.t1 2029484 2029609 126
g6097.t1 2029755 2029775 21
g32966.t1 3343618 3343652 35
g32966.t1 3344222 3344384 163
g32966.t1 3344732 3344848 117
g32966.t1 3345292 3345463 172
g32966.t1 3346005 3346108 104
g32966.t1 3346499 3346666 168
g28597.t1 3660077 3660235 159
g28597.t1 3660343 3660459 117
g44802.t1 31957 32170 214
g44802.t1 32331 32543 213
g44802.t1 33019 33190 172
g44802.t1 33734 34037 304
g34410.t1 558356 558501 146
g34410.t1 559328 559462 135
g34410.t1 559883 560000 118
g34410.t1 560490 560665 176
g34410.t1 561242 561368 127
g34410.t1 561739 561848 110
g34410.t1 562294 562375 82
g34410.t1 563210 563388 179
g34410.t1 564423 564555 133
g34410.t1 565541 565657 117
g34410.t1 566064 566239 176
g34410.t1 567662 567719 58
g28384.t1 1206685 1206969 285
g13868.t1 1781739 1782538 800
g13868.t1 1782918 1783152 235
g13868.t1 1785179 1785298 120
g36086.t1 1115109 1115412 304
g36086.t1 1116256 1116448 193
g36086.t1 1116997 1117105 109
g8558.t1 2206810 2207301 492
g4462.t1 6195440 6195655 216
g4462.t1 6195861 6196016 156
g4462.t1 6196635 6196726 92
g4462.t1 6196845 6197022 178
g4462.t1 6198341 6198571 231
g4462.t1 6199152 6199290 139
g4462.t1 6200146 6200315 170
g4462.t1 6200843 6201116 274
g4462.t1 6201762 6201974 213
g4462.t1 6202341 6202516 176
g4462.t1 6202722 6202877 156
g4462.t1 6203438 6203665 228
g20385.t3 37997 38193 197
g20385.t3 39340 39491 152
g20385.t3 40061 40408 348
g20385.t3 40663 40755 93
g20385.t3 41383 41504 122
g20385.t3 41865 41995 131
g20385.t3 43745 43804 60
g20385.t3 45197 45832 636
g20385.t3 46991 47141 151
g20385.t3 47667 47783 117
g29214.t1 1324657 1325178 522
g29214.t1 1325651 1325872 222
g29214.t1 1326199 1326407 209
g29214.t1 1326781 1326934 154
g29214.t1 1327251 1327408 158
g29214.t1 1328467 1328606 140
g29214.t1 1329146 1329253 108
g29214.t1 1329633 1329791 159
g29214.t1 1330237 1330385 149
g29214.t1 1330565 1330738 174
g29214.t1 1331134 1331963 830
g29214.t1 1332209 1332360 152
g29214.t1 1332770 1332881 112
g29214.t1 1333211 1333341 131
g29214.t1 1334504 1334678 175
g29214.t1 1335083 1335217 135
g29214.t1 1335623 1335775 153
g29214.t1 1336039 1336137 99
g29214.t1 1336437 1336534 98
g29214.t1 1336783 1336946 164
g29214.t1 1337842 1337892 51
g29214.t1 1338111 1338174 64
g29214.t1 1338491 1338545 55
g29214.t1 1338882 1338932 51
g29214.t1 1339158 1339197 40
g29214.t1 1339692 1339694 3
g28756.t1 422988 423302 315
g5201.t1 1517325 1517384 60
g5201.t1 1517699 1517833 135
g5201.t1 1518440 1518577 138
g24898.t1 3494003 3494308 306
g9822.t1 1031887 1032306 420
g9822.t1 1032951 1033109 159
g9822.t1 1034045 1034207 163
g9822.t1 1034590 1034775 186
g9822.t1 1035331 1035398 68
g9822.t1 1035833 1035964 132
g9822.t1 1036324 1036470 147
g9822.t1 1037050 1037207 158
g9822.t1 1037837 1037933 97
g9822.t1 1038590 1038748 159
g9822.t1 1039184 1039231 48
g60.t1 615921 616847 927
g28595.t1 3626819 3627040 222
g28595.t1 3627500 3627744 245
g28595.t1 3628165 3628324 160
g28595.t1 3628702 3628834 133
g28595.t1 3629173 3629326 154
g28595.t1 3631084 3631238 155
g28595.t1 3631607 3631757 151
g28595.t1 3632090 3632226 137
g28595.t1 3632903 3633053 151
g28595.t1 3633387 3633600 214
g14312.t1 2675390 2675570 181
g14312.t1 2677077 2677180 104
g14312.t1 2678099 2678317 219
g36084.t3 1099735 1099887 153
g36084.t3 1101788 1102754 967
g36084.t3 1104341 1104419 79
g36084.t3 1105198 1105401 204
g36084.t3 1105822 1106560 739
g36084.t1 1099735 1099887 153
g36084.t1 1101788 1102765 978
g42612.t1 157894 158184 291
g17037.t1 2634532 2634690 159
g17037.t1 2636437 2636502 66
g17037.t1 2637520 2637654 135
g17037.t1 2638331 2638510 180
g17037.t1 2640030 2640082 53
g17037.t1 2640782 2640866 85
g32684.t1 730457 731062 606
g45001.t1 130715 131061 347
g45001.t1 132760 133005 246
g45001.t1 133391 133729 339
g45001.t1 134042 134130 89
g45001.t1 134539 134993 455
g34243.t1 270156 270571 416
g34243.t1 271354 271495 142
g34243.t1 272301 272476 176
g34243.t1 273736 273930 195
g34243.t1 274314 274505 192
g34243.t1 274635 274862 228
g34243.t1 275527 275683 157
g34243.t1 277405 277580 176
g34243.t1 277977 278121 145
g34243.t1 278351 278497 147
g34243.t1 278849 279018 170
g34243.t1 279569 279751 183
g34243.t1 281080 281532 453
g34243.t1 282024 282165 142
g34243.t1 283549 283715 167
g34243.t1 284214 284660 447
g34243.t1 285057 285201 145
g34243.t1 286193 286374 182
g34243.t1 288468 288552 85
g34243.t1 289559 289740 182
g34243.t1 290029 290170 142
g34243.t1 290425 290574 150
g34243.t1 293478 293624 147
g28074.t1 99225 99303 79
g28074.t1 99952 100054 103
g28074.t1 100741 100761 21
g28074.t1 101331 101559 229
g28074.t1 102813 102969 157
g28074.t1 103332 103740 409
g28074.t1 103991 104100 110
g28074.t1 104706 104867 162
g28074.t1 107267 107434 168
g28074.t1 107800 108006 207
g28074.t1 108608 108837 230
g28074.t1 109368 109495 128
g28074.t1 110003 110200 198
g28074.t1 110586 110820 235
g28074.t1 111405 111704 300
g10892.t1 2550240 2550459 220
g10892.t1 2551031 2551110 80
g6114.t1 2252430 2252591 162
g6114.t1 2253556 2253701 146
g6114.t1 2254452 2254482 31
g10755.t1 848216 848276 61
g10755.t1 848935 849199 265
g10755.t1 850286 850384 99
g10755.t1 850861 850941 81
g10755.t1 851572 851656 85
g10755.t1 852083 852379 297
g16285.t1 546553 546643 91
g16285.t1 551891 552190 300
g16285.t1 553199 553888 690
g16285.t1 554830 554970 141
g16285.t1 555095 555235 141
g16285.t1 555342 555482 141
g16285.t1 555845 555985 141
g16285.t1 556106 556246 141
g16285.t1 556366 556431 66
g16285.t1 556632 556772 141
g16285.t1 556981 557124 144
g16285.t1 557315 557614 300
g16285.t1 557854 558543 690
g16285.t1 558975 559085 111
g16285.t1 559189 559335 147
g16285.t1 559697 559843 147
g16285.t1 560137 560278 142
g16285.t1 560431 560780 350
g16285.t1 560996 561289 294
g16285.t1 561447 561746 300
g16285.t1 561973 562134 162
g16285.t1 563048 563145 98
g16285.t1 563277 563481 205
g16285.t1 563710 563815 106
g16285.t1 563956 564102 147
g16285.t1 564225 564432 208
g16285.t1 564661 564709 49
g16285.t1 564868 564961 94
g16285.t1 565258 565424 167
g16285.t1 565721 565833 113
g16285.t1 566081 566171 91
g16285.t1 566394 566470 77
g16285.t1 566638 566674 37
g16285.t1 566801 566898 98
g16285.t1 567041 567160 120
g16285.t1 567434 567588 155
g16285.t1 567966 568101 136
g16285.t1 568250 568399 150
g16285.t1 568809 568814 6
g2642.t1 727940 728318 379
g2642.t1 728753 728826 74
g2642.t1 729087 729174 88
g2642.t1 729568 729714 147
g2642.t1 730281 730402 122
g2642.t1 730676 730841 166
g2642.t1 731872 731942 71
g2642.t1 732292 732357 66
g2642.t1 732576 732623 48
g2642.t1 732737 732797 61
g2642.t1 733017 733060 44
g2642.t1 733781 733875 95
g2642.t1 734302 734347 46
g2642.t1 734787 734924 138
g18634.t1 2265030 2265199 170
g18634.t1 2265958 2266158 201
g18634.t1 2266685 2266896 212
g18634.t1 2267672 2267838 167
g18634.t1 2268744 2268795 52
g18634.t1 2269396 2269562 167
g18634.t1 2270465 2270535 71
g18634.t1 2273447 2273555 109
g24550.t1 690089 690606 518
g24550.t1 693345 693528 184
g4339.t1 5053612 5053673 62
g4339.t1 5053980 5054077 98
g4339.t1 5054620 5054742 123
g4339.t1 5056424 5056596 173
g4339.t1 5056962 5057066 105
g4339.t1 5057190 5057281 92
g4339.t1 5057554 5057664 111
g4339.t1 5058063 5058099 37
g27983.t1 308013 308228 216
g27983.t1 312030 312242 213
g27983.t1 313097 313201 105
g27983.t1 313926 314129 204
g27983.t1 314407 314561 155
g27983.t1 314863 315100 238
g27983.t1 315575 315754 180
g27983.t1 316336 316527 192
g27983.t1 316884 317000 117
g27983.t1 317439 317591 153
g27983.t1 318096 318198 103
g27983.t1 318682 318964 283
g27983.t1 319395 319522 128
g27983.t1 320026 320204 179
g27983.t1 320584 320655 72
g27983.t1 321323 321448 126
g27983.t1 321646 321828 183
g27983.t1 322282 322335 54
g27983.t1 322880 323034 155
g27983.t1 324063 324213 151
g41567.t1 76651 76803 153
g41567.t1 76946 77238 293
g41567.t1 77759 78092 334
g13790.t1 782660 782759 100
g13790.t1 783382 783553 172
g13790.t1 785292 785465 174
g13790.t1 786103 786195 93
g13790.t1 786884 787070 187
g13790.t1 787651 787722 72
g10047.t1 4388146 4389192 1047
g6116.t1 2270745 2270787 43
g6116.t1 2272621 2272710 90
g6116.t1 2273334 2273470 137
g6116.t1 2273787 2273883 97
g6116.t1 2274889 2274971 83
g6116.t1 2276954 2277085 132
g6116.t1 2277562 2277703 142
g6116.t1 2279202 2279293 92
g6116.t1 2279831 2279969 139
g6116.t1 2280429 2280523 95
g6116.t1 2281580 2281706 127
g6116.t1 2281902 2282030 129
g6116.t1 2282240 2282368 129
g6116.t1 2282606 2282755 150
g6116.t1 2283508 2283741 234
g6116.t1 2285908 2285972 65
g6116.t1 2287349 2287577 229
g6116.t1 2287905 2288044 140
g42790.t1 297863 298131 269
g42790.t1 298438 298464 27
g42790.t1 299344 299457 114
g42790.t1 300522 300558 37
g42790.t1 300745 301318 574
g42790.t1 302140 302444 305
g42790.t1 302583 302765 183
g42790.t1 303102 303360 259
g42790.t1 303911 304041 131
g42790.t1 304529 304627 99
g42790.t1 304761 304859 99
g42790.t1 305004 305102 99
g42790.t1 307489 307587 99
g42790.t1 308433 308444 12
g20126.t1 1082637 1082697 61
g20126.t1 1084285 1084610 326
g20126.t1 1085042 1085180 139
g20126.t1 1085491 1085894 404
g20126.t1 1086371 1086509 139
g20126.t1 1087013 1087413 401
g20126.t1 1087928 1088066 139
g20126.t1 1088394 1088800 407
g20126.t1 1089285 1089423 139
g20126.t1 1089876 1090195 320
g20126.t1 1090680 1090818 139
g20126.t1 1091322 1091722 401
g20126.t1 1091968 1092106 139
g20126.t1 1092309 1092437 129
g20126.t1 1093410 1093509 100
g20126.t1 1093672 1093763 92
g20126.t1 1094650 1094760 111
g20126.t1 1095173 1095381 209
g20126.t1 1095818 1095931 114
g20126.t1 1096506 1096546 41
g20126.t1 1097210 1097309 100
g20126.t1 1098136 1098210 75
g18636.t1 2292057 2292355 299
g18636.t1 2292863 2292976 114
g18636.t1 2294111 2294224 114
g18636.t1 2294604 2294717 114
g18636.t1 2295252 2295365 114
g18636.t1 2295872 2295985 114
g18636.t1 2296162 2296275 114
g18636.t1 2296708 2296821 114
g18636.t1 2296934 2297047 114
g18636.t1 2297662 2297775 114
g18636.t1 2297941 2298054 114
g18636.t1 2298197 2298310 114
g18636.t1 2298460 2298552 93
g18636.t1 2298967 2299080 114
g18636.t1 2299185 2299298 114
g18636.t1 2299441 2299554 114
g18636.t1 2299713 2299826 114
g18636.t1 2299974 2300087 114
g18636.t1 2300237 2300350 114
g18636.t1 2300453 2300566 114
g18636.t1 2300717 2300830 114
g18636.t1 2300989 2301102 114
g18636.t1 2301468 2301581 114
g18636.t1 2301728 2301841 114
g18636.t1 2303588 2303701 114
g18636.t1 2303893 2304006 114
g18636.t1 2304458 2304599 142
g18636.t1 2304950 2305081 132
g18636.t1 2307064 2307252 189
g8946.t1 3382118 3382768 651
g27340.t1 1239669 1240313 645
g41290.t1 1284725 1285154 430
g41290.t1 1285476 1285624 149
g14109.t1 500478 500747 270
g23583.t1 2426865 2427414 550
g23583.t1 2427987 2428849 863
g34288.t1 792048 793967 1920
g25920.t1 892419 892627 209
g25920.t1 892887 892928 42
g25920.t1 893395 893519 125
g25920.t1 894058 894244 187
g25920.t1 895021 895149 129
g25920.t1 895652 895862 211
g25920.t1 896782 896921 140
g25920.t1 897394 897454 61
g25920.t1 897735 897791 57
g25920.t1 897894 897995 102
g25920.t1 898455 898571 117
g25920.t1 899046 899381 336
g25920.t1 900262 900293 32
g25920.t1 902561 902624 64
g10045.t1 4359635 4359901 267
g10045.t1 4362999 4363135 137
g10045.t1 4364967 4365084 118
g10045.t1 4366758 4366789 32
g10045.t1 4367086 4367148 63
g10045.t1 4367698 4367838 141
g10045.t1 4368582 4368677 96
g10045.t1 4369263 4369306 44
g10045.t1 4369548 4369742 195
g10045.t1 4370312 4370429 118
g10045.t1 4370908 4371009 102
g10045.t1 4371613 4371700 88
g10045.t1 4372040 4372125 86
g10045.t1 4372662 4372737 76
g10045.t1 4372958 4373046 89
g10045.t1 4373480 4373549 70
g10045.t1 4374701 4374781 81
g10045.t1 4375744 4375830 87
g24286.t1 3672198 3672398 201
g24286.t1 3672830 3672943 114
g24286.t1 3673556 3673696 141
g24286.t1 3674121 3674236 116
g24286.t1 3674659 3674773 115
g24286.t1 3675325 3675420 96
g24286.t1 3675841 3675967 127
g24286.t1 3676328 3676533 206
g24286.t1 3677112 3677239 128
g24286.t1 3677699 3677876 178
g24286.t1 3678381 3678457 77
g24286.t1 3678829 3678958 130
g24286.t1 3679638 3679737 100
g24286.t1 3680094 3680149 56
g24286.t1 3680537 3681006 470
g24286.t1 3681706 3681787 82
g24286.t1 3682455 3682664 210
g24286.t1 3683653 3683775 123
g24286.t1 3684560 3684684 125
g24286.t1 3685918 3686078 161
g24286.t1 3687134 3687210 77
g24286.t1 3688072 3688203 132
g24286.t1 3688756 3688923 168
g24286.t1 3689406 3689515 110
g24286.t1 3690126 3690175 50
g24286.t1 3690990 3691114 125
g33702.t1 469739 469843 105
g33702.t1 473344 473432 89
g33702.t1 473803 473860 58
g33702.t1 474176 474259 84
g23900.t1 1849783 1849910 128
g23900.t1 1851134 1851414 281
g23900.t1 1852140 1852222 83
g23900.t1 1853601 1853753 153
g7580.t1 2515546 2515727 182
g7580.t1 2515970 2516084 115
g7580.t1 2517039 2517179 141
g7580.t1 2520491 2520586 96
g28576.t1 3442144 3444024 1881
g16115.t1 3229023 3229508 486
g44209.t1 468327 469181 855
g44209.t1 469926 469980 55
g44209.t1 471624 471787 164
g44209.t1 473273 473353 81
g14157.t1 935508 935737 230
g14157.t1 938706 938877 172
g14157.t1 939441 939497 57
g14157.t1 939840 940058 219
g3220.t1 1046067 1046296 230
g3220.t1 1047887 1048000 114
g3220.t1 1048800 1048895 96
g3220.t1 1049738 1049851 114
g3220.t1 1050202 1050294 93
g3220.t1 1051002 1051101 100
g23057.t1 895611 895908 298
g23057.t1 898385 898597 213
g23057.t1 898749 898818 70
g23057.t1 898949 900008 1060
g23057.t1 900630 900742 113
g23057.t1 901881 901993 113
g23057.t1 903048 903074 27
g23057.t1 904189 904365 177
g23057.t1 905171 905339 169
g23057.t1 905923 906027 105
g23057.t1 906765 906889 125
g23057.t1 908450 908775 326
g4177.t1 2933267 2934284 1018
g4177.t1 2940854 2940945 92
g4177.t1 2942033 2942630 598
g4177.t1 2944155 2944298 144
g4177.t1 2944583 2944739 157
g4177.t1 2945276 2945424 149
g4177.t1 2945795 2946651 857
g32227.t1 300667 300798 132
g32227.t1 303124 303328 205
g32227.t1 304395 304559 165
g32227.t1 305081 305178 98
g32227.t1 306761 306867 107
g32227.t1 308543 308614 72
g32227.t1 308846 308920 75
g32227.t1 309719 309776 58
g32227.t1 310243 310370 128
g32227.t1 312239 312286 48
g32227.t1 313844 314047 204
g32227.t1 315180 315292 113
g32227.t1 318310 318446 137
g17191.t1 4043431 4047200 3770
g17191.t1 4047507 4047607 101
g17191.t1 4052644 4052729 86
g17191.t1 4053058 4053774 717
g20124.t1 1071000 1071221 222
g20124.t1 1071763 1071955 193
g20124.t1 1072714 1072942 229
g20124.t1 1073075 1073483 409
g20124.t1 1073722 1073919 198
g20124.t1 1074543 1074669 127
g20124.t1 1075065 1075246 182
g30299.t1 766572 766682 111
g30299.t1 767570 767632 63
g30299.t1 767909 768019 111
g30299.t1 768500 768607 108
g30299.t1 768798 768911 114
g21505.t1 377517 377616 100
g21505.t1 378342 378436 95
g21505.t1 379096 379237 142
g21505.t1 379749 380602 854
g28812.t1 2462 2508 47
g28812.t1 2618 2811 194
g28812.t1 4246 4454 209
g28812.t1 5009 5212 204
g7582.t1 2543733 2543805 73
g7582.t1 2544126 2544241 116
g7582.t1 2544923 2545043 121
g7582.t1 2545482 2545718 237
g7582.t1 2546024 2546212 189
g7582.t1 2546805 2546966 162
g7582.t1 2547170 2550218 3049
g7582.t1 2550332 2550440 109
g7582.t1 2550579 2550729 151
g7582.t1 2551074 2551132 59
g7582.t1 2551302 2551456 155
g7582.t1 2551837 2551915 79
g7582.t1 2552159 2552287 129
g7582.t1 2552700 2552975 276
g43710.t1 49914 50426 513
g44581.t1 230232 230369 138
g44581.t1 231034 231282 249
g44581.t1 231508 231652 145
g44581.t1 231993 232169 177
g44581.t1 232609 232690 82
g44581.t1 232829 233060 232
g44581.t1 233543 233702 160
g44581.t1 234126 234355 230
g44581.t1 234709 234924 216
g44581.t1 235429 235577 149
g44581.t1 236064 236151 88
g44581.t1 236782 236850 69
g44581.t1 237092 237194 103
g44581.t1 237322 237389 68
g15135.t1 1124003 1124620 618
g15135.t1 1124854 1124910 57
g15135.t1 1125483 1125580 98
g15135.t1 1125923 1126001 79
g15135.t1 1126354 1126422 69
g15135.t1 1126709 1126834 126
g15135.t1 1127849 1127978 130
g15135.t1 1128418 1128583 166
g15135.t1 1129027 1129106 80
g15135.t1 1129301 1129428 128
g15135.t1 1129963 1130041 79
g15135.t1 1130300 1130366 67
g15135.t1 1130662 1131226 565
g6947.t1 4356959 4357145 187
g6947.t1 4357619 4357821 203
g43432.t1 494745 495016 272
g43432.t1 495701 495866 166
g35498.t1 1158828 1159675 848
g35498.t1 1159747 1159972 226
g35498.t1 1160086 1161417 1332
g9007.t1 4026065 4026167 103
g9007.t1 4026875 4027300 426
g9007.t1 4027596 4027712 117
g9007.t1 4032734 4032831 98
g24079.t1 1289813 1290103 291
g17996.t1 923410 923622 213
g17996.t1 927681 929072 1392
g6656.t1 897560 897716 157
g6656.t1 898253 898343 91
g6656.t1 898499 898719 221
g6656.t1 899814 899951 138
g6656.t1 900295 900572 278
g21208.t1 1208905 1208961 57
g21208.t1 1209910 1211685 1776
g21208.t1 1212609 1213718 1110
g18036.t1 200008 200113 106
g18036.t1 200738 201446 709
g18036.t1 202168 202365 198
g18036.t1 203036 203252 217
g18036.t1 203550 203654 105
g18036.t1 204098 204347 250
g18036.t1 204542 205815 1274
g18036.t1 206473 206618 146
g18036.t1 206910 206983 74
g18036.t1 207500 207696 197
g18036.t1 208284 208415 132
g18036.t1 209257 209358 102
g18036.t1 210048 210139 92
g18036.t1 210498 210629 132
g18036.t1 211514 211742 229
g18036.t1 212693 212737 45
g18036.t1 213340 213384 45
g19288.t1 47457 47609 153
g19288.t1 47949 48071 123
g19288.t1 50178 50240 63
g19288.t1 50567 50665 99
g19288.t1 51037 51128 92
g19288.t1 51405 51484 80
g19288.t1 51754 51884 131
g19288.t1 52398 52516 119
g19288.t1 52899 53035 137
g19288.t1 53933 53994 62
g19288.t1 54733 54850 118
g19288.t1 55401 55558 158
g19288.t1 56093 56228 136
g19288.t1 56820 56937 118
g19288.t1 57442 57494 53
g19288.t1 57692 57807 116
g19288.t1 58326 58430 105
g19288.t1 58748 58944 197
g19288.t1 59613 59694 82
g19288.t1 60055 60165 111
g19288.t1 60497 60718 222
g19288.t1 61268 61422 155
g19288.t1 61847 62005 159
g19288.t1 63437 63572 136
g19288.t1 64218 64331 114
g19288.t1 64723 64805 83
g19288.t1 65399 65475 77
g19288.t1 65977 66071 95
g29220.t1 1433642 1433708 67
g29220.t1 1434166 1434323 158
g29220.t1 1434758 1434974 217
g29220.t1 1435733 1435840 108
g29220.t1 1436106 1436257 152
g36411.t1 374333 374998 666
g27198.t1 580498 580740 243
g32378.t1 436414 436454 41
g32378.t1 438045 438279 235
g9005.t1 4007489 4007752 264
g9005.t1 4008306 4008422 117
g9005.t1 4008899 4008959 61
g9005.t1 4009160 4012140 2981
g14098.t1 304661 305785 1125
g14098.t1 306411 306467 57
g7612.t1 2985482 2985747 266
g7612.t1 2987368 2987467 100
g7612.t1 2987747 2987905 159
g7612.t1 2988287 2988486 200
g7612.t1 2988817 2988931 115
g7612.t1 2989297 2989597 301
g7612.t1 2989809 2989949 141
g7612.t1 2990304 2990407 104
g7612.t1 2990701 2990897 197
g7612.t1 2991117 2991308 192
g7612.t1 2992277 2992414 138
g7612.t1 2992826 2993028 203
g7612.t1 2993552 2993642 91
g7612.t1 2996662 2996774 113
g7612.t1 2997464 2997593 130
g7612.t1 2998041 2998739 699
g7612.t1 2999184 2999369 186
g7612.t1 2999789 2999917 129
g7612.t1 3000390 3000485 96
g7612.t1 3000601 3000725 125
g7612.t1 3001185 3001362 178
g7612.t1 3001847 3001969 123
g7612.t1 3002557 3002601 45
g7612.t1 3003718 3003854 137
g7612.t1 3004094 3004201 108
g7612.t1 3004443 3004560 118
g7612.t1 3004867 3005055 189
g7612.t1 3005584 3005614 31
g3358.t1 1192473 1192723 251
g3358.t1 1193385 1193478 94
g6654.t1 886095 886439 345
g4796.t1 10103607 10103664 58
g4796.t1 10103880 10104063 184
g4796.t1 10104852 10104963 112
g4796.t1 10105571 10105780 210
g23049.t1 764797 765198 402
g35684.t1 656468 656730 263
g35684.t1 657151 657242 92
g35684.t1 657976 658097 122
g35684.t1 660401 660517 117
g26579.t1 2971842 2972026 185
g26579.t1 2972953 2973196 244
g26579.t1 2974781 2974900 120
g26579.t1 2975019 2975138 120
g26579.t1 2975497 2975682 186
g26579.t1 2976065 2976188 124
g26579.t1 2976533 2976657 125
g26579.t1 2977223 2977453 231
g26579.t1 2978222 2978436 215
g26579.t1 2979715 2979769 55
g31079.t1 986157 986329 173
g31079.t1 986485 986665 181
g31079.t1 987143 987612 470
g31079.t1 988050 988230 181
g31079.t1 988655 989124 470
g31079.t1 989533 989713 181
g31079.t1 990200 990441 242
g31079.t1 990842 991048 207
g31079.t1 991305 991387 83
g31079.t1 991565 991639 75
g31079.t1 991991 992219 229
g31079.t1 992710 992819 110
g31079.t1 993335 993492 158
g31079.t1 993826 993902 77
g31079.t1 994270 994396 127
g31079.t1 994710 994834 125
g31079.t1 995033 995173 141
g31079.t1 995505 995610 106
g12940.t1 1116454 1116906 453
g12940.t1 1118103 1118273 171
g12940.t1 1118983 1119099 117
g12940.t1 1119635 1119695 61
g12940.t1 1120846 1120902 57
g12940.t1 1121369 1121434 66
g12940.t1 1121898 1121963 66
g12940.t1 1124199 1124480 282
g12940.t1 1125545 1125733 189
g12940.t1 1126411 1127154 744
g12940.t1 1129867 1130168 302
g20552.t1 1738327 1738566 240
g20552.t1 1738829 1738972 144
g20278.t1 410518 410644 127
g20278.t1 411042 411171 130
g20278.t1 411759 411877 119
g20278.t1 412235 412340 106
g20278.t1 412988 413153 166
g20278.t1 413900 414017 118
g20278.t1 414523 414674 152
g34241.t1 267847 268980 1134
g717.t1 181016 181071 56
g717.t1 181375 181648 274
g717.t1 182009 182131 123
g717.t1 182449 182629 181
g717.t1 183517 183616 100
g717.t1 183884 183979 96
g717.t1 184199 184284 86
g717.t1 184695 184814 120
g717.t1 186194 186261 68
g717.t1 186724 186866 143
g717.t1 187915 188005 91
g717.t1 188800 189064 265
g717.t1 189201 189267 67
g717.t1 189772 189864 93
g717.t1 190415 190607 193
g2705.t1 1283650 1284396 747
g24321.t1 3991181 3991310 130
g24321.t1 3991759 3992000 242
g3397.t1 1569295 1569445 151
g3397.t1 1570172 1570246 75
g3397.t1 1570709 1570749 41
g3397.t1 1572555 1572642 88
g3397.t1 1573508 1573625 118
g3397.t1 1574079 1574254 176
g3397.t1 1575550 1575765 216
g3397.t1 1577603 1577697 95
g21311.t1 2308896 2309933 1038
g2478.t1 1387818 1388351 534
g31943.t1 603914 603994 81
g31943.t1 605895 606003 109
g31943.t1 606657 606835 179
g31943.t1 607448 607513 66
g31943.t1 607971 608033 63
g31943.t1 608206 608226 21
g1538.t1 8165842 8165861 20
g1538.t1 8166693 8166840 148
g1538.t1 8168568 8168732 165
g1538.t1 8169165 8169260 96
g1538.t1 8169420 8169654 235
g1538.t1 8169888 8170024 137
g1538.t1 8170641 8170823 183
g1538.t1 8171358 8171496 139
g1538.t1 8171926 8172028 103
g1538.t1 8172474 8172594 121
g1538.t1 8173096 8173259 164
g1538.t1 8174185 8174395 211
g42777.t1 156288 156402 115
g42777.t1 156896 157085 190
g42777.t1 157340 157461 122
g42777.t1 158242 158407 166
g42777.t1 159565 159816 252
g42777.t1 160648 162061 1414
g19279.t1 2163749 2163867 119
g19279.t1 2164413 2164530 118
g19279.t1 2168649 2168751 103
g19279.t1 2169876 2170054 179
g18832.t1 1159766 1160068 303
g18832.t1 1160719 1160814 96
g15089.t1 673076 673134 59
g15089.t1 673511 673598 88
g15089.t1 673917 674093 177
g15089.t1 674709 674948 240
g15089.t1 675421 675575 155
g15089.t1 676117 676227 111
g15089.t1 676637 676769 133
g15089.t1 677415 677585 171
g15089.t1 677959 678097 139
g15089.t1 678375 678466 92
g15089.t1 678606 678824 219
g15089.t1 679077 679196 120
g15089.t1 679578 679744 167
g15089.t1 680095 680210 116
g15089.t1 680801 680967 167
g15089.t1 681432 681605 174
g15089.t1 682048 682223 176
g15089.t1 682553 682797 245
g15089.t1 683232 683290 59
g15089.t1 683489 683644 156
g15089.t1 684099 684260 162
g15089.t1 684633 684791 159
g15089.t1 685126 685266 141
g15089.t1 686779 686879 101
g15089.t1 687742 687875 134
g15089.t1 690442 690578 137
g29725.t1 352230 352456 227
g29725.t1 354937 355072 136
g29725.t1 356573 356715 143
g29725.t1 358280 358403 124
g29725.t1 359072 359187 116
g29725.t1 361406 361601 196
g44278.t1 165169 165412 244
g44278.t1 166288 166913 626
g2979.t1 7699 7916 218
g2979.t1 8677 8701 25
g5848.t1 403111 403198 88
g5848.t1 403434 403527 94
g5848.t1 404635 404761 127
g24926.t1 3871946 3872941 996
g17193.t1 4059452 4060970 1519
g17193.t1 4062177 4063539 1363
g17193.t1 4064649 4064749 101
g17193.t1 4066546 4066631 86
g17193.t1 4066969 4067679 711
g40535.t1 115364 115918 555
g40535.t1 117183 119153 1971
g31427.t1 1981610 1981768 159
g31427.t1 1981999 1982072 74
g31427.t1 1983167 1983230 64
g31427.t1 1983584 1983629 46
g31427.t1 1983898 1983971 74
g31427.t1 1984354 1984521 168
g31427.t1 1985331 1985396 66
g31427.t1 1986045 1986227 183
g31427.t1 1986764 1986855 92
g31427.t1 1987559 1987622 64
g31427.t1 1988326 1988389 64
g31427.t1 1988515 1988605 91
g31427.t1 1989098 1989171 74
g31427.t1 1989600 1989728 129
g31427.t1 1989971 1990082 112
g31427.t1 1990536 1990664 129
g31427.t1 1991465 1991535 71
g31427.t1 1994133 1994223 91
g31427.t1 1994714 1994787 74
g31427.t1 1995293 1995424 132
g31427.t1 1995947 1996050 104
g12022.t1 390243 392141 1899
g12022.t1 392210 392806 597
g33405.t1 8606825 8607058 234
g33405.t1 8609135 8609428 294
g1494.t1 7495218 7495561 344
g1494.t1 7502203 7502449 247
g37330.t1 255560 256027 468
g15257.t1 516561 517135 575
g15257.t1 517823 517979 157
g15257.t1 520787 520920 134
g15257.t1 521715 521916 202
g15257.t1 522716 522841 126
g15257.t1 523344 523478 135
g15257.t1 524693 524854 162
g28728.t1 5045614 5045658 45
g28728.t1 5045845 5045913 69
g28728.t1 5046014 5046124 111
g28728.t1 5046453 5046557 105
g14101.t1 317282 317490 209
g14101.t1 320105 320306 202
g28311.t1 348646 348791 146
g28311.t1 349058 349163 106
g28311.t1 349520 349666 147
g28311.t1 350813 350959 147
g28311.t1 351769 351928 160
g28311.t1 352684 352961 278
g21332.t1 2709181 2709339 159
g21332.t1 2709815 2709850 36
g21332.t1 2710099 2710216 118
g21332.t1 2711046 2711170 125
g21332.t1 2711637 2711717 81
g21332.t1 2712407 2712475 69
g21332.t1 2715026 2715070 45
g21332.t1 2716140 2716259 120
g16303.t1 721448 721498 51
g16303.t1 721675 721788 114
g16303.t1 722103 722288 186
g557.t1 7531094 7531270 177
g557.t1 7531660 7531803 144
g557.t1 7532086 7532276 191
g557.t1 7532415 7532472 58
g41419.t1 1421747 1422100 354
g41419.t1 1422730 1422777 48
g41419.t1 1423449 1423694 246
g41419.t1 1424111 1424233 123
g41419.t1 1424385 1424642 258
g41419.t1 1425262 1426248 987
g41419.t1 1429824 1429979 156
g41419.t1 1431443 1432204 762
g22002.t1 2225433 2225508 76
g22002.t1 2226030 2226196 167
g28780.t1 743165 743661 497
g28780.t1 744021 744587 567
g28780.t1 744803 744925 123
g28780.t1 745072 745435 364
g34855.t1 623555 623599 45
g34855.t1 623792 623912 121
g34855.t1 624415 624567 153
g34855.t1 626344 626542 199
g34855.t1 627094 627332 239
g34855.t1 628246 628485 240
g34855.t1 629234 629366 133
g34855.t1 629989 630244 256
g9860.t1 1485915 1487426 1512
g36413.t1 381829 381967 139
g36413.t1 382658 382691 34
g36413.t1 384729 384810 82
g36413.t1 385290 385571 282
g204.t1 2538470 2538604 135
g204.t1 2538930 2539082 153
g204.t1 2539731 2539826 96
g204.t1 2540275 2540406 132
g204.t1 2541062 2541241 180
g204.t1 2541861 2541978 118
g204.t1 2542570 2542673 104
g204.t1 2543072 2543224 153
g204.t1 2543944 2544068 125
g204.t1 2544488 2544654 167
g204.t1 2545133 2545353 221
g204.t1 2545802 2546131 330
g11424.t1 1236680 1236717 38
g11424.t1 1237449 1237521 73
g11424.t1 1237662 1237705 44
g11424.t1 1238166 1238270 105
g11424.t1 1238778 1238997 220
g11424.t1 1239878 1240123 246
g11676.t1 1943305 1943440 136
g11676.t1 1945066 1945253 188
g40135.t1 394730 394774 45
g40135.t1 395927 396029 103
g40135.t1 396497 396600 104
g40135.t1 397340 397544 205
g40135.t1 399285 399517 233
g40135.t1 399568 399743 176
g40135.t1 400306 400496 191
g40135.t1 401043 401209 167
g40135.t1 406395 407198 804
g40135.t1 408852 409571 720
g5092.t1 467968 468186 219
g5092.t1 468346 468525 180
g5092.t1 469186 469242 57
g5092.t1 472448 472603 156
g5092.t1 473358 473437 80
g5092.t1 473616 473694 79
g5092.t1 474640 474735 96
g5092.t1 475002 475073 72
g5092.t3 467968 468186 219
g5092.t3 468346 468525 180
g5092.t3 469186 469242 57
g5092.t3 470114 470296 183
g1020.t1 1683930 1684259 330
g1020.t1 1684542 1684798 257
g1020.t1 1685064 1685139 76
g1020.t1 1685252 1685320 69
g17708.t1 2153295 2153832 538
g17708.t1 2153993 2154507 515
g7923.t1 609369 609489 121
g7923.t1 609859 609939 81
g7923.t1 610267 610391 125
g7923.t1 611555 611659 105
g18845.t1 1233719 1234414 696
g12657.t1 494804 494854 51
g12657.t1 495738 495939 202
g12657.t1 496556 496703 148
g12657.t1 497497 497560 64
g12657.t1 497749 497840 92
g12657.t1 498987 498993 7
g35336.t1 804751 804899 149
g35336.t1 806391 806477 87
g35336.t1 807181 807437 257
g35336.t1 809639 810162 524
g45760.t1 162 649 488
g45760.t1 2352 2814 463
g5442.t1 379614 382970 3357
g5442.t1 383164 384039 876
g5442.t1 384467 384539 73
g5442.t1 385238 386116 879
g5442.t1 386825 386899 75
g5442.t1 387253 387378 126
g5442.t1 387878 388141 264
g5442.t1 388749 389015 267
g5442.t1 389321 390229 909
g5442.t1 390421 390516 96
g5442.t1 390651 390743 93
g5442.t1 391298 391477 180
g5442.t1 391756 391854 99
g5442.t1 392256 392309 54
g5442.t1 392950 393222 273
g5442.t1 393566 393832 267
g5442.t1 394029 394277 249
g5442.t1 394836 395099 264
g5442.t1 395504 395767 264
g5442.t1 396318 396584 267
g5442.t1 396905 397180 276
g5442.t1 397598 397794 197
g11674.t1 1922607 1922727 121
g11674.t1 1923444 1923517 74
g11674.t1 1923971 1924035 65
g11674.t1 1924592 1924661 70
g11674.t1 1926189 1926293 105
g11674.t1 1926870 1926979 110
g11674.t1 1927302 1927454 153
g11674.t1 1928050 1928107 58
g20695.t1 535744 535846 103
g20695.t1 536120 536295 176
g36767.t1 442888 443013 126
g36767.t1 444222 444326 105
g36767.t1 444650 444757 108
g36767.t1 444996 445044 49
g36767.t1 445290 445494 205
g36767.t1 446476 446560 85
g36767.t1 446847 447137 291
g17035.t1 2605284 2605480 197
g17035.t1 2606081 2606171 91
g17035.t1 2607819 2607954 136
g17035.t1 2608412 2608473 62
g17035.t1 2608654 2608717 64
g17035.t1 2609369 2609521 153
g17035.t1 2610652 2610777 126
g17035.t1 2611055 2611128 74
g17035.t1 2611449 2611498 50
g17035.t1 2611917 2611996 80
g17035.t1 2612519 2612652 134
g17035.t1 2613067 2613161 95
g17035.t1 2613788 2613947 160
g17035.t1 2614418 2614555 138
g17035.t1 2614745 2614855 111
g8149.t1 3427612 3427727 116
g8149.t1 3428120 3428210 91
g8149.t1 3428518 3428712 195
g8149.t1 3430200 3430277 78
g8149.t1 3430711 3430899 189
g8149.t1 3432319 3432953 635
g8149.t1 3433503 3433648 146
g8149.t1 3434149 3434360 212
g8149.t1 3434875 3435081 207
g1022.t1 1756078 1756137 60
g1022.t1 1757425 1757478 54
g1022.t1 1759187 1759351 165
g1022.t1 1759813 1759911 99
g1022.t1 1760380 1760478 99
g17531.t1 1670645 1670780 136
g17531.t1 1672915 1673148 234
g17531.t1 1673676 1673834 159
g17531.t1 1674219 1674490 272
g17531.t1 1674975 1675236 262
g17531.t1 1676783 1677256 474
g17531.t1 1677361 1677836 476
g17172.t1 3871221 3871546 326
g17172.t1 3872163 3872329 167
g17172.t1 3873384 3873485 102
g17172.t1 3876307 3876457 151
g17172.t1 3877531 3877615 85
g28370.t1 1010181 1010336 156
g28370.t1 1010502 1010783 282
g3254.t1 42208 44331 2124
g3254.t1 44462 45217 756
g3097.t1 877396 877578 183
g3097.t1 878503 878571 69
g3097.t1 878697 879219 523
g3097.t1 879272 879481 210
g3097.t1 879537 879820 284
g15899.t1 1116024 1118543 2520
g29604.t1 853488 853655 168
g29604.t1 855304 855435 132
g29604.t1 855587 855715 129
g29604.t1 856094 856379 286
g29604.t1 857196 857305 110
g29604.t1 860489 860678 190
g29604.t1 860958 861117 160
g29604.t1 861961 862072 112
g29604.t1 862511 862705 195
g29604.t1 863237 863377 141
g29604.t1 864304 864540 237
g29604.t1 865020 865192 173
g29604.t1 865595 865625 31
g29604.t1 866353 866367 15
g29604.t1 866972 867142 171
g15426.t1 2004518 2005703 1186
g15426.t1 2007654 2007723 70
g15426.t1 2008503 2008625 123
g15426.t1 2009113 2009131 19
g15426.t1 2009506 2010206 701
g15426.t1 2010581 2010655 75
g15426.t1 2011124 2011288 165
g15426.t1 2012716 2012973 258
g15426.t1 2014267 2014326 60
g15426.t1 2014576 2014684 109
g715.t1 172103 172222 120
g715.t1 172571 172747 177
g715.t1 174139 174263 125
g715.t1 174575 174632 58
g715.t1 175065 175153 89
g715.t1 175385 175490 106
g715.t1 176077 176195 119
g715.t1 176810 176919 110
g715.t1 177202 177215 14
g20697.t1 560068 560103 36
g20697.t1 560337 560478 142
g20697.t1 560683 560809 127
g20697.t1 561002 561115 114
g20697.t1 561917 562133 217
g20697.t1 562354 562578 225
g20697.t1 564079 564652 574
g20697.t1 564831 565009 179
g20697.t1 565463 565690 228
g20697.t1 566898 567149 252
g20697.t1 567487 567647 161
g20697.t1 568085 568177 93
g20697.t1 568356 568878 523
g20697.t1 569202 569349 148
g20697.t1 569650 569867 218
g20697.t1 570123 570297 175
g20697.t1 570576 570720 145
g20697.t1 571205 571698 494
g20697.t1 571996 572156 161
g20697.t1 572390 572644 255
g20697.t1 573238 573385 148
g20697.t1 573526 573692 167
g45070.t1 182727 184361 1635
g34664.t1 241435 241646 212
g34664.t1 241877 241915 39
g34664.t1 242414 242590 177
g34664.t1 243215 243403 189
g34664.t1 243503 243509 7
g35936.t1 1406152 1406322 171
g35936.t1 1406707 1407120 414
g35936.t1 1407845 1408870 1026
g32611.t1 58921 59159 239
g32611.t1 59356 59935 580
g32611.t1 60454 60773 320
g32611.t1 61343 61448 106
g8750.t1 1358648 1358711 64
g8750.t1 1359325 1359508 184
g8750.t1 1359901 1360199 299
g8750.t1 1360441 1360536 96
g8750.t1 1361413 1361505 93
g8750.t1 1362641 1362736 96
g8750.t1 1363066 1363161 96
g8750.t1 1363484 1363579 96
g8750.t1 1364379 1364474 96
g8750.t1 1364680 1364718 39
g8750.t1 1369130 1369269 140
g8750.t1 1369598 1369737 140
g8750.t1 1369952 1370042 91
g8750.t1 1370167 1370302 136
g8750.t1 1372589 1372716 128
g8750.t1 1373172 1373299 128
g8750.t1 1373607 1373698 92
g8750.t1 1374025 1374088 64
g8750.t1 1374497 1374673 177
g8750.t1 1374911 1375126 216
g8750.t1 1375535 1375647 113
g8750.t1 1375935 1376050 116
g8750.t1 1376415 1376622 208
g8750.t1 1376839 1377054 216
g8750.t1 1378326 1378569 244
g8750.t1 1378990 1379042 53
g8750.t1 1379234 1379362 129
g8750.t1 1379885 1380011 127
g8750.t1 1380443 1380581 139
g8750.t1 1380803 1380993 191
g8750.t1 1381431 1381662 232
g8750.t1 1381793 1381915 123
g8750.t1 1382161 1382317 157
g8750.t1 1382529 1382677 149
g8750.t1 1382942 1383178 237
g1062.t1 2291272 2291323 52
g1062.t1 2291875 2292029 155
g37283.t1 1637222 1637633 412
g37283.t1 1638076 1638119 44
g45211.t1 156945 157099 155
g45211.t1 158214 158349 136
g43659.t1 121514 121553 40
g43659.t1 122460 122552 93
g43659.t1 122660 122752 93
g43659.t1 123634 123779 146
g43659.t1 123966 125127 1162
g43659.t1 125650 126071 422
g25922.t1 917978 918231 254
g25922.t1 919753 920227 475
g25922.t1 920342 920487 146
g25922.t1 921318 921543 226
g36054.t1 763774 764409 636
g26766.t1 1304834 1304966 133
g26766.t1 1306120 1306496 377
g3769.t1 2014450 2014555 106
g3769.t1 2014686 2014754 69
g3769.t1 2015440 2015711 272
g37734.t1 1932752 1932849 98
g37734.t1 1933142 1940336 7195
g27350.t1 1370894 1371024 131
g27350.t1 1371689 1371830 142
g27350.t1 1372083 1372121 39
g27350.t3 1365994 1366017 24
g27350.t3 1366728 1366814 87
g27350.t3 1367238 1367300 63
g27350.t3 1368635 1368724 90
g27350.t3 1369284 1369424 141
g40066.t1 1361024 1361374 351
g652.t1 1254629 1254928 300
g13060.t1 783981 784127 147
g13060.t1 784924 785384 461
g13060.t1 786657 786858 202
g13060.t1 789246 789317 72
g25587.t1 1260826 1260936 111
g25587.t1 1261545 1261632 88
g25587.t1 1262202 1262311 110
g25587.t1 1262997 1263083 87
g25587.t1 1264333 1264423 91
g25587.t1 1264858 1264900 43
g25587.t1 1265102 1265189 88
g25587.t1 1265919 1266111 193
g25587.t1 1267261 1267328 68
g38199.t1 64184 64528 345
g18830.t1 1127369 1129824 2456
g18830.t1 1130781 1130887 107
g18830.t1 1133236 1133351 116
g18830.t1 1135104 1135872 769
g18830.t1 1136100 1136203 104
g28391.t1 1292288 1292337 50
g28391.t1 1293374 1293402 29
g28391.t1 1294169 1294413 245
g6222.t1 202288 203241 954
g33097.t1 5226862 5226954 93
g33097.t1 5227682 5227760 79
g33097.t1 5228074 5228192 119
g33097.t1 5228672 5228763 92
g33097.t1 5229361 5229415 55
g32225.t1 257765 259405 1641
g32225.t1 259784 259944 161
g32225.t1 260463 260609 147
g32225.t1 261126 261552 427
g32225.t1 262426 263024 599
g32225.t1 263481 263670 190
g32225.t1 264343 264497 155
g32225.t1 265695 268876 3182
g32225.t1 269050 269407 358
g32225.t1 269544 269735 192
g32225.t1 270295 270516 222
g32225.t1 271117 271588 472
g32225.t1 272055 272246 192
g32225.t1 272547 272567 21
g32225.t1 272761 272868 108
g32225.t1 273376 273475 100
g32225.t1 273926 274263 338
g32225.t1 274837 275078 242
g32225.t1 275540 275662 123
g32225.t1 275782 275824 43
g32225.t1 276314 276416 103
g32225.t1 276813 276978 166
g32225.t1 277391 277505 115
g24924.t1 3843407 3843743 337
g24924.t1 3844597 3844872 276
g24924.t1 3845618 3845784 167
g24924.t1 3847971 3848163 193
g24924.t1 3851389 3851510 122
g24924.t1 3852023 3852376 354
g26764.t1 1267981 1268081 101
g26764.t1 1269129 1269341 213
g26764.t1 1269686 1269878 193
g26764.t1 1270006 1270076 71
g26764.t1 1271125 1271217 93
g26764.t1 1271945 1272053 109
g26764.t1 1274189 1274318 130
g26764.t1 1274839 1274981 143
g26764.t1 1275675 1275869 195
g26764.t1 1278579 1278704 126
g26764.t1 1279041 1279109 69
g26764.t1 1280790 1281064 275
g26764.t1 1281490 1281645 156
g26764.t1 1284760 1288294 3535
g37281.t1 1581102 1581545 444
g38388.t1 55975 55989 15
g38388.t1 56354 56554 201
g38388.t1 56879 57057 179
g38388.t1 57276 57390 115
g38388.t1 57532 57741 210
g38388.t1 57866 58044 179
g38388.t1 58260 58335 76
g38388.t1 58517 58726 210
g38388.t1 58851 59048 198
g38388.t1 59313 59387 75
g2417.t1 628498 628674 177
g2417.t1 629150 629618 469
g2417.t1 629976 630316 341
g2417.t1 631825 632202 378
g25585.t1 1245422 1245513 92
g25585.t1 1245793 1245857 65
g25585.t1 1246285 1247129 845
g27352.t1 1384491 1384642 152
g27352.t1 1385974 1386063 90
g27352.t1 1388932 1389214 283
g41323.t1 128360 128497 138
g41323.t1 128568 128708 141
g41323.t1 128867 128983 117
g40941.t1 818212 818333 122
g40941.t1 818437 818638 202
g7921.t1 589653 589817 165
g7921.t1 591101 591125 25
g7921.t1 591286 591419 134
g11377.t1 672997 674130 1134
g32555.t1 990260 990346 87
g32555.t1 991436 991564 129
g5440.t1 333705 333867 163
g5440.t1 334695 334732 38
g36594.t1 2150257 2150453 197
g36594.t1 2150756 2150947 192
g36594.t1 2153037 2153247 211
g36594.t1 2155665 2156057 393
g29868.t1 225472 226081 610
g29868.t1 226216 226331 116
g29868.t1 226465 226574 110
g29868.t1 226711 226850 140
g29868.t1 227019 227131 113
g29868.t1 227312 227379 68
g29868.t1 227550 227903 354
g29868.t1 228040 228179 140
g29868.t1 228348 228460 113
g29868.t1 228641 228708 68
g29868.t1 228962 229464 503
g29868.t1 229600 229715 116
g29868.t1 229839 229957 119
g29868.t1 230094 230233 140
g29868.t1 230402 230514 113
g29868.t1 230695 230762 68
g29868.t1 230933 231081 149
g29868.t1 231197 231754 558
g29868.t1 231889 232004 116
g29868.t1 232128 232255 128
g29868.t1 232392 232531 140
g29868.t1 232700 232812 113
g29868.t1 232993 233060 68
g29868.t1 234161 234309 149
g29868.t1 234628 234865 238
g29868.t1 235481 235800 320
g29868.t1 236053 236171 119
g29868.t1 238416 238471 56
g29868.t1 238758 238903 146
g29868.t1 239447 239547 101
g29868.t1 240129 240585 457
g29868.t1 241185 241297 113
g29868.t1 241484 241548 65
g29868.t1 241946 242091 146
g29868.t1 242685 242794 110
g29868.t1 243575 243639 65
g29868.t1 244145 244290 146
g29868.t1 244972 245325 354
g29868.t1 246212 246415 204
g29868.t1 246957 247057 101
g29868.t1 247565 247633 69
g40937.t1 800547 800730 184
g40937.t1 801498 801567 70
g40937.t1 802436 802523 88
g35663.t1 400261 400291 31
g35663.t1 400727 400927 201
g35663.t1 403430 403597 168
g35663.t1 403795 403980 186
g35663.t1 404626 404814 189
g35663.t1 405779 405952 174
g35663.t1 406295 406468 174
g35663.t1 407162 407332 171
g35663.t1 407849 408160 312
g35663.t1 408326 408440 115
g35663.t1 409028 409185 158
g35663.t1 409407 411583 2177
g25136.t1 679252 679470 219
g25136.t1 681294 681443 150
g29773.t1 1001729 1002073 345
g29773.t1 1003457 1003474 18
g249.t1 3223365 3223736 372
g28928.t1 184032 184367 336
g28928.t1 184966 185811 846
g6595.t1 117856 119022 1167
g33829.t1 2313737 2313808 72
g33829.t1 2314234 2314368 135
g33829.t1 2315307 2315321 15
g547.t1 7366055 7366141 87
g547.t1 7366423 7366511 89
g547.t1 7367073 7367229 157
g16395.t1 419889 420032 144
g16395.t1 420344 420580 237
g19265.t1 2011818 2012904 1087
g19265.t1 2013296 2013306 11
g24804.t1 2495317 2495371 55
g24804.t1 2495752 2495877 126
g24804.t1 2497389 2497447 59
g24804.t1 2497981 2498187 207
g34666.t1 248852 248865 14
g34666.t1 249441 249632 192
g34666.t1 250049 250237 189
g34666.t1 251790 251978 189
g34666.t1 252288 252503 216
g34666.t1 253353 253538 186
g34666.t1 253814 253895 82
g34666.t1 254508 254624 117
g34666.t1 254808 254874 67
g34666.t1 255132 255258 127
g34666.t1 255875 256075 201
g34666.t1 256292 256373 82
g34666.t1 256552 256802 251
g34666.t1 257349 257568 220
g10437.t1 2024287 2024442 156
g10437.t1 2024794 2024853 60
g10437.t1 2027346 2027564 219
g35934.t1 1395466 1397616 2151
g23704.t1 3971485 3971518 34
g23704.t1 3972399 3972676 278
g23704.t1 3973162 3973963 802
g23704.t1 3974231 3974373 143
g44908.t1 170282 170389 108
g44908.t1 170663 170830 168
g44908.t1 170980 171036 57
g12819.t1 1653247 1653471 225
g20763.t1 1372622 1372828 207
g20763.t1 1373627 1373768 142
g20763.t1 1374188 1374489 302
g12942.t1 1142439 1142648 210
g12942.t1 1142944 1145376 2433
g12942.t1 1145588 1145739 152
g12942.t1 1146155 1146343 189
g12942.t1 1147121 1147409 289
g29488.t1 3955016 3955165 150
g29488.t1 3955557 3955601 45
g29488.t1 3956136 3956245 110
g29488.t1 3956793 3956931 139
g29488.t1 3957560 3957697 138
g29488.t1 3959316 3959577 262
g29488.t1 3959734 3960272 539
g2596.t1 229182 229615 434
g2596.t1 230162 230311 150
g2596.t1 230780 230927 148
g16138.t1 3491259 3491330 72
g16138.t1 3491814 3491912 99
g16138.t1 3492696 3492819 124
g16138.t1 3493128 3493256 129
g16138.t1 3493940 3493997 58
g16138.t1 3494407 3494536 130
g41508.t1 879549 879827 279
g41508.t1 880114 880360 247
g41508.t1 880520 880711 192
g41508.t1 881320 881645 326
g28824.t1 144465 144599 135
g28824.t1 145212 145385 174
g28824.t1 145960 146078 119
g28824.t1 147128 147257 130
g28824.t1 147327 147404 78
g28824.t1 148016 148258 243
g28824.t1 148820 149140 321
g13740.t1 105129 105140 12
g13740.t1 105493 105579 87
g13740.t1 106366 106494 129
g13740.t1 107006 107210 205
g13740.t1 107744 107877 134
g13740.t1 108440 108595 156
g13740.t1 109272 109373 102
g43539.t1 65093 66335 1243
g43539.t1 66461 66870 410
g32280.t1 839407 839540 134
g32280.t1 840191 840267 77
g32280.t1 840609 840703 95
g32280.t1 841280 841389 110
g32280.t1 842027 842156 130
g32280.t1 842716 842802 87
g32280.t1 843621 843725 105
g32280.t1 844516 844597 82
g32280.t1 845343 845462 120
g32280.t1 845900 845919 20
g41575.t1 110026 110430 405
g41848.t1 67054 67743 690
g18210.t1 2018625 2018630 6
g18210.t1 2019218 2019268 51
g18210.t1 2019630 2019681 52
g18210.t1 2019863 2019907 45
g18210.t1 2020264 2020370 107
g18210.t1 2021141 2021247 107
g18210.t1 2021546 2021651 106
g18210.t1 2022388 2022460 73
g18210.t1 2022665 2022708 44
g18210.t1 2022984 2023041 58
g18210.t1 2023368 2023456 89
g18210.t1 2024315 2024360 46
g18210.t1 2025085 2025212 128
g8012.t1 1825397 1827583 2187
g10435.t1 2016900 2017372 473
g10435.t1 2018820 2018912 93
g10435.t1 2019631 2019739 109
g15049.t1 296072 296344 273
g18022.t1 11777 11867 91
g18022.t1 17075 17233 159
g18022.t1 17716 17858 143
g18022.t1 18886 19024 139
g18022.t1 20096 20298 203
g18022.t1 20668 20721 54
g18022.t1 21123 21215 93
g18022.t1 21646 21765 120
g18022.t1 22649 22753 105
g18022.t1 23135 23245 111
g18022.t1 23688 23900 213
g18022.t1 25539 25573 35
g18022.t1 25687 25812 126
g18022.t1 26574 26770 197
g18022.t1 26949 26983 35
g18022.t1 28137 28241 105
g18022.t1 28623 28733 111
g18022.t1 29175 29387 213
g18022.t1 29705 30447 743
g18022.t1 31190 31364 175
g18138.t1 1148277 1148396 120
g18138.t1 1149470 1149727 258
g31529.t1 3168643 3168823 181
g31529.t1 3171459 3171631 173
g31529.t1 3172006 3172105 100
g31529.t1 3172507 3172650 144
g31529.t1 3173468 3173540 73
g31529.t1 3174145 3174312 168
g31529.t1 3174966 3175102 137
g31529.t1 3175656 3175750 95
g31529.t1 3176097 3176149 53
g31529.t1 3176968 3177103 136
g31529.t1 3177560 3177652 93
g31529.t1 3178636 3178716 81
g31529.t1 3178873 3178920 48
g31529.t1 3179158 3179248 91
g31529.t1 3179572 3179610 39
g31529.t1 3179828 3179896 69
g31529.t1 3180408 3180500 93
g31529.t1 3180837 3180992 156
g31529.t1 3181273 3181403 131
g31529.t1 3181791 3182209 419
g31529.t1 3182718 3182799 82
g31529.t1 3183342 3183443 102
g31529.t1 3186092 3186199 108
g31529.t1 3187441 3187579 139
g31529.t1 3188143 3188273 131
g32301.t1 1203287 1203410 124
g32301.t1 1203668 1203837 170
g28393.t1 1324742 1324905 164
g28393.t1 1325211 1325347 137
g28393.t1 1326374 1326558 185
g28393.t1 1327870 1328112 243
g28393.t1 1328662 1328822 161
g28393.t1 1331698 1331878 181
g23597.t1 2565702 2566583 882
g23597.t1 2567458 2567573 116
g23597.t1 2568018 2568393 376
g11124.t1 5280712 5280909 198
g11124.t1 5282947 5283017 71
g11124.t1 5283482 5283551 70
g11124.t1 5284015 5284206 192
g11124.t1 5284682 5284873 192
g11124.t1 5285920 5286201 282
g1303.t1 5108027 5108051 25
g1303.t1 5108168 5108349 182
g1303.t1 5108541 5108552 12
g15787.t1 332722 332896 175
g15787.t1 333693 333777 85
g15787.t1 334211 334289 79
g26371.t1 1027064 1027562 499
g26371.t1 1027897 1028007 111
g26371.t1 1028832 1028968 137
g26371.t1 1029954 1030111 158
g26371.t1 1030305 1030488 184
g13742.t1 147351 147482 132
g13742.t1 148845 148982 138
g13742.t1 152158 152268 111
g44739.t1 68602 69202 601
g44739.t1 69628 69748 121
g44739.t1 70762 70855 94
g44739.t1 71220 71289 70
g44739.t1 71429 71448 20
g44739.t1 72303 72428 126
g29606.t3 902403 902584 182
g29606.t3 902732 902775 44
g29606.t3 902940 903054 115
g29606.t3 903750 903978 229
g29606.t1 887254 887261 8
g29606.t1 888213 888291 79
g29606.t1 889190 889282 93
g29606.t1 891357 891399 43
g29606.t1 892387 892525 139
g29606.t1 893011 893166 156
g29606.t1 893849 893915 67
g29606.t1 894886 894940 55
g29606.t1 896766 896846 81
g29606.t1 897130 897216 87
g29606.t1 898010 898040 31
g29606.t1 899593 899711 119
g29606.t1 900812 900972 161
g30945.t1 1479597 1479683 87
g30945.t1 1480326 1480391 66
g30945.t1 1480640 1480684 45
g30945.t1 1480920 1480955 36
g30945.t1 1481194 1481322 129
g30945.t1 1481706 1481807 102
g30945.t1 1481924 1482057 134
g30945.t1 1482382 1482524 143
g30945.t1 1482654 1482844 191
g30945.t1 1483024 1483137 114
g30945.t1 1483373 1483525 153
g35344.t1 882663 882698 36
g35344.t1 883628 883768 141
g35344.t1 884469 884577 109
g35344.t1 885395 885480 86
g35344.t1 885833 885921 89
g35344.t1 888639 888673 35
g35344.t1 889681 889823 143
g35344.t1 890555 890659 105
g35344.t1 890925 890991 67
g35344.t1 891409 891581 173
g35344.t1 891792 891926 135
g35344.t1 892219 892321 103
g35344.t1 892744 892869 126
g35344.t1 893031 893150 120
g35344.t1 893337 893427 91
g35344.t1 893543 893623 81
g35344.t1 894404 894522 119
g35344.t1 894824 895872 1049
g35344.t1 897052 897282 231
g35344.t1 897594 897803 210
g35344.t1 898508 898627 120
g35344.t1 898803 898977 175
g35344.t1 899355 899554 200
g35344.t1 900125 900274 150
g35344.t1 900950 901070 121
g35344.t1 901524 901675 152
g35344.t1 901836 901930 95
g35344.t1 902377 902476 100
g35344.t1 902885 902943 59
g35344.t1 903097 903181 85
g19919.t1 345486 345515 30
g19919.t1 346103 346277 175
g19919.t1 346918 347050 133
g19919.t1 347398 347532 135
g19919.t1 347846 347969 124
g19919.t1 348937 349074 138
g19919.t1 349232 349330 99
g16228.t1 4797199 4797243 45
g16228.t1 4799428 4799567 140
g16228.t1 4800300 4800378 79
g39500.t1 1145742 1145821 80
g39500.t1 1146462 1146558 97
[truncated: 280,420 more rows]
