# Supplementary material for: Tracing animal genomic evolution with the chromosomal-level assembly of the freshwater sponge Ephydatia muelleri
Source: Nat Commun. 2020 Jul 27;11:3676. doi: 10.1038/s41467-020-17397-w (PMC7385117; doi:10.1038/s41467-020-17397-w)
Supplement: Supplementary file 7 — Supplementary Data 3 [file 41467_2020_17397_MOESM7_ESM.zip › Suppl_Data_3_Comp_genome_statistics_scripts/intron-exon/Amphimedon_queenslandica.Aqu1.45.exons.tab]

transcript:Aqu2.1.22205_001 40327 41031 705
transcript:Aqu2.1.40699_001 408210 408386 177
transcript:Aqu2.1.40699_001 404276 404437 162
transcript:Aqu2.1.40699_001 405601 405774 174
transcript:Aqu2.1.40699_001 407528 407719 192
transcript:Aqu2.1.40699_001 407763 407927 165
transcript:Aqu2.1.40699_001 406919 407095 177
transcript:Aqu2.1.40699_001 403599 403766 168
transcript:Aqu2.1.40699_001 406475 406648 174
transcript:Aqu2.1.40699_001 404932 405090 159
transcript:Aqu2.1.40699_001 404491 404874 384
transcript:Aqu2.1.40699_001 406700 406867 168
transcript:Aqu2.1.40699_001 405359 405532 174
transcript:Aqu2.1.40699_001 405141 405311 171
transcript:Aqu2.1.40699_001 403822 403989 168
transcript:Aqu2.1.40699_001 408666 408720 55
transcript:Aqu2.1.40699_001 404044 404220 177
transcript:Aqu2.1.40699_001 405822 406220 399
transcript:Aqu2.1.40699_001 407975 408157 183
transcript:Aqu2.1.40699_001 402787 403211 425
transcript:Aqu2.1.40699_001 408443 408616 174
transcript:Aqu2.1.40699_001 406268 406426 159
transcript:Aqu2.1.40699_001 407146 407478 333
transcript:Aqu2.1.40699_001 403265 403550 286
transcript:Aqu2.1.07413_001 1268 1642 375
transcript:Aqu2.1.12605_001 13067 13200 134
transcript:Aqu2.1.12605_001 12236 12322 87
transcript:Aqu2.1.12605_001 12870 12946 77
transcript:Aqu2.1.12605_001 13437 13576 140
transcript:Aqu2.1.12605_001 5178 5244 67
transcript:Aqu2.1.12605_001 2521 2635 115
transcript:Aqu2.1.12605_001 3569 3641 73
transcript:Aqu2.1.12605_001 4656 4697 42
transcript:Aqu2.1.12605_001 13770 13878 109
transcript:Aqu2.1.12605_001 6423 6488 66
transcript:Aqu2.1.12605_001 12734 12795 62
transcript:Aqu2.1.12605_001 4349 4402 54
transcript:Aqu2.1.12605_001 5865 5953 89
transcript:Aqu2.1.12605_001 4128 4185 58
transcript:Aqu2.1.12605_001 6134 6207 74
transcript:Aqu2.1.12605_001 12530 12654 125
transcript:Aqu2.1.12605_001 4238 4300 63
transcript:Aqu2.1.12605_001 4765 4855 91
transcript:Aqu2.1.12605_001 6278 6327 50
transcript:Aqu2.1.12605_001 3995 4031 37
transcript:Aqu2.1.12605_001 6550 6824 275
transcript:Aqu2.1.12605_001 4937 5051 115
transcript:Aqu2.1.12605_001 3099 3224 126
transcript:Aqu2.1.12605_001 14363 14514 152
transcript:Aqu2.1.12605_001 3729 3796 68
transcript:Aqu2.1.12605_001 2772 3018 247
transcript:Aqu2.1.12605_001 11975 12101 127
transcript:Aqu2.1.12605_001 3431 3519 89
transcript:Aqu2.1.12605_001 3307 3374 68
transcript:Aqu2.1.12605_001 6013 6073 61
transcript:Aqu2.1.12605_001 2272 2403 132
transcript:Aqu2.1.12605_001 4461 4586 126
transcript:Aqu2.1.12605_001 11471 11601 131
transcript:Aqu2.1.12605_001 14728 14898 171
transcript:Aqu2.1.12605_001 1666 1904 239
transcript:Aqu2.1.12605_001 12400 12484 85
transcript:Aqu2.1.12605_001 2054 2137 84
transcript:Aqu2.1.12605_001 14057 14273 217
transcript:Aqu2.1.12605_001 11712 11831 120
transcript:Aqu2.1.12605_001 3856 3948 93
transcript:Aqu2.1.44603_001 1430162 1430665 504
transcript:Aqu2.1.28845_001 100775 100886 112
transcript:Aqu2.1.28845_001 101318 101679 362
transcript:Aqu2.1.28845_001 100553 100689 137
transcript:Aqu2.1.12881_001 7480 7881 402
transcript:Aqu2.1.12881_001 6453 6581 129
transcript:Aqu2.1.12881_001 6172 6237 66
transcript:Aqu2.1.12881_001 6627 6689 63
transcript:Aqu2.1.12881_001 8437 8490 54
transcript:Aqu2.1.12881_001 5488 6119 632
transcript:Aqu2.1.26759_001 154511 154564 54
transcript:Aqu2.1.26759_001 154152 154456 305
transcript:Aqu2.1.26759_001 154617 156612 1996
transcript:Aqu2.1.36007_001 283877 285503 1627
transcript:Aqu2.1.36007_001 283703 283830 128
transcript:Aqu2.1.36007_001 285557 285603 47
transcript:Aqu2.1.36007_001 282471 282998 528
transcript:Aqu2.1.36007_001 283053 283259 207
transcript:Aqu2.1.36007_001 285654 286304 651
transcript:Aqu2.1.36603_001 70043 70574 532
transcript:Aqu2.1.18273_001 8357 10404 2048
transcript:Aqu2.1.18273_001 13577 13693 117
transcript:Aqu2.1.18273_001 12224 12308 85
transcript:Aqu2.1.18273_001 13130 13255 126
transcript:Aqu2.1.18273_001 11523 11668 146
transcript:Aqu2.1.18273_001 19309 19381 73
transcript:Aqu2.1.18273_001 12541 12801 261
transcript:Aqu2.1.18273_001 10688 10890 203
transcript:Aqu2.1.18273_001 18764 18909 146
transcript:Aqu2.1.18273_001 19422 19442 21
transcript:Aqu2.1.18273_001 11769 11849 81
transcript:Aqu2.1.18273_001 11928 12034 107
transcript:Aqu2.1.09567_001 7420 7504 85
transcript:Aqu2.1.09567_001 6067 6311 245
transcript:Aqu2.1.09567_001 7193 7347 155
transcript:Aqu2.1.09567_001 838 1086 249
transcript:Aqu2.1.09567_001 7564 7589 26
transcript:Aqu2.1.09567_001 6377 6545 169
transcript:Aqu2.1.09567_001 6784 6916 133
transcript:Aqu2.1.09567_001 6596 6741 146
transcript:Aqu2.1.09567_001 5706 6019 314
transcript:Aqu2.1.37994_001 88974 89356 383
transcript:Aqu2.1.10345_001 809 907 99
transcript:Aqu2.1.10345_001 44 94 51
transcript:Aqu2.1.09763_001 1933 1990 58
transcript:Aqu2.1.09763_001 1135 1517 383
transcript:Aqu2.1.09763_001 2599 2778 180
transcript:Aqu2.1.09763_001 3102 3446 345
transcript:Aqu2.1.21853_001 62000 62305 306
transcript:Aqu2.1.42656_001 429447 429524 78
transcript:Aqu2.1.42656_001 430379 430585 207
transcript:Aqu2.1.42656_001 429593 429633 41
transcript:Aqu2.1.42656_001 430184 430311 128
transcript:Aqu2.1.11654_001 7429 7689 261
transcript:Aqu2.1.11654_001 7880 8558 679
transcript:Aqu2.1.11654_001 5044 5109 66
transcript:Aqu2.1.11654_001 7157 7356 200
transcript:Aqu2.1.11654_001 5274 5398 125
transcript:Aqu2.1.11654_001 5451 5788 338
transcript:Aqu2.1.11654_001 6057 6108 52
transcript:Aqu2.1.11654_001 6908 7080 173
transcript:Aqu2.1.11654_001 5845 6006 162
transcript:Aqu2.1.11654_001 5158 5229 72
transcript:Aqu2.1.18870_001 19800 19870 71
transcript:Aqu2.1.18870_001 374 442 69
transcript:Aqu2.1.18870_001 9103 9720 618
transcript:Aqu2.1.18870_001 15374 15568 195
transcript:Aqu2.1.18870_001 8967 9050 84
transcript:Aqu2.1.18870_001 8335 8533 199
transcript:Aqu2.1.18870_001 8790 8911 122
transcript:Aqu2.1.18870_001 14930 15122 193
transcript:Aqu2.1.18870_001 10100 10159 60
transcript:Aqu2.1.18870_001 15659 15831 173
transcript:Aqu2.1.18870_001 9767 9925 159
transcript:Aqu2.1.18870_001 19183 19752 570
transcript:Aqu2.1.18870_001 10473 10559 87
transcript:Aqu2.1.18870_001 3 304 302
transcript:Aqu2.1.18870_001 9981 10052 72
transcript:Aqu2.1.18870_001 8581 8733 153
transcript:Aqu2.1.18870_001 14288 14503 216
transcript:Aqu2.1.36317_001 87410 87700 291
transcript:Aqu2.1.11820_001 1230 1355 126
transcript:Aqu2.1.11820_001 2698 2821 124
transcript:Aqu2.1.11820_001 1625 1699 75
transcript:Aqu2.1.11820_001 1952 2061 110
transcript:Aqu2.1.11820_001 1028 1168 141
transcript:Aqu2.1.11820_001 1757 1903 147
transcript:Aqu2.1.11820_001 736 957 222
transcript:Aqu2.1.40560_001 432772 432963 192
transcript:Aqu2.1.41768_001 284410 284824 415
transcript:Aqu2.1.41768_001 284028 284351 324
transcript:Aqu2.1.41768_001 285664 285720 57
transcript:Aqu2.1.41768_001 284942 285070 129
transcript:Aqu2.1.41768_001 286290 287218 929
transcript:Aqu2.1.41768_001 285354 285437 84
transcript:Aqu2.1.07578_001 691 831 141
transcript:Aqu2.1.07578_001 160 377 218
transcript:Aqu2.1.07578_001 417 528 112
transcript:Aqu2.1.07578_001 1358 1447 90
transcript:Aqu2.1.07578_001 885 968 84
transcript:Aqu2.1.07578_001 1517 1557 41
transcript:Aqu2.1.07578_001 1017 1089 73
transcript:Aqu2.1.07578_001 1243 1315 73
transcript:Aqu2.1.32577_001 132726 132943 218
transcript:Aqu2.1.32577_001 131740 131875 136
transcript:Aqu2.1.32577_001 132424 132532 109
transcript:Aqu2.1.32577_001 131055 131228 174
transcript:Aqu2.1.32577_001 132071 132176 106
transcript:Aqu2.1.32577_001 133031 133130 100
transcript:Aqu2.1.32577_001 132262 132374 113
transcript:Aqu2.1.32577_001 131290 131373 84
transcript:Aqu2.1.32577_001 133621 133703 83
transcript:Aqu2.1.32577_001 133181 133338 158
transcript:Aqu2.1.32577_001 133753 133992 240
transcript:Aqu2.1.42289_001 726179 726626 448
transcript:Aqu2.1.42289_001 723922 724195 274
transcript:Aqu2.1.42289_001 736759 736895 137
transcript:Aqu2.1.42289_001 737362 737517 156
transcript:Aqu2.1.42289_001 735852 735917 66
transcript:Aqu2.1.42289_001 722258 722533 276
transcript:Aqu2.1.42289_001 730081 730215 135
transcript:Aqu2.1.42289_001 716832 717261 430
transcript:Aqu2.1.42289_001 719040 719218 179
transcript:Aqu2.1.42289_001 722727 723346 620
transcript:Aqu2.1.42289_001 727193 727431 239
transcript:Aqu2.1.42289_001 730926 731041 116
transcript:Aqu2.1.42289_001 721264 721408 145
transcript:Aqu2.1.42289_001 727701 727818 118
transcript:Aqu2.1.42289_001 718772 718888 117
transcript:Aqu2.1.42289_001 734372 734549 178
transcript:Aqu2.1.42289_001 730295 730406 112
transcript:Aqu2.1.42289_001 733189 733356 168
transcript:Aqu2.1.42289_001 736004 736075 72
transcript:Aqu2.1.42289_001 719663 719761 99
transcript:Aqu2.1.08356_001 1669 2121 453
transcript:Aqu2.1.36714_001 280770 280863 94
transcript:Aqu2.1.36714_001 302981 303046 66
transcript:Aqu2.1.36714_001 302868 302927 60
transcript:Aqu2.1.36714_001 303097 303310 214
transcript:Aqu2.1.20825_001 59267 59394 128
transcript:Aqu2.1.20825_001 62567 62637 71
transcript:Aqu2.1.20825_001 59817 59938 122
transcript:Aqu2.1.20825_001 59583 59749 167
transcript:Aqu2.1.20825_001 60559 60703 145
transcript:Aqu2.1.20825_001 58773 58985 213
transcript:Aqu2.1.20825_001 62688 62789 102
transcript:Aqu2.1.20825_001 62839 63119 281
transcript:Aqu2.1.20825_001 61222 61430 209
transcript:Aqu2.1.20825_001 60196 60277 82
transcript:Aqu2.1.20825_001 60878 61065 188
transcript:Aqu2.1.20825_001 61958 62138 181
transcript:Aqu2.1.18075_001 27266 27514 249
transcript:Aqu2.1.18075_001 25100 25204 105
transcript:Aqu2.1.18075_001 25729 25849 121
transcript:Aqu2.1.18075_001 34805 34845 41
transcript:Aqu2.1.18075_001 32259 32493 235
transcript:Aqu2.1.18075_001 26919 27052 134
transcript:Aqu2.1.18075_001 32777 32822 46
transcript:Aqu2.1.18075_001 20009 20105 97
transcript:Aqu2.1.18075_001 19802 19874 73
transcript:Aqu2.1.18075_001 35166 35189 24
transcript:Aqu2.1.18075_001 34219 34327 109
transcript:Aqu2.1.18075_001 29595 29697 103
transcript:Aqu2.1.18075_001 30279 30480 202
transcript:Aqu2.1.18075_001 33139 33613 475
transcript:Aqu2.1.18075_001 33819 33960 142
transcript:Aqu2.1.18075_001 30941 31079 139
transcript:Aqu2.1.18075_001 28013 28084 72
transcript:Aqu2.1.18075_001 26074 26214 141
transcript:Aqu2.1.18075_001 34646 34684 39
transcript:Aqu2.1.18075_001 19004 19454 451
transcript:Aqu2.1.29384_001 161609 161696 88
transcript:Aqu2.1.29384_001 159364 159452 89
transcript:Aqu2.1.29384_001 162695 162778 84
transcript:Aqu2.1.29384_001 161836 161920 85
transcript:Aqu2.1.29384_001 158089 158178 90
transcript:Aqu2.1.29384_001 166899 167162 264
transcript:Aqu2.1.29384_001 163038 163095 58
transcript:Aqu2.1.29384_001 159497 159593 97
transcript:Aqu2.1.29384_001 166563 166780 218
transcript:Aqu2.1.29384_001 163190 163270 81
transcript:Aqu2.1.29384_001 167305 167333 29
transcript:Aqu2.1.29384_001 161138 161214 77
transcript:Aqu2.1.29384_001 157737 158028 292
transcript:Aqu2.1.14718_001 17110 17556 447
transcript:Aqu2.1.14718_001 17751 19112 1362
transcript:Aqu2.1.32211_001 21613 21718 106
transcript:Aqu2.1.32211_001 21462 21560 99
transcript:Aqu2.1.32211_001 20616 20702 87
transcript:Aqu2.1.32211_001 22105 22422 318
transcript:Aqu2.1.32211_001 21778 21838 61
transcript:Aqu2.1.32211_001 19467 19552 86
transcript:Aqu2.1.32211_001 19275 19383 109
transcript:Aqu2.1.32211_001 18203 18481 279
transcript:Aqu2.1.32211_001 20758 20903 146
transcript:Aqu2.1.32211_001 21920 22015 96
transcript:Aqu2.1.32211_001 19710 19806 97
transcript:Aqu2.1.32211_001 21011 21132 122
transcript:Aqu2.1.32211_001 18880 18947 68
transcript:Aqu2.1.32211_001 19970 20027 58
transcript:Aqu2.1.32211_001 18620 18707 88
transcript:Aqu2.1.10230_001 7418 7613 196
transcript:Aqu2.1.10230_001 8575 8776 202
transcript:Aqu2.1.10230_001 8014 8150 137
transcript:Aqu2.1.31331_001 206994 207431 438
transcript:Aqu2.1.12395_001 14362 14382 21
transcript:Aqu2.1.12395_001 12154 12372 219
transcript:Aqu2.1.12395_001 11819 11902 84
transcript:Aqu2.1.12395_001 11614 11650 37
transcript:Aqu2.1.12395_001 12618 12748 131
transcript:Aqu2.1.12395_001 12816 12956 141
transcript:Aqu2.1.12395_001 11400 11560 161
transcript:Aqu2.1.12395_001 11705 11772 68
transcript:Aqu2.1.12395_001 13047 13080 34
transcript:Aqu2.1.12395_001 11986 12097 112
transcript:Aqu2.1.39218_001 465158 465193 36
transcript:Aqu2.1.39218_001 464569 465108 540
transcript:Aqu2.1.07257_001 3348 3444 97
transcript:Aqu2.1.07257_001 36 40 5
transcript:Aqu2.1.07257_001 1822 2082 261
transcript:Aqu2.1.07257_001 1457 1537 81
transcript:Aqu2.1.07257_001 2456 2553 98
transcript:Aqu2.1.07257_001 3553 3779 227
transcript:Aqu2.1.07257_001 924 1134 211
transcript:Aqu2.1.07257_001 2815 3043 229
transcript:Aqu2.1.07257_001 1578 1634 57
transcript:Aqu2.1.13482_001 6748 6987 240
transcript:Aqu2.1.03482_001 429 581 153
transcript:Aqu2.1.25625_001 64801 65278 478
transcript:Aqu2.1.25625_001 63363 63643 281
transcript:Aqu2.1.02979_001 266 355 90
transcript:Aqu2.1.02979_001 406 477 72
transcript:Aqu2.1.18582_001 745 789 45
transcript:Aqu2.1.18582_001 1176 1475 300
transcript:Aqu2.1.18582_001 243 657 415
transcript:Aqu2.1.18582_001 1816 1893 78
transcript:Aqu2.1.18582_001 1557 1696 140
transcript:Aqu2.1.41686_001 589548 589760 213
transcript:Aqu2.1.41686_001 589800 589825 26
transcript:Aqu2.1.41686_001 589002 589203 202
transcript:Aqu2.1.41686_001 587736 588430 695
transcript:Aqu2.1.41686_001 589288 589499 212
transcript:Aqu2.1.41686_001 588740 588833 94
transcript:Aqu2.1.41686_001 588879 588954 76
transcript:Aqu2.1.03838_001 912 1094 183
transcript:Aqu2.1.03838_001 1150 1251 102
transcript:Aqu2.1.03838_001 1563 1625 63
transcript:Aqu2.1.03838_001 503 610 108
transcript:Aqu2.1.03838_001 1680 1818 139
transcript:Aqu2.1.03838_001 325 416 92
transcript:Aqu2.1.03838_001 801 863 63
transcript:Aqu2.1.04562_001 1230 1394 165
transcript:Aqu2.1.20248_001 43694 43735 42
transcript:Aqu2.1.20248_001 43835 44251 417
transcript:Aqu2.1.31569_001 3743 3875 133
transcript:Aqu2.1.31569_001 2902 3025 124
transcript:Aqu2.1.31569_001 3164 3248 85
transcript:Aqu2.1.31569_001 5388 5676 289
transcript:Aqu2.1.31569_001 2619 2749 131
transcript:Aqu2.1.27487_001 108360 108837 478
transcript:Aqu2.1.27487_001 108838 109622 785
transcript:Aqu2.1.01173_001 1 293 293
transcript:Aqu2.1.31705_001 213029 214477 1449
transcript:Aqu2.1.40980_001 99625 99946 322
transcript:Aqu2.1.40980_001 100020 100151 132
transcript:Aqu2.1.40980_001 100446 100807 362
transcript:Aqu2.1.40980_001 100203 100382 180
transcript:Aqu2.1.29264_001 44503 44886 384
transcript:Aqu2.1.01379_001 416 705 290
transcript:Aqu2.1.01379_001 1007 1163 157
transcript:Aqu2.1.01379_001 775 878 104
transcript:Aqu2.1.01379_001 128 308 181
transcript:Aqu2.1.09572_001 6374 6709 336
transcript:Aqu2.1.41008_001 199923 200806 884
transcript:Aqu2.1.12307_001 4992 6002 1011
transcript:Aqu2.1.36989_001 80583 81182 600
transcript:Aqu2.1.36989_001 81231 81326 96
transcript:Aqu2.1.24624_001 124833 126309 1477
transcript:Aqu2.1.42173_001 323703 323780 78
transcript:Aqu2.1.42173_001 323070 323247 178
transcript:Aqu2.1.42173_001 323840 324015 176
transcript:Aqu2.1.42173_001 325712 325878 167
transcript:Aqu2.1.42173_001 323309 323557 249
transcript:Aqu2.1.42173_001 325113 325319 207
transcript:Aqu2.1.42173_001 324225 324626 402
transcript:Aqu2.1.42173_001 325375 325467 93
transcript:Aqu2.1.42173_001 326017 326656 640
transcript:Aqu2.1.42173_001 324931 325060 130
transcript:Aqu2.1.06692_001 2221 2454 234
transcript:Aqu2.1.10798_001 9047 9599 553
transcript:Aqu2.1.03205_001 3 731 729
transcript:Aqu2.1.31408_001 221106 221134 29
transcript:Aqu2.1.31408_001 219987 220002 16
transcript:Aqu2.1.31408_001 220904 221016 113
transcript:Aqu2.1.31408_001 221218 221300 83
transcript:Aqu2.1.31408_001 220494 220573 80
transcript:Aqu2.1.21614_001 52503 52703 201
transcript:Aqu2.1.21614_001 52794 52985 192
transcript:Aqu2.1.21614_001 52348 52376 29
transcript:Aqu2.1.31278_001 54185 54439 255
transcript:Aqu2.1.35918_001 330749 330785 37
transcript:Aqu2.1.35918_001 331056 331189 134
transcript:Aqu2.1.40238_001 284029 284110 82
transcript:Aqu2.1.40238_001 284293 284379 87
transcript:Aqu2.1.40238_001 284427 284484 58
transcript:Aqu2.1.40238_001 284160 284244 85
transcript:Aqu2.1.38157_001 321734 323915 2182
transcript:Aqu2.1.24301_001 33065 34445 1381
transcript:Aqu2.1.24301_001 32367 32953 587
transcript:Aqu2.1.20858_001 3744 3835 92
transcript:Aqu2.1.20858_001 7037 7176 140
transcript:Aqu2.1.20858_001 5238 5425 188
transcript:Aqu2.1.20858_001 5818 5941 124
transcript:Aqu2.1.20858_001 22391 22473 83
transcript:Aqu2.1.20858_001 17853 18049 197
transcript:Aqu2.1.20858_001 21550 21697 148
transcript:Aqu2.1.20858_001 19357 19491 135
transcript:Aqu2.1.20858_001 3575 3687 113
transcript:Aqu2.1.20858_001 18774 18882 109
transcript:Aqu2.1.20858_001 22747 22894 148
transcript:Aqu2.1.20858_001 22027 22149 123
transcript:Aqu2.1.20858_001 3117 3182 66
transcript:Aqu2.1.20858_001 6335 6547 213
transcript:Aqu2.1.20858_001 23843 23935 93
transcript:Aqu2.1.20858_001 8858 9043 186
transcript:Aqu2.1.20858_001 23155 23290 136
transcript:Aqu2.1.20858_001 7819 8035 217
transcript:Aqu2.1.20858_001 15018 15160 143
transcript:Aqu2.1.20858_001 15626 15988 363
transcript:Aqu2.1.20858_001 14586 14801 216
transcript:Aqu2.1.20858_001 4224 4324 101
transcript:Aqu2.1.20858_001 4638 4775 138
transcript:Aqu2.1.20858_001 17458 17556 99
transcript:Aqu2.1.20858_001 4517 4579 63
transcript:Aqu2.1.20858_001 16973 17069 97
transcript:Aqu2.1.20858_001 20770 20905 136
transcript:Aqu2.1.20858_001 24694 24804 111
transcript:Aqu2.1.20858_001 25081 25356 276
transcript:Aqu2.1.20858_001 19930 20104 175
transcript:Aqu2.1.42751_001 793375 793564 190
transcript:Aqu2.1.42751_001 793649 793733 85
transcript:Aqu2.1.42751_001 792211 792348 138
transcript:Aqu2.1.42751_001 790955 791112 158
transcript:Aqu2.1.42751_001 792602 792800 199
transcript:Aqu2.1.42751_001 788245 788610 366
transcript:Aqu2.1.42751_001 790346 790389 44
transcript:Aqu2.1.42751_001 788748 788996 249
transcript:Aqu2.1.42751_001 790086 790263 178
transcript:Aqu2.1.42751_001 794565 795217 653
transcript:Aqu2.1.42751_001 789265 789399 135
transcript:Aqu2.1.42751_001 792919 793040 122
transcript:Aqu2.1.42751_001 789600 789854 255
transcript:Aqu2.1.42751_001 790519 790681 163
transcript:Aqu2.1.08945_001 6111 6151 41
transcript:Aqu2.1.08945_001 6637 6696 60
transcript:Aqu2.1.08945_001 6204 6512 309
transcript:Aqu2.1.12949_001 5614 5630 17
transcript:Aqu2.1.12949_001 2547 2620 74
transcript:Aqu2.1.12949_001 3467 3525 59
transcript:Aqu2.1.12949_001 6201 10386 4186
transcript:Aqu2.1.12949_001 4223 4384 162
transcript:Aqu2.1.12949_001 5512 5547 36
transcript:Aqu2.1.12949_001 5039 5113 75
transcript:Aqu2.1.12949_001 3111 3416 306
transcript:Aqu2.1.12949_001 4117 4170 54
transcript:Aqu2.1.12949_001 4519 4543 25
transcript:Aqu2.1.12949_001 4596 4644 49
transcript:Aqu2.1.12949_001 2675 3060 386
transcript:Aqu2.1.12949_001 3921 4004 84
transcript:Aqu2.1.12949_001 3606 3870 265
transcript:Aqu2.1.10201_001 185 505 321
transcript:Aqu2.1.21893_001 73651 73752 102
transcript:Aqu2.1.21893_001 74210 74269 60
transcript:Aqu2.1.21893_001 72338 72364 27
transcript:Aqu2.1.21893_001 74313 74442 130
transcript:Aqu2.1.21893_001 72228 72293 66
transcript:Aqu2.1.21893_001 72414 73090 677
transcript:Aqu2.1.21893_001 74502 75615 1114
transcript:Aqu2.1.21893_001 73449 73559 111
transcript:Aqu2.1.21893_001 73137 73218 82
transcript:Aqu2.1.21893_001 73370 73399 30
transcript:Aqu2.1.21893_001 73272 73322 51
transcript:Aqu2.1.21893_001 73796 74155 360
transcript:Aqu2.1.44353_001 509689 510102 414
transcript:Aqu2.1.34668_001 87213 87947 735
transcript:Aqu2.1.35220_001 97272 97369 98
transcript:Aqu2.1.35220_001 97718 97809 92
transcript:Aqu2.1.35220_001 97598 97658 61
transcript:Aqu2.1.35220_001 97438 97536 99
transcript:Aqu2.1.40064_001 65596 65625 30
transcript:Aqu2.1.40064_001 66054 66326 273
transcript:Aqu2.1.07812_001 3522 3818 297
transcript:Aqu2.1.24504_001 63110 63219 110
transcript:Aqu2.1.24504_001 61920 62011 92
transcript:Aqu2.1.24504_001 63274 63537 264
transcript:Aqu2.1.24504_001 62763 62824 62
transcript:Aqu2.1.24504_001 60524 60681 158
transcript:Aqu2.1.24504_001 60239 60406 168
transcript:Aqu2.1.24504_001 60077 60188 112
transcript:Aqu2.1.24504_001 62891 63052 162
transcript:Aqu2.1.24504_001 62557 62616 60
transcript:Aqu2.1.24504_001 62250 62458 209
transcript:Aqu2.1.24504_001 62672 62712 41
transcript:Aqu2.1.24504_001 62062 62199 138
transcript:Aqu2.1.09359_001 2072 2113 42
transcript:Aqu2.1.09359_001 1268 1351 84
transcript:Aqu2.1.09359_001 1112 1197 86
transcript:Aqu2.1.39113_001 57405 58558 1154
transcript:Aqu2.1.05974_001 344 641 298
transcript:Aqu2.1.05974_001 698 1183 486
transcript:Aqu2.1.26472_001 113440 113561 122
transcript:Aqu2.1.26472_001 113264 113327 64
transcript:Aqu2.1.38724_001 121210 121415 206
transcript:Aqu2.1.38724_001 121462 121561 100
transcript:Aqu2.1.38724_001 121748 121908 161
transcript:Aqu2.1.38724_001 121626 121699 74
transcript:Aqu2.1.38724_001 121956 122238 283
transcript:Aqu2.1.31337_001 4496 4650 155
transcript:Aqu2.1.31337_001 16901 17062 162
transcript:Aqu2.1.31337_001 12320 12387 68
transcript:Aqu2.1.31337_001 15669 15886 218
transcript:Aqu2.1.31337_001 13648 13815 168
transcript:Aqu2.1.31337_001 4737 4818 82
transcript:Aqu2.1.31337_001 16480 16697 218
transcript:Aqu2.1.31337_001 12017 12088 72
transcript:Aqu2.1.31337_001 17255 17439 185
transcript:Aqu2.1.31337_001 5228 5449 222
transcript:Aqu2.1.31337_001 15025 15132 108
transcript:Aqu2.1.31337_001 9447 9580 134
transcript:Aqu2.1.31337_001 12160 12238 79
transcript:Aqu2.1.31337_001 10294 10404 111
transcript:Aqu2.1.31337_001 15394 15459 66
transcript:Aqu2.1.31337_001 12755 12928 174
transcript:Aqu2.1.31337_001 13949 14056 108
transcript:Aqu2.1.31337_001 15538 15609 72
transcript:Aqu2.1.31337_001 14650 14746 97
transcript:Aqu2.1.31337_001 11719 11756 38
transcript:Aqu2.1.31337_001 3789 3993 205
transcript:Aqu2.1.31337_001 14122 14188 67
transcript:Aqu2.1.31337_001 14393 14540 148
transcript:Aqu2.1.31337_001 16042 16231 190
transcript:Aqu2.1.31337_001 12998 13111 114
transcript:Aqu2.1.31337_001 17115 17206 92
transcript:Aqu2.1.31337_001 15182 15337 156
transcript:Aqu2.1.31337_001 12445 12528 84
transcript:Aqu2.1.35774_001 122580 122779 200
transcript:Aqu2.1.35774_001 121259 121310 52
transcript:Aqu2.1.35774_001 124972 125152 181
transcript:Aqu2.1.13170_001 6898 7414 517
transcript:Aqu2.1.14104_001 5680 6390 711
transcript:Aqu2.1.14104_001 2185 2775 591
transcript:Aqu2.1.14104_001 1547 1870 324
transcript:Aqu2.1.14104_001 1928 2140 213
transcript:Aqu2.1.24416_001 14176 14261 86
transcript:Aqu2.1.24416_001 14307 14397 91
transcript:Aqu2.1.02764_001 315 878 564
transcript:Aqu2.1.12126_001 12906 13580 675
transcript:Aqu2.1.25494_001 111277 111642 366
transcript:Aqu2.1.19204_001 59434 59748 315
transcript:Aqu2.1.19204_001 50650 50816 167
transcript:Aqu2.1.19204_001 59944 59974 31
transcript:Aqu2.1.19204_001 52656 52856 201
transcript:Aqu2.1.19204_001 59113 59385 273
transcript:Aqu2.1.19204_001 49178 49338 161
transcript:Aqu2.1.19204_001 49531 49662 132
transcript:Aqu2.1.19204_001 48973 49108 136
transcript:Aqu2.1.19204_001 50181 50333 153
transcript:Aqu2.1.19204_001 49720 49854 135
transcript:Aqu2.1.19204_001 52368 52612 245
transcript:Aqu2.1.19204_001 49906 49970 65
transcript:Aqu2.1.19204_001 50022 50115 94
transcript:Aqu2.1.19204_001 59846 59866 21
transcript:Aqu2.1.19204_001 53002 53055 54
transcript:Aqu2.1.19204_001 48802 48912 111
transcript:Aqu2.1.19204_001 58555 58714 160
transcript:Aqu2.1.19204_001 58478 58491 14
transcript:Aqu2.1.19204_001 58794 59060 267
transcript:Aqu2.1.19204_001 50920 51143 224
transcript:Aqu2.1.19204_001 52195 52285 91
transcript:Aqu2.1.19204_001 51267 51303 37
transcript:Aqu2.1.19204_001 50459 50594 136
transcript:Aqu2.1.19204_001 51805 51887 83
transcript:Aqu2.1.31752_001 160921 161077 157
transcript:Aqu2.1.31752_001 160784 160866 83
transcript:Aqu2.1.17834_001 41036 41261 226
transcript:Aqu2.1.17834_001 40703 40811 109
transcript:Aqu2.1.17834_001 40422 40433 12
transcript:Aqu2.1.17834_001 40530 40650 121
transcript:Aqu2.1.27155_001 107656 107789 134
transcript:Aqu2.1.27155_001 105262 105356 95
transcript:Aqu2.1.27155_001 103918 104065 148
transcript:Aqu2.1.27155_001 106728 106801 74
transcript:Aqu2.1.27155_001 106269 106372 104
transcript:Aqu2.1.27155_001 104962 105008 47
transcript:Aqu2.1.27155_001 105404 105470 67
transcript:Aqu2.1.27155_001 103722 103786 65
transcript:Aqu2.1.27155_001 106428 106556 129
transcript:Aqu2.1.27155_001 104799 104859 61
transcript:Aqu2.1.27155_001 105056 105215 160
transcript:Aqu2.1.27155_001 107027 107175 149
transcript:Aqu2.1.27155_001 104113 104260 148
transcript:Aqu2.1.27155_001 104489 104615 127
transcript:Aqu2.1.27155_001 105513 105594 82
transcript:Aqu2.1.27155_001 103184 103376 193
transcript:Aqu2.1.27155_001 102799 102915 117
transcript:Aqu2.1.27155_001 107449 107608 160
transcript:Aqu2.1.27155_001 102038 102320 283
transcript:Aqu2.1.27155_001 102369 102686 318
transcript:Aqu2.1.27155_001 103427 103564 138
transcript:Aqu2.1.27155_001 106607 106662 56
transcript:Aqu2.1.27155_001 106117 106223 107
transcript:Aqu2.1.27155_001 103617 103677 61
transcript:Aqu2.1.27155_001 102988 103127 140
transcript:Aqu2.1.27155_001 104308 104432 125
transcript:Aqu2.1.27155_001 104664 104756 93
transcript:Aqu2.1.23289_001 108310 109920 1611
transcript:Aqu2.1.22965_001 55062 55155 94
transcript:Aqu2.1.22965_001 55522 55557 36
transcript:Aqu2.1.22965_001 55286 55354 69
transcript:Aqu2.1.22965_001 56532 56726 195
transcript:Aqu2.1.34084_001 194812 195445 634
transcript:Aqu2.1.34084_001 192935 193286 352
transcript:Aqu2.1.34084_001 193345 193390 46
transcript:Aqu2.1.09289_001 6958 7353 396
transcript:Aqu2.1.43797_001 858202 859128 927
transcript:ENSRNA022712729-T1 582074 582155 82
transcript:Aqu2.1.28518_001 141057 141449 393
transcript:Aqu2.1.26688_001 104785 105079 295
transcript:Aqu2.1.26688_001 106608 108016 1409
transcript:Aqu2.1.26688_001 105572 105732 161
transcript:Aqu2.1.26688_001 105860 106033 174
transcript:Aqu2.1.26688_001 105130 105365 236
transcript:Aqu2.1.26688_001 104678 104696 19
transcript:Aqu2.1.26688_001 106336 106468 133
transcript:Aqu2.1.08292_001 3156 3299 144
transcript:Aqu2.1.08292_001 3102 3134 33
transcript:Aqu2.1.14916_001 16815 17248 434
transcript:Aqu2.1.07501_001 1708 1807 100
transcript:Aqu2.1.07501_001 1808 2063 256
transcript:Aqu2.1.29339_001 122090 122808 719
transcript:Aqu2.1.29339_001 121698 121812 115
transcript:Aqu2.1.29339_001 123216 123278 63
transcript:Aqu2.1.03578_001 1655 1723 69
transcript:Aqu2.1.03578_001 821 868 48
transcript:Aqu2.1.03578_001 1368 1429 62
transcript:Aqu2.1.03578_001 914 1033 120
transcript:Aqu2.1.03578_001 1241 1319 79
transcript:Aqu2.1.37550_001 143867 144122 256
transcript:Aqu2.1.37550_001 142231 142597 367
transcript:Aqu2.1.37550_001 143644 143797 154
transcript:Aqu2.1.37550_001 144332 144466 135
transcript:Aqu2.1.37550_001 144517 144923 407
transcript:Aqu2.1.37550_001 144174 144279 106
transcript:Aqu2.1.37550_001 142858 143004 147
transcript:Aqu2.1.16441_001 26537 26573 37
transcript:Aqu2.1.16441_001 26409 26481 73
transcript:Aqu2.1.16441_001 25619 26126 508
transcript:Aqu2.1.29113_001 56831 57035 205
transcript:Aqu2.1.29113_001 47762 47820 59
transcript:Aqu2.1.29113_001 54490 54785 296
transcript:Aqu2.1.29113_001 57439 57591 153
transcript:Aqu2.1.29113_001 55339 55450 112
transcript:Aqu2.1.29113_001 56625 56756 132
transcript:Aqu2.1.29113_001 54037 54157 121
transcript:Aqu2.1.29113_001 46768 46806 39
transcript:Aqu2.1.29113_001 54849 54952 104
transcript:Aqu2.1.29113_001 57081 57217 137
transcript:Aqu2.1.29113_001 56276 56318 43
transcript:Aqu2.1.29113_001 55995 56197 203
transcript:Aqu2.1.29113_001 57717 57917 201
transcript:Aqu2.1.29113_001 57279 57377 99
transcript:Aqu2.1.29113_001 54226 54388 163
transcript:Aqu2.1.29113_001 55044 55179 136
transcript:Aqu2.1.29113_001 56395 56525 131
transcript:Aqu2.1.23585_001 54511 55701 1191
transcript:Aqu2.1.11208_001 562 643 82
transcript:Aqu2.1.11208_001 9458 9519 62
transcript:Aqu2.1.11208_001 9569 9723 155
transcript:Aqu2.1.11208_001 38 245 208
transcript:Aqu2.1.11208_001 1542 1620 79
transcript:Aqu2.1.11208_001 10581 10661 81
transcript:Aqu2.1.11208_001 10366 10469 104
transcript:Aqu2.1.11208_001 1666 1794 129
transcript:Aqu2.1.11208_001 2069 2130 62
transcript:Aqu2.1.11208_001 10741 10789 49
transcript:Aqu2.1.37075_001 6268 6471 204
transcript:Aqu2.1.37075_001 6472 6579 108
transcript:Aqu2.1.14398_001 6433 6549 117
transcript:Aqu2.1.14398_001 6159 6338 180
transcript:Aqu2.1.14398_001 5982 6102 121
transcript:Aqu2.1.07313_001 597 3676 3080
transcript:Aqu2.1.07313_001 65 382 318
transcript:Aqu2.1.35559_001 278970 279087 118
transcript:Aqu2.1.35559_001 280436 280557 122
transcript:Aqu2.1.35559_001 275423 275526 104
transcript:Aqu2.1.35559_001 279574 279754 181
transcript:Aqu2.1.35559_001 280098 280220 123
transcript:Aqu2.1.35559_001 273651 274003 353
transcript:Aqu2.1.35559_001 279331 279446 116
transcript:Aqu2.1.35559_001 275202 275304 103
transcript:Aqu2.1.35559_001 281407 281550 144
transcript:Aqu2.1.35559_001 279898 279977 80
transcript:Aqu2.1.35559_001 281263 281351 89
transcript:Aqu2.1.35559_001 276128 276285 158
transcript:Aqu2.1.35559_001 275724 276063 340
transcript:Aqu2.1.35559_001 283699 283769 71
transcript:Aqu2.1.35559_001 274757 274805 49
transcript:Aqu2.1.35559_001 276518 278294 1777
transcript:Aqu2.1.35559_001 280784 280974 191
transcript:Aqu2.1.35559_001 278854 278906 53
transcript:Aqu2.1.35559_001 274128 274349 222
transcript:Aqu2.1.35559_001 281992 282175 184
transcript:Aqu2.1.35559_001 274887 275017 131
transcript:Aqu2.1.24570_001 19897 20217 321
transcript:Aqu2.1.23674_001 84941 85745 805
transcript:Aqu2.1.43500_001 845468 846859 1392
transcript:Aqu2.1.05662_001 628 1221 594
transcript:Aqu2.1.05456_001 1362 1455 94
transcript:Aqu2.1.05456_001 824 1112 289
transcript:Aqu2.1.05456_001 1170 1318 149
transcript:Aqu2.1.05456_001 1541 1744 204
transcript:Aqu2.1.05456_001 170 226 57
transcript:Aqu2.1.03762_001 249 1487 1239
transcript:Aqu2.1.21706_001 48227 49351 1125
transcript:Aqu2.1.21706_001 49427 49683 257
transcript:Aqu2.1.21706_001 49758 49800 43
transcript:Aqu2.1.07095_001 933 1616 684
transcript:Aqu2.1.05322_001 1333 1398 66
transcript:Aqu2.1.05322_001 1273 1332 60
transcript:Aqu2.1.22944_001 69376 69771 396
transcript:Aqu2.1.05773_001 1535 1675 141
transcript:Aqu2.1.05773_001 969 982 14
transcript:Aqu2.1.05773_001 1754 1786 33
transcript:Aqu2.1.05773_001 1836 1933 98
transcript:Aqu2.1.05773_001 869 913 45
transcript:Aqu2.1.05773_001 2232 2288 57
transcript:Aqu2.1.05773_001 1034 1139 106
transcript:Aqu2.1.05773_001 2095 2186 92
transcript:Aqu2.1.05773_001 1199 1256 58
transcript:Aqu2.1.05773_001 288 458 171
transcript:Aqu2.1.05773_001 1987 2053 67
transcript:Aqu2.1.05773_001 1300 1489 190
transcript:Aqu2.1.05773_001 108 168 61
transcript:Aqu2.1.36053_001 115179 115975 797
transcript:Aqu2.1.14033_001 12484 12522 39
transcript:Aqu2.1.14033_001 12266 12435 170
transcript:Aqu2.1.01189_001 866 983 118
transcript:Aqu2.1.01189_001 548 634 87
transcript:Aqu2.1.01189_001 4 495 492
transcript:Aqu2.1.01189_001 685 810 126
transcript:Aqu2.1.38899_001 264820 265121 302
transcript:Aqu2.1.38899_001 264566 264734 169
transcript:Aqu2.1.32318_001 181861 182372 512
transcript:Aqu2.1.32318_001 182498 183075 578
transcript:Aqu2.1.32318_001 183567 184105 539
transcript:Aqu2.1.31933_001 170158 170566 409
transcript:Aqu2.1.31933_001 169930 170082 153
transcript:Aqu2.1.31933_001 163971 164109 139
transcript:Aqu2.1.31933_001 163267 163520 254
transcript:Aqu2.1.31933_001 169714 169877 164
transcript:Aqu2.1.31933_001 171174 171470 297
transcript:Aqu2.1.31933_001 163566 163622 57
transcript:Aqu2.1.31933_001 166247 169669 3423
transcript:Aqu2.1.31933_001 165603 165692 90
transcript:Aqu2.1.31933_001 170653 170872 220
transcript:Aqu2.1.31933_001 165374 165529 156
transcript:Aqu2.1.31933_001 166073 166183 111
transcript:Aqu2.1.31933_001 163678 163832 155
transcript:Aqu2.1.31933_001 165799 165942 144
transcript:Aqu2.1.31933_001 165192 165252 61
transcript:Aqu2.1.06968_001 490 536 47
transcript:Aqu2.1.06968_001 583 688 106
transcript:Aqu2.1.02300_001 1071 1377 307
transcript:Aqu2.1.33328_001 66099 67454 1356
transcript:Aqu2.1.26980_001 11271 11826 556
transcript:Aqu2.1.29439_001 37815 38033 219
transcript:Aqu2.1.29439_001 37463 37628 166
transcript:Aqu2.1.29439_001 37341 37417 77
transcript:Aqu2.1.29439_001 37023 37295 273
transcript:Aqu2.1.29439_001 38091 38109 19
transcript:Aqu2.1.29439_001 37671 37757 87
transcript:Aqu2.1.29439_001 36529 36977 449
transcript:Aqu2.1.29439_001 38172 38483 312
transcript:Aqu2.1.06567_001 1067 1283 217
transcript:Aqu2.1.32167_001 46959 47123 165
transcript:Aqu2.1.23393_001 80337 80786 450
transcript:Aqu2.1.23393_001 79843 80025 183
transcript:Aqu2.1.23393_001 78210 78268 59
transcript:Aqu2.1.23393_001 80079 80185 107
transcript:Aqu2.1.23393_001 79560 79649 90
transcript:Aqu2.1.23393_001 79704 79781 78
transcript:Aqu2.1.23393_001 80239 80292 54
transcript:Aqu2.1.23393_001 79344 79510 167
transcript:Aqu2.1.23393_001 78380 78596 217
transcript:Aqu2.1.23393_001 78777 79298 522
transcript:Aqu2.1.32781_001 53214 53534 321
transcript:Aqu2.1.19616_001 40620 40784 165
transcript:Aqu2.1.07128_001 2489 2527 39
transcript:Aqu2.1.07128_001 1977 2118 142
transcript:Aqu2.1.07128_001 2666 2744 79
transcript:Aqu2.1.07128_001 1793 1928 136
transcript:Aqu2.1.07128_001 2802 2881 80
transcript:Aqu2.1.07128_001 2577 2615 39
transcript:Aqu2.1.07128_001 2256 2343 88
transcript:Aqu2.1.04409_001 1350 1534 185
transcript:Aqu2.1.32969_001 260690 260959 270
transcript:Aqu2.1.11417_001 7761 7866 106
transcript:Aqu2.1.11417_001 1288 1672 385
transcript:Aqu2.1.11417_001 8115 8283 169
transcript:Aqu2.1.11417_001 4836 5019 184
transcript:Aqu2.1.11417_001 8709 8725 17
transcript:Aqu2.1.09131_001 5857 6009 153
transcript:Aqu2.1.11635_001 11265 11386 122
transcript:Aqu2.1.11635_001 11166 11193 28
transcript:Aqu2.1.11635_001 11961 12080 120
transcript:Aqu2.1.11635_001 11443 11490 48
transcript:Aqu2.1.01548_001 433 622 190
transcript:Aqu2.1.07156_001 1 112 112
transcript:Aqu2.1.07156_001 174 474 301
transcript:Aqu2.1.20095_001 8098 8167 70
transcript:Aqu2.1.20095_001 8374 8507 134
transcript:Aqu2.1.20095_001 8226 8323 98
transcript:Aqu2.1.20095_001 7871 8026 156
transcript:Aqu2.1.27466_001 22747 22938 192
transcript:Aqu2.1.27466_001 22579 22672 94
transcript:Aqu2.1.27466_001 23197 23241 45
transcript:Aqu2.1.27466_001 20564 20703 140
transcript:Aqu2.1.27466_001 18050 18750 701
transcript:Aqu2.1.27466_001 17763 17790 28
transcript:Aqu2.1.27466_001 23076 23147 72
transcript:Aqu2.1.27466_001 22155 22209 55
transcript:Aqu2.1.27466_001 20990 21072 83
transcript:Aqu2.1.27466_001 21419 21464 46
transcript:Aqu2.1.27466_001 21939 22113 175
transcript:Aqu2.1.27466_001 21273 21372 100
transcript:Aqu2.1.01148_001 726 978 253
transcript:Aqu2.1.01148_001 179 484 306
transcript:Aqu2.1.01148_001 535 690 156
transcript:Aqu2.1.43815_001 935452 935879 428
transcript:Aqu2.1.43815_001 936135 936384 250
transcript:Aqu2.1.43815_001 935927 935974 48
transcript:Aqu2.1.33144_001 120372 120479 108
transcript:Aqu2.1.33144_001 120309 120335 27
transcript:Aqu2.1.33144_001 118317 118440 124
transcript:Aqu2.1.33144_001 119999 120033 35
transcript:Aqu2.1.21016_001 45919 46056 138
transcript:Aqu2.1.21016_001 40651 40808 158
transcript:Aqu2.1.21016_001 44428 44519 92
transcript:Aqu2.1.21016_001 42333 42496 164
transcript:Aqu2.1.21016_001 42549 42614 66
transcript:Aqu2.1.21016_001 45624 45720 97
transcript:Aqu2.1.21016_001 45786 45860 75
transcript:Aqu2.1.21016_001 41092 41219 128
transcript:Aqu2.1.21016_001 41370 41574 205
transcript:Aqu2.1.21016_001 40003 40325 323
transcript:Aqu2.1.37840_001 43580 46819 3240
transcript:Aqu2.1.36062_001 179848 180723 876
transcript:Aqu2.1.36062_001 181449 181688 240
transcript:Aqu2.1.27299_001 105621 105774 154
transcript:Aqu2.1.27299_001 111680 111713 34
transcript:Aqu2.1.27299_001 111766 112322 557
transcript:Aqu2.1.27299_001 105821 106430 610
transcript:Aqu2.1.27299_001 109347 109409 63
transcript:Aqu2.1.27299_001 107993 108313 321
transcript:Aqu2.1.27299_001 108597 109289 693
transcript:Aqu2.1.27299_001 109567 109686 120
transcript:Aqu2.1.27299_001 105161 105265 105
transcript:Aqu2.1.27299_001 109735 111626 1892
transcript:Aqu2.1.27299_001 105318 105457 140
transcript:Aqu2.1.27299_001 108494 108541 48
transcript:Aqu2.1.21268_001 90646 90900 255
transcript:Aqu2.1.21268_001 89947 90133 187
transcript:Aqu2.1.21268_001 90953 91171 219
transcript:Aqu2.1.21268_001 91530 91701 172
transcript:Aqu2.1.21268_001 89680 89824 145
transcript:Aqu2.1.21268_001 90380 90474 95
transcript:Aqu2.1.21268_001 91221 91475 255
transcript:Aqu2.1.24816_001 30497 30680 184
transcript:Aqu2.1.24816_001 33139 33193 55
transcript:Aqu2.1.24816_001 30996 31126 131
transcript:Aqu2.1.24816_001 29374 29460 87
transcript:Aqu2.1.24816_001 31827 31898 72
transcript:Aqu2.1.24816_001 33026 33090 65
transcript:Aqu2.1.24816_001 31454 31560 107
transcript:Aqu2.1.24816_001 30128 30208 81
transcript:Aqu2.1.24816_001 33845 34980 1136
transcript:Aqu2.1.24816_001 31212 31300 89
transcript:Aqu2.1.24816_001 30285 30361 77
transcript:Aqu2.1.24816_001 35911 36060 150
transcript:Aqu2.1.24816_001 31953 32077 125
transcript:Aqu2.1.24816_001 31653 31720 68
transcript:Aqu2.1.24816_001 33441 33497 57
transcript:Aqu2.1.16405_001 475 536 62
transcript:Aqu2.1.16405_001 2253 2490 238
transcript:Aqu2.1.16405_001 227 428 202
transcript:Aqu2.1.16405_001 910 1200 291
transcript:Aqu2.1.16405_001 584 868 285
transcript:Aqu2.1.38646_001 314594 314707 114
transcript:Aqu2.1.38646_001 313260 313351 92
transcript:Aqu2.1.38646_001 312169 312611 443
transcript:Aqu2.1.38646_001 314964 315296 333
transcript:Aqu2.1.38646_001 312783 312971 189
transcript:Aqu2.1.38646_001 313597 313719 123
transcript:Aqu2.1.38646_001 315738 316112 375
transcript:Aqu2.1.38646_001 313029 313116 88
transcript:Aqu2.1.05784_001 60 362 303
transcript:Aqu2.1.37112_001 151407 152257 851
transcript:Aqu2.1.37112_001 149460 150857 1398
transcript:Aqu2.1.37112_001 150969 151223 255
transcript:Aqu2.1.14621_001 11142 11209 68
transcript:Aqu2.1.14621_001 11552 11631 80
transcript:Aqu2.1.14621_001 10563 10605 43
transcript:Aqu2.1.14621_001 11984 12233 250
transcript:Aqu2.1.14621_001 11428 11506 79
transcript:Aqu2.1.14621_001 11305 11382 78
transcript:Aqu2.1.14621_001 10885 11098 214
transcript:Aqu2.1.14621_001 10271 10519 249
transcript:Aqu2.1.02572_001 533 577 45
transcript:Aqu2.1.02572_001 1024 1117 94
transcript:Aqu2.1.02572_001 696 781 86
transcript:Aqu2.1.02572_001 1179 1238 60
transcript:Aqu2.1.02572_001 849 884 36
transcript:Aqu2.1.44011_001 644148 644293 146
transcript:Aqu2.1.44011_001 644691 645010 320
transcript:Aqu2.1.44011_001 644563 644646 84
transcript:Aqu2.1.44011_001 644356 644464 109
transcript:Aqu2.1.30521_001 190589 190620 32
transcript:Aqu2.1.30521_001 190251 190588 338
transcript:Aqu2.1.41224_001 314649 314788 140
transcript:Aqu2.1.41224_001 315516 315671 156
transcript:Aqu2.1.41224_001 312312 312506 195
transcript:Aqu2.1.41224_001 312562 312634 73
transcript:Aqu2.1.41224_001 313911 314139 229
transcript:Aqu2.1.41224_001 313184 313282 99
transcript:Aqu2.1.41224_001 318103 318201 99
transcript:Aqu2.1.41224_001 318501 318618 118
transcript:Aqu2.1.41224_001 314368 314450 83
transcript:Aqu2.1.41224_001 313678 313751 74
transcript:Aqu2.1.41224_001 313348 313477 130
transcript:Aqu2.1.41224_001 312681 312796 116
transcript:Aqu2.1.41224_001 317959 318041 83
transcript:Aqu2.1.41224_001 315889 315970 82
transcript:Aqu2.1.41224_001 313019 313128 110
transcript:Aqu2.1.41224_001 314516 314595 80
transcript:Aqu2.1.41224_001 319082 319096 15
transcript:Aqu2.1.41224_001 318721 318906 186
transcript:Aqu2.1.41224_001 313532 313610 79
transcript:Aqu2.1.41224_001 317831 317911 81
transcript:Aqu2.1.41224_001 314838 314921 84
transcript:Aqu2.1.41224_001 311731 312057 327
transcript:Aqu2.1.41224_001 314971 315080 110
transcript:Aqu2.1.41224_001 314221 314314 94
transcript:Aqu2.1.41224_001 313820 313862 43
transcript:Aqu2.1.22405_001 66010 67185 1176
transcript:Aqu2.1.24324_001 42483 42929 447
transcript:Aqu2.1.07474_001 893 1017 125
transcript:Aqu2.1.07474_001 606 716 111
transcript:Aqu2.1.07474_001 1821 1873 53
transcript:Aqu2.1.07474_001 775 849 75
transcript:Aqu2.1.31182_001 164329 164448 120
transcript:Aqu2.1.31182_001 165916 166186 271
transcript:Aqu2.1.31182_001 164830 164904 75
transcript:Aqu2.1.31182_001 165651 165838 188
transcript:Aqu2.1.31182_001 164615 164727 113
transcript:Aqu2.1.31182_001 158845 158946 102
transcript:Aqu2.1.31182_001 163515 163614 100
transcript:Aqu2.1.31182_001 157957 158173 217
transcript:Aqu2.1.22170_001 91650 91767 118
transcript:Aqu2.1.22170_001 92575 92705 131
transcript:Aqu2.1.22170_001 92413 92523 111
transcript:Aqu2.1.10662_001 7473 7514 42
transcript:Aqu2.1.10662_001 7568 7927 360
transcript:Aqu2.1.19775_001 55866 56141 276
transcript:Aqu2.1.23017_001 3699 3941 243
transcript:Aqu2.1.03641_001 873 1101 229
transcript:Aqu2.1.03641_001 651 817 167
transcript:Aqu2.1.38906_001 298429 298644 216
transcript:Aqu2.1.38906_001 299607 299714 108
transcript:Aqu2.1.31151_001 28758 28803 46
transcript:Aqu2.1.31151_001 28045 28332 288
transcript:Aqu2.1.31151_001 27112 27248 137
transcript:Aqu2.1.31151_001 27484 27614 131
transcript:Aqu2.1.31151_001 27306 27434 129
transcript:Aqu2.1.31151_001 28378 28710 333
transcript:Aqu2.1.31151_001 27709 27994 286
transcript:Aqu2.1.18369_001 20134 20457 324
transcript:Aqu2.1.18369_001 21028 21180 153
transcript:Aqu2.1.13256_001 4181 4246 66
transcript:Aqu2.1.13256_001 2359 2699 341
transcript:Aqu2.1.13256_001 4560 4643 84
transcript:Aqu2.1.13256_001 5797 6034 238
transcript:Aqu2.1.13256_001 4405 4509 105
transcript:Aqu2.1.13256_001 4029 4139 111
transcript:Aqu2.1.13256_001 2746 2814 69
transcript:Aqu2.1.13256_001 4295 4351 57
transcript:Aqu2.1.13256_001 5185 5607 423
transcript:Aqu2.1.13256_001 4827 4979 153
transcript:Aqu2.1.13256_001 4689 4772 84
transcript:Aqu2.1.00272_001 7 262 256
transcript:Aqu2.1.00272_001 677 778 102
transcript:Aqu2.1.00272_001 356 631 276
transcript:Aqu2.1.00272_001 935 946 12
transcript:Aqu2.1.00272_001 821 867 47
transcript:Aqu2.1.08110_001 3437 3766 330
transcript:Aqu2.1.08110_001 4395 4551 157
transcript:Aqu2.1.08110_001 4085 4187 103
transcript:Aqu2.1.08110_001 3080 3177 98
transcript:Aqu2.1.08110_001 2543 2589 47
transcript:Aqu2.1.08110_001 2632 2864 233
transcript:Aqu2.1.08110_001 4601 4649 49
transcript:Aqu2.1.43233_001 966302 966874 573
transcript:Aqu2.1.10258_001 6827 7203 377
transcript:Aqu2.1.33956_001 271467 272811 1345
transcript:Aqu2.1.10570_001 5546 5929 384
transcript:Aqu2.1.13193_001 15574 15667 94
transcript:Aqu2.1.13193_001 16078 16146 69
transcript:Aqu2.1.13193_001 15401 15492 92
transcript:Aqu2.1.43914_001 338220 338788 569
transcript:Aqu2.1.43914_001 331109 331303 195
transcript:Aqu2.1.43914_001 331520 331888 369
transcript:Aqu2.1.43914_001 331352 331471 120
transcript:Aqu2.1.43914_001 331048 331063 16
transcript:Aqu2.1.07175_001 3334 3687 354
transcript:Aqu2.1.07175_001 2221 2584 364
transcript:Aqu2.1.15664_001 11563 11659 97
transcript:Aqu2.1.15664_001 10407 10444 38
transcript:Aqu2.1.15664_001 9432 9529 98
transcript:Aqu2.1.15664_001 11463 11519 57
transcript:Aqu2.1.15664_001 10279 10353 75
transcript:Aqu2.1.15664_001 9609 9682 74
transcript:Aqu2.1.43837_001 1025970 1026200 231
transcript:Aqu2.1.43837_001 1025003 1025162 160
transcript:Aqu2.1.43837_001 1025209 1025393 185
transcript:Aqu2.1.43837_001 1024867 1024870 4
transcript:Aqu2.1.39600_001 52941 53229 289
transcript:Aqu2.1.39600_001 51897 52012 116
transcript:Aqu2.1.39600_001 49916 49999 84
transcript:Aqu2.1.39600_001 50097 50294 198
transcript:Aqu2.1.39600_001 52412 52475 64
transcript:Aqu2.1.39600_001 51195 51269 75
transcript:Aqu2.1.39600_001 49678 49859 182
transcript:Aqu2.1.39600_001 50494 50610 117
transcript:Aqu2.1.17562_001 48849 48937 89
transcript:Aqu2.1.17562_001 48938 49025 88
transcript:Aqu2.1.27031_001 66144 68913 2770
transcript:Aqu2.1.27031_001 65872 66093 222
transcript:Aqu2.1.27031_001 65740 65776 37
transcript:Aqu2.1.27639_001 161692 162034 343
transcript:Aqu2.1.27639_001 161437 161632 196
transcript:Aqu2.1.27639_001 161302 161389 88
transcript:Aqu2.1.27639_001 160974 161254 281
transcript:Aqu2.1.03439_001 843 1199 357
transcript:Aqu2.1.03439_001 1621 1681 61
transcript:Aqu2.1.03439_001 1250 1555 306
transcript:Aqu2.1.03439_001 733 792 60
transcript:Aqu2.1.03439_001 649 687 39
transcript:Aqu2.1.24318_001 4 316 313
transcript:Aqu2.1.17344_001 46383 46636 254
transcript:Aqu2.1.17344_001 46986 47144 159
transcript:Aqu2.1.17344_001 41397 41487 91
transcript:Aqu2.1.17344_001 47284 47417 134
transcript:Aqu2.1.17344_001 46719 46821 103
transcript:Aqu2.1.17344_001 43782 44063 282
transcript:Aqu2.1.17344_001 41725 42069 345
transcript:Aqu2.1.17344_001 47469 47753 285
transcript:Aqu2.1.11440_001 4372 8718 4347
transcript:Aqu2.1.42988_001 746521 747111 591
transcript:Aqu2.1.21728_001 42036 45392 3357
transcript:Aqu2.1.08525_001 2684 2953 270
transcript:Aqu2.1.32512_001 178242 178742 501
transcript:Aqu2.1.32512_001 178777 178830 54
transcript:Aqu2.1.13602_001 13529 13680 152
transcript:Aqu2.1.13602_001 15132 15243 112
transcript:Aqu2.1.13602_001 16181 16194 14
transcript:Aqu2.1.13602_001 13850 13949 100
transcript:Aqu2.1.13602_001 14250 14323 74
transcript:Aqu2.1.13602_001 15795 15831 37
transcript:Aqu2.1.13602_001 16037 16099 63
transcript:Aqu2.1.13954_001 13912 13977 66
transcript:Aqu2.1.13954_001 13694 13856 163
transcript:Aqu2.1.13954_001 14023 14125 103
transcript:Aqu2.1.13954_001 311 404 94
transcript:Aqu2.1.13954_001 12865 13191 327
transcript:Aqu2.1.13954_001 13319 13480 162
transcript:Aqu2.1.13954_001 12434 12820 387
transcript:Aqu2.1.34363_001 118976 120818 1843
transcript:Aqu2.1.09769_001 4825 4917 93
transcript:Aqu2.1.09769_001 5520 5587 68
transcript:Aqu2.1.09769_001 4960 5383 424
transcript:Aqu2.1.20333_001 33657 33866 210
transcript:Aqu2.1.20333_001 31836 32063 228
transcript:Aqu2.1.20333_001 35124 35191 68
transcript:Aqu2.1.20333_001 32913 33033 121
transcript:Aqu2.1.20333_001 34135 34238 104
transcript:Aqu2.1.20333_001 34851 35040 190
transcript:Aqu2.1.20333_001 36718 36823 106
transcript:Aqu2.1.20333_001 35306 35366 61
transcript:Aqu2.1.20333_001 33090 33268 179
transcript:Aqu2.1.20333_001 32547 32629 83
transcript:Aqu2.1.20333_001 34339 34600 262
transcript:Aqu2.1.20333_001 36380 36494 115
transcript:Aqu2.1.20333_001 36182 36330 149
transcript:Aqu2.1.20333_001 32427 32490 64
transcript:Aqu2.1.20333_001 32749 32853 105
transcript:Aqu2.1.20333_001 36552 36676 125
transcript:Aqu2.1.31902_001 77258 77324 67
transcript:Aqu2.1.31902_001 76647 77257 611
transcript:Aqu2.1.25898_001 44021 44153 133
transcript:Aqu2.1.25898_001 48635 49498 864
transcript:Aqu2.1.25898_001 44771 44953 183
transcript:Aqu2.1.25898_001 44617 44718 102
transcript:Aqu2.1.25898_001 47944 48120 177
transcript:Aqu2.1.25898_001 45003 45095 93
transcript:Aqu2.1.25898_001 43724 43789 66
transcript:Aqu2.1.25898_001 45723 45815 93
transcript:Aqu2.1.25898_001 49595 49767 173
transcript:Aqu2.1.25898_001 47807 47899 93
transcript:Aqu2.1.25898_001 44434 44573 140
transcript:Aqu2.1.25898_001 47216 47392 177
transcript:Aqu2.1.25898_001 45861 46037 177
transcript:Aqu2.1.25898_001 43421 43672 252
transcript:Aqu2.1.25898_001 50284 50858 575
transcript:Aqu2.1.25898_001 44317 44388 72
transcript:Aqu2.1.25898_001 46412 46504 93
transcript:Aqu2.1.25898_001 47080 47172 93
transcript:Aqu2.1.25898_001 45145 45321 177
transcript:Aqu2.1.25898_001 46557 46733 177
transcript:Aqu2.1.25898_001 44203 44269 67
transcript:Aqu2.1.40391_001 288149 288481 333
transcript:Aqu2.1.14184_001 1069 1161 93
transcript:Aqu2.1.14184_001 2 918 917
transcript:Aqu2.1.14184_001 1264 1709 446
transcript:Aqu2.1.09175_001 907 1092 186
transcript:Aqu2.1.41136_001 599733 599925 193
transcript:Aqu2.1.41136_001 600456 600567 112
transcript:Aqu2.1.41136_001 600142 600185 44
transcript:Aqu2.1.41136_001 600614 600797 184
transcript:Aqu2.1.41136_001 599978 600082 105
transcript:Aqu2.1.41136_001 600350 600401 52
transcript:Aqu2.1.41136_001 598174 599678 1505
transcript:Aqu2.1.41989_001 514833 514947 115
transcript:Aqu2.1.41989_001 513325 513400 76
transcript:Aqu2.1.41989_001 513464 513563 100
transcript:Aqu2.1.41989_001 514526 514602 77
transcript:Aqu2.1.41989_001 514309 514400 92
transcript:Aqu2.1.41989_001 512818 513010 193
transcript:Aqu2.1.41989_001 513066 513181 116
transcript:Aqu2.1.41989_001 515369 515431 63
transcript:Aqu2.1.01457_001 225 314 90
transcript:Aqu2.1.01457_001 428 602 175
transcript:Aqu2.1.01457_001 1084 1325 242
transcript:Aqu2.1.41025_001 261249 261406 158
transcript:Aqu2.1.41025_001 261197 261200 4
transcript:Aqu2.1.41025_001 260897 261196 300
transcript:Aqu2.1.20059_001 61875 62055 181
transcript:Aqu2.1.20059_001 57732 57779 48
transcript:Aqu2.1.20059_001 57114 57312 199
transcript:Aqu2.1.20059_001 58902 59024 123
transcript:Aqu2.1.20059_001 57837 57872 36
transcript:Aqu2.1.20059_001 62823 62903 81
transcript:Aqu2.1.20059_001 62109 62296 188
transcript:Aqu2.1.20059_001 59075 59127 53
transcript:Aqu2.1.20059_001 57364 57682 319
transcript:Aqu2.1.20059_001 62357 62669 313
transcript:Aqu2.1.20059_001 62718 62765 48
transcript:Aqu2.1.13043_001 1580 1781 202
transcript:Aqu2.1.13043_001 2763 3519 757
transcript:Aqu2.1.13043_001 1835 1914 80
transcript:Aqu2.1.13043_001 2379 2637 259
transcript:Aqu2.1.06793_001 254 451 198
transcript:Aqu2.1.01080_001 610 1188 579
transcript:Aqu2.1.28324_001 110665 111876 1212
transcript:Aqu2.1.24273_001 64229 64350 122
transcript:Aqu2.1.24273_001 60897 60953 57
transcript:Aqu2.1.24273_001 60588 60699 112
transcript:Aqu2.1.24273_001 61005 61178 174
transcript:Aqu2.1.24273_001 64064 64169 106
transcript:Aqu2.1.24273_001 64528 65408 881
transcript:Aqu2.1.24273_001 60763 60808 46
transcript:Aqu2.1.24273_001 61230 61506 277
transcript:Aqu2.1.37163_001 317722 317855 134
transcript:Aqu2.1.37163_001 313600 313920 321
transcript:Aqu2.1.37163_001 317905 318167 263
transcript:Aqu2.1.37163_001 316782 316876 95
transcript:Aqu2.1.37163_001 313993 314310 318
transcript:Aqu2.1.37163_001 316600 316731 132
transcript:Aqu2.1.37163_001 314774 315130 357
transcript:Aqu2.1.37163_001 313225 313494 270
transcript:Aqu2.1.37163_001 317553 317665 113
transcript:Aqu2.1.37163_001 316039 316178 140
transcript:Aqu2.1.37163_001 315899 315984 86
transcript:Aqu2.1.37163_001 316288 316550 263
transcript:Aqu2.1.37163_001 315742 315818 77
transcript:Aqu2.1.37163_001 313138 313171 34
transcript:Aqu2.1.37163_001 315181 315321 141
transcript:Aqu2.1.37163_001 317451 317496 46
transcript:Aqu2.1.37163_001 316990 317401 412
transcript:Aqu2.1.37163_001 314369 314686 318
transcript:Aqu2.1.37163_001 318337 319456 1120
transcript:Aqu2.1.37163_001 315376 315687 312
transcript:Aqu2.1.37163_001 318223 318289 67
transcript:Aqu2.1.11985_001 1951 1964 14
transcript:Aqu2.1.11985_001 557 937 381
transcript:Aqu2.1.11985_001 2060 2116 57
transcript:Aqu2.1.11985_001 1563 1814 252
transcript:Aqu2.1.11985_001 29 275 247
transcript:Aqu2.1.12202_001 9762 10032 271
transcript:Aqu2.1.12202_001 11155 11300 146
transcript:Aqu2.1.12202_001 10567 10674 108
transcript:Aqu2.1.12202_001 10828 10936 109
transcript:Aqu2.1.12202_001 11349 11429 81
transcript:Aqu2.1.12202_001 11786 11869 84
transcript:Aqu2.1.12202_001 10344 10484 141
transcript:Aqu2.1.12202_001 11545 11703 159
transcript:Aqu2.1.22600_001 83453 83926 474
transcript:Aqu2.1.22600_001 83194 83452 259
transcript:Aqu2.1.22048_001 23352 23568 217
transcript:Aqu2.1.22048_001 23887 23967 81
transcript:Aqu2.1.22048_001 23620 23838 219
transcript:Aqu2.1.22048_001 24232 24521 290
transcript:Aqu2.1.22048_001 22879 23298 420
transcript:Aqu2.1.22048_001 24907 24981 75
transcript:Aqu2.1.22048_001 24571 24680 110
transcript:Aqu2.1.22048_001 24739 24858 120
transcript:Aqu2.1.22048_001 24028 24134 107
transcript:Aqu2.1.43365_001 385464 385556 93
transcript:Aqu2.1.43365_001 385738 386091 354
transcript:Aqu2.1.43365_001 384688 384738 51
transcript:Aqu2.1.43365_001 385300 385398 99
transcript:Aqu2.1.42077_001 59747 59823 77
transcript:Aqu2.1.42077_001 59508 59703 196
transcript:Aqu2.1.42077_001 59875 60022 148
transcript:Aqu2.1.42077_001 60726 60794 69
transcript:Aqu2.1.42077_001 61285 61764 480
transcript:Aqu2.1.42077_001 60851 60897 47
transcript:Aqu2.1.42077_001 60258 60369 112
transcript:Aqu2.1.14590_001 10567 11726 1160
transcript:Aqu2.1.35842_001 53539 53866 328
transcript:Aqu2.1.00653_001 672 825 154
transcript:Aqu2.1.00653_001 387 620 234
transcript:Aqu2.1.00653_001 874 1004 131
transcript:Aqu2.1.09265_001 6187 6439 253
transcript:Aqu2.1.38456_001 460796 461009 214
transcript:Aqu2.1.38456_001 460576 460730 155
transcript:Aqu2.1.38456_001 458752 459289 538
transcript:Aqu2.1.38456_001 462600 462987 388
transcript:Aqu2.1.38456_001 460286 460354 69
transcript:Aqu2.1.38456_001 460414 460488 75
transcript:Aqu2.1.38456_001 461057 461124 68
transcript:Aqu2.1.38456_001 462466 462551 86
transcript:Aqu2.1.38456_001 462301 462414 114
transcript:Aqu2.1.38456_001 461170 461323 154
transcript:Aqu2.1.38456_001 459739 460214 476
transcript:Aqu2.1.38456_001 462156 462248 93
transcript:Aqu2.1.14844_001 427 1314 888
transcript:Aqu2.1.05508_001 2206 2271 66
transcript:Aqu2.1.05508_001 1086 1153 68
transcript:Aqu2.1.05508_001 2078 2151 74
transcript:Aqu2.1.05508_001 1217 1433 217
transcript:Aqu2.1.05508_001 1804 1975 172
transcript:Aqu2.1.06719_001 1447 1761 315
transcript:Aqu2.1.06719_001 989 1246 258
transcript:Aqu2.1.06719_001 8 741 734
transcript:Aqu2.1.06719_001 1932 2169 238
transcript:Aqu2.1.06719_001 794 883 90
transcript:Aqu2.1.06719_001 1296 1394 99
transcript:Aqu2.1.27918_001 45131 45336 206
transcript:Aqu2.1.27918_001 45361 45594 234
transcript:Aqu2.1.27918_001 44991 45080 90
transcript:Aqu2.1.27918_001 46589 46630 42
transcript:Aqu2.1.27918_001 46310 46340 31
transcript:Aqu2.1.28789_001 18503 18836 334
transcript:Aqu2.1.28789_001 21905 22035 131
transcript:Aqu2.1.28789_001 22376 22529 154
transcript:Aqu2.1.28789_001 21755 21842 88
transcript:Aqu2.1.28789_001 21491 21585 95
transcript:Aqu2.1.28789_001 21640 21701 62
transcript:Aqu2.1.28789_001 22086 22320 235
transcript:Aqu2.1.28789_001 18894 19037 144
transcript:Aqu2.1.04450_001 291 502 212
transcript:Aqu2.1.04450_001 544 820 277
transcript:Aqu2.1.40488_001 163404 163450 47
transcript:Aqu2.1.40488_001 164129 164326 198
transcript:Aqu2.1.40488_001 164522 164675 154
transcript:Aqu2.1.40801_001 124315 124407 93
transcript:Aqu2.1.40801_001 123362 123494 133
transcript:Aqu2.1.40801_001 121985 122032 48
transcript:Aqu2.1.40801_001 123192 123312 121
transcript:Aqu2.1.40801_001 124707 124776 70
transcript:Aqu2.1.40801_001 122336 122955 620
transcript:Aqu2.1.40801_001 121194 121687 494
transcript:Aqu2.1.40801_001 124462 124658 197
transcript:Aqu2.1.40801_001 124895 125226 332
transcript:Aqu2.1.33345_001 109918 111801 1884
transcript:Aqu2.1.18180_001 29557 29652 96
transcript:Aqu2.1.18180_001 24022 24246 225
transcript:Aqu2.1.18180_001 29367 29462 96
transcript:Aqu2.1.18180_001 30106 30166 61
transcript:Aqu2.1.18180_001 28389 28594 206
transcript:Aqu2.1.18180_001 26037 26174 138
transcript:Aqu2.1.18180_001 24301 24391 91
transcript:Aqu2.1.18180_001 25669 25754 86
transcript:Aqu2.1.18180_001 25308 25371 64
transcript:Aqu2.1.18180_001 28734 28799 66
transcript:Aqu2.1.18180_001 30989 31092 104
transcript:Aqu2.1.18180_001 24886 25055 170
transcript:Aqu2.1.18180_001 31142 31265 124
transcript:Aqu2.1.12084_001 12835 13023 189
transcript:Aqu2.1.12084_001 11933 12044 112
transcript:Aqu2.1.12084_001 13081 13110 30
transcript:Aqu2.1.12084_001 12097 12368 272
transcript:Aqu2.1.30242_001 38759 39080 322
transcript:Aqu2.1.30242_001 38528 38671 144
transcript:Aqu2.1.26709_001 46824 47129 306
transcript:Aqu2.1.25739_001 8611 8763 153
transcript:Aqu2.1.25739_001 8845 8901 57
transcript:Aqu2.1.41412_001 271099 271360 262
transcript:Aqu2.1.41412_001 271629 271766 138
transcript:Aqu2.1.41412_001 272176 272370 195
transcript:Aqu2.1.41412_001 271412 271579 168
transcript:Aqu2.1.41412_001 272414 272652 239
transcript:Aqu2.1.38212_001 31245 31342 98
transcript:Aqu2.1.38212_001 31819 31985 167
transcript:Aqu2.1.38212_001 31577 31612 36
transcript:Aqu2.1.22128_001 2622 2820 199
transcript:Aqu2.1.22128_001 736 1307 572
transcript:Aqu2.1.22128_001 2130 2393 264
transcript:Aqu2.1.15437_001 2986 3176 191
transcript:Aqu2.1.15437_001 1551 1620 70
transcript:Aqu2.1.15437_001 3626 3731 106
transcript:Aqu2.1.15437_001 1416 1504 89
transcript:Aqu2.1.15437_001 3230 3319 90
transcript:Aqu2.1.15437_001 2158 2189 32
transcript:Aqu2.1.15437_001 1674 1746 73
transcript:Aqu2.1.15437_001 2241 2282 42
transcript:Aqu2.1.15437_001 2446 2773 328
transcript:Aqu2.1.15437_001 7633 7677 45
transcript:Aqu2.1.15437_001 563 640 78
transcript:Aqu2.1.15437_001 2067 2103 37
transcript:Aqu2.1.15437_001 3457 3584 128
transcript:Aqu2.1.15437_001 8168 9812 1645
transcript:Aqu2.1.15437_001 3909 6242 2334
transcript:Aqu2.1.15437_001 693 723 31
transcript:Aqu2.1.30291_001 61923 61980 58
transcript:Aqu2.1.30291_001 59777 60192 416
transcript:Aqu2.1.30291_001 60334 61303 970
transcript:Aqu2.1.30291_001 59086 59704 619
transcript:Aqu2.1.30291_001 61633 61848 216
transcript:Aqu2.1.08741_001 5410 6121 712
transcript:Aqu2.1.12196_001 1509 1573 65
transcript:Aqu2.1.12196_001 1412 1459 48
transcript:Aqu2.1.12196_001 2619 2808 190
transcript:Aqu2.1.12196_001 3147 3176 30
transcript:Aqu2.1.12196_001 2194 2301 108
transcript:Aqu2.1.12196_001 1615 1746 132
transcript:Aqu2.1.21786_001 95880 96046 167
transcript:Aqu2.1.21786_001 96990 97121 132
transcript:Aqu2.1.21786_001 95194 95796 603
transcript:Aqu2.1.21786_001 97283 97458 176
transcript:Aqu2.1.21786_001 96813 96925 113
transcript:Aqu2.1.21786_001 96130 96644 515
transcript:Aqu2.1.04490_001 44 708 665
transcript:Aqu2.1.07593_001 3530 3653 124
transcript:Aqu2.1.07593_001 3396 3436 41
transcript:Aqu2.1.07593_001 3869 3925 57
transcript:Aqu2.1.06672_001 492 661 170
transcript:Aqu2.1.06672_001 1306 1473 168
transcript:Aqu2.1.06672_001 335 450 116
transcript:Aqu2.1.06672_001 3002 3136 135
transcript:Aqu2.1.06672_001 1129 1256 128
transcript:Aqu2.1.06672_001 813 975 163
transcript:Aqu2.1.06672_001 1730 1876 147
transcript:Aqu2.1.06672_001 168 287 120
transcript:Aqu2.1.06672_001 75 96 22
transcript:Aqu2.1.06672_001 2368 2438 71
transcript:Aqu2.1.06672_001 2560 2695 136
transcript:Aqu2.1.06672_001 1569 1674 106
transcript:Aqu2.1.06672_001 1024 1086 63
transcript:Aqu2.1.02413_001 473 565 93
transcript:Aqu2.1.05397_001 479 540 62
transcript:Aqu2.1.05397_001 1853 1969 117
transcript:Aqu2.1.05397_001 592 639 48
transcript:Aqu2.1.05397_001 689 733 45
transcript:Aqu2.1.05397_001 780 812 33
transcript:Aqu2.1.05397_001 2022 2259 238
transcript:Aqu2.1.05397_001 863 913 51
transcript:Aqu2.1.05397_001 1668 1709 42
transcript:Aqu2.1.05397_001 956 1012 57
transcript:Aqu2.1.05397_001 1396 1449 54
transcript:Aqu2.1.05397_001 1101 1160 60
transcript:Aqu2.1.05397_001 1581 1619 39
transcript:Aqu2.1.05397_001 1753 1794 42
transcript:Aqu2.1.05397_001 1308 1352 45
transcript:Aqu2.1.05397_001 1205 1261 57
transcript:Aqu2.1.41735_001 89848 90003 156
transcript:Aqu2.1.41735_001 90025 90057 33
transcript:Aqu2.1.40106_001 228710 228739 30
transcript:Aqu2.1.40106_001 228792 228833 42
transcript:Aqu2.1.40106_001 228903 229241 339
transcript:Aqu2.1.26628_001 19201 19413 213
transcript:Aqu2.1.26628_001 26815 27627 813
transcript:Aqu2.1.26628_001 21568 21714 147
transcript:Aqu2.1.26628_001 24296 24381 86
transcript:Aqu2.1.26628_001 20955 21003 49
transcript:Aqu2.1.26628_001 26389 26416 28
transcript:Aqu2.1.26628_001 19618 19739 122
transcript:Aqu2.1.34684_001 113692 114096 405
transcript:Aqu2.1.30108_001 193498 193548 51
transcript:Aqu2.1.30108_001 194817 194967 151
transcript:Aqu2.1.30108_001 195926 196048 123
transcript:Aqu2.1.30108_001 193680 193852 173
transcript:Aqu2.1.30108_001 196096 196176 81
transcript:Aqu2.1.30108_001 195516 195662 147
transcript:Aqu2.1.30108_001 193372 193446 75
transcript:Aqu2.1.44451_001 889871 890146 276
transcript:Aqu2.1.21899_001 1544 1822 279
transcript:Aqu2.1.21899_001 1878 1935 58
transcript:Aqu2.1.21899_001 851 1140 290
transcript:Aqu2.1.05391_001 843 1032 190
transcript:Aqu2.1.05391_001 1412 2213 802
transcript:Aqu2.1.05391_001 1077 1365 289
transcript:Aqu2.1.01906_001 165 444 280
transcript:Aqu2.1.01906_001 483 564 82
transcript:Aqu2.1.41888_001 146612 146837 226
transcript:Aqu2.1.41888_001 142316 145530 3215
transcript:Aqu2.1.41888_001 145591 145911 321
transcript:Aqu2.1.41888_001 146277 146456 180
transcript:Aqu2.1.05998_001 1409 2369 961
transcript:Aqu2.1.41211_001 260164 260486 323
transcript:Aqu2.1.22332_001 60375 61530 1156
transcript:Aqu2.1.38514_001 198485 198574 90
transcript:Aqu2.1.38514_001 199409 199690 282
transcript:Aqu2.1.38514_001 198340 198430 91
transcript:Aqu2.1.38514_001 198182 198189 8
transcript:Aqu2.1.38514_001 198239 198281 43
transcript:Aqu2.1.32757_001 241283 241336 54
transcript:Aqu2.1.32757_001 240406 240500 95
transcript:Aqu2.1.32757_001 239199 239495 297
transcript:Aqu2.1.32757_001 240060 240336 277
transcript:Aqu2.1.32757_001 240546 240833 288
transcript:Aqu2.1.32757_001 241398 241532 135
transcript:Aqu2.1.32757_001 240884 241231 348
transcript:Aqu2.1.32757_001 239734 239850 117
transcript:Aqu2.1.32757_001 239551 239680 130
transcript:Aqu2.1.33892_001 53329 53637 309
transcript:Aqu2.1.33892_001 54272 54592 321
transcript:Aqu2.1.33892_001 55902 55989 88
transcript:Aqu2.1.33892_001 58625 58894 270
transcript:Aqu2.1.33892_001 59314 59589 276
transcript:Aqu2.1.33892_001 55331 55425 95
transcript:Aqu2.1.33892_001 53970 54230 261
transcript:Aqu2.1.33892_001 52936 52999 64
transcript:Aqu2.1.33892_001 56764 57099 336
transcript:Aqu2.1.33892_001 57154 57483 330
transcript:Aqu2.1.33892_001 59956 60011 56
transcript:Aqu2.1.33892_001 59787 59905 119
transcript:Aqu2.1.33892_001 56386 56712 327
transcript:Aqu2.1.33892_001 59175 59270 96
transcript:Aqu2.1.33892_001 57884 58210 327
transcript:Aqu2.1.33892_001 59633 59735 103
transcript:Aqu2.1.33892_001 53045 53236 192
transcript:Aqu2.1.33892_001 58254 58565 312
transcript:Aqu2.1.33892_001 54977 55279 303
transcript:Aqu2.1.33892_001 57529 57837 309
transcript:Aqu2.1.33892_001 53687 53920 234
transcript:Aqu2.1.33892_001 56037 56288 252
transcript:Aqu2.1.33892_001 54642 54911 270
transcript:Aqu2.1.33892_001 58945 59124 180
transcript:Aqu2.1.07697_001 2792 2932 141
transcript:Aqu2.1.07697_001 2126 2277 152
transcript:Aqu2.1.07697_001 2646 2718 73
transcript:Aqu2.1.19721_001 8822 8995 174
transcript:Aqu2.1.19721_001 13452 13493 42
transcript:Aqu2.1.19721_001 9045 9140 96
transcript:Aqu2.1.19721_001 13987 14065 79
transcript:Aqu2.1.19721_001 10012 10109 98
transcript:Aqu2.1.19721_001 11924 12002 79
transcript:Aqu2.1.19721_001 13542 13758 217
transcript:Aqu2.1.19721_001 12054 12164 111
transcript:Aqu2.1.19721_001 9391 9542 152
transcript:Aqu2.1.19721_001 10711 10837 127
transcript:Aqu2.1.19721_001 12271 12359 89
transcript:Aqu2.1.19721_001 11618 11769 152
transcript:Aqu2.1.19721_001 8544 8772 229
transcript:Aqu2.1.19721_001 12409 12565 157
transcript:Aqu2.1.19721_001 12626 12702 77
transcript:Aqu2.1.19721_001 14152 15599 1448
transcript:Aqu2.1.18769_001 50090 50896 807
transcript:Aqu2.1.11017_001 6328 6458 131
transcript:Aqu2.1.11017_001 6569 7468 900
transcript:Aqu2.1.19187_001 50633 50802 170
transcript:Aqu2.1.41961_001 413502 413551 50
transcript:Aqu2.1.41961_001 413721 413855 135
transcript:Aqu2.1.41961_001 413599 413668 70
transcript:Aqu2.1.41961_001 412642 412766 125
transcript:Aqu2.1.41961_001 412829 412939 111
transcript:Aqu2.1.41961_001 413211 413328 118
transcript:Aqu2.1.41961_001 413071 413158 88
transcript:Aqu2.1.41961_001 413384 413453 70
transcript:Aqu2.1.41961_001 413912 414196 285
transcript:Aqu2.1.40339_001 89743 89787 45
transcript:Aqu2.1.40339_001 90421 90519 99
transcript:Aqu2.1.40339_001 90599 90634 36
transcript:Aqu2.1.40339_001 91024 91094 71
transcript:Aqu2.1.44623_001 1514046 1514732 687
transcript:Aqu2.1.44623_001 1515244 1516050 807
transcript:Aqu2.1.25766_001 86486 86545 60
transcript:Aqu2.1.25766_001 86134 86431 298
transcript:Aqu2.1.25766_001 86587 87042 456
transcript:Aqu2.1.11960_001 5764 5809 46
transcript:Aqu2.1.11960_001 5645 5763 119
transcript:Aqu2.1.22890_001 14418 14445 28
transcript:Aqu2.1.22890_001 15489 15611 123
transcript:Aqu2.1.22890_001 15651 15796 146
transcript:Aqu2.1.22890_001 15112 15420 309
transcript:Aqu2.1.32902_001 46697 46810 114
transcript:Aqu2.1.32902_001 44977 45139 163
transcript:Aqu2.1.32902_001 46385 46516 132
transcript:Aqu2.1.32902_001 46879 47017 139
transcript:Aqu2.1.32902_001 45546 45638 93
transcript:Aqu2.1.32902_001 47099 48031 933
transcript:Aqu2.1.32902_001 46118 46198 81
transcript:Aqu2.1.32902_001 45300 45373 74
transcript:Aqu2.1.32902_001 45877 45990 114
transcript:Aqu2.1.32902_001 46032 46074 43
transcript:Aqu2.1.32902_001 45693 45827 135
transcript:Aqu2.1.32902_001 45421 45502 82
transcript:Aqu2.1.32902_001 45183 45251 69
transcript:Aqu2.1.32902_001 46302 46340 39
transcript:Aqu2.1.32902_001 46574 46646 73
transcript:Aqu2.1.15441_001 16406 16940 535
transcript:Aqu2.1.15441_001 7436 7558 123
transcript:Aqu2.1.15441_001 8132 8347 216
transcript:Aqu2.1.15441_001 10719 10811 93
transcript:Aqu2.1.15441_001 17005 17223 219
transcript:Aqu2.1.15441_001 10423 10656 234
transcript:Aqu2.1.15441_001 6724 7331 608
transcript:Aqu2.1.15441_001 7936 8069 134
transcript:Aqu2.1.15441_001 10864 11047 184
transcript:Aqu2.1.26091_001 87533 87726 194
transcript:Aqu2.1.26091_001 84836 84887 52
transcript:Aqu2.1.26091_001 84939 84994 56
transcript:Aqu2.1.26091_001 89502 89781 280
transcript:Aqu2.1.26091_001 85603 85771 169
transcript:Aqu2.1.24702_001 91006 91449 444
transcript:Aqu2.1.24702_001 91505 91555 51
transcript:Aqu2.1.39756_001 121289 121563 275
transcript:Aqu2.1.39756_001 120188 120318 131
transcript:Aqu2.1.39756_001 120691 120784 94
transcript:Aqu2.1.39756_001 120365 120458 94
transcript:Aqu2.1.39756_001 121188 121233 46
transcript:Aqu2.1.39756_001 119975 120114 140
transcript:Aqu2.1.39756_001 120956 121017 62
transcript:Aqu2.1.39756_001 121078 121138 61
transcript:Aqu2.1.39756_001 120511 120640 130
transcript:Aqu2.1.39756_001 120842 120905 64
transcript:Aqu2.1.35106_001 46839 47104 266
transcript:Aqu2.1.35106_001 44581 46424 1844
transcript:Aqu2.1.12232_001 11859 12137 279
transcript:Aqu2.1.12232_001 13161 13596 436
transcript:Aqu2.1.12232_001 13026 13105 80
transcript:Aqu2.1.17984_001 6413 6518 106
transcript:Aqu2.1.17984_001 7371 7530 160
transcript:Aqu2.1.17984_001 4010 4075 66
transcript:Aqu2.1.17984_001 9203 9262 60
transcript:Aqu2.1.17984_001 1435 1496 62
transcript:Aqu2.1.17984_001 8187 8380 194
transcript:Aqu2.1.17984_001 2844 2935 92
transcript:Aqu2.1.17984_001 93 309 217
transcript:Aqu2.1.17984_001 5668 5755 88
transcript:Aqu2.1.17984_001 1753 1837 85
transcript:Aqu2.1.17984_001 9851 9930 80
transcript:Aqu2.1.17984_001 8777 8907 131
transcript:Aqu2.1.17984_001 2543 2631 89
transcript:Aqu2.1.17984_001 9984 10192 209
transcript:Aqu2.1.17984_001 5531 5605 75
transcript:Aqu2.1.17984_001 1560 1622 63
transcript:Aqu2.1.17984_001 6089 6150 62
transcript:Aqu2.1.17984_001 3492 3582 91
transcript:Aqu2.1.17984_001 3931 3958 28
transcript:Aqu2.1.17984_001 9321 9429 109
transcript:Aqu2.1.37622_001 388868 389117 250
transcript:Aqu2.1.37622_001 389213 389348 136
transcript:Aqu2.1.37622_001 389410 389539 130
transcript:Aqu2.1.37622_001 389669 390517 849
transcript:Aqu2.1.04360_001 854 939 86
transcript:Aqu2.1.04360_001 1657 1805 149
transcript:Aqu2.1.04360_001 1926 1938 13
transcript:Aqu2.1.04360_001 1101 1215 115
transcript:Aqu2.1.04360_001 670 768 99
transcript:Aqu2.1.30406_001 63127 63691 565
transcript:Aqu2.1.44470_001 973953 974210 258
transcript:Aqu2.1.10637_001 3987 3999 13
transcript:Aqu2.1.10637_001 3636 3929 294
transcript:Aqu2.1.10637_001 3195 3271 77
transcript:Aqu2.1.10637_001 3320 3589 270
transcript:Aqu2.1.10637_001 2907 3129 223
transcript:Aqu2.1.10637_001 2447 2532 86
transcript:Aqu2.1.10637_001 1775 1884 110
transcript:Aqu2.1.10637_001 1928 2014 87
transcript:Aqu2.1.10637_001 2190 2394 205
transcript:Aqu2.1.10637_001 2059 2136 78
transcript:Aqu2.1.10637_001 2583 2861 279
transcript:Aqu2.1.36571_001 315401 315874 474
transcript:Aqu2.1.36571_001 318390 318523 134
transcript:Aqu2.1.36571_001 318952 318996 45
transcript:Aqu2.1.36571_001 315999 316199 201
transcript:Aqu2.1.36571_001 316292 317384 1093
transcript:Aqu2.1.39377_001 145926 146010 85
transcript:Aqu2.1.39377_001 145789 145882 94
transcript:Aqu2.1.39377_001 146270 146344 75
transcript:Aqu2.1.33707_001 189143 189220 78
transcript:Aqu2.1.33707_001 191321 191914 594
transcript:Aqu2.1.33707_001 190601 190660 60
transcript:Aqu2.1.33707_001 191051 191269 219
transcript:Aqu2.1.33707_001 189500 189577 78
transcript:Aqu2.1.33707_001 186561 188208 1648
transcript:Aqu2.1.33707_001 189264 189341 78
transcript:Aqu2.1.33707_001 190705 190764 60
transcript:Aqu2.1.33707_001 189984 190055 72
transcript:Aqu2.1.33707_001 189013 189087 75
transcript:Aqu2.1.33707_001 190229 190306 78
transcript:Aqu2.1.33707_001 189385 189456 72
transcript:Aqu2.1.33707_001 188263 188325 63
transcript:Aqu2.1.33707_001 190834 190881 48
transcript:Aqu2.1.33707_001 190102 190173 72
transcript:Aqu2.1.33707_001 189739 189816 78
transcript:Aqu2.1.33707_001 189860 189937 78
transcript:Aqu2.1.33707_001 190353 190430 78
transcript:Aqu2.1.33707_001 189621 189692 72
transcript:Aqu2.1.33707_001 190477 190560 84
transcript:Aqu2.1.40732_001 497679 497804 126
transcript:Aqu2.1.40732_001 495850 496004 155
transcript:Aqu2.1.40732_001 497085 497139 55
transcript:Aqu2.1.40732_001 495595 495676 82
transcript:Aqu2.1.40732_001 495385 495527 143
transcript:Aqu2.1.40732_001 497485 497579 95
transcript:Aqu2.1.40732_001 494941 494978 38
transcript:Aqu2.1.40732_001 495722 495796 75
transcript:Aqu2.1.40732_001 496956 497032 77
transcript:Aqu2.1.40732_001 495040 495178 139
transcript:Aqu2.1.27578_001 14931 15151 221
transcript:Aqu2.1.27578_001 15205 15420 216
transcript:Aqu2.1.27578_001 14277 14579 303
transcript:Aqu2.1.00682_001 363 436 74
transcript:Aqu2.1.00682_001 167 199 33
transcript:Aqu2.1.00682_001 262 318 57
transcript:Aqu2.1.10950_001 6786 6887 102
transcript:Aqu2.1.10950_001 6957 7094 138
transcript:Aqu2.1.10950_001 8794 8865 72
transcript:Aqu2.1.10950_001 8585 8712 128
transcript:Aqu2.1.10950_001 8097 8200 104
transcript:Aqu2.1.10950_001 5062 5103 42
transcript:Aqu2.1.10950_001 5158 5223 66
transcript:Aqu2.1.10950_001 4525 4815 291
transcript:Aqu2.1.10950_001 5279 5943 665
transcript:Aqu2.1.10950_001 7531 7697 167
transcript:Aqu2.1.10950_001 8277 8407 131
transcript:Aqu2.1.10950_001 4959 5018 60
transcript:Aqu2.1.10950_001 6664 6708 45
transcript:Aqu2.1.10950_001 5995 6036 42
transcript:Aqu2.1.10950_001 9142 9277 136
transcript:Aqu2.1.10950_001 8949 9091 143
transcript:Aqu2.1.10950_001 7258 7477 220
transcript:Aqu2.1.10950_001 8488 8535 48
transcript:Aqu2.1.10950_001 7806 7886 81
transcript:Aqu2.1.10950_001 6129 6197 69
transcript:Aqu2.1.10950_001 4127 4151 25
transcript:Aqu2.1.10950_001 7938 8056 119
transcript:Aqu2.1.10950_001 4202 4477 276
transcript:Aqu2.1.31962_001 46952 47288 337
transcript:Aqu2.1.31962_001 43623 45632 2010
transcript:Aqu2.1.31962_001 42392 42455 64
transcript:Aqu2.1.31962_001 46813 46890 78
transcript:Aqu2.1.31962_001 42789 42830 42
transcript:Aqu2.1.31962_001 42900 43187 288
transcript:Aqu2.1.31962_001 42696 42737 42
transcript:Aqu2.1.27258_001 118841 118960 120
transcript:Aqu2.1.27258_001 119017 119093 77
transcript:Aqu2.1.27258_001 117325 117420 96
transcript:Aqu2.1.27258_001 117948 118069 122
transcript:Aqu2.1.27258_001 118214 118328 115
transcript:Aqu2.1.27258_001 118574 118775 202
transcript:Aqu2.1.27258_001 119147 119507 361
transcript:Aqu2.1.27258_001 117073 117188 116
transcript:Aqu2.1.04095_001 561 677 117
transcript:Aqu2.1.04095_001 1397 1468 72
transcript:Aqu2.1.04095_001 1173 1346 174
transcript:Aqu2.1.04095_001 1 41 41
transcript:Aqu2.1.04095_001 1025 1117 93
transcript:Aqu2.1.04095_001 298 477 180
transcript:Aqu2.1.39768_001 162506 163154 649
transcript:Aqu2.1.39768_001 162051 162445 395
transcript:Aqu2.1.21193_001 8741 10221 1481
transcript:Aqu2.1.21193_001 5087 5129 43
transcript:Aqu2.1.36577_001 337772 338130 359
transcript:Aqu2.1.36577_001 338131 338131 1
transcript:Aqu2.1.34713_001 185009 185330 322
transcript:Aqu2.1.34713_001 185375 185445 71
transcript:Aqu2.1.23757_001 1951 1961 11
transcript:Aqu2.1.23757_001 1505 1887 383
transcript:Aqu2.1.01302_001 44 372 329
transcript:Aqu2.1.01302_001 580 833 254
transcript:Aqu2.1.11320_001 7390 7907 518
transcript:Aqu2.1.11320_001 6579 7278 700
transcript:Aqu2.1.27005_001 77621 77653 33
transcript:Aqu2.1.27005_001 77675 77827 153
transcript:Aqu2.1.39280_001 199823 200579 757
transcript:Aqu2.1.39280_001 198978 199194 217
transcript:Aqu2.1.00665_001 812 930 119
transcript:Aqu2.1.00665_001 743 773 31
transcript:Aqu2.1.00665_001 988 1131 144
transcript:Aqu2.1.27737_001 4406 4559 154
transcript:Aqu2.1.31386_001 151407 152136 730
transcript:Aqu2.1.40589_001 530585 530720 136
transcript:Aqu2.1.40589_001 529407 529567 161
transcript:Aqu2.1.40589_001 530825 531364 540
transcript:Aqu2.1.39183_001 331165 331261 97
transcript:Aqu2.1.39183_001 346641 346812 172
transcript:Aqu2.1.39183_001 340474 340602 129
transcript:Aqu2.1.39183_001 342465 342616 152
transcript:Aqu2.1.39183_001 343944 344073 130
transcript:Aqu2.1.39183_001 346867 347005 139
transcript:Aqu2.1.39183_001 345457 345718 262
transcript:Aqu2.1.39183_001 339056 339090 35
transcript:Aqu2.1.39183_001 337733 337893 161
transcript:Aqu2.1.39183_001 344999 345204 206
transcript:Aqu2.1.39183_001 339610 339694 85
transcript:Aqu2.1.39183_001 333803 333982 180
transcript:Aqu2.1.39183_001 343002 343162 161
transcript:Aqu2.1.39183_001 325488 325624 137
transcript:Aqu2.1.39183_001 337992 338097 106
transcript:Aqu2.1.39183_001 344269 344404 136
transcript:Aqu2.1.39183_001 344867 344921 55
transcript:Aqu2.1.39183_001 337381 337480 100
transcript:Aqu2.1.39183_001 345945 346090 146
transcript:Aqu2.1.39183_001 340252 340383 132
transcript:Aqu2.1.39183_001 347072 347189 118
transcript:Aqu2.1.39183_001 336786 336898 113
transcript:Aqu2.1.39183_001 344660 344821 162
transcript:Aqu2.1.39183_001 327669 327714 46
transcript:Aqu2.1.39183_001 336421 336537 117
transcript:Aqu2.1.39183_001 338899 339010 112
transcript:Aqu2.1.39183_001 339349 339519 171
transcript:Aqu2.1.39183_001 335539 335820 282
transcript:Aqu2.1.39183_001 337097 337331 235
transcript:Aqu2.1.39183_001 342705 342865 161
transcript:Aqu2.1.39183_001 332873 333019 147
transcript:Aqu2.1.39183_001 342111 342280 170
transcript:Aqu2.1.39183_001 341692 341995 304
transcript:Aqu2.1.39183_001 343698 343822 125
transcript:Aqu2.1.39183_001 347476 347868 393
transcript:Aqu2.1.39183_001 338201 338414 214
transcript:Aqu2.1.39183_001 344519 344610 92
transcript:Aqu2.1.39183_001 325285 325371 87
transcript:Aqu2.1.39183_001 340785 340943 159
transcript:Aqu2.1.01740_001 1316 1330 15
transcript:Aqu2.1.01740_001 423 605 183
transcript:Aqu2.1.01740_001 56 229 174
transcript:Aqu2.1.28643_001 32356 32444 89
transcript:Aqu2.1.28643_001 32593 32693 101
transcript:Aqu2.1.28643_001 32493 32548 56
transcript:Aqu2.1.28643_001 34965 35238 274
transcript:Aqu2.1.28643_001 32015 32064 50
transcript:Aqu2.1.28643_001 31408 31458 51
transcript:Aqu2.1.28643_001 31178 31346 169
transcript:Aqu2.1.28643_001 31509 31561 53
transcript:Aqu2.1.28643_001 31606 31698 93
transcript:Aqu2.1.28643_001 31837 31950 114
transcript:Aqu2.1.28643_001 32179 32286 108
transcript:Aqu2.1.28434_001 43864 43959 96
transcript:Aqu2.1.28434_001 44944 45195 252
transcript:Aqu2.1.28434_001 44213 44506 294
transcript:Aqu2.1.28434_001 44013 44168 156
transcript:Aqu2.1.28434_001 45238 45466 229
transcript:Aqu2.1.28434_001 44823 44890 68
transcript:Aqu2.1.28434_001 71234 71362 129
transcript:Aqu2.1.28434_001 44558 44771 214
transcript:Aqu2.1.28434_001 70844 71134 291
transcript:Aqu2.1.27415_001 101964 102037 74
transcript:Aqu2.1.27415_001 103615 104101 487
transcript:Aqu2.1.27415_001 94311 94478 168
transcript:Aqu2.1.27415_001 101359 101421 63
transcript:Aqu2.1.27415_001 98275 98317 43
transcript:Aqu2.1.27415_001 103109 103193 85
transcript:Aqu2.1.27415_001 101469 101546 78
transcript:Aqu2.1.27415_001 100883 100909 27
transcript:Aqu2.1.27415_001 95155 95268 114
transcript:Aqu2.1.27415_001 96682 96812 131
transcript:Aqu2.1.27415_001 98825 100828 2004
transcript:Aqu2.1.27415_001 95345 95425 81
transcript:Aqu2.1.27415_001 97255 97395 141
transcript:Aqu2.1.27415_001 102918 103026 109
transcript:Aqu2.1.27415_001 97711 97768 58
transcript:Aqu2.1.27415_001 95687 95729 43
transcript:Aqu2.1.27415_001 100963 101274 312
transcript:Aqu2.1.27415_001 102552 102624 73
transcript:Aqu2.1.27415_001 97901 97973 73
transcript:Aqu2.1.27415_001 102329 102460 132
transcript:Aqu2.1.27415_001 95777 95903 127
transcript:Aqu2.1.43840_001 1045349 1047711 2363
transcript:Aqu2.1.16248_001 34264 34290 27
transcript:Aqu2.1.16248_001 34138 34200 63
transcript:Aqu2.1.16248_001 35923 35995 73
transcript:Aqu2.1.16248_001 34343 35007 665
transcript:Aqu2.1.16248_001 28248 28341 94
transcript:Aqu2.1.16248_001 28123 28182 60
transcript:Aqu2.1.16248_001 33243 33377 135
transcript:Aqu2.1.16248_001 33933 33989 57
transcript:Aqu2.1.16248_001 25611 25824 214
transcript:Aqu2.1.16248_001 33543 33590 48
transcript:Aqu2.1.16248_001 33434 33496 63
transcript:Aqu2.1.16248_001 26122 26449 328
transcript:Aqu2.1.16248_001 35161 35205 45
transcript:Aqu2.1.16248_001 27272 27388 117
transcript:Aqu2.1.16248_001 29246 29366 121
transcript:Aqu2.1.16248_001 35051 35101 51
transcript:Aqu2.1.16248_001 33021 33200 180
transcript:Aqu2.1.16248_001 35600 35878 279
transcript:Aqu2.1.16248_001 27902 27969 68
transcript:Aqu2.1.16248_001 35252 35545 294
transcript:Aqu2.1.16248_001 33748 33832 85
transcript:Aqu2.1.16248_001 31350 31486 137
transcript:Aqu2.1.16248_001 28387 28411 25
transcript:Aqu2.1.16248_001 25952 26026 75
transcript:Aqu2.1.21144_001 68898 69152 255
transcript:Aqu2.1.17630_001 7100 7298 199
transcript:Aqu2.1.17630_001 6869 7047 179
transcript:Aqu2.1.32312_001 159795 159956 162
transcript:Aqu2.1.20916_001 85922 85987 66
transcript:Aqu2.1.20916_001 86314 86334 21
transcript:Aqu2.1.20916_001 85790 85871 82
transcript:Aqu2.1.22652_001 69651 70806 1156
transcript:Aqu2.1.22652_001 66195 66454 260
transcript:Aqu2.1.10606_001 204 230 27
transcript:Aqu2.1.10606_001 559 777 219
transcript:Aqu2.1.36467_001 338534 338632 99
transcript:Aqu2.1.36467_001 337287 337420 134
transcript:Aqu2.1.36467_001 337056 337107 52
transcript:Aqu2.1.36467_001 337156 337241 86
transcript:Aqu2.1.36467_001 338685 338883 199
transcript:Aqu2.1.36467_001 338196 338256 61
transcript:Aqu2.1.33623_001 206494 206587 94
transcript:Aqu2.1.33623_001 206754 207334 581
transcript:Aqu2.1.33623_001 209063 209184 122
transcript:Aqu2.1.33623_001 212360 212546 187
transcript:Aqu2.1.33623_001 211893 211913 21
transcript:Aqu2.1.33623_001 212716 213018 303
transcript:Aqu2.1.33623_001 211358 211433 76
transcript:Aqu2.1.33623_001 209297 209665 369
transcript:Aqu2.1.33623_001 207654 207764 111
transcript:Aqu2.1.33623_001 205682 206214 533
transcript:Aqu2.1.33623_001 208151 208378 228
transcript:Aqu2.1.33623_001 212119 212187 69
transcript:Aqu2.1.33623_001 211973 212065 93
transcript:Aqu2.1.33623_001 211531 211827 297
transcript:Aqu2.1.37136_001 212022 212194 173
transcript:Aqu2.1.37136_001 212643 212748 106
transcript:Aqu2.1.37136_001 212953 213119 167
transcript:Aqu2.1.37136_001 213903 214346 444
transcript:Aqu2.1.37136_001 215478 215497 20
transcript:Aqu2.1.37136_001 212799 212856 58
transcript:Aqu2.1.37136_001 213227 213307 81
transcript:Aqu2.1.37136_001 212382 212595 214
transcript:Aqu2.1.32260_001 183652 183816 165
transcript:Aqu2.1.32260_001 182714 183514 801
transcript:Aqu2.1.30803_001 7056 7123 68
transcript:Aqu2.1.30803_001 6836 6985 150
transcript:Aqu2.1.30803_001 8748 8982 235
transcript:Aqu2.1.30803_001 8073 8407 335
transcript:Aqu2.1.07528_001 1043 1144 102
transcript:Aqu2.1.07528_001 2427 2450 24
transcript:Aqu2.1.07528_001 2288 2363 76
transcript:Aqu2.1.07528_001 1803 1819 17
transcript:Aqu2.1.26801_001 46996 47141 146
transcript:Aqu2.1.26801_001 47408 47642 235
transcript:Aqu2.1.26801_001 47968 48287 320
transcript:Aqu2.1.26801_001 47194 47330 137
transcript:Aqu2.1.01519_001 23 553 531
transcript:Aqu2.1.24153_001 47944 50382 2439
transcript:Aqu2.1.20040_001 64243 64530 288
transcript:Aqu2.1.20040_001 60504 60569 66
transcript:Aqu2.1.20040_001 66257 66442 186
transcript:Aqu2.1.20040_001 64582 64863 282
transcript:Aqu2.1.20040_001 66493 66684 192
transcript:Aqu2.1.20040_001 67678 67869 192
transcript:Aqu2.1.20040_001 71352 71528 177
transcript:Aqu2.1.20040_001 60619 60660 42
transcript:Aqu2.1.20040_001 60296 60338 43
transcript:Aqu2.1.20040_001 63161 63439 279
transcript:Aqu2.1.20040_001 67201 67392 192
transcript:Aqu2.1.20040_001 61483 61671 189
transcript:Aqu2.1.20040_001 61333 61434 102
transcript:Aqu2.1.20040_001 75943 76143 201
transcript:Aqu2.1.20040_001 61725 62102 378
transcript:Aqu2.1.20040_001 65585 65869 285
transcript:Aqu2.1.20040_001 71577 71753 177
transcript:Aqu2.1.20040_001 63485 63760 276
transcript:Aqu2.1.20040_001 61133 61272 140
transcript:Aqu2.1.20040_001 74414 74695 282
transcript:Aqu2.1.20040_001 62807 63112 306
transcript:Aqu2.1.20040_001 62158 62406 249
transcript:Aqu2.1.20040_001 66971 67147 177
transcript:Aqu2.1.20040_001 63913 64191 279
transcript:Aqu2.1.20040_001 71127 71303 177
transcript:Aqu2.1.20040_001 60997 61086 90
transcript:Aqu2.1.20040_001 60404 60460 57
transcript:Aqu2.1.20040_001 74067 74364 298
transcript:Aqu2.1.20040_001 60062 60247 186
transcript:Aqu2.1.20040_001 65922 66209 288
transcript:Aqu2.1.20040_001 60721 60950 230
transcript:Aqu2.1.20040_001 66739 66915 177
transcript:Aqu2.1.20040_001 65258 65539 282
transcript:Aqu2.1.20040_001 64923 65213 291
transcript:Aqu2.1.27996_001 107579 107776 198
transcript:Aqu2.1.27996_001 107987 108072 86
transcript:Aqu2.1.27996_001 144971 145029 59
transcript:Aqu2.1.27996_001 107102 107284 183
transcript:Aqu2.1.27996_001 144553 144681 129
transcript:Aqu2.1.27996_001 105562 106757 1196
transcript:Aqu2.1.27996_001 144753 144925 173
transcript:Aqu2.1.27996_001 107865 107939 75
transcript:Aqu2.1.27996_001 107353 107452 100
transcript:Aqu2.1.33750_001 132082 134118 2037
transcript:Aqu2.1.24397_001 84167 84180 14
transcript:Aqu2.1.24397_001 89330 89495 166
transcript:Aqu2.1.24397_001 91349 91422 74
transcript:Aqu2.1.24397_001 92651 92779 129
transcript:Aqu2.1.24397_001 93163 93319 157
transcript:Aqu2.1.24397_001 90294 90444 151
transcript:Aqu2.1.24397_001 90989 91076 88
transcript:Aqu2.1.24397_001 84210 84283 74
transcript:Aqu2.1.24397_001 91488 91547 60
transcript:Aqu2.1.24397_001 90717 90752 36
transcript:Aqu2.1.24397_001 83845 83950 106
transcript:Aqu2.1.24397_001 87915 87991 77
transcript:Aqu2.1.24397_001 90844 90912 69
transcript:Aqu2.1.24397_001 93568 93638 71
transcript:Aqu2.1.08821_001 43 837 795
transcript:Aqu2.1.29096_001 8671 8939 269
transcript:Aqu2.1.29096_001 9327 9440 114
transcript:Aqu2.1.29096_001 9628 9704 77
transcript:Aqu2.1.29096_001 8993 9093 101
transcript:Aqu2.1.29096_001 9146 9255 110
transcript:Aqu2.1.29096_001 9497 9571 75
transcript:Aqu2.1.24071_001 63457 63544 88
transcript:Aqu2.1.24071_001 64832 64989 158
transcript:Aqu2.1.24071_001 68697 69150 454
transcript:Aqu2.1.24071_001 66937 67007 71
transcript:Aqu2.1.24071_001 63143 63240 98
transcript:Aqu2.1.24071_001 68325 68460 136
transcript:Aqu2.1.24071_001 67287 67421 135
transcript:Aqu2.1.24071_001 64329 64448 120
transcript:Aqu2.1.24071_001 67940 68091 152
transcript:Aqu2.1.24071_001 67621 67758 138
transcript:Aqu2.1.24071_001 63939 64073 135
transcript:Aqu2.1.24071_001 66358 66507 150
transcript:Aqu2.1.24071_001 65947 66082 136
transcript:Aqu2.1.24071_001 61939 62753 815
transcript:Aqu2.1.24071_001 63758 63831 74
transcript:Aqu2.1.24071_001 66745 66844 100
transcript:Aqu2.1.33308_001 230151 230316 166
transcript:Aqu2.1.33308_001 230037 230090 54
transcript:Aqu2.1.12528_001 5300 5566 267
transcript:Aqu2.1.00217_001 678 761 84
transcript:Aqu2.1.00217_001 270 350 81
transcript:Aqu2.1.00217_001 815 896 82
transcript:Aqu2.1.00217_001 540 623 84
transcript:Aqu2.1.00217_001 38 84 47
transcript:Aqu2.1.00217_001 132 215 84
transcript:Aqu2.1.00217_001 405 485 81
transcript:Aqu2.1.35751_001 54386 54525 140
transcript:Aqu2.1.35751_001 56304 56599 296
transcript:Aqu2.1.10507_001 7272 8261 990
transcript:ENSRNA022712490-T1 453954 454026 73
transcript:Aqu2.1.09701_001 6788 7109 322
transcript:Aqu2.1.07965_001 60 335 276
transcript:Aqu2.1.15994_001 15365 15540 176
transcript:Aqu2.1.15994_001 15123 15222 100
transcript:Aqu2.1.15685_001 4817 5336 520
transcript:Aqu2.1.15685_001 3941 4655 715
transcript:Aqu2.1.15685_001 5384 5644 261
transcript:Aqu2.1.00831_001 153 320 168
transcript:Aqu2.1.00831_001 99 131 33
transcript:Aqu2.1.10845_001 1618 1791 174
transcript:Aqu2.1.30613_001 171262 171900 639
transcript:Aqu2.1.30613_001 170885 171191 307
transcript:Aqu2.1.30613_001 171942 172396 455
transcript:Aqu2.1.29555_001 9131 9342 212
transcript:Aqu2.1.42446_001 576327 576693 367
transcript:Aqu2.1.42446_001 575841 575932 92
transcript:Aqu2.1.20427_001 34115 34252 138
transcript:Aqu2.1.20427_001 34301 34419 119
transcript:Aqu2.1.27867_001 40685 40726 42
transcript:Aqu2.1.27867_001 46363 46391 29
transcript:Aqu2.1.27867_001 42471 42517 47
transcript:Aqu2.1.27867_001 40900 40998 99
transcript:Aqu2.1.27867_001 44531 44925 395
transcript:Aqu2.1.27867_001 45861 46033 173
transcript:Aqu2.1.27867_001 42024 42080 57
transcript:Aqu2.1.27867_001 47251 47731 481
transcript:Aqu2.1.27867_001 42162 42257 96
transcript:Aqu2.1.27867_001 42675 42764 90
transcript:Aqu2.1.27867_001 44190 44240 51
transcript:Aqu2.1.27867_001 47962 48000 39
transcript:Aqu2.1.27867_001 42875 42943 69
transcript:Aqu2.1.27867_001 40051 40522 472
transcript:Aqu2.1.27867_001 48059 48361 303
transcript:Aqu2.1.27867_001 45260 45420 161
transcript:Aqu2.1.27867_001 44091 44123 33
transcript:Aqu2.1.34304_001 232284 232637 354
transcript:Aqu2.1.34304_001 232638 232675 38
transcript:Aqu2.1.28790_001 19883 21136 1254
transcript:Aqu2.1.28790_001 19755 19826 72
transcript:Aqu2.1.42632_001 346322 346391 70
transcript:Aqu2.1.42632_001 346450 346582 133
transcript:Aqu2.1.42632_001 345977 346278 302
transcript:Aqu2.1.42632_001 346633 346715 83
transcript:Aqu2.1.42632_001 346807 346880 74
transcript:Aqu2.1.42632_001 346924 347152 229
transcript:Aqu2.1.42632_001 347201 347710 510
transcript:Aqu2.1.24189_001 62416 63990 1575
transcript:Aqu2.1.07557_001 3063 3146 84
transcript:Aqu2.1.07557_001 2433 2508 76
transcript:Aqu2.1.31003_001 75811 75842 32
transcript:Aqu2.1.31003_001 77382 77575 194
transcript:Aqu2.1.31003_001 76999 77206 208
transcript:Aqu2.1.31003_001 75892 75979 88
transcript:Aqu2.1.33515_001 145253 145328 76
transcript:Aqu2.1.33515_001 145040 145252 213
transcript:Aqu2.1.22715_001 105289 105621 333
transcript:Aqu2.1.22715_001 103380 105065 1686
transcript:Aqu2.1.42927_001 563522 563964 443
transcript:Aqu2.1.34007_001 182514 182711 198
transcript:Aqu2.1.02770_001 474 545 72
[truncated: 216,228 more rows]
