# Supplementary material for: Tracing animal genomic evolution with the chromosomal-level assembly of the freshwater sponge Ephydatia muelleri
Source: Nat Commun. 2020 Jul 27;11:3676. doi: 10.1038/s41467-020-17397-w (PMC7385117; doi:10.1038/s41467-020-17397-w)
Supplement: Supplementary file 7 — Supplementary Data 3 [file 41467_2020_17397_MOESM7_ESM.zip › Suppl_Data_3_Comp_genome_statistics_scripts/intron-exon/Amphimedon_queenslandica.Aqu1.45.intergenic.tab]

Contig9587 (735, 2361) (2559, 3093) 197
Contig12809 (4550, 4777) (5606, 5839) 828
Contig12809 (5606, 5839) (7734, 13749) 1894
Contig12809 (7734, 13749) (15225, 17984) 1475
Contig12809 (15225, 17984) (18384, 21978) 399
Contig12809 (18384, 21978) (26769, 27949) 4790
Contig12809 (26769, 27949) (33733, 34751) 5783
Contig12809 (33733, 34751) (34849, 38627) 97
Contig12804 (3161, 4472) (4480, 6498) 7
Contig12804 (4480, 6498) (6903, 7928) 404
Contig12804 (6903, 7928) (10699, 11535) 2770
Contig12804 (10699, 11535) (11581, 12753) 45
Contig12804 (11581, 12753) (13441, 24644) 687
Contig12804 (13441, 24644) (31142, 31756) 6497
Contig12804 (31142, 31756) (34002, 34356) 2245
Contig12804 (34002, 34356) (37023, 39347) 2666
Contig12804 (37023, 39347) (39482, 39772) 134
Contig12805 (46, 229) (1269, 2099) 1039
Contig12805 (1269, 2099) (2493, 3520) 393
Contig12805 (2493, 3520) (3957, 8562) 436
Contig12805 (3957, 8562) (13172, 15372) 4609
Contig12805 (13172, 15372) (16151, 16956) 778
Contig12805 (16151, 16956) (17164, 19304) 207
Contig12805 (17164, 19304) (19616, 21547) 311
Contig12805 (19616, 21547) (21650, 22932) 102
Contig12805 (21650, 22932) (23677, 26271) 744
Contig12805 (23677, 26271) (26973, 41005) 701
Contig12805 (28814, 30805) (33647, 36352) 2841
Contig12806 (34803, 35138) (35474, 36238) 335
Contig12806 (35474, 36238) (41021, 41734) 4782
Contig12807 (306, 833) (16365, 16864) 15531
Contig12807 (16365, 16864) (17206, 17667) 341
Contig12807 (17206, 17667) (34826, 36754) 17158
Contig12807 (34826, 36754) (37762, 37944) 1007
Contig12807 (37762, 37944) (38952, 39327) 1007
Contig12800 (17859, 20177) (22956, 24059) 2778
Contig12800 (22956, 24059) (28599, 32848) 4539
Contig12800 (28599, 32848) (33505, 33732) 656
Contig12800 (33505, 33732) (33750, 34019) 17
Contig12800 (33750, 34019) (39711, 40601) 5691
Contig12801 (2306, 15710) (34806, 37233) 19095
Contig12801 (34806, 37233) (37454, 39888) 220
Contig12801 (37454, 39888) (39910, 40155) 21
Contig12801 (39910, 40155) (40185, 41394) 29
Contig12802 (9212, 9628) (10239, 10675) 610
Contig12802 (10239, 10675) (15358, 15637) 4682
Contig12802 (15358, 16294) (24514, 24779) 8219
Contig12802 (24514, 24779) (25503, 26138) 723
Contig12802 (25503, 26138) (27124, 27466) 985
Contig12802 (27124, 27466) (29629, 29967) 2162
Contig12803 (27, 684) (3388, 6441) 2703
Contig12803 (3388, 6441) (9324, 10256) 2882
Contig12803 (9324, 10256) (12001, 25200) 1744
Contig12803 (19248, 20469) (24017, 24695) 3547
Contig12803 (24017, 24695) (25275, 34315) 579
Contig12803 (31411, 31558) (33779, 36106) 2220
Contig12803 (33779, 36106) (36831, 38246) 724
Contig12803 (36831, 38246) (38949, 41598) 702
Contig10668 (1133, 3545) (5108, 5784) 1562
Contig10668 (5438, 6050) (6086, 7436) 35
Contig10666 (124, 2238) (3333, 6490) 1094
Contig10664 (186, 1593) (2635, 3882) 1041
Contig10664 (2635, 3882) (4049, 5433) 166
Contig10664 (4049, 5433) (5444, 7215) 10
Contig10665 (371, 1894) (1947, 2468) 52
Contig10665 (1947, 2468) (5537, 6806) 3068
Contig10661 (167, 2519) (6178, 6356) 3658
Contig11138 (633, 3174) (7861, 8066) 4686
Contig11135 (172, 3018) (3472, 3636) 453
Contig11134 (320, 2704) (2892, 3081) 187
Contig11137 (61, 489) (7389, 7682) 6899
Contig11131 (173, 1626) (7028, 7652) 5401
Contig11131 (7028, 7652) (7658, 8173) 5
Contig11133 (3300, 3767) (4062, 5174) 294
Contig11133 (4062, 5174) (5214, 5606) 39
Contig8008 (181, 1612) (1626, 2201) 13
Contig8004 (107, 1060) (2035, 2256) 974
Contig8001 (133, 989) (1689, 2206) 699
Contig6304 (108, 698) (1475, 1815) 776
Contig6303 (317, 813) (963, 1560) 149
Contig10445 (1102, 1257) (1393, 1929) 135
Contig10445 (1393, 1929) (4943, 6464) 3013
Contig10445 (4943, 6464) (6484, 6891) 19
Contig12112 (8186, 8259) (10143, 10213) 1883
Contig12113 (1894, 7795) (8589, 8839) 793
Contig12113 (8589, 8839) (11166, 11610) 2326
Contig12113 (11166, 11610) (11657, 15235) 46
Contig12110 (1, 480) (584, 1351) 103
Contig12110 (584, 1351) (1604, 6074) 252
Contig12110 (1604, 6074) (7867, 8876) 1792
Contig12110 (7867, 8876) (13787, 14734) 4910
Contig12117 (466, 675) (5290, 5655) 4614
Contig12117 (5290, 5655) (7123, 8056) 1467
Contig12114 (5983, 7908) (9400, 14537) 1491
Contig12115 (152, 4656) (13914, 15248) 9257
Contig12119 (1354, 3002) (8166, 15144) 5163
Contig2726 (2, 441) (599, 907) 157
Contig9718 (383, 2025) (3007, 3159) 981
Contig7553 (571, 1740) (1743, 1992) 2
Contig7557 (360, 1482) (1792, 2012) 309
Contig9841 (130, 598) (846, 2529) 247
Contig9841 (2478, 3962) (4034, 4378) 71
Contig9843 (586, 1324) (1504, 2413) 179
Contig9842 (462, 1167) (1409, 3696) 241
Contig9842 (2220, 2474) (3844, 4002) 1369
Contig8766 (54, 418) (917, 1068) 498
Contig8766 (917, 1068) (2242, 2579) 1173
Contig9846 (758, 1996) (2010, 2360) 13
Contig9846 (2010, 2360) (2505, 3419) 144
Contig9846 (2505, 3419) (3542, 4042) 122
Contig5651 (58, 571) (736, 1553) 164
Contig2095 (242, 384) (671, 1163) 286
Contig8394 (32, 425) (649, 2502) 223
Contig8825 (993, 1782) (1804, 2534) 21
Contig8826 (570, 971) (1497, 2795) 525
Contig10872 (797, 2140) (5598, 7564) 3457
Contig10871 (875, 2123) (6704, 7735) 4580
Contig10870 (723, 1031) (1428, 1763) 396
Contig10870 (1428, 1763) (2997, 3268) 1233
Contig10870 (2997, 3268) (4317, 4913) 1048
Contig10870 (4317, 4913) (4945, 6998) 31
Contig10876 (141, 674) (1831, 7585) 1156
Contig10874 (125, 6082) (7077, 7343) 994
Contig10878 (76, 1000) (5533, 6308) 4532
Contig8689 (123, 1083) (1121, 1494) 37
Contig8689 (1121, 1494) (1564, 2712) 69
Contig8450 (13, 501) (974, 1195) 472
Contig8453 (223, 1540) (1559, 2514) 18
Contig9276 (789, 1409) (2394, 3311) 984
Contig9274 (685, 897) (1461, 3359) 563
Contig8459 (310, 645) (918, 1756) 272
Contig10426 (31, 536) (5646, 6754) 5109
Contig11834 (1187, 3654) (4079, 4950) 424
Contig11836 (1, 5612) (8177, 9319) 2564
Contig11836 (8177, 9319) (10667, 12383) 1347
Contig11837 (132, 6646) (7282, 7534) 635
Contig11830 (2195, 2344) (9826, 10482) 7481
Contig11830 (9826, 10482) (10505, 11334) 22
Contig11830 (10505, 11334) (11419, 11865) 84
Contig11831 (825, 6193) (11330, 11691) 5136
Contig11832 (543, 7459) (8571, 10278) 1111
Contig11833 (76, 6627) (8097, 10574) 1469
Contig11838 (767, 6217) (8820, 10860) 2602
Contig11839 (259, 672) (1438, 1812) 765
Contig11839 (1438, 1812) (2303, 2734) 490
Contig11839 (2303, 2734) (3568, 3806) 833
Contig11839 (3568, 3806) (4545, 8254) 738
Contig11839 (5236, 5388) (5461, 5961) 72
Contig12569 (832, 1246) (2828, 4009) 1581
Contig12569 (2828, 4009) (6709, 7312) 2699
Contig12569 (6709, 7312) (9631, 9803) 2318
Contig12569 (9631, 9803) (10590, 11513) 786
Contig12569 (10590, 11513) (12967, 14304) 1453
Contig12569 (12967, 14304) (15133, 17382) 828
Contig12569 (15133, 17382) (19246, 21465) 1863
Contig12569 (19246, 21465) (23839, 24306) 2373
Contig12568 (603, 1028) (1546, 2319) 517
Contig12568 (1546, 2319) (10019, 13648) 7699
Contig12568 (10019, 13648) (17493, 18607) 3844
Contig12568 (17493, 18607) (20183, 20439) 1575
Contig12568 (20183, 20439) (24382, 24842) 3942
Contig12563 (1660, 2110) (2292, 14162) 181
Contig12563 (6468, 8971) (10352, 12572) 1380
Contig12563 (10352, 12572) (14178, 16874) 1605
Contig12562 (283, 1023) (3637, 6973) 2613
Contig12562 (3637, 6973) (7381, 9618) 407
Contig12562 (7381, 9618) (9993, 12042) 374
Contig12562 (9993, 12042) (12063, 13217) 20
Contig12562 (14534, 15700) (15712, 24262) 11
Contig12561 (107, 517) (601, 1488) 83
Contig12561 (601, 1488) (1826, 4701) 337
Contig12561 (1826, 4701) (4807, 20503) 105
Contig12561 (7079, 8190) (9019, 10759) 828
Contig12561 (9019, 10759) (15276, 16826) 4516
Contig12561 (15276, 16826) (20545, 21957) 3718
Contig12561 (20545, 21957) (22129, 23079) 171
Contig12561 (22129, 23079) (24506, 24625) 1426
Contig12560 (1982, 4184) (4912, 8970) 727
Contig12560 (4912, 8970) (8980, 10314) 9
Contig12560 (8980, 10314) (10626, 12667) 311
Contig12560 (10626, 12667) (13800, 24518) 1132
Contig12567 (117, 2640) (3786, 10240) 1145
Contig12567 (3786, 10240) (13080, 14516) 2839
Contig12567 (13080, 14516) (14753, 15245) 236
Contig12567 (14753, 15245) (15373, 15690) 127
Contig12567 (15373, 15690) (17121, 17309) 1430
Contig12567 (17121, 17309) (18076, 24098) 766
Contig12566 (1004, 1357) (1483, 4127) 125
Contig12566 (1483, 4127) (4806, 5794) 678
Contig12566 (4806, 5794) (6585, 16752) 790
Contig12566 (9202, 13480) (14075, 15364) 594
Contig12566 (14075, 15364) (16815, 17248) 1450
Contig12566 (17233, 19662) (19702, 21027) 39
Contig12566 (19702, 21027) (21573, 22300) 545
Contig12566 (21573, 22300) (24023, 24413) 1722
Contig12565 (1208, 1405) (1900, 6125) 494
Contig12565 (1900, 6125) (6394, 6993) 268
Contig12565 (6394, 6993) (7080, 8270) 86
Contig12565 (7080, 8270) (10962, 14197) 2691
Contig12565 (10962, 14197) (16609, 17217) 2411
Contig12565 (16609, 17217) (17354, 17584) 136
Contig12565 (17354, 17584) (17752, 19866) 167
Contig12565 (17752, 19866) (19868, 20111) 1
Contig12565 (19868, 20111) (20247, 21017) 135
Contig12565 (20247, 21017) (21078, 21731) 60
Contig12565 (21078, 21731) (21803, 22138) 71
Contig12565 (21803, 22138) (22777, 23812) 638
Contig12564 (2312, 10097) (10806, 11411) 708
Contig12564 (17108, 17761) (17812, 19649) 50
Contig12564 (17812, 19649) (21437, 21781) 1787
Contig9827 (275, 1417) (1511, 2462) 93
Contig11344 (432, 1412) (5395, 6918) 3982
Contig10507 (107, 4227) (4299, 5099) 71
Contig10507 (4299, 5099) (5186, 5725) 86
Contig10507 (5186, 5725) (6751, 7092) 1025
Contig5705 (124, 316) (880, 1212) 563
Contig6613 (4, 490) (1124, 1823) 633
Contig10940 (80, 1049) (5988, 6731) 4938
Contig5839 (390, 750) (1042, 1423) 291
Contig10499 (175, 1530) (6094, 7103) 4563
Contig11041 (793, 4396) (5041, 6391) 644
Contig10498 (1829, 3571) (4641, 6318) 1069
Contig10945 (1039, 1470) (1601, 1979) 130
Contig10494 (485, 1156) (1345, 6384) 188
Contig10494 (1345, 6384) (6570, 6805) 185
Contig1067 (2, 643) (706, 870) 62
Contig6747 (85, 1231) (1422, 1934) 190
Contig10469 (327, 608) (1155, 1603) 546
Contig10469 (1155, 1603) (1608, 1955) 4
Contig10469 (1608, 1955) (2066, 2912) 110
Contig10469 (2066, 2912) (5212, 5388) 2299
Contig10469 (5212, 5388) (5631, 5908) 242
Contig10469 (5631, 5908) (5910, 6239) 1
Contig10467 (103, 1544) (6126, 6887) 4581
Contig10462 (450, 2282) (5015, 5899) 2732
Contig10462 (5015, 5899) (6620, 6979) 720
Contig11333 (90, 2809) (4577, 9113) 1767
Contig11332 (44, 907) (6393, 8855) 5485
Contig11331 (943, 2602) (6813, 6998) 4210
Contig11331 (6813, 6998) (7780, 8051) 781
Contig11331 (7780, 8051) (8929, 9174) 877
Contig11489 (8, 4601) (4645, 9753) 43
Contig11488 (97, 1095) (6152, 8421) 5056
Contig11488 (6152, 8421) (8501, 9115) 79
Contig11484 (879, 1133) (1920, 3983) 786
Contig11487 (480, 820) (876, 1688) 55
Contig11487 (876, 1688) (5728, 6306) 4039
Contig11481 (2612, 2872) (3010, 3276) 137
Contig11481 (3010, 3276) (3315, 3637) 38
Contig11481 (3315, 3637) (3651, 3934) 13
Contig11481 (3651, 3934) (5266, 5469) 1331
Contig11481 (5266, 5469) (9358, 9705) 3888
Contig11483 (3353, 4192) (6720, 8099) 2527
Contig11482 (59, 5135) (8517, 9822) 3381
Contig12826 (8421, 9434) (33753, 34435) 24318
Contig12826 (33753, 34435) (34486, 42063) 50
Contig12826 (34486, 42063) (43947, 44186) 1883
Contig12827 (59, 1884) (2236, 44003) 351
Contig12827 (2594, 15191) (19074, 26381) 3882
Contig12827 (19074, 26381) (29676, 42065) 3294
Contig12824 (42, 1211) (3657, 5789) 2445
Contig12824 (3657, 5789) (6918, 10067) 1128
Contig12824 (6918, 10067) (11037, 12227) 969
Contig12824 (11037, 12227) (12252, 14921) 24
Contig12824 (12252, 14921) (39359, 39641) 24437
Contig12825 (400, 2356) (2626, 8391) 269
Contig12825 (2626, 8391) (12739, 16012) 4347
Contig12825 (12739, 16012) (17014, 17917) 1001
Contig12825 (17014, 17917) (20014, 22381) 2096
Contig12825 (20014, 22381) (22681, 22911) 299
Contig12825 (22681, 22911) (26074, 27211) 3162
Contig12825 (27129, 28169) (28232, 30023) 62
Contig12825 (28232, 30023) (30721, 31994) 697
Contig12825 (30721, 31994) (33102, 33596) 1107
Contig12825 (33102, 33596) (42861, 44084) 9264
Contig12823 (1669, 2133) (2804, 3259) 670
Contig12823 (2804, 3259) (3536, 3920) 276
Contig12823 (3536, 3920) (5160, 5354) 1239
Contig12820 (70, 1116) (1148, 1572) 31
Contig12820 (1148, 1572) (2038, 3412) 465
Contig12820 (2038, 3412) (3975, 8044) 562
Contig12820 (5766, 7406) (9787, 10943) 2380
Contig12820 (9787, 10943) (11063, 15377) 119
Contig12820 (11063, 15377) (15427, 17144) 49
Contig12820 (15427, 17144) (17613, 20396) 468
Contig12820 (18985, 19754) (20770, 21013) 1015
Contig12820 (20770, 21013) (21900, 23375) 886
Contig12820 (21900, 23375) (23723, 26051) 347
Contig12820 (23723, 26051) (26199, 29699) 147
Contig12820 (26277, 27770) (29646, 30754) 1875
Contig12820 (29646, 30754) (30905, 31837) 150
Contig12820 (30905, 31837) (32949, 33964) 1111
Contig12820 (32949, 33964) (35203, 37526) 1238
Contig12820 (35203, 37526) (37591, 39462) 64
Contig12820 (37591, 39462) (39961, 43386) 498
Contig12821 (6483, 6624) (7635, 42145) 1010
Contig12821 (39164, 40023) (40696, 43533) 672
Contig11542 (13, 306) (2534, 4832) 2227
Contig11542 (2534, 4832) (5926, 9207) 1093
Contig12828 (2805, 3374) (3609, 3875) 234
Contig12828 (3609, 3875) (11187, 11469) 7311
Contig12828 (11187, 11469) (11698, 16319) 228
Contig12828 (11698, 16319) (17507, 25462) 1187
Contig12828 (17657, 17898) (28906, 34423) 11007
Contig12828 (28906, 34423) (35309, 38882) 885
Contig12829 (589, 2873) (2978, 8766) 104
Contig12829 (2978, 8766) (36384, 36908) 27617
Contig12829 (36384, 36908) (37104, 39611) 195
Contig12829 (37104, 39611) (40090, 43791) 478
Contig10683 (66, 1602) (6611, 7391) 5008
Contig10687 (1689, 2618) (4241, 6322) 1622
Contig11545 (3117, 3861) (8350, 8685) 4488
Contig11545 (8350, 8685) (8952, 9188) 266
Contig11157 (2, 856) (1075, 2632) 218
Contig11157 (1075, 2632) (6275, 8552) 3642
Contig11156 (51, 1417) (2876, 3783) 1458
Contig11156 (2876, 3783) (6107, 7187) 2323
Contig11156 (6107, 7187) (7194, 7950) 6
Contig11154 (655, 2388) (2802, 3672) 413
Contig11153 (1393, 1587) (2905, 3788) 1317
Contig11153 (2905, 3788) (6774, 7824) 2985
Contig11546 (336, 1579) (3914, 4486) 2334
Contig11546 (3914, 4486) (5506, 9744) 1019
Contig11150 (108, 728) (1360, 3390) 631
Contig11547 (1755, 3281) (3840, 10219) 558
Contig11159 (673, 1314) (7706, 8527) 6391
Contig10011 (1342, 1930) (3363, 3773) 1432
Contig8023 (686, 1763) (1850, 2295) 86
Contig8027 (132, 672) (1555, 2242) 882
Contig10013 (591, 2975) (3797, 4895) 821
Contig10017 (7, 606) (2070, 2999) 1463
Contig10017 (2070, 2999) (3684, 4586) 684
Contig10540 (1092, 6448) (6662, 7000) 213
Contig12350 (3135, 3611) (6369, 7787) 2757
Contig12350 (6369, 7787) (12022, 12497) 4234
Contig12350 (12022, 12497) (13469, 13744) 971
Contig12351 (254, 1258) (15989, 17203) 14730
Contig12352 (2681, 3796) (9883, 10062) 6086
Contig12352 (9883, 10062) (16289, 17915) 6226
Contig12352 (16289, 17915) (18209, 19178) 293
Contig12353 (8204, 9249) (10670, 10951) 1420
Contig12353 (10670, 10951) (11265, 11837) 313
Contig12353 (11265, 11837) (18529, 18819) 6691
Contig12354 (7491, 8051) (8094, 8733) 42
Contig12354 (8094, 8733) (14570, 15014) 5836
Contig12354 (15257, 15936) (16199, 17991) 262
Contig12354 (16199, 17991) (18128, 18984) 136
Contig12355 (2621, 7825) (8914, 9429) 1088
Contig12355 (8914, 9429) (10725, 12041) 1295
Contig12356 (3231, 3911) (4350, 5934) 438
Contig12356 (4350, 5934) (6467, 6654) 532
Contig12356 (6467, 6654) (6834, 12234) 179
Contig12356 (6917, 7687) (12433, 13972) 4745
Contig12356 (12433, 13972) (16438, 17487) 2465
Contig12357 (166, 4696) (5684, 9047) 987
Contig12357 (5684, 9047) (9188, 13093) 140
Contig12357 (9188, 13093) (13208, 13703) 114
Contig12359 (4150, 6587) (7128, 7435) 540
Contig12359 (7128, 7435) (9393, 13388) 1957
Contig12359 (9393, 13388) (16908, 19051) 3519
Contig2912 (29, 1017) (1089, 1321) 71
Contig11760 (1356, 4482) (7063, 9263) 2580
Contig11760 (7063, 9263) (9967, 10790) 703
Contig11762 (573, 1508) (9342, 9494) 7833
Contig9487 (238, 1663) (2008, 3193) 344
Contig12688 (4321, 9101) (12003, 14923) 2901
Contig12688 (12003, 14923) (14931, 18049) 7
Contig12688 (17917, 18031) (28638, 29171) 10606
Contig12688 (28638, 29171) (29378, 29770) 206
Contig12688 (29378, 29770) (30391, 32071) 620
Contig11763 (1419, 1775) (1946, 4561) 170
Contig11763 (1946, 4561) (11035, 11779) 6473
Contig6376 (231, 791) (1131, 1718) 339
Contig6374 (318, 590) (1058, 1255) 467
Contig12682 (365, 1719) (3170, 4483) 1450
Contig12682 (3170, 4483) (4566, 6668) 82
Contig12682 (4566, 6668) (6729, 13040) 60
Contig12682 (12777, 14733) (14769, 17064) 35
Contig12682 (14769, 17064) (17113, 22305) 48
Contig12682 (17113, 22305) (22504, 26664) 198
Contig12682 (22504, 26664) (27818, 30870) 1153
Contig11764 (27, 275) (516, 2135) 240
Contig11764 (516, 2135) (2224, 5845) 88
Contig11764 (2224, 5845) (7877, 8900) 2031
Contig11764 (7877, 8900) (10165, 11196) 1264
Contig12680 (3489, 5416) (7546, 9199) 2129
Contig12680 (7546, 9199) (9232, 10565) 32
Contig12680 (9232, 10565) (10595, 10975) 29
Contig12680 (10595, 10975) (11673, 12381) 697
Contig12680 (11673, 12381) (15146, 15569) 2764
Contig12680 (15146, 15569) (23338, 29225) 7768
Contig12680 (23338, 29225) (30395, 31508) 1169
Contig12681 (815, 3447) (3796, 4601) 348
Contig12681 (3796, 4601) (6537, 19287) 1935
Contig12681 (7284, 9563) (15544, 16512) 5980
Contig12681 (15544, 16512) (16554, 17700) 41
Contig12681 (16554, 17700) (17855, 18645) 154
Contig12681 (17855, 18645) (19250, 22344) 604
Contig12681 (22280, 26381) (26451, 29318) 69
Contig12681 (26451, 29318) (29357, 31426) 38
Contig12681 (29357, 31426) (31613, 32040) 186
Contig12686 (298, 1085) (1194, 7320) 108
Contig12686 (1194, 7320) (7397, 22279) 76
Contig12686 (8977, 18041) (18122, 18649) 80
Contig12686 (18122, 18649) (22300, 26032) 3650
Contig12686 (22300, 26032) (26037, 27448) 4
Contig12686 (26037, 27448) (27495, 28626) 46
Contig12686 (27495, 28626) (29157, 30412) 530
Contig12686 (29157, 30412) (30465, 31681) 52
Contig12686 (30465, 31681) (31714, 32318) 32
Contig12687 (1338, 5611) (6717, 7922) 1105
Contig12687 (6717, 7922) (8318, 27229) 395
Contig12684 (1355, 6240) (6324, 14578) 83
Contig12684 (6324, 14578) (18395, 31425) 3816
Contig12685 (130, 3546) (7069, 11546) 3522
Contig12685 (7069, 11546) (12865, 24389) 1318
Contig12685 (14729, 15986) (16130, 18879) 143
Contig12685 (16130, 18879) (26158, 29262) 7278
Contig12685 (26158, 29262) (30746, 31623) 1483
Contig12174 (1700, 1857) (2048, 15374) 190
Contig12175 (125, 487) (2802, 6299) 2314
Contig12175 (2802, 6299) (9041, 11075) 2741
Contig12175 (9041, 11075) (14208, 14703) 3132
Contig12175 (14208, 14703) (15107, 16228) 403
Contig12176 (354, 1137) (6334, 6576) 5196
Contig12176 (6334, 6576) (11324, 11650) 4747
Contig12176 (11324, 11650) (11690, 11846) 39
Contig12177 (1006, 1987) (2982, 3170) 994
Contig12177 (2982, 3170) (4491, 5719) 1320
Contig12177 (5720, 5917) (5989, 6711) 71
Contig12177 (5989, 6711) (8316, 8717) 1604
Contig12177 (8316, 8717) (9518, 9668) 800
Contig12177 (9518, 9668) (9901, 10062) 232
Contig12177 (9901, 10062) (11881, 12146) 1818
Contig12177 (11881, 12146) (12470, 13214) 323
Contig12177 (12470, 13214) (14750, 15808) 1535
Contig12177 (14750, 15808) (15841, 16078) 32
Contig12170 (7003, 7356) (8312, 12409) 955
Contig12170 (10714, 13160) (13289, 15976) 128
Contig11766 (221, 556) (5428, 5669) 4871
Contig11766 (5428, 5669) (6113, 7119) 443
Contig12172 (556, 1158) (1208, 3082) 49
Contig12173 (512, 889) (6025, 7335) 5135
Contig12173 (6025, 7335) (8034, 8704) 698
Contig12173 (8034, 8704) (8986, 9378) 281
Contig12173 (8986, 9378) (12418, 13466) 3039
Contig11767 (793, 5589) (9760, 10568) 4170
Contig11767 (9760, 10568) (10736, 11279) 167
Contig12178 (1, 7018) (7121, 8008) 102
Contig12178 (7121, 8008) (8077, 12441) 68
Contig12178 (8077, 12441) (12492, 14549) 50
Contig12179 (2572, 4071) (14123, 15595) 10051
Contig2870 (42, 239) (336, 1073) 96
Contig2870 (336, 1073) (1090, 1260) 16
Contig2705 (100, 375) (435, 796) 59
Contig2705 (435, 796) (1153, 1313) 356
Contig5434 (15, 373) (701, 1216) 327
Contig7573 (134, 1148) (1496, 2041) 347
Contig7574 (117, 596) (1817, 2123) 1220
Contig3476 (3, 954) (996, 1290) 41
Contig3473 (59, 231) (976, 1143) 744
Contig13087 (891, 1242) (5204, 10830) 3961
Contig13087 (5204, 10830) (11052, 11501) 221
Contig13087 (11052, 11501) (12307, 13066) 805
Contig13087 (12307, 13066) (13158, 26008) 91
Contig13087 (13164, 17450) (18722, 20868) 1271
Contig13087 (18722, 20868) (26220, 28311) 5351
Contig13087 (26220, 28311) (28474, 30509) 162
Contig13087 (30442, 37428) (37683, 46304) 254
Contig13087 (37683, 46304) (46360, 47186) 55
Contig13087 (46360, 47186) (47369, 48645) 182
Contig13087 (47369, 48645) (49917, 51182) 1271
Contig13087 (49917, 51182) (52037, 53292) 854
Contig13087 (52037, 53292) (54078, 55059) 785
Contig13087 (54078, 55059) (56174, 57313) 1114
Contig13087 (56174, 57313) (59802, 61048) 2488
Contig13087 (59802, 61048) (62076, 71584) 1027
Contig13087 (62307, 65525) (67367, 68502) 1841
Contig13087 (67367, 68502) (72248, 73198) 3745
Contig13087 (72248, 73198) (74543, 74711) 1344
Contig13087 (74543, 74711) (76827, 83237) 2115
Contig13086 (2263, 2948) (13170, 14732) 10221
Contig13086 (13170, 14732) (18335, 18550) 3602
Contig13086 (18335, 18550) (20204, 20560) 1653
Contig13086 (20204, 20560) (20787, 21092) 226
Contig13086 (20787, 21092) (32551, 32883) 11458
Contig13086 (32551, 32883) (33356, 34441) 472
Contig13086 (33356, 34441) (34827, 36922) 385
Contig13086 (34827, 36922) (44909, 67051) 7986
Contig13086 (44909, 67051) (67091, 67378) 39
Contig13086 (67091, 67378) (69507, 70738) 2128
Contig13086 (69507, 70738) (72269, 78340) 1530
Contig13086 (72269, 78340) (79085, 82706) 744
Contig13086 (79085, 82706) (82832, 83573) 125
Contig13085 (93, 2204) (4197, 5801) 1992
Contig13085 (4197, 5801) (5853, 7596) 51
Contig13085 (5853, 7596) (9330, 9784) 1733
Contig13085 (9330, 9784) (11818, 12515) 2033
Contig13085 (11818, 12515) (15047, 17844) 2531
Contig13085 (15047, 17844) (18132, 21846) 287
Contig13085 (18132, 21846) (22127, 31563) 280
Contig13085 (22127, 31563) (31691, 43818) 127
Contig13085 (31691, 43818) (43982, 48446) 163
Contig13085 (47038, 48446) (49385, 50689) 938
Contig13085 (49385, 50689) (51759, 83404) 1069
Contig13085 (54437, 55850) (68812, 75844) 12961
Contig13085 (68812, 75844) (76969, 83320) 1124
Contig13084 (796, 1208) (1823, 2900) 614
Contig13084 (1823, 2900) (3063, 4065) 162
Contig13084 (3063, 4065) (4512, 5555) 446
Contig13084 (4512, 5555) (5754, 6844) 198
Contig13084 (5754, 6844) (6980, 8051) 135
Contig13084 (6980, 8051) (9224, 10195) 1172
Contig13084 (9224, 10195) (10784, 11860) 588
Contig13084 (10784, 11860) (12613, 13804) 752
Contig13084 (12613, 13804) (15685, 16701) 1880
Contig13084 (15685, 16701) (16903, 17943) 201
Contig13084 (16903, 17943) (18297, 19735) 353
Contig13084 (18297, 19735) (20114, 25003) 378
Contig13084 (29370, 30235) (31245, 32223) 1009
Contig13084 (31245, 32223) (40733, 82316) 8509
Contig13084 (40779, 42555) (58666, 60452) 16110
Contig13084 (58666, 60452) (70597, 71203) 10144
Contig13084 (70597, 71203) (72474, 74153) 1270
Contig13084 (72474, 74153) (77299, 79832) 3145
Contig13084 (77299, 79832) (80003, 80530) 170
Contig13084 (80003, 80530) (80544, 81797) 13
Contig13083 (943, 1487) (1631, 1756) 143
Contig13083 (1631, 1756) (7738, 26660) 5981
Contig13083 (16455, 17826) (33448, 40445) 15621
Contig13083 (33448, 40445) (40545, 49327) 99
Contig13083 (40545, 49327) (50908, 56047) 1580
Contig13083 (50908, 56047) (73932, 77325) 17884
Contig13082 (2435, 2774) (5872, 6830) 3097
Contig13082 (6242, 6751) (6875, 7501) 123
Contig13082 (6875, 7501) (7570, 8226) 68
Contig13082 (7570, 8226) (10661, 10940) 2434
Contig13082 (10661, 10940) (18711, 20500) 7770
Contig13082 (18711, 20500) (25758, 27964) 5257
Contig13082 (25758, 27964) (38905, 39668) 10940
Contig13082 (38905, 39668) (40856, 43902) 1187
Contig13082 (40856, 43902) (49942, 50226) 6039
Contig13082 (49942, 50226) (51330, 51737) 1103
Contig13082 (51330, 51737) (51818, 52093) 80
Contig13082 (51818, 52093) (52165, 52371) 71
Contig13081 (19180, 19583) (20267, 20750) 683
Contig13081 (20267, 20750) (23106, 23702) 2355
Contig13081 (23106, 23702) (24289, 24620) 586
Contig13081 (24289, 24620) (33917, 34482) 9296
Contig13081 (33955, 34336) (39247, 39603) 4910
Contig13081 (39247, 39603) (41242, 45643) 1638
Contig13080 (5260, 6042) (7189, 8004) 1146
Contig13080 (7189, 8004) (8125, 14723) 120
Contig13080 (9070, 10093) (10112, 12164) 18
Contig13080 (10112, 12164) (12231, 13041) 66
Contig13080 (12231, 13041) (15011, 18901) 1969
Contig13080 (15011, 18901) (18955, 22250) 53
Contig13080 (18955, 22250) (22364, 27876) 113
Contig13080 (22364, 27876) (28071, 29392) 194
Contig13080 (29357, 30821) (30892, 33452) 70
Contig13080 (30892, 33452) (34352, 34927) 899
Contig13080 (34907, 36812) (40395, 40823) 3582
Contig13080 (40395, 40823) (41386, 41879) 562
Contig13080 (41386, 41879) (42048, 42240) 168
Contig13080 (42048, 42240) (42437, 42775) 196
Contig13080 (42437, 42775) (54786, 55104) 12010
Contig13080 (54786, 55104) (55179, 59790) 74
Contig13080 (55179, 59790) (62614, 62970) 2823
Contig13080 (62614, 62970) (63778, 64086) 807
Contig13080 (63778, 64086) (66714, 67667) 2627
Contig13080 (66714, 67667) (73040, 74409) 5372
Contig13080 (73040, 74409) (74996, 75562) 586
Contig13080 (74996, 75562) (75659, 79009) 96
Contig13080 (75971, 78382) (79049, 81498) 666
Contig6541 (1, 678) (897, 1355) 218
Contig13089 (2356, 2907) (3523, 12267) 615
Contig13089 (5977, 10988) (20775, 26425) 9786
Contig13089 (20775, 26425) (27431, 29671) 1005
Contig13089 (27431, 29671) (46736, 54721) 17064
Contig13089 (46736, 54721) (56439, 58833) 1717
Contig13089 (56439, 58833) (59724, 63473) 890
Contig13089 (59724, 63473) (64553, 66690) 1079
Contig13089 (64553, 66690) (67303, 68083) 612
Contig13089 (67303, 68083) (68266, 70075) 182
Contig13089 (68266, 70075) (70099, 75299) 23
Contig13089 (75173, 77492) (78024, 78786) 531
Contig13089 (78024, 78786) (78875, 79783) 88
Contig13089 (78875, 79783) (79869, 80552) 85
Contig13089 (79869, 80552) (80973, 81536) 420
Contig13089 (80973, 81536) (81998, 83472) 461
Contig13088 (4543, 4989) (8453, 8715) 3463
Contig13088 (8453, 8715) (9145, 9535) 429
Contig13088 (9145, 9535) (12817, 13164) 3281
Contig13088 (12817, 13164) (20065, 20322) 6900
Contig13088 (20065, 20322) (32064, 33263) 11741
Contig13088 (32064, 33263) (33598, 33796) 334
Contig13088 (33598, 33796) (38793, 39056) 4996
Contig13088 (38793, 39056) (39501, 39875) 444
Contig13088 (39501, 39875) (40067, 40738) 191
Contig13088 (40067, 40738) (41911, 42096) 1172
Contig13088 (41911, 42096) (46735, 48721) 4638
Contig13088 (46735, 48721) (49433, 49694) 711
Contig13088 (49433, 49694) (57612, 57971) 7917
Contig13088 (57612, 57971) (58192, 58542) 220
Contig13088 (58192, 58542) (60832, 61847) 2289
Contig13088 (60832, 61847) (61976, 63450) 128
Contig13088 (61976, 63450) (64159, 64425) 708
Contig13088 (64159, 64425) (66664, 67539) 2238
Contig13088 (66664, 67539) (68530, 68926) 990
Contig13088 (68530, 68926) (75904, 76508) 6977
Contig13088 (75904, 76508) (78917, 79234) 2408
Contig13088 (78917, 79234) (81683, 82012) 2448
Contig13088 (81683, 82012) (83668, 83862) 1655
Contig8622 (800, 1518) (2077, 2595) 558
Contig10288 (2878, 3270) (3718, 5072) 447
Contig13229 (7987, 11703) (12174, 16956) 470
Contig13229 (12174, 16956) (18800, 18943) 1843
Contig13229 (18800, 18943) (19055, 20315) 111
Contig13229 (19055, 20315) (20373, 22061) 57
Contig13229 (21570, 21783) (22069, 23245) 285
Contig13229 (22069, 23245) (24037, 24304) 791
Contig13229 (24037, 24304) (24437, 28145) 132
Contig13229 (24437, 28145) (32367, 34445) 4221
Contig13229 (32367, 34445) (38410, 41259) 3964
Contig13229 (38410, 41259) (44421, 45455) 3161
Contig13229 (44421, 45455) (46970, 47863) 1514
Contig13229 (46970, 47863) (49079, 49966) 1215
Contig13229 (49079, 49966) (54275, 57978) 4308
Contig13229 (54275, 57978) (58047, 60067) 68
Contig13229 (58047, 60067) (60128, 92574) 60
Contig13229 (64995, 83539) (83658, 84432) 118
Contig13229 (83658, 84432) (92764, 97211) 8331
Contig13229 (92764, 97211) (98108, 102511) 896
Contig13229 (98108, 102511) (102712, 112082) 200
Contig13229 (106689, 110070) (110295, 112064) 224
Contig13229 (110295, 112064) (112326, 122035) 261
Contig13229 (112326, 122035) (124148, 125452) 2112
Contig13228 (190, 1239) (2275, 3150) 1035
Contig13228 (2275, 3150) (3211, 3966) 60
Contig13228 (3873, 6504) (6619, 8373) 114
Contig13228 (6619, 8373) (8392, 8588) 18
Contig13228 (8392, 8588) (8714, 10874) 125
Contig13228 (10902, 12894) (16841, 17642) 3946
Contig13228 (17543, 20440) (20457, 22821) 16
Contig13228 (20457, 22821) (22874, 24367) 52
Contig13228 (29464, 33923) (35996, 44395) 2072
Contig13228 (35996, 44395) (45057, 47359) 661
Contig13228 (45057, 47359) (47491, 57254) 131
Contig13228 (47491, 57254) (57361, 60555) 106
Contig13228 (58311, 58891) (59028, 59905) 136
Contig13228 (59028, 59905) (60588, 65408) 682
Contig13228 (64599, 65403) (68336, 70986) 2932
Contig13228 (68336, 70986) (78754, 81115) 7767
Contig13228 (78754, 81115) (81217, 88634) 101
Contig13228 (88475, 90853) (91396, 96375) 542
Contig13228 (96229, 101483) (101634, 103607) 150
Contig13228 (101634, 103607) (103709, 106885) 101
Contig13228 (106646, 109093) (109154, 110189) 60
Contig13228 (109154, 110189) (110593, 112435) 403
Contig13228 (111871, 115789) (115892, 123535) 102
Contig13223 (1658, 1842) (2111, 2275) 268
Contig13223 (2111, 2275) (2436, 2780) 160
Contig13223 (2436, 2780) (2984, 3346) 203
Contig13223 (2984, 3346) (12494, 12826) 9147
Contig13223 (12494, 12826) (18859, 19289) 6032
Contig13223 (18859, 19289) (20603, 21034) 1313
Contig13223 (20603, 21034) (31634, 32290) 10599
Contig13223 (31634, 32290) (32514, 32675) 223
Contig13223 (32514, 32675) (33911, 34482) 1235
Contig13223 (33911, 34482) (34746, 35177) 263
Contig13223 (34746, 35177) (37336, 37830) 2158
Contig13223 (37336, 37830) (45965, 46339) 8134
Contig13223 (45965, 46339) (46692, 46916) 352
Contig13223 (46692, 46916) (53894, 54230) 6977
Contig13223 (53894, 54230) (65401, 66045) 11170
Contig13223 (65401, 66045) (66089, 66505) 43
Contig13223 (66089, 66505) (67065, 67599) 559
Contig13223 (67065, 67599) (69318, 69611) 1718
Contig13223 (69318, 69611) (74000, 74233) 4388
Contig13223 (74000, 74233) (76386, 76925) 2152
Contig13223 (76386, 76925) (78291, 78661) 1365
Contig13223 (78291, 78661) (80122, 81815) 1460
Contig13223 (80122, 81815) (88484, 92032) 6668
Contig13223 (90645, 91043) (95636, 96172) 4592
Contig13223 (95636, 96172) (100000, 100181) 3827
Contig13223 (100000, 100181) (104886, 105163) 4704
Contig13223 (104886, 105163) (108951, 109277) 3787
Contig13223 (108951, 109277) (114296, 115448) 5018
Contig13223 (114296, 115448) (118186, 118374) 2737
Contig13223 (118186, 118374) (120088, 120507) 1713
Contig13223 (120088, 120507) (122108, 122905) 1600
Contig13222 (6, 6774) (7092, 12127) 317
Contig13222 (7092, 12127) (12382, 24283) 254
Contig13222 (12382, 24283) (25031, 27459) 747
Contig13222 (25031, 27459) (27557, 33175) 97
Contig13222 (33165, 33995) (34109, 47522) 113
Contig13222 (34109, 47522) (47812, 58547) 289
Contig13222 (47812, 58547) (61939, 69150) 3391
Contig13222 (61939, 69150) (70132, 75912) 981
Contig13222 (77307, 78559) (78705, 122613) 145
Contig13222 (105005, 111022) (117693, 119474) 6670
Contig13221 (2714, 3380) (8051, 8398) 4670
Contig13221 (8051, 8398) (28665, 29281) 20266
Contig13221 (28665, 29281) (30614, 31084) 1332
Contig13221 (30614, 31084) (37814, 38005) 6729
Contig13221 (37814, 38005) (42583, 43861) 4577
Contig13221 (42583, 43861) (43992, 44453) 130
Contig13221 (43992, 44453) (47484, 49545) 3030
Contig13221 (47484, 49545) (50312, 51038) 766
Contig13221 (50312, 51038) (53404, 53778) 2365
Contig13221 (53404, 53778) (55449, 61911) 1670
Contig13221 (55449, 61911) (63514, 64102) 1602
Contig13221 (63514, 64102) (92356, 93900) 28253
Contig13221 (92356, 93900) (120302, 120727) 26401
Contig13221 (120302, 120727) (120958, 121224) 230
Contig13220 (1713, 3945) (3949, 6433) 3
Contig13220 (4352, 4534) (5269, 5387) 734
Contig13220 (5269, 5387) (8241, 8393) 2853
Contig13220 (8241, 8393) (8409, 14386) 15
Contig13220 (8409, 14386) (14428, 14629) 41
Contig13220 (14428, 14629) (14829, 18972) 199
Contig13220 (14829, 18972) (20334, 20720) 1361
Contig13220 (20334, 20720) (21801, 29181) 1080
Contig13220 (30739, 33161) (37425, 37892) 4263
Contig13220 (37425, 37892) (40088, 42025) 2195
Contig13220 (40088, 42025) (47271, 50067) 5245
Contig13220 (49735, 49884) (50476, 58150) 591
Contig13220 (50943, 51702) (70574, 71592) 18871
Contig13220 (70574, 71592) (71997, 77734) 404
Contig13220 (71997, 77734) (79671, 81925) 1936
Contig13220 (79671, 81925) (82105, 95650) 179
Contig13220 (83883, 88863) (89472, 90052) 608
Contig13220 (89472, 90052) (98499, 101774) 8446
Contig13220 (98499, 101774) (102084, 110312) 309
Contig13220 (102084, 110312) (110404, 115082) 91
Contig13220 (110404, 115082) (115471, 117167) 388
Contig13220 (115471, 117167) (118836, 119279) 1668
Contig13220 (118836, 119279) (119728, 120648) 448
Contig13220 (119728, 120648) (121248, 122174) 599
Contig13227 (4905, 6270) (7427, 8783) 1156
Contig13227 (7427, 8783) (9444, 9713) 660
Contig13227 (9444, 9713) (14841, 15780) 5127
Contig13227 (14841, 15780) (17419, 17660) 1638
Contig13227 (17419, 17660) (17989, 19398) 328
Contig13227 (17989, 19398) (19636, 19955) 237
Contig13227 (19636, 19955) (19986, 21251) 30
Contig13227 (19986, 21251) (24428, 24628) 3176
Contig13227 (24428, 24628) (25846, 27257) 1217
Contig13227 (25846, 27257) (27514, 27943) 256
Contig13227 (27514, 27943) (28042, 29076) 98
Contig13227 (28042, 29076) (29228, 29902) 151
Contig13227 (29228, 29902) (29953, 30817) 50
Contig13227 (29953, 30817) (31856, 32208) 1038
Contig13227 (31856, 32208) (32268, 32935) 59
Contig13227 (32268, 32935) (34850, 37644) 1914
Contig13227 (34850, 37644) (37725, 38161) 80
Contig13227 (37725, 38161) (38425, 39017) 263
Contig13227 (38425, 39017) (45570, 46228) 6552
Contig13227 (45570, 46228) (46444, 46934) 215
Contig13227 (46444, 46934) (51598, 51744) 4663
Contig13227 (51598, 51744) (51977, 52171) 232
Contig13227 (51977, 52171) (57278, 57488) 5106
Contig13227 (57278, 57488) (61374, 61559) 3885
Contig13227 (61374, 61559) (67720, 69796) 6160
Contig13227 (67720, 69796) (70014, 70172) 217
Contig13227 (70014, 70172) (70262, 70429) 89
Contig13227 (70262, 70429) (71844, 72053) 1414
Contig13227 (71844, 72053) (76159, 76682) 4105
Contig13227 (76159, 76682) (79400, 79882) 2717
Contig13227 (79400, 79882) (82178, 83065) 2295
Contig13227 (82178, 83065) (83907, 84287) 841
Contig13227 (83907, 84287) (85858, 86045) 1570
Contig13227 (85858, 86045) (86370, 87075) 324
Contig13227 (86370, 87075) (87136, 87822) 60
Contig13227 (87136, 87822) (87841, 88263) 18
Contig13227 (87841, 88263) (89716, 95676) 1452
Contig13227 (90270, 90956) (100651, 100839) 9694
Contig13227 (100651, 100839) (103800, 109200) 2960
Contig13227 (103800, 109200) (109616, 110178) 415
Contig13227 (109616, 110178) (113658, 114002) 3479
Contig13227 (113658, 114002) (114843, 115565) 840
Contig13226 (1, 522) (2044, 2376) 1521
Contig13226 (2044, 2376) (3667, 4290) 1290
Contig13226 (3667, 4290) (5425, 9621) 1134
Contig13226 (7977, 8196) (34144, 35834) 25947
Contig13226 (34144, 35834) (35869, 44858) 34
Contig13226 (35869, 44858) (44949, 56076) 90
Contig13226 (48253, 49567) (50723, 54702) 1155
Contig13226 (50723, 54702) (56090, 56662) 1387
Contig13226 (56090, 56662) (57654, 58049) 991
Contig13226 (57654, 58049) (58177, 59949) 127
Contig13226 (58177, 59949) (60125, 60705) 175
Contig13226 (60125, 60705) (62416, 63990) 1710
Contig13226 (62416, 63990) (64098, 65285) 107
Contig13226 (64098, 65285) (66313, 66567) 1027
Contig13226 (66313, 66567) (68256, 69531) 1688
Contig13226 (68256, 69531) (69689, 71546) 157
Contig13226 (69689, 71546) (72685, 73572) 1138
Contig13226 (72685, 73572) (74398, 76090) 825
Contig13226 (77078, 81418) (81556, 85070) 137
Contig13226 (81556, 85070) (85399, 93908) 328
Contig13226 (87834, 92639) (99247, 100479) 6607
Contig13226 (99247, 100479) (101118, 103223) 638
Contig13226 (101118, 103223) (105514, 120498) 2290
Contig13226 (107415, 112348) (116723, 117553) 4374
Contig13226 (116723, 117553) (121794, 124517) 4240
Contig13225 (7, 512) (2194, 3888) 1681
Contig13225 (2194, 3888) (4417, 11620) 528
Contig13225 (4417, 11620) (17883, 22168) 6262
Contig13225 (17883, 22168) (22180, 23642) 11
Contig13225 (22180, 23642) (24995, 26915) 1352
Contig13225 (24995, 26915) (27777, 32809) 861
Contig13225 (27777, 32809) (33137, 41653) 327
Contig13225 (35510, 35935) (37713, 39206) 1777
Contig13225 (37713, 39206) (44224, 46362) 5017
Contig13225 (44224, 46362) (47944, 50382) 1581
Contig13225 (47944, 50382) (52758, 53904) 2375
Contig13225 (52758, 53904) (54943, 56128) 1038
Contig13225 (54943, 56128) (56919, 103745) 790
Contig13225 (60926, 61447) (62288, 62659) 840
Contig13225 (62288, 62659) (63787, 64867) 1127
Contig13225 (63787, 64867) (71245, 74120) 6377
Contig13225 (71245, 74120) (77708, 80070) 3587
Contig13225 (77708, 80070) (80176, 82929) 105
Contig13225 (80176, 82929) (88501, 88650) 5571
Contig13225 (88501, 88650) (89214, 90625) 563
Contig13225 (89214, 90625) (97807, 98932) 7181
Contig13225 (97807, 98932) (100020, 101497) 1087
Contig13225 (100020, 101497) (101800, 102199) 302
Contig13225 (101800, 102199) (102352, 102612) 152
Contig13225 (102352, 102612) (103789, 112309) 1176
Contig13225 (103789, 112309) (113312, 113596) 1002
Contig13225 (113312, 113596) (113726, 114012) 129
Contig13225 (113726, 114012) (115134, 120501) 1121
Contig13225 (115134, 120501) (121719, 124031) 1217
Contig13224 (231, 1574) (3638, 5022) 2063
Contig13224 (3638, 5022) (5690, 8544) 667
Contig13224 (6126, 6482) (11136, 12756) 4653
Contig13224 (11136, 12756) (12999, 13409) 242
Contig13224 (12999, 13409) (13499, 24141) 89
Contig13224 (24068, 26501) (26533, 29636) 31
Contig13224 (29373, 31277) (31338, 34412) 60
Contig13224 (31338, 34412) (34674, 39481) 261
Contig13224 (37629, 38583) (39361, 41188) 777
Contig13224 (39361, 41188) (41276, 59676) 87
Contig13224 (48266, 48463) (59892, 63241) 11428
Contig13224 (59892, 63241) (63594, 68738) 352
Contig13224 (70170, 71310) (73452, 75019) 2141
Contig13224 (73452, 75019) (75696, 76940) 676
Contig13224 (75696, 76940) (77663, 81790) 722
Contig13224 (77663, 81790) (82718, 83937) 927
Contig13224 (83929, 85239) (85328, 85777) 88
Contig13224 (85328, 85777) (85858, 98438) 80
Contig13224 (85858, 98438) (100042, 121327) 1603
Contig8925 (516, 833) (963, 1703) 129
Contig8925 (963, 1703) (1734, 2204) 30
Contig9869 (67, 728) (797, 4477) 68
Contig9717 (1708, 2063) (3494, 4123) 1430
Contig9863 (875, 1027) (1620, 2327) 592
Contig8921 (960, 1536) (2052, 2627) 515
Contig9860 (3649, 4140) (4203, 4484) 62
Contig9867 (1465, 2196) (3744, 4351) 1547
Contig9866 (106, 273) (310, 756) 36
Contig9865 (133, 519) (783, 3777) 263
Contig8922 (188, 706) (2690, 2908) 1983
Contig5135 (140, 549) (604, 1295) 54
Contig5139 (161, 371) (386, 1599) 14
Contig9847 (2, 1106) (1537, 3973) 430
Contig4848 (425, 802) (872, 1550) 69
Contig10857 (66, 1337) (6755, 7581) 5417
Contig10856 (2032, 2357) (2376, 3552) 18
Contig10856 (2376, 3552) (3689, 5334) 136
Contig10856 (3689, 5334) (5368, 6978) 33
Contig10850 (596, 3898) (5923, 7649) 2024
Contig10853 (127, 2224) (3210, 4063) 985
Contig10853 (3210, 4063) (4372, 6453) 308
Contig10852 (1006, 2989) (7151, 7549) 4161
Contig9131 (309, 1139) (1436, 2856) 296
Contig9135 (8, 2512) (2544, 3140) 31
Contig10149 (1944, 2603) (2610, 3146) 6
Contig10148 (249, 425) (1836, 2048) 1410
Contig10148 (1836, 2048) (4017, 4862) 1968
Contig10142 (368, 763) (2255, 2707) 1491
Contig10142 (2255, 2707) (2810, 3289) 102
Contig10140 (3641, 3963) (4244, 4551) 280
Contig9257 (124, 732) (1382, 2449) 649
Contig9250 (126, 798) (1115, 1471) 316
Contig9258 (179, 1235) (1472, 2188) 236
Contig7769 (131, 739) (880, 2122) 140
Contig7764 (732, 1048) (1157, 2021) 108
Contig7761 (784, 1239) (1407, 2177) 167
Contig8740 (119, 1062) (1443, 2701) 380
Contig11818 (1062, 7703) (7817, 12264) 113
Contig11819 (5907, 6907) (8274, 10985) 1366
Contig11816 (548, 2721) (3222, 4477) 500
Contig11816 (3222, 4477) (6264, 9761) 1786
Contig11816 (6264, 9761) (10295, 11988) 533
Contig11817 (289, 4698) (10505, 12246) 5806
Contig11814 (496, 6474) (7724, 11749) 1249
Contig11810 (895, 8008) (9128, 9556) 1119
Contig7182 (351, 596) (1360, 2003) 763
Contig7186 (82, 1273) (1499, 1714) 225
Contig8618 (1, 1621) (1637, 2128) 15
Contig8615 (71, 483) (758, 1691) 274
Contig8615 (758, 1691) (1939, 2502) 247
Contig3646 (55, 433) (570, 809) 136
Contig7983 (398, 787) (1019, 1201) 231
Contig7983 (1019, 1201) (1259, 1970) 57
Contig7988 (156, 642) (1018, 1207) 375
Contig12549 (6804, 7072) (12386, 12978) 5313
Contig12549 (12386, 12978) (15427, 15958) 2448
Contig12549 (15427, 15958) (16028, 16254) 69
Contig12549 (16028, 16254) (20303, 22820) 4048
Contig12548 (5, 3059) (4109, 6618) 1049
Contig12548 (4109, 6618) (9128, 9428) 2509
Contig12548 (9128, 9428) (11557, 18053) 2128
Contig12548 (11557, 18053) (21711, 24013) 3657
Contig12545 (101, 9344) (10907, 14353) 1562
Contig12545 (10907, 14353) (14964, 23729) 610
Contig12544 (3960, 5081) (5594, 8869) 512
Contig12544 (8758, 17796) (17872, 19477) 75
Contig12544 (17872, 19477) (19591, 21070) 113
Contig12544 (19591, 21070) (21895, 23129) 824
Contig12547 (5711, 5992) (8042, 8306) 2049
Contig12547 (8042, 8306) (18638, 18800) 10331
Contig12547 (18638, 18800) (18841, 19135) 40
Contig12546 (1366, 1909) (2609, 6447) 699
Contig12546 (2609, 6447) (7144, 17986) 696
Contig12546 (7303, 7926) (9273, 9987) 1346
Contig12546 (9273, 9987) (12620, 15035) 2632
Contig12546 (12620, 15035) (20510, 20864) 5474
Contig12546 (20510, 20864) (20885, 21078) 20
Contig12546 (20885, 21078) (21996, 22211) 917
Contig12541 (2788, 3072) (10270, 12979) 7197
Contig12541 (10270, 12979) (15618, 16121) 2638
Contig12541 (15618, 16121) (16203, 17669) 81
Contig12541 (17674, 19099) (19866, 23494) 766
Contig12540 (3076, 3774) (3778, 5095) 3
Contig12540 (3778, 5095) (8806, 9286) 3710
Contig12540 (8806, 9286) (12344, 12524) 3057
Contig12540 (12344, 12524) (13675, 14560) 1150
Contig12540 (13675, 14560) (16894, 18369) 2333
Contig12540 (16894, 18369) (18916, 20271) 546
Contig12540 (18916, 20271) (20316, 20797) 44
Contig12540 (20316, 20797) (23315, 23528) 2517
Contig12543 (427, 1564) (1762, 11511) 197
Contig12543 (4706, 6637) (12372, 13144) 5734
Contig12543 (12372, 13144) (13260, 14240) 115
Contig12543 (13260, 14240) (15797, 16282) 1556
Contig12543 (15797, 16282) (19055, 19942) 2772
Contig12543 (19055, 19942) (20083, 20373) 140
Contig12543 (20083, 20373) (20713, 21156) 339
Contig12543 (20713, 21156) (21171, 21509) 14
Contig12543 (21171, 21509) (21769, 23449) 259
Contig12542 (77, 1787) (1976, 6208) 188
Contig12542 (1976, 6208) (10224, 10940) 4015
Contig12542 (10224, 10940) (12177, 13006) 1236
Contig12542 (12177, 13006) (15340, 15771) 2333
Contig12542 (15340, 15771) (15993, 22399) 221
Contig5725 (689, 841) (1305, 1582) 463
Contig2115 (317, 536) (596, 961) 59
Contig6631 (418, 952) (1239, 1453) 286
Contig6637 (116, 1012) (1118, 1689) 105
Contig6636 (486, 1163) (1435, 1911) 271
Contig396 (3, 419) (516, 766) 96
Contig391 (224, 619) (664, 915) 44
Contig10331 (172, 627) (3384, 4820) 2756
Contig10331 (3384, 4820) (5584, 6024) 763
Contig10335 (222, 3018) (3426, 4123) 407
Contig10335 (3426, 4123) (4205, 6463) 81
Contig10337 (20, 1164) (1962, 4577) 797
Contig10449 (467, 1948) (4997, 5440) 3048
Contig10449 (4997, 5440) (5871, 6982) 430
Contig11315 (1, 5049) (6539, 8760) 1489
Contig11314 (1018, 1531) (6296, 6682) 4764
Contig11317 (225, 7064) (8432, 8915) 1367
Contig11311 (963, 1472) (2152, 2383) 679
Contig11311 (2152, 2383) (3458, 3696) 1074
Contig11311 (3458, 3696) (4207, 4406) 510
Contig11311 (4207, 4406) (4798, 5029) 391
Contig11311 (4798, 5029) (5163, 5671) 133
Contig11311 (5163, 5671) (8507, 8866) 2835
Contig7592 (7, 562) (1598, 2063) 1035
Contig11312 (5804, 6141) (8031, 8570) 1889
Contig11319 (12, 430) (5491, 7003) 5060
Contig12096 (3964, 5629) (7999, 14924) 2369
Contig9425 (122, 843) (859, 1217) 15
Contig9425 (859, 1217) (1466, 3646) 248
Contig12378 (18, 453) (550, 2466) 96
Contig12378 (550, 2466) (3106, 3850) 639
Contig12378 (3728, 10263) (10353, 18434) 89
Contig9424 (604, 1059) (2363, 2638) 1303
Contig12372 (166, 6975) (11132, 14957) 4156
Contig12372 (11132, 14957) (17251, 17473) 2293
Contig12372 (17251, 17473) (17559, 17726) 85
Contig12372 (17559, 17726) (18252, 19398) 525
Contig12373 (11498, 11869) (12440, 12760) 570
Contig12373 (12440, 12760) (14410, 14992) 1649
Contig12373 (14410, 14992) (16173, 18257) 1180
Contig12373 (16173, 18257) (18284, 18931) 26
Contig12370 (2135, 2987) (12819, 13808) 9831
Contig12370 (12819, 13808) (16592, 16952) 2783
Contig12370 (16592, 16952) (19261, 19545) 2308
Contig12371 (2209, 2568) (11485, 13197) 8916
Contig12376 (2558, 6742) (11830, 12460) 5087
Contig12376 (11830, 12460) (15665, 18433) 3204
Contig12374 (325, 824) (1018, 11004) 193
Contig12374 (3313, 6350) (8019, 8268) 1668
Contig12374 (8019, 8268) (11052, 11579) 2783
Contig12374 (11052, 11579) (12067, 16837) 487
Contig12374 (12067, 16837) (17578, 17738) 740
Contig12375 (8504, 8989) (12141, 12997) 3151
Contig2932 (2, 442) (486, 686) 43
Contig11178 (2559, 2831) (6224, 6551) 3392
Contig11171 (1139, 3190) (3649, 8367) 458
Contig11170 (146, 5866) (7215, 7580) 1348
Contig11170 (7215, 7580) (7929, 8497) 348
Contig11172 (947, 1445) (5721, 7144) 4275
Contig11174 (115, 3149) (7644, 8607) 4494
Contig11176 (60, 4372) (4850, 6397) 477
Contig6355 (189, 563) (1153, 1421) 589
Contig12158 (837, 6999) (7898, 10308) 898
Contig12158 (7898, 10308) (10675, 12523) 366
Contig12158 (10675, 12523) (13138, 14358) 614
Contig12159 (45, 2544) (8509, 15837) 5964
Contig12156 (406, 5551) (14354, 15813) 8802
Contig12157 (26, 296) (7296, 8111) 6999
Contig12154 (466, 5380) (6372, 12082) 991
Contig12154 (6372, 12082) (12220, 15865) 137
Contig12155 (855, 1034) (1181, 2180) 146
Contig12155 (1181, 2180) (6116, 6752) 3935
Contig12155 (6116, 6752) (6768, 7781) 15
Contig12155 (6768, 7781) (8937, 9894) 1155
Contig12155 (8937, 9894) (11319, 11768) 1424
Contig12155 (11319, 11768) (11822, 12158) 53
Contig12155 (11822, 12158) (13939, 15654) 1780
Contig12152 (966, 1500) (1511, 2660) 10
Contig12152 (1511, 2660) (6609, 8626) 3948
Contig12152 (6609, 8626) (13518, 13832) 4891
Contig12152 (13518, 13832) (14090, 14546) 257
Contig12153 (1157, 1586) (8351, 9257) 6764
Contig12153 (8351, 9257) (11396, 14421) 2138
Contig12150 (2, 654) (1726, 2434) 1071
Contig12150 (1726, 2434) (12689, 15890) 10254
Contig12151 (1884, 8257) (8960, 9466) 702
Contig12151 (8960, 9466) (13884, 14713) 4417
Contig2857 (1, 474) (944, 1261) 469
Contig9751 (50, 1058) (2433, 3146) 1374
Contig9751 (2433, 3146) (3800, 4036) 653
Contig9758 (116, 3652) (3824, 4149) 171
Contig2585 (54, 642) (981, 1104) 338
Contig11668 (216, 1343) (2329, 8590) 985
Contig11665 (1801, 1916) (3607, 3893) 1690
Contig11665 (3607, 3893) (4005, 9129) 111
Contig11664 (2820, 4915) (9019, 9666) 4103
Contig13209 (140, 2215) (2382, 9560) 166
Contig13209 (2382, 9560) (11302, 12879) 1741
Contig13209 (11302, 12879) (13534, 15825) 654
Contig13209 (13534, 15825) (17711, 21547) 1885
Contig13209 (17711, 21547) (24517, 25065) 2969
Contig13209 (24517, 25065) (26030, 26506) 964
Contig13209 (26030, 26506) (30696, 31908) 4189
Contig13209 (30696, 31908) (34252, 35210) 2343
Contig13209 (34252, 35210) (38134, 89248) 2923
Contig13209 (38350, 39100) (53305, 58372) 14204
Contig13209 (53305, 58372) (58963, 61792) 590
Contig13209 (58963, 61792) (63278, 64501) 1485
Contig13209 (63278, 64501) (76205, 77495) 11703
Contig13209 (76205, 77495) (83052, 84459) 5556
Contig13209 (83052, 84459) (89931, 90232) 5471
Contig13209 (89931, 90232) (91898, 93208) 1665
Contig13208 (186, 8442) (8619, 30322) 176
Contig13208 (10562, 22928) (30635, 42284) 7706
Contig13208 (30635, 42284) (43660, 46387) 1375
Contig13208 (43660, 46387) (46498, 46873) 110
Contig13208 (46498, 46873) (50833, 52714) 3959
Contig13208 (50833, 52714) (53307, 62762) 592
Contig13208 (53857, 56423) (57120, 59211) 696
Contig13208 (57120, 59211) (62847, 70517) 3635
Contig13208 (66501, 67241) (70731, 74137) 3489
Contig13208 (70731, 74137) (74282, 82031) 144
Contig13208 (74282, 82031) (82072, 87918) 40
Contig13208 (82072, 87918) (88448, 90062) 529
Contig13208 (88448, 90062) (90205, 92419) 142
Contig13208 (90205, 92419) (93163, 96058) 743
Contig13208 (93163, 96058) (96527, 100338) 468
Contig13208 (96527, 100338) (100490, 102831) 151
Contig13208 (102281, 102964) (102987, 104837) 22
Contig13208 (102987, 104837) (104967, 106871) 129
Contig13208 (104967, 106871) (107065, 109716) 193
Contig13208 (107065, 109716) (111515, 117776) 1798
Contig13205 (700, 1684) (8061, 8766) 6376
Contig13205 (8061, 8766) (8945, 9261) 178
Contig13205 (8945, 9261) (46465, 46731) 37203
Contig13205 (46465, 46731) (48389, 48703) 1657
Contig13205 (48389, 48703) (53647, 54067) 4943
Contig13205 (53647, 54067) (55851, 56308) 1783
Contig13205 (55851, 56308) (56984, 57229) 675
Contig13205 (56984, 57229) (57279, 57554) 49
Contig13205 (57279, 57554) (58095, 58247) 540
Contig13205 (58095, 58247) (62356, 62673) 4108
Contig13205 (62356, 62673) (67324, 67869) 4650
Contig13205 (67324, 67869) (70078, 71407) 2208
Contig13205 (70078, 71407) (71714, 71992) 306
Contig13205 (71714, 71992) (72246, 72464) 253
Contig13205 (72246, 72464) (74657, 74822) 2192
Contig13205 (74657, 74822) (77143, 77526) 2320
Contig13205 (77143, 77526) (79273, 79623) 1746
Contig13205 (79273, 79623) (80865, 81998) 1241
Contig13205 (80991, 81179) (82209, 82691) 1029
Contig13205 (82209, 82691) (83197, 84324) 505
Contig13205 (83953, 84771) (87106, 87907) 2334
Contig13205 (87106, 87907) (90464, 95905) 2556
Contig13205 (90464, 95905) (101781, 102489) 5875
Contig13205 (101781, 102489) (102731, 103729) 241
Contig13205 (102731, 103729) (113268, 113876) 9538
Contig13205 (113268, 113876) (113921, 114220) 44
Contig13205 (113921, 114220) (116515, 117155) 2294
Contig13205 (116515, 117155) (117171, 117470) 15
Contig13204 (34, 819) (7238, 8553) 6418
Contig13204 (7238, 8553) (9137, 18144) 583
Contig13204 (9137, 18144) (18222, 28451) 77
Contig13204 (18222, 28451) (35839, 36465) 7387
Contig13204 (35839, 36465) (36725, 40389) 259
Contig13204 (36725, 40389) (40460, 43950) 70
Contig13204 (40460, 43950) (45120, 45372) 1169
Contig13204 (45120, 45372) (46940, 47176) 1567
Contig13204 (46940, 47176) (53412, 53953) 6235
Contig13204 (53412, 53953) (54233, 54409) 279
Contig13204 (54233, 54409) (54511, 55701) 101
Contig13204 (54511, 55701) (56280, 56450) 578
Contig13204 (56280, 56450) (56892, 57068) 441
Contig13204 (56892, 57068) (62910, 63146) 5841
Contig13204 (62910, 63146) (94413, 97111) 31266
Contig13204 (94413, 97111) (97168, 100836) 56
Contig13204 (97168, 100836) (103529, 105990) 2692
Contig13204 (103529, 105990) (107207, 110339) 1216
Contig13204 (109006, 109563) (110609, 110845) 1045
Contig13204 (110609, 110845) (111171, 112997) 325
Contig13204 (111171, 112997) (113570, 113932) 572
Contig13204 (113570, 113932) (116029, 117170) 2096
Contig13207 (1460, 1708) (2544, 8457) 835
Contig13207 (2544, 8457) (8576, 9152) 118
Contig13207 (8576, 9152) (10297, 11657) 1144
Contig13207 (10297, 11657) (11857, 15308) 199
Contig13207 (11857, 15308) (16209, 57378) 900
Contig13207 (17419, 20390) (36024, 36906) 15633
Contig13207 (36024, 36906) (38276, 43969) 1369
Contig13207 (38276, 43969) (46478, 53218) 2508
Contig13207 (46478, 53218) (57558, 61484) 4339
Contig13207 (57558, 61484) (61552, 66192) 67
Contig13207 (61980, 65359) (66352, 68369) 992
Contig13207 (66352, 68369) (68650, 69991) 280
Contig13207 (68650, 69991) (70629, 72409) 637
Contig13207 (70629, 72409) (72902, 73477) 492
Contig13207 (72902, 73477) (73543, 73771) 65
Contig13207 (73543, 73771) (75901, 79422) 2129
Contig13207 (76816, 77688) (83453, 84572) 5764
Contig13207 (83453, 84572) (84941, 85745) 368
Contig13207 (85352, 86176) (89997, 92217) 3820
Contig13207 (89997, 92217) (92248, 117786) 30
Contig13206 (2486, 2923) (6895, 13629) 3971
Contig13206 (6970, 7391) (17855, 37411) 10463
Contig13206 (23537, 25966) (41468, 43385) 15501
Contig13206 (42013, 43387) (43482, 45241) 94
Contig13206 (43526, 44191) (44271, 45244) 79
Contig13206 (44271, 45244) (45400, 55188) 155
Contig13206 (55026, 56710) (56829, 58763) 118
Contig13206 (58100, 58822) (58883, 62668) 60
Contig13206 (58883, 62668) (62742, 69264) 73
Contig13206 (62742, 69264) (69596, 72423) 331
Contig13206 (69596, 72423) (72773, 74782) 349
Contig13206 (74649, 78363) (78794, 85636) 430
Contig13206 (78794, 85636) (105062, 105450) 19425
Contig13206 (105062, 105450) (106073, 106344) 622
Contig13206 (106073, 106344) (110174, 117220) 3829
Contig13201 (54, 284) (2376, 3402) 2091
Contig13201 (2376, 3402) (9123, 10148) 5720
Contig13201 (9123, 10148) (10247, 10818) 98
Contig13201 (10247, 10818) (11321, 11710) 502
Contig13201 (11321, 11710) (12295, 12511) 584
Contig13201 (12295, 12511) (13996, 14584) 1484
Contig13201 (13996, 14584) (15029, 15280) 444
Contig13201 (15029, 15280) (15685, 15906) 404
Contig13201 (15685, 15906) (18632, 18878) 2725
Contig13201 (18632, 18878) (19948, 20106) 1069
Contig13201 (19948, 20106) (24122, 24286) 4015
Contig13201 (24122, 24286) (47733, 48337) 23446
Contig13201 (47733, 48337) (48438, 48884) 100
Contig13201 (48438, 48884) (49386, 49641) 501
Contig13201 (49386, 49641) (50237, 50551) 595
Contig13201 (50237, 50551) (53386, 53975) 2834
Contig13201 (53435, 53845) (56584, 57048) 2738
Contig13201 (56584, 57048) (57424, 57654) 375
Contig13201 (57424, 57654) (83150, 83470) 25495
Contig13201 (83150, 83470) (84121, 84391) 650
Contig13201 (84121, 84391) (87357, 88329) 2965
Contig13201 (87357, 88329) (92950, 94404) 4620
Contig13201 (92950, 94404) (111357, 116951) 16952
Contig13200 (5423, 8857) (15405, 20446) 6547
Contig13200 (15405, 20446) (35952, 44405) 15505
Contig13200 (35952, 44405) (44736, 57448) 330
Contig13200 (44736, 57448) (57615, 59727) 166
Contig13200 (57615, 59727) (61637, 63210) 1909
Contig13200 (61637, 63210) (64586, 64945) 1375
Contig13200 (64586, 64945) (66193, 66806) 1247
Contig13200 (66193, 66806) (77368, 77889) 10561
Contig13200 (77368, 77889) (80206, 80855) 2316
Contig13200 (80206, 80855) (81643, 86959) 787
Contig13200 (90248, 90449) (91299, 99221) 849
Contig13200 (108159, 109845) (109905, 113981) 59
Contig13203 (12, 680) (3422, 21218) 2741
Contig13203 (15261, 17369) (21839, 24243) 4469
Contig13203 (21839, 24243) (25311, 26512) 1067
Contig13203 (25311, 26512) (27164, 28850) 651
Contig13203 (27164, 28850) (29434, 29778) 583
Contig13203 (29434, 29778) (30254, 30378) 475
Contig13203 (30254, 30378) (33905, 34946) 3526
Contig13203 (34812, 35392) (35785, 38185) 392
Contig13203 (35785, 38185) (38977, 45911) 791
Contig13203 (38977, 45911) (46429, 48621) 517
Contig13203 (46429, 48621) (48677, 49806) 55
Contig13203 (48677, 49806) (50246, 55983) 439
Contig13203 (50246, 55983) (56111, 59763) 127
Contig13203 (56111, 59763) (63417, 72598) 3653
Contig13203 (64837, 65230) (65641, 66913) 410
Contig13203 (65641, 66913) (67703, 71111) 789
Contig13203 (67703, 71111) (72616, 74579) 1504
Contig13203 (72616, 74579) (74797, 77159) 217
Contig13203 (75123, 75425) (79139, 79954) 3713
Contig13203 (79139, 79954) (79976, 84816) 21
Contig13203 (79976, 84816) (84818, 97306) 1
Contig13203 (87928, 91101) (91113, 94079) 11
Contig13203 (94078, 96476) (97704, 101272) 1227
Contig13203 (97704, 101272) (103123, 104784) 1850
Contig13203 (104527, 109079) (109625, 110344) 545
Contig13202 (2401, 7527) (9420, 10564) 1892
Contig13202 (9420, 10564) (10807, 12505) 242
Contig13202 (10807, 12505) (13390, 13585) 884
Contig13202 (13390, 13585) (13947, 16187) 361
Contig13202 (13947, 16187) (19658, 27331) 3470
Contig13202 (19658, 27331) (28319, 29500) 987
Contig13202 (28319, 29500) (29848, 31993) 347
Contig13202 (29848, 31993) (36268, 36519) 4274
Contig13202 (36268, 36519) (36705, 36875) 185
Contig13202 (36705, 36875) (38259, 38536) 1383
Contig13202 (38259, 38536) (60979, 61237) 22442
Contig13202 (60979, 61237) (66128, 66491) 4890
Contig13202 (66128, 66491) (67035, 68121) 543
Contig13202 (67035, 68121) (70084, 70973) 1962
Contig13202 (70084, 70973) (71914, 73933) 940
Contig13202 (71914, 73933) (76711, 77232) 2777
Contig13202 (76711, 77232) (78820, 80579) 1587
Contig13202 (78820, 80579) (82349, 83547) 1769
Contig13202 (82349, 83547) (84420, 91000) 872
Contig13202 (84420, 91000) (91129, 91490) 128
Contig13202 (91129, 91490) (92919, 94363) 1428
Contig13202 (92919, 94363) (94837, 107247) 473
Contig13202 (94837, 107247) (107350, 109770) 102
Contig13202 (107350, 109770) (110287, 115569) 516
Contig3328 (4, 279) (895, 1182) 615
Contig3322 (378, 751) (1076, 1339) 324
Contig7641 (11, 419) (1034, 2170) 614
Contig10837 (1094, 1460) (1785, 4326) 324
Contig10837 (1785, 4326) (6127, 6999) 1800
Contig10832 (731, 1341) (6694, 6856) 5352
Contig10169 (375, 3905) (4412, 5087) 506
Contig10164 (2480, 3630) (4812, 5290) 1181
Contig10167 (178, 2203) (4433, 5376) 2229
Contig10166 (2, 3504) (3655, 5301) 150
Contig10162 (169, 560) (2814, 3431) 2253
Contig9238 (44, 1385) (1576, 3220) 190
Contig9236 (714, 1414) (2255, 2746) 840
Contig9236 (2255, 2746) (3101, 3306) 354
Contig9237 (616, 1619) (2315, 2489) 695
Contig9234 (137, 337) (956, 1325) 618
Contig9234 (956, 1325) (2243, 2586) 917
Contig9234 (2243, 2586) (2846, 3154) 259
Contig9235 (449, 1193) (2447, 2908) 1253
Contig11786 (618, 3416) (10352, 10735) 6935
Contig11787 (992, 5355) (5532, 10205) 176
Contig11787 (5532, 10205) (10486, 10979) 280
Contig11787 (10486, 10979) (11372, 11918) 392
Contig11784 (239, 6574) (6904, 8084) 329
Contig11784 (6904, 8084) (9599, 11571) 1514
Contig11785 (274, 566) (1082, 1473) 515
Contig11785 (1082, 1473) (7022, 7241) 5548
Contig11785 (7022, 7241) (8887, 9701) 1645
Contig11785 (8887, 9701) (10087, 11299) 385
Contig11785 (10087, 11299) (11641, 11923) 341
Contig11781 (70, 3253) (3741, 4039) 487
Contig11781 (3741, 4039) (9485, 11974) 5445
Contig11789 (2393, 5964) (10255, 11084) 4290
Contig9874 (118, 618) (1522, 4496) 903
Contig9875 (485, 1324) (1527, 3907) 202
Contig8187 (42, 1483) (1679, 2394) 195
Contig8186 (184, 1433) (1628, 2199) 194
Contig8185 (2, 545) (1352, 1531) 806
Contig8185 (1352, 1832) (2075, 2392) 242
Contig8184 (23, 923) (1463, 2056) 539
Contig3660 (712, 975) (1082, 1390) 106
Contig9871 (276, 1913) (3171, 4441) 1257
Contig12527 (9056, 9344) (9945, 10541) 600
Contig12527 (9945, 10541) (13568, 13991) 3026
Contig12527 (13568, 13991) (18705, 18983) 4713
Contig12527 (18705, 18983) (19103, 19414) 119
Contig12527 (19103, 19414) (20362, 20532) 947
Contig12527 (20362, 20532) (20540, 20690) 7
Contig12526 (235, 987) (1011, 16038) 23
Contig12526 (1011, 16038) (17735, 21323) 1696
Contig12525 (1696, 3853) (10192, 15124) 6338
Contig12525 (10192, 15124) (20581, 20772) 5456
Contig12524 (2095, 2473) (2791, 3472) 317
Contig12524 (2791, 3472) (7636, 9796) 4163
Contig12524 (7636, 9796) (9879, 10503) 82
Contig12524 (9879, 10503) (10621, 13544) 117
Contig12524 (10621, 13544) (15116, 16567) 1571
Contig12524 (15116, 16567) (17965, 20297) 1397
Contig12522 (363, 684) (1011, 1609) 326
Contig12522 (1011, 1609) (2903, 4231) 1293
Contig12522 (2903, 4231) (4931, 5416) 699
Contig12522 (4931, 5416) (5980, 10438) 563
Contig12522 (11550, 11789) (13818, 17053) 2028
Contig12522 (13818, 17053) (18842, 20423) 1788
Contig12522 (18842, 20423) (21933, 23039) 1509
Contig12520 (511, 1101) (2704, 3372) 1602
Contig12520 (2704, 3372) (6076, 6304) 2703
Contig12520 (6076, 6304) (7784, 10705) 1479
Contig12520 (7784, 10705) (11979, 12497) 1273
Contig12520 (11979, 12497) (15946, 19072) 3448
Contig12520 (15946, 19072) (21917, 22909) 2844
Contig12529 (987, 2995) (4613, 8575) 1617
Contig12529 (4613, 8575) (10642, 12046) 2066
Contig12529 (11982, 12662) (13512, 14506) 849
Contig12529 (13512, 14506) (15030, 17432) 523
Contig12529 (15030, 17432) (20144, 23061) 2711
Contig12528 (27, 1573) (4290, 5063) 2716
Contig12528 (4290, 5063) (6555, 12266) 1491
Contig12528 (6772, 7551) (9414, 10690) 1862
Contig12528 (9414, 10690) (12476, 12691) 1785
Contig12528 (12476, 12691) (14287, 14931) 1595
Contig12528 (14287, 14931) (15333, 17009) 401
Contig12528 (15333, 17009) (17601, 23174) 591
Contig367 (203, 652) (681, 934) 28
Contig6651 (28, 547) (631, 928) 83
Contig4473 (366, 737) (934, 1320) 196
Contig4474 (20, 350) (575, 902) 224
Contig13002 (6511, 6700) (6838, 7104) 137
Contig13002 (6838, 7104) (8324, 8661) 1219
Contig13002 (8324, 8661) (12913, 13290) 4251
Contig13002 (12913, 13290) (32387, 32866) 19096
Contig13002 (32387, 32866) (33495, 35470) 628
Contig13002 (33495, 35470) (35522, 35722) 51
Contig13002 (35522, 35722) (42979, 43522) 7256
Contig13002 (43189, 43726) (48822, 49824) 5095
Contig13002 (48822, 49824) (60207, 60416) 10382
Contig13002 (60207, 60416) (63427, 64962) 3010
Contig8961 (6, 922) (1778, 2423) 855
Contig8960 (422, 1489) (1500, 2296) 10
Contig8963 (1225, 1458) (2362, 2709) 903
Contig8967 (11, 2148) (2332, 2926) 183
Contig10318 (1478, 1813) (2684, 2953) 870
Contig10318 (2684, 2953) (3380, 4249) 426
Contig10318 (3380, 4249) (4354, 6303) 104
Contig10312 (2570, 3107) (3517, 5347) 409
Contig10313 (212, 1852) (2230, 3959) 377
Contig10313 (2230, 3959) (4822, 6217) 862
Contig10310 (560, 752) (1635, 4301) 882
Contig10310 (1635, 4301) (5206, 5751) 904
Contig10311 (86, 940) (2163, 2453) 1222
Contig10311 (2163, 2453) (3181, 5220) 727
Contig10314 (3, 1034) (3499, 4225) 2464
Contig10315 (467, 1321) (1915, 2096) 593
Contig10315 (1915, 2096) (2329, 3378) 232
Contig10315 (2329, 3378) (4028, 4231) 649
Contig4658 (575, 803) (927, 1208) 123
Contig4651 (809, 1105) (1287, 1528) 181
Contig1971 (1, 258) (274, 1134) 15
Contig469 (2, 193) (276, 506) 82
Contig11379 (1179, 3142) (3154, 3591) 11
Contig11379 (3154, 3591) (6222, 6775) 2630
Contig11379 (6222, 6775) (8509, 8784) 1733
Contig11378 (3077, 4225) (4520, 4903) 294
Contig11378 (4520, 4903) (5093, 9288) 189
Contig11376 (131, 2859) (3095, 3319) 235
Contig11376 (3095, 3319) (4791, 6146) 1471
Contig11376 (4791, 6146) (6430, 7943) 283
Contig11376 (6430, 7943) (7985, 9285) 41
Contig11375 (737, 2150) (6019, 8627) 3868
Contig11373 (2912, 3243) (3541, 3978) 297
Contig11373 (3541, 3978) (6758, 6928) 2779
Contig11373 (6758, 6928) (8316, 9367) 1387
Contig11372 (3350, 3524) (5375, 9309) 1850
Contig11370 (83, 637) (1845, 2262) 1207
Contig11370 (1845, 2262) (2678, 3114) 415
Contig11370 (2678, 3114) (8096, 8461) 4981
Contig12318 (996, 6929) (15445, 17977) 8515
Contig12319 (910, 2303) (2373, 9650) 69
Contig12319 (2373, 9650) (10848, 12779) 1197
Contig12319 (10848, 12779) (14429, 14943) 1649
Contig12319 (14429, 14943) (16107, 17191) 1163
Contig12319 (16107, 17191) (17556, 18749) 364
Contig12314 (586, 2499) (6387, 6996) 3887
Contig12314 (6387, 6996) (7883, 11939) 886
Contig12315 (1054, 5216) (5267, 10665) 50
Contig12315 (5267, 10665) (11637, 11870) 971
Contig12315 (11637, 11870) (12341, 15204) 470
Contig12315 (12341, 15204) (16071, 18389) 866
Contig12316 (1495, 2286) (13309, 13404) 11022
Contig12316 (13309, 13404) (14754, 15086) 1349
Contig12316 (14754, 15086) (17728, 18248) 2641
Contig12317 (2193, 2816) (10666, 10911) 7849
Contig12317 (10666, 10911) (12104, 12385) 1192
Contig12317 (12104, 12385) (13880, 14066) 1494
Contig12317 (13880, 14066) (14159, 14772) 92
Contig12317 (14159, 14772) (15860, 16213) 1087
Contig12317 (15860, 16213) (18142, 18719) 1928
Contig12310 (1167, 6185) (13094, 17083) 6908
Contig12312 (5202, 5544) (8603, 11209) 3058
Contig12312 (8603, 11209) (11416, 13526) 206
Contig7359 (77, 1218) (1302, 1499) 83
Contig7359 (1302, 1499) (1550, 1946) 50
Contig2953 (112, 473) (532, 1176) 58
Contig7354 (198, 698) (724, 1199) 25
Contig11193 (1160, 3565) (3587, 5001) 21
Contig11192 (346, 1658) (2127, 2772) 468
Contig11192 (2819, 4123) (4222, 6808) 98
Contig11191 (189, 1391) (2332, 6358) 940
Contig11190 (727, 1086) (1619, 2047) 532
Contig11190 (1619, 2047) (8429, 8608) 6381
Contig11196 (5723, 6014) (6819, 8377) 804
Contig11194 (213, 2427) (2707, 2907) 279
Contig11194 (2707, 2907) (2947, 3145) 39
Contig11194 (2947, 3145) (6699, 8289) 3553
Contig11198 (619, 1188) (7023, 8296) 5834
Contig2831 (52, 218) (1039, 1330) 820
Contig11999 (22, 395) (739, 1633) 343
Contig11999 (739, 1633) (2328, 2881) 694
Contig11999 (2328, 2881) (3387, 4271) 505
Contig11999 (3387, 4271) (4992, 6002) 720
Contig11999 (4992, 6002) (6443, 7330) 440
Contig11999 (6443, 7330) (11462, 12468) 4131
Contig11998 (1984, 2644) (2892, 11442) 247
Contig9778 (274, 1524) (2868, 3160) 1343
Contig11993 (14, 6672) (7305, 11582) 632
Contig11992 (1723, 3176) (13028, 13453) 9851
Contig11991 (491, 7186) (8318, 8692) 1131
Contig11991 (8318, 8692) (12550, 12828) 3857
Contig11996 (348, 2269) (2377, 3384) 107
Contig11996 (2377, 3384) (3947, 4883) 562
Contig11996 (3947, 4883) (5625, 5933) 741
Contig11996 (5625, 5933) (12142, 12997) 6208
Contig11995 (773, 980) (1166, 2681) 185
Contig11995 (1166, 2681) (6356, 6556) 3674
Contig11995 (6356, 6556) (7655, 7948) 1098
Contig11995 (7655, 7948) (8046, 8550) 97
Contig11994 (148, 391) (558, 10880) 166
Contig11994 (2269, 5610) (5624, 6732) 13
Contig11994 (5774, 7942) (11323, 13488) 3380
Contig10933 (785, 1428) (1699, 1952) 270
Contig10933 (1699, 1952) (6168, 6377) 4215
Contig13043 (2, 394) (571, 1473) 176
Contig13043 (571, 1473) (2058, 2366) 584
Contig13043 (2058, 2366) (8256, 8534) 5889
Contig13043 (8256, 8534) (15340, 16116) 6805
Contig13043 (15340, 16116) (16307, 17227) 190
Contig13043 (16307, 17227) (19224, 20401) 1996
Contig13043 (19224, 20401) (23144, 23323) 2742
Contig13043 (23144, 23323) (23588, 23803) 264
Contig13043 (23588, 23803) (24618, 24915) 814
Contig13043 (24618, 24915) (26528, 27145) 1612
Contig13043 (26528, 27145) (27315, 27523) 169
Contig13043 (27315, 27523) (27943, 28490) 419
Contig13043 (27943, 28490) (30742, 31640) 2251
Contig13043 (30742, 31640) (32634, 34104) 993
Contig13043 (32634, 34104) (34599, 37115) 494
Contig13043 (34599, 37115) (37724, 37929) 608
Contig13043 (37724, 37929) (39532, 40315) 1602
Contig13043 (39532, 40315) (41201, 41467) 885
Contig13043 (41201, 41467) (41943, 42310) 475
Contig13043 (41943, 42310) (42574, 43070) 263
Contig13043 (42574, 43070) (43255, 44130) 184
Contig13043 (43255, 44130) (47593, 48088) 3462
Contig13043 (47593, 48088) (48988, 49928) 899
Contig13043 (48988, 49928) (54013, 62003) 4084
Contig13043 (54013, 62003) (65834, 66694) 3830
Contig13043 (65834, 66694) (69553, 70272) 2858
Contig13042 (8295, 8833) (8852, 9298) 18
Contig13042 (8852, 9298) (10116, 12222) 817
Contig13042 (10116, 12222) (13910, 16758) 1687
Contig13042 (14199, 15496) (19580, 20058) 4083
Contig13042 (19580, 20058) (21275, 21748) 1216
Contig13042 (21275, 21748) (21921, 22631) 172
Contig13042 (21921, 22631) (22681, 23532) 49
Contig13042 (22681, 23532) (23718, 24251) 185
Contig13042 (23718, 24251) (25794, 25997) 1542
Contig13042 (25794, 25997) (31651, 32122) 5653
Contig13042 (31651, 32122) (32649, 32969) 526
Contig13042 (32649, 32969) (39899, 40444) 6929
Contig13042 (39899, 40444) (41037, 42092) 592
Contig13042 (41037, 42092) (43474, 44286) 1381
Contig13042 (43474, 44286) (44334, 45214) 47
Contig13042 (44334, 45214) (46639, 47070) 1424
Contig13042 (46639, 47070) (53664, 53969) 6593
Contig13042 (53664, 53969) (54048, 54275) 78
Contig13042 (54048, 54275) (56558, 56905) 2282
Contig13042 (56558, 56905) (57946, 58305) 1040
Contig13042 (57946, 58305) (59420, 59953) 1114
Contig13042 (59420, 59953) (61363, 61689) 1409
Contig13042 (61363, 61689) (62399, 63108) 709
Contig13042 (62399, 63108) (63389, 64673) 280
Contig13040 (1572, 3449) (10958, 11506) 7508
Contig13040 (10958, 11506) (11950, 12838) 443
Contig13040 (11950, 12838) (13604, 13728) 765
Contig13040 (13604, 13728) (16239, 17912) 2510
Contig13040 (16239, 17912) (20396, 21634) 2483
Contig13040 (20396, 21634) (22468, 24129) 833
Contig13040 (22468, 24129) (25935, 27571) 1805
Contig13040 (25935, 27571) (29617, 30081) 2045
Contig13040 (29617, 30081) (33080, 35109) 2998
Contig13040 (33080, 35109) (35266, 36575) 156
Contig13040 (35266, 36575) (36728, 38010) 152
Contig13040 (36728, 38010) (38091, 54155) 80
Contig13040 (51417, 53798) (56315, 59307) 2516
Contig13040 (56315, 59307) (59380, 60175) 72
Contig13040 (59758, 60177) (62657, 68801) 2479
Contig13040 (62657, 68801) (70396, 72452) 1594
Contig13040 (70396, 72452) (72598, 73243) 145
Contig13047 (25, 2236) (2880, 3346) 643
Contig13047 (2880, 3346) (5693, 6731) 2346
Contig13047 (5693, 6731) (6861, 7828) 129
Contig13047 (6861, 7828) (8388, 8769) 559
Contig13047 (8388, 8769) (11958, 18137) 3188
Contig13047 (11958, 18137) (18368, 19342) 230
Contig13047 (18368, 19342) (19396, 24305) 53
Contig13047 (19396, 24305) (24354, 40051) 48
Contig13047 (28252, 30247) (48933, 51755) 18685
Contig13047 (48933, 51755) (51784, 52947) 28
Contig13047 (51784, 52947) (52982, 54570) 34
Contig13047 (52982, 54570) (54892, 55971) 321
Contig13047 (54892, 55971) (55975, 58560) 3
Contig13047 (64356, 66385) (68431, 71485) 2045
Contig13046 (987, 9292) (9304, 14972) 11
Contig13046 (14631, 18027) (18114, 21999) 86
Contig13046 (31253, 35401) (35713, 41631) 311
Contig13046 (37502, 38235) (41322, 43676) 3086
Contig13046 (41322, 43676) (55496, 73844) 11819
Contig13045 (1343, 1549) (5171, 5326) 3621
Contig13045 (5171, 5326) (7420, 8216) 2093
Contig13045 (7420, 8216) (17169, 17416) 8952
Contig13045 (17169, 17416) (23282, 23699) 5865
Contig13045 (23282, 23699) (31860, 32132) 8160
Contig13045 (31860, 32132) (36226, 43571) 4093
Contig13045 (41827, 43835) (44876, 46752) 1040
Contig13045 (44876, 46752) (47754, 48227) 1001
Contig13045 (47754, 48227) (55569, 55787) 7341
Contig13045 (55569, 55787) (55790, 57530) 2
Contig13044 (2613, 5908) (5999, 37339) 90
Contig13044 (10577, 11179) (12091, 15564) 911
Contig13044 (15549, 18095) (20891, 21477) 2795
Contig13044 (20891, 21477) (21676, 30270) 198
Contig13044 (21676, 30270) (31212, 32466) 941
Contig13044 (31212, 32466) (37590, 49895) 5123
Contig13044 (37590, 49895) (50212, 50612) 316
Contig13044 (55652, 55799) (59947, 61237) 4147
Contig13044 (59947, 61237) (61688, 62029) 450
Contig13044 (61688, 62029) (62122, 62414) 92
Contig13044 (62122, 62414) (62553, 64100) 138
Contig13044 (62553, 64100) (64216, 64572) 115
Contig13044 (64216, 64572) (66433, 67451) 1860
Contig13044 (66433, 67451) (67659, 68120) 207
Contig13044 (67659, 68120) (68302, 68881) 181
Contig13044 (68302, 68881) (70735, 70917) 1853
Contig13044 (70735, 70917) (71831, 72307) 913
Contig13044 (71831, 72307) (73068, 73520) 760
Contig13049 (541, 4175) (7039, 11440) 2863
Contig13049 (7039, 11440) (24110, 25502) 12669
Contig13049 (24110, 25502) (25625, 28295) 122
Contig13049 (25625, 28295) (29534, 30447) 1238
Contig13049 (29534, 30447) (30637, 36070) 189
Contig13049 (30637, 36070) (42632, 43147) 6561
Contig13049 (42632, 43147) (43316, 48613) 168
Contig13049 (43316, 48613) (49949, 50308) 1335
Contig13049 (49949, 52541) (52982, 57484) 440
Contig13049 (52982, 57484) (58051, 59572) 566
Contig13049 (58051, 59572) (60478, 60813) 905
Contig13049 (61179, 61869) (61993, 62360) 123
Contig13049 (61993, 62360) (63719, 64030) 1358
Contig13049 (63719, 64030) (65920, 69222) 1889
Contig13049 (65920, 69222) (69257, 72571) 34
Contig13048 (1309, 2363) (4060, 5051) 1696
Contig13048 (4060, 5051) (5813, 7134) 761
Contig13048 (5813, 7134) (7185, 7520) 50
Contig13048 (7185, 7520) (11286, 12218) 3765
Contig13048 (11286, 12218) (12237, 20942) 18
Contig13048 (12237, 20942) (25116, 28064) 4173
Contig13048 (25116, 28064) (31068, 45017) 3003
Contig13048 (31068, 45017) (48252, 49277) 3234
Contig13048 (48252, 49277) (50037, 50397) 759
Contig13048 (50037, 50397) (51452, 61070) 1054
Contig13048 (59838, 60407) (62330, 62667) 1922
Contig13048 (62330, 62667) (62717, 63620) 49
Contig13048 (62717, 63620) (63627, 64177) 6
Contig13048 (64009, 67452) (68087, 68294) 634
Contig9400 (40, 2562) (2591, 3405) 28
Contig11895 (5598, 6339) (6359, 7864) 19
Contig11895 (6359, 7864) (12484, 12801) 4619
Contig8793 (938, 1090) (1239, 1771) 148
Contig8790 (316, 920) (1114, 1485) 193
Contig8796 (712, 1476) (1511, 2471) 34
Contig13267 (49, 222) (2099, 6378) 1876
Contig13267 (2099, 6378) (6381, 8892) 2
Contig13267 (6381, 8892) (10841, 12358) 1948
Contig13267 (10841, 12358) (12527, 13205) 168
Contig13267 (12527, 13205) (17853, 62377) 4647
Contig13267 (23275, 23991) (24289, 24986) 297
Contig13267 (24289, 24986) (25003, 25770) 16
Contig13267 (25003, 25770) (29937, 31640) 4166
Contig13267 (29937, 31640) (34071, 38730) 2430
Contig13267 (34071, 38730) (62476, 64298) 23745
Contig13267 (62476, 64298) (65941, 66740) 1642
Contig13267 (65941, 66740) (68347, 78945) 1606
Contig13267 (68347, 78945) (79936, 85170) 990
Contig13267 (79936, 85170) (85198, 91770) 27
Contig13267 (93419, 99404) (99474, 107270) 69
Contig13267 (99474, 107270) (107892, 109410) 621
Contig13267 (107935, 108623) (110307, 117550) 1683
Contig13267 (110307, 117550) (117745, 119880) 194
Contig13267 (119704, 127729) (127768, 131301) 38
Contig13267 (131096, 133000) (133075, 134799) 74
Contig13267 (134302, 138003) (138049, 141359) 45
Contig13266 (87, 314) (411, 1132) 96
Contig13266 (411, 1132) (6933, 7355) 5800
Contig13266 (6933, 7355) (13686, 13859) 6330
Contig13266 (13686, 13859) (27700, 28408) 13840
Contig13266 (27700, 28408) (30587, 31431) 2178
Contig13266 (30587, 31431) (32784, 32972) 1352
Contig13266 (32784, 32972) (33014, 33376) 41
Contig13266 (33014, 33376) (33760, 36517) 383
Contig13266 (33760, 36517) (36555, 37067) 37
Contig13266 (36555, 37067) (38552, 39013) 1484
Contig13266 (38552, 39013) (39157, 39684) 143
Contig13266 (39157, 39684) (52346, 52564) 12661
Contig13266 (52346, 52564) (52992, 53555) 427
Contig13266 (52992, 53555) (60638, 61027) 7082
Contig13266 (60638, 61027) (61115, 61309) 87
Contig13266 (61115, 61309) (62088, 62733) 778
Contig13266 (62088, 62733) (66999, 80643) 4265
Contig13266 (67044, 67880) (70541, 70734) 2660
Contig13266 (70541, 70734) (73614, 73906) 2879
Contig13266 (73614, 73906) (76217, 76534) 2310
Contig13266 (76217, 76534) (77404, 78290) 869
Contig13266 (77404, 78290) (79426, 79689) 1135
Contig13266 (79426, 79689) (80491, 83287) 801
Contig13266 (80491, 83287) (84744, 85280) 1456
Contig13266 (84744, 85280) (85743, 86081) 462
Contig13266 (85743, 86081) (86368, 86599) 286
Contig13266 (86368, 86599) (86686, 86951) 86
Contig13266 (86686, 86951) (87324, 88815) 372
Contig13266 (87324, 88815) (89632, 90018) 816
Contig13266 (89632, 90018) (94162, 94331) 4143
Contig13266 (94162, 94699) (99296, 99484) 4596
Contig13266 (99296, 99484) (106529, 106804) 7044
Contig13266 (106529, 106804) (108551, 109132) 1746
Contig13266 (108551, 109132) (110586, 111005) 1453
Contig13266 (110586, 111005) (111067, 111588) 61
Contig13266 (111067, 111588) (118448, 118957) 6859
Contig13266 (118448, 118957) (121790, 122152) 2832
Contig13266 (121790, 122152) (123032, 123490) 879
Contig13266 (123032, 123490) (134460, 134759) 10969
Contig13266 (134460, 134759) (137564, 137896) 2804
Contig13266 (137564, 137896) (139186, 139824) 1289
Contig13266 (139186, 139824) (140137, 140298) 312
Contig13265 (607, 756) (2213, 5737) 1456
Contig13265 (2700, 3835) (7440, 7739) 3604
Contig13265 (7440, 7739) (8533, 8865) 793
Contig13265 (8533, 8865) (10712, 16843) 1846
Contig13265 (10712, 16843) (25096, 25326) 8252
Contig13265 (25096, 25326) (25396, 25614) 69
Contig13265 (25396, 25614) (25859, 26053) 244
Contig13265 (25859, 26053) (28103, 28532) 2049
Contig13265 (28103, 28532) (31519, 32578) 2986
Contig13265 (31519, 32578) (49529, 49852) 16950
Contig13265 (49529, 49852) (51461, 51691) 1608
Contig13265 (51461, 51691) (51803, 52477) 111
Contig13265 (51803, 52477) (54530, 54913) 2052
Contig13265 (54530, 54913) (56269, 56810) 1355
Contig13265 (56269, 56810) (57938, 58468) 1127
Contig13265 (57938, 58468) (58577, 59476) 108
Contig13265 (58577, 59476) (62493, 62620) 3016
Contig13265 (62493, 62620) (66463, 71678) 3842
Contig13265 (66463, 71678) (74010, 77705) 2331
Contig13265 (74010, 77705) (77911, 83239) 205
Contig13265 (77911, 83239) (87398, 88054) 4158
Contig13265 (87398, 88054) (88216, 88566) 161
Contig13265 (88216, 88566) (89562, 89903) 995
Contig13265 (89562, 89903) (90187, 91240) 283
Contig13265 (90187, 91240) (92612, 93613) 1371
Contig13265 (92612, 93613) (97628, 106048) 4014
Contig13265 (101918, 102279) (108919, 109332) 6639
Contig13265 (108919, 109332) (111277, 111642) 1944
Contig13265 (111277, 111642) (111770, 113004) 127
Contig13265 (111770, 113004) (115303, 115635) 2298
Contig13265 (115303, 115635) (116779, 117810) 1143
Contig13265 (116779, 117810) (118323, 118575) 512
Contig13265 (118323, 118575) (118837, 119094) 261
Contig13265 (118837, 119094) (119763, 120674) 668
Contig13265 (119763, 120674) (131183, 132021) 10508
Contig13265 (131183, 132021) (133878, 134105) 1856
Contig13265 (133878, 134105) (139859, 140207) 5753
Contig13264 (954, 2108) (2758, 3376) 649
Contig13264 (2758, 3376) (7578, 24046) 4201
Contig13264 (16358, 17740) (26107, 35033) 8366
Contig13264 (28010, 29176) (35583, 37652) 6406
Contig13264 (35583, 37652) (41263, 45270) 3610
Contig13264 (44434, 44873) (45412, 46035) 538
Contig13264 (45412, 46035) (47597, 48045) 1561
Contig13264 (47597, 48045) (49112, 49941) 1066
Contig13264 (49112, 49941) (50611, 51555) 669
Contig13264 (50611, 51555) (52258, 61930) 702
Contig13264 (52258, 61930) (63219, 63875) 1288
Contig13264 (63219, 63875) (65211, 65380) 1335
Contig13264 (65211, 65380) (70634, 70908) 5253
Contig13264 (70634, 70908) (73414, 75072) 2505
Contig13264 (73414, 75072) (77987, 78878) 2914
Contig13264 (77987, 78878) (81750, 81918) 2871
Contig13264 (81750, 81918) (82036, 82661) 117
Contig13264 (82036, 82661) (85255, 86178) 2593
Contig13264 (85255, 86178) (90554, 91233) 4375
Contig13264 (90554, 91233) (97075, 97737) 5841
Contig13264 (97075, 97737) (97824, 98084) 86
Contig13264 (97824, 98084) (98449, 98885) 364
Contig13264 (98449, 98885) (99897, 100877) 1011
Contig13264 (99897, 100877) (104307, 104864) 3429
Contig13264 (104307, 104864) (105962, 106821) 1097
Contig13264 (105962, 106821) (107066, 108556) 244
Contig13264 (107066, 108556) (109001, 109826) 444
Contig13264 (109944, 110539) (110801, 115522) 261
Contig13264 (110801, 115522) (119323, 120825) 3800
Contig13264 (120172, 120676) (121520, 122459) 843
Contig13264 (121520, 122459) (122770, 124290) 310
Contig13264 (122770, 124290) (124513, 126348) 222
Contig13264 (124513, 126348) (126922, 128295) 573
Contig13264 (126922, 128295) (129614, 134238) 1318
Contig13264 (129614, 134238) (134282, 134542) 43
Contig13264 (134282, 134542) (134640, 138327) 97
Contig13264 (134640, 138327) (138699, 140410) 371
Contig13263 (408, 5120) (5735, 6798) 614
Contig13263 (5735, 6798) (6825, 11664) 26
Contig13263 (6825, 11664) (11961, 13062) 296
Contig13263 (11961, 13062) (19558, 19902) 6495
Contig13263 (19558, 19902) (21089, 22156) 1186
Contig13263 (21089, 22156) (22351, 45625) 194
Contig13263 (26850, 27755) (30362, 30691) 2606
Contig13263 (30362, 30691) (33706, 33889) 3014
Contig13263 (33706, 33889) (35944, 36521) 2054
Contig13263 (35944, 36521) (45639, 47835) 9117
Contig13263 (45639, 47835) (47885, 48597) 49
Contig13263 (47885, 48597) (49090, 52075) 492
Contig13263 (53001, 54188) (56375, 57289) 2186
Contig13263 (56375, 57289) (57374, 57839) 84
Contig13263 (57374, 57839) (58489, 59346) 649
Contig13263 (58489, 59346) (59631, 60523) 284
Contig13263 (60468, 70150) (70210, 71631) 59
Contig13263 (70210, 71631) (72339, 75587) 707
Contig13263 (72339, 75587) (75728, 98525) 140
Contig13263 (75728, 98525) (98832, 99761) 306
Contig13263 (98832, 99761) (100492, 103506) 730
Contig13263 (100492, 103506) (104365, 107241) 858
Contig13263 (104365, 107241) (107271, 109400) 29
Contig13263 (109395, 111147) (111171, 111986) 23
Contig13263 (111171, 111986) (112060, 113316) 73
Contig13263 (112813, 113167) (114180, 115016) 1012
Contig13263 (114180, 115016) (115885, 117252) 868
Contig13263 (115885, 117252) (117445, 118926) 192
Contig13263 (117445, 118926) (119071, 119628) 144
Contig13263 (119083, 119625) (120982, 124983) 1356
Contig13263 (120982, 124983) (125065, 126699) 81
Contig13263 (126495, 127548) (127723, 140658) 174
Contig13262 (14936, 15209) (15311, 18103) 101
Contig13262 (15311, 18103) (30767, 31160) 12663
Contig13262 (30767, 31160) (38213, 38650) 7052
Contig13262 (38213, 38650) (42565, 43398) 3914
Contig13262 (42565, 43398) (44308, 51663) 909
Contig13262 (44308, 51663) (53536, 53859) 1872
Contig13262 (53536, 53859) (54042, 54314) 182
Contig13262 (54042, 54314) (55577, 55907) 1262
Contig13262 (55577, 55907) (56306, 56782) 398
Contig13262 (56306, 56782) (72801, 81336) 16018
Contig13262 (72801, 81336) (84057, 84259) 2720
Contig13262 (84057, 84259) (84833, 103758) 573
Contig13262 (88523, 88924) (89411, 89880) 486
Contig13262 (89411, 89880) (89963, 90349) 82
Contig13262 (89963, 90349) (90535, 90738) 185
Contig13262 (90692, 90958) (91109, 92209) 150
Contig13262 (91109, 92209) (104981, 105494) 12771
Contig13262 (104981, 105494) (105746, 106039) 251
Contig13262 (105746, 106039) (108637, 109074) 2597
Contig13262 (108637, 109074) (110079, 111081) 1004
Contig13262 (110079, 111081) (123348, 124772) 12266
Contig13262 (124479, 124850) (128905, 129878) 4054
Contig13262 (128905, 129878) (130097, 130525) 218
Contig13262 (130097, 130525) (132148, 132654) 1622
Contig13262 (132148, 132654) (136977, 137687) 4322
Contig13262 (136977, 137687) (137729, 138220) 41
Contig13262 (137729, 138220) (138318, 138507) 97
Contig13262 (138318, 138507) (138519, 139015) 11
Contig13262 (138519, 139015) (139683, 140408) 667
Contig13261 (582, 5759) (5875, 36569) 115
Contig13261 (13835, 23525) (36959, 38626) 13433
Contig13261 (36959, 38626) (39184, 48309) 557
Contig13261 (41100, 42242) (46226, 46960) 3983
Contig13261 (46226, 46960) (51274, 51807) 4313
Contig13261 (51274, 51807) (56278, 56952) 4470
Contig13261 (56278, 56952) (56968, 57404) 15
Contig13261 (56968, 57404) (58196, 60165) 791
Contig13261 (58196, 60165) (61423, 63825) 1257
Contig13261 (61423, 63825) (65856, 66300) 2030
Contig13261 (65856, 66300) (71509, 134503) 5208
Contig13261 (82827, 85509) (92338, 92675) 6828
Contig13261 (92338, 92675) (115405, 118715) 22729
Contig13261 (115405, 118715) (134989, 137252) 16273
Contig13260 (231, 897) (23681, 25262) 22783
Contig13260 (23970, 24225) (26522, 26879) 2296
Contig13260 (26522, 26879) (27196, 27579) 316
Contig13260 (27196, 27579) (32139, 32564) 4559
Contig13260 (32139, 32564) (32680, 46229) 115
Contig13260 (33910, 34118) (37476, 37952) 3357
Contig13260 (37476, 37952) (38253, 39038) 300
Contig13260 (38253, 39038) (39890, 41683) 851
Contig13260 (39890, 41683) (46316, 51926) 4632
Contig13260 (46316, 51926) (53593, 59447) 1666
Contig13260 (59323, 59705) (59723, 60755) 17
Contig13260 (59723, 60755) (61210, 64593) 454
Contig13260 (61210, 64593) (64851, 68106) 257
Contig13260 (67949, 68133) (68184, 74486) 50
Contig13260 (74312, 76050) (76095, 80386) 44
Contig13260 (80385, 81703) (81705, 100282) 1
Contig13260 (86488, 86771) (96334, 97611) 9562
Contig13260 (96334, 97611) (102684, 104607) 5072
Contig13260 (102684, 104607) (106464, 115244) 1856
Contig13260 (106464, 115244) (115325, 119254) 80
Contig13260 (115325, 119254) (119572, 120989) 317
Contig13260 (119572, 120989) (121379, 130281) 389
Contig13260 (126717, 127902) (132097, 133349) 4194
Contig13260 (132097, 133349) (135526, 136329) 2176
Contig13260 (135526, 136329) (136740, 139839) 410
Contig13269 (6384, 6693) (29935, 30243) 23241
Contig13269 (29935, 30243) (32982, 33585) 2738
Contig13269 (32982, 33585) (37273, 37973) 3687
Contig13269 (37273, 37973) (43584, 44642) 5610
Contig13269 (43584, 44642) (44817, 45086) 174
Contig13269 (44817, 45086) (45511, 45832) 424
Contig13269 (45511, 45832) (47215, 52190) 1382
Contig13269 (47215, 52190) (55499, 56918) 3308
Contig13269 (55499, 56918) (63363, 65278) 6444
Contig13269 (63363, 65278) (65452, 65804) 173
Contig13269 (65452, 65804) (70689, 71329) 4884
Contig13269 (70689, 71329) (72911, 73298) 1581
Contig13269 (72911, 73298) (73320, 76104) 21
Contig13269 (73320, 76104) (78812, 79159) 2707
Contig13269 (79166, 79530) (82252, 82684) 2721
Contig13269 (82252, 82684) (82744, 82896) 59
Contig13269 (82744, 82896) (82964, 83335) 67
Contig13269 (82964, 83335) (90096, 91641) 6760
Contig13269 (90096, 91641) (92638, 93669) 996
Contig13269 (92638, 93669) (94917, 95227) 1247
Contig13269 (94917, 95227) (96504, 100713) 1276
Contig13269 (96504, 100713) (101571, 101749) 857
Contig13269 (101571, 101749) (102429, 103474) 679
Contig13269 (102429, 103474) (103902, 104090) 427
Contig13269 (103902, 104090) (104608, 105070) 517
Contig13269 (104608, 105070) (116034, 116833) 10963
Contig13269 (116034, 116833) (122541, 122957) 5707
Contig13269 (122541, 122957) (123590, 124141) 632
Contig13269 (123590, 124141) (134641, 136482) 10499
Contig13269 (134641, 136482) (140117, 141629) 3634
Contig13268 (1122, 1300) (3503, 4446) 2202
Contig13268 (3503, 4446) (4621, 13430) 174
Contig13268 (4621, 13430) (13825, 15061) 394
Contig13268 (15061, 16508) (16549, 19706) 40
Contig13268 (16549, 19706) (19757, 21360) 50
Contig13268 (19757, 21360) (30821, 35274) 9460
Contig13268 (31417, 31938) (35457, 40916) 3518
Contig13268 (35457, 40916) (41463, 46105) 546
Contig13268 (41463, 46105) (46210, 47536) 104
Contig13268 (46210, 47536) (47965, 49002) 428
Contig13268 (47965, 49002) (49765, 50805) 762
Contig13268 (49765, 50805) (59093, 61531) 8287
Contig13268 (59093, 61531) (63866, 71103) 2334
Contig13268 (64281, 66087) (66126, 66595) 38
Contig13268 (66126, 66595) (70977, 73380) 4381
Contig13268 (70977, 73380) (73402, 76241) 21
Contig13268 (76203, 83441) (84316, 86570) 874
Contig13268 (84316, 86570) (92452, 110282) 5881
Contig13268 (92452, 110282) (110339, 112072) 56
Contig13268 (112565, 113350) (115343, 116306) 1992
Contig13268 (115343, 116306) (118245, 121870) 1938
Contig13268 (121624, 124398) (124453, 125655) 54
Contig13268 (124453, 125655) (125712, 128500) 56
Contig13268 (125712, 128500) (128509, 130508) 8
Contig13268 (128509, 130508) (131274, 134299) 765
Contig13268 (131274, 134299) (134379, 134743) 79
Contig13268 (134427, 137090) (137274, 140683) 183
Contig13268 (137274, 140683) (140723, 141095) 39
Contig9826 (370, 822) (2553, 4333) 1730
Contig6482 (158, 790) (1244, 1510) 453
Contig6485 (425, 1112) (1167, 1766) 54
Contig3305 (109, 851) (1004, 1329) 152
Contig8420 (243, 762) (1522, 2509) 759
Contig5460 (1, 499) (1012, 1431) 512
Contig9406 (1935, 2428) (2994, 3555) 565
Contig8460 (40, 687) (707, 982) 19
Contig8460 (707, 982) (1167, 2430) 184
Contig10812 (2, 379) (854, 1099) 474
Contig10812 (854, 1099) (1396, 1885) 296
Contig10812 (1396, 1885) (6905, 7652) 5019
Contig10815 (1369, 5912) (6775, 7626) 862
Contig10816 (870, 2662) (5717, 7597) 3054
Contig10818 (1112, 2113) (4745, 7499) 2631
Contig4223 (2, 617) (729, 1170) 111
Contig9174 (1, 447) (588, 3291) 140
Contig9177 (924, 1783) (2662, 3049) 878
Contig9173 (3, 1703) (1807, 2875) 103
Contig9172 (895, 1151) (2306, 3021) 1154
Contig9179 (778, 1231) (1711, 3234) 479
Contig8888 (548, 926) (2036, 2888) 1109
Contig8887 (289, 1971) (2129, 2635) 157
Contig8880 (556, 1751) (2047, 2895) 295
Contig8881 (21, 277) (337, 1895) 59
Contig10106 (143, 3194) (4593, 5127) 1398
Contig10103 (1081, 2635) (4268, 4646) 1632
Contig10100 (2178, 3932) (4543, 4881) 610
Contig10108 (1, 1129) (2950, 3150) 1820
Contig10108 (2950, 3150) (3652, 5180) 501
Contig9212 (6, 1481) (1808, 2063) 326
Contig9212 (1808, 2063) (2562, 3351) 498
Contig9213 (1403, 1720) (2105, 2949) 384
Contig9837 (1584, 2982) (3077, 4143) 94
Contig8161 (41, 463) (545, 2339) 81
Contig8160 (1, 429) (676, 1552) 246
Contig8160 (676, 1552) (1584, 1741) 31
Contig8165 (414, 1331) (2052, 2241) 720
Contig12509 (4695, 5647) (14362, 16663) 8714
Contig12509 (14362, 16663) (19316, 22788) 2652
Contig12508 (756, 927) (2373, 2834) 1445
Contig12508 (2373, 2834) (3069, 4054) 234
Contig12508 (3069, 4054) (4315, 4634) 260
Contig12508 (4504, 4810) (5039, 5410) 228
Contig12508 (5039, 5410) (6169, 6686) 758
Contig12508 (6169, 6686) (6733, 7482) 46
Contig12508 (6733, 7482) (9882, 10196) 2399
Contig12508 (9882, 10196) (12138, 12338) 1941
Contig12508 (12138, 12338) (16729, 17144) 4390
Contig12508 (16729, 17144) (21430, 21783) 4285
Contig12058 (837, 6231) (6287, 12721) 55
Contig12058 (6287, 12721) (12775, 14529) 53
Contig12501 (8172, 8396) (18896, 19225) 10499
Contig12501 (18896, 19225) (19659, 20594) 433
Contig12500 (469, 2462) (3521, 4064) 1058
Contig12500 (3521, 4064) (5924, 6184) 1859
Contig12500 (5924, 6184) (7238, 11322) 1053
Contig12500 (7238, 11322) (11424, 16215) 101
Contig12500 (11424, 16215) (21256, 22002) 5040
Contig12503 (265, 892) (5343, 5546) 4450
Contig12503 (5343, 5546) (6095, 19464) 548
Contig12050 (4004, 8797) (9406, 10609) 608
Contig12050 (9406, 10609) (11866, 13738) 1256
Contig12505 (6364, 6750) (8647, 9614) 1896
Contig12505 (8647, 9614) (9832, 10940) 217
Contig12505 (9832, 10940) (11479, 20690) 538
Contig12504 (661, 1239) (4325, 5904) 3085
Contig12504 (4325, 5904) (6234, 6497) 329
Contig12504 (6234, 7463) (10526, 11089) 3062
Contig12504 (10526, 11089) (11302, 17271) 212
Contig12504 (13908, 15131) (15955, 17271) 823
Contig12504 (15955, 17271) (22349, 22669) 5077
Contig12507 (272, 3513) (3753, 14320) 239
Contig12507 (3753, 14320) (14382, 16977) 61
Contig12507 (16497, 17890) (17904, 19258) 13
Contig12507 (17904, 19258) (19825, 21842) 566
Contig12507 (19825, 21842) (21907, 22690) 64
Contig12054 (24, 3815) (11105, 11893) 7289
Contig12054 (11105, 11893) (12550, 14626) 656
Contig6895 (143, 1373) (1667, 1902) 293
Contig6676 (79, 286) (303, 1714) 16
Contig10482 (845, 1267) (4022, 6038) 2754
Contig10482 (4022, 6038) (6044, 6766) 5
Contig10483 (495, 2373) (2494, 3038) 120
Contig10483 (2494, 3038) (3079, 3675) 40
Contig10483 (3079, 3675) (6389, 6842) 2713
Contig5095 (253, 661) (1071, 1339) 409
Contig8363 (67, 395) (1759, 2240) 1363
Contig8943 (682, 917) (1689, 2801) 771
Contig5328 (15, 374) (1493, 1648) 1118
Contig8944 (2221, 2388) (2500, 2925) 111
Contig9490 (242, 1182) (2602, 3770) 1419
Contig10378 (103, 594) (1107, 6644) 512
Contig10379 (464, 975) (1024, 4930) 48
Contig10379 (1024, 4930) (5661, 6484) 730
[truncated: 24,868 more rows]
