# Supplementary material for: Tracing animal genomic evolution with the chromosomal-level assembly of the freshwater sponge Ephydatia muelleri
Source: Nat Commun. 2020 Jul 27;11:3676. doi: 10.1038/s41467-020-17397-w (PMC7385117; doi:10.1038/s41467-020-17397-w)
Supplement: Supplementary file 7 — Supplementary Data 3 [file 41467_2020_17397_MOESM7_ESM.zip › Suppl_Data_3_Comp_genome_statistics_scripts/intron-exon/emu_augustus_introns.tab]

Em0009g946a.t1 (8565541, 8565644) (8565713, 8565788) 68
Em0009g946a.t1 (8565713, 8565788) (8566017, 8566108) 228
Em0009g946a.t1 (8566017, 8566108) (8566294, 8566352) 185
Em0009g946a.t1 (8566294, 8566352) (8566403, 8566491) 50
Em0009g946a.t1 (8566403, 8566491) (8566649, 8566714) 157
Em0009g946a.t1 (8566649, 8566714) (8566827, 8566925) 112
Em0009g946a.t1 (8566827, 8566925) (8567273, 8567479) 347
Em0009g946a.t1 (8567273, 8567479) (8567545, 8567700) 65
Em0009g946a.t1 (8567545, 8567700) (8568142, 8568262) 441
Em0009g946a.t1 (8568142, 8568262) (8568500, 8568588) 237
Em0009g946a.t1 (8568500, 8568588) (8568992, 8569091) 403
Em0009g946a.t1 (8568992, 8569091) (8569843, 8569892) 751
Em0009g946a.t1 (8569843, 8569892) (8570171, 8570356) 278
Em0011g94a.t1 (445621, 446255) (446825, 446963) 569
Em0011g94a.t1 (446825, 446963) (447099, 447165) 135
Em0011g94a.t1 (447099, 447165) (447631, 447734) 465
Em0023g859a.t1 (5422815, 5422855) (5424202, 5424371) 1346
Em0023g859a.t1 (5424202, 5424371) (5424473, 5424952) 101
Em0023g859a.t1 (5424473, 5424952) (5425111, 5425222) 158
Em0023g859a.t1 (5425111, 5425222) (5427884, 5428090) 2661
Em0023g859a.t1 (5427884, 5428090) (5428814, 5428877) 723
Em0016g1188a.t1 (8586445, 8586667) (8586817, 8586932) 149
Em0016g1188a.t1 (8586817, 8586932) (8587006, 8587073) 73
Em0016g1188a.t1 (8587006, 8587073) (8587123, 8587225) 49
Em0016g1188a.t1 (8587123, 8587225) (8587279, 8587512) 53
Em0165g4a.t1 (57158, 57277) (57605, 57637) 327
Em0165g4a.t1 (57605, 57637) (58025, 58150) 387
Em0165g4a.t1 (58025, 58150) (58812, 58949) 661
Em0165g4a.t1 (58812, 58949) (59180, 59290) 230
Em0560g2a.t1 (17064, 17116) (17475, 17990) 358
Em0560g2a.t1 (17475, 17990) (18135, 18372) 144
Em0009g1253a.t1 (10364871, 10365744) (10366095, 10366442) 350
Em0009g1253a.t1 (10366095, 10366442) (10368677, 10368738) 2234
Em0009g1253a.t1 (10368677, 10368738) (10368797, 10369083) 58
Em0009g1253a.t1 (10368797, 10369083) (10369212, 10369481) 128
Em0009g1253a.t1 (10369212, 10369481) (10369538, 10369607) 56
Em0009g1253a.t1 (10369538, 10369607) (10369837, 10369912) 229
Em0009g1253a.t1 (10369837, 10369912) (10372787, 10372960) 2874
Em0009g1253a.t1 (10372787, 10372960) (10373029, 10373237) 68
Em0009g1253a.t1 (10373029, 10373237) (10373830, 10373925) 592
Em0009g1253a.t1 (10373830, 10373925) (10374459, 10374507) 533
Em0009g1253a.t1 (10374459, 10374507) (10374618, 10374810) 110
Em0009g1253a.t1 (10374618, 10374810) (10375841, 10376825) 1030
Em0005g860a.t1 (7295606, 7295685) (7295751, 7295845) 65
Em0005g860a.t1 (7295751, 7295845) (7296446, 7296967) 600
Em0005g860a.t1 (7296446, 7296967) (7297862, 7298166) 894
Em0005g860a.t1 (7297862, 7298166) (7300021, 7300105) 1854
Em0005g860a.t1 (7300021, 7300105) (7300167, 7300294) 61
Em0005g860a.t1 (7300167, 7300294) (7300621, 7301186) 326
Em0005g860a.t1 (7300621, 7301186) (7301237, 7301279) 50
Em0005g860a.t1 (7301237, 7301279) (7301338, 7301562) 58
Em0003g796a.t1 (6392907, 6392916) (6393447, 6393883) 530
Em0003g796a.t1 (6393447, 6393883) (6395066, 6395166) 1182
Em0003g796a.t1 (6395066, 6395166) (6395218, 6395310) 51
Em0003g796a.t1 (6395218, 6395310) (6395360, 6395455) 49
Em0003g796a.t1 (6395360, 6395455) (6395509, 6395550) 53
Em0003g796a.t1 (6395509, 6395550) (6396319, 6396372) 768
Em0003g796a.t1 (6396319, 6396372) (6396437, 6396625) 64
Em0003g796a.t1 (6396437, 6396625) (6401257, 6402160) 4631
Em0007g1317a.t1 (10502060, 10503324) (10503672, 10503723) 347
Em0022g663a.t1 (4349591, 4349777) (4352324, 4352535) 2546
Em0001g1002a.t1 (8924923, 8924964) (8925079, 8925179) 114
Em0001g1002a.t1 (8925079, 8925179) (8925587, 8925685) 407
Em0001g1002a.t1 (8925587, 8925685) (8925842, 8925991) 156
Em0001g1002a.t1 (8925842, 8925991) (8926104, 8926380) 112
Em0001g1002a.t1 (8926104, 8926380) (8927054, 8927123) 673
Em0001g1002a.t1 (8927054, 8927123) (8927320, 8927369) 196
Em0001g1002a.t1 (8927320, 8927369) (8927493, 8927624) 123
Em0001g1002a.t1 (8927493, 8927624) (8928033, 8928230) 408
Em0001g1002a.t1 (8928033, 8928230) (8929056, 8929122) 825
Em0001g1002a.t1 (8929056, 8929122) (8929932, 8930104) 809
Em0001g1002a.t1 (8929932, 8930104) (8930490, 8930813) 385
Em0001g1002a.t1 (8930490, 8930813) (8931069, 8931146) 255
Em0007g625a.t1 (4696520, 4696863) (4696947, 4698744) 83
Em0009g1094a.t1 (9441871, 9442328) (9442422, 9442707) 93
Em0009g1094a.t1 (9442422, 9442707) (9442786, 9442911) 78
Em0009g1094a.t1 (9442786, 9442911) (9442973, 9443377) 61
Em0023g156a.t1 (740381, 740500) (741479, 741561) 978
Em0023g156a.t1 (741479, 741561) (741627, 741699) 65
Em0023g156a.t1 (741627, 741699) (742027, 742105) 327
Em0023g156a.t1 (742027, 742105) (742350, 742396) 244
Em0023g156a.t1 (742350, 742396) (742547, 742612) 150
Em0023g156a.t1 (742547, 742612) (742792, 742860) 179
Em0023g156a.t1 (742792, 742860) (743033, 743120) 172
Em0023g156a.t1 (743033, 743120) (743523, 743592) 402
Em0023g156a.t1 (743523, 743592) (744138, 744176) 545
Em0023g156a.t1 (744138, 744176) (744391, 744433) 214
Em0015g166a.t1 (890206, 890211) (890609, 890692) 397
Em0015g166a.t1 (890609, 890692) (890745, 890852) 52
Em0015g166a.t1 (890745, 890852) (890908, 891082) 55
Em0015g166a.t1 (890908, 891082) (893691, 893877) 2608
Em0015g166a.t1 (893691, 893877) (893925, 893988) 47
Em0015g166a.t1 (893925, 893988) (894187, 894260) 198
Em0015g166a.t1 (894187, 894260) (894330, 894414) 69
Em0015g166a.t1 (894330, 894414) (894470, 894568) 55
Em0015g166a.t1 (894470, 894568) (895036, 895141) 467
Em0015g166a.t1 (895036, 895141) (895190, 895240) 48
Em0015g166a.t1 (895190, 895240) (895297, 895331) 56
Em0015g166a.t1 (895297, 895331) (895386, 895483) 54
Em0015g166a.t1 (895386, 895483) (895540, 895598) 56
Em0015g166a.t1 (895540, 895598) (895661, 895854) 62
Em0015g166a.t1 (895661, 895854) (895976, 896044) 121
Em0015g166a.t1 (895976, 896044) (896172, 896630) 127
Em0015g166a.t1 (896172, 896630) (896687, 896860) 56
Em0015g166a.t1 (896687, 896860) (897099, 897182) 238
Em0015g166a.t1 (897099, 897182) (897235, 897342) 52
Em0015g166a.t1 (897235, 897342) (897398, 897688) 55
Em0019g1071a.t1 (6697456, 6697715) (6697836, 6697953) 120
Em0019g1071a.t1 (6697836, 6697953) (6698288, 6698434) 334
Em0019g1071a.t1 (6698288, 6698434) (6698748, 6698894) 313
Em0019g1071a.t1 (6698748, 6698894) (6699011, 6699264) 116
Em0019g1071a.t1 (6699011, 6699264) (6699498, 6699560) 233
Em0019g1071a.t1 (6699498, 6699560) (6700000, 6700105) 439
Em0019g1071a.t1 (6700000, 6700105) (6700266, 6700518) 160
Em0019g1071a.t1 (6700266, 6700518) (6700618, 6700808) 99
Em0019g1071a.t1 (6700618, 6700808) (6701072, 6701243) 263
Em0019g1071a.t1 (6701072, 6701243) (6701547, 6701691) 303
Em0019g1071a.t1 (6701547, 6701691) (6701764, 6701857) 72
Em0019g1071a.t1 (6701764, 6701857) (6701921, 6701976) 63
Em0019g1071a.t1 (6701921, 6701976) (6702069, 6702408) 92
Em0007g420a.t1 (3117144, 3117390) (3118009, 3118124) 618
Em0007g420a.t1 (3118009, 3118124) (3118638, 3118720) 513
Em0007g420a.t1 (3118638, 3118720) (3118937, 3119017) 216
Em0007g420a.t1 (3118937, 3119017) (3120488, 3120546) 1470
Em0007g420a.t1 (3120488, 3120546) (3122495, 3122642) 1948
Em0007g420a.t1 (3122495, 3122642) (3122793, 3122832) 150
Em0016g1136a.t1 (8264805, 8264873) (8264921, 8265004) 47
Em0016g1136a.t1 (8264921, 8265004) (8265213, 8265266) 208
Em0016g1136a.t1 (8265213, 8265266) (8265317, 8265436) 50
Em0016g1136a.t1 (8265317, 8265436) (8265491, 8265583) 54
Em0016g1136a.t1 (8265491, 8265583) (8265643, 8265651) 59
Em0022g88a.t1 (711420, 711620) (711728, 711847) 107
Em0022g88a.t1 (711728, 711847) (711989, 712153) 141
Em0022g88a.t1 (711989, 712153) (712559, 712748) 405
Em0022g88a.t1 (712559, 712748) (712923, 713040) 174
Em0022g88a.t1 (712923, 713040) (713214, 713438) 173
Em0022g88a.t1 (713214, 713438) (713534, 713678) 95
Em0022g88a.t1 (713534, 713678) (713735, 713910) 56
Em0022g88a.t1 (713735, 713910) (714032, 714182) 121
Em0022g88a.t1 (714032, 714182) (714605, 714733) 422
Em0022g88a.t1 (714605, 714733) (714907, 715284) 173
Em0022g88a.t1 (714907, 715284) (715432, 715562) 147
Em0022g88a.t1 (715432, 715562) (715712, 715823) 149
Em0022g88a.t1 (715712, 715823) (716005, 716151) 181
Em0022g88a.t1 (716005, 716151) (716700, 716993) 548
Em0022g88a.t1 (716700, 716993) (717053, 717297) 59
Em0022g88a.t1 (717053, 717297) (717369, 717498) 71
Em0002g1047a.t1 (10482575, 10482642) (10483275, 10483358) 632
Em0002g1047a.t1 (10483275, 10483358) (10484125, 10484206) 766
Em0002g1047a.t1 (10484125, 10484206) (10485367, 10485795) 1160
Em0002g1047a.t1 (10485367, 10485795) (10485858, 10485979) 62
Em0002g1047a.t1 (10485858, 10485979) (10486089, 10486371) 109
Em0002g1047a.t1 (10486089, 10486371) (10486432, 10486625) 60
Em0002g1047a.t1 (10486432, 10486625) (10486678, 10486824) 52
Em0002g1047a.t1 (10486678, 10486824) (10486877, 10486988) 52
Em0002g1047a.t1 (10486877, 10486988) (10487050, 10487280) 61
Em0002g1047a.t1 (10487050, 10487280) (10487332, 10487520) 51
Em0002g1047a.t1 (10487332, 10487520) (10487574, 10487597) 53
Em0009g98a.t1 (752209, 752377) (752465, 752655) 87
Em0009g98a.t1 (752465, 752655) (752727, 752871) 71
Em0009g98a.t1 (752727, 752871) (753084, 753178) 212
Em0009g98a.t1 (753084, 753178) (753421, 753504) 242
Em0009g98a.t1 (753421, 753504) (753604, 753677) 99
Em0009g98a.t1 (753604, 753677) (753881, 753910) 203
Em0009g98a.t1 (753881, 753910) (754165, 754253) 254
Em0009g98a.t1 (754165, 754253) (754306, 754442) 52
Em0009g98a.t1 (754306, 754442) (754490, 754662) 47
Em0009g98a.t1 (754490, 754662) (754989, 755076) 326
Em0009g98a.t1 (754989, 755076) (755265, 755303) 188
Em0009g98a.t1 (755265, 755303) (755358, 755465) 54
Em0009g98a.t1 (755358, 755465) (755547, 755602) 81
Em0009g98a.t1 (755547, 755602) (756022, 756075) 419
Em0009g98a.t1 (756022, 756075) (756131, 756209) 55
Em0009g98a.t1 (756131, 756209) (756268, 756324) 58
Em0015g398a.t1 (2388133, 2388309) (2388371, 2388486) 61
Em0015g398a.t1 (2388371, 2388486) (2388684, 2389921) 197
Em0015g398a.t1 (2388684, 2389921) (2389983, 2390110) 61
Em0015g398a.t1 (2389983, 2390110) (2391092, 2391146) 981
Em0015g398a.t1 (2391092, 2391146) (2391306, 2391427) 159
Em0015g398a.t1 (2391306, 2391427) (2391485, 2391508) 57
Em0005g1024a.t1 (8683081, 8683626) (8684955, 8685443) 1328
Em0024g68a.t1 (728183, 728363) (728540, 728668) 176
Em0024g68a.t1 (728540, 728668) (728756, 728880) 87
Em0024g68a.t1 (728756, 728880) (728952, 729373) 71
Em0024g68a.t1 (728952, 729373) (729421, 729651) 47
Em0024g68a.t1 (729421, 729651) (729826, 730175) 174
Em0024g68a.t1 (729826, 730175) (730448, 730956) 272
Em0017g867a.t1 (7590140, 7590293) (7590858, 7590976) 564
Em0017g867a.t1 (7590858, 7590976) (7592361, 7592516) 1384
Em0017g867a.t1 (7592361, 7592516) (7596526, 7596579) 4009
Em0017g867a.t1 (7596526, 7596579) (7599537, 7599680) 2957
Em0017g867a.t1 (7599537, 7599680) (7599739, 7599819) 58
Em0012g1001a.t1 (9015398, 9015616) (9015669, 9015830) 52
Em0012g1001a.t1 (9015669, 9015830) (9015906, 9016241) 75
Em0007g81a.t1 (593233, 597227) (597730, 597817) 502
Em0007g81a.t1 (597730, 597817) (598185, 598220) 367
Em0004g1083a.t1 (8804240, 8804278) (8804588, 8804833) 309
Em0004g1083a.t1 (8804588, 8804833) (8804892, 8805098) 58
Em0015g1267a.t1 (8296731, 8296845) (8297349, 8297475) 503
Em0015g1267a.t1 (8297349, 8297475) (8297533, 8297599) 57
Em0015g1267a.t1 (8297533, 8297599) (8297668, 8297742) 68
Em0015g1267a.t1 (8297668, 8297742) (8297798, 8297992) 55
Em0015g1267a.t1 (8297798, 8297992) (8298051, 8298085) 58
Em0015g1267a.t1 (8298051, 8298085) (8298140, 8298326) 54
Em0015g1267a.t1 (8298140, 8298326) (8298377, 8298676) 50
Em0022g703a.t1 (4646933, 4646954) (4647020, 4647087) 65
Em0022g703a.t1 (4647020, 4647087) (4647141, 4647205) 53
Em0022g703a.t1 (4647141, 4647205) (4647261, 4647305) 55
Em0022g703a.t1 (4647261, 4647305) (4647360, 4647480) 54
Em0022g703a.t1 (4647360, 4647480) (4647566, 4647761) 85
Em0022g703a.t1 (4647566, 4647761) (4647825, 4647890) 63
Em0022g703a.t1 (4647825, 4647890) (4647943, 4648033) 52
Em0022g703a.t1 (4647943, 4648033) (4648086, 4648174) 52
Em0022g703a.t1 (4648086, 4648174) (4648640, 4648708) 465
Em0022g703a.t1 (4648640, 4648708) (4648766, 4648845) 57
Em0001g140a.t1 (1028964, 1029365) (1029437, 1029697) 71
Em0341g1a.t1 (79, 247) (424, 473) 176
Em0341g1a.t1 (424, 473) (824, 934) 350
Em0341g1a.t1 (824, 934) (1639, 1755) 704
Em0341g1a.t1 (1639, 1755) (2643, 2804) 887
Em0341g1a.t1 (2643, 2804) (3502, 3660) 697
Em0341g1a.t1 (3502, 3660) (4747, 4812) 1086
Em0341g1a.t1 (4747, 4812) (5507, 5665) 694
Em0341g1a.t1 (5507, 5665) (6984, 7179) 1318
Em0341g1a.t1 (6984, 7179) (7236, 7372) 56
Em0341g1a.t1 (7236, 7372) (7463, 7531) 90
Em0341g1a.t1 (7463, 7531) (7644, 7751) 112
Em0341g1a.t1 (7644, 7751) (7812, 7910) 60
Em0341g1a.t1 (7812, 7910) (7986, 8033) 75
Em0023g284a.t1 (1515052, 1515187) (1516613, 1516655) 1425
Em0023g284a.t1 (1516613, 1516655) (1516816, 1516948) 160
Em0023g284a.t1 (1516816, 1516948) (1518399, 1518545) 1450
Em0023g284a.t1 (1518399, 1518545) (1521363, 1521542) 2817
Em0023g284a.t1 (1521363, 1521542) (1523757, 1523886) 2214
Em0023g284a.t1 (1523757, 1523886) (1524456, 1524844) 569
Em0023g284a.t1 (1524456, 1524844) (1526222, 1526421) 1377
Em0023g284a.t1 (1526222, 1526421) (1527096, 1527330) 674
Em0023g284a.t1 (1527096, 1527330) (1527514, 1527613) 183
Em0023g284a.t1 (1527514, 1527613) (1527851, 1528231) 237
Em0023g284a.t1 (1527851, 1528231) (1528664, 1528763) 432
Em0023g284a.t1 (1528664, 1528763) (1531120, 1531231) 2356
Em0023g284a.t1 (1531120, 1531231) (1535682, 1535716) 4450
Em0023g284a.t1 (1535682, 1535716) (1536186, 1536356) 469
Em0023g284a.t1 (1536186, 1536356) (1536559, 1536643) 202
Em0023g284a.t1 (1536559, 1536643) (1537311, 1537470) 667
Em0023g284a.t1 (1537311, 1537470) (1538918, 1539060) 1447
Em0023g284a.t1 (1538918, 1539060) (1540183, 1540311) 1122
Em0023g284a.t1 (1540183, 1540311) (1540530, 1540688) 218
Em0023g284a.t1 (1540530, 1540688) (1541391, 1541513) 702
Em0002g887a.t1 (8943132, 8943151) (8944280, 8944526) 1128
Em0002g887a.t1 (8944280, 8944526) (8944753, 8945631) 226
Em0009g676a.t1 (6342053, 6342175) (6342237, 6342482) 61
Em0009g676a.t1 (6342237, 6342482) (6342551, 6342682) 68
Em0009g676a.t1 (6342551, 6342682) (6342736, 6342996) 53
Em0009g676a.t1 (6342736, 6342996) (6343085, 6343282) 88
Em0009g676a.t1 (6343085, 6343282) (6343334, 6343621) 51
Em0009g676a.t1 (6343334, 6343621) (6343678, 6343815) 56
Em0006g1255a.t1 (11337476, 11337575) (11339500, 11339552) 1924
Em0006g1255a.t1 (11339500, 11339552) (11340132, 11340236) 579
Em0006g1255a.t1 (11340132, 11340236) (11341588, 11341739) 1351
Em0006g1255a.t1 (11341588, 11341739) (11344049, 11344182) 2309
Em0006g1255a.t1 (11344049, 11344182) (11349217, 11349372) 5034
Em0006g1255a.t1 (11349217, 11349372) (11351405, 11351509) 2032
Em0006g1255a.t1 (11351405, 11351509) (11351636, 11351745) 126
Em0006g1255a.t1 (11351636, 11351745) (11352333, 11352471) 587
Em0006g1255a.t1 (11352333, 11352471) (11352845, 11352982) 373
Em0006g1255a.t1 (11352845, 11352982) (11353484, 11353534) 501
Em0006g1255a.t1 (11353484, 11353534) (11353788, 11353901) 253
Em0006g1255a.t1 (11353788, 11353901) (11355155, 11355226) 1253
Em0006g1255a.t1 (11355155, 11355226) (11355577, 11355636) 350
Em0006g1255a.t1 (11355577, 11355636) (11356448, 11356570) 811
Em0006g1255a.t1 (11356448, 11356570) (11357115, 11357310) 544
Em0006g1255a.t1 (11357115, 11357310) (11357811, 11357931) 500
Em0006g1255a.t1 (11357811, 11357931) (11359398, 11359620) 1466
Em0006g1255a.t1 (11359398, 11359620) (11360480, 11360649) 859
Em0006g1255a.t1 (11360480, 11360649) (11361564, 11361666) 914
Em0006g1255a.t1 (11361564, 11361666) (11362124, 11362258) 457
Em0006g1255a.t1 (11362124, 11362258) (11362359, 11362485) 100
Em0006g1255a.t1 (11362359, 11362485) (11362630, 11362720) 144
Em0006g1255a.t1 (11362630, 11362720) (11363229, 11363385) 508
Em0006g1255a.t1 (11363229, 11363385) (11364021, 11364106) 635
Em0013g255a.t1 (1576723, 1576873) (1576982, 1577108) 108
Em0013g255a.t1 (1576982, 1577108) (1577761, 1577934) 652
Em0013g255a.t1 (1577761, 1577934) (1578418, 1578610) 483
Em0001g3727a.t1 (33880356, 33880858) (33881399, 33881492) 540
Em0001g3727a.t1 (33881399, 33881492) (33882431, 33882862) 938
Em0001g3727a.t1 (33882431, 33882862) (33883448, 33883550) 585
Em0001g3727a.t1 (33883448, 33883550) (33883613, 33883770) 62
Em0001g3727a.t1 (33883613, 33883770) (33883829, 33883904) 58
Em0001g3727a.t1 (33883829, 33883904) (33883987, 33884076) 82
Em0001g3727a.t1 (33883987, 33884076) (33884160, 33884304) 83
Em0001g3727a.t1 (33884160, 33884304) (33885774, 33885854) 1469
Em0001g3727a.t1 (33885774, 33885854) (33885920, 33885985) 65
Em0001g3727a.t1 (33885920, 33885985) (33886110, 33886201) 124
Em0001g3727a.t1 (33886110, 33886201) (33886638, 33886828) 436
Em0001g3727a.t1 (33886638, 33886828) (33887502, 33887582) 673
Em0001g3727a.t1 (33887502, 33887582) (33890234, 33890322) 2651
Em0001g3727a.t1 (33890234, 33890322) (33890374, 33890443) 51
Em0001g3727a.t1 (33890374, 33890443) (33890508, 33890562) 64
Em0001g3727a.t1 (33890508, 33890562) (33890660, 33890777) 97
Em0001g3727a.t1 (33890660, 33890777) (33890832, 33891037) 54
Em0001g3727a.t1 (33890832, 33891037) (33891159, 33891193) 121
Em0001g3727a.t1 (33891159, 33891193) (33891252, 33891362) 58
Em0001g3727a.t1 (33891252, 33891362) (33891417, 33891458) 54
Em0013g504a.t1 (3347000, 3347151) (3347317, 3349421) 165
Em0013g504a.t1 (3347317, 3349421) (3350182, 3350456) 760
Em0023g2a.t1 (10784, 11019) (11558, 11614) 538
Em0023g2a.t1 (11558, 11614) (11675, 11771) 60
Em0008g570a.t1 (5517343, 5517389) (5517539, 5517599) 149
Em0008g570a.t1 (5517539, 5517599) (5517656, 5517901) 56
Em0022g115a.t1 (822705, 822900) (823110, 824425) 209
Em0013g525a.t1 (3492438, 3492815) (3493643, 3493782) 827
Em0013g525a.t1 (3493643, 3493782) (3496448, 3496588) 2665
Em0013g525a.t1 (3496448, 3496588) (3496892, 3497010) 303
Em0013g525a.t1 (3496892, 3497010) (3498547, 3498775) 1536
Em0013g525a.t1 (3498547, 3498775) (3498876, 3499698) 100
Em0013g525a.t1 (3498876, 3499698) (3500129, 3500526) 430
Em0013g525a.t1 (3500129, 3500526) (3500580, 3501327) 53
Em0019g334a.t1 (1809087, 1809224) (1809272, 1809311) 47
Em0019g334a.t1 (1809272, 1809311) (1809401, 1809595) 89
Em0019g334a.t1 (1809401, 1809595) (1809666, 1809738) 70
Em0019g334a.t1 (1809666, 1809738) (1809805, 1810156) 66
Em0019g334a.t1 (1809805, 1810156) (1810213, 1810277) 56
Em0019g334a.t1 (1810213, 1810277) (1810481, 1810561) 203
Em0019g334a.t1 (1810481, 1810561) (1810626, 1810736) 64
Em0019g334a.t1 (1810626, 1810736) (1810855, 1810927) 118
Em0019g334a.t1 (1810855, 1810927) (1810983, 1811042) 55
Em0019g334a.t1 (1810983, 1811042) (1811099, 1811187) 56
Em0019g334a.t1 (1811099, 1811187) (1811270, 1811365) 82
Em0019g334a.t1 (1811270, 1811365) (1811426, 1811525) 60
Em0002g678a.t1 (6693384, 6693394) (6693568, 6693991) 173
Em0002g678a.t1 (6693568, 6693991) (6694460, 6694462) 468
Em0364g2a.t1 (2003, 2026) (2371, 3120) 344
Em0006g308a.t1 (2804515, 2804679) (2804771, 2804805) 91
Em0006g308a.t1 (2804771, 2804805) (2807460, 2807589) 2654
Em0006g308a.t1 (2807460, 2807589) (2807645, 2807849) 55
Em0006g308a.t1 (2807645, 2807849) (2807930, 2807937) 80
Em0001g403a.t1 (3164841, 3164882) (3164934, 3165164) 51
Em0001g403a.t1 (3164934, 3165164) (3165472, 3165872) 307
Em0001g403a.t1 (3165472, 3165872) (3165929, 3166151) 56
Em0004g1459a.t1 (11970364, 11970426) (11970482, 11970526) 55
Em0004g1459a.t1 (11970482, 11970526) (11970742, 11970792) 215
Em0004g1459a.t1 (11970742, 11970792) (11970860, 11970938) 67
Em0004g1459a.t1 (11970860, 11970938) (11970995, 11971140) 56
Em0004g1459a.t1 (11970995, 11971140) (11971439, 11971498) 298
Em0004g1459a.t1 (11971439, 11971498) (11971550, 11971666) 51
Em0004g1459a.t1 (11971550, 11971666) (11971774, 11971809) 107
Em0004g1459a.t1 (11971774, 11971809) (11971863, 11972382) 53
Em0004g1459a.t1 (11971863, 11972382) (11972479, 11972597) 96
Em0004g1459a.t1 (11972479, 11972597) (11972657, 11972905) 59
Em0004g1459a.t1 (11972657, 11972905) (11972955, 11973127) 49
Em0004g1459a.t1 (11972955, 11973127) (11973191, 11973227) 63
Em0004g1459a.t1 (11973191, 11973227) (11973300, 11973354) 72
Em0004g1459a.t1 (11973300, 11973354) (11975282, 11975451) 1927
Em0004g1459a.t1 (11975282, 11975451) (11978422, 11978511) 2970
Em0004g1459a.t1 (11978422, 11978511) (11978571, 11978729) 59
Em0004g1459a.t1 (11978571, 11978729) (11979140, 11979190) 410
Em0004g1459a.t1 (11979140, 11979190) (11979247, 11979422) 56
Em0004g1459a.t1 (11979247, 11979422) (11979485, 11979586) 62
Em0004g1459a.t1 (11979485, 11979586) (11979654, 11979734) 67
Em0004g1459a.t1 (11979654, 11979734) (11981529, 11981720) 1794
Em0004g1459a.t1 (11981529, 11981720) (11982321, 11982368) 600
Em0004g1459a.t1 (11982321, 11982368) (11982490, 11982589) 121
Em0004g1459a.t1 (11982490, 11982589) (11982979, 11983107) 389
Em0004g1459a.t1 (11982979, 11983107) (11984171, 11984239) 1063
Em0004g1459a.t1 (11984171, 11984239) (11984291, 11984398) 51
Em0004g1459a.t1 (11984291, 11984398) (11984853, 11984972) 454
Em0004g1459a.t1 (11984853, 11984972) (11985440, 11985544) 467
Em0004g1459a.t1 (11985440, 11985544) (11985919, 11985954) 374
Em0004g1459a.t1 (11985919, 11985954) (11986443, 11986553) 488
Em0004g1459a.t1 (11986443, 11986553) (11987195, 11987231) 641
Em0004g1459a.t1 (11987195, 11987231) (11987356, 11987456) 124
Em0004g1459a.t1 (11987356, 11987456) (11987512, 11987665) 55
Em0004g1459a.t1 (11987512, 11987665) (11987744, 11987847) 78
Em0001g3514a.t1 (32085028, 32085033) (32085115, 32085226) 81
Em0001g3514a.t1 (32085115, 32085226) (32085836, 32085918) 609
Em0001g3514a.t1 (32085836, 32085918) (32085972, 32086072) 53
Em0001g3514a.t1 (32085972, 32086072) (32087215, 32087454) 1142
Em0001g3514a.t1 (32087215, 32087454) (32087643, 32087762) 188
Em0001g3514a.t1 (32087643, 32087762) (32090167, 32090858) 2404
Em0001g3514a.t1 (32090167, 32090858) (32092845, 32092990) 1986
Em0020g758a.t1 (5640459, 5640548) (5640729, 5640864) 180
Em0020g758a.t1 (5640729, 5640864) (5640919, 5640998) 54
Em0008g12a.t1 (88521, 88710) (90298, 90426) 1587
Em0008g12a.t1 (90298, 90426) (90476, 90754) 49
Em0008g12a.t1 (90476, 90754) (90928, 91168) 173
Em0008g12a.t1 (90928, 91168) (91268, 91411) 99
Em0008g12a.t1 (91268, 91411) (91546, 91986) 134
Em0008g12a.t1 (91546, 91986) (92067, 92662) 80
Em0008g12a.t1 (92067, 92662) (92721, 92800) 58
Em0008g12a.t1 (92721, 92800) (92859, 93050) 58
Em0018g659a.t1 (4761225, 4761569) (4762156, 4762262) 586
Em0018g659a.t1 (4762156, 4762262) (4762357, 4762894) 94
Em0022g955a.t1 (7150172, 7150452) (7151341, 7151409) 888
Em0022g955a.t1 (7151341, 7151409) (7151469, 7151558) 59
Em0022g955a.t1 (7151469, 7151558) (7151604, 7151643) 45
Em0018g1188a.t1 (8160534, 8160567) (8160625, 8160761) 57
Em0018g1188a.t1 (8160625, 8160761) (8160821, 8160904) 59
Em0018g1188a.t1 (8160821, 8160904) (8160961, 8161047) 56
Em0018g1188a.t1 (8160961, 8161047) (8161348, 8161395) 300
Em0018g1188a.t1 (8161348, 8161395) (8161443, 8161499) 47
Em0018g1188a.t1 (8161443, 8161499) (8161559, 8161620) 59
Em0018g1188a.t1 (8161559, 8161620) (8161690, 8161759) 69
Em0018g1188a.t1 (8161690, 8161759) (8161936, 8161995) 176
Em0018g1188a.t1 (8161936, 8161995) (8162143, 8162255) 147
Em0018g1188a.t1 (8162143, 8162255) (8162318, 8162446) 62
Em0018g1188a.t1 (8162318, 8162446) (8162526, 8162604) 79
Em0018g1188a.t1 (8162526, 8162604) (8162655, 8162693) 50
Em0018g1188a.t1 (8162655, 8162693) (8162752, 8162809) 58
Em0018g1188a.t1 (8162752, 8162809) (8162967, 8163020) 157
Em0018g1188a.t1 (8162967, 8163020) (8163070, 8163168) 49
Em0018g1188a.t1 (8163070, 8163168) (8163309, 8163433) 140
Em0018g1188a.t1 (8163309, 8163433) (8163515, 8163569) 81
Em0018g1188a.t1 (8163515, 8163569) (8164070, 8164165) 500
Em0018g1188a.t1 (8164070, 8164165) (8164224, 8164318) 58
Em0018g1188a.t1 (8164224, 8164318) (8164374, 8164451) 55
Em0018g1188a.t1 (8164374, 8164451) (8164513, 8164561) 61
Em0018g1188a.t1 (8164513, 8164561) (8164862, 8164942) 300
Em0018g1188a.t1 (8164862, 8164942) (8164992, 8165073) 49
Em0018g1188a.t1 (8164992, 8165073) (8165222, 8165293) 148
Em0018g1188a.t1 (8165222, 8165293) (8165360, 8165417) 66
Em0018g1188a.t1 (8165360, 8165417) (8165506, 8165559) 88
Em0018g1188a.t1 (8165506, 8165559) (8165766, 8165807) 206
Em0001g58a.t1 (457584, 458305) (458478, 458997) 172
Em0001g58a.t1 (458478, 458997) (459341, 459472) 343
Em0001g58a.t1 (459341, 459472) (459666, 459785) 193
Em0001g58a.t1 (459666, 459785) (459845, 460009) 59
Em0001g58a.t1 (459845, 460009) (460296, 460541) 286
Em0001g1780a.t1 (16951510, 16951597) (16952032, 16952184) 434
Em0001g1780a.t1 (16952032, 16952184) (16952410, 16952531) 225
Em0001g1780a.t1 (16952410, 16952531) (16952588, 16952785) 56
Em0001g1780a.t1 (16952588, 16952785) (16952854, 16953183) 68
Em0002g1485a.t1 (14353562, 14353977) (14354590, 14354696) 612
Em0002g1485a.t1 (14354590, 14354696) (14354752, 14354922) 55
Em0002g1485a.t1 (14354752, 14354922) (14354969, 14355130) 46
Em0002g1485a.t1 (14354969, 14355130) (14355187, 14355303) 56
Em0002g1485a.t1 (14355187, 14355303) (14356566, 14357131) 1262
Em0010g333a.t1 (3138990, 3139103) (3139411, 3139773) 307
Em0010g333a.t1 (3139411, 3139773) (3139841, 3140143) 67
Em0010g333a.t1 (3139841, 3140143) (3140197, 3140345) 53
Em0010g333a.t1 (3140197, 3140345) (3140559, 3141366) 213
Em0010g333a.t1 (3140559, 3141366) (3141503, 3141571) 136
Em0010g333a.t1 (3141503, 3141571) (3141628, 3141687) 56
Em0005g1646a.t1 (13749123, 13749211) (13749299, 13749360) 87
Em0005g1646a.t1 (13749299, 13749360) (13749413, 13749471) 52
Em0005g1646a.t1 (13749413, 13749471) (13749733, 13749765) 261
Em0005g1646a.t1 (13749733, 13749765) (13750042, 13750111) 276
Em0005g1646a.t1 (13750042, 13750111) (13750629, 13750779) 517
Em0005g1646a.t1 (13750629, 13750779) (13751060, 13751158) 280
Em0005g1646a.t1 (13751060, 13751158) (13751951, 13752031) 792
Em0005g1646a.t1 (13751951, 13752031) (13752089, 13752176) 57
Em0005g1646a.t1 (13752089, 13752176) (13752371, 13752451) 194
Em0005g1646a.t1 (13752371, 13752451) (13752506, 13752608) 54
Em0005g1646a.t1 (13752506, 13752608) (13752741, 13752784) 132
Em0005g1646a.t1 (13752741, 13752784) (13752844, 13752927) 59
Em0005g1646a.t1 (13752844, 13752927) (13752989, 13753072) 61
Em0005g1646a.t1 (13752989, 13753072) (13753261, 13754049) 188
Em0012g354a.t1 (2817408, 2817672) (2817924, 2818080) 251
Em0012g354a.t1 (2817924, 2818080) (2818123, 2818175) 42
Em0012g354a.t1 (2818123, 2818175) (2818313, 2818806) 137
Em0012g354a.t1 (2818313, 2818806) (2819084, 2819163) 277
Em0012g354a.t1 (2819084, 2819163) (2820207, 2820267) 1043
Em0006g929a.t1 (8693518, 8693707) (8693902, 8694085) 194
Em0006g929a.t1 (8693902, 8694085) (8694139, 8694252) 53
Em0006g929a.t1 (8694139, 8694252) (8694353, 8694552) 100
Em0006g929a.t1 (8694353, 8694552) (8694602, 8695266) 49
Em0006g929a.t1 (8694602, 8695266) (8695322, 8695445) 55
Em0006g929a.t1 (8695322, 8695445) (8695514, 8695761) 68
Em0006g929a.t1 (8695514, 8695761) (8695965, 8696408) 203
Em0008g610a.t1 (5872522, 5872575) (5872636, 5872678) 60
Em0008g610a.t1 (5872636, 5872678) (5872870, 5872908) 191
Em0008g610a.t1 (5872870, 5872908) (5872980, 5873044) 71
Em0008g610a.t1 (5872980, 5873044) (5873091, 5873107) 46
Em0008g610a.t1 (5873091, 5873107) (5873164, 5873209) 56
Em0008g610a.t1 (5873164, 5873209) (5873266, 5873280) 56
Em0007g186a.t1 (1509048, 1509300) (1509423, 1509467) 122
Em0007g186a.t1 (1509423, 1509467) (1510906, 1510976) 1438
Em0007g186a.t1 (1510906, 1510976) (1511171, 1512547) 194
Em0012g860a.t1 (7844212, 7844352) (7844534, 7844745) 181
Em0012g860a.t1 (7844534, 7844745) (7844824, 7844890) 78
Em0012g860a.t1 (7844824, 7844890) (7844947, 7845163) 56
Em0012g860a.t1 (7844947, 7845163) (7845417, 7845490) 253
Em0012g860a.t1 (7845417, 7845490) (7845569, 7845617) 78
Em0012g860a.t1 (7845569, 7845617) (7845675, 7845756) 57
Em0012g860a.t1 (7845675, 7845756) (7845815, 7845897) 58
Em0012g860a.t1 (7845815, 7845897) (7846105, 7846337) 207
Em0012g860a.t1 (7846105, 7846337) (7846592, 7846673) 254
Em0012g860a.t1 (7846592, 7846673) (7846758, 7846843) 84
Em0012g860a.t1 (7846758, 7846843) (7846975, 7847102) 131
Em0012g860a.t1 (7846975, 7847102) (7847966, 7848005) 863
Em0012g860a.t1 (7847966, 7848005) (7848140, 7848211) 134
Em0012g860a.t1 (7848140, 7848211) (7848375, 7848428) 163
Em0012g860a.t1 (7848375, 7848428) (7848659, 7848784) 230
Em0012g860a.t1 (7848659, 7848784) (7849076, 7849132) 291
Em0012g860a.t1 (7849076, 7849132) (7849891, 7850358) 758
Em0015g879a.t1 (5921472, 5921689) (5921798, 5921907) 108
Em0015g879a.t1 (5921798, 5921907) (5922029, 5922189) 121
Em0016g1013a.t1 (7686100, 7686171) (7686226, 7686262) 54
Em0016g1013a.t1 (7686226, 7686262) (7686322, 7686479) 59
Em0016g1013a.t1 (7686322, 7686479) (7686548, 7686641) 68
Em0016g1013a.t1 (7686548, 7686641) (7686944, 7687138) 302
Em0016g1013a.t1 (7686944, 7687138) (7687205, 7687268) 66
Em0016g1013a.t1 (7687205, 7687268) (7687775, 7687878) 506
Em0016g1013a.t1 (7687775, 7687878) (7690083, 7690216) 2204
Em0016g1013a.t1 (7690083, 7690216) (7690657, 7690767) 440
Em0016g1013a.t1 (7690657, 7690767) (7690826, 7690921) 58
Em0016g1013a.t1 (7690826, 7690921) (7691155, 7691217) 233
Em0016g1013a.t1 (7691155, 7691217) (7691493, 7691547) 275
Em0016g1013a.t1 (7691493, 7691547) (7692596, 7692673) 1048
Em0016g1013a.t1 (7692596, 7692673) (7692998, 7693149) 324
Em0016g1013a.t1 (7692998, 7693149) (7693654, 7693732) 504
Em0016g1013a.t1 (7693654, 7693732) (7694987, 7695072) 1254
Em0016g1013a.t1 (7694987, 7695072) (7695507, 7695614) 434
Em0016g1013a.t1 (7695507, 7695614) (7696308, 7696389) 693
Em0016g1013a.t1 (7696308, 7696389) (7698044, 7698183) 1654
Em0016g1013a.t1 (7698044, 7698183) (7698502, 7698563) 318
Em0016g1013a.t1 (7698502, 7698563) (7699293, 7699338) 729
Em0016g1013a.t1 (7699293, 7699338) (7699517, 7699617) 178
Em0016g1013a.t1 (7699517, 7699617) (7699716, 7699869) 98
Em0016g1013a.t1 (7699716, 7699869) (7700049, 7700123) 179
Em0016g1013a.t1 (7700049, 7700123) (7700211, 7700255) 87
Em0016g1013a.t1 (7700211, 7700255) (7700335, 7700380) 79
Em0016g1013a.t1 (7700335, 7700380) (7700456, 7700498) 75
Em0016g1013a.t1 (7700456, 7700498) (7700556, 7700606) 57
Em0016g1013a.t1 (7700556, 7700606) (7700667, 7700826) 60
Em0016g1013a.t1 (7700667, 7700826) (7700897, 7700977) 70
Em0016g1013a.t1 (7700897, 7700977) (7701071, 7701142) 93
Em0020g5a.t1 (28716, 28799) (28881, 28997) 81
Em0020g5a.t1 (28881, 28997) (29061, 29180) 63
Em0013g751a.t1 (5592980, 5593414) (5593938, 5594006) 523
Em0013g751a.t1 (5593938, 5594006) (5594064, 5594243) 57
Em0013g751a.t1 (5594064, 5594243) (5594763, 5594789) 519
Em0012g560a.t1 (5223032, 5223109) (5223172, 5223215) 62
Em0012g560a.t1 (5223172, 5223215) (5223275, 5223312) 59
Em0012g560a.t1 (5223275, 5223312) (5224326, 5224427) 1013
Em0012g560a.t1 (5224326, 5224427) (5224505, 5224639) 77
Em0012g560a.t1 (5224505, 5224639) (5225310, 5225411) 670
Em0012g560a.t1 (5225310, 5225411) (5225507, 5225653) 95
Em0012g560a.t1 (5225507, 5225653) (5226468, 5226497) 814
Em0012g560a.t1 (5226468, 5226497) (5227802, 5227946) 1304
Em0012g560a.t1 (5227802, 5227946) (5228332, 5228392) 385
Em0001g543a.t1 (4506043, 4506055) (4508128, 4508273) 2072
Em0001g543a.t1 (4508128, 4508273) (4508543, 4509142) 269
Em0001g543a.t1 (4508543, 4509142) (4509653, 4512285) 510
Em0001g543a.t1 (4509653, 4512285) (4512760, 4512868) 474
Em0021g819a.t1 (6800396, 6800550) (6800768, 6800965) 217
Em0021g819a.t1 (6800768, 6800965) (6801027, 6801087) 61
Em0021g819a.t1 (6801027, 6801087) (6801143, 6801304) 55
Em0021g819a.t1 (6801143, 6801304) (6801362, 6801444) 57
Em0021g819a.t1 (6801362, 6801444) (6802401, 6802449) 956
Em0101g2a.t1 (30442, 30548) (31108, 31182) 559
Em0101g2a.t1 (31108, 31182) (31585, 31641) 402
Em0101g2a.t1 (31585, 31641) (31953, 31974) 311
Em0017g764a.t1 (6486052, 6486743) (6487274, 6487433) 530
Em0020g204a.t1 (1236106, 1236134) (1236224, 1236434) 89
Em0020g204a.t1 (1236224, 1236434) (1236517, 1236549) 82
Em0001g2373a.t1 (21831752, 21831924) (21831995, 21832211) 70
Em0001g2373a.t1 (21831995, 21832211) (21833005, 21833070) 793
Em0001g2373a.t1 (21833005, 21833070) (21833208, 21833310) 137
Em0001g2373a.t1 (21833208, 21833310) (21835076, 21835131) 1765
Em0001g2373a.t1 (21835076, 21835131) (21835422, 21835497) 290
Em0001g2373a.t1 (21835422, 21835497) (21836072, 21836141) 574
Em0001g2373a.t1 (21836072, 21836141) (21836949, 21837171) 807
Em0003g657a.t1 (5093285, 5093301) (5094677, 5094878) 1375
Em0003g657a.t1 (5094677, 5094878) (5095598, 5095696) 719
Em0003g657a.t1 (5095598, 5095696) (5097234, 5097295) 1537
Em0003g657a.t1 (5097234, 5097295) (5097556, 5097638) 260
Em0003g657a.t1 (5097556, 5097638) (5098518, 5098653) 879
Em0003g657a.t1 (5098518, 5098653) (5099020, 5099142) 366
Em0003g657a.t1 (5099020, 5099142) (5099339, 5099453) 196
Em0214g6a.t1 (35196, 35539) (35663, 35936) 123
Em0214g6a.t1 (35663, 35936) (37374, 37564) 1437
Em0214g6a.t1 (37374, 37564) (37643, 37747) 78
Em0214g6a.t1 (37643, 37747) (37807, 37889) 59
Em0214g6a.t1 (37807, 37889) (38188, 38334) 298
Em0214g6a.t1 (38188, 38334) (38436, 38560) 101
Em0214g6a.t1 (38436, 38560) (41156, 41321) 2595
Em0214g6a.t1 (41156, 41321) (41550, 41776) 228
Em0214g6a.t1 (41550, 41776) (41924, 42049) 147
Em0214g6a.t1 (41924, 42049) (42234, 42581) 184
Em0214g6a.t1 (42234, 42581) (42790, 43575) 208
Em0009g145a.t1 (1098380, 1098528) (1098581, 1098668) 52
Em0009g145a.t1 (1098581, 1098668) (1098869, 1099031) 200
Em0009g145a.t1 (1098869, 1099031) (1099849, 1099969) 817
Em0009g145a.t1 (1099849, 1099969) (1100579, 1100636) 609
Em0009g145a.t1 (1100579, 1100636) (1100926, 1100967) 289
Em0009g145a.t1 (1100926, 1100967) (1101128, 1101187) 160
Em0009g145a.t1 (1101128, 1101187) (1101366, 1101485) 178
Em0009g145a.t1 (1101366, 1101485) (1101534, 1101587) 48
Em0009g145a.t1 (1101534, 1101587) (1101735, 1101791) 147
Em0009g145a.t1 (1101735, 1101791) (1101892, 1101961) 100
Em0009g145a.t1 (1101892, 1101961) (1103039, 1103129) 1077
Em0009g145a.t1 (1103039, 1103129) (1103611, 1103733) 481
Em0009g145a.t1 (1103611, 1103733) (1103848, 1103893) 114
Em0009g145a.t1 (1103848, 1103893) (1104258, 1104302) 364
Em0009g145a.t1 (1104258, 1104302) (1104373, 1104497) 70
Em0009g145a.t1 (1104373, 1104497) (1104842, 1104972) 344
Em0009g145a.t1 (1104842, 1104972) (1105805, 1105861) 832
Em0009g145a.t1 (1105805, 1105861) (1105920, 1106086) 58
Em0009g145a.t1 (1105920, 1106086) (1107599, 1107651) 1512
Em0009g145a.t1 (1107599, 1107651) (1107708, 1107767) 56
Em0009g145a.t1 (1107708, 1107767) (1108235, 1108259) 467
Em0009g145a.t1 (1108235, 1108259) (1108339, 1108404) 79
Em0009g145a.t1 (1108339, 1108404) (1108785, 1108887) 380
Em0009g145a.t1 (1108785, 1108887) (1112099, 1112151) 3211
Em0009g145a.t1 (1112099, 1112151) (1112697, 1112765) 545
Em0009g145a.t1 (1112697, 1112765) (1113177, 1113507) 411
Em0009g145a.t1 (1113177, 1113507) (1113673, 1113749) 165
Em0009g145a.t1 (1113673, 1113749) (1114006, 1114092) 256
Em0009g145a.t1 (1114006, 1114092) (1114510, 1114698) 417
Em0009g145a.t1 (1114510, 1114698) (1114812, 1115386) 113
Em0009g145a.t1 (1114812, 1115386) (1115439, 1115994) 52
Em0009g145a.t1 (1115439, 1115994) (1116604, 1117936) 609
Em0009g145a.t1 (1116604, 1117936) (1118518, 1118648) 581
Em0009g145a.t1 (1118518, 1118648) (1119195, 1119423) 546
Em0009g145a.t1 (1119195, 1119423) (1120232, 1120310) 808
Em0009g145a.t1 (1120232, 1120310) (1120905, 1120971) 594
Em0003g167a.t1 (1296142, 1297279) (1298027, 1298427) 747
Em0003g167a.t1 (1298027, 1298427) (1298621, 1298749) 193
Em0003g167a.t1 (1298621, 1298749) (1298884, 1299012) 134
Em0003g167a.t1 (1298884, 1299012) (1299617, 1299713) 604
Em0003g167a.t1 (1299617, 1299713) (1299772, 1299904) 58
Em0003g167a.t1 (1299772, 1299904) (1299971, 1300484) 66
Em0484g4a.t1 (10423, 11658) (11757, 12095) 98
Em0009g171a.t1 (1328555, 1329230) (1331488, 1332602) 2257
Em0001g22a.t1 (153267, 153488) (153560, 153658) 71
Em0001g22a.t1 (153560, 153658) (153726, 153905) 67
Em0001g22a.t1 (153726, 153905) (153965, 154023) 59
Em0001g22a.t1 (153965, 154023) (154078, 154255) 54
Em0022g612a.t1 (4012726, 4013138) (4013220, 4013299) 81
Em0022g612a.t1 (4013220, 4013299) (4013677, 4013889) 377
Em0022g612a.t1 (4013677, 4013889) (4014163, 4014354) 273
Em0022g612a.t1 (4014163, 4014354) (4014400, 4014464) 45
Em0022g612a.t1 (4014400, 4014464) (4015244, 4015638) 779
Em0022g612a.t1 (4015244, 4015638) (4015704, 4016898) 65
Em0004g884a.t1 (6945896, 6945922) (6946094, 6946315) 171
Em0012g222a.t1 (1774111, 1774331) (1774379, 1774580) 47
Em0012g222a.t1 (1774379, 1774580) (1776031, 1776294) 1450
Em0001g1714a.t1 (16190078, 16190112) (16192118, 16192204) 2005
Em0001g1714a.t1 (16192118, 16192204) (16192288, 16192384) 83
Em0001g1714a.t1 (16192288, 16192384) (16194050, 16194136) 1665
Em0001g1714a.t1 (16194050, 16194136) (16195025, 16195144) 888
Em0001g1714a.t1 (16195025, 16195144) (16195810, 16195868) 665
Em0001g1714a.t1 (16195810, 16195868) (16195947, 16196064) 78
Em0001g1714a.t1 (16195947, 16196064) (16197539, 16197690) 1474
Em0001g1714a.t1 (16197539, 16197690) (16199790, 16200027) 2099
Em0001g1714a.t1 (16199790, 16200027) (16200080, 16200154) 52
Em0006g1049a.t1 (9800408, 9801408) (9801473, 9802785) 64
Em0006g1049a.t1 (9801473, 9802785) (9803362, 9804350) 576
Em0049g23a.t1 (172790, 173953) (174422, 175147) 468
Em0001g1661a.t1 (15607109, 15607189) (15607683, 15608143) 493
Em0001g1661a.t1 (15607683, 15608143) (15608567, 15608717) 423
Em0001g1661a.t1 (15608567, 15608717) (15608777, 15608892) 59
Em0001g1661a.t1 (15608777, 15608892) (15609005, 15609226) 112
Em0001g1661a.t1 (15609005, 15609226) (15609398, 15609565) 171
Em0001g1661a.t1 (15609398, 15609565) (15609956, 15610067) 390
Em0009g95a.t1 (713417, 714565) (715182, 715237) 616
Em0009g95a.t1 (715182, 715237) (715296, 715377) 58
Em0009g95a.t1 (715296, 715377) (715429, 715500) 51
Em0015g395a.t1 (2344169, 2344342) (2344410, 2344513) 67
Em0015g395a.t1 (2344410, 2344513) (2345042, 2345208) 528
Em0015g395a.t1 (2345042, 2345208) (2345413, 2345522) 204
Em0028g59a.t1 (498407, 498858) (498986, 499141) 127
Em0028g59a.t1 (498986, 499141) (499184, 499375) 42
Em0028g59a.t1 (499184, 499375) (499513, 499724) 137
Em0028g59a.t1 (499513, 499724) (500953, 501025) 1228
Em0028g59a.t1 (500953, 501025) (502150, 502434) 1124
Em0028g59a.t1 (502150, 502434) (502870, 502969) 435
Em0028g59a.t1 (502870, 502969) (503575, 503979) 605
Em0028g59a.t1 (503575, 503979) (504036, 504137) 56
Em0028g59a.t1 (504036, 504137) (504216, 504395) 78
Em0001g1170a.t1 (10813425, 10813591) (10816061, 10816316) 2469
Em0001g1170a.t1 (10816061, 10816316) (10817126, 10817216) 809
Em0001g1170a.t1 (10817126, 10817216) (10817299, 10817363) 82
Em0001g1170a.t1 (10817299, 10817363) (10817512, 10817668) 148
Em0001g1170a.t1 (10817512, 10817668) (10818240, 10818285) 571
Em0001g1170a.t1 (10818240, 10818285) (10818541, 10818640) 255
Em0001g1170a.t1 (10818541, 10818640) (10819506, 10819688) 865
Em0001g1170a.t1 (10819506, 10819688) (10819899, 10819961) 210
Em0001g1170a.t1 (10819899, 10819961) (10820337, 10820477) 375
Em0001g1170a.t1 (10820337, 10820477) (10820781, 10821492) 303
Em0001g1170a.t1 (10820781, 10821492) (10821621, 10821742) 128
Em0059g24a.t1 (136187, 136419) (137228, 137432) 808
Em0001g2929a.t1 (26520194, 26520435) (26520489, 26520552) 53
Em0001g2929a.t1 (26520489, 26520552) (26521648, 26521722) 1095
Em0016g560a.t1 (4206624, 4206749) (4207147, 4207356) 397
Em0016g560a.t1 (4207147, 4207356) (4208052, 4208120) 695
Em0016g560a.t1 (4208052, 4208120) (4208390, 4208401) 269
Em0147g7a.t1 (67279, 67366) (67420, 67471) 53
Em0147g7a.t1 (67420, 67471) (67528, 67597) 56
Em0006g631a.t1 (5907885, 5908033) (5908494, 5908563) 460
Em0006g631a.t1 (5908494, 5908563) (5908877, 5909012) 313
Em0006g631a.t1 (5908877, 5909012) (5910020, 5910198) 1007
Em0006g631a.t1 (5910020, 5910198) (5910472, 5910566) 273
Em0006g631a.t1 (5910472, 5910566) (5911229, 5911325) 662
Em0006g631a.t1 (5911229, 5911325) (5911569, 5911674) 243
Em0006g631a.t1 (5911569, 5911674) (5911974, 5912047) 299
Em0006g631a.t1 (5911974, 5912047) (5912218, 5912328) 170
Em0006g631a.t1 (5912218, 5912328) (5912690, 5912729) 361
Em0006g631a.t1 (5912690, 5912729) (5912816, 5912932) 86
Em0006g631a.t1 (5912816, 5912932) (5913507, 5913633) 574
Em0006g631a.t1 (5913507, 5913633) (5914156, 5914191) 522
Em0006g631a.t1 (5914156, 5914191) (5915140, 5915220) 948
Em0006g631a.t1 (5915140, 5915220) (5916487, 5916673) 1266
Em0006g631a.t1 (5916487, 5916673) (5917406, 5917534) 732
Em0006g631a.t1 (5917406, 5917534) (5917648, 5917746) 113
Em0006g631a.t1 (5917648, 5917746) (5918136, 5918273) 389
Em0006g394a.t1 (3610371, 3610694) (3610753, 3610980) 58
Em0006g394a.t1 (3610753, 3610980) (3611086, 3611200) 105
Em0006g394a.t1 (3611086, 3611200) (3611260, 3611403) 59
Em0006g394a.t1 (3611260, 3611403) (3611456, 3611649) 52
Em0006g394a.t1 (3611456, 3611649) (3611699, 3611981) 49
Em0006g394a.t1 (3611699, 3611981) (3612038, 3612216) 56
Em0006g394a.t1 (3612038, 3612216) (3612276, 3612704) 59
Em0006g394a.t1 (3612276, 3612704) (3612762, 3612956) 57
Em0006g394a.t1 (3612762, 3612956) (3613010, 3613169) 53
Em0006g394a.t1 (3613010, 3613169) (3613226, 3613296) 56
Em1349g1a.t1 (1381, 1608) (1771, 2319) 162
Em0023g365a.t1 (2000739, 2000766) (2000911, 2001043) 144
Em0023g365a.t1 (2000911, 2001043) (2001197, 2001277) 153
Em0023g365a.t1 (2001197, 2001277) (2001330, 2001345) 52
Em0023g365a.t1 (2001330, 2001345) (2001414, 2001489) 68
Em0023g365a.t1 (2001414, 2001489) (2001950, 2002023) 460
Em0002g778a.t1 (7834102, 7834132) (7834201, 7834473) 68
Em0002g778a.t1 (7834201, 7834473) (7835776, 7835999) 1302
Em0002g778a.t1 (7835776, 7835999) (7836053, 7836794) 53
Em0002g778a.t1 (7836053, 7836794) (7837061, 7837359) 266
Em0065g9a.t1 (65458, 66063) (66673, 66805) 609
Em0065g9a.t1 (66673, 66805) (67157, 67220) 351
Em0065g9a.t1 (67157, 67220) (67285, 67385) 64
Em0065g9a.t1 (67285, 67385) (67434, 67544) 48
Em0065g9a.t1 (67434, 67544) (67631, 67720) 86
Em0065g9a.t1 (67631, 67720) (69442, 69557) 1721
Em0023g754a.t1 (4475452, 4475769) (4476751, 4476854) 981
Em0023g754a.t1 (4476751, 4476854) (4478905, 4478983) 2050
Em0012g415a.t1 (3534031, 3534118) (3534205, 3534267) 86
Em0012g415a.t1 (3534205, 3534267) (3536362, 3536790) 2094
Em0012g415a.t1 (3536362, 3536790) (3538322, 3538486) 1531
Em0012g415a.t1 (3538322, 3538486) (3539096, 3539397) 609
Em0001g350a.t1 (2791351, 2791438) (2791526, 2791588) 87
Em0001g350a.t1 (2791526, 2791588) (2793039, 2793100) 1450
Em0009g354a.t1 (3116915, 3117622) (3117685, 3117795) 62
Em0009g354a.t1 (3117685, 3117795) (3117850, 3118028) 54
Em0009g354a.t1 (3117850, 3118028) (3118230, 3118546) 201
Em0009g354a.t1 (3118230, 3118546) (3118651, 3118811) 104
Em0009g354a.t1 (3118651, 3118811) (3118870, 3119128) 58
Em0009g354a.t1 (3118870, 3119128) (3119724, 3120237) 595
Em0009g354a.t1 (3119724, 3120237) (3120377, 3120585) 139
Em0009g354a.t1 (3120377, 3120585) (3120640, 3120752) 54
Em0009g354a.t1 (3120640, 3120752) (3120856, 3121386) 103
Em0009g354a.t1 (3120856, 3121386) (3121621, 3121863) 234
Em0009g354a.t1 (3121621, 3121863) (3121922, 3122113) 58
Em0009g354a.t1 (3121922, 3122113) (3122401, 3123057) 287
Em0009g354a.t1 (3122401, 3123057) (3123412, 3123750) 354
Em0009g354a.t1 (3123412, 3123750) (3123968, 3124201) 217
Em0009g354a.t1 (3123968, 3124201) (3124276, 3125496) 74
Em0016g1186a.t1 (8578963, 8579684) (8579794, 8579985) 109
Em0016g1186a.t1 (8579794, 8579985) (8580415, 8580506) 429
Em0016g1186a.t1 (8580415, 8580506) (8580608, 8581034) 101
Em0016g1186a.t1 (8580608, 8581034) (8581756, 8582045) 721
Em0016g1186a.t1 (8581756, 8582045) (8582437, 8582480) 391
Em0016g1186a.t1 (8582437, 8582480) (8582534, 8582615) 53
Em0016g1186a.t1 (8582534, 8582615) (8582694, 8582772) 78
Em0016g1186a.t1 (8582694, 8582772) (8582994, 8583051) 221
Em0010g124a.t1 (1221168, 1221453) (1221571, 1229708) 117
Em0001g1707a.t1 (16165115, 16165316) (16165364, 16165643) 47
Em0001g1707a.t1 (16165364, 16165643) (16165728, 16166034) 84
Em0001g1707a.t1 (16165728, 16166034) (16166312, 16166407) 277
Em0010g186a.t1 (1800848, 1800961) (1801041, 1801262) 79
Em0010g186a.t1 (1801041, 1801262) (1801320, 1801492) 57
Em0010g186a.t1 (1801320, 1801492) (1801667, 1801784) 174
Em0001g473a.t1 (3793509, 3793642) (3794002, 3794185) 359
Em0001g473a.t1 (3794002, 3794185) (3794242, 3794310) 56
Em0001g473a.t1 (3794242, 3794310) (3794548, 3794700) 237
Em0001g473a.t1 (3794548, 3794700) (3794762, 3794898) 61
Em0001g473a.t1 (3794762, 3794898) (3794961, 3795101) 62
Em0001g473a.t1 (3794961, 3795101) (3795584, 3795686) 482
Em0018g486a.t1 (3086051, 3086053) (3086665, 3086721) 611
Em0018g486a.t1 (3086665, 3086721) (3086782, 3086832) 60
Em0018g486a.t1 (3086782, 3086832) (3087043, 3087123) 210
Em0018g486a.t1 (3087043, 3087123) (3087531, 3087740) 407
Em0018g486a.t1 (3087531, 3087740) (3087801, 3088449) 60
Em0018g486a.t1 (3087801, 3088449) (3088574, 3088736) 124
Em0018g486a.t1 (3088574, 3088736) (3089259, 3089356) 522
Em0018g486a.t1 (3089259, 3089356) (3089728, 3090026) 371
Em0018g486a.t1 (3089728, 3090026) (3090081, 3090362) 54
Em0022g282a.t1 (1760941, 1761042) (1761149, 1761221) 106
Em0022g282a.t1 (1761149, 1761221) (1761306, 1761377) 84
Em0022g282a.t1 (1761306, 1761377) (1761437, 1761558) 59
Em0022g282a.t1 (1761437, 1761558) (1761707, 1762065) 148
Em0022g282a.t1 (1761707, 1762065) (1762119, 1762360) 53
Em0022g282a.t1 (1762119, 1762360) (1762408, 1762444) 47
Em0022g282a.t1 (1762408, 1762444) (1762513, 1764902) 68
Em0022g282a.t1 (1762513, 1764902) (1764976, 1765045) 73
Em0022g282a.t1 (1764976, 1765045) (1765103, 1765209) 57
Em0022g282a.t1 (1765103, 1765209) (1766507, 1766604) 1297
Em0022g282a.t1 (1766507, 1766604) (1766670, 1766758) 65
Em0022g282a.t1 (1766670, 1766758) (1766866, 1767014) 107
Em0022g282a.t1 (1766866, 1767014) (1767089, 1767177) 74
Em0022g282a.t1 (1767089, 1767177) (1767236, 1767319) 58
Em0022g282a.t1 (1767236, 1767319) (1767385, 1767447) 65
Em0001g3765a.t1 (34242488, 34242754) (34242843, 34242921) 88
Em0001g3765a.t1 (34242843, 34242921) (34242978, 34243024) 56
Em0001g3765a.t1 (34242978, 34243024) (34245111, 34245162) 2086
Em0001g3765a.t1 (34245111, 34245162) (34245213, 34245243) 50
Em0001g3765a.t1 (34245213, 34245243) (34245294, 34245438) 50
Em0001g3765a.t1 (34245294, 34245438) (34245504, 34245604) 65
Em0001g3765a.t1 (34245504, 34245604) (34248131, 34248223) 2526
Em0001g3765a.t1 (34248131, 34248223) (34248277, 34248349) 53
Em0001g3765a.t1 (34248277, 34248349) (34248563, 34248672) 213
Em0001g3765a.t1 (34248563, 34248672) (34248733, 34248836) 60
Em0001g3765a.t1 (34248733, 34248836) (34248892, 34248995) 55
Em0001g3765a.t1 (34248892, 34248995) (34249059, 34249201) 63
Em0001g3765a.t1 (34249059, 34249201) (34249267, 34249285) 65
Em0001g1374a.t1 (12635072, 12635136) (12635282, 12635537) 145
Em0001g1374a.t1 (12635282, 12635537) (12636895, 12637020) 1357
Em0001g1374a.t1 (12636895, 12637020) (12637368, 12637548) 347
Em0001g1374a.t1 (12637368, 12637548) (12638353, 12638564) 804
Em0001g1374a.t1 (12638353, 12638564) (12638970, 12639047) 405
Em0001g1374a.t1 (12638970, 12639047) (12639698, 12639906) 650
Em0001g1374a.t1 (12639698, 12639906) (12641863, 12641992) 1956
Em0004g1046a.t1 (8476929, 8477040) (8477298, 8477753) 257
Em0004g1046a.t1 (8477298, 8477753) (8478404, 8478450) 650
Em0001g2338a.t1 (21451923, 21452012) (21452513, 21452713) 500
Em0001g2338a.t1 (21452513, 21452713) (21453226, 21453381) 512
Em0008g190a.t1 (1700366, 1700384) (1700817, 1700868) 432
Em0008g190a.t1 (1700817, 1700868) (1700919, 1701201) 50
Em0008g190a.t1 (1700919, 1701201) (1701412, 1701708) 210
Em0024g296a.t1 (2915417, 2915715) (2915840, 2916558) 124
Em0024g296a.t1 (2915840, 2916558) (2916658, 2916729) 99
Em0024g296a.t1 (2916658, 2916729) (2917249, 2917353) 519
Em0024g296a.t1 (2917249, 2917353) (2917767, 2918287) 413
Em0024g296a.t1 (2917767, 2918287) (2919611, 2919678) 1323
Em0024g296a.t1 (2919611, 2919678) (2919740, 2919846) 61
Em0024g296a.t1 (2919740, 2919846) (2920425, 2920538) 578
Em0024g296a.t1 (2920425, 2920538) (2921848, 2922002) 1309
Em0024g296a.t1 (2921848, 2922002) (2922127, 2922264) 124
Em0001g2311a.t1 (21261828, 21261904) (21262063, 21262164) 158
Em0001g2311a.t1 (21262063, 21262164) (21262225, 21262645) 60
Em0006g892a.t1 (8400662, 8400946) (8401080, 8401149) 133
Em0006g892a.t1 (8401080, 8401149) (8401217, 8402175) 67
Em0006g892a.t1 (8401217, 8402175) (8402951, 8403010) 775
Em0006g892a.t1 (8402951, 8403010) (8403062, 8403280) 51
Em0006g892a.t1 (8403062, 8403280) (8403337, 8403457) 56
Em0006g892a.t1 (8403337, 8403457) (8403701, 8403894) 243
Em0006g892a.t1 (8403701, 8403894) (8403958, 8404026) 63
Em0022g248a.t1 (1596064, 1596741) (1597764, 1598075) 1022
Em0022g248a.t1 (1597764, 1598075) (1599234, 1599311) 1158
Em0022g248a.t1 (1599234, 1599311) (1599599, 1599888) 287
Em0022g248a.t1 (1599599, 1599888) (1600546, 1600630) 657
Em0022g248a.t1 (1600546, 1600630) (1600884, 1601082) 253
Em0022g248a.t1 (1600884, 1601082) (1602952, 1603276) 1869
Em0022g248a.t1 (1602952, 1603276) (1603326, 1605381) 49
Em0022g248a.t1 (1603326, 1605381) (1605895, 1606014) 513
Em0022g248a.t1 (1605895, 1606014) (1606215, 1606352) 200
Em0022g248a.t1 (1606215, 1606352) (1606407, 1606464) 54
Em0022g248a.t1 (1606407, 1606464) (1606530, 1606687) 65
Em0022g248a.t1 (1606530, 1606687) (1606872, 1606979) 184
Em0022g248a.t1 (1606872, 1606979) (1607092, 1607208) 112
Em0022g248a.t1 (1607092, 1607208) (1607279, 1607425) 70
Em0021g514a.t1 (3873927, 3874136) (3874196, 3874534) 59
Em0021g514a.t1 (3874196, 3874534) (3874908, 3875007) 373
Em0021g514a.t1 (3874908, 3875007) (3875071, 3875174) 63
Em0021g514a.t1 (3875071, 3875174) (3875231, 3875335) 56
Em0021g514a.t1 (3875231, 3875335) (3875512, 3875561) 176
Em0021g514a.t1 (3875512, 3875561) (3875802, 3875844) 240
Em0021g514a.t1 (3875802, 3875844) (3875901, 3876334) 56
Em0021g514a.t1 (3875901, 3876334) (3876435, 3876659) 100
Em0021g514a.t1 (3876435, 3876659) (3876786, 3877002) 126
Em0021g514a.t1 (3876786, 3877002) (3877138, 3877386) 135
Em0021g514a.t1 (3877138, 3877386) (3877613, 3877723) 226
Em0021g514a.t1 (3877613, 3877723) (3877833, 3878003) 109
Em0021g514a.t1 (3877833, 3878003) (3878244, 3878449) 240
Em0021g514a.t1 (3878244, 3878449) (3878583, 3878689) 133
Em0021g514a.t1 (3878583, 3878689) (3878753, 3878860) 63
Em0021g514a.t1 (3878753, 3878860) (3878923, 3878972) 62
Em0021g514a.t1 (3878923, 3878972) (3879026, 3879064) 53
Em0021g514a.t1 (3879026, 3879064) (3879137, 3879307) 72
Em0021g514a.t1 (3879137, 3879307) (3879360, 3879401) 52
Em0021g514a.t1 (3879360, 3879401) (3879454, 3879699) 52
Em0084g6a.t1 (43883, 44254) (44325, 44434) 70
Em0084g6a.t1 (44325, 44434) (44494, 44579) 59
Em0084g6a.t1 (44494, 44579) (44632, 44705) 52
Em0084g6a.t1 (44632, 44705) (44761, 44936) 55
Em0084g6a.t1 (44761, 44936) (44985, 45093) 48
Em0021g535a.t1 (4115388, 4115456) (4115506, 4116498) 49
Em0007g1342a.t1 (10687258, 10687299) (10687575, 10687931) 275
Em0023g545a.t1 (2955543, 2955623) (2955693, 2955918) 69
Em0023g545a.t1 (2955693, 2955918) (2956014, 2956068) 95
Em0023g545a.t1 (2956014, 2956068) (2956349, 2956450) 280
Em0023g545a.t1 (2956349, 2956450) (2956508, 2956558) 57
Em0023g545a.t1 (2956508, 2956558) (2956893, 2957068) 334
Em0023g545a.t1 (2956893, 2957068) (2957137, 2957237) 68
Em0023g545a.t1 (2957137, 2957237) (2958260, 2958419) 1022
Em0023g545a.t1 (2958260, 2958419) (2958624, 2958721) 204
Em0023g545a.t1 (2958624, 2958721) (2959428, 2959561) 706
Em0023g545a.t1 (2959428, 2959561) (2959658, 2959774) 96
Em0023g545a.t1 (2959658, 2959774) (2959837, 2959888) 62
Em0019g868a.t1 (4953426, 4953668) (4954092, 4954280) 423
Em0019g868a.t1 (4954092, 4954280) (4954495, 4954572) 214
Em0019g868a.t1 (4954495, 4954572) (4955677, 4955838) 1104
Em0019g868a.t1 (4955677, 4955838) (4955950, 4956182) 111
Em0019g868a.t1 (4955950, 4956182) (4956554, 4956870) 371
Em0019g868a.t1 (4956554, 4956870) (4957197, 4957398) 326
Em0019g868a.t1 (4957197, 4957398) (4957619, 4957896) 220
Em0019g868a.t1 (4957619, 4957896) (4958747, 4958990) 850
Em0019g868a.t1 (4958747, 4958990) (4959372, 4960951) 381
Em0019g868a.t1 (4959372, 4960951) (4961041, 4961190) 89
Em0019g868a.t1 (4961041, 4961190) (4961850, 4962071) 659
Em0019g868a.t1 (4961850, 4962071) (4962324, 4962461) 252
Em0019g868a.t1 (4962324, 4962461) (4962888, 4964327) 426
Em0019g868a.t1 (4962888, 4964327) (4964767, 4966442) 439
Em0019g868a.t1 (4964767, 4966442) (4966507, 4966659) 64
Em0019g868a.t1 (4966507, 4966659) (4966953, 4967424) 293
Em0019g868a.t1 (4966953, 4967424) (4967814, 4968565) 389
Em0019g868a.t1 (4967814, 4968565) (4970184, 4971087) 1618
Em0019g868a.t1 (4970184, 4971087) (4971326, 4971580) 238
Em0019g868a.t1 (4971326, 4971580) (4971914, 4972039) 333
Em0019g868a.t1 (4971914, 4972039) (4972251, 4973033) 211
Em0019g868a.t1 (4972251, 4973033) (4973674, 4973917) 640
Em0019g868a.t1 (4973674, 4973917) (4974442, 4975594) 524
Em0019g868a.t1 (4974442, 4975594) (4975817, 4975971) 222
Em0019g868a.t1 (4975817, 4975971) (4976278, 4976351) 306
Em0019g868a.t1 (4976278, 4976351) (4976434, 4976530) 82
Em0019g868a.t1 (4976434, 4976530) (4977318, 4977417) 787
Em0019g868a.t1 (4977318, 4977417) (4977772, 4977797) 354
Em0019g868a.t1 (4977772, 4977797) (4978130, 4978176) 332
Em0019g868a.t1 (4978130, 4978176) (4978797, 4979110) 620
Em0019g868a.t1 (4978797, 4979110) (4979584, 4979709) 473
Em0019g868a.t1 (4979584, 4979709) (4980586, 4980750) 876
Em0022g936a.t1 (6934143, 6934162) (6934249, 6934409) 86
Em0022g936a.t1 (6934249, 6934409) (6934471, 6934562) 61
Em0022g936a.t1 (6934471, 6934562) (6934620, 6934724) 57
Em0022g936a.t1 (6934620, 6934724) (6934816, 6934950) 91
Em0355g2a.t1 (9752, 9944) (10211, 10288) 266
Em0355g2a.t1 (10211, 10288) (10662, 10756) 373
Em0355g2a.t1 (10662, 10756) (11154, 11218) 397
Em0355g2a.t1 (11154, 11218) (12340, 12559) 1121
Em0355g2a.t1 (12340, 12559) (12652, 12732) 92
Em0012g669a.t1 (6161991, 6162073) (6162657, 6162747) 583
Em0012g669a.t1 (6162657, 6162747) (6163240, 6163398) 492
Em0012g669a.t1 (6163240, 6163398) (6163455, 6163642) 56
Em0012g669a.t1 (6163455, 6163642) (6163731, 6163902) 88
Em0024g190a.t1 (1942369, 1942777) (1945207, 1945322) 2429
Em0024g190a.t1 (1945207, 1945322) (1945507, 1945607) 184
Em0024g190a.t1 (1945507, 1945607) (1946135, 1946348) 527
Em0024g190a.t1 (1946135, 1946348) (1947047, 1947149) 698
Em0024g190a.t1 (1947047, 1947149) (1947322, 1947473) 172
Em0024g190a.t1 (1947322, 1947473) (1948062, 1949126) 588
Em0024g190a.t1 (1948062, 1949126) (1949795, 1950583) 668
Em0006g1420a.t1 (12676109, 12676328) (12676446, 12676702) 117
Em0006g1420a.t1 (12676446, 12676702) (12676908, 12677048) 205
Em0006g1420a.t1 (12676908, 12677048) (12677120, 12677251) 71
Em0006g1420a.t1 (12677120, 12677251) (12677316, 12677457) 64
Em0006g1420a.t1 (12677316, 12677457) (12677960, 12678111) 502
Em0006g1420a.t1 (12677960, 12678111) (12678186, 12678233) 74
Em0006g1420a.t1 (12678186, 12678233) (12678660, 12678748) 426
Em0006g1420a.t1 (12678660, 12678748) (12680694, 12680807) 1945
Em0006g1420a.t1 (12680694, 12680807) (12681316, 12681460) 508
Em0006g1420a.t1 (12681316, 12681460) (12681626, 12681772) 165
Em0006g1420a.t1 (12681626, 12681772) (12687747, 12687857) 5974
Em0006g1420a.t1 (12687747, 12687857) (12687930, 12688161) 72
Em0006g1420a.t1 (12687930, 12688161) (12689134, 12689294) 972
Em0006g1420a.t1 (12689134, 12689294) (12689589, 12689762) 294
Em0006g1420a.t1 (12689589, 12689762) (12691165, 12691209) 1402
Em0435g6a.t1 (25046, 25773) (25864, 25872) 90
Em0435g6a.t1 (25864, 25872) (26372, 26456) 499
Em0435g6a.t1 (26372, 26456) (26575, 26603) 118
Em0435g6a.t1 (26575, 26603) (26675, 26748) 71
Em0435g6a.t1 (26675, 26748) (26872, 26891) 123
Em0435g6a.t1 (26872, 26891) (26941, 27006) 49
Em0435g6a.t1 (26941, 27006) (27137, 27171) 130
Em0435g6a.t1 (27137, 27171) (27240, 27309) 68
Em0435g6a.t1 (27240, 27309) (27381, 27469) 71
Em0435g6a.t1 (27381, 27469) (28066, 28144) 596
Em0435g6a.t1 (28066, 28144) (30035, 30142) 1890
Em0435g6a.t1 (30035, 30142) (30253, 30399) 110
Em0435g6a.t1 (30253, 30399) (30478, 30557) 78
Em0435g6a.t1 (30478, 30557) (30653, 30723) 95
Em0435g6a.t1 (30653, 30723) (30777, 30822) 53
Em0435g6a.t1 (30777, 30822) (31228, 31276) 405
Em0435g6a.t1 (31228, 31276) (31343, 31435) 66
Em0435g6a.t1 (31343, 31435) (31559, 31711) 123
Em0005g1355a.t1 (11424543, 11424573) (11424638, 11424801) 64
Em0005g1355a.t1 (11424638, 11424801) (11424858, 11424937) 56
Em0005g1355a.t1 (11424858, 11424937) (11424992, 11425057) 54
Em0005g1355a.t1 (11424992, 11425057) (11425120, 11425164) 62
Em0005g1355a.t1 (11425120, 11425164) (11425256, 11425409) 91
Em0005g1355a.t1 (11425256, 11425409) (11425463, 11425534) 53
Em0005g1355a.t1 (11425463, 11425534) (11425587, 11425661) 52
Em0005g1355a.t1 (11425587, 11425661) (11425840, 11425984) 178
Em0005g1355a.t1 (11425840, 11425984) (11426034, 11426218) 49
Em0014g789a.t1 (6579338, 6579471) (6580220, 6580292) 748
Em0014g789a.t1 (6580220, 6580292) (6580348, 6580427) 55
Em0014g789a.t1 (6580348, 6580427) (6580518, 6580560) 90
Em0014g789a.t1 (6580518, 6580560) (6580885, 6581043) 324
Em0022g907a.t1 (6678891, 6679124) (6680052, 6680960) 927
Em0022g907a.t1 (6680052, 6680960) (6681086, 6681717) 125
Em0022g907a.t1 (6681086, 6681717) (6682867, 6683091) 1149
Em0022g907a.t1 (6682867, 6683091) (6683156, 6683795) 64
Em0020g301a.t1 (1801155, 1802786) (1802841, 1805153) 54
Em0020g301a.t1 (1802841, 1805153) (1805206, 1805742) 52
Em0003g775a.t1 (6159508, 6161752) (6162708, 6162802) 955
Em0003g775a.t1 (6162708, 6162802) (6163818, 6163916) 1015
Em0003g775a.t1 (6163818, 6163916) (6164933, 6165031) 1016
Em0003g775a.t1 (6164933, 6165031) (6165097, 6165105) 65
Em0015g691a.t1 (4548615, 4549334) (4549783, 4549960) 448
Em0015g691a.t1 (4549783, 4549960) (4550790, 4550936) 829
Em0015g691a.t1 (4550790, 4550936) (4551716, 4551732) 779
Em0075g17a.t1 (120460, 121040) (121166, 122180) 125
Em0008g823a.t1 (7607070, 7607358) (7607699, 7607859) 340
Em0008g823a.t1 (7607699, 7607859) (7607936, 7607987) 76
Em0008g823a.t1 (7607936, 7607987) (7608101, 7608321) 113
Em0008g823a.t1 (7608101, 7608321) (7608821, 7610878) 499
Em0019g503a.t1 (3077107, 3077687) (3077744, 3077857) 56
Em0019g503a.t1 (3077744, 3077857) (3078056, 3078175) 198
Em0019g503a.t1 (3078056, 3078175) (3078262, 3078574) 86
Em0002g1898a.t1 (17704687, 17705103) (17705489, 17705743) 385
Em0002g1898a.t1 (17705489, 17705743) (17706123, 17706427) 379
Em0002g1898a.t1 (17706123, 17706427) (17706840, 17707227) 412
Em0007g236a.t1 (1931542, 1931818) (1931909, 1931976) 90
Em0007g236a.t1 (1931909, 1931976) (1932044, 1932286) 67
Em0007g236a.t1 (1932044, 1932286) (1932458, 1932502) 171
Em0007g236a.t1 (1932458, 1932502) (1932622, 1932834) 119
Em0007g236a.t1 (1932622, 1932834) (1933177, 1933504) 342
Em0007g236a.t1 (1933177, 1933504) (1934242, 1934327) 737
Em0007g236a.t1 (1934242, 1934327) (1935870, 1936043) 1542
Em0007g236a.t1 (1935870, 1936043) (1936127, 1936165) 83
Em0007g861a.t1 (6787826, 6787880) (6788198, 6788533) 317
Em0007g861a.t1 (6788198, 6788533) (6788820, 6788982) 286
Em0007g861a.t1 (6788820, 6788982) (6789277, 6789428) 294
Em0007g861a.t1 (6789277, 6789428) (6789497, 6789640) 68
Em0007g861a.t1 (6789497, 6789640) (6790014, 6790042) 373
Em0024g320a.t1 (3099478, 3099774) (3099838, 3099929) 63
Em0024g320a.t1 (3099838, 3099929) (3100510, 3100621) 580
Em0024g320a.t1 (3100510, 3100621) (3102101, 3102194) 1479
Em0024g320a.t1 (3102101, 3102194) (3102290, 3102348) 95
Em0024g320a.t1 (3102290, 3102348) (3102409, 3102502) 60
Em0024g320a.t1 (3102409, 3102502) (3102598, 3102656) 95
Em0024g320a.t1 (3102598, 3102656) (3102717, 3102810) 60
Em0024g320a.t1 (3102717, 3102810) (3102906, 3102964) 95
Em0024g320a.t1 (3102906, 3102964) (3103025, 3103118) 60
Em0024g320a.t1 (3103025, 3103118) (3103214, 3103272) 95
Em0024g320a.t1 (3103214, 3103272) (3103333, 3103426) 60
Em0024g320a.t1 (3103333, 3103426) (3103522, 3103580) 95
Em0024g320a.t1 (3103522, 3103580) (3103641, 3103734) 60
Em0024g320a.t1 (3103641, 3103734) (3103830, 3103888) 95
Em0024g320a.t1 (3103830, 3103888) (3103949, 3104012) 60
Em0024g320a.t1 (3103949, 3104012) (3105417, 3105661) 1404
Em0024g320a.t1 (3105417, 3105661) (3106039, 3106345) 377
Em0024g320a.t1 (3106039, 3106345) (3106870, 3106912) 524
Em0024g320a.t1 (3106870, 3106912) (3107161, 3107439) 248
Em0024g320a.t1 (3107161, 3107439) (3112610, 3112760) 5170
Em0024g320a.t1 (3112610, 3112760) (3112846, 3112896) 85
Em0024g320a.t1 (3112846, 3112896) (3113281, 3114754) 384
Em0024g320a.t1 (3113281, 3114754) (3116218, 3116426) 1463
Em0003g1348a.t1 (11795763, 11795939) (11796005, 11796103) 65
Em0003g1348a.t1 (11796005, 11796103) (11796170, 11796325) 66
Em0003g1348a.t1 (11796170, 11796325) (11796402, 11796472) 76
Em0003g1348a.t1 (11796402, 11796472) (11797265, 11797703) 792
Em0009g1040a.t1 (9092335, 9092547) (9094386, 9094514) 1838
Em0009g1040a.t1 (9094386, 9094514) (9094631, 9094911) 116
Em0009g1040a.t1 (9094631, 9094911) (9095053, 9095179) 141
Em0006g399a.t1 (3634477, 3634510) (3634566, 3634619) 55
Em0006g399a.t1 (3634566, 3634619) (3635167, 3635354) 547
Em0006g399a.t1 (3635167, 3635354) (3635445, 3635603) 90
Em0006g399a.t1 (3635445, 3635603) (3635700, 3635789) 96
Em0006g399a.t1 (3635700, 3635789) (3636630, 3636725) 840
Em0006g399a.t1 (3636630, 3636725) (3636776, 3636886) 50
Em0006g399a.t1 (3636776, 3636886) (3637738, 3637846) 851
Em0006g399a.t1 (3637738, 3637846) (3637902, 3638146) 55
Em0020g631a.t1 (4503925, 4503977) (4505413, 4505561) 1435
Em0020g631a.t1 (4505413, 4505561) (4505827, 4505947) 265
Em0020g631a.t1 (4505827, 4505947) (4506285, 4506360) 337
Em0020g631a.t1 (4506285, 4506360) (4507811, 4507939) 1450
Em0020g631a.t1 (4507811, 4507939) (4509479, 4509537) 1539
Em0020g631a.t1 (4509479, 4509537) (4510019, 4510119) 481
Em0020g631a.t1 (4510019, 4510119) (4510261, 4510322) 141
Em0020g631a.t1 (4510261, 4510322) (4510370, 4510538) 47
Em0020g631a.t1 (4510370, 4510538) (4510676, 4510751) 137
Em0020g631a.t1 (4510676, 4510751) (4510893, 4510974) 141
Em0020g631a.t1 (4510893, 4510974) (4511294, 4511342) 319
Em0020g631a.t1 (4511294, 4511342) (4512315, 4512426) 972
Em0020g631a.t1 (4512315, 4512426) (4512532, 4512636) 105
Em0020g631a.t1 (4512532, 4512636) (4512885, 4513048) 248
Em0020g631a.t1 (4512885, 4513048) (4513172, 4513327) 123
Em0020g631a.t1 (4513172, 4513327) (4513946, 4514032) 618
Em0020g631a.t1 (4513946, 4514032) (4514238, 4514371) 205
Em0022g144a.t1 (1041726, 1042197) (1042345, 1042529) 147
Em0022g144a.t1 (1042345, 1042529) (1042596, 1042650) 66
Em0022g144a.t1 (1042596, 1042650) (1042794, 1042957) 143
Em0022g144a.t1 (1042794, 1042957) (1043012, 1043173) 54
Em0022g144a.t1 (1043012, 1043173) (1043582, 1043800) 408
Em0022g144a.t1 (1043582, 1043800) (1044032, 1044142) 231
Em0022g144a.t1 (1044032, 1044142) (1044197, 1044322) 54
Em0022g144a.t1 (1044197, 1044322) (1044375, 1044466) 52
Em0022g144a.t1 (1044375, 1044466) (1044523, 1044589) 56
Em0022g144a.t1 (1044523, 1044589) (1044771, 1044806) 181
Em0022g144a.t1 (1044771, 1044806) (1045009, 1045140) 202
Em0022g144a.t1 (1045009, 1045140) (1045223, 1045264) 82
Em0022g144a.t1 (1045223, 1045264) (1045555, 1045617) 290
Em0022g144a.t1 (1045555, 1045617) (1045792, 1045978) 174
Em0022g144a.t1 (1045792, 1045978) (1046874, 1046992) 895
Em0022g144a.t1 (1046874, 1046992) (1047061, 1047171) 68
Em0005g1388a.t1 (11715354, 11715441) (11715502, 11715586) 60
Em0005g1388a.t1 (11715502, 11715586) (11715647, 11715728) 60
Em0005g1388a.t1 (11715647, 11715728) (11716348, 11716792) 619
Em0005g1388a.t1 (11716348, 11716792) (11717431, 11717709) 638
Em0005g1388a.t1 (11717431, 11717709) (11718148, 11718233) 438
Em0003g1612a.t1 (14166413, 14166756) (14166840, 14167835) 83
Em0003g1612a.t1 (14166840, 14167835) (14167885, 14168557) 49
Em0006g544a.t1 (5004716, 5005623) (5006054, 5006242) 430
Em0006g544a.t1 (5006054, 5006242) (5006542, 5007997) 299
Em0006g544a.t1 (5006542, 5007997) (5008099, 5008293) 101
Em0006g544a.t1 (5008099, 5008293) (5008770, 5008831) 476
Em0006g544a.t1 (5008770, 5008831) (5008940, 5009932) 108
Em0006g544a.t1 (5008940, 5009932) (5010602, 5010761) 669
Em0015g941a.t1 (6399747, 6399887) (6399992, 6400051) 104
Em0015g941a.t1 (6399992, 6400051) (6400320, 6400379) 268
Em0015g941a.t1 (6400320, 6400379) (6400484, 6400543) 104
Em0015g941a.t1 (6400484, 6400543) (6400648, 6400707) 104
Em0015g941a.t1 (6400648, 6400707) (6400812, 6400871) 104
Em0015g941a.t1 (6400812, 6400871) (6400976, 6401035) 104
Em0015g941a.t1 (6400976, 6401035) (6401140, 6401199) 104
Em0015g941a.t1 (6401140, 6401199) (6401304, 6401363) 104
Em0015g941a.t1 (6401304, 6401363) (6401468, 6401527) 104
Em0015g941a.t1 (6401468, 6401527) (6401632, 6401691) 104
Em0015g941a.t1 (6401632, 6401691) (6401796, 6401855) 104
Em0015g941a.t1 (6401796, 6401855) (6401960, 6402019) 104
Em0015g941a.t1 (6401960, 6402019) (6402124, 6402183) 104
Em0015g941a.t1 (6402124, 6402183) (6402288, 6402347) 104
Em0015g941a.t1 (6402288, 6402347) (6402452, 6402511) 104
Em0015g941a.t1 (6402452, 6402511) (6402616, 6402675) 104
Em0015g941a.t1 (6402616, 6402675) (6402780, 6402839) 104
Em0015g941a.t1 (6402780, 6402839) (6402944, 6403003) 104
Em0015g941a.t1 (6402944, 6403003) (6403426, 6403479) 422
Em0005g306a.t1 (2367760, 2368210) (2369106, 2369422) 895
Em0005g306a.t1 (2369106, 2369422) (2369469, 2369542) 46
Em0005g306a.t1 (2369469, 2369542) (2370393, 2370562) 850
Em0005g306a.t1 (2370393, 2370562) (2371463, 2371581) 900
Em0005g306a.t1 (2371463, 2371581) (2374296, 2374427) 2714
Em0005g306a.t1 (2374296, 2374427) (2374499, 2374532) 71
Em0005g306a.t1 (2374499, 2374532) (2377563, 2377717) 3030
Em0005g306a.t1 (2377563, 2377717) (2377836, 2377973) 118
Em0020g172a.t1 (1014262, 1014403) (1014508, 1014650) 104
Em0020g172a.t1 (1014508, 1014650) (1015081, 1015158) 430
Em0020g172a.t1 (1015081, 1015158) (1015211, 1015335) 52
Em0020g172a.t1 (1015211, 1015335) (1015388, 1015439) 52
Em0020g172a.t1 (1015388, 1015439) (1015501, 1015620) 61
Em0020g172a.t1 (1015501, 1015620) (1015716, 1015826) 95
Em0020g172a.t1 (1015716, 1015826) (1015879, 1015992) 52
Em0020g172a.t1 (1015879, 1015992) (1016139, 1016184) 146
Em0020g172a.t1 (1016139, 1016184) (1016238, 1016317) 53
Em0004g325a.t1 (2390822, 2390884) (2391622, 2391733) 737
Em0004g325a.t1 (2391622, 2391733) (2393126, 2394756) 1392
Em0008g61a.t1 (567961, 568144) (568198, 568268) 53
Em0008g61a.t1 (568198, 568268) (568324, 568361) 55
Em0008g61a.t1 (568324, 568361) (568422, 568587) 60
Em0008g61a.t1 (568422, 568587) (568638, 568754) 50
Em0008g61a.t1 (568638, 568754) (568934, 569038) 179
Em0001g1237a.t1 (11302368, 11302386) (11302487, 11302752) 100
Em0001g1237a.t1 (11302487, 11302752) (11304158, 11304254) 1405
Em0001g1237a.t1 (11304158, 11304254) (11305407, 11305502) 1152
Em0001g1237a.t1 (11305407, 11305502) (11305563, 11305654) 60
Em0001g1237a.t1 (11305563, 11305654) (11306446, 11306541) 791
Em0001g1237a.t1 (11306446, 11306541) (11306633, 11306718) 91
Em0001g1237a.t1 (11306633, 11306718) (11307863, 11307950) 1144
Em0001g1237a.t1 (11307863, 11307950) (11308351, 11308411) 400
Em0001g1237a.t1 (11308351, 11308411) (11309421, 11309530) 1009
Em0001g1237a.t1 (11309421, 11309530) (11309766, 11309882) 235
Em0024g153a.t1 (1587074, 1587212) (1587353, 1587699) 140
Em0018g1133a.t1 (7833225, 7833400) (7833453, 7833656) 52
Em0018g1133a.t1 (7833453, 7833656) (7833791, 7833848) 134
Em0018g1133a.t1 (7833791, 7833848) (7835821, 7835929) 1972
Em0018g1133a.t1 (7835821, 7835929) (7835985, 7836049) 55
Em0018g1133a.t1 (7835985, 7836049) (7836129, 7836195) 79
Em0018g1133a.t1 (7836129, 7836195) (7836265, 7836353) 69
Em0018g1133a.t1 (7836265, 7836353) (7836551, 7836615) 197
Em0018g1133a.t1 (7836551, 7836615) (7836885, 7838985) 269
Em0018g1133a.t1 (7836885, 7838985) (7839357, 7839418) 371
Em0018g1133a.t1 (7839357, 7839418) (7839631, 7839775) 212
Em0018g1133a.t1 (7839631, 7839775) (7840504, 7840593) 728
Em0018g1133a.t1 (7840504, 7840593) (7841391, 7841537) 797
Em0018g1133a.t1 (7841391, 7841537) (7841709, 7841783) 171
Em0018g1133a.t1 (7841709, 7841783) (7842174, 7842221) 390
Em0018g1133a.t1 (7842174, 7842221) (7842276, 7842359) 54
Em0018g1133a.t1 (7842276, 7842359) (7843120, 7843212) 760
Em0018g1133a.t1 (7843120, 7843212) (7843447, 7843608) 234
Em0018g1133a.t1 (7843447, 7843608) (7843808, 7844005) 199
Em0018g1133a.t1 (7843808, 7844005) (7844128, 7844226) 122
Em0018g1133a.t1 (7844128, 7844226) (7844292, 7844297) 65
Em0022g994a.t1 (7491055, 7491400) (7491701, 7493310) 300
Em0001g481a.t1 (3860123, 3860317) (3860375, 3860536) 57
Em0001g481a.t1 (3860375, 3860536) (3860586, 3860696) 49
Em0001g481a.t1 (3860586, 3860696) (3861180, 3861692) 483
Em0001g481a.t1 (3861180, 3861692) (3861751, 3862014) 58
Em0015g765a.t1 (5092435, 5092610) (5092668, 5092848) 57
Em0801g2a.t1 (12960, 13081) (13365, 13692) 283
Em0801g2a.t1 (13365, 13692) (13936, 14412) 243
Em0801g2a.t1 (13936, 14412) (14869, 15185) 456
Em0801g2a.t1 (14869, 15185) (15749, 15956) 563
Em0801g2a.t1 (15749, 15956) (16045, 16113) 88
Em0801g2a.t1 (16045, 16113) (16369, 16596) 255
Em0801g2a.t1 (16369, 16596) (17822, 18025) 1225
Em0001g1918a.t1 (17948972, 17949169) (17949223, 17949426) 53
Em0001g1918a.t1 (17949223, 17949426) (17949606, 17949793) 179
Em0001g1918a.t1 (17949606, 17949793) (17949852, 17949919) 58
Em0001g1918a.t1 (17949852, 17949919) (17949976, 17950068) 56
Em0001g1918a.t1 (17949976, 17950068) (17950283, 17950311) 214
Em0001g1918a.t1 (17950283, 17950311) (17950356, 17950488) 44
Em0001g1918a.t1 (17950356, 17950488) (17950547, 17950827) 58
Em0001g1918a.t1 (17950547, 17950827) (17950887, 17950965) 59
Em0001g1918a.t1 (17950887, 17950965) (17951580, 17951614) 614
Em0019g998a.t1 (5998351, 5999605) (5999703, 6000506) 97
Em0019g998a.t1 (5999703, 6000506) (6000559, 6001189) 52
Em0019g998a.t1 (6000559, 6001189) (6001243, 6002305) 53
Em0001g193a.t1 (1415114, 1415155) (1415527, 1415619) 371
Em0001g193a.t1 (1415527, 1415619) (1416293, 1417478) 673
Em0001g193a.t1 (1416293, 1417478) (1418014, 1418687) 535
Em0123g8a.t1 (72814, 73194) (73460, 73536) 265
Em0123g8a.t1 (73460, 73536) (73701, 74132) 164
Em0123g8a.t1 (73701, 74132) (74659, 74802) 526
Em0123g8a.t1 (74659, 74802) (75205, 75934) 402
Em0123g8a.t1 (75205, 75934) (76207, 77335) 272
Em0123g8a.t1 (76207, 77335) (77399, 77790) 63
Em0061g10a.t1 (89967, 90036) (90538, 90900) 501
Em0061g10a.t1 (90538, 90900) (92136, 92249) 1235
Em0061g10a.t1 (92136, 92249) (92587, 92747) 337
Em0061g10a.t1 (92587, 92747) (93779, 93911) 1031
Em0061g10a.t1 (93779, 93911) (99104, 99225) 5192
Em0061g10a.t1 (99104, 99225) (101050, 101127) 1824
Em0061g10a.t1 (101050, 101127) (101180, 101255) 52
Em0061g10a.t1 (101180, 101255) (101324, 101404) 68
Em0061g10a.t1 (101324, 101404) (101792, 101859) 387
Em0061g10a.t1 (101792, 101859) (103586, 103795) 1726
Em0015g1274a.t1 (8320778, 8324316) (8324571, 8325054) 254
Em0020g587a.t1 (4121279, 4123059) (4123210, 4123405) 150
Em0012g239a.t1 (1879671, 1879781) (1880094, 1880214) 312
Em0012g239a.t1 (1880094, 1880214) (1880429, 1880622) 214
Em0012g239a.t1 (1880429, 1880622) (1880683, 1880831) 60
Em0012g239a.t1 (1880683, 1880831) (1881507, 1881582) 675
Em0012g239a.t1 (1881507, 1881582) (1881735, 1881956) 152
Em0012g239a.t1 (1881735, 1881956) (1883181, 1883374) 1224
Em0012g239a.t1 (1883181, 1883374) (1883516, 1883684) 141
Em0018g139a.t1 (766441, 766890) (767064, 768248) 173
Em0009g603a.t1 (5614923, 5615131) (5615186, 5615268) 54
Em0009g603a.t1 (5615186, 5615268) (5616962, 5617061) 1693
Em0009g603a.t1 (5616962, 5617061) (5617212, 5617313) 150
Em0009g603a.t1 (5617212, 5617313) (5617820, 5617836) 506
Em0009g603a.t1 (5617820, 5617836) (5617988, 5618013) 151
Em0009g603a.t1 (5617988, 5618013) (5619712, 5619799) 1698
Em0009g603a.t1 (5619712, 5619799) (5619848, 5620063) 48
Em0009g603a.t1 (5619848, 5620063) (5621050, 5621132) 986
Em0009g603a.t1 (5621050, 5621132) (5621215, 5621293) 82
Em0009g603a.t1 (5621215, 5621293) (5621441, 5621643) 147
Em0009g603a.t1 (5621441, 5621643) (5622842, 5622921) 1198
Em0009g603a.t1 (5622842, 5622921) (5622980, 5623004) 58
Em0009g603a.t1 (5622980, 5623004) (5623340, 5623499) 335
Em0009g603a.t1 (5623340, 5623499) (5623574, 5623667) 74
Em0009g603a.t1 (5623574, 5623667) (5623795, 5624098) 127
Em0009g603a.t1 (5623795, 5624098) (5624154, 5624299) 55
Em0009g603a.t1 (5624154, 5624299) (5624356, 5624380) 56
Em0009g603a.t1 (5624356, 5624380) (5624440, 5624599) 59
Em0009g603a.t1 (5624440, 5624599) (5624662, 5624713) 62
Em0009g603a.t1 (5624662, 5624713) (5624773, 5624877) 59
Em0009g603a.t1 (5624773, 5624877) (5624933, 5625059) 55
Em0009g603a.t1 (5624933, 5625059) (5625116, 5625253) 56
Em0019g373a.t1 (2086861, 2087982) (2088351, 2088543) 368
Em0019g373a.t1 (2088351, 2088543) (2088763, 2089088) 219
Em0011g1126a.t1 (9140397, 9140662) (9140998, 9141282) 335
Em0011g1126a.t1 (9140998, 9141282) (9141340, 9141624) 57
Em0011g1126a.t1 (9141340, 9141624) (9141693, 9141962) 68
Em0011g1126a.t1 (9141693, 9141962) (9142018, 9142341) 55
Em0011g1126a.t1 (9142018, 9142341) (9142587, 9142784) 245
Em0011g1126a.t1 (9142587, 9142784) (9143181, 9143280) 396
Em0503g2a.t1 (10105, 10367) (10428, 10827) 60
Em0503g2a.t1 (10428, 10827) (10878, 11370) 50
Em0503g2a.t1 (10878, 11370) (11434, 11556) 63
Em0503g2a.t1 (11434, 11556) (11624, 11841) 67
Em0503g2a.t1 (11624, 11841) (11917, 12663) 75
Em0157g2a.t1 (10658, 10962) (11347, 11488) 384
Em0157g2a.t1 (11347, 11488) (11628, 11931) 139
Em0157g2a.t1 (11628, 11931) (13047, 13132) 1115
Em0679g2a.t1 (15212, 15298) (15387, 15542) 88
Em0679g2a.t1 (15387, 15542) (15615, 15735) 72
Em0679g2a.t1 (15615, 15735) (15836, 15909) 100
Em0679g2a.t1 (15836, 15909) (15967, 16132) 57
Em0679g2a.t1 (15967, 16132) (16190, 16323) 57
Em0499g1a.t1 (3627, 4350) (4520, 5060) 169
Em0499g1a.t1 (4520, 5060) (5131, 5494) 70
Em0017g588a.t1 (5113419, 5113753) (5113900, 5114155) 146
Em0017g588a.t1 (5113900, 5114155) (5114275, 5114295) 119
Em0002g1230a.t1 (12140789, 12140818) (12140922, 12140978) 103
Em0002g1230a.t1 (12140922, 12140978) (12141138, 12141244) 159
Em0002g1230a.t1 (12141138, 12141244) (12141385, 12141733) 140
Em0006g759a.t1 (7238922, 7239199) (7239354, 7239472) 154
Em0006g759a.t1 (7239354, 7239472) (7241183, 7241274) 1710
Em0006g759a.t1 (7241183, 7241274) (7241325, 7241702) 50
Em0007g891a.t1 (7030314, 7030459) (7031038, 7031066) 578
Em0007g891a.t1 (7031038, 7031066) (7031200, 7031343) 133
Em0007g891a.t1 (7031200, 7031343) (7031562, 7031605) 218
Em0004g1157a.t1 (9389327, 9389399) (9389459, 9389634) 59
Em0004g1157a.t1 (9389459, 9389634) (9389701, 9389750) 66
Em0004g1157a.t1 (9389701, 9389750) (9389806, 9389956) 55
Em0003g1426a.t1 (12399809, 12399836) (12400217, 12400969) 380
Em0003g1426a.t1 (12400217, 12400969) (12401464, 12401766) 494
Em0003g1426a.t1 (12401464, 12401766) (12402113, 12402217) 346
Em0003g1426a.t1 (12402113, 12402217) (12402833, 12403090) 615
Em0003g1426a.t1 (12402833, 12403090) (12406472, 12407011) 3381
Em0003g1426a.t1 (12406472, 12407011) (12407667, 12407947) 655
Em0015g198a.t1 (1074538, 1074596) (1074689, 1074838) 92
Em0015g198a.t1 (1074689, 1074838) (1074899, 1075031) 60
Em0015g198a.t1 (1074899, 1075031) (1075307, 1075393) 275
Em0015g198a.t1 (1075307, 1075393) (1075588, 1075638) 194
Em0015g198a.t1 (1075588, 1075638) (1075796, 1075820) 157
Em0015g198a.t1 (1075796, 1075820) (1075879, 1075940) 58
Em0015g198a.t1 (1075879, 1075940) (1076046, 1076105) 105
Em0015g198a.t1 (1076046, 1076105) (1076197, 1088391) 91
Em0008g446a.t1 (4311364, 4311936) (4312644, 4313116) 707
Em0008g446a.t1 (4312644, 4313116) (4313219, 4313273) 102
Em0012g643a.t1 (5951201, 5951280) (5952249, 5952337) 968
Em0012g643a.t1 (5952249, 5952337) (5952525, 5952667) 187
Em0012g643a.t1 (5952525, 5952667) (5954375, 5954468) 1707
Em0012g643a.t1 (5954375, 5954468) (5954726, 5954875) 257
Em0012g643a.t1 (5954726, 5954875) (5954962, 5955054) 86
Em0012g643a.t1 (5954962, 5955054) (5955110, 5955204) 55
Em0012g643a.t1 (5955110, 5955204) (5955594, 5955748) 389
Em0012g643a.t1 (5955594, 5955748) (5957405, 5957532) 1656
Em0012g643a.t1 (5957405, 5957532) (5958104, 5958204) 571
Em0012g643a.t1 (5958104, 5958204) (5959460, 5959541) 1255
Em0012g643a.t1 (5959460, 5959541) (5959676, 5959784) 134
Em0012g643a.t1 (5959676, 5959784) (5960630, 5960732) 845
Em0012g643a.t1 (5960630, 5960732) (5961542, 5961711) 809
Em0012g643a.t1 (5961542, 5961711) (5961761, 5961887) 49
Em0004g240a.t1 (1743612, 1744713) (1744790, 1745174) 76
Em0004g240a.t1 (1744790, 1745174) (1745578, 1745814) 403
Em0004g240a.t1 (1745578, 1745814) (1746293, 1746452) 478
Em0004g240a.t1 (1746293, 1746452) (1746525, 1746631) 72
Em0004g240a.t1 (1746525, 1746631) (1746737, 1746827) 105
Em0020g932a.t1 (7023858, 7024203) (7024301, 7026225) 97
Em0024g414a.t1 (4032113, 4032119) (4032185, 4032369) 65
Em0024g414a.t1 (4032185, 4032369) (4033418, 4033491) 1048
Em0024g414a.t1 (4033418, 4033491) (4033832, 4034021) 340
Em0024g414a.t1 (4033832, 4034021) (4034295, 4034381) 273
Em0186g2a.t1 (9877, 9889) (9946, 10016) 56
Em0186g2a.t1 (9946, 10016) (10069, 10164) 52
Em0186g2a.t1 (10069, 10164) (10470, 10543) 305
Em0186g2a.t1 (10470, 10543) (10626, 10686) 82
Em0186g2a.t1 (10626, 10686) (10748, 10807) 61
Em0186g2a.t1 (10748, 10807) (10858, 10962) 50
Em0186g2a.t1 (10858, 10962) (11013, 11109) 50
Em0186g2a.t1 (11013, 11109) (11202, 11273) 92
Em0186g2a.t1 (11202, 11273) (11333, 11382) 59
Em0809g1a.t1 (1599, 1659) (1870, 1943) 210
Em0809g1a.t1 (1870, 1943) (2033, 2146) 89
Em0006g1266a.t1 (11447007, 11447360) (11447435, 11447923) 74
Em0008g607a.t1 (5838805, 5838864) (5838922, 5839107) 57
Em0008g607a.t1 (5838922, 5839107) (5839187, 5839516) 79
Em0008g607a.t1 (5839187, 5839516) (5840529, 5840587) 1012
Em0008g607a.t1 (5840529, 5840587) (5840650, 5840751) 62
Em0008g607a.t1 (5840650, 5840751) (5840830, 5840902) 78
Em0008g607a.t1 (5840830, 5840902) (5841135, 5841410) 232
Em0008g607a.t1 (5841135, 5841410) (5841737, 5841937) 326
Em0008g607a.t1 (5841737, 5841937) (5843031, 5843102) 1093
Em0008g607a.t1 (5843031, 5843102) (5843166, 5843276) 63
Em0008g607a.t1 (5843166, 5843276) (5843341, 5843403) 64
Em0007g842a.t1 (6613181, 6613444) (6614164, 6614169) 719
Em0023g903a.t1 (5787053, 5787347) (5788147, 5788224) 799
Em0023g903a.t1 (5788147, 5788224) (5788635, 5788714) 410
Em0023g903a.t1 (5788635, 5788714) (5788902, 5789123) 187
Em0023g903a.t1 (5788902, 5789123) (5791054, 5791156) 1930
Em0023g903a.t1 (5791054, 5791156) (5791258, 5791316) 101
Em0023g903a.t1 (5791258, 5791316) (5791615, 5791665) 298
Em0004g411a.t1 (2984238, 2984376) (2984556, 2984620) 179
Em0004g411a.t1 (2984556, 2984620) (2984742, 2984790) 121
Em0004g411a.t1 (2984742, 2984790) (2984864, 2984972) 73
Em0004g411a.t1 (2984864, 2984972) (2985037, 2985121) 64
Em0004g411a.t1 (2985037, 2985121) (2985182, 2985343) 60
Em0004g411a.t1 (2985182, 2985343) (2985640, 2985766) 296
Em0004g411a.t1 (2985640, 2985766) (2985909, 2986019) 142
Em0004g411a.t1 (2985909, 2986019) (2986110, 2986157) 90
Em0004g411a.t1 (2986110, 2986157) (2986230, 2986291) 72
Em0047g13a.t1 (52589, 52699) (54166, 54291) 1466
Em0047g13a.t1 (54166, 54291) (54562, 54669) 270
Em0047g13a.t1 (54562, 54669) (55603, 56020) 933
Em0047g13a.t1 (55603, 56020) (56437, 56543) 416
Em0047g13a.t1 (56437, 56543) (57962, 58142) 1418
Em0047g13a.t1 (57962, 58142) (59468, 59618) 1325
Em0047g13a.t1 (59468, 59618) (59770, 59923) 151
Em0047g13a.t1 (59770, 59923) (60493, 60595) 569
Em0047g13a.t1 (60493, 60595) (61219, 61379) 623
Em0047g13a.t1 (61219, 61379) (62690, 62797) 1310
Em0047g13a.t1 (62690, 62797) (63391, 63476) 593
Em0047g13a.t1 (63391, 63476) (65021, 65067) 1544
Em0047g13a.t1 (65021, 65067) (65173, 65237) 105
Em0047g13a.t1 (65173, 65237) (65531, 65598) 293
Em0047g13a.t1 (65531, 65598) (66382, 66451) 783
Em0047g13a.t1 (66382, 66451) (66580, 66636) 128
Em0047g13a.t1 (66580, 66636) (66759, 66934) 122
Em0047g13a.t1 (66759, 66934) (68780, 68912) 1845
Em0047g13a.t1 (68780, 68912) (69613, 69720) 700
Em0047g13a.t1 (69613, 69720) (70435, 70475) 714
Em0047g13a.t1 (70435, 70475) (72193, 72367) 1717
Em0047g13a.t1 (72193, 72367) (72433, 72519) 65
Em1084g2a.t1 (5760, 6026) (6135, 6596) 108
Em0021g593a.t1 (4779811, 4780022) (4780321, 4781149) 298
Em0021g593a.t1 (4780321, 4781149) (4781769, 4781917) 619
Em0021g593a.t1 (4781769, 4781917) (4782371, 4782497) 453
Em0021g593a.t1 (4782371, 4782497) (4782559, 4782613) 61
Em0021g593a.t1 (4782559, 4782613) (4783054, 4783133) 440
Em0021g593a.t1 (4783054, 4783133) (4783503, 4783616) 369
Em0021g593a.t1 (4783503, 4783616) (4783710, 4783801) 93
Em0021g593a.t1 (4783710, 4783801) (4784011, 4784143) 209
Em0021g593a.t1 (4784011, 4784143) (4784494, 4784646) 350
Em0021g593a.t1 (4784494, 4784646) (4785187, 4785554) 540
Em0021g593a.t1 (4785187, 4785554) (4787029, 4787212) 1474
Em0021g593a.t1 (4787029, 4787212) (4787996, 4788085) 783
Em0021g593a.t1 (4787996, 4788085) (4790803, 4790952) 2717
Em0021g593a.t1 (4790803, 4790952) (4791264, 4791341) 311
Em0021g593a.t1 (4791264, 4791341) (4791427, 4791498) 85
Em0005g1410a.t1 (11863070, 11863117) (11863209, 11863455) 91
Em0005g1410a.t1 (11863209, 11863455) (11863523, 11863734) 67
Em0005g1410a.t1 (11863523, 11863734) (11863794, 11864033) 59
Em0001g2841a.t1 (25697652, 25697876) (25698031, 25698081) 154
Em0001g2841a.t1 (25698031, 25698081) (25698888, 25699106) 806
Em0001g2841a.t1 (25698888, 25699106) (25699166, 25699292) 59
Em0001g2841a.t1 (25699166, 25699292) (25699906, 25699961) 613
Em0001g2866a.t1 (25941055, 25941282) (25941563, 25941781) 280
Em0001g2866a.t1 (25941563, 25941781) (25941930, 25942056) 148
Em0001g2866a.t1 (25941930, 25942056) (25942460, 25942512) 403
Em0005g291a.t1 (2196359, 2196657) (2197064, 2197321) 406
Em0005g291a.t1 (2197064, 2197321) (2198845, 2199135) 1523
Em0005g291a.t1 (2198845, 2199135) (2200498, 2200569) 1362
Em0005g291a.t1 (2200498, 2200569) (2200649, 2200711) 79
Em0005g291a.t1 (2200649, 2200711) (2200785, 2200901) 73
Em0005g291a.t1 (2200785, 2200901) (2200979, 2201024) 77
Em0005g291a.t1 (2200979, 2201024) (2201186, 2201301) 161
Em0005g291a.t1 (2201186, 2201301) (2201598, 2201807) 296
Em0005g291a.t1 (2201598, 2201807) (2203935, 2204191) 2127
Em0005g291a.t1 (2203935, 2204191) (2204956, 2205053) 764
Em0005g291a.t1 (2204956, 2205053) (2206217, 2206268) 1163
Em0005g291a.t1 (2206217, 2206268) (2206341, 2206363) 72
Em0004g273a.t1 (2013031, 2013707) (2013878, 2014955) 170
Em0006g1570a.t1 (13862561, 13862651) (13863056, 13863226) 404
Em0006g1570a.t1 (13863056, 13863226) (13863325, 13863416) 98
Em0006g1570a.t1 (13863325, 13863416) (13863471, 13863503) 54
Em0006g1570a.t1 (13863471, 13863503) (13863556, 13863624) 52
Em0006g1570a.t1 (13863556, 13863624) (13863906, 13863962) 281
Em0006g1570a.t1 (13863906, 13863962) (13864196, 13864331) 233
Em0006g1570a.t1 (13864196, 13864331) (13864486, 13864668) 154
Em0006g1570a.t1 (13864486, 13864668) (13864726, 13864846) 57
Em0006g1570a.t1 (13864726, 13864846) (13864906, 13864924) 59
Em0019g596a.t1 (3606298, 3606510) (3606819, 3606890) 308
Em0019g596a.t1 (3606819, 3606890) (3606945, 3606979) 54
Em0019g596a.t1 (3606945, 3606979) (3607714, 3607906) 734
Em0011g460a.t1 (3472784, 3472801) (3472865, 3473031) 63
Em0011g460a.t1 (3472865, 3473031) (3473191, 3473239) 159
Em0003g622a.t1 (4845642, 4845770) (4845930, 4846108) 159
Em0003g622a.t1 (4845930, 4846108) (4846757, 4846796) 648
Em0003g622a.t1 (4846757, 4846796) (4846844, 4847107) 47
Em0005g1333a.t1 (11208079, 11208243) (11208641, 11208765) 397
Em0005g1333a.t1 (11208641, 11208765) (11209427, 11209516) 661
Em0005g1333a.t1 (11209427, 11209516) (11209580, 11209625) 63
Em0005g1333a.t1 (11209580, 11209625) (11210127, 11210369) 501
Em0005g1333a.t1 (11210127, 11210369) (11210708, 11210758) 338
Em0009g1050a.t1 (9154358, 9154415) (9154520, 9154595) 104
Em0009g1050a.t1 (9154520, 9154595) (9154656, 9154765) 60
Em0009g1050a.t1 (9154656, 9154765) (9154910, 9155055) 144
Em0009g1050a.t1 (9154910, 9155055) (9155252, 9155428) 196
Em0009g1050a.t1 (9155252, 9155428) (9155485, 9155604) 56
Em0009g1050a.t1 (9155485, 9155604) (9155708, 9155884) 103
Em0009g1050a.t1 (9155708, 9155884) (9156022, 9156124) 137
Em0009g1050a.t1 (9156022, 9156124) (9157811, 9157913) 1686
Em0009g1050a.t1 (9157811, 9157913) (9157978, 9158007) 64
Em0009g1050a.t1 (9157978, 9158007) (9158059, 9158119) 51
Em0009g1050a.t1 (9158059, 9158119) (9158184, 9158222) 64
Em0009g1050a.t1 (9158184, 9158222) (9158282, 9158396) 59
Em0009g1050a.t1 (9158282, 9158396) (9158468, 9158687) 71
Em0009g1050a.t1 (9158468, 9158687) (9158755, 9158851) 67
Em0009g1050a.t1 (9158755, 9158851) (9159262, 9159282) 410
Em0016g987a.t1 (7594292, 7594389) (7594436, 7595099) 46
Em0016g987a.t1 (7594436, 7595099) (7595161, 7595280) 61
Em0016g987a.t1 (7595161, 7595280) (7595376, 7595480) 95
Em0016g987a.t1 (7595376, 7595480) (7595541, 7595663) 60
Em0016g987a.t1 (7595541, 7595663) (7595839, 7595910) 175
Em0016g987a.t1 (7595839, 7595910) (7596012, 7596081) 101
Em0016g987a.t1 (7596012, 7596081) (7596150, 7596217) 68
Em0016g987a.t1 (7596150, 7596217) (7596283, 7596382) 65
Em0016g987a.t1 (7596283, 7596382) (7596449, 7596514) 66
Em0016g987a.t1 (7596449, 7596514) (7596571, 7596641) 56
Em0006g1163a.t1 (10745203, 10745367) (10745447, 10745608) 79
Em0006g1163a.t1 (10745447, 10745608) (10746520, 10747143) 911
Em0016g193a.t1 (1048838, 1049056) (1049439, 1049633) 382
Em0016g193a.t1 (1049439, 1049633) (1049710, 1049834) 76
Em0016g193a.t1 (1049710, 1049834) (1050000, 1050420) 165
Em0016g193a.t1 (1050000, 1050420) (1050628, 1051649) 207
Em0016g193a.t1 (1050628, 1051649) (1051960, 1052317) 310
Em0016g193a.t1 (1051960, 1052317) (1052371, 1052778) 53
Em0001g968a.t1 (8493796, 8493901) (8493957, 8494045) 55
Em0001g968a.t1 (8493957, 8494045) (8494113, 8494198) 67
Em0001g968a.t1 (8494113, 8494198) (8494324, 8494422) 125
Em0001g968a.t1 (8494324, 8494422) (8494488, 8494670) 65
Em0001g968a.t1 (8494488, 8494670) (8495132, 8495171) 461
Em0020g785a.t1 (5851673, 5851765) (5852036, 5852156) 270
Em0020g785a.t1 (5852036, 5852156) (5852618, 5852832) 461
Em0020g785a.t1 (5852618, 5852832) (5853465, 5854688) 632
Em0020g785a.t1 (5853465, 5854688) (5855708, 5859835) 1019
Em0024g487a.t1 (4772415, 4772653) (4773193, 4773294) 539
Em0024g487a.t1 (4773193, 4773294) (4773351, 4773550) 56
Em0024g487a.t1 (4773351, 4773550) (4773671, 4773769) 120
Em0024g487a.t1 (4773671, 4773769) (4773822, 4773981) 52
Em0024g487a.t1 (4773822, 4773981) (4774302, 4774514) 320
Em0024g487a.t1 (4774302, 4774514) (4774577, 4774847) 62
Em0001g749a.t1 (6236997, 6237049) (6237558, 6237742) 508
Em0001g749a.t1 (6237558, 6237742) (6237804, 6237913) 61
Em0001g749a.t1 (6237804, 6237913) (6239322, 6239465) 1408
Em0001g749a.t1 (6239322, 6239465) (6240092, 6240202) 626
Em0001g749a.t1 (6240092, 6240202) (6240268, 6240372) 65
Em0001g749a.t1 (6240268, 6240372) (6240834, 6241130) 461
Em0001g749a.t1 (6240834, 6241130) (6241424, 6241642) 293
Em0001g749a.t1 (6241424, 6241642) (6243067, 6243264) 1424
Em0014g445a.t1 (3570356, 3570656) (3570714, 3570866) 57
Em0014g445a.t1 (3570714, 3570866) (3570985, 3571192) 118
Em0014g445a.t1 (3570985, 3571192) (3571665, 3573075) 472
Em0044g3a.t1 (7556, 7806) (7952, 8046) 145
Em0044g3a.t1 (7952, 8046) (8274, 8895) 227
Em0044g3a.t1 (8274, 8895) (9243, 9348) 347
Em0024g390a.t1 (3782463, 3782477) (3782677, 3782788) 199
Em0024g390a.t1 (3782677, 3782788) (3782981, 3783027) 192
Em0024g390a.t1 (3782981, 3783027) (3783181, 3783321) 153
Em0024g390a.t1 (3783181, 3783321) (3783683, 3783784) 361
Em0001g1348a.t1 (12383266, 12383336) (12383399, 12383498) 62
Em0001g1348a.t1 (12383399, 12383498) (12383557, 12383673) 58
Em0001g1348a.t1 (12383557, 12383673) (12383729, 12383861) 55
Em0001g1348a.t1 (12383729, 12383861) (12383915, 12384144) 53
Em0002g1393a.t1 (13587444, 13588007) (13588172, 13588396) 164
Em0002g1393a.t1 (13588172, 13588396) (13591187, 13591669) 2790
Em0002g1393a.t1 (13591187, 13591669) (13592342, 13592436) 672
Em0002g1393a.t1 (13592342, 13592436) (13594580, 13594916) 2143
Em0002g1393a.t1 (13594580, 13594916) (13596081, 13596173) 1164
Em0002g1393a.t1 (13596081, 13596173) (13596446, 13596757) 272
Em0002g1393a.t1 (13596446, 13596757) (13597062, 13597325) 304
Em0002g1393a.t1 (13597062, 13597325) (13598399, 13598851) 1073
Em0002g1393a.t1 (13598399, 13598851) (13598937, 13599848) 85
Em0003g1581a.t1 (13884079, 13884204) (13885354, 13885457) 1149
Em0003g1581a.t1 (13885354, 13885457) (13885623, 13885688) 165
Em0003g1581a.t1 (13885623, 13885688) (13886413, 13886495) 724
Em0003g1581a.t1 (13886413, 13886495) (13886604, 13886777) 108
Em0003g1581a.t1 (13886604, 13886777) (13886967, 13887109) 189
Em0003g1581a.t1 (13886967, 13887109) (13887388, 13887489) 278
Em0003g1581a.t1 (13887388, 13887489) (13887744, 13887915) 254
Em0003g1581a.t1 (13887744, 13887915) (13888952, 13889096) 1036
Em0003g1581a.t1 (13888952, 13889096) (13889534, 13889693) 437
Em0022g387a.t1 (2354014, 2354039) (2354094, 2354134) 54
Em0022g387a.t1 (2354094, 2354134) (2354908, 2355443) 773
Em0022g387a.t1 (2354908, 2355443) (2356907, 2357320) 1463
Em1054g1a.t1 (585, 713) (1412, 1475) 698
Em1054g1a.t1 (1412, 1475) (1674, 1736) 198
Em1054g1a.t1 (1674, 1736) (1840, 1916) 103
Em1054g1a.t1 (1840, 1916) (2565, 2669) 648
Em1054g1a.t1 (2565, 2669) (3231, 3306) 561
Em1054g1a.t1 (3231, 3306) (3484, 3639) 177
Em1054g1a.t1 (3484, 3639) (4681, 4808) 1041
Em1054g1a.t1 (4681, 4808) (5899, 5962) 1090
Em1054g1a.t1 (5899, 5962) (6127, 6224) 164
Em1054g1a.t1 (6127, 6224) (7184, 7346) 959
Em0011g1084a.t1 (8800007, 8800070) (8800242, 8800652) 171
Em0011g1084a.t1 (8800242, 8800652) (8800709, 8801032) 56
Em0011g1084a.t1 (8800709, 8801032) (8801088, 8801351) 55
Em0011g1084a.t1 (8801088, 8801351) (8801415, 8801699) 63
Em0011g1084a.t1 (8801415, 8801699) (8801757, 8802050) 57
Em0011g1084a.t1 (8801757, 8802050) (8802162, 8802434) 111
Em0011g1084a.t1 (8802162, 8802434) (8802835, 8803143) 400
Em0011g1084a.t1 (8802835, 8803143) (8803213, 8803336) 69
Em0011g1084a.t1 (8803213, 8803336) (8804004, 8804382) 667
Em0011g1084a.t1 (8804004, 8804382) (8804445, 8804532) 62
Em0011g1084a.t1 (8804445, 8804532) (8804684, 8804766) 151
Em0011g1084a.t1 (8804684, 8804766) (8804827, 8804863) 60
Em0011g1084a.t1 (8804827, 8804863) (8804920, 8805134) 56
Em0011g1084a.t1 (8804920, 8805134) (8805313, 8805467) 178
Em0011g1084a.t1 (8805313, 8805467) (8805540, 8805675) 72
Em0011g1084a.t1 (8805540, 8805675) (8805739, 8805888) 63
Em0011g1084a.t1 (8805739, 8805888) (8805944, 8806037) 55
Em0011g1084a.t1 (8805944, 8806037) (8806096, 8806160) 58
Em0011g1084a.t1 (8806096, 8806160) (8806215, 8806349) 54
Em0011g1084a.t1 (8806215, 8806349) (8806407, 8806532) 57
Em0011g1084a.t1 (8806407, 8806532) (8806939, 8806961) 406
Em0011g1084a.t1 (8806939, 8806961) (8807069, 8807165) 107
Em0011g1084a.t1 (8807069, 8807165) (8807424, 8807575) 258
Em0011g1084a.t1 (8807424, 8807575) (8807640, 8807775) 64
Em0011g1084a.t1 (8807640, 8807775) (8807837, 8807911) 61
Em0006g49a.t1 (392924, 393285) (393335, 393988) 49
Em0006g49a.t1 (393335, 393988) (394146, 394440) 157
Em0006g49a.t1 (394146, 394440) (394669, 394677) 228
Em0006g1097a.t1 (10211312, 10211554) (10211621, 10211735) 66
Em0006g1097a.t1 (10211621, 10211735) (10211903, 10211978) 167
Em0006g1097a.t1 (10211903, 10211978) (10212128, 10212323) 149
Em0006g1097a.t1 (10212128, 10212323) (10213294, 10213372) 970
Em0006g1097a.t1 (10213294, 10213372) (10213587, 10213792) 214
Em0006g1097a.t1 (10213587, 10213792) (10213837, 10213934) 44
Em0006g1097a.t1 (10213837, 10213934) (10214349, 10214382) 414
Em0006g1097a.t1 (10214349, 10214382) (10216179, 10216643) 1796
Em0002g141a.t1 (1072680, 1072745) (1073942, 1074026) 1196
Em0002g141a.t1 (1073942, 1074026) (1074584, 1074660) 557
Em0023g743a.t1 (4382849, 4382968) (4383031, 4383093) 62
Em0023g743a.t1 (4383031, 4383093) (4385869, 4385965) 2775
Em0023g743a.t1 (4385869, 4385965) (4387467, 4387516) 1501
Em0005g360a.t1 (2914252, 2914419) (2915196, 2915645) 776
Em0023g766a.t1 (4576542, 4577089) (4577168, 4577281) 78
Em0023g766a.t1 (4577168, 4577281) (4577766, 4577945) 484
Em0023g766a.t1 (4577766, 4577945) (4577999, 4578082) 53
Em0023g766a.t1 (4577999, 4578082) (4578155, 4578326) 72
Em0010g623a.t1 (6249773, 6249983) (6251350, 6252018) 1366
Em0010g623a.t1 (6251350, 6252018) (6252081, 6252833) 62
Em0010g623a.t1 (6252081, 6252833) (6252918, 6253192) 84
Em0010g623a.t1 (6252918, 6253192) (6253306, 6253446) 113
Em0022g94a.t1 (738623, 738818) (739028, 739196) 209
Em0022g94a.t1 (739028, 739196) (739865, 740342) 668
Em0022g157a.t1 (1142409, 1142430) (1142609, 1142751) 178
Em0022g157a.t1 (1142609, 1142751) (1142902, 1143155) 150
Em0022g157a.t1 (1142902, 1143155) (1143343, 1143606) 187
Em0022g157a.t1 (1143343, 1143606) (1143685, 1143991) 78
Em0022g157a.t1 (1143685, 1143991) (1144566, 1144721) 574
Em0022g157a.t1 (1144566, 1144721) (1144777, 1145001) 55
Em0022g157a.t1 (1144777, 1145001) (1145315, 1145457) 313
Em0022g157a.t1 (1145315, 1145457) (1145511, 1145656) 53
Em0022g157a.t1 (1145511, 1145656) (1146381, 1146494) 724
Em0022g157a.t1 (1146381, 1146494) (1146585, 1146756) 90
Em0022g157a.t1 (1146585, 1146756) (1146991, 1147071) 234
Em0022g157a.t1 (1146991, 1147071) (1147130, 1147391) 58
Em0022g157a.t1 (1147130, 1147391) (1147507, 1147713) 115
Em0022g157a.t1 (1147507, 1147713) (1147909, 1148140) 195
Em0022g157a.t1 (1147909, 1148140) (1148195, 1148421) 54
Em0022g157a.t1 (1148195, 1148421) (1148546, 1148678) 124
Em0022g157a.t1 (1148546, 1148678) (1149771, 1150121) 1092
Em0022g157a.t1 (1149771, 1150121) (1150702, 1150826) 580
Em0022g157a.t1 (1150702, 1150826) (1150875, 1150940) 48
Em0022g157a.t1 (1150875, 1150940) (1151175, 1152071) 234
Em0022g157a.t1 (1151175, 1152071) (1152208, 1152381) 136
Em0022g157a.t1 (1152208, 1152381) (1152498, 1152628) 116
Em0022g157a.t1 (1152498, 1152628) (1152853, 1153025) 224
Em0022g157a.t1 (1152853, 1153025) (1153233, 1153588) 207
Em0022g157a.t1 (1153233, 1153588) (1153641, 1153848) 52
Em0022g157a.t1 (1153641, 1153848) (1157364, 1157648) 3515
Em0022g157a.t1 (1157364, 1157648) (1157809, 1158017) 160
Em0022g157a.t1 (1157809, 1158017) (1158072, 1158225) 54
Em0022g157a.t1 (1158072, 1158225) (1158381, 1158607) 155
Em0022g157a.t1 (1158381, 1158607) (1158727, 1158936) 119
Em0022g157a.t1 (1158727, 1158936) (1159048, 1159252) 111
Em0022g157a.t1 (1159048, 1159252) (1159373, 1159590) 120
Em0022g157a.t1 (1159373, 1159590) (1159750, 1160299) 159
Em0022g157a.t1 (1159750, 1160299) (1160413, 1160746) 113
Em0022g157a.t1 (1160413, 1160746) (1160805, 1160960) 58
Em0022g157a.t1 (1160805, 1160960) (1161340, 1161691) 379
Em0022g157a.t1 (1161340, 1161691) (1161742, 1161939) 50
Em0022g157a.t1 (1161742, 1161939) (1162547, 1162762) 607
Em0022g157a.t1 (1162547, 1162762) (1162875, 1162973) 112
Em0022g157a.t1 (1162875, 1162973) (1163130, 1163344) 156
Em0022g157a.t1 (1163130, 1163344) (1163564, 1163741) 219
Em0022g157a.t1 (1163564, 1163741) (1163838, 1164097) 96
Em0022g157a.t1 (1163838, 1164097) (1164450, 1164537) 352
Em0022g157a.t1 (1164450, 1164537) (1164587, 1164594) 49
Em0022g157a.t1 (1164587, 1164594) (1164684, 1165388) 89
Em0022g157a.t1 (1164684, 1165388) (1165880, 1165940) 491
Em0022g157a.t1 (1165880, 1165940) (1166467, 1167127) 526
Em0022g157a.t1 (1166467, 1167127) (1167179, 1167305) 51
Em0022g157a.t1 (1167179, 1167305) (1167726, 1167854) 420
Em0022g157a.t1 (1167726, 1167854) (1167910, 1168108) 55
Em0022g157a.t1 (1167910, 1168108) (1168741, 1168961) 632
Em0022g157a.t1 (1168741, 1168961) (1169116, 1169293) 154
Em0022g157a.t1 (1169116, 1169293) (1169356, 1169609) 62
Em0022g157a.t1 (1169356, 1169609) (1169754, 1169913) 144
Em0022g157a.t1 (1169754, 1169913) (1169967, 1170281) 53
Em0022g157a.t1 (1169967, 1170281) (1170339, 1171367) 57
Em0022g157a.t1 (1170339, 1171367) (1171427, 1171660) 59
Em0008g1156a.t1 (10142307, 10142560) (10142619, 10142646) 58
Em0008g1156a.t1 (10142619, 10142646) (10143030, 10143131) 383
Em0008g1156a.t1 (10143030, 10143131) (10143332, 10144027) 200
Em0008g1156a.t1 (10143332, 10144027) (10144521, 10144586) 493
Em0008g1156a.t1 (10144521, 10144586) (10144843, 10145067) 256
Em0008g1156a.t1 (10144843, 10145067) (10145124, 10145330) 56
Em0008g1156a.t1 (10145124, 10145330) (10145383, 10145490) 52
Em0008g1156a.t1 (10145383, 10145490) (10145584, 10145637) 93
Em0008g1156a.t1 (10145584, 10145637) (10145696, 10145827) 58
Em0008g1156a.t1 (10145696, 10145827) (10147672, 10147980) 1844
Em0008g1156a.t1 (10147672, 10147980) (10149187, 10149399) 1206
Em0008g1156a.t1 (10149187, 10149399) (10149452, 10149559) 52
Em0008g1156a.t1 (10149452, 10149559) (10149618, 10149749) 58
Em0008g1156a.t1 (10149618, 10149749) (10150536, 10150781) 786
Em0008g1156a.t1 (10150536, 10150781) (10150837, 10150905) 55
Em0008g1156a.t1 (10150837, 10150905) (10151023, 10151223) 117
Em0008g1156a.t1 (10151023, 10151223) (10151277, 10151489) 53
Em0008g1156a.t1 (10151277, 10151489) (10151542, 10151658) 52
Em0008g1156a.t1 (10151542, 10151658) (10151711, 10151839) 52
Em0008g1156a.t1 (10151711, 10151839) (10152495, 10152740) 655
Em0008g1156a.t1 (10152495, 10152740) (10152886, 10153017) 145
Em0008g1156a.t1 (10152886, 10153017) (10153159, 10153237) 141
Em0008g1156a.t1 (10153159, 10153237) (10153305, 10153451) 67
Em0008g1156a.t1 (10153305, 10153451) (10153699, 10153901) 247
Em0006g113a.t1 (931429, 931535) (933175, 933216) 1639
Em0006g113a.t1 (933175, 933216) (933275, 933346) 58
Em0006g113a.t1 (933275, 933346) (933413, 933667) 66
Em0006g113a.t1 (933413, 933667) (933935, 934288) 267
Em0006g113a.t1 (933935, 934288) (934560, 934608) 271
Em0001g1633a.t1 (15256197, 15256281) (15256783, 15257102) 501
Em0009g256a.t1 (2101426, 2101461) (2102540, 2102641) 1078
Em0009g256a.t1 (2102540, 2102641) (2102702, 2102817) 60
Em0009g256a.t1 (2102702, 2102817) (2102868, 2102931) 50
Em0009g256a.t1 (2102868, 2102931) (2103374, 2103489) 442
Em0009g256a.t1 (2103374, 2103489) (2103914, 2103989) 424
Em0009g256a.t1 (2103914, 2103989) (2104164, 2104278) 174
Em0009g256a.t1 (2104164, 2104278) (2104526, 2104592) 247
Em0009g256a.t1 (2104526, 2104592) (2104928, 2105219) 335
Em0009g256a.t1 (2104928, 2105219) (2105442, 2105518) 222
Em0009g256a.t1 (2105442, 2105518) (2105713, 2105842) 194
Em0009g256a.t1 (2105713, 2105842) (2106068, 2106239) 225
Em0009g256a.t1 (2106068, 2106239) (2106535, 2106644) 295
Em0009g256a.t1 (2106535, 2106644) (2106975, 2107104) 330
Em0009g256a.t1 (2106975, 2107104) (2107751, 2107830) 646
Em0009g256a.t1 (2107751, 2107830) (2108051, 2108179) 220
Em0009g256a.t1 (2108051, 2108179) (2108368, 2108560) 188
Em0009g256a.t1 (2108368, 2108560) (2108844, 2109085) 283
Em0009g256a.t1 (2108844, 2109085) (2109202, 2109307) 116
Em0009g256a.t1 (2109202, 2109307) (2109361, 2109419) 53
Em0009g256a.t1 (2109361, 2109419) (2109792, 2109855) 372
Em0009g256a.t1 (2109792, 2109855) (2109909, 2109968) 53
Em0009g256a.t1 (2109909, 2109968) (2110026, 2110085) 57
Em0009g256a.t1 (2110026, 2110085) (2110152, 2110249) 66
Em0009g256a.t1 (2110152, 2110249) (2110464, 2110556) 214
Em0069g5a.t1 (39641, 39657) (39918, 40104) 260
Em0069g5a.t1 (39918, 40104) (40171, 40320) 66
Em0069g5a.t1 (40171, 40320) (40452, 40506) 131
Em0069g5a.t1 (40452, 40506) (40727, 40980) 220
Em0002g1407a.t1 (13688983, 13689384) (13689453, 13689577) 68
Em0002g1407a.t1 (13689453, 13689577) (13689865, 13690070) 287
Em0002g1407a.t1 (13689865, 13690070) (13690138, 13690199) 67
Em0002g1407a.t1 (13690138, 13690199) (13690807, 13691004) 607
Em1022g1a.t1 (1648, 1767) (1938, 2055) 170
Em1022g1a.t1 (1938, 2055) (2264, 2440) 208
Em1022g1a.t1 (2264, 2440) (2501, 2641) 60
Em1022g1a.t1 (2501, 2641) (3156, 3343) 514
Em1022g1a.t1 (3156, 3343) (4746, 4835) 1402
Em1022g1a.t1 (4746, 4835) (5122, 5286) 286
Em1022g1a.t1 (5122, 5286) (5485, 5530) 198
Em1022g1a.t1 (5485, 5530) (5646, 5845) 115
Em0019g222a.t1 (1217969, 1218004) (1218259, 1218408) 254
Em0019g222a.t1 (1218259, 1218408) (1218467, 1218532) 58
Em0019g222a.t1 (1218467, 1218532) (1218679, 1218987) 146
Em0019g222a.t1 (1218679, 1218987) (1219043, 1219252) 55
Em0019g222a.t1 (1219043, 1219252) (1219306, 1219479) 53
Em0019g222a.t1 (1219306, 1219479) (1219541, 1219720) 61
Em0019g222a.t1 (1219541, 1219720) (1219783, 1219953) 62
Em0019g583a.t1 (3529130, 3529249) (3529318, 3529416) 68
Em0019g583a.t1 (3529318, 3529416) (3529497, 3530206) 80
Em0019g583a.t1 (3529497, 3530206) (3530276, 3530338) 69
Em0019g583a.t1 (3530276, 3530338) (3530406, 3530421) 67
Em0028g64a.t1 (538800, 539132) (539189, 539283) 56
Em0028g64a.t1 (539189, 539283) (539443, 539494) 159
Em0028g64a.t1 (539443, 539494) (539769, 539875) 274
Em0028g64a.t1 (539769, 539875) (539928, 540111) 52
Em0028g64a.t1 (539928, 540111) (540254, 540411) 142
Em0028g64a.t1 (540254, 540411) (540489, 540622) 77
Em0028g64a.t1 (540489, 540622) (540683, 540817) 60
Em0028g64a.t1 (540683, 540817) (541017, 541112) 199
Em0028g64a.t1 (541017, 541112) (541213, 541308) 100
Em0028g64a.t1 (541213, 541308) (541414, 541673) 105
Em0028g64a.t1 (541414, 541673) (542966, 543019) 1292
Em0028g64a.t1 (542966, 543019) (543080, 543121) 60
Em0028g64a.t1 (543080, 543121) (543171, 543223) 49
Em0028g64a.t1 (543171, 543223) (543279, 543366) 55
Em0028g64a.t1 (543279, 543366) (543418, 543466) 51
Em0028g64a.t1 (543418, 543466) (543517, 543673) 50
Em0028g64a.t1 (543517, 543673) (543727, 543778) 53
Em0028g64a.t1 (543727, 543778) (544082, 544180) 303
Em0028g64a.t1 (544082, 544180) (544235, 544330) 54
Em0004g318a.t1 (2331052, 2331144) (2331195, 2331359) 50
Em0004g318a.t1 (2331195, 2331359) (2331411, 2331494) 51
Em0004g388a.t1 (2847010, 2847582) (2847635, 2847661) 52
Em0005g764a.t1 (6459817, 6459837) (6460476, 6460652) 638
Em0005g764a.t1 (6460476, 6460652) (6460753, 6460896) 100
Em0006g493a.t1 (4606927, 4607030) (4607120, 4607197) 89
Em0006g493a.t1 (4607120, 4607197) (4607257, 4607637) 59
Em0006g493a.t1 (4607257, 4607637) (4607694, 4607744) 56
Em0006g493a.t1 (4607694, 4607744) (4607793, 4607862) 48
Em0015g75a.t1 (347954, 348195) (348248, 348312) 52
Em0015g75a.t1 (348248, 348312) (348364, 348398) 51
Em0015g75a.t1 (348364, 348398) (348457, 348543) 58
Em0015g75a.t1 (348457, 348543) (348626, 348714) 82
Em0015g75a.t1 (348626, 348714) (350896, 350989) 2181
Em0015g75a.t1 (350896, 350989) (351333, 351407) 343
Em0015g75a.t1 (351333, 351407) (351474, 351576) 66
Em0015g75a.t1 (351474, 351576) (352120, 352146) 543
Em0015g75a.t1 (352120, 352146) (352197, 352258) 50
Em0015g75a.t1 (352197, 352258) (352325, 352368) 66
Em0015g75a.t1 (352325, 352368) (352514, 352611) 145
Em0015g75a.t1 (352514, 352611) (352669, 352712) 57
Em0015g75a.t1 (352669, 352712) (352765, 352913) 52
Em0015g75a.t1 (352765, 352913) (352968, 353136) 54
Em0015g75a.t1 (352968, 353136) (353236, 353325) 99
Em0015g75a.t1 (353236, 353325) (354155, 354247) 829
Em0015g75a.t1 (354155, 354247) (354324, 354451) 76
Em0015g75a.t1 (354324, 354451) (354501, 354603) 49
Em0015g75a.t1 (354501, 354603) (354663, 354731) 59
Em0009g1045a.t1 (9106029, 9106336) (9106618, 9107281) 281
Em0009g1045a.t1 (9106618, 9107281) (9107403, 9107804) 121
Em0006g644a.t1 (6024579, 6024604) (6025817, 6025952) 1212
Em0006g644a.t1 (6025817, 6025952) (6026029, 6026172) 76
Em0006g644a.t1 (6026029, 6026172) (6027254, 6027298) 1081
Em0006g644a.t1 (6027254, 6027298) (6029469, 6029649) 2170
Em0006g644a.t1 (6029469, 6029649) (6029877, 6030067) 227
Em0006g644a.t1 (6029877, 6030067) (6030675, 6030818) 607
Em0004g717a.t1 (5566990, 5567025) (5567549, 5567602) 523
Em0004g717a.t1 (5567549, 5567602) (5568400, 5568525) 797
Em0004g717a.t1 (5568400, 5568525) (5569374, 5569466) 848
Em0004g717a.t1 (5569374, 5569466) (5570015, 5570119) 548
Em0004g717a.t1 (5570015, 5570119) (5570970, 5571028) 850
Em0004g717a.t1 (5570970, 5571028) (5571234, 5571371) 205
Em0004g717a.t1 (5571234, 5571371) (5572306, 5572432) 934
Em0019g825a.t1 (4746372, 4746496) (4746609, 4746749) 112
Em0019g825a.t1 (4746609, 4746749) (4746804, 4747059) 54
Em0019g825a.t1 (4746804, 4747059) (4747687, 4748238) 627
Em0019g825a.t1 (4747687, 4748238) (4748344, 4748430) 105
Em0010g650a.t1 (6460979, 6461055) (6462655, 6462814) 1599
Em0010g650a.t1 (6462655, 6462814) (6463109, 6463268) 294
Em0010g650a.t1 (6463109, 6463268) (6463747, 6463754) 478
Em0016g798a.t1 (6116983, 6117082) (6117144, 6117358) 61
Em0016g798a.t1 (6117144, 6117358) (6117468, 6117929) 109
Em0016g798a.t1 (6117468, 6117929) (6119094, 6119937) 1164
Em0016g798a.t1 (6119094, 6119937) (6120915, 6121098) 977
Em0016g798a.t1 (6120915, 6121098) (6121210, 6121641) 111
Em0016g798a.t1 (6121210, 6121641) (6121814, 6122052) 172
Em0016g798a.t1 (6121814, 6122052) (6122098, 6122137) 45
Em0016g798a.t1 (6122098, 6122137) (6122381, 6122400) 243
Em0016g798a.t1 (6122381, 6122400) (6122781, 6122872) 380
Em0015g708a.t1 (4750689, 4750857) (4750940, 4750995) 82
Em0015g708a.t1 (4750940, 4750995) (4751046, 4751118) 50
Em0015g708a.t1 (4751046, 4751118) (4751610, 4751721) 491
Em0015g708a.t1 (4751610, 4751721) (4751779, 4751842) 57
Em0015g708a.t1 (4751779, 4751842) (4752619, 4752680) 776
Em0015g708a.t1 (4752619, 4752680) (4752728, 4752803) 47
Em0015g708a.t1 (4752728, 4752803) (4752866, 4752895) 62
Em0018g425a.t1 (2583000, 2583022) (2584698, 2584813) 1675
Em0018g425a.t1 (2584698, 2584813) (2584870, 2585110) 56
Em0018g425a.t1 (2584870, 2585110) (2586115, 2586236) 1004
Em0018g425a.t1 (2586115, 2586236) (2586296, 2586436) 59
Em0018g425a.t1 (2586296, 2586436) (2587133, 2587252) 696
Em0018g425a.t1 (2587133, 2587252) (2587665, 2587788) 412
Em0018g425a.t1 (2587665, 2587788) (2587868, 2587910) 79
Em0018g425a.t1 (2587868, 2587910) (2587981, 2588199) 70
Em0002g1292a.t1 (12748245, 12748427) (12748480, 12748899) 52
Em0002g1292a.t1 (12748480, 12748899) (12748949, 12749170) 49
Em0002g1292a.t1 (12748949, 12749170) (12749224, 12749383) 53
Em0002g1292a.t1 (12749224, 12749383) (12749443, 12749567) 59
Em0002g1292a.t1 (12749443, 12749567) (12749623, 12749736) 55
Em0002g1292a.t1 (12749623, 12749736) (12749794, 12749880) 57
Em0025g127a.t1 (1132651, 1132889) (1133552, 1134593) 662
Em0019g532a.t1 (3261110, 3261311) (3261406, 3261905) 94
Em0019g532a.t1 (3261406, 3261905) (3261988, 3262303) 82
Em0019g532a.t1 (3261988, 3262303) (3262367, 3262737) 63
Em0005g1663a.t1 (13808508, 13808576) (13808629, 13808659) 52
Em0005g1663a.t1 (13808629, 13808659) (13808727, 13808815) 67
Em0005g1663a.t1 (13808727, 13808815) (13808868, 13808892) 52
Em0005g1663a.t1 (13808868, 13808892) (13808953, 13809100) 60
Em0005g1663a.t1 (13808953, 13809100) (13809150, 13809282) 49
Em0003g34a.t1 (206685, 206837) (207266, 207348) 428
Em0003g34a.t1 (207266, 207348) (207393, 207641) 44
Em0003g34a.t1 (207393, 207641) (211096, 211157) 3454
Em0003g34a.t1 (211096, 211157) (211819, 211911) 661
Em0003g34a.t1 (211819, 211911) (219573, 219726) 7661
Em0003g34a.t1 (219573, 219726) (220399, 220515) 672
Em0003g34a.t1 (220399, 220515) (220730, 220862) 214
Em0003g34a.t1 (220730, 220862) (220942, 221044) 79
Em0003g34a.t1 (220942, 221044) (221502, 221666) 457
Em0003g34a.t1 (221502, 221666) (221717, 221787) 50
Em0003g34a.t1 (221717, 221787) (221912, 222013) 124
Em0003g34a.t1 (221912, 222013) (222303, 222512) 289
Em0001g1933a.t1 (18057825, 18057923) (18057988, 18058037) 64
Em0001g1933a.t1 (18057988, 18058037) (18058675, 18058947) 637
Em0001g1933a.t1 (18058675, 18058947) (18060619, 18060825) 1671
Em0001g1933a.t1 (18060619, 18060825) (18061102, 18061169) 276
Em0001g1933a.t1 (18061102, 18061169) (18062747, 18063273) 1577
Em0770g2a.t1 (19365, 19509) (19565, 19704) 55
Em0770g2a.t1 (19565, 19704) (19812, 20009) 107
Em0014g406a.t1 (3270652, 3270767) (3272766, 3272907) 1998
Em0014g406a.t1 (3272766, 3272907) (3273061, 3273130) 153
Em0014g406a.t1 (3273061, 3273130) (3273308, 3273379) 177
Em0014g406a.t1 (3273308, 3273379) (3273763, 3273902) 383
Em0014g406a.t1 (3273763, 3273902) (3274234, 3274653) 331
Em0014g406a.t1 (3274234, 3274653) (3274719, 3274833) 65
Em0014g406a.t1 (3274719, 3274833) (3275296, 3275488) 462
Em0014g406a.t1 (3275296, 3275488) (3275542, 3275682) 53
Em0014g406a.t1 (3275542, 3275682) (3275929, 3276130) 246
Em0014g406a.t1 (3275929, 3276130) (3276189, 3276422) 58
Em0014g406a.t1 (3276189, 3276422) (3277343, 3277468) 920
Em0026g56a.t1 (481751, 481881) (482072, 482176) 190
Em0026g56a.t1 (482072, 482176) (482765, 482836) 588
Em0026g56a.t1 (482765, 482836) (482921, 482944) 84
Em0026g56a.t1 (482921, 482944) (483227, 483569) 282
Em0026g56a.t1 (483227, 483569) (483733, 484749) 163
Em0024g210a.t1 (2223063, 2223482) (2223732, 2224444) 249
Em0024g210a.t1 (2223732, 2224444) (2224518, 2225780) 73
Em0024g210a.t1 (2224518, 2225780) (2225845, 2227059) 64
Em0024g210a.t1 (2225845, 2227059) (2227254, 2227517) 194
Em0024g210a.t1 (2227254, 2227517) (2227699, 2227783) 181
Em0024g210a.t1 (2227699, 2227783) (2227850, 2228011) 66
Em0003g1832a.t1 (16209791, 16209904) (16210053, 16210504) 148
Em0003g1832a.t1 (16210053, 16210504) (16210557, 16210771) 52
Em0003g1832a.t1 (16210557, 16210771) (16211166, 16211194) 394
Em0003g762a.t1 (5998664, 5998675) (5999734, 5999832) 1058
Em0003g762a.t1 (5999734, 5999832) (6002579, 6002677) 2746
Em0003g762a.t1 (6002579, 6002677) (6003127, 6003228) 449
Em0003g762a.t1 (6003127, 6003228) (6003625, 6003723) 396
Em0003g762a.t1 (6003625, 6003723) (6005650, 6005737) 1926
Em0003g762a.t1 (6005650, 6005737) (6006203, 6006282) 465
Em0012g112a.t1 (844271, 844537) (844657, 844950) 119
Em0012g112a.t1 (844657, 844950) (845416, 845418) 465
Em0461g1a.t1 (5608, 5978) (6128, 6290) 149
Em0461g1a.t1 (6128, 6290) (8863, 9099) 2572
Em0001g591a.t1 (4939842, 4939970) (4940207, 4940306) 236
Em0001g591a.t1 (4940207, 4940306) (4940539, 4940740) 232
Em0001g591a.t1 (4940539, 4940740) (4940922, 4940994) 181
Em0021g601a.t1 (4873105, 4873147) (4879012, 4879073) 5864
Em0021g601a.t1 (4879012, 4879073) (4889397, 4890899) 10323
Em0007g1434a.t1 (11446212, 11447375) (11447472, 11447680) 96
Em0007g1434a.t1 (11447472, 11447680) (11447735, 11447888) 54
Em0007g1434a.t1 (11447735, 11447888) (11447963, 11448014) 74
Em0007g1434a.t1 (11447963, 11448014) (11448208, 11448327) 193
Em0007g1434a.t1 (11448208, 11448327) (11448415, 11448674) 87
Em0001g463a.t1 (3697733, 3697889) (3699061, 3699178) 1171
Em0001g463a.t1 (3699061, 3699178) (3699704, 3699804) 525
Em0001g463a.t1 (3699704, 3699804) (3701506, 3701613) 1701
Em0001g463a.t1 (3701506, 3701613) (3701674, 3701807) 60
Em0001g463a.t1 (3701674, 3701807) (3702660, 3702799) 852
Em0001g463a.t1 (3702660, 3702799) (3703617, 3703662) 817
Em0001g463a.t1 (3703617, 3703662) (3706472, 3706582) 2809
Em0011g630a.t1 (5080026, 5080218) (5080281, 5080366) 62
Em0011g630a.t1 (5080281, 5080366) (5080416, 5080622) 49
Em0011g630a.t1 (5080416, 5080622) (5081653, 5081806) 1030
Em0011g630a.t1 (5081653, 5081806) (5081865, 5081929) 58
Em0011g630a.t1 (5081865, 5081929) (5081986, 5082020) 56
Em0011g630a.t1 (5081986, 5082020) (5082118, 5082197) 97
Em0011g630a.t1 (5082118, 5082197) (5082521, 5082648) 323
Em0011g630a.t1 (5082521, 5082648) (5082756, 5082806) 107
Em0011g630a.t1 (5082756, 5082806) (5083144, 5083307) 337
Em0011g630a.t1 (5083144, 5083307) (5083377, 5083604) 69
Em0011g630a.t1 (5083377, 5083604) (5083668, 5083911) 63
Em0023g725a.t1 (4266338, 4266360) (4266456, 4266578) 95
Em0023g725a.t1 (4266456, 4266578) (4266632, 4266798) 53
Em0023g725a.t1 (4266632, 4266798) (4266875, 4267051) 76
Em0023g725a.t1 (4266875, 4267051) (4267160, 4268857) 108
Em0023g725a.t1 (4267160, 4268857) (4269029, 4269100) 171
Em0023g725a.t1 (4269029, 4269100) (4269294, 4269478) 193
Em0020g626a.t1 (4477478, 4477597) (4477655, 4477716) 57
Em0020g626a.t1 (4477655, 4477716) (4479294, 4479346) 1577
Em0020g626a.t1 (4479294, 4479346) (4479602, 4479645) 255
Em0020g626a.t1 (4479602, 4479645) (4480099, 4480148) 453
Em0020g626a.t1 (4480099, 4480148) (4480431, 4480488) 282
Em0015g710a.t1 (4756144, 4756457) (4756562, 4757227) 104
Em0015g710a.t1 (4756562, 4757227) (4757344, 4757475) 116
Em0015g710a.t1 (4757344, 4757475) (4757924, 4757989) 448
Em0015g710a.t1 (4757924, 4757989) (4758041, 4758329) 51
Em0018g334a.t1 (2035754, 2035839) (2035921, 2036003) 81
Em0018g334a.t1 (2035921, 2036003) (2036071, 2036228) 67
Em0018g334a.t1 (2036071, 2036228) (2036315, 2036428) 86
Em0001g586a.t1 (4884272, 4884484) (4885615, 4885697) 1130
Em0001g586a.t1 (4885615, 4885697) (4885748, 4885811) 50
Em0009g619a.t1 (5815221, 5815381) (5816452, 5816488) 1070
Em0009g619a.t1 (5816452, 5816488) (5816579, 5816666) 90
Em0009g619a.t1 (5816579, 5816666) (5817027, 5817307) 360
Em0009g619a.t1 (5817027, 5817307) (5817511, 5817660) 203
Em0009g619a.t1 (5817511, 5817660) (5817790, 5817894) 129
Em0009g619a.t1 (5817790, 5817894) (5817957, 5818128) 62
Em0009g619a.t1 (5817957, 5818128) (5818199, 5818300) 70
Em0009g619a.t1 (5818199, 5818300) (5820250, 5820416) 1949
Em0009g619a.t1 (5820250, 5820416) (5821037, 5821114) 620
Em0016g249a.t1 (1406079, 1406134) (1406382, 1406571) 247
Em0016g249a.t1 (1406382, 1406571) (1406660, 1406910) 88
Em0016g249a.t1 (1406660, 1406910) (1407105, 1407351) 194
Em0016g249a.t1 (1407105, 1407351) (1407407, 1407513) 55
Em0016g249a.t1 (1407407, 1407513) (1407630, 1408076) 116
Em0016g249a.t1 (1407630, 1408076) (1408181, 1408238) 104
Em0016g249a.t1 (1408181, 1408238) (1408299, 1408466) 60
Em0016g249a.t1 (1408299, 1408466) (1408573, 1408707) 106
Em0016g249a.t1 (1408573, 1408707) (1408784, 1408975) 76
Em0001g1605a.t1 (15038609, 15039310) (15039411, 15039419) 100
Em0021g315a.t1 (2007373, 2007475) (2007749, 2007802) 273
Em0021g315a.t1 (2007749, 2007802) (2007962, 2008071) 159
Em0021g315a.t1 (2007962, 2008071) (2009350, 2009430) 1278
Em0021g315a.t1 (2009350, 2009430) (2009536, 2009644) 105
Em0021g315a.t1 (2009536, 2009644) (2009838, 2009966) 193
Em0021g315a.t1 (2009838, 2009966) (2011323, 2011401) 1356
Em0021g315a.t1 (2011323, 2011401) (2011702, 2011795) 300
Em0013g738a.t1 (5380179, 5380377) (5380509, 5380717) 131
Em0013g738a.t1 (5380509, 5380717) (5380879, 5381014) 161
Em0013g738a.t1 (5380879, 5381014) (5381256, 5381440) 241
Em0013g738a.t1 (5381256, 5381440) (5381503, 5381730) 62
Em0010g505a.t1 (4738791, 4738798) (4738846, 4739257) 47
Em0010g505a.t1 (4738846, 4739257) (4739321, 4739409) 63
Em0010g505a.t1 (4739321, 4739409) (4739484, 4739781) 74
Em0553g1a.t1 (439, 2694) (2744, 3462) 49
[truncated: 209,658 more rows]
