# Supplementary material for: Tracing animal genomic evolution with the chromosomal-level assembly of the freshwater sponge Ephydatia muelleri
Source: Nat Commun. 2020 Jul 27;11:3676. doi: 10.1038/s41467-020-17397-w (PMC7385117; doi:10.1038/s41467-020-17397-w)
Supplement: Supplementary file 7 — Supplementary Data 3 [file 41467_2020_17397_MOESM7_ESM.zip › Suppl_Data_3_Comp_genome_statistics_scripts/intron-exon/nveGenes.vienna130208.exons.tab]

NVE10019 192000 192891 892
NVE10019 194424 195069 646
NVE10018 178047 178914 868
NVE10018 180522 180656 135
NVE10018 177027 177185 159
NVE10018 180968 181098 131
NVE10018 181355 181403 49
NVE10018 181499 182430 932
NVE10018 182779 183755 977
NVE10015 150796 151138 343
NVE10015 152519 152715 197
NVE10014 142844 143077 234
NVE10014 145303 145491 189
NVE10014 148843 148965 123
NVE10014 146403 146708 306
NVE10014 141417 141961 545
NVE10014 139536 140151 616
NVE10014 143640 144666 1027
NVE10014 146934 147236 303
NVE10014 147422 147697 276
NVE10014 140786 141043 258
NVE10017 171225 173035 1811
NVE10016 157539 157602 64
NVE10016 154982 155047 66
NVE10016 162108 162198 91
NVE10016 153051 153171 121
NVE10016 158308 158427 120
NVE10016 157716 157790 75
NVE10016 155219 155343 125
NVE10016 169416 170260 845
NVE10016 154428 154528 101
NVE10016 159252 159365 114
NVE10016 152836 152962 127
NVE10016 153244 153324 81
NVE10011 121776 121866 91
NVE10011 122473 124287 1815
NVE10010 118936 120787 1852
NVE10013 135924 136025 102
NVE10013 130993 131049 57
NVE10013 137983 138117 135
NVE10013 134682 134885 204
NVE10013 137401 137575 175
NVE10013 132600 133859 1260
NVE10013 130766 130836 71
NVE10013 130606 130679 74
NVE10012 126691 126828 138
NVE10012 125775 125858 84
NVE10012 124987 125103 117
NVE10012 127210 127308 99
NVE10012 127515 127589 75
NVE10012 130089 130425 337
NVE10012 128250 128441 192
NVE20427 10227 10985 759
NVE20426 23482 23631 150
NVE20426 20274 20342 69
NVE20426 19784 19862 79
NVE20426 24579 24690 112
NVE20426 20108 20212 105
NVE20426 23743 23805 63
NVE20426 6076 6297 222
NVE20426 24179 24235 57
NVE20425 624 1185 562
NVE20424 824 1035 212
NVE20422 44 75 32
NVE20422 263 529 267
NVE20421 83539 84540 1002
NVE20421 72114 72524 411
NVE20421 63947 65349 1403
NVE20421 65449 67248 1800
NVE20421 62686 62865 180
NVE20421 74430 74863 434
NVE20420 37496 38038 543
NVE20429 43656 43706 51
NVE20429 44182 44365 184
NVE20429 42812 43576 765
NVE20428 38786 40624 1839
NVE17797 6868 7224 357
NVE17797 1104 1223 120
NVE17797 4 8 5
NVE17796 6739 6935 197
NVE17796 264 948 685
NVE17795 657 722 66
NVE17795 2118 2275 158
NVE17795 1505 1544 40
NVE17795 287 560 274
NVE17794 150556 150631 76
NVE17794 149281 149915 635
NVE17793 119741 120050 310
NVE17793 118359 118536 178
NVE17793 128469 128925 457
NVE17793 124463 124554 92
NVE17793 117438 117610 173
NVE17793 117217 117244 28
NVE17793 123670 123713 44
NVE17792 112646 112723 78
NVE17792 101644 101839 196
NVE17792 108716 108865 150
NVE17792 114320 114398 79
NVE17792 113745 113856 112
NVE17792 103207 103384 178
NVE17792 110071 110142 72
NVE17792 107720 107903 184
NVE17792 115914 116046 133
NVE17792 114583 114774 192
NVE17792 104637 104760 124
NVE17792 103584 103652 69
NVE17792 113097 113189 93
NVE17792 105522 105662 141
NVE17792 115530 115619 90
NVE17792 112219 112323 105
NVE17792 117018 117145 128
NVE17792 109307 109469 163
NVE17791 101235 101305 71
NVE17791 100137 100441 305
NVE17790 74988 75138 151
NVE17790 57448 57539 92
NVE17790 56361 56948 588
NVE17790 70960 71145 186
NVE17790 73366 73498 133
NVE17790 81279 81325 47
NVE17790 68139 68214 76
NVE17790 62739 62888 150
NVE17790 64223 64294 72
NVE17790 66745 66828 84
NVE17790 60339 60407 69
NVE17790 60548 60671 124
NVE17790 65127 65204 78
NVE17790 63637 63796 160
NVE17790 58172 58270 99
NVE17790 71636 71728 93
NVE17790 61902 62085 184
NVE17790 61341 61481 141
NVE17790 59579 59756 178
NVE17790 67202 67316 115
NVE17790 76188 76515 328
NVE17790 75780 75948 169
NVE17799 30468 30685 218
NVE17799 30196 30231 36
NVE17799 29907 29958 52
NVE17798 1702 1865 164
NVE17798 1087 1288 202
NVE17249 34086 35240 1155
NVE17248 12279 12947 669
NVE17248 15755 15845 91
NVE17245 2016 3033 1018
NVE17245 4254 4849 596
NVE17244 1413 1935 523
NVE17244 398 941 544
NVE17247 9010 9069 60
NVE17247 7268 7506 239
NVE17247 10359 10455 97
NVE17247 8253 8630 378
NVE17247 10020 10232 213
NVE17247 6577 7054 478
NVE17247 7870 7974 105
NVE17246 3914 4207 294
NVE17246 4849 4940 92
NVE17246 1592 2777 1186
NVE17246 3505 3672 168
NVE17246 5281 5545 265
NVE17246 2922 2977 56
NVE17246 5071 5188 118
NVE17246 4646 4751 106
NVE17246 3100 3270 171
NVE17241 156018 156080 63
NVE17241 145299 145468 170
NVE17241 148151 148369 219
NVE17241 143078 143883 806
NVE17241 147370 147536 167
NVE17241 151689 151766 78
NVE17241 155395 155454 60
NVE17241 148900 149061 162
NVE17241 150343 150590 248
NVE17241 146631 146704 74
NVE17241 156872 157255 384
NVE17241 154146 154187 42
NVE17241 155808 155870 63
NVE17241 149139 149162 24
NVE17241 154532 154561 30
NVE17241 149774 149960 187
NVE17241 144523 144742 220
NVE17240 140594 140845 252
NVE17240 139462 139701 240
NVE17243 513 602 90
NVE17243 1 96 96
NVE17243 1420 1435 16
NVE17243 1082 1186 105
NVE17242 1 1075 1075
NVE24731 546231 546276 46
NVE24731 547651 547722 72
NVE24731 545037 545668 632
NVE24731 547835 547897 63
NVE24731 546813 546923 111
NVE24731 548159 548249 91
NVE24731 545995 546104 110
NVE24731 548010 548082 73
NVE24731 547021 547210 190
NVE24731 546380 546422 43
NVE13546 549211 549338 128
NVE13546 549679 549901 223
NVE13546 554976 555157 182
NVE13546 546218 547268 1051
NVE13546 548428 548544 117
NVE13546 545969 546122 154
NVE13546 554041 554136 96
NVE13546 552731 552798 68
NVE13546 550282 550380 99
NVE13546 547521 547684 164
NVE13546 554348 554424 77
NVE13546 550846 550923 78
NVE13546 552946 553085 140
NVE13546 551997 552103 107
NVE13546 548662 548733 72
NVE13546 548054 548107 54
NVE13546 552426 552480 55
NVE13546 553503 553568 66
NVE13546 552290 552348 59
NVE13547 574260 574362 103
NVE13547 577031 577181 151
NVE13547 580950 581453 504
NVE13547 574908 574954 47
NVE13547 578050 578110 61
NVE13547 578213 578322 110
NVE13547 579787 579837 51
NVE13547 580461 580646 186
NVE13547 573029 573145 117
NVE13547 573315 573363 49
NVE13547 578519 578651 133
NVE13547 575367 575484 118
NVE13547 572732 572858 127
NVE13547 577571 577637 67
NVE13547 572369 572411 43
NVE13547 579062 579103 42
NVE13547 576521 576620 100
NVE13547 575983 576113 131
NVE13544 532450 532503 54
NVE13544 528972 529538 567
NVE13544 531778 531941 164
NVE13544 534465 534594 130
NVE13544 534037 534153 117
NVE13545 544904 545033 130
NVE13545 542060 542127 68
NVE13545 542814 542953 140
NVE13545 537689 537935 247
NVE13545 539614 539691 78
NVE13545 540629 540735 107
NVE13545 543534 543599 66
NVE13545 541275 541329 55
NVE13545 541139 541197 59
NVE13545 544194 544270 77
NVE13545 543945 544040 96
NVE13545 538935 539033 99
NVE13542 522455 522709 255
NVE13542 525127 525937 811
NVE13543 526207 527421 1215
NVE13540 516531 516680 150
NVE13540 514315 514506 192
NVE13540 517196 517517 322
NVE13540 515659 515831 173
NVE13540 514743 514843 101
NVE13540 517902 518089 188
NVE13540 518492 518808 317
NVE13541 521212 521756 545
NVE13541 518960 519162 203
NVE13541 521838 521901 64
NVE13541 519453 519603 151
NVE13548 592460 592770 311
NVE13548 591878 592178 301
NVE13548 589023 589444 422
NVE13548 591000 591269 270
NVE13548 590003 590608 606
NVE13548 588039 588319 281
NVE13548 593180 594011 832
NVE13549 597148 597438 291
NVE13549 594650 594945 296
NVE24730 514816 515536 721
NVE24730 513908 514307 400
NVE1045 579724 580652 929
NVE1044 555561 555712 152
NVE1044 566421 566490 70
NVE1044 547712 547834 123
NVE1044 539697 539740 44
NVE1044 579190 579302 113
NVE1044 540533 541289 757
NVE1044 564988 565071 84
NVE1044 570738 570803 66
NVE1044 552929 553065 137
NVE1044 576174 576206 33
NVE1044 571794 571967 174
NVE1044 564823 564888 66
NVE1044 553667 553851 185
NVE1044 579423 579623 201
NVE1044 545476 545565 90
NVE1044 540235 540318 84
NVE1044 573108 573304 197
NVE1044 541747 541850 104
NVE1044 563318 563493 176
NVE1044 563803 563875 73
NVE1044 542302 542347 46
NVE1044 550897 551029 133
NVE1044 532378 532421 44
NVE1044 549481 549541 61
NVE1044 542419 542538 120
NVE1044 570167 570275 109
NVE1044 556160 556280 121
NVE1044 539538 539610 73
NVE1044 572072 572137 66
NVE1044 572498 572563 66
NVE1044 573398 573446 49
NVE1044 570902 570975 74
NVE1044 560080 560178 99
NVE1044 552624 552784 161
NVE1044 576333 576408 76
NVE1044 539037 539187 151
NVE1044 542954 543082 129
NVE1044 552333 552442 110
NVE1044 561087 561242 156
NVE1044 533738 533848 111
NVE1044 572924 573012 89
NVE1044 545741 545832 92
NVE1044 548606 548670 65
NVE1044 565836 566026 191
NVE1044 554776 554943 168
NVE1047 631561 631827 267
NVE1047 627703 627957 255
NVE1047 626247 626320 74
NVE1047 626657 626812 156
NVE1047 620464 620620 157
NVE1046 611174 611708 535
NVE1046 615441 615704 264
NVE1046 614957 615109 153
NVE1046 615891 616167 277
NVE1046 613197 613267 71
NVE1041 492116 492181 66
NVE1041 489546 489808 263
NVE1041 489903 489984 82
NVE1041 492566 493006 441
NVE1040 473408 473615 208
NVE1040 472721 472999 279
NVE1040 472151 472342 192
NVE1040 486703 486739 37
NVE1040 475340 475452 113
NVE1040 487424 487735 312
NVE1043 521664 522833 1170
NVE1043 523379 523762 384
NVE1043 523980 524783 804
NVE1043 528641 530012 1372
NVE1043 526951 528113 1163
NVE1042 510842 511288 447
NVE1042 504556 504655 100
NVE1042 514466 514896 431
NVE1042 505219 505471 253
NVE1042 511852 511999 148
NVE1042 505907 506060 154
NVE1042 513540 513760 221
NVE1042 504767 504832 66
NVE1042 509864 510084 221
NVE1049 646161 646378 218
NVE1049 647203 647449 247
NVE1049 648104 648708 605
NVE1048 644018 644151 134
NVE1048 644573 644633 61
NVE1048 643105 643736 632
NVE16118 948495 948549 55
NVE16118 946254 946471 218
NVE16118 949645 950128 484
NVE16118 949055 949293 239
NVE16119 953667 955401 1735
NVE16116 930574 930748 175
NVE16116 938858 938955 98
NVE16116 940860 941054 195
NVE16116 940165 940365 201
NVE16116 941739 941944 206
NVE16116 943326 943428 103
NVE16117 932611 934695 2085
NVE16114 911755 911879 125
NVE16114 911196 911454 259
NVE16114 913176 913244 69
NVE16114 912062 912172 111
NVE16114 915162 915242 81
NVE16114 915362 915403 42
NVE16114 914829 914995 167
NVE16114 913531 913704 174
NVE16114 913999 914067 69
NVE16114 915629 915683 55
NVE16114 914252 914312 61
NVE16115 918675 918760 86
NVE16115 925763 925953 191
NVE16115 916469 916538 70
NVE16115 920948 920995 48
NVE16115 916928 917012 85
NVE16115 918396 918557 162
NVE16115 924006 924087 82
NVE16115 915735 915767 33
NVE16115 917938 918052 115
NVE16115 919839 920027 189
NVE16115 923040 923147 108
NVE16115 918859 918945 87
NVE16115 920163 920348 186
NVE16115 916626 916703 78
NVE16115 921126 921223 98
NVE16115 924398 924585 188
NVE16115 922296 922404 109
NVE16115 917238 917407 170
NVE16115 916803 916859 57
NVE16115 923730 923905 176
NVE16112 897688 897810 123
NVE16112 899521 899532 12
NVE16112 899626 899751 126
NVE16112 903419 903523 105
NVE16112 903264 903353 90
NVE16112 897406 897459 54
NVE16112 899301 899324 24
NVE16112 896761 897064 304
NVE16113 909950 910858 909
NVE16113 909241 909299 59
NVE16110 890435 890577 143
NVE16110 888120 888231 112
NVE16110 891091 891169 79
NVE16110 886405 886541 137
NVE16110 891550 891612 63
NVE16110 892067 892153 87
NVE16110 892316 892673 358
NVE16110 887543 887599 57
NVE16110 887677 887779 103
NVE16110 887089 887183 95
NVE16110 888534 888638 105
NVE16111 892951 893107 157
NVE16111 894517 894553 37
NVE16111 894876 894999 124
NVE16111 895552 896165 614
NVE16111 893395 893600 206
NVE16111 894410 894441 32
NVE5962 436794 436926 133
NVE5962 436065 436153 89
NVE5962 435554 435634 81
NVE5962 434901 434945 45
NVE5962 433053 433108 56
NVE5962 432565 432605 41
NVE5962 433833 433916 84
NVE5962 434100 434176 77
NVE5962 433474 433590 117
NVE5962 435187 435235 49
NVE5962 437283 437370 88
NVE5962 436406 436497 92
NVE5962 438107 438283 177
NVE5963 439059 439260 202
NVE5963 441014 441164 151
NVE5963 440691 440753 63
NVE5963 439865 439995 131
NVE5963 440530 440609 80
NVE5963 439519 439585 67
NVE5960 422795 422921 127
NVE5960 423214 423432 219
NVE5960 422193 422388 196
NVE5960 423660 424974 1315
NVE5961 429685 429807 123
NVE5961 429498 429595 98
NVE5961 429103 429155 53
NVE5961 430581 430690 110
NVE5961 432144 432200 57
NVE5961 427905 428046 142
NVE5961 430213 430317 105
NVE5961 426895 427082 188
NVE5961 428544 428620 77
NVE5961 432372 432449 78
NVE5961 430967 431013 47
NVE5961 430437 430488 52
NVE5961 431183 431242 60
NVE5961 430832 430874 43
NVE5966 460556 460674 119
NVE5966 457700 457863 164
NVE5966 458920 459137 218
NVE5966 457211 457420 210
NVE5966 458641 458723 83
NVE5966 463622 463744 123
NVE5966 454936 456152 1217
NVE5966 460159 460226 68
NVE5966 457954 458094 141
NVE5967 466101 466215 115
NVE5967 464225 465102 878
NVE5964 444633 444702 70
NVE5964 445834 446348 515
NVE5964 444048 444149 102
NVE5964 441355 441396 42
NVE5964 445269 445349 81
NVE5964 444353 444412 60
NVE5964 441518 441652 135
NVE5965 452040 452174 135
NVE5965 449338 449429 92
NVE5965 446827 447083 257
NVE5965 446541 446670 130
NVE5965 447724 447864 141
NVE5965 449044 449127 84
NVE5965 448221 448439 219
NVE5965 448091 448126 36
NVE5965 450323 450496 174
NVE5965 449956 450079 124
NVE5968 481010 481099 90
NVE5968 471205 471367 163
NVE5968 478658 478797 140
NVE5968 484617 484799 183
NVE5968 483577 483702 126
NVE5968 482595 482798 204
NVE5968 481866 482146 281
NVE5969 487625 487877 253
NVE5969 486275 486404 130
NVE5969 487028 487134 107
NVE5969 488325 488592 268
NVE13898 590346 591016 671
NVE13898 592118 592409 292
NVE13898 593437 593565 129
NVE13898 592913 593063 151
NVE13898 591364 591471 108
NVE13898 594430 594640 211
NVE13898 593176 593249 74
NVE13898 594013 594161 149
NVE13898 591684 591755 72
NVE13899 601559 602089 531
NVE13899 600856 601004 149
NVE13894 569230 569538 309
NVE13894 567641 567763 123
NVE13894 567136 567551 416
NVE13894 570569 571591 1023
NVE13895 571621 573673 2053
NVE13896 577647 577730 84
NVE13896 582413 582833 421
NVE13896 577870 577997 128
NVE13896 579486 580043 558
NVE13896 578992 579244 253
NVE13896 582100 582236 137
NVE13896 576838 577047 210
NVE13896 576276 576485 210
NVE13896 580770 580952 183
NVE13896 578712 578848 137
NVE13896 575586 575930 345
NVE13897 585041 585352 312
NVE13897 584328 584458 131
NVE13897 584036 584155 120
NVE13890 532449 532515 67
NVE13890 529038 529343 306
NVE13890 530506 530732 227
NVE13890 539931 540080 150
NVE13890 542351 542486 136
NVE13890 537864 537951 88
NVE13890 526075 526335 261
NVE13890 537448 537563 116
NVE13890 540398 540488 91
NVE13890 538716 538835 120
NVE13890 523377 523634 258
NVE13890 540563 540639 77
NVE13890 529732 530121 390
NVE13890 541662 541813 152
NVE13890 540917 541051 135
NVE13890 518643 518766 124
NVE13890 524066 524356 291
NVE13890 538023 538099 77
NVE13890 518867 519235 369
NVE13890 538962 539125 164
NVE13890 518286 518461 176
NVE13890 538360 538494 135
NVE13890 539591 539726 136
NVE13890 541268 541390 123
NVE13890 534960 535105 146
NVE13890 527133 527393 261
NVE13890 528002 528292 291
NVE13890 534387 534501 115
NVE13890 542837 543027 191
NVE13891 552175 552230 56
NVE13891 543666 543781 116
NVE13891 544433 544768 336
NVE13892 553333 553728 396
NVE13892 552976 553128 153
NVE13892 560166 560447 282
NVE13892 553197 553254 58
NVE13892 559798 560097 300
NVE13892 558902 559189 288
NVE13893 566017 566325 309
NVE13893 564688 565060 373
NVE13893 565157 565197 41
NVE13893 561383 561476 94
NVE13893 563971 564233 263
NVE13893 563597 563762 166
NVE13893 563021 563144 124
NVE13893 562439 562609 171
NVE2534 64533 64686 154
NVE2534 71769 71902 134
NVE2534 72523 72651 129
NVE2534 65511 65786 276
NVE2534 66048 66137 90
NVE2534 74395 74536 142
NVE2534 74610 74755 146
NVE2534 67512 67604 93
NVE2535 84404 84442 39
NVE2535 95215 95298 84
NVE2535 105889 106157 269
NVE2535 94953 95004 52
NVE2535 76478 76534 57
NVE2535 82962 83091 130
NVE2535 92054 92125 72
NVE2535 84689 84763 75
NVE2535 83262 83354 93
NVE2535 104346 104545 200
NVE2535 103896 104060 165
NVE2535 93687 93756 70
NVE2535 105279 105392 114
NVE2535 77839 77916 78
NVE2535 78209 78292 84
NVE2535 95965 96024 60
NVE2535 104869 104950 82
NVE2535 91197 91268 72
NVE2535 94053 94141 89
NVE2535 79019 79114 96
NVE2535 105679 105771 93
NVE2535 92338 92381 44
NVE2535 82443 82534 92
NVE2535 91651 91767 117
NVE2535 76273 76401 129
NVE2535 74956 75312 357
NVE2535 76986 77069 84
NVE2536 111726 111807 82
NVE2536 112123 112260 138
NVE2536 109176 109261 86
NVE2536 111296 111495 200
NVE2536 110848 111012 165
NVE2537 139403 139592 190
NVE2537 137246 137981 736
NVE2530 1185 1325 141
NVE15497 828955 829079 125
NVE15497 822897 823080 184
NVE15497 825548 825690 143
NVE15497 829670 829775 106
NVE15497 822666 822796 131
NVE15497 823464 823594 131
NVE15497 825239 825271 33
NVE15497 826966 827112 147
NVE15497 830202 830599 398
NVE15497 823950 824340 391
NVE15497 827511 827654 144
NVE15497 828546 828635 90
NVE15497 822300 822483 184
NVE15497 824605 825051 447
NVE2532 36097 36696 600
NVE2532 36915 37004 90
NVE2532 38803 38875 73
NVE2532 37360 37460 101
NVE2533 60485 61055 571
NVE2533 56187 56244 58
NVE2533 57121 57296 176
NVE2533 56805 56845 41
NVE2533 44247 44739 493
NVE2533 58090 58286 197
NVE2533 56657 56707 51
NVE15498 831340 831669 330
NVE15498 833538 833623 86
NVE15498 831775 831826 52
NVE15498 832289 832471 183
NVE15498 834479 834624 146
NVE15498 832823 832951 129
NVE15498 834090 834201 112
NVE15498 833400 833465 66
NVE15498 835000 835732 733
NVE15499 851161 851318 158
NVE15499 852327 852653 327
NVE15499 850430 850639 210
NVE15499 851923 852076 154
NVE2538 149154 149232 79
NVE2538 151015 151086 72
NVE2538 145962 146014 53
NVE2538 149463 149520 58
NVE2538 152621 152653 33
NVE2538 147442 147545 104
NVE2538 150246 150315 70
NVE2538 145655 145835 181
NVE2538 148919 148950 32
NVE2538 146948 147003 56
NVE2538 142957 143078 122
NVE2538 152748 152829 82
NVE2538 151713 151838 126
NVE2538 152898 153105 208
NVE2538 145154 145283 130
NVE2538 148670 148816 147
NVE2538 148390 148461 72
NVE2538 147857 147962 106
NVE2538 147077 147290 214
NVE2538 144159 144352 194
NVE2538 152457 152492 36
NVE2539 171257 171552 296
NVE2539 168800 169010 211
NVE2539 176823 177159 337
NVE24738 607445 607647 203
NVE24738 606544 606925 382
NVE6099 1 314 314
NVE6099 615 1032 418
NVE6098 19215 19454 240
NVE6098 20320 20416 97
NVE6098 18186 18241 56
NVE6093 334 436 103
NVE6093 554 573 20
NVE6093 1 126 126
NVE6092 347 442 96
NVE6092 124 161 38
NVE6092 884 1078 195
NVE6091 24 89 66
NVE6091 165 374 210
NVE6090 501711 501861 151
NVE6090 502393 502703 311
NVE6097 2635 3440 806
NVE6097 6253 6890 638
NVE6097 4694 4816 123
NVE6096 1903 2185 283
NVE6095 17012 17240 229
NVE6095 15204 15268 65
NVE6095 13656 13818 163
NVE6095 14188 14328 141
NVE6095 14993 15034 42
NVE6095 16512 16573 62
NVE6094 14993 15080 88
NVE6094 18794 19206 413
NVE6094 13181 13461 281
NVE6094 10456 10490 35
NVE6094 12947 13026 80
NVE6094 14575 14633 59
NVE6094 14707 14807 101
NVE6094 11818 11869 52
NVE6325 243052 243234 183
NVE6325 239933 242276 2344
NVE6325 242862 242890 29
NVE6324 227849 228079 231
NVE6324 232176 232323 148
NVE6324 227066 227130 65
NVE6324 234054 234171 118
NVE6324 233459 233698 240
NVE6324 232902 233090 189
NVE6324 237285 237530 246
NVE6324 226055 226207 153
NVE6324 231372 231517 146
NVE6324 234653 234811 159
NVE6327 282691 282719 29
NVE6327 278750 279049 300
NVE6327 276975 277127 153
NVE6327 280369 280668 300
NVE6327 281144 281452 309
NVE6326 246138 246222 85
NVE6326 250416 250474 59
NVE6326 247815 247962 148
NVE6326 249851 250002 152
NVE6326 248905 249014 110
NVE6326 243837 244918 1082
NVE6326 249575 249619 45
NVE6326 245647 245993 347
NVE6321 191039 191174 136
NVE6321 196567 196861 295
NVE6321 190162 190435 274
NVE6321 195080 195223 144
NVE6321 185715 185990 276
NVE6321 192666 192787 122
NVE6321 187987 188049 63
NVE6321 186145 186244 100
NVE6321 191785 191991 207
NVE6321 193281 193578 298
NVE6321 197393 197667 275
NVE6321 199165 199874 710
NVE6321 194090 194836 747
NVE6321 189709 189822 114
NVE6321 189179 189289 111
NVE6321 190840 190933 94
NVE6321 188414 188653 240
NVE6320 183490 184063 574
NVE6320 185273 185544 272
NVE6320 180999 182301 1303
NVE6320 182862 182912 51
NVE6320 184997 185091 95
NVE6323 224489 224684 196
NVE6323 225550 225719 170
NVE6323 220612 220939 328
NVE6323 215135 215618 484
NVE6322 207878 207915 38
NVE6322 209544 209685 142
NVE6322 203755 203831 77
NVE6322 210846 212074 1229
NVE6322 208532 208725 194
NVE6322 209202 209310 109
NVE6322 208035 208147 113
NVE6329 310422 310659 238
NVE6329 308657 308813 157
NVE6329 311630 311934 305
NVE6329 307563 308171 609
NVE6329 309477 309731 255
NVE6328 285686 286036 351
NVE6328 288559 288909 351
NVE6328 289431 289745 315
NVE6328 284631 284930 300
NVE6328 289964 290296 333
NVE6328 290653 291094 442
NVE6328 282915 282990 76
NVE6328 283370 283657 288
NVE9519 1545421 1545537 117
NVE9519 1547739 1547843 105
NVE9519 1544560 1544649 90
NVE9519 1546729 1546837 109
NVE9519 1544000 1544082 83
NVE9519 1546172 1546246 75
NVE9519 1541848 1542148 301
NVE9519 1543847 1543908 62
NVE9519 1545161 1545245 85
NVE9519 1542989 1543081 93
NVE9519 1543706 1543763 58
NVE9519 1543348 1543406 59
NVE9519 1543220 1543259 40
NVE9518 1534075 1534167 93
NVE9518 1531040 1531151 112
NVE9518 1527844 1527976 133
NVE9518 1535351 1535478 128
NVE9518 1537828 1538192 365
NVE9518 1539552 1540038 487
NVE9518 1532139 1532326 188
NVE9518 1537086 1537235 150
NVE9518 1536477 1536793 317
NVE9518 1538976 1539165 190
NVE9518 1532763 1532854 92
NVE9518 1533522 1533642 121
NVE10978 116383 116764 382
NVE10978 115686 116265 580
NVE10979 123544 124720 1177
NVE10979 118873 118899 27
NVE10979 120840 121056 217
NVE10979 117306 117578 273
NVE10972 74880 75001 122
NVE10972 77671 77763 93
NVE10972 75988 76184 197
NVE10972 79983 80685 703
NVE10972 75511 75625 115
NVE10973 83109 83895 787
NVE10970 66237 66476 240
NVE10970 67043 67153 111
NVE10970 68385 68486 102
NVE10970 73568 73815 248
NVE10970 67839 67954 116
NVE10971 69948 70570 623
NVE10971 69576 69776 201
NVE10976 99733 99961 229
NVE10976 97917 98109 193
NVE10976 100873 101064 192
NVE10976 98861 98991 131
NVE10976 101320 102065 746
NVE10976 100478 100617 140
NVE10976 103349 103605 257
NVE10977 111116 112559 1444
NVE10974 85106 85587 482
NVE10974 86376 86476 101
NVE10975 95946 96360 415
NVE10975 89637 89958 322
NVE10975 90638 90886 249
NVE10975 95059 95148 90
NVE10975 91424 91519 96
NVE10975 95602 95762 161
NVE10975 86806 87918 1113
NVE15746 28117 28159 43
NVE15746 28918 29175 258
NVE7054 40146 40199 54
NVE7054 44619 45670 1052
NVE7055 71241 71406 166
NVE7055 73123 73261 139
NVE7055 76465 76618 154
NVE7055 77805 78073 269
NVE7055 77326 77389 64
NVE7055 74193 74388 196
NVE7055 75682 75776 95
NVE7055 72448 72624 177
NVE7055 69106 69297 192
NVE7055 79272 79580 309
NVE7055 78403 78559 157
NVE7056 86277 86345 69
NVE7056 87930 87990 61
NVE7056 86826 86891 66
NVE7056 87764 87860 97
NVE7056 86550 86576 27
NVE7056 82975 83034 60
NVE7056 89821 89895 75
NVE7056 87622 87692 71
NVE7056 86432 86461 30
NVE7056 82577 82641 65
NVE7056 86998 87029 32
NVE7056 88148 88176 29
NVE7057 91941 92281 341
NVE7057 90878 91025 148
NVE7057 92634 92765 132
NVE7057 91628 91691 64
NVE7057 89967 90066 100
NVE7050 132 221 90
NVE7050 320 481 162
NVE7051 12317 12510 194
NVE7051 13173 13369 197
NVE7051 18615 19052 438
NVE7052 787 940 154
NVE7052 392 429 38
NVE7053 2002 2262 261
NVE7053 36015 36242 228
NVE7053 32304 32415 112
NVE7053 29743 29883 141
NVE7053 31129 31215 87
NVE7053 49332 49472 141
NVE7053 31986 32102 117
NVE7053 47036 47329 294
NVE7053 38328 38510 183
NVE7053 38029 38152 124
NVE7053 46652 46776 125
NVE7053 3991 4260 270
NVE7053 4561 4851 291
NVE7053 62674 62777 104
NVE7053 954 1256 303
NVE7053 65073 65181 109
NVE7053 8484 8753 270
NVE7053 2734 2988 255
NVE7053 7942 8217 276
NVE7053 26198 26311 114
NVE7053 11717 11931 215
NVE7053 6188 6460 273
NVE7053 30758 30831 74
NVE7053 50759 53044 2286
NVE7053 12232 12345 114
NVE7053 37931 37969 39
NVE7053 28974 29162 189
NVE7053 13855 13938 84
NVE7053 27313 27431 119
NVE7053 24353 24429 77
NVE7053 34896 34979 84
NVE7053 60847 60905 59
NVE7053 28253 28345 93
NVE7053 18459 18599 141
NVE7053 26869 26980 112
NVE7053 36803 37321 519
NVE7053 25608 25735 128
NVE7053 13666 13784 119
NVE7053 35190 35263 74
NVE7053 54144 54298 155
NVE7053 9871 9932 62
NVE7053 60174 60337 164
NVE7053 53304 53426 123
NVE7053 7319 7594 276
NVE7053 25272 25358 87
NVE7053 3280 3561 282
NVE7053 24699 24754 56
NVE7053 58505 58831 327
NVE7053 30998 31056 59
NVE7053 65893 66075 183
NVE7053 34147 34271 125
NVE7053 57767 57932 166
NVE7053 12797 12908 112
NVE7053 17513 17707 195
NVE7053 59330 59683 354
NVE7053 31600 31727 128
NVE7053 27782 27862 81
NVE7053 14417 14509 93
NVE7053 6711 6983 273
NVE7058 103948 104002 55
NVE7058 97616 97808 193
NVE7058 96136 96354 219
NVE7058 99437 99588 152
NVE7058 92946 93038 93
NVE7058 104139 104284 146
NVE7058 105891 106110 220
NVE7058 104994 105084 91
NVE7058 98373 98518 146
NVE7058 95330 95501 172
NVE7058 95571 95885 315
NVE7058 96925 97070 146
NVE7058 94604 94711 108
NVE7058 100084 100261 178
NVE7058 101177 101238 62
NVE7058 101579 101714 136
NVE7058 103291 103382 92
NVE7058 98831 98993 163
NVE7059 110029 110473 445
NVE7059 112031 112249 219
NVE7059 113342 113495 154
NVE7059 111738 111913 176
NVE7059 111301 111395 95
NVE968 474121 474458 338
NVE968 476875 477543 669
NVE968 468538 468699 162
NVE968 475779 475972 194
NVE968 475251 475588 338
NVE968 467462 468145 684
NVE968 472074 472259 186
NVE969 478968 479401 434
NVE969 477644 477890 247
NVE969 480091 480238 148
NVE966 463008 463265 258
NVE966 458610 459040 431
NVE966 463828 464043 216
NVE967 465135 466597 1463
NVE967 466971 467123 153
NVE964 433748 433882 135
NVE964 439881 439924 44
NVE964 435146 435281 136
NVE964 434132 434202 71
NVE964 435927 436022 96
NVE964 431364 431812 449
NVE964 440292 440648 357
NVE964 436818 437107 290
NVE964 433088 433290 203
NVE964 438869 439046 178
NVE964 434310 434385 76
NVE964 432739 432945 207
NVE964 440011 440045 35
NVE965 444454 445444 991
NVE965 446021 446210 190
NVE962 407874 408551 678
NVE962 412882 412960 79
NVE962 411703 411810 108
NVE962 410295 410484 190
NVE962 409651 409763 113
NVE962 413207 413466 260
NVE962 409044 409380 337
NVE963 424018 424109 92
NVE963 425736 425784 49
NVE963 430839 430900 62
NVE963 423254 423400 147
NVE963 427202 427525 324
NVE963 428877 429696 820
NVE960 388554 388762 209
NVE960 386870 386970 101
NVE960 385161 385263 103
NVE960 385548 385613 66
NVE960 387548 387607 60
NVE960 383908 384024 117
NVE960 383014 383287 274
NVE960 384968 385020 53
NVE960 384590 384692 103
NVE960 386157 386336 180
NVE961 389424 389902 479
NVE961 399677 399703 27
NVE961 398819 399030 212
NVE23549 208720 208785 66
NVE23549 207321 207485 165
NVE23549 202332 202431 100
NVE23549 201530 201646 117
NVE23549 204126 204175 50
NVE23549 208112 208280 169
NVE23549 203964 204022 59
NVE23549 208536 208633 98
NVE23549 202041 202107 67
NVE23549 206802 207036 235
NVE23549 202964 203048 85
NVE23549 203442 203487 46
NVE23549 206220 206401 182
NVE23549 209880 210123 244
NVE23549 205200 205272 73
NVE23549 209310 209498 189
NVE23541 124181 124270 90
NVE23541 123637 123702 66
NVE23541 125250 125310 61
NVE23541 126173 126405 233
NVE23541 123108 123341 234
NVE23541 124883 124960 78
NVE23541 125969 126029 61
NVE23541 123482 123532 51
NVE23540 117752 117971 220
NVE23540 120627 120713 87
NVE23540 118276 118345 70
NVE23540 121447 121775 329
NVE23540 119488 119577 90
NVE23540 119870 119927 58
NVE23540 118823 119006 184
NVE23540 120035 120147 113
NVE23540 120440 120509 70
NVE23540 120927 121151 225
NVE23540 119319 119410 92
NVE23543 134887 134964 78
NVE23543 133997 134079 83
NVE23543 135636 135928 293
NVE23543 130656 130887 232
NVE23543 134477 134549 73
NVE23543 135164 135298 135
NVE23543 131503 131527 25
NVE23543 132100 132180 81
NVE23543 133796 133918 123
NVE23543 131693 131808 116
NVE23542 130096 130385 290
NVE23542 129409 129513 105
NVE23542 128895 128970 76
NVE23542 128377 128503 127
NVE23545 155888 156042 155
NVE23545 154767 154841 75
NVE23545 154391 154550 160
NVE23545 155674 155798 125
NVE23545 156950 157326 377
NVE23545 156499 156588 90
NVE23545 154972 155182 211
NVE23545 153717 153835 119
NVE23545 155380 155557 178
NVE23545 151596 151959 364
NVE23544 142825 142925 101
NVE23544 146252 146318 67
NVE23544 138953 139061 109
NVE23544 146452 146580 129
NVE23544 137422 137489 68
NVE23544 144318 144392 75
NVE23544 141127 141171 45
NVE23544 149353 149445 93
NVE23544 141667 141742 76
NVE23544 137271 137331 61
NVE23544 145118 145173 56
NVE23544 139833 139935 103
NVE23544 137669 137713 45
NVE23544 141821 141887 67
NVE23544 137790 137847 58
NVE23544 143757 143813 57
NVE23544 139526 139604 79
NVE23544 146941 147064 124
NVE23544 136727 137022 296
NVE23544 148697 148807 111
NVE23544 144512 144592 81
NVE23544 144672 144735 64
NVE23544 142416 142507 92
NVE23544 143886 143978 93
NVE23544 145649 145741 93
NVE23547 163743 163944 202
NVE23547 165259 165795 537
NVE23547 161217 163095 1879
NVE23546 159444 159875 432
NVE23546 157694 158240 547
NVE23546 159189 159304 116
NVE11091 1654 1896 243
NVE11091 837 920 84
NVE11091 2711 2865 155
NVE22982 185759 186828 1070
NVE22982 185254 185378 125
NVE19838 1141880 1143006 1127
NVE19838 1143959 1144128 170
NVE19839 1152289 1152298 10
NVE19839 1148726 1149329 604
NVE19839 1150469 1151427 959
NVE19834 1129464 1130153 690
NVE19834 1122166 1122233 68
NVE19834 1121290 1121361 72
NVE19834 1126699 1126789 91
NVE19834 1128817 1128907 91
NVE19834 1125868 1125990 123
NVE19834 1122576 1122646 71
NVE19834 1128388 1128492 105
NVE19834 1126178 1126275 98
NVE19834 1127127 1127218 92
NVE19834 1120819 1121014 196
NVE19834 1122326 1122421 96
NVE19835 1131754 1132938 1185
NVE19836 1135109 1135513 405
NVE19836 1133659 1133934 276
NVE19836 1135829 1135931 103
NVE19837 1137060 1137221 162
NVE19837 1138446 1138684 239
NVE19837 1139693 1139808 116
NVE19837 1137651 1137805 155
NVE19830 1088309 1089148 840
NVE19831 1093978 1094081 104
NVE19831 1094389 1094459 71
NVE19831 1095699 1095759 61
NVE19831 1096007 1097125 1119
NVE19831 1089419 1089679 261
NVE19831 1095436 1095528 93
NVE19832 1113883 1116088 2206
NVE19833 1117902 1118079 178
NVE19833 1116300 1116920 621
NVE19833 1119294 1119499 206
NVE19833 1120165 1120628 464
NVE19833 1119645 1119800 156
NVE19833 1118602 1118714 113
NVE19833 1118373 1118498 126
NVE20159 682745 684521 1777
NVE20158 672992 673590 599
NVE20158 676422 676708 287
NVE20158 679428 679666 239
NVE20158 675848 675990 143
NVE20158 674984 675153 170
NVE20158 675338 675520 183
NVE20157 669824 669915 92
NVE20157 667832 668023 192
NVE20157 669302 669430 129
NVE20157 667327 667736 410
NVE20157 672372 672435 64
NVE20157 669023 669184 162
NVE20157 672506 672684 179
NVE20156 663349 663455 107
NVE20156 663698 663910 213
NVE20156 663073 663209 137
NVE20156 665849 666012 164
NVE20156 662227 662453 227
NVE20155 659426 659535 110
NVE20155 655257 655957 701
NVE20155 659843 660009 167
NVE20155 660333 660371 39
NVE20154 652846 652944 99
NVE20154 652298 652369 72
NVE20154 651118 651448 331
NVE20154 652538 652642 105
NVE20154 653103 653259 157
NVE20154 654267 654596 330
NVE20154 651849 651911 63
NVE20154 654054 654117 64
NVE20154 652084 652158 75
NVE20153 648127 648333 207
NVE20153 649363 649933 571
NVE20152 644050 644207 158
NVE20152 643036 643530 495
NVE20152 637213 637503 291
NVE20152 645881 646246 366
NVE20152 634696 636029 1334
NVE20152 637846 637981 136
NVE20152 636495 636899 405
NVE20152 642645 642707 63
NVE20151 633945 634023 79
NVE20151 621174 621426 253
NVE20151 618747 618838 92
NVE20151 625539 625639 101
NVE20151 634381 634667 287
NVE20151 618910 618994 85
NVE20151 624887 624999 113
NVE20151 625232 625319 88
NVE20151 620515 620613 99
NVE20150 614243 614444 202
NVE20150 607948 608046 99
NVE20150 612702 612905 204
NVE20150 609729 609915 187
NVE20150 616903 617138 236
NVE20150 613474 613623 150
NVE20150 618446 618606 161
NVE20150 611186 611871 686
NVE20150 617445 617633 189
NVE22983 197768 197976 209
NVE22983 193179 194057 879
NVE22983 198850 199003 154
NVE22983 195560 197004 1445
NVE24386 382287 383053 767
NVE24386 381710 381893 184
NVE24386 378693 378865 173
NVE24386 377939 377998 60
NVE24386 377794 377866 73
NVE24386 379127 381515 2389
NVE24386 377464 377642 179
NVE24387 384381 385011 631
NVE24387 386068 386145 78
NVE24387 388315 388583 269
NVE24387 386601 386705 105
NVE24387 385482 385565 84
NVE24387 388193 388244 52
NVE24384 328234 329991 1758
NVE24384 330389 330773 385
NVE24385 362397 362534 138
NVE24385 366628 366732 105
NVE24385 372780 372916 137
NVE24385 371551 371778 228
NVE24385 374047 374173 127
NVE24385 364529 364583 55
NVE24385 372508 372573 66
NVE24385 375940 376213 274
NVE24385 372090 372189 100
NVE24385 375711 375855 145
NVE24385 363452 363555 104
NVE24385 372341 372387 47
NVE24385 365208 365273 66
NVE24385 373281 373386 106
NVE24385 365874 365990 117
NVE24385 367351 367514 164
NVE24385 361690 361767 78
NVE24385 366356 366383 28
NVE24385 361265 361412 148
NVE24382 318741 318863 123
NVE24382 316747 316907 161
NVE24382 314462 314563 102
NVE24382 305811 305991 181
NVE24382 306327 308712 2386
NVE24382 310683 310755 73
NVE24382 318540 318609 70
NVE24382 304724 305523 800
NVE24382 312924 313418 495
NVE24382 308948 309102 155
NVE24383 324027 324064 38
NVE24383 321108 321269 162
NVE24383 325669 325745 77
NVE24383 324269 324335 67
NVE24383 327294 327816 523
NVE24383 322156 322226 71
NVE24383 325372 325455 84
NVE24383 326032 326229 198
NVE24383 322707 322944 238
NVE24383 326719 326787 69
NVE24383 318994 319230 237
NVE24383 321988 322078 91
NVE24380 287358 287367 10
NVE24380 283762 283950 189
NVE24380 279312 280125 814
NVE24380 281395 282171 777
NVE24380 287568 287630 63
NVE24381 288461 288801 341
NVE24381 291666 291878 213
NVE24381 294690 294990 301
NVE24388 389105 389641 537
NVE24388 393037 393411 375
NVE24388 392474 392767 294
NVE24388 393692 394093 402
NVE24388 389873 390008 136
NVE24388 391661 392030 370
NVE24388 390187 390251 65
NVE24389 395389 395498 110
NVE24389 394214 394377 164
NVE24389 394558 394703 146
NVE24389 395908 396011 104
NVE24389 396480 396638 159
NVE25477 521106 521183 78
NVE25477 522800 523089 290
NVE25477 520617 521032 416
NVE25477 523743 524260 518
NVE25477 524665 525111 447
NVE25476 511720 512291 572
NVE25476 516485 516816 332
NVE25476 512981 513185 205
NVE25476 516356 516399 44
NVE25476 517875 517988 114
NVE25476 513938 514029 92
NVE25476 514747 514893 147
NVE25476 520065 520306 242
NVE25476 515593 515728 136
NVE25476 517364 517468 105
NVE25476 514974 515045 72
NVE25476 519571 519732 162
NVE25476 518707 518965 259
NVE25475 509983 511599 1617
NVE25475 506377 508103 1727
NVE25474 490467 490808 342
NVE25474 496389 496670 282
NVE25474 496923 497466 544
NVE25474 495071 495250 180
NVE25474 499330 499519 190
NVE25474 498353 498718 366
NVE25474 496031 496140 110
NVE25474 494124 494276 153
NVE25474 493155 493466 312
NVE25474 500014 501385 1372
NVE25473 487163 487290 128
NVE25473 485762 485865 104
NVE25473 488080 488191 112
NVE25473 485567 485657 91
NVE25473 487493 487644 152
NVE25473 486424 486528 105
NVE25472 479828 479898 71
NVE25472 480216 480245 30
NVE25472 484798 485001 204
NVE25472 481083 481209 127
NVE25472 485275 485416 142
NVE25472 482895 482990 96
NVE25472 481868 481961 94
NVE25472 480646 480720 75
NVE25471 467767 467956 190
NVE25471 474258 474512 255
NVE25471 475334 475513 180
NVE25471 476014 476250 237
NVE25471 476825 476974 150
NVE25471 477325 477555 231
NVE25470 457635 457805 171
NVE25470 453162 453269 108
NVE25470 458818 458967 150
NVE25470 448242 448349 108
NVE25470 458075 458308 234
NVE25470 447627 447758 132
NVE25470 459661 461662 2002
NVE25470 457131 457382 252
NVE25479 544586 544702 117
NVE25479 536699 537109 411
NVE25479 543207 543314 108
NVE25479 543003 543076 74
NVE25479 539231 539287 57
NVE25479 536417 536479 63
NVE25478 527418 528134 717
NVE25478 529521 529566 46
NVE4589 296694 297937 1244
NVE4588 293488 295962 2475
NVE4587 288139 288199 61
NVE4587 287332 287516 185
NVE4587 284826 284929 104
NVE4587 285485 285592 108
NVE4587 291152 291402 251
NVE4587 290610 290706 97
NVE4587 282728 282933 206
NVE4587 288371 288514 144
NVE4587 280018 280209 192
NVE4587 290097 290271 175
NVE4587 280870 281209 340
NVE4587 286655 286745 91
NVE4587 287760 287911 152
NVE4587 289386 289508 123
NVE4586 274249 275731 1483
NVE4586 277227 277397 171
NVE4585 266024 266147 124
NVE4585 263299 263459 161
NVE4585 266673 266717 45
NVE4585 265831 265934 104
NVE4585 263985 264159 175
NVE4585 264728 264824 97
NVE4585 264457 264612 156
NVE4585 268921 269467 547
NVE4585 267696 267821 126
NVE4585 266885 266984 100
NVE4584 255342 255417 76
NVE4584 258437 258717 281
NVE4584 254599 255201 603
NVE4583 245225 246273 1049
NVE4582 235385 235504 120
NVE4582 233391 233620 230
NVE4582 236817 237056 240
NVE4582 230988 231129 142
NVE4582 238628 238702 75
NVE4582 232619 232699 81
NVE4582 233941 234066 126
NVE4581 228100 228317 218
NVE4581 228478 228611 134
NVE4581 230035 230425 391
NVE4581 226808 227066 259
NVE8001 152936 153166 231
NVE8001 153594 153806 213
NVE8001 147676 147902 227
NVE8001 155445 155675 231
NVE8001 152326 152586 261
NVE8001 151399 151527 129
NVE8001 155964 156341 378
NVE8001 148078 148780 703
NVE8001 154057 154331 275
NVE8001 151160 151287 128
NVE8001 156917 158377 1461
NVE25694 572538 572726 189
NVE25694 571964 572158 195
NVE25694 563743 563886 144
NVE25694 563260 563356 97
NVE25694 565210 565347 138
NVE25694 574242 574433 192
NVE25694 574874 575074 201
NVE25694 573091 573288 198
NVE25694 568175 568349 175
NVE25694 575248 575299 52
NVE25694 577573 577736 164
NVE25694 571628 571819 192
NVE25694 571069 571257 189
NVE25694 575624 575796 173
NVE25694 569097 569285 189
NVE25694 566960 567123 164
NVE25694 564156 564268 113
NVE25694 568506 568589 84
NVE25694 566237 566320 84
NVE25694 573664 573852 189
NVE25693 558014 558075 62
NVE25693 560753 561083 331
NVE25693 559286 559414 129
NVE25693 557677 557849 173
NVE25693 561357 561508 152
NVE25693 559660 559826 167
NVE25693 559050 559092 43
NVE25693 562102 562401 300
NVE25693 559968 560072 105
NVE25693 560152 560223 72
NVE12929 1252357 1253637 1281
NVE12928 1201158 1201267 110
NVE12928 1218715 1218784 70
NVE12928 1206813 1206940 128
NVE12928 1229404 1229499 96
NVE12928 1223500 1223778 279
NVE12928 1200938 1201011 74
NVE12928 1213554 1213712 159
NVE12928 1201596 1201679 84
NVE12928 1230474 1230618 145
NVE12928 1215463 1215616 154
NVE12928 1225962 1226134 173
NVE12928 1202714 1202860 147
NVE12928 1210319 1210513 195
NVE12928 1202150 1202291 142
NVE12928 1226790 1227076 287
NVE12928 1217634 1217798 165
NVE12928 1230103 1230192 90
NVE12928 1224178 1224216 39
NVE12928 1236667 1236714 48
NVE12928 1245403 1245598 196
NVE12928 1233925 1234121 197
NVE12928 1215941 1216161 221
NVE12928 1216850 1216906 57
NVE12928 1234379 1234604 226
NVE12928 1207687 1207828 142
NVE12928 1198966 1199001 36
NVE12928 1205309 1205479 171
NVE12928 1208380 1208529 150
NVE12928 1246650 1246996 347
NVE12928 1235034 1235256 223
NVE12928 1214811 1215064 254
NVE12928 1237646 1237863 218
NVE12928 1214284 1214310 27
NVE12928 1224887 1225090 204
NVE12928 1225539 1225739 201
NVE12928 1223048 1223198 151
NVE12928 1228411 1228446 36
NVE12928 1219711 1219988 278
NVE12928 1231231 1231395 165
NVE12928 1215753 1215800 48
NVE12928 1209241 1209392 152
NVE12928 1231824 1231990 167
NVE12928 1229588 1229809 222
NVE12928 1227525 1227724 200
NVE12928 1235960 1236144 185
NVE12928 1218327 1218484 158
NVE12928 1216397 1216583 187
NVE12928 1204925 1205069 145
NVE12928 1219365 1219400 36
NVE12928 1198316 1198890 575
NVE12928 1212820 1213071 252
NVE12928 1211848 1212048 201
NVE12928 1203872 1204029 158
NVE12928 1200016 1200167 152
NVE12928 1212304 1212327 24
NVE12927 1188857 1189002 146
NVE12927 1192091 1192654 564
NVE12927 1186774 1187344 571
NVE12927 1189463 1189646 184
NVE12927 1187858 1188072 215
NVE12927 1189747 1189876 130
NVE12926 1177911 1178745 835
NVE12925 1182298 1182382 85
NVE12925 1175283 1175347 65
NVE12925 1184224 1184271 48
NVE12925 1181890 1182034 145
NVE12925 1185121 1185306 186
NVE12925 1183259 1183353 95
NVE12925 1172491 1172579 89
NVE12925 1171280 1171361 82
NVE12925 1183749 1183834 86
NVE12925 1182816 1182879 64
NVE12925 1184834 1184962 129
NVE12925 1184007 1184075 69
NVE12925 1185382 1185434 53
NVE12925 1170473 1170823 351
NVE12924 1163888 1164070 183
NVE12924 1163347 1163517 171
NVE12924 1169748 1169874 127
NVE12924 1161297 1161589 293
NVE12924 1160943 1161117 175
NVE12924 1164875 1164987 113
NVE12924 1162689 1162845 157
NVE12924 1159062 1159403 342
NVE12924 1163016 1163110 95
NVE12924 1162431 1162494 64
NVE12923 1134624 1134902 279
NVE12923 1143316 1143351 36
NVE12923 1154381 1154562 182
NVE12923 1139394 1139615 222
NVE12923 1143574 1143669 96
NVE12923 1133694 1133844 151
NVE12923 1137683 1137883 201
NVE12923 1138560 1138732 173
NVE12923 1143959 1144180 222
NVE12923 1151731 1151947 217
NVE12923 1151018 1151273 256
NVE12923 1131936 1132278 343
NVE12923 1136116 1136151 36
NVE12923 1146875 1147041 167
NVE12923 1153670 1153895 226
NVE12923 1150314 1150474 161
NVE12923 1145625 1145769 145
NVE12923 1146341 1146505 165
NVE12923 1141567 1141702 136
NVE12923 1156407 1156624 218
NVE12923 1142722 1142847 126
NVE12923 1137291 1137494 204
NVE12923 1145036 1145125 90
NVE12923 1153035 1153082 48
NVE12923 1152532 1152713 182
NVE12922 1126644 1126797 154
NVE12922 1128768 1128954 187
NVE12922 1125408 1125486 79
NVE12922 1126141 1126400 260
NVE12922 1129163 1129254 92
NVE12922 1125683 1125709 27
NVE12922 1125066 1125088 23
NVE12922 1127058 1127102 45
NVE12922 1125555 1125566 12
NVE12922 1127720 1127940 221
NVE12921 1110217 1110336 120
NVE12921 1118965 1119095 131
NVE12921 1112003 1112076 74
NVE12921 1124486 1124509 24
NVE12921 1122897 1123054 158
NVE12921 1116782 1116926 145
NVE12921 1124837 1124884 48
NVE12921 1108366 1108388 23
NVE12921 1111437 1111588 152
NVE12921 1112733 1112828 96
NVE12921 1111054 1111089 36
NVE12921 1123698 1123892 195
NVE12921 1112446 1112555 110
NVE12921 1117310 1117489 180
NVE12921 1115990 1116136 147
NVE12921 1119970 1120111 142
NVE12921 1121873 1122022 150
NVE12921 1124202 1124402 201
NVE12921 1116376 1116533 158
NVE12921 1113303 1113447 145
NVE12921 1109322 1109986 665
NVE12920 1098685 1098758 74
NVE12920 1098928 1098982 55
NVE12920 1094275 1094338 64
NVE12920 1102580 1102658 79
NVE12920 1098027 1098122 96
NVE12920 1100415 1100474 60
NVE12920 1107474 1107559 86
NVE12920 1099788 1099858 71
NVE12920 1088148 1088206 59
NVE12920 1103040 1103127 88
NVE12920 1096968 1097054 87
NVE12920 1095921 1096014 94
NVE12920 1106797 1106906 110
NVE12920 1107029 1107085 57
NVE12920 1104802 1104908 107
NVE12920 1105317 1105409 93
NVE12920 1094083 1094193 111
NVE12920 1096226 1096315 90
NVE12920 1098427 1098525 99
NVE12920 1095004 1095135 132
NVE12920 1086835 1087193 359
NVE12920 1099193 1099277 85
NVE12920 1095695 1095791 97
NVE12920 1106015 1106150 136
NVE12920 1106262 1106369 108
NVE12920 1097651 1097725 75
NVE12920 1099063 1099115 53
NVE12920 1093406 1093497 92
NVE5184 66411 67168 758
NVE5184 69333 69635 303
NVE5185 78399 78820 422
NVE5185 81455 81580 126
NVE5185 79197 79251 55
NVE5185 75106 75839 734
NVE5185 82534 82602 69
NVE5185 80586 80716 131
NVE5185 79803 79920 118
NVE5185 76592 76681 90
NVE5185 83191 83360 170
NVE5185 82218 82343 126
NVE5185 81786 81842 57
NVE5186 88252 88615 364
NVE5186 85496 86722 1227
NVE5187 111254 111348 95
NVE5187 94117 94244 128
NVE5187 107087 107170 84
NVE5187 106086 106150 65
NVE5187 104577 104847 271
NVE5187 111941 112046 106
NVE5187 96619 96693 75
NVE5187 94607 94895 289
NVE5187 98984 99166 183
NVE5187 105152 105189 38
NVE5187 97646 97807 162
NVE5187 95985 96042 58
NVE5187 118282 118382 101
NVE5187 100978 101747 770
NVE5187 100136 100690 555
NVE5187 95686 95820 135
NVE5187 112581 112648 68
NVE5187 118034 118092 59
NVE5187 99652 99816 165
NVE5187 103343 103647 305
NVE5187 110253 110364 112
NVE5187 97165 97280 116
NVE5187 106353 106412 60
NVE5187 118487 118875 389
NVE5187 108343 108440 98
NVE5187 98592 98711 120
NVE5180 25873 26002 130
NVE5180 27160 27326 167
NVE5180 26610 26747 138
NVE5180 23085 23194 110
NVE5180 27911 28615 705
NVE5180 23676 23842 167
NVE5181 31700 32307 608
NVE5181 30376 30887 512
NVE5182 42381 42785 405
NVE5182 35947 36106 160
NVE5182 41104 41189 86
NVE5182 36284 36400 117
NVE5182 34739 35088 350
NVE5182 39843 39937 95
NVE5182 42207 42310 104
NVE5182 39054 39099 46
NVE5182 37108 37171 64
NVE5182 41749 41803 55
NVE5182 39640 39777 138
NVE5182 46266 47078 813
NVE5182 37283 37376 94
NVE5182 43149 43759 611
NVE5182 37544 37598 55
NVE5182 41266 41363 98
NVE5182 41969 42014 46
NVE5182 40008 40118 111
NVE5182 40476 40636 161
NVE5182 37768 37909 142
NVE5182 38164 38604 441
NVE5182 36504 36544 41
NVE5182 39311 39472 162
NVE5182 45918 46107 190
NVE5182 38680 38718 39
NVE5182 36756 37015 260
NVE5182 34206 34618 413
NVE5182 44192 44269 78
NVE5182 44353 44580 228
NVE5182 42098 42138 41
NVE5182 38929 38978 50
NVE5182 35338 35414 77
NVE5182 41488 41554 67
NVE5183 55303 55476 174
NVE5183 65612 65695 84
NVE5183 54889 54956 68
NVE5183 53956 54131 176
NVE5183 66078 66296 219
NVE5188 127174 127335 162
NVE5188 126477 126629 153
NVE5188 124919 125682 764
NVE5189 134182 134243 62
NVE5189 134332 134475 144
NVE5189 128557 128579 23
NVE5189 129886 130036 151
NVE5189 132196 132270 75
NVE5189 133532 133749 218
NVE5189 130301 130402 102
NVE5189 131613 131674 62
NVE5238 519808 519961 154
NVE5238 517149 517274 126
NVE5238 521941 522359 419
NVE5238 521136 521628 493
NVE5238 515096 515490 395
NVE5238 520536 520791 256
NVE5238 519328 519453 126
NVE5238 516215 516505 291
NVE5239 522794 523591 798
NVE5239 523844 524389 546
NVE5236 513243 513264 22
NVE5236 511157 511226 70
NVE5236 505086 505189 104
NVE5236 507460 507493 34
NVE5236 505744 505821 78
NVE5236 511605 511677 73
NVE5236 510409 510492 84
NVE5236 511795 511883 89
NVE5236 509419 509504 86
NVE5236 511019 511073 55
NVE5236 508003 508083 81
NVE5236 506556 506683 128
NVE5236 509215 509283 69
NVE5236 506997 507206 210
NVE5236 508858 508944 87
NVE5236 504960 504995 36
NVE5236 508636 508742 107
NVE5236 509951 510049 99
NVE5237 513486 513546 61
NVE5237 513732 513954 223
NVE5237 513320 513344 25
NVE5234 498330 498426 97
NVE5234 499965 500681 717
NVE5234 502690 502718 29
NVE5234 502802 502884 83
NVE5234 501213 501879 667
NVE5234 499321 499587 267
NVE5235 504648 504738 91
NVE5235 503191 503278 88
NVE5235 504810 504859 50
NVE5235 503801 503865 65
NVE5235 504088 504155 68
NVE5232 494000 494728 729
NVE5233 494782 495899 1118
NVE5230 492020 492654 635
NVE5231 493161 493569 409
NVE6523 349017 349166 150
NVE6523 348294 348327 34
NVE6523 349816 350794 979
NVE6522 348151 348228 78
NVE6522 340740 341116 377
NVE6522 346305 346483 179
NVE6522 345549 345827 279
NVE6522 339611 339922 312
NVE6522 343363 343540 178
NVE6522 336967 337042 76
NVE6522 338646 338798 153
NVE6522 344103 344723 621
NVE6522 347042 347110 69
NVE6522 341564 341812 249
NVE6522 342119 342193 75
NVE6522 342559 342740 182
NVE6522 338421 338508 88
NVE6522 346632 346704 73
NVE6522 338284 338339 56
NVE6522 336544 336892 349
NVE6521 333098 333256 159
NVE6521 333738 333799 62
NVE6521 325585 325670 86
NVE6521 331355 331470 116
NVE6521 329261 329368 108
NVE6521 332481 332570 90
NVE6521 328473 328582 110
NVE6521 325224 325301 78
NVE6521 326689 326852 164
NVE6521 331645 331723 79
NVE6521 332663 332767 105
NVE6521 334846 335005 160
NVE6521 330902 330988 87
NVE6521 327454 327705 252
NVE6521 330243 330373 131
NVE6521 329784 329877 94
NVE6521 326326 326549 224
NVE6521 328249 328311 63
NVE6520 310338 310744 407
NVE6520 309302 309945 644
NVE6520 308247 308440 194
NVE6520 308727 308914 188
NVE6520 306441 307919 1479
NVE6527 411301 412441 1141
NVE6526 410522 410592 71
NVE6526 405136 405221 86
NVE6526 404345 404596 252
NVE6525 360241 361189 949
NVE6525 361495 361726 232
NVE6525 361979 366484 4506
NVE6525 380425 380714 290
NVE6525 372047 375560 3514
NVE6525 376623 376708 86
NVE6525 366803 368811 2009
NVE6524 353226 353349 124
NVE6524 356253 356303 51
NVE6524 354194 354242 49
NVE6524 354762 354796 35
NVE6524 353431 353568 138
NVE6524 354050 354105 56
NVE6524 353095 353136 42
NVE6524 353872 353971 100
NVE6524 354876 354924 49
NVE6524 354577 354628 52
NVE6524 354347 354381 35
NVE6529 448346 448443 98
NVE6529 457599 457714 116
NVE6529 452415 452548 134
NVE6529 454776 454906 131
NVE6529 455454 455560 107
NVE6529 456145 456501 357
NVE6529 445800 446077 278
NVE6529 446759 446929 171
NVE6529 447267 447399 133
NVE6528 428915 429081 167
NVE6528 424314 424446 133
NVE6528 425830 425927 98
NVE6528 421803 423933 2131
NVE2633 460574 460690 117
NVE2633 461374 461946 573
NVE2632 456008 456217 210
NVE2632 454820 454939 120
NVE2632 455538 455702 165
NVE2632 451543 451601 59
NVE2632 454216 454291 76
NVE2632 452124 452202 79
NVE2632 451115 451177 63
NVE2632 450953 451017 65
NVE2632 453851 453926 76
NVE2632 451740 451789 50
NVE2632 453430 453513 84
NVE2632 449101 449533 433
NVE2632 450667 450766 100
NVE2632 456929 457053 125
NVE2632 450301 450414 114
NVE2632 453237 453321 85
NVE2632 451243 451309 67
NVE2631 448507 449095 589
NVE2631 447104 447586 483
NVE2631 448027 448293 267
NVE2630 444368 444430 63
NVE2630 443563 443748 186
NVE2630 444838 446853 2016
NVE2637 501242 501313 72
NVE2637 500635 500751 117
NVE2637 500259 500340 82
NVE2637 495466 495513 48
NVE2637 494590 494646 57
NVE2637 494447 494507 61
NVE2637 495728 495776 49
NVE2637 492607 492856 250
NVE2637 495887 495994 108
NVE2637 501607 501723 117
NVE2637 496687 496723 37
NVE2637 496411 496525 115
NVE2637 493140 493198 59
NVE2637 494968 495071 104
NVE2636 489850 490111 262
NVE2636 488523 488726 204
NVE2636 487055 487772 718
NVE2636 489039 489203 165
NVE2636 489414 489582 169
NVE2636 490742 491166 425
NVE2635 483934 484780 847
NVE2635 482187 482573 387
NVE2634 473825 474040 216
NVE2634 474560 474800 241
NVE2634 473314 473457 144
NVE2639 514280 514402 123
NVE2639 510908 513675 2768
NVE2639 520271 520377 107
NVE2639 514845 514910 66
NVE2639 517992 518226 235
NVE2639 516513 516736 224
NVE2639 517450 517603 154
NVE2639 522998 523256 259
NVE2638 502302 502811 510
NVE2638 503783 503875 93
NVE2638 507945 508116 172
NVE2638 505472 505549 78
NVE2638 503293 503479 187
NVE2638 506316 506410 95
NVE2638 507457 507838 382
NVE22981 179730 180343 614
NVE22981 178625 179349 725
NVE19018 1508548 1508647 100
NVE19018 1509058 1509113 56
NVE19018 1507997 1508240 244
NVE19018 1509725 1509765 41
NVE19019 1510417 1510560 144
NVE19019 1511670 1512165 496
NVE2189 1349801 1349928 128
NVE2189 1352107 1352276 170
NVE2189 1352626 1353077 452
NVE2189 1351809 1351951 143
NVE2188 1347746 1347915 170
NVE2188 1348176 1348835 660
NVE2188 1347041 1347270 230
NVE2188 1347501 1347643 143
NVE2185 1334857 1335092 236
NVE2185 1335838 1336579 742
NVE2185 1333801 1333845 45
NVE2185 1334445 1334554 110
NVE2185 1333429 1333571 143
NVE2185 1332991 1333079 89
NVE2184 1325691 1326660 970
NVE2187 1344617 1344786 170
NVE2187 1344134 1344276 143
NVE2187 1343761 1343987 227
NVE2187 1345322 1345775 454
NVE2186 1342607 1342715 109
NVE2186 1341631 1341671 41
NVE2186 1342048 1342118 71
NVE2186 1342308 1342354 47
NVE2186 1340718 1340825 108
NVE2186 1341159 1341254 96
NVE2186 1339626 1339724 99
NVE2186 1338856 1338932 77
NVE2186 1338260 1338474 215
NVE2186 1339253 1339295 43
NVE2186 1339392 1339492 101
NVE2186 1339027 1339146 120
NVE2186 1339939 1339994 56
NVE2186 1343198 1343660 463
NVE2181 1308861 1309031 171
NVE2181 1305699 1305772 74
NVE2181 1307244 1307374 131
NVE2181 1308651 1308670 20
NVE2181 1308253 1308371 119
NVE2181 1309267 1309412 146
NVE2181 1306213 1306485 273
NVE2181 1310389 1310650 262
NVE2181 1303732 1304022 291
NVE2180 1301577 1301699 123
NVE2180 1300914 1301140 227
NVE2180 1300258 1300438 181
NVE2180 1299840 1300005 166
NVE2180 1298336 1298473 138
NVE2180 1302094 1302345 252
NVE2180 1298201 1298247 47
NVE2180 1299391 1299647 257
NVE2183 1321826 1323268 1443
NVE2183 1320544 1321516 973
NVE2182 1314899 1314943 45
NVE2182 1315529 1315758 230
NVE2182 1315859 1316605 747
NVE2182 1314452 1314594 143
NVE2182 1313901 1314032 132
NVE2182 1315038 1315147 110
NVE4116 404305 404352 48
NVE4116 407071 407697 627
NVE4116 406482 406541 60
NVE4116 402463 402505 43
NVE4117 411783 411828 46
NVE4117 412765 412914 150
NVE4117 417974 418013 40
NVE4117 414638 414713 76
NVE4117 410730 411462 733
NVE4117 414206 414309 104
NVE4117 417824 417854 31
NVE4117 412638 412690 53
NVE4117 418090 418140 51
NVE4117 419316 419387 72
NVE26120 759653 759721 69
NVE26120 762358 762434 77
[truncated: 181,305 more rows]
