# Supplementary material for: Tracing animal genomic evolution with the chromosomal-level assembly of the freshwater sponge Ephydatia muelleri
Source: Nat Commun. 2020 Jul 27;11:3676. doi: 10.1038/s41467-020-17397-w (PMC7385117; doi:10.1038/s41467-020-17397-w)
Supplement: Supplementary file 7 — Supplementary Data 3 [file 41467_2020_17397_MOESM7_ESM.zip › Suppl_Data_3_Comp_genome_statistics_scripts/intron-exon/nveGenes.vienna130208.intergenic.tab]

scaffold_1131 (141, 7345) (12313, 13395) 4967
scaffold_1131 (12313, 13395) (25852, 27515) 12456
scaffold_1131 (25852, 27515) (30907, 32195) 3391
scaffold_1130 (520, 2880) (3059, 8555) 178
scaffold_1130 (3059, 8555) (29876, 31000) 21320
scaffold_1130 (29876, 31000) (36397, 36795) 5396
scaffold_7670 (1563, 2140) (2743, 4259) 602
scaffold_190 (104701, 116055) (116907, 131365) 851
scaffold_190 (116907, 131365) (132026, 136932) 660
scaffold_190 (132026, 136932) (137697, 150415) 764
scaffold_190 (137697, 150415) (152774, 179015) 2358
scaffold_190 (152774, 179015) (179640, 191934) 624
scaffold_190 (179640, 191934) (194361, 202719) 2426
scaffold_190 (194361, 202719) (206561, 208539) 3841
scaffold_190 (206561, 208539) (213821, 227779) 5281
scaffold_190 (213821, 227779) (261030, 264591) 33250
scaffold_190 (261030, 264591) (272460, 285824) 7868
scaffold_190 (272460, 285824) (287720, 295172) 1895
scaffold_190 (287720, 295172) (316294, 320049) 21121
scaffold_190 (316294, 320049) (320370, 324613) 320
scaffold_190 (320370, 324613) (325532, 327237) 918
scaffold_190 (325532, 327237) (330680, 331684) 3442
scaffold_190 (330680, 331684) (336067, 353556) 4382
scaffold_190 (336067, 353556) (353746, 371596) 189
scaffold_190 (353746, 371596) (371707, 384963) 110
scaffold_190 (371707, 384963) (386500, 388606) 1536
scaffold_190 (386500, 388606) (389707, 424331) 1100
scaffold_190 (389707, 424331) (424338, 424666) 6
scaffold_190 (424338, 424666) (426957, 436681) 2290
scaffold_4105 (542, 1025) (4946, 6153) 3920
scaffold_327 (27993, 29775) (31466, 31958) 1690
scaffold_327 (31466, 31958) (32710, 36885) 751
scaffold_327 (32710, 36885) (44257, 44825) 7371
scaffold_327 (44257, 44825) (46746, 48066) 1920
scaffold_327 (46746, 48066) (51686, 57160) 3619
scaffold_327 (51686, 57160) (57787, 62345) 626
scaffold_327 (57787, 62345) (65707, 68785) 3361
scaffold_327 (65707, 68785) (68886, 81980) 100
scaffold_327 (68886, 81980) (82036, 108449) 55
scaffold_327 (93362, 95145) (111349, 125055) 16203
scaffold_327 (111349, 125055) (156211, 198980) 31155
scaffold_327 (156211, 198980) (202047, 218821) 3066
scaffold_327 (202047, 218821) (229028, 231628) 10206
scaffold_241 (1, 3860) (3916, 7383) 55
scaffold_241 (3916, 7383) (8747, 15065) 1363
scaffold_241 (8747, 15065) (16413, 27735) 1347
scaffold_241 (16413, 27735) (31074, 34355) 3338
scaffold_241 (31074, 34355) (35536, 37580) 1180
scaffold_241 (35536, 37580) (38306, 44770) 725
scaffold_241 (38306, 44770) (51716, 56350) 6945
scaffold_241 (51716, 56350) (58861, 68095) 2510
scaffold_241 (58861, 68095) (68446, 70020) 350
scaffold_241 (68446, 70020) (76011, 79245) 5990
scaffold_241 (76011, 79245) (79356, 83790) 110
scaffold_241 (79356, 83790) (84763, 91425) 972
scaffold_241 (84763, 91425) (91616, 102212) 190
scaffold_241 (91616, 102212) (102966, 104702) 753
scaffold_241 (102966, 104702) (112567, 115365) 7864
scaffold_241 (112567, 115365) (116017, 118225) 651
scaffold_241 (116017, 118225) (122127, 132075) 3901
scaffold_241 (122127, 132075) (134576, 135410) 2500
scaffold_241 (134576, 135410) (148036, 151743) 12625
scaffold_241 (148036, 151743) (157213, 167628) 5469
scaffold_241 (157213, 167628) (191179, 195100) 23550
scaffold_241 (191179, 195100) (198286, 206088) 3185
scaffold_241 (198286, 206088) (208480, 218708) 2391
scaffold_241 (208480, 218708) (218879, 223095) 170
scaffold_241 (218879, 223095) (224473, 227438) 1377
scaffold_241 (224473, 227438) (227913, 230778) 474
scaffold_241 (227913, 230778) (249049, 250671) 18270
scaffold_241 (249049, 250671) (254411, 281368) 3739
scaffold_241 (254411, 281368) (281446, 282412) 77
scaffold_241 (281446, 282412) (283808, 293598) 1395
scaffold_241 (283808, 293598) (293779, 295193) 180
scaffold_241 (293779, 295193) (298330, 315208) 3136
scaffold_241 (298330, 315208) (331456, 332644) 16247
scaffold_241 (331456, 332644) (332923, 339927) 278
scaffold_241 (332923, 339927) (352553, 363167) 12625
scaffold_240 (15646, 16617) (35076, 48986) 18458
scaffold_240 (35076, 48986) (76557, 79685) 27570
scaffold_240 (76557, 79685) (79806, 90627) 120
scaffold_240 (79806, 90627) (124927, 126455) 34299
scaffold_240 (124927, 126455) (145610, 146485) 19154
scaffold_240 (145610, 146485) (151957, 154605) 5471
scaffold_240 (151957, 154605) (177555, 179943) 22949
scaffold_240 (177555, 179943) (182026, 184487) 2082
scaffold_240 (182026, 184487) (189864, 191810) 5376
scaffold_240 (189864, 191810) (206750, 216853) 14939
scaffold_240 (206750, 216853) (234525, 246923) 17671
scaffold_240 (234525, 246923) (246975, 250383) 51
scaffold_240 (246975, 250383) (250504, 274908) 120
scaffold_240 (250504, 274908) (276644, 290002) 1735
scaffold_240 (276644, 290002) (290574, 307059) 571
scaffold_240 (294788, 302302) (313714, 321489) 11411
scaffold_240 (313714, 321489) (326841, 329665) 5351
scaffold_240 (326841, 329665) (330961, 333139) 1295
scaffold_240 (330961, 333139) (334571, 341850) 1431
scaffold_240 (334571, 341850) (343372, 347330) 1521
scaffold_240 (343372, 347330) (347461, 351065) 130
scaffold_240 (347461, 351065) (356001, 361305) 4935
scaffold_240 (356001, 361305) (361421, 362546) 115
scaffold_243 (1, 2815) (11031, 11805) 8215
scaffold_243 (11031, 11805) (11926, 19912) 120
scaffold_243 (11926, 19912) (21620, 24425) 1707
scaffold_243 (21620, 24425) (30482, 31805) 6056
scaffold_243 (30482, 31805) (44029, 46195) 12223
scaffold_243 (44029, 46195) (50375, 51045) 4179
scaffold_243 (50375, 51045) (51476, 52680) 430
scaffold_243 (51476, 52680) (54549, 74915) 1868
scaffold_243 (54549, 74915) (82856, 91000) 7940
scaffold_243 (82856, 91000) (95116, 96489) 4115
scaffold_243 (95116, 96489) (101976, 103884) 5486
scaffold_243 (101976, 103884) (103994, 112715) 109
scaffold_243 (103994, 112715) (113348, 129965) 632
scaffold_243 (113348, 129965) (130686, 132610) 720
scaffold_243 (130686, 132610) (135932, 142985) 3321
scaffold_243 (135932, 142985) (148556, 150900) 5570
scaffold_243 (148556, 150900) (151536, 181100) 635
scaffold_243 (151536, 181100) (184357, 199165) 3256
scaffold_243 (184357, 199165) (199260, 201824) 94
scaffold_243 (199260, 201824) (201850, 209819) 25
scaffold_243 (201850, 209819) (210590, 212584) 770
scaffold_243 (210590, 212584) (214189, 217809) 1604
scaffold_243 (214189, 217809) (217910, 219604) 100
scaffold_243 (217910, 219604) (227963, 242479) 8358
scaffold_243 (227963, 242479) (243555, 246159) 1075
scaffold_243 (243555, 246159) (246400, 247665) 240
scaffold_243 (246400, 247665) (247860, 250439) 194
scaffold_243 (247860, 250439) (252988, 253489) 2548
scaffold_243 (252988, 253489) (254719, 267539) 1229
scaffold_243 (254719, 267539) (275591, 287049) 8051
scaffold_243 (275591, 287049) (287676, 293749) 626
scaffold_243 (287676, 293749) (302470, 310254) 8720
scaffold_243 (302470, 310254) (320780, 330394) 10525
scaffold_243 (320780, 330394) (333780, 335744) 3385
scaffold_243 (333780, 335744) (338200, 361768) 2455
scaffold_243 (338200, 361768) (362020, 364767) 251
scaffold_242 (8400, 19455) (20826, 35027) 1370
scaffold_242 (20826, 35027) (35232, 36505) 204
scaffold_242 (35232, 36505) (44796, 55830) 8290
scaffold_242 (44796, 55830) (58107, 61655) 2276
scaffold_242 (58107, 61655) (63453, 69055) 1797
scaffold_242 (63453, 69055) (76756, 78578) 7700
scaffold_242 (76756, 78578) (80186, 85895) 1607
scaffold_242 (80186, 85895) (122451, 158514) 36555
scaffold_242 (122451, 158514) (159242, 160850) 727
scaffold_242 (159242, 160850) (163191, 163924) 2340
scaffold_242 (163191, 163924) (174121, 199085) 10196
scaffold_242 (174121, 199085) (199192, 225540) 106
scaffold_242 (199192, 225540) (229331, 241324) 3790
scaffold_242 (229331, 241324) (243061, 275815) 1736
scaffold_242 (243061, 275815) (282542, 300660) 6726
scaffold_242 (282542, 300660) (301233, 303561) 572
scaffold_242 (301233, 303561) (304413, 314231) 851
scaffold_242 (304413, 314231) (334516, 337611) 20284
scaffold_242 (334516, 337611) (351427, 354761) 13815
scaffold_242 (351427, 354761) (355011, 361941) 249
scaffold_245 (42756, 45900) (50186, 58970) 4285
scaffold_245 (50186, 58970) (61926, 69087) 2955
scaffold_245 (61926, 69087) (71656, 74550) 2568
scaffold_245 (71656, 74550) (78127, 94625) 3576
scaffold_245 (78127, 94625) (96407, 97455) 1781
scaffold_245 (96407, 97455) (102149, 110015) 4693
scaffold_245 (106253, 107395) (110196, 116075) 2800
scaffold_245 (110196, 116075) (117280, 122835) 1204
scaffold_245 (117280, 122835) (124422, 126625) 1586
scaffold_245 (124422, 126625) (141841, 148215) 15215
scaffold_245 (141841, 148215) (148346, 152563) 130
scaffold_245 (148346, 152563) (158960, 162685) 6396
scaffold_245 (158960, 162685) (162816, 163485) 130
scaffold_245 (162816, 163485) (164537, 173045) 1051
scaffold_245 (164537, 173045) (174002, 175425) 956
scaffold_245 (174002, 175425) (182960, 184494) 7534
scaffold_245 (182960, 184494) (185763, 189349) 1268
scaffold_245 (185763, 189349) (189876, 191449) 526
scaffold_245 (189876, 191449) (191560, 195164) 110
scaffold_245 (191560, 195164) (196060, 200623) 895
scaffold_245 (196060, 200623) (200801, 202059) 177
scaffold_245 (200801, 202059) (202500, 207910) 440
scaffold_245 (202500, 207910) (208182, 216039) 271
scaffold_245 (208182, 216039) (216140, 221228) 100
scaffold_245 (216140, 221228) (221770, 225992) 541
scaffold_245 (221770, 225992) (226460, 231927) 467
scaffold_245 (226460, 231927) (238340, 241854) 6412
scaffold_245 (238340, 241854) (242320, 249299) 465
scaffold_245 (242320, 249299) (254370, 259544) 5070
scaffold_245 (254370, 259544) (260770, 266195) 1225
scaffold_245 (260770, 266195) (266761, 271999) 565
scaffold_245 (266761, 271999) (272550, 277638) 550
scaffold_245 (272550, 277638) (287271, 288329) 9632
scaffold_245 (287271, 288329) (291635, 298049) 3305
scaffold_245 (291635, 298049) (298370, 317324) 320
scaffold_245 (298370, 317324) (324010, 342910) 6685
scaffold_245 (324010, 342910) (343202, 345529) 291
scaffold_245 (343202, 345529) (351823, 358359) 6293
scaffold_244 (2081, 18545) (24206, 33870) 5660
scaffold_244 (24206, 33870) (36547, 64215) 2676
scaffold_244 (36547, 64215) (83745, 113985) 19529
scaffold_244 (83745, 113985) (114236, 119066) 250
scaffold_244 (114236, 119066) (119487, 127095) 420
scaffold_244 (119487, 127095) (152106, 153500) 25010
scaffold_244 (152106, 153500) (231537, 233705) 78036
scaffold_244 (231537, 233705) (239177, 243065) 5471
scaffold_244 (239177, 243065) (247783, 249281) 4717
scaffold_247 (5300, 34505) (35866, 40050) 1360
scaffold_247 (35866, 40050) (42396, 46730) 2345
scaffold_247 (42396, 46730) (48226, 56169) 1495
scaffold_247 (48226, 56169) (61306, 69740) 5136
scaffold_247 (61306, 69740) (71227, 72425) 1486
scaffold_247 (71227, 72425) (74526, 75835) 2100
scaffold_247 (74526, 75835) (77616, 78977) 1780
scaffold_247 (77616, 78977) (79856, 87105) 878
scaffold_247 (79856, 87105) (89143, 92975) 2037
scaffold_247 (89143, 92975) (106782, 115975) 13806
scaffold_247 (106782, 115975) (118256, 132947) 2280
scaffold_247 (118256, 132947) (135186, 143087) 2238
scaffold_247 (135186, 143087) (146126, 149623) 3038
scaffold_247 (146126, 149623) (156856, 158504) 7232
scaffold_247 (156856, 158504) (161945, 166295) 3440
scaffold_247 (161945, 166295) (169295, 170285) 2999
scaffold_247 (169295, 170285) (170347, 171025) 61
scaffold_247 (170347, 171025) (173613, 185892) 2587
scaffold_247 (173613, 185892) (196483, 201070) 10590
scaffold_247 (196483, 201070) (204883, 209868) 3812
scaffold_247 (204883, 209868) (216043, 226197) 6174
scaffold_247 (216043, 226197) (228031, 232732) 1833
scaffold_247 (228031, 232732) (232963, 238545) 230
scaffold_247 (232963, 238545) (238973, 257516) 427
scaffold_247 (238973, 257516) (257574, 275752) 57
scaffold_247 (266353, 268792) (275893, 284287) 7100
scaffold_247 (275893, 284287) (287184, 295012) 2896
scaffold_247 (287184, 295012) (301704, 328432) 6691
scaffold_247 (301704, 328432) (328593, 333829) 160
scaffold_247 (328593, 333829) (339083, 340047) 5253
scaffold_246 (212, 2081) (12186, 19147) 10104
scaffold_246 (16516, 17270) (22876, 26085) 5605
scaffold_246 (22876, 26085) (32537, 35155) 6451
scaffold_246 (32537, 35155) (46326, 60449) 11170
scaffold_246 (46326, 60449) (68307, 72545) 7857
scaffold_246 (68307, 72545) (104086, 116883) 31540
scaffold_246 (104086, 116883) (127257, 128035) 10373
scaffold_246 (127257, 128035) (170697, 207396) 42661
scaffold_246 (170697, 207396) (217207, 219892) 9810
scaffold_246 (217207, 219892) (227117, 228141) 7224
scaffold_246 (227117, 228141) (234471, 240150) 6329
scaffold_246 (234471, 240150) (240667, 268109) 516
scaffold_246 (245251, 248348) (253521, 254557) 5172
scaffold_246 (253521, 254557) (259955, 264560) 5397
scaffold_246 (259955, 264560) (304567, 318504) 40006
scaffold_246 (304567, 318504) (329214, 330318) 10709
scaffold_246 (329214, 330318) (334671, 337745) 4352
scaffold_246 (334671, 337745) (338671, 340424) 925
scaffold_249 (9718, 10485) (13116, 15543) 2630
scaffold_249 (13116, 15543) (16131, 17005) 587
scaffold_249 (16131, 17005) (58266, 64760) 41260
scaffold_249 (58266, 64760) (65810, 74325) 1049
scaffold_249 (65810, 74325) (75316, 80410) 990
scaffold_249 (75316, 80410) (143896, 145000) 63485
scaffold_249 (143896, 145000) (160825, 162155) 15824
scaffold_249 (160825, 162155) (169526, 171163) 7370
scaffold_249 (169526, 171163) (232126, 245565) 60962
scaffold_249 (232126, 245565) (255975, 265983) 10409
scaffold_249 (255975, 265983) (267242, 271583) 1258
scaffold_249 (267242, 271583) (286146, 287109) 14562
scaffold_249 (286146, 287109) (288946, 289522) 1836
scaffold_249 (288946, 289522) (297807, 298995) 8284
scaffold_249 (297807, 298995) (301284, 302957) 2288
scaffold_249 (301284, 302957) (317446, 318350) 14488
scaffold_249 (317446, 318350) (318906, 320273) 555
scaffold_249 (318906, 320273) (332746, 341006) 12472
scaffold_249 (332746, 341006) (349697, 350875) 8690
scaffold_249 (349697, 350875) (352783, 354883) 1907
scaffold_248 (1369, 3545) (48511, 50935) 44965
scaffold_248 (48511, 50935) (52047, 61165) 1111
scaffold_248 (52047, 61165) (61616, 63736) 450
scaffold_248 (61616, 63736) (64822, 86585) 1085
scaffold_248 (64822, 86585) (87736, 91725) 1150
scaffold_248 (87736, 91725) (110647, 111775) 18921
scaffold_248 (110647, 111775) (121933, 122565) 10157
scaffold_248 (121933, 122565) (170286, 171047) 47720
scaffold_248 (170286, 171047) (182779, 184737) 11731
scaffold_248 (182779, 184737) (251278, 255039) 66540
scaffold_248 (251278, 255039) (257563, 260177) 2523
scaffold_248 (257563, 260177) (265579, 270647) 5401
scaffold_248 (265579, 270647) (272750, 276527) 2102
scaffold_248 (272750, 276527) (282691, 284737) 6163
scaffold_248 (282691, 284737) (287253, 291527) 2515
scaffold_248 (287253, 291527) (294638, 305411) 3110
scaffold_248 (294638, 305411) (306268, 308744) 856
scaffold_248 (306268, 308744) (312457, 320147) 3712
scaffold_248 (312457, 320147) (344180, 345407) 24032
scaffold_539 (2416, 4320) (37416, 54410) 33095
scaffold_538 (14890, 15575) (17778, 19995) 2202
scaffold_538 (17778, 19995) (20586, 23199) 590
scaffold_538 (20586, 23199) (25596, 65245) 2396
scaffold_538 (32541, 33625) (33806, 37788) 180
scaffold_538 (33806, 37788) (71396, 87715) 33607
scaffold_538 (71396, 87715) (93193, 100895) 5477
scaffold_4973 (216, 673) (5646, 6138) 4972
scaffold_4973 (5646, 6138) (6249, 7202) 110
scaffold_5182 (297, 6505) (6676, 7062) 170
scaffold_5746 (1, 1245) (6024, 6608) 4778
scaffold_4615 (356, 1760) (6406, 6974) 4645
scaffold_409 (30367, 37355) (42276, 48527) 4920
scaffold_409 (42276, 48527) (48896, 65780) 368
scaffold_409 (48896, 65780) (68003, 70860) 2222
scaffold_408 (6456, 6990) (6997, 19605) 6
scaffold_408 (6997, 19605) (21527, 24525) 1921
scaffold_408 (21527, 24525) (28180, 37275) 3654
scaffold_408 (28180, 37275) (37496, 39448) 220
scaffold_408 (37496, 39448) (40266, 51530) 817
scaffold_408 (40266, 51530) (51906, 56130) 375
scaffold_408 (51906, 56130) (57126, 62868) 995
scaffold_408 (57126, 62868) (62926, 65728) 57
scaffold_408 (62926, 65728) (65850, 84605) 121
scaffold_408 (65850, 84605) (84816, 86995) 210
scaffold_408 (84816, 86995) (87216, 96010) 220
scaffold_408 (87216, 96010) (96942, 99105) 931
scaffold_408 (96942, 99105) (99356, 101439) 250
scaffold_408 (99356, 101439) (101777, 117525) 337
scaffold_408 (101777, 117525) (125507, 128165) 7981
scaffold_408 (125507, 128165) (130907, 132365) 2741
scaffold_408 (130907, 132365) (132707, 133815) 341
scaffold_408 (132707, 133815) (136146, 136718) 2330
scaffold_408 (136146, 136718) (137437, 145235) 718
scaffold_408 (137437, 145235) (145282, 150485) 46
scaffold_408 (145282, 150485) (150716, 153400) 230
scaffold_408 (150716, 153400) (154097, 156245) 696
scaffold_408 (154097, 156245) (156377, 162625) 131
scaffold_408 (156377, 162625) (163156, 169550) 530
scaffold_408 (163156, 169550) (181476, 181875) 11925
scaffold_402 (3696, 5460) (11846, 13890) 6385
scaffold_402 (11846, 13890) (19836, 20501) 5945
scaffold_402 (19836, 20501) (20516, 24620) 14
scaffold_402 (20516, 24620) (25506, 28608) 885
scaffold_402 (25506, 28608) (33506, 35257) 4897
scaffold_402 (33506, 35257) (47156, 54140) 11898
scaffold_402 (47156, 54140) (55836, 60110) 1695
scaffold_402 (55836, 60110) (60926, 98314) 815
scaffold_402 (60926, 98314) (113506, 114610) 15191
scaffold_402 (113506, 114610) (123876, 146050) 9265
scaffold_402 (132896, 134638) (147886, 149918) 13247
scaffold_402 (147886, 149918) (161466, 174273) 11547
scaffold_402 (161466, 174273) (185976, 187179) 11702
scaffold_401 (52587, 60905) (61136, 70080) 230
scaffold_401 (61136, 70080) (80366, 85774) 10285
scaffold_401 (80366, 85774) (94693, 119895) 8918
scaffold_401 (94693, 119895) (124547, 131425) 4651
scaffold_401 (124547, 131425) (136035, 148055) 4609
scaffold_400 (27916, 34403) (35976, 36355) 1572
scaffold_400 (35976, 36355) (87017, 93015) 50661
scaffold_400 (87017, 93015) (94926, 123181) 1910
scaffold_407 (13117, 54605) (73496, 102170) 18890
scaffold_407 (73496, 102170) (139944, 142725) 37773
scaffold_407 (139944, 142725) (155332, 162875) 12606
scaffold_405 (12029, 14405) (16387, 18295) 1981
scaffold_405 (16387, 18295) (24947, 26865) 6651
scaffold_405 (24947, 26865) (35627, 43315) 8761
scaffold_405 (35627, 43315) (48767, 51585) 5451
scaffold_405 (48767, 51585) (57097, 58005) 5511
scaffold_405 (57097, 58005) (68837, 73225) 10831
scaffold_405 (68837, 73225) (82762, 92325) 9536
scaffold_405 (82762, 92325) (104387, 106955) 12061
scaffold_405 (104387, 106955) (107430, 111405) 474
scaffold_405 (107430, 111405) (132889, 134535) 21483
scaffold_405 (132889, 134535) (134697, 136015) 161
scaffold_405 (134697, 136015) (140508, 148485) 4492
scaffold_405 (140508, 148485) (178827, 180505) 30341
scaffold_404 (76, 5361) (43586, 46080) 38224
scaffold_404 (43586, 46080) (47098, 52395) 1017
scaffold_404 (48051, 48855) (53246, 61930) 4390
scaffold_404 (53246, 61930) (69776, 90280) 7845
scaffold_339 (414, 990) (2677, 6095) 1686
scaffold_339 (2677, 6095) (6256, 8225) 160
scaffold_339 (6256, 8225) (9206, 15125) 980
scaffold_339 (9206, 15125) (15816, 18839) 690
scaffold_339 (15816, 18839) (21336, 22765) 2496
scaffold_339 (21336, 22765) (63366, 66464) 40600
scaffold_339 (63366, 66464) (66486, 68115) 21
scaffold_339 (66486, 68115) (72446, 75094) 4330
scaffold_339 (72446, 75094) (126388, 127785) 51293
scaffold_339 (126388, 127785) (127896, 130074) 110
scaffold_339 (127896, 130074) (131601, 132875) 1526
scaffold_339 (131601, 132875) (133176, 134658) 300
scaffold_339 (133176, 134658) (134784, 135745) 125
scaffold_339 (134784, 135745) (135946, 142960) 200
scaffold_339 (135946, 142960) (147367, 149315) 4406
scaffold_339 (147367, 149315) (151586, 158300) 2270
scaffold_339 (151586, 158300) (162846, 174643) 4545
scaffold_339 (162846, 174643) (181549, 182733) 6905
scaffold_339 (181549, 182733) (189555, 199748) 6821
scaffold_339 (189555, 199748) (201819, 206283) 2070
scaffold_339 (201819, 206283) (206636, 207618) 352
scaffold_339 (206636, 207618) (208799, 211550) 1180
scaffold_339 (208799, 211550) (215519, 216536) 3968
scaffold_339 (215519, 216536) (218469, 221089) 1932
scaffold_339 (218469, 221089) (225249, 227021) 4159
scaffold_339 (225249, 227021) (236459, 243268) 9437
scaffold_338 (10, 1110) (19466, 28479) 18355
scaffold_338 (19466, 28479) (29166, 35209) 686
scaffold_338 (29166, 35209) (40971, 52465) 5761
scaffold_338 (40971, 52465) (52656, 62509) 190
scaffold_338 (52656, 62509) (63947, 73015) 1437
scaffold_338 (63947, 73015) (73067, 79115) 51
scaffold_338 (73067, 79115) (79237, 87495) 121
scaffold_338 (82147, 84505) (87676, 103950) 3170
scaffold_338 (87676, 103950) (104246, 106774) 295
scaffold_338 (104246, 106774) (108296, 116154) 1521
scaffold_338 (108296, 116154) (127926, 130109) 11771
scaffold_338 (127926, 130109) (133247, 139705) 3137
scaffold_338 (133247, 139705) (143476, 144943) 3770
scaffold_338 (143476, 144943) (145888, 159545) 944
scaffold_338 (145888, 159545) (163393, 170111) 3847
scaffold_338 (163393, 170111) (171185, 187201) 1073
scaffold_338 (171185, 187201) (188052, 198467) 850
scaffold_338 (188052, 198467) (228102, 241228) 29634
scaffold_335 (73026, 78730) (80676, 82292) 1945
scaffold_335 (80676, 82292) (83468, 86885) 1175
scaffold_335 (83468, 86885) (104237, 106395) 17351
scaffold_335 (104237, 106395) (112597, 114305) 6201
scaffold_335 (112597, 114305) (114426, 121714) 120
scaffold_335 (114426, 121714) (121826, 124790) 111
scaffold_335 (121826, 124790) (130726, 143140) 5935
scaffold_335 (130726, 143140) (148506, 156990) 5365
scaffold_335 (148506, 156990) (161126, 169864) 4135
scaffold_335 (161126, 169864) (170720, 172020) 855
scaffold_335 (170720, 172020) (174286, 178555) 2265
scaffold_335 (174286, 178555) (181658, 184363) 3102
scaffold_335 (181658, 184363) (184541, 185725) 177
scaffold_335 (184541, 185725) (185918, 187260) 192
scaffold_335 (185918, 187260) (188858, 193043) 1597
scaffold_335 (188858, 193043) (195509, 202047) 2465
scaffold_335 (195509, 202047) (208475, 221937) 6427
scaffold_335 (208475, 221937) (222828, 226532) 890
scaffold_335 (222828, 226532) (238028, 243557) 11495
scaffold_334 (6282, 13067) (24627, 25675) 11559
scaffold_334 (24627, 25675) (43123, 53545) 17447
scaffold_334 (43123, 53545) (57856, 106960) 4310
scaffold_334 (72617, 76015) (132556, 141604) 56540
scaffold_334 (132556, 141604) (142547, 145995) 942
scaffold_334 (142547, 145995) (146326, 150463) 330
scaffold_334 (146326, 150463) (151887, 157995) 1423
scaffold_334 (151887, 157995) (159564, 162865) 1568
scaffold_334 (159564, 162865) (170003, 176271) 7137
scaffold_334 (170003, 176271) (177992, 182491) 1720
scaffold_334 (177992, 182491) (185788, 189331) 3296
scaffold_334 (185788, 189331) (189432, 193066) 100
scaffold_334 (189432, 193066) (193262, 197090) 195
scaffold_334 (193262, 197090) (197333, 201991) 242
scaffold_334 (197333, 201991) (202122, 212447) 130
scaffold_337 (2757, 4505) (21056, 21900) 16550
scaffold_337 (21056, 21900) (45346, 48763) 23445
scaffold_337 (45346, 48763) (54166, 56191) 5402
scaffold_337 (54166, 56191) (69556, 71278) 13364
scaffold_337 (69556, 71278) (71998, 116515) 719
scaffold_337 (111086, 112857) (116636, 118616) 3778
scaffold_337 (116636, 118616) (119956, 121870) 1339
scaffold_337 (119956, 121870) (123516, 128720) 1645
scaffold_337 (123516, 128720) (133366, 134776) 4645
scaffold_337 (133366, 134776) (136556, 139505) 1779
scaffold_337 (136556, 139505) (141586, 154461) 2080
scaffold_337 (141586, 154461) (154624, 163995) 162
scaffold_337 (154624, 163995) (166066, 173985) 2070
scaffold_337 (166066, 173985) (196454, 200812) 22468
scaffold_337 (196454, 200812) (202419, 213012) 1606
scaffold_337 (202419, 213012) (215054, 217112) 2041
scaffold_337 (215054, 217112) (221403, 238449) 4290
scaffold_337 (221403, 238449) (239253, 241278) 803
scaffold_331 (189, 13775) (35328, 53905) 21552
scaffold_331 (35328, 53905) (54258, 87895) 352
scaffold_331 (54258, 87895) (90186, 99042) 2290
scaffold_331 (92437, 93505) (118938, 122085) 25432
scaffold_331 (118938, 122085) (122417, 134705) 331
scaffold_331 (122417, 134705) (138820, 146205) 4114
scaffold_331 (138820, 146205) (147411, 155415) 1205
scaffold_331 (147411, 155415) (164187, 173445) 8771
scaffold_330 (41746, 91270) (96157, 97105) 4886
scaffold_330 (96157, 97105) (114233, 125185) 17127
scaffold_330 (114233, 125185) (125306, 158095) 120
scaffold_330 (138430, 143255) (163999, 165585) 20743
scaffold_330 (163999, 165585) (166462, 167125) 876
scaffold_330 (166462, 167125) (170166, 171080) 3040
scaffold_330 (170166, 171080) (175496, 177106) 4415
scaffold_330 (175496, 177106) (179086, 180904) 1979
scaffold_333 (10576, 11195) (53966, 65270) 42770
scaffold_333 (53966, 65270) (65446, 72765) 175
scaffold_333 (65446, 72765) (77137, 78275) 4371
scaffold_333 (77137, 78275) (99496, 106995) 21220
scaffold_333 (99496, 106995) (134246, 134845) 27250
scaffold_333 (134246, 134845) (150806, 151549) 15960
scaffold_333 (150806, 151549) (210833, 220183) 59283
scaffold_333 (210833, 220183) (222069, 231707) 1885
scaffold_333 (222069, 231707) (232748, 243902) 1040
scaffold_332 (3716, 6631) (7606, 9819) 974
scaffold_332 (7606, 9819) (29287, 30945) 19467
scaffold_332 (29287, 30945) (37987, 39935) 7041
scaffold_332 (37987, 39935) (41106, 49659) 1170
scaffold_332 (41106, 49659) (51172, 58365) 1512
scaffold_332 (51172, 58365) (59116, 69580) 750
scaffold_332 (59116, 69580) (71046, 72538) 1465
scaffold_332 (71046, 72538) (72711, 78045) 172
scaffold_332 (72711, 78045) (78166, 82302) 120
scaffold_332 (78166, 82302) (82446, 96099) 143
scaffold_332 (82446, 96099) (100401, 137205) 4301
scaffold_332 (113737, 115735) (142276, 144000) 26540
scaffold_332 (142276, 144000) (144749, 182215) 748
scaffold_332 (144749, 182215) (193315, 195816) 11099
scaffold_332 (193315, 195816) (199561, 203544) 3744
scaffold_4571 (261, 745) (5556, 6965) 4810
scaffold_1054 (1, 835) (4436, 13730) 3600
scaffold_1054 (4436, 13730) (14037, 15315) 306
scaffold_1054 (14037, 15315) (15596, 18780) 280
scaffold_1059 (5966, 7125) (34776, 36623) 27650
scaffold_629 (3575, 8695) (10416, 13980) 1720
scaffold_629 (10416, 13980) (22616, 25920) 8635
scaffold_629 (22616, 25920) (35616, 50340) 9695
scaffold_4776 (666, 3230) (4436, 5275) 1205
scaffold_6980 (1, 905) (1016, 1407) 110
scaffold_6980 (1016, 1407) (1451, 2002) 43
scaffold_20 (114, 1721) (6636, 14670) 4914
scaffold_20 (6636, 14670) (32793, 55535) 18122
scaffold_20 (41061, 42535) (55826, 61956) 13290
scaffold_20 (55826, 61956) (81556, 84274) 19599
scaffold_20 (81556, 84274) (94397, 103945) 10122
scaffold_20 (94397, 103945) (121436, 123060) 17490
scaffold_20 (121436, 123060) (127426, 128710) 4365
scaffold_20 (127426, 128710) (141836, 142925) 13125
scaffold_20 (141836, 142925) (145006, 147920) 2080
scaffold_20 (145006, 147920) (155057, 157275) 7136
scaffold_20 (155057, 157275) (166281, 169417) 9005
scaffold_20 (166281, 169417) (172621, 174845) 3203
scaffold_20 (172621, 174845) (175572, 178160) 726
scaffold_20 (175572, 178160) (181071, 190695) 2910
scaffold_20 (181071, 190695) (191231, 192335) 535
scaffold_20 (191231, 192335) (192527, 194860) 191
scaffold_20 (192527, 194860) (194969, 203140) 108
scaffold_20 (194969, 203140) (203261, 206584) 120
scaffold_20 (203261, 206584) (207481, 212105) 896
scaffold_20 (207481, 212105) (213622, 220650) 1516
scaffold_20 (213622, 220650) (224891, 227801) 4240
scaffold_20 (224891, 227801) (228189, 232600) 387
scaffold_20 (228189, 232600) (232781, 235676) 180
scaffold_20 (232781, 235676) (239561, 241818) 3884
scaffold_20 (239561, 241818) (244401, 263165) 2582
scaffold_20 (244401, 263165) (263221, 269215) 55
scaffold_20 (263221, 269215) (283781, 292620) 14565
scaffold_20 (283781, 292620) (293508, 294846) 887
scaffold_20 (293508, 294846) (302838, 321010) 7991
scaffold_20 (302838, 321010) (321317, 326000) 306
scaffold_20 (321317, 326000) (326718, 332776) 717
scaffold_20 (326718, 332776) (332877, 356798) 100
scaffold_20 (332877, 356798) (358106, 364686) 1307
scaffold_20 (358106, 364686) (367032, 377216) 2345
scaffold_20 (367032, 377216) (391058, 391876) 13841
scaffold_20 (391058, 391876) (392716, 394436) 839
scaffold_20 (392716, 394436) (395987, 397624) 1550
scaffold_20 (395987, 397624) (397908, 401046) 283
scaffold_20 (397908, 401046) (401767, 407311) 720
scaffold_20 (401767, 407311) (407367, 434731) 55
scaffold_20 (407367, 434731) (436352, 440086) 1620
scaffold_20 (436352, 440086) (449638, 451636) 9551
scaffold_20 (449638, 451636) (454717, 459417) 3080
scaffold_20 (454717, 459417) (459951, 462976) 533
scaffold_20 (459951, 462976) (463258, 468826) 281
scaffold_20 (463258, 468826) (468897, 470916) 70
scaffold_20 (468897, 470916) (470998, 474536) 81
scaffold_20 (470998, 474536) (475888, 482806) 1351
scaffold_20 (475888, 482806) (486251, 499520) 3444
scaffold_20 (486251, 499520) (503551, 514335) 4030
scaffold_20 (503551, 514335) (514471, 520515) 135
scaffold_20 (514471, 520515) (521758, 528170) 1242
scaffold_20 (521758, 528170) (529192, 538500) 1021
scaffold_20 (529192, 538500) (543991, 546945) 5490
scaffold_20 (543991, 546945) (548013, 552670) 1067
scaffold_20 (548013, 552670) (555240, 564240) 2569
scaffold_20 (555240, 564240) (568154, 569076) 3913
scaffold_20 (568154, 569076) (577561, 579475) 8484
scaffold_20 (577561, 579475) (595412, 603560) 15936
scaffold_20 (595412, 603560) (603681, 607075) 120
scaffold_20 (603681, 607075) (612521, 619505) 5445
scaffold_20 (612521, 619505) (629004, 641610) 9498
scaffold_20 (629004, 641610) (642201, 643945) 590
scaffold_20 (642201, 643945) (644992, 656520) 1046
scaffold_20 (644992, 656520) (664467, 670305) 7946
scaffold_20 (664467, 670305) (673281, 684135) 2975
scaffold_20 (673281, 684135) (684646, 694031) 510
scaffold_20 (684646, 694031) (695147, 699205) 1115
scaffold_20 (695147, 699205) (703077, 707165) 3871
scaffold_20 (703077, 707165) (709595, 711815) 2429
scaffold_20 (709595, 711815) (713802, 718895) 1986
scaffold_20 (713802, 718895) (721726, 725310) 2830
scaffold_20 (721726, 725310) (726126, 730900) 815
scaffold_20 (726126, 730900) (731937, 735635) 1036
scaffold_20 (731937, 735635) (735717, 756405) 81
scaffold_20 (735717, 756405) (756556, 761498) 150
scaffold_20 (756556, 761498) (763987, 766015) 2488
scaffold_20 (763987, 766015) (766136, 769934) 120
scaffold_20 (766136, 769934) (772107, 777755) 2172
scaffold_20 (772107, 777755) (777847, 783125) 91
scaffold_20 (777847, 783125) (805286, 815297) 22160
scaffold_20 (805286, 815297) (822161, 825775) 6863
scaffold_20 (822161, 825775) (826386, 832234) 610
scaffold_20 (826386, 832234) (837943, 842864) 5708
scaffold_20 (837943, 842864) (843023, 846417) 158
scaffold_20 (843023, 846417) (857233, 865912) 10815
scaffold_20 (857233, 865912) (876243, 885168) 10330
scaffold_20 (876243, 885168) (886843, 896404) 1674
scaffold_20 (886843, 896404) (899034, 912322) 2629
scaffold_20 (899034, 912322) (913043, 921327) 720
scaffold_20 (913043, 921327) (921433, 926867) 105
scaffold_20 (921433, 926867) (927484, 938052) 616
scaffold_20 (927484, 938052) (950398, 956642) 12345
scaffold_20 (950398, 956642) (957293, 969111) 650
scaffold_20 (957293, 969111) (969633, 971457) 521
scaffold_20 (969633, 971457) (975031, 979442) 3573
scaffold_20 (975031, 979442) (991533, 993360) 12090
scaffold_20 (991533, 993360) (1000942, 1011000) 7581
scaffold_20 (1000942, 1011000) (1013395, 1019500) 2394
scaffold_20 (1013395, 1019500) (1019656, 1028730) 155
scaffold_20 (1019656, 1028730) (1029201, 1047877) 470
scaffold_20 (1029201, 1047877) (1051361, 1053020) 3483
scaffold_20 (1051361, 1053020) (1056852, 1063760) 3831
scaffold_20 (1056852, 1063760) (1067880, 1072290) 4119
scaffold_20 (1067880, 1072290) (1077011, 1080788) 4720
scaffold_20 (1077011, 1080788) (1088192, 1104280) 7403
scaffold_20 (1088192, 1104280) (1105882, 1107730) 1601
scaffold_20 (1105882, 1107730) (1108042, 1116970) 311
scaffold_20 (1108042, 1116970) (1120421, 1137150) 3450
scaffold_20 (1120421, 1137150) (1138301, 1141413) 1150
scaffold_20 (1138301, 1141413) (1143292, 1153330) 1878
scaffold_20 (1143292, 1153330) (1154711, 1164488) 1380
scaffold_20 (1154711, 1164488) (1165562, 1169040) 1073
scaffold_20 (1165562, 1169040) (1169141, 1171835) 100
scaffold_20 (1169141, 1171835) (1172056, 1173460) 220
scaffold_20 (1172056, 1173460) (1173621, 1178755) 160
scaffold_20 (1173621, 1178755) (1181689, 1183367) 2933
scaffold_20 (1181689, 1183367) (1184718, 1187190) 1350
scaffold_20 (1184718, 1187190) (1188643, 1189547) 1452
scaffold_20 (1188643, 1189547) (1190364, 1192157) 816
scaffold_20 (1190364, 1192157) (1192308, 1201314) 150
scaffold_20 (1192308, 1201314) (1203668, 1212142) 2353
scaffold_20 (1203668, 1212142) (1212478, 1218966) 335
scaffold_20 (1212478, 1218966) (1219598, 1229784) 631
scaffold_20 (1219598, 1229784) (1231468, 1240533) 1683
scaffold_20 (1231468, 1240533) (1242208, 1247452) 1674
scaffold_20 (1242208, 1247452) (1250268, 1252052) 2815
scaffold_20 (1250268, 1252052) (1254808, 1259450) 2755
scaffold_20 (1254808, 1259450) (1261388, 1266424) 1937
scaffold_20 (1261388, 1266424) (1267018, 1271387) 593
scaffold_20 (1267018, 1271387) (1271628, 1273047) 240
scaffold_20 (1271628, 1273047) (1274808, 1281412) 1760
scaffold_20 (1274808, 1281412) (1285263, 1287217) 3850
scaffold_20 (1285263, 1287217) (1289579, 1290357) 2361
scaffold_20 (1289579, 1290357) (1290451, 1291572) 93
scaffold_20 (1290451, 1291572) (1297705, 1306307) 6132
scaffold_20 (1297705, 1306307) (1315130, 1320717) 8822
scaffold_20 (1315130, 1320717) (1335718, 1340760) 15000
scaffold_20 (1335718, 1340760) (1344928, 1350296) 4167
scaffold_20 (1344928, 1350296) (1350397, 1375771) 100
scaffold_20 (1371832, 1372880) (1375827, 1379863) 2946
scaffold_20 (1375827, 1379863) (1405827, 1412501) 25963
scaffold_20 (1405827, 1412501) (1418607, 1420961) 6105
scaffold_20 (1418607, 1420961) (1444098, 1444976) 23136
scaffold_20 (1444098, 1444976) (1455062, 1461210) 10085
scaffold_20 (1455062, 1461210) (1576574, 1577216) 115363
scaffold_20 (1576574, 1577216) (1577470, 1579613) 253
scaffold_21 (13437, 25775) (34196, 45200) 8420
scaffold_21 (34196, 45200) (48946, 67890) 3745
scaffold_21 (48946, 67890) (73216, 78140) 5325
scaffold_21 (73216, 78140) (82036, 87013) 3895
scaffold_21 (82036, 87013) (87706, 95029) 692
scaffold_21 (87706, 95029) (95766, 103095) 736
scaffold_21 (95766, 103095) (106966, 115225) 3870
scaffold_21 (106966, 115225) (115397, 127795) 171
scaffold_21 (115397, 127795) (127896, 129845) 100
scaffold_21 (127896, 129845) (129894, 151535) 48
scaffold_21 (129894, 151535) (151936, 163648) 400
scaffold_21 (151936, 163648) (164317, 170495) 668
scaffold_21 (164317, 170495) (178077, 183845) 7581
scaffold_21 (178077, 183845) (191868, 195088) 8022
scaffold_21 (191868, 195088) (195669, 198281) 580
scaffold_21 (195669, 198281) (199175, 202298) 893
scaffold_21 (199175, 202298) (202399, 207085) 100
scaffold_21 (202399, 207085) (207265, 209626) 179
scaffold_21 (207265, 209626) (212873, 219418) 3246
scaffold_21 (212873, 219418) (220969, 238513) 1550
scaffold_21 (220969, 238513) (240826, 242048) 2312
scaffold_21 (240826, 242048) (242509, 251093) 460
scaffold_21 (242509, 251093) (251319, 255755) 225
scaffold_21 (251319, 255755) (256889, 269303) 1133
scaffold_21 (256889, 269303) (272515, 273148) 3211
scaffold_21 (272515, 273148) (273419, 274032) 270
scaffold_21 (273419, 274032) (274425, 274968) 392
scaffold_21 (274425, 274968) (275399, 276284) 430
scaffold_21 (275399, 276284) (276402, 277118) 117
scaffold_21 (276402, 277118) (277259, 279991) 140
scaffold_21 (277259, 279991) (288769, 309984) 8777
scaffold_21 (300858, 301196) (301757, 304487) 560
scaffold_21 (301757, 304487) (312343, 316868) 7855
scaffold_21 (312343, 316868) (316936, 317778) 67
scaffold_21 (316936, 317778) (317909, 318439) 130
scaffold_21 (317909, 318439) (318696, 319086) 256
scaffold_21 (318696, 319086) (319239, 333263) 152
scaffold_21 (319239, 333263) (333350, 339138) 86
scaffold_21 (333350, 339138) (340495, 341206) 1356
scaffold_21 (340495, 341206) (346910, 354246) 5703
scaffold_21 (346910, 354246) (355071, 361089) 824
scaffold_21 (355071, 361089) (367690, 370780) 6600
scaffold_21 (367690, 370780) (371992, 376629) 1211
scaffold_21 (371992, 376629) (380808, 384229) 4178
scaffold_21 (380808, 384229) (386050, 420789) 1820
scaffold_21 (386050, 420789) (421077, 422031) 287
scaffold_21 (421077, 422031) (422431, 424566) 399
scaffold_21 (422431, 424566) (424718, 425476) 151
scaffold_21 (424718, 425476) (426090, 428544) 613
scaffold_21 (426090, 428544) (432240, 435209) 3695
scaffold_21 (432240, 435209) (436420, 438494) 1210
scaffold_21 (436420, 438494) (439242, 443929) 747
scaffold_21 (439242, 443929) (445390, 446622) 1460
scaffold_21 (445390, 446622) (451730, 457578) 5107
scaffold_21 (451730, 457578) (459390, 469362) 1811
scaffold_21 (459390, 469362) (471887, 492989) 2524
scaffold_21 (479047, 479631) (480655, 483706) 1023
scaffold_21 (480655, 483706) (496121, 508619) 12414
scaffold_21 (496121, 508619) (516163, 518447) 7543
scaffold_21 (516163, 518447) (521429, 542807) 2981
scaffold_21 (521429, 542807) (543009, 545436) 201
scaffold_21 (543009, 545436) (547105, 548467) 1668
scaffold_21 (547105, 548467) (549588, 569581) 1120
scaffold_21 (549588, 569581) (573488, 581737) 3906
scaffold_21 (573488, 581737) (581898, 601043) 160
scaffold_21 (581898, 601043) (608228, 613905) 7184
scaffold_21 (608228, 613905) (616089, 654697) 2183
scaffold_21 (616089, 654697) (672692, 675438) 17994
scaffold_21 (672692, 675438) (678753, 700521) 3314
scaffold_21 (678753, 700521) (700622, 706381) 100
scaffold_21 (700622, 706381) (707237, 721111) 855
scaffold_21 (707237, 721111) (721348, 723988) 236
scaffold_21 (721348, 723988) (725803, 730451) 1814
scaffold_21 (725803, 730451) (732643, 737681) 2191
scaffold_21 (732643, 737681) (737802, 746566) 120
scaffold_21 (737802, 746566) (747062, 748800) 495
scaffold_21 (747062, 748800) (748988, 757431) 187
scaffold_21 (752198, 754244) (768132, 783110) 13887
scaffold_21 (768132, 783110) (788422, 804704) 5311
scaffold_21 (788422, 804704) (828035, 846161) 23330
scaffold_21 (828035, 846161) (857782, 881846) 11620
scaffold_21 (857782, 881846) (883202, 903826) 1355
scaffold_21 (883202, 903826) (904677, 907431) 850
scaffold_21 (904677, 907431) (909222, 912136) 1790
scaffold_21 (909222, 912136) (914932, 928855) 2795
scaffold_21 (914932, 928855) (930953, 940371) 2097
scaffold_21 (930953, 940371) (945982, 948973) 5610
scaffold_21 (945982, 948973) (950313, 956891) 1339
scaffold_21 (950313, 956891) (958835, 964701) 1943
scaffold_21 (958835, 964701) (970263, 979981) 5561
scaffold_21 (970263, 979981) (980082, 983403) 100
scaffold_21 (980082, 983403) (985074, 987911) 1670
scaffold_21 (985074, 987911) (989237, 992531) 1325
scaffold_21 (989237, 992531) (1026064, 1068232) 33532
scaffold_21 (1026064, 1068232) (1154649, 1155203) 86416
scaffold_21 (1154649, 1155203) (1155643, 1156523) 439
scaffold_21 (1155643, 1156523) (1164448, 1169284) 7924
scaffold_21 (1164448, 1169284) (1173238, 1174487) 3953
scaffold_21 (1173238, 1174487) (1212928, 1216917) 38440
scaffold_21 (1212928, 1216917) (1222568, 1227319) 5650
scaffold_21 (1222568, 1227319) (1233219, 1234787) 5899
scaffold_21 (1233219, 1234787) (1240827, 1244157) 6039
scaffold_21 (1240827, 1244157) (1247101, 1265687) 2943
scaffold_21 (1247101, 1265687) (1265788, 1272302) 100
scaffold_21 (1265788, 1272302) (1272508, 1292730) 205
scaffold_21 (1272508, 1292730) (1293059, 1295217) 328
scaffold_21 (1293059, 1295217) (1302308, 1321612) 7090
scaffold_21 (1302308, 1321612) (1322778, 1327942) 1165
scaffold_21 (1322778, 1327942) (1332954, 1339247) 5011
scaffold_21 (1332954, 1339247) (1344091, 1347411) 4843
scaffold_21 (1344091, 1347411) (1348915, 1359091) 1503
scaffold_21 (1348915, 1359091) (1360684, 1383661) 1592
scaffold_21 (1372064, 1373428) (1389043, 1391321) 15614
scaffold_21 (1389043, 1391321) (1410742, 1427371) 19420
scaffold_21 (1410742, 1427371) (1428748, 1429661) 1376
scaffold_21 (1428748, 1429661) (1437343, 1439881) 7681
scaffold_21 (1437343, 1439881) (1473113, 1474721) 33231
scaffold_21 (1473113, 1474721) (1475512, 1484874) 790
scaffold_21 (1475512, 1484874) (1505711, 1507695) 20836
scaffold_21 (1505711, 1507695) (1515851, 1534183) 8155
scaffold_21 (1515851, 1534183) (1540020, 1547953) 5836
scaffold_21 (1540020, 1547953) (1550131, 1554557) 2177
scaffold_21 (1550131, 1554557) (1555621, 1560055) 1063
scaffold_21 (1555621, 1560055) (1562892, 1567430) 2836
scaffold_21 (1562892, 1567430) (1570491, 1574178) 3060
scaffold_21 (1570491, 1574178) (1575782, 1577680) 1603
scaffold_21 (1575782, 1577680) (1578872, 1581380) 1191
scaffold_21 (1578872, 1581380) (1581591, 1583365) 210
scaffold_21 (1581591, 1583365) (1584602, 1586020) 1236
scaffold_21 (1584602, 1586020) (1590621, 1591372) 4600
scaffold_21 (1590621, 1591372) (1598096, 1599100) 6723
scaffold_21 (1598096, 1599100) (1604581, 1607765) 5480
scaffold_21 (1604581, 1607765) (1608911, 1611715) 1145
scaffold_21 (1608911, 1611715) (1611781, 1616397) 65
scaffold_22 (11166, 16190) (20726, 21726) 4535
scaffold_22 (20726, 21726) (34997, 38975) 13270
scaffold_22 (34997, 38975) (61355, 64495) 22379
scaffold_22 (61355, 64495) (66974, 69095) 2478
scaffold_22 (66974, 69095) (70067, 79195) 971
scaffold_22 (70067, 79195) (80051, 95525) 855
scaffold_22 (80051, 95525) (95866, 97010) 340
scaffold_22 (95866, 97010) (99057, 103895) 2046
scaffold_22 (99057, 103895) (104807, 111295) 911
scaffold_22 (104807, 111295) (112580, 126655) 1284
scaffold_22 (112580, 126655) (128146, 131865) 1490
scaffold_22 (128146, 131865) (131966, 136770) 100
scaffold_22 (131966, 136770) (137756, 148590) 985
scaffold_22 (137756, 148590) (151004, 156835) 2413
scaffold_22 (151004, 156835) (158607, 159515) 1771
scaffold_22 (158607, 159515) (160831, 164125) 1315
scaffold_22 (160831, 164125) (167132, 173925) 3006
scaffold_22 (167132, 173925) (174213, 175975) 287
scaffold_22 (174213, 175975) (176427, 180345) 451
scaffold_22 (176427, 180345) (180996, 186920) 650
scaffold_22 (180996, 186920) (187157, 188545) 236
scaffold_22 (187157, 188545) (188676, 195907) 130
scaffold_22 (188676, 195907) (196936, 198756) 1028
scaffold_22 (196936, 198756) (200992, 201965) 2235
scaffold_22 (200992, 201965) (203327, 207605) 1361
scaffold_22 (203327, 207605) (216116, 230262) 8510
scaffold_22 (216116, 230262) (241186, 255500) 10923
scaffold_22 (241186, 255500) (256289, 258045) 788
scaffold_22 (256289, 258045) (258206, 272740) 160
scaffold_22 (258206, 272740) (275156, 278480) 2415
scaffold_22 (275156, 278480) (278989, 280866) 508
scaffold_22 (278989, 280866) (280910, 289105) 43
scaffold_22 (280910, 289105) (291084, 293975) 1978
scaffold_22 (291084, 293975) (295237, 298315) 1261
scaffold_22 (295237, 298315) (306767, 312975) 8451
scaffold_22 (306767, 312975) (314296, 321505) 1320
scaffold_22 (314296, 321505) (322066, 332476) 560
scaffold_22 (322066, 332476) (332536, 337787) 59
scaffold_22 (332536, 337787) (338257, 343795) 469
scaffold_22 (338257, 343795) (348225, 355642) 4429
scaffold_22 (348225, 355642) (360327, 364182) 4684
scaffold_22 (360327, 364182) (366213, 367987) 2030
scaffold_22 (366213, 367987) (369373, 382752) 1385
scaffold_22 (369373, 382752) (382893, 395657) 140
scaffold_22 (390620, 393691) (397521, 403792) 3829
scaffold_22 (397521, 403792) (406774, 410752) 2981
scaffold_22 (406774, 410752) (411453, 414895) 700
scaffold_22 (411453, 414895) (420823, 424079) 5927
scaffold_22 (420823, 424079) (425103, 431917) 1023
scaffold_22 (425103, 431917) (453254, 480532) 21336
scaffold_22 (453254, 480532) (484064, 485192) 3531
scaffold_22 (484064, 485192) (501987, 503402) 16794
scaffold_22 (501987, 503402) (512003, 516861) 8600
scaffold_22 (512003, 516861) (518150, 536571) 1288
scaffold_22 (523633, 526426) (537550, 549071) 11123
scaffold_22 (537550, 549071) (552552, 554466) 3480
scaffold_22 (552552, 554466) (562082, 569216) 7615
scaffold_22 (562082, 569216) (616943, 634591) 47726
scaffold_22 (616943, 634591) (636682, 641078) 2090
scaffold_22 (636682, 641078) (653592, 655059) 12513
scaffold_22 (653592, 655059) (655643, 661711) 583
scaffold_22 (655643, 661711) (661812, 664651) 100
scaffold_22 (661812, 664651) (671707, 675043) 7055
scaffold_22 (671707, 675043) (678007, 693542) 2963
scaffold_22 (678007, 693542) (695722, 704826) 2179
scaffold_22 (695722, 704826) (720618, 726746) 15791
scaffold_22 (720618, 726746) (734077, 740113) 7330
scaffold_22 (734077, 740113) (747767, 751201) 7653
scaffold_22 (747767, 751201) (759528, 774916) 8326
scaffold_22 (759528, 774916) (775467, 777347) 550
scaffold_22 (775467, 777347) (778237, 782956) 889
scaffold_22 (778237, 782956) (784684, 797877) 1727
scaffold_22 (784684, 797877) (802388, 817796) 4510
scaffold_22 (802388, 817796) (818153, 820076) 356
scaffold_22 (818153, 820076) (821146, 827396) 1069
scaffold_22 (821146, 827396) (831661, 838379) 4264
scaffold_22 (831661, 838379) (838940, 846474) 560
scaffold_22 (838940, 846474) (847531, 855629) 1056
scaffold_22 (847531, 855629) (855750, 858450) 120
scaffold_22 (855750, 858450) (858765, 859319) 314
scaffold_22 (858765, 859319) (859770, 860304) 450
scaffold_22 (859770, 860304) (872751, 885489) 12446
scaffold_22 (872751, 885489) (886311, 890909) 821
scaffold_22 (886311, 890909) (891050, 904384) 140
scaffold_22 (891050, 904384) (912381, 913809) 7996
scaffold_22 (912381, 913809) (922596, 924839) 8786
scaffold_22 (922596, 924839) (925070, 927104) 230
scaffold_22 (925070, 927104) (928241, 930139) 1136
scaffold_22 (928241, 930139) (931820, 948629) 1680
scaffold_22 (931820, 948629) (965590, 967234) 16960
scaffold_22 (965590, 967234) (982033, 986028) 14798
scaffold_22 (982033, 986028) (994667, 1002469) 8638
scaffold_22 (994667, 1002469) (1006279, 1016649) 3809
scaffold_22 (1006279, 1016649) (1028016, 1042300) 11366
scaffold_22 (1028016, 1042300) (1042406, 1043040) 105
scaffold_22 (1042406, 1043040) (1044707, 1050505) 1666
scaffold_22 (1044707, 1050505) (1065056, 1100629) 14550
scaffold_22 (1065056, 1100629) (1104397, 1112395) 3767
scaffold_22 (1104397, 1112395) (1112566, 1126066) 170
scaffold_22 (1112566, 1126066) (1127326, 1132383) 1259
scaffold_22 (1127326, 1132383) (1148926, 1157015) 16542
scaffold_22 (1148926, 1157015) (1157274, 1158695) 258
scaffold_22 (1157274, 1158695) (1158796, 1173090) 100
scaffold_22 (1158796, 1173090) (1175001, 1181804) 1910
scaffold_22 (1175001, 1181804) (1189266, 1190808) 7461
scaffold_22 (1189266, 1190808) (1193156, 1209993) 2347
scaffold_22 (1193156, 1209993) (1212026, 1216974) 2032
scaffold_22 (1212026, 1216974) (1218774, 1221802) 1799
scaffold_22 (1218774, 1221802) (1222467, 1227435) 664
scaffold_22 (1222467, 1227435) (1228236, 1244332) 800
scaffold_22 (1228236, 1244332) (1248564, 1249682) 4231
scaffold_22 (1248564, 1249682) (1291306, 1294490) 41623
scaffold_22 (1291306, 1294490) (1298116, 1308465) 3625
scaffold_22 (1298116, 1308465) (1314956, 1329644) 6490
scaffold_22 (1314956, 1329644) (1330806, 1348684) 1161
scaffold_22 (1330806, 1348684) (1351315, 1354629) 2630
scaffold_22 (1351315, 1354629) (1358405, 1363189) 3775
scaffold_22 (1358405, 1363189) (1364385, 1377439) 1195
scaffold_22 (1364385, 1377439) (1377495, 1419565) 55
scaffold_22 (1389968, 1392178) (1427935, 1474749) 35756
scaffold_22 (1443428, 1444362) (1478034, 1483553) 33671
scaffold_22 (1478034, 1483553) (1484351, 1499083) 797
scaffold_22 (1484351, 1499083) (1499204, 1502578) 120
scaffold_22 (1499204, 1502578) (1503137, 1507183) 558
scaffold_22 (1503137, 1507183) (1511644, 1514368) 4460
scaffold_22 (1511644, 1514368) (1514684, 1522161) 315
scaffold_22 (1514684, 1522161) (1527844, 1540038) 5682
scaffold_22 (1527844, 1540038) (1541848, 1547843) 1809
scaffold_22 (1541848, 1547843) (1548186, 1556225) 342
scaffold_22 (1548186, 1556225) (1559264, 1562615) 3038
scaffold_22 (1559264, 1562615) (1562904, 1565826) 288
scaffold_22 (1562904, 1565826) (1566358, 1578293) 531
scaffold_22 (1566358, 1578293) (1578674, 1594248) 380
scaffold_22 (1578674, 1594248) (1595059, 1596543) 810
scaffold_22 (1595059, 1596543) (1596714, 1597298) 170
scaffold_22 (1596714, 1597298) (1597455, 1599713) 156
scaffold_22 (1597455, 1599713) (1600719, 1603533) 1005
scaffold_22 (1600719, 1603533) (1605054, 1619185) 1520
scaffold_23 (133, 1395) (1993, 4215) 597
scaffold_23 (1993, 4215) (4366, 13708) 150
scaffold_23 (4366, 13708) (14716, 17592) 1007
scaffold_23 (14716, 17592) (25476, 53485) 7883
scaffold_23 (25476, 53485) (58136, 65575) 4650
scaffold_23 (58136, 65575) (68265, 70095) 2689
scaffold_23 (68265, 70095) (95085, 103765) 24989
scaffold_23 (95085, 103765) (105099, 110445) 1333
scaffold_23 (108276, 109673) (110646, 111510) 972
scaffold_23 (110646, 111510) (136336, 161540) 24825
scaffold_23 (136336, 161540) (170452, 215056) 8911
scaffold_23 (170452, 215056) (224503, 231421) 9446
scaffold_23 (224503, 231421) (231582, 238538) 160
scaffold_23 (231582, 238538) (241032, 258428) 2493
scaffold_23 (241032, 258428) (264723, 271307) 6294
scaffold_23 (264723, 271307) (274609, 281611) 3301
scaffold_23 (274609, 281611) (281872, 286545) 260
scaffold_23 (281872, 286545) (305432, 306190) 18886
scaffold_23 (305432, 306190) (312326, 322591) 6135
scaffold_23 (312326, 322591) (322732, 327986) 140
scaffold_23 (322732, 327986) (328011, 331701) 24
scaffold_23 (328011, 331701) (331802, 347818) 100
scaffold_23 (331802, 347818) (351842, 352790) 4023
scaffold_23 (351842, 352790) (363024, 365534) 10233
scaffold_23 (363024, 365534) (367047, 387633) 1512
scaffold_23 (367047, 387633) (388535, 392023) 901
scaffold_23 (388535, 392023) (395325, 402003) 3301
scaffold_23 (395325, 402003) (402664, 417604) 660
scaffold_23 (402664, 417604) (418381, 420973) 776
scaffold_23 (418381, 420973) (422285, 426593) 1311
scaffold_23 (422285, 426593) (427407, 434303) 813
scaffold_23 (427407, 434303) (441783, 449393) 7479
scaffold_23 (441783, 449393) (459024, 460586) 9630
scaffold_23 (459024, 460586) (460907, 462685) 320
scaffold_23 (460907, 462685) (462826, 495290) 140
scaffold_23 (462826, 495290) (500305, 506043) 5014
scaffold_23 (500305, 506043) (507264, 518023) 1220
scaffold_23 (507264, 518023) (549510, 550728) 31486
scaffold_23 (549510, 550728) (554160, 556218) 3431
scaffold_23 (554160, 556218) (557210, 560428) 991
scaffold_23 (557210, 560428) (566180, 566998) 5751
scaffold_23 (566180, 566998) (568694, 574378) 1695
scaffold_23 (568694, 574378) (577930, 579668) 3551
scaffold_23 (577930, 579668) (586350, 588918) 6681
scaffold_23 (586350, 588918) (590110, 599528) 1191
scaffold_23 (590110, 599528) (600262, 619718) 733
scaffold_23 (600262, 619718) (624086, 631188) 4367
scaffold_23 (624086, 631188) (632729, 645663) 1540
scaffold_23 (632729, 645663) (649640, 655368) 3976
scaffold_23 (649640, 655368) (674279, 687124) 18910
scaffold_23 (674279, 687124) (693439, 715296) 6314
scaffold_23 (693439, 715296) (718985, 723072) 3688
scaffold_23 (718985, 723072) (724451, 732342) 1378
scaffold_23 (724451, 732342) (733203, 746257) 860
scaffold_23 (733203, 746257) (746272, 757292) 14
scaffold_23 (746272, 757292) (767785, 770282) 10492
scaffold_23 (767785, 770282) (782153, 785644) 11870
scaffold_23 (782153, 785644) (785878, 807922) 233
scaffold_23 (785878, 807922) (808773, 814247) 850
scaffold_23 (808773, 814247) (826866, 831588) 12618
scaffold_23 (826866, 831588) (841293, 858987) 9704
scaffold_23 (841293, 858987) (873983, 885929) 14995
scaffold_23 (873983, 885929) (891815, 892653) 5885
scaffold_23 (891815, 892653) (907305, 912483) 14651
scaffold_23 (907305, 912483) (931835, 933243) 19351
scaffold_23 (931835, 933243) (965694, 966938) 32450
scaffold_23 (965694, 966938) (982802, 988593) 15863
scaffold_23 (982802, 988593) (1015614, 1016829) 27020
scaffold_23 (1015614, 1016829) (1026133, 1028433) 9303
scaffold_23 (1026133, 1028433) (1032199, 1042943) 3765
scaffold_23 (1032199, 1042943) (1045509, 1070093) 2565
scaffold_23 (1045509, 1070093) (1116363, 1120217) 46269
scaffold_23 (1116363, 1120217) (1121473, 1134903) 1255
scaffold_23 (1121473, 1134903) (1138346, 1151102) 3442
scaffold_23 (1138346, 1151102) (1164114, 1164772) 13011
scaffold_23 (1164114, 1164772) (1181634, 1185622) 16861
scaffold_23 (1181634, 1185622) (1188265, 1196192) 2642
scaffold_23 (1188265, 1196192) (1196267, 1199802) 74
scaffold_23 (1196267, 1199802) (1200814, 1217052) 1011
scaffold_23 (1200814, 1217052) (1217443, 1222237) 390
scaffold_23 (1217443, 1222237) (1223883, 1230240) 1645
scaffold_23 (1223883, 1230240) (1230713, 1251962) 472
scaffold_23 (1230713, 1251962) (1257738, 1262076) 5775
scaffold_23 (1257738, 1262076) (1267037, 1275130) 4960
scaffold_23 (1267037, 1275130) (1276787, 1285140) 1656
scaffold_23 (1276787, 1285140) (1285847, 1288281) 706
scaffold_23 (1285847, 1288281) (1299976, 1305386) 11694
scaffold_23 (1299976, 1305386) (1309158, 1318316) 3771
scaffold_23 (1309158, 1318316) (1328163, 1335986) 9846
scaffold_23 (1328163, 1335986) (1337182, 1342316) 1195
scaffold_23 (1337182, 1342316) (1343507, 1352816) 1190
scaffold_23 (1343507, 1352816) (1353877, 1358349) 1060
scaffold_23 (1353877, 1358349) (1358364, 1359936) 14
scaffold_23 (1358364, 1359936) (1363493, 1365946) 3556
scaffold_23 (1363493, 1365946) (1366117, 1378701) 170
scaffold_23 (1366117, 1378701) (1380247, 1382609) 1545
scaffold_23 (1380247, 1382609) (1383084, 1404656) 474
scaffold_23 (1383084, 1404656) (1408568, 1409336) 3911
scaffold_23 (1408568, 1409336) (1410778, 1418106) 1441
scaffold_23 (1410778, 1418106) (1419002, 1429486) 895
scaffold_23 (1419002, 1429486) (1432735, 1435893) 3248
scaffold_23 (1432735, 1435893) (1438235, 1445593) 2341
scaffold_23 (1438235, 1445593) (1456809, 1469873) 11215
scaffold_23 (1456809, 1469873) (1472584, 1483189) 2710
scaffold_23 (1472584, 1483189) (1483994, 1491728) 804
scaffold_23 (1483994, 1491728) (1496534, 1499558) 4805
scaffold_23 (1496534, 1499558) (1501964, 1508305) 2405
scaffold_23 (1501964, 1508305) (1508734, 1511295) 428
scaffold_23 (1508734, 1511295) (1512464, 1518080) 1168
scaffold_23 (1512464, 1518080) (1518854, 1523088) 773
scaffold_23 (1518854, 1523088) (1525295, 1527713) 2206
scaffold_23 (1525295, 1527713) (1529354, 1530721) 1640
scaffold_23 (1529354, 1530721) (1534513, 1537271) 3791
scaffold_23 (1534513, 1537271) (1538913, 1541437) 1641
scaffold_23 (1538913, 1541437) (1541448, 1545823) 10
scaffold_23 (1541448, 1545823) (1555734, 1561862) 9910
scaffold_23 (1555734, 1561862) (1563095, 1581743) 1232
scaffold_23 (1563095, 1581743) (1581874, 1596588) 130
scaffold_24 (1, 2155) (13411, 17695) 11255
scaffold_24 (13411, 17695) (18287, 20025) 591
scaffold_24 (18287, 20025) (20296, 23880) 270
scaffold_24 (20296, 23880) (28936, 51515) 5055
scaffold_24 (28936, 51515) (51666, 53713) 150
scaffold_24 (51666, 53713) (65966, 70860) 12252
scaffold_24 (65966, 70860) (84826, 110570) 13965
scaffold_24 (84826, 110570) (110796, 114511) 225
scaffold_24 (110796, 114511) (114855, 116085) 343
scaffold_24 (114855, 116085) (116196, 120187) 110
scaffold_24 (116196, 120187) (121357, 129645) 1169
scaffold_24 (121357, 129645) (132756, 134510) 3110
scaffold_24 (132756, 134510) (146846, 157855) 12335
scaffold_24 (146846, 157855) (160556, 161660) 2700
scaffold_24 (160556, 161660) (162096, 163575) 435
scaffold_24 (162096, 163575) (169451, 178102) 5875
scaffold_24 (169451, 178102) (178500, 183470) 397
scaffold_24 (178500, 183470) (184872, 186450) 1401
scaffold_24 (184872, 186450) (186971, 192078) 520
scaffold_24 (186971, 192078) (194801, 206990) 2722
scaffold_24 (194801, 206990) (231122, 232610) 24131
scaffold_24 (231122, 232610) (234232, 242970) 1621
scaffold_24 (234232, 242970) (243071, 251949) 100
scaffold_24 (243071, 251949) (254401, 275097) 2451
scaffold_24 (254401, 275097) (279451, 290005) 4353
scaffold_24 (280493, 282861) (290463, 292011) 7601
scaffold_24 (290463, 292011) (301731, 348765) 9719
scaffold_24 (301731, 348765) (350101, 355705) 1335
scaffold_24 (350101, 355705) (364928, 382291) 9222
scaffold_24 (364928, 382291) (382782, 392036) 490
scaffold_24 (382782, 392036) (392396, 395351) 359
scaffold_24 (392396, 395351) (398553, 404531) 3201
scaffold_24 (398553, 404531) (404586, 407281) 54
scaffold_24 (404586, 407281) (415849, 423441) 8567
scaffold_24 (415849, 423441) (438020, 441201) 14578
scaffold_24 (438020, 441201) (441723, 442961) 521
scaffold_24 (441723, 442961) (445104, 446631) 2142
scaffold_24 (445104, 446631) (448276, 450081) 1644
scaffold_24 (448276, 450081) (450133, 466631) 51
scaffold_24 (450133, 466631) (466792, 468286) 160
scaffold_24 (466792, 468286) (469112, 470306) 825
scaffold_24 (469112, 470306) (470378, 484031) 71
scaffold_24 (471992, 479903) (486182, 488947) 6278
scaffold_24 (486182, 488947) (490972, 503698) 2024
scaffold_24 (490972, 503698) (503703, 504111) 4
scaffold_24 (503703, 504111) (508122, 518936) 4010
scaffold_24 (508122, 518936) (520172, 523937) 1235
scaffold_24 (520172, 523937) (527789, 532453) 3851
scaffold_24 (527789, 532453) (534533, 549318) 2079
scaffold_24 (534533, 549318) (557976, 561628) 8657
scaffold_24 (557976, 561628) (561666, 562521) 37
scaffold_24 (561666, 562521) (578190, 579438) 15668
scaffold_24 (578190, 579438) (580946, 589440) 1507
scaffold_24 (580946, 589440) (591199, 592063) 1758
scaffold_24 (591199, 592063) (593950, 596458) 1886
scaffold_24 (593950, 596458) (607986, 612079) 11527
scaffold_24 (607986, 612079) (639446, 640610) 27366
scaffold_24 (639446, 640610) (647374, 651208) 6763
scaffold_24 (647374, 651208) (656139, 658078) 4930
scaffold_24 (656139, 658078) (658279, 667303) 200
scaffold_24 (658279, 667303) (668736, 671118) 1432
scaffold_24 (668736, 671118) (671229, 679293) 110
scaffold_24 (671229, 679293) (679310, 690398) 16
scaffold_24 (679310, 690398) (693709, 698556) 3310
scaffold_24 (693709, 698556) (698638, 700248) 81
scaffold_24 (698638, 700248) (706314, 706996) 6065
scaffold_24 (706314, 706996) (712999, 714736) 6002
scaffold_24 (712999, 714736) (715327, 723032) 590
scaffold_24 (715327, 723032) (724566, 725868) 1533
scaffold_24 (724566, 725868) (727338, 729516) 1469
scaffold_24 (727338, 729516) (742358, 745126) 12841
scaffold_24 (742358, 745126) (745338, 758626) 211
scaffold_24 (745338, 758626) (761351, 774296) 2724
scaffold_24 (761351, 774296) (778324, 783786) 4027
scaffold_24 (778324, 783786) (786280, 802126) 2493
scaffold_24 (786280, 802126) (802891, 809536) 764
scaffold_24 (802891, 809536) (812162, 819926) 2625
scaffold_24 (812162, 819926) (819992, 824506) 65
scaffold_24 (819992, 824506) (829548, 830852) 5041
scaffold_24 (829548, 830852) (831037, 832798) 184
scaffold_24 (831037, 832798) (850307, 851071) 17508
scaffold_24 (850307, 851071) (851088, 854756) 16
scaffold_24 (851088, 854756) (854887, 858011) 130
scaffold_24 (854887, 858011) (862307, 866299) 4295
scaffold_24 (862307, 866299) (866537, 869631) 237
scaffold_24 (866537, 869631) (884687, 892186) 15055
scaffold_24 (884687, 892186) (903647, 912014) 11460
scaffold_24 (903647, 912014) (922477, 926796) 10462
scaffold_24 (922477, 926796) (927517, 929581) 720
scaffold_24 (927517, 929581) (935016, 937006) 5434
scaffold_24 (935016, 937006) (938065, 939426) 1058
scaffold_24 (938065, 939426) (943300, 945836) 3873
scaffold_24 (943300, 945836) (954208, 964156) 8371
scaffold_24 (954208, 964156) (967828, 971866) 3671
scaffold_24 (967828, 971866) (988137, 992726) 16270
scaffold_24 (988137, 992726) (996518, 999256) 3791
scaffold_24 (996518, 999256) (1006417, 1009871) 7160
scaffold_24 (1006417, 1009871) (1009880, 1018556) 8
scaffold_24 (1009880, 1018556) (1023339, 1032586) 4782
scaffold_24 (1023339, 1032586) (1034348, 1047976) 1761
scaffold_24 (1034348, 1047976) (1051917, 1052538) 3940
scaffold_24 (1051917, 1052538) (1053468, 1056756) 929
scaffold_24 (1053468, 1056756) (1057497, 1059905) 740
scaffold_24 (1057497, 1059905) (1073844, 1094398) 13938
scaffold_24 (1073844, 1094398) (1102725, 1112203) 8326
scaffold_24 (1102725, 1112203) (1112354, 1115190) 150
scaffold_24 (1112354, 1115190) (1116415, 1119043) 1224
scaffold_24 (1116415, 1119043) (1123154, 1124298) 4110
scaffold_24 (1123154, 1124298) (1124424, 1126959) 125
scaffold_24 (1124424, 1126959) (1129745, 1133417) 2785
scaffold_24 (1129745, 1133417) (1173694, 1209108) 40276
scaffold_24 (1173694, 1209108) (1214934, 1227042) 5825
scaffold_24 (1214934, 1227042) (1229021, 1229745) 1978
scaffold_24 (1229021, 1229745) (1231336, 1235950) 1590
scaffold_24 (1231336, 1235950) (1236102, 1252710) 151
scaffold_24 (1236102, 1252710) (1254162, 1279540) 1451
scaffold_24 (1254162, 1279540) (1288182, 1300410) 8641
scaffold_24 (1288182, 1300410) (1302081, 1305150) 1670
scaffold_24 (1302081, 1305150) (1309272, 1310790) 4121
scaffold_24 (1309272, 1310790) (1316432, 1326850) 5641
scaffold_24 (1316432, 1326850) (1328542, 1372680) 1691
scaffold_24 (1347915, 1349742) (1385316, 1388882) 35573
scaffold_24 (1385316, 1388882) (1399283, 1404676) 10400
scaffold_24 (1399283, 1404676) (1407713, 1421107) 3036
scaffold_24 (1407713, 1421107) (1421584, 1432542) 476
scaffold_24 (1421584, 1432542) (1435333, 1453777) 2790
scaffold_24 (1435333, 1453777) (1455423, 1471178) 1645
scaffold_24 (1455423, 1471178) (1474993, 1504206) 3814
scaffold_24 (1474993, 1504206) (1504980, 1507582) 773
scaffold_24 (1504980, 1507582) (1507703, 1515260) 120
scaffold_24 (1507703, 1515260) (1515733, 1517425) 472
scaffold_24 (1515733, 1517425) (1526170, 1533512) 8744
scaffold_24 (1526170, 1533512) (1568690, 1580457) 35177
scaffold_25 (1, 36175) (40510, 58925) 4334
scaffold_25 (40510, 58925) (75606, 76698) 16680
scaffold_25 (75606, 76698) (101618, 107925) 24919
scaffold_25 (101618, 107925) (124517, 132905) 16591
scaffold_25 (124517, 132905) (133606, 136128) 700
scaffold_25 (133606, 136128) (136137, 139985) 8
scaffold_25 (136137, 139985) (140126, 147321) 140
scaffold_25 (140126, 147321) (149436, 156756) 2114
scaffold_25 (149436, 156756) (156891, 162005) 134
scaffold_25 (156891, 162005) (168577, 169401) 6571
scaffold_25 (168577, 169401) (174698, 198596) 5296
scaffold_25 (189835, 192448) (198747, 208911) 6298
scaffold_25 (198747, 208911) (210297, 211861) 1385
scaffold_25 (210297, 211861) (216397, 224516) 4535
scaffold_25 (216397, 224516) (245917, 268732) 21400
scaffold_25 (245917, 268732) (304518, 308916) 35785
scaffold_25 (304518, 308916) (320171, 329226) 11254
scaffold_25 (320171, 329226) (329337, 338575) 110
scaffold_25 (329337, 338575) (338823, 344736) 247
scaffold_25 (338823, 344736) (347007, 347889) 2270
scaffold_25 (347007, 347889) (362265, 364432) 14375
scaffold_25 (362265, 364432) (364533, 366647) 100
scaffold_25 (364533, 366647) (374023, 375550) 7375
scaffold_25 (374023, 375550) (376903, 386526) 1352
scaffold_25 (376903, 386526) (390474, 407472) 3947
scaffold_25 (390474, 407472) (407953, 409763) 480
scaffold_25 (407953, 409763) (409784, 415322) 20
scaffold_25 (409784, 415322) (416504, 423592) 1181
scaffold_25 (416504, 423592) (425255, 429442) 1662
scaffold_25 (425255, 429442) (430342, 438662) 899
scaffold_25 (430342, 438662) (441394, 447092) 2731
scaffold_25 (441394, 447092) (448663, 452232) 1570
scaffold_25 (448663, 452232) (452413, 457167) 180
scaffold_25 (452413, 457167) (458431, 460279) 1263
scaffold_25 (458431, 460279) (467170, 473302) 6890
scaffold_25 (467170, 473302) (479490, 480776) 6187
scaffold_25 (479490, 480776) (493493, 497441) 12716
scaffold_25 (493493, 497441) (498159, 503072) 717
scaffold_25 (498159, 503072) (504743, 515104) 1670
scaffold_25 (504743, 515104) (516135, 517921) 1030
scaffold_25 (516135, 517921) (519509, 523144) 1587
scaffold_25 (519509, 523144) (523245, 530064) 100
scaffold_25 (523245, 530064) (531302, 531924) 1237
scaffold_25 (531302, 531924) (532165, 539926) 240
scaffold_25 (532165, 539926) (564054, 566314) 24127
scaffold_25 (564054, 566314) (566555, 571939) 240
scaffold_25 (566555, 571939) (572068, 581115) 128
scaffold_25 (572068, 581115) (581211, 583844) 95
scaffold_25 (581211, 583844) (622904, 627464) 39059
scaffold_25 (622904, 627464) (662765, 664834) 35300
scaffold_25 (662765, 664834) (677064, 678018) 12229
scaffold_25 (677064, 678018) (690386, 713383) 12367
scaffold_25 (690386, 713383) (721104, 726873) 7720
scaffold_25 (721104, 726873) (731265, 737853) 4391
scaffold_25 (731265, 737853) (741544, 747798) 3690
scaffold_25 (741544, 747798) (747854, 759106) 55
scaffold_25 (747854, 759106) (759525, 766233) 418
scaffold_25 (759525, 766233) (766392, 769553) 158
scaffold_25 (766392, 769553) (771405, 796563) 1851
scaffold_25 (771405, 796563) (796674, 804658) 110
scaffold_25 (796674, 804658) (871174, 875028) 66515
scaffold_25 (871174, 875028) (901195, 904563) 26166
scaffold_25 (901195, 904563) (904664, 907857) 100
scaffold_25 (904664, 907857) (910264, 913478) 2406
scaffold_25 (910264, 913478) (913834, 930938) 355
scaffold_25 (913834, 930938) (934384, 935908) 3445
scaffold_25 (934384, 935908) (938139, 944523) 2230
scaffold_25 (938139, 944523) (947944, 950875) 3420
scaffold_25 (947944, 950875) (950934, 953723) 58
scaffold_25 (950934, 953723) (954352, 963273) 628
scaffold_25 (954352, 963273) (963804, 966479) 530
scaffold_25 (963804, 966479) (969750, 971813) 3270
scaffold_25 (969750, 971813) (981685, 989723) 9871
scaffold_25 (981685, 989723) (989824, 996868) 100
scaffold_25 (989824, 996868) (998394, 1007508) 1525
scaffold_25 (998394, 1007508) (1009676, 1010253) 2167
scaffold_25 (1009676, 1010253) (1010364, 1021648) 110
scaffold_25 (1010364, 1021648) (1021984, 1046918) 335
scaffold_25 (1021984, 1046918) (1047502, 1051953) 583
scaffold_25 (1047502, 1051953) (1057780, 1059443) 5826
scaffold_25 (1057780, 1059443) (1063634, 1070661) 4190
scaffold_25 (1063634, 1070661) (1071235, 1074773) 573
scaffold_25 (1071235, 1074773) (1074874, 1078088) 100
scaffold_25 (1074874, 1078088) (1081594, 1083858) 3505
scaffold_25 (1081594, 1083858) (1084264, 1093308) 405
scaffold_25 (1084264, 1093308) (1094594, 1104976) 1285
scaffold_25 (1094594, 1104976) (1114116, 1117423) 9139
scaffold_25 (1114116, 1117423) (1118604, 1128918) 1180
scaffold_25 (1118604, 1128918) (1132992, 1137139) 4073
scaffold_25 (1132992, 1137139) (1138310, 1142606) 1170
scaffold_25 (1138310, 1142606) (1173760, 1207824) 31153
scaffold_25 (1173760, 1207824) (1211060, 1218464) 3235
scaffold_25 (1211060, 1218464) (1240021, 1246179) 21556
scaffold_25 (1240021, 1246179) (1246280, 1260170) 100
scaffold_25 (1246280, 1260170) (1268761, 1271179) 8590
scaffold_25 (1268761, 1271179) (1283370, 1288470) 12190
scaffold_25 (1283370, 1288470) (1288484, 1293229) 13
scaffold_25 (1288484, 1293229) (1297240, 1306169) 4010
scaffold_25 (1297240, 1306169) (1306898, 1311796) 728
scaffold_25 (1306898, 1311796) (1312167, 1340354) 370
scaffold_25 (1312167, 1340354) (1358467, 1371111) 18112
scaffold_25 (1358467, 1371111) (1375277, 1376958) 4165
scaffold_25 (1375277, 1376958) (1379047, 1383149) 2088
scaffold_25 (1379047, 1383149) (1402047, 1422088) 18897
scaffold_25 (1417035, 1419018) (1423475, 1439926) 4456
scaffold_25 (1423475, 1439926) (1442127, 1449220) 2200
scaffold_25 (1442127, 1449220) (1449637, 1450571) 416
scaffold_25 (1449637, 1450571) (1453597, 1460951) 3025
scaffold_25 (1453597, 1460951) (1464327, 1474295) 3375
scaffold_25 (1464327, 1474295) (1475048, 1482446) 752
scaffold_25 (1475048, 1482446) (1488856, 1498480) 6409
scaffold_25 (1488856, 1498480) (1500206, 1508030) 1725
scaffold_25 (1500206, 1508030) (1508487, 1519795) 456
scaffold_25 (1508487, 1519795) (1521596, 1528380) 1800
scaffold_25 (1521596, 1528380) (1528940, 1529618) 559
scaffold_26 (45, 2235) (3976, 11224) 1740
scaffold_26 (3976, 11224) (14362, 25295) 3137
scaffold_26 (14362, 25295) (29016, 42268) 3720
scaffold_26 (29016, 42268) (52796, 61035) 10527
scaffold_26 (52796, 61035) (62437, 66705) 1401
scaffold_26 (62437, 66705) (68877, 73915) 2171
scaffold_26 (68877, 73915) (74550, 80745) 634
scaffold_26 (74550, 80745) (80846, 83400) 100
scaffold_26 (80846, 83400) (85756, 89765) 2355
scaffold_26 (85756, 89765) (89886, 97168) 120
scaffold_26 (89886, 97168) (97199, 100865) 30
scaffold_26 (97199, 100865) (104246, 108475) 3380
scaffold_26 (104246, 108475) (108916, 143578) 440
scaffold_26 (108916, 143578) (145355, 149205) 1776
scaffold_26 (145355, 149205) (149306, 154597) 100
scaffold_26 (149306, 154597) (156116, 164245) 1518
scaffold_26 (156116, 164245) (165699, 167265) 1453
scaffold_26 (165699, 167265) (170877, 172815) 3611
scaffold_26 (170877, 172815) (173006, 174350) 190
scaffold_26 (173006, 174350) (186279, 188937) 11928
scaffold_26 (186279, 188937) (192648, 194975) 3710
scaffold_26 (192648, 194975) (195118, 205372) 142
scaffold_26 (195118, 205372) (205493, 207551) 120
scaffold_26 (205493, 207551) (210468, 229572) 2916
scaffold_26 (210468, 229572) (232780, 234697) 3207
scaffold_26 (232780, 234697) (234918, 256999) 220
scaffold_26 (234918, 256999) (257109, 258537) 109
scaffold_26 (257109, 258537) (262748, 268187) 4210
scaffold_26 (262748, 268187) (276219, 286157) 8031
scaffold_26 (276219, 286157) (299398, 305353) 13240
scaffold_26 (299398, 305353) (306308, 313490) 954
scaffold_26 (306308, 313490) (315317, 322627) 1826
scaffold_26 (315317, 322627) (322948, 327972) 320
scaffold_26 (322948, 327972) (329156, 332721) 1183
scaffold_26 (329156, 332721) (336395, 342221) 3673
scaffold_26 (336395, 342221) (346508, 347613) 4286
scaffold_26 (346508, 347613) (350173, 360854) 2559
scaffold_26 (350173, 360854) (363374, 375742) 2519
scaffold_26 (363374, 375742) (375863, 387537) 120
scaffold_26 (375863, 387537) (389688, 396352) 2150
scaffold_26 (389688, 396352) (397659, 404282) 1306
scaffold_26 (397659, 404282) (405343, 434137) 1060
scaffold_26 (405343, 434137) (436749, 441782) 2611
scaffold_26 (436749, 441782) (442313, 453487) 530
scaffold_26 (442313, 453487) (454023, 462407) 535
scaffold_26 (454023, 462407) (464774, 484562) 2366
scaffold_26 (464774, 484562) (485764, 487152) 1201
scaffold_26 (485764, 487152) (487833, 496547) 680
scaffold_26 (487833, 496547) (513153, 514576) 16605
scaffold_26 (513153, 514576) (514854, 520912) 277
scaffold_26 (514854, 520912) (528223, 535009) 7310
scaffold_26 (528223, 535009) (535140, 539566) 130
scaffold_26 (535140, 539566) (547330, 548384) 7763
scaffold_26 (547330, 548384) (557080, 557934) 8695
scaffold_26 (557080, 557934) (558492, 568379) 557
scaffold_26 (561383, 565019) (571570, 574554) 6550
scaffold_26 (571570, 574554) (577601, 583089) 3046
scaffold_26 (577601, 583089) (583211, 590999) 121
scaffold_26 (583211, 590999) (593298, 600219) 2298
scaffold_26 (593298, 600219) (600760, 615413) 540
scaffold_26 (600760, 615413) (615680, 622641) 266
scaffold_26 (615680, 622641) (625490, 632034) 2848
scaffold_26 (625490, 632034) (632227, 643409) 192
scaffold_26 (632227, 643409) (644140, 671414) 730
scaffold_26 (644140, 671414) (675651, 684428) 4236
scaffold_26 (675651, 684428) (687571, 694634) 3142
scaffold_26 (687571, 694634) (694753, 704730) 118
scaffold_26 (694753, 704730) (705011, 726330) 280
scaffold_26 (705011, 726330) (726822, 729510) 491
scaffold_26 (726822, 729510) (731851, 737491) 2340
scaffold_26 (731851, 737491) (739549, 751360) 2057
scaffold_26 (739549, 751360) (752120, 753980) 759
scaffold_26 (752120, 753980) (756341, 766665) 2360
scaffold_26 (756341, 766665) (768474, 772800) 1808
scaffold_26 (768474, 772800) (775873, 782650) 3072
scaffold_26 (775873, 782650) (783882, 784751) 1231
scaffold_26 (783882, 784751) (786351, 796073) 1599
scaffold_26 (786351, 796073) (796251, 797615) 177
scaffold_26 (796251, 797615) (801181, 830484) 3565
scaffold_26 (825103, 825911) (838011, 838765) 12099
scaffold_26 (838011, 838765) (846132, 846960) 7366
scaffold_26 (846132, 846960) (872615, 908219) 25654
scaffold_26 (872615, 908219) (912703, 921144) 4483
scaffold_26 (912703, 921144) (922014, 925784) 869
scaffold_26 (922014, 925784) (927765, 932764) 1980
scaffold_26 (927765, 932764) (937059, 938674) 4294
scaffold_26 (937059, 938674) (939117, 946024) 442
scaffold_26 (939117, 946024) (946685, 948048) 660
scaffold_26 (946685, 948048) (948625, 950829) 576
scaffold_26 (948625, 950829) (952520, 962264) 1690
scaffold_26 (952520, 962264) (971505, 975429) 9240
scaffold_26 (971505, 975429) (977315, 983173) 1885
scaffold_26 (977315, 983173) (987245, 991822) 4071
scaffold_26 (987245, 991822) (993548, 994478) 1725
scaffold_26 (993548, 994478) (995556, 1000654) 1077
scaffold_26 (995556, 1000654) (1005106, 1011354) 4451
scaffold_26 (1005106, 1011354) (1021666, 1028114) 10311
scaffold_26 (1021666, 1028114) (1032115, 1036724) 4000
scaffold_26 (1032115, 1036724) (1041810, 1042634) 5085
scaffold_26 (1041810, 1042634) (1042903, 1059659) 268
scaffold_26 (1042903, 1059659) (1061600, 1070270) 1940
scaffold_26 (1061600, 1070270) (1070631, 1087939) 360
scaffold_26 (1070631, 1087939) (1097071, 1105129) 9131
scaffold_26 (1097071, 1105129) (1105450, 1118775) 320
scaffold_26 (1107280, 1112931) (1119680, 1123137) 6748
scaffold_26 (1119680, 1123137) (1123860, 1124875) 722
scaffold_26 (1123860, 1124875) (1131560, 1132627) 6684
scaffold_26 (1131560, 1132627) (1132724, 1146329) 96
scaffold_26 (1132724, 1146329) (1147192, 1147999) 862
scaffold_26 (1147192, 1147999) (1148061, 1153109) 61
scaffold_26 (1148061, 1153109) (1153440, 1163604) 330
scaffold_26 (1153440, 1163604) (1163863, 1171119) 258
scaffold_26 (1163863, 1171119) (1171740, 1176944) 620
scaffold_26 (1171740, 1176944) (1177411, 1178219) 466
scaffold_26 (1177411, 1178219) (1181330, 1188882) 3110
scaffold_26 (1181330, 1188882) (1190312, 1197399) 1429
scaffold_26 (1190312, 1197399) (1198230, 1213914) 830
scaffold_26 (1198230, 1213914) (1229687, 1231230) 15772
scaffold_26 (1229687, 1231230) (1235011, 1239956) 3780
scaffold_26 (1235011, 1239956) (1240237, 1246519) 280
scaffold_26 (1240237, 1246519) (1250857, 1260941) 4337
scaffold_26 (1250857, 1260941) (1261897, 1271821) 955
scaffold_26 (1261897, 1271821) (1273234, 1276426) 1412
scaffold_26 (1273234, 1276426) (1279958, 1306326) 3531
scaffold_26 (1279958, 1306326) (1308298, 1308888) 1971
scaffold_26 (1308298, 1308888) (1312607, 1314194) 3718
scaffold_26 (1312607, 1314194) (1315049, 1318466) 854
scaffold_26 (1315049, 1318466) (1320467, 1329766) 2000
scaffold_26 (1320467, 1329766) (1330287, 1339198) 520
scaffold_26 (1330287, 1339198) (1350387, 1361131) 11188
scaffold_26 (1350387, 1361131) (1362568, 1368596) 1436
scaffold_26 (1362568, 1368596) (1368747, 1379446) 150
scaffold_26 (1368747, 1379446) (1387933, 1399021) 8486
scaffold_26 (1387933, 1399021) (1399393, 1403348) 371
scaffold_26 (1399393, 1403348) (1403482, 1407096) 133
scaffold_26 (1403482, 1407096) (1407103, 1415841) 6
scaffold_26 (1407103, 1415841) (1418458, 1419992) 2616
scaffold_26 (1418458, 1419992) (1423182, 1441432) 3189
scaffold_26 (1423182, 1441432) (1445792, 1452606) 4359
scaffold_26 (1445792, 1452606) (1452682, 1467689) 75
scaffold_26 (1452682, 1467689) (1469512, 1472856) 1822
scaffold_26 (1469512, 1472856) (1483323, 1487471) 10466
scaffold_26 (1483323, 1487471) (1496973, 1503011) 9501
scaffold_26 (1497618, 1499912) (1503112, 1504616) 3199
scaffold_26 (1503112, 1504616) (1504733, 1509191) 116
scaffold_26 (1504733, 1509191) (1512318, 1513141) 3126
scaffold_26 (1512318, 1513141) (1515722, 1528161) 2580
scaffold_26 (1515722, 1528161) (1528292, 1532944) 130
scaffold_26 (1528292, 1532944) (1532991, 1540211) 46
scaffold_26 (1532991, 1540211) (1541062, 1554515) 850
scaffold_26 (1541062, 1554515) (1554619, 1561887) 103
scaffold_26 (1554619, 1561887) (1568248, 1570376) 6360
scaffold_27 (211, 13412) (19826, 27085) 6413
scaffold_27 (20537, 24525) (29197, 33825) 4671
scaffold_27 (29197, 33825) (51286, 53401) 17460
scaffold_27 (51286, 53401) (64638, 71835) 11236
scaffold_27 (64638, 71835) (72356, 75420) 520
scaffold_27 (72356, 75420) (76528, 82235) 1107
scaffold_27 (76528, 82235) (82346, 95610) 110
scaffold_27 (82346, 95610) (96916, 113880) 1305
scaffold_27 (96916, 113880) (114796, 116120) 915
scaffold_27 (114796, 116120) (116773, 126425) 652
scaffold_27 (116773, 126425) (127876, 155900) 1450
scaffold_27 (127876, 155900) (158878, 162915) 2977
scaffold_27 (158878, 162915) (165714, 167223) 2798
scaffold_27 (165714, 167223) (170054, 192458) 2830
scaffold_27 (170054, 192458) (193275, 203183) 816
scaffold_27 (193275, 203183) (203294, 217042) 110
scaffold_27 (203294, 217042) (222514, 245998) 5471
scaffold_27 (222514, 245998) (250164, 258088) 4165
scaffold_27 (250164, 258088) (273204, 285926) 15115
scaffold_27 (273204, 285926) (287426, 291183) 1499
scaffold_27 (287426, 291183) (329238, 330293) 38054
scaffold_27 (329238, 330293) (342168, 354574) 11874
scaffold_27 (342168, 354574) (355743, 361674) 1168
scaffold_27 (355743, 361674) (362015, 365409) 340
scaffold_27 (362015, 365409) (367307, 375224) 1897
scaffold_27 (367307, 375224) (380635, 381434) 5410
scaffold_27 (380635, 381434) (387748, 390374) 6313
scaffold_27 (387748, 390374) (471596, 472624) 81221
scaffold_27 (471596, 472624) (483091, 485844) 10466
scaffold_27 (483091, 485844) (511593, 511972) 25748
scaffold_27 (511593, 511972) (568788, 574734) 56815
scaffold_27 (568788, 574734) (609261, 618014) 34526
scaffold_27 (609261, 618014) (620925, 621852) 2910
scaffold_27 (620925, 621852) (673295, 681127) 51442
scaffold_27 (673295, 681127) (685512, 702649) 4384
scaffold_27 (685512, 702649) (718042, 722985) 15392
scaffold_27 (718042, 722985) (723683, 729351) 697
scaffold_27 (723683, 729351) (732073, 740071) 2721
scaffold_27 (732073, 740071) (743720, 771861) 3648
scaffold_27 (749059, 752213) (773873, 778221) 21659
scaffold_27 (773873, 778221) (785087, 790658) 6865
scaffold_27 (785087, 790658) (795715, 799781) 5056
scaffold_27 (795715, 799781) (799882, 846464) 100
scaffold_27 (799882, 846464) (847236, 853281) 771
scaffold_27 (847236, 853281) (855552, 861937) 2270
scaffold_27 (855552, 861937) (862212, 864681) 274
scaffold_27 (862212, 864681) (868178, 870939) 3496
scaffold_27 (868178, 870939) (872394, 883467) 1454
scaffold_27 (872394, 883467) (890958, 921387) 7490
scaffold_27 (890958, 921387) (927119, 931147) 5731
scaffold_27 (927119, 931147) (931898, 934840) 750
scaffold_27 (931898, 934840) (935459, 938637) 618
scaffold_27 (935459, 938637) (938738, 942232) 100
scaffold_27 (938738, 942232) (944561, 947107) 2328
scaffold_27 (944561, 947107) (951907, 953937) 4799
scaffold_27 (951907, 953937) (959302, 960397) 5364
scaffold_27 (959302, 960397) (972759, 991487) 12361
scaffold_27 (972759, 991487) (992298, 996835) 810
scaffold_27 (992298, 996835) (997115, 1009497) 279
scaffold_27 (997115, 1009497) (1009738, 1011575) 240
scaffold_27 (1009738, 1011575) (1011845, 1018797) 269
scaffold_27 (1011845, 1018797) (1023092, 1026737) 4294
scaffold_27 (1023092, 1026737) (1028639, 1034377) 1901
scaffold_27 (1028639, 1034377) (1044919, 1056025) 10541
scaffold_27 (1044919, 1056025) (1057297, 1061195) 1271
scaffold_27 (1057297, 1061195) (1063906, 1065780) 2710
scaffold_27 (1063906, 1065780) (1066265, 1070395) 484
scaffold_27 (1066265, 1070395) (1070506, 1071890) 110
scaffold_27 (1070506, 1071890) (1072847, 1079635) 956
scaffold_27 (1072847, 1079635) (1082447, 1096735) 2811
scaffold_27 (1082447, 1096735) (1098013, 1105925) 1277
scaffold_27 (1098013, 1105925) (1106886, 1108820) 960
scaffold_27 (1106886, 1108820) (1113245, 1114571) 4424
scaffold_27 (1113245, 1114571) (1114689, 1124075) 117
scaffold_27 (1114689, 1124075) (1134946, 1153163) 10870
scaffold_27 (1134946, 1153163) (1154747, 1161665) 1583
scaffold_27 (1154747, 1161665) (1162687, 1164995) 1021
scaffold_27 (1162687, 1164995) (1169173, 1177285) 4177
scaffold_27 (1169173, 1177285) (1177666, 1184530) 380
scaffold_27 (1177666, 1184530) (1184596, 1188570) 65
scaffold_27 (1184596, 1188570) (1189576, 1192628) 1005
scaffold_27 (1189576, 1192628) (1197675, 1199137) 5046
scaffold_27 (1197675, 1199137) (1213426, 1238134) 14288
scaffold_27 (1213426, 1238134) (1239271, 1241444) 1136
scaffold_27 (1239271, 1241444) (1242135, 1249339) 690
scaffold_27 (1242135, 1249339) (1249577, 1251034) 237
scaffold_27 (1249577, 1251034) (1251279, 1256904) 244
scaffold_27 (1251279, 1256904) (1257495, 1261587) 590
scaffold_27 (1257495, 1261587) (1262500, 1264504) 912
scaffold_27 (1262500, 1264504) (1267276, 1272524) 2771
scaffold_27 (1267276, 1272524) (1272745, 1276719) 220
scaffold_27 (1272745, 1276719) (1276912, 1280054) 192
scaffold_27 (1276912, 1280054) (1280215, 1282399) 160
scaffold_27 (1280215, 1282399) (1284395, 1292037) 1995
scaffold_27 (1284395, 1292037) (1293265, 1294245) 1227
scaffold_27 (1293265, 1294245) (1296976, 1302714) 2730
scaffold_27 (1296976, 1302714) (1314926, 1316934) 12211
scaffold_27 (1314926, 1316934) (1319145, 1320284) 2210
scaffold_27 (1319145, 1320284) (1323806, 1329244) 3521
scaffold_27 (1323806, 1329244) (1330446, 1332274) 1201
scaffold_27 (1330446, 1332274) (1351782, 1354804) 19507
scaffold_27 (1351782, 1354804) (1354925, 1358447) 120
scaffold_27 (1354925, 1358447) (1363593, 1365467) 5145
scaffold_27 (1363593, 1365467) (1367679, 1369723) 2211
scaffold_27 (1367679, 1369723) (1374770, 1410758) 5046
scaffold_27 (1374770, 1410758) (1411139, 1416140) 380
scaffold_27 (1411139, 1416140) (1417377, 1419638) 1236
scaffold_27 (1417377, 1419638) (1428999, 1440443) 9360
scaffold_27 (1428999, 1440443) (1448020, 1450288) 7576
scaffold_27 (1448020, 1450288) (1454201, 1458648) 3912
scaffold_27 (1454201, 1458648) (1458749, 1463237) 100
scaffold_27 (1458749, 1463237) (1486544, 1493518) 23306
scaffold_27 (1486544, 1493518) (1493974, 1498022) 455
scaffold_27 (1493974, 1498022) (1498724, 1503798) 701
scaffold_27 (1498724, 1503798) (1505491, 1507268) 1692
scaffold_27 (1505491, 1507268) (1508550, 1520678) 1281
scaffold_27 (1508550, 1520678) (1521663, 1528128) 984
scaffold_27 (1521663, 1528128) (1528920, 1532438) 791
scaffold_27 (1528920, 1532438) (1534560, 1539238) 2121
scaffold_27 (1534560, 1539238) (1543172, 1550000) 3933
scaffold_27 (1543172, 1550000) (1550211, 1560178) 210
scaffold_27 (1550211, 1560178) (1561218, 1562480) 1039
scaffold_27 (1561218, 1562480) (1562711, 1564963) 230
scaffold_27 (1562711, 1564963) (1566811, 1580678) 1847
scaffold_28 (1723, 3975) (10847, 12105) 6871
scaffold_28 (10847, 12105) (14595, 18445) 2489
scaffold_28 (14595, 18445) (18556, 20090) 110
scaffold_28 (18556, 20090) (21584, 22615) 1493
scaffold_28 (21584, 22615) (24416, 25775) 1800
scaffold_28 (24416, 25775) (42817, 45805) 17041
scaffold_28 (42817, 45805) (76396, 84427) 30590
scaffold_28 (76396, 84427) (87306, 97529) 2878
scaffold_28 (87306, 97529) (103036, 109530) 5506
scaffold_28 (103036, 109530) (110952, 115065) 1421
scaffold_28 (110952, 115065) (117996, 122220) 2930
scaffold_28 (117996, 122220) (123577, 133245) 1356
scaffold_28 (123577, 133245) (134857, 137125) 1611
scaffold_28 (134857, 137125) (138585, 141235) 1459
scaffold_28 (138585, 141235) (142566, 143265) 1330
scaffold_28 (142566, 143265) (145007, 146555) 1741
scaffold_28 (145007, 146555) (154237, 176215) 7681
scaffold_28 (154237, 176215) (199485, 210209) 23269
scaffold_28 (199485, 210209) (210276, 217619) 66
scaffold_28 (210276, 217619) (217730, 224764) 110
scaffold_28 (217730, 224764) (225312, 225880) 547
scaffold_28 (225312, 225880) (226694, 269389) 813
scaffold_28 (226694, 269389) (269541, 284629) 151
scaffold_28 (269541, 284629) (307399, 312879) 22769
scaffold_28 (307399, 312879) (314081, 317269) 1201
scaffold_28 (314081, 317269) (319360, 326504) 2090
scaffold_28 (319360, 326504) (327740, 346296) 1235
scaffold_28 (327740, 346296) (348290, 349149) 1993
scaffold_28 (348290, 349149) (355824, 360140) 6674
scaffold_28 (355824, 360140) (360147, 361545) 6
scaffold_28 (360147, 361545) (361814, 368828) 268
scaffold_28 (361814, 368828) (369447, 371143) 618
scaffold_28 (369447, 371143) (373947, 396763) 2803
scaffold_28 (373947, 396763) (407367, 412043) 10603
scaffold_28 (407367, 412043) (412204, 435984) 160
scaffold_28 (412204, 435984) (436076, 438883) 91
scaffold_28 (436076, 438883) (439144, 442032) 260
scaffold_28 (439144, 442032) (445664, 449588) 3631
scaffold_28 (445664, 449588) (451300, 454673) 1711
scaffold_28 (451300, 454673) (461935, 496793) 7261
scaffold_28 (461935, 496793) (499284, 501144) 2490
scaffold_28 (499284, 501144) (502875, 511453) 1730
scaffold_28 (502875, 511453) (511992, 521003) 538
scaffold_28 (511992, 521003) (523426, 549741) 2422
scaffold_28 (523426, 549741) (553799, 556151) 4057
scaffold_28 (553799, 556151) (556532, 559083) 380
scaffold_28 (556532, 559083) (559843, 575851) 759
scaffold_28 (559843, 575851) (576005, 577241) 153
scaffold_28 (576005, 577241) (579752, 593416) 2510
scaffold_28 (579752, 593416) (601750, 602613) 8333
scaffold_28 (601750, 602613) (604233, 608201) 1619
scaffold_28 (604233, 608201) (619143, 621031) 10941
scaffold_28 (619143, 621031) (626372, 627416) 5340
scaffold_28 (626372, 627416) (644982, 652657) 17565
scaffold_28 (644982, 652657) (665502, 666216) 12844
scaffold_28 (665502, 666216) (666483, 667971) 266
scaffold_28 (666483, 667971) (671042, 671496) 3070
scaffold_28 (671042, 671496) (726536, 746424) 55039
scaffold_28 (733860, 742177) (759936, 765964) 17758
scaffold_28 (759936, 765964) (767395, 768387) 1430
scaffold_28 (767395, 768387) (777202, 779564) 8814
scaffold_28 (777202, 779564) (779785, 789219) 220
scaffold_28 (779785, 789219) (790995, 810093) 1775
scaffold_28 (790995, 810093) (811126, 813504) 1032
scaffold_28 (811126, 813504) (820546, 824844) 7041
scaffold_28 (820546, 824844) (828915, 835848) 4070
scaffold_28 (828915, 835848) (850845, 852449) 14996
scaffold_28 (850845, 852449) (853705, 859445) 1255
scaffold_28 (853705, 859445) (865695, 868006) 6249
scaffold_28 (865695, 868006) (871465, 873055) 3458
scaffold_28 (871465, 873055) (874735, 879493) 1679
scaffold_28 (874735, 879493) (881003, 883293) 1509
scaffold_28 (881003, 883293) (883865, 887053) 571
scaffold_28 (883865, 887053) (888616, 898403) 1562
scaffold_28 (888616, 898403) (941484, 949868) 43080
scaffold_28 (941484, 949868) (953065, 957803) 3196
scaffold_28 (953065, 957803) (960789, 985303) 2985
scaffold_28 (960789, 985303) (985385, 986391) 81
scaffold_28 (985385, 986391) (988164, 995732) 1772
scaffold_28 (988164, 995732) (1000605, 1021243) 4872
scaffold_28 (1000605, 1021243) (1022350, 1033013) 1106
scaffold_28 (1022350, 1033013) (1035235, 1038383) 2221
scaffold_28 (1035235, 1038383) (1038554, 1040332) 170
scaffold_28 (1038554, 1040332) (1040665, 1042073) 332
scaffold_28 (1040665, 1042073) (1042174, 1045321) 100
scaffold_28 (1042174, 1045321) (1047373, 1090400) 2051
scaffold_28 (1047373, 1090400) (1092291, 1098532) 1890
scaffold_28 (1092291, 1098532) (1099661, 1104274) 1128
scaffold_28 (1099661, 1104274) (1105001, 1107574) 726
scaffold_28 (1105001, 1107574) (1108080, 1114310) 505
scaffold_28 (1108080, 1114310) (1117911, 1125810) 3600
scaffold_28 (1117911, 1125810) (1126517, 1128335) 706
scaffold_28 (1126517, 1128335) (1129251, 1132834) 915
scaffold_28 (1129251, 1132834) (1134681, 1136325) 1846
scaffold_28 (1134681, 1136325) (1140273, 1239577) 3947
scaffold_28 (1140273, 1239577) (1249303, 1263363) 9725
scaffold_28 (1249303, 1263363) (1271313, 1271937) 7949
scaffold_28 (1271313, 1271937) (1271944, 1277102) 6
scaffold_28 (1271944, 1277102) (1279521, 1282742) 2418
scaffold_28 (1279521, 1282742) (1286037, 1297822) 3294
scaffold_28 (1286037, 1297822) (1301993, 1305475) 4170
scaffold_28 (1301993, 1305475) (1305554, 1310272) 78
scaffold_28 (1305554, 1310272) (1310793, 1320186) 520
scaffold_28 (1310793, 1320186) (1320523, 1325391) 336
scaffold_28 (1320523, 1325391) (1330565, 1368310) 5173
scaffold_28 (1330565, 1368310) (1368663, 1370681) 352
scaffold_28 (1368663, 1370681) (1371083, 1375984) 401
scaffold_28 (1371083, 1375984) (1378082, 1382444) 2097
scaffold_28 (1378082, 1382444) (1417238, 1420724) 34793
scaffold_28 (1417238, 1420724) (1442713, 1444802) 21988
scaffold_28 (1442713, 1444802) (1445537, 1452274) 734
scaffold_28 (1445537, 1452274) (1455795, 1463421) 3520
scaffold_28 (1455795, 1463421) (1473705, 1489473) 10283
scaffold_28 (1473705, 1489473) (1494972, 1515085) 5498
scaffold_28 (1494972, 1515085) (1515932, 1531946) 846
scaffold_28 (1515932, 1531946) (1543702, 1546546) 11755
scaffold_29 (1, 9916) (11810, 13315) 1893
scaffold_29 (11810, 13315) (14547, 17275) 1231
scaffold_29 (14547, 17275) (19078, 24235) 1802
scaffold_29 (19078, 24235) (29740, 38195) 5504
scaffold_29 (29740, 38195) (39263, 40975) 1067
scaffold_29 (39263, 40975) (41056, 42778) 80
scaffold_29 (41056, 42778) (43517, 44625) 738
scaffold_29 (43517, 44625) (45297, 45885) 671
scaffold_29 (45297, 45885) (45937, 49475) 51
scaffold_29 (45937, 49475) (49607, 55155) 131
scaffold_29 (49607, 55155) (61986, 74477) 6830
scaffold_29 (61986, 74477) (80166, 83533) 5688
scaffold_29 (80166, 83533) (93789, 96445) 10255
scaffold_29 (93789, 96445) (103136, 111170) 6690
scaffold_29 (103136, 111170) (117726, 121971) 6555
scaffold_29 (117726, 121971) (129316, 135189) 7344
scaffold_29 (129316, 135189) (139586, 143820) 4396
scaffold_29 (139586, 143820) (167896, 185371) 24075
scaffold_29 (167896, 185371) (187735, 202849) 2363
scaffold_29 (187735, 202849) (217431, 223954) 14581
scaffold_29 (217431, 223954) (224406, 228594) 451
scaffold_29 (224406, 228594) (232566, 236454) 3971
scaffold_29 (232566, 236454) (240619, 258074) 4164
scaffold_29 (240619, 258074) (258286, 270964) 211
scaffold_29 (258286, 270964) (281045, 304739) 10080
scaffold_29 (281045, 304739) (305605, 308542) 865
scaffold_29 (305605, 308542) (309355, 327593) 812
scaffold_29 (309355, 327593) (328005, 339324) 411
scaffold_29 (328005, 339324) (341256, 359744) 1931
scaffold_29 (341256, 359744) (376804, 378823) 17059
scaffold_29 (376804, 378823) (380579, 389853) 1755
scaffold_29 (380579, 389853) (416794, 428036) 26940
scaffold_29 (416794, 428036) (431865, 441803) 3828
scaffold_29 (431865, 441803) (445994, 465733) 4190
scaffold_29 (445994, 465733) (483934, 512403) 18200
scaffold_29 (483934, 512403) (577524, 587663) 65120
scaffold_29 (577524, 587663) (589135, 591133) 1471
scaffold_29 (589135, 591133) (591434, 597378) 300
scaffold_29 (591434, 597378) (597824, 598640) 445
scaffold_29 (597824, 598640) (600231, 601613) 1590
scaffold_29 (600231, 601613) (601852, 603483) 238
scaffold_29 (601852, 603483) (603674, 609458) 190
scaffold_29 (603674, 609458) (612395, 616693) 2936
scaffold_29 (612395, 616693) (630305, 633133) 13611
scaffold_29 (630305, 633133) (633639, 638343) 505
scaffold_29 (633639, 638343) (651395, 674153) 13051
scaffold_29 (651395, 674153) (680894, 700398) 6740
scaffold_29 (693552, 697711) (703484, 707983) 5772
scaffold_29 (703484, 707983) (722490, 730408) 14506
scaffold_29 (722490, 730408) (736410, 745808) 6001
scaffold_29 (736410, 745808) (750410, 755848) 4601
scaffold_29 (750410, 755848) (758980, 761088) 3131
scaffold_29 (758980, 761088) (762902, 765471) 1813
scaffold_29 (762902, 765471) (766840, 775588) 1368
scaffold_29 (766840, 775588) (781069, 799865) 5480
scaffold_29 (781069, 799865) (807929, 811345) 8063
scaffold_29 (807929, 811345) (816159, 822853) 4813
scaffold_29 (816159, 822853) (822909, 829098) 55
scaffold_29 (822909, 829098) (830419, 832504) 1320
scaffold_29 (830419, 832504) (861219, 868081) 28714
scaffold_29 (861219, 868081) (868699, 871414) 617
scaffold_29 (868699, 871414) (882270, 884558) 10855
scaffold_29 (882270, 884558) (913942, 916274) 29383
scaffold_29 (913942, 916274) (922833, 926551) 6558
scaffold_29 (922833, 926551) (928572, 931006) 2020
scaffold_29 (928572, 931006) (956252, 967686) 25245
scaffold_29 (956252, 967686) (969513, 976751) 1826
scaffold_29 (969513, 976751) (1000092, 1009736) 23340
scaffold_29 (1000092, 1009736) (1012610, 1020901) 2873
scaffold_29 (1012610, 1020901) (1032993, 1051891) 12091
scaffold_29 (1032993, 1051891) (1054012, 1064026) 2120
scaffold_29 (1054012, 1064026) (1064492, 1068576) 465
scaffold_29 (1064492, 1068576) (1069293, 1076841) 716
scaffold_29 (1069293, 1076841) (1077173, 1083781) 331
scaffold_29 (1077173, 1083781) (1091946, 1094735) 8164
scaffold_29 (1091946, 1094735) (1102841, 1104113) 8105
scaffold_29 (1102841, 1104113) (1106295, 1114093) 2181
scaffold_29 (1106295, 1114093) (1117284, 1141678) 3190
scaffold_29 (1117284, 1141678) (1152255, 1157253) 10576
scaffold_29 (1152255, 1157253) (1166624, 1179557) 9370
scaffold_29 (1166624, 1179557) (1216862, 1219373) 37304
scaffold_29 (1216862, 1219373) (1223160, 1239233) 3786
scaffold_29 (1223160, 1239233) (1245409, 1249846) 6175
scaffold_29 (1245409, 1249846) (1250280, 1261233) 433
scaffold_29 (1250280, 1261233) (1266613, 1275502) 5379
scaffold_29 (1266613, 1275502) (1275802, 1297632) 299
scaffold_29 (1275802, 1297632) (1297694, 1302122) 61
scaffold_29 (1297694, 1302122) (1302233, 1314437) 110
scaffold_29 (1302233, 1314437) (1323333, 1333597) 8895
scaffold_29 (1323333, 1333597) (1337693, 1352697) 4095
scaffold_29 (1337693, 1352697) (1353285, 1354602) 587
scaffold_29 (1353285, 1354602) (1355003, 1361447) 400
scaffold_29 (1355003, 1361447) (1364693, 1365197) 3245
scaffold_29 (1364693, 1365197) (1372184, 1373422) 6986
scaffold_29 (1372184, 1373422) (1374664, 1375832) 1241
scaffold_29 (1374664, 1375832) (1378183, 1390171) 2350
scaffold_29 (1378183, 1390171) (1393911, 1396001) 3739
scaffold_29 (1393911, 1396001) (1411404, 1411902) 15402
scaffold_29 (1411404, 1411902) (1412824, 1423762) 921
scaffold_29 (1412824, 1423762) (1424383, 1430021) 620
scaffold_29 (1424383, 1430021) (1431580, 1432811) 1558
scaffold_29 (1431580, 1432811) (1434702, 1436145) 1890
scaffold_29 (1434702, 1436145) (1437743, 1461660) 1597
scaffold_29 (1440892, 1442810) (1462421, 1467462) 19610
scaffold_29 (1462421, 1467462) (1489063, 1490221) 21600
scaffold_29 (1489063, 1490221) (1502933, 1504664) 12711
scaffold_899 (86, 7720) (8926, 10970) 1205
scaffold_2436 (100, 1305) (7276, 13053) 5970
scaffold_2433 (9447, 10135) (10366, 12126) 230
scaffold_759 (369, 1640) (16567, 17295) 14926
scaffold_759 (16567, 17295) (17606, 18180) 310
scaffold_759 (17606, 18180) (23287, 25965) 5106
scaffold_2430 (6596, 9110) (11936, 13579) 2825
scaffold_757 (952, 19045) (19406, 42963) 360
scaffold_757 (19406, 42963) (48556, 51064) 5592
scaffold_2439 (5166, 5730) (6112, 7905) 381
scaffold_1459 (1286, 3755) (4177, 8195) 421
scaffold_1459 (4177, 8195) (9886, 14525) 1690
scaffold_1459 (9886, 14525) (16766, 21397) 2240
scaffold_1454 (4542, 5895) (21516, 22570) 15620
scaffold_1455 (157, 1903) (2344, 7875) 440
scaffold_1455 (2344, 7875) (8006, 12950) 130
scaffold_1455 (8276, 11531) (16596, 19985) 5064
scaffold_1455 (16596, 19985) (21037, 21665) 1051
scaffold_1455 (21037, 21665) (28167, 28785) 6501
scaffold_1457 (248, 5528) (10638, 15405) 5109
scaffold_1457 (10638, 15405) (15743, 16745) 337
scaffold_1457 (15743, 16745) (22026, 27012) 5280
scaffold_1182 (2550, 6555) (17170, 28455) 10614
scaffold_1182 (17170, 28455) (31466, 33301) 3010
scaffold_7277 (1, 750) (2706, 5690) 1955
scaffold_3633 (1291, 5015) (8327, 8633) 3311
scaffold_1988 (110, 4085) (4236, 14190) 150
scaffold_7377 (946, 2300) (4477, 5295) 2176
scaffold_1981 (8306, 9430) (10696, 14130) 1265
scaffold_1985 (5576, 10045) (16726, 17340) 6680
scaffold_2292 (426, 1107) (9467, 10875) 8359
scaffold_2291 (1291, 1790) (7097, 8785) 5306
scaffold_2297 (2486, 4887) (5928, 7065) 1040
scaffold_2297 (5928, 7065) (9026, 11957) 1960
scaffold_2296 (2702, 3545) (3696, 5700) 150
scaffold_2296 (3696, 5700) (5707, 6265) 6
scaffold_2343 (7098, 8381) (13566, 14015) 5184
scaffold_1524 (1, 1965) (4735, 5295) 2769
scaffold_1524 (4735, 5295) (8980, 9625) 3684
scaffold_1524 (8980, 9625) (10756, 13175) 1130
scaffold_1524 (10756, 13175) (13227, 14175) 51
scaffold_1524 (13227, 14175) (16352, 20605) 2176
scaffold_1520 (5387, 6375) (19524, 22335) 13148
scaffold_672 (15396, 22422) (24306, 38910) 1883
scaffold_672 (24306, 38910) (41157, 59155) 2246
scaffold_672 (41157, 59155) (60076, 67807) 920
scaffold_1522 (7957, 11835) (13346, 22170) 1510
scaffold_1512 (8336, 9063) (9446, 17543) 382
scaffold_2867 (2335, 3495) (11017, 11260) 7521
scaffold_986 (32816, 35867) (37816, 41015) 1948
scaffold_286 (8066, 18885) (18917, 28185) 31
scaffold_286 (18917, 28185) (29428, 37185) 1242
scaffold_286 (29428, 37185) (37326, 48752) 140
scaffold_286 (37326, 48752) (50407, 53505) 1654
scaffold_286 (50407, 53505) (55917, 80805) 2411
scaffold_286 (55917, 80805) (80917, 86465) 111
scaffold_286 (80917, 86465) (102737, 108255) 16271
scaffold_286 (102737, 108255) (112983, 114995) 4727
scaffold_286 (112983, 114995) (115186, 126230) 190
scaffold_286 (115186, 126230) (127164, 128175) 933
scaffold_286 (127164, 128175) (128767, 132515) 591
scaffold_286 (128767, 132515) (138136, 145784) 5620
scaffold_286 (138136, 145784) (157107, 168945) 11322
scaffold_286 (157107, 168945) (169336, 181900) 390
scaffold_286 (169336, 181900) (184156, 194386) 2255
scaffold_286 (184156, 194386) (194604, 211635) 217
scaffold_286 (194604, 211635) (211796, 213680) 160
scaffold_286 (211796, 213680) (216370, 223035) 2689
scaffold_286 (216370, 223035) (223506, 250760) 470
scaffold_286 (223506, 250760) (253306, 255870) 2545
scaffold_286 (253306, 255870) (256340, 257675) 469
scaffold_286 (256340, 257675) (258626, 277060) 950
scaffold_286 (258626, 277060) (279457, 290885) 2396
scaffold_286 (279457, 290885) (294536, 295985) 3650
scaffold_286 (294536, 295985) (296806, 297870) 820
scaffold_982 (4506, 10370) (11726, 14053) 1355
scaffold_982 (11726, 14053) (28287, 37423) 14233
scaffold_980 (39, 14750) (15581, 15875) 830
scaffold_980 (15581, 15875) (28493, 31725) 12617
scaffold_1517 (10256, 12674) (18756, 20520) 6081
scaffold_988 (689, 2695) (5216, 7484) 2520
scaffold_988 (5216, 7484) (26197, 26945) 18712
scaffold_989 (877, 3195) (37156, 40430) 33960
scaffold_2318 (2158, 2945) (7457, 9685) 4511
scaffold_1840 (10547, 12045) (14158, 15165) 2112
scaffold_288 (1, 6345) (8676, 17210) 2330
scaffold_288 (8676, 17210) (19866, 20982) 2655
scaffold_288 (19866, 20982) (23456, 30235) 2473
scaffold_288 (27466, 29553) (32006, 33655) 2452
scaffold_288 (32006, 33655) (41537, 59905) 7881
scaffold_288 (41537, 59905) (73646, 83359) 13740
scaffold_288 (73646, 83359) (87096, 87817) 3736
scaffold_288 (87096, 87817) (95016, 96126) 7198
scaffold_288 (95016, 96126) (97217, 115085) 1090
scaffold_288 (112415, 113345) (115671, 130355) 2325
scaffold_288 (115671, 130355) (132627, 146085) 2271
scaffold_288 (132627, 146085) (147946, 157101) 1860
scaffold_288 (147946, 157101) (166830, 169234) 9728
scaffold_288 (166830, 169234) (171327, 175155) 2092
scaffold_288 (171327, 175155) (175496, 179234) 340
scaffold_288 (175496, 179234) (179355, 187539) 120
scaffold_288 (179355, 187539) (190675, 195625) 3135
scaffold_288 (193496, 194261) (195968, 200594) 1706
scaffold_288 (199114, 199611) (199862, 200414) 250
scaffold_288 (199862, 200414) (200646, 204074) 231
scaffold_288 (200646, 204074) (204485, 207543) 410
scaffold_288 (204485, 207543) (218107, 219764) 10563
scaffold_288 (218107, 219764) (221235, 226729) 1470
scaffold_288 (221235, 226729) (230182, 231684) 3452
scaffold_288 (230182, 231684) (236048, 239284) 4363
scaffold_288 (236048, 239284) (246966, 254494) 7681
scaffold_288 (246966, 254494) (254772, 255286) 277
scaffold_288 (254772, 255286) (263185, 263999) 7898
scaffold_893 (6118, 7865) (9627, 12455) 1761
scaffold_893 (9627, 12455) (12566, 14790) 110
scaffold_3569 (19, 1750) (8463, 9003) 6712
scaffold_7279 (3437, 4415) (4463, 5301) 47
scaffold_3549 (900, 1295) (5402, 6955) 4106
scaffold_7246 (63, 235) (2118, 3365) 1882
scaffold_7246 (2118, 3365) (4427, 5584) 1061
scaffold_765 (13873, 17605) (29116, 36250) 11510
scaffold_765 (29116, 36250) (45557, 46525) 9306
scaffold_765 (45557, 46525) (48081, 52025) 1555
scaffold_3819 (139, 6735) (7496, 8330) 760
scaffold_3817 (44, 1130) (5886, 8841) 4755
scaffold_7489 (1947, 2635) (3456, 3892) 820
scaffold_502 (1537, 26275) (28997, 67765) 2721
scaffold_502 (28997, 67765) (83313, 86605) 15547
scaffold_502 (83313, 86605) (97127, 98155) 10521
scaffold_502 (97127, 98155) (110550, 117145) 12394
scaffold_503 (22597, 23325) (37267, 38115) 13941
scaffold_503 (37267, 38115) (60387, 63015) 22271
scaffold_503 (60387, 63015) (67476, 70770) 4460
scaffold_503 (67476, 70770) (73841, 74515) 3070
scaffold_503 (73841, 74515) (76489, 81885) 1973
scaffold_503 (76489, 81885) (84117, 85825) 2231
scaffold_503 (84117, 85825) (86277, 93535) 451
scaffold_503 (86277, 93535) (116756, 118578) 23220
scaffold_500 (9627, 11735) (40757, 42415) 29021
scaffold_501 (5458, 6475) (30606, 32750) 24130
scaffold_501 (30606, 32750) (38586, 42623) 5835
scaffold_506 (3104, 4525) (25827, 32255) 21301
scaffold_506 (25827, 32255) (46066, 46826) 13810
scaffold_506 (46066, 46826) (68796, 79680) 21969
scaffold_506 (68796, 79680) (83516, 89840) 3835
scaffold_506 (83516, 89840) (92346, 96350) 2505
scaffold_506 (92346, 96350) (113147, 116625) 16796
scaffold_507 (19866, 29357) (31396, 34160) 2038
scaffold_507 (31396, 34160) (35237, 53965) 1076
scaffold_507 (35237, 53965) (54076, 58419) 110
scaffold_507 (54076, 58419) (58702, 64255) 282
scaffold_507 (58702, 64255) (67261, 72265) 3005
scaffold_507 (67261, 72265) (75447, 117785) 3181
scaffold_504 (22746, 23330) (66316, 68863) 42985
scaffold_504 (66316, 68863) (73356, 78664) 4492
scaffold_504 (73356, 78664) (84616, 85449) 5951
scaffold_505 (43357, 44535) (53667, 54445) 9131
scaffold_505 (53667, 54445) (65466, 67616) 11020
scaffold_505 (65466, 67616) (68376, 72240) 759
scaffold_508 (143, 4505) (4936, 24680) 430
scaffold_508 (12277, 15295) (24746, 29726) 9450
scaffold_508 (24746, 29726) (31307, 44265) 1580
scaffold_508 (31307, 44265) (44425, 48255) 159
scaffold_508 (44425, 48255) (49506, 50530) 1250
scaffold_508 (49506, 50530) (50846, 53010) 315
scaffold_508 (50846, 53010) (65006, 90333) 11995
scaffold_508 (65006, 90333) (90626, 92865) 292
scaffold_825 (28347, 29485) (47379, 48205) 17893
scaffold_812 (5836, 6800) (33866, 49204) 27065
scaffold_4608 (1, 936) (1426, 5911) 489
scaffold_436 (12410, 26055) (26276, 27057) 220
scaffold_437 (32366, 38270) (46379, 47695) 8108
scaffold_437 (46379, 47695) (70746, 71850) 23050
scaffold_437 (70746, 71850) (97676, 99934) 25825
scaffold_437 (97676, 99934) (100106, 108908) 171
scaffold_437 (100106, 108908) (114292, 115675) 5383
scaffold_437 (114292, 115675) (128358, 135495) 12682
scaffold_437 (128358, 135495) (135800, 137255) 304
scaffold_434 (28691, 32445) (32586, 35462) 140
scaffold_434 (32586, 35462) (35686, 42680) 223
scaffold_434 (35686, 42680) (45396, 48008) 2715
scaffold_434 (45396, 48008) (51126, 52910) 3117
scaffold_434 (51126, 52910) (53636, 56490) 725
scaffold_434 (53636, 56490) (58406, 59550) 1915
scaffold_434 (58406, 59550) (60587, 61135) 1036
scaffold_434 (60587, 61135) (62796, 64235) 1660
scaffold_435 (27426, 42640) (53317, 54575) 10676
scaffold_435 (53317, 54575) (55607, 56785) 1031
scaffold_435 (55607, 56785) (75898, 83565) 19112
scaffold_435 (75898, 83565) (87077, 91715) 3511
scaffold_435 (87077, 91715) (120057, 120565) 28341
scaffold_432 (1, 10805) (14020, 21565) 3214
scaffold_432 (14020, 21565) (22216, 24120) 650
scaffold_432 (22216, 24120) (25159, 29915) 1038
scaffold_432 (25159, 29915) (30046, 35600) 130
scaffold_432 (30046, 35600) (37147, 47695) 1546
scaffold_432 (37147, 47695) (49796, 52197) 2100
scaffold_432 (49796, 52197) (55567, 68665) 3369
[truncated: 19,262 more rows]
