# Supplementary material for: Tracing animal genomic evolution with the chromosomal-level assembly of the freshwater sponge Ephydatia muelleri
Source: Nat Commun. 2020 Jul 27;11:3676. doi: 10.1038/s41467-020-17397-w (PMC7385117; doi:10.1038/s41467-020-17397-w)
Supplement: Supplementary file 7 — Supplementary Data 3 [file 41467_2020_17397_MOESM7_ESM.zip › Suppl_Data_3_Comp_genome_statistics_scripts/intron-exon/Amphimedon_queenslandica.Aqu1.45.introns.tab]

transcript:Aqu2.1.40699_001 (402787, 403211) (403265, 403550) 53
transcript:Aqu2.1.40699_001 (403265, 403550) (403599, 403766) 48
transcript:Aqu2.1.40699_001 (403599, 403766) (403822, 403989) 55
transcript:Aqu2.1.40699_001 (403822, 403989) (404044, 404220) 54
transcript:Aqu2.1.40699_001 (404044, 404220) (404276, 404437) 55
transcript:Aqu2.1.40699_001 (404276, 404437) (404491, 404874) 53
transcript:Aqu2.1.40699_001 (404491, 404874) (404932, 405090) 57
transcript:Aqu2.1.40699_001 (404932, 405090) (405141, 405311) 50
transcript:Aqu2.1.40699_001 (405141, 405311) (405359, 405532) 47
transcript:Aqu2.1.40699_001 (405359, 405532) (405601, 405774) 68
transcript:Aqu2.1.40699_001 (405601, 405774) (405822, 406220) 47
transcript:Aqu2.1.40699_001 (405822, 406220) (406268, 406426) 47
transcript:Aqu2.1.40699_001 (406268, 406426) (406475, 406648) 48
transcript:Aqu2.1.40699_001 (406475, 406648) (406700, 406867) 51
transcript:Aqu2.1.40699_001 (406700, 406867) (406919, 407095) 51
transcript:Aqu2.1.40699_001 (406919, 407095) (407146, 407478) 50
transcript:Aqu2.1.40699_001 (407146, 407478) (407528, 407719) 49
transcript:Aqu2.1.40699_001 (407528, 407719) (407763, 407927) 43
transcript:Aqu2.1.40699_001 (407763, 407927) (407975, 408157) 47
transcript:Aqu2.1.40699_001 (407975, 408157) (408210, 408386) 52
transcript:Aqu2.1.40699_001 (408210, 408386) (408443, 408616) 56
transcript:Aqu2.1.40699_001 (408443, 408616) (408666, 408720) 49
transcript:Aqu2.1.12605_001 (1666, 1904) (2054, 2137) 149
transcript:Aqu2.1.12605_001 (2054, 2137) (2272, 2403) 134
transcript:Aqu2.1.12605_001 (2272, 2403) (2521, 2635) 117
transcript:Aqu2.1.12605_001 (2521, 2635) (2772, 3018) 136
transcript:Aqu2.1.12605_001 (2772, 3018) (3099, 3224) 80
transcript:Aqu2.1.12605_001 (3099, 3224) (3307, 3374) 82
transcript:Aqu2.1.12605_001 (3307, 3374) (3431, 3519) 56
transcript:Aqu2.1.12605_001 (3431, 3519) (3569, 3641) 49
transcript:Aqu2.1.12605_001 (3569, 3641) (3729, 3796) 87
transcript:Aqu2.1.12605_001 (3729, 3796) (3856, 3948) 59
transcript:Aqu2.1.12605_001 (3856, 3948) (3995, 4031) 46
transcript:Aqu2.1.12605_001 (3995, 4031) (4128, 4185) 96
transcript:Aqu2.1.12605_001 (4128, 4185) (4238, 4300) 52
transcript:Aqu2.1.12605_001 (4238, 4300) (4349, 4402) 48
transcript:Aqu2.1.12605_001 (4349, 4402) (4461, 4586) 58
transcript:Aqu2.1.12605_001 (4461, 4586) (4656, 4697) 69
transcript:Aqu2.1.12605_001 (4656, 4697) (4765, 4855) 67
transcript:Aqu2.1.12605_001 (4765, 4855) (4937, 5051) 81
transcript:Aqu2.1.12605_001 (4937, 5051) (5178, 5244) 126
transcript:Aqu2.1.12605_001 (5178, 5244) (5865, 5953) 620
transcript:Aqu2.1.12605_001 (5865, 5953) (6013, 6073) 59
transcript:Aqu2.1.12605_001 (6013, 6073) (6134, 6207) 60
transcript:Aqu2.1.12605_001 (6134, 6207) (6278, 6327) 70
transcript:Aqu2.1.12605_001 (6278, 6327) (6423, 6488) 95
transcript:Aqu2.1.12605_001 (6423, 6488) (6550, 6824) 61
transcript:Aqu2.1.12605_001 (6550, 6824) (11471, 11601) 4646
transcript:Aqu2.1.12605_001 (11471, 11601) (11712, 11831) 110
transcript:Aqu2.1.12605_001 (11712, 11831) (11975, 12101) 143
transcript:Aqu2.1.12605_001 (11975, 12101) (12236, 12322) 134
transcript:Aqu2.1.12605_001 (12236, 12322) (12400, 12484) 77
transcript:Aqu2.1.12605_001 (12400, 12484) (12530, 12654) 45
transcript:Aqu2.1.12605_001 (12530, 12654) (12734, 12795) 79
transcript:Aqu2.1.12605_001 (12734, 12795) (12870, 12946) 74
transcript:Aqu2.1.12605_001 (12870, 12946) (13067, 13200) 120
transcript:Aqu2.1.12605_001 (13067, 13200) (13437, 13576) 236
transcript:Aqu2.1.12605_001 (13437, 13576) (13770, 13878) 193
transcript:Aqu2.1.12605_001 (13770, 13878) (14057, 14273) 178
transcript:Aqu2.1.12605_001 (14057, 14273) (14363, 14514) 89
transcript:Aqu2.1.12605_001 (14363, 14514) (14728, 14898) 213
transcript:Aqu2.1.28845_001 (100553, 100689) (100775, 100886) 85
transcript:Aqu2.1.28845_001 (100775, 100886) (101318, 101679) 431
transcript:Aqu2.1.12881_001 (5488, 6119) (6172, 6237) 52
transcript:Aqu2.1.12881_001 (6172, 6237) (6453, 6581) 215
transcript:Aqu2.1.12881_001 (6453, 6581) (6627, 6689) 45
transcript:Aqu2.1.12881_001 (6627, 6689) (7480, 7881) 790
transcript:Aqu2.1.12881_001 (7480, 7881) (8437, 8490) 555
transcript:Aqu2.1.26759_001 (154152, 154456) (154511, 154564) 54
transcript:Aqu2.1.26759_001 (154511, 154564) (154617, 156612) 52
transcript:Aqu2.1.36007_001 (282471, 282998) (283053, 283259) 54
transcript:Aqu2.1.36007_001 (283053, 283259) (283703, 283830) 443
transcript:Aqu2.1.36007_001 (283703, 283830) (283877, 285503) 46
transcript:Aqu2.1.36007_001 (283877, 285503) (285557, 285603) 53
transcript:Aqu2.1.36007_001 (285557, 285603) (285654, 286304) 50
transcript:Aqu2.1.18273_001 (8357, 10404) (10688, 10890) 283
transcript:Aqu2.1.18273_001 (10688, 10890) (11523, 11668) 632
transcript:Aqu2.1.18273_001 (11523, 11668) (11769, 11849) 100
transcript:Aqu2.1.18273_001 (11769, 11849) (11928, 12034) 78
transcript:Aqu2.1.18273_001 (11928, 12034) (12224, 12308) 189
transcript:Aqu2.1.18273_001 (12224, 12308) (12541, 12801) 232
transcript:Aqu2.1.18273_001 (12541, 12801) (13130, 13255) 328
transcript:Aqu2.1.18273_001 (13130, 13255) (13577, 13693) 321
transcript:Aqu2.1.18273_001 (13577, 13693) (18764, 18909) 5070
transcript:Aqu2.1.18273_001 (18764, 18909) (19309, 19381) 399
transcript:Aqu2.1.18273_001 (19309, 19381) (19422, 19442) 40
transcript:Aqu2.1.09567_001 (838, 1086) (5706, 6019) 4619
transcript:Aqu2.1.09567_001 (5706, 6019) (6067, 6311) 47
transcript:Aqu2.1.09567_001 (6067, 6311) (6377, 6545) 65
transcript:Aqu2.1.09567_001 (6377, 6545) (6596, 6741) 50
transcript:Aqu2.1.09567_001 (6596, 6741) (6784, 6916) 42
transcript:Aqu2.1.09567_001 (6784, 6916) (7193, 7347) 276
transcript:Aqu2.1.09567_001 (7193, 7347) (7420, 7504) 72
transcript:Aqu2.1.09567_001 (7420, 7504) (7564, 7589) 59
transcript:Aqu2.1.10345_001 (44, 94) (809, 907) 714
transcript:Aqu2.1.09763_001 (1135, 1517) (1933, 1990) 415
transcript:Aqu2.1.09763_001 (1933, 1990) (2599, 2778) 608
transcript:Aqu2.1.09763_001 (2599, 2778) (3102, 3446) 323
transcript:Aqu2.1.42656_001 (429447, 429524) (429593, 429633) 68
transcript:Aqu2.1.42656_001 (429593, 429633) (430184, 430311) 550
transcript:Aqu2.1.42656_001 (430184, 430311) (430379, 430585) 67
transcript:Aqu2.1.11654_001 (5044, 5109) (5158, 5229) 48
transcript:Aqu2.1.11654_001 (5158, 5229) (5274, 5398) 44
transcript:Aqu2.1.11654_001 (5274, 5398) (5451, 5788) 52
transcript:Aqu2.1.11654_001 (5451, 5788) (5845, 6006) 56
transcript:Aqu2.1.11654_001 (5845, 6006) (6057, 6108) 50
transcript:Aqu2.1.11654_001 (6057, 6108) (6908, 7080) 799
transcript:Aqu2.1.11654_001 (6908, 7080) (7157, 7356) 76
transcript:Aqu2.1.11654_001 (7157, 7356) (7429, 7689) 72
transcript:Aqu2.1.11654_001 (7429, 7689) (7880, 8558) 190
transcript:Aqu2.1.18870_001 (3, 304) (374, 442) 69
transcript:Aqu2.1.18870_001 (374, 442) (8335, 8533) 7892
transcript:Aqu2.1.18870_001 (8335, 8533) (8581, 8733) 47
transcript:Aqu2.1.18870_001 (8581, 8733) (8790, 8911) 56
transcript:Aqu2.1.18870_001 (8790, 8911) (8967, 9050) 55
transcript:Aqu2.1.18870_001 (8967, 9050) (9103, 9720) 52
transcript:Aqu2.1.18870_001 (9103, 9720) (9767, 9925) 46
transcript:Aqu2.1.18870_001 (9767, 9925) (9981, 10052) 55
transcript:Aqu2.1.18870_001 (9981, 10052) (10100, 10159) 47
transcript:Aqu2.1.18870_001 (10100, 10159) (10473, 10559) 313
transcript:Aqu2.1.18870_001 (10473, 10559) (14288, 14503) 3728
transcript:Aqu2.1.18870_001 (14288, 14503) (14930, 15122) 426
transcript:Aqu2.1.18870_001 (14930, 15122) (15374, 15568) 251
transcript:Aqu2.1.18870_001 (15374, 15568) (15659, 15831) 90
transcript:Aqu2.1.18870_001 (15659, 15831) (19183, 19752) 3351
transcript:Aqu2.1.18870_001 (19183, 19752) (19800, 19870) 47
transcript:Aqu2.1.11820_001 (736, 957) (1028, 1168) 70
transcript:Aqu2.1.11820_001 (1028, 1168) (1230, 1355) 61
transcript:Aqu2.1.11820_001 (1230, 1355) (1625, 1699) 269
transcript:Aqu2.1.11820_001 (1625, 1699) (1757, 1903) 57
transcript:Aqu2.1.11820_001 (1757, 1903) (1952, 2061) 48
transcript:Aqu2.1.11820_001 (1952, 2061) (2698, 2821) 636
transcript:Aqu2.1.41768_001 (284028, 284351) (284410, 284824) 58
transcript:Aqu2.1.41768_001 (284410, 284824) (284942, 285070) 117
transcript:Aqu2.1.41768_001 (284942, 285070) (285354, 285437) 283
transcript:Aqu2.1.41768_001 (285354, 285437) (285664, 285720) 226
transcript:Aqu2.1.41768_001 (285664, 285720) (286290, 287218) 569
transcript:Aqu2.1.07578_001 (160, 377) (417, 528) 39
transcript:Aqu2.1.07578_001 (417, 528) (691, 831) 162
transcript:Aqu2.1.07578_001 (691, 831) (885, 968) 53
transcript:Aqu2.1.07578_001 (885, 968) (1017, 1089) 48
transcript:Aqu2.1.07578_001 (1017, 1089) (1243, 1315) 153
transcript:Aqu2.1.07578_001 (1243, 1315) (1358, 1447) 42
transcript:Aqu2.1.07578_001 (1358, 1447) (1517, 1557) 69
transcript:Aqu2.1.32577_001 (131055, 131228) (131290, 131373) 61
transcript:Aqu2.1.32577_001 (131290, 131373) (131740, 131875) 366
transcript:Aqu2.1.32577_001 (131740, 131875) (132071, 132176) 195
transcript:Aqu2.1.32577_001 (132071, 132176) (132262, 132374) 85
transcript:Aqu2.1.32577_001 (132262, 132374) (132424, 132532) 49
transcript:Aqu2.1.32577_001 (132424, 132532) (132726, 132943) 193
transcript:Aqu2.1.32577_001 (132726, 132943) (133031, 133130) 87
transcript:Aqu2.1.32577_001 (133031, 133130) (133181, 133338) 50
transcript:Aqu2.1.32577_001 (133181, 133338) (133621, 133703) 282
transcript:Aqu2.1.32577_001 (133621, 133703) (133753, 133992) 49
transcript:Aqu2.1.42289_001 (716832, 717261) (718772, 718888) 1510
transcript:Aqu2.1.42289_001 (718772, 718888) (719040, 719218) 151
transcript:Aqu2.1.42289_001 (719040, 719218) (719663, 719761) 444
transcript:Aqu2.1.42289_001 (719663, 719761) (721264, 721408) 1502
transcript:Aqu2.1.42289_001 (721264, 721408) (722258, 722533) 849
transcript:Aqu2.1.42289_001 (722258, 722533) (722727, 723346) 193
transcript:Aqu2.1.42289_001 (722727, 723346) (723922, 724195) 575
transcript:Aqu2.1.42289_001 (723922, 724195) (726179, 726626) 1983
transcript:Aqu2.1.42289_001 (726179, 726626) (727193, 727431) 566
transcript:Aqu2.1.42289_001 (727193, 727431) (727701, 727818) 269
transcript:Aqu2.1.42289_001 (727701, 727818) (730081, 730215) 2262
transcript:Aqu2.1.42289_001 (730081, 730215) (730295, 730406) 79
transcript:Aqu2.1.42289_001 (730295, 730406) (730926, 731041) 519
transcript:Aqu2.1.42289_001 (730926, 731041) (733189, 733356) 2147
transcript:Aqu2.1.42289_001 (733189, 733356) (734372, 734549) 1015
transcript:Aqu2.1.42289_001 (734372, 734549) (735852, 735917) 1302
transcript:Aqu2.1.42289_001 (735852, 735917) (736004, 736075) 86
transcript:Aqu2.1.42289_001 (736004, 736075) (736759, 736895) 683
transcript:Aqu2.1.42289_001 (736759, 736895) (737362, 737517) 466
transcript:Aqu2.1.36714_001 (280770, 280863) (302868, 302927) 22004
transcript:Aqu2.1.36714_001 (302868, 302927) (302981, 303046) 53
transcript:Aqu2.1.36714_001 (302981, 303046) (303097, 303310) 50
transcript:Aqu2.1.20825_001 (58773, 58985) (59267, 59394) 281
transcript:Aqu2.1.20825_001 (59267, 59394) (59583, 59749) 188
transcript:Aqu2.1.20825_001 (59583, 59749) (59817, 59938) 67
transcript:Aqu2.1.20825_001 (59817, 59938) (60196, 60277) 257
transcript:Aqu2.1.20825_001 (60196, 60277) (60559, 60703) 281
transcript:Aqu2.1.20825_001 (60559, 60703) (60878, 61065) 174
transcript:Aqu2.1.20825_001 (60878, 61065) (61222, 61430) 156
transcript:Aqu2.1.20825_001 (61222, 61430) (61958, 62138) 527
transcript:Aqu2.1.20825_001 (61958, 62138) (62567, 62637) 428
transcript:Aqu2.1.20825_001 (62567, 62637) (62688, 62789) 50
transcript:Aqu2.1.20825_001 (62688, 62789) (62839, 63119) 49
transcript:Aqu2.1.18075_001 (19004, 19454) (19802, 19874) 347
transcript:Aqu2.1.18075_001 (19802, 19874) (20009, 20105) 134
transcript:Aqu2.1.18075_001 (20009, 20105) (25100, 25204) 4994
transcript:Aqu2.1.18075_001 (25100, 25204) (25729, 25849) 524
transcript:Aqu2.1.18075_001 (25729, 25849) (26074, 26214) 224
transcript:Aqu2.1.18075_001 (26074, 26214) (26919, 27052) 704
transcript:Aqu2.1.18075_001 (26919, 27052) (27266, 27514) 213
transcript:Aqu2.1.18075_001 (27266, 27514) (28013, 28084) 498
transcript:Aqu2.1.18075_001 (28013, 28084) (29595, 29697) 1510
transcript:Aqu2.1.18075_001 (29595, 29697) (30279, 30480) 581
transcript:Aqu2.1.18075_001 (30279, 30480) (30941, 31079) 460
transcript:Aqu2.1.18075_001 (30941, 31079) (32259, 32493) 1179
transcript:Aqu2.1.18075_001 (32259, 32493) (32777, 32822) 283
transcript:Aqu2.1.18075_001 (32777, 32822) (33139, 33613) 316
transcript:Aqu2.1.18075_001 (33139, 33613) (33819, 33960) 205
transcript:Aqu2.1.18075_001 (33819, 33960) (34219, 34327) 258
transcript:Aqu2.1.18075_001 (34219, 34327) (34646, 34684) 318
transcript:Aqu2.1.18075_001 (34646, 34684) (34805, 34845) 120
transcript:Aqu2.1.18075_001 (34805, 34845) (35166, 35189) 320
transcript:Aqu2.1.29384_001 (157737, 158028) (158089, 158178) 60
transcript:Aqu2.1.29384_001 (158089, 158178) (159364, 159452) 1185
transcript:Aqu2.1.29384_001 (159364, 159452) (159497, 159593) 44
transcript:Aqu2.1.29384_001 (159497, 159593) (161138, 161214) 1544
transcript:Aqu2.1.29384_001 (161138, 161214) (161609, 161696) 394
transcript:Aqu2.1.29384_001 (161609, 161696) (161836, 161920) 139
transcript:Aqu2.1.29384_001 (161836, 161920) (162695, 162778) 774
transcript:Aqu2.1.29384_001 (162695, 162778) (163038, 163095) 259
transcript:Aqu2.1.29384_001 (163038, 163095) (163190, 163270) 94
transcript:Aqu2.1.29384_001 (163190, 163270) (166563, 166780) 3292
transcript:Aqu2.1.29384_001 (166563, 166780) (166899, 167162) 118
transcript:Aqu2.1.29384_001 (166899, 167162) (167305, 167333) 142
transcript:Aqu2.1.14718_001 (17110, 17556) (17751, 19112) 194
transcript:Aqu2.1.32211_001 (18203, 18481) (18620, 18707) 138
transcript:Aqu2.1.32211_001 (18620, 18707) (18880, 18947) 172
transcript:Aqu2.1.32211_001 (18880, 18947) (19275, 19383) 327
transcript:Aqu2.1.32211_001 (19275, 19383) (19467, 19552) 83
transcript:Aqu2.1.32211_001 (19467, 19552) (19710, 19806) 157
transcript:Aqu2.1.32211_001 (19710, 19806) (19970, 20027) 163
transcript:Aqu2.1.32211_001 (19970, 20027) (20616, 20702) 588
transcript:Aqu2.1.32211_001 (20616, 20702) (20758, 20903) 55
transcript:Aqu2.1.32211_001 (20758, 20903) (21011, 21132) 107
transcript:Aqu2.1.32211_001 (21011, 21132) (21462, 21560) 329
transcript:Aqu2.1.32211_001 (21462, 21560) (21613, 21718) 52
transcript:Aqu2.1.32211_001 (21613, 21718) (21778, 21838) 59
transcript:Aqu2.1.32211_001 (21778, 21838) (21920, 22015) 81
transcript:Aqu2.1.32211_001 (21920, 22015) (22105, 22422) 89
transcript:Aqu2.1.10230_001 (7418, 7613) (8014, 8150) 400
transcript:Aqu2.1.10230_001 (8014, 8150) (8575, 8776) 424
transcript:Aqu2.1.12395_001 (11400, 11560) (11614, 11650) 53
transcript:Aqu2.1.12395_001 (11614, 11650) (11705, 11772) 54
transcript:Aqu2.1.12395_001 (11705, 11772) (11819, 11902) 46
transcript:Aqu2.1.12395_001 (11819, 11902) (11986, 12097) 83
transcript:Aqu2.1.12395_001 (11986, 12097) (12154, 12372) 56
transcript:Aqu2.1.12395_001 (12154, 12372) (12618, 12748) 245
transcript:Aqu2.1.12395_001 (12618, 12748) (12816, 12956) 67
transcript:Aqu2.1.12395_001 (12816, 12956) (13047, 13080) 90
transcript:Aqu2.1.12395_001 (13047, 13080) (14362, 14382) 1281
transcript:Aqu2.1.39218_001 (464569, 465108) (465158, 465193) 49
transcript:Aqu2.1.07257_001 (36, 40) (924, 1134) 883
transcript:Aqu2.1.07257_001 (924, 1134) (1457, 1537) 322
transcript:Aqu2.1.07257_001 (1457, 1537) (1578, 1634) 40
transcript:Aqu2.1.07257_001 (1578, 1634) (1822, 2082) 187
transcript:Aqu2.1.07257_001 (1822, 2082) (2456, 2553) 373
transcript:Aqu2.1.07257_001 (2456, 2553) (2815, 3043) 261
transcript:Aqu2.1.07257_001 (2815, 3043) (3348, 3444) 304
transcript:Aqu2.1.07257_001 (3348, 3444) (3553, 3779) 108
transcript:Aqu2.1.25625_001 (63363, 63643) (64801, 65278) 1157
transcript:Aqu2.1.02979_001 (266, 355) (406, 477) 50
transcript:Aqu2.1.18582_001 (243, 657) (745, 789) 87
transcript:Aqu2.1.18582_001 (745, 789) (1176, 1475) 386
transcript:Aqu2.1.18582_001 (1176, 1475) (1557, 1696) 81
transcript:Aqu2.1.18582_001 (1557, 1696) (1816, 1893) 119
transcript:Aqu2.1.41686_001 (587736, 588430) (588740, 588833) 309
transcript:Aqu2.1.41686_001 (588740, 588833) (588879, 588954) 45
transcript:Aqu2.1.41686_001 (588879, 588954) (589002, 589203) 47
transcript:Aqu2.1.41686_001 (589002, 589203) (589288, 589499) 84
transcript:Aqu2.1.41686_001 (589288, 589499) (589548, 589760) 48
transcript:Aqu2.1.41686_001 (589548, 589760) (589800, 589825) 39
transcript:Aqu2.1.03838_001 (325, 416) (503, 610) 86
transcript:Aqu2.1.03838_001 (503, 610) (801, 863) 190
transcript:Aqu2.1.03838_001 (801, 863) (912, 1094) 48
transcript:Aqu2.1.03838_001 (912, 1094) (1150, 1251) 55
transcript:Aqu2.1.03838_001 (1150, 1251) (1563, 1625) 311
transcript:Aqu2.1.03838_001 (1563, 1625) (1680, 1818) 54
transcript:Aqu2.1.20248_001 (43694, 43735) (43835, 44251) 99
transcript:Aqu2.1.31569_001 (2619, 2749) (2902, 3025) 152
transcript:Aqu2.1.31569_001 (2902, 3025) (3164, 3248) 138
transcript:Aqu2.1.31569_001 (3164, 3248) (3743, 3875) 494
transcript:Aqu2.1.31569_001 (3743, 3875) (5388, 5676) 1512
transcript:Aqu2.1.40980_001 (99625, 99946) (100020, 100151) 73
transcript:Aqu2.1.40980_001 (100020, 100151) (100203, 100382) 51
transcript:Aqu2.1.40980_001 (100203, 100382) (100446, 100807) 63
transcript:Aqu2.1.01379_001 (128, 308) (416, 705) 107
transcript:Aqu2.1.01379_001 (416, 705) (775, 878) 69
transcript:Aqu2.1.01379_001 (775, 878) (1007, 1163) 128
transcript:Aqu2.1.36989_001 (80583, 81182) (81231, 81326) 48
transcript:Aqu2.1.42173_001 (323070, 323247) (323309, 323557) 61
transcript:Aqu2.1.42173_001 (323309, 323557) (323703, 323780) 145
transcript:Aqu2.1.42173_001 (323703, 323780) (323840, 324015) 59
transcript:Aqu2.1.42173_001 (323840, 324015) (324225, 324626) 209
transcript:Aqu2.1.42173_001 (324225, 324626) (324931, 325060) 304
transcript:Aqu2.1.42173_001 (324931, 325060) (325113, 325319) 52
transcript:Aqu2.1.42173_001 (325113, 325319) (325375, 325467) 55
transcript:Aqu2.1.42173_001 (325375, 325467) (325712, 325878) 244
transcript:Aqu2.1.42173_001 (325712, 325878) (326017, 326656) 138
transcript:Aqu2.1.31408_001 (219987, 220002) (220494, 220573) 491
transcript:Aqu2.1.31408_001 (220494, 220573) (220904, 221016) 330
transcript:Aqu2.1.31408_001 (220904, 221016) (221106, 221134) 89
transcript:Aqu2.1.31408_001 (221106, 221134) (221218, 221300) 83
transcript:Aqu2.1.21614_001 (52348, 52376) (52503, 52703) 126
transcript:Aqu2.1.21614_001 (52503, 52703) (52794, 52985) 90
transcript:Aqu2.1.35918_001 (330749, 330785) (331056, 331189) 270
transcript:Aqu2.1.40238_001 (284029, 284110) (284160, 284244) 49
transcript:Aqu2.1.40238_001 (284160, 284244) (284293, 284379) 48
transcript:Aqu2.1.40238_001 (284293, 284379) (284427, 284484) 47
transcript:Aqu2.1.24301_001 (32367, 32953) (33065, 34445) 111
transcript:Aqu2.1.20858_001 (3117, 3182) (3575, 3687) 392
transcript:Aqu2.1.20858_001 (3575, 3687) (3744, 3835) 56
transcript:Aqu2.1.20858_001 (3744, 3835) (4224, 4324) 388
transcript:Aqu2.1.20858_001 (4224, 4324) (4517, 4579) 192
transcript:Aqu2.1.20858_001 (4517, 4579) (4638, 4775) 58
transcript:Aqu2.1.20858_001 (4638, 4775) (5238, 5425) 462
transcript:Aqu2.1.20858_001 (5238, 5425) (5818, 5941) 392
transcript:Aqu2.1.20858_001 (5818, 5941) (6335, 6547) 393
transcript:Aqu2.1.20858_001 (6335, 6547) (7037, 7176) 489
transcript:Aqu2.1.20858_001 (7037, 7176) (7819, 8035) 642
transcript:Aqu2.1.20858_001 (7819, 8035) (8858, 9043) 822
transcript:Aqu2.1.20858_001 (8858, 9043) (14586, 14801) 5542
transcript:Aqu2.1.20858_001 (14586, 14801) (15018, 15160) 216
transcript:Aqu2.1.20858_001 (15018, 15160) (15626, 15988) 465
transcript:Aqu2.1.20858_001 (15626, 15988) (16973, 17069) 984
transcript:Aqu2.1.20858_001 (16973, 17069) (17458, 17556) 388
transcript:Aqu2.1.20858_001 (17458, 17556) (17853, 18049) 296
transcript:Aqu2.1.20858_001 (17853, 18049) (18774, 18882) 724
transcript:Aqu2.1.20858_001 (18774, 18882) (19357, 19491) 474
transcript:Aqu2.1.20858_001 (19357, 19491) (19930, 20104) 438
transcript:Aqu2.1.20858_001 (19930, 20104) (20770, 20905) 665
transcript:Aqu2.1.20858_001 (20770, 20905) (21550, 21697) 644
transcript:Aqu2.1.20858_001 (21550, 21697) (22027, 22149) 329
transcript:Aqu2.1.20858_001 (22027, 22149) (22391, 22473) 241
transcript:Aqu2.1.20858_001 (22391, 22473) (22747, 22894) 273
transcript:Aqu2.1.20858_001 (22747, 22894) (23155, 23290) 260
transcript:Aqu2.1.20858_001 (23155, 23290) (23843, 23935) 552
transcript:Aqu2.1.20858_001 (23843, 23935) (24694, 24804) 758
transcript:Aqu2.1.20858_001 (24694, 24804) (25081, 25356) 276
transcript:Aqu2.1.42751_001 (788245, 788610) (788748, 788996) 137
transcript:Aqu2.1.42751_001 (788748, 788996) (789265, 789399) 268
transcript:Aqu2.1.42751_001 (789265, 789399) (789600, 789854) 200
transcript:Aqu2.1.42751_001 (789600, 789854) (790086, 790263) 231
transcript:Aqu2.1.42751_001 (790086, 790263) (790346, 790389) 82
transcript:Aqu2.1.42751_001 (790346, 790389) (790519, 790681) 129
transcript:Aqu2.1.42751_001 (790519, 790681) (790955, 791112) 273
transcript:Aqu2.1.42751_001 (790955, 791112) (792211, 792348) 1098
transcript:Aqu2.1.42751_001 (792211, 792348) (792602, 792800) 253
transcript:Aqu2.1.42751_001 (792602, 792800) (792919, 793040) 118
transcript:Aqu2.1.42751_001 (792919, 793040) (793375, 793564) 334
transcript:Aqu2.1.42751_001 (793375, 793564) (793649, 793733) 84
transcript:Aqu2.1.42751_001 (793649, 793733) (794565, 795217) 831
transcript:Aqu2.1.08945_001 (6111, 6151) (6204, 6512) 52
transcript:Aqu2.1.08945_001 (6204, 6512) (6637, 6696) 124
transcript:Aqu2.1.12949_001 (2547, 2620) (2675, 3060) 54
transcript:Aqu2.1.12949_001 (2675, 3060) (3111, 3416) 50
transcript:Aqu2.1.12949_001 (3111, 3416) (3467, 3525) 50
transcript:Aqu2.1.12949_001 (3467, 3525) (3606, 3870) 80
transcript:Aqu2.1.12949_001 (3606, 3870) (3921, 4004) 50
transcript:Aqu2.1.12949_001 (3921, 4004) (4117, 4170) 112
transcript:Aqu2.1.12949_001 (4117, 4170) (4223, 4384) 52
transcript:Aqu2.1.12949_001 (4223, 4384) (4519, 4543) 134
transcript:Aqu2.1.12949_001 (4519, 4543) (4596, 4644) 52
transcript:Aqu2.1.12949_001 (4596, 4644) (5039, 5113) 394
transcript:Aqu2.1.12949_001 (5039, 5113) (5512, 5547) 398
transcript:Aqu2.1.12949_001 (5512, 5547) (5614, 5630) 66
transcript:Aqu2.1.12949_001 (5614, 5630) (6201, 10386) 570
transcript:Aqu2.1.21893_001 (72228, 72293) (72338, 72364) 44
transcript:Aqu2.1.21893_001 (72338, 72364) (72414, 73090) 49
transcript:Aqu2.1.21893_001 (72414, 73090) (73137, 73218) 46
transcript:Aqu2.1.21893_001 (73137, 73218) (73272, 73322) 53
transcript:Aqu2.1.21893_001 (73272, 73322) (73370, 73399) 47
transcript:Aqu2.1.21893_001 (73370, 73399) (73449, 73559) 49
transcript:Aqu2.1.21893_001 (73449, 73559) (73651, 73752) 91
transcript:Aqu2.1.21893_001 (73651, 73752) (73796, 74155) 43
transcript:Aqu2.1.21893_001 (73796, 74155) (74210, 74269) 54
transcript:Aqu2.1.21893_001 (74210, 74269) (74313, 74442) 43
transcript:Aqu2.1.21893_001 (74313, 74442) (74502, 75615) 59
transcript:Aqu2.1.35220_001 (97272, 97369) (97438, 97536) 68
transcript:Aqu2.1.35220_001 (97438, 97536) (97598, 97658) 61
transcript:Aqu2.1.35220_001 (97598, 97658) (97718, 97809) 59
transcript:Aqu2.1.40064_001 (65596, 65625) (66054, 66326) 428
transcript:Aqu2.1.24504_001 (60077, 60188) (60239, 60406) 50
transcript:Aqu2.1.24504_001 (60239, 60406) (60524, 60681) 117
transcript:Aqu2.1.24504_001 (60524, 60681) (61920, 62011) 1238
transcript:Aqu2.1.24504_001 (61920, 62011) (62062, 62199) 50
transcript:Aqu2.1.24504_001 (62062, 62199) (62250, 62458) 50
transcript:Aqu2.1.24504_001 (62250, 62458) (62557, 62616) 98
transcript:Aqu2.1.24504_001 (62557, 62616) (62672, 62712) 55
transcript:Aqu2.1.24504_001 (62672, 62712) (62763, 62824) 50
transcript:Aqu2.1.24504_001 (62763, 62824) (62891, 63052) 66
transcript:Aqu2.1.24504_001 (62891, 63052) (63110, 63219) 57
transcript:Aqu2.1.24504_001 (63110, 63219) (63274, 63537) 54
transcript:Aqu2.1.09359_001 (1112, 1197) (1268, 1351) 70
transcript:Aqu2.1.09359_001 (1268, 1351) (2072, 2113) 720
transcript:Aqu2.1.05974_001 (344, 641) (698, 1183) 56
transcript:Aqu2.1.26472_001 (113264, 113327) (113440, 113561) 112
transcript:Aqu2.1.38724_001 (121210, 121415) (121462, 121561) 46
transcript:Aqu2.1.38724_001 (121462, 121561) (121626, 121699) 64
transcript:Aqu2.1.38724_001 (121626, 121699) (121748, 121908) 48
transcript:Aqu2.1.38724_001 (121748, 121908) (121956, 122238) 47
transcript:Aqu2.1.31337_001 (3789, 3993) (4496, 4650) 502
transcript:Aqu2.1.31337_001 (4496, 4650) (4737, 4818) 86
transcript:Aqu2.1.31337_001 (4737, 4818) (5228, 5449) 409
transcript:Aqu2.1.31337_001 (5228, 5449) (9447, 9580) 3997
transcript:Aqu2.1.31337_001 (9447, 9580) (10294, 10404) 713
transcript:Aqu2.1.31337_001 (10294, 10404) (11719, 11756) 1314
transcript:Aqu2.1.31337_001 (11719, 11756) (12017, 12088) 260
transcript:Aqu2.1.31337_001 (12017, 12088) (12160, 12238) 71
transcript:Aqu2.1.31337_001 (12160, 12238) (12320, 12387) 81
transcript:Aqu2.1.31337_001 (12320, 12387) (12445, 12528) 57
transcript:Aqu2.1.31337_001 (12445, 12528) (12755, 12928) 226
transcript:Aqu2.1.31337_001 (12755, 12928) (12998, 13111) 69
transcript:Aqu2.1.31337_001 (12998, 13111) (13648, 13815) 536
transcript:Aqu2.1.31337_001 (13648, 13815) (13949, 14056) 133
transcript:Aqu2.1.31337_001 (13949, 14056) (14122, 14188) 65
transcript:Aqu2.1.31337_001 (14122, 14188) (14393, 14540) 204
transcript:Aqu2.1.31337_001 (14393, 14540) (14650, 14746) 109
transcript:Aqu2.1.31337_001 (14650, 14746) (15025, 15132) 278
transcript:Aqu2.1.31337_001 (15025, 15132) (15182, 15337) 49
transcript:Aqu2.1.31337_001 (15182, 15337) (15394, 15459) 56
transcript:Aqu2.1.31337_001 (15394, 15459) (15538, 15609) 78
transcript:Aqu2.1.31337_001 (15538, 15609) (15669, 15886) 59
transcript:Aqu2.1.31337_001 (15669, 15886) (16042, 16231) 155
transcript:Aqu2.1.31337_001 (16042, 16231) (16480, 16697) 248
transcript:Aqu2.1.31337_001 (16480, 16697) (16901, 17062) 203
transcript:Aqu2.1.31337_001 (16901, 17062) (17115, 17206) 52
transcript:Aqu2.1.31337_001 (17115, 17206) (17255, 17439) 48
transcript:Aqu2.1.35774_001 (121259, 121310) (122580, 122779) 1269
transcript:Aqu2.1.35774_001 (122580, 122779) (124972, 125152) 2192
transcript:Aqu2.1.14104_001 (1547, 1870) (1928, 2140) 57
transcript:Aqu2.1.14104_001 (1928, 2140) (2185, 2775) 44
transcript:Aqu2.1.14104_001 (2185, 2775) (5680, 6390) 2904
transcript:Aqu2.1.24416_001 (14176, 14261) (14307, 14397) 45
transcript:Aqu2.1.19204_001 (48802, 48912) (48973, 49108) 60
transcript:Aqu2.1.19204_001 (48973, 49108) (49178, 49338) 69
transcript:Aqu2.1.19204_001 (49178, 49338) (49531, 49662) 192
transcript:Aqu2.1.19204_001 (49531, 49662) (49720, 49854) 57
transcript:Aqu2.1.19204_001 (49720, 49854) (49906, 49970) 51
transcript:Aqu2.1.19204_001 (49906, 49970) (50022, 50115) 51
transcript:Aqu2.1.19204_001 (50022, 50115) (50181, 50333) 65
transcript:Aqu2.1.19204_001 (50181, 50333) (50459, 50594) 125
transcript:Aqu2.1.19204_001 (50459, 50594) (50650, 50816) 55
transcript:Aqu2.1.19204_001 (50650, 50816) (50920, 51143) 103
transcript:Aqu2.1.19204_001 (50920, 51143) (51267, 51303) 123
transcript:Aqu2.1.19204_001 (51267, 51303) (51805, 51887) 501
transcript:Aqu2.1.19204_001 (51805, 51887) (52195, 52285) 307
transcript:Aqu2.1.19204_001 (52195, 52285) (52368, 52612) 82
transcript:Aqu2.1.19204_001 (52368, 52612) (52656, 52856) 43
transcript:Aqu2.1.19204_001 (52656, 52856) (53002, 53055) 145
transcript:Aqu2.1.19204_001 (53002, 53055) (58478, 58491) 5422
transcript:Aqu2.1.19204_001 (58478, 58491) (58555, 58714) 63
transcript:Aqu2.1.19204_001 (58555, 58714) (58794, 59060) 79
transcript:Aqu2.1.19204_001 (58794, 59060) (59113, 59385) 52
transcript:Aqu2.1.19204_001 (59113, 59385) (59434, 59748) 48
transcript:Aqu2.1.19204_001 (59434, 59748) (59846, 59866) 97
transcript:Aqu2.1.19204_001 (59846, 59866) (59944, 59974) 77
transcript:Aqu2.1.31752_001 (160784, 160866) (160921, 161077) 54
transcript:Aqu2.1.17834_001 (40422, 40433) (40530, 40650) 96
transcript:Aqu2.1.17834_001 (40530, 40650) (40703, 40811) 52
transcript:Aqu2.1.17834_001 (40703, 40811) (41036, 41261) 224
transcript:Aqu2.1.27155_001 (102038, 102320) (102369, 102686) 48
transcript:Aqu2.1.27155_001 (102369, 102686) (102799, 102915) 112
transcript:Aqu2.1.27155_001 (102799, 102915) (102988, 103127) 72
transcript:Aqu2.1.27155_001 (102988, 103127) (103184, 103376) 56
transcript:Aqu2.1.27155_001 (103184, 103376) (103427, 103564) 50
transcript:Aqu2.1.27155_001 (103427, 103564) (103617, 103677) 52
transcript:Aqu2.1.27155_001 (103617, 103677) (103722, 103786) 44
transcript:Aqu2.1.27155_001 (103722, 103786) (103918, 104065) 131
transcript:Aqu2.1.27155_001 (103918, 104065) (104113, 104260) 47
transcript:Aqu2.1.27155_001 (104113, 104260) (104308, 104432) 47
transcript:Aqu2.1.27155_001 (104308, 104432) (104489, 104615) 56
transcript:Aqu2.1.27155_001 (104489, 104615) (104664, 104756) 48
transcript:Aqu2.1.27155_001 (104664, 104756) (104799, 104859) 42
transcript:Aqu2.1.27155_001 (104799, 104859) (104962, 105008) 102
transcript:Aqu2.1.27155_001 (104962, 105008) (105056, 105215) 47
transcript:Aqu2.1.27155_001 (105056, 105215) (105262, 105356) 46
transcript:Aqu2.1.27155_001 (105262, 105356) (105404, 105470) 47
transcript:Aqu2.1.27155_001 (105404, 105470) (105513, 105594) 42
transcript:Aqu2.1.27155_001 (105513, 105594) (106117, 106223) 522
transcript:Aqu2.1.27155_001 (106117, 106223) (106269, 106372) 45
transcript:Aqu2.1.27155_001 (106269, 106372) (106428, 106556) 55
transcript:Aqu2.1.27155_001 (106428, 106556) (106607, 106662) 50
transcript:Aqu2.1.27155_001 (106607, 106662) (106728, 106801) 65
transcript:Aqu2.1.27155_001 (106728, 106801) (107027, 107175) 225
transcript:Aqu2.1.27155_001 (107027, 107175) (107449, 107608) 273
transcript:Aqu2.1.27155_001 (107449, 107608) (107656, 107789) 47
transcript:Aqu2.1.22965_001 (55062, 55155) (55286, 55354) 130
transcript:Aqu2.1.22965_001 (55286, 55354) (55522, 55557) 167
transcript:Aqu2.1.22965_001 (55522, 55557) (56532, 56726) 974
transcript:Aqu2.1.34084_001 (192935, 193286) (193345, 193390) 58
transcript:Aqu2.1.34084_001 (193345, 193390) (194812, 195445) 1421
transcript:Aqu2.1.26688_001 (104678, 104696) (104785, 105079) 88
transcript:Aqu2.1.26688_001 (104785, 105079) (105130, 105365) 50
transcript:Aqu2.1.26688_001 (105130, 105365) (105572, 105732) 206
transcript:Aqu2.1.26688_001 (105572, 105732) (105860, 106033) 127
transcript:Aqu2.1.26688_001 (105860, 106033) (106336, 106468) 302
transcript:Aqu2.1.26688_001 (106336, 106468) (106608, 108016) 139
transcript:Aqu2.1.08292_001 (3102, 3134) (3156, 3299) 21
transcript:Aqu2.1.29339_001 (121698, 121812) (122090, 122808) 277
transcript:Aqu2.1.29339_001 (122090, 122808) (123216, 123278) 407
transcript:Aqu2.1.03578_001 (821, 868) (914, 1033) 45
transcript:Aqu2.1.03578_001 (914, 1033) (1241, 1319) 207
transcript:Aqu2.1.03578_001 (1241, 1319) (1368, 1429) 48
transcript:Aqu2.1.03578_001 (1368, 1429) (1655, 1723) 225
transcript:Aqu2.1.37550_001 (142231, 142597) (142858, 143004) 260
transcript:Aqu2.1.37550_001 (142858, 143004) (143644, 143797) 639
transcript:Aqu2.1.37550_001 (143644, 143797) (143867, 144122) 69
transcript:Aqu2.1.37550_001 (143867, 144122) (144174, 144279) 51
transcript:Aqu2.1.37550_001 (144174, 144279) (144332, 144466) 52
transcript:Aqu2.1.37550_001 (144332, 144466) (144517, 144923) 50
transcript:Aqu2.1.16441_001 (25619, 26126) (26409, 26481) 282
transcript:Aqu2.1.16441_001 (26409, 26481) (26537, 26573) 55
transcript:Aqu2.1.29113_001 (46768, 46806) (47762, 47820) 955
transcript:Aqu2.1.29113_001 (47762, 47820) (54037, 54157) 6216
transcript:Aqu2.1.29113_001 (54037, 54157) (54226, 54388) 68
transcript:Aqu2.1.29113_001 (54226, 54388) (54490, 54785) 101
transcript:Aqu2.1.29113_001 (54490, 54785) (54849, 54952) 63
transcript:Aqu2.1.29113_001 (54849, 54952) (55044, 55179) 91
transcript:Aqu2.1.29113_001 (55044, 55179) (55339, 55450) 159
transcript:Aqu2.1.29113_001 (55339, 55450) (55995, 56197) 544
transcript:Aqu2.1.29113_001 (55995, 56197) (56276, 56318) 78
transcript:Aqu2.1.29113_001 (56276, 56318) (56395, 56525) 76
transcript:Aqu2.1.29113_001 (56395, 56525) (56625, 56756) 99
transcript:Aqu2.1.29113_001 (56625, 56756) (56831, 57035) 74
transcript:Aqu2.1.29113_001 (56831, 57035) (57081, 57217) 45
transcript:Aqu2.1.29113_001 (57081, 57217) (57279, 57377) 61
transcript:Aqu2.1.29113_001 (57279, 57377) (57439, 57591) 61
transcript:Aqu2.1.29113_001 (57439, 57591) (57717, 57917) 125
transcript:Aqu2.1.11208_001 (38, 245) (562, 643) 316
transcript:Aqu2.1.11208_001 (562, 643) (1542, 1620) 898
transcript:Aqu2.1.11208_001 (1542, 1620) (1666, 1794) 45
transcript:Aqu2.1.11208_001 (1666, 1794) (2069, 2130) 274
transcript:Aqu2.1.11208_001 (2069, 2130) (9458, 9519) 7327
transcript:Aqu2.1.11208_001 (9458, 9519) (9569, 9723) 49
transcript:Aqu2.1.11208_001 (9569, 9723) (10366, 10469) 642
transcript:Aqu2.1.11208_001 (10366, 10469) (10581, 10661) 111
transcript:Aqu2.1.11208_001 (10581, 10661) (10741, 10789) 79
transcript:Aqu2.1.14398_001 (5982, 6102) (6159, 6338) 56
transcript:Aqu2.1.14398_001 (6159, 6338) (6433, 6549) 94
transcript:Aqu2.1.07313_001 (65, 382) (597, 3676) 214
transcript:Aqu2.1.35559_001 (273651, 274003) (274128, 274349) 124
transcript:Aqu2.1.35559_001 (274128, 274349) (274757, 274805) 407
transcript:Aqu2.1.35559_001 (274757, 274805) (274887, 275017) 81
transcript:Aqu2.1.35559_001 (274887, 275017) (275202, 275304) 184
transcript:Aqu2.1.35559_001 (275202, 275304) (275423, 275526) 118
transcript:Aqu2.1.35559_001 (275423, 275526) (275724, 276063) 197
transcript:Aqu2.1.35559_001 (275724, 276063) (276128, 276285) 64
transcript:Aqu2.1.35559_001 (276128, 276285) (276518, 278294) 232
transcript:Aqu2.1.35559_001 (276518, 278294) (278854, 278906) 559
transcript:Aqu2.1.35559_001 (278854, 278906) (278970, 279087) 63
transcript:Aqu2.1.35559_001 (278970, 279087) (279331, 279446) 243
transcript:Aqu2.1.35559_001 (279331, 279446) (279574, 279754) 127
transcript:Aqu2.1.35559_001 (279574, 279754) (279898, 279977) 143
transcript:Aqu2.1.35559_001 (279898, 279977) (280098, 280220) 120
transcript:Aqu2.1.35559_001 (280098, 280220) (280436, 280557) 215
transcript:Aqu2.1.35559_001 (280436, 280557) (280784, 280974) 226
transcript:Aqu2.1.35559_001 (280784, 280974) (281263, 281351) 288
transcript:Aqu2.1.35559_001 (281263, 281351) (281407, 281550) 55
transcript:Aqu2.1.35559_001 (281407, 281550) (281992, 282175) 441
transcript:Aqu2.1.35559_001 (281992, 282175) (283699, 283769) 1523
transcript:Aqu2.1.05456_001 (170, 226) (824, 1112) 597
transcript:Aqu2.1.05456_001 (824, 1112) (1170, 1318) 57
transcript:Aqu2.1.05456_001 (1170, 1318) (1362, 1455) 43
transcript:Aqu2.1.05456_001 (1362, 1455) (1541, 1744) 85
transcript:Aqu2.1.21706_001 (48227, 49351) (49427, 49683) 75
transcript:Aqu2.1.21706_001 (49427, 49683) (49758, 49800) 74
transcript:Aqu2.1.05773_001 (108, 168) (288, 458) 119
transcript:Aqu2.1.05773_001 (288, 458) (869, 913) 410
transcript:Aqu2.1.05773_001 (869, 913) (969, 982) 55
transcript:Aqu2.1.05773_001 (969, 982) (1034, 1139) 51
transcript:Aqu2.1.05773_001 (1034, 1139) (1199, 1256) 59
transcript:Aqu2.1.05773_001 (1199, 1256) (1300, 1489) 43
transcript:Aqu2.1.05773_001 (1300, 1489) (1535, 1675) 45
transcript:Aqu2.1.05773_001 (1535, 1675) (1754, 1786) 78
transcript:Aqu2.1.05773_001 (1754, 1786) (1836, 1933) 49
transcript:Aqu2.1.05773_001 (1836, 1933) (1987, 2053) 53
transcript:Aqu2.1.05773_001 (1987, 2053) (2095, 2186) 41
transcript:Aqu2.1.05773_001 (2095, 2186) (2232, 2288) 45
transcript:Aqu2.1.14033_001 (12266, 12435) (12484, 12522) 48
transcript:Aqu2.1.01189_001 (4, 495) (548, 634) 52
transcript:Aqu2.1.01189_001 (548, 634) (685, 810) 50
transcript:Aqu2.1.01189_001 (685, 810) (866, 983) 55
transcript:Aqu2.1.38899_001 (264566, 264734) (264820, 265121) 85
transcript:Aqu2.1.32318_001 (181861, 182372) (182498, 183075) 125
transcript:Aqu2.1.32318_001 (182498, 183075) (183567, 184105) 491
transcript:Aqu2.1.31933_001 (163267, 163520) (163566, 163622) 45
transcript:Aqu2.1.31933_001 (163566, 163622) (163678, 163832) 55
transcript:Aqu2.1.31933_001 (163678, 163832) (163971, 164109) 138
transcript:Aqu2.1.31933_001 (163971, 164109) (165192, 165252) 1082
transcript:Aqu2.1.31933_001 (165192, 165252) (165374, 165529) 121
transcript:Aqu2.1.31933_001 (165374, 165529) (165603, 165692) 73
transcript:Aqu2.1.31933_001 (165603, 165692) (165799, 165942) 106
transcript:Aqu2.1.31933_001 (165799, 165942) (166073, 166183) 130
transcript:Aqu2.1.31933_001 (166073, 166183) (166247, 169669) 63
transcript:Aqu2.1.31933_001 (166247, 169669) (169714, 169877) 44
transcript:Aqu2.1.31933_001 (169714, 169877) (169930, 170082) 52
transcript:Aqu2.1.31933_001 (169930, 170082) (170158, 170566) 75
transcript:Aqu2.1.31933_001 (170158, 170566) (170653, 170872) 86
transcript:Aqu2.1.31933_001 (170653, 170872) (171174, 171470) 301
transcript:Aqu2.1.06968_001 (490, 536) (583, 688) 46
transcript:Aqu2.1.29439_001 (36529, 36977) (37023, 37295) 45
transcript:Aqu2.1.29439_001 (37023, 37295) (37341, 37417) 45
transcript:Aqu2.1.29439_001 (37341, 37417) (37463, 37628) 45
transcript:Aqu2.1.29439_001 (37463, 37628) (37671, 37757) 42
transcript:Aqu2.1.29439_001 (37671, 37757) (37815, 38033) 57
transcript:Aqu2.1.29439_001 (37815, 38033) (38091, 38109) 57
transcript:Aqu2.1.29439_001 (38091, 38109) (38172, 38483) 62
transcript:Aqu2.1.23393_001 (78210, 78268) (78380, 78596) 111
transcript:Aqu2.1.23393_001 (78380, 78596) (78777, 79298) 180
transcript:Aqu2.1.23393_001 (78777, 79298) (79344, 79510) 45
transcript:Aqu2.1.23393_001 (79344, 79510) (79560, 79649) 49
transcript:Aqu2.1.23393_001 (79560, 79649) (79704, 79781) 54
transcript:Aqu2.1.23393_001 (79704, 79781) (79843, 80025) 61
transcript:Aqu2.1.23393_001 (79843, 80025) (80079, 80185) 53
transcript:Aqu2.1.23393_001 (80079, 80185) (80239, 80292) 53
transcript:Aqu2.1.23393_001 (80239, 80292) (80337, 80786) 44
transcript:Aqu2.1.07128_001 (1793, 1928) (1977, 2118) 48
transcript:Aqu2.1.07128_001 (1977, 2118) (2256, 2343) 137
transcript:Aqu2.1.07128_001 (2256, 2343) (2489, 2527) 145
transcript:Aqu2.1.07128_001 (2489, 2527) (2577, 2615) 49
transcript:Aqu2.1.07128_001 (2577, 2615) (2666, 2744) 50
transcript:Aqu2.1.07128_001 (2666, 2744) (2802, 2881) 57
transcript:Aqu2.1.11417_001 (1288, 1672) (4836, 5019) 3163
transcript:Aqu2.1.11417_001 (4836, 5019) (7761, 7866) 2741
transcript:Aqu2.1.11417_001 (7761, 7866) (8115, 8283) 248
transcript:Aqu2.1.11417_001 (8115, 8283) (8709, 8725) 425
transcript:Aqu2.1.11635_001 (11166, 11193) (11265, 11386) 71
transcript:Aqu2.1.11635_001 (11265, 11386) (11443, 11490) 56
transcript:Aqu2.1.11635_001 (11443, 11490) (11961, 12080) 470
transcript:Aqu2.1.07156_001 (1, 112) (174, 474) 61
transcript:Aqu2.1.20095_001 (7871, 8026) (8098, 8167) 71
transcript:Aqu2.1.20095_001 (8098, 8167) (8226, 8323) 58
transcript:Aqu2.1.20095_001 (8226, 8323) (8374, 8507) 50
transcript:Aqu2.1.27466_001 (17763, 17790) (18050, 18750) 259
transcript:Aqu2.1.27466_001 (18050, 18750) (20564, 20703) 1813
transcript:Aqu2.1.27466_001 (20564, 20703) (20990, 21072) 286
transcript:Aqu2.1.27466_001 (20990, 21072) (21273, 21372) 200
transcript:Aqu2.1.27466_001 (21273, 21372) (21419, 21464) 46
transcript:Aqu2.1.27466_001 (21419, 21464) (21939, 22113) 474
transcript:Aqu2.1.27466_001 (21939, 22113) (22155, 22209) 41
transcript:Aqu2.1.27466_001 (22155, 22209) (22579, 22672) 369
transcript:Aqu2.1.27466_001 (22579, 22672) (22747, 22938) 74
transcript:Aqu2.1.27466_001 (22747, 22938) (23076, 23147) 137
transcript:Aqu2.1.27466_001 (23076, 23147) (23197, 23241) 49
transcript:Aqu2.1.01148_001 (179, 484) (535, 690) 50
transcript:Aqu2.1.01148_001 (535, 690) (726, 978) 35
transcript:Aqu2.1.43815_001 (935452, 935879) (935927, 935974) 47
transcript:Aqu2.1.43815_001 (935927, 935974) (936135, 936384) 160
transcript:Aqu2.1.33144_001 (118317, 118440) (119999, 120033) 1558
transcript:Aqu2.1.33144_001 (119999, 120033) (120309, 120335) 275
transcript:Aqu2.1.33144_001 (120309, 120335) (120372, 120479) 36
transcript:Aqu2.1.21016_001 (40003, 40325) (40651, 40808) 325
transcript:Aqu2.1.21016_001 (40651, 40808) (41092, 41219) 283
transcript:Aqu2.1.21016_001 (41092, 41219) (41370, 41574) 150
transcript:Aqu2.1.21016_001 (41370, 41574) (42333, 42496) 758
transcript:Aqu2.1.21016_001 (42333, 42496) (42549, 42614) 52
transcript:Aqu2.1.21016_001 (42549, 42614) (44428, 44519) 1813
transcript:Aqu2.1.21016_001 (44428, 44519) (45624, 45720) 1104
transcript:Aqu2.1.21016_001 (45624, 45720) (45786, 45860) 65
transcript:Aqu2.1.21016_001 (45786, 45860) (45919, 46056) 58
transcript:Aqu2.1.36062_001 (179848, 180723) (181449, 181688) 725
transcript:Aqu2.1.27299_001 (105161, 105265) (105318, 105457) 52
transcript:Aqu2.1.27299_001 (105318, 105457) (105621, 105774) 163
transcript:Aqu2.1.27299_001 (105621, 105774) (105821, 106430) 46
transcript:Aqu2.1.27299_001 (105821, 106430) (107993, 108313) 1562
transcript:Aqu2.1.27299_001 (107993, 108313) (108494, 108541) 180
transcript:Aqu2.1.27299_001 (108494, 108541) (108597, 109289) 55
transcript:Aqu2.1.27299_001 (108597, 109289) (109347, 109409) 57
transcript:Aqu2.1.27299_001 (109347, 109409) (109567, 109686) 157
transcript:Aqu2.1.27299_001 (109567, 109686) (109735, 111626) 48
transcript:Aqu2.1.27299_001 (109735, 111626) (111680, 111713) 53
transcript:Aqu2.1.27299_001 (111680, 111713) (111766, 112322) 52
transcript:Aqu2.1.21268_001 (89680, 89824) (89947, 90133) 122
transcript:Aqu2.1.21268_001 (89947, 90133) (90380, 90474) 246
transcript:Aqu2.1.21268_001 (90380, 90474) (90646, 90900) 171
transcript:Aqu2.1.21268_001 (90646, 90900) (90953, 91171) 52
transcript:Aqu2.1.21268_001 (90953, 91171) (91221, 91475) 49
transcript:Aqu2.1.21268_001 (91221, 91475) (91530, 91701) 54
transcript:Aqu2.1.24816_001 (29374, 29460) (30128, 30208) 667
transcript:Aqu2.1.24816_001 (30128, 30208) (30285, 30361) 76
transcript:Aqu2.1.24816_001 (30285, 30361) (30497, 30680) 135
transcript:Aqu2.1.24816_001 (30497, 30680) (30996, 31126) 315
transcript:Aqu2.1.24816_001 (30996, 31126) (31212, 31300) 85
transcript:Aqu2.1.24816_001 (31212, 31300) (31454, 31560) 153
transcript:Aqu2.1.24816_001 (31454, 31560) (31653, 31720) 92
transcript:Aqu2.1.24816_001 (31653, 31720) (31827, 31898) 106
transcript:Aqu2.1.24816_001 (31827, 31898) (31953, 32077) 54
transcript:Aqu2.1.24816_001 (31953, 32077) (33026, 33090) 948
transcript:Aqu2.1.24816_001 (33026, 33090) (33139, 33193) 48
transcript:Aqu2.1.24816_001 (33139, 33193) (33441, 33497) 247
transcript:Aqu2.1.24816_001 (33441, 33497) (33845, 34980) 347
transcript:Aqu2.1.24816_001 (33845, 34980) (35911, 36060) 930
transcript:Aqu2.1.16405_001 (227, 428) (475, 536) 46
transcript:Aqu2.1.16405_001 (475, 536) (584, 868) 47
transcript:Aqu2.1.16405_001 (584, 868) (910, 1200) 41
transcript:Aqu2.1.16405_001 (910, 1200) (2253, 2490) 1052
transcript:Aqu2.1.38646_001 (312169, 312611) (312783, 312971) 171
transcript:Aqu2.1.38646_001 (312783, 312971) (313029, 313116) 57
transcript:Aqu2.1.38646_001 (313029, 313116) (313260, 313351) 143
transcript:Aqu2.1.38646_001 (313260, 313351) (313597, 313719) 245
transcript:Aqu2.1.38646_001 (313597, 313719) (314594, 314707) 874
transcript:Aqu2.1.38646_001 (314594, 314707) (314964, 315296) 256
transcript:Aqu2.1.38646_001 (314964, 315296) (315738, 316112) 441
transcript:Aqu2.1.37112_001 (149460, 150857) (150969, 151223) 111
transcript:Aqu2.1.37112_001 (150969, 151223) (151407, 152257) 183
transcript:Aqu2.1.14621_001 (10271, 10519) (10563, 10605) 43
transcript:Aqu2.1.14621_001 (10563, 10605) (10885, 11098) 279
transcript:Aqu2.1.14621_001 (10885, 11098) (11142, 11209) 43
transcript:Aqu2.1.14621_001 (11142, 11209) (11305, 11382) 95
transcript:Aqu2.1.14621_001 (11305, 11382) (11428, 11506) 45
transcript:Aqu2.1.14621_001 (11428, 11506) (11552, 11631) 45
transcript:Aqu2.1.14621_001 (11552, 11631) (11984, 12233) 352
transcript:Aqu2.1.02572_001 (533, 577) (696, 781) 118
transcript:Aqu2.1.02572_001 (696, 781) (849, 884) 67
transcript:Aqu2.1.02572_001 (849, 884) (1024, 1117) 139
transcript:Aqu2.1.02572_001 (1024, 1117) (1179, 1238) 61
transcript:Aqu2.1.44011_001 (644148, 644293) (644356, 644464) 62
transcript:Aqu2.1.44011_001 (644356, 644464) (644563, 644646) 98
transcript:Aqu2.1.44011_001 (644563, 644646) (644691, 645010) 44
transcript:Aqu2.1.41224_001 (311731, 312057) (312312, 312506) 254
transcript:Aqu2.1.41224_001 (312312, 312506) (312562, 312634) 55
transcript:Aqu2.1.41224_001 (312562, 312634) (312681, 312796) 46
transcript:Aqu2.1.41224_001 (312681, 312796) (313019, 313128) 222
transcript:Aqu2.1.41224_001 (313019, 313128) (313184, 313282) 55
transcript:Aqu2.1.41224_001 (313184, 313282) (313348, 313477) 65
transcript:Aqu2.1.41224_001 (313348, 313477) (313532, 313610) 54
transcript:Aqu2.1.41224_001 (313532, 313610) (313678, 313751) 67
transcript:Aqu2.1.41224_001 (313678, 313751) (313820, 313862) 68
transcript:Aqu2.1.41224_001 (313820, 313862) (313911, 314139) 48
transcript:Aqu2.1.41224_001 (313911, 314139) (314221, 314314) 81
transcript:Aqu2.1.41224_001 (314221, 314314) (314368, 314450) 53
transcript:Aqu2.1.41224_001 (314368, 314450) (314516, 314595) 65
transcript:Aqu2.1.41224_001 (314516, 314595) (314649, 314788) 53
transcript:Aqu2.1.41224_001 (314649, 314788) (314838, 314921) 49
transcript:Aqu2.1.41224_001 (314838, 314921) (314971, 315080) 49
transcript:Aqu2.1.41224_001 (314971, 315080) (315516, 315671) 435
transcript:Aqu2.1.41224_001 (315516, 315671) (315889, 315970) 217
transcript:Aqu2.1.41224_001 (315889, 315970) (317831, 317911) 1860
transcript:Aqu2.1.41224_001 (317831, 317911) (317959, 318041) 47
transcript:Aqu2.1.41224_001 (317959, 318041) (318103, 318201) 61
transcript:Aqu2.1.41224_001 (318103, 318201) (318501, 318618) 299
transcript:Aqu2.1.41224_001 (318501, 318618) (318721, 318906) 102
transcript:Aqu2.1.41224_001 (318721, 318906) (319082, 319096) 175
transcript:Aqu2.1.07474_001 (606, 716) (775, 849) 58
transcript:Aqu2.1.07474_001 (775, 849) (893, 1017) 43
transcript:Aqu2.1.07474_001 (893, 1017) (1821, 1873) 803
transcript:Aqu2.1.31182_001 (157957, 158173) (158845, 158946) 671
transcript:Aqu2.1.31182_001 (158845, 158946) (163515, 163614) 4568
transcript:Aqu2.1.31182_001 (163515, 163614) (164329, 164448) 714
transcript:Aqu2.1.31182_001 (164329, 164448) (164615, 164727) 166
transcript:Aqu2.1.31182_001 (164615, 164727) (164830, 164904) 102
transcript:Aqu2.1.31182_001 (164830, 164904) (165651, 165838) 746
transcript:Aqu2.1.31182_001 (165651, 165838) (165916, 166186) 77
transcript:Aqu2.1.22170_001 (91650, 91767) (92413, 92523) 645
transcript:Aqu2.1.22170_001 (92413, 92523) (92575, 92705) 51
transcript:Aqu2.1.10662_001 (7473, 7514) (7568, 7927) 53
transcript:Aqu2.1.03641_001 (651, 817) (873, 1101) 55
transcript:Aqu2.1.38906_001 (298429, 298644) (299607, 299714) 962
transcript:Aqu2.1.31151_001 (27112, 27248) (27306, 27434) 57
transcript:Aqu2.1.31151_001 (27306, 27434) (27484, 27614) 49
transcript:Aqu2.1.31151_001 (27484, 27614) (27709, 27994) 94
transcript:Aqu2.1.31151_001 (27709, 27994) (28045, 28332) 50
transcript:Aqu2.1.31151_001 (28045, 28332) (28378, 28710) 45
transcript:Aqu2.1.31151_001 (28378, 28710) (28758, 28803) 47
transcript:Aqu2.1.18369_001 (20134, 20457) (21028, 21180) 570
transcript:Aqu2.1.13256_001 (2359, 2699) (2746, 2814) 46
transcript:Aqu2.1.13256_001 (2746, 2814) (4029, 4139) 1214
transcript:Aqu2.1.13256_001 (4029, 4139) (4181, 4246) 41
transcript:Aqu2.1.13256_001 (4181, 4246) (4295, 4351) 48
transcript:Aqu2.1.13256_001 (4295, 4351) (4405, 4509) 53
transcript:Aqu2.1.13256_001 (4405, 4509) (4560, 4643) 50
transcript:Aqu2.1.13256_001 (4560, 4643) (4689, 4772) 45
transcript:Aqu2.1.13256_001 (4689, 4772) (4827, 4979) 54
transcript:Aqu2.1.13256_001 (4827, 4979) (5185, 5607) 205
transcript:Aqu2.1.13256_001 (5185, 5607) (5797, 6034) 189
transcript:Aqu2.1.00272_001 (7, 262) (356, 631) 93
transcript:Aqu2.1.00272_001 (356, 631) (677, 778) 45
transcript:Aqu2.1.00272_001 (677, 778) (821, 867) 42
transcript:Aqu2.1.00272_001 (821, 867) (935, 946) 67
transcript:Aqu2.1.08110_001 (2543, 2589) (2632, 2864) 42
transcript:Aqu2.1.08110_001 (2632, 2864) (3080, 3177) 215
transcript:Aqu2.1.08110_001 (3080, 3177) (3437, 3766) 259
transcript:Aqu2.1.08110_001 (3437, 3766) (4085, 4187) 318
transcript:Aqu2.1.08110_001 (4085, 4187) (4395, 4551) 207
transcript:Aqu2.1.08110_001 (4395, 4551) (4601, 4649) 49
transcript:Aqu2.1.13193_001 (15401, 15492) (15574, 15667) 81
transcript:Aqu2.1.13193_001 (15574, 15667) (16078, 16146) 410
transcript:Aqu2.1.43914_001 (331048, 331063) (331109, 331303) 45
transcript:Aqu2.1.43914_001 (331109, 331303) (331352, 331471) 48
transcript:Aqu2.1.43914_001 (331352, 331471) (331520, 331888) 48
transcript:Aqu2.1.43914_001 (331520, 331888) (338220, 338788) 6331
transcript:Aqu2.1.07175_001 (2221, 2584) (3334, 3687) 749
transcript:Aqu2.1.15664_001 (9432, 9529) (9609, 9682) 79
transcript:Aqu2.1.15664_001 (9609, 9682) (10279, 10353) 596
transcript:Aqu2.1.15664_001 (10279, 10353) (10407, 10444) 53
transcript:Aqu2.1.15664_001 (10407, 10444) (11463, 11519) 1018
transcript:Aqu2.1.15664_001 (11463, 11519) (11563, 11659) 43
transcript:Aqu2.1.43837_001 (1024867, 1024870) (1025003, 1025162) 132
transcript:Aqu2.1.43837_001 (1025003, 1025162) (1025209, 1025393) 46
transcript:Aqu2.1.43837_001 (1025209, 1025393) (1025970, 1026200) 576
transcript:Aqu2.1.39600_001 (49678, 49859) (49916, 49999) 56
transcript:Aqu2.1.39600_001 (49916, 49999) (50097, 50294) 97
transcript:Aqu2.1.39600_001 (50097, 50294) (50494, 50610) 199
transcript:Aqu2.1.39600_001 (50494, 50610) (51195, 51269) 584
transcript:Aqu2.1.39600_001 (51195, 51269) (51897, 52012) 627
transcript:Aqu2.1.39600_001 (51897, 52012) (52412, 52475) 399
transcript:Aqu2.1.39600_001 (52412, 52475) (52941, 53229) 465
transcript:Aqu2.1.27031_001 (65740, 65776) (65872, 66093) 95
transcript:Aqu2.1.27031_001 (65872, 66093) (66144, 68913) 50
transcript:Aqu2.1.27639_001 (160974, 161254) (161302, 161389) 47
transcript:Aqu2.1.27639_001 (161302, 161389) (161437, 161632) 47
transcript:Aqu2.1.27639_001 (161437, 161632) (161692, 162034) 59
transcript:Aqu2.1.03439_001 (649, 687) (733, 792) 45
transcript:Aqu2.1.03439_001 (733, 792) (843, 1199) 50
transcript:Aqu2.1.03439_001 (843, 1199) (1250, 1555) 50
transcript:Aqu2.1.03439_001 (1250, 1555) (1621, 1681) 65
transcript:Aqu2.1.17344_001 (41397, 41487) (41725, 42069) 237
transcript:Aqu2.1.17344_001 (41725, 42069) (43782, 44063) 1712
transcript:Aqu2.1.17344_001 (43782, 44063) (46383, 46636) 2319
transcript:Aqu2.1.17344_001 (46383, 46636) (46719, 46821) 82
transcript:Aqu2.1.17344_001 (46719, 46821) (46986, 47144) 164
transcript:Aqu2.1.17344_001 (46986, 47144) (47284, 47417) 139
transcript:Aqu2.1.17344_001 (47284, 47417) (47469, 47753) 51
transcript:Aqu2.1.32512_001 (178242, 178742) (178777, 178830) 34
transcript:Aqu2.1.13602_001 (13529, 13680) (13850, 13949) 169
transcript:Aqu2.1.13602_001 (13850, 13949) (14250, 14323) 300
transcript:Aqu2.1.13602_001 (14250, 14323) (15132, 15243) 808
transcript:Aqu2.1.13602_001 (15132, 15243) (15795, 15831) 551
transcript:Aqu2.1.13602_001 (15795, 15831) (16037, 16099) 205
transcript:Aqu2.1.13602_001 (16037, 16099) (16181, 16194) 81
transcript:Aqu2.1.13954_001 (311, 404) (12434, 12820) 12029
transcript:Aqu2.1.13954_001 (12434, 12820) (12865, 13191) 44
transcript:Aqu2.1.13954_001 (12865, 13191) (13319, 13480) 127
transcript:Aqu2.1.13954_001 (13319, 13480) (13694, 13856) 213
transcript:Aqu2.1.13954_001 (13694, 13856) (13912, 13977) 55
transcript:Aqu2.1.13954_001 (13912, 13977) (14023, 14125) 45
transcript:Aqu2.1.09769_001 (4825, 4917) (4960, 5383) 42
transcript:Aqu2.1.09769_001 (4960, 5383) (5520, 5587) 136
transcript:Aqu2.1.20333_001 (31836, 32063) (32427, 32490) 363
transcript:Aqu2.1.20333_001 (32427, 32490) (32547, 32629) 56
transcript:Aqu2.1.20333_001 (32547, 32629) (32749, 32853) 119
transcript:Aqu2.1.20333_001 (32749, 32853) (32913, 33033) 59
transcript:Aqu2.1.20333_001 (32913, 33033) (33090, 33268) 56
transcript:Aqu2.1.20333_001 (33090, 33268) (33657, 33866) 388
transcript:Aqu2.1.20333_001 (33657, 33866) (34135, 34238) 268
transcript:Aqu2.1.20333_001 (34135, 34238) (34339, 34600) 100
transcript:Aqu2.1.20333_001 (34339, 34600) (34851, 35040) 250
transcript:Aqu2.1.20333_001 (34851, 35040) (35124, 35191) 83
transcript:Aqu2.1.20333_001 (35124, 35191) (35306, 35366) 114
transcript:Aqu2.1.20333_001 (35306, 35366) (36182, 36330) 815
transcript:Aqu2.1.20333_001 (36182, 36330) (36380, 36494) 49
transcript:Aqu2.1.20333_001 (36380, 36494) (36552, 36676) 57
transcript:Aqu2.1.20333_001 (36552, 36676) (36718, 36823) 41
transcript:Aqu2.1.25898_001 (43421, 43672) (43724, 43789) 51
transcript:Aqu2.1.25898_001 (43724, 43789) (44021, 44153) 231
transcript:Aqu2.1.25898_001 (44021, 44153) (44203, 44269) 49
transcript:Aqu2.1.25898_001 (44203, 44269) (44317, 44388) 47
transcript:Aqu2.1.25898_001 (44317, 44388) (44434, 44573) 45
transcript:Aqu2.1.25898_001 (44434, 44573) (44617, 44718) 43
transcript:Aqu2.1.25898_001 (44617, 44718) (44771, 44953) 52
transcript:Aqu2.1.25898_001 (44771, 44953) (45003, 45095) 49
transcript:Aqu2.1.25898_001 (45003, 45095) (45145, 45321) 49
transcript:Aqu2.1.25898_001 (45145, 45321) (45723, 45815) 401
transcript:Aqu2.1.25898_001 (45723, 45815) (45861, 46037) 45
transcript:Aqu2.1.25898_001 (45861, 46037) (46412, 46504) 374
transcript:Aqu2.1.25898_001 (46412, 46504) (46557, 46733) 52
transcript:Aqu2.1.25898_001 (46557, 46733) (47080, 47172) 346
transcript:Aqu2.1.25898_001 (47080, 47172) (47216, 47392) 43
transcript:Aqu2.1.25898_001 (47216, 47392) (47807, 47899) 414
transcript:Aqu2.1.25898_001 (47807, 47899) (47944, 48120) 44
transcript:Aqu2.1.25898_001 (47944, 48120) (48635, 49498) 514
transcript:Aqu2.1.25898_001 (48635, 49498) (49595, 49767) 96
transcript:Aqu2.1.25898_001 (49595, 49767) (50284, 50858) 516
transcript:Aqu2.1.14184_001 (2, 918) (1069, 1161) 150
transcript:Aqu2.1.14184_001 (1069, 1161) (1264, 1709) 102
transcript:Aqu2.1.41136_001 (598174, 599678) (599733, 599925) 54
transcript:Aqu2.1.41136_001 (599733, 599925) (599978, 600082) 52
transcript:Aqu2.1.41136_001 (599978, 600082) (600142, 600185) 59
transcript:Aqu2.1.41136_001 (600142, 600185) (600350, 600401) 164
transcript:Aqu2.1.41136_001 (600350, 600401) (600456, 600567) 54
transcript:Aqu2.1.41136_001 (600456, 600567) (600614, 600797) 46
transcript:Aqu2.1.41989_001 (512818, 513010) (513066, 513181) 55
transcript:Aqu2.1.41989_001 (513066, 513181) (513325, 513400) 143
transcript:Aqu2.1.41989_001 (513325, 513400) (513464, 513563) 63
transcript:Aqu2.1.41989_001 (513464, 513563) (514309, 514400) 745
transcript:Aqu2.1.41989_001 (514309, 514400) (514526, 514602) 125
transcript:Aqu2.1.41989_001 (514526, 514602) (514833, 514947) 230
transcript:Aqu2.1.41989_001 (514833, 514947) (515369, 515431) 421
transcript:Aqu2.1.01457_001 (225, 314) (428, 602) 113
transcript:Aqu2.1.01457_001 (428, 602) (1084, 1325) 481
transcript:Aqu2.1.41025_001 (261197, 261200) (261249, 261406) 48
transcript:Aqu2.1.20059_001 (57114, 57312) (57364, 57682) 51
transcript:Aqu2.1.20059_001 (57364, 57682) (57732, 57779) 49
transcript:Aqu2.1.20059_001 (57732, 57779) (57837, 57872) 57
transcript:Aqu2.1.20059_001 (57837, 57872) (58902, 59024) 1029
transcript:Aqu2.1.20059_001 (58902, 59024) (59075, 59127) 50
transcript:Aqu2.1.20059_001 (59075, 59127) (61875, 62055) 2747
transcript:Aqu2.1.20059_001 (61875, 62055) (62109, 62296) 53
transcript:Aqu2.1.20059_001 (62109, 62296) (62357, 62669) 60
transcript:Aqu2.1.20059_001 (62357, 62669) (62718, 62765) 48
transcript:Aqu2.1.20059_001 (62718, 62765) (62823, 62903) 57
transcript:Aqu2.1.13043_001 (1580, 1781) (1835, 1914) 53
transcript:Aqu2.1.13043_001 (1835, 1914) (2379, 2637) 464
transcript:Aqu2.1.13043_001 (2379, 2637) (2763, 3519) 125
transcript:Aqu2.1.24273_001 (60588, 60699) (60763, 60808) 63
transcript:Aqu2.1.24273_001 (60763, 60808) (60897, 60953) 88
transcript:Aqu2.1.24273_001 (60897, 60953) (61005, 61178) 51
transcript:Aqu2.1.24273_001 (61005, 61178) (61230, 61506) 51
transcript:Aqu2.1.24273_001 (61230, 61506) (64064, 64169) 2557
transcript:Aqu2.1.24273_001 (64064, 64169) (64229, 64350) 59
transcript:Aqu2.1.24273_001 (64229, 64350) (64528, 65408) 177
transcript:Aqu2.1.37163_001 (313138, 313171) (313225, 313494) 53
transcript:Aqu2.1.37163_001 (313225, 313494) (313600, 313920) 105
transcript:Aqu2.1.37163_001 (313600, 313920) (313993, 314310) 72
transcript:Aqu2.1.37163_001 (313993, 314310) (314369, 314686) 58
transcript:Aqu2.1.37163_001 (314369, 314686) (314774, 315130) 87
transcript:Aqu2.1.37163_001 (314774, 315130) (315181, 315321) 50
transcript:Aqu2.1.37163_001 (315181, 315321) (315376, 315687) 54
transcript:Aqu2.1.37163_001 (315376, 315687) (315742, 315818) 54
transcript:Aqu2.1.37163_001 (315742, 315818) (315899, 315984) 80
transcript:Aqu2.1.37163_001 (315899, 315984) (316039, 316178) 54
transcript:Aqu2.1.37163_001 (316039, 316178) (316288, 316550) 109
transcript:Aqu2.1.37163_001 (316288, 316550) (316600, 316731) 49
transcript:Aqu2.1.37163_001 (316600, 316731) (316782, 316876) 50
transcript:Aqu2.1.37163_001 (316782, 316876) (316990, 317401) 113
transcript:Aqu2.1.37163_001 (316990, 317401) (317451, 317496) 49
transcript:Aqu2.1.37163_001 (317451, 317496) (317553, 317665) 56
transcript:Aqu2.1.37163_001 (317553, 317665) (317722, 317855) 56
transcript:Aqu2.1.37163_001 (317722, 317855) (317905, 318167) 49
transcript:Aqu2.1.37163_001 (317905, 318167) (318223, 318289) 55
transcript:Aqu2.1.37163_001 (318223, 318289) (318337, 319456) 47
transcript:Aqu2.1.11985_001 (29, 275) (557, 937) 281
transcript:Aqu2.1.11985_001 (557, 937) (1563, 1814) 625
transcript:Aqu2.1.11985_001 (1563, 1814) (1951, 1964) 136
transcript:Aqu2.1.11985_001 (1951, 1964) (2060, 2116) 95
transcript:Aqu2.1.12202_001 (9762, 10032) (10344, 10484) 311
transcript:Aqu2.1.12202_001 (10344, 10484) (10567, 10674) 82
transcript:Aqu2.1.12202_001 (10567, 10674) (10828, 10936) 153
transcript:Aqu2.1.12202_001 (10828, 10936) (11155, 11300) 218
transcript:Aqu2.1.12202_001 (11155, 11300) (11349, 11429) 48
transcript:Aqu2.1.12202_001 (11349, 11429) (11545, 11703) 115
transcript:Aqu2.1.12202_001 (11545, 11703) (11786, 11869) 82
transcript:Aqu2.1.22048_001 (22879, 23298) (23352, 23568) 53
transcript:Aqu2.1.22048_001 (23352, 23568) (23620, 23838) 51
transcript:Aqu2.1.22048_001 (23620, 23838) (23887, 23967) 48
transcript:Aqu2.1.22048_001 (23887, 23967) (24028, 24134) 60
transcript:Aqu2.1.22048_001 (24028, 24134) (24232, 24521) 97
transcript:Aqu2.1.22048_001 (24232, 24521) (24571, 24680) 49
transcript:Aqu2.1.22048_001 (24571, 24680) (24739, 24858) 58
transcript:Aqu2.1.22048_001 (24739, 24858) (24907, 24981) 48
transcript:Aqu2.1.43365_001 (384688, 384738) (385300, 385398) 561
transcript:Aqu2.1.43365_001 (385300, 385398) (385464, 385556) 65
transcript:Aqu2.1.43365_001 (385464, 385556) (385738, 386091) 181
transcript:Aqu2.1.42077_001 (59508, 59703) (59747, 59823) 43
transcript:Aqu2.1.42077_001 (59747, 59823) (59875, 60022) 51
transcript:Aqu2.1.42077_001 (59875, 60022) (60258, 60369) 235
transcript:Aqu2.1.42077_001 (60258, 60369) (60726, 60794) 356
transcript:Aqu2.1.42077_001 (60726, 60794) (60851, 60897) 56
transcript:Aqu2.1.42077_001 (60851, 60897) (61285, 61764) 387
transcript:Aqu2.1.00653_001 (387, 620) (672, 825) 51
transcript:Aqu2.1.00653_001 (672, 825) (874, 1004) 48
transcript:Aqu2.1.38456_001 (458752, 459289) (459739, 460214) 449
transcript:Aqu2.1.38456_001 (459739, 460214) (460286, 460354) 71
transcript:Aqu2.1.38456_001 (460286, 460354) (460414, 460488) 59
transcript:Aqu2.1.38456_001 (460414, 460488) (460576, 460730) 87
transcript:Aqu2.1.38456_001 (460576, 460730) (460796, 461009) 65
transcript:Aqu2.1.38456_001 (460796, 461009) (461057, 461124) 47
transcript:Aqu2.1.38456_001 (461057, 461124) (461170, 461323) 45
transcript:Aqu2.1.38456_001 (461170, 461323) (462156, 462248) 832
transcript:Aqu2.1.38456_001 (462156, 462248) (462301, 462414) 52
transcript:Aqu2.1.38456_001 (462301, 462414) (462466, 462551) 51
transcript:Aqu2.1.38456_001 (462466, 462551) (462600, 462987) 48
transcript:Aqu2.1.05508_001 (1086, 1153) (1217, 1433) 63
transcript:Aqu2.1.05508_001 (1217, 1433) (1804, 1975) 370
transcript:Aqu2.1.05508_001 (1804, 1975) (2078, 2151) 102
transcript:Aqu2.1.05508_001 (2078, 2151) (2206, 2271) 54
transcript:Aqu2.1.06719_001 (8, 741) (794, 883) 52
transcript:Aqu2.1.06719_001 (794, 883) (989, 1246) 105
transcript:Aqu2.1.06719_001 (989, 1246) (1296, 1394) 49
transcript:Aqu2.1.06719_001 (1296, 1394) (1447, 1761) 52
transcript:Aqu2.1.06719_001 (1447, 1761) (1932, 2169) 170
transcript:Aqu2.1.27918_001 (44991, 45080) (45131, 45336) 50
transcript:Aqu2.1.27918_001 (45131, 45336) (45361, 45594) 24
transcript:Aqu2.1.27918_001 (45361, 45594) (46310, 46340) 715
transcript:Aqu2.1.27918_001 (46310, 46340) (46589, 46630) 248
transcript:Aqu2.1.28789_001 (18503, 18836) (18894, 19037) 57
transcript:Aqu2.1.28789_001 (18894, 19037) (21491, 21585) 2453
transcript:Aqu2.1.28789_001 (21491, 21585) (21640, 21701) 54
transcript:Aqu2.1.28789_001 (21640, 21701) (21755, 21842) 53
transcript:Aqu2.1.28789_001 (21755, 21842) (21905, 22035) 62
transcript:Aqu2.1.28789_001 (21905, 22035) (22086, 22320) 50
transcript:Aqu2.1.28789_001 (22086, 22320) (22376, 22529) 55
transcript:Aqu2.1.04450_001 (291, 502) (544, 820) 41
transcript:Aqu2.1.40488_001 (163404, 163450) (164129, 164326) 678
transcript:Aqu2.1.40488_001 (164129, 164326) (164522, 164675) 195
transcript:Aqu2.1.40801_001 (121194, 121687) (121985, 122032) 297
transcript:Aqu2.1.40801_001 (121985, 122032) (122336, 122955) 303
transcript:Aqu2.1.40801_001 (122336, 122955) (123192, 123312) 236
transcript:Aqu2.1.40801_001 (123192, 123312) (123362, 123494) 49
transcript:Aqu2.1.40801_001 (123362, 123494) (124315, 124407) 820
transcript:Aqu2.1.40801_001 (124315, 124407) (124462, 124658) 54
transcript:Aqu2.1.40801_001 (124462, 124658) (124707, 124776) 48
transcript:Aqu2.1.40801_001 (124707, 124776) (124895, 125226) 118
transcript:Aqu2.1.18180_001 (24022, 24246) (24301, 24391) 54
transcript:Aqu2.1.18180_001 (24301, 24391) (24886, 25055) 494
transcript:Aqu2.1.18180_001 (24886, 25055) (25308, 25371) 252
transcript:Aqu2.1.18180_001 (25308, 25371) (25669, 25754) 297
transcript:Aqu2.1.18180_001 (25669, 25754) (26037, 26174) 282
transcript:Aqu2.1.18180_001 (26037, 26174) (28389, 28594) 2214
transcript:Aqu2.1.18180_001 (28389, 28594) (28734, 28799) 139
transcript:Aqu2.1.18180_001 (28734, 28799) (29367, 29462) 567
transcript:Aqu2.1.18180_001 (29367, 29462) (29557, 29652) 94
transcript:Aqu2.1.18180_001 (29557, 29652) (30106, 30166) 453
transcript:Aqu2.1.18180_001 (30106, 30166) (30989, 31092) 822
transcript:Aqu2.1.18180_001 (30989, 31092) (31142, 31265) 49
transcript:Aqu2.1.12084_001 (11933, 12044) (12097, 12368) 52
transcript:Aqu2.1.12084_001 (12097, 12368) (12835, 13023) 466
transcript:Aqu2.1.12084_001 (12835, 13023) (13081, 13110) 57
transcript:Aqu2.1.30242_001 (38528, 38671) (38759, 39080) 87
transcript:Aqu2.1.25739_001 (8611, 8763) (8845, 8901) 81
transcript:Aqu2.1.41412_001 (271099, 271360) (271412, 271579) 51
transcript:Aqu2.1.41412_001 (271412, 271579) (271629, 271766) 49
transcript:Aqu2.1.41412_001 (271629, 271766) (272176, 272370) 409
transcript:Aqu2.1.41412_001 (272176, 272370) (272414, 272652) 43
transcript:Aqu2.1.38212_001 (31245, 31342) (31577, 31612) 234
transcript:Aqu2.1.38212_001 (31577, 31612) (31819, 31985) 206
transcript:Aqu2.1.22128_001 (736, 1307) (2130, 2393) 822
transcript:Aqu2.1.22128_001 (2130, 2393) (2622, 2820) 228
transcript:Aqu2.1.15437_001 (563, 640) (693, 723) 52
transcript:Aqu2.1.15437_001 (693, 723) (1416, 1504) 692
transcript:Aqu2.1.15437_001 (1416, 1504) (1551, 1620) 46
transcript:Aqu2.1.15437_001 (1551, 1620) (1674, 1746) 53
transcript:Aqu2.1.15437_001 (1674, 1746) (2067, 2103) 320
transcript:Aqu2.1.15437_001 (2067, 2103) (2158, 2189) 54
transcript:Aqu2.1.15437_001 (2158, 2189) (2241, 2282) 51
transcript:Aqu2.1.15437_001 (2241, 2282) (2446, 2773) 163
transcript:Aqu2.1.15437_001 (2446, 2773) (2986, 3176) 212
transcript:Aqu2.1.15437_001 (2986, 3176) (3230, 3319) 53
transcript:Aqu2.1.15437_001 (3230, 3319) (3457, 3584) 137
transcript:Aqu2.1.15437_001 (3457, 3584) (3626, 3731) 41
transcript:Aqu2.1.15437_001 (3626, 3731) (3909, 6242) 177
transcript:Aqu2.1.15437_001 (3909, 6242) (7633, 7677) 1390
transcript:Aqu2.1.15437_001 (7633, 7677) (8168, 9812) 490
transcript:Aqu2.1.30291_001 (59086, 59704) (59777, 60192) 72
transcript:Aqu2.1.30291_001 (59777, 60192) (60334, 61303) 141
transcript:Aqu2.1.30291_001 (60334, 61303) (61633, 61848) 329
transcript:Aqu2.1.30291_001 (61633, 61848) (61923, 61980) 74
transcript:Aqu2.1.12196_001 (1412, 1459) (1509, 1573) 49
transcript:Aqu2.1.12196_001 (1509, 1573) (1615, 1746) 41
transcript:Aqu2.1.12196_001 (1615, 1746) (2194, 2301) 447
transcript:Aqu2.1.12196_001 (2194, 2301) (2619, 2808) 317
transcript:Aqu2.1.12196_001 (2619, 2808) (3147, 3176) 338
transcript:Aqu2.1.21786_001 (95194, 95796) (95880, 96046) 83
transcript:Aqu2.1.21786_001 (95880, 96046) (96130, 96644) 83
transcript:Aqu2.1.21786_001 (96130, 96644) (96813, 96925) 168
transcript:Aqu2.1.21786_001 (96813, 96925) (96990, 97121) 64
transcript:Aqu2.1.21786_001 (96990, 97121) (97283, 97458) 161
transcript:Aqu2.1.07593_001 (3396, 3436) (3530, 3653) 93
transcript:Aqu2.1.07593_001 (3530, 3653) (3869, 3925) 215
transcript:Aqu2.1.06672_001 (75, 96) (168, 287) 71
transcript:Aqu2.1.06672_001 (168, 287) (335, 450) 47
transcript:Aqu2.1.06672_001 (335, 450) (492, 661) 41
transcript:Aqu2.1.06672_001 (492, 661) (813, 975) 151
transcript:Aqu2.1.06672_001 (813, 975) (1024, 1086) 48
transcript:Aqu2.1.06672_001 (1024, 1086) (1129, 1256) 42
transcript:Aqu2.1.06672_001 (1129, 1256) (1306, 1473) 49
transcript:Aqu2.1.06672_001 (1306, 1473) (1569, 1674) 95
transcript:Aqu2.1.06672_001 (1569, 1674) (1730, 1876) 55
transcript:Aqu2.1.06672_001 (1730, 1876) (2368, 2438) 491
transcript:Aqu2.1.06672_001 (2368, 2438) (2560, 2695) 121
transcript:Aqu2.1.06672_001 (2560, 2695) (3002, 3136) 306
transcript:Aqu2.1.05397_001 (479, 540) (592, 639) 51
transcript:Aqu2.1.05397_001 (592, 639) (689, 733) 49
transcript:Aqu2.1.05397_001 (689, 733) (780, 812) 46
transcript:Aqu2.1.05397_001 (780, 812) (863, 913) 50
transcript:Aqu2.1.05397_001 (863, 913) (956, 1012) 42
transcript:Aqu2.1.05397_001 (956, 1012) (1101, 1160) 88
transcript:Aqu2.1.05397_001 (1101, 1160) (1205, 1261) 44
transcript:Aqu2.1.05397_001 (1205, 1261) (1308, 1352) 46
transcript:Aqu2.1.05397_001 (1308, 1352) (1396, 1449) 43
transcript:Aqu2.1.05397_001 (1396, 1449) (1581, 1619) 131
transcript:Aqu2.1.05397_001 (1581, 1619) (1668, 1709) 48
transcript:Aqu2.1.05397_001 (1668, 1709) (1753, 1794) 43
transcript:Aqu2.1.05397_001 (1753, 1794) (1853, 1969) 58
transcript:Aqu2.1.05397_001 (1853, 1969) (2022, 2259) 52
transcript:Aqu2.1.41735_001 (89848, 90003) (90025, 90057) 21
transcript:Aqu2.1.40106_001 (228710, 228739) (228792, 228833) 52
transcript:Aqu2.1.40106_001 (228792, 228833) (228903, 229241) 69
transcript:Aqu2.1.26628_001 (19201, 19413) (19618, 19739) 204
transcript:Aqu2.1.26628_001 (19618, 19739) (20955, 21003) 1215
transcript:Aqu2.1.26628_001 (20955, 21003) (21568, 21714) 564
transcript:Aqu2.1.26628_001 (21568, 21714) (24296, 24381) 2581
transcript:Aqu2.1.26628_001 (24296, 24381) (26389, 26416) 2007
transcript:Aqu2.1.26628_001 (26389, 26416) (26815, 27627) 398
transcript:Aqu2.1.30108_001 (193372, 193446) (193498, 193548) 51
transcript:Aqu2.1.30108_001 (193498, 193548) (193680, 193852) 131
transcript:Aqu2.1.30108_001 (193680, 193852) (194817, 194967) 964
transcript:Aqu2.1.30108_001 (194817, 194967) (195516, 195662) 548
transcript:Aqu2.1.30108_001 (195516, 195662) (195926, 196048) 263
transcript:Aqu2.1.30108_001 (195926, 196048) (196096, 196176) 47
transcript:Aqu2.1.21899_001 (851, 1140) (1544, 1822) 403
transcript:Aqu2.1.21899_001 (1544, 1822) (1878, 1935) 55
transcript:Aqu2.1.05391_001 (843, 1032) (1077, 1365) 44
transcript:Aqu2.1.05391_001 (1077, 1365) (1412, 2213) 46
transcript:Aqu2.1.01906_001 (165, 444) (483, 564) 38
transcript:Aqu2.1.41888_001 (142316, 145530) (145591, 145911) 60
transcript:Aqu2.1.41888_001 (145591, 145911) (146277, 146456) 365
transcript:Aqu2.1.41888_001 (146277, 146456) (146612, 146837) 155
transcript:Aqu2.1.38514_001 (198182, 198189) (198239, 198281) 49
transcript:Aqu2.1.38514_001 (198239, 198281) (198340, 198430) 58
transcript:Aqu2.1.38514_001 (198340, 198430) (198485, 198574) 54
transcript:Aqu2.1.38514_001 (198485, 198574) (199409, 199690) 834
transcript:Aqu2.1.32757_001 (239199, 239495) (239551, 239680) 55
transcript:Aqu2.1.32757_001 (239551, 239680) (239734, 239850) 53
transcript:Aqu2.1.32757_001 (239734, 239850) (240060, 240336) 209
transcript:Aqu2.1.32757_001 (240060, 240336) (240406, 240500) 69
transcript:Aqu2.1.32757_001 (240406, 240500) (240546, 240833) 45
transcript:Aqu2.1.32757_001 (240546, 240833) (240884, 241231) 50
transcript:Aqu2.1.32757_001 (240884, 241231) (241283, 241336) 51
transcript:Aqu2.1.32757_001 (241283, 241336) (241398, 241532) 61
transcript:Aqu2.1.33892_001 (52936, 52999) (53045, 53236) 45
transcript:Aqu2.1.33892_001 (53045, 53236) (53329, 53637) 92
transcript:Aqu2.1.33892_001 (53329, 53637) (53687, 53920) 49
transcript:Aqu2.1.33892_001 (53687, 53920) (53970, 54230) 49
transcript:Aqu2.1.33892_001 (53970, 54230) (54272, 54592) 41
transcript:Aqu2.1.33892_001 (54272, 54592) (54642, 54911) 49
transcript:Aqu2.1.33892_001 (54642, 54911) (54977, 55279) 65
transcript:Aqu2.1.33892_001 (54977, 55279) (55331, 55425) 51
transcript:Aqu2.1.33892_001 (55331, 55425) (55902, 55989) 476
transcript:Aqu2.1.33892_001 (55902, 55989) (56037, 56288) 47
transcript:Aqu2.1.33892_001 (56037, 56288) (56386, 56712) 97
transcript:Aqu2.1.33892_001 (56386, 56712) (56764, 57099) 51
transcript:Aqu2.1.33892_001 (56764, 57099) (57154, 57483) 54
transcript:Aqu2.1.33892_001 (57154, 57483) (57529, 57837) 45
transcript:Aqu2.1.33892_001 (57529, 57837) (57884, 58210) 46
transcript:Aqu2.1.33892_001 (57884, 58210) (58254, 58565) 43
transcript:Aqu2.1.33892_001 (58254, 58565) (58625, 58894) 59
transcript:Aqu2.1.33892_001 (58625, 58894) (58945, 59124) 50
transcript:Aqu2.1.33892_001 (58945, 59124) (59175, 59270) 50
transcript:Aqu2.1.33892_001 (59175, 59270) (59314, 59589) 43
transcript:Aqu2.1.33892_001 (59314, 59589) (59633, 59735) 43
transcript:Aqu2.1.33892_001 (59633, 59735) (59787, 59905) 51
transcript:Aqu2.1.33892_001 (59787, 59905) (59956, 60011) 50
transcript:Aqu2.1.07697_001 (2126, 2277) (2646, 2718) 368
transcript:Aqu2.1.07697_001 (2646, 2718) (2792, 2932) 73
transcript:Aqu2.1.19721_001 (8544, 8772) (8822, 8995) 49
transcript:Aqu2.1.19721_001 (8822, 8995) (9045, 9140) 49
transcript:Aqu2.1.19721_001 (9045, 9140) (9391, 9542) 250
transcript:Aqu2.1.19721_001 (9391, 9542) (10012, 10109) 469
transcript:Aqu2.1.19721_001 (10012, 10109) (10711, 10837) 601
transcript:Aqu2.1.19721_001 (10711, 10837) (11618, 11769) 780
transcript:Aqu2.1.19721_001 (11618, 11769) (11924, 12002) 154
transcript:Aqu2.1.19721_001 (11924, 12002) (12054, 12164) 51
transcript:Aqu2.1.19721_001 (12054, 12164) (12271, 12359) 106
transcript:Aqu2.1.19721_001 (12271, 12359) (12409, 12565) 49
transcript:Aqu2.1.19721_001 (12409, 12565) (12626, 12702) 60
transcript:Aqu2.1.19721_001 (12626, 12702) (13452, 13493) 749
transcript:Aqu2.1.19721_001 (13452, 13493) (13542, 13758) 48
transcript:Aqu2.1.19721_001 (13542, 13758) (13987, 14065) 228
transcript:Aqu2.1.19721_001 (13987, 14065) (14152, 15599) 86
transcript:Aqu2.1.11017_001 (6328, 6458) (6569, 7468) 110
transcript:Aqu2.1.41961_001 (412642, 412766) (412829, 412939) 62
transcript:Aqu2.1.41961_001 (412829, 412939) (413071, 413158) 131
transcript:Aqu2.1.41961_001 (413071, 413158) (413211, 413328) 52
transcript:Aqu2.1.41961_001 (413211, 413328) (413384, 413453) 55
transcript:Aqu2.1.41961_001 (413384, 413453) (413502, 413551) 48
transcript:Aqu2.1.41961_001 (413502, 413551) (413599, 413668) 47
transcript:Aqu2.1.41961_001 (413599, 413668) (413721, 413855) 52
transcript:Aqu2.1.41961_001 (413721, 413855) (413912, 414196) 56
transcript:Aqu2.1.40339_001 (89743, 89787) (90421, 90519) 633
transcript:Aqu2.1.40339_001 (90421, 90519) (90599, 90634) 79
transcript:Aqu2.1.40339_001 (90599, 90634) (91024, 91094) 389
transcript:Aqu2.1.44623_001 (1514046, 1514732) (1515244, 1516050) 511
transcript:Aqu2.1.25766_001 (86134, 86431) (86486, 86545) 54
transcript:Aqu2.1.25766_001 (86486, 86545) (86587, 87042) 41
transcript:Aqu2.1.22890_001 (14418, 14445) (15112, 15420) 666
transcript:Aqu2.1.22890_001 (15112, 15420) (15489, 15611) 68
transcript:Aqu2.1.22890_001 (15489, 15611) (15651, 15796) 39
transcript:Aqu2.1.32902_001 (44977, 45139) (45183, 45251) 43
transcript:Aqu2.1.32902_001 (45183, 45251) (45300, 45373) 48
transcript:Aqu2.1.32902_001 (45300, 45373) (45421, 45502) 47
transcript:Aqu2.1.32902_001 (45421, 45502) (45546, 45638) 43
transcript:Aqu2.1.32902_001 (45546, 45638) (45693, 45827) 54
transcript:Aqu2.1.32902_001 (45693, 45827) (45877, 45990) 49
transcript:Aqu2.1.32902_001 (45877, 45990) (46032, 46074) 41
transcript:Aqu2.1.32902_001 (46032, 46074) (46118, 46198) 43
transcript:Aqu2.1.32902_001 (46118, 46198) (46302, 46340) 103
transcript:Aqu2.1.32902_001 (46302, 46340) (46385, 46516) 44
transcript:Aqu2.1.32902_001 (46385, 46516) (46574, 46646) 57
transcript:Aqu2.1.32902_001 (46574, 46646) (46697, 46810) 50
transcript:Aqu2.1.32902_001 (46697, 46810) (46879, 47017) 68
transcript:Aqu2.1.32902_001 (46879, 47017) (47099, 48031) 81
transcript:Aqu2.1.15441_001 (6724, 7331) (7436, 7558) 104
transcript:Aqu2.1.15441_001 (7436, 7558) (7936, 8069) 377
transcript:Aqu2.1.15441_001 (7936, 8069) (8132, 8347) 62
transcript:Aqu2.1.15441_001 (8132, 8347) (10423, 10656) 2075
transcript:Aqu2.1.15441_001 (10423, 10656) (10719, 10811) 62
transcript:Aqu2.1.15441_001 (10719, 10811) (10864, 11047) 52
transcript:Aqu2.1.15441_001 (10864, 11047) (16406, 16940) 5358
transcript:Aqu2.1.15441_001 (16406, 16940) (17005, 17223) 64
transcript:Aqu2.1.26091_001 (84836, 84887) (84939, 84994) 51
transcript:Aqu2.1.26091_001 (84939, 84994) (85603, 85771) 608
transcript:Aqu2.1.26091_001 (85603, 85771) (87533, 87726) 1761
transcript:Aqu2.1.26091_001 (87533, 87726) (89502, 89781) 1775
transcript:Aqu2.1.24702_001 (91006, 91449) (91505, 91555) 55
transcript:Aqu2.1.39756_001 (119975, 120114) (120188, 120318) 73
transcript:Aqu2.1.39756_001 (120188, 120318) (120365, 120458) 46
transcript:Aqu2.1.39756_001 (120365, 120458) (120511, 120640) 52
transcript:Aqu2.1.39756_001 (120511, 120640) (120691, 120784) 50
transcript:Aqu2.1.39756_001 (120691, 120784) (120842, 120905) 57
transcript:Aqu2.1.39756_001 (120842, 120905) (120956, 121017) 50
transcript:Aqu2.1.39756_001 (120956, 121017) (121078, 121138) 60
transcript:Aqu2.1.39756_001 (121078, 121138) (121188, 121233) 49
transcript:Aqu2.1.39756_001 (121188, 121233) (121289, 121563) 55
transcript:Aqu2.1.35106_001 (44581, 46424) (46839, 47104) 414
transcript:Aqu2.1.12232_001 (11859, 12137) (13026, 13105) 888
transcript:Aqu2.1.12232_001 (13026, 13105) (13161, 13596) 55
transcript:Aqu2.1.17984_001 (93, 309) (1435, 1496) 1125
transcript:Aqu2.1.17984_001 (1435, 1496) (1560, 1622) 63
transcript:Aqu2.1.17984_001 (1560, 1622) (1753, 1837) 130
transcript:Aqu2.1.17984_001 (1753, 1837) (2543, 2631) 705
transcript:Aqu2.1.17984_001 (2543, 2631) (2844, 2935) 212
transcript:Aqu2.1.17984_001 (2844, 2935) (3492, 3582) 556
transcript:Aqu2.1.17984_001 (3492, 3582) (3931, 3958) 348
transcript:Aqu2.1.17984_001 (3931, 3958) (4010, 4075) 51
transcript:Aqu2.1.17984_001 (4010, 4075) (5531, 5605) 1455
transcript:Aqu2.1.17984_001 (5531, 5605) (5668, 5755) 62
transcript:Aqu2.1.17984_001 (5668, 5755) (6089, 6150) 333
transcript:Aqu2.1.17984_001 (6089, 6150) (6413, 6518) 262
transcript:Aqu2.1.17984_001 (6413, 6518) (7371, 7530) 852
transcript:Aqu2.1.17984_001 (7371, 7530) (8187, 8380) 656
transcript:Aqu2.1.17984_001 (8187, 8380) (8777, 8907) 396
transcript:Aqu2.1.17984_001 (8777, 8907) (9203, 9262) 295
transcript:Aqu2.1.17984_001 (9203, 9262) (9321, 9429) 58
transcript:Aqu2.1.17984_001 (9321, 9429) (9851, 9930) 421
transcript:Aqu2.1.17984_001 (9851, 9930) (9984, 10192) 53
transcript:Aqu2.1.37622_001 (388868, 389117) (389213, 389348) 95
transcript:Aqu2.1.37622_001 (389213, 389348) (389410, 389539) 61
transcript:Aqu2.1.37622_001 (389410, 389539) (389669, 390517) 129
transcript:Aqu2.1.04360_001 (670, 768) (854, 939) 85
transcript:Aqu2.1.04360_001 (854, 939) (1101, 1215) 161
transcript:Aqu2.1.04360_001 (1101, 1215) (1657, 1805) 441
transcript:Aqu2.1.04360_001 (1657, 1805) (1926, 1938) 120
transcript:Aqu2.1.10637_001 (1775, 1884) (1928, 2014) 43
transcript:Aqu2.1.10637_001 (1928, 2014) (2059, 2136) 44
transcript:Aqu2.1.10637_001 (2059, 2136) (2190, 2394) 53
transcript:Aqu2.1.10637_001 (2190, 2394) (2447, 2532) 52
transcript:Aqu2.1.10637_001 (2447, 2532) (2583, 2861) 50
transcript:Aqu2.1.10637_001 (2583, 2861) (2907, 3129) 45
transcript:Aqu2.1.10637_001 (2907, 3129) (3195, 3271) 65
transcript:Aqu2.1.10637_001 (3195, 3271) (3320, 3589) 48
transcript:Aqu2.1.10637_001 (3320, 3589) (3636, 3929) 46
transcript:Aqu2.1.10637_001 (3636, 3929) (3987, 3999) 57
transcript:Aqu2.1.36571_001 (315401, 315874) (315999, 316199) 124
transcript:Aqu2.1.36571_001 (315999, 316199) (316292, 317384) 92
transcript:Aqu2.1.36571_001 (316292, 317384) (318390, 318523) 1005
transcript:Aqu2.1.36571_001 (318390, 318523) (318952, 318996) 428
transcript:Aqu2.1.39377_001 (145789, 145882) (145926, 146010) 43
transcript:Aqu2.1.39377_001 (145926, 146010) (146270, 146344) 259
transcript:Aqu2.1.33707_001 (186561, 188208) (188263, 188325) 54
transcript:Aqu2.1.33707_001 (188263, 188325) (189013, 189087) 687
transcript:Aqu2.1.33707_001 (189013, 189087) (189143, 189220) 55
transcript:Aqu2.1.33707_001 (189143, 189220) (189264, 189341) 43
transcript:Aqu2.1.33707_001 (189264, 189341) (189385, 189456) 43
transcript:Aqu2.1.33707_001 (189385, 189456) (189500, 189577) 43
transcript:Aqu2.1.33707_001 (189500, 189577) (189621, 189692) 43
transcript:Aqu2.1.33707_001 (189621, 189692) (189739, 189816) 46
transcript:Aqu2.1.33707_001 (189739, 189816) (189860, 189937) 43
transcript:Aqu2.1.33707_001 (189860, 189937) (189984, 190055) 46
transcript:Aqu2.1.33707_001 (189984, 190055) (190102, 190173) 46
transcript:Aqu2.1.33707_001 (190102, 190173) (190229, 190306) 55
transcript:Aqu2.1.33707_001 (190229, 190306) (190353, 190430) 46
transcript:Aqu2.1.33707_001 (190353, 190430) (190477, 190560) 46
transcript:Aqu2.1.33707_001 (190477, 190560) (190601, 190660) 40
transcript:Aqu2.1.33707_001 (190601, 190660) (190705, 190764) 44
transcript:Aqu2.1.33707_001 (190705, 190764) (190834, 190881) 69
transcript:Aqu2.1.33707_001 (190834, 190881) (191051, 191269) 169
transcript:Aqu2.1.33707_001 (191051, 191269) (191321, 191914) 51
transcript:Aqu2.1.40732_001 (494941, 494978) (495040, 495178) 61
transcript:Aqu2.1.40732_001 (495040, 495178) (495385, 495527) 206
transcript:Aqu2.1.40732_001 (495385, 495527) (495595, 495676) 67
transcript:Aqu2.1.40732_001 (495595, 495676) (495722, 495796) 45
transcript:Aqu2.1.40732_001 (495722, 495796) (495850, 496004) 53
transcript:Aqu2.1.40732_001 (495850, 496004) (496956, 497032) 951
transcript:Aqu2.1.40732_001 (496956, 497032) (497085, 497139) 52
transcript:Aqu2.1.40732_001 (497085, 497139) (497485, 497579) 345
transcript:Aqu2.1.40732_001 (497485, 497579) (497679, 497804) 99
transcript:Aqu2.1.27578_001 (14277, 14579) (14931, 15151) 351
transcript:Aqu2.1.27578_001 (14931, 15151) (15205, 15420) 53
transcript:Aqu2.1.00682_001 (167, 199) (262, 318) 62
transcript:Aqu2.1.00682_001 (262, 318) (363, 436) 44
transcript:Aqu2.1.10950_001 (4127, 4151) (4202, 4477) 50
transcript:Aqu2.1.10950_001 (4202, 4477) (4525, 4815) 47
transcript:Aqu2.1.10950_001 (4525, 4815) (4959, 5018) 143
transcript:Aqu2.1.10950_001 (4959, 5018) (5062, 5103) 43
transcript:Aqu2.1.10950_001 (5062, 5103) (5158, 5223) 54
transcript:Aqu2.1.10950_001 (5158, 5223) (5279, 5943) 55
transcript:Aqu2.1.10950_001 (5279, 5943) (5995, 6036) 51
transcript:Aqu2.1.10950_001 (5995, 6036) (6129, 6197) 92
transcript:Aqu2.1.10950_001 (6129, 6197) (6664, 6708) 466
transcript:Aqu2.1.10950_001 (6664, 6708) (6786, 6887) 77
transcript:Aqu2.1.10950_001 (6786, 6887) (6957, 7094) 69
transcript:Aqu2.1.10950_001 (6957, 7094) (7258, 7477) 163
transcript:Aqu2.1.10950_001 (7258, 7477) (7531, 7697) 53
transcript:Aqu2.1.10950_001 (7531, 7697) (7806, 7886) 108
transcript:Aqu2.1.10950_001 (7806, 7886) (7938, 8056) 51
transcript:Aqu2.1.10950_001 (7938, 8056) (8097, 8200) 40
transcript:Aqu2.1.10950_001 (8097, 8200) (8277, 8407) 76
transcript:Aqu2.1.10950_001 (8277, 8407) (8488, 8535) 80
transcript:Aqu2.1.10950_001 (8488, 8535) (8585, 8712) 49
transcript:Aqu2.1.10950_001 (8585, 8712) (8794, 8865) 81
transcript:Aqu2.1.10950_001 (8794, 8865) (8949, 9091) 83
transcript:Aqu2.1.10950_001 (8949, 9091) (9142, 9277) 50
transcript:Aqu2.1.31962_001 (42392, 42455) (42696, 42737) 240
transcript:Aqu2.1.31962_001 (42696, 42737) (42789, 42830) 51
transcript:Aqu2.1.31962_001 (42789, 42830) (42900, 43187) 69
transcript:Aqu2.1.31962_001 (42900, 43187) (43623, 45632) 435
transcript:Aqu2.1.31962_001 (43623, 45632) (46813, 46890) 1180
transcript:Aqu2.1.31962_001 (46813, 46890) (46952, 47288) 61
transcript:Aqu2.1.27258_001 (117073, 117188) (117325, 117420) 136
transcript:Aqu2.1.27258_001 (117325, 117420) (117948, 118069) 527
transcript:Aqu2.1.27258_001 (117948, 118069) (118214, 118328) 144
transcript:Aqu2.1.27258_001 (118214, 118328) (118574, 118775) 245
transcript:Aqu2.1.27258_001 (118574, 118775) (118841, 118960) 65
transcript:Aqu2.1.27258_001 (118841, 118960) (119017, 119093) 56
transcript:Aqu2.1.27258_001 (119017, 119093) (119147, 119507) 53
transcript:Aqu2.1.04095_001 (1, 41) (298, 477) 256
transcript:Aqu2.1.04095_001 (298, 477) (561, 677) 83
transcript:Aqu2.1.04095_001 (561, 677) (1025, 1117) 347
transcript:Aqu2.1.04095_001 (1025, 1117) (1173, 1346) 55
transcript:Aqu2.1.04095_001 (1173, 1346) (1397, 1468) 50
transcript:Aqu2.1.39768_001 (162051, 162445) (162506, 163154) 60
transcript:Aqu2.1.21193_001 (5087, 5129) (8741, 10221) 3611
transcript:Aqu2.1.34713_001 (185009, 185330) (185375, 185445) 44
transcript:Aqu2.1.23757_001 (1505, 1887) (1951, 1961) 63
transcript:Aqu2.1.01302_001 (44, 372) (580, 833) 207
transcript:Aqu2.1.11320_001 (6579, 7278) (7390, 7907) 111
transcript:Aqu2.1.27005_001 (77621, 77653) (77675, 77827) 21
transcript:Aqu2.1.39280_001 (198978, 199194) (199823, 200579) 628
transcript:Aqu2.1.00665_001 (743, 773) (812, 930) 38
transcript:Aqu2.1.00665_001 (812, 930) (988, 1131) 57
transcript:Aqu2.1.40589_001 (529407, 529567) (530585, 530720) 1017
transcript:Aqu2.1.40589_001 (530585, 530720) (530825, 531364) 104
transcript:Aqu2.1.39183_001 (325285, 325371) (325488, 325624) 116
transcript:Aqu2.1.39183_001 (325488, 325624) (327669, 327714) 2044
transcript:Aqu2.1.39183_001 (327669, 327714) (331165, 331261) 3450
transcript:Aqu2.1.39183_001 (331165, 331261) (332873, 333019) 1611
transcript:Aqu2.1.39183_001 (332873, 333019) (333803, 333982) 783
transcript:Aqu2.1.39183_001 (333803, 333982) (335539, 335820) 1556
transcript:Aqu2.1.39183_001 (335539, 335820) (336421, 336537) 600
transcript:Aqu2.1.39183_001 (336421, 336537) (336786, 336898) 248
transcript:Aqu2.1.39183_001 (336786, 336898) (337097, 337331) 198
transcript:Aqu2.1.39183_001 (337097, 337331) (337381, 337480) 49
transcript:Aqu2.1.39183_001 (337381, 337480) (337733, 337893) 252
transcript:Aqu2.1.39183_001 (337733, 337893) (337992, 338097) 98
transcript:Aqu2.1.39183_001 (337992, 338097) (338201, 338414) 103
transcript:Aqu2.1.39183_001 (338201, 338414) (338899, 339010) 484
transcript:Aqu2.1.39183_001 (338899, 339010) (339056, 339090) 45
transcript:Aqu2.1.39183_001 (339056, 339090) (339349, 339519) 258
transcript:Aqu2.1.39183_001 (339349, 339519) (339610, 339694) 90
transcript:Aqu2.1.39183_001 (339610, 339694) (340252, 340383) 557
transcript:Aqu2.1.39183_001 (340252, 340383) (340474, 340602) 90
transcript:Aqu2.1.39183_001 (340474, 340602) (340785, 340943) 182
transcript:Aqu2.1.39183_001 (340785, 340943) (341692, 341995) 748
transcript:Aqu2.1.39183_001 (341692, 341995) (342111, 342280) 115
transcript:Aqu2.1.39183_001 (342111, 342280) (342465, 342616) 184
transcript:Aqu2.1.39183_001 (342465, 342616) (342705, 342865) 88
transcript:Aqu2.1.39183_001 (342705, 342865) (343002, 343162) 136
transcript:Aqu2.1.39183_001 (343002, 343162) (343698, 343822) 535
transcript:Aqu2.1.39183_001 (343698, 343822) (343944, 344073) 121
transcript:Aqu2.1.39183_001 (343944, 344073) (344269, 344404) 195
transcript:Aqu2.1.39183_001 (344269, 344404) (344519, 344610) 114
transcript:Aqu2.1.39183_001 (344519, 344610) (344660, 344821) 49
transcript:Aqu2.1.39183_001 (344660, 344821) (344867, 344921) 45
transcript:Aqu2.1.39183_001 (344867, 344921) (344999, 345204) 77
transcript:Aqu2.1.39183_001 (344999, 345204) (345457, 345718) 252
transcript:Aqu2.1.39183_001 (345457, 345718) (345945, 346090) 226
transcript:Aqu2.1.39183_001 (345945, 346090) (346641, 346812) 550
transcript:Aqu2.1.39183_001 (346641, 346812) (346867, 347005) 54
transcript:Aqu2.1.39183_001 (346867, 347005) (347072, 347189) 66
transcript:Aqu2.1.39183_001 (347072, 347189) (347476, 347868) 286
transcript:Aqu2.1.01740_001 (56, 229) (423, 605) 193
transcript:Aqu2.1.01740_001 (423, 605) (1316, 1330) 710
transcript:Aqu2.1.28643_001 (31178, 31346) (31408, 31458) 61
transcript:Aqu2.1.28643_001 (31408, 31458) (31509, 31561) 50
transcript:Aqu2.1.28643_001 (31509, 31561) (31606, 31698) 44
transcript:Aqu2.1.28643_001 (31606, 31698) (31837, 31950) 138
transcript:Aqu2.1.28643_001 (31837, 31950) (32015, 32064) 64
transcript:Aqu2.1.28643_001 (32015, 32064) (32179, 32286) 114
transcript:Aqu2.1.28643_001 (32179, 32286) (32356, 32444) 69
transcript:Aqu2.1.28643_001 (32356, 32444) (32493, 32548) 48
transcript:Aqu2.1.28643_001 (32493, 32548) (32593, 32693) 44
transcript:Aqu2.1.28643_001 (32593, 32693) (34965, 35238) 2271
transcript:Aqu2.1.28434_001 (43864, 43959) (44013, 44168) 53
transcript:Aqu2.1.28434_001 (44013, 44168) (44213, 44506) 44
transcript:Aqu2.1.28434_001 (44213, 44506) (44558, 44771) 51
transcript:Aqu2.1.28434_001 (44558, 44771) (44823, 44890) 51
transcript:Aqu2.1.28434_001 (44823, 44890) (44944, 45195) 53
transcript:Aqu2.1.28434_001 (44944, 45195) (45238, 45466) 42
transcript:Aqu2.1.28434_001 (45238, 45466) (70844, 71134) 25377
transcript:Aqu2.1.28434_001 (70844, 71134) (71234, 71362) 99
transcript:Aqu2.1.27415_001 (94311, 94478) (95155, 95268) 676
transcript:Aqu2.1.27415_001 (95155, 95268) (95345, 95425) 76
transcript:Aqu2.1.27415_001 (95345, 95425) (95687, 95729) 261
transcript:Aqu2.1.27415_001 (95687, 95729) (95777, 95903) 47
transcript:Aqu2.1.27415_001 (95777, 95903) (96682, 96812) 778
transcript:Aqu2.1.27415_001 (96682, 96812) (97255, 97395) 442
transcript:Aqu2.1.27415_001 (97255, 97395) (97711, 97768) 315
transcript:Aqu2.1.27415_001 (97711, 97768) (97901, 97973) 132
transcript:Aqu2.1.27415_001 (97901, 97973) (98275, 98317) 301
transcript:Aqu2.1.27415_001 (98275, 98317) (98825, 100828) 507
transcript:Aqu2.1.27415_001 (98825, 100828) (100883, 100909) 54
transcript:Aqu2.1.27415_001 (100883, 100909) (100963, 101274) 53
transcript:Aqu2.1.27415_001 (100963, 101274) (101359, 101421) 84
transcript:Aqu2.1.27415_001 (101359, 101421) (101469, 101546) 47
transcript:Aqu2.1.27415_001 (101469, 101546) (101964, 102037) 417
transcript:Aqu2.1.27415_001 (101964, 102037) (102329, 102460) 291
transcript:Aqu2.1.27415_001 (102329, 102460) (102552, 102624) 91
transcript:Aqu2.1.27415_001 (102552, 102624) (102918, 103026) 293
transcript:Aqu2.1.27415_001 (102918, 103026) (103109, 103193) 82
transcript:Aqu2.1.27415_001 (103109, 103193) (103615, 104101) 421
transcript:Aqu2.1.16248_001 (25611, 25824) (25952, 26026) 127
transcript:Aqu2.1.16248_001 (25952, 26026) (26122, 26449) 95
transcript:Aqu2.1.16248_001 (26122, 26449) (27272, 27388) 822
transcript:Aqu2.1.16248_001 (27272, 27388) (27902, 27969) 513
transcript:Aqu2.1.16248_001 (27902, 27969) (28123, 28182) 153
transcript:Aqu2.1.16248_001 (28123, 28182) (28248, 28341) 65
transcript:Aqu2.1.16248_001 (28248, 28341) (28387, 28411) 45
transcript:Aqu2.1.16248_001 (28387, 28411) (29246, 29366) 834
transcript:Aqu2.1.16248_001 (29246, 29366) (31350, 31486) 1983
transcript:Aqu2.1.16248_001 (31350, 31486) (33021, 33200) 1534
transcript:Aqu2.1.16248_001 (33021, 33200) (33243, 33377) 42
transcript:Aqu2.1.16248_001 (33243, 33377) (33434, 33496) 56
transcript:Aqu2.1.16248_001 (33434, 33496) (33543, 33590) 46
transcript:Aqu2.1.16248_001 (33543, 33590) (33748, 33832) 157
transcript:Aqu2.1.16248_001 (33748, 33832) (33933, 33989) 100
transcript:Aqu2.1.16248_001 (33933, 33989) (34138, 34200) 148
transcript:Aqu2.1.16248_001 (34138, 34200) (34264, 34290) 63
transcript:Aqu2.1.16248_001 (34264, 34290) (34343, 35007) 52
transcript:Aqu2.1.16248_001 (34343, 35007) (35051, 35101) 43
transcript:Aqu2.1.16248_001 (35051, 35101) (35161, 35205) 59
transcript:Aqu2.1.16248_001 (35161, 35205) (35252, 35545) 46
transcript:Aqu2.1.16248_001 (35252, 35545) (35600, 35878) 54
transcript:Aqu2.1.16248_001 (35600, 35878) (35923, 35995) 44
transcript:Aqu2.1.17630_001 (6869, 7047) (7100, 7298) 52
transcript:Aqu2.1.20916_001 (85790, 85871) (85922, 85987) 50
transcript:Aqu2.1.20916_001 (85922, 85987) (86314, 86334) 326
transcript:Aqu2.1.22652_001 (66195, 66454) (69651, 70806) 3196
transcript:Aqu2.1.10606_001 (204, 230) (559, 777) 328
transcript:Aqu2.1.36467_001 (337056, 337107) (337156, 337241) 48
transcript:Aqu2.1.36467_001 (337156, 337241) (337287, 337420) 45
transcript:Aqu2.1.36467_001 (337287, 337420) (338196, 338256) 775
transcript:Aqu2.1.36467_001 (338196, 338256) (338534, 338632) 277
transcript:Aqu2.1.36467_001 (338534, 338632) (338685, 338883) 52
transcript:Aqu2.1.33623_001 (205682, 206214) (206494, 206587) 279
transcript:Aqu2.1.33623_001 (206494, 206587) (206754, 207334) 166
transcript:Aqu2.1.33623_001 (206754, 207334) (207654, 207764) 319
transcript:Aqu2.1.33623_001 (207654, 207764) (208151, 208378) 386
transcript:Aqu2.1.33623_001 (208151, 208378) (209063, 209184) 684
transcript:Aqu2.1.33623_001 (209063, 209184) (209297, 209665) 112
transcript:Aqu2.1.33623_001 (209297, 209665) (211358, 211433) 1692
transcript:Aqu2.1.33623_001 (211358, 211433) (211531, 211827) 97
transcript:Aqu2.1.33623_001 (211531, 211827) (211893, 211913) 65
transcript:Aqu2.1.33623_001 (211893, 211913) (211973, 212065) 59
transcript:Aqu2.1.33623_001 (211973, 212065) (212119, 212187) 53
transcript:Aqu2.1.33623_001 (212119, 212187) (212360, 212546) 172
transcript:Aqu2.1.33623_001 (212360, 212546) (212716, 213018) 169
transcript:Aqu2.1.37136_001 (212022, 212194) (212382, 212595) 187
transcript:Aqu2.1.37136_001 (212382, 212595) (212643, 212748) 47
transcript:Aqu2.1.37136_001 (212643, 212748) (212799, 212856) 50
transcript:Aqu2.1.37136_001 (212799, 212856) (212953, 213119) 96
transcript:Aqu2.1.37136_001 (212953, 213119) (213227, 213307) 107
transcript:Aqu2.1.37136_001 (213227, 213307) (213903, 214346) 595
transcript:Aqu2.1.37136_001 (213903, 214346) (215478, 215497) 1131
transcript:Aqu2.1.32260_001 (182714, 183514) (183652, 183816) 137
transcript:Aqu2.1.30803_001 (6836, 6985) (7056, 7123) 70
transcript:Aqu2.1.30803_001 (7056, 7123) (8073, 8407) 949
transcript:Aqu2.1.30803_001 (8073, 8407) (8748, 8982) 340
transcript:Aqu2.1.07528_001 (1043, 1144) (1803, 1819) 658
transcript:Aqu2.1.07528_001 (1803, 1819) (2288, 2363) 468
transcript:Aqu2.1.07528_001 (2288, 2363) (2427, 2450) 63
transcript:Aqu2.1.26801_001 (46996, 47141) (47194, 47330) 52
transcript:Aqu2.1.26801_001 (47194, 47330) (47408, 47642) 77
transcript:Aqu2.1.26801_001 (47408, 47642) (47968, 48287) 325
transcript:Aqu2.1.20040_001 (60062, 60247) (60296, 60338) 48
transcript:Aqu2.1.20040_001 (60296, 60338) (60404, 60460) 65
transcript:Aqu2.1.20040_001 (60404, 60460) (60504, 60569) 43
transcript:Aqu2.1.20040_001 (60504, 60569) (60619, 60660) 49
transcript:Aqu2.1.20040_001 (60619, 60660) (60721, 60950) 60
transcript:Aqu2.1.20040_001 (60721, 60950) (60997, 61086) 46
transcript:Aqu2.1.20040_001 (60997, 61086) (61133, 61272) 46
transcript:Aqu2.1.20040_001 (61133, 61272) (61333, 61434) 60
transcript:Aqu2.1.20040_001 (61333, 61434) (61483, 61671) 48
transcript:Aqu2.1.20040_001 (61483, 61671) (61725, 62102) 53
transcript:Aqu2.1.20040_001 (61725, 62102) (62158, 62406) 55
transcript:Aqu2.1.20040_001 (62158, 62406) (62807, 63112) 400
transcript:Aqu2.1.20040_001 (62807, 63112) (63161, 63439) 48
transcript:Aqu2.1.20040_001 (63161, 63439) (63485, 63760) 45
transcript:Aqu2.1.20040_001 (63485, 63760) (63913, 64191) 152
transcript:Aqu2.1.20040_001 (63913, 64191) (64243, 64530) 51
transcript:Aqu2.1.20040_001 (64243, 64530) (64582, 64863) 51
transcript:Aqu2.1.20040_001 (64582, 64863) (64923, 65213) 59
transcript:Aqu2.1.20040_001 (64923, 65213) (65258, 65539) 44
transcript:Aqu2.1.20040_001 (65258, 65539) (65585, 65869) 45
transcript:Aqu2.1.20040_001 (65585, 65869) (65922, 66209) 52
transcript:Aqu2.1.20040_001 (65922, 66209) (66257, 66442) 47
transcript:Aqu2.1.20040_001 (66257, 66442) (66493, 66684) 50
transcript:Aqu2.1.20040_001 (66493, 66684) (66739, 66915) 54
transcript:Aqu2.1.20040_001 (66739, 66915) (66971, 67147) 55
transcript:Aqu2.1.20040_001 (66971, 67147) (67201, 67392) 53
transcript:Aqu2.1.20040_001 (67201, 67392) (67678, 67869) 285
transcript:Aqu2.1.20040_001 (67678, 67869) (71127, 71303) 3257
transcript:Aqu2.1.20040_001 (71127, 71303) (71352, 71528) 48
transcript:Aqu2.1.20040_001 (71352, 71528) (71577, 71753) 48
transcript:Aqu2.1.20040_001 (71577, 71753) (74067, 74364) 2313
transcript:Aqu2.1.20040_001 (74067, 74364) (74414, 74695) 49
transcript:Aqu2.1.20040_001 (74414, 74695) (75943, 76143) 1247
transcript:Aqu2.1.27996_001 (105562, 106757) (107102, 107284) 344
transcript:Aqu2.1.27996_001 (107102, 107284) (107353, 107452) 68
transcript:Aqu2.1.27996_001 (107353, 107452) (107579, 107776) 126
transcript:Aqu2.1.27996_001 (107579, 107776) (107865, 107939) 88
transcript:Aqu2.1.27996_001 (107865, 107939) (107987, 108072) 47
transcript:Aqu2.1.27996_001 (107987, 108072) (144553, 144681) 36480
transcript:Aqu2.1.27996_001 (144553, 144681) (144753, 144925) 71
transcript:Aqu2.1.27996_001 (144753, 144925) (144971, 145029) 45
transcript:Aqu2.1.24397_001 (83845, 83950) (84167, 84180) 216
transcript:Aqu2.1.24397_001 (84167, 84180) (84210, 84283) 29
transcript:Aqu2.1.24397_001 (84210, 84283) (87915, 87991) 3631
transcript:Aqu2.1.24397_001 (87915, 87991) (89330, 89495) 1338
transcript:Aqu2.1.24397_001 (89330, 89495) (90294, 90444) 798
transcript:Aqu2.1.24397_001 (90294, 90444) (90717, 90752) 272
transcript:Aqu2.1.24397_001 (90717, 90752) (90844, 90912) 91
transcript:Aqu2.1.24397_001 (90844, 90912) (90989, 91076) 76
transcript:Aqu2.1.24397_001 (90989, 91076) (91349, 91422) 272
transcript:Aqu2.1.24397_001 (91349, 91422) (91488, 91547) 65
transcript:Aqu2.1.24397_001 (91488, 91547) (92651, 92779) 1103
transcript:Aqu2.1.24397_001 (92651, 92779) (93163, 93319) 383
transcript:Aqu2.1.24397_001 (93163, 93319) (93568, 93638) 248
transcript:Aqu2.1.29096_001 (8671, 8939) (8993, 9093) 53
transcript:Aqu2.1.29096_001 (8993, 9093) (9146, 9255) 52
transcript:Aqu2.1.29096_001 (9146, 9255) (9327, 9440) 71
transcript:Aqu2.1.29096_001 (9327, 9440) (9497, 9571) 56
transcript:Aqu2.1.29096_001 (9497, 9571) (9628, 9704) 56
transcript:Aqu2.1.24071_001 (61939, 62753) (63143, 63240) 389
transcript:Aqu2.1.24071_001 (63143, 63240) (63457, 63544) 216
transcript:Aqu2.1.24071_001 (63457, 63544) (63758, 63831) 213
transcript:Aqu2.1.24071_001 (63758, 63831) (63939, 64073) 107
transcript:Aqu2.1.24071_001 (63939, 64073) (64329, 64448) 255
transcript:Aqu2.1.24071_001 (64329, 64448) (64832, 64989) 383
transcript:Aqu2.1.24071_001 (64832, 64989) (65947, 66082) 957
transcript:Aqu2.1.24071_001 (65947, 66082) (66358, 66507) 275
transcript:Aqu2.1.24071_001 (66358, 66507) (66745, 66844) 237
transcript:Aqu2.1.24071_001 (66745, 66844) (66937, 67007) 92
transcript:Aqu2.1.24071_001 (66937, 67007) (67287, 67421) 279
transcript:Aqu2.1.24071_001 (67287, 67421) (67621, 67758) 199
transcript:Aqu2.1.24071_001 (67621, 67758) (67940, 68091) 181
transcript:Aqu2.1.24071_001 (67940, 68091) (68325, 68460) 233
transcript:Aqu2.1.24071_001 (68325, 68460) (68697, 69150) 236
transcript:Aqu2.1.33308_001 (230037, 230090) (230151, 230316) 60
transcript:Aqu2.1.00217_001 (38, 84) (132, 215) 47
transcript:Aqu2.1.00217_001 (132, 215) (270, 350) 54
transcript:Aqu2.1.00217_001 (270, 350) (405, 485) 54
transcript:Aqu2.1.00217_001 (405, 485) (540, 623) 54
transcript:Aqu2.1.00217_001 (540, 623) (678, 761) 54
transcript:Aqu2.1.00217_001 (678, 761) (815, 896) 53
transcript:Aqu2.1.35751_001 (54386, 54525) (56304, 56599) 1778
transcript:Aqu2.1.15994_001 (15123, 15222) (15365, 15540) 142
transcript:Aqu2.1.15685_001 (3941, 4655) (4817, 5336) 161
transcript:Aqu2.1.15685_001 (4817, 5336) (5384, 5644) 47
transcript:Aqu2.1.00831_001 (99, 131) (153, 320) 21
transcript:Aqu2.1.30613_001 (170885, 171191) (171262, 171900) 70
transcript:Aqu2.1.30613_001 (171262, 171900) (171942, 172396) 41
transcript:Aqu2.1.42446_001 (575841, 575932) (576327, 576693) 394
transcript:Aqu2.1.20427_001 (34115, 34252) (34301, 34419) 48
transcript:Aqu2.1.27867_001 (40051, 40522) (40685, 40726) 162
transcript:Aqu2.1.27867_001 (40685, 40726) (40900, 40998) 173
transcript:Aqu2.1.27867_001 (40900, 40998) (42024, 42080) 1025
transcript:Aqu2.1.27867_001 (42024, 42080) (42162, 42257) 81
transcript:Aqu2.1.27867_001 (42162, 42257) (42471, 42517) 213
transcript:Aqu2.1.27867_001 (42471, 42517) (42675, 42764) 157
transcript:Aqu2.1.27867_001 (42675, 42764) (42875, 42943) 110
transcript:Aqu2.1.27867_001 (42875, 42943) (44091, 44123) 1147
transcript:Aqu2.1.27867_001 (44091, 44123) (44190, 44240) 66
transcript:Aqu2.1.27867_001 (44190, 44240) (44531, 44925) 290
transcript:Aqu2.1.27867_001 (44531, 44925) (45260, 45420) 334
transcript:Aqu2.1.27867_001 (45260, 45420) (45861, 46033) 440
transcript:Aqu2.1.27867_001 (45861, 46033) (46363, 46391) 329
transcript:Aqu2.1.27867_001 (46363, 46391) (47251, 47731) 859
transcript:Aqu2.1.27867_001 (47251, 47731) (47962, 48000) 230
transcript:Aqu2.1.27867_001 (47962, 48000) (48059, 48361) 58
transcript:Aqu2.1.28790_001 (19755, 19826) (19883, 21136) 56
transcript:Aqu2.1.42632_001 (345977, 346278) (346322, 346391) 43
transcript:Aqu2.1.42632_001 (346322, 346391) (346450, 346582) 58
transcript:Aqu2.1.42632_001 (346450, 346582) (346633, 346715) 50
transcript:Aqu2.1.42632_001 (346633, 346715) (346807, 346880) 91
transcript:Aqu2.1.42632_001 (346807, 346880) (346924, 347152) 43
transcript:Aqu2.1.42632_001 (346924, 347152) (347201, 347710) 48
transcript:Aqu2.1.07557_001 (2433, 2508) (3063, 3146) 554
transcript:Aqu2.1.31003_001 (75811, 75842) (75892, 75979) 49
transcript:Aqu2.1.31003_001 (75892, 75979) (76999, 77206) 1019
transcript:Aqu2.1.31003_001 (76999, 77206) (77382, 77575) 175
transcript:Aqu2.1.22715_001 (103380, 105065) (105289, 105621) 223
transcript:Aqu2.1.02770_001 (278, 426) (474, 545) 47
transcript:Aqu2.1.02770_001 (474, 545) (601, 825) 55
transcript:Aqu2.1.02770_001 (601, 825) (867, 947) 41
transcript:Aqu2.1.02770_001 (867, 947) (992, 1267) 44
transcript:Aqu2.1.02770_001 (992, 1267) (1320, 1359) 52
transcript:Aqu2.1.09602_001 (655, 1008) (6784, 6927) 5775
transcript:Aqu2.1.10260_001 (7102, 7264) (7352, 7437) 87
transcript:Aqu2.1.38695_001 (34373, 34558) (34805, 34937) 246
transcript:Aqu2.1.38695_001 (34805, 34937) (34992, 35122) 54
transcript:Aqu2.1.38695_001 (34992, 35122) (35173, 35289) 50
transcript:Aqu2.1.38695_001 (35173, 35289) (35335, 35451) 45
transcript:Aqu2.1.38695_001 (35335, 35451) (35496, 35586) 44
transcript:Aqu2.1.38695_001 (35496, 35586) (35654, 35801) 67
transcript:Aqu2.1.38695_001 (35654, 35801) (35862, 35965) 60
transcript:Aqu2.1.38695_001 (35862, 35965) (36010, 36089) 44
transcript:Aqu2.1.38695_001 (36010, 36089) (36136, 36233) 46
transcript:Aqu2.1.38695_001 (36136, 36233) (36274, 36383) 40
transcript:Aqu2.1.38695_001 (36274, 36383) (36437, 36555) 53
transcript:Aqu2.1.38695_001 (36437, 36555) (36642, 36711) 86
transcript:Aqu2.1.38695_001 (36642, 36711) (36768, 36854) 56
transcript:Aqu2.1.38695_001 (36768, 36854) (36894, 37066) 39
transcript:Aqu2.1.38695_001 (36894, 37066) (37956, 38092) 889
transcript:Aqu2.1.38695_001 (37956, 38092) (38207, 38304) 114
transcript:Aqu2.1.38695_001 (38207, 38304) (38375, 38499) 70
transcript:Aqu2.1.38695_001 (38375, 38499) (38550, 38647) 50
transcript:Aqu2.1.38695_001 (38550, 38647) (38704, 38806) 56
transcript:Aqu2.1.38695_001 (38704, 38806) (38867, 38974) 60
transcript:Aqu2.1.38695_001 (38867, 38974) (39051, 39189) 76
transcript:Aqu2.1.20628_001 (33917, 34309) (34420, 34482) 110
transcript:Aqu2.1.00771_001 (242, 566) (571, 1090) 4
transcript:Aqu2.1.12479_001 (4004, 4031) (5138, 5243) 1106
transcript:Aqu2.1.12479_001 (5138, 5243) (5622, 5652) 378
transcript:Aqu2.1.12479_001 (5622, 5652) (5706, 5785) 53
transcript:Aqu2.1.12479_001 (5706, 5785) (5834, 5954) 48
transcript:Aqu2.1.12479_001 (5834, 5954) (6314, 6483) 359
transcript:Aqu2.1.12479_001 (6314, 6483) (6540, 6636) 56
transcript:Aqu2.1.12479_001 (6540, 6636) (6692, 6789) 55
transcript:Aqu2.1.12479_001 (6692, 6789) (6837, 6948) 47
transcript:Aqu2.1.12479_001 (6837, 6948) (7390, 7497) 441
transcript:Aqu2.1.12479_001 (7390, 7497) (7549, 7625) 51
transcript:Aqu2.1.12479_001 (7549, 7625) (7677, 7787) 51
transcript:Aqu2.1.12479_001 (7677, 7787) (7839, 7977) 51
transcript:Aqu2.1.12479_001 (7839, 7977) (8027, 8128) 49
transcript:Aqu2.1.12479_001 (8027, 8128) (8174, 8219) 45
transcript:Aqu2.1.12479_001 (8174, 8219) (8264, 8388) 44
transcript:Aqu2.1.12479_001 (8264, 8388) (8651, 8725) 262
transcript:Aqu2.1.12479_001 (8651, 8725) (8771, 8797) 45
transcript:Aqu2.1.33487_001 (273676, 273712) (273760, 273883) 47
transcript:Aqu2.1.33487_001 (273760, 273883) (273929, 274058) 45
transcript:Aqu2.1.33487_001 (273929, 274058) (274211, 274336) 152
transcript:Aqu2.1.33487_001 (274211, 274336) (274377, 274421) 40
transcript:Aqu2.1.13729_001 (13853, 14080) (14129, 14251) 48
transcript:Aqu2.1.13729_001 (14129, 14251) (14296, 14418) 44
transcript:Aqu2.1.13729_001 (14296, 14418) (14468, 14590) 49
transcript:Aqu2.1.13729_001 (14468, 14590) (14636, 14761) 45
transcript:Aqu2.1.13729_001 (14636, 14761) (14811, 14933) 49
transcript:Aqu2.1.13729_001 (14811, 14933) (14980, 15102) 46
transcript:Aqu2.1.13729_001 (14980, 15102) (15149, 15189) 46
transcript:Aqu2.1.39993_001 (279741, 280066) (280137, 280213) 70
transcript:Aqu2.1.39993_001 (280137, 280213) (280270, 280355) 56
transcript:Aqu2.1.39993_001 (280270, 280355) (280464, 280817) 108
transcript:Aqu2.1.39993_001 (280464, 280817) (280886, 280991) 68
transcript:Aqu2.1.39993_001 (280886, 280991) (281046, 281204) 54
transcript:Aqu2.1.39993_001 (281046, 281204) (281257, 281316) 52
transcript:Aqu2.1.39993_001 (281257, 281316) (281368, 281441) 51
transcript:Aqu2.1.39993_001 (281368, 281441) (281501, 281634) 59
transcript:Aqu2.1.39993_001 (281501, 281634) (281734, 281809) 99
transcript:Aqu2.1.39993_001 (281734, 281809) (281863, 281921) 53
transcript:Aqu2.1.39993_001 (281863, 281921) (281969, 282138) 47
transcript:Aqu2.1.39993_001 (281969, 282138) (282192, 282257) 53
transcript:Aqu2.1.39993_001 (282192, 282257) (282351, 282412) 93
transcript:Aqu2.1.39993_001 (282351, 282412) (282462, 282704) 49
transcript:Aqu2.1.39993_001 (282462, 282704) (282798, 282925) 93
transcript:Aqu2.1.39993_001 (282798, 282925) (283981, 284220) 1055
transcript:Aqu2.1.39993_001 (283981, 284220) (284271, 284369) 50
transcript:Aqu2.1.39993_001 (284271, 284369) (284427, 284473) 57
transcript:Aqu2.1.39993_001 (284427, 284473) (284638, 284679) 164
transcript:Aqu2.1.39993_001 (284638, 284679) (284732, 284827) 52
transcript:Aqu2.1.39993_001 (284732, 284827) (284926, 285082) 98
transcript:Aqu2.1.39993_001 (284926, 285082) (285262, 285421) 179
transcript:Aqu2.1.39993_001 (285262, 285421) (285480, 285592) 58
transcript:Aqu2.1.39993_001 (285480, 285592) (285745, 285866) 152
transcript:Aqu2.1.39993_001 (285745, 285866) (285963, 286058) 96
transcript:Aqu2.1.39993_001 (285963, 286058) (286190, 286336) 131
transcript:Aqu2.1.39993_001 (286190, 286336) (286456, 286531) 119
transcript:Aqu2.1.39993_001 (286456, 286531) (286630, 286793) 98
transcript:Aqu2.1.39993_001 (286630, 286793) (287147, 287536) 353
transcript:Aqu2.1.15822_001 (8118, 8208) (8293, 8393) 84
transcript:Aqu2.1.15822_001 (8293, 8393) (8421, 8526) 27
transcript:Aqu2.1.15822_001 (8421, 8526) (8563, 8669) 36
transcript:Aqu2.1.03527_001 (388, 486) (596, 651) 109
transcript:Aqu2.1.19499_001 (53610, 53737) (53781, 53817) 43
transcript:Aqu2.1.19499_001 (53781, 53817) (53863, 53901) 45
transcript:Aqu2.1.24539_001 (27669, 27904) (27959, 28148) 54
transcript:Aqu2.1.24539_001 (27959, 28148) (28194, 28308) 45
transcript:Aqu2.1.24539_001 (28194, 28308) (28392, 28458) 83
transcript:Aqu2.1.24539_001 (28392, 28458) (28516, 28632) 57
transcript:Aqu2.1.24539_001 (28516, 28632) (28704, 28770) 71
transcript:Aqu2.1.24539_001 (28704, 28770) (28815, 28861) 44
transcript:Aqu2.1.24539_001 (28815, 28861) (28905, 28981) 43
transcript:Aqu2.1.24539_001 (28905, 28981) (29043, 29147) 61
transcript:Aqu2.1.24539_001 (29043, 29147) (29193, 29241) 45
transcript:Aqu2.1.24539_001 (29193, 29241) (29296, 29389) 54
transcript:Aqu2.1.24539_001 (29296, 29389) (29638, 29830) 248
transcript:Aqu2.1.24539_001 (29638, 29830) (30107, 30279) 276
transcript:Aqu2.1.24539_001 (30107, 30279) (31207, 31326) 927
transcript:Aqu2.1.24539_001 (31207, 31326) (31372, 31559) 45
transcript:Aqu2.1.24539_001 (31372, 31559) (31770, 31913) 210
transcript:Aqu2.1.24539_001 (31770, 31913) (31956, 32059) 42
transcript:Aqu2.1.36379_001 (346330, 346376) (346633, 346849) 256
transcript:Aqu2.1.37452_001 (163161, 163427) (163772, 163957) 344
transcript:Aqu2.1.37452_001 (163772, 163957) (164168, 164406) 210
transcript:Aqu2.1.37452_001 (164168, 164406) (165286, 165370) 879
transcript:Aqu2.1.37452_001 (165286, 165370) (165696, 166051) 325
transcript:Aqu2.1.11388_001 (7648, 7845) (7897, 8046) 51
transcript:Aqu2.1.11388_001 (7897, 8046) (8095, 8216) 48
transcript:Aqu2.1.11388_001 (8095, 8216) (8256, 8795) 39
transcript:Aqu2.1.11388_001 (8256, 8795) (8988, 9035) 192
transcript:Aqu2.1.11388_001 (8988, 9035) (9615, 9665) 579
transcript:Aqu2.1.11388_001 (9615, 9665) (9741, 9800) 75
transcript:Aqu2.1.13873_001 (8314, 8381) (9023, 9281) 641
transcript:Aqu2.1.29686_001 (65118, 65183) (66163, 66413) 979
transcript:Aqu2.1.29686_001 (66163, 66413) (66474, 66607) 60
transcript:Aqu2.1.29686_001 (66474, 66607) (66632, 67028) 24
transcript:Aqu2.1.29686_001 (66632, 67028) (67059, 67204) 30
transcript:Aqu2.1.29686_001 (67059, 67204) (67442, 67608) 237
transcript:Aqu2.1.01612_001 (9, 213) (470, 825) 256
transcript:Aqu2.1.01612_001 (470, 825) (893, 1273) 67
transcript:Aqu2.1.00106_001 (174, 210) (259, 421) 48
transcript:Aqu2.1.00106_001 (259, 421) (479, 782) 57
transcript:Aqu2.1.00106_001 (479, 782) (904, 921) 121
transcript:Aqu2.1.39227_001 (481647, 481879) (484784, 485175) 2904
transcript:Aqu2.1.39227_001 (484784, 485175) (485240, 485326) 64
transcript:Aqu2.1.39227_001 (485240, 485326) (485378, 485450) 51
transcript:Aqu2.1.39227_001 (485378, 485450) (485543, 485689) 92
transcript:Aqu2.1.39227_001 (485543, 485689) (485753, 485906) 63
transcript:Aqu2.1.39227_001 (485753, 485906) (485969, 486703) 62
transcript:Aqu2.1.01831_001 (6, 113) (168, 311) 54
transcript:Aqu2.1.01831_001 (168, 311) (397, 565) 85
transcript:Aqu2.1.01831_001 (397, 565) (620, 765) 54
transcript:Aqu2.1.01831_001 (620, 765) (859, 1047) 93
transcript:Aqu2.1.01831_001 (859, 1047) (1105, 1239) 57
transcript:Aqu2.1.01887_001 (245, 432) (482, 535) 49
transcript:Aqu2.1.01887_001 (482, 535) (584, 649) 48
transcript:Aqu2.1.01887_001 (584, 649) (697, 771) 47
transcript:Aqu2.1.39361_001 (57459, 57488) (57545, 57571) 56
transcript:Aqu2.1.39361_001 (57545, 57571) (57760, 57870) 188
transcript:Aqu2.1.11354_001 (2996, 3276) (3489, 3564) 212
transcript:Aqu2.1.11354_001 (3489, 3564) (3607, 3763) 42
transcript:Aqu2.1.40522_001 (312031, 312086) (312320, 312531) 233
transcript:Aqu2.1.40522_001 (312320, 312531) (312603, 312739) 71
transcript:Aqu2.1.03863_001 (78, 178) (218, 401) 39
transcript:Aqu2.1.01986_001 (19, 1301) (1348, 1363) 46
transcript:Aqu2.1.07536_001 (688, 753) (1188, 1328) 434
transcript:Aqu2.1.07536_001 (1188, 1328) (1737, 1845) 408
transcript:Aqu2.1.07536_001 (1737, 1845) (2977, 3068) 1131
transcript:Aqu2.1.07536_001 (2977, 3068) (3262, 3331) 193
transcript:Aqu2.1.02760_001 (334, 460) (745, 1029) 284
transcript:Aqu2.1.02760_001 (745, 1029) (1299, 1572) 269
transcript:Aqu2.1.42374_001 (180957, 180993) (181041, 181159) 47
transcript:Aqu2.1.41377_001 (173304, 173813) (174367, 174483) 553
transcript:Aqu2.1.41377_001 (174367, 174483) (174818, 174868) 334
transcript:Aqu2.1.41377_001 (174818, 174868) (174926, 174972) 57
transcript:Aqu2.1.41377_001 (174926, 174972) (175545, 175606) 572
transcript:Aqu2.1.41377_001 (175545, 175606) (175841, 175896) 234
transcript:Aqu2.1.41377_001 (175841, 175896) (176234, 176279) 337
transcript:Aqu2.1.41377_001 (176234, 176279) (176566, 176643) 286
transcript:Aqu2.1.41377_001 (176566, 176643) (177198, 177381) 554
transcript:Aqu2.1.41377_001 (177198, 177381) (177622, 177801) 240
transcript:Aqu2.1.41377_001 (177622, 177801) (178443, 178593) 641
transcript:Aqu2.1.41377_001 (178443, 178593) (179079, 179280) 485
transcript:Aqu2.1.41377_001 (179079, 179280) (179766, 179825) 485
transcript:Aqu2.1.41377_001 (179766, 179825) (181267, 181637) 1441
transcript:Aqu2.1.15700_001 (15544, 15898) (16006, 16293) 107
transcript:Aqu2.1.15700_001 (16006, 16293) (16341, 16512) 47
transcript:Aqu2.1.34880_001 (145282, 145620) (145813, 145959) 192
transcript:Aqu2.1.34880_001 (145813, 145959) (146011, 146078) 51
transcript:Aqu2.1.34880_001 (146011, 146078) (146135, 146225) 56
transcript:Aqu2.1.34880_001 (146135, 146225) (146275, 146372) 49
transcript:Aqu2.1.34880_001 (146275, 146372) (146415, 146546) 42
transcript:Aqu2.1.34880_001 (146415, 146546) (146604, 146772) 57
transcript:Aqu2.1.34880_001 (146604, 146772) (147154, 147252) 381
transcript:Aqu2.1.34880_001 (147154, 147252) (147309, 147400) 56
transcript:Aqu2.1.34880_001 (147309, 147400) (147451, 147508) 50
transcript:Aqu2.1.34880_001 (147451, 147508) (148187, 148240) 678
transcript:Aqu2.1.34880_001 (148187, 148240) (148295, 148349) 54
transcript:Aqu2.1.34880_001 (148295, 148349) (148400, 148524) 50
transcript:Aqu2.1.34880_001 (148400, 148524) (148569, 148646) 44
transcript:Aqu2.1.34880_001 (148569, 148646) (148710, 148788) 63
transcript:Aqu2.1.34880_001 (148710, 148788) (148838, 148966) 49
transcript:Aqu2.1.34880_001 (148838, 148966) (149378, 149496) 411
transcript:Aqu2.1.34880_001 (149378, 149496) (150057, 150134) 560
transcript:Aqu2.1.38623_001 (153229, 153889) (154009, 154524) 119
transcript:Aqu2.1.38623_001 (154009, 154524) (154824, 155588) 299
transcript:Aqu2.1.38623_001 (154824, 155588) (156151, 156285) 562
transcript:Aqu2.1.38623_001 (156151, 156285) (156829, 157068) 543
transcript:Aqu2.1.38623_001 (156829, 157068) (157114, 157230) 45
transcript:Aqu2.1.38623_001 (157114, 157230) (157349, 157576) 118
transcript:Aqu2.1.38623_001 (157349, 157576) (157647, 157766) 70
transcript:Aqu2.1.38623_001 (157647, 157766) (157817, 158044) 50
transcript:Aqu2.1.38623_001 (157817, 158044) (158234, 158353) 189
transcript:Aqu2.1.38623_001 (158234, 158353) (158418, 158642) 64
transcript:Aqu2.1.38623_001 (158418, 158642) (158696, 158818) 53
transcript:Aqu2.1.38623_001 (158696, 158818) (158898, 159125) 79
transcript:Aqu2.1.38623_001 (158898, 159125) (159193, 159312) 67
transcript:Aqu2.1.38623_001 (159193, 159312) (159504, 159701) 191
transcript:Aqu2.1.38623_001 (159504, 159701) (159803, 159928) 101
transcript:Aqu2.1.38623_001 (159803, 159928) (159990, 160143) 61
transcript:Aqu2.1.38623_001 (159990, 160143) (160206, 160285) 62
transcript:Aqu2.1.38623_001 (160206, 160285) (160337, 160459) 51
transcript:Aqu2.1.38623_001 (160337, 160459) (160710, 160931) 250
transcript:Aqu2.1.38623_001 (160710, 160931) (160989, 161108) 57
transcript:Aqu2.1.38623_001 (160989, 161108) (161413, 161643) 304
transcript:Aqu2.1.38623_001 (161413, 161643) (161694, 161816) 50
transcript:Aqu2.1.38623_001 (161694, 161816) (161875, 162114) 58
transcript:Aqu2.1.38623_001 (161875, 162114) (162167, 162289) 52
transcript:Aqu2.1.38623_001 (162167, 162289) (162422, 162643) 132
transcript:Aqu2.1.38623_001 (162422, 162643) (162705, 162827) 61
transcript:Aqu2.1.38623_001 (162705, 162827) (163873, 163950) 1045
transcript:Aqu2.1.38623_001 (163873, 163950) (164031, 164261) 80
transcript:Aqu2.1.38623_001 (164031, 164261) (164307, 164429) 45
transcript:Aqu2.1.38623_001 (164307, 164429) (164501, 164731) 71
transcript:Aqu2.1.38623_001 (164501, 164731) (164876, 164998) 144
transcript:Aqu2.1.38623_001 (164876, 164998) (165055, 165246) 56
transcript:Aqu2.1.38623_001 (165055, 165246) (165348, 165473) 101
transcript:Aqu2.1.38623_001 (165348, 165473) (165524, 165763) 50
transcript:Aqu2.1.38623_001 (165524, 165763) (165837, 165959) 73
transcript:Aqu2.1.38623_001 (165837, 165959) (166013, 166204) 53
transcript:Aqu2.1.38623_001 (166013, 166204) (166253, 166390) 48
transcript:Aqu2.1.38623_001 (166253, 166390) (166439, 166639) 48
transcript:Aqu2.1.38623_001 (166439, 166639) (166691, 166837) 51
transcript:Aqu2.1.38623_001 (166691, 166837) (166885, 167097) 47
transcript:Aqu2.1.38623_001 (166885, 167097) (167144, 167314) 46
transcript:Aqu2.1.38623_001 (167144, 167314) (167363, 167572) 48
transcript:Aqu2.1.38623_001 (167363, 167572) (167618, 167785) 45
transcript:Aqu2.1.38623_001 (167618, 167785) (167836, 168057) 50
transcript:Aqu2.1.38623_001 (167836, 168057) (168107, 168262) 49
transcript:Aqu2.1.38623_001 (168107, 168262) (168355, 168522) 92
transcript:Aqu2.1.38623_001 (168355, 168522) (168590, 168667) 67
transcript:Aqu2.1.13896_001 (19200, 19250) (19981, 20091) 730
transcript:Aqu2.1.15140_001 (21779, 21985) (22032, 22104) 46
transcript:Aqu2.1.15140_001 (22032, 22104) (22152, 22333) 47
transcript:Aqu2.1.15140_001 (22152, 22333) (22361, 22452) 27
transcript:Aqu2.1.15140_001 (22361, 22452) (22494, 22592) 41
transcript:Aqu2.1.15140_001 (22494, 22592) (22634, 22859) 41
transcript:Aqu2.1.15140_001 (22634, 22859) (22927, 23019) 67
transcript:Aqu2.1.15140_001 (22927, 23019) (23062, 23103) 42
transcript:Aqu2.1.15140_001 (23062, 23103) (23134, 23163) 30
transcript:Aqu2.1.15140_001 (23134, 23163) (23963, 24049) 799
transcript:Aqu2.1.16192_001 (20067, 20115) (20164, 20511) 48
transcript:Aqu2.1.16192_001 (20164, 20511) (20561, 20705) 49
transcript:Aqu2.1.16192_001 (20561, 20705) (20790, 21067) 84
transcript:Aqu2.1.16192_001 (20790, 21067) (33175, 33446) 12107
transcript:Aqu2.1.16192_001 (33175, 33446) (33492, 33534) 45
transcript:Aqu2.1.05239_001 (758, 919) (1233, 1436) 313
transcript:Aqu2.1.05239_001 (1233, 1436) (1516, 1616) 79
transcript:Aqu2.1.05239_001 (1516, 1616) (1666, 1784) 49
transcript:Aqu2.1.05239_001 (1666, 1784) (1884, 2101) 99
transcript:Aqu2.1.17412_001 (25379, 25462) (25515, 25669) 52
transcript:Aqu2.1.36070_001 (199339, 199452) (199502, 199621) 49
transcript:Aqu2.1.36070_001 (199502, 199621) (199678, 199755) 56
transcript:Aqu2.1.36070_001 (199678, 199755) (199801, 199962) 45
transcript:Aqu2.1.36070_001 (199801, 199962) (200013, 200188) 50
transcript:Aqu2.1.36070_001 (200013, 200188) (200237, 200520) 48
transcript:Aqu2.1.36070_001 (200237, 200520) (200566, 200784) 45
transcript:Aqu2.1.36070_001 (200566, 200784) (200842, 200922) 57
transcript:Aqu2.1.36070_001 (200842, 200922) (200976, 201022) 53
transcript:Aqu2.1.36070_001 (200976, 201022) (201232, 201354) 209
transcript:Aqu2.1.36070_001 (201232, 201354) (201409, 201593) 54
transcript:Aqu2.1.36070_001 (201409, 201593) (201642, 201915) 48
transcript:Aqu2.1.36070_001 (201642, 201915) (201966, 202172) 50
transcript:Aqu2.1.36070_001 (201966, 202172) (202340, 202489) 167
transcript:Aqu2.1.36070_001 (202340, 202489) (202536, 202564) 46
transcript:Aqu2.1.36070_001 (202536, 202564) (202606, 202666) 41
transcript:Aqu2.1.36070_001 (202606, 202666) (202713, 202778) 46
transcript:Aqu2.1.36070_001 (202713, 202778) (202824, 202886) 45
transcript:Aqu2.1.36070_001 (202824, 202886) (202939, 202957) 52
transcript:Aqu2.1.36070_001 (202939, 202957) (203013, 203206) 55
transcript:Aqu2.1.36070_001 (203013, 203206) (203260, 203323) 53
transcript:Aqu2.1.36070_001 (203260, 203323) (203367, 203525) 43
transcript:Aqu2.1.36070_001 (203367, 203525) (203574, 203621) 48
transcript:Aqu2.1.36070_001 (203574, 203621) (203667, 203754) 45
transcript:Aqu2.1.36070_001 (203667, 203754) (203796, 203928) 41
transcript:Aqu2.1.36070_001 (203796, 203928) (203972, 204088) 43
transcript:Aqu2.1.36070_001 (203972, 204088) (204138, 204477) 49
transcript:Aqu2.1.36070_001 (204138, 204477) (204527, 204649) 49
transcript:Aqu2.1.36070_001 (204527, 204649) (204694, 204824) 44
transcript:Aqu2.1.36070_001 (204694, 204824) (204867, 204992) 42
transcript:Aqu2.1.36070_001 (204867, 204992) (205034, 205165) 41
transcript:Aqu2.1.36070_001 (205034, 205165) (205218, 205301) 52
transcript:Aqu2.1.36070_001 (205218, 205301) (205347, 205471) 45
transcript:Aqu2.1.36070_001 (205347, 205471) (205523, 205956) 51
transcript:Aqu2.1.36070_001 (205523, 205956) (206004, 206299) 47
transcript:Aqu2.1.36070_001 (206004, 206299) (206341, 206395) 41
transcript:Aqu2.1.36070_001 (206341, 206395) (206451, 206526) 55
transcript:Aqu2.1.36070_001 (206451, 206526) (206570, 206747) 43
transcript:Aqu2.1.36070_001 (206570, 206747) (206791, 206910) 43
transcript:Aqu2.1.36070_001 (206791, 206910) (206947, 207063) 36
transcript:Aqu2.1.36070_001 (206947, 207063) (207114, 207148) 50
transcript:Aqu2.1.36070_001 (207114, 207148) (207192, 207261) 43
transcript:Aqu2.1.36070_001 (207192, 207261) (207312, 207524) 50
transcript:Aqu2.1.15853_001 (15990, 16047) (16097, 16462) 49
transcript:Aqu2.1.15853_001 (16097, 16462) (17654, 17697) 1191
transcript:Aqu2.1.15853_001 (17654, 17697) (17817, 18064) 119
transcript:Aqu2.1.15853_001 (17817, 18064) (18109, 18176) 44
transcript:Aqu2.1.15853_001 (18109, 18176) (18358, 18887) 181
transcript:Aqu2.1.15853_001 (18358, 18887) (19308, 19543) 420
transcript:Aqu2.1.15853_001 (19308, 19543) (19644, 19797) 100
transcript:Aqu2.1.15853_001 (19644, 19797) (19858, 19932) 60
transcript:Aqu2.1.27178_001 (41552, 41843) (41947, 43145) 103
transcript:Aqu2.1.00077_001 (15, 38) (121, 603) 82
transcript:Aqu2.1.22069_001 (4945, 5034) (5109, 5204) 74
transcript:Aqu2.1.22069_001 (5109, 5204) (5450, 5605) 245
transcript:Aqu2.1.22069_001 (5450, 5605) (5683, 5811) 77
transcript:Aqu2.1.22069_001 (5683, 5811) (5876, 5960) 64
transcript:Aqu2.1.22069_001 (5876, 5960) (6003, 6075) 42
transcript:Aqu2.1.22069_001 (6003, 6075) (6534, 6765) 458
transcript:Aqu2.1.22069_001 (6534, 6765) (6939, 7175) 173
transcript:Aqu2.1.22069_001 (6939, 7175) (7814, 7903) 638
transcript:Aqu2.1.22069_001 (7814, 7903) (8112, 8246) 208
transcript:Aqu2.1.22069_001 (8112, 8246) (8306, 8396) 59
transcript:Aqu2.1.22069_001 (8306, 8396) (8599, 8803) 202
transcript:Aqu2.1.22069_001 (8599, 8803) (9082, 9289) 278
transcript:Aqu2.1.22069_001 (9082, 9289) (9598, 9915) 308
transcript:Aqu2.1.22069_001 (9598, 9915) (10214, 10456) 298
transcript:Aqu2.1.22069_001 (10214, 10456) (11688, 11733) 1231
transcript:Aqu2.1.22069_001 (11688, 11733) (11798, 11874) 64
transcript:Aqu2.1.22069_001 (11798, 11874) (12061, 12463) 186
transcript:Aqu2.1.22069_001 (12061, 12463) (12775, 13007) 311
transcript:Aqu2.1.22069_001 (12775, 13007) (13421, 13630) 413
transcript:Aqu2.1.22069_001 (13421, 13630) (13996, 14124) 365
transcript:Aqu2.1.22069_001 (13996, 14124) (14277, 14438) 152
transcript:Aqu2.1.22069_001 (14277, 14438) (14502, 14582) 63
transcript:Aqu2.1.22069_001 (14502, 14582) (14644, 14783) 61
transcript:Aqu2.1.22069_001 (14644, 14783) (14829, 14913) 45
transcript:Aqu2.1.22069_001 (14829, 14913) (15031, 15109) 117
transcript:Aqu2.1.22069_001 (15031, 15109) (15303, 15678) 193
transcript:Aqu2.1.22069_001 (15303, 15678) (15916, 16022) 237
transcript:Aqu2.1.22069_001 (15916, 16022) (19144, 19364) 3121
transcript:Aqu2.1.22069_001 (19144, 19364) (19419, 19547) 54
transcript:Aqu2.1.22069_001 (19419, 19547) (19600, 19664) 52
transcript:Aqu2.1.22069_001 (19600, 19664) (19765, 19897) 100
transcript:Aqu2.1.22069_001 (19765, 19897) (20225, 20470) 327
transcript:Aqu2.1.22069_001 (20225, 20470) (20617, 20739) 146
transcript:Aqu2.1.22069_001 (20617, 20739) (20842, 20943) 102
transcript:Aqu2.1.22069_001 (20842, 20943) (21066, 21329) 122
transcript:Aqu2.1.22069_001 (21066, 21329) (21450, 21541) 120
transcript:Aqu2.1.22069_001 (21450, 21541) (21594, 21684) 52
transcript:Aqu2.1.22069_001 (21594, 21684) (26733, 26817) 5048
transcript:Aqu2.1.22069_001 (26733, 26817) (27214, 27329) 396
transcript:Aqu2.1.22069_001 (27214, 27329) (27396, 27498) 66
transcript:Aqu2.1.22069_001 (27396, 27498) (27546, 27614) 47
transcript:Aqu2.1.22069_001 (27546, 27614) (27751, 27913) 136
transcript:Aqu2.1.22069_001 (27751, 27913) (28158, 28305) 244
transcript:Aqu2.1.22069_001 (28158, 28305) (28433, 28514) 127
transcript:Aqu2.1.22069_001 (28433, 28514) (28570, 28666) 55
transcript:Aqu2.1.22069_001 (28570, 28666) (28929, 29127) 262
transcript:Aqu2.1.22069_001 (28929, 29127) (29549, 29702) 421
transcript:Aqu2.1.22069_001 (29549, 29702) (29901, 30025) 198
transcript:Aqu2.1.22069_001 (29901, 30025) (30178, 30214) 152
transcript:Aqu2.1.22069_001 (30178, 30214) (30265, 30400) 50
transcript:Aqu2.1.22069_001 (30265, 30400) (30462, 30546) 61
transcript:Aqu2.1.22069_001 (30462, 30546) (30776, 30979) 229
transcript:Aqu2.1.22069_001 (30776, 30979) (32583, 32654) 1603
transcript:Aqu2.1.22069_001 (32583, 32654) (32739, 32857) 84
transcript:Aqu2.1.22069_001 (32739, 32857) (32948, 33020) 90
transcript:Aqu2.1.22069_001 (32948, 33020) (33078, 33175) 57
transcript:Aqu2.1.22069_001 (33078, 33175) (33221, 33329) 45
transcript:Aqu2.1.22069_001 (33221, 33329) (33386, 33514) 56
transcript:Aqu2.1.22069_001 (33386, 33514) (33581, 33670) 66
transcript:Aqu2.1.22069_001 (33581, 33670) (33892, 34020) 221
transcript:Aqu2.1.22069_001 (33892, 34020) (34099, 34170) 78
transcript:Aqu2.1.22069_001 (34099, 34170) (34215, 34276) 44
transcript:Aqu2.1.22069_001 (34215, 34276) (34339, 34464) 62
transcript:Aqu2.1.22069_001 (34339, 34464) (34783, 34977) 318
transcript:Aqu2.1.22069_001 (34783, 34977) (35027, 35111) 49
transcript:Aqu2.1.22069_001 (35027, 35111) (35434, 35573) 322
transcript:Aqu2.1.22069_001 (35434, 35573) (35963, 36053) 389
transcript:Aqu2.1.22069_001 (35963, 36053) (36172, 36264) 118
transcript:Aqu2.1.22069_001 (36172, 36264) (48070, 48136) 11805
transcript:Aqu2.1.22069_001 (48070, 48136) (48248, 48478) 111
transcript:Aqu2.1.12864_001 (7547, 7609) (9585, 9815) 1975
transcript:Aqu2.1.12864_001 (9585, 9815) (9942, 10009) 126
transcript:Aqu2.1.12864_001 (9942, 10009) (10192, 10260) 182
transcript:Aqu2.1.12864_001 (10192, 10260) (12091, 12193) 1830
transcript:Aqu2.1.12864_001 (12091, 12193) (14291, 14634) 2097
transcript:Aqu2.1.30235_001 (192225, 192581) (192646, 193034) 64
transcript:Aqu2.1.19909_001 (55496, 55819) (55910, 56038) 90
transcript:Aqu2.1.19909_001 (55910, 56038) (56082, 56144) 43
transcript:Aqu2.1.19909_001 (56082, 56144) (56200, 56247) 55
transcript:Aqu2.1.19909_001 (56200, 56247) (56293, 56478) 45
transcript:Aqu2.1.19909_001 (56293, 56478) (56548, 56646) 69
transcript:Aqu2.1.19909_001 (56548, 56646) (56691, 56981) 44
transcript:Aqu2.1.19909_001 (56691, 56981) (57042, 57132) 60
transcript:Aqu2.1.19909_001 (57042, 57132) (57175, 59193) 42
transcript:Aqu2.1.19909_001 (57175, 59193) (59234, 59332) 40
transcript:Aqu2.1.19909_001 (59234, 59332) (59383, 59484) 50
transcript:Aqu2.1.19909_001 (59383, 59484) (59586, 59699) 101
transcript:Aqu2.1.19909_001 (59586, 59699) (62226, 62459) 2526
transcript:Aqu2.1.19909_001 (62226, 62459) (62482, 62532) 22
transcript:Aqu2.1.19909_001 (62482, 62532) (62626, 62729) 93
transcript:Aqu2.1.19909_001 (62626, 62729) (62855, 62954) 125
transcript:Aqu2.1.19909_001 (62855, 62954) (63009, 63104) 54
transcript:Aqu2.1.19909_001 (63009, 63104) (63159, 63278) 54
[truncated: 171,187 more rows]
