# Supplementary material for: Tracing animal genomic evolution with the chromosomal-level assembly of the freshwater sponge Ephydatia muelleri
Source: Nat Commun. 2020 Jul 27;11:3676. doi: 10.1038/s41467-020-17397-w (PMC7385117; doi:10.1038/s41467-020-17397-w)
Supplement: Supplementary file 7 — Supplementary Data 3 [file 41467_2020_17397_MOESM7_ESM.zip › Suppl_Data_3_Comp_genome_statistics_scripts/intron-exon/emu_augustus_exons.tab]

Em0009g946a.t1 8568500 8568588 89
Em0009g946a.t1 8570171 8570356 186
Em0009g946a.t1 8567545 8567700 156
Em0009g946a.t1 8565713 8565788 76
Em0009g946a.t1 8565541 8565644 104
Em0009g946a.t1 8569843 8569892 50
Em0009g946a.t1 8566294 8566352 59
Em0009g946a.t1 8567273 8567479 207
Em0009g946a.t1 8566649 8566714 66
Em0009g946a.t1 8566017 8566108 92
Em0009g946a.t1 8568992 8569091 100
Em0009g946a.t1 8568142 8568262 121
Em0009g946a.t1 8566403 8566491 89
Em0009g946a.t1 8566827 8566925 99
Em0011g94a.t1 446825 446963 139
Em0011g94a.t1 447631 447734 104
Em0011g94a.t1 445621 446255 635
Em0011g94a.t1 447099 447165 67
Em0023g859a.t1 5422815 5422855 41
Em0023g859a.t1 5427884 5428090 207
Em0023g859a.t1 5424473 5424952 480
Em0023g859a.t1 5424202 5424371 170
Em0023g859a.t1 5428814 5428877 64
Em0023g859a.t1 5425111 5425222 112
Em0016g1188a.t1 8587006 8587073 68
Em0016g1188a.t1 8587123 8587225 103
Em0016g1188a.t1 8587279 8587512 234
Em0016g1188a.t1 8586817 8586932 116
Em0016g1188a.t1 8586445 8586667 223
Em0165g4a.t1 58812 58949 138
Em0165g4a.t1 59180 59290 111
Em0165g4a.t1 58025 58150 126
Em0165g4a.t1 57605 57637 33
Em0165g4a.t1 57158 57277 120
Em0560g2a.t1 18135 18372 238
Em0560g2a.t1 17475 17990 516
Em0560g2a.t1 17064 17116 53
Em0009g1253a.t1 10369538 10369607 70
Em0009g1253a.t1 10375841 10376825 985
Em0009g1253a.t1 10369837 10369912 76
Em0009g1253a.t1 10374618 10374810 193
Em0009g1253a.t1 10369212 10369481 270
Em0009g1253a.t1 10366095 10366442 348
Em0009g1253a.t1 10374459 10374507 49
Em0009g1253a.t1 10364871 10365744 874
Em0009g1253a.t1 10373029 10373237 209
Em0009g1253a.t1 10372787 10372960 174
Em0009g1253a.t1 10368677 10368738 62
Em0009g1253a.t1 10373830 10373925 96
Em0009g1253a.t1 10368797 10369083 287
Em0005g860a.t1 7301237 7301279 43
Em0005g860a.t1 7300621 7301186 566
Em0005g860a.t1 7301338 7301562 225
Em0005g860a.t1 7300167 7300294 128
Em0005g860a.t1 7295606 7295685 80
Em0005g860a.t1 7300021 7300105 85
Em0005g860a.t1 7295751 7295845 95
Em0005g860a.t1 7297862 7298166 305
Em0005g860a.t1 7296446 7296967 522
Em0003g796a.t1 6393447 6393883 437
Em0003g796a.t1 6395218 6395310 93
Em0003g796a.t1 6395509 6395550 42
Em0003g796a.t1 6401257 6402160 904
Em0003g796a.t1 6395066 6395166 101
Em0003g796a.t1 6392907 6392916 10
Em0003g796a.t1 6395360 6395455 96
Em0003g796a.t1 6396319 6396372 54
Em0003g796a.t1 6396437 6396625 189
Em0007g1317a.t1 10503672 10503723 52
Em0007g1317a.t1 10502060 10503324 1265
Em0022g663a.t1 4352324 4352535 212
Em0022g663a.t1 4349591 4349777 187
Em0001g1002a.t1 8927320 8927369 50
Em0001g1002a.t1 8927054 8927123 70
Em0001g1002a.t1 8930490 8930813 324
Em0001g1002a.t1 8931069 8931146 78
Em0001g1002a.t1 8928033 8928230 198
Em0001g1002a.t1 8929932 8930104 173
Em0001g1002a.t1 8925842 8925991 150
Em0001g1002a.t1 8924923 8924964 42
Em0001g1002a.t1 8926104 8926380 277
Em0001g1002a.t1 8925079 8925179 101
Em0001g1002a.t1 8929056 8929122 67
Em0001g1002a.t1 8927493 8927624 132
Em0001g1002a.t1 8925587 8925685 99
Em0007g625a.t1 4696947 4698744 1798
Em0007g625a.t1 4696520 4696863 344
Em0009g1094a.t1 9442422 9442707 286
Em0009g1094a.t1 9442786 9442911 126
Em0009g1094a.t1 9441871 9442328 458
Em0009g1094a.t1 9442973 9443377 405
Em0023g156a.t1 742350 742396 47
Em0023g156a.t1 743033 743120 88
Em0023g156a.t1 742792 742860 69
Em0023g156a.t1 744138 744176 39
Em0023g156a.t1 740381 740500 120
Em0023g156a.t1 741479 741561 83
Em0023g156a.t1 743523 743592 70
Em0023g156a.t1 744391 744433 43
Em0023g156a.t1 742027 742105 79
Em0023g156a.t1 742547 742612 66
Em0023g156a.t1 741627 741699 73
Em0015g166a.t1 895036 895141 106
Em0015g166a.t1 893925 893988 64
Em0015g166a.t1 894330 894414 85
Em0015g166a.t1 895386 895483 98
Em0015g166a.t1 894470 894568 99
Em0015g166a.t1 890745 890852 108
Em0015g166a.t1 893691 893877 187
Em0015g166a.t1 890206 890211 6
Em0015g166a.t1 890908 891082 175
Em0015g166a.t1 895976 896044 69
Em0015g166a.t1 896172 896630 459
Em0015g166a.t1 896687 896860 174
Em0015g166a.t1 895661 895854 194
Em0015g166a.t1 895297 895331 35
Em0015g166a.t1 894187 894260 74
Em0015g166a.t1 895190 895240 51
Em0015g166a.t1 897099 897182 84
Em0015g166a.t1 897235 897342 108
Em0015g166a.t1 895540 895598 59
Em0015g166a.t1 890609 890692 84
Em0015g166a.t1 897398 897688 291
Em0019g1071a.t1 6699498 6699560 63
Em0019g1071a.t1 6701921 6701976 56
Em0019g1071a.t1 6697836 6697953 118
Em0019g1071a.t1 6700618 6700808 191
Em0019g1071a.t1 6699011 6699264 254
Em0019g1071a.t1 6700266 6700518 253
Em0019g1071a.t1 6698288 6698434 147
Em0019g1071a.t1 6702069 6702408 340
Em0019g1071a.t1 6701072 6701243 172
Em0019g1071a.t1 6698748 6698894 147
Em0019g1071a.t1 6700000 6700105 106
Em0019g1071a.t1 6697456 6697715 260
Em0019g1071a.t1 6701764 6701857 94
Em0019g1071a.t1 6701547 6701691 145
Em0007g420a.t1 3120488 3120546 59
Em0007g420a.t1 3122495 3122642 148
Em0007g420a.t1 3118009 3118124 116
Em0007g420a.t1 3117144 3117390 247
Em0007g420a.t1 3122793 3122832 40
Em0007g420a.t1 3118638 3118720 83
Em0007g420a.t1 3118937 3119017 81
Em0016g1136a.t1 8264805 8264873 69
Em0016g1136a.t1 8265213 8265266 54
Em0016g1136a.t1 8264921 8265004 84
Em0016g1136a.t1 8265491 8265583 93
Em0016g1136a.t1 8265317 8265436 120
Em0016g1136a.t1 8265643 8265651 9
Em0022g88a.t1 712559 712748 190
Em0022g88a.t1 711989 712153 165
Em0022g88a.t1 711420 711620 201
Em0022g88a.t1 714907 715284 378
Em0022g88a.t1 714605 714733 129
Em0022g88a.t1 715712 715823 112
Em0022g88a.t1 713534 713678 145
Em0022g88a.t1 717369 717498 130
Em0022g88a.t1 715432 715562 131
Em0022g88a.t1 714032 714182 151
Em0022g88a.t1 712923 713040 118
Em0022g88a.t1 716700 716993 294
Em0022g88a.t1 713214 713438 225
Em0022g88a.t1 713735 713910 176
Em0022g88a.t1 716005 716151 147
Em0022g88a.t1 717053 717297 245
Em0022g88a.t1 711728 711847 120
Em0002g1047a.t1 10486432 10486625 194
Em0002g1047a.t1 10487574 10487597 24
Em0002g1047a.t1 10483275 10483358 84
Em0002g1047a.t1 10487050 10487280 231
Em0002g1047a.t1 10486089 10486371 283
Em0002g1047a.t1 10485367 10485795 429
Em0002g1047a.t1 10486877 10486988 112
Em0002g1047a.t1 10486678 10486824 147
Em0002g1047a.t1 10482575 10482642 68
Em0002g1047a.t1 10484125 10484206 82
Em0002g1047a.t1 10485858 10485979 122
Em0002g1047a.t1 10487332 10487520 189
Em0009g98a.t1 755547 755602 56
Em0009g98a.t1 754490 754662 173
Em0009g98a.t1 756268 756324 57
Em0009g98a.t1 754989 755076 88
Em0009g98a.t1 756131 756209 79
Em0009g98a.t1 754165 754253 89
Em0009g98a.t1 753604 753677 74
Em0009g98a.t1 755358 755465 108
Em0009g98a.t1 752209 752377 169
Em0009g98a.t1 755265 755303 39
Em0009g98a.t1 756022 756075 54
Em0009g98a.t1 753084 753178 95
Em0009g98a.t1 754306 754442 137
Em0009g98a.t1 753881 753910 30
Em0009g98a.t1 752727 752871 145
Em0009g98a.t1 753421 753504 84
Em0009g98a.t1 752465 752655 191
Em0015g398a.t1 2388684 2389921 1238
Em0015g398a.t1 2388371 2388486 116
Em0015g398a.t1 2391485 2391508 24
Em0015g398a.t1 2391092 2391146 55
Em0015g398a.t1 2388133 2388309 177
Em0015g398a.t1 2389983 2390110 128
Em0015g398a.t1 2391306 2391427 122
Em0005g1024a.t1 8683081 8683626 546
Em0005g1024a.t1 8684955 8685443 489
Em0024g68a.t1 728952 729373 422
Em0024g68a.t1 729826 730175 350
Em0024g68a.t1 728183 728363 181
Em0024g68a.t1 728540 728668 129
Em0024g68a.t1 729421 729651 231
Em0024g68a.t1 730448 730956 509
Em0024g68a.t1 728756 728880 125
Em0017g867a.t1 7599537 7599680 144
Em0017g867a.t1 7590140 7590293 154
Em0017g867a.t1 7599739 7599819 81
Em0017g867a.t1 7592361 7592516 156
Em0017g867a.t1 7596526 7596579 54
Em0017g867a.t1 7590858 7590976 119
Em0012g1001a.t1 9015669 9015830 162
Em0012g1001a.t1 9015398 9015616 219
Em0012g1001a.t1 9015906 9016241 336
Em0007g81a.t1 593233 597227 3995
Em0007g81a.t1 598185 598220 36
Em0007g81a.t1 597730 597817 88
Em0004g1083a.t1 8804240 8804278 39
Em0004g1083a.t1 8804588 8804833 246
Em0004g1083a.t1 8804892 8805098 207
Em0015g1267a.t1 8297798 8297992 195
Em0015g1267a.t1 8298377 8298676 300
Em0015g1267a.t1 8297533 8297599 67
Em0015g1267a.t1 8297668 8297742 75
Em0015g1267a.t1 8296731 8296845 115
Em0015g1267a.t1 8297349 8297475 127
Em0015g1267a.t1 8298140 8298326 187
Em0015g1267a.t1 8298051 8298085 35
Em0022g703a.t1 4647825 4647890 66
Em0022g703a.t1 4647020 4647087 68
Em0022g703a.t1 4647141 4647205 65
Em0022g703a.t1 4647943 4648033 91
Em0022g703a.t1 4647261 4647305 45
Em0022g703a.t1 4647360 4647480 121
Em0022g703a.t1 4647566 4647761 196
Em0022g703a.t1 4648086 4648174 89
Em0022g703a.t1 4646933 4646954 22
Em0022g703a.t1 4648640 4648708 69
Em0022g703a.t1 4648766 4648845 80
Em0001g140a.t1 1028964 1029365 402
Em0001g140a.t1 1029437 1029697 261
Em0341g1a.t1 424 473 50
Em0341g1a.t1 79 247 169
Em0341g1a.t1 824 934 111
Em0341g1a.t1 6984 7179 196
Em0341g1a.t1 5507 5665 159
Em0341g1a.t1 4747 4812 66
Em0341g1a.t1 3502 3660 159
Em0341g1a.t1 7236 7372 137
Em0341g1a.t1 1639 1755 117
Em0341g1a.t1 7463 7531 69
Em0341g1a.t1 7644 7751 108
Em0341g1a.t1 2643 2804 162
Em0341g1a.t1 7986 8033 48
Em0341g1a.t1 7812 7910 99
Em0023g284a.t1 1527851 1528231 381
Em0023g284a.t1 1531120 1531231 112
Em0023g284a.t1 1521363 1521542 180
Em0023g284a.t1 1524456 1524844 389
Em0023g284a.t1 1523757 1523886 130
Em0023g284a.t1 1536559 1536643 85
Em0023g284a.t1 1527514 1527613 100
Em0023g284a.t1 1541391 1541513 123
Em0023g284a.t1 1540183 1540311 129
Em0023g284a.t1 1515052 1515187 136
Em0023g284a.t1 1518399 1518545 147
Em0023g284a.t1 1538918 1539060 143
Em0023g284a.t1 1535682 1535716 35
Em0023g284a.t1 1516613 1516655 43
Em0023g284a.t1 1527096 1527330 235
Em0023g284a.t1 1526222 1526421 200
Em0023g284a.t1 1516816 1516948 133
Em0023g284a.t1 1537311 1537470 160
Em0023g284a.t1 1540530 1540688 159
Em0023g284a.t1 1528664 1528763 100
Em0023g284a.t1 1536186 1536356 171
Em0002g887a.t1 8944280 8944526 247
Em0002g887a.t1 8943132 8943151 20
Em0002g887a.t1 8944753 8945631 879
Em0009g676a.t1 6342053 6342175 123
Em0009g676a.t1 6342237 6342482 246
Em0009g676a.t1 6343085 6343282 198
Em0009g676a.t1 6342551 6342682 132
Em0009g676a.t1 6342736 6342996 261
Em0009g676a.t1 6343678 6343815 138
Em0009g676a.t1 6343334 6343621 288
Em0006g1255a.t1 11352845 11352982 138
Em0006g1255a.t1 11356448 11356570 123
Em0006g1255a.t1 11341588 11341739 152
Em0006g1255a.t1 11344049 11344182 134
Em0006g1255a.t1 11353484 11353534 51
Em0006g1255a.t1 11357811 11357931 121
Em0006g1255a.t1 11337476 11337575 100
Em0006g1255a.t1 11339500 11339552 53
Em0006g1255a.t1 11361564 11361666 103
Em0006g1255a.t1 11362359 11362485 127
Em0006g1255a.t1 11363229 11363385 157
Em0006g1255a.t1 11351405 11351509 105
Em0006g1255a.t1 11357115 11357310 196
Em0006g1255a.t1 11355155 11355226 72
Em0006g1255a.t1 11351636 11351745 110
Em0006g1255a.t1 11362124 11362258 135
Em0006g1255a.t1 11360480 11360649 170
Em0006g1255a.t1 11340132 11340236 105
Em0006g1255a.t1 11359398 11359620 223
Em0006g1255a.t1 11352333 11352471 139
Em0006g1255a.t1 11362630 11362720 91
Em0006g1255a.t1 11349217 11349372 156
Em0006g1255a.t1 11355577 11355636 60
Em0006g1255a.t1 11353788 11353901 114
Em0006g1255a.t1 11364021 11364106 86
Em0013g255a.t1 1576982 1577108 127
Em0013g255a.t1 1576723 1576873 151
Em0013g255a.t1 1577761 1577934 174
Em0013g255a.t1 1578418 1578610 193
Em0001g3727a.t1 33885920 33885985 66
Em0001g3727a.t1 33883448 33883550 103
Em0001g3727a.t1 33883829 33883904 76
Em0001g3727a.t1 33885774 33885854 81
Em0001g3727a.t1 33890374 33890443 70
Em0001g3727a.t1 33891252 33891362 111
Em0001g3727a.t1 33882431 33882862 432
Em0001g3727a.t1 33887502 33887582 81
Em0001g3727a.t1 33890832 33891037 206
Em0001g3727a.t1 33891417 33891458 42
Em0001g3727a.t1 33881399 33881492 94
Em0001g3727a.t1 33880356 33880858 503
Em0001g3727a.t1 33884160 33884304 145
Em0001g3727a.t1 33883987 33884076 90
Em0001g3727a.t1 33890508 33890562 55
Em0001g3727a.t1 33890660 33890777 118
Em0001g3727a.t1 33886110 33886201 92
Em0001g3727a.t1 33890234 33890322 89
Em0001g3727a.t1 33883613 33883770 158
Em0001g3727a.t1 33891159 33891193 35
Em0001g3727a.t1 33886638 33886828 191
Em0013g504a.t1 3347317 3349421 2105
Em0013g504a.t1 3347000 3347151 152
Em0013g504a.t1 3350182 3350456 275
Em0023g2a.t1 10784 11019 236
Em0023g2a.t1 11675 11771 97
Em0023g2a.t1 11558 11614 57
Em0008g570a.t1 5517539 5517599 61
Em0008g570a.t1 5517343 5517389 47
Em0008g570a.t1 5517656 5517901 246
Em0022g115a.t1 823110 824425 1316
Em0022g115a.t1 822705 822900 196
Em0013g525a.t1 3496892 3497010 119
Em0013g525a.t1 3498876 3499698 823
Em0013g525a.t1 3500129 3500526 398
Em0013g525a.t1 3500580 3501327 748
Em0013g525a.t1 3492438 3492815 378
Em0013g525a.t1 3493643 3493782 140
Em0013g525a.t1 3496448 3496588 141
Em0013g525a.t1 3498547 3498775 229
Em0019g334a.t1 1810626 1810736 111
Em0019g334a.t1 1809805 1810156 352
Em0019g334a.t1 1809087 1809224 138
Em0019g334a.t1 1810213 1810277 65
Em0019g334a.t1 1811099 1811187 89
Em0019g334a.t1 1810481 1810561 81
Em0019g334a.t1 1809666 1809738 73
Em0019g334a.t1 1809401 1809595 195
Em0019g334a.t1 1810983 1811042 60
Em0019g334a.t1 1811426 1811525 100
Em0019g334a.t1 1811270 1811365 96
Em0019g334a.t1 1809272 1809311 40
Em0019g334a.t1 1810855 1810927 73
Em0002g678a.t1 6693384 6693394 11
Em0002g678a.t1 6693568 6693991 424
Em0002g678a.t1 6694460 6694462 3
Em0364g2a.t1 2371 3120 750
Em0364g2a.t1 2003 2026 24
Em0006g308a.t1 2807460 2807589 130
Em0006g308a.t1 2804515 2804679 165
Em0006g308a.t1 2807645 2807849 205
Em0006g308a.t1 2807930 2807937 8
Em0006g308a.t1 2804771 2804805 35
Em0001g403a.t1 3164841 3164882 42
Em0001g403a.t1 3164934 3165164 231
Em0001g403a.t1 3165472 3165872 401
Em0001g403a.t1 3165929 3166151 223
Em0004g1459a.t1 11978422 11978511 90
Em0004g1459a.t1 11979247 11979422 176
Em0004g1459a.t1 11975282 11975451 170
Em0004g1459a.t1 11973300 11973354 55
Em0004g1459a.t1 11970364 11970426 63
Em0004g1459a.t1 11971550 11971666 117
Em0004g1459a.t1 11971863 11972382 520
Em0004g1459a.t1 11972479 11972597 119
Em0004g1459a.t1 11972657 11972905 249
Em0004g1459a.t1 11970860 11970938 79
Em0004g1459a.t1 11981529 11981720 192
Em0004g1459a.t1 11987744 11987847 104
Em0004g1459a.t1 11972955 11973127 173
Em0004g1459a.t1 11970742 11970792 51
Em0004g1459a.t1 11984171 11984239 69
Em0004g1459a.t1 11984853 11984972 120
Em0004g1459a.t1 11984291 11984398 108
Em0004g1459a.t1 11971774 11971809 36
Em0004g1459a.t1 11982490 11982589 100
Em0004g1459a.t1 11987356 11987456 101
Em0004g1459a.t1 11971439 11971498 60
Em0004g1459a.t1 11979485 11979586 102
Em0004g1459a.t1 11987195 11987231 37
Em0004g1459a.t1 11986443 11986553 111
Em0004g1459a.t1 11982979 11983107 129
Em0004g1459a.t1 11985440 11985544 105
Em0004g1459a.t1 11987512 11987665 154
Em0004g1459a.t1 11982321 11982368 48
Em0004g1459a.t1 11978571 11978729 159
Em0004g1459a.t1 11970995 11971140 146
Em0004g1459a.t1 11979140 11979190 51
Em0004g1459a.t1 11985919 11985954 36
Em0004g1459a.t1 11979654 11979734 81
Em0004g1459a.t1 11973191 11973227 37
Em0004g1459a.t1 11970482 11970526 45
Em0001g3514a.t1 32085028 32085033 6
Em0001g3514a.t1 32090167 32090858 692
Em0001g3514a.t1 32085972 32086072 101
Em0001g3514a.t1 32087643 32087762 120
Em0001g3514a.t1 32085115 32085226 112
Em0001g3514a.t1 32085836 32085918 83
Em0001g3514a.t1 32092845 32092990 146
Em0001g3514a.t1 32087215 32087454 240
Em0020g758a.t1 5640729 5640864 136
Em0020g758a.t1 5640459 5640548 90
Em0020g758a.t1 5640919 5640998 80
Em0008g12a.t1 90476 90754 279
Em0008g12a.t1 92859 93050 192
Em0008g12a.t1 92067 92662 596
Em0008g12a.t1 91268 91411 144
Em0008g12a.t1 90298 90426 129
Em0008g12a.t1 92721 92800 80
Em0008g12a.t1 90928 91168 241
Em0008g12a.t1 88521 88710 190
Em0008g12a.t1 91546 91986 441
Em0018g659a.t1 4762357 4762894 538
Em0018g659a.t1 4761225 4761569 345
Em0018g659a.t1 4762156 4762262 107
Em0022g955a.t1 7151469 7151558 90
Em0022g955a.t1 7151341 7151409 69
Em0022g955a.t1 7150172 7150452 281
Em0022g955a.t1 7151604 7151643 40
Em0018g1188a.t1 8161936 8161995 60
Em0018g1188a.t1 8161348 8161395 48
Em0018g1188a.t1 8160961 8161047 87
Em0018g1188a.t1 8165360 8165417 58
Em0018g1188a.t1 8161559 8161620 62
Em0018g1188a.t1 8163515 8163569 55
Em0018g1188a.t1 8164224 8164318 95
Em0018g1188a.t1 8165766 8165807 42
Em0018g1188a.t1 8161443 8161499 57
Em0018g1188a.t1 8164374 8164451 78
Em0018g1188a.t1 8162526 8162604 79
Em0018g1188a.t1 8160534 8160567 34
Em0018g1188a.t1 8162752 8162809 58
Em0018g1188a.t1 8161690 8161759 70
Em0018g1188a.t1 8162318 8162446 129
Em0018g1188a.t1 8162143 8162255 113
Em0018g1188a.t1 8160821 8160904 84
Em0018g1188a.t1 8160625 8160761 137
Em0018g1188a.t1 8162967 8163020 54
Em0018g1188a.t1 8165506 8165559 54
Em0018g1188a.t1 8163070 8163168 99
Em0018g1188a.t1 8164862 8164942 81
Em0018g1188a.t1 8162655 8162693 39
Em0018g1188a.t1 8164513 8164561 49
Em0018g1188a.t1 8164992 8165073 82
Em0018g1188a.t1 8165222 8165293 72
Em0018g1188a.t1 8163309 8163433 125
Em0018g1188a.t1 8164070 8164165 96
Em0001g58a.t1 459845 460009 165
Em0001g58a.t1 459666 459785 120
Em0001g58a.t1 459341 459472 132
Em0001g58a.t1 457584 458305 722
Em0001g58a.t1 460296 460541 246
Em0001g58a.t1 458478 458997 520
Em0001g1780a.t1 16952854 16953183 330
Em0001g1780a.t1 16952588 16952785 198
Em0001g1780a.t1 16952032 16952184 153
Em0001g1780a.t1 16952410 16952531 122
Em0001g1780a.t1 16951510 16951597 88
Em0002g1485a.t1 14355187 14355303 117
Em0002g1485a.t1 14354590 14354696 107
Em0002g1485a.t1 14354969 14355130 162
Em0002g1485a.t1 14354752 14354922 171
Em0002g1485a.t1 14356566 14357131 566
Em0002g1485a.t1 14353562 14353977 416
Em0010g333a.t1 3140559 3141366 808
Em0010g333a.t1 3138990 3139103 114
Em0010g333a.t1 3139411 3139773 363
Em0010g333a.t1 3141628 3141687 60
Em0010g333a.t1 3139841 3140143 303
Em0010g333a.t1 3140197 3140345 149
Em0010g333a.t1 3141503 3141571 69
Em0005g1646a.t1 13753261 13754049 789
Em0005g1646a.t1 13752089 13752176 88
Em0005g1646a.t1 13749413 13749471 59
Em0005g1646a.t1 13749733 13749765 33
Em0005g1646a.t1 13752741 13752784 44
Em0005g1646a.t1 13749299 13749360 62
Em0005g1646a.t1 13752506 13752608 103
Em0005g1646a.t1 13751951 13752031 81
Em0005g1646a.t1 13750042 13750111 70
Em0005g1646a.t1 13752844 13752927 84
Em0005g1646a.t1 13752371 13752451 81
Em0005g1646a.t1 13750629 13750779 151
Em0005g1646a.t1 13749123 13749211 89
Em0005g1646a.t1 13752989 13753072 84
Em0005g1646a.t1 13751060 13751158 99
Em0012g354a.t1 2819084 2819163 80
Em0012g354a.t1 2818123 2818175 53
Em0012g354a.t1 2818313 2818806 494
Em0012g354a.t1 2820207 2820267 61
Em0012g354a.t1 2817408 2817672 265
Em0012g354a.t1 2817924 2818080 157
Em0006g929a.t1 8693518 8693707 190
Em0006g929a.t1 8695322 8695445 124
Em0006g929a.t1 8695965 8696408 444
Em0006g929a.t1 8693902 8694085 184
Em0006g929a.t1 8694139 8694252 114
Em0006g929a.t1 8694353 8694552 200
Em0006g929a.t1 8695514 8695761 248
Em0006g929a.t1 8694602 8695266 665
Em0008g610a.t1 5872522 5872575 54
Em0008g610a.t1 5873266 5873280 15
Em0008g610a.t1 5872980 5873044 65
Em0008g610a.t1 5873164 5873209 46
Em0008g610a.t1 5873091 5873107 17
Em0008g610a.t1 5872870 5872908 39
Em0008g610a.t1 5872636 5872678 43
Em0007g186a.t1 1509423 1509467 45
Em0007g186a.t1 1510906 1510976 71
Em0007g186a.t1 1511171 1512547 1377
Em0007g186a.t1 1509048 1509300 253
Em0012g860a.t1 7849076 7849132 57
Em0012g860a.t1 7848375 7848428 54
Em0012g860a.t1 7849891 7850358 468
Em0012g860a.t1 7848659 7848784 126
Em0012g860a.t1 7845675 7845756 82
Em0012g860a.t1 7844824 7844890 67
Em0012g860a.t1 7848140 7848211 72
Em0012g860a.t1 7845569 7845617 49
Em0012g860a.t1 7846592 7846673 82
Em0012g860a.t1 7846758 7846843 86
Em0012g860a.t1 7844534 7844745 212
Em0012g860a.t1 7846105 7846337 233
Em0012g860a.t1 7847966 7848005 40
Em0012g860a.t1 7845417 7845490 74
Em0012g860a.t1 7846975 7847102 128
Em0012g860a.t1 7844212 7844352 141
Em0012g860a.t1 7844947 7845163 217
Em0012g860a.t1 7845815 7845897 83
Em0015g879a.t1 5921472 5921689 218
Em0015g879a.t1 5921798 5921907 110
Em0015g879a.t1 5922029 5922189 161
Em0016g1013a.t1 7687775 7687878 104
Em0016g1013a.t1 7701071 7701142 72
Em0016g1013a.t1 7691155 7691217 63
Em0016g1013a.t1 7700897 7700977 81
Em0016g1013a.t1 7700556 7700606 51
Em0016g1013a.t1 7700049 7700123 75
Em0016g1013a.t1 7690826 7690921 96
Em0016g1013a.t1 7690083 7690216 134
Em0016g1013a.t1 7692998 7693149 152
Em0016g1013a.t1 7693654 7693732 79
Em0016g1013a.t1 7699293 7699338 46
Em0016g1013a.t1 7690657 7690767 111
Em0016g1013a.t1 7694987 7695072 86
Em0016g1013a.t1 7699517 7699617 101
Em0016g1013a.t1 7698044 7698183 140
Em0016g1013a.t1 7700211 7700255 45
Em0016g1013a.t1 7687205 7687268 64
Em0016g1013a.t1 7700335 7700380 46
Em0016g1013a.t1 7700456 7700498 43
Em0016g1013a.t1 7691493 7691547 55
Em0016g1013a.t1 7695507 7695614 108
Em0016g1013a.t1 7699716 7699869 154
Em0016g1013a.t1 7700667 7700826 160
Em0016g1013a.t1 7686226 7686262 37
Em0016g1013a.t1 7686322 7686479 158
Em0016g1013a.t1 7692596 7692673 78
Em0016g1013a.t1 7698502 7698563 62
Em0016g1013a.t1 7696308 7696389 82
Em0016g1013a.t1 7686548 7686641 94
Em0016g1013a.t1 7686944 7687138 195
Em0016g1013a.t1 7686100 7686171 72
Em0020g5a.t1 28881 28997 117
Em0020g5a.t1 28716 28799 84
Em0020g5a.t1 29061 29180 120
Em0013g751a.t1 5594064 5594243 180
Em0013g751a.t1 5593938 5594006 69
Em0013g751a.t1 5592980 5593414 435
Em0013g751a.t1 5594763 5594789 27
Em0012g560a.t1 5223275 5223312 38
Em0012g560a.t1 5224505 5224639 135
Em0012g560a.t1 5224326 5224427 102
Em0012g560a.t1 5223172 5223215 44
Em0012g560a.t1 5223032 5223109 78
Em0012g560a.t1 5225507 5225653 147
Em0012g560a.t1 5225310 5225411 102
Em0012g560a.t1 5227802 5227946 145
Em0012g560a.t1 5226468 5226497 30
Em0012g560a.t1 5228332 5228392 61
Em0001g543a.t1 4508128 4508273 146
Em0001g543a.t1 4506043 4506055 13
Em0001g543a.t1 4508543 4509142 600
Em0001g543a.t1 4509653 4512285 2633
Em0001g543a.t1 4512760 4512868 109
Em0021g819a.t1 6801362 6801444 83
Em0021g819a.t1 6800396 6800550 155
Em0021g819a.t1 6801027 6801087 61
Em0021g819a.t1 6800768 6800965 198
Em0021g819a.t1 6802401 6802449 49
Em0021g819a.t1 6801143 6801304 162
Em0101g2a.t1 31953 31974 22
Em0101g2a.t1 31585 31641 57
Em0101g2a.t1 30442 30548 107
Em0101g2a.t1 31108 31182 75
Em0017g764a.t1 6486052 6486743 692
Em0017g764a.t1 6487274 6487433 160
Em0020g204a.t1 1236106 1236134 29
Em0020g204a.t1 1236224 1236434 211
Em0020g204a.t1 1236517 1236549 33
Em0001g2373a.t1 21833208 21833310 103
Em0001g2373a.t1 21836072 21836141 70
Em0001g2373a.t1 21833005 21833070 66
Em0001g2373a.t1 21835422 21835497 76
Em0001g2373a.t1 21831995 21832211 217
Em0001g2373a.t1 21835076 21835131 56
Em0001g2373a.t1 21831752 21831924 173
Em0001g2373a.t1 21836949 21837171 223
Em0003g657a.t1 5095598 5095696 99
Em0003g657a.t1 5097234 5097295 62
Em0003g657a.t1 5099020 5099142 123
Em0003g657a.t1 5099339 5099453 115
Em0003g657a.t1 5094677 5094878 202
Em0003g657a.t1 5097556 5097638 83
Em0003g657a.t1 5098518 5098653 136
Em0003g657a.t1 5093285 5093301 17
Em0214g6a.t1 42234 42581 348
Em0214g6a.t1 41156 41321 166
Em0214g6a.t1 41550 41776 227
Em0214g6a.t1 35663 35936 274
Em0214g6a.t1 37807 37889 83
Em0214g6a.t1 37374 37564 191
Em0214g6a.t1 42790 43575 786
Em0214g6a.t1 38188 38334 147
Em0214g6a.t1 41924 42049 126
Em0214g6a.t1 37643 37747 105
Em0214g6a.t1 35196 35539 344
Em0214g6a.t1 38436 38560 125
Em0009g145a.t1 1114510 1114698 189
Em0009g145a.t1 1099849 1099969 121
Em0009g145a.t1 1101366 1101485 120
Em0009g145a.t1 1098380 1098528 149
Em0009g145a.t1 1107599 1107651 53
Em0009g145a.t1 1108785 1108887 103
Em0009g145a.t1 1108235 1108259 25
Em0009g145a.t1 1105805 1105861 57
Em0009g145a.t1 1114812 1115386 575
Em0009g145a.t1 1098581 1098668 88
Em0009g145a.t1 1108339 1108404 66
Em0009g145a.t1 1101128 1101187 60
Em0009g145a.t1 1112099 1112151 53
Em0009g145a.t1 1107708 1107767 60
Em0009g145a.t1 1098869 1099031 163
Em0009g145a.t1 1103848 1103893 46
Em0009g145a.t1 1104842 1104972 131
Em0009g145a.t1 1101735 1101791 57
Em0009g145a.t1 1104258 1104302 45
Em0009g145a.t1 1119195 1119423 229
Em0009g145a.t1 1112697 1112765 69
Em0009g145a.t1 1118518 1118648 131
Em0009g145a.t1 1103611 1103733 123
Em0009g145a.t1 1114006 1114092 87
Em0009g145a.t1 1116604 1117936 1333
Em0009g145a.t1 1105920 1106086 167
Em0009g145a.t1 1103039 1103129 91
Em0009g145a.t1 1101892 1101961 70
Em0009g145a.t1 1113673 1113749 77
Em0009g145a.t1 1120905 1120971 67
Em0009g145a.t1 1100579 1100636 58
Em0009g145a.t1 1120232 1120310 79
Em0009g145a.t1 1101534 1101587 54
Em0009g145a.t1 1104373 1104497 125
Em0009g145a.t1 1113177 1113507 331
Em0009g145a.t1 1100926 1100967 42
Em0009g145a.t1 1115439 1115994 556
Em0003g167a.t1 1296142 1297279 1138
Em0003g167a.t1 1298621 1298749 129
Em0003g167a.t1 1298884 1299012 129
Em0003g167a.t1 1298027 1298427 401
Em0003g167a.t1 1299772 1299904 133
Em0003g167a.t1 1299971 1300484 514
Em0003g167a.t1 1299617 1299713 97
Em0484g4a.t1 11757 12095 339
Em0484g4a.t1 10423 11658 1236
Em0009g171a.t1 1331488 1332602 1115
Em0009g171a.t1 1328555 1329230 676
Em0001g22a.t1 153267 153488 222
Em0001g22a.t1 153726 153905 180
Em0001g22a.t1 153965 154023 59
Em0001g22a.t1 154078 154255 178
Em0001g22a.t1 153560 153658 99
Em0022g612a.t1 4013677 4013889 213
Em0022g612a.t1 4014163 4014354 192
Em0022g612a.t1 4014400 4014464 65
Em0022g612a.t1 4013220 4013299 80
Em0022g612a.t1 4012726 4013138 413
Em0022g612a.t1 4015704 4016898 1195
Em0022g612a.t1 4015244 4015638 395
Em0004g884a.t1 6946094 6946315 222
Em0004g884a.t1 6945896 6945922 27
Em0012g222a.t1 1774111 1774331 221
Em0012g222a.t1 1776031 1776294 264
Em0012g222a.t1 1774379 1774580 202
Em0001g1714a.t1 16199790 16200027 238
Em0001g1714a.t1 16195025 16195144 120
Em0001g1714a.t1 16192288 16192384 97
Em0001g1714a.t1 16190078 16190112 35
Em0001g1714a.t1 16192118 16192204 87
Em0001g1714a.t1 16195947 16196064 118
Em0001g1714a.t1 16200080 16200154 75
Em0001g1714a.t1 16194050 16194136 87
Em0001g1714a.t1 16197539 16197690 152
Em0001g1714a.t1 16195810 16195868 59
Em0006g1049a.t1 9803362 9804350 989
Em0006g1049a.t1 9800408 9801408 1001
Em0006g1049a.t1 9801473 9802785 1313
Em0049g23a.t1 174422 175147 726
Em0049g23a.t1 172790 173953 1164
Em0001g1661a.t1 15607683 15608143 461
Em0001g1661a.t1 15609956 15610067 112
Em0001g1661a.t1 15608777 15608892 116
Em0001g1661a.t1 15607109 15607189 81
Em0001g1661a.t1 15609398 15609565 168
Em0001g1661a.t1 15608567 15608717 151
Em0001g1661a.t1 15609005 15609226 222
Em0009g95a.t1 715296 715377 82
Em0009g95a.t1 713417 714565 1149
Em0009g95a.t1 715429 715500 72
Em0009g95a.t1 715182 715237 56
Em0015g395a.t1 2345413 2345522 110
Em0015g395a.t1 2345042 2345208 167
Em0015g395a.t1 2344169 2344342 174
Em0015g395a.t1 2344410 2344513 104
Em0028g59a.t1 498986 499141 156
Em0028g59a.t1 504036 504137 102
Em0028g59a.t1 498407 498858 452
Em0028g59a.t1 503575 503979 405
Em0028g59a.t1 502870 502969 100
Em0028g59a.t1 499513 499724 212
Em0028g59a.t1 502150 502434 285
Em0028g59a.t1 500953 501025 73
Em0028g59a.t1 499184 499375 192
Em0028g59a.t1 504216 504395 180
Em0001g1170a.t1 10821621 10821742 122
Em0001g1170a.t1 10816061 10816316 256
Em0001g1170a.t1 10817299 10817363 65
Em0001g1170a.t1 10820337 10820477 141
Em0001g1170a.t1 10819899 10819961 63
Em0001g1170a.t1 10818240 10818285 46
Em0001g1170a.t1 10817126 10817216 91
Em0001g1170a.t1 10818541 10818640 100
Em0001g1170a.t1 10813425 10813591 167
Em0001g1170a.t1 10819506 10819688 183
Em0001g1170a.t1 10820781 10821492 712
Em0001g1170a.t1 10817512 10817668 157
Em0059g24a.t1 136187 136419 233
Em0059g24a.t1 137228 137432 205
Em0001g2929a.t1 26520489 26520552 64
Em0001g2929a.t1 26520194 26520435 242
Em0001g2929a.t1 26521648 26521722 75
Em0016g560a.t1 4207147 4207356 210
Em0016g560a.t1 4208390 4208401 12
Em0016g560a.t1 4206624 4206749 126
Em0016g560a.t1 4208052 4208120 69
Em0147g7a.t1 67279 67366 88
Em0147g7a.t1 67528 67597 70
Em0147g7a.t1 67420 67471 52
Em0006g631a.t1 5907885 5908033 149
Em0006g631a.t1 5914156 5914191 36
Em0006g631a.t1 5911229 5911325 97
Em0006g631a.t1 5912690 5912729 40
Em0006g631a.t1 5912816 5912932 117
Em0006g631a.t1 5908494 5908563 70
Em0006g631a.t1 5916487 5916673 187
Em0006g631a.t1 5913507 5913633 127
Em0006g631a.t1 5912218 5912328 111
Em0006g631a.t1 5910020 5910198 179
Em0006g631a.t1 5917406 5917534 129
Em0006g631a.t1 5911569 5911674 106
Em0006g631a.t1 5910472 5910566 95
Em0006g631a.t1 5908877 5909012 136
Em0006g631a.t1 5915140 5915220 81
Em0006g631a.t1 5911974 5912047 74
Em0006g631a.t1 5917648 5917746 99
Em0006g631a.t1 5918136 5918273 138
Em0006g394a.t1 3611456 3611649 194
Em0006g394a.t1 3611260 3611403 144
Em0006g394a.t1 3613226 3613296 71
Em0006g394a.t1 3613010 3613169 160
Em0006g394a.t1 3612762 3612956 195
Em0006g394a.t1 3610753 3610980 228
Em0006g394a.t1 3612276 3612704 429
Em0006g394a.t1 3611086 3611200 115
Em0006g394a.t1 3610371 3610694 324
Em0006g394a.t1 3611699 3611981 283
Em0006g394a.t1 3612038 3612216 179
Em1349g1a.t1 1771 2319 549
Em1349g1a.t1 1381 1608 228
Em0023g365a.t1 2000739 2000766 28
Em0023g365a.t1 2001197 2001277 81
Em0023g365a.t1 2000911 2001043 133
Em0023g365a.t1 2001414 2001489 76
Em0023g365a.t1 2001950 2002023 74
Em0023g365a.t1 2001330 2001345 16
Em0002g778a.t1 7834102 7834132 31
Em0002g778a.t1 7837061 7837359 299
Em0002g778a.t1 7836053 7836794 742
Em0002g778a.t1 7834201 7834473 273
Em0002g778a.t1 7835776 7835999 224
Em0065g9a.t1 67285 67385 101
Em0065g9a.t1 67157 67220 64
Em0065g9a.t1 67434 67544 111
Em0065g9a.t1 65458 66063 606
Em0065g9a.t1 69442 69557 116
Em0065g9a.t1 66673 66805 133
Em0065g9a.t1 67631 67720 90
Em0023g754a.t1 4476751 4476854 104
Em0023g754a.t1 4475452 4475769 318
Em0023g754a.t1 4478905 4478983 79
Em0012g415a.t1 3538322 3538486 165
Em0012g415a.t1 3534031 3534118 88
Em0012g415a.t1 3536362 3536790 429
Em0012g415a.t1 3539096 3539397 302
Em0012g415a.t1 3534205 3534267 63
Em0001g350a.t1 2793039 2793100 62
Em0001g350a.t1 2791526 2791588 63
Em0001g350a.t1 2791351 2791438 88
Em0009g354a.t1 3120640 3120752 113
Em0009g354a.t1 3120377 3120585 209
Em0009g354a.t1 3118870 3119128 259
Em0009g354a.t1 3124276 3125496 1221
Em0009g354a.t1 3119724 3120237 514
Em0009g354a.t1 3120856 3121386 531
Em0009g354a.t1 3122401 3123057 657
Em0009g354a.t1 3121922 3122113 192
Em0009g354a.t1 3117685 3117795 111
Em0009g354a.t1 3118230 3118546 317
Em0009g354a.t1 3123412 3123750 339
Em0009g354a.t1 3116915 3117622 708
Em0009g354a.t1 3123968 3124201 234
Em0009g354a.t1 3121621 3121863 243
Em0009g354a.t1 3117850 3118028 179
Em0009g354a.t1 3118651 3118811 161
Em0016g1186a.t1 8582437 8582480 44
Em0016g1186a.t1 8581756 8582045 290
Em0016g1186a.t1 8578963 8579684 722
Em0016g1186a.t1 8580415 8580506 92
Em0016g1186a.t1 8582694 8582772 79
Em0016g1186a.t1 8582534 8582615 82
Em0016g1186a.t1 8579794 8579985 192
Em0016g1186a.t1 8582994 8583051 58
Em0016g1186a.t1 8580608 8581034 427
Em0010g124a.t1 1221571 1229708 8138
Em0010g124a.t1 1221168 1221453 286
Em0001g1707a.t1 16166312 16166407 96
Em0001g1707a.t1 16165115 16165316 202
Em0001g1707a.t1 16165728 16166034 307
Em0001g1707a.t1 16165364 16165643 280
Em0010g186a.t1 1800848 1800961 114
Em0010g186a.t1 1801667 1801784 118
Em0010g186a.t1 1801041 1801262 222
Em0010g186a.t1 1801320 1801492 173
Em0001g473a.t1 3794548 3794700 153
Em0001g473a.t1 3793509 3793642 134
Em0001g473a.t1 3794961 3795101 141
Em0001g473a.t1 3794762 3794898 137
Em0001g473a.t1 3795584 3795686 103
Em0001g473a.t1 3794242 3794310 69
Em0001g473a.t1 3794002 3794185 184
Em0018g486a.t1 3087801 3088449 649
Em0018g486a.t1 3086665 3086721 57
Em0018g486a.t1 3090081 3090362 282
Em0018g486a.t1 3087531 3087740 210
Em0018g486a.t1 3088574 3088736 163
Em0018g486a.t1 3089728 3090026 299
Em0018g486a.t1 3087043 3087123 81
Em0018g486a.t1 3086051 3086053 3
Em0018g486a.t1 3089259 3089356 98
Em0018g486a.t1 3086782 3086832 51
Em0022g282a.t1 1761707 1762065 359
Em0022g282a.t1 1762513 1764902 2390
Em0022g282a.t1 1767089 1767177 89
Em0022g282a.t1 1761306 1761377 72
Em0022g282a.t1 1762408 1762444 37
Em0022g282a.t1 1765103 1765209 107
Em0022g282a.t1 1762119 1762360 242
Em0022g282a.t1 1766670 1766758 89
Em0022g282a.t1 1761437 1761558 122
Em0022g282a.t1 1767236 1767319 84
Em0022g282a.t1 1766866 1767014 149
Em0022g282a.t1 1760941 1761042 102
Em0022g282a.t1 1764976 1765045 70
Em0022g282a.t1 1766507 1766604 98
Em0022g282a.t1 1761149 1761221 73
Em0022g282a.t1 1767385 1767447 63
Em0001g3765a.t1 34242978 34243024 47
Em0001g3765a.t1 34249059 34249201 143
Em0001g3765a.t1 34245111 34245162 52
Em0001g3765a.t1 34245294 34245438 145
Em0001g3765a.t1 34248277 34248349 73
Em0001g3765a.t1 34248892 34248995 104
Em0001g3765a.t1 34249267 34249285 19
Em0001g3765a.t1 34248131 34248223 93
Em0001g3765a.t1 34242488 34242754 267
Em0001g3765a.t1 34245504 34245604 101
Em0001g3765a.t1 34248563 34248672 110
Em0001g3765a.t1 34248733 34248836 104
Em0001g3765a.t1 34242843 34242921 79
Em0001g3765a.t1 34245213 34245243 31
Em0001g1374a.t1 12636895 12637020 126
Em0001g1374a.t1 12635072 12635136 65
Em0001g1374a.t1 12639698 12639906 209
Em0001g1374a.t1 12635282 12635537 256
Em0001g1374a.t1 12637368 12637548 181
Em0001g1374a.t1 12638970 12639047 78
Em0001g1374a.t1 12641863 12641992 130
Em0001g1374a.t1 12638353 12638564 212
Em0004g1046a.t1 8478404 8478450 47
Em0004g1046a.t1 8476929 8477040 112
Em0004g1046a.t1 8477298 8477753 456
Em0001g2338a.t1 21453226 21453381 156
Em0001g2338a.t1 21451923 21452012 90
Em0001g2338a.t1 21452513 21452713 201
Em0008g190a.t1 1701412 1701708 297
Em0008g190a.t1 1700366 1700384 19
Em0008g190a.t1 1700817 1700868 52
Em0008g190a.t1 1700919 1701201 283
Em0024g296a.t1 2920425 2920538 114
Em0024g296a.t1 2922127 2922264 138
Em0024g296a.t1 2917767 2918287 521
Em0024g296a.t1 2916658 2916729 72
Em0024g296a.t1 2915840 2916558 719
Em0024g296a.t1 2917249 2917353 105
Em0024g296a.t1 2919611 2919678 68
Em0024g296a.t1 2915417 2915715 299
Em0024g296a.t1 2919740 2919846 107
Em0024g296a.t1 2921848 2922002 155
Em0001g2311a.t1 21262063 21262164 102
Em0001g2311a.t1 21262225 21262645 421
Em0001g2311a.t1 21261828 21261904 77
Em0006g892a.t1 8401080 8401149 70
Em0006g892a.t1 8403337 8403457 121
Em0006g892a.t1 8403701 8403894 194
Em0006g892a.t1 8403958 8404026 69
Em0006g892a.t1 8403062 8403280 219
Em0006g892a.t1 8400662 8400946 285
Em0006g892a.t1 8402951 8403010 60
Em0006g892a.t1 8401217 8402175 959
Em0022g248a.t1 1600884 1601082 199
Em0022g248a.t1 1606407 1606464 58
Em0022g248a.t1 1602952 1603276 325
Em0022g248a.t1 1606530 1606687 158
Em0022g248a.t1 1606872 1606979 108
Em0022g248a.t1 1597764 1598075 312
Em0022g248a.t1 1607279 1607425 147
Em0022g248a.t1 1605895 1606014 120
Em0022g248a.t1 1600546 1600630 85
Em0022g248a.t1 1596064 1596741 678
Em0022g248a.t1 1603326 1605381 2056
Em0022g248a.t1 1607092 1607208 117
Em0022g248a.t1 1599234 1599311 78
Em0022g248a.t1 1606215 1606352 138
Em0022g248a.t1 1599599 1599888 290
Em0021g514a.t1 3875512 3875561 50
Em0021g514a.t1 3875071 3875174 104
Em0021g514a.t1 3876435 3876659 225
Em0021g514a.t1 3875231 3875335 105
Em0021g514a.t1 3878753 3878860 108
Em0021g514a.t1 3878244 3878449 206
Em0021g514a.t1 3879454 3879699 246
Em0021g514a.t1 3873927 3874136 210
Em0021g514a.t1 3874908 3875007 100
Em0021g514a.t1 3877613 3877723 111
Em0021g514a.t1 3877833 3878003 171
Em0021g514a.t1 3879360 3879401 42
Em0021g514a.t1 3877138 3877386 249
Em0021g514a.t1 3878923 3878972 50
Em0021g514a.t1 3874196 3874534 339
Em0021g514a.t1 3878583 3878689 107
Em0021g514a.t1 3875901 3876334 434
Em0021g514a.t1 3879026 3879064 39
Em0021g514a.t1 3876786 3877002 217
Em0021g514a.t1 3879137 3879307 171
Em0021g514a.t1 3875802 3875844 43
Em0084g6a.t1 43883 44254 372
Em0084g6a.t1 44985 45093 109
Em0084g6a.t1 44325 44434 110
Em0084g6a.t1 44632 44705 74
Em0084g6a.t1 44494 44579 86
Em0084g6a.t1 44761 44936 176
Em0021g535a.t1 4115506 4116498 993
Em0021g535a.t1 4115388 4115456 69
Em0007g1342a.t1 10687575 10687931 357
Em0007g1342a.t1 10687258 10687299 42
Em0023g545a.t1 2958624 2958721 98
Em0023g545a.t1 2959658 2959774 117
Em0023g545a.t1 2959428 2959561 134
Em0023g545a.t1 2955693 2955918 226
Em0023g545a.t1 2956014 2956068 55
Em0023g545a.t1 2957137 2957237 101
Em0023g545a.t1 2956893 2957068 176
Em0023g545a.t1 2956349 2956450 102
Em0023g545a.t1 2956508 2956558 51
Em0023g545a.t1 2958260 2958419 160
Em0023g545a.t1 2955543 2955623 81
Em0023g545a.t1 2959837 2959888 52
Em0019g868a.t1 4961041 4961190 150
Em0019g868a.t1 4953426 4953668 243
Em0019g868a.t1 4962324 4962461 138
Em0019g868a.t1 4976434 4976530 97
Em0019g868a.t1 4959372 4960951 1580
Em0019g868a.t1 4961850 4962071 222
Em0019g868a.t1 4973674 4973917 244
Em0019g868a.t1 4977318 4977417 100
Em0019g868a.t1 4958747 4958990 244
Em0019g868a.t1 4955677 4955838 162
Em0019g868a.t1 4979584 4979709 126
Em0019g868a.t1 4967814 4968565 752
Em0019g868a.t1 4972251 4973033 783
Em0019g868a.t1 4970184 4971087 904
Em0019g868a.t1 4954092 4954280 189
Em0019g868a.t1 4957197 4957398 202
Em0019g868a.t1 4978130 4978176 47
Em0019g868a.t1 4966953 4967424 472
Em0019g868a.t1 4956554 4956870 317
Em0019g868a.t1 4966507 4966659 153
Em0019g868a.t1 4954495 4954572 78
Em0019g868a.t1 4980586 4980750 165
Em0019g868a.t1 4971914 4972039 126
Em0019g868a.t1 4976278 4976351 74
Em0019g868a.t1 4957619 4957896 278
Em0019g868a.t1 4978797 4979110 314
Em0019g868a.t1 4974442 4975594 1153
Em0019g868a.t1 4975817 4975971 155
Em0019g868a.t1 4977772 4977797 26
Em0019g868a.t1 4971326 4971580 255
Em0019g868a.t1 4964767 4966442 1676
Em0019g868a.t1 4962888 4964327 1440
Em0019g868a.t1 4955950 4956182 233
Em0022g936a.t1 6934816 6934950 135
Em0022g936a.t1 6934620 6934724 105
Em0022g936a.t1 6934249 6934409 161
Em0022g936a.t1 6934143 6934162 20
Em0022g936a.t1 6934471 6934562 92
Em0355g2a.t1 10662 10756 95
Em0355g2a.t1 9752 9944 193
Em0355g2a.t1 11154 11218 65
Em0355g2a.t1 10211 10288 78
Em0355g2a.t1 12340 12559 220
Em0355g2a.t1 12652 12732 81
Em0012g669a.t1 6163240 6163398 159
Em0012g669a.t1 6162657 6162747 91
Em0012g669a.t1 6163731 6163902 172
Em0012g669a.t1 6163455 6163642 188
Em0012g669a.t1 6161991 6162073 83
Em0024g190a.t1 1942369 1942777 409
Em0024g190a.t1 1945207 1945322 116
Em0024g190a.t1 1949795 1950583 789
Em0024g190a.t1 1947047 1947149 103
Em0024g190a.t1 1947322 1947473 152
Em0024g190a.t1 1946135 1946348 214
Em0024g190a.t1 1945507 1945607 101
Em0024g190a.t1 1948062 1949126 1065
Em0006g1420a.t1 12691165 12691209 45
Em0006g1420a.t1 12678660 12678748 89
Em0006g1420a.t1 12687930 12688161 232
Em0006g1420a.t1 12689589 12689762 174
Em0006g1420a.t1 12689134 12689294 161
Em0006g1420a.t1 12677316 12677457 142
Em0006g1420a.t1 12677960 12678111 152
Em0006g1420a.t1 12676908 12677048 141
Em0006g1420a.t1 12680694 12680807 114
Em0006g1420a.t1 12678186 12678233 48
Em0006g1420a.t1 12676109 12676328 220
Em0006g1420a.t1 12676446 12676702 257
Em0006g1420a.t1 12687747 12687857 111
Em0006g1420a.t1 12677120 12677251 132
Em0006g1420a.t1 12681316 12681460 145
Em0006g1420a.t1 12681626 12681772 147
Em0435g6a.t1 28066 28144 79
Em0435g6a.t1 27137 27171 35
Em0435g6a.t1 26675 26748 74
Em0435g6a.t1 25046 25773 728
Em0435g6a.t1 31343 31435 93
Em0435g6a.t1 26941 27006 66
Em0435g6a.t1 30653 30723 71
Em0435g6a.t1 30777 30822 46
Em0435g6a.t1 31228 31276 49
Em0435g6a.t1 26575 26603 29
Em0435g6a.t1 30253 30399 147
Em0435g6a.t1 30478 30557 80
Em0435g6a.t1 26372 26456 85
Em0435g6a.t1 27240 27309 70
Em0435g6a.t1 26872 26891 20
Em0435g6a.t1 25864 25872 9
Em0435g6a.t1 27381 27469 89
Em0435g6a.t1 30035 30142 108
Em0435g6a.t1 31559 31711 153
Em0005g1355a.t1 11424992 11425057 66
Em0005g1355a.t1 11424638 11424801 164
Em0005g1355a.t1 11424543 11424573 31
Em0005g1355a.t1 11425587 11425661 75
Em0005g1355a.t1 11425256 11425409 154
Em0005g1355a.t1 11425463 11425534 72
Em0005g1355a.t1 11424858 11424937 80
Em0005g1355a.t1 11425120 11425164 45
Em0005g1355a.t1 11425840 11425984 145
Em0005g1355a.t1 11426034 11426218 185
Em0014g789a.t1 6579338 6579471 134
Em0014g789a.t1 6580220 6580292 73
Em0014g789a.t1 6580518 6580560 43
Em0014g789a.t1 6580348 6580427 80
Em0014g789a.t1 6580885 6581043 159
Em0022g907a.t1 6683156 6683795 640
Em0022g907a.t1 6678891 6679124 234
Em0022g907a.t1 6682867 6683091 225
Em0022g907a.t1 6681086 6681717 632
Em0022g907a.t1 6680052 6680960 909
Em0020g301a.t1 1801155 1802786 1632
Em0020g301a.t1 1802841 1805153 2313
Em0020g301a.t1 1805206 1805742 537
Em0003g775a.t1 6162708 6162802 95
Em0003g775a.t1 6164933 6165031 99
Em0003g775a.t1 6163818 6163916 99
Em0003g775a.t1 6165097 6165105 9
Em0003g775a.t1 6159508 6161752 2245
Em0015g691a.t1 4548615 4549334 720
Em0015g691a.t1 4551716 4551732 17
Em0015g691a.t1 4549783 4549960 178
Em0015g691a.t1 4550790 4550936 147
Em0075g17a.t1 121166 122180 1015
Em0075g17a.t1 120460 121040 581
Em0008g823a.t1 7608821 7610878 2058
Em0008g823a.t1 7608101 7608321 221
Em0008g823a.t1 7607936 7607987 52
Em0008g823a.t1 7607699 7607859 161
Em0008g823a.t1 7607070 7607358 289
Em0019g503a.t1 3077744 3077857 114
Em0019g503a.t1 3077107 3077687 581
Em0019g503a.t1 3078056 3078175 120
Em0019g503a.t1 3078262 3078574 313
Em0002g1898a.t1 17706840 17707227 388
Em0002g1898a.t1 17706123 17706427 305
Em0002g1898a.t1 17704687 17705103 417
Em0002g1898a.t1 17705489 17705743 255
Em0007g236a.t1 1935870 1936043 174
Em0007g236a.t1 1932458 1932502 45
Em0007g236a.t1 1936127 1936165 39
Em0007g236a.t1 1934242 1934327 86
Em0007g236a.t1 1933177 1933504 328
Em0007g236a.t1 1932044 1932286 243
Em0007g236a.t1 1931542 1931818 277
Em0007g236a.t1 1931909 1931976 68
Em0007g236a.t1 1932622 1932834 213
Em0007g861a.t1 6790014 6790042 29
Em0007g861a.t1 6788820 6788982 163
Em0007g861a.t1 6789277 6789428 152
Em0007g861a.t1 6788198 6788533 336
Em0007g861a.t1 6787826 6787880 55
Em0007g861a.t1 6789497 6789640 144
Em0024g320a.t1 3116218 3116426 209
Em0024g320a.t1 3102598 3102656 59
Em0024g320a.t1 3107161 3107439 279
Em0024g320a.t1 3112610 3112760 151
Em0024g320a.t1 3103333 3103426 94
Em0024g320a.t1 3106870 3106912 43
Em0024g320a.t1 3100510 3100621 112
Em0024g320a.t1 3099478 3099774 297
Em0024g320a.t1 3102906 3102964 59
Em0024g320a.t1 3102717 3102810 94
Em0024g320a.t1 3106039 3106345 307
Em0024g320a.t1 3102101 3102194 94
Em0024g320a.t1 3103522 3103580 59
Em0024g320a.t1 3112846 3112896 51
Em0024g320a.t1 3103025 3103118 94
Em0024g320a.t1 3113281 3114754 1474
Em0024g320a.t1 3103949 3104012 64
Em0024g320a.t1 3102290 3102348 59
Em0024g320a.t1 3102409 3102502 94
Em0024g320a.t1 3103830 3103888 59
Em0024g320a.t1 3105417 3105661 245
Em0024g320a.t1 3099838 3099929 92
Em0024g320a.t1 3103641 3103734 94
Em0024g320a.t1 3103214 3103272 59
Em0003g1348a.t1 11796402 11796472 71
Em0003g1348a.t1 11796170 11796325 156
Em0003g1348a.t1 11796005 11796103 99
Em0003g1348a.t1 11795763 11795939 177
Em0003g1348a.t1 11797265 11797703 439
Em0009g1040a.t1 9092335 9092547 213
Em0009g1040a.t1 9095053 9095179 127
Em0009g1040a.t1 9094631 9094911 281
Em0009g1040a.t1 9094386 9094514 129
Em0006g399a.t1 3635700 3635789 90
Em0006g399a.t1 3637902 3638146 245
Em0006g399a.t1 3634477 3634510 34
Em0006g399a.t1 3636776 3636886 111
Em0006g399a.t1 3635167 3635354 188
Em0006g399a.t1 3634566 3634619 54
Em0006g399a.t1 3637738 3637846 109
Em0006g399a.t1 3636630 3636725 96
Em0006g399a.t1 3635445 3635603 159
Em0020g631a.t1 4507811 4507939 129
Em0020g631a.t1 4506285 4506360 76
Em0020g631a.t1 4509479 4509537 59
Em0020g631a.t1 4514238 4514371 134
Em0020g631a.t1 4505413 4505561 149
Em0020g631a.t1 4511294 4511342 49
Em0020g631a.t1 4510370 4510538 169
Em0020g631a.t1 4503925 4503977 53
Em0020g631a.t1 4512315 4512426 112
Em0020g631a.t1 4512532 4512636 105
Em0020g631a.t1 4512885 4513048 164
Em0020g631a.t1 4513946 4514032 87
Em0020g631a.t1 4510893 4510974 82
Em0020g631a.t1 4510019 4510119 101
Em0020g631a.t1 4513172 4513327 156
Em0020g631a.t1 4510261 4510322 62
Em0020g631a.t1 4505827 4505947 121
Em0020g631a.t1 4510676 4510751 76
Em0022g144a.t1 1042345 1042529 185
Em0022g144a.t1 1041726 1042197 472
Em0022g144a.t1 1043012 1043173 162
Em0022g144a.t1 1044032 1044142 111
Em0022g144a.t1 1042794 1042957 164
Em0022g144a.t1 1045555 1045617 63
Em0022g144a.t1 1045009 1045140 132
Em0022g144a.t1 1047061 1047171 111
Em0022g144a.t1 1042596 1042650 55
Em0022g144a.t1 1045792 1045978 187
Em0022g144a.t1 1045223 1045264 42
Em0022g144a.t1 1044771 1044806 36
Em0022g144a.t1 1046874 1046992 119
Em0022g144a.t1 1044197 1044322 126
Em0022g144a.t1 1043582 1043800 219
Em0022g144a.t1 1044375 1044466 92
Em0022g144a.t1 1044523 1044589 67
Em0005g1388a.t1 11715502 11715586 85
Em0005g1388a.t1 11715647 11715728 82
Em0005g1388a.t1 11718148 11718233 86
Em0005g1388a.t1 11715354 11715441 88
Em0005g1388a.t1 11717431 11717709 279
Em0005g1388a.t1 11716348 11716792 445
Em0003g1612a.t1 14166413 14166756 344
Em0003g1612a.t1 14166840 14167835 996
Em0003g1612a.t1 14167885 14168557 673
Em0006g544a.t1 5008770 5008831 62
Em0006g544a.t1 5008940 5009932 993
Em0006g544a.t1 5006054 5006242 189
Em0006g544a.t1 5010602 5010761 160
Em0006g544a.t1 5004716 5005623 908
Em0006g544a.t1 5006542 5007997 1456
Em0006g544a.t1 5008099 5008293 195
Em0015g941a.t1 6399747 6399887 141
Em0015g941a.t1 6399992 6400051 60
Em0015g941a.t1 6402944 6403003 60
Em0015g941a.t1 6400648 6400707 60
Em0015g941a.t1 6402616 6402675 60
Em0015g941a.t1 6401796 6401855 60
Em0015g941a.t1 6400812 6400871 60
Em0015g941a.t1 6401960 6402019 60
Em0015g941a.t1 6400320 6400379 60
Em0015g941a.t1 6403426 6403479 54
Em0015g941a.t1 6402780 6402839 60
Em0015g941a.t1 6402124 6402183 60
Em0015g941a.t1 6401632 6401691 60
Em0015g941a.t1 6401304 6401363 60
Em0015g941a.t1 6401468 6401527 60
Em0015g941a.t1 6402288 6402347 60
Em0015g941a.t1 6400484 6400543 60
Em0015g941a.t1 6402452 6402511 60
Em0015g941a.t1 6400976 6401035 60
Em0015g941a.t1 6401140 6401199 60
Em0005g306a.t1 2369469 2369542 74
Em0005g306a.t1 2377836 2377973 138
Em0005g306a.t1 2377563 2377717 155
Em0005g306a.t1 2374296 2374427 132
Em0005g306a.t1 2369106 2369422 317
Em0005g306a.t1 2370393 2370562 170
Em0005g306a.t1 2371463 2371581 119
Em0005g306a.t1 2374499 2374532 34
Em0005g306a.t1 2367760 2368210 451
Em0020g172a.t1 1014262 1014403 142
Em0020g172a.t1 1015211 1015335 125
Em0020g172a.t1 1014508 1014650 143
Em0020g172a.t1 1015501 1015620 120
Em0020g172a.t1 1015081 1015158 78
Em0020g172a.t1 1015388 1015439 52
Em0020g172a.t1 1015716 1015826 111
Em0020g172a.t1 1016139 1016184 46
Em0020g172a.t1 1015879 1015992 114
Em0020g172a.t1 1016238 1016317 80
Em0004g325a.t1 2390822 2390884 63
Em0004g325a.t1 2391622 2391733 112
Em0004g325a.t1 2393126 2394756 1631
Em0008g61a.t1 567961 568144 184
Em0008g61a.t1 568324 568361 38
Em0008g61a.t1 568422 568587 166
Em0008g61a.t1 568198 568268 71
Em0008g61a.t1 568638 568754 117
Em0008g61a.t1 568934 569038 105
Em0001g1237a.t1 11309421 11309530 110
Em0001g1237a.t1 11302368 11302386 19
Em0001g1237a.t1 11306446 11306541 96
Em0001g1237a.t1 11308351 11308411 61
Em0001g1237a.t1 11307863 11307950 88
Em0001g1237a.t1 11302487 11302752 266
Em0001g1237a.t1 11304158 11304254 97
Em0001g1237a.t1 11306633 11306718 86
Em0001g1237a.t1 11305407 11305502 96
Em0001g1237a.t1 11309766 11309882 117
Em0001g1237a.t1 11305563 11305654 92
Em0024g153a.t1 1587353 1587699 347
Em0024g153a.t1 1587074 1587212 139
Em0018g1133a.t1 7844128 7844226 99
Em0018g1133a.t1 7836129 7836195 67
Em0018g1133a.t1 7844292 7844297 6
Em0018g1133a.t1 7836265 7836353 89
Em0018g1133a.t1 7833453 7833656 204
Em0018g1133a.t1 7840504 7840593 90
Em0018g1133a.t1 7835821 7835929 109
Em0018g1133a.t1 7836551 7836615 65
Em0018g1133a.t1 7839631 7839775 145
Em0018g1133a.t1 7836885 7838985 2101
Em0018g1133a.t1 7842276 7842359 84
Em0018g1133a.t1 7841709 7841783 75
Em0018g1133a.t1 7833791 7833848 58
Em0018g1133a.t1 7843447 7843608 162
Em0018g1133a.t1 7843808 7844005 198
Em0018g1133a.t1 7833225 7833400 176
Em0018g1133a.t1 7841391 7841537 147
Em0018g1133a.t1 7839357 7839418 62
Em0018g1133a.t1 7835985 7836049 65
Em0018g1133a.t1 7842174 7842221 48
Em0018g1133a.t1 7843120 7843212 93
Em0022g994a.t1 7491701 7493310 1610
Em0022g994a.t1 7491055 7491400 346
Em0001g481a.t1 3860586 3860696 111
Em0001g481a.t1 3861751 3862014 264
Em0001g481a.t1 3861180 3861692 513
Em0001g481a.t1 3860375 3860536 162
Em0001g481a.t1 3860123 3860317 195
Em0015g765a.t1 5092435 5092610 176
Em0015g765a.t1 5092668 5092848 181
Em0801g2a.t1 12960 13081 122
Em0801g2a.t1 13365 13692 328
Em0801g2a.t1 16369 16596 228
Em0801g2a.t1 16045 16113 69
Em0801g2a.t1 15749 15956 208
Em0801g2a.t1 14869 15185 317
Em0801g2a.t1 17822 18025 204
Em0801g2a.t1 13936 14412 477
Em0001g1918a.t1 17950283 17950311 29
Em0001g1918a.t1 17949852 17949919 68
Em0001g1918a.t1 17950887 17950965 79
Em0001g1918a.t1 17951580 17951614 35
Em0001g1918a.t1 17950356 17950488 133
Em0001g1918a.t1 17949606 17949793 188
Em0001g1918a.t1 17949223 17949426 204
Em0001g1918a.t1 17948972 17949169 198
Em0001g1918a.t1 17950547 17950827 281
Em0001g1918a.t1 17949976 17950068 93
Em0019g998a.t1 6001243 6002305 1063
Em0019g998a.t1 6000559 6001189 631
Em0019g998a.t1 5998351 5999605 1255
Em0019g998a.t1 5999703 6000506 804
Em0001g193a.t1 1416293 1417478 1186
Em0001g193a.t1 1415527 1415619 93
Em0001g193a.t1 1415114 1415155 42
Em0001g193a.t1 1418014 1418687 674
Em0123g8a.t1 75205 75934 730
Em0123g8a.t1 77399 77790 392
Em0123g8a.t1 72814 73194 381
Em0123g8a.t1 76207 77335 1129
Em0123g8a.t1 74659 74802 144
Em0123g8a.t1 73460 73536 77
Em0123g8a.t1 73701 74132 432
Em0061g10a.t1 92136 92249 114
Em0061g10a.t1 103586 103795 210
Em0061g10a.t1 92587 92747 161
Em0061g10a.t1 89967 90036 70
Em0061g10a.t1 99104 99225 122
Em0061g10a.t1 90538 90900 363
Em0061g10a.t1 101050 101127 78
Em0061g10a.t1 93779 93911 133
Em0061g10a.t1 101180 101255 76
Em0061g10a.t1 101324 101404 81
Em0061g10a.t1 101792 101859 68
Em0015g1274a.t1 8320778 8324316 3539
Em0015g1274a.t1 8324571 8325054 484
Em0020g587a.t1 4121279 4123059 1781
Em0020g587a.t1 4123210 4123405 196
Em0012g239a.t1 1879671 1879781 111
Em0012g239a.t1 1880429 1880622 194
Em0012g239a.t1 1880683 1880831 149
Em0012g239a.t1 1880094 1880214 121
Em0012g239a.t1 1881735 1881956 222
Em0012g239a.t1 1883181 1883374 194
Em0012g239a.t1 1883516 1883684 169
Em0012g239a.t1 1881507 1881582 76
Em0018g139a.t1 766441 766890 450
Em0018g139a.t1 767064 768248 1185
Em0009g603a.t1 5625116 5625253 138
Em0009g603a.t1 5624356 5624380 25
Em0009g603a.t1 5624773 5624877 105
Em0009g603a.t1 5623795 5624098 304
Em0009g603a.t1 5624440 5624599 160
Em0009g603a.t1 5619712 5619799 88
Em0009g603a.t1 5624933 5625059 127
Em0009g603a.t1 5615186 5615268 83
Em0009g603a.t1 5619848 5620063 216
Em0009g603a.t1 5621215 5621293 79
Em0009g603a.t1 5623340 5623499 160
Em0009g603a.t1 5616962 5617061 100
Em0009g603a.t1 5622980 5623004 25
Em0009g603a.t1 5624662 5624713 52
Em0009g603a.t1 5617212 5617313 102
Em0009g603a.t1 5621441 5621643 203
Em0009g603a.t1 5621050 5621132 83
Em0009g603a.t1 5617988 5618013 26
Em0009g603a.t1 5622842 5622921 80
Em0009g603a.t1 5623574 5623667 94
Em0009g603a.t1 5624154 5624299 146
Em0009g603a.t1 5614923 5615131 209
Em0009g603a.t1 5617820 5617836 17
Em0019g373a.t1 2086861 2087982 1122
Em0019g373a.t1 2088763 2089088 326
Em0019g373a.t1 2088351 2088543 193
Em0011g1126a.t1 9140397 9140662 266
Em0011g1126a.t1 9142587 9142784 198
Em0011g1126a.t1 9141693 9141962 270
Em0011g1126a.t1 9143181 9143280 100
Em0011g1126a.t1 9140998 9141282 285
Em0011g1126a.t1 9142018 9142341 324
Em0011g1126a.t1 9141340 9141624 285
Em0503g2a.t1 11917 12663 747
Em0503g2a.t1 11434 11556 123
Em0503g2a.t1 10428 10827 400
Em0503g2a.t1 10105 10367 263
Em0503g2a.t1 11624 11841 218
Em0503g2a.t1 10878 11370 493
Em0157g2a.t1 11347 11488 142
Em0157g2a.t1 13047 13132 86
Em0157g2a.t1 11628 11931 304
Em0157g2a.t1 10658 10962 305
Em0679g2a.t1 15836 15909 74
Em0679g2a.t1 15212 15298 87
Em0679g2a.t1 15967 16132 166
Em0679g2a.t1 16190 16323 134
Em0679g2a.t1 15615 15735 121
Em0679g2a.t1 15387 15542 156
Em0499g1a.t1 5131 5494 364
Em0499g1a.t1 3627 4350 724
Em0499g1a.t1 4520 5060 541
Em0017g588a.t1 5114275 5114295 21
Em0017g588a.t1 5113419 5113753 335
Em0017g588a.t1 5113900 5114155 256
Em0002g1230a.t1 12141385 12141733 349
Em0002g1230a.t1 12140789 12140818 30
Em0002g1230a.t1 12141138 12141244 107
Em0002g1230a.t1 12140922 12140978 57
Em0006g759a.t1 7238922 7239199 278
Em0006g759a.t1 7239354 7239472 119
Em0006g759a.t1 7241325 7241702 378
Em0006g759a.t1 7241183 7241274 92
Em0007g891a.t1 7031562 7031605 44
Em0007g891a.t1 7031038 7031066 29
Em0007g891a.t1 7030314 7030459 146
Em0007g891a.t1 7031200 7031343 144
Em0004g1157a.t1 9389701 9389750 50
Em0004g1157a.t1 9389806 9389956 151
Em0004g1157a.t1 9389459 9389634 176
Em0004g1157a.t1 9389327 9389399 73
Em0003g1426a.t1 12402833 12403090 258
Em0003g1426a.t1 12406472 12407011 540
Em0003g1426a.t1 12401464 12401766 303
Em0003g1426a.t1 12407667 12407947 281
Em0003g1426a.t1 12402113 12402217 105
Em0003g1426a.t1 12399809 12399836 28
Em0003g1426a.t1 12400217 12400969 753
Em0015g198a.t1 1075796 1075820 25
Em0015g198a.t1 1074689 1074838 150
Em0015g198a.t1 1074538 1074596 59
Em0015g198a.t1 1076197 1088391 12195
Em0015g198a.t1 1075879 1075940 62
Em0015g198a.t1 1075307 1075393 87
Em0015g198a.t1 1075588 1075638 51
Em0015g198a.t1 1074899 1075031 133
Em0015g198a.t1 1076046 1076105 60
Em0008g446a.t1 4313219 4313273 55
Em0008g446a.t1 4312644 4313116 473
Em0008g446a.t1 4311364 4311936 573
Em0012g643a.t1 5955110 5955204 95
Em0012g643a.t1 5957405 5957532 128
Em0012g643a.t1 5952249 5952337 89
Em0012g643a.t1 5958104 5958204 101
Em0012g643a.t1 5951201 5951280 80
Em0012g643a.t1 5954962 5955054 93
Em0012g643a.t1 5952525 5952667 143
Em0012g643a.t1 5954375 5954468 94
Em0012g643a.t1 5959460 5959541 82
Em0012g643a.t1 5961761 5961887 127
Em0012g643a.t1 5954726 5954875 150
Em0012g643a.t1 5960630 5960732 103
Em0012g643a.t1 5959676 5959784 109
Em0012g643a.t1 5961542 5961711 170
Em0012g643a.t1 5955594 5955748 155
Em0004g240a.t1 1746293 1746452 160
Em0004g240a.t1 1746525 1746631 107
Em0004g240a.t1 1744790 1745174 385
Em0004g240a.t1 1746737 1746827 91
Em0004g240a.t1 1743612 1744713 1102
Em0004g240a.t1 1745578 1745814 237
Em0020g932a.t1 7024301 7026225 1925
Em0020g932a.t1 7023858 7024203 346
Em0024g414a.t1 4033832 4034021 190
Em0024g414a.t1 4034295 4034381 87
Em0024g414a.t1 4033418 4033491 74
Em0024g414a.t1 4032185 4032369 185
Em0024g414a.t1 4032113 4032119 7
Em0186g2a.t1 10069 10164 96
Em0186g2a.t1 11013 11109 97
Em0186g2a.t1 11202 11273 72
Em0186g2a.t1 9877 9889 13
Em0186g2a.t1 10748 10807 60
Em0186g2a.t1 10626 10686 61
Em0186g2a.t1 10858 10962 105
Em0186g2a.t1 9946 10016 71
Em0186g2a.t1 11333 11382 50
Em0186g2a.t1 10470 10543 74
Em0809g1a.t1 2033 2146 114
Em0809g1a.t1 1599 1659 61
Em0809g1a.t1 1870 1943 74
Em0006g1266a.t1 11447007 11447360 354
Em0006g1266a.t1 11447435 11447923 489
Em0008g607a.t1 5843166 5843276 111
Em0008g607a.t1 5843031 5843102 72
Em0008g607a.t1 5839187 5839516 330
Em0008g607a.t1 5841135 5841410 276
Em0008g607a.t1 5840529 5840587 59
Em0008g607a.t1 5840650 5840751 102
Em0008g607a.t1 5841737 5841937 201
Em0008g607a.t1 5838805 5838864 60
Em0008g607a.t1 5843341 5843403 63
Em0008g607a.t1 5838922 5839107 186
Em0008g607a.t1 5840830 5840902 73
Em0007g842a.t1 6613181 6613444 264
Em0007g842a.t1 6614164 6614169 6
Em0023g903a.t1 5791258 5791316 59
Em0023g903a.t1 5791615 5791665 51
Em0023g903a.t1 5788902 5789123 222
Em0023g903a.t1 5788635 5788714 80
Em0023g903a.t1 5787053 5787347 295
Em0023g903a.t1 5788147 5788224 78
Em0023g903a.t1 5791054 5791156 103
Em0004g411a.t1 2985037 2985121 85
Em0004g411a.t1 2984556 2984620 65
Em0004g411a.t1 2984238 2984376 139
Em0004g411a.t1 2984864 2984972 109
Em0004g411a.t1 2986230 2986291 62
Em0004g411a.t1 2985182 2985343 162
Em0004g411a.t1 2984742 2984790 49
Em0004g411a.t1 2985640 2985766 127
Em0004g411a.t1 2985909 2986019 111
Em0004g411a.t1 2986110 2986157 48
Em0047g13a.t1 57962 58142 181
Em0047g13a.t1 61219 61379 161
Em0047g13a.t1 66382 66451 70
Em0047g13a.t1 52589 52699 111
Em0047g13a.t1 54166 54291 126
Em0047g13a.t1 68780 68912 133
Em0047g13a.t1 63391 63476 86
Em0047g13a.t1 72433 72519 87
Em0047g13a.t1 60493 60595 103
Em0047g13a.t1 66759 66934 176
Em0047g13a.t1 55603 56020 418
Em0047g13a.t1 59468 59618 151
Em0047g13a.t1 65173 65237 65
Em0047g13a.t1 65021 65067 47
Em0047g13a.t1 62690 62797 108
Em0047g13a.t1 56437 56543 107
Em0047g13a.t1 59770 59923 154
Em0047g13a.t1 66580 66636 57
Em0047g13a.t1 69613 69720 108
Em0047g13a.t1 54562 54669 108
Em0047g13a.t1 72193 72367 175
Em0047g13a.t1 65531 65598 68
Em0047g13a.t1 70435 70475 41
Em1084g2a.t1 6135 6596 462
Em1084g2a.t1 5760 6026 267
Em0021g593a.t1 4790803 4790952 150
Em0021g593a.t1 4779811 4780022 212
Em0021g593a.t1 4791264 4791341 78
Em0021g593a.t1 4791427 4791498 72
Em0021g593a.t1 4782371 4782497 127
Em0021g593a.t1 4783503 4783616 114
Em0021g593a.t1 4784494 4784646 153
Em0021g593a.t1 4787996 4788085 90
Em0021g593a.t1 4781769 4781917 149
Em0021g593a.t1 4785187 4785554 368
Em0021g593a.t1 4784011 4784143 133
Em0021g593a.t1 4780321 4781149 829
Em0021g593a.t1 4783710 4783801 92
Em0021g593a.t1 4782559 4782613 55
Em0021g593a.t1 4787029 4787212 184
Em0021g593a.t1 4783054 4783133 80
Em0005g1410a.t1 11863794 11864033 240
Em0005g1410a.t1 11863523 11863734 212
Em0005g1410a.t1 11863070 11863117 48
Em0005g1410a.t1 11863209 11863455 247
Em0001g2841a.t1 25699166 25699292 127
Em0001g2841a.t1 25697652 25697876 225
Em0001g2841a.t1 25698888 25699106 219
Em0001g2841a.t1 25699906 25699961 56
Em0001g2841a.t1 25698031 25698081 51
Em0001g2866a.t1 25941930 25942056 127
Em0001g2866a.t1 25942460 25942512 53
Em0001g2866a.t1 25941055 25941282 228
Em0001g2866a.t1 25941563 25941781 219
Em0005g291a.t1 2200785 2200901 117
Em0005g291a.t1 2201598 2201807 210
Em0005g291a.t1 2200498 2200569 72
Em0005g291a.t1 2204956 2205053 98
Em0005g291a.t1 2201186 2201301 116
Em0005g291a.t1 2198845 2199135 291
Em0005g291a.t1 2206217 2206268 52
Em0005g291a.t1 2197064 2197321 258
Em0005g291a.t1 2196359 2196657 299
Em0005g291a.t1 2200979 2201024 46
Em0005g291a.t1 2206341 2206363 23
Em0005g291a.t1 2203935 2204191 257
Em0005g291a.t1 2200649 2200711 63
Em0004g273a.t1 2013878 2014955 1078
Em0004g273a.t1 2013031 2013707 677
Em0006g1570a.t1 13863556 13863624 69
Em0006g1570a.t1 13864486 13864668 183
Em0006g1570a.t1 13862561 13862651 91
Em0006g1570a.t1 13864906 13864924 19
Em0006g1570a.t1 13864726 13864846 121
Em0006g1570a.t1 13863056 13863226 171
Em0006g1570a.t1 13863325 13863416 92
Em0006g1570a.t1 13863471 13863503 33
Em0006g1570a.t1 13864196 13864331 136
Em0006g1570a.t1 13863906 13863962 57
Em0019g596a.t1 3607714 3607906 193
Em0019g596a.t1 3606819 3606890 72
Em0019g596a.t1 3606298 3606510 213
Em0019g596a.t1 3606945 3606979 35
Em0011g460a.t1 3472784 3472801 18
Em0011g460a.t1 3473191 3473239 49
Em0011g460a.t1 3472865 3473031 167
Em0003g622a.t1 4846757 4846796 40
Em0003g622a.t1 4845930 4846108 179
Em0003g622a.t1 4846844 4847107 264
Em0003g622a.t1 4845642 4845770 129
Em0005g1333a.t1 11209580 11209625 46
Em0005g1333a.t1 11210127 11210369 243
Em0005g1333a.t1 11209427 11209516 90
Em0005g1333a.t1 11210708 11210758 51
Em0005g1333a.t1 11208641 11208765 125
Em0005g1333a.t1 11208079 11208243 165
Em0009g1050a.t1 9158059 9158119 61
Em0009g1050a.t1 9155708 9155884 177
Em0009g1050a.t1 9154910 9155055 146
Em0009g1050a.t1 9158755 9158851 97
Em0009g1050a.t1 9158184 9158222 39
Em0009g1050a.t1 9157978 9158007 30
Em0009g1050a.t1 9154358 9154415 58
Em0009g1050a.t1 9155485 9155604 120
Em0009g1050a.t1 9154656 9154765 110
Em0009g1050a.t1 9154520 9154595 76
Em0009g1050a.t1 9157811 9157913 103
Em0009g1050a.t1 9156022 9156124 103
Em0009g1050a.t1 9158468 9158687 220
Em0009g1050a.t1 9155252 9155428 177
Em0009g1050a.t1 9159262 9159282 21
Em0009g1050a.t1 9158282 9158396 115
Em0016g987a.t1 7596449 7596514 66
Em0016g987a.t1 7595161 7595280 120
Em0016g987a.t1 7595541 7595663 123
Em0016g987a.t1 7594292 7594389 98
Em0016g987a.t1 7595839 7595910 72
Em0016g987a.t1 7594436 7595099 664
Em0016g987a.t1 7596150 7596217 68
Em0016g987a.t1 7596571 7596641 71
Em0016g987a.t1 7596012 7596081 70
Em0016g987a.t1 7596283 7596382 100
Em0016g987a.t1 7595376 7595480 105
Em0006g1163a.t1 10745203 10745367 165
Em0006g1163a.t1 10745447 10745608 162
Em0006g1163a.t1 10746520 10747143 624
Em0016g193a.t1 1049710 1049834 125
Em0016g193a.t1 1051960 1052317 358
Em0016g193a.t1 1048838 1049056 219
Em0016g193a.t1 1050000 1050420 421
Em0016g193a.t1 1052371 1052778 408
Em0016g193a.t1 1050628 1051649 1022
Em0016g193a.t1 1049439 1049633 195
Em0001g968a.t1 8494113 8494198 86
Em0001g968a.t1 8494324 8494422 99
Em0001g968a.t1 8495132 8495171 40
Em0001g968a.t1 8493796 8493901 106
Em0001g968a.t1 8494488 8494670 183
Em0001g968a.t1 8493957 8494045 89
Em0020g785a.t1 5851673 5851765 93
Em0020g785a.t1 5853465 5854688 1224
Em0020g785a.t1 5852036 5852156 121
Em0020g785a.t1 5855708 5859835 4128
Em0020g785a.t1 5852618 5852832 215
Em0024g487a.t1 4773351 4773550 200
Em0024g487a.t1 4773193 4773294 102
Em0024g487a.t1 4773822 4773981 160
Em0024g487a.t1 4774577 4774847 271
Em0024g487a.t1 4772415 4772653 239
Em0024g487a.t1 4774302 4774514 213
Em0024g487a.t1 4773671 4773769 99
Em0001g749a.t1 6243067 6243264 198
Em0001g749a.t1 6240268 6240372 105
Em0001g749a.t1 6241424 6241642 219
Em0001g749a.t1 6240092 6240202 111
Em0001g749a.t1 6237804 6237913 110
Em0001g749a.t1 6239322 6239465 144
Em0001g749a.t1 6237558 6237742 185
Em0001g749a.t1 6236997 6237049 53
Em0001g749a.t1 6240834 6241130 297
Em0014g445a.t1 3570985 3571192 208
Em0014g445a.t1 3570714 3570866 153
Em0014g445a.t1 3571665 3573075 1411
Em0014g445a.t1 3570356 3570656 301
Em0044g3a.t1 8274 8895 622
Em0044g3a.t1 7952 8046 95
Em0044g3a.t1 9243 9348 106
Em0044g3a.t1 7556 7806 251
Em0024g390a.t1 3783683 3783784 102
Em0024g390a.t1 3783181 3783321 141
Em0024g390a.t1 3782677 3782788 112
Em0024g390a.t1 3782463 3782477 15
Em0024g390a.t1 3782981 3783027 47
Em0001g1348a.t1 12383915 12384144 230
Em0001g1348a.t1 12383266 12383336 71
Em0001g1348a.t1 12383729 12383861 133
Em0001g1348a.t1 12383399 12383498 100
Em0001g1348a.t1 12383557 12383673 117
Em0002g1393a.t1 13592342 13592436 95
Em0002g1393a.t1 13596446 13596757 312
Em0002g1393a.t1 13588172 13588396 225
Em0002g1393a.t1 13587444 13588007 564
Em0002g1393a.t1 13597062 13597325 264
Em0002g1393a.t1 13598399 13598851 453
Em0002g1393a.t1 13596081 13596173 93
Em0002g1393a.t1 13598937 13599848 912
Em0002g1393a.t1 13594580 13594916 337
Em0002g1393a.t1 13591187 13591669 483
Em0003g1581a.t1 13884079 13884204 126
Em0003g1581a.t1 13886967 13887109 143
Em0003g1581a.t1 13885354 13885457 104
Em0003g1581a.t1 13886604 13886777 174
Em0003g1581a.t1 13889534 13889693 160
Em0003g1581a.t1 13887744 13887915 172
Em0003g1581a.t1 13888952 13889096 145
Em0003g1581a.t1 13887388 13887489 102
Em0003g1581a.t1 13886413 13886495 83
Em0003g1581a.t1 13885623 13885688 66
Em0022g387a.t1 2356907 2357320 414
Em0022g387a.t1 2354014 2354039 26
Em0022g387a.t1 2354908 2355443 536
Em0022g387a.t1 2354094 2354134 41
Em1054g1a.t1 7184 7346 163
Em1054g1a.t1 1674 1736 63
Em1054g1a.t1 5899 5962 64
Em1054g1a.t1 3484 3639 156
Em1054g1a.t1 2565 2669 105
Em1054g1a.t1 585 713 129
Em1054g1a.t1 1412 1475 64
Em1054g1a.t1 1840 1916 77
Em1054g1a.t1 6127 6224 98
Em1054g1a.t1 4681 4808 128
Em1054g1a.t1 3231 3306 76
Em0011g1084a.t1 8806215 8806349 135
Em0011g1084a.t1 8800242 8800652 411
Em0011g1084a.t1 8804445 8804532 88
Em0011g1084a.t1 8801088 8801351 264
Em0011g1084a.t1 8801757 8802050 294
Em0011g1084a.t1 8803213 8803336 124
Em0011g1084a.t1 8805944 8806037 94
Em0011g1084a.t1 8804004 8804382 379
Em0011g1084a.t1 8805540 8805675 136
Em0011g1084a.t1 8807069 8807165 97
Em0011g1084a.t1 8802162 8802434 273
Em0011g1084a.t1 8805739 8805888 150
Em0011g1084a.t1 8804684 8804766 83
Em0011g1084a.t1 8804827 8804863 37
Em0011g1084a.t1 8806096 8806160 65
Em0011g1084a.t1 8807640 8807775 136
Em0011g1084a.t1 8804920 8805134 215
Em0011g1084a.t1 8800709 8801032 324
Em0011g1084a.t1 8807424 8807575 152
Em0011g1084a.t1 8801415 8801699 285
Em0011g1084a.t1 8807837 8807911 75
Em0011g1084a.t1 8802835 8803143 309
Em0011g1084a.t1 8800007 8800070 64
Em0011g1084a.t1 8805313 8805467 155
Em0011g1084a.t1 8806407 8806532 126
Em0011g1084a.t1 8806939 8806961 23
Em0006g49a.t1 392924 393285 362
Em0006g49a.t1 393335 393988 654
Em0006g49a.t1 394669 394677 9
Em0006g49a.t1 394146 394440 295
Em0006g1097a.t1 10213294 10213372 79
Em0006g1097a.t1 10213837 10213934 98
Em0006g1097a.t1 10211312 10211554 243
Em0006g1097a.t1 10214349 10214382 34
Em0006g1097a.t1 10216179 10216643 465
Em0006g1097a.t1 10213587 10213792 206
Em0006g1097a.t1 10212128 10212323 196
Em0006g1097a.t1 10211621 10211735 115
Em0006g1097a.t1 10211903 10211978 76
Em0002g141a.t1 1072680 1072745 66
Em0002g141a.t1 1073942 1074026 85
Em0002g141a.t1 1074584 1074660 77
Em0023g743a.t1 4382849 4382968 120
Em0023g743a.t1 4383031 4383093 63
Em0023g743a.t1 4387467 4387516 50
Em0023g743a.t1 4385869 4385965 97
Em0005g360a.t1 2915196 2915645 450
Em0005g360a.t1 2914252 2914419 168
Em0023g766a.t1 4577168 4577281 114
Em0023g766a.t1 4576542 4577089 548
Em0023g766a.t1 4577766 4577945 180
Em0023g766a.t1 4577999 4578082 84
Em0023g766a.t1 4578155 4578326 172
Em0010g623a.t1 6251350 6252018 669
Em0010g623a.t1 6249773 6249983 211
Em0010g623a.t1 6252081 6252833 753
Em0010g623a.t1 6253306 6253446 141
Em0010g623a.t1 6252918 6253192 275
Em0022g94a.t1 739028 739196 169
Em0022g94a.t1 739865 740342 478
Em0022g94a.t1 738623 738818 196
Em0022g157a.t1 1143343 1143606 264
Em0022g157a.t1 1150702 1150826 125
Em0022g157a.t1 1171427 1171660 234
Em0022g157a.t1 1161742 1161939 198
Em0022g157a.t1 1158727 1158936 210
Em0022g157a.t1 1152208 1152381 174
Em0022g157a.t1 1151175 1152071 897
Em0022g157a.t1 1142902 1143155 254
Em0022g157a.t1 1160805 1160960 156
Em0022g157a.t1 1170339 1171367 1029
Em0022g157a.t1 1147507 1147713 207
Em0022g157a.t1 1169356 1169609 254
Em0022g157a.t1 1159373 1159590 218
Em0022g157a.t1 1163838 1164097 260
Em0022g157a.t1 1159750 1160299 550
Em0022g157a.t1 1144566 1144721 156
Em0022g157a.t1 1149771 1150121 351
Em0022g157a.t1 1153233 1153588 356
Em0022g157a.t1 1147130 1147391 262
Em0022g157a.t1 1146991 1147071 81
Em0022g157a.t1 1166467 1167127 661
Em0022g157a.t1 1163564 1163741 178
Em0022g157a.t1 1163130 1163344 215
Em0022g157a.t1 1164587 1164594 8
Em0022g157a.t1 1165880 1165940 61
Em0022g157a.t1 1162875 1162973 99
Em0022g157a.t1 1148546 1148678 133
Em0022g157a.t1 1160413 1160746 334
Em0022g157a.t1 1147909 1148140 232
Em0022g157a.t1 1164684 1165388 705
Em0022g157a.t1 1144777 1145001 225
Em0022g157a.t1 1142609 1142751 143
Em0022g157a.t1 1169116 1169293 178
Em0022g157a.t1 1161340 1161691 352
Em0022g157a.t1 1168741 1168961 221
Em0022g157a.t1 1167910 1168108 199
Em0022g157a.t1 1162547 1162762 216
Em0022g157a.t1 1145315 1145457 143
Em0022g157a.t1 1157364 1157648 285
Em0022g157a.t1 1167179 1167305 127
Em0022g157a.t1 1169967 1170281 315
Em0022g157a.t1 1146585 1146756 172
Em0022g157a.t1 1158072 1158225 154
Em0022g157a.t1 1152853 1153025 173
Em0022g157a.t1 1158381 1158607 227
Em0022g157a.t1 1145511 1145656 146
Em0022g157a.t1 1157809 1158017 209
Em0022g157a.t1 1159048 1159252 205
Em0022g157a.t1 1142409 1142430 22
Em0022g157a.t1 1164450 1164537 88
Em0022g157a.t1 1167726 1167854 129
Em0022g157a.t1 1146381 1146494 114
Em0022g157a.t1 1153641 1153848 208
Em0022g157a.t1 1143685 1143991 307
Em0022g157a.t1 1150875 1150940 66
Em0022g157a.t1 1152498 1152628 131
Em0022g157a.t1 1169754 1169913 160
Em0022g157a.t1 1148195 1148421 227
Em0008g1156a.t1 10151277 10151489 213
Em0008g1156a.t1 10145124 10145330 207
Em0008g1156a.t1 10144521 10144586 66
Em0008g1156a.t1 10150536 10150781 246
Em0008g1156a.t1 10145383 10145490 108
Em0008g1156a.t1 10149618 10149749 132
Em0008g1156a.t1 10149452 10149559 108
Em0008g1156a.t1 10150837 10150905 69
Em0008g1156a.t1 10153305 10153451 147
Em0008g1156a.t1 10151023 10151223 201
Em0008g1156a.t1 10143030 10143131 102
Em0008g1156a.t1 10149187 10149399 213
Em0008g1156a.t1 10151542 10151658 117
Em0008g1156a.t1 10142619 10142646 28
Em0008g1156a.t1 10153159 10153237 79
Em0008g1156a.t1 10153699 10153901 203
Em0008g1156a.t1 10142307 10142560 254
Em0008g1156a.t1 10147672 10147980 309
Em0008g1156a.t1 10145696 10145827 132
Em0008g1156a.t1 10152886 10153017 132
Em0008g1156a.t1 10145584 10145637 54
Em0008g1156a.t1 10144843 10145067 225
Em0008g1156a.t1 10143332 10144027 696
Em0008g1156a.t1 10152495 10152740 246
Em0008g1156a.t1 10151711 10151839 129
Em0006g113a.t1 934560 934608 49
Em0006g113a.t1 931429 931535 107
Em0006g113a.t1 933175 933216 42
Em0006g113a.t1 933275 933346 72
Em0006g113a.t1 933935 934288 354
Em0006g113a.t1 933413 933667 255
Em0001g1633a.t1 15256197 15256281 85
Em0001g1633a.t1 15256783 15257102 320
Em0009g256a.t1 2109792 2109855 64
Em0009g256a.t1 2102540 2102641 102
Em0009g256a.t1 2102868 2102931 64
Em0009g256a.t1 2106975 2107104 130
Em0009g256a.t1 2108051 2108179 129
Em0009g256a.t1 2105713 2105842 130
Em0009g256a.t1 2110026 2110085 60
Em0009g256a.t1 2104526 2104592 67
Em0009g256a.t1 2109361 2109419 59
Em0009g256a.t1 2103374 2103489 116
Em0009g256a.t1 2104164 2104278 115
Em0009g256a.t1 2101426 2101461 36
Em0009g256a.t1 2106535 2106644 110
Em0009g256a.t1 2108368 2108560 193
Em0009g256a.t1 2109202 2109307 106
Em0009g256a.t1 2103914 2103989 76
Em0009g256a.t1 2109909 2109968 60
Em0009g256a.t1 2107751 2107830 80
Em0009g256a.t1 2105442 2105518 77
Em0009g256a.t1 2110464 2110556 93
Em0009g256a.t1 2106068 2106239 172
Em0009g256a.t1 2110152 2110249 98
Em0009g256a.t1 2102702 2102817 116
Em0009g256a.t1 2108844 2109085 242
Em0009g256a.t1 2104928 2105219 292
Em0069g5a.t1 40171 40320 150
Em0069g5a.t1 40452 40506 55
Em0069g5a.t1 40727 40980 254
Em0069g5a.t1 39641 39657 17
Em0069g5a.t1 39918 40104 187
Em0002g1407a.t1 13689865 13690070 206
Em0002g1407a.t1 13689453 13689577 125
Em0002g1407a.t1 13690138 13690199 62
Em0002g1407a.t1 13688983 13689384 402
Em0002g1407a.t1 13690807 13691004 198
Em1022g1a.t1 2264 2440 177
Em1022g1a.t1 2501 2641 141
Em1022g1a.t1 5485 5530 46
Em1022g1a.t1 1938 2055 118
Em1022g1a.t1 5122 5286 165
Em1022g1a.t1 5646 5845 200
Em1022g1a.t1 3156 3343 188
Em1022g1a.t1 4746 4835 90
Em1022g1a.t1 1648 1767 120
Em0019g222a.t1 1218259 1218408 150
Em0019g222a.t1 1218679 1218987 309
Em0019g222a.t1 1219043 1219252 210
Em0019g222a.t1 1217969 1218004 36
[truncated: 241,903 more rows]
