# Supplementary material for: Tracing animal genomic evolution with the chromosomal-level assembly of the freshwater sponge Ephydatia muelleri
Source: Nat Commun. 2020 Jul 27;11:3676. doi: 10.1038/s41467-020-17397-w (PMC7385117; doi:10.1038/s41467-020-17397-w)
Supplement: Supplementary file 7 — Supplementary Data 3 [file 41467_2020_17397_MOESM7_ESM.zip › Suppl_Data_3_Comp_genome_statistics_scripts/intron-exon/brafl2_augustus_intergenic.tab]

Bf_V2_366 (26735, 29177) (29999, 33010) 821
Bf_V2_366 (29999, 33010) (72105, 72818) 39094
Bf_V2_366 (72105, 72818) (75797, 76120) 2978
Bf_V2_366 (75797, 76120) (76333, 77451) 212
Bf_V2_366 (76333, 77451) (84563, 85979) 7111
Bf_V2_366 (84563, 85979) (86137, 89832) 157
Bf_V2_366 (86137, 89832) (107869, 113268) 18036
Bf_V2_366 (107869, 113268) (113991, 114302) 722
Bf_V2_366 (113991, 114302) (115270, 115545) 967
Bf_V2_366 (115270, 115545) (115752, 117031) 206
Bf_V2_366 (115752, 117031) (126345, 127214) 9313
Bf_V2_367 (2087, 3128) (9563, 10558) 6434
Bf_V2_367 (9563, 10558) (15235, 16035) 4676
Bf_V2_367 (15235, 16035) (111599, 114246) 95563
Bf_V2_367 (111904, 114246) (144172, 145658) 29925
Bf_V2_367 (144172, 145658) (146759, 150795) 1100
Bf_V2_364 (11618, 11926) (13757, 20303) 1830
Bf_V2_364 (22958, 23300) (29492, 34052) 6191
Bf_V2_364 (29492, 34052) (34207, 39281) 154
Bf_V2_364 (34207, 39281) (46309, 46804) 7027
Bf_V2_364 (46309, 46804) (52985, 53566) 6180
Bf_V2_364 (52985, 53566) (70043, 75542) 16476
Bf_V2_364 (70043, 75542) (78723, 84363) 3180
Bf_V2_364 (78723, 84363) (95064, 109641) 10700
Bf_V2_364 (95064, 110637) (110721, 111349) 83
Bf_V2_364 (110721, 111349) (112588, 112881) 1238
Bf_V2_364 (112588, 112881) (153800, 154943) 40918
Bf_V2_365 (3741, 4222) (4721, 10784) 498
Bf_V2_365 (5033, 10784) (19750, 24873) 8965
Bf_V2_365 (19750, 24873) (36742, 39686) 11868
Bf_V2_365 (36742, 39686) (53945, 54821) 14258
Bf_V2_365 (57562, 59217) (62606, 62884) 3388
Bf_V2_365 (62606, 62884) (63118, 63538) 233
Bf_V2_365 (63118, 63538) (78644, 86883) 15105
Bf_V2_365 (78644, 86883) (91169, 106055) 4285
Bf_V2_365 (91169, 106125) (112648, 123420) 6522
Bf_V2_365 (112648, 123420) (132248, 136073) 8827
Bf_V2_365 (132248, 136073) (138611, 139672) 2537
Bf_V2_365 (138611, 139672) (141676, 144006) 2003
Bf_V2_365 (141676, 144006) (144151, 149281) 144
Bf_V2_362 (623, 14126) (14365, 15574) 238
Bf_V2_362 (14365, 15574) (15793, 19083) 218
Bf_V2_362 (15793, 19083) (19453, 21436) 369
Bf_V2_362 (19453, 21436) (33177, 38479) 11740
Bf_V2_362 (33177, 38479) (44847, 45477) 6367
Bf_V2_362 (44957, 45477) (49413, 55521) 3935
Bf_V2_362 (49478, 55521) (55802, 57973) 280
Bf_V2_362 (55802, 57973) (61154, 64197) 3180
Bf_V2_362 (61154, 64197) (67046, 80695) 2848
Bf_V2_362 (67046, 80695) (110576, 112214) 29880
Bf_V2_362 (110576, 112214) (117697, 118937) 5482
Bf_V2_362 (120891, 125983) (126375, 132392) 391
Bf_V2_362 (126375, 132392) (133649, 140470) 1256
Bf_V2_362 (133649, 140470) (141547, 141963) 1076
Bf_V2_362 (141547, 141963) (142858, 147250) 894
Bf_V2_362 (142858, 147250) (149642, 150856) 2391
Bf_V2_362 (149642, 150856) (151217, 156463) 360
Bf_V2_363 (24219, 25395) (25857, 28864) 461
Bf_V2_360 (433, 8902) (11155, 14709) 2252
Bf_V2_360 (11155, 14709) (20026, 23285) 5316
Bf_V2_360 (20026, 23285) (31911, 39747) 8625
Bf_V2_360 (31911, 39747) (39786, 45942) 38
Bf_V2_360 (39786, 45942) (47657, 48328) 1714
Bf_V2_360 (47672, 48328) (54309, 58691) 5980
Bf_V2_360 (55275, 58691) (60375, 66894) 1683
Bf_V2_360 (60375, 66894) (88668, 94663) 21773
Bf_V2_360 (88668, 94663) (97444, 102100) 2780
Bf_V2_360 (97444, 102100) (105650, 117906) 3549
Bf_V2_360 (105650, 117906) (119611, 122132) 1704
Bf_V2_360 (119611, 122132) (123867, 127529) 1734
Bf_V2_360 (123867, 127529) (128366, 129792) 836
Bf_V2_360 (128366, 129792) (130549, 132940) 756
Bf_V2_360 (130549, 132940) (135545, 145193) 2604
Bf_V2_360 (135545, 145193) (149106, 152689) 3912
Bf_V2_361 (9996, 10313) (14435, 14746) 4121
Bf_V2_361 (14435, 14746) (21484, 22182) 6737
Bf_V2_361 (21484, 22182) (30131, 40598) 7948
Bf_V2_361 (31787, 32119) (36533, 40598) 4413
Bf_V2_361 (36533, 40598) (47199, 47432) 6600
Bf_V2_361 (47199, 47432) (77560, 80589) 30127
Bf_V2_361 (81450, 87755) (97264, 117115) 9508
Bf_V2_361 (97264, 117115) (119162, 123927) 2046
Bf_V2_361 (119162, 123927) (136562, 138993) 12634
Bf_V2_361 (136562, 138993) (140978, 154633) 1984
Bf_V2_368 (7059, 7376) (8711, 14216) 1334
Bf_V2_368 (8711, 14216) (21311, 22322) 7094
Bf_V2_368 (21311, 22322) (23625, 28186) 1302
Bf_V2_368 (23625, 28186) (35021, 35750) 6834
Bf_V2_368 (35021, 35750) (40942, 43551) 5191
Bf_V2_368 (40942, 43551) (43680, 45163) 128
Bf_V2_368 (43680, 45163) (47802, 50818) 2638
Bf_V2_368 (47802, 50818) (50863, 52076) 44
Bf_V2_368 (50863, 52076) (52793, 57573) 716
Bf_V2_368 (52793, 57573) (59300, 60046) 1726
Bf_V2_368 (59300, 61419) (65827, 66156) 4407
Bf_V2_368 (65827, 66156) (66509, 66850) 352
Bf_V2_368 (66509, 66850) (69851, 72975) 3000
Bf_V2_368 (69851, 72975) (73149, 73430) 173
Bf_V2_368 (73149, 73430) (77522, 77972) 4091
Bf_V2_368 (77522, 77972) (80874, 83624) 2901
Bf_V2_368 (82026, 83624) (84081, 86428) 456
Bf_V2_368 (84081, 86428) (87310, 88279) 881
Bf_V2_368 (87310, 88279) (89845, 90180) 1565
Bf_V2_368 (89845, 90180) (91107, 92533) 926
Bf_V2_368 (91107, 92533) (95959, 101234) 3425
Bf_V2_368 (95959, 101234) (106365, 109291) 5130
Bf_V2_368 (106365, 109291) (109558, 116347) 266
Bf_V2_368 (112566, 116347) (116374, 116646) 26
Bf_V2_368 (116374, 116646) (117102, 118473) 455
Bf_V2_368 (117102, 118473) (118512, 118904) 38
Bf_V2_368 (118512, 118904) (119030, 119464) 125
Bf_V2_368 (119030, 119464) (124303, 125828) 4838
Bf_V2_368 (124303, 125828) (126025, 128358) 196
Bf_V2_368 (126025, 130287) (135699, 137492) 5411
Bf_V2_368 (135699, 137492) (145798, 146394) 8305
Bf_V2_369 (10153, 10487) (39060, 39359) 28572
Bf_V2_369 (39060, 39359) (40254, 40643) 894
Bf_V2_369 (40254, 40643) (97705, 114198) 57061
Bf_V2_369 (97705, 114198) (116208, 116477) 2009
Bf_V2_369 (116208, 116477) (116572, 118213) 94
Bf_V2_369 (116572, 118213) (118270, 130075) 56
Bf_V2_369 (118270, 130075) (134444, 138326) 4368
Bf_V2_369 (135292, 138326) (148879, 149103) 10552
Bf_V2_428 (589, 6847) (10923, 23020) 4075
Bf_V2_428 (10923, 23020) (28779, 47190) 5758
Bf_V2_428 (28779, 47190) (53429, 58255) 6238
Bf_V2_428 (53429, 58255) (63815, 67303) 5559
Bf_V2_359 (7946, 8632) (13524, 17174) 4891
Bf_V2_359 (13524, 17174) (19696, 20409) 2521
Bf_V2_359 (19696, 20409) (22359, 24921) 1949
Bf_V2_359 (22359, 24921) (34887, 38603) 9965
Bf_V2_359 (34887, 38615) (48630, 49679) 10014
Bf_V2_359 (48630, 49679) (61476, 62738) 11796
Bf_V2_359 (61476, 62738) (110891, 115692) 48152
Bf_V2_359 (110974, 115692) (149063, 149920) 33370
Bf_V2_358 (67299, 67589) (75064, 75408) 7474
Bf_V2_358 (75064, 75408) (84862, 98189) 9453
Bf_V2_358 (84862, 98189) (102798, 106442) 4608
Bf_V2_358 (102798, 106442) (112454, 116523) 6011
Bf_V2_358 (112454, 116523) (121331, 121723) 4807
Bf_V2_358 (121331, 121723) (121768, 129351) 44
Bf_V2_358 (121768, 129351) (131133, 142613) 1781
Bf_V2_358 (131133, 146104) (150689, 158261) 4584
Bf_V2_218 (21813, 22112) (24548, 24841) 2435
Bf_V2_218 (24548, 24841) (32035, 37852) 7193
Bf_V2_218 (32035, 37852) (38043, 38732) 190
Bf_V2_218 (38043, 38732) (38929, 40017) 196
Bf_V2_218 (38929, 40017) (44055, 44384) 4037
Bf_V2_218 (44055, 44384) (49296, 56502) 4911
Bf_V2_218 (50770, 56502) (61409, 62296) 4906
Bf_V2_218 (61409, 62296) (72208, 73190) 9911
Bf_V2_218 (72208, 73301) (73647, 74036) 345
Bf_V2_218 (73647, 74036) (74288, 76757) 251
Bf_V2_218 (74288, 76757) (80382, 84017) 3624
Bf_V2_218 (80382, 84017) (84368, 85964) 350
Bf_V2_218 (84368, 85964) (88086, 91741) 2121
Bf_V2_218 (88086, 91741) (126736, 127884) 34994
Bf_V2_218 (126736, 127884) (128347, 130932) 462
Bf_V2_218 (128347, 130932) (142677, 146968) 11744
Bf_V2_218 (142677, 146968) (163620, 164408) 16651
Bf_V2_218 (163620, 164408) (176818, 177153) 12409
Bf_V2_218 (176818, 177153) (177283, 178329) 129
Bf_V2_218 (177283, 178329) (200625, 200894) 22295
Bf_V2_218 (200625, 200894) (211203, 214075) 10308
Bf_V2_218 (211203, 214075) (219282, 220274) 5206
Bf_V2_218 (219282, 220274) (253731, 266214) 33456
Bf_V2_218 (253731, 266214) (267767, 271608) 1552
Bf_V2_218 (267767, 276003) (283807, 295744) 7803
Bf_V2_218 (283807, 295744) (305501, 308542) 9756
Bf_V2_218 (305501, 308560) (310773, 315247) 2212
Bf_V2_218 (310773, 315247) (321562, 331544) 6314
Bf_V2_218 (321562, 331544) (333556, 336285) 2011
Bf_V2_218 (340846, 343043) (349265, 350562) 6221
Bf_V2_218 (349265, 350562) (351251, 358710) 688
Bf_V2_218 (351251, 358710) (364742, 374131) 6031
Bf_V2_218 (364760, 374131) (376636, 387914) 2504
Bf_V2_218 (376636, 387914) (392018, 393889) 4103
Bf_V2_218 (392018, 393889) (399225, 401292) 5335
Bf_V2_218 (399225, 401292) (403438, 406332) 2145
Bf_V2_218 (403438, 406332) (418089, 418408) 11756
Bf_V2_218 (418089, 418408) (440954, 441969) 22545
Bf_V2_218 (440954, 441969) (442460, 442720) 490
Bf_V2_218 (442460, 442720) (456617, 465122) 13896
Bf_V2_218 (456617, 465122) (465298, 467892) 175
Bf_V2_218 (465298, 467892) (468813, 470510) 920
Bf_V2_218 (468813, 470513) (509144, 511994) 38630
Bf_V2_218 (509144, 511994) (512724, 515918) 729
Bf_V2_218 (512724, 515918) (518539, 523386) 2620
Bf_V2_218 (518560, 523386) (524819, 565446) 1432
Bf_V2_218 (524819, 565446) (572983, 578667) 7536
Bf_V2_218 (572983, 578667) (583957, 585229) 5289
Bf_V2_218 (583957, 585229) (586095, 587340) 865
Bf_V2_218 (586095, 587340) (587509, 588584) 168
Bf_V2_218 (587509, 588584) (592991, 593266) 4406
Bf_V2_218 (592991, 593266) (603677, 606062) 10410
Bf_V2_218 (603677, 606062) (606100, 630242) 37
Bf_V2_218 (606100, 630242) (632148, 632435) 1905
Bf_V2_218 (632148, 632435) (654654, 655031) 22218
Bf_V2_218 (654654, 655031) (692645, 694436) 37613
Bf_V2_218 (692645, 694436) (694979, 695278) 542
Bf_V2_218 (694979, 695278) (697175, 697513) 1896
Bf_V2_218 (697175, 697513) (701785, 702180) 4271
Bf_V2_218 (701785, 702180) (722716, 723069) 20535
Bf_V2_218 (722716, 723069) (728564, 731923) 5494
Bf_V2_218 (728564, 731923) (743579, 744439) 11655
Bf_V2_219 (873, 3271) (28812, 37516) 25540
Bf_V2_219 (28812, 38533) (41045, 64075) 2511
Bf_V2_219 (57580, 64075) (64818, 68231) 742
Bf_V2_219 (65439, 68231) (69571, 80677) 1339
Bf_V2_219 (69571, 80677) (82069, 91357) 1391
Bf_V2_219 (82069, 91357) (103659, 107287) 12301
Bf_V2_219 (103842, 107287) (109422, 114652) 2134
Bf_V2_219 (109422, 114877) (116403, 121906) 1525
Bf_V2_219 (116406, 121906) (125574, 133194) 3667
Bf_V2_219 (133256, 133705) (134150, 137780) 444
Bf_V2_219 (134150, 137780) (138050, 139679) 269
Bf_V2_219 (138050, 139679) (140845, 142453) 1165
Bf_V2_219 (143969, 146393) (148714, 150195) 2320
Bf_V2_219 (148714, 150195) (151463, 152754) 1267
Bf_V2_219 (151463, 158806) (159577, 171565) 770
Bf_V2_219 (159577, 171565) (176376, 180537) 4810
Bf_V2_219 (176376, 180537) (181637, 181867) 1099
Bf_V2_219 (181637, 181867) (202617, 213774) 20749
Bf_V2_219 (204061, 213774) (218672, 245600) 4897
Bf_V2_219 (218672, 245600) (245767, 246786) 166
Bf_V2_219 (245767, 246786) (247437, 248057) 650
Bf_V2_219 (247437, 248057) (248590, 253846) 532
Bf_V2_219 (248590, 253846) (256629, 259982) 2782
Bf_V2_219 (256629, 259982) (261740, 262903) 1757
Bf_V2_219 (261740, 262903) (264586, 269734) 1682
Bf_V2_219 (264586, 269734) (273766, 275286) 4031
Bf_V2_219 (273766, 275286) (277732, 278688) 2445
Bf_V2_219 (277732, 278688) (282264, 286030) 3575
Bf_V2_219 (282264, 286030) (288630, 293088) 2599
Bf_V2_219 (288630, 293088) (298005, 299329) 4916
Bf_V2_219 (298005, 299329) (299391, 301870) 61
Bf_V2_219 (299391, 301870) (305171, 305479) 3300
Bf_V2_212 (19, 1410) (1965, 6411) 554
Bf_V2_212 (2324, 6411) (8187, 13468) 1775
Bf_V2_212 (8187, 13468) (17579, 21486) 4110
Bf_V2_212 (24841, 29702) (36679, 45157) 6976
Bf_V2_212 (36679, 45157) (50902, 51132) 5744
Bf_V2_212 (50902, 51132) (63209, 80651) 12076
Bf_V2_212 (63209, 80651) (81967, 85168) 1315
Bf_V2_212 (81967, 85168) (87108, 89815) 1939
Bf_V2_212 (87108, 89815) (93176, 95263) 3360
Bf_V2_212 (93176, 95263) (98918, 110236) 3654
Bf_V2_212 (98918, 110236) (112470, 112826) 2233
Bf_V2_212 (112470, 112826) (115585, 122330) 2758
Bf_V2_212 (115585, 122330) (122433, 124351) 102
Bf_V2_212 (122433, 124351) (129133, 139939) 4781
Bf_V2_212 (129133, 139939) (141408, 141812) 1468
Bf_V2_212 (141408, 141812) (141970, 142338) 157
Bf_V2_212 (141970, 142338) (144757, 147722) 2418
Bf_V2_212 (144757, 147722) (148568, 151094) 845
Bf_V2_212 (148568, 151094) (151997, 154609) 902
Bf_V2_212 (151997, 154609) (160832, 168628) 6222
Bf_V2_212 (160832, 168628) (172660, 173271) 4031
Bf_V2_212 (172660, 173271) (199405, 202550) 26133
Bf_V2_212 (199405, 202550) (204268, 210625) 1717
Bf_V2_212 (204268, 210625) (213143, 220660) 2517
Bf_V2_212 (213143, 220660) (224309, 225787) 3648
Bf_V2_212 (224309, 225787) (226779, 232818) 991
Bf_V2_212 (226779, 232818) (245445, 251837) 12626
Bf_V2_212 (245445, 251840) (255567, 264373) 3726
Bf_V2_212 (255567, 264373) (265897, 268148) 1523
Bf_V2_212 (265897, 269463) (273967, 284071) 4503
Bf_V2_212 (273967, 284071) (284387, 290078) 315
Bf_V2_212 (284387, 290078) (291776, 294278) 1697
Bf_V2_212 (291776, 294278) (296039, 297383) 1760
Bf_V2_212 (296039, 297383) (298896, 306139) 1512
Bf_V2_212 (298896, 306139) (322343, 348261) 16203
Bf_V2_212 (322343, 348261) (348399, 359109) 137
Bf_V2_212 (348399, 359109) (361510, 366230) 2400
Bf_V2_212 (361510, 366230) (396128, 397047) 29897
Bf_V2_212 (396128, 397047) (406809, 412575) 9761
Bf_V2_212 (406809, 412575) (430055, 432755) 17479
Bf_V2_212 (430055, 432755) (437212, 440877) 4456
Bf_V2_212 (437212, 440877) (448454, 452260) 7576
Bf_V2_212 (448454, 452260) (452595, 458688) 334
Bf_V2_212 (453641, 458688) (464159, 478440) 5470
Bf_V2_212 (464159, 478512) (481014, 486557) 2501
Bf_V2_212 (481014, 486557) (487599, 487916) 1041
Bf_V2_212 (487599, 487916) (490526, 491331) 2609
Bf_V2_212 (490526, 491331) (495948, 511909) 4616
Bf_V2_212 (495948, 511909) (514538, 515689) 2628
Bf_V2_212 (514538, 515689) (519457, 520152) 3767
Bf_V2_212 (519457, 520152) (522373, 525275) 2220
Bf_V2_212 (522373, 525275) (531801, 534007) 6525
Bf_V2_212 (531801, 534007) (539487, 539843) 5479
Bf_V2_212 (539487, 539843) (540941, 542125) 1097
Bf_V2_212 (540941, 542125) (546402, 547702) 4276
Bf_V2_212 (546402, 547702) (563897, 565231) 16194
Bf_V2_212 (563897, 565231) (565837, 570495) 605
Bf_V2_212 (565837, 570495) (579659, 580995) 9163
Bf_V2_212 (579659, 585310) (607104, 609542) 21793
Bf_V2_212 (607104, 610782) (632330, 636951) 21547
Bf_V2_212 (632330, 636951) (638360, 642259) 1408
Bf_V2_213 (6132, 7514) (13823, 35529) 6308
Bf_V2_213 (13823, 35529) (38134, 38736) 2604
Bf_V2_213 (38134, 38736) (41694, 50566) 2957
Bf_V2_213 (41694, 50566) (62086, 63586) 11519
Bf_V2_213 (62086, 63586) (127904, 139824) 64317
Bf_V2_213 (127904, 139824) (143570, 144322) 3745
Bf_V2_213 (143570, 144322) (160183, 180716) 15860
Bf_V2_213 (160183, 180716) (187869, 191668) 7152
Bf_V2_213 (187869, 191668) (192582, 192851) 913
Bf_V2_213 (192582, 192851) (199855, 216217) 7003
Bf_V2_213 (199855, 216244) (216913, 219905) 668
Bf_V2_213 (216913, 219905) (222324, 234794) 2418
Bf_V2_213 (222324, 234794) (242809, 244817) 8014
Bf_V2_213 (242809, 244817) (250484, 250882) 5666
Bf_V2_213 (250484, 250882) (252421, 255970) 1538
Bf_V2_213 (252421, 255970) (256213, 256950) 242
Bf_V2_213 (256213, 256950) (259649, 260770) 2698
Bf_V2_213 (259649, 260770) (260851, 270863) 80
Bf_V2_213 (260851, 270863) (273538, 282667) 2674
Bf_V2_213 (273538, 282667) (284491, 291749) 1823
Bf_V2_213 (284548, 291749) (292272, 293038) 522
Bf_V2_213 (292272, 293038) (293885, 297840) 846
Bf_V2_213 (293885, 297840) (311385, 324515) 13544
Bf_V2_213 (311385, 324515) (342030, 346115) 17514
Bf_V2_213 (342030, 346115) (348590, 359361) 2474
Bf_V2_213 (348590, 359361) (364004, 371997) 4642
Bf_V2_213 (364004, 371997) (400261, 411583) 28263
Bf_V2_213 (400261, 414607) (418446, 421775) 3838
Bf_V2_213 (418446, 421847) (422141, 425903) 293
Bf_V2_213 (422141, 425903) (426841, 427053) 937
Bf_V2_213 (426841, 427053) (441409, 441732) 14355
Bf_V2_213 (441409, 441732) (444841, 451442) 3108
Bf_V2_213 (444841, 451442) (456669, 459302) 5226
Bf_V2_213 (456669, 459302) (463692, 464594) 4389
Bf_V2_213 (463692, 464594) (466792, 470662) 2197
Bf_V2_213 (466792, 470662) (512014, 516368) 41351
Bf_V2_213 (512014, 516368) (516920, 571035) 551
Bf_V2_213 (516920, 571035) (580068, 580325) 9032
Bf_V2_213 (580068, 580325) (588372, 592045) 8046
Bf_V2_213 (588372, 592045) (599865, 607002) 7819
Bf_V2_213 (599865, 607002) (613729, 617637) 6726
Bf_V2_213 (613729, 617637) (618589, 619809) 951
Bf_V2_213 (618589, 619809) (619846, 621598) 36
Bf_V2_213 (619846, 621598) (623895, 628628) 2296
Bf_V2_213 (623895, 628676) (631639, 634695) 2962
Bf_V2_213 (631639, 634695) (643533, 646712) 8837
Bf_V2_213 (643533, 646712) (648791, 652144) 2078
Bf_V2_213 (650562, 652144) (656468, 660517) 4323
Bf_V2_213 (656468, 660517) (660989, 661366) 471
Bf_V2_213 (660989, 661366) (666021, 675297) 4654
Bf_V2_213 (666021, 675297) (679297, 687706) 3999
Bf_V2_213 (683638, 687706) (690440, 703970) 2733
Bf_V2_213 (690440, 708509) (742602, 743240) 34092
Bf_V2_213 (742602, 743240) (743544, 744761) 303
Bf_V2_210 (13158, 13364) (16025, 20508) 2660
Bf_V2_210 (16025, 20508) (27799, 33947) 7290
Bf_V2_210 (27799, 33947) (41810, 44886) 7862
Bf_V2_210 (41810, 44886) (46314, 46748) 1427
Bf_V2_210 (46314, 46748) (48659, 61932) 1910
Bf_V2_210 (48659, 61968) (62993, 69718) 1024
Bf_V2_210 (62993, 69751) (71798, 85881) 2046
Bf_V2_210 (71813, 85881) (87495, 88106) 1613
Bf_V2_210 (87495, 89283) (113083, 116408) 23799
Bf_V2_210 (113083, 116408) (116794, 117428) 385
Bf_V2_210 (116794, 117428) (118274, 123971) 845
Bf_V2_210 (118274, 123971) (129944, 134247) 5972
Bf_V2_210 (129944, 134247) (136006, 144500) 1758
Bf_V2_210 (137884, 144500) (145638, 148114) 1137
Bf_V2_210 (145638, 148114) (148261, 152429) 146
Bf_V2_210 (148261, 152429) (153901, 160680) 1471
Bf_V2_210 (153901, 160680) (165822, 167142) 5141
Bf_V2_210 (165822, 167142) (168196, 176614) 1053
Bf_V2_210 (168196, 176614) (179106, 186916) 2491
Bf_V2_210 (179106, 186931) (190514, 193560) 3582
Bf_V2_210 (190550, 193560) (194599, 195795) 1038
Bf_V2_210 (194599, 195795) (204245, 206154) 8449
Bf_V2_210 (204245, 206154) (220040, 221967) 13885
Bf_V2_210 (220040, 221967) (228335, 241777) 6367
Bf_V2_210 (228335, 243842) (266561, 267849) 22718
Bf_V2_210 (266561, 267849) (286654, 295349) 18804
Bf_V2_210 (286654, 297848) (300427, 305014) 2578
Bf_V2_210 (300427, 305014) (305331, 315760) 316
Bf_V2_210 (305331, 315760) (341397, 342569) 25636
Bf_V2_210 (341397, 342569) (354206, 357591) 11636
Bf_V2_210 (354206, 357591) (358215, 358625) 623
Bf_V2_210 (358215, 358625) (363192, 369000) 4566
Bf_V2_210 (363192, 369000) (371849, 374550) 2848
Bf_V2_210 (371849, 381508) (384714, 385882) 3205
Bf_V2_210 (384714, 385882) (388030, 392097) 2147
Bf_V2_210 (388030, 392126) (397589, 398605) 5462
Bf_V2_210 (397832, 398605) (400849, 401447) 2243
Bf_V2_210 (400849, 401447) (408985, 415130) 7537
Bf_V2_210 (408985, 415130) (416431, 417981) 1300
Bf_V2_210 (416431, 417981) (420388, 421526) 2406
Bf_V2_210 (420388, 421526) (422830, 423978) 1303
Bf_V2_210 (422830, 423978) (460461, 461752) 36482
Bf_V2_210 (460461, 461752) (463215, 466605) 1462
Bf_V2_210 (463248, 466605) (468015, 470405) 1409
Bf_V2_210 (468015, 470405) (470873, 471151) 467
Bf_V2_210 (470873, 471151) (475705, 477200) 4553
Bf_V2_210 (475705, 477200) (480661, 481104) 3460
Bf_V2_210 (480661, 481104) (482339, 482590) 1234
Bf_V2_210 (482339, 482590) (485661, 486650) 3070
Bf_V2_210 (485661, 486650) (488889, 495040) 2238
Bf_V2_210 (488889, 495040) (497662, 502483) 2621
Bf_V2_210 (497662, 502483) (504882, 510585) 2398
Bf_V2_210 (504882, 510585) (512477, 517474) 1891
Bf_V2_210 (512477, 517474) (523162, 529655) 5687
Bf_V2_210 (523162, 529655) (532436, 534406) 2780
Bf_V2_210 (532436, 535259) (539246, 542497) 3986
Bf_V2_210 (539246, 542497) (550326, 554911) 7828
Bf_V2_210 (553322, 554911) (555163, 558912) 251
Bf_V2_210 (555163, 558912) (560300, 563175) 1387
Bf_V2_210 (560300, 563175) (565163, 568003) 1987
Bf_V2_210 (569263, 574850) (577069, 581535) 2218
Bf_V2_210 (577069, 581535) (587736, 593882) 6200
Bf_V2_210 (588153, 593882) (599312, 602283) 5429
Bf_V2_210 (599312, 602748) (611953, 624992) 9204
Bf_V2_210 (611953, 624992) (628482, 648967) 3489
Bf_V2_210 (628482, 648967) (654534, 661746) 5566
Bf_V2_210 (654534, 663222) (672229, 673082) 9006
Bf_V2_210 (672229, 673082) (676033, 687083) 2950
Bf_V2_210 (687647, 709564) (713532, 721523) 3967
Bf_V2_210 (713532, 721523) (723806, 731955) 2282
Bf_V2_210 (723806, 731955) (733388, 734046) 1432
Bf_V2_210 (733388, 734046) (735619, 738031) 1572
Bf_V2_210 (735619, 738031) (753676, 756268) 15644
Bf_V2_210 (753676, 756268) (759366, 759686) 3097
Bf_V2_210 (759366, 759686) (804751, 810162) 45064
Bf_V2_210 (804751, 810162) (823128, 828218) 12965
Bf_V2_210 (823128, 829575) (832910, 834344) 3334
Bf_V2_210 (832934, 834344) (849208, 849805) 14863
Bf_V2_210 (849208, 849805) (855160, 855483) 5354
Bf_V2_210 (855160, 855483) (863185, 868609) 7701
Bf_V2_210 (863239, 868609) (874825, 876777) 6215
Bf_V2_210 (874825, 876777) (878053, 880024) 1275
Bf_V2_210 (878053, 880024) (882663, 903181) 2638
Bf_V2_210 (882663, 903955) (905321, 906877) 1365
Bf_V2_210 (905321, 906877) (912807, 917091) 5929
Bf_V2_210 (912807, 917091) (918324, 922060) 1232
Bf_V2_210 (918324, 922060) (923128, 924851) 1067
Bf_V2_210 (923128, 924851) (926897, 927920) 2045
Bf_V2_210 (926897, 927920) (941546, 969847) 13625
Bf_V2_210 (972358, 998838) (1019956, 1020591) 21117
Bf_V2_210 (1019956, 1020591) (1120907, 1122855) 100315
Bf_V2_210 (1120907, 1122855) (1123445, 1123792) 589
Bf_V2_210 (1123445, 1123792) (1133322, 1137228) 9529
Bf_V2_210 (1133322, 1137228) (1137683, 1145753) 454
Bf_V2_210 (1143026, 1145753) (1147337, 1153626) 1583
Bf_V2_210 (1147337, 1153626) (1157315, 1160862) 3688
Bf_V2_210 (1157315, 1160862) (1168186, 1170097) 7323
Bf_V2_210 (1168186, 1170097) (1189305, 1189610) 19207
Bf_V2_210 (1189305, 1189610) (1193736, 1194377) 4125
Bf_V2_210 (1193736, 1194377) (1197469, 1198677) 3091
Bf_V2_210 (1197469, 1198677) (1200228, 1201302) 1550
Bf_V2_210 (1200228, 1201302) (1202922, 1204108) 1619
Bf_V2_210 (1202922, 1204108) (1207162, 1208684) 3053
Bf_V2_210 (1207162, 1208684) (1241421, 1243164) 32736
Bf_V2_210 (1241421, 1243164) (1247608, 1248660) 4443
Bf_V2_210 (1247608, 1248660) (1253993, 1266637) 5332
Bf_V2_210 (1253993, 1266637) (1267457, 1272016) 819
Bf_V2_210 (1267457, 1272016) (1273081, 1273578) 1064
Bf_V2_210 (1273081, 1273578) (1274120, 1274812) 541
Bf_V2_210 (1274120, 1274812) (1276989, 1287634) 2176
Bf_V2_210 (1280494, 1287634) (1291905, 1294869) 4270
Bf_V2_210 (1291905, 1294869) (1309678, 1314168) 14808
Bf_V2_210 (1309678, 1314168) (1347126, 1347809) 32957
Bf_V2_210 (1347126, 1347809) (1375657, 1381077) 27847
Bf_V2_210 (1375657, 1381077) (1382169, 1384076) 1091
Bf_V2_210 (1382169, 1384076) (1388968, 1404977) 4891
Bf_V2_210 (1388968, 1404977) (1416496, 1433790) 11518
Bf_V2_210 (1416496, 1433790) (1437964, 1446078) 4173
Bf_V2_210 (1437964, 1446078) (1446800, 1458536) 721
Bf_V2_210 (1446800, 1458536) (1460202, 1465592) 1665
Bf_V2_210 (1460202, 1465592) (1482237, 1483928) 16644
Bf_V2_211 (28, 4801) (5856, 7888) 1054
Bf_V2_211 (5856, 7966) (15469, 22238) 7502
Bf_V2_211 (15469, 22238) (23669, 26537) 1430
Bf_V2_211 (24076, 26537) (27788, 28300) 1250
Bf_V2_211 (27788, 28300) (29050, 31874) 749
Bf_V2_211 (29050, 31874) (33537, 38573) 1662
Bf_V2_211 (33537, 38573) (42936, 50597) 4362
Bf_V2_211 (42936, 50597) (53453, 53758) 2855
Bf_V2_211 (53453, 53758) (57660, 64546) 3901
Bf_V2_211 (57660, 64864) (64877, 65263) 12
Bf_V2_211 (64877, 65263) (65288, 66373) 24
Bf_V2_211 (65288, 66373) (72837, 80078) 6463
Bf_V2_211 (72837, 80315) (90405, 94293) 10089
Bf_V2_211 (90405, 94293) (100758, 109564) 6464
Bf_V2_211 (100758, 109564) (110506, 112878) 941
Bf_V2_211 (110506, 112878) (121420, 129707) 8541
Bf_V2_211 (121420, 129707) (133680, 136020) 3972
Bf_V2_211 (133680, 136020) (137238, 146736) 1217
Bf_V2_211 (137238, 146736) (148528, 170493) 1791
Bf_V2_211 (148528, 170493) (183231, 191062) 12737
Bf_V2_211 (183695, 191062) (200191, 201797) 9128
Bf_V2_211 (201105, 201797) (201875, 203319) 77
Bf_V2_211 (201875, 203319) (203491, 212416) 171
Bf_V2_211 (204276, 212416) (221947, 225458) 9530
Bf_V2_211 (221947, 225458) (225528, 225803) 69
Bf_V2_211 (225528, 225803) (225959, 226198) 155
Bf_V2_211 (225959, 226198) (227266, 235317) 1067
Bf_V2_211 (227266, 235317) (240775, 256264) 5457
Bf_V2_211 (253682, 256264) (258540, 262992) 2275
Bf_V2_211 (258540, 262992) (267652, 286022) 4659
Bf_V2_211 (267652, 286022) (288096, 305130) 2073
Bf_V2_211 (297652, 305130) (306319, 307687) 1188
Bf_V2_211 (306319, 307687) (307819, 311546) 131
Bf_V2_211 (307819, 311546) (313786, 323347) 2239
Bf_V2_211 (328636, 329393) (336135, 339981) 6741
Bf_V2_211 (336135, 339981) (343400, 354810) 3418
Bf_V2_211 (343400, 354810) (369619, 387011) 14808
Bf_V2_211 (369619, 387011) (389537, 392182) 2525
Bf_V2_211 (389537, 392624) (392936, 405131) 311
Bf_V2_211 (392936, 405131) (405815, 408338) 683
Bf_V2_211 (405815, 408338) (411263, 412494) 2924
Bf_V2_211 (411263, 412494) (413021, 414918) 526
Bf_V2_211 (413021, 414918) (415795, 424647) 876
Bf_V2_211 (416059, 424647) (426268, 436007) 1620
Bf_V2_211 (426268, 437001) (437444, 446528) 442
Bf_V2_211 (437444, 446528) (450715, 463275) 4186
Bf_V2_211 (450715, 463275) (464817, 466686) 1541
Bf_V2_211 (465183, 466686) (471179, 477360) 4492
Bf_V2_211 (471179, 477360) (480590, 487924) 3229
Bf_V2_211 (480590, 487924) (489384, 509952) 1459
Bf_V2_211 (489384, 509952) (512816, 518862) 2863
Bf_V2_211 (512816, 518862) (520967, 526646) 2104
Bf_V2_211 (528910, 534420) (540019, 545226) 5598
Bf_V2_211 (540019, 545226) (547439, 552104) 2212
Bf_V2_211 (547439, 552104) (554557, 559031) 2452
Bf_V2_211 (554557, 559031) (561304, 565168) 2272
Bf_V2_211 (561304, 565168) (567396, 569802) 2227
Bf_V2_211 (567465, 569802) (575930, 586654) 6127
Bf_V2_211 (575930, 586654) (587617, 590970) 962
Bf_V2_211 (587617, 590970) (593077, 605627) 2106
Bf_V2_211 (594149, 605627) (615739, 616140) 10111
Bf_V2_211 (615739, 616140) (617540, 617890) 1399
Bf_V2_211 (617540, 617890) (618529, 620145) 638
Bf_V2_211 (618529, 620145) (637595, 637900) 17449
Bf_V2_211 (637595, 637900) (640962, 641789) 3061
Bf_V2_211 (640962, 641789) (643497, 644147) 1707
Bf_V2_211 (643497, 644147) (647758, 662999) 3610
Bf_V2_211 (663353, 674132) (676059, 693131) 1926
Bf_V2_211 (676062, 693131) (693189, 694304) 57
Bf_V2_211 (693189, 694304) (694335, 747377) 30
Bf_V2_211 (694335, 747377) (750699, 755469) 3321
Bf_V2_211 (750699, 755469) (765134, 767426) 9664
Bf_V2_211 (765134, 767426) (768534, 771650) 1107
Bf_V2_211 (768534, 771650) (773770, 774174) 2119
Bf_V2_211 (773770, 774174) (777096, 791156) 2921
Bf_V2_211 (777096, 791156) (796695, 799752) 5538
Bf_V2_211 (796695, 799752) (800584, 802407) 831
Bf_V2_211 (800584, 802407) (802521, 805374) 113
Bf_V2_211 (802521, 805374) (809413, 813470) 4038
Bf_V2_211 (809413, 813470) (814181, 814624) 710
Bf_V2_211 (814181, 814624) (815398, 818480) 773
Bf_V2_211 (815398, 818480) (820729, 824747) 2248
Bf_V2_211 (820729, 824747) (827202, 832423) 2454
Bf_V2_211 (827202, 832423) (832789, 838937) 365
Bf_V2_211 (832789, 838937) (844570, 855234) 5632
Bf_V2_211 (844570, 855234) (856964, 863314) 1729
Bf_V2_211 (856964, 863314) (867943, 871671) 4628
Bf_V2_211 (867943, 871671) (872972, 873530) 1300
Bf_V2_211 (872972, 873530) (874639, 880050) 1108
Bf_V2_211 (874639, 880050) (881592, 883553) 1541
Bf_V2_211 (881592, 883553) (884979, 886928) 1425
Bf_V2_211 (888110, 889903) (891412, 893439) 1508
Bf_V2_211 (891469, 893439) (894645, 895954) 1205
Bf_V2_211 (894645, 895954) (900491, 902232) 4536
Bf_V2_211 (900491, 902232) (904107, 905881) 1874
Bf_V2_211 (904107, 905881) (906879, 908465) 997
Bf_V2_211 (906879, 908465) (909480, 911660) 1014
Bf_V2_211 (909480, 911660) (915722, 925624) 4061
Bf_V2_211 (915722, 925624) (927604, 929601) 1979
Bf_V2_211 (927604, 929601) (930586, 933475) 984
Bf_V2_211 (930586, 933475) (933670, 949214) 194
Bf_V2_211 (933670, 949214) (954122, 958825) 4907
Bf_V2_211 (959181, 964172) (990296, 993703) 26123
Bf_V2_211 (990296, 993703) (1006562, 1006927) 12858
Bf_V2_211 (1006562, 1006927) (1025850, 1026062) 18922
Bf_V2_211 (1027777, 1030633) (1031936, 1036098) 1302
Bf_V2_211 (1031936, 1036098) (1037101, 1037343) 1002
Bf_V2_211 (1037101, 1037343) (1041815, 1052260) 4471
Bf_V2_211 (1041815, 1052260) (1065632, 1066854) 13371
Bf_V2_211 (1065632, 1066854) (1081824, 1083252) 14969
Bf_V2_211 (1081824, 1083252) (1106367, 1109148) 23114
Bf_V2_211 (1106367, 1109148) (1131208, 1134745) 22059
Bf_V2_211 (1131208, 1134745) (1136758, 1145880) 2012
Bf_V2_211 (1136758, 1145880) (1151757, 1156057) 5876
Bf_V2_211 (1152557, 1156057) (1158828, 1161417) 2770
Bf_V2_211 (1158828, 1166033) (1170701, 1189055) 4667
Bf_V2_211 (1170701, 1189055) (1202266, 1204334) 13210
Bf_V2_211 (1202266, 1204334) (1205311, 1205580) 976
Bf_V2_211 (1205311, 1205580) (1206217, 1219497) 636
Bf_V2_211 (1206217, 1219497) (1223375, 1224412) 3877
Bf_V2_211 (1223375, 1224412) (1231554, 1232387) 7141
Bf_V2_211 (1231554, 1232387) (1234474, 1235461) 2086
Bf_V2_211 (1234474, 1235461) (1237839, 1245516) 2377
Bf_V2_211 (1237839, 1245516) (1245629, 1247412) 112
Bf_V2_211 (1245629, 1247412) (1248879, 1250623) 1466
Bf_V2_211 (1248879, 1250623) (1251559, 1251879) 935
Bf_V2_211 (1251559, 1251879) (1252930, 1254400) 1050
Bf_V2_211 (1252930, 1254400) (1254521, 1259534) 120
Bf_V2_211 (1254521, 1259534) (1274367, 1277993) 14832
Bf_V2_211 (1274711, 1277993) (1286831, 1289133) 8837
Bf_V2_211 (1286831, 1289133) (1291059, 1292196) 1925
Bf_V2_211 (1291059, 1292196) (1294816, 1311826) 2619
Bf_V2_211 (1295504, 1311826) (1313467, 1344521) 1640
Bf_V2_211 (1343522, 1344521) (1350388, 1361344) 5866
Bf_V2_211 (1350388, 1361344) (1369670, 1373670) 8325
Bf_V2_211 (1369670, 1373670) (1379732, 1392644) 6061
Bf_V2_211 (1379732, 1392644) (1403675, 1407276) 11030
Bf_V2_211 (1403675, 1407276) (1417076, 1418578) 9799
Bf_V2_211 (1417076, 1418578) (1423898, 1431671) 5319
Bf_V2_211 (1426056, 1431671) (1436027, 1438919) 4355
Bf_V2_211 (1436027, 1438919) (1444682, 1445154) 5762
Bf_V2_211 (1444682, 1445154) (1446183, 1447212) 1028
Bf_V2_211 (1446183, 1447212) (1449299, 1452283) 2086
Bf_V2_211 (1449299, 1452283) (1452375, 1453118) 91
Bf_V2_211 (1452375, 1453118) (1455075, 1460518) 1956
Bf_V2_211 (1455735, 1460518) (1488205, 1488552) 27686
Bf_V2_211 (1488205, 1488552) (1503878, 1509870) 15325
Bf_V2_211 (1503878, 1509870) (1511559, 1512796) 1688
Bf_V2_211 (1511559, 1512796) (1512948, 1513937) 151
Bf_V2_211 (1512948, 1513937) (1514145, 1517343) 207
Bf_V2_211 (1514145, 1517343) (1522367, 1525464) 5023
Bf_V2_211 (1522367, 1525464) (1541636, 1545833) 16171
Bf_V2_211 (1541636, 1545833) (1546376, 1555865) 542
Bf_V2_211 (1546376, 1555865) (1565573, 1569179) 9707
Bf_V2_211 (1565573, 1569947) (1572832, 1577715) 2884
Bf_V2_211 (1572832, 1577715) (1584739, 1598588) 7023
Bf_V2_211 (1588249, 1598588) (1608745, 1622570) 10156
Bf_V2_211 (1608745, 1622570) (1628840, 1634836) 6269
Bf_V2_211 (1628840, 1634920) (1637951, 1643788) 3030
Bf_V2_211 (1637951, 1643788) (1644360, 1648165) 571
Bf_V2_211 (1646504, 1648165) (1654088, 1660972) 5922
Bf_V2_211 (1654088, 1660972) (1671308, 1678815) 10335
Bf_V2_211 (1671308, 1678815) (1689368, 1689625) 10552
Bf_V2_211 (1689368, 1689625) (1690375, 1697784) 749
Bf_V2_211 (1690375, 1697784) (1706176, 1711804) 8391
Bf_V2_211 (1706176, 1711804) (1731293, 1739798) 19488
Bf_V2_211 (1731293, 1739798) (1742036, 1747268) 2237
Bf_V2_211 (1742036, 1747268) (1752508, 1782426) 5239
Bf_V2_211 (1764607, 1782426) (1801820, 1803056) 19393
Bf_V2_211 (1801820, 1803056) (1809610, 1809987) 6553
Bf_V2_211 (1809610, 1809987) (1811700, 1814225) 1712
Bf_V2_211 (1811978, 1814225) (1825910, 1826251) 11684
Bf_V2_211 (1825910, 1826251) (1832249, 1842764) 5997
Bf_V2_211 (1832249, 1842764) (1845119, 1848149) 2354
Bf_V2_211 (1845119, 1848149) (1859439, 1861726) 11289
Bf_V2_211 (1859546, 1861726) (1864144, 1873677) 2417
Bf_V2_211 (1864144, 1873677) (1883155, 1889536) 9477
Bf_V2_211 (1883155, 1889536) (1895457, 1904899) 5920
Bf_V2_211 (1896309, 1904899) (1911199, 1917448) 6299
Bf_V2_211 (1911199, 1917448) (1919164, 1919478) 1715
Bf_V2_211 (1919164, 1919478) (1927159, 1930738) 7680
Bf_V2_211 (1927159, 1930738) (1937764, 1942572) 7025
Bf_V2_211 (1937764, 1944111) (1949562, 1955917) 5450
Bf_V2_211 (1949562, 1955917) (1964000, 1972726) 8082
Bf_V2_211 (1964000, 1972726) (1976550, 1982879) 3823
Bf_V2_211 (1976589, 1982879) (1985493, 1985861) 2613
Bf_V2_211 (1985493, 1985861) (1994710, 2006360) 8848
Bf_V2_211 (1994710, 2006594) (2013182, 2021194) 6587
Bf_V2_211 (2013182, 2021194) (2023636, 2023899) 2441
Bf_V2_211 (2023636, 2023899) (2025366, 2025737) 1466
Bf_V2_216 (3079, 3468) (4569, 12619) 1100
Bf_V2_216 (4569, 12619) (17331, 21988) 4711
Bf_V2_216 (17331, 22003) (22045, 22620) 41
Bf_V2_216 (22045, 22620) (22646, 22951) 25
Bf_V2_216 (22646, 22951) (24375, 24731) 1423
Bf_V2_216 (24375, 24731) (37021, 37773) 12289
Bf_V2_216 (37021, 37773) (37839, 38666) 65
Bf_V2_216 (37839, 38666) (45147, 46635) 6480
Bf_V2_216 (45147, 46635) (50105, 51872) 3469
Bf_V2_216 (50186, 51872) (53001, 57066) 1128
Bf_V2_216 (53001, 57066) (58148, 60531) 1081
Bf_V2_216 (58904, 60531) (104592, 105292) 44060
Bf_V2_216 (104592, 105292) (111863, 123082) 6570
Bf_V2_216 (111863, 123082) (127654, 130371) 4571
Bf_V2_216 (127954, 130371) (131506, 132501) 1134
Bf_V2_216 (131506, 132501) (134492, 137254) 1990
Bf_V2_216 (134492, 137353) (138721, 139589) 1367
Bf_V2_216 (138721, 139589) (141899, 144454) 2309
Bf_V2_216 (141899, 144454) (157377, 163768) 12922
Bf_V2_216 (158511, 163768) (179807, 180160) 16038
Bf_V2_216 (179807, 180160) (261707, 263160) 81546
Bf_V2_216 (261770, 263160) (271776, 272536) 8615
Bf_V2_216 (271776, 272536) (272844, 275231) 307
Bf_V2_216 (272844, 275231) (289082, 291015) 13850
Bf_V2_216 (289082, 291015) (300949, 301203) 9933
Bf_V2_216 (300949, 301203) (304958, 305872) 3754
Bf_V2_216 (304958, 305872) (309925, 310188) 4052
Bf_V2_216 (309925, 310188) (321458, 321724) 11269
Bf_V2_216 (321458, 321724) (329811, 331608) 8086
Bf_V2_216 (329811, 331608) (341153, 342331) 9544
Bf_V2_216 (341153, 342331) (344946, 345723) 2614
Bf_V2_216 (344946, 345723) (346861, 351048) 1137
Bf_V2_216 (347082, 351048) (353502, 354970) 2453
Bf_V2_216 (353502, 354970) (358958, 359425) 3987
Bf_V2_216 (358958, 359425) (363640, 368493) 4214
Bf_V2_216 (363640, 368493) (374103, 374517) 5609
Bf_V2_216 (374103, 374517) (382216, 385043) 7698
Bf_V2_216 (382216, 385043) (429098, 430476) 44054
Bf_V2_216 (429098, 430476) (453469, 453717) 22992
Bf_V2_216 (453469, 453717) (456356, 456730) 2638
Bf_V2_216 (456356, 456730) (457016, 458126) 285
Bf_V2_216 (457016, 459173) (459714, 463097) 540
Bf_V2_216 (459714, 463097) (464232, 464591) 1134
Bf_V2_216 (464232, 464591) (464885, 465262) 293
Bf_V2_216 (464885, 465262) (466277, 467865) 1014
Bf_V2_216 (466277, 467865) (468490, 469221) 624
Bf_V2_216 (468490, 469221) (470938, 471561) 1716
Bf_V2_216 (470938, 471561) (474461, 475190) 2899
Bf_V2_216 (474461, 475190) (481396, 482863) 6205
Bf_V2_216 (481396, 482863) (484029, 484346) 1165
Bf_V2_216 (484029, 484346) (487000, 489751) 2653
Bf_V2_216 (487000, 489760) (499538, 509536) 9777
Bf_V2_216 (499538, 510712) (524082, 526256) 13369
Bf_V2_216 (524082, 526256) (526301, 529213) 44
Bf_V2_216 (526301, 529213) (531211, 532773) 1997
Bf_V2_216 (531211, 532773) (548496, 553451) 15722
Bf_V2_216 (548496, 553451) (554848, 557146) 1396
Bf_V2_216 (554848, 557146) (564480, 574398) 7333
Bf_V2_216 (564480, 575716) (595542, 598572) 19825
Bf_V2_216 (595542, 598572) (601405, 607222) 2832
Bf_V2_216 (601450, 607222) (611851, 613672) 4628
Bf_V2_216 (611851, 615081) (629754, 639074) 14672
Bf_V2_216 (633050, 639074) (640977, 642225) 1902
Bf_V2_216 (640977, 642225) (643137, 645406) 911
Bf_V2_216 (643137, 645406) (651215, 656290) 5808
Bf_V2_216 (651215, 656290) (657454, 657828) 1163
Bf_V2_216 (657454, 657828) (661672, 665355) 3843
Bf_V2_216 (661672, 665355) (666182, 667183) 826
Bf_V2_216 (666182, 667183) (667206, 669398) 22
Bf_V2_216 (667206, 669398) (678791, 690905) 9392
Bf_V2_216 (678791, 690905) (691708, 702771) 802
Bf_V2_216 (691708, 702771) (714128, 715497) 11356
Bf_V2_216 (714128, 715497) (727920, 730270) 12422
Bf_V2_216 (727920, 731562) (736270, 741192) 4707
Bf_V2_216 (736270, 741192) (746062, 750478) 4869
Bf_V2_216 (746062, 750493) (754893, 757583) 4399
Bf_V2_216 (754893, 757583) (763774, 764409) 6190
Bf_V2_216 (763774, 764409) (764784, 767041) 374
Bf_V2_216 (764784, 767041) (768423, 782538) 1381
Bf_V2_216 (768423, 782538) (789427, 792989) 6888
Bf_V2_216 (789427, 792989) (797317, 803848) 4327
Bf_V2_216 (797317, 803848) (804830, 806224) 981
Bf_V2_216 (804830, 806224) (812819, 816742) 6594
Bf_V2_216 (812819, 816742) (864029, 873223) 47286
Bf_V2_216 (864029, 873223) (875239, 875553) 2015
Bf_V2_216 (875239, 875553) (884711, 895713) 9157
Bf_V2_216 (884711, 895713) (897908, 900097) 2194
Bf_V2_216 (898135, 900097) (913583, 916706) 13485
Bf_V2_216 (913583, 916706) (932078, 934952) 15371
Bf_V2_216 (932078, 934952) (935732, 951872) 779
Bf_V2_216 (935732, 951872) (952691, 956574) 818
Bf_V2_216 (952691, 956574) (957505, 958518) 930
Bf_V2_216 (957505, 958518) (960881, 961531) 2362
Bf_V2_216 (960881, 961531) (963746, 970575) 2214
Bf_V2_216 (963746, 970575) (977228, 979732) 6652
Bf_V2_216 (977228, 979732) (983124, 985331) 3391
Bf_V2_216 (983205, 985331) (987492, 991029) 2160
Bf_V2_216 (987492, 991029) (993197, 994908) 2167
Bf_V2_216 (997731, 1001125) (1002945, 1005673) 1819
Bf_V2_216 (1002945, 1005844) (1006541, 1011312) 696
Bf_V2_216 (1006559, 1011312) (1013132, 1016018) 1819
Bf_V2_216 (1013132, 1016018) (1047188, 1047607) 31169
Bf_V2_216 (1047188, 1047607) (1050621, 1056114) 3013
Bf_V2_216 (1050621, 1056114) (1077779, 1078589) 21664
Bf_V2_216 (1077779, 1078589) (1084141, 1091842) 5551
Bf_V2_216 (1084141, 1091842) (1095493, 1097504) 3650
Bf_V2_216 (1095493, 1097504) (1099735, 1102765) 2230
Bf_V2_216 (1104343, 1106560) (1113230, 1113859) 6669
Bf_V2_216 (1113230, 1113859) (1115109, 1117105) 1249
Bf_V2_216 (1115109, 1117105) (1118067, 1122140) 961
Bf_V2_216 (1118067, 1122272) (1123298, 1124694) 1025
Bf_V2_216 (1124754, 1129736) (1131255, 1134356) 1518
Bf_V2_216 (1131255, 1134356) (1137710, 1140609) 3353
Bf_V2_216 (1137710, 1140609) (1144248, 1148480) 3638
Bf_V2_216 (1144248, 1148480) (1153296, 1157458) 4815
Bf_V2_216 (1153314, 1157458) (1158169, 1161122) 710
Bf_V2_216 (1158169, 1161122) (1165839, 1168544) 4716
Bf_V2_216 (1165839, 1168544) (1169465, 1171339) 920
Bf_V2_216 (1169465, 1172616) (1174566, 1177154) 1949
Bf_V2_216 (1175808, 1177154) (1178171, 1180942) 1016
Bf_V2_216 (1178171, 1180942) (1182471, 1184587) 1528
Bf_V2_216 (1182471, 1184587) (1185669, 1188225) 1081
Bf_V2_216 (1186016, 1188225) (1206204, 1208825) 17978
Bf_V2_216 (1206204, 1208825) (1220543, 1225868) 11717
Bf_V2_216 (1220543, 1225868) (1241166, 1242972) 15297
Bf_V2_216 (1241166, 1242972) (1253254, 1254642) 10281
Bf_V2_216 (1253254, 1254642) (1266382, 1268518) 11739
Bf_V2_216 (1266421, 1268518) (1269649, 1274184) 1130
Bf_V2_216 (1269649, 1274184) (1274811, 1278592) 626
Bf_V2_216 (1275596, 1278592) (1285969, 1287086) 7376
Bf_V2_216 (1285969, 1287086) (1290229, 1295976) 3142
Bf_V2_216 (1290229, 1295976) (1298677, 1300523) 2700
Bf_V2_216 (1298677, 1300523) (1303612, 1317091) 3088
Bf_V2_216 (1303612, 1317091) (1319593, 1326246) 2501
Bf_V2_216 (1319593, 1326246) (1332305, 1333495) 6058
Bf_V2_216 (1332305, 1333495) (1352816, 1353130) 19320
Bf_V2_216 (1352816, 1353130) (1372545, 1373200) 19414
Bf_V2_216 (1372545, 1373200) (1376623, 1380815) 3422
Bf_V2_216 (1376671, 1380815) (1412096, 1427257) 31280
Bf_V2_216 (1412096, 1427257) (1433621, 1437583) 6363
Bf_V2_216 (1433621, 1437583) (1439751, 1444012) 2167
Bf_V2_216 (1439751, 1444012) (1446097, 1451033) 2084
Bf_V2_216 (1446097, 1451033) (1451606, 1453039) 572
Bf_V2_216 (1451606, 1453039) (1453949, 1460589) 909
Bf_V2_216 (1453949, 1460589) (1462698, 1464525) 2108
Bf_V2_216 (1462698, 1464525) (1469535, 1470878) 5009
Bf_V2_216 (1469535, 1470881) (1478110, 1479273) 7228
Bf_V2_216 (1478110, 1479273) (1481910, 1505919) 2636
Bf_V2_216 (1481910, 1505919) (1514562, 1519384) 8642
Bf_V2_216 (1520568, 1526504) (1530409, 1533281) 3904
Bf_V2_216 (1530409, 1533281) (1540821, 1551057) 7539
Bf_V2_216 (1540821, 1551057) (1565554, 1568485) 14496
Bf_V2_216 (1565554, 1568515) (1570837, 1571653) 2321
Bf_V2_216 (1570837, 1571653) (1572795, 1575448) 1141
Bf_V2_216 (1572795, 1575448) (1575672, 1577615) 223
Bf_V2_216 (1575672, 1577615) (1583110, 1594188) 5494
Bf_V2_216 (1583110, 1594188) (1599493, 1600065) 5304
Bf_V2_216 (1599493, 1600065) (1607951, 1608510) 7885
Bf_V2_216 (1607951, 1608510) (1610471, 1616680) 1960
Bf_V2_216 (1610884, 1616680) (1634701, 1642887) 18020
Bf_V2_216 (1634701, 1642887) (1655113, 1656312) 12225
Bf_V2_216 (1655113, 1656741) (1660211, 1663907) 3469
Bf_V2_216 (1660211, 1663907) (1668802, 1674119) 4894
Bf_V2_216 (1668802, 1674119) (1678011, 1687539) 3891
Bf_V2_216 (1678011, 1687539) (1689051, 1690652) 1511
Bf_V2_216 (1689051, 1690652) (1691212, 1693849) 559
Bf_V2_216 (1691212, 1693849) (1705552, 1706403) 11702
Bf_V2_216 (1705552, 1706403) (1708090, 1711964) 1686
Bf_V2_216 (1708090, 1712398) (1715528, 1722938) 3129
Bf_V2_216 (1715528, 1722938) (1732125, 1739885) 9186
Bf_V2_216 (1732125, 1739885) (1746223, 1748277) 6337
Bf_V2_216 (1746223, 1748277) (1762400, 1763030) 14122
Bf_V2_216 (1762400, 1763030) (1788096, 1793145) 25065
Bf_V2_216 (1788096, 1793145) (1801040, 1805316) 7894
Bf_V2_216 (1801719, 1805316) (1835802, 1837173) 30485
Bf_V2_216 (1835802, 1837173) (1862235, 1867428) 25061
Bf_V2_216 (1862235, 1867428) (1870606, 1874386) 3177
Bf_V2_216 (1870606, 1874386) (1876011, 1877822) 1624
Bf_V2_216 (1876011, 1877822) (1879619, 1882342) 1796
Bf_V2_216 (1879619, 1882342) (1883708, 1890972) 1365
Bf_V2_216 (1883708, 1890972) (1894486, 1896880) 3513
Bf_V2_216 (1894527, 1896880) (1914305, 1929079) 17424
Bf_V2_216 (1914305, 1929079) (1941173, 1951499) 12093
Bf_V2_216 (1941173, 1951499) (1952019, 1954128) 519
Bf_V2_216 (1952019, 1954128) (1962812, 1964817) 8683
Bf_V2_216 (1962812, 1966356) (1990899, 1996179) 24542
Bf_V2_216 (1990899, 1996179) (2014998, 2023192) 18818
Bf_V2_216 (2014998, 2023192) (2028023, 2030443) 4830
Bf_V2_216 (2028023, 2030443) (2036512, 2037034) 6068
Bf_V2_216 (2036512, 2037034) (2097942, 2098851) 60907
Bf_V2_217 (1813, 9436) (15716, 17453) 6279
Bf_V2_217 (15716, 17453) (24113, 33621) 6659
Bf_V2_217 (24113, 33621) (33748, 34119) 126
Bf_V2_217 (33748, 34119) (34201, 35972) 81
Bf_V2_217 (34201, 35972) (36853, 42252) 880
Bf_V2_217 (43783, 44982) (50600, 53873) 5617
Bf_V2_217 (50612, 53873) (55013, 60373) 1139
Bf_V2_217 (55013, 60373) (60586, 63755) 212
Bf_V2_217 (60586, 63755) (63820, 65166) 64
Bf_V2_217 (63820, 65166) (67372, 72375) 2205
Bf_V2_217 (67372, 72375) (72540, 79696) 164
Bf_V2_217 (72540, 79696) (80230, 82192) 533
Bf_V2_217 (80230, 82192) (82227, 85225) 34
Bf_V2_217 (82227, 85225) (85849, 93101) 623
Bf_V2_217 (85849, 93101) (93162, 93950) 60
Bf_V2_217 (93162, 93950) (94244, 96895) 293
Bf_V2_217 (94244, 96895) (97184, 98281) 288
Bf_V2_217 (97184, 98281) (99529, 101736) 1247
Bf_V2_217 (99529, 101736) (101940, 105292) 203
Bf_V2_217 (101940, 105292) (105441, 107135) 148
Bf_V2_217 (105441, 107135) (107453, 108151) 317
Bf_V2_217 (107453, 108151) (108452, 114281) 300
Bf_V2_217 (108452, 114281) (114384, 117431) 102
Bf_V2_217 (114384, 117431) (118353, 118712) 921
Bf_V2_217 (118353, 118712) (119741, 120319) 1028
Bf_V2_217 (119741, 120319) (120720, 121853) 400
Bf_V2_217 (120720, 121853) (122288, 122647) 434
Bf_V2_217 (122288, 122647) (124158, 124520) 1510
Bf_V2_217 (124158, 124520) (125206, 126684) 685
Bf_V2_217 (125206, 126684) (126742, 127035) 57
Bf_V2_217 (126742, 127035) (129776, 130318) 2740
Bf_V2_217 (129776, 130318) (131363, 132634) 1044
Bf_V2_217 (131363, 132634) (132882, 133415) 247
Bf_V2_217 (132882, 133415) (134038, 134721) 622
Bf_V2_217 (134038, 134721) (136104, 138666) 1382
Bf_V2_217 (136104, 138666) (147209, 148379) 8542
Bf_V2_217 (147209, 148379) (148508, 150751) 128
Bf_V2_217 (148508, 150751) (151160, 152302) 408
Bf_V2_217 (151160, 152302) (152639, 153292) 336
Bf_V2_217 (152639, 153292) (153838, 156025) 545
Bf_V2_217 (153838, 156025) (156597, 157256) 571
Bf_V2_217 (156597, 157256) (157345, 160459) 88
Bf_V2_217 (157345, 160459) (163495, 174549) 3035
Bf_V2_217 (163495, 174549) (174789, 176993) 239
Bf_V2_217 (174789, 176993) (177489, 178202) 495
Bf_V2_217 (177489, 178202) (178435, 179961) 232
Bf_V2_217 (178435, 179961) (181597, 183274) 1635
Bf_V2_217 (181597, 183274) (186092, 186802) 2817
Bf_V2_217 (186092, 186802) (187559, 188944) 756
Bf_V2_217 (187559, 188944) (192411, 192959) 3466
Bf_V2_217 (192411, 192959) (193978, 195375) 1018
Bf_V2_217 (195010, 195375) (195966, 197450) 590
Bf_V2_217 (195969, 197450) (207909, 209342) 10458
Bf_V2_217 (207909, 209342) (231818, 232201) 22475
Bf_V2_217 (231818, 232201) (238098, 238430) 5896
Bf_V2_217 (238098, 238430) (241855, 242367) 3424
Bf_V2_217 (241855, 242367) (264314, 270045) 21946
Bf_V2_217 (265167, 270045) (273331, 282287) 3285
Bf_V2_217 (273331, 282287) (284933, 293666) 2645
Bf_V2_217 (284933, 293666) (299152, 308676) 5485
Bf_V2_217 (299152, 308676) (323242, 332446) 14565
Bf_V2_217 (323242, 332446) (338556, 347555) 6109
Bf_V2_217 (338556, 347555) (348611, 349195) 1055
Bf_V2_217 (348611, 349195) (351485, 363638) 2289
Bf_V2_217 (351485, 363638) (364412, 365082) 773
Bf_V2_217 (367676, 369523) (373683, 389500) 4159
Bf_V2_217 (390471, 392120) (395245, 397810) 3124
Bf_V2_217 (395245, 397810) (400190, 400564) 2379
Bf_V2_217 (400190, 400564) (406024, 410419) 5459
Bf_V2_217 (406024, 410419) (415059, 418884) 4639
Bf_V2_217 (415059, 418959) (423519, 423782) 4559
Bf_V2_217 (423519, 423782) (452209, 453910) 28426
Bf_V2_217 (452209, 453910) (459031, 469630) 5120
Bf_V2_217 (459031, 469630) (476487, 482161) 6856
Bf_V2_217 (476487, 482161) (487047, 487718) 4885
Bf_V2_217 (487047, 487718) (492468, 494675) 4749
Bf_V2_217 (492468, 494675) (494717, 495163) 41
Bf_V2_217 (494717, 495163) (496225, 503249) 1061
Bf_V2_217 (498250, 503249) (504040, 506571) 790
Bf_V2_217 (504040, 506571) (510334, 521645) 3762
Bf_V2_217 (510334, 521645) (526686, 527057) 5040
Bf_V2_217 (526686, 527057) (532378, 538327) 5320
Bf_V2_217 (532378, 538327) (541155, 542348) 2827
Bf_V2_217 (541155, 542348) (545901, 555840) 3552
Bf_V2_217 (545901, 555871) (557272, 560086) 1400
Bf_V2_217 (557272, 560086) (563462, 571420) 3375
Bf_V2_217 (563462, 571420) (575435, 576337) 4014
Bf_V2_217 (575435, 576337) (590390, 597157) 14052
Bf_V2_217 (590408, 597157) (599335, 600733) 2177
Bf_V2_217 (599335, 600733) (605958, 606317) 5224
Bf_V2_217 (605958, 606317) (608414, 610388) 2096
Bf_V2_217 (608414, 610388) (612255, 623954) 1866
Bf_V2_217 (612255, 623954) (631281, 636610) 7326
Bf_V2_217 (631281, 636610) (638679, 642572) 2068
Bf_V2_217 (638679, 642572) (644581, 646523) 2008
Bf_V2_217 (644581, 646523) (652433, 655111) 5909
Bf_V2_217 (652433, 655111) (656047, 664057) 935
Bf_V2_214 (62, 583) (689, 4564) 105
Bf_V2_214 (689, 4564) (7516, 17272) 2951
Bf_V2_214 (7516, 17272) (21580, 28772) 4307
Bf_V2_214 (21580, 28772) (29131, 44213) 358
Bf_V2_214 (29131, 50140) (54378, 74508) 4237
Bf_V2_214 (72303, 74508) (76305, 77387) 1796
Bf_V2_214 (76305, 77387) (77423, 79570) 35
Bf_V2_214 (77423, 79570) (82051, 86190) 2480
Bf_V2_214 (82198, 86190) (89303, 94083) 3112
Bf_V2_214 (89303, 94368) (97934, 99529) 3565
Bf_V2_214 (97934, 99529) (100337, 103123) 807
Bf_V2_214 (100337, 103123) (107503, 120949) 4379
Bf_V2_214 (107503, 120949) (124643, 127457) 3693
Bf_V2_214 (124643, 127457) (130037, 130718) 2579
Bf_V2_214 (130037, 130718) (130872, 131583) 153
Bf_V2_214 (130872, 131583) (131643, 133180) 59
Bf_V2_214 (131643, 133180) (133406, 134099) 225
Bf_V2_214 (133406, 134099) (135194, 147097) 1094
Bf_V2_214 (135194, 147097) (148087, 148557) 989
Bf_V2_214 (148087, 149615) (149687, 152872) 71
Bf_V2_214 (149687, 152884) (153005, 155921) 120
Bf_V2_214 (153005, 155921) (170010, 170897) 14088
Bf_V2_214 (170010, 170897) (171329, 173222) 431
Bf_V2_214 (171329, 173222) (175045, 180612) 1822
Bf_V2_214 (180307, 180612) (183358, 188654) 2745
Bf_V2_214 (183358, 188654) (189189, 189590) 534
Bf_V2_214 (189189, 189590) (189771, 190022) 180
Bf_V2_214 (189771, 190022) (190352, 190750) 329
Bf_V2_214 (190352, 190750) (190794, 191045) 43
Bf_V2_214 (190794, 191045) (191309, 192202) 263
Bf_V2_214 (191309, 195442) (197511, 201755) 2068
Bf_V2_214 (197511, 201755) (202791, 203612) 1035
Bf_V2_214 (202791, 203612) (205885, 207736) 2272
Bf_V2_214 (205885, 207736) (209233, 209550) 1496
Bf_V2_214 (209233, 209550) (210362, 210721) 811
Bf_V2_214 (210362, 210721) (214797, 215102) 4075
Bf_V2_214 (214797, 215102) (216338, 217857) 1235
Bf_V2_214 (216338, 217857) (218272, 219716) 414
Bf_V2_214 (218272, 219716) (220181, 222458) 464
Bf_V2_214 (220181, 222458) (223621, 226043) 1162
Bf_V2_214 (223621, 226043) (226903, 227370) 859
Bf_V2_214 (226903, 227370) (228705, 237355) 1334
Bf_V2_214 (228705, 237355) (241664, 246949) 4308
Bf_V2_214 (241664, 249137) (258113, 259752) 8975
Bf_V2_214 (258113, 259752) (262241, 263256) 2488
Bf_V2_214 (262241, 263256) (263835, 273752) 578
Bf_V2_214 (263835, 273752) (279201, 281475) 5448
Bf_V2_214 (279201, 282333) (285128, 289772) 2794
Bf_V2_214 (285128, 289772) (289868, 292684) 95
Bf_V2_214 (289868, 292684) (298159, 299206) 5474
Bf_V2_214 (298159, 299206) (305615, 306491) 6408
Bf_V2_214 (305615, 306491) (306943, 309408) 451
Bf_V2_214 (306943, 309408) (311262, 314081) 1853
Bf_V2_214 (311262, 314081) (319528, 323047) 5446
Bf_V2_214 (319528, 323047) (325998, 330328) 2950
Bf_V2_214 (325998, 330328) (335541, 339579) 5212
Bf_V2_214 (335541, 339579) (340849, 343728) 1269
Bf_V2_214 (342084, 343728) (349075, 351108) 5346
Bf_V2_214 (349075, 351108) (354493, 355221) 3384
Bf_V2_214 (354493, 355221) (356710, 359540) 1488
Bf_V2_214 (356710, 359540) (364160, 364660) 4619
Bf_V2_214 (364160, 364660) (368964, 371393) 4303
Bf_V2_214 (368964, 371393) (374296, 377127) 2902
Bf_V2_214 (374296, 377127) (381809, 385028) 4681
Bf_V2_214 (381809, 391051) (394986, 401513) 3934
Bf_V2_214 (394986, 401513) (405063, 410281) 3549
Bf_V2_214 (405063, 410281) (413928, 420909) 3646
Bf_V2_214 (413928, 420909) (423500, 429649) 2590
Bf_V2_214 (423500, 429753) (430993, 435715) 1239
Bf_V2_214 (430993, 435715) (446394, 447185) 10678
Bf_V2_214 (446394, 447185) (488281, 503003) 41095
Bf_V2_214 (488281, 503003) (505250, 509062) 2246
Bf_V2_214 (505250, 509062) (511951, 523031) 2888
Bf_V2_214 (511951, 523031) (528104, 530006) 5072
Bf_V2_214 (528104, 530006) (530432, 530791) 425
Bf_V2_214 (530432, 530791) (533902, 534261) 3110
Bf_V2_214 (533902, 534261) (537360, 537662) 3098
Bf_V2_214 (537360, 537662) (539404, 542489) 1741
Bf_V2_214 (539404, 542489) (543818, 547541) 1328
Bf_V2_214 (545168, 547541) (549044, 550763) 1502
Bf_V2_214 (549044, 550763) (550814, 552184) 50
Bf_V2_214 (550814, 552184) (553525, 555192) 1340
Bf_V2_215 (5618, 7568) (9530, 10528) 1961
Bf_V2_215 (9530, 10528) (13476, 14087) 2947
Bf_V2_215 (13476, 14087) (14718, 16939) 630
Bf_V2_215 (14718, 16939) (20691, 22913) 3751
Bf_V2_215 (20691, 22913) (27754, 28272) 4840
Bf_V2_215 (27754, 28272) (30112, 32316) 1839
Bf_V2_215 (30112, 32316) (34742, 43364) 2425
Bf_V2_215 (34742, 43364) (46231, 48433) 2866
Bf_V2_215 (46231, 48433) (51415, 55004) 2981
Bf_V2_215 (51415, 55004) (56303, 59935) 1298
Bf_V2_215 (56303, 59935) (60443, 64080) 507
Bf_V2_215 (60443, 64080) (65099, 69218) 1018
Bf_V2_215 (65114, 69218) (70100, 78054) 881
Bf_V2_215 (71148, 78054) (80957, 90044) 2902
Bf_V2_215 (80957, 90044) (95856, 100012) 5811
Bf_V2_215 (95856, 100027) (102670, 109551) 2642
Bf_V2_215 (102670, 109551) (114348, 118401) 4796
Bf_V2_215 (114348, 118401) (122923, 123330) 4521
Bf_V2_215 (122923, 123330) (126660, 126887) 3329
Bf_V2_215 (126660, 126887) (131313, 131699) 4425
Bf_V2_215 (131313, 131699) (135087, 136022) 3387
Bf_V2_215 (135087, 136022) (140973, 142409) 4950
Bf_V2_215 (140973, 142409) (142572, 145284) 162
Bf_V2_215 (142572, 145284) (152314, 153442) 7029
Bf_V2_215 (152314, 153442) (157133, 159421) 3690
Bf_V2_215 (157133, 159421) (163419, 164183) 3997
Bf_V2_215 (163419, 164183) (165443, 168653) 1259
Bf_V2_215 (165443, 168653) (177473, 178312) 8819
Bf_V2_215 (177473, 178312) (178598, 182499) 285
Bf_V2_215 (178598, 182499) (184458, 186113) 1958
Bf_V2_215 (184458, 186113) (189716, 190835) 3602
Bf_V2_215 (189716, 190871) (194638, 196557) 3766
Bf_V2_215 (194638, 196557) (196949, 198820) 391
Bf_V2_215 (196949, 198820) (199854, 200309) 1033
Bf_V2_215 (199854, 200309) (201293, 203591) 983
Bf_V2_215 (201293, 203591) (203759, 205174) 167
Bf_V2_215 (203759, 205174) (205799, 206797) 624
Bf_V2_215 (205799, 206797) (208618, 210747) 1820
Bf_V2_215 (208618, 215517) (217201, 221792) 1683
Bf_V2_215 (217201, 221792) (227083, 227877) 5290
Bf_V2_215 (227083, 227877) (232977, 242300) 5099
Bf_V2_215 (245565, 251853) (256036, 256317) 4182
Bf_V2_215 (256036, 256317) (265208, 265489) 8890
Bf_V2_215 (265208, 265489) (270017, 280385) 4527
Bf_V2_215 (270017, 280385) (291774, 292091) 11388
Bf_V2_215 (291774, 292091) (313032, 313397) 20940
Bf_V2_215 (313032, 313397) (324969, 326913) 11571
Bf_V2_215 (324969, 328048) (336941, 340965) 8892
Bf_V2_215 (336941, 340965) (341008, 341924) 42
Bf_V2_215 (341008, 341924) (341993, 344317) 68
Bf_V2_215 (341993, 344317) (347634, 347990) 3316
Bf_V2_215 (347634, 347990) (350334, 352911) 2343
Bf_V2_215 (350334, 354165) (356015, 363470) 1849
Bf_V2_215 (365954, 369327) (370430, 381874) 1102
Bf_V2_215 (381921, 384291) (388882, 389511) 4590
Bf_V2_215 (388882, 389511) (398101, 398502) 8589
Bf_V2_215 (398101, 398502) (400953, 401554) 2450
Bf_V2_215 (400953, 401554) (404208, 406311) 2653
Bf_V2_215 (404208, 406441) (411638, 413386) 5196
Bf_V2_215 (411638, 413386) (414043, 414793) 656
Bf_V2_215 (414043, 414793) (421411, 424087) 6617
Bf_V2_215 (421411, 424087) (431215, 433392) 7127
Bf_V2_215 (431215, 433392) (440547, 441823) 7154
Bf_V2_215 (440547, 441823) (447091, 447522) 5267
Bf_V2_215 (447091, 447522) (451187, 453025) 3664
Bf_V2_215 (451187, 453025) (454760, 485472) 1734
Bf_V2_215 (454760, 485472) (498597, 499094) 13124
Bf_V2_215 (498597, 499094) (499975, 503710) 880
Bf_V2_215 (504353, 505682) (509820, 510857) 4137
Bf_V2_215 (509820, 510857) (511145, 523008) 287
Bf_V2_215 (520972, 523008) (553960, 566554) 30951
Bf_V2_215 (553960, 566554) (572970, 601407) 6415
Bf_V2_215 (572970, 613207) (614970, 617627) 1762
Bf_V2_215 (614970, 617627) (622603, 633043) 4975
Bf_V2_215 (622603, 633055) (634443, 640013) 1387
Bf_V2_215 (634443, 640013) (649659, 665579) 9645
Bf_V2_215 (649659, 665579) (672663, 673088) 7083
Bf_V2_215 (672663, 673088) (679345, 687343) 6256
Bf_V2_215 (679345, 687343) (687572, 688359) 228
Bf_V2_215 (687572, 688359) (690891, 713204) 2531
Bf_V2_215 (690891, 713204) (723825, 726365) 10620
Bf_V2_215 (723825, 727213) (751512, 773117) 24298
Bf_V2_215 (751512, 773117) (777441, 781112) 4323
Bf_V2_215 (777441, 781112) (785305, 805403) 4192
Bf_V2_215 (785305, 805403) (809036, 809311) 3632
Bf_V2_215 (809036, 809311) (810891, 812688) 1579
Bf_V2_215 (810891, 812688) (816282, 827687) 3593
Bf_V2_215 (816282, 828037) (833866, 842546) 5828
Bf_V2_215 (833866, 842546) (851275, 852975) 8728
Bf_V2_215 (851275, 852975) (856327, 857139) 3351
Bf_V2_215 (856327, 857139) (858347, 859211) 1207
Bf_V2_215 (858347, 859211) (876502, 878121) 17290
Bf_V2_215 (876502, 878121) (893257, 901719) 15135
Bf_V2_215 (893257, 901719) (904149, 905966) 2429
Bf_V2_215 (904149, 905966) (908262, 910698) 2295
Bf_V2_215 (908262, 910698) (912887, 914845) 2188
Bf_V2_215 (912887, 914845) (921489, 923535) 6643
Bf_V2_215 (921489, 923535) (926952, 933581) 3416
Bf_V2_215 (926952, 933581) (951312, 952493) 17730
Bf_V2_215 (951312, 952493) (952526, 952837) 32
Bf_V2_215 (952526, 952837) (954272, 956253) 1434
Bf_V2_215 (954272, 956679) (966588, 967344) 9908
Bf_V2_215 (966588, 967344) (976662, 978807) 9317
Bf_V2_215 (976665, 978807) (979245, 1011549) 437
Bf_V2_215 (979245, 1011549) (1012659, 1019041) 1109
Bf_V2_215 (1012659, 1020032) (1027701, 1028681) 7668
Bf_V2_215 (1027701, 1028681) (1028762, 1046618) 80
Bf_V2_215 (1028762, 1046618) (1050343, 1052773) 3724
Bf_V2_215 (1050343, 1052773) (1056985, 1057263) 4211
Bf_V2_215 (1056985, 1057263) (1070606, 1074404) 13342
Bf_V2_215 (1070606, 1074404) (1097596, 1098883) 23191
Bf_V2_215 (1097596, 1098883) (1104089, 1104313) 5205
Bf_V2_215 (1104089, 1104313) (1120570, 1121703) 16256
Bf_V2_215 (1120570, 1121703) (1124449, 1124715) 2745
Bf_V2_215 (1124449, 1124715) (1160675, 1161004) 35959
Bf_V2_215 (1160675, 1161004) (1162670, 1163074) 1665
Bf_V2_215 (1162670, 1163074) (1163971, 1167269) 896
Bf_V2_215 (1163971, 1167269) (1169810, 1170310) 2540
Bf_V2_215 (1169810, 1170310) (1186420, 1191866) 16109
Bf_V2_215 (1186420, 1191866) (1192103, 1192882) 236
Bf_V2_215 (1192103, 1192882) (1193077, 1194348) 194
Bf_V2_215 (1193077, 1194348) (1197790, 1199352) 3441
Bf_V2_215 (1199461, 1200879) (1205905, 1208059) 5025
Bf_V2_215 (1205905, 1208059) (1212682, 1216225) 4622
Bf_V2_215 (1212682, 1216225) (1219216, 1221852) 2990
Bf_V2_215 (1219216, 1221852) (1222841, 1230909) 988
Bf_V2_215 (1222841, 1230909) (1232136, 1235461) 1226
Bf_V2_215 (1232136, 1235461) (1237769, 1238059) 2307
Bf_V2_215 (1237769, 1238059) (1238338, 1239468) 278
Bf_V2_215 (1238338, 1239468) (1239869, 1241443) 400
Bf_V2_215 (1239869, 1241443) (1242436, 1247573) 992
Bf_V2_215 (1242436, 1247573) (1248933, 1252134) 1359
Bf_V2_215 (1248933, 1252134) (1252376, 1253305) 241
Bf_V2_215 (1252376, 1253305) (1253347, 1254602) 41
Bf_V2_215 (1253347, 1254602) (1258719, 1260623) 4116
Bf_V2_215 (1258719, 1260623) (1261313, 1262608) 689
Bf_V2_215 (1261313, 1262608) (1262703, 1274256) 94
Bf_V2_215 (1262703, 1274256) (1275354, 1277134) 1097
Bf_V2_215 (1275354, 1277134) (1277921, 1283978) 786
Bf_V2_215 (1277921, 1283978) (1285909, 1287681) 1930
Bf_V2_215 (1285909, 1287681) (1288357, 1289795) 675
Bf_V2_215 (1288357, 1289795) (1289900, 1293561) 104
Bf_V2_215 (1289900, 1293561) (1296002, 1298289) 2440
Bf_V2_215 (1296002, 1298289) (1305242, 1306184) 6952
Bf_V2_215 (1305242, 1306184) (1306705, 1310976) 520
Bf_V2_215 (1306705, 1310976) (1313693, 1315868) 2716
Bf_V2_215 (1313693, 1315868) (1319457, 1324353) 3588
Bf_V2_215 (1321057, 1324353) (1328974, 1333734) 4620
Bf_V2_215 (1328974, 1333734) (1340320, 1344868) 6585
Bf_V2_215 (1340320, 1344868) (1345887, 1351507) 1018
Bf_V2_215 (1345887, 1351507) (1352564, 1354898) 1056
Bf_V2_215 (1357903, 1359138) (1362162, 1362452) 3023
Bf_V2_215 (1362162, 1362452) (1365648, 1367007) 3195
Bf_V2_215 (1365648, 1367007) (1369933, 1375183) 2925
Bf_V2_215 (1370428, 1375183) (1376186, 1380706) 1002
Bf_V2_215 (1376186, 1380706) (1382058, 1387254) 1351
Bf_V2_215 (1382058, 1387254) (1387543, 1395212) 288
Bf_V2_215 (1387543, 1395341) (1395466, 1397616) 124
Bf_V2_215 (1395466, 1397616) (1398166, 1403218) 549
Bf_V2_215 (1398166, 1403218) (1406152, 1408870) 2933
Bf_V2_215 (1406152, 1408870) (1421452, 1422920) 12581
Bf_V2_215 (1421452, 1422920) (1427097, 1428691) 4176
Bf_V2_215 (1427097, 1429917) (1430365, 1431919) 447
Bf_V2_215 (1430365, 1431919) (1473044, 1473912) 41124
Bf_V2_215 (1473044, 1473912) (1488031, 1488843) 14118
Bf_V2_215 (1488031, 1488843) (1506422, 1524166) 17578
Bf_V2_215 (1506422, 1524166) (1524771, 1526711) 604
Bf_V2_215 (1524771, 1526996) (1528675, 1529271) 1678
Bf_V2_215 (1528675, 1529271) (1529648, 1533924) 376
Bf_V2_215 (1529648, 1533924) (1538087, 1539643) 4162
Bf_V2_215 (1538087, 1539643) (1542649, 1543614) 3005
Bf_V2_215 (1542649, 1543614) (1544705, 1546612) 1090
Bf_V2_215 (1544705, 1546612) (1547519, 1550973) 906
Bf_V2_215 (1547993, 1550973) (1556016, 1560052) 5042
Bf_V2_215 (1556016, 1560052) (1562187, 1562549) 2134
Bf_V2_215 (1562187, 1562549) (1563357, 1564697) 807
Bf_V2_215 (1563357, 1564697) (1569651, 1571509) 4953
Bf_V2_215 (1569651, 1571509) (1572434, 1572790) 924
Bf_V2_215 (1572434, 1572790) (1574949, 1575443) 2158
Bf_V2_215 (1574949, 1575443) (1581497, 1585160) 6053
Bf_V2_215 (1581497, 1585160) (1586260, 1591297) 1099
Bf_V2_215 (1586260, 1591297) (1592985, 1595591) 1687
Bf_V2_215 (1592985, 1595591) (1597748, 1600383) 2156
Bf_V2_215 (1597748, 1600383) (1601180, 1603874) 796
Bf_V2_215 (1601180, 1603874) (1607630, 1612992) 3755
Bf_V2_215 (1607630, 1612992) (1617801, 1623312) 4808
Bf_V2_215 (1617810, 1623312) (1629222, 1661241) 5909
Bf_V2_215 (1629222, 1661241) (1663281, 1666685) 2039
Bf_V2_215 (1663281, 1666685) (1667869, 1671775) 1183
Bf_V2_215 (1668190, 1671775) (1672301, 1674285) 525
Bf_V2_215 (1672301, 1674285) (1676725, 1678051) 2439
Bf_V2_215 (1676725, 1678051) (1680744, 1682531) 2692
Bf_V2_215 (1680744, 1682531) (1682591, 1683811) 59
Bf_V2_215 (1682591, 1683811) (1684989, 1688253) 1177
Bf_V2_215 (1685136, 1688253) (1689866, 1691581) 1612
Bf_V2_215 (1689866, 1691581) (1692813, 1693514) 1231
Bf_V2_215 (1692813, 1693514) (1693766, 1696106) 251
Bf_V2_215 (1693766, 1696106) (1696498, 1697053) 391
Bf_V2_215 (1696498, 1697053) (1699575, 1716163) 2521
Bf_V2_215 (1699575, 1716163) (1717739, 1722753) 1575
Bf_V2_421 (740, 1168) (7724, 8692) 6555
Bf_V2_421 (7724, 8692) (10681, 11001) 1988
Bf_V2_421 (10681, 11001) (19194, 21320) 8192
Bf_V2_421 (19194, 21320) (25759, 26841) 4438
Bf_V2_421 (25759, 26841) (30592, 30921) 3750
Bf_V2_421 (30592, 30921) (42232, 42873) 11310
Bf_V2_421 (42232, 42873) (42922, 43437) 48
Bf_V2_421 (42922, 43437) (46314, 48843) 2876
Bf_V2_421 (46314, 48843) (48973, 50601) 129
Bf_V2_421 (48973, 50601) (53072, 58926) 2470
Bf_V2_421 (53072, 58926) (60002, 62535) 1075
Bf_V2_39 (6469, 8541) (14981, 26109) 6439
Bf_V2_39 (14981, 26109) (28689, 40722) 2579
Bf_V2_39 (28689, 40722) (52722, 53495) 11999
Bf_V2_39 (52722, 53495) (76988, 77598) 23492
Bf_V2_39 (76988, 77598) (80492, 88257) 2893
Bf_V2_39 (80492, 88257) (89796, 92558) 1538
Bf_V2_39 (89796, 92558) (93475, 93750) 916
Bf_V2_39 (93475, 93750) (93785, 96008) 34
Bf_V2_39 (93785, 96008) (96795, 101076) 786
Bf_V2_39 (96795, 101076) (103201, 103860) 2124
Bf_V2_39 (103201, 103860) (105750, 108779) 1889
Bf_V2_39 (105753, 108779) (110709, 114400) 1929
Bf_V2_39 (115441, 118690) (121022, 128874) 2331
Bf_V2_39 (121022, 128874) (130967, 138207) 2092
Bf_V2_39 (130967, 138207) (142425, 147015) 4217
Bf_V2_39 (142425, 147015) (149887, 150354) 2871
Bf_V2_39 (149887, 150354) (151943, 157966) 1588
Bf_V2_39 (151943, 157966) (171627, 172870) 13660
Bf_V2_39 (171627, 172906) (174188, 182263) 1281
Bf_V2_39 (174188, 182263) (184450, 193217) 2186
Bf_V2_39 (184450, 193274) (194492, 195555) 1217
Bf_V2_39 (194492, 195555) (197602, 203677) 2046
Bf_V2_39 (198019, 203677) (204914, 208319) 1236
Bf_V2_39 (204914, 208319) (213603, 216025) 5283
Bf_V2_39 (213603, 216025) (220925, 223955) 4899
Bf_V2_39 (220925, 223955) (228024, 232540) 4068
Bf_V2_39 (228024, 232540) (234302, 239195) 1761
Bf_V2_39 (234302, 239195) (241350, 243910) 2154
Bf_V2_39 (241350, 244607) (247758, 251907) 3150
Bf_V2_39 (247758, 252646) (261654, 262801) 9007
Bf_V2_39 (261654, 262801) (266685, 281558) 3883
Bf_V2_39 (266685, 281558) (287467, 323052) 5908
Bf_V2_39 (287467, 323052) (326519, 332531) 3466
Bf_V2_39 (326558, 332531) (334177, 339020) 1645
Bf_V2_39 (335053, 339020) (344106, 348753) 5085
Bf_V2_39 (344106, 352692) (357541, 363445) 4848
Bf_V2_39 (357541, 363445) (378762, 388589) 15316
Bf_V2_39 (378762, 388589) (394950, 395609) 6360
Bf_V2_39 (394950, 395609) (398057, 403680) 2447
Bf_V2_39 (398057, 403680) (406248, 406673) 2567
Bf_V2_39 (406248, 406673) (407348, 410194) 674
Bf_V2_39 (407348, 410194) (410684, 411670) 489
Bf_V2_39 (410684, 411670) (414109, 415690) 2438
Bf_V2_39 (414109, 416076) (416561, 418459) 484
Bf_V2_39 (416561, 418459) (426378, 438912) 7918
Bf_V2_39 (426589, 438912) (439324, 442398) 411
Bf_V2_39 (439324, 442398) (450879, 456150) 8480
Bf_V2_39 (450879, 456150) (458968, 476921) 2817
Bf_V2_39 (458968, 476921) (477206, 495378) 284
Bf_V2_39 (477206, 495378) (495952, 498204) 573
Bf_V2_39 (495952, 498204) (502914, 508434) 4709
Bf_V2_39 (502914, 508434) (508851, 514629) 416
Bf_V2_39 (508851, 514629) (515499, 518238) 869
Bf_V2_39 (520677, 524818) (525905, 528800) 1086
Bf_V2_39 (525905, 529046) (529617, 538385) 570
Bf_V2_39 (529617, 538385) (540197, 540889) 1811
Bf_V2_39 (540579, 540889) (543754, 548883) 2864
Bf_V2_39 (543754, 548883) (555352, 561820) 6468
Bf_V2_39 (555352, 561820) (562801, 566918) 980
Bf_V2_39 (562801, 566918) (569783, 572966) 2864
Bf_V2_39 (569783, 572966) (604919, 607586) 31952
Bf_V2_39 (604919, 607586) (617688, 624177) 10101
Bf_V2_39 (617688, 624177) (627128, 635716) 2950
Bf_V2_39 (627128, 635716) (665031, 667445) 29314
Bf_V2_39 (665031, 667445) (689317, 693412) 21871
Bf_V2_39 (689317, 693412) (698267, 705760) 4854
Bf_V2_39 (698874, 705760) (706254, 713453) 493
Bf_V2_39 (706254, 713852) (723834, 729032) 9981
Bf_V2_39 (723840, 729032) (732234, 733767) 3201
Bf_V2_39 (732234, 733767) (738411, 744693) 4643
Bf_V2_39 (738560, 744693) (745780, 747782) 1086
Bf_V2_39 (748869, 749873) (750130, 751445) 256
Bf_V2_39 (750130, 751445) (755496, 756083) 4050
Bf_V2_39 (755496, 756083) (756312, 758944) 228
Bf_V2_39 (756312, 758944) (761117, 768014) 2172
Bf_V2_39 (761117, 768014) (769061, 773060) 1046
Bf_V2_39 (769061, 773060) (779232, 781252) 6171
Bf_V2_39 (779232, 781300) (786365, 792838) 5064
Bf_V2_39 (786365, 792838) (795146, 797550) 2307
Bf_V2_39 (795146, 797550) (802026, 811772) 4475
Bf_V2_39 (802026, 811772) (815171, 828956) 3398
Bf_V2_39 (815171, 828956) (834918, 842540) 5961
Bf_V2_39 (834918, 842540) (843696, 848767) 1155
Bf_V2_39 (843696, 848767) (849779, 855205) 1011
Bf_V2_39 (849779, 857002) (858035, 864501) 1032
Bf_V2_39 (858035, 864501) (877816, 879494) 13314
Bf_V2_39 (877816, 879518) (880613, 884332) 1094
Bf_V2_39 (880613, 884332) (884832, 885908) 499
Bf_V2_39 (884832, 885908) (886450, 888994) 541
Bf_V2_39 (886450, 888994) (889482, 890175) 487
Bf_V2_39 (889580, 890175) (892475, 893193) 2299
Bf_V2_39 (892475, 893193) (895711, 896323) 2517
Bf_V2_39 (895711, 896323) (900303, 911892) 3979
Bf_V2_39 (900303, 911892) (922696, 941121) 10803
Bf_V2_39 (922696, 941121) (953523, 956472) 12401
Bf_V2_39 (953523, 956472) (958468, 961389) 1995
Bf_V2_39 (958468, 961389) (962548, 962880) 1158
Bf_V2_39 (962548, 962880) (965055, 974605) 2174
Bf_V2_39 (965055, 974605) (978556, 988070) 3950
Bf_V2_39 (978556, 988070) (989485, 997425) 1414
Bf_V2_39 (989485, 997425) (1001918, 1004177) 4492
Bf_V2_39 (1005301, 1007919) (1008703, 1010053) 783
Bf_V2_39 (1008703, 1010053) (1013280, 1020250) 3226
Bf_V2_39 (1013280, 1020250) (1023464, 1028412) 3213
Bf_V2_39 (1023464, 1028412) (1030123, 1032306) 1710
Bf_V2_39 (1030123, 1032306) (1034038, 1034685) 1731
Bf_V2_39 (1034038, 1034685) (1034770, 1036888) 84
Bf_V2_39 (1034770, 1036888) (1046535, 1047116) 9646
Bf_V2_39 (1046535, 1047116) (1061644, 1066825) 14527
Bf_V2_39 (1061644, 1066825) (1068641, 1081916) 1815
Bf_V2_39 (1078769, 1081916) (1093211, 1094337) 11294
Bf_V2_39 (1093211, 1094337) (1096235, 1096747) 1897
Bf_V2_39 (1096235, 1096747) (1102177, 1103610) 5429
Bf_V2_39 (1102177, 1103610) (1106025, 1106819) 2414
Bf_V2_39 (1106025, 1106819) (1122418, 1127574) 15598
Bf_V2_39 (1122418, 1127574) (1131035, 1137602) 3460
Bf_V2_39 (1131035, 1137602) (1140573, 1141353) 2970
Bf_V2_39 (1140573, 1141353) (1143883, 1144239) 2529
Bf_V2_39 (1143883, 1144239) (1148545, 1149237) 4305
Bf_V2_39 (1148545, 1149261) (1149462, 1151730) 200
Bf_V2_39 (1155904, 1159325) (1161068, 1161400) 1742
Bf_V2_39 (1161068, 1161400) (1168272, 1171502) 6871
Bf_V2_39 (1168272, 1171502) (1174738, 1178551) 3235
Bf_V2_39 (1174738, 1178551) (1179447, 1180679) 895
Bf_V2_39 (1179447, 1180682) (1186708, 1187825) 6025
Bf_V2_39 (1186735, 1187825) (1192909, 1195836) 5083
Bf_V2_39 (1192909, 1195836) (1196443, 1200464) 606
Bf_V2_39 (1196443, 1200464) (1202373, 1204649) 1908
Bf_V2_39 (1202373, 1204649) (1210597, 1229355) 5947
Bf_V2_39 (1210597, 1229370) (1230979, 1231419) 1608
Bf_V2_39 (1230979, 1231419) (1231436, 1235739) 16
Bf_V2_39 (1231436, 1235739) (1247066, 1247368) 11326
Bf_V2_39 (1247066, 1247368) (1263450, 1264634) 16081
Bf_V2_39 (1263450, 1264634) (1274472, 1275695) 9837
Bf_V2_39 (1274472, 1275695) (1279491, 1281876) 3795
Bf_V2_39 (1280620, 1281876) (1290942, 1292124) 9065
Bf_V2_39 (1290942, 1292124) (1305587, 1307934) 13462
Bf_V2_39 (1305587, 1307934) (1320652, 1326316) 12717
Bf_V2_39 (1320652, 1326743) (1328855, 1329761) 2111
Bf_V2_39 (1328855, 1329761) (1358648, 1383178) 28886
Bf_V2_39 (1358648, 1383178) (1383493, 1383915) 314
Bf_V2_39 (1383493, 1383915) (1385682, 1391970) 1766
Bf_V2_39 (1385682, 1391970) (1392023, 1405319) 52
Bf_V2_39 (1392023, 1405319) (1405372, 1416314) 52
Bf_V2_39 (1405372, 1416314) (1419961, 1435268) 3646
Bf_V2_39 (1419961, 1435268) (1435292, 1435762) 23
Bf_V2_39 (1435292, 1435762) (1438299, 1443537) 2536
Bf_V2_39 (1438305, 1443537) (1444107, 1448518) 569
Bf_V2_39 (1444107, 1448518) (1450239, 1451773) 1720
Bf_V2_39 (1450239, 1451773) (1451842, 1456384) 68
Bf_V2_39 (1452454, 1456384) (1457865, 1463347) 1480
Bf_V2_39 (1457865, 1463347) (1464892, 1469901) 1544
Bf_V2_39 (1464892, 1469901) (1471866, 1479132) 1964
Bf_V2_39 (1471866, 1479132) (1479690, 1483059) 557
Bf_V2_39 (1479690, 1483059) (1484085, 1493315) 1025
Bf_V2_39 (1484085, 1493614) (1495332, 1498154) 1717
Bf_V2_39 (1495332, 1498154) (1499136, 1502694) 981
Bf_V2_39 (1504377, 1507457) (1509784, 1513296) 2326
Bf_V2_39 (1509784, 1513296) (1517229, 1518593) 3932
Bf_V2_39 (1517229, 1518620) (1527268, 1529255) 8647
Bf_V2_39 (1527268, 1529255) (1535007, 1535324) 5751
Bf_V2_39 (1535007, 1535324) (1535972, 1537016) 647
Bf_V2_39 (1535972, 1537016) (1540381, 1540785) 3364
Bf_V2_39 (1540381, 1540785) (1546880, 1548068) 6094
Bf_V2_39 (1546880, 1548068) (1555838, 1557476) 7769
Bf_V2_39 (1555838, 1557476) (1558648, 1562400) 1171
Bf_V2_39 (1558648, 1562400) (1564713, 1569760) 2312
Bf_V2_39 (1564713, 1569760) (1570186, 1572665) 425
Bf_V2_39 (1570186, 1581292) (1581330, 1582567) 37
Bf_V2_39 (1581330, 1582567) (1602543, 1615938) 19975
Bf_V2_39 (1602543, 1615938) (1620550, 1624994) 4611
Bf_V2_39 (1620550, 1624994) (1625494, 1627957) 499
Bf_V2_39 (1625494, 1627957) (1657946, 1659715) 29988
Bf_V2_39 (1657946, 1659715) (1661817, 1664847) 2101
Bf_V2_39 (1661817, 1664847) (1667841, 1668167) 2993
Bf_V2_39 (1667841, 1668167) (1668714, 1672427) 546
Bf_V2_39 (1668714, 1672427) (1682446, 1685872) 10018
Bf_V2_39 (1682446, 1685872) (1688301, 1691540) 2428
Bf_V2_39 (1688301, 1691540) (1692864, 1695014) 1323
Bf_V2_39 (1694293, 1695014) (1696510, 1712356) 1495
Bf_V2_39 (1696510, 1712356) (1736773, 1744890) 24416
Bf_V2_39 (1736773, 1744890) (1751681, 1755357) 6790
Bf_V2_39 (1751681, 1755357) (1756090, 1758164) 732
Bf_V2_39 (1756902, 1758164) (1761448, 1762307) 3283
Bf_V2_39 (1761448, 1762307) (1762448, 1763116) 140
Bf_V2_39 (1762448, 1763116) (1768532, 1769999) 5415
Bf_V2_39 (1768532, 1770050) (1770193, 1770834) 142
Bf_V2_39 (1770193, 1770834) (1774974, 1782561) 4139
Bf_V2_39 (1774974, 1782561) (1795029, 1797406) 12467
Bf_V2_39 (1795029, 1797406) (1800367, 1801985) 2960
Bf_V2_39 (1800367, 1802349) (1812347, 1829458) 9997
Bf_V2_39 (1812347, 1829458) (1829657, 1832361) 198
Bf_V2_39 (1829657, 1832484) (1833661, 1835861) 1176
Bf_V2_39 (1833661, 1835861) (1845345, 1854747) 9483
Bf_V2_39 (1845345, 1854747) (1856371, 1876324) 1623
Bf_V2_39 (1856371, 1876324) (1876862, 1879595) 537
Bf_V2_39 (1876862, 1879595) (1880359, 1884479) 763
Bf_V2_39 (1880359, 1884479) (1886689, 1897659) 2209
Bf_V2_39 (1886689, 1897659) (1903785, 1904688) 6125
Bf_V2_39 (1903785, 1904688) (1909492, 1914020) 4803
Bf_V2_39 (1909492, 1914020) (1915602, 1925259) 1581
Bf_V2_39 (1915602, 1925259) (1931695, 1932051) 6435
Bf_V2_39 (1931695, 1932051) (1933222, 1934109) 1170
Bf_V2_39 (1933222, 1934109) (1944507, 1946752) 10397
Bf_V2_39 (1944507, 1946752) (1954194, 1954883) 7441
Bf_V2_39 (1954194, 1954883) (1957091, 1957330) 2207
Bf_V2_39 (1957091, 1957330) (1964105, 1965130) 6774
Bf_V2_39 (1964105, 1965130) (1969533, 1969880) 4402
Bf_V2_39 (1969533, 1969880) (1974302, 1974565) 4421
Bf_V2_39 (1974302, 1974565) (1987848, 1990531) 13282
Bf_V2_39 (1987848, 1990531) (2007152, 2020318) 16620
Bf_V2_39 (2007152, 2020318) (2022046, 2024380) 1727
Bf_V2_39 (2022046, 2024380) (2025312, 2030778) 931
Bf_V2_39 (2025312, 2030778) (2033778, 2044129) 2999
Bf_V2_39 (2033778, 2044129) (2045379, 2049322) 1249
Bf_V2_39 (2045379, 2049322) (2050906, 2054926) 1583
Bf_V2_39 (2050906, 2054926) (2058144, 2062056) 3217
Bf_V2_39 (2058144, 2062056) (2062356, 2064175) 299
Bf_V2_39 (2062356, 2064175) (2066608, 2079500) 2432
Bf_V2_39 (2066711, 2079500) (2081668, 2093481) 2167
Bf_V2_39 (2081668, 2093481) (2098358, 2112646) 4876
Bf_V2_39 (2098358, 2112646) (2113588, 2116123) 941
Bf_V2_39 (2114043, 2116123) (2122076, 2128609) 5952
Bf_V2_39 (2123691, 2128609) (2151227, 2158431) 22617
Bf_V2_39 (2151227, 2158431) (2165404, 2169855) 6972
Bf_V2_39 (2165404, 2169855) (2186285, 2186581) 16429
Bf_V2_39 (2186285, 2186581) (2189867, 2197429) 3285
Bf_V2_39 (2189867, 2197429) (2198901, 2200765) 1471
Bf_V2_39 (2198901, 2200765) (2207114, 2215013) 6348
Bf_V2_39 (2218296, 2227594) (2230645, 2242315) 3050
Bf_V2_39 (2230645, 2242315) (2245010, 2253096) 2694
Bf_V2_39 (2245010, 2256523) (2258623, 2262037) 2099
Bf_V2_39 (2258623, 2262037) (2263020, 2267507) 982
Bf_V2_39 (2263020, 2267507) (2268845, 2270201) 1337
Bf_V2_39 (2268866, 2270201) (2272873, 2278267) 2671
Bf_V2_39 (2272873, 2278267) (2280159, 2283726) 1891
Bf_V2_39 (2280159, 2283726) (2295528, 2296098) 11801
Bf_V2_39 (2295528, 2296098) (2315069, 2315871) 18970
Bf_V2_39 (2315069, 2315910) (2324402, 2332446) 8491
Bf_V2_39 (2324402, 2332446) (2333886, 2335335) 1439
Bf_V2_39 (2334331, 2335335) (2338187, 2340621) 2851
Bf_V2_39 (2338187, 2340621) (2341816, 2346662) 1194
Bf_V2_39 (2341816, 2346662) (2350295, 2352936) 3632
Bf_V2_39 (2350295, 2352936) (2355541, 2361046) 2604
Bf_V2_39 (2355541, 2361046) (2364375, 2368988) 3328
Bf_V2_39 (2364375, 2368988) (2371420, 2372135) 2431
Bf_V2_39 (2371420, 2372135) (2377069, 2380124) 4933
Bf_V2_39 (2377069, 2380124) (2381716, 2384659) 1591
Bf_V2_39 (2381716, 2384659) (2386085, 2390644) 1425
Bf_V2_39 (2386088, 2390644) (2468733, 2482573) 78088
Bf_V2_39 (2468733, 2482573) (2490043, 2492069) 7469
Bf_V2_39 (2490043, 2492069) (2499117, 2500215) 7047
Bf_V2_39 (2499222, 2500215) (2504728, 2510017) 4512
Bf_V2_39 (2504728, 2510017) (2515114, 2520996) 5096
Bf_V2_39 (2515114, 2528397) (2531972, 2533144) 3574
Bf_V2_39 (2531972, 2533144) (2541188, 2543474) 8043
Bf_V2_39 (2541188, 2543474) (2544921, 2546769) 1446
Bf_V2_39 (2544921, 2546769) (2558729, 2563467) 11959
Bf_V2_39 (2558729, 2563467) (2574809, 2578586) 11341
Bf_V2_39 (2574809, 2578586) (2578667, 2578981) 80
Bf_V2_39 (2578667, 2578981) (2584493, 2589397) 5511
Bf_V2_39 (2584493, 2589397) (2591190, 2594055) 1792
Bf_V2_39 (2591190, 2594055) (2594497, 2597184) 441
Bf_V2_39 (2594497, 2597184) (2597607, 2601826) 422
Bf_V2_39 (2597607, 2601826) (2604188, 2613601) 2361
Bf_V2_39 (2604188, 2613601) (2631388, 2640788) 17786
Bf_V2_39 (2631388, 2640788) (2642506, 2648121) 1717
Bf_V2_39 (2642506, 2648121) (2653624, 2657620) 5502
Bf_V2_39 (2653624, 2657620) (2659335, 2664586) 1714
Bf_V2_39 (2659335, 2664586) (2665042, 2668081) 455
Bf_V2_39 (2665042, 2668081) (2670010, 2672468) 1928
Bf_V2_39 (2670010, 2672635) (2673282, 2675966) 646
Bf_V2_39 (2673282, 2675966) (2677504, 2679344) 1537
Bf_V2_39 (2677812, 2679344) (2682422, 2705569) 3077
Bf_V2_39 (2682422, 2705569) (2764601, 2765358) 59031
Bf_V2_39 (2764601, 2765358) (2815305, 2817389) 49946
Bf_V2_39 (2815305, 2817389) (2824303, 2829532) 6913
Bf_V2_39 (2824303, 2829598) (2845944, 2848314) 16345
Bf_V2_39 (2845944, 2848314) (2851457, 2867157) 3142
Bf_V2_39 (2851457, 2867157) (2868967, 2879105) 1809
Bf_V2_39 (2868967, 2879105) (2883163, 2892381) 4057
Bf_V2_39 (2883163, 2892381) (2894377, 2894999) 1995
Bf_V2_39 (2894377, 2894999) (2901893, 2913868) 6893
Bf_V2_39 (2901893, 2913868) (2914322, 2916597) 453
Bf_V2_39 (2914322, 2916597) (2917739, 2918854) 1141
Bf_V2_39 (2917739, 2918854) (2922899, 2926512) 4044
Bf_V2_39 (2922955, 2926512) (2931656, 2932979) 5143
Bf_V2_39 (2931656, 2932979) (2933254, 2939154) 274
Bf_V2_39 (2933254, 2939154) (2940565, 2945257) 1410
Bf_V2_39 (2940565, 2945257) (2946288, 2947206) 1030
Bf_V2_39 (2946288, 2951854) (2954118, 2960234) 2263
Bf_V2_39 (2954118, 2960892) (2962782, 2967812) 1889
Bf_V2_39 (2962782, 2967812) (2976124, 3013285) 8311
Bf_V2_39 (2976124, 3013285) (3022988, 3026438) 9702
Bf_V2_39 (3024208, 3026438) (3029024, 3029302) 2585
Bf_V2_39 (3029024, 3029302) (3032132, 3038151) 2829
Bf_V2_39 (3032132, 3042334) (3047579, 3057692) 5244
Bf_V2_39 (3047579, 3060826) (3063022, 3063770) 2195
Bf_V2_39 (3063022, 3063770) (3066401, 3067208) 2630
Bf_V2_39 (3066401, 3067208) (3069073, 3071492) 1864
Bf_V2_39 (3069073, 3071492) (3085250, 3089456) 13757
Bf_V2_39 (3085250, 3089456) (3091916, 3096434) 2459
Bf_V2_39 (3091916, 3096434) (3102181, 3106321) 5746
Bf_V2_39 (3102181, 3106321) (3126532, 3182237) 20210
Bf_V2_39 (3126532, 3182860) (3188962, 3189867) 6101
Bf_V2_39 (3188962, 3189867) (3191361, 3191630) 1493
Bf_V2_39 (3191361, 3191630) (3196554, 3203115) 4923
Bf_V2_39 (3196554, 3203115) (3205960, 3209926) 2844
Bf_V2_39 (3205960, 3209926) (3215681, 3220017) 5754
Bf_V2_39 (3216332, 3220017) (3220411, 3223817) 393
Bf_V2_39 (3220411, 3223817) (3225995, 3229884) 2177
Bf_V2_39 (3225995, 3229884) (3231915, 3232967) 2030
Bf_V2_39 (3231915, 3232967) (3234768, 3237976) 1800
Bf_V2_39 (3234768, 3237976) (3241919, 3243233) 3942
Bf_V2_39 (3242811, 3243233) (3244685, 3246329) 1451
Bf_V2_39 (3244685, 3246329) (3249484, 3256834) 3154
Bf_V2_39 (3249484, 3256834) (3257938, 3264477) 1103
Bf_V2_39 (3257938, 3264477) (3265187, 3270535) 709
Bf_V2_39 (3265187, 3270607) (3271121, 3275072) 513
Bf_V2_39 (3271121, 3275072) (3276679, 3288042) 1606
Bf_V2_39 (3276679, 3288042) (3295355, 3305453) 7312
Bf_V2_39 (3295355, 3305453) (3305851, 3306543) 397
Bf_V2_39 (3305851, 3306543) (3317613, 3318647) 11069
Bf_V2_39 (3317613, 3318647) (3318857, 3320972) 209
Bf_V2_39 (3318857, 3320972) (3323465, 3323845) 2492
Bf_V2_39 (3323465, 3323845) (3324060, 3329150) 214
Bf_V2_39 (3324060, 3329150) (3331167, 3332867) 2016
Bf_V2_39 (3331495, 3332867) (3333071, 3334748) 203
Bf_V2_39 (3333071, 3334748) (3337289, 3339153) 2540
Bf_V2_39 (3337289, 3346448) (3347688, 3348422) 1239
Bf_V2_39 (3347688, 3348422) (3348593, 3351622) 170
Bf_V2_39 (3348593, 3351622) (3353754, 3359711) 2131
Bf_V2_39 (3353754, 3359711) (3361448, 3363412) 1736
Bf_V2_39 (3361678, 3363412) (3364109, 3370744) 696
Bf_V2_39 (3364109, 3370744) (3373317, 3379266) 2572
Bf_V2_39 (3373317, 3380388) (3382118, 3382768) 1729
Bf_V2_39 (3382118, 3382768) (3384768, 3390591) 1999
Bf_V2_39 (3384768, 3390591) (3392616, 3401777) 2024
Bf_V2_39 (3392616, 3401777) (3404093, 3405313) 2315
Bf_V2_39 (3404093, 3405313) (3408429, 3414092) 3115
Bf_V2_39 (3408429, 3414092) (3417972, 3419510) 3879
Bf_V2_39 (3417972, 3419510) (3423545, 3424834) 4034
Bf_V2_39 (3423545, 3424834) (3429191, 3430417) 4356
Bf_V2_39 (3429191, 3430417) (3454399, 3459262) 23981
Bf_V2_39 (3456223, 3459262) (3463046, 3463755) 3783
Bf_V2_39 (3463046, 3463755) (3493707, 3500480) 29951
Bf_V2_39 (3493707, 3500480) (3507491, 3516667) 7010
Bf_V2_39 (3507491, 3516667) (3518137, 3518409) 1469
Bf_V2_39 (3518137, 3518409) (3534896, 3540737) 16486
Bf_V2_39 (3534896, 3540737) (3543106, 3544678) 2368
Bf_V2_39 (3543106, 3544678) (3544985, 3550393) 306
Bf_V2_39 (3544985, 3550396) (3553721, 3555421) 3324
Bf_V2_39 (3553721, 3555421) (3560066, 3562086) 4644
Bf_V2_39 (3560066, 3562086) (3563441, 3568070) 1354
Bf_V2_39 (3563441, 3568070) (3588415, 3589430) 20344
Bf_V2_39 (3588415, 3589538) (3591806, 3596797) 2267
Bf_V2_39 (3592092, 3596797) (3597008, 3607942) 210
Bf_V2_39 (3597008, 3607942) (3610888, 3619150) 2945
Bf_V2_39 (3610888, 3619150) (3625498, 3649824) 6347
Bf_V2_39 (3625498, 3649824) (3650728, 3651285) 903
Bf_V2_39 (3650728, 3651285) (3651428, 3654676) 142
Bf_V2_39 (3651428, 3654676) (3654698, 3661633) 21
Bf_V2_39 (3654698, 3661633) (3663157, 3666986) 1523
Bf_V2_39 (3663157, 3666986) (3670397, 3674240) 3410
Bf_V2_39 (3670397, 3674240) (3675593, 3680832) 1352
Bf_V2_39 (3675725, 3680832) (3683045, 3688752) 2212
Bf_V2_39 (3683045, 3688752) (3696505, 3696963) 7752
Bf_V2_39 (3696505, 3696963) (3697940, 3703525) 976
Bf_V2_39 (3697940, 3703525) (3705718, 3709772) 2192
Bf_V2_39 (3709988, 3712751) (3718590, 3720285) 5838
Bf_V2_39 (3718590, 3723096) (3725773, 3741870) 2676
Bf_V2_39 (3725773, 3741870) (3743417, 3749481) 1546
Bf_V2_39 (3743453, 3749481) (3751505, 3755329) 2023
Bf_V2_39 (3751505, 3756083) (3758041, 3762742) 1957
Bf_V2_39 (3758041, 3762742) (3763874, 3766089) 1131
Bf_V2_39 (3763874, 3766089) (3766759, 3770133) 669
Bf_V2_39 (3766759, 3770133) (3770976, 3771545) 842
Bf_V2_39 (3770976, 3771545) (3773351, 3775732) 1805
Bf_V2_39 (3773351, 3775732) (3779037, 3783390) 3304
Bf_V2_39 (3779037, 3783679) (3787620, 3792470) 3940
Bf_V2_39 (3787620, 3792470) (3793709, 3797867) 1238
Bf_V2_39 (3793709, 3797891) (3807205, 3843189) 9313
Bf_V2_39 (3807205, 3843189) (3845852, 3850701) 2662
Bf_V2_39 (3845852, 3850701) (3851523, 3872310) 821
Bf_V2_39 (3851523, 3872310) (3874843, 3880246) 2532
Bf_V2_39 (3874843, 3880246) (3881127, 3883273) 880
Bf_V2_39 (3886329, 3887902) (3890196, 3892785) 2293
Bf_V2_39 (3890196, 3892785) (3892961, 3899144) 175
Bf_V2_39 (3892961, 3899144) (3902923, 3912907) 3778
Bf_V2_39 (3902923, 3912907) (3913205, 3930510) 297
Bf_V2_39 (3913205, 3930510) (3942606, 3942866) 12095
Bf_V2_39 (3942606, 3942866) (3946307, 3947187) 3440
Bf_V2_39 (3946307, 3947187) (3947728, 3948816) 540
Bf_V2_39 (3947728, 3948816) (3995669, 3997503) 46852
Bf_V2_39 (3995669, 3997503) (4007489, 4012140) 9985
Bf_V2_39 (4007489, 4012140) (4016470, 4024456) 4329
Bf_V2_39 (4016470, 4024456) (4026065, 4032831) 1608
Bf_V2_39 (4026065, 4032831) (4043650, 4052300) 10818
Bf_V2_39 (4043650, 4052300) (4052605, 4054880) 304
Bf_V2_39 (4052605, 4054880) (4056208, 4058989) 1327
Bf_V2_39 (4056208, 4058989) (4062184, 4079160) 3194
Bf_V2_39 (4062184, 4079160) (4093485, 4098320) 14324
Bf_V2_39 (4093485, 4098320) (4101868, 4103465) 3547
Bf_V2_39 (4101868, 4103465) (4114555, 4120812) 11089
Bf_V2_39 (4114555, 4120812) (4125513, 4130361) 4700
Bf_V2_39 (4125513, 4132235) (4142759, 4144554) 10523
Bf_V2_39 (4142759, 4144554) (4148806, 4156893) 4251
Bf_V2_39 (4148806, 4156893) (4161033, 4166530) 4139
Bf_V2_39 (4161033, 4166530) (4190122, 4196304) 23591
Bf_V2_39 (4190122, 4196304) (4202002, 4210923) 5697
Bf_V2_39 (4202002, 4210923) (4215427, 4219448) 4503
Bf_V2_39 (4215427, 4219448) (4230669, 4231283) 11220
Bf_V2_39 (4230669, 4231283) (4237247, 4245033) 5963
Bf_V2_39 (4237247, 4245033) (4247780, 4254612) 2746
Bf_V2_39 (4247780, 4254615) (4256445, 4257905) 1829
Bf_V2_39 (4256445, 4257905) (4260466, 4260702) 2560
Bf_V2_39 (4260466, 4260702) (4261994, 4262278) 1291
Bf_V2_39 (4261994, 4262278) (4265744, 4266640) 3465
Bf_V2_39 (4265744, 4266640) (4281049, 4287128) 14408
Bf_V2_39 (4281894, 4287128) (4288597, 4294507) 1468
Bf_V2_39 (4288597, 4294507) (4298088, 4304725) 3580
Bf_V2_39 (4298088, 4304725) (4316024, 4316683) 11298
Bf_V2_39 (4316024, 4316683) (4319886, 4326742) 3202
Bf_V2_39 (4319886, 4326742) (4330080, 4330840) 3337
Bf_V2_39 (4330080, 4330876) (4336168, 4342421) 5291
Bf_V2_39 (4336168, 4342421) (4345415, 4348054) 2993
Bf_V2_39 (4345415, 4348054) (4349643, 4350797) 1588
Bf_V2_39 (4349643, 4350797) (4353700, 4357853) 2902
Bf_V2_39 (4353700, 4357853) (4357931, 4358761) 77
Bf_V2_39 (4357931, 4358761) (4386596, 4390878) 27834
Bf_V2_39 (4386596, 4390878) (4394212, 4398291) 3333
Bf_V2_39 (4394483, 4398291) (4400327, 4405598) 2035
Bf_V2_39 (4400327, 4405598) (4408769, 4411398) 3170
Bf_V2_39 (4408769, 4411398) (4412280, 4416363) 881
Bf_V2_39 (4412280, 4416363) (4417778, 4421832) 1414
Bf_V2_39 (4417778, 4421832) (4432747, 4435681) 10914
Bf_V2_39 (4432747, 4435681) (4437207, 4441915) 1525
Bf_V2_39 (4437207, 4441915) (4444209, 4449865) 2293
Bf_V2_39 (4444209, 4449865) (4452146, 4458754) 2280
Bf_V2_39 (4452146, 4458754) (4460179, 4472240) 1424
Bf_V2_39 (4460817, 4472240) (4475349, 4478227) 3108
Bf_V2_39 (4475349, 4478227) (4480211, 4481605) 1983
Bf_V2_39 (4480211, 4481605) (4488342, 4489403) 6736
Bf_V2_39 (4488342, 4489403) (4494316, 4501059) 4912
Bf_V2_39 (4494334, 4501059) (4501756, 4502256) 696
Bf_V2_39 (4501756, 4502256) (4507187, 4510423) 4930
Bf_V2_39 (4507187, 4510423) (4514045, 4517905) 3621
Bf_V2_39 (4514045, 4517905) (4519793, 4523469) 1887
Bf_V2_39 (4519793, 4523469) (4525628, 4532250) 2158
Bf_V2_39 (4525628, 4532250) (4536612, 4537345) 4361
Bf_V2_39 (4536612, 4537345) (4555952, 4556317) 18606
Bf_V2_39 (4555952, 4556317) (4556550, 4557746) 232
Bf_V2_39 (4556550, 4557746) (4563948, 4564865) 6201
Bf_V2_39 (4565563, 4566056) (4566319, 4567787) 262
Bf_V2_39 (4566319, 4567787) (4571890, 4572935) 4102
Bf_V2_39 (4571890, 4572935) (4575979, 4581911) 3043
Bf_V2_39 (4575979, 4581911) (4582855, 4585137) 943
Bf_V2_39 (4582855, 4585137) (4590656, 4594736) 5518
Bf_V2_39 (4590656, 4594736) (4597037, 4600758) 2300
Bf_V2_39 (4597037, 4600758) (4606999, 4613816) 6240
Bf_V2_39 (4606999, 4613816) (4616241, 4617208) 2424
Bf_V2_39 (4617997, 4620065) (4628618, 4632516) 8552
Bf_V2_39 (4628618, 4632516) (4644832, 4645152) 12315
Bf_V2_39 (4644832, 4645152) (4648487, 4653320) 3334
Bf_V2_39 (4648487, 4653320) (4659950, 4660918) 6629
Bf_V2_39 (4659950, 4660918) (4665992, 4667125) 5073
Bf_V2_39 (4665992, 4667125) (4669542, 4696426) 2416
Bf_V2_39 (4669542, 4696426) (4701023, 4702747) 4596
Bf_V2_39 (4701023, 4702747) (4706651, 4707799) 3903
Bf_V2_39 (4706651, 4707799) (4710741, 4723091) 2941
Bf_V2_39 (4710741, 4723091) (4724930, 4729897) 1838
Bf_V2_39 (4724930, 4729897) (4733730, 4734053) 3832
Bf_V2_39 (4733730, 4734053) (4736990, 4739763) 2936
Bf_V2_39 (4736990, 4739763) (4742372, 4745108) 2608
Bf_V2_39 (4742372, 4745108) (4747342, 4754209) 2233
Bf_V2_39 (4747342, 4754209) (4759859, 4770062) 5649
Bf_V2_39 (4759859, 4770062) (4771297, 4780807) 1234
Bf_V2_39 (4771694, 4780807) (4782534, 4793326) 1726
Bf_V2_39 (4782534, 4793326) (4801671, 4811315) 8344
Bf_V2_39 (4801680, 4811315) (4815593, 4817871) 4277
Bf_V2_39 (4815593, 4817871) (4835096, 4835380) 17224
Bf_V2_39 (4835096, 4835380) (4835920, 4836644) 539
Bf_V2_39 (4835920, 4836644) (4853323, 4860725) 16678
Bf_V2_39 (4853323, 4860725) (4861719, 4863286) 993
Bf_V2_39 (4861719, 4863286) (4866917, 4868867) 3630
Bf_V2_39 (4866917, 4868879) (4874764, 4877831) 5884
Bf_V2_39 (4874764, 4877831) (4883313, 4890346) 5481
Bf_V2_39 (4883313, 4890346) (4892193, 4897186) 1846
Bf_V2_39 (4892193, 4897186) (4897413, 4899476) 226
Bf_V2_39 (4897413, 4899476) (4900628, 4905611) 1151
Bf_V2_39 (4900628, 4905611) (4906070, 4911342) 458
Bf_V2_39 (4906070, 4911342) (4916001, 4923291) 4658
Bf_V2_39 (4916001, 4923291) (4933339, 4943544) 10047
Bf_V2_39 (4933339, 4943544) (4946694, 4947572) 3149
Bf_V2_39 (4946694, 4948180) (4952143, 4956279) 3962
Bf_V2_39 (4952143, 4956279) (4956354, 4956686) 74
Bf_V2_39 (4956354, 4956686) (4958702, 4958989) 2015
Bf_V2_39 (4958702, 4958989) (4964858, 4990716) 5868
Bf_V2_39 (4964858, 4990716) (4993589, 4997406) 2872
Bf_V2_39 (4993589, 4997406) (4999965, 5006165) 2558
Bf_V2_39 (4999965, 5006165) (5007352, 5012428) 1186
Bf_V2_39 (5007352, 5012428) (5014965, 5016428) 2536
Bf_V2_39 (5014965, 5016428) (5018696, 5020986) 2267
Bf_V2_39 (5018696, 5021385) (5022595, 5023416) 1209
Bf_V2_39 (5022595, 5023416) (5027833, 5028168) 4416
Bf_V2_39 (5027833, 5028168) (5031290, 5035686) 3121
Bf_V2_39 (5031290, 5035686) (5037297, 5038446) 1610
Bf_V2_39 (5037297, 5038446) (5049081, 5054191) 10634
Bf_V2_39 (5050853, 5054191) (5056723, 5058012) 2531
Bf_V2_39 (5056723, 5058012) (5059615, 5070879) 1602
Bf_V2_39 (5059615, 5070879) (5074144, 5084171) 3264
Bf_V2_39 (5074144, 5084171) (5087091, 5088461) 2919
Bf_V2_39 (5087091, 5088461) (5089208, 5092749) 746
Bf_V2_39 (5089208, 5092749) (5093985, 5098387) 1235
Bf_V2_39 (5093985, 5098399) (5102299, 5102709) 3899
Bf_V2_39 (5102299, 5102709) (5109628, 5113051) 6918
Bf_V2_39 (5109628, 5113309) (5113592, 5121313) 282
Bf_V2_39 (5113827, 5121313) (5124110, 5129522) 2796
Bf_V2_39 (5124201, 5129522) (5131174, 5133228) 1651
Bf_V2_39 (5131516, 5133228) (5134131, 5145039) 902
Bf_V2_39 (5134131, 5145039) (5145349, 5146085) 309
Bf_V2_39 (5145349, 5146085) (5146539, 5156742) 453
Bf_V2_39 (5146539, 5156742) (5157695, 5163895) 952
Bf_V2_39 (5157695, 5164741) (5166986, 5175140) 2244
Bf_V2_39 (5166986, 5175176) (5179660, 5184102) 4483
Bf_V2_39 (5179660, 5184171) (5185353, 5200914) 1181
Bf_V2_39 (5185353, 5200914) (5201097, 5212680) 182
Bf_V2_39 (5201097, 5212680) (5219940, 5223448) 7259
Bf_V2_39 (5219940, 5223448) (5226911, 5234837) 3462
Bf_V2_39 (5226911, 5234837) (5236275, 5239659) 1437
Bf_V2_39 (5236275, 5239659) (5265904, 5270409) 26244
Bf_V2_39 (5265904, 5270424) (5272654, 5273965) 2229
Bf_V2_39 (5272654, 5273965) (5273969, 5274283) 3
Bf_V2_39 (5273969, 5274283) (5276022, 5286133) 1738
Bf_V2_39 (5277087, 5286133) (5287882, 5298961) 1748
Bf_V2_39 (5287882, 5298961) (5300620, 5307736) 1658
Bf_V2_39 (5300620, 5307736) (5308692, 5314763) 955
Bf_V2_39 (5308692, 5314763) (5315675, 5318490) 911
Bf_V2_39 (5315675, 5319307) (5321318, 5322532) 2010
Bf_V2_39 (5321318, 5322532) (5323277, 5325223) 744
Bf_V2_39 (5323277, 5325223) (5326638, 5333363) 1414
Bf_V2_39 (5326638, 5333393) (5336716, 5339831) 3322
Bf_V2_39 (5336716, 5339831) (5342348, 5343533) 2516
Bf_V2_39 (5342462, 5343533) (5344658, 5354890) 1124
Bf_V2_39 (5344658, 5354890) (5355440, 5364467) 549
Bf_V2_39 (5355440, 5364467) (5366178, 5366926) 1710
Bf_V2_39 (5366178, 5366926) (5369428, 5373247) 2501
Bf_V2_39 (5369428, 5373247) (5374489, 5376969) 1241
Bf_V2_39 (5374489, 5376969) (5382699, 5387489) 5729
Bf_V2_39 (5383255, 5387489) (5388291, 5390429) 801
Bf_V2_39 (5388291, 5390429) (5390658, 5391002) 228
Bf_V2_39 (5390658, 5391002) (5394983, 5399373) 3980
Bf_V2_39 (5394983, 5399682) (5401893, 5406325) 2210
Bf_V2_39 (5401893, 5406325) (5410120, 5414900) 3794
Bf_V2_39 (5410120, 5414900) (5418628, 5425026) 3727
Bf_V2_39 (5418628, 5425026) (5425720, 5428834) 693
Bf_V2_39 (5425720, 5428834) (5441103, 5442402) 12268
Bf_V2_39 (5441103, 5442402) (5456911, 5459475) 14508
Bf_V2_39 (5456911, 5459475) (5460231, 5516879) 755
Bf_V2_39 (5460231, 5516879) (5536264, 5543210) 19384
Bf_V2_39 (5537005, 5543210) (5544466, 5550317) 1255
Bf_V2_39 (5544466, 5550317) (5550584, 5552210) 266
Bf_V2_39 (5550584, 5552210) (5552985, 5555622) 774
Bf_V2_39 (5556039, 5559301) (5562621, 5577551) 3319
Bf_V2_39 (5562621, 5577620) (5603365, 5613552) 25744
Bf_V2_39 (5603365, 5613552) (5613938, 5622526) 385
Bf_V2_39 (5615173, 5622526) (5624613, 5638167) 2086
Bf_V2_39 (5624613, 5638167) (5642502, 5664602) 4334
Bf_V2_39 (5642502, 5664602) (5669019, 5673016) 4416
Bf_V2_39 (5669019, 5675089) (5675264, 5675759) 174
Bf_V2_39 (5675264, 5675759) (5675922, 5684698) 162
Bf_V2_39 (5675922, 5684698) (5686216, 5691006) 1517
Bf_V2_39 (5686216, 5691006) (5694254, 5700814) 3247
Bf_V2_39 (5694254, 5700814) (5701003, 5704057) 188
Bf_V2_39 (5701003, 5704057) (5705113, 5706424) 1055
Bf_V2_39 (5705188, 5706424) (5707468, 5709717) 1043
Bf_V2_39 (5707468, 5709717) (5710645, 5713251) 927
Bf_V2_39 (5710645, 5713251) (5714914, 5720683) 1662
Bf_V2_39 (5714914, 5720683) (5722284, 5725638) 1600
Bf_V2_39 (5722284, 5725638) (5728173, 5734382) 2534
Bf_V2_39 (5728173, 5734382) (5781481, 5785084) 47098
Bf_V2_39 (5781481, 5785084) (5810075, 5811162) 24990
Bf_V2_39 (5810075, 5811162) (5812363, 5816489) 1200
Bf_V2_39 (5812363, 5816489) (5822155, 5822551) 5665
Bf_V2_39 (5822155, 5822551) (5857102, 5861565) 34550
Bf_V2_39 (5857102, 5861565) (5867897, 5868361) 6331
Bf_V2_39 (5867897, 5868361) (5871166, 5876798) 2804
Bf_V2_39 (5871166, 5876843) (5882863, 5883343) 6019
Bf_V2_39 (5882863, 5883343) (5888560, 5894294) 5216
Bf_V2_39 (5888560, 5894294) (5896335, 5900461) 2040
Bf_V2_39 (5896335, 5900461) (5900932, 5901297) 470
Bf_V2_39 (5900932, 5901297) (5903284, 5908947) 1986
Bf_V2_39 (5903284, 5908947) (5910036, 5910401) 1088
Bf_V2_39 (5910036, 5910401) (5926007, 5928497) 15605
Bf_V2_39 (5926007, 5928497) (5931133, 5935477) 2635
Bf_V2_39 (5931133, 5935477) (5938081, 5939139) 2603
Bf_V2_39 (5938081, 5939139) (5942390, 5951624) 3250
Bf_V2_39 (5942390, 5951624) (5955353, 5956709) 3728
Bf_V2_39 (5955353, 5956709) (5976027, 5986091) 19317
Bf_V2_39 (5976027, 5986091) (5988715, 5991591) 2623
Bf_V2_39 (5988715, 5991591) (5991782, 6006007) 190
Bf_V2_39 (5994807, 6006007) (6010096, 6017466) 4088
Bf_V2_39 (6010096, 6017466) (6019343, 6019924) 1876
Bf_V2_39 (6019343, 6019924) (6023304, 6023612) 3379
Bf_V2_39 (6023304, 6023612) (6029778, 6031746) 6165
Bf_V2_39 (6029778, 6031746) (6032173, 6039846) 426
Bf_V2_39 (6032182, 6039846) (6042540, 6053231) 2693
Bf_V2_39 (6042540, 6053231) (6056598, 6065013) 3366
Bf_V2_39 (6056598, 6065013) (6069866, 6073281) 4852
Bf_V2_39 (6069866, 6073281) (6076685, 6085735) 3403
Bf_V2_39 (6076685, 6085735) (6088142, 6089978) 2406
Bf_V2_39 (6088142, 6089978) (6092289, 6097939) 2310
Bf_V2_39 (6092289, 6098930) (6103688, 6108319) 4757
Bf_V2_39 (6103688, 6108319) (6130573, 6131925) 22253
Bf_V2_39 (6130573, 6131925) (6136426, 6147440) 4500
Bf_V2_39 (6136426, 6147440) (6155479, 6156723) 8038
Bf_V2_39 (6155521, 6156723) (6158679, 6162946) 1955
Bf_V2_39 (6158679, 6162946) (6170299, 6173438) 7352
Bf_V2_39 (6170299, 6173438) (6177154, 6184632) 3715
Bf_V2_39 (6177154, 6184632) (6185605, 6196276) 972
Bf_V2_39 (6185605, 6196276) (6196786, 6197698) 509
Bf_V2_39 (6196786, 6197698) (6197733, 6198152) 34
Bf_V2_39 (6197733, 6198152) (6198743, 6199012) 590
Bf_V2_39 (6198743, 6199012) (6199535, 6199969) 522
Bf_V2_39 (6199535, 6199969) (6203619, 6211134) 3649
Bf_V2_39 (6203619, 6211134) (6211779, 6218956) 644
Bf_V2_39 (6211779, 6219671) (6220826, 6221221) 1154
Bf_V2_39 (6220826, 6221221) (6222964, 6230318) 1742
Bf_V2_39 (6222964, 6230318) (6232565, 6238981) 2246
Bf_V2_39 (6232565, 6238981) (6242025, 6251763) 3043
Bf_V2_39 (6242025, 6251763) (6253924, 6261675) 2160
Bf_V2_39 (6253924, 6261675) (6263453, 6268084) 1777
Bf_V2_39 (6263453, 6268084) (6272677, 6276990) 4592
Bf_V2_39 (6272677, 6276990) (6281342, 6284430) 4351
Bf_V2_39 (6281342, 6284430) (6294823, 6299232) 10392
Bf_V2_39 (6294823, 6299232) (6300196, 6302397) 963
Bf_V2_39 (6300196, 6302397) (6304992, 6305714) 2594
Bf_V2_39 (6304992, 6305714) (6309178, 6310065) 3463
Bf_V2_39 (6309178, 6310065) (6310174, 6314644) 108
Bf_V2_39 (6310174, 6314644) (6315992, 6320710) 1347
Bf_V2_39 (6315992, 6320710) (6321351, 6327123) 640
Bf_V2_39 (6321351, 6329699) (6332987, 6336800) 3287
Bf_V2_39 (6338512, 6339257) (6340304, 6348225) 1046
Bf_V2_39 (6340304, 6348264) (6348861, 6350581) 596
Bf_V2_39 (6348861, 6350581) (6351455, 6364764) 873
Bf_V2_39 (6351455, 6364764) (6369469, 6370654) 4704
Bf_V2_39 (6369469, 6370654) (6372407, 6373961) 1752
Bf_V2_39 (6372407, 6373961) (6374614, 6377350) 652
Bf_V2_39 (6374614, 6377350) (6378137, 6378620) 786
Bf_V2_39 (6378137, 6378620) (6384792, 6388617) 6171
Bf_V2_39 (6390744, 6401224) (6404881, 6406422) 3656
Bf_V2_39 (6404881, 6406422) (6406824, 6414025) 401
Bf_V2_39 (6406824, 6414025) (6416781, 6424097) 2755
Bf_V2_39 (6416781, 6424097) (6432044, 6446278) 7946
Bf_V2_39 (6432044, 6446278) (6455374, 6455808) 9095
Bf_V2_39 (6455374, 6455808) (6467626, 6471259) 11817
Bf_V2_39 (6467626, 6471259) (6480355, 6485885) 9095
Bf_V2_39 (6480355, 6485885) (6487610, 6491976) 1724
Bf_V2_39 (6487610, 6491976) (6493771, 6499559) 1794
Bf_V2_39 (6493771, 6499559) (6499586, 6513782) 26
Bf_V2_39 (6502960, 6513782) (6516323, 6521656) 2540
Bf_V2_39 (6516323, 6521656) (6524796, 6525164) 3139
Bf_V2_39 (6524796, 6525164) (6534413, 6534712) 9248
Bf_V2_39 (6534413, 6534712) (6535976, 6537370) 1263
Bf_V2_39 (6535976, 6538571) (6556876, 6575518) 18304
Bf_V2_39 (6556876, 6575518) (6575689, 6583266) 170
Bf_V2_39 (6575689, 6583266) (6587377, 6589876) 4110
Bf_V2_39 (6587377, 6589876) (6593820, 6598125) 3943
Bf_V2_39 (6593820, 6598125) (6599470, 6604659) 1344
Bf_V2_39 (6599470, 6604659) (6606008, 6606487) 1348
Bf_V2_39 (6606008, 6606487) (6610792, 6617660) 4304
Bf_V2_39 (6610792, 6617702) (6619594, 6619842) 1891
Bf_V2_39 (6619594, 6619842) (6631128, 6633017) 11285
Bf_V2_39 (6631128, 6633017) (6634390, 6636831) 1372
Bf_V2_39 (6634390, 6636831) (6639780, 6640306) 2948
Bf_V2_39 (6639792, 6640306) (6642789, 6644789) 2482
Bf_V2_39 (6642789, 6644789) (6644969, 6645535) 179
Bf_V2_39 (6644969, 6645535) (6649455, 6657689) 3919
Bf_V2_39 (6649494, 6657689) (6658728, 6661812) 1038
Bf_V2_39 (6658728, 6661851) (6662695, 6668892) 843
Bf_V2_39 (6662695, 6668892) (6691229, 6692142) 22336
Bf_V2_39 (6691229, 6692142) (6698913, 6700119) 6770
Bf_V2_39 (6698913, 6700119) (6793883, 6795654) 93763
Bf_V2_39 (6793883, 6795654) (6799837, 6801901) 4182
Bf_V2_38 (157, 4676) (4821, 6998) 144
Bf_V2_38 (4821, 6998) (7149, 30880) 150
Bf_V2_38 (7149, 30880) (38119, 48491) 7238
Bf_V2_38 (38170, 48491) (51548, 58863) 3056
Bf_V2_38 (51548, 58863) (58973, 59620) 109
Bf_V2_38 (58973, 59620) (85815, 91083) 26194
Bf_V2_38 (85815, 91083) (98278, 101754) 7194
Bf_V2_38 (98359, 98673) (100486, 101754) 1812
Bf_V2_38 (100486, 101754) (102550, 102921) 795
Bf_V2_38 (102550, 102921) (103107, 103891) 185
Bf_V2_38 (103107, 103891) (107398, 107640) 3506
Bf_V2_38 (107398, 107640) (109639, 110920) 1998
Bf_V2_38 (109639, 110920) (117447, 123833) 6526
Bf_V2_38 (117447, 123833) (133679, 138436) 9845
Bf_V2_38 (133679, 138436) (145957, 166310) 7520
Bf_V2_38 (145957, 167436) (182913, 183218) 15476
Bf_V2_38 (182913, 183218) (193238, 195786) 10019
Bf_V2_38 (193238, 195786) (198008, 198814) 2221
Bf_V2_38 (198008, 198814) (200419, 200902) 1604
Bf_V2_38 (200419, 200902) (207530, 210167) 6627
Bf_V2_38 (211495, 226131) (227951, 232228) 1819
Bf_V2_38 (227951, 232228) (235202, 236603) 2973
Bf_V2_38 (235202, 236603) (236969, 247515) 365
Bf_V2_38 (236969, 247515) (253661, 255234) 6145
Bf_V2_38 (253661, 255234) (256943, 262394) 1708
Bf_V2_38 (256943, 262394) (266448, 270057) 4053
Bf_V2_38 (266448, 270057) (270084, 270389) 26
Bf_V2_38 (270084, 270389) (274209, 290985) 3819
Bf_V2_38 (274209, 290985) (291186, 291554) 200
Bf_V2_38 (291186, 291554) (301985, 303266) 10430
Bf_V2_38 (301985, 303266) (322978, 331881) 19711
Bf_V2_38 (330613, 331881) (336289, 338782) 4407
Bf_V2_38 (336289, 338782) (344708, 352352) 5925
Bf_V2_38 (344708, 352352) (360717, 370415) 8364
Bf_V2_38 (360717, 370415) (385035, 390538) 14619
Bf_V2_38 (385035, 390538) (392710, 395452) 2171
Bf_V2_38 (392710, 395452) (396406, 400142) 953
Bf_V2_38 (398040, 400142) (401018, 402756) 875
Bf_V2_38 (401018, 402756) (410968, 420741) 8211
Bf_V2_38 (410968, 420741) (423673, 429006) 2931
Bf_V2_38 (423673, 429006) (431955, 445309) 2948
Bf_V2_38 (431955, 445309) (491663, 493378) 46353
Bf_V2_38 (491663, 493378) (494836, 495117) 1457
Bf_V2_38 (494836, 495117) (496378, 497661) 1260
Bf_V2_38 (496378, 497661) (504992, 505732) 7330
Bf_V2_38 (504992, 505732) (506467, 508253) 734
Bf_V2_38 (506467, 508253) (508321, 508644) 67
Bf_V2_38 (508321, 508644) (510922, 511689) 2277
Bf_V2_38 (510922, 511689) (512362, 525097) 672
Bf_V2_38 (512362, 526946) (528628, 530518) 1681
Bf_V2_38 (528628, 530518) (533244, 534876) 2725
Bf_V2_38 (533244, 534876) (542020, 563646) 7143
Bf_V2_38 (542020, 563646) (566548, 573273) 2901
Bf_V2_38 (566548, 573273) (574737, 579529) 1463
Bf_V2_38 (574737, 579529) (580619, 589987) 1089
Bf_V2_38 (580619, 589987) (592010, 608902) 2022
Bf_V2_38 (592010, 608902) (613667, 615607) 4764
Bf_V2_38 (616192, 626432) (638848, 641324) 12415
Bf_V2_38 (640072, 641324) (648319, 656014) 6994
Bf_V2_38 (648319, 656014) (665602, 666795) 9587
Bf_V2_38 (665602, 666795) (667327, 668335) 531
Bf_V2_38 (667327, 668335) (668943, 718257) 607
Bf_V2_38 (691024, 718257) (720459, 724945) 2201
Bf_V2_38 (720459, 724945) (733109, 736908) 8163
Bf_V2_38 (733109, 736908) (739333, 742652) 2424
Bf_V2_38 (739354, 742652) (746064, 749976) 3411
Bf_V2_38 (746064, 749997) (759746, 770746) 9748
Bf_V2_38 (759746, 770746) (773988, 777390) 3241
Bf_V2_38 (773988, 777390) (781907, 783813) 4516
Bf_V2_38 (781907, 783813) (788886, 791439) 5072
Bf_V2_38 (788886, 791439) (819587, 832400) 28147
Bf_V2_38 (825112, 832400) (836269, 841221) 3868
Bf_V2_38 (836269, 841221) (844077, 844652) 2855
[truncated: 43,530 more rows]
