# Supplementary material for: Tracing animal genomic evolution with the chromosomal-level assembly of the freshwater sponge Ephydatia muelleri
Source: Nat Commun. 2020 Jul 27;11:3676. doi: 10.1038/s41467-020-17397-w (PMC7385117; doi:10.1038/s41467-020-17397-w)
Supplement: Supplementary file 7 — Supplementary Data 3 [file 41467_2020_17397_MOESM7_ESM.zip › Suppl_Data_3_Comp_genome_statistics_scripts/intron-exon/emu_augustus_intergenic.tab]

scaffold_0581 (905, 2156) (2269, 4366) 112
scaffold_0581 (2269, 4366) (4417, 10466) 50
scaffold_0581 (4417, 10466) (10566, 15345) 99
scaffold_0581 (10566, 15345) (15486, 19227) 140
scaffold_0581 (15486, 19227) (24886, 28265) 5658
scaffold_0580 (1, 3728) (6933, 8156) 3204
scaffold_0580 (6933, 8156) (10846, 15376) 2689
scaffold_0583 (844, 3936) (10939, 13346) 7002
scaffold_0583 (10939, 13346) (16716, 19989) 3369
scaffold_0583 (16716, 19989) (23836, 26183) 3846
scaffold_0582 (3919, 7266) (7546, 11211) 279
scaffold_0582 (7546, 11211) (11471, 12456) 259
scaffold_0582 (11471, 12456) (12667, 15606) 210
scaffold_0582 (12667, 15606) (15726, 18840) 119
scaffold_0582 (15726, 18840) (18872, 19966) 31
scaffold_0582 (18872, 19966) (20066, 27888) 99
scaffold_0585 (1, 1060) (20996, 23592) 19935
scaffold_0585 (20996, 23592) (26176, 28130) 2583
scaffold_0584 (757, 5036) (10874, 13316) 5837
scaffold_0584 (10874, 13316) (23776, 26126) 10459
scaffold_0587 (1, 3990) (4365, 5656) 374
scaffold_0587 (4365, 5656) (15684, 23336) 10027
scaffold_0589 (1294, 4782) (5960, 16436) 1177
scaffold_0589 (5960, 16436) (16866, 18215) 429
scaffold_0589 (16866, 18215) (23826, 25056) 5610
scaffold_0589 (23826, 25056) (27836, 28201) 2779
scaffold_0588 (1537, 10405) (15636, 16126) 5230
scaffold_0588 (15636, 16126) (22397, 26926) 6270
scaffold_1130 (132, 4435) (4494, 5696) 58
scaffold_1013 (1, 1926) (1994, 5506) 67
scaffold_1013 (1994, 5506) (5956, 6882) 449
scaffold_1013 (5956, 6882) (8198, 9066) 1315
scaffold_0795 (1, 11968) (13960, 14756) 1991
scaffold_0795 (13960, 14756) (14856, 17116) 99
scaffold_0795 (14856, 17116) (17286, 19548) 169
scaffold_0277 (1, 2616) (3891, 14846) 1274
scaffold_0277 (3891, 14846) (14901, 32656) 54
scaffold_0277 (14901, 32656) (32857, 47156) 200
scaffold_0276 (12254, 14376) (18066, 19622) 3689
scaffold_0276 (18066, 19622) (30500, 31146) 10877
scaffold_0276 (30500, 31146) (32056, 32897) 909
scaffold_0276 (32056, 32897) (33666, 40335) 768
scaffold_0276 (33666, 40335) (41726, 44829) 1390
scaffold_0276 (41726, 44829) (45286, 46910) 456
scaffold_0275 (69, 11114) (11176, 12570) 61
scaffold_0275 (11176, 12570) (13146, 15985) 575
scaffold_0275 (13146, 15985) (16066, 20774) 80
scaffold_0275 (16066, 20774) (21267, 24546) 492
scaffold_0275 (21267, 24546) (25350, 33946) 803
scaffold_0275 (25350, 33946) (40836, 47010) 6889
scaffold_0274 (69, 9186) (9236, 10416) 49
scaffold_0274 (9236, 10416) (10806, 20819) 389
scaffold_0274 (10806, 20819) (21320, 23676) 500
scaffold_0274 (21320, 23676) (25401, 33996) 1724
scaffold_0274 (25401, 33996) (40886, 47060) 6889
scaffold_0273 (1, 17135) (18647, 19766) 1511
scaffold_0273 (18647, 19766) (19876, 24428) 109
scaffold_0273 (19876, 24428) (28936, 44062) 4507
scaffold_0272 (1, 5886) (11664, 17756) 5777
scaffold_0272 (11664, 17756) (26656, 31648) 8899
scaffold_0272 (26656, 31648) (32222, 37136) 573
scaffold_0271 (17756, 27038) (41419, 43496) 14380
scaffold_0271 (41419, 43496) (43634, 46856) 137
scaffold_0270 (1829, 7915) (8051, 9966) 135
scaffold_0270 (8051, 9966) (14948, 20996) 4981
scaffold_0270 (14948, 20996) (28807, 33726) 7810
scaffold_0574 (1, 4896) (4997, 11776) 100
scaffold_0574 (4997, 11776) (22993, 24146) 11216
scaffold_0574 (22993, 24146) (24416, 28678) 269
scaffold_0575 (1, 2782) (3817, 6896) 1034
scaffold_0575 (3817, 6896) (7221, 8286) 324
scaffold_0575 (7221, 8286) (18724, 19646) 10437
scaffold_0575 (18724, 19646) (19821, 28486) 174
scaffold_0576 (5236, 5944) (11172, 14776) 5227
scaffold_0576 (11172, 14776) (15686, 26404) 909
scaffold_0577 (1, 2426) (6477, 7426) 4050
scaffold_0577 (6477, 7426) (17636, 20551) 10209
scaffold_0909 (14, 383) (1456, 5605) 1072
scaffold_0571 (501, 15666) (17456, 20145) 1789
scaffold_0571 (17456, 20145) (20695, 22076) 549
scaffold_0571 (20695, 22076) (22506, 26093) 429
scaffold_0571 (22506, 26093) (26237, 28476) 143
scaffold_0279 (7236, 10187) (10700, 11996) 512
scaffold_0279 (10700, 11996) (21218, 37476) 9221
scaffold_0279 (21218, 37476) (44906, 45408) 7429
scaffold_0278 (5582, 12176) (19368, 30936) 7191
scaffold_0278 (19368, 30936) (34564, 43906) 3627
scaffold_0475 (2787, 6956) (8016, 12216) 1059
scaffold_0475 (8016, 12216) (13117, 15946) 900
scaffold_0475 (13117, 15946) (20536, 23063) 4589
scaffold_0475 (20536, 23063) (23983, 30726) 919
scaffold_0474 (66, 4656) (8606, 12612) 3949
scaffold_0474 (8606, 12612) (13287, 18716) 674
scaffold_0474 (13287, 18716) (19706, 22392) 989
scaffold_0474 (19706, 22392) (23126, 28701) 733
scaffold_0474 (23126, 28701) (32246, 33168) 3544
scaffold_0477 (12326, 14077) (14257, 17056) 179
scaffold_0477 (14257, 17056) (23678, 26486) 6621
scaffold_0476 (13987, 17376) (18336, 20696) 959
scaffold_0476 (18336, 20696) (20859, 23316) 162
scaffold_0476 (20859, 23316) (29636, 32623) 6319
scaffold_0471 (17042, 17856) (23476, 24046) 5619
scaffold_0471 (23476, 24046) (25086, 28659) 1039
scaffold_0470 (1817, 5746) (23900, 33256) 18153
scaffold_0473 (4900, 8956) (9346, 17002) 389
scaffold_0472 (7901, 10346) (11576, 16327) 1229
scaffold_0472 (11576, 16327) (16594, 23706) 266
scaffold_0472 (16594, 23706) (28706, 31059) 4999
scaffold_0472 (28706, 31059) (31426, 33289) 366
scaffold_0606 (1, 4412) (11481, 16496) 7068
scaffold_0606 (11481, 16496) (21341, 24606) 4844
scaffold_0606 (21341, 24606) (24766, 26983) 159
scaffold_0793 (1, 4384) (4387, 6576) 2
scaffold_0793 (4387, 6576) (13285, 19466) 6708
scaffold_0478 (2506, 4369) (6916, 12028) 2546
scaffold_0478 (6916, 12028) (13962, 17506) 1933
scaffold_0478 (13962, 17506) (22206, 23601) 4699
scaffold_0478 (22206, 23601) (24465, 27326) 863
scaffold_0478 (24465, 27326) (27426, 29940) 99
scaffold_0607 (10066, 13598) (15197, 15906) 1598
scaffold_0607 (15197, 15906) (19186, 20475) 3279
scaffold_0354 (1, 17166) (19352, 23346) 2185
scaffold_0354 (19352, 23346) (23836, 36786) 489
scaffold_0354 (23836, 36786) (36996, 37927) 209
scaffold_0355 (1, 772) (9406, 12840) 8633
scaffold_0355 (9406, 12840) (15026, 19425) 2185
scaffold_0355 (15026, 19425) (22606, 27473) 3180
scaffold_0355 (22606, 27473) (27538, 30456) 64
scaffold_0355 (27538, 30456) (30556, 32069) 99
scaffold_0355 (30556, 32069) (32518, 33426) 448
scaffold_0355 (32518, 33426) (33588, 39376) 161
scaffold_0356 (1, 7616) (8496, 13891) 879
scaffold_0356 (8496, 13891) (18455, 20706) 4563
scaffold_0356 (18455, 20706) (32566, 35354) 11859
scaffold_0357 (16734, 27546) (28643, 39216) 1096
scaffold_0299 (41, 1140) (8468, 11626) 7327
scaffold_0299 (8468, 11626) (12366, 16844) 739
scaffold_0299 (12366, 16844) (17447, 20076) 602
scaffold_0299 (17447, 20076) (28839, 31756) 8762
scaffold_0299 (28839, 31756) (34336, 44870) 2579
scaffold_0298 (1, 3576) (7696, 8386) 4119
scaffold_0298 (7696, 8386) (8463, 18496) 76
scaffold_0298 (8463, 18496) (20386, 25530) 1889
scaffold_0298 (20386, 25530) (31890, 33686) 6359
scaffold_0298 (31890, 33686) (35868, 44658) 2181
scaffold_0352 (3801, 6696) (7686, 15443) 989
scaffold_0352 (7686, 15443) (16080, 19546) 636
scaffold_0352 (16080, 19546) (24826, 25984) 5279
scaffold_0352 (24826, 25984) (32794, 39826) 6809
scaffold_0352 (32794, 39826) (39879, 40768) 52
scaffold_0353 (3056, 23820) (24806, 37195) 985
scaffold_0295 (3486, 5449) (6416, 9330) 966
scaffold_0295 (6416, 9330) (9437, 12096) 106
scaffold_0295 (9437, 12096) (12346, 18047) 249
scaffold_0295 (12346, 18047) (20156, 23218) 2108
scaffold_0295 (20156, 23218) (23539, 31036) 320
scaffold_0295 (23539, 31036) (32406, 44570) 1369
scaffold_0294 (2216, 6083) (11420, 16566) 5336
scaffold_0294 (11420, 16566) (18626, 25271) 2059
scaffold_0294 (18626, 25271) (34976, 43584) 9704
scaffold_0297 (1830, 5191) (7224, 11196) 2032
scaffold_0297 (7224, 11196) (28396, 34023) 17199
scaffold_0297 (28396, 34023) (42806, 43562) 8782
scaffold_0297 (42806, 43562) (43832, 44899) 269
scaffold_0296 (9681, 28186) (29292, 34406) 1105
scaffold_0296 (29292, 34406) (34888, 41266) 481
scaffold_0291 (7867, 11756) (14786, 20741) 3029
scaffold_0291 (14786, 20741) (20788, 22886) 46
scaffold_0291 (20788, 22886) (30235, 30996) 7348
scaffold_0291 (30235, 30996) (32286, 35176) 1289
scaffold_0290 (1008, 7686) (7936, 13637) 249
scaffold_0290 (7936, 13637) (37734, 39756) 24096
scaffold_0290 (37734, 39756) (40804, 41726) 1047
scaffold_0293 (885, 3716) (3777, 12606) 60
scaffold_0293 (3777, 12606) (20776, 35869) 8169
scaffold_0293 (20776, 35869) (39656, 41100) 3786
scaffold_0292 (22576, 28918) (29904, 33876) 985
scaffold_0292 (29904, 33876) (38466, 43913) 4589
scaffold_0383 (2933, 4806) (13864, 19546) 9057
scaffold_0383 (13864, 19546) (26903, 28516) 7356
scaffold_1235 (1, 2130) (2740, 5763) 609
scaffold_0382 (1, 4260) (11443, 26406) 7182
scaffold_0758 (1106, 2078) (3667, 6406) 1588
scaffold_0758 (3667, 6406) (6716, 7575) 309
scaffold_0758 (6716, 7575) (9450, 10236) 1874
scaffold_0758 (9450, 10236) (16654, 20206) 6417
scaffold_0759 (1, 5016) (5116, 7978) 99
scaffold_0759 (5116, 7978) (7981, 15846) 2
scaffold_0759 (7981, 15846) (18478, 21596) 2631
scaffold_0839 (1176, 2680) (2756, 3553) 75
scaffold_0839 (2756, 3553) (4619, 15766) 1065
scaffold_0839 (4619, 15766) (15907, 16726) 140
scaffold_1085 (1, 5780) (6240, 9241) 459
scaffold_0750 (310, 2463) (5046, 7483) 2582
scaffold_0750 (5046, 7483) (18640, 20636) 11156
scaffold_0751 (8666, 13971) (16224, 19066) 2252
scaffold_0751 (16224, 19066) (19416, 21481) 349
scaffold_0753 (1, 4782) (11016, 14406) 6233
scaffold_0753 (11016, 14406) (14846, 19351) 439
scaffold_0755 (4406, 10730) (13333, 15346) 2602
scaffold_0756 (1, 3526) (4336, 10808) 809
scaffold_0756 (4336, 10808) (10916, 12239) 107
scaffold_0757 (4947, 7246) (13646, 17041) 6399
scaffold_0757 (13646, 17041) (19926, 21787) 2884
scaffold_0610 (1, 2613) (15329, 22466) 12715
scaffold_0613 (10986, 12307) (13068, 16136) 760
scaffold_0612 (1, 3600) (4066, 8308) 465
scaffold_0612 (4066, 8308) (11804, 16376) 3495
scaffold_0612 (11804, 16376) (16427, 18986) 50
scaffold_0612 (16427, 18986) (19515, 22826) 528
scaffold_0612 (19515, 22826) (23011, 25106) 184
scaffold_0612 (23011, 25106) (25346, 26813) 239
scaffold_0615 (4819, 5636) (9305, 13716) 3668
scaffold_0615 (9305, 13716) (21296, 22865) 7579
scaffold_0614 (1, 7916) (13066, 16832) 5149
scaffold_0614 (13066, 16832) (17083, 19176) 250
scaffold_0614 (17083, 19176) (21776, 24152) 2599
scaffold_0614 (21776, 24152) (24986, 26035) 833
scaffold_0617 (1, 1596) (2126, 4380) 529
scaffold_0617 (2126, 4380) (4387, 5326) 6
scaffold_0617 (4387, 5326) (5426, 8490) 99
scaffold_0617 (5426, 8490) (8546, 12340) 55
scaffold_0617 (8546, 12340) (12426, 16893) 85
scaffold_0617 (12426, 16893) (18227, 21406) 1333
scaffold_0617 (18227, 21406) (21887, 25346) 480
scaffold_0617 (21887, 25346) (25487, 26486) 140
scaffold_0616 (1, 1046) (1452, 14876) 405
scaffold_0995 (4080, 6826) (7927, 10796) 1100
scaffold_0993 (3362, 3866) (9766, 12425) 5899
scaffold_0991 (793, 3256) (9466, 10620) 6209
scaffold_0129 (1986, 7547) (11531, 12806) 3983
scaffold_0129 (11531, 12806) (17112, 20226) 4305
scaffold_0129 (17112, 20226) (24966, 29717) 4739
scaffold_0129 (24966, 29717) (30136, 32082) 418
scaffold_0129 (30136, 32082) (32948, 37456) 865
scaffold_0129 (32948, 37456) (37996, 43585) 539
scaffold_0129 (37996, 43585) (47126, 49057) 3540
scaffold_0129 (47126, 49057) (60106, 62070) 11048
scaffold_0129 (60106, 62070) (65377, 69086) 3306
scaffold_0129 (65377, 69086) (71676, 73628) 2589
scaffold_0129 (71676, 73628) (79254, 80876) 5625
scaffold_0129 (79254, 80876) (86648, 87846) 5771
scaffold_0129 (86648, 87846) (88636, 89660) 789
scaffold_0128 (580, 1668) (5902, 7836) 4233
scaffold_0128 (5902, 7836) (13606, 19573) 5769
scaffold_0128 (13606, 19573) (24689, 38316) 5115
scaffold_0128 (24689, 38316) (38381, 40946) 64
scaffold_0128 (38381, 40946) (48216, 49811) 7269
scaffold_0128 (48216, 49811) (53686, 57498) 3874
scaffold_0128 (53686, 57498) (69397, 76756) 11898
scaffold_0128 (69397, 76756) (78180, 91496) 1423
scaffold_1078 (1, 3246) (3346, 5455) 99
scaffold_1078 (3346, 5455) (5596, 7360) 140
scaffold_1078 (5596, 7360) (7367, 8632) 6
scaffold_1084 (644, 5376) (5726, 7136) 349
scaffold_0123 (1604, 2895) (6884, 7656) 3988
scaffold_0123 (6884, 7656) (33296, 35050) 25639
scaffold_0123 (33296, 35050) (36526, 39259) 1475
scaffold_0123 (36526, 39259) (43016, 50612) 3756
scaffold_0123 (43016, 50612) (55486, 60254) 4873
scaffold_0123 (55486, 60254) (60546, 69764) 291
scaffold_0123 (60546, 69764) (71735, 78566) 1970
scaffold_0123 (71735, 78566) (81846, 89857) 3279
scaffold_0123 (81846, 89857) (90460, 90936) 602
scaffold_0123 (90460, 90936) (91147, 91736) 210
scaffold_0122 (23594, 36696) (39570, 48966) 2873
scaffold_0122 (39570, 48966) (54706, 56926) 5739
scaffold_0122 (54706, 56926) (64468, 65746) 7541
scaffold_0122 (64468, 65746) (69596, 71209) 3849
scaffold_0122 (69596, 71209) (78556, 82523) 7346
scaffold_0122 (78556, 82523) (84801, 88486) 2277
scaffold_0121 (5280, 11876) (16476, 19720) 4599
scaffold_0121 (16476, 19720) (20256, 30450) 535
scaffold_0121 (20256, 30450) (30747, 32706) 296
scaffold_0121 (30747, 32706) (36345, 41396) 3638
scaffold_0121 (36345, 41396) (72376, 74080) 30979
scaffold_0121 (72376, 74080) (74507, 91206) 426
scaffold_0120 (8, 853) (18915, 19806) 18061
scaffold_0120 (18915, 19806) (20507, 30106) 700
scaffold_0120 (20507, 30106) (31621, 34656) 1514
scaffold_0120 (31621, 34656) (36316, 38512) 1659
scaffold_0120 (36316, 38512) (39136, 40144) 623
scaffold_0120 (39136, 40144) (62914, 67106) 22769
scaffold_0120 (62914, 67106) (68620, 85836) 1513
scaffold_0120 (68620, 85836) (87170, 89636) 1333
scaffold_0120 (87170, 89636) (90011, 90836) 374
scaffold_0120 (90011, 90836) (93466, 95706) 2629
scaffold_0127 (2770, 7656) (7756, 10957) 99
scaffold_0127 (7756, 10957) (11376, 16096) 418
scaffold_0127 (11376, 16096) (18466, 19559) 2369
scaffold_0127 (18466, 19559) (22216, 42508) 2656
scaffold_0127 (22216, 42508) (48916, 49393) 6407
scaffold_0127 (48916, 49393) (50218, 51166) 824
scaffold_0127 (50218, 51166) (51306, 52355) 139
scaffold_0127 (51306, 52355) (56992, 61636) 4636
scaffold_0127 (56992, 61636) (71226, 72670) 9589
scaffold_0127 (71226, 72670) (76146, 79571) 3475
scaffold_0127 (76146, 79571) (81516, 82379) 1944
scaffold_0127 (81516, 82379) (87183, 88466) 4803
scaffold_0126 (2926, 5406) (5500, 6906) 93
scaffold_0126 (5500, 6906) (14800, 25846) 7893
scaffold_0126 (14800, 25846) (28436, 31656) 2589
scaffold_0126 (28436, 31656) (39057, 41226) 7400
scaffold_0126 (39057, 41226) (41290, 48256) 63
scaffold_0126 (41290, 48256) (50918, 60176) 2661
scaffold_0126 (50918, 60176) (62618, 63416) 2441
scaffold_0126 (62618, 63416) (64456, 67848) 1039
scaffold_0126 (64456, 67848) (68159, 75236) 310
scaffold_0126 (68159, 75236) (75462, 82516) 225
scaffold_0126 (75462, 82516) (82686, 86301) 169
scaffold_0126 (82686, 86301) (86848, 92656) 546
scaffold_0125 (6288, 12096) (39526, 40886) 27429
scaffold_0125 (39526, 40886) (45666, 46866) 4779
scaffold_0125 (45666, 46866) (46960, 47746) 93
scaffold_0125 (46960, 47746) (56756, 58767) 9009
scaffold_0125 (56756, 58767) (59133, 60486) 365
scaffold_0125 (59133, 60486) (63076, 70010) 2589
scaffold_0125 (63076, 70010) (75767, 79816) 5756
scaffold_0125 (75767, 79816) (80751, 83846) 934
scaffold_0125 (80751, 83846) (85767, 86256) 1920
scaffold_0125 (85767, 86256) (86417, 87496) 160
scaffold_0125 (86417, 87496) (87547, 88116) 50
scaffold_0125 (87547, 88116) (88207, 89066) 90
scaffold_0125 (88207, 89066) (91376, 94270) 2309
scaffold_0124 (1, 1299) (8556, 12658) 7256
scaffold_0124 (8556, 12658) (17746, 21433) 5087
scaffold_0124 (17746, 21433) (28586, 31103) 7152
scaffold_0124 (28586, 31103) (31366, 37206) 262
scaffold_0124 (31366, 37206) (37454, 41636) 247
scaffold_0124 (37454, 41636) (49804, 55456) 8167
scaffold_0124 (49804, 55456) (56676, 61399) 1219
scaffold_0124 (56676, 61399) (62466, 62968) 1066
scaffold_0124 (62466, 62968) (64640, 67106) 1671
scaffold_0124 (64640, 67106) (73326, 75642) 6219
scaffold_0124 (73326, 75642) (78768, 81766) 3125
scaffold_0124 (78768, 81766) (86665, 87086) 4898
scaffold_0389 (2258, 4016) (4196, 7380) 179
scaffold_0389 (4196, 7380) (14858, 17016) 7477
scaffold_0389 (14858, 17016) (17286, 19441) 269
scaffold_0389 (17286, 19441) (19481, 21596) 39
scaffold_0389 (19481, 21596) (24127, 25326) 2530
scaffold_0389 (24127, 25326) (25596, 30370) 269
scaffold_0389 (25596, 30370) (30836, 31556) 465
scaffold_0389 (30836, 31556) (34826, 37342) 3269
scaffold_0039 (1, 2906) (6687, 8306) 3780
scaffold_0039 (6687, 8306) (13846, 19036) 5539
scaffold_0039 (13846, 19036) (19536, 21725) 499
scaffold_0039 (19536, 21725) (22916, 30837) 1190
scaffold_0039 (22916, 30837) (31285, 34456) 447
scaffold_0039 (31285, 34456) (37626, 47981) 3169
scaffold_0039 (37626, 47981) (50626, 53172) 2644
scaffold_0039 (50626, 53172) (53486, 56690) 313
scaffold_0039 (53486, 56690) (59896, 63834) 3205
scaffold_0039 (59896, 63834) (68125, 81066) 4290
scaffold_0039 (68125, 81066) (86556, 93864) 5489
scaffold_0039 (86556, 93864) (97574, 129916) 3709
scaffold_0039 (97574, 129916) (150706, 152625) 20789
scaffold_0039 (150706, 152625) (152696, 178116) 70
scaffold_0039 (152696, 178116) (180626, 182796) 2509
scaffold_0039 (180626, 182796) (183116, 185858) 319
scaffold_0039 (183116, 185858) (195696, 200957) 9837
scaffold_0039 (195696, 200957) (208237, 236466) 7279
scaffold_0039 (208237, 236466) (236786, 241412) 319
scaffold_0039 (236786, 241412) (243018, 250806) 1605
scaffold_0039 (243018, 250806) (265826, 267951) 15019
scaffold_0039 (265826, 267951) (268500, 273886) 548
scaffold_0039 (268500, 273886) (274106, 275289) 219
scaffold_0039 (274106, 275289) (276636, 277459) 1346
scaffold_0039 (276636, 277459) (279587, 281396) 2127
scaffold_0039 (279587, 281396) (281676, 282404) 279
scaffold_0039 (281676, 282404) (282966, 286108) 561
scaffold_0039 (282966, 286108) (287217, 289886) 1108
scaffold_0039 (287217, 289886) (290026, 293990) 139
scaffold_0039 (290026, 293990) (294246, 298554) 255
scaffold_0039 (294246, 298554) (300616, 303477) 2061
scaffold_0039 (300616, 303477) (304576, 308598) 1098
scaffold_0039 (304576, 308598) (309814, 311666) 1215
scaffold_0039 (309814, 311666) (316876, 321030) 5209
scaffold_0039 (316876, 321030) (321617, 327996) 586
scaffold_0388 (1, 8596) (9888, 18976) 1291
scaffold_0388 (9888, 18976) (19170, 20086) 193
scaffold_0388 (19170, 20086) (20356, 23345) 269
scaffold_0388 (20356, 23345) (25636, 27353) 2290
scaffold_0388 (25636, 27353) (29997, 31486) 2643
scaffold_0388 (29997, 31486) (33416, 35404) 1929
scaffold_0038 (1506, 2944) (7375, 11356) 4430
scaffold_0038 (7375, 11356) (13066, 16187) 1709
scaffold_0038 (13066, 16187) (39646, 46817) 23458
scaffold_0038 (39646, 46817) (52022, 56096) 5204
scaffold_0038 (52022, 56096) (82076, 85868) 25979
scaffold_0038 (82076, 85868) (89040, 90386) 3171
scaffold_0038 (89040, 90386) (116799, 118336) 26412
scaffold_0038 (116799, 118336) (122296, 125536) 3959
scaffold_0038 (122296, 125536) (141506, 143245) 15969
scaffold_0038 (141506, 143245) (143336, 144933) 90
scaffold_0038 (143336, 144933) (145126, 148241) 192
scaffold_0038 (145126, 148241) (150076, 157805) 1834
scaffold_0038 (150076, 157805) (162288, 164396) 4482
scaffold_0038 (162288, 164396) (164876, 166215) 479
scaffold_0038 (164876, 166215) (182626, 186993) 16410
scaffold_0038 (182626, 186993) (191673, 193476) 4679
scaffold_0038 (191673, 193476) (196836, 208051) 3359
scaffold_0038 (196836, 208051) (219642, 223906) 11590
scaffold_0038 (219642, 223906) (228406, 229700) 4499
scaffold_0038 (228406, 229700) (236266, 237179) 6565
scaffold_0038 (236266, 237179) (240152, 242466) 2972
scaffold_0038 (240152, 242466) (253516, 257131) 11049
scaffold_0038 (253516, 257131) (261776, 264446) 4644
scaffold_0038 (261776, 264446) (265546, 267492) 1099
scaffold_0038 (265546, 267492) (268139, 271046) 646
scaffold_0038 (268139, 271046) (271387, 272866) 340
scaffold_0038 (271387, 272866) (279413, 283626) 6546
scaffold_0038 (279413, 283626) (289256, 293354) 5629
scaffold_0038 (289256, 293354) (299009, 302476) 5654
scaffold_0038 (299009, 302476) (306576, 309296) 4099
scaffold_0038 (306576, 309296) (309367, 312826) 70
scaffold_0038 (309367, 312826) (326416, 331391) 13589
scaffold_1079 (1151, 4016) (5576, 6726) 1559
scaffold_1079 (5576, 6726) (7366, 9346) 639
scaffold_0899 (866, 1482) (1503, 4596) 20
scaffold_0899 (1503, 4596) (6526, 12537) 1929
scaffold_0196 (1, 3899) (4407, 9366) 507
scaffold_0196 (4407, 9366) (19051, 28396) 9684
scaffold_0196 (19051, 28396) (32366, 37834) 3969
scaffold_0196 (32366, 37834) (38458, 43856) 623
scaffold_0196 (38458, 43856) (45186, 46240) 1329
scaffold_0196 (45186, 46240) (46976, 47687) 735
scaffold_0196 (46976, 47687) (48586, 59925) 898
scaffold_0197 (916, 3195) (3856, 10306) 660
scaffold_0197 (3856, 10306) (11376, 12104) 1069
scaffold_0197 (11376, 12104) (13870, 15916) 1765
scaffold_0197 (13870, 15916) (16136, 19789) 219
scaffold_0197 (16136, 19789) (19818, 20446) 28
scaffold_0197 (19818, 20446) (21300, 24716) 853
scaffold_0197 (21300, 24716) (28156, 33209) 3439
scaffold_0197 (28156, 33209) (34911, 37646) 1701
scaffold_0197 (34911, 37646) (44836, 46856) 7189
scaffold_0197 (44836, 46856) (57336, 59229) 10479
scaffold_0194 (1, 4866) (18206, 25804) 13339
scaffold_0194 (18206, 25804) (26116, 32512) 311
scaffold_0194 (26116, 32512) (41821, 44616) 9308
scaffold_0194 (41821, 44616) (47854, 51066) 3237
scaffold_0194 (47854, 51066) (51778, 56646) 711
scaffold_0194 (51778, 56646) (57086, 60108) 439
scaffold_0195 (106, 8950) (27396, 28613) 18445
scaffold_0195 (27396, 28613) (33236, 34446) 4622
scaffold_0195 (33236, 34446) (38278, 46466) 3831
scaffold_0195 (38278, 46466) (51016, 54589) 4549
scaffold_0195 (51016, 54589) (54649, 57786) 59
scaffold_0192 (1, 7706) (8066, 8860) 359
scaffold_0192 (8066, 8860) (8926, 11332) 65
scaffold_0192 (8926, 11332) (12716, 13688) 1383
scaffold_0192 (12716, 13688) (13707, 14946) 18
scaffold_0192 (13707, 14946) (15076, 16452) 129
scaffold_0192 (15076, 16452) (16487, 19386) 34
scaffold_0192 (16487, 19386) (19486, 22590) 99
scaffold_0192 (19486, 22590) (22607, 23976) 16
scaffold_0192 (22607, 23976) (24086, 28774) 109
scaffold_0192 (24086, 28774) (28777, 31356) 2
scaffold_0192 (28777, 31356) (31736, 32840) 379
scaffold_0192 (31736, 32840) (32887, 35626) 46
scaffold_0192 (32887, 35626) (35756, 42508) 129
scaffold_0192 (35756, 42508) (42606, 44330) 97
scaffold_0192 (42606, 44330) (45187, 47256) 856
scaffold_0192 (45187, 47256) (47776, 58103) 519
scaffold_0193 (1586, 3377) (7336, 13392) 3958
scaffold_0193 (7336, 13392) (13836, 16964) 443
scaffold_0193 (13836, 16964) (25076, 29205) 8111
scaffold_0193 (25076, 29205) (40286, 44626) 11080
scaffold_0193 (40286, 44626) (45416, 48640) 789
scaffold_0193 (45416, 48640) (55085, 59236) 6444
scaffold_0190 (519, 5276) (14368, 19806) 9091
scaffold_0190 (14368, 19806) (43066, 54121) 23259
scaffold_0058 (8187, 12906) (25271, 32226) 12364
scaffold_0058 (25271, 32226) (35710, 37196) 3483
scaffold_0058 (35710, 37196) (41736, 50690) 4539
scaffold_0058 (41736, 50690) (52896, 57140) 2205
scaffold_0058 (52896, 57140) (63126, 67482) 5985
scaffold_0058 (63126, 67482) (68460, 69966) 977
scaffold_0058 (68460, 69966) (70086, 80687) 119
scaffold_0058 (70086, 80687) (81276, 82442) 588
scaffold_0058 (81276, 82442) (83721, 85566) 1278
scaffold_0058 (83721, 85566) (85736, 88821) 169
scaffold_0058 (85736, 88821) (90636, 95271) 1814
scaffold_0058 (90636, 95271) (103892, 105956) 8620
scaffold_0058 (103892, 105956) (107386, 119300) 1429
scaffold_0058 (107386, 119300) (129367, 133076) 10066
scaffold_0058 (129367, 133076) (138174, 144656) 5097
scaffold_0058 (138174, 144656) (145436, 147948) 779
scaffold_0058 (145436, 147948) (165810, 169166) 17861
scaffold_0058 (165810, 169166) (171406, 173544) 2239
scaffold_0058 (171406, 173544) (175141, 178096) 1596
scaffold_0058 (175141, 178096) (194494, 195196) 16397
scaffold_0057 (3736, 8682) (9057, 14106) 374
scaffold_0057 (9057, 14106) (14996, 17361) 889
scaffold_0057 (14996, 17361) (20786, 23197) 3424
scaffold_0057 (20786, 23197) (26976, 30585) 3778
scaffold_0057 (26976, 30585) (41668, 46346) 11082
scaffold_0057 (41668, 46346) (50689, 51556) 4342
scaffold_0057 (50689, 51556) (61967, 63066) 10410
scaffold_0057 (61967, 63066) (63167, 68686) 100
scaffold_0057 (63167, 68686) (68916, 69940) 229
scaffold_0057 (68916, 69940) (70400, 71316) 459
scaffold_0057 (70400, 71316) (78206, 81950) 6889
scaffold_0057 (78206, 81950) (86886, 90121) 4935
scaffold_0057 (86886, 90121) (91921, 92696) 1799
scaffold_0057 (91921, 92696) (92946, 99807) 249
scaffold_0057 (92946, 99807) (101134, 104416) 1326
scaffold_0057 (101134, 104416) (104556, 105213) 139
scaffold_0057 (104556, 105213) (106388, 109736) 1174
scaffold_0057 (106388, 109736) (111336, 113925) 1599
scaffold_0057 (111336, 113925) (114485, 117326) 559
scaffold_0057 (114485, 117326) (120665, 123296) 3338
scaffold_0057 (120665, 123296) (133556, 136271) 10259
scaffold_0057 (133556, 136271) (167566, 171014) 31294
scaffold_0057 (167566, 171014) (176006, 178362) 4991
scaffold_0057 (176006, 178362) (180696, 187170) 2333
scaffold_0057 (180696, 187170) (187456, 189902) 285
scaffold_0056 (903, 7576) (7946, 10675) 369
scaffold_0056 (7946, 10675) (11121, 12496) 445
scaffold_0056 (11121, 12496) (19173, 25586) 6676
scaffold_0056 (19173, 25586) (31425, 47596) 5838
scaffold_0056 (31425, 47596) (48146, 52597) 549
scaffold_0056 (48146, 52597) (53903, 57516) 1305
scaffold_0056 (53903, 57516) (57716, 66770) 199
scaffold_0056 (57716, 66770) (71225, 72616) 4454
scaffold_0056 (71225, 72616) (73888, 79516) 1271
scaffold_0056 (73888, 79516) (82036, 83085) 2519
scaffold_0056 (82036, 83085) (83087, 83786) 1
scaffold_0056 (83087, 83786) (85006, 88164) 1219
scaffold_0056 (85006, 88164) (89277, 94496) 1112
scaffold_0056 (89277, 94496) (94596, 102580) 99
scaffold_0056 (94596, 102580) (103376, 104379) 795
scaffold_0056 (103376, 104379) (108010, 110906) 3630
scaffold_0056 (108010, 110906) (111965, 115956) 1058
scaffold_0056 (111965, 115956) (126329, 127616) 10372
scaffold_0056 (126329, 127616) (127746, 130977) 129
scaffold_0056 (127746, 130977) (131073, 136796) 95
scaffold_0056 (131073, 136796) (136906, 140087) 109
scaffold_0056 (136906, 140087) (140540, 141456) 452
scaffold_0056 (140540, 141456) (141996, 145177) 539
scaffold_0056 (141996, 145177) (148213, 150096) 3035
scaffold_0056 (148213, 150096) (173576, 178340) 23479
scaffold_0056 (173576, 178340) (191355, 191906) 13014
scaffold_0055 (3778, 14776) (22956, 23677) 8179
scaffold_0055 (22956, 23677) (27642, 30216) 3964
scaffold_0055 (27642, 30216) (36336, 36862) 6119
scaffold_0055 (36336, 36862) (50716, 51507) 13853
scaffold_0055 (50716, 51507) (53896, 54426) 2388
scaffold_0055 (53896, 54426) (55587, 71736) 1160
scaffold_0055 (55587, 71736) (73467, 77426) 1730
scaffold_0055 (73467, 77426) (78578, 79566) 1151
scaffold_0055 (78578, 79566) (82070, 83886) 2503
scaffold_0055 (82070, 83886) (95616, 98216) 11729
scaffold_0055 (95616, 98216) (107102, 112146) 8885
scaffold_0055 (107102, 112146) (112197, 113816) 50
scaffold_0055 (112197, 113816) (117466, 118698) 3649
scaffold_0055 (117466, 118698) (118886, 122590) 187
scaffold_0055 (118886, 122590) (125964, 126736) 3373
scaffold_0055 (125964, 126736) (130636, 131776) 3899
scaffold_0055 (130636, 131776) (134135, 136236) 2358
scaffold_0055 (134135, 136236) (148896, 150173) 12659
scaffold_0055 (148896, 150173) (159055, 163956) 8881
scaffold_0055 (159055, 163956) (164038, 164756) 81
scaffold_0055 (164038, 164756) (165346, 166533) 589
scaffold_0055 (165346, 166533) (169879, 170626) 3345
scaffold_0055 (169879, 170626) (172106, 175637) 1479
scaffold_0055 (172106, 175637) (181859, 183936) 6221
scaffold_0055 (181859, 183936) (186179, 187246) 2242
scaffold_0055 (186179, 187246) (187396, 190059) 149
scaffold_0055 (187396, 190059) (190876, 191483) 816
scaffold_0054 (1, 4093) (6536, 8182) 2442
scaffold_0054 (6536, 8182) (8629, 10326) 446
scaffold_0054 (8629, 10326) (10676, 14029) 349
scaffold_0054 (10676, 14029) (24496, 30280) 10466
scaffold_0054 (24496, 30280) (30736, 34390) 455
scaffold_0054 (30736, 34390) (37847, 38416) 3456
scaffold_0054 (37847, 38416) (38516, 44025) 99
scaffold_0054 (38516, 44025) (45907, 46426) 1881
scaffold_0054 (45907, 46426) (46487, 47616) 60
scaffold_0054 (46487, 47616) (47667, 48256) 50
scaffold_0054 (47667, 48256) (48347, 49786) 90
scaffold_0054 (48347, 49786) (50476, 62570) 689
scaffold_0054 (50476, 62570) (63986, 71161) 1415
scaffold_0054 (63986, 71161) (78906, 81198) 7744
scaffold_0054 (78906, 81198) (85611, 89266) 4412
scaffold_0054 (85611, 89266) (95347, 105186) 6080
scaffold_0054 (95347, 105186) (105531, 109316) 344
scaffold_0054 (105531, 109316) (109367, 111486) 50
scaffold_0054 (109367, 111486) (111957, 112816) 470
scaffold_0054 (111957, 112816) (115596, 126456) 2779
scaffold_0054 (115596, 126456) (126713, 132846) 256
scaffold_0054 (126713, 132846) (133199, 139296) 352
scaffold_0054 (133199, 139296) (140956, 142509) 1659
scaffold_0054 (140956, 142509) (144117, 147336) 1607
scaffold_0054 (144117, 147336) (147866, 154817) 529
scaffold_0054 (147866, 154817) (154939, 158866) 121
scaffold_0054 (154939, 158866) (160195, 162536) 1328
scaffold_0054 (160195, 162536) (163116, 164209) 579
scaffold_0054 (163116, 164209) (167683, 168736) 3473
scaffold_0054 (167683, 168736) (168836, 178702) 99
scaffold_0054 (168836, 178702) (180646, 182217) 1943
scaffold_0054 (180646, 182217) (182476, 185392) 258
scaffold_0054 (182476, 185392) (187246, 193717) 1853
scaffold_0054 (187246, 193717) (194436, 199778) 718
scaffold_0054 (194436, 199778) (200376, 202510) 597
scaffold_0053 (12263, 14716) (14784, 18976) 67
scaffold_0053 (14784, 18976) (28656, 30658) 9679
scaffold_0053 (28656, 30658) (31063, 34076) 404
scaffold_0053 (31063, 34076) (46136, 47496) 12059
scaffold_0053 (46136, 47496) (78250, 80756) 30753
scaffold_0053 (78250, 80756) (81696, 82528) 939
scaffold_0053 (81696, 82528) (82571, 84676) 42
scaffold_0053 (82571, 84676) (101756, 103764) 17079
scaffold_0053 (101756, 103764) (104652, 107596) 887
scaffold_0053 (104652, 107596) (111736, 117370) 4139
scaffold_0053 (111736, 117370) (117470, 124536) 99
scaffold_0053 (117470, 124536) (125316, 128152) 779
scaffold_0053 (125316, 128152) (140936, 141675) 12783
scaffold_0053 (140936, 141675) (146126, 151712) 4450
scaffold_0053 (146126, 151712) (157606, 159662) 5893
scaffold_0053 (157606, 159662) (173726, 175951) 14063
scaffold_0053 (173726, 175951) (180596, 182713) 4644
scaffold_0053 (180596, 182713) (183120, 187266) 406
scaffold_0053 (183120, 187266) (187506, 190408) 239
scaffold_0053 (187506, 190408) (193742, 195846) 3333
scaffold_0053 (193742, 195846) (198966, 200678) 3119
scaffold_0053 (198966, 200678) (201646, 202326) 967
scaffold_0052 (4766, 7348) (8403, 12366) 1054
scaffold_0052 (8403, 12366) (12557, 12966) 190
scaffold_0052 (12557, 12966) (13027, 13576) 60
scaffold_0052 (13027, 13576) (25457, 26206) 11880
scaffold_0052 (25457, 26206) (27256, 33829) 1049
scaffold_0052 (27256, 33829) (34786, 53590) 956
scaffold_0052 (34786, 53590) (53604, 56196) 13
scaffold_0052 (53604, 56196) (56250, 62196) 53
scaffold_0052 (56250, 62196) (62268, 63536) 71
scaffold_0052 (62268, 63536) (63636, 82567) 99
scaffold_0052 (63636, 82567) (85454, 87026) 2886
scaffold_0052 (85454, 87026) (88637, 91156) 1610
scaffold_0052 (88637, 91156) (91396, 94932) 239
scaffold_0052 (91396, 94932) (100996, 102761) 6063
scaffold_0052 (100996, 102761) (103966, 105078) 1204
scaffold_0052 (103966, 105078) (113166, 140242) 8087
scaffold_0052 (113166, 140242) (142049, 146806) 1806
scaffold_0051 (1157, 2786) (5166, 7740) 2379
scaffold_0051 (5166, 7740) (8840, 15056) 1099
scaffold_0051 (8840, 15056) (18306, 20155) 3249
scaffold_0051 (18306, 20155) (21303, 23916) 1147
scaffold_0051 (21303, 23916) (24668, 26326) 751
scaffold_0051 (24668, 26326) (32277, 35256) 5950
scaffold_0051 (32277, 35256) (35916, 41419) 659
scaffold_0051 (35916, 41419) (41672, 44206) 252
scaffold_0051 (41672, 44206) (45476, 50256) 1269
scaffold_0051 (45476, 50256) (51706, 59786) 1449
scaffold_0051 (51706, 59786) (65013, 73086) 5226
scaffold_0051 (65013, 73086) (73137, 77246) 50
scaffold_0051 (73137, 77246) (83885, 85086) 6638
scaffold_0051 (83885, 85086) (92752, 95086) 7665
scaffold_0051 (92752, 95086) (102766, 105222) 7679
scaffold_0051 (102766, 105222) (109286, 111256) 4063
scaffold_0051 (109286, 111256) (116176, 118151) 4919
scaffold_0051 (116176, 118151) (124846, 135469) 6694
scaffold_0051 (124846, 135469) (138076, 141456) 2606
scaffold_0051 (138076, 141456) (144636, 145607) 3179
scaffold_0051 (144636, 145607) (146276, 150158) 668
scaffold_0051 (146276, 150158) (159076, 161216) 8917
scaffold_0051 (159076, 161216) (177066, 178900) 15849
scaffold_0051 (177066, 178900) (184336, 187272) 5435
scaffold_0051 (184336, 187272) (187756, 190146) 483
scaffold_0051 (187756, 190146) (191326, 192781) 1179
scaffold_0051 (191326, 192781) (194196, 200615) 1414
scaffold_0199 (5326, 12250) (22074, 23936) 9823
scaffold_0199 (22074, 23936) (24036, 28679) 99
scaffold_0199 (24036, 28679) (29286, 30413) 606
scaffold_0199 (29286, 30413) (36594, 43516) 6180
scaffold_0199 (36594, 43516) (54926, 57051) 11409
scaffold_0199 (54926, 57051) (57070, 58766) 18
scaffold_0904 (756, 5642) (6976, 14905) 1333
scaffold_0904 (6976, 14905) (14925, 16061) 19
scaffold_0138 (1, 3366) (33216, 36474) 29849
scaffold_0138 (33216, 36474) (53056, 58986) 16581
scaffold_0138 (53056, 58986) (59047, 63066) 60
scaffold_0138 (59047, 63066) (64730, 72066) 1663
scaffold_0138 (64730, 72066) (75756, 76804) 3689
scaffold_0138 (75756, 76804) (78740, 82856) 1935
scaffold_1336 (538, 1916) (2306, 2815) 389
scaffold_0907 (517, 1626) (13806, 15458) 12179
scaffold_0139 (3186, 9676) (18201, 27746) 8524
scaffold_0139 (18201, 27746) (32726, 34423) 4979
scaffold_0139 (32726, 34423) (35324, 44426) 900
scaffold_0139 (35324, 44426) (51406, 57530) 6979
scaffold_0139 (51406, 57530) (58520, 78126) 989
scaffold_0139 (58520, 78126) (78346, 80488) 219
scaffold_0578 (1236, 3071) (6701, 16236) 3629
scaffold_0578 (6701, 16236) (25866, 28550) 9629
scaffold_0642 (6656, 16236) (20197, 26032) 3960
scaffold_1020 (1354, 4236) (4976, 7700) 739
scaffold_1020 (4976, 7700) (7946, 9368) 245
scaffold_0903 (1, 2000) (2196, 4070) 195
scaffold_0903 (2196, 4070) (4136, 6908) 65
scaffold_0903 (4136, 6908) (7596, 11503) 687
scaffold_0500 (1496, 6159) (12226, 25632) 6066
scaffold_0897 (2966, 3914) (4916, 11268) 1001
scaffold_0897 (4916, 11268) (11466, 16305) 197
scaffold_0902 (468, 1946) (3826, 8297) 1879
scaffold_0902 (3826, 8297) (12837, 16036) 4539
scaffold_1086 (1, 2630) (2996, 6913) 365
scaffold_1086 (2996, 6913) (8046, 9057) 1132
scaffold_1147 (1, 1007) (2136, 3446) 1128
scaffold_1147 (2136, 3446) (3886, 5198) 439
scaffold_0643 (1339, 3176) (18846, 23189) 15669
scaffold_0894 (1496, 2511) (5477, 7486) 2965
scaffold_0894 (5477, 7486) (10846, 14276) 3359
scaffold_0894 (10846, 14276) (15405, 16246) 1128
scaffold_0949 (1, 4784) (9600, 13196) 4815
scaffold_0948 (2462, 7796) (10356, 13702) 2559
scaffold_0572 (889, 3764) (6613, 7416) 2848
scaffold_0572 (6613, 7416) (9546, 20712) 2129
scaffold_0572 (9546, 20712) (20956, 26696) 243
scaffold_0572 (20956, 26696) (27813, 28696) 1116
scaffold_0640 (1, 2493) (16426, 18683) 13932
scaffold_0640 (16426, 18683) (20100, 21976) 1416
scaffold_0940 (1, 2986) (3196, 7276) 209
scaffold_0940 (3196, 7276) (11426, 13271) 4149
scaffold_0573 (1, 5166) (5266, 7000) 99
scaffold_0573 (5266, 7000) (7376, 8561) 375
scaffold_0573 (7376, 8561) (8756, 9880) 194
scaffold_0573 (8756, 9880) (10453, 13836) 572
scaffold_0573 (10453, 13836) (14026, 17987) 189
scaffold_0573 (14026, 17987) (18027, 28739) 39
scaffold_0762 (1, 1736) (1896, 7936) 159
scaffold_0762 (1896, 7936) (10866, 12977) 2929
scaffold_0368 (2200, 17196) (23112, 24856) 5915
scaffold_0368 (23112, 24856) (27652, 30586) 2795
scaffold_0368 (27652, 30586) (30790, 34866) 203
scaffold_0368 (30790, 34866) (36166, 39559) 1299
scaffold_0439 (612, 3566) (8156, 12047) 4589
scaffold_0439 (8156, 12047) (23702, 25776) 11654
scaffold_0438 (1, 2676) (4616, 7715) 1939
scaffold_0438 (4616, 7715) (7834, 10916) 118
scaffold_0438 (7834, 10916) (11016, 13050) 99
scaffold_0438 (11016, 13050) (13057, 13846) 6
scaffold_0438 (13057, 13846) (16266, 20990) 2419
scaffold_0438 (16266, 20990) (21086, 22805) 95
scaffold_0438 (21086, 22805) (26997, 30056) 4191
scaffold_0438 (26997, 30056) (30535, 33956) 478
scaffold_0438 (30535, 33956) (34135, 35134) 178
scaffold_0532 (2756, 8006) (22956, 30196) 14949
scaffold_0533 (860, 1992) (3736, 8748) 1743
scaffold_0533 (3736, 8748) (17502, 21576) 8753
scaffold_0533 (17502, 21576) (22046, 23891) 469
scaffold_0533 (22046, 23891) (27156, 29996) 3264
scaffold_0534 (1, 1724) (5666, 9671) 3941
scaffold_0534 (5666, 9671) (10346, 15116) 674
scaffold_0534 (10346, 15116) (16756, 19436) 1639
scaffold_0534 (16756, 19436) (20156, 25739) 719
scaffold_0534 (20156, 25739) (29286, 30206) 3546
scaffold_0535 (1, 1136) (3002, 4866) 1865
scaffold_0535 (3002, 4866) (5034, 5816) 167
scaffold_0535 (5034, 5816) (5883, 7606) 66
scaffold_0535 (5883, 7606) (10097, 12946) 2490
scaffold_0535 (10097, 12946) (19927, 23326) 6980
scaffold_0535 (19927, 23326) (24446, 26131) 1119
scaffold_0535 (24446, 26131) (26556, 27902) 424
scaffold_0537 (1635, 8526) (9356, 11135) 829
scaffold_0537 (9356, 11135) (12924, 15476) 1788
scaffold_0537 (12924, 15476) (20061, 24856) 4584
scaffold_0537 (20061, 24856) (26231, 28826) 1374
scaffold_0431 (1, 11366) (14396, 23405) 3029
scaffold_0431 (14396, 23405) (26399, 31726) 2993
scaffold_0430 (10626, 12730) (12974, 13926) 243
scaffold_0430 (12974, 13926) (25456, 27210) 11529
scaffold_0430 (25456, 27210) (28247, 31186) 1036
scaffold_0433 (1, 1022) (13556, 18673) 12533
scaffold_0433 (13556, 18673) (32726, 34617) 14052
scaffold_0432 (17496, 19343) (22896, 28348) 3552
scaffold_0432 (22896, 28348) (32876, 33677) 4527
scaffold_0432 (32876, 33677) (34586, 35488) 908
scaffold_0435 (1, 2736) (3637, 8796) 900
scaffold_0435 (3637, 8796) (10872, 13316) 2075
scaffold_0435 (10872, 13316) (13676, 18890) 359
scaffold_0435 (13676, 18890) (19130, 24896) 239
scaffold_0435 (19130, 24896) (25016, 31881) 119
scaffold_0434 (596, 4928) (5716, 8941) 787
scaffold_0434 (5716, 8941) (15188, 19536) 6246
scaffold_0434 (15188, 19536) (20036, 21386) 499
scaffold_0434 (20036, 21386) (21446, 23610) 59
scaffold_0434 (21446, 23610) (25316, 27656) 1705
scaffold_0434 (25316, 27656) (27756, 30294) 99
scaffold_0437 (1, 13046) (13101, 18696) 54
scaffold_0437 (13101, 18696) (23060, 26656) 4363
scaffold_0436 (1, 3306) (17246, 18368) 13939
scaffold_0436 (17246, 18368) (22546, 23616) 4177
scaffold_0436 (22546, 23616) (25555, 26626) 1938
scaffold_0436 (25555, 26626) (34610, 35416) 7983
scaffold_1181 (1, 606) (2850, 6556) 2243
scaffold_1187 (1, 916) (1159, 6396) 242
scaffold_1185 (1, 721) (1712, 5806) 990
scaffold_0933 (1, 1016) (3276, 5585) 2259
scaffold_0933 (3276, 5585) (5646, 6949) 60
scaffold_0933 (5646, 6949) (8066, 12830) 1116
scaffold_0728 (77, 976) (1309, 3946) 332
scaffold_0728 (1309, 3946) (4013, 8806) 66
scaffold_0728 (4013, 8806) (9326, 10868) 519
scaffold_0728 (9326, 10868) (11676, 12814) 807
scaffold_0728 (11676, 12814) (12847, 14226) 32
scaffold_0728 (12847, 14226) (14366, 16060) 139
scaffold_0728 (14366, 16060) (16067, 17396) 6
scaffold_0728 (16067, 17396) (17556, 19405) 159
scaffold_0728 (17556, 19405) (19916, 21964) 510
scaffold_0644 (1864, 5296) (6056, 15303) 759
scaffold_0644 (6056, 15303) (16329, 21586) 1025
scaffold_0834 (8476, 13510) (14640, 18675) 1129
scaffold_0361 (1, 2936) (10301, 10896) 7364
scaffold_0361 (10301, 10896) (18416, 39016) 7519
scaffold_0360 (1, 1776) (1966, 9047) 189
scaffold_0360 (1966, 9047) (10016, 14921) 968
scaffold_0360 (10016, 14921) (15593, 19546) 671
scaffold_0360 (15593, 19546) (21023, 39736) 1476
scaffold_0836 (4416, 7407) (8996, 17953) 1588
scaffold_0798 (271, 3606) (14476, 19587) 10869
scaffold_0799 (1, 4680) (7202, 9336) 2521
scaffold_0799 (7202, 9336) (11605, 15096) 2268
scaffold_0799 (11605, 15096) (15267, 15846) 170
scaffold_0799 (15267, 15846) (15937, 19393) 90
scaffold_0523 (284, 2376) (3516, 5211) 1139
scaffold_0523 (3516, 5211) (5935, 8676) 723
scaffold_0523 (5935, 8676) (8876, 13864) 199
scaffold_0523 (8876, 13864) (13946, 18018) 81
scaffold_0523 (13946, 18018) (20839, 25446) 2820
scaffold_0796 (1806, 10606) (10706, 13034) 99
scaffold_0796 (10706, 13034) (15216, 16762) 2181
scaffold_0796 (15216, 16762) (16856, 18407) 93
scaffold_0796 (16856, 18407) (18477, 19128) 69
scaffold_0792 (1, 2066) (4216, 8890) 2149
scaffold_0792 (4216, 8890) (18726, 19669) 9835
scaffold_0522 (1178, 2026) (2466, 3115) 439
scaffold_0522 (2466, 3115) (3938, 8736) 822
scaffold_0522 (3938, 8736) (10696, 17326) 1959
scaffold_0522 (10696, 17326) (28996, 30440) 11669
scaffold_0387 (13262, 15166) (22012, 22566) 6845
scaffold_0387 (22012, 22566) (35516, 37785) 12949
scaffold_0386 (1312, 4236) (5470, 18466) 1233
scaffold_0386 (5470, 18466) (18607, 20786) 140
scaffold_0386 (18607, 20786) (20898, 22726) 111
scaffold_0386 (20898, 22726) (23566, 29196) 839
scaffold_0385 (2131, 4386) (9456, 12160) 5069
scaffold_0385 (9456, 12160) (17433, 19526) 5272
scaffold_0385 (17433, 19526) (19786, 21359) 259
scaffold_0384 (1, 2486) (15139, 21316) 12652
scaffold_0384 (15139, 21316) (24957, 29016) 3640
scaffold_0384 (24957, 29016) (29726, 30182) 709
scaffold_0228 (1513, 7836) (9666, 11570) 1829
scaffold_0228 (9666, 11570) (11652, 19036) 81
scaffold_0228 (11652, 19036) (25790, 28156) 6753
scaffold_0228 (25790, 28156) (28382, 29276) 225
scaffold_0228 (28382, 29276) (37637, 42396) 8360
scaffold_0229 (846, 4488) (5596, 6965) 1107
scaffold_0229 (5596, 6965) (15177, 19436) 8211
scaffold_0229 (15177, 19436) (29716, 34380) 10279
scaffold_0229 (29716, 34380) (36998, 37866) 2617
scaffold_0229 (36998, 37866) (39197, 53865) 1330
scaffold_0381 (8296, 11649) (11661, 24186) 11
scaffold_0381 (11661, 24186) (25156, 27298) 969
scaffold_0381 (25156, 27298) (31797, 38738) 4498
scaffold_0380 (1, 5420) (7756, 15388) 2335
scaffold_0380 (7756, 15388) (21246, 22075) 5857
scaffold_0380 (21246, 22075) (23286, 23903) 1210
scaffold_0380 (23286, 23903) (25321, 26686) 1417
scaffold_0380 (25321, 26686) (29996, 38730) 3309
scaffold_0224 (13816, 22975) (28976, 33277) 6000
scaffold_0224 (28976, 33277) (41846, 54115) 8568
scaffold_0225 (1, 13446) (13766, 22284) 319
scaffold_0225 (13766, 22284) (22572, 23816) 287
scaffold_0225 (22572, 23816) (23966, 26336) 149
scaffold_0225 (23966, 26336) (27156, 41223) 819
scaffold_0225 (27156, 41223) (44832, 46096) 3608
scaffold_0226 (3657, 5796) (7726, 8848) 1929
scaffold_0226 (7726, 8848) (14486, 15300) 5637
scaffold_0227 (11, 21637) (21686, 49716) 48
scaffold_0220 (1166, 4750) (15036, 20360) 10285
scaffold_0220 (15036, 20360) (24126, 33170) 3765
scaffold_0220 (24126, 33170) (39626, 41010) 6455
scaffold_0221 (1, 11536) (14556, 20264) 3019
scaffold_0221 (14556, 20264) (20536, 24356) 271
scaffold_0221 (20536, 24356) (24576, 34102) 219
scaffold_0221 (24576, 34102) (36036, 49406) 1933
scaffold_0221 (36036, 49406) (49506, 52014) 99
scaffold_0222 (15355, 16966) (28386, 32735) 11419
scaffold_0222 (28386, 32735) (38016, 41060) 5280
scaffold_0222 (38016, 41060) (48236, 49314) 7175
scaffold_0223 (1, 786) (946, 4285) 159
scaffold_0223 (946, 4285) (5107, 6706) 821
scaffold_0223 (5107, 6706) (9116, 9812) 2409
scaffold_0223 (9116, 9812) (27080, 29226) 17267
scaffold_0223 (27080, 29226) (30515, 32916) 1288
scaffold_0223 (30515, 32916) (33456, 39785) 539
scaffold_0223 (33456, 39785) (43424, 46076) 3638
scaffold_0223 (43424, 46076) (46646, 50678) 569
scaffold_0544 (1, 4926) (5196, 7686) 269
scaffold_0544 (5196, 7686) (8436, 10195) 749
scaffold_0544 (8436, 10195) (10217, 14436) 21
scaffold_0544 (10217, 14436) (14487, 19616) 50
scaffold_0544 (14487, 19616) (21606, 22898) 1989
scaffold_0544 (21606, 22898) (27831, 30006) 4932
scaffold_0547 (10506, 15566) (15926, 29954) 359
scaffold_0546 (9776, 11274) (16026, 20566) 4751
scaffold_0546 (16026, 20566) (20836, 29479) 269
scaffold_0541 (3006, 7336) (8906, 11142) 1569
scaffold_0541 (8906, 11142) (16153, 18866) 5010
scaffold_0540 (4566, 6754) (11096, 14010) 4341
scaffold_0540 (11096, 14010) (26776, 28897) 12765
scaffold_0540 (26776, 28897) (29331, 30092) 433
scaffold_0543 (5467, 10216) (11313, 16086) 1096
scaffold_0543 (11313, 16086) (17984, 20996) 1897
scaffold_0543 (17984, 20996) (21355, 25036) 358
scaffold_0543 (21355, 25036) (25256, 30016) 219
scaffold_0542 (2516, 9504) (18189, 21556) 8684
scaffold_0542 (18189, 21556) (27156, 29263) 5599
scaffold_0893 (1923, 8516) (9703, 16230) 1186
scaffold_0891 (1, 950) (1286, 5014) 335
scaffold_0891 (1286, 5014) (5706, 8602) 691
scaffold_0890 (1116, 2273) (2636, 3166) 362
scaffold_0890 (2636, 3166) (3616, 7604) 449
scaffold_0549 (1, 1785) (10296, 10780) 8510
scaffold_0549 (10296, 10780) (10916, 12225) 135
scaffold_0549 (10916, 12225) (13806, 16387) 1580
scaffold_0549 (13806, 16387) (20936, 21873) 4548
scaffold_0549 (20936, 21873) (22644, 24906) 770
scaffold_0548 (1, 5436) (10020, 14426) 4583
scaffold_0548 (10020, 14426) (17340, 28940) 2913
scaffold_0809 (1444, 2459) (5126, 6902) 2666
scaffold_0809 (5126, 6902) (7462, 10686) 559
scaffold_0809 (7462, 10686) (11302, 15396) 615
scaffold_0809 (11302, 15396) (15555, 18296) 158
scaffold_0004 (774, 3186) (3366, 5340) 179
scaffold_0004 (3366, 5340) (5427, 7626) 86
scaffold_0004 (5427, 7626) (7916, 29940) 289
scaffold_0004 (7916, 29940) (30116, 35208) 175
scaffold_0004 (30116, 35208) (35223, 42316) 14
scaffold_0004 (35223, 42316) (42746, 46502) 429
scaffold_0004 (42746, 46502) (46517, 73496) 14
scaffold_0004 (46517, 73496) (73766, 76001) 269
scaffold_0004 (73766, 76001) (76077, 77776) 75
scaffold_0004 (76077, 77776) (77876, 81124) 99
scaffold_0004 (77876, 81124) (81317, 85906) 192
scaffold_0004 (81317, 85906) (86006, 89028) 99
scaffold_0004 (86006, 89028) (89087, 98576) 58
scaffold_0004 (89087, 98576) (99765, 100959) 1188
scaffold_0004 (99765, 100959) (101369, 104505) 409
scaffold_0004 (101369, 104505) (105420, 110869) 914
scaffold_0004 (105420, 110869) (111699, 113261) 829
scaffold_0004 (111699, 113261) (113570, 116949) 308
scaffold_0004 (113570, 116949) (117049, 123743) 99
scaffold_0004 (117049, 123743) (123799, 128493) 55
scaffold_0004 (123799, 128493) (128554, 129139) 60
scaffold_0004 (128554, 129139) (129239, 131653) 99
scaffold_0004 (129239, 131653) (131760, 150109) 106
scaffold_0004 (131760, 150109) (150219, 153875) 109
scaffold_0004 (150219, 153875) (153900, 157789) 24
scaffold_0004 (153900, 157789) (157959, 160348) 169
scaffold_0004 (157959, 160348) (160370, 169269) 21
scaffold_0004 (160370, 169269) (169346, 170589) 76
scaffold_0004 (169346, 170589) (170689, 176790) 99
scaffold_0004 (170689, 176790) (178530, 180789) 1739
scaffold_0004 (178530, 180789) (180889, 182371) 99
scaffold_0004 (180889, 182371) (182989, 184021) 617
scaffold_0004 (182989, 184021) (184879, 186493) 857
scaffold_0004 (184879, 186493) (188044, 189989) 1550
scaffold_0004 (188044, 189989) (190159, 193605) 169
scaffold_0004 (190159, 193605) (193610, 196089) 4
scaffold_0004 (193610, 196089) (197039, 206813) 949
scaffold_0004 (197039, 206813) (206820, 208329) 6
scaffold_0004 (206820, 208329) (208400, 213709) 70
scaffold_0004 (208400, 213709) (213809, 218549) 99
scaffold_0004 (213809, 218549) (218580, 228339) 30
scaffold_0004 (218580, 228339) (228489, 231243) 149
scaffold_0004 (228489, 231243) (231299, 233549) 55
scaffold_0004 (231299, 233549) (233638, 235069) 88
scaffold_0004 (233638, 235069) (235276, 236609) 206
scaffold_0004 (235276, 236609) (236779, 238927) 169
scaffold_0004 (236779, 238927) (240449, 241543) 1521
scaffold_0004 (240449, 241543) (241949, 244279) 405
scaffold_0004 (241949, 244279) (244399, 247854) 119
scaffold_0004 (244399, 247854) (251149, 253628) 3294
scaffold_0004 (251149, 253628) (253654, 260819) 25
scaffold_0004 (253654, 260819) (264246, 265229) 3426
scaffold_0004 (264246, 265229) (265329, 271509) 99
scaffold_0004 (265329, 271509) (272549, 285711) 1039
scaffold_0004 (272549, 285711) (286069, 287329) 357
scaffold_0004 (286069, 287329) (287399, 301660) 69
scaffold_0004 (287399, 301660) (301679, 304729) 18
scaffold_0004 (301679, 304729) (304839, 307548) 109
scaffold_0004 (304839, 307548) (310272, 310819) 2723
scaffold_0004 (310272, 310819) (313449, 314640) 2629
scaffold_0004 (313449, 314640) (314650, 321559) 9
scaffold_0004 (314650, 321559) (321659, 324063) 99
scaffold_0004 (321659, 324063) (324159, 326273) 95
scaffold_0004 (324159, 326273) (326349, 336065) 75
scaffold_0004 (326349, 336065) (336729, 343685) 663
scaffold_0004 (336729, 343685) (350929, 352707) 7243
scaffold_0004 (350929, 352707) (355449, 358273) 2741
scaffold_0004 (355449, 358273) (358659, 367324) 385
scaffold_0004 (358659, 367324) (367330, 377719) 5
scaffold_0004 (367330, 377719) (377819, 380083) 99
scaffold_0004 (377819, 380083) (380120, 383479) 36
scaffold_0004 (380120, 383479) (383599, 386713) 119
scaffold_0004 (383599, 386713) (386750, 387589) 36
scaffold_0004 (386750, 387589) (387689, 396921) 99
scaffold_0004 (387689, 396921) (399799, 405019) 2877
scaffold_0004 (399799, 405019) (405329, 410151) 309
scaffold_0004 (405329, 410151) (411898, 413489) 1746
scaffold_0004 (411898, 413489) (415219, 415727) 1729
scaffold_0004 (415219, 415727) (419259, 421217) 3531
scaffold_0004 (419259, 421217) (422219, 429087) 1001
scaffold_0004 (422219, 429087) (430307, 434979) 1219
scaffold_0004 (430307, 434979) (435169, 436401) 189
scaffold_0004 (435169, 436401) (436434, 437679) 32
scaffold_0004 (436434, 437679) (437779, 439663) 99
scaffold_0004 (437779, 439663) (439719, 451223) 55
scaffold_0004 (439719, 451223) (451399, 460623) 175
scaffold_0004 (451399, 460623) (460631, 473349) 7
scaffold_0004 (460631, 473349) (473397, 475059) 47
scaffold_0004 (473397, 475059) (475199, 475643) 139
scaffold_0004 (475199, 475643) (475645, 481279) 1
scaffold_0004 (475645, 481279) (481389, 483323) 109
scaffold_0004 (481389, 483323) (483330, 484429) 6
scaffold_0004 (483330, 484429) (484539, 487468) 109
scaffold_0004 (484539, 487468) (487485, 488689) 16
scaffold_0004 (487485, 488689) (489069, 493512) 379
scaffold_0004 (489069, 493512) (493580, 500659) 67
scaffold_0004 (493580, 500659) (501029, 508423) 369
scaffold_0004 (501029, 508423) (509250, 510889) 826
scaffold_0004 (509250, 510889) (510989, 516583) 99
scaffold_0004 (510989, 516583) (516585, 517369) 1
scaffold_0004 (516585, 517369) (518169, 523460) 799
scaffold_0004 (518169, 523460) (523964, 526279) 503
scaffold_0004 (523964, 526279) (526330, 546729) 50
scaffold_0004 (526330, 546729) (550616, 555329) 3886
scaffold_0004 (550616, 555329) (555469, 562393) 139
scaffold_0004 (555469, 562393) (563138, 581819) 744
scaffold_0004 (563138, 581819) (581980, 585669) 160
scaffold_0004 (581980, 585669) (599194, 604779) 13524
scaffold_0004 (599194, 604779) (611509, 613032) 6729
scaffold_0004 (611509, 613032) (613413, 624919) 380
scaffold_0004 (613413, 624919) (626749, 630966) 1829
scaffold_0004 (626749, 630966) (639225, 659049) 8258
scaffold_0004 (639225, 659049) (668853, 686029) 9803
scaffold_0004 (668853, 686029) (691759, 692884) 5729
scaffold_0004 (691759, 692884) (698354, 699239) 5469
scaffold_0004 (698354, 699239) (707820, 710889) 8580
scaffold_0004 (707820, 710889) (718166, 730379) 7276
scaffold_0004 (718166, 730379) (734949, 736043) 4569
scaffold_0004 (734949, 736043) (737197, 739739) 1153
scaffold_0004 (737197, 739739) (742499, 751960) 2759
scaffold_0004 (742499, 751960) (753929, 759098) 1968
scaffold_0004 (753929, 759098) (766353, 773069) 7254
scaffold_0004 (766353, 773069) (788999, 789602) 15929
scaffold_0004 (788999, 789602) (792003, 805179) 2400
scaffold_0004 (792003, 805179) (816529, 819403) 11349
scaffold_0004 (816529, 819403) (821129, 825826) 1725
scaffold_0004 (821129, 825826) (832279, 833277) 6452
scaffold_0004 (832279, 833277) (837483, 854809) 4205
scaffold_0004 (837483, 854809) (855237, 868919) 427
scaffold_0004 (855237, 868919) (868968, 883579) 48
scaffold_0004 (868968, 883579) (888166, 900719) 4586
scaffold_0004 (888166, 900719) (901969, 904389) 1249
scaffold_0004 (901969, 904389) (904489, 918582) 99
scaffold_0004 (904489, 918582) (920219, 921493) 1636
scaffold_0004 (920219, 921493) (922790, 925949) 1296
scaffold_0004 (922790, 925949) (926690, 933129) 740
scaffold_0004 (926690, 933129) (933339, 935674) 209
scaffold_0004 (933339, 935674) (935690, 939509) 15
scaffold_0004 (935690, 939509) (939719, 941613) 209
scaffold_0004 (939719, 941613) (941829, 956603) 215
scaffold_0004 (941829, 956603) (958750, 967849) 2146
scaffold_0004 (958750, 967849) (988149, 992318) 20299
scaffold_0004 (988149, 992318) (993619, 998128) 1300
scaffold_0004 (993619, 998128) (998361, 1009339) 232
scaffold_0004 (998361, 1009339) (1009439, 1011036) 99
scaffold_0004 (1009439, 1011036) (1011179, 1019558) 142
scaffold_0004 (1011179, 1019558) (1019865, 1026339) 306
scaffold_0004 (1019865, 1026339) (1026829, 1031913) 489
scaffold_0004 (1026829, 1031913) (1032049, 1042174) 135
scaffold_0004 (1032049, 1042174) (1044509, 1061343) 2334
scaffold_0004 (1044509, 1061343) (1061345, 1062779) 1
scaffold_0004 (1061345, 1062779) (1062899, 1068306) 119
scaffold_0004 (1062899, 1068306) (1068749, 1081773) 442
scaffold_0004 (1068749, 1081773) (1081788, 1082589) 14
scaffold_0004 (1081788, 1082589) (1082699, 1092174) 109
scaffold_0004 (1082699, 1092174) (1092239, 1099883) 64
scaffold_0004 (1092239, 1099883) (1101439, 1109340) 1555
scaffold_0004 (1101439, 1109340) (1115049, 1123522) 5708
scaffold_0004 (1115049, 1123522) (1125506, 1134519) 1983
scaffold_0004 (1125506, 1134519) (1138250, 1140869) 3730
scaffold_0004 (1138250, 1140869) (1143499, 1152861) 2629
scaffold_0004 (1143499, 1152861) (1153049, 1167039) 187
scaffold_0004 (1153049, 1167039) (1169018, 1172449) 1978
scaffold_0004 (1169018, 1172449) (1173099, 1180797) 649
scaffold_0004 (1173099, 1180797) (1187109, 1188385) 6311
scaffold_0004 (1187109, 1188385) (1190578, 1191659) 2192
scaffold_0004 (1190578, 1191659) (1191867, 1198779) 207
scaffold_0004 (1191867, 1198779) (1208090, 1214359) 9310
scaffold_0004 (1208090, 1214359) (1225187, 1231509) 10827
scaffold_0004 (1225187, 1231509) (1242412, 1248529) 10902
scaffold_0004 (1242412, 1248529) (1255279, 1263539) 6749
scaffold_0004 (1255279, 1263539) (1266189, 1270585) 2649
scaffold_0004 (1266189, 1270585) (1275383, 1281569) 4797
scaffold_0004 (1275383, 1281569) (1287709, 1300073) 6139
scaffold_0004 (1287709, 1300073) (1303994, 1307209) 3920
scaffold_0004 (1303994, 1307209) (1307379, 1310723) 169
scaffold_0004 (1307379, 1310723) (1310737, 1311359) 13
scaffold_0004 (1310737, 1311359) (1311469, 1319773) 109
scaffold_0004 (1311469, 1319773) (1322162, 1327009) 2388
scaffold_0004 (1322162, 1327009) (1327339, 1349683) 329
scaffold_0004 (1327339, 1349683) (1349739, 1350901) 55
scaffold_0004 (1349739, 1350901) (1368589, 1369240) 17687
scaffold_0004 (1368589, 1369240) (1370640, 1374228) 1399
scaffold_0004 (1370640, 1374228) (1376870, 1382831) 2641
scaffold_0004 (1376870, 1382831) (1391979, 1392620) 9147
scaffold_0004 (1391979, 1392620) (1392730, 1395733) 109
scaffold_0004 (1392730, 1395733) (1395741, 1398500) 7
scaffold_0004 (1395741, 1398500) (1398600, 1399263) 99
scaffold_0004 (1398600, 1399263) (1401065, 1404120) 1801
scaffold_0004 (1401065, 1404120) (1404303, 1406880) 182
scaffold_0004 (1404303, 1406880) (1408660, 1409169) 1779
scaffold_0004 (1408660, 1409169) (1410220, 1413344) 1050
scaffold_0004 (1410220, 1413344) (1422940, 1423580) 9595
scaffold_0004 (1422940, 1423580) (1423690, 1426993) 109
scaffold_0004 (1423690, 1426993) (1427061, 1429470) 67
scaffold_0004 (1427061, 1429470) (1429570, 1430231) 99
scaffold_0004 (1429570, 1430231) (1432033, 1435010) 1801
scaffold_0004 (1432033, 1435010) (1435280, 1444698) 269
scaffold_0004 (1435280, 1444698) (1447530, 1449005) 2831
scaffold_0004 (1447530, 1449005) (1449090, 1462197) 84
scaffold_0004 (1449090, 1462197) (1462211, 1466580) 13
scaffold_0004 (1462211, 1466580) (1466631, 1467760) 50
scaffold_0004 (1466631, 1467760) (1467890, 1471228) 129
scaffold_0004 (1467890, 1471228) (1471259, 1472080) 30
scaffold_0004 (1471259, 1472080) (1472180, 1474894) 99
scaffold_0004 (1472180, 1474894) (1474911, 1479570) 16
scaffold_0004 (1474911, 1479570) (1480890, 1485078) 1319
scaffold_0004 (1480890, 1485078) (1485111, 1486040) 32
scaffold_0004 (1485111, 1486040) (1486089, 1490470) 48
scaffold_0004 (1486089, 1490470) (1490571, 1492050) 100
scaffold_0004 (1490571, 1492050) (1494560, 1499083) 2509
scaffold_0004 (1494560, 1499083) (1501620, 1502171) 2536
scaffold_0004 (1501620, 1502171) (1502773, 1513110) 601
scaffold_0004 (1502773, 1513110) (1517196, 1523190) 4085
scaffold_0004 (1517196, 1523190) (1523450, 1527650) 259
scaffold_0004 (1523450, 1527650) (1528730, 1532532) 1079
scaffold_0004 (1528730, 1532532) (1534280, 1536306) 1747
scaffold_0004 (1534280, 1536306) (1537125, 1540860) 818
scaffold_0004 (1537125, 1540860) (1543540, 1550255) 2679
scaffold_0004 (1543540, 1550255) (1566190, 1571637) 15934
scaffold_0004 (1566190, 1571637) (1574111, 1581530) 2473
scaffold_0004 (1574111, 1581530) (1586520, 1589510) 4989
scaffold_0004 (1586520, 1589510) (1590955, 1601680) 1444
scaffold_0004 (1590955, 1601680) (1602905, 1604970) 1224
scaffold_0004 (1602905, 1604970) (1612070, 1614756) 7099
scaffold_0004 (1612070, 1614756) (1615327, 1629800) 570
scaffold_0004 (1615327, 1629800) (1637597, 1644160) 7796
scaffold_0004 (1637597, 1644160) (1649180, 1651584) 5019
scaffold_0004 (1649180, 1651584) (1653618, 1664280) 2033
scaffold_0004 (1653618, 1664280) (1664372, 1667970) 91
scaffold_0004 (1664372, 1667970) (1676230, 1677356) 8259
scaffold_0004 (1676230, 1677356) (1677927, 1692600) 570
scaffold_0004 (1677927, 1692600) (1706830, 1710473) 14229
scaffold_0004 (1706830, 1710473) (1712654, 1715730) 2180
scaffold_0004 (1712654, 1715730) (1721810, 1722544) 6079
scaffold_0004 (1721810, 1722544) (1723945, 1726940) 1400
scaffold_0004 (1723945, 1726940) (1732490, 1739010) 5549
scaffold_0004 (1732490, 1739010) (1739440, 1741005) 429
scaffold_0004 (1739440, 1741005) (1743039, 1746900) 2033
scaffold_0004 (1743039, 1746900) (1749700, 1750959) 2799
scaffold_0004 (1749700, 1750959) (1751250, 1752816) 290
scaffold_0004 (1751250, 1752816) (1755257, 1756270) 2440
scaffold_0004 (1755257, 1756270) (1757130, 1766275) 859
scaffold_0004 (1757130, 1766275) (1772520, 1775065) 6244
scaffold_0004 (1772520, 1775065) (1775350, 1778012) 284
scaffold_0004 (1775350, 1778012) (1778460, 1780133) 447
scaffold_0004 (1778460, 1780133) (1780460, 1781366) 326
scaffold_0004 (1780460, 1781366) (1789610, 1797671) 8243
scaffold_0004 (1789610, 1797671) (1799355, 1801610) 1683
scaffold_0004 (1799355, 1801610) (1802470, 1810246) 859
scaffold_0004 (1802470, 1810246) (1811370, 1821440) 1123
scaffold_0004 (1811370, 1821440) (1828510, 1832988) 7069
scaffold_0004 (1828510, 1832988) (1841730, 1844258) 8741
scaffold_0004 (1841730, 1844258) (1844550, 1852073) 291
scaffold_0004 (1844550, 1852073) (1860380, 1866076) 8306
scaffold_0004 (1860380, 1866076) (1869080, 1879060) 3003
scaffold_0004 (1869080, 1879060) (1879412, 1880830) 351
scaffold_0004 (1879412, 1880830) (1885698, 1889420) 4867
scaffold_0004 (1885698, 1889420) (1901820, 1904816) 12399
scaffold_0004 (1901820, 1904816) (1904930, 1906070) 113
scaffold_0004 (1904930, 1906070) (1918306, 1922980) 12235
scaffold_0004 (1918306, 1922980) (1929392, 1937200) 6411
scaffold_0004 (1929392, 1937200) (1939760, 1942166) 2559
scaffold_0004 (1939760, 1942166) (1947450, 1948140) 5283
scaffold_0004 (1947450, 1948140) (1951931, 1962480) 3790
scaffold_0004 (1951931, 1962480) (1967290, 1970367) 4809
scaffold_0004 (1967290, 1970367) (1974402, 1976680) 4034
scaffold_0004 (1974402, 1976680) (1983820, 1985907) 7139
scaffold_0004 (1983820, 1985907) (1986390, 1997527) 482
scaffold_0004 (1986390, 1997527) (1997559, 1999000) 31
scaffold_0004 (1997559, 1999000) (2006350, 2009150) 7349
scaffold_0004 (2006350, 2009150) (2011820, 2015062) 2669
scaffold_0004 (2011820, 2015062) (2016290, 2020549) 1227
scaffold_0004 (2016290, 2020549) (2025620, 2028997) 5070
scaffold_0004 (2025620, 2028997) (2037250, 2038828) 8252
scaffold_0004 (2037250, 2038828) (2043661, 2045860) 4832
scaffold_0004 (2043661, 2045860) (2049651, 2051130) 3790
scaffold_0004 (2049651, 2051130) (2054630, 2055918) 3499
scaffold_0004 (2054630, 2055918) (2068270, 2071086) 12351
scaffold_0004 (2068270, 2071086) (2083906, 2088582) 12819
scaffold_0004 (2083906, 2088582) (2089432, 2091066) 849
scaffold_0004 (2089432, 2091066) (2094027, 2099082) 2960
scaffold_0004 (2094027, 2099082) (2100010, 2101962) 927
scaffold_0004 (2100010, 2101962) (2102888, 2104432) 925
scaffold_0004 (2102888, 2104432) (2106010, 2106622) 1577
scaffold_0004 (2106010, 2106622) (2108092, 2108930) 1469
scaffold_0004 (2108092, 2108930) (2110442, 2111929) 1511
scaffold_0004 (2110442, 2111929) (2114632, 2118990) 2702
scaffold_0004 (2114632, 2118990) (2121273, 2122662) 2282
scaffold_0004 (2121273, 2122662) (2122972, 2127121) 309
scaffold_0004 (2122972, 2127121) (2131422, 2133792) 4300
scaffold_0004 (2131422, 2133792) (2135052, 2138132) 1259
scaffold_0004 (2135052, 2138132) (2140583, 2144242) 2450
scaffold_0004 (2140583, 2144242) (2145150, 2157942) 907
scaffold_0004 (2145150, 2157942) (2163152, 2166533) 5209
scaffold_0004 (2163152, 2166533) (2168198, 2169172) 1664
scaffold_0004 (2168198, 2169172) (2169312, 2170521) 139
scaffold_0004 (2169312, 2170521) (2172837, 2175602) 2315
scaffold_0004 (2172837, 2175602) (2176272, 2191030) 669
scaffold_0004 (2176272, 2191030) (2197048, 2204592) 6017
scaffold_0004 (2197048, 2204592) (2205462, 2207607) 869
scaffold_0004 (2205462, 2207607) (2207992, 2212836) 384
scaffold_0004 (2207992, 2212836) (2228102, 2230026) 15265
scaffold_0004 (2228102, 2230026) (2230102, 2235353) 75
scaffold_0004 (2230102, 2235353) (2252362, 2263622) 17008
scaffold_0004 (2252362, 2263622) (2263882, 2266976) 259
scaffold_0004 (2263882, 2266976) (2267052, 2275238) 75
scaffold_0004 (2267052, 2275238) (2279182, 2282461) 3943
scaffold_0004 (2279182, 2282461) (2282512, 2286375) 50
scaffold_0004 (2282512, 2286375) (2286817, 2295002) 441
scaffold_0004 (2286817, 2295002) (2297217, 2299742) 2214
scaffold_0004 (2297217, 2299742) (2299902, 2303206) 159
scaffold_0004 (2299902, 2303206) (2305152, 2309556) 1945
scaffold_0004 (2305152, 2309556) (2312502, 2318981) 2945
scaffold_0004 (2312502, 2318981) (2320722, 2323839) 1740
scaffold_0004 (2320722, 2323839) (2324152, 2326790) 312
scaffold_0004 (2324152, 2326790) (2329632, 2331614) 2841
scaffold_0004 (2329632, 2331614) (2335082, 2336533) 3467
scaffold_0004 (2335082, 2336533) (2345240, 2347862) 8706
scaffold_0004 (2345240, 2347862) (2350842, 2352819) 2979
scaffold_0004 (2350842, 2352819) (2353092, 2361945) 272
scaffold_0004 (2353092, 2361945) (2369602, 2380627) 7656
scaffold_0004 (2369602, 2380627) (2382513, 2389592) 1885
scaffold_0004 (2382513, 2389592) (2390682, 2394916) 1089
scaffold_0004 (2390682, 2394916) (2395242, 2400178) 325
scaffold_0004 (2395242, 2400178) (2402722, 2407506) 2543
scaffold_0004 (2402722, 2407506) (2409252, 2412326) 1745
scaffold_0004 (2409252, 2412326) (2412642, 2415620) 315
scaffold_0004 (2412642, 2415620) (2416582, 2418709) 961
scaffold_0004 (2416582, 2418709) (2419313, 2424492) 603
scaffold_0004 (2419313, 2424492) (2426812, 2433824) 2319
scaffold_0004 (2426812, 2433824) (2436362, 2441149) 2537
scaffold_0004 (2436362, 2441149) (2443384, 2445222) 2234
scaffold_0004 (2443384, 2445222) (2445352, 2452288) 129
scaffold_0004 (2445352, 2452288) (2452602, 2462418) 313
scaffold_0004 (2452602, 2462418) (2463972, 2465996) 1553
scaffold_0004 (2463972, 2465996) (2471402, 2473792) 5405
scaffold_0004 (2471402, 2473792) (2475722, 2477088) 1929
scaffold_0004 (2475722, 2477088) (2479342, 2483406) 2253
scaffold_0004 (2479342, 2483406) (2483414, 2488632) 7
scaffold_0004 (2483414, 2488632) (2491172, 2492824) 2539
scaffold_0004 (2491172, 2492824) (2501276, 2508559) 8451
scaffold_0004 (2501276, 2508559) (2509048, 2515506) 488
scaffold_0004 (2509048, 2515506) (2520476, 2522801) 4969
scaffold_0004 (2520476, 2522801) (2524216, 2531818) 1414
scaffold_0004 (2524216, 2531818) (2535256, 2538283) 3437
scaffold_0004 (2535256, 2538283) (2540946, 2547795) 2662
scaffold_0004 (2540946, 2547795) (2547801, 2557736) 5
scaffold_0004 (2547801, 2557736) (2557836, 2560373) 99
scaffold_0004 (2557836, 2560373) (2561556, 2563504) 1182
scaffold_0004 (2561556, 2563504) (2564376, 2569932) 871
scaffold_0004 (2564376, 2569932) (2572306, 2573780) 2373
scaffold_0004 (2572306, 2573780) (2576506, 2585876) 2725
scaffold_0004 (2576506, 2585876) (2586116, 2587075) 239
scaffold_0004 (2586116, 2587075) (2587150, 2589176) 74
scaffold_0004 (2587150, 2589176) (2589227, 2592676) 50
scaffold_0004 (2589227, 2592676) (2595486, 2597219) 2809
scaffold_0004 (2595486, 2597219) (2600796, 2602065) 3576
scaffold_0004 (2600796, 2602065) (2602092, 2606526) 26
scaffold_0004 (2602092, 2606526) (2617677, 2619876) 11150
scaffold_0004 (2617677, 2619876) (2624122, 2631786) 4245
scaffold_0004 (2624122, 2631786) (2633847, 2636146) 2060
scaffold_0004 (2633847, 2636146) (2641606, 2648075) 5459
scaffold_0004 (2641606, 2648075) (2648564, 2653326) 488
scaffold_0004 (2648564, 2653326) (2658006, 2659476) 4679
scaffold_0004 (2658006, 2659476) (2662553, 2666796) 3076
scaffold_0004 (2662553, 2666796) (2669567, 2671866) 2770
scaffold_0004 (2669567, 2671866) (2679983, 2682886) 8116
scaffold_0004 (2679983, 2682886) (2684156, 2690616) 1269
scaffold_0004 (2684156, 2690616) (2691617, 2692516) 1000
scaffold_0004 (2691617, 2692516) (2695016, 2699915) 2499
scaffold_0004 (2695016, 2699915) (2704449, 2710166) 4533
scaffold_0004 (2704449, 2710166) (2717662, 2719246) 7495
scaffold_0004 (2717662, 2719246) (2722686, 2729206) 3439
scaffold_0004 (2722686, 2729206) (2733346, 2735137) 4139
scaffold_0004 (2733346, 2735137) (2735212, 2737626) 74
scaffold_0004 (2735212, 2737626) (2738297, 2745416) 670
scaffold_0004 (2738297, 2745416) (2745627, 2751376) 210
scaffold_0004 (2745627, 2751376) (2751476, 2752740) 99
scaffold_0004 (2751476, 2752740) (2752772, 2760546) 31
scaffold_0004 (2752772, 2760546) (2761726, 2764196) 1179
scaffold_0004 (2761726, 2764196) (2771516, 2783354) 7319
scaffold_0004 (2771516, 2783354) (2789276, 2789926) 5921
scaffold_0004 (2789276, 2789926) (2790066, 2797371) 139
scaffold_0004 (2790066, 2797371) (2806246, 2813136) 8874
scaffold_0004 (2806246, 2813136) (2822512, 2825506) 9375
scaffold_0004 (2822512, 2825506) (2846858, 2847735) 21351
scaffold_0004 (2846858, 2847735) (2854755, 2857735) 7019
scaffold_0004 (2854755, 2857735) (2857785, 2858965) 49
scaffold_0004 (2857785, 2858965) (2859016, 2862345) 50
scaffold_0004 (2859016, 2862345) (2862805, 2863727) 459
scaffold_0004 (2862805, 2863727) (2882687, 2886535) 18959
scaffold_0004 (2882687, 2886535) (2887279, 2889635) 743
scaffold_0004 (2887279, 2889635) (2889755, 2893670) 119
scaffold_0004 (2889755, 2893670) (2894195, 2895595) 524
scaffold_0004 (2894195, 2895595) (2895731, 2906445) 135
scaffold_0004 (2895731, 2906445) (2913644, 2914475) 7198
scaffold_0004 (2913644, 2914475) (2914775, 2917180) 299
scaffold_0004 (2914775, 2917180) (2917448, 2917995) 267
scaffold_0004 (2917448, 2917995) (2921815, 2928529) 3819
scaffold_0004 (2921815, 2928529) (2930795, 2932689) 2265
scaffold_0004 (2930795, 2932689) (2932776, 2936545) 86
scaffold_0004 (2932776, 2936545) (2937515, 2941154) 969
scaffold_0004 (2937515, 2941154) (2947245, 2949059) 6090
scaffold_0004 (2947245, 2949059) (2953357, 2957935) 4297
scaffold_0004 (2953357, 2957935) (2958395, 2964883) 459
scaffold_0004 (2958395, 2964883) (2965179, 2968835) 295
scaffold_0004 (2965179, 2968835) (2973005, 2973642) 4169
scaffold_0004 (2973005, 2973642) (2976506, 2980955) 2863
scaffold_0004 (2976506, 2980955) (2982755, 2986345) 1799
scaffold_0004 (2982755, 2986345) (2993743, 3003345) 7397
scaffold_0004 (2993743, 3003345) (3005246, 3009505) 1900
scaffold_0004 (3005246, 3009505) (3018515, 3020147) 9009
scaffold_0004 (3018515, 3020147) (3020235, 3022339) 87
scaffold_0004 (3020235, 3022339) (3033785, 3038003) 11445
scaffold_0004 (3033785, 3038003) (3042425, 3043704) 4421
scaffold_0004 (3042425, 3043704) (3047986, 3051325) 4281
scaffold_0004 (3047986, 3051325) (3053775, 3058168) 2449
scaffold_0004 (3053775, 3058168) (3064705, 3066274) 6536
scaffold_0004 (3064705, 3066274) (3066855, 3067815) 580
scaffold_0004 (3066855, 3067815) (3068085, 3071405) 269
scaffold_0004 (3068085, 3071405) (3075475, 3077051) 4069
scaffold_0004 (3075475, 3077051) (3078285, 3078745) 1233
scaffold_0004 (3078285, 3078745) (3085396, 3087925) 6650
scaffold_0004 (3085396, 3087925) (3088312, 3090675) 386
scaffold_0004 (3088312, 3090675) (3092915, 3100462) 2239
scaffold_0004 (3092915, 3100462) (3102765, 3105595) 2302
scaffold_0004 (3102765, 3105595) (3105925, 3109722) 329
scaffold_0004 (3105925, 3109722) (3113055, 3121345) 3332
scaffold_0004 (3113055, 3121345) (3127534, 3138825) 6188
scaffold_0004 (3127534, 3138825) (3143147, 3152695) 4321
scaffold_0004 (3143147, 3152695) (3153527, 3157425) 831
scaffold_0004 (3153527, 3157425) (3157545, 3161197) 119
scaffold_0004 (3157545, 3161197) (3183545, 3187502) 22347
scaffold_0004 (3183545, 3187502) (3199305, 3203480) 11802
scaffold_0004 (3199305, 3203480) (3224445, 3227631) 20964
scaffold_0004 (3224445, 3227631) (3237045, 3244623) 9413
scaffold_0004 (3237045, 3244623) (3267993, 3273274) 23369
scaffold_0004 (3267993, 3273274) (3276954, 3277357) 3679
scaffold_0004 (3276954, 3277357) (3286965, 3289154) 9607
scaffold_0004 (3286965, 3289154) (3291889, 3293264) 2734
scaffold_0004 (3291889, 3293264) (3305134, 3308657) 11869
scaffold_0004 (3305134, 3308657) (3322304, 3323713) 13646
scaffold_0004 (3322304, 3323713) (3323767, 3326134) 53
scaffold_0004 (3323767, 3326134) (3329517, 3333474) 3382
scaffold_0004 (3329517, 3333474) (3351359, 3353184) 17884
scaffold_0004 (3351359, 3353184) (3358704, 3363605) 5519
scaffold_0004 (3358704, 3363605) (3364401, 3365994) 795
scaffold_0004 (3364401, 3365994) (3367734, 3368488) 1739
scaffold_0004 (3367734, 3368488) (3371115, 3373794) 2626
scaffold_0004 (3371115, 3373794) (3373993, 3376574) 198
scaffold_0004 (3373993, 3376574) (3381692, 3383814) 5117
scaffold_0004 (3381692, 3383814) (3385734, 3390173) 1919
scaffold_0004 (3385734, 3390173) (3390474, 3392674) 300
scaffold_0004 (3390474, 3392674) (3401972, 3404234) 9297
scaffold_0004 (3401972, 3404234) (3408544, 3412416) 4309
scaffold_0004 (3408544, 3412416) (3417658, 3420334) 5241
scaffold_0004 (3417658, 3420334) (3421394, 3422028) 1059
scaffold_0004 (3421394, 3422028) (3422124, 3424801) 95
scaffold_0004 (3422124, 3424801) (3424805, 3427394) 3
scaffold_0004 (3424805, 3427394) (3427656, 3432334) 261
scaffold_0004 (3427656, 3432334) (3441684, 3444638) 9349
scaffold_0004 (3441684, 3444638) (3445004, 3446412) 365
scaffold_0004 (3445004, 3446412) (3454794, 3457004) 8381
scaffold_0004 (3454794, 3457004) (3470924, 3473407) 13919
scaffold_0004 (3470924, 3473407) (3473494, 3481068) 86
scaffold_0004 (3473494, 3481068) (3481089, 3483524) 20
scaffold_0004 (3481089, 3483524) (3501066, 3507714) 17541
scaffold_0004 (3501066, 3507714) (3509726, 3516634) 2011
scaffold_0004 (3509726, 3516634) (3518946, 3522844) 2311
scaffold_0004 (3518946, 3522844) (3525446, 3526064) 2601
scaffold_0004 (3525446, 3526064) (3528484, 3529209) 2419
scaffold_0004 (3528484, 3529209) (3529494, 3532993) 284
scaffold_0004 (3529494, 3532993) (3537690, 3543774) 4696
scaffold_0004 (3537690, 3543774) (3546696, 3550384) 2921
scaffold_0004 (3546696, 3550384) (3564950, 3570384) 14565
scaffold_0004 (3564950, 3570384) (3575165, 3581794) 4780
scaffold_0004 (3575165, 3581794) (3592029, 3598594) 10234
scaffold_0004 (3592029, 3598594) (3602653, 3604904) 4058
scaffold_0004 (3602653, 3604904) (3606454, 3610476) 1549
scaffold_0004 (3606454, 3610476) (3610854, 3616032) 377
scaffold_0004 (3610854, 3616032) (3616164, 3620688) 131
scaffold_0004 (3616164, 3620688) (3620752, 3621334) 63
scaffold_0004 (3620752, 3621334) (3637628, 3638969) 16293
scaffold_0004 (3637628, 3638969) (3640983, 3643229) 2013
scaffold_0004 (3640983, 3643229) (3645462, 3649379) 2232
scaffold_0004 (3645462, 3649379) (3651983, 3652599) 2603
scaffold_0004 (3651983, 3652599) (3666939, 3669691) 14339
scaffold_0004 (3666939, 3669691) (3672189, 3676188) 2497
scaffold_0004 (3672189, 3676188) (3677243, 3679069) 1054
scaffold_0004 (3677243, 3679069) (3695389, 3699872) 16319
scaffold_0004 (3695389, 3699872) (3703388, 3716319) 3515
scaffold_0004 (3703388, 3716319) (3721726, 3723239) 5406
scaffold_0004 (3721726, 3723239) (3723363, 3730889) 123
scaffold_0004 (3723363, 3730889) (3742989, 3747030) 12099
scaffold_0004 (3742989, 3747030) (3750769, 3755412) 3738
scaffold_0004 (3750769, 3755412) (3761450, 3762079) 6037
scaffold_0004 (3761450, 3762079) (3766467, 3767769) 4387
scaffold_0004 (3766467, 3767769) (3770709, 3772906) 2939
scaffold_0004 (3770709, 3772906) (3774409, 3775855) 1502
scaffold_0004 (3774409, 3775855) (3777319, 3778746) 1463
scaffold_0004 (3777319, 3778746) (3793651, 3795679) 14904
scaffold_0004 (3793651, 3795679) (3796912, 3802309) 1232
scaffold_0004 (3796912, 3802309) (3807433, 3809309) 5123
scaffold_0004 (3807433, 3809309) (3809989, 3812756) 679
scaffold_0004 (3809989, 3812756) (3816739, 3822765) 3982
scaffold_0004 (3816739, 3822765) (3828669, 3831025) 5903
scaffold_0004 (3828669, 3831025) (3832345, 3844969) 1319
scaffold_0004 (3832345, 3844969) (3847257, 3848669) 2287
scaffold_0004 (3847257, 3848669) (3850949, 3853692) 2279
scaffold_0004 (3850949, 3853692) (3856989, 3859210) 3296
scaffold_0004 (3856989, 3859210) (3860069, 3860631) 858
scaffold_0004 (3860069, 3860631) (3864683, 3870579) 4051
scaffold_0004 (3864683, 3870579) (3875850, 3883529) 5270
scaffold_0004 (3875850, 3883529) (3885729, 3897051) 2199
scaffold_0004 (3885729, 3897051) (3898092, 3900719) 1040
scaffold_0004 (3898092, 3900719) (3905439, 3907309) 4719
scaffold_0004 (3905439, 3907309) (3925779, 3931040) 18469
scaffold_0004 (3925779, 3931040) (3933249, 3935591) 2208
scaffold_0004 (3933249, 3935591) (3949789, 3955093) 14197
scaffold_0004 (3949789, 3955093) (3965259, 3966993) 10165
scaffold_0004 (3965259, 3966993) (3967180, 3976139) 186
scaffold_0004 (3967180, 3976139) (3988309, 3989383) 12169
scaffold_0004 (3988309, 3989383) (3992999, 3998845) 3615
scaffold_0004 (3992999, 3998845) (4006029, 4010702) 7183
scaffold_0004 (4006029, 4010702) (4014778, 4017589) 4075
scaffold_0004 (4014778, 4017589) (4031539, 4034209) 13949
scaffold_0004 (4031539, 4034209) (4041845, 4044299) 7635
scaffold_0004 (4041845, 4044299) (4048362, 4051579) 4062
scaffold_0004 (4048362, 4051579) (4059071, 4064249) 7491
scaffold_0004 (4059071, 4064249) (4068801, 4072309) 4551
scaffold_0004 (4068801, 4072309) (4088525, 4093050) 16215
scaffold_0004 (4088525, 4093050) (4093500, 4094745) 449
scaffold_0004 (4093500, 4094745) (4096690, 4097805) 1944
scaffold_0004 (4096690, 4097805) (4097886, 4099945) 80
scaffold_0004 (4097886, 4099945) (4101599, 4103435) 1653
scaffold_0004 (4101599, 4103435) (4103925, 4107650) 489
scaffold_0004 (4103925, 4107650) (4111480, 4111965) 3829
scaffold_0004 (4111480, 4111965) (4113715, 4115221) 1749
scaffold_0004 (4113715, 4115221) (4115639, 4118795) 417
scaffold_0004 (4115639, 4118795) (4120188, 4122745) 1392
scaffold_0004 (4120188, 4122745) (4125865, 4139818) 3119
scaffold_0004 (4125865, 4139818) (4141608, 4142805) 1789
scaffold_0004 (4141608, 4142805) (4147595, 4152675) 4789
scaffold_0004 (4147595, 4152675) (4153018, 4157365) 342
scaffold_0004 (4153018, 4157365) (4158455, 4160351) 1089
scaffold_0004 (4158455, 4160351) (4160572, 4163015) 220
scaffold_0004 (4160572, 4163015) (4163795, 4166016) 779
scaffold_0004 (4163795, 4166016) (4172515, 4173701) 6498
scaffold_0004 (4172515, 4173701) (4183035, 4188526) 9333
scaffold_0004 (4183035, 4188526) (4190675, 4194954) 2148
scaffold_0004 (4190675, 4194954) (4197995, 4199093) 3040
scaffold_0004 (4197995, 4199093) (4199440, 4200025) 346
scaffold_0004 (4199440, 4200025) (4203125, 4204322) 3099
scaffold_0004 (4203125, 4204322) (4217296, 4218835) 12973
scaffold_0004 (4217296, 4218835) (4223325, 4225879) 4489
scaffold_0004 (4223325, 4225879) (4227245, 4228620) 1365
scaffold_0004 (4227245, 4228620) (4230818, 4231815) 2197
scaffold_0004 (4230818, 4231815) (4233455, 4234558) 1639
scaffold_0004 (4233455, 4234558) (4238496, 4241785) 3937
scaffold_0004 (4238496, 4241785) (4242585, 4244419) 799
scaffold_0004 (4242585, 4244419) (4246075, 4249324) 1655
scaffold_0004 (4246075, 4249324) (4251265, 4256079) 1940
scaffold_0004 (4251265, 4256079) (4256135, 4257253) 55
scaffold_0004 (4256135, 4257253) (4266536, 4271715) 9282
scaffold_0004 (4266536, 4271715) (4271776, 4274265) 60
scaffold_0004 (4271776, 4274265) (4276918, 4288035) 2652
scaffold_0004 (4276918, 4288035) (4288198, 4295185) 162
scaffold_0004 (4288198, 4295185) (4295325, 4296595) 139
scaffold_0004 (4295325, 4296595) (4300180, 4310655) 3584
scaffold_0004 (4300180, 4310655) (4314595, 4316845) 3939
scaffold_0004 (4314595, 4316845) (4336787, 4338245) 19941
scaffold_0004 (4336787, 4338245) (4339912, 4341955) 1666
scaffold_0004 (4339912, 4341955) (4343225, 4344674) 1269
scaffold_0004 (4343225, 4344674) (4358765, 4364467) 14090
scaffold_0004 (4358765, 4364467) (4372345, 4376457) 7877
scaffold_0004 (4372345, 4376457) (4379795, 4382085) 3337
scaffold_0004 (4379795, 4382085) (4386275, 4387573) 4189
scaffold_0004 (4386275, 4387573) (4387850, 4388675) 276
scaffold_0004 (4387850, 4388675) (4398159, 4400655) 9483
scaffold_0004 (4398159, 4400655) (4401805, 4403483) 1149
scaffold_0004 (4401805, 4403483) (4407585, 4413155) 4101
scaffold_0004 (4407585, 4413155) (4414585, 4416626) 1429
scaffold_0004 (4414585, 4416626) (4431344, 4432925) 14717
scaffold_0004 (4431344, 4432925) (4436665, 4442465) 3739
scaffold_0004 (4436665, 4442465) (4442825, 4447735) 359
scaffold_0004 (4442825, 4447735) (4456842, 4461625) 9106
scaffold_0004 (4456842, 4461625) (4478653, 4479275) 17027
scaffold_0004 (4478653, 4479275) (4494865, 4496725) 15589
scaffold_0004 (4494865, 4496725) (4498406, 4500345) 1680
scaffold_0004 (4498406, 4500345) (4500555, 4501209) 209
scaffold_0004 (4500555, 4501209) (4503456, 4504175) 2246
scaffold_0004 (4503456, 4504175) (4528110, 4529624) 23934
scaffold_0004 (4528110, 4529624) (4529660, 4553950) 35
scaffold_0004 (4529660, 4553950) (4556533, 4557610) 2582
scaffold_0004 (4556533, 4557610) (4580881, 4582440) 23270
scaffold_0004 (4580881, 4582440) (4584080, 4589034) 1639
scaffold_0004 (4584080, 4589034) (4593804, 4607910) 4769
scaffold_0004 (4593804, 4607910) (4611797, 4617950) 3886
scaffold_0004 (4611797, 4617950) (4627190, 4632185) 9239
scaffold_0004 (4627190, 4632185) (4632221, 4640250) 35
scaffold_0004 (4632221, 4640250) (4641642, 4648320) 1391
scaffold_0004 (4641642, 4648320) (4649300, 4650955) 979
scaffold_0004 (4649300, 4650955) (4651410, 4653029) 454
scaffold_0004 (4651410, 4653029) (4654220, 4660757) 1190
scaffold_0004 (4654220, 4660757) (4663680, 4673488) 2922
scaffold_0004 (4663680, 4673488) (4677656, 4683750) 4167
scaffold_0004 (4677656, 4683750) (4684197, 4688230) 446
scaffold_0004 (4684197, 4688230) (4699940, 4703394) 11709
scaffold_0004 (4699940, 4703394) (4703598, 4705370) 203
scaffold_0004 (4703598, 4705370) (4705563, 4709170) 192
scaffold_0004 (4705563, 4709170) (4717932, 4721910) 8761
scaffold_0004 (4717932, 4721910) (4723680, 4725673) 1769
scaffold_0004 (4723680, 4725673) (4726200, 4727259) 526
scaffold_0004 (4726200, 4727259) (4728420, 4733454) 1160
scaffold_0004 (4728420, 4733454) (4739510, 4747147) 6055
scaffold_0004 (4739510, 4747147) (4750436, 4764180) 3288
scaffold_0004 (4750436, 4764180) (4764630, 4765828) 449
scaffold_0004 (4764630, 4765828) (4772690, 4776931) 6861
scaffold_0004 (4772690, 4776931) (4777073, 4781810) 141
scaffold_0004 (4777073, 4781810) (4788681, 4792120) 6870
scaffold_0004 (4788681, 4792120) (4797580, 4799777) 5459
scaffold_0004 (4797580, 4799777) (4801660, 4805778) 1882
scaffold_0004 (4801660, 4805778) (4805920, 4810600) 141
scaffold_0004 (4805920, 4810600) (4817595, 4822520) 6994
scaffold_0004 (4817595, 4822520) (4829538, 4831800) 7017
scaffold_0004 (4829538, 4831800) (4839840, 4840722) 8039
scaffold_0004 (4839840, 4840722) (4851399, 4857580) 10676
scaffold_0004 (4851399, 4857580) (4858904, 4860950) 1323
scaffold_0004 (4858904, 4860950) (4867812, 4869650) 6861
scaffold_0004 (4867812, 4869650) (4869780, 4875168) 129
scaffold_0004 (4869780, 4875168) (4877059, 4880820) 1890
scaffold_0004 (4877059, 4880820) (4880951, 4887890) 130
scaffold_0004 (4880951, 4887890) (4887990, 4895487) 99
scaffold_0004 (4887990, 4895487) (4897831, 4902950) 2343
scaffold_0004 (4897831, 4902950) (4903101, 4906050) 150
scaffold_0004 (4903101, 4906050) (4909740, 4913202) 3689
scaffold_0004 (4909740, 4913202) (4914670, 4919127) 1467
scaffold_0004 (4914670, 4919127) (4919180, 4921565) 52
scaffold_0004 (4919180, 4921565) (4922015, 4923930) 449
scaffold_0004 (4922015, 4923930) (4928510, 4931485) 4579
scaffold_0004 (4928510, 4931485) (4932570, 4941628) 1084
scaffold_0004 (4932570, 4941628) (4947181, 4949030) 5552
scaffold_0004 (4947181, 4949030) (4952251, 4958300) 3220
scaffold_0004 (4952251, 4958300) (4959948, 4963460) 1647
scaffold_0004 (4959948, 4963460) (4970921, 4984140) 7460
scaffold_0004 (4970921, 4984140) (4984860, 4993889) 719
scaffold_0004 (4984860, 4993889) (5011409, 5011875) 17519
scaffold_0004 (5011409, 5011875) (5016075, 5022049) 4199
scaffold_0004 (5016075, 5022049) (5022195, 5023764) 145
scaffold_0004 (5022195, 5023764) (5023843, 5025055) 78
scaffold_0004 (5023843, 5025055) (5048657, 5062585) 23601
scaffold_0004 (5048657, 5062585) (5066575, 5076807) 3989
scaffold_0004 (5066575, 5076807) (5083785, 5094215) 6977
scaffold_0004 (5083785, 5094215) (5094495, 5100935) 279
scaffold_0004 (5094495, 5100935) (5101577, 5107815) 641
scaffold_0004 (5101577, 5107815) (5108283, 5110825) 467
scaffold_0004 (5108283, 5110825) (5112905, 5115549) 2079
scaffold_0004 (5112905, 5115549) (5116199, 5120535) 649
scaffold_0004 (5116199, 5120535) (5120970, 5122055) 434
scaffold_0004 (5120970, 5122055) (5124815, 5130331) 2759
scaffold_0004 (5124815, 5130331) (5130970, 5134635) 638
scaffold_0004 (5130970, 5134635) (5134845, 5142263) 209
scaffold_0004 (5134845, 5142263) (5144302, 5146535) 2038
scaffold_0004 (5144302, 5146535) (5156785, 5162674) 10249
scaffold_0004 (5156785, 5162674) (5169565, 5170240) 6890
scaffold_0004 (5169565, 5170240) (5173534, 5175525) 3293
scaffold_0004 (5173534, 5175525) (5175769, 5180545) 243
scaffold_0004 (5175769, 5180545) (5187977, 5193365) 7431
scaffold_0004 (5187977, 5193365) (5196475, 5197124) 3109
scaffold_0004 (5196475, 5197124) (5197205, 5198785) 80
scaffold_0004 (5197205, 5198785) (5206785, 5212401) 7999
scaffold_0004 (5206785, 5212401) (5214365, 5218622) 1963
scaffold_0004 (5214365, 5218622) (5218866, 5223245) 243
scaffold_0004 (5218866, 5223245) (5223425, 5229886) 179
scaffold_0004 (5223425, 5229886) (5234398, 5241115) 4511
scaffold_0004 (5234398, 5241115) (5245589, 5246395) 4473
scaffold_0004 (5245589, 5246395) (5253955, 5256840) 7559
scaffold_0004 (5253955, 5256840) (5259433, 5260385) 2592
scaffold_0004 (5259433, 5260385) (5265511, 5274645) 5125
scaffold_0004 (5265511, 5274645) (5281615, 5284165) 6969
scaffold_0004 (5281615, 5284165) (5287191, 5289435) 3025
scaffold_0004 (5287191, 5289435) (5293325, 5297440) 3889
scaffold_0004 (5293325, 5297440) (5298188, 5305905) 747
scaffold_0004 (5298188, 5305905) (5306005, 5309029) 99
scaffold_0004 (5306005, 5309029) (5316118, 5320275) 7088
scaffold_0004 (5316118, 5320275) (5320385, 5321883) 109
scaffold_0004 (5320385, 5321883) (5322675, 5334891) 791
scaffold_0004 (5322675, 5334891) (5340695, 5341599) 5803
scaffold_0004 (5340695, 5341599) (5347415, 5349825) 5815
scaffold_0004 (5347415, 5349825) (5349892, 5352115) 66
scaffold_0004 (5349892, 5352115) (5352983, 5357665) 867
scaffold_0004 (5352983, 5357665) (5358285, 5361329) 619
scaffold_0004 (5358285, 5361329) (5362989, 5365885) 1659
scaffold_0004 (5362989, 5365885) (5367035, 5373439) 1149
scaffold_0004 (5367035, 5373439) (5376434, 5384695) 2994
scaffold_0004 (5376434, 5384695) (5390352, 5394135) 5656
scaffold_0004 (5390352, 5394135) (5398145, 5400211) 4009
scaffold_0004 (5398145, 5400211) (5407735, 5412086) 7523
scaffold_0004 (5407735, 5412086) (5414565, 5429050) 2478
scaffold_0004 (5414565, 5429050) (5443817, 5457125) 14766
scaffold_0004 (5443817, 5457125) (5457655, 5459081) 529
scaffold_0004 (5457655, 5459081) (5459305, 5460263) 223
scaffold_0004 (5459305, 5460263) (5466187, 5468327) 5923
scaffold_0004 (5466187, 5468327) (5470617, 5471608) 2289
scaffold_0004 (5470617, 5471608) (5471688, 5482617) 79
scaffold_0004 (5471688, 5482617) (5485927, 5486488) 3309
scaffold_0004 (5485927, 5486488) (5491309, 5493587) 4820
scaffold_0004 (5491309, 5493587) (5500883, 5503207) 7295
scaffold_0004 (5500883, 5503207) (5512199, 5516437) 8991
scaffold_0004 (5512199, 5516437) (5521927, 5528528) 5489
scaffold_0004 (5521927, 5528528) (5535197, 5539790) 6668
scaffold_0004 (5535197, 5539790) (5540727, 5552976) 936
scaffold_0004 (5540727, 5552976) (5553037, 5555525) 60
scaffold_0004 (5553037, 5555525) (5560477, 5563204) 4951
scaffold_0004 (5560477, 5563204) (5564357, 5572623) 1152
scaffold_0004 (5564357, 5572623) (5577757, 5580572) 5133
scaffold_0004 (5577757, 5580572) (5583883, 5587947) 3310
scaffold_0004 (5583883, 5587947) (5588907, 5593537) 959
scaffold_0004 (5588907, 5593537) (5593767, 5595625) 229
scaffold_0004 (5593767, 5595625) (5609094, 5611087) 13468
scaffold_0004 (5609094, 5611087) (5621277, 5623305) 10189
scaffold_0004 (5621277, 5623305) (5630257, 5632497) 6951
scaffold_0004 (5630257, 5632497) (5640977, 5651041) 8479
scaffold_0004 (5640977, 5651041) (5651152, 5652577) 110
scaffold_0004 (5651152, 5652577) (5654947, 5658445) 2369
scaffold_0004 (5654947, 5658445) (5662326, 5664637) 3880
scaffold_0004 (5662326, 5664637) (5666117, 5678746) 1479
scaffold_0004 (5666117, 5678746) (5690413, 5704917) 11666
scaffold_0004 (5690413, 5704917) (5705527, 5711121) 609
scaffold_0004 (5705527, 5711121) (5712466, 5721407) 1344
scaffold_0004 (5712466, 5721407) (5739217, 5741329) 17809
scaffold_0004 (5739217, 5741329) (5741787, 5750391) 457
scaffold_0004 (5741787, 5750391) (5751020, 5755507) 628
scaffold_0004 (5751020, 5755507) (5763997, 5767171) 8489
scaffold_0004 (5763997, 5767171) (5768843, 5769667) 1671
scaffold_0004 (5768843, 5769667) (5771237, 5771897) 1569
scaffold_0004 (5771237, 5771897) (5771947, 5775747) 49
scaffold_0004 (5771947, 5775747) (5782307, 5787707) 6559
scaffold_0004 (5782307, 5787707) (5788367, 5794297) 659
scaffold_0004 (5788367, 5794297) (5794397, 5806737) 99
scaffold_0004 (5794397, 5806737) (5824157, 5825147) 17419
scaffold_0004 (5824157, 5825147) (5826757, 5848678) 1609
scaffold_0004 (5826757, 5848678) (5848703, 5853207) 24
scaffold_0004 (5848703, 5853207) (5853637, 5862691) 429
scaffold_0004 (5853637, 5862691) (5863358, 5867867) 666
scaffold_0004 (5863358, 5867867) (5868737, 5886975) 869
scaffold_0004 (5868737, 5886975) (5887781, 5888867) 805
scaffold_0004 (5887781, 5888867) (5890127, 5893381) 1259
scaffold_0004 (5890127, 5893381) (5894702, 5898077) 1320
scaffold_0004 (5894702, 5898077) (5902567, 5904188) 4489
scaffold_0004 (5902567, 5904188) (5905647, 5908527) 1458
scaffold_0004 (5905647, 5908527) (5920407, 5925868) 11879
scaffold_0004 (5920407, 5925868) (5926847, 5929041) 978
scaffold_0004 (5926847, 5929041) (5929644, 5932727) 602
scaffold_0004 (5929644, 5932727) (5937035, 5939487) 4307
scaffold_0004 (5937035, 5939487) (5941830, 5943367) 2342
scaffold_0004 (5941830, 5943367) (5944747, 5950226) 1379
scaffold_0004 (5944747, 5950226) (5950245, 5953697) 18
scaffold_0004 (5950245, 5953697) (5954927, 5957786) 1229
scaffold_0004 (5954927, 5957786) (5958937, 5967082) 1150
scaffold_0004 (5958937, 5967082) (5972217, 5975030) 5134
scaffold_0004 (5972217, 5975030) (5977177, 5985871) 2146
scaffold_0004 (5977177, 5985871) (5991407, 5993860) 5535
scaffold_0004 (5991407, 5993860) (5993918, 5996957) 57
scaffold_0004 (5993918, 5996957) (5997207, 6000721) 249
scaffold_0004 (5997207, 6000721) (6001337, 6004837) 615
scaffold_0004 (6001337, 6004837) (6005067, 6009882) 229
scaffold_0004 (6005067, 6009882) (6021695, 6024577) 11812
scaffold_0004 (6021695, 6024577) (6027597, 6028628) 3019
scaffold_0004 (6027597, 6028628) (6035985, 6043097) 7356
scaffold_0004 (6035985, 6043097) (6046547, 6048828) 3449
scaffold_0004 (6046547, 6048828) (6050097, 6052877) 1268
scaffold_0004 (6050097, 6052877) (6053887, 6055916) 1009
scaffold_0004 (6053887, 6055916) (6056517, 6059707) 600
scaffold_0004 (6056517, 6059707) (6070123, 6071957) 10415
scaffold_0004 (6070123, 6071957) (6075516, 6077417) 3558
scaffold_0004 (6075516, 6077417) (6082213, 6085247) 4795
scaffold_0004 (6082213, 6085247) (6096872, 6098777) 11624
scaffold_0004 (6096872, 6098777) (6099577, 6107018) 799
scaffold_0004 (6099577, 6107018) (6120399, 6123397) 13380
scaffold_0004 (6120399, 6123397) (6123567, 6128089) 169
scaffold_0004 (6123567, 6128089) (6130276, 6141787) 2186
scaffold_0004 (6130276, 6141787) (6147418, 6148997) 5630
scaffold_0004 (6147418, 6148997) (6149977, 6153272) 979
scaffold_0004 (6149977, 6153272) (6156804, 6158167) 3531
scaffold_0004 (6156804, 6158167) (6160647, 6162478) 2479
scaffold_0004 (6160647, 6162478) (6167645, 6169387) 5166
scaffold_0004 (6167645, 6169387) (6172787, 6174442) 3399
scaffold_0004 (6172787, 6174442) (6182247, 6187887) 7804
scaffold_0004 (6182247, 6187887) (6194087, 6196240) 6199
scaffold_0004 (6194087, 6196240) (6197517, 6198722) 1276
scaffold_0004 (6197517, 6198722) (6199928, 6201807) 1205
scaffold_0004 (6199928, 6201807) (6204525, 6206397) 2717
scaffold_0004 (6204525, 6206397) (6206497, 6213740) 99
scaffold_0004 (6206497, 6213740) (6214177, 6222413) 436
scaffold_0004 (6214177, 6222413) (6225651, 6228247) 3237
scaffold_0004 (6225651, 6228247) (6236799, 6238277) 8551
scaffold_0004 (6236799, 6238277) (6257152, 6259327) 18874
scaffold_0004 (6257152, 6259327) (6285059, 6286376) 25731
scaffold_0004 (6285059, 6286376) (6287195, 6291019) 818
scaffold_0004 (6287195, 6291019) (6298779, 6300909) 7759
scaffold_0004 (6298779, 6300909) (6301829, 6303588) 919
scaffold_0004 (6301829, 6303588) (6303639, 6304069) 50
scaffold_0004 (6303639, 6304069) (6317289, 6318886) 13219
scaffold_0004 (6317289, 6318886) (6319799, 6321555) 912
scaffold_0004 (6319799, 6321555) (6328274, 6331999) 6718
scaffold_0004 (6328274, 6331999) (6332879, 6344258) 879
scaffold_0004 (6332879, 6344258) (6347579, 6354684) 3320
scaffold_0004 (6347579, 6354684) (6355629, 6357872) 944
scaffold_0004 (6355629, 6357872) (6363619, 6372427) 5746
scaffold_0004 (6363619, 6372427) (6376859, 6379169) 4431
scaffold_0004 (6376859, 6379169) (6380179, 6387281) 1009
scaffold_0004 (6380179, 6387281) (6387365, 6389599) 83
scaffold_0004 (6387365, 6389599) (6390733, 6393919) 1133
scaffold_0004 (6390733, 6393919) (6395639, 6403849) 1719
scaffold_0004 (6395639, 6403849) (6407659, 6410029) 3809
scaffold_0004 (6407659, 6410029) (6410619, 6412513) 589
scaffold_0004 (6410619, 6412513) (6417546, 6418649) 5032
scaffold_0004 (6417546, 6418649) (6419769, 6422440) 1119
scaffold_0004 (6419769, 6422440) (6433009, 6441125) 10568
scaffold_0004 (6433009, 6441125) (6450129, 6454954) 9003
scaffold_0004 (6450129, 6454954) (6459334, 6461929) 4379
scaffold_0004 (6459334, 6461929) (6463589, 6466020) 1659
scaffold_0004 (6463589, 6466020) (6469199, 6480036) 3178
scaffold_0004 (6469199, 6480036) (6486510, 6490799) 6473
scaffold_0004 (6486510, 6490799) (6491640, 6494469) 840
scaffold_0004 (6491640, 6494469) (6497498, 6498629) 3028
scaffold_0004 (6497498, 6498629) (6507962, 6509899) 9332
scaffold_0004 (6507962, 6509899) (6512641, 6514529) 2741
scaffold_0004 (6512641, 6514529) (6516319, 6524893) 1789
scaffold_0004 (6516319, 6524893) (6526569, 6529943) 1675
scaffold_0004 (6526569, 6529943) (6529970, 6538959) 26
scaffold_0004 (6529970, 6538959) (6540929, 6543167) 1969
scaffold_0004 (6540929, 6543167) (6548620, 6550359) 5452
scaffold_0004 (6548620, 6550359) (6551579, 6553947) 1219
scaffold_0004 (6551579, 6553947) (6560938, 6563429) 6990
scaffold_0004 (6560938, 6563429) (6564069, 6567627) 639
scaffold_0004 (6564069, 6567627) (6573939, 6576046) 6311
scaffold_0004 (6573939, 6576046) (6580679, 6584985) 4632
scaffold_0004 (6580679, 6584985) (6586796, 6587909) 1810
scaffold_0004 (6586796, 6587909) (6589039, 6591707) 1129
scaffold_0004 (6589039, 6591707) (6598479, 6609909) 6771
scaffold_0004 (6598479, 6609909) (6612839, 6614723) 2929
scaffold_0004 (6612839, 6614723) (6620429, 6630610) 5705
scaffold_0004 (6620429, 6630610) (6634679, 6641930) 4068
scaffold_0004 (6634679, 6641930) (6642719, 6647642) 788
scaffold_0004 (6642719, 6647642) (6651789, 6654619) 4146
scaffold_0004 (6651789, 6654619) (6654919, 6657350) 299
scaffold_0004 (6654919, 6657350) (6663560, 6664929) 6209
scaffold_0004 (6663560, 6664929) (6666219, 6668502) 1289
scaffold_0004 (6666219, 6668502) (6673219, 6679073) 4716
scaffold_0004 (6673219, 6679073) (6685539, 6686394) 6465
scaffold_0004 (6685539, 6686394) (6690942, 6693179) 4547
scaffold_0004 (6690942, 6693179) (6695159, 6707136) 1979
scaffold_0004 (6695159, 6707136) (6707163, 6715289) 26
scaffold_0004 (6707163, 6715289) (6717609, 6718280) 2319
scaffold_0004 (6717609, 6718280) (6721289, 6728302) 3008
scaffold_0004 (6721289, 6728302) (6728408, 6733189) 105
scaffold_0004 (6728408, 6733189) (6733489, 6747739) 299
scaffold_0004 (6733489, 6747739) (6756221, 6757419) 8481
scaffold_0004 (6756221, 6757419) (6758349, 6760594) 929
scaffold_0004 (6758349, 6760594) (6774930, 6777874) 14335
scaffold_0004 (6774930, 6777874) (6780480, 6787079) 2605
scaffold_0004 (6780480, 6787079) (6792310, 6794618) 5230
scaffold_0004 (6792310, 6794618) (6795630, 6801095) 1011
scaffold_0004 (6795630, 6801095) (6804420, 6805564) 3324
scaffold_0004 (6804420, 6805564) (6805591, 6817370) 26
scaffold_0004 (6805591, 6817370) (6818930, 6826625) 1559
scaffold_0004 (6818930, 6826625) (6829356, 6829810) 2730
scaffold_0004 (6829356, 6829810) (6836890, 6840707) 7079
scaffold_0004 (6836890, 6840707) (6845940, 6850598) 5232
scaffold_0004 (6845940, 6850598) (6851040, 6853772) 441
scaffold_0004 (6851040, 6853772) (6854540, 6864749) 767
scaffold_0004 (6854540, 6864749) (6864776, 6876370) 26
scaffold_0004 (6864776, 6876370) (6877940, 6881162) 1569
scaffold_0004 (6877940, 6881162) (6889690, 6895142) 8527
scaffold_0004 (6889690, 6895142) (6903750, 6906316) 8607
scaffold_0004 (6903750, 6906316) (6906760, 6909050) 443
scaffold_0004 (6906760, 6909050) (6922310, 6931513) 13259
scaffold_0004 (6922310, 6931513) (6932981, 6936420) 1467
scaffold_0004 (6932981, 6936420) (6940050, 6942798) 3629
scaffold_0004 (6940050, 6942798) (6945800, 6946482) 3001
scaffold_0004 (6945800, 6946482) (6949268, 6954920) 2785
scaffold_0004 (6949268, 6954920) (6957650, 6960775) 2729
scaffold_0004 (6957650, 6960775) (6961897, 6966300) 1121
scaffold_0004 (6961897, 6966300) (6966400, 6972414) 99
scaffold_0004 (6966400, 6972414) (6975671, 6977340) 3256
scaffold_0004 (6975671, 6977340) (6977710, 6979952) 369
scaffold_0004 (6977710, 6979952) (6985060, 6985927) 5107
scaffold_0004 (6985060, 6985927) (6989810, 6994021) 3882
scaffold_0004 (6989810, 6994021) (6997170, 6998566) 3148
scaffold_0004 (6997170, 6998566) (7006071, 7008670) 7504
scaffold_0004 (7006071, 7008670) (7011970, 7014316) 3299
scaffold_0004 (7011970, 7014316) (7017160, 7018210) 2843
scaffold_0004 (7017160, 7018210) (7019463, 7021800) 1252
scaffold_0004 (7019463, 7021800) (7022150, 7025343) 349
scaffold_0004 (7022150, 7025343) (7026400, 7029199) 1056
scaffold_0004 (7026400, 7029199) (7030210, 7033740) 1010
scaffold_0004 (7030210, 7033740) (7035360, 7038737) 1619
scaffold_0004 (7035360, 7038737) (7039590, 7042169) 852
scaffold_0004 (7039590, 7042169) (7045048, 7047300) 2878
scaffold_0004 (7045048, 7047300) (7047484, 7051980) 183
scaffold_0004 (7047484, 7051980) (7052080, 7062127) 99
scaffold_0004 (7052080, 7062127) (7062467, 7064610) 339
scaffold_0004 (7062467, 7064610) (7064671, 7065280) 60
scaffold_0004 (7064671, 7065280) (7065540, 7069468) 259
scaffold_0004 (7065540, 7069468) (7078650, 7080529) 9181
scaffold_0004 (7078650, 7080529) (7091590, 7095121) 11060
scaffold_0004 (7091590, 7095121) (7102344, 7118030) 7222
scaffold_0004 (7102344, 7118030) (7131110, 7131834) 13079
scaffold_0004 (7131110, 7131834) (7146914, 7148707) 15079
scaffold_0004 (7146914, 7148707) (7152084, 7162160) 3376
scaffold_0004 (7152084, 7162160) (7169765, 7176134) 7604
scaffold_0004 (7169765, 7176134) (7184600, 7185084) 8465
scaffold_0004 (7184600, 7185084) (7185364, 7187399) 279
scaffold_0004 (7185364, 7187399) (7187536, 7206094) 136
scaffold_0004 (7187536, 7206094) (7208894, 7209878) 2799
scaffold_0004 (7208894, 7209878) (7216784, 7218337) 6905
scaffold_0004 (7216784, 7218337) (7226314, 7232236) 7976
scaffold_0004 (7226314, 7232236) (7245714, 7246866) 13477
scaffold_0004 (7245714, 7246866) (7250504, 7252297) 3637
scaffold_0004 (7250504, 7252297) (7268627, 7269704) 16329
scaffold_0004 (7268627, 7269704) (7269804, 7272093) 99
scaffold_0004 (7269804, 7272093) (7272175, 7291354) 81
scaffold_0004 (7272175, 7291354) (7293774, 7295513) 2419
scaffold_0004 (7293774, 7295513) (7324424, 7342903) 28910
scaffold_0004 (7324424, 7342903) (7373225, 7374894) 30321
scaffold_0004 (7373225, 7374894) (7375236, 7376674) 341
scaffold_0004 (7375236, 7376674) (7397087, 7400204) 20412
scaffold_0004 (7397087, 7400204) (7404094, 7405982) 3889
scaffold_0004 (7404094, 7405982) (7408094, 7408708) 2111
scaffold_0004 (7408094, 7408708) (7414167, 7417964) 5458
scaffold_0004 (7414167, 7417964) (7418264, 7423359) 299
scaffold_0004 (7418264, 7423359) (7436597, 7437604) 13237
scaffold_0004 (7436597, 7437604) (7438504, 7451885) 899
scaffold_0004 (7438504, 7451885) (7459554, 7465431) 7668
scaffold_0004 (7459554, 7465431) (7491223, 7493773) 25791
scaffold_0004 (7491223, 7493773) (7505634, 7508753) 11860
scaffold_0004 (7505634, 7508753) (7527673, 7531286) 18919
scaffold_0004 (7527673, 7531286) (7532752, 7537273) 1465
scaffold_0004 (7532752, 7537273) (7542003, 7543368) 4729
scaffold_0004 (7542003, 7543368) (7544736, 7551843) 1367
scaffold_0004 (7544736, 7551843) (7552493, 7553632) 649
scaffold_0004 (7552493, 7553632) (7554240, 7555293) 607
scaffold_0004 (7554240, 7555293) (7556139, 7556983) 845
scaffold_0004 (7556139, 7556983) (7557607, 7558513) 623
scaffold_0004 (7557607, 7558513) (7559207, 7572973) 693
scaffold_0004 (7559207, 7572973) (7578663, 7579090) 5689
scaffold_0004 (7578663, 7579090) (7579779, 7582553) 688
scaffold_0004 (7579779, 7582553) (7583089, 7584303) 535
scaffold_0004 (7583089, 7584303) (7584754, 7588283) 450
scaffold_0004 (7584754, 7588283) (7588722, 7593003) 438
scaffold_0004 (7588722, 7593003) (7593313, 7604143) 309
scaffold_0004 (7593313, 7604143) (7604961, 7617103) 817
scaffold_0004 (7604961, 7617103) (7617190, 7625303) 86
scaffold_0004 (7617190, 7625303) (7626088, 7631913) 784
scaffold_0004 (7626088, 7631913) (7632083, 7633125) 169
scaffold_0004 (7632083, 7633125) (7633672, 7638393) 546
scaffold_0004 (7633672, 7638393) (7643443, 7654478) 5049
scaffold_0004 (7643443, 7654478) (7655793, 7656848) 1314
scaffold_0004 (7655793, 7656848) (7661904, 7681193) 5055
scaffold_0004 (7661904, 7681193) (7697373, 7703266) 16179
scaffold_0004 (7697373, 7703266) (7705041, 7708953) 1774
scaffold_0004 (7705041, 7708953) (7709075, 7712023) 121
scaffold_0004 (7709075, 7712023) (7714004, 7715593) 1980
scaffold_0004 (7714004, 7715593) (7715904, 7716563) 310
scaffold_0004 (7715904, 7716563) (7719393, 7725633) 2829
scaffold_0004 (7719393, 7725633) (7727573, 7729221) 1939
scaffold_0004 (7727573, 7729221) (7748723, 7752471) 19501
scaffold_0004 (7748723, 7752471) (7756583, 7761193) 4111
scaffold_0004 (7756583, 7761193) (7764849, 7770633) 3655
scaffold_0004 (7764849, 7770633) (7770913, 7775602) 279
scaffold_0004 (7770913, 7775602) (7776386, 7781743) 783
scaffold_0004 (7776386, 7781743) (7785475, 7789683) 3731
scaffold_0004 (7785475, 7789683) (7791078, 7796533) 1394
scaffold_0004 (7791078, 7796533) (7800623, 7804937) 4089
scaffold_0004 (7800623, 7804937) (7807927, 7813293) 2989
scaffold_0004 (7807927, 7813293) (7817473, 7821637) 4179
scaffold_0004 (7817473, 7821637) (7822929, 7828763) 1291
scaffold_0004 (7822929, 7828763) (7852748, 7857053) 23984
scaffold_0004 (7852748, 7857053) (7857153, 7859244) 99
scaffold_0004 (7857153, 7859244) (7864143, 7869866) 4898
scaffold_0004 (7864143, 7869866) (7870423, 7881272) 556
scaffold_0004 (7870423, 7881272) (7881763, 7884302) 490
scaffold_0004 (7881763, 7884302) (7885333, 7886172) 1030
scaffold_0004 (7885333, 7886172) (7886363, 7887253) 190
scaffold_0004 (7886363, 7887253) (7888963, 7893364) 1709
scaffold_0004 (7888963, 7893364) (7893428, 7898803) 63
scaffold_0004 (7893428, 7898803) (7898856, 7904433) 52
scaffold_0004 (7898856, 7904433) (7910243, 7911537) 5809
scaffold_0004 (7910243, 7911537) (7911565, 7915853) 27
scaffold_0004 (7911565, 7915853) (7916403, 7930783) 549
scaffold_0004 (7916403, 7930783) (7934703, 7937827) 3919
scaffold_0004 (7934703, 7937827) (7937865, 7942193) 37
scaffold_0004 (7937865, 7942193) (7942697, 7966853) 503
scaffold_0004 (7942697, 7966853) (8009365, 8016233) 42511
scaffold_0004 (8009365, 8016233) (8016284, 8017853) 50
scaffold_0004 (8016284, 8017853) (8017953, 8024403) 99
scaffold_0004 (8017953, 8024403) (8024923, 8035087) 519
scaffold_0004 (8024923, 8035087) (8041169, 8044353) 6081
scaffold_0004 (8041169, 8044353) (8044453, 8049576) 99
scaffold_0004 (8044453, 8049576) (8049584, 8051433) 7
scaffold_0004 (8049584, 8051433) (8051543, 8053004) 109
scaffold_0004 (8051543, 8053004) (8053393, 8057641) 388
scaffold_0004 (8053393, 8057641) (8057909, 8062623) 267
scaffold_0004 (8057909, 8062623) (8062973, 8066057) 349
scaffold_0004 (8062973, 8066057) (8066133, 8076684) 75
scaffold_0004 (8066133, 8076684) (8077573, 8087731) 888
scaffold_0004 (8077573, 8087731) (8090403, 8091561) 2671
scaffold_0004 (8090403, 8091561) (8095533, 8102532) 3971
scaffold_0004 (8095533, 8102532) (8108263, 8113003) 5730
scaffold_0004 (8108263, 8113003) (8113963, 8128348) 959
scaffold_0004 (8113963, 8128348) (8128683, 8142262) 334
scaffold_0004 (8128683, 8142262) (8156507, 8157083) 14244
scaffold_0004 (8156507, 8157083) (8157553, 8158879) 469
scaffold_0004 (8157553, 8158879) (8163735, 8180963) 4855
scaffold_0004 (8163735, 8180963) (8181779, 8187753) 815
scaffold_0004 (8181779, 8187753) (8202963, 8210457) 15209
scaffold_0004 (8202963, 8210457) (8216343, 8218759) 5885
scaffold_0004 (8216343, 8218759) (8222163, 8224783) 3403
scaffold_0004 (8222163, 8224783) (8225263, 8226585) 479
scaffold_0004 (8225263, 8226585) (8231446, 8248683) 4860
scaffold_0004 (8231446, 8248683) (8249500, 8251943) 816
scaffold_0004 (8249500, 8251943) (8253063, 8287985) 1119
scaffold_0004 (8253063, 8287985) (8294829, 8299293) 6843
scaffold_0004 (8294829, 8299293) (8299433, 8303731) 139
scaffold_0004 (8299433, 8303731) (8305203, 8309837) 1471
scaffold_0004 (8305203, 8309837) (8339348, 8345239) 29510
scaffold_0004 (8339348, 8345239) (8356988, 8358736) 11748
scaffold_0004 (8356988, 8358736) (8365238, 8368957) 6501
scaffold_0004 (8365238, 8368957) (8380209, 8385318) 11251
scaffold_0004 (8380209, 8385318) (8386943, 8390628) 1624
scaffold_0004 (8386943, 8390628) (8398518, 8404498) 7889
scaffold_0004 (8398518, 8404498) (8410238, 8418429) 5739
scaffold_0004 (8410238, 8418429) (8419118, 8420064) 688
scaffold_0004 (8419118, 8420064) (8422208, 8423322) 2143
scaffold_0004 (8422208, 8423322) (8423523, 8425918) 200
scaffold_0004 (8423523, 8425918) (8426088, 8436624) 169
scaffold_0004 (8426088, 8436624) (8438018, 8439140) 1393
scaffold_0004 (8438018, 8439140) (8440837, 8444898) 1696
scaffold_0004 (8440837, 8444898) (8449002, 8452508) 4103
scaffold_0004 (8449002, 8452508) (8453865, 8454898) 1356
scaffold_0004 (8453865, 8454898) (8467158, 8474816) 12259
scaffold_0004 (8467158, 8474816) (8476398, 8478547) 1581
scaffold_0004 (8476398, 8478547) (8481388, 8483714) 2840
scaffold_0004 (8481388, 8483714) (8485798, 8493241) 2083
scaffold_0004 (8485798, 8493241) (8501298, 8506115) 8056
scaffold_0004 (8501298, 8506115) (8506649, 8508568) 533
scaffold_0004 (8506649, 8508568) (8508718, 8510622) 149
scaffold_0004 (8508718, 8510622) (8510678, 8521867) 55
scaffold_0004 (8510678, 8521867) (8528728, 8530725) 6860
scaffold_0004 (8528728, 8530725) (8532979, 8533998) 2253
scaffold_0004 (8532979, 8533998) (8534968, 8543495) 969
scaffold_0004 (8534968, 8543495) (8546948, 8551400) 3452
scaffold_0004 (8546948, 8551400) (8554980, 8569618) 3579
scaffold_0004 (8554980, 8569618) (8574428, 8584648) 4809
scaffold_0004 (8574428, 8584648) (8590588, 8592754) 5939
scaffold_0004 (8590588, 8592754) (8604479, 8605268) 11724
scaffold_0004 (8604479, 8605268) (8610678, 8622378) 5409
scaffold_0004 (8610678, 8622378) (8625001, 8627248) 2622
scaffold_0004 (8625001, 8627248) (8641399, 8644298) 14150
scaffold_0004 (8641399, 8644298) (8660048, 8666833) 15749
scaffold_0004 (8660048, 8666833) (8671718, 8677292) 4884
[truncated: 36,017 more rows]
