# Supplementary material for: Tracing animal genomic evolution with the chromosomal-level assembly of the freshwater sponge Ephydatia muelleri
Source: Nat Commun. 2020 Jul 27;11:3676. doi: 10.1038/s41467-020-17397-w (PMC7385117; doi:10.1038/s41467-020-17397-w)
Supplement: Supplementary file 7 — Supplementary Data 3 [file 41467_2020_17397_MOESM7_ESM.zip › Suppl_Data_3_Comp_genome_statistics_scripts/intron-exon/triad1_augustus_introns.tab]

g3773.t2 (8580910, 8580966) (8581115, 8581206) 148
g3773.t2 (8581115, 8581206) (8581456, 8581554) 249
g3773.t2 (8581456, 8581554) (8581960, 8583583) 405
g3773.t1 (8580910, 8580966) (8581115, 8581206) 148
g3773.t1 (8581115, 8581206) (8581456, 8581554) 249
g3773.t1 (8581456, 8581554) (8581960, 8583538) 405
g9804.t1 (1237466, 1237671) (1238131, 1238239) 459
g9804.t1 (1238131, 1238239) (1238488, 1238562) 248
g9804.t1 (1238488, 1238562) (1238664, 1238792) 101
g9804.t1 (1238664, 1238792) (1238885, 1238969) 92
g9804.t1 (1238885, 1238969) (1239086, 1239175) 116
g9804.t1 (1239086, 1239175) (1239289, 1239371) 113
g9804.t1 (1239289, 1239371) (1239476, 1239595) 104
g9804.t1 (1239476, 1239595) (1239679, 1239731) 83
g9804.t1 (1239679, 1239731) (1239875, 1239914) 143
g9804.t1 (1239875, 1239914) (1240001, 1240093) 86
g9804.t1 (1240001, 1240093) (1240175, 1240222) 81
g5589.t1 (6084057, 6084173) (6084337, 6084471) 163
g5589.t1 (6084337, 6084471) (6084617, 6084722) 145
g5589.t1 (6084617, 6084722) (6084837, 6084865) 114
g7273.t1 (5237285, 5237337) (5237811, 5237994) 473
g7273.t1 (5237811, 5237994) (5238069, 5238200) 74
g7273.t1 (5238069, 5238200) (5238308, 5238499) 107
g7273.t1 (5238308, 5238499) (5238620, 5238796) 120
g7273.t1 (5238620, 5238796) (5238883, 5239035) 86
g7273.t1 (5238883, 5239035) (5239200, 5239394) 164
g751.t2 (6535168, 6535184) (6536003, 6536206) 818
g751.t2 (6536003, 6536206) (6536411, 6536518) 204
g751.t2 (6536411, 6536518) (6536624, 6536755) 105
g751.t2 (6536624, 6536755) (6536921, 6537086) 165
g751.t2 (6536921, 6537086) (6537246, 6537422) 159
g751.t2 (6537246, 6537422) (6537715, 6537831) 292
g751.t2 (6537715, 6537831) (6537931, 6538028) 99
g751.t2 (6537931, 6538028) (6538297, 6538337) 268
g751.t2 (6538297, 6538337) (6538407, 6538582) 69
g751.t2 (6538407, 6538582) (6538872, 6538961) 289
g751.t2 (6538872, 6538961) (6539125, 6539223) 163
g751.t2 (6539125, 6539223) (6539377, 6539492) 153
g751.t2 (6539377, 6539492) (6539608, 6539746) 115
g751.t2 (6539608, 6539746) (6539831, 6539867) 84
g751.t2 (6539831, 6539867) (6539958, 6540035) 90
g751.t2 (6539958, 6540035) (6540173, 6540483) 137
g751.t2 (6540173, 6540483) (6540622, 6540792) 138
g10855.t1 (205947, 206067) (206717, 206842) 649
g10855.t1 (206717, 206842) (207157, 207246) 314
g10855.t1 (207157, 207246) (207812, 207963) 565
g10855.t1 (207812, 207963) (208083, 208202) 119
g10952.t1 (408063, 408211) (408403, 408502) 191
g10952.t1 (408403, 408502) (409087, 409214) 584
g10952.t1 (409087, 409214) (409308, 409485) 93
g10952.t1 (409308, 409485) (409617, 409660) 131
g10952.t1 (409617, 409660) (409807, 409918) 146
g10952.t1 (409807, 409918) (410092, 410187) 173
g10952.t1 (410092, 410187) (410263, 410414) 75
g10952.t1 (410263, 410414) (410639, 410773) 224
g10952.t1 (410639, 410773) (410878, 410944) 104
g10952.t1 (410878, 410944) (411074, 411181) 129
g10952.t1 (411074, 411181) (411642, 411803) 460
g10952.t1 (411642, 411803) (411961, 412039) 157
g10952.t1 (411961, 412039) (412183, 412298) 143
g10952.t1 (412183, 412298) (413054, 413149) 755
g10952.t1 (413054, 413149) (413237, 413305) 87
g10952.t1 (413237, 413305) (413419, 413514) 113
g10952.t1 (413419, 413514) (413629, 413690) 114
g10952.t1 (413629, 413690) (413912, 413987) 221
g10952.t1 (413912, 413987) (414173, 414256) 185
g10952.t1 (414173, 414256) (414340, 414404) 83
g10952.t1 (414340, 414404) (414554, 414618) 149
g10952.t1 (414554, 414618) (414830, 414929) 211
g10952.t1 (414830, 414929) (415066, 415161) 136
g10952.t1 (415066, 415161) (415244, 415374) 82
g10952.t1 (415244, 415374) (415478, 415571) 103
g10952.t1 (415478, 415571) (415890, 415992) 318
g10952.t1 (415890, 415992) (416773, 416826) 780
g10952.t1 (416773, 416826) (416950, 417022) 123
g10952.t1 (416950, 417022) (417161, 417195) 138
g10952.t1 (417161, 417195) (417324, 417392) 128
g10952.t1 (417324, 417392) (417580, 417633) 187
g10952.t1 (417580, 417633) (418389, 418487) 755
g10952.t1 (418389, 418487) (419675, 419749) 1187
g8702.t1 (624720, 625168) (628069, 628336) 2900
g8702.t1 (628069, 628336) (628469, 628615) 132
g8702.t1 (628469, 628615) (628748, 628842) 132
g8702.t1 (628748, 628842) (628966, 629054) 123
g8702.t1 (628966, 629054) (629134, 629309) 79
g2824.t2 (509100, 509248) (509759, 509869) 510
g2824.t2 (509759, 509869) (510209, 510356) 339
g2824.t1 (504560, 504721) (509124, 509248) 4402
g2824.t1 (509124, 509248) (509759, 509869) 510
g2824.t1 (509759, 509869) (510209, 510356) 339
g5516.t2 (5517592, 5518217) (5518365, 5518921) 147
g5516.t2 (5518365, 5518921) (5519568, 5519743) 646
g5516.t2 (5519568, 5519743) (5519916, 5520149) 172
g5516.t1 (5517592, 5518217) (5518365, 5518969) 147
g5516.t1 (5518365, 5518969) (5519568, 5519743) 598
g5516.t1 (5519568, 5519743) (5519916, 5520149) 172
g8539.t1 (1920816, 1921265) (1922836, 1922979) 1570
g7978.t1 (2547294, 2547321) (2547403, 2547578) 81
g7978.t1 (2547403, 2547578) (2547947, 2548048) 368
g7978.t1 (2547947, 2548048) (2548177, 2548227) 128
g7978.t2 (2547294, 2547297) (2547403, 2547578) 105
g7978.t2 (2547403, 2547578) (2547947, 2548048) 368
g7978.t2 (2547947, 2548048) (2548177, 2548227) 128
g9347.t1 (468218, 470883) (471033, 471927) 149
g2225.t2 (4896200, 4896352) (4896461, 4896543) 108
g2225.t2 (4896461, 4896543) (4896630, 4896681) 86
g2225.t2 (4896630, 4896681) (4896923, 4897001) 241
g2225.t2 (4896923, 4897001) (4897091, 4897194) 89
g2225.t2 (4897091, 4897194) (4897291, 4897360) 96
g2225.t2 (4897291, 4897360) (4897450, 4897565) 89
g2225.t2 (4897450, 4897565) (4897678, 4897782) 112
g2225.t2 (4897678, 4897782) (4897942, 4898079) 159
g2225.t2 (4897942, 4898079) (4898204, 4898284) 124
g2225.t1 (4896146, 4896352) (4896461, 4896543) 108
g2225.t1 (4896461, 4896543) (4896630, 4896681) 86
g2225.t1 (4896630, 4896681) (4896923, 4897001) 241
g2225.t1 (4896923, 4897001) (4897091, 4897194) 89
g2225.t1 (4897091, 4897194) (4897291, 4897360) 96
g2225.t1 (4897291, 4897360) (4897450, 4897565) 89
g2225.t1 (4897450, 4897565) (4897678, 4897782) 112
g2225.t1 (4897678, 4897782) (4897942, 4898079) 159
g2225.t1 (4897942, 4898079) (4898204, 4898284) 124
g7451.t2 (1297918, 1297986) (1298116, 1298176) 129
g7451.t2 (1298116, 1298176) (1298386, 1298441) 209
g7451.t2 (1298386, 1298441) (1298583, 1298642) 141
g7451.t2 (1298583, 1298642) (1298753, 1298817) 110
g7451.t2 (1298753, 1298817) (1298984, 1299052) 166
g7451.t2 (1298984, 1299052) (1299163, 1299190) 110
g7451.t2 (1299163, 1299190) (1299273, 1299383) 82
g7451.t2 (1299273, 1299383) (1299499, 1299552) 115
g7451.t2 (1299499, 1299552) (1299679, 1299724) 126
g7451.t2 (1299679, 1299724) (1299817, 1299911) 92
g4860.t1 (7633242, 7633329) (7635473, 7635669) 2143
g4860.t1 (7635473, 7635669) (7636453, 7636536) 783
g4860.t1 (7636453, 7636536) (7636853, 7636963) 316
g4860.t1 (7636853, 7636963) (7637050, 7637180) 86
g4860.t1 (7637050, 7637180) (7637447, 7637553) 266
g4860.t1 (7637447, 7637553) (7637705, 7637898) 151
g4860.t1 (7637705, 7637898) (7638036, 7638222) 137
g4860.t1 (7638036, 7638222) (7638380, 7638507) 157
g7451.t1 (1297918, 1297986) (1298116, 1298176) 129
g7451.t1 (1298116, 1298176) (1298386, 1298441) 209
g7451.t1 (1298386, 1298441) (1298583, 1298642) 141
g7451.t1 (1298583, 1298642) (1298753, 1298817) 110
g7451.t1 (1298753, 1298817) (1298984, 1299052) 166
g7451.t1 (1298984, 1299052) (1299163, 1299196) 110
g7451.t1 (1299163, 1299196) (1299273, 1299383) 76
g7451.t1 (1299273, 1299383) (1299499, 1299552) 115
g7451.t1 (1299499, 1299552) (1299679, 1299724) 126
g7451.t1 (1299679, 1299724) (1299817, 1299911) 92
g1680.t1 (738991, 739221) (739588, 739734) 366
g1680.t1 (739588, 739734) (739913, 739999) 178
g1680.t1 (739913, 739999) (740108, 740198) 108
g1680.t1 (740108, 740198) (740379, 740497) 180
g1680.t1 (740379, 740497) (740799, 740867) 301
g1680.t1 (740799, 740867) (740991, 741119) 123
g1680.t1 (740991, 741119) (741260, 741964) 140
g1680.t1 (741260, 741964) (742061, 742115) 96
g1680.t1 (742061, 742115) (742211, 742368) 95
g1680.t1 (742211, 742368) (742451, 742563) 82
g1680.t1 (742451, 742563) (742685, 742765) 121
g1680.t1 (742685, 742765) (742934, 743021) 168
g1936.t2 (2755501, 2755548) (2755663, 2755742) 114
g1936.t2 (2755663, 2755742) (2755872, 2755939) 129
g1936.t2 (2755872, 2755939) (2756080, 2756149) 140
g1936.t2 (2756080, 2756149) (2756265, 2756322) 115
g1936.t2 (2756265, 2756322) (2756480, 2756553) 157
g1936.t2 (2756480, 2756553) (2756701, 2756829) 147
g1936.t2 (2756701, 2756829) (2756996, 2757124) 166
g1936.t2 (2756996, 2757124) (2757230, 2757296) 105
g1936.t2 (2757230, 2757296) (2757437, 2757498) 140
g1936.t2 (2757437, 2757498) (2758069, 2758188) 570
g1936.t2 (2758069, 2758188) (2758317, 2758359) 128
g1936.t2 (2758317, 2758359) (2758455, 2758492) 95
g1936.t2 (2758455, 2758492) (2758622, 2758663) 129
g1936.t2 (2758622, 2758663) (2758935, 2759014) 271
g1936.t2 (2758935, 2759014) (2759214, 2759287) 199
g1936.t2 (2759214, 2759287) (2759372, 2759452) 84
g1936.t2 (2759372, 2759452) (2759608, 2759680) 155
g1936.t2 (2759608, 2759680) (2759907, 2759946) 226
g1936.t2 (2759907, 2759946) (2760095, 2760154) 148
g1936.t2 (2760095, 2760154) (2760275, 2760327) 120
g1936.t2 (2760275, 2760327) (2760723, 2760793) 395
g1936.t2 (2760723, 2760793) (2760942, 2761000) 148
g1936.t2 (2760942, 2761000) (2761094, 2761139) 93
g1936.t2 (2761094, 2761139) (2761304, 2761423) 164
g1936.t2 (2761304, 2761423) (2762379, 2762465) 955
g1936.t2 (2762379, 2762465) (2762791, 2762805) 325
g5309.t1 (3481078, 3481114) (3482457, 3482500) 1342
g5309.t1 (3482457, 3482500) (3482722, 3482770) 221
g5309.t1 (3482722, 3482770) (3483075, 3483431) 304
g5309.t1 (3483075, 3483431) (3483649, 3483708) 217
g5309.t1 (3483649, 3483708) (3483786, 3484546) 77
g4800.t2 (7125394, 7125552) (7125710, 7125744) 157
g4800.t2 (7125710, 7125744) (7126194, 7126284) 449
g4800.t2 (7126194, 7126284) (7126528, 7126608) 243
g4800.t2 (7126528, 7126608) (7126817, 7126858) 208
g4800.t2 (7126817, 7126858) (7126994, 7127120) 135
g4800.t2 (7126994, 7127120) (7127285, 7127382) 164
g4800.t2 (7127285, 7127382) (7127735, 7127784) 352
g4800.t2 (7127735, 7127784) (7128381, 7128447) 596
g4800.t2 (7128381, 7128447) (7128556, 7128732) 108
g4800.t2 (7128556, 7128732) (7128820, 7128919) 87
g4800.t2 (7128820, 7128919) (7129032, 7129135) 112
g4800.t2 (7129032, 7129135) (7129250, 7129370) 114
g4800.t2 (7129250, 7129370) (7129495, 7129544) 124
g4800.t2 (7129495, 7129544) (7130167, 7130224) 622
g4800.t2 (7130167, 7130224) (7130345, 7130432) 120
g4800.t2 (7130345, 7130432) (7130690, 7130824) 257
g4800.t2 (7130690, 7130824) (7131431, 7131536) 606
g4800.t2 (7131431, 7131536) (7131631, 7131693) 94
g4800.t2 (7131631, 7131693) (7132071, 7132262) 377
g4800.t2 (7132071, 7132262) (7132354, 7132472) 91
g4800.t2 (7132354, 7132472) (7133008, 7133076) 535
g4800.t2 (7133008, 7133076) (7134587, 7134688) 1510
g4800.t2 (7134587, 7134688) (7134799, 7134855) 110
g4800.t2 (7134799, 7134855) (7134933, 7135019) 77
g4800.t2 (7134933, 7135019) (7135203, 7135289) 183
g4800.t2 (7135203, 7135289) (7135597, 7135962) 307
g4800.t2 (7135597, 7135962) (7136058, 7136108) 95
g4800.t2 (7136058, 7136108) (7136231, 7136662) 122
g4800.t2 (7136231, 7136662) (7138008, 7138050) 1345
g4800.t2 (7138008, 7138050) (7138259, 7138282) 208
g6940.t2 (2520076, 2520089) (2520229, 2520301) 139
g6940.t2 (2520229, 2520301) (2522439, 2522611) 2137
g6940.t2 (2522439, 2522611) (2522759, 2522942) 147
g6940.t2 (2522759, 2522942) (2523112, 2523270) 169
g6940.t2 (2523112, 2523270) (2523392, 2523485) 121
g6940.t2 (2523392, 2523485) (2523610, 2523729) 124
g6940.t2 (2523610, 2523729) (2523814, 2523934) 84
g6940.t2 (2523814, 2523934) (2524113, 2524279) 178
g6940.t2 (2524113, 2524279) (2524383, 2524420) 103
g6940.t2 (2524383, 2524420) (2524560, 2524595) 139
g6940.t2 (2524560, 2524595) (2524664, 2524791) 68
g6940.t2 (2524664, 2524791) (2524869, 2524968) 77
g6940.t2 (2524869, 2524968) (2525087, 2525152) 118
g6940.t2 (2525087, 2525152) (2525229, 2525448) 76
g6940.t2 (2525229, 2525448) (2525529, 2526086) 80
g6940.t2 (2525529, 2526086) (2526212, 2526358) 125
g6940.t2 (2526212, 2526358) (2526488, 2526601) 129
g6940.t2 (2526488, 2526601) (2526803, 2526969) 201
g6940.t2 (2526803, 2526969) (2527059, 2527643) 89
g9607.t1 (1277814, 1277831) (1278621, 1278689) 789
g9607.t1 (1278621, 1278689) (1278850, 1278931) 160
g9607.t1 (1278850, 1278931) (1279136, 1279227) 204
g9607.t1 (1279136, 1279227) (1279323, 1279456) 95
g9607.t1 (1279323, 1279456) (1279535, 1279586) 78
g9607.t1 (1279535, 1279586) (1279677, 1279733) 90
g9607.t1 (1279677, 1279733) (1279815, 1279862) 81
g4556.t1 (4958701, 4958979) (4959603, 4959806) 623
g4556.t1 (4959603, 4959806) (4959944, 4960000) 137
g4556.t1 (4959944, 4960000) (4960222, 4960312) 221
g4556.t1 (4960222, 4960312) (4960420, 4960509) 107
g4556.t1 (4960420, 4960509) (4960642, 4960816) 132
g4556.t1 (4960642, 4960816) (4960902, 4961070) 85
g10716.t1 (348716, 348883) (349082, 349300) 198
g10716.t1 (349082, 349300) (349449, 349739) 148
g10716.t1 (349449, 349739) (349994, 350884) 254
g4103.t1 (1733583, 1733694) (1733808, 1733881) 113
g4103.t1 (1733808, 1733881) (1734051, 1734115) 169
g4103.t1 (1734051, 1734115) (1734193, 1734262) 77
g4103.t1 (1734193, 1734262) (1734486, 1734533) 223
g4103.t1 (1734486, 1734533) (1734635, 1734739) 101
g4103.t1 (1734635, 1734739) (1734883, 1734992) 143
g4103.t1 (1734883, 1734992) (1735231, 1735338) 238
g4103.t1 (1735231, 1735338) (1735457, 1735505) 118
g4103.t1 (1735457, 1735505) (1735758, 1735802) 252
g10716.t2 (348716, 348883) (349082, 349300) 198
g10716.t2 (349082, 349300) (349449, 349739) 148
g10716.t2 (349449, 349739) (349994, 350929) 254
g6231.t1 (2501592, 2502161) (2502312, 2502332) 150
g10951.t1 (394768, 394925) (395022, 395246) 96
g10951.t1 (395022, 395246) (395331, 395469) 84
g10951.t1 (395331, 395469) (395650, 395886) 180
g10951.t1 (395650, 395886) (396923, 397057) 1036
g10951.t1 (396923, 397057) (397911, 397993) 853
g10951.t1 (397911, 397993) (398099, 398326) 105
g10951.t1 (398099, 398326) (399027, 399114) 700
g2742.t2 (9517452, 9517560) (9518296, 9518400) 735
g2742.t2 (9518296, 9518400) (9518574, 9518899) 173
g2742.t2 (9518574, 9518899) (9518994, 9519046) 94
g2742.t2 (9518994, 9519046) (9519183, 9519321) 136
g2742.t2 (9519183, 9519321) (9519568, 9519666) 246
g2742.t2 (9519568, 9519666) (9519747, 9519779) 80
g2742.t2 (9519747, 9519779) (9519880, 9519977) 100
g2742.t2 (9519880, 9519977) (9520072, 9520198) 94
g2742.t2 (9520072, 9520198) (9520325, 9520370) 126
g2742.t2 (9520325, 9520370) (9520456, 9520528) 85
g2742.t2 (9520456, 9520528) (9520607, 9520700) 78
g2742.t2 (9520607, 9520700) (9520801, 9520899) 100
g2742.t2 (9520801, 9520899) (9520991, 9521115) 91
g2742.t2 (9520991, 9521115) (9521187, 9521254) 71
g2742.t2 (9521187, 9521254) (9521324, 9521416) 69
g2742.t2 (9521324, 9521416) (9521574, 9521626) 157
g2742.t2 (9521574, 9521626) (9521846, 9521941) 219
g2742.t2 (9521846, 9521941) (9522122, 9522271) 180
g2742.t2 (9522122, 9522271) (9522356, 9522486) 84
g2742.t2 (9522356, 9522486) (9522567, 9522651) 80
g2742.t2 (9522567, 9522651) (9522757, 9522806) 105
g2742.t2 (9522757, 9522806) (9523020, 9523128) 213
g2742.t2 (9523020, 9523128) (9523216, 9523258) 87
g2742.t2 (9523216, 9523258) (9523558, 9523670) 299
g3030.t1 (2398759, 2398788) (2398903, 2399007) 114
g3030.t1 (2398903, 2399007) (2399112, 2399151) 104
g3030.t1 (2399112, 2399151) (2399275, 2399470) 123
g3030.t1 (2399275, 2399470) (2399565, 2399708) 94
g3030.t1 (2399565, 2399708) (2399807, 2400153) 98
g3030.t1 (2399807, 2400153) (2400255, 2400300) 101
g3030.t1 (2400255, 2400300) (2400405, 2401189) 104
g3030.t1 (2400405, 2401189) (2401278, 2401348) 88
g3030.t1 (2401278, 2401348) (2401422, 2401512) 73
g3030.t1 (2401422, 2401512) (2401593, 2401960) 80
g3030.t1 (2401593, 2401960) (2402513, 2402574) 552
g3030.t1 (2402513, 2402574) (2402662, 2402680) 87
g2742.t1 (9517452, 9517560) (9518296, 9518400) 735
g2742.t1 (9518296, 9518400) (9518574, 9518899) 173
g2742.t1 (9518574, 9518899) (9518994, 9519046) 94
g2742.t1 (9518994, 9519046) (9519183, 9519321) 136
g2742.t1 (9519183, 9519321) (9519568, 9519666) 246
g2742.t1 (9519568, 9519666) (9519747, 9519779) 80
g2742.t1 (9519747, 9519779) (9519880, 9519977) 100
g2742.t1 (9519880, 9519977) (9520072, 9520198) 94
g2742.t1 (9520072, 9520198) (9520325, 9520370) 126
g2742.t1 (9520325, 9520370) (9520456, 9520528) 85
g2742.t1 (9520456, 9520528) (9520607, 9520700) 78
g2742.t1 (9520607, 9520700) (9520801, 9520899) 100
g2742.t1 (9520801, 9520899) (9520991, 9521115) 91
g2742.t1 (9520991, 9521115) (9521187, 9521254) 71
g2742.t1 (9521187, 9521254) (9521324, 9521416) 69
g2742.t1 (9521324, 9521416) (9521574, 9521626) 157
g2742.t1 (9521574, 9521626) (9522122, 9522271) 495
g2742.t1 (9522122, 9522271) (9522356, 9522486) 84
g2742.t1 (9522356, 9522486) (9522567, 9522651) 80
g2742.t1 (9522567, 9522651) (9522757, 9522806) 105
g2742.t1 (9522757, 9522806) (9523020, 9523128) 213
g2742.t1 (9523020, 9523128) (9523216, 9523258) 87
g2742.t1 (9523216, 9523258) (9523558, 9523670) 299
g1934.t2 (2745306, 2745401) (2746177, 2746318) 775
g1934.t2 (2746177, 2746318) (2746864, 2747114) 545
g1934.t2 (2746864, 2747114) (2747282, 2747531) 167
g1934.t2 (2747282, 2747531) (2747635, 2747866) 103
g1934.t2 (2747635, 2747866) (2748025, 2748211) 158
g5617.t1 (6254473, 6254741) (6254942, 6255623) 200
g3739.t1 (8291606, 8291818) (8292437, 8292559) 618
g3739.t1 (8292437, 8292559) (8292668, 8292908) 108
g3739.t1 (8292668, 8292908) (8293218, 8293368) 309
g3739.t1 (8293218, 8293368) (8293614, 8293706) 245
g3739.t1 (8293614, 8293706) (8293875, 8293935) 168
g3739.t1 (8293875, 8293935) (8294021, 8294257) 85
g3739.t1 (8294021, 8294257) (8295167, 8295361) 909
g3739.t1 (8295167, 8295361) (8296014, 8296079) 652
g3739.t1 (8296014, 8296079) (8296491, 8296592) 411
g3739.t1 (8296491, 8296592) (8297760, 8297930) 1167
g3739.t1 (8297760, 8297930) (8298241, 8298378) 310
g3739.t1 (8298241, 8298378) (8301307, 8301405) 2928
g3739.t2 (8291606, 8291818) (8292437, 8292559) 618
g3739.t2 (8292437, 8292559) (8292668, 8292908) 108
g3739.t2 (8292668, 8292908) (8293218, 8293368) 309
g3739.t2 (8293218, 8293368) (8293614, 8293706) 245
g3739.t2 (8293614, 8293706) (8293875, 8293935) 168
g3739.t2 (8293875, 8293935) (8294021, 8294257) 85
g3739.t2 (8294021, 8294257) (8295167, 8295361) 909
g3739.t2 (8295167, 8295361) (8296491, 8296592) 1129
g3739.t2 (8296491, 8296592) (8297760, 8297930) 1167
g3739.t2 (8297760, 8297930) (8298241, 8298378) 310
g3739.t2 (8298241, 8298378) (8301307, 8301405) 2928
g8280.t1 (1981947, 1982422) (1983632, 1983674) 1209
g8280.t1 (1983632, 1983674) (1983914, 1984251) 239
g8280.t1 (1983914, 1984251) (1984342, 1984575) 90
g8280.t1 (1984342, 1984575) (1984648, 1984842) 72
g8280.t1 (1984648, 1984842) (1984956, 1985298) 113
g10795.t1 (565804, 565884) (566035, 566148) 150
g10795.t1 (566035, 566148) (566263, 566345) 114
g10795.t1 (566263, 566345) (566543, 566668) 197
g10795.t1 (566543, 566668) (566888, 567004) 219
g10795.t1 (566888, 567004) (567221, 567293) 216
g10795.t1 (567221, 567293) (567438, 567525) 144
g10795.t1 (567438, 567525) (567624, 567766) 98
g10795.t1 (567624, 567766) (567898, 567925) 131
g10795.t1 (567898, 567925) (568077, 568136) 151
g10795.t1 (568077, 568136) (568335, 568455) 198
g10795.t1 (568335, 568455) (568599, 568662) 143
g10795.t1 (568599, 568662) (568805, 568865) 142
g10795.t1 (568805, 568865) (568947, 569029) 81
g10795.t1 (568947, 569029) (569116, 569247) 86
g10795.t1 (569116, 569247) (569346, 569429) 98
g10795.t1 (569346, 569429) (569685, 569825) 255
g10795.t1 (569685, 569825) (569977, 570102) 151
g10795.t1 (569977, 570102) (570239, 570343) 136
g10795.t1 (570239, 570343) (570456, 570615) 112
g10795.t1 (570456, 570615) (571400, 571413) 784
g10795.t1 (571400, 571413) (571531, 571607) 117
g10795.t1 (571531, 571607) (571781, 571836) 173
g10795.t1 (571781, 571836) (571934, 572042) 97
g10795.t1 (571934, 572042) (572146, 572230) 103
g7569.t1 (2234006, 2234197) (2234287, 2234370) 89
g7569.t1 (2234287, 2234370) (2234683, 2234786) 312
g7569.t1 (2234683, 2234786) (2234861, 2235083) 74
g7569.t1 (2234861, 2235083) (2235213, 2235308) 129
g7569.t1 (2235213, 2235308) (2235403, 2235486) 94
g7569.t1 (2235403, 2235486) (2235555, 2235654) 68
g7569.t1 (2235555, 2235654) (2235738, 2235799) 83
g7569.t1 (2235738, 2235799) (2235875, 2235967) 75
g7569.t1 (2235875, 2235967) (2236043, 2236111) 75
g7569.t1 (2236043, 2236111) (2236201, 2236299) 89
g7569.t1 (2236201, 2236299) (2236418, 2236546) 118
g7569.t1 (2236418, 2236546) (2236650, 2236712) 103
g7569.t1 (2236650, 2236712) (2236812, 2236921) 99
g7569.t1 (2236812, 2236921) (2237002, 2237095) 80
g7569.t1 (2237002, 2237095) (2237192, 2237305) 96
g7569.t1 (2237192, 2237305) (2237389, 2237484) 83
g7569.t1 (2237389, 2237484) (2237569, 2237682) 84
g7569.t1 (2237569, 2237682) (2237750, 2237837) 67
g7569.t1 (2237750, 2237837) (2238014, 2238102) 176
g7569.t1 (2238014, 2238102) (2238179, 2238274) 76
g7569.t1 (2238179, 2238274) (2238474, 2238570) 199
g7569.t1 (2238474, 2238570) (2238715, 2238793) 144
g7569.t1 (2238715, 2238793) (2238889, 2238955) 95
g7569.t1 (2238889, 2238955) (2239031, 2239121) 75
g7569.t1 (2239031, 2239121) (2239198, 2239322) 76
g7569.t1 (2239198, 2239322) (2239470, 2239592) 147
g7569.t1 (2239470, 2239592) (2239766, 2239828) 173
g7569.t1 (2239766, 2239828) (2239919, 2239997) 90
g7569.t1 (2239919, 2239997) (2240098, 2240319) 100
g7569.t1 (2240098, 2240319) (2241048, 2241106) 728
g4794.t2 (7019076, 7019126) (7019681, 7019858) 554
g4794.t2 (7019681, 7019858) (7019958, 7020028) 99
g4794.t2 (7019958, 7020028) (7020114, 7020175) 85
g4794.t2 (7020114, 7020175) (7020361, 7020497) 185
g4794.t2 (7020361, 7020497) (7020684, 7020818) 186
g4794.t2 (7020684, 7020818) (7021132, 7021338) 313
g4794.t2 (7021132, 7021338) (7021443, 7021513) 104
g4794.t2 (7021443, 7021513) (7021630, 7021688) 116
g4794.t2 (7021630, 7021688) (7021884, 7022020) 195
g4794.t2 (7021884, 7022020) (7022196, 7022330) 175
g4794.t2 (7022196, 7022330) (7022534, 7022620) 203
g4794.t2 (7022534, 7022620) (7022810, 7023703) 189
g4794.t2 (7022810, 7023703) (7023860, 7023979) 156
g4794.t2 (7023860, 7023979) (7024359, 7024554) 379
g4794.t2 (7024359, 7024554) (7024659, 7024924) 104
g4794.t2 (7024659, 7024924) (7025189, 7025286) 264
g4794.t2 (7025189, 7025286) (7025410, 7025480) 123
g4794.t2 (7025410, 7025480) (7025583, 7025742) 102
g4794.t1 (7019076, 7019126) (7019681, 7019858) 554
g4794.t1 (7019681, 7019858) (7019958, 7020028) 99
g4794.t1 (7019958, 7020028) (7020114, 7020175) 85
g4794.t1 (7020114, 7020175) (7020361, 7020497) 185
g4794.t1 (7020361, 7020497) (7020684, 7020818) 186
g4794.t1 (7020684, 7020818) (7021132, 7021338) 313
g4794.t1 (7021132, 7021338) (7021443, 7021513) 104
g4794.t1 (7021443, 7021513) (7021630, 7021688) 116
g4794.t1 (7021630, 7021688) (7021884, 7022020) 195
g4794.t1 (7021884, 7022020) (7022196, 7022330) 175
g4794.t1 (7022196, 7022330) (7022534, 7022620) 203
g4794.t1 (7022534, 7022620) (7022810, 7023703) 189
g4794.t1 (7022810, 7023703) (7023860, 7023979) 156
g4794.t1 (7023860, 7023979) (7024359, 7024493) 379
g4794.t1 (7024359, 7024493) (7024727, 7024924) 233
g4794.t1 (7024727, 7024924) (7025189, 7025286) 264
g4794.t1 (7025189, 7025286) (7025410, 7025480) 123
g4794.t1 (7025410, 7025480) (7025583, 7025742) 102
g10344.t2 (932109, 932187) (932314, 932483) 126
g10344.t2 (932314, 932483) (932605, 932761) 121
g10344.t2 (932605, 932761) (932916, 933041) 154
g10344.t2 (932916, 933041) (933177, 933261) 135
g10344.t2 (933177, 933261) (933489, 933561) 227
g10344.t2 (933489, 933561) (933707, 933786) 145
g10344.t2 (933707, 933786) (934936, 935024) 1149
g10344.t2 (934936, 935024) (936914, 937186) 1889
g10344.t2 (936914, 937186) (937365, 937470) 178
g10344.t2 (937365, 937470) (937595, 937750) 124
g10344.t2 (937595, 937750) (937858, 937986) 107
g10344.t2 (937858, 937986) (938336, 938524) 349
g10344.t2 (938336, 938524) (938700, 939255) 175
g10344.t2 (938700, 939255) (940818, 941138) 1562
g10344.t3 (932109, 932187) (932314, 932483) 126
g10344.t3 (932314, 932483) (932605, 932761) 121
g10344.t3 (932605, 932761) (932916, 933041) 154
g10344.t3 (932916, 933041) (933177, 933261) 135
g10344.t3 (933177, 933261) (933489, 933561) 227
g10344.t3 (933489, 933561) (933707, 933786) 145
g10344.t3 (933707, 933786) (934936, 935024) 1149
g10344.t3 (934936, 935024) (936914, 937186) 1889
g10344.t3 (936914, 937186) (937365, 937470) 178
g10344.t3 (937365, 937470) (937595, 937750) 124
g10344.t3 (937595, 937750) (937858, 937986) 107
g10344.t3 (937858, 937986) (938336, 938524) 349
g10344.t3 (938336, 938524) (938700, 939255) 175
g10344.t3 (938700, 939255) (940818, 941186) 1562
g10344.t3 (940818, 941186) (942010, 942110) 823
g10344.t3 (942010, 942110) (942268, 942312) 157
g10344.t3 (942268, 942312) (942484, 942571) 171
g10344.t3 (942484, 942571) (942687, 942769) 115
g10344.t3 (942687, 942769) (942890, 942989) 120
g10344.t3 (942890, 942989) (943077, 943196) 87
g10344.t3 (943077, 943196) (943353, 943433) 156
g10344.t3 (943353, 943433) (943702, 943815) 268
g10344.t3 (943702, 943815) (943913, 944010) 97
g10344.t3 (943913, 944010) (944169, 944243) 158
g10344.t3 (944169, 944243) (944453, 944548) 209
g10344.t3 (944453, 944548) (944981, 945129) 432
g10344.t3 (944981, 945129) (945602, 945639) 472
g10344.t1 (941995, 942110) (942268, 942312) 157
g10344.t1 (942268, 942312) (942484, 942571) 171
g10344.t1 (942484, 942571) (942687, 942769) 115
g10344.t1 (942687, 942769) (942890, 942989) 120
g10344.t1 (942890, 942989) (943077, 943196) 87
g10344.t1 (943077, 943196) (943353, 943433) 156
g10344.t1 (943353, 943433) (943702, 943815) 268
g10344.t1 (943702, 943815) (943913, 944010) 97
g10344.t1 (943913, 944010) (944169, 944243) 158
g10344.t1 (944169, 944243) (944453, 944548) 209
g10344.t1 (944453, 944548) (944981, 945129) 432
g10344.t1 (944981, 945129) (945602, 945639) 472
g9772.t2 (1034018, 1034199) (1034795, 1034860) 595
g9772.t2 (1034795, 1034860) (1035117, 1035154) 256
g9772.t2 (1035117, 1035154) (1035442, 1035520) 287
g9772.t2 (1035442, 1035520) (1036126, 1036219) 605
g9772.t2 (1036126, 1036219) (1036291, 1036350) 71
g9772.t2 (1036291, 1036350) (1036469, 1036648) 118
g9772.t2 (1036469, 1036648) (1037117, 1037188) 468
g9772.t2 (1037117, 1037188) (1037297, 1037420) 108
g9772.t2 (1037297, 1037420) (1037494, 1037573) 73
g9772.t2 (1037494, 1037573) (1037675, 1037727) 101
g9772.t2 (1037675, 1037727) (1037829, 1037931) 101
g9772.t2 (1037829, 1037931) (1038069, 1038166) 137
g9772.t2 (1038069, 1038166) (1038258, 1038435) 91
g9772.t2 (1038258, 1038435) (1038517, 1038600) 81
g9772.t2 (1038517, 1038600) (1038698, 1038784) 97
g7862.t1 (1715799, 1715836) (1716282, 1716312) 445
g7862.t1 (1716282, 1716312) (1716441, 1716522) 128
g7862.t1 (1716441, 1716522) (1716625, 1716654) 102
g7862.t1 (1716625, 1716654) (1716767, 1716867) 112
g7862.t1 (1716767, 1716867) (1716996, 1717081) 128
g7862.t1 (1716996, 1717081) (1717242, 1717336) 160
g7862.t1 (1717242, 1717336) (1717446, 1717538) 109
g7862.t1 (1717446, 1717538) (1717660, 1717747) 121
g7862.t1 (1717660, 1717747) (1717817, 1717898) 69
g7862.t1 (1717817, 1717898) (1718005, 1718094) 106
g7862.t1 (1718005, 1718094) (1718191, 1718334) 96
g7862.t1 (1718191, 1718334) (1718404, 1718580) 69
g7932.t1 (2275316, 2275495) (2276558, 2276765) 1062
g7932.t1 (2276558, 2276765) (2276976, 2277083) 210
g7932.t1 (2276976, 2277083) (2277265, 2277389) 181
g11736.t2 (890, 1104) (1197, 1272) 92
g1201.t2 (10012028, 10012540) (10012642, 10013116) 101
g1201.t2 (10012642, 10013116) (10013282, 10013509) 165
g1201.t2 (10013282, 10013509) (10013640, 10013883) 130
g1201.t2 (10013640, 10013883) (10014083, 10014365) 199
g1201.t1 (10012028, 10012540) (10012642, 10013116) 101
g1201.t1 (10012642, 10013116) (10013213, 10013509) 96
g1201.t1 (10013213, 10013509) (10013640, 10013883) 130
g1201.t1 (10013640, 10013883) (10014083, 10014365) 199
g848.t1 (7326602, 7328053) (7328192, 7328272) 138
g848.t1 (7328192, 7328272) (7328427, 7328597) 154
g848.t1 (7328427, 7328597) (7328828, 7328919) 230
g848.t1 (7328828, 7328919) (7329081, 7329126) 161
g848.t1 (7329081, 7329126) (7329360, 7329462) 233
g848.t1 (7329360, 7329462) (7329690, 7329850) 227
g848.t1 (7329690, 7329850) (7329998, 7330218) 147
g848.t1 (7329998, 7330218) (7330404, 7330465) 185
g848.t1 (7330404, 7330465) (7330851, 7331019) 385
g848.t1 (7330851, 7331019) (7331625, 7331919) 605
g7581.t1 (2349362, 2349724) (2350590, 2351518) 865
g7581.t1 (2350590, 2351518) (2351612, 2351663) 93
g10284.t1 (452301, 452373) (452872, 453040) 498
g10284.t1 (452872, 453040) (453320, 453406) 279
g10284.t1 (453320, 453406) (453600, 453819) 193
g10284.t1 (453600, 453819) (454042, 454167) 222
g10284.t1 (454042, 454167) (454761, 454859) 593
g11163.t1 (377713, 377750) (377873, 378017) 122
g11163.t1 (377873, 378017) (378131, 378291) 113
g11163.t1 (378131, 378291) (378353, 378590) 61
g11163.t1 (378353, 378590) (378799, 379034) 208
g11163.t1 (378799, 379034) (379187, 379412) 152
g792.t1 (6884558, 6885332) (6885594, 6886000) 261
g792.t1 (6885594, 6886000) (6886146, 6886330) 145
g792.t1 (6886146, 6886330) (6886416, 6886575) 85
g792.t1 (6886416, 6886575) (6886737, 6886903) 161
g792.t1 (6886737, 6886903) (6887103, 6887514) 199
g792.t2 (6884558, 6885332) (6885594, 6886000) 261
g792.t2 (6885594, 6886000) (6886146, 6886330) 145
g792.t2 (6886146, 6886330) (6886416, 6886575) 85
g792.t2 (6886416, 6886575) (6886737, 6886822) 161
g792.t2 (6886737, 6886822) (6887103, 6887514) 280
g10556.t1 (696765, 696868) (696973, 697104) 104
g10556.t1 (696973, 697104) (697193, 697237) 88
g10556.t1 (697193, 697237) (697612, 697778) 374
g10556.t1 (697612, 697778) (697857, 697945) 78
g10556.t1 (697857, 697945) (698025, 698132) 79
g10556.t1 (698025, 698132) (698397, 698549) 264
g5615.t1 (6248841, 6249020) (6249500, 6249640) 479
g9084.t1 (143169, 143315) (143408, 143539) 92
g9084.t1 (143408, 143539) (143616, 143709) 76
g9084.t1 (143616, 143709) (143786, 143857) 76
g9084.t1 (143786, 143857) (143959, 143996) 101
g9084.t1 (143959, 143996) (144076, 144163) 79
g9084.t1 (144076, 144163) (144287, 144384) 123
g9084.t1 (144287, 144384) (144501, 144581) 116
g9084.t1 (144501, 144581) (144877, 144951) 295
g9084.t1 (144877, 144951) (145070, 145117) 118
g9084.t1 (145070, 145117) (145213, 145290) 95
g9084.t1 (145213, 145290) (145368, 145451) 77
g9084.t1 (145368, 145451) (145570, 145650) 118
g9084.t1 (145570, 145650) (145727, 145789) 76
g9084.t1 (145727, 145789) (145867, 146232) 77
g9084.t1 (145867, 146232) (146298, 146506) 65
g9084.t1 (146298, 146506) (146673, 146778) 166
g9084.t1 (146673, 146778) (146876, 146983) 97
g9084.t1 (146876, 146983) (147060, 147299) 76
g9084.t1 (147060, 147299) (147385, 147462) 85
g9084.t1 (147385, 147462) (147533, 147634) 70
g9084.t1 (147533, 147634) (147719, 147816) 84
g9084.t1 (147719, 147816) (147963, 148085) 146
g9084.t1 (147963, 148085) (148156, 148249) 70
g9084.t1 (148156, 148249) (148394, 148492) 144
g9084.t1 (148394, 148492) (148588, 148650) 95
g9084.t1 (148588, 148650) (148748, 148860) 97
g9084.t1 (148748, 148860) (149024, 149111) 163
g9084.t1 (149024, 149111) (149186, 149249) 74
g9084.t1 (149186, 149249) (149339, 149397) 89
g9084.t1 (149339, 149397) (149479, 149600) 81
g9084.t1 (149479, 149600) (149697, 149790) 96
g9084.t1 (149697, 149790) (149942, 150043) 151
g9084.t1 (149942, 150043) (150127, 150202) 83
g9084.t1 (150127, 150202) (150638, 150692) 435
g9084.t1 (150638, 150692) (150843, 150880) 150
g9084.t1 (150843, 150880) (150981, 151057) 100
g9084.t1 (150981, 151057) (151381, 151558) 323
g9084.t1 (151381, 151558) (152090, 152109) 531
g8450.t1 (1203688, 1203759) (1203883, 1203963) 123
g8450.t1 (1203883, 1203963) (1204167, 1204371) 203
g8450.t1 (1204167, 1204371) (1204487, 1204527) 115
g8450.t1 (1204487, 1204527) (1204706, 1204749) 178
g8450.t1 (1204706, 1204749) (1205013, 1205115) 263
g8450.t1 (1205013, 1205115) (1205386, 1205485) 270
g8450.t1 (1205386, 1205485) (1205660, 1205743) 174
g8450.t1 (1205660, 1205743) (1206117, 1206382) 373
g10284.t2 (452301, 452373) (452872, 453040) 498
g10284.t2 (452872, 453040) (453600, 453819) 559
g10284.t2 (453600, 453819) (454042, 454167) 222
g10284.t2 (454042, 454167) (454761, 454859) 593
g150.t1 (1639095, 1639167) (1639561, 1639723) 393
g150.t1 (1639561, 1639723) (1639990, 1640032) 266
g7027.t2 (3374734, 3374773) (3374878, 3375097) 104
g7027.t2 (3374878, 3375097) (3375211, 3375330) 113
g7027.t2 (3375211, 3375330) (3375474, 3375593) 143
g7027.t2 (3375474, 3375593) (3376613, 3376784) 1019
g1461.t2 (11891030, 11891138) (11891645, 11891758) 506
g1461.t2 (11891645, 11891758) (11892160, 11892281) 401
g1461.t2 (11892160, 11892281) (11892650, 11892787) 368
g1461.t2 (11892650, 11892787) (11892911, 11893108) 123
g1461.t1 (11891033, 11891138) (11891645, 11891758) 506
g1461.t1 (11891645, 11891758) (11892160, 11892281) 401
g1461.t1 (11892160, 11892281) (11892650, 11892787) 368
g1461.t1 (11892650, 11892787) (11892911, 11893108) 123
g10764.t1 (138514, 138795) (139283, 139410) 487
g10764.t1 (139283, 139410) (140174, 140338) 763
g10764.t1 (140174, 140338) (140626, 140632) 287
g1203.t1 (10021084, 10021230) (10021331, 10021807) 100
g1203.t1 (10021331, 10021807) (10021934, 10022122) 126
g1203.t1 (10021934, 10022122) (10022197, 10022324) 74
g1203.t1 (10022197, 10022324) (10022407, 10022707) 82
g1203.t1 (10022407, 10022707) (10023304, 10023504) 596
g12501.t1 (524, 778) (867, 983) 88
g12084.t1 (2203, 2373) (2501, 2608) 127
g12084.t1 (2501, 2608) (2736, 2827) 127
g12084.t1 (2736, 2827) (3447, 3483) 619
g8643.t2 (214842, 215060) (215255, 215407) 194
g8643.t2 (215255, 215407) (215511, 215555) 103
g8643.t2 (215511, 215555) (215963, 216025) 407
g8643.t2 (215963, 216025) (216189, 216254) 163
g8643.t2 (216189, 216254) (216575, 216601) 320
g8643.t2 (216575, 216601) (216728, 216871) 126
g8643.t2 (216728, 216871) (217029, 217179) 157
g8643.t2 (217029, 217179) (217267, 217370) 87
g8643.t2 (217267, 217370) (217452, 217502) 81
g8643.t2 (217452, 217502) (217596, 217671) 93
g8643.t2 (217596, 217671) (217984, 218124) 312
g8643.t2 (217984, 218124) (218586, 218661) 461
g8643.t2 (218586, 218661) (218744, 218840) 82
g8643.t2 (218744, 218840) (218925, 219035) 84
g8643.t2 (218925, 219035) (219169, 219369) 133
g8643.t2 (219169, 219369) (219483, 219609) 113
g8643.t2 (219483, 219609) (219708, 219932) 98
g8643.t2 (219708, 219932) (220016, 220095) 83
g8643.t2 (220016, 220095) (220223, 220281) 127
g8643.t2 (220223, 220281) (220355, 220471) 73
g8643.t2 (220355, 220471) (220569, 220674) 97
g8643.t2 (220569, 220674) (221010, 221133) 335
g8643.t2 (221010, 221133) (221228, 221268) 94
g7938.t2 (2300584, 2300595) (2301481, 2301545) 885
g7938.t2 (2301481, 2301545) (2301774, 2301837) 228
g7938.t2 (2301774, 2301837) (2302612, 2302938) 774
g7938.t2 (2302612, 2302938) (2303916, 2304105) 977
g7938.t2 (2303916, 2304105) (2304202, 2304376) 96
g7938.t2 (2304202, 2304376) (2304457, 2304598) 80
g7938.t2 (2304457, 2304598) (2304972, 2305038) 373
g7938.t2 (2304972, 2305038) (2305245, 2305333) 206
g7938.t2 (2305245, 2305333) (2305459, 2306106) 125
g7938.t2 (2305459, 2306106) (2306599, 2306948) 492
g7938.t2 (2306599, 2306948) (2307317, 2307545) 368
g7938.t2 (2307317, 2307545) (2307929, 2308150) 383
g7938.t2 (2307929, 2308150) (2308461, 2308592) 310
g7938.t2 (2308461, 2308592) (2308694, 2308942) 101
g7938.t2 (2308694, 2308942) (2309311, 2309630) 368
g7938.t2 (2309311, 2309630) (2310193, 2310398) 562
g7938.t2 (2310193, 2310398) (2310517, 2310643) 118
g7938.t2 (2310517, 2310643) (2310853, 2310975) 209
g7938.t2 (2310853, 2310975) (2311161, 2311245) 185
g7703.t1 (259669, 259740) (260027, 260128) 286
g7703.t1 (260027, 260128) (260497, 260590) 368
g7703.t1 (260497, 260590) (260677, 260744) 86
g7703.t1 (260677, 260744) (260816, 260934) 71
g7703.t1 (260816, 260934) (261127, 261205) 192
g7703.t1 (261127, 261205) (261382, 261541) 176
g7703.t1 (261382, 261541) (261617, 261700) 75
g7703.t1 (261617, 261700) (261846, 261922) 145
g237.t2 (2265436, 2265890) (2265976, 2266263) 85
g237.t2 (2265976, 2266263) (2266393, 2266451) 129
g237.t2 (2266393, 2266451) (2266590, 2266675) 138
g237.t2 (2266590, 2266675) (2266782, 2267096) 106
g237.t2 (2266782, 2267096) (2267266, 2267422) 169
g237.t2 (2267266, 2267422) (2267553, 2267648) 130
g237.t2 (2267553, 2267648) (2267737, 2267933) 88
g237.t2 (2267737, 2267933) (2268080, 2268256) 146
g237.t2 (2268080, 2268256) (2268335, 2268522) 78
g237.t2 (2268335, 2268522) (2268822, 2268891) 299
g237.t2 (2268822, 2268891) (2269343, 2269517) 451
g237.t2 (2269343, 2269517) (2269641, 2269878) 123
g237.t2 (2269641, 2269878) (2270546, 2270624) 667
g237.t2 (2270546, 2270624) (2271675, 2271872) 1050
g6577.t2 (5248955, 5249001) (5249138, 5249252) 136
g6577.t2 (5249138, 5249252) (5250076, 5250188) 823
g6577.t2 (5250076, 5250188) (5250281, 5250332) 92
g6577.t2 (5250281, 5250332) (5250876, 5250983) 543
g6577.t2 (5250876, 5250983) (5251071, 5251164) 87
g6577.t2 (5251071, 5251164) (5251258, 5251388) 93
g6577.t2 (5251258, 5251388) (5251489, 5251625) 100
g6577.t2 (5251489, 5251625) (5251739, 5251815) 113
g6577.t2 (5251739, 5251815) (5251926, 5252119) 110
g6733.t1 (861451, 861687) (862166, 862309) 478
g6733.t1 (862166, 862309) (862415, 862568) 105
g6733.t1 (862415, 862568) (863008, 863089) 439
g6733.t1 (863008, 863089) (863244, 863340) 154
g6733.t1 (863244, 863340) (863440, 863539) 99
g6733.t1 (863440, 863539) (863610, 863725) 70
g6733.t1 (863610, 863725) (863858, 864007) 132
g6733.t1 (863858, 864007) (864096, 864197) 88
g6733.t1 (864096, 864197) (864324, 864446) 126
g6733.t1 (864324, 864446) (864598, 864804) 151
g6733.t1 (864598, 864804) (864919, 865097) 114
g6733.t1 (864919, 865097) (865212, 865257) 114
g6769.t1 (1140646, 1140989) (1141203, 1141290) 213
g6769.t1 (1141203, 1141290) (1141511, 1141595) 220
g6769.t1 (1141511, 1141595) (1141789, 1141916) 193
g6769.t1 (1141789, 1141916) (1142151, 1142393) 234
g6769.t1 (1142151, 1142393) (1142550, 1142801) 156
g6769.t2 (1140646, 1140989) (1141203, 1141290) 213
g6769.t2 (1141203, 1141290) (1141511, 1141595) 220
g6769.t2 (1141511, 1141595) (1141789, 1141916) 193
g6769.t2 (1141789, 1141916) (1142151, 1142357) 234
g6769.t2 (1142151, 1142357) (1142550, 1142801) 192
g10158.t1 (479937, 479960) (480094, 480155) 133
g10158.t1 (480094, 480155) (480311, 480391) 155
g10158.t1 (480311, 480391) (480671, 480765) 279
g10158.t1 (480671, 480765) (481009, 481040) 243
g10158.t1 (481009, 481040) (481148, 481259) 107
g10158.t1 (481148, 481259) (481327, 481343) 67
g10158.t1 (481327, 481343) (481450, 481506) 106
g10158.t1 (481450, 481506) (481672, 481741) 165
g10158.t1 (481672, 481741) (481831, 481903) 89
g10158.t1 (481831, 481903) (482034, 482073) 130
g10158.t1 (482034, 482073) (482209, 482283) 135
g10158.t1 (482209, 482283) (482425, 482489) 141
g10158.t1 (482425, 482489) (482584, 482661) 94
g10158.t1 (482584, 482661) (482749, 482847) 87
g10158.t1 (482749, 482847) (482969, 483018) 121
g10158.t1 (482969, 483018) (483090, 483136) 71
g10158.t1 (483090, 483136) (483290, 483391) 153
g9394.t1 (884749, 884848) (884964, 885045) 115
g9394.t1 (884964, 885045) (885157, 885196) 111
g9394.t1 (885157, 885196) (885387, 885473) 190
g9394.t1 (885387, 885473) (886439, 886613) 965
g9394.t1 (886439, 886613) (886738, 886805) 124
g9394.t1 (886738, 886805) (886997, 887047) 191
g9394.t1 (886997, 887047) (887137, 887230) 89
g9394.t1 (887137, 887230) (887542, 887636) 311
g9394.t1 (887542, 887636) (887761, 887814) 124
g9394.t1 (887761, 887814) (887940, 888008) 125
g9394.t1 (887940, 888008) (888356, 888436) 347
g9394.t1 (888356, 888436) (888519, 888654) 82
g9394.t1 (888519, 888654) (889090, 889151) 435
g9394.t1 (889090, 889151) (889239, 889267) 87
g9394.t1 (889239, 889267) (889349, 889407) 81
g9394.t1 (889349, 889407) (889501, 889571) 93
g9394.t1 (889501, 889571) (889720, 889875) 148
g9394.t1 (889720, 889875) (890982, 891137) 1106
g9394.t1 (890982, 891137) (891309, 891395) 171
g9394.t1 (891309, 891395) (891487, 891552) 91
g9394.t1 (891487, 891552) (891856, 891927) 303
g9394.t1 (891856, 891927) (892065, 892232) 137
g9394.t1 (892065, 892232) (892517, 892642) 284
g9394.t1 (892517, 892642) (893440, 893607) 797
g9394.t1 (893440, 893607) (893692, 893817) 84
g9394.t1 (893692, 893817) (894305, 894430) 487
g9394.t1 (894305, 894430) (894604, 894748) 173
g9394.t1 (894604, 894748) (894836, 894948) 87
g9394.t1 (894836, 894948) (895269, 895808) 320
g9394.t1 (895269, 895808) (896958, 897142) 1149
g9394.t1 (896958, 897142) (897340, 897382) 197
g10158.t2 (479937, 479960) (480094, 480155) 133
g10158.t2 (480094, 480155) (480311, 480391) 155
g10158.t2 (480311, 480391) (480671, 480765) 279
g10158.t2 (480671, 480765) (481009, 481040) 243
g10158.t2 (481009, 481040) (481148, 481234) 107
g10158.t2 (481148, 481234) (481450, 481506) 215
g10158.t2 (481450, 481506) (481672, 481741) 165
g10158.t2 (481672, 481741) (481831, 481903) 89
g10158.t2 (481831, 481903) (482034, 482073) 130
g10158.t2 (482034, 482073) (482209, 482283) 135
g10158.t2 (482209, 482283) (482425, 482489) 141
g10158.t2 (482425, 482489) (482584, 482661) 94
g10158.t2 (482584, 482661) (482749, 482847) 87
g10158.t2 (482749, 482847) (482969, 483018) 121
g10158.t2 (482969, 483018) (483090, 483136) 71
g10158.t2 (483090, 483136) (483290, 483391) 153
g600.t1 (5405434, 5405458) (5406366, 5406487) 907
g600.t1 (5406366, 5406487) (5406843, 5406966) 355
g600.t1 (5406843, 5406966) (5407470, 5407542) 503
g600.t1 (5407470, 5407542) (5407663, 5407716) 120
g600.t1 (5407663, 5407716) (5407826, 5407895) 109
g600.t1 (5407826, 5407895) (5407975, 5408034) 79
g600.t1 (5407975, 5408034) (5408113, 5408181) 78
g600.t1 (5408113, 5408181) (5408290, 5408430) 108
g600.t1 (5408290, 5408430) (5408517, 5408594) 86
g600.t2 (5405434, 5405458) (5406366, 5406487) 907
g600.t2 (5406366, 5406487) (5406843, 5406966) 355
g600.t2 (5406843, 5406966) (5407470, 5407542) 503
g600.t2 (5407470, 5407542) (5407663, 5407716) 120
g600.t2 (5407663, 5407716) (5407826, 5407895) 109
g600.t2 (5407826, 5407895) (5407975, 5408034) 79
g600.t2 (5407975, 5408034) (5408113, 5408181) 78
g600.t2 (5408113, 5408181) (5408290, 5408430) 108
g600.t2 (5408290, 5408430) (5408517, 5408567) 86
g600.t2 (5408517, 5408567) (5409799, 5409942) 1231
g237.t1 (2257890, 2257997) (2258466, 2258572) 468
g237.t1 (2258466, 2258572) (2258714, 2258774) 141
g237.t1 (2258714, 2258774) (2259129, 2259191) 354
g237.t1 (2259129, 2259191) (2259917, 2260012) 725
g237.t1 (2259917, 2260012) (2260219, 2260356) 206
g11855.t1 (845, 947) (1626, 1799) 678
g11855.t1 (1626, 1799) (1909, 2034) 109
g11855.t1 (1909, 2034) (2127, 2278) 92
g11855.t1 (2127, 2278) (2523, 2959) 244
g11855.t1 (2523, 2959) (4953, 5097) 1993
g11855.t1 (4953, 5097) (5483, 5602) 385
g11855.t1 (5483, 5602) (5970, 6125) 367
g11855.t1 (5970, 6125) (6223, 6423) 97
g11855.t1 (6223, 6423) (6513, 6833) 89
g11855.t1 (6513, 6833) (6946, 7084) 112
g11855.t1 (6946, 7084) (7165, 7259) 80
g11855.t1 (7165, 7259) (7354, 7491) 94
g11855.t1 (7354, 7491) (7654, 7809) 162
g11855.t1 (7654, 7809) (7974, 8171) 164
g11855.t1 (7974, 8171) (8313, 8360) 141
g11855.t1 (8313, 8360) (8448, 8762) 87
g9645.t1 (6422, 6594) (6751, 6860) 156
g9645.t1 (6751, 6860) (7317, 7400) 456
g9645.t1 (7317, 7400) (10725, 10981) 3324
g6095.t2 (1401950, 1402040) (1402270, 1402442) 229
g6095.t2 (1402270, 1402442) (1402549, 1402671) 106
g6095.t2 (1402549, 1402671) (1402862, 1402908) 190
g6095.t2 (1402862, 1402908) (1403335, 1403530) 426
g6095.t2 (1403335, 1403530) (1404152, 1404255) 621
g6095.t2 (1404152, 1404255) (1404647, 1404830) 391
g6095.t1 (1401950, 1402040) (1402270, 1402442) 229
g6095.t1 (1402270, 1402442) (1402549, 1402671) 106
g6095.t1 (1402549, 1402671) (1402862, 1402908) 190
g6095.t1 (1402862, 1402908) (1403335, 1403530) 426
g6095.t1 (1403335, 1403530) (1404152, 1404255) 621
g6095.t1 (1404152, 1404255) (1404647, 1404932) 391
g5595.t1 (6109866, 6109994) (6110099, 6110254) 104
g5595.t1 (6110099, 6110254) (6110518, 6110622) 263
g5595.t1 (6110518, 6110622) (6110828, 6110912) 205
g5595.t1 (6110828, 6110912) (6111005, 6111113) 92
g5595.t1 (6111005, 6111113) (6111223, 6111283) 109
g5595.t1 (6111223, 6111283) (6111515, 6111659) 231
g5595.t1 (6111515, 6111659) (6111782, 6112125) 122
g4990.t1 (535257, 535377) (535522, 535612) 144
g4990.t1 (535522, 535612) (536765, 536844) 1152
g4990.t1 (536765, 536844) (536927, 536984) 82
g4990.t1 (536927, 536984) (537129, 537183) 144
g4990.t1 (537129, 537183) (537453, 537512) 269
g4990.t1 (537453, 537512) (537609, 537722) 96
g4990.t1 (537609, 537722) (537885, 537995) 162
g4990.t1 (537885, 537995) (538599, 538674) 603
g4990.t1 (538599, 538674) (538818, 538879) 143
g4990.t1 (538818, 538879) (539985, 540032) 1105
g4990.t1 (539985, 540032) (540903, 540962) 870
g4990.t1 (540903, 540962) (541186, 541251) 223
g7238.t1 (4997636, 4997719) (4998632, 4998953) 912
g7238.t1 (4998632, 4998953) (4999486, 4999537) 532
g7238.t1 (4999486, 4999537) (4999701, 4999722) 163
g7238.t1 (4999701, 4999722) (5000102, 5000123) 379
g7238.t1 (5000102, 5000123) (5000201, 5000255) 77
g7238.t1 (5000201, 5000255) (5000375, 5000462) 119
g7238.t1 (5000375, 5000462) (5000534, 5000624) 71
g7238.t1 (5000534, 5000624) (5000763, 5000824) 138
g7238.t1 (5000763, 5000824) (5000912, 5000998) 87
g7238.t1 (5000912, 5000998) (5001090, 5001244) 91
g7238.t1 (5001090, 5001244) (5001349, 5001396) 104
g7238.t1 (5001349, 5001396) (5001546, 5001627) 149
g7238.t1 (5001546, 5001627) (5001808, 5001888) 180
g7238.t1 (5001808, 5001888) (5002044, 5002193) 155
g7238.t1 (5002044, 5002193) (5002284, 5002340) 90
g7238.t1 (5002284, 5002340) (5002436, 5002490) 95
g7238.t1 (5002436, 5002490) (5002583, 5002689) 92
g7238.t1 (5002583, 5002689) (5003299, 5003371) 609
g7238.t1 (5003299, 5003371) (5003457, 5003698) 85
g7238.t1 (5003457, 5003698) (5003823, 5003987) 124
g7238.t1 (5003823, 5003987) (5004101, 5004231) 113
g7238.t1 (5004101, 5004231) (5004353, 5004443) 121
g7238.t1 (5004353, 5004443) (5004572, 5004637) 128
g7238.t1 (5004572, 5004637) (5004732, 5004845) 94
g7238.t1 (5004732, 5004845) (5005274, 5005327) 428
g7238.t1 (5005274, 5005327) (5005418, 5005486) 90
g7238.t1 (5005418, 5005486) (5005574, 5005588) 87
g7238.t2 (4997636, 4997719) (4998632, 4998953) 912
g7238.t2 (4998632, 4998953) (4999486, 4999537) 532
g7238.t2 (4999486, 4999537) (4999701, 4999722) 163
g7238.t2 (4999701, 4999722) (5000102, 5000123) 379
g7238.t2 (5000102, 5000123) (5000201, 5000255) 77
g7238.t2 (5000201, 5000255) (5000375, 5000462) 119
g7238.t2 (5000375, 5000462) (5000534, 5000624) 71
g7238.t2 (5000534, 5000624) (5000763, 5000824) 138
g7238.t2 (5000763, 5000824) (5000912, 5000998) 87
g7238.t2 (5000912, 5000998) (5001090, 5001244) 91
g7238.t2 (5001090, 5001244) (5001349, 5001396) 104
g7238.t2 (5001349, 5001396) (5001546, 5001627) 149
g7238.t2 (5001546, 5001627) (5001808, 5001888) 180
g7238.t2 (5001808, 5001888) (5002044, 5002193) 155
g7238.t2 (5002044, 5002193) (5002284, 5002340) 90
g7238.t2 (5002284, 5002340) (5002436, 5002490) 95
g7238.t2 (5002436, 5002490) (5002583, 5002689) 92
g7238.t2 (5002583, 5002689) (5003299, 5003371) 609
g7238.t2 (5003299, 5003371) (5003457, 5003698) 85
g7238.t2 (5003457, 5003698) (5003823, 5003987) 124
g7238.t2 (5003823, 5003987) (5004101, 5004231) 113
g7238.t2 (5004101, 5004231) (5004353, 5004443) 121
g7238.t2 (5004353, 5004443) (5004572, 5004637) 128
g7238.t2 (5004572, 5004637) (5004732, 5004845) 94
g7238.t2 (5004732, 5004845) (5005274, 5005327) 428
g7238.t2 (5005274, 5005327) (5005418, 5005486) 90
g7238.t2 (5005418, 5005486) (5005731, 5005817) 244
g4879.t2 (7821722, 7821820) (7821945, 7822051) 124
g4879.t2 (7821945, 7822051) (7822160, 7822306) 108
g4879.t2 (7822160, 7822306) (7822417, 7822510) 110
g4879.t2 (7822417, 7822510) (7822647, 7822787) 136
g4879.t2 (7822647, 7822787) (7822856, 7822945) 68
g4879.t2 (7822856, 7822945) (7823049, 7823228) 103
g4879.t2 (7823049, 7823228) (7823314, 7823469) 85
g4879.t2 (7823314, 7823469) (7823752, 7823930) 282
g4879.t2 (7823752, 7823930) (7824268, 7824334) 337
g4879.t2 (7824268, 7824334) (7824681, 7824704) 346
g4879.t1 (7821722, 7821820) (7821945, 7822051) 124
g4879.t1 (7821945, 7822051) (7822160, 7822306) 108
g4879.t1 (7822160, 7822306) (7822417, 7822510) 110
g4879.t1 (7822417, 7822510) (7822647, 7822736) 136
g4879.t1 (7822647, 7822736) (7822856, 7822945) 119
g4879.t1 (7822856, 7822945) (7823049, 7823228) 103
g4879.t1 (7823049, 7823228) (7823314, 7823469) 85
g4879.t1 (7823314, 7823469) (7823752, 7823930) 282
g4879.t1 (7823752, 7823930) (7824268, 7824334) 337
g4879.t1 (7824268, 7824334) (7824681, 7824704) 346
g3376.t1 (5117639, 5118063) (5118341, 5118587) 277
g3376.t1 (5118341, 5118587) (5119634, 5119825) 1046
g6536.t2 (4953887, 4954064) (4954467, 4954949) 402
g6536.t2 (4954467, 4954949) (4955134, 4955205) 184
g6536.t2 (4955134, 4955205) (4955353, 4955461) 147
g6536.t2 (4955353, 4955461) (4955588, 4955725) 126
g6536.t2 (4955588, 4955725) (4955830, 4955914) 104
g6536.t2 (4955830, 4955914) (4956054, 4956159) 139
g6536.t2 (4956054, 4956159) (4956268, 4956427) 108
g6536.t2 (4956268, 4956427) (4956550, 4956643) 122
g6536.t2 (4956550, 4956643) (4956750, 4956843) 106
g6536.t2 (4956750, 4956843) (4957128, 4957312) 284
g6536.t2 (4957128, 4957312) (4957385, 4957472) 72
g6536.t2 (4957385, 4957472) (4957555, 4957644) 82
g6536.t2 (4957555, 4957644) (4957748, 4957888) 103
g6536.t2 (4957748, 4957888) (4957965, 4958014) 76
g6536.t2 (4957965, 4958014) (4958102, 4958156) 87
g6536.t2 (4958102, 4958156) (4958262, 4958286) 105
g6536.t2 (4958262, 4958286) (4958369, 4958446) 82
g6536.t2 (4958369, 4958446) (4958531, 4958657) 84
g6536.t2 (4958531, 4958657) (4958926, 4959069) 268
g6536.t2 (4958926, 4959069) (4959525, 4959552) 455
g6536.t2 (4959525, 4959552) (4959773, 4959822) 220
g6536.t2 (4959773, 4959822) (4959894, 4960025) 71
g6536.t2 (4959894, 4960025) (4960109, 4960238) 83
g6536.t2 (4960109, 4960238) (4960358, 4960547) 119
g6536.t2 (4960358, 4960547) (4960633, 4960657) 85
g6536.t2 (4960633, 4960657) (4960780, 4960823) 122
g6536.t2 (4960780, 4960823) (4960907, 4960961) 83
g6536.t2 (4960907, 4960961) (4961057, 4961128) 95
g6536.t2 (4961057, 4961128) (4961217, 4961279) 88
g6536.t2 (4961217, 4961279) (4961374, 4961464) 94
g6536.t2 (4961374, 4961464) (4961536, 4961628) 71
g6536.t2 (4961536, 4961628) (4961678, 4961784) 49
g6536.t2 (4961678, 4961784) (4961857, 4962557) 72
g6536.t2 (4961857, 4962557) (4962860, 4963109) 302
g6536.t1 (4953887, 4954064) (4954467, 4954949) 402
g6536.t1 (4954467, 4954949) (4955134, 4955205) 184
g6536.t1 (4955134, 4955205) (4955353, 4955461) 147
g6536.t1 (4955353, 4955461) (4955588, 4955725) 126
g6536.t1 (4955588, 4955725) (4955830, 4955914) 104
g6536.t1 (4955830, 4955914) (4956054, 4956159) 139
g6536.t1 (4956054, 4956159) (4956268, 4956427) 108
g6536.t1 (4956268, 4956427) (4956550, 4956643) 122
g6536.t1 (4956550, 4956643) (4956750, 4956843) 106
g6536.t1 (4956750, 4956843) (4957128, 4957312) 284
g6536.t1 (4957128, 4957312) (4957385, 4957472) 72
g6536.t1 (4957385, 4957472) (4957555, 4957644) 82
g6536.t1 (4957555, 4957644) (4957748, 4957888) 103
g6536.t1 (4957748, 4957888) (4957965, 4958014) 76
g6536.t1 (4957965, 4958014) (4958102, 4958156) 87
g6536.t1 (4958102, 4958156) (4958262, 4958286) 105
g6536.t1 (4958262, 4958286) (4958369, 4958446) 82
g6536.t1 (4958369, 4958446) (4958531, 4958657) 84
g6536.t1 (4958531, 4958657) (4958926, 4959069) 268
g6536.t1 (4958926, 4959069) (4959525, 4959552) 455
g6536.t1 (4959525, 4959552) (4959773, 4959822) 220
g6536.t1 (4959773, 4959822) (4959894, 4960025) 71
g6536.t1 (4959894, 4960025) (4960109, 4960238) 83
g6536.t1 (4960109, 4960238) (4960358, 4960547) 119
g6536.t1 (4960358, 4960547) (4960907, 4960961) 359
g6536.t1 (4960907, 4960961) (4961057, 4961128) 95
g6536.t1 (4961057, 4961128) (4961217, 4961279) 88
g6536.t1 (4961217, 4961279) (4961374, 4961464) 94
g6536.t1 (4961374, 4961464) (4961678, 4961784) 213
g6536.t1 (4961678, 4961784) (4961857, 4962557) 72
g6536.t1 (4961857, 4962557) (4962860, 4963109) 302
g6178.t1 (2028615, 2028722) (2028842, 2028994) 119
g6178.t1 (2028842, 2028994) (2029141, 2029234) 146
g6178.t1 (2029141, 2029234) (2029361, 2029416) 126
g6178.t1 (2029361, 2029416) (2029497, 2029607) 80
g6178.t1 (2029497, 2029607) (2029685, 2029783) 77
g6178.t1 (2029685, 2029783) (2029882, 2029990) 98
g6178.t1 (2029882, 2029990) (2030061, 2030266) 70
g6178.t1 (2030061, 2030266) (2030339, 2030509) 72
g6178.t1 (2030339, 2030509) (2030598, 2030699) 88
g6178.t1 (2030598, 2030699) (2030840, 2030917) 140
g6178.t1 (2030840, 2030917) (2031046, 2031120) 128
g6178.t1 (2031046, 2031120) (2031261, 2031340) 140
g6178.t1 (2031261, 2031340) (2031931, 2032031) 590
g6178.t1 (2031931, 2032031) (2032637, 2032728) 605
g6178.t1 (2032637, 2032728) (2032893, 2032931) 164
g9396.t1 (905943, 906071) (908857, 908913) 2785
g9396.t1 (908857, 908913) (909327, 909405) 413
g9396.t1 (909327, 909405) (909859, 909956) 453
g9396.t1 (909859, 909956) (910086, 910214) 129
g9396.t1 (910086, 910214) (910430, 910536) 215
g9396.t1 (910430, 910536) (910631, 910757) 94
g9396.t1 (910631, 910757) (910853, 910935) 95
g9396.t1 (910853, 910935) (911013, 911184) 77
g9396.t1 (911013, 911184) (911271, 911405) 86
g9396.t1 (911271, 911405) (911522, 911672) 116
g9396.t1 (911522, 911672) (911760, 911896) 87
g9396.t1 (911760, 911896) (912052, 912197) 155
g9396.t1 (912052, 912197) (912284, 912371) 86
g9396.t1 (912284, 912371) (912504, 912622) 132
g9396.t1 (912504, 912622) (912769, 912814) 146
g9396.t1 (912769, 912814) (912896, 912979) 81
g9396.t1 (912896, 912979) (913053, 913136) 73
g9396.t1 (913053, 913136) (913212, 913325) 75
g9396.t1 (913212, 913325) (913401, 913484) 75
g9396.t1 (913401, 913484) (913559, 913691) 74
g9396.t1 (913559, 913691) (913776, 913880) 84
g9396.t1 (913776, 913880) (913982, 914051) 101
g9396.t1 (913982, 914051) (914141, 914231) 89
g9396.t2 (905964, 906071) (908857, 908913) 2785
g9396.t2 (908857, 908913) (909327, 909405) 413
g9396.t2 (909327, 909405) (909859, 909956) 453
g9396.t2 (909859, 909956) (910086, 910214) 129
g9396.t2 (910086, 910214) (910430, 910536) 215
g9396.t2 (910430, 910536) (910631, 910757) 94
g9396.t2 (910631, 910757) (910853, 910935) 95
g9396.t2 (910853, 910935) (911013, 911184) 77
g9396.t2 (911013, 911184) (911271, 911405) 86
g9396.t2 (911271, 911405) (911522, 911672) 116
g9396.t2 (911522, 911672) (911760, 911896) 87
g9396.t2 (911760, 911896) (912052, 912197) 155
g9396.t2 (912052, 912197) (912284, 912371) 86
g9396.t2 (912284, 912371) (912504, 912622) 132
g9396.t2 (912504, 912622) (912769, 912814) 146
g9396.t2 (912769, 912814) (912896, 912979) 81
g9396.t2 (912896, 912979) (913053, 913136) 73
g9396.t2 (913053, 913136) (913212, 913325) 75
g9396.t2 (913212, 913325) (913401, 913484) 75
g9396.t2 (913401, 913484) (913559, 913691) 74
g9396.t2 (913559, 913691) (913776, 913880) 84
g9396.t2 (913776, 913880) (913982, 914051) 101
g9396.t2 (913982, 914051) (914141, 914231) 89
g3593.t2 (7244383, 7244409) (7244578, 7244667) 168
g3593.t2 (7244578, 7244667) (7245339, 7246262) 671
g6097.t1 (1409229, 1409398) (1409909, 1410008) 510
g6097.t1 (1409909, 1410008) (1410222, 1410305) 213
g6097.t1 (1410222, 1410305) (1410508, 1410594) 202
g6097.t1 (1410508, 1410594) (1410957, 1411055) 362
g6097.t1 (1410957, 1411055) (1411190, 1411304) 134
g6097.t1 (1411190, 1411304) (1411531, 1411614) 226
g6097.t1 (1411531, 1411614) (1411915, 1411987) 300
g6097.t1 (1411915, 1411987) (1412119, 1412251) 131
g6097.t1 (1412119, 1412251) (1412587, 1412621) 335
g6097.t1 (1412587, 1412621) (1412905, 1413058) 283
g6097.t1 (1412905, 1413058) (1413163, 1413252) 104
g6097.t1 (1413163, 1413252) (1413453, 1413562) 200
g6097.t1 (1413453, 1413562) (1413693, 1413804) 130
g6097.t1 (1413693, 1413804) (1413922, 1414009) 117
g6097.t1 (1413922, 1414009) (1414221, 1414291) 211
g6097.t1 (1414221, 1414291) (1414442, 1414543) 150
g6097.t1 (1414442, 1414543) (1414706, 1414882) 162
g8235.t1 (1500360, 1500435) (1500573, 1500694) 137
g8235.t1 (1500573, 1500694) (1500849, 1500897) 154
g8235.t1 (1500849, 1500897) (1500993, 1501153) 95
g8235.t1 (1500993, 1501153) (1501280, 1501360) 126
g8235.t1 (1501280, 1501360) (1502073, 1502207) 712
g8235.t1 (1502073, 1502207) (1502303, 1502479) 95
g8235.t1 (1502303, 1502479) (1502568, 1502648) 88
g8235.t1 (1502568, 1502648) (1502786, 1502835) 137
g8235.t1 (1502786, 1502835) (1503024, 1503117) 188
g8235.t1 (1503024, 1503117) (1503223, 1503285) 105
g8235.t1 (1503223, 1503285) (1503389, 1503436) 103
g8235.t1 (1503389, 1503436) (1503554, 1503742) 117
g8235.t1 (1503554, 1503742) (1503810, 1503968) 67
g8235.t1 (1503810, 1503968) (1504094, 1504166) 125
g8235.t1 (1504094, 1504166) (1504282, 1504373) 115
g8235.t1 (1504282, 1504373) (1504623, 1504670) 249
g8235.t1 (1504623, 1504670) (1504769, 1504864) 98
g8235.t1 (1504769, 1504864) (1505070, 1505142) 205
g8235.t1 (1505070, 1505142) (1505250, 1505345) 107
g8235.t1 (1505250, 1505345) (1505467, 1505529) 121
g8235.t1 (1505467, 1505529) (1505718, 1505785) 188
g8235.t1 (1505718, 1505785) (1506271, 1506334) 485
g8235.t1 (1506271, 1506334) (1506494, 1506554) 159
g8235.t1 (1506494, 1506554) (1507487, 1507697) 932
g11006.t2 (373826, 373835) (375831, 375955) 1995
g11006.t2 (375831, 375955) (376742, 376841) 786
g11006.t2 (376742, 376841) (376929, 376996) 87
g11006.t2 (376929, 376996) (377122, 377303) 125
g11006.t2 (377122, 377303) (377402, 377482) 98
g11006.t2 (377402, 377482) (377592, 377707) 109
g11006.t2 (377592, 377707) (377798, 377910) 90
g11006.t2 (377798, 377910) (378007, 378194) 96
g11006.t2 (378007, 378194) (378627, 378809) 432
g11006.t2 (378627, 378809) (378924, 378966) 114
g11006.t2 (378924, 378966) (379098, 379229) 131
g11006.t2 (379098, 379229) (379336, 379418) 106
g11006.t2 (379336, 379418) (379539, 379677) 120
g11006.t2 (379539, 379677) (380009, 380395) 331
g11006.t2 (380009, 380395) (380609, 387937) 213
g11006.t2 (380609, 387937) (388171, 388266) 233
g11006.t2 (388171, 388266) (388340, 388474) 73
g11006.t2 (388340, 388474) (388598, 388780) 123
g11006.t2 (388598, 388780) (389019, 389258) 238
g6097.t2 (1409229, 1409398) (1409909, 1410008) 510
g6097.t2 (1409909, 1410008) (1410222, 1410305) 213
g6097.t2 (1410222, 1410305) (1410508, 1410594) 202
g6097.t2 (1410508, 1410594) (1410957, 1411055) 362
g6097.t2 (1410957, 1411055) (1411190, 1411304) 134
g6097.t2 (1411190, 1411304) (1411531, 1411614) 226
g6097.t2 (1411531, 1411614) (1411915, 1411987) 300
g6097.t2 (1411915, 1411987) (1412119, 1412251) 131
g6097.t2 (1412119, 1412251) (1412587, 1412621) 335
g6097.t2 (1412587, 1412621) (1412711, 1412827) 89
g6097.t2 (1412711, 1412827) (1412905, 1413058) 77
g6097.t2 (1412905, 1413058) (1413163, 1413252) 104
g6097.t2 (1413163, 1413252) (1413453, 1413562) 200
g6097.t2 (1413453, 1413562) (1413693, 1413804) 130
g6097.t2 (1413693, 1413804) (1413922, 1414009) 117
g6097.t2 (1413922, 1414009) (1414221, 1414291) 211
g6097.t2 (1414221, 1414291) (1414442, 1414543) 150
g6097.t2 (1414442, 1414543) (1414706, 1414882) 162
g9584.t1 (1025125, 1025189) (1025420, 1025672) 230
g4563.t1 (5003904, 5003939) (5005598, 5005729) 1658
g4563.t1 (5005598, 5005729) (5005997, 5006062) 267
g4563.t1 (5005997, 5006062) (5006257, 5006317) 194
g4563.t1 (5006257, 5006317) (5006501, 5006562) 183
g4563.t1 (5006501, 5006562) (5006671, 5006763) 108
g4563.t1 (5006671, 5006763) (5006843, 5006948) 79
g4563.t1 (5006843, 5006948) (5007059, 5007171) 110
g4563.t1 (5007059, 5007171) (5007252, 5007312) 80
g4563.t1 (5007252, 5007312) (5007428, 5007630) 115
g9584.t2 (1025011, 1025189) (1025420, 1025672) 230
g6798.t1 (1399371, 1399581) (1400195, 1400365) 613
g6798.t1 (1400195, 1400365) (1400658, 1400965) 292
g6798.t1 (1400658, 1400965) (1401155, 1401353) 189
g6798.t1 (1401155, 1401353) (1401500, 1401550) 146
g6798.t1 (1401500, 1401550) (1401743, 1403068) 192
g6798.t1 (1401743, 1403068) (1403272, 1403341) 203
g6798.t1 (1403272, 1403341) (1403564, 1403732) 222
g6798.t2 (1399377, 1399581) (1400195, 1400365) 613
g6798.t2 (1400195, 1400365) (1400658, 1400965) 292
g6798.t2 (1400658, 1400965) (1401155, 1401353) 189
g6798.t2 (1401155, 1401353) (1401500, 1401550) 146
g6798.t2 (1401500, 1401550) (1401743, 1403068) 192
g6798.t2 (1401743, 1403068) (1403272, 1403341) 203
g6798.t2 (1403272, 1403341) (1403564, 1403732) 222
g3032.t1 (2408720, 2408892) (2409066, 2410920) 173
g10611.t1 (205041, 205297) (205690, 205715) 392
g10611.t1 (205690, 205715) (205868, 205947) 152
g10714.t1 (325416, 325459) (326278, 326440) 818
g10714.t1 (326278, 326440) (327237, 327275) 796
g10714.t1 (327237, 327275) (329866, 329969) 2590
g10714.t1 (329866, 329969) (330071, 330763) 101
g10714.t1 (330071, 330763) (330881, 331102) 117
g10714.t1 (330881, 331102) (331273, 331454) 170
g10714.t1 (331273, 331454) (331607, 331722) 152
g10714.t1 (331607, 331722) (331840, 331917) 117
g10714.t1 (331840, 331917) (332060, 334342) 142
g3032.t2 (2408720, 2408892) (2409066, 2410992) 173
g12228.t1 (364, 397) (1580, 1749) 1182
g12228.t1 (1580, 1749) (1826, 2024) 76
g12228.t1 (1826, 2024) (2115, 2395) 90
g4694.t1 (6075763, 6075783) (6076754, 6076997) 970
g4694.t1 (6076754, 6076997) (6077126, 6077213) 128
g4694.t1 (6077126, 6077213) (6077503, 6077635) 289
g4694.t1 (6077503, 6077635) (6077746, 6077832) 110
g4694.t1 (6077746, 6077832) (6077966, 6078095) 133
g4694.t1 (6077966, 6078095) (6078204, 6078265) 108
g4694.t1 (6078204, 6078265) (6078424, 6078492) 158
g4694.t1 (6078424, 6078492) (6078724, 6078796) 231
g4694.t1 (6078724, 6078796) (6079010, 6079072) 213
g4694.t1 (6079010, 6079072) (6079203, 6079341) 130
g4694.t1 (6079203, 6079341) (6079791, 6079812) 449
g4694.t1 (6079791, 6079812) (6079903, 6080016) 90
g4694.t2 (6075763, 6075783) (6076754, 6076997) 970
g4694.t2 (6076754, 6076997) (6077126, 6077213) 128
g4694.t2 (6077126, 6077213) (6077503, 6077635) 289
g4694.t2 (6077503, 6077635) (6077746, 6077832) 110
g4694.t2 (6077746, 6077832) (6077966, 6078095) 133
g4694.t2 (6077966, 6078095) (6078204, 6078265) 108
g4694.t2 (6078204, 6078265) (6078424, 6078492) 158
g4694.t2 (6078424, 6078492) (6078724, 6078796) 231
g4694.t2 (6078724, 6078796) (6078971, 6079072) 174
g4694.t2 (6078971, 6079072) (6079203, 6079341) 130
g4694.t2 (6079203, 6079341) (6079791, 6079812) 449
g4694.t2 (6079791, 6079812) (6079903, 6080016) 90
g12105.t1 (1921, 1998) (2274, 2417) 275
g12211.t1 (1597, 1771) (1866, 1921) 94
g472.t2 (4208131, 4208138) (4208329, 4208508) 190
g472.t2 (4208329, 4208508) (4208688, 4208730) 179
g472.t2 (4208688, 4208730) (4208908, 4208974) 177
g472.t2 (4208908, 4208974) (4209243, 4209415) 268
g472.t2 (4209243, 4209415) (4209577, 4209789) 161
g472.t2 (4209577, 4209789) (4209975, 4210112) 185
g472.t2 (4209975, 4210112) (4210219, 4210437) 106
g472.t2 (4210219, 4210437) (4210614, 4210792) 176
g472.t2 (4210614, 4210792) (4210868, 4211035) 75
g472.t2 (4210868, 4211035) (4211124, 4211277) 88
g472.t2 (4211124, 4211277) (4211415, 4211460) 137
g472.t2 (4211415, 4211460) (4211534, 4211667) 73
g472.t2 (4211534, 4211667) (4211825, 4211876) 157
g472.t2 (4211825, 4211876) (4211962, 4212098) 85
g472.t2 (4211962, 4212098) (4212210, 4212272) 111
g472.t2 (4212210, 4212272) (4212362, 4212412) 89
g472.t2 (4212362, 4212412) (4212519, 4212575) 106
g472.t2 (4212519, 4212575) (4212738, 4212806) 162
g472.t2 (4212738, 4212806) (4212894, 4213076) 87
g472.t2 (4212894, 4213076) (4213157, 4213225) 80
g472.t2 (4213157, 4213225) (4213402, 4213473) 176
g472.t2 (4213402, 4213473) (4213555, 4213674) 81
g472.t2 (4213555, 4213674) (4213808, 4214021) 133
g472.t2 (4213808, 4214021) (4214674, 4214740) 652
g472.t2 (4214674, 4214740) (4214826, 4214909) 85
g472.t2 (4214826, 4214909) (4214982, 4215261) 72
g472.t2 (4214982, 4215261) (4215347, 4215435) 85
g472.t2 (4215347, 4215435) (4215525, 4215789) 89
g472.t2 (4215525, 4215789) (4215860, 4215940) 70
g472.t2 (4215860, 4215940) (4216019, 4216153) 78
g472.t2 (4216019, 4216153) (4216241, 4216367) 87
g472.t2 (4216241, 4216367) (4216440, 4216512) 72
g472.t2 (4216440, 4216512) (4216583, 4216625) 70
g472.t1 (4208131, 4208138) (4208329, 4208508) 190
g472.t1 (4208329, 4208508) (4208688, 4208730) 179
g472.t1 (4208688, 4208730) (4208908, 4208974) 177
g472.t1 (4208908, 4208974) (4209243, 4209415) 268
g472.t1 (4209243, 4209415) (4209577, 4209789) 161
g472.t1 (4209577, 4209789) (4209975, 4210112) 185
g472.t1 (4209975, 4210112) (4210219, 4210437) 106
g472.t1 (4210219, 4210437) (4210614, 4210792) 176
g472.t1 (4210614, 4210792) (4210868, 4211035) 75
g472.t1 (4210868, 4211035) (4211124, 4211277) 88
g472.t1 (4211124, 4211277) (4211415, 4211460) 137
g472.t1 (4211415, 4211460) (4211534, 4211667) 73
g472.t1 (4211534, 4211667) (4211825, 4211876) 157
g472.t1 (4211825, 4211876) (4211962, 4212098) 85
g472.t1 (4211962, 4212098) (4212210, 4212272) 111
g472.t1 (4212210, 4212272) (4212362, 4212412) 89
g472.t1 (4212362, 4212412) (4212519, 4212575) 106
g472.t1 (4212519, 4212575) (4212738, 4212806) 162
g472.t1 (4212738, 4212806) (4212894, 4213076) 87
g472.t1 (4212894, 4213076) (4213157, 4213225) 80
g472.t1 (4213157, 4213225) (4213402, 4213473) 176
g472.t1 (4213402, 4213473) (4213555, 4213674) 81
g472.t1 (4213555, 4213674) (4213808, 4214021) 133
g472.t1 (4213808, 4214021) (4214674, 4214740) 652
g472.t1 (4214674, 4214740) (4214826, 4214909) 85
g472.t1 (4214826, 4214909) (4214982, 4215261) 72
g472.t1 (4214982, 4215261) (4215347, 4215393) 85
g472.t1 (4215347, 4215393) (4215525, 4215789) 131
g472.t1 (4215525, 4215789) (4215860, 4215940) 70
g472.t1 (4215860, 4215940) (4216019, 4216153) 78
g472.t1 (4216019, 4216153) (4216241, 4216367) 87
g472.t1 (4216241, 4216367) (4216440, 4216512) 72
g472.t1 (4216440, 4216512) (4216583, 4216625) 70
g6534.t1 (4937247, 4937361) (4937442, 4937558) 80
g6534.t1 (4937442, 4937558) (4939801, 4939932) 2242
g6534.t1 (4939801, 4939932) (4940133, 4940255) 200
g6534.t1 (4940133, 4940255) (4940651, 4940779) 395
g6534.t1 (4940651, 4940779) (4940925, 4941041) 145
g6534.t1 (4940925, 4941041) (4941374, 4941493) 332
g6534.t1 (4941374, 4941493) (4941647, 4941801) 153
g6534.t2 (4937247, 4937370) (4937442, 4937558) 71
g6534.t2 (4937442, 4937558) (4939801, 4939932) 2242
g6534.t2 (4939801, 4939932) (4940133, 4940255) 200
g6534.t2 (4940133, 4940255) (4940651, 4940779) 395
g6534.t2 (4940651, 4940779) (4940925, 4941041) 145
g6534.t2 (4940925, 4941041) (4941374, 4941493) 332
g6534.t2 (4941374, 4941493) (4941647, 4941801) 153
g9565.t1 (865559, 865603) (865849, 865929) 245
g9565.t1 (865849, 865929) (866402, 866456) 472
g9565.t1 (866402, 866456) (866652, 866746) 195
g9565.t1 (866652, 866746) (867079, 867174) 332
g9565.t1 (867079, 867174) (867267, 867329) 92
g9565.t1 (867267, 867329) (867457, 867587) 127
g9565.t1 (867457, 867587) (867851, 867926) 263
g9565.t1 (867851, 867926) (868185, 868270) 258
g9565.t1 (868185, 868270) (868366, 868394) 95
g9565.t1 (868366, 868394) (868488, 868531) 93
g9565.t1 (868488, 868531) (868610, 869029) 78
g9565.t1 (868610, 869029) (869122, 869229) 92
g9565.t1 (869122, 869229) (869321, 869410) 91
g6688.t2 (239291, 240033) (240160, 241008) 126
g6688.t2 (240160, 241008) (241110, 251970) 101
g6688.t2 (241110, 251970) (252099, 252220) 128
g6688.t2 (252099, 252220) (252308, 252617) 87
g6688.t2 (252308, 252617) (252779, 253015) 161
g6688.t2 (252779, 253015) (253188, 253476) 172
g6688.t2 (253188, 253476) (253605, 253842) 128
g6688.t2 (253605, 253842) (253926, 254442) 83
g60.t1 (633180, 633552) (633812, 633921) 259
g60.t1 (633812, 633921) (634019, 634612) 97
g9637.t2 (1523374, 1523489) (1523693, 1523799) 203
g9637.t2 (1523693, 1523799) (1524025, 1524227) 225
g9637.t1 (1523374, 1523489) (1523693, 1523799) 203
g9637.t1 (1523693, 1523799) (1524052, 1524227) 252
g11332.t2 (238862, 238905) (239204, 239493) 298
g11332.t2 (239204, 239493) (239607, 239668) 113
g11332.t2 (239607, 239668) (240328, 240438) 659
g11332.t2 (240328, 240438) (240724, 240905) 285
g11332.t2 (240724, 240905) (241023, 241185) 117
g1275.t1 (10449852, 10450143) (10450359, 10451182) 215
g1275.t1 (10450359, 10451182) (10451276, 10451439) 93
g1275.t1 (10451276, 10451439) (10451529, 10451649) 89
g1275.t1 (10451529, 10451649) (10451731, 10451835) 81
g1275.t1 (10451731, 10451835) (10451946, 10452053) 110
g1275.t1 (10451946, 10452053) (10452170, 10452387) 116
g1275.t1 (10452170, 10452387) (10452484, 10452544) 96
g1275.t1 (10452484, 10452544) (10452623, 10452724) 78
g1275.t2 (10449909, 10450143) (10450359, 10451182) 215
g1275.t2 (10450359, 10451182) (10451276, 10451439) 93
g1275.t2 (10451276, 10451439) (10451529, 10451649) 89
g1275.t2 (10451529, 10451649) (10451731, 10451835) 81
g1275.t2 (10451731, 10451835) (10451946, 10452053) 110
g1275.t2 (10451946, 10452053) (10452170, 10452387) 116
g1275.t2 (10452170, 10452387) (10452484, 10452544) 96
g1275.t2 (10452484, 10452544) (10452623, 10452724) 78
g1936.t1 (2755501, 2755548) (2755663, 2755742) 114
g1936.t1 (2755663, 2755742) (2755872, 2755939) 129
g1936.t1 (2755872, 2755939) (2756080, 2756149) 140
g1936.t1 (2756080, 2756149) (2756265, 2756322) 115
g1936.t1 (2756265, 2756322) (2756480, 2756553) 157
g1936.t1 (2756480, 2756553) (2756701, 2756829) 147
g1936.t1 (2756701, 2756829) (2756996, 2757124) 166
g1936.t1 (2756996, 2757124) (2757230, 2757296) 105
g1936.t1 (2757230, 2757296) (2757437, 2757498) 140
g1936.t1 (2757437, 2757498) (2758069, 2758188) 570
g1936.t1 (2758069, 2758188) (2758317, 2758359) 128
g1936.t1 (2758317, 2758359) (2758455, 2758492) 95
g1936.t1 (2758455, 2758492) (2758622, 2758663) 129
g1936.t1 (2758622, 2758663) (2758832, 2758846) 168
g1936.t1 (2758832, 2758846) (2758935, 2759014) 88
g1936.t1 (2758935, 2759014) (2759214, 2759287) 199
g1936.t1 (2759214, 2759287) (2759372, 2759452) 84
g1936.t1 (2759372, 2759452) (2759608, 2759680) 155
g1936.t1 (2759608, 2759680) (2759907, 2759946) 226
g1936.t1 (2759907, 2759946) (2760095, 2760154) 148
g1936.t1 (2760095, 2760154) (2760275, 2760327) 120
g1936.t1 (2760275, 2760327) (2760723, 2760793) 395
g1936.t1 (2760723, 2760793) (2760942, 2761000) 148
g1936.t1 (2760942, 2761000) (2761094, 2761139) 93
g1936.t1 (2761094, 2761139) (2761304, 2761423) 164
g1936.t1 (2761304, 2761423) (2762379, 2762465) 955
g1936.t1 (2762379, 2762465) (2762791, 2762805) 325
g8739.t1 (881478, 881650) (881773, 881824) 122
g8739.t1 (881773, 881824) (881961, 882062) 136
g8739.t1 (881961, 882062) (882175, 882306) 112
g8739.t1 (882175, 882306) (882427, 882539) 120
g8739.t1 (882427, 882539) (882619, 882739) 79
g8739.t1 (882619, 882739) (882907, 882992) 167
g8739.t1 (882907, 882992) (883697, 883755) 704
g8739.t1 (883697, 883755) (883867, 883918) 111
g8739.t1 (883867, 883918) (884164, 884243) 245
g8739.t1 (884164, 884243) (884891, 884970) 647
g508.t1 (4570029, 4570286) (4571241, 4571309) 954
g508.t1 (4571241, 4571309) (4571548, 4571645) 238
g508.t1 (4571548, 4571645) (4571934, 4571970) 288
g508.t1 (4571934, 4571970) (4572151, 4572226) 180
g508.t1 (4572151, 4572226) (4572492, 4572562) 265
g508.t1 (4572492, 4572562) (4572840, 4572919) 277
g508.t1 (4572840, 4572919) (4573494, 4573584) 574
g508.t1 (4573494, 4573584) (4573974, 4574090) 389
g508.t2 (4570029, 4570286) (4571241, 4571309) 954
g508.t2 (4571241, 4571309) (4571548, 4571645) 238
g508.t2 (4571548, 4571645) (4571934, 4571970) 288
g508.t2 (4571934, 4571970) (4572151, 4572226) 180
g508.t2 (4572151, 4572226) (4572492, 4572562) 265
g508.t2 (4572492, 4572562) (4572840, 4572919) 277
g508.t2 (4572840, 4572919) (4573494, 4573584) 574
g508.t2 (4573494, 4573584) (4573974, 4574025) 389
g508.t2 (4573974, 4574025) (4576057, 4576091) 2031
g1144.t1 (9654304, 9654427) (9655140, 9655270) 712
g1144.t1 (9655140, 9655270) (9655399, 9655509) 128
g1144.t1 (9655399, 9655509) (9655646, 9655729) 136
g1144.t1 (9655646, 9655729) (9655811, 9655845) 81
g1144.t1 (9655811, 9655845) (9656044, 9656281) 198
g1144.t1 (9656044, 9656281) (9656490, 9656551) 208
g1144.t1 (9656490, 9656551) (9656636, 9656758) 84
g1144.t1 (9656636, 9656758) (9656856, 9657162) 97
g1144.t1 (9656856, 9657162) (9657248, 9657338) 85
g1144.t1 (9657248, 9657338) (9657412, 9657483) 73
g1144.t1 (9657412, 9657483) (9657574, 9657707) 90
g1174.t2 (9834931, 9835004) (9836036, 9836167) 1031
g1174.t2 (9836036, 9836167) (9836827, 9836901) 659
g1174.t2 (9836827, 9836901) (9837607, 9837633) 705
g1174.t2 (9837607, 9837633) (9837718, 9837829) 84
g1174.t2 (9837718, 9837829) (9837899, 9837921) 69
g1174.t2 (9837899, 9837921) (9838008, 9838108) 86
g1174.t2 (9838008, 9838108) (9838187, 9838262) 78
g1174.t2 (9838187, 9838262) (9838332, 9838424) 69
g1174.t2 (9838332, 9838424) (9838556, 9838575) 131
g1174.t2 (9838556, 9838575) (9838692, 9838770) 116
g1174.t2 (9838692, 9838770) (9838851, 9838938) 80
g1174.t2 (9838851, 9838938) (9839099, 9839275) 160
g4909.t1 (8059046, 8059286) (8059424, 8060865) 137
g6114.t1 (1524470, 1524561) (1524656, 1524730) 94
g6114.t1 (1524656, 1524730) (1524966, 1525026) 235
g6114.t1 (1524966, 1525026) (1525140, 1525263) 113
g6114.t1 (1525140, 1525263) (1525466, 1525557) 202
g6114.t1 (1525466, 1525557) (1525701, 1525800) 143
g6114.t1 (1525701, 1525800) (1526515, 1526606) 714
g1174.t1 (9834931, 9835004) (9836036, 9836167) 1031
g1174.t1 (9836036, 9836167) (9837607, 9837633) 1439
g1174.t1 (9837607, 9837633) (9837718, 9837829) 84
g1174.t1 (9837718, 9837829) (9837899, 9837921) 69
g1174.t1 (9837899, 9837921) (9838008, 9838108) 86
g1174.t1 (9838008, 9838108) (9838187, 9838262) 78
g1174.t1 (9838187, 9838262) (9838332, 9838424) 69
g1174.t1 (9838332, 9838424) (9838556, 9838575) 131
g1174.t1 (9838556, 9838575) (9838692, 9838770) 116
g1174.t1 (9838692, 9838770) (9838851, 9838938) 80
g1174.t1 (9838851, 9838938) (9839099, 9839275) 160
g10755.t1 (68648, 68784) (71687, 71741) 2902
g10755.t1 (71687, 71741) (72158, 72313) 416
g10755.t1 (72158, 72313) (72523, 72579) 209
g10755.t1 (72523, 72579) (72740, 72799) 160
g10755.t1 (72740, 72799) (73013, 73063) 213
g10971.t2 (64990, 65034) (65145, 65265) 110
g10971.t2 (65145, 65265) (65845, 65946) 579
g10971.t2 (65845, 65946) (66052, 66090) 105
g10971.t2 (66052, 66090) (66178, 66545) 87
g10971.t2 (66178, 66545) (66653, 66710) 107
g10971.t2 (66653, 66710) (66819, 66892) 108
g10971.t2 (66819, 66892) (67869, 68043) 976
g10971.t2 (67869, 68043) (68149, 68180) 105
g10971.t2 (68149, 68180) (68308, 68423) 127
g10971.t2 (68308, 68423) (68536, 68618) 112
g10971.t2 (68536, 68618) (68793, 68973) 174
g10971.t2 (68793, 68973) (69294, 69352) 320
g10971.t2 (69294, 69352) (69514, 69667) 161
g10971.t2 (69514, 69667) (70011, 70209) 343
g10971.t2 (70011, 70209) (70360, 70458) 150
g10971.t2 (70360, 70458) (70580, 70898) 121
g10971.t2 (70580, 70898) (71008, 71445) 109
g10971.t2 (71008, 71445) (72248, 74082) 802
g10971.t2 (72248, 74082) (74207, 74382) 124
g10971.t2 (74207, 74382) (74898, 75048) 515
g10971.t2 (74898, 75048) (75149, 75240) 100
g10971.t2 (75149, 75240) (75328, 75446) 87
g10971.t2 (75328, 75446) (75553, 75748) 106
g10971.t2 (75553, 75748) (75843, 75958) 94
g10971.t2 (75843, 75958) (76039, 76156) 80
g10971.t2 (76039, 76156) (76246, 76301) 89
g10971.t2 (76246, 76301) (76649, 76773) 347
g10971.t2 (76649, 76773) (76848, 77111) 74
g10569.t2 (791169, 791445) (791621, 791698) 175
g10569.t2 (791621, 791698) (792169, 792462) 470
g10569.t2 (792169, 792462) (792767, 792991) 304
g10569.t2 (792767, 792991) (793171, 793293) 179
g10569.t2 (793171, 793293) (793429, 793772) 135
g11756.t1 (64, 96) (174, 638) 77
g7045.t1 (3511141, 3511243) (3511369, 3511492) 125
g7045.t1 (3511369, 3511492) (3511588, 3511696) 95
g8189.t1 (1136013, 1136215) (1137057, 1138080) 841
g9610.t1 (1317483, 1318056) (1319822, 1320069) 1765
g1144.t2 (9654304, 9654427) (9655140, 9655270) 712
g1144.t2 (9655140, 9655270) (9655399, 9655509) 128
g1144.t2 (9655399, 9655509) (9655646, 9655702) 136
g1144.t2 (9655646, 9655702) (9655811, 9655845) 108
g1144.t2 (9655811, 9655845) (9656044, 9656281) 198
g1144.t2 (9656044, 9656281) (9656490, 9656551) 208
g1144.t2 (9656490, 9656551) (9656636, 9656758) 84
g1144.t2 (9656636, 9656758) (9656856, 9657162) 97
g1144.t2 (9656856, 9657162) (9657248, 9657338) 85
g1144.t2 (9657248, 9657338) (9657412, 9657483) 73
g1144.t2 (9657412, 9657483) (9657574, 9657707) 90
g11375.t2 (210394, 210733) (211273, 211323) 539
g11375.t2 (211273, 211323) (211455, 211522) 131
g11375.t2 (211455, 211522) (212247, 212288) 724
g11375.t2 (212247, 212288) (212380, 212506) 91
g11375.t2 (212380, 212506) (212624, 212712) 117
g11375.t2 (212624, 212712) (212922, 212988) 209
g11375.t2 (212922, 212988) (213320, 213401) 331
g11375.t2 (213320, 213401) (213516, 213666) 114
g11375.t2 (213516, 213666) (213885, 213987) 218
g11375.t2 (213885, 213987) (214112, 214165) 124
g11375.t2 (214112, 214165) (214315, 214484) 149
g11375.t2 (214315, 214484) (214607, 214727) 122
g11375.t2 (214607, 214727) (214888, 214958) 160
g11375.t2 (214888, 214958) (215108, 215228) 149
g11375.t2 (215108, 215228) (215404, 215494) 175
g11375.t2 (215404, 215494) (215781, 215945) 286
g11375.t2 (215781, 215945) (216251, 216350) 305
g11375.t2 (216251, 216350) (216490, 216558) 139
g11375.t2 (216490, 216558) (217167, 217346) 608
g11375.t2 (217167, 217346) (217460, 217572) 113
g11375.t2 (217460, 217572) (217707, 217982) 134
g11375.t2 (217707, 217982) (218066, 218572) 83
g11375.t2 (218066, 218572) (218997, 219362) 424
g11375.t2 (218997, 219362) (220662, 220680) 1299
g11183.t1 (150932, 151044) (151167, 151245) 122
g11183.t1 (151167, 151245) (151329, 151433) 83
g11183.t1 (151329, 151433) (151520, 151611) 86
g11183.t1 (151520, 151611) (151721, 151785) 109
g11183.t1 (151721, 151785) (151908, 152024) 122
g11183.t1 (151908, 152024) (152115, 152229) 90
g11183.t1 (152115, 152229) (152375, 152498) 145
g11183.t1 (152375, 152498) (152582, 152647) 83
g11183.t1 (152582, 152647) (152730, 152829) 82
g11183.t1 (152730, 152829) (152913, 153413) 83
g11183.t1 (152913, 153413) (153506, 153704) 92
g11183.t1 (153506, 153704) (154023, 154044) 318
g4339.t2 (3561526, 3561560) (3561646, 3561708) 85
g4339.t2 (3561646, 3561708) (3561813, 3561863) 104
g4339.t2 (3561813, 3561863) (3561998, 3562042) 134
g4339.t2 (3561998, 3562042) (3562138, 3562185) 95
g4339.t2 (3562138, 3562185) (3562306, 3562347) 120
g4339.t2 (3562306, 3562347) (3562443, 3562526) 95
g4339.t2 (3562443, 3562526) (3562629, 3562731) 102
g4339.t2 (3562629, 3562731) (3565018, 3565209) 2286
g10904.t1 (547862, 548009) (548209, 548257) 199
g10904.t1 (548209, 548257) (548640, 548764) 382
g10904.t1 (548640, 548764) (548911, 549094) 146
g10904.t1 (548911, 549094) (549202, 549242) 107
g10904.t1 (549202, 549242) (549367, 549453) 124
g10904.t1 (549367, 549453) (549535, 549635) 81
g10904.t1 (549535, 549635) (549803, 549878) 167
g10904.t1 (549803, 549878) (549978, 550055) 99
g10904.t1 (549978, 550055) (550197, 550274) 141
g10904.t1 (550197, 550274) (550374, 550418) 99
g10904.t1 (550374, 550418) (550497, 550550) 78
g10904.t1 (550497, 550550) (550774, 550846) 223
g10904.t1 (550774, 550846) (551003, 551112) 156
g10904.t1 (551003, 551112) (551238, 551302) 125
g10904.t1 (551238, 551302) (551369, 551445) 66
g10904.t1 (551369, 551445) (551548, 551609) 102
g10904.t1 (551548, 551609) (551682, 551746) 72
g10904.t1 (551682, 551746) (551815, 551873) 68
g10904.t1 (551815, 551873) (551935, 552034) 61
g10904.t1 (551935, 552034) (552119, 552176) 84
g10904.t1 (552119, 552176) (552279, 552370) 102
g10904.t1 (552279, 552370) (552454, 552528) 83
g10904.t1 (552454, 552528) (552613, 552930) 84
g10904.t1 (552613, 552930) (553038, 553130) 107
g10904.t2 (547862, 548009) (548209, 548257) 199
g10904.t2 (548209, 548257) (548640, 548764) 382
g10904.t2 (548640, 548764) (548911, 549094) 146
g10904.t2 (548911, 549094) (549202, 549242) 107
g10904.t2 (549202, 549242) (549535, 549635) 292
g10904.t2 (549535, 549635) (549803, 549878) 167
g10904.t2 (549803, 549878) (549978, 550055) 99
g10904.t2 (549978, 550055) (550197, 550274) 141
g10904.t2 (550197, 550274) (550374, 550418) 99
g10904.t2 (550374, 550418) (550497, 550550) 78
g10904.t2 (550497, 550550) (550774, 550846) 223
g10904.t2 (550774, 550846) (551003, 551112) 156
g10904.t2 (551003, 551112) (551238, 551302) 125
g10904.t2 (551238, 551302) (551369, 551445) 66
g10904.t2 (551369, 551445) (551548, 551609) 102
g10904.t2 (551548, 551609) (551682, 551746) 72
g10904.t2 (551682, 551746) (551815, 551873) 68
g10904.t2 (551815, 551873) (551935, 552034) 61
g10904.t2 (551935, 552034) (552119, 552176) 84
g10904.t2 (552119, 552176) (552279, 552370) 102
g10904.t2 (552279, 552370) (552454, 552528) 83
g10904.t2 (552454, 552528) (552613, 552930) 84
g10904.t2 (552613, 552930) (553038, 553130) 107
g4339.t1 (3561526, 3561560) (3561646, 3561708) 85
g4339.t1 (3561646, 3561708) (3561813, 3561863) 104
g4339.t1 (3561813, 3561863) (3561998, 3562042) 134
g4339.t1 (3561998, 3562042) (3562138, 3562185) 95
g4339.t1 (3562138, 3562185) (3562306, 3562347) 120
g4339.t1 (3562306, 3562347) (3562449, 3562526) 101
g4339.t1 (3562449, 3562526) (3562629, 3562731) 102
g4339.t1 (3562629, 3562731) (3565018, 3565209) 2286
g2983.t1 (1729016, 1729252) (1729673, 1730449) 420
g790.t1 (6861785, 6862562) (6862937, 6863349) 374
g790.t1 (6862937, 6863349) (6863918, 6864105) 568
g790.t1 (6863918, 6864105) (6864215, 6864374) 109
g790.t1 (6864215, 6864374) (6864544, 6864710) 169
g790.t1 (6864544, 6864710) (6864846, 6865278) 135
g10047.t2 (1037514, 1038464) (1038538, 1038603) 73
g10047.t2 (1038538, 1038603) (1038676, 1038758) 72
g10047.t2 (1038676, 1038758) (1038859, 1038916) 100
g10047.t2 (1038859, 1038916) (1038997, 1039141) 80
g10047.t2 (1038997, 1039141) (1039230, 1039336) 88
g10047.t2 (1039230, 1039336) (1039428, 1039621) 91
g10047.t2 (1039428, 1039621) (1039746, 1039910) 124
g10047.t2 (1039746, 1039910) (1040002, 1040158) 91
g10047.t2 (1040002, 1040158) (1040300, 1040680) 141
g10047.t2 (1040300, 1040680) (1040761, 1040891) 80
g10047.t2 (1040761, 1040891) (1040979, 1041034) 87
g10047.t2 (1040979, 1041034) (1041286, 1041405) 251
g10047.t2 (1041286, 1041405) (1041481, 1041572) 75
g10047.t2 (1041481, 1041572) (1041660, 1041730) 87
g10047.t2 (1041660, 1041730) (1041807, 1041915) 76
g10047.t2 (1041807, 1041915) (1041995, 1042135) 79
g10047.t2 (1041995, 1042135) (1042300, 1042535) 164
g10047.t2 (1042300, 1042535) (1042623, 1042734) 87
g10047.t2 (1042623, 1042734) (1042814, 1043009) 79
g10047.t2 (1042814, 1043009) (1043106, 1043308) 96
g10047.t2 (1043106, 1043308) (1043578, 1043719) 269
g10047.t2 (1043578, 1043719) (1044068, 1044149) 348
g10047.t2 (1044068, 1044149) (1044267, 1044312) 117
g2025.t1 (3385335, 3385481) (3385550, 3385639) 68
g2025.t1 (3385550, 3385639) (3385808, 3385927) 168
g2025.t1 (3385808, 3385927) (3386224, 3386316) 296
g2025.t1 (3386224, 3386316) (3386612, 3386812) 295
g2025.t1 (3386612, 3386812) (3386912, 3386977) 99
g2025.t1 (3386912, 3386977) (3387091, 3387216) 113
g2025.t1 (3387091, 3387216) (3387358, 3387491) 141
g2025.t1 (3387358, 3387491) (3387631, 3387772) 139
g2025.t1 (3387631, 3387772) (3388079, 3388191) 306
g2025.t1 (3388079, 3388191) (3388278, 3388437) 86
g2025.t1 (3388278, 3388437) (3388522, 3388656) 84
g2025.t1 (3388522, 3388656) (3388812, 3388893) 155
g2025.t1 (3388812, 3388893) (3389179, 3389248) 285
g2025.t1 (3389179, 3389248) (3389333, 3389432) 84
g2025.t1 (3389333, 3389432) (3389686, 3389742) 253
g2025.t1 (3389686, 3389742) (3389840, 3389982) 97
g2025.t1 (3389840, 3389982) (3390092, 3390173) 109
g2025.t1 (3390092, 3390173) (3390264, 3390377) 90
g2025.t1 (3390264, 3390377) (3390469, 3390544) 91
g2025.t1 (3390469, 3390544) (3390714, 3390877) 169
g2025.t1 (3390714, 3390877) (3390959, 3391004) 81
g2025.t1 (3390959, 3391004) (3391157, 3391280) 152
g2025.t1 (3391157, 3391280) (3391377, 3391440) 96
g2025.t1 (3391377, 3391440) (3391534, 3391584) 93
g2025.t1 (3391534, 3391584) (3391674, 3391780) 89
g2025.t1 (3391674, 3391780) (3391877, 3391994) 96
g2025.t1 (3391877, 3391994) (3392108, 3392200) 113
g2025.t2 (3385335, 3385481) (3385550, 3385639) 68
g2025.t2 (3385550, 3385639) (3385808, 3385927) 168
g2025.t2 (3385808, 3385927) (3386224, 3386316) 296
g2025.t2 (3386224, 3386316) (3386612, 3386812) 295
g2025.t2 (3386612, 3386812) (3386912, 3386977) 99
g2025.t2 (3386912, 3386977) (3387091, 3387216) 113
g2025.t2 (3387091, 3387216) (3387358, 3387491) 141
g2025.t2 (3387358, 3387491) (3387631, 3387772) 139
g2025.t2 (3387631, 3387772) (3388079, 3388191) 306
g2025.t2 (3388079, 3388191) (3388278, 3388437) 86
g2025.t2 (3388278, 3388437) (3388522, 3388656) 84
g2025.t2 (3388522, 3388656) (3388812, 3388893) 155
g2025.t2 (3388812, 3388893) (3389179, 3389248) 285
g2025.t2 (3389179, 3389248) (3389333, 3389432) 84
g2025.t2 (3389333, 3389432) (3389535, 3389597) 102
g2025.t2 (3389535, 3389597) (3389686, 3389742) 88
g2025.t2 (3389686, 3389742) (3389840, 3389982) 97
g2025.t2 (3389840, 3389982) (3390092, 3390173) 109
g2025.t2 (3390092, 3390173) (3390264, 3390377) 90
g2025.t2 (3390264, 3390377) (3390469, 3390544) 91
g2025.t2 (3390469, 3390544) (3390714, 3390877) 169
g2025.t2 (3390714, 3390877) (3390959, 3391004) 81
g2025.t2 (3390959, 3391004) (3391157, 3391280) 152
g2025.t2 (3391157, 3391280) (3391377, 3391440) 96
g2025.t2 (3391377, 3391440) (3391534, 3391584) 93
g2025.t2 (3391534, 3391584) (3391674, 3391780) 89
g2025.t2 (3391674, 3391780) (3391877, 3391994) 96
g2025.t2 (3391877, 3391994) (3392108, 3392185) 113
g2025.t2 (3392108, 3392185) (3392268, 3392327) 82
g10047.t1 (1037514, 1038464) (1038538, 1038603) 73
g10047.t1 (1038538, 1038603) (1038676, 1038758) 72
g10047.t1 (1038676, 1038758) (1038859, 1038916) 100
g10047.t1 (1038859, 1038916) (1038997, 1039141) 80
g10047.t1 (1038997, 1039141) (1039230, 1039336) 88
g10047.t1 (1039230, 1039336) (1039428, 1039621) 91
g10047.t1 (1039428, 1039621) (1039746, 1039910) 124
g10047.t1 (1039746, 1039910) (1040002, 1040158) 91
g10047.t1 (1040002, 1040158) (1040300, 1040680) 141
g10047.t1 (1040300, 1040680) (1040761, 1040891) 80
g10047.t1 (1040761, 1040891) (1040979, 1041034) 87
g10047.t1 (1040979, 1041034) (1041286, 1041405) 251
g10047.t1 (1041286, 1041405) (1041481, 1041572) 75
g10047.t1 (1041481, 1041572) (1041660, 1041730) 87
g10047.t1 (1041660, 1041730) (1041807, 1041915) 76
g10047.t1 (1041807, 1041915) (1041995, 1042135) 79
g10047.t1 (1041995, 1042135) (1042291, 1042535) 155
g10047.t1 (1042291, 1042535) (1042623, 1042734) 87
g10047.t1 (1042623, 1042734) (1042814, 1043009) 79
g10047.t1 (1042814, 1043009) (1043106, 1043308) 96
g10047.t1 (1043106, 1043308) (1043578, 1043719) 269
g10047.t1 (1043578, 1043719) (1044068, 1044149) 348
g10047.t1 (1044068, 1044149) (1044267, 1044312) 117
g6558.t2 (5109917, 5109938) (5110824, 5110890) 885
g6558.t2 (5110824, 5110890) (5111045, 5111093) 154
g6558.t2 (5111045, 5111093) (5111198, 5111314) 104
g6558.t2 (5111198, 5111314) (5111436, 5111507) 121
g6558.t2 (5111436, 5111507) (5111607, 5111718) 99
g6558.t2 (5111607, 5111718) (5111842, 5111981) 123
g6558.t1 (5110844, 5110890) (5111045, 5111093) 154
g6558.t1 (5111045, 5111093) (5111198, 5111314) 104
g6558.t1 (5111198, 5111314) (5111436, 5111507) 121
g6558.t1 (5111436, 5111507) (5111607, 5111718) 99
g6558.t1 (5111607, 5111718) (5111842, 5111981) 123
g6116.t1 (1531191, 1531978) (1534605, 1534923) 2626
g8554.t1 (2056538, 2056724) (2057051, 2057145) 326
g8554.t1 (2057051, 2057145) (2057333, 2057477) 187
g8554.t1 (2057333, 2057477) (2057819, 2057888) 341
g8554.t1 (2057819, 2057888) (2058007, 2058088) 118
g8554.t1 (2058007, 2058088) (2058170, 2058253) 81
g8554.t1 (2058170, 2058253) (2058330, 2058418) 76
g8554.t1 (2058330, 2058418) (2058515, 2058612) 96
g8554.t1 (2058515, 2058612) (2058706, 2058799) 93
g8554.t1 (2058706, 2058799) (2058887, 2058940) 87
g8554.t1 (2058887, 2058940) (2059266, 2059893) 325
g6444.t2 (4111583, 4112132) (4112263, 4112334) 130
g6444.t2 (4112263, 4112334) (4113314, 4113501) 979
g6444.t2 (4113314, 4113501) (4113660, 4113984) 158
g6444.t2 (4113660, 4113984) (4114531, 4114679) 546
g6444.t2 (4114531, 4114679) (4115115, 4115423) 435
g6444.t2 (4115115, 4115423) (4115721, 4115945) 297
g6444.t2 (4115721, 4115945) (4116169, 4116372) 223
g6444.t2 (4116169, 4116372) (4116487, 4116610) 114
g6444.t2 (4116487, 4116610) (4116722, 4116988) 111
g6444.t2 (4116722, 4116988) (4117176, 4117295) 187
g6444.t2 (4117176, 4117295) (4117388, 4117765) 92
g6444.t2 (4117388, 4117765) (4118103, 4118462) 337
g6444.t2 (4118103, 4118462) (4118644, 4118970) 181
g6444.t2 (4118644, 4118970) (4119463, 4119804) 492
g6444.t2 (4119463, 4119804) (4119985, 4120376) 180
g12583.t1 (292, 622) (693, 733) 70
g8635.t1 (163221, 163293) (163383, 163501) 89
g8635.t1 (163383, 163501) (163597, 163758) 95
g8635.t1 (163597, 163758) (163853, 163942) 94
g8635.t1 (163853, 163942) (164033, 164206) 90
g8635.t1 (164033, 164206) (164392, 164601) 185
g8635.t1 (164392, 164601) (165942, 166046) 1340
g8862.t1 (1764565, 1764592) (1764732, 1764884) 139
g8862.t1 (1764732, 1764884) (1765011, 1765332) 126
g8862.t1 (1765011, 1765332) (1765529, 1765607) 196
g8862.t1 (1765529, 1765607) (1765690, 1766313) 82
g8862.t1 (1765690, 1766313) (1766476, 1766610) 162
g8862.t1 (1766476, 1766610) (1767219, 1768022) 608
g6902.t1 (2208785, 2208876) (2208990, 2209080) 113
g6902.t1 (2208990, 2209080) (2209167, 2209342) 86
g6902.t1 (2209167, 2209342) (2209467, 2209551) 124
g6902.t1 (2209467, 2209551) (2209654, 2209688) 102
g6902.t1 (2209654, 2209688) (2209782, 2209889) 93
g6902.t1 (2209782, 2209889) (2209979, 2210089) 89
g6902.t1 (2209979, 2210089) (2210171, 2210209) 81
g6902.t1 (2210171, 2210209) (2210288, 2210491) 78
g6902.t1 (2210288, 2210491) (2210616, 2210917) 124
g6902.t1 (2210616, 2210917) (2211175, 2211208) 257
g6902.t1 (2211175, 2211208) (2211463, 2211696) 254
g6902.t1 (2211463, 2211696) (2211978, 2212057) 281
g6902.t1 (2211978, 2212057) (2212220, 2212290) 162
g6902.t1 (2212220, 2212290) (2213901, 2213936) 1610
g6902.t2 (2208785, 2208876) (2208990, 2209080) 113
g6902.t2 (2208990, 2209080) (2209167, 2209369) 86
g6902.t2 (2209167, 2209369) (2209467, 2209551) 97
g6902.t2 (2209467, 2209551) (2209654, 2209688) 102
g6902.t2 (2209654, 2209688) (2209782, 2209889) 93
g6902.t2 (2209782, 2209889) (2209979, 2210089) 89
g6902.t2 (2209979, 2210089) (2210171, 2210209) 81
g6902.t2 (2210171, 2210209) (2210288, 2210491) 78
g6902.t2 (2210288, 2210491) (2210616, 2210917) 124
g6902.t2 (2210616, 2210917) (2211175, 2211208) 257
g6902.t2 (2211175, 2211208) (2211463, 2211696) 254
g6902.t2 (2211463, 2211696) (2211978, 2212057) 281
g6902.t2 (2211978, 2212057) (2212220, 2212290) 162
g6902.t2 (2212220, 2212290) (2213901, 2213936) 1610
g7393.t2 (430459, 430641) (430932, 431018) 290
g7393.t2 (430932, 431018) (431126, 431228) 107
g7393.t2 (431126, 431228) (431366, 431613) 137
g7393.t2 (431366, 431613) (432046, 432961) 432
g7393.t2 (432046, 432961) (433102, 433378) 140
g7393.t2 (433102, 433378) (433481, 433603) 102
g7393.t2 (433481, 433603) (433693, 433996) 89
g7393.t2 (433693, 433996) (434147, 434339) 150
g7393.t2 (434147, 434339) (434435, 434672) 95
g7393.t2 (434435, 434672) (434747, 434981) 74
g7393.t2 (434747, 434981) (435077, 435326) 95
g7393.t2 (435077, 435326) (435382, 435637) 55
g7393.t2 (435382, 435637) (435735, 435968) 97
g7393.t2 (435735, 435968) (436078, 436185) 109
g7393.t2 (436078, 436185) (436297, 436440) 111
g7393.t2 (436297, 436440) (436563, 436760) 122
g7393.t2 (436563, 436760) (436855, 437064) 94
g7393.t2 (436855, 437064) (437184, 437283) 119
g7393.t2 (437184, 437283) (437424, 437580) 140
g7393.t2 (437424, 437580) (437668, 437717) 87
g7393.t2 (437668, 437717) (437799, 437954) 81
g7393.t2 (437799, 437954) (438030, 438161) 75
g7393.t2 (438030, 438161) (438361, 438486) 199
g7393.t2 (438361, 438486) (438714, 438767) 227
g7393.t2 (438714, 438767) (438877, 438999) 109
g7393.t2 (438877, 438999) (439203, 439361) 203
g7393.t2 (439203, 439361) (439540, 439686) 178
g7393.t2 (439540, 439686) (440478, 440570) 791
g8946.t2 (493123, 493130) (493245, 493340) 114
g8946.t2 (493245, 493340) (494046, 494130) 705
g8946.t2 (494046, 494130) (494297, 494456) 166
g8946.t2 (494297, 494456) (494624, 494746) 167
g8946.t2 (494624, 494746) (495016, 495128) 269
g8946.t2 (495016, 495128) (495213, 495281) 84
g8946.t2 (495213, 495281) (495524, 495619) 242
g8946.t2 (495524, 495619) (495756, 495834) 136
g8946.t2 (495756, 495834) (495934, 495968) 99
g8946.t2 (495934, 495968) (496176, 496202) 207
g8946.t2 (496176, 496202) (496291, 496376) 88
g8946.t2 (496291, 496376) (496535, 496649) 158
g8946.t2 (496535, 496649) (496847, 496921) 197
g8946.t2 (496847, 496921) (497060, 497105) 138
g8946.t2 (497060, 497105) (497552, 497658) 446
g7383.t2 (339905, 340063) (340213, 340294) 149
g7383.t2 (340213, 340294) (340476, 340616) 181
g7383.t2 (340476, 340616) (341148, 341315) 531
g7383.t2 (341148, 341315) (341532, 341633) 216
g7383.t2 (341532, 341633) (341725, 341798) 91
g7383.t2 (341725, 341798) (341981, 342125) 182
g7383.t2 (341981, 342125) (342227, 342282) 101
g7383.t2 (342227, 342282) (342517, 342644) 234
g7383.t2 (342517, 342644) (342762, 342832) 117
g7383.t2 (342762, 342832) (343054, 343202) 221
g7383.t2 (343054, 343202) (343935, 344066) 732
g7383.t2 (343935, 344066) (344238, 344473) 171
g7383.t2 (344238, 344473) (344572, 344698) 98
g7383.t2 (344572, 344698) (345231, 345344) 532
g7383.t2 (345231, 345344) (345553, 345707) 208
g7383.t2 (345553, 345707) (346015, 346135) 307
g7383.t2 (346015, 346135) (346541, 346814) 405
g7383.t2 (346541, 346814) (349170, 349858) 2355
g12211.t2 (1597, 1771) (1866, 1915) 94
g12211.t2 (1866, 1915) (2101, 2175) 185
g2579.t1 (8086742, 8087655) (8088025, 8088228) 369
g2579.t1 (8088025, 8088228) (8088509, 8088662) 280
g1377.t1 (11286752, 11286887) (11286983, 11287116) 95
g1377.t1 (11286983, 11287116) (11287754, 11287858) 637
g1377.t1 (11287754, 11287858) (11288044, 11288123) 185
g1377.t1 (11288044, 11288123) (11288237, 11288464) 113
g1377.t1 (11288237, 11288464) (11288610, 11288667) 145
g11600.t1 (18882, 18981) (19660, 19833) 678
g11600.t1 (19660, 19833) (19943, 20068) 109
g11600.t1 (19943, 20068) (20161, 20312) 92
g11600.t1 (20161, 20312) (20465, 20905) 152
g11600.t2 (18882, 18981) (19723, 19833) 741
g11600.t2 (19723, 19833) (19943, 20068) 109
g11600.t2 (19943, 20068) (20161, 20312) 92
g11600.t2 (20161, 20312) (20465, 20905) 152
g1377.t2 (11286752, 11286887) (11286983, 11287116) 95
g1377.t2 (11286983, 11287116) (11287754, 11287858) 637
g1377.t2 (11287754, 11287858) (11288044, 11288123) 185
g1377.t2 (11288044, 11288123) (11288237, 11288494) 113
g1377.t2 (11288237, 11288494) (11288610, 11288667) 115
g11429.t1 (16200, 17829) (20270, 20368) 2440
g11429.t1 (20270, 20368) (20457, 20548) 88
g11429.t1 (20457, 20548) (20767, 20835) 218
g4607.t1 (5443504, 5443566) (5443674, 5443724) 107
g4607.t1 (5443674, 5443724) (5443825, 5443875) 100
g4607.t1 (5443825, 5443875) (5443957, 5444064) 81
g4607.t1 (5443957, 5444064) (5444131, 5444384) 66
g4607.t1 (5444131, 5444384) (5444474, 5444552) 89
g4607.t1 (5444474, 5444552) (5444647, 5444738) 94
g4607.t1 (5444647, 5444738) (5444854, 5444992) 115
g4607.t1 (5444854, 5444992) (5445212, 5445290) 219
g4607.t1 (5445212, 5445290) (5445570, 5445604) 279
g4607.t1 (5445570, 5445604) (5446087, 5446161) 482
g2027.t2 (3401516, 3401582) (3401696, 3401780) 113
g2027.t2 (3401696, 3401780) (3401887, 3401960) 106
g2027.t2 (3401887, 3401960) (3402048, 3402115) 87
g2027.t2 (3402048, 3402115) (3402235, 3402277) 119
g2027.t2 (3402235, 3402277) (3402379, 3402457) 101
g2027.t2 (3402379, 3402457) (3402545, 3402627) 87
g2027.t2 (3402545, 3402627) (3402712, 3402775) 84
g2027.t2 (3402712, 3402775) (3402878, 3402957) 102
g2027.t2 (3402878, 3402957) (3403073, 3403113) 115
g2027.t2 (3403073, 3403113) (3403222, 3403338) 108
g2027.t2 (3403222, 3403338) (3403507, 3403590) 168
g2027.t2 (3403507, 3403590) (3403696, 3403732) 105
g2027.t2 (3403696, 3403732) (3404108, 3404187) 375
g2027.t2 (3404108, 3404187) (3404848, 3404932) 660
g2027.t2 (3404848, 3404932) (3405004, 3405065) 71
g723.t1 (6262763, 6262927) (6263059, 6263246) 131
g723.t1 (6263059, 6263246) (6263385, 6263573) 138
g723.t1 (6263385, 6263573) (6263684, 6263789) 110
g723.t1 (6263684, 6263789) (6263945, 6264070) 155
g723.t1 (6263945, 6264070) (6264270, 6264439) 199
g723.t1 (6264270, 6264439) (6264564, 6264741) 124
g723.t1 (6264564, 6264741) (6266952, 6267239) 2210
g723.t2 (6262763, 6262927) (6263059, 6263246) 131
g723.t2 (6263059, 6263246) (6263385, 6263573) 138
g723.t2 (6263385, 6263573) (6263684, 6263789) 110
g723.t2 (6263684, 6263789) (6263945, 6264070) 155
g723.t2 (6263945, 6264070) (6264270, 6264439) 199
g723.t2 (6264270, 6264439) (6264564, 6264741) 124
g723.t2 (6264564, 6264741) (6266952, 6267248) 2210
g2027.t1 (3401516, 3401582) (3401696, 3401780) 113
g2027.t1 (3401696, 3401780) (3401887, 3401960) 106
g2027.t1 (3401887, 3401960) (3402048, 3402115) 87
g2027.t1 (3402048, 3402115) (3402235, 3402277) 119
g2027.t1 (3402235, 3402277) (3402379, 3402457) 101
g2027.t1 (3402379, 3402457) (3402545, 3402627) 87
g2027.t1 (3402545, 3402627) (3402712, 3402775) 84
g2027.t1 (3402712, 3402775) (3402878, 3402957) 102
g2027.t1 (3402878, 3402957) (3403073, 3403113) 115
g2027.t1 (3403073, 3403113) (3403222, 3403338) 108
g2027.t1 (3403222, 3403338) (3403507, 3403590) 168
g2027.t1 (3403507, 3403590) (3403696, 3403732) 105
g2027.t1 (3403696, 3403732) (3404108, 3404187) 375
g2027.t1 (3404108, 3404187) (3404848, 3404932) 660
g2027.t1 (3404848, 3404932) (3405004, 3405044) 71
g4971.t2 (393240, 393355) (394058, 394129) 702
g4971.t2 (394058, 394129) (394807, 394875) 677
g4971.t2 (394807, 394875) (395093, 395164) 217
g4971.t2 (395093, 395164) (396118, 396186) 953
g4971.t2 (396118, 396186) (396431, 396502) 244
g4971.t2 (396431, 396502) (397090, 397161) 587
g4971.t2 (397090, 397161) (397283, 397354) 121
g4971.t2 (397283, 397354) (397621, 397692) 266
g4971.t2 (397621, 397692) (397871, 397942) 178
g4971.t2 (397871, 397942) (398009, 398080) 66
g4971.t2 (398009, 398080) (398174, 398245) 93
g4971.t2 (398174, 398245) (398335, 398484) 89
g4971.t2 (398335, 398484) (398764, 398923) 279
g7580.t1 (2343739, 2344229) (2344416, 2344474) 186
g7580.t1 (2344416, 2344474) (2344618, 2344736) 143
g7580.t1 (2344618, 2344736) (2344893, 2344920) 156
g7580.t1 (2344893, 2344920) (2345055, 2345181) 134
g7580.t1 (2345055, 2345181) (2345363, 2346956) 181
g11039.t2 (143438, 143747) (144225, 144284) 477
g11039.t2 (144225, 144284) (144858, 145085) 573
g11039.t2 (144858, 145085) (145380, 145505) 294
g11039.t2 (145380, 145505) (145590, 145741) 84
g11039.t2 (145590, 145741) (146143, 146582) 401
g11039.t2 (146143, 146582) (147153, 147486) 570
g11039.t2 (147153, 147486) (148417, 148613) 930
g11039.t2 (148417, 148613) (148710, 148854) 96
g11039.t2 (148710, 148854) (150282, 150446) 1427
g11039.t2 (150282, 150446) (150543, 150737) 96
g11039.t2 (150543, 150737) (150840, 151184) 102
g11039.t2 (150840, 151184) (151310, 151463) 125
g11039.t2 (151310, 151463) (151600, 151733) 136
g11039.t2 (151600, 151733) (151860, 152006) 126
g11039.t2 (151860, 152006) (152201, 152347) 194
g11039.t2 (152201, 152347) (152469, 152651) 121
g11039.t2 (152469, 152651) (152858, 153055) 206
g11039.t2 (152858, 153055) (153209, 153283) 153
g11039.t1 (144785, 145085) (145380, 145505) 294
g11039.t1 (145380, 145505) (145590, 145741) 84
g11039.t1 (145590, 145741) (146143, 146582) 401
g11039.t1 (146143, 146582) (147153, 147486) 570
g11039.t1 (147153, 147486) (148417, 148613) 930
g11039.t1 (148417, 148613) (148710, 148854) 96
g11039.t1 (148710, 148854) (150282, 150446) 1427
g11039.t1 (150282, 150446) (150543, 150737) 96
g11039.t1 (150543, 150737) (150840, 151184) 102
g11039.t1 (150840, 151184) (151310, 151463) 125
g11039.t1 (151310, 151463) (151600, 151733) 136
g11039.t1 (151600, 151733) (151860, 152006) 126
[truncated: 180,628 more rows]
