# Supplementary material for: Tracing animal genomic evolution with the chromosomal-level assembly of the freshwater sponge Ephydatia muelleri
Source: Nat Commun. 2020 Jul 27;11:3676. doi: 10.1038/s41467-020-17397-w (PMC7385117; doi:10.1038/s41467-020-17397-w)
Supplement: Supplementary file 7 — Supplementary Data 3 [file 41467_2020_17397_MOESM7_ESM.zip › Suppl_Data_3_Comp_genome_statistics_scripts/intron-exon/triad1_augustus_exons.tab]

g3773.t2 8581960 8583583 1624
g3773.t2 8581456 8581554 99
g3773.t2 8581115 8581206 92
g3773.t2 8580910 8580966 57
g3773.t1 8581960 8583538 1579
g3773.t1 8581456 8581554 99
g3773.t1 8581115 8581206 92
g3773.t1 8580910 8580966 57
g9804.t1 1238131 1238239 109
g9804.t1 1239289 1239371 83
g9804.t1 1239679 1239731 53
g9804.t1 1239875 1239914 40
g9804.t1 1239086 1239175 90
g9804.t1 1239476 1239595 120
g9804.t1 1238885 1238969 85
g9804.t1 1238664 1238792 129
g9804.t1 1238488 1238562 75
g9804.t1 1237466 1237671 206
g9804.t1 1240001 1240093 93
g9804.t1 1240175 1240222 48
g5589.t1 6084617 6084722 106
g5589.t1 6084057 6084173 117
g5589.t1 6084837 6084865 29
g5589.t1 6084337 6084471 135
g7273.t1 5239200 5239394 195
g7273.t1 5237285 5237337 53
g7273.t1 5238308 5238499 192
g7273.t1 5237811 5237994 184
g7273.t1 5238620 5238796 177
g7273.t1 5238883 5239035 153
g7273.t1 5238069 5238200 132
g751.t2 6539958 6540035 78
g751.t2 6540173 6540483 311
g751.t2 6536921 6537086 166
g751.t2 6537246 6537422 177
g751.t2 6538872 6538961 90
g751.t2 6537715 6537831 117
g751.t2 6539377 6539492 116
g751.t2 6539125 6539223 99
g751.t2 6540622 6540792 171
g751.t2 6536411 6536518 108
g751.t2 6535168 6535184 17
g751.t2 6538297 6538337 41
g751.t2 6539831 6539867 37
g751.t2 6536624 6536755 132
g751.t2 6537931 6538028 98
g751.t2 6538407 6538582 176
g751.t2 6536003 6536206 204
g751.t2 6539608 6539746 139
g10855.t1 207157 207246 90
g10855.t1 208083 208202 120
g10855.t1 206717 206842 126
g10855.t1 205947 206067 121
g10855.t1 207812 207963 152
g10952.t1 410639 410773 135
g10952.t1 409617 409660 44
g10952.t1 414554 414618 65
g10952.t1 419675 419749 75
g10952.t1 413912 413987 76
g10952.t1 417580 417633 54
g10952.t1 410878 410944 67
g10952.t1 413237 413305 69
g10952.t1 414830 414929 100
g10952.t1 418389 418487 99
g10952.t1 415478 415571 94
g10952.t1 413629 413690 62
g10952.t1 415066 415161 96
g10952.t1 416950 417022 73
g10952.t1 413419 413514 96
g10952.t1 411642 411803 162
g10952.t1 408403 408502 100
g10952.t1 412183 412298 116
g10952.t1 415244 415374 131
g10952.t1 409807 409918 112
g10952.t1 411074 411181 108
g10952.t1 417161 417195 35
g10952.t1 417324 417392 69
g10952.t1 409087 409214 128
g10952.t1 408063 408211 149
g10952.t1 414340 414404 65
g10952.t1 413054 413149 96
g10952.t1 411961 412039 79
g10952.t1 410263 410414 152
g10952.t1 416773 416826 54
g10952.t1 410092 410187 96
g10952.t1 415890 415992 103
g10952.t1 409308 409485 178
g10952.t1 414173 414256 84
g8702.t1 624720 625168 449
g8702.t1 628069 628336 268
g8702.t1 628966 629054 89
g8702.t1 628748 628842 95
g8702.t1 628469 628615 147
g8702.t1 629134 629309 176
g2824.t2 509759 509869 111
g2824.t2 510209 510356 148
g2824.t2 509100 509248 149
g2824.t1 504560 504721 162
g2824.t1 509759 509869 111
g2824.t1 510209 510356 148
g2824.t1 509124 509248 125
g5516.t2 5517592 5518217 626
g5516.t2 5518365 5518921 557
g5516.t2 5519916 5520149 234
g5516.t2 5519568 5519743 176
g5516.t1 5517592 5518217 626
g5516.t1 5518365 5518969 605
g5516.t1 5519916 5520149 234
g5516.t1 5519568 5519743 176
g8539.t1 1920816 1921265 450
g8539.t1 1922836 1922979 144
g7978.t1 2547947 2548048 102
g7978.t1 2547294 2547321 28
g7978.t1 2548177 2548227 51
g7978.t1 2547403 2547578 176
g7978.t2 2547947 2548048 102
g7978.t2 2547294 2547297 4
g7978.t2 2548177 2548227 51
g7978.t2 2547403 2547578 176
g9347.t1 468218 470883 2666
g9347.t1 471033 471927 895
g2225.t2 4897291 4897360 70
g2225.t2 4896923 4897001 79
g2225.t2 4897091 4897194 104
g2225.t2 4896200 4896352 153
g2225.t2 4896630 4896681 52
g2225.t2 4898204 4898284 81
g2225.t2 4897450 4897565 116
g2225.t2 4896461 4896543 83
g2225.t2 4897942 4898079 138
g2225.t2 4897678 4897782 105
g10082.t1 53988 54482 495
g2225.t1 4897291 4897360 70
g2225.t1 4896146 4896352 207
g2225.t1 4896923 4897001 79
g2225.t1 4897091 4897194 104
g2225.t1 4896630 4896681 52
g2225.t1 4898204 4898284 81
g2225.t1 4897450 4897565 116
g2225.t1 4896461 4896543 83
g2225.t1 4897942 4898079 138
g2225.t1 4897678 4897782 105
g7451.t2 1299679 1299724 46
g7451.t2 1298984 1299052 69
g7451.t2 1297918 1297986 69
g7451.t2 1299273 1299383 111
g7451.t2 1299499 1299552 54
g7451.t2 1299163 1299190 28
g7451.t2 1298386 1298441 56
g7451.t2 1299817 1299911 95
g7451.t2 1298753 1298817 65
g7451.t2 1298583 1298642 60
g7451.t2 1298116 1298176 61
g4860.t1 7638380 7638507 128
g4860.t1 7637050 7637180 131
g4860.t1 7636453 7636536 84
g4860.t1 7636853 7636963 111
g4860.t1 7637705 7637898 194
g4860.t1 7635473 7635669 197
g4860.t1 7633242 7633329 88
g4860.t1 7637447 7637553 107
g4860.t1 7638036 7638222 187
g7610.t1 2622103 2623194 1092
g7451.t1 1299679 1299724 46
g7451.t1 1298984 1299052 69
g7451.t1 1297918 1297986 69
g7451.t1 1299273 1299383 111
g7451.t1 1299499 1299552 54
g7451.t1 1298386 1298441 56
g7451.t1 1299817 1299911 95
g7451.t1 1299163 1299196 34
g7451.t1 1298753 1298817 65
g7451.t1 1298583 1298642 60
g7451.t1 1298116 1298176 61
g1680.t1 741260 741964 705
g1680.t1 742934 743021 88
g1680.t1 742061 742115 55
g1680.t1 742211 742368 158
g1680.t1 738991 739221 231
g1680.t1 740108 740198 91
g1680.t1 742685 742765 81
g1680.t1 740379 740497 119
g1680.t1 739588 739734 147
g1680.t1 739913 739999 87
g1680.t1 740799 740867 69
g1680.t1 740991 741119 129
g1680.t1 742451 742563 113
g1936.t2 2759907 2759946 40
g1936.t2 2757437 2757498 62
g1936.t2 2756080 2756149 70
g1936.t2 2758935 2759014 80
g1936.t2 2755872 2755939 68
g1936.t2 2756265 2756322 58
g1936.t2 2756996 2757124 129
g1936.t2 2762379 2762465 87
g1936.t2 2755501 2755548 48
g1936.t2 2756480 2756553 74
g1936.t2 2758069 2758188 120
g1936.t2 2759608 2759680 73
g1936.t2 2759214 2759287 74
g1936.t2 2761094 2761139 46
g1936.t2 2758317 2758359 43
g1936.t2 2758455 2758492 38
g1936.t2 2760095 2760154 60
g1936.t2 2761304 2761423 120
g1936.t2 2757230 2757296 67
g1936.t2 2756701 2756829 129
g1936.t2 2758622 2758663 42
g1936.t2 2755663 2755742 80
g1936.t2 2760723 2760793 71
g1936.t2 2760275 2760327 53
g1936.t2 2762791 2762805 15
g1936.t2 2759372 2759452 81
g1936.t2 2760942 2761000 59
g5309.t1 3482457 3482500 44
g5309.t1 3482722 3482770 49
g5309.t1 3481078 3481114 37
g5309.t1 3483649 3483708 60
g5309.t1 3483075 3483431 357
g5309.t1 3483786 3484546 761
g4800.t2 7128820 7128919 100
g4800.t2 7131631 7131693 63
g4800.t2 7130167 7130224 58
g4800.t2 7127285 7127382 98
g4800.t2 7130690 7130824 135
g4800.t2 7125394 7125552 159
g4800.t2 7135203 7135289 87
g4800.t2 7134799 7134855 57
g4800.t2 7126817 7126858 42
g4800.t2 7128556 7128732 177
g4800.t2 7129032 7129135 104
g4800.t2 7126194 7126284 91
g4800.t2 7134587 7134688 102
g4800.t2 7132071 7132262 192
g4800.t2 7128381 7128447 67
g4800.t2 7135597 7135962 366
g4800.t2 7126994 7127120 127
g4800.t2 7131431 7131536 106
g4800.t2 7133008 7133076 69
g4800.t2 7136231 7136662 432
g4800.t2 7136058 7136108 51
g4800.t2 7129250 7129370 121
g4800.t2 7130345 7130432 88
g4800.t2 7125710 7125744 35
g4800.t2 7127735 7127784 50
g4800.t2 7134933 7135019 87
g4800.t2 7129495 7129544 50
g4800.t2 7126528 7126608 81
g4800.t2 7138259 7138282 24
g4800.t2 7132354 7132472 119
g4800.t2 7138008 7138050 43
g6940.t2 2526488 2526601 114
g6940.t2 2524664 2524791 128
g6940.t2 2525229 2525448 220
g6940.t2 2524383 2524420 38
g6940.t2 2525087 2525152 66
g6940.t2 2525529 2526086 558
g6940.t2 2520076 2520089 14
g6940.t2 2520229 2520301 73
g6940.t2 2523814 2523934 121
g6940.t2 2522439 2522611 173
g6940.t2 2522759 2522942 184
g6940.t2 2526803 2526969 167
g6940.t2 2526212 2526358 147
g6940.t2 2523610 2523729 120
g6940.t2 2524113 2524279 167
g6940.t2 2523112 2523270 159
g6940.t2 2524560 2524595 36
g6940.t2 2523392 2523485 94
g6940.t2 2527059 2527643 585
g6940.t2 2524869 2524968 100
g9607.t1 1279323 1279456 134
g9607.t1 1279136 1279227 92
g9607.t1 1278850 1278931 82
g9607.t1 1279535 1279586 52
g9607.t1 1279677 1279733 57
g9607.t1 1278621 1278689 69
g9607.t1 1277814 1277831 18
g9607.t1 1279815 1279862 48
g4556.t1 4960420 4960509 90
g4556.t1 4960642 4960816 175
g4556.t1 4958701 4958979 279
g4556.t1 4959944 4960000 57
g4556.t1 4960222 4960312 91
g4556.t1 4959603 4959806 204
g4556.t1 4960902 4961070 169
g10716.t1 349449 349739 291
g10716.t1 349082 349300 219
g10716.t1 348716 348883 168
g10716.t1 349994 350884 891
g4103.t1 1734051 1734115 65
g4103.t1 1733583 1733694 112
g4103.t1 1735457 1735505 49
g4103.t1 1734486 1734533 48
g4103.t1 1734883 1734992 110
g4103.t1 1735758 1735802 45
g4103.t1 1734193 1734262 70
g4103.t1 1733808 1733881 74
g4103.t1 1734635 1734739 105
g4103.t1 1735231 1735338 108
g10716.t2 349994 350929 936
g10716.t2 349449 349739 291
g10716.t2 349082 349300 219
g10716.t2 348716 348883 168
g6231.t1 2501592 2502161 570
g6231.t1 2502312 2502332 21
g6028.t1 968527 971058 2532
g10951.t1 396923 397057 135
g10951.t1 395331 395469 139
g10951.t1 397911 397993 83
g10951.t1 398099 398326 228
g10951.t1 395022 395246 225
g10951.t1 399027 399114 88
g10951.t1 395650 395886 237
g10951.t1 394768 394925 158
g2742.t2 9520607 9520700 94
g2742.t2 9519747 9519779 33
g2742.t2 9522567 9522651 85
g2742.t2 9520325 9520370 46
g2742.t2 9517452 9517560 109
g2742.t2 9518994 9519046 53
g2742.t2 9522757 9522806 50
g2742.t2 9518296 9518400 105
g2742.t2 9521324 9521416 93
g2742.t2 9520801 9520899 99
g2742.t2 9523216 9523258 43
g2742.t2 9521187 9521254 68
g2742.t2 9520072 9520198 127
g2742.t2 9521574 9521626 53
g2742.t2 9522122 9522271 150
g2742.t2 9522356 9522486 131
g2742.t2 9519183 9519321 139
g2742.t2 9518574 9518899 326
g2742.t2 9523558 9523670 113
g2742.t2 9523020 9523128 109
g2742.t2 9519568 9519666 99
g2742.t2 9521846 9521941 96
g2742.t2 9519880 9519977 98
g2742.t2 9520991 9521115 125
g2742.t2 9520456 9520528 73
g3030.t1 2400255 2400300 46
g3030.t1 2398903 2399007 105
g3030.t1 2398759 2398788 30
g3030.t1 2399565 2399708 144
g3030.t1 2400405 2401189 785
g3030.t1 2399275 2399470 196
g3030.t1 2399807 2400153 347
g3030.t1 2401278 2401348 71
g3030.t1 2401593 2401960 368
g3030.t1 2402513 2402574 62
g3030.t1 2401422 2401512 91
g3030.t1 2399112 2399151 40
g3030.t1 2402662 2402680 19
g2742.t1 9520607 9520700 94
g2742.t1 9519747 9519779 33
g2742.t1 9522567 9522651 85
g2742.t1 9520325 9520370 46
g2742.t1 9517452 9517560 109
g2742.t1 9518994 9519046 53
g2742.t1 9522757 9522806 50
g2742.t1 9518296 9518400 105
g2742.t1 9521324 9521416 93
g2742.t1 9520801 9520899 99
g2742.t1 9523216 9523258 43
g2742.t1 9521187 9521254 68
g2742.t1 9520072 9520198 127
g2742.t1 9521574 9521626 53
g2742.t1 9522122 9522271 150
g2742.t1 9522356 9522486 131
g2742.t1 9519183 9519321 139
g2742.t1 9518574 9518899 326
g2742.t1 9523558 9523670 113
g2742.t1 9523020 9523128 109
g2742.t1 9519568 9519666 99
g2742.t1 9519880 9519977 98
g2742.t1 9520991 9521115 125
g2742.t1 9520456 9520528 73
g1934.t2 2746864 2747114 251
g1934.t2 2747635 2747866 232
g1934.t2 2748025 2748211 187
g1934.t2 2746177 2746318 142
g1934.t2 2747282 2747531 250
g1934.t2 2745306 2745401 96
g5617.t1 6254473 6254741 269
g5617.t1 6254942 6255623 682
g1682.t1 761913 762737 825
g3739.t1 8296491 8296592 102
g3739.t1 8301307 8301405 99
g3739.t1 8293614 8293706 93
g3739.t1 8294021 8294257 237
g3739.t1 8293875 8293935 61
g3739.t1 8292437 8292559 123
g3739.t1 8291606 8291818 213
g3739.t1 8297760 8297930 171
g3739.t1 8296014 8296079 66
g3739.t1 8298241 8298378 138
g3739.t1 8293218 8293368 151
g3739.t1 8292668 8292908 241
g3739.t1 8295167 8295361 195
g3739.t2 8296491 8296592 102
g3739.t2 8301307 8301405 99
g3739.t2 8293614 8293706 93
g3739.t2 8294021 8294257 237
g3739.t2 8293875 8293935 61
g3739.t2 8292437 8292559 123
g3739.t2 8291606 8291818 213
g3739.t2 8297760 8297930 171
g3739.t2 8298241 8298378 138
g3739.t2 8293218 8293368 151
g3739.t2 8292668 8292908 241
g3739.t2 8295167 8295361 195
g8280.t1 1984956 1985298 343
g8280.t1 1984648 1984842 195
g8280.t1 1983914 1984251 338
g8280.t1 1983632 1983674 43
g8280.t1 1984342 1984575 234
g8280.t1 1981947 1982422 476
g10795.t1 566035 566148 114
g10795.t1 566263 566345 83
g10795.t1 570456 570615 160
g10795.t1 568805 568865 61
g10795.t1 566543 566668 126
g10795.t1 567898 567925 28
g10795.t1 570239 570343 105
g10795.t1 569346 569429 84
g10795.t1 567221 567293 73
g10795.t1 566888 567004 117
g10795.t1 571781 571836 56
g10795.t1 569116 569247 132
g10795.t1 567438 567525 88
g10795.t1 569685 569825 141
g10795.t1 568599 568662 64
g10795.t1 571400 571413 14
g10795.t1 571531 571607 77
g10795.t1 571934 572042 109
g10795.t1 568335 568455 121
g10795.t1 568077 568136 60
g10795.t1 568947 569029 83
g10795.t1 567624 567766 143
g10795.t1 572146 572230 85
g10795.t1 565804 565884 81
g10795.t1 569977 570102 126
g7569.t1 2235213 2235308 96
g7569.t1 2239198 2239322 125
g7569.t1 2234287 2234370 84
g7569.t1 2237002 2237095 94
g7569.t1 2237389 2237484 96
g7569.t1 2237569 2237682 114
g7569.t1 2237192 2237305 114
g7569.t1 2235403 2235486 84
g7569.t1 2237750 2237837 88
g7569.t1 2239031 2239121 91
g7569.t1 2236812 2236921 110
g7569.t1 2238014 2238102 89
g7569.t1 2235875 2235967 93
g7569.t1 2239766 2239828 63
g7569.t1 2236418 2236546 129
g7569.t1 2236043 2236111 69
g7569.t1 2239470 2239592 123
g7569.t1 2239919 2239997 79
g7569.t1 2238474 2238570 97
g7569.t1 2235738 2235799 62
g7569.t1 2236201 2236299 99
g7569.t1 2235555 2235654 100
g7569.t1 2234683 2234786 104
g7569.t1 2234861 2235083 223
g7569.t1 2236650 2236712 63
g7569.t1 2238179 2238274 96
g7569.t1 2240098 2240319 222
g7569.t1 2241048 2241106 59
g7569.t1 2238889 2238955 67
g7569.t1 2238715 2238793 79
g7569.t1 2234006 2234197 192
g4794.t2 7022196 7022330 135
g4794.t2 7021884 7022020 137
g4794.t2 7024659 7024924 266
g4794.t2 7023860 7023979 120
g4794.t2 7020114 7020175 62
g4794.t2 7021132 7021338 207
g4794.t2 7022810 7023703 894
g4794.t2 7019681 7019858 178
g4794.t2 7020684 7020818 135
g4794.t2 7025410 7025480 71
g4794.t2 7021443 7021513 71
g4794.t2 7025189 7025286 98
g4794.t2 7019076 7019126 51
g4794.t2 7024359 7024554 196
g4794.t2 7022534 7022620 87
g4794.t2 7019958 7020028 71
g4794.t2 7025583 7025742 160
g4794.t2 7021630 7021688 59
g4794.t2 7020361 7020497 137
g4794.t1 7022196 7022330 135
g4794.t1 7021884 7022020 137
g4794.t1 7023860 7023979 120
g4794.t1 7020114 7020175 62
g4794.t1 7021132 7021338 207
g4794.t1 7024359 7024493 135
g4794.t1 7022810 7023703 894
g4794.t1 7019681 7019858 178
g4794.t1 7020684 7020818 135
g4794.t1 7024727 7024924 198
g4794.t1 7021443 7021513 71
g4794.t1 7025189 7025286 98
g4794.t1 7019076 7019126 51
g4794.t1 7022534 7022620 87
g4794.t1 7019958 7020028 71
g4794.t1 7025583 7025742 160
g4794.t1 7025410 7025480 71
g4794.t1 7021630 7021688 59
g4794.t1 7020361 7020497 137
g10344.t2 940818 941138 321
g10344.t2 936914 937186 273
g10344.t2 934936 935024 89
g10344.t2 932314 932483 170
g10344.t2 932109 932187 79
g10344.t2 937365 937470 106
g10344.t2 933177 933261 85
g10344.t2 933707 933786 80
g10344.t2 933489 933561 73
g10344.t2 937858 937986 129
g10344.t2 932605 932761 157
g10344.t2 938700 939255 556
g10344.t2 932916 933041 126
g10344.t2 937595 937750 156
g10344.t2 938336 938524 189
g10344.t3 934936 935024 89
g10344.t3 942268 942312 45
g10344.t3 933177 933261 85
g10344.t3 933707 933786 80
g10344.t3 933489 933561 73
g10344.t3 938700 939255 556
g10344.t3 932916 933041 126
g10344.t3 943353 943433 81
g10344.t3 936914 937186 273
g10344.t3 932109 932187 79
g10344.t3 937365 937470 106
g10344.t3 944981 945129 149
g10344.t3 943702 943815 114
g10344.t3 937858 937986 129
g10344.t3 932605 932761 157
g10344.t3 944169 944243 75
g10344.t3 937595 937750 156
g10344.t3 945602 945639 38
g10344.t3 940818 941186 369
g10344.t3 942484 942571 88
g10344.t3 944453 944548 96
g10344.t3 942890 942989 100
g10344.t3 932314 932483 170
g10344.t3 942687 942769 83
g10344.t3 943913 944010 98
g10344.t3 942010 942110 101
g10344.t3 943077 943196 120
g10344.t3 938336 938524 189
g10344.t1 945602 945639 38
g10344.t1 944453 944548 96
g10344.t1 944169 944243 75
g10344.t1 941995 942110 116
g10344.t1 942890 942989 100
g10344.t1 942484 942571 88
g10344.t1 942687 942769 83
g10344.t1 943913 944010 98
g10344.t1 944981 945129 149
g10344.t1 943702 943815 114
g10344.t1 943077 943196 120
g10344.t1 942268 942312 45
g10344.t1 943353 943433 81
g9772.t2 1036126 1036219 94
g9772.t2 1035442 1035520 79
g9772.t2 1037494 1037573 80
g9772.t2 1037829 1037931 103
g9772.t2 1038069 1038166 98
g9772.t2 1037675 1037727 53
g9772.t2 1038517 1038600 84
g9772.t2 1036291 1036350 60
g9772.t2 1034018 1034199 182
g9772.t2 1035117 1035154 38
g9772.t2 1036469 1036648 180
g9772.t2 1037297 1037420 124
g9772.t2 1038698 1038784 87
g9772.t2 1038258 1038435 178
g9772.t2 1037117 1037188 72
g9772.t2 1034795 1034860 66
g7862.t1 1716441 1716522 82
g7862.t1 1716282 1716312 31
g7862.t1 1717242 1717336 95
g7862.t1 1715799 1715836 38
g7862.t1 1718191 1718334 144
g7862.t1 1718005 1718094 90
g7862.t1 1717446 1717538 93
g7862.t1 1716996 1717081 86
g7862.t1 1717817 1717898 82
g7862.t1 1716767 1716867 101
g7862.t1 1718404 1718580 177
g7862.t1 1716625 1716654 30
g7862.t1 1717660 1717747 88
g7932.t1 2277265 2277389 125
g7932.t1 2275316 2275495 180
g7932.t1 2276976 2277083 108
g7932.t1 2276558 2276765 208
g11736.t2 890 1104 215
g11736.t2 1197 1272 76
g1201.t2 10013640 10013883 244
g1201.t2 10013282 10013509 228
g1201.t2 10012028 10012540 513
g1201.t2 10012642 10013116 475
g1201.t2 10014083 10014365 283
g1201.t1 10014083 10014365 283
g1201.t1 10013640 10013883 244
g1201.t1 10012028 10012540 513
g1201.t1 10012642 10013116 475
g1201.t1 10013213 10013509 297
g848.t1 7329998 7330218 221
g848.t1 7329690 7329850 161
g848.t1 7328828 7328919 92
g848.t1 7331625 7331919 295
g848.t1 7329081 7329126 46
g848.t1 7330851 7331019 169
g848.t1 7329360 7329462 103
g848.t1 7326602 7328053 1452
g848.t1 7328192 7328272 81
g848.t1 7328427 7328597 171
g848.t1 7330404 7330465 62
g7581.t1 2351612 2351663 52
g7581.t1 2349362 2349724 363
g7581.t1 2350590 2351518 929
g3938.t1 492439 493827 1389
g11648.t1 1459 2475 1017
g10284.t1 453600 453819 220
g10284.t1 454042 454167 126
g10284.t1 453320 453406 87
g10284.t1 454761 454859 99
g10284.t1 452872 453040 169
g10284.t1 452301 452373 73
g11163.t1 378131 378291 161
g11163.t1 378353 378590 238
g11163.t1 377873 378017 145
g11163.t1 377713 377750 38
g11163.t1 379187 379412 226
g11163.t1 378799 379034 236
g792.t1 6887103 6887514 412
g792.t1 6885594 6886000 407
g792.t1 6886416 6886575 160
g792.t1 6886737 6886903 167
g792.t1 6884558 6885332 775
g792.t1 6886146 6886330 185
g792.t2 6886737 6886822 86
g792.t2 6887103 6887514 412
g792.t2 6886416 6886575 160
g792.t2 6885594 6886000 407
g792.t2 6884558 6885332 775
g792.t2 6886146 6886330 185
g10556.t1 697857 697945 89
g10556.t1 698025 698132 108
g10556.t1 697193 697237 45
g10556.t1 698397 698549 153
g10556.t1 696973 697104 132
g10556.t1 697612 697778 167
g10556.t1 696765 696868 104
g5615.t1 6248841 6249020 180
g5615.t1 6249500 6249640 141
g9084.t1 147060 147299 240
g9084.t1 145570 145650 81
g9084.t1 143959 143996 38
g9084.t1 150638 150692 55
g9084.t1 145213 145290 78
g9084.t1 146298 146506 209
g9084.t1 146673 146778 106
g9084.t1 146876 146983 108
g9084.t1 148748 148860 113
g9084.t1 147719 147816 98
g9084.t1 143408 143539 132
g9084.t1 144076 144163 88
g9084.t1 144877 144951 75
g9084.t1 149479 149600 122
g9084.t1 148156 148249 94
g9084.t1 149339 149397 59
g9084.t1 150127 150202 76
g9084.t1 150981 151057 77
g9084.t1 152090 152109 20
g9084.t1 144287 144384 98
g9084.t1 145070 145117 48
g9084.t1 145727 145789 63
g9084.t1 143786 143857 72
g9084.t1 147963 148085 123
g9084.t1 149942 150043 102
g9084.t1 147385 147462 78
g9084.t1 148394 148492 99
g9084.t1 149186 149249 64
g9084.t1 143169 143315 147
g9084.t1 147533 147634 102
g9084.t1 144501 144581 81
g9084.t1 151381 151558 178
g9084.t1 149024 149111 88
g9084.t1 150843 150880 38
g9084.t1 149697 149790 94
g9084.t1 145867 146232 366
g9084.t1 148588 148650 63
g9084.t1 145368 145451 84
g9084.t1 143616 143709 94
g8450.t1 1204487 1204527 41
g8450.t1 1205013 1205115 103
g8450.t1 1205386 1205485 100
g8450.t1 1205660 1205743 84
g8450.t1 1206117 1206382 266
g8450.t1 1204167 1204371 205
g8450.t1 1204706 1204749 44
g8450.t1 1203883 1203963 81
g8450.t1 1203688 1203759 72
g10284.t2 454042 454167 126
g10284.t2 453600 453819 220
g10284.t2 452872 453040 169
g10284.t2 452301 452373 73
g10284.t2 454761 454859 99
g150.t1 1639561 1639723 163
g150.t1 1639095 1639167 73
g150.t1 1639990 1640032 43
g7027.t2 3376613 3376784 172
g7027.t2 3375474 3375593 120
g7027.t2 3374878 3375097 220
g7027.t2 3375211 3375330 120
g7027.t2 3374734 3374773 40
g1461.t2 11891645 11891758 114
g1461.t2 11892160 11892281 122
g1461.t2 11891030 11891138 109
g1461.t2 11892650 11892787 138
g1461.t2 11892911 11893108 198
g1461.t1 11891033 11891138 106
g1461.t1 11891645 11891758 114
g1461.t1 11892650 11892787 138
g1461.t1 11892160 11892281 122
g1461.t1 11892911 11893108 198
g10764.t1 140626 140632 7
g10764.t1 139283 139410 128
g10764.t1 140174 140338 165
g10764.t1 138514 138795 282
g1203.t1 10022197 10022324 128
g1203.t1 10021934 10022122 189
g1203.t1 10022407 10022707 301
g1203.t1 10021331 10021807 477
g1203.t1 10021084 10021230 147
g1203.t1 10023304 10023504 201
g11734.t1 6702 7475 774
g5682.t1 6857485 6858489 1005
g12501.t1 524 778 255
g12501.t1 867 983 117
g11945.t1 4914 6410 1497
g12084.t1 3447 3483 37
g12084.t1 2736 2827 92
g12084.t1 2501 2608 108
g12084.t1 2203 2373 171
g8643.t2 221228 221268 41
g8643.t2 219708 219932 225
g8643.t2 218925 219035 111
g8643.t2 218586 218661 76
g8643.t2 216575 216601 27
g8643.t2 217267 217370 104
g8643.t2 219483 219609 127
g8643.t2 220223 220281 59
g8643.t2 221010 221133 124
g8643.t2 214842 215060 219
g8643.t2 216728 216871 144
g8643.t2 216189 216254 66
g8643.t2 217984 218124 141
g8643.t2 215511 215555 45
g8643.t2 215255 215407 153
g8643.t2 220016 220095 80
g8643.t2 220355 220471 117
g8643.t2 215963 216025 63
g8643.t2 218744 218840 97
g8643.t2 217452 217502 51
g8643.t2 217029 217179 151
g8643.t2 220569 220674 106
g8643.t2 217596 217671 76
g8643.t2 219169 219369 201
g7938.t2 2302612 2302938 327
g7938.t2 2310853 2310975 123
g7938.t2 2304972 2305038 67
g7938.t2 2307317 2307545 229
g7938.t2 2310193 2310398 206
g7938.t2 2307929 2308150 222
g7938.t2 2305459 2306106 648
g7938.t2 2304457 2304598 142
g7938.t2 2301481 2301545 65
g7938.t2 2301774 2301837 64
g7938.t2 2305245 2305333 89
g7938.t2 2306599 2306948 350
g7938.t2 2304202 2304376 175
g7938.t2 2300584 2300595 12
g7938.t2 2311161 2311245 85
g7938.t2 2308461 2308592 132
g7938.t2 2309311 2309630 320
g7938.t2 2308694 2308942 249
g7938.t2 2303916 2304105 190
g7938.t2 2310517 2310643 127
g7703.t1 260027 260128 102
g7703.t1 260816 260934 119
g7703.t1 261127 261205 79
g7703.t1 259669 259740 72
g7703.t1 261846 261922 77
g7703.t1 261382 261541 160
g7703.t1 260497 260590 94
g7703.t1 261617 261700 84
g7703.t1 260677 260744 68
g237.t2 2271675 2271872 198
g237.t2 2267737 2267933 197
g237.t2 2269343 2269517 175
g237.t2 2267266 2267422 157
g237.t2 2270546 2270624 79
g237.t2 2268822 2268891 70
g237.t2 2266393 2266451 59
g237.t2 2269641 2269878 238
g237.t2 2268335 2268522 188
g237.t2 2265436 2265890 455
g237.t2 2268080 2268256 177
g237.t2 2265976 2266263 288
g237.t2 2266590 2266675 86
g237.t2 2267553 2267648 96
g237.t2 2266782 2267096 315
g6577.t2 5251071 5251164 94
g6577.t2 5248955 5249001 47
g6577.t2 5251926 5252119 194
g6577.t2 5249138 5249252 115
g6577.t2 5250281 5250332 52
g6577.t2 5251258 5251388 131
g6577.t2 5251739 5251815 77
g6577.t2 5251489 5251625 137
g6577.t2 5250876 5250983 108
g6577.t2 5250076 5250188 113
g6733.t1 863858 864007 150
g6733.t1 864598 864804 207
g6733.t1 863244 863340 97
g6733.t1 865212 865257 46
g6733.t1 862166 862309 144
g6733.t1 864324 864446 123
g6733.t1 863008 863089 82
g6733.t1 861451 861687 237
g6733.t1 862415 862568 154
g6733.t1 864096 864197 102
g6733.t1 863440 863539 100
g6733.t1 864919 865097 179
g6733.t1 863610 863725 116
g6769.t1 1141789 1141916 128
g6769.t1 1140646 1140989 344
g6769.t1 1141511 1141595 85
g6769.t1 1142550 1142801 252
g6769.t1 1142151 1142393 243
g6769.t1 1141203 1141290 88
g7474.t1 1503617 1504732 1116
g6769.t2 1141789 1141916 128
g6769.t2 1142151 1142357 207
g6769.t2 1140646 1140989 344
g6769.t2 1141511 1141595 85
g6769.t2 1142550 1142801 252
g6769.t2 1141203 1141290 88
g10158.t1 480094 480155 62
g10158.t1 482969 483018 50
g10158.t1 479937 479960 24
g10158.t1 480671 480765 95
g10158.t1 481672 481741 70
g10158.t1 481831 481903 73
g10158.t1 481148 481259 112
g10158.t1 483090 483136 47
g10158.t1 482749 482847 99
g10158.t1 482584 482661 78
g10158.t1 481327 481343 17
g10158.t1 482425 482489 65
g10158.t1 483290 483391 102
g10158.t1 481009 481040 32
g10158.t1 482209 482283 75
g10158.t1 482034 482073 40
g10158.t1 480311 480391 81
g10158.t1 481450 481506 57
g9394.t1 889239 889267 29
g9394.t1 894604 894748 145
g9394.t1 885157 885196 40
g9394.t1 884749 884848 100
g9394.t1 896958 897142 185
g9394.t1 885387 885473 87
g9394.t1 895269 895808 540
g9394.t1 886738 886805 68
g9394.t1 894305 894430 126
g9394.t1 889720 889875 156
g9394.t1 889090 889151 62
g9394.t1 891309 891395 87
g9394.t1 894836 894948 113
g9394.t1 886997 887047 51
g9394.t1 892517 892642 126
g9394.t1 897340 897382 43
g9394.t1 887542 887636 95
g9394.t1 888519 888654 136
g9394.t1 887940 888008 69
g9394.t1 890982 891137 156
g9394.t1 892065 892232 168
g9394.t1 889349 889407 59
g9394.t1 891856 891927 72
g9394.t1 889501 889571 71
g9394.t1 888356 888436 81
g9394.t1 891487 891552 66
g9394.t1 886439 886613 175
g9394.t1 887761 887814 54
g9394.t1 893692 893817 126
g9394.t1 893440 893607 168
g9394.t1 884964 885045 82
g9394.t1 887137 887230 94
g4959.t1 206801 207631 831
g10158.t2 480094 480155 62
g10158.t2 481148 481234 87
g10158.t2 479937 479960 24
g10158.t2 480671 480765 95
g10158.t2 481672 481741 70
g10158.t2 481831 481903 73
g10158.t2 482034 482073 40
g10158.t2 482969 483018 50
g10158.t2 482749 482847 99
g10158.t2 482584 482661 78
g10158.t2 482425 482489 65
g10158.t2 483290 483391 102
g10158.t2 483090 483136 47
g10158.t2 481009 481040 32
g10158.t2 482209 482283 75
g10158.t2 480311 480391 81
g10158.t2 481450 481506 57
g600.t1 5407826 5407895 70
g600.t1 5408290 5408430 141
g600.t1 5408517 5408594 78
g600.t1 5406366 5406487 122
g600.t1 5408113 5408181 69
g600.t1 5407975 5408034 60
g600.t1 5407663 5407716 54
g600.t1 5405434 5405458 25
g600.t1 5406843 5406966 124
g600.t1 5407470 5407542 73
g600.t2 5407826 5407895 70
g600.t2 5408290 5408430 141
g600.t2 5408517 5408567 51
g600.t2 5406366 5406487 122
g600.t2 5408113 5408181 69
g600.t2 5407975 5408034 60
g600.t2 5407663 5407716 54
g600.t2 5409799 5409942 144
g600.t2 5405434 5405458 25
g600.t2 5406843 5406966 124
g600.t2 5407470 5407542 73
g237.t1 2259917 2260012 96
g237.t1 2258714 2258774 61
g237.t1 2257890 2257997 108
g237.t1 2260219 2260356 138
g237.t1 2258466 2258572 107
g237.t1 2259129 2259191 63
g11855.t1 5970 6125 156
g11855.t1 6223 6423 201
g11855.t1 7654 7809 156
g11855.t1 7974 8171 198
g11855.t1 2523 2959 437
g11855.t1 5483 5602 120
g11855.t1 7354 7491 138
g11855.t1 6513 6833 321
g11855.t1 2127 2278 152
g11855.t1 8448 8762 315
g11855.t1 6946 7084 139
g11855.t1 845 947 103
g11855.t1 1626 1799 174
g11855.t1 8313 8360 48
g11855.t1 1909 2034 126
g11855.t1 4953 5097 145
g11855.t1 7165 7259 95
g9645.t1 6751 6860 110
g9645.t1 6422 6594 173
g9645.t1 10725 10981 257
g9645.t1 7317 7400 84
g6095.t2 1402862 1402908 47
g6095.t2 1402549 1402671 123
g6095.t2 1404647 1404830 184
g6095.t2 1402270 1402442 173
g6095.t2 1403335 1403530 196
g6095.t2 1401950 1402040 91
g6095.t2 1404152 1404255 104
g6095.t1 1402862 1402908 47
g6095.t1 1402549 1402671 123
g6095.t1 1404647 1404932 286
g6095.t1 1402270 1402442 173
g6095.t1 1403335 1403530 196
g6095.t1 1401950 1402040 91
g6095.t1 1404152 1404255 104
g5490.t1 5151820 5152884 1065
g5595.t1 6111223 6111283 61
g5595.t1 6111782 6112125 344
g5595.t1 6110828 6110912 85
g5595.t1 6111005 6111113 109
g5595.t1 6109866 6109994 129
g5595.t1 6110099 6110254 156
g5595.t1 6111515 6111659 145
g5595.t1 6110518 6110622 105
g12274.t1 46 1140 1095
g4990.t1 537609 537722 114
g4990.t1 535257 535377 121
g4990.t1 538818 538879 62
g4990.t1 539985 540032 48
g4990.t1 538599 538674 76
g4990.t1 537885 537995 111
g4990.t1 536765 536844 80
g4990.t1 536927 536984 58
g4990.t1 537453 537512 60
g4990.t1 537129 537183 55
g4990.t1 541186 541251 66
g4990.t1 540903 540962 60
g4990.t1 535522 535612 91
g7238.t1 5003299 5003371 73
g7238.t1 5003457 5003698 242
g7238.t1 4999701 4999722 22
g7238.t1 5000912 5000998 87
g7238.t1 5004353 5004443 91
g7238.t1 4997636 4997719 84
g7238.t1 5004572 5004637 66
g7238.t1 5002284 5002340 57
g7238.t1 5000102 5000123 22
g7238.t1 5002044 5002193 150
g7238.t1 5000763 5000824 62
g7238.t1 5005418 5005486 69
g7238.t1 5000534 5000624 91
g7238.t1 4998632 4998953 322
g7238.t1 5002436 5002490 55
g7238.t1 5001349 5001396 48
g7238.t1 5002583 5002689 107
g7238.t1 5005274 5005327 54
g7238.t1 5001090 5001244 155
g7238.t1 5004101 5004231 131
g7238.t1 5000375 5000462 88
g7238.t1 5005574 5005588 15
g7238.t1 4999486 4999537 52
g7238.t1 5001808 5001888 81
g7238.t1 5001546 5001627 82
g7238.t1 5000201 5000255 55
g7238.t1 5004732 5004845 114
g7238.t1 5003823 5003987 165
g7238.t2 5005731 5005817 87
g7238.t2 5003299 5003371 73
g7238.t2 5003457 5003698 242
g7238.t2 4999701 4999722 22
g7238.t2 5000912 5000998 87
g7238.t2 5004353 5004443 91
g7238.t2 4997636 4997719 84
g7238.t2 5004572 5004637 66
g7238.t2 5002284 5002340 57
g7238.t2 5000102 5000123 22
g7238.t2 5002044 5002193 150
g7238.t2 5000763 5000824 62
g7238.t2 5005418 5005486 69
g7238.t2 5000534 5000624 91
g7238.t2 4998632 4998953 322
g7238.t2 5002436 5002490 55
g7238.t2 5001349 5001396 48
g7238.t2 5002583 5002689 107
g7238.t2 5005274 5005327 54
g7238.t2 5001090 5001244 155
g7238.t2 5004101 5004231 131
g7238.t2 5000375 5000462 88
g7238.t2 4999486 4999537 52
g7238.t2 5001808 5001888 81
g7238.t2 5001546 5001627 82
g7238.t2 5000201 5000255 55
g7238.t2 5004732 5004845 114
g7238.t2 5003823 5003987 165
g4879.t2 7823314 7823469 156
g4879.t2 7824268 7824334 67
g4879.t2 7824681 7824704 24
g4879.t2 7822856 7822945 90
g4879.t2 7821722 7821820 99
g4879.t2 7823049 7823228 180
g4879.t2 7822160 7822306 147
g4879.t2 7822647 7822787 141
g4879.t2 7821945 7822051 107
g4879.t2 7822417 7822510 94
g4879.t2 7823752 7823930 179
g4879.t1 7823314 7823469 156
g4879.t1 7822647 7822736 90
g4879.t1 7824268 7824334 67
g4879.t1 7824681 7824704 24
g4879.t1 7822856 7822945 90
g4879.t1 7821722 7821820 99
g4879.t1 7823049 7823228 180
g4879.t1 7822160 7822306 147
g4879.t1 7821945 7822051 107
g4879.t1 7822417 7822510 94
g4879.t1 7823752 7823930 179
g1736.t1 1281960 1282415 456
g3376.t1 5117639 5118063 425
g3376.t1 5119634 5119825 192
g3376.t1 5118341 5118587 247
g6536.t2 4956750 4956843 94
g6536.t2 4957385 4957472 88
g6536.t2 4955353 4955461 109
g6536.t2 4958262 4958286 25
g6536.t2 4962860 4963109 250
g6536.t2 4957555 4957644 90
g6536.t2 4959525 4959552 28
g6536.t2 4960780 4960823 44
g6536.t2 4958369 4958446 78
g6536.t2 4960358 4960547 190
g6536.t2 4955830 4955914 85
g6536.t2 4958102 4958156 55
g6536.t2 4953887 4954064 178
g6536.t2 4955588 4955725 138
g6536.t2 4956268 4956427 160
g6536.t2 4959773 4959822 50
g6536.t2 4961217 4961279 63
g6536.t2 4960633 4960657 25
g6536.t2 4957128 4957312 185
g6536.t2 4956550 4956643 94
g6536.t2 4957965 4958014 50
g6536.t2 4955134 4955205 72
g6536.t2 4957748 4957888 141
g6536.t2 4961374 4961464 91
g6536.t2 4958926 4959069 144
g6536.t2 4961536 4961628 93
g6536.t2 4959894 4960025 132
g6536.t2 4960109 4960238 130
g6536.t2 4958531 4958657 127
g6536.t2 4961678 4961784 107
g6536.t2 4961057 4961128 72
g6536.t2 4960907 4960961 55
g6536.t2 4961857 4962557 701
g6536.t2 4956054 4956159 106
g6536.t2 4954467 4954949 483
g6536.t1 4956750 4956843 94
g6536.t1 4957385 4957472 88
g6536.t1 4955353 4955461 109
g6536.t1 4958262 4958286 25
g6536.t1 4962860 4963109 250
g6536.t1 4957555 4957644 90
g6536.t1 4959525 4959552 28
g6536.t1 4958369 4958446 78
g6536.t1 4960358 4960547 190
g6536.t1 4955830 4955914 85
g6536.t1 4958102 4958156 55
g6536.t1 4953887 4954064 178
g6536.t1 4955588 4955725 138
g6536.t1 4956268 4956427 160
g6536.t1 4959773 4959822 50
g6536.t1 4961217 4961279 63
g6536.t1 4957128 4957312 185
g6536.t1 4956550 4956643 94
g6536.t1 4957965 4958014 50
g6536.t1 4955134 4955205 72
g6536.t1 4957748 4957888 141
g6536.t1 4961374 4961464 91
g6536.t1 4958926 4959069 144
g6536.t1 4959894 4960025 132
g6536.t1 4960109 4960238 130
g6536.t1 4958531 4958657 127
g6536.t1 4961678 4961784 107
g6536.t1 4961057 4961128 72
g6536.t1 4960907 4960961 55
g6536.t1 4961857 4962557 701
g6536.t1 4956054 4956159 106
g6536.t1 4954467 4954949 483
g6178.t1 2029361 2029416 56
g6178.t1 2030339 2030509 171
g6178.t1 2030598 2030699 102
g6178.t1 2030840 2030917 78
g6178.t1 2029685 2029783 99
g6178.t1 2030061 2030266 206
g6178.t1 2028615 2028722 108
g6178.t1 2029497 2029607 111
g6178.t1 2031261 2031340 80
g6178.t1 2032637 2032728 92
g6178.t1 2032893 2032931 39
g6178.t1 2031931 2032031 101
g6178.t1 2029882 2029990 109
g6178.t1 2029141 2029234 94
g6178.t1 2031046 2031120 75
g6178.t1 2028842 2028994 153
g9396.t1 910086 910214 129
g9396.t1 912769 912814 46
g9396.t1 910430 910536 107
g9396.t1 910631 910757 127
g9396.t1 911522 911672 151
g9396.t1 911760 911896 137
g9396.t1 909859 909956 98
g9396.t1 913982 914051 70
g9396.t1 912896 912979 84
g9396.t1 911271 911405 135
g9396.t1 913401 913484 84
g9396.t1 914141 914231 91
g9396.t1 912052 912197 146
g9396.t1 913776 913880 105
g9396.t1 912284 912371 88
g9396.t1 911013 911184 172
g9396.t1 910853 910935 83
g9396.t1 908857 908913 57
g9396.t1 905943 906071 129
g9396.t1 912504 912622 119
g9396.t1 909327 909405 79
g9396.t1 913212 913325 114
g9396.t1 913559 913691 133
g9396.t1 913053 913136 84
g9396.t2 910086 910214 129
g9396.t2 912769 912814 46
g9396.t2 910430 910536 107
g9396.t2 910631 910757 127
g9396.t2 911522 911672 151
g9396.t2 905964 906071 108
g9396.t2 911760 911896 137
g9396.t2 909859 909956 98
g9396.t2 913982 914051 70
g9396.t2 912896 912979 84
g9396.t2 911271 911405 135
g9396.t2 913401 913484 84
g9396.t2 914141 914231 91
g9396.t2 912052 912197 146
g9396.t2 913776 913880 105
g9396.t2 912284 912371 88
g9396.t2 911013 911184 172
g9396.t2 910853 910935 83
g9396.t2 908857 908913 57
g9396.t2 912504 912622 119
g9396.t2 909327 909405 79
g9396.t2 913212 913325 114
g9396.t2 913559 913691 133
g9396.t2 913053 913136 84
g3593.t2 7244578 7244667 90
g3593.t2 7245339 7246262 924
g3593.t2 7244383 7244409 27
g6097.t1 1409229 1409398 170
g6097.t1 1410508 1410594 87
g6097.t1 1413163 1413252 90
g6097.t1 1411531 1411614 84
g6097.t1 1414706 1414882 177
g6097.t1 1412905 1413058 154
g6097.t1 1410957 1411055 99
g6097.t1 1413453 1413562 110
g6097.t1 1413693 1413804 112
g6097.t1 1414442 1414543 102
g6097.t1 1410222 1410305 84
g6097.t1 1411190 1411304 115
g6097.t1 1413922 1414009 88
g6097.t1 1414221 1414291 71
g6097.t1 1412119 1412251 133
g6097.t1 1411915 1411987 73
g6097.t1 1409909 1410008 100
g6097.t1 1412587 1412621 35
g8235.t1 1506494 1506554 61
g8235.t1 1502786 1502835 50
g8235.t1 1504623 1504670 48
g8235.t1 1503554 1503742 189
g8235.t1 1502303 1502479 177
g8235.t1 1501280 1501360 81
g8235.t1 1503024 1503117 94
g8235.t1 1500993 1501153 161
g8235.t1 1505070 1505142 73
g8235.t1 1505718 1505785 68
g8235.t1 1505467 1505529 63
g8235.t1 1505250 1505345 96
g8235.t1 1500573 1500694 122
g8235.t1 1502073 1502207 135
g8235.t1 1500849 1500897 49
g8235.t1 1503810 1503968 159
g8235.t1 1500360 1500435 76
g8235.t1 1506271 1506334 64
g8235.t1 1504282 1504373 92
g8235.t1 1502568 1502648 81
g8235.t1 1507487 1507697 211
g8235.t1 1503389 1503436 48
g8235.t1 1503223 1503285 63
g8235.t1 1504769 1504864 96
g8235.t1 1504094 1504166 73
g11006.t2 375831 375955 125
g11006.t2 376742 376841 100
g11006.t2 378627 378809 183
g11006.t2 388340 388474 135
g11006.t2 379539 379677 139
g11006.t2 388598 388780 183
g11006.t2 379098 379229 132
g11006.t2 377798 377910 113
g11006.t2 373826 373835 10
g11006.t2 388171 388266 96
g11006.t2 376929 376996 68
g11006.t2 379336 379418 83
g11006.t2 377122 377303 182
g11006.t2 389019 389258 240
g11006.t2 380009 380395 387
g11006.t2 377402 377482 81
g11006.t2 377592 377707 116
g11006.t2 378924 378966 43
g11006.t2 378007 378194 188
g11006.t2 380609 387937 7329
g6097.t2 1409229 1409398 170
g6097.t2 1410508 1410594 87
g6097.t2 1413163 1413252 90
g6097.t2 1411531 1411614 84
g6097.t2 1414706 1414882 177
g6097.t2 1412905 1413058 154
g6097.t2 1412711 1412827 117
g6097.t2 1410957 1411055 99
g6097.t2 1413453 1413562 110
g6097.t2 1413693 1413804 112
g6097.t2 1414442 1414543 102
g6097.t2 1410222 1410305 84
g6097.t2 1411190 1411304 115
g6097.t2 1413922 1414009 88
g6097.t2 1414221 1414291 71
g6097.t2 1412119 1412251 133
g6097.t2 1411915 1411987 73
g6097.t2 1409909 1410008 100
g6097.t2 1412587 1412621 35
g5492.t1 5161457 5161960 504
g9635.t1 1512179 1512742 564
g9584.t1 1025125 1025189 65
g9584.t1 1025420 1025672 253
g9895.t1 813311 814564 1254
g4563.t1 5005598 5005729 132
g4563.t1 5005997 5006062 66
g4563.t1 5007428 5007630 203
g4563.t1 5006671 5006763 93
g4563.t1 5006843 5006948 106
g4563.t1 5007059 5007171 113
g4563.t1 5006257 5006317 61
g4563.t1 5003904 5003939 36
g4563.t1 5006501 5006562 62
g4563.t1 5007252 5007312 61
g9584.t2 1025420 1025672 253
g9584.t2 1025011 1025189 179
g6798.t1 1403564 1403732 169
g6798.t1 1403272 1403341 70
g6798.t1 1400195 1400365 171
g6798.t1 1400658 1400965 308
g6798.t1 1399371 1399581 211
g6798.t1 1401743 1403068 1326
g6798.t1 1401155 1401353 199
g6798.t1 1401500 1401550 51
g8192.t1 1154894 1156390 1497
g3302.t1 4577607 4578548 942
g6798.t2 1403564 1403732 169
g6798.t2 1403272 1403341 70
g6798.t2 1400195 1400365 171
g6798.t2 1399377 1399581 205
g6798.t2 1400658 1400965 308
g6798.t2 1401743 1403068 1326
g6798.t2 1401155 1401353 199
g6798.t2 1401500 1401550 51
g3032.t1 2409066 2410920 1855
g3032.t1 2408720 2408892 173
g10611.t1 205690 205715 26
g10611.t1 205041 205297 257
g10611.t1 205868 205947 80
g10714.t1 326278 326440 163
g10714.t1 329866 329969 104
g10714.t1 327237 327275 39
g10714.t1 331607 331722 116
g10714.t1 330071 330763 693
g10714.t1 331840 331917 78
g10714.t1 325416 325459 44
g10714.t1 331273 331454 182
g10714.t1 330881 331102 222
g10714.t1 332060 334342 2283
g3032.t2 2409066 2410992 1927
g3032.t2 2408720 2408892 173
g12228.t1 364 397 34
g12228.t1 1580 1749 170
g12228.t1 2115 2395 281
g12228.t1 1826 2024 199
g4694.t1 6077126 6077213 88
g4694.t1 6078424 6078492 69
g4694.t1 6075763 6075783 21
g4694.t1 6076754 6076997 244
g4694.t1 6079203 6079341 139
g4694.t1 6079903 6080016 114
g4694.t1 6079010 6079072 63
g4694.t1 6078724 6078796 73
g4694.t1 6077966 6078095 130
g4694.t1 6077503 6077635 133
g4694.t1 6079791 6079812 22
g4694.t1 6077746 6077832 87
g4694.t1 6078204 6078265 62
g4694.t2 6078971 6079072 102
g4694.t2 6077126 6077213 88
g4694.t2 6078424 6078492 69
g4694.t2 6075763 6075783 21
g4694.t2 6076754 6076997 244
g4694.t2 6079203 6079341 139
g4694.t2 6079903 6080016 114
g4694.t2 6078724 6078796 73
g4694.t2 6077966 6078095 130
g4694.t2 6077503 6077635 133
g4694.t2 6079791 6079812 22
g4694.t2 6077746 6077832 87
g4694.t2 6078204 6078265 62
g12105.t1 1921 1998 78
g12105.t1 2274 2417 144
g12211.t1 1866 1921 56
g12211.t1 1597 1771 175
g472.t2 4213157 4213225 69
g472.t2 4212738 4212806 69
g472.t2 4213808 4214021 214
g472.t2 4208908 4208974 67
g472.t2 4213402 4213473 72
g472.t2 4214674 4214740 67
g472.t2 4212894 4213076 183
g472.t2 4210868 4211035 168
g472.t2 4211124 4211277 154
g472.t2 4214982 4215261 280
g472.t2 4209243 4209415 173
g472.t2 4208131 4208138 8
g472.t2 4212210 4212272 63
g472.t2 4216019 4216153 135
g472.t2 4212519 4212575 57
g472.t2 4213555 4213674 120
g472.t2 4216440 4216512 73
g472.t2 4215347 4215435 89
g472.t2 4208688 4208730 43
g472.t2 4211415 4211460 46
g472.t2 4210614 4210792 179
g472.t2 4210219 4210437 219
g472.t2 4211534 4211667 134
g472.t2 4215525 4215789 265
g472.t2 4208329 4208508 180
g472.t2 4209577 4209789 213
g472.t2 4209975 4210112 138
g472.t2 4216583 4216625 43
g472.t2 4215860 4215940 81
g472.t2 4214826 4214909 84
g472.t2 4211825 4211876 52
g472.t2 4216241 4216367 127
g472.t2 4211962 4212098 137
g472.t2 4212362 4212412 51
g472.t1 4213157 4213225 69
g472.t1 4212738 4212806 69
g472.t1 4213808 4214021 214
g472.t1 4208908 4208974 67
g472.t1 4213402 4213473 72
g472.t1 4214674 4214740 67
g472.t1 4212894 4213076 183
g472.t1 4210868 4211035 168
g472.t1 4211124 4211277 154
g472.t1 4214982 4215261 280
g472.t1 4209243 4209415 173
g472.t1 4208131 4208138 8
g472.t1 4212210 4212272 63
g472.t1 4216019 4216153 135
g472.t1 4212519 4212575 57
g472.t1 4213555 4213674 120
g472.t1 4215347 4215393 47
g472.t1 4208688 4208730 43
g472.t1 4211415 4211460 46
g472.t1 4210614 4210792 179
g472.t1 4210219 4210437 219
g472.t1 4211534 4211667 134
g472.t1 4215525 4215789 265
g472.t1 4208329 4208508 180
g472.t1 4209577 4209789 213
g472.t1 4209975 4210112 138
g472.t1 4216583 4216625 43
g472.t1 4215860 4215940 81
g472.t1 4214826 4214909 84
g472.t1 4211825 4211876 52
g472.t1 4216241 4216367 127
g472.t1 4216440 4216512 73
g472.t1 4211962 4212098 137
g472.t1 4212362 4212412 51
g6534.t1 4940925 4941041 117
g6534.t1 4940133 4940255 123
g6534.t1 4940651 4940779 129
g6534.t1 4941374 4941493 120
g6534.t1 4937247 4937361 115
g6534.t1 4937442 4937558 117
g6534.t1 4941647 4941801 155
g6534.t1 4939801 4939932 132
g6534.t2 4940925 4941041 117
g6534.t2 4940133 4940255 123
g6534.t2 4940651 4940779 129
g6534.t2 4941374 4941493 120
g6534.t2 4937247 4937370 124
g6534.t2 4937442 4937558 117
g6534.t2 4941647 4941801 155
g6534.t2 4939801 4939932 132
g9565.t1 867457 867587 131
g9565.t1 869321 869410 90
g9565.t1 867079 867174 96
g9565.t1 867267 867329 63
g9565.t1 869122 869229 108
g9565.t1 867851 867926 76
g9565.t1 865559 865603 45
g9565.t1 868488 868531 44
g9565.t1 868366 868394 29
g9565.t1 868185 868270 86
g9565.t1 866402 866456 55
g9565.t1 866652 866746 95
g9565.t1 868610 869029 420
g9565.t1 865849 865929 81
g6688.t2 239291 240033 743
g6688.t2 253188 253476 289
g6688.t2 253605 253842 238
g6688.t2 241110 251970 10861
g6688.t2 252779 253015 237
g6688.t2 240160 241008 849
g6688.t2 252099 252220 122
g6688.t2 252308 252617 310
g6688.t2 253926 254442 517
g60.t1 634019 634612 594
g60.t1 633812 633921 110
g60.t1 633180 633552 373
g9637.t2 1523374 1523489 116
g9637.t2 1523693 1523799 107
g9637.t2 1524025 1524227 203
g10307.t1 613832 615892 2061
g9637.t1 1523374 1523489 116
g9637.t1 1523693 1523799 107
g9637.t1 1524052 1524227 176
g11332.t2 239204 239493 290
g11332.t2 240328 240438 111
g11332.t2 238862 238905 44
g11332.t2 239607 239668 62
g11332.t2 240724 240905 182
g11332.t2 241023 241185 163
g1275.t1 10449852 10450143 292
g1275.t1 10451529 10451649 121
g1275.t1 10452623 10452724 102
g1275.t1 10451731 10451835 105
g1275.t1 10450359 10451182 824
g1275.t1 10451946 10452053 108
g1275.t1 10451276 10451439 164
g1275.t1 10452170 10452387 218
g1275.t1 10452484 10452544 61
g1275.t2 10451276 10451439 164
g1275.t2 10451529 10451649 121
g1275.t2 10452623 10452724 102
g1275.t2 10451731 10451835 105
g1275.t2 10450359 10451182 824
g1275.t2 10449909 10450143 235
g1275.t2 10451946 10452053 108
g1275.t2 10452170 10452387 218
g1275.t2 10452484 10452544 61
g1936.t1 2758832 2758846 15
g1936.t1 2759907 2759946 40
g1936.t1 2757437 2757498 62
g1936.t1 2756080 2756149 70
g1936.t1 2758935 2759014 80
g1936.t1 2755872 2755939 68
g1936.t1 2758622 2758663 42
g1936.t1 2756265 2756322 58
g1936.t1 2756996 2757124 129
g1936.t1 2762379 2762465 87
g1936.t1 2755501 2755548 48
g1936.t1 2756480 2756553 74
g1936.t1 2758069 2758188 120
g1936.t1 2759608 2759680 73
g1936.t1 2759214 2759287 74
g1936.t1 2761094 2761139 46
g1936.t1 2758317 2758359 43
g1936.t1 2758455 2758492 38
g1936.t1 2760095 2760154 60
g1936.t1 2761304 2761423 120
g1936.t1 2757230 2757296 67
g1936.t1 2756701 2756829 129
g1936.t1 2760275 2760327 53
g1936.t1 2755663 2755742 80
g1936.t1 2760723 2760793 71
g1936.t1 2762791 2762805 15
g1936.t1 2759372 2759452 81
g1936.t1 2760942 2761000 59
g8739.t1 881478 881650 173
g8739.t1 881961 882062 102
g8739.t1 884164 884243 80
g8739.t1 883867 883918 52
g8739.t1 883697 883755 59
g8739.t1 882619 882739 121
g8739.t1 882907 882992 86
g8739.t1 884891 884970 80
g8739.t1 882427 882539 113
g8739.t1 882175 882306 132
g8739.t1 881773 881824 52
g9897.t1 830364 831491 1128
g508.t1 4571241 4571309 69
g508.t1 4572840 4572919 80
g508.t1 4572492 4572562 71
g508.t1 4570029 4570286 258
g508.t1 4571934 4571970 37
g508.t1 4573494 4573584 91
g508.t1 4572151 4572226 76
g508.t1 4571548 4571645 98
g508.t1 4573974 4574090 117
g2110.t1 4051594 4052799 1206
g508.t2 4571241 4571309 69
g508.t2 4572840 4572919 80
g508.t2 4572492 4572562 71
g508.t2 4570029 4570286 258
g508.t2 4571934 4571970 37
g508.t2 4573494 4573584 91
g508.t2 4572151 4572226 76
g508.t2 4571548 4571645 98
g508.t2 4573974 4574025 52
g508.t2 4576057 4576091 35
g1144.t1 9654304 9654427 124
g1144.t1 9655399 9655509 111
g1144.t1 9655140 9655270 131
g1144.t1 9656490 9656551 62
g1144.t1 9656044 9656281 238
g1144.t1 9656636 9656758 123
g1144.t1 9657574 9657707 134
g1144.t1 9655646 9655729 84
g1144.t1 9657248 9657338 91
g1144.t1 9656856 9657162 307
g1144.t1 9657412 9657483 72
g1144.t1 9655811 9655845 35
g1174.t2 9836036 9836167 132
g1174.t2 9834931 9835004 74
g1174.t2 9837607 9837633 27
g1174.t2 9838692 9838770 79
g1174.t2 9838008 9838108 101
g1174.t2 9837718 9837829 112
g1174.t2 9839099 9839275 177
g1174.t2 9838556 9838575 20
g1174.t2 9837899 9837921 23
g1174.t2 9838187 9838262 76
g1174.t2 9836827 9836901 75
g1174.t2 9838851 9838938 88
g1174.t2 9838332 9838424 93
g4909.t1 8059424 8060865 1442
g4909.t1 8059046 8059286 241
g6114.t1 1525466 1525557 92
g6114.t1 1524470 1524561 92
g6114.t1 1526515 1526606 92
g6114.t1 1524966 1525026 61
g6114.t1 1524656 1524730 75
g6114.t1 1525140 1525263 124
g6114.t1 1525701 1525800 100
g1174.t1 9836036 9836167 132
g1174.t1 9834931 9835004 74
g1174.t1 9838008 9838108 101
g1174.t1 9838692 9838770 79
g1174.t1 9837607 9837633 27
g1174.t1 9837718 9837829 112
g1174.t1 9839099 9839275 177
g1174.t1 9838556 9838575 20
g1174.t1 9837899 9837921 23
g1174.t1 9838187 9838262 76
g1174.t1 9838851 9838938 88
g1174.t1 9838332 9838424 93
g10755.t1 68648 68784 137
g10755.t1 72523 72579 57
g10755.t1 72740 72799 60
g10755.t1 73013 73063 51
g10755.t1 72158 72313 156
g10755.t1 71687 71741 55
g10971.t2 68149 68180 32
g10971.t2 71008 71445 438
g10971.t2 75843 75958 116
g10971.t2 76848 77111 264
g10971.t2 67869 68043 175
g10971.t2 68308 68423 116
g10971.t2 64990 65034 45
g10971.t2 66052 66090 39
g10971.t2 66819 66892 74
g10971.t2 65145 65265 121
g10971.t2 74207 74382 176
g10971.t2 76649 76773 125
g10971.t2 70360 70458 99
g10971.t2 69514 69667 154
g10971.t2 76246 76301 56
g10971.t2 75553 75748 196
g10971.t2 72248 74082 1835
g10971.t2 70580 70898 319
g10971.t2 76039 76156 118
g10971.t2 68536 68618 83
g10971.t2 75328 75446 119
g10971.t2 70011 70209 199
g10971.t2 65845 65946 102
g10971.t2 66653 66710 58
g10971.t2 68793 68973 181
g10971.t2 75149 75240 92
g10971.t2 74898 75048 151
g10971.t2 69294 69352 59
g10971.t2 66178 66545 368
g10569.t2 791169 791445 277
g10569.t2 792169 792462 294
g10569.t2 791621 791698 78
g10569.t2 793171 793293 123
g10569.t2 793429 793772 344
g10569.t2 792767 792991 225
g11756.t1 64 96 33
g11756.t1 174 638 465
g7045.t1 3511588 3511696 109
g7045.t1 3511369 3511492 124
g7045.t1 3511141 3511243 103
g8189.t1 1137057 1138080 1024
g8189.t1 1136013 1136215 203
g470.t1 4193974 4195194 1221
g9610.t1 1317483 1318056 574
g9610.t1 1319822 1320069 248
g1144.t2 9654304 9654427 124
g1144.t2 9655399 9655509 111
g1144.t2 9655140 9655270 131
g1144.t2 9656490 9656551 62
g1144.t2 9656044 9656281 238
g1144.t2 9656636 9656758 123
g1144.t2 9655646 9655702 57
g1144.t2 9657574 9657707 134
g1144.t2 9657248 9657338 91
g1144.t2 9656856 9657162 307
g1144.t2 9657412 9657483 72
g1144.t2 9655811 9655845 35
g11375.t2 213320 213401 82
g11375.t2 211273 211323 51
g11375.t2 214112 214165 54
g11375.t2 211455 211522 68
g11375.t2 212624 212712 89
g11375.t2 218997 219362 366
g11375.t2 212922 212988 67
g11375.t2 216251 216350 100
g11375.t2 212380 212506 127
g11375.t2 218066 218572 507
g11375.t2 217167 217346 180
g11375.t2 216490 216558 69
g11375.t2 212247 212288 42
g11375.t2 217460 217572 113
g11375.t2 213516 213666 151
g11375.t2 217707 217982 276
g11375.t2 215781 215945 165
g11375.t2 215404 215494 91
g11375.t2 214315 214484 170
g11375.t2 214607 214727 121
g11375.t2 214888 214958 71
g11375.t2 215108 215228 121
g11375.t2 213885 213987 103
g11375.t2 210394 210733 340
g11375.t2 220662 220680 19
g11183.t1 152913 153413 501
g11183.t1 151520 151611 92
g11183.t1 152582 152647 66
g11183.t1 153506 153704 199
g11183.t1 152730 152829 100
g11183.t1 151721 151785 65
g11183.t1 152115 152229 115
g11183.t1 151167 151245 79
g11183.t1 151329 151433 105
g11183.t1 151908 152024 117
g11183.t1 154023 154044 22
g11183.t1 150932 151044 113
g11183.t1 152375 152498 124
g4339.t2 3561526 3561560 35
g4339.t2 3562443 3562526 84
g4339.t2 3562629 3562731 103
g4339.t2 3562306 3562347 42
g4339.t2 3562138 3562185 48
g4339.t2 3561646 3561708 63
g4339.t2 3561998 3562042 45
g4339.t2 3561813 3561863 51
g4339.t2 3565018 3565209 192
g10904.t1 552119 552176 58
g10904.t1 551815 551873 59
g10904.t1 549367 549453 87
g10904.t1 550374 550418 45
g10904.t1 550197 550274 78
g10904.t1 547862 548009 148
g10904.t1 551935 552034 100
g10904.t1 552613 552930 318
g10904.t1 552454 552528 75
g10904.t1 550774 550846 73
g10904.t1 550497 550550 54
g10904.t1 551238 551302 65
g10904.t1 548209 548257 49
g10904.t1 549978 550055 78
g10904.t1 549535 549635 101
g10904.t1 552279 552370 92
g10904.t1 553038 553130 93
g10904.t1 551369 551445 77
g10904.t1 549803 549878 76
g10904.t1 549202 549242 41
g10904.t1 548911 549094 184
g10904.t1 551682 551746 65
g10904.t1 551003 551112 110
g10904.t1 548640 548764 125
g10904.t1 551548 551609 62
g10904.t2 552119 552176 58
g10904.t2 551815 551873 59
g10904.t2 550374 550418 45
g10904.t2 550197 550274 78
g10904.t2 547862 548009 148
g10904.t2 551935 552034 100
g10904.t2 552613 552930 318
g10904.t2 552454 552528 75
g10904.t2 550774 550846 73
g10904.t2 550497 550550 54
g10904.t2 551238 551302 65
g10904.t2 548209 548257 49
g10904.t2 549978 550055 78
g10904.t2 549535 549635 101
g10904.t2 552279 552370 92
g10904.t2 553038 553130 93
g10904.t2 551369 551445 77
g10904.t2 549803 549878 76
g10904.t2 549202 549242 41
g10904.t2 548911 549094 184
g10904.t2 551682 551746 65
g10904.t2 551003 551112 110
g10904.t2 548640 548764 125
g10904.t2 551548 551609 62
g4339.t1 3561526 3561560 35
g4339.t1 3562629 3562731 103
g4339.t1 3562449 3562526 78
g4339.t1 3562306 3562347 42
g4339.t1 3562138 3562185 48
g4339.t1 3561646 3561708 63
g4339.t1 3561998 3562042 45
g4339.t1 3561813 3561863 51
g4339.t1 3565018 3565209 192
g2983.t1 1729673 1730449 777
g2983.t1 1729016 1729252 237
g4474.t1 4396519 4397142 624
g790.t1 6864846 6865278 433
g790.t1 6864215 6864374 160
g790.t1 6864544 6864710 167
g790.t1 6861785 6862562 778
g790.t1 6862937 6863349 413
g790.t1 6863918 6864105 188
g10047.t2 1038859 1038916 58
g10047.t2 1039428 1039621 194
g10047.t2 1041995 1042135 141
g10047.t2 1043106 1043308 203
g10047.t2 1043578 1043719 142
g10047.t2 1042300 1042535 236
g10047.t2 1041807 1041915 109
g10047.t2 1038997 1039141 145
g10047.t2 1039746 1039910 165
g10047.t2 1044267 1044312 46
g10047.t2 1042623 1042734 112
g10047.t2 1040002 1040158 157
g10047.t2 1038538 1038603 66
g10047.t2 1041286 1041405 120
g10047.t2 1039230 1039336 107
g10047.t2 1041660 1041730 71
g10047.t2 1040761 1040891 131
g10047.t2 1038676 1038758 83
g10047.t2 1042814 1043009 196
g10047.t2 1041481 1041572 92
g10047.t2 1044068 1044149 82
g10047.t2 1037514 1038464 951
g10047.t2 1040979 1041034 56
g10047.t2 1040300 1040680 381
g2025.t1 3389179 3389248 70
g2025.t1 3390714 3390877 164
g2025.t1 3385550 3385639 90
g2025.t1 3388812 3388893 82
g2025.t1 3391534 3391584 51
g2025.t1 3391157 3391280 124
g2025.t1 3390092 3390173 82
g2025.t1 3388278 3388437 160
g2025.t1 3392108 3392200 93
g2025.t1 3391674 3391780 107
g2025.t1 3390469 3390544 76
g2025.t1 3388079 3388191 113
g2025.t1 3387631 3387772 142
g2025.t1 3386612 3386812 201
g2025.t1 3391877 3391994 118
g2025.t1 3385808 3385927 120
g2025.t1 3390264 3390377 114
g2025.t1 3389840 3389982 143
g2025.t1 3385335 3385481 147
g2025.t1 3390959 3391004 46
g2025.t1 3391377 3391440 64
g2025.t1 3389333 3389432 100
g2025.t1 3386912 3386977 66
g2025.t1 3387091 3387216 126
g2025.t1 3388522 3388656 135
g2025.t1 3389686 3389742 57
g2025.t1 3387358 3387491 134
g2025.t1 3386224 3386316 93
g2025.t2 3389179 3389248 70
g2025.t2 3389535 3389597 63
g2025.t2 3390714 3390877 164
g2025.t2 3385550 3385639 90
g2025.t2 3388812 3388893 82
g2025.t2 3391534 3391584 51
g2025.t2 3391157 3391280 124
g2025.t2 3390092 3390173 82
g2025.t2 3388278 3388437 160
g2025.t2 3391674 3391780 107
g2025.t2 3390469 3390544 76
g2025.t2 3388079 3388191 113
g2025.t2 3387631 3387772 142
g2025.t2 3386612 3386812 201
g2025.t2 3391877 3391994 118
g2025.t2 3385808 3385927 120
g2025.t2 3392268 3392327 60
g2025.t2 3390264 3390377 114
g2025.t2 3389840 3389982 143
g2025.t2 3385335 3385481 147
g2025.t2 3390959 3391004 46
g2025.t2 3391377 3391440 64
g2025.t2 3389333 3389432 100
g2025.t2 3386912 3386977 66
g2025.t2 3387091 3387216 126
g2025.t2 3388522 3388656 135
g2025.t2 3389686 3389742 57
g2025.t2 3387358 3387491 134
g2025.t2 3392108 3392185 78
g2025.t2 3386224 3386316 93
g10047.t1 1038859 1038916 58
g10047.t1 1039428 1039621 194
g10047.t1 1041995 1042135 141
g10047.t1 1043106 1043308 203
g10047.t1 1043578 1043719 142
g10047.t1 1041807 1041915 109
g10047.t1 1038997 1039141 145
g10047.t1 1039746 1039910 165
g10047.t1 1044267 1044312 46
g10047.t1 1042291 1042535 245
g10047.t1 1042623 1042734 112
g10047.t1 1040002 1040158 157
g10047.t1 1038538 1038603 66
g10047.t1 1041286 1041405 120
g10047.t1 1039230 1039336 107
g10047.t1 1041660 1041730 71
g10047.t1 1040761 1040891 131
g10047.t1 1038676 1038758 83
g10047.t1 1042814 1043009 196
g10047.t1 1041481 1041572 92
g10047.t1 1044068 1044149 82
g10047.t1 1037514 1038464 951
g10047.t1 1040979 1041034 56
g10047.t1 1040300 1040680 381
g6558.t2 5109917 5109938 22
g6558.t2 5110824 5110890 67
g6558.t2 5111436 5111507 72
g6558.t2 5111842 5111981 140
g6558.t2 5111045 5111093 49
g6558.t2 5111607 5111718 112
g6558.t2 5111198 5111314 117
g6558.t1 5110844 5110890 47
g6558.t1 5111436 5111507 72
g6558.t1 5111842 5111981 140
g6558.t1 5111045 5111093 49
g6558.t1 5111607 5111718 112
g6558.t1 5111198 5111314 117
g6116.t1 1531191 1531978 788
g6116.t1 1534605 1534923 319
g8554.t1 2057819 2057888 70
g8554.t1 2056538 2056724 187
g8554.t1 2058706 2058799 94
g8554.t1 2059266 2059893 628
g8554.t1 2057051 2057145 95
g8554.t1 2058007 2058088 82
g8554.t1 2057333 2057477 145
g8554.t1 2058887 2058940 54
g8554.t1 2058170 2058253 84
g8554.t1 2058515 2058612 98
g8554.t1 2058330 2058418 89
g6444.t2 4118644 4118970 327
g6444.t2 4112263 4112334 72
g6444.t2 4116169 4116372 204
g6444.t2 4111583 4112132 550
g6444.t2 4114531 4114679 149
g6444.t2 4113660 4113984 325
g6444.t2 4113314 4113501 188
g6444.t2 4117176 4117295 120
g6444.t2 4115721 4115945 225
g6444.t2 4117388 4117765 378
g6444.t2 4119985 4120376 392
g6444.t2 4116722 4116988 267
g6444.t2 4115115 4115423 309
g6444.t2 4119463 4119804 342
g6444.t2 4118103 4118462 360
g6444.t2 4116487 4116610 124
g12583.t1 292 622 331
g12583.t1 693 733 41
g8635.t1 164392 164601 210
g8635.t1 163597 163758 162
g8635.t1 164033 164206 174
g8635.t1 163221 163293 73
g8635.t1 163853 163942 90
g8635.t1 163383 163501 119
g8635.t1 165942 166046 105
g8862.t1 1767219 1768022 804
g8862.t1 1765690 1766313 624
g8862.t1 1765529 1765607 79
g8862.t1 1766476 1766610 135
g8862.t1 1764732 1764884 153
g8862.t1 1764565 1764592 28
g8862.t1 1765011 1765332 322
g6902.t1 2210171 2210209 39
g6902.t1 2209654 2209688 35
g6902.t1 2209467 2209551 85
g6902.t1 2209167 2209342 176
g6902.t1 2210616 2210917 302
g6902.t1 2211978 2212057 80
g6902.t1 2212220 2212290 71
g6902.t1 2210288 2210491 204
g6902.t1 2211463 2211696 234
g6902.t1 2213901 2213936 36
g6902.t1 2208785 2208876 92
g6902.t1 2209782 2209889 108
g6902.t1 2209979 2210089 111
g6902.t1 2211175 2211208 34
g6902.t1 2208990 2209080 91
g6902.t2 2210171 2210209 39
g6902.t2 2209654 2209688 35
g6902.t2 2209167 2209369 203
g6902.t2 2209467 2209551 85
g6902.t2 2210616 2210917 302
[truncated: 199,136 more rows]
