# Supplementary material for: Tracing animal genomic evolution with the chromosomal-level assembly of the freshwater sponge Ephydatia muelleri
Source: Nat Commun. 2020 Jul 27;11:3676. doi: 10.1038/s41467-020-17397-w (PMC7385117; doi:10.1038/s41467-020-17397-w)
Supplement: Supplementary file 7 — Supplementary Data 3 [file 41467_2020_17397_MOESM7_ESM.zip › Suppl_Data_3_Comp_genome_statistics_scripts/intron-exon/triad1_augustus_intergenic.tab]

scaffold_1304 (11, 592) (1944, 2420) 1351
scaffold_382 (147, 2341) (6235, 6967) 3893
scaffold_1979 (46, 1140) (1623, 2045) 482
scaffold_992 (96, 1293) (1541, 2932) 247
scaffold_495 (3, 914) (5830, 6822) 4915
scaffold_536 (1985, 2884) (2908, 4458) 23
scaffold_249 (313, 2125) (6722, 7943) 4596
scaffold_122 (2298, 4364) (6702, 7475) 2337
scaffold_122 (6702, 7475) (10614, 11411) 3138
scaffold_127 (105, 9252) (10280, 11502) 1027
scaffold_127 (10280, 11687) (13144, 13854) 1456
scaffold_808 (2520, 2984) (3144, 5003) 159
scaffold_2098 (108, 566) (1021, 1878) 454
scaffold_409 (3061, 3352) (6256, 6893) 2903
scaffold_2715 (310, 954) (960, 1376) 5
scaffold_3122 (99, 521) (550, 1161) 28
scaffold_99 (298, 1074) (7097, 10894) 6022
scaffold_99 (7097, 10894) (13662, 16960) 2767
scaffold_98 (6783, 7492) (12984, 13925) 5491
scaffold_94 (358, 1254) (8459, 11159) 7204
scaffold_94 (8459, 11159) (16127, 18586) 4967
scaffold_91 (26, 1446) (6349, 7320) 4902
scaffold_91 (6428, 7320) (8600, 9703) 1279
scaffold_91 (8600, 9703) (13537, 14193) 3833
scaffold_91 (13537, 14193) (15126, 19720) 932
scaffold_90 (28418, 29410) (29478, 29900) 67
scaffold_90 (29478, 29900) (37741, 38249) 7840
scaffold_92 (578, 6026) (6958, 10008) 931
scaffold_92 (6958, 10008) (10065, 11246) 56
scaffold_92 (10065, 11246) (11321, 11854) 74
scaffold_92 (11321, 11854) (12900, 14873) 1045
scaffold_92 (12900, 14873) (14943, 15455) 69
scaffold_92 (14943, 15455) (15982, 16665) 526
scaffold_92 (15982, 16665) (16915, 17373) 249
scaffold_92 (16915, 17373) (17525, 18085) 151
scaffold_92 (17525, 18085) (18633, 19034) 547
scaffold_92 (18633, 19034) (19694, 20200) 659
scaffold_237 (10, 2081) (4339, 5572) 2257
scaffold_238 (7252, 8097) (8644, 9051) 546
scaffold_21 (2989, 8267) (20803, 22524) 12535
scaffold_21 (20905, 22524) (25223, 25866) 2698
scaffold_21 (25223, 25866) (25925, 30350) 58
scaffold_21 (25925, 30350) (46431, 47780) 16080
scaffold_21 (46431, 47780) (49522, 52994) 1741
scaffold_21 (49522, 52994) (53988, 54482) 993
scaffold_21 (53988, 54482) (54825, 60042) 342
scaffold_21 (54825, 60042) (60762, 68700) 719
scaffold_21 (60762, 68700) (69722, 71714) 1021
scaffold_21 (69722, 71714) (73071, 74662) 1356
scaffold_21 (73071, 74662) (79623, 89654) 4960
scaffold_21 (79623, 89654) (91249, 95295) 1594
scaffold_21 (91249, 95295) (96000, 99185) 704
scaffold_21 (96000, 99185) (101411, 102559) 2225
scaffold_21 (101411, 102559) (108566, 111019) 6006
scaffold_21 (108575, 111019) (113622, 114638) 2602
scaffold_21 (113622, 114638) (120346, 127551) 5707
scaffold_21 (120346, 127680) (131153, 132659) 3472
scaffold_21 (131290, 132659) (134757, 135977) 2097
scaffold_21 (134757, 135977) (136860, 139530) 882
scaffold_21 (136860, 139530) (140279, 143097) 748
scaffold_21 (141010, 143097) (143996, 149134) 898
scaffold_21 (143996, 149134) (161360, 166073) 12225
scaffold_21 (161360, 166073) (166589, 168130) 515
scaffold_21 (170259, 172771) (177472, 177871) 4700
scaffold_21 (177472, 177871) (179822, 182286) 1950
scaffold_21 (180008, 182286) (185843, 187914) 3556
scaffold_21 (185870, 187914) (188400, 190817) 485
scaffold_21 (188400, 190817) (192463, 197031) 1645
scaffold_21 (192463, 197031) (199727, 205649) 2695
scaffold_21 (200009, 205649) (207643, 210133) 1993
scaffold_21 (207643, 210133) (215715, 216132) 5581
scaffold_21 (215715, 216132) (218451, 220103) 2318
scaffold_21 (218451, 220103) (221748, 226014) 1644
scaffold_21 (221748, 226017) (228526, 230752) 2508
scaffold_21 (228526, 230752) (231997, 235703) 1244
scaffold_21 (231997, 235703) (238342, 240030) 2638
scaffold_21 (238342, 240030) (244407, 249243) 4376
scaffold_21 (244407, 249243) (250352, 254668) 1108
scaffold_21 (250352, 254668) (262797, 265996) 8128
scaffold_21 (262797, 265996) (269682, 270575) 3685
scaffold_21 (269682, 270575) (273379, 274275) 2803
scaffold_21 (273379, 274275) (276394, 280548) 2118
scaffold_21 (276394, 280548) (283184, 285909) 2635
scaffold_21 (283184, 285942) (288418, 293236) 2475
scaffold_21 (288609, 293236) (295739, 298115) 2502
scaffold_21 (295739, 298115) (300105, 300917) 1989
scaffold_21 (300105, 300917) (303873, 304664) 2955
scaffold_21 (303873, 304664) (308167, 308802) 3502
scaffold_21 (308167, 308802) (315353, 318159) 6550
scaffold_21 (315353, 318159) (318397, 320534) 237
scaffold_21 (318397, 320534) (325194, 334412) 4659
scaffold_21 (325194, 334412) (336224, 343288) 1811
scaffold_21 (336224, 344615) (344977, 346207) 361
scaffold_21 (344977, 346207) (347040, 349916) 832
scaffold_21 (347040, 349916) (351447, 357140) 1530
scaffold_21 (351447, 357140) (358158, 362579) 1017
scaffold_21 (358158, 362579) (364885, 365893) 2305
scaffold_21 (364885, 365893) (366964, 369460) 1070
scaffold_21 (366979, 369460) (370359, 371534) 898
scaffold_21 (370359, 371534) (372166, 376484) 631
scaffold_21 (372166, 376484) (377950, 379005) 1465
scaffold_21 (377950, 379005) (380571, 382569) 1565
scaffold_21 (380571, 382569) (387369, 388340) 4799
scaffold_21 (387369, 388340) (391956, 394268) 3615
scaffold_21 (391956, 394268) (397039, 399145) 2770
scaffold_21 (397039, 399145) (402391, 404452) 3245
scaffold_21 (402391, 404452) (408372, 409814) 3919
scaffold_21 (408372, 409814) (411767, 413879) 1952
scaffold_21 (411767, 413879) (420036, 422153) 6156
scaffold_21 (420036, 422153) (424910, 428818) 2756
scaffold_21 (424910, 428818) (433108, 437097) 4289
scaffold_21 (433108, 437100) (440343, 444147) 3242
scaffold_21 (440385, 444147) (444696, 446775) 548
scaffold_21 (444696, 446775) (447969, 449934) 1193
scaffold_21 (447969, 449934) (452710, 454569) 2775
scaffold_21 (452710, 454569) (457817, 459767) 3247
scaffold_21 (457817, 459767) (461745, 463860) 1977
scaffold_21 (461745, 463860) (469186, 471384) 5325
scaffold_21 (469186, 471384) (473270, 475540) 1885
scaffold_21 (473270, 475540) (478047, 479616) 2506
scaffold_21 (478047, 479616) (479937, 483391) 320
scaffold_21 (479937, 483391) (484713, 491099) 1321
scaffold_21 (484713, 491099) (496574, 500328) 5474
scaffold_21 (496574, 500328) (501274, 504669) 945
scaffold_21 (501274, 504669) (507317, 509702) 2647
scaffold_21 (507317, 509702) (514997, 518406) 5294
scaffold_21 (514997, 518406) (518990, 520711) 583
scaffold_21 (518990, 520711) (522899, 525618) 2187
scaffold_21 (522899, 525618) (526745, 531218) 1126
scaffold_21 (526745, 531218) (533582, 535774) 2363
scaffold_21 (533582, 535774) (536722, 538314) 947
scaffold_21 (536722, 538314) (540461, 540996) 2146
scaffold_21 (540515, 540996) (543771, 545660) 2774
scaffold_21 (543771, 545660) (549901, 555016) 4240
scaffold_21 (549901, 555016) (557417, 562418) 2400
scaffold_21 (557417, 562418) (563665, 566501) 1246
scaffold_21 (563665, 566501) (568593, 574675) 2091
scaffold_21 (568593, 574675) (576188, 581358) 1512
scaffold_21 (576188, 581504) (590564, 592226) 9059
scaffold_21 (590564, 592226) (817035, 821144) 224808
scaffold_21 (817035, 821144) (822876, 824725) 1731
scaffold_21 (822876, 824725) (827106, 829321) 2380
scaffold_21 (827106, 829634) (833833, 837319) 4198
scaffold_21 (833833, 837319) (842301, 842974) 4981
scaffold_21 (842301, 842974) (850101, 852083) 7126
scaffold_21 (850101, 852083) (859602, 860553) 7518
scaffold_21 (859602, 860553) (874480, 875207) 13926
scaffold_21 (874480, 875207) (883693, 885582) 8485
scaffold_21 (883693, 885582) (888737, 891379) 3154
scaffold_21 (888737, 891379) (894378, 895885) 2998
scaffold_21 (894378, 895885) (897934, 900197) 2048
scaffold_21 (897934, 900197) (904766, 908890) 4568
scaffold_21 (904766, 908890) (912286, 918816) 3395
scaffold_21 (912286, 918816) (921991, 926598) 3174
scaffold_21 (921991, 927221) (929886, 932870) 2664
scaffold_21 (931838, 932870) (934699, 937018) 1828
scaffold_21 (934699, 937018) (938307, 940812) 1288
scaffold_21 (939278, 940812) (942788, 944314) 1975
scaffold_21 (942788, 944314) (945101, 946627) 786
scaffold_21 (945101, 946627) (948550, 948876) 1922
scaffold_21 (948550, 948876) (950309, 951577) 1432
scaffold_21 (950309, 951577) (954941, 958987) 3363
scaffold_21 (954941, 958987) (961105, 964062) 2117
scaffold_21 (961105, 964062) (968528, 969403) 4465
scaffold_21 (968528, 969403) (975802, 976208) 6398
scaffold_21 (975802, 976208) (981627, 988524) 5418
scaffold_21 (981627, 988524) (989343, 990772) 818
scaffold_21 (989376, 990772) (991714, 997233) 941
scaffold_21 (991714, 997233) (999173, 1007355) 1939
scaffold_21 (999179, 1007355) (1008470, 1010584) 1114
scaffold_21 (1008470, 1010584) (1012182, 1019568) 1597
scaffold_21 (1012182, 1019568) (1022341, 1025415) 2772
scaffold_21 (1022341, 1025415) (1030507, 1031531) 5091
scaffold_21 (1030507, 1031531) (1034520, 1036887) 2988
scaffold_21 (1034520, 1036887) (1040142, 1040453) 3254
scaffold_21 (1040142, 1040453) (1044023, 1049470) 3569
scaffold_21 (1044023, 1049470) (1051147, 1053782) 1676
scaffold_21 (1051159, 1053782) (1058435, 1061306) 4652
scaffold_21 (1058435, 1061306) (1064469, 1067390) 3162
scaffold_21 (1064469, 1067390) (1070565, 1070837) 3174
scaffold_21 (1070565, 1070837) (1074678, 1076584) 3840
scaffold_21 (1074678, 1076584) (1082159, 1083328) 5574
scaffold_21 (1082159, 1083328) (1085222, 1087301) 1893
scaffold_21 (1085222, 1087301) (1093825, 1094121) 6523
scaffold_21 (1093825, 1094121) (1103375, 1105590) 9253
scaffold_21 (1103375, 1105590) (1108916, 1111388) 3325
scaffold_21 (1108916, 1111388) (1115992, 1118472) 4603
scaffold_21 (1115992, 1118472) (1121639, 1124137) 3166
scaffold_21 (1121639, 1124137) (1129265, 1132500) 5127
scaffold_21 (1129265, 1132500) (1135908, 1138706) 3407
scaffold_21 (1136745, 1138706) (1140187, 1144660) 1480
scaffold_21 (1140187, 1144660) (1147739, 1151482) 3078
scaffold_21 (1147739, 1151482) (1155691, 1157086) 4208
scaffold_21 (1155691, 1157086) (1158741, 1159860) 1654
scaffold_21 (1158741, 1159860) (1161101, 1164704) 1240
scaffold_21 (1161158, 1164704) (1165103, 1170160) 398
scaffold_21 (1165103, 1170160) (1172702, 1177696) 2541
scaffold_21 (1172702, 1177696) (1178330, 1180866) 633
scaffold_21 (1178330, 1180866) (1184025, 1185393) 3158
scaffold_22 (16701, 16943) (17465, 18330) 521
scaffold_22 (17465, 18330) (36211, 37571) 17880
scaffold_22 (36211, 39405) (39994, 42129) 588
scaffold_22 (40009, 42129) (44791, 52412) 2661
scaffold_22 (44791, 52412) (61189, 62010) 8776
scaffold_22 (61189, 62010) (75324, 77804) 13313
scaffold_22 (75324, 77807) (79964, 87190) 2156
scaffold_22 (79964, 87211) (88777, 91375) 1565
scaffold_22 (88777, 91375) (92272, 93108) 896
scaffold_22 (92272, 93141) (94382, 95716) 1240
scaffold_22 (94382, 95716) (97107, 101454) 1390
scaffold_22 (97107, 101454) (104723, 112177) 3268
scaffold_22 (104913, 112177) (115449, 117844) 3271
scaffold_22 (115449, 117844) (120999, 122099) 3154
scaffold_22 (120999, 122099) (124845, 125981) 2745
scaffold_22 (124845, 125981) (130312, 133413) 4330
scaffold_22 (130312, 133413) (135079, 139215) 1665
scaffold_22 (135079, 139215) (146380, 155170) 7164
scaffold_22 (146380, 155170) (161379, 167688) 6208
scaffold_22 (161379, 167688) (171105, 183265) 3416
scaffold_22 (171105, 195457) (212084, 218401) 16626
scaffold_22 (212084, 218416) (220572, 222117) 2155
scaffold_22 (220572, 222117) (224275, 226398) 2157
scaffold_22 (224275, 226398) (228434, 234111) 2035
scaffold_22 (228434, 235474) (237991, 245641) 2516
scaffold_22 (237991, 245641) (246188, 252837) 546
scaffold_22 (247316, 252837) (254490, 259173) 1652
scaffold_22 (254545, 259173) (260655, 265202) 1481
scaffold_22 (260655, 265202) (288906, 294010) 23703
scaffold_22 (288906, 294010) (298714, 311121) 4703
scaffold_22 (298714, 311121) (326576, 343349) 15454
scaffold_22 (326576, 343349) (344428, 345700) 1078
scaffold_22 (344428, 345700) (346495, 353999) 794
scaffold_22 (346495, 353999) (366171, 367129) 12171
scaffold_22 (366171, 367129) (369368, 376992) 2238
scaffold_22 (369368, 376992) (382922, 390306) 5929
scaffold_22 (382922, 390306) (397149, 403676) 6842
scaffold_22 (397149, 403676) (405456, 409801) 1779
scaffold_22 (405456, 409801) (411261, 414843) 1459
scaffold_22 (411261, 414843) (415702, 416346) 858
scaffold_22 (415702, 416346) (417419, 422607) 1072
scaffold_22 (417419, 423125) (427147, 429953) 4021
scaffold_22 (427147, 429953) (430643, 432673) 689
scaffold_22 (430643, 432673) (434898, 436986) 2224
scaffold_22 (434898, 436986) (441556, 442965) 4569
scaffold_22 (441888, 442965) (445737, 448037) 2771
scaffold_22 (445737, 448037) (452301, 454859) 4263
scaffold_22 (452301, 454859) (457361, 461705) 2501
scaffold_22 (459249, 461705) (463432, 467947) 1726
scaffold_22 (463432, 467947) (468325, 471955) 377
scaffold_22 (468325, 471955) (475013, 476137) 3057
scaffold_22 (475013, 476137) (477648, 479445) 1510
scaffold_22 (477648, 479905) (494695, 503670) 14789
scaffold_22 (494695, 503670) (504569, 508703) 898
scaffold_22 (504569, 508703) (510224, 514263) 1520
scaffold_22 (510224, 514404) (520136, 520342) 5731
scaffold_22 (520136, 520342) (535862, 538940) 15519
scaffold_22 (535862, 538940) (547680, 548719) 8739
scaffold_22 (547680, 548719) (552425, 554729) 3705
scaffold_22 (552425, 554729) (555844, 558810) 1114
scaffold_22 (555844, 558810) (560835, 567626) 2024
scaffold_22 (560944, 567626) (569130, 572127) 1503
scaffold_22 (569130, 572127) (574822, 576256) 2694
scaffold_22 (574837, 576256) (577507, 583907) 1250
scaffold_22 (577507, 583907) (585571, 586784) 1663
scaffold_22 (585571, 586784) (587595, 589658) 810
scaffold_22 (587595, 589658) (591948, 594074) 2289
scaffold_22 (591948, 594074) (600092, 602213) 6017
scaffold_22 (600092, 602213) (606581, 608755) 4367
scaffold_22 (606581, 608755) (613832, 615892) 5076
scaffold_22 (613832, 615892) (620980, 621342) 5087
scaffold_22 (620980, 621342) (627146, 628177) 5803
scaffold_22 (627146, 628177) (651178, 652158) 23000
scaffold_22 (651178, 652158) (654146, 662201) 1987
scaffold_22 (654146, 662201) (665680, 670359) 3478
scaffold_22 (665680, 670359) (673177, 682200) 2817
scaffold_22 (673177, 682200) (683830, 685506) 1629
scaffold_22 (683830, 685506) (687840, 689689) 2333
scaffold_22 (687840, 689689) (691154, 693601) 1464
scaffold_22 (691154, 693601) (699300, 710752) 5698
scaffold_22 (699300, 710752) (723445, 728513) 12692
scaffold_22 (723445, 728513) (732726, 735416) 4212
scaffold_22 (732726, 735416) (736936, 741080) 1519
scaffold_22 (736936, 741080) (743825, 747656) 2744
scaffold_22 (743825, 747656) (752210, 761374) 4553
scaffold_22 (752210, 761374) (766716, 771286) 5341
scaffold_22 (766716, 771286) (774242, 783363) 2955
scaffold_22 (774242, 783363) (784513, 786338) 1149
scaffold_22 (784513, 786338) (786835, 790368) 496
scaffold_22 (786835, 790368) (790889, 791653) 520
scaffold_22 (790889, 791653) (792728, 797953) 1074
scaffold_22 (794532, 797953) (802696, 806844) 4742
scaffold_22 (802696, 806844) (814670, 815641) 7825
scaffold_22 (814670, 815641) (821397, 822359) 5755
scaffold_22 (821397, 822359) (834552, 835520) 12192
scaffold_22 (834552, 835520) (841056, 842024) 5535
scaffold_22 (841056, 842024) (853342, 860495) 11317
scaffold_22 (853342, 860495) (865752, 872596) 5256
scaffold_22 (865752, 872596) (875357, 879227) 2760
scaffold_22 (875357, 879227) (886525, 890098) 7297
scaffold_22 (886525, 890098) (893439, 895487) 3340
scaffold_22 (893439, 895487) (896625, 903228) 1137
scaffold_22 (896625, 903228) (903356, 904000) 127
scaffold_22 (903356, 904000) (907859, 911236) 3858
scaffold_22 (908022, 911236) (921561, 927560) 10324
scaffold_22 (921561, 927560) (928986, 931155) 1425
scaffold_22 (928986, 931155) (932109, 941138) 953
scaffold_22 (941995, 945639) (948080, 950961) 2440
scaffold_22 (948080, 950961) (951930, 954235) 968
scaffold_22 (951930, 954238) (956002, 960990) 1763
scaffold_22 (956002, 960990) (967190, 979518) 6199
scaffold_23 (197, 3031) (4880, 9438) 1848
scaffold_23 (4880, 9438) (11724, 13255) 2285
scaffold_23 (11724, 15127) (16730, 25350) 1602
scaffold_23 (16730, 25350) (26843, 28180) 1492
scaffold_23 (26843, 28180) (35999, 37336) 7818
scaffold_23 (35999, 37336) (44924, 48521) 7587
scaffold_23 (44924, 48521) (49408, 52000) 886
scaffold_23 (49408, 52000) (53183, 54879) 1182
scaffold_23 (53183, 54879) (55108, 56040) 228
scaffold_23 (55108, 56040) (56853, 58725) 812
scaffold_23 (56853, 58725) (58852, 59736) 126
scaffold_23 (58852, 59736) (60587, 64606) 850
scaffold_23 (60587, 64606) (65623, 75335) 1016
scaffold_23 (65623, 75335) (78691, 81469) 3355
scaffold_23 (78851, 81469) (83094, 85988) 1624
scaffold_23 (83094, 85988) (89371, 92052) 3382
scaffold_23 (89371, 92052) (93197, 97669) 1144
scaffold_23 (93197, 97669) (99841, 100287) 2171
scaffold_23 (99841, 100287) (118839, 120977) 18551
scaffold_23 (118839, 120977) (121333, 123777) 355
scaffold_23 (121333, 123777) (125049, 133262) 1271
scaffold_23 (125049, 134245) (136698, 144035) 2452
scaffold_23 (136698, 144035) (144712, 150627) 676
scaffold_23 (144712, 150627) (154843, 155973) 4215
scaffold_23 (154843, 155973) (163160, 164296) 7186
scaffold_23 (163160, 164296) (168433, 169539) 4136
scaffold_23 (168433, 169539) (303112, 304218) 133572
scaffold_23 (303112, 304218) (306092, 310033) 1873
scaffold_23 (306092, 310173) (311895, 313010) 1721
scaffold_23 (311895, 313010) (315206, 316312) 2195
scaffold_23 (315206, 316312) (320111, 321739) 3798
scaffold_23 (320111, 321739) (327310, 328469) 5570
scaffold_23 (327310, 328469) (332383, 334008) 3913
scaffold_23 (332383, 334008) (338510, 345949) 4501
scaffold_23 (338510, 348505) (351463, 355975) 2957
scaffold_23 (351463, 355975) (359385, 362212) 3409
scaffold_23 (359385, 362212) (366593, 370211) 4380
scaffold_23 (366593, 370211) (371029, 374776) 817
scaffold_23 (371029, 374776) (374968, 375366) 191
scaffold_23 (374968, 375366) (376861, 380318) 1494
scaffold_23 (376861, 380862) (388387, 390615) 7524
scaffold_23 (388387, 390615) (393539, 396567) 2923
scaffold_23 (393539, 396567) (399013, 401556) 2445
scaffold_23 (399013, 401556) (403484, 405196) 1927
scaffold_23 (403484, 405196) (407467, 413533) 2270
scaffold_23 (407467, 413533) (414815, 423928) 1281
scaffold_23 (414815, 423928) (427277, 429265) 3348
scaffold_23 (427277, 429602) (430321, 433879) 718
scaffold_23 (430321, 433879) (436761, 439241) 2881
scaffold_23 (436761, 439241) (442304, 447762) 3062
scaffold_23 (442304, 447762) (448518, 449956) 755
scaffold_23 (448518, 449956) (453638, 456586) 3681
scaffold_23 (453638, 456586) (457989, 460346) 1402
scaffold_23 (457989, 460346) (468280, 471029) 7933
scaffold_23 (468280, 471029) (474085, 474744) 3055
scaffold_23 (474085, 474744) (482254, 485828) 7509
scaffold_23 (482254, 485828) (490634, 498624) 4805
scaffold_23 (490634, 498624) (507758, 508838) 9133
scaffold_23 (507758, 508838) (520026, 523232) 11187
scaffold_23 (520026, 526469) (527929, 528806) 1459
scaffold_23 (527929, 528806) (532112, 536110) 3305
scaffold_23 (532112, 536110) (539935, 545113) 3824
scaffold_23 (539935, 545113) (546852, 551566) 1738
scaffold_23 (546852, 551566) (555560, 559977) 3993
scaffold_23 (555560, 560472) (566066, 568774) 5593
scaffold_23 (566066, 569694) (572326, 577004) 2631
scaffold_23 (572326, 577157) (586004, 592210) 8846
scaffold_23 (586004, 592210) (594699, 599636) 2488
scaffold_23 (594699, 599636) (606279, 610535) 6642
scaffold_23 (606279, 610535) (610580, 611233) 44
scaffold_23 (610580, 611233) (616493, 617029) 5259
scaffold_23 (616493, 617029) (623066, 627203) 6036
scaffold_23 (623066, 627203) (628549, 643899) 1345
scaffold_23 (628549, 643899) (651985, 666199) 8085
scaffold_23 (651985, 666199) (692069, 712730) 25869
scaffold_23 (692223, 712730) (716231, 718615) 3500
scaffold_23 (716231, 718615) (722851, 723515) 4235
scaffold_23 (722851, 724037) (725905, 726483) 1867
scaffold_23 (725905, 726483) (729561, 734156) 3077
scaffold_23 (729561, 734156) (752258, 753097) 18101
scaffold_23 (752258, 753097) (771225, 773105) 18127
scaffold_23 (771225, 773105) (786128, 808475) 13022
scaffold_23 (786128, 808475) (812610, 812930) 4134
scaffold_23 (812610, 812930) (821446, 825572) 8515
scaffold_23 (821446, 825572) (828145, 836512) 2572
scaffold_23 (828145, 837949) (844384, 844826) 6434
scaffold_23 (844384, 844826) (859184, 861419) 14357
scaffold_23 (859184, 861730) (865309, 870954) 3578
scaffold_23 (865309, 870954) (875175, 880258) 4220
scaffold_23 (875175, 880258) (883553, 888879) 3294
scaffold_23 (883553, 888962) (892488, 900787) 3525
scaffold_23 (892488, 900787) (902211, 909736) 1423
scaffold_23 (902409, 909736) (914812, 924094) 5075
scaffold_23 (915273, 924094) (927382, 929255) 3287
scaffold_23 (930232, 933709) (951103, 954334) 17393
scaffold_23 (951103, 954334) (957612, 962452) 3277
scaffold_23 (957657, 962452) (963033, 969370) 580
scaffold_23 (963033, 971626) (971754, 974548) 127
scaffold_23 (971754, 974548) (976636, 979374) 2087
scaffold_23 (976636, 979374) (979874, 980215) 499
scaffold_23 (979874, 980215) (981030, 983387) 814
scaffold_23 (981030, 983387) (986862, 989151) 3474
scaffold_23 (986862, 989151) (997137, 998552) 7985
scaffold_23 (997137, 998552) (1000774, 1002174) 2221
scaffold_23 (1000774, 1002174) (1004350, 1007584) 2175
scaffold_23 (1004350, 1007584) (1009809, 1010768) 2224
scaffold_23 (1009809, 1010768) (1013299, 1014258) 2530
scaffold_23 (1013299, 1014258) (1020308, 1021267) 6049
scaffold_23 (1020308, 1021267) (1075108, 1075878) 53840
scaffold_23 (1075108, 1075878) (1079675, 1080202) 3796
scaffold_23 (1079675, 1080202) (1086413, 1087138) 6210
scaffold_23 (1086413, 1087138) (1092706, 1093596) 5567
scaffold_23 (1092706, 1093596) (1097363, 1098322) 3766
scaffold_24 (1880, 2724) (8116, 8960) 5391
scaffold_24 (8116, 8960) (12596, 21310) 3635
scaffold_24 (12596, 21310) (26221, 32950) 4910
scaffold_24 (26221, 32950) (35633, 40049) 2682
scaffold_24 (35633, 40049) (46279, 49809) 6229
scaffold_24 (46279, 49809) (53143, 55486) 3333
scaffold_24 (53143, 55486) (58482, 59174) 2995
scaffold_24 (58482, 59174) (63050, 65194) 3875
scaffold_24 (63050, 65194) (66641, 68240) 1446
scaffold_24 (66644, 68240) (78522, 81566) 10281
scaffold_24 (78522, 81566) (83331, 87166) 1764
scaffold_24 (83331, 87166) (89045, 90424) 1878
scaffold_24 (89045, 90424) (103663, 105688) 13238
scaffold_24 (103663, 105688) (113091, 117311) 7402
scaffold_24 (113091, 117311) (120054, 123462) 2742
scaffold_24 (120054, 123462) (133281, 137680) 9818
scaffold_24 (133281, 137680) (139897, 142992) 2216
scaffold_24 (139897, 142992) (143301, 146581) 308
scaffold_24 (143301, 146581) (148145, 149176) 1563
scaffold_24 (148145, 149176) (151834, 153832) 2657
scaffold_24 (151834, 153832) (155599, 156123) 1766
scaffold_24 (155599, 156123) (160371, 166921) 4247
scaffold_24 (160371, 166921) (168454, 171042) 1532
scaffold_24 (168454, 171042) (174203, 176209) 3160
scaffold_24 (174203, 176209) (176478, 177028) 268
scaffold_24 (176478, 177028) (186669, 188640) 9640
scaffold_24 (186669, 188640) (197116, 197994) 8475
scaffold_24 (197116, 197994) (208943, 209725) 10948
scaffold_24 (208943, 209725) (220686, 221684) 10960
scaffold_24 (220686, 221684) (224905, 228712) 3220
scaffold_24 (224905, 228733) (238813, 239691) 10079
scaffold_24 (238813, 239691) (247665, 248570) 7973
scaffold_24 (247665, 248570) (258279, 259955) 9708
scaffold_24 (258279, 259955) (262114, 264593) 2158
scaffold_24 (262114, 264732) (269401, 273858) 4668
scaffold_24 (269401, 273858) (280766, 282937) 6907
scaffold_24 (280766, 282937) (284742, 286967) 1804
scaffold_24 (284742, 286967) (300800, 301780) 13832
scaffold_24 (300800, 301780) (305031, 310706) 3250
scaffold_24 (305031, 310706) (313704, 314669) 2997
scaffold_24 (313704, 314669) (317292, 318263) 2622
scaffold_24 (317292, 318263) (319871, 324403) 1607
scaffold_24 (319871, 324403) (328357, 334192) 3953
scaffold_24 (328357, 334192) (334966, 336472) 773
scaffold_24 (334969, 336472) (338633, 346759) 2160
scaffold_24 (339303, 346759) (348982, 353924) 2222
scaffold_24 (348982, 353924) (362609, 364560) 8684
scaffold_24 (362609, 364560) (365428, 371712) 867
scaffold_24 (365428, 371712) (373264, 374964) 1551
scaffold_24 (373264, 374964) (376583, 379945) 1618
scaffold_24 (376583, 379945) (383662, 385791) 3716
scaffold_24 (383662, 385791) (387657, 390041) 1865
scaffold_24 (387657, 390041) (392778, 395560) 2736
scaffold_24 (392778, 395560) (427919, 430784) 32358
scaffold_24 (427952, 430784) (439502, 451703) 8717
scaffold_24 (439502, 451703) (457451, 460319) 5747
scaffold_24 (459763, 460319) (462745, 465796) 2425
scaffold_24 (462745, 465796) (469016, 476014) 3219
scaffold_24 (469016, 476014) (477399, 484715) 1384
scaffold_24 (477399, 484760) (484792, 486138) 31
scaffold_24 (484792, 486138) (494333, 495061) 8194
scaffold_24 (494591, 495061) (498976, 500907) 3914
scaffold_24 (498976, 500907) (503580, 507058) 2672
scaffold_24 (503580, 507058) (510143, 512652) 3084
scaffold_24 (510143, 512652) (516756, 527440) 4103
scaffold_24 (516756, 527440) (528136, 530129) 695
scaffold_24 (528136, 530129) (532027, 532906) 1897
scaffold_24 (532027, 532906) (534448, 539603) 1541
scaffold_24 (534448, 539603) (542150, 545867) 2546
scaffold_24 (542150, 545867) (547158, 548363) 1290
scaffold_24 (547158, 548363) (550427, 554626) 2063
scaffold_24 (550427, 554626) (556713, 558334) 2086
scaffold_24 (556713, 558334) (560457, 564724) 2122
scaffold_24 (560460, 564724) (565858, 568697) 1133
scaffold_24 (565858, 568733) (570882, 574946) 2148
scaffold_24 (570882, 574946) (575868, 577682) 921
scaffold_24 (575868, 577682) (579967, 582297) 2284
scaffold_24 (579967, 582297) (587285, 589355) 4987
scaffold_24 (587285, 589355) (589521, 596214) 165
scaffold_24 (591176, 596214) (596756, 599290) 541
scaffold_24 (596845, 599290) (601284, 608305) 1993
scaffold_24 (601284, 608305) (614406, 627184) 6100
scaffold_24 (614406, 627184) (631733, 636341) 4548
scaffold_24 (631733, 636341) (639193, 652517) 2851
scaffold_24 (639193, 652517) (654250, 657663) 1732
scaffold_24 (654250, 657663) (660945, 661843) 3281
scaffold_24 (660945, 661843) (664381, 668556) 2537
scaffold_24 (664381, 668556) (673446, 678070) 4889
scaffold_24 (673859, 678070) (678749, 679810) 678
scaffold_24 (678749, 679810) (681804, 689279) 1993
scaffold_24 (681837, 689279) (691264, 692601) 1984
scaffold_24 (691264, 692601) (693274, 695619) 672
scaffold_24 (693274, 695619) (696765, 698549) 1145
scaffold_24 (696765, 698549) (698639, 700568) 89
scaffold_24 (698639, 700568) (702989, 704038) 2420
scaffold_24 (702989, 704038) (711330, 714149) 7291
scaffold_24 (711330, 714149) (717794, 719623) 3644
scaffold_24 (717794, 719623) (721372, 723924) 1748
scaffold_24 (721372, 723924) (725279, 733742) 1354
scaffold_24 (725279, 733742) (737866, 742236) 4123
scaffold_24 (737866, 742236) (750890, 751915) 8653
scaffold_24 (750890, 751915) (759559, 760614) 7643
scaffold_24 (759559, 760614) (772233, 773964) 11618
scaffold_24 (772233, 774103) (775104, 775730) 1000
scaffold_24 (775104, 775730) (777839, 779142) 2108
scaffold_24 (777839, 779142) (791169, 793772) 12026
scaffold_24 (791169, 793772) (795498, 796121) 1725
scaffold_24 (795498, 796121) (796892, 800098) 770
scaffold_24 (796892, 800098) (800790, 804882) 691
scaffold_24 (800790, 804882) (806339, 807351) 1456
scaffold_24 (806339, 807667) (809128, 817360) 1460
scaffold_24 (809128, 817360) (818397, 818966) 1036
scaffold_24 (818397, 818966) (820255, 825299) 1288
scaffold_24 (820255, 825299) (828913, 832513) 3613
scaffold_24 (828913, 832513) (834562, 837626) 2048
scaffold_24 (841324, 842950) (845200, 847077) 2249
scaffold_24 (845200, 847077) (858882, 860789) 11804
scaffold_24 (858882, 860789) (866716, 868710) 5926
scaffold_24 (866716, 868710) (874598, 876493) 5887
scaffold_24 (874598, 876493) (878458, 880431) 1964
scaffold_24 (878458, 880431) (882264, 884219) 1832
scaffold_24 (882264, 884219) (885593, 887581) 1373
scaffold_24 (885593, 887581) (893306, 893956) 5724
scaffold_24 (893306, 893956) (894262, 894771) 305
scaffold_25 (1186, 2031) (2578, 2985) 546
scaffold_25 (2578, 2985) (14500, 36766) 11514
scaffold_25 (14500, 36766) (40020, 69762) 3253
scaffold_25 (40020, 69762) (81109, 82120) 11346
scaffold_25 (81109, 82120) (89664, 90662) 7543
scaffold_25 (89664, 90662) (94862, 95860) 4199
scaffold_25 (94862, 95860) (99602, 103294) 3741
scaffold_25 (99602, 103294) (104709, 106457) 1414
scaffold_25 (104709, 106457) (109390, 110778) 2932
scaffold_25 (109390, 110778) (111697, 114165) 918
scaffold_25 (111697, 114165) (119554, 133508) 5388
scaffold_25 (119554, 133508) (138687, 139482) 5178
scaffold_25 (138687, 139482) (143423, 144778) 3940
scaffold_25 (143423, 144778) (148453, 154101) 3674
scaffold_25 (148453, 154101) (155690, 157072) 1588
scaffold_25 (155690, 157072) (159036, 160418) 1963
scaffold_25 (159036, 160418) (162413, 163792) 1994
scaffold_25 (162413, 163792) (165781, 169909) 1988
scaffold_25 (165781, 172103) (175282, 183529) 3178
scaffold_25 (175282, 183529) (190289, 191437) 6759
scaffold_25 (190289, 191437) (200448, 201800) 9010
scaffold_25 (200448, 201800) (205041, 205947) 3240
scaffold_25 (205041, 205947) (207506, 209523) 1558
scaffold_25 (207506, 209631) (216643, 217107) 7011
scaffold_25 (216643, 217107) (219433, 222363) 2325
scaffold_25 (219433, 222363) (235444, 236454) 13080
scaffold_25 (235444, 236454) (246361, 247167) 9906
scaffold_25 (246361, 247167) (253322, 255661) 6154
scaffold_25 (253322, 255896) (258271, 260133) 2374
scaffold_25 (258271, 260133) (262103, 269621) 1969
scaffold_25 (262103, 269621) (278715, 282950) 9093
scaffold_25 (278715, 282950) (285097, 290418) 2146
scaffold_25 (285216, 290418) (292492, 293971) 2073
scaffold_25 (292492, 293971) (297250, 307645) 3278
scaffold_25 (297250, 307645) (313848, 331859) 6202
scaffold_25 (313848, 331859) (339044, 356876) 7184
scaffold_25 (339044, 356876) (359081, 361455) 2204
scaffold_25 (359081, 361455) (364482, 369919) 3026
scaffold_25 (364482, 369919) (372455, 373234) 2535
scaffold_25 (372455, 373234) (376823, 377572) 3588
scaffold_25 (376823, 377572) (379824, 380570) 2251
scaffold_25 (379824, 380570) (384648, 385280) 4077
scaffold_25 (384648, 385280) (389069, 389818) 3788
scaffold_25 (389069, 389818) (392009, 392794) 2190
scaffold_25 (392009, 392794) (394707, 395492) 1912
scaffold_25 (394707, 395492) (399362, 400120) 3869
scaffold_25 (399362, 400120) (402314, 403072) 2193
scaffold_25 (402314, 403072) (403936, 406404) 863
scaffold_25 (403936, 406404) (408992, 409741) 2587
scaffold_25 (408992, 409741) (412800, 413549) 3058
scaffold_25 (412800, 413549) (421008, 440389) 7458
scaffold_25 (421008, 440389) (446082, 447119) 5692
scaffold_25 (446082, 447119) (451066, 452202) 3946
scaffold_25 (451066, 452202) (456456, 457934) 4253
scaffold_25 (456456, 457934) (460731, 476548) 2796
scaffold_25 (460731, 476548) (491672, 500055) 15123
scaffold_25 (491672, 500055) (504139, 504718) 4083
scaffold_25 (504139, 504718) (517716, 520361) 12997
scaffold_25 (517716, 520361) (522587, 527005) 2225
scaffold_25 (522587, 527005) (529201, 533793) 2195
scaffold_25 (529201, 534656) (538323, 539159) 3666
scaffold_25 (538323, 539159) (544358, 553253) 5198
scaffold_25 (550715, 553253) (555592, 556241) 2338
scaffold_25 (555592, 556341) (561802, 564213) 5460
scaffold_25 (561802, 564916) (569531, 573510) 4614
scaffold_25 (569531, 573510) (580577, 582816) 7066
scaffold_25 (580673, 582637) (585948, 587665) 3310
scaffold_25 (585948, 592442) (594636, 603580) 2193
scaffold_25 (594636, 603580) (610806, 619329) 7225
scaffold_25 (610806, 619329) (626723, 627421) 7393
scaffold_25 (626723, 627421) (627981, 629831) 559
scaffold_25 (627981, 629831) (632027, 634932) 2195
scaffold_25 (632027, 636832) (640063, 642675) 3230
scaffold_25 (640063, 642675) (646333, 655161) 3657
scaffold_25 (646333, 655161) (657848, 669372) 2686
scaffold_25 (657848, 669372) (672642, 674336) 3269
scaffold_25 (672642, 674336) (682513, 691360) 8176
scaffold_25 (682513, 691360) (692917, 695088) 1556
scaffold_25 (692917, 695088) (699763, 700212) 4674
scaffold_25 (699763, 700212) (701989, 714437) 1776
scaffold_25 (701989, 714437) (719189, 721572) 4751
scaffold_25 (719189, 721572) (728095, 728952) 6522
scaffold_25 (728095, 728952) (731984, 732835) 3031
scaffold_25 (731984, 732835) (735792, 736631) 2956
scaffold_25 (735792, 736631) (739539, 740390) 2907
scaffold_25 (739539, 740390) (742709, 748138) 2318
scaffold_26 (80, 616) (7410, 8372) 6793
scaffold_26 (7410, 8372) (11689, 12648) 3316
scaffold_26 (11689, 12648) (15072, 16031) 2423
scaffold_26 (15072, 16031) (18949, 19908) 2917
scaffold_26 (18949, 19908) (24214, 25182) 4305
scaffold_26 (24214, 25182) (28136, 30499) 2953
scaffold_26 (28136, 30502) (43396, 45627) 12893
scaffold_26 (43396, 45627) (59425, 62517) 13797
scaffold_26 (59425, 62517) (64754, 66828) 2236
scaffold_26 (64754, 66828) (68820, 73273) 1991
scaffold_26 (68820, 73273) (73653, 78811) 379
scaffold_26 (73653, 78811) (80538, 81647) 1726
scaffold_26 (80538, 81647) (82876, 84186) 1228
scaffold_26 (82876, 84186) (94389, 96218) 10202
scaffold_26 (94389, 96218) (97284, 99315) 1065
scaffold_26 (97284, 99330) (102837, 106148) 3506
scaffold_26 (102837, 106340) (106990, 108765) 649
scaffold_26 (106990, 108765) (111456, 114248) 2690
scaffold_26 (111456, 114248) (116479, 122583) 2230
scaffold_26 (122909, 125140) (132516, 135808) 7375
scaffold_26 (132516, 135808) (145175, 148775) 9366
scaffold_26 (145184, 148775) (162740, 165584) 13964
scaffold_26 (162740, 165584) (170485, 177634) 4900
scaffold_26 (174564, 177634) (190007, 195419) 12372
scaffold_26 (190007, 195419) (197836, 206766) 2416
scaffold_26 (197836, 206766) (213010, 216895) 6243
scaffold_26 (213010, 216895) (228870, 230453) 11974
scaffold_26 (228870, 230453) (232646, 234772) 2192
scaffold_26 (232646, 234772) (243435, 246471) 8662
scaffold_26 (243435, 246471) (249924, 251852) 3452
scaffold_26 (249924, 251852) (268035, 270929) 16182
scaffold_26 (268035, 270929) (280845, 291637) 9915
scaffold_26 (285466, 291637) (294530, 295357) 2892
scaffold_26 (294530, 295357) (297794, 299047) 2436
scaffold_26 (297794, 299047) (300615, 301343) 1567
scaffold_26 (300615, 301343) (303610, 305149) 2266
scaffold_26 (303610, 305149) (315572, 320097) 10422
scaffold_26 (315572, 320277) (325416, 334342) 5138
scaffold_26 (325416, 334342) (342853, 347372) 8510
scaffold_26 (342853, 347372) (348716, 350884) 1343
scaffold_26 (348716, 350929) (354917, 356334) 3987
scaffold_26 (354917, 356334) (359293, 365994) 2958
scaffold_26 (359293, 365994) (367191, 368156) 1196
scaffold_26 (367191, 368156) (378110, 385608) 9953
scaffold_26 (378110, 385608) (396103, 399553) 10494
scaffold_26 (396103, 399553) (402508, 405468) 2954
scaffold_26 (402508, 405468) (408251, 410384) 2782
scaffold_26 (408251, 410384) (417057, 426962) 6672
scaffold_26 (417057, 426962) (433724, 435104) 6761
scaffold_26 (433745, 435104) (442897, 446188) 7792
scaffold_26 (442897, 446786) (449621, 451904) 2834
scaffold_26 (449621, 452443) (456336, 459239) 3892
scaffold_26 (456336, 459239) (466801, 471196) 7561
scaffold_26 (466801, 471196) (477769, 482845) 6572
scaffold_26 (477769, 482845) (485989, 502010) 3143
scaffold_26 (485989, 502010) (504001, 514870) 1990
scaffold_26 (504001, 514870) (516075, 519555) 1204
scaffold_26 (516075, 519555) (523130, 526023) 3574
scaffold_26 (523184, 526023) (528890, 541831) 2866
scaffold_26 (528890, 541831) (544458, 546896) 2626
scaffold_26 (544458, 546896) (547816, 550482) 919
scaffold_26 (547816, 550482) (551422, 555438) 939
scaffold_26 (551422, 555438) (557030, 563712) 1591
scaffold_26 (557030, 563712) (566335, 568054) 2622
scaffold_26 (566335, 568054) (570657, 571763) 2602
scaffold_26 (570657, 571763) (585058, 591837) 13294
scaffold_26 (585058, 591837) (592057, 595657) 219
scaffold_26 (592812, 595657) (605502, 606356) 9844
scaffold_26 (605502, 606356) (611655, 612532) 5298
scaffold_26 (611658, 612532) (617480, 625483) 4947
scaffold_26 (617480, 625483) (635634, 639576) 10150
scaffold_26 (635716, 639576) (641946, 645359) 2369
scaffold_27 (9796, 11133) (16470, 18319) 5336
scaffold_27 (16470, 18319) (23976, 25304) 5656
scaffold_27 (23976, 25304) (29908, 33269) 4603
scaffold_27 (29908, 33269) (48417, 52046) 15147
scaffold_27 (49422, 52046) (58763, 64725) 6716
scaffold_27 (60138, 64725) (68648, 73063) 3922
scaffold_27 (68648, 73063) (75335, 81168) 2271
scaffold_27 (75335, 81168) (84195, 91153) 3026
scaffold_27 (84195, 91153) (92089, 93019) 935
scaffold_27 (92089, 93019) (94495, 102309) 1475
scaffold_27 (94495, 102309) (104525, 106853) 2215
scaffold_27 (106132, 106853) (108861, 116790) 2007
scaffold_27 (108861, 116790) (120477, 121939) 3686
scaffold_27 (120477, 124352) (126740, 134010) 2387
scaffold_27 (126740, 134010) (138514, 140632) 4503
scaffold_27 (138514, 140632) (149504, 150947) 8871
scaffold_27 (149504, 150947) (156117, 157169) 5169
scaffold_27 (156117, 157169) (170251, 171845) 13081
scaffold_27 (170251, 171845) (175493, 176899) 3647
scaffold_27 (175493, 176899) (180050, 181668) 3150
scaffold_27 (180050, 183060) (186897, 189640) 3836
scaffold_27 (186897, 189640) (196993, 199122) 7352
scaffold_27 (196993, 199122) (200159, 222994) 1036
scaffold_27 (200159, 222994) (244405, 245547) 21410
scaffold_27 (244405, 245547) (246950, 249720) 1402
scaffold_27 (246950, 249720) (252871, 255621) 3150
scaffold_27 (252871, 255621) (257692, 260802) 2070
scaffold_27 (257692, 261967) (264210, 273581) 2242
scaffold_27 (264210, 273581) (277293, 285756) 3711
scaffold_27 (277293, 285756) (288052, 292837) 2295
scaffold_27 (288052, 292837) (294250, 295663) 1412
scaffold_27 (294250, 295663) (304034, 311073) 8370
scaffold_27 (304034, 311073) (312872, 314971) 1798
scaffold_27 (312872, 314971) (317113, 319252) 2141
scaffold_27 (317113, 319252) (478738, 479733) 159485
scaffold_27 (478738, 479733) (489795, 491121) 10061
scaffold_27 (489795, 491121) (492029, 493048) 907
scaffold_27 (492029, 493048) (498806, 505810) 5757
scaffold_27 (498806, 506039) (514271, 514594) 8231
scaffold_27 (514271, 514594) (514925, 519617) 330
scaffold_27 (514925, 519617) (524858, 531934) 5240
scaffold_27 (524858, 531934) (535176, 536240) 3241
scaffold_27 (535176, 536240) (546042, 547106) 9801
scaffold_27 (546042, 547106) (553405, 559743) 6298
scaffold_27 (553405, 559743) (563824, 564327) 4080
scaffold_27 (563824, 564327) (565804, 572230) 1476
scaffold_27 (565804, 572230) (577345, 578349) 5114
scaffold_27 (577345, 578349) (579972, 583702) 1622
scaffold_27 (579972, 583702) (585682, 586494) 1979
scaffold_27 (585682, 586494) (594165, 595202) 7670
scaffold_27 (594165, 595202) (602843, 603886) 7640
scaffold_27 (602843, 603886) (610481, 617024) 6594
scaffold_27 (610481, 617024) (621644, 627682) 4619
scaffold_27 (621644, 627845) (633793, 634832) 5947
scaffold_27 (633793, 634832) (635400, 635855) 567
scaffold_27 (635400, 635855) (636105, 640232) 249
scaffold_27 (636105, 640232) (641072, 643604) 839
scaffold_27 (641072, 643604) (650979, 652016) 7374
scaffold_27 (650979, 652016) (656986, 658038) 4969
scaffold_27 (656986, 658038) (665008, 674305) 6969
scaffold_27 (666228, 674305) (675987, 685726) 1681
scaffold_27 (675987, 685726) (687046, 693689) 1319
scaffold_27 (687046, 693689) (696350, 698020) 2660
scaffold_27 (696350, 698020) (699715, 701364) 1694
scaffold_27 (699715, 701364) (703997, 704443) 2632
scaffold_27 (703997, 704443) (715680, 716864) 11236
scaffold_27 (715680, 716864) (750947, 753679) 34082
scaffold_27 (750947, 753679) (755627, 760990) 1947
scaffold_27 (755627, 760990) (761218, 766330) 227
scaffold_27 (761405, 766330) (770091, 770702) 3760
scaffold_27 (770091, 770702) (790662, 794197) 19959
scaffold_28 (2508, 9816) (10354, 14924) 537
scaffold_28 (10354, 14924) (15830, 18599) 905
scaffold_28 (15830, 18599) (19208, 22374) 608
scaffold_28 (19208, 22374) (24809, 28388) 2434
scaffold_28 (24809, 28434) (29314, 37163) 879
scaffold_28 (29314, 37163) (39732, 40500) 2568
scaffold_28 (39732, 40533) (44310, 50150) 3776
scaffold_28 (44310, 50150) (53814, 65134) 3663
scaffold_28 (53814, 65134) (68396, 69172) 3261
scaffold_28 (68396, 69172) (71226, 78046) 2053
scaffold_28 (71226, 78046) (79893, 90570) 1846
scaffold_28 (79893, 90570) (92147, 92995) 1576
scaffold_28 (92147, 92995) (93698, 98161) 702
scaffold_28 (93698, 98161) (99176, 100640) 1014
scaffold_28 (99176, 100640) (101402, 104063) 761
scaffold_28 (101402, 104063) (107359, 108312) 3295
scaffold_28 (107359, 108312) (111032, 112243) 2719
scaffold_28 (111032, 112243) (112964, 114115) 720
scaffold_28 (112964, 114115) (116162, 120254) 2046
scaffold_28 (116162, 120296) (122529, 126878) 2232
scaffold_28 (124414, 126878) (129936, 133851) 3057
scaffold_28 (129936, 133851) (134801, 139641) 949
scaffold_28 (134801, 139641) (142344, 145034) 2702
scaffold_28 (142344, 145034) (145394, 147681) 359
scaffold_28 (145394, 147863) (149317, 152774) 1453
scaffold_28 (149508, 152774) (153938, 157932) 1163
scaffold_28 (153938, 157932) (158304, 160750) 371
scaffold_28 (158304, 160801) (167392, 172689) 6590
scaffold_28 (167392, 172689) (175931, 180879) 3241
scaffold_28 (175931, 180879) (180946, 184309) 66
scaffold_28 (181400, 184309) (185722, 194054) 1412
scaffold_28 (185722, 194054) (198395, 200434) 4340
scaffold_28 (198395, 200456) (200772, 204679) 315
scaffold_28 (200772, 204679) (205947, 208202) 1267
scaffold_28 (205947, 208202) (210853, 217320) 2650
scaffold_28 (210853, 217320) (219915, 221880) 2594
scaffold_28 (219915, 221880) (224155, 227839) 2274
scaffold_28 (224155, 227839) (233331, 250426) 5491
scaffold_28 (233331, 250426) (251123, 257763) 696
scaffold_28 (251123, 257763) (265077, 268840) 7313
scaffold_28 (265077, 269150) (275312, 276977) 6161
scaffold_28 (275312, 276977) (278624, 292081) 1646
scaffold_28 (278624, 292081) (295099, 295519) 3017
scaffold_28 (295099, 298698) (300981, 304030) 2282
scaffold_28 (300981, 304030) (304334, 308167) 303
scaffold_28 (311279, 313163) (316942, 340961) 3778
scaffold_28 (316942, 340961) (341852, 343809) 890
scaffold_28 (341852, 344731) (347389, 352504) 2657
scaffold_28 (347389, 352504) (354461, 355985) 1956
scaffold_28 (354461, 356012) (357745, 362376) 1732
scaffold_28 (357745, 362376) (363822, 371491) 1445
scaffold_28 (363822, 371491) (372886, 374559) 1394
scaffold_28 (372886, 374559) (376396, 382106) 1836
scaffold_28 (378074, 382106) (383492, 387762) 1385
scaffold_28 (383492, 387762) (388794, 390187) 1031
scaffold_28 (388794, 390187) (391470, 394446) 1282
scaffold_28 (391470, 394446) (396482, 400217) 2035
scaffold_28 (396482, 400217) (401574, 404816) 1356
scaffold_28 (402153, 404816) (405298, 406332) 481
scaffold_28 (405298, 406332) (407148, 407759) 815
scaffold_28 (407148, 407759) (411438, 415861) 3678
scaffold_28 (416890, 418751) (423432, 425801) 4680
scaffold_28 (423432, 425801) (426616, 430358) 814
scaffold_28 (426616, 430358) (431332, 436785) 973
scaffold_28 (431332, 436791) (438022, 439848) 1230
scaffold_28 (438022, 439848) (442428, 446463) 2579
scaffold_28 (442428, 446463) (448123, 449815) 1659
scaffold_28 (448123, 450222) (453418, 456380) 3195
scaffold_28 (453418, 456380) (458636, 459292) 2255
scaffold_28 (458636, 459292) (464115, 467305) 4822
scaffold_28 (464115, 467305) (470221, 472682) 2915
scaffold_28 (470260, 472682) (478129, 481626) 5446
scaffold_28 (478129, 481993) (482839, 483739) 845
scaffold_28 (482839, 483739) (485238, 494238) 1498
scaffold_28 (485238, 494238) (496202, 497266) 1963
scaffold_28 (496202, 497266) (501228, 504434) 3961
scaffold_28 (501228, 504434) (506809, 509572) 2374
scaffold_28 (506809, 509572) (510510, 514295) 937
scaffold_28 (510510, 514295) (515473, 518347) 1177
scaffold_28 (515473, 518347) (529263, 534120) 10915
scaffold_28 (529263, 534120) (535578, 542919) 1457
scaffold_28 (535578, 542919) (545256, 546257) 2336
scaffold_28 (545256, 546257) (547862, 553130) 1604
scaffold_28 (547862, 553130) (554918, 563455) 1787
scaffold_28 (554918, 563557) (565199, 570664) 1641
scaffold_28 (565199, 570664) (577473, 581407) 6808
scaffold_28 (577473, 581428) (583319, 584369) 1890
scaffold_28 (583319, 584369) (588516, 593484) 4146
scaffold_28 (588516, 593484) (599066, 603104) 5581
scaffold_28 (599066, 607625) (616394, 618196) 8768
scaffold_28 (616394, 618196) (623965, 625008) 5768
scaffold_28 (623965, 625008) (627736, 629051) 2727
scaffold_28 (627736, 629051) (629476, 634173) 424
scaffold_1809 (238, 1178) (1386, 2135) 207
scaffold_88 (2355, 4116) (4227, 5600) 110
scaffold_88 (4227, 5600) (5974, 15917) 373
scaffold_3443 (67, 541) (576, 1034) 34
scaffold_139 (415, 3716) (12026, 12949) 8309
scaffold_1983 (47, 763) (1024, 1398) 260
scaffold_1983 (1024, 1398) (1493, 1933) 94
scaffold_1939 (444, 1238) (1472, 1930) 233
scaffold_374 (10, 2268) (5301, 7331) 3032
scaffold_377 (613, 2070) (4901, 5500) 2830
scaffold_377 (4901, 5500) (5561, 7223) 60
scaffold_270 (29, 1334) (2882, 6378) 1547
scaffold_272 (662, 6743) (6802, 7838) 58
scaffold_275 (12, 1118) (4010, 7781) 2891
scaffold_277 (224, 634) (676, 1620) 41
scaffold_277 (676, 1620) (6614, 8125) 4993
scaffold_177 (3903, 8308) (8335, 9372) 26
scaffold_173 (28, 783) (5477, 6684) 4693
scaffold_170 (8730, 9095) (10227, 10921) 1131
scaffold_179 (3394, 7668) (7691, 8500) 22
scaffold_65 (526, 2304) (35583, 36392) 33278
scaffold_60 (6231, 11910) (20668, 38798) 8757
scaffold_61 (3761, 18874) (29539, 31140) 10664
scaffold_63 (11, 937) (29661, 33513) 28723
scaffold_574 (84, 819) (6128, 6709) 5308
scaffold_83 (13806, 15772) (17306, 20848) 1533
scaffold_83 (17306, 20848) (26641, 28573) 5792
scaffold_305 (769, 1697) (2671, 3514) 973
scaffold_305 (2671, 3514) (5991, 7578) 2476
scaffold_306 (122, 559) (2167, 6548) 1607
scaffold_309 (318, 1178) (5112, 7486) 3933
scaffold_780 (6, 551) (570, 1451) 18
scaffold_780 (570, 1451) (3462, 4935) 2010
scaffold_1075 (44, 1029) (1809, 2666) 779
scaffold_1934 (28, 760) (1594, 2169) 833
scaffold_396 (139, 983) (6521, 7243) 5537
scaffold_965 (1329, 2594) (2681, 3494) 86
scaffold_962 (111, 1103) (2805, 3503) 1701
scaffold_188 (92, 295) (7305, 9863) 7009
scaffold_2889 (1, 774) (822, 1245) 47
scaffold_1200 (89, 517) (602, 2681) 84
scaffold_181 (978, 2219) (6825, 8054) 4605
scaffold_181 (6825, 8054) (9131, 10343) 1076
scaffold_131 (3222, 4028) (6709, 7668) 2680
scaffold_130 (69, 1025) (1900, 2628) 874
scaffold_130 (1900, 2628) (2653, 6109) 24
scaffold_130 (3279, 6109) (9810, 13736) 3700
scaffold_137 (64, 952) (10365, 11314) 9412
scaffold_134 (5390, 6179) (7292, 7808) 1112
scaffold_134 (7292, 7808) (9631, 11344) 1822
scaffold_1 (11252, 15952) (28873, 34222) 12920
scaffold_1 (28873, 34222) (57219, 61032) 22996
scaffold_1 (57219, 61032) (62887, 70422) 1854
scaffold_1 (62887, 70422) (72832, 73119) 2409
scaffold_1 (72832, 73119) (73176, 73865) 56
scaffold_1 (73176, 73865) (75952, 76778) 2086
scaffold_1 (75952, 76778) (80131, 81252) 3352
scaffold_1 (80131, 81252) (86953, 91436) 5700
scaffold_1 (86953, 91436) (95642, 100081) 4205
scaffold_1 (95642, 100081) (101347, 121206) 1265
scaffold_1 (101347, 121206) (131337, 136727) 10130
scaffold_1 (131337, 136727) (137601, 144305) 873
scaffold_1 (137601, 144305) (145746, 153711) 1440
scaffold_1 (145746, 153711) (154041, 161304) 329
scaffold_1 (154041, 161304) (163297, 170888) 1992
scaffold_1 (163297, 170888) (173990, 176222) 3101
scaffold_1 (173990, 176222) (176790, 189465) 567
scaffold_1 (176790, 189465) (191705, 201278) 2239
scaffold_1 (191705, 201412) (217946, 223934) 16533
scaffold_1 (217946, 223934) (229537, 233643) 5602
scaffold_1 (229537, 233643) (237841, 238857) 4197
scaffold_1 (237841, 239088) (249633, 257759) 10544
scaffold_1 (249633, 257759) (268938, 270758) 11178
scaffold_1 (269149, 270758) (305192, 307177) 34433
scaffold_1 (305192, 307177) (314448, 318613) 7270
scaffold_1 (314469, 318613) (320680, 321391) 2066
scaffold_1 (320680, 321391) (324891, 328050) 3499
scaffold_1 (324891, 328050) (330141, 330368) 2090
scaffold_1 (330141, 330368) (334509, 335985) 4140
scaffold_1 (334509, 335985) (337543, 343562) 1557
scaffold_1 (338719, 343562) (344373, 346572) 810
scaffold_1 (344373, 346572) (349624, 353755) 3051
scaffold_1 (349624, 353782) (356341, 359331) 2558
scaffold_1 (356341, 359331) (362506, 366220) 3174
scaffold_1 (362506, 366220) (366678, 369305) 457
scaffold_1 (366678, 369305) (371112, 372578) 1806
scaffold_1 (371112, 372578) (373254, 376540) 675
scaffold_1 (373254, 376540) (378719, 384262) 2178
scaffold_1 (378719, 384262) (387435, 392745) 3172
scaffold_1 (387435, 392745) (399675, 402347) 6929
scaffold_1 (399675, 402347) (405486, 410762) 3138
scaffold_1 (406191, 410762) (415174, 417281) 4411
scaffold_1 (415204, 417281) (417995, 421722) 713
scaffold_1 (418174, 421722) (422311, 428537) 588
scaffold_1 (422311, 428537) (428752, 434776) 214
scaffold_1 (428752, 434776) (436569, 439497) 1792
scaffold_1 (436569, 439497) (440366, 444563) 868
scaffold_1 (440366, 444563) (457550, 462759) 12986
scaffold_1 (457586, 462759) (464716, 467322) 1956
scaffold_1 (464764, 467322) (467683, 469837) 360
scaffold_1 (468241, 469837) (523959, 533052) 54121
scaffold_1 (523959, 533052) (536146, 547235) 3093
scaffold_1 (536146, 547235) (548873, 552812) 1637
scaffold_1 (548873, 552812) (555439, 556031) 2626
scaffold_1 (555439, 556031) (571015, 578262) 14983
scaffold_1 (571015, 578616) (582897, 592112) 4280
scaffold_1 (582897, 592112) (592909, 599873) 796
scaffold_1 (592909, 599873) (607146, 612432) 7272
scaffold_1 (607146, 612438) (633180, 634612) 20741
scaffold_1 (633180, 634612) (672341, 673581) 37728
scaffold_1 (672341, 673581) (676154, 683256) 2572
scaffold_1 (676154, 683256) (692272, 699498) 9015
scaffold_1 (692272, 699498) (701097, 705726) 1598
scaffold_1 (701097, 707335) (712923, 718033) 5587
scaffold_1 (712923, 718033) (740309, 741112) 22275
scaffold_1 (740309, 741112) (743158, 751601) 2045
scaffold_1 (743158, 751601) (755521, 757681) 3919
scaffold_1 (755551, 757681) (759601, 766356) 1919
scaffold_1 (759601, 766356) (771227, 775805) 4870
scaffold_1 (771227, 775805) (780237, 785025) 4431
scaffold_1 (780237, 785025) (786238, 796179) 1212
scaffold_1 (786238, 796179) (803413, 812226) 7233
scaffold_1 (805685, 812226) (819367, 827615) 7140
scaffold_1 (819388, 827615) (834377, 844244) 6761
scaffold_1 (840999, 844244) (848912, 858210) 4667
scaffold_1 (856105, 858210) (968685, 977337) 110474
scaffold_1 (979011, 988064) (988691, 992561) 626
scaffold_1 (988691, 992561) (995916, 997902) 3354
scaffold_1 (996053, 997902) (999283, 1004976) 1380
scaffold_1 (999409, 1004976) (1006124, 1008013) 1147
scaffold_1 (1006124, 1008013) (1011836, 1014318) 3822
scaffold_1 (1011836, 1014318) (1014495, 1017550) 176
scaffold_1 (1014495, 1017550) (1018278, 1021298) 727
scaffold_1 (1018278, 1021298) (1023162, 1026632) 1863
scaffold_1 (1023162, 1026632) (1028941, 1032570) 2308
scaffold_1 (1028941, 1032570) (1034336, 1036114) 1765
scaffold_1 (1034336, 1036114) (1039017, 1039856) 2902
scaffold_1 (1039017, 1039856) (1045997, 1071268) 6140
scaffold_1 (1046006, 1071268) (1085876, 1095089) 14607
scaffold_1 (1085876, 1095089) (1096698, 1097927) 1608
scaffold_1 (1096698, 1097927) (1102012, 1111348) 4084
scaffold_1 (1102012, 1111348) (1112289, 1114956) 940
scaffold_1 (1112289, 1114956) (1115895, 1119330) 938
scaffold_1 (1116172, 1119330) (1124347, 1126985) 5016
scaffold_1 (1124347, 1126985) (1135312, 1144495) 8326
scaffold_1 (1135312, 1144495) (1146577, 1150689) 2081
scaffold_1 (1146577, 1150689) (1160647, 1162122) 9957
scaffold_1 (1160647, 1162122) (1164689, 1173667) 2566
scaffold_1 (1164689, 1173667) (1174609, 1175721) 941
scaffold_1 (1174609, 1175721) (1177402, 1178957) 1680
scaffold_1 (1177402, 1178957) (1196193, 1201985) 17235
scaffold_1 (1196193, 1203058) (1207303, 1214590) 4244
scaffold_1 (1207303, 1214590) (1217658, 1220497) 3067
scaffold_1 (1217658, 1220497) (1225391, 1227223) 4893
scaffold_1 (1225391, 1227223) (1230219, 1237720) 2995
scaffold_1 (1230219, 1237720) (1249540, 1258085) 11819
scaffold_1 (1249540, 1258085) (1267463, 1269148) 9377
scaffold_1 (1267463, 1269148) (1279330, 1286194) 10181
scaffold_1 (1279356, 1286194) (1303692, 1305365) 17497
scaffold_1 (1303692, 1305365) (1307489, 1307815) 2123
scaffold_1 (1307489, 1307815) (1310150, 1319351) 2334
scaffold_1 (1310233, 1319351) (1329949, 1331772) 10597
scaffold_1 (1329949, 1331772) (1340354, 1341569) 8581
scaffold_1 (1340354, 1341569) (1343426, 1346184) 1856
scaffold_1 (1343426, 1346184) (1347355, 1351652) 1170
scaffold_1 (1347355, 1351652) (1356640, 1357806) 4987
scaffold_1 (1356640, 1357806) (1372915, 1375598) 15108
scaffold_1 (1372982, 1375598) (1376424, 1380765) 825
scaffold_1 (1376424, 1380765) (1382695, 1385709) 1929
scaffold_1 (1382695, 1385709) (1386383, 1396021) 673
scaffold_1 (1386383, 1396021) (1397939, 1403831) 1917
scaffold_1 (1397939, 1403831) (1408321, 1410803) 4489
scaffold_1 (1408321, 1410803) (1412282, 1415318) 1478
scaffold_1 (1412282, 1415318) (1417473, 1419514) 2154
scaffold_1 (1417473, 1419514) (1420813, 1425417) 1298
scaffold_1 (1420813, 1425420) (1429915, 1430967) 4494
scaffold_1 (1429915, 1430967) (1437037, 1441332) 6069
scaffold_1 (1437037, 1441332) (1491711, 1493601) 50378
scaffold_1 (1491711, 1493601) (1497196, 1508666) 3594
scaffold_1 (1497196, 1508666) (1511325, 1512266) 2658
scaffold_1 (1511325, 1512266) (1520583, 1521578) 8316
scaffold_1 (1520583, 1521578) (1534053, 1535264) 12474
scaffold_1 (1534053, 1535264) (1541157, 1544380) 5892
scaffold_1 (1541157, 1544380) (1545335, 1546315) 954
scaffold_1 (1545335, 1546315) (1547418, 1550799) 1102
scaffold_1 (1547421, 1550799) (1561079, 1564894) 10279
scaffold_1 (1561079, 1564894) (1565558, 1566564) 663
scaffold_1 (1565558, 1566564) (1568165, 1571409) 1600
scaffold_1 (1568165, 1571409) (1575954, 1578205) 4544
scaffold_1 (1575954, 1578205) (1582152, 1584888) 3946
scaffold_1 (1582152, 1584888) (1586944, 1589276) 2055
scaffold_1 (1586944, 1589276) (1593433, 1595616) 4156
scaffold_1 (1593433, 1595616) (1596899, 1602808) 1282
scaffold_1 (1598731, 1602808) (1607159, 1607689) 4350
scaffold_1 (1612265, 1615185) (1616506, 1618874) 1320
scaffold_1 (1616506, 1618874) (1620315, 1620878) 1440
scaffold_1 (1620315, 1620878) (1624399, 1625207) 3520
scaffold_1 (1624399, 1625207) (1633726, 1634852) 8518
scaffold_1 (1633726, 1634852) (1639095, 1640032) 4242
scaffold_1 (1639095, 1640032) (1654128, 1659325) 14095
scaffold_1 (1654128, 1659462) (1662906, 1666221) 3443
scaffold_1 (1662906, 1666221) (1672938, 1676026) 6716
scaffold_1 (1672938, 1676026) (1696048, 1698111) 20021
scaffold_1 (1696048, 1698111) (1715058, 1718540) 16946
scaffold_1 (1715058, 1718540) (1720644, 1726492) 2103
scaffold_1 (1720730, 1726492) (1736776, 1738643) 10283
scaffold_1 (1736776, 1741584) (1757141, 1764329) 15556
scaffold_1 (1757141, 1764329) (1767308, 1769500) 2978
scaffold_1 (1767308, 1769500) (1773323, 1775208) 3822
scaffold_1 (1773323, 1775208) (1776675, 1781551) 1466
scaffold_1 (1776675, 1781551) (1787212, 1790037) 5660
scaffold_1 (1787215, 1790037) (1791400, 1793454) 1362
scaffold_1 (1791400, 1793454) (1795743, 1801510) 2288
scaffold_1 (1795791, 1801510) (1802063, 1807977) 552
scaffold_1 (1802063, 1807977) (1810680, 1813057) 2702
scaffold_1 (1810680, 1813057) (1815910, 1818305) 2852
scaffold_1 (1815910, 1818305) (1819690, 1822325) 1384
scaffold_1 (1819690, 1822325) (1826231, 1828659) 3905
scaffold_1 (1826231, 1830158) (1834406, 1839652) 4247
scaffold_1 (1834406, 1839652) (1841862, 1846979) 2209
scaffold_1 (1842038, 1846979) (1851276, 1852652) 4296
scaffold_1 (1851276, 1852652) (1854247, 1854570) 1594
scaffold_1 (1854247, 1854570) (1860791, 1861699) 6220
scaffold_1 (1860791, 1861699) (1862249, 1865446) 549
scaffold_1 (1862249, 1865446) (1869047, 1870162) 3600
scaffold_1 (1869047, 1870162) (1872288, 1875649) 2125
scaffold_1 (1872288, 1875649) (1875975, 1879178) 325
scaffold_1 (1880224, 1883580) (1891294, 1894347) 7713
scaffold_1 (1891294, 1894347) (1896513, 1899494) 2165
scaffold_1 (1896513, 1899494) (1901997, 1902981) 2502
scaffold_1 (1901997, 1902981) (1903007, 1903482) 25
scaffold_1 (1903007, 1903482) (1903568, 1905064) 85
scaffold_1 (1903568, 1905296) (1907791, 1908372) 2494
scaffold_1 (1907791, 1908372) (1916212, 1916805) 7839
scaffold_1 (1916212, 1916805) (1920671, 1922485) 3865
scaffold_1 (1920671, 1922485) (1923727, 1927062) 1241
scaffold_1 (1923727, 1927062) (1930260, 1933586) 3197
scaffold_1 (1930260, 1933586) (1941231, 1944764) 7644
scaffold_1 (1941231, 1944764) (1946647, 1949280) 1882
scaffold_1 (1946647, 1949280) (1950728, 1952392) 1447
scaffold_1 (1950728, 1952392) (1955053, 1956720) 2660
scaffold_1 (1955053, 1956720) (1959567, 1962809) 2846
scaffold_1 (1959567, 1962809) (1964892, 1965779) 2082
scaffold_1 (1964892, 1965779) (1969481, 1970365) 3701
scaffold_1 (1969481, 1970365) (1971982, 1973719) 1616
scaffold_1 (1971985, 1973719) (1976130, 1977869) 2410
scaffold_1 (1976130, 1977869) (1979382, 1981091) 1512
scaffold_1 (1979382, 1981091) (1982706, 1986225) 1614
scaffold_1 (1982945, 1986225) (1991332, 1992861) 5106
scaffold_1 (1993596, 2000383) (2004202, 2007790) 3818
scaffold_1 (2004202, 2007790) (2008939, 2012708) 1148
scaffold_1 (2008939, 2012708) (2014670, 2019551) 1961
scaffold_1 (2014670, 2019551) (2020319, 2024970) 767
scaffold_1 (2020319, 2024970) (2027786, 2031496) 2815
scaffold_1 (2027786, 2031496) (2033754, 2036153) 2257
scaffold_1 (2033754, 2036153) (2036392, 2037204) 238
scaffold_1 (2036392, 2037204) (2037328, 2039217) 123
scaffold_1 (2037328, 2039217) (2041867, 2047657) 2649
scaffold_1 (2041867, 2047783) (2051408, 2058228) 3624
scaffold_1 (2051408, 2058228) (2059472, 2060668) 1243
scaffold_1 (2059472, 2060668) (2061572, 2065630) 903
scaffold_1 (2061572, 2065780) (2072624, 2075523) 6843
scaffold_1 (2072624, 2075523) (2077353, 2078369) 1829
scaffold_1 (2077353, 2078369) (2081300, 2082316) 2930
scaffold_1 (2081300, 2082316) (2085318, 2086349) 3001
scaffold_1 (2085318, 2086349) (2089485, 2093119) 3135
scaffold_1 (2089485, 2093119) (2094031, 2099671) 911
scaffold_1 (2094126, 2099671) (2100764, 2102361) 1092
scaffold_1 (2100764, 2102361) (2102915, 2106518) 553
scaffold_1 (2102915, 2106518) (2115462, 2117816) 8943
scaffold_1 (2115462, 2117816) (2122292, 2132952) 4475
scaffold_1 (2122292, 2132952) (2135250, 2140026) 2297
scaffold_1 (2135385, 2140026) (2143420, 2148884) 3393
scaffold_1 (2143420, 2148884) (2151315, 2158151) 2430
scaffold_1 (2151315, 2158151) (2182187, 2186204) 24035
scaffold_1 (2182187, 2186204) (2190357, 2192933) 4152
scaffold_1 (2190357, 2192933) (2195223, 2195804) 2289
scaffold_1 (2195223, 2195804) (2201677, 2202264) 5872
scaffold_1 (2201677, 2202264) (2213447, 2214193) 11182
scaffold_1 (2213447, 2214193) (2216805, 2219978) 2611
scaffold_1 (2216805, 2219978) (2225776, 2226654) 5797
scaffold_1 (2225776, 2226654) (2227832, 2231364) 1177
scaffold_1 (2228348, 2231364) (2232979, 2238926) 1614
scaffold_1 (2232979, 2238926) (2240338, 2246581) 1411
scaffold_1 (2240338, 2246581) (2248730, 2254906) 2148
scaffold_1 (2248730, 2254906) (2257890, 2260356) 2983
scaffold_1 (2265436, 2271872) (2274301, 2274647) 2428
scaffold_1 (2274301, 2274647) (2275643, 2276410) 995
scaffold_1 (2277358, 2282303) (2284145, 2286348) 1841
scaffold_1 (2284145, 2286348) (2287467, 2288030) 1118
scaffold_1 (2287467, 2288030) (2288994, 2291209) 963
scaffold_1 (2288994, 2291209) (2294824, 2299320) 3614
scaffold_1 (2294824, 2299320) (2300165, 2304736) 844
scaffold_1 (2300165, 2304736) (2307194, 2324317) 2457
scaffold_1 (2307559, 2324317) (2326730, 2328297) 2412
scaffold_1 (2326730, 2328305) (2331156, 2333174) 2850
scaffold_1 (2331156, 2333174) (2341078, 2342196) 7903
scaffold_1 (2341078, 2342196) (2344647, 2347679) 2450
scaffold_1 (2344647, 2347679) (2348446, 2351921) 766
scaffold_1 (2349062, 2351921) (2353349, 2358247) 1427
scaffold_1 (2353349, 2358247) (2389384, 2393418) 31136
scaffold_1 (2389384, 2393679) (2394299, 2400108) 619
scaffold_1 (2394299, 2400126) (2402173, 2404398) 2046
scaffold_1 (2402173, 2404398) (2405474, 2406436) 1075
scaffold_1 (2405474, 2406436) (2408490, 2409751) 2053
scaffold_1 (2408490, 2409751) (2413754, 2416134) 4002
scaffold_1 (2413754, 2416134) (2418925, 2419657) 2790
scaffold_1 (2418928, 2419657) (2424320, 2429088) 4662
scaffold_1 (2424320, 2429088) (2433246, 2435516) 4157
scaffold_1 (2433246, 2435516) (2440440, 2449129) 4923
scaffold_1 (2440440, 2449129) (2458363, 2459346) 9233
scaffold_1 (2458363, 2459346) (2464260, 2467325) 4913
scaffold_1 (2464260, 2467325) (2468809, 2476231) 1483
scaffold_1 (2468809, 2476231) (2477956, 2480248) 1724
scaffold_1 (2477956, 2480248) (2481589, 2483832) 1340
scaffold_1 (2481589, 2483832) (2484761, 2489543) 928
scaffold_1 (2484761, 2489543) (2496353, 2496691) 6809
scaffold_1 (2496353, 2496691) (2500090, 2500598) 3398
scaffold_1 (2500090, 2500598) (2510004, 2514102) 9405
scaffold_1 (2510004, 2514102) (2529116, 2532036) 15013
scaffold_1 (2529116, 2532036) (2536773, 2539819) 4736
scaffold_1 (2536773, 2539819) (2541059, 2542254) 1239
scaffold_1 (2541059, 2543451) (2546438, 2552039) 2986
scaffold_1 (2546438, 2552039) (2574694, 2575728) 22654
scaffold_1 (2574694, 2575728) (2580318, 2583668) 4589
scaffold_1 (2580318, 2583668) (2584794, 2586014) 1125
scaffold_1 (2584794, 2589427) (2592511, 2597305) 3083
scaffold_1 (2592511, 2599621) (2603733, 2607942) 4111
scaffold_1 (2603733, 2607942) (2609427, 2616147) 1484
scaffold_1 (2609427, 2616147) (2618435, 2619319) 2287
scaffold_1 (2618435, 2619319) (2624046, 2630652) 4726
scaffold_1 (2624046, 2630652) (2632532, 2633695) 1879
scaffold_1 (2632532, 2633695) (2636656, 2640274) 2960
scaffold_1 (2636656, 2640300) (2642234, 2649871) 1933
scaffold_1 (2642234, 2649871) (2651600, 2652818) 1728
scaffold_1 (2651600, 2652818) (2655238, 2666911) 2419
scaffold_1 (2655238, 2666911) (2668815, 2675292) 1903
scaffold_1 (2668815, 2675292) (2679291, 2684811) 3998
scaffold_1 (2679291, 2685167) (2687199, 2689418) 2031
scaffold_1 (2687199, 2689418) (2707063, 2708951) 17644
scaffold_1 (2707063, 2708951) (2710344, 2712756) 1392
scaffold_1 (2710344, 2712786) (2713733, 2715397) 946
scaffold_1 (2713733, 2715397) (2717449, 2719116) 2051
scaffold_1 (2717449, 2719116) (2731136, 2735291) 12019
scaffold_1 (2731136, 2735291) (2738191, 2740110) 2899
scaffold_1 (2738191, 2740110) (2742095, 2744033) 1984
scaffold_1 (2742095, 2744033) (2747062, 2749283) 3028
scaffold_1 (2747181, 2749283) (2754482, 2756872) 5198
scaffold_1 (2754482, 2756872) (2757606, 2761179) 733
scaffold_1 (2757606, 2761179) (2762587, 2765598) 1407
scaffold_1 (2762587, 2765598) (2768295, 2771228) 2696
scaffold_1 (2768295, 2771228) (2773255, 2777135) 2026
scaffold_1 (2773849, 2777135) (2779015, 2781656) 1879
scaffold_1 (2779015, 2781656) (2783979, 2789052) 2322
scaffold_1 (2783979, 2789052) (2794057, 2796924) 5004
scaffold_1 (2794057, 2796924) (2804050, 2806432) 7125
scaffold_1 (2804050, 2806432) (2810248, 2812275) 3815
scaffold_1 (2810248, 2812275) (2814825, 2815965) 2549
scaffold_1 (2814825, 2815965) (2822646, 2826920) 6680
scaffold_1 (2822646, 2827058) (2827600, 2834780) 541
scaffold_1 (2827600, 2834780) (2836334, 2841545) 1553
scaffold_1 (2836334, 2841545) (2843776, 2847100) 2230
scaffold_1 (2843776, 2847100) (2850462, 2851858) 3361
scaffold_1 (2850462, 2851858) (2852310, 2854954) 451
scaffold_1 (2852310, 2854954) (2856171, 2859149) 1216
scaffold_1 (2856171, 2859149) (2861095, 2863338) 1945
scaffold_1 (2861098, 2863338) (2888844, 2889095) 25505
scaffold_1 (2888844, 2889095) (2902803, 2903060) 13707
scaffold_1 (2902803, 2903060) (2905312, 2909093) 2251
scaffold_1 (2905312, 2909093) (2910631, 2915209) 1537
scaffold_1 (2912458, 2915209) (2928454, 2929488) 13244
scaffold_1 (2928454, 2929488) (2934507, 2937015) 5018
scaffold_1 (2934507, 2937015) (2940546, 2942366) 3530
scaffold_1 (2940546, 2942366) (2945730, 2947795) 3363
scaffold_1 (2945730, 2947795) (2948027, 2950045) 231
scaffold_1 (2948027, 2950045) (2953870, 2956040) 3824
scaffold_1 (2953870, 2956040) (2956801, 2961993) 760
scaffold_1 (2956801, 2961993) (2966644, 2978049) 4650
scaffold_1 (2966644, 2978049) (2978893, 2979177) 843
scaffold_1 (2978893, 2979177) (2982174, 2983056) 2996
scaffold_1 (2982174, 2983221) (2986642, 2989779) 3420
scaffold_1 (2986642, 2989779) (2994730, 2996223) 4950
scaffold_1 (2994730, 2996223) (2997608, 2999149) 1384
scaffold_1 (2997608, 2999149) (3004848, 3006359) 5698
scaffold_1 (3004848, 3006359) (3007818, 3008922) 1458
scaffold_1 (3007818, 3008922) (3010663, 3011286) 1740
scaffold_1 (3010663, 3011286) (3015010, 3018632) 3723
scaffold_1 (3015010, 3018632) (3019613, 3020838) 980
scaffold_1 (3019613, 3020838) (3026701, 3027678) 5862
scaffold_1 (3026701, 3027678) (3033338, 3036381) 5659
scaffold_1 (3034891, 3036381) (3037638, 3041912) 1256
scaffold_1 (3037638, 3041912) (3044799, 3048213) 2886
scaffold_1 (3044799, 3048213) (3053473, 3054363) 5259
scaffold_1 (3053473, 3054363) (3056714, 3064153) 2350
scaffold_1 (3056714, 3064153) (3067824, 3069471) 3670
scaffold_1 (3068145, 3069471) (3071208, 3075272) 1736
scaffold_1 (3071208, 3075272) (3075374, 3076951) 101
scaffold_1 (3075374, 3076951) (3078682, 3079536) 1730
scaffold_1 (3078682, 3079536) (3082820, 3088077) 3283
scaffold_1 (3083075, 3088077) (3089354, 3089852) 1276
scaffold_1 (3089354, 3091052) (3091717, 3092689) 664
scaffold_1 (3091717, 3092689) (3093526, 3099311) 836
scaffold_1 (3093526, 3099311) (3103138, 3103716) 3826
scaffold_1 (3103138, 3103716) (3105161, 3111268) 1444
scaffold_1 (3105161, 3112064) (3112640, 3120558) 575
scaffold_1 (3112640, 3120558) (3121283, 3125275) 724
scaffold_1 (3121283, 3125275) (3125844, 3127630) 568
scaffold_1 (3125862, 3127630) (3131717, 3132538) 4086
scaffold_1 (3131717, 3132538) (3137349, 3137936) 4810
scaffold_1 (3137349, 3137936) (3140020, 3142084) 2083
scaffold_1 (3140020, 3142084) (3145389, 3150433) 3304
scaffold_1 (3145389, 3150433) (3153469, 3155447) 3035
scaffold_1 (3153469, 3155447) (3160751, 3164964) 5303
scaffold_1 (3160751, 3164964) (3166988, 3171169) 2023
scaffold_1 (3166988, 3171169) (3174727, 3175986) 3557
scaffold_1 (3174727, 3175986) (3179176, 3183494) 3189
scaffold_1 (3179176, 3183494) (3185615, 3191867) 2120
scaffold_1 (3185624, 3191867) (3193342, 3200704) 1474
scaffold_1 (3193342, 3200704) (3208878, 3209225) 8173
scaffold_1 (3208878, 3209225) (3218164, 3219780) 8938
scaffold_1 (3218164, 3219780) (3223614, 3227155) 3833
scaffold_1 (3223614, 3227155) (3228113, 3235642) 957
scaffold_1 (3228113, 3235642) (3238838, 3241355) 3195
scaffold_1 (3238838, 3241600) (3245563, 3246294) 3962
scaffold_1 (3245563, 3246294) (3249224, 3251102) 2929
scaffold_1 (3249224, 3251102) (3254378, 3257186) 3275
scaffold_1 (3254378, 3257186) (3257232, 3261872) 45
scaffold_1 (3258188, 3261872) (3262763, 3269676) 890
scaffold_1 (3262763, 3269819) (3269888, 3272004) 68
scaffold_1 (3272376, 3274011) (3275483, 3277521) 1471
scaffold_1 (3275483, 3277521) (3282701, 3283324) 5179
scaffold_1 (3282701, 3283324) (3285292, 3286435) 1967
scaffold_1 (3285292, 3286435) (3564577, 3565716) 278141
scaffold_1 (3564577, 3565716) (3569718, 3575027) 4001
scaffold_1 (3569718, 3575027) (3575944, 3576698) 916
scaffold_1 (3575944, 3576698) (3578109, 3581844) 1410
scaffold_1 (3578109, 3581844) (3585996, 3589191) 4151
scaffold_1 (3585996, 3589191) (3590440, 3596292) 1248
scaffold_1 (3590440, 3596292) (3611918, 3616575) 15625
scaffold_1 (3611918, 3616590) (3619228, 3627496) 2637
scaffold_1 (3619228, 3627496) (3633223, 3637417) 5726
scaffold_1 (3633223, 3637417) (3638738, 3640771) 1320
scaffold_1 (3638738, 3640771) (3643252, 3646767) 2480
scaffold_1 (3643252, 3646767) (3657563, 3666547) 10795
scaffold_1 (3657563, 3666547) (3667347, 3675204) 799
scaffold_1 (3667347, 3675204) (3676575, 3679310) 1370
scaffold_1 (3676575, 3679310) (3681157, 3684473) 1846
scaffold_1 (3681157, 3684665) (3685016, 3688030) 350
scaffold_1 (3685016, 3688030) (3691293, 3692459) 3262
scaffold_1 (3691293, 3692459) (3702422, 3711226) 9962
scaffold_1 (3702422, 3711226) (3714448, 3717348) 3221
scaffold_1 (3714448, 3717348) (3718306, 3725731) 957
scaffold_1 (3718306, 3725731) (3731531, 3739538) 5799
scaffold_1 (3731531, 3739538) (3739853, 3744642) 314
scaffold_1 (3739853, 3744642) (3748093, 3750565) 3450
scaffold_1 (3748093, 3750565) (3754593, 3758988) 4027
scaffold_1 (3754593, 3758988) (3759484, 3767341) 495
scaffold_1 (3759484, 3767341) (3769505, 3771409) 2163
scaffold_1 (3769505, 3771409) (3773011, 3780104) 1601
scaffold_1 (3773011, 3780104) (3786949, 3792406) 6844
scaffold_1 (3789360, 3792406) (3795957, 3796943) 3550
scaffold_1 (3795957, 3796943) (3810553, 3811662) 13609
scaffold_1 (3810553, 3811662) (3818531, 3819529) 6868
scaffold_1 (3818531, 3819529) (3832319, 3833188) 12789
scaffold_1 (3832319, 3833188) (3844128, 3844634) 10939
scaffold_1 (3844128, 3844634) (3852362, 3853414) 7727
scaffold_1 (3852362, 3853414) (3860211, 3861269) 6796
scaffold_1 (3860211, 3861269) (3866413, 3867441) 5143
scaffold_1 (3866413, 3867441) (3878975, 3880027) 11533
scaffold_1 (3878975, 3880027) (3887062, 3888075) 7034
scaffold_1 (3887062, 3888075) (3890747, 3895869) 2671
scaffold_1 (3890747, 3895869) (3896164, 3897415) 294
scaffold_1 (3896164, 3897421) (3899067, 3899894) 1645
scaffold_1 (3899067, 3899894) (3901142, 3906647) 1247
scaffold_1 (3901142, 3906647) (3907930, 3908789) 1282
scaffold_1 (3907930, 3908789) (3916593, 3925880) 7803
scaffold_1 (3916593, 3925880) (3928970, 3930891) 3089
scaffold_1 (3928970, 3930891) (3933365, 3941482) 2473
scaffold_1 (3933365, 3941482) (3943289, 3947064) 1806
scaffold_1 (3943289, 3947064) (3948305, 3949849) 1240
scaffold_1 (3948305, 3949849) (3951463, 3952965) 1613
scaffold_1 (3951463, 3952965) (3955203, 3962701) 2237
scaffold_1 (3957276, 3962701) (3964084, 3968968) 1382
scaffold_1 (3964084, 3968968) (3971387, 3976621) 2418
scaffold_1 (3971387, 3976621) (3977362, 3984330) 740
scaffold_1 (3977362, 3984330) (3988263, 3993435) 3932
scaffold_1 (3988266, 3993435) (3994285, 3999448) 849
scaffold_1 (3994285, 3999448) (4001765, 4008677) 2316
scaffold_1 (4001765, 4008677) (4011050, 4016451) 2372
scaffold_1 (4011386, 4016451) (4019517, 4021471) 3065
scaffold_1 (4019517, 4021474) (4022867, 4023166) 1392
scaffold_1 (4022867, 4023166) (4024873, 4028631) 1706
scaffold_1 (4024873, 4028631) (4030261, 4033428) 1629
scaffold_1 (4030261, 4033428) (4037789, 4038019) 4360
scaffold_1 (4037789, 4038019) (4041852, 4048926) 3832
scaffold_1 (4041852, 4048926) (4051327, 4056959) 2400
scaffold_1 (4051327, 4056959) (4057554, 4062245) 594
scaffold_1 (4057554, 4062245) (4063331, 4066268) 1085
scaffold_1 (4063331, 4066268) (4068219, 4073042) 1950
scaffold_1 (4068219, 4073042) (4075513, 4085968) 2470
scaffold_1 (4075513, 4085968) (4095885, 4101220) 9916
scaffold_1 (4099490, 4101220) (4104611, 4108050) 3390
scaffold_1 (4104611, 4108050) (4109872, 4116210) 1821
scaffold_1 (4109884, 4116210) (4117861, 4120470) 1650
scaffold_1 (4117861, 4120629) (4121886, 4122452) 1256
scaffold_1 (4121886, 4122452) (4123478, 4126278) 1025
scaffold_1 (4123478, 4126278) (4128132, 4131992) 1853
scaffold_1 (4128132, 4131992) (4133728, 4135458) 1735
scaffold_1 (4133728, 4135458) (4141960, 4144391) 6501
scaffold_1 (4141960, 4144391) (4146634, 4150525) 2242
scaffold_1 (4146634, 4150525) (4153417, 4153986) 2891
scaffold_1 (4153417, 4153986) (4156019, 4157864) 2032
scaffold_1 (4156019, 4157864) (4159102, 4161513) 1237
scaffold_1 (4159102, 4161513) (4165071, 4165562) 3557
scaffold_1 (4165071, 4165562) (4168376, 4170336) 2813
scaffold_1 (4168454, 4170336) (4171593, 4172897) 1256
scaffold_1 (4171712, 4172897) (4173679, 4176343) 781
scaffold_1 (4173679, 4176343) (4176822, 4181722) 478
scaffold_1 (4183686, 4188376) (4193974, 4195194) 5597
scaffold_1 (4193974, 4195194) (4204462, 4205342) 9267
scaffold_1 (4204462, 4205342) (4208131, 4216625) 2788
scaffold_1 (4208131, 4216625) (4218537, 4221181) 1911
scaffold_1 (4218537, 4222023) (4226611, 4228620) 4587
scaffold_1 (4226611, 4228620) (4234116, 4237691) 5495
scaffold_1 (4234116, 4237691) (4240973, 4241485) 3281
scaffold_1 (4240973, 4241485) (4246124, 4252740) 4638
scaffold_1 (4246124, 4252740) (4254730, 4257545) 1989
scaffold_1 (4254730, 4258217) (4260227, 4267953) 2009
scaffold_1 (4260227, 4267953) (4275112, 4278917) 7158
scaffold_1 (4275112, 4278917) (4290586, 4297090) 11668
scaffold_1 (4290586, 4297090) (4300469, 4310329) 3378
scaffold_1 (4300469, 4310329) (4313558, 4317621) 3228
scaffold_1 (4313558, 4317910) (4321968, 4323335) 4057
scaffold_1 (4321968, 4323335) (4326412, 4327477) 3076
scaffold_1 (4326412, 4327477) (4340315, 4340587) 12837
scaffold_1 (4340315, 4340587) (4347084, 4347668) 6496
scaffold_1 (4347084, 4347668) (4355712, 4357038) 8043
scaffold_1 (4355712, 4357038) (4363005, 4365667) 5966
scaffold_1 (4363005, 4365667) (4393834, 4396840) 28166
scaffold_1 (4393834, 4396840) (4401809, 4409070) 4968
scaffold_1 (4401809, 4409070) (4414580, 4429092) 5509
scaffold_1 (4414580, 4429092) (4432902, 4435148) 3809
scaffold_1 (4432902, 4435148) (4438985, 4442682) 3836
scaffold_1 (4438985, 4442682) (4444234, 4445638) 1551
scaffold_1 (4444234, 4445638) (4448101, 4449351) 2462
scaffold_1 (4448101, 4449351) (4451428, 4457146) 2076
scaffold_1 (4451428, 4457146) (4459763, 4461657) 2616
scaffold_1 (4459913, 4461657) (4464106, 4469127) 2448
scaffold_1 (4464106, 4469127) (4469867, 4478066) 739
scaffold_1 (4469867, 4478066) (4479252, 4482142) 1185
scaffold_1 (4479252, 4482142) (4485443, 4498409) 3300
scaffold_1 (4485443, 4498445) (4511513, 4511947) 13067
scaffold_1 (4511513, 4511947) (4529789, 4534169) 17841
scaffold_1 (4529789, 4534169) (4535845, 4545623) 1675
scaffold_1 (4535845, 4545623) (4551029, 4557352) 5405
scaffold_1 (4551029, 4557352) (4558774, 4566926) 1421
scaffold_1 (4558774, 4566926) (4570029, 4574090) 3102
scaffold_1 (4570029, 4576091) (4577488, 4579097) 1396
scaffold_1 (4577488, 4579097) (4581205, 4582365) 2107
scaffold_1 (4581271, 4582365) (4584176, 4590237) 1810
scaffold_1 (4584176, 4590322) (4599545, 4601461) 9222
scaffold_1 (4599545, 4601461) (4604676, 4606264) 3214
scaffold_1 (4607057, 4608456) (4615119, 4617415) 6662
scaffold_1 (4615119, 4617415) (4624218, 4637214) 6802
scaffold_1 (4624218, 4637214) (4637307, 4644906) 92
scaffold_1 (4637307, 4644906) (4645234, 4649484) 327
scaffold_1 (4645234, 4649484) (4654878, 4660138) 5393
scaffold_1 (4654878, 4660138) (4664147, 4668710) 4008
scaffold_1 (4665381, 4668710) (4670414, 4671520) 1703
scaffold_1 (4670414, 4671520) (4672692, 4679386) 1171
scaffold_1 (4672692, 4679386) (4684777, 4694915) 5390
scaffold_1 (4684777, 4694915) (4694936, 4697492) 20
scaffold_1 (4694936, 4697492) (4705321, 4715535) 7828
scaffold_1 (4705366, 4729565) (4740387, 4741008) 10821
scaffold_1 (4740387, 4741008) (4751765, 4752547) 10756
scaffold_1 (4751765, 4752547) (4753316, 4758044) 768
scaffold_1 (4753761, 4758044) (4761858, 4762820) 3813
scaffold_1 (4761858, 4762820) (4766270, 4766941) 3449
scaffold_1 (4766270, 4766941) (4769684, 4772090) 2742
scaffold_1 (4769684, 4772090) (4775920, 4776663) 3829
scaffold_1 (4775920, 4776663) (4791013, 4794618) 14349
scaffold_1 (4791013, 4794618) (4796676, 4800831) 2057
scaffold_1 (4796676, 4800831) (4802657, 4807341) 1825
scaffold_1 (4802657, 4807341) (4811381, 4827067) 4039
scaffold_1 (4811381, 4827067) (4827858, 4839258) 790
scaffold_1 (4827858, 4839258) (4841312, 4843479) 2053
scaffold_1 (4841312, 4843479) (4844250, 4849524) 770
scaffold_1 (4844250, 4849524) (4850549, 4857550) 1024
scaffold_1 (4850549, 4857550) (4857919, 4861954) 368
scaffold_1 (4857933, 4861954) (4864128, 4866680) 2173
scaffold_1 (4864128, 4866680) (4870174, 4875228) 3493
scaffold_1 (4870174, 4875228) (4877398, 4881882) 2169
scaffold_1 (4877398, 4881882) (4883031, 4885182) 1148
scaffold_1 (4883031, 4885182) (4887292, 4894769) 2109
scaffold_1 (4887292, 4905703) (4932321, 4948870) 26617
scaffold_1 (4932321, 4948870) (4973802, 4974803) 24931
scaffold_1 (4973802, 4974803) (4990490, 4991620) 15686
scaffold_1 (4990490, 4991620) (4999673, 5003502) 8052
scaffold_1 (4999673, 5003502) (5005575, 5013788) 2072
scaffold_1 (5005575, 5013788) (5015946, 5019662) 2157
scaffold_1 (5015946, 5020279) (5042210, 5048075) 21930
scaffold_1 (5042623, 5048075) (5056483, 5062760) 8407
scaffold_1 (5056483, 5062760) (5071340, 5073323) 8579
scaffold_1 (5071340, 5073323) (5077148, 5080103) 3824
scaffold_1 (5077148, 5080103) (5084336, 5089952) 4232
scaffold_1 (5084342, 5089952) (5091079, 5095336) 1126
scaffold_1 (5091461, 5095336) (5096718, 5099989) 1381
scaffold_1 (5096718, 5099989) (5103170, 5104319) 3180
scaffold_1 (5103170, 5104319) (5109296, 5113309) 4976
scaffold_1 (5109296, 5113373) (5115457, 5118387) 2083
scaffold_1 (5115457, 5118387) (5122862, 5127246) 4474
scaffold_1 (5122862, 5127246) (5133612, 5140376) 6365
scaffold_1 (5133612, 5140376) (5140962, 5144806) 585
scaffold_1 (5140962, 5144920) (5145907, 5148930) 986
scaffold_1 (5145907, 5148930) (5149995, 5152124) 1064
scaffold_1 (5149995, 5152265) (5153452, 5156739) 1186
scaffold_1 (5153452, 5156739) (5158574, 5164276) 1834
scaffold_1 (5158574, 5164276) (5165939, 5172923) 1662
scaffold_1 (5165939, 5172992) (5179916, 5180770) 6923
scaffold_1 (5179916, 5180770) (5182663, 5184907) 1892
scaffold_1 (5182663, 5184907) (5186565, 5188783) 1657
scaffold_1 (5186565, 5188891) (5191751, 5200783) 2859
scaffold_1 (5191751, 5200783) (5204085, 5208095) 3301
scaffold_1 (5204085, 5208095) (5213396, 5217974) 5300
scaffold_1 (5213396, 5217974) (5220622, 5227617) 2647
scaffold_1 (5220622, 5227617) (5228803, 5229850) 1185
scaffold_1 (5228803, 5229850) (5231667, 5233680) 1816
scaffold_1 (5232627, 5233680) (5234628, 5238452) 947
scaffold_1 (5234650, 5238452) (5240803, 5252351) 2350
scaffold_1 (5240803, 5252354) (5258008, 5263343) 5653
scaffold_1 (5258008, 5263343) (5264769, 5266520) 1425
scaffold_1 (5264769, 5266520) (5267080, 5271171) 559
scaffold_1 (5267080, 5271171) (5272568, 5276379) 1396
scaffold_1 (5272568, 5276379) (5279352, 5287094) 2972
scaffold_1 (5279352, 5287094) (5287354, 5298253) 259
scaffold_1 (5287354, 5298253) (5299441, 5302394) 1187
scaffold_1 (5299441, 5302394) (5304773, 5305711) 2378
scaffold_1 (5304773, 5305711) (5309684, 5311349) 3972
scaffold_1 (5309684, 5311349) (5313183, 5314923) 1833
scaffold_1 (5313183, 5314923) (5316435, 5317403) 1511
scaffold_1 (5316435, 5317403) (5318746, 5319165) 1342
scaffold_1 (5318746, 5319165) (5322034, 5328441) 2868
scaffold_1 (5322034, 5328480) (5335970, 5343682) 7489
scaffold_1 (5335970, 5343682) (5346412, 5346699) 2729
scaffold_1 (5346412, 5346699) (5355499, 5367171) 8799
scaffold_1 (5355499, 5367171) (5372816, 5376685) 5644
scaffold_1 (5372816, 5376685) (5385575, 5391080) 8889
scaffold_1 (5386393, 5391080) (5392038, 5403418) 957
scaffold_1 (5392038, 5403418) (5405434, 5408594) 2015
scaffold_1 (5405434, 5409942) (5410636, 5414642) 693
scaffold_1 (5410636, 5414642) (5416030, 5419072) 1387
scaffold_1 (5416030, 5419072) (5420881, 5429365) 1808
scaffold_1 (5420881, 5429365) (5430152, 5432045) 786
scaffold_1 (5430152, 5432045) (5432800, 5434561) 754
scaffold_1 (5432800, 5434561) (5439289, 5440017) 4727
scaffold_1 (5439289, 5440017) (5442118, 5443908) 2100
scaffold_1 (5442118, 5443911) (5445250, 5445867) 1338
scaffold_1 (5445250, 5445933) (5449356, 5455899) 3422
scaffold_1 (5456302, 5465077) (5468391, 5480863) 3313
scaffold_1 (5468391, 5480863) (5485156, 5491044) 4292
scaffold_1 (5485156, 5491044) (5492107, 5492736) 1062
scaffold_1 (5492107, 5492736) (5494705, 5497067) 1968
scaffold_1 (5494705, 5497175) (5498760, 5502336) 1584
scaffold_1 (5498760, 5502336) (5504788, 5507333) 2451
scaffold_1 (5504788, 5507333) (5507696, 5514145) 362
scaffold_1 (5507696, 5514145) (5517105, 5518802) 2959
scaffold_1 (5517105, 5518802) (5521781, 5524566) 2978
scaffold_1 (5522069, 5524566) (5528772, 5531006) 4205
scaffold_1 (5528772, 5531006) (5533009, 5534794) 2002
scaffold_1 (5533009, 5534794) (5540594, 5541787) 5799
scaffold_1 (5540594, 5541787) (5545749, 5546741) 3961
scaffold_1 (5545749, 5546741) (5554502, 5555551) 7760
scaffold_1 (5554502, 5555551) (5568073, 5569059) 12521
scaffold_1 (5568073, 5569059) (5572373, 5576911) 3313
scaffold_1 (5572373, 5576911) (5578911, 5582543) 1999
scaffold_1 (5578911, 5582543) (5583306, 5584478) 762
scaffold_1 (5583306, 5584478) (5585522, 5587247) 1043
scaffold_1 (5585522, 5587247) (5588143, 5589977) 895
scaffold_1 (5588143, 5589977) (5591325, 5594212) 1347
scaffold_1 (5591352, 5594212) (5596510, 5600865) 2297
scaffold_1 (5596510, 5600865) (5602083, 5604921) 1217
scaffold_1 (5602083, 5604921) (5608688, 5618806) 3766
scaffold_1 (5608688, 5618806) (5622031, 5624658) 3224
scaffold_1 (5622031, 5624658) (5626691, 5627374) 2032
scaffold_1 (5626691, 5627374) (5633348, 5634274) 5973
scaffold_1 (5633348, 5634274) (5634468, 5635475) 193
scaffold_1 (5634468, 5635475) (5636144, 5636842) 668
scaffold_1 (5636144, 5636842) (5636877, 5637800) 34
scaffold_1 (5636877, 5637800) (5642746, 5646933) 4945
scaffold_1 (5642746, 5646933) (5656225, 5658096) 9291
scaffold_1 (5656225, 5658096) (5658154, 5658750) 57
scaffold_1 (5658154, 5658750) (5658898, 5660574) 147
scaffold_1 (5658898, 5660574) (5662366, 5666685) 1791
scaffold_1 (5662366, 5666685) (5672759, 5676325) 6073
scaffold_1 (5672759, 5676325) (5679767, 5686874) 3441
scaffold_1 (5679767, 5686874) (5690373, 5692733) 3498
scaffold_1 (5690373, 5692733) (5699576, 5702793) 6842
scaffold_1 (5699576, 5702793) (5709894, 5711130) 7100
scaffold_1 (5709894, 5711130) (5722014, 5727318) 10883
scaffold_1 (5722014, 5727318) (5729852, 5737101) 2533
scaffold_1 (5730915, 5737101) (5747863, 5753343) 10761
scaffold_1 (5747870, 5753343) (5756604, 5761643) 3260
scaffold_1 (5756604, 5761643) (5767731, 5777143) 6087
scaffold_1 (5767731, 5777143) (5785631, 5791141) 8487
scaffold_1 (5785631, 5791141) (5795232, 5800943) 4090
scaffold_1 (5795232, 5800943) (5803768, 5809851) 2824
scaffold_1 (5803768, 5810435) (5813429, 5818940) 2993
scaffold_1 (5813429, 5818940) (5828702, 5836566) 9761
scaffold_1 (5828702, 5836566) (5840365, 5843207) 3798
scaffold_1 (5840365, 5843207) (5845322, 5848246) 2114
scaffold_1 (5845322, 5848636) (5851800, 5857826) 3163
scaffold_1 (5851800, 5857937) (5860369, 5867948) 2431
scaffold_1 (5860369, 5867948) (5872641, 5874627) 4692
scaffold_1 (5872641, 5874630) (5880220, 5883540) 5589
scaffold_1 (5880220, 5883540) (5884508, 5889432) 967
scaffold_1 (5884508, 5889432) (5890095, 5897239) 662
scaffold_1 (5890095, 5897271) (5898556, 5929421) 1284
scaffold_1 (5898556, 5929421) (5931633, 5935251) 2211
scaffold_1 (5931633, 5935251) (5935304, 5942848) 52
scaffold_1 (5935304, 5942848) (5944579, 5945935) 1730
scaffold_1 (5944579, 5945935) (5946932, 5950857) 996
scaffold_1 (5947108, 5950857) (5953253, 5955068) 2395
scaffold_1 (5953268, 5955068) (5964287, 5967858) 9218
scaffold_1 (5964290, 5967858) (5969777, 5972722) 1918
scaffold_1 (5969888, 5972722) (5974405, 5975440) 1682
scaffold_1 (5974405, 5975440) (5976221, 5977791) 780
scaffold_1 (5976221, 5977818) (5981272, 5985720) 3453
scaffold_1 (5981272, 5985720) (5989606, 5993250) 3885
scaffold_1 (5989606, 5993250) (5995670, 6000507) 2419
scaffold_1 (5995670, 6000507) (6002360, 6003435) 1852
scaffold_1 (6002360, 6003435) (6004232, 6008284) 796
scaffold_1 (6004232, 6008284) (6011390, 6012943) 3105
scaffold_1 (6011390, 6012943) (6014642, 6016312) 1698
scaffold_1 (6014853, 6016312) (6017591, 6019866) 1278
scaffold_1 (6017591, 6019866) (6020994, 6026680) 1127
scaffold_1 (6020994, 6026680) (6029283, 6033342) 2602
scaffold_1 (6029283, 6033342) (6035374, 6037520) 2031
scaffold_1 (6035374, 6037520) (6041094, 6049369) 3573
scaffold_1 (6041094, 6049369) (6054681, 6056012) 5311
scaffold_1 (6054681, 6056012) (6058663, 6059739) 2650
scaffold_1 (6058663, 6059739) (6061135, 6062211) 1395
scaffold_1 (6061135, 6062211) (6065013, 6066092) 2801
scaffold_1 (6065013, 6066092) (6069495, 6070574) 3402
scaffold_1 (6069495, 6070574) (6088990, 6090114) 18415
scaffold_1 (6088990, 6090114) (6092661, 6094535) 2546
scaffold_1 (6092661, 6094535) (6097901, 6098875) 3365
scaffold_1 (6097901, 6098875) (6100614, 6100910) 1738
scaffold_1 (6100614, 6100910) (6104792, 6106192) 3881
scaffold_1 (6104792, 6106192) (6108680, 6111432) 2487
scaffold_1 (6108680, 6111432) (6111791, 6114946) 358
scaffold_1 (6111791, 6114949) (6116093, 6119430) 1143
scaffold_1 (6116093, 6119430) (6122397, 6133384) 2966
scaffold_1 (6122448, 6133384) (6135671, 6143847) 2286
scaffold_1 (6135671, 6143847) (6145590, 6148275) 1742
scaffold_1 (6145590, 6148475) (6148728, 6154841) 252
scaffold_1 (6148728, 6154841) (6158543, 6167032) 3701
scaffold_1 (6158543, 6167032) (6168725, 6176427) 1692
scaffold_1 (6168725, 6176427) (6178899, 6184076) 2471
scaffold_1 (6178899, 6184076) (6184901, 6188488) 824
scaffold_1 (6184901, 6188488) (6192524, 6202060) 4035
scaffold_1 (6192524, 6202060) (6204271, 6207472) 2210
scaffold_1 (6204271, 6207472) (6208019, 6208705) 546
scaffold_1 (6208019, 6208705) (6209037, 6211281) 331
scaffold_1 (6209037, 6211281) (6212537, 6214475) 1255
scaffold_1 (6212561, 6214475) (6215520, 6217766) 1044
scaffold_1 (6215520, 6217766) (6218455, 6221086) 688
scaffold_1 (6218455, 6221086) (6223306, 6229708) 2219
scaffold_1 (6223306, 6229708) (6238488, 6244012) 8779
scaffold_1 (6238488, 6244012) (6244304, 6248848) 291
scaffold_1 (6244304, 6248848) (6250505, 6250906) 1656
scaffold_1 (6250505, 6250906) (6254429, 6254892) 3522
scaffold_1 (6254429, 6254892) (6262763, 6267239) 7870
scaffold_1 (6262763, 6267248) (6270339, 6272720) 3090
scaffold_1 (6270339, 6272720) (6274969, 6276168) 2248
scaffold_1 (6274969, 6276168) (6277349, 6278554) 1180
scaffold_1 (6277349, 6278554) (6280097, 6281296) 1542
scaffold_1 (6280097, 6281296) (6283018, 6286647) 1721
scaffold_1 (6283018, 6286647) (6288221, 6289668) 1573
scaffold_1 (6288221, 6289668) (6291611, 6292573) 1942
scaffold_1 (6291611, 6292573) (6294151, 6299183) 1577
scaffold_1 (6294151, 6299183) (6304886, 6308324) 5702
scaffold_1 (6304886, 6308324) (6310754, 6320455) 2429
scaffold_1 (6313934, 6320455) (6321316, 6329921) 860
scaffold_1 (6321421, 6329921) (6336587, 6337598) 6665
scaffold_1 (6336587, 6337598) (6345408, 6358218) 7809
scaffold_1 (6349966, 6358218) (6359468, 6360038) 1249
scaffold_1 (6359468, 6360038) (6365579, 6368605) 5540
scaffold_1 (6368279, 6368605) (6373296, 6379660) 4690
scaffold_1 (6373296, 6379660) (6382479, 6391456) 2818
scaffold_1 (6383315, 6391456) (6407387, 6413966) 15930
scaffold_1 (6407387, 6413966) (6420805, 6427665) 6838
scaffold_1 (6420805, 6427665) (6428984, 6430807) 1318
scaffold_1 (6428984, 6430807) (6433652, 6435337) 2844
scaffold_1 (6433652, 6435337) (6437851, 6440099) 2513
scaffold_1 (6437941, 6440099) (6442785, 6447338) 2685
scaffold_1 (6442785, 6447338) (6465010, 6471530) 17671
scaffold_1 (6465010, 6471530) (6478174, 6497227) 6643
scaffold_1 (6478174, 6497227) (6498383, 6501664) 1155
scaffold_1 (6498383, 6501664) (6502724, 6505707) 1059
scaffold_1 (6502724, 6505707) (6535168, 6540792) 29460
scaffold_1 (6535877, 6540792) (6541565, 6546053) 772
scaffold_1 (6541565, 6546053) (6547901, 6549733) 1847
scaffold_1 (6548330, 6549733) (6551466, 6554296) 1732
scaffold_1 (6551466, 6554296) (6557756, 6561138) 3459
scaffold_1 (6557756, 6561138) (6566685, 6568353) 5546
scaffold_1 (6566685, 6570437) (6572200, 6573210) 1762
scaffold_1 (6572200, 6574590) (6576850, 6580592) 2259
scaffold_1 (6576850, 6580700) (6581600, 6587170) 899
scaffold_1 (6581600, 6587170) (6588856, 6600422) 1685
scaffold_1 (6588856, 6600422) (6605520, 6613075) 5097
scaffold_1 (6606331, 6613075) (6614646, 6616271) 1570
scaffold_1 (6614646, 6616271) (6629174, 6643308) 12902
scaffold_1 (6629174, 6643308) (6647595, 6658459) 4286
scaffold_1 (6648106, 6658459) (6661411, 6663344) 2951
scaffold_1 (6661411, 6663344) (6668855, 6670532) 5510
scaffold_1 (6668855, 6670621) (6673432, 6677018) 2810
scaffold_1 (6673432, 6677018) (6678368, 6682458) 1349
scaffold_1 (6678368, 6682461) (6685809, 6687079) 3347
scaffold_1 (6685809, 6687079) (6694173, 6697415) 7093
scaffold_1 (6694338, 6697415) (6697800, 6701367) 384
scaffold_1 (6697800, 6701367) (6703129, 6703557) 1761
scaffold_1 (6703129, 6703557) (6705037, 6707770) 1479
scaffold_1 (6705037, 6707770) (6709574, 6716118) 1803
scaffold_1 (6709574, 6716118) (6720670, 6721716) 4551
scaffold_1 (6720670, 6721716) (6724666, 6725721) 2949
scaffold_1 (6724666, 6725721) (6728369, 6729604) 2647
scaffold_1 (6728369, 6729604) (6744237, 6745289) 14632
scaffold_1 (6744237, 6745289) (6750464, 6758626) 5174
scaffold_1 (6750464, 6758626) (6761497, 6763893) 2870
scaffold_1 (6761497, 6763914) (6765190, 6766815) 1275
scaffold_1 (6765190, 6766815) (6769229, 6775685) 2413
scaffold_1 (6769229, 6775685) (6777124, 6778493) 1438
scaffold_1 (6777124, 6778493) (6782582, 6794566) 4088
scaffold_1 (6782582, 6794566) (6801901, 6822284) 7334
scaffold_1 (6801901, 6822284) (6827032, 6830930) 4747
scaffold_1 (6827032, 6830930) (6835713, 6839380) 4782
scaffold_1 (6835713, 6840175) (6844086, 6847770) 3910
scaffold_1 (6844086, 6847770) (6851154, 6852041) 3383
scaffold_1 (6852147, 6854408) (6861785, 6865278) 7376
scaffold_1 (6861785, 6865278) (6870991, 6875125) 5712
scaffold_1 (6870991, 6875125) (6884558, 6887514) 9432
scaffold_1 (6884558, 6887514) (6893943, 6897953) 6428
scaffold_1 (6893943, 6897953) (6900692, 6903943) 2738
scaffold_1 (6900692, 6903943) (6905491, 6909360) 1547
scaffold_1 (6905491, 6909360) (6915263, 6918785) 5902
scaffold_1 (6915263, 6918785) (6941590, 6948550) 22804
scaffold_1 (6941590, 6948550) (6951624, 6955178) 3073
scaffold_1 (6951624, 6955178) (6956427, 6960050) 1248
scaffold_1 (6956427, 6960050) (6960177, 6961214) 126
scaffold_1 (6960177, 6961214) (6969513, 6975622) 8298
scaffold_1 (6969513, 6975622) (6977890, 6993350) 2267
scaffold_1 (6977890, 6993350) (6994568, 6995917) 1217
scaffold_1 (6994568, 6995917) (6998100, 7001369) 2182
scaffold_1 (6998100, 7001369) (7007149, 7013272) 5779
scaffold_1 (7007149, 7013272) (7017872, 7022130) 4599
scaffold_1 (7017872, 7022130) (7024117, 7026175) 1986
scaffold_1 (7024117, 7026175) (7040024, 7044201) 13848
scaffold_1 (7040024, 7044201) (7045420, 7047512) 1218
scaffold_1 (7045420, 7047512) (7050571, 7054255) 3058
scaffold_1 (7050571, 7054255) (7054617, 7056569) 361
scaffold_1 (7054617, 7056569) (7059966, 7062895) 3396
scaffold_1 (7059966, 7062895) (7065245, 7068553) 2349
scaffold_1 (7065245, 7068553) (7073217, 7074224) 4663
scaffold_1 (7073217, 7074224) (7076170, 7081586) 1945
scaffold_1 (7076170, 7081586) (7085651, 7098515) 4064
scaffold_1 (7085651, 7098515) (7099539, 7101043) 1023
scaffold_1 (7099539, 7101088) (7104349, 7111776) 3260
scaffold_1 (7104349, 7111776) (7114296, 7129781) 2519
scaffold_1 (7114296, 7129781) (7132654, 7143499) 2872
scaffold_1 (7133465, 7143041) (7145963, 7146361) 2921
scaffold_1 (7145963, 7146361) (7147275, 7156267) 913
scaffold_1 (7147275, 7156267) (7157168, 7158679) 900
scaffold_1 (7159039, 7160539) (7162172, 7167653) 1632
scaffold_1 (7162577, 7167653) (7167772, 7169887) 118
scaffold_1 (7167772, 7169887) (7171647, 7175755) 1759
scaffold_1 (7171647, 7175755) (7177068, 7180936) 1312
scaffold_1 (7177068, 7180936) (7181548, 7182451) 611
scaffold_1 (7181548, 7182451) (7191025, 7198234) 8573
scaffold_1 (7193362, 7198234) (7198829, 7207842) 594
scaffold_1 (7198829, 7207842) (7208663, 7215408) 820
scaffold_1 (7208663, 7215408) (7218457, 7219803) 3048
scaffold_1 (7218457, 7219803) (7225744, 7227637) 5940
scaffold_1 (7225744, 7227637) (7230894, 7233373) 3256
scaffold_1 (7230894, 7233373) (7234588, 7235305) 1214
scaffold_1 (7234588, 7235305) (7237203, 7239168) 1897
scaffold_1 (7237203, 7239168) (7240485, 7242410) 1316
scaffold_1 (7240485, 7242410) (7244869, 7256637) 2458
scaffold_1 (7244911, 7256637) (7256947, 7261338) 309
scaffold_1 (7256947, 7261338) (7262546, 7267634) 1207
scaffold_1 (7262546, 7267634) (7270965, 7276930) 3330
scaffold_1 (7270998, 7276930) (7280665, 7282651) 3734
scaffold_1 (7284072, 7286268) (7288371, 7289972) 2102
scaffold_1 (7288371, 7289972) (7290034, 7292105) 61
scaffold_1 (7290034, 7292105) (7299426, 7302321) 7320
scaffold_1 (7299426, 7302321) (7311133, 7315481) 8811
scaffold_1 (7311133, 7315481) (7325049, 7325921) 9567
scaffold_1 (7325049, 7325921) (7326602, 7331919) 680
scaffold_1 (7326602, 7331919) (7333278, 7338337) 1358
scaffold_1 (7333278, 7338337) (7339324, 7341247) 986
scaffold_1 (7339324, 7341247) (7342858, 7345074) 1610
scaffold_1 (7342858, 7345074) (7345432, 7348212) 357
scaffold_1 (7345432, 7348212) (7350787, 7354723) 2574
scaffold_1 (7350787, 7354723) (7357256, 7358263) 2532
scaffold_1 (7357256, 7358263) (7361394, 7364467) 3130
scaffold_1 (7361394, 7364467) (7365155, 7368932) 687
scaffold_1 (7365155, 7368932) (7374796, 7389384) 5863
scaffold_1 (7374796, 7389384) (7389742, 7392876) 357
scaffold_1 (7389742, 7393970) (7394780, 7407609) 809
scaffold_1 (7394780, 7407877) (7408954, 7414933) 1076
scaffold_1 (7408954, 7414933) (7417284, 7425107) 2350
scaffold_1 (7417284, 7425107) (7426623, 7437865) 1515
scaffold_1 (7426623, 7437865) (7442897, 7449857) 5031
scaffold_1 (7442945, 7449857) (7454106, 7457690) 4248
scaffold_1 (7454111, 7457690) (7458538, 7468276) 847
scaffold_1 (7458538, 7468276) (7472904, 7473552) 4627
scaffold_1 (7472904, 7473892) (7478400, 7482608) 4507
scaffold_1 (7478400, 7482608) (7492184, 7493564) 9575
scaffold_1 (7492184, 7493564) (7494591, 7496595) 1026
scaffold_1 (7494591, 7496595) (7501470, 7502795) 4874
scaffold_1 (7501470, 7502795) (7516769, 7517860) 13973
scaffold_1 (7516769, 7517860) (7527109, 7530437) 9248
scaffold_1 (7527109, 7530437) (7531902, 7534204) 1464
scaffold_1 (7531902, 7534231) (7535516, 7537678) 1284
scaffold_1 (7535516, 7538079) (7539740, 7547527) 1660
scaffold_1 (7539740, 7547530) (7554983, 7557936) 7452
scaffold_1 (7554992, 7557936) (7558253, 7564768) 316
scaffold_1 (7558253, 7564768) (7565257, 7570784) 488
scaffold_1 (7565257, 7570784) (7570882, 7575228) 97
scaffold_1 (7570882, 7575228) (7576306, 7581908) 1077
scaffold_1 (7576306, 7581908) (7583517, 7585761) 1608
scaffold_1 (7583517, 7585761) (7586976, 7588178) 1214
scaffold_1 (7586976, 7588178) (7589098, 7590991) 919
scaffold_1 (7589098, 7590991) (7591403, 7596055) 411
scaffold_1 (7591403, 7596055) (7597889, 7603001) 1833
scaffold_1 (7597889, 7603001) (7616932, 7620048) 13930
scaffold_1 (7616932, 7620048) (7621377, 7626735) 1328
scaffold_1 (7621377, 7626990) (7629098, 7630713) 2107
scaffold_1 (7629098, 7630713) (7632198, 7643377) 1484
scaffold_1 (7632216, 7643377) (7646212, 7649490) 2834
scaffold_1 (7646212, 7649490) (7655081, 7658625) 5590
scaffold_1 (7656924, 7658625) (7659139, 7664663) 513
scaffold_1 (7659139, 7664663) (7666400, 7669301) 1736
scaffold_1 (7666400, 7669301) (7671462, 7675537) 2160
scaffold_1 (7671462, 7675537) (7677560, 7683068) 2022
scaffold_1 (7677560, 7683068) (7686229, 7692076) 3160
scaffold_1 (7686229, 7692076) (7694286, 7697589) 2209
scaffold_1 (7694445, 7697589) (7700491, 7702371) 2901
scaffold_1 (7700915, 7702371) (7709440, 7714487) 7068
scaffold_1 (7711143, 7714487) (7718776, 7723993) 4288
scaffold_1 (7718776, 7723993) (7726611, 7732867) 2617
scaffold_1 (7726611, 7736223) (7739183, 7743616) 2959
scaffold_1 (7739183, 7743616) (7745087, 7751821) 1470
scaffold_1 (7745087, 7751821) (7753802, 7765101) 1980
scaffold_1 (7753802, 7765101) (7771350, 7776493) 6248
scaffold_1 (7771350, 7776493) (7778370, 7779397) 1876
scaffold_1 (7778370, 7779403) (7781231, 7782715) 1827
scaffold_1 (7781231, 7782715) (7785023, 7787233) 2307
scaffold_1 (7785026, 7787233) (7788707, 7795380) 1473
scaffold_1 (7788707, 7795380) (7795807, 7798837) 426
scaffold_1 (7795843, 7798837) (7799155, 7800473) 317
scaffold_1 (7799273, 7800473) (7802187, 7803288) 1713
scaffold_1 (7802187, 7803288) (7804138, 7809268) 849
scaffold_1 (7804138, 7809268) (7812503, 7813347) 3234
scaffold_1 (7812503, 7813347) (7814260, 7815479) 912
scaffold_1 (7814260, 7816637) (7818016, 7818495) 1378
scaffold_1 (7818016, 7818495) (7819720, 7821778) 1224
scaffold_1 (7819720, 7821778) (7822440, 7824453) 661
scaffold_1 (7822440, 7824453) (7825588, 7826926) 1134
scaffold_1 (7825588, 7826926) (7829322, 7836120) 2395
scaffold_1 (7829322, 7836120) (7838269, 7839966) 2148
scaffold_1 (7838269, 7839966) (7840947, 7844140) 980
scaffold_1 (7840947, 7844140) (7846436, 7850700) 2295
scaffold_1 (7846436, 7850700) (7853690, 7854661) 2989
scaffold_1 (7853690, 7854661) (7855656, 7860030) 994
scaffold_1 (7855656, 7860030) (7862050, 7865095) 2019
scaffold_1 (7862050, 7865095) (7866304, 7871094) 1208
scaffold_1 (7866304, 7871094) (7874154, 7874588) 3059
scaffold_1 (7874154, 7874588) (7878763, 7890294) 4174
scaffold_1 (7878763, 7890294) (7893720, 7896545) 3425
scaffold_1 (7893720, 7896545) (7897265, 7898721) 719
scaffold_1 (7897265, 7898721) (7902862, 7906902) 4140
scaffold_1 (7902862, 7906902) (7908957, 7921857) 2054
scaffold_1 (7908957, 7921857) (7922969, 7923975) 1111
scaffold_1 (7922969, 7923975) (7925167, 7925997) 1191
scaffold_1 (7925167, 7925997) (7926552, 7929285) 554
scaffold_1 (7926552, 7929285) (7934982, 7936370) 5696
scaffold_1 (7934982, 7936370) (7938064, 7941096) 1693
scaffold_1 (7938064, 7941096) (7941508, 7946989) 411
scaffold_1 (7941508, 7946989) (7950343, 7957856) 3353
scaffold_1 (7950343, 7957856) (7958612, 7970075) 755
scaffold_1 (7958612, 7970131) (7971370, 7975106) 1238
scaffold_1 (7971370, 7975106) (7976578, 7981280) 1471
scaffold_1 (7976578, 7981280) (7981968, 7982860) 687
scaffold_1 (7981968, 7982890) (7984231, 7993689) 1340
scaffold_1 (7984234, 7993689) (7994438, 8000710) 748
scaffold_1 (7994438, 8000710) (8004851, 8019797) 4140
scaffold_1 (8004851, 8019797) (8024775, 8030714) 4977
scaffold_1 (8024775, 8030714) (8043859, 8047456) 13144
scaffold_1 (8043859, 8047456) (8047606, 8049568) 149
scaffold_1 (8047606, 8049568) (8053048, 8055122) 3479
scaffold_1 (8053048, 8055122) (8057586, 8058657) 2463
scaffold_1 (8057586, 8058657) (8060611, 8066368) 1953
scaffold_1 (8060611, 8066368) (8069266, 8070195) 2897
scaffold_1 (8069266, 8070195) (8071749, 8079859) 1553
scaffold_1 (8071749, 8079859) (8081305, 8085928) 1445
scaffold_1 (8081305, 8085928) (8086550, 8091240) 621
scaffold_1 (8086550, 8091240) (8091788, 8098077) 547
scaffold_1 (8091788, 8098077) (8105490, 8109687) 7412
scaffold_1 (8105490, 8109687) (8111520, 8112686) 1832
scaffold_1 (8111520, 8112686) (8114646, 8121090) 1959
scaffold_1 (8114646, 8121090) (8126605, 8126976) 5514
scaffold_1 (8126605, 8126976) (8129514, 8132749) 2537
scaffold_1 (8129514, 8132749) (8136169, 8138817) 3419
scaffold_1 (8136169, 8138817) (8146335, 8149283) 7517
scaffold_1 (8146335, 8149283) (8156060, 8158879) 6776
scaffold_1 (8156060, 8158879) (8160316, 8162477) 1436
scaffold_1 (8160316, 8162976) (8163221, 8163822) 244
scaffold_1 (8163221, 8163822) (8164057, 8166917) 234
scaffold_1 (8164057, 8166917) (8169120, 8175572) 2202
scaffold_1 (8173227, 8175572) (8176148, 8180130) 575
scaffold_1 (8176148, 8180130) (8180834, 8181259) 703
scaffold_1 (8180834, 8181259) (8182607, 8185545) 1347
scaffold_1 (8182607, 8185545) (8187800, 8190833) 2254
scaffold_1 (8187800, 8190833) (8192342, 8194788) 1508
scaffold_1 (8192342, 8194788) (8199614, 8200552) 4825
scaffold_1 (8199614, 8200552) (8208379, 8211760) 7826
scaffold_1 (8208379, 8211760) (8213090, 8222041) 1329
scaffold_1 (8213090, 8222135) (8222691, 8227965) 555
scaffold_1 (8222691, 8227965) (8229340, 8240415) 1374
scaffold_1 (8229340, 8240499) (8242581, 8246593) 2081
scaffold_1 (8242581, 8246593) (8253634, 8276037) 7040
scaffold_1 (8253634, 8276037) (8277306, 8281757) 1268
scaffold_1 (8277306, 8281757) (8282300, 8285365) 542
scaffold_1 (8282300, 8285365) (8286723, 8288585) 1357
scaffold_1 (8286932, 8288585) (8289599, 8292005) 1013
scaffold_1 (8289599, 8292305) (8304935, 8310256) 12629
scaffold_1 (8306830, 8310256) (8317580, 8320777) 7323
scaffold_1 (8317631, 8320777) (8323375, 8328450) 2597
scaffold_1 (8323375, 8328450) (8330203, 8332002) 1752
scaffold_1 (8330203, 8332002) (8333365, 8334942) 1362
scaffold_1 (8333365, 8334942) (8336791, 8337165) 1848
scaffold_1 (8336791, 8337165) (8338724, 8341783) 1558
scaffold_1 (8338724, 8341783) (8352338, 8353871) 10554
scaffold_1 (8352338, 8353871) (8362999, 8365903) 9127
scaffold_1 (8362999, 8365903) (8374500, 8375312) 8596
scaffold_1 (8374500, 8375312) (8379183, 8382483) 3870
scaffold_1 (8379183, 8383785) (8386991, 8389694) 3205
scaffold_1 (8386991, 8389694) (8390812, 8393201) 1117
scaffold_1 (8390812, 8393201) (8396631, 8399344) 3429
scaffold_1 (8396631, 8399344) (8400979, 8403404) 1634
scaffold_1 (8400979, 8403404) (8404760, 8405671) 1355
scaffold_1 (8404760, 8405671) (8406322, 8410669) 650
scaffold_1 (8408008, 8410669) (8413443, 8416670) 2773
scaffold_1 (8413443, 8416670) (8421781, 8424525) 5110
scaffold_1 (8421781, 8424525) (8426643, 8430520) 2117
scaffold_1 (8426643, 8430859) (8432663, 8437938) 1803
scaffold_1 (8432663, 8437938) (8445102, 8447267) 7163
scaffold_1 (8445102, 8447267) (8450654, 8457184) 3386
scaffold_1 (8450654, 8458618) (8460575, 8461264) 1956
scaffold_1 (8460575, 8461264) (8462219, 8465228) 954
scaffold_1 (8462219, 8465228) (8466702, 8471255) 1473
scaffold_1 (8466702, 8471255) (8472821, 8478047) 1565
scaffold_1 (8472821, 8478047) (8496275, 8502644) 18227
scaffold_1 (8496275, 8502644) (8504273, 8508057) 1628
scaffold_1 (8504330, 8508057) (8513852, 8518343) 5794
scaffold_1 (8513852, 8518343) (8522725, 8525705) 4381
scaffold_1 (8522725, 8525705) (8527398, 8534489) 1692
scaffold_1 (8527398, 8534489) (8537294, 8546193) 2804
scaffold_1 (8537294, 8546193) (8549956, 8550527) 3762
scaffold_1 (8549956, 8550527) (8551020, 8556311) 492
scaffold_1 (8552847, 8556311) (8559227, 8563589) 2915
scaffold_1 (8559227, 8563589) (8565927, 8568381) 2337
scaffold_1 (8565927, 8568381) (8574902, 8577683) 6520
scaffold_1 (8574902, 8577683) (8645240, 8646541) 67556
scaffold_1 (8645240, 8647179) (8649361, 8651530) 2181
scaffold_1 (8649361, 8651530) (8656315, 8657361) 4784
scaffold_1 (8656315, 8657361) (8663342, 8665309) 5980
scaffold_1 (8663342, 8665309) (8666266, 8668299) 956
scaffold_1 (8666376, 8668299) (8684868, 8693119) 16568
scaffold_1 (8684868, 8693119) (8700888, 8705602) 7768
scaffold_1 (8701824, 8705602) (8709338, 8715222) 3735
scaffold_1 (8709338, 8715222) (8719581, 8731684) 4358
scaffold_1 (8719581, 8731684) (8734273, 8735315) 2588
scaffold_1 (8734273, 8735315) (8735564, 8742319) 248
scaffold_1 (8735564, 8742319) (8749378, 8759480) 7058
scaffold_1 (8749378, 8759480) (8767371, 8776267) 7890
scaffold_1 (8767371, 8776267) (8781215, 8782162) 4947
scaffold_1 (8781215, 8782162) (8789072, 8789872) 6909
scaffold_1 (8789072, 8789872) (8796802, 8798280) 6929
scaffold_1 (8796802, 8798280) (8805475, 8809618) 7194
scaffold_1 (8805475, 8809618) (8815062, 8817183) 5443
scaffold_1 (8815062, 8817183) (8818703, 8822828) 1519
scaffold_1 (8818703, 8822828) (8823681, 8825772) 852
scaffold_1 (8823681, 8825772) (8828152, 8831767) 2379
scaffold_1 (8828639, 8831767) (8835363, 8837528) 3595
scaffold_1 (8835363, 8837528) (8838561, 8841728) 1032
scaffold_1 (8838680, 8841728) (8846267, 8851334) 4538
scaffold_1 (8846267, 8851334) (8851796, 8866880) 461
scaffold_1 (8851796, 8866880) (8867778, 8873784) 897
scaffold_1 (8867778, 8873784) (8877457, 8885597) 3672
scaffold_1 (8877457, 8885597) (8890047, 8899491) 4449
scaffold_1 (8890047, 8899491) (8901645, 8912525) 2153
scaffold_1 (8901645, 8912525) (8920134, 8929263) 7608
scaffold_1 (8920134, 8929263) (8930327, 8938879) 1063
scaffold_1 (8930327, 8938879) (8941383, 8948106) 2503
scaffold_1 (8941386, 8948106) (8950881, 8957811) 2774
scaffold_1 (8950881, 8957811) (8972340, 8979068) 14528
scaffold_1 (8972340, 8979068) (8981576, 8997523) 2507
scaffold_1 (8981576, 8997523) (8999392, 9003928) 1868
scaffold_1 (8999392, 9004051) (9006114, 9011264) 2062
scaffold_1 (9006123, 9011264) (9011895, 9017397) 630
scaffold_1 (9011895, 9017397) (9019924, 9025560) 2526
scaffold_1 (9019924, 9025635) (9029105, 9032262) 3469
scaffold_1 (9029105, 9032262) (9033320, 9035060) 1057
scaffold_1 (9033320, 9035060) (9035995, 9038727) 934
scaffold_1 (9035995, 9038922) (9043142, 9050178) 4219
scaffold_1 (9043142, 9050178) (9051075, 9053207) 896
scaffold_1 (9051075, 9053207) (9056058, 9058964) 2850
scaffold_1 (9056168, 9058964) (9060263, 9067333) 1298
scaffold_1 (9060263, 9067333) (9068844, 9077280) 1510
scaffold_1 (9068844, 9077280) (9079028, 9080578) 1747
scaffold_1 (9079028, 9080578) (9080888, 9084741) 309
scaffold_1 (9080888, 9086334) (9090888, 9092513) 4553
scaffold_1 (9090888, 9092513) (9094776, 9098832) 2262
scaffold_1 (9094776, 9098868) (9100115, 9102484) 1246
scaffold_1 (9101021, 9102484) (9103295, 9105231) 810
scaffold_1 (9103295, 9105446) (9108259, 9112078) 2812
scaffold_1 (9108259, 9112078) (9114064, 9117474) 1985
scaffold_1 (9114064, 9117474) (9120746, 9123654) 3271
scaffold_1 (9120746, 9123654) (9134610, 9143953) 10955
scaffold_1 (9134610, 9143953) (9150248, 9160438) 6294
[truncated: 9,784 more rows]
