# Supplementary material for: Tracing animal genomic evolution with the chromosomal-level assembly of the freshwater sponge Ephydatia muelleri
Source: Nat Commun. 2020 Jul 27;11:3676. doi: 10.1038/s41467-020-17397-w (PMC7385117; doi:10.1038/s41467-020-17397-w)
Supplement: Supplementary file 7 — Supplementary Data 3 [file 41467_2020_17397_MOESM7_ESM.zip › Suppl_Data_3_Comp_genome_statistics_scripts/treemap/renumbered_final_nb.sizes]

scaffold_0001	34737626
scaffold_0002	18036862
scaffold_0003	16756708
scaffold_0004	14242454
scaffold_0005	14008563
scaffold_0006	13980526
scaffold_0007	12614931
scaffold_0008	11012714
scaffold_0009	10784955
scaffold_0010	9915261
scaffold_0011	9883643
scaffold_0012	9758457
scaffold_0013	8891648
scaffold_0014	8794683
scaffold_0015	8607055
scaffold_0016	8588065
scaffold_0017	8481849
scaffold_0018	8298555
scaffold_0019	8000469
scaffold_0020	7973121
scaffold_0021	7819413
scaffold_0022	7592457
scaffold_0023	6309599
scaffold_0024	4976343
scaffold_0025	1223551
scaffold_0026	650570
scaffold_0027	602316
scaffold_0028	575373
scaffold_0029	566734
scaffold_0030	506525
scaffold_0031	430008
scaffold_0032	429205
scaffold_0033	422694
scaffold_0034	416018
scaffold_0035	373449
scaffold_0036	373358
scaffold_0037	367806
scaffold_0038	331391
scaffold_0039	329609
scaffold_0040	317476
scaffold_0041	315232
scaffold_0042	302254
scaffold_0043	296435
scaffold_0044	282686
scaffold_0045	274350
scaffold_0046	271530
scaffold_0047	264477
scaffold_0048	263819
scaffold_0049	236984
scaffold_0050	227287
scaffold_0051	208083
scaffold_0052	207197
scaffold_0053	205481
scaffold_0054	202857
scaffold_0055	202502
scaffold_0056	200934
scaffold_0057	197419
scaffold_0058	196740
scaffold_0059	189648
scaffold_0060	189481
scaffold_0061	186161
scaffold_0062	176848
scaffold_0063	176577
scaffold_0064	176185
scaffold_0065	174171
scaffold_0066	171524
scaffold_0067	171067
scaffold_0068	163836
scaffold_0069	159499
scaffold_0070	159342
scaffold_0071	154750
scaffold_0072	152809
scaffold_0073	151953
scaffold_0074	148190
scaffold_0075	144120
scaffold_0076	143694
scaffold_0077	143684
scaffold_0078	141423
scaffold_0079	139408
scaffold_0080	139377
scaffold_0081	137391
scaffold_0082	135136
scaffold_0083	135060
scaffold_0084	133632
scaffold_0085	130122
scaffold_0086	128997
scaffold_0087	126473
scaffold_0088	125524
scaffold_0089	124927
scaffold_0090	123959
scaffold_0091	122596
scaffold_0092	122468
scaffold_0093	120091
scaffold_0094	117366
scaffold_0095	116455
scaffold_0096	115272
scaffold_0097	114998
scaffold_0098	114967
scaffold_0099	114048
scaffold_0100	111511
scaffold_0101	111305
scaffold_0102	111157
scaffold_0103	109620
scaffold_0104	108126
scaffold_0105	107064
scaffold_0106	107062
scaffold_0107	106508
scaffold_0108	105029
scaffold_0109	103621
scaffold_0110	102305
scaffold_0111	102171
scaffold_0112	101406
scaffold_0113	100610
scaffold_0114	100035
scaffold_0115	99647
scaffold_0116	99210
scaffold_0117	98870
scaffold_0118	98442
scaffold_0119	96536
scaffold_0120	96291
scaffold_0121	96282
scaffold_0122	94788
scaffold_0123	94750
scaffold_0124	94691
scaffold_0125	94413
scaffold_0126	93549
scaffold_0127	93004
scaffold_0128	91982
scaffold_0129	91250
scaffold_0130	89436
scaffold_0131	89368
scaffold_0132	89250
scaffold_0133	88841
scaffold_0134	88621
scaffold_0135	87460
scaffold_0136	87007
scaffold_0137	86015
scaffold_0138	85513
scaffold_0139	83108
scaffold_0140	82398
scaffold_0141	81465
scaffold_0142	81184
scaffold_0143	80521
scaffold_0144	80140
scaffold_0145	79863
scaffold_0146	78301
scaffold_0147	78106
scaffold_0148	78052
scaffold_0149	77931
scaffold_0150	76042
scaffold_0151	75703
scaffold_0152	75627
scaffold_0153	75479
scaffold_0154	75116
scaffold_0155	74099
scaffold_0156	73669
scaffold_0157	73662
scaffold_0158	73104
scaffold_0159	72439
scaffold_0160	71901
scaffold_0161	71014
scaffold_0162	70521
scaffold_0163	69523
scaffold_0164	69002
scaffold_0165	68846
scaffold_0166	68417
scaffold_0167	68066
scaffold_0168	67496
scaffold_0169	67412
scaffold_0170	67343
scaffold_0171	67153
scaffold_0172	67089
scaffold_0173	66476
scaffold_0174	66319
scaffold_0175	66257
scaffold_0176	65430
scaffold_0177	65120
scaffold_0178	65102
scaffold_0179	64847
scaffold_0180	64668
scaffold_0181	64061
scaffold_0182	63980
scaffold_0183	63799
scaffold_0184	63465
scaffold_0185	62908
scaffold_0186	62616
scaffold_0187	61965
scaffold_0188	61332
scaffold_0189	61305
scaffold_0190	61010
scaffold_0191	60792
scaffold_0192	60658
scaffold_0193	60610
scaffold_0194	60244
scaffold_0195	60147
scaffold_0196	60037
scaffold_0197	59229
scaffold_0198	59018
scaffold_0199	59011
scaffold_0200	58746
scaffold_0201	58615
scaffold_0202	58452
scaffold_0203	58368
scaffold_0204	58187
scaffold_0205	58020
scaffold_0206	57734
scaffold_0207	57669
scaffold_0208	57564
scaffold_0209	57525
scaffold_0210	57269
scaffold_0211	56880
scaffold_0212	56817
scaffold_0213	56496
scaffold_0214	56390
scaffold_0215	56358
scaffold_0216	56266
scaffold_0217	56203
scaffold_0218	55700
scaffold_0219	55689
scaffold_0220	55600
scaffold_0221	55209
scaffold_0222	55201
scaffold_0223	54874
scaffold_0224	54534
scaffold_0225	54453
scaffold_0226	54402
scaffold_0227	54370
scaffold_0228	54170
scaffold_0229	53865
scaffold_0230	53825
scaffold_0231	53790
scaffold_0232	53546
scaffold_0233	53313
scaffold_0234	53127
scaffold_0235	53037
scaffold_0236	52587
scaffold_0237	52314
scaffold_0238	52111
scaffold_0239	51995
scaffold_0240	51705
scaffold_0241	51509
scaffold_0242	51394
scaffold_0243	51319
scaffold_0244	51211
scaffold_0245	51121
scaffold_0246	50973
scaffold_0247	50705
scaffold_0248	50528
scaffold_0249	50488
scaffold_0250	50407
scaffold_0251	50157
scaffold_0252	50061
scaffold_0253	49731
scaffold_0254	49484
scaffold_0255	49468
scaffold_0256	49465
scaffold_0257	49318
scaffold_0258	49227
scaffold_0259	48953
scaffold_0260	48870
scaffold_0261	48844
scaffold_0262	48810
scaffold_0263	48724
scaffold_0264	48703
scaffold_0265	48602
scaffold_0266	48600
scaffold_0267	48581
scaffold_0268	48292
scaffold_0269	47974
scaffold_0270	47698
scaffold_0271	47621
scaffold_0272	47591
scaffold_0273	47475
scaffold_0274	47454
scaffold_0275	47404
scaffold_0276	47271
scaffold_0277	47255
scaffold_0278	47209
scaffold_0279	47202
scaffold_0280	47196
scaffold_0281	47148
scaffold_0282	46928
scaffold_0283	46730
scaffold_0284	46585
scaffold_0285	46490
scaffold_0286	46436
scaffold_0287	46299
scaffold_0288	46239
scaffold_0289	46147
scaffold_0290	46140
scaffold_0291	45975
scaffold_0292	45782
scaffold_0293	45481
scaffold_0294	45402
scaffold_0295	45372
scaffold_0296	45366
scaffold_0297	45048
scaffold_0298	45036
scaffold_0299	44982
scaffold_0300	44952
scaffold_0301	44951
scaffold_0302	44924
scaffold_0303	44763
scaffold_0304	44682
scaffold_0305	44668
scaffold_0306	44654
scaffold_0307	44583
scaffold_0308	44517
scaffold_0309	44481
scaffold_0310	44383
scaffold_0311	44222
scaffold_0312	43783
scaffold_0313	43650
scaffold_0314	43626
scaffold_0315	43613
scaffold_0316	43406
scaffold_0317	43399
scaffold_0318	43331
scaffold_0319	43223
scaffold_0320	43149
scaffold_0321	43140
scaffold_0322	43097
scaffold_0323	42901
scaffold_0324	42810
scaffold_0325	42809
scaffold_0326	42738
scaffold_0327	42722
scaffold_0328	42659
scaffold_0329	42580
scaffold_0330	42538
scaffold_0331	42523
scaffold_0332	42483
scaffold_0333	42255
scaffold_0334	42164
scaffold_0335	42157
scaffold_0336	41900
scaffold_0337	41891
scaffold_0338	41883
scaffold_0339	41751
scaffold_0340	41656
scaffold_0341	41546
scaffold_0342	41335
scaffold_0343	41217
scaffold_0344	41154
scaffold_0345	41121
scaffold_0346	40970
scaffold_0347	40938
scaffold_0348	40925
scaffold_0349	40923
scaffold_0350	40901
scaffold_0351	40845
scaffold_0352	40768
scaffold_0353	40744
scaffold_0354	40695
scaffold_0355	40679
scaffold_0356	40631
scaffold_0357	40467
scaffold_0358	40453
scaffold_0359	40452
scaffold_0360	40155
scaffold_0361	40100
scaffold_0362	40087
scaffold_0363	40063
scaffold_0364	39997
scaffold_0365	39932
scaffold_0366	39845
scaffold_0367	39754
scaffold_0368	39726
scaffold_0369	39702
scaffold_0370	39549
scaffold_0371	39341
scaffold_0372	39311
scaffold_0373	39286
scaffold_0374	39215
scaffold_0375	39209
scaffold_0376	39146
scaffold_0377	38873
scaffold_0378	38854
scaffold_0379	38772
scaffold_0380	38756
scaffold_0381	38738
scaffold_0382	38690
scaffold_0383	38605
scaffold_0384	38596
scaffold_0385	38445
scaffold_0386	38402
scaffold_0387	38284
scaffold_0388	38283
scaffold_0389	38274
scaffold_0390	38226
scaffold_0391	38198
scaffold_0392	38139
scaffold_0393	38106
scaffold_0394	38082
scaffold_0395	38081
scaffold_0396	38069
scaffold_0397	38067
scaffold_0398	38042
scaffold_0399	37975
scaffold_0400	37956
scaffold_0401	37827
scaffold_0402	37813
scaffold_0403	37797
scaffold_0404	37663
scaffold_0405	37642
scaffold_0406	37529
scaffold_0407	37472
scaffold_0408	37334
scaffold_0409	37261
scaffold_0410	37260
scaffold_0411	37178
scaffold_0412	36999
scaffold_0413	36914
scaffold_0414	36895
scaffold_0415	36892
scaffold_0416	36814
scaffold_0417	36787
scaffold_0418	36708
scaffold_0419	36662
scaffold_0420	36587
scaffold_0421	36534
scaffold_0422	36389
scaffold_0423	36247
scaffold_0424	36236
scaffold_0425	36206
scaffold_0426	36155
scaffold_0427	36146
scaffold_0428	36132
scaffold_0429	36073
scaffold_0430	36060
scaffold_0431	35884
scaffold_0432	35873
scaffold_0433	35796
scaffold_0434	35789
scaffold_0435	35575
scaffold_0436	35509
scaffold_0437	35479
scaffold_0438	35472
scaffold_0439	35416
scaffold_0440	35339
scaffold_0441	35254
scaffold_0442	35200
scaffold_0443	35186
scaffold_0444	35077
scaffold_0445	35003
scaffold_0446	34949
scaffold_0447	34848
scaffold_0448	34843
scaffold_0449	34688
scaffold_0450	34562
scaffold_0451	34541
scaffold_0452	34468
scaffold_0453	34285
scaffold_0454	34243
scaffold_0455	34221
scaffold_0456	34199
scaffold_0457	34037
scaffold_0458	33895
scaffold_0459	33883
scaffold_0460	33848
scaffold_0461	33847
scaffold_0462	33791
scaffold_0463	33769
scaffold_0464	33745
scaffold_0465	33741
scaffold_0466	33703
scaffold_0467	33689
scaffold_0468	33678
scaffold_0469	33661
scaffold_0470	33512
scaffold_0471	33504
scaffold_0472	33498
scaffold_0473	33354
scaffold_0474	33306
scaffold_0475	33202
scaffold_0476	33151
scaffold_0477	33142
scaffold_0478	33135
scaffold_0479	33054
scaffold_0480	33051
scaffold_0481	32994
scaffold_0482	32915
scaffold_0483	32892
scaffold_0484	32852
scaffold_0485	32824
scaffold_0486	32815
scaffold_0487	32495
scaffold_0488	32414
scaffold_0489	32370
scaffold_0490	32361
scaffold_0491	32357
scaffold_0492	32296
scaffold_0493	32276
scaffold_0494	32113
scaffold_0495	32071
scaffold_0496	32063
scaffold_0497	32061
scaffold_0498	32008
scaffold_0499	31999
scaffold_0500	31977
scaffold_0501	31944
scaffold_0502	31895
scaffold_0503	31881
scaffold_0504	31860
scaffold_0505	31851
scaffold_0506	31812
scaffold_0507	31749
scaffold_0508	31600
scaffold_0509	31482
scaffold_0510	31468
scaffold_0511	31424
scaffold_0512	31397
scaffold_0513	31365
scaffold_0514	31362
scaffold_0515	31339
scaffold_0516	31297
scaffold_0517	31293
scaffold_0518	31290
scaffold_0519	31045
scaffold_0520	31020
scaffold_0521	31004
scaffold_0522	30965
scaffold_0523	30804
scaffold_0524	30802
scaffold_0525	30737
scaffold_0526	30694
scaffold_0527	30608
scaffold_0528	30550
scaffold_0529	30525
scaffold_0530	30507
scaffold_0531	30499
scaffold_0532	30441
scaffold_0533	30385
scaffold_0534	30344
scaffold_0535	30324
scaffold_0536	30320
scaffold_0537	30309
scaffold_0538	30271
scaffold_0539	30263
scaffold_0540	30202
scaffold_0541	30166
scaffold_0542	30150
scaffold_0543	30092
scaffold_0544	30084
scaffold_0545	30061
scaffold_0546	29957
scaffold_0547	29954
scaffold_0548	29933
scaffold_0549	29885
scaffold_0550	29854
scaffold_0551	29798
scaffold_0552	29791
scaffold_0553	29778
scaffold_0554	29767
scaffold_0555	29701
scaffold_0556	29698
scaffold_0557	29695
scaffold_0558	29588
scaffold_0559	29293
scaffold_0560	29267
scaffold_0561	29267
scaffold_0562	29177
scaffold_0563	29149
scaffold_0564	29119
scaffold_0565	29087
scaffold_0566	29022
scaffold_0567	28933
scaffold_0568	28887
scaffold_0569	28871
scaffold_0570	28774
scaffold_0571	28770
scaffold_0572	28754
scaffold_0573	28739
scaffold_0574	28678
scaffold_0575	28676
scaffold_0576	28674
scaffold_0577	28633
scaffold_0578	28592
scaffold_0579	28543
scaffold_0580	28520
scaffold_0581	28450
scaffold_0582	28398
scaffold_0583	28387
scaffold_0584	28330
scaffold_0585	28309
scaffold_0586	28291
scaffold_0587	28232
scaffold_0588	28215
scaffold_0589	28201
scaffold_0590	28196
scaffold_0591	28158
scaffold_0592	28138
scaffold_0593	28134
scaffold_0594	28133
scaffold_0595	28083
scaffold_0596	28056
scaffold_0597	28030
scaffold_0598	27921
scaffold_0599	27863
scaffold_0600	27857
scaffold_0601	27846
scaffold_0602	27789
scaffold_0603	27785
scaffold_0604	27677
scaffold_0605	27655
scaffold_0606	27621
scaffold_0607	27462
scaffold_0608	27434
scaffold_0609	27351
scaffold_0610	27173
scaffold_0611	27146
scaffold_0612	27088
scaffold_0613	26920
scaffold_0614	26900
scaffold_0615	26850
scaffold_0616	26834
scaffold_0617	26824
scaffold_0618	26746
scaffold_0619	26741
scaffold_0620	26720
scaffold_0621	26611
scaffold_0622	26577
scaffold_0623	26559
scaffold_0624	26491
scaffold_0625	26488
scaffold_0626	26486
scaffold_0627	26453
scaffold_0628	26447
scaffold_0629	26444
scaffold_0630	26443
scaffold_0631	26417
scaffold_0632	26400
scaffold_0633	26393
scaffold_0634	26359
scaffold_0635	26339
scaffold_0636	26309
scaffold_0637	26243
scaffold_0638	26216
scaffold_0639	26183
scaffold_0640	26061
scaffold_0641	26058
scaffold_0642	26032
scaffold_0643	25993
scaffold_0644	25895
scaffold_0645	25864
scaffold_0646	25815
scaffold_0647	25796
scaffold_0648	25795
scaffold_0649	25736
scaffold_0650	25725
scaffold_0651	25646
scaffold_0652	25600
scaffold_0653	25581
scaffold_0654	25525
scaffold_0655	25516
scaffold_0656	25496
scaffold_0657	25448
scaffold_0658	25433
scaffold_0659	25416
scaffold_0660	25346
scaffold_0661	25336
scaffold_0662	25301
scaffold_0663	25224
scaffold_0664	25201
scaffold_0665	25019
scaffold_0666	24952
scaffold_0667	24935
scaffold_0668	24886
scaffold_0669	24810
scaffold_0670	24777
scaffold_0671	24774
scaffold_0672	24522
scaffold_0673	24484
scaffold_0674	24455
scaffold_0675	24429
scaffold_0676	24378
scaffold_0677	24369
scaffold_0678	24361
scaffold_0679	24339
scaffold_0680	24325
scaffold_0681	24309
scaffold_0682	24303
scaffold_0683	24294
scaffold_0684	24265
scaffold_0685	24262
scaffold_0686	24190
scaffold_0687	24186
scaffold_0688	24137
scaffold_0689	24091
scaffold_0690	24040
scaffold_0691	24027
scaffold_0692	23967
scaffold_0693	23889
scaffold_0694	23843
scaffold_0695	23842
scaffold_0696	23810
scaffold_0697	23804
scaffold_0698	23755
scaffold_0699	23724
scaffold_0700	23716
scaffold_0701	23715
scaffold_0702	23713
scaffold_0703	23710
scaffold_0704	23692
scaffold_0705	23656
scaffold_0706	23606
scaffold_0707	23586
scaffold_0708	23558
scaffold_0709	23525
scaffold_0710	23521
scaffold_0711	23503
scaffold_0712	23492
scaffold_0713	23481
scaffold_0714	23464
scaffold_0715	23462
scaffold_0716	23400
scaffold_0717	23348
scaffold_0718	23286
scaffold_0719	23233
scaffold_0720	23181
scaffold_0721	23131
scaffold_0722	23056
scaffold_0723	23055
scaffold_0724	23000
scaffold_0725	22937
scaffold_0726	22894
scaffold_0727	22885
scaffold_0728	22863
scaffold_0729	22821
scaffold_0730	22794
scaffold_0731	22794
scaffold_0732	22780
scaffold_0733	22763
scaffold_0734	22699
scaffold_0735	22628
scaffold_0736	22609
scaffold_0737	22596
scaffold_0738	22482
scaffold_0739	22415
scaffold_0740	22411
scaffold_0741	22379
scaffold_0742	22370
scaffold_0743	22368
scaffold_0744	22340
scaffold_0745	22339
scaffold_0746	22313
scaffold_0747	22279
scaffold_0748	22201
scaffold_0749	22156
scaffold_0750	21998
scaffold_0751	21968
scaffold_0752	21964
scaffold_0753	21938
scaffold_0754	21858
scaffold_0755	21851
scaffold_0756	21813
scaffold_0757	21787
scaffold_0758	21733
scaffold_0759	21714
scaffold_0760	21670
scaffold_0761	21655
scaffold_0762	21652
scaffold_0763	21601
scaffold_0764	21593
scaffold_0765	21496
scaffold_0766	21424
scaffold_0767	21331
scaffold_0768	21260
scaffold_0769	21257
scaffold_0770	21193
scaffold_0771	21157
scaffold_0772	21137
scaffold_0773	21100
scaffold_0774	21005
scaffold_0775	20987
scaffold_0776	20899
scaffold_0777	20880
scaffold_0778	20876
scaffold_0779	20867
scaffold_0780	20857
scaffold_0781	20857
scaffold_0782	20785
scaffold_0783	20775
scaffold_0784	20730
scaffold_0785	20682
scaffold_0786	20664
scaffold_0787	20658
scaffold_0788	20642
scaffold_0789	20564
scaffold_0790	20543
scaffold_0791	20509
scaffold_0792	20459
scaffold_0793	20399
scaffold_0794	20394
scaffold_0795	20364
scaffold_0796	20070
scaffold_0797	20011
scaffold_0798	19967
scaffold_0799	19927
scaffold_0800	19872
scaffold_0801	19847
scaffold_0802	19837
scaffold_0803	19836
scaffold_0804	19804
scaffold_0805	19797
scaffold_0806	19765
scaffold_0807	19747
scaffold_0808	19659
scaffold_0809	19647
scaffold_0810	19615
scaffold_0811	19595
scaffold_0812	19578
scaffold_0813	19528
scaffold_0814	19520
scaffold_0815	19453
scaffold_0816	19440
scaffold_0817	19439
scaffold_0818	19436
scaffold_0819	19380
scaffold_0820	19370
scaffold_0821	19355
scaffold_0822	19285
scaffold_0823	19265
scaffold_0824	19262
scaffold_0825	19233
scaffold_0826	19229
scaffold_0827	19201
scaffold_0828	19139
scaffold_0829	19137
scaffold_0830	19123
scaffold_0831	19069
scaffold_0832	18985
scaffold_0833	18859
scaffold_0834	18796
scaffold_0835	18784
scaffold_0836	18770
scaffold_0837	18636
scaffold_0838	18618
scaffold_0839	18520
scaffold_0840	18513
scaffold_0841	18486
scaffold_0842	18458
scaffold_0843	18449
scaffold_0844	18422
scaffold_0845	18419
scaffold_0846	18365
scaffold_0847	18358
scaffold_0848	18317
scaffold_0849	18294
scaffold_0850	18223
scaffold_0851	18193
scaffold_0852	18121
scaffold_0853	18072
scaffold_0854	18069
scaffold_0855	18069
scaffold_0856	18068
scaffold_0857	18066
scaffold_0858	18024
scaffold_0859	18011
scaffold_0860	18010
scaffold_0861	17997
scaffold_0862	17964
scaffold_0863	17917
scaffold_0864	17857
scaffold_0865	17853
scaffold_0866	17653
scaffold_0867	17637
scaffold_0868	17574
scaffold_0869	17461
scaffold_0870	17363
scaffold_0871	17278
scaffold_0872	17248
scaffold_0873	17206
scaffold_0874	17186
scaffold_0875	17182
scaffold_0876	17126
scaffold_0877	17119
scaffold_0878	17082
scaffold_0879	17046
scaffold_0880	16982
scaffold_0881	16935
scaffold_0882	16932
scaffold_0883	16854
scaffold_0884	16845
scaffold_0885	16838
scaffold_0886	16755
scaffold_0887	16627
scaffold_0888	16618
scaffold_0889	16594
scaffold_0890	16547
scaffold_0891	16513
scaffold_0892	16445
scaffold_0893	16391
scaffold_0894	16366
scaffold_0895	16364
scaffold_0896	16313
scaffold_0897	16305
scaffold_0898	16299
scaffold_0899	16276
scaffold_0900	16265
scaffold_0901	16258
scaffold_0902	16096
scaffold_0903	16068
scaffold_0904	16061
scaffold_0905	16008
scaffold_0906	15985
scaffold_0907	15765
scaffold_0908	15748
scaffold_0909	15661
scaffold_0910	15647
scaffold_0911	15644
scaffold_0912	15638
scaffold_0913	15603
scaffold_0914	15506
scaffold_0915	15480
scaffold_0916	15428
scaffold_0917	15417
scaffold_0918	15347
scaffold_0919	15294
scaffold_0920	15211
scaffold_0921	15175
scaffold_0922	15090
scaffold_0923	15046
scaffold_0924	15027
scaffold_0925	14952
scaffold_0926	14746
scaffold_0927	14741
scaffold_0928	14733
scaffold_0929	14678
scaffold_0930	14674
scaffold_0931	14650
scaffold_0932	14579
scaffold_0933	14554
scaffold_0934	14553
scaffold_0935	14531
scaffold_0936	14440
scaffold_0937	14416
scaffold_0938	14359
scaffold_0939	14348
scaffold_0940	14317
scaffold_0941	14287
scaffold_0942	14224
scaffold_0943	14213
scaffold_0944	14208
scaffold_0945	14197
scaffold_0946	14117
scaffold_0947	14015
scaffold_0948	13984
scaffold_0949	13977
scaffold_0950	13926
scaffold_0951	13855
scaffold_0952	13843
scaffold_0953	13775
scaffold_0954	13774
scaffold_0955	13761
scaffold_0956	13757
scaffold_0957	13742
scaffold_0958	13731
scaffold_0959	13707
scaffold_0960	13642
scaffold_0961	13604
scaffold_0962	13601
scaffold_0963	13506
scaffold_0964	13487
scaffold_0965	13481
scaffold_0966	13443
scaffold_0967	13240
scaffold_0968	13182
scaffold_0969	13178
scaffold_0970	13161
scaffold_0971	13136
scaffold_0972	13089
scaffold_0973	13063
scaffold_0974	13045
scaffold_0975	13034
scaffold_0976	13026
scaffold_0977	13017
scaffold_0978	13001
scaffold_0979	12913
scaffold_0980	12882
scaffold_0981	12853
scaffold_0982	12845
scaffold_0983	12840
scaffold_0984	12839
scaffold_0985	12753
scaffold_0986	12718
scaffold_0987	12622
scaffold_0988	12596
scaffold_0989	12563
scaffold_0990	12530
scaffold_0991	12524
scaffold_0992	12509
scaffold_0993	12492
scaffold_0994	12435
scaffold_0995	12386
scaffold_0996	12353
scaffold_0997	12351
scaffold_0998	12334
scaffold_0999	12326
scaffold_1000	12245
scaffold_1001	12208
scaffold_1002	12156
scaffold_1003	12152
scaffold_1004	12055
scaffold_1005	12050
scaffold_1006	11961
scaffold_1007	11957
scaffold_1008	11957
scaffold_1009	11951
scaffold_1010	11946
scaffold_1011	11841
scaffold_1012	11830
scaffold_1013	11807
scaffold_1014	11750
scaffold_1015	11734
scaffold_1016	11698
scaffold_1017	11586
scaffold_1018	11578
scaffold_1019	11518
scaffold_1020	11465
scaffold_1021	11449
scaffold_1022	11448
scaffold_1023	11444
scaffold_1024	11443
scaffold_1025	11433
scaffold_1026	11430
scaffold_1027	11421
scaffold_1028	11408
scaffold_1029	11385
scaffold_1030	11340
scaffold_1031	11317
scaffold_1032	11316
scaffold_1033	11304
scaffold_1034	11294
scaffold_1035	11251
scaffold_1036	11211
scaffold_1037	11199
scaffold_1038	11196
scaffold_1039	11168
scaffold_1040	11161
scaffold_1041	11117
scaffold_1042	11089
scaffold_1043	11031
scaffold_1044	11019
scaffold_1045	11005
scaffold_1046	10964
scaffold_1047	10963
scaffold_1048	10942
scaffold_1049	10889
scaffold_1050	10772
scaffold_1051	10752
scaffold_1052	10716
scaffold_1053	10624
scaffold_1054	10604
scaffold_1055	10507
scaffold_1056	10490
scaffold_1057	10477
scaffold_1058	10462
scaffold_1059	10444
scaffold_1060	10422
scaffold_1061	10369
scaffold_1062	10310
scaffold_1063	10272
scaffold_1064	10232
scaffold_1065	10188
scaffold_1066	10181
scaffold_1067	10151
scaffold_1068	10137
scaffold_1069	10121
scaffold_1070	10100
scaffold_1071	9956
scaffold_1072	9926
scaffold_1073	9922
scaffold_1074	9921
scaffold_1075	9867
scaffold_1076	9841
scaffold_1077	9819
scaffold_1078	9809
scaffold_1079	9793
scaffold_1080	9790
scaffold_1081	9644
scaffold_1082	9610
scaffold_1083	9604
scaffold_1084	9572
scaffold_1085	9572
scaffold_1086	9535
scaffold_1087	9527
scaffold_1088	9471
scaffold_1089	9439
scaffold_1090	9436
scaffold_1091	9391
scaffold_1092	9373
scaffold_1093	9370
scaffold_1094	9310
scaffold_1095	9303
scaffold_1096	9299
scaffold_1097	9134
scaffold_1098	9114
scaffold_1099	9054
scaffold_1100	8992
scaffold_1101	8974
scaffold_1102	8974
scaffold_1103	8916
scaffold_1104	8897
scaffold_1105	8896
scaffold_1106	8872
scaffold_1107	8860
scaffold_1108	8809
scaffold_1109	8778
scaffold_1110	8670
scaffold_1111	8639
scaffold_1112	8601
scaffold_1113	8588
scaffold_1114	8581
scaffold_1115	8565
scaffold_1116	8545
scaffold_1117	8449
scaffold_1118	8419
scaffold_1119	8394
scaffold_1120	8391
scaffold_1121	8389
scaffold_1122	8357
scaffold_1123	8333
scaffold_1124	8276
scaffold_1125	8234
scaffold_1126	8223
scaffold_1127	8210
scaffold_1128	8124
scaffold_1129	8118
scaffold_1130	8111
scaffold_1131	8108
scaffold_1132	8051
scaffold_1133	8032
scaffold_1134	8005
scaffold_1135	7947
scaffold_1136	7947
scaffold_1137	7942
scaffold_1138	7940
scaffold_1139	7934
scaffold_1140	7929
scaffold_1141	7924
scaffold_1142	7904
scaffold_1143	7902
scaffold_1144	7901
scaffold_1145	7882
scaffold_1146	7876
scaffold_1147	7863
scaffold_1148	7842
scaffold_1149	7807
scaffold_1150	7800
scaffold_1151	7791
scaffold_1152	7681
scaffold_1153	7664
scaffold_1154	7655
scaffold_1155	7623
scaffold_1156	7570
scaffold_1157	7522
scaffold_1158	7516
scaffold_1159	7461
scaffold_1160	7448
scaffold_1161	7442
scaffold_1162	7419
scaffold_1163	7400
scaffold_1164	7397
scaffold_1165	7342
scaffold_1166	7319
scaffold_1167	7297
scaffold_1168	7282
scaffold_1169	7278
scaffold_1170	7255
scaffold_1171	7210
scaffold_1172	7157
scaffold_1173	7146
scaffold_1174	7138
scaffold_1175	7047
scaffold_1176	7039
scaffold_1177	7037
scaffold_1178	7025
scaffold_1179	7021
scaffold_1180	6990
scaffold_1181	6955
scaffold_1182	6945
scaffold_1183	6914
scaffold_1184	6900
scaffold_1185	6865
scaffold_1186	6854
scaffold_1187	6828
scaffold_1188	6824
scaffold_1189	6805
scaffold_1190	6759
scaffold_1191	6747
scaffold_1192	6695
scaffold_1193	6671
scaffold_1194	6667
scaffold_1195	6646
scaffold_1196	6613
scaffold_1197	6594
scaffold_1198	6588
scaffold_1199	6563
scaffold_1200	6537
scaffold_1201	6522
scaffold_1202	6501
scaffold_1203	6488
scaffold_1204	6472
scaffold_1205	6415
scaffold_1206	6359
scaffold_1207	6327
scaffold_1208	6319
scaffold_1209	6313
scaffold_1210	6306
scaffold_1211	6264
scaffold_1212	6209
scaffold_1213	6201
scaffold_1214	6199
scaffold_1215	6182
scaffold_1216	6153
scaffold_1217	6147
scaffold_1218	6140
scaffold_1219	6137
scaffold_1220	6120
scaffold_1221	6087
scaffold_1222	6056
scaffold_1223	6053
scaffold_1224	6013
scaffold_1225	5985
scaffold_1226	5973
scaffold_1227	5959
scaffold_1228	5948
scaffold_1229	5941
scaffold_1230	5898
scaffold_1231	5879
scaffold_1232	5854
scaffold_1233	5852
scaffold_1234	5778
scaffold_1235	5763
scaffold_1236	5735
scaffold_1237	5720
scaffold_1238	5689
scaffold_1239	5681
scaffold_1240	5670
scaffold_1241	5566
scaffold_1242	5556
scaffold_1243	5517
scaffold_1244	5492
scaffold_1245	5457
scaffold_1246	5457
scaffold_1247	5424
scaffold_1248	5420
scaffold_1249	5381
scaffold_1250	5368
scaffold_1251	5332
scaffold_1252	5327
scaffold_1253	5321
scaffold_1254	5303
scaffold_1255	5242
scaffold_1256	5236
scaffold_1257	5231
scaffold_1258	5227
scaffold_1259	5086
scaffold_1260	5071
scaffold_1261	5047
scaffold_1262	5014
scaffold_1263	4998
scaffold_1264	4969
scaffold_1265	4966
scaffold_1266	4930
scaffold_1267	4896
scaffold_1268	4880
scaffold_1269	4790
scaffold_1270	4784
scaffold_1271	4745
scaffold_1272	4741
scaffold_1273	4719
scaffold_1274	4637
scaffold_1275	4622
scaffold_1276	4602
scaffold_1277	4582
scaffold_1278	4578
scaffold_1279	4521
scaffold_1280	4502
scaffold_1281	4485
scaffold_1282	4476
scaffold_1283	4462
scaffold_1284	4327
scaffold_1285	4323
scaffold_1286	4262
scaffold_1287	4231
scaffold_1288	4229
scaffold_1289	4198
scaffold_1290	4192
scaffold_1291	4147
scaffold_1292	4131
scaffold_1293	4115
scaffold_1294	4111
scaffold_1295	4097
scaffold_1296	4082
scaffold_1297	4080
scaffold_1298	3941
scaffold_1299	3882
scaffold_1300	3870
scaffold_1301	3852
scaffold_1302	3796
scaffold_1303	3788
scaffold_1304	3766
scaffold_1305	3720
scaffold_1306	3712
scaffold_1307	3696
scaffold_1308	3691
scaffold_1309	3654
scaffold_1310	3652
scaffold_1311	3651
scaffold_1312	3648
scaffold_1313	3630
scaffold_1314	3612
scaffold_1315	3608
scaffold_1316	3604
scaffold_1317	3533
scaffold_1318	3493
scaffold_1319	3363
scaffold_1320	3315
scaffold_1321	3313
scaffold_1322	3298
scaffold_1323	3223
scaffold_1324	3221
scaffold_1325	3220
scaffold_1326	3189
scaffold_1327	3183
scaffold_1328	3178
scaffold_1329	3167
scaffold_1330	3162
scaffold_1331	3155
scaffold_1332	3107
scaffold_1333	3101
scaffold_1334	3062
scaffold_1335	3037
scaffold_1336	2988
scaffold_1337	2940
scaffold_1338	2935
scaffold_1339	2911
scaffold_1340	2879
scaffold_1341	2828
scaffold_1342	2821
scaffold_1343	2813
scaffold_1344	2802
scaffold_1345	2763
scaffold_1346	2758
scaffold_1347	2719
scaffold_1348	2718
scaffold_1349	2695
scaffold_1350	2687
scaffold_1351	2654
scaffold_1352	2641
scaffold_1353	2613
scaffold_1354	2607
scaffold_1355	2579
scaffold_1356	2569
scaffold_1357	2530
scaffold_1358	2515
scaffold_1359	2498
scaffold_1360	2494
scaffold_1361	2486
scaffold_1362	2481
scaffold_1363	2470
scaffold_1364	2468
scaffold_1365	2448
scaffold_1366	2426
scaffold_1367	2340
scaffold_1368	2313
scaffold_1369	2303
scaffold_1370	2286
scaffold_1371	2255
scaffold_1372	2251
scaffold_1373	2222
scaffold_1374	2199
scaffold_1375	2116
scaffold_1376	2088
scaffold_1377	2038
scaffold_1378	2026
scaffold_1379	2013
scaffold_1380	2007
scaffold_1381	1992
scaffold_1382	1981
scaffold_1383	1977
scaffold_1384	1960
scaffold_1385	1881
scaffold_1386	1872
scaffold_1387	1815
scaffold_1388	1778
scaffold_1389	1654
scaffold_1390	1654
scaffold_1391	1640
scaffold_1392	1619
scaffold_1393	1592
scaffold_1394	1572
scaffold_1395	1556
scaffold_1396	1530
scaffold_1397	1427
scaffold_1398	1371
scaffold_1399	1371
scaffold_1400	1362
scaffold_1401	1352
scaffold_1402	1344
scaffold_1403	1317
scaffold_1404	1263
scaffold_1405	1231
scaffold_1406	1194
scaffold_1407	1169
scaffold_1408	975
scaffold_1409	971
scaffold_1410	954
scaffold_1411	933
scaffold_1412	913
scaffold_1413	902
scaffold_1414	880
scaffold_1415	825
scaffold_1416	824
scaffold_1417	789
scaffold_1418	760
scaffold_1419	726
scaffold_1420	704
scaffold_1421	696
scaffold_1422	686
scaffold_1423	575
scaffold_1424	559
scaffold_1425	528
scaffold_1426	516
scaffold_1427	442
scaffold_1428	415
scaffold_1429	408
scaffold_1430	364
scaffold_1431	359
scaffold_1432	306
scaffold_1433	285
scaffold_1434	282
scaffold_1435	177
scaffold_1436	163
scaffold_1437	159
scaffold_1438	156
scaffold_1439	48
scaffold_1440	41
scaffold_1441	17
scaffold_1442	16
scaffold_1443	10
scaffold_1444	5
