# Supplementary material for: Tracing animal genomic evolution with the chromosomal-level assembly of the freshwater sponge Ephydatia muelleri
Source: Nat Commun. 2020 Jul 27;11:3676. doi: 10.1038/s41467-020-17397-w (PMC7385117; doi:10.1038/s41467-020-17397-w)
Supplement: Supplementary file 7 — Supplementary Data 3 [file 41467_2020_17397_MOESM7_ESM.zip › Suppl_Data_3_Comp_genome_statistics_scripts/treemap/twilhelma_scaffolds_v1.sizes]

twilhelma_v1_0001_len_659656	659656
twilhelma_v1_0002_len_460707	460707
twilhelma_v1_0003_len_381408	381408
twilhelma_v1_0004_len_358205	358205
twilhelma_v1_0005_len_350091	350091
twilhelma_v1_0006_len_342900	342900
twilhelma_v1_0007_len_315884	315884
twilhelma_v1_0008_len_308290	308290
twilhelma_v1_0009_len_299477	299477
twilhelma_v1_0010_len_291092	291092
twilhelma_v1_0011_len_286217	286217
twilhelma_v1_0012_len_281530	281530
twilhelma_v1_0013_len_275825	275825
twilhelma_v1_0014_len_271637	271637
twilhelma_v1_0015_len_271390	271390
twilhelma_v1_0016_len_269167	269167
twilhelma_v1_0017_len_257361	257361
twilhelma_v1_0018_len_256969	256969
twilhelma_v1_0019_len_255107	255107
twilhelma_v1_0020_len_248870	248870
twilhelma_v1_0021_len_247622	247622
twilhelma_v1_0022_len_247220	247220
twilhelma_v1_0023_len_245905	245905
twilhelma_v1_0024_len_242218	242218
twilhelma_v1_0025_len_238510	238510
twilhelma_v1_0026_len_235358	235358
twilhelma_v1_0027_len_234728	234728
twilhelma_v1_0028_len_232722	232722
twilhelma_v1_0029_len_231427	231427
twilhelma_v1_0030_len_231003	231003
twilhelma_v1_0031_len_230916	230916
twilhelma_v1_0032_len_229005	229005
twilhelma_v1_0033_len_226861	226861
twilhelma_v1_0034_len_225126	225126
twilhelma_v1_0035_len_222717	222717
twilhelma_v1_0036_len_222645	222645
twilhelma_v1_0037_len_222260	222260
twilhelma_v1_0038_len_222031	222031
twilhelma_v1_0039_len_218539	218539
twilhelma_v1_0040_len_217481	217481
twilhelma_v1_0041_len_213900	213900
twilhelma_v1_0042_len_210300	210300
twilhelma_v1_0043_len_209793	209793
twilhelma_v1_0044_len_208654	208654
twilhelma_v1_0045_len_206992	206992
twilhelma_v1_0046_len_204234	204234
twilhelma_v1_0047_len_199962	199962
twilhelma_v1_0048_len_199392	199392
twilhelma_v1_0049_len_199249	199249
twilhelma_v1_0050_len_197893	197893
twilhelma_v1_0051_len_194254	194254
twilhelma_v1_0052_len_191931	191931
twilhelma_v1_0053_len_191664	191664
twilhelma_v1_0054_len_190120	190120
twilhelma_v1_0055_len_188795	188795
twilhelma_v1_0056_len_188642	188642
twilhelma_v1_0057_len_188175	188175
twilhelma_v1_0058_len_188120	188120
twilhelma_v1_0059_len_188041	188041
twilhelma_v1_0060_len_186403	186403
twilhelma_v1_0061_len_186069	186069
twilhelma_v1_0062_len_184386	184386
twilhelma_v1_0063_len_183726	183726
twilhelma_v1_0064_len_182044	182044
twilhelma_v1_0065_len_181723	181723
twilhelma_v1_0066_len_181464	181464
twilhelma_v1_0067_len_180511	180511
twilhelma_v1_0068_len_180195	180195
twilhelma_v1_0069_len_180176	180176
twilhelma_v1_0070_len_179697	179697
twilhelma_v1_0071_len_178948	178948
twilhelma_v1_0072_len_178527	178527
twilhelma_v1_0073_len_178444	178444
twilhelma_v1_0074_len_176652	176652
twilhelma_v1_0075_len_176417	176417
twilhelma_v1_0076_len_176305	176305
twilhelma_v1_0077_len_175317	175317
twilhelma_v1_0078_len_174800	174800
twilhelma_v1_0079_len_174127	174127
twilhelma_v1_0080_len_173970	173970
twilhelma_v1_0081_len_173831	173831
twilhelma_v1_0082_len_173378	173378
twilhelma_v1_0083_len_172617	172617
twilhelma_v1_0084_len_172460	172460
twilhelma_v1_0085_len_172428	172428
twilhelma_v1_0086_len_172407	172407
twilhelma_v1_0087_len_172292	172292
twilhelma_v1_0088_len_171745	171745
twilhelma_v1_0089_len_171488	171488
twilhelma_v1_0090_len_171204	171204
twilhelma_v1_0091_len_170157	170157
twilhelma_v1_0092_len_169537	169537
twilhelma_v1_0093_len_169148	169148
twilhelma_v1_0094_len_168189	168189
twilhelma_v1_0095_len_167682	167682
twilhelma_v1_0096_len_166530	166530
twilhelma_v1_0097_len_166494	166494
twilhelma_v1_0098_len_165991	165991
twilhelma_v1_0099_len_165105	165105
twilhelma_v1_0100_len_164847	164847
twilhelma_v1_0101_len_164786	164786
twilhelma_v1_0102_len_162789	162789
twilhelma_v1_0103_len_162571	162571
twilhelma_v1_0104_len_161358	161358
twilhelma_v1_0105_len_159148	159148
twilhelma_v1_0106_len_158352	158352
twilhelma_v1_0107_len_157984	157984
twilhelma_v1_0108_len_157682	157682
twilhelma_v1_0109_len_157375	157375
twilhelma_v1_0110_len_157047	157047
twilhelma_v1_0111_len_156002	156002
twilhelma_v1_0112_len_155971	155971
twilhelma_v1_0113_len_155838	155838
twilhelma_v1_0114_len_155639	155639
twilhelma_v1_0115_len_154435	154435
twilhelma_v1_0116_len_154411	154411
twilhelma_v1_0117_len_154177	154177
twilhelma_v1_0118_len_152791	152791
twilhelma_v1_0119_len_152659	152659
twilhelma_v1_0120_len_152117	152117
twilhelma_v1_0121_len_151956	151956
twilhelma_v1_0122_len_151432	151432
twilhelma_v1_0123_len_151249	151249
twilhelma_v1_0124_len_151097	151097
twilhelma_v1_0125_len_150627	150627
twilhelma_v1_0126_len_150594	150594
twilhelma_v1_0127_len_150525	150525
twilhelma_v1_0128_len_150504	150504
twilhelma_v1_0129_len_147935	147935
twilhelma_v1_0130_len_147888	147888
twilhelma_v1_0131_len_146659	146659
twilhelma_v1_0132_len_146239	146239
twilhelma_v1_0133_len_146111	146111
twilhelma_v1_0134_len_146082	146082
twilhelma_v1_0135_len_146006	146006
twilhelma_v1_0136_len_145209	145209
twilhelma_v1_0137_len_144916	144916
twilhelma_v1_0138_len_144778	144778
twilhelma_v1_0139_len_144710	144710
twilhelma_v1_0140_len_144179	144179
twilhelma_v1_0141_len_143625	143625
twilhelma_v1_0142_len_143394	143394
twilhelma_v1_0143_len_143336	143336
twilhelma_v1_0144_len_143122	143122
twilhelma_v1_0145_len_142433	142433
twilhelma_v1_0146_len_142087	142087
twilhelma_v1_0147_len_142007	142007
twilhelma_v1_0148_len_141576	141576
twilhelma_v1_0149_len_141567	141567
twilhelma_v1_0150_len_141205	141205
twilhelma_v1_0151_len_141192	141192
twilhelma_v1_0152_len_140820	140820
twilhelma_v1_0153_len_140357	140357
twilhelma_v1_0154_len_139541	139541
twilhelma_v1_0155_len_139166	139166
twilhelma_v1_0156_len_138762	138762
twilhelma_v1_0157_len_138762	138762
twilhelma_v1_0158_len_138334	138334
twilhelma_v1_0159_len_138306	138306
twilhelma_v1_0160_len_137516	137516
twilhelma_v1_0161_len_137000	137000
twilhelma_v1_0162_len_136869	136869
twilhelma_v1_0163_len_135388	135388
twilhelma_v1_0164_len_135322	135322
twilhelma_v1_0165_len_135266	135266
twilhelma_v1_0166_len_135089	135089
twilhelma_v1_0167_len_135041	135041
twilhelma_v1_0168_len_134547	134547
twilhelma_v1_0169_len_134436	134436
twilhelma_v1_0170_len_134434	134434
twilhelma_v1_0171_len_133917	133917
twilhelma_v1_0172_len_133823	133823
twilhelma_v1_0173_len_133633	133633
twilhelma_v1_0174_len_133453	133453
twilhelma_v1_0175_len_133173	133173
twilhelma_v1_0176_len_133127	133127
twilhelma_v1_0177_len_132871	132871
twilhelma_v1_0178_len_132288	132288
twilhelma_v1_0179_len_131334	131334
twilhelma_v1_0180_len_130801	130801
twilhelma_v1_0181_len_130369	130369
twilhelma_v1_0182_len_130113	130113
twilhelma_v1_0183_len_129450	129450
twilhelma_v1_0184_len_129005	129005
twilhelma_v1_0185_len_128675	128675
twilhelma_v1_0186_len_128326	128326
twilhelma_v1_0187_len_128045	128045
twilhelma_v1_0188_len_127847	127847
twilhelma_v1_0189_len_127417	127417
twilhelma_v1_0190_len_127395	127395
twilhelma_v1_0191_len_127303	127303
twilhelma_v1_0192_len_126177	126177
twilhelma_v1_0193_len_125953	125953
twilhelma_v1_0194_len_125899	125899
twilhelma_v1_0195_len_125884	125884
twilhelma_v1_0196_len_125673	125673
twilhelma_v1_0197_len_125546	125546
twilhelma_v1_0198_len_125056	125056
twilhelma_v1_0199_len_124764	124764
twilhelma_v1_0200_len_124304	124304
twilhelma_v1_0201_len_124297	124297
twilhelma_v1_0202_len_124201	124201
twilhelma_v1_0203_len_123839	123839
twilhelma_v1_0204_len_123697	123697
twilhelma_v1_0205_len_123073	123073
twilhelma_v1_0206_len_122974	122974
twilhelma_v1_0207_len_122674	122674
twilhelma_v1_0208_len_122554	122554
twilhelma_v1_0209_len_122279	122279
twilhelma_v1_0210_len_120797	120797
twilhelma_v1_0211_len_120782	120782
twilhelma_v1_0212_len_120684	120684
twilhelma_v1_0213_len_120564	120564
twilhelma_v1_0214_len_120426	120426
twilhelma_v1_0215_len_120395	120395
twilhelma_v1_0216_len_120369	120369
twilhelma_v1_0217_len_120207	120207
twilhelma_v1_0218_len_119938	119938
twilhelma_v1_0219_len_119027	119027
twilhelma_v1_0220_len_118480	118480
twilhelma_v1_0221_len_118479	118479
twilhelma_v1_0222_len_118447	118447
twilhelma_v1_0223_len_117955	117955
twilhelma_v1_0224_len_117951	117951
twilhelma_v1_0225_len_117831	117831
twilhelma_v1_0226_len_117459	117459
twilhelma_v1_0227_len_116692	116692
twilhelma_v1_0228_len_116603	116603
twilhelma_v1_0229_len_116536	116536
twilhelma_v1_0230_len_116184	116184
twilhelma_v1_0231_len_116120	116120
twilhelma_v1_0232_len_115938	115938
twilhelma_v1_0233_len_115572	115572
twilhelma_v1_0234_len_115287	115287
twilhelma_v1_0235_len_115285	115285
twilhelma_v1_0236_len_115272	115272
twilhelma_v1_0237_len_115261	115261
twilhelma_v1_0238_len_115019	115019
twilhelma_v1_0239_len_114840	114840
twilhelma_v1_0240_len_114813	114813
twilhelma_v1_0241_len_114282	114282
twilhelma_v1_0242_len_113975	113975
twilhelma_v1_0243_len_113920	113920
twilhelma_v1_0244_len_113693	113693
twilhelma_v1_0245_len_113635	113635
twilhelma_v1_0246_len_113477	113477
twilhelma_v1_0247_len_113359	113359
twilhelma_v1_0248_len_113142	113142
twilhelma_v1_0249_len_112354	112354
twilhelma_v1_0250_len_111870	111870
twilhelma_v1_0251_len_111244	111244
twilhelma_v1_0252_len_110722	110722
twilhelma_v1_0253_len_110440	110440
twilhelma_v1_0254_len_110310	110310
twilhelma_v1_0255_len_110111	110111
twilhelma_v1_0256_len_110055	110055
twilhelma_v1_0257_len_110008	110008
twilhelma_v1_0258_len_109892	109892
twilhelma_v1_0259_len_109825	109825
twilhelma_v1_0260_len_108822	108822
twilhelma_v1_0261_len_108561	108561
twilhelma_v1_0262_len_108462	108462
twilhelma_v1_0263_len_107937	107937
twilhelma_v1_0264_len_107440	107440
twilhelma_v1_0265_len_107056	107056
twilhelma_v1_0266_len_106850	106850
twilhelma_v1_0267_len_106815	106815
twilhelma_v1_0268_len_106696	106696
twilhelma_v1_0269_len_106683	106683
twilhelma_v1_0270_len_106502	106502
twilhelma_v1_0271_len_106380	106380
twilhelma_v1_0272_len_106378	106378
twilhelma_v1_0273_len_105954	105954
twilhelma_v1_0274_len_105786	105786
twilhelma_v1_0275_len_105347	105347
twilhelma_v1_0276_len_105306	105306
twilhelma_v1_0277_len_104936	104936
twilhelma_v1_0278_len_104845	104845
twilhelma_v1_0279_len_104793	104793
twilhelma_v1_0280_len_103094	103094
twilhelma_v1_0281_len_102541	102541
twilhelma_v1_0282_len_102507	102507
twilhelma_v1_0283_len_102481	102481
twilhelma_v1_0284_len_102439	102439
twilhelma_v1_0285_len_101901	101901
twilhelma_v1_0286_len_101628	101628
twilhelma_v1_0287_len_101381	101381
twilhelma_v1_0288_len_101143	101143
twilhelma_v1_0289_len_101118	101118
twilhelma_v1_0290_len_101114	101114
twilhelma_v1_0291_len_100947	100947
twilhelma_v1_0292_len_100858	100858
twilhelma_v1_0293_len_100778	100778
twilhelma_v1_0294_len_100772	100772
twilhelma_v1_0295_len_100472	100472
twilhelma_v1_0296_len_99913	99913
twilhelma_v1_0297_len_99804	99804
twilhelma_v1_0298_len_99796	99796
twilhelma_v1_0299_len_99769	99769
twilhelma_v1_0300_len_99711	99711
twilhelma_v1_0301_len_99683	99683
twilhelma_v1_0302_len_99589	99589
twilhelma_v1_0303_len_99560	99560
twilhelma_v1_0304_len_99253	99253
twilhelma_v1_0305_len_98823	98823
twilhelma_v1_0306_len_98656	98656
twilhelma_v1_0307_len_98622	98622
twilhelma_v1_0308_len_98608	98608
twilhelma_v1_0309_len_98561	98561
twilhelma_v1_0310_len_98400	98400
twilhelma_v1_0311_len_98317	98317
twilhelma_v1_0312_len_98210	98210
twilhelma_v1_0313_len_97775	97775
twilhelma_v1_0314_len_97770	97770
twilhelma_v1_0315_len_97651	97651
twilhelma_v1_0316_len_97168	97168
twilhelma_v1_0317_len_97156	97156
twilhelma_v1_0318_len_96961	96961
twilhelma_v1_0319_len_96909	96909
twilhelma_v1_0320_len_96260	96260
twilhelma_v1_0321_len_96010	96010
twilhelma_v1_0322_len_96005	96005
twilhelma_v1_0323_len_95741	95741
twilhelma_v1_0324_len_95430	95430
twilhelma_v1_0325_len_95276	95276
twilhelma_v1_0326_len_95111	95111
twilhelma_v1_0327_len_94951	94951
twilhelma_v1_0328_len_94390	94390
twilhelma_v1_0329_len_94373	94373
twilhelma_v1_0330_len_94347	94347
twilhelma_v1_0331_len_94265	94265
twilhelma_v1_0332_len_94220	94220
twilhelma_v1_0333_len_94215	94215
twilhelma_v1_0334_len_94013	94013
twilhelma_v1_0335_len_93723	93723
twilhelma_v1_0336_len_93683	93683
twilhelma_v1_0337_len_93646	93646
twilhelma_v1_0338_len_93255	93255
twilhelma_v1_0339_len_93176	93176
twilhelma_v1_0340_len_93113	93113
twilhelma_v1_0341_len_93036	93036
twilhelma_v1_0342_len_93022	93022
twilhelma_v1_0343_len_92809	92809
twilhelma_v1_0344_len_92578	92578
twilhelma_v1_0345_len_92145	92145
twilhelma_v1_0346_len_92025	92025
twilhelma_v1_0347_len_91781	91781
twilhelma_v1_0348_len_91749	91749
twilhelma_v1_0349_len_91700	91700
twilhelma_v1_0350_len_91603	91603
twilhelma_v1_0351_len_91496	91496
twilhelma_v1_0352_len_91133	91133
twilhelma_v1_0353_len_91087	91087
twilhelma_v1_0354_len_91074	91074
twilhelma_v1_0355_len_90859	90859
twilhelma_v1_0356_len_90615	90615
twilhelma_v1_0357_len_90464	90464
twilhelma_v1_0358_len_90059	90059
twilhelma_v1_0359_len_90025	90025
twilhelma_v1_0360_len_89562	89562
twilhelma_v1_0361_len_89550	89550
twilhelma_v1_0362_len_89351	89351
twilhelma_v1_0363_len_89284	89284
twilhelma_v1_0364_len_88598	88598
twilhelma_v1_0365_len_88592	88592
twilhelma_v1_0366_len_88338	88338
twilhelma_v1_0367_len_88326	88326
twilhelma_v1_0368_len_88279	88279
twilhelma_v1_0369_len_87861	87861
twilhelma_v1_0370_len_87737	87737
twilhelma_v1_0371_len_87736	87736
twilhelma_v1_0372_len_87631	87631
twilhelma_v1_0373_len_87501	87501
twilhelma_v1_0374_len_86979	86979
twilhelma_v1_0375_len_86789	86789
twilhelma_v1_0376_len_86703	86703
twilhelma_v1_0377_len_86628	86628
twilhelma_v1_0378_len_86500	86500
twilhelma_v1_0379_len_86269	86269
twilhelma_v1_0380_len_86212	86212
twilhelma_v1_0381_len_86092	86092
twilhelma_v1_0382_len_86086	86086
twilhelma_v1_0383_len_86038	86038
twilhelma_v1_0384_len_85987	85987
twilhelma_v1_0385_len_85649	85649
twilhelma_v1_0386_len_85050	85050
twilhelma_v1_0387_len_84812	84812
twilhelma_v1_0388_len_84608	84608
twilhelma_v1_0389_len_84549	84549
twilhelma_v1_0390_len_84404	84404
twilhelma_v1_0391_len_84336	84336
twilhelma_v1_0392_len_84320	84320
twilhelma_v1_0393_len_84035	84035
twilhelma_v1_0394_len_84008	84008
twilhelma_v1_0395_len_83983	83983
twilhelma_v1_0396_len_83947	83947
twilhelma_v1_0397_len_83591	83591
twilhelma_v1_0398_len_83566	83566
twilhelma_v1_0399_len_83221	83221
twilhelma_v1_0400_len_82856	82856
twilhelma_v1_0401_len_82828	82828
twilhelma_v1_0402_len_82798	82798
twilhelma_v1_0403_len_82697	82697
twilhelma_v1_0404_len_82608	82608
twilhelma_v1_0405_len_82557	82557
twilhelma_v1_0406_len_82433	82433
twilhelma_v1_0407_len_82344	82344
twilhelma_v1_0408_len_82281	82281
twilhelma_v1_0409_len_81916	81916
twilhelma_v1_0410_len_81710	81710
twilhelma_v1_0411_len_81671	81671
twilhelma_v1_0412_len_81566	81566
twilhelma_v1_0413_len_81377	81377
twilhelma_v1_0414_len_81345	81345
twilhelma_v1_0415_len_80836	80836
twilhelma_v1_0416_len_80542	80542
twilhelma_v1_0417_len_80539	80539
twilhelma_v1_0418_len_80319	80319
twilhelma_v1_0419_len_80080	80080
twilhelma_v1_0420_len_79933	79933
twilhelma_v1_0421_len_79929	79929
twilhelma_v1_0422_len_79820	79820
twilhelma_v1_0423_len_79819	79819
twilhelma_v1_0424_len_79785	79785
twilhelma_v1_0425_len_79706	79706
twilhelma_v1_0426_len_79692	79692
twilhelma_v1_0427_len_79599	79599
twilhelma_v1_0428_len_79471	79471
twilhelma_v1_0429_len_79350	79350
twilhelma_v1_0430_len_79276	79276
twilhelma_v1_0431_len_79232	79232
twilhelma_v1_0432_len_79063	79063
twilhelma_v1_0433_len_79023	79023
twilhelma_v1_0434_len_78989	78989
twilhelma_v1_0435_len_78845	78845
twilhelma_v1_0436_len_78735	78735
twilhelma_v1_0437_len_78718	78718
twilhelma_v1_0438_len_78580	78580
twilhelma_v1_0439_len_78388	78388
twilhelma_v1_0440_len_78358	78358
twilhelma_v1_0441_len_78283	78283
twilhelma_v1_0442_len_78226	78226
twilhelma_v1_0443_len_78149	78149
twilhelma_v1_0444_len_78139	78139
twilhelma_v1_0445_len_77891	77891
twilhelma_v1_0446_len_77809	77809
twilhelma_v1_0447_len_77612	77612
twilhelma_v1_0448_len_77505	77505
twilhelma_v1_0449_len_77382	77382
twilhelma_v1_0450_len_77142	77142
twilhelma_v1_0451_len_77089	77089
twilhelma_v1_0452_len_77039	77039
twilhelma_v1_0453_len_76933	76933
twilhelma_v1_0454_len_76919	76919
twilhelma_v1_0455_len_76634	76634
twilhelma_v1_0456_len_76624	76624
twilhelma_v1_0457_len_76612	76612
twilhelma_v1_0458_len_76460	76460
twilhelma_v1_0459_len_76371	76371
twilhelma_v1_0460_len_76330	76330
twilhelma_v1_0461_len_76250	76250
twilhelma_v1_0462_len_76246	76246
twilhelma_v1_0463_len_76220	76220
twilhelma_v1_0464_len_76163	76163
twilhelma_v1_0465_len_76083	76083
twilhelma_v1_0466_len_75762	75762
twilhelma_v1_0467_len_75673	75673
twilhelma_v1_0468_len_75651	75651
twilhelma_v1_0469_len_75460	75460
twilhelma_v1_0470_len_75211	75211
twilhelma_v1_0471_len_75188	75188
twilhelma_v1_0472_len_75088	75088
twilhelma_v1_0473_len_74998	74998
twilhelma_v1_0474_len_74901	74901
twilhelma_v1_0475_len_74864	74864
twilhelma_v1_0476_len_74841	74841
twilhelma_v1_0477_len_74350	74350
twilhelma_v1_0478_len_74219	74219
twilhelma_v1_0479_len_74098	74098
twilhelma_v1_0480_len_73988	73988
twilhelma_v1_0481_len_73947	73947
twilhelma_v1_0482_len_73919	73919
twilhelma_v1_0483_len_73701	73701
twilhelma_v1_0484_len_73500	73500
twilhelma_v1_0485_len_73442	73442
twilhelma_v1_0486_len_73372	73372
twilhelma_v1_0487_len_73147	73147
twilhelma_v1_0488_len_73107	73107
twilhelma_v1_0489_len_73051	73051
twilhelma_v1_0490_len_73012	73012
twilhelma_v1_0491_len_72993	72993
twilhelma_v1_0492_len_72985	72985
twilhelma_v1_0493_len_72956	72956
twilhelma_v1_0494_len_72631	72631
twilhelma_v1_0495_len_72501	72501
twilhelma_v1_0496_len_72157	72157
twilhelma_v1_0497_len_72069	72069
twilhelma_v1_0498_len_71970	71970
twilhelma_v1_0499_len_71864	71864
twilhelma_v1_0500_len_71769	71769
twilhelma_v1_0501_len_71759	71759
twilhelma_v1_0502_len_71696	71696
twilhelma_v1_0503_len_71569	71569
twilhelma_v1_0504_len_71523	71523
twilhelma_v1_0505_len_71347	71347
twilhelma_v1_0506_len_71257	71257
twilhelma_v1_0507_len_71252	71252
twilhelma_v1_0508_len_71184	71184
twilhelma_v1_0509_len_71159	71159
twilhelma_v1_0510_len_71145	71145
twilhelma_v1_0511_len_71139	71139
twilhelma_v1_0512_len_71092	71092
twilhelma_v1_0513_len_71071	71071
twilhelma_v1_0514_len_70900	70900
twilhelma_v1_0515_len_70746	70746
twilhelma_v1_0516_len_70649	70649
twilhelma_v1_0517_len_70594	70594
twilhelma_v1_0518_len_70521	70521
twilhelma_v1_0519_len_70353	70353
twilhelma_v1_0520_len_70122	70122
twilhelma_v1_0521_len_70108	70108
twilhelma_v1_0522_len_69753	69753
twilhelma_v1_0523_len_69620	69620
twilhelma_v1_0524_len_69527	69527
twilhelma_v1_0525_len_69451	69451
twilhelma_v1_0526_len_69307	69307
twilhelma_v1_0527_len_69275	69275
twilhelma_v1_0528_len_69196	69196
twilhelma_v1_0529_len_68792	68792
twilhelma_v1_0530_len_68620	68620
twilhelma_v1_0531_len_68602	68602
twilhelma_v1_0532_len_68420	68420
twilhelma_v1_0533_len_68365	68365
twilhelma_v1_0534_len_68260	68260
twilhelma_v1_0535_len_68195	68195
twilhelma_v1_0536_len_68165	68165
twilhelma_v1_0537_len_67834	67834
twilhelma_v1_0538_len_67705	67705
twilhelma_v1_0539_len_67704	67704
twilhelma_v1_0540_len_67545	67545
twilhelma_v1_0541_len_67541	67541
twilhelma_v1_0542_len_67305	67305
twilhelma_v1_0543_len_67279	67279
twilhelma_v1_0544_len_67102	67102
twilhelma_v1_0545_len_67091	67091
twilhelma_v1_0546_len_66976	66976
twilhelma_v1_0547_len_66770	66770
twilhelma_v1_0548_len_66668	66668
twilhelma_v1_0549_len_66474	66474
twilhelma_v1_0550_len_66463	66463
twilhelma_v1_0551_len_66307	66307
twilhelma_v1_0552_len_66185	66185
twilhelma_v1_0553_len_66176	66176
twilhelma_v1_0554_len_65893	65893
twilhelma_v1_0555_len_65858	65858
twilhelma_v1_0556_len_65797	65797
twilhelma_v1_0557_len_65510	65510
twilhelma_v1_0558_len_65175	65175
twilhelma_v1_0559_len_65139	65139
twilhelma_v1_0560_len_65066	65066
twilhelma_v1_0561_len_65039	65039
twilhelma_v1_0562_len_64725	64725
twilhelma_v1_0563_len_64658	64658
twilhelma_v1_0564_len_64584	64584
twilhelma_v1_0565_len_64513	64513
twilhelma_v1_0566_len_64501	64501
twilhelma_v1_0567_len_64489	64489
twilhelma_v1_0568_len_64414	64414
twilhelma_v1_0569_len_63820	63820
twilhelma_v1_0570_len_63652	63652
twilhelma_v1_0571_len_63644	63644
twilhelma_v1_0572_len_63632	63632
twilhelma_v1_0573_len_63503	63503
twilhelma_v1_0574_len_63443	63443
twilhelma_v1_0575_len_63406	63406
twilhelma_v1_0576_len_63397	63397
twilhelma_v1_0577_len_63367	63367
twilhelma_v1_0578_len_63223	63223
twilhelma_v1_0579_len_63214	63214
twilhelma_v1_0580_len_63161	63161
twilhelma_v1_0581_len_63139	63139
twilhelma_v1_0582_len_63039	63039
twilhelma_v1_0583_len_62950	62950
twilhelma_v1_0584_len_62806	62806
twilhelma_v1_0585_len_62717	62717
twilhelma_v1_0586_len_62706	62706
twilhelma_v1_0587_len_62702	62702
twilhelma_v1_0588_len_62674	62674
twilhelma_v1_0589_len_62431	62431
twilhelma_v1_0590_len_62344	62344
twilhelma_v1_0591_len_62237	62237
twilhelma_v1_0592_len_62079	62079
twilhelma_v1_0593_len_61991	61991
twilhelma_v1_0594_len_61942	61942
twilhelma_v1_0595_len_61935	61935
twilhelma_v1_0596_len_61927	61927
twilhelma_v1_0597_len_61734	61734
twilhelma_v1_0598_len_61642	61642
twilhelma_v1_0599_len_61103	61103
twilhelma_v1_0600_len_61059	61059
twilhelma_v1_0601_len_60938	60938
twilhelma_v1_0602_len_60903	60903
twilhelma_v1_0603_len_60826	60826
twilhelma_v1_0604_len_60786	60786
twilhelma_v1_0605_len_60729	60729
twilhelma_v1_0606_len_60717	60717
twilhelma_v1_0607_len_60716	60716
twilhelma_v1_0608_len_60576	60576
twilhelma_v1_0609_len_60526	60526
twilhelma_v1_0610_len_60430	60430
twilhelma_v1_0611_len_60308	60308
twilhelma_v1_0612_len_60076	60076
twilhelma_v1_0613_len_59834	59834
twilhelma_v1_0614_len_59818	59818
twilhelma_v1_0615_len_59810	59810
twilhelma_v1_0616_len_59803	59803
twilhelma_v1_0617_len_59786	59786
twilhelma_v1_0618_len_59708	59708
twilhelma_v1_0619_len_59706	59706
twilhelma_v1_0620_len_59605	59605
twilhelma_v1_0621_len_59560	59560
twilhelma_v1_0622_len_59381	59381
twilhelma_v1_0623_len_59288	59288
twilhelma_v1_0624_len_59242	59242
twilhelma_v1_0625_len_59208	59208
twilhelma_v1_0626_len_59098	59098
twilhelma_v1_0627_len_59055	59055
twilhelma_v1_0628_len_59004	59004
twilhelma_v1_0629_len_58958	58958
twilhelma_v1_0630_len_58855	58855
twilhelma_v1_0631_len_58733	58733
twilhelma_v1_0632_len_58655	58655
twilhelma_v1_0633_len_58598	58598
twilhelma_v1_0634_len_58529	58529
twilhelma_v1_0635_len_58444	58444
twilhelma_v1_0636_len_58406	58406
twilhelma_v1_0637_len_58392	58392
twilhelma_v1_0638_len_58340	58340
twilhelma_v1_0639_len_58297	58297
twilhelma_v1_0640_len_58292	58292
twilhelma_v1_0641_len_58239	58239
twilhelma_v1_0642_len_57982	57982
twilhelma_v1_0643_len_57841	57841
twilhelma_v1_0644_len_57707	57707
twilhelma_v1_0645_len_57681	57681
twilhelma_v1_0646_len_57527	57527
twilhelma_v1_0647_len_57511	57511
twilhelma_v1_0648_len_57366	57366
twilhelma_v1_0649_len_57346	57346
twilhelma_v1_0650_len_57335	57335
twilhelma_v1_0651_len_57322	57322
twilhelma_v1_0652_len_57146	57146
twilhelma_v1_0653_len_56996	56996
twilhelma_v1_0654_len_56844	56844
twilhelma_v1_0655_len_56536	56536
twilhelma_v1_0656_len_56309	56309
twilhelma_v1_0657_len_56094	56094
twilhelma_v1_0658_len_56080	56080
twilhelma_v1_0659_len_56050	56050
twilhelma_v1_0660_len_55796	55796
twilhelma_v1_0661_len_55636	55636
twilhelma_v1_0662_len_55494	55494
twilhelma_v1_0663_len_55410	55410
twilhelma_v1_0664_len_55371	55371
twilhelma_v1_0665_len_55335	55335
twilhelma_v1_0666_len_55321	55321
twilhelma_v1_0667_len_55312	55312
twilhelma_v1_0668_len_55117	55117
twilhelma_v1_0669_len_55107	55107
twilhelma_v1_0670_len_54995	54995
twilhelma_v1_0671_len_54993	54993
twilhelma_v1_0672_len_54976	54976
twilhelma_v1_0673_len_54973	54973
twilhelma_v1_0674_len_54878	54878
twilhelma_v1_0675_len_54865	54865
twilhelma_v1_0676_len_54696	54696
twilhelma_v1_0677_len_54638	54638
twilhelma_v1_0678_len_54531	54531
twilhelma_v1_0679_len_54217	54217
twilhelma_v1_0680_len_54061	54061
twilhelma_v1_0681_len_54046	54046
twilhelma_v1_0682_len_53958	53958
twilhelma_v1_0683_len_53842	53842
twilhelma_v1_0684_len_53802	53802
twilhelma_v1_0685_len_53750	53750
twilhelma_v1_0686_len_53735	53735
twilhelma_v1_0687_len_53667	53667
twilhelma_v1_0688_len_53347	53347
twilhelma_v1_0689_len_53333	53333
twilhelma_v1_0690_len_53054	53054
twilhelma_v1_0691_len_53019	53019
twilhelma_v1_0692_len_53004	53004
twilhelma_v1_0693_len_52980	52980
twilhelma_v1_0694_len_52801	52801
twilhelma_v1_0695_len_52767	52767
twilhelma_v1_0696_len_52724	52724
twilhelma_v1_0697_len_52662	52662
twilhelma_v1_0698_len_52646	52646
twilhelma_v1_0699_len_52637	52637
twilhelma_v1_0700_len_52531	52531
twilhelma_v1_0701_len_52497	52497
twilhelma_v1_0702_len_52478	52478
twilhelma_v1_0703_len_52472	52472
twilhelma_v1_0704_len_52468	52468
twilhelma_v1_0705_len_52307	52307
twilhelma_v1_0706_len_52280	52280
twilhelma_v1_0707_len_52134	52134
twilhelma_v1_0708_len_52123	52123
twilhelma_v1_0709_len_52061	52061
twilhelma_v1_0710_len_52051	52051
twilhelma_v1_0711_len_51701	51701
twilhelma_v1_0712_len_51625	51625
twilhelma_v1_0713_len_51421	51421
twilhelma_v1_0714_len_51383	51383
twilhelma_v1_0715_len_51332	51332
twilhelma_v1_0716_len_51331	51331
twilhelma_v1_0717_len_51172	51172
twilhelma_v1_0718_len_51021	51021
twilhelma_v1_0719_len_50713	50713
twilhelma_v1_0720_len_50690	50690
twilhelma_v1_0721_len_50677	50677
twilhelma_v1_0722_len_50621	50621
twilhelma_v1_0723_len_50528	50528
twilhelma_v1_0724_len_50335	50335
twilhelma_v1_0725_len_50267	50267
twilhelma_v1_0726_len_50208	50208
twilhelma_v1_0727_len_50022	50022
twilhelma_v1_0728_len_49984	49984
twilhelma_v1_0729_len_49977	49977
twilhelma_v1_0730_len_49969	49969
twilhelma_v1_0731_len_49834	49834
twilhelma_v1_0732_len_49793	49793
twilhelma_v1_0733_len_49783	49783
twilhelma_v1_0734_len_49767	49767
twilhelma_v1_0735_len_49766	49766
twilhelma_v1_0736_len_49681	49681
twilhelma_v1_0737_len_49675	49675
twilhelma_v1_0738_len_49495	49495
twilhelma_v1_0739_len_49481	49481
twilhelma_v1_0740_len_49429	49429
twilhelma_v1_0741_len_49304	49304
twilhelma_v1_0742_len_49144	49144
twilhelma_v1_0743_len_49134	49134
twilhelma_v1_0744_len_48986	48986
twilhelma_v1_0745_len_48948	48948
twilhelma_v1_0746_len_48937	48937
twilhelma_v1_0747_len_48885	48885
twilhelma_v1_0748_len_48759	48759
twilhelma_v1_0749_len_48734	48734
twilhelma_v1_0750_len_48630	48630
twilhelma_v1_0751_len_48612	48612
twilhelma_v1_0752_len_48554	48554
twilhelma_v1_0753_len_48463	48463
twilhelma_v1_0754_len_48386	48386
twilhelma_v1_0755_len_48289	48289
twilhelma_v1_0756_len_48032	48032
twilhelma_v1_0757_len_47990	47990
twilhelma_v1_0758_len_47816	47816
twilhelma_v1_0759_len_47755	47755
twilhelma_v1_0760_len_47691	47691
twilhelma_v1_0761_len_47668	47668
twilhelma_v1_0762_len_47556	47556
twilhelma_v1_0763_len_47455	47455
twilhelma_v1_0764_len_47422	47422
twilhelma_v1_0765_len_47288	47288
twilhelma_v1_0766_len_47208	47208
twilhelma_v1_0767_len_47160	47160
twilhelma_v1_0768_len_47097	47097
twilhelma_v1_0769_len_47080	47080
twilhelma_v1_0770_len_47027	47027
twilhelma_v1_0771_len_47016	47016
twilhelma_v1_0772_len_46898	46898
twilhelma_v1_0773_len_46883	46883
twilhelma_v1_0774_len_46863	46863
twilhelma_v1_0775_len_46855	46855
twilhelma_v1_0776_len_46835	46835
twilhelma_v1_0777_len_46813	46813
twilhelma_v1_0778_len_46810	46810
twilhelma_v1_0779_len_46732	46732
twilhelma_v1_0780_len_46693	46693
twilhelma_v1_0781_len_46610	46610
twilhelma_v1_0782_len_46567	46567
twilhelma_v1_0783_len_46472	46472
twilhelma_v1_0784_len_46272	46272
twilhelma_v1_0785_len_46255	46255
twilhelma_v1_0786_len_46211	46211
twilhelma_v1_0787_len_46210	46210
twilhelma_v1_0788_len_46204	46204
twilhelma_v1_0789_len_46093	46093
twilhelma_v1_0790_len_46089	46089
twilhelma_v1_0791_len_46024	46024
twilhelma_v1_0792_len_45999	45999
twilhelma_v1_0793_len_45941	45941
twilhelma_v1_0794_len_45930	45930
twilhelma_v1_0795_len_45836	45836
twilhelma_v1_0796_len_45728	45728
twilhelma_v1_0797_len_45703	45703
twilhelma_v1_0798_len_45448	45448
twilhelma_v1_0799_len_45435	45435
twilhelma_v1_0800_len_45422	45422
twilhelma_v1_0801_len_45376	45376
twilhelma_v1_0802_len_45373	45373
twilhelma_v1_0803_len_45243	45243
twilhelma_v1_0804_len_45165	45165
twilhelma_v1_0805_len_44988	44988
twilhelma_v1_0806_len_44952	44952
twilhelma_v1_0807_len_44857	44857
twilhelma_v1_0808_len_44844	44844
twilhelma_v1_0809_len_44839	44839
twilhelma_v1_0810_len_44527	44527
twilhelma_v1_0811_len_44516	44516
twilhelma_v1_0812_len_44360	44360
twilhelma_v1_0813_len_44313	44313
twilhelma_v1_0814_len_44265	44265
twilhelma_v1_0815_len_44142	44142
twilhelma_v1_0816_len_44010	44010
twilhelma_v1_0817_len_43717	43717
twilhelma_v1_0818_len_43479	43479
twilhelma_v1_0819_len_43222	43222
twilhelma_v1_0820_len_43220	43220
twilhelma_v1_0821_len_43135	43135
twilhelma_v1_0822_len_43124	43124
twilhelma_v1_0823_len_42992	42992
twilhelma_v1_0824_len_42926	42926
twilhelma_v1_0825_len_42890	42890
twilhelma_v1_0826_len_42841	42841
twilhelma_v1_0827_len_42838	42838
twilhelma_v1_0828_len_42706	42706
twilhelma_v1_0829_len_42613	42613
twilhelma_v1_0830_len_42600	42600
twilhelma_v1_0831_len_42576	42576
twilhelma_v1_0832_len_42567	42567
twilhelma_v1_0833_len_42480	42480
twilhelma_v1_0834_len_42435	42435
twilhelma_v1_0835_len_42378	42378
twilhelma_v1_0836_len_42352	42352
twilhelma_v1_0837_len_42119	42119
twilhelma_v1_0838_len_41955	41955
twilhelma_v1_0839_len_41927	41927
twilhelma_v1_0840_len_41876	41876
twilhelma_v1_0841_len_41861	41861
twilhelma_v1_0842_len_41826	41826
twilhelma_v1_0843_len_41789	41789
twilhelma_v1_0844_len_41714	41714
twilhelma_v1_0845_len_41454	41454
twilhelma_v1_0846_len_41365	41365
twilhelma_v1_0847_len_41356	41356
twilhelma_v1_0848_len_41349	41349
twilhelma_v1_0849_len_41208	41208
twilhelma_v1_0850_len_41197	41197
twilhelma_v1_0851_len_41183	41183
twilhelma_v1_0852_len_40882	40882
twilhelma_v1_0853_len_40845	40845
twilhelma_v1_0854_len_40825	40825
twilhelma_v1_0855_len_40814	40814
twilhelma_v1_0856_len_40813	40813
twilhelma_v1_0857_len_40797	40797
twilhelma_v1_0858_len_40796	40796
twilhelma_v1_0859_len_40775	40775
twilhelma_v1_0860_len_40772	40772
twilhelma_v1_0861_len_40629	40629
twilhelma_v1_0862_len_40461	40461
twilhelma_v1_0863_len_40404	40404
twilhelma_v1_0864_len_40369	40369
twilhelma_v1_0865_len_40321	40321
twilhelma_v1_0866_len_40262	40262
twilhelma_v1_0867_len_40224	40224
twilhelma_v1_0868_len_40181	40181
twilhelma_v1_0869_len_40180	40180
twilhelma_v1_0870_len_40178	40178
twilhelma_v1_0871_len_40111	40111
twilhelma_v1_0872_len_40099	40099
twilhelma_v1_0873_len_40022	40022
twilhelma_v1_0874_len_40017	40017
twilhelma_v1_0875_len_39896	39896
twilhelma_v1_0876_len_39889	39889
twilhelma_v1_0877_len_39833	39833
twilhelma_v1_0878_len_39772	39772
twilhelma_v1_0879_len_39765	39765
twilhelma_v1_0880_len_39672	39672
twilhelma_v1_0881_len_39629	39629
twilhelma_v1_0882_len_39483	39483
twilhelma_v1_0883_len_39430	39430
twilhelma_v1_0884_len_39423	39423
twilhelma_v1_0885_len_39416	39416
twilhelma_v1_0886_len_39337	39337
twilhelma_v1_0887_len_39329	39329
twilhelma_v1_0888_len_39300	39300
twilhelma_v1_0889_len_39247	39247
twilhelma_v1_0890_len_39200	39200
twilhelma_v1_0891_len_39085	39085
twilhelma_v1_0892_len_38982	38982
twilhelma_v1_0893_len_38901	38901
twilhelma_v1_0894_len_38716	38716
twilhelma_v1_0895_len_38659	38659
twilhelma_v1_0896_len_38650	38650
twilhelma_v1_0897_len_38496	38496
twilhelma_v1_0898_len_38466	38466
twilhelma_v1_0899_len_38455	38455
twilhelma_v1_0900_len_38451	38451
twilhelma_v1_0901_len_38409	38409
twilhelma_v1_0902_len_38312	38312
twilhelma_v1_0903_len_38225	38225
twilhelma_v1_0904_len_38062	38062
twilhelma_v1_0905_len_38020	38020
twilhelma_v1_0906_len_37796	37796
twilhelma_v1_0907_len_37677	37677
twilhelma_v1_0908_len_37674	37674
twilhelma_v1_0909_len_37650	37650
twilhelma_v1_0910_len_37603	37603
twilhelma_v1_0911_len_37603	37603
twilhelma_v1_0912_len_37591	37591
twilhelma_v1_0913_len_37578	37578
twilhelma_v1_0914_len_37545	37545
twilhelma_v1_0915_len_37539	37539
twilhelma_v1_0916_len_37491	37491
twilhelma_v1_0917_len_37481	37481
twilhelma_v1_0918_len_37480	37480
twilhelma_v1_0919_len_37399	37399
twilhelma_v1_0920_len_37274	37274
twilhelma_v1_0921_len_37147	37147
twilhelma_v1_0922_len_37095	37095
twilhelma_v1_0923_len_37085	37085
twilhelma_v1_0924_len_36879	36879
twilhelma_v1_0925_len_36796	36796
twilhelma_v1_0926_len_36788	36788
twilhelma_v1_0927_len_36771	36771
twilhelma_v1_0928_len_36749	36749
twilhelma_v1_0929_len_36694	36694
twilhelma_v1_0930_len_36595	36595
twilhelma_v1_0931_len_36503	36503
twilhelma_v1_0932_len_36488	36488
twilhelma_v1_0933_len_36484	36484
twilhelma_v1_0934_len_36478	36478
twilhelma_v1_0935_len_36470	36470
twilhelma_v1_0936_len_36431	36431
twilhelma_v1_0937_len_36426	36426
twilhelma_v1_0938_len_36341	36341
twilhelma_v1_0939_len_36310	36310
twilhelma_v1_0940_len_36295	36295
twilhelma_v1_0941_len_36215	36215
twilhelma_v1_0942_len_36139	36139
twilhelma_v1_0943_len_36120	36120
twilhelma_v1_0944_len_36068	36068
twilhelma_v1_0945_len_36062	36062
twilhelma_v1_0946_len_36034	36034
twilhelma_v1_0947_len_36008	36008
twilhelma_v1_0948_len_35922	35922
twilhelma_v1_0949_len_35900	35900
twilhelma_v1_0950_len_35878	35878
twilhelma_v1_0951_len_35746	35746
twilhelma_v1_0952_len_35627	35627
twilhelma_v1_0953_len_35575	35575
twilhelma_v1_0954_len_35474	35474
twilhelma_v1_0955_len_35247	35247
twilhelma_v1_0956_len_35142	35142
twilhelma_v1_0957_len_35131	35131
twilhelma_v1_0958_len_35085	35085
twilhelma_v1_0959_len_35070	35070
twilhelma_v1_0960_len_34973	34973
twilhelma_v1_0961_len_34941	34941
twilhelma_v1_0962_len_34847	34847
twilhelma_v1_0963_len_34732	34732
twilhelma_v1_0964_len_34655	34655
twilhelma_v1_0965_len_34623	34623
twilhelma_v1_0966_len_34554	34554
twilhelma_v1_0967_len_34553	34553
twilhelma_v1_0968_len_34485	34485
twilhelma_v1_0969_len_34480	34480
twilhelma_v1_0970_len_34308	34308
twilhelma_v1_0971_len_34288	34288
twilhelma_v1_0972_len_34244	34244
twilhelma_v1_0973_len_34186	34186
twilhelma_v1_0974_len_34153	34153
twilhelma_v1_0975_len_34081	34081
twilhelma_v1_0976_len_34009	34009
twilhelma_v1_0977_len_33934	33934
twilhelma_v1_0978_len_33924	33924
twilhelma_v1_0979_len_33923	33923
twilhelma_v1_0980_len_33811	33811
twilhelma_v1_0981_len_33768	33768
twilhelma_v1_0982_len_33687	33687
twilhelma_v1_0983_len_33680	33680
twilhelma_v1_0984_len_33618	33618
twilhelma_v1_0985_len_33575	33575
twilhelma_v1_0986_len_33451	33451
twilhelma_v1_0987_len_33267	33267
twilhelma_v1_0988_len_33233	33233
twilhelma_v1_0989_len_33111	33111
twilhelma_v1_0990_len_33111	33111
twilhelma_v1_0991_len_33086	33086
twilhelma_v1_0992_len_32962	32962
twilhelma_v1_0993_len_32950	32950
twilhelma_v1_0994_len_32872	32872
twilhelma_v1_0995_len_32864	32864
twilhelma_v1_0996_len_32805	32805
twilhelma_v1_0997_len_32768	32768
twilhelma_v1_0998_len_32730	32730
twilhelma_v1_0999_len_32724	32724
twilhelma_v1_1000_len_32719	32719
twilhelma_v1_1001_len_32631	32631
twilhelma_v1_1002_len_32610	32610
twilhelma_v1_1003_len_32586	32586
twilhelma_v1_1004_len_32585	32585
twilhelma_v1_1005_len_32535	32535
twilhelma_v1_1006_len_32465	32465
twilhelma_v1_1007_len_32395	32395
twilhelma_v1_1008_len_32350	32350
twilhelma_v1_1009_len_32286	32286
twilhelma_v1_1010_len_32248	32248
twilhelma_v1_1011_len_32247	32247
twilhelma_v1_1012_len_32141	32141
twilhelma_v1_1013_len_32121	32121
twilhelma_v1_1014_len_32102	32102
twilhelma_v1_1015_len_32060	32060
twilhelma_v1_1016_len_31996	31996
twilhelma_v1_1017_len_31843	31843
twilhelma_v1_1018_len_31784	31784
twilhelma_v1_1019_len_31779	31779
twilhelma_v1_1020_len_31763	31763
twilhelma_v1_1021_len_31751	31751
twilhelma_v1_1022_len_31668	31668
twilhelma_v1_1023_len_31637	31637
twilhelma_v1_1024_len_31618	31618
twilhelma_v1_1025_len_31609	31609
twilhelma_v1_1026_len_31573	31573
twilhelma_v1_1027_len_31570	31570
twilhelma_v1_1028_len_31443	31443
twilhelma_v1_1029_len_31394	31394
twilhelma_v1_1030_len_31351	31351
twilhelma_v1_1031_len_31348	31348
twilhelma_v1_1032_len_31325	31325
twilhelma_v1_1033_len_31307	31307
twilhelma_v1_1034_len_31216	31216
twilhelma_v1_1035_len_31135	31135
twilhelma_v1_1036_len_31072	31072
twilhelma_v1_1037_len_30941	30941
twilhelma_v1_1038_len_30940	30940
twilhelma_v1_1039_len_30898	30898
twilhelma_v1_1040_len_30852	30852
twilhelma_v1_1041_len_30836	30836
twilhelma_v1_1042_len_30805	30805
twilhelma_v1_1043_len_30794	30794
twilhelma_v1_1044_len_30779	30779
twilhelma_v1_1045_len_30717	30717
twilhelma_v1_1046_len_30711	30711
twilhelma_v1_1047_len_30681	30681
twilhelma_v1_1048_len_30644	30644
twilhelma_v1_1049_len_30644	30644
twilhelma_v1_1050_len_30599	30599
twilhelma_v1_1051_len_30583	30583
twilhelma_v1_1052_len_30565	30565
twilhelma_v1_1053_len_30562	30562
twilhelma_v1_1054_len_30494	30494
twilhelma_v1_1055_len_30479	30479
twilhelma_v1_1056_len_30471	30471
twilhelma_v1_1057_len_30449	30449
twilhelma_v1_1058_len_30073	30073
twilhelma_v1_1059_len_30050	30050
twilhelma_v1_1060_len_30043	30043
twilhelma_v1_1061_len_29951	29951
twilhelma_v1_1062_len_29945	29945
twilhelma_v1_1063_len_29913	29913
twilhelma_v1_1064_len_29912	29912
twilhelma_v1_1065_len_29870	29870
twilhelma_v1_1066_len_29773	29773
twilhelma_v1_1067_len_29762	29762
twilhelma_v1_1068_len_29753	29753
twilhelma_v1_1069_len_29735	29735
twilhelma_v1_1070_len_29669	29669
twilhelma_v1_1071_len_29609	29609
twilhelma_v1_1072_len_29607	29607
twilhelma_v1_1073_len_29561	29561
twilhelma_v1_1074_len_29484	29484
twilhelma_v1_1075_len_29360	29360
twilhelma_v1_1076_len_29312	29312
twilhelma_v1_1077_len_29279	29279
twilhelma_v1_1078_len_29264	29264
twilhelma_v1_1079_len_29262	29262
twilhelma_v1_1080_len_29253	29253
twilhelma_v1_1081_len_29191	29191
twilhelma_v1_1082_len_29175	29175
twilhelma_v1_1083_len_29138	29138
twilhelma_v1_1084_len_29135	29135
twilhelma_v1_1085_len_29119	29119
twilhelma_v1_1086_len_29045	29045
twilhelma_v1_1087_len_29024	29024
twilhelma_v1_1088_len_29022	29022
twilhelma_v1_1089_len_29008	29008
twilhelma_v1_1090_len_29005	29005
twilhelma_v1_1091_len_29002	29002
twilhelma_v1_1092_len_28997	28997
twilhelma_v1_1093_len_28960	28960
twilhelma_v1_1094_len_28957	28957
twilhelma_v1_1095_len_28941	28941
twilhelma_v1_1096_len_28889	28889
twilhelma_v1_1097_len_28845	28845
twilhelma_v1_1098_len_28563	28563
twilhelma_v1_1099_len_28475	28475
twilhelma_v1_1100_len_28457	28457
twilhelma_v1_1101_len_28363	28363
twilhelma_v1_1102_len_28350	28350
twilhelma_v1_1103_len_28347	28347
twilhelma_v1_1104_len_28270	28270
twilhelma_v1_1105_len_28264	28264
twilhelma_v1_1106_len_28169	28169
twilhelma_v1_1107_len_28160	28160
twilhelma_v1_1108_len_28109	28109
twilhelma_v1_1109_len_28105	28105
twilhelma_v1_1110_len_27966	27966
twilhelma_v1_1111_len_27962	27962
twilhelma_v1_1112_len_27938	27938
twilhelma_v1_1113_len_27911	27911
twilhelma_v1_1114_len_27860	27860
twilhelma_v1_1115_len_27796	27796
twilhelma_v1_1116_len_27760	27760
twilhelma_v1_1117_len_27726	27726
twilhelma_v1_1118_len_27726	27726
twilhelma_v1_1119_len_27718	27718
twilhelma_v1_1120_len_27644	27644
twilhelma_v1_1121_len_27583	27583
twilhelma_v1_1122_len_27580	27580
twilhelma_v1_1123_len_27526	27526
twilhelma_v1_1124_len_27508	27508
twilhelma_v1_1125_len_27498	27498
twilhelma_v1_1126_len_27427	27427
twilhelma_v1_1127_len_27146	27146
twilhelma_v1_1128_len_27080	27080
twilhelma_v1_1129_len_27079	27079
twilhelma_v1_1130_len_27053	27053
twilhelma_v1_1131_len_27022	27022
twilhelma_v1_1132_len_27010	27010
twilhelma_v1_1133_len_26992	26992
twilhelma_v1_1134_len_26986	26986
twilhelma_v1_1135_len_26927	26927
twilhelma_v1_1136_len_26916	26916
twilhelma_v1_1137_len_26893	26893
twilhelma_v1_1138_len_26888	26888
twilhelma_v1_1139_len_26884	26884
twilhelma_v1_1140_len_26800	26800
twilhelma_v1_1141_len_26794	26794
twilhelma_v1_1142_len_26784	26784
twilhelma_v1_1143_len_26745	26745
twilhelma_v1_1144_len_26623	26623
twilhelma_v1_1145_len_26543	26543
twilhelma_v1_1146_len_26527	26527
twilhelma_v1_1147_len_26465	26465
twilhelma_v1_1148_len_26411	26411
twilhelma_v1_1149_len_26402	26402
twilhelma_v1_1150_len_26281	26281
twilhelma_v1_1151_len_26200	26200
twilhelma_v1_1152_len_26186	26186
twilhelma_v1_1153_len_26184	26184
twilhelma_v1_1154_len_26172	26172
twilhelma_v1_1155_len_26163	26163
twilhelma_v1_1156_len_26162	26162
twilhelma_v1_1157_len_26108	26108
twilhelma_v1_1158_len_26039	26039
twilhelma_v1_1159_len_26018	26018
twilhelma_v1_1160_len_25994	25994
twilhelma_v1_1161_len_25940	25940
twilhelma_v1_1162_len_25926	25926
twilhelma_v1_1163_len_25921	25921
twilhelma_v1_1164_len_25915	25915
twilhelma_v1_1165_len_25885	25885
twilhelma_v1_1166_len_25807	25807
twilhelma_v1_1167_len_25796	25796
twilhelma_v1_1168_len_25782	25782
twilhelma_v1_1169_len_25715	25715
twilhelma_v1_1170_len_25714	25714
twilhelma_v1_1171_len_25695	25695
twilhelma_v1_1172_len_25695	25695
twilhelma_v1_1173_len_25625	25625
twilhelma_v1_1174_len_25616	25616
twilhelma_v1_1175_len_25586	25586
twilhelma_v1_1176_len_25570	25570
twilhelma_v1_1177_len_25482	25482
twilhelma_v1_1178_len_25440	25440
twilhelma_v1_1179_len_25437	25437
twilhelma_v1_1180_len_25418	25418
twilhelma_v1_1181_len_25392	25392
twilhelma_v1_1182_len_25356	25356
twilhelma_v1_1183_len_25295	25295
twilhelma_v1_1184_len_25256	25256
twilhelma_v1_1185_len_25193	25193
twilhelma_v1_1186_len_25132	25132
twilhelma_v1_1187_len_25101	25101
twilhelma_v1_1188_len_25055	25055
twilhelma_v1_1189_len_24996	24996
twilhelma_v1_1190_len_24978	24978
twilhelma_v1_1191_len_24943	24943
twilhelma_v1_1192_len_24939	24939
twilhelma_v1_1193_len_24935	24935
twilhelma_v1_1194_len_24931	24931
twilhelma_v1_1195_len_24873	24873
twilhelma_v1_1196_len_24851	24851
twilhelma_v1_1197_len_24754	24754
twilhelma_v1_1198_len_24665	24665
twilhelma_v1_1199_len_24661	24661
twilhelma_v1_1200_len_24581	24581
twilhelma_v1_1201_len_24558	24558
twilhelma_v1_1202_len_24319	24319
twilhelma_v1_1203_len_24304	24304
twilhelma_v1_1204_len_24141	24141
twilhelma_v1_1205_len_24089	24089
twilhelma_v1_1206_len_24069	24069
twilhelma_v1_1207_len_24051	24051
twilhelma_v1_1208_len_24043	24043
twilhelma_v1_1209_len_24012	24012
twilhelma_v1_1210_len_23993	23993
twilhelma_v1_1211_len_23946	23946
twilhelma_v1_1212_len_23869	23869
twilhelma_v1_1213_len_23843	23843
twilhelma_v1_1214_len_23770	23770
twilhelma_v1_1215_len_23766	23766
twilhelma_v1_1216_len_23652	23652
twilhelma_v1_1217_len_23650	23650
twilhelma_v1_1218_len_23638	23638
twilhelma_v1_1219_len_23618	23618
twilhelma_v1_1220_len_23616	23616
twilhelma_v1_1221_len_23606	23606
twilhelma_v1_1222_len_23459	23459
twilhelma_v1_1223_len_23456	23456
twilhelma_v1_1224_len_23406	23406
twilhelma_v1_1225_len_23388	23388
twilhelma_v1_1226_len_23367	23367
twilhelma_v1_1227_len_23332	23332
twilhelma_v1_1228_len_23234	23234
twilhelma_v1_1229_len_23083	23083
twilhelma_v1_1230_len_23067	23067
twilhelma_v1_1231_len_23054	23054
twilhelma_v1_1232_len_23039	23039
twilhelma_v1_1233_len_23037	23037
twilhelma_v1_1234_len_23023	23023
twilhelma_v1_1235_len_23000	23000
twilhelma_v1_1236_len_22977	22977
twilhelma_v1_1237_len_22955	22955
twilhelma_v1_1238_len_22942	22942
twilhelma_v1_1239_len_22902	22902
twilhelma_v1_1240_len_22877	22877
twilhelma_v1_1241_len_22786	22786
twilhelma_v1_1242_len_22784	22784
twilhelma_v1_1243_len_22780	22780
twilhelma_v1_1244_len_22692	22692
twilhelma_v1_1245_len_22559	22559
twilhelma_v1_1246_len_22555	22555
twilhelma_v1_1247_len_22533	22533
twilhelma_v1_1248_len_22500	22500
twilhelma_v1_1249_len_22496	22496
twilhelma_v1_1250_len_22476	22476
twilhelma_v1_1251_len_22473	22473
twilhelma_v1_1252_len_22456	22456
twilhelma_v1_1253_len_22444	22444
twilhelma_v1_1254_len_22431	22431
twilhelma_v1_1255_len_22369	22369
twilhelma_v1_1256_len_22352	22352
twilhelma_v1_1257_len_22330	22330
twilhelma_v1_1258_len_22233	22233
twilhelma_v1_1259_len_22232	22232
twilhelma_v1_1260_len_22155	22155
twilhelma_v1_1261_len_22126	22126
twilhelma_v1_1262_len_22109	22109
twilhelma_v1_1263_len_22011	22011
twilhelma_v1_1264_len_21964	21964
twilhelma_v1_1265_len_21956	21956
twilhelma_v1_1266_len_21953	21953
twilhelma_v1_1267_len_21945	21945
twilhelma_v1_1268_len_21938	21938
twilhelma_v1_1269_len_21936	21936
twilhelma_v1_1270_len_21926	21926
twilhelma_v1_1271_len_21894	21894
twilhelma_v1_1272_len_21889	21889
twilhelma_v1_1273_len_21874	21874
twilhelma_v1_1274_len_21870	21870
twilhelma_v1_1275_len_21869	21869
twilhelma_v1_1276_len_21857	21857
twilhelma_v1_1277_len_21842	21842
twilhelma_v1_1278_len_21823	21823
twilhelma_v1_1279_len_21766	21766
twilhelma_v1_1280_len_21743	21743
twilhelma_v1_1281_len_21643	21643
twilhelma_v1_1282_len_21618	21618
twilhelma_v1_1283_len_21606	21606
twilhelma_v1_1284_len_21599	21599
twilhelma_v1_1285_len_21594	21594
twilhelma_v1_1286_len_21558	21558
twilhelma_v1_1287_len_21538	21538
twilhelma_v1_1288_len_21510	21510
twilhelma_v1_1289_len_21474	21474
twilhelma_v1_1290_len_21451	21451
twilhelma_v1_1291_len_21423	21423
twilhelma_v1_1292_len_21379	21379
twilhelma_v1_1293_len_21369	21369
twilhelma_v1_1294_len_21366	21366
twilhelma_v1_1295_len_21340	21340
twilhelma_v1_1296_len_21333	21333
twilhelma_v1_1297_len_21310	21310
twilhelma_v1_1298_len_21270	21270
twilhelma_v1_1299_len_21233	21233
twilhelma_v1_1300_len_21205	21205
twilhelma_v1_1301_len_21200	21200
twilhelma_v1_1302_len_21170	21170
twilhelma_v1_1303_len_21155	21155
twilhelma_v1_1304_len_21133	21133
twilhelma_v1_1305_len_21102	21102
twilhelma_v1_1306_len_21012	21012
twilhelma_v1_1307_len_21002	21002
twilhelma_v1_1308_len_20985	20985
twilhelma_v1_1309_len_20978	20978
twilhelma_v1_1310_len_20936	20936
twilhelma_v1_1311_len_20935	20935
twilhelma_v1_1312_len_20915	20915
twilhelma_v1_1313_len_20904	20904
twilhelma_v1_1314_len_20859	20859
twilhelma_v1_1315_len_20855	20855
twilhelma_v1_1316_len_20849	20849
twilhelma_v1_1317_len_20842	20842
twilhelma_v1_1318_len_20837	20837
twilhelma_v1_1319_len_20802	20802
twilhelma_v1_1320_len_20783	20783
twilhelma_v1_1321_len_20776	20776
twilhelma_v1_1322_len_20770	20770
twilhelma_v1_1323_len_20707	20707
twilhelma_v1_1324_len_20645	20645
twilhelma_v1_1325_len_20640	20640
twilhelma_v1_1326_len_20639	20639
twilhelma_v1_1327_len_20633	20633
twilhelma_v1_1328_len_20599	20599
twilhelma_v1_1329_len_20582	20582
twilhelma_v1_1330_len_20440	20440
twilhelma_v1_1331_len_20414	20414
twilhelma_v1_1332_len_20285	20285
twilhelma_v1_1333_len_20219	20219
twilhelma_v1_1334_len_20184	20184
twilhelma_v1_1335_len_20183	20183
twilhelma_v1_1336_len_20145	20145
twilhelma_v1_1337_len_20104	20104
twilhelma_v1_1338_len_20087	20087
twilhelma_v1_1339_len_20010	20010
twilhelma_v1_1340_len_19997	19997
twilhelma_v1_1341_len_19977	19977
twilhelma_v1_1342_len_19955	19955
twilhelma_v1_1343_len_19907	19907
twilhelma_v1_1344_len_19889	19889
twilhelma_v1_1345_len_19875	19875
twilhelma_v1_1346_len_19818	19818
twilhelma_v1_1347_len_19798	19798
twilhelma_v1_1348_len_19782	19782
twilhelma_v1_1349_len_19753	19753
twilhelma_v1_1350_len_19688	19688
twilhelma_v1_1351_len_19644	19644
twilhelma_v1_1352_len_19634	19634
twilhelma_v1_1353_len_19572	19572
twilhelma_v1_1354_len_19571	19571
twilhelma_v1_1355_len_19527	19527
twilhelma_v1_1356_len_19519	19519
twilhelma_v1_1357_len_19504	19504
twilhelma_v1_1358_len_19493	19493
twilhelma_v1_1359_len_19491	19491
twilhelma_v1_1360_len_19449	19449
twilhelma_v1_1361_len_19423	19423
twilhelma_v1_1362_len_19352	19352
twilhelma_v1_1363_len_19350	19350
twilhelma_v1_1364_len_19278	19278
twilhelma_v1_1365_len_19266	19266
twilhelma_v1_1366_len_19225	19225
twilhelma_v1_1367_len_19218	19218
twilhelma_v1_1368_len_19214	19214
twilhelma_v1_1369_len_19174	19174
twilhelma_v1_1370_len_19165	19165
twilhelma_v1_1371_len_19159	19159
twilhelma_v1_1372_len_19158	19158
twilhelma_v1_1373_len_19126	19126
twilhelma_v1_1374_len_19098	19098
twilhelma_v1_1375_len_19083	19083
twilhelma_v1_1376_len_19020	19020
twilhelma_v1_1377_len_19017	19017
twilhelma_v1_1378_len_19010	19010
twilhelma_v1_1379_len_19006	19006
twilhelma_v1_1380_len_19002	19002
twilhelma_v1_1381_len_18997	18997
twilhelma_v1_1382_len_18992	18992
twilhelma_v1_1383_len_18972	18972
twilhelma_v1_1384_len_18959	18959
twilhelma_v1_1385_len_18953	18953
twilhelma_v1_1386_len_18948	18948
twilhelma_v1_1387_len_18945	18945
twilhelma_v1_1388_len_18945	18945
twilhelma_v1_1389_len_18914	18914
twilhelma_v1_1390_len_18902	18902
twilhelma_v1_1391_len_18897	18897
twilhelma_v1_1392_len_18896	18896
twilhelma_v1_1393_len_18861	18861
twilhelma_v1_1394_len_18859	18859
twilhelma_v1_1395_len_18840	18840
twilhelma_v1_1396_len_18763	18763
twilhelma_v1_1397_len_18715	18715
twilhelma_v1_1398_len_18699	18699
twilhelma_v1_1399_len_18671	18671
twilhelma_v1_1400_len_18669	18669
twilhelma_v1_1401_len_18654	18654
twilhelma_v1_1402_len_18638	18638
twilhelma_v1_1403_len_18619	18619
twilhelma_v1_1404_len_18610	18610
twilhelma_v1_1405_len_18551	18551
twilhelma_v1_1406_len_18542	18542
twilhelma_v1_1407_len_18536	18536
twilhelma_v1_1408_len_18513	18513
twilhelma_v1_1409_len_18455	18455
twilhelma_v1_1410_len_18440	18440
twilhelma_v1_1411_len_18420	18420
twilhelma_v1_1412_len_18385	18385
twilhelma_v1_1413_len_18368	18368
twilhelma_v1_1414_len_18344	18344
twilhelma_v1_1415_len_18323	18323
twilhelma_v1_1416_len_18266	18266
twilhelma_v1_1417_len_18265	18265
twilhelma_v1_1418_len_18240	18240
twilhelma_v1_1419_len_18237	18237
twilhelma_v1_1420_len_18199	18199
twilhelma_v1_1421_len_18140	18140
twilhelma_v1_1422_len_18139	18139
twilhelma_v1_1423_len_18114	18114
twilhelma_v1_1424_len_18084	18084
twilhelma_v1_1425_len_18079	18079
twilhelma_v1_1426_len_18028	18028
twilhelma_v1_1427_len_18015	18015
twilhelma_v1_1428_len_18002	18002
twilhelma_v1_1429_len_17981	17981
twilhelma_v1_1430_len_17973	17973
twilhelma_v1_1431_len_17968	17968
twilhelma_v1_1432_len_17967	17967
twilhelma_v1_1433_len_17961	17961
twilhelma_v1_1434_len_17900	17900
twilhelma_v1_1435_len_17858	17858
twilhelma_v1_1436_len_17851	17851
twilhelma_v1_1437_len_17848	17848
twilhelma_v1_1438_len_17847	17847
twilhelma_v1_1439_len_17843	17843
twilhelma_v1_1440_len_17835	17835
twilhelma_v1_1441_len_17832	17832
twilhelma_v1_1442_len_17830	17830
twilhelma_v1_1443_len_17758	17758
twilhelma_v1_1444_len_17734	17734
twilhelma_v1_1445_len_17700	17700
twilhelma_v1_1446_len_17691	17691
twilhelma_v1_1447_len_17664	17664
twilhelma_v1_1448_len_17648	17648
twilhelma_v1_1449_len_17627	17627
twilhelma_v1_1450_len_17625	17625
twilhelma_v1_1451_len_17609	17609
twilhelma_v1_1452_len_17604	17604
twilhelma_v1_1453_len_17576	17576
twilhelma_v1_1454_len_17575	17575
twilhelma_v1_1455_len_17557	17557
twilhelma_v1_1456_len_17544	17544
twilhelma_v1_1457_len_17544	17544
twilhelma_v1_1458_len_17507	17507
twilhelma_v1_1459_len_17503	17503
twilhelma_v1_1460_len_17501	17501
twilhelma_v1_1461_len_17501	17501
twilhelma_v1_1462_len_17493	17493
twilhelma_v1_1463_len_17478	17478
twilhelma_v1_1464_len_17449	17449
twilhelma_v1_1465_len_17419	17419
twilhelma_v1_1466_len_17395	17395
twilhelma_v1_1467_len_17357	17357
twilhelma_v1_1468_len_17355	17355
twilhelma_v1_1469_len_17332	17332
twilhelma_v1_1470_len_17296	17296
twilhelma_v1_1471_len_17295	17295
twilhelma_v1_1472_len_17285	17285
twilhelma_v1_1473_len_17259	17259
twilhelma_v1_1474_len_17246	17246
twilhelma_v1_1475_len_17211	17211
twilhelma_v1_1476_len_17154	17154
twilhelma_v1_1477_len_17146	17146
twilhelma_v1_1478_len_17137	17137
twilhelma_v1_1479_len_17118	17118
twilhelma_v1_1480_len_17086	17086
twilhelma_v1_1481_len_17064	17064
twilhelma_v1_1482_len_17033	17033
twilhelma_v1_1483_len_16972	16972
twilhelma_v1_1484_len_16957	16957
twilhelma_v1_1485_len_16948	16948
twilhelma_v1_1486_len_16936	16936
twilhelma_v1_1487_len_16924	16924
twilhelma_v1_1488_len_16918	16918
twilhelma_v1_1489_len_16914	16914
twilhelma_v1_1490_len_16911	16911
twilhelma_v1_1491_len_16886	16886
twilhelma_v1_1492_len_16884	16884
twilhelma_v1_1493_len_16842	16842
twilhelma_v1_1494_len_16791	16791
twilhelma_v1_1495_len_16787	16787
twilhelma_v1_1496_len_16767	16767
twilhelma_v1_1497_len_16762	16762
twilhelma_v1_1498_len_16748	16748
twilhelma_v1_1499_len_16687	16687
twilhelma_v1_1500_len_16684	16684
twilhelma_v1_1501_len_16679	16679
twilhelma_v1_1502_len_16649	16649
twilhelma_v1_1503_len_16647	16647
twilhelma_v1_1504_len_16625	16625
twilhelma_v1_1505_len_16605	16605
twilhelma_v1_1506_len_16541	16541
twilhelma_v1_1507_len_16522	16522
twilhelma_v1_1508_len_16521	16521
twilhelma_v1_1509_len_16504	16504
twilhelma_v1_1510_len_16469	16469
twilhelma_v1_1511_len_16468	16468
twilhelma_v1_1512_len_16451	16451
twilhelma_v1_1513_len_16444	16444
twilhelma_v1_1514_len_16410	16410
twilhelma_v1_1515_len_16407	16407
twilhelma_v1_1516_len_16312	16312
twilhelma_v1_1517_len_16308	16308
twilhelma_v1_1518_len_16299	16299
twilhelma_v1_1519_len_16281	16281
twilhelma_v1_1520_len_16280	16280
twilhelma_v1_1521_len_16265	16265
twilhelma_v1_1522_len_16264	16264
twilhelma_v1_1523_len_16240	16240
twilhelma_v1_1524_len_16205	16205
twilhelma_v1_1525_len_16186	16186
twilhelma_v1_1526_len_16173	16173
twilhelma_v1_1527_len_16142	16142
twilhelma_v1_1528_len_16141	16141
twilhelma_v1_1529_len_16135	16135
twilhelma_v1_1530_len_16116	16116
twilhelma_v1_1531_len_16082	16082
twilhelma_v1_1532_len_16067	16067
twilhelma_v1_1533_len_16033	16033
twilhelma_v1_1534_len_16029	16029
twilhelma_v1_1535_len_16022	16022
twilhelma_v1_1536_len_16011	16011
twilhelma_v1_1537_len_15988	15988
twilhelma_v1_1538_len_15986	15986
twilhelma_v1_1539_len_15961	15961
twilhelma_v1_1540_len_15958	15958
twilhelma_v1_1541_len_15957	15957
twilhelma_v1_1542_len_15947	15947
twilhelma_v1_1543_len_15925	15925
twilhelma_v1_1544_len_15925	15925
twilhelma_v1_1545_len_15907	15907
twilhelma_v1_1546_len_15897	15897
twilhelma_v1_1547_len_15896	15896
twilhelma_v1_1548_len_15885	15885
twilhelma_v1_1549_len_15834	15834
twilhelma_v1_1550_len_15831	15831
twilhelma_v1_1551_len_15772	15772
twilhelma_v1_1552_len_15770	15770
twilhelma_v1_1553_len_15746	15746
twilhelma_v1_1554_len_15687	15687
twilhelma_v1_1555_len_15638	15638
twilhelma_v1_1556_len_15597	15597
twilhelma_v1_1557_len_15561	15561
twilhelma_v1_1558_len_15560	15560
twilhelma_v1_1559_len_15549	15549
twilhelma_v1_1560_len_15546	15546
twilhelma_v1_1561_len_15538	15538
twilhelma_v1_1562_len_15523	15523
twilhelma_v1_1563_len_15521	15521
twilhelma_v1_1564_len_15509	15509
twilhelma_v1_1565_len_15480	15480
twilhelma_v1_1566_len_15475	15475
twilhelma_v1_1567_len_15472	15472
twilhelma_v1_1568_len_15436	15436
twilhelma_v1_1569_len_15401	15401
twilhelma_v1_1570_len_15397	15397
twilhelma_v1_1571_len_15395	15395
twilhelma_v1_1572_len_15392	15392
twilhelma_v1_1573_len_15366	15366
twilhelma_v1_1574_len_15362	15362
twilhelma_v1_1575_len_15360	15360
twilhelma_v1_1576_len_15350	15350
twilhelma_v1_1577_len_15332	15332
twilhelma_v1_1578_len_15312	15312
twilhelma_v1_1579_len_15298	15298
twilhelma_v1_1580_len_15295	15295
twilhelma_v1_1581_len_15238	15238
twilhelma_v1_1582_len_15236	15236
twilhelma_v1_1583_len_15217	15217
twilhelma_v1_1584_len_15198	15198
twilhelma_v1_1585_len_15151	15151
twilhelma_v1_1586_len_15135	15135
twilhelma_v1_1587_len_15116	15116
twilhelma_v1_1588_len_15115	15115
twilhelma_v1_1589_len_15108	15108
twilhelma_v1_1590_len_15106	15106
twilhelma_v1_1591_len_15086	15086
twilhelma_v1_1592_len_15059	15059
twilhelma_v1_1593_len_15049	15049
twilhelma_v1_1594_len_15046	15046
twilhelma_v1_1595_len_15041	15041
twilhelma_v1_1596_len_15023	15023
twilhelma_v1_1597_len_14996	14996
twilhelma_v1_1598_len_14975	14975
twilhelma_v1_1599_len_14969	14969
twilhelma_v1_1600_len_14965	14965
twilhelma_v1_1601_len_14949	14949
twilhelma_v1_1602_len_14943	14943
twilhelma_v1_1603_len_14935	14935
twilhelma_v1_1604_len_14914	14914
twilhelma_v1_1605_len_14913	14913
twilhelma_v1_1606_len_14913	14913
twilhelma_v1_1607_len_14880	14880
twilhelma_v1_1608_len_14870	14870
twilhelma_v1_1609_len_14832	14832
twilhelma_v1_1610_len_14825	14825
twilhelma_v1_1611_len_14818	14818
twilhelma_v1_1612_len_14817	14817
twilhelma_v1_1613_len_14797	14797
twilhelma_v1_1614_len_14788	14788
twilhelma_v1_1615_len_14742	14742
twilhelma_v1_1616_len_14740	14740
twilhelma_v1_1617_len_14734	14734
twilhelma_v1_1618_len_14704	14704
twilhelma_v1_1619_len_14700	14700
twilhelma_v1_1620_len_14644	14644
twilhelma_v1_1621_len_14630	14630
twilhelma_v1_1622_len_14621	14621
twilhelma_v1_1623_len_14614	14614
twilhelma_v1_1624_len_14614	14614
twilhelma_v1_1625_len_14600	14600
twilhelma_v1_1626_len_14572	14572
twilhelma_v1_1627_len_14541	14541
twilhelma_v1_1628_len_14536	14536
twilhelma_v1_1629_len_14525	14525
twilhelma_v1_1630_len_14515	14515
twilhelma_v1_1631_len_14514	14514
twilhelma_v1_1632_len_14444	14444
twilhelma_v1_1633_len_14438	14438
twilhelma_v1_1634_len_14437	14437
twilhelma_v1_1635_len_14436	14436
twilhelma_v1_1636_len_14433	14433
twilhelma_v1_1637_len_14425	14425
twilhelma_v1_1638_len_14400	14400
twilhelma_v1_1639_len_14384	14384
twilhelma_v1_1640_len_14377	14377
twilhelma_v1_1641_len_14373	14373
twilhelma_v1_1642_len_14347	14347
twilhelma_v1_1643_len_14342	14342
twilhelma_v1_1644_len_14327	14327
twilhelma_v1_1645_len_14301	14301
twilhelma_v1_1646_len_14251	14251
twilhelma_v1_1647_len_14238	14238
twilhelma_v1_1648_len_14238	14238
twilhelma_v1_1649_len_14206	14206
twilhelma_v1_1650_len_14195	14195
twilhelma_v1_1651_len_14167	14167
twilhelma_v1_1652_len_14093	14093
twilhelma_v1_1653_len_14090	14090
twilhelma_v1_1654_len_14074	14074
twilhelma_v1_1655_len_14061	14061
twilhelma_v1_1656_len_14059	14059
twilhelma_v1_1657_len_14057	14057
twilhelma_v1_1658_len_14048	14048
twilhelma_v1_1659_len_14043	14043
twilhelma_v1_1660_len_14042	14042
twilhelma_v1_1661_len_14040	14040
twilhelma_v1_1662_len_13995	13995
twilhelma_v1_1663_len_13994	13994
twilhelma_v1_1664_len_13986	13986
twilhelma_v1_1665_len_13981	13981
twilhelma_v1_1666_len_13963	13963
twilhelma_v1_1667_len_13945	13945
twilhelma_v1_1668_len_13943	13943
twilhelma_v1_1669_len_13935	13935
twilhelma_v1_1670_len_13913	13913
twilhelma_v1_1671_len_13908	13908
twilhelma_v1_1672_len_13908	13908
twilhelma_v1_1673_len_13901	13901
twilhelma_v1_1674_len_13868	13868
twilhelma_v1_1675_len_13841	13841
twilhelma_v1_1676_len_13773	13773
twilhelma_v1_1677_len_13765	13765
twilhelma_v1_1678_len_13749	13749
twilhelma_v1_1679_len_13726	13726
twilhelma_v1_1680_len_13713	13713
twilhelma_v1_1681_len_13696	13696
twilhelma_v1_1682_len_13635	13635
twilhelma_v1_1683_len_13627	13627
twilhelma_v1_1684_len_13621	13621
twilhelma_v1_1685_len_13610	13610
twilhelma_v1_1686_len_13603	13603
twilhelma_v1_1687_len_13585	13585
twilhelma_v1_1688_len_13583	13583
twilhelma_v1_1689_len_13581	13581
twilhelma_v1_1690_len_13568	13568
twilhelma_v1_1691_len_13524	13524
twilhelma_v1_1692_len_13514	13514
twilhelma_v1_1693_len_13508	13508
twilhelma_v1_1694_len_13488	13488
twilhelma_v1_1695_len_13472	13472
twilhelma_v1_1696_len_13448	13448
twilhelma_v1_1697_len_13445	13445
twilhelma_v1_1698_len_13438	13438
twilhelma_v1_1699_len_13438	13438
twilhelma_v1_1700_len_13428	13428
twilhelma_v1_1701_len_13412	13412
twilhelma_v1_1702_len_13409	13409
twilhelma_v1_1703_len_13401	13401
twilhelma_v1_1704_len_13389	13389
twilhelma_v1_1705_len_13379	13379
twilhelma_v1_1706_len_13371	13371
twilhelma_v1_1707_len_13367	13367
twilhelma_v1_1708_len_13351	13351
twilhelma_v1_1709_len_13344	13344
twilhelma_v1_1710_len_13308	13308
twilhelma_v1_1711_len_13305	13305
twilhelma_v1_1712_len_13282	13282
twilhelma_v1_1713_len_13278	13278
twilhelma_v1_1714_len_13276	13276
twilhelma_v1_1715_len_13275	13275
twilhelma_v1_1716_len_13270	13270
twilhelma_v1_1717_len_13245	13245
twilhelma_v1_1718_len_13233	13233
twilhelma_v1_1719_len_13171	13171
twilhelma_v1_1720_len_13118	13118
twilhelma_v1_1721_len_13080	13080
twilhelma_v1_1722_len_13079	13079
twilhelma_v1_1723_len_13072	13072
twilhelma_v1_1724_len_13067	13067
twilhelma_v1_1725_len_13018	13018
twilhelma_v1_1726_len_13016	13016
twilhelma_v1_1727_len_13015	13015
twilhelma_v1_1728_len_13013	13013
twilhelma_v1_1729_len_13010	13010
twilhelma_v1_1730_len_13007	13007
twilhelma_v1_1731_len_12991	12991
twilhelma_v1_1732_len_12974	12974
twilhelma_v1_1733_len_12932	12932
twilhelma_v1_1734_len_12913	12913
twilhelma_v1_1735_len_12911	12911
twilhelma_v1_1736_len_12900	12900
twilhelma_v1_1737_len_12883	12883
twilhelma_v1_1738_len_12850	12850
twilhelma_v1_1739_len_12837	12837
twilhelma_v1_1740_len_12831	12831
twilhelma_v1_1741_len_12821	12821
twilhelma_v1_1742_len_12819	12819
twilhelma_v1_1743_len_12816	12816
twilhelma_v1_1744_len_12815	12815
twilhelma_v1_1745_len_12812	12812
twilhelma_v1_1746_len_12808	12808
twilhelma_v1_1747_len_12798	12798
twilhelma_v1_1748_len_12787	12787
twilhelma_v1_1749_len_12783	12783
twilhelma_v1_1750_len_12781	12781
twilhelma_v1_1751_len_12781	12781
twilhelma_v1_1752_len_12778	12778
twilhelma_v1_1753_len_12736	12736
twilhelma_v1_1754_len_12712	12712
twilhelma_v1_1755_len_12698	12698
twilhelma_v1_1756_len_12688	12688
twilhelma_v1_1757_len_12686	12686
twilhelma_v1_1758_len_12668	12668
twilhelma_v1_1759_len_12664	12664
twilhelma_v1_1760_len_12656	12656
twilhelma_v1_1761_len_12649	12649
twilhelma_v1_1762_len_12621	12621
twilhelma_v1_1763_len_12596	12596
twilhelma_v1_1764_len_12592	12592
twilhelma_v1_1765_len_12590	12590
twilhelma_v1_1766_len_12578	12578
twilhelma_v1_1767_len_12562	12562
twilhelma_v1_1768_len_12554	12554
twilhelma_v1_1769_len_12552	12552
twilhelma_v1_1770_len_12551	12551
twilhelma_v1_1771_len_12502	12502
twilhelma_v1_1772_len_12498	12498
twilhelma_v1_1773_len_12480	12480
twilhelma_v1_1774_len_12476	12476
twilhelma_v1_1775_len_12459	12459
twilhelma_v1_1776_len_12451	12451
twilhelma_v1_1777_len_12443	12443
twilhelma_v1_1778_len_12428	12428
twilhelma_v1_1779_len_12425	12425
twilhelma_v1_1780_len_12416	12416
twilhelma_v1_1781_len_12376	12376
twilhelma_v1_1782_len_12375	12375
twilhelma_v1_1783_len_12372	12372
twilhelma_v1_1784_len_12370	12370
twilhelma_v1_1785_len_12360	12360
twilhelma_v1_1786_len_12346	12346
twilhelma_v1_1787_len_12330	12330
twilhelma_v1_1788_len_12316	12316
twilhelma_v1_1789_len_12313	12313
twilhelma_v1_1790_len_12312	12312
twilhelma_v1_1791_len_12311	12311
twilhelma_v1_1792_len_12311	12311
twilhelma_v1_1793_len_12310	12310
twilhelma_v1_1794_len_12302	12302
twilhelma_v1_1795_len_12297	12297
twilhelma_v1_1796_len_12294	12294
twilhelma_v1_1797_len_12289	12289
twilhelma_v1_1798_len_12278	12278
twilhelma_v1_1799_len_12268	12268
twilhelma_v1_1800_len_12261	12261
twilhelma_v1_1801_len_12258	12258
twilhelma_v1_1802_len_12256	12256
twilhelma_v1_1803_len_12243	12243
twilhelma_v1_1804_len_12229	12229
twilhelma_v1_1805_len_12221	12221
twilhelma_v1_1806_len_12211	12211
twilhelma_v1_1807_len_12208	12208
twilhelma_v1_1808_len_12203	12203
twilhelma_v1_1809_len_12198	12198
twilhelma_v1_1810_len_12195	12195
twilhelma_v1_1811_len_12192	12192
twilhelma_v1_1812_len_12176	12176
twilhelma_v1_1813_len_12174	12174
twilhelma_v1_1814_len_12159	12159
twilhelma_v1_1815_len_12150	12150
twilhelma_v1_1816_len_12135	12135
twilhelma_v1_1817_len_12133	12133
twilhelma_v1_1818_len_12120	12120
twilhelma_v1_1819_len_12117	12117
twilhelma_v1_1820_len_12111	12111
twilhelma_v1_1821_len_12106	12106
twilhelma_v1_1822_len_12071	12071
twilhelma_v1_1823_len_12036	12036
twilhelma_v1_1824_len_12034	12034
twilhelma_v1_1825_len_12032	12032
twilhelma_v1_1826_len_12027	12027
twilhelma_v1_1827_len_12026	12026
twilhelma_v1_1828_len_12018	12018
twilhelma_v1_1829_len_11987	11987
twilhelma_v1_1830_len_11967	11967
twilhelma_v1_1831_len_11962	11962
twilhelma_v1_1832_len_11942	11942
twilhelma_v1_1833_len_11942	11942
twilhelma_v1_1834_len_11936	11936
twilhelma_v1_1835_len_11925	11925
twilhelma_v1_1836_len_11900	11900
twilhelma_v1_1837_len_11898	11898
twilhelma_v1_1838_len_11884	11884
twilhelma_v1_1839_len_11835	11835
twilhelma_v1_1840_len_11832	11832
twilhelma_v1_1841_len_11823	11823
twilhelma_v1_1842_len_11815	11815
twilhelma_v1_1843_len_11806	11806
twilhelma_v1_1844_len_11791	11791
twilhelma_v1_1845_len_11772	11772
twilhelma_v1_1846_len_11764	11764
twilhelma_v1_1847_len_11757	11757
twilhelma_v1_1848_len_11754	11754
twilhelma_v1_1849_len_11751	11751
twilhelma_v1_1850_len_11746	11746
twilhelma_v1_1851_len_11745	11745
twilhelma_v1_1852_len_11705	11705
twilhelma_v1_1853_len_11698	11698
twilhelma_v1_1854_len_11697	11697
twilhelma_v1_1855_len_11687	11687
twilhelma_v1_1856_len_11686	11686
twilhelma_v1_1857_len_11679	11679
twilhelma_v1_1858_len_11676	11676
twilhelma_v1_1859_len_11671	11671
twilhelma_v1_1860_len_11667	11667
twilhelma_v1_1861_len_11666	11666
twilhelma_v1_1862_len_11644	11644
twilhelma_v1_1863_len_11642	11642
twilhelma_v1_1864_len_11638	11638
twilhelma_v1_1865_len_11634	11634
twilhelma_v1_1866_len_11628	11628
twilhelma_v1_1867_len_11587	11587
twilhelma_v1_1868_len_11570	11570
twilhelma_v1_1869_len_11558	11558
twilhelma_v1_1870_len_11557	11557
twilhelma_v1_1871_len_11550	11550
twilhelma_v1_1872_len_11516	11516
twilhelma_v1_1873_len_11496	11496
twilhelma_v1_1874_len_11485	11485
twilhelma_v1_1875_len_11483	11483
twilhelma_v1_1876_len_11476	11476
twilhelma_v1_1877_len_11475	11475
twilhelma_v1_1878_len_11451	11451
twilhelma_v1_1879_len_11448	11448
twilhelma_v1_1880_len_11440	11440
twilhelma_v1_1881_len_11437	11437
twilhelma_v1_1882_len_11391	11391
twilhelma_v1_1883_len_11374	11374
twilhelma_v1_1884_len_11353	11353
twilhelma_v1_1885_len_11332	11332
twilhelma_v1_1886_len_11296	11296
twilhelma_v1_1887_len_11284	11284
twilhelma_v1_1888_len_11274	11274
twilhelma_v1_1889_len_11271	11271
twilhelma_v1_1890_len_11249	11249
twilhelma_v1_1891_len_11245	11245
twilhelma_v1_1892_len_11216	11216
twilhelma_v1_1893_len_11215	11215
twilhelma_v1_1894_len_11185	11185
twilhelma_v1_1895_len_11177	11177
twilhelma_v1_1896_len_11175	11175
twilhelma_v1_1897_len_11175	11175
twilhelma_v1_1898_len_11161	11161
twilhelma_v1_1899_len_11161	11161
twilhelma_v1_1900_len_11155	11155
twilhelma_v1_1901_len_11127	11127
twilhelma_v1_1902_len_11120	11120
twilhelma_v1_1903_len_11118	11118
twilhelma_v1_1904_len_11117	11117
twilhelma_v1_1905_len_11106	11106
twilhelma_v1_1906_len_11096	11096
twilhelma_v1_1907_len_11092	11092
twilhelma_v1_1908_len_11071	11071
twilhelma_v1_1909_len_11061	11061
twilhelma_v1_1910_len_11049	11049
twilhelma_v1_1911_len_11047	11047
twilhelma_v1_1912_len_11007	11007
twilhelma_v1_1913_len_10995	10995
twilhelma_v1_1914_len_10955	10955
twilhelma_v1_1915_len_10952	10952
twilhelma_v1_1916_len_10950	10950
twilhelma_v1_1917_len_10948	10948
twilhelma_v1_1918_len_10925	10925
twilhelma_v1_1919_len_10920	10920
twilhelma_v1_1920_len_10911	10911
twilhelma_v1_1921_len_10910	10910
twilhelma_v1_1922_len_10902	10902
twilhelma_v1_1923_len_10883	10883
twilhelma_v1_1924_len_10873	10873
twilhelma_v1_1925_len_10868	10868
twilhelma_v1_1926_len_10864	10864
twilhelma_v1_1927_len_10854	10854
twilhelma_v1_1928_len_10798	10798
twilhelma_v1_1929_len_10789	10789
twilhelma_v1_1930_len_10768	10768
twilhelma_v1_1931_len_10767	10767
twilhelma_v1_1932_len_10763	10763
twilhelma_v1_1933_len_10758	10758
twilhelma_v1_1934_len_10746	10746
twilhelma_v1_1935_len_10729	10729
twilhelma_v1_1936_len_10722	10722
twilhelma_v1_1937_len_10698	10698
twilhelma_v1_1938_len_10697	10697
twilhelma_v1_1939_len_10686	10686
twilhelma_v1_1940_len_10666	10666
twilhelma_v1_1941_len_10654	10654
twilhelma_v1_1942_len_10645	10645
twilhelma_v1_1943_len_10642	10642
twilhelma_v1_1944_len_10640	10640
twilhelma_v1_1945_len_10630	10630
twilhelma_v1_1946_len_10601	10601
twilhelma_v1_1947_len_10590	10590
twilhelma_v1_1948_len_10584	10584
twilhelma_v1_1949_len_10557	10557
twilhelma_v1_1950_len_10549	10549
twilhelma_v1_1951_len_10543	10543
twilhelma_v1_1952_len_10536	10536
twilhelma_v1_1953_len_10534	10534
twilhelma_v1_1954_len_10510	10510
twilhelma_v1_1955_len_10509	10509
twilhelma_v1_1956_len_10503	10503
twilhelma_v1_1957_len_10481	10481
twilhelma_v1_1958_len_10478	10478
twilhelma_v1_1959_len_10469	10469
twilhelma_v1_1960_len_10469	10469
twilhelma_v1_1961_len_10468	10468
twilhelma_v1_1962_len_10460	10460
twilhelma_v1_1963_len_10459	10459
twilhelma_v1_1964_len_10457	10457
twilhelma_v1_1965_len_10454	10454
twilhelma_v1_1966_len_10451	10451
twilhelma_v1_1967_len_10445	10445
twilhelma_v1_1968_len_10439	10439
twilhelma_v1_1969_len_10438	10438
twilhelma_v1_1970_len_10431	10431
twilhelma_v1_1971_len_10431	10431
twilhelma_v1_1972_len_10414	10414
twilhelma_v1_1973_len_10391	10391
twilhelma_v1_1974_len_10390	10390
twilhelma_v1_1975_len_10379	10379
twilhelma_v1_1976_len_10377	10377
twilhelma_v1_1977_len_10369	10369
twilhelma_v1_1978_len_10346	10346
twilhelma_v1_1979_len_10345	10345
twilhelma_v1_1980_len_10342	10342
twilhelma_v1_1981_len_10330	10330
twilhelma_v1_1982_len_10326	10326
twilhelma_v1_1983_len_10322	10322
twilhelma_v1_1984_len_10319	10319
twilhelma_v1_1985_len_10318	10318
twilhelma_v1_1986_len_10316	10316
twilhelma_v1_1987_len_10315	10315
twilhelma_v1_1988_len_10312	10312
twilhelma_v1_1989_len_10308	10308
twilhelma_v1_1990_len_10304	10304
twilhelma_v1_1991_len_10294	10294
twilhelma_v1_1992_len_10292	10292
twilhelma_v1_1993_len_10285	10285
twilhelma_v1_1994_len_10271	10271
twilhelma_v1_1995_len_10269	10269
twilhelma_v1_1996_len_10268	10268
twilhelma_v1_1997_len_10267	10267
twilhelma_v1_1998_len_10266	10266
twilhelma_v1_1999_len_10261	10261
twilhelma_v1_2000_len_10261	10261
[truncated: 3,936 more rows]
