# Supplementary material for: Tracing animal genomic evolution with the chromosomal-level assembly of the freshwater sponge Ephydatia muelleri
Source: Nat Commun. 2020 Jul 27;11:3676. doi: 10.1038/s41467-020-17397-w (PMC7385117; doi:10.1038/s41467-020-17397-w)
Supplement: Supplementary file 7 — Supplementary Data 3 [file 41467_2020_17397_MOESM7_ESM.zip › Suppl_Data_3_Comp_genome_statistics_scripts/treemap/Hm105_Dovetail_Assembly_1.0.sizes]

Sc4wPfr_3765	117957
Sc4wPfr_1307	27841
Sc4wPfr_3386	2012
Sc4wPfr_3833	7696
Sc4wPfr_1459.1	5262
Sc4wPfr_2510	57475
Sc4wPfr_2621	2255
Sc4wPfr_4397	16248
Sc4wPfr_3424	2489
Sc4wPfr_4841	2307
Sc4wPfr_1813	22339
Sc4wPfr_4033	3244
Sc4wPfr_2358	4425
Sc4wPfr_2051	32091
Sc4wPfr_97	1030715
Sc4wPfr_1414	522458
Sc4wPfr_4964	27587
Sc4wPfr_3906	8479
Sc4wPfr_4875	10781
Sc4wPfr_3498	14229
Sc4wPfr_1514.2	418457
Sc4wPfr_377	840286
Sc4wPfr_1657	2551
Sc4wPfr_1157	2015
Sc4wPfr_3323	4125
Sc4wPfr_1727	176140
Sc4wPfr_2716	20184
Sc4wPfr_2538	7862
Sc4wPfr_1048	3222
Sc4wPfr_2272	49692
Sc4wPfr_145	2173
Sc4wPfr_1158	19584
Sc4wPfr_1958	3784
Sc4wPfr_1369	211970
Sc4wPfr_3513	7794
Sc4wPfr_730.1	643566
Sc4wPfr_3002	28587
Sc4wPfr_139	1315604
Sc4wPfr_4807	17835
Sc4wPfr_4945	4330
Sc4wPfr_3545	3290
Sc4wPfr_973	3749
Sc4wPfr_2128	20919
Sc4wPfr_4705	1005
Sc4wPfr_2687	88414
Sc4wPfr_906	59859
Sc4wPfr_951	589832
Sc4wPfr_3484	2033
Sc4wPfr_1104	3684
Sc4wPfr_4173	3581
Sc4wPfr_2825	70209
Sc4wPfr_4619	2519
Sc4wPfr_1327	822180
Sc4wPfr_1807	18729
Sc4wPfr_1540	3891
Sc4wPfr_3037	2649
Sc4wPfr_267.2	23172
Sc4wPfr_848	750709
Sc4wPfr_1036	1940037
Sc4wPfr_3091	7601
Sc4wPfr_2593	2654
Sc4wPfr_3978	4567
Sc4wPfr_2776	11269
Sc4wPfr_2130	15059
Sc4wPfr_3084	8901
Sc4wPfr_4369	2713
Sc4wPfr_4563	4337
Sc4wPfr_1053.3	46199
Sc4wPfr_511.2	138643
Sc4wPfr_2611	2379
Sc4wPfr_3487	2181
Sc4wPfr_2714	9643
Sc4wPfr_920	1959126
Sc4wPfr_2290	463302
Sc4wPfr_1770	3304
Sc4wPfr_2454	2934
Sc4wPfr_1822.1	83391
Sc4wPfr_3547	31259
Sc4wPfr_563.1	42282
Sc4wPfr_1828	42134
Sc4wPfr_1621	3380
Sc4wPfr_4913	8141
Sc4wPfr_1282	22718
Sc4wPfr_1429	129000
Sc4wPfr_4949	65427
Sc4wPfr_4064	2006
Sc4wPfr_1074.1	88879
Sc4wPfr_4454	13704
Sc4wPfr_559	609431
Sc4wPfr_2101	40822
Sc4wPfr_2018	17555
Sc4wPfr_1899	2195
Sc4wPfr_4576	3856
Sc4wPfr_3287	2082
Sc4wPfr_2967	2067
Sc4wPfr_3761	12130
Sc4wPfr_492.2	833694
Sc4wPfr_6.1	2990340
Sc4wPfr_339	712330
Sc4wPfr_260	63015
Sc4wPfr_1405	9560
Sc4wPfr_4087	16378
Sc4wPfr_840	31214
Sc4wPfr_424	309493
Sc4wPfr_2297	2742
Sc4wPfr_2448	2106
Sc4wPfr_393	4059
Sc4wPfr_879	126307
Sc4wPfr_2319	29890
Sc4wPfr_3661	4368
Sc4wPfr_306	625826
Sc4wPfr_108	1034141
Sc4wPfr_934	15808
Sc4wPfr_982	2555
Sc4wPfr_4141	2234
Sc4wPfr_1874.1	113904
Sc4wPfr_2136	3512
Sc4wPfr_4167	2497
Sc4wPfr_3776	3356
Sc4wPfr_4749	27967
Sc4wPfr_2610	15485
Sc4wPfr_4426	13020
Sc4wPfr_4266	18581
Sc4wPfr_1047	600946
Sc4wPfr_780	67603
Sc4wPfr_3399	2166
Sc4wPfr_1490	2396
Sc4wPfr_2517	4105
Sc4wPfr_2795	2024
Sc4wPfr_1595	82234
Sc4wPfr_43	3975
Sc4wPfr_2963	2191
Sc4wPfr_1006	355759
Sc4wPfr_4050	9806
Sc4wPfr_249	80958
Sc4wPfr_4407	2032
Sc4wPfr_1357.3	32581
Sc4wPfr_1255	2727
Sc4wPfr_3242	3625
Sc4wPfr_85	3180651
Sc4wPfr_831	3981
Sc4wPfr_985.1	86035
Sc4wPfr_3225	2749
Sc4wPfr_3053	2900
Sc4wPfr_662	906391
Sc4wPfr_2723	41767
Sc4wPfr_2863	5309
Sc4wPfr_15.1	76011
Sc4wPfr_801.1	60270
Sc4wPfr_1355	48214
Sc4wPfr_1494.1	71810
Sc4wPfr_1933	5191
Sc4wPfr_3101	4673
Sc4wPfr_2493	2051
Sc4wPfr_3138	2294
Sc4wPfr_3541	17293
Sc4wPfr_2446	2672
Sc4wPfr_149.1	20972
Sc4wPfr_3558	10622
Sc4wPfr_1222	2037
Sc4wPfr_1108	12484
Sc4wPfr_3259	3462
Sc4wPfr_2323	94086
Sc4wPfr_4394	7408
Sc4wPfr_113	91920
Sc4wPfr_2013	18382
Sc4wPfr_4575	2536
Sc4wPfr_637.2	894661
Sc4wPfr_2449	45152
Sc4wPfr_363	405917
Sc4wPfr_4681	2310
Sc4wPfr_3248	2179
Sc4wPfr_2172	4046
Sc4wPfr_3282	4670
Sc4wPfr_3716	2112
Sc4wPfr_2221	2195
Sc4wPfr_1935	4475
Sc4wPfr_534	300613
Sc4wPfr_1213	539193
Sc4wPfr_621	421260
Sc4wPfr_90	2240936
Sc4wPfr_4300	3301
Sc4wPfr_1009	26644
Sc4wPfr_428.1	26049
Sc4wPfr_3305	162551
Sc4wPfr_3300	4109
Sc4wPfr_2480	2974
Sc4wPfr_1694	40018
Sc4wPfr_2158	3773
Sc4wPfr_1720	3456
Sc4wPfr_4191	4366
Sc4wPfr_4084	2948
Sc4wPfr_4566	123204
Sc4wPfr_3030	2503
Sc4wPfr_2965	2628
Sc4wPfr_3003	3760
Sc4wPfr_872	2464
Sc4wPfr_4790	2339
Sc4wPfr_4736	22915
Sc4wPfr_932	2784
Sc4wPfr_436	107470
Sc4wPfr_1016.1	75227
Sc4wPfr_1377	57885
Sc4wPfr_2585	24263
Sc4wPfr_1528	4322
Sc4wPfr_4691	3451
Sc4wPfr_4733	26310
Sc4wPfr_995	3580
Sc4wPfr_320	1207095
Sc4wPfr_3113	2014
Sc4wPfr_1121	216181
Sc4wPfr_1883	5243
Sc4wPfr_4672	9716
Sc4wPfr_4105	2027
Sc4wPfr_2121	7392
Sc4wPfr_3376	7879
Sc4wPfr_4115	8633
Sc4wPfr_3941	2212
Sc4wPfr_2076	2359
Sc4wPfr_1586	2526
Sc4wPfr_4053	3366
Sc4wPfr_4297	2732
Sc4wPfr_3912	3698
Sc4wPfr_4393	2524
Sc4wPfr_2108	3390
Sc4wPfr_16	141934
Sc4wPfr_3680	2033
Sc4wPfr_1168	3943
Sc4wPfr_1747	594376
Sc4wPfr_4890	2551
Sc4wPfr_2306	3602
Sc4wPfr_538	131288
Sc4wPfr_4936	2602
Sc4wPfr_1873	10219
Sc4wPfr_1419	241131
Sc4wPfr_298	4506
Sc4wPfr_3330	2308
Sc4wPfr_710.1	166347
Sc4wPfr_237.1	48167
Sc4wPfr_1331.1	128188
Sc4wPfr_397	393809
Sc4wPfr_3739	2080
Sc4wPfr_2912	2086
Sc4wPfr_2979	4391
Sc4wPfr_518.1	132717
Sc4wPfr_631	50323
Sc4wPfr_665	2209
Sc4wPfr_1661	4902
Sc4wPfr_4242	2050
Sc4wPfr_3303	4125
Sc4wPfr_451	9076
Sc4wPfr_1162	3944
Sc4wPfr_2104	2429
Sc4wPfr_4192	2064
Sc4wPfr_3628	25710
Sc4wPfr_3205	8922
Sc4wPfr_213	528633
Sc4wPfr_1164	2123
Sc4wPfr_1263	560675
Sc4wPfr_3967	2533
Sc4wPfr_562.2	1054037
Sc4wPfr_1978	3804
Sc4wPfr_2383	2049
Sc4wPfr_3738	36759
Sc4wPfr_3637	2468
Sc4wPfr_1196	105753
Sc4wPfr_4678	7106
Sc4wPfr_1370	3207
Sc4wPfr_4819	5075
Sc4wPfr_3734	2120
Sc4wPfr_1962	9189
Sc4wPfr_434	223213
Sc4wPfr_1194	6288
Sc4wPfr_2317	4487
Sc4wPfr_462	41174
Sc4wPfr_466	4132
Sc4wPfr_679	224037
Sc4wPfr_1147	76118
Sc4wPfr_119.1	238337
Sc4wPfr_2661	2722
Sc4wPfr_4025	3836
Sc4wPfr_4974	4400
Sc4wPfr_726	6282
Sc4wPfr_584	24639
Sc4wPfr_1127.1	841098
Sc4wPfr_57	136397
Sc4wPfr_1267	534300
Sc4wPfr_274.2	900192
Sc4wPfr_172.1	1763527
Sc4wPfr_3836	6994
Sc4wPfr_881	667846
Sc4wPfr_144.2	597759
Sc4wPfr_1215	10955
Sc4wPfr_786	598537
Sc4wPfr_2504	8813
Sc4wPfr_1992	146959
Sc4wPfr_14	3434896
Sc4wPfr_1532	2047
Sc4wPfr_3489	59433
Sc4wPfr_3306	2093
Sc4wPfr_2419	2583
Sc4wPfr_4421	2428
Sc4wPfr_761	1376780
Sc4wPfr_4580	4371
Sc4wPfr_2459	2531
Sc4wPfr_4208	4198
Sc4wPfr_4485	2533
Sc4wPfr_1619	2641
Sc4wPfr_1691	97021
Sc4wPfr_187	435596
Sc4wPfr_3590	5083
Sc4wPfr_3393	7514
Sc4wPfr_275.3	1782264
Sc4wPfr_4508	22683
Sc4wPfr_204	722931
Sc4wPfr_2544	2075
Sc4wPfr_3560	6763
Sc4wPfr_4079	8380
Sc4wPfr_1588	7240
Sc4wPfr_4745	9456
Sc4wPfr_827	2307
Sc4wPfr_3731	4159
Sc4wPfr_2919	4787
Sc4wPfr_413	12149
Sc4wPfr_4959	83890
Sc4wPfr_3591	3963
Sc4wPfr_823.1	190585
Sc4wPfr_1759	2039
Sc4wPfr_4758	3408
Sc4wPfr_1601	31018
Sc4wPfr_4776	2022
Sc4wPfr_1553	3467
Sc4wPfr_188	792420
Sc4wPfr_424.1	1959700
Sc4wPfr_2722	26354
Sc4wPfr_4074	3040
Sc4wPfr_2089	4356
Sc4wPfr_2959	2376
Sc4wPfr_4346	7946
Sc4wPfr_4410	15748
Sc4wPfr_3826.1	41990
Sc4wPfr_3970	2674
Sc4wPfr_915	8218
Sc4wPfr_3307	10560
Sc4wPfr_697.3	175631
Sc4wPfr_3073	44424
Sc4wPfr_47.1	831193
Sc4wPfr_1137	13289
Sc4wPfr_3543	2705
Sc4wPfr_728	661722
Sc4wPfr_4480	8943
Sc4wPfr_3752	2117
Sc4wPfr_3329	69009
Sc4wPfr_3339	9514
Sc4wPfr_350	715595
Sc4wPfr_4319	4515
Sc4wPfr_304.1	16348
Sc4wPfr_1583	3760
Sc4wPfr_3482	3910
Sc4wPfr_2154	2357
Sc4wPfr_25	341567
Sc4wPfr_2729	2481
Sc4wPfr_3772	10712
Sc4wPfr_68	2123248
Sc4wPfr_4109	3983
Sc4wPfr_3671	10452
Sc4wPfr_3237	13518
Sc4wPfr_3454	11757
Sc4wPfr_3890	2323
Sc4wPfr_3713	4199
Sc4wPfr_986	2087
Sc4wPfr_2318	3336
Sc4wPfr_906.1	401904
Sc4wPfr_4214	5073
Sc4wPfr_1254	2225
Sc4wPfr_3412	2167
Sc4wPfr_2464	3269
Sc4wPfr_1535	2149
Sc4wPfr_251	1850994
Sc4wPfr_568.1	102078
Sc4wPfr_448	9386
Sc4wPfr_1233	12857
Sc4wPfr_3273	2789
Sc4wPfr_1543	372777
Sc4wPfr_693	3144
Sc4wPfr_581	14017
Sc4wPfr_810	276373
Sc4wPfr_1931	8334
Sc4wPfr_4529	25417
Sc4wPfr_496	530709
Sc4wPfr_2554	7075
Sc4wPfr_3945	19357
Sc4wPfr_1005	22536
Sc4wPfr_3504	5014
Sc4wPfr_289	259417
Sc4wPfr_4201	3956
Sc4wPfr_4810	2336
Sc4wPfr_953.1	203446
Sc4wPfr_708	519319
Sc4wPfr_3157	3142
Sc4wPfr_1537	114529
Sc4wPfr_3685	42644
Sc4wPfr_4759	3642
Sc4wPfr_570.1	483508
Sc4wPfr_3562	6148
Sc4wPfr_3596	3096
Sc4wPfr_1693	41767
Sc4wPfr_476	31174
Sc4wPfr_2733	5696
Sc4wPfr_1294	2415
Sc4wPfr_374	623184
Sc4wPfr_1769	2937
Sc4wPfr_3045	2064
Sc4wPfr_3215	42765
Sc4wPfr_3781	10275
Sc4wPfr_4063	6283
Sc4wPfr_30	829441
Sc4wPfr_311	2806
Sc4wPfr_4709	7068
Sc4wPfr_4330	3500
Sc4wPfr_3662	8835
Sc4wPfr_1864	2650
Sc4wPfr_3603.1	48116
Sc4wPfr_4802	14253
Sc4wPfr_2566	2325
Sc4wPfr_2719	4744
Sc4wPfr_2235	196846
Sc4wPfr_1781.1	66202
Sc4wPfr_357	2238
Sc4wPfr_684	5121
Sc4wPfr_1892	7830
Sc4wPfr_1940	20335
Sc4wPfr_4450	2193
Sc4wPfr_3727	3102
Sc4wPfr_1787	263515
Sc4wPfr_420	2236
Sc4wPfr_1567	63870
Sc4wPfr_4975	3245
Sc4wPfr_4047	25195
Sc4wPfr_98	1402161
Sc4wPfr_1367	2256
Sc4wPfr_3676	4269
Sc4wPfr_2842	3885
Sc4wPfr_3674	2404
Sc4wPfr_3954	4121
Sc4wPfr_59	44290
Sc4wPfr_2234	2888
Sc4wPfr_3429	2127
Sc4wPfr_150.1	59691
Sc4wPfr_2097	17901
Sc4wPfr_1764	9513
Sc4wPfr_1611	3683
Sc4wPfr_2944	3400
Sc4wPfr_1088	2214
Sc4wPfr_2711	2657
Sc4wPfr_2316	3176
Sc4wPfr_2131	2355
Sc4wPfr_286.2	43874
Sc4wPfr_3108	2160
Sc4wPfr_4829	3785
Sc4wPfr_2068	81455
Sc4wPfr_4162	2030
Sc4wPfr_2144.1	63633
Sc4wPfr_3391	5183
Sc4wPfr_919	4720
Sc4wPfr_2020	2012
Sc4wPfr_3388	2846
Sc4wPfr_3	386598
Sc4wPfr_3418	3539
Sc4wPfr_2848	2520
Sc4wPfr_214	7427
Sc4wPfr_4624	17508
Sc4wPfr_4836	2069
Sc4wPfr_2874	2003
Sc4wPfr_1972	2654
Sc4wPfr_2720	20244
Sc4wPfr_2686	2039
Sc4wPfr_536	1191221
Sc4wPfr_1715	2073
Sc4wPfr_1173	302361
Sc4wPfr_2341	3683
Sc4wPfr_3665	3598
Sc4wPfr_4818	79521
Sc4wPfr_1868	5538
Sc4wPfr_121	1257094
Sc4wPfr_186.1	15749
Sc4wPfr_3725	2266
Sc4wPfr_1495	339251
Sc4wPfr_3570	9960
Sc4wPfr_3060	2290
Sc4wPfr_186	135628
Sc4wPfr_593.2	315924
Sc4wPfr_4798	2639
Sc4wPfr_4543	20383
Sc4wPfr_2605	4928
Sc4wPfr_4901	11111
Sc4wPfr_2215	5277
Sc4wPfr_4826	2094
Sc4wPfr_40	98470
Sc4wPfr_2252	76626
Sc4wPfr_157	2327
Sc4wPfr_4399	4136
Sc4wPfr_3785	3659
Sc4wPfr_1358	7919
Sc4wPfr_3920	3406
Sc4wPfr_1736.1	110457
Sc4wPfr_4848	4667
Sc4wPfr_1987	5525
Sc4wPfr_4628	2126
Sc4wPfr_2042	8198
Sc4wPfr_1779	3530
Sc4wPfr_3744	2083
Sc4wPfr_3164	8798
Sc4wPfr_2916	2607
Sc4wPfr_3114	39286
Sc4wPfr_1491	23523
Sc4wPfr_3201	4843
Sc4wPfr_248.2	1658640
Sc4wPfr_757	20014
Sc4wPfr_235	41381
Sc4wPfr_4372	3043
Sc4wPfr_2792	4215
Sc4wPfr_972	15883
Sc4wPfr_751	20245
Sc4wPfr_576.1	317405
Sc4wPfr_797	2226
Sc4wPfr_1644	18394
Sc4wPfr_3701	23794
Sc4wPfr_3142	19121
Sc4wPfr_396	2195260
Sc4wPfr_290.1	1022161
Sc4wPfr_2992	2044
Sc4wPfr_1900	41292
Sc4wPfr_152	4347
Sc4wPfr_4334	8214
Sc4wPfr_4494	2503
Sc4wPfr_493	990484
Sc4wPfr_1357.1	612457
Sc4wPfr_4846	13886
Sc4wPfr_2356	3630
Sc4wPfr_1652	107968
Sc4wPfr_594	1177136
Sc4wPfr_2368	9648
Sc4wPfr_4305	9349
Sc4wPfr_2521	2554
Sc4wPfr_2092	8672
Sc4wPfr_627.2	13572
Sc4wPfr_2644	2521
Sc4wPfr_4130	2067
Sc4wPfr_4664	3819
Sc4wPfr_3817	2163
Sc4wPfr_2761	4281
Sc4wPfr_4489	9240
Sc4wPfr_3154	2968
Sc4wPfr_45	2447452
Sc4wPfr_3874	2151
Sc4wPfr_1853	2046
Sc4wPfr_4644	2075
Sc4wPfr_597.1	237097
Sc4wPfr_1847	2484
Sc4wPfr_4153	2080
Sc4wPfr_3940	4384
Sc4wPfr_3753	2059
Sc4wPfr_1366	3781
Sc4wPfr_258	2506
Sc4wPfr_748	7383
Sc4wPfr_3862	5471
Sc4wPfr_1404	7032
Sc4wPfr_1785	352305
Sc4wPfr_3619	6284
Sc4wPfr_4774	12189
Sc4wPfr_3252	4130
Sc4wPfr_1191	3752
Sc4wPfr_1437	2576
Sc4wPfr_4940	10227
Sc4wPfr_3804	9905
Sc4wPfr_5	2142558
Sc4wPfr_2679	3480
Sc4wPfr_1145	2553
Sc4wPfr_248.3	453870
Sc4wPfr_200	2771881
Sc4wPfr_600	2363
Sc4wPfr_2849	12587
Sc4wPfr_513	147035
Sc4wPfr_4299	5112
Sc4wPfr_2229	8397
Sc4wPfr_904	103350
Sc4wPfr_843	30349
Sc4wPfr_3677	2368
Sc4wPfr_781	5826
Sc4wPfr_1021	551850
Sc4wPfr_427	21708
Sc4wPfr_2574	4882
Sc4wPfr_1939	3940
Sc4wPfr_871	4665
Sc4wPfr_3255	7395
Sc4wPfr_2476	93854
Sc4wPfr_607	21050
Sc4wPfr_2456	3579
Sc4wPfr_2472	18375
Sc4wPfr_3421	2540
Sc4wPfr_4386	3549
Sc4wPfr_2672	6177
Sc4wPfr_4016	3561
Sc4wPfr_2393	2249
Sc4wPfr_3774	2136
Sc4wPfr_3813	10872
Sc4wPfr_3809	2065
Sc4wPfr_2265	2886
Sc4wPfr_3285	3045
Sc4wPfr_4946	31322
Sc4wPfr_765	2558
Sc4wPfr_4302	3668
Sc4wPfr_2920	66946
Sc4wPfr_2307	7126
Sc4wPfr_2872	10276
Sc4wPfr_1736	25955
Sc4wPfr_3572	2129
Sc4wPfr_1407	8685
Sc4wPfr_1781	29091
Sc4wPfr_240	772265
Sc4wPfr_1930	3460
Sc4wPfr_3850	2211
Sc4wPfr_4910	4028
Sc4wPfr_1258	2091
Sc4wPfr_2981	2115
Sc4wPfr_4668	2069
Sc4wPfr_4695	3734
Sc4wPfr_2293	32966
Sc4wPfr_2607	15637
Sc4wPfr_3020	2154
Sc4wPfr_2845	4165
Sc4wPfr_1388	2057
Sc4wPfr_1669	8941
Sc4wPfr_3351	2710
Sc4wPfr_2425	3565
Sc4wPfr_652	477291
Sc4wPfr_3438	16265
Sc4wPfr_4438	5305
Sc4wPfr_758	832378
Sc4wPfr_3068	3028
Sc4wPfr_3568	2616
Sc4wPfr_337	1610332
Sc4wPfr_1577	7558
Sc4wPfr_464	211189
Sc4wPfr_4516.1	223144
Sc4wPfr_3655	4860
Sc4wPfr_4303	10652
Sc4wPfr_2161	26894
Sc4wPfr_4065	8156
Sc4wPfr_3136	2225
Sc4wPfr_212.1	730100
Sc4wPfr_4517	2009
Sc4wPfr_2887	2173
Sc4wPfr_561.1	233078
Sc4wPfr_3280	4221
Sc4wPfr_3394	3875
Sc4wPfr_1977	3501
Sc4wPfr_1200	161767
Sc4wPfr_1240	6478
Sc4wPfr_2616.1	338187
Sc4wPfr_2807	72292
Sc4wPfr_2332	78858
Sc4wPfr_430	2129
Sc4wPfr_4943	2035
Sc4wPfr_3976	3286
Sc4wPfr_4385	2318
Sc4wPfr_3925	5574
Sc4wPfr_1659	6017
Sc4wPfr_695.1	50460
Sc4wPfr_2277	2203
Sc4wPfr_4761	3870
Sc4wPfr_1955	21449
Sc4wPfr_1684	11454
Sc4wPfr_4514	17029
Sc4wPfr_762	2000
Sc4wPfr_3821	48396
Sc4wPfr_734	2038
Sc4wPfr_3863	9910
Sc4wPfr_2935	44416
Sc4wPfr_3961	8173
Sc4wPfr_4387	9813
Sc4wPfr_207	1419478
Sc4wPfr_319.1	669048
Sc4wPfr_4868	4131
Sc4wPfr_2588	11185
Sc4wPfr_4895	4720
Sc4wPfr_839	1733612
Sc4wPfr_1006.1	303883
Sc4wPfr_2002	3383
Sc4wPfr_2238	38989
Sc4wPfr_2877	28587
Sc4wPfr_1409	2995
Sc4wPfr_569.1	555606
Sc4wPfr_288	49005
Sc4wPfr_3870	2495
Sc4wPfr_2969	3793
Sc4wPfr_1426	2008
Sc4wPfr_1762	2210
Sc4wPfr_4879	3777
Sc4wPfr_1227	78925
Sc4wPfr_2203	3205
Sc4wPfr_156.1	920365
Sc4wPfr_707.1	1589873
Sc4wPfr_244	652291
Sc4wPfr_12	4354
Sc4wPfr_4117	2596
Sc4wPfr_1444	3657
Sc4wPfr_4068	3554
Sc4wPfr_1516	4245
Sc4wPfr_119.3	1489059
Sc4wPfr_1682	234826
Sc4wPfr_225	2986
Sc4wPfr_246	1585834
Sc4wPfr_2303	3387
Sc4wPfr_271	9272
Sc4wPfr_1393	3902
Sc4wPfr_3577	2639
Sc4wPfr_646	230067
Sc4wPfr_3286	10152
Sc4wPfr_3479	25719
Sc4wPfr_4581	8467
Sc4wPfr_2350	2867
Sc4wPfr_1961	9386
Sc4wPfr_2475	7366
Sc4wPfr_1475.1	111479
Sc4wPfr_513.1	544150
Sc4wPfr_3666	12624
Sc4wPfr_62	3406369
Sc4wPfr_822.1	54437
Sc4wPfr_2911	6351
Sc4wPfr_2690	22944
Sc4wPfr_1794	28702
Sc4wPfr_2372	23329
Sc4wPfr_3624	2340
Sc4wPfr_3793	2195
Sc4wPfr_3492	8949
Sc4wPfr_232	1469250
Sc4wPfr_578	8116
Sc4wPfr_1901	2104
Sc4wPfr_1013	4591
Sc4wPfr_305	2187662
Sc4wPfr_2666	75782
Sc4wPfr_3749	4562
Sc4wPfr_4216	3900
Sc4wPfr_1026	29779
Sc4wPfr_2075	3740
Sc4wPfr_4983	2240
Sc4wPfr_1394	511701
Sc4wPfr_2702	4109
Sc4wPfr_2880	3618
Sc4wPfr_408	6053
Sc4wPfr_1079	150522
Sc4wPfr_4066	2046
Sc4wPfr_2862	2490
Sc4wPfr_263	37867
Sc4wPfr_2737	2109
Sc4wPfr_2326	10316
Sc4wPfr_4360	4141
Sc4wPfr_1818	2038
Sc4wPfr_3574	4672
Sc4wPfr_514.1	198439
Sc4wPfr_3859	6855
Sc4wPfr_4972	8534
Sc4wPfr_1836	103311
Sc4wPfr_4015	2296
Sc4wPfr_1951	44744
Sc4wPfr_790	43238
Sc4wPfr_832	667812
Sc4wPfr_2878	9110
Sc4wPfr_489.1	35965
Sc4wPfr_4452	2759
Sc4wPfr_234	257767
Sc4wPfr_4336	11087
Sc4wPfr_266	55320
Sc4wPfr_527	15034
Sc4wPfr_2444.1	405275
Sc4wPfr_3495	2670
Sc4wPfr_500	3884
Sc4wPfr_456	449007
Sc4wPfr_4929	2099
Sc4wPfr_3416	2241
Sc4wPfr_4888	3286
Sc4wPfr_750	4328
Sc4wPfr_1893	8285
Sc4wPfr_1396	39817
Sc4wPfr_4225	14940
Sc4wPfr_1919	2030
Sc4wPfr_1134	5524
Sc4wPfr_2427	2365
Sc4wPfr_4021	3275
Sc4wPfr_3217	2748
Sc4wPfr_1109	34529
Sc4wPfr_3791	3031
Sc4wPfr_4189	3423
Sc4wPfr_4392	2687
Sc4wPfr_388	1044068
Sc4wPfr_18	80251
Sc4wPfr_2460	4117
Sc4wPfr_774	65644
Sc4wPfr_2496	2946
Sc4wPfr_4996	5696
Sc4wPfr_1432	2027
Sc4wPfr_1265	2102
Sc4wPfr_312	1587031
Sc4wPfr_4961	8990
Sc4wPfr_548	1293789
Sc4wPfr_4206	17049
Sc4wPfr_1002	5760
Sc4wPfr_1445	361463
Sc4wPfr_2224	4755
Sc4wPfr_2750	18210
Sc4wPfr_79.4	227823
Sc4wPfr_31	2026
Sc4wPfr_4533	2135
Sc4wPfr_3668	2218
Sc4wPfr_4828	49187
Sc4wPfr_4740	51480
Sc4wPfr_1653	65779
Sc4wPfr_1780	124407
Sc4wPfr_3133	140095
Sc4wPfr_1272	193616
Sc4wPfr_1001	810461
Sc4wPfr_2367	11675
Sc4wPfr_595.1	61673
Sc4wPfr_4324	3798
Sc4wPfr_1329	2604
Sc4wPfr_4358	15728
Sc4wPfr_3349	9572
Sc4wPfr_2259	16675
Sc4wPfr_2623	38075
Sc4wPfr_784	2685
Sc4wPfr_1120	902831
Sc4wPfr_1524.1	59282
Sc4wPfr_1512	2433
Sc4wPfr_294	398616
Sc4wPfr_2353	3984
Sc4wPfr_191.2	162081
Sc4wPfr_445	476926
Sc4wPfr_112.1	661271
Sc4wPfr_3035	2957
Sc4wPfr_2354	3580
Sc4wPfr_1018	2131
Sc4wPfr_4772	4300
Sc4wPfr_3175	6248
Sc4wPfr_3372	3669
Sc4wPfr_1618	427669
Sc4wPfr_4212	5884
Sc4wPfr_2700	3537
Sc4wPfr_3436	5004
Sc4wPfr_1692	43884
Sc4wPfr_2225	2373
Sc4wPfr_4906	7504
Sc4wPfr_546.1	570754
Sc4wPfr_3826	27375
Sc4wPfr_4956	8268
Sc4wPfr_1938	4276
Sc4wPfr_4043	2479
Sc4wPfr_2583	4096
Sc4wPfr_1526	2095
Sc4wPfr_1700.1	70998
Sc4wPfr_265	29145
Sc4wPfr_4322	2211
Sc4wPfr_4448	3597
Sc4wPfr_3385	25701
Sc4wPfr_865	3783
Sc4wPfr_1110	186190
Sc4wPfr_2488	4151
Sc4wPfr_1205	65352
Sc4wPfr_2300	4673
Sc4wPfr_443	19655
Sc4wPfr_509	33905
Sc4wPfr_1475	98782
Sc4wPfr_3721	7856
Sc4wPfr_713	524888
Sc4wPfr_1122.2	580052
Sc4wPfr_4630	7274
Sc4wPfr_1763	2792
Sc4wPfr_2899	10480
Sc4wPfr_81	364162
Sc4wPfr_1032	65918
Sc4wPfr_2305	22306
Sc4wPfr_1229	128904
Sc4wPfr_495	2259
Sc4wPfr_2129	10692
Sc4wPfr_107	32336
Sc4wPfr_87.1	349965
Sc4wPfr_2853	3580
Sc4wPfr_866	29816
Sc4wPfr_2972	3771
Sc4wPfr_2628	7221
Sc4wPfr_2770	2081
Sc4wPfr_2150	11281
Sc4wPfr_2036	13406
Sc4wPfr_368	2363
Sc4wPfr_325.1	1714556
Sc4wPfr_4719	2063
Sc4wPfr_2857	31964
Sc4wPfr_1359.1	19781
Sc4wPfr_3651	21921
Sc4wPfr_1514	563567
Sc4wPfr_4966	2915
Sc4wPfr_2519	2613
Sc4wPfr_629	710501
Sc4wPfr_3284	7525
Sc4wPfr_3783	40952
Sc4wPfr_4178	2283
Sc4wPfr_324.1	1870574
Sc4wPfr_4237	20524
Sc4wPfr_308	313079
Sc4wPfr_253.1	1480296
Sc4wPfr_26.3	40921
Sc4wPfr_971	5909
Sc4wPfr_390	1732201
Sc4wPfr_3401	163335
Sc4wPfr_125	187074
Sc4wPfr_2511	136851
Sc4wPfr_1023.2	270075
Sc4wPfr_3056	13771
Sc4wPfr_3443	4454
Sc4wPfr_300.1	53562
Sc4wPfr_4449	6402
Sc4wPfr_3885	4205
Sc4wPfr_1766	2305
Sc4wPfr_1613	12345
Sc4wPfr_3153	2161
Sc4wPfr_2113	13118
Sc4wPfr_3795	98414
Sc4wPfr_3584	11411
Sc4wPfr_1881	8288
Sc4wPfr_603	2871
Sc4wPfr_443.1	26628
Sc4wPfr_4992	8639
Sc4wPfr_850.1	1527076
Sc4wPfr_1189	361205
Sc4wPfr_1133	262744
Sc4wPfr_4166	11489
Sc4wPfr_1751	14810
Sc4wPfr_4519	2245
Sc4wPfr_2950	9706
Sc4wPfr_1084	9285
Sc4wPfr_1381	9379
Sc4wPfr_2021	4598
Sc4wPfr_1552	7181
Sc4wPfr_1	514945
Sc4wPfr_3126	5077
Sc4wPfr_38	1405873
Sc4wPfr_3567	2136
Sc4wPfr_1251	126750
Sc4wPfr_4240	9099
Sc4wPfr_1353	10425
Sc4wPfr_4170	3975
Sc4wPfr_1339	2105
Sc4wPfr_508	1029255
Sc4wPfr_111	20548
Sc4wPfr_3616	2146
Sc4wPfr_2904	2406
Sc4wPfr_2632	4239
Sc4wPfr_2701	2037
Sc4wPfr_3112	3785
Sc4wPfr_3780	2551
Sc4wPfr_4041	3971
Sc4wPfr_3985	14902
Sc4wPfr_4867	25951
Sc4wPfr_941	1207823
Sc4wPfr_2338	4054
Sc4wPfr_78.1	85926
Sc4wPfr_4570	24587
Sc4wPfr_1746	61429
Sc4wPfr_300.3	301842
Sc4wPfr_2452	100691
Sc4wPfr_1875	5949
Sc4wPfr_3459	3408
Sc4wPfr_222	6805
Sc4wPfr_3335	2438
Sc4wPfr_2487	57347
Sc4wPfr_3213	11586
Sc4wPfr_3919	9811
Sc4wPfr_1116	4673
Sc4wPfr_589	1602346
Sc4wPfr_2810	373613
Sc4wPfr_4497	2000
Sc4wPfr_2014	6818
Sc4wPfr_2619	5404
Sc4wPfr_172	551798
Sc4wPfr_4729	3113
Sc4wPfr_177.1	3090605
Sc4wPfr_503	2159
Sc4wPfr_3009	2059
Sc4wPfr_1675	8465
Sc4wPfr_4947	14478
Sc4wPfr_1248	199926
Sc4wPfr_3626	10414
Sc4wPfr_701	29587
Sc4wPfr_3160	2829
Sc4wPfr_1151.1	39380
Sc4wPfr_124.1	475932
Sc4wPfr_4286	29194
Sc4wPfr_4645	4815
Sc4wPfr_2445	2050
Sc4wPfr_4081	34320
Sc4wPfr_346	3561
Sc4wPfr_142	104385
Sc4wPfr_3360	62306
Sc4wPfr_1122.1	100273
Sc4wPfr_2937	2431
Sc4wPfr_2547	3064
Sc4wPfr_3097	2562
Sc4wPfr_2329	10764
Sc4wPfr_4255	4088
Sc4wPfr_2873	2066
Sc4wPfr_3520	2803
Sc4wPfr_926	64035
Sc4wPfr_830	1469512
Sc4wPfr_2903	9216
Sc4wPfr_3968	2361
Sc4wPfr_4306	9084
Sc4wPfr_663	3216
Sc4wPfr_3703	3657
Sc4wPfr_1203	15837
Sc4wPfr_2557	5563
Sc4wPfr_4610	2370
Sc4wPfr_4400	4748
Sc4wPfr_658	2359
Sc4wPfr_3700	10208
Sc4wPfr_3965	4800
Sc4wPfr_1235	57932
Sc4wPfr_2646	7201
Sc4wPfr_4026	9966
Sc4wPfr_1507.2	88692
Sc4wPfr_2787	2070
Sc4wPfr_4304	2035
Sc4wPfr_4260	3671
Sc4wPfr_175	502898
Sc4wPfr_3107	34030
Sc4wPfr_3120	2098
Sc4wPfr_3392	3587
Sc4wPfr_458	435384
Sc4wPfr_270	48724
Sc4wPfr_2352	4267
Sc4wPfr_3370	20835
Sc4wPfr_1298	612377
Sc4wPfr_811	984045
Sc4wPfr_890	2856
Sc4wPfr_4669	2580
Sc4wPfr_4258	7711
Sc4wPfr_4833	2569
Sc4wPfr_3265	29203
Sc4wPfr_530	107524
Sc4wPfr_939	2082
Sc4wPfr_2067.1	16719
Sc4wPfr_2548	2431
Sc4wPfr_331	2841
Sc4wPfr_73.1	44945
Sc4wPfr_1956	3448
Sc4wPfr_3704	4027
Sc4wPfr_710	104504
Sc4wPfr_3948	10823
Sc4wPfr_3241	2043
Sc4wPfr_3208	3628
Sc4wPfr_2284	11712
Sc4wPfr_1876	9867
Sc4wPfr_878	1913818
Sc4wPfr_1571	39497
Sc4wPfr_26.1	13921
Sc4wPfr_3944	5115
Sc4wPfr_668	66471
Sc4wPfr_783	10856
Sc4wPfr_1086	228816
Sc4wPfr_22.1	36126
Sc4wPfr_4442	6402
Sc4wPfr_1312	6661
Sc4wPfr_277	2456
Sc4wPfr_418.1	19059
Sc4wPfr_4152	2039
Sc4wPfr_3714	2516
Sc4wPfr_4513	3764
Sc4wPfr_2346	4060
Sc4wPfr_3642	2434
Sc4wPfr_3007	19736
Sc4wPfr_499	81553
Sc4wPfr_2993	2369
Sc4wPfr_2626	3462
Sc4wPfr_2423	9774
Sc4wPfr_1597	32154
Sc4wPfr_4855	4726
Sc4wPfr_2390	2485
Sc4wPfr_3375	3975
Sc4wPfr_2779	11842
Sc4wPfr_3546	4039
Sc4wPfr_290	505864
Sc4wPfr_1850	2034
Sc4wPfr_4496	2942
Sc4wPfr_1418	75010
Sc4wPfr_2551	10327
Sc4wPfr_2282	2063
Sc4wPfr_4572	2458
Sc4wPfr_1305	9160
Sc4wPfr_1446.1	43545
Sc4wPfr_4933	2677
Sc4wPfr_2409	8485
Sc4wPfr_1837	146612
Sc4wPfr_1159	216712
Sc4wPfr_1020.1	1316153
Sc4wPfr_1400	255948
Sc4wPfr_2712	62718
Sc4wPfr_1246	202933
Sc4wPfr_3004	2187
Sc4wPfr_4439	8088
Sc4wPfr_3857	35447
Sc4wPfr_3477	6068
Sc4wPfr_2381	10030
Sc4wPfr_4539	3866
Sc4wPfr_103	37340
Sc4wPfr_2563	7319
Sc4wPfr_14.1	213584
Sc4wPfr_4853	5601
Sc4wPfr_1741	40293
Sc4wPfr_3877	7783
Sc4wPfr_4506	2403
Sc4wPfr_2242	22834
Sc4wPfr_1279	12571
Sc4wPfr_1107.2	415587
Sc4wPfr_1208	216146
Sc4wPfr_3049	54381
Sc4wPfr_1777	282708
Sc4wPfr_449.1	90459
Sc4wPfr_144	58411
Sc4wPfr_1043	1220715
Sc4wPfr_591	411473
Sc4wPfr_1544	96633
Sc4wPfr_440	652417
Sc4wPfr_1976	2471
Sc4wPfr_4588	2176
Sc4wPfr_2603	4281
Sc4wPfr_4620	13386
Sc4wPfr_1044	640563
Sc4wPfr_3924	2469
Sc4wPfr_330	1067471
Sc4wPfr_1989	29829
Sc4wPfr_914	517931
Sc4wPfr_4676	23536
Sc4wPfr_1399	2060
Sc4wPfr_3026	15373
Sc4wPfr_438	55165
Sc4wPfr_4948	2717
Sc4wPfr_72.1	104578
Sc4wPfr_984	166186
Sc4wPfr_4057	29309
Sc4wPfr_3456	2753
Sc4wPfr_229	1193205
Sc4wPfr_435.1	424600
Sc4wPfr_1520	6985
Sc4wPfr_445.1	360368
Sc4wPfr_659	8887
Sc4wPfr_1638	25237
Sc4wPfr_2829	7052
Sc4wPfr_4331	2377
Sc4wPfr_2835	6388
Sc4wPfr_356	3752135
Sc4wPfr_2865	12722
Sc4wPfr_3140	2068
Sc4wPfr_1925	6888
Sc4wPfr_802.1	13913
Sc4wPfr_3256	6930
Sc4wPfr_1218	34487
Sc4wPfr_883.1	115146
Sc4wPfr_2615	6381
Sc4wPfr_36.2	868346
Sc4wPfr_731.2	280790
Sc4wPfr_3838	14484
Sc4wPfr_975	685509
Sc4wPfr_109.1	997654
Sc4wPfr_2110	59178
Sc4wPfr_3121	110291
Sc4wPfr_1907	2434
Sc4wPfr_170	254727
Sc4wPfr_103.2	94540
Sc4wPfr_1228	386530
Sc4wPfr_1225	140094
Sc4wPfr_2882	49006
Sc4wPfr_1230	285125
Sc4wPfr_4473	2648
Sc4wPfr_11	626631
Sc4wPfr_4354	43091
Sc4wPfr_1645	4741
Sc4wPfr_4275	4166
Sc4wPfr_2406	14251
Sc4wPfr_278	283279
Sc4wPfr_2682	2203
Sc4wPfr_1569	2338
Sc4wPfr_3067	2890
Sc4wPfr_1295	2113
Sc4wPfr_556	3457
Sc4wPfr_2200	8049
Sc4wPfr_652.2	297081
Sc4wPfr_2657.1	4160
Sc4wPfr_3050	3932
Sc4wPfr_3071	74684
Sc4wPfr_4379	7566
Sc4wPfr_2084	2123
Sc4wPfr_1183.1	29633
Sc4wPfr_4734	2641
Sc4wPfr_4887	2978
Sc4wPfr_1461	4848
Sc4wPfr_1275	261339
Sc4wPfr_1094	2613
Sc4wPfr_89	342061
Sc4wPfr_3602	20655
Sc4wPfr_3987	2416
Sc4wPfr_2923	3918
Sc4wPfr_2074.1	29772
Sc4wPfr_1572	32426
Sc4wPfr_477	2830
Sc4wPfr_3867	4972
Sc4wPfr_3758	2596
Sc4wPfr_851	7741
Sc4wPfr_2500	7798
Sc4wPfr_471	4504
Sc4wPfr_3210	2074
Sc4wPfr_1979	19962
Sc4wPfr_1849	108015
Sc4wPfr_3735	44798
Sc4wPfr_1386	290880
Sc4wPfr_2404	5850
Sc4wPfr_2803	2081
Sc4wPfr_4227	2329
Sc4wPfr_3243	7569
Sc4wPfr_122.1	211491
Sc4wPfr_2166	5778
Sc4wPfr_4220	2305
Sc4wPfr_582	1821326
Sc4wPfr_79.2	34179
Sc4wPfr_2678	30183
Sc4wPfr_119	30538
Sc4wPfr_2906	4354
Sc4wPfr_4037	17688
Sc4wPfr_626	2409
Sc4wPfr_2178	165458
Sc4wPfr_2685	41530
Sc4wPfr_3054	5620
Sc4wPfr_1549	2847
Sc4wPfr_2126	2464
Sc4wPfr_403	7703
Sc4wPfr_727	857236
Sc4wPfr_541.1	101258
Sc4wPfr_3710	11097
Sc4wPfr_2063	3851
Sc4wPfr_1179	3861
Sc4wPfr_3532	8326
Sc4wPfr_1040	999290
Sc4wPfr_4780	4373
Sc4wPfr_4164	2664
Sc4wPfr_3180	42397
Sc4wPfr_3609	3671
Sc4wPfr_4791	7431
Sc4wPfr_4307	14342
Sc4wPfr_441	558745
Sc4wPfr_1330	6086
Sc4wPfr_92	927538
Sc4wPfr_4096	2015
Sc4wPfr_2549	3502
Sc4wPfr_1423	4311
Sc4wPfr_3228	2582
Sc4wPfr_158.1	208857
Sc4wPfr_3848	3124
Sc4wPfr_269	975397
Sc4wPfr_3875	2221
Sc4wPfr_3755	2188
Sc4wPfr_625	446834
Sc4wPfr_1839	2024
Sc4wPfr_179	1156480
Sc4wPfr_2355	3427
Sc4wPfr_3472	3543
Sc4wPfr_267.1	20994
Sc4wPfr_1983	2323
Sc4wPfr_849	2123
Sc4wPfr_2864	2024
Sc4wPfr_3190	2763
Sc4wPfr_2495	2429
Sc4wPfr_749	160090
Sc4wPfr_2416	2338
Sc4wPfr_3025	2218
Sc4wPfr_620.2	163757
Sc4wPfr_1643	61393
Sc4wPfr_2331	2623
Sc4wPfr_2176	45375
Sc4wPfr_964	3785
Sc4wPfr_1776	20846
Sc4wPfr_1593	410974
Sc4wPfr_4938	3141
Sc4wPfr_1509	56791
Sc4wPfr_1641	8729
Sc4wPfr_2503	2958
Sc4wPfr_4461	2531
Sc4wPfr_4187	2250
Sc4wPfr_348	176367
Sc4wPfr_1499	35892
Sc4wPfr_900	223981
Sc4wPfr_698.1	28296
Sc4wPfr_4559	10454
Sc4wPfr_2789	3106
Sc4wPfr_2534	18411
Sc4wPfr_2056	7951
Sc4wPfr_315	15020
Sc4wPfr_377.1	66484
Sc4wPfr_209	3754
Sc4wPfr_2989	3742
Sc4wPfr_487	15860
Sc4wPfr_4730	2133
Sc4wPfr_1106	2117
Sc4wPfr_4020	15829
Sc4wPfr_3478	55074
Sc4wPfr_2651	10011
Sc4wPfr_1902	4133
Sc4wPfr_2545	2356
Sc4wPfr_2771	220720
Sc4wPfr_1488	2253
Sc4wPfr_3845	4378
Sc4wPfr_1349	86049
Sc4wPfr_1898	580153
Sc4wPfr_4932	2860
Sc4wPfr_2748	19225
Sc4wPfr_935	46060
Sc4wPfr_2705	4590
Sc4wPfr_3294	6421
Sc4wPfr_2520	4264
Sc4wPfr_61	185471
Sc4wPfr_818.1	16509
Sc4wPfr_4435	113222
Sc4wPfr_949	5621
Sc4wPfr_3691	4130
Sc4wPfr_2996	3447
Sc4wPfr_4249	2650
Sc4wPfr_4714	6148
Sc4wPfr_1914	2513
Sc4wPfr_4364	12970
Sc4wPfr_2630	2354
Sc4wPfr_763	99857
Sc4wPfr_4207	21411
Sc4wPfr_516	78395
Sc4wPfr_3227	3435
Sc4wPfr_3095	2292
Sc4wPfr_706.2	1354391
Sc4wPfr_4611	10883
Sc4wPfr_1268	14860
Sc4wPfr_2343	75448
Sc4wPfr_4636	4375
Sc4wPfr_2836	4682
Sc4wPfr_3118	3456
Sc4wPfr_4741	9163
Sc4wPfr_23.1	161903
Sc4wPfr_4363	15207
Sc4wPfr_1391	9916
Sc4wPfr_4837	29585
Sc4wPfr_1592	3530
Sc4wPfr_191.1	115890
Sc4wPfr_173.3	68828
Sc4wPfr_1627	2043
Sc4wPfr_1690	32734
Sc4wPfr_4236	13640
Sc4wPfr_2725	229385
Sc4wPfr_2507	171682
Sc4wPfr_2599	116563
Sc4wPfr_4680	3992
Sc4wPfr_2119	12820
Sc4wPfr_1442	24711
Sc4wPfr_4373	12723
Sc4wPfr_286	28814
Sc4wPfr_1600	54358
Sc4wPfr_1670	4832
Sc4wPfr_1551	2032
Sc4wPfr_3717	71044
Sc4wPfr_2584	76280
Sc4wPfr_2418	2678
Sc4wPfr_4545	4272
Sc4wPfr_1293	5209
Sc4wPfr_3599	6829
Sc4wPfr_4288	9619
Sc4wPfr_461	1596318
Sc4wPfr_371	542688
Sc4wPfr_4316	9701
Sc4wPfr_4287	77544
Sc4wPfr_1496	27153
Sc4wPfr_2625	9575
Sc4wPfr_2608	10379
Sc4wPfr_3726	2483
Sc4wPfr_4076	4977
Sc4wPfr_2921	18486
Sc4wPfr_193	2302
Sc4wPfr_3358	5554
Sc4wPfr_2179	295504
Sc4wPfr_795	34591
Sc4wPfr_4701	14686
Sc4wPfr_1897	6336
Sc4wPfr_2823	8271
Sc4wPfr_558	350222
Sc4wPfr_3452	2784
Sc4wPfr_2243	10712
Sc4wPfr_1410	3645
Sc4wPfr_3395	2084
Sc4wPfr_2402	2094
Sc4wPfr_1288	228190
Sc4wPfr_1484	17763
Sc4wPfr_3707	2107
Sc4wPfr_593.1	130442
Sc4wPfr_2743	248499
Sc4wPfr_82	49961
Sc4wPfr_492	15960
Sc4wPfr_1023	185073
Sc4wPfr_479.1	260604
Sc4wPfr_1830	4900
Sc4wPfr_2133	38890
Sc4wPfr_3942	2179
Sc4wPfr_4914	7882
Sc4wPfr_1127.3	93374
Sc4wPfr_1430	3440
Sc4wPfr_4468	3986
Sc4wPfr_2530	11721
Sc4wPfr_1466	5114
Sc4wPfr_4278	7376
Sc4wPfr_4488	7270
Sc4wPfr_554	2638
Sc4wPfr_2270	2249
Sc4wPfr_473	468429
Sc4wPfr_990	62240
Sc4wPfr_1183	254245
Sc4wPfr_3824	6692
Sc4wPfr_719	1736002
Sc4wPfr_2132	2812
Sc4wPfr_1918	10680
Sc4wPfr_598	832640
Sc4wPfr_2057	86432
Sc4wPfr_1655	48166
Sc4wPfr_4224	2398
Sc4wPfr_2717	4651
Sc4wPfr_2506	62274
Sc4wPfr_998	55817
Sc4wPfr_1139	317683
Sc4wPfr_4093	3848
Sc4wPfr_1081	2322
Sc4wPfr_2620	4664
Sc4wPfr_1547	9562
Sc4wPfr_582.2	184363
Sc4wPfr_1146	9545
Sc4wPfr_1380.1	862500
Sc4wPfr_3947	4013
Sc4wPfr_996	95858
Sc4wPfr_4262	4748
Sc4wPfr_4028	2025
Sc4wPfr_4108	143392
Sc4wPfr_2715	36746
Sc4wPfr_16.1	2261192
Sc4wPfr_289.1	217634
Sc4wPfr_129	139109
Sc4wPfr_4931	2068
Sc4wPfr_3695	4023
Sc4wPfr_348.1	30648
Sc4wPfr_1500	3470
Sc4wPfr_4102	3140
Sc4wPfr_1753	26278
Sc4wPfr_147	1498459
Sc4wPfr_4777	7363
Sc4wPfr_883	46404
Sc4wPfr_3262	4148
Sc4wPfr_4231	2006
Sc4wPfr_4789	2836
Sc4wPfr_99	31200
Sc4wPfr_490	848545
Sc4wPfr_1750	2044
Sc4wPfr_4653	3937
Sc4wPfr_206	850145
Sc4wPfr_2216	6328
Sc4wPfr_1201.1	524734
Sc4wPfr_3743	43844
Sc4wPfr_2645	2128
Sc4wPfr_491	2347
Sc4wPfr_1474	36694
Sc4wPfr_716	10365
Sc4wPfr_2328	2188
Sc4wPfr_3778	3116
Sc4wPfr_2579	3915
Sc4wPfr_4210	2609
Sc4wPfr_3552	2560
Sc4wPfr_1356	4078
Sc4wPfr_431.2	708961
Sc4wPfr_1050	634106
Sc4wPfr_3359	6485
Sc4wPfr_717	1219156
Sc4wPfr_918	29873
Sc4wPfr_1092	51299
Sc4wPfr_2706	5117
Sc4wPfr_285	2550
Sc4wPfr_4746	4153
Sc4wPfr_4905	2126
Sc4wPfr_2240	2605
Sc4wPfr_2695	121919
Sc4wPfr_2933	48860
Sc4wPfr_316	7367
Sc4wPfr_2382	247775
Sc4wPfr_3298	18187
Sc4wPfr_3226	3014
Sc4wPfr_764	2098
Sc4wPfr_3156	2209
Sc4wPfr_1631	32220
Sc4wPfr_2856	4480
Sc4wPfr_3439	7129
Sc4wPfr_818	5168
Sc4wPfr_2876	6574
Sc4wPfr_2987	13756
Sc4wPfr_3397	7631
Sc4wPfr_475	568431
Sc4wPfr_25.1	1140296
Sc4wPfr_1561	133053
Sc4wPfr_46	2680
Sc4wPfr_1336	99379
Sc4wPfr_690	2519
Sc4wPfr_3654	2622
Sc4wPfr_2537	9270
Sc4wPfr_752	27474
Sc4wPfr_4437	4712
Sc4wPfr_2814	2451
Sc4wPfr_1507	16075
Sc4wPfr_2953	2201
Sc4wPfr_1382.1	29897
Sc4wPfr_703	1836671
Sc4wPfr_1448	2412
Sc4wPfr_712	4528
Sc4wPfr_4850	6945
Sc4wPfr_3835	3581
Sc4wPfr_4711	40854
Sc4wPfr_1703	3845
Sc4wPfr_1700	505915
Sc4wPfr_1266	26331
Sc4wPfr_907	261644
Sc4wPfr_1986	89107
Sc4wPfr_4978	2806
Sc4wPfr_287	693599
Sc4wPfr_2917	5363
Sc4wPfr_2399	15910
Sc4wPfr_402	123339
Sc4wPfr_2738	1922
Sc4wPfr_2149	31687
Sc4wPfr_3263	2388
Sc4wPfr_1843	4118
Sc4wPfr_1332.1	84444
Sc4wPfr_4626	2511
Sc4wPfr_2773	10121
Sc4wPfr_2455	2150
Sc4wPfr_1408	164211
Sc4wPfr_196	292051
Sc4wPfr_4215	5398
Sc4wPfr_3834.1	85668
Sc4wPfr_686	19332
Sc4wPfr_462.1	15297
Sc4wPfr_3533	2370
Sc4wPfr_1373	462114
Sc4wPfr_898	381025
Sc4wPfr_642	206322
Sc4wPfr_1289	28866
Sc4wPfr_1090	94473
Sc4wPfr_2431	6184
Sc4wPfr_4171	40923
Sc4wPfr_4592	2350
Sc4wPfr_154	8168
Sc4wPfr_882.2	330300
Sc4wPfr_1948	3425
Sc4wPfr_3913	2581
Sc4wPfr_4436	19468
Sc4wPfr_4926	2990
Sc4wPfr_910.1	1419862
Sc4wPfr_2945	4856
Sc4wPfr_1732	3435
Sc4wPfr_3155	51124
Sc4wPfr_3779	76906
Sc4wPfr_459	7804
Sc4wPfr_95	9046
Sc4wPfr_1855	506067
Sc4wPfr_2411	6080
Sc4wPfr_4521	2103
Sc4wPfr_4986	7944
Sc4wPfr_1798	431138
Sc4wPfr_3641	2031
Sc4wPfr_2103	10227
Sc4wPfr_1247	3702
Sc4wPfr_3486	10562
Sc4wPfr_4415	3556
Sc4wPfr_4515	2188
Sc4wPfr_2985	57836
Sc4wPfr_3840	7481
Sc4wPfr_410	45033
Sc4wPfr_4770	10656
Sc4wPfr_1397	2404
Sc4wPfr_3387	2586
Sc4wPfr_1517	62496
Sc4wPfr_3555	4102
Sc4wPfr_2525	4019
Sc4wPfr_934.1	84583
Sc4wPfr_468	3471
Sc4wPfr_1297	87490
Sc4wPfr_676	353222
Sc4wPfr_75.1	14962
Sc4wPfr_4762	7516
Sc4wPfr_1564	202011
Sc4wPfr_4356	16948
Sc4wPfr_4706	2413
Sc4wPfr_714	2228
Sc4wPfr_1101.2	510507
Sc4wPfr_678	358225
Sc4wPfr_2841	2232
Sc4wPfr_4667	2158
Sc4wPfr_1594.1	84894
Sc4wPfr_648	3812
Sc4wPfr_3708	5727
Sc4wPfr_965	53203
Sc4wPfr_4179	32555
Sc4wPfr_3617	9841
Sc4wPfr_1360	631944
Sc4wPfr_4165	27831
Sc4wPfr_3078	15797
Sc4wPfr_2182	2563
Sc4wPfr_1427	5435
Sc4wPfr_3141	2040
Sc4wPfr_3583	2043
Sc4wPfr_4309	4223
Sc4wPfr_177	248448
Sc4wPfr_3719	6588
Sc4wPfr_4247	86266
Sc4wPfr_1838	205875
Sc4wPfr_83	4505
Sc4wPfr_4551	2843
Sc4wPfr_1357	44896
Sc4wPfr_2757	8193
Sc4wPfr_302.1	633665
Sc4wPfr_1562	3639
Sc4wPfr_4135	5888
Sc4wPfr_1311	2331
Sc4wPfr_2447	6464
Sc4wPfr_219	2250
Sc4wPfr_19	9342
Sc4wPfr_4059	7383
Sc4wPfr_3202	145443
Sc4wPfr_1594	278805
Sc4wPfr_2387	71423
Sc4wPfr_3100	2091
Sc4wPfr_2140	4563
Sc4wPfr_1546	5701
Sc4wPfr_4781	19742
Sc4wPfr_2575	174120
Sc4wPfr_1322	38094
Sc4wPfr_2405	2545
Sc4wPfr_3571	77307
Sc4wPfr_1111	3786
Sc4wPfr_3510	25711
Sc4wPfr_885	610942
Sc4wPfr_835	2153
Sc4wPfr_1236	12299
Sc4wPfr_4516	46448
Sc4wPfr_952.1	960773
Sc4wPfr_2479	4566
Sc4wPfr_1463	804465
Sc4wPfr_1285	3123
Sc4wPfr_1140	2780
Sc4wPfr_3057	3801
Sc4wPfr_3019	2550
Sc4wPfr_3362	2044
Sc4wPfr_3909	3815
Sc4wPfr_171	31361
Sc4wPfr_741	161489
Sc4wPfr_3317	32891
Sc4wPfr_3901	3357
Sc4wPfr_1234	6171
Sc4wPfr_731.1	17316
Sc4wPfr_3235	3315
Sc4wPfr_244.1	23313
Sc4wPfr_580	397974
Sc4wPfr_4285	8939
Sc4wPfr_1717	4147
Sc4wPfr_507.1	197090
Sc4wPfr_3521	2217
Sc4wPfr_2279	59934
Sc4wPfr_4979	2225
Sc4wPfr_3137	4240
Sc4wPfr_307	1491977
Sc4wPfr_1447	7713
Sc4wPfr_2362	10311
Sc4wPfr_1749	2439
Sc4wPfr_4659	5372
Sc4wPfr_3607	3504
Sc4wPfr_1309.1	356845
Sc4wPfr_4326	9245
Sc4wPfr_629.2	139218
Sc4wPfr_813	2242
Sc4wPfr_2230	2212
Sc4wPfr_3168	2347
Sc4wPfr_926.1	802935
Sc4wPfr_2499	2114
Sc4wPfr_3632	3988
Sc4wPfr_4145	10170
Sc4wPfr_1861	2460
Sc4wPfr_4441	4414
Sc4wPfr_2976	2159
Sc4wPfr_516.2	1076295
Sc4wPfr_4350	3715
Sc4wPfr_2194	3382
Sc4wPfr_1728	20318
Sc4wPfr_3969	2133
Sc4wPfr_792	2302
Sc4wPfr_398.1	526081
Sc4wPfr_1300	1175382
Sc4wPfr_2071	4301
Sc4wPfr_4254	2239
Sc4wPfr_2827	9412
Sc4wPfr_122	1126671
Sc4wPfr_3827	34181
Sc4wPfr_4042	9654
Sc4wPfr_4095	6668
Sc4wPfr_2726	3442
Sc4wPfr_1025	7801
Sc4wPfr_3760	10778
Sc4wPfr_3538	3510
Sc4wPfr_913	289790
Sc4wPfr_2091	4041
Sc4wPfr_1452	641977
Sc4wPfr_4094	2268
Sc4wPfr_514.2	99361
Sc4wPfr_823.2	93760
Sc4wPfr_4594	3140
Sc4wPfr_3196	8696
Sc4wPfr_1030	3406
Sc4wPfr_3981	2159
Sc4wPfr_4985	6567
Sc4wPfr_1231	44491
Sc4wPfr_3764	2137
Sc4wPfr_721.1	951432
Sc4wPfr_382	295053
Sc4wPfr_1065	2423
Sc4wPfr_165	2963835
Sc4wPfr_4561	2689
Sc4wPfr_3658	10309
Sc4wPfr_37	89109
Sc4wPfr_101	112955
Sc4wPfr_64	53136
Sc4wPfr_558.1	1933514
Sc4wPfr_2255	85263
Sc4wPfr_1066	503568
Sc4wPfr_1098	2068
Sc4wPfr_894	292340
Sc4wPfr_469.1	696001
Sc4wPfr_3371	9874
Sc4wPfr_4597	2076
Sc4wPfr_3402	3768
Sc4wPfr_2201	4253
Sc4wPfr_2819	2322
Sc4wPfr_2041	3224
Sc4wPfr_2741	2078
Sc4wPfr_444	7275
Sc4wPfr_2275	40233
Sc4wPfr_1921	8064
Sc4wPfr_2188	4355
Sc4wPfr_388.1	1527745
Sc4wPfr_649	671772
Sc4wPfr_2943	10961
Sc4wPfr_1671	4892
Sc4wPfr_3040	2082
Sc4wPfr_4585	14404
Sc4wPfr_504	1711706
Sc4wPfr_4622	2746
Sc4wPfr_1547.1	8693
Sc4wPfr_4796	4741
Sc4wPfr_725	246639
Sc4wPfr_2477	3907
Sc4wPfr_3229	3364
Sc4wPfr_2040	3687
Sc4wPfr_779	57068
Sc4wPfr_3582	203899
Sc4wPfr_2083	4195
Sc4wPfr_4712	4275
Sc4wPfr_681	11217
Sc4wPfr_616	199217
Sc4wPfr_3209	4448
Sc4wPfr_3297	3666
Sc4wPfr_474	2090
Sc4wPfr_26.2	102379
Sc4wPfr_2430	2742
Sc4wPfr_524.1	228400
Sc4wPfr_3902	3421
Sc4wPfr_3302	12581
Sc4wPfr_2001	77835
Sc4wPfr_1882	36205
Sc4wPfr_3982.1	46277
Sc4wPfr_2162	3851
Sc4wPfr_1705	2308
Sc4wPfr_78	449963
Sc4wPfr_16.2	58809
Sc4wPfr_3578	2691
Sc4wPfr_2413	20531
Sc4wPfr_3508	4965
Sc4wPfr_3036	19163
Sc4wPfr_3288	3539
Sc4wPfr_4091	2093
Sc4wPfr_2897	62077
Sc4wPfr_4044	16626
Sc4wPfr_1865	17990
Sc4wPfr_1646	3913
Sc4wPfr_4596	2518
Sc4wPfr_2098	3664
Sc4wPfr_3041	2643
Sc4wPfr_1841	2201
Sc4wPfr_529	220847
Sc4wPfr_4856	54298
Sc4wPfr_2005	8434
Sc4wPfr_946	3634
Sc4wPfr_3383	4198
Sc4wPfr_274	260614
Sc4wPfr_735	84007
Sc4wPfr_683	20517
Sc4wPfr_2233	137433
Sc4wPfr_2616	225990
Sc4wPfr_552	1314260
Sc4wPfr_2135.1	67134
Sc4wPfr_4677	32616
Sc4wPfr_828	17056
Sc4wPfr_1467	14664
Sc4wPfr_1771	82862
Sc4wPfr_4292	3323
Sc4wPfr_4738	5792
Sc4wPfr_3127	5127
Sc4wPfr_103.3	378382
Sc4wPfr_3170	31091
Sc4wPfr_160	122673
Sc4wPfr_2902	3547
Sc4wPfr_1034.1	90235
Sc4wPfr_1896	65218
Sc4wPfr_2313	241857
Sc4wPfr_2753	2371
Sc4wPfr_158.2	1149385
Sc4wPfr_3083	36942
Sc4wPfr_4897	14010
Sc4wPfr_4803	46476
Sc4wPfr_4579	15431
Sc4wPfr_3797	2360
Sc4wPfr_4248	4466
Sc4wPfr_2928	3200
Sc4wPfr_1799	3365
Sc4wPfr_711	10855
Sc4wPfr_575.3	35142
Sc4wPfr_1536	3913
Sc4wPfr_2207	8785
Sc4wPfr_1434	32612
Sc4wPfr_178	1249828
Sc4wPfr_2494	606249
Sc4wPfr_1615	4597
Sc4wPfr_457.1	663914
Sc4wPfr_4565	59481
Sc4wPfr_1554	62769
Sc4wPfr_2708	2169
Sc4wPfr_524	617834
Sc4wPfr_3332	12144
Sc4wPfr_1664	3644
Sc4wPfr_707	632506
Sc4wPfr_2696	12628
Sc4wPfr_4272	3523
Sc4wPfr_2202	8648
Sc4wPfr_4343	3652
Sc4wPfr_1677	3133
Sc4wPfr_2828	2195
Sc4wPfr_3565	37293
Sc4wPfr_2751	2889
Sc4wPfr_2412	2347
Sc4wPfr_309	808269
Sc4wPfr_2168	2073
Sc4wPfr_696	403394
Sc4wPfr_676.1	11745
Sc4wPfr_4915	3887
Sc4wPfr_4854	7518
Sc4wPfr_1412	26144
Sc4wPfr_902	2278
Sc4wPfr_1740	13818
Sc4wPfr_3409	3779
Sc4wPfr_389	2343
Sc4wPfr_1320	515449
Sc4wPfr_2594	3656
Sc4wPfr_528	33433
Sc4wPfr_1457	2068
Sc4wPfr_2618	3818
Sc4wPfr_2291	25543
Sc4wPfr_3281	10234
Sc4wPfr_3766	3665
Sc4wPfr_3023	2136
Sc4wPfr_141	54627
Sc4wPfr_55	94835
Sc4wPfr_2424	125354
Sc4wPfr_128	9988
Sc4wPfr_927	2279
Sc4wPfr_1558	5801
Sc4wPfr_4862	6596
Sc4wPfr_2417	10384
Sc4wPfr_3184	4641
Sc4wPfr_2759	38453
Sc4wPfr_1944	203574
Sc4wPfr_4013	2210
Sc4wPfr_924	178540
Sc4wPfr_2227	66837
Sc4wPfr_1505.2	25839
Sc4wPfr_1129	55831
Sc4wPfr_1099	2125
Sc4wPfr_2072	5680
Sc4wPfr_342	262525
Sc4wPfr_293.1	282295
Sc4wPfr_498	97397
Sc4wPfr_1604	7860
Sc4wPfr_3896	26574
Sc4wPfr_1724	2624
Sc4wPfr_2948	4349
Sc4wPfr_2199	3063
Sc4wPfr_28	621332
Sc4wPfr_302	21065
Sc4wPfr_4766	4445
Sc4wPfr_1114	353574
Sc4wPfr_4970	25780
Sc4wPfr_4670	104273
Sc4wPfr_4934	20393
Sc4wPfr_5.2	2019799
Sc4wPfr_796.1	323144
Sc4wPfr_2095	98746
Sc4wPfr_197	1397087
Sc4wPfr_1493	13222
Sc4wPfr_102	608031
Sc4wPfr_3441	4558
Sc4wPfr_4764	2685
Sc4wPfr_1982	15639
Sc4wPfr_3182	10081
Sc4wPfr_2764	2190
Sc4wPfr_4337	33896
Sc4wPfr_4118.1	54263
Sc4wPfr_109	186516
Sc4wPfr_3531	3934
Sc4wPfr_1922	52451
Sc4wPfr_1515	461021
Sc4wPfr_4655	4474
Sc4wPfr_4600	25128
Sc4wPfr_2659	2818
Sc4wPfr_3705	2413
Sc4wPfr_2635	20121
Sc4wPfr_1857	57153
Sc4wPfr_3079	2706
Sc4wPfr_511	31346
Sc4wPfr_4077	4925
Sc4wPfr_1846	3591
Sc4wPfr_21	4973
Sc4wPfr_3333	7445
Sc4wPfr_4973	4042
Sc4wPfr_4159	2270
Sc4wPfr_501	328233
Sc4wPfr_3039	5570
Sc4wPfr_4398	2253
Sc4wPfr_4567	7469
Sc4wPfr_345	13217
Sc4wPfr_4383	4064
Sc4wPfr_569	374305
Sc4wPfr_2458	2471
Sc4wPfr_2213	5218
Sc4wPfr_1334	2149
Sc4wPfr_1182	5066
Sc4wPfr_3055	2698
Sc4wPfr_1113	168124
Sc4wPfr_4203	7047
Sc4wPfr_4198	2498
Sc4wPfr_694	2676
Sc4wPfr_2986	5178
Sc4wPfr_980	13492
Sc4wPfr_4965	3532
Sc4wPfr_433	543480
Sc4wPfr_1687	1124856
Sc4wPfr_4842	5294
Sc4wPfr_4939	2149
Sc4wPfr_351	1534513
Sc4wPfr_824	382621
Sc4wPfr_1350	2041
Sc4wPfr_745	90705
Sc4wPfr_37.1	57516
Sc4wPfr_2562	4430
Sc4wPfr_4211	3891
Sc4wPfr_2597	2586
Sc4wPfr_3325	3493
Sc4wPfr_201	159254
Sc4wPfr_1462	4015
Sc4wPfr_1507.1	31471
Sc4wPfr_3931	93719
Sc4wPfr_1069	2318
Sc4wPfr_119.2	261653
Sc4wPfr_272	1623859
Sc4wPfr_3644	26860
Sc4wPfr_4402	3728
Sc4wPfr_4501	2383
Sc4wPfr_923	364903
Sc4wPfr_280	709944
Sc4wPfr_4470	7962
Sc4wPfr_2707	2942
[truncated: 3,525 more rows]
