# Supplementary material for: Tracing animal genomic evolution with the chromosomal-level assembly of the freshwater sponge Ephydatia muelleri
Source: Nat Commun. 2020 Jul 27;11:3676. doi: 10.1038/s41467-020-17397-w (PMC7385117; doi:10.1038/s41467-020-17397-w)
Supplement: Supplementary file 7 — Supplementary Data 3 [file 41467_2020_17397_MOESM7_ESM.zip › Suppl_Data_3_Comp_genome_statistics_scripts/treemap/Amphimedon_queenslandica.Aqu1.dna.toplevel.sizes]

Contig13522	1888931
Contig13521	1425252
Contig13520	1092842
Contig13519	1050623
Contig13518	1034607
Contig13517	931383
Contig13516	899346
Contig13515	852899
Contig13514	817803
Contig13513	765180
Contig13512	728327
Contig13511	706301
Contig13510	687077
Contig13509	659688
Contig13508	638965
Contig13507	628612
Contig13506	626667
Contig13505	597763
Contig13504	596002
Contig13503	587059
Contig13502	582669
Contig13501	574148
Contig13500	541027
Contig13499	528196
Contig13498	512878
Contig13497	511300
Contig13496	510450
Contig13495	497074
Contig13494	492386
Contig13493	479661
Contig13492	476668
Contig13491	475734
Contig13490	473296
Contig13489	471759
Contig13488	465516
Contig13487	464049
Contig13486	460898
Contig13485	454730
Contig13484	452841
Contig13483	446790
Contig13482	425674
Contig13481	419442
Contig13480	418507
Contig13479	404746
Contig13478	404445
Contig13477	399004
Contig13476	390745
Contig13475	390064
Contig13474	389536
Contig13473	385273
Contig13472	381966
Contig13471	378009
Contig13470	375458
Contig13469	372906
Contig13468	372159
Contig13467	366066
Contig13466	365425
Contig13465	359445
Contig13464	358309
Contig13463	357742
Contig13462	356291
Contig13461	355063
Contig13460	354714
Contig13459	350830
Contig13458	344718
Contig13457	344095
Contig13456	335779
Contig13455	335668
Contig13454	325862
Contig13453	325163
Contig13452	323826
Contig13451	323385
Contig13450	323115
Contig13449	323014
Contig13448	321212
Contig13447	318999
Contig13446	316285
Contig13445	312069
Contig13444	311579
Contig13443	310733
Contig13442	296439
Contig13441	294478
Contig13440	294028
Contig13439	284898
Contig13438	280044
Contig13437	279626
Contig13436	278284
Contig13435	277867
Contig13434	276290
Contig13433	274721
Contig13432	271566
Contig13431	269923
Contig13430	269555
Contig13429	267874
Contig13428	267151
Contig13427	264747
Contig13426	262405
Contig13425	259508
Contig13424	258975
Contig13423	257486
Contig13422	257357
Contig13421	255831
Contig13420	255743
Contig13419	253729
Contig13418	252612
Contig13417	252127
Contig13416	249486
Contig13415	248912
Contig13414	248873
Contig13413	247660
Contig13412	245303
Contig13411	244829
Contig13410	244616
Contig13409	242181
Contig13408	240262
Contig13407	240143
Contig13406	239854
Contig13405	239596
Contig13404	237046
Contig13403	236441
Contig13402	234037
Contig13401	233787
Contig13400	233147
Contig13399	231930
Contig13398	231514
Contig13397	230397
Contig13396	229696
Contig13395	229683
Contig13394	229676
Contig13393	228949
Contig13392	226272
Contig13391	224190
Contig13390	223325
Contig13389	222738
Contig13388	222193
Contig13387	220669
Contig13386	219045
Contig13385	216849
Contig13384	216038
Contig13383	214453
Contig13382	213108
Contig13381	211169
Contig13380	210915
Contig13379	210877
Contig13378	210628
Contig13377	209830
Contig13376	209253
Contig13375	208164
Contig13374	207355
Contig13373	207147
Contig13372	203912
Contig13371	201813
Contig13370	201713
Contig13369	201297
Contig13368	200441
Contig13367	200092
Contig13366	199711
Contig13365	199631
Contig13364	198036
Contig13363	197943
Contig13362	197773
Contig13361	197227
Contig13360	196602
Contig13359	195749
Contig13358	195374
Contig13357	195096
Contig13356	194124
Contig13355	193966
Contig13354	193339
Contig13353	193274
Contig13352	193179
Contig13351	191776
Contig13350	188795
Contig13349	188762
Contig13348	188618
Contig13347	187877
Contig13346	186825
Contig13345	186180
Contig13344	185591
Contig13343	184733
Contig13342	184630
Contig13341	184313
Contig13340	183237
Contig13339	182355
Contig13338	182094
Contig13337	182083
Contig13336	182031
Contig13335	182009
Contig13334	181986
Contig13333	180593
Contig13332	179045
Contig13331	178737
Contig13330	178513
Contig13329	175055
Contig13328	173769
Contig13327	173575
Contig13326	173529
Contig13325	173364
Contig13324	172983
Contig13323	169778
Contig13322	168882
Contig13321	165789
Contig13320	165701
Contig13319	165367
Contig13318	165307
Contig13317	164448
Contig13316	164389
Contig13315	164273
Contig13314	164050
Contig13313	163797
Contig13312	163068
Contig13311	163010
Contig13310	162626
Contig13309	161978
Contig13308	160961
Contig13307	160304
Contig13306	159700
Contig13305	159431
Contig13304	159403
Contig13303	158618
Contig13302	158588
Contig13301	158226
Contig13300	156935
Contig13299	156739
Contig13298	156432
Contig13297	156356
Contig13296	156114
Contig13295	155745
Contig13294	154666
Contig13293	154311
Contig13292	153712
Contig13291	152599
Contig13290	152569
Contig13289	152446
Contig13288	152326
Contig13287	151951
Contig13286	151057
Contig13285	150837
Contig13284	149714
Contig13283	149029
Contig13282	148975
Contig13281	148503
Contig13280	147240
Contig13279	147186
Contig13278	147172
Contig13277	146872
Contig13276	145082
Contig13275	144646
Contig13274	144525
Contig13273	144437
Contig13272	142711
Contig13271	142280
Contig13270	142248
Contig13269	141957
Contig13268	141562
Contig13267	141484
Contig13266	141166
Contig13265	140917
Contig13264	140691
Contig13263	140658
Contig13262	140446
Contig13261	140378
Contig13260	140308
Contig13259	140286
Contig13258	139706
Contig13257	138062
Contig13256	135794
Contig13255	135665
Contig13254	135455
Contig13253	135196
Contig13252	135186
Contig13251	135083
Contig13250	135072
Contig13249	133483
Contig13248	133431
Contig13247	132926
Contig13246	132913
Contig13245	132822
Contig13244	132793
Contig13243	132611
Contig13242	132010
Contig13241	131872
Contig13240	131810
Contig13239	131013
Contig13238	130969
Contig13237	129965
Contig13236	128569
Contig13235	128403
Contig13234	128138
Contig13233	127843
Contig13232	127234
Contig13231	126919
Contig13230	126728
Contig13229	125778
Contig13228	125218
Contig13227	125197
Contig13226	124536
Contig13225	124061
Contig13224	123180
Contig13223	123156
Contig13222	122680
Contig13221	122671
Contig13220	122492
Contig13219	122246
Contig13218	122231
Contig13217	121800
Contig13216	120863
Contig13215	120457
Contig13214	120365
Contig13213	119874
Contig13212	119845
Contig13211	119314
Contig13210	119062
Contig13209	118368
Contig13208	118103
Contig13207	118018
Contig13206	117885
Contig13205	117674
Contig13204	117555
Contig13203	117543
Contig13202	117309
Contig13201	117068
Contig13200	116921
Contig13199	116840
Contig13198	116513
Contig13197	116453
Contig13196	116184
Contig13195	115430
Contig13194	115015
Contig13193	114951
Contig13192	114920
Contig13191	114682
Contig13190	114547
Contig13189	114479
Contig13188	114274
Contig13187	114173
Contig13186	112472
Contig13185	112453
Contig13184	111861
Contig13183	111704
Contig13182	111648
Contig13181	111395
Contig13180	111191
Contig13179	110702
Contig13178	110385
Contig13177	110364
Contig13176	110058
Contig13175	109819
Contig13174	109056
Contig13173	108760
Contig13172	108698
Contig13171	107399
Contig13170	107193
Contig13169	107013
Contig13168	106691
Contig13167	106586
Contig13166	106509
Contig13165	106472
Contig13164	106129
Contig13163	105782
Contig13162	105154
Contig13161	104924
Contig13160	104735
Contig13159	103560
Contig13158	103484
Contig13157	103350
Contig13156	103110
Contig13155	102895
Contig13154	102825
Contig13153	102609
Contig13152	102266
Contig13151	102188
Contig13150	101986
Contig13149	101942
Contig13148	101929
Contig13147	100722
Contig13146	100690
Contig13145	100533
Contig13144	99987
Contig13143	99754
Contig13142	99090
Contig13141	98692
Contig13140	98619
Contig13139	98414
Contig13138	98118
Contig13137	97647
Contig13136	97464
Contig13135	97003
Contig13134	96923
Contig13133	96701
Contig13132	96269
Contig13131	95977
Contig13130	95664
Contig13129	95446
Contig13128	95144
Contig13127	94887
Contig13126	94809
Contig13125	94369
Contig13124	94112
Contig13123	93852
Contig13122	93502
Contig13121	93276
Contig13120	93110
Contig13119	92741
Contig13118	92707
Contig13117	92698
Contig13116	92172
Contig13115	92152
Contig13114	91958
Contig13113	91950
Contig13112	91880
Contig13111	91766
Contig13110	91687
Contig13109	91272
Contig13108	91218
Contig13107	90177
Contig13106	89861
Contig13105	89679
Contig13104	89266
Contig13103	89171
Contig13102	89129
Contig13101	88441
Contig13100	87097
Contig13099	86972
Contig13098	86678
Contig13097	86600
Contig13096	86552
Contig13095	86187
Contig13094	85638
Contig13093	85588
Contig13092	85469
Contig13091	84899
Contig13090	84801
Contig13089	84515
Contig13088	84118
Contig13087	83977
Contig13086	83671
Contig13085	83430
Contig13084	82713
Contig13083	82378
Contig13082	82377
Contig13081	82005
Contig13080	81919
Contig13079	81900
Contig13078	81800
Contig13077	81583
Contig13076	81577
Contig13075	81495
Contig13074	81237
Contig13073	81144
Contig13072	80907
Contig13071	80840
Contig13070	80773
Contig13069	80619
Contig13068	80484
Contig13067	80388
Contig13066	80322
Contig13065	79969
Contig13064	79900
Contig13063	79726
Contig13062	79725
Contig13061	79626
Contig13060	79321
Contig13059	79175
Contig13058	79104
Contig13057	78960
Contig13056	78348
Contig13055	78081
Contig13054	77858
Contig13053	77259
Contig13052	76738
Contig13051	76151
Contig13050	75394
Contig13049	75233
Contig13048	75183
Contig13047	75131
Contig13046	74920
Contig13045	74873
Contig13044	74154
Contig13043	74091
Contig13042	73917
Contig13041	73409
Contig13040	73323
Contig13039	73178
Contig13038	72704
Contig13037	72585
Contig13036	72459
Contig13035	72287
Contig13034	71988
Contig13033	71479
Contig13032	71043
Contig13031	70393
Contig13030	70272
Contig13029	70045
Contig13028	69953
Contig13027	69313
Contig13026	69294
Contig13025	69232
Contig13024	69080
Contig13023	68889
Contig13022	68821
Contig13021	68581
Contig13020	68522
Contig13019	68268
Contig13018	68136
Contig13017	67692
Contig13016	67623
Contig13015	67622
Contig13014	67602
Contig13013	67523
Contig13012	67490
Contig13011	67345
Contig13010	67015
Contig13009	66862
Contig13008	66729
Contig13007	66704
Contig13006	66601
Contig13005	66445
Contig13004	66258
Contig13003	66233
Contig13002	66219
Contig13001	66217
Contig13000	66199
Contig12999	66098
Contig12998	66006
Contig12997	65975
Contig12996	65744
Contig12995	65692
Contig12994	65566
Contig12993	65211
Contig12992	65024
Contig12991	64989
Contig12990	64496
Contig12989	64390
Contig12988	64063
Contig12987	63950
Contig12986	63511
Contig12985	63292
Contig12984	63182
Contig12983	63023
Contig12981	62508
Contig12982	62508
Contig12980	62454
Contig12979	62167
Contig12978	61918
Contig12977	61713
Contig12976	61341
Contig12975	61133
Contig12974	61007
Contig12973	60163
Contig12972	60158
Contig12971	60155
Contig12970	59846
Contig12969	59660
Contig12968	59618
Contig12967	59452
Contig12966	59355
Contig12965	59190
Contig12964	59068
Contig12963	59036
Contig12962	58928
Contig12961	58903
Contig12960	58782
Contig12959	58624
Contig12958	58564
Contig12957	58554
Contig12956	58508
Contig12955	58183
Contig12954	58154
Contig12953	58137
Contig12952	57887
Contig12951	57701
Contig12950	57684
Contig12949	57561
Contig12948	57306
Contig12947	57293
Contig12946	57179
Contig12945	57169
Contig12944	57049
Contig12943	56996
Contig12942	56959
Contig12941	56852
Contig12940	56791
Contig12938	56656
Contig12939	56656
Contig12937	56575
Contig12936	56367
Contig12935	56197
Contig12934	56107
Contig12933	56058
Contig12932	55856
Contig12931	55688
Contig12930	55678
Contig12929	55526
Contig12928	55380
Contig12927	55358
Contig12926	54953
Contig12925	54928
Contig12924	54846
Contig12923	54783
Contig12922	54725
Contig12921	54587
Contig12920	54586
Contig12919	53747
Contig12918	53728
Contig12917	53665
Contig12916	53572
Contig12915	53552
Contig12914	53516
Contig12913	53421
Contig12912	53394
Contig12911	53327
Contig12910	53046
Contig12909	53031
Contig12908	52918
Contig12907	52898
Contig12906	52805
Contig12905	52778
Contig12904	52695
Contig12903	52608
Contig12902	52563
Contig12901	52389
Contig12900	52351
Contig12899	52305
Contig12898	52292
Contig12897	52268
Contig12896	52215
Contig12895	52109
Contig12894	51997
Contig12893	51962
Contig12892	51652
Contig12891	51567
Contig12890	51498
Contig12889	51377
Contig12888	51119
Contig12887	51069
Contig12886	51030
Contig12885	50994
Contig12884	50963
Contig12883	50880
Contig12882	50828
Contig12881	50817
Contig12880	50619
Contig12879	50609
Contig12878	50430
Contig12877	50024
Contig12876	50014
Contig12875	49847
Contig12874	49832
Contig12873	49604
Contig12872	49583
Contig12871	49413
Contig12870	49267
Contig12869	49092
Contig12868	48902
Contig12867	48897
Contig12866	48713
Contig12865	48609
Contig12864	48565
Contig12863	48535
Contig12862	48382
Contig12861	48314
Contig12860	48169
Contig12859	48121
Contig12858	48071
Contig12857	48001
Contig12856	47940
Contig12855	47814
Contig12854	47727
Contig12853	47721
Contig12852	47576
Contig12851	47557
Contig12850	47538
Contig12849	47257
Contig12848	47075
Contig12847	46788
Contig12846	46477
Contig12845	46474
Contig12844	46448
Contig12843	46410
Contig12842	46334
Contig12841	46309
Contig12840	46166
Contig12839	46133
Contig12838	46094
Contig12837	45887
Contig12836	45805
Contig12835	45659
Contig12834	45453
Contig12833	45265
Contig12832	45224
Contig12831	44909
Contig12830	44839
Contig12829	44760
Contig12828	44537
Contig12827	44304
Contig12826	44205
Contig12825	44121
Contig12824	44074
Contig12823	44057
Contig12822	43987
Contig12821	43550
Contig12820	43531
Contig12819	43430
Contig12818	43276
Contig12817	43143
Contig12816	42946
Contig12815	42476
Contig12814	42326
Contig12813	42325
Contig12812	42103
Contig12811	42089
Contig12810	42088
Contig12809	42055
Contig12808	41874
Contig12807	41858
Contig12806	41831
Contig12805	41829
Contig12804	41820
Contig12803	41684
Contig12802	41560
Contig12801	41487
Contig12800	41481
Contig12799	41391
Contig12798	41229
Contig12797	41197
Contig12796	41070
Contig12795	40875
Contig12794	40864
Contig12793	40851
Contig12792	40836
Contig12791	40812
Contig12790	40723
Contig12789	40694
Contig12788	40616
Contig12787	40608
Contig12786	40546
Contig12785	40542
Contig12784	40510
Contig12783	40413
Contig12782	40276
Contig12781	40235
Contig12780	39902
Contig12779	39883
Contig12778	39861
Contig12777	39843
Contig12776	39776
Contig12775	39691
Contig12774	39609
Contig12773	39422
Contig12772	39330
Contig12771	39224
Contig12770	39122
Contig12769	39117
Contig12768	39071
Contig12767	38898
Contig12766	38838
Contig12765	38698
Contig12764	38600
Contig12763	38452
Contig12762	38448
Contig12761	38440
Contig12760	38323
Contig12759	38265
Contig12758	38250
Contig12757	38021
Contig12756	37930
Contig12755	37881
Contig12754	37746
Contig12753	37651
Contig12752	37623
Contig12751	37549
Contig12750	37532
Contig12749	37518
Contig12748	37447
Contig12747	37353
Contig12746	37325
Contig12745	37319
Contig12744	37258
Contig12743	37254
Contig12742	37248
Contig12741	37166
Contig12740	37002
Contig12738	36710
Contig12739	36710
Contig12737	36628
Contig12736	36581
Contig12735	36562
Contig12734	36376
Contig12733	36303
Contig12732	36146
Contig12731	36117
Contig12730	36091
Contig12729	36042
Contig12728	36014
Contig12727	35955
Contig12726	35898
Contig12725	35889
Contig12724	35710
Contig12723	35678
Contig12722	35677
Contig12721	35594
Contig12720	35450
Contig12719	35337
Contig12718	35306
Contig12717	35256
Contig12716	35176
Contig12715	35169
Contig12714	35151
Contig12713	35048
Contig12712	34928
Contig12711	34633
Contig12710	34530
Contig12709	34393
Contig12708	34319
Contig12707	34297
Contig12706	34233
Contig12705	33966
Contig12704	33930
Contig12703	33892
Contig12702	33870
Contig12701	33735
Contig12700	33680
Contig12699	33634
Contig12698	33550
Contig12697	33538
Contig12696	33529
Contig12695	33427
Contig12694	33159
Contig12693	33110
Contig12692	33096
Contig12691	32985
Contig12690	32912
Contig12689	32748
Contig12688	32742
Contig12687	32650
Contig12686	32347
Contig12685	32205
Contig12684	32204
Contig12683	32178
Contig12682	32132
Contig12681	32047
Contig12680	31774
Contig12679	31643
Contig12678	31615
Contig12677	31589
Contig12676	31534
Contig12675	31498
Contig12674	31451
Contig12673	31359
Contig12672	31338
Contig12671	31233
Contig12670	31202
Contig12669	31122
Contig12668	31099
Contig12667	31044
Contig12666	31031
Contig12665	30927
Contig12664	30922
Contig12663	30827
Contig12662	30767
Contig12661	30534
Contig12660	30354
Contig12659	30316
Contig12658	30307
Contig12657	30300
Contig12656	30261
Contig12655	30200
Contig12654	30055
Contig12653	29932
Contig12652	29833
Contig12651	29751
Contig12650	29660
Contig12648	29534
Contig12649	29534
Contig12647	29334
Contig12646	29298
Contig12645	29254
Contig12644	29249
Contig12643	29239
Contig12642	29087
Contig12641	29058
Contig12640	28956
Contig12639	28833
Contig12638	28776
Contig12637	28510
Contig12636	28485
Contig12635	28439
Contig12634	28323
Contig12633	28169
Contig12632	28003
Contig12631	27934
Contig12630	27926
Contig12628	27891
Contig12629	27891
Contig12627	27816
Contig12626	27718
Contig12625	27648
Contig12624	27625
Contig12623	27534
Contig12622	27529
Contig12621	27490
Contig12620	27375
Contig12619	27338
Contig12618	27317
Contig12617	27269
Contig12616	27207
Contig12615	27182
Contig12614	27179
Contig12613	27162
Contig12612	27117
Contig12611	27071
Contig12610	26958
Contig12609	26953
Contig12608	26892
Contig12607	26867
Contig12606	26795
Contig12605	26767
Contig12604	26688
Contig12603	26629
Contig12602	26567
Contig12601	26501
Contig12600	26428
Contig12599	26414
Contig12598	26395
Contig12597	26358
Contig12596	26298
Contig12595	26214
Contig12594	26144
Contig12593	26019
Contig12592	26017
Contig12590	25986
Contig12591	25986
Contig12589	25914
Contig12588	25880
Contig12587	25877
Contig12586	25816
Contig12585	25792
Contig12584	25767
Contig12583	25731
Contig12582	25675
Contig12581	25611
Contig12579	25468
Contig12578	25440
Contig12577	25409
Contig12576	25252
Contig12575	25209
Contig12574	25167
Contig12573	25138
Contig12572	25135
Contig12571	24969
Contig12570	24960
Contig12569	24919
Contig12567	24868
Contig12568	24868
Contig12566	24799
Contig12565	24779
Contig12564	24776
Contig12563	24705
Contig12562	24667
Contig12561	24656
Contig12560	24578
Contig12559	24451
Contig12558	24374
Contig12557	24320
Contig12556	24297
Contig12555	24227
Contig12554	24204
Contig12553	24169
Contig12552	24120
Contig12551	24093
Contig12550	24082
Contig12549	24069
Contig12548	24018
Contig12547	23976
Contig12546	23910
Contig12545	23804
Contig12544	23798
Contig12543	23796
Contig12542	23721
Contig12541	23664
Contig12540	23602
Contig12539	23577
Contig12538	23543
Contig12537	23512
Contig12536	23419
Contig12535	23404
Contig12534	23398
Contig12533	23365
Contig12532	23333
Contig12531	23311
Contig12530	23204
Contig12529	23194
Contig12528	23181
Contig12527	23096
Contig12526	23094
Contig12525	23079
Contig12524	23056
Contig12523	23049
Contig12522	23044
Contig12521	23029
Contig12520	23012
Contig12519	23001
Contig12518	22996
Contig12517	22983
Contig12516	22980
Contig12515	22948
Contig12514	22939
Contig12513	22928
Contig12512	22917
Contig12511	22897
Contig12510	22860
Contig12509	22834
Contig12508	22827
Contig12507	22808
Contig12506	22718
Contig12505	22706
Contig12504	22700
Contig12503	22694
Contig12502	22642
Contig12501	22609
Contig12500	22606
Contig12499	22547
Contig12498	22537
Contig12497	22536
Contig12496	22502
Contig12495	22452
Contig12494	22434
Contig12493	22428
Contig12492	22371
Contig12491	22360
Contig12490	22350
Contig12489	22348
Contig12488	22329
Contig12487	22327
Contig12486	22316
Contig12485	22252
Contig12484	22238
Contig12483	22228
Contig12482	22221
Contig12481	22204
Contig12480	22198
Contig12479	22171
Contig12478	22153
Contig12477	22144
Contig12476	22126
Contig12475	22108
Contig12474	22084
Contig12473	22080
Contig12472	22047
Contig12471	21990
Contig12470	21982
Contig12469	21974
Contig12468	21949
Contig12467	21931
Contig12466	21909
Contig12465	21893
Contig12464	21852
Contig12463	21813
Contig12462	21777
Contig12461	21774
Contig12460	21745
Contig12459	21736
Contig12458	21734
Contig12457	21717
Contig12456	21703
Contig12455	21687
Contig12454	21660
Contig12453	21656
Contig12452	21624
Contig12451	21622
Contig12450	21568
Contig12449	21555
Contig12448	21524
Contig12447	21515
Contig12446	21429
Contig12445	21428
Contig12444	21406
Contig12443	21364
Contig12442	21352
Contig12441	21312
Contig12440	21191
Contig12439	21130
Contig12438	21117
Contig12437	21087
Contig12436	21077
Contig12435	21027
Contig12434	21012
Contig12433	20968
Contig12432	20946
Contig12431	20923
Contig12430	20884
Contig12429	20881
Contig12428	20874
Contig12427	20838
Contig12426	20819
Contig12425	20793
Contig12424	20778
Contig12423	20722
Contig12422	20710
Contig12421	20708
Contig12420	20697
Contig12419	20666
Contig12418	20616
Contig12417	20587
Contig12416	20577
Contig12415	20520
Contig12414	20451
Contig12413	20398
Contig12412	20393
Contig12411	20384
Contig12410	20382
Contig12409	20347
Contig12408	20314
Contig12407	20300
Contig12406	20299
Contig12405	20280
Contig12404	20241
Contig12403	20221
Contig12402	20219
Contig12401	20207
Contig12400	20181
Contig12399	20171
Contig12398	20162
Contig12397	20141
Contig12396	20140
Contig12395	20136
Contig12394	20127
Contig12393	20094
Contig12392	20072
Contig12391	20049
Contig12390	20032
Contig12389	20018
Contig12387	19923
Contig12388	19923
Contig12386	19903
Contig12385	19898
Contig12384	19861
Contig12383	19828
Contig12382	19822
Contig12381	19820
Contig12380	19812
Contig12379	19801
Contig12378	19798
Contig12377	19778
Contig12376	19755
Contig12375	19740
Contig12374	19687
Contig12373	19683
Contig12372	19681
Contig12371	19680
Contig12370	19678
Contig12369	19654
Contig12368	19642
Contig12367	19627
Contig12366	19581
Contig12364	19546
Contig12365	19546
Contig12363	19521
Contig12362	19508
Contig12361	19489
Contig12360	19484
Contig12359	19441
Contig12358	19439
Contig12357	19427
Contig12356	19422
Contig12355	19386
Contig12354	19379
Contig12352	19373
Contig12353	19373
Contig12351	19372
Contig12350	19370
Contig12349	19344
Contig12348	19336
Contig12347	19303
Contig12346	19299
Contig12345	19272
Contig12344	19265
Contig12343	19247
Contig12342	19239
Contig12341	19236
Contig12340	19217
Contig12338	19180
Contig12339	19180
Contig12337	19169
Contig12336	19100
Contig12335	19097
Contig12334	19087
Contig12333	19074
Contig12332	19072
Contig12331	19033
Contig12330	19020
Contig12329	19009
Contig12328	18985
Contig12327	18971
Contig12325	18933
Contig12324	18902
Contig12323	18886
Contig12321	18859
Contig12322	18859
Contig12320	18823
Contig12319	18822
Contig12318	18820
Contig12317	18797
Contig12316	18796
Contig12315	18791
Contig12314	18784
Contig12313	18616
Contig12312	18603
Contig12310	18595
Contig12311	18595
Contig12309	18567
Contig12308	18549
Contig12307	18536
Contig12306	18517
Contig12305	18499
Contig12304	18486
Contig12303	18482
Contig12302	18474
Contig12301	18433
Contig12300	18428
Contig12299	18392
Contig12298	18381
Contig12297	18379
Contig12295	18371
Contig12296	18371
Contig12294	18357
Contig12293	18346
Contig12292	18313
Contig12291	18290
Contig12290	18249
Contig12289	18220
Contig12288	18217
Contig12287	18206
Contig12286	18191
Contig12285	18189
Contig12284	18146
Contig12283	18130
Contig12282	18121
Contig12281	18116
Contig12280	18082
Contig12279	18070
Contig12278	18007
Contig12277	17990
Contig12276	17971
Contig12275	17934
Contig12274	17922
Contig12273	17903
Contig12272	17877
Contig12271	17832
Contig12270	17818
Contig12269	17746
Contig12267	17685
Contig12268	17685
Contig12266	17637
Contig12265	17628
Contig12264	17619
Contig12263	17610
Contig12262	17605
Contig12261	17592
Contig12260	17584
Contig12259	17543
Contig12258	17539
Contig12257	17534
Contig12256	17518
Contig12254	17508
Contig12255	17508
Contig12253	17495
Contig12252	17471
Contig12251	17420
Contig12250	17415
Contig12249	17391
Contig12248	17370
Contig12247	17355
Contig12246	17335
Contig12245	17330
Contig12244	17314
Contig12243	17313
Contig12242	17305
Contig12241	17298
Contig12239	17270
Contig12238	17225
Contig12237	17220
Contig12236	17219
Contig12235	17187
Contig12234	17172
Contig12233	17171
Contig12232	17150
Contig12231	17119
Contig12230	17114
Contig12229	17104
Contig12228	17099
Contig12227	17093
Contig12226	17083
Contig12225	17060
Contig12224	17055
Contig12223	17054
Contig12222	17046
Contig12221	17026
Contig12220	17023
Contig12219	17020
Contig12217	17015
Contig12218	17015
Contig12216	16968
Contig12215	16959
Contig12214	16954
Contig12213	16890
Contig12212	16834
Contig12211	16821
Contig12210	16772
Contig12209	16755
Contig12208	16745
Contig12207	16744
Contig12206	16733
Contig12205	16716
Contig12204	16702
Contig12203	16689
Contig12202	16665
Contig12201	16636
Contig12200	16625
Contig12199	16611
Contig12198	16604
Contig12197	16558
Contig12196	16549
Contig12195	16537
Contig12194	16531
Contig12193	16524
Contig12192	16512
Contig12191	16485
Contig12190	16462
Contig12189	16450
Contig12188	16422
Contig12187	16421
Contig12186	16420
Contig12185	16418
Contig12184	16417
Contig12183	16415
Contig12182	16412
Contig12181	16411
Contig12180	16376
Contig12179	16366
Contig12178	16365
Contig12177	16321
Contig12176	16297
Contig12175	16289
Contig12174	16285
Contig12173	16259
Contig12172	16208
Contig12171	16196
Contig12170	16165
Contig12169	16164
Contig12168	16135
Contig12167	16117
Contig12166	16092
Contig12165	16086
Contig12164	16079
Contig12163	16077
Contig12162	16052
Contig12160	16020
Contig12161	16020
Contig12159	16010
Contig12158	15990
Contig12157	15976
Contig12156	15957
Contig12155	15950
Contig12154	15945
Contig12153	15935
Contig12152	15931
Contig12151	15915
Contig12150	15895
Contig12149	15891
Contig12148	15877
Contig12147	15870
Contig12146	15862
Contig12145	15858
Contig12144	15854
Contig12143	15841
Contig12142	15821
Contig12141	15817
Contig12140	15811
Contig12139	15797
Contig12138	15784
Contig12137	15777
Contig12136	15768
Contig12135	15760
Contig12134	15725
Contig12133	15688
Contig12132	15669
Contig12131	15635
Contig12130	15622
Contig12129	15620
Contig12128	15607
Contig12127	15601
Contig12126	15559
Contig12125	15558
Contig12124	15555
Contig12123	15490
Contig12121	15479
Contig12122	15479
Contig12120	15469
Contig12119	15449
Contig12118	15447
Contig12117	15439
Contig12116	15414
Contig12115	15365
Contig12114	15359
Contig12113	15358
Contig12112	15341
Contig12111	15333
Contig12110	15331
Contig12109	15317
Contig12108	15311
Contig12107	15292
Contig12106	15277
Contig12105	15276
Contig12104	15241
Contig12103	15237
Contig12102	15231
Contig12101	15222
Contig12100	15221
Contig12099	15211
Contig12097	15201
Contig12098	15201
Contig12096	15182
Contig12095	15142
Contig12094	15136
Contig12093	15106
Contig12092	15103
Contig12091	15101
Contig12090	15078
Contig12089	15073
Contig12088	15070
Contig12087	15066
Contig12086	15065
Contig12085	15057
Contig12084	15044
Contig12083	15030
Contig12082	15028
Contig12081	15027
Contig12080	15020
Contig12079	15017
Contig12078	15016
Contig12077	15007
Contig12076	15004
Contig12074	15001
Contig12075	15001
Contig12073	15000
Contig12072	14996
Contig12071	14987
Contig12070	14938
Contig12069	14934
Contig12068	14926
Contig12067	14896
Contig12066	14841
Contig12065	14834
Contig12064	14823
Contig12063	14817
Contig12062	14813
Contig12061	14812
Contig12060	14799
Contig12059	14727
Contig12058	14708
Contig12057	14696
Contig12056	14681
Contig12055	14670
Contig12054	14669
Contig12053	14666
Contig12052	14659
Contig12051	14642
Contig12050	14641
Contig12049	14630
Contig12048	14624
Contig12047	14611
Contig12046	14606
Contig12045	14597
Contig12044	14586
Contig12043	14581
Contig12042	14568
Contig12041	14556
Contig12040	14550
Contig12039	14526
Contig12038	14515
Contig12037	14514
Contig12036	14512
Contig12035	14500
Contig12034	14473
Contig12033	14456
Contig12032	14403
Contig12031	14398
Contig12030	14386
Contig12029	14384
Contig12028	14377
Contig12027	14363
Contig12026	14337
Contig12025	14307
Contig12024	14305
Contig12023	14299
Contig12022	14291
Contig12021	14282
Contig12020	14260
Contig12019	14259
Contig12018	14257
Contig12017	14254
Contig12016	14251
Contig12015	14238
Contig12014	14237
Contig12013	14223
Contig12012	14215
Contig12011	14198
Contig12010	14196
Contig12009	14181
Contig12008	14140
Contig12007	14119
Contig12006	14114
Contig12005	14113
Contig12004	14082
Contig12003	14078
Contig12002	14069
Contig12001	14062
Contig12000	14019
Contig11999	14012
Contig11998	14008
Contig11997	14003
Contig11996	14001
Contig11995	13993
Contig11994	13991
Contig11993	13989
Contig11992	13986
Contig11990	13967
Contig11991	13967
Contig11989	13956
Contig11988	13952
Contig11987	13911
Contig11986	13884
Contig11985	13875
Contig11984	13865
Contig11983	13861
Contig11982	13842
Contig11981	13839
Contig11979	13834
Contig11980	13834
Contig11978	13828
Contig11977	13824
Contig11975	13822
Contig11976	13822
Contig11974	13804
Contig11973	13796
Contig11972	13790
Contig11971	13788
Contig11970	13780
Contig11969	13778
Contig11968	13770
Contig11967	13768
Contig11966	13767
Contig11965	13764
Contig11964	13761
Contig11963	13759
Contig11962	13740
Contig11961	13737
Contig11960	13711
Contig11959	13704
Contig11958	13697
Contig11957	13696
Contig11956	13691
Contig11955	13675
Contig11954	13654
Contig11953	13653
Contig11952	13644
Contig11951	13641
Contig11950	13631
Contig11949	13630
Contig11948	13623
Contig11947	13622
Contig11946	13621
Contig11945	13620
Contig11944	13619
Contig11943	13601
Contig11942	13595
Contig11941	13581
Contig11940	13579
Contig11939	13560
Contig11938	13547
Contig11936	13537
Contig11937	13537
Contig11935	13535
Contig11934	13507
Contig11933	13504
Contig11932	13492
Contig11931	13481
Contig11930	13456
Contig11929	13433
Contig11928	13419
Contig11927	13406
Contig11926	13404
Contig11925	13398
Contig11924	13387
Contig11923	13360
Contig11922	13353
Contig11921	13350
Contig11920	13347
Contig11919	13336
Contig11918	13279
Contig11917	13270
Contig11916	13266
Contig11915	13243
Contig11914	13241
Contig11913	13238
Contig11912	13208
Contig11911	13205
Contig11910	13190
Contig11909	13184
Contig11908	13183
Contig11907	13180
Contig11906	13176
Contig11905	13174
Contig11904	13163
Contig11903	13148
Contig11902	13130
Contig11901	13120
Contig11900	13107
Contig11899	13103
Contig11898	13098
Contig11897	13087
Contig11896	13086
Contig11895	13053
Contig11894	13052
Contig11893	13049
Contig11892	13016
Contig11891	13014
Contig11890	12994
Contig11889	12966
Contig11888	12964
Contig11887	12960
Contig11886	12943
Contig11885	12940
Contig11884	12938
Contig11883	12926
Contig11882	12919
Contig11880	12910
Contig11879	12906
Contig11878	12900
Contig11877	12898
Contig11876	12886
Contig11875	12867
Contig11874	12853
Contig11872	12845
Contig11873	12845
Contig11871	12807
Contig11870	12800
Contig11869	12788
Contig11868	12778
Contig11867	12772
Contig11866	12762
Contig11865	12761
Contig11864	12751
Contig11863	12749
Contig11862	12746
Contig11861	12745
Contig11860	12735
Contig11859	12717
Contig11858	12716
Contig11857	12706
Contig11856	12703
Contig11855	12692
Contig11854	12686
Contig11853	12678
Contig11852	12663
Contig11850	12629
Contig11851	12629
Contig11849	12609
Contig11847	12604
Contig11848	12604
Contig11846	12586
Contig11845	12584
Contig11844	12577
Contig11843	12570
Contig11842	12567
Contig11841	12563
Contig11840	12562
Contig11839	12528
Contig11838	12508
Contig11837	12474
Contig11836	12470
Contig11835	12464
Contig11834	12452
Contig11832	12451
Contig11833	12451
Contig11831	12419
Contig11830	12389
Contig11829	12367
Contig11828	12360
Contig11827	12343
Contig11826	12340
Contig11825	12332
Contig11824	12331
Contig11823	12324
Contig11822	12322
Contig11821	12317
Contig11820	12310
Contig11819	12307
Contig11818	12281
Contig11817	12272
Contig11816	12269
Contig11815	12265
Contig11814	12261
Contig11813	12254
Contig11812	12251
Contig11811	12249
Contig11810	12243
Contig11809	12240
Contig11808	12227
Contig11807	12223
Contig11806	12214
Contig11805	12213
Contig11804	12209
Contig11803	12206
Contig11802	12200
Contig11801	12199
Contig11800	12178
Contig11799	12151
Contig11798	12149
Contig11797	12143
Contig11796	12141
Contig11795	12139
Contig11794	12121
Contig11793	12105
Contig11792	12094
Contig11790	12073
Contig11789	12069
Contig11788	12068
Contig11787	12065
Contig11786	12058
Contig11785	12057
Contig11784	12052
Contig11782	12033
Contig11781	12028
Contig11779	12022
Contig11780	12022
Contig11778	12013
Contig11776	12006
Contig11777	12006
Contig11775	11976
Contig11773	11958
Contig11774	11958
Contig11772	11956
Contig11771	11952
Contig11770	11929
Contig11769	11919
Contig11768	11903
Contig11767	11902
Contig11766	11901
Contig11765	11885
Contig11764	11881
Contig11763	11880
Contig11762	11879
Contig11761	11875
Contig11760	11864
Contig11759	11855
Contig11758	11848
Contig11757	11836
Contig11756	11826
Contig11755	11822
Contig11754	11817
Contig11753	11799
Contig11752	11792
Contig11751	11754
Contig11749	11749
Contig11750	11749
Contig11748	11747
Contig11747	11740
Contig11746	11739
Contig11745	11736
Contig11744	11731
Contig11743	11713
Contig11742	11708
Contig11741	11705
Contig11740	11698
Contig11739	11694
Contig11738	11692
Contig11737	11688
Contig11736	11678
Contig11735	11673
Contig11734	11669
Contig11733	11650
Contig11732	11628
Contig11731	11618
Contig11730	11605
Contig11728	11590
Contig11729	11590
Contig11727	11580
Contig11726	11567
Contig11725	11545
Contig11724	11544
Contig11723	11540
Contig11722	11537
Contig11720	11512
Contig11721	11512
Contig11719	11506
Contig11718	11504
Contig11717	11497
Contig11716	11492
Contig11715	11475
Contig11714	11457
Contig11713	11444
Contig11711	11440
Contig11712	11440
Contig11710	11439
Contig11709	11428
Contig11708	11423
Contig11707	11409
Contig11706	11407
Contig11704	11395
Contig11705	11395
Contig11703	11393
Contig11702	11386
Contig11701	11364
Contig11700	11360
Contig11699	11354
Contig11698	11348
Contig11697	11341
Contig11696	11337
Contig11695	11323
Contig11694	11320
Contig11693	11317
Contig11692	11303
Contig11691	11295
Contig11690	11281
Contig11689	11270
Contig11688	11236
Contig11687	11226
Contig11686	11202
Contig11685	11186
Contig11684	11181
Contig11683	11175
Contig11682	11168
Contig11681	11164
Contig11680	11131
Contig11679	11115
Contig11678	11107
Contig11677	11083
Contig11676	11040
Contig11675	11035
Contig11674	11007
Contig11673	11005
Contig11672	10971
Contig11670	10970
Contig11671	10970
Contig11669	10962
Contig11668	10952
Contig11667	10949
Contig11666	10945
Contig11665	10928
Contig11664	10908
Contig11663	10904
Contig11662	10896
Contig11661	10895
Contig11660	10891
Contig11659	10878
Contig11658	10862
Contig11657	10856
Contig11656	10848
Contig11655	10847
Contig11654	10843
Contig11653	10837
Contig11652	10830
Contig11650	10816
Contig11651	10816
Contig11649	10814
Contig11648	10811
Contig11647	10801
Contig11646	10795
Contig11645	10761
Contig11644	10750
Contig11643	10738
Contig11642	10736
Contig11641	10732
Contig11640	10731
Contig11639	10721
Contig11638	10706
Contig11637	10696
Contig11636	10692
Contig11635	10691
Contig11634	10684
Contig11633	10678
Contig11631	10670
Contig11632	10670
Contig11630	10665
Contig11629	10663
Contig11628	10661
Contig11627	10659
Contig11625	10642
Contig11626	10642
Contig11624	10636
Contig11623	10635
Contig11622	10634
Contig11621	10630
Contig11620	10626
Contig11619	10622
Contig11618	10619
Contig11617	10616
Contig11616	10615
Contig11615	10605
Contig11614	10596
Contig11613	10590
Contig11612	10588
Contig11610	10579
Contig11611	10579
Contig11609	10578
Contig11608	10567
Contig11607	10529
Contig11606	10526
Contig11605	10524
Contig11604	10522
Contig11603	10511
Contig11602	10500
Contig11601	10496
Contig11600	10486
Contig11599	10476
Contig11598	10468
Contig11597	10467
Contig11596	10464
Contig11595	10460
Contig11594	10455
Contig11593	10454
Contig11592	10438
Contig11591	10436
Contig11590	10435
Contig11589	10432
Contig11588	10428
Contig11587	10427
Contig11586	10417
Contig11585	10407
Contig11584	10401
Contig11583	10399
Contig11582	10395
Contig11581	10392
Contig11580	10389
Contig11578	10385
Contig11579	10385
Contig11577	10377
Contig11576	10376
Contig11575	10374
Contig11574	10364
Contig11572	10352
Contig11573	10352
Contig11571	10350
Contig11570	10340
Contig11569	10336
Contig11568	10335
Contig11567	10327
Contig11566	10321
Contig11565	10317
Contig11563	10316
Contig11564	10316
Contig11562	10313
Contig11560	10298
Contig11561	10298
Contig11559	10293
Contig11557	10290
Contig11558	10290
Contig11556	10285
Contig11555	10278
Contig11554	10274
Contig11553	10271
Contig11552	10247
Contig11551	10245
Contig11550	10241
Contig11549	10240
Contig11548	10225
Contig11547	10222
Contig11546	10218
Contig11544	10214
Contig11545	10214
Contig11543	10208
Contig11542	10204
Contig11541	10201
Contig11540	10195
Contig11539	10177
Contig11538	10165
Contig11537	10148
Contig11536	10138
Contig11535	10132
Contig11534	10131
Contig11533	10119
Contig11532	10110
Contig11531	10107
Contig11530	10102
Contig11529	10101
Contig11528	10098
Contig11527	10055
Contig11526	10047
Contig11525	10046
Contig11524	10035
Contig11523	10022
Contig11522	10007
Contig11521	10003
Contig11520	9994
Contig11519	9991
Contig11517	9989
Contig11518	9989
[truncated: 11,397 more rows]
