# Supplementary material for: Tracing animal genomic evolution with the chromosomal-level assembly of the freshwater sponge Ephydatia muelleri
Source: Nat Commun. 2020 Jul 27;11:3676. doi: 10.1038/s41467-020-17397-w (PMC7385117; doi:10.1038/s41467-020-17397-w)
Supplement: Supplementary file 7 — Supplementary Data 3 [file 41467_2020_17397_MOESM7_ESM.zip › Suppl_Data_3_Comp_genome_statistics_scripts/treemap/sycon.genome.sizes]

scis1	1380240
scis2	782679
scis3	999209
scis4	724723
scis5	790742
scis6	677586
scis7	558291
scis8	532944
scis9	527958
scis10	995447
scis11	514904
scis12	512792
scis13	745615
scis14	504941
scis15	513157
scis16	498271
scis17	581729
scis18	487372
scis19	819284
scis20	819242
scis21	639452
scis22	515272
scis23	533619
scis24	692373
scis25	555623
scis26	450011
scis27	443036
scis28	565384
scis29	498519
scis30	429872
scis31	507427
scis32	419432
scis33	418749
scis34	866544
scis35	417502
scis36	499138
scis37	637349
scis38	526285
scis39	411366
scis40	408163
scis41	405674
scis42	921620
scis43	396983
scis44	395431
scis45	394114
scis46	694097
scis47	388842
scis48	384081
scis49	437422
scis50	442257
scis51	410326
scis52	380756
scis53	380729
scis54	379618
scis55	576624
scis56	432607
scis57	440270
scis58	364972
scis59	364737
scis60	692439
scis61	383484
scis62	363374
scis63	363283
scis64	362891
scis65	375418
scis66	398045
scis67	360153
scis68	358503
scis69	371156
scis70	392275
scis71	415542
scis72	358857
scis73	1018597
scis74	354889
scis75	495170
scis76	352698
scis77	436095
scis78	351047
scis79	350465
scis80	406313
scis81	346680
scis82	355237
scis83	344289
scis84	343863
scis85	619113
scis86	342179
scis87	342055
scis88	425763
scis89	337312
scis90	336600
scis91	334745
scis92	547995
scis93	393608
scis94	343465
scis95	341373
scis96	328480
scis97	329219
scis98	818037
scis99	349089
scis100	325597
scis101	349802
scis102	323463
scis103	366861
scis104	322820
scis105	322700
scis106	444031
scis107	604089
scis108	318809
scis109	318683
scis110	317481
scis111	316710
scis112	404518
scis113	438692
scis114	318398
scis115	313184
scis116	313093
scis117	312032
scis118	555405
scis119	372408
scis120	310420
scis121	310042
scis122	375775
scis123	310891
scis124	590949
scis125	306023
scis126	372496
scis127	303553
scis128	302159
scis129	301072
scis130	663601
scis131	330307
scis132	442332
scis133	306542
scis134	298640
scis135	297526
scis136	397134
scis137	296160
scis138	295222
scis139	348449
scis140	294373
scis141	432799
scis142	293309
scis143	293032
scis144	292474
scis145	292102
scis147	357189
scis148	354230
scis149	313503
scis150	341188
scis151	289409
scis152	288848
scis153	305225
scis154	285798
scis155	284125
scis156	283743
scis157	282109
scis158	430433
scis159	280272
scis160	279972
scis161	279288
scis162	326568
scis163	277206
scis164	381937
scis165	497034
scis166	470244
scis167	274958
scis168	364695
scis169	632004
scis170	273064
scis171	272162
scis172	331374
scis173	280574
scis174	379603
scis175	292190
scis176	515290
scis177	269704
scis178	269189
scis179	304550
scis180	278072
scis181	314745
scis182	267529
scis183	341876
scis184	455449
scis185	365743
scis186	265548
scis187	265362
scis188	264919
scis189	299386
scis190	263290
scis191	275048
scis192	479102
scis193	264571
scis194	352867
scis195	259405
scis196	427852
scis197	258626
scis198	257423
scis199	257216
scis200	255753
scis201	293593
scis202	254878
scis203	322766
scis204	254605
scis205	253927
scis206	274864
scis207	253665
scis208	370386
scis209	251915
scis210	250978
scis211	249200
scis212	354915
scis213	454106
scis214	245942
scis215	245317
scis216	284804
scis217	332823
scis218	245039
scis219	323113
scis220	277878
scis221	392282
scis222	244121
scis223	243639
scis224	243204
scis225	254633
scis226	241109
scis227	489478
scis228	240499
scis229	239575
scis230	238843
scis231	238652
scis232	754164
scis233	469403
scis234	476496
scis235	237315
scis236	237300
scis237	259436
scis238	235870
scis239	248106
scis240	234775
scis241	352239
scis242	234478
scis243	317520
scis244	234129
scis245	232975
scis246	232945
scis247	232803
scis248	232484
scis249	232326
scis250	243358
scis251	231907
scis252	231778
scis253	241445
scis254	311249
scis255	230226
scis256	229521
scis257	237158
scis258	317316
scis259	228673
scis260	228476
scis261	229516
scis262	310806
scis263	251640
scis264	227170
scis265	227011
scis266	226949
scis267	464558
scis268	246693
scis269	225008
scis270	227560
scis271	393204
scis272	224129
scis273	276384
scis274	224014
scis275	223587
scis276	223130
scis277	232114
scis278	232163
scis279	438653
scis280	222407
scis281	327472
scis282	270455
scis284	540498
scis285	220190
scis286	220146
scis287	220039
scis288	219804
scis289	386359
scis290	236427
scis291	219144
scis292	219049
scis293	219012
scis294	218546
scis295	218067
scis296	217998
scis297	298125
scis298	217141
scis299	225966
scis300	268704
scis301	215923
scis302	215651
scis303	245286
scis304	213706
scis305	213302
scis306	557850
scis307	441352
scis308	212449
scis309	211838
scis310	211509
scis311	210835
scis312	255140
scis313	283294
scis314	243648
scis315	208826
scis316	242923
scis317	208481
scis318	208284
scis319	208041
scis320	207560
scis321	244791
scis322	281152
scis323	206186
scis324	205427
scis325	223641
scis326	204960
scis327	204908
scis328	389409
scis329	267105
scis330	203041
scis331	202772
scis332	202762
scis333	202758
scis334	202656
scis335	201559
scis336	486165
scis337	211610
scis338	206211
scis339	283535
scis340	455144
scis341	198902
scis342	198721
scis343	198277
scis344	197835
scis345	197741
scis346	212205
scis347	205622
scis348	203598
scis349	196723
scis350	248029
scis351	371223
scis352	272401
scis353	263822
scis354	195180
scis355	195140
scis356	194943
scis357	194621
scis358	194462
scis359	194332
scis360	194307
scis361	225844
scis362	193925
scis363	193898
scis364	225990
scis365	199432
scis366	192335
scis367	192288
scis368	258282
scis369	267445
scis370	439373
scis371	191963
scis372	312558
scis373	198669
scis374	338895
scis375	328746
scis376	191138
scis377	234756
scis378	229075
scis379	190583
scis380	315877
scis381	189854
scis382	218463
scis383	189427
scis384	311261
scis385	188845
scis386	188423
scis387	356141
scis388	188266
scis389	187979
scis390	187717
scis391	223639
scis392	187358
scis393	187052
scis394	223253
scis395	186273
scis396	325233
scis397	185654
scis398	438404
scis399	184874
scis400	184369
scis401	373021
scis402	183499
scis403	305869
scis404	183058
scis405	182467
scis406	182254
scis407	191090
scis408	240961
scis409	181437
scis410	181353
scis411	271570
scis412	258908
scis413	333150
scis414	180690
scis415	180581
scis416	254954
scis417	180334
scis418	288290
scis419	208531
scis420	179696
scis421	179673
scis422	295059
scis423	357143
scis424	179219
scis425	180210
scis426	178675
scis427	180965
scis428	178567
scis429	209604
scis430	259833
scis431	239357
scis432	177544
scis433	177509
scis434	176851
scis435	218797
scis436	176120
scis437	176084
scis438	176034
scis439	185819
scis440	175684
scis441	198733
scis442	175424
scis443	174926
scis444	344914
scis445	174392
scis446	241193
scis447	234069
scis448	173942
scis449	173643
scis450	173024
scis451	175754
scis452	261838
scis453	335316
scis454	171444
scis455	171058
scis456	275326
scis457	170530
scis458	170482
scis459	232726
scis460	169812
scis461	169710
scis462	179745
scis463	169556
scis464	169499
scis465	206951
scis466	248434
scis467	356382
scis468	403993
scis469	251969
scis470	169072
scis471	268287
scis472	167858
scis473	262035
scis474	167673
scis475	167265
scis476	167253
scis477	175377
scis478	166689
scis479	166183
scis480	249674
scis481	165706
scis482	165501
scis483	399472
scis484	352064
scis485	176975
scis486	164585
scis487	380359
scis488	183962
scis489	163732
scis490	163610
scis491	163595
scis492	282371
scis493	289042
scis494	163202
scis495	224990
scis496	162559
scis497	162248
scis498	165321
scis499	302181
scis500	162021
scis501	161995
scis502	224704
scis503	320744
scis504	161797
scis505	161556
scis506	161505
scis507	163136
scis508	161297
scis509	163476
scis510	290893
scis511	228771
scis512	265416
scis513	227803
scis514	184818
scis515	159476
scis516	159283
scis517	159187
scis518	159181
scis519	159179
scis520	158894
scis521	158855
scis522	237360
scis523	158738
scis524	158448
scis525	159177
scis526	157661
scis527	157639
scis528	157607
scis529	157318
scis530	157051
scis531	156688
scis532	156400
scis533	156252
scis534	156129
scis535	155880
scis536	236397
scis537	164931
scis538	155053
scis539	185204
scis540	154465
scis541	154310
scis542	154225
scis543	177235
scis544	154084
scis545	153869
scis546	153560
scis547	153264
scis548	243596
scis549	312483
scis550	214972
scis551	265248
scis552	340709
scis553	152465
scis554	152236
scis555	152166
scis556	154436
scis557	208491
scis558	204039
scis559	274664
scis560	151561
scis561	151528
scis562	170521
scis563	158515
scis564	182538
scis565	150999
scis566	150609
scis567	150487
scis568	150476
scis569	150451
scis570	167176
scis571	171250
scis572	150228
scis573	149670
scis574	149432
scis575	149431
scis576	148833
scis577	148501
scis578	148417
scis579	148400
scis580	295669
scis581	163906
scis582	148126
scis583	147961
scis584	147822
scis585	151295
scis586	147604
scis587	147456
scis588	147314
scis589	183655
scis590	147092
scis591	146946
scis592	146824
scis593	146790
scis594	146770
scis595	146584
scis596	146444
scis597	265249
scis598	186332
scis599	145658
scis600	145490
scis601	369741
scis602	144693
scis603	144372
scis604	175831
scis605	144223
scis606	146218
scis607	143792
scis608	150385
scis609	143127
scis610	309359
scis611	143052
scis612	175808
scis613	158287
scis614	143602
scis615	142009
scis616	141983
scis617	187043
scis618	144258
scis619	163096
scis620	141451
scis621	141383
scis622	141084
scis623	145482
scis624	172703
scis625	140739
scis626	140676
scis627	211915
scis628	149598
scis629	216994
scis630	140318
scis631	140155
scis632	140040
scis633	139807
scis634	139759
scis635	139716
scis636	231578
scis637	139389
scis638	173994
scis639	138934
scis640	138756
scis641	138737
scis642	141121
scis643	149608
scis644	138380
scis645	225631
scis646	317121
scis647	137914
scis648	137656
scis649	137576
scis650	137438
scis651	137347
scis652	152534
scis653	136920
scis654	136884
scis655	225888
scis656	136708
scis657	136706
scis658	136627
scis659	136526
scis660	136317
scis661	136123
scis662	136078
scis663	135921
scis664	135712
scis665	141435
scis666	134618
scis667	203585
scis668	134347
scis669	134187
scis670	143745
scis671	133761
scis672	149706
scis673	159902
scis674	133566
scis675	133446
scis676	133324
scis677	269026
scis678	146542
scis679	133241
scis680	133186
scis681	132954
scis682	158642
scis683	176683
scis684	132825
scis685	132331
scis686	132318
scis687	149070
scis688	148184
scis689	131790
scis690	193370
scis691	131186
scis692	130684
scis693	130642
scis694	149881
scis695	130315
scis696	130035
scis697	129895
scis698	129865
scis699	129646
scis700	129413
scis701	142266
scis702	129237
scis703	170675
scis704	129003
scis705	247509
scis706	128892
scis707	128840
scis708	128754
scis709	128396
scis710	135842
scis711	154222
scis712	127911
scis713	172217
scis714	249375
scis715	209773
scis716	127615
scis717	128680
scis718	127141
scis719	157210
scis720	165920
scis721	126943
scis722	126934
scis723	199115
scis724	126427
scis725	126405
scis726	126236
scis727	136087
scis728	197855
scis729	141899
scis730	130689
scis731	127554
scis732	132092
scis733	153938
scis734	124993
scis735	192360
scis736	243177
scis737	242515
scis738	124533
scis739	249168
scis740	124370
scis741	124116
scis742	123995
scis743	129049
scis744	123948
scis745	217768
scis746	123519
scis747	123475
scis748	230266
scis749	125902
scis750	123072
scis751	122888
scis752	122805
scis753	122749
scis754	227206
scis755	122222
scis756	124915
scis757	121835
scis758	121627
scis759	121623
scis760	130156
scis761	133991
scis762	128622
scis763	128052
scis764	121387
scis765	121196
scis766	241875
scis767	120869
scis768	137385
scis769	120679
scis770	187548
scis771	120631
scis772	127305
scis773	129833
scis774	120273
scis775	120191
scis776	121362
scis777	169232
scis778	119837
scis779	218315
scis780	163483
scis781	135217
scis782	118993
scis783	118684
scis784	118652
scis785	120956
scis786	120977
scis787	172857
scis788	122013
scis789	117808
scis790	121152
scis791	118908
scis792	117589
scis793	117526
scis794	117332
scis795	117138
scis796	117029
scis797	187352
scis798	116830
scis799	116626
scis800	116612
scis801	116578
scis802	116578
scis803	149485
scis804	116556
scis805	116311
scis806	116268
scis807	208832
scis808	122977
scis809	181820
scis810	116180
scis811	200400
scis812	115868
scis813	115811
scis814	136993
scis815	115494
scis816	115443
scis817	135981
scis818	115293
scis819	115118
scis820	115034
scis821	115012
scis822	114983
scis823	114822
scis824	169232
scis825	114588
scis826	114532
scis827	114382
scis828	224834
scis829	192812
scis830	114311
scis831	114183
scis832	115258
scis833	114110
scis834	114056
scis835	119340
scis836	113889
scis837	165216
scis838	275218
scis839	263003
scis840	112898
scis841	112586
scis842	141848
scis843	112442
scis844	215068
scis845	112350
scis846	112288
scis847	223733
scis848	112268
scis849	112220
scis850	145592
scis851	111973
scis852	184859
scis853	148923
scis854	111830
scis855	111827
scis856	126614
scis857	111766
scis858	218853
scis859	111675
scis860	148738
scis861	111656
scis862	220757
scis863	111410
scis864	111382
scis865	184418
scis866	110997
scis867	110584
scis868	110432
scis869	110427
scis870	209370
scis871	110309
scis872	160037
scis873	214746
scis874	110154
scis875	110153
scis876	181483
scis877	109839
scis878	112005
scis879	114746
scis880	123199
scis881	109678
scis882	109671
scis883	109250
scis884	145161
scis885	109127
scis886	108946
scis887	108769
scis888	108722
scis889	108567
scis890	108385
scis891	108370
scis892	108310
scis893	108279
scis894	109712
scis895	188088
scis896	181048
scis897	108036
scis898	107933
scis899	107904
scis900	107565
scis901	265601
scis902	107432
scis903	107155
scis904	106974
scis905	106952
scis906	111539
scis907	106714
scis908	106633
scis909	211463
scis910	203239
scis911	165811
scis912	144606
scis913	106260
scis914	215333
scis915	106231
scis916	115845
scis917	106089
scis918	105998
scis919	105968
scis920	115658
scis921	111858
scis922	105865
scis923	105856
scis924	105797
scis925	105775
scis926	105676
scis927	105412
scis928	147108
scis929	157742
scis930	104521
scis931	104319
scis932	105560
scis933	104242
scis934	117954
scis935	113994
scis936	126399
scis937	171148
scis938	172530
scis939	103846
scis940	103832
scis941	103793
scis942	125474
scis943	103618
scis944	103551
scis945	125855
scis946	160321
scis947	103109
scis948	105219
scis949	102662
scis950	102578
scis951	133052
scis952	102347
scis953	102146
scis954	102046
scis955	101877
scis956	115242
scis957	101835
scis958	101744
scis959	123429
scis960	101490
scis961	196471
scis962	101383
scis963	199507
scis964	101056
scis965	109395
scis966	100979
scis967	100947
scis968	174801
scis969	100728
scis970	131805
scis971	155589
scis972	100544
scis973	100448
scis974	100366
scis975	100138
scis976	100017
scis977	99810
scis978	99702
scis979	185824
scis980	99568
scis981	108917
scis982	111680
scis983	99352
scis984	99329
scis985	99315
scis986	180164
scis987	126155
scis988	99059
scis989	98894
scis990	165824
scis991	217280
scis992	106679
scis993	98599
scis994	98554
scis995	98551
scis996	192262
scis997	98539
scis998	98535
scis999	98415
scis1000	146160
scis1001	109001
scis1002	98084
scis1003	196147
scis1004	98004
scis1005	104487
scis1006	200363
scis1007	117546
scis1008	120672
scis1009	97452
scis1010	97415
scis1011	167541
scis1012	97143
scis1013	97051
scis1014	108680
scis1015	245099
scis1016	96959
scis1017	167836
scis1018	96870
scis1019	96709
scis1020	129851
scis1021	96562
scis1022	96500
scis1023	96493
scis1024	102983
scis1025	115897
scis1026	96438
scis1027	177091
scis1028	96028
scis1029	158121
scis1030	95976
scis1031	95932
scis1032	102994
scis1033	242099
scis1034	188550
scis1035	107410
scis1036	141358
scis1037	106717
scis1038	95409
scis1039	95392
scis1040	104664
scis1041	95062
scis1042	95038
scis1043	97374
scis1044	94874
scis1045	94780
scis1046	214215
scis1047	94707
scis1048	94685
scis1049	94551
scis1050	143862
scis1051	94366
scis1052	136197
scis1053	94236
scis1054	178427
scis1055	94053
scis1056	93863
scis1057	117456
scis1058	103023
scis1059	179765
scis1060	168703
scis1061	93214
scis1062	102590
scis1063	92985
scis1064	92919
scis1065	93956
scis1066	97293
scis1067	92827
scis1068	92826
scis1069	116058
scis1070	92611
scis1071	92547
scis1072	92541
scis1073	92438
scis1074	92294
scis1075	110160
scis1076	92137
scis1077	124148
scis1078	112388
scis1079	91995
scis1080	113855
scis1081	91849
scis1082	91728
scis1083	168104
scis1084	91679
scis1085	122283
scis1086	91582
scis1087	91451
scis1088	91197
scis1089	91149
scis1090	137442
scis1091	90976
scis1092	114862
scis1093	111170
scis1094	90751
scis1095	90732
scis1096	93432
scis1097	90393
scis1098	259107
scis1099	170432
scis1100	101046
scis1101	99536
scis1102	90145
scis1103	90143
scis1104	90091
scis1105	151139
scis1106	106087
scis1107	89715
scis1108	89604
scis1109	96029
scis1110	89569
scis1111	97555
scis1112	89478
scis1113	89342
scis1114	89335
scis1115	89290
scis1116	264796
scis1117	100131
scis1118	89128
scis1119	95723
scis1120	97649
scis1121	112716
scis1122	91004
scis1123	100137
scis1124	88870
scis1125	88738
scis1126	141661
scis1127	88607
scis1128	97976
scis1129	211540
scis1130	88540
scis1131	88507
scis1132	94925
scis1133	91143
scis1134	101938
scis1135	87861
scis1136	87787
scis1137	89014
scis1138	101815
scis1139	87617
scis1140	127731
scis1141	87611
scis1142	120485
scis1143	87126
scis1144	221473
scis1145	87012
scis1146	86991
scis1147	86929
scis1148	89443
scis1149	86693
scis1150	131395
scis1151	103458
scis1152	100687
scis1153	86334
scis1154	96018
scis1155	86196
scis1156	86156
scis1157	136772
scis1158	86022
scis1159	154766
scis1160	85890
scis1161	97952
scis1162	126764
scis1163	118546
scis1164	86963
scis1165	85571
scis1166	85490
scis1167	85487
scis1168	85455
scis1169	85395
scis1170	85359
scis1171	188795
scis1172	85268
scis1173	85031
scis1174	85015
scis1175	85005
scis1176	84917
scis1177	97342
scis1178	168774
scis1179	84809
scis1180	84754
scis1181	84744
scis1182	154106
scis1183	84646
scis1184	94340
scis1185	84534
scis1186	84400
scis1187	84049
scis1188	146665
scis1189	83954
scis1190	107703
scis1191	83801
scis1192	86173
scis1193	83550
scis1194	86357
scis1195	94681
scis1196	83488
scis1197	90333
scis1198	116426
scis1199	83286
scis1200	88796
scis1201	83227
scis1202	82953
scis1203	146435
scis1204	82739
scis1205	82671
scis1206	160432
scis1207	82495
scis1208	82417
scis1209	82416
scis1210	82042
scis1211	105459
scis1212	81913
scis1213	81903
scis1214	141926
scis1215	81826
scis1216	81776
scis1217	87851
scis1218	81683
scis1219	87104
scis1220	158730
scis1221	81272
scis1222	81225
scis1223	142520
scis1224	81088
scis1225	166532
scis1226	140641
scis1227	80931
scis1228	80924
scis1229	80881
scis1230	97291
scis1231	80840
scis1232	80821
scis1233	80770
scis1234	80724
scis1235	96491
scis1236	80591
scis1237	111436
scis1238	80394
scis1239	85430
scis1240	80307
scis1241	93340
scis1242	80154
scis1243	82448
scis1244	107725
scis1245	142019
scis1246	146393
scis1247	110549
scis1248	79567
scis1249	79443
scis1250	79429
scis1251	79409
scis1252	121010
scis1253	86282
scis1254	79297
scis1255	79224
scis1256	79074
scis1257	208962
scis1258	78927
scis1259	81340
scis1260	80202
scis1261	78487
scis1262	78468
scis1263	78446
scis1264	108196
scis1265	78333
scis1266	87721
scis1267	78201
scis1268	78090
scis1269	79416
scis1270	78074
scis1271	77991
scis1272	93230
scis1273	77417
scis1274	77403
scis1275	77317
scis1276	116142
scis1277	77279
scis1278	224953
scis1279	77059
scis1280	110035
scis1281	76926
scis1282	76735
scis1283	112871
scis1284	76651
scis1285	80656
scis1286	76527
scis1287	76451
scis1288	76432
scis1289	187606
scis1290	76272
scis1291	76206
scis1292	76183
scis1293	76169
scis1294	76057
scis1295	143795
scis1296	75909
scis1297	81390
scis1298	75688
scis1299	93703
scis1300	76797
scis1301	98282
scis1302	75309
scis1303	87906
scis1304	75137
scis1305	118284
scis1306	75055
scis1307	75052
scis1308	74954
scis1309	74866
scis1310	74852
scis1311	74747
scis1312	117608
scis1313	142700
scis1314	77176
scis1315	74432
scis1316	74291
scis1317	74275
scis1318	74186
scis1319	77812
scis1320	74069
scis1321	73776
scis1322	73754
scis1323	73744
scis1324	73718
scis1325	73705
scis1326	74584
scis1327	73456
scis1328	194518
scis1329	73380
scis1330	154120
scis1331	75405
scis1332	73169
scis1333	73025
scis1334	72990
scis1335	122114
scis1336	72880
scis1337	93570
scis1338	129966
scis1339	72797
scis1340	72754
scis1341	72732
scis1342	72583
scis1343	83922
scis1344	72548
scis1345	72526
scis1346	131515
scis1347	72406
scis1348	85220
scis1349	72368
scis1350	74660
scis1351	72275
scis1352	72227
scis1353	76324
scis1354	72223
scis1355	126263
scis1356	139488
scis1357	71974
scis1358	71961
scis1359	71916
scis1360	77956
scis1361	71857
scis1362	71830
scis1363	71825
scis1364	71790
scis1365	83467
scis1366	71714
scis1367	71637
scis1368	74261
scis1369	102695
scis1370	71606
scis1371	133541
scis1372	71491
scis1373	71325
scis1374	71279
scis1375	75451
scis1376	71129
scis1377	114120
scis1378	74449
scis1379	103513
scis1380	70320
scis1381	200413
scis1382	70301
scis1383	70266
scis1384	71490
scis1385	69892
scis1386	69801
scis1387	69756
scis1388	119740
scis1389	69741
scis1390	69581
scis1391	69567
scis1392	69566
scis1393	69557
scis1394	69488
scis1395	69424
scis1396	136080
scis1397	81583
scis1398	69271
scis1399	95380
scis1400	72306
scis1401	69027
scis1402	76461
scis1403	90261
scis1404	78488
scis1405	75837
scis1406	158201
scis1407	123628
scis1408	68559
scis1409	68525
scis1410	68473
scis1411	121223
scis1412	68139
scis1413	87886
scis1414	68096
scis1415	68067
scis1416	68029
scis1417	67994
scis1418	67990
scis1419	67880
scis1420	67838
scis1421	67798
scis1422	73935
scis1423	67549
scis1424	77263
scis1425	67518
scis1426	104738
scis1427	67367
scis1428	80892
scis1429	102766
scis1430	67276
scis1431	67242
scis1432	67205
scis1433	104695
scis1434	66985
scis1435	66664
scis1436	66576
scis1437	66542
scis1438	66527
scis1439	66491
scis1440	76998
scis1441	66173
scis1442	66169
scis1443	186073
scis1444	66041
scis1445	84901
scis1446	65953
scis1447	65870
scis1448	65836
scis1449	110304
scis1450	65738
scis1451	65685
scis1452	84864
scis1453	65552
scis1454	67813
scis1455	135529
scis1456	65462
scis1457	65439
scis1458	96082
scis1459	68183
scis1460	65356
scis1461	110725
scis1462	65258
scis1463	71902
scis1464	117092
scis1465	65099
scis1466	65019
scis1467	106513
scis1468	104585
scis1469	64900
scis1470	95551
scis1471	64810
scis1472	103816
scis1473	72746
scis1474	64718
scis1475	64703
scis1476	116438
scis1477	64592
scis1478	116534
scis1479	91886
scis1480	64259
scis1481	64253
scis1482	64159
scis1483	100578
scis1484	64148
scis1485	137525
scis1486	101830
scis1487	63863
scis1488	63840
scis1489	63704
scis1490	63583
scis1491	78441
scis1492	66181
scis1493	72994
scis1494	63415
scis1495	75431
scis1496	63203
scis1497	102151
scis1498	63110
scis1499	63040
scis1500	62943
scis1501	65199
scis1502	62848
scis1503	109528
scis1504	62738
scis1505	62717
scis1506	62689
scis1507	62615
scis1508	62454
scis1509	62454
scis1510	62354
scis1511	62328
scis1512	62191
scis1513	149170
scis1514	91362
scis1515	62017
scis1516	61987
scis1517	61952
scis1518	61875
scis1519	61875
scis1520	61788
scis1521	61784
scis1522	61775
scis1523	61774
scis1524	117121
scis1525	61629
scis1526	76789
scis1527	61493
scis1528	68086
scis1529	61314
scis1530	144993
scis1531	61139
scis1532	99847
scis1533	61028
scis1534	61020
scis1535	60987
scis1536	93475
scis1537	60797
scis1538	60768
scis1539	60752
scis1540	81351
scis1541	158200
scis1542	82717
scis1543	60663
scis1544	60606
scis1545	107097
scis1546	81552
scis1547	60522
scis1548	60487
scis1549	85273
scis1550	60361
scis1551	60082
scis1552	59955
scis1553	59813
scis1554	59696
scis1555	105244
scis1556	59614
scis1557	59593
scis1558	59558
scis1559	59363
scis1560	59294
scis1561	65307
scis1562	74674
scis1563	59250
scis1564	97303
scis1565	59133
scis1566	70292
scis1567	59019
scis1568	58896
scis1569	58859
scis1570	58785
scis1571	58730
scis1572	86231
scis1573	58586
scis1574	58225
scis1575	58171
scis1576	58159
scis1577	58130
scis1578	58117
scis1579	104336
scis1580	78284
scis1581	58036
scis1582	58027
scis1583	57814
scis1584	57689
scis1585	59253
scis1586	57457
scis1587	57413
scis1588	57192
scis1589	57188
scis1590	57154
scis1591	57094
scis1592	56970
scis1593	56826
scis1594	56732
scis1595	91020
scis1596	67729
scis1597	56635
scis1598	56623
scis1599	56608
scis1600	56570
scis1601	56365
scis1602	56305
scis1603	56242
scis1604	55670
scis1605	65853
scis1606	56874
scis1607	55619
scis1608	55515
scis1609	55461
scis1610	55436
scis1611	55422
scis1612	55266
scis1613	106540
scis1614	61470
scis1615	78560
scis1616	63316
scis1617	126692
scis1618	55089
scis1619	54962
scis1620	54929
scis1621	83205
scis1622	106383
scis1623	54743
scis1624	54714
scis1625	54709
scis1626	162585
scis1627	54672
scis1628	54638
scis1629	54636
scis1630	54615
scis1631	54573
scis1632	61550
scis1633	54547
scis1634	55674
scis1635	54423
scis1636	54359
scis1637	54182
scis1638	56705
scis1639	54096
scis1640	53977
scis1641	53892
scis1642	53780
scis1643	101176
scis1644	53697
scis1645	61647
scis1646	53579
scis1647	53539
scis1648	53513
scis1649	56376
scis1650	99401
scis1651	53412
scis1652	62166
scis1653	107662
scis1654	53305
scis1655	68425
scis1656	53276
scis1657	53254
scis1658	53223
scis1659	53164
scis1660	56534
scis1661	53113
scis1662	53066
scis1663	53064
scis1664	53057
scis1665	53034
scis1666	52985
scis1667	52977
scis1668	52908
scis1669	52894
scis1670	52861
scis1671	52813
scis1672	52790
scis1673	67630
scis1674	52631
scis1675	52624
scis1676	52549
scis1677	52548
scis1678	52543
scis1679	53613
scis1680	52463
scis1681	52436
scis1682	52416
scis1683	52343
scis1684	52337
scis1685	52296
scis1686	52283
scis1687	52278
scis1688	52259
scis1689	52232
scis1690	52217
scis1691	52215
scis1692	52197
scis1693	52138
scis1694	52112
scis1695	52072
scis1696	58598
scis1697	51989
scis1698	51955
scis1699	51870
scis1700	51822
scis1701	51811
scis1702	51677
scis1703	51606
scis1704	52926
scis1705	51372
scis1706	51287
scis1707	51244
scis1708	51198
scis1709	92831
scis1710	51072
scis1711	50964
scis1712	52763
scis1713	50866
scis1714	50841
scis1715	59194
scis1716	50694
scis1717	86884
scis1718	75543
scis1719	50578
scis1720	50489
scis1721	50396
scis1722	50386
scis1723	50380
scis1724	50374
scis1725	50263
scis1726	50215
scis1727	50211
scis1728	130538
scis1729	50125
scis1730	50110
scis1731	50047
scis1732	50017
scis1733	59187
scis1734	49966
scis1735	49955
scis1736	49949
scis1737	49858
scis1738	54627
scis1739	49810
scis1740	51414
scis1741	51229
scis1742	64995
scis1743	63503
scis1744	49587
scis1745	53364
scis1746	80203
scis1747	49546
scis1748	63875
scis1749	49504
scis1750	49452
scis1751	49450
scis1752	49414
scis1753	49338
scis1754	49310
scis1755	49307
scis1756	71454
scis1757	61904
scis1758	49203
scis1759	49003
scis1760	48916
scis1761	48912
scis1762	67370
scis1763	64391
scis1764	48835
scis1765	48809
scis1766	66105
scis1767	48720
scis1768	51162
scis1769	48560
scis1770	63695
scis1771	91107
scis1772	48544
scis1773	52464
scis1774	48446
scis1775	48444
scis1776	48421
scis1777	48413
scis1778	57989
scis1779	48354
scis1780	104683
scis1781	48336
scis1782	48322
scis1783	48246
scis1784	48236
scis1785	51635
scis1786	47985
scis1787	52045
scis1788	47914
scis1789	113459
scis1790	47875
scis1791	47854
scis1792	47738
scis1793	47734
scis1794	47648
scis1795	50081
scis1796	47600
scis1797	47580
scis1798	47561
scis1799	47546
scis1800	47522
scis1801	47517
scis1802	47440
scis1803	47434
scis1804	47429
scis1805	51718
scis1806	47341
scis1807	47299
scis1808	47298
scis1809	48614
scis1810	47178
scis1811	47163
scis1812	56212
scis1813	47106
scis1814	91489
scis1815	47074
scis1816	46996
scis1817	46961
scis1818	46948
scis1819	46870
scis1820	66782
scis1821	46753
scis1822	46746
scis1823	87855
scis1824	46725
scis1825	51929
scis1826	46655
scis1827	46577
scis1828	46503
scis1829	46491
scis1830	46459
scis1831	83634
scis1832	46386
scis1833	46365
scis1834	46359
scis1835	46357
scis1836	59909
scis1837	46272
scis1838	46150
scis1839	46121
scis1840	46077
scis1841	46069
scis1842	46054
scis1843	45979
scis1844	45917
scis1845	45905
scis1846	86762
scis1847	45816
scis1848	45721
scis1849	45707
scis1850	45652
scis1851	45622
scis1852	45577
scis1853	72554
scis1854	45536
scis1855	76950
scis1856	45486
scis1857	45435
scis1858	45411
scis1859	45406
scis1860	45277
scis1861	45151
scis1862	66284
scis1863	45116
scis1864	45096
scis1865	76961
scis1866	48989
scis1867	44937
scis1868	44929
scis1869	44921
scis1870	44863
scis1871	44857
scis1872	73810
scis1873	44813
scis1874	44767
scis1875	44763
scis1876	44749
scis1877	44739
scis1878	44642
scis1879	44619
scis1880	45944
scis1881	68092
scis1882	44481
scis1883	54968
scis1884	44405
scis1885	44399
scis1886	64776
scis1887	44193
scis1888	45287
scis1889	80207
scis1890	53328
scis1891	43931
scis1892	43926
scis1893	43896
scis1894	43778
scis1895	43725
scis1896	43696
scis1897	57426
scis1898	77738
scis1899	47976
scis1900	43382
scis1901	43365
scis1902	43332
scis1903	43144
scis1904	43097
scis1905	43090
scis1906	43052
scis1907	42947
scis1908	42935
scis1909	42890
scis1910	42795
scis1911	42784
scis1912	42743
scis1913	42720
scis1914	42644
scis1915	46290
scis1916	42569
scis1917	42526
scis1918	42504
scis1919	83687
scis1920	42271
scis1921	42244
scis1922	42214
scis1923	42191
scis1924	42162
scis1925	42144
scis1926	42071
scis1927	42066
scis1928	41993
scis1929	76111
scis1930	41960
scis1931	69065
scis1932	41848
scis1933	41726
scis1934	41721
scis1935	41709
scis1936	41680
scis1937	41662
scis1938	41582
scis1939	41534
scis1940	41519
scis1941	41513
scis1942	41501
scis1943	41484
scis1944	41395
scis1945	41386
scis1946	101861
scis1947	41330
scis1948	41315
scis1949	41270
scis1950	41236
scis1951	54426
scis1952	41198
scis1953	41188
scis1954	41164
scis1955	72932
scis1956	41020
scis1957	40973
scis1958	73138
scis1959	40831
scis1960	40824
scis1961	40734
scis1962	40661
scis1963	40661
scis1964	40650
scis1965	40648
scis1966	40620
scis1967	40590
scis1968	40457
scis1969	40386
scis1970	40383
scis1971	40371
scis1972	40330
scis1973	40315
scis1974	40246
scis1975	40231
scis1976	40113
scis1977	40049
scis1978	64042
scis1979	40018
scis1980	40005
scis1981	87018
scis1982	39970
scis1983	39966
scis1984	39932
scis1985	39925
scis1986	39879
scis1987	39853
scis1988	39841
scis1989	61695
scis1990	39827
scis1991	39813
scis1992	39762
scis1993	39669
scis1994	39561
scis1995	59012
scis1996	70325
scis1997	39520
scis1998	39493
scis1999	49305
scis2000	39402
scis2001	42179
scis2002	39376
[truncated: 5,780 more rows]
