# Supplementary material for: Tracing animal genomic evolution with the chromosomal-level assembly of the freshwater sponge Ephydatia muelleri
Source: Nat Commun. 2020 Jul 27;11:3676. doi: 10.1038/s41467-020-17397-w (PMC7385117; doi:10.1038/s41467-020-17397-w)
Supplement: Supplementary file 8 — Supplementary Data 4 [file 41467_2020_17397_MOESM8_ESM.zip]

Archive with 154 entries (131 files):
- Supplementary_Data_4_Synteny_analyses_plots_scripts/
- Supplementary_Data_4_Synteny_analyses_plots_scripts/microsynteny_gff/
- Supplementary_Data_4_Synteny_analyses_plots_scripts/microsynteny_gff/prots_vs_Brafl2_microsynteny.gff
- __MACOSX/
- __MACOSX/Supplementary_Data_4_Synteny_analyses_plots_scripts/
- __MACOSX/Supplementary_Data_4_Synteny_analyses_plots_scripts/microsynteny_gff/
- __MACOSX/Supplementary_Data_4_Synteny_analyses_plots_scripts/microsynteny_gff/._prots_vs_Brafl2_microsynteny.gff
- Supplementary_Data_4_Synteny_analyses_plots_scripts/microsynteny_gff/prots_vs_Triad1_microsynteny.gff
- __MACOSX/Supplementary_Data_4_Synteny_analyses_plots_scripts/microsynteny_gff/._prots_vs_Triad1_microsynteny.gff
- Supplementary_Data_4_Synteny_analyses_plots_scripts/microsynteny_gff/prots_vs_Nve2_microsynteny.gff
- __MACOSX/Supplementary_Data_4_Synteny_analyses_plots_scripts/microsynteny_gff/._prots_vs_Nve2_microsynteny.gff
- __MACOSX/Supplementary_Data_4_Synteny_analyses_plots_scripts/._microsynteny_gff
- Supplementary_Data_4_Synteny_analyses_plots_scripts/fishers_test_graphs/
- Supplementary_Data_4_Synteny_analyses_plots_scripts/fishers_test_graphs/hoilungia_vs_trichoplax_ftest_pvalue_squares.pdf
- __MACOSX/Supplementary_Data_4_Synteny_analyses_plots_scripts/fishers_test_graphs/
- __MACOSX/Supplementary_Data_4_Synteny_analyses_plots_scripts/fishers_test_graphs/._hoilungia_vs_trichoplax_ftest_pvalue_squares.pdf
- Supplementary_Data_4_Synteny_analyses_plots_scripts/fishers_test_graphs/choanoflagellates_ftest_pvalue_squares.pdf
- __MACOSX/Supplementary_Data_4_Synteny_analyses_plots_scripts/fishers_test_graphs/._choanoflagellates_ftest_pvalue_squares.pdf
- Supplementary_Data_4_Synteny_analyses_plots_scripts/fishers_test_graphs/ephydatia_vs_animals_ftest_pvalue_squares.pdf
- __MACOSX/Supplementary_Data_4_Synteny_analyses_plots_scripts/fishers_test_graphs/._ephydatia_vs_animals_ftest_pvalue_squares.pdf
- __MACOSX/Supplementary_Data_4_Synteny_analyses_plots_scripts/._fishers_test_graphs
- Supplementary_Data_4_Synteny_analyses_plots_scripts/.DS_Store
- __MACOSX/Supplementary_Data_4_Synteny_analyses_plots_scripts/._.DS_Store
- Supplementary_Data_4_Synteny_analyses_plots_scripts/emu_vs_choanos_supp_figs/
- Supplementary_Data_4_Synteny_analyses_plots_scripts/emu_vs_choanos_supp_figs/prots_vs_Monosiga_scaffold2D.pdf
- __MACOSX/Supplementary_Data_4_Synteny_analyses_plots_scripts/emu_vs_choanos_supp_figs/
- __MACOSX/Supplementary_Data_4_Synteny_analyses_plots_scripts/emu_vs_choanos_supp_figs/._prots_vs_Monosiga_scaffold2D.pdf
- Supplementary_Data_4_Synteny_analyses_plots_scripts/emu_vs_choanos_supp_figs/prots_vs_Srosetta_scaffold2D.pdf
- __MACOSX/Supplementary_Data_4_Synteny_analyses_plots_scripts/emu_vs_choanos_supp_figs/._prots_vs_Srosetta_scaffold2D.pdf
- Supplementary_Data_4_Synteny_analyses_plots_scripts/emu_vs_choanos_supp_figs/prots_vs_Srosetta_scaffold2D_random.pdf
- __MACOSX/Supplementary_Data_4_Synteny_analyses_plots_scripts/emu_vs_choanos_supp_figs/._prots_vs_Srosetta_scaffold2D_random.pdf
- Supplementary_Data_4_Synteny_analyses_plots_scripts/emu_vs_choanos_supp_figs/monbr1_vs_srosetta_scaffold2d_points.pdf
- __MACOSX/Supplementary_Data_4_Synteny_analyses_plots_scripts/emu_vs_choanos_supp_figs/._monbr1_vs_srosetta_scaffold2d_points.pdf
- Supplementary_Data_4_Synteny_analyses_plots_scripts/emu_vs_choanos_supp_figs/prots_vs_Monosiga_scaffold2D_random.pdf
- __MACOSX/Supplementary_Data_4_Synteny_analyses_plots_scripts/emu_vs_choanos_supp_figs/._prots_vs_Monosiga_scaffold2D_random.pdf
- Supplementary_Data_4_Synteny_analyses_plots_scripts/emu_vs_choanos_supp_figs/monbr1_vs_srosetta_scaffold2d_points_rand.pdf
- __MACOSX/Supplementary_Data_4_Synteny_analyses_plots_scripts/emu_vs_choanos_supp_figs/._monbr1_vs_srosetta_scaffold2d_points_rand.pdf
- __MACOSX/Supplementary_Data_4_Synteny_analyses_plots_scripts/._emu_vs_choanos_supp_figs
- Supplementary_Data_4_Synteny_analyses_plots_scripts/emu_vs_animals_supp_figs/
- Supplementary_Data_4_Synteny_analyses_plots_scripts/emu_vs_animals_supp_figs/prots_vs_Brafl2-AUG_scaffold2D.pdf
- __MACOSX/Supplementary_Data_4_Synteny_analyses_plots_scripts/emu_vs_animals_supp_figs/
- __MACOSX/Supplementary_Data_4_Synteny_analyses_plots_scripts/emu_vs_animals_supp_figs/._prots_vs_Brafl2-AUG_scaffold2D.pdf
- Supplementary_Data_4_Synteny_analyses_plots_scripts/emu_vs_animals_supp_figs/prots_vs_Brafl2-AUG_random_scaffold2D_test.pdf
- __MACOSX/Supplementary_Data_4_Synteny_analyses_plots_scripts/emu_vs_animals_supp_figs/._prots_vs_Brafl2-AUG_random_scaffold2D_test.pdf
- Supplementary_Data_4_Synteny_analyses_plots_scripts/emu_vs_animals_supp_figs/prots_vs_Triad1_scaffold2D_random.pdf
- __MACOSX/Supplementary_Data_4_Synteny_analyses_plots_scripts/emu_vs_animals_supp_figs/._prots_vs_Triad1_scaffold2D_random.pdf
- Supplementary_Data_4_Synteny_analyses_plots_scripts/emu_vs_animals_supp_figs/prots_vs_Triad1_scaffold2D.pdf
- __MACOSX/Supplementary_Data_4_Synteny_analyses_plots_scripts/emu_vs_animals_supp_figs/._prots_vs_Triad1_scaffold2D.pdf
- Supplementary_Data_4_Synteny_analyses_plots_scripts/emu_vs_animals_supp_figs/prots_vs_Nve2_scaffold2D.pdf
- __MACOSX/Supplementary_Data_4_Synteny_analyses_plots_scripts/emu_vs_animals_supp_figs/._prots_vs_Nve2_scaffold2D.pdf
- Supplementary_Data_4_Synteny_analyses_plots_scripts/emu_vs_animals_supp_figs/prots_vs_Nve2_scaffold2D_random.pdf
- __MACOSX/Supplementary_Data_4_Synteny_analyses_plots_scripts/emu_vs_animals_supp_figs/._prots_vs_Nve2_scaffold2D_random.pdf
- __MACOSX/Supplementary_Data_4_Synteny_analyses_plots_scripts/._emu_vs_animals_supp_figs
- Supplementary_Data_4_Synteny_analyses_plots_scripts/fishers_test_pvalue_csv/
- Supplementary_Data_4_Synteny_analyses_plots_scripts/fishers_test_pvalue_csv/monosiga_vs_salpingoeca_ftest_pvalue.csv
- __MACOSX/Supplementary_Data_4_Synteny_analyses_plots_scripts/fishers_test_pvalue_csv/
- __MACOSX/Supplementary_Data_4_Synteny_analyses_plots_scripts/fishers_test_pvalue_csv/._monosiga_vs_salpingoeca_ftest_pvalue.csv
- Supplementary_Data_4_Synteny_analyses_plots_scripts/fishers_test_pvalue_csv/eph_vs_branchiostoma_ftest_pvalue.csv
- __MACOSX/Supplementary_Data_4_Synteny_analyses_plots_scripts/fishers_test_pvalue_csv/._eph_vs_branchiostoma_ftest_pvalue.csv
- Supplementary_Data_4_Synteny_analyses_plots_scripts/fishers_test_pvalue_csv/emuvsbranchiostoma_ftest_pvalue_g-random.csv
- __MACOSX/Supplementary_Data_4_Synteny_analyses_plots_scripts/fishers_test_pvalue_csv/._emuvsbranchiostoma_ftest_pvalue_g-random.csv
- Supplementary_Data_4_Synteny_analyses_plots_scripts/fishers_test_pvalue_csv/ephydatia_vs_nematostella_ftest_pvalue.csv
- __MACOSX/Supplementary_Data_4_Synteny_analyses_plots_scripts/fishers_test_pvalue_csv/._ephydatia_vs_nematostella_ftest_pvalue.csv
- Supplementary_Data_4_Synteny_analyses_plots_scripts/fishers_test_pvalue_csv/eph_vs_salpingoeca_ftest_pvalue_g-random.csv
- __MACOSX/Supplementary_Data_4_Synteny_analyses_plots_scripts/fishers_test_pvalue_csv/._eph_vs_salpingoeca_ftest_pvalue_g-random.csv
- Supplementary_Data_4_Synteny_analyses_plots_scripts/fishers_test_pvalue_csv/ephydatia_vs_monosiga_ftest_pvalue.csv
- __MACOSX/Supplementary_Data_4_Synteny_analyses_plots_scripts/fishers_test_pvalue_csv/._ephydatia_vs_monosiga_ftest_pvalue.csv
- Supplementary_Data_4_Synteny_analyses_plots_scripts/fishers_test_pvalue_csv/eph_vs_trichoplax_ftest_pvalue_g-random.csv
- __MACOSX/Supplementary_Data_4_Synteny_analyses_plots_scripts/fishers_test_pvalue_csv/._eph_vs_trichoplax_ftest_pvalue_g-random.csv
- Supplementary_Data_4_Synteny_analyses_plots_scripts/fishers_test_pvalue_csv/eph_vs_monosiga_ftest_pvalue_g-random.csv
- __MACOSX/Supplementary_Data_4_Synteny_analyses_plots_scripts/fishers_test_pvalue_csv/._eph_vs_monosiga_ftest_pvalue_g-random.csv
- Supplementary_Data_4_Synteny_analyses_plots_scripts/fishers_test_pvalue_csv/monosiga_vs_salpingoeca_ftest_pval_g-rand.csv
- __MACOSX/Supplementary_Data_4_Synteny_analyses_plots_scripts/fishers_test_pvalue_csv/._monosiga_vs_salpingoeca_ftest_pval_g-rand.csv
- Supplementary_Data_4_Synteny_analyses_plots_scripts/fishers_test_pvalue_csv/ephydatia_vs_salpingoeca_ftest_pvalue.csv
- __MACOSX/Supplementary_Data_4_Synteny_analyses_plots_scripts/fishers_test_pvalue_csv/._ephydatia_vs_salpingoeca_ftest_pvalue.csv
- Supplementary_Data_4_Synteny_analyses_plots_scripts/fishers_test_pvalue_csv/ephydatia_vs_trichoplax_ftest_pvalue.csv
- __MACOSX/Supplementary_Data_4_Synteny_analyses_plots_scripts/fishers_test_pvalue_csv/._ephydatia_vs_trichoplax_ftest_pvalue.csv
- Supplementary_Data_4_Synteny_analyses_plots_scripts/fishers_test_pvalue_csv/eph_vs_nematostella_ftest_pvalue_g-random.csv
- __MACOSX/Supplementary_Data_4_Synteny_analyses_plots_scripts/fishers_test_pvalue_csv/._eph_vs_nematostella_ftest_pvalue_g-random.csv
- __MACOSX/Supplementary_Data_4_Synteny_analyses_plots_scripts/._fishers_test_pvalue_csv
- Supplementary_Data_4_Synteny_analyses_plots_scripts/figures/
- Supplementary_Data_4_Synteny_analyses_plots_scripts/figures/ephydatia_Ta_synteny_dot_plots_w_chr22.pdf
- __MACOSX/Supplementary_Data_4_Synteny_analyses_plots_scripts/figures/
- __MACOSX/Supplementary_Data_4_Synteny_analyses_plots_scripts/figures/._ephydatia_Ta_synteny_dot_plots_w_chr22.pdf
- Supplementary_Data_4_Synteny_analyses_plots_scripts/figures/ephydatia_Bf_synteny_dot_plots_w_chr22.pdf
- __MACOSX/Supplementary_Data_4_Synteny_analyses_plots_scripts/figures/._ephydatia_Bf_synteny_dot_plots_w_chr22.pdf
- Supplementary_Data_4_Synteny_analyses_plots_scripts/figures/ephydatia_combined_synteny_dot_plots.pdf
- __MACOSX/Supplementary_Data_4_Synteny_analyses_plots_scripts/figures/._ephydatia_combined_synteny_dot_plots.pdf
- __MACOSX/Supplementary_Data_4_Synteny_analyses_plots_scripts/._figures
- Supplementary_Data_4_Synteny_analyses_plots_scripts/scripts/
- Supplementary_Data_4_Synteny_analyses_plots_scripts/scripts/ephydatia_combined_synteny_dot_plots.R
- __MACOSX/Supplementary_Data_4_Synteny_analyses_plots_scripts/scripts/
- __MACOSX/Supplementary_Data_4_Synteny_analyses_plots_scripts/scripts/._ephydatia_combined_synteny_dot_plots.R
- Supplementary_Data_4_Synteny_analyses_plots_scripts/scripts/synteny_improbability_calcs.R
- __MACOSX/Supplementary_Data_4_Synteny_analyses_plots_scripts/scripts/._synteny_improbability_calcs.R
- Supplementary_Data_4_Synteny_analyses_plots_scripts/scripts/emu_synteny_processing_steps.sh
- __MACOSX/Supplementary_Data_4_Synteny_analyses_plots_scripts/scripts/._emu_synteny_processing_steps.sh
- __MACOSX/Supplementary_Data_4_Synteny_analyses_plots_scripts/._scripts
- Supplementary_Data_4_Synteny_analyses_plots_scripts/emu_vs_animals_raw_data/
- Supplementary_Data_4_Synteny_analyses_plots_scripts/emu_vs_animals_raw_data/prots_vs_Brafl2-AUG_scaffold2D.tab
- __MACOSX/Supplementary_Data_4_Synteny_analyses_plots_scripts/emu_vs_animals_raw_data/
- __MACOSX/Supplementary_Data_4_Synteny_analyses_plots_scripts/emu_vs_animals_raw_data/._prots_vs_Brafl2-AUG_scaffold2D.tab
- Supplementary_Data_4_Synteny_analyses_plots_scripts/emu_vs_animals_raw_data/prots_vs_Brafl2-AUG_random_scaffold2D_test.tab
- __MACOSX/Supplementary_Data_4_Synteny_analyses_plots_scripts/emu_vs_animals_raw_data/._prots_vs_Brafl2-AUG_random_scaffold2D_test.tab
- Supplementary_Data_4_Synteny_analyses_plots_scripts/emu_vs_animals_raw_data/prots_vs_Triad1_scaffold2D_random.tab
- __MACOSX/Supplementary_Data_4_Synteny_analyses_plots_scripts/emu_vs_animals_raw_data/._prots_vs_Triad1_scaffold2D_random.tab
- Supplementary_Data_4_Synteny_analyses_plots_scripts/emu_vs_animals_raw_data/prots_vs_Triad1_scaffold2D.tab
- __MACOSX/Supplementary_Data_4_Synteny_analyses_plots_scripts/emu_vs_animals_raw_data/._prots_vs_Triad1_scaffold2D.tab
- Supplementary_Data_4_Synteny_analyses_plots_scripts/emu_vs_animals_raw_data/prots_vs_Nve2_scaffold2D.tab
- __MACOSX/Supplementary_Data_4_Synteny_analyses_plots_scripts/emu_vs_animals_raw_data/._prots_vs_Nve2_scaffold2D.tab
- Supplementary_Data_4_Synteny_analyses_plots_scripts/emu_vs_animals_raw_data/prots_vs_Nve2_scaffold2D_random.tab
- __MACOSX/Supplementary_Data_4_Synteny_analyses_plots_scripts/emu_vs_animals_raw_data/._prots_vs_Nve2_scaffold2D_random.tab
- __MACOSX/Supplementary_Data_4_Synteny_analyses_plots_scripts/._emu_vs_animals_raw_data
- Supplementary_Data_4_Synteny_analyses_plots_scripts/emu_vs_choanos_raw_data/
- Supplementary_Data_4_Synteny_analyses_plots_scripts/emu_vs_choanos_raw_data/prots_vs_Monosiga_scaffold2D.tab
- __MACOSX/Supplementary_Data_4_Synteny_analyses_plots_scripts/emu_vs_choanos_raw_data/
- __MACOSX/Supplementary_Data_4_Synteny_analyses_plots_scripts/emu_vs_choanos_raw_data/._prots_vs_Monosiga_scaffold2D.tab
- Supplementary_Data_4_Synteny_analyses_plots_scripts/emu_vs_choanos_raw_data/monbr1_vs_srosetta_scaffold2d_points.tab
- __MACOSX/Supplementary_Data_4_Synteny_analyses_plots_scripts/emu_vs_choanos_raw_data/._monbr1_vs_srosetta_scaffold2d_points.tab
- Supplementary_Data_4_Synteny_analyses_plots_scripts/emu_vs_choanos_raw_data/prots_vs_Srosetta_scaffold2D.tab
- __MACOSX/Supplementary_Data_4_Synteny_analyses_plots_scripts/emu_vs_choanos_raw_data/._prots_vs_Srosetta_scaffold2D.tab
- Supplementary_Data_4_Synteny_analyses_plots_scripts/emu_vs_choanos_raw_data/prots_vs_Srosetta_scaffold2D_random.tab
- __MACOSX/Supplementary_Data_4_Synteny_analyses_plots_scripts/emu_vs_choanos_raw_data/._prots_vs_Srosetta_scaffold2D_random.tab
- Supplementary_Data_4_Synteny_analyses_plots_scripts/emu_vs_choanos_raw_data/monbr1_vs_srosetta_scaf2d_points_rand.tab
- __MACOSX/Supplementary_Data_4_Synteny_analyses_plots_scripts/emu_vs_choanos_raw_data/._monbr1_vs_srosetta_scaf2d_points_rand.tab
- Supplementary_Data_4_Synteny_analyses_plots_scripts/emu_vs_choanos_raw_data/prots_vs_Monosiga_scaffold2D_random.tab
- __MACOSX/Supplementary_Data_4_Synteny_analyses_plots_scripts/emu_vs_choanos_raw_data/._prots_vs_Monosiga_scaffold2D_random.tab
- __MACOSX/Supplementary_Data_4_Synteny_analyses_plots_scripts/._emu_vs_choanos_raw_data
- Supplementary_Data_4_Synteny_analyses_plots_scripts/placozoan_comparison/
- Supplementary_Data_4_Synteny_analyses_plots_scripts/placozoan_comparison/hoilungia_vs_trichoplax_scaf2d_points_g-random.pdf
- __MACOSX/Supplementary_Data_4_Synteny_analyses_plots_scripts/placozoan_comparison/
- __MACOSX/Supplementary_Data_4_Synteny_analyses_plots_scripts/placozoan_comparison/._hoilungia_vs_trichoplax_scaf2d_points_g-random.pdf
- Supplementary_Data_4_Synteny_analyses_plots_scripts/placozoan_comparison/hoilungia_vs_trichoplax_scaf2d_points_g-random.tab
- __MACOSX/Supplementary_Data_4_Synteny_analyses_plots_scripts/placozoan_comparison/._hoilungia_vs_trichoplax_scaf2d_points_g-random.tab
- Supplementary_Data_4_Synteny_analyses_plots_scripts/placozoan_comparison/hoilungia_vs_trichoplax_ftest_pvalue_g-random.csv
- __MACOSX/Supplementary_Data_4_Synteny_analyses_plots_scripts/placozoan_comparison/._hoilungia_vs_trichoplax_ftest_pvalue_g-random.csv
- Supplementary_Data_4_Synteny_analyses_plots_scripts/placozoan_comparison/hoilungia_vs_trichoplax_scaf2d_points.pdf
- __MACOSX/Supplementary_Data_4_Synteny_analyses_plots_scripts/placozoan_comparison/._hoilungia_vs_trichoplax_scaf2d_points.pdf
- Supplementary_Data_4_Synteny_analyses_plots_scripts/placozoan_comparison/hoilungia_vs_trichoplax_scaf2d_points_s-random.pdf
- __MACOSX/Supplementary_Data_4_Synteny_analyses_plots_scripts/placozoan_comparison/._hoilungia_vs_trichoplax_scaf2d_points_s-random.pdf
- Supplementary_Data_4_Synteny_analyses_plots_scripts/placozoan_comparison/hoilungia_vs_trichoplax_scaf2d_points_s-random.tab
- __MACOSX/Supplementary_Data_4_Synteny_analyses_plots_scripts/placozoan_comparison/._hoilungia_vs_trichoplax_scaf2d_points_s-random.tab
- Supplementary_Data_4_Synteny_analyses_plots_scripts/placozoan_comparison/hoilungia_vs_trichoplax_scaf2d_points.tab
- __MACOSX/Supplementary_Data_4_Synteny_analyses_plots_scripts/placozoan_comparison/._hoilungia_vs_trichoplax_scaf2d_points.tab
- Supplementary_Data_4_Synteny_analyses_plots_scripts/placozoan_comparison/hoilungia_vs_trichoplax_ftest_pvalue_ds-random.csv
- __MACOSX/Supplementary_Data_4_Synteny_analyses_plots_scripts/placozoan_comparison/._hoilungia_vs_trichoplax_ftest_pvalue_ds-random.csv
- Supplementary_Data_4_Synteny_analyses_plots_scripts/placozoan_comparison/hoilungia_vs_trichoplax_scaf2d_points_ds-random.pdf
- __MACOSX/Supplementary_Data_4_Synteny_analyses_plots_scripts/placozoan_comparison/._hoilungia_vs_trichoplax_scaf2d_points_ds-random.pdf
- Supplementary_Data_4_Synteny_analyses_plots_scripts/placozoan_comparison/hoilungia_vs_trichoplax_scaf2d_points_ds-random.tab
- __MACOSX/Supplementary_Data_4_Synteny_analyses_plots_scripts/placozoan_comparison/._hoilungia_vs_trichoplax_scaf2d_points_ds-random.tab
- Supplementary_Data_4_Synteny_analyses_plots_scripts/placozoan_comparison/hoilungia_vs_trichoplax_ftest_pvalue.csv
- __MACOSX/Supplementary_Data_4_Synteny_analyses_plots_scripts/placozoan_comparison/._hoilungia_vs_trichoplax_ftest_pvalue.csv
- __MACOSX/Supplementary_Data_4_Synteny_analyses_plots_scripts/._placozoan_comparison
- __MACOSX/._Supplementary_Data_4_Synteny_analyses_plots_scripts
