# Supplementary material for: Tracing animal genomic evolution with the chromosomal-level assembly of the freshwater sponge Ephydatia muelleri
Source: Nat Commun. 2020 Jul 27;11:3676. doi: 10.1038/s41467-020-17397-w (PMC7385117; doi:10.1038/s41467-020-17397-w)
Supplement: Supplementary file 8 — Supplementary Data 4 [file 41467_2020_17397_MOESM8_ESM.zip › Supplementary_Data_4_Synteny_analyses_plots_scripts/microsynteny_gff/prots_vs_Brafl2_microsynteny.gff]

scaffold_0039	microsynteny	match	294246	321030	3	+	.	ID=blk-1;Name=blk-1_to_Bf_V2_144;Target=Bf_V2_144 492691 516416
scaffold_0039	microsynteny	match_part	294246	298554	279.3	+	.	ID=blk-1.1.Em0039g31a;Parent=blk-1;Target=g23356.t1 492691 503767 +
scaffold_0039	microsynteny	match_part	304576	308598	103.6	+	.	ID=blk-1.2.Em0039g33a;Parent=blk-1;Target=g23358.t1 518160 533711 +
scaffold_0039	microsynteny	match_part	316876	321030	243.0	+	.	ID=blk-1.3.Em0039g35a;Parent=blk-1;Target=g23357.t1 506070 516416 +
scaffold_0051	microsynteny	match	92752	118151	3	-	.	ID=blk-2;Name=blk-2_to_Bf_V2_34;Target=Bf_V2_34 2446540 2447293
scaffold_0051	microsynteny	match_part	92752	95086	182.2	-	.	ID=blk-2.1.Em0051g15a;Parent=blk-2;Target=g7571.t1 2447293 2450427 +
scaffold_0051	microsynteny	match_part	109286	111256	181.8	-	.	ID=blk-2.2.Em0051g17a;Parent=blk-2;Target=g7568.t1 2431839 2435272 +
scaffold_0051	microsynteny	match_part	116176	118151	175.6	+	.	ID=blk-2.3.Em0051g18a;Parent=blk-2;Target=g7571.t3 2444327 2446540 +
scaffold_0435	microsynteny	match	1	13316	3	+	.	ID=blk-3;Name=blk-3_to_Bf_V2_187;Target=Bf_V2_187 6994818 7013776
scaffold_0435	microsynteny	match_part	1	2736	200.7	-	.	ID=blk-3.1.Em0435g1a;Parent=blk-3;Target=g31875.t1 6994818 7013776 -
scaffold_0435	microsynteny	match_part	3637	8796	92.8	-	.	ID=blk-3.2.Em0435g2a;Parent=blk-3;Target=g31875.t2 6994818 7013776 -
scaffold_0435	microsynteny	match_part	10872	13316	249.2	-	.	ID=blk-3.3.Em0435g3a;Parent=blk-3;Target=g31875.t2 6994818 7013776 -
scaffold_0004	microsynteny	match	387689	410151	3	+	.	ID=blk-4;Name=blk-4_to_Bf_V2_70;Target=Bf_V2_70 179281 194710
scaffold_0004	microsynteny	match_part	387689	396921	158.3	+	.	ID=blk-4.1.Em0004g75a;Parent=blk-4;Target=g13008.t1 179281 194710 +
scaffold_0004	microsynteny	match_part	399799	405019	239.6	+	.	ID=blk-4.2.Em0004g76a;Parent=blk-4;Target=g13008.t2 179281 194710 +
scaffold_0004	microsynteny	match_part	405329	410151	239.6	+	.	ID=blk-4.3.Em0004g77a;Parent=blk-4;Target=g13008.t2 179281 194710 +
scaffold_0004	microsynteny	match	487485	517369	4	-	.	ID=blk-5;Name=blk-5_to_Bf_V2_207;Target=Bf_V2_207 382803 397811
scaffold_0004	microsynteny	match_part	487485	488689	174.5	-	.	ID=blk-5.1.Em0004g95a;Parent=blk-5;Target=g34919.t2 397811 400936 +
scaffold_0004	microsynteny	match_part	493580	500659	368.2	-	.	ID=blk-5.2.Em0004g97a;Parent=blk-5;Target=g34918.t2 389227 396626 -
scaffold_0004	microsynteny	match_part	510989	516583	486.1	+	.	ID=blk-5.3.Em0004g100a;Parent=blk-5;Target=g34914.t1 364911 370227 -
scaffold_0004	microsynteny	match_part	516585	517369	107.5	-	.	ID=blk-5.4.Em0004g101a;Parent=blk-5;Target=g34916.t1 381502 382803 -
scaffold_0004	microsynteny	match	599194	730379	6	+	.	ID=blk-6;Name=blk-6_to_Bf_V2_32;Target=Bf_V2_32 3744054 3752690
scaffold_0004	microsynteny	match_part	599194	604779	79.3	-	.	ID=blk-6.1.Em0004g109a;Parent=blk-6;Target=g6888.t1 3744054 3752690 +
scaffold_0004	microsynteny	match_part	613413	624919	148.3	-	.	ID=blk-6.2.Em0004g111a;Parent=blk-6;Target=g6888.t2 3742505 3752690 +
scaffold_0004	microsynteny	match_part	639225	659049	155.2	-	.	ID=blk-6.3.Em0004g113a;Parent=blk-6;Target=g6888.t2 3742505 3752690 +
scaffold_0004	microsynteny	match_part	668853	686029	136.0	-	.	ID=blk-6.4.Em0004g114a;Parent=blk-6;Target=g6888.t2 3742505 3752690 +
scaffold_0004	microsynteny	match_part	707820	710889	74.3	-	.	ID=blk-6.5.Em0004g117a;Parent=blk-6;Target=g6888.t2 3742505 3752690 +
scaffold_0004	microsynteny	match_part	718166	730379	92.4	-	.	ID=blk-6.6.Em0004g118a;Parent=blk-6;Target=g6888.t2 3742505 3752690 +
scaffold_0004	microsynteny	match	855237	900719	3	+	.	ID=blk-7;Name=blk-7_to_Bf_V2_118;Target=Bf_V2_118 494205 512864
scaffold_0004	microsynteny	match_part	855237	868919	117.9	-	.	ID=blk-7.1.Em0004g130a;Parent=blk-7;Target=g19088.t1 494205 512864 -
scaffold_0004	microsynteny	match_part	868968	883579	78.6	-	.	ID=blk-7.2.Em0004g131a;Parent=blk-7;Target=g19088.t2 494205 512864 -
scaffold_0004	microsynteny	match_part	888166	900719	130.2	-	.	ID=blk-7.3.Em0004g132a;Parent=blk-7;Target=g19088.t2 494205 512864 -
scaffold_0004	microsynteny	match	1101439	1167039	5	+	.	ID=blk-8;Name=blk-8_to_Bf_V2_197;Target=Bf_V2_197 1672328 1694780
scaffold_0004	microsynteny	match_part	1101439	1109340	558.1	+	.	ID=blk-8.1.Em0004g158a;Parent=blk-8;Target=g33786.t2 1672328 1694780 +
scaffold_0004	microsynteny	match_part	1115049	1123522	553.9	+	.	ID=blk-8.2.Em0004g159a;Parent=blk-8;Target=g33786.t1 1672328 1694780 +
scaffold_0004	microsynteny	match_part	1125506	1134519	488.0	-	.	ID=blk-8.3.Em0004g160a;Parent=blk-8;Target=g33786.t1 1672328 1694780 +
scaffold_0004	microsynteny	match_part	1143499	1152861	75.9	+	.	ID=blk-8.4.Em0004g162a;Parent=blk-8;Target=g33786.t1 1672328 1694780 +
scaffold_0004	microsynteny	match_part	1153049	1167039	503.8	+	.	ID=blk-8.5.Em0004g163a;Parent=blk-8;Target=g33786.t1 1672328 1694780 +
scaffold_0004	microsynteny	match	1191867	1300073	7	+	.	ID=blk-9;Name=blk-9_to_Bf_V2_200;Target=Bf_V2_200 445362 465740
scaffold_0004	microsynteny	match_part	1191867	1198779	447.2	-	.	ID=blk-9.1.Em0004g168a;Parent=blk-9;Target=g34072.t2 445362 460970 -
scaffold_0004	microsynteny	match_part	1208090	1214359	516.2	-	.	ID=blk-9.2.Em0004g169a;Parent=blk-9;Target=g34074.t1 476035 499604 -
scaffold_0004	microsynteny	match_part	1225187	1231509	84.7	-	.	ID=blk-9.3.Em0004g170a;Parent=blk-9;Target=g34074.t1 476035 499604 -
scaffold_0004	microsynteny	match_part	1242412	1248529	522.7	-	.	ID=blk-9.4.Em0004g171a;Parent=blk-9;Target=g34072.t1 445362 465740 -
scaffold_0004	microsynteny	match_part	1255279	1263539	375.6	+	.	ID=blk-9.5.Em0004g172a;Parent=blk-9;Target=g34072.t1 445362 465740 -
scaffold_0004	microsynteny	match_part	1275383	1281569	521.5	-	.	ID=blk-9.6.Em0004g174a;Parent=blk-9;Target=g34072.t1 445362 465740 -
scaffold_0004	microsynteny	match_part	1287709	1300073	500.4	+	.	ID=blk-9.7.Em0004g175a;Parent=blk-9;Target=g34072.t1 445362 465740 -
scaffold_0004	microsynteny	match	1327339	1374228	3	+	.	ID=blk-10;Name=blk-10_to_Bf_V2_133;Target=Bf_V2_133 1036196 1052611
scaffold_0004	microsynteny	match_part	1327339	1349683	1200.3	+	.	ID=blk-10.1.Em0004g181a;Parent=blk-10;Target=g21195.t1 1036196 1052611 +
scaffold_0004	microsynteny	match_part	1349739	1350901	193.4	+	.	ID=blk-10.2.Em0004g182a;Parent=blk-10;Target=g21195.t2 1036196 1052611 +
scaffold_0004	microsynteny	match_part	1370640	1374228	545.8	+	.	ID=blk-10.3.Em0004g184a;Parent=blk-10;Target=g21195.t2 1036196 1052611 +
scaffold_0004	microsynteny	match	2228102	2263622	3	+	.	ID=blk-11;Name=blk-11_to_Bf_V2_150;Target=Bf_V2_150 2538080 2557011
scaffold_0004	microsynteny	match_part	2228102	2230026	122.5	+	.	ID=blk-11.1.Em0004g304a;Parent=blk-11;Target=g25287.t2 2538080 2557381 -
scaffold_0004	microsynteny	match_part	2230102	2235353	227.6	+	.	ID=blk-11.2.Em0004g305a;Parent=blk-11;Target=g25287.t1 2538080 2557011 -
scaffold_0004	microsynteny	match_part	2252362	2263622	115.9	-	.	ID=blk-11.3.Em0004g306a;Parent=blk-11;Target=g25287.t1 2538080 2557011 -
scaffold_0004	microsynteny	match	2976506	3003345	3	+	.	ID=blk-12;Name=blk-12_to_Bf_V2_67;Target=Bf_V2_67 798949 809609
scaffold_0004	microsynteny	match_part	2976506	2980955	229.6	-	.	ID=blk-12.1.Em0004g410a;Parent=blk-12;Target=g12676.t2 798949 809609 +
scaffold_0004	microsynteny	match_part	2982755	2986345	64.3	-	.	ID=blk-12.2.Em0004g411a;Parent=blk-12;Target=g12676.t1 798949 809609 +
scaffold_0004	microsynteny	match_part	2993743	3003345	193.0	-	.	ID=blk-12.3.Em0004g412a;Parent=blk-12;Target=g12676.t1 798949 809609 +
scaffold_0004	microsynteny	match	4041845	4064249	3	+	.	ID=blk-13;Name=blk-13_to_Bf_V2_243;Target=Bf_V2_243 435586 440730
scaffold_0004	microsynteny	match_part	4041845	4044299	100.1	-	.	ID=blk-13.1.Em0004g529a;Parent=blk-13;Target=g38933.t1 435586 440730 +
scaffold_0004	microsynteny	match_part	4048362	4051579	95.1	-	.	ID=blk-13.2.Em0004g530a;Parent=blk-13;Target=g38933.t2 435820 440730 +
scaffold_0004	microsynteny	match_part	4059071	4064249	137.5	-	.	ID=blk-13.3.Em0004g531a;Parent=blk-13;Target=g38933.t2 435820 440730 +
scaffold_0004	microsynteny	match	4593804	4648320	4	+	.	ID=blk-14;Name=blk-14_to_Bf_V2_67;Target=Bf_V2_67 367434 377185
scaffold_0004	microsynteny	match_part	4593804	4607910	231.5	-	.	ID=blk-14.1.Em0004g599a;Parent=blk-14;Target=g12643.t2 367434 377185 -
scaffold_0004	microsynteny	match_part	4611797	4617950	107.5	-	.	ID=blk-14.2.Em0004g600a;Parent=blk-14;Target=g12643.t1 367434 377185 -
scaffold_0004	microsynteny	match_part	4627190	4632185	92.4	+	.	ID=blk-14.3.Em0004g601a;Parent=blk-14;Target=g12643.t1 367434 377185 -
scaffold_0004	microsynteny	match_part	4641642	4648320	63.9	-	.	ID=blk-14.4.Em0004g603a;Parent=blk-14;Target=g12643.t1 367434 377185 -
scaffold_0004	microsynteny	match	4663680	4703394	3	+	.	ID=blk-15;Name=blk-15_to_Bf_V2_67;Target=Bf_V2_67 367434 377185
scaffold_0004	microsynteny	match_part	4663680	4673488	140.2	+	.	ID=blk-15.1.Em0004g607a;Parent=blk-15;Target=g12643.t2 367434 377185 -
scaffold_0004	microsynteny	match_part	4677656	4683750	104.8	-	.	ID=blk-15.2.Em0004g608a;Parent=blk-15;Target=g12643.t1 367434 377185 -
scaffold_0004	microsynteny	match_part	4699940	4703394	51.2	+	.	ID=blk-15.3.Em0004g610a;Parent=blk-15;Target=g12643.t1 367434 377185 -
scaffold_0004	microsynteny	match	4877059	4895487	3	+	.	ID=blk-16;Name=blk-16_to_Bf_V2_67;Target=Bf_V2_67 367434 383884
scaffold_0004	microsynteny	match_part	4877059	4880820	325.9	-	.	ID=blk-16.1.Em0004g633a;Parent=blk-16;Target=g12643.t2 367434 377185 -
scaffold_0004	microsynteny	match_part	4880951	4887890	532.3	-	.	ID=blk-16.2.Em0004g634a;Parent=blk-16;Target=g12643.t1 367434 377185 -
scaffold_0004	microsynteny	match_part	4887990	4895487	552.0	+	.	ID=blk-16.3.Em0004g635a;Parent=blk-16;Target=g12644.t1 377655 383884 +
scaffold_0004	microsynteny	match	5826757	5867867	4	+	.	ID=blk-17;Name=blk-17_to_Bf_V2_67;Target=Bf_V2_67 367434 377185
scaffold_0004	microsynteny	match_part	5826757	5848678	101.7	+	.	ID=blk-17.1.Em0004g744a;Parent=blk-17;Target=g12643.t2 367434 377185 -
scaffold_0004	microsynteny	match_part	5848703	5853207	64.3	-	.	ID=blk-17.2.Em0004g745a;Parent=blk-17;Target=g12643.t1 367434 377185 -
scaffold_0004	microsynteny	match_part	5853637	5862691	84.3	+	.	ID=blk-17.3.Em0004g746a;Parent=blk-17;Target=g12643.t1 367434 377185 -
scaffold_0004	microsynteny	match_part	5863358	5867867	66.6	-	.	ID=blk-17.4.Em0004g747a;Parent=blk-17;Target=g12643.t1 367434 377185 -
scaffold_0004	microsynteny	match	6053887	6077417	3	+	.	ID=blk-18;Name=blk-18_to_Bf_V2_132;Target=Bf_V2_132 3894923 3897242
scaffold_0004	microsynteny	match_part	6053887	6055916	107.8	+	.	ID=blk-18.1.Em0004g775a;Parent=blk-18;Target=g20975.t1 3894923 3897266 -
scaffold_0004	microsynteny	match_part	6070123	6071957	107.1	-	.	ID=blk-18.2.Em0004g777a;Parent=blk-18;Target=g20975.t2 3894923 3897242 -
scaffold_0004	microsynteny	match_part	6075516	6077417	96.3	-	.	ID=blk-18.3.Em0004g778a;Parent=blk-18;Target=g20975.t2 3894923 3897242 -
scaffold_0004	microsynteny	match	6149977	6187887	4	+	.	ID=blk-19;Name=blk-19_to_Bf_V2_141;Target=Bf_V2_141 422039 425038
scaffold_0004	microsynteny	match_part	6149977	6153272	100.5	+	.	ID=blk-19.1.Em0004g786a;Parent=blk-19;Target=g22868.t2 422039 425038 -
scaffold_0004	microsynteny	match_part	6156804	6158167	107.8	-	.	ID=blk-19.2.Em0004g787a;Parent=blk-19;Target=g22868.t1 422039 425038 -
scaffold_0004	microsynteny	match_part	6167645	6169387	105.1	-	.	ID=blk-19.3.Em0004g789a;Parent=blk-19;Target=g22868.t1 422039 425038 -
scaffold_0004	microsynteny	match_part	6182247	6187887	111.7	-	.	ID=blk-19.4.Em0004g791a;Parent=blk-19;Target=g22868.t1 422039 425038 -
scaffold_0004	microsynteny	match	6301829	6321555	3	+	.	ID=blk-20;Name=blk-20_to_Bf_V2_88;Target=Bf_V2_88 1964516 1967754
scaffold_0004	microsynteny	match_part	6301829	6303588	65.5	+	.	ID=blk-20.1.Em0004g804a;Parent=blk-20;Target=g13679.t2 1964516 1967754 -
scaffold_0004	microsynteny	match_part	6317289	6318886	95.1	+	.	ID=blk-20.2.Em0004g806a;Parent=blk-20;Target=g13679.t1 1964516 1967754 -
scaffold_0004	microsynteny	match_part	6319799	6321555	52.4	+	.	ID=blk-20.3.Em0004g807a;Parent=blk-20;Target=g13679.t1 1964516 1967754 -
scaffold_0004	microsynteny	match	6654919	6693179	3	+	.	ID=blk-21;Name=blk-21_to_Bf_V2_88;Target=Bf_V2_88 1964516 1967754
scaffold_0004	microsynteny	match_part	6654919	6657350	67.8	+	.	ID=blk-21.1.Em0004g850a;Parent=blk-21;Target=g13679.t2 1964516 1967754 -
scaffold_0004	microsynteny	match_part	6666219	6668502	73.2	+	.	ID=blk-21.2.Em0004g852a;Parent=blk-21;Target=g13679.t1 1964516 1967754 -
scaffold_0004	microsynteny	match_part	6690942	6693179	90.9	-	.	ID=blk-21.3.Em0004g855a;Parent=blk-21;Target=g13679.t1 1964516 1967754 -
scaffold_0004	microsynteny	match	7785475	7813293	3	+	.	ID=blk-22;Name=blk-22_to_Bf_V2_231;Target=Bf_V2_231 187681 194513
scaffold_0004	microsynteny	match_part	7785475	7789683	344.4	-	.	ID=blk-22.1.Em0004g976a;Parent=blk-22;Target=g37888.t1 187681 194513 +
scaffold_0004	microsynteny	match_part	7791078	7796533	392.9	-	.	ID=blk-22.2.Em0004g977a;Parent=blk-22;Target=g37888.t2 187681 194513 +
scaffold_0004	microsynteny	match_part	7807927	7813293	392.9	-	.	ID=blk-22.3.Em0004g979a;Parent=blk-22;Target=g37888.t2 187681 194513 +
scaffold_0004	microsynteny	match	8826567	8878368	3	+	.	ID=blk-23;Name=blk-23_to_Bf_V2_102;Target=Bf_V2_102 207021 210039
scaffold_0004	microsynteny	match_part	8826567	8827578	90.5	-	.	ID=blk-23.1.Em0004g1088a;Parent=blk-23;Target=g16682.t1 207021 210735 -
scaffold_0004	microsynteny	match_part	8850588	8855906	73.9	+	.	ID=blk-23.2.Em0004g1091a;Parent=blk-23;Target=g16677.t1 178182 187123 -
scaffold_0004	microsynteny	match_part	8876933	8878368	87.4	-	.	ID=blk-23.3.Em0004g1093a;Parent=blk-23;Target=g16682.t2 207021 210039 -
scaffold_0004	microsynteny	match	10129892	10172768	3	-	.	ID=blk-24;Name=blk-24_to_Bf_V2_226;Target=Bf_V2_226 2003230 2011388
scaffold_0004	microsynteny	match_part	10129892	10133773	295.0	+	.	ID=blk-24.1.Em0004g1241a;Parent=blk-24;Target=g37505.t1 2011388 2021594 +
scaffold_0004	microsynteny	match_part	10137112	10142570	248.4	+	.	ID=blk-24.2.Em0004g1242a;Parent=blk-24;Target=g37501.t1 1998259 2003230 +
scaffold_0004	microsynteny	match_part	10166692	10172768	289.3	+	.	ID=blk-24.3.Em0004g1244a;Parent=blk-24;Target=g37501.t1 1998259 2003230 +
scaffold_0004	microsynteny	match	10921169	10969711	3	+	.	ID=blk-25;Name=blk-25_to_Bf_V2_166;Target=Bf_V2_166 140472 170643
scaffold_0004	microsynteny	match_part	10921169	10923721	77.4	-	.	ID=blk-25.1.Em0004g1321a;Parent=blk-25;Target=g28077.t1 140472 170643 -
scaffold_0004	microsynteny	match_part	10931467	10933931	57.8	-	.	ID=blk-25.2.Em0004g1322a;Parent=blk-25;Target=g28077.t2 140472 170643 -
scaffold_0004	microsynteny	match_part	10967222	10969711	59.3	-	.	ID=blk-25.3.Em0004g1325a;Parent=blk-25;Target=g28077.t2 140472 170643 -
scaffold_0004	microsynteny	match	11102876	11135670	3	+	.	ID=blk-26;Name=blk-26_to_Bf_V2_166;Target=Bf_V2_166 140472 170643
scaffold_0004	microsynteny	match_part	11102876	11105371	77.8	-	.	ID=blk-26.1.Em0004g1342a;Parent=blk-26;Target=g28077.t2 140472 170643 -
scaffold_0004	microsynteny	match_part	11114121	11117909	71.2	+	.	ID=blk-26.2.Em0004g1344a;Parent=blk-26;Target=g28077.t1 140472 170643 -
scaffold_0004	microsynteny	match_part	11133161	11135670	71.6	+	.	ID=blk-26.3.Em0004g1346a;Parent=blk-26;Target=g28077.t1 140472 170643 -
scaffold_0004	microsynteny	match	12851267	12874934	3	+	.	ID=blk-27;Name=blk-27_to_Bf_V2_90;Target=Bf_V2_90 246763 258991
scaffold_0004	microsynteny	match_part	12851267	12852765	209.5	+	.	ID=blk-27.1.Em0004g1570a;Parent=blk-27;Target=g13992.t1 246763 258991 -
scaffold_0004	microsynteny	match_part	12855437	12863624	407.5	+	.	ID=blk-27.2.Em0004g1572a;Parent=blk-27;Target=g13992.t2 246763 258991 -
scaffold_0004	microsynteny	match_part	12867027	12874934	386.3	+	.	ID=blk-27.3.Em0004g1573a;Parent=blk-27;Target=g13992.t2 246763 258991 -
scaffold_0004	microsynteny	match	14015151	14082217	3	+	.	ID=blk-28;Name=blk-28_to_Bf_V2_316;Target=Bf_V2_316 128889 139239
scaffold_0004	microsynteny	match_part	14015151	14023657	126.3	-	.	ID=blk-28.1.Em0004g1731a;Parent=blk-28;Target=g44536.t2 128889 139239 -
scaffold_0004	microsynteny	match_part	14052712	14061327	174.9	-	.	ID=blk-28.2.Em0004g1733a;Parent=blk-28;Target=g44536.t1 127587 139239 -
scaffold_0004	microsynteny	match_part	14062815	14082217	109.0	-	.	ID=blk-28.3.Em0004g1734a;Parent=blk-28;Target=g44536.t1 127587 139239 -
scaffold_0004	microsynteny	match	14140737	14223506	4	+	.	ID=blk-29;Name=blk-29_to_Bf_V2_228;Target=Bf_V2_228 1333457 1348722
scaffold_0004	microsynteny	match_part	14140737	14155327	123.2	+	.	ID=blk-29.1.Em0004g1743a;Parent=blk-29;Target=g37680.t1 1333457 1348722 +
scaffold_0004	microsynteny	match_part	14160367	14165223	45.4	+	.	ID=blk-29.2.Em0004g1744a;Parent=blk-29;Target=g37680.t2 1333457 1348722 +
scaffold_0004	microsynteny	match_part	14176447	14185706	177.6	+	.	ID=blk-29.3.Em0004g1746a;Parent=blk-29;Target=g37680.t2 1333457 1348722 +
scaffold_0004	microsynteny	match_part	14217342	14223506	177.6	+	.	ID=blk-29.4.Em0004g1748a;Parent=blk-29;Target=g37680.t2 1333457 1348722 +
scaffold_0005	microsynteny	match	41636	89336	3	+	.	ID=blk-30;Name=blk-30_to_Bf_V2_25;Target=Bf_V2_25 3338360 3359952
scaffold_0005	microsynteny	match_part	41636	49940	62.8	+	.	ID=blk-30.1.Em0005g9a;Parent=blk-30;Target=g5775.t2 3338360 3359952 +
scaffold_0005	microsynteny	match_part	68151	79066	67.0	-	.	ID=blk-30.2.Em0005g11a;Parent=blk-30;Target=g5775.t1 3338555 3359952 +
scaffold_0005	microsynteny	match_part	81313	89336	76.6	-	.	ID=blk-30.3.Em0005g12a;Parent=blk-30;Target=g5775.t1 3338555 3359952 +
scaffold_0005	microsynteny	match	1404642	1456016	4	+	.	ID=blk-31;Name=blk-31_to_Bf_V2_63;Target=Bf_V2_63 719058 741394
scaffold_0005	microsynteny	match_part	1404642	1415996	99.4	+	.	ID=blk-31.1.Em0005g202a;Parent=blk-31;Target=g11979.t1 719058 741394 +
scaffold_0005	microsynteny	match_part	1416062	1422906	76.6	+	.	ID=blk-31.2.Em0005g203a;Parent=blk-31;Target=g11979.t2 719058 741394 +
scaffold_0005	microsynteny	match_part	1444252	1448066	52.8	+	.	ID=blk-31.3.Em0005g206a;Parent=blk-31;Target=g11979.t2 719058 741394 +
scaffold_0005	microsynteny	match_part	1448702	1456016	76.3	+	.	ID=blk-31.4.Em0005g208a;Parent=blk-31;Target=g11979.t2 719058 741394 +
scaffold_0005	microsynteny	match	6935479	6986905	3	-	.	ID=blk-32;Name=blk-32_to_Bf_V2_199;Target=Bf_V2_199 1109437 1144103
scaffold_0005	microsynteny	match_part	6935479	6942564	77.8	-	.	ID=blk-32.1.Em0005g822a;Parent=blk-32;Target=g34019.t2 1144103 1154371 -
scaffold_0005	microsynteny	match_part	6943527	6953104	68.9	-	.	ID=blk-32.2.Em0005g823a;Parent=blk-32;Target=g34018.t1 1134411 1141491 -
scaffold_0005	microsynteny	match_part	6975011	6986905	78.2	-	.	ID=blk-32.3.Em0005g824a;Parent=blk-32;Target=g34015.t2 1103749 1109437 -
scaffold_0005	microsynteny	match	8674611	8680165	4	+	.	ID=blk-33;Name=blk-33_to_Bf_V2_229;Target=Bf_V2_229 101086 115014
scaffold_0005	microsynteny	match_part	8674611	8675685	155.6	+	.	ID=blk-33.1.Em0005g1019a;Parent=blk-33;Target=g37765.t2 101086 115014 +
scaffold_0005	microsynteny	match_part	8675761	8677075	294.3	+	.	ID=blk-33.2.Em0005g1020a;Parent=blk-33;Target=g37765.t1 101086 115014 +
scaffold_0005	microsynteny	match_part	8677131	8678513	292.7	+	.	ID=blk-33.3.Em0005g1021a;Parent=blk-33;Target=g37765.t1 101086 115014 +
scaffold_0005	microsynteny	match_part	8678561	8680165	284.6	+	.	ID=blk-33.4.Em0005g1022a;Parent=blk-33;Target=g37765.t1 101086 115014 +
scaffold_0005	microsynteny	match	11157688	11210831	3	+	.	ID=blk-34;Name=blk-34_to_Bf_V2_115;Target=Bf_V2_115 37644 62377
scaffold_0005	microsynteny	match_part	11157688	11160491	170.6	-	.	ID=blk-34.1.Em0005g1330a;Parent=blk-34;Target=g18455.t1 37644 62377 +
scaffold_0005	microsynteny	match_part	11174242	11181671	248.1	-	.	ID=blk-34.2.Em0005g1331a;Parent=blk-34;Target=g18455.t2 37644 62377 +
scaffold_0005	microsynteny	match_part	11208030	11210831	175.3	-	.	ID=blk-34.3.Em0005g1333a;Parent=blk-34;Target=g18455.t2 37644 62377 +
scaffold_0005	microsynteny	match	11451767	11487742	4	+	.	ID=blk-35;Name=blk-35_to_Bf_V2_296;Target=Bf_V2_296 229274 249766
scaffold_0005	microsynteny	match_part	11451767	11454226	250.0	-	.	ID=blk-35.1.Em0005g1359a;Parent=blk-35;Target=g43835.t2 229274 249766 -
scaffold_0005	microsynteny	match_part	11455376	11465990	347.1	+	.	ID=blk-35.2.Em0005g1360a;Parent=blk-35;Target=g43835.t1 236587 249766 -
scaffold_0005	microsynteny	match_part	11479396	11482358	213.8	+	.	ID=blk-35.3.Em0005g1361a;Parent=blk-35;Target=g43835.t1 236587 249766 -
scaffold_0005	microsynteny	match_part	11486246	11487742	117.1	+	.	ID=blk-35.4.Em0005g1363a;Parent=blk-35;Target=g43835.t1 236587 249766 -
scaffold_0005	microsynteny	match	11814246	11834074	3	+	.	ID=blk-36;Name=blk-36_to_Bf_V2_61;Target=Bf_V2_61 968844 987729
scaffold_0005	microsynteny	match_part	11814246	11817600	56.6	+	.	ID=blk-36.1.Em0005g1403a;Parent=blk-36;Target=g11403.t2 968844 987729 -
scaffold_0005	microsynteny	match_part	11821146	11825299	56.6	+	.	ID=blk-36.2.Em0005g1405a;Parent=blk-36;Target=g11403.t1 968844 987729 -
scaffold_0005	microsynteny	match_part	11829226	11834074	57.0	+	.	ID=blk-36.3.Em0005g1406a;Parent=blk-36;Target=g11403.t1 968844 987729 -
scaffold_0005	microsynteny	match	12256444	12293818	3	-	.	ID=blk-37;Name=blk-37_to_Bf_V2_98;Target=Bf_V2_98 4268887 4270637
scaffold_0005	microsynteny	match_part	12256444	12259568	106.3	+	.	ID=blk-37.1.Em0005g1456a;Parent=blk-37;Target=g16188.t2 4270637 4283764 -
scaffold_0005	microsynteny	match_part	12262874	12274627	53.5	+	.	ID=blk-37.2.Em0005g1458a;Parent=blk-37;Target=g16187.t2 4254632 4268887 -
scaffold_0005	microsynteny	match_part	12276694	12293818	387.1	+	.	ID=blk-37.3.Em0005g1459a;Parent=blk-37;Target=g16187.t2 4254632 4268887 -
scaffold_0005	microsynteny	match	12982888	13012502	4	-	.	ID=blk-38;Name=blk-38_to_Bf_V2_143;Target=Bf_V2_143 756876 776929
scaffold_0005	microsynteny	match_part	12982888	12989448	192.6	-	.	ID=blk-38.1.Em0005g1534a;Parent=blk-38;Target=g23236.t1 776929 786126 +
scaffold_0005	microsynteny	match_part	12989943	12995008	235.0	-	.	ID=blk-38.2.Em0005g1535a;Parent=blk-38;Target=g23236.t2 776929 786126 +
scaffold_0005	microsynteny	match_part	12995514	12998848	250.8	-	.	ID=blk-38.3.Em0005g1536a;Parent=blk-38;Target=g23236.t2 776929 786126 +
scaffold_0005	microsynteny	match_part	13005378	13012502	188.7	+	.	ID=blk-38.4.Em0005g1538a;Parent=blk-38;Target=g23233.t1 747553 756876 +
scaffold_0005	microsynteny	match	13041028	13070332	4	+	.	ID=blk-39;Name=blk-39_to_Bf_V2_229;Target=Bf_V2_229 65715 76946
scaffold_0005	microsynteny	match_part	13041028	13043932	263.1	+	.	ID=blk-39.1.Em0005g1549a;Parent=blk-39;Target=g37762.t2 65715 76946 +
scaffold_0005	microsynteny	match_part	13048648	13053272	170.2	+	.	ID=blk-39.2.Em0005g1550a;Parent=blk-39;Target=g37762.t1 65715 76946 +
scaffold_0005	microsynteny	match_part	13058648	13062917	210.3	+	.	ID=blk-39.3.Em0005g1552a;Parent=blk-39;Target=g37762.t1 65715 76946 +
scaffold_0005	microsynteny	match_part	13066448	13070332	270.0	+	.	ID=blk-39.4.Em0005g1553a;Parent=blk-39;Target=g37762.t1 65715 76946 +
scaffold_0005	microsynteny	match	13077518	13089251	3	+	.	ID=blk-40;Name=blk-40_to_Bf_V2_229;Target=Bf_V2_229 65715 76946
scaffold_0005	microsynteny	match_part	13077518	13079792	115.9	+	.	ID=blk-40.1.Em0005g1556a;Parent=blk-40;Target=g37762.t2 65715 76946 +
scaffold_0005	microsynteny	match_part	13080018	13082175	121.3	+	.	ID=blk-40.2.Em0005g1557a;Parent=blk-40;Target=g37762.t1 65715 76946 +
scaffold_0005	microsynteny	match_part	13084158	13089251	263.1	+	.	ID=blk-40.3.Em0005g1558a;Parent=blk-40;Target=g37762.t1 65715 76946 +
scaffold_0005	microsynteny	match	13270230	13344703	3	+	.	ID=blk-41;Name=blk-41_to_Bf_V2_23;Target=Bf_V2_23 1261086 1272612
scaffold_0005	microsynteny	match_part	13270230	13292193	577.0	-	.	ID=blk-41.1.Em0005g1578a;Parent=blk-41;Target=g5172.t2 1261086 1277900 -
scaffold_0005	microsynteny	match_part	13300354	13315723	226.5	-	.	ID=blk-41.2.Em0005g1580a;Parent=blk-41;Target=g5172.t3 1261086 1272612 -
scaffold_0005	microsynteny	match_part	13323186	13344703	250.8	-	.	ID=blk-41.3.Em0005g1582a;Parent=blk-41;Target=g5172.t3 1261086 1272612 -
scaffold_0005	microsynteny	match	13784539	13790792	3	-	.	ID=blk-42;Name=blk-42_to_Bf_V2_115;Target=Bf_V2_115 2391283 2399507
scaffold_0005	microsynteny	match_part	13784539	13786892	238.8	-	.	ID=blk-42.1.Em0005g1654a;Parent=blk-42;Target=g18648.t1 2399507 2409327 -
scaffold_0005	microsynteny	match_part	13786992	13789186	232.3	+	.	ID=blk-42.2.Em0005g1655a;Parent=blk-42;Target=g18646.t2 2380664 2391283 -
scaffold_0005	microsynteny	match_part	13789188	13790792	134.0	-	.	ID=blk-42.3.Em0005g1656a;Parent=blk-42;Target=g18646.t2 2380664 2391283 -
scaffold_0006	microsynteny	match	292399	350602	4	+	.	ID=blk-43;Name=blk-43_to_Bf_V2_316;Target=Bf_V2_316 127587 139239
scaffold_0006	microsynteny	match_part	292399	311106	104.4	-	.	ID=blk-43.1.Em0006g42a;Parent=blk-43;Target=g44536.t1 127587 139239 -
scaffold_0006	microsynteny	match_part	311691	318546	90.9	-	.	ID=blk-43.2.Em0006g43a;Parent=blk-43;Target=g44536.t2 128889 139239 -
scaffold_0006	microsynteny	match_part	319686	329026	90.9	+	.	ID=blk-43.3.Em0006g44a;Parent=blk-43;Target=g44536.t2 128889 139239 -
scaffold_0006	microsynteny	match_part	329686	350602	109.0	+	.	ID=blk-43.4.Em0006g45a;Parent=blk-43;Target=g44536.t2 128889 139239 -
scaffold_0006	microsynteny	match	3953757	3999237	3	+	.	ID=blk-44;Name=blk-44_to_Bf_V2_25;Target=Bf_V2_25 1801517 1813359
scaffold_0006	microsynteny	match_part	3953757	3959130	127.5	+	.	ID=blk-44.1.Em0006g429a;Parent=blk-44;Target=g5644.t1 1801517 1813359 +
scaffold_0006	microsynteny	match_part	3963968	3968187	127.5	-	.	ID=blk-44.2.Em0006g430a;Parent=blk-44;Target=g5644.t2 1801517 1813359 +
scaffold_0006	microsynteny	match_part	3996028	3999237	259.6	-	.	ID=blk-44.3.Em0006g433a;Parent=blk-44;Target=g5644.t2 1801517 1813359 +
scaffold_0006	microsynteny	match	4635738	4658944	3	-	.	ID=blk-45;Name=blk-45_to_Bf_V2_144;Target=Bf_V2_144 503767 506070
scaffold_0006	microsynteny	match_part	4635738	4641494	270.0	-	.	ID=blk-45.1.Em0006g498a;Parent=blk-45;Target=g23357.t1 506070 516416 +
scaffold_0006	microsynteny	match_part	4648212	4650814	124.0	-	.	ID=blk-45.2.Em0006g500a;Parent=blk-45;Target=g23358.t1 518160 533711 +
scaffold_0006	microsynteny	match_part	4654659	4658944	280.8	-	.	ID=blk-45.3.Em0006g501a;Parent=blk-45;Target=g23356.t1 492691 503767 +
scaffold_0006	microsynteny	match	5882637	5918357	3	+	.	ID=blk-46;Name=blk-46_to_Bf_V2_157;Target=Bf_V2_157 728470 771294
scaffold_0006	microsynteny	match_part	5882637	5899104	154.5	+	.	ID=blk-46.1.Em0006g629a;Parent=blk-46;Target=g26329.t1 728470 747583 +
scaffold_0006	microsynteny	match_part	5899524	5904667	103.2	-	.	ID=blk-46.2.Em0006g630a;Parent=blk-46;Target=g26331.t1 754576 771294 +
scaffold_0006	microsynteny	match_part	5906287	5918357	427.6	+	.	ID=blk-46.3.Em0006g631a;Parent=blk-46;Target=g26331.t1 754576 771294 +
scaffold_0006	microsynteny	match	6474667	6495687	4	+	.	ID=blk-47;Name=blk-47_to_Bf_V2_261;Target=Bf_V2_261 1479369 1501937
scaffold_0006	microsynteny	match_part	6474667	6478537	118.6	-	.	ID=blk-47.1.Em0006g690a;Parent=blk-47;Target=g41161.t2 1479369 1482239 -
scaffold_0006	microsynteny	match_part	6478588	6488347	342.4	-	.	ID=blk-47.2.Em0006g691a;Parent=blk-47;Target=g41163.t2 1483371 1501937 -
scaffold_0006	microsynteny	match_part	6488398	6490777	172.6	-	.	ID=blk-47.3.Em0006g692a;Parent=blk-47;Target=g41163.t1 1483371 1501937 -
scaffold_0006	microsynteny	match_part	6490828	6495687	69.7	-	.	ID=blk-47.4.Em0006g693a;Parent=blk-47;Target=g41163.t1 1483371 1501937 -
scaffold_0006	microsynteny	match	8270234	8295905	3	+	.	ID=blk-48;Name=blk-48_to_Bf_V2_299;Target=Bf_V2_299 306710 307941
scaffold_0006	microsynteny	match_part	8270234	8272385	68.2	-	.	ID=blk-48.1.Em0006g880a;Parent=blk-48;Target=g43998.t1 306710 307941 +
scaffold_0006	microsynteny	match_part	8272616	8278525	209.5	-	.	ID=blk-48.2.Em0006g881a;Parent=blk-48;Target=g43997.t1 292908 301623 +
scaffold_0006	microsynteny	match_part	8286063	8295905	68.9	-	.	ID=blk-48.3.Em0006g883a;Parent=blk-48;Target=g43998.t2 305122 307941 +
scaffold_0006	microsynteny	match	8471323	8509516	3	+	.	ID=blk-49;Name=blk-49_to_Bf_V2_21;Target=Bf_V2_21 6557262 6610697
scaffold_0006	microsynteny	match_part	8471323	8473986	245.7	+	.	ID=blk-49.1.Em0006g904a;Parent=blk-49;Target=g4503.t1 6557262 6600770 +
scaffold_0006	microsynteny	match_part	8481103	8484899	570.9	+	.	ID=blk-49.2.Em0006g906a;Parent=blk-49;Target=g4503.t2 6557262 6610697 +
scaffold_0006	microsynteny	match_part	8485563	8509516	2777.3	+	.	ID=blk-49.3.Em0006g908a;Parent=blk-49;Target=g4503.t2 6557262 6610697 +
scaffold_0006	microsynteny	match	9037761	9091900	3	+	.	ID=blk-50;Name=blk-50_to_Bf_V2_25;Target=Bf_V2_25 747541 773205
scaffold_0006	microsynteny	match_part	9037761	9061900	375.9	-	.	ID=blk-50.1.Em0006g969a;Parent=blk-50;Target=g5533.t2 747541 773205 +
scaffold_0006	microsynteny	match_part	9067796	9071120	188.3	-	.	ID=blk-50.2.Em0006g970a;Parent=blk-50;Target=g5533.t1 747541 773205 +
scaffold_0006	microsynteny	match_part	9078619	9091900	59.3	-	.	ID=blk-50.3.Em0006g972a;Parent=blk-50;Target=g5533.t1 747541 773205 +
scaffold_0006	microsynteny	match	12350328	12396650	3	+	.	ID=blk-51;Name=blk-51_to_Bf_V2_70;Target=Bf_V2_70 126628 130734
scaffold_0006	microsynteny	match_part	12350328	12353496	394.8	+	.	ID=blk-51.1.Em0006g1382a;Parent=blk-51;Target=g13004.t1 126628 140448 -
scaffold_0006	microsynteny	match_part	12356968	12360508	330.5	+	.	ID=blk-51.2.Em0006g1383a;Parent=blk-51;Target=g13004.t2 126628 130734 -
scaffold_0006	microsynteny	match_part	12392528	12396650	344.7	+	.	ID=blk-51.3.Em0006g1385a;Parent=blk-51;Target=g13004.t2 126628 130734 -
scaffold_0006	microsynteny	match	12613455	12669922	3	+	.	ID=blk-52;Name=blk-52_to_Bf_V2_216;Target=Bf_V2_216 1123298 1129736
scaffold_0006	microsynteny	match_part	12613455	12625522	118.6	-	.	ID=blk-52.1.Em0006g1413a;Parent=blk-52;Target=g36088.t2 1123298 1129736 +
scaffold_0006	microsynteny	match_part	12643108	12652422	112.1	-	.	ID=blk-52.2.Em0006g1416a;Parent=blk-52;Target=g36088.t1 1124754 1129736 +
scaffold_0006	microsynteny	match_part	12660473	12669922	114.8	-	.	ID=blk-52.3.Em0006g1418a;Parent=blk-52;Target=g36088.t1 1124754 1129736 +
scaffold_0007	microsynteny	match	1541113	1574416	7	+	.	ID=blk-53;Name=blk-53_to_Bf_V2_174;Target=Bf_V2_174 3415745 3443450
scaffold_0007	microsynteny	match_part	1541113	1541588	167.5	-	.	ID=blk-53.1.Em0007g188a;Parent=blk-53;Target=g29410.t1 3415745 3416708 +
scaffold_0007	microsynteny	match_part	1541708	1544828	181.8	+	.	ID=blk-53.2.Em0007g189a;Parent=blk-53;Target=g29412.t1 3418671 3419048 +
scaffold_0007	microsynteny	match_part	1554031	1554498	156.0	-	.	ID=blk-53.3.Em0007g190a;Parent=blk-53;Target=g29416.t1 3443085 3443450 -
scaffold_0007	microsynteny	match_part	1554848	1559452	114.8	+	.	ID=blk-53.4.Em0007g191a;Parent=blk-53;Target=g29412.t1 3418671 3419048 +
scaffold_0007	microsynteny	match_part	1560863	1562458	177.2	-	.	ID=blk-53.5.Em0007g192a;Parent=blk-53;Target=g29412.t1 3418671 3419048 +
scaffold_0007	microsynteny	match_part	1572928	1573688	181.8	-	.	ID=blk-53.6.Em0007g193a;Parent=blk-53;Target=g29412.t1 3418671 3419048 +
scaffold_0007	microsynteny	match_part	1573828	1574416	152.9	+	.	ID=blk-53.7.Em0007g194a;Parent=blk-53;Target=g29416.t1 3443085 3443450 -
scaffold_0007	microsynteny	match	6787404	6849070	3	+	.	ID=blk-54;Name=blk-54_to_Bf_V2_199;Target=Bf_V2_199 1144103 1154371
scaffold_0007	microsynteny	match_part	6787404	6790200	257.7	+	.	ID=blk-54.1.Em0007g861a;Parent=blk-54;Target=g34019.t2 1144103 1154371 -
scaffold_0007	microsynteny	match_part	6807634	6821393	328.9	+	.	ID=blk-54.2.Em0007g863a;Parent=blk-54;Target=g34019.t1 1144103 1154371 -
scaffold_0007	microsynteny	match_part	6827424	6849070	438.3	+	.	ID=blk-54.3.Em0007g864a;Parent=blk-54;Target=g34019.t1 1144103 1154371 -
scaffold_0007	microsynteny	match	8186068	8189150	3	-	.	ID=blk-55;Name=blk-55_to_Bf_V2_42;Target=Bf_V2_42 562415 572540
scaffold_0007	microsynteny	match_part	8186068	8186832	144.4	+	.	ID=blk-55.1.Em0007g1004a;Parent=blk-55;Target=g10097.t2 572540 574722 -
scaffold_0007	microsynteny	match_part	8187012	8187738	152.9	-	.	ID=blk-55.2.Em0007g1005a;Parent=blk-55;Target=g10096.t1 560399 562415 -
scaffold_0007	microsynteny	match_part	8188368	8189150	148.3	+	.	ID=blk-55.3.Em0007g1006a;Parent=blk-55;Target=g10096.t1 560399 562415 -
scaffold_0001	microsynteny	match	534616	561709	4	+	.	ID=blk-56;Name=blk-56_to_Bf_V2_34;Target=Bf_V2_34 1769016 1783452
scaffold_0001	microsynteny	match_part	534616	538935	184.9	+	.	ID=blk-56.1.Em0001g69a;Parent=blk-56;Target=g7501.t1 1769016 1783452 -
scaffold_0001	microsynteny	match_part	540086	541743	186.8	+	.	ID=blk-56.2.Em0001g70a;Parent=blk-56;Target=g7501.t2 1769016 1783452 -
scaffold_0001	microsynteny	match_part	546206	547820	192.6	+	.	ID=blk-56.3.Em0001g71a;Parent=blk-56;Target=g7501.t2 1769016 1783452 -
scaffold_0001	microsynteny	match_part	559276	561709	191.0	+	.	ID=blk-56.4.Em0001g73a;Parent=blk-56;Target=g7501.t2 1769016 1783452 -
scaffold_0001	microsynteny	match	6064750	6082420	3	+	.	ID=blk-57;Name=blk-57_to_Bf_V2_21;Target=Bf_V2_21 9502365 9505271
scaffold_0001	microsynteny	match_part	6064750	6066946	224.2	+	.	ID=blk-57.1.Em0001g723a;Parent=blk-57;Target=g4736.t2 9502365 9505271 +
scaffold_0001	microsynteny	match_part	6071299	6074540	146.7	-	.	ID=blk-57.2.Em0001g724a;Parent=blk-57;Target=g4736.t1 9502347 9505271 +
scaffold_0001	microsynteny	match_part	6077649	6082420	133.7	-	.	ID=blk-57.3.Em0001g725a;Parent=blk-57;Target=g4736.t1 9502347 9505271 +
scaffold_0001	microsynteny	match	13297752	13311396	3	+	.	ID=blk-58;Name=blk-58_to_Bf_V2_196;Target=Bf_V2_196 7017348 7022399
scaffold_0001	microsynteny	match_part	13297752	13302862	167.2	+	.	ID=blk-58.1.Em0001g1438a;Parent=blk-58;Target=g33257.t2 7017348 7022399 +
scaffold_0001	microsynteny	match_part	13303212	13307858	216.1	+	.	ID=blk-58.2.Em0001g1439a;Parent=blk-58;Target=g33257.t1 7017348 7022399 +
scaffold_0001	microsynteny	match_part	13308032	13311396	223.8	+	.	ID=blk-58.3.Em0001g1440a;Parent=blk-58;Target=g33257.t1 7017348 7022399 +
scaffold_0001	microsynteny	match	20424410	20456236	3	+	.	ID=blk-59;Name=blk-59_to_Bf_V2_201;Target=Bf_V2_201 703877 716053
scaffold_0001	microsynteny	match_part	20424410	20427178	161.4	+	.	ID=blk-59.1.Em0001g2213a;Parent=blk-59;Target=g34276.t1 703877 716053 -
scaffold_0001	microsynteny	match_part	20427785	20432220	131.7	-	.	ID=blk-59.2.Em0001g2214a;Parent=blk-59;Target=g34276.t2 703877 716053 -
scaffold_0001	microsynteny	match_part	20453390	20456236	189.1	+	.	ID=blk-59.3.Em0001g2217a;Parent=blk-59;Target=g34276.t2 703877 716053 -
scaffold_0001	microsynteny	match	24468800	24514580	4	+	.	ID=blk-60;Name=blk-60_to_Bf_V2_150;Target=Bf_V2_150 3275884 3279437
scaffold_0001	microsynteny	match_part	24468800	24480384	461.5	+	.	ID=blk-60.1.Em0001g2698a;Parent=blk-60;Target=g25342.t1 3275884 3277257 +
scaffold_0001	microsynteny	match_part	24484170	24503303	238.4	+	.	ID=blk-60.2.Em0001g2700a;Parent=blk-60;Target=g25343.t1 3278976 3279437 +
scaffold_0001	microsynteny	match_part	24504020	24509340	70.5	+	.	ID=blk-60.3.Em0001g2701a;Parent=blk-60;Target=g25339.t2 3240351 3252991 -
scaffold_0001	microsynteny	match_part	24511549	24514580	206.1	-	.	ID=blk-60.4.Em0001g2703a;Parent=blk-60;Target=g25343.t1 3278976 3279437 +
scaffold_0001	microsynteny	match	24618140	24661901	3	+	.	ID=blk-61;Name=blk-61_to_Bf_V2_150;Target=Bf_V2_150 3275884 3279437
scaffold_0001	microsynteny	match_part	24618140	24631049	469.5	+	.	ID=blk-61.1.Em0001g2718a;Parent=blk-61;Target=g25342.t1 3275884 3277257 +
scaffold_0001	microsynteny	match_part	24637180	24648828	230.3	+	.	ID=blk-61.2.Em0001g2719a;Parent=blk-61;Target=g25343.t1 3278976 3279437 +
scaffold_0001	microsynteny	match_part	24651910	24661901	227.6	+	.	ID=blk-61.3.Em0001g2720a;Parent=blk-61;Target=g25343.t1 3278976 3279437 +
scaffold_0001	microsynteny	match	24698534	24747364	3	+	.	ID=blk-62;Name=blk-62_to_Bf_V2_150;Target=Bf_V2_150 3275884 3279437
scaffold_0001	microsynteny	match_part	24698534	24705420	268.1	-	.	ID=blk-62.1.Em0001g2726a;Parent=blk-62;Target=g25342.t1 3275884 3277257 +
scaffold_0001	microsynteny	match_part	24727215	24737050	252.7	-	.	ID=blk-62.2.Em0001g2729a;Parent=blk-62;Target=g25343.t1 3278976 3279437 +
scaffold_0001	microsynteny	match_part	24746520	24747364	199.1	+	.	ID=blk-62.3.Em0001g2731a;Parent=blk-62;Target=g25343.t1 3278976 3279437 +
scaffold_0001	microsynteny	match	24805982	24843151	3	+	.	ID=blk-63;Name=blk-63_to_Bf_V2_150;Target=Bf_V2_150 3275884 3279437
scaffold_0001	microsynteny	match_part	24805982	24807916	461.8	+	.	ID=blk-63.1.Em0001g2736a;Parent=blk-63;Target=g25342.t1 3275884 3277257 +
scaffold_0001	microsynteny	match_part	24819792	24825308	100.1	+	.	ID=blk-63.2.Em0001g2738a;Parent=blk-63;Target=g25343.t1 3278976 3279437 +
scaffold_0001	microsynteny	match_part	24833502	24843151	218.0	+	.	ID=blk-63.3.Em0001g2739a;Parent=blk-63;Target=g25343.t1 3278976 3279437 +
scaffold_0001	microsynteny	match	25378183	25429971	3	+	.	ID=blk-64;Name=blk-64_to_Bf_V2_25;Target=Bf_V2_25 1801517 1813359
scaffold_0001	microsynteny	match_part	25378183	25384091	131.7	-	.	ID=blk-64.1.Em0001g2803a;Parent=blk-64;Target=g5644.t1 1801517 1813359 +
scaffold_0001	microsynteny	match_part	25416596	25422691	237.3	-	.	ID=blk-64.2.Em0001g2806a;Parent=blk-64;Target=g5644.t2 1801517 1813359 +
scaffold_0001	microsynteny	match_part	25425322	25429971	237.3	-	.	ID=blk-64.3.Em0001g2807a;Parent=blk-64;Target=g5644.t2 1801517 1813359 +
scaffold_0001	microsynteny	match	30495432	30547875	4	+	.	ID=blk-65;Name=blk-65_to_Bf_V2_101;Target=Bf_V2_101 151679 163261
scaffold_0001	microsynteny	match_part	30495432	30498685	231.1	-	.	ID=blk-65.1.Em0001g3319a;Parent=blk-65;Target=g16553.t2 151679 163261 -
scaffold_0001	microsynteny	match_part	30505277	30505855	124.4	-	.	ID=blk-65.2.Em0001g3320a;Parent=blk-65;Target=g16553.t1 151679 163261 -
scaffold_0001	microsynteny	match_part	30513656	30515355	81.3	-	.	ID=blk-65.3.Em0001g3322a;Parent=blk-65;Target=g16553.t1 151679 163261 -
scaffold_0001	microsynteny	match_part	30540001	30547875	488.4	-	.	ID=blk-65.4.Em0001g3325a;Parent=blk-65;Target=g16553.t1 151679 163261 -
scaffold_0001	microsynteny	match	30977413	31012597	3	+	.	ID=blk-66;Name=blk-66_to_Bf_V2_101;Target=Bf_V2_101 151679 163261
scaffold_0001	microsynteny	match_part	30977413	30985110	771.5	+	.	ID=blk-66.1.Em0001g3380a;Parent=blk-66;Target=g16553.t1 151679 163261 -
scaffold_0001	microsynteny	match_part	30988913	30995140	144.4	+	.	ID=blk-66.2.Em0001g3382a;Parent=blk-66;Target=g16553.t2 151679 163261 -
scaffold_0001	microsynteny	match_part	30999833	31012597	184.1	+	.	ID=blk-66.3.Em0001g3383a;Parent=blk-66;Target=g16553.t2 151679 163261 -
scaffold_0002	microsynteny	match	28960	62985	4	+	.	ID=blk-67;Name=blk-67_to_Bf_V2_2;Target=Bf_V2_2 1601322 1604721
scaffold_0002	microsynteny	match_part	28960	29996	147.5	-	.	ID=blk-67.1.Em0002g4a;Parent=blk-67;Target=g685.t2 1601322 1604721 +
scaffold_0002	microsynteny	match_part	31740	35946	422.5	-	.	ID=blk-67.2.Em0002g6a;Parent=blk-67;Target=g685.t1 1601307 1604721 +
scaffold_0002	microsynteny	match_part	53006	60451	336.3	+	.	ID=blk-67.3.Em0002g8a;Parent=blk-67;Target=g685.t1 1601307 1604721 +
scaffold_0002	microsynteny	match_part	62196	62985	64.7	+	.	ID=blk-67.4.Em0002g9a;Parent=blk-67;Target=g685.t1 1601307 1604721 +
scaffold_0002	microsynteny	match	2091206	2130666	4	-	.	ID=blk-68;Name=blk-68_to_Bf_V2_21;Target=Bf_V2_21 9265444 9271405
scaffold_0002	microsynteny	match_part	2091206	2096187	49.7	+	.	ID=blk-68.1.Em0002g246a;Parent=blk-68;Target=g4711.t2 9271405 9275196 -
scaffold_0002	microsynteny	match_part	2104136	2114840	103.2	+	.	ID=blk-68.2.Em0002g248a;Parent=blk-68;Target=g4709.t1 9263433 9265444 +
scaffold_0002	microsynteny	match_part	2115896	2124056	103.2	+	.	ID=blk-68.3.Em0002g249a;Parent=blk-68;Target=g4709.t1 9263433 9265444 +
scaffold_0002	microsynteny	match_part	2127314	2130666	118.6	-	.	ID=blk-68.4.Em0002g250a;Parent=blk-68;Target=g4709.t1 9263433 9265444 +
scaffold_0002	microsynteny	match	10586512	10703072	5	+	.	ID=blk-69;Name=blk-69_to_Bf_V2_167;Target=Bf_V2_167 779738 829053
scaffold_0002	microsynteny	match_part	10586512	10593458	374.4	+	.	ID=blk-69.1.Em0002g1059a;Parent=blk-69;Target=g28359.t1 779738 829053 -
scaffold_0002	microsynteny	match_part	10598145	10638372	1697.6	-	.	ID=blk-69.2.Em0002g1061a;Parent=blk-69;Target=g28359.t2 779738 829053 -
scaffold_0002	microsynteny	match_part	10653612	10656910	260.0	+	.	ID=blk-69.3.Em0002g1063a;Parent=blk-69;Target=g28359.t2 779738 829053 -
scaffold_0002	microsynteny	match_part	10662920	10664992	128.3	-	.	ID=blk-69.4.Em0002g1066a;Parent=blk-69;Target=g28359.t2 779738 829053 -
scaffold_0002	microsynteny	match_part	10665177	10703072	1503.4	-	.	ID=blk-69.5.Em0002g1067a;Parent=blk-69;Target=g28359.t2 779738 829053 -
scaffold_0002	microsynteny	match	12668463	12712968	3	+	.	ID=blk-70;Name=blk-70_to_Bf_V2_100;Target=Bf_V2_100 136828 144600
scaffold_0002	microsynteny	match_part	12668463	12673686	80.5	+	.	ID=blk-70.1.Em0002g1283a;Parent=blk-70;Target=g16369.t1 136828 144600 -
scaffold_0002	microsynteny	match_part	12698953	12700063	80.1	+	.	ID=blk-70.2.Em0002g1286a;Parent=blk-70;Target=g16369.t2 136828 144600 -
scaffold_0002	microsynteny	match_part	12711863	12712968	84.7	+	.	ID=blk-70.3.Em0002g1288a;Parent=blk-70;Target=g16369.t2 136828 144600 -
scaffold_0002	microsynteny	match	12705573	12732972	3	+	.	ID=blk-71;Name=blk-71_to_Bf_V2_63;Target=Bf_V2_63 765394 773936
scaffold_0002	microsynteny	match_part	12705573	12710953	67.4	+	.	ID=blk-71.1.Em0002g1287a;Parent=blk-71;Target=g11981.t2 765394 773936 +
scaffold_0002	microsynteny	match_part	12717823	12726476	67.4	+	.	ID=blk-71.2.Em0002g1289a;Parent=blk-71;Target=g11981.t1 765394 773936 +
scaffold_0002	microsynteny	match_part	12731793	12732972	55.8	+	.	ID=blk-71.3.Em0002g1290a;Parent=blk-71;Target=g11981.t1 765394 773936 +
scaffold_0002	microsynteny	match	15374727	15394145	3	+	.	ID=blk-72;Name=blk-72_to_Bf_V2_135;Target=Bf_V2_135 307729 312492
scaffold_0002	microsynteny	match_part	15374727	15376325	109.8	-	.	ID=blk-72.1.Em0002g1615a;Parent=blk-72;Target=g21493.t2 307729 312492 -
scaffold_0002	microsynteny	match_part	15379895	15389380	123.2	+	.	ID=blk-72.2.Em0002g1616a;Parent=blk-72;Target=g21493.t1 307729 312492 -
scaffold_0002	microsynteny	match_part	15392513	15394145	85.5	-	.	ID=blk-72.3.Em0002g1617a;Parent=blk-72;Target=g21493.t1 307729 312492 -
scaffold_0003	microsynteny	match	206461	250036	3	+	.	ID=blk-73;Name=blk-73_to_Bf_V2_39;Target=Bf_V2_39 1419961 1435268
scaffold_0003	microsynteny	match_part	206461	222536	511.5	-	.	ID=blk-73.1.Em0003g34a;Parent=blk-73;Target=g8755.t1 1419961 1435268 -
scaffold_0003	microsynteny	match_part	244574	249036	518.5	-	.	ID=blk-73.2.Em0003g36a;Parent=blk-73;Target=g8755.t2 1419961 1435268 -
scaffold_0003	microsynteny	match_part	249087	250036	240.7	-	.	ID=blk-73.3.Em0003g37a;Parent=blk-73;Target=g8755.t2 1419961 1435268 -
scaffold_0003	microsynteny	match	274897	283766	3	+	.	ID=blk-74;Name=blk-74_to_Bf_V2_39;Target=Bf_V2_39 698874 705760
scaffold_0003	microsynteny	match_part	274897	276916	478.8	-	.	ID=blk-74.1.Em0003g47a;Parent=blk-74;Target=g8676.t1 698874 705760 -
scaffold_0003	microsynteny	match_part	277026	280760	431.4	+	.	ID=blk-74.2.Em0003g48a;Parent=blk-74;Target=g8676.t2 698267 705760 -
scaffold_0003	microsynteny	match_part	281056	283766	367.5	+	.	ID=blk-74.3.Em0003g49a;Parent=blk-74;Target=g8676.t2 698267 705760 -
scaffold_0003	microsynteny	match	2582942	2598391	3	+	.	ID=blk-75;Name=blk-75_to_Bf_V2_201;Target=Bf_V2_201 703877 716053
scaffold_0003	microsynteny	match_part	2582942	2587028	346.7	-	.	ID=blk-75.1.Em0003g331a;Parent=blk-75;Target=g34276.t1 703877 716053 -
scaffold_0003	microsynteny	match_part	2588018	2592786	344.7	+	.	ID=blk-75.2.Em0003g332a;Parent=blk-75;Target=g34276.t2 703877 716053 -
scaffold_0003	microsynteny	match_part	2593298	2598391	91.7	+	.	ID=blk-75.3.Em0003g333a;Parent=blk-75;Target=g34276.t2 703877 716053 -
scaffold_0003	microsynteny	match	3691486	3725161	3	+	.	ID=blk-76;Name=blk-76_to_Bf_V2_25;Target=Bf_V2_25 76734 102666
scaffold_0003	microsynteny	match_part	3691486	3698901	84.7	-	.	ID=blk-76.1.Em0003g483a;Parent=blk-76;Target=g5470.t1 76734 102666 +
scaffold_0003	microsynteny	match_part	3707723	3716041	88.2	-	.	ID=blk-76.2.Em0003g485a;Parent=blk-76;Target=g5470.t2 76734 102666 +
scaffold_0003	microsynteny	match_part	3719045	3725161	89.0	-	.	ID=blk-76.3.Em0003g486a;Parent=blk-76;Target=g5470.t2 76734 102666 +
scaffold_0003	microsynteny	match	12505272	12531292	4	-	.	ID=blk-77;Name=blk-77_to_Bf_V2_20;Target=Bf_V2_20 93508 100411
scaffold_0003	microsynteny	match_part	12505272	12507086	271.9	+	.	ID=blk-77.1.Em0003g1436a;Parent=blk-77;Target=g3801.t2 100411 104868 +
scaffold_0003	microsynteny	match_part	12507274	12509032	271.9	-	.	ID=blk-77.2.Em0003g1437a;Parent=blk-77;Target=g3801.t1 100854 104868 +
scaffold_0003	microsynteny	match_part	12514562	12519024	255.0	+	.	ID=blk-77.3.Em0003g1438a;Parent=blk-77;Target=g3801.t1 100854 104868 +
scaffold_0003	microsynteny	match_part	12529541	12531292	244.2	-	.	ID=blk-77.4.Em0003g1439a;Parent=blk-77;Target=g3799.t1 89463 93508 +
scaffold_0003	microsynteny	match	13790059	13826599	3	+	.	ID=blk-78;Name=blk-78_to_Bf_V2_102;Target=Bf_V2_102 207021 210735
scaffold_0003	microsynteny	match_part	13790059	13793970	212.2	+	.	ID=blk-78.1.Em0003g1572a;Parent=blk-78;Target=g16682.t2 207021 210039 -
scaffold_0003	microsynteny	match_part	13794710	13803309	466.5	-	.	ID=blk-78.2.Em0003g1573a;Parent=blk-78;Target=g16682.t1 207021 210735 -
scaffold_0003	microsynteny	match_part	13820782	13826599	408.3	-	.	ID=blk-78.3.Em0003g1575a;Parent=blk-78;Target=g16682.t1 207021 210735 -
scaffold_0008	microsynteny	match	491707	566128	5	+	.	ID=blk-79;Name=blk-79_to_Bf_V2_304;Target=Bf_V2_304 139889 155514
scaffold_0008	microsynteny	match_part	491707	503053	548.9	+	.	ID=blk-79.1.Em0008g54a;Parent=blk-79;Target=g44184.t2 139889 155514 -
scaffold_0008	microsynteny	match_part	506927	530509	511.9	+	.	ID=blk-79.2.Em0008g55a;Parent=blk-79;Target=g44184.t1 139889 155514 -
scaffold_0008	microsynteny	match_part	534347	544116	380.2	+	.	ID=blk-79.3.Em0008g56a;Parent=blk-79;Target=g44184.t1 139889 155514 -
scaffold_0008	microsynteny	match_part	549277	552570	189.1	+	.	ID=blk-79.4.Em0008g57a;Parent=blk-79;Target=g44182.t1 127697 134577 -
scaffold_0008	microsynteny	match_part	555217	566128	463.8	+	.	ID=blk-79.5.Em0008g59a;Parent=blk-79;Target=g44184.t1 139889 155514 -
scaffold_0008	microsynteny	match	1271650	1283736	3	+	.	ID=blk-80;Name=blk-80_to_Bf_V2_108;Target=Bf_V2_108 88559 90562
scaffold_0008	microsynteny	match_part	1271650	1274892	49.7	-	.	ID=blk-80.1.Em0008g148a;Parent=blk-80;Target=g17569.t2 88559 90646 -
scaffold_0008	microsynteny	match_part	1277008	1280402	48.9	-	.	ID=blk-80.2.Em0008g149a;Parent=blk-80;Target=g17569.t1 88559 90562 -
scaffold_0008	microsynteny	match_part	1281762	1283736	48.5	+	.	ID=blk-80.3.Em0008g150a;Parent=blk-80;Target=g17569.t1 88559 90562 -
scaffold_0008	microsynteny	match	2160104	2219925	4	-	.	ID=blk-81;Name=blk-81_to_Bf_V2_21;Target=Bf_V2_21 1361912 1386199
scaffold_0008	microsynteny	match_part	2160104	2164510	302.4	-	.	ID=blk-81.1.Em0008g241a;Parent=blk-81;Target=g4005.t1 1386199 1401163 +
scaffold_0008	microsynteny	match_part	2167870	2169088	138.3	+	.	ID=blk-81.2.Em0008g242a;Parent=blk-81;Target=g4003.t1 1355959 1361912 -
scaffold_0008	microsynteny	match_part	2192259	2195670	163.7	-	.	ID=blk-81.3.Em0008g244a;Parent=blk-81;Target=g4003.t1 1355959 1361912 -
scaffold_0008	microsynteny	match_part	2215280	2219925	238.4	+	.	ID=blk-81.4.Em0008g245a;Parent=blk-81;Target=g4003.t1 1355959 1361912 -
scaffold_0008	microsynteny	match	3536415	3547764	3	+	.	ID=blk-82;Name=blk-82_to_Bf_V2_23;Target=Bf_V2_23 1424112 1429915
scaffold_0008	microsynteny	match_part	3536415	3540315	302.4	+	.	ID=blk-82.1.Em0008g367a;Parent=blk-82;Target=g5193.t1 1424112 1429915 +
scaffold_0008	microsynteny	match_part	3541385	3545199	249.2	+	.	ID=blk-82.2.Em0008g368a;Parent=blk-82;Target=g5193.t2 1424070 1429915 +
scaffold_0008	microsynteny	match_part	3545265	3547764	302.0	+	.	ID=blk-82.3.Em0008g369a;Parent=blk-82;Target=g5193.t2 1424070 1429915 +
scaffold_0008	microsynteny	match	5312067	5351566	3	+	.	ID=blk-83;Name=blk-83_to_Bf_V2_226;Target=Bf_V2_226 1438870 1442724
scaffold_0008	microsynteny	match_part	5312067	5315936	60.1	-	.	ID=blk-83.1.Em0008g541a;Parent=blk-83;Target=g37440.t2 1438870 1442724 +
scaffold_0008	microsynteny	match_part	5323637	5331706	55.8	-	.	ID=blk-83.2.Em0008g543a;Parent=blk-83;Target=g37440.t1 1438843 1442724 +
scaffold_0008	microsynteny	match_part	5342411	5351566	62.4	-	.	ID=blk-83.3.Em0008g545a;Parent=blk-83;Target=g37440.t1 1438843 1442724 +
scaffold_0008	microsynteny	match	5403313	5451530	4	+	.	ID=blk-84;Name=blk-84_to_Bf_V2_226;Target=Bf_V2_226 1633765 1635816
scaffold_0008	microsynteny	match_part	5403313	5406886	63.9	-	.	ID=blk-84.1.Em0008g554a;Parent=blk-84;Target=g37461.t1 1633765 1634674 -
scaffold_0008	microsynteny	match_part	5410332	5412926	53.5	-	.	ID=blk-84.2.Em0008g556a;Parent=blk-84;Target=g37462.t1 1635145 1635816 -
scaffold_0008	microsynteny	match_part	5420016	5432185	72.8	+	.	ID=blk-84.3.Em0008g558a;Parent=blk-84;Target=g37462.t1 1635145 1635816 -
scaffold_0008	microsynteny	match_part	5448836	5451530	82.0	+	.	ID=blk-84.4.Em0008g560a;Parent=blk-84;Target=g37462.t1 1635145 1635816 -
scaffold_0008	microsynteny	match	6679526	6718070	5	+	.	ID=blk-85;Name=blk-85_to_Bf_V2_29;Target=Bf_V2_29 290803 295034
scaffold_0008	microsynteny	match_part	6679526	6682749	287.7	-	.	ID=blk-85.1.Em0008g709a;Parent=blk-85;Target=g6468.t2 290803 295034 +
scaffold_0008	microsynteny	match_part	6688356	6690879	292.7	-	.	ID=blk-85.2.Em0008g710a;Parent=blk-85;Target=g6468.t1 290803 295034 +
scaffold_0008	microsynteny	match_part	6701944	6702759	198.0	-	.	ID=blk-85.3.Em0008g712a;Parent=blk-85;Target=g6468.t1 290803 295034 +
scaffold_0008	microsynteny	match_part	6705511	6708989	312.4	-	.	ID=blk-85.4.Em0008g713a;Parent=blk-85;Target=g6468.t1 290803 295034 +
scaffold_0008	microsynteny	match_part	6716975	6718070	217.6	-	.	ID=blk-85.5.Em0008g714a;Parent=blk-85;Target=g6468.t1 290803 295034 +
scaffold_0008	microsynteny	match	6728287	6747030	3	+	.	ID=blk-86;Name=blk-86_to_Bf_V2_29;Target=Bf_V2_29 290803 295034
scaffold_0008	microsynteny	match_part	6728287	6731570	294.3	-	.	ID=blk-86.1.Em0008g717a;Parent=blk-86;Target=g6468.t2 290803 295034 +
scaffold_0008	microsynteny	match_part	6737984	6738560	155.6	-	.	ID=blk-86.2.Em0008g718a;Parent=blk-86;Target=g6468.t1 290803 295034 +
scaffold_0008	microsynteny	match_part	6746054	6747030	223.4	-	.	ID=blk-86.3.Em0008g719a;Parent=blk-86;Target=g6468.t1 290803 295034 +
scaffold_0008	microsynteny	match	6801148	6817010	5	-	.	ID=blk-87;Name=blk-87_to_Bf_V2_196;Target=Bf_V2_196 8028917 8035867
scaffold_0008	microsynteny	match_part	6801148	6801950	87.0	-	.	ID=blk-87.1.Em0008g728a;Parent=blk-87;Target=g33353.t1 8035867 8037172 -
scaffold_0008	microsynteny	match_part	6803432	6804210	82.4	-	.	ID=blk-87.2.Em0008g729a;Parent=blk-87;Target=g33351.t1 8011244 8017327 -
scaffold_0008	microsynteny	match_part	6806540	6807320	53.9	+	.	ID=blk-87.3.Em0008g730a;Parent=blk-87;Target=g33351.t1 8011244 8017327 -
scaffold_0008	microsynteny	match_part	6808980	6809486	49.7	+	.	ID=blk-87.4.Em0008g731a;Parent=blk-87;Target=g33351.t1 8011244 8017327 -
scaffold_0008	microsynteny	match_part	6816496	6817010	63.9	-	.	ID=blk-87.5.Em0008g732a;Parent=blk-87;Target=g33351.t3 8019088 8028917 -
scaffold_0008	microsynteny	match	6880671	6932030	5	-	.	ID=blk-88;Name=blk-88_to_Bf_V2_200;Target=Bf_V2_200 1344614 1355666
scaffold_0008	microsynteny	match_part	6880671	6887370	312.0	-	.	ID=blk-88.1.Em0008g740a;Parent=blk-88;Target=g34155.t1 1355666 1361792 +
scaffold_0008	microsynteny	match_part	6902921	6906120	215.7	-	.	ID=blk-88.2.Em0008g741a;Parent=blk-88;Target=g34154.t2 1339922 1344614 +
scaffold_0008	microsynteny	match_part	6915934	6916760	200.7	-	.	ID=blk-88.3.Em0008g743a;Parent=blk-88;Target=g34154.t2 1339922 1344614 +
scaffold_0008	microsynteny	match_part	6919498	6923180	289.7	-	.	ID=blk-88.4.Em0008g744a;Parent=blk-88;Target=g34154.t1 1339922 1344614 +
scaffold_0008	microsynteny	match_part	6930941	6932030	213.4	-	.	ID=blk-88.5.Em0008g745a;Parent=blk-88;Target=g34154.t2 1339922 1344614 +
scaffold_0008	microsynteny	match	6942249	6995820	7	+	.	ID=blk-89;Name=blk-89_to_Bf_V2_29;Target=Bf_V2_29 290803 295034
scaffold_0008	microsynteny	match_part	6942249	6945530	294.3	-	.	ID=blk-89.1.Em0008g748a;Parent=blk-89;Target=g6468.t2 290803 295034 +
scaffold_0008	microsynteny	match_part	6951772	6959720	317.8	-	.	ID=blk-89.2.Em0008g749a;Parent=blk-89;Target=g6468.t1 290803 295034 +
scaffold_0008	microsynteny	match_part	6960027	6970070	310.5	-	.	ID=blk-89.3.Em0008g750a;Parent=blk-89;Target=g6468.t1 290803 295034 +
scaffold_0008	microsynteny	match_part	6971677	6979820	217.6	-	.	ID=blk-89.4.Em0008g751a;Parent=blk-89;Target=g6468.t1 290803 295034 +
scaffold_0008	microsynteny	match_part	6980106	6983970	300.4	-	.	ID=blk-89.5.Em0008g752a;Parent=blk-89;Target=g6468.t1 290803 295034 +
scaffold_0008	microsynteny	match_part	6987397	6991260	230.7	-	.	ID=blk-89.6.Em0008g753a;Parent=blk-89;Target=g6468.t1 290803 295034 +
scaffold_0008	microsynteny	match_part	6994684	6995820	233.4	-	.	ID=blk-89.7.Em0008g754a;Parent=blk-89;Target=g6468.t1 290803 295034 +
scaffold_0008	microsynteny	match	7181740	7268570	5	+	.	ID=blk-90;Name=blk-90_to_Bf_V2_29;Target=Bf_V2_29 290803 295034
scaffold_0008	microsynteny	match_part	7181740	7188055	213.8	+	.	ID=blk-90.1.Em0008g778a;Parent=blk-90;Target=g6468.t2 290803 295034 +
scaffold_0008	microsynteny	match_part	7190433	7192670	131.0	-	.	ID=blk-90.2.Em0008g779a;Parent=blk-90;Target=g6469.t1 304114 305088 +
scaffold_0008	microsynteny	match_part	7214060	7225590	231.1	-	.	ID=blk-90.3.Em0008g782a;Parent=blk-90;Target=g6468.t1 290803 295034 +
scaffold_0008	microsynteny	match_part	7251146	7260660	277.7	-	.	ID=blk-90.4.Em0008g783a;Parent=blk-90;Target=g6468.t1 290803 295034 +
scaffold_0008	microsynteny	match_part	7261920	7268570	259.2	-	.	ID=blk-90.5.Em0008g784a;Parent=blk-90;Target=g6468.t1 290803 295034 +
scaffold_0008	microsynteny	match	7584769	7596905	3	+	.	ID=blk-91;Name=blk-91_to_Bf_V2_131;Target=Bf_V2_131 2183996 2218642
scaffold_0008	microsynteny	match_part	7584769	7591267	258.5	-	.	ID=blk-91.1.Em0008g819a;Parent=blk-91;Target=g20590.t1 2183996 2190885 -
scaffold_0008	microsynteny	match_part	7591681	7594997	52.0	-	.	ID=blk-91.2.Em0008g820a;Parent=blk-91;Target=g20591.t1 2193828 2200163 -
scaffold_0008	microsynteny	match_part	7595097	7596905	135.2	+	.	ID=blk-91.3.Em0008g821a;Parent=blk-91;Target=g20593.t2 2217233 2218642 +
scaffold_0008	microsynteny	match	7973742	8032949	3	+	.	ID=blk-92;Name=blk-92_to_Bf_V2_1;Target=Bf_V2_1 2160989 2173876
scaffold_0008	microsynteny	match_part	7973742	7999904	238.4	+	.	ID=blk-92.1.Em0008g870a;Parent=blk-92;Target=g176.t1 2160989 2171992 -
scaffold_0008	microsynteny	match_part	8010922	8015003	226.1	+	.	ID=blk-92.2.Em0008g872a;Parent=blk-92;Target=g176.t2 2160989 2173876 -
scaffold_0008	microsynteny	match_part	8024912	8032949	164.9	+	.	ID=blk-92.3.Em0008g874a;Parent=blk-92;Target=g176.t2 2160989 2173876 -
scaffold_0008	microsynteny	match	8293890	8339338	3	+	.	ID=blk-93;Name=blk-93_to_Bf_V2_185;Target=Bf_V2_185 1097724 1117400
scaffold_0008	microsynteny	match_part	8293890	8295548	155.2	-	.	ID=blk-93.1.Em0008g905a;Parent=blk-93;Target=g30908.t2 1097724 1117400 +
scaffold_0008	microsynteny	match_part	8298355	8324808	364.8	-	.	ID=blk-93.2.Em0008g906a;Parent=blk-93;Target=g30908.t1 1097724 1117400 +
scaffold_0008	microsynteny	match_part	8332962	8339338	227.3	-	.	ID=blk-93.3.Em0008g908a;Parent=blk-93;Target=g30908.t1 1097724 1117400 +
scaffold_0008	microsynteny	match	8873375	8913226	3	+	.	ID=blk-94;Name=blk-94_to_Bf_V2_23;Target=Bf_V2_23 1866436 1879691
scaffold_0008	microsynteny	match_part	8873375	8877828	136.7	+	.	ID=blk-94.1.Em0008g963a;Parent=blk-94;Target=g5242.t2 1866436 1879691 -
scaffold_0008	microsynteny	match_part	8884075	8900899	356.3	+	.	ID=blk-94.2.Em0008g964a;Parent=blk-94;Target=g5242.t1 1866436 1879691 -
scaffold_0008	microsynteny	match_part	8903575	8913226	426.8	+	.	ID=blk-94.3.Em0008g966a;Parent=blk-94;Target=g5242.t1 1866436 1879691 -
scaffold_0008	microsynteny	match	9130897	9165749	3	+	.	ID=blk-95;Name=blk-95_to_Bf_V2_133;Target=Bf_V2_133 1942081 1955359
scaffold_0008	microsynteny	match_part	9130897	9138209	407.5	-	.	ID=blk-95.1.Em0008g1002a;Parent=blk-95;Target=g21275.t2 1942081 1955359 -
scaffold_0008	microsynteny	match_part	9149896	9150999	62.0	-	.	ID=blk-95.2.Em0008g1004a;Parent=blk-95;Target=g21275.t1 1940788 1955359 -
scaffold_0008	microsynteny	match_part	9158344	9165749	411.4	-	.	ID=blk-95.3.Em0008g1005a;Parent=blk-95;Target=g21275.t1 1940788 1955359 -
scaffold_0008	microsynteny	match	9341050	9352529	3	+	.	ID=blk-96;Name=blk-96_to_Bf_V2_138;Target=Bf_V2_138 859153 864001
scaffold_0008	microsynteny	match_part	9341050	9343179	127.1	-	.	ID=blk-96.1.Em0008g1036a;Parent=blk-96;Target=g22425.t1 859153 864001 +
scaffold_0008	microsynteny	match_part	9344924	9347169	125.9	-	.	ID=blk-96.2.Em0008g1037a;Parent=blk-96;Target=g22425.t2 859144 864001 +
scaffold_0008	microsynteny	match_part	9349493	9352529	128.3	-	.	ID=blk-96.3.Em0008g1038a;Parent=blk-96;Target=g22425.t2 859144 864001 +
scaffold_0008	microsynteny	match	9527988	9535175	4	+	.	ID=blk-97;Name=blk-97_to_Bf_V2_48;Target=Bf_V2_48 2077276 2086184
scaffold_0008	microsynteny	match_part	9527988	9529727	254.6	-	.	ID=blk-97.1.Em0008g1073a;Parent=blk-97;Target=g10857.t1 2077276 2086184 -
scaffold_0008	microsynteny	match_part	9529780	9530437	132.1	-	.	ID=blk-97.2.Em0008g1074a;Parent=blk-97;Target=g10857.t2 2077276 2086184 -
scaffold_0008	microsynteny	match_part	9530644	9531597	132.1	-	.	ID=blk-97.3.Em0008g1075a;Parent=blk-97;Target=g10857.t2 2077276 2086184 -
scaffold_0008	microsynteny	match_part	9533207	9535175	255.4	+	.	ID=blk-97.4.Em0008g1076a;Parent=blk-97;Target=g10857.t2 2077276 2086184 -
scaffold_0008	microsynteny	match	9955916	10013354	3	+	.	ID=blk-98;Name=blk-98_to_Bf_V2_1;Target=Bf_V2_1 2440808 2458794
scaffold_0008	microsynteny	match_part	9955916	9963345	239.6	-	.	ID=blk-98.1.Em0008g1135a;Parent=blk-98;Target=g198.t1 2440808 2458794 +
scaffold_0008	microsynteny	match_part	9986695	9991090	155.2	+	.	ID=blk-98.2.Em0008g1138a;Parent=blk-98;Target=g198.t2 2438019 2458794 +
scaffold_0008	microsynteny	match_part	9992395	10013354	213.0	+	.	ID=blk-98.3.Em0008g1140a;Parent=blk-98;Target=g198.t2 2438019 2458794 +
scaffold_0008	microsynteny	match	10055845	10128536	6	+	.	ID=blk-99;Name=blk-99_to_Bf_V2_1;Target=Bf_V2_1 2440808 2458794
scaffold_0008	microsynteny	match_part	10055845	10068360	219.2	+	.	ID=blk-99.1.Em0008g1146a;Parent=blk-99;Target=g198.t1 2440808 2458794 +
scaffold_0008	microsynteny	match_part	10070005	10074836	174.5	+	.	ID=blk-99.2.Em0008g1147a;Parent=blk-99;Target=g198.t2 2438019 2458794 +
scaffold_0008	microsynteny	match_part	10076545	10083569	75.5	+	.	ID=blk-99.3.Em0008g1148a;Parent=blk-99;Target=g198.t2 2438019 2458794 +
scaffold_0008	microsynteny	match_part	10084576	10087055	77.0	-	.	ID=blk-99.4.Em0008g1149a;Parent=blk-99;Target=g198.t2 2438019 2458794 +
scaffold_0008	microsynteny	match_part	10090785	10108417	190.3	+	.	ID=blk-99.5.Em0008g1151a;Parent=blk-99;Target=g198.t2 2438019 2458794 +
scaffold_0008	microsynteny	match_part	10110975	10128536	185.3	+	.	ID=blk-99.6.Em0008g1153a;Parent=blk-99;Target=g198.t2 2438019 2458794 +
scaffold_0008	microsynteny	match	10142275	10183985	4	+	.	ID=blk-100;Name=blk-100_to_Bf_V2_1;Target=Bf_V2_1 2440808 2458794
scaffold_0008	microsynteny	match_part	10142275	10153929	219.2	+	.	ID=blk-100.1.Em0008g1156a;Parent=blk-100;Target=g198.t1 2440808 2458794 +
scaffold_0008	microsynteny	match_part	10155575	10167819	254.6	+	.	ID=blk-100.2.Em0008g1157a;Parent=blk-100;Target=g198.t2 2438019 2458794 +
scaffold_0008	microsynteny	match_part	10175805	10182827	129.4	+	.	ID=blk-100.3.Em0008g1159a;Parent=blk-100;Target=g198.t2 2438019 2458794 +
scaffold_0008	microsynteny	match_part	10182877	10183985	52.4	-	.	ID=blk-100.4.Em0008g1160a;Parent=blk-100;Target=g198.t2 2438019 2458794 +
scaffold_0009	microsynteny	match	97636	157130	3	+	.	ID=blk-101;Name=blk-101_to_Bf_V2_232;Target=Bf_V2_232 47206 52241
scaffold_0009	microsynteny	match_part	97636	105343	58.5	+	.	ID=blk-101.1.Em0009g15a;Parent=blk-101;Target=g37936.t1 47206 54620 -
scaffold_0009	microsynteny	match_part	132606	145784	61.6	+	.	ID=blk-101.2.Em0009g17a;Parent=blk-101;Target=g37936.t2 47206 52241 -
scaffold_0009	microsynteny	match_part	149596	157130	57.4	+	.	ID=blk-101.3.Em0009g18a;Parent=blk-101;Target=g37936.t2 47206 52241 -
scaffold_0009	microsynteny	match	97636	157130	3	+	.	ID=blk-102;Name=blk-102_to_Bf_V2_232;Target=Bf_V2_232 47206 54620
scaffold_0009	microsynteny	match_part	97636	105343	58.5	+	.	ID=blk-102.1.Em0009g15a;Parent=blk-102;Target=g37936.t2 47206 52241 -
scaffold_0009	microsynteny	match_part	132606	145784	61.6	+	.	ID=blk-102.2.Em0009g17a;Parent=blk-102;Target=g37936.t1 47206 54620 -
scaffold_0009	microsynteny	match_part	149596	157130	57.4	+	.	ID=blk-102.3.Em0009g18a;Parent=blk-102;Target=g37936.t1 47206 54620 -
scaffold_0009	microsynteny	match	97636	157130	3	+	.	ID=blk-103;Name=blk-103_to_Bf_V2_184;Target=Bf_V2_184 1413706 1433386
scaffold_0009	microsynteny	match_part	97636	105343	51.2	+	.	ID=blk-103.1.Em0009g15a;Parent=blk-103;Target=g30695.t1 1413706 1433386 +
scaffold_0009	microsynteny	match_part	132606	145784	53.5	+	.	ID=blk-103.2.Em0009g17a;Parent=blk-103;Target=g30695.t2 1413706 1433386 +
scaffold_0009	microsynteny	match_part	149596	157130	50.8	+	.	ID=blk-103.3.Em0009g18a;Parent=blk-103;Target=g30695.t2 1413706 1433386 +
scaffold_0009	microsynteny	match	97636	157130	3	+	.	ID=blk-104;Name=blk-104_to_Bf_V2_184;Target=Bf_V2_184 1413706 1433386
scaffold_0009	microsynteny	match_part	97636	105343	51.2	+	.	ID=blk-104.1.Em0009g15a;Parent=blk-104;Target=g30695.t2 1413706 1433386 +
scaffold_0009	microsynteny	match_part	132606	145784	53.5	+	.	ID=blk-104.2.Em0009g17a;Parent=blk-104;Target=g30695.t1 1413706 1433386 +
scaffold_0009	microsynteny	match_part	149596	157130	50.8	+	.	ID=blk-104.3.Em0009g18a;Parent=blk-104;Target=g30695.t1 1413706 1433386 +
scaffold_0009	microsynteny	match	1590825	1622076	3	+	.	ID=blk-105;Name=blk-105_to_Bf_V2_141;Target=Bf_V2_141 181928 214547
scaffold_0009	microsynteny	match_part	1590825	1593856	153.7	-	.	ID=blk-105.1.Em0009g208a;Parent=blk-105;Target=g22847.t1 181928 214547 -
scaffold_0009	microsynteny	match_part	1602437	1605076	111.7	-	.	ID=blk-105.2.Em0009g209a;Parent=blk-105;Target=g22848.t1 219927 250222 +
scaffold_0009	microsynteny	match_part	1610642	1622076	194.9	-	.	ID=blk-105.3.Em0009g211a;Parent=blk-105;Target=g22847.t2 181928 214547 -
scaffold_0009	microsynteny	match	1924063	1965587	3	+	.	ID=blk-106;Name=blk-106_to_Bf_V2_409;Target=Bf_V2_409 73144 84516
scaffold_0009	microsynteny	match_part	1924063	1931143	72.8	-	.	ID=blk-106.1.Em0009g240a;Parent=blk-106;Target=g45821.t1 73144 84516 -
scaffold_0009	microsynteny	match_part	1939992	1946583	68.2	-	.	ID=blk-106.2.Em0009g241a;Parent=blk-106;Target=g45821.t2 73144 84516 -
scaffold_0009	microsynteny	match_part	1947643	1965587	88.2	+	.	ID=blk-106.3.Em0009g242a;Parent=blk-106;Target=g45821.t2 73144 84516 -
scaffold_0009	microsynteny	match	2975192	2989364	3	+	.	ID=blk-107;Name=blk-107_to_Bf_V2_141;Target=Bf_V2_141 181928 250222
scaffold_0009	microsynteny	match_part	2975192	2978365	171.4	+	.	ID=blk-107.1.Em0009g334a;Parent=blk-107;Target=g22847.t1 181928 214547 -
scaffold_0009	microsynteny	match_part	2981492	2984784	183.0	+	.	ID=blk-107.2.Em0009g336a;Parent=blk-107;Target=g22847.t2 181928 214547 -
scaffold_0009	microsynteny	match_part	2985182	2989364	101.7	+	.	ID=blk-107.3.Em0009g337a;Parent=blk-107;Target=g22848.t1 219927 250222 +
scaffold_0009	microsynteny	match	3070582	3097276	3	+	.	ID=blk-108;Name=blk-108_to_Bf_V2_141;Target=Bf_V2_141 181928 214547
scaffold_0009	microsynteny	match_part	3070582	3074940	128.6	+	.	ID=blk-108.1.Em0009g347a;Parent=blk-108;Target=g22847.t1 181928 214547 -
scaffold_0009	microsynteny	match_part	3083862	3092437	57.8	+	.	ID=blk-108.2.Em0009g349a;Parent=blk-108;Target=g22847.t2 181928 214547 -
scaffold_0009	microsynteny	match_part	3092992	3097276	186.0	+	.	ID=blk-108.3.Em0009g350a;Parent=blk-108;Target=g22847.t2 181928 214547 -
scaffold_0009	microsynteny	match	3199376	3255762	4	+	.	ID=blk-109;Name=blk-109_to_Bf_V2_36;Target=Bf_V2_36 2468423 2481724
scaffold_0009	microsynteny	match_part	3199376	3208622	229.9	-	.	ID=blk-109.1.Em0009g364a;Parent=blk-109;Target=g8085.t1 2468423 2481724 +
scaffold_0009	microsynteny	match_part	3213565	3221652	253.4	-	.	ID=blk-109.2.Em0009g366a;Parent=blk-109;Target=g8085.t2 2468423 2481724 +
scaffold_0009	microsynteny	match_part	3235182	3240342	162.5	+	.	ID=blk-109.3.Em0009g368a;Parent=blk-109;Target=g8085.t2 2468423 2481724 +
scaffold_0009	microsynteny	match_part	3250052	3255762	247.3	+	.	ID=blk-109.4.Em0009g370a;Parent=blk-109;Target=g8085.t2 2468423 2481724 +
scaffold_0009	microsynteny	match	3681837	3739867	7	+	.	ID=blk-110;Name=blk-110_to_Bf_V2_103;Target=Bf_V2_103 763032 770222
scaffold_0009	microsynteny	match_part	3681837	3690937	272.7	-	.	ID=blk-110.1.Em0009g408a;Parent=blk-110;Target=g16747.t1 763032 770222 +
scaffold_0009	microsynteny	match_part	3698637	3701562	296.6	+	.	ID=blk-110.2.Em0009g410a;Parent=blk-110;Target=g16747.t2 765101 770222 +
scaffold_0009	microsynteny	match_part	3707597	3708782	235.7	+	.	ID=blk-110.3.Em0009g411a;Parent=blk-110;Target=g16747.t2 765101 770222 +
scaffold_0009	microsynteny	match_part	3722512	3724357	284.6	-	.	ID=blk-110.4.Em0009g414a;Parent=blk-110;Target=g16747.t2 765101 770222 +
scaffold_0009	microsynteny	match_part	3725487	3727097	293.9	-	.	ID=blk-110.5.Em0009g415a;Parent=blk-110;Target=g16747.t2 765101 770222 +
scaffold_0009	microsynteny	match_part	3731809	3733157	293.9	-	.	ID=blk-110.6.Em0009g416a;Parent=blk-110;Target=g16747.t2 765101 770222 +
scaffold_0009	microsynteny	match_part	3738520	3739867	293.9	-	.	ID=blk-110.7.Em0009g417a;Parent=blk-110;Target=g16747.t2 765101 770222 +
scaffold_0009	microsynteny	match	3763752	3774447	3	+	.	ID=blk-111;Name=blk-111_to_Bf_V2_103;Target=Bf_V2_103 763032 770222
scaffold_0009	microsynteny	match_part	3763752	3765597	186.8	-	.	ID=blk-111.1.Em0009g421a;Parent=blk-111;Target=g16747.t1 763032 770222 +
scaffold_0009	microsynteny	match_part	3766727	3768337	293.9	-	.	ID=blk-111.2.Em0009g422a;Parent=blk-111;Target=g16747.t2 765101 770222 +
scaffold_0009	microsynteny	match_part	3773099	3774447	293.9	-	.	ID=blk-111.3.Em0009g423a;Parent=blk-111;Target=g16747.t2 765101 770222 +
scaffold_0009	microsynteny	match	3837627	3885085	6	+	.	ID=blk-112;Name=blk-112_to_Bf_V2_103;Target=Bf_V2_103 763032 770222
scaffold_0009	microsynteny	match_part	3837627	3839282	310.5	+	.	ID=blk-112.1.Em0009g432a;Parent=blk-112;Target=g16747.t1 763032 770222 +
scaffold_0009	microsynteny	match_part	3843927	3845246	293.9	+	.	ID=blk-112.2.Em0009g433a;Parent=blk-112;Target=g16747.t2 765101 770222 +
scaffold_0009	microsynteny	match_part	3846407	3847581	284.6	+	.	ID=blk-112.3.Em0009g434a;Parent=blk-112;Target=g16747.t2 765101 770222 +
scaffold_0009	microsynteny	match_part	3861701	3862937	239.6	-	.	ID=blk-112.4.Em0009g437a;Parent=blk-112;Target=g16747.t2 765101 770222 +
scaffold_0009	microsynteny	match_part	3866500	3873277	278.9	-	.	ID=blk-112.5.Em0009g438a;Parent=blk-112;Target=g16747.t2 765101 770222 +
scaffold_0009	microsynteny	match_part	3880907	3885085	263.5	+	.	ID=blk-112.6.Em0009g439a;Parent=blk-112;Target=g16747.t2 765101 770222 +
scaffold_0009	microsynteny	match	6828289	6841719	3	+	.	ID=blk-113;Name=blk-113_to_Bf_V2_222;Target=Bf_V2_222 264897 274377
scaffold_0009	microsynteny	match_part	6828289	6834666	541.6	+	.	ID=blk-113.1.Em0009g756a;Parent=blk-113;Target=g36745.t1 264897 274377 -
scaffold_0009	microsynteny	match_part	6838152	6839279	122.9	-	.	ID=blk-113.2.Em0009g757a;Parent=blk-113;Target=g36745.t2 264897 274377 -
scaffold_0009	microsynteny	match_part	6839340	6841719	404.1	-	.	ID=blk-113.3.Em0009g758a;Parent=blk-113;Target=g36745.t2 264897 274377 -
scaffold_0009	microsynteny	match	8540236	8560190	3	-	.	ID=blk-114;Name=blk-114_to_Bf_V2_39;Target=Bf_V2_39 519810 520677
scaffold_0009	microsynteny	match_part	8540236	8543860	349.7	-	.	ID=blk-114.1.Em0009g942a;Parent=blk-114;Target=g8663.t1 520677 524818 -
scaffold_0009	microsynteny	match_part	8544969	8548590	288.1	-	.	ID=blk-114.2.Em0009g943a;Parent=blk-114;Target=g8663.t3 515499 518238 -
scaffold_0009	microsynteny	match_part	8554429	8560190	328.9	-	.	ID=blk-114.3.Em0009g944a;Parent=blk-114;Target=g8663.t2 515499 519810 -
scaffold_0009	microsynteny	match	8575125	8593680	3	-	.	ID=blk-115;Name=blk-115_to_Bf_V2_39;Target=Bf_V2_39 519810 520677
scaffold_0009	microsynteny	match_part	8575125	8578780	322.4	-	.	ID=blk-115.1.Em0009g948a;Parent=blk-115;Target=g8663.t1 520677 524818 -
scaffold_0009	microsynteny	match_part	8580051	8584060	295.8	-	.	ID=blk-115.2.Em0009g949a;Parent=blk-115;Target=g8663.t2 515499 519810 -
scaffold_0009	microsynteny	match_part	8587543	8593680	329.3	-	.	ID=blk-115.3.Em0009g950a;Parent=blk-115;Target=g8663.t2 515499 519810 -
scaffold_0009	microsynteny	match	8860514	8926304	5	-	.	ID=blk-116;Name=blk-116_to_Bf_V2_32;Target=Bf_V2_32 4531530 4538853
scaffold_0009	microsynteny	match_part	8860514	8864644	189.5	-	.	ID=blk-116.1.Em0009g1000a;Parent=blk-116;Target=g6971.t1 4538853 4544270 +
scaffold_0009	microsynteny	match_part	8864705	8879264	461.8	-	.	ID=blk-116.2.Em0009g1001a;Parent=blk-116;Target=g6968.t1 4515240 4531530 +
scaffold_0009	microsynteny	match_part	8879817	8894314	549.7	-	.	ID=blk-116.3.Em0009g1002a;Parent=blk-116;Target=g6968.t1 4515240 4531530 +
scaffold_0009	microsynteny	match_part	8896475	8903244	68.2	-	.	ID=blk-116.4.Em0009g1004a;Parent=blk-116;Target=g6968.t1 4515240 4531530 +
scaffold_0009	microsynteny	match_part	8912105	8926304	543.5	-	.	ID=blk-116.5.Em0009g1006a;Parent=blk-116;Target=g6968.t1 4515240 4531530 +
scaffold_0009	microsynteny	match	9071164	9084998	3	+	.	ID=blk-117;Name=blk-117_to_Bf_V2_32;Target=Bf_V2_32 4974451 4986343
scaffold_0009	microsynteny	match_part	9071164	9073658	319.7	+	.	ID=blk-117.1.Em0009g1033a;Parent=blk-117;Target=g7012.t2 4974451 4986343 +
scaffold_0009	microsynteny	match_part	9073724	9078708	488.8	+	.	ID=blk-117.2.Em0009g1034a;Parent=blk-117;Target=g7012.t3 4980666 4986343 +
scaffold_0009	microsynteny	match_part	9081124	9084998	332.0	+	.	ID=blk-117.3.Em0009g1036a;Parent=blk-117;Target=g7012.t3 4980666 4986343 +
scaffold_0009	microsynteny	match	9079183	9097314	5	+	.	ID=blk-118;Name=blk-118_to_Bf_V2_140;Target=Bf_V2_140 383423 386289
scaffold_0009	microsynteny	match_part	9079183	9080094	77.8	-	.	ID=blk-118.1.Em0009g1035a;Parent=blk-118;Target=g22724.t2 383423 386772 -
scaffold_0009	microsynteny	match_part	9085488	9086554	76.3	-	.	ID=blk-118.2.Em0009g1037a;Parent=blk-118;Target=g22724.t1 383423 386289 -
scaffold_0009	microsynteny	match_part	9086684	9087746	86.7	+	.	ID=blk-118.3.Em0009g1038a;Parent=blk-118;Target=g22724.t1 383423 386289 -
scaffold_0009	microsynteny	match_part	9089839	9091334	88.6	-	.	ID=blk-118.4.Em0009g1039a;Parent=blk-118;Target=g22724.t1 383423 386289 -
scaffold_0009	microsynteny	match_part	9095898	9097314	94.0	-	.	ID=blk-118.5.Em0009g1041a;Parent=blk-118;Target=g22724.t1 383423 386289 -
scaffold_0009	microsynteny	match	9128864	9174074	5	+	.	ID=blk-119;Name=blk-119_to_Bf_V2_119;Target=Bf_V2_119 107322 125849
scaffold_0009	microsynteny	match_part	9128864	9133787	238.4	+	.	ID=blk-119.1.Em0009g1047a;Parent=blk-119;Target=g19105.t1 107322 125612 -
scaffold_0009	microsynteny	match_part	9138714	9144873	263.8	+	.	ID=blk-119.2.Em0009g1048a;Parent=blk-119;Target=g19105.t2 107322 125849 -
scaffold_0009	microsynteny	match_part	9146415	9153984	136.3	-	.	ID=blk-119.3.Em0009g1049a;Parent=blk-119;Target=g19105.t2 107322 125849 -
scaffold_0009	microsynteny	match_part	9154185	9159324	161.0	-	.	ID=blk-119.4.Em0009g1050a;Parent=blk-119;Target=g19105.t2 107322 125849 -
scaffold_0009	microsynteny	match_part	9170495	9174074	76.6	-	.	ID=blk-119.5.Em0009g1053a;Parent=blk-119;Target=g19105.t2 107322 125849 -
scaffold_0009	microsynteny	match	9317885	9364653	3	+	.	ID=blk-120;Name=blk-120_to_Bf_V2_48;Target=Bf_V2_48 5104400 5108838
scaffold_0009	microsynteny	match_part	9317885	9328373	73.9	-	.	ID=blk-120.1.Em0009g1080a;Parent=blk-120;Target=g11113.t1 5104400 5108838 +
scaffold_0009	microsynteny	match_part	9332223	9341233	131.0	-	.	ID=blk-120.2.Em0009g1081a;Parent=blk-120;Target=g11113.t2 5104019 5108838 +
scaffold_0009	microsynteny	match_part	9344164	9364653	138.7	-	.	ID=blk-120.3.Em0009g1082a;Parent=blk-120;Target=g11113.t2 5104019 5108838 +
scaffold_0096	microsynteny	match	34006	71166	4	+	.	ID=blk-121;Name=blk-121_to_Bf_V2_119;Target=Bf_V2_119 107322 125849
scaffold_0096	microsynteny	match_part	34006	38920	237.7	+	.	ID=blk-121.1.Em0096g9a;Parent=blk-121;Target=g19105.t1 107322 125612 -
scaffold_0096	microsynteny	match_part	50496	56432	265.0	+	.	ID=blk-121.2.Em0096g11a;Parent=blk-121;Target=g19105.t2 107322 125849 -
scaffold_0096	microsynteny	match_part	57937	65086	104.8	-	.	ID=blk-121.3.Em0096g12a;Parent=blk-121;Target=g19105.t2 107322 125849 -
scaffold_0096	microsynteny	match_part	65279	71166	155.6	-	.	ID=blk-121.4.Em0096g13a;Parent=blk-121;Target=g19105.t2 107322 125849 -
scaffold_0164	microsynteny	match	1	67007	3	+	.	ID=blk-122;Name=blk-122_to_Bf_V2_101;Target=Bf_V2_101 1154265 1192786
scaffold_0164	microsynteny	match_part	1	1400	197.2	+	.	ID=blk-122.1.Em0164g1a;Parent=blk-122;Target=g16653.t1 1154265 1176797 +
scaffold_0164	microsynteny	match_part	2426	20328	1192.9	+	.	ID=blk-122.2.Em0164g2a;Parent=blk-122;Target=g16655.t1 1178655 1192786 +
scaffold_0164	microsynteny	match_part	30656	67007	1431.8	+	.	ID=blk-122.3.Em0164g4a;Parent=blk-122;Target=g16655.t1 1178655 1192786 +
scaffold_0288	microsynteny	match	1	29076	3	+	.	ID=blk-123;Name=blk-123_to_Bf_V2_167;Target=Bf_V2_167 2563812 2576224
scaffold_0288	microsynteny	match_part	1	1806	126.3	-	.	ID=blk-123.1.Em0288g1a;Parent=blk-123;Target=g28505.t2 2563812 2578766 -
scaffold_0288	microsynteny	match_part	4789	15836	646.7	-	.	ID=blk-123.2.Em0288g3a;Parent=blk-123;Target=g28505.t1 2563812 2576224 -
scaffold_0288	microsynteny	match_part	18871	29076	643.3	-	.	ID=blk-123.3.Em0288g5a;Parent=blk-123;Target=g28505.t1 2563812 2576224 -
scaffold_0210	microsynteny	match	20476	45486	3	+	.	ID=blk-124;Name=blk-124_to_Bf_V2_183;Target=Bf_V2_183 1542428 1557921
scaffold_0210	microsynteny	match_part	20476	22177	97.1	+	.	ID=blk-124.1.Em0210g6a;Parent=blk-124;Target=g30544.t2 1542428 1557921 -
scaffold_0210	microsynteny	match_part	37116	37893	149.8	+	.	ID=blk-124.2.Em0210g8a;Parent=blk-124;Target=g30544.t1 1542428 1557921 -
scaffold_0210	microsynteny	match_part	44724	45486	122.9	-	.	ID=blk-124.3.Em0210g9a;Parent=blk-124;Target=g30544.t1 1542428 1557921 -
scaffold_0034	microsynteny	match	6496	29915	3	+	.	ID=blk-125;Name=blk-125_to_Bf_V2_21;Target=Bf_V2_21 8834307 8855845
scaffold_0034	microsynteny	match_part	6496	8790	93.2	+	.	ID=blk-125.1.Em0034g2a;Parent=blk-125;Target=g4666.t1 8834307 8855845 +
scaffold_0034	microsynteny	match_part	11036	16674	607.8	+	.	ID=blk-125.2.Em0034g4a;Parent=blk-125;Target=g4666.t2 8834307 8855845 +
scaffold_0034	microsynteny	match_part	23946	29915	870.2	+	.	ID=blk-125.3.Em0034g6a;Parent=blk-125;Target=g4666.t2 8834307 8855845 +
scaffold_0036	microsynteny	match	14766	59966	3	+	.	ID=blk-126;Name=blk-126_to_Bf_V2_294;Target=Bf_V2_294 143020 154502
scaffold_0036	microsynteny	match_part	14766	20166	113.2	-	.	ID=blk-126.1.Em0036g3a;Parent=blk-126;Target=g43721.t1 143020 154502 -
scaffold_0036	microsynteny	match_part	31876	40956	99.0	-	.	ID=blk-126.2.Em0036g5a;Parent=blk-126;Target=g43721.t2 143020 154502 -
scaffold_0036	microsynteny	match_part	53984	59966	78.6	-	.	ID=blk-126.3.Em0036g7a;Parent=blk-126;Target=g43721.t2 143020 154502 -
scaffold_0045	microsynteny	match	93076	132328	3	+	.	ID=blk-127;Name=blk-127_to_Bf_V2_88;Target=Bf_V2_88 1964516 1967754
scaffold_0045	microsynteny	match_part	93076	95442	80.5	+	.	ID=blk-127.1.Em0045g15a;Parent=blk-127;Target=g13679.t2 1964516 1967754 -
scaffold_0045	microsynteny	match_part	112146	114895	94.0	+	.	ID=blk-127.2.Em0045g17a;Parent=blk-127;Target=g13679.t1 1964516 1967754 -
scaffold_0045	microsynteny	match_part	129576	132328	90.5	+	.	ID=blk-127.3.Em0045g19a;Parent=blk-127;Target=g13679.t1 1964516 1967754 -
scaffold_0019	microsynteny	match	493867	500537	3	-	.	ID=blk-128;Name=blk-128_to_Bf_V2_6;Target=Bf_V2_6 7375662 7383473
scaffold_0019	microsynteny	match_part	493867	496736	252.7	-	.	ID=blk-128.1.Em0019g94a;Parent=blk-128;Target=g1481.t1 7383473 7388861 -
scaffold_0019	microsynteny	match_part	497366	499980	753.4	+	.	ID=blk-128.2.Em0019g95a;Parent=blk-128;Target=g1480.t1 7371498 7375662 +
scaffold_0019	microsynteny	match_part	500030	500537	139.0	+	.	ID=blk-128.3.Em0019g96a;Parent=blk-128;Target=g1480.t1 7371498 7375662 +
scaffold_0019	microsynteny	match	1402001	1411088	3	-	.	ID=blk-129;Name=blk-129_to_Bf_V2_28;Target=Bf_V2_28 765029 771486
scaffold_0019	microsynteny	match_part	1402001	1404467	335.1	+	.	ID=blk-129.1.Em0019g252a;Parent=blk-129;Target=g6272.t1 771486 775895 +
scaffold_0019	microsynteny	match_part	1404491	1405571	119.4	-	.	ID=blk-129.2.Em0019g253a;Parent=blk-129;Target=g6271.t2 759387 765029 +
scaffold_0019	microsynteny	match_part	1407261	1411088	208.4	+	.	ID=blk-129.3.Em0019g254a;Parent=blk-129;Target=g6271.t2 759387 765029 +
scaffold_0019	microsynteny	match	1512821	1524181	3	-	.	ID=blk-130;Name=blk-130_to_Bf_V2_161;Target=Bf_V2_161 1485090 1503048
scaffold_0019	microsynteny	match_part	1512821	1518993	454.9	+	.	ID=blk-130.1.Em0019g275a;Parent=blk-130;Target=g27604.t2 1503048 1510150 +
scaffold_0019	microsynteny	match_part	1519122	1521911	241.9	-	.	ID=blk-130.2.Em0019g276a;Parent=blk-130;Target=g27602.t1 1479307 1485090 -
scaffold_0019	microsynteny	match_part	1522282	1524181	55.5	-	.	ID=blk-130.3.Em0019g277a;Parent=blk-130;Target=g27602.t1 1479307 1485090 -
scaffold_0019	microsynteny	match	1555612	1565885	3	+	.	ID=blk-131;Name=blk-131_to_Bf_V2_28;Target=Bf_V2_28 1699256 1709234
scaffold_0019	microsynteny	match_part	1555612	1557661	81.6	-	.	ID=blk-131.1.Em0019g284a;Parent=blk-131;Target=g6341.t1 1699256 1704793 -
scaffold_0019	microsynteny	match_part	1561058	1563121	61.6	-	.	ID=blk-131.2.Em0019g286a;Parent=blk-131;Target=g6342.t2 1705715 1709234 +
scaffold_0019	microsynteny	match_part	1563231	1565885	115.5	+	.	ID=blk-131.3.Em0019g287a;Parent=blk-131;Target=g6342.t2 1705715 1709234 +
scaffold_0019	microsynteny	match	1569431	1590297	3	-	.	ID=blk-132;Name=blk-132_to_Bf_V2_25;Target=Bf_V2_25 914264 922133
scaffold_0019	microsynteny	match_part	1569431	1575151	135.6	-	.	ID=blk-132.1.Em0019g290a;Parent=blk-132;Target=g5551.t1 922133 932522 -
scaffold_0019	microsynteny	match_part	1576069	1586011	302.4	-	.	ID=blk-132.2.Em0019g292a;Parent=blk-132;Target=g5552.t1 934109 939391 +
scaffold_0019	microsynteny	match_part	1586471	1590297	137.1	+	.	ID=blk-132.3.Em0019g293a;Parent=blk-132;Target=g5548.t1 912818 914264 -
scaffold_0019	microsynteny	match	1818542	1842693	3	+	.	ID=blk-133;Name=blk-133_to_Bf_V2_225;Target=Bf_V2_225 7123 38088
scaffold_0019	microsynteny	match_part	1818542	1824741	383.6	+	.	ID=blk-133.1.Em0019g337a;Parent=blk-133;Target=g37177.t2 7123 38088 +
scaffold_0019	microsynteny	match_part	1825986	1832382	360.9	-	.	ID=blk-133.2.Em0019g338a;Parent=blk-133;Target=g37177.t1 7123 38088 +
scaffold_0019	microsynteny	match_part	1836202	1842693	140.2	+	.	ID=blk-133.3.Em0019g340a;Parent=blk-133;Target=g37177.t1 7123 38088 +
scaffold_0019	microsynteny	match	4227260	4256674	4	+	.	ID=blk-134;Name=blk-134_to_Bf_V2_27;Target=Bf_V2_27 2270745 2288044
scaffold_0019	microsynteny	match_part	4227260	4231694	92.4	-	.	ID=blk-134.1.Em0019g746a;Parent=blk-134;Target=g6116.t1 2270745 2288044 +
scaffold_0019	microsynteny	match_part	4232930	4241194	92.4	-	.	ID=blk-134.2.Em0019g747a;Parent=blk-134;Target=g6116.t2 2272249 2288044 +
scaffold_0019	microsynteny	match_part	4242903	4251124	92.4	-	.	ID=blk-134.3.Em0019g748a;Parent=blk-134;Target=g6116.t2 2272249 2288044 +
scaffold_0019	microsynteny	match_part	4252930	4256674	109.0	-	.	ID=blk-134.4.Em0019g749a;Parent=blk-134;Target=g6116.t2 2272249 2288044 +
scaffold_0019	microsynteny	match	4435396	4461534	3	+	.	ID=blk-135;Name=blk-135_to_Bf_V2_355;Target=Bf_V2_355 103028 107371
scaffold_0019	microsynteny	match_part	4435396	4437774	147.1	-	.	ID=blk-135.1.Em0019g778a;Parent=blk-135;Target=g45305.t1 103028 107371 +
scaffold_0019	microsynteny	match_part	4438365	4445364	126.3	-	.	ID=blk-135.2.Em0019g779a;Parent=blk-135;Target=g45305.t2 103028 107371 +
scaffold_0019	microsynteny	match_part	4454136	4461534	90.1	-	.	ID=blk-135.3.Em0019g781a;Parent=blk-135;Target=g45305.t2 103028 107371 +
scaffold_0019	microsynteny	match	4572728	4612844	5	+	.	ID=blk-136;Name=blk-136_to_Bf_V2_162;Target=Bf_V2_162 1530024 1536851
scaffold_0019	microsynteny	match_part	4572728	4578904	74.3	-	.	ID=blk-136.1.Em0019g792a;Parent=blk-136;Target=g27777.t2 1530024 1536851 -
scaffold_0019	microsynteny	match_part	4586484	4590724	127.5	-	.	ID=blk-136.2.Em0019g793a;Parent=blk-136;Target=g27777.t1 1530024 1536851 -
scaffold_0019	microsynteny	match_part	4590834	4599394	194.5	-	.	ID=blk-136.3.Em0019g794a;Parent=blk-136;Target=g27777.t1 1530024 1536851 -
scaffold_0019	microsynteny	match_part	4599874	4604414	194.9	-	.	ID=blk-136.4.Em0019g795a;Parent=blk-136;Target=g27777.t1 1530024 1536851 -
scaffold_0019	microsynteny	match_part	4607442	4612844	139.8	-	.	ID=blk-136.5.Em0019g797a;Parent=blk-136;Target=g27777.t1 1530024 1536851 -
scaffold_0019	microsynteny	match	4673677	4684304	3	+	.	ID=blk-137;Name=blk-137_to_Bf_V2_158;Target=Bf_V2_158 1672289 1683677
scaffold_0019	microsynteny	match_part	4673677	4677444	273.9	-	.	ID=blk-137.1.Em0019g803a;Parent=blk-137;Target=g26794.t1 1672289 1676666 -
scaffold_0019	microsynteny	match_part	4680278	4682744	422.5	-	.	ID=blk-137.2.Em0019g805a;Parent=blk-137;Target=g26796.t1 1685818 1705535 +
scaffold_0019	microsynteny	match_part	4682795	4684304	116.3	-	.	ID=blk-137.3.Em0019g806a;Parent=blk-137;Target=g26795.t1 1680272 1683677 +
scaffold_0019	microsynteny	match	4941814	5011425	3	+	.	ID=blk-138;Name=blk-138_to_Bf_V2_25;Target=Bf_V2_25 320613 370537
scaffold_0019	microsynteny	match_part	4941814	4946095	63.9	-	.	ID=blk-138.1.Em0019g866a;Parent=blk-138;Target=g5499.t1 320613 370537 +
scaffold_0019	microsynteny	match_part	4953354	4981745	65.5	-	.	ID=blk-138.2.Em0019g868a;Parent=blk-138;Target=g5499.t2 320613 370537 +
scaffold_0019	microsynteny	match_part	4990886	5011425	71.6	-	.	ID=blk-138.3.Em0019g871a;Parent=blk-138;Target=g5499.t2 320613 370537 +
scaffold_0019	microsynteny	match	5737564	5760355	5	+	.	ID=blk-139;Name=blk-139_to_Bf_V2_29;Target=Bf_V2_29 434197 436068
scaffold_0019	microsynteny	match_part	5737564	5738595	223.4	-	.	ID=blk-139.1.Em0019g968a;Parent=blk-139;Target=g6486.t2 434197 436068 +
scaffold_0019	microsynteny	match_part	5747146	5747855	227.6	-	.	ID=blk-139.2.Em0019g970a;Parent=blk-139;Target=g6486.t1 434338 436068 +
scaffold_0019	microsynteny	match_part	5753916	5754655	229.6	-	.	ID=blk-139.3.Em0019g971a;Parent=blk-139;Target=g6486.t1 434338 436068 +
scaffold_0019	microsynteny	match_part	5757367	5758175	227.6	-	.	ID=blk-139.4.Em0019g972a;Parent=blk-139;Target=g6486.t1 434338 436068 +
scaffold_0019	microsynteny	match_part	5759556	5760355	225.7	-	.	ID=blk-139.5.Em0019g973a;Parent=blk-139;Target=g6486.t1 434338 436068 +
scaffold_0019	microsynteny	match	6597630	6610279	3	-	.	ID=blk-140;Name=blk-140_to_Bf_V2_6;Target=Bf_V2_6 2516205 2549449
scaffold_0019	microsynteny	match_part	6597630	6601569	706.4	-	.	ID=blk-140.1.Em0019g1058a;Parent=blk-140;Target=g1090.t1 2549449 2558578 -
scaffold_0019	microsynteny	match_part	6601929	6609220	196.1	+	.	ID=blk-140.2.Em0019g1059a;Parent=blk-140;Target=g1084.t1 2520993 2526573 -
scaffold_0019	microsynteny	match_part	6609262	6610279	235.7	-	.	ID=blk-140.3.Em0019g1060a;Parent=blk-140;Target=g1082.t1 2514272 2516205 +
scaffold_0019	microsynteny	match	7256597	7301227	3	+	.	ID=blk-141;Name=blk-141_to_Bf_V2_245;Target=Bf_V2_245 1718814 1752759
scaffold_0019	microsynteny	match_part	7256597	7287656	454.9	-	.	ID=blk-141.1.Em0019g1134a;Parent=blk-141;Target=g39361.t2 1718814 1736290 -
scaffold_0019	microsynteny	match_part	7292755	7294866	115.9	-	.	ID=blk-141.2.Em0019g1135a;Parent=blk-141;Target=g39361.t1 1718814 1736290 -
scaffold_0019	microsynteny	match_part	7295696	7301227	184.5	+	.	ID=blk-141.3.Em0019g1136a;Parent=blk-141;Target=g39362.t1 1738707 1752759 +
scaffold_0341	microsynteny	match	1	40367	3	-	.	ID=blk-142;Name=blk-142_to_Bf_V2_92;Target=Bf_V2_92 1066693 1093670
scaffold_0341	microsynteny	match_part	1	8130	261.9	+	.	ID=blk-142.1.Em0341g1a;Parent=blk-142;Target=g14426.t1 1093670 1124634 -
scaffold_0341	microsynteny	match_part	13406	33460	591.7	+	.	ID=blk-142.2.Em0341g3a;Parent=blk-142;Target=g14426.t2 1093670 1111266 -
scaffold_0341	microsynteny	match_part	33516	40367	288.1	+	.	ID=blk-142.3.Em0341g4a;Parent=blk-142;Target=g14421.t1 1060841 1066693 -
scaffold_0341	microsynteny	match	1	40367	3	-	.	ID=blk-143;Name=blk-143_to_Bf_V2_92;Target=Bf_V2_92 1066693 1124905
scaffold_0341	microsynteny	match_part	1	8130	87.4	+	.	ID=blk-143.1.Em0341g1a;Parent=blk-143;Target=g14427.t1 1124905 1134497 -
scaffold_0341	microsynteny	match_part	13406	33460	591.7	+	.	ID=blk-143.2.Em0341g3a;Parent=blk-143;Target=g14426.t2 1093670 1111266 -
scaffold_0341	microsynteny	match_part	33516	40367	288.1	+	.	ID=blk-143.3.Em0341g4a;Parent=blk-143;Target=g14421.t1 1060841 1066693 -
scaffold_0341	microsynteny	match	1	40367	3	-	.	ID=blk-144;Name=blk-144_to_Bf_V2_92;Target=Bf_V2_92 1066693 1124905
scaffold_0341	microsynteny	match_part	1	8130	87.4	+	.	ID=blk-144.1.Em0341g1a;Parent=blk-144;Target=g14427.t2 1124905 1134497 -
scaffold_0341	microsynteny	match_part	13406	33460	591.7	+	.	ID=blk-144.2.Em0341g3a;Parent=blk-144;Target=g14426.t2 1093670 1111266 -
scaffold_0341	microsynteny	match_part	33516	40367	288.1	+	.	ID=blk-144.3.Em0341g4a;Parent=blk-144;Target=g14421.t1 1060841 1066693 -
scaffold_0077	microsynteny	match	66166	85236	3	-	.	ID=blk-145;Name=blk-145_to_Bf_V2_9;Target=Bf_V2_9 736194 741446
scaffold_0077	microsynteny	match_part	66166	67896	94.4	-	.	ID=blk-145.1.Em0077g7a;Parent=blk-145;Target=g1814.t1 741446 743055 +
scaffold_0077	microsynteny	match_part	68256	80839	287.7	+	.	ID=blk-145.2.Em0077g8a;Parent=blk-145;Target=g1813.t2 732185 736194 +
scaffold_0077	microsynteny	match_part	82121	85236	224.2	-	.	ID=blk-145.3.Em0077g9a;Parent=blk-145;Target=g1813.t2 732185 736194 +
scaffold_0082	microsynteny	match	8314	11524	4	+	.	ID=blk-146;Name=blk-146_to_Bf_V2_174;Target=Bf_V2_174 3415745 3443450
scaffold_0082	microsynteny	match_part	8314	8876	167.5	-	.	ID=blk-146.1.Em0082g1a;Parent=blk-146;Target=g29410.t1 3415745 3416708 +
scaffold_0082	microsynteny	match_part	8976	9687	183.3	+	.	ID=blk-146.2.Em0082g2a;Parent=blk-146;Target=g29412.t1 3418671 3419048 +
scaffold_0082	microsynteny	match_part	10147	10866	183.3	-	.	ID=blk-146.3.Em0082g3a;Parent=blk-146;Target=g29412.t1 3418671 3419048 +
scaffold_0082	microsynteny	match_part	10966	11524	152.9	+	.	ID=blk-146.4.Em0082g4a;Parent=blk-146;Target=g29416.t1 3443085 3443450 -
scaffold_0177	microsynteny	match	37766	50627	3	+	.	ID=blk-147;Name=blk-147_to_Bf_V2_261;Target=Bf_V2_261 1483371 1501937
scaffold_0177	microsynteny	match_part	37766	40930	141.4	+	.	ID=blk-147.1.Em0177g2a;Parent=blk-147;Target=g41163.t1 1483371 1501937 -
scaffold_0177	microsynteny	match_part	41076	45910	88.6	+	.	ID=blk-147.2.Em0177g3a;Parent=blk-147;Target=g41163.t2 1483371 1501937 -
scaffold_0177	microsynteny	match_part	48726	50627	58.5	+	.	ID=blk-147.3.Em0177g4a;Parent=blk-147;Target=g41163.t2 1483371 1501937 -
scaffold_0142	microsynteny	match	51816	68994	3	+	.	ID=blk-148;Name=blk-148_to_Bf_V2_34;Target=Bf_V2_34 2428119 2442958
scaffold_0142	microsynteny	match_part	51816	53221	183.7	+	.	ID=blk-148.1.Em0142g5a;Parent=blk-148;Target=g7567.t2 2428119 2430816 +
scaffold_0142	microsynteny	match_part	54016	58381	180.6	+	.	ID=blk-148.2.Em0142g6a;Parent=blk-148;Target=g7568.t1 2431839 2435272 +
scaffold_0142	microsynteny	match_part	67206	68994	176.4	+	.	ID=blk-148.3.Em0142g7a;Parent=blk-148;Target=g7570.t1 2439880 2442958 +
scaffold_0142	microsynteny	match	51816	68994	3	+	.	ID=blk-149;Name=blk-149_to_Bf_V2_97;Target=Bf_V2_97 757148 760525
scaffold_0142	microsynteny	match_part	51816	53221	181.0	+	.	ID=blk-149.1.Em0142g5a;Parent=blk-149;Target=g15629.t1 757148 760525 +
scaffold_0142	microsynteny	match_part	54016	58381	183.7	+	.	ID=blk-149.2.Em0142g6a;Parent=blk-149;Target=g15629.t2 757148 760525 +
scaffold_0142	microsynteny	match_part	67206	68994	183.7	+	.	ID=blk-149.3.Em0142g7a;Parent=blk-149;Target=g15629.t2 757148 760525 +
scaffold_0142	microsynteny	match	51816	68994	3	+	.	ID=blk-150;Name=blk-150_to_Bf_V2_97;Target=Bf_V2_97 757148 760525
scaffold_0142	microsynteny	match_part	51816	53221	181.0	+	.	ID=blk-150.1.Em0142g5a;Parent=blk-150;Target=g15629.t2 757148 760525 +
scaffold_0142	microsynteny	match_part	54016	58381	183.7	+	.	ID=blk-150.2.Em0142g6a;Parent=blk-150;Target=g15629.t1 757148 760525 +
scaffold_0142	microsynteny	match_part	67206	68994	183.7	+	.	ID=blk-150.3.Em0142g7a;Parent=blk-150;Target=g15629.t1 757148 760525 +
scaffold_0142	microsynteny	match	51816	68994	3	+	.	ID=blk-151;Name=blk-151_to_Bf_V2_34;Target=Bf_V2_34 2431839 2442958
scaffold_0142	microsynteny	match_part	51816	53221	179.1	+	.	ID=blk-151.1.Em0142g5a;Parent=blk-151;Target=g7568.t1 2431839 2435272 +
scaffold_0142	microsynteny	match_part	54016	58381	181.8	+	.	ID=blk-151.2.Em0142g6a;Parent=blk-151;Target=g7567.t2 2428119 2430816 +
scaffold_0142	microsynteny	match_part	67206	68994	176.4	+	.	ID=blk-151.3.Em0142g7a;Parent=blk-151;Target=g7570.t1 2439880 2442958 +
scaffold_0142	microsynteny	match	51816	68994	3	+	.	ID=blk-152;Name=blk-152_to_Bf_V2_34;Target=Bf_V2_34 2431875 2442958
scaffold_0142	microsynteny	match_part	51816	53221	179.1	+	.	ID=blk-152.1.Em0142g5a;Parent=blk-152;Target=g7568.t2 2431875 2435272 +
scaffold_0142	microsynteny	match_part	54016	58381	181.8	+	.	ID=blk-152.2.Em0142g6a;Parent=blk-152;Target=g7567.t2 2428119 2430816 +
scaffold_0142	microsynteny	match_part	67206	68994	176.4	+	.	ID=blk-152.3.Em0142g7a;Parent=blk-152;Target=g7570.t1 2439880 2442958 +
scaffold_0142	microsynteny	match	51816	68994	3	+	.	ID=blk-153;Name=blk-153_to_Bf_V2_34;Target=Bf_V2_34 2439880 2442958
scaffold_0142	microsynteny	match_part	51816	53221	178.3	+	.	ID=blk-153.1.Em0142g5a;Parent=blk-153;Target=g7570.t1 2439880 2442958 +
scaffold_0142	microsynteny	match_part	54016	58381	181.8	+	.	ID=blk-153.2.Em0142g6a;Parent=blk-153;Target=g7567.t2 2428119 2430816 +
scaffold_0142	microsynteny	match_part	67206	68994	176.4	+	.	ID=blk-153.3.Em0142g7a;Parent=blk-153;Target=g7570.t2 2439844 2442958 +
scaffold_0142	microsynteny	match	51816	68994	3	+	.	ID=blk-154;Name=blk-154_to_Bf_V2_34;Target=Bf_V2_34 2439844 2442958
scaffold_0142	microsynteny	match_part	51816	53221	178.3	+	.	ID=blk-154.1.Em0142g5a;Parent=blk-154;Target=g7570.t2 2439844 2442958 +
scaffold_0142	microsynteny	match_part	54016	58381	181.8	+	.	ID=blk-154.2.Em0142g6a;Parent=blk-154;Target=g7567.t2 2428119 2430816 +
scaffold_0142	microsynteny	match_part	67206	68994	176.4	+	.	ID=blk-154.3.Em0142g7a;Parent=blk-154;Target=g7570.t1 2439880 2442958 +
scaffold_0142	microsynteny	match	51816	68994	3	+	.	ID=blk-155;Name=blk-155_to_Bf_V2_97;Target=Bf_V2_97 731150 760525
scaffold_0142	microsynteny	match_part	51816	53221	177.9	+	.	ID=blk-155.1.Em0142g5a;Parent=blk-155;Target=g15623.t2 731150 734436 -
scaffold_0142	microsynteny	match_part	54016	58381	183.7	+	.	ID=blk-155.2.Em0142g6a;Parent=blk-155;Target=g15629.t1 757148 760525 +
scaffold_0142	microsynteny	match_part	67206	68994	183.7	+	.	ID=blk-155.3.Em0142g7a;Parent=blk-155;Target=g15629.t1 757148 760525 +
scaffold_0142	microsynteny	match	51816	68994	3	+	.	ID=blk-156;Name=blk-156_to_Bf_V2_97;Target=Bf_V2_97 731150 760525
scaffold_0142	microsynteny	match_part	51816	53221	177.9	+	.	ID=blk-156.1.Em0142g5a;Parent=blk-156;Target=g15623.t1 731150 734436 -
scaffold_0142	microsynteny	match_part	54016	58381	183.7	+	.	ID=blk-156.2.Em0142g6a;Parent=blk-156;Target=g15629.t1 757148 760525 +
scaffold_0142	microsynteny	match_part	67206	68994	183.7	+	.	ID=blk-156.3.Em0142g7a;Parent=blk-156;Target=g15629.t1 757148 760525 +
scaffold_0142	microsynteny	match	51816	68994	3	+	.	ID=blk-157;Name=blk-157_to_Bf_V2_192;Target=Bf_V2_192 63602 70496
scaffold_0142	microsynteny	match_part	51816	53221	174.5	+	.	ID=blk-157.1.Em0142g5a;Parent=blk-157;Target=g32203.t2 63602 66454 -
scaffold_0142	microsynteny	match_part	54016	58381	173.7	+	.	ID=blk-157.2.Em0142g6a;Parent=blk-157;Target=g32203.t3 63602 70496 -
scaffold_0142	microsynteny	match_part	67206	68994	174.5	+	.	ID=blk-157.3.Em0142g7a;Parent=blk-157;Target=g32203.t3 63602 70496 -
scaffold_0142	microsynteny	match	51816	68994	3	+	.	ID=blk-158;Name=blk-158_to_Bf_V2_192;Target=Bf_V2_192 63602 66454
scaffold_0142	microsynteny	match_part	51816	53221	174.5	+	.	ID=blk-158.1.Em0142g5a;Parent=blk-158;Target=g32203.t3 63602 70496 -
scaffold_0142	microsynteny	match_part	54016	58381	173.7	+	.	ID=blk-158.2.Em0142g6a;Parent=blk-158;Target=g32203.t2 63602 66454 -
scaffold_0142	microsynteny	match_part	67206	68994	174.5	+	.	ID=blk-158.3.Em0142g7a;Parent=blk-158;Target=g32203.t2 63602 66454 -
scaffold_0144	microsynteny	match	48471	69256	3	+	.	ID=blk-159;Name=blk-159_to_Bf_V2_25;Target=Bf_V2_25 912818 932522
scaffold_0144	microsynteny	match_part	48471	51586	137.1	-	.	ID=blk-159.1.Em0144g10a;Parent=blk-159;Target=g5548.t1 912818 914264 -
scaffold_0144	microsynteny	match_part	52356	62638	302.4	+	.	ID=blk-159.2.Em0144g11a;Parent=blk-159;Target=g5552.t1 934109 939391 +
scaffold_0144	microsynteny	match_part	63556	69256	135.6	+	.	ID=blk-159.3.Em0144g13a;Parent=blk-159;Target=g5551.t1 922133 932522 -
scaffold_0024	microsynteny	match	2373230	2420102	4	+	.	ID=blk-160;Name=blk-160_to_Bf_V2_65;Target=Bf_V2_65 382934 394317
scaffold_0024	microsynteny	match_part	2373230	2383202	228.8	-	.	ID=blk-160.1.Em0024g222a;Parent=blk-160;Target=g12197.t2 382934 391735 -
scaffold_0024	microsynteny	match_part	2393022	2396082	65.5	-	.	ID=blk-160.2.Em0024g224a;Parent=blk-160;Target=g12197.t1 382934 394317 -
scaffold_0024	microsynteny	match_part	2405334	2410902	145.2	-	.	ID=blk-160.3.Em0024g225a;Parent=blk-160;Target=g12197.t1 382934 394317 -
scaffold_0024	microsynteny	match_part	2413079	2420102	135.2	-	.	ID=blk-160.4.Em0024g226a;Parent=blk-160;Target=g12197.t1 382934 394317 -
scaffold_0022	microsynteny	match	1	20086	3	+	.	ID=blk-161;Name=blk-161_to_Bf_V2_137;Target=Bf_V2_137 502964 505535
scaffold_0022	microsynteny	match_part	1	2869	109.8	+	.	ID=blk-161.1.Em0022g1a;Parent=blk-161;Target=g22224.t1 502964 505535 +
scaffold_0022	microsynteny	match_part	7126	14601	146.0	+	.	ID=blk-161.2.Em0022g2a;Parent=blk-161;Target=g22224.t3 501078 505535 +
scaffold_0022	microsynteny	match_part	16856	20086	122.1	+	.	ID=blk-161.3.Em0022g3a;Parent=blk-161;Target=g22224.t3 501078 505535 +
scaffold_0022	microsynteny	match	558224	601517	3	+	.	ID=blk-162;Name=blk-162_to_Bf_V2_35;Target=Bf_V2_35 1887684 1892639
scaffold_0022	microsynteny	match_part	558224	561653	241.5	+	.	ID=blk-162.1.Em0022g68a;Parent=blk-162;Target=g7833.t2 1887684 1894593 +
scaffold_0022	microsynteny	match_part	577484	581734	226.1	-	.	ID=blk-162.2.Em0022g70a;Parent=blk-162;Target=g7833.t1 1887684 1892639 +
scaffold_0022	microsynteny	match_part	600214	601517	146.7	+	.	ID=blk-162.3.Em0022g71a;Parent=blk-162;Target=g7833.t1 1887684 1892639 +
scaffold_0022	microsynteny	match	711118	737089	5	+	.	ID=blk-163;Name=blk-163_to_Bf_V2_21;Target=Bf_V2_21 4945928 4963952
scaffold_0022	microsynteny	match_part	711118	717524	207.2	-	.	ID=blk-163.1.Em0022g88a;Parent=blk-163;Target=g4326.t1 4945928 4956352 -
scaffold_0022	microsynteny	match_part	721384	723351	142.5	+	.	ID=blk-163.2.Em0022g90a;Parent=blk-163;Target=g4327.t1 4957437 4963952 +
scaffold_0022	microsynteny	match_part	725754	727417	142.5	+	.	ID=blk-163.3.Em0022g91a;Parent=blk-163;Target=g4327.t1 4957437 4963952 +
scaffold_0022	microsynteny	match_part	731248	732744	124.8	-	.	ID=blk-163.4.Em0022g92a;Parent=blk-163;Target=g4327.t1 4957437 4963952 +
scaffold_0022	microsynteny	match_part	733124	737089	105.1	+	.	ID=blk-163.5.Em0022g93a;Parent=blk-163;Target=g4327.t1 4957437 4963952 +
scaffold_0022	microsynteny	match	2133446	2155915	3	+	.	ID=blk-164;Name=blk-164_to_Bf_V2_189;Target=Bf_V2_189 62914 80798
scaffold_0022	microsynteny	match_part	2133446	2141705	657.9	-	.	ID=blk-164.1.Em0022g354a;Parent=blk-164;Target=g31968.t2 62914 80798 -
scaffold_0022	microsynteny	match_part	2141777	2144755	210.7	-	.	ID=blk-164.2.Em0022g355a;Parent=blk-164;Target=g31969.t1 87174 101793 -
scaffold_0022	microsynteny	match_part	2145666	2155915	740.7	-	.	ID=blk-164.3.Em0022g356a;Parent=blk-164;Target=g31968.t1 62914 80798 -
scaffold_0022	microsynteny	match	3167378	3195720	3	+	.	ID=blk-165;Name=blk-165_to_Bf_V2_119;Target=Bf_V2_119 1922011 1938625
scaffold_0022	microsynteny	match_part	3167378	3173150	590.1	+	.	ID=blk-165.1.Em0022g495a;Parent=blk-165;Target=g19260.t2 1922011 1938619 -
scaffold_0022	microsynteny	match_part	3175028	3186766	625.9	+	.	ID=blk-165.2.Em0022g496a;Parent=blk-165;Target=g19260.t1 1922011 1938625 -
scaffold_0022	microsynteny	match_part	3189448	3195720	698.4	+	.	ID=blk-165.3.Em0022g497a;Parent=blk-165;Target=g19260.t1 1922011 1938625 -
scaffold_0022	microsynteny	match	3238663	3254758	3	+	.	ID=blk-166;Name=blk-166_to_Bf_V2_21;Target=Bf_V2_21 4957437 4965972
scaffold_0022	microsynteny	match_part	3238663	3244478	74.3	-	.	ID=blk-166.1.Em0022g503a;Parent=blk-166;Target=g4327.t1 4957437 4963952 +
scaffold_0022	microsynteny	match_part	3244974	3247568	83.6	-	.	ID=blk-166.2.Em0022g504a;Parent=blk-166;Target=g4327.t2 4957437 4965972 +
scaffold_0022	microsynteny	match_part	3249562	3254758	74.7	-	.	ID=blk-166.3.Em0022g505a;Parent=blk-166;Target=g4327.t2 4957437 4965972 +
scaffold_0022	microsynteny	match	3473338	3482702	3	+	.	ID=blk-167;Name=blk-167_to_Bf_V2_140;Target=Bf_V2_140 446630 449210
scaffold_0022	microsynteny	match_part	3473338	3479500	108.6	+	.	ID=blk-167.1.Em0022g535a;Parent=blk-167;Target=g22729.t1 446630 449228 -
scaffold_0022	microsynteny	match_part	3479708	3481387	95.9	+	.	ID=blk-167.2.Em0022g536a;Parent=blk-167;Target=g22729.t2 446630 449210 -
scaffold_0022	microsynteny	match_part	3481478	3482702	85.9	+	.	ID=blk-167.3.Em0022g537a;Parent=blk-167;Target=g22729.t2 446630 449210 -
scaffold_0022	microsynteny	match	5424744	5483568	3	+	.	ID=blk-168;Name=blk-168_to_Bf_V2_186;Target=Bf_V2_186 396191 426576
scaffold_0022	microsynteny	match_part	5424744	5437715	417.5	-	.	ID=blk-168.1.Em0022g773a;Parent=blk-168;Target=g31010.t1 396191 426576 +
scaffold_0022	microsynteny	match_part	5439305	5448744	329.3	+	.	ID=blk-168.2.Em0022g774a;Parent=blk-168;Target=g31010.t2 396191 426576 +
scaffold_0022	microsynteny	match_part	5474915	5483568	398.3	+	.	ID=blk-168.3.Em0022g776a;Parent=blk-168;Target=g31010.t2 396191 426576 +
scaffold_0023	microsynteny	match	428466	440190	4	-	.	ID=blk-169;Name=blk-169_to_Bf_V2_95;Target=Bf_V2_95 1159771 1160133
scaffold_0023	microsynteny	match_part	428466	432646	257.7	-	.	ID=blk-169.1.Em0023g105a;Parent=blk-169;Target=g15138.t1 1160133 1164117 -
scaffold_0023	microsynteny	match_part	433326	435670	206.5	+	.	ID=blk-169.2.Em0023g106a;Parent=blk-169;Target=g15137.t2 1148092 1159771 +
scaffold_0023	microsynteny	match_part	435856	437530	221.5	+	.	ID=blk-169.3.Em0023g107a;Parent=blk-169;Target=g15137.t1 1148092 1159771 +
scaffold_0023	microsynteny	match_part	437586	440190	240.7	+	.	ID=blk-169.4.Em0023g108a;Parent=blk-169;Target=g15137.t2 1148092 1159771 +
scaffold_0023	microsynteny	match	786906	823586	6	+	.	ID=blk-170;Name=blk-170_to_Bf_V2_48;Target=Bf_V2_48 5577551 5598382
scaffold_0023	microsynteny	match_part	786906	793864	142.5	+	.	ID=blk-170.1.Em0023g164a;Parent=blk-170;Target=g11149.t2 5577551 5598382 +
scaffold_0023	microsynteny	match_part	798176	801915	140.2	+	.	ID=blk-170.2.Em0023g166a;Parent=blk-170;Target=g11149.t1 5578676 5598382 +
scaffold_0023	microsynteny	match_part	802316	806891	156.8	+	.	ID=blk-170.3.Em0023g167a;Parent=blk-170;Target=g11149.t1 5578676 5598382 +
scaffold_0023	microsynteny	match_part	808406	811832	173.3	+	.	ID=blk-170.4.Em0023g168a;Parent=blk-170;Target=g11149.t1 5578676 5598382 +
scaffold_0023	microsynteny	match_part	814010	821846	92.0	-	.	ID=blk-170.5.Em0023g170a;Parent=blk-170;Target=g11149.t1 5578676 5598382 +
scaffold_0023	microsynteny	match_part	821911	823586	165.6	-	.	ID=blk-170.6.Em0023g171a;Parent=blk-170;Target=g11149.t1 5578676 5598382 +
scaffold_0023	microsynteny	match	835426	853726	3	+	.	ID=blk-171;Name=blk-171_to_Bf_V2_102;Target=Bf_V2_102 207021 210039
scaffold_0023	microsynteny	match_part	835426	840263	171.8	+	.	ID=blk-171.1.Em0023g174a;Parent=blk-171;Target=g16682.t1 207021 210735 -
scaffold_0023	microsynteny	match_part	840287	843126	303.1	-	.	ID=blk-171.2.Em0023g175a;Parent=blk-171;Target=g16682.t2 207021 210039 -
scaffold_0023	microsynteny	match_part	847065	853726	384.4	-	.	ID=blk-171.3.Em0023g177a;Parent=blk-171;Target=g16682.t2 207021 210039 -
scaffold_0023	microsynteny	match	1237802	1268022	7	+	.	ID=blk-172;Name=blk-172_to_Bf_V2_252;Target=Bf_V2_252 279228 286137
scaffold_0023	microsynteny	match_part	1237802	1243698	213.8	+	.	ID=blk-172.1.Em0023g234a;Parent=blk-172;Target=g40164.t1 279228 286137 -
scaffold_0023	microsynteny	match_part	1243932	1246667	194.5	+	.	ID=blk-172.2.Em0023g235a;Parent=blk-172;Target=g40164.t2 279291 286137 -
scaffold_0023	microsynteny	match_part	1248492	1252193	191.0	+	.	ID=blk-172.3.Em0023g236a;Parent=blk-172;Target=g40164.t2 279291 286137 -
scaffold_0023	microsynteny	match_part	1252602	1254592	207.2	+	.	ID=blk-172.4.Em0023g237a;Parent=blk-172;Target=g40164.t2 279291 286137 -
scaffold_0023	microsynteny	match_part	1255012	1257526	201.8	+	.	ID=blk-172.5.Em0023g238a;Parent=blk-172;Target=g40164.t2 279291 286137 -
scaffold_0023	microsynteny	match_part	1258614	1263662	177.2	-	.	ID=blk-172.6.Em0023g239a;Parent=blk-172;Target=g40164.t2 279291 286137 -
scaffold_0023	microsynteny	match_part	1263726	1268022	232.3	-	.	ID=blk-172.7.Em0023g240a;Parent=blk-172;Target=g40164.t2 279291 286137 -
scaffold_0023	microsynteny	match	1435732	1454808	3	+	.	ID=blk-173;Name=blk-173_to_Bf_V2_6;Target=Bf_V2_6 8195524 8203292
scaffold_0023	microsynteny	match_part	1435732	1436357	209.9	-	.	ID=blk-173.1.Em0023g271a;Parent=blk-173;Target=g1542.t2 8195524 8203292 +
scaffold_0023	microsynteny	match_part	1440116	1441627	307.0	-	.	ID=blk-173.2.Em0023g273a;Parent=blk-173;Target=g1542.t1 8195524 8203292 +
scaffold_0023	microsynteny	match_part	1441887	1454808	280.8	+	.	ID=blk-173.3.Em0023g274a;Parent=blk-173;Target=g1542.t1 8195524 8203292 +
scaffold_0023	microsynteny	match	2243696	2264606	3	+	.	ID=blk-174;Name=blk-174_to_Bf_V2_13;Target=Bf_V2_13 1020954 1034716
scaffold_0023	microsynteny	match_part	2243696	2250531	202.2	+	.	ID=blk-174.1.Em0023g412a;Parent=blk-174;Target=g2446.t2 1020954 1035340 +
scaffold_0023	microsynteny	match_part	2250533	2255846	230.3	-	.	ID=blk-174.2.Em0023g413a;Parent=blk-174;Target=g2446.t1 1020954 1034716 +
scaffold_0023	microsynteny	match_part	2257533	2264606	192.6	-	.	ID=blk-174.3.Em0023g414a;Parent=blk-174;Target=g2446.t1 1020954 1034716 +
scaffold_0023	microsynteny	match	2647366	2667776	3	+	.	ID=blk-175;Name=blk-175_to_Bf_V2_180;Target=Bf_V2_180 68783 101320
scaffold_0023	microsynteny	match_part	2647366	2647876	134.4	-	.	ID=blk-175.1.Em0023g488a;Parent=blk-175;Target=g30203.t2 68783 101320 -
scaffold_0023	microsynteny	match_part	2647927	2655476	1112.8	-	.	ID=blk-175.2.Em0023g489a;Parent=blk-175;Target=g30203.t1 68783 101320 -
scaffold_0023	microsynteny	match_part	2656543	2667776	1322.4	-	.	ID=blk-175.3.Em0023g490a;Parent=blk-175;Target=g30203.t1 68783 101320 -
scaffold_0023	microsynteny	match	2677480	2697986	3	+	.	ID=blk-176;Name=blk-176_to_Bf_V2_180;Target=Bf_V2_180 68783 132354
scaffold_0023	microsynteny	match_part	2677480	2684236	1347.4	-	.	ID=blk-176.1.Em0023g493a;Parent=blk-176;Target=g30203.t2 68783 101320 -
scaffold_0023	microsynteny	match_part	2684686	2687565	192.2	+	.	ID=blk-176.2.Em0023g494a;Parent=blk-176;Target=g30205.t2 122804 132354 +
scaffold_0023	microsynteny	match_part	2696172	2697986	180.3	+	.	ID=blk-176.3.Em0023g497a;Parent=blk-176;Target=g30205.t2 122804 132354 +
scaffold_0023	microsynteny	match	2955512	2971866	3	+	.	ID=blk-177;Name=blk-177_to_Bf_V2_98;Target=Bf_V2_98 3314548 3335202
scaffold_0023	microsynteny	match_part	2955512	2959915	397.9	+	.	ID=blk-177.1.Em0023g545a;Parent=blk-177;Target=g16125.t1 3314548 3333541 -
scaffold_0023	microsynteny	match_part	2960152	2965445	266.9	+	.	ID=blk-177.2.Em0023g546a;Parent=blk-177;Target=g16125.t2 3314548 3335202 -
scaffold_0023	microsynteny	match_part	2965692	2971866	519.6	+	.	ID=blk-177.3.Em0023g547a;Parent=blk-177;Target=g16125.t2 3314548 3335202 -
scaffold_0023	microsynteny	match	2973282	3016118	3	+	.	ID=blk-178;Name=blk-178_to_Bf_V2_1;Target=Bf_V2_1 2160989 2173876
scaffold_0023	microsynteny	match_part	2973282	2980816	205.3	+	.	ID=blk-178.1.Em0023g549a;Parent=blk-178;Target=g176.t1 2160989 2171992 -
scaffold_0023	microsynteny	match_part	2980882	2988945	214.9	+	.	ID=blk-178.2.Em0023g550a;Parent=blk-178;Target=g176.t2 2160989 2173876 -
scaffold_0023	microsynteny	match_part	2990672	3016118	193.7	+	.	ID=blk-178.3.Em0023g551a;Parent=blk-178;Target=g176.t2 2160989 2173876 -
scaffold_0020	microsynteny	match	226619	247554	3	+	.	ID=blk-179;Name=blk-179_to_Bf_V2_143;Target=Bf_V2_143 1629370 1652794
scaffold_0020	microsynteny	match_part	226619	236897	281.6	+	.	ID=blk-179.1.Em0020g31a;Parent=blk-179;Target=g23290.t2 1629370 1639742 +
scaffold_0020	microsynteny	match_part	237439	243848	221.9	+	.	ID=blk-179.2.Em0020g32a;Parent=blk-179;Target=g23291.t1 1644711 1652794 +
scaffold_0020	microsynteny	match_part	244189	247554	64.7	+	.	ID=blk-179.3.Em0020g33a;Parent=blk-179;Target=g23291.t1 1644711 1652794 +
scaffold_0020	microsynteny	match	563339	606769	3	+	.	ID=blk-180;Name=blk-180_to_Bf_V2_151;Target=Bf_V2_151 424154 432124
scaffold_0020	microsynteny	match_part	563339	567252	178.3	+	.	ID=blk-180.1.Em0020g97a;Parent=blk-180;Target=g25498.t2 424154 438141 -
scaffold_0020	microsynteny	match_part	567569	569462	85.1	+	.	ID=blk-180.2.Em0020g98a;Parent=blk-180;Target=g25498.t1 424154 432124 -
scaffold_0020	microsynteny	match_part	600804	606769	174.5	-	.	ID=blk-180.3.Em0020g101a;Parent=blk-180;Target=g25498.t1 424154 432124 -
scaffold_0020	microsynteny	match	1323018	1330802	3	+	.	ID=blk-181;Name=blk-181_to_Bf_V2_174;Target=Bf_V2_174 4310304 4327948
scaffold_0020	microsynteny	match_part	1323018	1326792	129.8	+	.	ID=blk-181.1.Em0020g224a;Parent=blk-181;Target=g29526.t1 4310304 4322858 -
scaffold_0020	microsynteny	match_part	1328498	1329292	84.0	+	.	ID=blk-181.2.Em0020g225a;Parent=blk-181;Target=g29526.t2 4310304 4322858 -
scaffold_0020	microsynteny	match_part	1329348	1330802	236.1	+	.	ID=blk-181.3.Em0020g226a;Parent=blk-181;Target=g29527.t1 4324377 4327948 +
scaffold_0020	microsynteny	match	2004068	2045608	6	+	.	ID=blk-182;Name=blk-182_to_Bf_V2_48;Target=Bf_V2_48 4049826 4064941
scaffold_0020	microsynteny	match_part	2004068	2004978	266.9	+	.	ID=blk-182.1.Em0020g337a;Parent=blk-182;Target=g11016.t1 4049826 4064920 -
scaffold_0020	microsynteny	match_part	2012530	2013718	269.6	-	.	ID=blk-182.2.Em0020g339a;Parent=blk-182;Target=g11016.t2 4049826 4064941 -
scaffold_0020	microsynteny	match_part	2014309	2024248	500.7	-	.	ID=blk-182.3.Em0020g340a;Parent=blk-182;Target=g11016.t2 4049826 4064941 -
scaffold_0020	microsynteny	match_part	2032089	2033108	270.0	-	.	ID=blk-182.4.Em0020g342a;Parent=blk-182;Target=g11016.t2 4049826 4064941 -
scaffold_0020	microsynteny	match_part	2033729	2037398	203.8	-	.	ID=blk-182.5.Em0020g343a;Parent=blk-182;Target=g11016.t2 4049826 4064941 -
scaffold_0020	microsynteny	match_part	2037507	2045608	126.3	-	.	ID=blk-182.6.Em0020g344a;Parent=blk-182;Target=g11016.t2 4049826 4064941 -
scaffold_0020	microsynteny	match	2249281	2297717	4	-	.	ID=blk-183;Name=blk-183_to_Bf_V2_92;Target=Bf_V2_92 1086395 1093670
scaffold_0020	microsynteny	match_part	2249281	2265813	335.1	+	.	ID=blk-183.1.Em0020g368a;Parent=blk-183;Target=g14426.t1 1093670 1124634 -
scaffold_0020	microsynteny	match_part	2270241	2280872	153.3	+	.	ID=blk-183.2.Em0020g370a;Parent=blk-183;Target=g14426.t2 1093670 1111266 -
scaffold_0020	microsynteny	match_part	2281371	2284950	97.4	+	.	ID=blk-183.3.Em0020g371a;Parent=blk-183;Target=g14426.t2 1093670 1111266 -
scaffold_0020	microsynteny	match_part	2285311	2297717	609.8	+	.	ID=blk-183.4.Em0020g372a;Parent=blk-183;Target=g14424.t1 1073423 1086395 -
scaffold_0020	microsynteny	match	3370170	3395690	3	+	.	ID=blk-184;Name=blk-184_to_Bf_V2_174;Target=Bf_V2_174 2678663 2709322
scaffold_0020	microsynteny	match_part	3370170	3377560	275.4	+	.	ID=blk-184.1.Em0020g499a;Parent=blk-184;Target=g29327.t1 2678663 2680379 +
scaffold_0020	microsynteny	match_part	3380428	3390270	195.7	-	.	ID=blk-184.2.Em0020g500a;Parent=blk-184;Target=g29329.t2 2703590 2709322 -
scaffold_0020	microsynteny	match_part	3393686	3395690	208.4	-	.	ID=blk-184.3.Em0020g501a;Parent=blk-184;Target=g29329.t2 2703590 2709322 -
scaffold_0020	microsynteny	match	4007580	4043840	3	+	.	ID=blk-185;Name=blk-185_to_Bf_V2_14;Target=Bf_V2_14 4471435 4481173
scaffold_0020	microsynteny	match_part	4007580	4018620	433.0	-	.	ID=blk-185.1.Em0020g574a;Parent=blk-185;Target=g2965.t1 4471435 4481173 -
scaffold_0020	microsynteny	match_part	4018750	4028850	426.4	-	.	ID=blk-185.2.Em0020g575a;Parent=blk-185;Target=g2965.t2 4471435 4481173 -
scaffold_0020	microsynteny	match_part	4034374	4043840	417.2	-	.	ID=blk-185.3.Em0020g577a;Parent=blk-185;Target=g2965.t2 4471435 4481173 -
scaffold_0020	microsynteny	match	4143385	4202277	4	+	.	ID=blk-186;Name=blk-186_to_Bf_V2_14;Target=Bf_V2_14 4471435 4481173
scaffold_0020	microsynteny	match_part	4143385	4153437	306.2	-	.	ID=blk-186.1.Em0020g589a;Parent=blk-186;Target=g2965.t1 4471435 4481173 -
scaffold_0020	microsynteny	match_part	4158867	4169477	411.8	-	.	ID=blk-186.2.Em0020g591a;Parent=blk-186;Target=g2965.t2 4471435 4481173 -
scaffold_0020	microsynteny	match_part	4172765	4182107	255.0	-	.	ID=blk-186.3.Em0020g592a;Parent=blk-186;Target=g2965.t2 4471435 4481173 -
scaffold_0020	microsynteny	match_part	4187148	4202277	426.0	-	.	ID=blk-186.4.Em0020g594a;Parent=blk-186;Target=g2965.t2 4471435 4481173 -
scaffold_0020	microsynteny	match	5016430	5047824	3	+	.	ID=blk-187;Name=blk-187_to_Bf_V2_89;Target=Bf_V2_89 2107340 2120730
scaffold_0020	microsynteny	match_part	5016430	5021844	204.1	-	.	ID=blk-187.1.Em0020g694a;Parent=blk-187;Target=g13897.t1 2107340 2120730 -
scaffold_0020	microsynteny	match_part	5026882	5034514	268.5	-	.	ID=blk-187.2.Em0020g695a;Parent=blk-187;Target=g13897.t2 2108004 2120730 -
scaffold_0020	microsynteny	match_part	5041831	5047824	282.3	-	.	ID=blk-187.3.Em0020g696a;Parent=blk-187;Target=g13897.t2 2108004 2120730 -
scaffold_0020	microsynteny	match	6048883	6067092	3	+	.	ID=blk-188;Name=blk-188_to_Bf_V2_95;Target=Bf_V2_95 1392163 1404647
scaffold_0020	microsynteny	match_part	6048883	6051842	70.9	-	.	ID=blk-188.1.Em0020g813a;Parent=blk-188;Target=g15171.t3 1392163 1404647 +
scaffold_0020	microsynteny	match_part	6052602	6060435	178.3	+	.	ID=blk-188.2.Em0020g814a;Parent=blk-188;Target=g15170.t1 1369240 1372635 +
scaffold_0020	microsynteny	match_part	6060889	6067092	127.1	-	.	ID=blk-188.3.Em0020g815a;Parent=blk-188;Target=g15171.t2 1372780 1404647 +
scaffold_0020	microsynteny	match	6324622	6352057	3	+	.	ID=blk-189;Name=blk-189_to_Bf_V2_200;Target=Bf_V2_200 910393 926235
scaffold_0020	microsynteny	match_part	6324622	6337097	462.2	+	.	ID=blk-189.1.Em0020g849a;Parent=blk-189;Target=g34111.t2 910393 926235 -
scaffold_0020	microsynteny	match_part	6339022	6345750	426.0	+	.	ID=blk-189.2.Em0020g850a;Parent=blk-189;Target=g34111.t1 910393 926235 -
scaffold_0020	microsynteny	match_part	6348952	6352057	417.5	+	.	ID=blk-189.3.Em0020g851a;Parent=blk-189;Target=g34111.t1 910393 926235 -
scaffold_0020	microsynteny	match	6519498	6560573	5	+	.	ID=blk-190;Name=blk-190_to_Bf_V2_200;Target=Bf_V2_200 910393 926235
scaffold_0020	microsynteny	match_part	6519498	6521703	288.1	-	.	ID=blk-190.1.Em0020g874a;Parent=blk-190;Target=g34111.t2 910393 926235 -
scaffold_0020	microsynteny	match_part	6530274	6533363	436.4	-	.	ID=blk-190.2.Em0020g877a;Parent=blk-190;Target=g34111.t1 910393 926235 -
scaffold_0020	microsynteny	match_part	6540620	6547733	427.2	-	.	ID=blk-190.3.Em0020g879a;Parent=blk-190;Target=g34111.t1 910393 926235 -
scaffold_0020	microsynteny	match_part	6547997	6553743	271.2	-	.	ID=blk-190.4.Em0020g880a;Parent=blk-190;Target=g34111.t1 910393 926235 -
scaffold_0020	microsynteny	match_part	6556959	6560573	151.0	-	.	ID=blk-190.5.Em0020g881a;Parent=blk-190;Target=g34111.t1 910393 926235 -
scaffold_0020	microsynteny	match	6667703	6815493	8	+	.	ID=blk-191;Name=blk-191_to_Bf_V2_174;Target=Bf_V2_174 195251 202601
scaffold_0020	microsynteny	match_part	6667703	6670615	84.0	+	.	ID=blk-191.1.Em0020g896a;Parent=blk-191;Target=g29110.t2 195251 202601 -
scaffold_0020	microsynteny	match_part	6681993	6696320	132.1	+	.	ID=blk-191.2.Em0020g897a;Parent=blk-191;Target=g29110.t1 195251 202601 -
scaffold_0020	microsynteny	match_part	6697473	6713416	168.7	+	.	ID=blk-191.3.Em0020g898a;Parent=blk-191;Target=g29110.t1 195251 202601 -
scaffold_0020	microsynteny	match_part	6713588	6721183	215.3	-	.	ID=blk-191.4.Em0020g899a;Parent=blk-191;Target=g29110.t1 195251 202601 -
scaffold_0020	microsynteny	match_part	6725123	6749208	200.3	+	.	ID=blk-191.5.Em0020g900a;Parent=blk-191;Target=g29110.t1 195251 202601 -
scaffold_0020	microsynteny	match_part	6749490	6760703	204.5	-	.	ID=blk-191.6.Em0020g901a;Parent=blk-191;Target=g29110.t1 195251 202601 -
scaffold_0020	microsynteny	match_part	6779654	6795763	132.9	-	.	ID=blk-191.7.Em0020g903a;Parent=blk-191;Target=g29110.t1 195251 202601 -
scaffold_0020	microsynteny	match_part	6795959	6815493	169.1	-	.	ID=blk-191.8.Em0020g904a;Parent=blk-191;Target=g29110.t1 195251 202601 -
scaffold_0020	microsynteny	match	7579682	7648945	5	+	.	ID=blk-192;Name=blk-192_to_Bf_V2_1;Target=Bf_V2_1 2160989 2173876
scaffold_0020	microsynteny	match_part	7579682	7584882	223.0	-	.	ID=blk-192.1.Em0020g1041a;Parent=blk-192;Target=g176.t1 2160989 2171992 -
scaffold_0020	microsynteny	match_part	7595722	7604251	152.9	+	.	ID=blk-192.2.Em0020g1043a;Parent=blk-192;Target=g176.t2 2160989 2173876 -
scaffold_0020	microsynteny	match_part	7604928	7611842	223.4	-	.	ID=blk-192.3.Em0020g1044a;Parent=blk-192;Target=g176.t2 2160989 2173876 -
scaffold_0020	microsynteny	match_part	7626156	7635202	117.5	-	.	ID=blk-192.4.Em0020g1047a;Parent=blk-192;Target=g176.t2 2160989 2173876 -
scaffold_0020	microsynteny	match_part	7644156	7648945	167.5	-	.	ID=blk-192.5.Em0020g1049a;Parent=blk-192;Target=g176.t2 2160989 2173876 -
scaffold_0021	microsynteny	match	396053	407902	3	+	.	ID=blk-193;Name=blk-193_to_Bf_V2_42;Target=Bf_V2_42 362844 373061
scaffold_0021	microsynteny	match_part	396053	401112	137.1	-	.	ID=blk-193.1.Em0021g47a;Parent=blk-193;Target=g10072.t2 362844 373061 +
scaffold_0021	microsynteny	match_part	401451	404632	134.8	-	.	ID=blk-193.2.Em0021g48a;Parent=blk-193;Target=g10072.t1 362850 373061 +
scaffold_0021	microsynteny	match_part	404703	407902	119.8	-	.	ID=blk-193.3.Em0021g49a;Parent=blk-193;Target=g10072.t1 362850 373061 +
scaffold_0021	microsynteny	match	921112	930136	3	+	.	ID=blk-194;Name=blk-194_to_Bf_V2_275;Target=Bf_V2_275 240976 250857
scaffold_0021	microsynteny	match_part	921112	922916	176.8	+	.	ID=blk-194.1.Em0021g130a;Parent=blk-194;Target=g42702.t1 240976 250857 +
scaffold_0021	microsynteny	match_part	926032	927786	176.0	+	.	ID=blk-194.2.Em0021g131a;Parent=blk-194;Target=g42702.t2 240976 250857 +
scaffold_0021	microsynteny	match_part	928782	930136	178.3	+	.	ID=blk-194.3.Em0021g132a;Parent=blk-194;Target=g42702.t2 240976 250857 +
scaffold_0021	microsynteny	match	996704	1005742	3	+	.	ID=blk-195;Name=blk-195_to_Bf_V2_275;Target=Bf_V2_275 240976 250857
scaffold_0021	microsynteny	match_part	996704	998052	172.2	-	.	ID=blk-195.1.Em0021g144a;Parent=blk-195;Target=g42702.t1 240976 250857 +
scaffold_0021	microsynteny	match_part	999053	1000812	176.0	-	.	ID=blk-195.2.Em0021g145a;Parent=blk-195;Target=g42702.t2 240976 250857 +
scaffold_0021	microsynteny	match_part	1003964	1005742	176.8	-	.	ID=blk-195.3.Em0021g146a;Parent=blk-195;Target=g42702.t2 240976 250857 +
scaffold_0021	microsynteny	match	2752376	2779671	3	-	.	ID=blk-196;Name=blk-196_to_Bf_V2_135;Target=Bf_V2_135 1150029 1169802
scaffold_0021	microsynteny	match_part	2752376	2753512	68.9	+	.	ID=blk-196.1.Em0021g396a;Parent=blk-196;Target=g21567.t1 1169802 1171777 +
scaffold_0021	microsynteny	match_part	2764807	2774399	69.7	+	.	ID=blk-196.2.Em0021g398a;Parent=blk-196;Target=g21566.t1 1164686 1165591 +
scaffold_0021	microsynteny	match_part	2774607	2779671	79.7	+	.	ID=blk-196.3.Em0021g399a;Parent=blk-196;Target=g21561.t1 1148035 1150029 +
scaffold_0021	microsynteny	match	2957547	2990947	3	+	.	ID=blk-197;Name=blk-197_to_Bf_V2_282;Target=Bf_V2_282 487797 493181
scaffold_0021	microsynteny	match_part	2957547	2963457	125.6	-	.	ID=blk-197.1.Em0021g420a;Parent=blk-197;Target=g43148.t1 487797 493181 +
scaffold_0021	microsynteny	match_part	2966477	2970667	407.1	-	.	ID=blk-197.2.Em0021g422a;Parent=blk-197;Target=g43148.t2 487761 493181 +
scaffold_0021	microsynteny	match_part	2973213	2990947	543.1	-	.	ID=blk-197.3.Em0021g423a;Parent=blk-197;Target=g43148.t2 487761 493181 +
scaffold_0021	microsynteny	match	4535673	4569980	3	+	.	ID=blk-198;Name=blk-198_to_Bf_V2_199;Target=Bf_V2_199 35263 83402
scaffold_0021	microsynteny	match_part	4535673	4539300	62.0	-	.	ID=blk-198.1.Em0021g572a;Parent=blk-198;Target=g33919.t1 35263 58758 -
scaffold_0021	microsynteny	match_part	4540102	4550800	224.2	-	.	ID=blk-198.2.Em0021g573a;Parent=blk-198;Target=g33919.t2 35263 58758 -
scaffold_0021	microsynteny	match_part	4568910	4569980	187.6	-	.	ID=blk-198.3.Em0021g575a;Parent=blk-198;Target=g33920.t1 62306 83402 -
scaffold_0021	microsynteny	match	6613966	6650108	4	+	.	ID=blk-199;Name=blk-199_to_Bf_V2_104;Target=Bf_V2_104 2666318 2684942
scaffold_0021	microsynteny	match_part	6613966	6628350	528.1	-	.	ID=blk-199.1.Em0021g790a;Parent=blk-199;Target=g17041.t1 2666318 2684942 -
scaffold_0021	microsynteny	match_part	6628450	6629420	134.4	+	.	ID=blk-199.2.Em0021g791a;Parent=blk-199;Target=g17042.t1 2689466 2695342 +
scaffold_0021	microsynteny	match_part	6630289	6635380	146.4	-	.	ID=blk-199.3.Em0021g792a;Parent=blk-199;Target=g17042.t1 2689466 2695342 +
scaffold_0021	microsynteny	match_part	6635480	6650108	594.7	+	.	ID=blk-199.4.Em0021g793a;Parent=blk-199;Target=g17041.t2 2666318 2684942 -
scaffold_0021	microsynteny	match	6806721	6830630	3	-	.	ID=blk-200;Name=blk-200_to_Bf_V2_196;Target=Bf_V2_196 6250726 6260783
scaffold_0021	microsynteny	match_part	6806721	6809000	49.3	-	.	ID=blk-200.1.Em0021g821a;Parent=blk-200;Target=g33188.t1 6260783 6267925 +
scaffold_0021	microsynteny	match_part	6816924	6818400	47.8	-	.	ID=blk-200.2.Em0021g823a;Parent=blk-200;Target=g33190.t1 6277442 6284518 +
scaffold_0021	microsynteny	match_part	6818474	6830630	419.5	-	.	ID=blk-200.3.Em0021g824a;Parent=blk-200;Target=g33186.t2 6237360 6250726 +
scaffold_0021	microsynteny	match	7252631	7275204	3	+	.	ID=blk-201;Name=blk-201_to_Bf_V2_196;Target=Bf_V2_196 7619805 7655222
scaffold_0021	microsynteny	match_part	7252631	7256580	421.0	-	.	ID=blk-201.1.Em0021g914a;Parent=blk-201;Target=g33309.t1 7619805 7637775 -
scaffold_0021	microsynteny	match_part	7256677	7264430	1733.8	-	.	ID=blk-201.2.Em0021g915a;Parent=blk-201;Target=g33309.t2 7619805 7637775 -
scaffold_0021	microsynteny	match_part	7270760	7275204	123.2	+	.	ID=blk-201.3.Em0021g917a;Parent=blk-201;Target=g33311.t1 7645843 7655222 -
scaffold_0665	microsynteny	match	1	14303	3	+	.	ID=blk-202;Name=blk-202_to_Bf_V2_25;Target=Bf_V2_25 2384283 2402710
scaffold_0665	microsynteny	match_part	1	5450	58.9	+	.	ID=blk-202.1.Em0665g1a;Parent=blk-202;Target=g5707.t2 2384283 2402710 +
scaffold_0665	microsynteny	match_part	5506	9588	153.7	+	.	ID=blk-202.2.Em0665g2a;Parent=blk-202;Target=g5707.t1 2384283 2402710 +
scaffold_0665	microsynteny	match_part	9666	14303	183.7	+	.	ID=blk-202.3.Em0665g3a;Parent=blk-202;Target=g5707.t1 2384283 2402710 +
scaffold_0029	microsynteny	match	285728	361836	3	+	.	ID=blk-203;Name=blk-203_to_Bf_V2_67;Target=Bf_V2_67 367434 377185
scaffold_0029	microsynteny	match_part	285728	307706	235.3	-	.	ID=blk-203.1.Em0029g26a;Parent=blk-203;Target=g12643.t2 367434 377185 -
scaffold_0029	microsynteny	match_part	323696	325276	53.5	+	.	ID=blk-203.2.Em0029g28a;Parent=blk-203;Target=g12643.t1 367434 377185 -
scaffold_0029	microsynteny	match_part	325917	361836	137.5	-	.	ID=blk-203.3.Em0029g29a;Parent=blk-203;Target=g12643.t1 367434 377185 -
scaffold_0026	microsynteny	match	369282	427642	3	-	.	ID=blk-204;Name=blk-204_to_Bf_V2_205;Target=Bf_V2_205 1280348 1299133
scaffold_0026	microsynteny	match_part	369282	381759	498.0	+	.	ID=blk-204.1.Em0026g48a;Parent=blk-204;Target=g34738.t2 1299133 1312638 +
scaffold_0026	microsynteny	match_part	410545	420692	616.7	-	.	ID=blk-204.2.Em0026g51a;Parent=blk-204;Target=g34738.t1 1299136 1312638 +
scaffold_0026	microsynteny	match_part	420743	427642	115.2	-	.	ID=blk-204.3.Em0026g52a;Parent=blk-204;Target=g34736.t1 1278477 1280348 +
scaffold_0666	microsynteny	match	8790	14676	3	+	.	ID=blk-205;Name=blk-205_to_Bf_V2_93;Target=Bf_V2_93 558387 569206
scaffold_0666	microsynteny	match_part	8790	10856	79.0	-	.	ID=blk-205.1.Em0666g4a;Parent=blk-205;Target=g14558.t1 558387 569206 +
scaffold_0666	microsynteny	match_part	11110	12176	152.9	-	.	ID=blk-205.2.Em0666g5a;Parent=blk-205;Target=g14558.t2 558387 569206 +
scaffold_0666	microsynteny	match_part	12296	14676	79.0	+	.	ID=blk-205.3.Em0666g6a;Parent=blk-205;Target=g14558.t2 558387 569206 +
scaffold_0238	microsynteny	match	1	32136	3	+	.	ID=blk-206;Name=blk-206_to_Bf_V2_34;Target=Bf_V2_34 2421697 2427680
scaffold_0238	microsynteny	match_part	1	10768	167.2	+	.	ID=blk-206.1.Em0238g1a;Parent=blk-206;Target=g7566.t2 2421697 2427689 -
scaffold_0238	microsynteny	match_part	13973	17286	156.4	-	.	ID=blk-206.2.Em0238g2a;Parent=blk-206;Target=g7566.t1 2421697 2427680 -
scaffold_0238	microsynteny	match_part	23013	32136	176.4	-	.	ID=blk-206.3.Em0238g4a;Parent=blk-206;Target=g7566.t1 2421697 2427680 -
scaffold_0018	microsynteny	match	345477	365029	3	-	.	ID=blk-207;Name=blk-207_to_Bf_V2_111;Target=Bf_V2_111 393831 398639
scaffold_0018	microsynteny	match_part	345477	348746	178.7	-	.	ID=blk-207.1.Em0018g67a;Parent=blk-207;Target=g17801.t2 398639 411335 -
scaffold_0018	microsynteny	match_part	359327	360106	163.7	-	.	ID=blk-207.2.Em0018g69a;Parent=blk-207;Target=g17800.t1 394211 395088 +
scaffold_0018	microsynteny	match_part	360206	365029	122.1	+	.	ID=blk-207.3.Em0018g70a;Parent=blk-207;Target=g17799.t1 376708 393831 -
scaffold_0018	microsynteny	match	1067526	1091167	3	+	.	ID=blk-208;Name=blk-208_to_Bf_V2_70;Target=Bf_V2_70 2263350 2267873
scaffold_0018	microsynteny	match_part	1067526	1072130	114.0	+	.	ID=blk-208.1.Em0018g196a;Parent=blk-208;Target=g13203.t2 2263350 2280877 -
scaffold_0018	microsynteny	match_part	1078146	1083049	107.5	+	.	ID=blk-208.2.Em0018g197a;Parent=blk-208;Target=g13203.t1 2263350 2267873 -
scaffold_0018	microsynteny	match_part	1087246	1091167	93.2	+	.	ID=blk-208.3.Em0018g198a;Parent=blk-208;Target=g13203.t1 2263350 2267873 -
scaffold_0018	microsynteny	match	1198436	1207918	3	+	.	ID=blk-209;Name=blk-209_to_Bf_V2_14;Target=Bf_V2_14 582875 589392
scaffold_0018	microsynteny	match_part	1198436	1200392	174.5	+	.	ID=blk-209.1.Em0018g216a;Parent=blk-209;Target=g2628.t1 582875 589392 +
scaffold_0018	microsynteny	match_part	1200706	1202840	72.8	+	.	ID=blk-209.2.Em0018g217a;Parent=blk-209;Target=g2628.t2 582875 589392 +
scaffold_0018	microsynteny	match_part	1206356	1207918	224.2	+	.	ID=blk-209.3.Em0018g218a;Parent=blk-209;Target=g2628.t2 582875 589392 +
scaffold_0018	microsynteny	match	1257375	1266956	3	+	.	ID=blk-210;Name=blk-210_to_Bf_V2_14;Target=Bf_V2_14 582875 589392
scaffold_0018	microsynteny	match_part	1257375	1259086	231.1	-	.	ID=blk-210.1.Em0018g225a;Parent=blk-210;Target=g2628.t1 582875 589392 +
scaffold_0018	microsynteny	match_part	1262637	1264676	154.1	-	.	ID=blk-210.2.Em0018g226a;Parent=blk-210;Target=g2628.t2 582875 589392 +
scaffold_0018	microsynteny	match_part	1265003	1266956	216.9	-	.	ID=blk-210.3.Em0018g227a;Parent=blk-210;Target=g2628.t2 582875 589392 +
scaffold_0018	microsynteny	match	2287481	2312070	3	+	.	ID=blk-211;Name=blk-211_to_Bf_V2_43;Target=Bf_V2_43 1405172 1430928
scaffold_0018	microsynteny	match_part	2287481	2294330	854.4	-	.	ID=blk-211.1.Em0018g378a;Parent=blk-211;Target=g10364.t2 1405172 1430928 +
scaffold_0018	microsynteny	match_part	2298890	2306560	676.0	-	.	ID=blk-211.2.Em0018g379a;Parent=blk-211;Target=g10364.t1 1405172 1430928 +
scaffold_0018	microsynteny	match_part	2306671	2312070	90.5	-	.	ID=blk-211.3.Em0018g380a;Parent=blk-211;Target=g10364.t1 1405172 1430928 +
scaffold_0018	microsynteny	match	2636157	2669129	4	+	.	ID=blk-212;Name=blk-212_to_Bf_V2_90;Target=Bf_V2_90 246763 258991
scaffold_0018	microsynteny	match_part	2636157	2638879	336.7	-	.	ID=blk-212.1.Em0018g432a;Parent=blk-212;Target=g13992.t1 246763 258991 -
scaffold_0018	microsynteny	match_part	2640243	2642329	403.3	-	.	ID=blk-212.2.Em0018g433a;Parent=blk-212;Target=g13992.t2 246763 258991 -
scaffold_0018	microsynteny	match_part	2650730	2654399	439.5	-	.	ID=blk-212.3.Em0018g435a;Parent=blk-212;Target=g13992.t2 246763 258991 -
scaffold_0018	microsynteny	match_part	2667310	2669129	214.5	-	.	ID=blk-212.4.Em0018g436a;Parent=blk-212;Target=g13992.t2 246763 258991 -
scaffold_0018	microsynteny	match	2992127	3059736	4	+	.	ID=blk-213;Name=blk-213_to_Bf_V2_90;Target=Bf_V2_90 246763 258991
scaffold_0018	microsynteny	match_part	2992127	3004206	444.5	-	.	ID=blk-213.1.Em0018g478a;Parent=blk-213;Target=g13992.t1 246763 258991 -
scaffold_0018	microsynteny	match_part	3012973	3015776	389.4	-	.	ID=blk-213.2.Em0018g479a;Parent=blk-213;Target=g13992.t2 246763 258991 -
scaffold_0018	microsynteny	match_part	3038102	3041696	495.4	-	.	ID=blk-213.3.Em0018g480a;Parent=blk-213;Target=g13992.t2 246763 258991 -
scaffold_0018	microsynteny	match_part	3057089	3059736	481.1	-	.	ID=blk-213.4.Em0018g482a;Parent=blk-213;Target=g13992.t2 246763 258991 -
scaffold_0018	microsynteny	match	5007321	5053310	5	+	.	ID=blk-214;Name=blk-214_to_Bf_V2_14;Target=Bf_V2_14 3244841 3252488
scaffold_0018	microsynteny	match_part	5007321	5014173	334.3	-	.	ID=blk-214.1.Em0018g685a;Parent=blk-214;Target=g2862.t1 3244841 3252488 +
scaffold_0018	microsynteny	match_part	5014973	5023995	614.0	+	.	ID=blk-214.2.Em0018g686a;Parent=blk-214;Target=g2859.t1 3228074 3232192 +
scaffold_0018	microsynteny	match_part	5028070	5033943	178.3	-	.	ID=blk-214.3.Em0018g688a;Parent=blk-214;Target=g2859.t1 3228074 3232192 +
scaffold_0018	microsynteny	match_part	5035543	5042071	330.9	+	.	ID=blk-214.4.Em0018g689a;Parent=blk-214;Target=g2862.t2 3242346 3252488 +
scaffold_0018	microsynteny	match_part	5046293	5053310	250.4	+	.	ID=blk-214.5.Em0018g691a;Parent=blk-214;Target=g2862.t2 3242346 3252488 +
scaffold_0018	microsynteny	match	5198857	5220225	4	+	.	ID=blk-215;Name=blk-215_to_Bf_V2_272;Target=Bf_V2_272 58060 62812
scaffold_0018	microsynteny	match_part	5198857	5200543	74.7	-	.	ID=blk-215.1.Em0018g707a;Parent=blk-215;Target=g42419.t1 58060 62779 -
scaffold_0018	microsynteny	match_part	5201604	5202803	100.1	-	.	ID=blk-215.2.Em0018g708a;Parent=blk-215;Target=g42419.t2 58060 62812 -
scaffold_0018	microsynteny	match_part	5205032	5209963	154.8	-	.	ID=blk-215.3.Em0018g710a;Parent=blk-215;Target=g42419.t2 58060 62812 -
scaffold_0018	microsynteny	match_part	5218933	5220225	69.7	+	.	ID=blk-215.4.Em0018g712a;Parent=blk-215;Target=g42419.t2 58060 62812 -
scaffold_0018	microsynteny	match	5419887	5460666	4	+	.	ID=blk-216;Name=blk-216_to_Bf_V2_97;Target=Bf_V2_97 757148 760525
scaffold_0018	microsynteny	match_part	5419887	5421520	183.7	-	.	ID=blk-216.1.Em0018g737a;Parent=blk-216;Target=g15629.t1 757148 760525 +
scaffold_0018	microsynteny	match_part	5425028	5426520	163.7	-	.	ID=blk-216.2.Em0018g738a;Parent=blk-216;Target=g15629.t2 757148 760525 +
scaffold_0018	microsynteny	match_part	5429060	5435581	105.9	+	.	ID=blk-216.3.Em0018g739a;Parent=blk-216;Target=g15629.t2 757148 760525 +
scaffold_0018	microsynteny	match_part	5456860	5460666	164.5	+	.	ID=blk-216.4.Em0018g742a;Parent=blk-216;Target=g15629.t2 757148 760525 +
scaffold_0018	microsynteny	match	5523970	5565770	3	+	.	ID=blk-217;Name=blk-217_to_Bf_V2_38;Target=Bf_V2_38 1076246 1080344
scaffold_0018	microsynteny	match_part	5523970	5529338	121.3	+	.	ID=blk-217.1.Em0018g747a;Parent=blk-217;Target=g8481.t1 1076246 1080344 -
scaffold_0018	microsynteny	match_part	5559704	5561220	178.3	-	.	ID=blk-217.2.Em0018g749a;Parent=blk-217;Target=g8481.t2 1076246 1080344 -
scaffold_0018	microsynteny	match_part	5564586	5565770	187.2	-	.	ID=blk-217.3.Em0018g751a;Parent=blk-217;Target=g8481.t2 1076246 1080344 -
scaffold_0018	microsynteny	match	5679519	5725257	5	+	.	ID=blk-218;Name=blk-218_to_Bf_V2_34;Target=Bf_V2_34 2428119 2446540
scaffold_0018	microsynteny	match_part	5679519	5681209	184.1	-	.	ID=blk-218.1.Em0018g765a;Parent=blk-218;Target=g7567.t2 2428119 2430816 +
scaffold_0018	microsynteny	match_part	5681702	5683059	183.7	-	.	ID=blk-218.2.Em0018g766a;Parent=blk-218;Target=g7568.t1 2431839 2435272 +
scaffold_0018	microsynteny	match_part	5703978	5705169	157.5	-	.	ID=blk-218.3.Em0018g768a;Parent=blk-218;Target=g7571.t3 2444327 2446540 +
scaffold_0018	microsynteny	match_part	5705815	5709139	157.5	-	.	ID=blk-218.4.Em0018g769a;Parent=blk-218;Target=g7571.t3 2444327 2446540 +
scaffold_0018	microsynteny	match_part	5722349	5725257	151.0	+	.	ID=blk-218.5.Em0018g771a;Parent=blk-218;Target=g7571.t3 2444327 2446540 +
scaffold_0018	microsynteny	match	6276920	6304891	3	+	.	ID=blk-219;Name=blk-219_to_Bf_V2_61;Target=Bf_V2_61 479574 491514
scaffold_0018	microsynteny	match_part	6276920	6282693	118.2	+	.	ID=blk-219.1.Em0018g852a;Parent=blk-219;Target=g11357.t2 479574 491514 -
scaffold_0018	microsynteny	match_part	6295650	6299543	126.3	+	.	ID=blk-219.2.Em0018g854a;Parent=blk-219;Target=g11357.t1 479574 491514 -
scaffold_0018	microsynteny	match_part	6300990	6304891	117.5	+	.	ID=blk-219.3.Em0018g855a;Parent=blk-219;Target=g11357.t1 479574 491514 -
scaffold_0018	microsynteny	match	7537556	7544722	4	+	.	ID=blk-220;Name=blk-220_to_Bf_V2_139;Target=Bf_V2_139 236250 244291
scaffold_0018	microsynteny	match_part	7537556	7540002	310.8	-	.	ID=blk-220.1.Em0018g1058a;Parent=blk-220;Target=g22600.t1 236250 244291 +
scaffold_0018	microsynteny	match_part	7540083	7542512	327.4	-	.	ID=blk-220.2.Em0018g1059a;Parent=blk-220;Target=g22600.t2 236250 244291 +
scaffold_0018	microsynteny	match_part	7542563	7543452	234.2	-	.	ID=blk-220.3.Em0018g1060a;Parent=blk-220;Target=g22600.t2 236250 244291 +
scaffold_0018	microsynteny	match_part	7544073	7544722	111.3	-	.	ID=blk-220.4.Em0018g1061a;Parent=blk-220;Target=g22600.t2 236250 244291 +
scaffold_0018	microsynteny	match	7707912	7725096	3	+	.	ID=blk-221;Name=blk-221_to_Bf_V2_14;Target=Bf_V2_14 1555300 1581375
scaffold_0018	microsynteny	match_part	7707912	7713186	144.8	+	.	ID=blk-221.1.Em0018g1104a;Parent=blk-221;Target=g2724.t2 1555300 1581375 +
scaffold_0018	microsynteny	match_part	7713242	7717206	522.7	+	.	ID=blk-221.2.Em0018g1105a;Parent=blk-221;Target=g2724.t1 1555300 1581375 +
scaffold_0018	microsynteny	match_part	7717302	7725096	57.4	+	.	ID=blk-221.3.Em0018g1106a;Parent=blk-221;Target=g2724.t1 1555300 1581375 +
scaffold_0018	microsynteny	match	8080661	8102833	4	-	.	ID=blk-222;Name=blk-222_to_Bf_V2_187;Target=Bf_V2_187 6660774 6708483
scaffold_0018	microsynteny	match_part	8080661	8093283	142.1	-	.	ID=blk-222.1.Em0018g1176a;Parent=blk-222;Target=g31850.t1 6708483 6712418 +
scaffold_0018	microsynteny	match_part	8096463	8098161	85.1	+	.	ID=blk-222.2.Em0018g1177a;Parent=blk-222;Target=g31848.t1 6675307 6683005 -
scaffold_0018	microsynteny	match_part	8098183	8100433	260.8	-	.	ID=blk-222.3.Em0018g1178a;Parent=blk-222;Target=g31847.t1 6662451 6671671 +
scaffold_0018	microsynteny	match_part	8101594	8102833	254.6	-	.	ID=blk-222.4.Em0018g1180a;Parent=blk-222;Target=g31846.t1 6656129 6660774 -
scaffold_0018	microsynteny	match	8166073	8190327	4	+	.	ID=blk-223;Name=blk-223_to_Bf_V2_187;Target=Bf_V2_187 6656129 6712418
scaffold_0018	microsynteny	match_part	8166073	8167407	259.6	+	.	ID=blk-223.1.Em0018g1189a;Parent=blk-223;Target=g31846.t1 6656129 6660774 -
scaffold_0018	microsynteny	match_part	8168843	8170816	261.9	+	.	ID=blk-223.2.Em0018g1191a;Parent=blk-223;Target=g31847.t1 6662451 6671671 +
scaffold_0018	microsynteny	match_part	8170838	8172533	85.1	-	.	ID=blk-223.3.Em0018g1192a;Parent=blk-223;Target=g31848.t1 6675307 6683005 -
scaffold_0018	microsynteny	match_part	8175633	8190327	95.1	+	.	ID=blk-223.4.Em0018g1193a;Parent=blk-223;Target=g31850.t1 6708483 6712418 +
scaffold_0013	microsynteny	match	310323	374723	5	+	.	ID=blk-224;Name=blk-224_to_Bf_V2_204;Target=Bf_V2_204 353790 359038
scaffold_0013	microsynteny	match_part	310323	311953	322.0	+	.	ID=blk-224.1.Em0013g56a;Parent=blk-224;Target=g34458.t1 353790 359026 -
scaffold_0013	microsynteny	match_part	315453	319281	347.4	+	.	ID=blk-224.2.Em0013g58a;Parent=blk-224;Target=g34458.t2 353790 359038 -
scaffold_0013	microsynteny	match_part	341033	345495	199.1	+	.	ID=blk-224.3.Em0013g60a;Parent=blk-224;Target=g34458.t2 353790 359038 -
scaffold_0013	microsynteny	match_part	355658	365313	371.3	-	.	ID=blk-224.4.Em0013g62a;Parent=blk-224;Target=g34458.t2 353790 359038 -
scaffold_0013	microsynteny	match_part	369607	374723	494.6	-	.	ID=blk-224.5.Em0013g65a;Parent=blk-224;Target=g34458.t2 353790 359038 -
scaffold_0013	microsynteny	match	635662	646593	3	-	.	ID=blk-225;Name=blk-225_to_Bf_V2_101;Target=Bf_V2_101 285455 287152
scaffold_0013	microsynteny	match_part	635662	637193	88.6	-	.	ID=blk-225.1.Em0013g95a;Parent=blk-225;Target=g16568.t1 287152 288092 +
scaffold_0013	microsynteny	match_part	640683	642048	227.6	+	.	ID=blk-225.2.Em0013g97a;Parent=blk-225;Target=g16567.t1 264262 285455 -
scaffold_0013	microsynteny	match_part	645383	646593	157.1	+	.	ID=blk-225.3.Em0013g99a;Parent=blk-225;Target=g16567.t1 264262 285455 -
scaffold_0013	microsynteny	match	646629	669667	3	+	.	ID=blk-226;Name=blk-226_to_Bf_V2_100;Target=Bf_V2_100 313801 328817
scaffold_0013	microsynteny	match_part	646629	651823	264.6	-	.	ID=blk-226.1.Em0013g100a;Parent=blk-226;Target=g16386.t2 313801 328817 -
scaffold_0013	microsynteny	match_part	657126	664083	265.8	-	.	ID=blk-226.2.Em0013g101a;Parent=blk-226;Target=g16386.t1 313801 328817 -
scaffold_0013	microsynteny	match_part	664233	669667	269.2	+	.	ID=blk-226.3.Em0013g102a;Parent=blk-226;Target=g16386.t1 313801 328817 -
scaffold_0013	microsynteny	match	1485813	1512297	4	+	.	ID=blk-227;Name=blk-227_to_Bf_V2_40;Target=Bf_V2_40 1438674 1452432
scaffold_0013	microsynteny	match_part	1485813	1490540	145.2	+	.	ID=blk-227.1.Em0013g239a;Parent=blk-227;Target=g9442.t1 1438674 1452432 -
scaffold_0013	microsynteny	match_part	1491044	1503633	142.9	-	.	ID=blk-227.2.Em0013g240a;Parent=blk-227;Target=g9442.t2 1438674 1452432 -
scaffold_0013	microsynteny	match_part	1508223	1509411	169.9	+	.	ID=blk-227.3.Em0013g241a;Parent=blk-227;Target=g9442.t2 1438674 1452432 -
scaffold_0013	microsynteny	match_part	1509953	1512297	204.9	+	.	ID=blk-227.4.Em0013g242a;Parent=blk-227;Target=g9442.t2 1438674 1452432 -
scaffold_0013	microsynteny	match	2393124	2424460	3	+	.	ID=blk-228;Name=blk-228_to_Bf_V2_36;Target=Bf_V2_36 4389337 4399385
scaffold_0013	microsynteny	match_part	2393124	2406040	297.7	-	.	ID=blk-228.1.Em0013g391a;Parent=blk-228;Target=g8227.t2 4389337 4399385 +
scaffold_0013	microsynteny	match_part	2415025	2418530	170.2	-	.	ID=blk-228.2.Em0013g392a;Parent=blk-228;Target=g8227.t1 4389337 4399385 +
scaffold_0013	microsynteny	match_part	2422869	2424460	134.8	-	.	ID=blk-228.3.Em0013g394a;Parent=blk-228;Target=g8227.t1 4389337 4399385 +
scaffold_0013	microsynteny	match	6398957	6420787	3	+	.	ID=blk-229;Name=blk-229_to_Bf_V2_122;Target=Bf_V2_122 1930556 1956116
scaffold_0013	microsynteny	match_part	6398957	6402749	195.3	+	.	ID=blk-229.1.Em0013g856a;Parent=blk-229;Target=g19664.t2 1930556 1956116 +
scaffold_0013	microsynteny	match_part	6409027	6416413	174.9	+	.	ID=blk-229.2.Em0013g858a;Parent=blk-229;Target=g19664.t1 1930556 1956116 +
scaffold_0013	microsynteny	match_part	6417412	6420787	186.4	-	.	ID=blk-229.3.Em0013g859a;Parent=blk-229;Target=g19664.t1 1930556 1956116 +
scaffold_0013	microsynteny	match	7245129	7260359	3	+	.	ID=blk-230;Name=blk-230_to_Bf_V2_155;Target=Bf_V2_155 1022628 1029545
scaffold_0013	microsynteny	match_part	7245129	7250613	89.4	+	.	ID=blk-230.1.Em0013g954a;Parent=blk-230;Target=g26042.t2 1022628 1030597 -
scaffold_0013	microsynteny	match_part	7255883	7257179	104.0	-	.	ID=blk-230.2.Em0013g955a;Parent=blk-230;Target=g26042.t1 1022628 1029545 -
scaffold_0013	microsynteny	match_part	7258129	7260359	293.9	-	.	ID=blk-230.3.Em0013g956a;Parent=blk-230;Target=g26042.t1 1022628 1029545 -
scaffold_0013	microsynteny	match	7447749	7482076	3	+	.	ID=blk-231;Name=blk-231_to_Bf_V2_122;Target=Bf_V2_122 928215 941471
scaffold_0013	microsynteny	match_part	7447749	7457381	66.2	+	.	ID=blk-231.1.Em0013g988a;Parent=blk-231;Target=g19571.t2 928215 941471 +
scaffold_0013	microsynteny	match_part	7458469	7472090	113.6	+	.	ID=blk-231.2.Em0013g989a;Parent=blk-231;Target=g19571.t1 928215 941471 +
scaffold_0013	microsynteny	match_part	7472329	7482076	115.2	+	.	ID=blk-231.3.Em0013g990a;Parent=blk-231;Target=g19571.t1 928215 941471 +
scaffold_0012	microsynteny	match	338587	377334	5	+	.	ID=blk-232;Name=blk-232_to_Bf_V2_27;Target=Bf_V2_27 1617860 1637784
scaffold_0012	microsynteny	match_part	338587	341336	325.1	-	.	ID=blk-232.1.Em0012g46a;Parent=blk-232;Target=g6072.t1 1617860 1637784 +
scaffold_0012	microsynteny	match_part	344446	348707	119.0	+	.	ID=blk-232.2.Em0012g47a;Parent=blk-232;Target=g6072.t2 1631088 1637784 +
scaffold_0012	microsynteny	match_part	352656	359185	292.4	+	.	ID=blk-232.3.Em0012g48a;Parent=blk-232;Target=g6072.t2 1631088 1637784 +
scaffold_0012	microsynteny	match_part	360024	366416	203.0	-	.	ID=blk-232.4.Em0012g49a;Parent=blk-232;Target=g6072.t2 1631088 1637784 +
scaffold_0012	microsynteny	match_part	367886	377334	55.5	+	.	ID=blk-232.5.Em0012g50a;Parent=blk-232;Target=g6072.t2 1631088 1637784 +
scaffold_0011	microsynteny	match	443746	476814	6	+	.	ID=blk-233;Name=blk-233_to_Bf_V2_25;Target=Bf_V2_25 1124149 1127499
scaffold_0011	microsynteny	match_part	443746	445304	305.8	+	.	ID=blk-233.1.Em0011g93a;Parent=blk-233;Target=g5573.t2 1124149 1132043 +
scaffold_0011	microsynteny	match_part	448946	450555	339.3	+	.	ID=blk-233.2.Em0011g95a;Parent=blk-233;Target=g5573.t3 1129224 1132043 +
scaffold_0011	microsynteny	match_part	451306	454667	312.8	+	.	ID=blk-233.3.Em0011g96a;Parent=blk-233;Target=g5573.t3 1129224 1132043 +
scaffold_0011	microsynteny	match_part	458886	467374	215.7	+	.	ID=blk-233.4.Em0011g97a;Parent=blk-233;Target=g5573.t3 1129224 1132043 +
scaffold_0011	microsynteny	match_part	472686	474698	52.4	+	.	ID=blk-233.5.Em0011g98a;Parent=blk-233;Target=g5575.t2 1142506 1155382 +
scaffold_0011	microsynteny	match_part	474856	476814	117.5	+	.	ID=blk-233.6.Em0011g99a;Parent=blk-233;Target=g5573.t1 1124149 1127499 +
scaffold_0011	microsynteny	match	1242200	1274128	3	+	.	ID=blk-234;Name=blk-234_to_Bf_V2_113;Target=Bf_V2_113 407138 427733
scaffold_0011	microsynteny	match_part	1242200	1244321	95.1	+	.	ID=blk-234.1.Em0011g221a;Parent=blk-234;Target=g18048.t2 407138 427733 +
scaffold_0011	microsynteny	match_part	1250410	1258886	181.8	+	.	ID=blk-234.2.Em0011g223a;Parent=blk-234;Target=g18048.t1 419654 427733 +
scaffold_0011	microsynteny	match_part	1266250	1274128	361.7	+	.	ID=blk-234.3.Em0011g225a;Parent=blk-234;Target=g18048.t1 419654 427733 +
scaffold_0011	microsynteny	match	1274714	1375760	3	+	.	ID=blk-235;Name=blk-235_to_Bf_V2_99;Target=Bf_V2_99 994407 1023343
scaffold_0011	microsynteny	match_part	1274714	1312790	497.7	-	.	ID=blk-235.1.Em0011g226a;Parent=blk-235;Target=g16328.t1 994407 1009071 -
scaffold_0011	microsynteny	match_part	1326668	1345690	205.3	-	.	ID=blk-235.2.Em0011g227a;Parent=blk-235;Target=g16333.t1 1020312 1023343 -
scaffold_0011	microsynteny	match_part	1351715	1375760	186.8	-	.	ID=blk-235.3.Em0011g228a;Parent=blk-235;Target=g16333.t1 1020312 1023343 -
scaffold_0011	microsynteny	match	1569520	1639051	6	-	.	ID=blk-236;Name=blk-236_to_Bf_V2_200;Target=Bf_V2_200 1344614 1383960
scaffold_0011	microsynteny	match_part	1569520	1571218	199.1	+	.	ID=blk-236.1.Em0011g254a;Parent=blk-236;Target=g34157.t1 1383960 1386038 -
scaffold_0011	microsynteny	match_part	1573004	1573490	139.0	-	.	ID=blk-236.2.Em0011g255a;Parent=blk-236;Target=g34155.t1 1355666 1361792 +
scaffold_0011	microsynteny	match_part	1576696	1595060	223.8	-	.	ID=blk-236.3.Em0011g256a;Parent=blk-236;Target=g34154.t2 1339922 1344614 +
scaffold_0011	microsynteny	match_part	1612441	1615543	221.9	-	.	ID=blk-236.4.Em0011g258a;Parent=blk-236;Target=g34154.t2 1339922 1344614 +
scaffold_0011	microsynteny	match_part	1616120	1634383	183.7	-	.	ID=blk-236.5.Em0011g259a;Parent=blk-236;Target=g34154.t2 1339922 1344614 +
scaffold_0011	microsynteny	match_part	1637103	1639051	225.3	+	.	ID=blk-236.6.Em0011g260a;Parent=blk-236;Target=g34154.t2 1339922 1344614 +
scaffold_0011	microsynteny	match	1726383	1784013	5	+	.	ID=blk-237;Name=blk-237_to_Bf_V2_200;Target=Bf_V2_200 1339922 1361792
scaffold_0011	microsynteny	match_part	1726383	1733413	228.8	+	.	ID=blk-237.1.Em0011g270a;Parent=blk-237;Target=g34154.t2 1339922 1344614 +
scaffold_0011	microsynteny	match_part	1737503	1741774	197.2	+	.	ID=blk-237.2.Em0011g271a;Parent=blk-237;Target=g34154.t1 1339922 1344614 +
scaffold_0011	microsynteny	match_part	1757113	1761172	203.0	+	.	ID=blk-237.3.Em0011g273a;Parent=blk-237;Target=g34155.t1 1355666 1361792 +
scaffold_0011	microsynteny	match_part	1770303	1771055	144.1	+	.	ID=blk-237.4.Em0011g275a;Parent=blk-237;Target=g34157.t1 1383960 1386038 -
scaffold_0011	microsynteny	match_part	1773374	1784013	47.4	-	.	ID=blk-237.5.Em0011g276a;Parent=blk-237;Target=g34155.t1 1355666 1361792 +
scaffold_0011	microsynteny	match	3769434	3809574	3	+	.	ID=blk-238;Name=blk-238_to_Bf_V2_42;Target=Bf_V2_42 888245 931264
scaffold_0011	microsynteny	match_part	3769434	3775930	373.2	+	.	ID=blk-238.1.Em0011g495a;Parent=blk-238;Target=g10133.t1 888245 931264 +
scaffold_0011	microsynteny	match_part	3779754	3797549	257.7	+	.	ID=blk-238.2.Em0011g497a;Parent=blk-238;Target=g10133.t2 888245 931264 +
scaffold_0011	microsynteny	match_part	3802194	3809574	108.6	+	.	ID=blk-238.3.Em0011g498a;Parent=blk-238;Target=g10133.t2 888245 931264 +
scaffold_0011	microsynteny	match	4337160	4377080	4	+	.	ID=blk-239;Name=blk-239_to_Bf_V2_190;Target=Bf_V2_190 771997 779753
scaffold_0011	microsynteny	match_part	4337160	4342029	68.2	+	.	ID=blk-239.1.Em0011g547a;Parent=blk-239;Target=g32018.t2 771997 780068 -
scaffold_0011	microsynteny	match_part	4345260	4346300	67.4	-	.	ID=blk-239.2.Em0011g549a;Parent=blk-239;Target=g32018.t1 771997 779753 -
scaffold_0011	microsynteny	match_part	4347618	4350640	68.2	-	.	ID=blk-239.3.Em0011g550a;Parent=blk-239;Target=g32018.t1 771997 779753 -
scaffold_0011	microsynteny	match_part	4373070	4377080	68.2	-	.	ID=blk-239.4.Em0011g552a;Parent=blk-239;Target=g32018.t1 771997 779753 -
scaffold_0011	microsynteny	match	5295028	5319370	4	+	.	ID=blk-240;Name=blk-240_to_Bf_V2_186;Target=Bf_V2_186 1815177 1855023
scaffold_0011	microsynteny	match_part	5295028	5300122	269.6	+	.	ID=blk-240.1.Em0011g659a;Parent=blk-240;Target=g31152.t1 1815177 1825819 +
scaffold_0011	microsynteny	match_part	5305418	5309977	241.5	+	.	ID=blk-240.2.Em0011g660a;Parent=blk-240;Target=g31154.t2 1833582 1855023 +
scaffold_0011	microsynteny	match_part	5311738	5317482	189.9	+	.	ID=blk-240.3.Em0011g661a;Parent=blk-240;Target=g31152.t2 1817242 1825819 +
scaffold_0011	microsynteny	match_part	5317588	5319370	146.7	+	.	ID=blk-240.4.Em0011g662a;Parent=blk-240;Target=g31154.t2 1833582 1855023 +
scaffold_0011	microsynteny	match	5469698	5510618	3	+	.	ID=blk-241;Name=blk-241_to_Bf_V2_1;Target=Bf_V2_1 2160989 2173876
scaffold_0011	microsynteny	match_part	5469698	5476872	222.2	+	.	ID=blk-241.1.Em0011g683a;Parent=blk-241;Target=g176.t1 2160989 2171992 -
scaffold_0011	microsynteny	match_part	5480248	5491711	243.0	+	.	ID=blk-241.2.Em0011g684a;Parent=blk-241;Target=g176.t2 2160989 2173876 -
scaffold_0011	microsynteny	match_part	5501792	5510618	245.4	-	.	ID=blk-241.3.Em0011g686a;Parent=blk-241;Target=g176.t2 2160989 2173876 -
scaffold_0011	microsynteny	match	6220648	6338263	5	-	.	ID=blk-242;Name=blk-242_to_Bf_V2_22;Target=Bf_V2_22 2424438 2428528
scaffold_0011	microsynteny	match_part	6220648	6233708	401.4	+	.	ID=blk-242.1.Em0011g764a;Parent=blk-242;Target=g5035.t1 2428528 2448479 -
scaffold_0011	microsynteny	match_part	6246348	6263460	327.8	+	.	ID=blk-242.2.Em0011g766a;Parent=blk-242;Target=g5034.t1 2407616 2424438 +
scaffold_0011	microsynteny	match_part	6264538	6280946	312.4	+	.	ID=blk-242.3.Em0011g767a;Parent=blk-242;Target=g5034.t1 2407616 2424438 +
scaffold_0011	microsynteny	match_part	6294128	6308945	315.1	+	.	ID=blk-242.4.Em0011g769a;Parent=blk-242;Target=g5034.t1 2407616 2424438 +
scaffold_0011	microsynteny	match_part	6309628	6338263	408.3	+	.	ID=blk-242.5.Em0011g770a;Parent=blk-242;Target=g5034.t1 2407616 2424438 +
scaffold_0011	microsynteny	match	6826797	6919171	6	+	.	ID=blk-243;Name=blk-243_to_Bf_V2_65;Target=Bf_V2_65 5379530 5397035
scaffold_0011	microsynteny	match_part	6826797	6844231	1282.7	-	.	ID=blk-243.1.Em0011g841a;Parent=blk-243;Target=g12577.t2 5379530 5396970 -
scaffold_0011	microsynteny	match_part	6846169	6863671	1287.3	-	.	ID=blk-243.2.Em0011g842a;Parent=blk-243;Target=g12577.t1 5379530 5397035 -
scaffold_0011	microsynteny	match_part	6865609	6884021	1174.1	-	.	ID=blk-243.3.Em0011g843a;Parent=blk-243;Target=g12577.t1 5379530 5397035 -
scaffold_0011	microsynteny	match_part	6888012	6892951	129.4	-	.	ID=blk-243.4.Em0011g845a;Parent=blk-243;Target=g12577.t1 5379530 5397035 -
scaffold_0011	microsynteny	match_part	6896329	6910681	926.0	-	.	ID=blk-243.5.Em0011g846a;Parent=blk-243;Target=g12577.t1 5379530 5397035 -
scaffold_0011	microsynteny	match_part	6918385	6919171	141.0	-	.	ID=blk-243.6.Em0011g847a;Parent=blk-243;Target=g12577.t1 5379530 5397035 -
scaffold_0011	microsynteny	match	8141392	8182898	3	+	.	ID=blk-244;Name=blk-244_to_Bf_V2_178;Target=Bf_V2_178 291355 296165
scaffold_0011	microsynteny	match_part	8141392	8143274	322.0	-	.	ID=blk-244.1.Em0011g1008a;Parent=blk-244;Target=g30056.t2 291355 296442 -
scaffold_0011	microsynteny	match_part	8154599	8155384	202.2	-	.	ID=blk-244.2.Em0011g1009a;Parent=blk-244;Target=g30056.t1 291355 296165 -
scaffold_0011	microsynteny	match_part	8180274	8182898	326.2	+	.	ID=blk-244.3.Em0011g1011a;Parent=blk-244;Target=g30056.t1 291355 296165 -
scaffold_0011	microsynteny	match	8533546	8582818	3	-	.	ID=blk-245;Name=blk-245_to_Bf_V2_22;Target=Bf_V2_22 2424438 2428528
scaffold_0011	microsynteny	match_part	8533546	8545108	415.6	-	.	ID=blk-245.1.Em0011g1057a;Parent=blk-245;Target=g5035.t1 2428528 2448479 -
scaffold_0011	microsynteny	match_part	8554647	8571568	404.4	-	.	ID=blk-245.2.Em0011g1059a;Parent=blk-245;Target=g5034.t1 2407616 2424438 +
scaffold_0011	microsynteny	match_part	8574748	8582818	378.6	-	.	ID=blk-245.3.Em0011g1061a;Parent=blk-245;Target=g5034.t1 2407616 2424438 +
scaffold_0011	microsynteny	match	8768268	8826522	3	-	.	ID=blk-246;Name=blk-246_to_Bf_V2_22;Target=Bf_V2_22 2424438 2428528
scaffold_0011	microsynteny	match_part	8768268	8788729	457.6	+	.	ID=blk-246.1.Em0011g1083a;Parent=blk-246;Target=g5035.t1 2428528 2448479 -
scaffold_0011	microsynteny	match_part	8799588	8808063	420.2	+	.	ID=blk-246.2.Em0011g1084a;Parent=blk-246;Target=g5034.t1 2407616 2424438 +
scaffold_0011	microsynteny	match_part	8817118	8826522	170.2	+	.	ID=blk-246.3.Em0011g1086a;Parent=blk-246;Target=g5034.t1 2407616 2424438 +
scaffold_0011	microsynteny	match	9111982	9143308	3	+	.	ID=blk-247;Name=blk-247_to_Bf_V2_127;Target=Bf_V2_127 530675 549311
scaffold_0011	microsynteny	match_part	9111982	9120248	440.7	-	.	ID=blk-247.1.Em0011g1123a;Parent=blk-247;Target=g20090.t2 530675 549311 -
scaffold_0011	microsynteny	match_part	9126310	9138388	279.3	-	.	ID=blk-247.2.Em0011g1124a;Parent=blk-247;Target=g20090.t1 530675 549311 -
scaffold_0011	microsynteny	match_part	9140184	9143308	64.7	-	.	ID=blk-247.3.Em0011g1126a;Parent=blk-247;Target=g20090.t1 530675 549311 -
scaffold_0011	microsynteny	match	9264160	9368040	4	+	.	ID=blk-248;Name=blk-248_to_Bf_V2_127;Target=Bf_V2_127 813318 822636
scaffold_0011	microsynteny	match_part	9264160	9271796	463.4	-	.	ID=blk-248.1.Em0011g1146a;Parent=blk-248;Target=g20106.t2 813318 822636 -
scaffold_0011	microsynteny	match_part	9282987	9302526	306.6	-	.	ID=blk-248.2.Em0011g1148a;Parent=blk-248;Target=g20106.t1 813318 822636 -
scaffold_0011	microsynteny	match_part	9309383	9342116	357.8	-	.	ID=blk-248.3.Em0011g1149a;Parent=blk-248;Target=g20106.t1 813318 822636 -
scaffold_0011	microsynteny	match_part	9352436	9368040	187.2	+	.	ID=blk-248.4.Em0011g1150a;Parent=blk-248;Target=g20106.t1 813318 822636 -
scaffold_0011	microsynteny	match	9498476	9503880	3	+	.	ID=blk-249;Name=blk-249_to_Bf_V2_99;Target=Bf_V2_99 904738 909974
scaffold_0011	microsynteny	match_part	9498476	9500780	258.1	+	.	ID=blk-249.1.Em0011g1162a;Parent=blk-249;Target=g16320.t1 904738 909974 -
scaffold_0011	microsynteny	match_part	9500836	9502030	208.8	+	.	ID=blk-249.2.Em0011g1163a;Parent=blk-249;Target=g16321.t1 911703 918451 -
scaffold_0011	microsynteny	match_part	9502086	9503880	295.8	+	.	ID=blk-249.3.Em0011g1164a;Parent=blk-249;Target=g16320.t2 904738 909974 -
scaffold_0011	microsynteny	match	9695992	9869171	11	-	.	ID=blk-250;Name=blk-250_to_Bf_V2_22;Target=Bf_V2_22 2424438 2428528
scaffold_0011	microsynteny	match_part	9695992	9706451	412.5	-	.	ID=blk-250.1.Em0011g1197a;Parent=blk-250;Target=g5035.t1 2428528 2448479 -
scaffold_0011	microsynteny	match_part	9713690	9730911	227.6	-	.	ID=blk-250.2.Em0011g1199a;Parent=blk-250;Target=g5034.t1 2407616 2424438 +
scaffold_0011	microsynteny	match_part	9732321	9753295	375.6	+	.	ID=blk-250.3.Em0011g1200a;Parent=blk-250;Target=g5034.t1 2407616 2424438 +
scaffold_0011	microsynteny	match_part	9753551	9760400	151.8	+	.	ID=blk-250.4.Em0011g1201a;Parent=blk-250;Target=g5034.t1 2407616 2424438 +
scaffold_0011	microsynteny	match_part	9765801	9771903	355.9	+	.	ID=blk-250.5.Em0011g1203a;Parent=blk-250;Target=g5034.t1 2407616 2424438 +
scaffold_0011	microsynteny	match_part	9789912	9803151	125.9	-	.	ID=blk-250.6.Em0011g1206a;Parent=blk-250;Target=g5034.t1 2407616 2424438 +
scaffold_0011	microsynteny	match_part	9810931	9819825	77.8	+	.	ID=blk-250.7.Em0011g1208a;Parent=blk-250;Target=g5034.t1 2407616 2424438 +
scaffold_0011	microsynteny	match_part	9819912	9833341	182.2	-	.	ID=blk-250.8.Em0011g1209a;Parent=blk-250;Target=g5034.t1 2407616 2424438 +
scaffold_0011	microsynteny	match_part	9834351	9836921	81.3	+	.	ID=blk-250.9.Em0011g1210a;Parent=blk-250;Target=g5034.t1 2407616 2424438 +
scaffold_0011	microsynteny	match_part	9849091	9855778	91.3	+	.	ID=blk-250.10.Em0011g1212a;Parent=blk-250;Target=g5034.t1 2407616 2424438 +
scaffold_0011	microsynteny	match_part	9855842	9869171	59.7	-	.	ID=blk-250.11.Em0011g1213a;Parent=blk-250;Target=g5034.t1 2407616 2424438 +
scaffold_0010	microsynteny	match	1210957	1250297	3	+	.	ID=blk-251;Name=blk-251_to_Bf_V2_191;Target=Bf_V2_191 131109 164595
scaffold_0010	microsynteny	match_part	1210957	1220500	397.9	+	.	ID=blk-251.1.Em0010g123a;Parent=blk-251;Target=g32143.t1 131109 164595 +
scaffold_0010	microsynteny	match_part	1220897	1229750	163.3	+	.	ID=blk-251.2.Em0010g124a;Parent=blk-251;Target=g32142.t2 108519 126299 +
scaffold_0010	microsynteny	match_part	1230280	1250297	219.5	-	.	ID=blk-251.3.Em0010g125a;Parent=blk-251;Target=g32143.t2 131109 164595 +
scaffold_0010	microsynteny	match	2269716	2295016	3	+	.	ID=blk-252;Name=blk-252_to_Bf_V2_183;Target=Bf_V2_183 1542428 1557921
scaffold_0010	microsynteny	match_part	2269716	2271379	83.2	+	.	ID=blk-252.1.Em0010g232a;Parent=blk-252;Target=g30544.t2 1542428 1557921 -
scaffold_0010	microsynteny	match_part	2277177	2277956	149.8	-	.	ID=blk-252.2.Em0010g233a;Parent=blk-252;Target=g30544.t1 1542428 1557921 -
scaffold_0010	microsynteny	match_part	2293078	2295016	149.4	-	.	ID=blk-252.3.Em0010g235a;Parent=blk-252;Target=g30544.t1 1542428 1557921 -
scaffold_0010	microsynteny	match	3499278	3516639	3	+	.	ID=blk-253;Name=blk-253_to_Bf_V2_261;Target=Bf_V2_261 1212689 1220502
scaffold_0010	microsynteny	match_part	3499278	3505559	79.7	-	.	ID=blk-253.1.Em0010g373a;Parent=blk-253;Target=g41139.t2 1212689 1220502 +
scaffold_0010	microsynteny	match_part	3508119	3511525	126.3	+	.	ID=blk-253.2.Em0010g375a;Parent=blk-253;Target=g41139.t1 1212689 1220502 +
scaffold_0010	microsynteny	match_part	3512760	3516639	126.7	-	.	ID=blk-253.3.Em0010g376a;Parent=blk-253;Target=g41139.t1 1212689 1220502 +
scaffold_0010	microsynteny	match	7923192	8044307	6	+	.	ID=blk-254;Name=blk-254_to_Bf_V2_88;Target=Bf_V2_88 1950495 1962217
scaffold_0010	microsynteny	match_part	7923192	7935047	347.1	-	.	ID=blk-254.1.Em0010g792a;Parent=blk-254;Target=g13678.t1 1950495 1962217 +
scaffold_0010	microsynteny	match_part	7939878	7949427	162.9	-	.	ID=blk-254.2.Em0010g793a;Parent=blk-254;Target=g13678.t2 1950495 1962217 +
scaffold_0010	microsynteny	match_part	7970065	7972017	208.4	-	.	ID=blk-254.3.Em0010g795a;Parent=blk-254;Target=g13678.t2 1950495 1962217 +
scaffold_0010	microsynteny	match_part	7972068	7992727	162.2	-	.	ID=blk-254.4.Em0010g796a;Parent=blk-254;Target=g13678.t2 1950495 1962217 +
scaffold_0010	microsynteny	match_part	7997582	8007097	230.7	-	.	ID=blk-254.5.Em0010g797a;Parent=blk-254;Target=g13678.t2 1950495 1962217 +
scaffold_0010	microsynteny	match_part	8027827	8044307	473.8	-	.	ID=blk-254.6.Em0010g799a;Parent=blk-254;Target=g13678.t2 1950495 1962217 +
scaffold_0010	microsynteny	match	8566832	8588101	3	+	.	ID=blk-255;Name=blk-255_to_Bf_V2_88;Target=Bf_V2_88 1480567 1488109
scaffold_0010	microsynteny	match_part	8566832	8571341	56.2	-	.	ID=blk-255.1.Em0010g868a;Parent=blk-255;Target=g13645.t1 1480567 1488112 -
scaffold_0010	microsynteny	match_part	8571819	8573731	182.2	-	.	ID=blk-255.2.Em0010g869a;Parent=blk-255;Target=g13645.t2 1480567 1488109 -
scaffold_0010	microsynteny	match_part	8585871	8588101	177.6	-	.	ID=blk-255.3.Em0010g871a;Parent=blk-255;Target=g13645.t2 1480567 1488109 -
scaffold_0017	microsynteny	match	803642	817826	3	+	.	ID=blk-256;Name=blk-256_to_Bf_V2_271;Target=Bf_V2_271 491040 497385
scaffold_0017	microsynteny	match_part	803642	811604	413.3	+	.	ID=blk-256.1.Em0017g127a;Parent=blk-256;Target=g42381.t1 491040 497385 +
scaffold_0017	microsynteny	match_part	812012	815432	290.4	+	.	ID=blk-256.2.Em0017g128a;Parent=blk-256;Target=g42381.t2 488845 497385 +
scaffold_0017	microsynteny	match_part	815502	817826	112.8	+	.	ID=blk-256.3.Em0017g129a;Parent=blk-256;Target=g42381.t2 488845 497385 +
scaffold_0017	microsynteny	match	1426959	1465264	3	+	.	ID=blk-257;Name=blk-257_to_Bf_V2_186;Target=Bf_V2_186 396191 426576
scaffold_0017	microsynteny	match_part	1426959	1435355	295.8	-	.	ID=blk-257.1.Em0017g209a;Parent=blk-257;Target=g31010.t1 396191 426576 +
scaffold_0017	microsynteny	match_part	1439315	1449734	254.2	+	.	ID=blk-257.2.Em0017g211a;Parent=blk-257;Target=g31010.t2 396191 426576 +
scaffold_0017	microsynteny	match_part	1450435	1465264	291.2	+	.	ID=blk-257.3.Em0017g212a;Parent=blk-257;Target=g31010.t2 396191 426576 +
scaffold_0017	microsynteny	match	1496116	1513400	5	+	.	ID=blk-258;Name=blk-258_to_Bf_V2_28;Target=Bf_V2_28 501355 509456
scaffold_0017	microsynteny	match_part	1496116	1499135	462.6	-	.	ID=blk-258.1.Em0017g215a;Parent=blk-258;Target=g6244.t2 501355 509456 +
scaffold_0017	microsynteny	match_part	1499295	1501622	471.5	+	.	ID=blk-258.2.Em0017g216a;Parent=blk-258;Target=g6244.t1 501355 509456 +
scaffold_0017	microsynteny	match_part	1501825	1504139	471.5	+	.	ID=blk-258.3.Em0017g217a;Parent=blk-258;Target=g6244.t1 501355 509456 +
scaffold_0017	microsynteny	match_part	1505435	1509467	484.6	+	.	ID=blk-258.4.Em0017g218a;Parent=blk-258;Target=g6244.t1 501355 509456 +
scaffold_0017	microsynteny	match_part	1511065	1513400	474.2	+	.	ID=blk-258.5.Em0017g219a;Parent=blk-258;Target=g6244.t1 501355 509456 +
scaffold_0017	microsynteny	match	7589973	7604548	3	+	.	ID=blk-259;Name=blk-259_to_Bf_V2_20;Target=Bf_V2_20 106949 109819
scaffold_0017	microsynteny	match_part	7589973	7599858	168.7	-	.	ID=blk-259.1.Em0017g867a;Parent=blk-259;Target=g3802.t2 106949 109819 +
scaffold_0017	microsynteny	match_part	7600133	7602898	305.1	-	.	ID=blk-259.2.Em0017g868a;Parent=blk-259;Target=g3799.t1 89463 93508 +
scaffold_0017	microsynteny	match_part	7603082	7604548	134.4	-	.	ID=blk-259.3.Em0017g869a;Parent=blk-259;Target=g3802.t1 106486 109819 +
scaffold_0017	microsynteny	match	7691758	7709488	4	+	.	ID=blk-260;Name=blk-260_to_Bf_V2_20;Target=Bf_V2_20 59386 109819
scaffold_0017	microsynteny	match_part	7691758	7695315	71.2	+	.	ID=blk-260.1.Em0017g882a;Parent=blk-260;Target=g3796.t1 59386 64781 +
scaffold_0017	microsynteny	match_part	7695708	7697026	153.7	+	.	ID=blk-260.2.Em0017g883a;Parent=blk-260;Target=g3797.t1 71508 75427 +
scaffold_0017	microsynteny	match_part	7697188	7699934	323.6	+	.	ID=blk-260.3.Em0017g884a;Parent=blk-260;Target=g3799.t1 89463 93508 +
scaffold_0017	microsynteny	match_part	7700198	7709488	347.1	+	.	ID=blk-260.4.Em0017g885a;Parent=blk-260;Target=g3802.t1 106486 109819 +
scaffold_0017	microsynteny	match	8039060	8057497	3	+	.	ID=blk-261;Name=blk-261_to_Bf_V2_20;Target=Bf_V2_20 53762 93508
scaffold_0017	microsynteny	match_part	8039060	8042025	216.9	+	.	ID=blk-261.1.Em0017g928a;Parent=blk-261;Target=g3795.t1 53762 57635 +
scaffold_0017	microsynteny	match_part	8048960	8054963	250.0	+	.	ID=blk-261.2.Em0017g930a;Parent=blk-261;Target=g3797.t1 71508 75427 +
scaffold_0017	microsynteny	match_part	8055320	8057497	169.1	+	.	ID=blk-261.3.Em0017g931a;Parent=blk-261;Target=g3799.t1 89463 93508 +
scaffold_0016	microsynteny	match	160651	187436	6	+	.	ID=blk-262;Name=blk-262_to_Bf_V2_166;Target=Bf_V2_166 99225 111704
scaffold_0016	microsynteny	match_part	160651	162266	253.4	-	.	ID=blk-262.1.Em0016g23a;Parent=blk-262;Target=g28074.t1 99225 111704 +
scaffold_0016	microsynteny	match_part	162417	165766	241.5	-	.	ID=blk-262.2.Em0016g24a;Parent=blk-262;Target=g28074.t2 99225 111704 +
scaffold_0016	microsynteny	match_part	166528	170356	236.5	-	.	ID=blk-262.3.Em0016g25a;Parent=blk-262;Target=g28074.t2 99225 111704 +
scaffold_0016	microsynteny	match_part	170407	178796	251.5	-	.	ID=blk-262.4.Em0016g26a;Parent=blk-262;Target=g28074.t2 99225 111704 +
scaffold_0016	microsynteny	match_part	179307	183406	221.1	-	.	ID=blk-262.5.Em0016g27a;Parent=blk-262;Target=g28074.t2 99225 111704 +
scaffold_0016	microsynteny	match_part	183462	187436	258.1	-	.	ID=blk-262.6.Em0016g28a;Parent=blk-262;Target=g28074.t2 99225 111704 +
scaffold_0016	microsynteny	match	1666570	1701317	3	-	.	ID=blk-263;Name=blk-263_to_Bf_V2_34;Target=Bf_V2_34 2057109 2062962
scaffold_0016	microsynteny	match_part	1666570	1685808	198.4	+	.	ID=blk-263.1.Em0016g303a;Parent=blk-263;Target=g7529.t1 2062962 2068844 +
scaffold_0016	microsynteny	match_part	1685870	1693986	146.7	+	.	ID=blk-263.2.Em0016g304a;Parent=blk-263;Target=g7528.t2 2045059 2057109 +
scaffold_0016	microsynteny	match_part	1694710	1701317	77.4	+	.	ID=blk-263.3.Em0016g305a;Parent=blk-263;Target=g7528.t2 2045059 2057109 +
scaffold_0016	microsynteny	match	2195176	2241826	3	+	.	ID=blk-264;Name=blk-264_to_Bf_V2_89;Target=Bf_V2_89 2107340 2120730
scaffold_0016	microsynteny	match_part	2195176	2205947	206.8	+	.	ID=blk-264.1.Em0016g374a;Parent=blk-264;Target=g13897.t1 2107340 2120730 -
scaffold_0016	microsynteny	match_part	2213816	2225134	243.8	+	.	ID=blk-264.2.Em0016g375a;Parent=blk-264;Target=g13897.t2 2108004 2120730 -
scaffold_0016	microsynteny	match_part	2225558	2241826	254.2	-	.	ID=blk-264.3.Em0016g376a;Parent=blk-264;Target=g13897.t2 2108004 2120730 -
scaffold_0016	microsynteny	match	3474496	3572884	3	-	.	ID=blk-265;Name=blk-265_to_Bf_V2_199;Target=Bf_V2_199 58758 62306
scaffold_0016	microsynteny	match_part	3474496	3499744	171.0	-	.	ID=blk-265.1.Em0016g508a;Parent=blk-265;Target=g33920.t1 62306 83402 -
scaffold_0016	microsynteny	match_part	3517704	3536174	397.5	-	.	ID=blk-265.2.Em0016g511a;Parent=blk-265;Target=g33919.t2 35263 58758 -
scaffold_0016	microsynteny	match_part	3536235	3572884	274.6	-	.	ID=blk-265.3.Em0016g512a;Parent=blk-265;Target=g33919.t2 35263 58758 -
scaffold_0016	microsynteny	match	4223862	4249365	3	+	.	ID=blk-266;Name=blk-266_to_Bf_V2_27;Target=Bf_V2_27 1617860 1637784
scaffold_0016	microsynteny	match_part	4223862	4231691	371.3	-	.	ID=blk-266.1.Em0016g563a;Parent=blk-266;Target=g6072.t1 1617860 1637784 +
scaffold_0016	microsynteny	match_part	4231921	4235631	377.9	+	.	ID=blk-266.2.Em0016g564a;Parent=blk-266;Target=g6072.t2 1631088 1637784 +
scaffold_0016	microsynteny	match_part	4242691	4249365	345.5	+	.	ID=blk-266.3.Em0016g565a;Parent=blk-266;Target=g6072.t2 1631088 1637784 +
scaffold_0016	microsynteny	match	4666243	4685870	3	-	.	ID=blk-267;Name=blk-267_to_Bf_V2_9;Target=Bf_V2_9 736194 741446
scaffold_0016	microsynteny	match_part	4666243	4670710	88.6	-	.	ID=blk-267.1.Em0016g618a;Parent=blk-267;Target=g1814.t1 741446 743055 +
scaffold_0016	microsynteny	match_part	4672130	4680872	220.3	+	.	ID=blk-267.2.Em0016g619a;Parent=blk-267;Target=g1813.t2 732185 736194 +
scaffold_0016	microsynteny	match_part	4682145	4685870	263.8	-	.	ID=blk-267.3.Em0016g620a;Parent=blk-267;Target=g1813.t2 732185 736194 +
scaffold_0016	microsynteny	match	5936903	5979254	4	-	.	ID=blk-268;Name=blk-268_to_Bf_V2_150;Target=Bf_V2_150 3277257 3278976
scaffold_0016	microsynteny	match_part	5936903	5937617	239.6	+	.	ID=blk-268.1.Em0016g771a;Parent=blk-268;Target=g25343.t1 3278976 3279437 +
scaffold_0016	microsynteny	match_part	5948343	5950133	874.0	-	.	ID=blk-268.2.Em0016g774a;Parent=blk-268;Target=g25342.t1 3275884 3277257 +
scaffold_0016	microsynteny	match_part	5968848	5969586	73.9	+	.	ID=blk-268.3.Em0016g776a;Parent=blk-268;Target=g25342.t1 3275884 3277257 +
scaffold_0016	microsynteny	match_part	5978548	5979254	255.8	+	.	ID=blk-268.4.Em0016g779a;Parent=blk-268;Target=g25342.t1 3275884 3277257 +
scaffold_0016	microsynteny	match	6157878	6269439	5	-	.	ID=blk-269;Name=blk-269_to_Bf_V2_106;Target=Bf_V2_106 59868 75825
scaffold_0016	microsynteny	match_part	6157878	6188843	114.0	+	.	ID=blk-269.1.Em0016g807a;Parent=blk-269;Target=g17309.t2 75825 80903 -
scaffold_0016	microsynteny	match_part	6190128	6196988	75.5	+	.	ID=blk-269.2.Em0016g808a;Parent=blk-269;Target=g17307.t2 13858 59868 -
scaffold_0016	microsynteny	match_part	6197088	6221308	408.7	+	.	ID=blk-269.3.Em0016g809a;Parent=blk-269;Target=g17307.t2 13858 59868 -
scaffold_0016	microsynteny	match_part	6228158	6261184	79.3	+	.	ID=blk-269.4.Em0016g811a;Parent=blk-269;Target=g17307.t1 13858 59868 -
scaffold_0016	microsynteny	match_part	6263618	6269439	156.8	+	.	ID=blk-269.5.Em0016g812a;Parent=blk-269;Target=g17307.t1 13858 59868 -
scaffold_0016	microsynteny	match	6502760	6525620	3	+	.	ID=blk-270;Name=blk-270_to_Bf_V2_147;Target=Bf_V2_147 4158951 4174854
scaffold_0016	microsynteny	match_part	6502760	6505218	54.7	-	.	ID=blk-270.1.Em0016g839a;Parent=blk-270;Target=g24347.t2 4158951 4172270 -
scaffold_0016	microsynteny	match_part	6508890	6516528	164.9	-	.	ID=blk-270.2.Em0016g840a;Parent=blk-270;Target=g24347.t1 4158951 4174854 -
scaffold_0016	microsynteny	match_part	6522288	6525620	253.4	+	.	ID=blk-270.3.Em0016g841a;Parent=blk-270;Target=g24347.t1 4158951 4174854 -
scaffold_0016	microsynteny	match	6676346	6746018	5	+	.	ID=blk-271;Name=blk-271_to_Bf_V2_147;Target=Bf_V2_147 4029975 4039914
scaffold_0016	microsynteny	match_part	6676346	6678178	147.9	-	.	ID=blk-271.1.Em0016g859a;Parent=blk-271;Target=g24327.t2 4029975 4039914 -
scaffold_0016	microsynteny	match_part	6683144	6691048	161.0	-	.	ID=blk-271.2.Em0016g861a;Parent=blk-271;Target=g24327.t1 4029975 4039914 -
scaffold_0016	microsynteny	match_part	6703838	6713975	193.4	+	.	ID=blk-271.3.Em0016g864a;Parent=blk-271;Target=g24327.t1 4029975 4039914 -
scaffold_0016	microsynteny	match_part	6716348	6725518	138.7	-	.	ID=blk-271.4.Em0016g866a;Parent=blk-271;Target=g24327.t1 4029975 4039914 -
scaffold_0016	microsynteny	match_part	6735250	6746018	338.6	-	.	ID=blk-271.5.Em0016g869a;Parent=blk-271;Target=g24327.t1 4029975 4039914 -
scaffold_0016	microsynteny	match	7900624	7933216	3	+	.	ID=blk-272;Name=blk-272_to_Bf_V2_167;Target=Bf_V2_167 2563812 2576224
scaffold_0016	microsynteny	match_part	7900624	7912311	640.2	+	.	ID=blk-272.1.Em0016g1054a;Parent=blk-272;Target=g28505.t2 2563812 2578766 -
scaffold_0016	microsynteny	match_part	7912674	7920946	646.7	+	.	ID=blk-272.2.Em0016g1055a;Parent=blk-272;Target=g28505.t1 2563812 2576224 -
scaffold_0016	microsynteny	match_part	7923354	7933216	562.4	+	.	ID=blk-272.3.Em0016g1057a;Parent=blk-272;Target=g28505.t1 2563812 2576224 -
scaffold_0015	microsynteny	match	1175850	1188149	3	+	.	ID=blk-273;Name=blk-273_to_Bf_V2_222;Target=Bf_V2_222 705132 707013
scaffold_0015	microsynteny	match_part	1175850	1179398	194.1	+	.	ID=blk-273.1.Em0015g216a;Parent=blk-273;Target=g36796.t3 705132 711063 -
scaffold_0015	microsynteny	match_part	1179860	1181775	145.6	+	.	ID=blk-273.2.Em0015g217a;Parent=blk-273;Target=g36796.t2 705132 707013 -
scaffold_0015	microsynteny	match_part	1186240	1188149	152.5	+	.	ID=blk-273.3.Em0015g219a;Parent=blk-273;Target=g36796.t2 705132 707013 -
scaffold_0015	microsynteny	match	1240500	1253704	3	+	.	ID=blk-274;Name=blk-274_to_Bf_V2_222;Target=Bf_V2_222 705132 707013
scaffold_0015	microsynteny	match_part	1240500	1242464	159.8	+	.	ID=blk-274.1.Em0015g231a;Parent=blk-274;Target=g36796.t3 705132 711063 -
scaffold_0015	microsynteny	match_part	1244220	1246081	129.0	+	.	ID=blk-274.2.Em0015g233a;Parent=blk-274;Target=g36796.t2 705132 707013 -
scaffold_0015	microsynteny	match_part	1251840	1253704	152.5	+	.	ID=blk-274.3.Em0015g235a;Parent=blk-274;Target=g36796.t2 705132 707013 -
scaffold_0015	microsynteny	match	3884419	3895518	3	-	.	ID=blk-275;Name=blk-275_to_Bf_V2_18;Target=Bf_V2_18 3264229 3271133
scaffold_0015	microsynteny	match_part	3884419	3889690	135.6	+	.	ID=blk-275.1.Em0015g602a;Parent=blk-275;Target=g3546.t1 3271133 3272427 -
scaffold_0015	microsynteny	match_part	3893016	3894339	170.6	-	.	ID=blk-275.2.Em0015g603a;Parent=blk-275;Target=g3545.t1 3263162 3264229 +
scaffold_0015	microsynteny	match_part	3894919	3895518	137.5	+	.	ID=blk-275.3.Em0015g604a;Parent=blk-275;Target=g3545.t1 3263162 3264229 +
scaffold_0015	microsynteny	match	3955599	4029832	4	+	.	ID=blk-276;Name=blk-276_to_Bf_V2_183;Target=Bf_V2_183 544419 560609
scaffold_0015	microsynteny	match_part	3955599	3967949	328.6	+	.	ID=blk-276.1.Em0015g615a;Parent=blk-276;Target=g30465.t2 544419 560609 +
scaffold_0015	microsynteny	match_part	3967982	3979609	175.6	-	.	ID=blk-276.2.Em0015g616a;Parent=blk-276;Target=g30465.t1 544419 560609 +
scaffold_0015	microsynteny	match_part	3996635	4006009	59.7	-	.	ID=blk-276.3.Em0015g618a;Parent=blk-276;Target=g30465.t1 544419 560609 +
scaffold_0015	microsynteny	match_part	4006159	4029832	243.4	+	.	ID=blk-276.4.Em0015g619a;Parent=blk-276;Target=g30465.t1 544419 560609 +
scaffold_0015	microsynteny	match	5424187	5452417	3	-	.	ID=blk-277;Name=blk-277_to_Bf_V2_21;Target=Bf_V2_21 8690804 8692097
scaffold_0015	microsynteny	match_part	5424187	5426437	157.1	+	.	ID=blk-277.1.Em0015g811a;Parent=blk-277;Target=g4645.t1 8692097 8694727 +
scaffold_0015	microsynteny	match_part	5428597	5431728	107.5	+	.	ID=blk-277.2.Em0015g812a;Parent=blk-277;Target=g4644.t1 8687497 8690804 +
scaffold_0015	microsynteny	match_part	5448497	5452417	97.8	-	.	ID=blk-277.3.Em0015g814a;Parent=blk-277;Target=g4644.t1 8687497 8690804 +
scaffold_0015	microsynteny	match	6253925	6301619	3	+	.	ID=blk-278;Name=blk-278_to_Bf_V2_154;Target=Bf_V2_154 777858 791153
scaffold_0015	microsynteny	match_part	6253925	6263357	112.8	-	.	ID=blk-278.1.Em0015g923a;Parent=blk-278;Target=g25910.t1 777858 791153 -
scaffold_0015	microsynteny	match_part	6283757	6291191	396.7	+	.	ID=blk-278.2.Em0015g926a;Parent=blk-278;Target=g25910.t2 777858 791153 -
scaffold_0015	microsynteny	match_part	6294967	6301619	48.1	+	.	ID=blk-278.3.Em0015g928a;Parent=blk-278;Target=g25910.t2 777858 791153 -
scaffold_0015	microsynteny	match	6954257	6977817	3	+	.	ID=blk-279;Name=blk-279_to_Bf_V2_150;Target=Bf_V2_150 1439071 1479012
scaffold_0015	microsynteny	match_part	6954257	6959147	109.0	-	.	ID=blk-279.1.Em0015g1023a;Parent=blk-279;Target=g25183.t2 1439071 1451684 -
scaffold_0015	microsynteny	match_part	6966738	6972967	114.0	-	.	ID=blk-279.2.Em0015g1024a;Parent=blk-279;Target=g25186.t2 1472956 1479012 -
scaffold_0015	microsynteny	match_part	6973038	6977817	149.4	-	.	ID=blk-279.3.Em0015g1025a;Parent=blk-279;Target=g25186.t2 1472956 1479012 -
scaffold_0015	microsynteny	match	8129062	8144223	3	+	.	ID=blk-280;Name=blk-280_to_Bf_V2_224;Target=Bf_V2_224 402332 442228
scaffold_0015	microsynteny	match_part	8129062	8132508	780.4	+	.	ID=blk-280.1.Em0015g1226a;Parent=blk-280;Target=g36934.t2 402332 412443 +
scaffold_0015	microsynteny	match_part	8132572	8136459	843.2	+	.	ID=blk-280.2.Em0015g1227a;Parent=blk-280;Target=g36936.t1 419967 442228 +
scaffold_0015	microsynteny	match_part	8138726	8144223	1558.1	+	.	ID=blk-280.3.Em0015g1228a;Parent=blk-280;Target=g36936.t1 419967 442228 +
scaffold_0015	microsynteny	match	8245976	8255630	3	-	.	ID=blk-281;Name=blk-281_to_Bf_V2_162;Target=Bf_V2_162 1618891 1641943
scaffold_0015	microsynteny	match_part	8245976	8248110	397.1	+	.	ID=blk-281.1.Em0015g1255a;Parent=blk-281;Target=g27789.t2 1641943 1653988 +
scaffold_0015	microsynteny	match_part	8248321	8249666	159.5	-	.	ID=blk-281.2.Em0015g1256a;Parent=blk-281;Target=g27785.t1 1607761 1612173 -
scaffold_0015	microsynteny	match_part	8249836	8255630	353.6	+	.	ID=blk-281.3.Em0015g1257a;Parent=blk-281;Target=g27786.t2 1612615 1618891 +
scaffold_0015	microsynteny	match	8274926	8291666	4	-	.	ID=blk-282;Name=blk-282_to_Bf_V2_78;Target=Bf_V2_78 182044 202012
scaffold_0015	microsynteny	match_part	8274926	8275873	133.7	+	.	ID=blk-282.1.Em0015g1260a;Parent=blk-282;Target=g13257.t1 202012 204701 -
scaffold_0015	microsynteny	match_part	8275907	8281046	106.7	-	.	ID=blk-282.2.Em0015g1261a;Parent=blk-282;Target=g13258.t1 216886 233665 +
scaffold_0015	microsynteny	match_part	8281587	8285306	382.9	-	.	ID=blk-282.3.Em0015g1262a;Parent=blk-282;Target=g13253.t2 182447 191921 +
scaffold_0015	microsynteny	match_part	8290667	8291666	356.3	-	.	ID=blk-282.4.Em0015g1264a;Parent=blk-282;Target=g13252.t1 179393 182044 -
scaffold_0014	microsynteny	match	239071	289440	3	+	.	ID=blk-283;Name=blk-283_to_Bf_V2_196;Target=Bf_V2_196 9759047 9779448
scaffold_0014	microsynteny	match_part	239071	243900	53.9	-	.	ID=blk-283.1.Em0014g41a;Parent=blk-283;Target=g33505.t2 9759047 9779448 -
scaffold_0014	microsynteny	match_part	244440	267197	389.4	+	.	ID=blk-283.2.Em0014g42a;Parent=blk-283;Target=g33505.t1 9759047 9779448 -
scaffold_0014	microsynteny	match_part	268371	289440	240.7	-	.	ID=blk-283.3.Em0014g43a;Parent=blk-283;Target=g33505.t1 9759047 9779448 -
scaffold_0014	microsynteny	match	463028	479324	3	+	.	ID=blk-284;Name=blk-284_to_Bf_V2_186;Target=Bf_V2_186 2403864 2405869
scaffold_0014	microsynteny	match_part	463028	464220	83.2	+	.	ID=blk-284.1.Em0014g62a;Parent=blk-284;Target=g31194.t2 2403864 2407556 -
scaffold_0014	microsynteny	match_part	467058	473166	68.2	+	.	ID=blk-284.2.Em0014g64a;Parent=blk-284;Target=g31194.t1 2403864 2405869 -
scaffold_0014	microsynteny	match_part	477718	479324	63.2	+	.	ID=blk-284.3.Em0014g65a;Parent=blk-284;Target=g31194.t1 2403864 2405869 -
scaffold_0014	microsynteny	match	1170744	1199452	3	-	.	ID=blk-285;Name=blk-285_to_Bf_V2_63;Target=Bf_V2_63 238265 239518
scaffold_0014	microsynteny	match_part	1170744	1172193	240.4	-	.	ID=blk-285.1.Em0014g172a;Parent=blk-285;Target=g11930.t1 239518 242777 -
scaffold_0014	microsynteny	match_part	1174603	1181053	672.9	+	.	ID=blk-285.2.Em0014g174a;Parent=blk-285;Target=g11929.t1 178129 238265 +
scaffold_0014	microsynteny	match_part	1182043	1199452	3033.8	+	.	ID=blk-285.3.Em0014g175a;Parent=blk-285;Target=g11929.t1 178129 238265 +
scaffold_0014	microsynteny	match	1693045	1817335	5	+	.	ID=blk-286;Name=blk-286_to_Bf_V2_140;Target=Bf_V2_140 1387569 1407017
scaffold_0014	microsynteny	match_part	1693045	1718350	383.6	+	.	ID=blk-286.1.Em0014g253a;Parent=blk-286;Target=g22815.t2 1387569 1407017 +
scaffold_0014	microsynteny	match_part	1759555	1764732	128.3	+	.	ID=blk-286.2.Em0014g255a;Parent=blk-286;Target=g22815.t1 1387569 1407017 +
scaffold_0014	microsynteny	match_part	1767086	1776925	119.8	-	.	ID=blk-286.3.Em0014g256a;Parent=blk-286;Target=g22815.t1 1387569 1407017 +
scaffold_0014	microsynteny	match_part	1780861	1806565	146.7	-	.	ID=blk-286.4.Em0014g257a;Parent=blk-286;Target=g22815.t1 1387569 1407017 +
scaffold_0014	microsynteny	match_part	1806901	1817335	226.5	-	.	ID=blk-286.5.Em0014g258a;Parent=blk-286;Target=g22815.t1 1387569 1407017 +
scaffold_0014	microsynteny	match	1832539	1949795	6	+	.	ID=blk-287;Name=blk-287_to_Bf_V2_140;Target=Bf_V2_140 1387569 1407017
scaffold_0014	microsynteny	match_part	1832539	1839025	350.1	-	.	ID=blk-287.1.Em0014g261a;Parent=blk-287;Target=g22815.t2 1387569 1407017 +
scaffold_0014	microsynteny	match_part	1839985	1851450	309.3	+	.	ID=blk-287.2.Em0014g262a;Parent=blk-287;Target=g22815.t1 1387569 1407017 +
scaffold_0014	microsynteny	match_part	1853255	1870307	526.6	+	.	ID=blk-287.3.Em0014g263a;Parent=blk-287;Target=g22815.t1 1387569 1407017 +
scaffold_0014	microsynteny	match_part	1890375	1905274	463.0	+	.	ID=blk-287.4.Em0014g265a;Parent=blk-287;Target=g22815.t1 1387569 1407017 +
scaffold_0014	microsynteny	match_part	1914939	1936444	428.7	+	.	ID=blk-287.5.Em0014g266a;Parent=blk-287;Target=g22815.t1 1387569 1407017 +
scaffold_0014	microsynteny	match_part	1938829	1949795	359.4	+	.	ID=blk-287.6.Em0014g267a;Parent=blk-287;Target=g22815.t1 1387569 1407017 +
scaffold_0014	microsynteny	match	1955789	2055569	6	+	.	ID=blk-288;Name=blk-288_to_Bf_V2_140;Target=Bf_V2_140 1162645 1183937
scaffold_0014	microsynteny	match_part	1955789	1957374	84.0	+	.	ID=blk-288.1.Em0014g268a;Parent=blk-288;Target=g22804.t1 1162645 1178435 -
scaffold_0014	microsynteny	match_part	1964689	1972282	128.6	+	.	ID=blk-288.2.Em0014g270a;Parent=blk-288;Target=g22804.t2 1162645 1183937 -
scaffold_0014	microsynteny	match_part	1975555	2012669	229.6	-	.	ID=blk-288.3.Em0014g271a;Parent=blk-288;Target=g22804.t2 1162645 1183937 -
scaffold_0014	microsynteny	match_part	2020584	2027749	66.2	-	.	ID=blk-288.4.Em0014g273a;Parent=blk-288;Target=g22804.t2 1162645 1183937 -
scaffold_0014	microsynteny	match_part	2028554	2041359	337.4	-	.	ID=blk-288.5.Em0014g274a;Parent=blk-288;Target=g22804.t2 1162645 1183937 -
scaffold_0014	microsynteny	match_part	2051841	2055569	104.4	-	.	ID=blk-288.6.Em0014g276a;Parent=blk-288;Target=g22804.t2 1162645 1183937 -
scaffold_0014	microsynteny	match	3461860	3484784	3	+	.	ID=blk-289;Name=blk-289_to_Bf_V2_63;Target=Bf_V2_63 719058 773936
scaffold_0014	microsynteny	match_part	3461860	3468108	186.4	+	.	ID=blk-289.1.Em0014g427a;Parent=blk-289;Target=g11979.t1 719058 741394 +
scaffold_0014	microsynteny	match_part	3471870	3476313	87.4	+	.	ID=blk-289.2.Em0014g429a;Parent=blk-289;Target=g11979.t2 719058 741394 +
scaffold_0014	microsynteny	match_part	3481650	3484784	81.6	+	.	ID=blk-289.3.Em0014g431a;Parent=blk-289;Target=g11981.t2 765394 773936 +
scaffold_0014	microsynteny	match	5078016	5173502	4	+	.	ID=blk-290;Name=blk-290_to_Bf_V2_137;Target=Bf_V2_137 799932 815203
scaffold_0014	microsynteny	match_part	5078016	5088601	285.8	+	.	ID=blk-290.1.Em0014g606a;Parent=blk-290;Target=g22249.t1 799932 815203 -
scaffold_0014	microsynteny	match_part	5089676	5098957	213.8	+	.	ID=blk-290.2.Em0014g607a;Parent=blk-290;Target=g22249.t2 799932 815203 -
scaffold_0014	microsynteny	match_part	5147296	5161589	285.8	+	.	ID=blk-290.3.Em0014g610a;Parent=blk-290;Target=g22249.t2 799932 815203 -
scaffold_0014	microsynteny	match_part	5162676	5173502	219.9	+	.	ID=blk-290.4.Em0014g611a;Parent=blk-290;Target=g22249.t2 799932 815203 -
scaffold_0014	microsynteny	match	5078016	5173502	4	+	.	ID=blk-291;Name=blk-291_to_Bf_V2_137;Target=Bf_V2_137 799932 815203
scaffold_0014	microsynteny	match_part	5078016	5088601	285.8	+	.	ID=blk-291.1.Em0014g606a;Parent=blk-291;Target=g22249.t2 799932 815203 -
scaffold_0014	microsynteny	match_part	5089676	5098957	213.8	+	.	ID=blk-291.2.Em0014g607a;Parent=blk-291;Target=g22249.t1 799932 815203 -
scaffold_0014	microsynteny	match_part	5147296	5161589	285.8	+	.	ID=blk-291.3.Em0014g610a;Parent=blk-291;Target=g22249.t1 799932 815203 -
scaffold_0014	microsynteny	match_part	5162676	5173502	219.9	+	.	ID=blk-291.4.Em0014g611a;Parent=blk-291;Target=g22249.t1 799932 815203 -
scaffold_0014	microsynteny	match	5078016	5173502	4	-	.	ID=blk-292;Name=blk-292_to_Bf_V2_137;Target=Bf_V2_137 918139 929540
scaffold_0014	microsynteny	match_part	5078016	5088601	228.0	+	.	ID=blk-292.1.Em0014g606a;Parent=blk-292;Target=g22260.t1 929540 937936 +
scaffold_0014	microsynteny	match_part	5089676	5098957	79.3	+	.	ID=blk-292.2.Em0014g607a;Parent=blk-292;Target=g22258.t2 917268 918139 +
scaffold_0014	microsynteny	match_part	5147296	5161589	84.0	+	.	ID=blk-292.3.Em0014g610a;Parent=blk-292;Target=g22258.t1 917178 918139 +
scaffold_0014	microsynteny	match_part	5162676	5173502	79.3	+	.	ID=blk-292.4.Em0014g611a;Parent=blk-292;Target=g22258.t1 917178 918139 +
scaffold_0014	microsynteny	match	5322740	5333284	3	+	.	ID=blk-293;Name=blk-293_to_Bf_V2_97;Target=Bf_V2_97 227986 233472
scaffold_0014	microsynteny	match_part	5322740	5331000	197.6	-	.	ID=blk-293.1.Em0014g626a;Parent=blk-293;Target=g15569.t1 227986 233544 -
scaffold_0014	microsynteny	match_part	5331260	5332019	96.7	+	.	ID=blk-293.2.Em0014g627a;Parent=blk-293;Target=g15569.t2 227986 233472 -
scaffold_0014	microsynteny	match_part	5332090	5333284	70.1	+	.	ID=blk-293.3.Em0014g628a;Parent=blk-293;Target=g15569.t2 227986 233472 -
scaffold_0014	microsynteny	match	6721470	6747251	3	-	.	ID=blk-294;Name=blk-294_to_Bf_V2_96;Target=Bf_V2_96 2587692 2590408
scaffold_0014	microsynteny	match_part	6721470	6743101	235.7	+	.	ID=blk-294.1.Em0014g815a;Parent=blk-294;Target=g15494.t1 2590408 2597756 -
scaffold_0014	microsynteny	match_part	6743121	6743930	93.6	-	.	ID=blk-294.2.Em0014g816a;Parent=blk-294;Target=g15493.t1 2585408 2587692 +
scaffold_0014	microsynteny	match_part	6745180	6747251	45.4	+	.	ID=blk-294.3.Em0014g818a;Parent=blk-294;Target=g15493.t1 2585408 2587692 +
scaffold_0014	microsynteny	match	7306056	7308486	3	+	.	ID=blk-295;Name=blk-295_to_Bf_V2_174;Target=Bf_V2_174 3415745 3419048
scaffold_0014	microsynteny	match_part	7306056	7306616	167.5	-	.	ID=blk-295.1.Em0014g877a;Parent=blk-295;Target=g29410.t1 3415745 3416708 +
scaffold_0014	microsynteny	match_part	7306716	7307469	183.3	+	.	ID=blk-295.2.Em0014g878a;Parent=blk-295;Target=g29412.t1 3418671 3419048 +
scaffold_0014	microsynteny	match_part	7307893	7308486	180.3	-	.	ID=blk-295.3.Em0014g879a;Parent=blk-295;Target=g29412.t1 3418671 3419048 +
scaffold_0014	microsynteny	match	8135497	8146529	3	+	.	ID=blk-296;Name=blk-296_to_Bf_V2_109;Target=Bf_V2_109 1599518 1607787
scaffold_0014	microsynteny	match_part	8135497	8137002	54.3	+	.	ID=blk-296.1.Em0014g956a;Parent=blk-296;Target=g17675.t1 1599518 1600838 -
scaffold_0014	microsynteny	match_part	8141999	8144137	792.7	-	.	ID=blk-296.2.Em0014g957a;Parent=blk-296;Target=g17676.t1 1600938 1607787 -
scaffold_0014	microsynteny	match_part	8144387	8146529	792.7	+	.	ID=blk-296.3.Em0014g958a;Parent=blk-296;Target=g17676.t1 1600938 1607787 -
scaffold_0014	microsynteny	match	8485295	8526861	3	+	.	ID=blk-297;Name=blk-297_to_Bf_V2_109;Target=Bf_V2_109 1599518 1607787
scaffold_0014	microsynteny	match_part	8485295	8485938	59.7	+	.	ID=blk-297.1.Em0014g987a;Parent=blk-297;Target=g17675.t1 1599518 1600838 -
scaffold_0014	microsynteny	match_part	8522323	8524465	792.7	-	.	ID=blk-297.2.Em0014g989a;Parent=blk-297;Target=g17676.t1 1600938 1607787 -
scaffold_0014	microsynteny	match_part	8524725	8526861	744.6	+	.	ID=blk-297.3.Em0014g990a;Parent=blk-297;Target=g17676.t1 1600938 1607787 -
