# Supplementary material for: Tracing animal genomic evolution with the chromosomal-level assembly of the freshwater sponge Ephydatia muelleri
Source: Nat Commun. 2020 Jul 27;11:3676. doi: 10.1038/s41467-020-17397-w (PMC7385117; doi:10.1038/s41467-020-17397-w)
Supplement: Supplementary file 8 — Supplementary Data 4 [file 41467_2020_17397_MOESM8_ESM.zip › Supplementary_Data_4_Synteny_analyses_plots_scripts/microsynteny_gff/prots_vs_Triad1_microsynteny.gff]

scaffold_0039	microsynteny	match	294246	321030	3	+	.	ID=blk-1;Name=blk-1_to_scaffold_1;Target=scaffold_1 6969513 6975622
scaffold_0039	microsynteny	match_part	294246	298554	140.0	+	.	ID=blk-1.1.Em0039g31a;Parent=blk-1;Target=g801.t2 6969513 6975622 -
scaffold_0039	microsynteny	match_part	304576	308598	76.6	+	.	ID=blk-1.2.Em0039g33a;Parent=blk-1;Target=g801.t1 6969513 6975622 -
scaffold_0039	microsynteny	match_part	316876	321030	73.2	+	.	ID=blk-1.3.Em0039g35a;Parent=blk-1;Target=g801.t1 6969513 6975622 -
scaffold_0195	microsynteny	match	27396	46466	3	+	.	ID=blk-2;Name=blk-2_to_scaffold_7;Target=scaffold_7 418525 423432
scaffold_0195	microsynteny	match_part	27396	28613	48.1	+	.	ID=blk-2.1.Em0195g2a;Parent=blk-2;Target=g6702.t2 418525 423432 +
scaffold_0195	microsynteny	match_part	33236	34446	52.4	+	.	ID=blk-2.2.Em0195g3a;Parent=blk-2;Target=g6702.t1 418525 423432 +
scaffold_0195	microsynteny	match_part	38278	46466	46.6	-	.	ID=blk-2.3.Em0195g4a;Parent=blk-2;Target=g6702.t1 418525 423432 +
scaffold_0192	microsynteny	match	16487	23976	3	-	.	ID=blk-3;Name=blk-3_to_scaffold_1;Target=scaffold_1 7798837 7812503
scaffold_0192	microsynteny	match_part	16487	19386	138.0	-	.	ID=blk-3.1.Em0192g7a;Parent=blk-3;Target=g914.t1 7812503 7813347 +
scaffold_0192	microsynteny	match_part	19486	22590	53.1	+	.	ID=blk-3.2.Em0192g8a;Parent=blk-3;Target=g913.t1 7804138 7809268 -
scaffold_0192	microsynteny	match_part	22607	23976	154.0	-	.	ID=blk-3.3.Em0192g9a;Parent=blk-3;Target=g910.t1 7795807 7798837 +
scaffold_0004	microsynteny	match	30116	73496	4	+	.	ID=blk-4;Name=blk-4_to_scaffold_4;Target=scaffold_4 3464226 3471088
scaffold_0004	microsynteny	match_part	30116	35208	802.0	+	.	ID=blk-4.1.Em0004g5a;Parent=blk-4;Target=g4327.t2 3464226 3471088 -
scaffold_0004	microsynteny	match_part	35223	42316	442.0	-	.	ID=blk-4.2.Em0004g6a;Parent=blk-4;Target=g4325.t1 3436371 3449563 -
scaffold_0004	microsynteny	match_part	42746	46502	222.0	+	.	ID=blk-4.3.Em0004g7a;Parent=blk-4;Target=g4325.t2 3436371 3449563 -
scaffold_0004	microsynteny	match_part	46517	73496	626.0	-	.	ID=blk-4.4.Em0004g8a;Parent=blk-4;Target=g4327.t1 3464226 3471088 -
scaffold_0004	microsynteny	match	231299	236609	3	+	.	ID=blk-5;Name=blk-5_to_scaffold_3;Target=scaffold_3 480547 510356
scaffold_0004	microsynteny	match_part	231299	233549	182.0	+	.	ID=blk-5.1.Em0004g44a;Parent=blk-5;Target=g2820.t2 480547 482264 +
scaffold_0004	microsynteny	match_part	233638	235069	327.0	-	.	ID=blk-5.2.Em0004g45a;Parent=blk-5;Target=g2824.t1 504560 510356 -
scaffold_0004	microsynteny	match_part	235276	236609	334.0	-	.	ID=blk-5.3.Em0004g46a;Parent=blk-5;Target=g2824.t1 504560 510356 -
scaffold_0004	microsynteny	match	599194	739739	7	+	.	ID=blk-6;Name=blk-6_to_scaffold_3;Target=scaffold_3 7779048 7786216
scaffold_0004	microsynteny	match_part	599194	604779	102.0	-	.	ID=blk-6.1.Em0004g109a;Parent=blk-6;Target=g3667.t1 7779048 7786216 -
scaffold_0004	microsynteny	match_part	613413	624919	144.0	-	.	ID=blk-6.2.Em0004g111a;Parent=blk-6;Target=g3668.t1 7793717 7799385 +
scaffold_0004	microsynteny	match_part	639225	659049	51.2	-	.	ID=blk-6.3.Em0004g113a;Parent=blk-6;Target=g3668.t1 7793717 7799385 +
scaffold_0004	microsynteny	match_part	668853	686029	92.4	-	.	ID=blk-6.4.Em0004g114a;Parent=blk-6;Target=g3668.t1 7793717 7799385 +
scaffold_0004	microsynteny	match_part	707820	710889	76.6	-	.	ID=blk-6.5.Em0004g117a;Parent=blk-6;Target=g3668.t2 7793717 7799385 +
scaffold_0004	microsynteny	match_part	718166	730379	81.6	-	.	ID=blk-6.6.Em0004g118a;Parent=blk-6;Target=g3668.t1 7793717 7799385 +
scaffold_0004	microsynteny	match_part	737197	739739	71.2	-	.	ID=blk-6.7.Em0004g120a;Parent=blk-6;Target=g3667.t2 7778932 7786216 -
scaffold_0004	microsynteny	match	855237	900719	3	+	.	ID=blk-7;Name=blk-7_to_scaffold_3;Target=scaffold_3 8377884 8386310
scaffold_0004	microsynteny	match_part	855237	868919	138.0	-	.	ID=blk-7.1.Em0004g130a;Parent=blk-7;Target=g3748.t1 8377884 8386310 -
scaffold_0004	microsynteny	match_part	868968	883579	180.0	-	.	ID=blk-7.2.Em0004g131a;Parent=blk-7;Target=g3748.t2 8377884 8386310 -
scaffold_0004	microsynteny	match_part	888166	900719	53.1	-	.	ID=blk-7.3.Em0004g132a;Parent=blk-7;Target=g3748.t2 8377884 8386310 -
scaffold_0004	microsynteny	match	1467890	1486040	4	+	.	ID=blk-8;Name=blk-8_to_scaffold_3;Target=scaffold_3 670171 678652
scaffold_0004	microsynteny	match_part	1467890	1471228	614.0	+	.	ID=blk-8.1.Em0004g204a;Parent=blk-8;Target=g2845.t2 670171 676288 -
scaffold_0004	microsynteny	match_part	1471259	1472080	116.0	-	.	ID=blk-8.2.Em0004g205a;Parent=blk-8;Target=g2844.t1 666773 669429 +
scaffold_0004	microsynteny	match_part	1472180	1474894	751.0	+	.	ID=blk-8.3.Em0004g206a;Parent=blk-8;Target=g2843.t1 662969 665401 -
scaffold_0004	microsynteny	match_part	1485111	1486040	137.0	-	.	ID=blk-8.4.Em0004g209a;Parent=blk-8;Target=g2846.t1 676901 678652 +
scaffold_0004	microsynteny	match	2228102	2263622	3	+	.	ID=blk-9;Name=blk-9_to_scaffold_5;Target=scaffold_5 4965333 4982729
scaffold_0004	microsynteny	match_part	2228102	2230026	187.0	+	.	ID=blk-9.1.Em0004g304a;Parent=blk-9;Target=g5470.t1 4965333 4973589 +
scaffold_0004	microsynteny	match_part	2230102	2235353	228.0	+	.	ID=blk-9.2.Em0004g305a;Parent=blk-9;Target=g5471.t2 4975709 4982729 +
scaffold_0004	microsynteny	match_part	2252362	2263622	169.0	-	.	ID=blk-9.3.Em0004g306a;Parent=blk-9;Target=g5471.t1 4975709 4982729 +
scaffold_0004	microsynteny	match	3695389	3730889	4	-	.	ID=blk-10;Name=blk-10_to_scaffold_2;Target=scaffold_2 2863644 2866120
scaffold_0004	microsynteny	match_part	3695389	3699872	99.4	+	.	ID=blk-10.1.Em0004g492a;Parent=blk-10;Target=g1950.t2 2866120 2869760 +
scaffold_0004	microsynteny	match_part	3703388	3716319	136.0	-	.	ID=blk-10.2.Em0004g493a;Parent=blk-10;Target=g1952.t1 2879175 2883656 +
scaffold_0004	microsynteny	match_part	3721726	3723239	74.3	-	.	ID=blk-10.3.Em0004g494a;Parent=blk-10;Target=g1950.t1 2866120 2869760 +
scaffold_0004	microsynteny	match_part	3723363	3730889	55.8	-	.	ID=blk-10.4.Em0004g495a;Parent=blk-10;Target=g1949.t1 2861120 2863644 -
scaffold_0004	microsynteny	match	4276918	4310655	3	+	.	ID=blk-11;Name=blk-11_to_scaffold_3;Target=scaffold_3 4580198 4584965
scaffold_0004	microsynteny	match_part	4276918	4288035	391.0	-	.	ID=blk-11.1.Em0004g568a;Parent=blk-11;Target=g3303.t1 4580198 4584965 -
scaffold_0004	microsynteny	match_part	4288198	4295185	521.0	-	.	ID=blk-11.2.Em0004g569a;Parent=blk-11;Target=g3303.t2 4580198 4584965 -
scaffold_0004	microsynteny	match_part	4300180	4310655	56.6	-	.	ID=blk-11.3.Em0004g571a;Parent=blk-11;Target=g3303.t2 4580198 4584965 -
scaffold_0004	microsynteny	match	4593804	4648320	4	+	.	ID=blk-12;Name=blk-12_to_scaffold_3;Target=scaffold_3 309015 313908
scaffold_0004	microsynteny	match_part	4593804	4607910	226.0	-	.	ID=blk-12.1.Em0004g599a;Parent=blk-12;Target=g2802.t2 309015 313908 -
scaffold_0004	microsynteny	match_part	4611797	4617950	119.0	-	.	ID=blk-12.2.Em0004g600a;Parent=blk-12;Target=g2802.t1 309015 313908 -
scaffold_0004	microsynteny	match_part	4627190	4632185	59.3	+	.	ID=blk-12.3.Em0004g601a;Parent=blk-12;Target=g2802.t1 309015 313908 -
scaffold_0004	microsynteny	match_part	4641642	4648320	57.0	-	.	ID=blk-12.4.Em0004g603a;Parent=blk-12;Target=g2802.t1 309015 313908 -
scaffold_0004	microsynteny	match	4663680	4703394	3	+	.	ID=blk-13;Name=blk-13_to_scaffold_3;Target=scaffold_3 309015 313908
scaffold_0004	microsynteny	match_part	4663680	4673488	147.0	+	.	ID=blk-13.1.Em0004g607a;Parent=blk-13;Target=g2802.t2 309015 313908 -
scaffold_0004	microsynteny	match_part	4677656	4683750	112.0	-	.	ID=blk-13.2.Em0004g608a;Parent=blk-13;Target=g2802.t1 309015 313908 -
scaffold_0004	microsynteny	match_part	4699940	4703394	58.9	+	.	ID=blk-13.3.Em0004g610a;Parent=blk-13;Target=g2802.t1 309015 313908 -
scaffold_0004	microsynteny	match	4877059	4895487	3	+	.	ID=blk-14;Name=blk-14_to_scaffold_3;Target=scaffold_3 309015 321037
scaffold_0004	microsynteny	match_part	4877059	4880820	279.0	-	.	ID=blk-14.1.Em0004g633a;Parent=blk-14;Target=g2802.t2 309015 313908 -
scaffold_0004	microsynteny	match_part	4880951	4887890	520.0	-	.	ID=blk-14.2.Em0004g634a;Parent=blk-14;Target=g2802.t1 309015 313908 -
scaffold_0004	microsynteny	match_part	4887990	4895487	635.0	+	.	ID=blk-14.3.Em0004g635a;Parent=blk-14;Target=g2803.t1 317115 321037 +
scaffold_0004	microsynteny	match	5116199	5134635	3	+	.	ID=blk-15;Name=blk-15_to_scaffold_2;Target=scaffold_2 5941610 5945729
scaffold_0004	microsynteny	match_part	5116199	5120535	176.0	-	.	ID=blk-15.1.Em0004g660a;Parent=blk-15;Target=g2335.t2 5941610 5945729 -
scaffold_0004	microsynteny	match_part	5120970	5122055	56.6	-	.	ID=blk-15.2.Em0004g661a;Parent=blk-15;Target=g2335.t1 5941610 5945729 -
scaffold_0004	microsynteny	match_part	5130970	5134635	56.6	-	.	ID=blk-15.3.Em0004g663a;Parent=blk-15;Target=g2335.t1 5941610 5945729 -
scaffold_0004	microsynteny	match	5848703	5886975	4	+	.	ID=blk-16;Name=blk-16_to_scaffold_3;Target=scaffold_3 309015 313908
scaffold_0004	microsynteny	match_part	5848703	5853207	57.8	-	.	ID=blk-16.1.Em0004g745a;Parent=blk-16;Target=g2802.t2 309015 313908 -
scaffold_0004	microsynteny	match_part	5853637	5862691	47.4	+	.	ID=blk-16.2.Em0004g746a;Parent=blk-16;Target=g2802.t1 309015 313908 -
scaffold_0004	microsynteny	match_part	5863358	5867867	62.0	-	.	ID=blk-16.3.Em0004g747a;Parent=blk-16;Target=g2802.t1 309015 313908 -
scaffold_0004	microsynteny	match_part	5868737	5886975	51.2	+	.	ID=blk-16.4.Em0004g748a;Parent=blk-16;Target=g2802.t1 309015 313908 -
scaffold_0004	microsynteny	match	6053887	6077417	3	+	.	ID=blk-17;Name=blk-17_to_scaffold_3;Target=scaffold_3 4891356 4900456
scaffold_0004	microsynteny	match_part	6053887	6055916	121.0	+	.	ID=blk-17.1.Em0004g775a;Parent=blk-17;Target=g3345.t1 4891356 4893851 -
scaffold_0004	microsynteny	match_part	6070123	6071957	109.0	-	.	ID=blk-17.2.Em0004g777a;Parent=blk-17;Target=g3347.t1 4898005 4900456 -
scaffold_0004	microsynteny	match_part	6075516	6077417	97.8	-	.	ID=blk-17.3.Em0004g778a;Parent=blk-17;Target=g3347.t1 4898005 4900456 -
scaffold_0004	microsynteny	match	6149977	6187887	5	+	.	ID=blk-18;Name=blk-18_to_scaffold_3;Target=scaffold_3 4891356 4893851
scaffold_0004	microsynteny	match_part	6149977	6153272	102.0	+	.	ID=blk-18.1.Em0004g786a;Parent=blk-18;Target=g3345.t1 4891356 4893851 -
scaffold_0004	microsynteny	match_part	6156804	6158167	104.0	-	.	ID=blk-18.2.Em0004g787a;Parent=blk-18;Target=g3346.t1 4894656 4896963 +
scaffold_0004	microsynteny	match_part	6160647	6162478	97.8	+	.	ID=blk-18.3.Em0004g788a;Parent=blk-18;Target=g3346.t1 4894656 4896963 +
scaffold_0004	microsynteny	match_part	6167645	6169387	116.0	-	.	ID=blk-18.4.Em0004g789a;Parent=blk-18;Target=g3346.t1 4894656 4896963 +
scaffold_0004	microsynteny	match_part	6182247	6187887	104.0	-	.	ID=blk-18.5.Em0004g791a;Parent=blk-18;Target=g3345.t2 4891356 4893851 -
scaffold_0004	microsynteny	match	9033779	9093089	4	+	.	ID=blk-19;Name=blk-19_to_scaffold_287;Target=scaffold_287 1427 7089
scaffold_0004	microsynteny	match_part	9033779	9034298	60.5	-	.	ID=blk-19.1.Em0004g1116a;Parent=blk-19;Target=g11911.t1 1427 5106 -
scaffold_0004	microsynteny	match_part	9034348	9049118	202.0	-	.	ID=blk-19.2.Em0004g1117a;Parent=blk-19;Target=g11912.t1 5166 7089 -
scaffold_0004	microsynteny	match_part	9056798	9062729	93.6	+	.	ID=blk-19.3.Em0004g1118a;Parent=blk-19;Target=g11912.t1 5166 7089 -
scaffold_0004	microsynteny	match_part	9090084	9093089	85.9	-	.	ID=blk-19.4.Em0004g1120a;Parent=blk-19;Target=g11912.t1 5166 7089 -
scaffold_0004	microsynteny	match	9918611	9962569	5	+	.	ID=blk-20;Name=blk-20_to_scaffold_5;Target=scaffold_5 7446675 7456059
scaffold_0004	microsynteny	match_part	9918611	9921259	46.2	-	.	ID=blk-20.1.Em0004g1218a;Parent=blk-20;Target=g5761.t2 7446675 7455370 +
scaffold_0004	microsynteny	match_part	9936352	9937339	106.0	-	.	ID=blk-20.2.Em0004g1221a;Parent=blk-20;Target=g5762.t1 7455484 7456059 +
scaffold_0004	microsynteny	match_part	9937390	9947019	63.9	-	.	ID=blk-20.3.Em0004g1222a;Parent=blk-20;Target=g5761.t1 7446675 7455370 +
scaffold_0004	microsynteny	match_part	9948189	9960883	65.5	+	.	ID=blk-20.4.Em0004g1223a;Parent=blk-20;Target=g5761.t1 7446675 7455370 +
scaffold_0004	microsynteny	match_part	9961189	9962569	69.7	+	.	ID=blk-20.5.Em0004g1224a;Parent=blk-20;Target=g5762.t1 7455484 7456059 +
scaffold_0004	microsynteny	match	10921169	10969711	4	-	.	ID=blk-21;Name=blk-21_to_scaffold_1;Target=scaffold_1 10740432 10793271
scaffold_0004	microsynteny	match_part	10921169	10923721	165.0	-	.	ID=blk-21.1.Em0004g1321a;Parent=blk-21;Target=g1317.t1 10793271 10800759 +
scaffold_0004	microsynteny	match_part	10931467	10933931	113.0	-	.	ID=blk-21.2.Em0004g1322a;Parent=blk-21;Target=g1316.t2 10780514 10791041 +
scaffold_0004	microsynteny	match_part	10958453	10960611	53.5	-	.	ID=blk-21.3.Em0004g1324a;Parent=blk-21;Target=g1314.t1 10745931 10757129 +
scaffold_0004	microsynteny	match_part	10967222	10969711	153.0	-	.	ID=blk-21.4.Em0004g1325a;Parent=blk-21;Target=g1313.t1 10731852 10740432 +
scaffold_0004	microsynteny	match	11084431	11135670	4	+	.	ID=blk-22;Name=blk-22_to_scaffold_1;Target=scaffold_1 10702051 10740432
scaffold_0004	microsynteny	match_part	11084431	11085946	69.7	+	.	ID=blk-22.1.Em0004g1340a;Parent=blk-22;Target=g1310.t1 10702051 10704513 -
scaffold_0004	microsynteny	match_part	11102876	11105371	144.0	-	.	ID=blk-22.2.Em0004g1342a;Parent=blk-22;Target=g1313.t1 10731852 10740432 +
scaffold_0004	microsynteny	match_part	11114121	11117909	152.0	+	.	ID=blk-22.3.Em0004g1344a;Parent=blk-22;Target=g1313.t1 10731852 10740432 +
scaffold_0004	microsynteny	match_part	11133161	11135670	137.0	+	.	ID=blk-22.4.Em0004g1346a;Parent=blk-22;Target=g1313.t1 10731852 10740432 +
scaffold_0004	microsynteny	match	12315457	12339447	3	+	.	ID=blk-23;Name=blk-23_to_scaffold_287;Target=scaffold_287 1427 7089
scaffold_0004	microsynteny	match_part	12315457	12318269	151.0	+	.	ID=blk-23.1.Em0004g1496a;Parent=blk-23;Target=g11911.t1 1427 5106 -
scaffold_0004	microsynteny	match_part	12318317	12319301	74.7	+	.	ID=blk-23.2.Em0004g1497a;Parent=blk-23;Target=g11912.t1 5166 7089 -
scaffold_0004	microsynteny	match_part	12334732	12339447	77.4	-	.	ID=blk-23.3.Em0004g1499a;Parent=blk-23;Target=g11912.t1 5166 7089 -
scaffold_0004	microsynteny	match	12374827	12410374	3	+	.	ID=blk-24;Name=blk-24_to_scaffold_287;Target=scaffold_287 1427 7089
scaffold_0004	microsynteny	match_part	12374827	12378362	150.0	+	.	ID=blk-24.1.Em0004g1506a;Parent=blk-24;Target=g11911.t1 1427 5106 -
scaffold_0004	microsynteny	match_part	12397705	12406837	196.0	-	.	ID=blk-24.2.Em0004g1509a;Parent=blk-24;Target=g11912.t1 5166 7089 -
scaffold_0004	microsynteny	match_part	12406947	12410374	166.0	+	.	ID=blk-24.3.Em0004g1510a;Parent=blk-24;Target=g11912.t1 5166 7089 -
scaffold_0004	microsynteny	match	12851267	12874934	3	+	.	ID=blk-25;Name=blk-25_to_scaffold_1;Target=scaffold_1 10508995 10512086
scaffold_0004	microsynteny	match_part	12851267	12852765	207.0	+	.	ID=blk-25.1.Em0004g1570a;Parent=blk-25;Target=g1283.t1 10508995 10512086 +
scaffold_0004	microsynteny	match_part	12855437	12863624	499.0	+	.	ID=blk-25.2.Em0004g1572a;Parent=blk-25;Target=g1283.t2 10508896 10512086 +
scaffold_0004	microsynteny	match_part	12867027	12874934	395.0	+	.	ID=blk-25.3.Em0004g1573a;Parent=blk-25;Target=g1283.t2 10508896 10512086 +
scaffold_0004	microsynteny	match	13476347	13516535	3	+	.	ID=blk-26;Name=blk-26_to_scaffold_3;Target=scaffold_3 8881444 8901825
scaffold_0004	microsynteny	match_part	13476347	13484405	117.0	-	.	ID=blk-26.1.Em0004g1648a;Parent=blk-26;Target=g3808.t1 8881444 8901825 -
scaffold_0004	microsynteny	match_part	13489255	13494790	553.0	+	.	ID=blk-26.2.Em0004g1649a;Parent=blk-26;Target=g3808.t2 8881444 8901825 -
scaffold_0004	microsynteny	match_part	13509106	13516535	1000.0	-	.	ID=blk-26.3.Em0004g1652a;Parent=blk-26;Target=g3808.t2 8881444 8901825 -
scaffold_0004	microsynteny	match	13745687	13760727	3	-	.	ID=blk-27;Name=blk-27_to_scaffold_3;Target=scaffold_3 9127816 9141482
scaffold_0004	microsynteny	match_part	13745687	13752784	169.0	+	.	ID=blk-27.1.Em0004g1683a;Parent=blk-27;Target=g3829.t1 9141482 9146961 -
scaffold_0004	microsynteny	match_part	13752884	13754997	57.4	-	.	ID=blk-27.2.Em0004g1684a;Parent=blk-27;Target=g3830.t1 9153726 9155633 +
scaffold_0004	microsynteny	match_part	13755048	13760727	68.2	-	.	ID=blk-27.3.Em0004g1685a;Parent=blk-27;Target=g3827.t1 9120879 9127816 +
scaffold_0004	microsynteny	match	14160367	14223506	3	+	.	ID=blk-28;Name=blk-28_to_scaffold_14;Target=scaffold_14 109400 119484
scaffold_0004	microsynteny	match_part	14160367	14165223	45.4	+	.	ID=blk-28.1.Em0004g1744a;Parent=blk-28;Target=g9082.t1 109400 119484 -
scaffold_0004	microsynteny	match_part	14176447	14185706	133.0	+	.	ID=blk-28.2.Em0004g1746a;Parent=blk-28;Target=g9082.t2 109400 119484 -
scaffold_0004	microsynteny	match_part	14217342	14223506	129.0	+	.	ID=blk-28.3.Em0004g1748a;Parent=blk-28;Target=g9082.t2 109400 119484 -
scaffold_0005	microsynteny	match	28555	143236	6	-	.	ID=blk-29;Name=blk-29_to_scaffold_13;Target=scaffold_13 1689418 1690039
scaffold_0005	microsynteny	match_part	28555	41516	82.0	-	.	ID=blk-29.1.Em0005g8a;Parent=blk-29;Target=g9058.t1 1690039 1705407 +
scaffold_0005	microsynteny	match_part	55597	68066	55.5	-	.	ID=blk-29.2.Em0005g10a;Parent=blk-29;Target=g9057.t2 1681728 1689418 +
scaffold_0005	microsynteny	match_part	81313	89336	47.0	-	.	ID=blk-29.3.Em0005g12a;Parent=blk-29;Target=g9057.t2 1681728 1689418 +
scaffold_0005	microsynteny	match_part	93926	104055	48.5	+	.	ID=blk-29.4.Em0005g14a;Parent=blk-29;Target=g9057.t2 1681728 1689418 +
scaffold_0005	microsynteny	match_part	106363	118186	50.8	-	.	ID=blk-29.5.Em0005g15a;Parent=blk-29;Target=g9057.t2 1681728 1689418 +
scaffold_0005	microsynteny	match_part	132192	143236	47.0	-	.	ID=blk-29.6.Em0005g17a;Parent=blk-29;Target=g9057.t2 1681728 1689418 +
scaffold_0005	microsynteny	match	119302	161436	4	+	.	ID=blk-30;Name=blk-30_to_scaffold_7;Target=scaffold_7 331955 347898
scaffold_0005	microsynteny	match_part	119302	129486	58.5	-	.	ID=blk-30.1.Em0005g16a;Parent=blk-30;Target=g6694.t2 331955 347898 +
scaffold_0005	microsynteny	match_part	132192	143236	47.8	-	.	ID=blk-30.2.Em0005g17a;Parent=blk-30;Target=g6694.t1 331955 347898 +
scaffold_0005	microsynteny	match_part	154267	156696	54.3	-	.	ID=blk-30.3.Em0005g19a;Parent=blk-30;Target=g6694.t1 331955 347898 +
scaffold_0005	microsynteny	match_part	159498	161436	55.8	-	.	ID=blk-30.4.Em0005g21a;Parent=blk-30;Target=g6694.t1 331955 347898 +
scaffold_0005	microsynteny	match	1163619	1186393	3	+	.	ID=blk-31;Name=blk-31_to_scaffold_1;Target=scaffold_1 9195899 9201711
scaffold_0005	microsynteny	match_part	1163619	1169677	100.0	+	.	ID=blk-31.1.Em0005g182a;Parent=blk-31;Target=g1090.t2 9195899 9201711 -
scaffold_0005	microsynteny	match_part	1169964	1176389	60.5	-	.	ID=blk-31.2.Em0005g183a;Parent=blk-31;Target=g1090.t1 9195899 9201711 -
scaffold_0005	microsynteny	match_part	1180809	1186393	155.0	+	.	ID=blk-31.3.Em0005g184a;Parent=blk-31;Target=g1090.t1 9195899 9201711 -
scaffold_0005	microsynteny	match	1396182	1456016	5	+	.	ID=blk-32;Name=blk-32_to_scaffold_1;Target=scaffold_1 9195899 9201711
scaffold_0005	microsynteny	match_part	1396182	1404416	130.0	+	.	ID=blk-32.1.Em0005g201a;Parent=blk-32;Target=g1090.t1 9195899 9201711 -
scaffold_0005	microsynteny	match_part	1404642	1415996	83.6	+	.	ID=blk-32.2.Em0005g202a;Parent=blk-32;Target=g1090.t2 9195899 9201711 -
scaffold_0005	microsynteny	match_part	1416062	1422906	67.4	+	.	ID=blk-32.3.Em0005g203a;Parent=blk-32;Target=g1090.t2 9195899 9201711 -
scaffold_0005	microsynteny	match_part	1444252	1448066	49.3	+	.	ID=blk-32.4.Em0005g206a;Parent=blk-32;Target=g1090.t2 9195899 9201711 -
scaffold_0005	microsynteny	match_part	1448702	1456016	96.3	+	.	ID=blk-32.5.Em0005g208a;Parent=blk-32;Target=g1090.t2 9195899 9201711 -
scaffold_0005	microsynteny	match	2456264	2514353	3	-	.	ID=blk-33;Name=blk-33_to_scaffold_287;Target=scaffold_287 5106 5166
scaffold_0005	microsynteny	match_part	2456264	2462283	360.0	-	.	ID=blk-33.1.Em0005g319a;Parent=blk-33;Target=g11912.t1 5166 7089 -
scaffold_0005	microsynteny	match_part	2466511	2500903	124.0	-	.	ID=blk-33.2.Em0005g320a;Parent=blk-33;Target=g11911.t1 1427 5106 -
scaffold_0005	microsynteny	match_part	2505180	2514353	49.7	-	.	ID=blk-33.3.Em0005g321a;Parent=blk-33;Target=g11911.t1 1427 5106 -
scaffold_0005	microsynteny	match	6935479	6990925	3	+	.	ID=blk-34;Name=blk-34_to_scaffold_2;Target=scaffold_2 3179873 3183943
scaffold_0005	microsynteny	match_part	6935479	6942564	98.6	-	.	ID=blk-34.1.Em0005g822a;Parent=blk-34;Target=g1999.t2 3179873 3183943 +
scaffold_0005	microsynteny	match_part	6975011	6986905	58.9	-	.	ID=blk-34.2.Em0005g824a;Parent=blk-34;Target=g1999.t1 3180811 3183943 +
scaffold_0005	microsynteny	match_part	6990389	6990925	39.7	-	.	ID=blk-34.3.Em0005g825a;Parent=blk-34;Target=g1999.t1 3180811 3183943 +
scaffold_0005	microsynteny	match	9930729	9935420	3	+	.	ID=blk-35;Name=blk-35_to_scaffold_7;Target=scaffold_7 4573358 4578686
scaffold_0005	microsynteny	match_part	9930729	9932000	246.0	-	.	ID=blk-35.1.Em0005g1188a;Parent=blk-35;Target=g7184.t1 4573358 4574407 +
scaffold_0005	microsynteny	match_part	9932072	9933260	185.0	-	.	ID=blk-35.2.Em0005g1189a;Parent=blk-35;Target=g7185.t1 4576727 4578686 +
scaffold_0005	microsynteny	match_part	9933791	9935420	247.0	-	.	ID=blk-35.3.Em0005g1190a;Parent=blk-35;Target=g7185.t1 4576727 4578686 +
scaffold_0005	microsynteny	match	11157688	11210831	3	+	.	ID=blk-36;Name=blk-36_to_scaffold_9;Target=scaffold_9 1438002 1445619
scaffold_0005	microsynteny	match_part	11157688	11160491	103.0	-	.	ID=blk-36.1.Em0005g1330a;Parent=blk-36;Target=g7824.t2 1438002 1445619 -
scaffold_0005	microsynteny	match_part	11174242	11181671	100.0	-	.	ID=blk-36.2.Em0005g1331a;Parent=blk-36;Target=g7824.t1 1438002 1445619 -
scaffold_0005	microsynteny	match_part	11208030	11210831	105.0	-	.	ID=blk-36.3.Em0005g1333a;Parent=blk-36;Target=g7824.t1 1438002 1445619 -
scaffold_0005	microsynteny	match	11262771	11297489	4	+	.	ID=blk-37;Name=blk-37_to_scaffold_21;Target=scaffold_21 54825 60042
scaffold_0005	microsynteny	match_part	11262771	11267562	57.4	+	.	ID=blk-37.1.Em0005g1340a;Parent=blk-37;Target=g10083.t2 54825 60042 +
scaffold_0005	microsynteny	match_part	11268571	11283231	84.0	+	.	ID=blk-37.2.Em0005g1341a;Parent=blk-37;Target=g10083.t1 54825 60042 +
scaffold_0005	microsynteny	match_part	11285191	11289149	54.7	+	.	ID=blk-37.3.Em0005g1342a;Parent=blk-37;Target=g10083.t1 54825 60042 +
scaffold_0005	microsynteny	match_part	11291201	11297489	63.5	+	.	ID=blk-37.4.Em0005g1343a;Parent=blk-37;Target=g10083.t1 54825 60042 +
scaffold_0005	microsynteny	match	11370106	11407161	3	-	.	ID=blk-38;Name=blk-38_to_scaffold_3;Target=scaffold_3 5313689 5339498
scaffold_0005	microsynteny	match_part	11370106	11370743	41.2	+	.	ID=blk-38.1.Em0005g1349a;Parent=blk-38;Target=g3404.t1 5339498 5347261 +
scaffold_0005	microsynteny	match_part	11380896	11386543	330.0	+	.	ID=blk-38.2.Em0005g1351a;Parent=blk-38;Target=g3400.t1 5305048 5313689 +
scaffold_0005	microsynteny	match_part	11398496	11407161	318.0	+	.	ID=blk-38.3.Em0005g1352a;Parent=blk-38;Target=g3400.t1 5305048 5313689 +
scaffold_0005	microsynteny	match	11451767	11487742	4	-	.	ID=blk-39;Name=blk-39_to_scaffold_3;Target=scaffold_3 5313689 5339498
scaffold_0005	microsynteny	match_part	11451767	11454226	255.0	-	.	ID=blk-39.1.Em0005g1359a;Parent=blk-39;Target=g3404.t1 5339498 5347261 +
scaffold_0005	microsynteny	match_part	11455376	11465990	357.0	+	.	ID=blk-39.2.Em0005g1360a;Parent=blk-39;Target=g3400.t1 5305048 5313689 +
scaffold_0005	microsynteny	match_part	11479396	11482358	206.0	+	.	ID=blk-39.3.Em0005g1361a;Parent=blk-39;Target=g3400.t1 5305048 5313689 +
scaffold_0005	microsynteny	match_part	11486246	11487742	129.0	+	.	ID=blk-39.4.Em0005g1363a;Parent=blk-39;Target=g3400.t1 5305048 5313689 +
scaffold_0005	microsynteny	match	11703339	11725596	3	+	.	ID=blk-40;Name=blk-40_to_scaffold_7;Target=scaffold_7 2115772 2126174
scaffold_0005	microsynteny	match_part	11703339	11707746	77.0	-	.	ID=blk-40.1.Em0005g1386a;Parent=blk-40;Target=g6892.t1 2115772 2126132 -
scaffold_0005	microsynteny	match_part	11714840	11719406	61.2	-	.	ID=blk-40.2.Em0005g1388a;Parent=blk-40;Target=g6892.t2 2115772 2126174 -
scaffold_0005	microsynteny	match_part	11721959	11725596	58.2	-	.	ID=blk-40.3.Em0005g1389a;Parent=blk-40;Target=g6892.t2 2115772 2126174 -
scaffold_0005	microsynteny	match	11814246	11834074	3	+	.	ID=blk-41;Name=blk-41_to_scaffold_7;Target=scaffold_7 2115772 2126174
scaffold_0005	microsynteny	match_part	11814246	11817600	75.9	+	.	ID=blk-41.1.Em0005g1403a;Parent=blk-41;Target=g6892.t1 2115772 2126132 -
scaffold_0005	microsynteny	match_part	11821146	11825299	77.8	+	.	ID=blk-41.2.Em0005g1405a;Parent=blk-41;Target=g6892.t2 2115772 2126174 -
scaffold_0005	microsynteny	match_part	11829226	11834074	76.6	+	.	ID=blk-41.3.Em0005g1406a;Parent=blk-41;Target=g6892.t2 2115772 2126174 -
scaffold_0005	microsynteny	match	12256444	12293818	3	+	.	ID=blk-42;Name=blk-42_to_scaffold_47;Target=scaffold_47 56590 79842
scaffold_0005	microsynteny	match_part	12256444	12259568	250.0	+	.	ID=blk-42.1.Em0005g1456a;Parent=blk-42;Target=g11571.t2 56590 67242 +
scaffold_0005	microsynteny	match_part	12262874	12274627	58.5	+	.	ID=blk-42.2.Em0005g1458a;Parent=blk-42;Target=g11572.t1 69123 79842 +
scaffold_0005	microsynteny	match_part	12276694	12293818	55.1	+	.	ID=blk-42.3.Em0005g1459a;Parent=blk-42;Target=g11572.t1 69123 79842 +
scaffold_0005	microsynteny	match	12414363	12474663	6	+	.	ID=blk-43;Name=blk-43_to_scaffold_4;Target=scaffold_4 4370398 4372199
scaffold_0005	microsynteny	match_part	12414363	12415457	67.0	+	.	ID=blk-43.1.Em0005g1464a;Parent=blk-43;Target=g4468.t1 4370398 4372199 +
scaffold_0005	microsynteny	match_part	12422257	12432453	60.1	-	.	ID=blk-43.2.Em0005g1466a;Parent=blk-43;Target=g4468.t2 4370398 4372199 +
scaffold_0005	microsynteny	match_part	12437443	12438756	61.6	+	.	ID=blk-43.3.Em0005g1467a;Parent=blk-43;Target=g4468.t2 4370398 4372199 +
scaffold_0005	microsynteny	match_part	12445363	12446547	65.9	+	.	ID=blk-43.4.Em0005g1468a;Parent=blk-43;Target=g4468.t2 4370398 4372199 +
scaffold_0005	microsynteny	match_part	12458585	12459823	64.7	-	.	ID=blk-43.5.Em0005g1470a;Parent=blk-43;Target=g4468.t2 4370398 4372199 +
scaffold_0005	microsynteny	match_part	12473573	12474663	77.4	+	.	ID=blk-43.6.Em0005g1471a;Parent=blk-43;Target=g4468.t2 4370398 4372199 +
scaffold_0005	microsynteny	match	12916869	12936078	3	+	.	ID=blk-44;Name=blk-44_to_scaffold_7;Target=scaffold_7 5741683 5755339
scaffold_0005	microsynteny	match_part	12916869	12926738	206.0	-	.	ID=blk-44.1.Em0005g1524a;Parent=blk-44;Target=g7314.t2 5741683 5751337 +
scaffold_0005	microsynteny	match_part	12926838	12934249	491.0	+	.	ID=blk-44.2.Em0005g1525a;Parent=blk-44;Target=g7312.t1 5732245 5736492 +
scaffold_0005	microsynteny	match_part	12934282	12936078	176.0	-	.	ID=blk-44.3.Em0005g1526a;Parent=blk-44;Target=g7315.t2 5753493 5755339 -
scaffold_0005	microsynteny	match	13041028	13070332	4	+	.	ID=blk-45;Name=blk-45_to_scaffold_6;Target=scaffold_6 3147938 3152892
scaffold_0005	microsynteny	match_part	13041028	13043932	109.0	+	.	ID=blk-45.1.Em0005g1549a;Parent=blk-45;Target=g6325.t1 3147938 3152892 -
scaffold_0005	microsynteny	match_part	13048648	13053272	67.4	+	.	ID=blk-45.2.Em0005g1550a;Parent=blk-45;Target=g6325.t2 3147938 3152892 -
scaffold_0005	microsynteny	match_part	13058648	13062917	70.1	+	.	ID=blk-45.3.Em0005g1552a;Parent=blk-45;Target=g6325.t2 3147938 3152892 -
scaffold_0005	microsynteny	match_part	13066448	13070332	110.0	+	.	ID=blk-45.4.Em0005g1553a;Parent=blk-45;Target=g6325.t2 3147938 3152892 -
scaffold_0005	microsynteny	match	13077518	13089251	3	+	.	ID=blk-46;Name=blk-46_to_scaffold_6;Target=scaffold_6 3147938 3152892
scaffold_0005	microsynteny	match_part	13077518	13079792	66.2	+	.	ID=blk-46.1.Em0005g1556a;Parent=blk-46;Target=g6325.t1 3147938 3152892 -
scaffold_0005	microsynteny	match_part	13080018	13082175	44.3	+	.	ID=blk-46.2.Em0005g1557a;Parent=blk-46;Target=g6324.t2 3143974 3147032 +
scaffold_0005	microsynteny	match_part	13084158	13089251	94.7	+	.	ID=blk-46.3.Em0005g1558a;Parent=blk-46;Target=g6325.t2 3147938 3152892 -
scaffold_0005	microsynteny	match	13270230	13344703	3	+	.	ID=blk-47;Name=blk-47_to_scaffold_35;Target=scaffold_35 342753 361482
scaffold_0005	microsynteny	match_part	13270230	13292193	570.0	-	.	ID=blk-47.1.Em0005g1578a;Parent=blk-47;Target=g11205.t2 342753 361473 -
scaffold_0005	microsynteny	match_part	13300354	13315723	68.9	-	.	ID=blk-47.2.Em0005g1580a;Parent=blk-47;Target=g11205.t1 342753 361482 -
scaffold_0005	microsynteny	match_part	13323186	13344703	174.0	-	.	ID=blk-47.3.Em0005g1582a;Parent=blk-47;Target=g11205.t1 342753 361482 -
scaffold_0005	microsynteny	match	13449633	13475173	5	-	.	ID=blk-48;Name=blk-48_to_scaffold_7;Target=scaffold_7 3502976 3538030
scaffold_0005	microsynteny	match_part	13449633	13450842	148.0	+	.	ID=blk-48.1.Em0005g1595a;Parent=blk-48;Target=g7048.t2 3538030 3546483 +
scaffold_0005	microsynteny	match_part	13452304	13462483	352.0	-	.	ID=blk-48.2.Em0005g1596a;Parent=blk-48;Target=g7047.t1 3516636 3519630 +
scaffold_0005	microsynteny	match_part	13462593	13466371	50.4	+	.	ID=blk-48.3.Em0005g1597a;Parent=blk-48;Target=g7044.t1 3503962 3508222 -
scaffold_0005	microsynteny	match_part	13466555	13470963	48.9	-	.	ID=blk-48.4.Em0005g1598a;Parent=blk-48;Target=g7043.t1 3500047 3502976 +
scaffold_0005	microsynteny	match_part	13472073	13475173	54.3	-	.	ID=blk-48.5.Em0005g1599a;Parent=blk-48;Target=g7043.t1 3500047 3502976 +
scaffold_0005	microsynteny	match	13698207	13706326	3	+	.	ID=blk-49;Name=blk-49_to_scaffold_7;Target=scaffold_7 5832454 5840225
scaffold_0005	microsynteny	match_part	13698207	13699392	68.9	-	.	ID=blk-49.1.Em0005g1634a;Parent=blk-49;Target=g7327.t2 5832454 5836753 -
scaffold_0005	microsynteny	match_part	13699473	13704122	367.0	-	.	ID=blk-49.2.Em0005g1635a;Parent=blk-49;Target=g7327.t1 5832454 5836753 -
scaffold_0005	microsynteny	match_part	13704222	13706326	169.0	+	.	ID=blk-49.3.Em0005g1636a;Parent=blk-49;Target=g7328.t1 5838214 5840225 +
scaffold_0006	microsynteny	match	4407937	4460178	5	+	.	ID=blk-50;Name=blk-50_to_scaffold_2;Target=scaffold_2 4631104 4632826
scaffold_0006	microsynteny	match_part	4407937	4411284	71.2	-	.	ID=blk-50.1.Em0006g469a;Parent=blk-50;Target=g2196.t2 4631104 4632826 +
scaffold_0006	microsynteny	match_part	4428624	4431418	82.4	+	.	ID=blk-50.2.Em0006g471a;Parent=blk-50;Target=g2196.t1 4631158 4632826 +
scaffold_0006	microsynteny	match_part	4440494	4443477	94.4	+	.	ID=blk-50.3.Em0006g472a;Parent=blk-50;Target=g2196.t1 4631158 4632826 +
scaffold_0006	microsynteny	match_part	4453014	4453978	49.3	+	.	ID=blk-50.4.Em0006g474a;Parent=blk-50;Target=g2196.t1 4631158 4632826 +
scaffold_0006	microsynteny	match_part	4459064	4460178	54.7	+	.	ID=blk-50.5.Em0006g475a;Parent=blk-50;Target=g2196.t1 4631158 4632826 +
scaffold_0006	microsynteny	match	4635738	4658944	3	+	.	ID=blk-51;Name=blk-51_to_scaffold_1;Target=scaffold_1 6969513 6975622
scaffold_0006	microsynteny	match_part	4635738	4641494	134.0	-	.	ID=blk-51.1.Em0006g498a;Parent=blk-51;Target=g801.t1 6969513 6975622 -
scaffold_0006	microsynteny	match_part	4648212	4650814	75.9	-	.	ID=blk-51.2.Em0006g500a;Parent=blk-51;Target=g801.t2 6969513 6975622 -
scaffold_0006	microsynteny	match_part	4654659	4658944	139.0	-	.	ID=blk-51.3.Em0006g501a;Parent=blk-51;Target=g801.t2 6969513 6975622 -
scaffold_0006	microsynteny	match	4829169	4858904	3	+	.	ID=blk-52;Name=blk-52_to_scaffold_4;Target=scaffold_4 8025569 8031783
scaffold_0006	microsynteny	match_part	4829169	4832535	93.6	+	.	ID=blk-52.1.Em0006g526a;Parent=blk-52;Target=g4904.t3 8025569 8031783 +
scaffold_0006	microsynteny	match_part	4834499	4839559	152.0	+	.	ID=blk-52.2.Em0006g527a;Parent=blk-52;Target=g4904.t2 8015755 8031783 +
scaffold_0006	microsynteny	match_part	4854669	4858904	152.0	+	.	ID=blk-52.3.Em0006g529a;Parent=blk-52;Target=g4904.t2 8015755 8031783 +
scaffold_0006	microsynteny	match	5018746	5069539	3	+	.	ID=blk-53;Name=blk-53_to_scaffold_3;Target=scaffold_3 2843516 2866301
scaffold_0006	microsynteny	match_part	5018746	5037029	60.8	-	.	ID=blk-53.1.Em0006g545a;Parent=blk-53;Target=g3083.t2 2843516 2866301 -
scaffold_0006	microsynteny	match_part	5048529	5055869	51.6	+	.	ID=blk-53.2.Em0006g547a;Parent=blk-53;Target=g3083.t1 2843516 2866301 -
scaffold_0006	microsynteny	match_part	5063021	5069539	56.2	-	.	ID=blk-53.3.Em0006g549a;Parent=blk-53;Target=g3083.t1 2843516 2866301 -
scaffold_0006	microsynteny	match	5882637	5918357	3	+	.	ID=blk-54;Name=blk-54_to_scaffold_31;Target=scaffold_31 329408 338536
scaffold_0006	microsynteny	match_part	5882637	5899104	112.0	+	.	ID=blk-54.1.Em0006g629a;Parent=blk-54;Target=g10999.t1 329408 338536 +
scaffold_0006	microsynteny	match_part	5899524	5904667	81.3	-	.	ID=blk-54.2.Em0006g630a;Parent=blk-54;Target=g10999.t2 329408 338536 +
scaffold_0006	microsynteny	match_part	5906287	5918357	360.0	+	.	ID=blk-54.3.Em0006g631a;Parent=blk-54;Target=g10999.t2 329408 338536 +
scaffold_0006	microsynteny	match	6474667	6496397	5	+	.	ID=blk-55;Name=blk-55_to_scaffold_1;Target=scaffold_1 9060263 9067333
scaffold_0006	microsynteny	match_part	6474667	6478537	99.8	-	.	ID=blk-55.1.Em0006g690a;Parent=blk-55;Target=g1070.t1 9060263 9067333 +
scaffold_0006	microsynteny	match_part	6478588	6488347	310.0	-	.	ID=blk-55.2.Em0006g691a;Parent=blk-55;Target=g1070.t2 9060263 9067333 +
scaffold_0006	microsynteny	match_part	6488398	6490777	179.0	-	.	ID=blk-55.3.Em0006g692a;Parent=blk-55;Target=g1070.t2 9060263 9067333 +
scaffold_0006	microsynteny	match_part	6490828	6495687	74.7	-	.	ID=blk-55.4.Em0006g693a;Parent=blk-55;Target=g1070.t2 9060263 9067333 +
scaffold_0006	microsynteny	match_part	6495738	6496397	53.9	-	.	ID=blk-55.5.Em0006g694a;Parent=blk-55;Target=g1070.t2 9060263 9067333 +
scaffold_0006	microsynteny	match	7107612	7181445	3	+	.	ID=blk-56;Name=blk-56_to_scaffold_2;Target=scaffold_2 2440708 2445997
scaffold_0006	microsynteny	match_part	7107612	7114682	138.0	+	.	ID=blk-56.1.Em0006g746a;Parent=blk-56;Target=g1889.t1 2440708 2445997 -
scaffold_0006	microsynteny	match_part	7154257	7156072	156.0	-	.	ID=blk-56.2.Em0006g748a;Parent=blk-56;Target=g1889.t2 2440708 2445997 -
scaffold_0006	microsynteny	match_part	7178252	7181445	115.0	+	.	ID=blk-56.3.Em0006g750a;Parent=blk-56;Target=g1889.t2 2440708 2445997 -
scaffold_0006	microsynteny	match	8260145	8295905	4	-	.	ID=blk-57;Name=blk-57_to_scaffold_14;Target=scaffold_14 1097362 1101337
scaffold_0006	microsynteny	match_part	8260145	8268460	357.0	+	.	ID=blk-57.1.Em0006g878a;Parent=blk-57;Target=g9193.t1 1101337 1107792 -
scaffold_0006	microsynteny	match_part	8270234	8272385	70.5	-	.	ID=blk-57.2.Em0006g880a;Parent=blk-57;Target=g9192.t2 1088934 1097362 -
scaffold_0006	microsynteny	match_part	8272616	8278525	238.0	-	.	ID=blk-57.3.Em0006g881a;Parent=blk-57;Target=g9194.t2 1111194 1117463 -
scaffold_0006	microsynteny	match_part	8286063	8295905	158.0	-	.	ID=blk-57.4.Em0006g883a;Parent=blk-57;Target=g9192.t2 1088934 1097362 -
scaffold_0006	microsynteny	match	9037761	9091900	3	-	.	ID=blk-58;Name=blk-58_to_scaffold_31;Target=scaffold_31 128770 143416
scaffold_0006	microsynteny	match_part	9037761	9061900	416.0	-	.	ID=blk-58.1.Em0006g969a;Parent=blk-58;Target=g10981.t2 143416 152504 +
scaffold_0006	microsynteny	match_part	9067796	9071120	164.0	-	.	ID=blk-58.2.Em0006g970a;Parent=blk-58;Target=g10981.t1 143416 152504 +
scaffold_0006	microsynteny	match_part	9078619	9091900	71.6	-	.	ID=blk-58.3.Em0006g972a;Parent=blk-58;Target=g10980.t1 114733 128770 -
scaffold_0006	microsynteny	match	12350328	12396650	3	+	.	ID=blk-59;Name=blk-59_to_scaffold_3;Target=scaffold_3 7604918 7609057
scaffold_0006	microsynteny	match_part	12350328	12353496	298.0	+	.	ID=blk-59.1.Em0006g1382a;Parent=blk-59;Target=g3645.t1 7604918 7609057 -
scaffold_0006	microsynteny	match_part	12356968	12360508	278.0	+	.	ID=blk-59.2.Em0006g1383a;Parent=blk-59;Target=g3645.t2 7604918 7609057 -
scaffold_0006	microsynteny	match_part	12392528	12396650	288.0	+	.	ID=blk-59.3.Em0006g1385a;Parent=blk-59;Target=g3645.t2 7604918 7609057 -
scaffold_0007	microsynteny	match	149841	161069	3	-	.	ID=blk-60;Name=blk-60_to_scaffold_18;Target=scaffold_18 431350 432468
scaffold_0007	microsynteny	match_part	149841	152405	185.0	-	.	ID=blk-60.1.Em0007g19a;Parent=blk-60;Target=g9865.t1 432468 436425 -
scaffold_0007	microsynteny	match_part	154196	157855	123.0	-	.	ID=blk-60.2.Em0007g21a;Parent=blk-60;Target=g9864.t1 429299 431350 +
scaffold_0007	microsynteny	match_part	159335	161069	137.0	+	.	ID=blk-60.3.Em0007g22a;Parent=blk-60;Target=g9864.t1 429299 431350 +
scaffold_0007	microsynteny	match	2667411	2684537	4	+	.	ID=blk-61;Name=blk-61_to_scaffold_11;Target=scaffold_11 1127013 1131429
scaffold_0007	microsynteny	match_part	2667411	2670721	60.8	-	.	ID=blk-61.1.Em0007g345a;Parent=blk-61;Target=g8443.t2 1127013 1131429 -
scaffold_0007	microsynteny	match_part	2675031	2676510	47.8	+	.	ID=blk-61.2.Em0007g346a;Parent=blk-61;Target=g8443.t1 1127013 1131429 -
scaffold_0007	microsynteny	match_part	2677171	2678462	50.4	+	.	ID=blk-61.3.Em0007g347a;Parent=blk-61;Target=g8443.t1 1127013 1131429 -
scaffold_0007	microsynteny	match_part	2683471	2684537	46.6	+	.	ID=blk-61.4.Em0007g349a;Parent=blk-61;Target=g8443.t1 1127013 1131429 -
scaffold_0007	microsynteny	match	2888390	2903941	3	+	.	ID=blk-62;Name=blk-62_to_scaffold_11;Target=scaffold_11 1127013 1131429
scaffold_0007	microsynteny	match_part	2888390	2889421	76.6	-	.	ID=blk-62.1.Em0007g382a;Parent=blk-62;Target=g8443.t2 1127013 1131429 -
scaffold_0007	microsynteny	match_part	2894461	2895460	45.8	+	.	ID=blk-62.2.Em0007g383a;Parent=blk-62;Target=g8443.t1 1127013 1131429 -
scaffold_0007	microsynteny	match_part	2901502	2903941	45.4	-	.	ID=blk-62.3.Em0007g385a;Parent=blk-62;Target=g8443.t1 1127013 1131429 -
scaffold_0007	microsynteny	match	2991173	3004036	3	+	.	ID=blk-63;Name=blk-63_to_scaffold_11;Target=scaffold_11 1127013 1131429
scaffold_0007	microsynteny	match_part	2991173	2992251	54.3	-	.	ID=blk-63.1.Em0007g401a;Parent=blk-63;Target=g8443.t2 1127013 1131429 -
scaffold_0007	microsynteny	match_part	2994368	2995541	59.7	-	.	ID=blk-63.2.Em0007g402a;Parent=blk-63;Target=g8443.t1 1127013 1131429 -
scaffold_0007	microsynteny	match_part	3002821	3004036	43.9	+	.	ID=blk-63.3.Em0007g404a;Parent=blk-63;Target=g8443.t1 1127013 1131429 -
scaffold_0007	microsynteny	match	3019086	3055758	3	+	.	ID=blk-64;Name=blk-64_to_scaffold_11;Target=scaffold_11 1127013 1131429
scaffold_0007	microsynteny	match_part	3019086	3020201	69.7	-	.	ID=blk-64.1.Em0007g407a;Parent=blk-64;Target=g8443.t2 1127013 1131429 -
scaffold_0007	microsynteny	match_part	3024391	3025208	47.4	+	.	ID=blk-64.2.Em0007g408a;Parent=blk-64;Target=g8443.t1 1127013 1131429 -
scaffold_0007	microsynteny	match_part	3055332	3055758	39.7	+	.	ID=blk-64.3.Em0007g410a;Parent=blk-64;Target=g8443.t1 1127013 1131429 -
scaffold_0007	microsynteny	match	3125182	3143152	3	+	.	ID=blk-65;Name=blk-65_to_scaffold_11;Target=scaffold_11 1127013 1131429
scaffold_0007	microsynteny	match_part	3125182	3127840	43.1	+	.	ID=blk-65.1.Em0007g421a;Parent=blk-65;Target=g8443.t2 1127013 1131429 -
scaffold_0007	microsynteny	match_part	3130452	3136625	45.1	+	.	ID=blk-65.2.Em0007g422a;Parent=blk-65;Target=g8443.t1 1127013 1131429 -
scaffold_0007	microsynteny	match_part	3138133	3143152	56.6	-	.	ID=blk-65.3.Em0007g423a;Parent=blk-65;Target=g8443.t1 1127013 1131429 -
scaffold_0007	microsynteny	match	3180742	3212752	3	+	.	ID=blk-66;Name=blk-66_to_scaffold_11;Target=scaffold_11 1127013 1131429
scaffold_0007	microsynteny	match_part	3180742	3187216	52.0	+	.	ID=blk-66.1.Em0007g428a;Parent=blk-66;Target=g8443.t2 1127013 1131429 -
scaffold_0007	microsynteny	match_part	3203162	3204612	55.1	-	.	ID=blk-66.2.Em0007g430a;Parent=blk-66;Target=g8443.t1 1127013 1131429 -
scaffold_0007	microsynteny	match_part	3207676	3212752	47.8	-	.	ID=blk-66.3.Em0007g431a;Parent=blk-66;Target=g8443.t1 1127013 1131429 -
scaffold_0007	microsynteny	match	3586295	3626802	4	+	.	ID=blk-67;Name=blk-67_to_scaffold_11;Target=scaffold_11 1127013 1131429
scaffold_0007	microsynteny	match_part	3586295	3587402	64.7	-	.	ID=blk-67.1.Em0007g477a;Parent=blk-67;Target=g8443.t2 1127013 1131429 -
scaffold_0007	microsynteny	match_part	3602052	3607945	50.8	+	.	ID=blk-67.2.Em0007g479a;Parent=blk-67;Target=g8443.t1 1127013 1131429 -
scaffold_0007	microsynteny	match_part	3617052	3620672	48.9	-	.	ID=blk-67.3.Em0007g481a;Parent=blk-67;Target=g8443.t1 1127013 1131429 -
scaffold_0007	microsynteny	match_part	3625514	3626802	53.9	-	.	ID=blk-67.4.Em0007g482a;Parent=blk-67;Target=g8443.t1 1127013 1131429 -
scaffold_0007	microsynteny	match	3705128	3767940	6	+	.	ID=blk-68;Name=blk-68_to_scaffold_11;Target=scaffold_11 1127013 1131429
scaffold_0007	microsynteny	match_part	3705128	3707492	76.6	-	.	ID=blk-68.1.Em0007g495a;Parent=blk-68;Target=g8443.t2 1127013 1131429 -
scaffold_0007	microsynteny	match_part	3709525	3719422	59.3	-	.	ID=blk-68.2.Em0007g496a;Parent=blk-68;Target=g8443.t1 1127013 1131429 -
scaffold_0007	microsynteny	match_part	3720128	3721222	57.8	-	.	ID=blk-68.3.Em0007g497a;Parent=blk-68;Target=g8443.t1 1127013 1131429 -
scaffold_0007	microsynteny	match_part	3734314	3735562	52.4	-	.	ID=blk-68.4.Em0007g499a;Parent=blk-68;Target=g8443.t1 1127013 1131429 -
scaffold_0007	microsynteny	match_part	3739052	3740375	58.9	+	.	ID=blk-68.5.Em0007g500a;Parent=blk-68;Target=g8443.t1 1127013 1131429 -
scaffold_0007	microsynteny	match_part	3766884	3767940	57.4	+	.	ID=blk-68.6.Em0007g502a;Parent=blk-68;Target=g8443.t1 1127013 1131429 -
scaffold_0007	microsynteny	match	4021802	4043552	3	+	.	ID=blk-69;Name=blk-69_to_scaffold_14;Target=scaffold_14 1161698 1187827
scaffold_0007	microsynteny	match_part	4021802	4023834	71.6	-	.	ID=blk-69.1.Em0007g543a;Parent=blk-69;Target=g9202.t1 1161698 1171678 -
scaffold_0007	microsynteny	match_part	4033475	4035624	71.2	-	.	ID=blk-69.2.Em0007g545a;Parent=blk-69;Target=g9202.t2 1161698 1171678 -
scaffold_0007	microsynteny	match_part	4041564	4043552	73.9	+	.	ID=blk-69.3.Em0007g546a;Parent=blk-69;Target=g9203.t1 1176625 1187827 +
scaffold_0007	microsynteny	match	4072374	4117311	5	+	.	ID=blk-70;Name=blk-70_to_scaffold_14;Target=scaffold_14 1176625 1187827
scaffold_0007	microsynteny	match_part	4072374	4075284	70.5	-	.	ID=blk-70.1.Em0007g553a;Parent=blk-70;Target=g9203.t1 1176625 1187827 +
scaffold_0007	microsynteny	match_part	4080285	4080964	38.5	-	.	ID=blk-70.2.Em0007g554a;Parent=blk-70;Target=g9203.t2 1176628 1187827 +
scaffold_0007	microsynteny	match_part	4091744	4093674	66.6	+	.	ID=blk-70.3.Em0007g556a;Parent=blk-70;Target=g9203.t2 1176628 1187827 +
scaffold_0007	microsynteny	match_part	4105904	4107830	62.4	+	.	ID=blk-70.4.Em0007g559a;Parent=blk-70;Target=g9203.t2 1176628 1187827 +
scaffold_0007	microsynteny	match_part	4115304	4117311	62.8	+	.	ID=blk-70.5.Em0007g561a;Parent=blk-70;Target=g9203.t2 1176628 1187827 +
scaffold_0007	microsynteny	match	6487251	6525474	3	+	.	ID=blk-71;Name=blk-71_to_scaffold_12;Target=scaffold_12 702320 717633
scaffold_0007	microsynteny	match_part	6487251	6504144	860.0	-	.	ID=blk-71.1.Em0007g823a;Parent=blk-71;Target=g8710.t2 702320 717633 -
scaffold_0007	microsynteny	match_part	6510858	6516474	266.0	-	.	ID=blk-71.2.Em0007g825a;Parent=blk-71;Target=g8710.t1 702320 717633 -
scaffold_0007	microsynteny	match_part	6519437	6525474	228.0	-	.	ID=blk-71.3.Em0007g827a;Parent=blk-71;Target=g8710.t1 702320 717633 -
scaffold_0007	microsynteny	match	6787404	6849070	3	+	.	ID=blk-72;Name=blk-72_to_scaffold_2;Target=scaffold_2 3179873 3206236
scaffold_0007	microsynteny	match_part	6787404	6790200	158.0	+	.	ID=blk-72.1.Em0007g861a;Parent=blk-72;Target=g1999.t2 3179873 3183943 +
scaffold_0007	microsynteny	match_part	6807634	6821393	78.6	+	.	ID=blk-72.2.Em0007g863a;Parent=blk-72;Target=g2000.t2 3189569 3206236 +
scaffold_0007	microsynteny	match_part	6827424	6849070	71.2	+	.	ID=blk-72.3.Em0007g864a;Parent=blk-72;Target=g2000.t2 3189569 3206236 +
scaffold_0007	microsynteny	match	7347000	7390670	3	+	.	ID=blk-73;Name=blk-73_to_scaffold_500;Target=scaffold_500 591 6862
scaffold_0007	microsynteny	match_part	7347000	7353642	179.0	+	.	ID=blk-73.1.Em0007g928a;Parent=blk-73;Target=g11991.t2 591 6862 +
scaffold_0007	microsynteny	match_part	7370272	7375140	182.0	-	.	ID=blk-73.2.Em0007g930a;Parent=blk-73;Target=g11991.t1 591 6862 +
scaffold_0007	microsynteny	match_part	7383828	7390670	182.0	-	.	ID=blk-73.3.Em0007g932a;Parent=blk-73;Target=g11991.t1 591 6862 +
scaffold_0007	microsynteny	match	10025520	10060319	4	+	.	ID=blk-74;Name=blk-74_to_scaffold_293;Target=scaffold_293 5245 7294
scaffold_0007	microsynteny	match_part	10025520	10027479	68.9	-	.	ID=blk-74.1.Em0007g1264a;Parent=blk-74;Target=g11920.t2 5245 7294 -
scaffold_0007	microsynteny	match_part	10035539	10036957	92.8	+	.	ID=blk-74.2.Em0007g1266a;Parent=blk-74;Target=g11920.t1 5334 7294 -
scaffold_0007	microsynteny	match_part	10049018	10053229	146.0	-	.	ID=blk-74.3.Em0007g1268a;Parent=blk-74;Target=g11920.t1 5334 7294 -
scaffold_0007	microsynteny	match_part	10056609	10060319	263.0	+	.	ID=blk-74.4.Em0007g1270a;Parent=blk-74;Target=g11920.t1 5334 7294 -
scaffold_0007	microsynteny	match	11849407	11886263	3	+	.	ID=blk-75;Name=blk-75_to_scaffold_2;Target=scaffold_2 590579 618023
scaffold_0007	microsynteny	match_part	11849407	11856683	64.7	-	.	ID=blk-75.1.Em0007g1499a;Parent=blk-75;Target=g1666.t1 590579 601709 -
scaffold_0007	microsynteny	match_part	11861151	11869243	70.9	-	.	ID=blk-75.2.Em0007g1500a;Parent=blk-75;Target=g1667.t1 607177 618023 -
scaffold_0007	microsynteny	match_part	11875894	11886263	107.0	-	.	ID=blk-75.3.Em0007g1502a;Parent=blk-75;Target=g1667.t1 607177 618023 -
scaffold_0007	microsynteny	match	12279803	12307268	3	+	.	ID=blk-76;Name=blk-76_to_scaffold_18;Target=scaffold_18 1063992 1066919
scaffold_0007	microsynteny	match_part	12279803	12283994	146.0	+	.	ID=blk-76.1.Em0007g1546a;Parent=blk-76;Target=g9927.t2 1063992 1066919 +
scaffold_0007	microsynteny	match_part	12295876	12297143	94.0	-	.	ID=blk-76.2.Em0007g1548a;Parent=blk-76;Target=g9927.t1 1063992 1066919 +
scaffold_0007	microsynteny	match_part	12305293	12307268	70.9	+	.	ID=blk-76.3.Em0007g1550a;Parent=blk-76;Target=g9927.t1 1063992 1066919 +
scaffold_0001	microsynteny	match	510441	527359	3	+	.	ID=blk-77;Name=blk-77_to_scaffold_4;Target=scaffold_4 2495193 2518687
scaffold_0001	microsynteny	match_part	510441	512486	56.6	-	.	ID=blk-77.1.Em0001g65a;Parent=blk-77;Target=g4201.t2 2495193 2498715 +
scaffold_0001	microsynteny	match_part	513462	516286	203.0	-	.	ID=blk-77.2.Em0001g66a;Parent=blk-77;Target=g4201.t1 2495193 2498715 +
scaffold_0001	microsynteny	match_part	516446	527359	411.0	+	.	ID=blk-77.3.Em0001g67a;Parent=blk-77;Target=g4204.t1 2515170 2518687 -
scaffold_0001	microsynteny	match	534616	561709	4	+	.	ID=blk-78;Name=blk-78_to_scaffold_12;Target=scaffold_12 1639935 1651767
scaffold_0001	microsynteny	match_part	534616	538935	174.0	+	.	ID=blk-78.1.Em0001g69a;Parent=blk-78;Target=g8848.t2 1639935 1651767 +
scaffold_0001	microsynteny	match_part	540086	541743	186.0	+	.	ID=blk-78.2.Em0001g70a;Parent=blk-78;Target=g8848.t1 1639935 1651767 +
scaffold_0001	microsynteny	match_part	546206	547820	193.0	+	.	ID=blk-78.3.Em0001g71a;Parent=blk-78;Target=g8848.t1 1639935 1651767 +
scaffold_0001	microsynteny	match_part	559276	561709	196.0	+	.	ID=blk-78.4.Em0001g73a;Parent=blk-78;Target=g8848.t1 1639935 1651767 +
scaffold_0001	microsynteny	match	693398	699206	3	+	.	ID=blk-79;Name=blk-79_to_scaffold_5;Target=scaffold_5 643671 645946
scaffold_0001	microsynteny	match_part	693398	694886	97.4	-	.	ID=blk-79.1.Em0001g89a;Parent=blk-79;Target=g5006.t2 643671 645946 +
scaffold_0001	microsynteny	match_part	696136	697499	94.0	+	.	ID=blk-79.2.Em0001g90a;Parent=blk-79;Target=g5006.t1 644227 645946 +
scaffold_0001	microsynteny	match_part	697589	699206	64.3	-	.	ID=blk-79.3.Em0001g91a;Parent=blk-79;Target=g5006.t1 644227 645946 +
scaffold_0001	microsynteny	match	3809664	3827563	3	+	.	ID=blk-80;Name=blk-80_to_scaffold_5;Target=scaffold_5 2291951 2293120
scaffold_0001	microsynteny	match_part	3809664	3810373	50.1	-	.	ID=blk-80.1.Em0001g474a;Parent=blk-80;Target=g5205.t3 2291951 2293120 +
scaffold_0001	microsynteny	match_part	3821161	3822083	43.5	-	.	ID=blk-80.2.Em0001g475a;Parent=blk-80;Target=g5205.t2 2285170 2293120 +
scaffold_0001	microsynteny	match_part	3825383	3827563	53.9	-	.	ID=blk-80.3.Em0001g476a;Parent=blk-80;Target=g5205.t2 2285170 2293120 +
scaffold_0001	microsynteny	match	5392064	5432698	5	+	.	ID=blk-81;Name=blk-81_to_scaffold_1;Target=scaffold_1 9986333 9994987
scaffold_0001	microsynteny	match_part	5392064	5399031	202.0	-	.	ID=blk-81.1.Em0001g646a;Parent=blk-81;Target=g1197.t1 9986333 9994987 -
scaffold_0001	microsynteny	match_part	5402525	5406341	166.0	-	.	ID=blk-81.2.Em0001g648a;Parent=blk-81;Target=g1197.t2 9986333 9994987 -
scaffold_0001	microsynteny	match_part	5411253	5416371	73.6	-	.	ID=blk-81.3.Em0001g650a;Parent=blk-81;Target=g1197.t2 9986333 9994987 -
scaffold_0001	microsynteny	match_part	5417611	5425098	140.0	+	.	ID=blk-81.4.Em0001g651a;Parent=blk-81;Target=g1197.t2 9986333 9994987 -
scaffold_0001	microsynteny	match_part	5429531	5432698	72.4	+	.	ID=blk-81.5.Em0001g653a;Parent=blk-81;Target=g1197.t2 9986333 9994987 -
scaffold_0001	microsynteny	match	7664474	7675525	3	+	.	ID=blk-82;Name=blk-82_to_scaffold_287;Target=scaffold_287 1427 7089
scaffold_0001	microsynteny	match_part	7664474	7670822	156.0	+	.	ID=blk-82.1.Em0001g886a;Parent=blk-82;Target=g11911.t1 1427 5106 -
scaffold_0001	microsynteny	match_part	7670861	7673754	179.0	-	.	ID=blk-82.2.Em0001g887a;Parent=blk-82;Target=g11912.t1 5166 7089 -
scaffold_0001	microsynteny	match_part	7673904	7675525	190.0	+	.	ID=blk-82.3.Em0001g888a;Parent=blk-82;Target=g11912.t1 5166 7089 -
scaffold_0001	microsynteny	match	8294295	8346525	3	-	.	ID=blk-83;Name=blk-83_to_scaffold_287;Target=scaffold_287 5106 5166
scaffold_0001	microsynteny	match_part	8294295	8300930	95.5	+	.	ID=blk-83.1.Em0001g955a;Parent=blk-83;Target=g11912.t1 5166 7089 -
scaffold_0001	microsynteny	match_part	8307711	8314435	75.5	-	.	ID=blk-83.2.Em0001g956a;Parent=blk-83;Target=g11911.t1 1427 5106 -
scaffold_0001	microsynteny	match_part	8341349	8346525	47.4	-	.	ID=blk-83.3.Em0001g958a;Parent=blk-83;Target=g11911.t1 1427 5106 -
scaffold_0001	microsynteny	match	11714710	11754941	4	-	.	ID=blk-84;Name=blk-84_to_scaffold_287;Target=scaffold_287 5106 5166
scaffold_0001	microsynteny	match_part	11714710	11720558	214.0	+	.	ID=blk-84.1.Em0001g1281a;Parent=blk-84;Target=g11912.t1 5166 7089 -
scaffold_0001	microsynteny	match_part	11727470	11730731	49.7	+	.	ID=blk-84.2.Em0001g1282a;Parent=blk-84;Target=g11911.t1 1427 5106 -
scaffold_0001	microsynteny	match_part	11732860	11744722	60.5	+	.	ID=blk-84.3.Em0001g1285a;Parent=blk-84;Target=g11911.t1 1427 5106 -
scaffold_0001	microsynteny	match_part	11750410	11754941	93.2	+	.	ID=blk-84.4.Em0001g1286a;Parent=blk-84;Target=g11911.t1 1427 5106 -
scaffold_0001	microsynteny	match	12178845	12232613	7	+	.	ID=blk-85;Name=blk-85_to_scaffold_14;Target=scaffold_14 1176625 1187827
scaffold_0001	microsynteny	match_part	12178845	12181473	48.9	-	.	ID=blk-85.1.Em0001g1321a;Parent=blk-85;Target=g9203.t1 1176625 1187827 +
scaffold_0001	microsynteny	match_part	12185653	12187527	73.2	+	.	ID=blk-85.2.Em0001g1323a;Parent=blk-85;Target=g9203.t2 1176628 1187827 +
scaffold_0001	microsynteny	match_part	12193013	12195233	48.9	+	.	ID=blk-85.3.Em0001g1325a;Parent=blk-85;Target=g9203.t2 1176628 1187827 +
scaffold_0001	microsynteny	match_part	12203526	12205713	46.6	-	.	ID=blk-85.4.Em0001g1327a;Parent=blk-85;Target=g9203.t2 1176628 1187827 +
scaffold_0001	microsynteny	match_part	12212756	12214943	52.4	-	.	ID=blk-85.5.Em0001g1328a;Parent=blk-85;Target=g9202.t1 1161698 1171678 -
scaffold_0001	microsynteny	match_part	12221607	12223733	45.4	-	.	ID=blk-85.6.Em0001g1329a;Parent=blk-85;Target=g9202.t2 1161698 1171678 -
scaffold_0001	microsynteny	match_part	12230443	12232613	45.8	-	.	ID=blk-85.7.Em0001g1330a;Parent=blk-85;Target=g9203.t2 1176628 1187827 +
scaffold_0001	microsynteny	match	12331817	12349367	4	+	.	ID=blk-86;Name=blk-86_to_scaffold_14;Target=scaffold_14 1176625 1187827
scaffold_0001	microsynteny	match_part	12331817	12333593	54.3	-	.	ID=blk-86.1.Em0001g1339a;Parent=blk-86;Target=g9203.t1 1176625 1187827 +
scaffold_0001	microsynteny	match_part	12335103	12336943	51.6	+	.	ID=blk-86.2.Em0001g1340a;Parent=blk-86;Target=g9203.t2 1176628 1187827 +
scaffold_0001	microsynteny	match_part	12344059	12345883	77.0	-	.	ID=blk-86.3.Em0001g1342a;Parent=blk-86;Target=g9202.t2 1161698 1171678 -
scaffold_0001	microsynteny	match_part	12347583	12349367	73.9	+	.	ID=blk-86.4.Em0001g1343a;Parent=blk-86;Target=g9203.t2 1176628 1187827 +
scaffold_0001	microsynteny	match	13297752	13311396	3	+	.	ID=blk-87;Name=blk-87_to_scaffold_4;Target=scaffold_4 6236604 6250526
scaffold_0001	microsynteny	match_part	13297752	13302862	44.3	+	.	ID=blk-87.1.Em0001g1438a;Parent=blk-87;Target=g4712.t1 6236604 6238325 +
scaffold_0001	microsynteny	match_part	13303212	13307858	56.6	+	.	ID=blk-87.2.Em0001g1439a;Parent=blk-87;Target=g4711.t1 6233406 6235393 +
scaffold_0001	microsynteny	match_part	13308032	13311396	60.1	+	.	ID=blk-87.3.Em0001g1440a;Parent=blk-87;Target=g4715.t1 6247086 6250526 +
scaffold_0001	microsynteny	match	14280725	14323016	3	-	.	ID=blk-88;Name=blk-88_to_scaffold_287;Target=scaffold_287 5106 5166
scaffold_0001	microsynteny	match_part	14280725	14284955	98.2	+	.	ID=blk-88.1.Em0001g1522a;Parent=blk-88;Target=g11912.t1 5166 7089 -
scaffold_0001	microsynteny	match_part	14285346	14295425	74.3	-	.	ID=blk-88.2.Em0001g1523a;Parent=blk-88;Target=g11911.t1 1427 5106 -
scaffold_0001	microsynteny	match_part	14318705	14323016	111.0	+	.	ID=blk-88.3.Em0001g1524a;Parent=blk-88;Target=g11911.t1 1427 5106 -
scaffold_0001	microsynteny	match	14782190	14787076	3	+	.	ID=blk-89;Name=blk-89_to_scaffold_4;Target=scaffold_4 2792524 2794646
scaffold_0001	microsynteny	match_part	14782190	14783326	158.0	+	.	ID=blk-89.1.Em0001g1568a;Parent=blk-89;Target=g4241.t2 2792524 2794604 -
scaffold_0001	microsynteny	match_part	14785120	14786175	70.5	+	.	ID=blk-89.2.Em0001g1570a;Parent=blk-89;Target=g4241.t1 2792524 2794646 -
scaffold_0001	microsynteny	match_part	14786260	14787076	156.0	+	.	ID=blk-89.3.Em0001g1571a;Parent=blk-89;Target=g4241.t1 2792524 2794646 -
scaffold_0001	microsynteny	match	16242704	16304334	3	-	.	ID=blk-90;Name=blk-90_to_scaffold_30;Target=scaffold_30 129318 129364
scaffold_0001	microsynteny	match_part	16242704	16250324	47.8	-	.	ID=blk-90.1.Em0001g1717a;Parent=blk-90;Target=g10923.t1 129364 131195 -
scaffold_0001	microsynteny	match_part	16290980	16293654	73.2	-	.	ID=blk-90.2.Em0001g1720a;Parent=blk-90;Target=g10922.t1 124379 129318 -
scaffold_0001	microsynteny	match_part	16299407	16304334	82.0	-	.	ID=blk-90.3.Em0001g1722a;Parent=blk-90;Target=g10922.t1 124379 129318 -
scaffold_0001	microsynteny	match	18675843	18723809	3	+	.	ID=blk-91;Name=blk-91_to_scaffold_1;Target=scaffold_1 7007149 7013272
scaffold_0001	microsynteny	match_part	18675843	18684156	125.0	-	.	ID=blk-91.1.Em0001g2015a;Parent=blk-91;Target=g805.t1 7007149 7013272 +
scaffold_0001	microsynteny	match_part	18696830	18697906	100.0	-	.	ID=blk-91.2.Em0001g2018a;Parent=blk-91;Target=g805.t2 7007149 7013272 +
scaffold_0001	microsynteny	match_part	18711426	18723809	119.0	+	.	ID=blk-91.3.Em0001g2020a;Parent=blk-91;Target=g805.t2 7007149 7013272 +
scaffold_0001	microsynteny	match	19858891	19873511	3	+	.	ID=blk-92;Name=blk-92_to_scaffold_4;Target=scaffold_4 2334333 2342456
scaffold_0001	microsynteny	match_part	19858891	19865351	100.0	-	.	ID=blk-92.1.Em0001g2143a;Parent=blk-92;Target=g4181.t2 2334333 2342456 -
scaffold_0001	microsynteny	match_part	19865402	19871161	70.5	-	.	ID=blk-92.2.Em0001g2144a;Parent=blk-92;Target=g4181.t1 2334333 2342456 -
scaffold_0001	microsynteny	match_part	19871567	19873511	123.0	-	.	ID=blk-92.3.Em0001g2145a;Parent=blk-92;Target=g4181.t1 2334333 2342456 -
scaffold_0001	microsynteny	match	22333828	22382340	8	+	.	ID=blk-93;Name=blk-93_to_scaffold_4;Target=scaffold_4 6669943 6672658
scaffold_0001	microsynteny	match_part	22333828	22335010	228.0	-	.	ID=blk-93.1.Em0001g2445a;Parent=blk-93;Target=g4759.t1 6669943 6672658 -
scaffold_0001	microsynteny	match_part	22335690	22336504	220.0	+	.	ID=blk-93.2.Em0001g2446a;Parent=blk-93;Target=g4759.t2 6669395 6672658 -
scaffold_0001	microsynteny	match_part	22343171	22344310	222.0	-	.	ID=blk-93.3.Em0001g2448a;Parent=blk-93;Target=g4759.t2 6669395 6672658 -
scaffold_0001	microsynteny	match_part	22348063	22349200	222.0	-	.	ID=blk-93.4.Em0001g2450a;Parent=blk-93;Target=g4759.t2 6669395 6672658 -
scaffold_0001	microsynteny	match_part	22352356	22353430	222.0	-	.	ID=blk-93.5.Em0001g2452a;Parent=blk-93;Target=g4759.t2 6669395 6672658 -
scaffold_0001	microsynteny	match_part	22353820	22356401	217.0	+	.	ID=blk-93.6.Em0001g2453a;Parent=blk-93;Target=g4759.t2 6669395 6672658 -
scaffold_0001	microsynteny	match_part	22374625	22375920	215.0	-	.	ID=blk-93.7.Em0001g2455a;Parent=blk-93;Target=g4759.t2 6669395 6672658 -
scaffold_0001	microsynteny	match_part	22381349	22382340	206.0	-	.	ID=blk-93.8.Em0001g2457a;Parent=blk-93;Target=g4759.t2 6669395 6672658 -
scaffold_0001	microsynteny	match	22603763	22644068	3	-	.	ID=blk-94;Name=blk-94_to_scaffold_287;Target=scaffold_287 5106 5166
scaffold_0001	microsynteny	match_part	22603763	22605118	71.6	-	.	ID=blk-94.1.Em0001g2477a;Parent=blk-94;Target=g11912.t1 5166 7089 -
scaffold_0001	microsynteny	match_part	22609923	22619698	91.7	-	.	ID=blk-94.2.Em0001g2478a;Parent=blk-94;Target=g11911.t1 1427 5106 -
scaffold_0001	microsynteny	match_part	22637332	22644068	171.0	-	.	ID=blk-94.3.Em0001g2480a;Parent=blk-94;Target=g11911.t1 1427 5106 -
scaffold_0001	microsynteny	match	23965902	23979117	3	+	.	ID=blk-95;Name=blk-95_to_scaffold_14;Target=scaffold_14 1176625 1187827
scaffold_0001	microsynteny	match_part	23965902	23968036	67.0	+	.	ID=blk-95.1.Em0001g2640a;Parent=blk-95;Target=g9203.t1 1176625 1187827 +
scaffold_0001	microsynteny	match_part	23973050	23975692	61.6	-	.	ID=blk-95.2.Em0001g2642a;Parent=blk-95;Target=g9203.t2 1176628 1187827 +
scaffold_0001	microsynteny	match_part	23976492	23979117	62.4	+	.	ID=blk-95.3.Em0001g2643a;Parent=blk-95;Target=g9203.t2 1176628 1187827 +
scaffold_0001	microsynteny	match	24504020	24527270	3	+	.	ID=blk-96;Name=blk-96_to_scaffold_5;Target=scaffold_5 6423969 6428457
scaffold_0001	microsynteny	match_part	24504020	24509340	80.9	+	.	ID=blk-96.1.Em0001g2701a;Parent=blk-96;Target=g5638.t2 6423969 6428457 +
scaffold_0001	microsynteny	match_part	24511549	24514580	78.2	-	.	ID=blk-96.2.Em0001g2703a;Parent=blk-96;Target=g5638.t1 6423969 6428457 +
scaffold_0001	microsynteny	match_part	24517151	24527270	79.0	-	.	ID=blk-96.3.Em0001g2704a;Parent=blk-96;Target=g5638.t1 6423969 6428457 +
scaffold_0001	microsynteny	match	24601130	24661901	4	+	.	ID=blk-97;Name=blk-97_to_scaffold_39;Target=scaffold_39 182945 191625
scaffold_0001	microsynteny	match_part	24601130	24613481	48.5	+	.	ID=blk-97.1.Em0001g2717a;Parent=blk-97;Target=g11372.t2 182945 191625 +
scaffold_0001	microsynteny	match_part	24618140	24631049	65.1	+	.	ID=blk-97.2.Em0001g2718a;Parent=blk-97;Target=g11372.t1 182939 191625 +
scaffold_0001	microsynteny	match_part	24637180	24648828	62.8	+	.	ID=blk-97.3.Em0001g2719a;Parent=blk-97;Target=g11372.t1 182939 191625 +
scaffold_0001	microsynteny	match_part	24651910	24661901	58.2	+	.	ID=blk-97.4.Em0001g2720a;Parent=blk-97;Target=g11372.t1 182939 191625 +
scaffold_0001	microsynteny	match	26746846	26775740	3	-	.	ID=blk-98;Name=blk-98_to_scaffold_287;Target=scaffold_287 5106 5166
scaffold_0001	microsynteny	match_part	26746846	26748329	62.0	+	.	ID=blk-98.1.Em0001g2948a;Parent=blk-98;Target=g11912.t1 5166 7089 -
scaffold_0001	microsynteny	match_part	26762186	26771270	103.0	+	.	ID=blk-98.2.Em0001g2949a;Parent=blk-98;Target=g11911.t1 1427 5106 -
scaffold_0001	microsynteny	match_part	26771406	26775740	103.0	+	.	ID=blk-98.3.Em0001g2950a;Parent=blk-98;Target=g11911.t1 1427 5106 -
scaffold_0001	microsynteny	match	27537613	27583626	5	-	.	ID=blk-99;Name=blk-99_to_scaffold_287;Target=scaffold_287 5106 5166
scaffold_0001	microsynteny	match_part	27537613	27540032	125.0	-	.	ID=blk-99.1.Em0001g3018a;Parent=blk-99;Target=g11912.t1 5166 7089 -
scaffold_0001	microsynteny	match_part	27542832	27546187	51.6	+	.	ID=blk-99.2.Em0001g3019a;Parent=blk-99;Target=g11911.t1 1427 5106 -
scaffold_0001	microsynteny	match_part	27569912	27574186	142.0	+	.	ID=blk-99.3.Em0001g3022a;Parent=blk-99;Target=g11911.t1 1427 5106 -
scaffold_0001	microsynteny	match_part	27574343	27579322	166.0	-	.	ID=blk-99.4.Em0001g3023a;Parent=blk-99;Target=g11911.t1 1427 5106 -
scaffold_0001	microsynteny	match_part	27579532	27583626	105.0	+	.	ID=blk-99.5.Em0001g3024a;Parent=blk-99;Target=g11911.t1 1427 5106 -
scaffold_0001	microsynteny	match	28320419	28368003	3	+	.	ID=blk-100;Name=blk-100_to_scaffold_287;Target=scaffold_287 1427 7089
scaffold_0001	microsynteny	match_part	28320419	28323783	61.2	+	.	ID=blk-100.1.Em0001g3090a;Parent=blk-100;Target=g11911.t1 1427 5106 -
scaffold_0001	microsynteny	match_part	28323839	28326242	133.0	+	.	ID=blk-100.2.Em0001g3091a;Parent=blk-100;Target=g11912.t1 5166 7089 -
scaffold_0001	microsynteny	match_part	28359589	28368003	251.0	+	.	ID=blk-100.3.Em0001g3094a;Parent=blk-100;Target=g11912.t1 5166 7089 -
scaffold_0001	microsynteny	match	28402419	28436809	3	-	.	ID=blk-101;Name=blk-101_to_scaffold_8;Target=scaffold_8 1133655 1134580
scaffold_0001	microsynteny	match_part	28402419	28405053	219.0	+	.	ID=blk-101.1.Em0001g3099a;Parent=blk-101;Target=g7430.t1 1134580 1135953 -
scaffold_0001	microsynteny	match_part	28405703	28407589	60.1	-	.	ID=blk-101.2.Em0001g3100a;Parent=blk-101;Target=g7429.t1 1131734 1133655 +
scaffold_0001	microsynteny	match_part	28432172	28436809	106.0	-	.	ID=blk-101.3.Em0001g3102a;Parent=blk-101;Target=g7429.t1 1131734 1133655 +
scaffold_0001	microsynteny	match	32865873	32879333	3	+	.	ID=blk-102;Name=blk-102_to_scaffold_1;Target=scaffold_1 9571334 9606774
scaffold_0001	microsynteny	match_part	32865873	32868169	476.0	+	.	ID=blk-102.1.Em0001g3613a;Parent=blk-102;Target=g1132.t1 9571334 9574100 +
scaffold_0001	microsynteny	match_part	32868353	32871053	465.0	-	.	ID=blk-102.2.Em0001g3614a;Parent=blk-102;Target=g1134.t2 9586418 9588876 -
scaffold_0001	microsynteny	match_part	32872494	32879333	274.0	-	.	ID=blk-102.3.Em0001g3616a;Parent=blk-102;Target=g1137.t2 9599383 9606774 -
scaffold_0002	microsynteny	match	804036	827944	3	+	.	ID=blk-103;Name=blk-103_to_scaffold_9;Target=scaffold_9 2177440 2189213
scaffold_0002	microsynteny	match_part	804036	806612	162.0	+	.	ID=blk-103.1.Em0002g110a;Parent=blk-103;Target=g7917.t2 2177440 2189162 -
scaffold_0002	microsynteny	match_part	823243	824566	74.7	-	.	ID=blk-103.2.Em0002g112a;Parent=blk-103;Target=g7917.t1 2177440 2189213 -
scaffold_0002	microsynteny	match_part	824706	827944	155.0	+	.	ID=blk-103.3.Em0002g113a;Parent=blk-103;Target=g7917.t1 2177440 2189213 -
scaffold_0002	microsynteny	match	1773713	1825101	3	+	.	ID=blk-104;Name=blk-104_to_scaffold_3;Target=scaffold_3 7793717 7799385
scaffold_0002	microsynteny	match_part	1773713	1783817	271.0	+	.	ID=blk-104.1.Em0002g215a;Parent=blk-104;Target=g3668.t2 7793717 7799385 +
scaffold_0002	microsynteny	match_part	1807733	1812043	143.0	-	.	ID=blk-104.2.Em0002g218a;Parent=blk-104;Target=g3667.t1 7779048 7786216 -
scaffold_0002	microsynteny	match_part	1814223	1825101	313.0	+	.	ID=blk-104.3.Em0002g219a;Parent=blk-104;Target=g3668.t1 7793717 7799385 +
scaffold_0002	microsynteny	match	2091206	2130666	4	+	.	ID=blk-105;Name=blk-105_to_scaffold_3;Target=scaffold_3 4128302 4131882
scaffold_0002	microsynteny	match_part	2091206	2096187	44.3	+	.	ID=blk-105.1.Em0002g246a;Parent=blk-105;Target=g3246.t1 4128302 4131882 +
scaffold_0002	microsynteny	match_part	2104136	2114840	84.0	+	.	ID=blk-105.2.Em0002g248a;Parent=blk-105;Target=g3246.t2 4128302 4131882 +
scaffold_0002	microsynteny	match_part	2115896	2124056	83.6	+	.	ID=blk-105.3.Em0002g249a;Parent=blk-105;Target=g3246.t2 4128302 4131882 +
scaffold_0002	microsynteny	match_part	2127314	2130666	101.0	-	.	ID=blk-105.4.Em0002g250a;Parent=blk-105;Target=g3246.t2 4128302 4131882 +
scaffold_0002	microsynteny	match	2321697	2330126	3	-	.	ID=blk-106;Name=blk-106_to_scaffold_287;Target=scaffold_287 5106 5166
scaffold_0002	microsynteny	match_part	2321697	2323536	74.7	-	.	ID=blk-106.1.Em0002g275a;Parent=blk-106;Target=g11912.t1 5166 7089 -
scaffold_0002	microsynteny	match_part	2323776	2327877	103.0	+	.	ID=blk-106.2.Em0002g276a;Parent=blk-106;Target=g11911.t1 1427 5106 -
scaffold_0002	microsynteny	match_part	2328278	2330126	81.3	-	.	ID=blk-106.3.Em0002g277a;Parent=blk-106;Target=g11911.t1 1427 5106 -
scaffold_0002	microsynteny	match	2407975	2430797	3	+	.	ID=blk-107;Name=blk-107_to_scaffold_2;Target=scaffold_2 6645098 6647586
scaffold_0002	microsynteny	match_part	2407975	2412186	43.1	-	.	ID=blk-107.1.Em0002g292a;Parent=blk-107;Target=g2429.t1 6645098 6647586 +
scaffold_0002	microsynteny	match_part	2420266	2422664	55.1	+	.	ID=blk-107.2.Em0002g293a;Parent=blk-107;Target=g2429.t2 6645098 6647586 +
scaffold_0002	microsynteny	match_part	2423856	2430797	51.2	+	.	ID=blk-107.3.Em0002g294a;Parent=blk-107;Target=g2429.t2 6645098 6647586 +
scaffold_0002	microsynteny	match	3421653	3490811	3	+	.	ID=blk-108;Name=blk-108_to_scaffold_3;Target=scaffold_3 4128302 4131882
scaffold_0002	microsynteny	match_part	3421653	3424192	69.3	+	.	ID=blk-108.1.Em0002g396a;Parent=blk-108;Target=g3246.t1 4128302 4131882 +
scaffold_0002	microsynteny	match_part	3445213	3454110	82.4	+	.	ID=blk-108.2.Em0002g398a;Parent=blk-108;Target=g3246.t2 4128302 4131882 +
scaffold_0002	microsynteny	match_part	3475683	3490811	66.6	+	.	ID=blk-108.3.Em0002g400a;Parent=blk-108;Target=g3246.t2 4128302 4131882 +
scaffold_0002	microsynteny	match	3923510	4009890	3	+	.	ID=blk-109;Name=blk-109_to_scaffold_35;Target=scaffold_35 342753 361482
scaffold_0002	microsynteny	match_part	3923510	3935645	195.0	+	.	ID=blk-109.1.Em0002g434a;Parent=blk-109;Target=g11205.t2 342753 361473 -
scaffold_0002	microsynteny	match_part	3987275	4005990	196.0	-	.	ID=blk-109.2.Em0002g436a;Parent=blk-109;Target=g11205.t1 342753 361482 -
scaffold_0002	microsynteny	match_part	4006051	4009890	75.9	-	.	ID=blk-109.3.Em0002g437a;Parent=blk-109;Target=g11205.t1 342753 361482 -
scaffold_0002	microsynteny	match	5697055	5808632	5	-	.	ID=blk-110;Name=blk-110_to_scaffold_287;Target=scaffold_287 5106 5166
scaffold_0002	microsynteny	match_part	5697055	5704575	174.0	-	.	ID=blk-110.1.Em0002g605a;Parent=blk-110;Target=g11912.t1 5166 7089 -
scaffold_0002	microsynteny	match_part	5706795	5712200	103.0	+	.	ID=blk-110.2.Em0002g606a;Parent=blk-110;Target=g11911.t1 1427 5106 -
scaffold_0002	microsynteny	match_part	5738495	5756451	97.4	+	.	ID=blk-110.3.Em0002g608a;Parent=blk-110;Target=g11911.t1 1427 5106 -
scaffold_0002	microsynteny	match_part	5790722	5795835	169.0	-	.	ID=blk-110.4.Em0002g610a;Parent=blk-110;Target=g11911.t1 1427 5106 -
scaffold_0002	microsynteny	match_part	5804295	5808632	182.0	+	.	ID=blk-110.5.Em0002g611a;Parent=blk-110;Target=g11911.t1 1427 5106 -
scaffold_0002	microsynteny	match	6355518	6449730	4	+	.	ID=blk-111;Name=blk-111_to_scaffold_6;Target=scaffold_6 5447245 5449917
scaffold_0002	microsynteny	match_part	6355518	6376650	75.9	-	.	ID=blk-111.1.Em0002g652a;Parent=blk-111;Target=g6603.t1 5447245 5449917 +
scaffold_0002	microsynteny	match_part	6384171	6390940	66.6	-	.	ID=blk-111.2.Em0002g653a;Parent=blk-111;Target=g6603.t2 5447245 5449917 +
scaffold_0002	microsynteny	match_part	6396567	6408820	48.5	-	.	ID=blk-111.3.Em0002g654a;Parent=blk-111;Target=g6603.t2 5447245 5449917 +
scaffold_0002	microsynteny	match_part	6415281	6449730	51.6	-	.	ID=blk-111.4.Em0002g656a;Parent=blk-111;Target=g6603.t2 5447245 5449917 +
scaffold_0002	microsynteny	match	7251341	7341121	3	+	.	ID=blk-112;Name=blk-112_to_scaffold_23;Target=scaffold_23 44924 48521
scaffold_0002	microsynteny	match_part	7251341	7261781	54.3	-	.	ID=blk-112.1.Em0002g721a;Parent=blk-112;Target=g10355.t2 44924 48521 -
scaffold_0002	microsynteny	match_part	7267507	7272561	45.1	-	.	ID=blk-112.2.Em0002g722a;Parent=blk-112;Target=g10355.t1 44924 48521 -
scaffold_0002	microsynteny	match_part	7309797	7341121	50.8	-	.	ID=blk-112.3.Em0002g725a;Parent=blk-112;Target=g10355.t1 44924 48521 -
scaffold_0002	microsynteny	match	7937877	8036740	4	+	.	ID=blk-113;Name=blk-113_to_scaffold_23;Target=scaffold_23 44924 48521
scaffold_0002	microsynteny	match_part	7937877	7958543	58.5	+	.	ID=blk-113.1.Em0002g786a;Parent=blk-113;Target=g10355.t1 44924 48521 -
scaffold_0002	microsynteny	match_part	7963617	7972641	50.8	+	.	ID=blk-113.2.Em0002g787a;Parent=blk-113;Target=g10355.t2 44924 48521 -
scaffold_0002	microsynteny	match_part	7983667	7997471	59.7	+	.	ID=blk-113.3.Em0002g788a;Parent=blk-113;Target=g10355.t2 44924 48521 -
scaffold_0002	microsynteny	match_part	8027217	8036740	68.6	+	.	ID=blk-113.4.Em0002g791a;Parent=blk-113;Target=g10355.t2 44924 48521 -
scaffold_0002	microsynteny	match	8568074	8586177	3	+	.	ID=blk-114;Name=blk-114_to_scaffold_11;Target=scaffold_11 383929 388391
scaffold_0002	microsynteny	match_part	8568074	8568747	144.0	-	.	ID=blk-114.1.Em0002g848a;Parent=blk-114;Target=g8369.t1 383929 388391 -
scaffold_0002	microsynteny	match_part	8574367	8576287	223.0	-	.	ID=blk-114.2.Em0002g849a;Parent=blk-114;Target=g8369.t2 383758 388391 -
scaffold_0002	microsynteny	match_part	8584942	8586177	232.0	-	.	ID=blk-114.3.Em0002g850a;Parent=blk-114;Target=g8369.t2 383758 388391 -
scaffold_0002	microsynteny	match	10586512	10703072	5	+	.	ID=blk-115;Name=blk-115_to_scaffold_4;Target=scaffold_4 4775696 4789619
scaffold_0002	microsynteny	match_part	10586512	10593458	361.0	+	.	ID=blk-115.1.Em0002g1059a;Parent=blk-115;Target=g4536.t1 4775696 4789619 +
scaffold_0002	microsynteny	match_part	10598145	10638372	100.0	-	.	ID=blk-115.2.Em0002g1061a;Parent=blk-115;Target=g4535.t1 4771882 4772748 +
scaffold_0002	microsynteny	match_part	10653612	10656910	262.0	+	.	ID=blk-115.3.Em0002g1063a;Parent=blk-115;Target=g4536.t2 4775744 4789619 +
scaffold_0002	microsynteny	match_part	10662920	10664992	52.0	-	.	ID=blk-115.4.Em0002g1066a;Parent=blk-115;Target=g4536.t2 4775744 4789619 +
scaffold_0002	microsynteny	match_part	10665177	10703072	85.1	-	.	ID=blk-115.5.Em0002g1067a;Parent=blk-115;Target=g4536.t2 4775744 4789619 +
scaffold_0002	microsynteny	match	12668463	12732972	6	+	.	ID=blk-116;Name=blk-116_to_scaffold_7;Target=scaffold_7 1972362 1990317
scaffold_0002	microsynteny	match_part	12668463	12673686	91.3	+	.	ID=blk-116.1.Em0002g1283a;Parent=blk-116;Target=g6865.t1 1972362 1976730 -
scaffold_0002	microsynteny	match_part	12698953	12700063	79.0	+	.	ID=blk-116.2.Em0002g1286a;Parent=blk-116;Target=g6867.t1 1994196 1995690 -
scaffold_0002	microsynteny	match_part	12705573	12710953	71.6	+	.	ID=blk-116.3.Em0002g1287a;Parent=blk-116;Target=g6867.t1 1994196 1995690 -
scaffold_0002	microsynteny	match_part	12711863	12712968	77.0	+	.	ID=blk-116.4.Em0002g1288a;Parent=blk-116;Target=g6867.t1 1994196 1995690 -
scaffold_0002	microsynteny	match_part	12717823	12726476	70.9	+	.	ID=blk-116.5.Em0002g1289a;Parent=blk-116;Target=g6866.t1 1985055 1990317 -
scaffold_0002	microsynteny	match_part	12731793	12732972	47.8	+	.	ID=blk-116.6.Em0002g1290a;Parent=blk-116;Target=g6866.t1 1985055 1990317 -
scaffold_0002	microsynteny	match	12982751	13022133	3	+	.	ID=blk-117;Name=blk-117_to_scaffold_1;Target=scaffold_1 2762587 2806432
scaffold_0002	microsynteny	match_part	12982751	12988753	75.5	-	.	ID=blk-117.1.Em0002g1319a;Parent=blk-117;Target=g301.t1 2762587 2765598 +
scaffold_0002	microsynteny	match_part	12993459	13009913	55.5	-	.	ID=blk-117.2.Em0002g1320a;Parent=blk-117;Target=g306.t1 2794057 2796924 -
scaffold_0002	microsynteny	match_part	13016174	13022133	67.8	-	.	ID=blk-117.3.Em0002g1322a;Parent=blk-117;Target=g307.t1 2804050 2806432 -
scaffold_0002	microsynteny	match	14243904	14258551	3	-	.	ID=blk-118;Name=blk-118_to_scaffold_287;Target=scaffold_287 5106 5166
scaffold_0002	microsynteny	match_part	14243904	14245971	62.8	-	.	ID=blk-118.1.Em0002g1463a;Parent=blk-118;Target=g11912.t1 5166 7089 -
scaffold_0002	microsynteny	match_part	14251993	14254881	53.9	-	.	ID=blk-118.2.Em0002g1464a;Parent=blk-118;Target=g11911.t1 1427 5106 -
scaffold_0002	microsynteny	match_part	14257647	14258551	45.1	-	.	ID=blk-118.3.Em0002g1466a;Parent=blk-118;Target=g11911.t1 1427 5106 -
scaffold_0002	microsynteny	match	14747340	14756397	3	+	.	ID=blk-119;Name=blk-119_to_scaffold_287;Target=scaffold_287 1427 7089
scaffold_0002	microsynteny	match_part	14747340	14749404	124.0	+	.	ID=blk-119.1.Em0002g1546a;Parent=blk-119;Target=g11911.t1 1427 5106 -
scaffold_0002	microsynteny	match_part	14749432	14753820	115.0	-	.	ID=blk-119.2.Em0002g1547a;Parent=blk-119;Target=g11912.t1 5166 7089 -
scaffold_0002	microsynteny	match_part	14753920	14756397	195.0	+	.	ID=blk-119.3.Em0002g1548a;Parent=blk-119;Target=g11912.t1 5166 7089 -
scaffold_0002	microsynteny	match	15119324	15141595	3	-	.	ID=blk-120;Name=blk-120_to_scaffold_287;Target=scaffold_287 5106 5166
scaffold_0002	microsynteny	match_part	15119324	15123841	85.9	-	.	ID=blk-120.1.Em0002g1585a;Parent=blk-120;Target=g11912.t1 5166 7089 -
scaffold_0002	microsynteny	match_part	15124233	15130141	47.8	-	.	ID=blk-120.2.Em0002g1586a;Parent=blk-120;Target=g11911.t1 1427 5106 -
scaffold_0002	microsynteny	match_part	15136191	15141595	169.0	+	.	ID=blk-120.3.Em0002g1588a;Parent=blk-120;Target=g11911.t1 1427 5106 -
scaffold_0002	microsynteny	match	15583883	15614475	3	-	.	ID=blk-121;Name=blk-121_to_scaffold_287;Target=scaffold_287 5106 5166
scaffold_0002	microsynteny	match_part	15583883	15588975	360.0	-	.	ID=blk-121.1.Em0002g1645a;Parent=blk-121;Target=g11912.t1 5166 7089 -
scaffold_0002	microsynteny	match_part	15590861	15598945	97.8	-	.	ID=blk-121.2.Em0002g1646a;Parent=blk-121;Target=g11911.t1 1427 5106 -
scaffold_0002	microsynteny	match_part	15610030	15614475	104.0	-	.	ID=blk-121.3.Em0002g1649a;Parent=blk-121;Target=g11911.t1 1427 5106 -
scaffold_0002	microsynteny	match	15701908	15761208	7	+	.	ID=blk-122;Name=blk-122_to_scaffold_7;Target=scaffold_7 4600262 4603197
scaffold_0002	microsynteny	match_part	15701908	15705430	120.0	+	.	ID=blk-122.1.Em0002g1662a;Parent=blk-122;Target=g7190.t2 4600262 4603197 -
scaffold_0002	microsynteny	match_part	15715518	15721340	115.0	+	.	ID=blk-122.2.Em0002g1663a;Parent=blk-122;Target=g7191.t1 4604751 4606067 +
scaffold_0002	microsynteny	match_part	15726528	15731168	125.0	+	.	ID=blk-122.3.Em0002g1664a;Parent=blk-122;Target=g7191.t1 4604751 4606067 +
scaffold_0002	microsynteny	match_part	15732078	15734956	92.4	+	.	ID=blk-122.4.Em0002g1665a;Parent=blk-122;Target=g7191.t2 4604724 4606067 +
scaffold_0002	microsynteny	match_part	15735139	15738218	105.0	-	.	ID=blk-122.5.Em0002g1666a;Parent=blk-122;Target=g7191.t1 4604751 4606067 +
scaffold_0002	microsynteny	match_part	15746678	15750518	95.5	+	.	ID=blk-122.6.Em0002g1667a;Parent=blk-122;Target=g7191.t1 4604751 4606067 +
scaffold_0002	microsynteny	match_part	15756657	15761208	105.0	-	.	ID=blk-122.7.Em0002g1668a;Parent=blk-122;Target=g7190.t1 4600262 4603197 -
scaffold_0002	microsynteny	match	17891385	18000624	5	+	.	ID=blk-123;Name=blk-123_to_scaffold_4;Target=scaffold_4 6035612 6043994
scaffold_0002	microsynteny	match_part	17891385	17895753	80.1	+	.	ID=blk-123.1.Em0002g1916a;Parent=blk-123;Target=g4688.t2 6035612 6043994 +
scaffold_0002	microsynteny	match_part	17919465	17926085	170.0	+	.	ID=blk-123.2.Em0002g1918a;Parent=blk-123;Target=g4688.t1 6035612 6043994 +
scaffold_0002	microsynteny	match_part	17932825	17948554	93.6	+	.	ID=blk-123.3.Em0002g1919a;Parent=blk-123;Target=g4688.t1 6035612 6043994 +
scaffold_0002	microsynteny	match_part	17987435	17991819	194.0	+	.	ID=blk-123.4.Em0002g1922a;Parent=blk-123;Target=g4688.t1 6035612 6043994 +
scaffold_0002	microsynteny	match_part	17991875	18000624	257.0	+	.	ID=blk-123.5.Em0002g1923a;Parent=blk-123;Target=g4688.t1 6035612 6043994 +
scaffold_0003	microsynteny	match	206461	250036	3	+	.	ID=blk-124;Name=blk-124_to_scaffold_1;Target=scaffold_1 3262763 3269676
scaffold_0003	microsynteny	match_part	206461	222536	541.0	-	.	ID=blk-124.1.Em0003g34a;Parent=blk-124;Target=g379.t2 3262763 3269819 -
scaffold_0003	microsynteny	match_part	244574	249036	486.0	-	.	ID=blk-124.2.Em0003g36a;Parent=blk-124;Target=g379.t1 3262763 3269676 -
scaffold_0003	microsynteny	match_part	249087	250036	218.0	-	.	ID=blk-124.3.Em0003g37a;Parent=blk-124;Target=g379.t1 3262763 3269676 -
scaffold_0003	microsynteny	match	252556	258837	3	-	.	ID=blk-125;Name=blk-125_to_scaffold_11;Target=scaffold_11 323736 324913
scaffold_0003	microsynteny	match_part	252556	252950	95.5	+	.	ID=blk-125.1.Em0003g40a;Parent=blk-125;Target=g8358.t1 324913 325285 -
scaffold_0003	microsynteny	match_part	252957	255896	233.0	-	.	ID=blk-125.2.Em0003g41a;Parent=blk-125;Target=g8355.t1 312304 314070 -
scaffold_0003	microsynteny	match_part	256036	258837	168.0	+	.	ID=blk-125.3.Em0003g42a;Parent=blk-125;Target=g8357.t1 321963 323736 +
scaffold_0003	microsynteny	match	272937	283766	4	-	.	ID=blk-126;Name=blk-126_to_scaffold_1;Target=scaffold_1 3241600 3258188
scaffold_0003	microsynteny	match_part	272937	274786	310.0	-	.	ID=blk-126.1.Em0003g46a;Parent=blk-126;Target=g378.t1 3258188 3261872 +
scaffold_0003	microsynteny	match_part	274897	276916	263.0	-	.	ID=blk-126.2.Em0003g47a;Parent=blk-126;Target=g374.t2 3238838 3241600 -
scaffold_0003	microsynteny	match_part	277026	280760	243.0	+	.	ID=blk-126.3.Em0003g48a;Parent=blk-126;Target=g374.t2 3238838 3241600 -
scaffold_0003	microsynteny	match_part	281056	283766	224.0	+	.	ID=blk-126.4.Em0003g49a;Parent=blk-126;Target=g374.t2 3238838 3241600 -
scaffold_0003	microsynteny	match	2935433	2974693	5	+	.	ID=blk-127;Name=blk-127_to_scaffold_26;Target=scaffold_26 433724 452443
scaffold_0003	microsynteny	match_part	2935433	2947556	106.0	+	.	ID=blk-127.1.Em0003g374a;Parent=blk-127;Target=g10725.t1 433724 435104 +
scaffold_0003	microsynteny	match_part	2947601	2949283	83.2	-	.	ID=blk-127.2.Em0003g375a;Parent=blk-127;Target=g10727.t2 449621 452443 -
scaffold_0003	microsynteny	match_part	2956177	2965373	95.1	-	.	ID=blk-127.3.Em0003g377a;Parent=blk-127;Target=g10726.t2 442897 446786 +
scaffold_0003	microsynteny	match_part	2969383	2971852	56.6	+	.	ID=blk-127.4.Em0003g379a;Parent=blk-127;Target=g10727.t2 449621 452443 -
scaffold_0003	microsynteny	match_part	2971934	2974693	85.1	-	.	ID=blk-127.5.Em0003g380a;Parent=blk-127;Target=g10727.t2 449621 452443 -
scaffold_0003	microsynteny	match	2998523	3012974	4	+	.	ID=blk-128;Name=blk-128_to_scaffold_1;Target=scaffold_1 7655081 7697589
scaffold_0003	microsynteny	match_part	2998523	3001734	444.0	+	.	ID=blk-128.1.Em0003g385a;Parent=blk-128;Target=g891.t2 7655081 7658625 +
scaffold_0003	microsynteny	match_part	3002213	3005414	76.3	+	.	ID=blk-128.2.Em0003g386a;Parent=blk-128;Target=g895.t1 7677560 7683068 -
scaffold_0003	microsynteny	match_part	3005424	3007533	79.0	-	.	ID=blk-128.3.Em0003g387a;Parent=blk-128;Target=g897.t1 7694445 7697589 -
scaffold_0003	microsynteny	match_part	3011733	3012974	80.9	+	.	ID=blk-128.4.Em0003g389a;Parent=blk-128;Target=g897.t2 7694286 7697589 -
scaffold_0003	microsynteny	match	3327343	3397295	3	+	.	ID=blk-129;Name=blk-129_to_scaffold_6;Target=scaffold_6 3326777 3336127
scaffold_0003	microsynteny	match_part	3327343	3335405	124.0	-	.	ID=blk-129.1.Em0003g432a;Parent=blk-129;Target=g6344.t1 3326777 3336127 +
scaffold_0003	microsynteny	match_part	3350118	3375995	125.0	-	.	ID=blk-129.2.Em0003g434a;Parent=blk-129;Target=g6344.t2 3326777 3336127 +
scaffold_0003	microsynteny	match_part	3391601	3397295	46.6	-	.	ID=blk-129.3.Em0003g436a;Parent=blk-129;Target=g6344.t2 3326777 3336127 +
scaffold_0003	microsynteny	match	3691486	3742501	4	-	.	ID=blk-130;Name=blk-130_to_scaffold_1;Target=scaffold_1 6775685 6801901
scaffold_0003	microsynteny	match_part	3691486	3698901	147.0	-	.	ID=blk-130.1.Em0003g483a;Parent=blk-130;Target=g785.t1 6801901 6822284 +
scaffold_0003	microsynteny	match_part	3707723	3716041	53.1	-	.	ID=blk-130.2.Em0003g485a;Parent=blk-130;Target=g785.t2 6801901 6822284 +
scaffold_0003	microsynteny	match_part	3719045	3725161	117.0	-	.	ID=blk-130.3.Em0003g486a;Parent=blk-130;Target=g785.t2 6801901 6822284 +
scaffold_0003	microsynteny	match_part	3728721	3742501	49.7	+	.	ID=blk-130.4.Em0003g487a;Parent=blk-130;Target=g782.t1 6769229 6775685 +
scaffold_0003	microsynteny	match	6020276	6063857	3	+	.	ID=blk-131;Name=blk-131_to_scaffold_7;Target=scaffold_7 2469186 2476795
scaffold_0003	microsynteny	match_part	6020276	6022987	166.0	-	.	ID=blk-131.1.Em0003g763a;Parent=blk-131;Target=g6932.t1 2469186 2471362 +
scaffold_0003	microsynteny	match_part	6026129	6032777	45.8	-	.	ID=blk-131.2.Em0003g765a;Parent=blk-131;Target=g6933.t1 2474067 2476795 +
scaffold_0003	microsynteny	match_part	6060544	6063857	100.0	-	.	ID=blk-131.3.Em0003g768a;Parent=blk-131;Target=g6933.t1 2474067 2476795 +
scaffold_0003	microsynteny	match	6633732	6680823	4	+	.	ID=blk-132;Name=blk-132_to_scaffold_7;Target=scaffold_7 2469186 2476795
scaffold_0003	microsynteny	match_part	6633732	6636298	324.0	+	.	ID=blk-132.1.Em0003g818a;Parent=blk-132;Target=g6932.t1 2469186 2471362 +
scaffold_0003	microsynteny	match_part	6641262	6644876	103.0	+	.	ID=blk-132.2.Em0003g820a;Parent=blk-132;Target=g6933.t1 2474067 2476795 +
scaffold_0003	microsynteny	match_part	6650462	6656594	162.0	+	.	ID=blk-132.3.Em0003g822a;Parent=blk-132;Target=g6933.t1 2474067 2476795 +
scaffold_0003	microsynteny	match_part	6676872	6680823	76.6	+	.	ID=blk-132.4.Em0003g823a;Parent=blk-132;Target=g6933.t1 2474067 2476795 +
scaffold_0003	microsynteny	match	7094381	7136741	3	-	.	ID=blk-133;Name=blk-133_to_scaffold_3;Target=scaffold_3 5523538 5529242
scaffold_0003	microsynteny	match_part	7094381	7101877	73.6	+	.	ID=blk-133.1.Em0003g860a;Parent=blk-133;Target=g3429.t1 5529242 5532970 +
scaffold_0003	microsynteny	match_part	7111205	7117691	115.0	-	.	ID=blk-133.2.Em0003g861a;Parent=blk-133;Target=g3427.t1 5509818 5515256 +
scaffold_0003	microsynteny	match_part	7130330	7136741	112.0	-	.	ID=blk-133.3.Em0003g862a;Parent=blk-133;Target=g3428.t2 5518208 5523538 +
scaffold_0003	microsynteny	match	8554926	8579526	3	+	.	ID=blk-134;Name=blk-134_to_scaffold_11;Target=scaffold_11 1127013 1131429
scaffold_0003	microsynteny	match_part	8554926	8557381	58.9	+	.	ID=blk-134.1.Em0003g1003a;Parent=blk-134;Target=g8443.t2 1127013 1131429 -
scaffold_0003	microsynteny	match_part	8576076	8577683	50.1	+	.	ID=blk-134.2.Em0003g1005a;Parent=blk-134;Target=g8443.t1 1127013 1131429 -
scaffold_0003	microsynteny	match_part	8578437	8579526	73.2	-	.	ID=blk-134.3.Em0003g1006a;Parent=blk-134;Target=g8443.t1 1127013 1131429 -
scaffold_0003	microsynteny	match	8800977	8829173	3	+	.	ID=blk-135;Name=blk-135_to_scaffold_6;Target=scaffold_6 1577069 1606146
scaffold_0003	microsynteny	match_part	8800977	8801923	98.6	-	.	ID=blk-135.1.Em0003g1034a;Parent=blk-135;Target=g6124.t1 1577069 1579551 -
scaffold_0003	microsynteny	match_part	8815634	8816923	48.1	-	.	ID=blk-135.2.Em0003g1035a;Parent=blk-135;Target=g6126.t1 1602108 1606146 -
scaffold_0003	microsynteny	match_part	8819918	8829173	108.0	-	.	ID=blk-135.3.Em0003g1036a;Parent=blk-135;Target=g6126.t1 1602108 1606146 -
scaffold_0003	microsynteny	match	11359868	11406699	3	-	.	ID=blk-136;Name=blk-136_to_scaffold_287;Target=scaffold_287 5106 5166
scaffold_0003	microsynteny	match_part	11359868	11371605	48.1	-	.	ID=blk-136.1.Em0003g1310a;Parent=blk-136;Target=g11912.t1 5166 7089 -
scaffold_0003	microsynteny	match_part	11374625	11379805	171.0	+	.	ID=blk-136.2.Em0003g1311a;Parent=blk-136;Target=g11911.t1 1427 5106 -
scaffold_0003	microsynteny	match_part	11388475	11406699	154.0	+	.	ID=blk-136.3.Em0003g1312a;Parent=blk-136;Target=g11911.t1 1427 5106 -
scaffold_0003	microsynteny	match	13094019	13101251	3	+	.	ID=blk-137;Name=blk-137_to_scaffold_1;Target=scaffold_1 12997259 13006061
scaffold_0003	microsynteny	match_part	13094019	13095511	49.7	-	.	ID=blk-137.1.Em0003g1500a;Parent=blk-137;Target=g1564.t2 12997259 13006061 -
scaffold_0003	microsynteny	match_part	13098472	13100581	245.0	-	.	ID=blk-137.2.Em0003g1502a;Parent=blk-137;Target=g1564.t1 12997259 13006061 -
scaffold_0003	microsynteny	match_part	13100632	13101251	49.7	-	.	ID=blk-137.3.Em0003g1503a;Parent=blk-137;Target=g1564.t1 12997259 13006061 -
scaffold_0003	microsynteny	match	14180859	14215989	3	-	.	ID=blk-138;Name=blk-138_to_scaffold_287;Target=scaffold_287 5106 5166
scaffold_0003	microsynteny	match_part	14180859	14183016	200.0	+	.	ID=blk-138.1.Em0003g1615a;Parent=blk-138;Target=g11912.t1 5166 7089 -
scaffold_0003	microsynteny	match_part	14207809	14212015	151.0	+	.	ID=blk-138.2.Em0003g1617a;Parent=blk-138;Target=g11911.t1 1427 5106 -
scaffold_0003	microsynteny	match_part	14212409	14215989	87.8	-	.	ID=blk-138.3.Em0003g1618a;Parent=blk-138;Target=g11911.t1 1427 5106 -
scaffold_0008	microsynteny	match	277697	322597	3	+	.	ID=blk-139;Name=blk-139_to_scaffold_6;Target=scaffold_6 3206386 3221542
scaffold_0008	microsynteny	match_part	277697	292031	152.0	+	.	ID=blk-139.1.Em0008g28a;Parent=blk-139;Target=g6334.t2 3206386 3222182 +
scaffold_0008	microsynteny	match_part	302198	318347	1635.0	-	.	ID=blk-139.2.Em0008g30a;Parent=blk-139;Target=g6334.t1 3206386 3221542 +
scaffold_0008	microsynteny	match_part	320078	322597	254.0	-	.	ID=blk-139.3.Em0008g31a;Parent=blk-139;Target=g6334.t1 3206386 3221542 +
scaffold_0008	microsynteny	match	491707	566128	5	+	.	ID=blk-140;Name=blk-140_to_scaffold_6;Target=scaffold_6 2488141 2496309
scaffold_0008	microsynteny	match_part	491707	503053	843.0	+	.	ID=blk-140.1.Em0008g54a;Parent=blk-140;Target=g6230.t2 2488141 2496309 +
scaffold_0008	microsynteny	match_part	506927	530509	813.0	+	.	ID=blk-140.2.Em0008g55a;Parent=blk-140;Target=g6230.t1 2488141 2496309 +
scaffold_0008	microsynteny	match_part	534347	544116	447.0	+	.	ID=blk-140.3.Em0008g56a;Parent=blk-140;Target=g6230.t1 2488141 2496309 +
scaffold_0008	microsynteny	match_part	549277	552570	383.0	+	.	ID=blk-140.4.Em0008g57a;Parent=blk-140;Target=g6230.t1 2488141 2496309 +
scaffold_0008	microsynteny	match_part	555217	566128	756.0	+	.	ID=blk-140.5.Em0008g59a;Parent=blk-140;Target=g6230.t1 2488141 2496309 +
scaffold_0008	microsynteny	match	1319072	1361771	4	-	.	ID=blk-141;Name=blk-141_to_scaffold_6;Target=scaffold_6 4215165 4218469
scaffold_0008	microsynteny	match_part	1319072	1320318	56.6	+	.	ID=blk-141.1.Em0008g156a;Parent=blk-141;Target=g6458.t1 4218469 4222931 +
scaffold_0008	microsynteny	match_part	1321832	1334153	76.3	+	.	ID=blk-141.2.Em0008g157a;Parent=blk-141;Target=g6459.t1 4224372 4228333 +
scaffold_0008	microsynteny	match_part	1340562	1345098	56.6	+	.	ID=blk-141.3.Em0008g159a;Parent=blk-141;Target=g6458.t2 4218469 4222931 +
scaffold_0008	microsynteny	match_part	1346572	1361771	141.0	+	.	ID=blk-141.4.Em0008g160a;Parent=blk-141;Target=g6457.t1 4214251 4215165 +
scaffold_0008	microsynteny	match	1407482	1427328	3	+	.	ID=blk-142;Name=blk-142_to_scaffold_6;Target=scaffold_6 4218469 4222931
scaffold_0008	microsynteny	match_part	1407482	1409788	165.0	-	.	ID=blk-142.1.Em0008g165a;Parent=blk-142;Target=g6458.t1 4218469 4222931 +
scaffold_0008	microsynteny	match_part	1410013	1412118	96.7	-	.	ID=blk-142.2.Em0008g166a;Parent=blk-142;Target=g6458.t2 4218469 4222931 +
scaffold_0008	microsynteny	match_part	1412178	1427328	75.1	-	.	ID=blk-142.3.Em0008g167a;Parent=blk-142;Target=g6458.t2 4218469 4222931 +
scaffold_0008	microsynteny	match	2160104	2219925	4	+	.	ID=blk-143;Name=blk-143_to_scaffold_3;Target=scaffold_3 7604918 7609057
scaffold_0008	microsynteny	match_part	2160104	2164510	243.0	-	.	ID=blk-143.1.Em0008g241a;Parent=blk-143;Target=g3645.t1 7604918 7609057 -
scaffold_0008	microsynteny	match_part	2167870	2169088	120.0	+	.	ID=blk-143.2.Em0008g242a;Parent=blk-143;Target=g3645.t2 7604918 7609057 -
scaffold_0008	microsynteny	match_part	2192259	2195670	215.0	-	.	ID=blk-143.3.Em0008g244a;Parent=blk-143;Target=g3645.t2 7604918 7609057 -
scaffold_0008	microsynteny	match_part	2215280	2219925	304.0	+	.	ID=blk-143.4.Em0008g245a;Parent=blk-143;Target=g3645.t2 7604918 7609057 -
scaffold_0008	microsynteny	match	2829615	2899285	3	+	.	ID=blk-144;Name=blk-144_to_scaffold_5;Target=scaffold_5 4251617 4261917
scaffold_0008	microsynteny	match_part	2829615	2833544	45.4	+	.	ID=blk-144.1.Em0008g307a;Parent=blk-144;Target=g5410.t2 4251617 4261917 -
scaffold_0008	microsynteny	match_part	2853872	2858235	80.9	-	.	ID=blk-144.2.Em0008g309a;Parent=blk-144;Target=g5410.t1 4251617 4261917 -
scaffold_0008	microsynteny	match_part	2894797	2899285	77.0	-	.	ID=blk-144.3.Em0008g312a;Parent=blk-144;Target=g5410.t1 4251617 4261917 -
scaffold_0008	microsynteny	match	3536415	3547764	3	+	.	ID=blk-145;Name=blk-145_to_scaffold_6;Target=scaffold_6 2251218 2254975
scaffold_0008	microsynteny	match_part	3536415	3540315	388.0	+	.	ID=blk-145.1.Em0008g367a;Parent=blk-145;Target=g6201.t2 2251218 2254975 -
scaffold_0008	microsynteny	match_part	3541385	3545199	348.0	+	.	ID=blk-145.2.Em0008g368a;Parent=blk-145;Target=g6201.t1 2251218 2254975 -
scaffold_0008	microsynteny	match_part	3545265	3547764	381.0	+	.	ID=blk-145.3.Em0008g369a;Parent=blk-145;Target=g6201.t1 2251218 2254975 -
scaffold_0008	microsynteny	match	5883966	5901836	4	-	.	ID=blk-146;Name=blk-146_to_scaffold_287;Target=scaffold_287 5106 5166
scaffold_0008	microsynteny	match_part	5883966	5886991	202.0	+	.	ID=blk-146.1.Em0008g611a;Parent=blk-146;Target=g11912.t1 5166 7089 -
scaffold_0008	microsynteny	match_part	5887116	5888147	78.2	+	.	ID=blk-146.2.Em0008g612a;Parent=blk-146;Target=g11911.t1 1427 5106 -
scaffold_0008	microsynteny	match_part	5889236	5893580	109.0	+	.	ID=blk-146.3.Em0008g613a;Parent=blk-146;Target=g11911.t1 1427 5106 -
scaffold_0008	microsynteny	match_part	5898734	5901836	45.1	-	.	ID=blk-146.4.Em0008g614a;Parent=blk-146;Target=g11911.t1 1427 5106 -
scaffold_0008	microsynteny	match	6294470	6314524	3	+	.	ID=blk-147;Name=blk-147_to_scaffold_4;Target=scaffold_4 2817274 2830421
scaffold_0008	microsynteny	match_part	6294470	6299514	341.0	-	.	ID=blk-147.1.Em0008g673a;Parent=blk-147;Target=g4244.t1 2817274 2821632 +
scaffold_0008	microsynteny	match_part	6303781	6309724	152.0	-	.	ID=blk-147.2.Em0008g674a;Parent=blk-147;Target=g4245.t2 2824836 2830421 +
scaffold_0008	microsynteny	match_part	6313836	6314524	122.0	-	.	ID=blk-147.3.Em0008g675a;Parent=blk-147;Target=g4245.t2 2824836 2830421 +
scaffold_0008	microsynteny	match	6644759	6656723	3	+	.	ID=blk-148;Name=blk-148_to_scaffold_1;Target=scaffold_1 11823098 11826366
scaffold_0008	microsynteny	match_part	6644759	6645648	84.7	+	.	ID=blk-148.1.Em0008g705a;Parent=blk-148;Target=g1450.t2 11823098 11826366 -
scaffold_0008	microsynteny	match_part	6647409	6648030	45.1	+	.	ID=blk-148.2.Em0008g706a;Parent=blk-148;Target=g1450.t1 11823282 11826366 -
scaffold_0008	microsynteny	match_part	6654859	6656723	39.7	+	.	ID=blk-148.3.Em0008g707a;Parent=blk-148;Target=g1450.t1 11823282 11826366 -
scaffold_0008	microsynteny	match	6679526	6718070	5	+	.	ID=blk-149;Name=blk-149_to_scaffold_6;Target=scaffold_6 1577069 1606146
scaffold_0008	microsynteny	match_part	6679526	6682749	98.2	-	.	ID=blk-149.1.Em0008g709a;Parent=blk-149;Target=g6124.t1 1577069 1579551 -
scaffold_0008	microsynteny	match_part	6688356	6690879	52.4	-	.	ID=blk-149.2.Em0008g710a;Parent=blk-149;Target=g6126.t1 1602108 1606146 -
scaffold_0008	microsynteny	match_part	6701944	6702759	65.5	-	.	ID=blk-149.3.Em0008g712a;Parent=blk-149;Target=g6126.t1 1602108 1606146 -
scaffold_0008	microsynteny	match_part	6705511	6708989	82.0	-	.	ID=blk-149.4.Em0008g713a;Parent=blk-149;Target=g6126.t1 1602108 1606146 -
scaffold_0008	microsynteny	match_part	6716975	6718070	76.6	-	.	ID=blk-149.5.Em0008g714a;Parent=blk-149;Target=g6126.t1 1602108 1606146 -
scaffold_0008	microsynteny	match	6728287	6747030	3	+	.	ID=blk-150;Name=blk-150_to_scaffold_6;Target=scaffold_6 1577069 1606146
scaffold_0008	microsynteny	match_part	6728287	6731570	90.1	-	.	ID=blk-150.1.Em0008g717a;Parent=blk-150;Target=g6124.t1 1577069 1579551 -
scaffold_0008	microsynteny	match_part	6737984	6738560	62.0	-	.	ID=blk-150.2.Em0008g718a;Parent=blk-150;Target=g6126.t1 1602108 1606146 -
scaffold_0008	microsynteny	match_part	6746054	6747030	79.0	-	.	ID=blk-150.3.Em0008g719a;Parent=blk-150;Target=g6126.t1 1602108 1606146 -
scaffold_0008	microsynteny	match	6792448	6817010	6	+	.	ID=blk-151;Name=blk-151_to_scaffold_5;Target=scaffold_5 842937 845514
scaffold_0008	microsynteny	match_part	6792448	6794310	84.3	-	.	ID=blk-151.1.Em0008g727a;Parent=blk-151;Target=g5024.t1 842937 844024 -
scaffold_0008	microsynteny	match_part	6801148	6801950	98.2	-	.	ID=blk-151.2.Em0008g728a;Parent=blk-151;Target=g5024.t2 842937 845514 -
scaffold_0008	microsynteny	match_part	6803432	6804210	93.2	-	.	ID=blk-151.3.Em0008g729a;Parent=blk-151;Target=g5024.t2 842937 845514 -
scaffold_0008	microsynteny	match_part	6806540	6807320	55.1	+	.	ID=blk-151.4.Em0008g730a;Parent=blk-151;Target=g5024.t2 842937 845514 -
scaffold_0008	microsynteny	match_part	6808980	6809486	71.6	+	.	ID=blk-151.5.Em0008g731a;Parent=blk-151;Target=g5024.t2 842937 845514 -
scaffold_0008	microsynteny	match_part	6816496	6817010	90.9	-	.	ID=blk-151.6.Em0008g732a;Parent=blk-151;Target=g5024.t2 842937 845514 -
scaffold_0008	microsynteny	match	6871533	6932030	6	+	.	ID=blk-152;Name=blk-152_to_scaffold_26;Target=scaffold_26 97284 99315
scaffold_0008	microsynteny	match_part	6871533	6878300	62.8	-	.	ID=blk-152.1.Em0008g739a;Parent=blk-152;Target=g10691.t2 97284 99330 -
scaffold_0008	microsynteny	match_part	6880671	6887370	84.7	-	.	ID=blk-152.2.Em0008g740a;Parent=blk-152;Target=g10691.t1 97284 99315 -
scaffold_0008	microsynteny	match_part	6902921	6906120	84.7	-	.	ID=blk-152.3.Em0008g741a;Parent=blk-152;Target=g10691.t1 97284 99315 -
scaffold_0008	microsynteny	match_part	6915934	6916760	74.3	-	.	ID=blk-152.4.Em0008g743a;Parent=blk-152;Target=g10691.t1 97284 99315 -
scaffold_0008	microsynteny	match_part	6919498	6923180	60.5	-	.	ID=blk-152.5.Em0008g744a;Parent=blk-152;Target=g10691.t1 97284 99315 -
scaffold_0008	microsynteny	match_part	6930941	6932030	79.7	-	.	ID=blk-152.6.Em0008g745a;Parent=blk-152;Target=g10691.t1 97284 99315 -
scaffold_0008	microsynteny	match	6942249	6995820	7	+	.	ID=blk-153;Name=blk-153_to_scaffold_6;Target=scaffold_6 1577069 1606146
scaffold_0008	microsynteny	match_part	6942249	6945530	90.1	-	.	ID=blk-153.1.Em0008g748a;Parent=blk-153;Target=g6124.t1 1577069 1579551 -
scaffold_0008	microsynteny	match_part	6951772	6959720	51.2	-	.	ID=blk-153.2.Em0008g749a;Parent=blk-153;Target=g6126.t1 1602108 1606146 -
scaffold_0008	microsynteny	match_part	6960027	6970070	80.5	-	.	ID=blk-153.3.Em0008g750a;Parent=blk-153;Target=g6126.t1 1602108 1606146 -
scaffold_0008	microsynteny	match_part	6971677	6979820	117.0	-	.	ID=blk-153.4.Em0008g751a;Parent=blk-153;Target=g6126.t1 1602108 1606146 -
scaffold_0008	microsynteny	match_part	6980106	6983970	83.2	-	.	ID=blk-153.5.Em0008g752a;Parent=blk-153;Target=g6126.t1 1602108 1606146 -
scaffold_0008	microsynteny	match_part	6987397	6991260	46.6	-	.	ID=blk-153.6.Em0008g753a;Parent=blk-153;Target=g6126.t1 1602108 1606146 -
scaffold_0008	microsynteny	match_part	6994684	6995820	77.4	-	.	ID=blk-153.7.Em0008g754a;Parent=blk-153;Target=g6126.t1 1602108 1606146 -
scaffold_0008	microsynteny	match	7181740	7268570	5	+	.	ID=blk-154;Name=blk-154_to_scaffold_6;Target=scaffold_6 1577069 1606146
scaffold_0008	microsynteny	match_part	7181740	7188055	80.1	+	.	ID=blk-154.1.Em0008g778a;Parent=blk-154;Target=g6124.t1 1577069 1579551 -
scaffold_0008	microsynteny	match_part	7190433	7192670	65.1	-	.	ID=blk-154.2.Em0008g779a;Parent=blk-154;Target=g6126.t1 1602108 1606146 -
scaffold_0008	microsynteny	match_part	7214060	7225590	78.6	-	.	ID=blk-154.3.Em0008g782a;Parent=blk-154;Target=g6126.t1 1602108 1606146 -
scaffold_0008	microsynteny	match_part	7251146	7260660	77.4	-	.	ID=blk-154.4.Em0008g783a;Parent=blk-154;Target=g6126.t1 1602108 1606146 -
scaffold_0008	microsynteny	match_part	7261920	7268570	65.9	-	.	ID=blk-154.5.Em0008g784a;Parent=blk-154;Target=g6126.t1 1602108 1606146 -
scaffold_0008	microsynteny	match	8293890	8339338	3	+	.	ID=blk-155;Name=blk-155_to_scaffold_2;Target=scaffold_2 3179873 3183943
scaffold_0008	microsynteny	match_part	8293890	8295548	106.0	-	.	ID=blk-155.1.Em0008g905a;Parent=blk-155;Target=g1999.t2 3179873 3183943 +
scaffold_0008	microsynteny	match_part	8298355	8324808	86.3	-	.	ID=blk-155.2.Em0008g906a;Parent=blk-155;Target=g2000.t2 3189569 3206236 +
scaffold_0008	microsynteny	match_part	8332962	8339338	147.0	-	.	ID=blk-155.3.Em0008g908a;Parent=blk-155;Target=g1999.t1 3180811 3183943 +
scaffold_0008	microsynteny	match	8873375	8913226	3	+	.	ID=blk-156;Name=blk-156_to_scaffold_6;Target=scaffold_6 5404015 5410875
scaffold_0008	microsynteny	match_part	8873375	8877828	48.5	+	.	ID=blk-156.1.Em0008g963a;Parent=blk-156;Target=g6599.t2 5404015 5410875 -
scaffold_0008	microsynteny	match_part	8884075	8900899	48.9	+	.	ID=blk-156.2.Em0008g964a;Parent=blk-156;Target=g6599.t1 5404015 5410875 -
scaffold_0008	microsynteny	match_part	8903575	8913226	73.6	+	.	ID=blk-156.3.Em0008g966a;Parent=blk-156;Target=g6599.t1 5404015 5410875 -
scaffold_0008	microsynteny	match	9130897	9165749	3	+	.	ID=blk-157;Name=blk-157_to_scaffold_6;Target=scaffold_6 2629630 2633551
scaffold_0008	microsynteny	match_part	9130897	9138209	398.0	-	.	ID=blk-157.1.Em0008g1002a;Parent=blk-157;Target=g6250.t1 2629630 2633551 +
scaffold_0008	microsynteny	match_part	9149896	9150999	58.2	-	.	ID=blk-157.2.Em0008g1004a;Parent=blk-157;Target=g6250.t2 2629630 2633551 +
scaffold_0008	microsynteny	match_part	9158344	9165749	398.0	-	.	ID=blk-157.3.Em0008g1005a;Parent=blk-157;Target=g6250.t2 2629630 2633551 +
scaffold_0008	microsynteny	match	9168924	9183989	3	-	.	ID=blk-158;Name=blk-158_to_scaffold_6;Target=scaffold_6 5209804 5248955
scaffold_0008	microsynteny	match_part	9168924	9170469	299.0	-	.	ID=blk-158.1.Em0008g1007a;Parent=blk-158;Target=g6577.t2 5248955 5252119 +
scaffold_0008	microsynteny	match_part	9170569	9172804	129.0	+	.	ID=blk-158.2.Em0008g1008a;Parent=blk-158;Target=g6572.t1 5226118 5229234 +
scaffold_0008	microsynteny	match_part	9177223	9183989	280.0	-	.	ID=blk-158.3.Em0008g1010a;Parent=blk-158;Target=g6570.t1 5205252 5209804 +
scaffold_0008	microsynteny	match	9497923	9503607	3	-	.	ID=blk-159;Name=blk-159_to_scaffold_3;Target=scaffold_3 2692300 2694668
scaffold_0008	microsynteny	match_part	9497923	9498827	54.3	-	.	ID=blk-159.1.Em0008g1064a;Parent=blk-159;Target=g3058.t1 2694668 2695858 +
scaffold_0008	microsynteny	match_part	9499737	9501267	56.6	-	.	ID=blk-159.2.Em0008g1065a;Parent=blk-159;Target=g3057.t1 2691125 2692300 +
scaffold_0008	microsynteny	match_part	9501348	9503607	115.0	-	.	ID=blk-159.3.Em0008g1066a;Parent=blk-159;Target=g3057.t1 2691125 2692300 +
scaffold_0008	microsynteny	match	9955916	10013354	3	+	.	ID=blk-160;Name=blk-160_to_scaffold_6;Target=scaffold_6 5643498 5652664
scaffold_0008	microsynteny	match_part	9955916	9963345	208.0	-	.	ID=blk-160.1.Em0008g1135a;Parent=blk-160;Target=g6632.t2 5643498 5652664 +
scaffold_0008	microsynteny	match_part	9986695	9991090	140.0	+	.	ID=blk-160.2.Em0008g1138a;Parent=blk-160;Target=g6632.t1 5646646 5652664 +
scaffold_0008	microsynteny	match_part	9992395	10013354	62.4	+	.	ID=blk-160.3.Em0008g1140a;Parent=blk-160;Target=g6632.t1 5646646 5652664 +
scaffold_0008	microsynteny	match	10055845	10128536	5	+	.	ID=blk-161;Name=blk-161_to_scaffold_6;Target=scaffold_6 5643498 5652664
scaffold_0008	microsynteny	match_part	10055845	10068360	163.0	+	.	ID=blk-161.1.Em0008g1146a;Parent=blk-161;Target=g6632.t2 5643498 5652664 +
scaffold_0008	microsynteny	match_part	10070005	10074836	150.0	+	.	ID=blk-161.2.Em0008g1147a;Parent=blk-161;Target=g6632.t1 5646646 5652664 +
scaffold_0008	microsynteny	match_part	10076545	10083569	73.9	+	.	ID=blk-161.3.Em0008g1148a;Parent=blk-161;Target=g6632.t1 5646646 5652664 +
scaffold_0008	microsynteny	match_part	10090785	10108417	49.3	+	.	ID=blk-161.4.Em0008g1151a;Parent=blk-161;Target=g6632.t1 5646646 5652664 +
scaffold_0008	microsynteny	match_part	10110975	10128536	157.0	+	.	ID=blk-161.5.Em0008g1153a;Parent=blk-161;Target=g6632.t1 5646646 5652664 +
scaffold_0008	microsynteny	match	10142275	10183985	4	+	.	ID=blk-162;Name=blk-162_to_scaffold_6;Target=scaffold_6 5643498 5652664
scaffold_0008	microsynteny	match_part	10142275	10153929	163.0	+	.	ID=blk-162.1.Em0008g1156a;Parent=blk-162;Target=g6632.t2 5643498 5652664 +
scaffold_0008	microsynteny	match_part	10155575	10167819	57.0	+	.	ID=blk-162.2.Em0008g1157a;Parent=blk-162;Target=g6632.t1 5646646 5652664 +
scaffold_0008	microsynteny	match_part	10175805	10182827	129.0	+	.	ID=blk-162.3.Em0008g1159a;Parent=blk-162;Target=g6632.t1 5646646 5652664 +
scaffold_0008	microsynteny	match_part	10182877	10183985	55.8	-	.	ID=blk-162.4.Em0008g1160a;Parent=blk-162;Target=g6632.t1 5646646 5652664 +
scaffold_0009	microsynteny	match	304087	316862	3	+	.	ID=blk-163;Name=blk-163_to_scaffold_3;Target=scaffold_3 6142074 6166492
scaffold_0009	microsynteny	match_part	304087	308566	1386.0	-	.	ID=blk-163.1.Em0009g38a;Parent=blk-163;Target=g3461.t1 6142074 6146407 +
scaffold_0009	microsynteny	match_part	310767	315816	286.0	-	.	ID=blk-163.2.Em0009g40a;Parent=blk-163;Target=g3464.t1 6168500 6170664 +
scaffold_0009	microsynteny	match_part	316006	316862	225.0	+	.	ID=blk-163.3.Em0009g41a;Parent=blk-163;Target=g3463.t2 6165080 6166492 -
scaffold_0009	microsynteny	match	335540	348036	3	+	.	ID=blk-164;Name=blk-164_to_scaffold_5;Target=scaffold_5 6560415 6562870
scaffold_0009	microsynteny	match_part	335540	343466	152.0	-	.	ID=blk-164.1.Em0009g49a;Parent=blk-164;Target=g5653.t1 6560415 6562870 +
scaffold_0009	microsynteny	match_part	343607	345546	126.0	-	.	ID=blk-164.2.Em0009g50a;Parent=blk-164;Target=g5653.t2 6560415 6562870 +
scaffold_0009	microsynteny	match_part	345597	348036	162.0	-	.	ID=blk-164.3.Em0009g51a;Parent=blk-164;Target=g5653.t2 6560415 6562870 +
scaffold_0009	microsynteny	match	767497	784123	4	+	.	ID=blk-165;Name=blk-165_to_scaffold_3;Target=scaffold_3 2710767 2714829
scaffold_0009	microsynteny	match_part	767497	773736	124.0	-	.	ID=blk-165.1.Em0009g102a;Parent=blk-165;Target=g3061.t1 2710767 2714829 -
scaffold_0009	microsynteny	match_part	774166	778904	79.7	+	.	ID=blk-165.2.Em0009g103a;Parent=blk-165;Target=g3061.t2 2710767 2714829 -
scaffold_0009	microsynteny	match_part	778956	780830	94.4	+	.	ID=blk-165.3.Em0009g104a;Parent=blk-165;Target=g3061.t2 2710767 2714829 -
scaffold_0009	microsynteny	match_part	780886	784123	97.1	+	.	ID=blk-165.4.Em0009g105a;Parent=blk-165;Target=g3061.t2 2710767 2714829 -
scaffold_0009	microsynteny	match	786156	818886	3	-	.	ID=blk-166;Name=blk-166_to_scaffold_3;Target=scaffold_3 6225677 6241108
scaffold_0009	microsynteny	match_part	786156	797178	51.2	+	.	ID=blk-166.1.Em0009g107a;Parent=blk-166;Target=g3474.t1 6241108 6242856 +
scaffold_0009	microsynteny	match_part	799619	812886	142.0	-	.	ID=blk-166.2.Em0009g108a;Parent=blk-166;Target=g3471.t1 6219959 6225677 -
scaffold_0009	microsynteny	match_part	814343	818886	77.4	-	.	ID=blk-166.3.Em0009g109a;Parent=blk-166;Target=g3471.t1 6219959 6225677 -
scaffold_0009	microsynteny	match	935047	1005056	4	+	.	ID=blk-167;Name=blk-167_to_scaffold_3;Target=scaffold_3 9370351 9383508
scaffold_0009	microsynteny	match_part	935047	974716	353.0	-	.	ID=blk-167.1.Em0009g127a;Parent=blk-167;Target=g3853.t1 9370351 9383508 +
scaffold_0009	microsynteny	match_part	974856	980068	124.0	+	.	ID=blk-167.2.Em0009g128a;Parent=blk-167;Target=g3853.t2 9369844 9383508 +
scaffold_0009	microsynteny	match_part	982139	994576	375.0	-	.	ID=blk-167.3.Em0009g129a;Parent=blk-167;Target=g3853.t2 9369844 9383508 +
scaffold_0009	microsynteny	match_part	1001307	1005056	291.0	-	.	ID=blk-167.4.Em0009g131a;Parent=blk-167;Target=g3853.t2 9369844 9383508 +
scaffold_0009	microsynteny	match	1328399	1345891	3	-	.	ID=blk-168;Name=blk-168_to_scaffold_287;Target=scaffold_287 5106 5166
scaffold_0009	microsynteny	match_part	1328399	1332656	101.0	-	.	ID=blk-168.1.Em0009g171a;Parent=blk-168;Target=g11912.t1 5166 7089 -
scaffold_0009	microsynteny	match_part	1333237	1335156	44.3	-	.	ID=blk-168.2.Em0009g172a;Parent=blk-168;Target=g11911.t1 1427 5106 -
scaffold_0009	microsynteny	match_part	1341506	1345891	102.0	+	.	ID=blk-168.3.Em0009g174a;Parent=blk-168;Target=g11911.t1 1427 5106 -
scaffold_0009	microsynteny	match	1924063	1965587	3	+	.	ID=blk-169;Name=blk-169_to_scaffold_3;Target=scaffold_3 5247935 5260375
scaffold_0009	microsynteny	match_part	1924063	1931143	75.5	-	.	ID=blk-169.1.Em0009g240a;Parent=blk-169;Target=g3392.t1 5247935 5260375 -
scaffold_0009	microsynteny	match_part	1939992	1946583	59.3	-	.	ID=blk-169.2.Em0009g241a;Parent=blk-169;Target=g3392.t2 5247935 5260375 -
scaffold_0009	microsynteny	match_part	1947643	1965587	100.0	+	.	ID=blk-169.3.Em0009g242a;Parent=blk-169;Target=g3392.t2 5247935 5260375 -
scaffold_0009	microsynteny	match	1996988	2062545	3	+	.	ID=blk-170;Name=blk-170_to_scaffold_3;Target=scaffold_3 5247935 5260375
scaffold_0009	microsynteny	match_part	1996988	2010353	54.3	-	.	ID=blk-170.1.Em0009g245a;Parent=blk-170;Target=g3392.t2 5247935 5260375 -
scaffold_0009	microsynteny	match_part	2026203	2031083	52.8	+	.	ID=blk-170.2.Em0009g247a;Parent=blk-170;Target=g3392.t1 5247935 5260375 -
scaffold_0009	microsynteny	match_part	2034863	2062545	725.0	+	.	ID=blk-170.3.Em0009g249a;Parent=blk-170;Target=g3392.t1 5247935 5260375 -
scaffold_0009	microsynteny	match	3199376	3255762	4	+	.	ID=blk-171;Name=blk-171_to_scaffold_3;Target=scaffold_3 7199488 7208195
scaffold_0009	microsynteny	match_part	3199376	3208622	177.0	-	.	ID=blk-171.1.Em0009g364a;Parent=blk-171;Target=g3587.t2 7199488 7208195 -
scaffold_0009	microsynteny	match_part	3213565	3221652	208.0	-	.	ID=blk-171.2.Em0009g366a;Parent=blk-171;Target=g3587.t1 7199488 7208195 -
scaffold_0009	microsynteny	match_part	3235182	3240342	112.0	+	.	ID=blk-171.3.Em0009g368a;Parent=blk-171;Target=g3587.t1 7199488 7208195 -
scaffold_0009	microsynteny	match_part	3250052	3255762	205.0	+	.	ID=blk-171.4.Em0009g370a;Parent=blk-171;Target=g3587.t1 7199488 7208195 -
scaffold_0009	microsynteny	match	3681837	3739867	7	+	.	ID=blk-172;Name=blk-172_to_scaffold_2;Target=scaffold_2 6853839 6855063
scaffold_0009	microsynteny	match_part	3681837	3690937	229.0	-	.	ID=blk-172.1.Em0009g408a;Parent=blk-172;Target=g2455.t2 6853839 6855108 -
scaffold_0009	microsynteny	match_part	3698637	3701562	279.0	+	.	ID=blk-172.2.Em0009g410a;Parent=blk-172;Target=g2455.t1 6853839 6855063 -
scaffold_0009	microsynteny	match_part	3707597	3708782	223.0	+	.	ID=blk-172.3.Em0009g411a;Parent=blk-172;Target=g2455.t1 6853839 6855063 -
scaffold_0009	microsynteny	match_part	3722512	3724357	280.0	-	.	ID=blk-172.4.Em0009g414a;Parent=blk-172;Target=g2455.t1 6853839 6855063 -
scaffold_0009	microsynteny	match_part	3725487	3727097	281.0	-	.	ID=blk-172.5.Em0009g415a;Parent=blk-172;Target=g2455.t1 6853839 6855063 -
scaffold_0009	microsynteny	match_part	3731809	3733157	281.0	-	.	ID=blk-172.6.Em0009g416a;Parent=blk-172;Target=g2455.t1 6853839 6855063 -
scaffold_0009	microsynteny	match_part	3738520	3739867	281.0	-	.	ID=blk-172.7.Em0009g417a;Parent=blk-172;Target=g2455.t1 6853839 6855063 -
scaffold_0009	microsynteny	match	3763752	3774447	3	-	.	ID=blk-173;Name=blk-173_to_scaffold_1;Target=scaffold_1 1908372 1916212
scaffold_0009	microsynteny	match_part	3763752	3765597	179.0	-	.	ID=blk-173.1.Em0009g421a;Parent=blk-173;Target=g185.t1 1916212 1916805 -
scaffold_0009	microsynteny	match_part	3766727	3768337	228.0	-	.	ID=blk-173.2.Em0009g422a;Parent=blk-173;Target=g184.t1 1907791 1908372 -
scaffold_0009	microsynteny	match_part	3773099	3774447	228.0	-	.	ID=blk-173.3.Em0009g423a;Parent=blk-173;Target=g184.t1 1907791 1908372 -
scaffold_0009	microsynteny	match	3837627	3885085	6	+	.	ID=blk-174;Name=blk-174_to_scaffold_2;Target=scaffold_2 6853839 6855063
scaffold_0009	microsynteny	match_part	3837627	3839282	281.0	+	.	ID=blk-174.1.Em0009g432a;Parent=blk-174;Target=g2455.t2 6853839 6855108 -
scaffold_0009	microsynteny	match_part	3843927	3845246	281.0	+	.	ID=blk-174.2.Em0009g433a;Parent=blk-174;Target=g2455.t1 6853839 6855063 -
scaffold_0009	microsynteny	match_part	3846407	3847581	280.0	+	.	ID=blk-174.3.Em0009g434a;Parent=blk-174;Target=g2455.t1 6853839 6855063 -
scaffold_0009	microsynteny	match_part	3861701	3862937	226.0	-	.	ID=blk-174.4.Em0009g437a;Parent=blk-174;Target=g2455.t1 6853839 6855063 -
scaffold_0009	microsynteny	match_part	3866500	3873277	265.0	-	.	ID=blk-174.5.Em0009g438a;Parent=blk-174;Target=g2455.t1 6853839 6855063 -
scaffold_0009	microsynteny	match_part	3880907	3885085	231.0	+	.	ID=blk-174.6.Em0009g439a;Parent=blk-174;Target=g2455.t1 6853839 6855063 -
scaffold_0009	microsynteny	match	4275689	4319534	3	+	.	ID=blk-175;Name=blk-175_to_scaffold_3;Target=scaffold_3 4822442 4836211
scaffold_0009	microsynteny	match_part	4275689	4289677	866.0	+	.	ID=blk-175.1.Em0009g482a;Parent=blk-175;Target=g3333.t2 4822442 4830995 +
scaffold_0009	microsynteny	match_part	4290856	4315319	92.0	-	.	ID=blk-175.2.Em0009g483a;Parent=blk-175;Target=g3333.t1 4822442 4830995 +
scaffold_0009	microsynteny	match_part	4315749	4319534	320.0	+	.	ID=blk-175.3.Em0009g484a;Parent=blk-175;Target=g3334.t1 4832608 4836211 -
scaffold_0009	microsynteny	match	4845944	4863706	3	-	.	ID=blk-176;Name=blk-176_to_scaffold_287;Target=scaffold_287 5106 5166
scaffold_0009	microsynteny	match_part	4845944	4849410	127.0	+	.	ID=blk-176.1.Em0009g542a;Parent=blk-176;Target=g11912.t1 5166 7089 -
scaffold_0009	microsynteny	match_part	4852794	4857815	103.0	+	.	ID=blk-176.2.Em0009g544a;Parent=blk-176;Target=g11911.t1 1427 5106 -
scaffold_0009	microsynteny	match_part	4859474	4863706	109.0	+	.	ID=blk-176.3.Em0009g545a;Parent=blk-176;Target=g11911.t1 1427 5106 -
scaffold_0009	microsynteny	match	6828289	6841719	3	+	.	ID=blk-177;Name=blk-177_to_scaffold_22;Target=scaffold_22 577507 583907
scaffold_0009	microsynteny	match_part	6828289	6834666	509.0	+	.	ID=blk-177.1.Em0009g756a;Parent=blk-177;Target=g10301.t1 577507 583907 -
scaffold_0009	microsynteny	match_part	6838152	6839279	102.0	-	.	ID=blk-177.2.Em0009g757a;Parent=blk-177;Target=g10301.t2 577507 583907 -
scaffold_0009	microsynteny	match_part	6839340	6841719	383.0	-	.	ID=blk-177.3.Em0009g758a;Parent=blk-177;Target=g10301.t2 577507 583907 -
scaffold_0009	microsynteny	match	8860514	8926304	6	+	.	ID=blk-178;Name=blk-178_to_scaffold_5;Target=scaffold_5 8311733 8326962
scaffold_0009	microsynteny	match_part	8860514	8864644	154.0	-	.	ID=blk-178.1.Em0009g1000a;Parent=blk-178;Target=g5862.t2 8311733 8326962 -
scaffold_0009	microsynteny	match_part	8864705	8879264	59.7	-	.	ID=blk-178.2.Em0009g1001a;Parent=blk-178;Target=g5862.t1 8310871 8326962 -
scaffold_0009	microsynteny	match_part	8879817	8894314	62.8	-	.	ID=blk-178.3.Em0009g1002a;Parent=blk-178;Target=g5862.t1 8310871 8326962 -
scaffold_0009	microsynteny	match_part	8896475	8903244	45.1	-	.	ID=blk-178.4.Em0009g1004a;Parent=blk-178;Target=g5862.t1 8310871 8326962 -
scaffold_0009	microsynteny	match_part	8903788	8907894	52.4	-	.	ID=blk-178.5.Em0009g1005a;Parent=blk-178;Target=g5862.t1 8310871 8326962 -
scaffold_0009	microsynteny	match_part	8912105	8926304	61.2	-	.	ID=blk-178.6.Em0009g1006a;Parent=blk-178;Target=g5862.t1 8310871 8326962 -
scaffold_0009	microsynteny	match	9038275	9051193	3	+	.	ID=blk-179;Name=blk-179_to_scaffold_15;Target=scaffold_15 179295 206865
scaffold_0009	microsynteny	match_part	9038275	9039484	265.0	-	.	ID=blk-179.1.Em0009g1027a;Parent=blk-179;Target=g9318.t1 179295 182460 +
scaffold_0009	microsynteny	match_part	9039604	9043638	363.0	+	.	ID=blk-179.2.Em0009g1028a;Parent=blk-179;Target=g9317.t1 176446 178201 -
scaffold_0009	microsynteny	match_part	9048124	9051193	67.4	+	.	ID=blk-179.3.Em0009g1030a;Parent=blk-179;Target=g9322.t1 204686 206865 -
scaffold_0009	microsynteny	match	9071164	9084998	3	+	.	ID=blk-180;Name=blk-180_to_scaffold_15;Target=scaffold_15 136545 143780
scaffold_0009	microsynteny	match_part	9071164	9073658	273.0	+	.	ID=blk-180.1.Em0009g1033a;Parent=blk-180;Target=g9311.t2 136545 143780 -
scaffold_0009	microsynteny	match_part	9073724	9078708	496.0	+	.	ID=blk-180.2.Em0009g1034a;Parent=blk-180;Target=g9311.t1 136545 143780 -
scaffold_0009	microsynteny	match_part	9081124	9084998	389.0	+	.	ID=blk-180.3.Em0009g1036a;Parent=blk-180;Target=g9311.t1 136545 143780 -
scaffold_0009	microsynteny	match	9079183	9097314	6	+	.	ID=blk-181;Name=blk-181_to_scaffold_1;Target=scaffold_1 5953268 5955068
scaffold_0009	microsynteny	match_part	9079183	9080094	85.5	-	.	ID=blk-181.1.Em0009g1035a;Parent=blk-181;Target=g673.t2 5953268 5955068 +
scaffold_0009	microsynteny	match_part	9085488	9086554	82.8	-	.	ID=blk-181.2.Em0009g1037a;Parent=blk-181;Target=g673.t1 5953253 5955068 +
scaffold_0009	microsynteny	match_part	9086684	9087746	90.1	+	.	ID=blk-181.3.Em0009g1038a;Parent=blk-181;Target=g673.t1 5953253 5955068 +
scaffold_0009	microsynteny	match_part	9089839	9091334	92.8	-	.	ID=blk-181.4.Em0009g1039a;Parent=blk-181;Target=g673.t1 5953253 5955068 +
scaffold_0009	microsynteny	match_part	9091574	9095330	86.3	+	.	ID=blk-181.5.Em0009g1040a;Parent=blk-181;Target=g673.t1 5953253 5955068 +
scaffold_0009	microsynteny	match_part	9095898	9097314	102.0	-	.	ID=blk-181.6.Em0009g1041a;Parent=blk-181;Target=g673.t1 5953253 5955068 +
scaffold_0009	microsynteny	match	9128864	9174074	5	+	.	ID=blk-182;Name=blk-182_to_scaffold_15;Target=scaffold_15 848517 855651
scaffold_0009	microsynteny	match_part	9128864	9133787	325.0	+	.	ID=blk-182.1.Em0009g1047a;Parent=blk-182;Target=g9392.t1 848517 855651 +
scaffold_0009	microsynteny	match_part	9138714	9144873	87.0	+	.	ID=blk-182.2.Em0009g1048a;Parent=blk-182;Target=g9392.t2 848517 855651 +
scaffold_0009	microsynteny	match_part	9146415	9153984	54.7	-	.	ID=blk-182.3.Em0009g1049a;Parent=blk-182;Target=g9392.t2 848517 855651 +
scaffold_0009	microsynteny	match_part	9154185	9159324	99.8	-	.	ID=blk-182.4.Em0009g1050a;Parent=blk-182;Target=g9392.t2 848517 855651 +
scaffold_0009	microsynteny	match_part	9170495	9174074	73.2	-	.	ID=blk-182.5.Em0009g1053a;Parent=blk-182;Target=g9392.t2 848517 855651 +
scaffold_0009	microsynteny	match	9301493	9317569	3	-	.	ID=blk-183;Name=blk-183_to_scaffold_3;Target=scaffold_3 8348596 8358697
scaffold_0009	microsynteny	match_part	9301493	9304493	58.5	-	.	ID=blk-183.1.Em0009g1077a;Parent=blk-183;Target=g3746.t2 8358697 8363206 -
scaffold_0009	microsynteny	match_part	9304688	9313573	58.2	-	.	ID=blk-183.2.Em0009g1078a;Parent=blk-183;Target=g3746.t1 8358697 8363206 -
scaffold_0009	microsynteny	match_part	9313993	9317569	144.0	+	.	ID=blk-183.3.Em0009g1079a;Parent=blk-183;Target=g3744.t1 8344385 8348596 -
scaffold_0009	microsynteny	match	9517646	9534103	3	+	.	ID=blk-184;Name=blk-184_to_scaffold_3;Target=scaffold_3 8344385 8363206
scaffold_0009	microsynteny	match_part	9517646	9521063	144.0	-	.	ID=blk-184.1.Em0009g1107a;Parent=blk-184;Target=g3744.t1 8344385 8348596 -
scaffold_0009	microsynteny	match_part	9521623	9530581	47.8	+	.	ID=blk-184.2.Em0009g1108a;Parent=blk-184;Target=g3746.t2 8358697 8363206 -
scaffold_0009	microsynteny	match_part	9531083	9534103	56.2	+	.	ID=blk-184.3.Em0009g1109a;Parent=blk-184;Target=g3746.t2 8358697 8363206 -
scaffold_0009	microsynteny	match	9633234	9651587	3	-	.	ID=blk-185;Name=blk-185_to_scaffold_3;Target=scaffold_3 5326520 5356371
scaffold_0009	microsynteny	match_part	9633234	9637303	525.0	-	.	ID=blk-185.1.Em0009g1131a;Parent=blk-185;Target=g3406.t1 5356371 5360913 +
scaffold_0009	microsynteny	match_part	9637503	9642324	475.0	+	.	ID=blk-185.2.Em0009g1132a;Parent=blk-185;Target=g3403.t2 5330726 5334411 -
scaffold_0009	microsynteny	match_part	9643463	9651587	172.0	+	.	ID=blk-185.3.Em0009g1133a;Parent=blk-185;Target=g3401.t2 5315101 5326520 -
scaffold_0009	microsynteny	match	9672844	9711906	5	+	.	ID=blk-186;Name=blk-186_to_scaffold_3;Target=scaffold_3 5315101 5326520
scaffold_0009	microsynteny	match_part	9672844	9677426	72.0	-	.	ID=blk-186.1.Em0009g1138a;Parent=blk-186;Target=g3401.t1 5315101 5317423 -
scaffold_0009	microsynteny	match_part	9679556	9684685	161.0	+	.	ID=blk-186.2.Em0009g1139a;Parent=blk-186;Target=g3404.t1 5339498 5347261 +
scaffold_0009	microsynteny	match_part	9688417	9692476	525.0	-	.	ID=blk-186.3.Em0009g1142a;Parent=blk-186;Target=g3406.t1 5356371 5360913 +
scaffold_0009	microsynteny	match_part	9692676	9697497	475.0	+	.	ID=blk-186.4.Em0009g1143a;Parent=blk-186;Target=g3403.t2 5330726 5334411 -
scaffold_0009	microsynteny	match_part	9697846	9711906	482.0	+	.	ID=blk-186.5.Em0009g1144a;Parent=blk-186;Target=g3401.t2 5315101 5326520 -
scaffold_0009	microsynteny	match	10072688	10122054	9	+	.	ID=blk-187;Name=blk-187_to_scaffold_5;Target=scaffold_5 41261 55722
scaffold_0009	microsynteny	match_part	10072688	10074876	606.0	-	.	ID=blk-187.1.Em0009g1201a;Parent=blk-187;Target=g4935.t1 41261 42572 -
scaffold_0009	microsynteny	match_part	10075090	10076626	729.0	-	.	ID=blk-187.2.Em0009g1202a;Parent=blk-187;Target=g4937.t1 54367 55722 -
scaffold_0009	microsynteny	match_part	10083869	10087786	437.0	-	.	ID=blk-187.3.Em0009g1204a;Parent=blk-187;Target=g4937.t1 54367 55722 -
scaffold_0009	microsynteny	match_part	10088024	10091496	162.0	-	.	ID=blk-187.4.Em0009g1205a;Parent=blk-187;Target=g4937.t1 54367 55722 -
scaffold_0009	microsynteny	match_part	10092971	10094466	749.0	-	.	ID=blk-187.5.Em0009g1206a;Parent=blk-187;Target=g4937.t1 54367 55722 -
scaffold_0009	microsynteny	match_part	10100359	10101756	598.0	-	.	ID=blk-187.6.Em0009g1208a;Parent=blk-187;Target=g4937.t1 54367 55722 -
scaffold_0009	microsynteny	match_part	10107215	10108554	749.0	-	.	ID=blk-187.7.Em0009g1209a;Parent=blk-187;Target=g4937.t1 54367 55722 -
scaffold_0009	microsynteny	match_part	10116031	10120444	447.0	-	.	ID=blk-187.8.Em0009g1211a;Parent=blk-187;Target=g4937.t1 54367 55722 -
scaffold_0009	microsynteny	match_part	10120648	10122054	600.0	-	.	ID=blk-187.9.Em0009g1212a;Parent=blk-187;Target=g4937.t1 54367 55722 -
scaffold_0009	microsynteny	match	10175654	10216602	4	+	.	ID=blk-188;Name=blk-188_to_scaffold_15;Target=scaffold_15 250148 255593
scaffold_0009	microsynteny	match_part	10175654	10185304	68.6	+	.	ID=blk-188.1.Em0009g1227a;Parent=blk-188;Target=g9331.t2 250148 255593 +
scaffold_0009	microsynteny	match_part	10185964	10196255	72.0	+	.	ID=blk-188.2.Em0009g1228a;Parent=blk-188;Target=g9331.t1 250148 255593 +
scaffold_0009	microsynteny	match_part	10196664	10211821	73.6	+	.	ID=blk-188.3.Em0009g1229a;Parent=blk-188;Target=g9331.t1 250148 255593 +
scaffold_0009	microsynteny	match_part	10212214	10216602	56.6	+	.	ID=blk-188.4.Em0009g1230a;Parent=blk-188;Target=g9331.t1 250148 255593 +
scaffold_0096	microsynteny	match	34006	71166	4	+	.	ID=blk-189;Name=blk-189_to_scaffold_15;Target=scaffold_15 848517 855651
scaffold_0096	microsynteny	match_part	34006	38920	324.0	+	.	ID=blk-189.1.Em0096g9a;Parent=blk-189;Target=g9392.t1 848517 855651 +
scaffold_0096	microsynteny	match_part	50496	56432	85.5	+	.	ID=blk-189.2.Em0096g11a;Parent=blk-189;Target=g9392.t2 848517 855651 +
scaffold_0096	microsynteny	match_part	57937	65086	47.4	-	.	ID=blk-189.3.Em0096g12a;Parent=blk-189;Target=g9392.t2 848517 855651 +
scaffold_0096	microsynteny	match_part	65279	71166	68.6	-	.	ID=blk-189.4.Em0096g13a;Parent=blk-189;Target=g9392.t2 848517 855651 +
scaffold_0315	microsynteny	match	2055	43613	3	+	.	ID=blk-190;Name=blk-190_to_scaffold_7;Target=scaffold_7 265269 277380
scaffold_0315	microsynteny	match_part	2055	19874	85.9	+	.	ID=blk-190.1.Em0315g1a;Parent=blk-190;Target=g6689.t2 265269 277862 -
scaffold_0315	microsynteny	match_part	20816	27345	70.9	+	.	ID=blk-190.2.Em0315g2a;Parent=blk-190;Target=g6689.t1 265269 277380 -
scaffold_0315	microsynteny	match_part	36002	43613	68.6	-	.	ID=blk-190.3.Em0315g4a;Parent=blk-190;Target=g6689.t1 265269 277380 -
scaffold_0315	microsynteny	match	2055	43613	3	+	.	ID=blk-191;Name=blk-191_to_scaffold_7;Target=scaffold_7 265269 277862
scaffold_0315	microsynteny	match_part	2055	19874	85.5	+	.	ID=blk-191.1.Em0315g1a;Parent=blk-191;Target=g6689.t1 265269 277380 -
scaffold_0315	microsynteny	match_part	20816	27345	70.9	+	.	ID=blk-191.2.Em0315g2a;Parent=blk-191;Target=g6689.t2 265269 277862 -
scaffold_0315	microsynteny	match_part	36002	43613	68.6	-	.	ID=blk-191.3.Em0315g4a;Parent=blk-191;Target=g6689.t2 265269 277862 -
scaffold_0315	microsynteny	match	2055	43613	3	+	.	ID=blk-192;Name=blk-192_to_scaffold_12;Target=scaffold_12 36654 51919
scaffold_0315	microsynteny	match_part	2055	19874	76.3	+	.	ID=blk-192.1.Em0315g1a;Parent=blk-192;Target=g8612.t2 36654 51919 +
scaffold_0315	microsynteny	match_part	20816	27345	78.2	+	.	ID=blk-192.2.Em0315g2a;Parent=blk-192;Target=g8612.t1 36654 51919 +
scaffold_0315	microsynteny	match_part	36002	43613	87.4	-	.	ID=blk-192.3.Em0315g4a;Parent=blk-192;Target=g8612.t1 36654 51919 +
scaffold_0315	microsynteny	match	2055	43613	3	+	.	ID=blk-193;Name=blk-193_to_scaffold_12;Target=scaffold_12 36654 51919
scaffold_0315	microsynteny	match_part	2055	19874	76.3	+	.	ID=blk-193.1.Em0315g1a;Parent=blk-193;Target=g8612.t1 36654 51919 +
scaffold_0315	microsynteny	match_part	20816	27345	78.2	+	.	ID=blk-193.2.Em0315g2a;Parent=blk-193;Target=g8612.t2 36654 51919 +
scaffold_0315	microsynteny	match_part	36002	43613	87.4	-	.	ID=blk-193.3.Em0315g4a;Parent=blk-193;Target=g8612.t2 36654 51919 +
scaffold_0315	microsynteny	match	2055	43613	3	+	.	ID=blk-194;Name=blk-194_to_scaffold_1;Target=scaffold_1 10163725 10173960
scaffold_0315	microsynteny	match_part	2055	19874	72.8	+	.	ID=blk-194.1.Em0315g1a;Parent=blk-194;Target=g1231.t2 10163725 10174145 +
scaffold_0315	microsynteny	match_part	20816	27345	68.2	+	.	ID=blk-194.2.Em0315g2a;Parent=blk-194;Target=g1231.t1 10163725 10173960 +
scaffold_0315	microsynteny	match_part	36002	43613	92.0	-	.	ID=blk-194.3.Em0315g4a;Parent=blk-194;Target=g1231.t1 10163725 10173960 +
scaffold_0315	microsynteny	match	2055	43613	3	+	.	ID=blk-195;Name=blk-195_to_scaffold_7;Target=scaffold_7 331955 347898
scaffold_0315	microsynteny	match_part	2055	19874	71.6	+	.	ID=blk-195.1.Em0315g1a;Parent=blk-195;Target=g6694.t1 331955 347898 +
scaffold_0315	microsynteny	match_part	20816	27345	65.5	+	.	ID=blk-195.2.Em0315g2a;Parent=blk-195;Target=g6694.t2 331955 347898 +
scaffold_0315	microsynteny	match_part	36002	43613	97.8	-	.	ID=blk-195.3.Em0315g4a;Parent=blk-195;Target=g6694.t2 331955 347898 +
scaffold_0315	microsynteny	match	2055	43613	3	+	.	ID=blk-196;Name=blk-196_to_scaffold_1;Target=scaffold_1 8496275 8502644
scaffold_0315	microsynteny	match_part	2055	19874	70.9	+	.	ID=blk-196.1.Em0315g1a;Parent=blk-196;Target=g1014.t2 8496275 8502644 +
scaffold_0315	microsynteny	match_part	20816	27345	63.5	+	.	ID=blk-196.2.Em0315g2a;Parent=blk-196;Target=g1014.t1 8496275 8502644 +
scaffold_0315	microsynteny	match_part	36002	43613	94.0	-	.	ID=blk-196.3.Em0315g4a;Parent=blk-196;Target=g1014.t1 8496275 8502644 +
scaffold_0315	microsynteny	match	2055	43613	3	+	.	ID=blk-197;Name=blk-197_to_scaffold_1;Target=scaffold_1 8496275 8502644
scaffold_0315	microsynteny	match_part	2055	19874	70.5	+	.	ID=blk-197.1.Em0315g1a;Parent=blk-197;Target=g1014.t1 8496275 8502644 +
scaffold_0315	microsynteny	match_part	20816	27345	63.9	+	.	ID=blk-197.2.Em0315g2a;Parent=blk-197;Target=g1014.t2 8496275 8502644 +
scaffold_0315	microsynteny	match_part	36002	43613	94.0	-	.	ID=blk-197.3.Em0315g4a;Parent=blk-197;Target=g1014.t2 8496275 8502644 +
scaffold_0315	microsynteny	match	2055	43613	3	+	.	ID=blk-198;Name=blk-198_to_scaffold_1;Target=scaffold_1 9709852 9715998
scaffold_0315	microsynteny	match_part	2055	19874	69.3	+	.	ID=blk-198.1.Em0315g1a;Parent=blk-198;Target=g1155.t2 9709852 9715956 -
scaffold_0315	microsynteny	match_part	20816	27345	65.9	+	.	ID=blk-198.2.Em0315g2a;Parent=blk-198;Target=g1155.t1 9709852 9715998 -
scaffold_0315	microsynteny	match_part	36002	43613	65.9	-	.	ID=blk-198.3.Em0315g4a;Parent=blk-198;Target=g1155.t1 9709852 9715998 -
scaffold_0315	microsynteny	match	2055	43613	3	+	.	ID=blk-199;Name=blk-199_to_scaffold_1;Target=scaffold_1 9709852 9715956
scaffold_0315	microsynteny	match_part	2055	19874	69.3	+	.	ID=blk-199.1.Em0315g1a;Parent=blk-199;Target=g1155.t1 9709852 9715998 -
scaffold_0315	microsynteny	match_part	20816	27345	65.9	+	.	ID=blk-199.2.Em0315g2a;Parent=blk-199;Target=g1155.t2 9709852 9715956 -
scaffold_0315	microsynteny	match_part	36002	43613	65.9	-	.	ID=blk-199.3.Em0315g4a;Parent=blk-199;Target=g1155.t2 9709852 9715956 -
scaffold_0315	microsynteny	match	2055	43613	3	+	.	ID=blk-200;Name=blk-200_to_scaffold_3;Target=scaffold_3 1472671 1476407
scaffold_0315	microsynteny	match_part	2055	19874	69.3	+	.	ID=blk-200.1.Em0315g1a;Parent=blk-200;Target=g2942.t1 1472671 1476407 +
scaffold_0315	microsynteny	match_part	20816	27345	63.9	+	.	ID=blk-200.2.Em0315g2a;Parent=blk-200;Target=g2942.t2 1472623 1476407 +
scaffold_0315	microsynteny	match_part	36002	43613	105.0	-	.	ID=blk-200.3.Em0315g4a;Parent=blk-200;Target=g2942.t2 1472623 1476407 +
scaffold_0315	microsynteny	match	2055	43613	3	+	.	ID=blk-201;Name=blk-201_to_scaffold_3;Target=scaffold_3 1472623 1476407
scaffold_0315	microsynteny	match_part	2055	19874	69.3	+	.	ID=blk-201.1.Em0315g1a;Parent=blk-201;Target=g2942.t2 1472623 1476407 +
scaffold_0315	microsynteny	match_part	20816	27345	64.3	+	.	ID=blk-201.2.Em0315g2a;Parent=blk-201;Target=g2942.t1 1472671 1476407 +
scaffold_0315	microsynteny	match_part	36002	43613	105.0	-	.	ID=blk-201.3.Em0315g4a;Parent=blk-201;Target=g2942.t1 1472671 1476407 +
scaffold_0315	microsynteny	match	2055	43613	3	+	.	ID=blk-202;Name=blk-202_to_scaffold_6;Target=scaffold_6 2811075 2819644
scaffold_0315	microsynteny	match_part	2055	19874	67.8	+	.	ID=blk-202.1.Em0315g1a;Parent=blk-202;Target=g6284.t1 2811075 2819644 +
scaffold_0315	microsynteny	match_part	20816	27345	65.1	+	.	ID=blk-202.2.Em0315g2a;Parent=blk-202;Target=g6284.t2 2812160 2819644 +
scaffold_0315	microsynteny	match_part	36002	43613	105.0	-	.	ID=blk-202.3.Em0315g4a;Parent=blk-202;Target=g6284.t2 2812160 2819644 +
scaffold_0315	microsynteny	match	2055	43613	3	+	.	ID=blk-203;Name=blk-203_to_scaffold_6;Target=scaffold_6 2812160 2819644
scaffold_0315	microsynteny	match_part	2055	19874	67.4	+	.	ID=blk-203.1.Em0315g1a;Parent=blk-203;Target=g6284.t2 2812160 2819644 +
scaffold_0315	microsynteny	match_part	20816	27345	65.5	+	.	ID=blk-203.2.Em0315g2a;Parent=blk-203;Target=g6284.t1 2811075 2819644 +
scaffold_0315	microsynteny	match_part	36002	43613	106.0	-	.	ID=blk-203.3.Em0315g4a;Parent=blk-203;Target=g6284.t1 2811075 2819644 +
scaffold_0315	microsynteny	match	2055	43613	3	-	.	ID=blk-204;Name=blk-204_to_scaffold_3;Target=scaffold_3 8829896 8832021
scaffold_0315	microsynteny	match_part	2055	19874	67.4	+	.	ID=blk-204.1.Em0315g1a;Parent=blk-204;Target=g3800.t2 8832021 8835806 -
scaffold_0315	microsynteny	match_part	20816	27345	65.5	+	.	ID=blk-204.2.Em0315g2a;Parent=blk-204;Target=g3799.t2 8820663 8829896 +
scaffold_0315	microsynteny	match_part	36002	43613	107.0	-	.	ID=blk-204.3.Em0315g4a;Parent=blk-204;Target=g3799.t2 8820663 8829896 +
scaffold_0315	microsynteny	match	2055	43613	3	+	.	ID=blk-205;Name=blk-205_to_scaffold_3;Target=scaffold_3 8820663 8828858
scaffold_0315	microsynteny	match_part	2055	19874	66.2	+	.	ID=blk-205.1.Em0315g1a;Parent=blk-205;Target=g3799.t2 8820663 8829896 +
scaffold_0315	microsynteny	match_part	20816	27345	67.8	+	.	ID=blk-205.2.Em0315g2a;Parent=blk-205;Target=g3800.t2 8832021 8835806 -
scaffold_0315	microsynteny	match_part	36002	43613	107.0	-	.	ID=blk-205.3.Em0315g4a;Parent=blk-205;Target=g3799.t1 8820663 8828858 +
scaffold_0315	microsynteny	match	2055	43613	3	+	.	ID=blk-206;Name=blk-206_to_scaffold_281;Target=scaffold_281 5585 8085
scaffold_0315	microsynteny	match_part	2055	19874	66.2	+	.	ID=blk-206.1.Em0315g1a;Parent=blk-206;Target=g11908.t1 5585 8085 +
scaffold_0315	microsynteny	match_part	20816	27345	64.7	+	.	ID=blk-206.2.Em0315g2a;Parent=blk-206;Target=g11908.t2 5585 8085 +
scaffold_0315	microsynteny	match_part	36002	43613	128.0	-	.	ID=blk-206.3.Em0315g4a;Parent=blk-206;Target=g11908.t2 5585 8085 +
scaffold_0315	microsynteny	match	2055	43613	3	+	.	ID=blk-207;Name=blk-207_to_scaffold_281;Target=scaffold_281 5585 8085
scaffold_0315	microsynteny	match_part	2055	19874	66.2	+	.	ID=blk-207.1.Em0315g1a;Parent=blk-207;Target=g11908.t2 5585 8085 +
scaffold_0315	microsynteny	match_part	20816	27345	64.7	+	.	ID=blk-207.2.Em0315g2a;Parent=blk-207;Target=g11908.t1 5585 8085 +
scaffold_0315	microsynteny	match_part	36002	43613	129.0	-	.	ID=blk-207.3.Em0315g4a;Parent=blk-207;Target=g11908.t1 5585 8085 +
scaffold_0315	microsynteny	match	2055	43613	3	+	.	ID=blk-208;Name=blk-208_to_scaffold_3;Target=scaffold_3 8820663 8829896
scaffold_0315	microsynteny	match_part	2055	19874	66.2	+	.	ID=blk-208.1.Em0315g1a;Parent=blk-208;Target=g3799.t1 8820663 8828858 +
scaffold_0315	microsynteny	match_part	20816	27345	67.8	+	.	ID=blk-208.2.Em0315g2a;Parent=blk-208;Target=g3800.t2 8832021 8835806 -
scaffold_0315	microsynteny	match_part	36002	43613	107.0	-	.	ID=blk-208.3.Em0315g4a;Parent=blk-208;Target=g3799.t2 8820663 8829896 +
scaffold_0315	microsynteny	match	2055	43613	3	+	.	ID=blk-209;Name=blk-209_to_scaffold_7;Target=scaffold_7 418525 423432
scaffold_0315	microsynteny	match_part	2055	19874	63.9	+	.	ID=blk-209.1.Em0315g1a;Parent=blk-209;Target=g6702.t2 418525 423432 +
scaffold_0315	microsynteny	match_part	20816	27345	63.9	+	.	ID=blk-209.2.Em0315g2a;Parent=blk-209;Target=g6702.t1 418525 423432 +
scaffold_0315	microsynteny	match_part	36002	43613	73.2	-	.	ID=blk-209.3.Em0315g4a;Parent=blk-209;Target=g6702.t1 418525 423432 +
scaffold_0315	microsynteny	match	2055	43613	3	+	.	ID=blk-210;Name=blk-210_to_scaffold_7;Target=scaffold_7 418525 423432
scaffold_0315	microsynteny	match_part	2055	19874	63.9	+	.	ID=blk-210.1.Em0315g1a;Parent=blk-210;Target=g6702.t1 418525 423432 +
scaffold_0315	microsynteny	match_part	20816	27345	63.9	+	.	ID=blk-210.2.Em0315g2a;Parent=blk-210;Target=g6702.t2 418525 423432 +
scaffold_0315	microsynteny	match_part	36002	43613	73.2	-	.	ID=blk-210.3.Em0315g4a;Parent=blk-210;Target=g6702.t2 418525 423432 +
scaffold_0315	microsynteny	match	2055	43613	3	+	.	ID=blk-211;Name=blk-211_to_scaffold_7;Target=scaffold_7 331955 347898
scaffold_0315	microsynteny	match_part	2055	19874	63.9	+	.	ID=blk-211.1.Em0315g1a;Parent=blk-211;Target=g6694.t2 331955 347898 +
scaffold_0315	microsynteny	match_part	20816	27345	72.8	+	.	ID=blk-211.2.Em0315g2a;Parent=blk-211;Target=g6694.t1 331955 347898 +
scaffold_0315	microsynteny	match_part	36002	43613	97.8	-	.	ID=blk-211.3.Em0315g4a;Parent=blk-211;Target=g6694.t1 331955 347898 +
scaffold_0315	microsynteny	match	2055	43613	3	+	.	ID=blk-212;Name=blk-212_to_scaffold_3;Target=scaffold_3 9169808 9176311
scaffold_0315	microsynteny	match_part	2055	19874	60.8	+	.	ID=blk-212.1.Em0315g1a;Parent=blk-212;Target=g3831.t1 9169808 9176311 +
scaffold_0315	microsynteny	match_part	20816	27345	60.5	+	.	ID=blk-212.2.Em0315g2a;Parent=blk-212;Target=g3831.t2 9171972 9176311 +
scaffold_0315	microsynteny	match_part	36002	43613	105.0	-	.	ID=blk-212.3.Em0315g4a;Parent=blk-212;Target=g3831.t2 9171972 9176311 +
scaffold_0315	microsynteny	match	2055	43613	3	+	.	ID=blk-213;Name=blk-213_to_scaffold_3;Target=scaffold_3 9171972 9176311
scaffold_0315	microsynteny	match_part	2055	19874	60.5	+	.	ID=blk-213.1.Em0315g1a;Parent=blk-213;Target=g3831.t2 9171972 9176311 +
scaffold_0315	microsynteny	match_part	20816	27345	61.2	+	.	ID=blk-213.2.Em0315g2a;Parent=blk-213;Target=g3831.t1 9169808 9176311 +
scaffold_0315	microsynteny	match_part	36002	43613	105.0	-	.	ID=blk-213.3.Em0315g4a;Parent=blk-213;Target=g3831.t1 9169808 9176311 +
scaffold_0315	microsynteny	match	2055	43613	3	+	.	ID=blk-214;Name=blk-214_to_scaffold_31;Target=scaffold_31 393183 398807
scaffold_0315	microsynteny	match_part	2055	19874	60.1	+	.	ID=blk-214.1.Em0315g1a;Parent=blk-214;Target=g11008.t2 393183 400420 -
scaffold_0315	microsynteny	match_part	20816	27345	53.1	+	.	ID=blk-214.2.Em0315g2a;Parent=blk-214;Target=g11008.t1 393183 398807 -
scaffold_0315	microsynteny	match_part	36002	43613	95.9	-	.	ID=blk-214.3.Em0315g4a;Parent=blk-214;Target=g11008.t1 393183 398807 -
scaffold_0315	microsynteny	match	2055	43613	3	+	.	ID=blk-215;Name=blk-215_to_scaffold_31;Target=scaffold_31 393183 400420
scaffold_0315	microsynteny	match_part	2055	19874	60.1	+	.	ID=blk-215.1.Em0315g1a;Parent=blk-215;Target=g11008.t1 393183 398807 -
scaffold_0315	microsynteny	match_part	20816	27345	53.1	+	.	ID=blk-215.2.Em0315g2a;Parent=blk-215;Target=g11008.t2 393183 400420 -
scaffold_0315	microsynteny	match_part	36002	43613	95.9	-	.	ID=blk-215.3.Em0315g4a;Parent=blk-215;Target=g11008.t2 393183 400420 -
scaffold_0315	microsynteny	match	2055	43613	3	+	.	ID=blk-216;Name=blk-216_to_scaffold_1;Target=scaffold_1 2151315 2158151
scaffold_0315	microsynteny	match_part	2055	19874	58.9	+	.	ID=blk-216.1.Em0315g1a;Parent=blk-216;Target=g225.t1 2151315 2158151 -
scaffold_0315	microsynteny	match_part	20816	27345	57.0	+	.	ID=blk-216.2.Em0315g2a;Parent=blk-216;Target=g225.t2 2151315 2158151 -
scaffold_0315	microsynteny	match_part	36002	43613	108.0	-	.	ID=blk-216.3.Em0315g4a;Parent=blk-216;Target=g225.t2 2151315 2158151 -
scaffold_0315	microsynteny	match	2055	43613	3	+	.	ID=blk-217;Name=blk-217_to_scaffold_1;Target=scaffold_1 2151315 2158151
scaffold_0315	microsynteny	match_part	2055	19874	58.9	+	.	ID=blk-217.1.Em0315g1a;Parent=blk-217;Target=g225.t2 2151315 2158151 -
scaffold_0315	microsynteny	match_part	20816	27345	57.0	+	.	ID=blk-217.2.Em0315g2a;Parent=blk-217;Target=g225.t1 2151315 2158151 -
scaffold_0315	microsynteny	match_part	36002	43613	108.0	-	.	ID=blk-217.3.Em0315g4a;Parent=blk-217;Target=g225.t1 2151315 2158151 -
scaffold_0551	microsynteny	match	8906	20094	3	+	.	ID=blk-218;Name=blk-218_to_scaffold_3;Target=scaffold_3 3105197 3109169
scaffold_0551	microsynteny	match_part	8906	10636	268.0	-	.	ID=blk-218.1.Em0551g4a;Parent=blk-218;Target=g3114.t1 3105197 3109169 -
scaffold_0551	microsynteny	match_part	13846	15528	271.0	+	.	ID=blk-218.2.Em0551g6a;Parent=blk-218;Target=g3114.t2 3105197 3109169 -
scaffold_0551	microsynteny	match_part	15666	20094	272.0	+	.	ID=blk-218.3.Em0551g7a;Parent=blk-218;Target=g3114.t2 3105197 3109169 -
scaffold_0288	microsynteny	match	1	29076	3	+	.	ID=blk-219;Name=blk-219_to_scaffold_14;Target=scaffold_14 650594 655741
scaffold_0288	microsynteny	match_part	1	1806	110.0	-	.	ID=blk-219.1.Em0288g1a;Parent=blk-219;Target=g9145.t2 650594 655909 +
scaffold_0288	microsynteny	match_part	4789	15836	588.0	-	.	ID=blk-219.2.Em0288g3a;Parent=blk-219;Target=g9145.t1 650594 655741 +
scaffold_0288	microsynteny	match_part	18871	29076	593.0	-	.	ID=blk-219.3.Em0288g5a;Parent=blk-219;Target=g9145.t1 650594 655741 +
scaffold_0329	microsynteny	match	1	19459	3	+	.	ID=blk-220;Name=blk-220_to_scaffold_2;Target=scaffold_2 2917052 2950140
scaffold_0329	microsynteny	match_part	1	4486	141.0	-	.	ID=blk-220.1.Em0329g1a;Parent=blk-220;Target=g1961.t1 2917052 2929635 +
scaffold_0329	microsynteny	match_part	4537	15206	292.0	-	.	ID=blk-220.2.Em0329g2a;Parent=blk-220;Target=g1963.t1 2936076 2938587 -
scaffold_0329	microsynteny	match_part	15336	19459	210.0	+	.	ID=blk-220.3.Em0329g3a;Parent=blk-220;Target=g1964.t1 2941132 2950140 +
scaffold_0210	microsynteny	match	20476	45486	3	+	.	ID=blk-221;Name=blk-221_to_scaffold_1;Target=scaffold_1 3590440 3596292
scaffold_0210	microsynteny	match_part	20476	22177	97.1	+	.	ID=blk-221.1.Em0210g6a;Parent=blk-221;Target=g389.t1 3590440 3596292 -
scaffold_0210	microsynteny	match_part	37116	37893	133.0	+	.	ID=blk-221.2.Em0210g8a;Parent=blk-221;Target=g389.t2 3590440 3596292 -
scaffold_0210	microsynteny	match_part	44724	45486	132.0	-	.	ID=blk-221.3.Em0210g9a;Parent=blk-221;Target=g389.t2 3590440 3596292 -
scaffold_0036	microsynteny	match	14766	59966	3	+	.	ID=blk-222;Name=blk-222_to_scaffold_5;Target=scaffold_5 1242947 1248070
scaffold_0036	microsynteny	match_part	14766	20166	144.0	-	.	ID=blk-222.1.Em0036g3a;Parent=blk-222;Target=g5083.t2 1242947 1248070 -
scaffold_0036	microsynteny	match_part	31876	40956	153.0	-	.	ID=blk-222.2.Em0036g5a;Parent=blk-222;Target=g5083.t1 1242947 1248070 -
scaffold_0036	microsynteny	match_part	53984	59966	143.0	-	.	ID=blk-222.3.Em0036g7a;Parent=blk-222;Target=g5083.t1 1242947 1248070 -
scaffold_0044	microsynteny	match	188242	234296	3	-	.	ID=blk-223;Name=blk-223_to_scaffold_3;Target=scaffold_3 4830995 4832608
scaffold_0044	microsynteny	match_part	188242	192106	320.0	-	.	ID=blk-223.1.Em0044g24a;Parent=blk-223;Target=g3334.t1 4832608 4836211 -
scaffold_0044	microsynteny	match_part	193096	212463	818.0	+	.	ID=blk-223.2.Em0044g25a;Parent=blk-223;Target=g3333.t2 4822442 4830995 +
scaffold_0044	microsynteny	match_part	216307	234296	896.0	-	.	ID=blk-223.3.Em0044g27a;Parent=blk-223;Target=g3333.t1 4822442 4830995 +
scaffold_0019	microsynteny	match	558736	596147	3	+	.	ID=blk-224;Name=blk-224_to_scaffold_12;Target=scaffold_12 1127509 1171815
scaffold_0019	microsynteny	match_part	558736	573470	580.0	+	.	ID=blk-224.1.Em0019g103a;Parent=blk-224;Target=g8783.t1 1127509 1131160 +
scaffold_0019	microsynteny	match_part	573482	574426	98.2	-	.	ID=blk-224.2.Em0019g104a;Parent=blk-224;Target=g8784.t1 1133496 1138327 -
scaffold_0019	microsynteny	match_part	589606	596147	61.6	+	.	ID=blk-224.3.Em0019g106a;Parent=blk-224;Target=g8788.t1 1166831 1171815 +
scaffold_0019	microsynteny	match	606972	615893	3	+	.	ID=blk-225;Name=blk-225_to_scaffold_3;Target=scaffold_3 3105197 3109169
scaffold_0019	microsynteny	match_part	606972	608716	268.0	-	.	ID=blk-225.1.Em0019g109a;Parent=blk-225;Target=g3114.t1 3105197 3109169 -
scaffold_0019	microsynteny	match_part	611746	613414	246.0	+	.	ID=blk-225.2.Em0019g111a;Parent=blk-225;Target=g3114.t2 3105197 3109169 -
scaffold_0019	microsynteny	match_part	613586	615893	253.0	+	.	ID=blk-225.3.Em0019g112a;Parent=blk-225;Target=g3114.t2 3105197 3109169 -
scaffold_0019	microsynteny	match	876148	895627	3	+	.	ID=blk-226;Name=blk-226_to_scaffold_1;Target=scaffold_1 11561747 11579656
scaffold_0019	microsynteny	match_part	876148	883166	328.0	-	.	ID=blk-226.1.Em0019g159a;Parent=blk-226;Target=g1415.t1 11561747 11565006 -
scaffold_0019	microsynteny	match_part	883266	885892	216.0	+	.	ID=blk-226.2.Em0019g160a;Parent=blk-226;Target=g1416.t1 11565755 11569485 +
scaffold_0019	microsynteny	match_part	890596	895627	163.0	+	.	ID=blk-226.3.Em0019g162a;Parent=blk-226;Target=g1418.t1 11574677 11579656 +
scaffold_0019	microsynteny	match	1075242	1084145	3	-	.	ID=blk-227;Name=blk-227_to_scaffold_12;Target=scaffold_12 1150521 1153849
scaffold_0019	microsynteny	match_part	1075242	1078171	164.0	-	.	ID=blk-227.1.Em0019g204a;Parent=blk-227;Target=g8787.t2 1153849 1157724 +
scaffold_0019	microsynteny	match_part	1078222	1082111	229.0	-	.	ID=blk-227.2.Em0019g205a;Parent=blk-227;Target=g8787.t1 1153849 1157724 +
scaffold_0019	microsynteny	match_part	1082441	1084145	61.2	+	.	ID=blk-227.3.Em0019g206a;Parent=blk-227;Target=g8786.t1 1146251 1150521 -
scaffold_0019	microsynteny	match	1605658	1619502	3	-	.	ID=blk-228;Name=blk-228_to_scaffold_12;Target=scaffold_12 922163 943892
scaffold_0019	microsynteny	match_part	1605658	1609752	236.0	-	.	ID=blk-228.1.Em0019g297a;Parent=blk-228;Target=g8752.t1 943892 947947 +
scaffold_0019	microsynteny	match_part	1609852	1614659	428.0	+	.	ID=blk-228.2.Em0019g298a;Parent=blk-228;Target=g8749.t2 922472 927721 -
scaffold_0019	microsynteny	match_part	1617033	1619502	186.0	-	.	ID=blk-228.3.Em0019g300a;Parent=blk-228;Target=g8748.t1 920631 922163 +
scaffold_0019	microsynteny	match	1621814	1647032	3	+	.	ID=blk-229;Name=blk-229_to_scaffold_1;Target=scaffold_1 11439510 11462586
scaffold_0019	microsynteny	match_part	1621814	1630442	111.0	-	.	ID=blk-229.1.Em0019g302a;Parent=blk-229;Target=g1397.t3 11439510 11444610 -
scaffold_0019	microsynteny	match_part	1640142	1641236	216.0	+	.	ID=blk-229.2.Em0019g304a;Parent=blk-229;Target=g1398.t1 11450325 11454095 +
scaffold_0019	microsynteny	match_part	1644163	1647032	95.1	-	.	ID=blk-229.3.Em0019g306a;Parent=blk-229;Target=g1399.t1 11455559 11462586 -
scaffold_0019	microsynteny	match	1818542	1842693	3	+	.	ID=blk-230;Name=blk-230_to_scaffold_7;Target=scaffold_7 1555221 1578454
scaffold_0019	microsynteny	match_part	1818542	1824741	139.0	+	.	ID=blk-230.1.Em0019g337a;Parent=blk-230;Target=g6818.t1 1555221 1578454 +
scaffold_0019	microsynteny	match_part	1825986	1832382	125.0	-	.	ID=blk-230.2.Em0019g338a;Parent=blk-230;Target=g6818.t2 1555221 1578454 +
scaffold_0019	microsynteny	match_part	1836202	1842693	132.0	+	.	ID=blk-230.3.Em0019g340a;Parent=blk-230;Target=g6818.t2 1555221 1578454 +
scaffold_0019	microsynteny	match	3402687	3419446	3	+	.	ID=blk-231;Name=blk-231_to_scaffold_34;Target=scaffold_34 55308 71886
scaffold_0019	microsynteny	match_part	3402687	3406436	503.0	-	.	ID=blk-231.1.Em0019g559a;Parent=blk-231;Target=g11126.t1 55308 59070 +
scaffold_0019	microsynteny	match_part	3406656	3410060	332.0	+	.	ID=blk-231.2.Em0019g560a;Parent=blk-231;Target=g11129.t2 72368 79868 -
scaffold_0019	microsynteny	match_part	3410064	3419446	314.0	-	.	ID=blk-231.3.Em0019g561a;Parent=blk-231;Target=g11128.t2 65052 71886 +
scaffold_0019	microsynteny	match	3454805	3469876	3	+	.	ID=blk-232;Name=blk-232_to_scaffold_34;Target=scaffold_34 55308 71886
scaffold_0019	microsynteny	match_part	3454805	3458556	503.0	-	.	ID=blk-232.1.Em0019g568a;Parent=blk-232;Target=g11126.t1 55308 59070 +
scaffold_0019	microsynteny	match_part	3458776	3462180	332.0	+	.	ID=blk-232.2.Em0019g569a;Parent=blk-232;Target=g11129.t2 72368 79868 -
scaffold_0019	microsynteny	match_part	3462189	3469876	311.0	-	.	ID=blk-232.3.Em0019g570a;Parent=blk-232;Target=g11128.t2 65052 71886 +
scaffold_0019	microsynteny	match	3521587	3534860	4	-	.	ID=blk-233;Name=blk-233_to_scaffold_1;Target=scaffold_1 12995988 13029577
scaffold_0019	microsynteny	match_part	3521587	3522226	107.0	-	.	ID=blk-233.1.Em0019g580a;Parent=blk-233;Target=g1568.t1 13029577 13031191 -
scaffold_0019	microsynteny	match_part	3522326	3527960	437.0	+	.	ID=blk-233.2.Em0019g581a;Parent=blk-233;Target=g1567.t2 13024418 13028796 +
scaffold_0019	microsynteny	match_part	3529106	3530470	175.0	+	.	ID=blk-233.3.Em0019g583a;Parent=blk-233;Target=g1565.t1 13018154 13020075 +
scaffold_0019	microsynteny	match_part	3531386	3534860	56.6	+	.	ID=blk-233.4.Em0019g585a;Parent=blk-233;Target=g1563.t1 12990357 12995988 +
scaffold_0019	microsynteny	match	3737065	3757704	3	+	.	ID=blk-234;Name=blk-234_to_scaffold_34;Target=scaffold_34 91007 131374
scaffold_0019	microsynteny	match_part	3737065	3742034	397.0	-	.	ID=blk-234.1.Em0019g633a;Parent=blk-234;Target=g11133.t2 91007 98132 -
scaffold_0019	microsynteny	match_part	3742147	3754504	75.5	-	.	ID=blk-234.2.Em0019g634a;Parent=blk-234;Target=g11135.t1 115017 131374 -
scaffold_0019	microsynteny	match_part	3754565	3757704	121.0	-	.	ID=blk-234.3.Em0019g635a;Parent=blk-234;Target=g11135.t1 115017 131374 -
scaffold_0019	microsynteny	match	4049301	4062818	3	-	.	ID=blk-235;Name=blk-235_to_scaffold_6;Target=scaffold_6 1811242 1813914
scaffold_0019	microsynteny	match_part	4049301	4050414	112.0	-	.	ID=blk-235.1.Em0019g701a;Parent=blk-235;Target=g6162.t2 1813914 1817110 +
scaffold_0019	microsynteny	match_part	4050514	4053458	57.8	+	.	ID=blk-235.2.Em0019g702a;Parent=blk-235;Target=g6160.t1 1792970 1794614 -
scaffold_0019	microsynteny	match_part	4054974	4062818	47.4	+	.	ID=blk-235.3.Em0019g703a;Parent=blk-235;Target=g6161.t2 1797134 1811242 +
scaffold_0019	microsynteny	match	4795609	4808174	3	+	.	ID=blk-236;Name=blk-236_to_scaffold_6;Target=scaffold_6 947348 955893
scaffold_0019	microsynteny	match_part	4795609	4801894	275.0	-	.	ID=blk-236.1.Em0019g838a;Parent=blk-236;Target=g6023.t2 947348 951155 -
scaffold_0019	microsynteny	match_part	4801994	4804424	244.0	+	.	ID=blk-236.2.Em0019g839a;Parent=blk-236;Target=g6025.t1 956947 959560 -
scaffold_0019	microsynteny	match_part	4804428	4808174	211.0	-	.	ID=blk-236.3.Em0019g840a;Parent=blk-236;Target=g6024.t2 953150 955893 +
scaffold_0019	microsynteny	match	4931535	5011425	4	-	.	ID=blk-237;Name=blk-237_to_scaffold_6;Target=scaffold_6 1063108 1068284
scaffold_0019	microsynteny	match_part	4931535	4935524	262.0	+	.	ID=blk-237.1.Em0019g864a;Parent=blk-237;Target=g6045.t2 1068284 1069509 +
scaffold_0019	microsynteny	match_part	4941814	4946095	65.1	-	.	ID=blk-237.2.Em0019g866a;Parent=blk-237;Target=g6044.t1 1043896 1063108 +
scaffold_0019	microsynteny	match_part	4953354	4981745	64.3	-	.	ID=blk-237.3.Em0019g868a;Parent=blk-237;Target=g6044.t1 1043896 1063108 +
scaffold_0019	microsynteny	match_part	4990886	5011425	51.2	-	.	ID=blk-237.4.Em0019g871a;Parent=blk-237;Target=g6044.t1 1043896 1063108 +
scaffold_0019	microsynteny	match	5156799	5174865	3	+	.	ID=blk-238;Name=blk-238_to_scaffold_5;Target=scaffold_5 2338254 2340766
scaffold_0019	microsynteny	match_part	5156799	5159355	144.0	-	.	ID=blk-238.1.Em0019g899a;Parent=blk-238;Target=g5211.t2 2338254 2340766 +
scaffold_0019	microsynteny	match_part	5164037	5166445	49.7	-	.	ID=blk-238.2.Em0019g901a;Parent=blk-238;Target=g5211.t1 2338254 2340766 +
scaffold_0019	microsynteny	match_part	5172396	5174865	80.9	-	.	ID=blk-238.3.Em0019g903a;Parent=blk-238;Target=g5211.t1 2338254 2340766 +
scaffold_0019	microsynteny	match	5318316	5340772	3	+	.	ID=blk-239;Name=blk-239_to_scaffold_1;Target=scaffold_1 5015946 5020279
scaffold_0019	microsynteny	match_part	5318316	5319775	98.6	-	.	ID=blk-239.1.Em0019g920a;Parent=blk-239;Target=g551.t2 5015946 5019662 -
scaffold_0019	microsynteny	match_part	5334305	5335657	87.8	+	.	ID=blk-239.2.Em0019g922a;Parent=blk-239;Target=g551.t1 5015946 5020279 -
scaffold_0019	microsynteny	match_part	5339095	5340772	100.0	+	.	ID=blk-239.3.Em0019g924a;Parent=blk-239;Target=g551.t1 5015946 5020279 -
scaffold_0019	microsynteny	match	5737564	5760355	5	+	.	ID=blk-240;Name=blk-240_to_scaffold_3;Target=scaffold_3 504560 510356
scaffold_0019	microsynteny	match_part	5737564	5738595	214.0	-	.	ID=blk-240.1.Em0019g968a;Parent=blk-240;Target=g2824.t1 504560 510356 -
scaffold_0019	microsynteny	match_part	5747146	5747855	167.0	-	.	ID=blk-240.2.Em0019g970a;Parent=blk-240;Target=g2824.t2 509100 510356 -
scaffold_0019	microsynteny	match_part	5753916	5754655	166.0	-	.	ID=blk-240.3.Em0019g971a;Parent=blk-240;Target=g2824.t2 509100 510356 -
scaffold_0019	microsynteny	match_part	5757367	5758175	167.0	-	.	ID=blk-240.4.Em0019g972a;Parent=blk-240;Target=g2824.t2 509100 510356 -
scaffold_0019	microsynteny	match_part	5759556	5760355	166.0	-	.	ID=blk-240.5.Em0019g973a;Parent=blk-240;Target=g2824.t2 509100 510356 -
scaffold_0019	microsynteny	match	6597630	6632189	7	+	.	ID=blk-241;Name=blk-241_to_scaffold_1;Target=scaffold_1 11833211 11876685
scaffold_0019	microsynteny	match_part	6597630	6601569	712.0	-	.	ID=blk-241.1.Em0019g1058a;Parent=blk-241;Target=g1452.t1 11833211 11841211 -
scaffold_0019	microsynteny	match_part	6601929	6609220	495.0	+	.	ID=blk-241.2.Em0019g1059a;Parent=blk-241;Target=g1453.t2 11843540 11847601 +
scaffold_0019	microsynteny	match_part	6609262	6610279	164.0	-	.	ID=blk-241.3.Em0019g1060a;Parent=blk-241;Target=g1454.t1 11848601 11849367 -
scaffold_0019	microsynteny	match_part	6610379	6611213	289.0	+	.	ID=blk-241.4.Em0019g1061a;Parent=blk-241;Target=g1450.t2 11823098 11826366 -
scaffold_0019	microsynteny	match_part	6611829	6613369	144.0	-	.	ID=blk-241.5.Em0019g1062a;Parent=blk-241;Target=g1455.t1 11850690 11853163 +
scaffold_0019	microsynteny	match_part	6613469	6617840	53.5	+	.	ID=blk-241.6.Em0019g1063a;Parent=blk-241;Target=g1457.t2 11861072 11868062 +
scaffold_0019	microsynteny	match_part	6617887	6632189	856.0	-	.	ID=blk-241.7.Em0019g1064a;Parent=blk-241;Target=g1458.t2 11868555 11876685 -
scaffold_0341	microsynteny	match	1	40367	3	+	.	ID=blk-242;Name=blk-242_to_scaffold_2;Target=scaffold_2 8128926 8155619
scaffold_0341	microsynteny	match_part	1	8130	87.8	+	.	ID=blk-242.1.Em0341g1a;Parent=blk-242;Target=g2587.t2 8128926 8155619 -
scaffold_0341	microsynteny	match_part	13406	33460	1274.0	+	.	ID=blk-242.2.Em0341g3a;Parent=blk-242;Target=g2587.t1 8128926 8155619 -
scaffold_0341	microsynteny	match_part	33516	40367	336.0	+	.	ID=blk-242.3.Em0341g4a;Parent=blk-242;Target=g2587.t1 8128926 8155619 -
scaffold_0341	microsynteny	match	1	40367	3	+	.	ID=blk-243;Name=blk-243_to_scaffold_2;Target=scaffold_2 8128926 8155619
scaffold_0341	microsynteny	match_part	1	8130	87.8	+	.	ID=blk-243.1.Em0341g1a;Parent=blk-243;Target=g2587.t1 8128926 8155619 -
scaffold_0341	microsynteny	match_part	13406	33460	1249.0	+	.	ID=blk-243.2.Em0341g3a;Parent=blk-243;Target=g2587.t2 8128926 8155619 -
scaffold_0341	microsynteny	match_part	33516	40367	336.0	+	.	ID=blk-243.3.Em0341g4a;Parent=blk-243;Target=g2587.t2 8128926 8155619 -
scaffold_0250	microsynteny	match	1136	45091	3	+	.	ID=blk-244;Name=blk-244_to_scaffold_3;Target=scaffold_3 7793717 7799385
scaffold_0250	microsynteny	match_part	1136	9021	103.0	+	.	ID=blk-244.1.Em0250g1a;Parent=blk-244;Target=g3668.t1 7793717 7799385 +
scaffold_0250	microsynteny	match_part	27626	31072	64.7	+	.	ID=blk-244.2.Em0250g3a;Parent=blk-244;Target=g3667.t1 7779048 7786216 -
scaffold_0250	microsynteny	match_part	39116	45091	82.0	+	.	ID=blk-244.3.Em0250g4a;Parent=blk-244;Target=g3668.t2 7793717 7799385 +
scaffold_0250	microsynteny	match	1136	45091	3	+	.	ID=blk-245;Name=blk-245_to_scaffold_3;Target=scaffold_3 7793717 7799385
scaffold_0250	microsynteny	match_part	1136	9021	103.0	+	.	ID=blk-245.1.Em0250g1a;Parent=blk-245;Target=g3668.t2 7793717 7799385 +
scaffold_0250	microsynteny	match_part	27626	31072	64.7	+	.	ID=blk-245.2.Em0250g3a;Parent=blk-245;Target=g3667.t1 7779048 7786216 -
scaffold_0250	microsynteny	match_part	39116	45091	82.0	+	.	ID=blk-245.3.Em0250g4a;Parent=blk-245;Target=g3668.t1 7793717 7799385 +
scaffold_0075	microsynteny	match	18820	67782	5	+	.	ID=blk-246;Name=blk-246_to_scaffold_14;Target=scaffold_14 1161698 1187827
scaffold_0075	microsynteny	match_part	18820	26196	55.1	-	.	ID=blk-246.1.Em0075g3a;Parent=blk-246;Target=g9202.t1 1161698 1171678 -
scaffold_0075	microsynteny	match_part	31793	34556	40.8	-	.	ID=blk-246.2.Em0075g4a;Parent=blk-246;Target=g9203.t1 1176625 1187827 +
scaffold_0075	microsynteny	match_part	41206	44037	60.5	+	.	ID=blk-246.3.Em0075g5a;Parent=blk-246;Target=g9203.t1 1176625 1187827 +
scaffold_0075	microsynteny	match_part	56326	58255	65.9	+	.	ID=blk-246.4.Em0075g7a;Parent=blk-246;Target=g9202.t2 1161698 1171678 -
scaffold_0075	microsynteny	match_part	65766	67782	65.9	+	.	ID=blk-246.5.Em0075g9a;Parent=blk-246;Target=g9203.t1 1176625 1187827 +
scaffold_0088	microsynteny	match	20233	37764	3	+	.	ID=blk-247;Name=blk-247_to_scaffold_12;Target=scaffold_12 488855 517179
scaffold_0088	microsynteny	match_part	20233	21316	164.0	-	.	ID=blk-247.1.Em0088g7a;Parent=blk-247;Target=g8682.t2 488855 490322 +
scaffold_0088	microsynteny	match_part	24301	26776	292.0	-	.	ID=blk-247.2.Em0088g9a;Parent=blk-247;Target=g8685.t2 507864 509327 -
scaffold_0088	microsynteny	match_part	26876	37764	94.7	+	.	ID=blk-247.3.Em0088g10a;Parent=blk-247;Target=g8686.t2 512844 517179 +
scaffold_0678	microsynteny	match	885	23448	3	+	.	ID=blk-248;Name=blk-248_to_scaffold_11;Target=scaffold_11 1127013 1131429
scaffold_0678	microsynteny	match_part	885	2866	69.7	-	.	ID=blk-248.1.Em0678g1a;Parent=blk-248;Target=g8443.t2 1127013 1131429 -
scaffold_0678	microsynteny	match_part	6393	19116	45.4	-	.	ID=blk-248.2.Em0678g3a;Parent=blk-248;Target=g8443.t1 1127013 1131429 -
scaffold_0678	microsynteny	match_part	20966	23448	42.7	+	.	ID=blk-248.3.Em0678g5a;Parent=blk-248;Target=g8443.t1 1127013 1131429 -
scaffold_0678	microsynteny	match	885	23448	3	+	.	ID=blk-249;Name=blk-249_to_scaffold_11;Target=scaffold_11 1127013 1131429
scaffold_0678	microsynteny	match_part	885	2866	55.5	-	.	ID=blk-249.1.Em0678g1a;Parent=blk-249;Target=g8443.t1 1127013 1131429 -
scaffold_0678	microsynteny	match_part	6393	19116	59.3	-	.	ID=blk-249.2.Em0678g3a;Parent=blk-249;Target=g8443.t2 1127013 1131429 -
scaffold_0678	microsynteny	match_part	20966	23448	53.5	+	.	ID=blk-249.3.Em0678g5a;Parent=blk-249;Target=g8443.t2 1127013 1131429 -
scaffold_0179	microsynteny	match	1	4388	3	+	.	ID=blk-250;Name=blk-250_to_scaffold_7;Target=scaffold_7 3993766 4005370
scaffold_0179	microsynteny	match_part	1	1237	150.0	+	.	ID=blk-250.1.Em0179g1a;Parent=blk-250;Target=g7115.t1 3993766 3999911 -
scaffold_0179	microsynteny	match_part	1643	2286	185.0	-	.	ID=blk-250.2.Em0179g2a;Parent=blk-250;Target=g7113.t1 3974541 3975507 +
scaffold_0179	microsynteny	match_part	2706	4388	127.0	+	.	ID=blk-250.3.Em0179g3a;Parent=blk-250;Target=g7116.t1 4001717 4005370 -
scaffold_0172	microsynteny	match	10686	66856	4	+	.	ID=blk-251;Name=blk-251_to_scaffold_4;Target=scaffold_4 4370398 4372199
scaffold_0172	microsynteny	match_part	10686	11776	67.0	+	.	ID=blk-251.1.Em0172g2a;Parent=blk-251;Target=g4468.t1 4370398 4372199 +
scaffold_0172	microsynteny	match_part	29430	39696	60.1	-	.	ID=blk-251.2.Em0172g4a;Parent=blk-251;Target=g4468.t2 4370398 4372199 +
scaffold_0172	microsynteny	match_part	44686	45995	61.6	+	.	ID=blk-251.3.Em0172g5a;Parent=blk-251;Target=g4468.t2 4370398 4372199 +
scaffold_0172	microsynteny	match_part	65902	66856	63.5	-	.	ID=blk-251.4.Em0172g7a;Parent=blk-251;Target=g4468.t2 4370398 4372199 +
scaffold_0172	microsynteny	match	10686	66856	5	+	.	ID=blk-252;Name=blk-252_to_scaffold_4;Target=scaffold_4 4370398 4372199
scaffold_0172	microsynteny	match_part	10686	11776	65.1	+	.	ID=blk-252.1.Em0172g2a;Parent=blk-252;Target=g4468.t2 4370398 4372199 +
scaffold_0172	microsynteny	match_part	29430	39696	63.2	-	.	ID=blk-252.2.Em0172g4a;Parent=blk-252;Target=g4468.t1 4370398 4372199 +
scaffold_0172	microsynteny	match_part	44686	45995	65.9	+	.	ID=blk-252.3.Em0172g5a;Parent=blk-252;Target=g4468.t1 4370398 4372199 +
scaffold_0172	microsynteny	match_part	51396	53657	40.4	+	.	ID=blk-252.4.Em0172g6a;Parent=blk-252;Target=g4468.t1 4370398 4372199 +
scaffold_0172	microsynteny	match_part	65902	66856	67.8	-	.	ID=blk-252.5.Em0172g7a;Parent=blk-252;Target=g4468.t1 4370398 4372199 +
scaffold_0177	microsynteny	match	37766	50627	3	+	.	ID=blk-253;Name=blk-253_to_scaffold_1;Target=scaffold_1 9060263 9067333
scaffold_0177	microsynteny	match_part	37766	40930	149.0	+	.	ID=blk-253.1.Em0177g2a;Parent=blk-253;Target=g1070.t1 9060263 9067333 +
scaffold_0177	microsynteny	match_part	41076	45910	73.2	+	.	ID=blk-253.2.Em0177g3a;Parent=blk-253;Target=g1070.t2 9060263 9067333 +
scaffold_0177	microsynteny	match_part	48726	50627	53.1	+	.	ID=blk-253.3.Em0177g4a;Parent=blk-253;Target=g1070.t2 9060263 9067333 +
scaffold_0144	microsynteny	match	19296	33112	3	+	.	ID=blk-254;Name=blk-254_to_scaffold_12;Target=scaffold_12 920631 947947
scaffold_0144	microsynteny	match_part	19296	21740	168.0	+	.	ID=blk-254.1.Em0144g3a;Parent=blk-254;Target=g8748.t1 920631 922163 +
scaffold_0144	microsynteny	match_part	24338	28916	513.0	-	.	ID=blk-254.2.Em0144g5a;Parent=blk-254;Target=g8749.t2 922472 927721 -
scaffold_0144	microsynteny	match_part	29016	33112	236.0	+	.	ID=blk-254.3.Em0144g6a;Parent=blk-254;Target=g8752.t1 943892 947947 +
scaffold_0146	microsynteny	match	10819	48846	3	+	.	ID=blk-255;Name=blk-255_to_scaffold_1;Target=scaffold_1 1045997 1071268
scaffold_0146	microsynteny	match_part	10819	16246	44.3	-	.	ID=blk-255.1.Em0146g2a;Parent=blk-255;Target=g89.t2 1045997 1071268 +
scaffold_0146	microsynteny	match_part	29616	35624	44.7	+	.	ID=blk-255.2.Em0146g4a;Parent=blk-255;Target=g89.t1 1046006 1071268 +
scaffold_0146	microsynteny	match_part	45692	48846	44.7	-	.	ID=blk-255.3.Em0146g5a;Parent=blk-255;Target=g89.t1 1046006 1071268 +
scaffold_0024	microsynteny	match	1134757	1275372	9	-	.	ID=blk-256;Name=blk-256_to_scaffold_287;Target=scaffold_287 5106 5166
scaffold_0024	microsynteny	match_part	1134757	1135952	56.6	-	.	ID=blk-256.1.Em0024g105a;Parent=blk-256;Target=g11912.t1 5166 7089 -
scaffold_0024	microsynteny	match_part	1136252	1140406	104.0	+	.	ID=blk-256.2.Em0024g106a;Parent=blk-256;Target=g11911.t1 1427 5106 -
scaffold_0024	microsynteny	match_part	1140435	1143772	72.4	-	.	ID=blk-256.3.Em0024g107a;Parent=blk-256;Target=g11911.t1 1427 5106 -
scaffold_0024	microsynteny	match_part	1149072	1159860	73.6	+	.	ID=blk-256.4.Em0024g109a;Parent=blk-256;Target=g11911.t1 1427 5106 -
scaffold_0024	microsynteny	match_part	1161432	1165443	67.0	+	.	ID=blk-256.5.Em0024g110a;Parent=blk-256;Target=g11911.t1 1427 5106 -
scaffold_0024	microsynteny	match_part	1172002	1176062	46.6	-	.	ID=blk-256.6.Em0024g111a;Parent=blk-256;Target=g11911.t1 1427 5106 -
scaffold_0024	microsynteny	match_part	1201262	1221957	181.0	+	.	ID=blk-256.7.Em0024g113a;Parent=blk-256;Target=g11911.t1 1427 5106 -
scaffold_0024	microsynteny	match_part	1243409	1248452	182.0	-	.	ID=blk-256.8.Em0024g115a;Parent=blk-256;Target=g11911.t1 1427 5106 -
scaffold_0024	microsynteny	match_part	1270383	1275372	194.0	-	.	ID=blk-256.9.Em0024g117a;Parent=blk-256;Target=g11911.t1 1427 5106 -
scaffold_0024	microsynteny	match	2534634	2570656	3	-	.	ID=blk-257;Name=blk-257_to_scaffold_18;Target=scaffold_18 287119 288228
scaffold_0024	microsynteny	match_part	2534634	2536926	217.0	-	.	ID=blk-257.1.Em0024g243a;Parent=blk-257;Target=g9849.t1 288228 290044 -
scaffold_0024	microsynteny	match_part	2541456	2548108	363.0	+	.	ID=blk-257.2.Em0024g244a;Parent=blk-257;Target=g9848.t1 283947 287119 +
scaffold_0024	microsynteny	match_part	2561769	2570656	63.2	-	.	ID=blk-257.3.Em0024g247a;Parent=blk-257;Target=g9848.t2 283968 287119 +
scaffold_0024	microsynteny	match	3059656	3116566	5	-	.	ID=blk-258;Name=blk-258_to_scaffold_1;Target=scaffold_1 10704513 10718108
scaffold_0024	microsynteny	match_part	3059656	3063360	85.9	+	.	ID=blk-258.1.Em0024g315a;Parent=blk-258;Target=g1312.t2 10718108 10727536 +
scaffold_0024	microsynteny	match_part	3068846	3073710	50.4	+	.	ID=blk-258.2.Em0024g316a;Parent=blk-258;Target=g1312.t1 10718108 10727536 +
scaffold_0024	microsynteny	match_part	3084927	3092426	58.9	-	.	ID=blk-258.3.Em0024g318a;Parent=blk-258;Target=g1310.t1 10702051 10704513 -
scaffold_0024	microsynteny	match_part	3094884	3099106	44.7	-	.	ID=blk-258.4.Em0024g319a;Parent=blk-258;Target=g1310.t1 10702051 10704513 -
scaffold_0024	microsynteny	match_part	3099395	3116566	137.0	-	.	ID=blk-258.5.Em0024g320a;Parent=blk-258;Target=g1310.t1 10702051 10704513 -
scaffold_0022	microsynteny	match	1	20086	3	+	.	ID=blk-259;Name=blk-259_to_scaffold_3;Target=scaffold_3 3497073 3503439
scaffold_0022	microsynteny	match_part	1	2869	135.0	+	.	ID=blk-259.1.Em0022g1a;Parent=blk-259;Target=g3173.t1 3497073 3500011 -
scaffold_0022	microsynteny	match_part	7126	14601	184.0	+	.	ID=blk-259.2.Em0022g2a;Parent=blk-259;Target=g3173.t2 3497073 3503439 -
scaffold_0022	microsynteny	match_part	16856	20086	124.0	+	.	ID=blk-259.3.Em0022g3a;Parent=blk-259;Target=g3173.t2 3497073 3503439 -
scaffold_0022	microsynteny	match	558224	602877	4	+	.	ID=blk-260;Name=blk-260_to_scaffold_12;Target=scaffold_12 1073047 1074722
scaffold_0022	microsynteny	match_part	558224	561653	113.0	+	.	ID=blk-260.1.Em0022g68a;Parent=blk-260;Target=g8773.t2 1073047 1074722 -
scaffold_0022	microsynteny	match_part	577484	581734	113.0	-	.	ID=blk-260.2.Em0022g70a;Parent=blk-260;Target=g8773.t1 1073047 1074722 -
scaffold_0022	microsynteny	match_part	600214	601517	47.0	+	.	ID=blk-260.3.Em0022g71a;Parent=blk-260;Target=g8773.t1 1073047 1074722 -
scaffold_0022	microsynteny	match_part	601654	602877	38.5	+	.	ID=blk-260.4.Em0022g72a;Parent=blk-260;Target=g8773.t1 1073047 1074722 -
scaffold_0022	microsynteny	match	1172873	1190763	3	+	.	ID=blk-261;Name=blk-261_to_scaffold_5;Target=scaffold_5 4420323 4436741
scaffold_0022	microsynteny	match_part	1172873	1183119	960.0	-	.	ID=blk-261.1.Em0022g159a;Parent=blk-261;Target=g5432.t2 4420323 4428940 +
scaffold_0022	microsynteny	match_part	1183182	1184769	146.0	-	.	ID=blk-261.2.Em0022g160a;Parent=blk-261;Target=g5436.t1 4457255 4461447 -
scaffold_0022	microsynteny	match_part	1184969	1190763	116.0	+	.	ID=blk-261.3.Em0022g161a;Parent=blk-261;Target=g5433.t1 4431332 4436741 +
scaffold_0022	microsynteny	match	1323989	1344546	3	-	.	ID=blk-262;Name=blk-262_to_scaffold_13;Target=scaffold_13 1311052 1314354
scaffold_0022	microsynteny	match_part	1323989	1326408	70.1	+	.	ID=blk-262.1.Em0022g185a;Parent=blk-262;Target=g9014.t1 1314354 1316396 -
scaffold_0022	microsynteny	match_part	1335459	1342372	60.5	+	.	ID=blk-262.2.Em0022g187a;Parent=blk-262;Target=g9013.t1 1308626 1311052 -
scaffold_0022	microsynteny	match_part	1342649	1344546	48.1	+	.	ID=blk-262.3.Em0022g188a;Parent=blk-262;Target=g9013.t1 1308626 1311052 -
scaffold_0022	microsynteny	match	2133446	2155915	3	-	.	ID=blk-263;Name=blk-263_to_scaffold_3;Target=scaffold_3 3794067 3797118
scaffold_0022	microsynteny	match_part	2133446	2141705	188.0	-	.	ID=blk-263.1.Em0022g354a;Parent=blk-263;Target=g3206.t1 3797118 3799945 -
scaffold_0022	microsynteny	match_part	2141777	2144755	119.0	-	.	ID=blk-263.2.Em0022g355a;Parent=blk-263;Target=g3205.t1 3788309 3793959 -
scaffold_0022	microsynteny	match_part	2145666	2155915	1092.0	-	.	ID=blk-263.3.Em0022g356a;Parent=blk-263;Target=g3205.t2 3788309 3794067 -
scaffold_0022	microsynteny	match	2257513	2278219	3	-	.	ID=blk-264;Name=blk-264_to_scaffold_287;Target=scaffold_287 5106 5166
scaffold_0022	microsynteny	match_part	2257513	2259529	154.0	-	.	ID=blk-264.1.Em0022g373a;Parent=blk-264;Target=g11912.t1 5166 7089 -
scaffold_0022	microsynteny	match_part	2265680	2269639	105.0	-	.	ID=blk-264.2.Em0022g375a;Parent=blk-264;Target=g11911.t1 1427 5106 -
scaffold_0022	microsynteny	match_part	2275131	2278219	163.0	-	.	ID=blk-264.3.Em0022g377a;Parent=blk-264;Target=g11911.t1 1427 5106 -
scaffold_0022	microsynteny	match	2471109	2485929	3	+	.	ID=blk-265;Name=blk-265_to_scaffold_5;Target=scaffold_5 2219133 2243223
scaffold_0022	microsynteny	match_part	2471109	2473343	457.0	+	.	ID=blk-265.1.Em0022g406a;Parent=blk-265;Target=g5195.t1 2219133 2222019 -
scaffold_0022	microsynteny	match_part	2473345	2474469	51.2	-	.	ID=blk-265.2.Em0022g407a;Parent=blk-265;Target=g5194.t1 2217085 2217532 +
scaffold_0022	microsynteny	match_part	2474856	2485929	853.0	-	.	ID=blk-265.3.Em0022g408a;Parent=blk-265;Target=g5198.t1 2238853 2243223 +
scaffold_0022	microsynteny	match	5144528	5200917	3	-	.	ID=blk-266;Name=blk-266_to_scaffold_5;Target=scaffold_5 4915061 4925454
scaffold_0022	microsynteny	match_part	5144528	5152985	157.0	-	.	ID=blk-266.1.Em0022g742a;Parent=blk-266;Target=g5465.t1 4925454 4928635 -
scaffold_0022	microsynteny	match_part	5161035	5164769	49.3	+	.	ID=blk-266.2.Em0022g744a;Parent=blk-266;Target=g5464.t1 4903706 4915061 -
scaffold_0022	microsynteny	match_part	5195155	5200917	128.0	+	.	ID=blk-266.3.Em0022g747a;Parent=blk-266;Target=g5464.t1 4903706 4915061 -
scaffold_0022	microsynteny	match	5830150	5852964	3	-	.	ID=blk-267;Name=blk-267_to_scaffold_287;Target=scaffold_287 5106 5166
scaffold_0022	microsynteny	match_part	5830150	5835399	112.0	+	.	ID=blk-267.1.Em0022g808a;Parent=blk-267;Target=g11912.t1 5166 7089 -
scaffold_0022	microsynteny	match_part	5837670	5841831	140.0	+	.	ID=blk-267.2.Em0022g809a;Parent=blk-267;Target=g11911.t1 1427 5106 -
scaffold_0022	microsynteny	match_part	5850690	5852964	195.0	+	.	ID=blk-267.3.Em0022g812a;Parent=blk-267;Target=g11911.t1 1427 5106 -
scaffold_0022	microsynteny	match	6328899	6357442	3	+	.	ID=blk-268;Name=blk-268_to_scaffold_4;Target=scaffold_4 3947995 3960807
scaffold_0022	microsynteny	match_part	6328899	6335233	62.8	+	.	ID=blk-268.1.Em0022g861a;Parent=blk-268;Target=g4404.t1 3947995 3960807 -
scaffold_0022	microsynteny	match_part	6335319	6337902	57.8	+	.	ID=blk-268.2.Em0022g862a;Parent=blk-268;Target=g4404.t2 3947995 3960807 -
scaffold_0022	microsynteny	match_part	6352989	6357442	107.0	+	.	ID=blk-268.3.Em0022g864a;Parent=blk-268;Target=g4404.t2 3947995 3960807 -
scaffold_0022	microsynteny	match	6362583	6394668	3	-	.	ID=blk-269;Name=blk-269_to_scaffold_5;Target=scaffold_5 1066519 1067461
scaffold_0022	microsynteny	match_part	6362583	6365439	174.0	-	.	ID=blk-269.1.Em0022g866a;Parent=blk-269;Target=g5065.t1 1067461 1071060 -
scaffold_0022	microsynteny	match_part	6365539	6384543	64.7	+	.	ID=blk-269.2.Em0022g867a;Parent=blk-269;Target=g5064.t1 1056305 1066519 -
scaffold_0022	microsynteny	match_part	6384599	6394668	85.5	+	.	ID=blk-269.3.Em0022g868a;Parent=blk-269;Target=g5064.t2 1056305 1066519 -
scaffold_0023	microsynteny	match	51136	75216	3	+	.	ID=blk-270;Name=blk-270_to_scaffold_2;Target=scaffold_2 1603576 1611348
scaffold_0023	microsynteny	match_part	51136	60393	916.0	+	.	ID=blk-270.1.Em0023g9a;Parent=blk-270;Target=g1775.t2 1603576 1611970 +
scaffold_0023	microsynteny	match_part	64492	71416	383.0	-	.	ID=blk-270.2.Em0023g11a;Parent=blk-270;Target=g1775.t1 1605144 1611348 +
scaffold_0023	microsynteny	match_part	74023	75216	42.7	-	.	ID=blk-270.3.Em0023g12a;Parent=blk-270;Target=g1775.t1 1605144 1611348 +
scaffold_0023	microsynteny	match	178536	184002	3	+	.	ID=blk-271;Name=blk-271_to_scaffold_7;Target=scaffold_7 3993766 4005370
scaffold_0023	microsynteny	match_part	178536	181045	275.0	+	.	ID=blk-271.1.Em0023g39a;Parent=blk-271;Target=g7115.t1 3993766 3999911 -
scaffold_0023	microsynteny	match_part	181249	181886	185.0	-	.	ID=blk-271.2.Em0023g40a;Parent=blk-271;Target=g7113.t1 3974541 3975507 +
scaffold_0023	microsynteny	match_part	182306	184002	142.0	+	.	ID=blk-271.3.Em0023g41a;Parent=blk-271;Target=g7116.t1 4001717 4005370 -
scaffold_0023	microsynteny	match	758356	793864	3	-	.	ID=blk-272;Name=blk-272_to_scaffold_5;Target=scaffold_5 6781442 6790847
scaffold_0023	microsynteny	match_part	758356	761898	90.1	+	.	ID=blk-272.1.Em0023g161a;Parent=blk-272;Target=g5677.t1 6790847 6799945 +
scaffold_0023	microsynteny	match_part	763876	771231	47.0	+	.	ID=blk-272.2.Em0023g162a;Parent=blk-272;Target=g5674.t2 6757179 6765581 +
scaffold_0023	microsynteny	match_part	786906	793864	48.9	+	.	ID=blk-272.3.Em0023g164a;Parent=blk-272;Target=g5675.t1 6769173 6781442 +
scaffold_0023	microsynteny	match	1325202	1347766	3	+	.	ID=blk-273;Name=blk-273_to_scaffold_1;Target=scaffold_1 10731852 10740432
scaffold_0023	microsynteny	match_part	1325202	1330166	57.0	+	.	ID=blk-273.1.Em0023g255a;Parent=blk-273;Target=g1313.t2 10731852 10740432 +
scaffold_0023	microsynteny	match_part	1333482	1338418	124.0	+	.	ID=blk-273.2.Em0023g256a;Parent=blk-273;Target=g1313.t1 10731852 10740432 +
scaffold_0023	microsynteny	match_part	1341612	1347766	173.0	+	.	ID=blk-273.3.Em0023g258a;Parent=blk-273;Target=g1313.t1 10731852 10740432 +
scaffold_0023	microsynteny	match	1636907	1695147	3	+	.	ID=blk-274;Name=blk-274_to_scaffold_35;Target=scaffold_35 342753 361473
scaffold_0023	microsynteny	match_part	1636907	1651911	126.0	+	.	ID=blk-274.1.Em0023g300a;Parent=blk-274;Target=g11205.t1 342753 361482 -
scaffold_0023	microsynteny	match_part	1662798	1676337	65.9	-	.	ID=blk-274.2.Em0023g302a;Parent=blk-274;Target=g11205.t2 342753 361473 -
scaffold_0023	microsynteny	match_part	1678598	1695147	61.6	-	.	ID=blk-274.3.Em0023g304a;Parent=blk-274;Target=g11205.t2 342753 361473 -
scaffold_0023	microsynteny	match	1894930	1910559	3	+	.	ID=blk-275;Name=blk-275_to_scaffold_7;Target=scaffold_7 2738778 2765520
scaffold_0023	microsynteny	match_part	1894930	1898061	457.0	+	.	ID=blk-275.1.Em0023g339a;Parent=blk-275;Target=g6967.t1 2738778 2742814 +
scaffold_0023	microsynteny	match_part	1898110	1901674	81.3	+	.	ID=blk-275.2.Em0023g340a;Parent=blk-275;Target=g6969.t1 2764642 2765520 +
scaffold_0023	microsynteny	match_part	1908320	1910559	64.7	+	.	ID=blk-275.3.Em0023g341a;Parent=blk-275;Target=g6969.t1 2764642 2765520 +
scaffold_0023	microsynteny	match	1931996	1954484	4	+	.	ID=blk-276;Name=blk-276_to_scaffold_7;Target=scaffold_7 1972362 1995690
scaffold_0023	microsynteny	match_part	1931996	1934110	481.0	-	.	ID=blk-276.1.Em0023g344a;Parent=blk-276;Target=g6865.t1 1972362 1976730 -
scaffold_0023	microsynteny	match_part	1944570	1947062	175.0	+	.	ID=blk-276.2.Em0023g346a;Parent=blk-276;Target=g6866.t1 1985055 1990317 -
scaffold_0023	microsynteny	match_part	1950230	1952942	503.0	+	.	ID=blk-276.3.Em0023g348a;Parent=blk-276;Target=g6866.t1 1985055 1990317 -
scaffold_0023	microsynteny	match_part	1953010	1954484	452.0	+	.	ID=blk-276.4.Em0023g349a;Parent=blk-276;Target=g6867.t1 1994196 1995690 -
scaffold_0023	microsynteny	match	1996970	2002050	3	-	.	ID=blk-277;Name=blk-277_to_scaffold_5;Target=scaffold_5 6072296 6096490
scaffold_0023	microsynteny	match_part	1996970	1998604	277.0	+	.	ID=blk-277.1.Em0023g363a;Parent=blk-277;Target=g5592.t1 6096490 6098875 -
scaffold_0023	microsynteny	match_part	1998870	2000434	78.2	+	.	ID=blk-277.2.Em0023g364a;Parent=blk-277;Target=g5588.t1 6080560 6082697 -
scaffold_0023	microsynteny	match_part	2000441	2002050	124.0	-	.	ID=blk-277.3.Em0023g365a;Parent=blk-277;Target=g5585.t1 6070211 6072296 +
scaffold_0023	microsynteny	match	2243696	2264606	3	-	.	ID=blk-278;Name=blk-278_to_scaffold_25;Target=scaffold_25 603580 610806
scaffold_0023	microsynteny	match_part	2243696	2250531	588.0	+	.	ID=blk-278.1.Em0023g412a;Parent=blk-278;Target=g10658.t1 610806 619329 -
scaffold_0023	microsynteny	match_part	2250533	2255846	559.0	-	.	ID=blk-278.2.Em0023g413a;Parent=blk-278;Target=g10658.t2 610806 619329 -
scaffold_0023	microsynteny	match_part	2257533	2264606	139.0	-	.	ID=blk-278.3.Em0023g414a;Parent=blk-278;Target=g10657.t1 594636 603580 -
scaffold_0023	microsynteny	match	2493316	2512486	4	+	.	ID=blk-279;Name=blk-279_to_scaffold_2;Target=scaffold_2 6901442 6930867
scaffold_0023	microsynteny	match_part	2493316	2497776	250.0	+	.	ID=blk-279.1.Em0023g455a;Parent=blk-279;Target=g2465.t1 6901442 6912965 +
scaffold_0023	microsynteny	match_part	2498926	2502308	79.0	+	.	ID=blk-279.2.Em0023g456a;Parent=blk-279;Target=g2467.t2 6937319 6948443 +
scaffold_0023	microsynteny	match_part	2503727	2507306	45.8	-	.	ID=blk-279.3.Em0023g458a;Parent=blk-279;Target=g2465.t2 6901442 6912965 +
scaffold_0023	microsynteny	match_part	2508156	2512486	87.4	-	.	ID=blk-279.4.Em0023g459a;Parent=blk-279;Target=g2466.t1 6920113 6930867 +
scaffold_0023	microsynteny	match	2647366	2667776	3	+	.	ID=blk-280;Name=blk-280_to_scaffold_5;Target=scaffold_5 4046620 4051564
scaffold_0023	microsynteny	match_part	2647366	2647876	45.4	-	.	ID=blk-280.1.Em0023g488a;Parent=blk-280;Target=g5378.t2 4046620 4053490 -
scaffold_0023	microsynteny	match_part	2647927	2655476	132.0	-	.	ID=blk-280.2.Em0023g489a;Parent=blk-280;Target=g5378.t1 4046620 4051564 -
scaffold_0023	microsynteny	match_part	2656543	2667776	218.0	-	.	ID=blk-280.3.Em0023g490a;Parent=blk-280;Target=g5378.t1 4046620 4051564 -
scaffold_0023	microsynteny	match	2744772	2749642	3	-	.	ID=blk-281;Name=blk-281_to_scaffold_19;Target=scaffold_19 964073 968786
scaffold_0023	microsynteny	match_part	2744772	2745376	96.7	+	.	ID=blk-281.1.Em0023g507a;Parent=blk-281;Target=g10036.t1 968786 969323 +
scaffold_0023	microsynteny	match_part	2745482	2746794	68.2	+	.	ID=blk-281.2.Em0023g508a;Parent=blk-281;Target=g10035.t1 964581 967554 -
scaffold_0023	microsynteny	match_part	2748167	2749642	218.0	-	.	ID=blk-281.3.Em0023g510a;Parent=blk-281;Target=g10034.t1 958824 964073 +
scaffold_0023	microsynteny	match	2955512	2971866	3	+	.	ID=blk-282;Name=blk-282_to_scaffold_5;Target=scaffold_5 1832163 1838667
scaffold_0023	microsynteny	match_part	2955512	2959915	318.0	+	.	ID=blk-282.1.Em0023g545a;Parent=blk-282;Target=g5143.t1 1832163 1838667 +
scaffold_0023	microsynteny	match_part	2960152	2965445	205.0	+	.	ID=blk-282.2.Em0023g546a;Parent=blk-282;Target=g5143.t2 1832163 1838667 +
scaffold_0023	microsynteny	match_part	2965692	2971866	428.0	+	.	ID=blk-282.3.Em0023g547a;Parent=blk-282;Target=g5143.t2 1832163 1838667 +
scaffold_0023	microsynteny	match	3039933	3063477	3	-	.	ID=blk-283;Name=blk-283_to_scaffold_5;Target=scaffold_5 5084918 5092208
scaffold_0023	microsynteny	match_part	3039933	3043962	127.0	-	.	ID=blk-283.1.Em0023g556a;Parent=blk-283;Target=g5484.t1 5092208 5094246 +
scaffold_0023	microsynteny	match_part	3044152	3050033	548.0	+	.	ID=blk-283.2.Em0023g557a;Parent=blk-283;Target=g5482.t1 5077664 5084918 -
scaffold_0023	microsynteny	match_part	3055282	3063477	354.0	+	.	ID=blk-283.3.Em0023g559a;Parent=blk-283;Target=g5482.t2 5077664 5084918 -
scaffold_0023	microsynteny	match	3821124	3828386	3	+	.	ID=blk-284;Name=blk-284_to_scaffold_4;Target=scaffold_4 507872 512265
scaffold_0023	microsynteny	match_part	3821124	3823046	107.0	-	.	ID=blk-284.1.Em0023g665a;Parent=blk-284;Target=g3943.t2 507872 512265 -
scaffold_0023	microsynteny	match_part	3823098	3824746	58.2	-	.	ID=blk-284.2.Em0023g666a;Parent=blk-284;Target=g3943.t1 507872 512265 -
scaffold_0023	microsynteny	match_part	3824797	3828386	203.0	-	.	ID=blk-284.3.Em0023g667a;Parent=blk-284;Target=g3943.t1 507872 512265 -
scaffold_0023	microsynteny	match	4526193	4545721	3	-	.	ID=blk-285;Name=blk-285_to_scaffold_5;Target=scaffold_5 4070977 4072411
scaffold_0023	microsynteny	match_part	4526193	4535807	68.2	+	.	ID=blk-285.1.Em0023g761a;Parent=blk-285;Target=g5382.t1 4072411 4075132 -
scaffold_0023	microsynteny	match_part	4535824	4539083	98.6	-	.	ID=blk-285.2.Em0023g762a;Parent=blk-285;Target=g5386.t2 4095939 4098487 -
scaffold_0023	microsynteny	match_part	4539183	4545721	760.0	+	.	ID=blk-285.3.Em0023g763a;Parent=blk-285;Target=g5381.t1 4066053 4070977 +
scaffold_0023	microsynteny	match	4857712	4892910	3	-	.	ID=blk-286;Name=blk-286_to_scaffold_5;Target=scaffold_5 3583120 3585334
scaffold_0023	microsynteny	match_part	4857712	4865650	187.0	-	.	ID=blk-286.1.Em0023g798a;Parent=blk-286;Target=g5323.t1 3585334 3587585 -
scaffold_0023	microsynteny	match_part	4875811	4877000	58.5	-	.	ID=blk-286.2.Em0023g800a;Parent=blk-286;Target=g5322.t1 3578568 3583120 -
scaffold_0023	microsynteny	match_part	4885623	4892910	210.0	-	.	ID=blk-286.3.Em0023g802a;Parent=blk-286;Target=g5322.t1 3578568 3583120 -
scaffold_0020	microsynteny	match	226619	247554	3	+	.	ID=blk-287;Name=blk-287_to_scaffold_11;Target=scaffold_11 1050866 1056963
scaffold_0020	microsynteny	match_part	226619	236897	271.0	+	.	ID=blk-287.1.Em0020g31a;Parent=blk-287;Target=g8436.t2 1050866 1056963 -
scaffold_0020	microsynteny	match_part	237439	243848	181.0	+	.	ID=blk-287.2.Em0020g32a;Parent=blk-287;Target=g8436.t1 1050866 1056963 -
scaffold_0020	microsynteny	match_part	244189	247554	60.8	+	.	ID=blk-287.3.Em0020g33a;Parent=blk-287;Target=g8436.t1 1050866 1056963 -
scaffold_0020	microsynteny	match	984767	1010259	4	+	.	ID=blk-288;Name=blk-288_to_scaffold_2;Target=scaffold_2 1797023 1819867
scaffold_0020	microsynteny	match_part	984767	992019	56.2	-	.	ID=blk-288.1.Em0020g165a;Parent=blk-288;Target=g1813.t2 1797023 1803071 +
scaffold_0020	microsynteny	match_part	999910	1005829	312.0	-	.	ID=blk-288.2.Em0020g167a;Parent=blk-288;Target=g1814.t2 1803693 1809918 -
scaffold_0020	microsynteny	match_part	1005929	1009014	62.0	+	.	ID=blk-288.3.Em0020g168a;Parent=blk-288;Target=g1815.t1 1810738 1813974 +
scaffold_0020	microsynteny	match_part	1009130	1010259	115.0	-	.	ID=blk-288.4.Em0020g169a;Parent=blk-288;Target=g1816.t1 1815902 1819867 -
scaffold_0020	microsynteny	match	1169128	1193432	3	-	.	ID=blk-289;Name=blk-289_to_scaffold_2;Target=scaffold_2 1588640 1596215
scaffold_0020	microsynteny	match_part	1169128	1175525	81.3	+	.	ID=blk-289.1.Em0020g196a;Parent=blk-289;Target=g1774.t1 1596215 1603043 -
scaffold_0020	microsynteny	match_part	1175619	1179618	64.7	-	.	ID=blk-289.2.Em0020g197a;Parent=blk-289;Target=g1769.t1 1561753 1566290 -
scaffold_0020	microsynteny	match_part	1190078	1193432	233.0	+	.	ID=blk-289.3.Em0020g199a;Parent=blk-289;Target=g1772.t1 1584344 1588640 -
scaffold_0020	microsynteny	match	1993238	2045608	7	+	.	ID=blk-290;Name=blk-290_to_scaffold_6;Target=scaffold_6 1478662 1487753
scaffold_0020	microsynteny	match_part	1993238	2003435	393.0	+	.	ID=blk-290.1.Em0020g336a;Parent=blk-290;Target=g6107.t2 1478662 1487753 -
scaffold_0020	microsynteny	match_part	2004068	2004978	73.9	+	.	ID=blk-290.2.Em0020g337a;Parent=blk-290;Target=g6108.t2 1493693 1502925 +
scaffold_0020	microsynteny	match_part	2012530	2013718	73.2	-	.	ID=blk-290.3.Em0020g339a;Parent=blk-290;Target=g6108.t2 1493693 1502925 +
scaffold_0020	microsynteny	match_part	2014309	2024248	381.0	-	.	ID=blk-290.4.Em0020g340a;Parent=blk-290;Target=g6107.t1 1478662 1487753 -
scaffold_0020	microsynteny	match_part	2032089	2033108	72.0	-	.	ID=blk-290.5.Em0020g342a;Parent=blk-290;Target=g6108.t2 1493693 1502925 +
scaffold_0020	microsynteny	match_part	2033729	2037398	149.0	-	.	ID=blk-290.6.Em0020g343a;Parent=blk-290;Target=g6107.t1 1478662 1487753 -
scaffold_0020	microsynteny	match_part	2037507	2045608	80.9	-	.	ID=blk-290.7.Em0020g344a;Parent=blk-290;Target=g6107.t1 1478662 1487753 -
scaffold_0020	microsynteny	match	2249281	2297717	4	+	.	ID=blk-291;Name=blk-291_to_scaffold_2;Target=scaffold_2 8128926 8155619
scaffold_0020	microsynteny	match_part	2249281	2265813	220.0	+	.	ID=blk-291.1.Em0020g368a;Parent=blk-291;Target=g2587.t2 8128926 8155619 -
scaffold_0020	microsynteny	match_part	2270241	2280872	179.0	+	.	ID=blk-291.2.Em0020g370a;Parent=blk-291;Target=g2587.t1 8128926 8155619 -
scaffold_0020	microsynteny	match_part	2281371	2284950	131.0	+	.	ID=blk-291.3.Em0020g371a;Parent=blk-291;Target=g2587.t1 8128926 8155619 -
scaffold_0020	microsynteny	match_part	2285311	2297717	1286.0	+	.	ID=blk-291.4.Em0020g372a;Parent=blk-291;Target=g2587.t1 8128926 8155619 -
scaffold_0020	microsynteny	match	2306821	2401141	7	-	.	ID=blk-292;Name=blk-292_to_scaffold_17;Target=scaffold_17 236381 241277
scaffold_0020	microsynteny	match_part	2306821	2312424	121.0	+	.	ID=blk-292.1.Em0020g373a;Parent=blk-292;Target=g9673.t1 241277 242791 +
scaffold_0020	microsynteny	match_part	2314528	2323891	44.7	-	.	ID=blk-292.2.Em0020g374a;Parent=blk-292;Target=g9671.t1 229359 230942 +
scaffold_0020	microsynteny	match_part	2338925	2343831	85.9	-	.	ID=blk-292.3.Em0020g376a;Parent=blk-292;Target=g9671.t1 229359 230942 +
scaffold_0020	microsynteny	match_part	2347375	2352841	136.0	-	.	ID=blk-292.4.Em0020g377a;Parent=blk-292;Target=g9672.t1 234885 236381 +
scaffold_0020	microsynteny	match_part	2362763	2378511	73.6	-	.	ID=blk-292.5.Em0020g378a;Parent=blk-292;Target=g9671.t1 229359 230942 +
scaffold_0020	microsynteny	match_part	2381552	2386681	140.0	-	.	ID=blk-292.6.Em0020g379a;Parent=blk-292;Target=g9672.t1 234885 236381 +
scaffold_0020	microsynteny	match_part	2396669	2401141	127.0	-	.	ID=blk-292.7.Em0020g380a;Parent=blk-292;Target=g9672.t1 234885 236381 +
scaffold_0020	microsynteny	match	2550571	2569929	3	+	.	ID=blk-293;Name=blk-293_to_scaffold_2;Target=scaffold_2 2861120 2869760
scaffold_0020	microsynteny	match_part	2550571	2553567	106.0	+	.	ID=blk-293.1.Em0020g397a;Parent=blk-293;Target=g1949.t2 2861120 2864633 -
scaffold_0020	microsynteny	match_part	2555684	2558081	53.1	-	.	ID=blk-293.2.Em0020g398a;Parent=blk-293;Target=g1949.t1 2861120 2863644 -
scaffold_0020	microsynteny	match_part	2567742	2569929	57.0	-	.	ID=blk-293.3.Em0020g399a;Parent=blk-293;Target=g1950.t2 2866120 2869760 +
scaffold_0020	microsynteny	match	2629656	2654179	3	+	.	ID=blk-294;Name=blk-294_to_scaffold_5;Target=scaffold_5 946672 952117
scaffold_0020	microsynteny	match_part	2629656	2630599	83.2	-	.	ID=blk-294.1.Em0020g410a;Parent=blk-294;Target=g5041.t1 946672 948195 +
scaffold_0020	microsynteny	match_part	2630720	2633539	53.1	-	.	ID=blk-294.2.Em0020g411a;Parent=blk-294;Target=g5044.t1 960619 962130 +
scaffold_0020	microsynteny	match_part	2642667	2654179	84.0	-	.	ID=blk-294.3.Em0020g412a;Parent=blk-294;Target=g5042.t1 950591 952117 +
scaffold_0020	microsynteny	match	3318568	3329190	4	-	.	ID=blk-295;Name=blk-295_to_scaffold_6;Target=scaffold_6 1579551 1602108
scaffold_0020	microsynteny	match_part	3318568	3319920	72.4	-	.	ID=blk-295.1.Em0020g490a;Parent=blk-295;Target=g6126.t1 1602108 1606146 -
scaffold_0020	microsynteny	match_part	3322153	3323530	65.5	-	.	ID=blk-295.2.Em0020g491a;Parent=blk-295;Target=g6124.t1 1577069 1579551 -
scaffold_0020	microsynteny	match_part	3323867	3325530	51.6	-	.	ID=blk-295.3.Em0020g492a;Parent=blk-295;Target=g6124.t1 1577069 1579551 -
scaffold_0020	microsynteny	match_part	3326173	3329190	57.8	-	.	ID=blk-295.4.Em0020g493a;Parent=blk-295;Target=g6124.t1 1577069 1579551 -
scaffold_0020	microsynteny	match	3370170	3395690	3	+	.	ID=blk-296;Name=blk-296_to_scaffold_2;Target=scaffold_2 1967557 1976778
scaffold_0020	microsynteny	match_part	3370170	3377560	235.0	+	.	ID=blk-296.1.Em0020g499a;Parent=blk-296;Target=g1846.t2 1967557 1970818 +
scaffold_0020	microsynteny	match_part	3380428	3390270	172.0	-	.	ID=blk-296.2.Em0020g500a;Parent=blk-296;Target=g1847.t1 1972696 1976778 -
scaffold_0020	microsynteny	match_part	3393686	3395690	196.0	-	.	ID=blk-296.3.Em0020g501a;Parent=blk-296;Target=g1847.t1 1972696 1976778 -
scaffold_0020	microsynteny	match	3562392	3596970	3	+	.	ID=blk-297;Name=blk-297_to_scaffold_18;Target=scaffold_18 1150910 1153916
scaffold_0020	microsynteny	match_part	3562392	3567460	47.0	-	.	ID=blk-297.1.Em0020g518a;Parent=blk-297;Target=g9938.t2 1150910 1153916 -
scaffold_0020	microsynteny	match_part	3572580	3576300	178.0	+	.	ID=blk-297.2.Em0020g519a;Parent=blk-297;Target=g9940.t1 1168593 1169402 -
scaffold_0020	microsynteny	match_part	3586920	3596970	47.0	+	.	ID=blk-297.3.Em0020g521a;Parent=blk-297;Target=g9938.t1 1150910 1153916 -
scaffold_0020	microsynteny	match	3918251	3964730	3	+	.	ID=blk-298;Name=blk-298_to_scaffold_4;Target=scaffold_4 3023222 3025134
scaffold_0020	microsynteny	match_part	3918251	3919520	48.9	-	.	ID=blk-298.1.Em0020g560a;Parent=blk-298;Target=g4268.t2 3023222 3025134 +
scaffold_0020	microsynteny	match_part	3961650	3962978	48.1	+	.	ID=blk-298.2.Em0020g563a;Parent=blk-298;Target=g4268.t1 3023222 3025134 +
scaffold_0020	microsynteny	match_part	3963178	3964730	48.1	-	.	ID=blk-298.3.Em0020g564a;Parent=blk-298;Target=g4268.t1 3023222 3025134 +
scaffold_0020	microsynteny	match	4007580	4061970	4	-	.	ID=blk-299;Name=blk-299_to_scaffold_12;Target=scaffold_12 1620782 1625608
scaffold_0020	microsynteny	match_part	4007580	4018620	424.0	-	.	ID=blk-299.1.Em0020g574a;Parent=blk-299;Target=g8845.t1 1625608 1630214 +
scaffold_0020	microsynteny	match_part	4018750	4028850	96.3	-	.	ID=blk-299.2.Em0020g575a;Parent=blk-299;Target=g8844.t2 1613278 1620782 +
scaffold_0020	microsynteny	match_part	4034374	4043840	94.7	-	.	ID=blk-299.3.Em0020g577a;Parent=blk-299;Target=g8844.t2 1613278 1620782 +
scaffold_0020	microsynteny	match_part	4050607	4061970	90.9	-	.	ID=blk-299.4.Em0020g580a;Parent=blk-299;Target=g8844.t2 1613278 1620782 +
scaffold_0020	microsynteny	match	4143385	4202277	4	+	.	ID=blk-300;Name=blk-300_to_scaffold_39;Target=scaffold_39 132945 156489
scaffold_0020	microsynteny	match_part	4143385	4153437	301.0	-	.	ID=blk-300.1.Em0020g589a;Parent=blk-300;Target=g11367.t2 132945 137885 -
scaffold_0020	microsynteny	match_part	4158867	4169477	394.0	-	.	ID=blk-300.2.Em0020g591a;Parent=blk-300;Target=g11367.t1 132945 137885 -
scaffold_0020	microsynteny	match_part	4172765	4182107	312.0	-	.	ID=blk-300.3.Em0020g592a;Parent=blk-300;Target=g11370.t2 150375 156489 -
scaffold_0020	microsynteny	match_part	4187148	4202277	395.0	-	.	ID=blk-300.4.Em0020g594a;Parent=blk-300;Target=g11370.t1 150375 156489 -
scaffold_0020	microsynteny	match	5016430	5047824	3	+	.	ID=blk-301;Name=blk-301_to_scaffold_13;Target=scaffold_13 1131405 1180791
scaffold_0020	microsynteny	match_part	5016430	5021844	215.0	-	.	ID=blk-301.1.Em0020g694a;Parent=blk-301;Target=g8998.t2 1131405 1139285 +
scaffold_0020	microsynteny	match_part	5026882	5034514	226.0	-	.	ID=blk-301.2.Em0020g695a;Parent=blk-301;Target=g8999.t2 1154590 1162422 +
scaffold_0020	microsynteny	match_part	5041831	5047824	283.0	-	.	ID=blk-301.3.Em0020g696a;Parent=blk-301;Target=g9000.t1 1171958 1180791 +
scaffold_0020	microsynteny	match	5820102	5851421	3	-	.	ID=blk-302;Name=blk-302_to_scaffold_2;Target=scaffold_2 7433676 7435122
scaffold_0020	microsynteny	match_part	5820102	5826457	147.0	-	.	ID=blk-302.1.Em0020g780a;Parent=blk-302;Target=g2506.t1 7435122 7436978 -
scaffold_0020	microsynteny	match_part	5837302	5849117	112.0	-	.	ID=blk-302.2.Em0020g783a;Parent=blk-302;Target=g2508.t2 7448294 7452756 +
scaffold_0020	microsynteny	match_part	5849297	5851421	113.0	+	.	ID=blk-302.3.Em0020g784a;Parent=blk-302;Target=g2505.t1 7432546 7433676 +
scaffold_0020	microsynteny	match	6324622	6352057	3	+	.	ID=blk-303;Name=blk-303_to_scaffold_25;Target=scaffold_25 421008 476548
scaffold_0020	microsynteny	match_part	6324622	6337097	66.6	+	.	ID=blk-303.1.Em0020g849a;Parent=blk-303;Target=g10640.t1 421008 440389 +
scaffold_0020	microsynteny	match_part	6339022	6345750	197.0	+	.	ID=blk-303.2.Em0020g850a;Parent=blk-303;Target=g10644.t1 460731 476548 +
scaffold_0020	microsynteny	match_part	6348952	6352057	199.0	+	.	ID=blk-303.3.Em0020g851a;Parent=blk-303;Target=g10644.t1 460731 476548 +
scaffold_0020	microsynteny	match	6519498	6560573	5	+	.	ID=blk-304;Name=blk-304_to_scaffold_25;Target=scaffold_25 460731 476548
scaffold_0020	microsynteny	match_part	6519498	6521703	111.0	-	.	ID=blk-304.1.Em0020g874a;Parent=blk-304;Target=g10644.t1 460731 476548 +
scaffold_0020	microsynteny	match_part	6530274	6533363	198.0	-	.	ID=blk-304.2.Em0020g877a;Parent=blk-304;Target=g10644.t2 460731 476548 +
scaffold_0020	microsynteny	match_part	6540620	6547733	200.0	-	.	ID=blk-304.3.Em0020g879a;Parent=blk-304;Target=g10644.t2 460731 476548 +
scaffold_0020	microsynteny	match_part	6547997	6553743	89.0	-	.	ID=blk-304.4.Em0020g880a;Parent=blk-304;Target=g10640.t1 421008 440389 +
scaffold_0020	microsynteny	match_part	6556959	6560573	64.3	-	.	ID=blk-304.5.Em0020g881a;Parent=blk-304;Target=g10644.t2 460731 476548 +
scaffold_0020	microsynteny	match	6596063	6815493	14	+	.	ID=blk-305;Name=blk-305_to_scaffold_16;Target=scaffold_16 21959 30527
scaffold_0020	microsynteny	match_part	6596063	6602789	150.0	+	.	ID=blk-305.1.Em0020g890a;Parent=blk-305;Target=g9481.t1 21959 30527 +
scaffold_0020	microsynteny	match_part	6605703	6613163	157.0	+	.	ID=blk-305.2.Em0020g891a;Parent=blk-305;Target=g9481.t2 19261 30527 +
scaffold_0020	microsynteny	match_part	6615073	6625829	117.0	+	.	ID=blk-305.3.Em0020g892a;Parent=blk-305;Target=g9481.t2 19261 30527 +
scaffold_0020	microsynteny	match_part	6631533	6651207	188.0	+	.	ID=blk-305.4.Em0020g893a;Parent=blk-305;Target=g9481.t2 19261 30527 +
scaffold_0020	microsynteny	match_part	6654623	6664427	74.7	+	.	ID=blk-305.5.Em0020g894a;Parent=blk-305;Target=g9481.t2 19261 30527 +
scaffold_0020	microsynteny	match_part	6667703	6670615	84.7	+	.	ID=blk-305.6.Em0020g896a;Parent=blk-305;Target=g9481.t2 19261 30527 +
scaffold_0020	microsynteny	match_part	6681993	6696320	174.0	+	.	ID=blk-305.7.Em0020g897a;Parent=blk-305;Target=g9481.t2 19261 30527 +
scaffold_0020	microsynteny	match_part	6697473	6713416	249.0	+	.	ID=blk-305.8.Em0020g898a;Parent=blk-305;Target=g9481.t2 19261 30527 +
scaffold_0020	microsynteny	match_part	6713588	6721183	223.0	-	.	ID=blk-305.9.Em0020g899a;Parent=blk-305;Target=g9481.t2 19261 30527 +
scaffold_0020	microsynteny	match_part	6725123	6749208	254.0	+	.	ID=blk-305.10.Em0020g900a;Parent=blk-305;Target=g9481.t2 19261 30527 +
scaffold_0020	microsynteny	match_part	6749490	6760703	263.0	-	.	ID=blk-305.11.Em0020g901a;Parent=blk-305;Target=g9481.t2 19261 30527 +
scaffold_0020	microsynteny	match_part	6762673	6779166	199.0	+	.	ID=blk-305.12.Em0020g902a;Parent=blk-305;Target=g9481.t2 19261 30527 +
scaffold_0020	microsynteny	match_part	6779654	6795763	114.0	-	.	ID=blk-305.13.Em0020g903a;Parent=blk-305;Target=g9481.t2 19261 30527 +
scaffold_0020	microsynteny	match_part	6795959	6815493	118.0	-	.	ID=blk-305.14.Em0020g904a;Parent=blk-305;Target=g9481.t2 19261 30527 +
scaffold_0020	microsynteny	match	6846596	6887934	5	+	.	ID=blk-306;Name=blk-306_to_scaffold_16;Target=scaffold_16 21959 30527
scaffold_0020	microsynteny	match_part	6846596	6852950	110.0	+	.	ID=blk-306.1.Em0020g910a;Parent=blk-306;Target=g9481.t1 21959 30527 +
scaffold_0020	microsynteny	match_part	6853255	6860376	160.0	-	.	ID=blk-306.2.Em0020g911a;Parent=blk-306;Target=g9481.t2 19261 30527 +
scaffold_0020	microsynteny	match_part	6862486	6867231	114.0	+	.	ID=blk-306.3.Em0020g912a;Parent=blk-306;Target=g9482.t2 39062 47772 +
scaffold_0020	microsynteny	match_part	6867526	6879760	117.0	+	.	ID=blk-306.4.Em0020g913a;Parent=blk-306;Target=g9481.t2 19261 30527 +
scaffold_0020	microsynteny	match_part	6879856	6887934	128.0	+	.	ID=blk-306.5.Em0020g914a;Parent=blk-306;Target=g9481.t2 19261 30527 +
scaffold_0020	microsynteny	match	6949006	7035636	5	-	.	ID=blk-307;Name=blk-307_to_scaffold_2;Target=scaffold_2 9644164 9645876
scaffold_0020	microsynteny	match_part	6949006	6955100	111.0	+	.	ID=blk-307.1.Em0020g926a;Parent=blk-307;Target=g2753.t1 9645876 9649079 -
scaffold_0020	microsynteny	match_part	6959662	6974356	48.9	-	.	ID=blk-307.2.Em0020g928a;Parent=blk-307;Target=g2752.t1 9640718 9644164 +
scaffold_0020	microsynteny	match_part	7000436	7016653	204.0	+	.	ID=blk-307.3.Em0020g930a;Parent=blk-307;Target=g2753.t2 9645876 9649079 -
scaffold_0020	microsynteny	match_part	7016926	7022726	188.0	+	.	ID=blk-307.4.Em0020g931a;Parent=blk-307;Target=g2753.t2 9645876 9649079 -
scaffold_0020	microsynteny	match_part	7026826	7035636	48.9	-	.	ID=blk-307.5.Em0020g933a;Parent=blk-307;Target=g2752.t1 9640718 9644164 +
scaffold_0020	microsynteny	match	7109629	7127594	3	-	.	ID=blk-308;Name=blk-308_to_scaffold_2;Target=scaffold_2 8332751 8338270
scaffold_0020	microsynteny	match_part	7109629	7118116	196.0	-	.	ID=blk-308.1.Em0020g952a;Parent=blk-308;Target=g2611.t1 8338270 8342931 +
scaffold_0020	microsynteny	match_part	7118296	7119566	78.2	-	.	ID=blk-308.2.Em0020g953a;Parent=blk-308;Target=g2610.t1 8329016 8332751 +
scaffold_0020	microsynteny	match_part	7125566	7127594	42.4	+	.	ID=blk-308.3.Em0020g955a;Parent=blk-308;Target=g2610.t1 8329016 8332751 +
scaffold_0020	microsynteny	match	7393612	7403322	3	+	.	ID=blk-309;Name=blk-309_to_scaffold_5;Target=scaffold_5 8311733 8326962
scaffold_0020	microsynteny	match_part	7393612	7394392	149.0	-	.	ID=blk-309.1.Em0020g1006a;Parent=blk-309;Target=g5862.t2 8311733 8326962 -
scaffold_0020	microsynteny	match_part	7397343	7398842	130.0	-	.	ID=blk-309.2.Em0020g1007a;Parent=blk-309;Target=g5862.t1 8310871 8326962 -
scaffold_0020	microsynteny	match_part	7399011	7403322	51.6	-	.	ID=blk-309.3.Em0020g1008a;Parent=blk-309;Target=g5862.t1 8310871 8326962 -
scaffold_0020	microsynteny	match	7604928	7648945	3	+	.	ID=blk-310;Name=blk-310_to_scaffold_3;Target=scaffold_3 3551542 3589723
scaffold_0020	microsynteny	match_part	7604928	7611842	237.0	-	.	ID=blk-310.1.Em0020g1044a;Parent=blk-310;Target=g3178.t1 3551542 3555126 -
scaffold_0020	microsynteny	match_part	7626156	7635202	47.0	-	.	ID=blk-310.2.Em0020g1047a;Parent=blk-310;Target=g3180.t2 3581913 3589723 -
scaffold_0020	microsynteny	match_part	7644156	7648945	54.7	-	.	ID=blk-310.3.Em0020g1049a;Parent=blk-310;Target=g3180.t1 3581913 3589723 -
scaffold_0020	microsynteny	match	7663266	7668815	3	-	.	ID=blk-311;Name=blk-311_to_scaffold_2;Target=scaffold_2 536984 541382
scaffold_0020	microsynteny	match_part	7663266	7666635	243.0	-	.	ID=blk-311.1.Em0020g1053a;Parent=blk-311;Target=g1662.t2 541382 547579 +
scaffold_0020	microsynteny	match_part	7666795	7667399	126.0	+	.	ID=blk-311.2.Em0020g1054a;Parent=blk-311;Target=g1661.t1 538025 538985 -
scaffold_0020	microsynteny	match_part	7667406	7668815	224.0	-	.	ID=blk-311.3.Em0020g1055a;Parent=blk-311;Target=g1660.t1 534826 536984 +
scaffold_0020	microsynteny	match	7673526	7695915	3	+	.	ID=blk-312;Name=blk-312_to_scaffold_5;Target=scaffold_5 2653640 2657653
scaffold_0020	microsynteny	match_part	7673526	7684505	67.4	-	.	ID=blk-312.1.Em0020g1058a;Parent=blk-312;Target=g5260.t1 2653640 2657653 -
scaffold_0020	microsynteny	match_part	7687886	7693755	52.4	-	.	ID=blk-312.2.Em0020g1059a;Parent=blk-312;Target=g5260.t2 2653640 2657653 -
scaffold_0020	microsynteny	match_part	7693806	7695915	65.1	-	.	ID=blk-312.3.Em0020g1060a;Parent=blk-312;Target=g5260.t2 2653640 2657653 -
scaffold_0020	microsynteny	match	7791926	7808585	3	+	.	ID=blk-313;Name=blk-313_to_scaffold_2;Target=scaffold_2 7516346 7536434
scaffold_0020	microsynteny	match_part	7791926	7798305	264.0	-	.	ID=blk-313.1.Em0020g1086a;Parent=blk-313;Target=g2515.t1 7516346 7522947 +
scaffold_0020	microsynteny	match_part	7800653	7804825	292.0	-	.	ID=blk-313.2.Em0020g1087a;Parent=blk-313;Target=g2515.t2 7516346 7522947 +
scaffold_0020	microsynteny	match_part	7804906	7808585	657.0	-	.	ID=blk-313.3.Em0020g1088a;Parent=blk-313;Target=g2516.t1 7524853 7536434 -
scaffold_0021	microsynteny	match	233652	254586	3	+	.	ID=blk-314;Name=blk-314_to_scaffold_5;Target=scaffold_5 600064 601575
scaffold_0021	microsynteny	match_part	233652	234969	141.0	+	.	ID=blk-314.1.Em0021g29a;Parent=blk-314;Target=g4999.t2 600064 601575 +
scaffold_0021	microsynteny	match_part	235002	236542	121.0	-	.	ID=blk-314.2.Em0021g30a;Parent=blk-314;Target=g5001.t2 611427 613064 +
scaffold_0021	microsynteny	match_part	252342	254586	149.0	+	.	ID=blk-314.3.Em0021g32a;Parent=blk-314;Target=g4999.t1 600193 601575 +
scaffold_0021	microsynteny	match	390733	421452	6	+	.	ID=blk-315;Name=blk-315_to_scaffold_4;Target=scaffold_4 8015755 8031783
scaffold_0021	microsynteny	match_part	390733	395762	160.0	-	.	ID=blk-315.1.Em0021g46a;Parent=blk-315;Target=g4904.t2 8015755 8031783 +
scaffold_0021	microsynteny	match_part	396053	401112	182.0	-	.	ID=blk-315.2.Em0021g47a;Parent=blk-315;Target=g4904.t3 8025569 8031783 +
scaffold_0021	microsynteny	match_part	401451	404632	138.0	-	.	ID=blk-315.3.Em0021g48a;Parent=blk-315;Target=g4904.t3 8025569 8031783 +
scaffold_0021	microsynteny	match_part	404703	407902	154.0	-	.	ID=blk-315.4.Em0021g49a;Parent=blk-315;Target=g4904.t3 8025569 8031783 +
scaffold_0021	microsynteny	match_part	414203	416802	222.0	-	.	ID=blk-315.5.Em0021g51a;Parent=blk-315;Target=g4902.t1 8008149 8010765 +
scaffold_0021	microsynteny	match_part	417088	421452	176.0	-	.	ID=blk-315.6.Em0021g52a;Parent=blk-315;Target=g4904.t3 8025569 8031783 +
scaffold_0021	microsynteny	match	421503	457743	3	+	.	ID=blk-316;Name=blk-316_to_scaffold_32;Target=scaffold_32 298774 332955
scaffold_0021	microsynteny	match_part	421503	425372	90.9	-	.	ID=blk-316.1.Em0021g53a;Parent=blk-316;Target=g11056.t2 298774 303424 +
scaffold_0021	microsynteny	match_part	427332	442432	297.0	-	.	ID=blk-316.2.Em0021g55a;Parent=blk-316;Target=g11060.t1 333030 343076 +
scaffold_0021	microsynteny	match_part	447802	457743	291.0	+	.	ID=blk-316.3.Em0021g57a;Parent=blk-316;Target=g11059.t1 327033 332955 +
scaffold_0021	microsynteny	match	1988950	2012006	3	+	.	ID=blk-317;Name=blk-317_to_scaffold_28;Target=scaffold_28 295099 340961
scaffold_0021	microsynteny	match_part	1988950	1991616	89.0	-	.	ID=blk-317.1.Em0021g311a;Parent=blk-317;Target=g10864.t1 295099 298698 -
scaffold_0021	microsynteny	match_part	1992634	1996316	84.3	-	.	ID=blk-317.2.Em0021g312a;Parent=blk-317;Target=g10864.t2 295099 295519 -
scaffold_0021	microsynteny	match_part	2007282	2012006	235.0	-	.	ID=blk-317.3.Em0021g315a;Parent=blk-317;Target=g10867.t1 316942 340961 +
scaffold_0021	microsynteny	match	2322736	2349546	3	+	.	ID=blk-318;Name=blk-318_to_scaffold_19;Target=scaffold_19 732039 737467
scaffold_0021	microsynteny	match_part	2322736	2331426	270.0	-	.	ID=blk-318.1.Em0021g354a;Parent=blk-318;Target=g10005.t1 732039 737467 -
scaffold_0021	microsynteny	match_part	2333755	2342496	190.0	-	.	ID=blk-318.2.Em0021g355a;Parent=blk-318;Target=g10005.t2 732039 737467 -
scaffold_0021	microsynteny	match_part	2344924	2349546	45.4	-	.	ID=blk-318.3.Em0021g356a;Parent=blk-318;Target=g10005.t2 732039 737467 -
scaffold_0021	microsynteny	match	4135000	4181083	3	+	.	ID=blk-319;Name=blk-319_to_scaffold_31;Target=scaffold_31 444426 503682
scaffold_0021	microsynteny	match_part	4135000	4154344	57.0	+	.	ID=blk-319.1.Em0021g537a;Parent=blk-319;Target=g11012.t1 444426 469494 -
scaffold_0021	microsynteny	match_part	4162760	4167480	45.4	+	.	ID=blk-319.2.Em0021g538a;Parent=blk-319;Target=g11013.t2 479967 503682 -
scaffold_0021	microsynteny	match_part	4169510	4181083	52.4	+	.	ID=blk-319.3.Em0021g539a;Parent=blk-319;Target=g11013.t2 479967 503682 -
scaffold_0021	microsynteny	match	4203201	4229602	3	+	.	ID=blk-320;Name=blk-320_to_scaffold_26;Target=scaffold_26 477769 502010
scaffold_0021	microsynteny	match_part	4203201	4210830	298.0	-	.	ID=blk-320.1.Em0021g542a;Parent=blk-320;Target=g10730.t1 477769 482845 +
scaffold_0021	microsynteny	match_part	4211150	4224107	913.0	+	.	ID=blk-320.2.Em0021g543a;Parent=blk-320;Target=g10732.t1 504001 514870 -
scaffold_0021	microsynteny	match_part	4224540	4229602	147.0	+	.	ID=blk-320.3.Em0021g544a;Parent=blk-320;Target=g10731.t2 485989 502010 -
scaffold_0021	microsynteny	match	4467020	4483938	3	+	.	ID=blk-321;Name=blk-321_to_scaffold_14;Target=scaffold_14 1101337 1117463
scaffold_0021	microsynteny	match_part	4467020	4469370	120.0	+	.	ID=blk-321.1.Em0021g565a;Parent=blk-321;Target=g9193.t1 1101337 1107792 -
scaffold_0021	microsynteny	match_part	4472310	4475990	82.8	+	.	ID=blk-321.2.Em0021g567a;Parent=blk-321;Target=g9192.t2 1088934 1097362 -
scaffold_0021	microsynteny	match_part	4477190	4483938	262.0	+	.	ID=blk-321.3.Em0021g568a;Parent=blk-321;Target=g9194.t2 1111194 1117463 -
scaffold_0021	microsynteny	match	4591573	4645607	3	-	.	ID=blk-322;Name=blk-322_to_scaffold_287;Target=scaffold_287 5106 5166
scaffold_0021	microsynteny	match_part	4591573	4597550	243.0	-	.	ID=blk-322.1.Em0021g577a;Parent=blk-322;Target=g11912.t1 5166 7089 -
scaffold_0021	microsynteny	match_part	4611135	4615530	96.3	-	.	ID=blk-322.2.Em0021g578a;Parent=blk-322;Target=g11911.t1 1427 5106 -
scaffold_0021	microsynteny	match_part	4640860	4645607	80.1	+	.	ID=blk-322.3.Em0021g580a;Parent=blk-322;Target=g11911.t1 1427 5106 -
scaffold_0021	microsynteny	match	6522860	6537820	4	+	.	ID=blk-323;Name=blk-323_to_scaffold_3;Target=scaffold_3 504560 510356
scaffold_0021	microsynteny	match_part	6522860	6524677	117.0	+	.	ID=blk-323.1.Em0021g778a;Parent=blk-323;Target=g2824.t1 504560 510356 -
scaffold_0021	microsynteny	match_part	6526258	6527620	196.0	-	.	ID=blk-323.2.Em0021g779a;Parent=blk-323;Target=g2824.t2 509100 510356 -
scaffold_0021	microsynteny	match_part	6532770	6534280	196.0	-	.	ID=blk-323.3.Em0021g780a;Parent=blk-323;Target=g2824.t2 509100 510356 -
scaffold_0021	microsynteny	match_part	6535680	6537820	183.0	-	.	ID=blk-323.4.Em0021g781a;Parent=blk-323;Target=g2824.t2 509100 510356 -
scaffold_0021	microsynteny	match	6727450	6744790	5	+	.	ID=blk-324;Name=blk-324_to_scaffold_3;Target=scaffold_3 504560 510356
scaffold_0021	microsynteny	match_part	6727450	6728554	261.0	+	.	ID=blk-324.1.Em0021g803a;Parent=blk-324;Target=g2824.t1 504560 510356 -
scaffold_0021	microsynteny	match_part	6731170	6732656	195.0	+	.	ID=blk-324.2.Em0021g804a;Parent=blk-324;Target=g2824.t2 509100 510356 -
scaffold_0021	microsynteny	match_part	6735400	6736665	197.0	+	.	ID=blk-324.3.Em0021g805a;Parent=blk-324;Target=g2824.t2 509100 510356 -
scaffold_0021	microsynteny	match_part	6737740	6742295	151.0	+	.	ID=blk-324.4.Em0021g806a;Parent=blk-324;Target=g2824.t2 509100 510356 -
scaffold_0021	microsynteny	match_part	6743878	6744790	43.9	-	.	ID=blk-324.5.Em0021g807a;Parent=blk-324;Target=g2824.t2 509100 510356 -
scaffold_0021	microsynteny	match	6918600	6927830	3	+	.	ID=blk-325;Name=blk-325_to_scaffold_11;Target=scaffold_11 1127013 1131429
scaffold_0021	microsynteny	match_part	6918600	6921977	128.0	+	.	ID=blk-325.1.Em0021g837a;Parent=blk-325;Target=g8443.t2 1127013 1131429 -
scaffold_0021	microsynteny	match_part	6922031	6923840	85.1	-	.	ID=blk-325.2.Em0021g838a;Parent=blk-325;Target=g8443.t1 1127013 1131429 -
scaffold_0021	microsynteny	match_part	6926350	6927830	62.4	-	.	ID=blk-325.3.Em0021g840a;Parent=blk-325;Target=g8443.t1 1127013 1131429 -
scaffold_0021	microsynteny	match	7031330	7039844	3	+	.	ID=blk-326;Name=blk-326_to_scaffold_1;Target=scaffold_1 7795807 7813347
scaffold_0021	microsynteny	match_part	7031330	7032764	154.0	+	.	ID=blk-326.1.Em0021g868a;Parent=blk-326;Target=g910.t1 7795807 7798837 +
scaffold_0021	microsynteny	match_part	7032781	7035830	53.5	-	.	ID=blk-326.2.Em0021g869a;Parent=blk-326;Target=g913.t1 7804138 7809268 -
scaffold_0021	microsynteny	match_part	7035930	7039844	109.0	+	.	ID=blk-326.3.Em0021g870a;Parent=blk-326;Target=g914.t1 7812503 7813347 +
scaffold_0665	microsynteny	match	1	14303	3	+	.	ID=blk-327;Name=blk-327_to_scaffold_1;Target=scaffold_1 7085651 7098515
scaffold_0665	microsynteny	match_part	1	5450	67.8	+	.	ID=blk-327.1.Em0665g1a;Parent=blk-327;Target=g816.t1 7085651 7098515 +
scaffold_0665	microsynteny	match_part	5506	9588	92.8	+	.	ID=blk-327.2.Em0665g2a;Parent=blk-327;Target=g816.t2 7085651 7098515 +
scaffold_0665	microsynteny	match_part	9666	14303	132.0	+	.	ID=blk-327.3.Em0665g3a;Parent=blk-327;Target=g816.t2 7085651 7098515 +
scaffold_0240	microsynteny	match	18891	37608	3	+	.	ID=blk-328;Name=blk-328_to_scaffold_3;Target=scaffold_3 5247935 5260375
scaffold_0240	microsynteny	match_part	18891	20926	50.1	-	.	ID=blk-328.1.Em0240g4a;Parent=blk-328;Target=g3392.t2 5247935 5260375 -
scaffold_0240	microsynteny	match_part	21772	31966	48.5	-	.	ID=blk-328.2.Em0240g5a;Parent=blk-328;Target=g3392.t1 5247935 5260375 -
scaffold_0240	microsynteny	match_part	32536	37608	120.0	+	.	ID=blk-328.3.Em0240g6a;Parent=blk-328;Target=g3392.t1 5247935 5260375 -
scaffold_0246	microsynteny	match	25117	50220	3	+	.	ID=blk-329;Name=blk-329_to_scaffold_1;Target=scaffold_1 5015946 5019662
scaffold_0246	microsynteny	match_part	25117	36146	98.6	-	.	ID=blk-329.1.Em0246g8a;Parent=blk-329;Target=g551.t1 5015946 5020279 -
scaffold_0246	microsynteny	match_part	41076	42431	87.4	+	.	ID=blk-329.2.Em0246g9a;Parent=blk-329;Target=g551.t2 5015946 5019662 -
scaffold_0246	microsynteny	match_part	45866	50220	61.2	+	.	ID=blk-329.3.Em0246g11a;Parent=blk-329;Target=g551.t2 5015946 5019662 -
scaffold_0246	microsynteny	match	25117	50220	3	+	.	ID=blk-330;Name=blk-330_to_scaffold_1;Target=scaffold_1 5015946 5020279
scaffold_0246	microsynteny	match_part	25117	36146	98.2	-	.	ID=blk-330.1.Em0246g8a;Parent=blk-330;Target=g551.t2 5015946 5019662 -
scaffold_0246	microsynteny	match_part	41076	42431	87.8	+	.	ID=blk-330.2.Em0246g9a;Parent=blk-330;Target=g551.t1 5015946 5020279 -
scaffold_0246	microsynteny	match_part	45866	50220	61.6	+	.	ID=blk-330.3.Em0246g11a;Parent=blk-330;Target=g551.t1 5015946 5020279 -
scaffold_0399	microsynteny	match	1756	34526	4	+	.	ID=blk-331;Name=blk-331_to_scaffold_23;Target=scaffold_23 957657 962452
scaffold_0399	microsynteny	match_part	1756	6748	105.0	+	.	ID=blk-331.1.Em0399g1a;Parent=blk-331;Target=g10445.t1 957657 962452 +
scaffold_0399	microsynteny	match_part	7196	10382	128.0	+	.	ID=blk-331.2.Em0399g2a;Parent=blk-331;Target=g10445.t2 957612 962452 +
scaffold_0399	microsynteny	match_part	20320	26286	47.0	-	.	ID=blk-331.3.Em0399g3a;Parent=blk-331;Target=g10445.t2 957612 962452 +
scaffold_0399	microsynteny	match_part	31618	34526	74.3	-	.	ID=blk-331.4.Em0399g4a;Parent=blk-331;Target=g10445.t2 957612 962452 +
scaffold_0399	microsynteny	match	1756	34526	4	+	.	ID=blk-332;Name=blk-332_to_scaffold_23;Target=scaffold_23 957612 962452
scaffold_0399	microsynteny	match_part	1756	6748	105.0	+	.	ID=blk-332.1.Em0399g1a;Parent=blk-332;Target=g10445.t2 957612 962452 +
scaffold_0399	microsynteny	match_part	7196	10382	128.0	+	.	ID=blk-332.2.Em0399g2a;Parent=blk-332;Target=g10445.t1 957657 962452 +
scaffold_0399	microsynteny	match_part	20320	26286	47.0	-	.	ID=blk-332.3.Em0399g3a;Parent=blk-332;Target=g10445.t1 957657 962452 +
scaffold_0399	microsynteny	match_part	31618	34526	74.7	-	.	ID=blk-332.4.Em0399g4a;Parent=blk-332;Target=g10445.t1 957657 962452 +
scaffold_0399	microsynteny	match	1756	34526	4	+	.	ID=blk-333;Name=blk-333_to_scaffold_23;Target=scaffold_23 892488 900787
scaffold_0399	microsynteny	match_part	1756	6748	102.0	+	.	ID=blk-333.1.Em0399g1a;Parent=blk-333;Target=g10440.t2 892488 900787 +
scaffold_0399	microsynteny	match_part	7196	10382	148.0	+	.	ID=blk-333.2.Em0399g2a;Parent=blk-333;Target=g10437.t2 865309 870954 +
scaffold_0399	microsynteny	match_part	20320	26286	54.7	-	.	ID=blk-333.3.Em0399g3a;Parent=blk-333;Target=g10440.t1 892488 900787 +
scaffold_0399	microsynteny	match_part	31618	34526	89.4	-	.	ID=blk-333.4.Em0399g4a;Parent=blk-333;Target=g10440.t1 892488 900787 +
scaffold_0399	microsynteny	match	1756	34526	4	+	.	ID=blk-334;Name=blk-334_to_scaffold_23;Target=scaffold_23 892488 900787
scaffold_0399	microsynteny	match_part	1756	6748	102.0	+	.	ID=blk-334.1.Em0399g1a;Parent=blk-334;Target=g10440.t1 892488 900787 +
scaffold_0399	microsynteny	match_part	7196	10382	148.0	+	.	ID=blk-334.2.Em0399g2a;Parent=blk-334;Target=g10437.t2 865309 870954 +
scaffold_0399	microsynteny	match_part	20320	26286	54.3	-	.	ID=blk-334.3.Em0399g3a;Parent=blk-334;Target=g10440.t2 892488 900787 +
scaffold_0399	microsynteny	match_part	31618	34526	89.4	-	.	ID=blk-334.4.Em0399g4a;Parent=blk-334;Target=g10440.t2 892488 900787 +
scaffold_0399	microsynteny	match	1756	34526	4	+	.	ID=blk-335;Name=blk-335_to_scaffold_23;Target=scaffold_23 865309 900787
scaffold_0399	microsynteny	match_part	1756	6748	99.4	+	.	ID=blk-335.1.Em0399g1a;Parent=blk-335;Target=g10437.t1 865309 870954 +
scaffold_0399	microsynteny	match_part	7196	10382	148.0	+	.	ID=blk-335.2.Em0399g2a;Parent=blk-335;Target=g10437.t2 865309 870954 +
scaffold_0399	microsynteny	match_part	20320	26286	54.7	-	.	ID=blk-335.3.Em0399g3a;Parent=blk-335;Target=g10440.t1 892488 900787 +
scaffold_0399	microsynteny	match_part	31618	34526	89.4	-	.	ID=blk-335.4.Em0399g4a;Parent=blk-335;Target=g10440.t2 892488 900787 +
scaffold_0399	microsynteny	match	1756	34526	4	+	.	ID=blk-336;Name=blk-336_to_scaffold_23;Target=scaffold_23 865309 900787
scaffold_0399	microsynteny	match_part	1756	6748	99.0	+	.	ID=blk-336.1.Em0399g1a;Parent=blk-336;Target=g10437.t2 865309 870954 +
scaffold_0399	microsynteny	match_part	7196	10382	143.0	+	.	ID=blk-336.2.Em0399g2a;Parent=blk-336;Target=g10438.t1 875175 880258 +
scaffold_0399	microsynteny	match_part	20320	26286	54.7	-	.	ID=blk-336.3.Em0399g3a;Parent=blk-336;Target=g10440.t1 892488 900787 +
scaffold_0399	microsynteny	match_part	31618	34526	89.4	-	.	ID=blk-336.4.Em0399g4a;Parent=blk-336;Target=g10440.t2 892488 900787 +
scaffold_0399	microsynteny	match	1756	34526	4	+	.	ID=blk-337;Name=blk-337_to_scaffold_23;Target=scaffold_23 883553 900787
scaffold_0399	microsynteny	match_part	1756	6748	97.1	+	.	ID=blk-337.1.Em0399g1a;Parent=blk-337;Target=g10439.t2 883553 888962 +
scaffold_0399	microsynteny	match_part	7196	10382	148.0	+	.	ID=blk-337.2.Em0399g2a;Parent=blk-337;Target=g10437.t2 865309 870954 +
scaffold_0399	microsynteny	match_part	20320	26286	54.7	-	.	ID=blk-337.3.Em0399g3a;Parent=blk-337;Target=g10440.t1 892488 900787 +
scaffold_0399	microsynteny	match_part	31618	34526	89.4	-	.	ID=blk-337.4.Em0399g4a;Parent=blk-337;Target=g10440.t2 892488 900787 +
scaffold_0399	microsynteny	match	1756	34526	4	+	.	ID=blk-338;Name=blk-338_to_scaffold_23;Target=scaffold_23 883553 900787
scaffold_0399	microsynteny	match_part	1756	6748	97.1	+	.	ID=blk-338.1.Em0399g1a;Parent=blk-338;Target=g10439.t1 883553 888879 +
scaffold_0399	microsynteny	match_part	7196	10382	148.0	+	.	ID=blk-338.2.Em0399g2a;Parent=blk-338;Target=g10437.t2 865309 870954 +
scaffold_0399	microsynteny	match_part	20320	26286	54.7	-	.	ID=blk-338.3.Em0399g3a;Parent=blk-338;Target=g10440.t1 892488 900787 +
scaffold_0399	microsynteny	match_part	31618	34526	89.4	-	.	ID=blk-338.4.Em0399g4a;Parent=blk-338;Target=g10440.t2 892488 900787 +
scaffold_0399	microsynteny	match	1756	34526	4	+	.	ID=blk-339;Name=blk-339_to_scaffold_23;Target=scaffold_23 875175 900787
scaffold_0399	microsynteny	match_part	1756	6748	86.3	+	.	ID=blk-339.1.Em0399g1a;Parent=blk-339;Target=g10438.t1 875175 880258 +
scaffold_0399	microsynteny	match_part	7196	10382	148.0	+	.	ID=blk-339.2.Em0399g2a;Parent=blk-339;Target=g10437.t2 865309 870954 +
scaffold_0399	microsynteny	match_part	20320	26286	54.7	-	.	ID=blk-339.3.Em0399g3a;Parent=blk-339;Target=g10440.t1 892488 900787 +
scaffold_0399	microsynteny	match_part	31618	34526	89.4	-	.	ID=blk-339.4.Em0399g4a;Parent=blk-339;Target=g10440.t2 892488 900787 +
scaffold_0399	microsynteny	match	1756	34526	4	+	.	ID=blk-340;Name=blk-340_to_scaffold_1;Target=scaffold_1 1420813 1425420
scaffold_0399	microsynteny	match_part	1756	6748	70.9	+	.	ID=blk-340.1.Em0399g1a;Parent=blk-340;Target=g126.t1 1420813 1425417 -
scaffold_0399	microsynteny	match_part	7196	10382	118.0	+	.	ID=blk-340.2.Em0399g2a;Parent=blk-340;Target=g126.t2 1420813 1425420 -
scaffold_0399	microsynteny	match_part	20320	26286	57.8	-	.	ID=blk-340.3.Em0399g3a;Parent=blk-340;Target=g126.t2 1420813 1425420 -
scaffold_0399	microsynteny	match_part	31618	34526	71.2	-	.	ID=blk-340.4.Em0399g4a;Parent=blk-340;Target=g126.t2 1420813 1425420 -
scaffold_0399	microsynteny	match	1756	34526	4	+	.	ID=blk-341;Name=blk-341_to_scaffold_1;Target=scaffold_1 1420813 1425417
scaffold_0399	microsynteny	match_part	1756	6748	70.9	+	.	ID=blk-341.1.Em0399g1a;Parent=blk-341;Target=g126.t2 1420813 1425420 -
scaffold_0399	microsynteny	match_part	7196	10382	117.0	+	.	ID=blk-341.2.Em0399g2a;Parent=blk-341;Target=g126.t1 1420813 1425417 -
scaffold_0399	microsynteny	match_part	20320	26286	57.8	-	.	ID=blk-341.3.Em0399g3a;Parent=blk-341;Target=g126.t1 1420813 1425417 -
scaffold_0399	microsynteny	match_part	31618	34526	71.2	-	.	ID=blk-341.4.Em0399g4a;Parent=blk-341;Target=g126.t1 1420813 1425417 -
scaffold_0484	microsynteny	match	2167	32852	5	+	.	ID=blk-342;Name=blk-342_to_scaffold_2;Target=scaffold_2 2901169 2950140
scaffold_0484	microsynteny	match_part	2167	2786	39.7	-	.	ID=blk-342.1.Em0484g2a;Parent=blk-342;Target=g1957.t1 2901169 2902196 -
scaffold_0484	microsynteny	match_part	10330	12126	63.9	-	.	ID=blk-342.2.Em0484g4a;Parent=blk-342;Target=g1961.t1 2917052 2929635 +
scaffold_0484	microsynteny	match_part	12177	23766	80.5	-	.	ID=blk-342.3.Em0484g5a;Parent=blk-342;Target=g1961.t1 2917052 2929635 +
scaffold_0484	microsynteny	match_part	25728	27246	44.7	-	.	ID=blk-342.4.Em0484g7a;Parent=blk-342;Target=g1963.t2 2936076 2938587 -
scaffold_0484	microsynteny	match_part	27596	32852	162.0	+	.	ID=blk-342.5.Em0484g8a;Parent=blk-342;Target=g1964.t1 2941132 2950140 +
scaffold_0026	microsynteny	match	369282	427642	3	+	.	ID=blk-343;Name=blk-343_to_scaffold_2;Target=scaffold_2 6032083 6066598
scaffold_0026	microsynteny	match_part	369282	381759	262.0	+	.	ID=blk-343.1.Em0026g48a;Parent=blk-343;Target=g2347.t2 6032083 6038291 -
scaffold_0026	microsynteny	match_part	410545	420692	664.0	-	.	ID=blk-343.2.Em0026g51a;Parent=blk-343;Target=g2347.t1 6032083 6038291 -
scaffold_0026	microsynteny	match_part	420743	427642	144.0	-	.	ID=blk-343.3.Em0026g52a;Parent=blk-343;Target=g2352.t2 6060291 6066598 +
scaffold_0666	microsynteny	match	8790	14676	3	+	.	ID=blk-344;Name=blk-344_to_scaffold_4;Target=scaffold_4 6729066 6733246
scaffold_0666	microsynteny	match_part	8790	10856	73.6	-	.	ID=blk-344.1.Em0666g4a;Parent=blk-344;Target=g4770.t2 6729066 6733246 -
scaffold_0666	microsynteny	match_part	11110	12176	117.0	-	.	ID=blk-344.2.Em0666g5a;Parent=blk-344;Target=g4770.t1 6729305 6733246 -
scaffold_0666	microsynteny	match_part	12296	14676	78.6	+	.	ID=blk-344.3.Em0666g6a;Parent=blk-344;Target=g4770.t1 6729305 6733246 -
scaffold_0185	microsynteny	match	15376	26609	3	+	.	ID=blk-345;Name=blk-345_to_scaffold_11;Target=scaffold_11 1127013 1131429
scaffold_0185	microsynteny	match_part	15376	17539	53.5	+	.	ID=blk-345.1.Em0185g3a;Parent=blk-345;Target=g8443.t2 1127013 1131429 -
scaffold_0185	microsynteny	match_part	19026	21585	57.0	+	.	ID=blk-345.2.Em0185g4a;Parent=blk-345;Target=g8443.t1 1127013 1131429 -
scaffold_0185	microsynteny	match_part	24056	26609	57.0	+	.	ID=blk-345.3.Em0185g6a;Parent=blk-345;Target=g8443.t1 1127013 1131429 -
scaffold_0186	microsynteny	match	7736	58366	5	+	.	ID=blk-346;Name=blk-346_to_scaffold_3;Target=scaffold_3 3177923 3183741
scaffold_0186	microsynteny	match_part	7736	11536	265.0	+	.	ID=blk-346.1.Em0186g2a;Parent=blk-346;Target=g3126.t1 3177923 3183741 -
scaffold_0186	microsynteny	match_part	17966	24078	46.6	+	.	ID=blk-346.2.Em0186g4a;Parent=blk-346;Target=g3126.t2 3177923 3183741 -
scaffold_0186	microsynteny	match_part	26256	32235	525.0	+	.	ID=blk-346.3.Em0186g5a;Parent=blk-346;Target=g3126.t2 3177923 3183741 -
scaffold_0186	microsynteny	match_part	32836	51122	47.8	+	.	ID=blk-346.4.Em0186g6a;Parent=blk-346;Target=g3126.t2 3177923 3183741 -
scaffold_0186	microsynteny	match_part	53190	58366	48.1	-	.	ID=blk-346.5.Em0186g7a;Parent=blk-346;Target=g3126.t2 3177923 3183741 -
scaffold_0183	microsynteny	match	1	58074	3	+	.	ID=blk-347;Name=blk-347_to_scaffold_3;Target=scaffold_3 7779048 7799385
scaffold_0183	microsynteny	match_part	1	3096	97.4	+	.	ID=blk-347.1.Em0183g1a;Parent=blk-347;Target=g3667.t1 7779048 7786216 -
scaffold_0183	microsynteny	match_part	31246	34171	66.6	+	.	ID=blk-347.2.Em0183g3a;Parent=blk-347;Target=g3667.t2 7778932 7786216 -
scaffold_0183	microsynteny	match_part	50716	58074	141.0	+	.	ID=blk-347.3.Em0183g5a;Parent=blk-347;Target=g3668.t1 7793717 7799385 +
scaffold_0183	microsynteny	match	1	58074	3	+	.	ID=blk-348;Name=blk-348_to_scaffold_3;Target=scaffold_3 7793717 7799385
scaffold_0183	microsynteny	match_part	1	3096	97.1	+	.	ID=blk-348.1.Em0183g1a;Parent=blk-348;Target=g3668.t1 7793717 7799385 +
scaffold_0183	microsynteny	match_part	31246	34171	67.0	+	.	ID=blk-348.2.Em0183g3a;Parent=blk-348;Target=g3667.t1 7779048 7786216 -
scaffold_0183	microsynteny	match_part	50716	58074	141.0	+	.	ID=blk-348.3.Em0183g5a;Parent=blk-348;Target=g3668.t2 7793717 7799385 +
scaffold_0183	microsynteny	match	1	58074	3	+	.	ID=blk-349;Name=blk-349_to_scaffold_3;Target=scaffold_3 7793717 7799385
scaffold_0183	microsynteny	match_part	1	3096	97.1	+	.	ID=blk-349.1.Em0183g1a;Parent=blk-349;Target=g3668.t2 7793717 7799385 +
scaffold_0183	microsynteny	match_part	31246	34171	67.0	+	.	ID=blk-349.2.Em0183g3a;Parent=blk-349;Target=g3667.t1 7779048 7786216 -
scaffold_0183	microsynteny	match_part	50716	58074	141.0	+	.	ID=blk-349.3.Em0183g5a;Parent=blk-349;Target=g3668.t1 7793717 7799385 +
scaffold_0183	microsynteny	match	1	58074	3	+	.	ID=blk-350;Name=blk-350_to_scaffold_3;Target=scaffold_3 7778932 7799385
scaffold_0183	microsynteny	match_part	1	3096	97.1	+	.	ID=blk-350.1.Em0183g1a;Parent=blk-350;Target=g3667.t2 7778932 7786216 -
scaffold_0183	microsynteny	match_part	31246	34171	67.0	+	.	ID=blk-350.2.Em0183g3a;Parent=blk-350;Target=g3667.t1 7779048 7786216 -
scaffold_0183	microsynteny	match_part	50716	58074	141.0	+	.	ID=blk-350.3.Em0183g5a;Parent=blk-350;Target=g3668.t1 7793717 7799385 +
scaffold_0183	microsynteny	match	1	58074	3	+	.	ID=blk-351;Name=blk-351_to_scaffold_3;Target=scaffold_3 7696431 7705906
scaffold_0183	microsynteny	match_part	1	3096	91.3	+	.	ID=blk-351.1.Em0183g1a;Parent=blk-351;Target=g3656.t2 7696431 7705906 -
scaffold_0183	microsynteny	match_part	31246	34171	75.9	+	.	ID=blk-351.2.Em0183g3a;Parent=blk-351;Target=g3656.t1 7696675 7705906 -
scaffold_0183	microsynteny	match_part	50716	58074	87.4	+	.	ID=blk-351.3.Em0183g5a;Parent=blk-351;Target=g3656.t1 7696675 7705906 -
scaffold_0183	microsynteny	match	1	58074	3	+	.	ID=blk-352;Name=blk-352_to_scaffold_3;Target=scaffold_3 7696675 7705906
scaffold_0183	microsynteny	match_part	1	3096	69.3	+	.	ID=blk-352.1.Em0183g1a;Parent=blk-352;Target=g3656.t1 7696675 7705906 -
scaffold_0183	microsynteny	match_part	31246	34171	76.3	+	.	ID=blk-352.2.Em0183g3a;Parent=blk-352;Target=g3656.t2 7696431 7705906 -
scaffold_0183	microsynteny	match_part	50716	58074	126.0	+	.	ID=blk-352.3.Em0183g5a;Parent=blk-352;Target=g3656.t2 7696431 7705906 -
scaffold_0188	microsynteny	match	43066	59086	3	+	.	ID=blk-353;Name=blk-353_to_scaffold_1;Target=scaffold_1 5240803 5252354
scaffold_0188	microsynteny	match_part	43066	48616	228.0	-	.	ID=blk-353.1.Em0188g4a;Parent=blk-353;Target=g580.t1 5240803 5252351 -
scaffold_0188	microsynteny	match_part	53036	55019	94.7	+	.	ID=blk-353.2.Em0188g6a;Parent=blk-353;Target=g580.t2 5240803 5252354 -
scaffold_0188	microsynteny	match_part	56005	59086	57.0	-	.	ID=blk-353.3.Em0188g7a;Parent=blk-353;Target=g580.t2 5240803 5252354 -
scaffold_0188	microsynteny	match	43066	59086	3	+	.	ID=blk-354;Name=blk-354_to_scaffold_1;Target=scaffold_1 5240803 5252351
scaffold_0188	microsynteny	match_part	43066	48616	228.0	-	.	ID=blk-354.1.Em0188g4a;Parent=blk-354;Target=g580.t2 5240803 5252354 -
scaffold_0188	microsynteny	match_part	53036	55019	94.7	+	.	ID=blk-354.2.Em0188g6a;Parent=blk-354;Target=g580.t1 5240803 5252351 -
scaffold_0188	microsynteny	match_part	56005	59086	57.0	-	.	ID=blk-354.3.Em0188g7a;Parent=blk-354;Target=g580.t1 5240803 5252351 -
scaffold_0447	microsynteny	match	20036	34575	3	-	.	ID=blk-355;Name=blk-355_to_scaffold_5;Target=scaffold_5 5685164 5713192
scaffold_0447	microsynteny	match_part	20036	21128	269.0	+	.	ID=blk-355.1.Em0447g8a;Parent=blk-355;Target=g5546.t2 5713192 5716157 -
scaffold_0447	microsynteny	match_part	21525	23736	144.0	-	.	ID=blk-355.2.Em0447g9a;Parent=blk-355;Target=g5545.t2 5708356 5711886 +
scaffold_0447	microsynteny	match_part	24936	34575	217.0	+	.	ID=blk-355.3.Em0447g10a;Parent=blk-355;Target=g5541.t1 5684511 5685164 +
scaffold_0447	microsynteny	match	20036	34575	3	-	.	ID=blk-356;Name=blk-356_to_scaffold_5;Target=scaffold_5 5685164 5713192
scaffold_0447	microsynteny	match_part	20036	21128	243.0	+	.	ID=blk-356.1.Em0447g8a;Parent=blk-356;Target=g5546.t1 5713192 5714387 -
scaffold_0447	microsynteny	match_part	21525	23736	144.0	-	.	ID=blk-356.2.Em0447g9a;Parent=blk-356;Target=g5545.t2 5708356 5711886 +
scaffold_0447	microsynteny	match_part	24936	34575	217.0	+	.	ID=blk-356.3.Em0447g10a;Parent=blk-356;Target=g5541.t1 5684511 5685164 +
scaffold_0238	microsynteny	match	1	32136	3	+	.	ID=blk-357;Name=blk-357_to_scaffold_10;Target=scaffold_10 826137 831082
scaffold_0238	microsynteny	match_part	1	10768	156.0	+	.	ID=blk-357.1.Em0238g1a;Parent=blk-357;Target=g8150.t1 826137 831082 -
scaffold_0238	microsynteny	match_part	13973	17286	111.0	-	.	ID=blk-357.2.Em0238g2a;Parent=blk-357;Target=g8150.t2 826137 831082 -
scaffold_0238	microsynteny	match_part	23013	32136	200.0	-	.	ID=blk-357.3.Em0238g4a;Parent=blk-357;Target=g8150.t2 826137 831082 -
scaffold_0018	microsynteny	match	32336	48208	3	+	.	ID=blk-358;Name=blk-358_to_scaffold_1;Target=scaffold_1 5240803 5252354
scaffold_0018	microsynteny	match_part	32336	35425	57.0	+	.	ID=blk-358.1.Em0018g3a;Parent=blk-358;Target=g580.t1 5240803 5252351 -
scaffold_0018	microsynteny	match_part	36462	38216	94.7	-	.	ID=blk-358.2.Em0018g4a;Parent=blk-358;Target=g580.t2 5240803 5252354 -
scaffold_0018	microsynteny	match_part	43006	48208	235.0	+	.	ID=blk-358.3.Em0018g6a;Parent=blk-358;Target=g580.t2 5240803 5252354 -
scaffold_0018	microsynteny	match	246096	269866	3	-	.	ID=blk-359;Name=blk-359_to_scaffold_1;Target=scaffold_1 10519989 10541479
scaffold_0018	microsynteny	match_part	246096	252585	1060.0	+	.	ID=blk-359.1.Em0018g39a;Parent=blk-359;Target=g1289.t2 10541479 10546917 +
scaffold_0018	microsynteny	match_part	252615	261446	131.0	-	.	ID=blk-359.2.Em0018g40a;Parent=blk-359;Target=g1283.t1 10508995 10512086 +
scaffold_0018	microsynteny	match_part	267133	269866	59.7	-	.	ID=blk-359.3.Em0018g42a;Parent=blk-359;Target=g1285.t1 10517421 10519989 -
scaffold_0018	microsynteny	match	345477	360106	3	-	.	ID=blk-360;Name=blk-360_to_scaffold_1;Target=scaffold_1 10250465 10253603
scaffold_0018	microsynteny	match_part	345477	348746	146.0	-	.	ID=blk-360.1.Em0018g67a;Parent=blk-360;Target=g1244.t1 10253603 10255981 -
scaffold_0018	microsynteny	match_part	348936	359310	385.0	+	.	ID=blk-360.2.Em0018g68a;Parent=blk-360;Target=g1245.t1 10256909 10264505 +
scaffold_0018	microsynteny	match_part	359327	360106	147.0	-	.	ID=blk-360.3.Em0018g69a;Parent=blk-360;Target=g1242.t1 10248172 10250465 -
scaffold_0018	microsynteny	match	434254	467592	4	-	.	ID=blk-361;Name=blk-361_to_scaffold_1;Target=scaffold_1 10688666 10694736
scaffold_0018	microsynteny	match_part	434254	446168	90.5	-	.	ID=blk-361.1.Em0018g84a;Parent=blk-361;Target=g1309.t1 10694736 10699467 +
scaffold_0018	microsynteny	match_part	446348	458722	337.0	+	.	ID=blk-361.2.Em0018g85a;Parent=blk-361;Target=g1308.t1 10688746 10693811 -
scaffold_0018	microsynteny	match_part	459518	463466	65.5	+	.	ID=blk-361.3.Em0018g86a;Parent=blk-361;Target=g1308.t2 10688746 10693811 -
scaffold_0018	microsynteny	match_part	465358	467592	49.7	+	.	ID=blk-361.4.Em0018g87a;Parent=blk-361;Target=g1307.t2 10686395 10688666 -
scaffold_0018	microsynteny	match	471968	495638	3	+	.	ID=blk-362;Name=blk-362_to_scaffold_1;Target=scaffold_1 10845473 10855831
scaffold_0018	microsynteny	match_part	471968	473557	209.0	+	.	ID=blk-362.1.Em0018g90a;Parent=blk-362;Target=g1326.t2 10845473 10847829 +
scaffold_0018	microsynteny	match_part	473734	474658	60.8	-	.	ID=blk-362.2.Em0018g91a;Parent=blk-362;Target=g1325.t1 10844021 10844374 -
scaffold_0018	microsynteny	match_part	477158	495638	100.0	-	.	ID=blk-362.3.Em0018g92a;Parent=blk-362;Target=g1327.t1 10849188 10855831 -
scaffold_0018	microsynteny	match	1067526	1091167	3	+	.	ID=blk-363;Name=blk-363_to_scaffold_1;Target=scaffold_1 10469332 10475321
scaffold_0018	microsynteny	match_part	1067526	1072130	74.3	+	.	ID=blk-363.1.Em0018g196a;Parent=blk-363;Target=g1277.t1 10469332 10475321 -
scaffold_0018	microsynteny	match_part	1078146	1083049	147.0	+	.	ID=blk-363.2.Em0018g197a;Parent=blk-363;Target=g1277.t2 10469332 10475321 -
scaffold_0018	microsynteny	match_part	1087246	1091167	92.4	+	.	ID=blk-363.3.Em0018g198a;Parent=blk-363;Target=g1277.t2 10469332 10475321 -
scaffold_0018	microsynteny	match	1198436	1207918	3	+	.	ID=blk-364;Name=blk-364_to_scaffold_4;Target=scaffold_4 3586499 3587995
scaffold_0018	microsynteny	match_part	1198436	1200392	141.0	+	.	ID=blk-364.1.Em0018g216a;Parent=blk-364;Target=g4343.t1 3586499 3587995 +
scaffold_0018	microsynteny	match_part	1200706	1202840	43.1	+	.	ID=blk-364.2.Em0018g217a;Parent=blk-364;Target=g4343.t2 3586508 3587995 +
scaffold_0018	microsynteny	match_part	1206356	1207918	200.0	+	.	ID=blk-364.3.Em0018g218a;Parent=blk-364;Target=g4343.t2 3586508 3587995 +
scaffold_0018	microsynteny	match	1257375	1266956	3	+	.	ID=blk-365;Name=blk-365_to_scaffold_4;Target=scaffold_4 3586499 3587995
scaffold_0018	microsynteny	match_part	1257375	1259086	204.0	-	.	ID=blk-365.1.Em0018g225a;Parent=blk-365;Target=g4343.t1 3586499 3587995 +
scaffold_0018	microsynteny	match_part	1262637	1264676	140.0	-	.	ID=blk-365.2.Em0018g226a;Parent=blk-365;Target=g4343.t2 3586508 3587995 +
scaffold_0018	microsynteny	match_part	1265003	1266956	196.0	-	.	ID=blk-365.3.Em0018g227a;Parent=blk-365;Target=g4343.t2 3586508 3587995 +
scaffold_0018	microsynteny	match	1468166	1527445	4	-	.	ID=blk-366;Name=blk-366_to_scaffold_6;Target=scaffold_6 4337779 4390314
scaffold_0018	microsynteny	match_part	1468166	1479040	90.9	+	.	ID=blk-366.1.Em0018g259a;Parent=blk-366;Target=g6470.t1 4390314 4400662 -
scaffold_0018	microsynteny	match_part	1480346	1492831	93.2	+	.	ID=blk-366.2.Em0018g260a;Parent=blk-366;Target=g6470.t2 4389777 4400662 -
scaffold_0018	microsynteny	match_part	1518705	1521340	220.0	-	.	ID=blk-366.3.Em0018g262a;Parent=blk-366;Target=g6468.t1 4358037 4377221 -
scaffold_0018	microsynteny	match_part	1523100	1527445	164.0	+	.	ID=blk-366.4.Em0018g263a;Parent=blk-366;Target=g6466.t2 4324274 4337779 -
scaffold_0018	microsynteny	match	1709950	1739430	3	-	.	ID=blk-367;Name=blk-367_to_scaffold_4;Target=scaffold_4 5228951 5241275
scaffold_0018	microsynteny	match_part	1709950	1715394	113.0	+	.	ID=blk-367.1.Em0018g284a;Parent=blk-367;Target=g4585.t1 5241275 5243738 -
scaffold_0018	microsynteny	match_part	1718395	1719440	62.8	-	.	ID=blk-367.2.Em0018g285a;Parent=blk-367;Target=g4583.t1 5226746 5228951 +
scaffold_0018	microsynteny	match_part	1737634	1739430	77.8	-	.	ID=blk-367.3.Em0018g287a;Parent=blk-367;Target=g4583.t1 5226746 5228951 +
scaffold_0018	microsynteny	match	2044600	2057084	3	+	.	ID=blk-368;Name=blk-368_to_scaffold_1;Target=scaffold_1 10449852 10452724
scaffold_0018	microsynteny	match_part	2044600	2045564	85.5	+	.	ID=blk-368.1.Em0018g336a;Parent=blk-368;Target=g1275.t1 10449852 10452724 +
scaffold_0018	microsynteny	match_part	2046692	2052820	184.0	-	.	ID=blk-368.2.Em0018g337a;Parent=blk-368;Target=g1274.t1 10442572 10446983 -
scaffold_0018	microsynteny	match_part	2053820	2057084	499.0	+	.	ID=blk-368.3.Em0018g339a;Parent=blk-368;Target=g1275.t2 10449909 10452724 +
scaffold_0018	microsynteny	match	2287481	2312070	3	+	.	ID=blk-369;Name=blk-369_to_scaffold_3;Target=scaffold_3 7220417 7237721
scaffold_0018	microsynteny	match_part	2287481	2294330	281.0	-	.	ID=blk-369.1.Em0018g378a;Parent=blk-369;Target=g3589.t1 7220417 7227791 +
scaffold_0018	microsynteny	match_part	2298890	2306560	226.0	-	.	ID=blk-369.2.Em0018g379a;Parent=blk-369;Target=g3589.t2 7220417 7227791 +
scaffold_0018	microsynteny	match_part	2306671	2312070	58.5	-	.	ID=blk-369.3.Em0018g380a;Parent=blk-369;Target=g3590.t2 7229932 7237721 +
scaffold_0018	microsynteny	match	2636157	2669129	4	+	.	ID=blk-370;Name=blk-370_to_scaffold_1;Target=scaffold_1 10508995 10512086
scaffold_0018	microsynteny	match_part	2636157	2638879	357.0	-	.	ID=blk-370.1.Em0018g432a;Parent=blk-370;Target=g1283.t1 10508995 10512086 +
scaffold_0018	microsynteny	match_part	2640243	2642329	474.0	-	.	ID=blk-370.2.Em0018g433a;Parent=blk-370;Target=g1283.t2 10508896 10512086 +
scaffold_0018	microsynteny	match_part	2650730	2654399	526.0	-	.	ID=blk-370.3.Em0018g435a;Parent=blk-370;Target=g1283.t2 10508896 10512086 +
scaffold_0018	microsynteny	match_part	2667310	2669129	283.0	-	.	ID=blk-370.4.Em0018g436a;Parent=blk-370;Target=g1283.t2 10508896 10512086 +
scaffold_0018	microsynteny	match	2992127	3072766	5	+	.	ID=blk-371;Name=blk-371_to_scaffold_1;Target=scaffold_1 10508995 10519989
scaffold_0018	microsynteny	match_part	2992127	3004206	466.0	-	.	ID=blk-371.1.Em0018g478a;Parent=blk-371;Target=g1283.t1 10508995 10512086 +
scaffold_0018	microsynteny	match_part	3012973	3015776	391.0	-	.	ID=blk-371.2.Em0018g479a;Parent=blk-371;Target=g1283.t2 10508896 10512086 +
scaffold_0018	microsynteny	match_part	3038102	3041696	580.0	-	.	ID=blk-371.3.Em0018g480a;Parent=blk-371;Target=g1283.t2 10508896 10512086 +
scaffold_0018	microsynteny	match_part	3057089	3059736	565.0	-	.	ID=blk-371.4.Em0018g482a;Parent=blk-371;Target=g1283.t2 10508896 10512086 +
scaffold_0018	microsynteny	match_part	3060917	3072766	190.0	-	.	ID=blk-371.5.Em0018g483a;Parent=blk-371;Target=g1285.t1 10517421 10519989 -
scaffold_0018	microsynteny	match	5007321	5053310	5	+	.	ID=blk-372;Name=blk-372_to_scaffold_1;Target=scaffold_1 10808961 10818496
scaffold_0018	microsynteny	match_part	5007321	5014173	324.0	-	.	ID=blk-372.1.Em0018g685a;Parent=blk-372;Target=g1319.t1 10808961 10818496 +
scaffold_0018	microsynteny	match_part	5014973	5023995	593.0	+	.	ID=blk-372.2.Em0018g686a;Parent=blk-372;Target=g1321.t1 10823397 10826313 +
scaffold_0018	microsynteny	match_part	5028070	5033943	186.0	-	.	ID=blk-372.3.Em0018g688a;Parent=blk-372;Target=g1321.t1 10823397 10826313 +
scaffold_0018	microsynteny	match_part	5035543	5042071	319.0	+	.	ID=blk-372.4.Em0018g689a;Parent=blk-372;Target=g1319.t2 10808961 10818496 +
scaffold_0018	microsynteny	match_part	5046293	5053310	246.0	+	.	ID=blk-372.5.Em0018g691a;Parent=blk-372;Target=g1319.t2 10808961 10818496 +
scaffold_0018	microsynteny	match	5173135	5220225	7	+	.	ID=blk-373;Name=blk-373_to_scaffold_1;Target=scaffold_1 4246124 4252740
scaffold_0018	microsynteny	match_part	5173135	5182093	71.6	-	.	ID=blk-373.1.Em0018g706a;Parent=blk-373;Target=g477.t1 4246124 4252740 +
scaffold_0018	microsynteny	match_part	5198857	5200543	58.5	-	.	ID=blk-373.2.Em0018g707a;Parent=blk-373;Target=g477.t2 4246124 4252740 +
scaffold_0018	microsynteny	match_part	5201604	5202803	70.5	-	.	ID=blk-373.3.Em0018g708a;Parent=blk-373;Target=g477.t2 4246124 4252740 +
scaffold_0018	microsynteny	match_part	5203576	5204573	63.2	-	.	ID=blk-373.4.Em0018g709a;Parent=blk-373;Target=g477.t2 4246124 4252740 +
scaffold_0018	microsynteny	match_part	5205032	5209963	90.9	-	.	ID=blk-373.5.Em0018g710a;Parent=blk-373;Target=g477.t2 4246124 4252740 +
scaffold_0018	microsynteny	match_part	5217673	5218681	54.3	+	.	ID=blk-373.6.Em0018g711a;Parent=blk-373;Target=g477.t2 4246124 4252740 +
scaffold_0018	microsynteny	match_part	5218933	5220225	66.2	+	.	ID=blk-373.7.Em0018g712a;Parent=blk-373;Target=g477.t2 4246124 4252740 +
scaffold_0018	microsynteny	match	5779476	5799909	3	+	.	ID=blk-374;Name=blk-374_to_scaffold_3;Target=scaffold_3 7991722 7997673
scaffold_0018	microsynteny	match_part	5779476	5781059	777.0	-	.	ID=blk-374.1.Em0018g783a;Parent=blk-374;Target=g3698.t1 7991722 7993394 +
scaffold_0018	microsynteny	match_part	5794571	5796179	816.0	-	.	ID=blk-374.2.Em0018g785a;Parent=blk-374;Target=g3701.t1 8015263 8017082 +
scaffold_0018	microsynteny	match_part	5798100	5799909	833.0	-	.	ID=blk-374.3.Em0018g786a;Parent=blk-374;Target=g3699.t1 7995986 7997673 +
scaffold_0018	microsynteny	match	5901679	5930300	5	-	.	ID=blk-375;Name=blk-375_to_scaffold_12;Target=scaffold_12 1436736 1475126
scaffold_0018	microsynteny	match_part	5901679	5907928	203.0	+	.	ID=blk-375.1.Em0018g805a;Parent=blk-375;Target=g8822.t2 1475126 1478757 +
scaffold_0018	microsynteny	match_part	5908419	5909793	61.6	+	.	ID=blk-375.2.Em0018g806a;Parent=blk-375;Target=g8821.t1 1468242 1473748 -
scaffold_0018	microsynteny	match_part	5909807	5915169	73.9	-	.	ID=blk-375.3.Em0018g807a;Parent=blk-375;Target=g8820.t1 1464748 1467057 +
scaffold_0018	microsynteny	match_part	5915269	5916947	128.0	+	.	ID=blk-375.4.Em0018g808a;Parent=blk-375;Target=g8819.t1 1460734 1463505 -
scaffold_0018	microsynteny	match_part	5917019	5930300	175.0	+	.	ID=blk-375.5.Em0018g809a;Parent=blk-375;Target=g8812.t1 1427321 1436736 +
scaffold_0018	microsynteny	match	6240030	6321746	10	+	.	ID=blk-376;Name=blk-376_to_scaffold_7;Target=scaffold_7 861451 865257
scaffold_0018	microsynteny	match_part	6240030	6245945	156.0	+	.	ID=blk-376.1.Em0018g847a;Parent=blk-376;Target=g6733.t2 861451 865927 +
scaffold_0018	microsynteny	match_part	6263192	6268840	101.0	-	.	ID=blk-376.2.Em0018g849a;Parent=blk-376;Target=g6733.t1 861451 865257 +
scaffold_0018	microsynteny	match_part	6270950	6272954	77.0	+	.	ID=blk-376.3.Em0018g850a;Parent=blk-376;Target=g6733.t1 861451 865257 +
scaffold_0018	microsynteny	match_part	6276920	6282693	164.0	+	.	ID=blk-376.4.Em0018g852a;Parent=blk-376;Target=g6733.t1 861451 865257 +
scaffold_0018	microsynteny	match_part	6282780	6294354	48.9	+	.	ID=blk-376.5.Em0018g853a;Parent=blk-376;Target=g6733.t1 861451 865257 +
scaffold_0018	microsynteny	match_part	6295650	6299543	131.0	+	.	ID=blk-376.6.Em0018g854a;Parent=blk-376;Target=g6733.t1 861451 865257 +
scaffold_0018	microsynteny	match_part	6300990	6304891	126.0	+	.	ID=blk-376.7.Em0018g855a;Parent=blk-376;Target=g6733.t1 861451 865257 +
scaffold_0018	microsynteny	match_part	6305130	6309288	162.0	+	.	ID=blk-376.8.Em0018g856a;Parent=blk-376;Target=g6733.t1 861451 865257 +
scaffold_0018	microsynteny	match_part	6311160	6315341	89.0	+	.	ID=blk-376.9.Em0018g857a;Parent=blk-376;Target=g6733.t1 861451 865257 +
scaffold_0018	microsynteny	match_part	6316410	6321746	127.0	+	.	ID=blk-376.10.Em0018g858a;Parent=blk-376;Target=g6733.t1 861451 865257 +
scaffold_0018	microsynteny	match	7394291	7400552	3	+	.	ID=blk-377;Name=blk-377_to_scaffold_14;Target=scaffold_14 490705 495777
scaffold_0018	microsynteny	match_part	7394291	7396412	199.0	-	.	ID=blk-377.1.Em0018g1020a;Parent=blk-377;Target=g9114.t1 490705 492859 -
scaffold_0018	microsynteny	match_part	7397292	7398436	64.3	+	.	ID=blk-377.2.Em0018g1022a;Parent=blk-377;Target=g9116.t2 497651 500445 -
scaffold_0018	microsynteny	match_part	7398481	7400552	52.0	-	.	ID=blk-377.3.Em0018g1023a;Parent=blk-377;Target=g9115.t1 494767 495777 +
scaffold_0018	microsynteny	match	7537556	7544722	4	+	.	ID=blk-378;Name=blk-378_to_scaffold_11;Target=scaffold_11 1986994 2004457
scaffold_0018	microsynteny	match_part	7537556	7540002	218.0	-	.	ID=blk-378.1.Em0018g1058a;Parent=blk-378;Target=g8547.t1 1986994 1991439 -
scaffold_0018	microsynteny	match_part	7540083	7542512	226.0	-	.	ID=blk-378.2.Em0018g1059a;Parent=blk-378;Target=g8549.t1 2001058 2004457 -
scaffold_0018	microsynteny	match_part	7542563	7543452	142.0	-	.	ID=blk-378.3.Em0018g1060a;Parent=blk-378;Target=g8549.t1 2001058 2004457 -
scaffold_0018	microsynteny	match_part	7544073	7544722	69.3	-	.	ID=blk-378.4.Em0018g1061a;Parent=blk-378;Target=g8549.t1 2001058 2004457 -
scaffold_0018	microsynteny	match	7615542	7621687	3	-	.	ID=blk-379;Name=blk-379_to_scaffold_14;Target=scaffold_14 492859 494767
scaffold_0018	microsynteny	match_part	7615542	7617542	52.0	+	.	ID=blk-379.1.Em0018g1080a;Parent=blk-379;Target=g9115.t1 494767 495777 +
scaffold_0018	microsynteny	match_part	7617553	7619392	420.0	-	.	ID=blk-379.2.Em0018g1081a;Parent=blk-379;Target=g9116.t2 497651 500445 -
scaffold_0018	microsynteny	match_part	7619572	7621687	212.0	+	.	ID=blk-379.3.Em0018g1082a;Parent=blk-379;Target=g9114.t1 490705 492859 -
scaffold_0018	microsynteny	match	7674062	7705616	3	-	.	ID=blk-380;Name=blk-380_to_scaffold_4;Target=scaffold_4 5529089 5547440
scaffold_0018	microsynteny	match_part	7674062	7679980	363.0	+	.	ID=blk-380.1.Em0018g1096a;Parent=blk-380;Target=g4621.t1 5547440 5554095 -
scaffold_0018	microsynteny	match_part	7685822	7695496	170.0	+	.	ID=blk-380.2.Em0018g1098a;Parent=blk-380;Target=g4621.t2 5547440 5554095 -
scaffold_0018	microsynteny	match_part	7703452	7705616	45.4	+	.	ID=blk-380.3.Em0018g1101a;Parent=blk-380;Target=g4618.t1 5526715 5529089 +
scaffold_0018	microsynteny	match	7707912	7725096	3	+	.	ID=blk-381;Name=blk-381_to_scaffold_14;Target=scaffold_14 184099 195894
scaffold_0018	microsynteny	match_part	7707912	7713186	153.0	+	.	ID=blk-381.1.Em0018g1104a;Parent=blk-381;Target=g9089.t1 184099 195894 +
scaffold_0018	microsynteny	match_part	7713242	7717206	542.0	+	.	ID=blk-381.2.Em0018g1105a;Parent=blk-381;Target=g9089.t2 184099 195894 +
scaffold_0018	microsynteny	match_part	7717302	7725096	492.0	+	.	ID=blk-381.3.Em0018g1106a;Parent=blk-381;Target=g9089.t2 184099 195894 +
scaffold_0018	microsynteny	match	7796906	7820193	3	-	.	ID=blk-382;Name=blk-382_to_scaffold_4;Target=scaffold_4 5479632 5507821
scaffold_0018	microsynteny	match_part	7796906	7801353	153.0	-	.	ID=blk-382.1.Em0018g1124a;Parent=blk-382;Target=g4615.t2 5507821 5512284 +
scaffold_0018	microsynteny	match_part	7801453	7806477	186.0	+	.	ID=blk-382.2.Em0018g1125a;Parent=blk-382;Target=g4614.t1 5501430 5506244 -
scaffold_0018	microsynteny	match_part	7809238	7820193	123.0	-	.	ID=blk-382.3.Em0018g1127a;Parent=blk-382;Target=g4611.t2 5474633 5479632 +
scaffold_0013	microsynteny	match	410336	595359	15	-	.	ID=blk-383;Name=blk-383_to_scaffold_8;Target=scaffold_8 272898 278086
scaffold_0013	microsynteny	match_part	410336	416513	397.0	-	.	ID=blk-383.1.Em0013g69a;Parent=blk-383;Target=g7373.t2 278086 293054 -
scaffold_0013	microsynteny	match_part	419933	426487	184.0	+	.	ID=blk-383.2.Em0013g70a;Parent=blk-383;Target=g7373.t1 278086 293054 -
scaffold_0013	microsynteny	match_part	433472	441753	1070.0	-	.	ID=blk-383.3.Em0013g72a;Parent=blk-383;Target=g7372.t2 257685 275791 -
scaffold_0013	microsynteny	match_part	446054	448773	360.0	-	.	ID=blk-383.4.Em0013g74a;Parent=blk-383;Target=g7373.t1 278086 293054 -
scaffold_0013	microsynteny	match_part	456603	460118	52.0	+	.	ID=blk-383.5.Em0013g75a;Parent=blk-383;Target=g7373.t1 278086 293054 -
scaffold_0013	microsynteny	match_part	462306	471023	1066.0	-	.	ID=blk-383.6.Em0013g76a;Parent=blk-383;Target=g7372.t1 257685 272898 -
scaffold_0013	microsynteny	match_part	480094	485163	465.0	-	.	ID=blk-383.7.Em0013g77a;Parent=blk-383;Target=g7373.t1 278086 293054 -
scaffold_0013	microsynteny	match_part	491083	494545	201.0	+	.	ID=blk-383.8.Em0013g79a;Parent=blk-383;Target=g7373.t1 278086 293054 -
scaffold_0013	microsynteny	match_part	496661	509623	1631.0	-	.	ID=blk-383.9.Em0013g80a;Parent=blk-383;Target=g7373.t1 278086 293054 -
scaffold_0013	microsynteny	match_part	516043	528107	228.0	+	.	ID=blk-383.10.Em0013g82a;Parent=blk-383;Target=g7372.t1 257685 272898 -
scaffold_0013	microsynteny	match_part	528173	533360	578.0	+	.	ID=blk-383.11.Em0013g83a;Parent=blk-383;Target=g7373.t1 278086 293054 -
scaffold_0013	microsynteny	match_part	535477	537163	174.0	-	.	ID=blk-383.12.Em0013g84a;Parent=blk-383;Target=g7373.t1 278086 293054 -
scaffold_0013	microsynteny	match_part	547383	567403	1495.0	+	.	ID=blk-383.13.Em0013g85a;Parent=blk-383;Target=g7373.t1 278086 293054 -
scaffold_0013	microsynteny	match_part	574334	581323	179.0	-	.	ID=blk-383.14.Em0013g87a;Parent=blk-383;Target=g7373.t1 278086 293054 -
scaffold_0013	microsynteny	match_part	582703	595359	112.0	+	.	ID=blk-383.15.Em0013g88a;Parent=blk-383;Target=g7372.t1 257685 272898 -
scaffold_0013	microsynteny	match	646629	669667	3	+	.	ID=blk-384;Name=blk-384_to_scaffold_35;Target=scaffold_35 342753 361482
scaffold_0013	microsynteny	match_part	646629	651823	303.0	-	.	ID=blk-384.1.Em0013g100a;Parent=blk-384;Target=g11205.t2 342753 361473 -
scaffold_0013	microsynteny	match_part	657126	664083	288.0	-	.	ID=blk-384.2.Em0013g101a;Parent=blk-384;Target=g11205.t1 342753 361482 -
scaffold_0013	microsynteny	match_part	664233	669667	309.0	+	.	ID=blk-384.3.Em0013g102a;Parent=blk-384;Target=g11205.t1 342753 361482 -
scaffold_0013	microsynteny	match	1017333	1029669	3	-	.	ID=blk-385;Name=blk-385_to_scaffold_8;Target=scaffold_8 376059 386824
scaffold_0013	microsynteny	match_part	1017333	1020190	204.0	+	.	ID=blk-385.1.Em0013g176a;Parent=blk-385;Target=g7390.t1 386824 390406 +
scaffold_0013	microsynteny	match_part	1022446	1023293	53.9	-	.	ID=blk-385.2.Em0013g178a;Parent=blk-385;Target=g7387.t1 367935 369293 -
scaffold_0013	microsynteny	match_part	1024873	1029669	218.0	+	.	ID=blk-385.3.Em0013g180a;Parent=blk-385;Target=g7388.t1 371328 376059 -
scaffold_0013	microsynteny	match	1485813	1512297	4	+	.	ID=blk-386;Name=blk-386_to_scaffold_28;Target=scaffold_28 153938 157932
scaffold_0013	microsynteny	match_part	1485813	1490540	216.0	+	.	ID=blk-386.1.Em0013g239a;Parent=blk-386;Target=g10847.t2 153938 157932 +
scaffold_0013	microsynteny	match_part	1491044	1503633	150.0	-	.	ID=blk-386.2.Em0013g240a;Parent=blk-386;Target=g10847.t1 153938 157932 +
scaffold_0013	microsynteny	match_part	1508223	1509411	149.0	+	.	ID=blk-386.3.Em0013g241a;Parent=blk-386;Target=g10847.t1 153938 157932 +
scaffold_0013	microsynteny	match_part	1509953	1512297	149.0	+	.	ID=blk-386.4.Em0013g242a;Parent=blk-386;Target=g10847.t1 153938 157932 +
scaffold_0013	microsynteny	match	2550970	2585040	4	+	.	ID=blk-387;Name=blk-387_to_scaffold_6;Target=scaffold_6 1138428 1173217
scaffold_0013	microsynteny	match_part	2550970	2557371	219.0	+	.	ID=blk-387.1.Em0013g411a;Parent=blk-387;Target=g6057.t1 1138428 1145036 +
scaffold_0013	microsynteny	match_part	2562709	2568930	50.8	-	.	ID=blk-387.2.Em0013g412a;Parent=blk-387;Target=g6059.t1 1167526 1173217 +
scaffold_0013	microsynteny	match_part	2569900	2572221	45.8	+	.	ID=blk-387.3.Em0013g413a;Parent=blk-387;Target=g6059.t2 1167526 1173217 +
scaffold_0013	microsynteny	match_part	2581829	2585040	72.4	-	.	ID=blk-387.4.Em0013g415a;Parent=blk-387;Target=g6059.t1 1167526 1173217 +
scaffold_0013	microsynteny	match	2618910	2676576	3	-	.	ID=blk-388;Name=blk-388_to_scaffold_5;Target=scaffold_5 5001034 5014102
scaffold_0013	microsynteny	match_part	2618910	2625468	239.0	+	.	ID=blk-388.1.Em0013g421a;Parent=blk-388;Target=g5475.t1 5014102 5021672 -
scaffold_0013	microsynteny	match_part	2650268	2657800	144.0	-	.	ID=blk-388.2.Em0013g424a;Parent=blk-388;Target=g5474.t1 4992404 5001034 -
scaffold_0013	microsynteny	match_part	2669900	2676576	223.0	+	.	ID=blk-388.3.Em0013g425a;Parent=blk-388;Target=g5474.t2 4992404 5001034 -
scaffold_0013	microsynteny	match	2679575	2708034	3	+	.	ID=blk-389;Name=blk-389_to_scaffold_16;Target=scaffold_16 1527473 1531225
scaffold_0013	microsynteny	match_part	2679575	2684890	81.6	-	.	ID=blk-389.1.Em0013g426a;Parent=blk-389;Target=g9638.t1 1527473 1531225 +
scaffold_0013	microsynteny	match_part	2686057	2692540	85.9	-	.	ID=blk-389.2.Em0013g427a;Parent=blk-389;Target=g9638.t2 1527473 1531225 +
scaffold_0013	microsynteny	match_part	2701630	2708034	93.2	+	.	ID=blk-389.3.Em0013g430a;Parent=blk-389;Target=g9638.t2 1527473 1531225 +
scaffold_0013	microsynteny	match	3094686	3123161	3	-	.	ID=blk-390;Name=blk-390_to_scaffold_287;Target=scaffold_287 5106 5166
scaffold_0013	microsynteny	match_part	3094686	3097527	128.0	-	.	ID=blk-390.1.Em0013g477a;Parent=blk-390;Target=g11912.t1 5166 7089 -
scaffold_0013	microsynteny	match_part	3099586	3107087	116.0	-	.	ID=blk-390.2.Em0013g479a;Parent=blk-390;Target=g11911.t1 1427 5106 -
scaffold_0013	microsynteny	match_part	3117937	3123161	174.0	+	.	ID=blk-390.3.Em0013g482a;Parent=blk-390;Target=g11911.t1 1427 5106 -
scaffold_0013	microsynteny	match	3203734	3224562	3	+	.	ID=blk-391;Name=blk-391_to_scaffold_8;Target=scaffold_8 2726019 2743724
scaffold_0013	microsynteny	match_part	3203734	3211611	983.0	-	.	ID=blk-391.1.Em0013g489a;Parent=blk-391;Target=g7623.t1 2726019 2732439 +
scaffold_0013	microsynteny	match_part	3211741	3223687	58.2	+	.	ID=blk-391.2.Em0013g490a;Parent=blk-391;Target=g7622.t1 2721656 2725375 -
scaffold_0013	microsynteny	match_part	3223831	3224562	114.0	+	.	ID=blk-391.3.Em0013g491a;Parent=blk-391;Target=g7624.t1 2742456 2743724 +
scaffold_0013	microsynteny	match	4035792	4072636	4	+	.	ID=blk-392;Name=blk-392_to_scaffold_1;Target=scaffold_1 9114064 9117474
scaffold_0013	microsynteny	match_part	4035792	4042046	51.2	-	.	ID=blk-392.1.Em0013g591a;Parent=blk-392;Target=g1079.t2 9114064 9117474 +
scaffold_0013	microsynteny	match_part	4046916	4050186	42.0	-	.	ID=blk-392.2.Em0013g592a;Parent=blk-392;Target=g1079.t1 9114064 9117474 +
scaffold_0013	microsynteny	match_part	4053957	4065786	54.7	-	.	ID=blk-392.3.Em0013g594a;Parent=blk-392;Target=g1079.t1 9114064 9117474 +
scaffold_0013	microsynteny	match_part	4066965	4072636	67.4	-	.	ID=blk-392.4.Em0013g595a;Parent=blk-392;Target=g1079.t1 9114064 9117474 +
scaffold_0013	microsynteny	match	4721603	4767623	3	+	.	ID=blk-393;Name=blk-393_to_scaffold_3;Target=scaffold_3 7604918 7609057
scaffold_0013	microsynteny	match_part	4721603	4726299	78.6	+	.	ID=blk-393.1.Em0013g673a;Parent=blk-393;Target=g3645.t1 7604918 7609057 -
scaffold_0013	microsynteny	match_part	4727503	4728494	94.0	+	.	ID=blk-393.2.Em0013g674a;Parent=blk-393;Target=g3645.t2 7604918 7609057 -
scaffold_0013	microsynteny	match_part	4763020	4767623	290.0	-	.	ID=blk-393.3.Em0013g676a;Parent=blk-393;Target=g3645.t2 7604918 7609057 -
scaffold_0013	microsynteny	match	5014903	5039448	3	+	.	ID=blk-394;Name=blk-394_to_scaffold_17;Target=scaffold_17 802419 828834
scaffold_0013	microsynteny	match_part	5014903	5017218	75.9	-	.	ID=blk-394.1.Em0013g702a;Parent=blk-394;Target=g9746.t1 802419 805440 +
scaffold_0013	microsynteny	match_part	5036362	5037808	57.8	-	.	ID=blk-394.2.Em0013g704a;Parent=blk-394;Target=g9747.t1 827241 828834 -
scaffold_0013	microsynteny	match_part	5037869	5039448	61.2	-	.	ID=blk-394.3.Em0013g705a;Parent=blk-394;Target=g9747.t1 827241 828834 -
scaffold_0013	microsynteny	match	5847972	5886026	4	-	.	ID=blk-395;Name=blk-395_to_scaffold_287;Target=scaffold_287 5106 5166
scaffold_0013	microsynteny	match_part	5847972	5848970	100.0	+	.	ID=blk-395.1.Em0013g772a;Parent=blk-395;Target=g11912.t1 5166 7089 -
scaffold_0013	microsynteny	match_part	5853742	5859018	178.0	+	.	ID=blk-395.2.Em0013g773a;Parent=blk-395;Target=g11911.t1 1427 5106 -
scaffold_0013	microsynteny	match_part	5867492	5875026	176.0	+	.	ID=blk-395.3.Em0013g774a;Parent=blk-395;Target=g11911.t1 1427 5106 -
scaffold_0013	microsynteny	match_part	5881342	5886026	56.6	+	.	ID=blk-395.4.Em0013g776a;Parent=blk-395;Target=g11911.t1 1427 5106 -
scaffold_0013	microsynteny	match	6398957	6420787	3	+	.	ID=blk-396;Name=blk-396_to_scaffold_1;Target=scaffold_1 5468391 5480863
scaffold_0013	microsynteny	match_part	6398957	6402749	161.0	+	.	ID=blk-396.1.Em0013g856a;Parent=blk-396;Target=g610.t2 5468391 5480863 +
scaffold_0013	microsynteny	match_part	6409027	6416413	134.0	+	.	ID=blk-396.2.Em0013g858a;Parent=blk-396;Target=g610.t1 5468391 5480863 +
scaffold_0013	microsynteny	match_part	6417412	6420787	157.0	-	.	ID=blk-396.3.Em0013g859a;Parent=blk-396;Target=g610.t1 5468391 5480863 +
scaffold_0013	microsynteny	match	6797095	6856083	3	-	.	ID=blk-397;Name=blk-397_to_scaffold_5;Target=scaffold_5 5001034 5014102
scaffold_0013	microsynteny	match_part	6797095	6818164	189.0	-	.	ID=blk-397.1.Em0013g910a;Parent=blk-397;Target=g5475.t1 5014102 5021672 -
scaffold_0013	microsynteny	match_part	6841919	6851283	81.3	+	.	ID=blk-397.2.Em0013g912a;Parent=blk-397;Target=g5474.t1 4992404 5001034 -
scaffold_0013	microsynteny	match_part	6852439	6856083	121.0	+	.	ID=blk-397.3.Em0013g913a;Parent=blk-397;Target=g5474.t2 4992404 5001034 -
scaffold_0013	microsynteny	match	6926625	6988759	3	-	.	ID=blk-398;Name=blk-398_to_scaffold_5;Target=scaffold_5 5001034 5014102
scaffold_0013	microsynteny	match_part	6926625	6937299	158.0	-	.	ID=blk-398.1.Em0013g921a;Parent=blk-398;Target=g5475.t1 5014102 5021672 -
scaffold_0013	microsynteny	match_part	6942885	6957109	77.4	-	.	ID=blk-398.2.Em0013g922a;Parent=blk-398;Target=g5474.t2 4992404 5001034 -
scaffold_0013	microsynteny	match_part	6984337	6988759	120.0	-	.	ID=blk-398.3.Em0013g924a;Parent=blk-398;Target=g5474.t2 4992404 5001034 -
scaffold_0013	microsynteny	match	7177943	7229369	3	+	.	ID=blk-399;Name=blk-399_to_scaffold_4;Target=scaffold_4 5241275 5243738
scaffold_0013	microsynteny	match_part	7177943	7187899	44.7	-	.	ID=blk-399.1.Em0013g949a;Parent=blk-399;Target=g4585.t2 5241275 5243502 -
scaffold_0013	microsynteny	match_part	7212579	7219389	44.3	-	.	ID=blk-399.2.Em0013g951a;Parent=blk-399;Target=g4585.t1 5241275 5243738 -
scaffold_0013	microsynteny	match_part	7219656	7229369	47.0	-	.	ID=blk-399.3.Em0013g952a;Parent=blk-399;Target=g4585.t1 5241275 5243738 -
scaffold_0013	microsynteny	match	7447749	7482076	3	+	.	ID=blk-400;Name=blk-400_to_scaffold_3;Target=scaffold_3 5499248 5507589
scaffold_0013	microsynteny	match_part	7447749	7457381	53.5	+	.	ID=blk-400.1.Em0013g988a;Parent=blk-400;Target=g3426.t1 5499248 5507589 +
scaffold_0013	microsynteny	match_part	7458469	7472090	54.3	+	.	ID=blk-400.2.Em0013g989a;Parent=blk-400;Target=g3426.t2 5499248 5507589 +
scaffold_0013	microsynteny	match_part	7472329	7482076	54.3	+	.	ID=blk-400.3.Em0013g990a;Parent=blk-400;Target=g3426.t2 5499248 5507589 +
scaffold_0013	microsynteny	match	8104766	8126391	4	+	.	ID=blk-401;Name=blk-401_to_scaffold_32;Target=scaffold_32 291209 293621
scaffold_0013	microsynteny	match_part	8104766	8107191	84.7	-	.	ID=blk-401.1.Em0013g1044a;Parent=blk-401;Target=g11054.t2 291209 293621 +
scaffold_0013	microsynteny	match_part	8107299	8109281	79.0	-	.	ID=blk-401.2.Em0013g1045a;Parent=blk-401;Target=g11054.t1 291155 293621 +
scaffold_0013	microsynteny	match_part	8121856	8124261	84.7	-	.	ID=blk-401.3.Em0013g1047a;Parent=blk-401;Target=g11054.t1 291155 293621 +
scaffold_0013	microsynteny	match_part	8124394	8126391	77.4	-	.	ID=blk-401.4.Em0013g1048a;Parent=blk-401;Target=g11054.t1 291155 293621 +
scaffold_0013	microsynteny	match	8228322	8256024	3	+	.	ID=blk-402;Name=blk-402_to_scaffold_32;Target=scaffold_32 291209 293621
scaffold_0013	microsynteny	match_part	8228322	8232841	72.0	-	.	ID=blk-402.1.Em0013g1061a;Parent=blk-402;Target=g11054.t2 291209 293621 +
scaffold_0013	microsynteny	match_part	8239012	8239861	85.9	-	.	ID=blk-402.2.Em0013g1062a;Parent=blk-402;Target=g11054.t1 291155 293621 +
scaffold_0013	microsynteny	match_part	8243601	8256024	40.0	+	.	ID=blk-402.3.Em0013g1063a;Parent=blk-402;Target=g11054.t1 291155 293621 +
scaffold_0012	microsynteny	match	1240691	1288682	4	-	.	ID=blk-403;Name=blk-403_to_scaffold_3;Target=scaffold_3 7175803 7199488
scaffold_0012	microsynteny	match_part	1240691	1249448	125.0	+	.	ID=blk-403.1.Em0012g155a;Parent=blk-403;Target=g3587.t2 7199488 7208195 -
scaffold_0012	microsynteny	match_part	1252821	1264547	174.0	+	.	ID=blk-403.2.Em0012g156a;Parent=blk-403;Target=g3585.t1 7168758 7175803 -
scaffold_0012	microsynteny	match_part	1275341	1281735	102.0	+	.	ID=blk-403.3.Em0012g158a;Parent=blk-403;Target=g3587.t1 7199488 7208195 -
scaffold_0012	microsynteny	match_part	1283371	1288682	171.0	+	.	ID=blk-403.4.Em0012g160a;Parent=blk-403;Target=g3585.t1 7168758 7175803 -
scaffold_0012	microsynteny	match	4275439	4334460	3	-	.	ID=blk-404;Name=blk-404_to_scaffold_14;Target=scaffold_14 1171678 1176625
scaffold_0012	microsynteny	match_part	4275439	4298577	48.5	-	.	ID=blk-404.1.Em0012g470a;Parent=blk-404;Target=g9203.t1 1176625 1187827 +
scaffold_0012	microsynteny	match_part	4300887	4324266	219.0	+	.	ID=blk-404.2.Em0012g472a;Parent=blk-404;Target=g9202.t2 1161698 1171678 -
scaffold_0012	microsynteny	match_part	4324347	4334460	109.0	+	.	ID=blk-404.3.Em0012g473a;Parent=blk-404;Target=g9202.t2 1161698 1171678 -
scaffold_0012	microsynteny	match	6719782	6771367	3	+	.	ID=blk-405;Name=blk-405_to_scaffold_1;Target=scaffold_1 1045997 1071268
scaffold_0012	microsynteny	match_part	6719782	6725379	51.2	+	.	ID=blk-405.1.Em0012g734a;Parent=blk-405;Target=g89.t2 1045997 1071268 +
scaffold_0012	microsynteny	match_part	6743912	6749376	46.2	+	.	ID=blk-405.2.Em0012g736a;Parent=blk-405;Target=g89.t1 1046006 1071268 +
scaffold_0012	microsynteny	match_part	6761532	6771367	53.9	+	.	ID=blk-405.3.Em0012g738a;Parent=blk-405;Target=g89.t1 1046006 1071268 +
scaffold_0012	microsynteny	match	6812742	6885762	3	+	.	ID=blk-406;Name=blk-406_to_scaffold_1;Target=scaffold_1 1045997 1071268
scaffold_0012	microsynteny	match_part	6812742	6835900	60.1	+	.	ID=blk-406.1.Em0012g746a;Parent=blk-406;Target=g89.t2 1045997 1071268 +
scaffold_0012	microsynteny	match_part	6841702	6856987	58.9	+	.	ID=blk-406.2.Em0012g747a;Parent=blk-406;Target=g89.t1 1046006 1071268 +
scaffold_0012	microsynteny	match_part	6878893	6885762	68.2	-	.	ID=blk-406.3.Em0012g749a;Parent=blk-406;Target=g89.t1 1046006 1071268 +
scaffold_0012	microsynteny	match	8741467	8770747	4	+	.	ID=blk-407;Name=blk-407_to_scaffold_2;Target=scaffold_2 2861120 2869760
scaffold_0012	microsynteny	match_part	8741467	8743084	81.3	+	.	ID=blk-407.1.Em0012g985a;Parent=blk-407;Target=g1949.t1 2861120 2863644 -
scaffold_0012	microsynteny	match_part	8743777	8748458	139.0	+	.	ID=blk-407.2.Em0012g986a;Parent=blk-407;Target=g1949.t2 2861120 2864633 -
scaffold_0012	microsynteny	match_part	8750159	8762517	91.3	-	.	ID=blk-407.3.Em0012g987a;Parent=blk-407;Target=g1949.t2 2861120 2864633 -
scaffold_0012	microsynteny	match_part	8765946	8770747	133.0	-	.	ID=blk-407.4.Em0012g988a;Parent=blk-407;Target=g1950.t1 2866120 2869760 +
scaffold_0012	microsynteny	match	9275357	9287470	3	+	.	ID=blk-408;Name=blk-408_to_scaffold_3;Target=scaffold_3 3656810 3661423
scaffold_0012	microsynteny	match_part	9275357	9280500	110.0	-	.	ID=blk-408.1.Em0012g1040a;Parent=blk-408;Target=g3191.t1 3656810 3661456 -
scaffold_0012	microsynteny	match_part	9281221	9283410	45.8	-	.	ID=blk-408.2.Em0012g1041a;Parent=blk-408;Target=g3191.t2 3656810 3661423 -
scaffold_0012	microsynteny	match_part	9283530	9287470	186.0	+	.	ID=blk-408.3.Em0012g1042a;Parent=blk-408;Target=g3191.t2 3656810 3661423 -
scaffold_0011	microsynteny	match	443746	476814	6	-	.	ID=blk-409;Name=blk-409_to_scaffold_1;Target=scaffold_1 12852104 12873242
scaffold_0011	microsynteny	match_part	443746	445304	327.0	+	.	ID=blk-409.1.Em0011g93a;Parent=blk-409;Target=g1543.t1 12873242 12874213 -
scaffold_0011	microsynteny	match_part	448946	450555	263.0	+	.	ID=blk-409.2.Em0011g95a;Parent=blk-409;Target=g1540.t1 12851125 12852104 +
scaffold_0011	microsynteny	match_part	451306	454667	231.0	+	.	ID=blk-409.3.Em0011g96a;Parent=blk-409;Target=g1540.t1 12851125 12852104 +
scaffold_0011	microsynteny	match_part	458886	467374	128.0	+	.	ID=blk-409.4.Em0011g97a;Parent=blk-409;Target=g1540.t1 12851125 12852104 +
scaffold_0011	microsynteny	match_part	472686	474698	50.1	+	.	ID=blk-409.5.Em0011g98a;Parent=blk-409;Target=g1540.t1 12851125 12852104 +
scaffold_0011	microsynteny	match_part	474856	476814	90.9	+	.	ID=blk-409.6.Em0011g99a;Parent=blk-409;Target=g1540.t1 12851125 12852104 +
scaffold_0011	microsynteny	match	518276	564687	5	+	.	ID=blk-410;Name=blk-410_to_scaffold_1;Target=scaffold_1 12851125 12874213
scaffold_0011	microsynteny	match_part	518276	519803	204.0	+	.	ID=blk-410.1.Em0011g110a;Parent=blk-410;Target=g1540.t1 12851125 12852104 +
scaffold_0011	microsynteny	match_part	531256	533168	331.0	+	.	ID=blk-410.2.Em0011g112a;Parent=blk-410;Target=g1543.t1 12873242 12874213 -
scaffold_0011	microsynteny	match_part	533896	537235	88.6	+	.	ID=blk-410.3.Em0011g113a;Parent=blk-410;Target=g1543.t1 12873242 12874213 -
scaffold_0011	microsynteny	match_part	546276	555245	336.0	+	.	ID=blk-410.4.Em0011g114a;Parent=blk-410;Target=g1543.t1 12873242 12874213 -
scaffold_0011	microsynteny	match_part	561346	564687	72.0	+	.	ID=blk-410.5.Em0011g115a;Parent=blk-410;Target=g1543.t1 12873242 12874213 -
scaffold_0011	microsynteny	match	777467	804580	3	+	.	ID=blk-411;Name=blk-411_to_scaffold_7;Target=scaffold_7 3365962 3373676
scaffold_0011	microsynteny	match_part	777467	780856	356.0	-	.	ID=blk-411.1.Em0011g156a;Parent=blk-411;Target=g7025.t1 3365962 3368928 -
scaffold_0011	microsynteny	match_part	783246	792869	331.0	+	.	ID=blk-411.2.Em0011g158a;Parent=blk-411;Target=g7026.t1 3369693 3373676 +
scaffold_0011	microsynteny	match_part	793646	804580	395.0	+	.	ID=blk-411.3.Em0011g159a;Parent=blk-411;Target=g7026.t1 3369693 3373676 +
scaffold_0011	microsynteny	match	1242200	1274128	4	+	.	ID=blk-412;Name=blk-412_to_scaffold_7;Target=scaffold_7 2148401 2158686
scaffold_0011	microsynteny	match_part	1242200	1244321	87.8	+	.	ID=blk-412.1.Em0011g221a;Parent=blk-412;Target=g6893.t2 2148401 2158686 -
scaffold_0011	microsynteny	match_part	1250410	1258886	172.0	+	.	ID=blk-412.2.Em0011g223a;Parent=blk-412;Target=g6893.t1 2148401 2158686 -
scaffold_0011	microsynteny	match_part	1260370	1266120	68.9	+	.	ID=blk-412.3.Em0011g224a;Parent=blk-412;Target=g6894.t1 2163042 2166667 -
scaffold_0011	microsynteny	match_part	1266250	1274128	451.0	+	.	ID=blk-412.4.Em0011g225a;Parent=blk-412;Target=g6893.t1 2148401 2158686 -
scaffold_0011	microsynteny	match	1274714	1375760	3	+	.	ID=blk-413;Name=blk-413_to_scaffold_7;Target=scaffold_7 265269 277862
scaffold_0011	microsynteny	match_part	1274714	1312790	294.0	-	.	ID=blk-413.1.Em0011g226a;Parent=blk-413;Target=g6689.t1 265269 277380 -
scaffold_0011	microsynteny	match_part	1326668	1345690	49.7	-	.	ID=blk-413.2.Em0011g227a;Parent=blk-413;Target=g6689.t2 265269 277862 -
scaffold_0011	microsynteny	match_part	1351715	1375760	48.5	-	.	ID=blk-413.3.Em0011g228a;Parent=blk-413;Target=g6689.t2 265269 277862 -
scaffold_0011	microsynteny	match	1463130	1479714	3	+	.	ID=blk-414;Name=blk-414_to_scaffold_9;Target=scaffold_9 1167809 1173495
scaffold_0011	microsynteny	match_part	1463130	1473519	192.0	+	.	ID=blk-414.1.Em0011g239a;Parent=blk-414;Target=g7789.t2 1167809 1173495 -
scaffold_0011	microsynteny	match_part	1475410	1477849	47.8	+	.	ID=blk-414.2.Em0011g241a;Parent=blk-414;Target=g7789.t1 1167809 1173495 -
scaffold_0011	microsynteny	match_part	1477920	1479714	89.7	+	.	ID=blk-414.3.Em0011g242a;Parent=blk-414;Target=g7789.t1 1167809 1173495 -
scaffold_0011	microsynteny	match	1550860	1639051	8	+	.	ID=blk-415;Name=blk-415_to_scaffold_6;Target=scaffold_6 1577069 1606146
scaffold_0011	microsynteny	match_part	1550860	1553367	70.5	+	.	ID=blk-415.1.Em0011g251a;Parent=blk-415;Target=g6124.t1 1577069 1579551 -
scaffold_0011	microsynteny	match_part	1556090	1565554	65.5	+	.	ID=blk-415.2.Em0011g252a;Parent=blk-415;Target=g6126.t1 1602108 1606146 -
scaffold_0011	microsynteny	match_part	1569520	1571218	95.5	+	.	ID=blk-415.3.Em0011g254a;Parent=blk-415;Target=g6126.t1 1602108 1606146 -
scaffold_0011	microsynteny	match_part	1573004	1573490	79.0	-	.	ID=blk-415.4.Em0011g255a;Parent=blk-415;Target=g6126.t1 1602108 1606146 -
scaffold_0011	microsynteny	match_part	1576696	1595060	131.0	-	.	ID=blk-415.5.Em0011g256a;Parent=blk-415;Target=g6126.t1 1602108 1606146 -
scaffold_0011	microsynteny	match_part	1612441	1615543	119.0	-	.	ID=blk-415.6.Em0011g258a;Parent=blk-415;Target=g6126.t1 1602108 1606146 -
scaffold_0011	microsynteny	match_part	1616120	1634383	87.4	-	.	ID=blk-415.7.Em0011g259a;Parent=blk-415;Target=g6126.t1 1602108 1606146 -
scaffold_0011	microsynteny	match_part	1637103	1639051	129.0	+	.	ID=blk-415.8.Em0011g260a;Parent=blk-415;Target=g6126.t1 1602108 1606146 -
scaffold_0011	microsynteny	match	1726383	1771055	4	+	.	ID=blk-416;Name=blk-416_to_scaffold_6;Target=scaffold_6 1577069 1606146
scaffold_0011	microsynteny	match_part	1726383	1733413	123.0	+	.	ID=blk-416.1.Em0011g270a;Parent=blk-416;Target=g6124.t1 1577069 1579551 -
scaffold_0011	microsynteny	match_part	1737503	1741774	117.0	+	.	ID=blk-416.2.Em0011g271a;Parent=blk-416;Target=g6126.t1 1602108 1606146 -
scaffold_0011	microsynteny	match_part	1757113	1761172	132.0	+	.	ID=blk-416.3.Em0011g273a;Parent=blk-416;Target=g6126.t1 1602108 1606146 -
scaffold_0011	microsynteny	match_part	1770303	1771055	79.0	+	.	ID=blk-416.4.Em0011g275a;Parent=blk-416;Target=g6126.t1 1602108 1606146 -
scaffold_0011	microsynteny	match	2215241	2254602	3	-	.	ID=blk-417;Name=blk-417_to_scaffold_287;Target=scaffold_287 5106 5166
scaffold_0011	microsynteny	match_part	2215241	2216820	97.1	+	.	ID=blk-417.1.Em0011g340a;Parent=blk-417;Target=g11912.t1 5166 7089 -
scaffold_0011	microsynteny	match_part	2218095	2221081	99.4	-	.	ID=blk-417.2.Em0011g341a;Parent=blk-417;Target=g11911.t1 1427 5106 -
scaffold_0011	microsynteny	match_part	2250391	2254602	75.5	+	.	ID=blk-417.3.Em0011g344a;Parent=blk-417;Target=g11911.t1 1427 5106 -
scaffold_0011	microsynteny	match	3725335	3769211	3	+	.	ID=blk-418;Name=blk-418_to_scaffold_7;Target=scaffold_7 2255979 2286183
scaffold_0011	microsynteny	match_part	3725335	3729454	261.0	-	.	ID=blk-418.1.Em0011g491a;Parent=blk-418;Target=g6907.t1 2255979 2258281 -
scaffold_0011	microsynteny	match_part	3730624	3746233	70.5	+	.	ID=blk-418.2.Em0011g492a;Parent=blk-418;Target=g6909.t1 2278952 2286183 -
scaffold_0011	microsynteny	match_part	3756934	3769211	744.0	+	.	ID=blk-418.3.Em0011g494a;Parent=blk-418;Target=g6909.t1 2278952 2286183 -
scaffold_0011	microsynteny	match	3769434	3809574	3	+	.	ID=blk-419;Name=blk-419_to_scaffold_35;Target=scaffold_35 124617 137981
scaffold_0011	microsynteny	match_part	3769434	3775930	214.0	+	.	ID=blk-419.1.Em0011g495a;Parent=blk-419;Target=g11181.t2 124617 137981 +
scaffold_0011	microsynteny	match_part	3779754	3797549	56.2	+	.	ID=blk-419.2.Em0011g497a;Parent=blk-419;Target=g11181.t1 124614 137981 +
scaffold_0011	microsynteny	match_part	3802194	3809574	78.2	+	.	ID=blk-419.3.Em0011g498a;Parent=blk-419;Target=g11181.t1 124614 137981 +
scaffold_0011	microsynteny	match	4345260	4377080	3	-	.	ID=blk-420;Name=blk-420_to_scaffold_12;Target=scaffold_12 1691832 1693529
scaffold_0011	microsynteny	match_part	4345260	4346300	44.3	-	.	ID=blk-420.1.Em0011g549a;Parent=blk-420;Target=g8854.t1 1693529 1698569 +
scaffold_0011	microsynteny	match_part	4356150	4361400	50.1	-	.	ID=blk-420.2.Em0011g551a;Parent=blk-420;Target=g8853.t1 1685576 1691832 +
scaffold_0011	microsynteny	match_part	4373070	4377080	48.9	-	.	ID=blk-420.3.Em0011g552a;Parent=blk-420;Target=g8853.t2 1685576 1691832 +
scaffold_0011	microsynteny	match	5219443	5259658	3	+	.	ID=blk-421;Name=blk-421_to_scaffold_7;Target=scaffold_7 225424 231903
scaffold_0011	microsynteny	match_part	5219443	5224778	114.0	-	.	ID=blk-421.1.Em0011g648a;Parent=blk-421;Target=g6686.t2 225424 231903 +
scaffold_0011	microsynteny	match_part	5235627	5241228	50.1	-	.	ID=blk-421.2.Em0011g650a;Parent=blk-421;Target=g6686.t1 225424 231903 +
scaffold_0011	microsynteny	match_part	5247576	5259658	79.7	-	.	ID=blk-421.3.Em0011g652a;Parent=blk-421;Target=g6686.t1 225424 231903 +
scaffold_0011	microsynteny	match	5295028	5317482	3	+	.	ID=blk-422;Name=blk-422_to_scaffold_24;Target=scaffold_24 560457 564724
scaffold_0011	microsynteny	match_part	5295028	5300122	50.4	+	.	ID=blk-422.1.Em0011g659a;Parent=blk-422;Target=g10536.t1 560457 564724 +
scaffold_0011	microsynteny	match_part	5305418	5309977	65.1	+	.	ID=blk-422.2.Em0011g660a;Parent=blk-422;Target=g10536.t2 560460 564724 +
scaffold_0011	microsynteny	match_part	5311738	5317482	67.0	+	.	ID=blk-422.3.Em0011g661a;Parent=blk-422;Target=g10536.t2 560460 564724 +
scaffold_0011	microsynteny	match	6220648	6338263	5	+	.	ID=blk-423;Name=blk-423_to_scaffold_7;Target=scaffold_7 265269 277862
scaffold_0011	microsynteny	match_part	6220648	6233708	343.0	+	.	ID=blk-423.1.Em0011g764a;Parent=blk-423;Target=g6689.t1 265269 277380 -
scaffold_0011	microsynteny	match_part	6246348	6263460	125.0	+	.	ID=blk-423.2.Em0011g766a;Parent=blk-423;Target=g6689.t2 265269 277862 -
scaffold_0011	microsynteny	match_part	6264538	6280946	114.0	+	.	ID=blk-423.3.Em0011g767a;Parent=blk-423;Target=g6689.t2 265269 277862 -
scaffold_0011	microsynteny	match_part	6294128	6308945	127.0	+	.	ID=blk-423.4.Em0011g769a;Parent=blk-423;Target=g6689.t2 265269 277862 -
scaffold_0011	microsynteny	match_part	6309628	6338263	141.0	+	.	ID=blk-423.5.Em0011g770a;Parent=blk-423;Target=g6689.t2 265269 277862 -
scaffold_0011	microsynteny	match	6526908	6560880	3	-	.	ID=blk-424;Name=blk-424_to_scaffold_9;Target=scaffold_9 926424 941730
scaffold_0011	microsynteny	match_part	6526908	6529877	235.0	-	.	ID=blk-424.1.Em0011g793a;Parent=blk-424;Target=g7763.t1 941730 943758 +
scaffold_0011	microsynteny	match_part	6529977	6531054	201.0	+	.	ID=blk-424.2.Em0011g794a;Parent=blk-424;Target=g7760.t2 914664 926424 -
scaffold_0011	microsynteny	match_part	6536947	6560880	90.9	+	.	ID=blk-424.3.Em0011g796a;Parent=blk-424;Target=g7760.t2 914664 926424 -
scaffold_0011	microsynteny	match	8141392	8182898	3	-	.	ID=blk-425;Name=blk-425_to_scaffold_1;Target=scaffold_1 2999149 3004848
scaffold_0011	microsynteny	match_part	8141392	8143274	140.0	-	.	ID=blk-425.1.Em0011g1008a;Parent=blk-425;Target=g335.t1 3004848 3006359 +
scaffold_0011	microsynteny	match_part	8154599	8155384	97.8	-	.	ID=blk-425.2.Em0011g1009a;Parent=blk-425;Target=g333.t1 2994730 2996223 -
scaffold_0011	microsynteny	match_part	8180274	8182898	132.0	+	.	ID=blk-425.3.Em0011g1011a;Parent=blk-425;Target=g334.t1 2997608 2999149 +
scaffold_0011	microsynteny	match	8513694	8524818	4	-	.	ID=blk-426;Name=blk-426_to_scaffold_10;Target=scaffold_10 2268415 2269746
scaffold_0011	microsynteny	match_part	8513694	8517518	206.0	-	.	ID=blk-426.1.Em0011g1050a;Parent=blk-426;Target=g8305.t1 2269746 2271189 -
scaffold_0011	microsynteny	match_part	8517569	8518548	80.1	-	.	ID=blk-426.2.Em0011g1051a;Parent=blk-426;Target=g8306.t1 2275713 2276036 -
scaffold_0011	microsynteny	match_part	8518658	8524042	110.0	+	.	ID=blk-426.3.Em0011g1052a;Parent=blk-426;Target=g8308.t1 2285225 2290744 +
scaffold_0011	microsynteny	match_part	8524051	8524818	41.2	-	.	ID=blk-426.4.Em0011g1053a;Parent=blk-426;Target=g8304.t1 2266210 2268415 +
scaffold_0011	microsynteny	match	8533546	8582818	3	+	.	ID=blk-427;Name=blk-427_to_scaffold_7;Target=scaffold_7 265269 277862
scaffold_0011	microsynteny	match_part	8533546	8545108	325.0	-	.	ID=blk-427.1.Em0011g1057a;Parent=blk-427;Target=g6689.t1 265269 277380 -
scaffold_0011	microsynteny	match_part	8554647	8571568	330.0	-	.	ID=blk-427.2.Em0011g1059a;Parent=blk-427;Target=g6689.t2 265269 277862 -
scaffold_0011	microsynteny	match_part	8574748	8582818	105.0	-	.	ID=blk-427.3.Em0011g1061a;Parent=blk-427;Target=g6689.t2 265269 277862 -
scaffold_0011	microsynteny	match	8768268	8867459	6	+	.	ID=blk-428;Name=blk-428_to_scaffold_7;Target=scaffold_7 265269 277862
scaffold_0011	microsynteny	match_part	8768268	8788729	369.0	+	.	ID=blk-428.1.Em0011g1083a;Parent=blk-428;Target=g6689.t1 265269 277380 -
scaffold_0011	microsynteny	match_part	8799588	8808063	52.4	+	.	ID=blk-428.2.Em0011g1084a;Parent=blk-428;Target=g6689.t2 265269 277862 -
scaffold_0011	microsynteny	match_part	8817118	8826522	52.8	+	.	ID=blk-428.3.Em0011g1086a;Parent=blk-428;Target=g6689.t2 265269 277862 -
scaffold_0011	microsynteny	match_part	8831218	8833069	117.0	+	.	ID=blk-428.4.Em0011g1088a;Parent=blk-428;Target=g6689.t2 265269 277862 -
scaffold_0011	microsynteny	match_part	8836738	8844307	65.1	+	.	ID=blk-428.5.Em0011g1089a;Parent=blk-428;Target=g6689.t2 265269 277862 -
scaffold_0011	microsynteny	match_part	8858118	8867459	107.0	+	.	ID=blk-428.6.Em0011g1091a;Parent=blk-428;Target=g6689.t2 265269 277862 -
scaffold_0011	microsynteny	match	8967358	8989843	3	+	.	ID=blk-429;Name=blk-429_to_scaffold_1;Target=scaffold_1 2151315 2158151
scaffold_0011	microsynteny	match_part	8967358	8973435	115.0	+	.	ID=blk-429.1.Em0011g1108a;Parent=blk-429;Target=g225.t2 2151315 2158151 -
scaffold_0011	microsynteny	match_part	8977758	8987642	80.5	+	.	ID=blk-429.2.Em0011g1109a;Parent=blk-429;Target=g225.t1 2151315 2158151 -
scaffold_0011	microsynteny	match_part	8987698	8989843	70.5	+	.	ID=blk-429.3.Em0011g1110a;Parent=blk-429;Target=g225.t1 2151315 2158151 -
scaffold_0011	microsynteny	match	8967358	8989843	3	+	.	ID=blk-430;Name=blk-430_to_scaffold_1;Target=scaffold_1 2151315 2158151
scaffold_0011	microsynteny	match_part	8967358	8973435	114.0	+	.	ID=blk-430.1.Em0011g1108a;Parent=blk-430;Target=g225.t1 2151315 2158151 -
scaffold_0011	microsynteny	match_part	8977758	8987642	80.9	+	.	ID=blk-430.2.Em0011g1109a;Parent=blk-430;Target=g225.t2 2151315 2158151 -
scaffold_0011	microsynteny	match_part	8987698	8989843	70.5	+	.	ID=blk-430.3.Em0011g1110a;Parent=blk-430;Target=g225.t2 2151315 2158151 -
scaffold_0011	microsynteny	match	8967358	8989843	3	+	.	ID=blk-431;Name=blk-431_to_scaffold_3;Target=scaffold_3 9171972 9176311
scaffold_0011	microsynteny	match_part	8967358	8973435	99.8	+	.	ID=blk-431.1.Em0011g1108a;Parent=blk-431;Target=g3831.t2 9171972 9176311 +
scaffold_0011	microsynteny	match_part	8977758	8987642	86.3	+	.	ID=blk-431.2.Em0011g1109a;Parent=blk-431;Target=g3831.t1 9169808 9176311 +
scaffold_0011	microsynteny	match_part	8987698	8989843	45.1	+	.	ID=blk-431.3.Em0011g1110a;Parent=blk-431;Target=g3831.t1 9169808 9176311 +
scaffold_0011	microsynteny	match	8967358	8989843	3	+	.	ID=blk-432;Name=blk-432_to_scaffold_3;Target=scaffold_3 1472671 1476407
scaffold_0011	microsynteny	match_part	8967358	8973435	99.0	+	.	ID=blk-432.1.Em0011g1108a;Parent=blk-432;Target=g2942.t1 1472671 1476407 +
scaffold_0011	microsynteny	match_part	8977758	8987642	92.4	+	.	ID=blk-432.2.Em0011g1109a;Parent=blk-432;Target=g2942.t2 1472623 1476407 +
scaffold_0011	microsynteny	match_part	8987698	8989843	53.5	+	.	ID=blk-432.3.Em0011g1110a;Parent=blk-432;Target=g2942.t2 1472623 1476407 +
scaffold_0011	microsynteny	match	8967358	8989843	3	+	.	ID=blk-433;Name=blk-433_to_scaffold_3;Target=scaffold_3 1472623 1476407
scaffold_0011	microsynteny	match_part	8967358	8973435	98.2	+	.	ID=blk-433.1.Em0011g1108a;Parent=blk-433;Target=g2942.t2 1472623 1476407 +
scaffold_0011	microsynteny	match_part	8977758	8987642	92.8	+	.	ID=blk-433.2.Em0011g1109a;Parent=blk-433;Target=g2942.t1 1472671 1476407 +
scaffold_0011	microsynteny	match_part	8987698	8989843	53.5	+	.	ID=blk-433.3.Em0011g1110a;Parent=blk-433;Target=g2942.t1 1472671 1476407 +
scaffold_0011	microsynteny	match	8967358	8989843	3	+	.	ID=blk-434;Name=blk-434_to_scaffold_1;Target=scaffold_1 9709852 9715998
scaffold_0011	microsynteny	match_part	8967358	8973435	97.4	+	.	ID=blk-434.1.Em0011g1108a;Parent=blk-434;Target=g1155.t2 9709852 9715956 -
scaffold_0011	microsynteny	match_part	8977758	8987642	73.9	+	.	ID=blk-434.2.Em0011g1109a;Parent=blk-434;Target=g1155.t1 9709852 9715998 -
[truncated: 391 more rows]
