# Supplementary material for: Tracing animal genomic evolution with the chromosomal-level assembly of the freshwater sponge Ephydatia muelleri
Source: Nat Commun. 2020 Jul 27;11:3676. doi: 10.1038/s41467-020-17397-w (PMC7385117; doi:10.1038/s41467-020-17397-w)
Supplement: Supplementary file 8 — Supplementary Data 4 [file 41467_2020_17397_MOESM8_ESM.zip › Supplementary_Data_4_Synteny_analyses_plots_scripts/microsynteny_gff/prots_vs_Nve2_microsynteny.gff]

scaffold_0299	microsynteny	match	8468	31756	3	+	.	ID=blk-1;Name=blk-1_to_scaffold_12;Target=scaffold_12 1088384 1104696
scaffold_0299	microsynteny	match_part	8468	11626	146.0	-	.	ID=blk-1.1.Em0299g2a;Parent=blk-1;Target=NVE2153 1088384 1093416 -
scaffold_0299	microsynteny	match_part	17447	20076	99.0	-	.	ID=blk-1.2.Em0299g4a;Parent=blk-1;Target=NVE2154 1101380 1104696 -
scaffold_0299	microsynteny	match_part	28839	31756	71.6	-	.	ID=blk-1.3.Em0299g5a;Parent=blk-1;Target=NVE2154 1101380 1104696 -
scaffold_0004	microsynteny	match	113570	128493	3	-	.	ID=blk-2;Name=blk-2_to_scaffold_44;Target=scaffold_44 897488 900791
scaffold_0004	microsynteny	match_part	113570	116949	266.0	-	.	ID=blk-2.1.Em0004g19a;Parent=blk-2;Target=NVE17669 900791 908688 -
scaffold_0004	microsynteny	match_part	117049	123743	214.0	+	.	ID=blk-2.2.Em0004g20a;Parent=blk-2;Target=NVE17667 881688 897488 -
scaffold_0004	microsynteny	match_part	123799	128493	160.0	+	.	ID=blk-2.3.Em0004g21a;Parent=blk-2;Target=NVE17667 881688 897488 -
scaffold_0004	microsynteny	match	1664372	1726940	4	+	.	ID=blk-3;Name=blk-3_to_scaffold_164;Target=scaffold_164 164712 171429
scaffold_0004	microsynteny	match_part	1664372	1667970	161.0	-	.	ID=blk-3.1.Em0004g231a;Parent=blk-3;Target=NVE5778 164712 167783 -
scaffold_0004	microsynteny	match_part	1677927	1692600	79.3	-	.	ID=blk-3.2.Em0004g233a;Parent=blk-3;Target=NVE5779 168834 171429 +
scaffold_0004	microsynteny	match_part	1712654	1715730	65.5	-	.	ID=blk-3.3.Em0004g235a;Parent=blk-3;Target=NVE5779 168834 171429 +
scaffold_0004	microsynteny	match_part	1723945	1726940	49.7	-	.	ID=blk-3.4.Em0004g237a;Parent=blk-3;Target=NVE5779 168834 171429 +
scaffold_0004	microsynteny	match	2228102	2263622	3	+	.	ID=blk-4;Name=blk-4_to_scaffold_195;Target=scaffold_195 224797 246723
scaffold_0004	microsynteny	match_part	2228102	2230026	169.0	+	.	ID=blk-4.1.Em0004g304a;Parent=blk-4;Target=NVE7774 224797 236261 +
scaffold_0004	microsynteny	match_part	2230102	2235353	53.1	+	.	ID=blk-4.2.Em0004g305a;Parent=blk-4;Target=NVE7775 237427 246723 +
scaffold_0004	microsynteny	match_part	2252362	2263622	53.9	-	.	ID=blk-4.3.Em0004g306a;Parent=blk-4;Target=NVE7775 237427 246723 +
scaffold_0004	microsynteny	match	2491172	2538283	5	+	.	ID=blk-5;Name=blk-5_to_scaffold_12;Target=scaffold_12 1368087 1389600
scaffold_0004	microsynteny	match_part	2491172	2492824	69.3	+	.	ID=blk-5.1.Em0004g342a;Parent=blk-5;Target=NVE2193 1368087 1378300 -
scaffold_0004	microsynteny	match_part	2501276	2508559	70.9	+	.	ID=blk-5.2.Em0004g343a;Parent=blk-5;Target=NVE2194 1379331 1389600 +
scaffold_0004	microsynteny	match_part	2520476	2522801	77.0	+	.	ID=blk-5.3.Em0004g345a;Parent=blk-5;Target=NVE2194 1379331 1389600 +
scaffold_0004	microsynteny	match_part	2524216	2531818	55.8	+	.	ID=blk-5.4.Em0004g346a;Parent=blk-5;Target=NVE2194 1379331 1389600 +
scaffold_0004	microsynteny	match_part	2535256	2538283	82.4	+	.	ID=blk-5.5.Em0004g347a;Parent=blk-5;Target=NVE2194 1379331 1389600 +
scaffold_0004	microsynteny	match	2587150	2602065	4	+	.	ID=blk-6;Name=blk-6_to_scaffold_61;Target=scaffold_61 931222 948847
scaffold_0004	microsynteny	match_part	2587150	2589176	72.8	-	.	ID=blk-6.1.Em0004g356a;Parent=blk-6;Target=NVE21297 931222 933880 -
scaffold_0004	microsynteny	match_part	2589227	2592676	82.4	-	.	ID=blk-6.2.Em0004g357a;Parent=blk-6;Target=NVE21298 934051 943540 -
scaffold_0004	microsynteny	match_part	2595486	2597219	100.0	+	.	ID=blk-6.3.Em0004g358a;Parent=blk-6;Target=NVE21299 943931 948847 +
scaffold_0004	microsynteny	match_part	2600796	2602065	152.0	+	.	ID=blk-6.4.Em0004g359a;Parent=blk-6;Target=NVE21299 943931 948847 +
scaffold_0004	microsynteny	match	2617677	2671866	7	+	.	ID=blk-7;Name=blk-7_to_scaffold_12;Target=scaffold_12 1368087 1389600
scaffold_0004	microsynteny	match_part	2617677	2619876	157.0	-	.	ID=blk-7.1.Em0004g361a;Parent=blk-7;Target=NVE2193 1368087 1378300 -
scaffold_0004	microsynteny	match_part	2624122	2631786	211.0	-	.	ID=blk-7.2.Em0004g362a;Parent=blk-7;Target=NVE2194 1379331 1389600 +
scaffold_0004	microsynteny	match_part	2633847	2636146	72.8	-	.	ID=blk-7.3.Em0004g363a;Parent=blk-7;Target=NVE2194 1379331 1389600 +
scaffold_0004	microsynteny	match_part	2648564	2653326	68.9	-	.	ID=blk-7.4.Em0004g365a;Parent=blk-7;Target=NVE2194 1379331 1389600 +
scaffold_0004	microsynteny	match_part	2658006	2659476	43.1	+	.	ID=blk-7.5.Em0004g366a;Parent=blk-7;Target=NVE2194 1379331 1389600 +
scaffold_0004	microsynteny	match_part	2662553	2666796	45.8	-	.	ID=blk-7.6.Em0004g367a;Parent=blk-7;Target=NVE2194 1379331 1389600 +
scaffold_0004	microsynteny	match_part	2669567	2671866	69.3	-	.	ID=blk-7.7.Em0004g368a;Parent=blk-7;Target=NVE2194 1379331 1389600 +
scaffold_0004	microsynteny	match	5491309	5516437	3	+	.	ID=blk-8;Name=blk-8_to_scaffold_12;Target=scaffold_12 1368087 1389600
scaffold_0004	microsynteny	match_part	5491309	5493587	184.0	-	.	ID=blk-8.1.Em0004g709a;Parent=blk-8;Target=NVE2193 1368087 1378300 -
scaffold_0004	microsynteny	match_part	5500883	5503207	67.8	-	.	ID=blk-8.2.Em0004g710a;Parent=blk-8;Target=NVE2194 1379331 1389600 +
scaffold_0004	microsynteny	match_part	5512199	5516437	76.3	-	.	ID=blk-8.3.Em0004g711a;Parent=blk-8;Target=NVE2194 1379331 1389600 +
scaffold_0004	microsynteny	match	6287195	6318886	3	+	.	ID=blk-9;Name=blk-9_to_scaffold_12;Target=scaffold_12 1088384 1104696
scaffold_0004	microsynteny	match_part	6287195	6291019	231.0	-	.	ID=blk-9.1.Em0004g802a;Parent=blk-9;Target=NVE2153 1088384 1093416 -
scaffold_0004	microsynteny	match_part	6301829	6303588	49.7	+	.	ID=blk-9.2.Em0004g804a;Parent=blk-9;Target=NVE2154 1101380 1104696 -
scaffold_0004	microsynteny	match_part	6317289	6318886	80.1	+	.	ID=blk-9.3.Em0004g806a;Parent=blk-9;Target=NVE2154 1101380 1104696 -
scaffold_0004	microsynteny	match	6419769	6490799	5	+	.	ID=blk-10;Name=blk-10_to_scaffold_230;Target=scaffold_230 105527 124287
scaffold_0004	microsynteny	match_part	6419769	6422440	191.0	+	.	ID=blk-10.1.Em0004g821a;Parent=blk-10;Target=NVE10008 105527 114135 -
scaffold_0004	microsynteny	match_part	6433009	6441125	102.0	+	.	ID=blk-10.2.Em0004g822a;Parent=blk-10;Target=NVE10011 121776 124287 +
scaffold_0004	microsynteny	match_part	6450129	6454954	72.0	+	.	ID=blk-10.3.Em0004g823a;Parent=blk-10;Target=NVE10011 121776 124287 +
scaffold_0004	microsynteny	match_part	6463589	6466020	100.0	+	.	ID=blk-10.4.Em0004g825a;Parent=blk-10;Target=NVE10011 121776 124287 +
scaffold_0004	microsynteny	match_part	6486510	6490799	102.0	-	.	ID=blk-10.5.Em0004g827a;Parent=blk-10;Target=NVE10011 121776 124287 +
scaffold_0004	microsynteny	match	6758349	6794618	3	+	.	ID=blk-11;Name=blk-11_to_scaffold_230;Target=scaffold_230 105527 124287
scaffold_0004	microsynteny	match_part	6758349	6760594	211.0	+	.	ID=blk-11.1.Em0004g863a;Parent=blk-11;Target=NVE10008 105527 114135 -
scaffold_0004	microsynteny	match_part	6774930	6777874	102.0	+	.	ID=blk-11.2.Em0004g864a;Parent=blk-11;Target=NVE10011 121776 124287 +
scaffold_0004	microsynteny	match_part	6792310	6794618	96.7	+	.	ID=blk-11.3.Em0004g866a;Parent=blk-11;Target=NVE10011 121776 124287 +
scaffold_0004	microsynteny	match	6818930	6942798	8	-	.	ID=blk-12;Name=blk-12_to_scaffold_164;Target=scaffold_164 167783 168834
scaffold_0004	microsynteny	match_part	6818930	6826625	160.0	+	.	ID=blk-12.1.Em0004g870a;Parent=blk-12;Target=NVE5779 168834 171429 +
scaffold_0004	microsynteny	match_part	6836890	6840707	50.1	+	.	ID=blk-12.2.Em0004g872a;Parent=blk-12;Target=NVE5778 164712 167783 -
scaffold_0004	microsynteny	match_part	6851040	6853772	90.1	+	.	ID=blk-12.3.Em0004g874a;Parent=blk-12;Target=NVE5778 164712 167783 -
scaffold_0004	microsynteny	match_part	6877940	6881162	74.7	+	.	ID=blk-12.4.Em0004g877a;Parent=blk-12;Target=NVE5778 164712 167783 -
scaffold_0004	microsynteny	match_part	6889690	6895142	68.2	+	.	ID=blk-12.5.Em0004g878a;Parent=blk-12;Target=NVE5778 164712 167783 -
scaffold_0004	microsynteny	match_part	6906760	6909050	69.7	+	.	ID=blk-12.6.Em0004g880a;Parent=blk-12;Target=NVE5778 164712 167783 -
scaffold_0004	microsynteny	match_part	6922310	6931513	68.9	+	.	ID=blk-12.7.Em0004g881a;Parent=blk-12;Target=NVE5778 164712 167783 -
scaffold_0004	microsynteny	match_part	6940050	6942798	75.1	+	.	ID=blk-12.8.Em0004g883a;Parent=blk-12;Target=NVE5778 164712 167783 -
scaffold_0004	microsynteny	match	8809658	8855906	4	+	.	ID=blk-13;Name=blk-13_to_scaffold_230;Target=scaffold_230 105527 124287
scaffold_0004	microsynteny	match_part	8809658	8811902	188.0	+	.	ID=blk-13.1.Em0004g1085a;Parent=blk-13;Target=NVE10008 105527 114135 -
scaffold_0004	microsynteny	match_part	8821358	8823852	81.6	+	.	ID=blk-13.2.Em0004g1087a;Parent=blk-13;Target=NVE10011 121776 124287 +
scaffold_0004	microsynteny	match_part	8830078	8834688	71.2	+	.	ID=blk-13.3.Em0004g1089a;Parent=blk-13;Target=NVE10011 121776 124287 +
scaffold_0004	microsynteny	match_part	8850588	8855906	71.2	+	.	ID=blk-13.4.Em0004g1091a;Parent=blk-13;Target=NVE10011 121776 124287 +
scaffold_0004	microsynteny	match	8883408	8930754	5	+	.	ID=blk-14;Name=blk-14_to_scaffold_230;Target=scaffold_230 105527 124287
scaffold_0004	microsynteny	match_part	8883408	8885938	182.0	+	.	ID=blk-14.1.Em0004g1095a;Parent=blk-14;Target=NVE10008 105527 114135 -
scaffold_0004	microsynteny	match_part	8898068	8902462	82.0	+	.	ID=blk-14.2.Em0004g1097a;Parent=blk-14;Target=NVE10011 121776 124287 +
scaffold_0004	microsynteny	match_part	8909198	8914262	83.2	+	.	ID=blk-14.3.Em0004g1099a;Parent=blk-14;Target=NVE10011 121776 124287 +
scaffold_0004	microsynteny	match_part	8923038	8925320	73.6	+	.	ID=blk-14.4.Em0004g1101a;Parent=blk-14;Target=NVE10011 121776 124287 +
scaffold_0004	microsynteny	match_part	8927428	8930754	85.5	+	.	ID=blk-14.5.Em0004g1102a;Parent=blk-14;Target=NVE10011 121776 124287 +
scaffold_0004	microsynteny	match	9918611	9962569	5	-	.	ID=blk-15;Name=blk-15_to_scaffold_144;Target=scaffold_144 115975 117798
scaffold_0004	microsynteny	match_part	9918611	9921259	57.0	-	.	ID=blk-15.1.Em0004g1218a;Parent=blk-15;Target=NVE4218 117798 138575 -
scaffold_0004	microsynteny	match_part	9936352	9937339	110.0	-	.	ID=blk-15.2.Em0004g1221a;Parent=blk-15;Target=NVE4216 112588 115975 -
scaffold_0004	microsynteny	match_part	9937390	9947019	57.0	-	.	ID=blk-15.3.Em0004g1222a;Parent=blk-15;Target=NVE4214 92967 96455 -
scaffold_0004	microsynteny	match_part	9948189	9960883	55.1	+	.	ID=blk-15.4.Em0004g1223a;Parent=blk-15;Target=NVE4214 92967 96455 -
scaffold_0004	microsynteny	match_part	9961189	9962569	75.1	+	.	ID=blk-15.5.Em0004g1224a;Parent=blk-15;Target=NVE4216 112588 115975 -
scaffold_0004	microsynteny	match	13476347	13516535	3	-	.	ID=blk-16;Name=blk-16_to_scaffold_141;Target=scaffold_141 291590 291646
scaffold_0004	microsynteny	match_part	13476347	13484405	229.0	-	.	ID=blk-16.1.Em0004g1648a;Parent=blk-16;Target=NVE4018 291646 294997 +
scaffold_0004	microsynteny	match_part	13489255	13494790	308.0	+	.	ID=blk-16.2.Em0004g1649a;Parent=blk-16;Target=NVE4017 239076 291590 +
scaffold_0004	microsynteny	match_part	13509106	13516535	1075.0	-	.	ID=blk-16.3.Em0004g1652a;Parent=blk-16;Target=NVE4017 239076 291590 +
scaffold_0004	microsynteny	match	13685928	13703475	3	+	.	ID=blk-17;Name=blk-17_to_scaffold_5;Target=scaffold_5 1711243 1729988
scaffold_0004	microsynteny	match_part	13685928	13692415	253.0	-	.	ID=blk-17.1.Em0004g1678a;Parent=blk-17;Target=NVE19046 1711243 1719668 -
scaffold_0004	microsynteny	match_part	13692955	13698999	59.7	+	.	ID=blk-17.2.Em0004g1679a;Parent=blk-17;Target=NVE19047 1720219 1729988 -
scaffold_0004	microsynteny	match_part	13699096	13703475	114.0	-	.	ID=blk-17.3.Em0004g1680a;Parent=blk-17;Target=NVE19047 1720219 1729988 -
scaffold_0005	microsynteny	match	1467939	1505112	3	-	.	ID=blk-18;Name=blk-18_to_scaffold_71;Target=scaffold_71 845205 855332
scaffold_0005	microsynteny	match_part	1467939	1476052	52.4	-	.	ID=blk-18.1.Em0005g213a;Parent=blk-18;Target=NVE22764 855332 882530 -
scaffold_0005	microsynteny	match_part	1486242	1501156	77.4	+	.	ID=blk-18.2.Em0005g215a;Parent=blk-18;Target=NVE22759 827600 834540 -
scaffold_0005	microsynteny	match_part	1502476	1505112	61.6	-	.	ID=blk-18.3.Em0005g216a;Parent=blk-18;Target=NVE22762 841521 845205 +
scaffold_0005	microsynteny	match	7643105	7713650	6	-	.	ID=blk-19;Name=blk-19_to_scaffold_70;Target=scaffold_70 941453 941774
scaffold_0005	microsynteny	match_part	7643105	7645910	79.7	-	.	ID=blk-19.1.Em0005g895a;Parent=blk-19;Target=NVE22624 941774 947957 +
scaffold_0005	microsynteny	match_part	7655112	7657770	74.3	-	.	ID=blk-19.2.Em0005g897a;Parent=blk-19;Target=NVE22623 932584 941453 +
scaffold_0005	microsynteny	match_part	7666725	7669800	78.6	-	.	ID=blk-19.3.Em0005g899a;Parent=blk-19;Target=NVE22623 932584 941453 +
scaffold_0005	microsynteny	match_part	7689355	7694620	73.2	-	.	ID=blk-19.4.Em0005g902a;Parent=blk-19;Target=NVE22623 932584 941453 +
scaffold_0005	microsynteny	match_part	7700677	7703960	67.8	-	.	ID=blk-19.5.Em0005g904a;Parent=blk-19;Target=NVE22623 932584 941453 +
scaffold_0005	microsynteny	match_part	7706251	7713650	59.7	-	.	ID=blk-19.6.Em0005g905a;Parent=blk-19;Target=NVE22623 932584 941453 +
scaffold_0005	microsynteny	match	11157688	11210831	3	+	.	ID=blk-20;Name=blk-20_to_scaffold_26;Target=scaffold_26 577601 590999
scaffold_0005	microsynteny	match_part	11157688	11160491	193.0	-	.	ID=blk-20.1.Em0005g1330a;Parent=blk-20;Target=NVE11277 577601 583089 -
scaffold_0005	microsynteny	match_part	11174242	11181671	256.0	-	.	ID=blk-20.2.Em0005g1331a;Parent=blk-20;Target=NVE11278 583211 590999 -
scaffold_0005	microsynteny	match_part	11208030	11210831	70.5	-	.	ID=blk-20.3.Em0005g1333a;Parent=blk-20;Target=NVE11278 583211 590999 -
scaffold_0005	microsynteny	match	12256444	12293818	3	-	.	ID=blk-21;Name=blk-21_to_scaffold_63;Target=scaffold_63 177015 180327
scaffold_0005	microsynteny	match_part	12256444	12259568	241.0	+	.	ID=blk-21.1.Em0005g1456a;Parent=blk-21;Target=NVE21512 180327 191885 -
scaffold_0005	microsynteny	match_part	12262874	12274627	62.0	+	.	ID=blk-21.2.Em0005g1458a;Parent=blk-21;Target=NVE21511 157326 177015 -
scaffold_0005	microsynteny	match_part	12276694	12293818	53.1	+	.	ID=blk-21.3.Em0005g1459a;Parent=blk-21;Target=NVE21511 157326 177015 -
scaffold_0006	microsynteny	match	8220625	8250891	3	-	.	ID=blk-22;Name=blk-22_to_scaffold_92;Target=scaffold_92 60155 71967
scaffold_0006	microsynteny	match_part	8220625	8238282	95.5	+	.	ID=blk-22.1.Em0006g872a;Parent=blk-22;Target=NVE25537 71967 83395 -
scaffold_0006	microsynteny	match_part	8246575	8249285	140.0	+	.	ID=blk-22.2.Em0006g874a;Parent=blk-22;Target=NVE25536 56170 60155 -
scaffold_0006	microsynteny	match_part	8249415	8250891	69.7	+	.	ID=blk-22.3.Em0006g875a;Parent=blk-22;Target=NVE25536 56170 60155 -
scaffold_0007	microsynteny	match	149841	161069	3	-	.	ID=blk-23;Name=blk-23_to_scaffold_229;Target=scaffold_229 81486 82599
scaffold_0007	microsynteny	match_part	149841	152405	168.0	-	.	ID=blk-23.1.Em0007g19a;Parent=blk-23;Target=NVE9830 82599 95115 -
scaffold_0007	microsynteny	match_part	154196	157855	127.0	-	.	ID=blk-23.2.Em0007g21a;Parent=blk-23;Target=NVE9829 78126 81486 +
scaffold_0007	microsynteny	match_part	159335	161069	145.0	+	.	ID=blk-23.3.Em0007g22a;Parent=blk-23;Target=NVE9829 78126 81486 +
scaffold_0007	microsynteny	match	1541113	1573688	5	-	.	ID=blk-24;Name=blk-24_to_scaffold_616;Target=scaffold_616 46485 46716
scaffold_0007	microsynteny	match_part	1541113	1541588	176.0	-	.	ID=blk-24.1.Em0007g188a;Parent=blk-24;Target=NVE21350 46716 47345 +
scaffold_0007	microsynteny	match_part	1541708	1544828	202.0	+	.	ID=blk-24.2.Em0007g189a;Parent=blk-24;Target=NVE21349 45864 46485 -
scaffold_0007	microsynteny	match_part	1554848	1559452	118.0	+	.	ID=blk-24.3.Em0007g191a;Parent=blk-24;Target=NVE21349 45864 46485 -
scaffold_0007	microsynteny	match_part	1560863	1562458	191.0	-	.	ID=blk-24.4.Em0007g192a;Parent=blk-24;Target=NVE21349 45864 46485 -
scaffold_0007	microsynteny	match_part	1572928	1573688	202.0	-	.	ID=blk-24.5.Em0007g193a;Parent=blk-24;Target=NVE21349 45864 46485 -
scaffold_0007	microsynteny	match	7347000	7390670	3	-	.	ID=blk-25;Name=blk-25_to_scaffold_50;Target=scaffold_50 493312 494509
scaffold_0007	microsynteny	match_part	7347000	7353642	120.0	+	.	ID=blk-25.1.Em0007g928a;Parent=blk-25;Target=NVE19184 494509 502588 +
scaffold_0007	microsynteny	match_part	7370272	7375140	402.0	-	.	ID=blk-25.2.Em0007g930a;Parent=blk-25;Target=NVE19183 480859 493312 +
scaffold_0007	microsynteny	match_part	7383828	7390670	401.0	-	.	ID=blk-25.3.Em0007g932a;Parent=blk-25;Target=NVE19183 480859 493312 +
scaffold_0007	microsynteny	match	8184119	8189150	4	-	.	ID=blk-26;Name=blk-26_to_scaffold_103;Target=scaffold_103 195739 195845
scaffold_0007	microsynteny	match_part	8184119	8185498	53.9	-	.	ID=blk-26.1.Em0007g1003a;Parent=blk-26;Target=NVE705 195845 196573 +
scaffold_0007	microsynteny	match_part	8186068	8186832	94.0	+	.	ID=blk-26.2.Em0007g1004a;Parent=blk-26;Target=NVE704 194975 195739 +
scaffold_0007	microsynteny	match_part	8187012	8187738	80.9	-	.	ID=blk-26.3.Em0007g1005a;Parent=blk-26;Target=NVE704 194975 195739 +
scaffold_0007	microsynteny	match_part	8188368	8189150	76.6	+	.	ID=blk-26.4.Em0007g1006a;Parent=blk-26;Target=NVE704 194975 195739 +
scaffold_0001	microsynteny	match	926572	936600	3	-	.	ID=blk-27;Name=blk-27_to_scaffold_30;Target=scaffold_30 311322 315463
scaffold_0001	microsynteny	match_part	926572	929866	110.0	-	.	ID=blk-27.1.Em0001g127a;Parent=blk-27;Target=NVE13074 315463 325037 +
scaffold_0001	microsynteny	match_part	931376	933709	99.0	+	.	ID=blk-27.2.Em0001g128a;Parent=blk-27;Target=NVE13075 326533 334502 +
scaffold_0001	microsynteny	match_part	934416	936600	40.4	+	.	ID=blk-27.3.Em0001g129a;Parent=blk-27;Target=NVE13073 304871 311322 -
scaffold_0001	microsynteny	match	13297752	13311396	3	-	.	ID=blk-28;Name=blk-28_to_scaffold_57;Target=scaffold_57 832808 836760
scaffold_0001	microsynteny	match_part	13297752	13302862	159.0	+	.	ID=blk-28.1.Em0001g1438a;Parent=blk-28;Target=NVE20508 836760 844158 -
scaffold_0001	microsynteny	match_part	13303212	13307858	85.5	+	.	ID=blk-28.2.Em0001g1439a;Parent=blk-28;Target=NVE20507 826400 832808 -
scaffold_0001	microsynteny	match_part	13308032	13311396	89.7	+	.	ID=blk-28.3.Em0001g1440a;Parent=blk-28;Target=NVE20507 826400 832808 -
scaffold_0001	microsynteny	match	22333828	22382340	8	-	.	ID=blk-29;Name=blk-29_to_scaffold_92;Target=scaffold_92 305182 305354
scaffold_0001	microsynteny	match_part	22333828	22335010	256.0	-	.	ID=blk-29.1.Em0001g2445a;Parent=blk-29;Target=NVE25570 305354 307742 +
scaffold_0001	microsynteny	match_part	22335690	22336504	190.0	+	.	ID=blk-29.2.Em0001g2446a;Parent=blk-29;Target=NVE25569 302404 305182 +
scaffold_0001	microsynteny	match_part	22343171	22344310	189.0	-	.	ID=blk-29.3.Em0001g2448a;Parent=blk-29;Target=NVE25569 302404 305182 +
scaffold_0001	microsynteny	match_part	22348063	22349200	189.0	-	.	ID=blk-29.4.Em0001g2450a;Parent=blk-29;Target=NVE25569 302404 305182 +
scaffold_0001	microsynteny	match_part	22352356	22353430	189.0	-	.	ID=blk-29.5.Em0001g2452a;Parent=blk-29;Target=NVE25569 302404 305182 +
scaffold_0001	microsynteny	match_part	22353820	22356401	184.0	+	.	ID=blk-29.6.Em0001g2453a;Parent=blk-29;Target=NVE25569 302404 305182 +
scaffold_0001	microsynteny	match_part	22374625	22375920	181.0	-	.	ID=blk-29.7.Em0001g2455a;Parent=blk-29;Target=NVE25569 302404 305182 +
scaffold_0001	microsynteny	match_part	22381349	22382340	173.0	-	.	ID=blk-29.8.Em0001g2457a;Parent=blk-29;Target=NVE25569 302404 305182 +
scaffold_0002	microsynteny	match	767104	789366	3	-	.	ID=blk-30;Name=blk-30_to_scaffold_76;Target=scaffold_76 47786 55576
scaffold_0002	microsynteny	match_part	767104	769336	45.8	-	.	ID=blk-30.1.Em0002g104a;Parent=blk-30;Target=NVE23411 55576 56330 +
scaffold_0002	microsynteny	match_part	777286	782476	105.0	-	.	ID=blk-30.2.Em0002g106a;Parent=blk-30;Target=NVE23409 41216 47786 +
scaffold_0002	microsynteny	match_part	782709	789366	75.1	-	.	ID=blk-30.3.Em0002g107a;Parent=blk-30;Target=NVE23409 41216 47786 +
scaffold_0002	microsynteny	match	6355518	6449730	4	+	.	ID=blk-31;Name=blk-31_to_scaffold_150;Target=scaffold_150 94411 104015
scaffold_0002	microsynteny	match_part	6355518	6376650	110.0	-	.	ID=blk-31.1.Em0002g652a;Parent=blk-31;Target=NVE4758 94411 96455 -
scaffold_0002	microsynteny	match_part	6384171	6390940	50.8	-	.	ID=blk-31.2.Em0002g653a;Parent=blk-31;Target=NVE4759 101793 104015 -
scaffold_0002	microsynteny	match_part	6396567	6408820	75.9	-	.	ID=blk-31.3.Em0002g654a;Parent=blk-31;Target=NVE4759 101793 104015 -
scaffold_0002	microsynteny	match_part	6415281	6449730	57.0	-	.	ID=blk-31.4.Em0002g656a;Parent=blk-31;Target=NVE4759 101793 104015 -
scaffold_0002	microsynteny	match	7039252	7206543	6	-	.	ID=blk-32;Name=blk-32_to_scaffold_189;Target=scaffold_189 281794 311228
scaffold_0002	microsynteny	match_part	7039252	7041955	53.5	+	.	ID=blk-32.1.Em0002g708a;Parent=blk-32;Target=NVE7409 311228 313514 -
scaffold_0002	microsynteny	match_part	7062212	7073014	46.2	+	.	ID=blk-32.2.Em0002g710a;Parent=blk-32;Target=NVE7408 272526 281794 -
scaffold_0002	microsynteny	match_part	7084232	7086937	44.3	+	.	ID=blk-32.3.Em0002g711a;Parent=blk-32;Target=NVE7408 272526 281794 -
scaffold_0002	microsynteny	match_part	7116792	7145968	47.0	+	.	ID=blk-32.4.Em0002g714a;Parent=blk-32;Target=NVE7408 272526 281794 -
scaffold_0002	microsynteny	match_part	7158262	7175765	57.0	+	.	ID=blk-32.5.Em0002g716a;Parent=blk-32;Target=NVE7408 272526 281794 -
scaffold_0002	microsynteny	match_part	7197501	7206543	45.8	+	.	ID=blk-32.6.Em0002g717a;Parent=blk-32;Target=NVE7408 272526 281794 -
scaffold_0002	microsynteny	match	7887717	8036740	6	+	.	ID=blk-33;Name=blk-33_to_scaffold_189;Target=scaffold_189 338334 391719
scaffold_0002	microsynteny	match_part	7887717	7896651	54.7	+	.	ID=blk-33.1.Em0002g782a;Parent=blk-33;Target=NVE7411 338334 344245 -
scaffold_0002	microsynteny	match_part	7907797	7916278	59.7	+	.	ID=blk-33.2.Em0002g784a;Parent=blk-33;Target=NVE7414 372053 391719 -
scaffold_0002	microsynteny	match_part	7937877	7958543	54.3	+	.	ID=blk-33.3.Em0002g786a;Parent=blk-33;Target=NVE7414 372053 391719 -
scaffold_0002	microsynteny	match_part	7963617	7972641	64.7	+	.	ID=blk-33.4.Em0002g787a;Parent=blk-33;Target=NVE7414 372053 391719 -
scaffold_0002	microsynteny	match_part	7983667	7997471	55.1	+	.	ID=blk-33.5.Em0002g788a;Parent=blk-33;Target=NVE7414 372053 391719 -
scaffold_0002	microsynteny	match_part	8027217	8036740	67.4	+	.	ID=blk-33.6.Em0002g791a;Parent=blk-33;Target=NVE7414 372053 391719 -
scaffold_0002	microsynteny	match	10586512	10703072	5	+	.	ID=blk-34;Name=blk-34_to_scaffold_147;Target=scaffold_147 20997 80535
scaffold_0002	microsynteny	match_part	10586512	10593458	358.0	+	.	ID=blk-34.1.Em0002g1059a;Parent=blk-34;Target=NVE4410 20997 39795 -
scaffold_0002	microsynteny	match_part	10598145	10638372	174.0	-	.	ID=blk-34.2.Em0002g1061a;Parent=blk-34;Target=NVE4408 12087 20935 -
scaffold_0002	microsynteny	match_part	10653612	10656910	47.0	+	.	ID=blk-34.3.Em0002g1063a;Parent=blk-34;Target=NVE4412 43467 80535 -
scaffold_0002	microsynteny	match_part	10662920	10664992	176.0	-	.	ID=blk-34.4.Em0002g1066a;Parent=blk-34;Target=NVE4408 12087 20935 -
scaffold_0002	microsynteny	match_part	10665177	10703072	74.7	-	.	ID=blk-34.5.Em0002g1067a;Parent=blk-34;Target=NVE4412 43467 80535 -
scaffold_0002	microsynteny	match	12668463	12732972	6	-	.	ID=blk-35;Name=blk-35_to_scaffold_77;Target=scaffold_77 373328 373847
scaffold_0002	microsynteny	match_part	12668463	12673686	112.0	+	.	ID=blk-35.1.Em0002g1283a;Parent=blk-35;Target=NVE23571 373847 382123 -
scaffold_0002	microsynteny	match_part	12698953	12700063	66.2	+	.	ID=blk-35.2.Em0002g1286a;Parent=blk-35;Target=NVE23570 357634 373328 +
scaffold_0002	microsynteny	match_part	12705573	12710953	59.3	+	.	ID=blk-35.3.Em0002g1287a;Parent=blk-35;Target=NVE23570 357634 373328 +
scaffold_0002	microsynteny	match_part	12711863	12712968	60.8	+	.	ID=blk-35.4.Em0002g1288a;Parent=blk-35;Target=NVE23570 357634 373328 +
scaffold_0002	microsynteny	match_part	12717823	12726476	63.5	+	.	ID=blk-35.5.Em0002g1289a;Parent=blk-35;Target=NVE23570 357634 373328 +
scaffold_0002	microsynteny	match_part	12731793	12732972	61.2	+	.	ID=blk-35.6.Em0002g1290a;Parent=blk-35;Target=NVE23570 357634 373328 +
scaffold_0002	microsynteny	match	15359145	15394145	4	-	.	ID=blk-36;Name=blk-36_to_scaffold_12;Target=scaffold_12 1378300 1379331
scaffold_0002	microsynteny	match_part	15359145	15361363	124.0	+	.	ID=blk-36.1.Em0002g1613a;Parent=blk-36;Target=NVE2194 1379331 1389600 +
scaffold_0002	microsynteny	match_part	15374727	15376325	69.7	-	.	ID=blk-36.2.Em0002g1615a;Parent=blk-36;Target=NVE2193 1368087 1378300 -
scaffold_0002	microsynteny	match_part	15379895	15389380	94.4	+	.	ID=blk-36.3.Em0002g1616a;Parent=blk-36;Target=NVE2193 1368087 1378300 -
scaffold_0002	microsynteny	match_part	15392513	15394145	65.1	-	.	ID=blk-36.4.Em0002g1617a;Parent=blk-36;Target=NVE2193 1368087 1378300 -
scaffold_0003	microsynteny	match	2998523	3012974	4	-	.	ID=blk-37;Name=blk-37_to_scaffold_12;Target=scaffold_12 670040 696781
scaffold_0003	microsynteny	match_part	2998523	3001734	460.0	+	.	ID=blk-37.1.Em0003g385a;Parent=blk-37;Target=NVE2123 696781 706345 +
scaffold_0003	microsynteny	match_part	3002213	3005414	65.9	+	.	ID=blk-37.2.Em0003g386a;Parent=blk-37;Target=NVE2120 680262 686060 -
scaffold_0003	microsynteny	match_part	3005424	3007533	60.1	-	.	ID=blk-37.3.Em0003g387a;Parent=blk-37;Target=NVE2120 680262 686060 -
scaffold_0003	microsynteny	match_part	3011733	3012974	72.4	+	.	ID=blk-37.4.Em0003g389a;Parent=blk-37;Target=NVE2118 663495 670040 -
scaffold_0003	microsynteny	match	14240015	14339047	5	-	.	ID=blk-38;Name=blk-38_to_scaffold_50;Target=scaffold_50 479113 480859
scaffold_0003	microsynteny	match_part	14240015	14245927	371.0	-	.	ID=blk-38.1.Em0003g1620a;Parent=blk-38;Target=NVE19183 480859 493312 +
scaffold_0003	microsynteny	match_part	14258580	14263867	45.8	-	.	ID=blk-38.2.Em0003g1622a;Parent=blk-38;Target=NVE19182 446489 479113 +
scaffold_0003	microsynteny	match_part	14265683	14284507	68.6	-	.	ID=blk-38.3.Em0003g1623a;Parent=blk-38;Target=NVE19182 446489 479113 +
scaffold_0003	microsynteny	match_part	14315247	14319997	45.1	-	.	ID=blk-38.4.Em0003g1626a;Parent=blk-38;Target=NVE19182 446489 479113 +
scaffold_0003	microsynteny	match_part	14324013	14339047	83.6	-	.	ID=blk-38.5.Em0003g1628a;Parent=blk-38;Target=NVE19182 446489 479113 +
scaffold_0008	microsynteny	match	648867	688621	3	-	.	ID=blk-39;Name=blk-39_to_scaffold_329;Target=scaffold_329 175675 213156
scaffold_0008	microsynteny	match_part	648867	657815	55.1	-	.	ID=blk-39.1.Em0008g73a;Parent=blk-39;Target=NVE14168 213156 230744 -
scaffold_0008	microsynteny	match_part	657955	663423	48.5	+	.	ID=blk-39.2.Em0008g74a;Parent=blk-39;Target=NVE14167 190096 212304 -
scaffold_0008	microsynteny	match_part	681135	688621	50.1	+	.	ID=blk-39.3.Em0008g76a;Parent=blk-39;Target=NVE14164 136827 175675 -
scaffold_0008	microsynteny	match	2829615	2890950	3	+	.	ID=blk-40;Name=blk-40_to_scaffold_139;Target=scaffold_139 95086 145675
scaffold_0008	microsynteny	match_part	2829615	2833544	52.8	+	.	ID=blk-40.1.Em0008g307a;Parent=blk-40;Target=NVE3703 95086 107730 +
scaffold_0008	microsynteny	match_part	2835605	2849974	57.4	+	.	ID=blk-40.2.Em0008g308a;Parent=blk-40;Target=NVE3707 133607 145675 -
scaffold_0008	microsynteny	match_part	2878085	2890950	58.5	+	.	ID=blk-40.3.Em0008g311a;Parent=blk-40;Target=NVE3707 133607 145675 -
scaffold_0008	microsynteny	match	3536415	3561542	4	-	.	ID=blk-41;Name=blk-41_to_scaffold_11;Target=scaffold_11 1135808 1159610
scaffold_0008	microsynteny	match_part	3536415	3540315	402.0	+	.	ID=blk-41.1.Em0008g367a;Parent=blk-41;Target=NVE1303 1159610 1165278 -
scaffold_0008	microsynteny	match_part	3541385	3545199	49.7	+	.	ID=blk-41.2.Em0008g368a;Parent=blk-41;Target=NVE1304 1165449 1166650 +
scaffold_0008	microsynteny	match_part	3545265	3547764	49.7	+	.	ID=blk-41.3.Em0008g369a;Parent=blk-41;Target=NVE1304 1165449 1166650 +
scaffold_0008	microsynteny	match_part	3557235	3561542	46.6	+	.	ID=blk-41.4.Em0008g371a;Parent=blk-41;Target=NVE1299 1117410 1135808 -
scaffold_0008	microsynteny	match	6792448	6817010	6	-	.	ID=blk-42;Name=blk-42_to_scaffold_494;Target=scaffold_494 108945 114539
scaffold_0008	microsynteny	match_part	6792448	6794310	100.0	-	.	ID=blk-42.1.Em0008g727a;Parent=blk-42;Target=NVE18817 114539 119855 -
scaffold_0008	microsynteny	match_part	6801148	6801950	50.1	-	.	ID=blk-42.2.Em0008g728a;Parent=blk-42;Target=NVE18816 103687 108945 -
scaffold_0008	microsynteny	match_part	6803432	6804210	50.1	-	.	ID=blk-42.3.Em0008g729a;Parent=blk-42;Target=NVE18816 103687 108945 -
scaffold_0008	microsynteny	match_part	6806540	6807320	75.1	+	.	ID=blk-42.4.Em0008g730a;Parent=blk-42;Target=NVE18816 103687 108945 -
scaffold_0008	microsynteny	match_part	6808980	6809486	50.1	+	.	ID=blk-42.5.Em0008g731a;Parent=blk-42;Target=NVE18816 103687 108945 -
scaffold_0008	microsynteny	match_part	6816496	6817010	53.5	-	.	ID=blk-42.6.Em0008g732a;Parent=blk-42;Target=NVE18816 103687 108945 -
scaffold_0008	microsynteny	match	9130897	9165749	3	-	.	ID=blk-43;Name=blk-43_to_scaffold_61;Target=scaffold_61 115350 117606
scaffold_0008	microsynteny	match_part	9130897	9138209	300.0	-	.	ID=blk-43.1.Em0008g1002a;Parent=blk-43;Target=NVE21228 117606 133308 +
scaffold_0008	microsynteny	match_part	9149896	9150999	41.6	-	.	ID=blk-43.2.Em0008g1004a;Parent=blk-43;Target=NVE21227 101186 115350 +
scaffold_0008	microsynteny	match_part	9158344	9165749	296.0	-	.	ID=blk-43.3.Em0008g1005a;Parent=blk-43;Target=NVE21227 101186 115350 +
scaffold_0008	microsynteny	match	9497923	9503607	3	-	.	ID=blk-44;Name=blk-44_to_scaffold_10;Target=scaffold_10 1715762 1722954
scaffold_0008	microsynteny	match_part	9497923	9498827	62.0	-	.	ID=blk-44.1.Em0008g1064a;Parent=blk-44;Target=NVE388 1722954 1728152 -
scaffold_0008	microsynteny	match_part	9499737	9501267	56.6	-	.	ID=blk-44.2.Em0008g1065a;Parent=blk-44;Target=NVE387 1705574 1715762 -
scaffold_0008	microsynteny	match_part	9501348	9503607	142.0	-	.	ID=blk-44.3.Em0008g1066a;Parent=blk-44;Target=NVE387 1705574 1715762 -
scaffold_0009	microsynteny	match	2975192	2989364	3	-	.	ID=blk-45;Name=blk-45_to_scaffold_77;Target=scaffold_77 816877 869872
scaffold_0009	microsynteny	match_part	2975192	2978365	103.0	+	.	ID=blk-45.1.Em0009g334a;Parent=blk-45;Target=NVE23610 869872 881585 -
scaffold_0009	microsynteny	match_part	2981492	2984784	93.2	+	.	ID=blk-45.2.Em0009g336a;Parent=blk-45;Target=NVE23609 842678 860125 -
scaffold_0009	microsynteny	match_part	2985182	2989364	52.4	+	.	ID=blk-45.3.Em0009g337a;Parent=blk-45;Target=NVE23607 801276 816877 +
scaffold_0009	microsynteny	match	3070582	3125553	5	+	.	ID=blk-46;Name=blk-46_to_scaffold_270;Target=scaffold_270 163116 176035
scaffold_0009	microsynteny	match_part	3070582	3074940	92.0	+	.	ID=blk-46.1.Em0009g347a;Parent=blk-46;Target=NVE11834 163116 164569 +
scaffold_0009	microsynteny	match_part	3083862	3092437	62.0	+	.	ID=blk-46.2.Em0009g349a;Parent=blk-46;Target=NVE11835 166297 176035 +
scaffold_0009	microsynteny	match_part	3092992	3097276	75.5	+	.	ID=blk-46.3.Em0009g350a;Parent=blk-46;Target=NVE11835 166297 176035 +
scaffold_0009	microsynteny	match_part	3115212	3116330	41.6	+	.	ID=blk-46.4.Em0009g353a;Parent=blk-46;Target=NVE11835 166297 176035 +
scaffold_0009	microsynteny	match_part	3116672	3125553	118.0	+	.	ID=blk-46.5.Em0009g354a;Parent=blk-46;Target=NVE11835 166297 176035 +
scaffold_0009	microsynteny	match	3199376	3255762	4	+	.	ID=blk-47;Name=blk-47_to_scaffold_16;Target=scaffold_16 727361 777599
scaffold_0009	microsynteny	match_part	3199376	3208622	201.0	-	.	ID=blk-47.1.Em0009g364a;Parent=blk-47;Target=NVE5445 727361 747859 -
scaffold_0009	microsynteny	match_part	3213565	3221652	192.0	-	.	ID=blk-47.2.Em0009g366a;Parent=blk-47;Target=NVE5446 754291 777599 -
scaffold_0009	microsynteny	match_part	3235182	3240342	108.0	+	.	ID=blk-47.3.Em0009g368a;Parent=blk-47;Target=NVE5446 754291 777599 -
scaffold_0009	microsynteny	match_part	3250052	3255762	181.0	+	.	ID=blk-47.4.Em0009g370a;Parent=blk-47;Target=NVE5446 754291 777599 -
scaffold_0009	microsynteny	match	3722512	3739867	4	-	.	ID=blk-48;Name=blk-48_to_scaffold_118;Target=scaffold_118 59585 67807
scaffold_0009	microsynteny	match_part	3722512	3724357	296.0	-	.	ID=blk-48.1.Em0009g414a;Parent=blk-48;Target=NVE1908 67807 72125 -
scaffold_0009	microsynteny	match_part	3725487	3727097	46.6	-	.	ID=blk-48.2.Em0009g415a;Parent=blk-48;Target=NVE1906 41722 59585 -
scaffold_0009	microsynteny	match_part	3731809	3733157	46.6	-	.	ID=blk-48.3.Em0009g416a;Parent=blk-48;Target=NVE1906 41722 59585 -
scaffold_0009	microsynteny	match_part	3738520	3739867	46.6	-	.	ID=blk-48.4.Em0009g417a;Parent=blk-48;Target=NVE1906 41722 59585 -
scaffold_0009	microsynteny	match	3763752	3774447	3	-	.	ID=blk-49;Name=blk-49_to_scaffold_118;Target=scaffold_118 59585 67807
scaffold_0009	microsynteny	match_part	3763752	3765597	186.0	-	.	ID=blk-49.1.Em0009g421a;Parent=blk-49;Target=NVE1908 67807 72125 -
scaffold_0009	microsynteny	match_part	3766727	3768337	46.6	-	.	ID=blk-49.2.Em0009g422a;Parent=blk-49;Target=NVE1906 41722 59585 -
scaffold_0009	microsynteny	match_part	3773099	3774447	46.6	-	.	ID=blk-49.3.Em0009g423a;Parent=blk-49;Target=NVE1906 41722 59585 -
scaffold_0009	microsynteny	match	3837627	3862937	4	-	.	ID=blk-50;Name=blk-50_to_scaffold_118;Target=scaffold_118 59585 67807
scaffold_0009	microsynteny	match_part	3837627	3839282	303.0	+	.	ID=blk-50.1.Em0009g432a;Parent=blk-50;Target=NVE1908 67807 72125 -
scaffold_0009	microsynteny	match_part	3843927	3845246	46.6	+	.	ID=blk-50.2.Em0009g433a;Parent=blk-50;Target=NVE1906 41722 59585 -
scaffold_0009	microsynteny	match_part	3846407	3847581	51.6	+	.	ID=blk-50.3.Em0009g434a;Parent=blk-50;Target=NVE1906 41722 59585 -
scaffold_0009	microsynteny	match_part	3861701	3862937	46.2	-	.	ID=blk-50.4.Em0009g437a;Parent=blk-50;Target=NVE1906 41722 59585 -
scaffold_0009	microsynteny	match	5972423	6046511	4	-	.	ID=blk-51;Name=blk-51_to_scaffold_15;Target=scaffold_15 1673663 1680139
scaffold_0009	microsynteny	match_part	5972423	5984744	68.9	-	.	ID=blk-51.1.Em0009g632a;Parent=blk-51;Target=NVE4750 1680139 1701413 +
scaffold_0009	microsynteny	match_part	5988705	6015704	201.0	-	.	ID=blk-51.2.Em0009g634a;Parent=blk-51;Target=NVE4749 1653519 1673663 +
scaffold_0009	microsynteny	match_part	6033832	6035921	62.8	-	.	ID=blk-51.3.Em0009g635a;Parent=blk-51;Target=NVE4749 1653519 1673663 +
scaffold_0009	microsynteny	match_part	6039720	6046511	155.0	-	.	ID=blk-51.4.Em0009g637a;Parent=blk-51;Target=NVE4749 1653519 1673663 +
scaffold_0009	microsynteny	match	6828289	6841719	3	+	.	ID=blk-52;Name=blk-52_to_scaffold_274;Target=scaffold_274 79437 100580
scaffold_0009	microsynteny	match_part	6828289	6834666	501.0	+	.	ID=blk-52.1.Em0009g756a;Parent=blk-52;Target=NVE11940 79437 85865 -
scaffold_0009	microsynteny	match_part	6838152	6839279	108.0	-	.	ID=blk-52.2.Em0009g757a;Parent=blk-52;Target=NVE11941 92646 100580 +
scaffold_0009	microsynteny	match_part	6839340	6841719	255.0	-	.	ID=blk-52.3.Em0009g758a;Parent=blk-52;Target=NVE11941 92646 100580 +
scaffold_0009	microsynteny	match	8651650	8681650	3	+	.	ID=blk-53;Name=blk-53_to_scaffold_77;Target=scaffold_77 347110 373328
scaffold_0009	microsynteny	match_part	8651650	8657724	52.4	+	.	ID=blk-53.1.Em0009g959a;Parent=blk-53;Target=NVE23568 347110 351300 +
scaffold_0009	microsynteny	match_part	8659591	8669470	220.0	-	.	ID=blk-53.2.Em0009g960a;Parent=blk-53;Target=NVE23570 357634 373328 +
scaffold_0009	microsynteny	match_part	8670254	8681650	205.0	-	.	ID=blk-53.3.Em0009g961a;Parent=blk-53;Target=NVE23570 357634 373328 +
scaffold_0009	microsynteny	match	10072688	10122054	9	+	.	ID=blk-54;Name=blk-54_to_scaffold_129;Target=scaffold_129 539950 573909
scaffold_0009	microsynteny	match_part	10072688	10074876	609.0	-	.	ID=blk-54.1.Em0009g1201a;Parent=blk-54;Target=NVE2870 539950 541702 +
scaffold_0009	microsynteny	match_part	10075090	10076626	446.0	-	.	ID=blk-54.2.Em0009g1202a;Parent=blk-54;Target=NVE2876 571541 573909 -
scaffold_0009	microsynteny	match_part	10083869	10087786	251.0	-	.	ID=blk-54.3.Em0009g1204a;Parent=blk-54;Target=NVE2876 571541 573909 -
scaffold_0009	microsynteny	match_part	10088024	10091496	102.0	-	.	ID=blk-54.4.Em0009g1205a;Parent=blk-54;Target=NVE2876 571541 573909 -
scaffold_0009	microsynteny	match_part	10092971	10094466	453.0	-	.	ID=blk-54.5.Em0009g1206a;Parent=blk-54;Target=NVE2876 571541 573909 -
scaffold_0009	microsynteny	match_part	10100359	10101756	361.0	-	.	ID=blk-54.6.Em0009g1208a;Parent=blk-54;Target=NVE2876 571541 573909 -
scaffold_0009	microsynteny	match_part	10107215	10108554	453.0	-	.	ID=blk-54.7.Em0009g1209a;Parent=blk-54;Target=NVE2876 571541 573909 -
scaffold_0009	microsynteny	match_part	10116031	10120444	252.0	-	.	ID=blk-54.8.Em0009g1211a;Parent=blk-54;Target=NVE2876 571541 573909 -
scaffold_0009	microsynteny	match_part	10120648	10122054	365.0	-	.	ID=blk-54.9.Em0009g1212a;Parent=blk-54;Target=NVE2876 571541 573909 -
scaffold_0288	microsynteny	match	1	29076	3	-	.	ID=blk-55;Name=blk-55_to_scaffold_29;Target=scaffold_29 441803 445994
scaffold_0288	microsynteny	match_part	1	1806	153.0	-	.	ID=blk-55.1.Em0288g1a;Parent=blk-55;Target=NVE12501 445994 465733 +
scaffold_0288	microsynteny	match_part	4789	15836	498.0	-	.	ID=blk-55.2.Em0288g3a;Parent=blk-55;Target=NVE12500 431865 441803 -
scaffold_0288	microsynteny	match_part	18871	29076	489.0	-	.	ID=blk-55.3.Em0288g5a;Parent=blk-55;Target=NVE12500 431865 441803 -
scaffold_0042	microsynteny	match	280327	300956	3	+	.	ID=blk-56;Name=blk-56_to_scaffold_270;Target=scaffold_270 146996 164569
scaffold_0042	microsynteny	match_part	280327	283936	102.0	-	.	ID=blk-56.1.Em0042g30a;Parent=blk-56;Target=NVE11833 146996 163054 +
scaffold_0042	microsynteny	match_part	288730	294096	57.0	-	.	ID=blk-56.2.Em0042g32a;Parent=blk-56;Target=NVE11835 166297 176035 +
scaffold_0042	microsynteny	match_part	299308	300956	60.5	-	.	ID=blk-56.3.Em0042g34a;Parent=blk-56;Target=NVE11834 163116 164569 +
scaffold_0045	microsynteny	match	196716	241857	4	+	.	ID=blk-57;Name=blk-57_to_scaffold_164;Target=scaffold_164 164712 171429
scaffold_0045	microsynteny	match_part	196716	199142	169.0	+	.	ID=blk-57.1.Em0045g32a;Parent=blk-57;Target=NVE5778 164712 167783 -
scaffold_0045	microsynteny	match_part	217066	222261	83.2	+	.	ID=blk-57.2.Em0045g33a;Parent=blk-57;Target=NVE5779 168834 171429 +
scaffold_0045	microsynteny	match_part	228616	231166	80.1	+	.	ID=blk-57.3.Em0045g34a;Parent=blk-57;Target=NVE5779 168834 171429 +
scaffold_0045	microsynteny	match_part	239366	241857	77.8	+	.	ID=blk-57.4.Em0045g36a;Parent=blk-57;Target=NVE5779 168834 171429 +
scaffold_0019	microsynteny	match	1042835	1071371	4	+	.	ID=blk-58;Name=blk-58_to_scaffold_42;Target=scaffold_42 865980 901848
scaffold_0019	microsynteny	match_part	1042835	1044641	150.0	-	.	ID=blk-58.1.Em0019g194a;Parent=blk-58;Target=NVE17108 865980 896148 -
scaffold_0019	microsynteny	match_part	1052523	1061851	139.0	-	.	ID=blk-58.2.Em0019g197a;Parent=blk-58;Target=NVE17114 902029 916893 +
scaffold_0019	microsynteny	match_part	1061951	1063963	332.0	+	.	ID=blk-58.3.Em0019g198a;Parent=blk-58;Target=NVE17115 920457 925828 -
scaffold_0019	microsynteny	match_part	1067722	1071371	217.0	-	.	ID=blk-58.4.Em0019g201a;Parent=blk-58;Target=NVE17113 897914 901848 -
scaffold_0019	microsynteny	match	1296551	1319393	5	+	.	ID=blk-59;Name=blk-59_to_scaffold_479;Target=scaffold_479 55586 88515
scaffold_0019	microsynteny	match_part	1296551	1304865	138.0	+	.	ID=blk-59.1.Em0019g232a;Parent=blk-59;Target=NVE18453 55586 69339 +
scaffold_0019	microsynteny	match_part	1305117	1306061	98.6	-	.	ID=blk-59.2.Em0019g233a;Parent=blk-59;Target=NVE18456 83511 88515 -
scaffold_0019	microsynteny	match_part	1306223	1311291	67.8	-	.	ID=blk-59.3.Em0019g234a;Parent=blk-59;Target=NVE18456 83511 88515 -
scaffold_0019	microsynteny	match_part	1313135	1314421	102.0	-	.	ID=blk-59.4.Em0019g235a;Parent=blk-59;Target=NVE18456 83511 88515 -
scaffold_0019	microsynteny	match_part	1317101	1319393	105.0	+	.	ID=blk-59.5.Em0019g236a;Parent=blk-59;Target=NVE18456 83511 88515 -
scaffold_0019	microsynteny	match	4078425	4092887	3	+	.	ID=blk-60;Name=blk-60_to_scaffold_88;Target=scaffold_88 250204 323128
scaffold_0019	microsynteny	match_part	4078425	4080944	220.0	-	.	ID=blk-60.1.Em0019g709a;Parent=blk-60;Target=NVE24968 250204 261588 +
scaffold_0019	microsynteny	match_part	4084532	4091044	125.0	-	.	ID=blk-60.2.Em0019g712a;Parent=blk-60;Target=NVE24969 266685 277053 -
scaffold_0019	microsynteny	match_part	4091144	4092887	265.0	+	.	ID=blk-60.3.Em0019g713a;Parent=blk-60;Target=NVE24972 294744 323128 +
scaffold_0019	microsynteny	match	5318316	5340772	3	+	.	ID=blk-61;Name=blk-61_to_scaffold_33;Target=scaffold_33 561538 577667
scaffold_0019	microsynteny	match_part	5318316	5319775	99.0	-	.	ID=blk-61.1.Em0019g920a;Parent=blk-61;Target=NVE14233 561538 571296 -
scaffold_0019	microsynteny	match_part	5334305	5335657	57.0	+	.	ID=blk-61.2.Em0019g922a;Parent=blk-61;Target=NVE14234 575342 577667 -
scaffold_0019	microsynteny	match_part	5339095	5340772	56.2	+	.	ID=blk-61.3.Em0019g924a;Parent=blk-61;Target=NVE14234 575342 577667 -
scaffold_0019	microsynteny	match	5360705	5417255	3	-	.	ID=blk-62;Name=blk-62_to_scaffold_33;Target=scaffold_33 547381 561538
scaffold_0019	microsynteny	match_part	5360705	5361845	84.7	-	.	ID=blk-62.1.Em0019g928a;Parent=blk-62;Target=NVE14233 561538 571296 -
scaffold_0019	microsynteny	match_part	5378615	5379878	64.3	+	.	ID=blk-62.2.Em0019g930a;Parent=blk-62;Target=NVE14234 575342 577667 -
scaffold_0019	microsynteny	match_part	5402646	5417255	47.8	-	.	ID=blk-62.3.Em0019g932a;Parent=blk-62;Target=NVE14231 532667 547381 +
scaffold_0019	microsynteny	match	5737564	5760355	5	-	.	ID=blk-63;Name=blk-63_to_scaffold_52;Target=scaffold_52 526926 540585
scaffold_0019	microsynteny	match_part	5737564	5738595	225.0	-	.	ID=blk-63.1.Em0019g968a;Parent=blk-63;Target=NVE19557 540585 541746 -
scaffold_0019	microsynteny	match_part	5747146	5747855	51.2	-	.	ID=blk-63.2.Em0019g970a;Parent=blk-63;Target=NVE19555 521088 526926 -
scaffold_0019	microsynteny	match_part	5753916	5754655	50.8	-	.	ID=blk-63.3.Em0019g971a;Parent=blk-63;Target=NVE19555 521088 526926 -
scaffold_0019	microsynteny	match_part	5757367	5758175	51.2	-	.	ID=blk-63.4.Em0019g972a;Parent=blk-63;Target=NVE19555 521088 526926 -
scaffold_0019	microsynteny	match_part	5759556	5760355	50.1	-	.	ID=blk-63.5.Em0019g973a;Parent=blk-63;Target=NVE19555 521088 526926 -
scaffold_0019	microsynteny	match	6579075	6596639	3	-	.	ID=blk-64;Name=blk-64_to_scaffold_52;Target=scaffold_52 746106 758557
scaffold_0019	microsynteny	match_part	6579075	6581899	196.0	-	.	ID=blk-64.1.Em0019g1053a;Parent=blk-64;Target=NVE19582 758557 767067 +
scaffold_0019	microsynteny	match_part	6585309	6592253	414.0	+	.	ID=blk-64.2.Em0019g1055a;Parent=blk-64;Target=NVE19581 753262 758416 -
scaffold_0019	microsynteny	match_part	6592595	6596639	248.0	-	.	ID=blk-64.3.Em0019g1056a;Parent=blk-64;Target=NVE19579 732714 746106 -
scaffold_0395	microsynteny	match	9027	12926	3	-	.	ID=blk-65;Name=blk-65_to_scaffold_47;Target=scaffold_47 1175449 1182030
scaffold_0395	microsynteny	match_part	9027	10786	187.0	-	.	ID=blk-65.1.Em0395g5a;Parent=blk-65;Target=NVE18353 1182030 1189184 +
scaffold_0395	microsynteny	match_part	10886	12166	54.3	+	.	ID=blk-65.2.Em0395g6a;Parent=blk-65;Target=NVE18350 1172846 1175449 -
scaffold_0395	microsynteny	match_part	12204	12926	72.4	-	.	ID=blk-65.3.Em0395g7a;Parent=blk-65;Target=NVE18350 1172846 1175449 -
scaffold_0075	microsynteny	match	31793	67782	4	-	.	ID=blk-66;Name=blk-66_to_scaffold_53;Target=scaffold_53 714965 715417
scaffold_0075	microsynteny	match_part	31793	34556	45.8	-	.	ID=blk-66.1.Em0075g4a;Parent=blk-66;Target=NVE19792 715417 719605 -
scaffold_0075	microsynteny	match_part	41206	44037	72.8	+	.	ID=blk-66.2.Em0075g5a;Parent=blk-66;Target=NVE19791 699396 714965 -
scaffold_0075	microsynteny	match_part	56326	58255	70.5	+	.	ID=blk-66.3.Em0075g7a;Parent=blk-66;Target=NVE19791 699396 714965 -
scaffold_0075	microsynteny	match_part	65766	67782	53.5	+	.	ID=blk-66.4.Em0075g9a;Parent=blk-66;Target=NVE19791 699396 714965 -
scaffold_0082	microsynteny	match	8314	10866	3	-	.	ID=blk-67;Name=blk-67_to_scaffold_616;Target=scaffold_616 46485 46716
scaffold_0082	microsynteny	match_part	8314	8876	176.0	-	.	ID=blk-67.1.Em0082g1a;Parent=blk-67;Target=NVE21350 46716 47345 +
scaffold_0082	microsynteny	match_part	8976	9687	204.0	+	.	ID=blk-67.2.Em0082g2a;Parent=blk-67;Target=NVE21349 45864 46485 -
scaffold_0082	microsynteny	match_part	10147	10866	204.0	-	.	ID=blk-67.3.Em0082g3a;Parent=blk-67;Target=NVE21349 45864 46485 -
scaffold_0024	microsynteny	match	3084927	3116566	3	-	.	ID=blk-68;Name=blk-68_to_scaffold_12;Target=scaffold_12 1378300 1379331
scaffold_0024	microsynteny	match_part	3084927	3092426	130.0	-	.	ID=blk-68.1.Em0024g318a;Parent=blk-68;Target=NVE2194 1379331 1389600 +
scaffold_0024	microsynteny	match_part	3094884	3099106	62.0	-	.	ID=blk-68.2.Em0024g319a;Parent=blk-68;Target=NVE2193 1368087 1378300 -
scaffold_0024	microsynteny	match_part	3099395	3116566	60.5	-	.	ID=blk-68.3.Em0024g320a;Parent=blk-68;Target=NVE2193 1368087 1378300 -
scaffold_0022	microsynteny	match	1943985	1953039	3	+	.	ID=blk-69;Name=blk-69_to_scaffold_195;Target=scaffold_195 181778 214520
scaffold_0022	microsynteny	match_part	1943985	1947060	148.0	+	.	ID=blk-69.1.Em0022g319a;Parent=blk-69;Target=NVE7768 181778 189906 -
scaffold_0022	microsynteny	match_part	1949937	1950725	103.0	-	.	ID=blk-69.2.Em0022g321a;Parent=blk-69;Target=NVE7773 216168 217236 -
scaffold_0022	microsynteny	match_part	1950825	1953039	142.0	+	.	ID=blk-69.3.Em0022g322a;Parent=blk-69;Target=NVE7772 210147 214520 +
scaffold_0022	microsynteny	match	3160038	3195720	4	+	.	ID=blk-70;Name=blk-70_to_scaffold_2;Target=scaffold_2 2087914 2126992
scaffold_0022	microsynteny	match_part	3160038	3162297	378.0	+	.	ID=blk-70.1.Em0022g493a;Parent=blk-70;Target=NVE8183 2087914 2091667 -
scaffold_0022	microsynteny	match_part	3167378	3173150	65.9	+	.	ID=blk-70.2.Em0022g495a;Parent=blk-70;Target=NVE8190 2118278 2126992 +
scaffold_0022	microsynteny	match_part	3175028	3186766	77.0	+	.	ID=blk-70.3.Em0022g496a;Parent=blk-70;Target=NVE8190 2118278 2126992 +
scaffold_0022	microsynteny	match_part	3189448	3195720	84.3	+	.	ID=blk-70.4.Em0022g497a;Parent=blk-70;Target=NVE8190 2118278 2126992 +
scaffold_0022	microsynteny	match	3323350	3351778	3	-	.	ID=blk-71;Name=blk-71_to_scaffold_175;Target=scaffold_175 418066 418577
scaffold_0022	microsynteny	match_part	3323350	3327648	136.0	-	.	ID=blk-71.1.Em0022g520a;Parent=blk-71;Target=NVE6581 418577 423101 +
scaffold_0022	microsynteny	match_part	3336059	3340258	85.5	-	.	ID=blk-71.2.Em0022g522a;Parent=blk-71;Target=NVE6580 416275 418066 -
scaffold_0022	microsynteny	match_part	3347859	3351778	69.3	-	.	ID=blk-71.3.Em0022g523a;Parent=blk-71;Target=NVE6580 416275 418066 -
scaffold_0022	microsynteny	match	3938259	4003719	4	-	.	ID=blk-72;Name=blk-72_to_scaffold_195;Target=scaffold_195 375432 379699
scaffold_0022	microsynteny	match_part	3938259	3949852	184.0	+	.	ID=blk-72.1.Em0022g606a;Parent=blk-72;Target=NVE7791 379699 398979 +
scaffold_0022	microsynteny	match_part	3950719	3972353	49.3	+	.	ID=blk-72.2.Em0022g607a;Parent=blk-72;Target=NVE7790 374408 375432 +
scaffold_0022	microsynteny	match_part	3972424	3986899	82.4	-	.	ID=blk-72.3.Em0022g608a;Parent=blk-72;Target=NVE7790 374408 375432 +
scaffold_0022	microsynteny	match_part	3990213	4003719	81.6	-	.	ID=blk-72.4.Em0022g610a;Parent=blk-72;Target=NVE7790 374408 375432 +
scaffold_0023	microsynteny	match	495136	527830	3	-	.	ID=blk-73;Name=blk-73_to_scaffold_135;Target=scaffold_135 474326 476958
scaffold_0023	microsynteny	match_part	495136	499990	220.0	+	.	ID=blk-73.1.Em0023g119a;Parent=blk-73;Target=NVE3475 476958 516166 -
scaffold_0023	microsynteny	match_part	500007	515360	50.1	+	.	ID=blk-73.2.Em0023g120a;Parent=blk-73;Target=NVE3472 397886 474326 -
scaffold_0023	microsynteny	match_part	516506	527830	49.3	+	.	ID=blk-73.3.Em0023g122a;Parent=blk-73;Target=NVE3472 397886 474326 -
scaffold_0023	microsynteny	match	1898110	1954484	8	-	.	ID=blk-74;Name=blk-74_to_scaffold_101;Target=scaffold_101 353486 359309
scaffold_0023	microsynteny	match_part	1898110	1901674	649.0	+	.	ID=blk-74.1.Em0023g340a;Parent=blk-74;Target=NVE546 359309 364229 +
scaffold_0023	microsynteny	match_part	1908320	1910559	300.0	+	.	ID=blk-74.2.Em0023g341a;Parent=blk-74;Target=NVE545 355199 359198 -
scaffold_0023	microsynteny	match_part	1912056	1915280	494.0	-	.	ID=blk-74.3.Em0023g342a;Parent=blk-74;Target=NVE543 346059 353486 +
scaffold_0023	microsynteny	match_part	1929100	1930369	174.0	+	.	ID=blk-74.4.Em0023g343a;Parent=blk-74;Target=NVE543 346059 353486 +
scaffold_0023	microsynteny	match_part	1931996	1934110	511.0	-	.	ID=blk-74.5.Em0023g344a;Parent=blk-74;Target=NVE543 346059 353486 +
scaffold_0023	microsynteny	match_part	1944570	1947062	201.0	+	.	ID=blk-74.6.Em0023g346a;Parent=blk-74;Target=NVE543 346059 353486 +
scaffold_0023	microsynteny	match_part	1950230	1952942	570.0	+	.	ID=blk-74.7.Em0023g348a;Parent=blk-74;Target=NVE543 346059 353486 +
scaffold_0023	microsynteny	match_part	1953010	1954484	483.0	+	.	ID=blk-74.8.Em0023g349a;Parent=blk-74;Target=NVE543 346059 353486 +
scaffold_0020	microsynteny	match	1854398	1870692	4	-	.	ID=blk-75;Name=blk-75_to_scaffold_12;Target=scaffold_12 1378300 1379331
scaffold_0020	microsynteny	match_part	1854398	1857332	274.0	+	.	ID=blk-75.1.Em0020g307a;Parent=blk-75;Target=NVE2194 1379331 1389600 +
scaffold_0020	microsynteny	match_part	1857499	1859168	52.0	-	.	ID=blk-75.2.Em0020g308a;Parent=blk-75;Target=NVE2193 1368087 1378300 -
scaffold_0020	microsynteny	match_part	1859488	1862189	108.0	+	.	ID=blk-75.3.Em0020g309a;Parent=blk-75;Target=NVE2193 1368087 1378300 -
scaffold_0020	microsynteny	match_part	1868338	1870692	99.4	+	.	ID=blk-75.4.Em0020g311a;Parent=blk-75;Target=NVE2193 1368087 1378300 -
scaffold_0020	microsynteny	match	2306821	2401141	7	-	.	ID=blk-76;Name=blk-76_to_scaffold_59;Target=scaffold_59 538821 556325
scaffold_0020	microsynteny	match_part	2306821	2312424	246.0	+	.	ID=blk-76.1.Em0020g373a;Parent=blk-76;Target=NVE20782 556325 559401 -
scaffold_0020	microsynteny	match_part	2314528	2323891	176.0	-	.	ID=blk-76.2.Em0020g374a;Parent=blk-76;Target=NVE20781 535663 538821 -
scaffold_0020	microsynteny	match_part	2338925	2343831	103.0	-	.	ID=blk-76.3.Em0020g376a;Parent=blk-76;Target=NVE20781 535663 538821 -
scaffold_0020	microsynteny	match_part	2347375	2352841	249.0	-	.	ID=blk-76.4.Em0020g377a;Parent=blk-76;Target=NVE20781 535663 538821 -
scaffold_0020	microsynteny	match_part	2362763	2378511	72.4	-	.	ID=blk-76.5.Em0020g378a;Parent=blk-76;Target=NVE20781 535663 538821 -
scaffold_0020	microsynteny	match_part	2381552	2386681	291.0	-	.	ID=blk-76.6.Em0020g379a;Parent=blk-76;Target=NVE20781 535663 538821 -
scaffold_0020	microsynteny	match_part	2396669	2401141	248.0	-	.	ID=blk-76.7.Em0020g380a;Parent=blk-76;Target=NVE20781 535663 538821 -
scaffold_0020	microsynteny	match	3918251	3964730	3	-	.	ID=blk-77;Name=blk-77_to_scaffold_266;Target=scaffold_266 135955 153966
scaffold_0020	microsynteny	match_part	3918251	3919520	427.0	-	.	ID=blk-77.1.Em0020g560a;Parent=blk-77;Target=NVE11580 153966 158932 +
scaffold_0020	microsynteny	match_part	3961650	3962978	447.0	+	.	ID=blk-77.2.Em0020g563a;Parent=blk-77;Target=NVE11579 133326 135955 +
scaffold_0020	microsynteny	match_part	3963178	3964730	426.0	-	.	ID=blk-77.3.Em0020g564a;Parent=blk-77;Target=NVE11579 133326 135955 +
scaffold_0020	microsynteny	match	6324622	6352057	3	-	.	ID=blk-78;Name=blk-78_to_scaffold_18;Target=scaffold_18 120411 122016
scaffold_0020	microsynteny	match_part	6324622	6337097	161.0	+	.	ID=blk-78.1.Em0020g849a;Parent=blk-78;Target=NVE6839 122016 122960 +
scaffold_0020	microsynteny	match_part	6339022	6345750	437.0	+	.	ID=blk-78.2.Em0020g850a;Parent=blk-78;Target=NVE6833 92646 96856 +
scaffold_0020	microsynteny	match_part	6348952	6352057	128.0	+	.	ID=blk-78.3.Em0020g851a;Parent=blk-78;Target=NVE6837 111556 120411 +
scaffold_0020	microsynteny	match	6596063	6779166	9	+	.	ID=blk-79;Name=blk-79_to_scaffold_10;Target=scaffold_10 1745947 1778132
scaffold_0020	microsynteny	match_part	6596063	6602789	140.0	+	.	ID=blk-79.1.Em0020g890a;Parent=blk-79;Target=NVE391 1745947 1770752 -
scaffold_0020	microsynteny	match_part	6631533	6651207	52.4	+	.	ID=blk-79.2.Em0020g893a;Parent=blk-79;Target=NVE394 1772860 1778132 -
scaffold_0020	microsynteny	match_part	6654623	6664427	53.1	+	.	ID=blk-79.3.Em0020g894a;Parent=blk-79;Target=NVE394 1772860 1778132 -
scaffold_0020	microsynteny	match_part	6681993	6696320	52.4	+	.	ID=blk-79.4.Em0020g897a;Parent=blk-79;Target=NVE394 1772860 1778132 -
scaffold_0020	microsynteny	match_part	6697473	6713416	52.8	+	.	ID=blk-79.5.Em0020g898a;Parent=blk-79;Target=NVE394 1772860 1778132 -
scaffold_0020	microsynteny	match_part	6713588	6721183	46.6	-	.	ID=blk-79.6.Em0020g899a;Parent=blk-79;Target=NVE394 1772860 1778132 -
scaffold_0020	microsynteny	match_part	6725123	6749208	55.5	+	.	ID=blk-79.7.Em0020g900a;Parent=blk-79;Target=NVE394 1772860 1778132 -
scaffold_0020	microsynteny	match_part	6749490	6760703	61.6	-	.	ID=blk-79.8.Em0020g901a;Parent=blk-79;Target=NVE394 1772860 1778132 -
scaffold_0020	microsynteny	match_part	6762673	6779166	58.5	+	.	ID=blk-79.9.Em0020g902a;Parent=blk-79;Target=NVE394 1772860 1778132 -
scaffold_0021	microsynteny	match	482932	509839	3	-	.	ID=blk-80;Name=blk-80_to_scaffold_92;Target=scaffold_92 205248 213728
scaffold_0021	microsynteny	match_part	482932	493375	299.0	+	.	ID=blk-80.1.Em0021g61a;Parent=blk-80;Target=NVE25555 213728 219253 -
scaffold_0021	microsynteny	match_part	502972	505402	283.0	-	.	ID=blk-80.2.Em0021g62a;Parent=blk-80;Target=NVE25556 219424 222546 +
scaffold_0021	microsynteny	match_part	505612	509839	195.0	+	.	ID=blk-80.3.Em0021g63a;Parent=blk-80;Target=NVE25553 193254 205248 +
scaffold_0021	microsynteny	match	6522860	6537820	4	-	.	ID=blk-81;Name=blk-81_to_scaffold_61;Target=scaffold_61 66310 67086
scaffold_0021	microsynteny	match_part	6522860	6524677	126.0	+	.	ID=blk-81.1.Em0021g778a;Parent=blk-81;Target=NVE21222 67086 71500 +
scaffold_0021	microsynteny	match_part	6526258	6527620	189.0	-	.	ID=blk-81.2.Em0021g779a;Parent=blk-81;Target=NVE21221 62126 66310 +
scaffold_0021	microsynteny	match_part	6532770	6534280	189.0	-	.	ID=blk-81.3.Em0021g780a;Parent=blk-81;Target=NVE21221 62126 66310 +
scaffold_0021	microsynteny	match_part	6535680	6537820	173.0	-	.	ID=blk-81.4.Em0021g781a;Parent=blk-81;Target=NVE21221 62126 66310 +
scaffold_0021	microsynteny	match	6727450	6744790	5	-	.	ID=blk-82;Name=blk-82_to_scaffold_61;Target=scaffold_61 66310 67086
scaffold_0021	microsynteny	match_part	6727450	6728554	272.0	+	.	ID=blk-82.1.Em0021g803a;Parent=blk-82;Target=NVE21222 67086 71500 +
scaffold_0021	microsynteny	match_part	6731170	6732656	187.0	+	.	ID=blk-82.2.Em0021g804a;Parent=blk-82;Target=NVE21221 62126 66310 +
scaffold_0021	microsynteny	match_part	6735400	6736665	189.0	+	.	ID=blk-82.3.Em0021g805a;Parent=blk-82;Target=NVE21221 62126 66310 +
scaffold_0021	microsynteny	match_part	6737740	6742295	143.0	+	.	ID=blk-82.4.Em0021g806a;Parent=blk-82;Target=NVE21221 62126 66310 +
scaffold_0021	microsynteny	match_part	6743878	6744790	50.4	-	.	ID=blk-82.5.Em0021g807a;Parent=blk-82;Target=NVE21221 62126 66310 +
scaffold_0399	microsynteny	match	1756	34526	4	-	.	ID=blk-83;Name=blk-83_to_scaffold_148;Target=scaffold_148 364579 371085
scaffold_0399	microsynteny	match_part	1756	6748	110.0	+	.	ID=blk-83.1.Em0399g1a;Parent=blk-83;Target=NVE4510 371085 375875 -
scaffold_0399	microsynteny	match_part	7196	10382	137.0	+	.	ID=blk-83.2.Em0399g2a;Parent=blk-83;Target=NVE4509 355041 364579 -
scaffold_0399	microsynteny	match_part	20320	26286	44.3	-	.	ID=blk-83.3.Em0399g3a;Parent=blk-83;Target=NVE4509 355041 364579 -
scaffold_0399	microsynteny	match_part	31618	34526	73.2	-	.	ID=blk-83.4.Em0399g4a;Parent=blk-83;Target=NVE4509 355041 364579 -
scaffold_0399	microsynteny	match	1756	34526	3	+	.	ID=blk-84;Name=blk-84_to_scaffold_30;Target=scaffold_30 33107 103115
scaffold_0399	microsynteny	match_part	1756	6748	82.8	+	.	ID=blk-84.1.Em0399g1a;Parent=blk-84;Target=NVE13051 33107 80245 -
scaffold_0399	microsynteny	match_part	7196	10382	70.5	+	.	ID=blk-84.2.Em0399g2a;Parent=blk-84;Target=NVE13052 81146 103115 -
scaffold_0399	microsynteny	match_part	31618	34526	65.5	-	.	ID=blk-84.3.Em0399g4a;Parent=blk-84;Target=NVE13052 81146 103115 -
scaffold_0484	microsynteny	match	2167	23766	3	+	.	ID=blk-85;Name=blk-85_to_scaffold_15;Target=scaffold_15 457412 523131
scaffold_0484	microsynteny	match_part	2167	2786	38.1	-	.	ID=blk-85.1.Em0484g2a;Parent=blk-85;Target=NVE4660 457412 461154 +
scaffold_0484	microsynteny	match_part	10330	12126	85.5	-	.	ID=blk-85.2.Em0484g4a;Parent=blk-85;Target=NVE4662 478024 523131 -
scaffold_0484	microsynteny	match_part	12177	23766	84.3	-	.	ID=blk-85.3.Em0484g5a;Parent=blk-85;Target=NVE4662 478024 523131 -
scaffold_0066	microsynteny	match	101569	153896	3	+	.	ID=blk-86;Name=blk-86_to_scaffold_230;Target=scaffold_230 105527 124287
scaffold_0066	microsynteny	match_part	101569	107206	202.0	-	.	ID=blk-86.1.Em0066g15a;Parent=blk-86;Target=NVE10008 105527 114135 -
scaffold_0066	microsynteny	match_part	137258	145706	101.0	-	.	ID=blk-86.2.Em0066g18a;Parent=blk-86;Target=NVE10011 121776 124287 +
scaffold_0066	microsynteny	match_part	148691	153896	88.6	-	.	ID=blk-86.3.Em0066g19a;Parent=blk-86;Target=NVE10011 121776 124287 +
scaffold_0029	microsynteny	match	325917	387676	3	-	.	ID=blk-87;Name=blk-87_to_scaffold_164;Target=scaffold_164 167783 168834
scaffold_0029	microsynteny	match_part	325917	361836	162.0	-	.	ID=blk-87.1.Em0029g29a;Parent=blk-87;Target=NVE5779 168834 171429 +
scaffold_0029	microsynteny	match_part	362630	367166	78.6	-	.	ID=blk-87.2.Em0029g30a;Parent=blk-87;Target=NVE5778 164712 167783 -
scaffold_0029	microsynteny	match_part	379909	387676	71.2	-	.	ID=blk-87.3.Em0029g32a;Parent=blk-87;Target=NVE5778 164712 167783 -
scaffold_0029	microsynteny	match	442767	505889	3	+	.	ID=blk-88;Name=blk-88_to_scaffold_12;Target=scaffold_12 1088384 1104696
scaffold_0029	microsynteny	match_part	442767	461876	159.0	-	.	ID=blk-88.1.Em0029g38a;Parent=blk-88;Target=NVE2153 1088384 1093416 -
scaffold_0029	microsynteny	match_part	485546	491479	74.3	+	.	ID=blk-88.2.Em0029g40a;Parent=blk-88;Target=NVE2154 1101380 1104696 -
scaffold_0029	microsynteny	match_part	503556	505889	66.6	+	.	ID=blk-88.3.Em0029g42a;Parent=blk-88;Target=NVE2154 1101380 1104696 -
scaffold_0186	microsynteny	match	26256	58366	3	-	.	ID=blk-89;Name=blk-89_to_scaffold_4;Target=scaffold_4 2479297 2490938
scaffold_0186	microsynteny	match_part	26256	32235	490.0	+	.	ID=blk-89.1.Em0186g5a;Parent=blk-89;Target=NVE16512 2490938 2511510 -
scaffold_0186	microsynteny	match_part	32836	51122	264.0	+	.	ID=blk-89.2.Em0186g6a;Parent=blk-89;Target=NVE16509 2472713 2478230 -
scaffold_0186	microsynteny	match_part	53190	58366	62.4	-	.	ID=blk-89.3.Em0186g7a;Parent=blk-89;Target=NVE16510 2478533 2479297 -
scaffold_0018	microsynteny	match	359327	380678	3	+	.	ID=blk-90;Name=blk-90_to_scaffold_317;Target=scaffold_317 181326 197890
scaffold_0018	microsynteny	match_part	359327	360106	161.0	-	.	ID=blk-90.1.Em0018g69a;Parent=blk-90;Target=NVE13783 181326 183256 -
scaffold_0018	microsynteny	match_part	360206	365029	466.0	+	.	ID=blk-90.2.Em0018g70a;Parent=blk-90;Target=NVE13784 183447 197890 +
scaffold_0018	microsynteny	match_part	376686	380678	58.5	-	.	ID=blk-90.3.Em0018g73a;Parent=blk-90;Target=NVE13784 183447 197890 +
scaffold_0018	microsynteny	match	5108733	5149133	5	-	.	ID=blk-91;Name=blk-91_to_scaffold_38;Target=scaffold_38 1212161 1214038
scaffold_0018	microsynteny	match_part	5108733	5114352	64.7	+	.	ID=blk-91.1.Em0018g697a;Parent=blk-91;Target=NVE15884 1214038 1216914 +
scaffold_0018	microsynteny	match_part	5114513	5117696	60.1	+	.	ID=blk-91.2.Em0018g698a;Parent=blk-91;Target=NVE15883 1209108 1212161 +
scaffold_0018	microsynteny	match_part	5118203	5132951	50.4	+	.	ID=blk-91.3.Em0018g699a;Parent=blk-91;Target=NVE15883 1209108 1212161 +
scaffold_0018	microsynteny	match_part	5141950	5146113	53.1	-	.	ID=blk-91.4.Em0018g701a;Parent=blk-91;Target=NVE15883 1209108 1212161 +
scaffold_0018	microsynteny	match_part	5147301	5149133	56.6	-	.	ID=blk-91.5.Em0018g702a;Parent=blk-91;Target=NVE15883 1209108 1212161 +
scaffold_0018	microsynteny	match	5149253	5220225	10	-	.	ID=blk-92;Name=blk-92_to_scaffold_149;Target=scaffold_149 323537 323688
scaffold_0018	microsynteny	match_part	5149253	5151447	58.2	+	.	ID=blk-92.1.Em0018g703a;Parent=blk-92;Target=NVE4593 323688 325527 +
scaffold_0018	microsynteny	match_part	5151449	5154853	42.4	-	.	ID=blk-92.2.Em0018g704a;Parent=blk-92;Target=NVE4592 322179 323537 -
scaffold_0018	microsynteny	match_part	5155955	5170243	50.8	-	.	ID=blk-92.3.Em0018g705a;Parent=blk-92;Target=NVE4592 322179 323537 -
scaffold_0018	microsynteny	match_part	5173135	5182093	72.4	-	.	ID=blk-92.4.Em0018g706a;Parent=blk-92;Target=NVE4592 322179 323537 -
scaffold_0018	microsynteny	match_part	5198857	5200543	76.6	-	.	ID=blk-92.5.Em0018g707a;Parent=blk-92;Target=NVE4592 322179 323537 -
scaffold_0018	microsynteny	match_part	5201604	5202803	111.0	-	.	ID=blk-92.6.Em0018g708a;Parent=blk-92;Target=NVE4592 322179 323537 -
scaffold_0018	microsynteny	match_part	5203576	5204573	94.4	-	.	ID=blk-92.7.Em0018g709a;Parent=blk-92;Target=NVE4592 322179 323537 -
scaffold_0018	microsynteny	match_part	5205032	5209963	182.0	-	.	ID=blk-92.8.Em0018g710a;Parent=blk-92;Target=NVE4592 322179 323537 -
scaffold_0018	microsynteny	match_part	5217673	5218681	81.6	+	.	ID=blk-92.9.Em0018g711a;Parent=blk-92;Target=NVE4592 322179 323537 -
scaffold_0018	microsynteny	match_part	5218933	5220225	91.3	+	.	ID=blk-92.10.Em0018g712a;Parent=blk-92;Target=NVE4592 322179 323537 -
scaffold_0018	microsynteny	match	5703978	5725257	3	+	.	ID=blk-93;Name=blk-93_to_scaffold_29;Target=scaffold_29 80166 111170
scaffold_0018	microsynteny	match_part	5703978	5705169	187.0	-	.	ID=blk-93.1.Em0018g768a;Parent=blk-93;Target=NVE12479 80166 83533 +
scaffold_0018	microsynteny	match_part	5705815	5709139	158.0	-	.	ID=blk-93.2.Em0018g769a;Parent=blk-93;Target=NVE12481 103136 111170 +
scaffold_0018	microsynteny	match_part	5722349	5725257	154.0	+	.	ID=blk-93.3.Em0018g771a;Parent=blk-93;Target=NVE12481 103136 111170 +
scaffold_0018	microsynteny	match	5779476	5799909	3	+	.	ID=blk-94;Name=blk-94_to_scaffold_80;Target=scaffold_80 714348 735445
scaffold_0018	microsynteny	match_part	5779476	5781059	775.0	-	.	ID=blk-94.1.Em0018g783a;Parent=blk-94;Target=NVE24200 714348 719294 +
scaffold_0018	microsynteny	match_part	5794571	5796179	811.0	-	.	ID=blk-94.2.Em0018g785a;Parent=blk-94;Target=NVE24203 731348 735445 +
scaffold_0018	microsynteny	match_part	5798100	5799909	827.0	-	.	ID=blk-94.3.Em0018g786a;Parent=blk-94;Target=NVE24203 731348 735445 +
scaffold_0018	microsynteny	match	6143877	6154894	3	+	.	ID=blk-95;Name=blk-95_to_scaffold_4;Target=scaffold_4 2523921 2541130
scaffold_0018	microsynteny	match_part	6143877	6145170	121.0	-	.	ID=blk-95.1.Em0018g835a;Parent=blk-95;Target=NVE16516 2523921 2526875 +
scaffold_0018	microsynteny	match_part	6145700	6151406	43.5	+	.	ID=blk-95.2.Em0018g836a;Parent=blk-95;Target=NVE16518 2529771 2531835 +
scaffold_0018	microsynteny	match_part	6152600	6154894	79.0	+	.	ID=blk-95.3.Em0018g837a;Parent=blk-95;Target=NVE16519 2534642 2541130 -
scaffold_0018	microsynteny	match	6240030	6321746	10	-	.	ID=blk-96;Name=blk-96_to_scaffold_57;Target=scaffold_57 488596 506806
scaffold_0018	microsynteny	match_part	6240030	6245945	156.0	+	.	ID=blk-96.1.Em0018g847a;Parent=blk-96;Target=NVE20482 506806 517736 -
scaffold_0018	microsynteny	match_part	6263192	6268840	101.0	-	.	ID=blk-96.2.Em0018g849a;Parent=blk-96;Target=NVE20480 469527 488596 +
scaffold_0018	microsynteny	match_part	6270950	6272954	91.3	+	.	ID=blk-96.3.Em0018g850a;Parent=blk-96;Target=NVE20480 469527 488596 +
scaffold_0018	microsynteny	match_part	6276920	6282693	170.0	+	.	ID=blk-96.4.Em0018g852a;Parent=blk-96;Target=NVE20480 469527 488596 +
scaffold_0018	microsynteny	match_part	6282780	6294354	45.8	+	.	ID=blk-96.5.Em0018g853a;Parent=blk-96;Target=NVE20480 469527 488596 +
scaffold_0018	microsynteny	match_part	6295650	6299543	186.0	+	.	ID=blk-96.6.Em0018g854a;Parent=blk-96;Target=NVE20480 469527 488596 +
scaffold_0018	microsynteny	match_part	6300990	6304891	169.0	+	.	ID=blk-96.7.Em0018g855a;Parent=blk-96;Target=NVE20480 469527 488596 +
scaffold_0018	microsynteny	match_part	6305130	6309288	160.0	+	.	ID=blk-96.8.Em0018g856a;Parent=blk-96;Target=NVE20480 469527 488596 +
scaffold_0018	microsynteny	match_part	6311160	6315341	99.8	+	.	ID=blk-96.9.Em0018g857a;Parent=blk-96;Target=NVE20480 469527 488596 +
scaffold_0018	microsynteny	match_part	6316410	6321746	127.0	+	.	ID=blk-96.10.Em0018g858a;Parent=blk-96;Target=NVE20480 469527 488596 +
scaffold_0018	microsynteny	match	7294323	7309423	3	-	.	ID=blk-97;Name=blk-97_to_scaffold_25;Target=scaffold_25 503072 523245
scaffold_0018	microsynteny	match_part	7294323	7296742	105.0	-	.	ID=blk-97.1.Em0018g1004a;Parent=blk-97;Target=NVE10830 523245 530064 +
scaffold_0018	microsynteny	match_part	7296852	7302901	939.0	+	.	ID=blk-97.2.Em0018g1005a;Parent=blk-97;Target=NVE10827 504743 515104 -
scaffold_0018	microsynteny	match_part	7305402	7309423	185.0	+	.	ID=blk-97.3.Em0018g1007a;Parent=blk-97;Target=NVE10826 498159 503072 -
scaffold_0013	microsynteny	match	30036	62906	3	-	.	ID=blk-98;Name=blk-98_to_scaffold_153;Target=scaffold_153 242158 257390
scaffold_0013	microsynteny	match_part	30036	35466	89.0	-	.	ID=blk-98.1.Em0013g4a;Parent=blk-98;Target=NVE4957 257390 262978 -
scaffold_0013	microsynteny	match_part	37467	50006	87.0	-	.	ID=blk-98.2.Em0013g6a;Parent=blk-98;Target=NVE4954 221087 242158 -
scaffold_0013	microsynteny	match_part	54427	62906	263.0	-	.	ID=blk-98.3.Em0013g9a;Parent=blk-98;Target=NVE4954 221087 242158 -
scaffold_0013	microsynteny	match	410336	595359	15	-	.	ID=blk-99;Name=blk-99_to_scaffold_153;Target=scaffold_153 149465 155379
scaffold_0013	microsynteny	match_part	410336	416513	382.0	-	.	ID=blk-99.1.Em0013g69a;Parent=blk-99;Target=NVE4951 155379 198433 +
scaffold_0013	microsynteny	match_part	419933	426487	224.0	+	.	ID=blk-99.2.Em0013g70a;Parent=blk-99;Target=NVE4950 116116 149465 +
scaffold_0013	microsynteny	match_part	433472	441753	1238.0	-	.	ID=blk-99.3.Em0013g72a;Parent=blk-99;Target=NVE4950 116116 149465 +
scaffold_0013	microsynteny	match_part	446054	448773	49.3	-	.	ID=blk-99.4.Em0013g74a;Parent=blk-99;Target=NVE4949 109396 114288 +
scaffold_0013	microsynteny	match_part	456603	460118	64.7	+	.	ID=blk-99.5.Em0013g75a;Parent=blk-99;Target=NVE4950 116116 149465 +
scaffold_0013	microsynteny	match_part	462306	471023	1236.0	-	.	ID=blk-99.6.Em0013g76a;Parent=blk-99;Target=NVE4950 116116 149465 +
scaffold_0013	microsynteny	match_part	480094	485163	47.0	-	.	ID=blk-99.7.Em0013g77a;Parent=blk-99;Target=NVE4950 116116 149465 +
scaffold_0013	microsynteny	match_part	491083	494545	257.0	+	.	ID=blk-99.8.Em0013g79a;Parent=blk-99;Target=NVE4950 116116 149465 +
scaffold_0013	microsynteny	match_part	496661	509623	1501.0	-	.	ID=blk-99.9.Em0013g80a;Parent=blk-99;Target=NVE4950 116116 149465 +
scaffold_0013	microsynteny	match_part	516043	528107	297.0	+	.	ID=blk-99.10.Em0013g82a;Parent=blk-99;Target=NVE4950 116116 149465 +
scaffold_0013	microsynteny	match_part	528173	533360	596.0	+	.	ID=blk-99.11.Em0013g83a;Parent=blk-99;Target=NVE4950 116116 149465 +
scaffold_0013	microsynteny	match_part	535477	537163	213.0	-	.	ID=blk-99.12.Em0013g84a;Parent=blk-99;Target=NVE4950 116116 149465 +
scaffold_0013	microsynteny	match_part	547383	567403	1473.0	+	.	ID=blk-99.13.Em0013g85a;Parent=blk-99;Target=NVE4950 116116 149465 +
scaffold_0013	microsynteny	match_part	574334	581323	221.0	-	.	ID=blk-99.14.Em0013g87a;Parent=blk-99;Target=NVE4950 116116 149465 +
scaffold_0013	microsynteny	match_part	582703	595359	102.0	+	.	ID=blk-99.15.Em0013g88a;Parent=blk-99;Target=NVE4950 116116 149465 +
scaffold_0013	microsynteny	match	2164716	2175868	3	-	.	ID=blk-100;Name=blk-100_to_scaffold_4;Target=scaffold_4 1257729 1280640
scaffold_0013	microsynteny	match_part	2164716	2166069	99.8	+	.	ID=blk-100.1.Em0013g355a;Parent=blk-100;Target=NVE16398 1280640 1285352 +
scaffold_0013	microsynteny	match_part	2166087	2174516	136.0	-	.	ID=blk-100.2.Em0013g356a;Parent=blk-100;Target=NVE16396 1257990 1276754 +
scaffold_0013	microsynteny	match_part	2174626	2175868	174.0	+	.	ID=blk-100.3.Em0013g357a;Parent=blk-100;Target=NVE16395 1253751 1257729 -
scaffold_0013	microsynteny	match	2679575	2708034	3	+	.	ID=blk-101;Name=blk-101_to_scaffold_69;Target=scaffold_69 440558 463348
scaffold_0013	microsynteny	match_part	2679575	2684890	113.0	-	.	ID=blk-101.1.Em0013g426a;Parent=blk-101;Target=NVE22268 440558 444816 -
scaffold_0013	microsynteny	match_part	2686057	2692540	46.2	-	.	ID=blk-101.2.Em0013g427a;Parent=blk-101;Target=NVE22270 454537 463348 +
scaffold_0013	microsynteny	match_part	2701630	2708034	131.0	+	.	ID=blk-101.3.Em0013g430a;Parent=blk-101;Target=NVE22270 454537 463348 +
scaffold_0013	microsynteny	match	7447749	7482076	3	-	.	ID=blk-102;Name=blk-102_to_scaffold_442;Target=scaffold_442 37582 55396
scaffold_0013	microsynteny	match_part	7447749	7457381	112.0	+	.	ID=blk-102.1.Em0013g988a;Parent=blk-102;Target=NVE17724 55396 81840 +
scaffold_0013	microsynteny	match_part	7458469	7472090	149.0	+	.	ID=blk-102.2.Em0013g989a;Parent=blk-102;Target=NVE17721 31646 37582 +
scaffold_0013	microsynteny	match_part	7472329	7482076	171.0	+	.	ID=blk-102.3.Em0013g990a;Parent=blk-102;Target=NVE17721 31646 37582 +
scaffold_0012	microsynteny	match	311517	334146	4	+	.	ID=blk-103;Name=blk-103_to_scaffold_223;Target=scaffold_223 67076 135975
scaffold_0012	microsynteny	match_part	311517	315336	91.3	-	.	ID=blk-103.1.Em0012g42a;Parent=blk-103;Target=NVE9634 67076 84160 +
scaffold_0012	microsynteny	match_part	315927	323816	96.3	-	.	ID=blk-103.2.Em0012g43a;Parent=blk-103;Target=NVE9638 106350 135975 -
scaffold_0012	microsynteny	match_part	324562	328926	50.4	-	.	ID=blk-103.3.Em0012g44a;Parent=blk-103;Target=NVE9638 106350 135975 -
scaffold_0012	microsynteny	match_part	329457	334146	71.6	-	.	ID=blk-103.4.Em0012g45a;Parent=blk-103;Target=NVE9638 106350 135975 -
scaffold_0011	microsynteny	match	206535	239086	4	+	.	ID=blk-104;Name=blk-104_to_scaffold_223;Target=scaffold_223 67076 135975
scaffold_0011	microsynteny	match_part	206535	209376	46.6	-	.	ID=blk-104.1.Em0011g44a;Parent=blk-104;Target=NVE9634 67076 84160 +
scaffold_0011	microsynteny	match_part	210096	215337	80.1	+	.	ID=blk-104.2.Em0011g45a;Parent=blk-104;Target=NVE9638 106350 135975 -
scaffold_0011	microsynteny	match_part	215706	223591	65.9	+	.	ID=blk-104.3.Em0011g46a;Parent=blk-104;Target=NVE9638 106350 135975 -
scaffold_0011	microsynteny	match_part	223686	239086	50.1	-	.	ID=blk-104.4.Em0011g47a;Parent=blk-104;Target=NVE9638 106350 135975 -
scaffold_0011	microsynteny	match	777467	804580	4	-	.	ID=blk-105;Name=blk-105_to_scaffold_23;Target=scaffold_23 322591 322732
scaffold_0011	microsynteny	match_part	777467	780856	356.0	-	.	ID=blk-105.1.Em0011g156a;Parent=blk-105;Target=NVE9899 322732 327986 +
scaffold_0011	microsynteny	match_part	780966	782740	68.6	+	.	ID=blk-105.2.Em0011g157a;Parent=blk-105;Target=NVE9900 328011 331701 -
scaffold_0011	microsynteny	match_part	783246	792869	303.0	+	.	ID=blk-105.3.Em0011g158a;Parent=blk-105;Target=NVE9898 312326 322591 -
scaffold_0011	microsynteny	match_part	793646	804580	341.0	+	.	ID=blk-105.4.Em0011g159a;Parent=blk-105;Target=NVE9898 312326 322591 -
scaffold_0011	microsynteny	match	6507123	6560880	3	-	.	ID=blk-106;Name=blk-106_to_scaffold_210;Target=scaffold_210 218374 237493
scaffold_0011	microsynteny	match_part	6507123	6523897	342.0	-	.	ID=blk-106.1.Em0011g791a;Parent=blk-106;Target=NVE8969 237493 245114 -
scaffold_0011	microsynteny	match_part	6529977	6531054	257.0	+	.	ID=blk-106.2.Em0011g794a;Parent=blk-106;Target=NVE8967 191233 218374 -
scaffold_0011	microsynteny	match_part	6536947	6560880	108.0	+	.	ID=blk-106.3.Em0011g796a;Parent=blk-106;Target=NVE8967 191233 218374 -
scaffold_0011	microsynteny	match	6888012	6919171	3	-	.	ID=blk-107;Name=blk-107_to_scaffold_297;Target=scaffold_297 214761 258103
scaffold_0011	microsynteny	match_part	6888012	6892951	98.2	-	.	ID=blk-107.1.Em0011g845a;Parent=blk-107;Target=NVE12774 258103 265911 -
scaffold_0011	microsynteny	match_part	6896329	6910681	63.9	-	.	ID=blk-107.2.Em0011g846a;Parent=blk-107;Target=NVE12771 243694 252981 -
scaffold_0011	microsynteny	match_part	6918385	6919171	65.1	-	.	ID=blk-107.3.Em0011g847a;Parent=blk-107;Target=NVE12766 206243 214761 -
scaffold_0010	microsynteny	match	8609960	8616991	3	-	.	ID=blk-108;Name=blk-108_to_scaffold_71;Target=scaffold_71 73935 93447
scaffold_0010	microsynteny	match_part	8609960	8612911	363.0	-	.	ID=blk-108.1.Em0010g876a;Parent=blk-108;Target=NVE22692 93447 101935 -
scaffold_0010	microsynteny	match_part	8613511	8615592	413.0	+	.	ID=blk-108.2.Em0010g877a;Parent=blk-108;Target=NVE22691 80661 90055 -
scaffold_0010	microsynteny	match_part	8615662	8616991	152.0	-	.	ID=blk-108.3.Em0010g878a;Parent=blk-108;Target=NVE22689 69527 73935 -
scaffold_0017	microsynteny	match	356153	362066	3	+	.	ID=blk-109;Name=blk-109_to_scaffold_167;Target=scaffold_167 416127 421649
scaffold_0017	microsynteny	match_part	356153	356932	204.0	-	.	ID=blk-109.1.Em0017g65a;Parent=blk-109;Target=NVE5958 416127 418054 -
scaffold_0017	microsynteny	match_part	357142	358316	63.9	+	.	ID=blk-109.2.Em0017g66a;Parent=blk-109;Target=NVE5959 418175 421649 +
scaffold_0017	microsynteny	match_part	359772	362066	67.0	+	.	ID=blk-109.3.Em0017g67a;Parent=blk-109;Target=NVE5959 418175 421649 +
scaffold_0017	microsynteny	match	1116513	1132773	3	-	.	ID=blk-110;Name=blk-110_to_scaffold_33;Target=scaffold_33 1110519 1114355
scaffold_0017	microsynteny	match_part	1116513	1119513	69.7	-	.	ID=blk-110.1.Em0017g173a;Parent=blk-110;Target=NVE14289 1114355 1133849 +
scaffold_0017	microsynteny	match_part	1126608	1129153	60.5	-	.	ID=blk-110.2.Em0017g175a;Parent=blk-110;Target=NVE14288 1104065 1110519 +
scaffold_0017	microsynteny	match_part	1130030	1132773	52.8	-	.	ID=blk-110.3.Em0017g176a;Parent=blk-110;Target=NVE14288 1104065 1110519 +
scaffold_0017	microsynteny	match	1426959	1465264	3	-	.	ID=blk-111;Name=blk-111_to_scaffold_148;Target=scaffold_148 274824 275180
scaffold_0017	microsynteny	match_part	1426959	1435355	162.0	-	.	ID=blk-111.1.Em0017g209a;Parent=blk-111;Target=NVE4502 275180 286548 +
scaffold_0017	microsynteny	match_part	1439315	1449734	77.4	+	.	ID=blk-111.2.Em0017g211a;Parent=blk-111;Target=NVE4501 265090 274824 +
scaffold_0017	microsynteny	match_part	1450435	1465264	76.3	+	.	ID=blk-111.3.Em0017g212a;Parent=blk-111;Target=NVE4501 265090 274824 +
scaffold_0017	microsynteny	match	7589973	7610098	4	+	.	ID=blk-112;Name=blk-112_to_scaffold_25;Target=scaffold_25 1132992 1142606
scaffold_0017	microsynteny	match_part	7589973	7599858	144.0	-	.	ID=blk-112.1.Em0017g867a;Parent=blk-112;Target=NVE10878 1132992 1137139 -
scaffold_0017	microsynteny	match_part	7600133	7602898	302.0	-	.	ID=blk-112.2.Em0017g868a;Parent=blk-112;Target=NVE10879 1138310 1142606 +
scaffold_0017	microsynteny	match_part	7603082	7604548	114.0	-	.	ID=blk-112.3.Em0017g869a;Parent=blk-112;Target=NVE10879 1138310 1142606 +
scaffold_0017	microsynteny	match_part	7604677	7610098	82.0	-	.	ID=blk-112.4.Em0017g870a;Parent=blk-112;Target=NVE10879 1138310 1142606 +
scaffold_0017	microsynteny	match	8039060	8057497	4	-	.	ID=blk-113;Name=blk-113_to_scaffold_25;Target=scaffold_25 1137139 1138310
scaffold_0017	microsynteny	match_part	8039060	8042025	244.0	+	.	ID=blk-113.1.Em0017g928a;Parent=blk-113;Target=NVE10879 1138310 1142606 +
scaffold_0017	microsynteny	match_part	8042740	8044991	55.5	+	.	ID=blk-113.2.Em0017g929a;Parent=blk-113;Target=NVE10878 1132992 1137139 -
scaffold_0017	microsynteny	match_part	8048960	8054963	215.0	+	.	ID=blk-113.3.Em0017g930a;Parent=blk-113;Target=NVE10878 1132992 1137139 -
scaffold_0017	microsynteny	match_part	8055320	8057497	115.0	+	.	ID=blk-113.4.Em0017g931a;Parent=blk-113;Target=NVE10878 1132992 1137139 -
scaffold_0016	microsynteny	match	548316	554834	3	+	.	ID=blk-114;Name=blk-114_to_scaffold_180;Target=scaffold_180 232231 260975
scaffold_0016	microsynteny	match_part	548316	550347	107.0	+	.	ID=blk-114.1.Em0016g89a;Parent=blk-114;Target=NVE6984 232231 241443 +
scaffold_0016	microsynteny	match_part	550446	551710	75.1	+	.	ID=blk-114.2.Em0016g90a;Parent=blk-114;Target=NVE6985 243341 260975 +
scaffold_0016	microsynteny	match_part	552936	554834	115.0	+	.	ID=blk-114.3.Em0016g91a;Parent=blk-114;Target=NVE6985 243341 260975 +
scaffold_0016	microsynteny	match	1019196	1043686	7	-	.	ID=blk-115;Name=blk-115_to_scaffold_49;Target=scaffold_49 515320 518482
scaffold_0016	microsynteny	match_part	1019196	1022388	290.0	+	.	ID=blk-115.1.Em0016g186a;Parent=blk-115;Target=NVE18722 518482 524080 -
scaffold_0016	microsynteny	match_part	1022886	1025174	211.0	+	.	ID=blk-115.2.Em0016g187a;Parent=blk-115;Target=NVE18721 503449 515320 -
scaffold_0016	microsynteny	match_part	1025636	1027953	81.3	+	.	ID=blk-115.3.Em0016g188a;Parent=blk-115;Target=NVE18721 503449 515320 -
scaffold_0016	microsynteny	match_part	1028886	1031924	55.8	+	.	ID=blk-115.4.Em0016g189a;Parent=blk-115;Target=NVE18720 493882 502080 -
scaffold_0016	microsynteny	match_part	1032144	1034176	245.0	-	.	ID=blk-115.5.Em0016g190a;Parent=blk-115;Target=NVE18721 503449 515320 -
scaffold_0016	microsynteny	match_part	1034516	1041463	254.0	+	.	ID=blk-115.6.Em0016g191a;Parent=blk-115;Target=NVE18721 503449 515320 -
scaffold_0016	microsynteny	match_part	1041504	1043686	242.0	-	.	ID=blk-115.7.Em0016g192a;Parent=blk-115;Target=NVE18721 503449 515320 -
scaffold_0016	microsynteny	match	6157878	6269439	5	+	.	ID=blk-116;Name=blk-116_to_scaffold_222;Target=scaffold_222 174903 242587
scaffold_0016	microsynteny	match_part	6157878	6188843	537.0	+	.	ID=blk-116.1.Em0016g807a;Parent=blk-116;Target=NVE9609 174903 192587 +
scaffold_0016	microsynteny	match_part	6190128	6196988	95.1	+	.	ID=blk-116.2.Em0016g808a;Parent=blk-116;Target=NVE9610 192783 242587 +
scaffold_0016	microsynteny	match_part	6197088	6221308	65.9	+	.	ID=blk-116.3.Em0016g809a;Parent=blk-116;Target=NVE9610 192783 242587 +
scaffold_0016	microsynteny	match_part	6228158	6261184	53.9	+	.	ID=blk-116.4.Em0016g811a;Parent=blk-116;Target=NVE9610 192783 242587 +
scaffold_0016	microsynteny	match_part	6263618	6269439	204.0	+	.	ID=blk-116.5.Em0016g812a;Parent=blk-116;Target=NVE9610 192783 242587 +
scaffold_0016	microsynteny	match	8081883	8088693	3	+	.	ID=blk-117;Name=blk-117_to_scaffold_48;Target=scaffold_48 614672 654791
scaffold_0016	microsynteny	match_part	8081883	8084043	128.0	-	.	ID=blk-117.1.Em0016g1081a;Parent=blk-117;Target=NVE18515 614672 619840 +
scaffold_0016	microsynteny	match_part	8084173	8086584	89.7	+	.	ID=blk-117.2.Em0016g1082a;Parent=blk-117;Target=NVE18517 640773 650071 -
scaffold_0016	microsynteny	match_part	8086594	8088693	103.0	-	.	ID=blk-117.3.Em0016g1083a;Parent=blk-117;Target=NVE18518 651395 654791 -
scaffold_0016	microsynteny	match	8139144	8151423	4	+	.	ID=blk-118;Name=blk-118_to_scaffold_48;Target=scaffold_48 614672 664181
scaffold_0016	microsynteny	match_part	8139144	8141163	209.0	-	.	ID=blk-118.1.Em0016g1099a;Parent=blk-118;Target=NVE18515 614672 619840 +
scaffold_0016	microsynteny	match_part	8141333	8143630	90.1	+	.	ID=blk-118.2.Em0016g1100a;Parent=blk-118;Target=NVE18517 640773 650071 -
scaffold_0016	microsynteny	match_part	8143654	8145873	127.0	-	.	ID=blk-118.3.Em0016g1101a;Parent=blk-118;Target=NVE18518 651395 654791 -
scaffold_0016	microsynteny	match_part	8148708	8151423	125.0	-	.	ID=blk-118.4.Em0016g1103a;Parent=blk-118;Target=NVE18519 657393 664181 -
scaffold_0015	microsynteny	match	562053	611705	4	-	.	ID=blk-119;Name=blk-119_to_scaffold_65;Target=scaffold_65 587802 611487
scaffold_0015	microsynteny	match_part	562053	569551	259.0	-	.	ID=blk-119.1.Em0015g119a;Parent=blk-119;Target=NVE21767 611487 624281 +
scaffold_0015	microsynteny	match_part	577227	584792	239.0	-	.	ID=blk-119.2.Em0015g120a;Parent=blk-119;Target=NVE21766 599687 606651 +
scaffold_0015	microsynteny	match_part	584930	604412	147.0	-	.	ID=blk-119.3.Em0015g121a;Parent=blk-119;Target=NVE21765 571157 587802 +
scaffold_0015	microsynteny	match_part	605772	611705	184.0	+	.	ID=blk-119.4.Em0015g122a;Parent=blk-119;Target=NVE21765 571157 587802 +
scaffold_0015	microsynteny	match	3793989	3850532	7	-	.	ID=blk-120;Name=blk-120_to_scaffold_103;Target=scaffold_103 77004 91726
scaffold_0015	microsynteny	match_part	3793989	3799879	113.0	-	.	ID=blk-120.1.Em0015g592a;Parent=blk-120;Target=NVE694 91726 99785 +
scaffold_0015	microsynteny	match_part	3803967	3811679	56.2	-	.	ID=blk-120.2.Em0015g593a;Parent=blk-120;Target=NVE692 71666 77004 +
scaffold_0015	microsynteny	match_part	3815609	3822499	107.0	-	.	ID=blk-120.3.Em0015g594a;Parent=blk-120;Target=NVE692 71666 77004 +
scaffold_0015	microsynteny	match_part	3822729	3826780	113.0	+	.	ID=blk-120.4.Em0015g595a;Parent=blk-120;Target=NVE692 71666 77004 +
scaffold_0015	microsynteny	match_part	3827497	3831849	113.0	-	.	ID=blk-120.5.Em0015g596a;Parent=blk-120;Target=NVE692 71666 77004 +
scaffold_0015	microsynteny	match_part	3832029	3838889	107.0	+	.	ID=blk-120.6.Em0015g597a;Parent=blk-120;Target=NVE692 71666 77004 +
scaffold_0015	microsynteny	match_part	3842669	3850532	56.6	+	.	ID=blk-120.7.Em0015g598a;Parent=blk-120;Target=NVE692 71666 77004 +
scaffold_0015	microsynteny	match	3884419	3895518	3	-	.	ID=blk-121;Name=blk-121_to_scaffold_93;Target=scaffold_93 370791 371671
scaffold_0015	microsynteny	match_part	3884419	3889690	204.0	+	.	ID=blk-121.1.Em0015g602a;Parent=blk-121;Target=NVE25681 371671 410345 +
scaffold_0015	microsynteny	match_part	3893016	3894339	164.0	-	.	ID=blk-121.2.Em0015g603a;Parent=blk-121;Target=NVE25680 369661 370791 +
scaffold_0015	microsynteny	match_part	3894919	3895518	126.0	+	.	ID=blk-121.3.Em0015g604a;Parent=blk-121;Target=NVE25680 369661 370791 +
scaffold_0015	microsynteny	match	3923543	3951423	3	+	.	ID=blk-122;Name=blk-122_to_scaffold_13;Target=scaffold_13 1224463 1255140
scaffold_0015	microsynteny	match_part	3923543	3932169	150.0	-	.	ID=blk-122.1.Em0015g608a;Parent=blk-122;Target=NVE3027 1224463 1251371 -
scaffold_0015	microsynteny	match_part	3937762	3950239	102.0	-	.	ID=blk-122.2.Em0015g610a;Parent=blk-122;Target=NVE3028 1252113 1253651 -
scaffold_0015	microsynteny	match_part	3950339	3951423	40.4	+	.	ID=blk-122.3.Em0015g611a;Parent=blk-122;Target=NVE3029 1253752 1255140 +
scaffold_0015	microsynteny	match	3951442	3955499	3	-	.	ID=blk-123;Name=blk-123_to_scaffold_13;Target=scaffold_13 439194 455134
scaffold_0015	microsynteny	match_part	3951442	3952089	88.6	-	.	ID=blk-123.1.Em0015g612a;Parent=blk-123;Target=NVE2942 455134 457634 -
scaffold_0015	microsynteny	match_part	3952189	3953583	110.0	+	.	ID=blk-123.2.Em0015g613a;Parent=blk-123;Target=NVE2943 457745 462199 +
scaffold_0015	microsynteny	match_part	3953602	3955499	87.4	-	.	ID=blk-123.3.Em0015g614a;Parent=blk-123;Target=NVE2941 436816 439194 -
scaffold_0015	microsynteny	match	4120550	4140862	3	+	.	ID=blk-124;Name=blk-124_to_scaffold_13;Target=scaffold_13 476156 501200
scaffold_0015	microsynteny	match_part	4120550	4123872	241.0	-	.	ID=blk-124.1.Em0015g632a;Parent=blk-124;Target=NVE2945 476156 490964 -
scaffold_0015	microsynteny	match_part	4135142	4138316	153.0	+	.	ID=blk-124.2.Em0015g634a;Parent=blk-124;Target=NVE2946 491125 494647 +
scaffold_0015	microsynteny	match_part	4139239	4140862	76.6	-	.	ID=blk-124.3.Em0015g635a;Parent=blk-124;Target=NVE2947 496640 501200 -
scaffold_0015	microsynteny	match	5424187	5452417	3	+	.	ID=blk-125;Name=blk-125_to_scaffold_103;Target=scaffold_103 71666 99785
scaffold_0015	microsynteny	match_part	5424187	5426437	192.0	+	.	ID=blk-125.1.Em0015g811a;Parent=blk-125;Target=NVE692 71666 77004 +
scaffold_0015	microsynteny	match_part	5428597	5431728	176.0	+	.	ID=blk-125.2.Em0015g812a;Parent=blk-125;Target=NVE694 91726 99785 +
scaffold_0015	microsynteny	match_part	5448497	5452417	169.0	-	.	ID=blk-125.3.Em0015g814a;Parent=blk-125;Target=NVE694 91726 99785 +
scaffold_0015	microsynteny	match	6954257	6977817	3	-	.	ID=blk-126;Name=blk-126_to_scaffold_181;Target=scaffold_181 73735 77410
scaffold_0015	microsynteny	match_part	6954257	6959147	162.0	-	.	ID=blk-126.1.Em0015g1023a;Parent=blk-126;Target=NVE7021 77410 92185 -
scaffold_0015	microsynteny	match_part	6966738	6972967	126.0	-	.	ID=blk-126.2.Em0015g1024a;Parent=blk-126;Target=NVE7020 61237 73735 -
scaffold_0015	microsynteny	match_part	6973038	6977817	145.0	-	.	ID=blk-126.3.Em0015g1025a;Parent=blk-126;Target=NVE7020 61237 73735 -
scaffold_0015	microsynteny	match	7324467	7331237	3	-	.	ID=blk-127;Name=blk-127_to_scaffold_384;Target=scaffold_384 62463 82297
scaffold_0015	microsynteny	match_part	7324467	7326314	337.0	+	.	ID=blk-127.1.Em0015g1071a;Parent=blk-127;Target=NVE15966 82297 93985 -
scaffold_0015	microsynteny	match_part	7326318	7330417	632.0	-	.	ID=blk-127.2.Em0015g1072a;Parent=blk-127;Target=NVE15960 37047 52605 -
scaffold_0015	microsynteny	match_part	7330474	7331237	194.0	-	.	ID=blk-127.3.Em0015g1073a;Parent=blk-127;Target=NVE15962 60556 62463 +
scaffold_0015	microsynteny	match	7389437	7426417	6	-	.	ID=blk-128;Name=blk-128_to_scaffold_181;Target=scaffold_181 73735 77410
scaffold_0015	microsynteny	match_part	7389437	7392511	183.0	+	.	ID=blk-128.1.Em0015g1089a;Parent=blk-128;Target=NVE7021 77410 92185 -
scaffold_0015	microsynteny	match_part	7392604	7395777	142.0	-	.	ID=blk-128.2.Em0015g1090a;Parent=blk-128;Target=NVE7020 61237 73735 -
scaffold_0015	microsynteny	match_part	7401497	7406465	45.4	+	.	ID=blk-128.3.Em0015g1092a;Parent=blk-128;Target=NVE7020 61237 73735 -
scaffold_0015	microsynteny	match_part	7406488	7409277	137.0	-	.	ID=blk-128.4.Em0015g1093a;Parent=blk-128;Target=NVE7020 61237 73735 -
scaffold_0015	microsynteny	match_part	7418057	7423111	59.7	+	.	ID=blk-128.5.Em0015g1095a;Parent=blk-128;Target=NVE7020 61237 73735 -
scaffold_0015	microsynteny	match_part	7423123	7426417	137.0	-	.	ID=blk-128.6.Em0015g1096a;Parent=blk-128;Target=NVE7020 61237 73735 -
scaffold_0014	microsynteny	match	244440	394329	5	-	.	ID=blk-129;Name=blk-129_to_scaffold_153;Target=scaffold_153 149465 155379
scaffold_0014	microsynteny	match_part	244440	267197	688.0	+	.	ID=blk-129.1.Em0014g42a;Parent=blk-129;Target=NVE4951 155379 198433 +
scaffold_0014	microsynteny	match_part	268371	289440	97.4	-	.	ID=blk-129.2.Em0014g43a;Parent=blk-129;Target=NVE4950 116116 149465 +
scaffold_0014	microsynteny	match_part	291561	293740	53.9	-	.	ID=blk-129.3.Em0014g45a;Parent=blk-129;Target=NVE4949 109396 114288 +
scaffold_0014	microsynteny	match_part	302130	306974	52.4	+	.	ID=blk-129.4.Em0014g47a;Parent=blk-129;Target=NVE4949 109396 114288 +
scaffold_0014	microsynteny	match_part	310200	394329	65.9	+	.	ID=blk-129.5.Em0014g49a;Parent=blk-129;Target=NVE4950 116116 149465 +
scaffold_0014	microsynteny	match	4707191	4721781	3	+	.	ID=blk-130;Name=blk-130_to_scaffold_33;Target=scaffold_33 561538 577667
scaffold_0014	microsynteny	match_part	4707191	4712135	184.0	+	.	ID=blk-130.1.Em0014g563a;Parent=blk-130;Target=NVE14233 561538 571296 -
scaffold_0014	microsynteny	match_part	4712231	4716783	102.0	+	.	ID=blk-130.2.Em0014g564a;Parent=blk-130;Target=NVE14234 575342 577667 -
scaffold_0014	microsynteny	match_part	4716861	4721781	114.0	+	.	ID=blk-130.3.Em0014g565a;Parent=blk-130;Target=NVE14234 575342 577667 -
scaffold_0014	microsynteny	match	7156576	7176164	3	-	.	ID=blk-131;Name=blk-131_to_scaffold_12;Target=scaffold_12 1378300 1379331
scaffold_0014	microsynteny	match_part	7156576	7159010	181.0	+	.	ID=blk-131.1.Em0014g865a;Parent=blk-131;Target=NVE2194 1379331 1389600 +
scaffold_0014	microsynteny	match_part	7170866	7173221	58.9	+	.	ID=blk-131.2.Em0014g866a;Parent=blk-131;Target=NVE2193 1368087 1378300 -
scaffold_0014	microsynteny	match_part	7173836	7176164	80.1	+	.	ID=blk-131.3.Em0014g867a;Parent=blk-131;Target=NVE2193 1368087 1378300 -
scaffold_0014	microsynteny	match	7306056	7308486	3	-	.	ID=blk-132;Name=blk-132_to_scaffold_616;Target=scaffold_616 46485 46716
scaffold_0014	microsynteny	match_part	7306056	7306616	176.0	-	.	ID=blk-132.1.Em0014g877a;Parent=blk-132;Target=NVE21350 46716 47345 +
scaffold_0014	microsynteny	match_part	7306716	7307469	204.0	+	.	ID=blk-132.2.Em0014g878a;Parent=blk-132;Target=NVE21349 45864 46485 -
scaffold_0014	microsynteny	match_part	7307893	7308486	191.0	-	.	ID=blk-132.3.Em0014g879a;Parent=blk-132;Target=NVE21349 45864 46485 -
