# Supplementary material for: Tracing animal genomic evolution with the chromosomal-level assembly of the freshwater sponge Ephydatia muelleri
Source: Nat Commun. 2020 Jul 27;11:3676. doi: 10.1038/s41467-020-17397-w (PMC7385117; doi:10.1038/s41467-020-17397-w)
Supplement: Supplementary file 8 — Supplementary Data 4 [file 41467_2020_17397_MOESM8_ESM.zip › Supplementary_Data_4_Synteny_analyses_plots_scripts/fishers_test_pvalue_csv/monosiga_vs_salpingoeca_ftest_pvalue.csv]

	supercont1.1	supercont1.2	supercont1.4	supercont1.3	supercont1.5	supercont1.6	supercont1.7	supercont1.8	supercont1.9	supercont1.10	supercont1.11	supercont1.12	supercont1.13	supercont1.15	supercont1.14	supercont1.18	supercont1.17	supercont1.16	supercont1.22	supercont1.20	supercont1.19	supercont1.21	supercont1.23	supercont1.24	supercont1.25	supercont1.27	supercont1.29	supercont1.28	supercont1.26	supercont1.31	supercont1.30	supercont1.32	supercont1.35	supercont1.36	supercont1.33
scaffold_2	3.71311757911595e-75	8.05862834346836e-104	2.59283909738194e-32	1.14087664366647e-96	7.58087820320927e-34	4.13363308728752e-204	3.72727690625101e-59	2.67102803289489e-24	1.68061351328179e-46	3.54091864932416e-36	2.75461931318802e-202	1.60606882292872e-218	3.04909544673893e-41	3.33545453976126e-29	3.52371512902017e-156	1.87692982165046e-21	1.40092882781146e-31	7.02746792520084e-41	1.94540634612052e-30	2.62723826904358e-18	2.07392199587969e-20	4.84887505415832e-80	9.96515279400207e-21	9.27943153137291e-75	1.62088491511628e-15	6.30173496303068e-28	9.20210205285854e-43	9.56425549514895e-27	5.09561680285216e-17	5.38777499796593e-08	9.6963775743992e-69	9.18221034488419e-07	4.61235061042491e-22	2.66746619901534e-27	3.68486092442239e-07
scaffold_3	3.20059472885393e-246	4.12785125490735e-06	1.01746178637125e-132	5.8939591864078e-26	4.78614581402664e-28	8.72622364925531e-43	1.73056243597952e-98	1.06048552798721e-10	3.50921301662142e-33	5.1361623253758e-65	1.82387053295324e-98	3.20691014730199e-22	8.87588852206034e-18	4.51395630391913e-07	6.75786058819512e-11	9.23324894914182e-07	6.17173500071227e-06	0.000101818578208102	0.000411312608729172	1.25797593543934e-08	8.55832134839489e-15	9.07610075354555e-20	2.3000606397966e-06	1.95098270113706e-17	5.439604155655e-11	3.12895999469917e-06	0.000896131627881245	3.86622941907095e-07	8.4571464834437e-63	3.14764207277137e-13	3.84853892178985e-10	7.97203642949097e-10	1	5.80374644974908e-09	2.03500481412426e-27
scaffold_4	2.54742962594293e-20	1.32538113499267e-21	0	8.52942840371187e-22	4.10086197410829e-33	1.33570192352033e-33	1.60128773559402e-33	3.96962643528826e-194	3.07053670771981e-58	1.33811313422182e-46	4.53218844585708e-19	5.61408889507671e-20	6.80193833676664e-15	1.22212700321555e-14	2.02806607562948e-10	2.37830470251493e-13	5.02583750661188e-36	5.20487088716611e-16	1.73442992047451e-89	3.23584516501352e-10	8.2943609151727e-18	1.94056841807326e-24	1.00782668406351e-10	9.00338419316253e-11	3.58770674125395e-17	1.98990862404986e-26	1	0.00676721028388248	1.82596581413279e-09	7.04392675818148e-23	8.2943609151727e-18	1.82312806047516e-08	1.73649942671759e-16	2.51803638652668e-23	1
scaffold_5	3.22928291727887e-15	1.14117936835022e-16	5.2317188495122e-34	1.16164865619557e-27	0	0.00845224209971839	1.14118406111533e-16	9.50400510756399e-26	2.89041904592303e-08	2.57523008180269e-15	7.50138265287773e-15	9.57402389278108e-21	4.80605904124369e-11	1.65548887871628e-06	3.4261741344706e-13	2.83755224677309e-09	0.00423409259713284	3.26718066560305e-11	1	1.17476677694723e-10	1	4.21560813520706e-17	5.53987696819848e-09	3.26718066560305e-11	2.05020193202416e-20	3.26718066560305e-11	1.05458326277117e-17	7.46264045694053e-104	1.14431662402862e-15	0.00507899626137586	2.87463277002133e-13	4.21560813520706e-17	1	1.19603317996431e-05	2.39567662777553e-06
scaffold_6	6.38921813847976e-32	2.90426412272918e-22	0.000259870951911682	1.16632430694622e-29	1.68412312472145e-37	2.84652630601172e-29	3.17312127213063e-14	7.88253925275307e-30	9.61397566857712e-112	1.11643389897401e-20	6.02715584890814e-68	6.18902086441748e-14	1.1639978403912e-11	1.82375088448472e-13	5.80641327854662e-22	0.000398447873726155	1.41069404416206e-14	1.668343122716e-12	2.87860175571589e-09	1.20970201512566e-54	2.77589357644795e-59	5.40861250679639e-23	6.32510744196126e-81	3.36195832436422e-05	0.000120484158966066	0.00714350002509691	4.72287743244523e-16	2.58798971976241e-52	3.37338841472956e-06	2.66859681259777e-75	3.09901550295466e-14	6.6548356568375e-08	5.70374144371291e-18	5.03723616997603e-05	6.90049940841654e-11
scaffold_7	6.28148587243497e-17	2.714948071996e-60	2.4020703757668e-26	2.41918258394831e-17	1.74256313908476e-38	2.41406829172567e-07	3.91396773819255e-11	8.2995156646036e-16	3.36704084234503e-97	1.1643706037542e-22	2.45266691175004e-34	8.18901528486637e-13	1.84857600982471e-24	2.20404340753342e-06	1.92976614312486e-06	1.1053965312214e-147	3.01250365770827e-59	7.82054268439035e-82	2.82515766272902e-10	6.16056228398214e-08	4.46989475826617e-13	2.02345557713635e-11	6.45624789683171e-18	2.10593185321426e-16	3.50153610796189e-05	9.94715374366415e-14	3.02319728573736e-20	1.15657939492694e-15	1.10360571183849e-09	1.69624553360412e-10	4.46989475826617e-13	2.71674864992526e-22	7.02487827070681e-17	0.00470366060024651	1.06727423615244e-14
scaffold_9	2.61889679498882e-133	9.30745171532467e-18	4.65250769467644e-14	1.14118406111534e-16	7.25156939051251e-38	0.000126761466295552	2.12949523605629e-05	6.66095058377361e-11	3.14477409147902e-41	7.0008410878635e-05	3.5551002767511e-06	0.0572663004241174	0.15514780585389	0.0010825017818122	4.91150520586814e-05	1.43382624841023e-08	3.5981325988498e-07	3.36076234463663e-11	1.06518080827963e-06	2.78970650783852e-12	1.08370059734197e-19	9.5703828624393e-10	0.0110710563051832	1.81107146332505e-07	1.66276668549346e-06	0.000699353957544506	2.90112950366856e-14	6.43371522173262e-07	4.83756524928059e-155	0.0492884265758475	0.00145248526170349	0.0249521057659306	6.0186128721207e-06	1	2.62190004794686e-08
scaffold_8	1.65595822777181e-99	0.000242537050581224	1.19095751556917e-11	5.15057100101882e-18	2.13393480915291e-24	2.87686185397346e-10	2.20251406005531e-07	1.03484621684266e-26	1.0005515462706e-25	2.55130128382919e-162	4.282770370223e-33	9.52840336319616e-19	0.000324828341680292	2.74355202724817e-67	1.25118981594217e-08	4.2841446063768e-11	1.14489492636529e-09	0.000364931647883462	4.1565375308565e-09	2.27846772954576e-09	3.05795788004142e-13	1.92717108016767e-10	1.25540345942579e-10	1.25712435208159e-36	2.66994798470466e-05	0.0239096278556418	1	1.78165655514658e-07	1.79129252947565e-20	1.78165655514658e-07	2.71028194390851e-11	1.92717108016767e-10	2.27510811669377e-06	0.000545233764368752	0.000110350697816094
scaffold_10	3.00361945768004e-08	1.14186283700916e-13	5.76257597908061e-75	2.48698580257121e-57	5.21292639832697e-17	9.42998440655294e-11	2.03777665054902e-75	0.000545233764368753	7.62451548187995e-34	0.00376434738182815	9.42998440655294e-11	7.77159793303654e-33	7.13112328031764e-17	1.66235012092119e-09	1.39679577556095e-09	3.184614076371e-05	2.21098352332501e-17	3.74677440653848e-37	5.16608609889251e-14	8.62572825357473e-20	9.81823355934782e-09	2.17553348190069e-32	4.53465281629249e-05	3.50849560580601e-09	8.85336538339356e-14	3.50849560580601e-09	0.00094215182468051	1	1.32246392832975e-13	5.58569896111731e-06	8.62572825357473e-20	7.29699625662664e-136	1	0.00235404796117683	7.02096024757332e-10
scaffold_11	1.70292761408448e-13	1.6004929626059e-15	3.58770674125395e-17	9.02321161297738e-13	5.39734435256291e-16	1	3.4864928376622e-08	2.30155832868917e-18	0.00376434738182815	6.32608695404336e-112	4.43652100799335e-10	4.78941895399944e-21	5.46551829536825e-09	4.00163285695255e-161	1.67880208995817e-43	4.06510859563908e-07	9.26419255821329e-43	3.93699300405881e-14	1.30509960033076e-10	1.3393046928693e-05	3.30590298787927e-52	2.40930820810082e-17	0.0134936832903753	8.62127870651211e-81	2.04978838379818e-10	6.38325458782467e-06	3.11559173282376e-12	2.83376173866966e-29	0.000753863550697323	4.80586776850271e-24	7.83473241448033e-11	1	0.00226009897832198	9.57067109383137e-06	0.00150722978305944
scaffold_12	6.28148587243497e-17	1.28414671150877e-07	1.83012998741989e-09	7.73483055517784e-20	3.47036704628391e-36	4.59038425423292e-44	3.91396773819255e-11	8.2995156646036e-16	2.98392118273622e-21	3.50153610796189e-05	4.29757717082751e-17	9.23496516715342e-08	4.38862820819248e-13	2.20404340753342e-06	1.85112563155654e-17	1	2.23652797472339e-13	4.71819326881424e-11	7.30386732099266e-118	1.69624553360412e-10	1.69624553360412e-10	1.20423838655508e-27	1.52158218372191e-22	0.00376452459401916	4.43652100799338e-10	1	0.00188385961513316	1.69624553360412e-10	1.78004808182229e-15	6.16056228398214e-08	2.70535397479034e-75	1.10220232123434e-08	1.10220232123434e-08	9.22051991355032e-37	4.41161521951835e-09
scaffold_13	9.2348566413738e-12	7.74710135477792e-13	3.3331151151859e-87	3.11752751190018e-213	8.67378755102422e-26	1	1.96825752765205e-30	6.5911743526322e-13	9.72204260432427e-17	8.02413887948734e-29	2.72495765656379e-05	1.89244696403149e-13	1.64240774443006e-18	4.97127482178269e-09	2.29821416287027e-18	4.74513749375873e-12	7.44572675649356e-06	2.31384671731862e-25	4.27355379055912e-16	1.10249445846974e-29	2.68588198392814e-55	4.21019459231882e-09	1.07311470276183e-11	1.38670396993727e-11	1	4.96568969599189e-06	1.98279879994856e-12	2.35471075532464e-08	3.96739178498923e-13	2.35471075532464e-08	1	0.00197777303009853	8.61826189783621e-15	9.72204260432427e-17	1
scaffold_14	1.50993314786298e-33	2.58488653074898e-07	2.39860018916679e-19	2.63722424843855e-13	1.19257024305192e-07	2.45282117354251e-15	3.03399108869371e-81	1.0852075063223e-144	4.73341683774214e-12	0.000133108125055367	6.96574720453266e-20	8.13949832026002e-14	1.56136984871356e-09	2.49133546632639e-13	0.0388767176123208	0.0279181363011792	2.68934185049742e-07	1.53883286288737e-07	3.48304562367315e-09	0.0112574477240326	2.09282472737145e-09	7.80383147162266e-18	8.60791982098218e-06	3.71514776951382e-05	1	2.106883803097e-12	0.00376594309335486	0.0112574477240326	0.00188465887674331	4.29716975607821e-07	4.29716975607821e-07	2.502193176616e-10	1	5.56607153016092e-05	1.18040981552465e-62
scaffold_15	8.85329682964195e-37	9.79021409237915e-75	2.50876817971709e-10	1.02596929282299e-60	1.31475873430783e-05	4.09605896356434e-60	1	3.55143445685767e-20	1.66235012092119e-09	2.5198349206812e-13	2.36472393615306e-26	1	2.01047384397559e-17	1.99191531825303e-05	7.08806317456573e-32	0.00052916718079294	7.32091959741627e-12	1.24188875738284e-14	6.95054802021336e-23	0.0123773599144948	1.14196647769834e-25	1.65020933987502e-22	1.12057333670852e-15	8.32492791670403e-10	0.00016022254555192	4.47418001503409e-05	1.03842597476646e-15	0.0123773599144948	4.49193299435041e-06	3.07328195302772e-16	0.0123773599144948	2.68805358336279e-05	1.404225899695e-17	2.60662623354194e-33	4.05524197847851e-08
scaffold_16	3.62712237400099e-35	3.43713313867601e-07	9.17428114469725e-15	9.81791291688505e-09	1.17179926948044e-15	1.92976614312486e-06	4.91150520586813e-05	0.000371896659418466	2.27209381914942e-45	0.00014635453025431	1.41600494261884e-08	0.000113974428656893	1.40960475504402e-17	1	0.00092390133807367	0.000483577614716053	3.80098612101322e-19	3.50535634684473e-17	0.0137741484871218	9.86601325989831e-19	5.29666255023471e-14	2.45461854076281e-05	1	1.76928218058687e-07	5.2493673239274e-131	6.99452321480713e-10	2.82993397191657e-13	1.27267361845798e-96	4.72397375560533e-14	1	8.55883113463479e-05	2.45461854076281e-05	0.00592549247854542	0.0098572269645783	1.00223702550791e-10
scaffold_17	2.43206009417281e-25	1.56677525449957e-05	2.37830470251493e-13	4.1414514632195e-21	3.41070949108464e-10	4.09436041182451e-09	2.2133467691215e-13	3.52953489957821e-18	4.02968511458883e-10	7.62292906688563e-05	9.63993724431137e-14	0.00985537516998026	8.29779386279924e-180	7.15262806475366e-08	0.000483577614716054	2.28765410570625e-06	4.06767495082272e-15	4.59679092690432e-18	4.10247514182198e-29	0.00845303645102546	8.65357440090985e-42	0.00423488992644085	0.000358918544560876	2.12494473461541e-05	7.62292906688563e-05	1	1	1	0.00141349415755748	4.45453907711297e-05	8.93876696681048e-15	1	1.27608908219934e-05	0.00704884418769138	1
scaffold_18	3.00361945768004e-08	6.17173500071223e-06	2.07156116678268e-05	1.58025248554005e-21	0.00892180635046675	0.00470366060024651	1.17086835012925e-12	1.1448949263653e-09	3.99078796620567e-06	3.73535050243063e-19	9.22051991355019e-37	5.16608609889251e-14	1.85557608051218e-14	7.32091959741632e-12	6.12113898135016e-05	3.184614076371e-05	1	3.50849560580601e-09	1	4.8885520141403e-150	9.81823355934782e-09	5.5364767664507e-24	1.99193858615609e-07	4.62443830337596e-12	4.3549273202297e-11	4.62443830337596e-12	7.02096024757332e-10	1	1.32246392832975e-13	9.81823355934782e-09	1.66379387376323e-11	1.75474387628585e-09	1	3.99078796620567e-06	1
scaffold_19	1.83047398939652e-06	5.76559822076056e-108	1	5.27103922656927e-22	9.02874158056363e-30	1.24719162346894e-29	4.28880469854221e-13	4.52996731193176e-06	3.50849560580602e-09	6.38325458782468e-06	4.71819326881421e-11	4.9656896959919e-06	9.06742847148135e-20	1	1.2691206762597e-19	3.75547828652689e-43	3.0620025145189e-95	2.31274220915394e-12	6.79714895003853e-20	1.34848495220022e-36	1.94582264241979e-17	1.0648790423114e-06	1.13961969055107e-07	2.00527983764588e-09	1	2.00527983764588e-09	2.98678968236756e-16	5.27501456891619e-23	6.61231964164871e-14	1	0.00225999253060845	1	1.0648790423114e-06	1	5.32539891487501e-07
scaffold_20	9.2348566413738e-12	2.47882048082611e-08	5.71011274486774e-15	5.26684915682333e-13	2.05973517096537e-23	0.00657954265354784	1.06518080827963e-06	4.1565375308565e-09	2.82053668467864e-43	7.93275338983499e-16	8.18901528486634e-13	0.0046095876339518	3.69657695058539e-16	0.000124782062013584	2.16199428625692e-11	1	0.00329442490417807	4.96568969599189e-06	3.69807749061287e-74	1.04200879460229e-05	2.35471075532464e-08	5.94570617880378e-12	1	4.96568969599189e-06	0.00526661100845084	1.9431595069222e-114	1	1	4.97130924275936e-07	1	0.00395219232434124	1	1	1	1
scaffold_21	5.16900279012644e-10	1.25797593543934e-08	7.04392675818138e-23	4.62205554822017e-08	1.7295077304786e-09	1	3.3079974452116e-05	1.25713080548322e-05	9.81823355934779e-09	4.80586776850271e-24	6.16056228398211e-08	1.04200879460229e-05	4.29716975607822e-07	1.14196647769834e-25	5.29666255023471e-14	1.01759767077391e-19	2.81875060958724e-14	4.60663964500116e-113	1	7.81752190518473e-06	1.57036218612745e-08	1	3.18327296631894e-07	3.72496946705375e-06	1.13294706997753e-44	3.72496946705375e-06	2.00068434452272e-59	7.81752190518473e-06	1	1	1	1	2.80719328350265e-09	1	1
scaffold_22	5.16900279012644e-10	3.69944172012237e-47	8.29436091517265e-18	2.87463277002131e-13	3.71250506313975e-07	4.46989475826614e-13	6.43371522173263e-07	1.78165655514659e-07	2.81875060958724e-14	7.83473241448033e-11	2.04487440907987e-05	4.987619155548e-11	7.78320181313513e-05	1.46176972696142e-11	2.42665282118565e-49	4.45453907711297e-05	1.84257956875663e-143	1	2.13781292046118e-16	0.00338839167848709	0.00338839167848709	2.23568397459652e-06	0.010136477465527	3.72496946705375e-06	0.00451572715188051	3.72496946705375e-06	1.11819323379235e-06	0.00338839167848709	1	1	1	2.23568397459652e-06	1	0.00282432511401873	1
scaffold_23	0.000119470250473044	1.83089445151838e-11	1.82312806047516e-08	1.40106518579386e-11	0.00536217108274345	2.02345557713634e-11	6.0186128721207e-06	2.15151243173189e-08	2.17553348190069e-32	2.40930820810083e-17	5.93339161554317e-66	1.29752943056379e-17	1	1	0.00592549247854543	1.70484572219096e-63	1	1.00285255376548e-09	2.04015367363343e-20	2.23568397459653e-06	2.31541679377029e-26	3.56821729930339e-115	0.00508043059678823	1.84580137572027e-24	0.00226009897832198	1.06487904231141e-06	1	1	1.06528055201986e-07	1	1	6.39007721652283e-07	1	1	3.19544011796986e-07
scaffold_24	2.74916616908481e-30	4.75815063602799e-57	6.1775798273647e-13	9.34552440127429e-07	7.44305350364162e-06	4.41572432531992e-41	0.140771037966401	5.10995485696206e-14	7.87445647124865e-10	0.0134936832903754	1	1	1	0.000751086995770726	1.21121094092283e-09	0.000358918544560876	1.99193858615609e-07	0.00676848340565408	1	1	1.41558582816681e-09	3.52823123166806e-33	1	1.13961969055106e-07	0.0134936832903754	1	1	6.34173561005171e-05	1	1	1	1.81774103998e-05	1	1.99193858615609e-07	9.09842145954641e-06
scaffold_25	1.83047398939652e-06	2.3562898890009e-09	1.11793338350853e-36	3.26718066560304e-11	4.81725138922955e-10	4.71819326881421e-11	7.74614597344071e-19	0.000364931647883463	3.50849560580602e-09	3.93699300405881e-14	0.00376452459401915	0.002636285197955	5.83008935724801e-10	4.67265103970564e-17	1.76928218058687e-07	0.00564279610526105	3.50849560580602e-09	1	2.29712050085276e-14	9.2577417318001e-26	9.2577417318001e-26	1.42738683177535e-21	1.97088542041936e-49	0.00150708777245767	1	0.00150708777245767	0.000753756982482637	5.6124025727161e-09	1	9.4074640787951e-50	5.6124025727161e-09	1.00285255376548e-09	1	2.66119411529859e-06	2.98678968236756e-16
scaffold_26	1.70292761408448e-13	0.000580027311169758	1	9.893206795105e-08	4.51737919151409e-09	1.31844149348628e-07	6.67256085851898e-10	9.9646232620108e-11	1.71740056332976e-24	2.04978838379818e-10	1.31844149348628e-07	7.93275338983499e-16	4.28148559326692e-121	0.0164705497145179	1.96098148898253e-13	0.0112558626166988	9.57067109383137e-06	2.17861330238101e-11	5.04152963123016e-08	7.83473241448033e-11	1.3393046928693e-05	6.01371329182938e-09	1	6.38325458782467e-06	2.29393186641792e-05	1	1	1.3393046928693e-05	1	3.36268354654953e-08	1.3393046928693e-05	1	1	3.73535050243063e-19	0.00150722978305944
scaffold_28	1.83047398939652e-06	1.01145771205184e-20	3.64342157590862e-08	2.69083056410304e-75	1.66834312271601e-12	0.00376452459401915	4.28880469854221e-13	4.97829808922208e-12	0.00188359339546956	2.17861330238102e-11	4.71819326881421e-11	1.52082781796803e-123	0.00751841043762401	3.25911559575378e-12	0.00789321466328957	2.1249447346154e-05	1	2.00527983764588e-09	0.002636285197955	3.72496946705374e-06	1.25327009280248e-14	1.00285255376548e-09	1	1.77446388337822e-06	1	1	5.32539891487501e-07	0.00225999253060845	1.00327791985318e-10	5.6124025727161e-09	1	0.00113047564149018	1.00285255376548e-09	0.00188359339546956	1
scaffold_27	0.00883869668068074	4.595753165551e-07	2.32823246048243e-14	2.39567662777553e-06	0.00357781467169371	6.74943062560952e-12	0.000212143113172477	7.20592090945152e-09	7.98759644970036e-07	0.00150722978305944	1.06727423615243e-14	1	1	0.00414214665256982	2.03105367791338e-50	0.00282512337135794	1.10766629757417e-24	1	1.98279879994854e-12	0.00113052890550927	1	2.00627224093508e-10	1.40299379396185e-13	1	0.00150722978305944	2.98678968236754e-16	2.45962629897802e-20	1.18976898922374e-12	0.000188465887674331	1.11819323379235e-06	1	0.00056534437891565	1	7.98759644970036e-07	1
scaffold_29	5.16900279012644e-10	0.0996489991532502	0.00676721028388247	1.67360488964763e-05	1.7295077304786e-09	1	0.0492884265758476	1.25713080548322e-05	5.93628941017772e-28	0.00451572715188051	0.00564199975306989	2.13781292046118e-16	7.0501078025588e-19	2.39813734382206e-51	1.21868006981098e-109	1	0.00282432511401873	3.72496946705375e-06	0.00395219232434124	1	5.6352877361384e-14	1.4392428659369e-23	6.34173561005172e-05	2.51015338815872e-94	1	0.00225999253060844	1	1	2.24061996313295e-16	1.57036218612745e-08	1	1	1	1	1
scaffold_30	1	0.0003021845832563	0.00113079532604599	5.13253076481759e-103	3.37338841472956e-06	3.78180170168058e-21	1	1.44806021683741e-09	0.000471164719185827	6.23447280498312e-13	9.7650717268487e-07	0.000659630606860157	1.11698715489243e-29	0.00207312476441764	1	2.13056110403972e-06	1.75573635974307e-10	0.000376931775348662	4.21376726338336e-10	2.38043507099354e-13	0.000565397663022993	1.06528055201986e-07	1	0.000376931775348662	6.39168331211915e-07	1	5.32640276009931e-08	2.8091781755889e-10	1	3.72848193206952e-07	1	0.000282698831511497	2.83385127499233e-14	0.000471164719185827	1
scaffold_31	5.16900279012644e-10	0.00599035972337246	1.01857249073966e-07	1.17476677694723e-10	4.96326745670673e-19	2.04487440907987e-05	1.82225202996237e-10	0.000760311345628639	5.72855560265128e-36	1.3393046928693e-05	1.15657939492694e-15	1.10249445846974e-29	2.88680706538053e-21	5.64371436995168e-07	1	2.59110533215032e-12	1.66379387376323e-11	9.40746407879496e-50	6.52484398639301e-35	6.54080746905331e-66	1	1.29684390004932e-34	0.010136477465527	8.32210623497447e-12	0.00451572715188051	3.72496946705375e-06	1.12327423195578e-09	7.81752190518473e-06	1	2.99370005571512e-11	1.78012433527481e-27	1	2.80719328350265e-09	0.00282432511401873	1
scaffold_32	5.16900279012644e-10	3.84853892178987e-10	0.00676721028388247	4.62205554822017e-08	3.71250506313975e-07	2.98409364623245e-18	4.09049642020883e-14	1.78165655514659e-07	5.93394735646302e-79	2.28498328560216e-81	2.04487440907987e-05	0.00395219232434124	1.70878899243013e-16	0.0123773599144948	8.55883113463484e-05	0.00845303645102547	4.86259233237721e-17	1.25327009280247e-14	0.00395219232434124	1.57036218612745e-08	0.00338839167848709	1.09714065066914e-42	6.34173561005172e-05	3.72496946705375e-06	7.83473241448033e-11	1	1	5.6352877361384e-14	1	1	1	1	1	1	1.18976898922374e-12
scaffold_33	0.000119470250473044	7.97203642949097e-10	8.14177624525287e-14	0.00254237167759254	2.01945826475922e-05	2.02345557713634e-11	1.2960403583411e-13	0.000219828279494123	1.59711783699414e-06	1.22634775811452e-59	7.02487827070691e-17	3.35767085042897e-23	2.23175209988549e-05	7.83760777376563e-61	8.85893129405448e-08	8.65329355384824e-11	1.59711783699414e-06	1.80847502538292e-62	0.00197777303009853	2.23568397459653e-06	0.00169539382790012	5.01497165885821e-10	1	1	3.83163778252567e-06	1	1	0.00169539382790012	1.06528055201986e-07	1	0.00169539382790012	4.24949540202251e-13	1	1.59711783699414e-06	3.19544011796986e-07
scaffold_34	0.000119470250473044	0.00177168715252769	1	8.26768654866628e-09	1.38708251074113e-47	1	5.89878621575738e-43	0.0179855136956382	1.98249990997938e-12	9.34184351397982e-12	5.85241953079218e-06	8.61826189783627e-15	0.0056438583749885	4.14666073912348e-15	0.00592549247854543	5.11942792727022e-73	1.59711783699414e-06	1.04513016796921e-15	1	0.00169539382790012	0.00169539382790012	0.000847936647234525	0.00508043059678823	0.00113047564149018	1	1	1	5.15691312096095e-40	1	1	1	0.000847936647234525	0.000847936647234525	1	1.12013408111406e-16
scaffold_35	3.00361945768004e-08	0.00432831195406422	1	2.29873210632849e-138	2.32327080898514e-07	1	0.0412438049714789	9.945293843931e-08	1	8.85336538339356e-14	0.00470366060024651	7.44572675649357e-06	1	1.66235012092119e-09	3.09186795608328e-07	1	3.99078796620567e-06	2.66119411529859e-06	0.00329442490417807	1	9.81823355934782e-09	1.75474387628585e-09	1	0.00188359339546956	1	1	1	0.00282432511401873	1	1	0.00282432511401873	1.59711783699414e-06	1	0.00235404796117683	0.00094215182468051
scaffold_36	0.00883869668068074	4.595753165551e-07	0.00226041840173041	2.39567662777553e-06	1	0.00188385961513316	0.0167039104815629	1	0.000942151824680509	2.40667589280827e-09	1	1.4908306195022e-06	0.00376594309335486	0.00414214665256982	1.00223702550791e-10	0.00282512337135794	0.000942151824680509	5.32539891487501e-07	1.4908306195022e-06	0.00113052890550927	1.62282903249876e-18	0.00056534437891565	2.12263597748748e-109	5.32539891487501e-07	1.91666176364734e-06	5.32539891487501e-07	1	1	9.44617091664112e-15	1	1	1	1	1	1
scaffold_37	1	1.64925711247458e-09	0.00113079532604599	9.35170920747467e-13	2.99185004521671e-14	1.82741838855606e-29	2.25729841282643e-47	9.2684560694656e-12	1	1.60049837453527e-24	1.82741838855606e-29	1.61825547375501e-57	1	1	4.10133012527647e-06	0.00141349415755748	1.75573635974307e-10	1.77546758669977e-07	4.97130924275936e-07	3.72848193206952e-07	3.72848193206952e-07	2.83385127499233e-14	0.00169619298906897	1.00327791985318e-10	1	1	1	1	9.42329438371656e-05	0.000565397663022993	1	1	1	1	0.000188465887674331
scaffold_38	0.000119470250473044	7.97203642949097e-10	1.82312806047516e-08	8.26768654866628e-09	1.42697214117992e-73	0.00282459113293228	1	2.27510811669378e-06	1.30602043979394e-29	6.01371329182936e-09	0.00282459113293228	5.94570617880378e-12	1	1	1	9.43680643164137e-24	1.30602043979394e-29	1.06487904231141e-06	2.98053732969086e-06	2.80719328350265e-09	2.23568397459653e-06	1.82968366739922e-47	1.81774103998e-05	1	1	1	1	0.00169539382790012	2.83385127499232e-14	1	2.23568397459653e-06	6.39007721652283e-07	1	1.98249990997938e-12	1
scaffold_41	0.00883869668068074	0.000896131627881244	1.38229033157667e-48	2.39567662777553e-06	0.00357781467169371	1	2.75341472015274e-10	0.0120260098910223	6.61032610265749e-13	1.91666176364734e-06	1	1	1.11720946547254e-05	0.00414214665256982	1	1	1	3.30541224370263e-13	1	0.00113052890550927	1.12327423195577e-09	3.19544011796986e-07	2.28472558517157e-08	1	1	1	1	0.00113052890550927	1	1.11819323379235e-06	0.00113052890550927	1.41671204403282e-13	3.19544011796986e-07	1	1
scaffold_39	0.00883869668068074	9.75337873156776e-09	4.15172315553597e-06	3.30894538362507e-09	0.00357781467169371	6.74943062560952e-12	0.0167039104815629	0.0120260098910223	0.000942151824680509	3.11559173282376e-12	1	1.98279879994854e-12	0.00376594309335486	1	1.00223702550791e-10	1	0.000942151824680509	5.32539891487501e-07	1.98279879994854e-12	1.11819323379235e-06	1	0.00056534437891565	1	0.000753756982482637	1	0.000753756982482637	1.33310569665359e-46	1	1	1.11819323379235e-06	0.00113052890550927	1	4.13608667206539e-40	7.98759644970036e-07	1
scaffold_40	0.000119470250473044	0.00177168715252769	8.29770837490942e-06	4.78894521902576e-06	6.26514066057181e-13	1.10220232123433e-08	1	3.14621671471e-78	1.98249990997938e-12	3.83163778252567e-06	1	2.98053732969086e-06	2.23175209988549e-05	1	3.00217856031869e-10	0.00423488992644085	1	1	1	1	1	1	1	1.00285255376548e-09	1	1.06487904231141e-06	0.00056534437891565	0.00169539382790012	1	1	2.23568397459653e-06	5.01497165885821e-10	1	0.00141296136670469	1
scaffold_42	9.2348566413738e-12	0.00789596139570963	0.00789098866183774	1.38755898207496e-15	0.0124693705205239	2.72495765656379e-05	0.0019259741181104	0.00100974483479664	1	0.00526661100845084	9.23496516715345e-08	1	1	0.000124782062013584	1	0.00985537516998026	7.44572675649356e-06	1	1	1	1.04200879460229e-05	8.61826189783621e-15	1	0.002636285197955	1	2.31384671731862e-25	0.00131888822496891	1	1	1	4.98761915554798e-11	1	1	1.4723186149778e-08	1
scaffold_43	0.00883869668068074	1	1	4.6730351700211e-12	0.00357781467169371	2.92786517343453e-06	0.0167039104815629	7.20592090945152e-09	0.000942151824680509	1	0.00188385961513316	1	3.08594694312401e-08	0.00414214665256982	3.54858785788064e-08	0.00282512337135794	7.0209602475733e-10	1	1	0.00113052890550927	0.00113052890550927	2.00627224093508e-10	9.09842145954638e-06	3.30541224370263e-13	1	1	1	1	2.00655583970636e-11	1	1.18976898922374e-12	1	1.96412852333903e-82	1	1
scaffold_45	1	0.0173388616660385	2.57880466024301e-12	1	1	1	1	1	0.000471164719185827	6.01966751911908e-10	0.000942329438371655	1	1	0.00207312476441764	8.88402598029994e-09	1	0.000471164719185827	1	0.000659630606860157	0.000565397663022993	0.000565397663022993	5.01638959926592e-11	2.09121175029659e-62	1	1	1.77546758669977e-07	0.000188465887674331	1	1	1	1	1	1	2.66320138004965e-07	2.00655583970636e-11
scaffold_44	0.00883869668068074	1	1	1	1	1	1	1	1	0.00150722978305944	1	1	1	1	1	1	6.71974908396965e-16	1	1	1	1.11819323379235e-06	1	0.00338966848866343	1	1	0.000753756982482637	1	1	1	1.34384427652246e-15	1	1	1	1	1
scaffold_46	0.00883869668068074	1	1	1	8.47591433563984e-29	0.00188385961513316	1	7.20592090945152e-09	1.50428240097147e-27	0.00150722978305944	1	1	1	1	1	1	7.98759644970036e-07	1	1	0.00113052890550927	1.18976898922374e-12	1	1	1	0.00150722978305944	1	1	0.00113052890550927	0.000188465887674331	0.00113052890550927	1	1	1	1	1
scaffold_47	0.000119470250473044	5.15752057882716e-05	0.00338887033190753	1	1	1	6.0186128721207e-06	0.000219828279494123	0.00141296136670469	0.00226009897832198	1	8.61826189783627e-15	7.91261761954038e-13	1	2.45461854076281e-05	1	1	1	1	1	9.41764681869416e-21	1	1	1	5.17308823194154e-52	1	3.19544011796986e-07	1	1	1	1	1	1	1	1
scaffold_51	1	1	1	1	1	9.7650717268487e-07	1	0.0060309084055786	1	0.000753863550697324	1	1	1	1	1	1	1	1	1	1	1	0.000282698831511497	1	1.77546758669977e-07	1	1	1	1	1	1	1	1	1	1	1
scaffold_50	1	1	1.38486471762582e-06	7.98960414014894e-07	1	1	1	3.69297258033552e-05	7.46280108257919e-51	1	1	1	1	1	1	1	0.000471164719185827	1	1.58413977955322e-30	1	1	1	1	1	0.000753863550697324	1	0.000188465887674331	3.72848193206952e-07	1	1	1	0.000282698831511497	1.06528055201986e-07	1	1
scaffold_48	1	0.0003021845832563	1	8.27704283878872e-10	1	1	1	1	1.32246392832975e-13	6.23447280498312e-13	1.78004808182229e-15	3.96739178498925e-13	0.00188465887674331	4.4919329943504e-06	8.88402598029994e-09	2.13056110403972e-06	1	1.77546758669977e-07	4.97130924275936e-07	1	1	1.06528055201986e-07	1	0.000376931775348662	1	1	0.000188465887674331	1	1	1	3.72848193206952e-07	1	1	1	2.00655583970636e-11
scaffold_49	1	1	1	7.98960414014894e-07	3.37338841472956e-06	1.35080244107967e-12	1	1	1	1	0.000942329438371655	1.05335478372376e-27	1	1	1	1	2.66320138004965e-07	1	4.97130924275936e-07	1	1	1	1	1	0.000753863550697324	1	2.00655583970636e-11	1	1	2.8091781755889e-10	0.000565397663022993	1	1	1	1
