# Supplementary material for: Tracing animal genomic evolution with the chromosomal-level assembly of the freshwater sponge Ephydatia muelleri
Source: Nat Commun. 2020 Jul 27;11:3676. doi: 10.1038/s41467-020-17397-w (PMC7385117; doi:10.1038/s41467-020-17397-w)
Supplement: Supplementary file 8 — Supplementary Data 4 [file 41467_2020_17397_MOESM8_ESM.zip › Supplementary_Data_4_Synteny_analyses_plots_scripts/fishers_test_pvalue_csv/eph_vs_branchiostoma_ftest_pvalue.csv]

	Bf_V2_196	Bf_V2_21	Bf_V2_6	Bf_V2_1	Bf_V2_32	Bf_V2_187	Bf_V2_48	Bf_V2_39	Bf_V2_149	Bf_V2_147	Bf_V2_65	Bf_V2_132	Bf_V2_158	Bf_V2_167	Bf_V2_98	Bf_V2_36	Bf_V2_150	Bf_V2_14	Bf_V2_136	Bf_V2_41	Bf_V2_174	Bf_V2_23	Bf_V2_145	Bf_V2_113	Bf_V2_40	Bf_V2_104	Bf_V2_62	Bf_V2_157	Bf_V2_25	Bf_V2_18	Bf_V2_34	Bf_V2_43	Bf_V2_94	Bf_V2_27	Bf_V2_220	Bf_V2_245	Bf_V2_243	Bf_V2_122	Bf_V2_9	Bf_V2_89
scaffold_0001	5.13599541840828e-30	1.60285517115885e-22	1.01882716665303e-27	1.83368134688344e-15	3.81822454998321e-25	8.18724959552039e-17	3.26966901343208e-22	1.22503730985363e-23	0.0501565944195962	5.65356771710938e-11	0.0113587040794016	1	2.16855639482711e-32	1	0.00148743823420518	1.16750470843396e-05	1	2.06672780779784e-08	1	2.34958549985272e-14	4.14301996182446e-30	1	5.22922464454622e-10	1	1.80873652092859e-06	4.48995200271125e-13	6.3548281224513e-46	1	0.00022636170412361	7.26319349866447e-09	1	0.000336560335741802	0.000336560335741802	1	1	0.000503021015140729	1.60008586010341e-13	7.83538131305449e-46	0.060973228522696	1
scaffold_0002	0.000202666805882584	1.0638620275341e-30	2.75961661513831e-08	5.88122653645026e-13	3.78139934609203e-20	5.75342412923926e-18	2.71562307464833e-05	9.24920613791778e-17	4.36107738618417e-05	0.00170794165295015	1	1	0.00256118272846045	2.51838407390097e-60	1	0.00511798861469828	0.00767042140173703	1	1	1	1.15541233279347e-07	3.52822067130263e-11	9.70971588704371e-06	9.72078503115758e-07	1	1	4.82726578985605e-08	1.4559041623542e-05	0.000165154428170241	4.90836117073952e-19	1	9.70971588704371e-06	1.26110420947193e-20	2.9596562410343e-10	0.00682009614158429	1.4559041623542e-05	4.82726578985605e-08	1	1	1
scaffold_0003	4.20368856668149e-06	8.22876482187909e-11	6.96868932206735e-13	0.00568503450320514	2.42466405022672e-05	3.90667575837268e-13	4.52088278526954e-05	2.125443998404e-99	4.53588288233664e-07	0.00227693114189119	1	0.00681912628021889	9.70971588704372e-06	0.00227693114189119	9.5003065958548e-14	1	5.76636751823546e-16	1.07699781837183e-27	0.00454997175720423	3.30094083561552e-07	0.000208052055103494	1	0.00454997175720423	1	0.00012558028234359	0.000146426764573227	9.64628407430929e-08	6.16139474595759e-44	3.24973850214269e-08	0.00908439914268639	0.00227693114189119	0.00454997175720423	5.51569697334933e-08	1	2.93226633987124e-27	1	0.00568503450320514	1	0.0124750400110954	1
scaffold_0004	9.56146103691858e-08	1.64500312680917e-10	3.83484387800994e-10	1.68665738628959e-07	3.52204275224381e-12	1	0.00993181841365901	8.44891698350554e-16	1.07493146080384e-17	1	0.00284575843314438	2.69634567333988e-07	1.4559041623542e-05	0.00284575843314438	7.92423313331891e-07	2.69634567333988e-07	2.37044171943637e-13	1.4559041623542e-05	0.00568503450320514	8.7022955199793e-05	0.104978584822374	1	0.00568503450320514	2.80590388907382e-14	0.000187977148361795	2.17770051028232e-06	0.00710224511537275	1	0.0253793900368042	0.01134418386528	0.00284575843314438	3.83484387800994e-10	0.00568503450320514	1	1	1	0.00710224511537275	0.00426620607070401	1	1
scaffold_0005	9.56146103691858e-08	1.71987363321484e-40	1.06163157821102e-28	3.52204275224381e-12	0.00710224511537275	1.21288050391379e-10	4.04106165882991e-07	8.7022955199793e-05	5.39889066640614e-09	5.48834267314158e-11	5.48834267314158e-11	0.00851783929114212	3.78139934609203e-20	7.28505301879461e-06	2.37044171943637e-13	1	5.39889066640614e-09	1.4559041623542e-05	1.5668391607004e-12	0.01134418386528	0.00688674862122478	1.4559041623542e-05	0.00568503450320514	1	0.0169775365823258	2.17770051028232e-06	3.63423351695272e-05	1	1.20603794156223e-46	8.7022955199793e-05	1.93255694525122e-08	1.88180136329019e-26	1.5668391607004e-12	1	0.01134418386528	0.00710224511537275	1	1	1	1
scaffold_0006	1.38626464568771e-18	8.55944363074116e-16	7.44221551969821e-09	0.000187977148361794	9.74048370800794e-13	0.0403024159124396	1	0.000448325658824586	0.0303688787798338	1	1.06851972595696e-09	2.41943065780528e-10	5.75342412923926e-18	0.00682300793665727	1.03941988281522e-07	0.000262618598920174	1	2.0320568391789e-11	1	1	0.233903544773643	7.55058162811814e-05	0.00012558028234359	1	1.78378273989244e-05	0.00112149039251765	9.74048370800794e-13	9.74048370800794e-13	1.326182379901e-13	7.5642797471792e-10	1	1	0.00012558028234359	2.1371555252241e-12	0.000448325658824586	0.000187977148361794	1	7.55058162811814e-05	1	1
scaffold_0007	6.02886089900579e-11	0.00596928525878153	4.52088278526953e-05	1	2.51325905243685e-18	0.0236942541696144	4.71275685423173e-11	8.06750553905092e-11	0.017816282008504	1.64575243037955e-10	4.6361545589155e-08	6.45741166592845e-07	1	1	1.30910217424018e-10	0.0119080024088413	0.017816282008504	2.15440309705802e-12	4.52088278526953e-05	0.000162011344631878	1	4.93051195701642e-10	0.00795224764213535	0.00199316628701595	1	0.0256468656612752	0.00993181841365901	1	1	1	0.00398292642258726	0.00795224764213535	0.00795224764213535	1	1	1	0.00993181841365901	1	3.25447569439886e-08	1
scaffold_0008	1.64058131145408e-12	1.65294128635137e-07	1	9.78697794160374e-116	0.01134418386528	5.93620209130576e-06	1.07731913565829e-08	1	0.000259683662800236	1	1	0.0135994580395252	0.00682009614158429	1.74741628868747e-05	0.0203382944084822	0.0135994580395252	1	3.49018850341702e-05	1.80414943831969e-09	1	0.0158287951277717	3.94339867225059e-49	1	0.00227790432801822	5.93620209130576e-06	0.0292607289270108	8.70229551997932e-05	0.01134418386528	0.000975052823431953	0.000208023437663711	1	5.80925063758519e-05	1	1	1	1	0.01134418386528	0.00682009614158429	0.000379857461929016	0.0135994580395252
scaffold_0009	4.67658078969014e-14	2.27182246334792e-07	0.0102155813354459	1	3.20417548106449e-118	8.14309999544827e-06	5.20343214149522e-19	0.000259683662800236	0.000324111554134909	2.18385517926632e-05	4.40011289100629e-37	0.0152885000634301	4.36107738618417e-05	2.18385517926632e-05	1	0.000151943327627711	3.71023786981069e-06	1.16113250068918e-09	0.0102155813354459	1	1	1.16113250068918e-09	2.70437315100239e-09	0.0025626423690205	1	1	1	0.0127549370275727	0.00121488819002997	2.23991393568265e-10	1	1	0.0102155813354459	9.70029253031225e-09	1	1	0.0127549370275727	1	6.40910878505058e-06	0.000151943327627711
scaffold_0010	0.0113587040794016	2.80457344626252e-14	2.74479664620653e-11	1.68194580207072e-13	1.98125496460992e-18	0.00682300793665727	1	1.74741628868747e-05	1	2.21005230149242e-09	0.00113878996632127	0.00341442352670975	5.52395092653613e-09	2.21005230149242e-09	0.00511944562127878	3.0914304091728e-08	9.1028387395551e-08	1	0.00227693114189119	2.58559281293984e-10	1	0.00170794165295015	1	1	2.00685302336866e-07	1	7.28505301879461e-06	5.48834267314156e-11	0.0102257532298426	4.54276801765161e-15	1.45784096694496e-06	1	1	1	1	1	0.00284575843314438	1	0.00625531602921894	1
scaffold_0011	0.0113587040794016	2.16244558448947e-19	1	0.00284575843314438	3.09244872689168e-23	3.27309906577172e-14	0.00398292642258726	1.05647042508262e-12	1	3.9229246649687e-12	1.47989354911362e-27	1	1.17660940964671e-11	1.855825676926e-17	1	1.01971367122117e-05	9.1028387395551e-08	2.91512835843255e-06	1	1.74741628868747e-05	0.0433750678797323	2.91512835843255e-06	1	4.21406158269411e-67	0.00682300793665727	0.00739053764640774	1	1	6.27712901121837e-07	1.74741628868747e-05	1	0.00227693114189119	0.00227693114189119	1.01971367122117e-05	1	0.00284575843314438	0.00284575843314438	1	1	1
scaffold_0012	2.33199084134155e-09	2.9596562410343e-10	0.00681912628021888	0.00851783929114211	5.08406182188129e-05	0.0203411720431219	9.4722347167305e-05	0.0135994580395252	4.14939956730942e-42	1.01971367122117e-05	0.00341442352670974	0.0102141304129708	7.72032475766142e-08	3.09143040917282e-08	0.000151943327627711	0.0102141304129708	1	2.03749148386489e-05	1	1	0.124629753618689	1	1	1	0.0203411720431219	1	1	5.08406182188129e-05	0.0303817199425177	0.000121670219053597	3.09143040917282e-08	1.54241620242527e-07	0.00681912628021888	1.09612646350122e-22	1	1	1	1	1	1.09612646350122e-22
scaffold_0013	0.000202666805882584	3.52822067130263e-11	2.75961661513831e-08	1.64500312680917e-10	1.69910637147934e-22	1	2.15440309705803e-12	5.190887485934e-45	1	0.00170794165295015	6.88571029639652e-22	0.00511798861469828	5.82804288804236e-06	1	1	2.62141349062944e-104	1	3.52822067130263e-11	2.75961661513831e-08	1	0.0643608569889234	1	2.6151192985995e-13	1	4.8792046846354e-47	8.80566143302424e-05	1.4559041623542e-05	1.4559041623542e-05	1	1.65294128635137e-07	2.91512835843256e-06	9.70971588704371e-06	0.00341393748816824	2.0374914838649e-05	1	0.00426620607070401	1	5.82804288804236e-06	1	2.0374914838649e-05
scaffold_0014	0.0113587040794016	2.91512835843255e-06	2.22590474022519e-16	7.28505301879461e-06	0.00284575843314438	3.78319003311126e-05	1.35935989308146e-05	4.54276801765161e-15	9.1028387395551e-08	1	2.21005230149242e-09	9.87676569696603e-11	2.16244558448947e-19	0.00113878996632127	1	0.00341442352670975	1	2.91512835843255e-06	1	0.00455126712077694	1	0.00170794165295015	1	1	0.00682300793665727	1	0.00284575843314438	1	8.63764524078184e-26	1	0.00113878996632127	0.00227693114189119	0.00227693114189119	1	1	1.93255694525122e-08	1	6.88571029639662e-22	0.00625531602921894	1
scaffold_0015	4.67658078969014e-14	3.51853603441352e-23	5.33571428683202e-29	0.0127549370275727	3.58387192439922e-11	0.000559237300742938	0.0178162820085041	2.70297500354219e-06	0.000324111554134909	2.00833037669495e-43	0.00511944562127878	0.000151943327627711	2.27182246334792e-07	7.94790267703663e-15	0.0228545487892823	7.15413895662351e-11	2.51703371968587e-18	0.00767042140173703	4.53588288233663e-07	0.000259683662800236	0.181063643018596	0.00767042140173703	4.53588288233663e-07	2.18923201772698e-20	8.14309999544827e-06	0.000651452469080747	0.00010869602966469	1	0.00121488819002997	3.47330555166363e-103	1	0.0102155813354459	1	1.26571085736621e-06	1	0.00010869602966469	1	4.36107738618417e-05	1	0.0152885000634301
scaffold_0016	2.33199084134155e-09	1.17568706651068e-12	3.3925954661313e-05	0.00851783929114211	6.57516912494952e-32	2.78329000629667e-06	4.12467210636346e-09	4.40777970106638e-11	0.0152885000634301	0.00341442352670974	1.01971367122117e-05	1	9.82666503975825e-20	9.87676569696603e-11	0.0152885000634301	4.30954499295199e-07	0.0152885000634301	4.88863362133882e-15	1.22545927359207e-59	0.000121670219053597	2.86661081965508e-05	1.29105064927868e-26	6.89800060742456e-10	1	1.43545801778574e-18	1	0.00851783929114211	5.08406182188129e-05	8.66109887382692e-06	6.47424113238264e-09	4.37078193395309e-102	3.3925954661313e-05	0.00681912628021888	1.40581011420475e-11	0.0135994580395252	1	0.00851783929114211	1.17568706651068e-12	0.0186593543127238	1
scaffold_0017	4.67658078969014e-14	0.00767042140173703	7.25742388898619e-05	1	2.37044171943637e-13	0.000559237300742938	1.61376854879362e-08	1.92566690528227e-12	3.71023786981069e-06	0.00511944562127878	1	0.000151943327627711	0.00767042140173703	1.71635675506921e-12	1	1.26571085736621e-06	0.0228545487892823	1.73336174771672e-16	0.0102155813354459	0.000259683662800236	0.0195038211409845	1	4.53588288233663e-07	1	0.0303688787798339	1	0.0127549370275727	0.00010869602966469	4.50777273881374e-07	0.0203382944084822	1	0.0102155813354459	0.0102155813354459	7.15413895662351e-11	1	1	2.37044171943637e-13	1	0.000473920653113436	1
scaffold_0018	0.000202666805882584	1.38039795241325e-08	9.70971588704371e-06	0.00426620607070401	1.4559041623542e-05	1.3980909080584e-131	4.62690872779161e-17	4.90836117073952e-19	0.00767042140173703	0.00170794165295015	2.91512835843256e-06	2.9596562410343e-10	1	1.17660940964672e-11	4.36107738618417e-05	2.9596562410343e-10	1.7333617477167e-16	4.56454062566644e-136	9.70971588704371e-06	0.00682009614158429	0.00010573868068991	1	1	9.72078503115758e-07	1	1	4.82726578985605e-08	1.64500312680917e-10	0.0153015185978946	1	1	1.037459848926e-47	0.00341393748816824	1	1.65294128635137e-07	1	0.00426620607070401	5.82804288804236e-06	1	1
scaffold_0019	4.20368856668149e-06	1.26110420947194e-20	3.40759128477571e-128	1	3.49148680937132e-24	3.90667575837268e-13	4.74532995531087e-21	5.43272636087934e-14	0.0102155813354459	1	1	0.00681912628021889	3.27770656393418e-41	0.00227693114189119	0.0102155813354459	0.00681912628021889	2.70437315100237e-09	2.75961661513831e-08	1	5.80925063758517e-05	1.05349621711562e-08	2.75961661513831e-08	0.00454997175720423	1.62013083852626e-06	1	1	6.66306684445713e-15	3.83484387800994e-10	4.43764453798318e-94	5.80925063758517e-05	2.74479664620655e-11	1	0.00454997175720423	7.11300575041265e-17	5.80925063758517e-05	3.8532956636225e-33	2.42466405022672e-05	0.00341393748816824	0.000106320872319587	0.00681912628021889
scaffold_0020	1.64058131145408e-12	3.49018850341702e-05	1.80414943831969e-09	5.76801024633017e-07	1.35586239097145e-13	0.000448325658824587	2.31736583892953e-120	0.0180965056085016	1	0.00455126712077694	1.05647042508261e-12	0.000121670219053597	3.49018850341702e-05	6.62166214867397e-08	0.0203382944084822	0.000121670219053597	2.53129890193274e-08	2.71439532687759e-21	0.0090843991426864	0.000208023437663711	3.24882504063244e-92	7.74441492990833e-10	3.26836603162854e-58	1.65789317427779e-08	1	1	3.60254565613698e-09	8.70229551997932e-05	0.0403137241272294	0.000208023437663711	1	1	1	1	1	0.01134418386528	1	1	4.67114849605966e-06	9.21501734432158e-07
scaffold_0021	6.58785783098532e-96	0.0643608569889234	1	2.58496529470798e-08	1.62054418949713e-05	0.000279786065628139	0.0124897027649032	7.25094482428189e-05	0.00158220310755026	0.00143851896918143	0.0433750678797323	1	0.0643608569889234	4.29924348268369e-05	0.0195038211409845	2.86661081965508e-05	0.181063643018595	0.00010573868068991	8.24516621090313e-06	1.16188713324112e-25	0.261227598648495	0.0643608569889234	8.24516621090313e-06	1	1	1.55236690621905e-38	1	0.104978584822374	1	1	4.29924348268369e-05	0.0848921234499815	0.00465803845206235	1	0.162663263827592	0.104978584822374	1.17831126326561e-12	0.0643608569889234	1	0.124629753618689
scaffold_0022	0.000202666805882584	3.0234385897459e-193	9.70971588704371e-06	1.4559041623542e-05	5.88122653645026e-13	2.0320568391789e-11	1	0.00682009614158429	0.00767042140173703	1	2.91512835843256e-06	5.42465314101931e-42	3.52822067130263e-11	1	0.00767042140173703	1.17568706651069e-12	3.37750234222184e-96	1	1	0.00682009614158429	1.08078662768539e-10	3.52822067130263e-11	0.00341393748816824	0.000854214123006833	5.00534939041074e-07	0.0110668689884581	1.64500312680917e-10	1	0.0153015185978946	1	0.00170794165295015	0.00341393748816824	1	2.9596562410343e-10	1	0.00426620607070401	1	1.38039795241325e-08	0.00936961560861454	1
scaffold_0023	4.20368856668149e-06	5.23069718656884e-23	1.07934008553547e-17	9.64628407430929e-08	1.9880164672291e-66	9.98718613428584e-07	4.52088278526954e-05	5.80925063758517e-05	1	2.52412219125255e-21	3.84573525392755e-26	6.89800060742456e-10	9.70971588704372e-06	4.85762463829199e-06	5.33571428683194e-29	1	1.59586045008526e-11	0.00341393748816824	1	0.00908439914268639	1	0.00341393748816824	1.61736414366629e-05	0.00113895216400911	0.0136033176003429	1	6.26040738759504e-31	1	0.000274369456719539	3.30094083561552e-07	0.00227693114189119	1.91873322070926e-10	1	0.00681912628021889	1	1	0.00568503450320514	9.70971588704372e-06	0.000106320872319587	1
scaffold_0024	1	1.38157764523149e-09	1	1	1	1	1	5.83247101869452e-06	1	1	6.59690687792483e-36	0.00170842824601367	1	7.84763592889675e-13	1	1	0.0025626423690205	1	1	1	1	1	1	1	0.00341685649202734	1	2.43019625778939e-06	1	1	1	1	1.62013083852626e-06	1	1	1	1	1	0.000854214123006834	1.57109671296513e-10	1
