# Supplementary material for: Tracing animal genomic evolution with the chromosomal-level assembly of the freshwater sponge Ephydatia muelleri
Source: Nat Commun. 2020 Jul 27;11:3676. doi: 10.1038/s41467-020-17397-w (PMC7385117; doi:10.1038/s41467-020-17397-w)
Supplement: Supplementary file 8 — Supplementary Data 4 [file 41467_2020_17397_MOESM8_ESM.zip › Supplementary_Data_4_Synteny_analyses_plots_scripts/fishers_test_pvalue_csv/emuvsbranchiostoma_ftest_pvalue_g-random.csv]

	Bf_V2_196	Bf_V2_21	Bf_V2_6	Bf_V2_1	Bf_V2_32	Bf_V2_187	Bf_V2_48	Bf_V2_39	Bf_V2_149	Bf_V2_147	Bf_V2_65	Bf_V2_132	Bf_V2_158	Bf_V2_167	Bf_V2_98	Bf_V2_36	Bf_V2_150	Bf_V2_14	Bf_V2_136	Bf_V2_41	Bf_V2_174	Bf_V2_23	Bf_V2_145	Bf_V2_113	Bf_V2_40	Bf_V2_104	Bf_V2_62	Bf_V2_157	Bf_V2_25	Bf_V2_18	Bf_V2_34	Bf_V2_43	Bf_V2_94	Bf_V2_27	Bf_V2_220	Bf_V2_245	Bf_V2_243	Bf_V2_122	Bf_V2_9	Bf_V2_89
scaffold_0001	1.54881770976149e-31	6.65421477743819e-46	1.13192715741651e-19	4.59871612437526e-23	2.28461695355266e-45	1.33720230067022e-36	3.11713457605417e-28	7.70839384684571e-35	8.76282158043205e-12	9.17655687747191e-09	3.62786491637332e-14	1.38736811701725e-11	1.12643938191295e-15	4.6500322185096e-12	2.77257990218187e-10	2.63251968436299e-15	1.24600159240798e-15	1.47288366337072e-30	1.13027992878622e-09	2.36312211958603e-12	1.60298952256846e-29	6.92849248548913e-20	1.2727052759365e-09	4.26124842082257e-10	2.52201676262311e-10	2.21294903379791e-07	5.6270181182413e-12	5.29293218863356e-07	2.73799657547117e-23	2.37237785369322e-17	6.40408358499876e-16	2.36312211958603e-12	2.4717331231994e-06	2.36312211958603e-12	5.29293218863356e-07	0.0587888559455488	1.78249921190497e-07	4.6500322185096e-12	2.4717331231994e-06	1.23488816865454e-06
scaffold_0002	1.85120492125638e-16	1.77561007136403e-26	1.3163011886753e-13	7.22931889883121e-13	3.97702291430073e-09	1.47356790665347e-13	7.2848197043455e-10	2.56489187447233e-25	0.000541734085489814	4.13190223307103e-12	4.13190223307103e-12	0.000121614979532874	1.19126085630458e-10	1.95627970401523e-11	0.00043426895637972	0.000541734085489814	5.71140775371757e-06	3.4845272996194e-20	9.60650565411434e-07	3.950543852169e-14	8.37673797373495e-16	4.81424960861551e-07	2.00918481226112e-07	4.81424960861551e-07	0.00470256241453256	1.05066601121182e-08	5.99973865990218e-14	0.000338451915360555	3.76544817521579e-16	7.76148090741496e-09	5.61979804028673e-09	3.76544817521579e-16	0.0362996368113932	4.26029451343069e-10	0.0232407465229115	9.98416171868998e-08	0.000182052060003966	7.31174568551542e-05	1.35190716179798e-05	1
scaffold_0003	3.18567291512702e-26	3.77411457322968e-26	3.38167984863592e-17	1.60368192905576e-06	3.95152803253916e-15	5.80002485963058e-16	6.30905025331976e-09	8.5128472899049e-18	0.00138769529563277	2.51894818070073e-07	3.69622762693976e-09	3.81079253925265e-06	1.46631314427683e-09	1.70940580666664e-10	2.25117590440183e-05	3.87444682658996e-25	3.9419516317641e-07	3.55761971626924e-24	0.0217613163603784	0.000869439280884024	1.70940580666664e-10	1.82936394768002e-08	0.0020212832392156	1.91282247934946e-06	1.98090739032535e-09	4.54275520458871e-11	0.000148390358438285	1.58196440141734e-05	9.20165355228826e-15	4.00643416236153e-18	1.00774353545719e-09	1	0.0587713578354969	1	2.51894818070073e-07	3.08335072120433e-05	0.027131336581639	1.91282247934946e-06	5.30306206652466e-05	1
scaffold_0004	6.78386887672793e-18	5.46234157381413e-11	6.76544762506592e-17	3.82504885558973e-20	5.08385334644516e-22	1.35881953257592e-07	1.05772515555278e-09	0.00063919086590935	1.71400251387325e-09	6.37565266463596e-12	6.37565266463596e-12	0.0145474181309205	3.33603384205338e-05	4.18448586846128e-09	0.0289006087527732	2.40614724739007e-13	1.38729667870443e-15	5.09299974472673e-06	1.22180683005563e-06	0.0253303904025996	6.1244221255251e-07	1.95435958463854e-13	0.000933298336509835	1.95435958463854e-13	0.000233481684137598	1	1.04417402884896e-06	5.09299974472673e-06	6.18734242061805e-10	1.12521458402019e-08	8.14933256661352e-09	0.000399500914164505	1	0.000399500914164505	0.0253303904025996	1	1	8.63763829367808e-05	0.000933298336509835	0.0324588355298623
scaffold_0005	6.78386887672793e-18	5.46234157381413e-11	3.19517317521723e-22	0.0430619321860342	6.7853906973481e-24	3.15919728983658e-17	1.38729667870443e-15	2.0602009441497e-11	0.00063919086590935	1	5.79572749841457e-08	0.000143639102405433	0.00147487093771427	1.95435958463854e-13	0.0289006087527732	9.95388106837276e-06	9.08315331692265e-08	5.09299974472673e-06	0.000143639102405433	0.000399500914164505	4.18448586846128e-09	1.95435958463854e-13	1	6.1244221255251e-07	0.000233481684137598	0.0535584172150959	1.04417402884896e-06	6.37565266463596e-12	6.37565266463596e-12	3.33603384205338e-05	2.71736010655005e-05	5.79572749841457e-08	0.039539460770768	6.18734242061805e-10	1	1	1.69691899372151e-10	6.1244221255251e-07	0.039539460770768	9.95388106837276e-06
scaffold_0006	1.53717780074036e-13	2.56489187447235e-25	1	1.35881953257592e-07	3.60689832494361e-19	0.000370567415216806	1.88273343625887e-22	5.0304972264386e-12	5.08110529488526e-10	0.019049936173675	0.000231326382788025	1	4.4977213142511e-11	1.51967503639284e-09	0.0217448539314396	4.95654541419251e-08	2.00648268422068e-20	1.31135835404003e-14	1.42191832700736e-13	0.019049936173675	4.98933911786322e-05	2.7799953053064e-07	1.18077716023788e-09	2.7799953053064e-07	3.03572635217364e-06	4.53504301949217e-09	8.95783749276472e-11	0.000231326382788025	0.000231326382788025	3.34842187768589e-09	3.08383880289116e-11	0.000231326382788025	0.000541734085489814	0.019049936173675	0.019049936173675	0.000370567415216806	1	1	1	0.0244331886839944
scaffold_0007	4.69980294876875e-12	9.19211445047932e-24	1.38411914476685e-12	1.28705203850614e-13	3.22043454173011e-31	0.000296936396773885	2.21098839195533e-08	3.30561585452356e-06	0.000296936396773885	1	1.6882573532011e-06	2.36105948915637e-09	3.72087018062441e-15	0.00729480441762037	0.0193493714800933	3.30561585452356e-06	1.19013459655942e-16	5.56450434121631e-17	6.64569737722346e-05	0.0169487579463848	5.16729311005652e-12	5.16729311005652e-12	5.71140775371757e-06	1	0.00260753073447811	1.34928066971575e-05	1.61654340732132e-05	0.000185286978969683	1.6882573532011e-06	2.06739103872141e-09	1.20901840041485e-07	0.0169487579463848	0.0265204631859908	1.6882573532011e-06	1	3.30561585452356e-06	9.95437399775039e-05	5.16729311005652e-12	1	1
scaffold_0008	1.53717780074036e-13	1.33586421179238e-11	8.51284728990496e-18	1.35881953257592e-07	3.60689832494361e-19	4.53691044704387e-06	3.31082169500964e-08	4.53691044704387e-06	0.0244331886839944	0.019049936173675	1.8314199583802e-10	5.54982981646445e-07	3.34842187768589e-09	8.39258504546233e-12	0.0217448539314396	0.0244331886839944	2.6171251357843e-14	1.8314199583802e-10	0.0109255437328355	1.8314199583802e-10	2.7799953053064e-07	0.00820415268838286	7.83523919594711e-06	0.00820415268838286	3.03572635217364e-06	0.0404257404772193	2.21513201356363e-05	2.11100354622313e-08	2.31816957010899e-06	2.35998286307124e-07	1	2.11100354622313e-08	1	1	0.019049936173675	0.0244331886839944	1	1	1	1
scaffold_0009	1.53717780074036e-13	1.89352306677475e-19	5.88843412082346e-07	2.0602009441497e-11	3.15919728983656e-17	4.74122553243827e-16	3.13319971751529e-10	5.08110529488526e-10	4.53691044704387e-06	1.8314199583802e-10	1	1	3.34842187768589e-09	1	0.000296936396773885	4.95654541419251e-08	0.0217448539314396	1.55433302207332e-12	5.54982981646445e-07	0.019049936173675	1.51967503639284e-09	4.98933911786322e-05	9.98416171868998e-08	4.98933911786322e-05	0.000107815570871828	1	1	0.000231326382788025	2.31816957010899e-06	3.34842187768589e-09	1.24195883702512e-05	0.000231326382788025	0.0297901654470455	0.000231326382788025	0.019049936173675	0.0244331886839944	0.0136402952138981	2.7799953053064e-07	0.0297901654470455	0.0244331886839944
scaffold_0010	1.50115559162827e-10	4.13190223307103e-12	1.20532393365476e-16	6.18734242061801e-10	6.18734242061801e-10	2.31816957010899e-06	1.6882573532011e-06	2.11100354622313e-08	0.019049936173675	0.0148437231668267	6.59440931082424e-11	1.5035923900591e-09	0.0294981849125752	0.0063849004803313	0.000185286978969683	1.83141995838019e-10	1.40939787086654e-08	1.18340322056712e-06	0.00850542050979401	8.9820351571675e-09	3.10700378785585e-05	3.10700378785585e-05	4.25643160261248e-08	3.10700378785585e-05	1.30498627031517e-06	1	1.1354704796313e-05	0.0148437231668267	8.9820351571675e-09	1.20997113242123e-09	7.71632118636556e-08	0.0148437231668267	0.0232407465229114	0.0148437231668267	1	0.000231326382788026	1	0.0063849004803313	0.0232407465229114	0.019049936173675
scaffold_0011	1.50115559162827e-10	4.13190223307103e-12	3.69622762693976e-09	5.79572749841457e-08	5.79572749841457e-08	2.31816957010899e-06	1.40939787086654e-08	2.31816957010899e-06	2.11100354622313e-08	1.18340322056712e-06	8.9820351571675e-09	2.82924842967319e-07	7.81388810667782e-06	1.41656589737508e-07	8.89584424886589e-13	2.31816957010899e-06	0.000185286978969683	6.59440931082424e-11	5.17202941166982e-05	8.9820351571675e-09	6.45340064680605e-10	1.41656589737508e-07	0.000338451915360555	1	0.0582473678697482	0.000612370956767045	2.18279405831818e-09	0.000144287974713105	8.9820351571675e-09	0.0294981849125752	6.35751154862895e-06	0.000144287974713105	0.0232407465229114	0.0148437231668267	1	1	7.74858958406578e-05	3.10700378785585e-05	0.000338451915360555	0.019049936173675
scaffold_0012	6.74723710949559e-06	2.08580944214893e-17	0.000313749475800964	1.22180683005563e-06	5.84625391106917e-13	2.2334803168185e-11	6.64569737722346e-05	2.2334803168185e-11	0.0109255437328355	5.17202941166982e-05	2.8292484296732e-07	0.00486691168798232	1.48124325694443e-10	0.00365185297209463	0.00971603660196765	8.3020556365837e-05	4.03901099219642e-07	1.50359239005910e-09	1	0.00850542050979402	2.15899613041028e-20	0.00365185297209463	0.0133412338201872	3.37740576982427e-08	0.0336963763211857	2.00872452700108e-10	2.73147829416161e-06	1	5.17202941166982e-05	1.69535810535033e-08	0.0157524961888466	5.17202941166982e-05	0.0133412338201872	0.00850542050979402	1	0.0109255437328355	2.77411129838986e-05	0.00365185297209463	1	1
scaffold_0013	1.0067416566557e-20	4.74220871446219e-07	6.6503626268405e-08	0.00147487093771426	1.12521458402019e-08	1.52576791521765e-05	1.11295471057398e-05	3.34842187768588e-09	0.000857655091256923	0.000536478871972905	7.81388810667785e-06	0.0169564686705728	0.0581866695174758	0.0127425649845312	0.000687938815382634	3.34842187768588e-09	2.06739103872142e-09	1.20997113242124e-09	1.87712211046234e-06	0.000536478871972905	7.2889020190861e-09	0.000116181279211075	2.62897814433531e-05	9.41356135798079e-07	0.113216296068562	0.00225113233674825	0.00254455821984117	0.0294981849125752	1.00757955161165e-07	5.10191442360601e-05	1	1	0.0459894218814119	0.0294981849125752	0.0294981849125752	0.0377766090858987	1	1	0.0459894218814119	1
scaffold_0014	0.00027903063802497	7.31174568551544e-05	1.58910843567525e-12	2.84405094454954e-11	2.84405094454954e-11	1.51967503639284e-09	8.40187283463964e-19	4.74964058547275e-14	1.51967503639284e-09	3.10700378785585e-05	1.41656589737507e-07	3.66107179031119e-13	9.41356135798078e-07	6.66869889779927e-06	2.0227400546577e-07	4.98933911786322e-05	2.0227400546577e-07	3.01578619190054e-12	1.11099825985729e-05	1	2.39505467050037e-23	6.66869889779927e-06	1	1.68947489862572e-08	0.000446677901730958	0.0136485828202749	1.18589005217634e-08	0.0063849004803313	3.01578619190054e-12	0.000116181279211075	0.0118359925005868	3.10700378785585e-05	7.31174568551544e-05	0.0063849004803313	1	0.00820415268838286	0.00456342492728941	1	0.010021182909212	1
scaffold_0015	4.69980294876875e-12	8.43901135780887e-20	6.30905025331974e-09	1.05772515555279e-09	1.4911759328651e-17	3.13319971751529e-10	2.21098839195533e-08	2.37575824371653e-16	0.0217448539314396	1.6882573532011e-06	1.40939787086654e-08	1	2.57888076311975e-11	1.01361119057494e-09	0.0193493714800933	3.30561585452356e-06	1.93155686292905e-10	1.12874779198607e-10	4.03901099219642e-07	0.0169487579463848	5.16729311005652e-12	0.00729480441762037	5.71140775371757e-06	2.0227400546577e-07	0.00260753073447811	1.34928066971575e-05	0.000888511492673549	1.6882573532011e-06	8.89584424886589e-13	1.11295471057398e-05	1.20901840041485e-07	0.0169487579463848	1	0.000185286978969683	0.000185286978969683	0.0217448539314396	1	0.00729480441762037	0.00043426895637972	0.000296936396773885
scaffold_0016	1.53717780074036e-13	1.60503896914854e-15	3.08335072120433e-05	0.0324588355298623	2.76633118485054e-15	0.000370567415216806	3.30561585452356e-06	4.74122553243827e-16	0.000370567415216806	2.31816957010899e-06	0.000231326382788025	2.2334803168185e-11	3.34842187768589e-09	1.51967503639284e-09	0.0217448539314396	5.08110529488526e-10	3.30561585452356e-06	2.31816957010899e-06	3.53899772302531e-09	2.11100354622313e-08	1.51967503639284e-09	2.7799953053064e-07	0.000541734085489814	4.98933911786322e-05	0.0742793439104232	8.73550102405584e-13	0.00110726004368406	2.31816957010899e-06	1.8314199583802e-10	2.35998286307124e-07	1.24195883702512e-05	2.11100354622313e-08	9.98416171868998e-08	2.11100354622313e-08	1	0.0244331886839944	0.0136402952138981	2.7799953053064e-07	0.0297901654470455	0.0244331886839944
scaffold_0017	4.69980294876875e-12	6.67237438335006e-08	2.25117590440183e-05	1	7.25742777619464e-06	3.31082169500963e-08	1.93155686292905e-10	2.37575824371653e-16	1	1	0.0169487579463848	0.00971603660196764	1	5.16729311005652e-12	2.21098839195533e-08	3.30561585452356e-06	1.64906555825968e-12	8.89584424886589e-13	6.64569737722346e-05	0.0169487579463848	4.96808608380131e-21	2.0227400546577e-07	0.00043426895637972	1.01361119057494e-09	0.00260753073447811	0.00078509749074553	0.0383703488564545	0.0169487579463848	8.89584424886589e-13	1.11295471057398e-05	0.000597062849336797	0.0169487579463848	1	0.000185286978969683	0.0169487579463848	3.30561585452356e-06	9.95437399775039e-05	1	1	1
scaffold_0018	1.50115559162827e-10	4.25643160261248e-08	0.0377879647896091	6.18734242061801e-10	6.45417896025029e-14	1.31135835404003e-14	4.48639807142305e-19	0.000231326382788026	0.000231326382788026	0.000144287974713105	0.0148437231668267	2.82924842967319e-07	1.7425367407878e-15	0.0063849004803313	1	2.11100354622313e-08	1.40939787086654e-08	1.96603111174331e-19	5.17202941166982e-05	0.000144287974713105	3.01578619190054e-12	1.41656589737508e-07	0.000338451915360555	0.0063849004803313	0.00203922894774786	0.000612370956767045	1	1	6.59440931082424e-11	0.000536478871972906	0.00046551605249015	1.18340322056712e-06	4.00714191075798e-06	1	1	0.000231326382788026	0.0106220603562202	3.10700378785585e-05	1	1
scaffold_0019	6.74723710949559e-06	6.28000159211226e-30	4.25084125948738e-08	7.56297139971605e-11	9.73763726054043e-09	4.21131722022178e-20	2.36105948915635e-09	4.21131722022178e-20	8.3020556365837e-05	2.8292484296732e-07	1	0.00486691168798232	0.000193124399612145	0.00365185297209463	1	3.53899772302528e-09	2.36105948915635e-09	5.17202941166982e-05	1.85053539137898e-05	0.00850542050979402	2.25356842972632e-27	0.00365185297209463	9.60650565411436e-07	1	2.21844710359253e-07	0.000220578874748698	2.73147829416161e-06	1.50359239005910e-09	0.00850542050979402	1.10736589379888e-14	0.000167476692811788	2.8292484296732e-07	1	5.17202941166982e-05	1	8.3020556365837e-05	1.18047197599741e-07	0.00365185297209463	0.000121614979532874	8.3020556365837e-05
scaffold_0020	1.50115559162827e-10	3.76544817521581e-16	2.51894818070073e-07	5.79572749841457e-08	6.18734242061801e-10	9.51791956205401e-19	1.40939787086654e-08	1.55433302207333e-12	0.000231326382788026	0.000144287974713105	0.000144287974713105	2.82924842967319e-07	0.000536478871972906	3.10700378785585e-05	1.12874779198607e-10	1.55433302207333e-12	0.000185286978969683	1.18340322056712e-06	0.00850542050979401	1	1.41656589737508e-07	0.0063849004803313	4.25643160261248e-08	1	5.55703704946236e-05	0.0315763472575162	2.18279405831818e-09	6.59440931082424e-11	6.59440931082424e-11	0.000536478871972906	6.35751154862895e-06	0.000144287974713105	0.000338451915360555	0.000144287974713105	0.0148437231668267	1	0.0106220603562202	0.0063849004803313	1	1
scaffold_0021	0.00027903063802497	5.70399427913547e-18	1.91282247934946e-06	6.12442212552509e-07	9.84701408849393e-18	1.51967503639284e-09	2.0227400546577e-07	2.77999530530639e-07	4.98933911786322e-05	3.10700378785585e-05	6.45340064680608e-10	1	0.0127425649845312	6.66869889779927e-06	3.99309503922692e-05	4.98933911786322e-05	1.01361119057494e-09	3.01578619190054e-12	0.00365185297209463	3.10700378785585e-05	0.00273972467148928	0.00273972467148928	0.010021182909212	6.66869889779927e-06	1	0.0136485828202749	0.000150359918359061	1	6.45340064680608e-10	0.0127425649845312	5.57659002394355e-09	1.41656589737507e-07	0.010021182909212	0.0063849004803313	0.0063849004803313	2.77999530530639e-07	1.6658202099768e-05	6.66869889779927e-06	7.31174568551544e-05	1
scaffold_0022	0.00027903063802497	5.70399427913547e-18	1.70940580666664e-10	8.63763829367808e-05	7.27806731842494e-20	8.3925850454623e-12	2.0227400546577e-07	2.77999530530639e-07	4.98933911786322e-05	0.0063849004803313	3.10700378785585e-05	0.00365185297209463	1	6.66869889779927e-06	1.01361119057494e-09	2.77999530530639e-07	2.0227400546577e-07	3.10700378785585e-05	0.00365185297209463	1.41656589737507e-07	6.66869889779927e-06	6.66869889779927e-06	1	0.00273972467148928	1	1	1.37043397535731e-06	0.0063849004803313	1.46295597548204e-14	0.000116181279211075	0.0118359925005868	0.0063849004803313	1	1.41656589737507e-07	0.0063849004803313	4.98933911786322e-05	0.00456342492728941	1.68947489862572e-08	1	4.98933911786322e-05
scaffold_0023	1.85120492125638e-16	6.58101007618411e-17	2.36134159799725e-08	0.039539460770768	1.91841574382386e-20	0.000541734085489814	0.00043426895637972	0.0297901654470455	7.83523919594711e-06	0.0232407465229115	0.0232407465229115	0.0133412338201872	0.00125126743581327	7.31174568551542e-05	0.0265204631859908	0.0297901654470455	5.71140775371757e-06	4.13190223307103e-12	1	0.0232407465229115	0.010021182909212	7.31174568551542e-05	1.35190716179798e-05	1	0.0900479856599948	0.0491996134871949	0.052399981985249	0.000338451915360555	3.950543852169e-14	1.75160320945673e-12	2.14093950784307e-05	4.00714191075797e-06	1.35190716179798e-05	4.00714191075797e-06	0.0232407465229115	1	0.0166511595377773	0.010021182909212	0.0362996368113932	1
scaffold_0024	0.00027903063802497	0.010021182909212	1.70940580666664e-10	1	6.12442212552509e-07	1	0.00729480441762038	0.00820415268838286	4.98933911786322e-05	3.10700378785585e-05	3.10700378785585e-05	1	1	1	3.99309503922692e-05	1	0.00729480441762038	0.0063849004803313	1	1	1.68947489862572e-08	1	0.010021182909212	0.00273972467148928	1	1	0.0145540461775391	0.0063849004803313	1	0.000116181279211075	5.57659002394355e-09	3.10700378785585e-05	7.31174568551544e-05	1	1	0.00820415268838286	1	1.68947489862572e-08	1	0.00820415268838286
