# Supplementary material for: Tracing animal genomic evolution with the chromosomal-level assembly of the freshwater sponge Ephydatia muelleri
Source: Nat Commun. 2020 Jul 27;11:3676. doi: 10.1038/s41467-020-17397-w (PMC7385117; doi:10.1038/s41467-020-17397-w)
Supplement: Supplementary file 8 — Supplementary Data 4 [file 41467_2020_17397_MOESM8_ESM.zip › Supplementary_Data_4_Synteny_analyses_plots_scripts/fishers_test_pvalue_csv/ephydatia_vs_nematostella_ftest_pvalue.csv]

	scaffold_1	scaffold_3	scaffold_2	scaffold_4	scaffold_5	scaffold_6	scaffold_7	scaffold_8	scaffold_9	scaffold_10	scaffold_11	scaffold_13	scaffold_12	scaffold_14	scaffold_15	scaffold_16	scaffold_17	scaffold_19	scaffold_22	scaffold_21	scaffold_20	scaffold_24	scaffold_23	scaffold_27	scaffold_26	scaffold_28	scaffold_25	scaffold_18	scaffold_30	scaffold_29	scaffold_31
scaffold_0001	1.21853431377177e-14	5.6492991756861e-05	4.06984295709651e-12	4.73252458171374e-27	3.83339309203806e-10	6.25553273902236e-34	5.241413468145e-25	2.36353605745419e-31	5.28949484351569e-29	0.0445470731486629	8.71792007105217e-18	9.49032229847738e-08	7.75105140515789e-09	0.01232862917696	0.03658131159311	5.24191859446513e-06	2.56551366927103e-40	0.01232862917696	0.00823418314406858	1.88245404100156e-06	0.0524542362160935	1.80327605178273e-08	5.07330423661528e-27	1.07247189612928e-07	4.78631345961513e-15	5.19779014097963e-10	0.0325763378306795	1.87782127251598e-09	3.14492651622707e-54	0.000391598432403513	1.01581770309035e-09
scaffold_0002	0.00823418314406858	1	8.04132862892402e-08	1.25847583474702e-06	3.35851273292644e-19	1	0.000916590284142989	0.00457874880593208	2.29910332948856e-08	0.0100593787442671	1	2.30068419357027e-09	1	1	3.78569521645171e-07	8.72857984696959e-19	0.00732095495175187	0.00274851006799411	0.00183276030680769	1	0.0118828932985525	0.00366383956770223	0.00549323778268363	1	1	1	1	1	1	1.28616993868497e-07	1.86768341377333e-06
scaffold_0003	3.5959752415215e-08	5.48079426629213e-17	9.3924998567554e-05	2.13044964472353e-60	1	3.97252290806674e-22	0.00229147571035747	9.3924998567554e-05	1	7.25050910363464e-08	0.00457874880593207	6.29237917373511e-06	5.07902079121764e-31	6.31260521149419e-12	0.0204724723993393	1	1	1	1.88540673867461e-05	1	1	1	0.0136859306290884	0.0159522772958415	0.00686182507013865	1	0.000224593749226479	1	8.04132862892408e-08	1	0.000840188804310299
scaffold_0004	1	9.22710766438507e-42	7.35041030037524e-11	1	5.22906451313427e-73	0.00183318056828597	1	1	1	2.76864683644345e-05	0.000916590284142987	0.000458295142071494	5.75171048392568e-09	1	1	8.80933084322914e-06	1	1	1.25847583474702e-06	1	1	1.15034209678513e-08	8.80933084322914e-06	0.00320806599450046	3.41874840784273e-30	1	1	0.0082493125572869	0.000916590284142987	0.00274977085242896	5.70509045085317e-05
scaffold_0005	3.5959752415215e-08	0.00457874880593207	7.00717804136144e-07	6.29237917373511e-06	3.77600562165837e-11	2.56134822864003e-09	0.00229147571035747	7.00717804136144e-07	0.00686182507013865	0.0249760415137033	8.04132862892408e-08	7.35041030037527e-11	2.00756868799782e-07	6.31260521149419e-12	0.000280398628017455	7.54047416615744e-11	0.0182144559687246	0.00686182507013865	5.51292803798602e-38	4.00961651869815e-07	0.0294630305459153	6.26933283345448e-05	0.0136859306290884	0.0159522772958415	3.76620421045763e-05	0.00229147571035747	1	1	3.66982023421666e-10	4.77150096006709e-17	0.0361625266535885
scaffold_0006	1.88245404100156e-06	8.03132498385777e-13	1.1474039598418e-13	1.15034209678513e-08	3.97252290806674e-22	4.18339231429044e-05	1.15034209678513e-08	0.00914071028108374	1	0.000274334815168349	1.25732232802406e-05	1	0.00549197931161471	1	0.000187390496699161	8.76901362088248e-05	9.34281909219656e-13	1	1	1	6.60103834731468e-08	7.47875078936553e-12	1	0.000116812890934808	2.51233922926896e-05	0.00183318056828598	1	1	0.00366383956770223	0.0109613061280638	0.0290295943809047
scaffold_0007	1	1.49766494494617e-37	2.01309866937398e-08	1	3.71519004553701e-47	0.00183318056828597	1	6.2923791737351e-06	0.00137488542621448	0.00504124656278643	1.25847583474702e-06	0.000458295142071494	1	0.00137488542621448	1.88771375212053e-05	0.00274977085242896	1	1	1	0.00183318056828597	1.91110667809756e-09	1	3.22095787099838e-08	0.00320806599450046	1.82987584058104e-16	0.000458295142071494	1	7.17331225805803e-05	0.000916590284142987	0.00274977085242896	0.00733272227314389
scaffold_0008	3.5959752415215e-08	1	1	0.00229147571035747	0.0114154102115679	2.56134822864003e-09	2.01309866937398e-08	5.11518345545286e-09	0.00686182507013865	5.67873077210963e-06	1.8063581449948e-12	1	3.76620421045763e-05	0.00686182507013865	0.0204724723993393	9.19382232043986e-09	0.000224593749226479	0.00686182507013865	0.00457874880593207	4.82191475587441e-20	0.0294630305459153	1	1	1.67709796268298e-06	0.00686182507013865	0.00229147571035747	1	1	0.00457874880593207	1	4.56866569993189e-09
scaffold_0009	0.000112709808300245	2.29910332948856e-08	6.31260521149417e-12	2.51695166949405e-06	0.00686182507013865	1.14797167006537e-07	2.51695166949405e-06	1	1	1	7.54624098159029e-06	5.40909542636221e-28	5.1156179114091e-15	2.35917081130454e-10	1	1	1	5.74380761252184e-08	7.54624098159029e-06	0.00549197931161471	0.0177753347605336	3.71834147646433e-21	0.00823041235759368	6.66072294105756e-24	5.74380761252184e-08	8.83211410718901e-53	1	6.48058174059897e-06	1	1	7.70236836038606e-10
scaffold_0010	1.09047685272651e-17	1	0.000410245111802284	2.76864683644345e-05	0.000410245111802284	0.0200266813183414	2.76864683644345e-05	1	0.000165105295070481	1	5.23629229017205e-09	1	0.000165105295070481	1	0.00121576643655892	1	1	0.000165105295070481	0.0100593787442671	1	6.24428830438048e-20	0.000274334815168349	1	0.0348066516155583	0.000165105295070481	5.23344490406178e-14	1	0.00449448140916218	8.28056336142526e-05	1	1
scaffold_0011	0.00823418314406858	1	9.5917805669249e-15	2.30068419357027e-09	3.66982023421663e-10	1.11995979028817e-19	1	1	1.01159866145931e-24	0.0100593787442671	1	1.25847583474702e-06	0.00274851006799411	2.29910332948856e-08	1	6.60325320940306e-10	3.76240223291267e-38	7.54624098159028e-06	0.00183276030680769	1	1	1	2.63595873991159e-39	0.0064073064979569	0.00274851006799411	1	1	0.016434325108396	1.68669822517244e-25	0.00549323778268363	1
scaffold_0012	1	6.79591774682603e-22	2.01309866937398e-08	0.000458295142071494	7.35041030037524e-11	0.00183318056828597	1.05005861433932e-12	2.01309866937398e-08	1	2.76864683644345e-05	0.000916590284142987	4.19491944915673e-07	5.75171048392568e-09	0.00137488542621448	0.00412465627864345	1	1.51017100169643e-05	1	1	1	1	1	0.00274977085242896	1	1.57508792150898e-11	0.000458295142071494	0.00366636113657195	0.0082493125572869	0.000916590284142987	1	1
scaffold_0013	0.000112709808300245	2.29910332948856e-08	3.76620421045763e-05	1.02003296171426e-54	6.31260521149417e-12	2.02595713981777e-69	5.75171048392568e-09	3.76620421045763e-05	1	0.0150544919707868	2.29910332948856e-08	0.00137488542621448	2.64502473729589e-50	1	0.000112709808300245	1	1	0.00412087450368035	1.69293995756515e-22	0.00549197931161471	2.59549298908083e-06	0.00549197931161471	1	0.00959774175232125	1	1	1	1	2.29910332948856e-08	1	0.0218471965584795
scaffold_0014	0.000112709808300245	1.01159866145931e-24	9.18262009685296e-23	2.51695166949405e-06	1.09933244553645e-09	0.00549197931161471	1	1	5.74380761252184e-08	1	7.54624098159029e-06	1.57508792150899e-11	1	1.50832570827304e-05	7.75105140515787e-09	5.2694605184833e-05	1	1.50832570827304e-05	0.00274851006799411	1	0.0177753347605336	1	1	1	5.74380761252184e-08	1	5.17116533295868e-09	1	1	1	1
scaffold_0015	1.21853431377177e-14	5.6492991756861e-05	0.000280398628017455	1	3.28523521185797e-06	0.000187390496699162	9.71816237796125e-19	0.0204724723993393	0.01232862917696	0.0445470731486629	1	2.9841517512895e-78	9.43822072779642e-07	1	1	0.000391598432403513	0.0325763378306795	1	3.78569521645174e-07	1.70894921722233e-10	1.83705413367384e-08	1	7.64336547716155e-10	1	1	0.00412465627864344	0.0325763378306795	0.000103237153575119	1.36946995482431e-13	0.0245219660825758	1
scaffold_0016	7.64336547716152e-10	1.28616993868497e-07	9.19382232043990e-09	0.00274977085242897	0.0136859306290884	6.40876626423501e-07	8.80933084322914e-06	0.0136859306290884	0.00823041235759368	1	2.10936300693657e-14	3.01929513695873e-15	0.00823041235759368	0.00823041235759368	1.56327321052244e-55	1.6518533860084e-08	1	0.00823041235759368	6.60325320940306e-10	1	0.000787064201532128	1	1	2.67782025483692e-06	0.00823041235759368	1.64687388051948e-17	1	0.0485407651788605	2.63876197943839e-05	0.0164042973797662	2.56126920426639e-05
scaffold_0017	4.49029159880054e-13	2.75418140314117e-07	0.0182144559687246	1	2.39255628494935e-06	1.37047296742597e-06	1.51017100169643e-05	1	1	0.00097559301185803	2.97465202407637e-22	2.20691093395583e-25	0.0109638138326629	9.02230816828913e-05	0.0325763378306795	1	0.000535572643184701	1	1	0.0145949700921116	0.00133938379030172	1	1	0.0254185451578676	9.02230816828913e-05	1	1	1	1	1	0.0572677017457101
scaffold_0018	0.000112709808300245	0.00274851006799411	1.67652646500163e-18	7.85060977174112e-43	1.09933244553645e-09	1.14797167006537e-07	5.75171048392568e-09	1	1	1	0.00274851006799411	5.75171048392568e-09	0.00412087450368035	6.04018552315493e-67	1	3.20989993685254e-07	9.02230816828913e-05	1.50832570827304e-05	1	2.70485910402021e-62	1	1	5.2694605184833e-05	0.00959774175232125	0.00412087450368035	1	4.08706141634884e-50	0.000425940043265897	1	0.00823041235759368	1
scaffold_0019	0.00823418314406858	9.19957504611765e-09	3.66982023421663e-10	5.25029307169657e-12	0.00457874880593208	4.59662579489542e-08	5.72511147530198e-120	0.00457874880593208	7.86967005471883e-11	3.22224851773971e-15	3.7742739975181e-06	5.25029307169657e-12	7.54624098159028e-06	1	1	6.60325320940306e-10	1	1	0.00183276030680769	0.00366383956770223	1	1	1	3.51727269964309e-05	1	0.000916590284142989	0.00732095495175187	3.35208541722231e-41	2.62418494371063e-11	1	2.21334169439773e-10
scaffold_0020	1.88245404100156e-06	4.59662579489542e-08	1	0.00183318056828598	4.00961651869817e-07	4.18339231429044e-05	5.48962752174314e-16	1.31788584778996e-77	1	1.68850274451852e-64	1.25732232802406e-05	1.15034209678513e-08	1.14797167006538e-07	1	1	4.6053535973295e-09	1	1	1	2.29357552095501e-07	5.16958090536559e-06	1	1	7.66714043689009e-09	0.00549197931161471	1	1.37047296742596e-06	5.30572542012518e-20	0.00366383956770223	1	9.24241185803284e-06
scaffold_0021	1.22884943598342e-20	0.0118828932985525	0.0294630305459153	1.48079662651018e-11	0.0294630305459153	6.60103834731468e-08	3.81737669873263e-05	4.61725518540031e-15	0.0177753347605336	0.00242865287888368	0.0118828932985525	3.81737669873263e-05	0.0177753347605336	2.84151152219677e-08	0.0524542362160935	0.0352586118977311	0.0467540534631131	1	0.000114101424514822	1	0.00332411885690808	1.95191241544534e-30	0.000787064201532126	1	0.0177753347605336	1	1	1	9.51353104591422e-09	1	2.33631468960073e-23
scaffold_0022	1.88245404100156e-06	3.83821898638248e-15	3.99365038351129e-53	3.67520515018763e-11	6.26933283345448e-05	1	0.00183318056828598	0.00914071028108374	5.5006962895036e-10	0.000274334815168349	1.25732232802406e-05	1	1	1	0.0164080428242328	1.61434543002183e-50	1	1	0.00366383956770223	1	1	1	0.0109613061280638	3.36700380407217e-19	0.00549197931161471	1	0.0145949700921116	0.0326133346499919	1.25732232802406e-05	1	1
scaffold_0023	7.64336547716152e-10	6.60325320940306e-10	0.0136859306290884	3.01929513695873e-15	0.000131334172719929	0.0109613061280638	1	1	1	0.000572588650701663	8.72857984696953e-19	1.45123733165283e-34	0.00823041235759368	1	0.000391598432403513	1.50521509683857e-10	1	2.75249517866757e-22	2.63876197943839e-05	6.40876626423501e-07	0.000787064201532128	8.76901362088247e-05	1	2.74803899090879e-08	3.20989993685255e-07	1	1	0.00146770252474736	0.00549323778268362	1	2.56126920426639e-05
scaffold_0024	1.77949715108999e-11	0.0064073064979569	0.000174898018075296	1	1.53005498546391e-08	1	1	1	7.0216483373235e-05	1	1	1	0.00959774175232125	0.00959774175232125	1	0.0191164178833146	5.71452375797434e-06	1	1	1	1	1	1	1	4.81153617652681e-07	1	1	1	1	0.0191164178833146	0.00155402511630177
