# Supplementary material for: Tracing animal genomic evolution with the chromosomal-level assembly of the freshwater sponge Ephydatia muelleri
Source: Nat Commun. 2020 Jul 27;11:3676. doi: 10.1038/s41467-020-17397-w (PMC7385117; doi:10.1038/s41467-020-17397-w)
Supplement: Supplementary file 8 — Supplementary Data 4 [file 41467_2020_17397_MOESM8_ESM.zip › Supplementary_Data_4_Synteny_analyses_plots_scripts/fishers_test_pvalue_csv/eph_vs_salpingoeca_ftest_pvalue_g-random.csv]

	supercont1.1	supercont1.2	supercont1.4	supercont1.3	supercont1.5	supercont1.6	supercont1.7	supercont1.8	supercont1.9	supercont1.10	supercont1.11	supercont1.12	supercont1.13	supercont1.15	supercont1.14	supercont1.18	supercont1.17	supercont1.16	supercont1.22	supercont1.20	supercont1.19	supercont1.21	supercont1.23	supercont1.24	supercont1.25	supercont1.27	supercont1.29	supercont1.28	supercont1.26	supercont1.31	supercont1.30	supercont1.32	supercont1.35	supercont1.36	supercont1.33
scaffold_0001	3.7063790351817e-63	2.29691490615328e-52	1.23106418761189e-45	8.48387470749334e-60	5.54372187134134e-64	3.49436522753934e-30	2.7548067555416e-60	1.0236921495128e-56	4.63868067873808e-53	1.84723804002717e-52	5.0283424774881e-34	9.92347746652371e-26	1.41811720490655e-34	2.49558138470433e-36	1.67077252891847e-24	3.02480073450394e-28	6.48623963003605e-38	6.81627042551701e-27	7.44962966440131e-21	1.2693643530488e-29	9.92347746652371e-26	1.80288005124095e-28	9.96008328987134e-18	4.99966781670793e-27	9.32259824757841e-21	5.58108520276769e-20	1.69941776748237e-13	9.22953498858359e-17	1.46860703145743e-20	4.52824171385803e-09	2.30031209475207e-17	1.37345945568779e-12	1.43507647764202e-18	0.00015484888356996	0.0786061934211252
scaffold_0002	3.36691714624152e-27	3.87748759175609e-25	1.14049417644108e-34	6.87162326409501e-25	1.15250943547528e-44	2.14741687440474e-18	6.71495987590201e-25	3.19350240591889e-16	2.65199898573942e-40	4.87350566431417e-20	1.02593377547309e-19	7.44344530647101e-21	5.78295523062201e-18	2.35766478561981e-30	1.03535003780165e-18	1.74844727742199e-25	4.68914473744135e-11	1.19975244432788e-15	1.58375293473733e-08	8.22460244229198e-31	6.16530690051767e-15	2.7326261507866e-22	2.15356469743476e-15	8.80348504599253e-15	1.91944197544145e-10	0.0483364777205747	2.2357834820853e-06	1.25976452121317e-11	3.77031126750064e-09	2.66833615937522e-09	5.15659932226233e-12	2.13239907666847e-13	5.20685237600162e-09	1.1593585307724e-05	8.9390536812809e-06
scaffold_0003	3.36691714624152e-27	2.18923039973727e-40	2.41922149340819e-21	4.36841704479213e-32	8.45377506911205e-31	2.14741687440474e-18	2.16217267704394e-17	2.17216108688297e-20	2.44840878932787e-38	4.20886628777581e-22	9.32629723631958e-22	4.68914473744135e-11	1.41168478529047e-27	6.36929421341433e-16	4.46926373070622e-15	1.65117907200463e-27	7.69562069760459e-23	9.32629723631958e-22	5.22046791911581e-14	4.88884541140224e-10	3.77031126750064e-09	1.85287961849443e-16	2.13239907666847e-13	2.29681293843537e-06	0.000274259394781593	2.73081509850902e-05	9.26452689765715e-10	7.29881660291558e-10	3.77031126750064e-09	1.47209553801272e-05	2.01841867179497e-08	1.83926442884535e-09	2.25417934713967e-05	1.5425911774993e-07	0.0324757675936546
scaffold_0004	1.48914554315183e-40	1.06714699334237e-35	4.97398120870272e-16	8.24575364072095e-28	2.5168723365341e-17	9.52969343963072e-10	5.38853116391426e-30	4.34395502811214e-11	4.75039515576093e-30	2.0131554092337e-20	7.62461601664211e-26	4.60243982990063e-10	8.4854063502919e-22	5.52444155880716e-09	9.45338852082441e-19	7.25493755559037e-18	1.74587195719307e-15	1.25646927950742e-10	1.08990310319849e-07	3.41345835558348e-09	4.60243982990063e-10	2.25088261009832e-06	5.53527735537295e-16	1.09493662151001e-09	1.82706905605596e-15	2.25088261009832e-06	0.000297736456062074	1.65888174378032e-15	0.0634782126365752	1	0.00468350198699008	7.47859365015863e-07	1.75750647734383e-06	3.86759098670753e-05	2.98592691543679e-05
scaffold_0005	7.51771165827184e-19	7.69562069760459e-23	7.69562069760459e-23	2.06797634366796e-30	1.67539668415546e-28	8.65916360235052e-24	1.32820965109872e-24	6.09690795285588e-13	5.42186373547435e-22	2.41969633187575e-21	5.09859053286467e-21	2.01547759700919e-26	2.89308989131981e-19	1.14255370728384e-25	4.13214420661998e-20	1.75262670924566e-16	5.82304145560015e-14	5.09859053286467e-21	3.52314792898209e-11	6.99207641828976e-24	0.00048916534437422	9.66343225285283e-22	3.41187386941885e-10	7.88827053871735e-07	2.45740596877724e-06	9.44494350216648e-06	0.00146319151086722	2.78069053044342e-05	6.53713684905935e-12	1	1.83581499480403e-05	3.99732353335095e-06	0.000563639271495079	2.83002897856085e-12	0.000296882207148991
scaffold_0006	1.15251040289039e-21	2.43986373787015e-20	1.85287961849447e-16	1.04705468642476e-29	8.65916360235052e-24	3.17158560617518e-21	5.09180977614435e-24	2.29995350773632e-23	1.33805014443108e-29	5.45024498628157e-23	1.54200054677209e-20	8.65916360235052e-24	8.73044000234291e-19	3.45013854344733e-06	5.78056649323532e-14	4.43526692102361e-16	1.07227205538998e-19	1.96035294055503e-18	9.09922129859148e-13	6.56484292994721e-17	0.000643266412872186	3.23782682751191e-19	4.43526692102361e-16	5.41916782521929e-11	5.23050900950616e-18	1.40641824780234e-05	4.05991468230568e-12	2.12831658682583e-10	1.36003044152593e-11	0.000552263965584063	1.85287961849447e-16	0.00046805696566682	0.000741030723435379	0.00046805696566682	4.59181238472172e-06
scaffold_0007	1.45216356548697e-28	1.78985299392927e-32	3.93577291275117e-21	3.97865817508069e-14	1.32820965109871e-24	5.09180977614438e-24	4.64005598670965e-19	2.01047677609879e-26	2.90135815472903e-26	7.42911919340409e-20	1.37465646972918e-23	1.40125627028506e-26	1.39276706983137e-21	9.03992889723771e-16	6.0342290218309e-08	2.6718534520247e-11	8.74500453496642e-15	1.47046498286212e-21	1.03251172983844e-15	5.18633332540874e-14	8.74500453496642e-15	2.20690143417213e-14	3.11676857534673e-17	2.65773622395295e-06	6.23640916687455e-12	5.64060562777334e-07	0.00331713097354059	9.23332312628754e-05	7.50538303868769e-13	1.70209264858235e-05	0.00230363970748729	1.34066861768722e-05	2.60568992733939e-05	2.31992067186573e-09	1.03383616290829e-05
scaffold_0008	1.18083818336222e-11	2.17216108688297e-20	4.3929421358726e-12	8.51429954147916e-21	1.38797639492357e-32	8.44174320490152e-30	2.80303464691673e-22	1.65491360527877e-25	8.90158976928348e-13	1.19242639917513e-29	2.77146632713213e-20	1.07745726243811e-21	8.81153046005353e-21	5.13327461143289e-16	1.13295289564889e-17	1.06112082420247e-06	1.28226403529066e-08	8.71485550852862e-25	4.19622731136904e-08	4.46443798992919e-07	4.00245911168217e-15	1.27033178857051e-12	3.08525335171536e-22	5.04247111387784e-24	0.0462148444922503	9.21682505808644e-15	0.000586246724135161	8.83477735997886e-08	9.04531739655187e-11	0.000167160508454107	3.79404745211591e-14	4.39853654321689e-11	1.67517766435396e-08	0.000141558049195846	0.000118060567283012
scaffold_0009	2.91547593122931e-20	1.57572596418024e-24	1.37024375774841e-20	6.46507668255381e-32	3.47291615181122e-28	2.05545175693155e-13	5.0148979809341e-38	4.18214168234153e-17	1.21262312757418e-17	1.15961409533698e-29	5.10963543521358e-25	9.68401446951101e-10	4.69435106967287e-15	1.55476909509572e-12	1.23984814807728e-08	5.05393498255288e-08	9.68401446951101e-10	0.0240228721811578	0.00105122104404134	4.18214168234153e-17	9.15585945586372e-08	1.16033877989565e-05	2.82680133747807e-16	8.39788155628636e-18	7.55073873617704e-08	1.5338436657613e-07	0.00168401551041634	6.26123923655659e-07	9.15585945586372e-08	0.0287626726154902	0.0451841752583521	4.91338398601498e-06	0.000649376682282387	0.000410023575351793	3.78592496735157e-06
scaffold_0010	4.09743597423713e-13	4.87350566431421e-20	7.66708943972026e-12	7.57030374212647e-11	1.14255370728385e-25	3.22129395356775e-08	8.25085676001949e-18	1.38724803646623e-20	4.27560220697814e-21	2.94422368010131e-20	2.88174510164601e-13	0.0201127880671084	4.26037042459686e-12	1.64567150852426e-22	2.38370306674388e-19	2.89827756559098e-15	0.000243240812540202	1.70694104442981e-15	6.27950291359571e-08	3.501059250363e-09	2.31336138353119e-06	3.22129395356775e-08	7.13729475140666e-11	2.67275899057097e-14	3.55162606435577e-05	0.000320164218134471	0.000730947842941413	1.54362459533244e-09	2.31336138353119e-06	0.0185785179022865	7.66642234476179e-08	1.05845590982824e-08	2.50823601733437e-08	1	1.12204745835911e-06
scaffold_0011	1.45805414504555e-14	1.11801257625094e-17	1.11801257625094e-17	4.45378555941577e-20	9.75485420907752e-17	1.96035294055503e-18	1.55087068303315e-09	4.99393311583122e-27	1.19493716149357e-18	1.70694104442981e-15	1.89037179897088e-17	2.27853365486741e-10	2.13463968973244e-28	4.76370430430886e-11	4.06160365849748e-13	1.52675989442262e-08	1.77192839413573e-12	4.79648416753028e-13	9.63372344567972e-10	5.01783237224474e-18	0.000296882207148991	4.59181238472172e-06	0.0189192892502371	3.82156213495957e-07	9.78774165531186e-07	0.0257187490322765	1.53862198803471e-05	1.35557516541465e-05	2.27853365486741e-10	2.07934544226044e-08	8.9390536812809e-06	1.94033217130328e-06	3.61647490440411e-08	1.94033217130328e-06	0.000179995322148532
scaffold_0012	7.51771165827184e-19	4.68914473744135e-11	4.68914473744135e-11	8.88908652860959e-25	2.94245447771308e-22	1.36003044152592e-11	7.50538303868771e-13	0.000194862787334583	8.94220981189097e-14	1.92019482699525e-08	7.07092532569506e-19	5.82304145560015e-14	2.60872231033391e-11	1.06505637644607e-12	5.6656230027507e-07	2.25569693562554e-14	5.02679351641479e-16	2.76899810840959e-08	3.96341948651611e-13	1.28226403529066e-08	7.00616303486669e-10	1.36003044152592e-11	0.000355764813022681	4.91225331746583e-09	1.10656791861813e-09	0.0333131469322573	3.15494335942774e-05	2.78069053044342e-05	6.33954810798772e-06	5.07956452330855e-06	1.83581499480403e-05	3.99732353335095e-06	1	3.99732353335095e-06	0.000296882207148991
scaffold_0013	1.90253961970379e-24	1.41168478529048e-27	7.09581778337465e-20	3.35100857934774e-18	2.93241362516281e-17	7.3586407642641e-15	2.08414649703485e-25	3.9410419563166e-27	5.16306037830631e-29	1.59014371670983e-22	6.43228428681341e-14	2.28800363475001e-09	2.01790303109345e-16	5.08905971232334e-08	8.50259136242076e-12	1.02455888163447e-07	1.85457556277768e-07	3.52467281375519e-22	9.62488505283681e-09	3.57559450889055e-06	2.28800363475001e-09	4.27957459767179e-09	8.46877526213924e-06	1.67557295344943e-06	6.42302284722499e-06	1.99685678804714e-05	0.0024352330142247	2.38203952138615e-08	2.81254698331528e-13	1.0756025276839e-05	0.00168885942119709	8.46877526213924e-06	2.4198317914808e-07	1.02455888163447e-07	1
scaffold_0014	4.09743597423713e-13	4.20886628777581e-22	7.09441922788305e-14	9.8043707167417e-13	3.54209303159939e-19	2.21845614365451e-12	9.69635454943894e-14	5.13327461143285e-16	3.0560234625872e-23	1.7311053468e-13	4.76370430430886e-11	0.000243240812540202	4.26037042459686e-12	5.31218041137319e-18	0.0353386341489195	1.45714394622066e-06	1.46731577270282e-10	7.56880051655385e-09	0.000454969577421868	9.90380469257307e-14	0.000243240812540202	3.22129395356775e-08	1.05845590982824e-08	2.86803699782302e-07	6.80725728110911e-07	3.22129395356775e-08	1	0.000670655710105475	0.000243240812540202	1	0.000505054297278728	0.0170421127294079	0.0216449258203043	1.05845590982824e-08	0.0155035699493322
scaffold_0015	1.28146587492305e-32	6.90471260409999e-17	4.46926373070625e-15	3.3390303376702e-22	1.46855938109464e-37	2.66388076501575e-25	3.6569183852897e-22	9.18182584378739e-24	7.60190504425841e-20	2.22744760401901e-25	4.46984485059442e-15	1.30316204496568e-10	2.81425842908726e-17	2.13584806477384e-11	5.30555200938276e-11	9.05474158085637e-17	0.00146319151086723	1.53862198803471e-05	1.83487476914677e-06	1.13295289564887e-17	1.77110086850163e-12	1.67730258010105e-08	6.88168561730557e-13	3.74065750211204e-10	1.92819177487848e-05	0.00191970835516493	0.0043266182549759	2.01756719353142e-09	5.66562300275068e-07	2.53118864445388e-05	2.2357834820853e-06	3.13518970878586e-07	1	1.99449150505284e-05	2.93415412952116e-09
scaffold_0016	5.31099671326831e-16	1.95292250869267e-21	1.74844727742198e-25	1.82162507389166e-25	1.75262670924567e-16	4.43526692102358e-16	2.91358743115255e-13	1.06112082420247e-06	5.0539349825529e-08	7.13729475140661e-11	1.52675989442262e-08	3.41187386941882e-10	1.02455888163447e-07	1.80169074580011e-17	1.16594195115814e-22	0.0207932062181564	1.34096063963623e-18	1.52675989442262e-08	1.26387466312616e-07	2.63552165455221e-13	3.41187386941882e-10	6.39279930792224e-10	1.66055911506792e-10	8.27666932249903e-05	6.10351957948967e-05	6.48889860346277e-08	1.99449150505284e-05	3.57997211260822e-09	0.0245312818674673	3.20202326515663e-06	1.1593585307724e-05	0.000258624521013755	5.0539349825529e-08	1	0.000215769744381051
scaffold_0017	7.51771165827184e-19	4.68914473744135e-11	4.68914473744135e-11	1.74587195719306e-15	1.67539668415546e-28	9.66343225285283e-22	6.15891173276407e-11	4.00245911168217e-15	9.15585945586372e-08	1.46731577270282e-10	7.07092532569506e-19	7.01321646344813e-08	2.81254698331528e-13	1.06505637644607e-12	8.98301065432958e-09	3.41187386941885e-10	0.00048916534437422	1.32930060026578e-14	4.5862107332212e-19	9.04531739655194e-11	0.00048916534437422	1.33888829788302e-13	3.41187386941885e-10	4.91225331746583e-09	0.0740391593855581	0.000643266412872187	5.6656230027507e-07	0.0485060184955603	0.0289313780744766	0.0267336252741576	0.00101287124250369	1	7.79034546235087e-06	0.000355764813022681	1
scaffold_0018	1.45805414504555e-14	1.19975244432788e-15	6.89999161330724e-28	4.45378555941577e-20	1.05997356706108e-31	4.27050500301534e-10	1.56367530212524e-19	2.93532740841571e-11	2.58627576553577e-12	1.00217490374295e-17	3.03041871901534e-15	3.07966937774213e-06	6.43228428681339e-14	2.88174510164601e-13	0.000891112883892848	1.94033217130328e-06	1.77192839413573e-12	7.40056947252242e-11	9.04900990888627e-08	2.91153808734049e-29	9.75485420907752e-17	3.6897346311795e-12	1.10864155681429e-10	9.36401193897867e-12	1.79833810020183e-08	4.59181238472172e-06	0.039190580575061	1.90307123444141e-07	2.27853365486741e-10	0.000254735397099228	0.000616005924557148	0.000215769744381051	0.000342200122440402	0.000215769744381051	1
scaffold_0019	7.93616310962481e-26	5.22046791911583e-14	1.16537798320164e-19	5.87544043373303e-27	4.55584265865881e-27	5.52706256835575e-09	1.09453736798658e-06	2.7346217972417e-14	8.09232297793047e-19	3.74187706150036e-18	7.46390975496716e-18	2.95580792671228e-09	9.62488505283681e-09	6.20835508427221e-10	3.76248530626652e-08	0.000664672082072146	3.52314792898209e-11	5.06979298966273e-24	2.68744324039727e-12	3.29814201096043e-12	2.95580792671228e-09	7.31889015378069e-11	9.9503038246878e-06	1.96997919472108e-06	0.101074964450016	0.00119903891304765	3.76248530626652e-08	6.87249515663538e-05	3.96341948651611e-13	0.00078398018364769	1.58375293473734e-08	1	0.00105122104404134	1.26387466312617e-07	1
scaffold_0020	1.18083818336222e-11	2.64545077344399e-18	1.45478691944622e-24	2.49439935342455e-07	4.00245911168217e-15	1.27033178857051e-12	3.89429556901646e-18	6.53536161433847e-21	1.25116100787309e-10	2.33352294611988e-36	9.11613032792509e-16	9.04531739655187e-11	1.93908525440116e-14	5.13327461143289e-16	1.19125515759377e-15	5.26003494818702e-20	0.000194862787334582	1.54433011925061e-22	4.19622731136904e-08	2.74065651162794e-16	1.6850736370681e-06	2.15170704921764e-08	1.06112082420247e-06	3.70980352058848e-12	4.55902018051611e-07	0.000256546213479064	0.0314719190191574	7.43456474266459e-06	1.28226403529066e-08	1	5.12373672095733e-08	7.06617408626577e-09	2.07204799064887e-06	0.0151616715537598	0.000118060567283012
scaffold_0021	7.51771165827184e-19	6.16530690051763e-15	7.12060099344243e-19	2.5168723365341e-17	5.02679351641479e-16	1.27131497143911e-15	1.17303746070064e-20	1.66999290026741e-19	9.5372307776898e-12	7.49095177730893e-15	3.07966937774214e-06	7.01321646344813e-08	1.85457556277768e-07	1.92019482699525e-08	5.6656230027507e-07	2.83002897856085e-12	7.01321646344813e-08	3.07966937774214e-06	2.95580792671229e-09	2.59174207751052e-17	0.0289313780744766	1.17522179730216e-07	3.99732353335095e-06	0.0134503976177241	5.47942065225629e-08	0.0333131469322573	3.15494335942774e-05	0.0485060184955603	0.00048916534437422	5.26868395830224e-08	3.77031126750067e-09	3.99732353335095e-06	9.15585945586372e-08	0.0245312818674673	1
scaffold_0022	1.15251040289039e-21	2.43986373787015e-20	9.73819845778369e-11	4.87142658275903e-08	7.74398329668032e-26	0.0008455234275554	5.09180977614435e-24	9.21682505808645e-15	1.78004897090154e-21	2.21845614365452e-12	4.27050500301535e-10	1.3119792252214e-09	6.45901142128205e-13	2.21845614365452e-12	2.70312322830058e-10	5.1896639913047e-14	1.27131497143913e-15	2.46936454113464e-16	2.34496710930527e-05	4.63280596579421e-19	0.0333131469322573	1.96825427722483e-07	5.89129204875462e-12	0.0155062441231482	0.0849468749866061	0.0008455234275554	1	4.13311357735357e-05	1.3119792252214e-09	7.56973239037547e-06	0.00133011277062117	0.00046805696566682	0.000741030723435379	0.0282563803509978	0.00039067911191345
scaffold_0023	5.31099671326831e-16	2.13239907666847e-13	2.15356469743476e-15	5.53527735537295e-16	1.34096063963623e-18	5.89129204875462e-12	3.11676857534675e-17	1.54809617494166e-15	1.42026047288946e-22	1.11601404059018e-19	1.52675989442262e-08	2.25569693562555e-14	1.09083423664008e-13	0.000176743101945576	1.99449150505284e-05	1.66055911506792e-10	3.87014432995975e-08	1.94033217130328e-06	0.0338197845860579	1.54809617494166e-15	3.99732353335095e-06	1	0.000258624521013755	0.0113909747948775	6.10351957948967e-05	6.48889860346277e-08	0.0430278121511634	0.000978867198604413	3.99732353335095e-06	1	0.0356678079506125	2.51915157400076e-06	0.0263954507172689	0.000258624521013755	1
scaffold_0024	1.06966518897862e-08	8.80348504599247e-15	2.29681293843537e-06	9.59843023319741e-08	2.88805943446544e-11	1	1.97372238720307e-10	4.52238510095134e-05	2.40586601874532e-13	0.00932797067929585	3.82156213495957e-07	1	0.000191203555923009	1.33973955577213e-09	1	2.70549304015058e-09	0.000113985797084813	6.90121403207581e-05	0.0185833191568525	4.52238510095134e-05	0.0134503976177241	0.0155062441231482	0.0113909747948775	0.00622673868577739	0.000736289263502907	0.000150137166761133	4.00713139091983e-08	0.022673615101885	0.000113985797084813	0.0124211335568141	1	4.9647992165825e-07	0.0144787675993595	0.0113909747948775	1
