# Supplementary material for: Tracing animal genomic evolution with the chromosomal-level assembly of the freshwater sponge Ephydatia muelleri
Source: Nat Commun. 2020 Jul 27;11:3676. doi: 10.1038/s41467-020-17397-w (PMC7385117; doi:10.1038/s41467-020-17397-w)
Supplement: Supplementary file 8 — Supplementary Data 4 [file 41467_2020_17397_MOESM8_ESM.zip › Supplementary_Data_4_Synteny_analyses_plots_scripts/fishers_test_pvalue_csv/ephydatia_vs_monosiga_ftest_pvalue.csv]

	scaffold_2	scaffold_3	scaffold_4	scaffold_5	scaffold_6	scaffold_7	scaffold_9	scaffold_8	scaffold_10	scaffold_11	scaffold_12	scaffold_13	scaffold_14	scaffold_15	scaffold_16	scaffold_17	scaffold_18	scaffold_19	scaffold_20	scaffold_21	scaffold_22	scaffold_23	scaffold_24	scaffold_25	scaffold_26	scaffold_28	scaffold_27	scaffold_29	scaffold_30	scaffold_31	scaffold_32	scaffold_33	scaffold_34	scaffold_35	scaffold_36	scaffold_37	scaffold_38
scaffold_0001	6.19004368803825e-52	7.41125993007714e-58	2.43018237610604e-36	9.50366357859722e-41	1.19271732166136e-32	2.88825092339931e-10	6.722988237237e-28	8.5225954991625e-31	2.03524573053639e-33	2.10551401654862e-27	7.86883295743721e-09	2.13588847177163e-32	1.27503649599965e-14	2.46801918851653e-14	4.47323488839811e-05	6.13713227849563e-17	4.22440247640794e-16	0.0216799580342185	0.00392337055941623	1.66179029885538e-15	1.32126417217881e-08	3.33355876195571e-10	2.10593782054079e-06	1.6798612339964e-12	7.89991237149918e-05	1.06057874708893e-09	0.00021040274650078	9.70715152795846e-15	0.121541419442696	3.11861336056642e-06	4.62003181353937e-10	1.20960505468461e-13	3.86799497951352e-05	0.000967070501334523	3.92586029445166e-14	0.0791044123078924	0.00224519138854164
scaffold_0002	2.04754748413583e-23	2.04570754057786e-23	5.37033528100413e-12	5.60435235806437e-15	0.000118447592116231	7.89194203057649e-20	4.66342792270211e-09	1.25715983643089e-14	2.69511870113573e-30	5.20467909272293e-21	9.86191597467968e-08	2.95633694534941e-08	4.4391974224694e-06	0.063444370481355	1	0.00570050075295734	5.3685878440593e-05	2.98479860698636e-09	0.118654856477824	0.0705180236132622	0.0914409513196221	0.0515431887560482	0.000483446013191528	0.00752002199638608	0.00380332757267587	1	1	0.000692474813958467	0.0539346582750697	0.000692474813958467	1	0.0273161803530793	1	1.19688794023048e-08	0.0419207749246914	1	0.000437316147292333
scaffold_0003	4.66696783336463e-38	0.00210684806401799	2.5014472760742e-12	1.50967737612283e-24	4.76331658281594e-23	2.7080754086219e-11	7.08796326876421e-30	8.05213249352005e-10	1.24168499168835e-06	3.46035308603639e-23	9.67569374268478e-10	4.28703014873274e-12	5.5315532998105e-16	0.000250202214215678	0.000167516953382658	1.00904062316019e-10	0.00555554198589269	0.00067523305748458	5.01601002318523e-06	0.114836069311436	1.6318423879477e-09	1	0.203572766255003	1	1	1.11133872459003e-08	5.74808468192266e-09	4.434546229871e-05	0.0883360627102104	3.59286635720334e-12	0.00117124166668103	9.109492061066e-13	0.111096150726475	0.0289619099539244	1	1	1
scaffold_0004	2.05503200153316e-26	6.43301976934345e-25	2.02341442574181e-26	4.27245607824397e-07	6.45357447307202e-11	1.70949949632448e-07	4.63406984806604e-28	3.11169707372321e-14	2.35040700822459e-17	1.09279643150894e-22	4.18009053799655e-09	2.56487138089005e-35	1.94934079108949e-07	2.349196899317e-24	0.000832493413994989	0.000332733749530618	6.6171201211184e-10	2.21511305777084e-07	2.4054326089725e-05	0.000115921615975529	6.59341322219363e-09	1.62774250233455e-08	4.69634241927635e-08	0.00851983387216175	0.0048137447010357	0.0364285093422964	5.13041595069854e-05	0.0391783356543966	0.00209113265979125	3.10118673211393e-11	7.64762696899258e-06	0.000556333759716075	0.00332000065208387	0.000237713484428271	0.0473835667247449	0.000880345932871965	8.9415415728784e-08
scaffold_0005	3.25859672787154e-49	1.59934256823836e-36	1.31256725884027e-31	1.29111018267621e-12	2.223214083874e-18	0.0175628144148607	1.28481607688457e-17	0.00115236228152763	3.10317567768967e-13	2.34730888069239e-14	5.58465394249215e-15	1.03800651353904e-06	6.49442517745209e-09	8.49307328605412e-10	0.276056109322853	9.69193224632576e-19	4.45094761467112e-13	0.0194596574441571	0.0337103537517441	5.47412474831948e-19	1.19385357103059e-11	4.99165080104983e-17	2.48057443149773e-05	1.82803851152311e-06	0.00115236228152763	0.00274311737504886	0.0164941669663639	2.06964574082382e-11	3.63352826794674e-15	0.00315386930135319	1.06399080636876e-06	1.06399080636876e-06	0.0116025708526842	1.51102422667714e-05	1	5.54787981834788e-08	1.970759537453e-08
scaffold_0006	6.19004368803825e-52	1.28211858006513e-21	9.90982649371891e-23	3.92586029445166e-14	4.14037898622238e-26	0.186481412931558	2.88543940656022e-12	7.89991237149918e-05	0.00171460814552661	1.12311876446535e-08	3.18324228483875e-13	5.39476204048534e-24	9.74912996795514e-05	0.000644107384024289	0.0058722605152557	1.58062074894044e-12	1	0.0216799580342185	2.27093133271612e-05	0.157110505992585	5.19482141271474e-10	1	0.273078399239968	0.00021040274650078	0.0185573201739047	0.00307226748786306	2.16909036378432e-06	0.000115888983192762	1	1.54251096948177e-09	5.99496620199065e-05	0.0626825745064626	0.0129518328238423	0.000967070501334523	0.0952466190299487	1	0.0626825745064626
scaffold_0007	6.7229882372369e-28	9.84336740417802e-19	9.516872996571e-19	3.00572882483167e-05	6.1732699083529e-06	0.1005660156928	1.54297169603705e-10	6.9057608633728e-06	2.85221958821776e-07	5.47963944930703e-08	0.1005660156928	0.000110946338720919	6.57644376438462e-09	0.00321043251703652	0.161366341721281	1.083037313384e-11	0.0728529852781491	0.106013908212977	1	0.0039561919830522	1	5.44667948959562e-05	0.151079107702215	2.28757188734441e-16	1	0.0385327306388781	1.68337197186382e-09	0.0414379532087119	0.0643830763548343	1.74823061325388e-05	1.21586192788367e-09	1	0.0812504415208831	1	1	1.74823061325388e-05	1.21586192788367e-09
scaffold_0008	1.40979020655571e-50	2.16187879202175e-16	8.05213249352002e-10	1.60027422223828e-12	4.53048225705634e-09	5.88078828515337e-18	1.92409129625961e-07	7.09967593144714e-05	2.27682833717491e-07	1.19511493943641e-25	1	3.03862994062379e-05	7.83159776754983e-09	0.000593741982476991	4.59281491723156e-10	4.55095231549088e-07	2.20013297707859e-11	3.4941080400453e-10	0.249302817664533	3.95206867535956e-05	5.37861472703617e-27	1	0.00447541516748006	1.99372096760154e-06	0.176941991988792	4.62680523752351e-08	1.99372096760154e-06	0.000106666890770007	1	0.000106666890770007	0.0021228278728341	0.0021228278728341	0.000729769638917722	0.0392106697662203	1	0.000106666890770007	5.51582743116533e-05
scaffold_0009	1.24623885611489e-54	1.62459450572097e-46	9.12818555966492e-26	1.22332443487482e-15	7.72078577975929e-09	1.65591808160787e-14	8.30644492906523e-26	8.79243522806838e-29	8.18344850147939e-19	5.51079621586088e-29	2.66476949236766e-07	1.45815678815846e-15	6.50936769104192e-06	1.03035396679305e-15	0.00068236136497805	6.57006787145694e-11	1.37708712102981e-09	8.40937382090826e-13	0.000397929141134605	0.0153312962442542	2.9528014251202e-11	6.76897987651736e-15	0.0473989610671881	0.000234677532351614	0.191006338929409	0.0777157587992876	2.55738533708661e-08	0.0834442323471182	1	0.000135862368674875	1.64190954750869e-06	4.39772233230756e-17	2.07399377643635e-06	3.51178764716113e-07	0.000231923299455794	0.000135862368674875	3.36921339997146e-08
scaffold_0010	3.5939477841397e-14	1.80786361535059e-12	3.36948879915842e-17	4.0502651833543e-10	1.73044120785728e-33	2.56487769192581e-12	4.02830512807445e-14	5.94373935503105e-07	3.66767699221892e-12	1	1.74954617205826e-10	6.15385234895955e-17	0.0530152297351497	3.39098662845482e-11	1.23011807624124e-07	0.0616038826538216	1.32646724644781e-05	0.00171812291414723	6.06610580183915e-08	2.03025643264325e-05	4.42221815507325e-05	0.00057269523041873	0.0785737498681083	0.00451655396686348	3.20872082571622e-05	0.000227226431301767	1	2.56783616754018e-06	0.000626677137847916	2.18841671811131e-08	1.31539488869196e-06	0.000165096477508243	0.0414550253868634	1	1	1	1.31539488869196e-06
scaffold_0011	6.19004368803825e-52	5.02556523963936e-27	4.20521645710006e-26	1.97208597190849e-12	5.58465394249219e-15	5.88622807489065e-21	1.31885940090274e-10	2.47260893947313e-13	1.53634678481279e-11	4.86754938667099e-16	7.86883295743721e-09	0.147093231419976	9.74912996795514e-05	1.14702265873136e-06	1.09867247678872e-08	1.92379664781481e-18	9.60408525021086e-07	5.72444401305232e-06	4.40934113163481e-16	4.40046171987183e-05	1	8.16648077249128e-12	0.00483823325979592	2.06669264415969e-08	0.181656273031983	2.3957266149222e-06	1	0.00353152202903914	0.121541419442696	3.01359891771379e-11	5.99496620199065e-05	4.62003181353937e-10	0.0129518328238423	0.0403436760518734	0.00508782984168559	4.27196373227466e-20	2.595805962988e-08
scaffold_0012	6.8774121873241e-41	7.53327225101066e-23	4.28703014873272e-12	2.36529775582941e-06	2.71959884975395e-05	1.36111582258007e-06	7.63477883836901e-15	0.14319604361296	3.6884542982982e-17	0.0400012160219294	0.000715371384361046	4.13539841946411e-07	1	1	1.17963141265229e-13	0.173899516191369	0.107341065185441	0.000835943076972041	7.07910116578211e-06	0.000422027717174276	7.59247115276674e-08	0.0909457164294388	0.21797657893036	1	0.14319604361296	1.24619057672777e-19	1	0.00214364034015397	0.000194421931638687	1	2.84778647732287e-05	0.0486787635227752	0.119450323724769	0.000583365696410338	0.00309655328326916	5.52168404734858e-05	0.00135920455785223
scaffold_0013	2.75767540301286e-53	3.5817058317203e-16	1.27784035317369e-27	9.59730424471184e-16	2.44049518717621e-13	2.21452004870399e-22	7.49019747267602e-14	7.83159776754983e-09	2.16429043100044e-14	3.78351185209473e-05	9.39547574282199e-09	1.54991104646557e-06	2.6752617371752e-07	4.60718468677993e-08	5.40071200521865e-18	2.01951258708947e-12	2.27000928174274e-14	6.76888438123979e-16	0.000360490427691854	4.88499287483776e-05	0.00199471315990812	1.14706373705139e-16	0.000477261411543245	1.77371889680862e-14	1.96086613523946e-07	2.66522218847999e-06	1.96727004939788e-12	0.000125616705197424	6.14906145025465e-07	8.32917521388301e-08	5.40424132019366e-10	1.47970656724152e-06	0.000856412689510416	1	1	1	0.00237083897704272
scaffold_0014	1.77630672213035e-39	6.53149979952707e-25	8.45174705176523e-06	2.05433326278749e-06	3.45564165049407e-16	2.94645367659096e-05	2.01945403850524e-11	2.64515826188431e-05	1.4825387994585e-06	5.43678054245309e-29	1.14702265873135e-06	0.0069212495138411	0.145799859740579	0.000279348188316101	0.224592783024254	0.0158601481805442	0.000250202214215678	0.149542563422201	0.196785556652154	0.00792078950373827	1	0.0877226639298639	1	0.0130106783973203	1.00347332510807e-06	0.00173244785251672	9.16612764014743e-07	0.00199341284046207	0.000174769802212004	3.00915099859709e-10	1	1	1.28581936735319e-05	0.0301052685124311	0.00288050461998634	1	0.0012635289594985
scaffold_0015	1.36818356941114e-81	9.36824667999359e-56	1.41181694330688e-38	5.26279259359542e-17	2.17517361216235e-42	1.44505832459416e-19	2.34266829923043e-06	2.67089304225327e-18	7.58238237086179e-18	3.10701045989181e-14	1.93780007831516e-07	1.65049582187988e-19	3.28117030479863e-15	2.48496583155577e-27	6.71235523423529e-18	2.40832761267072e-09	0.00237351963207984	4.55639376434375e-11	0.000218075792743256	1.14616446710611e-06	0.0563126958656638	8.60763891138796e-09	8.08781907073106e-11	5.50178614740575e-15	0.000504517570643499	1.41439247269088e-11	2.10564166484209e-09	5.22256266899446e-26	0.193588310145935	7.96816373789773e-10	9.11440043099888e-06	2.04994525534998e-10	1.65422537929885e-05	1	1.82473401456162e-06	0.0092768113612242	2.82483930111904e-07
scaffold_0016	2.88868383931119e-61	9.07561375999029e-35	5.47585993206521e-25	8.05135485775994e-17	9.69193224632583e-19	5.59404924138213e-14	5.82566624976093e-20	9.3078365616538e-25	1.13099854987263e-16	4.33565364890687e-30	1.06496349866978e-09	6.6664046606339e-05	1.30038498996073e-09	1.1223074873051e-29	0.00952481719545851	3.89808059303745e-09	3.09141679773969e-09	0.000210432505702631	0.0517002692129199	7.71716580781866e-09	0.000231905771077248	2.67148034601526e-05	0.318153451022635	4.68980209393541e-12	3.36804928802153e-11	1.51127392400936e-19	4.68980209393541e-12	2.88787680013767e-19	1	6.21837452916521e-06	0.00319305074151815	6.11972473611485e-08	0.00131748654256681	3.03686328007669e-05	1	9.73828440497925e-11	2.65890121160409e-06
scaffold_0017	4.66696783336463e-38	2.59443053045437e-21	1.64223413116858e-24	1.77478540586318e-06	0.00938722341362937	0.01048576744103	2.63752983128759e-13	8.05213249352005e-10	0.00067523305748458	0.000802863829881576	1.77205735365888e-14	2.32022349186129e-22	1.09392877631909e-06	0.103570753752705	2.46477067006377e-08	2.2333799279038e-06	0.00555554198589269	0.14421640818297	0.00157019607969863	3.45132798621679e-15	1	4.01546197450652e-11	0.00194594070689733	8.1861048024066e-07	0.000532325420608549	1	5.74808468192266e-09	1.5336213531953e-08	0.00435956949641586	2.43128126509997e-10	0.0451482221313313	0.0451482221313313	1.11248735390316e-05	1	1	0.00184843229160355	1
scaffold_0018	1.24623885611489e-54	1.99495513874323e-64	1.71716150905606e-61	4.38253949623915e-19	2.00918741891659e-40	8.40039974441319e-24	9.33867392540872e-14	4.02131936558282e-13	8.40937382090826e-13	1.0530750825261e-17	0.000107831266101089	0.000835943076972042	1.92090339833469e-11	1.4825387994585e-06	1.14381882168622e-20	0.000210432505702631	1.24168499168835e-06	8.40937382090826e-13	5.54369355140741e-09	3.50193974983621e-12	8.33095657832644e-06	2.94479251203836e-13	0.00561602200668655	1.1861664635911e-32	2.27682833717489e-07	2.9565856233417e-06	1.94407599859695e-16	3.84767338179336e-06	0.128042478230189	0.000135862368674875	1.64190954750869e-06	6.29586497907319e-10	7.55112605276685e-14	1	0.100422717307615	3.84767338179336e-06	0.00249975918947906
scaffold_0019	1.36669466598059e-71	3.84834385977379e-71	3.42741672806178e-19	1.69464018496928e-39	1.08868623326697e-10	6.0971301243874e-22	1.09962251910761e-25	3.05511330584306e-09	2.08654987650029e-14	7.78268711996805e-22	7.45472508620864e-12	5.03002824419552e-25	6.00091165920546e-16	1.71682435814885e-11	2.07968406482008e-05	1.35985445905175e-08	0.189972881136057	2.08654987650029e-14	1.68660119546345e-10	3.98231180620243e-11	1	0.000974327631061235	0.000158700068825679	8.16553471689812e-08	1.18281624333392e-06	9.72219753221388e-19	6.14616587947366e-06	1.13268143179827e-08	1	3.02072223224979e-10	1.39614719501765e-07	1.26772777359286e-17	3.80371340693069e-14	3.49258243062502e-28	0.000546363087843681	0.00699343454049979	3.41461707949712e-09
scaffold_0020	1.08376137670213e-43	9.36107442188765e-47	4.68621097466501e-43	1.56021143521959e-38	9.49851511682618e-16	1.60818481034267e-55	5.51553401619455e-51	3.1478366288824e-17	5.40742605841836e-05	1.86075700774884e-26	7.6341715901132e-11	5.7345563103742e-07	8.01035473356777e-14	9.32497013375864e-12	1.93415713567482e-05	7.98827584506292e-18	0.000340212778978483	5.40742605841836e-05	0.000165007233965521	0.000515525885279181	1.11487649120909e-07	4.23538822563542e-14	0.00021927152032696	0.0145046075183112	1	5.95108325876732e-12	1.25673398329164e-06	1.43701367651547e-13	0.101759481163338	3.04276840061669e-08	1.63283770511205e-10	3.49442277043004e-05	1	1.6862962747903e-09	0.0795496261147454	0.00245974147375208	0.0521974335669007
scaffold_0021	5.71176168704715e-56	9.11318355161339e-25	1.23997110534307e-20	6.14887442075713e-26	3.92261184055688e-13	3.08176394500131e-07	9.81968439093369e-19	1.10166366191992e-08	0.00215096174068862	1.37224574501678e-32	3.21593335980238e-25	8.35260686290314e-11	8.36124126043547e-13	0.0131598482650828	0.0563126958656637	1.90943983013217e-09	5.02819369829822e-08	1.87330215523205e-08	1.25605350718265e-07	0.0161099859700161	0.002314629451922	0.0088402987554477	2.04657700206185e-07	2.83309666436131e-08	0.02158943665881	0.00359908665292948	0.0189773483835451	4.25619544363431e-06	0.000510662035570018	0.00014663819665559	7.59420454333468e-05	3.56049086520718e-15	0.164062093648309	0.00113517099331279	0.00595235118506677	5.10729019831748e-11	1
scaffold_0022	2.65788578291568e-32	8.62456152100622e-32	5.93179041217671e-20	2.19515427857316e-25	4.99165080104983e-17	1.3486163570553e-05	1.48464250448479e-17	3.21318462426994e-15	5.66820965830318e-07	7.06213125160153e-22	4.14553835223819e-15	3.05571861403284e-09	5.31369636664558e-15	2.48993179500478e-09	3.77018238078353e-16	1.0694808466245e-09	3.84262032006593e-06	0.00840561575057102	2.30647242737273e-06	2.13160073659289e-12	0.000448907961618798	0.00286216854686602	6.85789332943997e-05	2.98631646553249e-09	0.000327689509187046	5.00554258030283e-09	7.73899273574389e-05	2.70260324244168e-05	1	2.70260324244168e-05	1.39070875164623e-05	1.9505467714498e-07	0.000189163611190463	0.0243769149725774	0.0582213216120988	3.90731875592478e-32	0.000836210251113998
scaffold_0023	1.25106849986677e-76	6.0403534461089e-38	9.35612243650482e-16	9.62188707491372e-16	2.03410735625751e-10	1.48515005612492e-11	1.57188411304996e-15	3.67484123679444e-20	0.000526547843130482	8.74970044202755e-08	2.67847472311982e-14	1.01085220204855e-05	1.89404453788042e-11	3.22137839958216e-11	0.0183161071290196	0.00787458758177786	0.203572766255004	1.73445712874924e-07	0.000158700068825679	0.0307263280687477	2.04657700206186e-07	5.41483249651015e-09	0.090774673015827	1.96114492041053e-11	0.00447541516748006	3.27013395244755e-10	7.70133779326638e-06	5.61292584921524e-07	0.00137358247601686	1.33206549266445e-11	0.0051811471826776	2.73378148935348e-17	1.18920552207476e-05	1.16697986854864e-11	1	8.8104436463884e-25	0.0951937070719528
scaffold_0024	0.00021040274650078	4.02565616804055e-05	9.65289007399504e-33	5.13041595069854e-05	0.016494166966364	0.0174879417496775	0.00901948791187004	1.99372096760154e-06	0.0184810468734525	1	1	0.000126468085112565	1	1	1	0.0209608814035824	1	0.000234677532351614	1	4.43022286002098e-15	0.000247307363753244	1	1	0.00150703259429335	1	1	0.00150703259429335	1	1	1	1	2.82075891591331e-10	1	1	1	1	1
