# Supplementary material for: Tracing animal genomic evolution with the chromosomal-level assembly of the freshwater sponge Ephydatia muelleri
Source: Nat Commun. 2020 Jul 27;11:3676. doi: 10.1038/s41467-020-17397-w (PMC7385117; doi:10.1038/s41467-020-17397-w)
Supplement: Supplementary file 8 — Supplementary Data 4 [file 41467_2020_17397_MOESM8_ESM.zip › Supplementary_Data_4_Synteny_analyses_plots_scripts/fishers_test_pvalue_csv/eph_vs_trichoplax_ftest_pvalue_g-random.csv]

	scaffold_1	scaffold_2	scaffold_3	scaffold_5	scaffold_4	scaffold_6	scaffold_7	scaffold_8	scaffold_9	scaffold_10	scaffold_11	scaffold_12	scaffold_13	scaffold_14	scaffold_16	scaffold_15	scaffold_19	scaffold_17	scaffold_18	scaffold_21	scaffold_23	scaffold_22	scaffold_24	scaffold_27	scaffold_25	scaffold_26	scaffold_28	scaffold_33	scaffold_30	scaffold_31	scaffold_32
scaffold_0001	2.60305925426444e-113	1.60762117582838e-99	2.26215887188633e-102	1.67045005608672e-59	6.11922779338028e-87	1.9682830390387e-70	6.80322100512413e-59	9.53564730000123e-24	3.84552307835187e-37	7.9355598793031e-21	3.09424475141022e-15	2.01710126148086e-49	0.00156250103778936	1.03251324418625e-15	0.00106741041502785	5.33938857772881e-10	1.14769977491637e-07	1.79088620527262e-06	0.0492055872859025	1.20701356260894e-07	6.66863024790114e-08	1.08279295650606e-06	3.815400662569e-12	0.296472583655793	1	0.567914089245405	0.000383745953756228	0.434421093944828	0.497223603961193	0.000699514150180562	0.0293972605955198
scaffold_0002	5.55553078407686e-55	3.46584636235048e-69	8.05508178813137e-48	1.87406202124777e-23	1.88225415621723e-50	6.86887156513865e-39	3.04178924520525e-36	3.67490909014254e-19	2.2098793557924e-10	2.85848131799886e-19	1.14598214928061e-05	3.82109169191633e-14	0.000565161579964594	1.27251424012467e-06	0.000406800197886129	1.10590605102261e-06	1	0.270365556914165	0.00629483732967533	0.0384836123106238	0.242384998097324	3.30247281979139e-09	0.000119821264102157	0.0118779181198443	1	0.0570503085759155	0.0272265135795791	0.225094956370503	1	0.0002830182365277	0.0351104685457552
scaffold_0003	2.59609753661648e-68	1.74471392116157e-40	1.25020368891873e-50	1.47146689563282e-32	1.79846559117596e-53	7.18841731666965e-28	1.47004133340668e-32	4.51614385149874e-10	8.73902432919483e-15	8.17781867328282e-10	0.0438963630785254	8.94085333998842e-08	0.35428359906274	0.000732453174690509	1	5.55319065541576e-05	1.7959004170278e-09	5.05133971036659e-12	0.076936567950781	2.17244823847165e-08	0.000606953034898198	0.309704427341827	6.01107975602559e-08	1	0.542450140287971	0.0138332136584456	2.95772043714688e-05	0.0438963630785254	1	1	0.303093626367961
scaffold_0004	2.65872106579956e-67	3.94313450318096e-42	5.32972360070015e-48	2.6852004655615e-38	2.60414831961201e-46	3.23982924571428e-18	8.44924057002346e-30	3.90663430309079e-10	1.61235331388474e-13	3.13476116178439e-15	0.00477311068908786	1.29331508305649e-14	0.349690595437703	2.73800709428955e-07	6.2660850747031e-06	7.16281474520461e-10	0.0301607934397983	8.06047157886601e-05	0.0013405983410094	3.2036706997832e-07	0.0494896966576297	1.61524785820397e-08	0.0341323616439225	0.178043676347918	0.536616041625805	1	0.0044051604036572	1	0.0591874496776724	1	0.299003673904947
scaffold_0005	5.05624940742445e-56	4.75877328157272e-55	4.11088934582235e-46	1.88837835144608e-40	1.20908397650392e-45	3.58571072272688e-37	1.43932150762896e-22	1.26898470731049e-09	4.87248994052813e-13	6.56313019798876e-08	6.78262932389029e-07	4.42339722630574e-20	0.00627336240311595	0.000334829065273098	0.000437823185236277	2.35979436057464e-13	0.192826020373001	0.0435110284312216	0.00664559446347851	0.000366980878988143	0.00348439492457967	0.258161779973345	0.0237603710002641	0.148346846228822	1	0.0590913711007157	0.00255146065994257	1	0.269470985949462	0.252443014786584	1
scaffold_0006	6.8322639830308e-53	3.46198855152594e-51	1.27465991755201e-33	3.10736793585547e-35	2.8785282553074e-43	1.21600642742495e-28	5.05575090426826e-32	7.73194779452619e-10	1.28641304664706e-17	3.43308804755959e-12	9.45971998873205e-06	2.22495023312256e-11	0.0458039505572713	1.06074605814366e-10	0.000349519772746294	0.00024293276201125	7.98209577387736e-05	0.00415184148896408	0.000525374896586074	0.0036365481601164	1	0.0341272238769298	0.0212051701087637	0.0109815816209543	0.12249457899811	0.302394405382712	8.26311644656302e-06	1	0.0373271319786596	0.23923068253879	1
scaffold_0007	8.61544797028985e-51	1.06808962873979e-51	8.15908115783028e-52	4.6372795631938e-24	6.611282461732e-50	3.91619928425594e-17	9.24030418224635e-25	1.05909094260314e-08	2.5522429377473e-09	6.9373135750557e-07	2.94177538903487e-14	1.46989873610629e-17	3.05689800824535e-05	3.95374047030472e-08	0.0360495832604903	1	0.175287584831324	2.02234800256652e-05	0.276725773130231	9.16246312241349e-07	0.0026092798943549	1	2.78865877085442e-10	0.0101169179647655	1	4.46206124849735e-05	0.00190636827637257	1	1	0.230296436537083	1
scaffold_0008	5.05624940742445e-56	8.96682962528357e-34	4.74868930494508e-49	7.4841909874448e-18	4.1897479367553e-32	9.69250438706263e-24	1.15766712293873e-19	2.24940445328338e-08	1.86188986063022e-06	0.0037460596840789	0.0298127631578981	4.89527032522238e-07	0.0510832920956522	1.42125098419637e-06	0.00491133912168513	0.252443014786584	5.23735964767582e-06	0.0435110284312216	0.0530457582240369	2.62142527665442e-05	0.246681052514244	0.00401943197310828	2.22293307691522e-11	1	1	0.318306321668213	1	0.229132775754933	1	0.0364088706541477	1
scaffold_0009	1.47936017293789e-46	1.56316883812076e-35	7.60998903939605e-44	1.02607422879289e-24	3.57860782050417e-26	4.53411879684247e-22	7.60870893951995e-18	2.72558659204462e-17	2.42521313375321e-15	3.39653346517454e-17	2.27835168082788e-07	1.64050906814254e-07	0.00366745694870548	2.19182586363745e-08	0.0028596793517583	1.86079217559083e-08	0.000934223081405373	0.0304841383587449	0.255527368914249	0.000177542643925429	3.60620886976401e-07	0.0266496877393178	2.85432810959787e-06	1	1	1	1.93794387709299e-07	1	0.0291827152235766	0.0254187583267072	0.0254187583267072
scaffold_0010	2.37771137474131e-43	2.90820343153493e-47	1.51468274460949e-29	1.02485729430438e-26	1.05558410812132e-26	5.22604910856421e-18	2.33116912081212e-12	3.17827048049417e-09	1.02145863068109e-12	5.9165962309146e-06	0.0180278968986193	5.90888854991585e-05	0.234776255102191	0.202876373235644	0.216703222261021	0.00176125442902911	1	4.75618725475633e-07	0.00316251491678892	0.000134344037906624	1	0.0231987545844265	0.0143000823638342	1	0.380179444950635	0.0037460596840789	0.174506086385763	0.179301800912187	1	0.198214831558659	1
scaffold_0011	4.92424219572203e-39	3.93180980719132e-37	5.7517763442567e-35	1.64824409289576e-24	3.58916954698451e-48	1.68171844076553e-29	9.33700944436944e-16	3.27776007773507e-08	2.7289706578571e-19	1.50220519490506e-07	0.162007135017768	2.72492775957308e-17	0.000149653353858088	8.13125058435596e-05	0.0216801394431378	0.00129439861258525	0.0102109728471189	0.00170928028895699	0.216957641567045	1	0.175010898441176	0.183571038789939	0.0116173602910936	1	1	0.00276798541154084	0.0138768529881531	0.162007135017768	1	0.179301800912187	1
scaffold_0012	7.39138502428478e-37	5.04506085356713e-36	1.12283074081238e-41	6.67860217472042e-25	2.66148744428297e-26	7.01717614535811e-19	5.04195418404698e-16	0.00234576833806153	0.00135211913552073	1.2953869582058e-10	3.9121986379255e-05	1.46605666776456e-17	0.000119949343964176	6.5062786356644e-05	0.00144594839822286	0.00109399585372967	0.00911062072205901	0.0193976964547029	1	0.0177247415033445	0.165598517925369	6.5062786356644e-05	1	0.0975365139617698	1	1	0.149064707455632	0.153227668678903	1	0.169683089965508	0.169683089965508
scaffold_0013	7.64804899422139e-52	1.60795667090435e-34	1.25672812075057e-42	2.54578050423959e-25	2.5482961839871e-31	1.87878073258294e-18	3.71592992447234e-20	1.47191816575298e-12	1.18113106011274e-06	0.031328567395012	0.212857943355354	6.37175711883956e-13	0.0440923473179654	0.0328295865420444	0.000323163575483325	0.000224505601154641	7.36771325989135e-05	0.0374981510623898	1	1	0.229353316839166	0.00320038065207322	0.00155914654379752	0.0105452641851272	1	0.00627336240311594	0.0242581298982283	1	1	0.234776255102191	1
scaffold_0014	2.01629953401639e-44	7.60864404390529e-33	8.37893995177317e-37	9.64659715033514e-14	1.38202123720776e-29	4.30889382877213e-12	1.32192549588294e-19	0.000334829065273098	4.80224269436715e-07	0.000122396449980777	0.0189139665916345	2.93588414332587e-18	0.240161856733969	0.000134656572905208	0.221736647087373	0.00189233053652388	0.153756130592675	0.00249324159770332	1	0.025477374013022	0.198092159409265	0.00203293277544837	8.78918731466794e-08	1	1	1	0.00128093211481752	0.183571038789939	1	0.0231987545844265	0.202876373235643
scaffold_0015	1.27980186275452e-47	3.49841698524934e-29	4.22538896044565e-39	6.69874762831241e-29	8.94323623855509e-40	5.63975275547882e-28	8.24131160613108e-15	2.49774043759233e-14	2.46517597244537e-12	4.75618725475633e-07	5.63695992560333e-06	1.87297287155209e-07	0.256097147447148	1.08705160033069e-09	0.23664821818534	0.00232158630682668	0.164588745307364	0.0318404809342257	0.260883287123499	0.226738492660798	0.0253016931761132	5.47772247532595e-07	0.0172243732998509	0.126110313866903	0.102013605581084	0.00491133912168514	0.0205254715325232	1	0.0028596793517583	1	0.216703222261021
scaffold_0016	2.37771137474131e-43	7.53672276143692e-27	9.42702021383519e-51	7.01713995611145e-21	6.95865452050459e-33	3.77244049360806e-27	8.45582232882198e-14	0.00030474836546357	2.87515410555576e-11	5.9165962309146e-06	0.0180278968986193	1.08080359754469e-07	7.82433380915086e-07	6.66371774647666e-06	0.00232158630682668	0.198214831558659	0.150115253465539	0.00232158630682668	0.0325700590750673	0.000134344037906624	1	0.202876373235644	0.000914452830682022	1	1	0.0364088706541477	0.0170609972844779	1	1	1	0.198214831558659
scaffold_0017	1.81757736674684e-32	1.75075351134948e-22	1.23428089190613e-25	2.67726782403073e-27	4.03373692634646e-16	9.87235702932323e-23	1.72041848562329e-10	1.3012126706881e-11	2.59576021963102e-12	0.000754853159732042	0.000552262913220705	6.64100103334748e-07	0.00128935631144336	0.000811946688370144	1	0.0125789395072231	0.112865802619875	0.164588745307364	7.98209577387734e-05	2.35368233979421e-09	0.146459273606426	0.153756130592675	0.000388394843267944	0.00410721806477251	0.29684605628315	1	0.00965372266828322	1	0.160992816770639	0.150115253465539	1
scaffold_0018	1.27980186275452e-47	1.56599349652431e-41	5.36608335865424e-23	1.09463384246958e-21	3.85894076819147e-35	4.14571910808628e-09	3.14144024548289e-25	1.43235556744566e-11	8.98242149152915e-14	2.1677446473033e-08	0.0216801394431378	8.56331123488248e-05	0.0374981510623898	0.000176779872725376	0.00305468701455664	0.000160742834246179	0.0151633042443186	0.000231827927285921	1	0.0026725678924081	0.00215748469421102	0.000176779872725376	3.19063924521927e-06	1	1	0.275062054478856	9.58580370205052e-05	0.196249823201698	0.231708952303933	1	0.00232158630682668
scaffold_0019	6.8322639830308e-53	1.47294240624008e-46	1.57347161455549e-36	7.03138723452973e-31	3.85001902074189e-31	3.84219327016298e-27	1.51715698100275e-11	1.81140284218725e-12	3.49060711754469e-09	1.56619212420282e-05	9.45971998873205e-06	1.98232219881387e-20	0.000486050579367497	0.000267008460742336	0.0389689151824695	0.23923068253879	0.0186862464968586	2.4655090156914e-05	1	0.250133471325066	0.233721259130365	0.00339444254540527	0.000102651591723145	0.140072050400694	0.446792812601674	0.302394405382712	0.00215038301073455	1	0.255527368914249	0.23923068253879	1
scaffold_0020	1.72134982250588e-45	1.22281288134933e-54	4.7022214842467e-19	3.74616438935998e-19	5.15094784732117e-34	2.79616353612584e-16	1.71027964808986e-16	3.84790901192862e-13	1.09585613036689e-09	3.64292168096322e-07	0.187818718159663	1.43232596695267e-07	0.00342902906179258	1.87487871550771e-08	0.000193942224726585	0.00202934854700997	0.157381965075216	0.0291517289584536	0.250133471325066	0.00233719944215354	0.202632418032349	0.21236151278307	2.54654588725327e-06	1	0.395635473396044	1	8.00183790291679e-05	1	1	0.207511522098236	0.207511522098236
scaffold_0021	2.82299273825856e-42	3.62616364336469e-41	2.54435451968505e-40	2.33958728887497e-15	1.97539148375881e-28	1.07728054557966e-22	1.84643212412722e-12	2.63069037004473e-09	8.08609186847883e-13	5.23678310785974e-06	0.001201820487627	0.00101552161725557	0.0298558982233384	0.000110966989355551	0.0253016931761132	0.0210642866293361	1	0.0253016931761132	0.0310420693149993	0.00188547963599957	0.0200563547059439	0.02209304620811	6.58123951280976e-08	1	1	0.246681052514244	0.0162381978990012	1	1	1	0.193526750869203
scaffold_0022	2.01629953401639e-44	2.10519956783152e-34	4.74528206145405e-22	5.77524506265522e-37	3.16155501877157e-34	6.03698789636957e-15	3.82076410683357e-15	1.42125098419638e-06	1.28311085499996e-12	0.000122396449980777	0.0189139665916345	7.41413303443698e-20	1	0.00203293277544837	0.0278436103302408	0.202876373235643	1	0.00249324159770332	0.244701330935467	0.00217988614142265	0.198092159409265	0.207632771865357	0.000983395290800383	0.117629927406531	0.387955651424632	0.258161779973345	7.28580081908001e-05	1	0.00233329007665917	1	0.0231987545844265
scaffold_0023	1.14202293845325e-34	1.12655090612307e-31	6.93412101397118e-33	2.79083172118756e-22	1.62543691031058e-31	1.54073586349873e-25	7.66802507665208e-09	3.46193070636145e-07	4.4454796891373e-12	4.65964363009758e-05	0.000669634664754231	2.97245456858696e-08	9.47734499201465e-05	2.2654972455559e-06	1	0.000914452830682023	1.49981297386781e-05	1	1	5.63839173076551e-05	0.156081685178726	0.0150088788761517	1.93676610881138e-05	1	0.000797663453589437	0.00196610103512047	0.000615862266691694	1	1	1	1
scaffold_0024	1.18182572244437e-24	1.96902055192812e-17	2.76177012133372e-13	0.00129342442731268	9.93750221711019e-16	1.08026856020978e-06	1.50070066218722e-14	1.44329445778674e-06	1.72082463325325e-08	0.000339128089595606	0.000247325076365779	0.000208229998904589	0.000582945528092993	0.00771723795889856	0.126110313866903	0.00734619621245829	1	0.126110313866903	0.0109815816209543	0.120465393592371	1	0.00771723795889856	0.00468509243622787	0.0650782112571025	1	1	0.100433446582804	1	0.123292180665306	1	1
