# Supplementary material for: Tracing animal genomic evolution with the chromosomal-level assembly of the freshwater sponge Ephydatia muelleri
Source: Nat Commun. 2020 Jul 27;11:3676. doi: 10.1038/s41467-020-17397-w (PMC7385117; doi:10.1038/s41467-020-17397-w)
Supplement: Supplementary file 8 — Supplementary Data 4 [file 41467_2020_17397_MOESM8_ESM.zip › Supplementary_Data_4_Synteny_analyses_plots_scripts/fishers_test_pvalue_csv/eph_vs_monosiga_ftest_pvalue_g-random.csv]

	scaffold_2	scaffold_3	scaffold_4	scaffold_5	scaffold_6	scaffold_7	scaffold_9	scaffold_8	scaffold_10	scaffold_11	scaffold_12	scaffold_13	scaffold_14	scaffold_15	scaffold_16	scaffold_17	scaffold_18	scaffold_19	scaffold_20	scaffold_21	scaffold_22	scaffold_23	scaffold_24	scaffold_25	scaffold_26	scaffold_28	scaffold_27	scaffold_29	scaffold_30	scaffold_31	scaffold_32	scaffold_33	scaffold_34	scaffold_35	scaffold_36	scaffold_37	scaffold_38
scaffold_0001	9.71232672579423e-84	6.25770866033628e-65	2.48053812761288e-48	4.25771691703872e-40	2.5686570824018e-42	1.58130507589892e-27	1.6102975479963e-34	1.12143208544606e-27	2.33563147215801e-26	5.18262785039221e-34	3.45125258038732e-31	1.78116537798232e-29	5.13987865044488e-17	4.46019919533045e-27	3.20813775606574e-20	1.00641781594579e-25	6.00136018949931e-11	2.94948445688028e-15	1.97495058378648e-09	5.84353545897174e-14	2.0932227156721e-12	4.45952002228621e-20	7.19754086005618e-05	1.25642182296442e-14	0.0342680547614371	3.43141917282211e-15	6.76980684130406e-10	2.82728573634372e-16	0.0480348899553871	7.22901523983742e-18	1.90256599239837e-19	3.90166621429787e-15	3.73234089870615e-09	5.55963667252872e-08	7.01046165476633e-06	3.01113067026606e-10	1.97495058378648e-09
scaffold_0002	8.63652046635429e-51	5.36858327783774e-23	1.66753031116902e-25	8.36630883544352e-25	7.56335871302131e-27	3.95813942939568e-13	2.38059075816348e-20	1.39429093551068e-15	1.97097689418426e-15	5.50734726689457e-19	3.72134750845935e-20	3.57605302133482e-14	3.49825554022335e-09	8.55181603291005e-07	0.00010667510091199	3.43787926464167e-12	8.55181603291005e-07	3.47143574311253e-06	2.76768006105833e-05	2.13396092766303e-08	4.11403283747757e-06	2.00262931166773e-06	4.33733102386021e-10	8.34831298118639e-09	0.0082619782086782	6.30309280272258e-13	0.0079994899400731	0.00153961409157818	0.176609402735876	3.69740239234617e-08	5.88036046322188e-09	9.28664129365547e-11	3.90818483289744e-05	3.30198901179522e-05	1.58713880005568e-08	1.12817653718751e-13	1.07370688192141e-06
scaffold_0003	4.97217334809953e-44	5.90110199733599e-21	1.79580551626108e-34	2.7080834559366e-24	1.25465411222662e-18	1.22030620419308e-21	2.7080834559366e-24	3.14334340713046e-16	3.98397414537632e-16	6.36321078450491e-30	1.01874653609864e-15	2.07460362856793e-16	1.18723078494142e-06	3.1774442130785e-10	4.20975961097125e-09	8.87981845323142e-13	1.20369905295627e-08	2.14178352378716e-09	1.55277136138419e-05	1.21651401226151e-13	4.6417323465175e-05	0.0105019162490315	1.36899096865138e-13	0.0914898427780567	1.66086276593553e-07	0.000342205159049408	8.62328791140678e-06	0.00100194084231014	1	5.24181154410282e-07	1.08994227807447e-07	6.51265157931099e-13	0.131348418984111	0.00886206798111494	0.000251645461017299	5.50057396805976e-06	0.00039440368796616
scaffold_0004	1.49411830487004e-48	5.60379025618962e-37	9.21006427811969e-23	3.11427800937853e-16	1.06537665174317e-13	6.60625400965778e-09	3.92738174693603e-25	1.27141879360599e-12	1.14475356982104e-18	1.37017066752398e-17	5.35581138965918e-12	1.13775231797637e-09	2.56131798348064e-09	4.24359650782659e-13	3.46319395322034e-13	5.77318638925253e-11	2.15668753758779e-08	1.42607298672259e-10	0.00987165176880903	5.36156945821307e-07	0.00121596409927295	4.90814309811319e-14	0.0196259212916604	2.40872079276529e-07	0.00725813970889206	6.81153898894119e-07	0.113868119398291	1.68246160442622e-07	0.168927321539899	2.30481143234869e-05	0.00507327021053247	4.9239703924514e-06	0.000691147153709484	0.0108093034754876	0.113868119398291	0.0002407578510887	0.132605083010719
scaffold_0005	3.63193757659215e-45	1.48116564298669e-34	1.12824058855633e-12	1.70113879826684e-09	5.52737455252715e-17	1.29059611417187e-13	1.34706926697539e-22	9.11564294774067e-07	0.00170253876225133	1.87320078572888e-11	4.81514663346332e-19	1.87320078572888e-11	3.34138256040488e-05	2.26172488363623e-13	1.74268874989951e-10	3.09051594986668e-23	0.000369837731425481	7.37300499220487e-08	1.72065871345529e-05	1.05611897774472e-08	2.29280714041706e-06	2.86091069876257e-05	0.00119175458786071	4.12224371570705e-09	0.290378710314428	0.000369837731425481	0.00628657832614463	1.09702326289938e-07	0.157274843938596	5.95308796648608e-07	0.00436942085548299	0.000130200086305991	0.0101782370454874	0.00933247120044852	0.105770565446965	0.00497253487737189	0.000426194925842333
scaffold_0006	8.62309381943872e-35	3.98690030267389e-27	1.0144496090841e-13	7.79393849724598e-15	2.3997831205992e-26	6.98268463838637e-10	4.60828163834568e-21	1.00951127174906e-20	1.73518214785684e-12	1.01997632268158e-15	1.79146704593133e-18	2.55925769576769e-12	1.44422696437852e-13	6.47936487432692e-11	2.90649615794589e-08	3.38617024533562e-09	6.47936487432692e-11	1.59103311769429e-05	8.82941721748510e-11	1.65099453724873e-14	0.000448182342367364	4.35169766589498e-17	2.38140307943673e-05	0.0718612674856625	0.0297758421621961	3.03068932729883e-09	0.000123185568760932	7.52898561884291e-07	0.00823304802988131	1.24459464147893e-17	7.19601734695626e-05	1.28135469093873e-06	2.51894098273419e-07	0.00022193853483524	1	8.70676630051239e-05	1
scaffold_0007	1.49411830487004e-48	5.36516026508092e-16	4.6932906131106e-32	5.61688218994124e-12	2.83941325495952e-12	1.73705469178245e-19	6.11181950268483e-08	8.68156813058997e-16	3.60904863132958e-14	8.95557641951329e-13	0.00028741917854199	3.6455771252602e-08	6.99790827636837e-14	1.67529813025568e-11	2.0309073886933e-07	0.0291071720860774	6.81153898894119e-07	1.13180084259841e-07	8.5546237545222e-07	1.16698049214686e-11	5.2780249811002e-09	0.150955559805219	0.00148047903794025	8.18776157144255e-06	0.309911906602052	2.15668753758779e-08	4.16696874954457e-07	7.83593793868113e-05	1	8.5546237545222e-07	0.000199299410867433	1.29669006859015e-07	4.65945697576406e-08	0.0108093034754876	1	2.40872079276529e-07	0.132605083010719
scaffold_0008	1.12143208544607e-27	3.57053064930652e-17	6.05073317190166e-28	1.50784274496525e-09	9.16721850168331e-10	0.00601008158969851	4.65945697576406e-08	8.38283294867324e-08	2.71916607933719e-13	8.0924646512891e-15	7.628666898142e-14	1.39948201814891e-09	4.85684631310555e-06	3.81259320566575e-15	0.00642350395341466	8.0288744037722e-07	8.48959902029526e-05	1.79365665921318e-07	9.80270199352763e-05	0.00259464157596022	1.25564014699045e-10	4.14964729208759e-06	0.00642350395341466	4.38921511420035e-05	0.0192283225382915	2.05473142406223e-06	6.21985708562155e-05	6.58366412787002e-09	1	2.47991418617018e-06	6.78547891101736e-07	1.55014649419843e-12	0.0823556194679864	2.96705247407324e-06	0.0642274284562974	8.69826163178425e-07	2.47991418617018e-06
scaffold_0009	1.34863325763744e-40	3.41425220954463e-29	3.28454848581805e-19	1.83243215238803e-08	1.11979054955361e-08	4.74070226745283e-14	2.90694502035614e-11	1.61501102406949e-08	5.76419471870526e-15	1.26224616811034e-08	6.5784724703942e-11	3.34140643958682e-10	5.27661689736873e-13	7.45143740826065e-09	7.09195781748512e-08	0.00157823829210921	1	1.14124784930442e-06	3.50182936404898e-07	0.000230180283414894	1.35430092162273e-06	5.81470146410435e-10	0.000866238632433673	2.18797266635013e-09	0.00433701110986395	9.30301534182026e-06	4.17107244277016e-09	3.84167267597523e-05	0.011210658934433	0.00685996406005122	0.0787839311318713	0.00305195808592971	0.000401794726517236	1	0.00505464982924376	3.96284791354511e-06	0.110674606930754
scaffold_0010	1.78690307853687e-26	1.48291072711804e-30	2.03716188325502e-08	1.13775231797637e-09	1.87320078572888e-11	5.1416910589791e-09	3.64557712526019e-08	1.32410716707358e-16	4.23964542927798e-15	5.50191063970957e-08	9.2470922647437e-07	1.09180060064889e-09	4.54804652684599e-11	6.4217613456244e-10	6.22451550693712e-09	0.000451465433862735	0.0683764441119037	0.000180034500539289	2.08874604503086e-06	1.41978789957366e-06	0.000200275480600434	0.00378651486861431	1	3.84771113233829e-05	3.60905857996446e-06	0.00263131665818548	1.15261473513164e-06	0.00022193853483524	0.0924265199403828	0.00290145819224872	0.0508275153926668	4.3791086140458e-07	2.96705247407324e-06	1	0.0613942790856397	3.84771113233829e-05	8.59902426806463e-05
scaffold_0011	2.19285047020128e-20	2.83529693563294e-25	1.94770316133723e-17	1.20619040431193e-13	2.53662780892197e-17	4.1241844721699e-13	5.40043917088918e-17	7.628666898142e-14	0.00450995358309826	7.53857894875106e-16	2.14302742392434e-05	9.94932912917923e-18	2.99412752153599e-08	2.79648640151702e-14	0.0790976108068244	4.93094393912618e-09	1.03654967921413e-08	4.32227684579478e-08	0.0552009236796795	1.15344149867245e-10	1.01439880168669e-09	0.00225833843367591	0.00352180977883014	0.0416750288309066	0.137618070664666	3.47211345694637e-05	0.00126525263498236	2.32784584290821e-11	0.00285683451433998	7.72231519614697e-07	0.000872929179775861	1.2021100149681e-05	1.09850559357821e-06	0.0578845354711095	0.00126525263498236	0.000995870628089501	1
scaffold_0012	1.78690307853687e-26	1.2915001394849e-20	4.56932622454751e-18	2.75053969268173e-05	6.07247268278544e-18	0.00022193853483524	8.95557641951332e-13	1.39948201814891e-09	4.23964542927798e-15	8.99873824330833e-17	4.60501021165305e-05	2.4993997176863e-06	1.00876172614675e-07	6.4217613456244e-10	1.47912970649286e-10	0.000451465433862735	0.00263131665818548	0.000180034500539289	0.00290145819224872	1.41978789957366e-06	1.72859765610144e-07	0.0821926565163735	8.26865838275812e-06	0.00167761557243248	0.176680913262916	1	5.45395000017995e-05	0.00550489911976501	0.0924265199403828	2.08874604503086e-06	0.0508275153926668	6.56126663886161e-09	0.0787570140541353	0.00318409988568901	0.0613942790856397	0.0543622949948576	1
scaffold_0013	4.56791578590381e-30	4.40809961388087e-28	4.27064395761181e-24	6.99790827636832e-14	4.67405240035473e-11	3.73357075873669e-07	2.56131798348063e-09	4.03799086986436e-16	7.94544428710276e-07	8.68707322718431e-13	2.99412752153599e-08	8.68707322718431e-13	8.36479990772067e-16	2.47954574986398e-11	1.26796916024539e-08	1.18723078494142e-06	0.000108536172027959	0.00615537724037881	6.22759948106957e-13	5.05117595268155e-08	3.16092664683782e-07	0.000185416893570437	4.38534709887425e-07	9.13406716382199e-14	0.0225306800816558	0.0777750532143828	0.0698695981981267	3.73357075873669e-07	0.104940171894938	0.000125290487075838	0.00190211462916648	2.65536138976772e-12	0.00448501575233698	0.000143645010173187	0.0698695981981267	1.20197296359704e-06	0.0817035939887625
scaffold_0014	4.69735168428619e-24	4.26473163360631e-26	4.02126547459623e-15	2.15668753758779e-08	5.12335918869576e-15	2.27387626208295e-21	2.15668753758779e-08	5.82276011691661e-17	7.45143740826063e-09	5.68627985234787e-19	1.03654967921413e-08	3.95591688961223e-17	1.31413080033833e-09	3.77486007240579e-10	0.000185413969035541	0.00734925306490312	5.61877644572241e-05	2.02578188557707e-09	6.49042292712651e-05	0.00196028467916474	4.39493776053581e-06	5.29782107759158e-08	0.0932400819497606	0.0493063190860976	1	5.93714815994923e-12	0.00175766195885731	3.03068932729884e-09	0.0039561034385688	0.0652234609338001	0.0460922301292713	0.0428678487687405	0.0715193502841114	0.0683764441119037	0.00175766195885731	0.00138441827257983	1.44567092513642e-06
scaffold_0015	5.83305157410379e-36	1.30820825083749e-20	2.87081542870519e-18	8.20793303610311e-09	1.32482600895975e-07	3.67055174526879e-16	3.05121836632743e-10	1.96361820220913e-10	6.40064210017861e-14	1.47912970649286e-10	7.15078705951455e-08	0.000245066453498043	4.38534709887425e-07	1.53282804099418e-07	0.00060381012354841	6.03067554157503e-05	5.7375391266554e-06	3.52401571104395e-13	6.91794062000223e-06	2.76428511522291e-09	0.00944079457199083	3.61718212656926e-07	2.71082921047209e-05	9.62172463848289e-05	0.000234691466839721	1.53282804099418e-07	0.0838352672351731	2.38140307943674e-05	0.000444988376603418	6.91794062000223e-06	1.90416326639229e-06	0.0647422840583239	9.80466537898523e-06	2.4003151926e-07	0.00394900899489176	0.0031177331626774	0.00536695065711746
scaffold_0016	4.97217334809953e-44	4.8960515162766e-27	7.57365855224044e-22	2.23620800086246e-12	4.26269083225927e-07	5.30305273329307e-05	6.51372335036565e-07	3.14334340713046e-16	4.16584167635423e-13	0.00886206798111494	2.49329747599856e-12	2.03716188325501e-08	4.13658177916865e-08	8.57398743375924e-17	0.0161500991403741	0.0240292879911593	0.000342205159049408	1.7037755183815e-06	1.55277136138419e-05	2.30022500822162e-10	0.014149225796855	0.0105019162490315	0.00110416600892121	5.50057396805976e-06	0.00547859932956033	0.11447883132396	0.103055940377786	3.4659895618336e-12	0.0131924833605974	0.00808956716667004	0.0856525474612639	7.91260983086079e-08	0.131348418984111	0.125760238691658	0.103055940377786	5.50057396805976e-06	0.00808956716667004
scaffold_0017	4.69735168428619e-24	9.5867448851548e-23	3.56012900229232e-20	6.2338246713863e-10	3.78467414708254e-10	5.03317704594849e-06	1.02388030948934e-14	1.45020867602679e-11	7.45143740826063e-09	0.00263131665818548	3.54483889226062e-16	6.4217613456244e-10	6.43238865217753e-08	1.25976600552376e-15	5.7375391266554e-06	0.000342205159049408	5.61877644572241e-05	0.000136103601600157	0.0652234609338001	0.00196028467916474	0.00425140602961192	2.42213024752084e-06	0.0932400819497606	0.00138441827257983	0.0147007348276343	0.0620603702406108	0.00175766195885731	0.000167871287683344	0.0839908120685006	0.00239718160318279	1	1.94997468555409e-05	1	0.0683764441119037	0.0557037438373805	2.90035116161361e-05	0.00239718160318279
scaffold_0018	1.94336350726215e-32	3.54463409635148e-21	3.6428126372298e-17	1.08875979689902e-16	7.10058304298058e-22	1.33322658615384e-16	1.42607298672259e-10	4.16775398170759e-14	0.000639399895505123	7.47287687918421e-11	2.04502484400026e-06	3.43891495937383e-09	7.0148597352414e-09	3.81867968820839e-06	0.00879528599790771	1.95278379484255e-12	3.81867968820839e-06	0.00715962868377765	1.16757105829813e-07	0.0797447363177038	1.39065647570464e-05	0.000232265501843238	0.000444988376603419	1.62022338611731e-06	4.81723794508828e-07	0.0839908120685007	0.0754797386607092	0.00823304802988132	0.000327552748482106	2.65539203790267e-09	0.00221866531777034	2.85846032654726e-10	6.5339161759122e-06	0.000180034500539289	1	1.62022338611731e-06	0.0043596997356048
scaffold_0019	2.88021677957067e-25	1.15950439468278e-09	4.70650586887485e-25	6.21487156988806e-13	1.75197476111015e-16	3.61823304285915e-14	8.55462375452224e-07	5.45031546659557e-08	5.85797807272553e-17	8.94919159114892e-19	7.722315196147e-07	8.94919159114892e-19	1.83718972105843e-16	1.44567092513642e-06	4.76674069200538e-14	2.65923346348543e-13	0.0652234609338001	1.16757105829812e-07	0.0685418015055651	1.1860113806869e-06	1.38820004534764e-07	6.6702705786277e-08	0.00536695065711746	9.82574082295172e-09	0.0161515737395684	2.81162396910185e-08	4.75265191400552e-05	1	0.000157071805523755	0.0685418015055651	2.76749479436055e-05	5.25832802068559e-09	0.00317068854414488	1	1	6.11300358112986e-07	6.49877199776772e-10
scaffold_0020	7.75359134597547e-23	5.2649349136149e-23	7.41614605486213e-24	1.39443541591718e-21	3.72776423754022e-07	4.68473377443146e-11	6.62364813617492e-15	1.04755839363681e-11	5.61583110768094e-09	1.41978789957366e-06	1.53292813217772e-12	1.2137838925495e-13	9.33153914201275e-05	2.83890053079771e-10	0.00439909077861082	5.43953074364591e-12	0.00196028467916474	1.52512087938485e-09	1.1860113806869e-06	0.00176779309487268	0.000130259040372671	0.070859800896993	0.000159517629896584	0.0467688804359716	0.000835720014720813	2.83890053079771e-10	1	0.00411403898225542	1	0.0618938917830745	2.05575208650534e-05	1.67407321862059e-05	1	2.75131336098845e-08	0.0528463147959486	6.11292018451746e-09	5.57726947041744e-05
scaffold_0021	1.28783500442091e-33	2.0671174360933e-19	8.68843967623555e-11	1.38474832371066e-07	2.29280714041706e-06	1.45727807032442e-11	1.38474832371066e-07	1.25564014699045e-10	3.36117074644396e-05	3.93043895177444e-14	5.1420695033011e-08	0.00513731543531457	1.08715899416357e-13	0.000151445574822307	1.86596917350753e-11	4.64173234651751e-05	0.000151445574822307	0.00768777457115619	0.000174754244871164	0.00383798240215155	0.121523345641187	0.0061007045832946	1	1.86577998783043e-06	0.221270343524316	1.10322093707535e-07	0.0782728512327312	6.37797719614635e-07	0.00768777457115619	5.30062220742221e-06	0.0649027320786996	5.28940613172144e-05	7.51672454827022e-06	0.00513731543531457	1	7.85067522683058e-05	0.000174754244871164
scaffold_0022	7.1177449126589e-29	7.57745405818115e-14	2.49016419648535e-19	0.000781349434313523	1.45744099927342e-17	4.77850177985345e-12	1.9756081092624e-09	0.00413641776659868	0.00891496710959267	1.77575104113721e-09	1.29547565093219e-06	3.49658957317049e-06	3.62722107726416e-09	2.42213024752084e-06	0.000315913636073689	9.80280467305743e-07	5.29782107759156e-08	2.19318999574462e-07	6.67027057862772e-08	0.0708598008969931	0.000258310406927217	0.000164502108606273	0.000315913636073689	0.0593931659039078	0.0208518785563824	0.00313061446697979	7.05301883032577e-05	0.00653569495255587	1	1.37053824714982e-09	0.055540965550594	2.03957269937073e-12	0.000145185049175842	0.000127408316663993	0.0670525276777932	1.85470672115809e-08	0.0784298100101127
scaffold_0023	5.83305157410379e-36	5.3362911101299e-13	4.58305982639961e-23	2.0309073886933e-07	6.67422900047784e-05	3.67055174526879e-16	2.0309073886933e-07	0.000279037990870916	0.156512205608842	3.28010376705854e-12	7.15078705951455e-08	2.4003151926e-07	4.38534709887425e-07	3.24906986991931e-14	3.08257845480807e-11	6.03067554157503e-05	0.000185413969035541	0.000444988376603418	0.000213894041387308	0.000159517629896585	0.00944079457199083	0.00698445894912069	0.138883145530731	1.98796107909894e-11	0.00305976919516889	0.00487181684732418	0.0838352672351731	0.000547403915813489	1	6.91794062000223e-06	0.0695512333069601	2.88967299828942e-08	0.000279037990870916	1	0.00394900899489176	0.0743363041057007	0.097907465269508
scaffold_0024	3.7599289613712e-19	2.11596208590328e-10	3.54089191556512e-09	8.18776157144256e-06	6.09961724974558e-06	4.5788281023584e-08	0.00577151221120635	0.00183435947270719	3.96284791354512e-06	3.8477111323383e-05	2.69710268703177e-07	7.32105807283212e-07	5.61739013057665e-05	0.0493063190860976	1	0.0914898427780567	0.0493063190860976	0.0668926535568084	3.35206281027402e-05	0.00124803435834176	0.0693800554044443	1.02593767771095e-06	0.0743363041057008	1	1	0.0493063190860976	0.00111850679433922	1	0.0668926535568084	1	1.23260622182904e-05	1	0.0568808613256596	0.0543622949948576	0.044225121888834	0.0391185866172242	0.0518374524218642
