# Supplementary material for: Tracing animal genomic evolution with the chromosomal-level assembly of the freshwater sponge Ephydatia muelleri
Source: Nat Commun. 2020 Jul 27;11:3676. doi: 10.1038/s41467-020-17397-w (PMC7385117; doi:10.1038/s41467-020-17397-w)
Supplement: Supplementary file 8 — Supplementary Data 4 [file 41467_2020_17397_MOESM8_ESM.zip › Supplementary_Data_4_Synteny_analyses_plots_scripts/fishers_test_pvalue_csv/monosiga_vs_salpingoeca_ftest_pval_g-rand.csv]

	supercont1.1	supercont1.2	supercont1.4	supercont1.3	supercont1.5	supercont1.6	supercont1.7	supercont1.8	supercont1.9	supercont1.10	supercont1.11	supercont1.12	supercont1.13	supercont1.15	supercont1.14	supercont1.18	supercont1.17	supercont1.16	supercont1.22	supercont1.20	supercont1.19	supercont1.21	supercont1.23	supercont1.24	supercont1.25	supercont1.27	supercont1.29	supercont1.28	supercont1.26	supercont1.31	supercont1.30	supercont1.32	supercont1.35	supercont1.36	supercont1.33
scaffold_2	1.25541103645068e-101	2.61345058075394e-62	6.76482844020115e-71	5.65067831267852e-78	4.16484749664167e-74	1.36002234669229e-38	2.26443060820996e-71	1.95022611618336e-70	4.00833937364317e-91	1.82901204162681e-66	6.49789133061643e-62	2.3719546429639e-55	6.66696177214555e-46	5.56867014919406e-39	3.34354933925805e-47	1.33112737739231e-57	9.08070638410166e-56	2.1178804784267e-37	3.26154871082662e-60	2.16504379681691e-28	1.05867138716974e-41	1.40639563512904e-69	5.51780899736442e-36	4.60513896799084e-35	2.1178804784267e-37	6.46846807075023e-20	4.77834017406909e-25	8.06011282408073e-30	4.16704769061957e-26	3.25456932233279e-20	6.33063955707459e-27	1.42635395554833e-34	1.38373604367996e-20	1.05602846704591e-16	2.50272097167721e-15
scaffold_3	2.75062254106667e-67	3.32313298305688e-70	1.23046219396665e-52	1.50883667481032e-86	1.82059345113649e-58	6.6098592269659e-23	9.7649233875911e-47	1.93541625544827e-38	4.14231175902853e-49	7.3272637784422e-66	3.18803950569347e-50	1.23915943238825e-41	5.86526010920301e-64	1.29526599168649e-27	4.72901420368064e-46	1.57500889050784e-29	1.7743586575001e-44	1.1704540421369e-22	9.19853116801806e-51	2.18574874292892e-41	4.58780458600602e-27	6.74809179455675e-41	2.73476025616952e-37	2.34751737275675e-20	1.1704540421369e-22	7.33551473570949e-07	8.78024103746245e-19	2.75024773258244e-26	1.1413210507847e-24	2.34751737275675e-20	1.80244383424835e-27	2.50214912155799e-09	3.73945079062416e-14	3.73945079062416e-14	4.70503885504305e-11
scaffold_4	3.51745721093595e-39	1.6642070323129e-71	4.498260725093e-64	6.94188983233129e-46	1.92682437978751e-56	2.59842003136973e-38	2.29870424187196e-45	4.48985463650117e-59	3.81984909850531e-41	1.19254569384653e-36	1.06917586904287e-32	5.03104459950836e-36	5.664038162231e-32	7.79146190393031e-29	1.54472005907005e-36	8.64628153122052e-44	1.24244814772339e-33	3.47214260516969e-47	2.35730291715971e-35	8.68695379687144e-28	9.06796566186634e-17	1.29950488599959e-40	3.71027161231772e-21	9.65639164492116e-23	4.83877034737271e-23	1.84676339551279e-22	8.27501377432842e-14	2.0512365988317e-15	8.01884337212721e-32	3.76459644612253e-14	7.66007885006793e-15	6.10509672375326e-26	0.000132996958499456	2.43631832810815e-20	1.35895085466001e-14
scaffold_5	3.51745721093595e-39	1.34773269537203e-37	9.13904260469205e-34	9.37534010965125e-32	1.16882389940335e-34	7.2744691361644e-30	2.29870424187196e-45	8.7258371807663e-47	1.88570273788608e-30	5.28818555830456e-30	5.52192260878471e-43	5.97724222662858e-28	2.10124316012904e-19	8.78966863499667e-27	2.50503951330899e-24	4.81088302862983e-17	1.41051500611898e-20	1.11217900009505e-18	2.41054970008979e-17	1.42138836974987e-25	3.30916679921321e-08	4.83877034737271e-23	1.35895085466001e-14	3.76459644612253e-14	3.11704570587938e-12	8.37523272077182e-08	9.51489964540875e-05	6.07772992330371e-20	3.11704570587938e-12	6.29342682169929e-08	1.70451023733425e-10	1.76131410488867e-21	5.87623735892884e-09	4.84159545036649e-18	5.86616096419922e-19
scaffold_6	2.29608371285671e-46	3.36874594654289e-20	1.24711215502763e-36	1.58673188998383e-46	5.65053099698463e-51	7.01044695747156e-27	6.63894284001241e-26	1.83787911687598e-49	3.66895735999984e-44	9.71097094042403e-51	1.14317627282328e-29	4.5627431076774e-25	7.82662941971336e-25	4.7271093155612e-16	1.89849364083921e-27	2.39728897754106e-27	5.05361512521019e-22	4.47417900257336e-18	1.77278389638269e-12	1.70649953891262e-20	4.01387788545362e-29	8.21228011479654e-12	1.70649953891262e-20	8.73911640170623e-35	8.21228011479654e-12	1.18525339675838e-19	1.2096244257995e-15	5.38007059605644e-26	5.71264159059925e-16	1.00876685842776e-05	4.46818042658292e-08	4.46818042658292e-08	7.633193875163e-11	4.79637211081475e-13	6.43926995759896e-08
scaffold_7	6.09129052384776e-26	1.39676988558855e-32	2.59842003136973e-38	1.99632751479028e-40	7.01044695747156e-27	2.40934112178932e-25	1.38258196642686e-52	5.71045359623484e-22	3.84067868368447e-19	1.30380433370787e-43	1.43308271188688e-28	9.80180617104213e-24	6.15628844304859e-21	9.02952394854888e-12	4.30625799871082e-24	1.19641524693697e-13	2.76477775328856e-15	9.49762950747554e-09	5.4286178320591e-21	1.08111533748724e-22	2.35094919605551e-27	2.51850509438441e-29	1.99141706838541e-13	4.91135607085853e-13	3.18209918569976e-13	4.37171837701346e-15	2.89388451402822e-17	9.4110008916294e-24	5.16480449129071e-27	1.49967288989067e-17	8.23953440634649e-07	8.23953440634649e-07	6.93605122036864e-17	2.80607066746639e-07	0.000151651073237141
scaffold_9	7.07331006557553e-32	1.29526599168651e-27	8.78966863499673e-27	1.1782597771168e-18	4.58679731993597e-44	3.46291656378717e-20	3.73216688371478e-34	3.68009130914894e-21	1.67172261437179e-42	3.5988955471473e-15	2.45769470599835e-21	8.43077532374364e-19	2.5053328006887e-22	3.73216688371478e-34	1.48045265533628e-31	3.68206894803491e-13	2.31953141373882e-21	1.17377976573273e-30	1.44383098442506e-29	1.12442172618148e-19	6.12674788488111e-13	1.21710312677178e-21	3.5988955471473e-15	9.97807910968537e-15	2.11955581438926e-28	1.57722522481766e-14	1.46557300727002e-09	1.16347372192958e-20	2.07665541566167e-08	2.82748168738508e-08	6.37512846969018e-11	1.50245858795345e-06	8.76672748809578e-05	4.66189557297437e-21	2.0004129159762e-06
scaffold_8	8.19342303350185e-35	3.91008196233849e-27	1.10186596226157e-42	1.54472005907005e-36	1.98943921864842e-41	4.30625799871088e-24	2.22394976120474e-27	6.86987383835185e-25	2.74828465853849e-20	6.31582391120909e-15	4.32664141113205e-25	1.65127231001803e-24	1.22735598907058e-32	4.79897717090154e-15	4.48766302404466e-31	3.55918524397339e-15	1.18672892056435e-27	1.09754881712871e-34	2.76189082760253e-22	2.59459298418084e-06	2.25994719227101e-19	2.60881319769712e-21	3.83141319860205e-17	3.11960307515871e-23	2.91724106135092e-08	5.34080616591643e-06	4.16038544724304e-07	6.161346563508e-09	2.91724106135092e-08	2.46650765163939e-12	9.67455651213023e-11	1.94901084620708e-06	1.90428946126643e-11	0.000104678682626278	2.08724686650776e-08
scaffold_10	6.10503899863648e-23	3.17653465704949e-35	2.56726848189766e-28	1.00078209769917e-34	8.66890306521667e-36	1.00616489596525e-14	2.59182952709854e-40	2.88289579917878e-46	2.44103083003193e-26	7.47517495850287e-28	1.89174398141537e-20	1.64774016108264e-28	3.84067868368452e-19	1.28306265901876e-20	2.7482846585385e-20	4.61432708236494e-21	7.24039609348648e-25	7.98639502963735e-23	2.17406026221928e-21	1.03602723915803e-13	1.03602723915803e-13	1.64251199965026e-27	3.99805024172604e-23	6.53250111130787e-18	3.26078673805307e-11	1.58990857829341e-06	4.31396256234057e-20	6.07837933230788e-05	3.78646903170061e-18	4.73768390910001e-11	5.78875572078698e-07	2.97718428550756e-09	4.56284535266779e-05	0.00855508235873507	0.0142204674586128
scaffold_11	2.50272097167722e-15	3.0561765246084e-35	1.42138836974984e-25	8.68695379687144e-28	8.45115793413811e-25	2.30083043004428e-20	1.739367920503e-26	1.30689919316817e-21	2.78365149353544e-37	3.92645041406393e-39	4.46410552549251e-33	9.61159919888623e-26	1.08111533748725e-22	7.47853826637489e-38	2.39507022930675e-37	8.51545641894457e-20	4.13542927103251e-07	2.89083840286531e-19	3.98622869833064e-25	1.00720802778153e-09	3.76034943329203e-12	3.77806000522676e-24	1.89050517962323e-24	3.31533231666529e-14	0.010446250020785	1.15979661083343e-11	1.35356270352639e-18	2.48437549249892e-15	2.89083840286531e-19	1.92021099925589e-09	3.30906239768956e-32	4.48079755501124e-05	1.77982445676507e-10	0.00571019201832757	1.00720802778153e-09
scaffold_12	2.39341419922696e-33	1.69723756058792e-25	8.30756270301081e-37	9.45302536425162e-35	5.44860760181508e-14	3.8123059915257e-22	1.08623065691801e-29	2.60326376496782e-31	5.96663009866394e-27	1.35216188464941e-37	1.21754174181964e-33	9.10070315676715e-11	1.4330827118869e-28	3.55305315061856e-11	6.13246691872342e-19	1.49128160415093e-17	7.46671806599565e-28	1.83439285190858e-10	4.86226429181005e-11	7.87144595124106e-13	0.000250052736515608	1.95455720618055e-30	2.81185065009393e-17	1.32918812828741e-14	8.13707790235843e-15	0.000412070156050442	3.33119782966493e-14	5.21583745964538e-09	2.96566745983694e-06	2.66375417645592e-10	1.71611227399897e-06	7.88799264757034e-11	9.59859947395598e-05	1.55226085840287e-11	1
scaffold_13	9.93468585398174e-38	2.14309801954817e-19	5.32543227985205e-34	5.85604015815101e-22	6.65915271226462e-35	7.6880902714673e-26	6.43817637007435e-25	8.7943561953533e-37	3.12487764615129e-24	1.60489094774032e-23	1.20216208699626e-20	3.8629890463481e-20	1.50297519796671e-19	8.43077532374358e-19	1.79945692695883e-20	2.47579523817717e-06	2.94379657820037e-14	2.51580568713374e-12	8.763360781069e-11	2.65226610828482e-21	2.2067407637782e-10	8.1248116760744e-30	2.2067407637782e-10	2.94379657820037e-14	3.98925198901791e-08	6.7804531023069e-06	1.40217844296192e-11	1.60333250443666e-15	2.11008517701647e-25	2.12878689117002e-16	1.9799505026858e-08	2.47579523817717e-06	2.79900856303245e-11	0.000123184523895101	0.000320662868223637
scaffold_14	6.09129052384776e-26	1.39676988558855e-32	1.44862191250113e-23	9.26497332381348e-28	8.58652388003033e-23	6.15628844304859e-21	1.77817447223071e-24	4.53219819124564e-39	2.50293206865691e-30	5.04682951564233e-25	1.01500022022217e-13	1.78784227167287e-17	2.94166022539474e-12	6.09208523469099e-16	9.37128728504305e-18	1.19641524693697e-13	1.8114579749406e-06	8.69411109608554e-18	1.50833318722353e-11	6.79231361708894e-09	4.83662259417418e-18	3.18209918569976e-13	6.79231361708894e-09	1.49967288989067e-17	9.49762950747554e-09	4.37171837701346e-15	8.41045393217946e-15	2.00226943295645e-09	0.000181796246883442	1.29355006313286e-08	1.19641524693697e-13	0.0145034923668179	2.80607066746639e-07	1.20282999359412e-09	0.0161027135036797
scaffold_15	7.07331006557553e-32	9.94055877522335e-26	8.78966863499673e-27	5.10161628937524e-35	5.19063723722861e-40	8.61076654511587e-29	4.88216597379485e-32	2.67755695788539e-25	5.70518431640488e-10	6.09608559940884e-22	3.65090739622076e-13	7.90578697149071e-21	4.04460484554283e-33	2.76801418083668e-11	2.67755695788539e-25	6.37512846969018e-11	1.51002733859223e-12	1.48280456160368e-10	2.10748498697021e-13	2.03772396798943e-17	1.12442172618148e-19	1.48280456160368e-10	2.03772396798943e-17	3.8710406570101e-19	3.66168399713121e-17	3.7642227499495e-08	6.26991859745709e-05	1.16347372192958e-20	3.66168399713121e-17	2.15337797673449e-10	1.08062719055037e-17	6.37512846969018e-11	2.63400631944625e-09	8.76672748809578e-05	9.90110288121513e-11
scaffold_16	8.19342303350185e-35	9.46368395261583e-20	2.38651969340217e-26	2.38651969340217e-26	1.80095896272216e-25	7.41489441250149e-20	4.51466930209146e-11	8.41331155804376e-13	2.74828465853849e-20	1.3340770953418e-30	4.32664141113205e-25	1.15599764830119e-10	1.33616681362664e-13	3.04517558001923e-07	8.41331155804376e-13	1.94901084620708e-06	1.18678175711007e-16	2.24950931119048e-10	2.76189082760253e-22	0.000272628704338402	4.21748279035769e-26	2.24950931119048e-10	6.31582391120909e-15	1.18678175711007e-16	2.24950931119048e-10	4.61915585843282e-10	0.0109221102250916	0.000139376442137462	2.24950931119048e-10	0.000385557221433121	1.94901084620708e-06	9.67455651213023e-11	9.30753383200539e-14	6.64614356311627e-07	0.0217300603273252
scaffold_17	8.76119311271735e-14	2.04628766730941e-25	2.93938724539477e-19	1.76131410488869e-21	1.03214930631996e-31	1.19641524693698e-13	1.92060075547643e-31	1.81099904210648e-26	5.788755720787e-07	3.30906239768956e-32	4.73098943179316e-13	5.98843982025697e-15	0.000124204450682069	5.63177582067966e-20	1.13211121659354e-19	4.83371593138074e-10	2.64394224199623e-19	4.47060889558768e-17	3.22444584445147e-10	2.63152713463019e-17	8.51545641894463e-20	1.53174246690502e-19	1.87820228995661e-07	2.64394224199623e-19	2.44026539924744e-07	0.0111078336924177	6.85227474499774e-11	2.05317349838449e-10	1.28913101200299e-14	6.34812209969444e-05	1.4094584433587e-07	3.66797297028838e-05	4.79183925645079e-08	4.79183925645079e-08	1.87820228995661e-07
scaffold_18	2.15282744439776e-18	2.00745008579021e-16	3.7645964461225e-14	1.410515006119e-20	2.1777148782045e-28	1.29355006313285e-08	2.15337797673449e-10	1.18678175711007e-16	4.7376839091e-11	1.89891798549426e-21	1.93971627940492e-12	2.12878689117002e-16	0.000214631659805985	1.51002733859222e-12	4.97096185420202e-21	5.27132068635046e-12	6.83149104329088e-07	5.37182746424239e-07	1.13873265340713e-14	1.29847910073832e-16	1.92021099925589e-09	5.29976068257985e-14	1.92021099925589e-09	6.83149104329088e-07	5.37182746424239e-07	0.000128014424479467	1.88783641556178e-10	1.89558227061329e-12	2.20538779979402e-16	0.000109803433749391	7.31065653102052e-17	0.0102572957053412	0.00684896336113083	1.05597452330603e-07	7.75338999007751e-05
scaffold_19	7.27903883292193e-17	1.17045404213691e-22	3.12017382767415e-25	2.03942608162654e-38	1.34065969852723e-26	8.69411109608548e-18	1.21710312677178e-21	1.59885127384143e-12	1.65574612979626e-13	1.04521245014794e-21	8.13707790235843e-15	1.23496837700854e-16	4.36557400891024e-20	6.10791049456935e-15	2.91724106135093e-08	0.00940610752200132	8.97264434709076e-19	8.44801120448578e-12	2.23336882006092e-12	7.94111591728307e-17	1.37179051452597e-26	3.43206339701319e-14	6.56431715975336e-05	1.22782469844838e-11	4.22374342769036e-07	6.70998014678202e-07	9.0444405701391e-16	3.34821644795969e-05	1.34886291735252e-16	1	2.44026539924744e-07	5.37422181314094e-05	1	8.2999124518785e-08	5.63648836961738e-12
scaffold_20	3.1278795656048e-12	1.62508669464991e-11	2.01910205180495e-06	4.39455197244808e-24	5.58379673147731e-19	1.2837625757655e-18	2.10748498697021e-13	1.41821695052172e-24	7.8081041530442e-05	4.65504465146389e-10	2.70807135597367e-13	1.01988942000752e-19	1.50833318722352e-11	6.87755189286802e-09	3.44466173603203e-13	2.93587182818052e-05	8.87740968994794e-10	1.77600899735827e-07	4.218535913357e-18	1.40453608229908e-17	1.36684536639526e-07	6.51358064504048e-10	4.65504465146389e-10	8.87740968994794e-10	1.77600899735827e-07	0.0098792788221961	2.17997988474618e-08	0.00533027525269817	4.30211270338531e-05	0.00912237812755469	3.22444584445149e-10	1	3.48622120370255e-08	1.37190470160114e-05	1.36684536639526e-07
scaffold_21	2.50272097167722e-15	5.63355424774966e-21	2.64619247441667e-10	9.06796566186628e-17	2.36090990443871e-18	2.30083043004428e-20	6.12674788488111e-13	1.30689919316817e-21	9.21756472827744e-21	1.60724779668059e-19	1.22497314871341e-10	6.87492309322925e-17	6.79231361708896e-09	9.90110288121513e-11	1.50229968448307e-10	6.97777129038272e-10	8.19266215248592e-12	2.89083840286531e-19	1.29738512652202e-22	5.47339642535865e-05	1.00720802778153e-09	7.94111591728301e-17	4.67475636745211e-17	8.19266215248592e-12	3.25135950292219e-07	9.04044534302648e-05	0.0047605360412677	0.00665903237330577	6.56431715975336e-05	0.0113910215980041	2.41909824528865e-12	4.48079755501124e-05	2.09463273528206e-05	0.00571019201832757	0.00950066593098166
scaffold_22	2.50272097167722e-15	5.7008388079142e-15	2.30922250514766e-23	3.30916679921321e-08	1.70649953891263e-20	9.96534141311501e-16	6.09608559940888e-22	3.83141319860204e-17	1.41883016814914e-32	5.50537141527272e-22	4.97476911725077e-24	1.57546960449193e-12	1.9914170683854e-13	6.12674788488111e-13	6.31582391120909e-15	4.48079755501124e-05	1.29847910073832e-16	5.63648836961738e-12	3.58669051181609e-05	1.00720802778153e-09	4.67475636745211e-17	3.25135950292219e-07	1.00720802778153e-09	1.92021099925589e-09	3.25135950292219e-07	0.0123349812832919	9.89470838353457e-11	8.69638053779934e-13	0.010446250020785	3.31533231666529e-14	6.97777129038272e-10	6.97777129038272e-10	2.09463273528206e-05	2.09463273528206e-05	5.47339642535865e-05
scaffold_23	7.27903883292193e-17	5.7966799007652e-09	3.12017382767415e-25	1.62877454999485e-16	4.85799101160103e-33	3.18209918569976e-13	1.48280456160368e-10	6.8836811600774e-17	3.78646903170063e-18	1.40912267777449e-09	1.83439285190857e-10	8.18482083335422e-19	5.69730453771099e-11	2.07665541566169e-08	3.36766480846437e-06	2.44026539924744e-07	2.6860386563869e-09	7.87217241819266e-05	1.77600899735827e-07	2.14679499500497e-14	3.25135950292219e-07	4.22374342769036e-07	7.94111591728307e-17	1.22782469844838e-11	8.44801120448578e-12	1.73803535556069e-11	5.19115862735989e-08	1.24409627710635e-07	1.97126617639796e-09	9.29756155557435e-05	0.00940610752200132	5.37422181314094e-05	1	2.51275995707905e-05	1.40912267777449e-09
scaffold_24	2.50272097167722e-15	2.73476025616948e-37	1.35895085466001e-14	1.35895085466001e-14	6.00653004132583e-10	0.0161027135036797	1.4855921816195e-08	1.50229968448307e-10	1.72813116919406e-25	2.50265725337628e-07	4.79491981894111e-15	1.06247936983341e-14	0.0161027135036797	6.12674788488111e-13	7.45627702863939e-24	4.48079755501124e-05	4.13542927103251e-07	2.14679499500497e-14	3.58669051181609e-05	0.00950066593098166	2.50265725337628e-07	5.63648836961738e-12	1.34273501094061e-14	1.92021099925589e-09	5.63648836961738e-12	1	1.49702290465525e-05	9.57408178085849e-08	0.010446250020785	7.75338999007751e-05	6.97777129038272e-10	4.48079755501124e-05	0.00571019201832757	1	0.00950066593098166
scaffold_25	2.15282744439776e-18	2.48023466292542e-24	3.7645964461225e-14	4.80740701581501e-12	1.26605813355462e-11	4.91135607085851e-13	6.31400226627051e-17	7.77763289933143e-19	1.31376925569377e-15	4.98945577025204e-19	1.3291881282874e-14	3.88043468455997e-12	4.91135607085851e-13	3.30031349628421e-06	2.46650765163939e-12	1.33049370523889e-09	0.0136549028775687	9.29756155557436e-05	2.25924290588662e-07	0.0113910215980041	8.19266215248592e-12	1.22782469844839e-11	4.13542927103253e-07	1.78436502237199e-11	9.29756155557436e-05	4.87551009663863e-09	0.00571046389230522	5.65400644689232e-10	5.37182746424239e-07	0.000109803433749391	5.27132068635046e-12	6.34812209969443e-05	1.05597452330603e-07	2.96868101714914e-05	4.13542927103253e-07
scaffold_26	7.27903883292193e-17	1.02223715542984e-14	2.30539668092761e-14	7.40446070840522e-21	5.71264159059929e-16	1.4249190575468e-06	2.07665541566169e-08	1.5628070735233e-23	1.64251199965027e-27	1.40912267777449e-09	1.83439285190857e-10	0.000384208882280614	0.000181796246883442	2.07665541566169e-08	2.6088131976971e-21	2.44026539924744e-07	2.6860386563869e-09	4.22374342769036e-07	7.66521038768134e-20	5.63648836961738e-12	3.25135950292219e-07	8.44801120448578e-12	7.94111591728307e-17	1.22782469844838e-11	0.0114853995434362	0.0135607230726301	0.00523559067800218	4.14817119867033e-10	4.22374342769036e-07	5.37182746424237e-07	5.37422181314094e-05	5.37422181314094e-05	0.00627971362671801	0.00627971362671801	1
scaffold_28	6.46846807075023e-20	1.18594287980075e-08	4.66904093993534e-16	8.13048408440398e-10	1.62786109302096e-07	1.72262762083022e-08	3.04576908131567e-10	9.09604591805629e-21	6.70424877826281e-11	4.96933827158543e-14	2.90457873614056e-12	6.78187816963242e-10	7.35739582123253e-13	0.000376525115728065	5.2862845589503e-08	7.46295416194699e-12	5.03050064300796e-23	3.57865138733913e-09	0.0098792788221961	1.15979661083343e-11	8.30941304302743e-19	1.73803535556069e-11	2.55852255196516e-09	0.0147850605368325	6.70998014678204e-07	1.0656648265347e-06	7.33432933175613e-13	9.20121700448908e-15	0.000108402588308616	0.000128014424479467	0.0111078336924177	3.87779713359694e-07	4.52527684717262e-10	0.00741794132540402	9.04044534302645e-05
scaffold_27	1.65042126172285e-07	1.18319434046769e-16	1.68207842344394e-11	4.0642608850994e-23	2.18552775618356e-13	1.75580347747624e-07	4.1845606224766e-19	2.06069346648057e-09	4.22819680251017e-10	5.65462497601455e-16	1.74419667283899e-09	2.8205294058927e-09	3.40689963748806e-22	3.2053327480035e-07	0.0109221102250916	6.85227474499776e-11	6.60503786599208e-08	1.38483622210078e-10	1.93999735045594e-16	3.99434229705038e-08	1	1.38483622210078e-10	3.99434229705038e-08	0.00571046389230522	1.38483622210078e-10	0.00618515573614542	1	1.04495568285381e-16	3.56157215212973e-13	1	1	0.00428529993012324	5.72172577987777e-06	5.72172577987777e-06	3.99434229705038e-08
scaffold_29	1.14153590871707e-10	4.200399277901e-22	6.07772992330371e-20	2.05123659883168e-15	8.98314467576533e-24	1.50080480250758e-16	5.42546224117548e-16	2.67920429119202e-27	2.95291402452768e-07	2.79124545403927e-05	7.2303236647149e-16	5.12172887620892e-11	3.69092660493379e-14	5.42546224117548e-16	3.48509366478647e-11	0.00599484412482102	1.58271543394694e-07	3.58013295017281e-20	3.44361064224242e-13	0.00665903237330577	9.57408178085846e-08	4.1481711986703e-10	8.69638053779931e-13	3.9554731372566e-05	1.30383481862281e-12	4.61295769669167e-05	7.62702703366014e-06	2.46195951610103e-21	1.24409627710635e-07	3.9554731372566e-05	0.00599484412482102	0.00599484412482102	1.06737638921081e-05	0.00399999491046342	1
scaffold_30	7.27903883292193e-17	1.1083780054111e-16	7.40446070840522e-21	4.62399816616897e-08	0.000584128954780834	1.4249190575468e-06	6.10791049456935e-15	3.36766480846437e-06	6.00767156903307e-09	1.40912267777449e-09	0.000299662973252433	0.000384208882280614	1.4249190575468e-06	9.7867681634229e-13	2.91724106135093e-08	5.37422181314094e-05	5.37182746424237e-07	3.43206339701319e-14	2.23336882006092e-12	3.25135950292219e-07	0.010446250020785	0.0114853995434362	3.25135950292219e-07	2.6860386563869e-09	1	0.000108402588308617	5.19115862735989e-08	1.24409627710635e-07	0.0114853995434362	5.37182746424237e-07	2.44026539924744e-07	2.44026539924744e-07	0.00627971362671801	0.00627971362671801	1
scaffold_31	2.15282744439776e-18	2.20472840980717e-18	3.7645964461225e-14	3.7645964461225e-14	5.05361512521023e-22	4.91135607085851e-13	3.87104065701007e-19	3.26629216229659e-10	2.55595113763411e-13	4.98945577025204e-19	2.66375417645593e-10	1.48508355699585e-18	7.92650547264746e-20	0.000323146346909497	2.46650765163939e-12	1.33049370523889e-09	8.1831719913472e-14	9.29756155557436e-05	1.13873265340713e-14	8.19266215248592e-12	4.13542927103253e-07	2.68603865638691e-09	8.19266215248592e-12	0.0136549028775687	9.29756155557436e-05	1.2263716345158e-13	2.121970477019e-05	3.95547313725659e-05	2.68603865638691e-09	6.83149104329088e-07	1.33049370523889e-09	0.0102572957053412	1.05597452330603e-07	0.00684896336113083	1.92021099925589e-09
scaffold_32	8.76119311271735e-14	3.00421348282349e-13	3.56163608102324e-28	4.81088302862987e-17	3.09476449668811e-12	1.19641524693698e-13	2.89263465046366e-22	2.03218517182297e-17	1.11631573871638e-18	4.48079755501126e-05	2.70187734330194e-15	9.47139959880472e-13	2.44792444623341e-11	0.000187143059048492	0.000223372047270489	4.2481122987503e-25	1.33049370523889e-09	2.44026539924744e-07	1	1.87820228995661e-07	2.41909824528864e-12	1.791160188802e-24	4.48079755501126e-05	6.34812209969444e-05	3.62633950926878e-12	0.0111078336924177	1.22514861499974e-05	7.1836453266534e-08	9.76291516243614e-10	0.0102572957053412	0.00770177882679269	3.66797297028838e-05	4.79183925645079e-08	0.00514039843209164	1
scaffold_33	8.76119311271735e-14	2.50214912155798e-09	2.2953391116916e-08	0.022105857078396	3.87056790145637e-10	2.44792444623341e-11	1.03005865069774e-08	9.6745565121302e-11	2.97718428550756e-09	2.63152713463019e-17	7.88799264757034e-11	9.47139959880472e-13	2.44792444623341e-11	1.08062719055037e-17	0.0195775482626097	4.83371593138074e-10	1.99099001878358e-14	0.00940610752200132	2.93587182818051e-05	4.48079755501126e-05	4.48079755501126e-05	5.37422181314094e-05	1.87820228995661e-07	6.34812209969444e-05	0.00940610752200132	3.87779713359695e-07	1	2.05317349838449e-10	2.44026539924744e-07	5.27132068635044e-12	0.00770177882679269	3.66797297028838e-05	0.00514039843209164	4.79183925645079e-08	4.48079755501126e-05
scaffold_34	4.27361393429138e-09	3.73945079062417e-14	4.84159545036649e-18	9.48703443397758e-16	7.63319387516303e-11	1.20282999359412e-09	5.12119670725101e-07	4.40474847223085e-16	2.75160000165004e-12	6.38683317525169e-08	6.65698971094692e-21	0.000123184523895101	2.80607066746638e-07	1.25424814390571e-11	6.64614356311624e-07	4.79183925645082e-08	1.03485870408168e-12	1.98815048252709e-15	1	2.09463273528206e-05	0.00571019201832756	2.49080327916079e-10	6.38683317525169e-08	2.96868101714913e-05	2.51275995707906e-05	1.31949583521187e-07	5.72172577987777e-06	5.23344532049499e-11	0.00627971362671801	0.00684896336113082	0.00514039843209164	0.00514039843209164	0.00342938476718668	0.00342938476718668	2.09463273528206e-05
scaffold_35	4.27361393429138e-09	4.95223696791413e-10	4.84159545036649e-18	3.35747363282669e-11	9.82214844946118e-20	4.81147081814282e-12	5.12119670725101e-07	4.40474847223085e-16	4.56284535266779e-05	6.38683317525169e-08	1.55226085840286e-11	8.44610946647626e-07	0.00969113755682077	8.76672748809578e-05	9.30753383200536e-14	1.71433557033774e-05	1.05597452330603e-07	2.51275995707906e-05	3.48622120370254e-08	2.09463273528206e-05	1.77982445676507e-10	2.51275995707906e-05	1.77982445676507e-10	0.00684896336113082	1	3.46235971768026e-05	1	0.00399999491046342	8.2999124518785e-08	2.96868101714913e-05	1.71433557033774e-05	1	0.00342938476718668	1	0.00571019201832756
scaffold_36	2.50272097167722e-15	4.70503885504307e-11	2.64619247441667e-10	3.30916679921321e-08	6.12317473767539e-06	0.000151651073237141	9.90110288121513e-11	0.000272628704338402	4.73375638752558e-16	2.50265725337628e-07	1.76734665560323e-08	3.2953955534672e-06	1.09734736549803e-06	2.0004129159762e-06	2.59459298418084e-06	1.87820228995661e-07	7.75338999007751e-05	0.010446250020785	3.58669051181609e-05	5.47339642535865e-05	2.50265725337628e-07	3.25135950292219e-07	5.47339642535865e-05	0.0113910215980041	0.010446250020785	0.0123349812832919	1	1	6.56431715975336e-05	0.0113910215980041	1.87820228995661e-07	1	1	0.00571019201832757	1
scaffold_37	1.65042126172285e-07	3.10804896365019e-06	8.71984136387824e-21	3.96119306938631e-16	3.82571669601523e-11	8.41045393217946e-15	3.2053327480035e-07	1.83868675205412e-16	1.37733242691582e-12	3.99434229705038e-08	6.86530580612965e-05	8.81233565557209e-05	4.15703361060728e-05	1.46557300727002e-09	4.16038544724304e-07	0.00428529993012324	5.17882091326659e-13	1.38483622210078e-10	0.00380988229258033	2.37513680294055e-13	1.49702290465526e-05	1.7959704339985e-05	1.49702290465526e-05	1.88783641556178e-10	1	1	1	7.62702703366014e-06	0.00523559067800218	2.121970477019e-05	1	0.00428529993012324	1	0.00285850223029563	1.49702290465526e-05
scaffold_38	1.65042126172285e-07	1.56397557821346e-14	3.27081414925119e-09	9.51489964540873e-05	1.20962442579949e-15	2.8938845140282e-17	1.04684894592752e-16	9.53812233534837e-12	4.22819680251017e-10	3.28518887681871e-21	6.86530580612965e-05	8.81233565557209e-05	1.75580347747624e-07	6.26991859745709e-05	4.23831825018417e-14	6.85227474499776e-11	2.121970477019e-05	3.56157215212973e-13	4.56957817471896e-11	3.99434229705038e-08	1.49702290465526e-05	1.7959704339985e-05	9.89470838353461e-11	1.88783641556178e-10	0.00523559067800218	2.475002316618e-05	0.00238253970152728	5.48631696900218e-14	1	6.60503786599208e-08	0.00428529993012324	0.00428529993012324	0.00285850223029563	5.72172577987777e-06	1
scaffold_41	1.65042126172285e-07	6.43048942963382e-21	3.96119306938631e-16	3.27081414925119e-09	1.20962442579949e-15	1.75580347747624e-07	2.59178012818442e-14	4.16038544724304e-07	1.37733242691582e-12	1.49702290465526e-05	6.86530580612965e-05	6.67558429230283e-14	1.75580347747624e-07	0.00997616738316399	4.23831825018417e-14	2.99661443392195e-08	1	1.7959704339985e-05	0.00380988229258033	1.49702290465526e-05	1.49702290465526e-05	1.38483622210078e-10	0.0047605360412677	0.00571046389230522	0.00523559067800218	0.00618515573614542	0.00238253970152728	1.52642277232131e-08	5.19115862735989e-08	0.00571046389230522	1.22514861499974e-05	0.00428529993012324	1	1	1
scaffold_39	1.14153590871707e-10	8.64040469706182e-08	9.77505111159035e-09	0.000177047580355217	3.96057207572084e-17	2.00226943295643e-09	2.29580016467716e-11	9.95353078875222e-07	5.03898707912351e-12	8.69638053779931e-13	5.2158374596454e-09	1.26474208254593e-06	5.99902801681895e-19	7.6708074794659e-07	0.015258925423168	2.28461802221585e-05	0.0079862677260193	3.34821644795969e-05	0.00533027525269817	2.96433697044921e-10	0.00665903237330577	3.34821644795969e-05	2.79124545403927e-05	3.9554731372566e-05	1	7.53522244642506e-10	0.00333428307664056	3.66027039207198e-08	0.00732284017983435	1	2.28461802221585e-05	1	1.06737638921081e-05	1.09674014707814e-13	1
scaffold_40	8.76119311271735e-14	0.000864693005198165	0.000283637627486442	2.77130259406507e-06	4.60225085365719e-06	0.000124204450682069	0.000187143059048492	0.0195775482626097	2.97718428550756e-09	6.97777129038272e-10	1.71611227399897e-06	2.47579523817717e-06	0.000124204450682069	1	1	3.66797297028838e-05	6.34812209969444e-05	2.44026539924744e-07	0.00684863744443131	1.87820228995661e-07	1	5.37422181314094e-05	1	0.0102572957053412	5.37422181314094e-05	0.0111078336924177	1.22514861499974e-05	7.1836453266534e-08	1	1	1	1.4094584433587e-07	1	0.00514039843209164	1
scaffold_42	6.64060485621596e-06	1.4549964686733e-08	1.63853195457663e-09	3.38934235389061e-07	1.70438138862701e-11	2.77417751136565e-05	0.00798854783393324	4.24658935061093e-12	2.1766563827807e-05	2.28395167454451e-08	0.00836775710463893	1	2.77417751136565e-05	1.83424240602899e-07	0.00874685764669966	8.17181423260873e-06	9.44711052822399e-11	1	6.5386990507081e-06	0.00381006381897877	0.00381006381897877	0.00419047047718633	0.00381006381897877	1	0.00419047047718633	1	1	0.00266818989175766	6.92946800542963e-11	1	1	0.003429548182546	0.00228734719577361	1	9.98586706953489e-06
scaffold_43	1.65042126172285e-07	2.90000537702088e-08	3.27081414925119e-09	5.92074465935519e-07	9.84655932415211e-07	1.75580347747624e-07	1.46557300727002e-09	9.53812233534837e-12	3.26207856170154e-05	3.99434229705038e-08	3.66218818967932e-07	1.40217844296192e-11	1.75580347747624e-07	3.2053327480035e-07	4.16038544724304e-07	1.22514861499974e-05	2.121970477019e-05	1.7959704339985e-05	9.80368299956423e-06	0.0047605360412677	9.89470838353461e-11	0.00523559067800218	0.0047605360412677	1	0.00523559067800218	2.475002316618e-05	1	2.90880133022443e-11	0.00523559067800218	1	1	0.00428529993012324	1	1	0.0047605360412677
scaffold_45	6.64060485621596e-06	1.4549964686733e-08	6.35336169114398e-05	3.38934235389061e-07	0.011775750245803	2.77417751136565e-05	1.83424240602899e-07	1.03207888714543e-09	1	2.28395167454451e-08	0.00836775710463893	1.41285142826578e-09	2.77417751136565e-05	1.83424240602899e-07	1.03207888714543e-09	0.003429548182546	0.00457076817797793	0.00419047047718633	0.00304892354707671	0.00381006381897877	9.98586706953489e-06	0.00419047047718633	1	1	0.00419047047718633	1	0.00190639543830732	0.00266818989175766	1.19807537531202e-05	0.00457076817797793	0.003429548182546	1	1	1	1
scaffold_44	0.000284195003575722	8.93755980063306e-07	7.03569774145944e-10	1	1.37273459762424e-09	1	0.00599712822820842	1.19243097732943e-07	1.30715731671663e-05	5.99495082829742e-06	0.00628210611575768	3.53571373007813e-05	1	1	1	1	0.00342987507560312	1	0.00228745623643862	1	0.00285877472789683	1	0.00285877472789683	0.00342987507560312	1	1	1	3.0531400375622e-06	0.00314435216711557	1	0.00257314275274011	0.00257314275274011	1	0.00171591955957417	1
scaffold_46	1.14153590871707e-10	8.64040469706182e-08	6.14313980658815e-11	0.0172344275745883	1.9042969470558e-08	8.8098131681851e-12	7.6708074794659e-07	0.000139376442137462	0.00997427061759747	2.79124545403927e-05	8.76287138752328e-07	0.000163995544249807	0.0112977079033742	0.0139400338579707	1	0.00599484412482102	1	1	1.82839206071336e-05	0.00665903237330577	9.57408178085846e-08	0.00732284017983435	1	0.0079862677260193	0.00732284017983435	0.00864931519340381	0.00333428307664056	1	1	1	1	0.00599484412482102	0.00399999491046342	0.00399999491046342	1
scaffold_47	1.65042126172285e-07	2.4850029022637e-10	1.68207842344394e-11	3.27081414925119e-09	0.000134284484286475	4.15703361060728e-05	6.26991859745709e-05	0.0109221102250916	1.23284870114463e-07	1	0.010449229229789	0.0118673298691576	4.15703361060728e-05	0.00997616738316399	0.0109221102250916	1.22514861499974e-05	0.00571046389230522	0.00523559067800218	0.00380988229258033	0.0047605360412677	0.0047605360412677	1.7959704339985e-05	0.0047605360412677	2.121970477019e-05	1.7959704339985e-05	1	1	1	1	2.121970477019e-05	1	1	1	1	1
scaffold_51	0.000284195003575722	0.000117289026400514	0.00742147298345787	3.81808458783688e-05	1	0.00485667183931083	1	0.00656702952985045	1.30715731671663e-05	0.00285877472789683	0.00628210611575768	0.00713671295849375	5.02808288040884e-08	1	0.00656702952985045	1	0.00342987507560312	1	1	1	1	0.00314435216711557	0.00285877472789683	1	1	1	1	1	1	1	1	1	1	1	1
scaffold_50	1.65042126172285e-07	0.000291548214487163	1.68207842344394e-11	9.51489964540873e-05	0.0146986537609619	0.00808211044590285	0.00997616738316399	4.16038544724304e-07	0.00713399552026217	2.37513680294055e-13	1.74419667283899e-09	1	0.00808211044590285	3.2053327480035e-07	7.48751813003862e-05	1.22514861499974e-05	2.121970477019e-05	1.7959704339985e-05	1	0.0047605360412677	1	0.00523559067800218	0.0047605360412677	1	1	0.00618515573614542	0.00238253970152728	0.00333428307664056	1.7959704339985e-05	1	0.00428529993012324	1	5.72172577987777e-06	0.00285850223029563	0.0047605360412677
scaffold_48	4.27361393429138e-09	0.000407000983125064	0.000132996958499456	0.0147899709704497	1.5720699310897e-06	1	0.0119599937653161	1	1	0.00571019201832756	1	0.000123184523895101	5.81392769459513e-05	5.12119670725101e-07	0.0130927964335671	4.79183925645082e-08	1.05597452330603e-07	8.2999124518785e-08	1	0.00571019201832756	1	8.2999124518785e-08	0.00571019201832756	1	1	0.00741794132540401	1	1	1	1	0.00514039843209164	1	0.00342938476718668	1	1
scaffold_49	6.64060485621596e-06	0.000194922713968618	6.35336169114398e-05	1	5.63870195296827e-07	0.00647062304888264	1.83424240602899e-07	0.00874685764669966	1	4.95075372091223e-11	2.09582667536223e-07	0.00950473262802606	0.00647062304888264	1	0.00874685764669966	1	1	1	0.00304892354707671	0.00381006381897877	0.00381006381897877	0.00419047047718633	1	1	0.00419047047718633	1	0.00190639543830732	1	1	0.00457076817797793	1	1	0.00228734719577361	1	0.00381006381897877
