# Supplementary material for: Tracing animal genomic evolution with the chromosomal-level assembly of the freshwater sponge Ephydatia muelleri
Source: Nat Commun. 2020 Jul 27;11:3676. doi: 10.1038/s41467-020-17397-w (PMC7385117; doi:10.1038/s41467-020-17397-w)
Supplement: Supplementary file 8 — Supplementary Data 4 [file 41467_2020_17397_MOESM8_ESM.zip › Supplementary_Data_4_Synteny_analyses_plots_scripts/fishers_test_pvalue_csv/ephydatia_vs_salpingoeca_ftest_pvalue.csv]

	supercont1.1	supercont1.2	supercont1.4	supercont1.3	supercont1.5	supercont1.6	supercont1.7	supercont1.8	supercont1.9	supercont1.10	supercont1.11	supercont1.12	supercont1.13	supercont1.15	supercont1.14	supercont1.18	supercont1.17	supercont1.16	supercont1.22	supercont1.20	supercont1.19	supercont1.21	supercont1.23	supercont1.24	supercont1.25	supercont1.27	supercont1.29	supercont1.28	supercont1.26	supercont1.31	supercont1.30	supercont1.32	supercont1.35	supercont1.36	supercont1.33
scaffold_0001	6.99898734920866e-41	1.95768535664175e-36	5.73261927237991e-19	4.78085704254029e-30	3.02572349473327e-73	1.45273909021805e-10	4.20371553145911e-10	1.58941081261466e-28	1.13503951102841e-47	4.52641845205491e-29	2.63664240280399e-16	4.76948986965974e-39	2.23226178969249e-39	6.38111731609493e-29	5.27212811709339e-19	6.14320309745856e-21	1.86896923209362e-16	5.54054192553695e-22	1.7537071608911e-09	4.78085704254029e-30	4.36885293472508e-18	4.78085704254029e-30	2.32299193832459e-35	6.31818748399622e-20	5.27824133937653e-08	2.51835027118961e-19	0.00111852167416861	4.21010032088167e-07	4.1385090691973e-05	0.0635609026797222	1.56690024647176e-22	1.34539709324987e-11	1.38084322145317e-13	0.000766630549931024	0.00255257316636652
scaffold_0002	7.37860520513744e-12	1.84422505976053e-07	4.81944640139318e-07	6.54369310045467e-17	5.52152936861942e-27	0.000135325159705879	0.000201847103627015	6.26066407463095e-07	3.8483134490195e-06	1.21182065701789e-19	0.0249420305340009	0.0159346280974375	3.7823837232323e-14	1.48110885765128e-18	7.90492349482539e-06	0.000226929265385791	4.87619170969107e-09	0.000135325159705879	0.000341721884522507	6.54369310045467e-17	4.48354664008553e-08	2.1279554303383e-08	0.000281438539609891	0.00343305247829265	2.89430453883475e-06	1.4958813913995e-05	9.82765862026609e-05	0.0338786714525115	0.0159346280974375	0.0181931380578573	1	0.0204472035918703	0.00913235860673127	3.7823837232323e-14	0.01932072592227
scaffold_0003	5.44862066700356e-17	3.58642690989058e-23	1.25805692964205e-06	4.4554911272238e-18	1.10427952318236e-23	8.89620012582093e-15	1.86940882477343e-18	1.32957042589895e-19	1.50507215902118e-15	2.61559019502275e-12	0.000729653368655667	2.36536469852355e-10	3.50816341381711e-20	5.42930416234163e-31	8.7230125945786e-15	0.000443425384486643	1.6530637173686e-08	1.25590139159374e-12	1.00049088856911e-05	2.10452257974425e-26	1.14215394862456e-05	6.07129504778786e-14	8.78585744376725e-08	5.87632852255817e-13	7.53020873432741e-06	2.14337974658498e-17	0.000192412255865489	4.85136702328349e-07	9.94469669297914e-17	0.0258948073764686	6.15235181753969e-05	0.000495106490664105	1	0.00013144816794813	1
scaffold_0004	4.78085704254029e-30	3.23120941351486e-61	1.44985456078019e-30	2.29347004224279e-14	1.90307554631334e-21	2.49912526936733e-11	1.04487170864996e-14	1.08321531304178e-11	2.35696356475181e-23	6.09630042566509e-13	5.79758290716132e-05	1.63109266304437e-05	2.42188449710217e-39	7.19691802686937e-08	9.8120642253859e-17	0.0489735400568316	7.70882112114965e-32	1.81973777673088e-07	0.060162879464073	4.40790179140058e-22	0.0022273981736867	3.29282240921114e-05	7.21679650372852e-07	0.00881195969063588	3.83361357603969e-05	1.15538541116866e-13	0.000593027026401688	3.93926542683322e-06	3.06748427291443e-09	1	1	3.29282240921114e-05	3.53926309802038e-06	1	1
scaffold_0005	9.4653026878513e-35	5.5215293686195e-27	5.35354740669996e-42	2.35696356475181e-23	1.50028847401256e-24	9.6673203248815e-21	5.47460283068863e-20	2.70124852701213e-15	2.61877468561918e-28	1.17741646279379e-10	1.28548515089576e-20	4.19402666958782e-07	8.83795814934975e-08	8.28949568446887e-30	5.51872165021547e-11	0.00182698636847816	5.01221541733819e-19	3.21561599298236e-07	3.74493853212469e-08	4.22012576499809e-29	0.00298837049610523	8.92789656354021e-16	2.38479325404492e-08	4.98209334978422e-16	1.27225837337922e-06	4.13485261971615e-11	1.77788597358753e-07	1.91365754150414e-07	4.19402666958782e-07	3.65662332453543e-05	1	3.04072732738891e-10	0.0271784020236018	0.0305258137158031	1
scaffold_0006	5.54054192553691e-22	1.87212141960099e-33	2.20148645808553e-08	1.36104623397191e-49	1.09201960884053e-28	5.33969779192088e-06	1.23032481632006e-15	0.000317314199614825	5.67099023021898e-11	0.000573921184753225	1	7.27229792521257e-10	8.81812313685198e-24	6.16431535508911e-17	4.46901592821778e-14	1.13049343399474e-05	3.71961662472628e-10	3.89820137984496e-14	6.77616415530604e-13	1	0.0011989801246805	1.32803283916809e-05	1.5470889328094e-05	0.00636940766300894	3.32655187525961e-11	0.0084842075484675	3.07723779136143e-08	0.00218070964090616	5.12397587060064e-16	9.53399039405614e-06	0.000101626883488365	1.81973777673088e-07	0.000173761775499644	0.000216917959369658	1.7510666348205e-17
scaffold_0007	7.40470491523143e-27	9.91381100348670e-11	3.65719919324592e-12	1.04487170864996e-14	7.4139056048074e-24	1.23032481632007e-15	5.04982183735897e-19	0.028449418601182	7.4139056048074e-24	1.9798723317443e-07	8.07285612891111e-07	0.000748305084351102	1.26802031971643e-16	2.38992373726401e-16	1.73178654964943e-06	0.0436456711151468	0.000557705795156527	1.34794167236183e-11	1	0.0461566112631872	4.11037652063616e-14	2.36683058326706e-05	0.048661369874674	1	1	1	6.52777901749358e-08	0.075809774435277	0.000748305084351102	0.0411285351944103	1	0.00121072054315153	1	0.023333899870393	1
scaffold_0008	1.14243134302246e-18	1.21463551109236e-38	2.14690811176568e-17	2.17356134531283e-38	2.30009298357148e-25	8.00238966493644e-19	4.00597120340558e-41	1.07286680863954e-23	2.17533315940398e-09	5.01859408876935e-06	3.84381469684287e-17	2.4074411496259e-31	3.26337381990294e-13	8.32099104324894e-11	6.89993978318978e-09	8.01763289750167e-12	1.87694442885658e-38	3.36629133768635e-06	1.77788597358753e-07	8.38256825477282e-06	1	8.38256825477282e-06	0.000658200261214888	4.01480751703047e-20	0.000658200261214888	1.4961363229579e-07	0.000230642849391817	6.76614263873583e-07	0.000365732413413635	0.000472677748829359	1	0.000593027026401687	0.00012621777744332	0.0160946008389045	0.0302028322837722
scaffold_0009	9.4653026878513e-35	2.34772437516988e-14	1.42242360855136e-17	7.28401901668773e-35	1.16711445891067e-11	1.11740151770913e-30	4.58997189963626e-18	2.42207877418835e-23	2.61877468561918e-28	1.20069101983923e-45	1.28548515089576e-20	1.93022840623733e-22	9.27733943584365e-12	1.32056851614241e-19	1.17815805810836e-07	8.47095067798701e-07	1.6472451132475e-05	6.77616415530606e-13	1.86355500559184e-13	1.04367155898686e-06	8.97895031012945e-19	4.58809582864569e-12	6.35409091427991e-12	2.84339990636946e-18	4.04292095572313e-10	0.0136783531194515	1.77788597358753e-07	2.79309727363562e-19	8.26511112644226e-11	3.65662332453543e-05	0.0204505268921644	1.51249645440042e-19	5.48410123905311e-06	0.0305258137158031	0.00182698636847816
scaffold_0010	3.03315007098523e-25	1.93973673010122e-17	7.18712946490241e-40	7.3953550550641e-17	8.33163268211328e-09	9.85338506704292e-10	1.83868016859333e-39	5.01859408876936e-06	2.76220504350842e-18	1.84450308141815e-09	0.00157385166530587	0.0338567860976949	1	0.000348468551397566	0.00233357307400537	2.47030206314343e-07	7.02383258245203e-08	8.9649420315156e-14	1	1.97648134012315e-05	0.0527200371125257	1	0.0456869690235334	0.00734690942285798	0.0456869690235334	0.00978466259225175	5.16027064132919e-08	2.03715854784308e-06	0.000661206188927616	1	1	5.19308687372308e-11	1.2732423116519e-10	2.9053177834837e-06	1
scaffold_0011	2.68461045502825e-36	4.91417225797881e-33	1.84402721086936e-21	3.80616906160042e-23	4.04003365303979e-15	9.01933771917874e-13	1.65129398642525e-27	3.72486091979934e-15	2.49283648280153e-24	7.32419710268678e-26	1.11383615413398e-29	2.87746252747803e-05	6.65595155777159e-26	1.97991761681434e-11	0.000181566045971731	4.33568666040225e-12	1.8800227032437e-05	1.06576645475028e-14	8.93720148199162e-05	0.0022273981736867	9.00228039507907e-17	0.0022273981736867	6.74642968015452e-05	1.13074997996258e-13	5.18490256676487e-10	6.44426103494758e-35	1.48097540610735e-05	0.000244562583958423	4.98438350009545e-07	0.00177962169468877	1.84930606288355e-12	1.23969958466539e-06	2.98966948104571e-24	1.05103429967195e-07	0.00199749919411995
scaffold_0012	1.27767145660927e-23	1.2231562046762e-06	2.36536469852354e-10	4.07412287228556e-13	1.43817685709785e-16	6.76247192495004e-12	1.96592148759285e-11	4.01880877208046e-08	6.15589208481204e-09	1.36170881640072e-09	1.06071668514766e-10	8.06373351533127e-06	1.1019472739807e-12	0.0226913064578593	1.77580458742126e-19	2.62120022129076e-23	0.0271717988972813	6.76247192495004e-12	0.00126203939442398	1.63109266304437e-05	0.0492895582345793	4.51282431266821e-17	2.89705317965046e-07	1.46546776493195e-07	7.29905968690941e-21	1	4.01880877208046e-08	0.0666465793769107	1.00514747037253e-09	1	2.95879317975908e-20	0.000938219057812675	0.0181916587669388	2.39496771977549e-06	0.0382897192390664
scaffold_0013	2.69177947465041e-15	3.96944607003499e-28	1.954484150781e-22	8.63169236951063e-27	3.57538756982861e-28	1.14979847685688e-34	1.26802031971643e-16	8.31637264427794e-29	5.46941601196207e-22	1.15413239978544e-14	4.81272934096531e-32	1.1019472739807e-12	2.79346271373296e-36	2.04190082043025e-13	4.63559354088563e-15	3.75360700576335e-29	1.55979222955114e-06	7.54811559902691e-13	9.37391983153772e-10	1.76797330798535e-20	9.25055895774381e-20	4.85633560803931e-06	5.94981024675659e-10	3.77867091634708e-13	6.09688304593998e-08	1	1.37602270509646e-26	1.64256908426997e-22	5.27481386382091e-17	3.48295572046536e-06	7.94249747951479e-17	4.85633560803931e-06	7.01654431339677e-14	0.000107642455279672	1
scaffold_0014	5.44862066700356e-17	1.48110885765126e-18	3.39887080656281e-13	6.78628029560087e-12	0.000666859986653922	6.16431535508915e-17	2.38992373726399e-16	1.63366688875773e-06	1.54188561494844e-11	8.68995129848732e-21	2.0663204319952e-13	3.18819530350545e-06	3.62021282814535e-29	2.02760908724924e-15	4.61632469739623e-09	5.59706242795009e-10	5.62590662270163e-15	8.89620012582093e-15	0.000666859986653922	6.07129504778786e-14	0.000729653368655667	7.19691802686934e-08	7.53020873432741e-06	1.76300264301709e-05	0.000549578203192889	2.93545277360601e-05	1	1.84759964066079e-14	3.18819530350545e-06	1	6.15235181753969e-05	7.19691802686934e-08	0.000105261884012826	0.00013144816794813	0.027493011137951
scaffold_0015	6.84054952959304e-44	8.39331639589245e-24	1.71133242595994e-30	1.26648184201784e-42	3.20844120351027e-45	2.10923595320292e-27	5.51973556674241e-34	2.10399040551374e-53	8.89799576844864e-29	3.93389119572034e-38	2.79576572203035e-14	0.00204766670943147	5.91723812083337e-27	1.3133569916119e-22	3.99748079215029e-22	3.91075253758739e-41	5.99410139909179e-22	2.20963137612647e-10	1.17815805810836e-07	4.73455768650925e-24	2.50817002967807e-21	2.24698824930897e-20	3.73026457377907e-20	3.45676346509169e-13	1.52041348253394e-16	1.62907296338778e-08	1.25455801392679e-12	1.54487668041162e-16	3.21768229909596e-10	7.46154501899663e-05	5.6415144761458e-12	0.00329722511970683	1	4.63559354088569e-15	8.83235129177935e-05
scaffold_0016	1.8571174184451e-28	2.0493400823025e-21	3.58018797330335e-16	3.27226399846103e-28	1.33968560924826e-23	1.88361317780749e-13	8.85873802181952e-25	3.93020642872053e-22	1.11897818677955e-21	4.92746374937409e-53	3.83274950198476e-29	2.32592225703795e-27	1.41945453950184e-37	3.58018797330335e-16	1.32052897600873e-48	3.89493749602517e-07	8.91952658113424e-20	1.12263114800967e-27	3.25924190193696e-12	4.03169868018694e-34	0.00199749919411995	4.80131101204385e-07	2.75287135030044e-16	6.73618544761076e-19	1.32355908046808e-10	1.58626362285633e-11	7.1339438516865e-06	0.0036204611274957	2.95635823468024e-17	0.0010850494737479	3.00858836296416e-15	2.80474903875408e-05	2.70344740147072e-08	0.00036343647078638	0.00121855308119804
scaffold_0017	2.47640119999947e-20	4.87619170969105e-09	3.70343965888145e-17	5.49677208290293e-40	1.6472451132475e-05	4.18963883397488e-08	3.91976215718233e-24	2.31095537474502e-08	5.01221541733819e-19	0.000492684347965163	6.41419574648986e-15	5.47086429818299e-08	3.1695653534418e-15	1.2088397110782e-10	0.0517950502789012	0.0329055457019977	0.000321400111566098	3.09505251334641e-12	0.000941612256620999	1.62670965983677e-15	4.8669941452725e-11	1.57109394458871e-09	0.000776347446435997	9.53022385787559e-08	1.6781711636442e-27	0.00783349989140334	0.0214069058865692	0.00187509387719093	5.47086429818299e-08	1	3.91949252424401e-16	0.0348098997308091	4.79660574446741e-11	1.55979222955113e-06	1
scaffold_0018	5.54054192553691e-22	7.43604995861192e-51	2.35326184513223e-55	2.67336440231877e-17	1.11740151770911e-30	5.26082936503769e-10	2.03250795343222e-56	3.59555718715075e-40	8.52343065084456e-17	3.67664560276386e-26	5.51048769753927e-09	6.76247192495002e-12	5.01272659086672e-15	6.16431535508911e-17	1.41174249149163e-08	8.46198901106672e-34	1.45240812752955e-18	5.93159049396784e-31	9.16171993887704e-19	2.65464460646355e-13	5.51048769753927e-09	1.46192740338259e-39	3.05908953970999e-41	1.19098525143228e-07	3.68066380222889e-13	4.83163708508706e-12	1	6.27172253784811e-12	6.76247192495002e-12	8.90110786539746e-22	3.90401993398538e-09	2.49912526936733e-11	0.000173761775499644	5.01272659086672e-15	0.0356011688735121
scaffold_0019	9.4653026878513e-35	1.86545118017599e-37	6.72711710527548e-66	3.29499078119538e-67	2.81088028542353e-45	8.52343065084456e-17	1.09372925426817e-29	2.53710809093039e-21	8.20517394341985e-21	4.84224645067496e-28	6.11745232174035e-17	2.20871748137233e-26	1.93430945997912e-38	1.32056851614241e-19	4.66745476428481e-06	1.86487466861156e-27	4.65221775658918e-15	1.09201960884054e-28	2.83638843566612e-15	2.88453700635411e-25	8.81669820655766e-10	1.17757472429497e-17	2.38479325404492e-08	5.74697644646846e-25	9.4218730124428e-14	9.23043504884537e-07	1.2974471166375e-05	0.00539767386885374	1.24524113283769e-14	0.00162753080340576	1.31211476874113e-29	1.04367155898686e-06	5.90743694453573e-08	0.000546804318882778	0.0569129898656449
scaffold_0020	4.78085704254029e-30	2.94019448643634e-63	1.74255938221619e-28	7.49687341302428e-32	5.42142401371023e-54	2.58634451173195e-19	1.8270098145295e-32	1.51729879234274e-46	5.42142401371023e-54	9.50878347294153e-43	9.01166058902696e-14	4.53931028912909e-21	4.66146549428474e-10	6.46160763464002e-06	1.83424711325201e-31	9.94904256693275e-11	1.57109394458871e-09	2.58634451173195e-19	8.92789656354015e-16	3.86544280711388e-20	1.2396995846654e-06	2.80643550806319e-16	0.00168207114831899	1.94341093729901e-16	4.19910360989544e-16	5.94824840886091e-07	8.38256825477284e-06	0.000139721946154144	4.51282431266821e-17	3.84961882022426e-07	6.32436114478044e-13	1.34283466068252e-10	3.33648856971636e-08	4.85633560803931e-06	4.80131101204384e-07
scaffold_0021	2.68461045502825e-36	8.93145921372845e-27	1.14110006797612e-37	2.98285951402117e-21	8.97895031012945e-19	1.21547785355875e-16	1.65129398642525e-27	3.71829526333046e-25	6.17546174731995e-30	7.32419710268678e-26	1.130233295644e-09	3.3480222826728e-24	8.58827828513652e-06	1.94679683172513e-19	7.33087763411094e-11	6.14671920910493e-14	4.8669941452725e-11	7.278982400112e-11	1.93993739502355e-37	2.31167751638089e-08	2.59155397619036e-06	1.7339228498868e-17	5.18490256676487e-10	3.92545540239214e-18	1	2.20697639051196e-15	0.0389268264323405	0.000244562583958423	4.98438350009545e-07	1	2.93745401169319e-06	0.0629407231700905	6.26215275879443e-06	1.01781528080145e-17	1.79142856524762e-08
scaffold_0022	4.78085704254029e-30	1.15685596953063e-27	3.08575405651095e-22	9.34083186641919e-09	7.28401901668773e-35	2.18318329147627e-25	1.69332677477566e-28	1.00532604963546e-07	2.88453700635409e-25	8.08523546098989e-21	4.79506839706506e-25	4.46267339348538e-23	4.08150123725611e-12	5.25808217987363e-16	2.65591758524508e-06	1.27904921509726e-12	1.62670965983676e-15	2.04339763174131e-27	1.87146686542197e-08	2.29347004224279e-14	2.3116775163809e-08	0.00151667150604755	7.21679650372852e-07	2.98034126881016e-07	1.19078172381921e-08	5.94824840886091e-07	8.38256825477284e-06	4.21918218081611e-11	1.63109266304437e-05	5.52496731013989e-09	1.27962073123696e-08	1.34283466068252e-10	0.000325274081590482	1	1
scaffold_0023	1.26228061317894e-31	1.99054530909599e-27	5.78349620040948e-20	8.52552063135837e-24	2.42948393398243e-19	3.09331152690662e-45	2.0138027125727e-18	5.9386997635898e-32	2.42948393398243e-19	1.43970397215303e-24	1.18577832558221e-45	4.84960335718537e-11	2.24019475017436e-22	6.67436796393812e-18	5.41781661867248e-13	3.78164560396298e-20	2.22331640073657e-11	2.83272777718262e-09	9.4218730124428e-14	1.27942991654063e-29	1.51102282394731e-06	3.30459015387027e-14	1.51781705424143e-08	4.2102875285544e-23	2.37554594476167e-10	4.36207278599921e-09	9.76765247549653e-06	3.77216707921764e-16	2.89705317965044e-07	0.00134304682207058	1.17361824788058e-10	0.0545838437194643	0.000361139525029148	5.94981024675654e-10	3.2657828508697e-05
scaffold_0024	0.000103836478832843	0.00343305247829265	1.76300264301709e-05	2.98034126881016e-07	0.0102755677433235	2.91505727997135e-05	4.35371457901417e-05	2.11514118027214e-05	7.38683536236337e-05	7.84699131891079e-10	0.0107631167247307	1	4.32320454525418e-08	1	0.000120716994091098	1.70517966190419e-23	2.49916638127679e-05	4.66961271166543e-10	1	0.00881195969063588	0.0107631167247307	1	1	1.92621700061289e-06	1	1	1	1	1	1	0.00294309822680706	1	1.1544694497999e-05	1	1
