# Supplementary material for: Tracing animal genomic evolution with the chromosomal-level assembly of the freshwater sponge Ephydatia muelleri
Source: Nat Commun. 2020 Jul 27;11:3676. doi: 10.1038/s41467-020-17397-w (PMC7385117; doi:10.1038/s41467-020-17397-w)
Supplement: Supplementary file 8 — Supplementary Data 4 [file 41467_2020_17397_MOESM8_ESM.zip › Supplementary_Data_4_Synteny_analyses_plots_scripts/fishers_test_pvalue_csv/ephydatia_vs_trichoplax_ftest_pvalue.csv]

	scaffold_1	scaffold_2	scaffold_3	scaffold_5	scaffold_4	scaffold_6	scaffold_7	scaffold_8	scaffold_9	scaffold_10	scaffold_11	scaffold_12	scaffold_13	scaffold_14	scaffold_16	scaffold_15	scaffold_19	scaffold_17	scaffold_18	scaffold_21	scaffold_23	scaffold_22	scaffold_24	scaffold_27	scaffold_25	scaffold_26	scaffold_28	scaffold_33	scaffold_30	scaffold_31	scaffold_32
scaffold_0001	1.04994592924496e-139	1.55264540921887e-25	7.2388461555752e-37	2.91236415996185e-34	8.67511720078902e-110	6.29150737088834e-20	6.39276564269432e-16	1.80562773193564e-07	4.93596776475543e-08	1.15428400299949e-09	1.67172045080528e-08	1.98832690596351e-05	0.0015619126282407	0.00172208631485675	0.10890248810942	0.000191326712384578	0.0691932654523742	1	0.253123308821138	0.00913179562293587	1	2.91737825900482e-09	0.000359141564404407	1	1	0.300635512071255	1	0.144730931483452	5.0691845781966e-09	1	0.630765550520389
scaffold_0002	4.76601221227646e-13	1.98096903950852e-32	3.46957812267469e-75	6.2947258551272e-16	1.12342252451364e-65	2.78335666118482e-16	5.52896289363046e-08	3.50290579199228e-16	0.00112426205065091	1	2.79397507069061e-14	6.79140190786771e-15	0.000676947758182419	6.70502314479219e-14	1	1	1	0.178785419574823	0.00888635942682256	1	0.120160061008958	0.0427467169317423	2.47793100882521e-07	1	1	1	1	1	1	1	1
scaffold_0003	1.00595654918285e-80	1.6585463463345e-25	2.16470306477159e-06	1.89253915558099e-11	5.66721873945883e-13	1.05988812936501e-07	7.2570421111488e-05	5.86709290289942e-11	5.94894905302041e-09	5.34318138423454e-06	6.10702952465547e-15	7.96016311596464e-16	0.00227831169282738	0.0694548045794165	0.60931346380416	1	1	1	1	9.7626835629611e-05	0.00262669409939627	1	0.25026755735718	1	1	8.34844825572753e-15	0.194211717595078	0.0804831165256525	1	1	1
scaffold_0004	2.57196790251293e-19	8.19645508551373e-12	2.1980622806393e-171	1.01934667454131e-30	1.2100343542065e-23	3.69294572036964e-06	3.79264609934742e-21	2.78644039172039e-06	0.00242923948854758	0.000398782204029694	0.0781100633910713	8.19645508551373e-12	0.0510778562072832	0.0877583672227389	1	0.0829461990066909	0.159364249679209	9.76345328851339e-08	1	0.00406417670193835	0.0173070751637502	5.85581483852031e-05	1.0691748964889e-06	1	1	1	5.1712478897901e-09	0.0181655976373602	0.00133019331247918	1	1
scaffold_0005	3.21846577953365e-48	5.76022524315972e-31	5.29000685602476e-18	3.49436900819795e-41	9.20120074010231e-37	4.76862948204015e-16	8.11951433906107e-90	4.98178038787174e-06	2.65367585730564e-62	1.60754866177471e-07	0.00158819297102529	1.74620534219594e-16	1.96234367539419e-05	0.0257789908115921	1	0.00188628029516822	1	1	0.407529465448983	1.09067374033077e-62	0.395093013417051	1	0.0128853646535194	0.00165993799020765	1	1	1	1	1	1	0.305403583738749
scaffold_0006	1.70392209005657e-73	6.4954126275936e-33	1.9434858998941e-23	2.58783056030574e-13	8.56140343361928e-47	0.000267025067648286	1.02229751776733e-13	0.000518299768325495	5.76909866717333e-08	0.412199336171158	0.00555069519056024	6.21404924608118e-10	1	2.17088851743038e-08	0.212427319757714	0.00655453241596513	0.165152383975047	0.633229968019234	4.09289828341441e-05	1	1	1	0.00279537003084635	1	1	1	1	1	1	0.00221078046774388	0.0034101173779911
scaffold_0007	3.05971901762146e-17	2.53648202731873e-106	7.25704211114879e-05	2.39898730891597e-07	1.90843084261798e-22	1.07945444944021e-10	0.000763215098986204	0.00272355768179911	4.71141979172924e-05	3.14861010410367e-07	0.0697317457933925	2.20850359353257e-18	1	0.00343935051318607	9.5685577983943e-36	0.00307155402995084	0.142972890162725	1	3.82488570655406e-09	1	1	0.0018001895208171	0.0543964851249103	1	0.00128696810775759	0.0365803709295936	0.0410636671515095	1	1	1	1
scaffold_0008	1.58353888223182e-32	1.55355017184632e-10	6.10702952465546e-15	1.53251159761881e-31	3.35098121473418e-32	2.74598495934555e-191	1.78457990318309e-13	6.43638917778721e-10	0.000302412827913837	4.28184252966385e-19	1	1.55355017184632e-10	9.94448290012557e-08	0.0006965051884615	0.298110279702322	0.000590535330620583	0.0383420204121972	0.399235059101423	1	1	1	1	0.000241582444852092	1	0.00455953364785591	1	0.0781100633910712	0.0311086169432425	1	0.0946481789818108	1
scaffold_0009	1.68740072963187e-27	9.902541976104e-23	3.19724662901499e-246	1.59295365823566e-15	8.18190780454969e-22	1.24303365452627e-10	2.97003604565102e-33	3.26217168084664e-07	2.60487803250709e-14	0.0161505967613423	8.77065157900529e-09	2.12469058863592e-05	0.0729745678831328	1.15808816146381e-11	0.256790143377773	1.99116488884981e-50	0.00252577236931501	0.0106992150677667	1	1.45542376122298e-08	0.242438623633407	3.30576165582942e-16	0.0869418152069157	0.000523936631234561	1	0.0588019989184229	6.54637150777171e-05	1	1	1	1
scaffold_0010	3.85211797377863e-50	1.44893882150393e-14	4.98381824120332e-19	5.28611598245862e-07	1.83969034872812e-39	0.00259952200994042	4.64517840227872e-17	0.000113124601652427	2.73046590380797e-06	0.0507348063221911	1	2.55147268297855e-16	0.133285386672488	8.22829731716141e-28	0.0210617813078456	0.00211734772115246	1	1	0.420627093288268	0.00229785216571145	1	1	0.157772243080532	1	1	0.108101543288901	1	1	1	1	1
scaffold_0011	1.58353888223182e-32	8.59386380471867e-28	2.90151697348156e-12	9.93795644174396e-17	9.46443431642469e-18	9.34166036951246e-09	4.4002561151961e-142	2.06339292074713e-05	5.59653852953255e-85	2.84100010421989e-53	0.130815919938052	3.50290579199225e-16	0.000144972626201269	0.0006965051884615	1	0.000590535330620583	0.25863106892586	0.399235059101423	0.291674767237272	1	1	0.00634112629394545	2.26620140129727e-07	1	0.00455953364785591	1	0.0781100633910712	0.0311086169432425	1	1	0.0257570560408016
scaffold_0012	4.76601221227646e-13	3.04509026558061e-30	5.92449913447282e-103	3.49438527875872e-22	3.13195886138973e-11	1.72816863620593e-11	5.1264404270095e-10	3.51738972767498e-05	3.34488862039562e-07	0.0038287895726805	1	0.0207321085761221	0.0343338201851114	0.0593712962187315	0.000500600550286864	2.1822187704546e-29	0.000309792007442008	0.0184968323575985	0.00888635942682256	2.59155089637699e-10	1	0.0427467169317423	2.47793100882521e-07	7.95260934456047e-07	1	1	1	1	0.0326431294705245	0.0377070784243101	1
scaffold_0013	2.22502564874941e-21	2.21680736426805e-40	2.11446685975273e-18	2.40718061820078e-18	2.79672963887332e-28	6.02636239225912e-13	9.37396948165543e-19	1.19906429773529e-189	0.00296890031274247	0.00993375766849749	0.000144972626201269	1.00600171817175e-05	0.0565976417738577	0.00524152206680873	0.000132364528763306	1	0.175446771121121	3.50735162180544e-59	0.199329614535085	0.0943907133988472	1	0.00275403346697665	9.5713014688654e-69	1	1	0.0455273985007874	5.63309519604992e-50	1	1	0.00215575318970318	1
scaffold_0014	1.66635448480409e-36	6.95014048662062e-33	1.64509582208571e-10	3.1318656901278e-71	1.6031695911059e-26	1.22594782096352e-09	6.4803738573585e-08	0.0119421778650181	0.008590324895429	1	1	4.98519650832735e-05	0.00524152206680875	0.163743455822341	0.329526383269932	0.155133723129002	0.286783111723633	1	1	0.159449298098424	1.09629008405838e-09	1	1.26000910477361e-05	1	1	1	0.0877583672227388	1	1	2.81587413227215e-17	1
scaffold_0015	4.0085017521702e-77	7.36883440544317e-41	4.26479215307955e-29	5.46540826395099e-27	3.17035389711801e-13	3.45893493613774e-43	4.1339859757833e-52	1.39666911965082e-16	1.69872177929959e-116	9.01952420212019e-43	0.000628391368225945	1.3226190381224e-52	0.000132364528763306	0.0636965004195265	0.590877115225235	5.1442702499972e-06	0.179038118309649	1	0.581339488770377	0.0605967867636158	5.36255291354776e-24	1.9997054262961e-05	0.239597749984191	1	1	0.0158051421248046	0.185630067341993	0.0766901820412596	1	1	1
scaffold_0016	1.60664181277595e-34	0	6.23217733042309e-45	1.90173665446312e-40	3.36631489037822e-43	5.84527305029322e-18	1.68039518753903e-11	2.60262245838406e-05	1.23536259331285e-08	8.01871571130648e-06	0.0106957480191723	1.40897903672019e-08	0.0046846021684919	4.08132132241544e-05	1	3.28124798200756e-05	0.272841252697517	0.41871003743163	0.00704417249022284	0.000764782570647163	1	1	0.000288353760757022	1	1	0.00307155402995085	3.38252553010413e-11	1	1	0.100451278656537	1
scaffold_0017	3.75858489204517e-66	2.79014363759488e-37	2.50449300992825e-11	4.8464442620935e-05	1.34825238583076e-05	0.00719740619257905	4.58223163223755e-11	1.4685481027495e-06	0.000181058312652056	2.4972222010676e-11	5.91388231853954e-19	1.15661127699264e-05	1	4.11654084194076e-05	0.179038118309649	0.272841252697517	1	0.301162766483251	1	0.0451506673907169	0.0375132208874047	1	1.68775645450996e-08	0.0742006753846231	1	1	1	1	1	1	0.400979198271712
scaffold_0018	6.91598576393433e-107	1.5369880915625e-11	7.37960606476145e-21	7.63324360789311e-23	1.69465547774826e-201	6.96088590824547e-05	1.5684898365588e-05	1.96355074348003e-07	0.000126029821113192	0.00186568481752911	2.69830848622714e-05	2.72281189139835e-51	0.279980833762766	1.46733151227296e-21	0.146135962659972	1	0.00122473513794801	0.125407599666859	0.635257323362973	0.111982133435303	1	0.00966770060712293	0.0626616052735659	0.00890994123385484	0.291727686875449	1	0.255904815557767	1	1	0.303284577765593	1
scaffold_0019	2.59221360621684e-75	5.05305889192207e-31	5.57074737481542e-37	1.9871891698192e-22	7.4194766081345e-24	6.63490328099287e-141	2.97439584035587e-18	0.00596788447651434	0.000305662042239322	3.72829600119135e-13	0.0493131170112057	4.50948753551496e-78	0.0225853407932156	7.84640665152333e-05	0.0136692117893728	4.97891205304368e-11	1	0.361428305431231	0.212641036077677	0.00762268941162735	0.557175134089035	2.73019696096386e-53	1	1	0.0246662714766511	0.0150534524372606	4.18793827030585e-06	1	0.00160358577875404	1	1
scaffold_0020	1.63177845549497e-35	1.13366182510633e-313	1.37614049346839e-25	1.33024330479704e-14	2.73235130658589e-14	5.0370390702249e-11	7.32437071666576e-28	2.90793173976781e-05	2.15708794894045e-13	0.0263898894046206	2.90793173976781e-05	9.58280576480175e-18	7.71047607364823e-11	4.55798162044456e-05	7.7721833013406e-05	1	1	0.428211566300231	1.49926440055116e-13	0.000831321943346134	0.304618458692774	1	0.000313781079193397	1	1	1	0.00406417670193834	0.000689246112999959	0.0898838756142396	1	1
scaffold_0021	1.39002247554273e-72	2.67885665288299e-48	2.65042162903886e-49	2.04007274924784e-16	1.48327628171224e-67	2.42782090795613e-11	6.96757289351879e-17	0.00534892569801054	0.00333913608858135	0.00247817285347504	6.05687849204198e-17	0.00822924246081155	0.192234658748506	5.71441558501499e-22	0.0561249068091023	0.0512248107277003	1	0.343509975591732	0.557175134089035	0.0539602052272018	0.188627236656223	0.234290401963338	0.00269174173495856	0.0817802779843884	1	3.0420283349147e-12	2.854204413141e-24	1	1	1	3.60113064024848e-07
scaffold_0022	1.7395201377054e-26	6.06093049003989e-15	3.36946311875756e-23	1.85749613919165e-205	5.14595017878127e-22	1.56535657786188e-05	7.26629412912624e-20	2.65149365163734e-24	4.83118716231879e-06	0.0150232694159925	1	3.87980907573734e-09	5.49821222744314e-38	0.00798008130334322	1	0.113367008155427	4.58749366271954e-14	0.336845683142008	1	1	1	1	0.0837362276652197	4.43525596288574e-18	8.64696866101654e-10	1	0.0634567265097381	0.0251532069559644	1	1	1
scaffold_0023	1.80425161980259e-25	4.4738104325336e-23	5.40200340439373e-31	1.4879085536903e-199	5.33334016816814e-34	7.1894771956716e-07	9.61546111891079e-134	0.000241582444852092	1.94126776975655e-25	7.17837210747548e-08	0.102809203530246	4.69406479635691e-19	0.00254685700193053	3.9746518917395e-07	0.23959774998419	0.109081875066547	2.69930324563946e-39	0.325840603354174	1	1.13039741215643e-05	1	1	0.0805198563713723	1	1.88307799349867e-06	3.75147175432774e-05	1.0691748964889e-06	1	0.0642750255691442	0.00305475051743285	1
scaffold_0024	8.69934419297976e-09	1.00948917153508e-22	0.000197320793461902	5.40659624487163e-17	0.053350812652715	0.00400944528398508	0.000204388557815837	1	1	1	1	1	1	0.000934674050463183	0.00443949041074747	1	1	1	1	1	1	1	1	1	1	0.0184499324728073	1	1	1	0.0252914659154602	1
