# Supplementary material for: Tracing animal genomic evolution with the chromosomal-level assembly of the freshwater sponge Ephydatia muelleri
Source: Nat Commun. 2020 Jul 27;11:3676. doi: 10.1038/s41467-020-17397-w (PMC7385117; doi:10.1038/s41467-020-17397-w)
Supplement: Supplementary file 8 — Supplementary Data 4 [file 41467_2020_17397_MOESM8_ESM.zip › Supplementary_Data_4_Synteny_analyses_plots_scripts/fishers_test_pvalue_csv/eph_vs_nematostella_ftest_pvalue_g-random.csv]

	scaffold_1	scaffold_3	scaffold_2	scaffold_4	scaffold_5	scaffold_6	scaffold_7	scaffold_8	scaffold_9	scaffold_10	scaffold_11	scaffold_13	scaffold_12	scaffold_14	scaffold_15	scaffold_16	scaffold_17	scaffold_19	scaffold_22	scaffold_21	scaffold_20	scaffold_24	scaffold_23	scaffold_27	scaffold_26	scaffold_28	scaffold_25	scaffold_18	scaffold_30	scaffold_29	scaffold_31
scaffold_0001	5.02512735248951e-20	2.51161901993467e-21	1.8685479633573e-22	1.31246138402215e-15	7.25391413281475e-28	1.47538520353596e-19	4.73859397995711e-26	8.45942305524743e-19	1.33922933411993e-05	1.8685479633573e-22	3.19638870763884e-14	1.00679899678656e-27	0.00683927699071812	4.78821148621774e-08	8.11963088297475e-13	2.949496800192e-27	0.000297723878748845	2.15139823631142e-08	0.000149494771166389	2.96906871935634e-13	1.55381476683951e-09	2.5158454962154e-15	2.21186228763939e-07	0.000297723878748845	0.000167575182386447	7.6893538416765e-06	7.46767902560383e-10	8.11963088297475e-13	1.23634944954588e-14	0.0203877185196418	1.11157638760104e-07
scaffold_0002	6.91839235664348e-09	2.16413305050207e-06	2.24427542354281e-21	4.03603202037738e-12	3.06474763714794e-15	2.01410539076685e-14	5.39518101661063e-18	2.64875412112181e-17	1.1857626251554e-08	0.0116815525838546	2.16282079530464e-18	3.08978385267697e-14	2.57036846362564e-17	9.21390325955169e-16	1.1857626251554e-08	5.55729654239874e-08	2.55087777701016e-09	0.0232491675440332	2.99771853481973e-05	0.0116815525838546	7.75745588215413e-07	1.70724543288425e-10	1.35506702146449e-06	5.98567251882198e-05	0.000893136476878858	9.95987048287389e-05	6.34144439812238e-06	0.000149154659138315	9.21132158097698e-13	0.00877188100166771	9.95987048287389e-05
scaffold_0003	7.6893538416765e-06	2.64875412112179e-17	2.14309843556708e-22	0.000132668365491087	4.65547756363493e-16	3.06474763714796e-15	5.9767745715685e-21	4.75208481044243e-05	7.12115765140827e-05	2.77662436116378e-07	0.0116815525838546	1.10419643631062e-12	3.89449767216008e-18	0.00585364456674344	4.85374918854052e-07	1.55217486494835e-08	0.00585364456674344	1.36796394577731e-12	0.00390529306172971	1.6539942307905e-09	1.02806981143308e-11	4.76604441190826e-06	7.12115765140827e-05	7.0968652358177e-10	6.25449763147421e-06	2.77662436116378e-07	0.0174837995988748	3.30410964144449e-09	3.30410964144449e-09	1	2.77662436116378e-07
scaffold_0004	2.32297072641417e-10	3.54339225767993e-08	0.000132668365491087	6.92073344688277e-10	5.97677457156846e-21	3.78419133885516e-10	6.92073344688277e-10	9.88908444259077e-09	0.000198613540079997	1.16233796249976e-06	4.03603202037739e-12	9.09849774168758e-12	5.85017768086524e-08	4.24813690598197e-09	1	0.00047388190208715	4.24813690598197e-09	0.0270776862405779	3.99565419451099e-05	9.88908444259077e-09	1	0.00341963849535907	0.0169981547729938	0.0102288552089166	1	0.000132668365491087	1.91850432547418e-09	0.000198613540079997	0.0169981547729938	5.82449401073244e-07	0.0136184824171052
scaffold_0005	7.6893538416765e-06	5.94042116696462e-09	3.40469072973057e-18	6.63177446020446e-15	1.83841785237852e-24	7.75745588215414e-07	9.8890844425908e-09	0.0077991364560453	3.30410964144449e-09	0.0077991364560453	9.95987048287385e-05	5.56547665114866e-08	1.39289944782506e-08	1.3898400738685e-07	2.31033290608613e-11	1.44689259787534e-10	2.85404075872891e-05	1	1.10419643631062e-12	4.65547756363493e-16	0.0077991364560453	4.74234842467847e-11	0.00974177152906333	0.00585364456674344	1.12357609626483e-09	2.77662436116378e-07	1	3.30410964144449e-09	0.00974177152906333	2.85404075872891e-05	1.6539942307905e-09
scaffold_0006	6.91839235664348e-09	0.000208476265530629	3.69225273610755e-13	4.35457229528494e-14	4.61502220436423e-11	2.05707973611266e-16	3.78419133885517e-10	3.69225273610755e-13	1.35506702146449e-06	1	0.0174795464699708	1	8.29158496130678e-13	2.55087777701016e-09	1	6.47397129870269e-10	2.55087777701016e-09	1	2.99771853481973e-05	7.75745588215413e-07	1	0.00293111871030777	0.000149154659138315	0.00877188100166771	0.000893136476878858	0.0116815525838546	0.000444553903651972	0.000149154659138315	1.0362671871052e-10	5.98567251882198e-05	0.0116815525838546
scaffold_0007	2.32297072641417e-10	3.24024763179011e-06	0.000132668365491087	5.89179776777153e-08	7.37522862215928e-13	0.000277515343685053	5.89179776777153e-08	1.16233796249976e-06	2.02961872784107e-06	1.16233796249976e-06	3.54339225767993e-08	1.41937169102896e-09	5.85017768086524e-08	4.24813690598197e-09	1.89672828512791e-10	6.91286757445659e-06	5.82449401073244e-07	0.0270776862405779	2.33492931461878e-07	8.45053609766818e-11	1.16233796249976e-06	0.00341963849535907	0.000198613540079997	5.82449401073244e-07	0.00118619755487296	1.16233796249976e-06	0.0304177824624101	0.0169981547729938	0.000198613540079997	0.0102288552089166	0.000132668365491087
scaffold_0008	7.6893538416765e-06	5.94042116696462e-09	2.77662436116378e-07	7.3752286221593e-13	1.02806981143308e-11	7.75745588215414e-07	1.16233796249976e-06	1	1	4.75208481044243e-05	9.95987048287385e-05	2.36839684869375e-10	1.39289944782506e-08	1.3898400738685e-07	4.85374918854052e-07	1.55217486494835e-08	2.85404075872891e-05	0.0155525638241305	1.42841633937749e-05	4.75208481044243e-05	0.0077991364560453	0.00195407914020518	4.85374918854052e-07	1	0.000428645496399506	1	1	0.00974177152906333	1	1	0.0077991364560453
scaffold_0009	2.21186228763938e-07	9.21132158097705e-13	1.68040687764758e-13	1.8468981516286e-16	4.85374918854053e-07	1.0362671871052e-10	1.89672828512792e-10	1.2786165444873e-15	6.59788839858568e-09	0.00974177152906332	1.35506702146449e-06	1.4050353737831e-14	2.01055435123779e-15	2.43043688993432e-07	6.59788839858568e-09	0.0194074730210992	4.27827024224927e-05	0.0194074730210992	2.14192601696873e-05	0.00974177152906332	3.30410964144449e-09	9.48469684935699e-11	1	4.27827024224927e-05	0.000640456369378237	4.85374918854053e-07	0.0218120647988797	6.59788839858568e-09	0.0121653110015815	0.00731347768779081	1.68040687764758e-13
scaffold_0010	7.6893538416765e-06	7.75745588215414e-07	4.75208481044243e-05	9.8890844425908e-09	2.77662436116378e-07	4.61502220436425e-11	6.63177446020446e-15	2.77662436116378e-07	1	0.0077991364560453	0.0116815525838546	1.10419643631062e-12	4.76604441190826e-06	7.0968652358177e-10	0.00974177152906333	0.000170406711360684	7.0968652358177e-10	0.0155525638241305	5.56547665114866e-08	4.75208481044243e-05	4.75208481044243e-05	4.76604441190826e-06	7.12115765140827e-05	2.85404075872891e-05	8.5103011272722e-08	4.75208481044243e-05	1	7.12115765140827e-05	4.85374918854052e-07	2.85404075872891e-05	1.6539942307905e-09
scaffold_0011	6.91839235664348e-09	2.1302006396346e-08	0.0116815525838546	3.54339225767993e-08	7.75745588215413e-07	2.16413305050207e-06	0.000277515343685054	3.69225273610755e-13	0.0145841030902163	0.0116815525838546	0.000208476265530629	3.08978385267697e-14	1.00086932650073e-05	0.00877188100166771	0.0145841030902163	4.6204357260082e-06	5.98567251882198e-05	1	0.0058550743739139	9.95987048287389e-05	9.95987048287389e-05	1.00086932650073e-05	1	0.00877188100166771	1.73589611917235e-05	0.0116815525838546	6.34144439812238e-06	1.1857626251554e-08	1.1857626251554e-08	0.00877188100166771	9.95987048287389e-05
scaffold_0012	0.0136350981647797	1.55719084949333e-07	5.56547665114862e-08	3.99565419451098e-05	1.42841633937748e-05	0.0058550743739139	2.33492931461878e-07	2.36839684869375e-10	0.00488042248604519	0.0039052930617297	2.99771853481973e-05	1.01648475158809e-20	6.77478346382641e-12	8.57329200465491e-06	9.73601347442173e-08	1.14667276782882e-13	8.57329200465491e-06	1	0.0019536016037584	1	5.56547665114862e-08	1	9.73601347442173e-08	0.00292968610096744	1.26196825998287e-06	5.56547665114862e-08	0.00877616481883936	0.00488042248604519	2.14192601696873e-05	0.00292968610096744	1
scaffold_0013	1	1.70724543288426e-10	0.00195407914020518	8.84643914544635e-15	1.84257443584595e-13	1.70724543288426e-10	5.85017768086524e-08	4.76604441190824e-06	0.00244259892525647	4.76604441190824e-06	1	1.12991672262187e-21	4.76604441190825e-07	0.00146555935515388	0.00244259892525647	1.64291012701147e-14	0.00146555935515388	1	1.42981332357247e-06	1	0.00195407914020518	0.000488519785051295	1	1	0.00635075720566683	4.76604441190824e-06	0.00439667806546165	7.14906661786238e-06	0.00244259892525647	1	0.00195407914020518
scaffold_0014	0.000297723878748846	1.73416058151658e-11	1.3898400738685e-07	5.82449401073245e-07	2.85404075872891e-05	1	2.46459410742364e-13	1.3898400738685e-07	2.43043688993432e-07	2.85404075872891e-05	5.98567251882199e-05	4.14242191766099e-13	6.90965413442237e-14	0.00439238093798314	4.27827024224928e-05	0.00010247768879541	0.00439238093798314	0.0116844010100799	1	2.85404075872891e-05	0.00585364456674344	2.03243503914792e-11	2.43043688993432e-07	6.95429733240471e-08	4.23407586547041e-10	2.85404075872891e-05	0.000128013507020775	5.61074285707062e-14	8.67786924601454e-12	1	0.00585364456674344
scaffold_0015	2.21186228763938e-07	0.000149154659138314	3.30410964144449e-09	0.0169981547729938	3.30410964144449e-09	1.0362671871052e-10	2.02961872784106e-06	4.85374918854053e-07	0.0121653110015815	4.85374918854053e-07	1.35506702146449e-06	3.89406487206274e-21	9.48469684935699e-11	2.43043688993432e-07	0.0121653110015815	3.40989427660422e-12	2.43043688993432e-07	1	2.14192601696873e-05	7.12115765140824e-05	1	1	0.000106678126872964	8.67786924601454e-12	0.0313833062545611	7.12115765140824e-05	0.00031836812024567	0.0121653110015815	4.19398626745932e-13	0.00731347768779081	0.00974177152906332
scaffold_0016	8.3045221286896e-12	0.00035622385526756	1.65865506481485e-06	1.18351170768634e-09	1.65865506481485e-06	6.47397129870269e-10	0.0270776862405778	1.65865506481485e-06	2.89520060823559e-06	1.65865506481485e-06	0.0232491675440332	2.22956834304264e-09	0.00390815828041036	0.00010247768879541	0.000255027197518624	2.02309231609594e-09	1	0.0308930678631638	0.00780294554031098	1	0.000170406711360684	0.00390815828041036	0.0194074730210992	0.00010247768879541	0.00151915530793521	0.0155525638241305	1	0.000255027197518624	2.89520060823559e-06	1	0.0155525638241305
scaffold_0017	0.000297723878748846	5.98567251882199e-05	2.24617687044061e-14	2.46459410742364e-13	3.85997268684858e-12	5.98567251882199e-05	0.0102288552089166	0.00585364456674344	1	7.09686523581772e-10	3.88584695733596e-07	2.7837585155996e-08	0.00146555935515388	1	0.00731347768779081	1	1.71354122324777e-05	1	8.57329200465491e-06	2.85404075872891e-05	1.3898400738685e-07	0.00146555935515388	0.00731347768779081	1.71354122324777e-05	0.000258196116726857	2.85404075872891e-05	1	4.27827024224928e-05	0.00731347768779081	1.71354122324777e-05	0.00585364456674344
scaffold_0018	8.3045221286896e-12	5.55729654239874e-08	0.0155525638241305	1.49157363737622e-11	1.44689259787534e-10	4.62043572600821e-06	1.49157363737622e-11	1.55217486494835e-08	0.0194074730210992	1.44689259787534e-10	0.00035622385526756	1.55910687812503e-11	1.71577598828697e-05	0.0116844010100799	0.000255027197518624	0.000607887063272027	6.6704191815092e-09	0.0308930678631638	0.00780294554031098	1	0.0155525638241305	0.00390815828041036	0.000255027197518624	8.31459894289691e-07	0.0497742695602571	0.0155525638241305	0.000758125570269558	1	0.000255027197518624	0.0116844010100799	0.0155525638241305
scaffold_0019	0.0136350981647797	2.99771853481973e-05	0.0039052930617297	6.17697976606226e-14	1.42841633937748e-05	4.96483928780689e-12	2.33492931461878e-07	0.0039052930617297	0.00488042248604519	0.0039052930617297	2.99771853481973e-05	4.28804298652243e-06	2.78579889565012e-09	2.7837585155996e-08	2.14192601696873e-05	0.00780294554031099	8.57329200465491e-06	0.00780294554031099	0.0019536016037584	0.0039052930617297	1.42841633937748e-05	1.42981332357247e-06	9.73601347442173e-08	1	0.0126642665684852	1.42841633937748e-05	1	4.73494212162383e-10	2.48343081280118e-12	0.00292968610096744	1
scaffold_0020	7.6893538416765e-06	7.75745588215414e-07	3.40469072973057e-18	7.3752286221593e-13	1.02806981143308e-11	3.69225273610756e-13	8.45053609766824e-11	1.6539942307905e-09	7.12115765140827e-05	4.75208481044243e-05	7.75745588215414e-07	2.36839684869375e-10	1.39289944782506e-08	0.00585364456674344	7.12115765140827e-05	1.65865506481485e-06	2.85404075872891e-05	1	1.42841633937749e-05	0.0077991364560453	0.0077991364560453	1	0.00974177152906333	2.85404075872891e-05	6.25449763147421e-06	2.77662436116378e-07	0.0174837995988748	0.00974177152906333	7.12115765140827e-05	2.85404075872891e-05	0.0077991364560453
scaffold_0021	7.6893538416765e-06	7.75745588215414e-07	4.75208481044243e-05	8.45053609766824e-11	0.0077991364560453	5.94042116696462e-09	9.8890844425908e-09	1	4.85374918854052e-07	2.77662436116378e-07	9.95987048287385e-05	1	1	1	7.12115765140827e-05	0.0155525638241305	0.00585364456674344	1	5.56547665114866e-08	4.75208481044243e-05	0.0077991364560453	1	4.85374918854052e-07	2.85404075872891e-05	1.12357609626483e-09	0.0077991364560453	0.0174837995988748	0.00974177152906333	7.12115765140827e-05	0.00585364456674344	1
scaffold_0022	1	1.70724543288426e-10	1.84257443584595e-13	5.85017768086524e-08	4.74234842467847e-11	2.57036846362566e-17	1.52012390957292e-12	1.39289944782505e-08	0.00244259892525647	4.76604441190824e-06	1.00086932650073e-05	1.42981332357247e-06	6.96449723912529e-10	2.85962664714495e-06	0.00244259892525647	0.00390815828041036	2.85962664714495e-06	8.35739668695036e-08	1.42981332357247e-06	1	0.00195407914020518	4.76604441190825e-07	9.48469684935696e-11	0.00146555935515388	3.16884624380201e-07	1	2.14471998535871e-05	0.00244259892525647	9.48469684935696e-11	2.85962664714495e-06	4.76604441190824e-06
scaffold_0023	2.21186228763938e-07	1.1857626251554e-08	0.00974177152906332	1.97317934874068e-08	7.12115765140824e-05	0.0145841030902163	2.02961872784106e-06	7.12115765140824e-05	0.0121653110015815	7.12115765140824e-05	1	4.73494212162385e-10	7.14906661786238e-06	2.43043688993432e-07	8.4816076737155e-07	0.000255027197518623	0.00731347768779081	0.000255027197518623	2.14192601696873e-05	1	1	1	8.4816076737155e-07	4.27827024224927e-05	1.69408068762134e-07	0.00974177152906332	1	0.0121653110015815	5.18978717103302e-11	1	7.12115765140824e-05
scaffold_0024	0.000297723878748846	5.98567251882199e-05	2.85404075872891e-05	0.0102288552089166	2.85404075872891e-05	0.00877188100166769	1	1	0.00731347768779081	0.00585364456674344	0.00877188100166769	1	1	1.71354122324777e-05	1	0.0116844010100799	1.71354122324777e-05	0.0116844010100799	1	0.00585364456674344	0.00585364456674344	1	0.00731347768779081	6.95429733240471e-08	1	1	1	1	4.27827024224928e-05	1	1
