# Supplementary material for: Tracing animal genomic evolution with the chromosomal-level assembly of the freshwater sponge Ephydatia muelleri
Source: Nat Commun. 2020 Jul 27;11:3676. doi: 10.1038/s41467-020-17397-w (PMC7385117; doi:10.1038/s41467-020-17397-w)
Supplement: Supplementary file 8 — Supplementary Data 4 [file 41467_2020_17397_MOESM8_ESM.zip › Supplementary_Data_4_Synteny_analyses_plots_scripts/emu_vs_animals_raw_data/prots_vs_Brafl2-AUG_scaffold2D.tab]

s1	scaffold_0001	1	34737626	0.107673	34737626	0.107673	-
s1	scaffold_0002	2	18036862	0.055907	52774488	0.163581	-
s1	scaffold_0003	3	16756708	0.051939	69531196	0.215520	-
s1	scaffold_0004	4	14242454	0.044146	83773650	0.259666	-
s1	scaffold_0005	5	14008563	0.043421	97782213	0.303087	-
s1	scaffold_0006	6	13980526	0.043334	111762739	0.346421	-
s1	scaffold_0007	7	12614931	0.039101	124377670	0.385523	-
s1	scaffold_0008	8	11012714	0.034135	135390384	0.419658	-
s1	scaffold_0009	9	10784955	0.033429	146175339	0.453087	-
s1	scaffold_0010	10	9915261	0.030733	156090600	0.483821	-
s1	scaffold_0011	11	9883643	0.030635	165974243	0.514456	-
s1	scaffold_0012	12	9758457	0.030247	175732700	0.544704	-
s1	scaffold_0013	13	8891648	0.027561	184624348	0.572264	-
s1	scaffold_0014	14	8794683	0.027260	193419031	0.599524	-
s1	scaffold_0015	15	8607055	0.026679	202026086	0.626203	-
s1	scaffold_0016	16	8588065	0.026620	210614151	0.652823	-
s1	scaffold_0017	17	8481849	0.026290	219096000	0.679113	-
s1	scaffold_0018	18	8298555	0.025722	227394555	0.704835	-
s1	scaffold_0019	19	8000469	0.024798	235395024	0.729634	-
s1	scaffold_0020	20	7973121	0.024714	243368145	0.754347	-
s1	scaffold_0021	21	7819413	0.024237	251187558	0.778585	-
s1	scaffold_0022	22	7592457	0.023534	258780015	0.802118	-
s1	scaffold_0023	23	6309599	0.019557	265089614	0.821676	-
s1	scaffold_0024	24	4976343	0.015425	270065957	0.837100	-
s1	scaffold_0025	25	1223551	0.003793	271289508	0.840893	-
s1	scaffold_0026	26	650570	0.002017	271940078	0.842909	-
s1	scaffold_0027	27	602316	0.001867	272542394	0.844776	-
s1	scaffold_0028	28	575373	0.001783	273117767	0.846560	-
s1	scaffold_0029	29	566734	0.001757	273684501	0.848316	-
s1	scaffold_0030	30	506525	0.001570	274191026	0.849887	-
s1	scaffold_0031	31	430008	0.001333	274621034	0.851219	-
s1	scaffold_0032	32	429205	0.001330	275050239	0.852550	-
s1	scaffold_0033	33	422694	0.001310	275472933	0.853860	-
s1	scaffold_0034	34	416018	0.001289	275888951	0.855149	-
s1	scaffold_0035	35	373449	0.001158	276262400	0.856307	-
s1	scaffold_0036	36	373358	0.001157	276635758	0.857464	-
s1	scaffold_0037	37	367806	0.001140	277003564	0.858604	-
s1	scaffold_0038	38	331391	0.001027	277334955	0.859631	-
s1	scaffold_0039	39	329609	0.001022	277664564	0.860653	-
s1	scaffold_0040	40	317476	0.000984	277982040	0.861637	-
s1	scaffold_0041	41	315232	0.000977	278297272	0.862614	-
s1	scaffold_0042	42	302254	0.000937	278599526	0.863551	-
s1	scaffold_0043	43	296435	0.000919	278895961	0.864470	-
s1	scaffold_0044	44	282686	0.000876	279178647	0.865346	-
s1	scaffold_0045	45	274350	0.000850	279452997	0.866197	-
s1	scaffold_0046	46	271530	0.000842	279724527	0.867038	-
s1	scaffold_0047	47	264477	0.000820	279989004	0.867858	-
s1	scaffold_0048	48	263819	0.000818	280252823	0.868676	-
s1	scaffold_0049	49	236984	0.000735	280489807	0.869410	-
s1	scaffold_0050	50	227287	0.000705	280717094	0.870115	-
s1	scaffold_0051	51	208083	0.000645	280925177	0.870760	-
s1	scaffold_0052	52	207197	0.000642	281132374	0.871402	-
s1	scaffold_0053	53	205481	0.000637	281337855	0.872039	-
s1	scaffold_0054	54	202857	0.000629	281540712	0.872668	-
s1	scaffold_0055	55	202502	0.000628	281743214	0.873295	-
s1	scaffold_0056	56	200934	0.000623	281944148	0.873918	-
s1	scaffold_0057	57	197419	0.000612	282141567	0.874530	-
s1	scaffold_0058	58	196740	0.000610	282338307	0.875140	-
s1	scaffold_0059	59	189648	0.000588	282527955	0.875728	-
s1	scaffold_0060	60	189481	0.000587	282717436	0.876315	-
s1	scaffold_0061	61	186161	0.000577	282903597	0.876892	-
s1	scaffold_0062	62	176848	0.000548	283080445	0.877440	-
s1	scaffold_0063	63	176577	0.000547	283257022	0.877988	-
s1	scaffold_0064	64	176185	0.000546	283433207	0.878534	-
s1	scaffold_0065	65	174171	0.000540	283607378	0.879074	-
s1	scaffold_0066	66	171524	0.000532	283778902	0.879605	-
s1	scaffold_0067	67	171067	0.000530	283949969	0.880135	-
s1	scaffold_0068	68	163836	0.000508	284113805	0.880643	-
s1	scaffold_0069	69	159499	0.000494	284273304	0.881138	-
s1	scaffold_0070	70	159342	0.000494	284432646	0.881632	-
s1	scaffold_0071	71	154750	0.000480	284587396	0.882111	-
s1	scaffold_0072	72	152809	0.000474	284740205	0.882585	-
s1	scaffold_0073	73	151953	0.000471	284892158	0.883056	-
s1	scaffold_0074	74	148190	0.000459	285040348	0.883515	-
s1	scaffold_0075	75	144120	0.000447	285184468	0.883962	-
s1	scaffold_0076	76	143694	0.000445	285328162	0.884407	-
s1	scaffold_0077	77	143684	0.000445	285471846	0.884853	-
s1	scaffold_0078	78	141423	0.000438	285613269	0.885291	-
s1	scaffold_0079	79	139408	0.000432	285752677	0.885723	-
s1	scaffold_0080	80	139377	0.000432	285892054	0.886155	-
s1	scaffold_0081	81	137391	0.000426	286029445	0.886581	-
s1	scaffold_0082	82	135136	0.000419	286164581	0.887000	-
s1	scaffold_0083	83	135060	0.000419	286299641	0.887419	-
s1	scaffold_0084	84	133632	0.000414	286433273	0.887833	-
s1	scaffold_0085	85	130122	0.000403	286563395	0.888236	-
s1	scaffold_0086	86	128997	0.000400	286692392	0.888636	-
s1	scaffold_0087	87	126473	0.000392	286818865	0.889028	-
s1	scaffold_0088	88	125524	0.000389	286944389	0.889417	-
s1	scaffold_0089	89	124927	0.000387	287069316	0.889804	-
s1	scaffold_0090	90	123959	0.000384	287193275	0.890188	-
s1	scaffold_0091	91	122596	0.000380	287315871	0.890568	-
s1	scaffold_0092	92	122468	0.000380	287438339	0.890948	-
s1	scaffold_0093	93	120091	0.000372	287558430	0.891320	-
s1	scaffold_0094	94	117366	0.000364	287675796	0.891684	-
s1	scaffold_0095	95	116455	0.000361	287792251	0.892045	-
s1	scaffold_0096	96	115272	0.000357	287907523	0.892402	-
s1	scaffold_0097	97	114998	0.000356	288022521	0.892759	-
s1	scaffold_0098	98	114967	0.000356	288137488	0.893115	-
s1	scaffold_0099	99	114048	0.000354	288251536	0.893469	-
s1	scaffold_0100	100	111511	0.000346	288363047	0.893814	-
s1	scaffold_0101	101	111305	0.000345	288474352	0.894159	-
s1	scaffold_0102	102	111157	0.000345	288585509	0.894504	-
s1	scaffold_0103	103	109620	0.000340	288695129	0.894844	-
s1	scaffold_0104	104	108126	0.000335	288803255	0.895179	-
s1	scaffold_0105	105	107064	0.000332	288910319	0.895511	-
s1	scaffold_0106	106	107062	0.000332	289017381	0.895842	-
s1	scaffold_0107	107	106508	0.000330	289123889	0.896173	-
s1	scaffold_0108	108	105029	0.000326	289228918	0.896498	-
s1	scaffold_0109	109	103621	0.000321	289332539	0.896819	-
s1	scaffold_0110	110	102305	0.000317	289434844	0.897136	-
s1	scaffold_0111	111	102171	0.000317	289537015	0.897453	-
s1	scaffold_0112	112	101406	0.000314	289638421	0.897767	-
s1	scaffold_0113	113	100610	0.000312	289739031	0.898079	-
s1	scaffold_0114	114	100035	0.000310	289839066	0.898389	-
s1	scaffold_0115	115	99647	0.000309	289938713	0.898698	-
s1	scaffold_0116	116	99210	0.000308	290037923	0.899006	-
s1	scaffold_0117	117	98870	0.000306	290136793	0.899312	-
s1	scaffold_0118	118	98442	0.000305	290235235	0.899617	-
s1	scaffold_0119	119	96536	0.000299	290331771	0.899917	-
s1	scaffold_0120	120	96291	0.000298	290428062	0.900215	-
s1	scaffold_0121	121	96282	0.000298	290524344	0.900514	-
s1	scaffold_0122	122	94788	0.000294	290619132	0.900807	-
s1	scaffold_0123	123	94750	0.000294	290713882	0.901101	-
s1	scaffold_0124	124	94691	0.000294	290808573	0.901395	-
s1	scaffold_0125	125	94413	0.000293	290902986	0.901687	-
s1	scaffold_0126	126	93549	0.000290	290996535	0.901977	-
s1	scaffold_0127	127	93004	0.000288	291089539	0.902265	-
s1	scaffold_0128	128	91982	0.000285	291181521	0.902550	-
s1	scaffold_0129	129	91250	0.000283	291272771	0.902833	-
s1	scaffold_0130	130	89436	0.000277	291362207	0.903111	-
s1	scaffold_0131	131	89368	0.000277	291451575	0.903388	-
s1	scaffold_0132	132	89250	0.000277	291540825	0.903664	-
s1	scaffold_0133	133	88841	0.000275	291629666	0.903940	-
s1	scaffold_0134	134	88621	0.000275	291718287	0.904214	-
s1	scaffold_0135	135	87460	0.000271	291805747	0.904485	-
s1	scaffold_0136	136	87007	0.000270	291892754	0.904755	-
s1	scaffold_0137	137	86015	0.000267	291978769	0.905022	-
s1	scaffold_0138	138	85513	0.000265	292064282	0.905287	-
s1	scaffold_0139	139	83108	0.000258	292147390	0.905544	-
s1	scaffold_0140	140	82398	0.000255	292229788	0.905800	-
s1	scaffold_0141	141	81465	0.000253	292311253	0.906052	-
s1	scaffold_0142	142	81184	0.000252	292392437	0.906304	-
s1	scaffold_0143	143	80521	0.000250	292472958	0.906553	-
s1	scaffold_0144	144	80140	0.000248	292553098	0.906802	-
s1	scaffold_0145	145	79863	0.000248	292632961	0.907049	-
s1	scaffold_0146	146	78301	0.000243	292711262	0.907292	-
s1	scaffold_0147	147	78106	0.000242	292789368	0.907534	-
s1	scaffold_0148	148	78052	0.000242	292867420	0.907776	-
s1	scaffold_0149	149	77931	0.000242	292945351	0.908018	-
s1	scaffold_0150	150	76042	0.000236	293021393	0.908253	-
s1	scaffold_0151	151	75703	0.000235	293097096	0.908488	-
s1	scaffold_0152	152	75627	0.000234	293172723	0.908722	-
s1	scaffold_0153	153	75479	0.000234	293248202	0.908956	-
s1	scaffold_0154	154	75116	0.000233	293323318	0.909189	-
s1	scaffold_0155	155	74099	0.000230	293397417	0.909419	-
s1	scaffold_0156	156	73669	0.000228	293471086	0.909647	-
s1	scaffold_0157	157	73662	0.000228	293544748	0.909876	-
s1	scaffold_0158	158	73104	0.000227	293617852	0.910102	-
s1	scaffold_0159	159	72439	0.000225	293690291	0.910327	-
s1	scaffold_0160	160	71901	0.000223	293762192	0.910550	-
s1	scaffold_0161	161	71014	0.000220	293833206	0.910770	-
s1	scaffold_0162	162	70521	0.000219	293903727	0.910988	-
s1	scaffold_0163	163	69523	0.000215	293973250	0.911204	-
s1	scaffold_0164	164	69002	0.000214	294042252	0.911418	-
s1	scaffold_0165	165	68846	0.000213	294111098	0.911631	-
s1	scaffold_0166	166	68417	0.000212	294179515	0.911843	-
s1	scaffold_0167	167	68066	0.000211	294247581	0.912054	-
s1	scaffold_0168	168	67496	0.000209	294315077	0.912263	-
s1	scaffold_0169	169	67412	0.000209	294382489	0.912472	-
s1	scaffold_0170	170	67343	0.000209	294449832	0.912681	-
s1	scaffold_0171	171	67153	0.000208	294516985	0.912889	-
s1	scaffold_0172	172	67089	0.000208	294584074	0.913097	-
s1	scaffold_0173	173	66476	0.000206	294650550	0.913303	-
s1	scaffold_0174	174	66319	0.000206	294716869	0.913509	-
s1	scaffold_0175	175	66257	0.000205	294783126	0.913714	-
s1	scaffold_0176	176	65430	0.000203	294848556	0.913917	-
s1	scaffold_0177	177	65120	0.000202	294913676	0.914119	-
s1	scaffold_0178	178	65102	0.000202	294978778	0.914321	-
s1	scaffold_0179	179	64847	0.000201	295043625	0.914522	-
s1	scaffold_0180	180	64668	0.000200	295108293	0.914722	-
s1	scaffold_0181	181	64061	0.000199	295172354	0.914921	-
s1	scaffold_0182	182	63980	0.000198	295236334	0.915119	-
s1	scaffold_0183	183	63799	0.000198	295300133	0.915317	-
s1	scaffold_0184	184	63465	0.000197	295363598	0.915513	-
s1	scaffold_0185	185	62908	0.000195	295426506	0.915708	-
s1	scaffold_0186	186	62616	0.000194	295489122	0.915902	-
s1	scaffold_0187	187	61965	0.000192	295551087	0.916094	-
s1	scaffold_0188	188	61332	0.000190	295612419	0.916285	-
s1	scaffold_0189	189	61305	0.000190	295673724	0.916475	-
s1	scaffold_0190	190	61010	0.000189	295734734	0.916664	-
s1	scaffold_0191	191	60792	0.000188	295795526	0.916852	-
s1	scaffold_0192	192	60658	0.000188	295856184	0.917040	-
s1	scaffold_0193	193	60610	0.000188	295916794	0.917228	-
s1	scaffold_0194	194	60244	0.000187	295977038	0.917415	-
s1	scaffold_0195	195	60147	0.000186	296037185	0.917601	-
s1	scaffold_0196	196	60037	0.000186	296097222	0.917787	-
s1	scaffold_0197	197	59229	0.000184	296156451	0.917971	-
s1	scaffold_0198	198	59018	0.000183	296215469	0.918154	-
s1	scaffold_0199	199	59011	0.000183	296274480	0.918337	-
s1	scaffold_0200	200	58746	0.000182	296333226	0.918519	-
s1	scaffold_0201	201	58615	0.000182	296391841	0.918700	-
s1	scaffold_0202	202	58452	0.000181	296450293	0.918882	-
s1	scaffold_0203	203	58368	0.000181	296508661	0.919063	-
s1	scaffold_0204	204	58187	0.000180	296566848	0.919243	-
s1	scaffold_0205	205	58020	0.000180	296624868	0.919423	-
s1	scaffold_0206	206	57734	0.000179	296682602	0.919602	-
s1	scaffold_0207	207	57669	0.000179	296740271	0.919780	-
s1	scaffold_0208	208	57564	0.000178	296797835	0.919959	-
s1	scaffold_0209	209	57525	0.000178	296855360	0.920137	-
s1	scaffold_0210	210	57269	0.000178	296912629	0.920315	-
s1	scaffold_0211	211	56880	0.000176	296969509	0.920491	-
s1	scaffold_0212	212	56817	0.000176	297026326	0.920667	-
s1	scaffold_0213	213	56496	0.000175	297082822	0.920842	-
s1	scaffold_0214	214	56390	0.000175	297139212	0.921017	-
s1	scaffold_0215	215	56358	0.000175	297195570	0.921192	-
s1	scaffold_0216	216	56266	0.000174	297251836	0.921366	-
s1	scaffold_0217	217	56203	0.000174	297308039	0.921540	-
s1	scaffold_0218	218	55700	0.000173	297363739	0.921713	-
s1	scaffold_0219	219	55689	0.000173	297419428	0.921886	-
s1	scaffold_0220	220	55600	0.000172	297475028	0.922058	-
s1	scaffold_0221	221	55209	0.000171	297530237	0.922229	-
s1	scaffold_0222	222	55201	0.000171	297585438	0.922400	-
s1	scaffold_0223	223	54874	0.000170	297640312	0.922570	-
s1	scaffold_0224	224	54534	0.000169	297694846	0.922739	-
s1	scaffold_0225	225	54453	0.000169	297749299	0.922908	-
s1	scaffold_0226	226	54402	0.000169	297803701	0.923077	-
s1	scaffold_0227	227	54370	0.000169	297858071	0.923245	-
s1	scaffold_0228	228	54170	0.000168	297912241	0.923413	-
s1	scaffold_0229	229	53865	0.000167	297966106	0.923580	-
s1	scaffold_0230	230	53825	0.000167	298019931	0.923747	-
s1	scaffold_0231	231	53790	0.000167	298073721	0.923914	-
s1	scaffold_0232	232	53546	0.000166	298127267	0.924080	-
s1	scaffold_0233	233	53313	0.000165	298180580	0.924245	-
s1	scaffold_0234	234	53127	0.000165	298233707	0.924410	-
s1	scaffold_0235	235	53037	0.000164	298286744	0.924574	-
s1	scaffold_0236	236	52587	0.000163	298339331	0.924737	-
s1	scaffold_0237	237	52314	0.000162	298391645	0.924899	-
s1	scaffold_0238	238	52111	0.000162	298443756	0.925061	-
s1	scaffold_0239	239	51995	0.000161	298495751	0.925222	-
s1	scaffold_0240	240	51705	0.000160	298547456	0.925382	-
s1	scaffold_0241	241	51509	0.000160	298598965	0.925542	-
s1	scaffold_0242	242	51394	0.000159	298650359	0.925701	-
s1	scaffold_0243	243	51319	0.000159	298701678	0.925860	-
s1	scaffold_0244	244	51211	0.000159	298752889	0.926019	-
s1	scaffold_0245	245	51121	0.000158	298804010	0.926177	-
s1	scaffold_0246	246	50973	0.000158	298854983	0.926335	-
s1	scaffold_0247	247	50705	0.000157	298905688	0.926492	-
s1	scaffold_0248	248	50528	0.000157	298956216	0.926649	-
s1	scaffold_0249	249	50488	0.000156	299006704	0.926806	-
s1	scaffold_0250	250	50407	0.000156	299057111	0.926962	-
s1	scaffold_0251	251	50157	0.000155	299107268	0.927117	-
s1	scaffold_0252	252	50061	0.000155	299157329	0.927272	-
s1	scaffold_0253	253	49731	0.000154	299207060	0.927427	-
s1	scaffold_0254	254	49484	0.000153	299256544	0.927580	-
s1	scaffold_0255	255	49468	0.000153	299306012	0.927733	-
s1	scaffold_0256	256	49465	0.000153	299355477	0.927887	-
s1	scaffold_0257	257	49318	0.000153	299404795	0.928039	-
s1	scaffold_0258	258	49227	0.000153	299454022	0.928192	-
s1	scaffold_0259	259	48953	0.000152	299502975	0.928344	-
s1	scaffold_0260	260	48870	0.000151	299551845	0.928495	-
s1	scaffold_0261	261	48844	0.000151	299600689	0.928647	-
s1	scaffold_0262	262	48810	0.000151	299649499	0.928798	-
s1	scaffold_0263	263	48724	0.000151	299698223	0.928949	-
s1	scaffold_0264	264	48703	0.000151	299746926	0.929100	-
s1	scaffold_0265	265	48602	0.000151	299795528	0.929251	-
s1	scaffold_0266	266	48600	0.000151	299844128	0.929401	-
s1	scaffold_0267	267	48581	0.000151	299892709	0.929552	-
s1	scaffold_0268	268	48292	0.000150	299941001	0.929702	-
s1	scaffold_0269	269	47974	0.000149	299988975	0.929850	-
s1	scaffold_0270	270	47698	0.000148	300036673	0.929998	-
s2	Bf_V2_196	1	11512737	0.022059	11512737	0.022059	-
s2	Bf_V2_21	2	10574652	0.020262	22087389	0.042322	-
s2	Bf_V2_6	3	9188263	0.017606	31275652	0.059927	-
s2	Bf_V2_1	4	7764355	0.014877	39040007	0.074804	-
s2	Bf_V2_32	5	7729275	0.014810	46769282	0.089614	-
s2	Bf_V2_187	6	7063230	0.013534	53832512	0.103148	-
s2	Bf_V2_48	7	7062306	0.013532	60894818	0.116680	-
s2	Bf_V2_39	8	6811162	0.013051	67705980	0.129731	-
s2	Bf_V2_149	9	5728022	0.010975	73434002	0.140706	-
s2	Bf_V2_147	10	5542384	0.010620	78976386	0.151326	-
s2	Bf_V2_65	11	5423269	0.010391	84399655	0.161718	-
s2	Bf_V2_132	12	5292013	0.010140	89691668	0.171858	-
s2	Bf_V2_158	13	5287710	0.010132	94979378	0.181989	-
s2	Bf_V2_167	14	5200453	0.009965	100179831	0.191954	-
s2	Bf_V2_98	15	4940397	0.009466	105120228	0.201420	-
s2	Bf_V2_36	16	4817007	0.009230	109937235	0.210650	-
s2	Bf_V2_150	17	4760417	0.009121	114697652	0.219771	-
s2	Bf_V2_14	18	4577646	0.008771	119275298	0.228543	-
s2	Bf_V2_136	19	4412119	0.008454	123687417	0.236997	-
s2	Bf_V2_41	20	4399315	0.008430	128086732	0.245426	-
s2	Bf_V2_174	21	4340978	0.008318	132427710	0.253744	-
s2	Bf_V2_23	22	4280676	0.008202	136708386	0.261946	-
s2	Bf_V2_145	23	4255108	0.008153	140963494	0.270099	-
s2	Bf_V2_113	24	4250685	0.008145	145214179	0.278244	-
s2	Bf_V2_40	25	4245309	0.008134	149459488	0.286378	-
s2	Bf_V2_104	26	4241797	0.008128	153701285	0.294506	-
s2	Bf_V2_62	27	4183409	0.008016	157884694	0.302522	-
s2	Bf_V2_157	28	3838731	0.007355	161723425	0.309877	-
s2	Bf_V2_25	29	3793776	0.007269	165517201	0.317146	-
s2	Bf_V2_18	30	3791390	0.007265	169308591	0.324411	-
s2	Bf_V2_34	31	3589460	0.006878	172898051	0.331289	-
s2	Bf_V2_43	32	3588335	0.006876	176486386	0.338164	-
s2	Bf_V2_94	33	3528798	0.006762	180015184	0.344926	-
s2	Bf_V2_27	34	3271270	0.006268	183286454	0.351194	-
s2	Bf_V2_220	35	3235964	0.006200	186522418	0.357394	-
s2	Bf_V2_245	36	3181262	0.006096	189703680	0.363490	-
s2	Bf_V2_243	37	3175921	0.006085	192879601	0.369575	-
s2	Bf_V2_122	38	3138862	0.006014	196018463	0.375590	-
s2	Bf_V2_9	39	3126562	0.005991	199145025	0.381581	-
s2	Bf_V2_89	40	3126287	0.005990	202271312	0.387571	-
g	Em0129g1a	scaffold_0129	g6716.t1	Bf_V2_32	291186287	40658108	157.9
g	Em0127g1a	scaffold_0127	g7236.t2	Bf_V2_32	291001748	46405372	104.0
g	Em0127g2a	scaffold_0127	g25391.t1	Bf_V2_150	291005891	113669227	169.9
g	Em0039g15a	scaffold_0039	g11669.t1	Bf_V2_62	277500361	155562548	77.8
g	Em0038g20a	scaffold_0038	g9196.t1	Bf_V2_39	277232617	66754151	46.2
g	Em0192g7a	scaffold_0192	g16803.t1	Bf_V2_104	295813462	149671771	204.9
g	Em0192g9a	scaffold_0192	g16864.t1	Bf_V2_104	295818817	150312579	206.5
g	Em0192g5a	scaffold_0192	g33238.t1	Bf_V2_196	295809852	6743195	143.3
g	Em0192g6a	scaffold_0192	g32914.t1	Bf_V2_196	295811290	2612366	206.1
g	Em0058g6a	scaffold_0058	g33257.t2	Bf_V2_196	282206871	7019873	287.0
g	Em0057g25a	scaffold_0057	g3311.t2	Bf_V2_18	282128081	166226478	52.8
g	Em0056g9a	scaffold_0056	g9568.t1	Bf_V2_40	281815134	147925583	98.6
g	Em0056g1a	scaffold_0056	g26281.t1	Bf_V2_157	281747453	158192367	119.4
g	Em0053g17a	scaffold_0053	g20776.t2	Bf_V2_132	281307212	85998963	47.8
g	Em0053g11a	scaffold_0053	g4209.t2	Bf_V2_21	281246927	14861807	50.1
g	Em0052g7a	scaffold_0052	g2780.t1	Bf_V2_14	280969365	116979540	136.0
g	Em0052g6a	scaffold_0052	g28306.t1	Bf_V2_167	280955719	95302670	121.3
g	Em0052g10a	scaffold_0052	g10437.t1	Bf_V2_43	280988079	174923976	60.1
g	Em0221g1a	scaffold_0221	g14797.t1	Bf_V2_94	297480796	177312727	211.1
g	Em0004g1688a	scaffold_0004	g10341.t1	Bf_V2_43	83305888	174082483	55.8
g	Em0004g28a	scaffold_0004	g2627.t1	Bf_V2_14	69696015	115273718	80.1
g	Em0004g1403a	scaffold_0004	g7959.t1	Bf_V2_36	81107822	106204720	58.9
g	Em0004g1224a	scaffold_0004	g8099.t2	Bf_V2_36	79493075	107923448	77.0
g	Em0004g778a	scaffold_0004	g17137.t1	Bf_V2_104	75607662	153011032	97.4
g	Em0004g627a	scaffold_0004	g25294.t1	Bf_V2_150	74361865	112584038	105.5
g	Em0004g877a	scaffold_0004	g60.t1	Bf_V2_1	76410747	31892036	53.5
g	Em0004g647a	scaffold_0004	g26745.t1	Bf_V2_158	74508726	90726890	126.3
g	Em0004g1049a	scaffold_0004	g6962.t2	Bf_V2_32	78034902	43501731	325.5
g	Em0004g1631a	scaffold_0004	g11688.t1	Bf_V2_62	82861003	155769041	132.9
g	Em0004g1230a	scaffold_0004	g22012.t1	Bf_V2_136	79561547	121638178	51.2
g	Em0004g376a	scaffold_0004	g24940.t1	Bf_V2_149	72265437	71827846	79.0
g	Em0004g1369a	scaffold_0004	g7359.t1	Bf_V2_34	80794592	169531081	247.7
g	Em0004g791a	scaffold_0004	g18336.t1	Bf_V2_113	75716263	144312219	119.4
g	Em0004g569a	scaffold_0004	g91.t2	Bf_V2_1	73822887	32375894	114.8
g	Em0004g1743a	scaffold_0004	g24765.t2	Bf_V2_149	83679228	69826811	122.1
g	Em0004g723a	scaffold_0004	g15987.t1	Bf_V2_98	75153487	102150545	50.8
g	Em0004g422a	scaffold_0004	g2957.t1	Bf_V2_14	72600941	119038100	53.1
g	Em0004g73a	scaffold_0004	g27103.t1	Bf_V2_158	69916352	94459922	284.6
g	Em0004g998a	scaffold_0004	g9982.t1	Bf_V2_41	77543995	126956255	70.1
g	Em0004g1352a	scaffold_0004	g8623.t2	Bf_V2_39	80715077	61019766	364.0
g	Em0004g775a	scaffold_0004	g20975.t1	Bf_V2_132	75586097	88295749	107.8
g	Em0004g1597a	scaffold_0004	g9568.t1	Bf_V2_40	82564771	147925583	74.3
g	Em0004g263a	scaffold_0004	g19765.t1	Bf_V2_122	71464492	195921080	52.4
g	Em0004g817a	scaffold_0004	g428.t1	Bf_V2_1	75930940	36696233	48.5
g	Em0004g1731a	scaffold_0004	g24765.t2	Bf_V2_149	83550600	69826811	125.6
g	Em0004g304a	scaffold_0004	g25287.t2	Bf_V2_150	71760260	112484965	122.5
g	Em0004g1018a	scaffold_0004	g8991.t2	Bf_V2_39	77703545	64690606	226.1
g	Em0004g156a	scaffold_0004	g33650.t2	Bf_V2_196	70618632	11343983	599.7
g	Em0004g1511a	scaffold_0004	g7959.t1	Bf_V2_36	81944237	106204720	85.1
g	Em0004g1052a	scaffold_0004	g6962.t2	Bf_V2_32	78047468	43501731	288.5
g	Em0004g755a	scaffold_0004	g20975.t1	Bf_V2_132	75459140	88295749	105.9
g	Em0004g964a	scaffold_0004	g12258.t1	Bf_V2_65	77231515	80055093	50.4
g	Em0004g1351a	scaffold_0004	g9112.t1	Bf_V2_39	80711356	65904708	507.7
g	Em0004g1079a	scaffold_0004	g4438.t1	Bf_V2_21	78311359	17376291	1000.3
g	Em0004g358a	scaffold_0004	g1337.t1	Bf_V2_6	72127548	27855749	115.2
g	Em0004g151a	scaffold_0004	g4793.t2	Bf_V2_21	70584122	21599274	148.3
g	Em0004g1397a	scaffold_0004	g10776.t2	Bf_V2_48	81056260	54960061	49.3
g	Em0004g572a	scaffold_0004	g25294.t1	Bf_V2_150	73846916	112584038	111.7
g	Em0004g306a	scaffold_0004	g25287.t2	Bf_V2_150	71789188	112484965	289.6
g	Em0004g1734a	scaffold_0004	g24765.t2	Bf_V2_149	83603712	69826811	107.8
g	Em0004g1114a	scaffold_0004	g25374.t1	Bf_V2_150	78558161	113446616	73.9
g	Em0004g870a	scaffold_0004	g9475.t1	Bf_V2_40	76353973	146933273	66.2
g	Em0004g428a	scaffold_0004	g23577.t1	Bf_V2_145	72635376	139110918	100.1
g	Em0004g134a	scaffold_0004	g6886.t2	Bf_V2_32	70442731	42763697	293.5
g	Em0004g165a	scaffold_0004	g1538.t2	Bf_V2_6	70708144	30257507	63.2
g	Em0004g1026a	scaffold_0004	g6886.t2	Bf_V2_32	77801720	42763697	237.3
g	Em0004g1356a	scaffold_0004	g3418.t1	Bf_V2_18	80730036	167382234	219.2
g	Em0004g1733a	scaffold_0004	g24765.t2	Bf_V2_149	83588215	69826811	131.3
g	Em0004g986a	scaffold_0004	g18304.t1	Bf_V2_113	77414228	143967742	75.1
g	Em0004g1746a	scaffold_0004	g24765.t2	Bf_V2_149	83712272	69826811	149.1
g	Em0004g944a	scaffold_0004	g5673.t2	Bf_V2_25	77079485	163810985	681.8
g	Em0004g1357a	scaffold_0004	g1221.t1	Bf_V2_6	80735386	25951798	128.6
g	Em0004g14a	scaffold_0004	g24783.t1	Bf_V2_149	69625027	69957490	733.8
g	Em0004g967a	scaffold_0004	g38958.t1	Bf_V2_243	77245994	190337095	69.7
g	Em0004g152a	scaffold_0004	g10266.t1	Bf_V2_43	70593258	173087069	128.6
g	Em0004g1036a	scaffold_0004	g6886.t2	Bf_V2_32	77945529	42763697	99.8
g	Em0004g138a	scaffold_0004	g33393.t1	Bf_V2_196	70465702	8479376	408.7
g	Em0004g799a	scaffold_0004	g10325.t1	Bf_V2_43	75768734	173962444	50.4
g	Em0004g1117a	scaffold_0004	g25374.t1	Bf_V2_150	78572929	113446616	270.0
g	Em0004g63a	scaffold_0004	g28459.t1	Bf_V2_167	69854057	97000123	305.4
g	Em0004g789a	scaffold_0004	g18336.t1	Bf_V2_113	75699712	144312219	111.3
g	Em0004g1057a	scaffold_0004	g29316.t2	Bf_V2_174	78093495	130634304	97.1
g	Em0004g85a	scaffold_0004	g18109.t1	Bf_V2_113	69969917	141818455	47.4
g	Em0004g683a	scaffold_0004	g24986.t2	Bf_V2_149	74819509	72374775	110.5
g	Em0004g1358a	scaffold_0004	g1223.t1	Bf_V2_6	80738012	25969922	211.1
g	Em0004g1091a	scaffold_0004	g10296.t1	Bf_V2_43	78384443	173526815	67.8
g	Em0004g1196a	scaffold_0004	g20758.t1	Bf_V2_132	79283894	85725871	62.8
g	Em0004g1629a	scaffold_0004	g9179.t1	Bf_V2_39	82851421	66548370	173.7
g	Em0004g62a	scaffold_0004	g9082.t1	Bf_V2_39	69849300	65622231	343.2
g	Em0004g818a	scaffold_0004	g15000.t1	Bf_V2_94	75940040	179820746	47.8
g	Em0004g659a	scaffold_0004	g16951.t1	Bf_V2_104	74645423	151000375	208.8
g	Em0004g19a	scaffold_0004	g4612.t2	Bf_V2_21	69646455	19673925	57.0
g	Em0004g1229a	scaffold_0004	g15916.t2	Bf_V2_98	79550235	101426747	110.2
g	Em0004g788a	scaffold_0004	g18336.t1	Bf_V2_113	75692758	144312219	94.0
g	Em0004g474a	scaffold_0004	g16951.t1	Bf_V2_104	73062439	151000375	575.1
g	Em0004g1024a	scaffold_0004	g8991.t2	Bf_V2_39	77771260	64690606	225.3
g	Em0004g1568a	scaffold_0004	g33149.t2	Bf_V2_196	82356644	5900272	47.4
g	Em0004g805a	scaffold_0004	g15749.t1	Bf_V2_98	75835050	100197293	45.4
g	Em0004g1593a	scaffold_0004	g9934.t2	Bf_V2_41	82544609	126136549	219.2
g	Em0004g1659a	scaffold_0004	g4718.t2	Bf_V2_21	83079958	20862831	92.0
g	Em0004g1596a	scaffold_0004	g9278.t1	Bf_V2_39	82557038	67483444	132.9
g	Em0004g86a	scaffold_0004	g33416.t2	Bf_V2_196	69976667	8714469	227.3
g	Em0005g313a	scaffold_0005	g9568.t1	Bf_V2_40	86210618	147925583	132.9
g	Em0005g322a	scaffold_0005	g15916.t2	Bf_V2_98	86291647	101426747	255.8
g	Em0005g107a	scaffold_0005	g33297.t1	Bf_V2_196	84480091	7506713	61.6
g	Em0005g167a	scaffold_0005	g1009.t2	Bf_V2_6	84861281	23666965	616.7
g	Em0005g1185a	scaffold_0005	g14794.t1	Bf_V2_94	93695646	177272895	118.2
g	Em0005g145a	scaffold_0005	g5787.t1	Bf_V2_25	84698633	165196537	336.3
g	Em0005g132a	scaffold_0005	g5787.t1	Bf_V2_25	84629373	165196537	144.8
g	Em0005g16a	scaffold_0005	g5775.t2	Bf_V2_25	83898044	165072581	68.2
g	Em0005g169a	scaffold_0005	g1009.t2	Bf_V2_6	84888462	23666965	621.3
g	Em0005g118a	scaffold_0005	g33297.t1	Bf_V2_196	84553653	7506713	60.5
g	Em0005g1692a	scaffold_0005	g31814.t1	Bf_V2_187	97777835	53140165	196.8
g	Em0005g215a	scaffold_0005	g897.t1	Bf_V2_6	85267349	22362547	357.1
g	Em0005g142a	scaffold_0005	g4548.t1	Bf_V2_21	84692463	18619092	121.3
g	Em0005g1456a	scaffold_0005	g16188.t2	Bf_V2_98	96031656	104457031	106.3
g	Em0005g1501a	scaffold_0005	g4621.t1	Bf_V2_21	96494899	19816079	58.9
g	Em0005g1291a	scaffold_0005	g26711.t2	Bf_V2_158	94638937	90370189	318.5
g	Em0005g369a	scaffold_0005	g4651.t2	Bf_V2_21	86772226	20231337	170.2
g	Em0005g1240a	scaffold_0005	g26661.t2	Bf_V2_158	94131388	89783018	142.9
g	Em0005g1272a	scaffold_0005	g12577.t1	Bf_V2_65	94471000	84364668	824.7
g	Em0005g11a	scaffold_0005	g5775.t2	Bf_V2_25	83847258	165072581	67.0
g	Em0005g1132a	scaffold_0005	g2715.t2	Bf_V2_14	93291851	116177881	62.8
g	Em0005g375a	scaffold_0005	g4651.t2	Bf_V2_21	86831186	20231337	77.8
g	Em0005g622a	scaffold_0005	g39391.t1	Bf_V2_245	89193036	188618133	110.2
g	Em0005g130a	scaffold_0005	g4548.t1	Bf_V2_21	84623795	18619092	82.0
g	Em0005g1273a	scaffold_0005	g12577.t1	Bf_V2_65	94484733	84364668	110.9
g	Em0005g29a	scaffold_0005	g31800.t1	Bf_V2_187	83985679	53021288	182.2
g	Em0005g1100a	scaffold_0005	g11548.t1	Bf_V2_62	93059064	154334222	96.7
g	Em0005g1596a	scaffold_0005	g26664.t2	Bf_V2_158	97231043	89827452	250.4
g	Em0005g947a	scaffold_0005	g14790.t1	Bf_V2_94	91810710	177242470	297.7
g	Em0005g289a	scaffold_0005	g10499.t1	Bf_V2_43	85934563	175392321	56.6
g	Em0005g707a	scaffold_0005	g10824.t1	Bf_V2_48	89813164	55560326	206.8
g	Em0005g376a	scaffold_0005	g28341.t1	Bf_V2_167	86837793	95600914	181.8
g	Em0005g1438a	scaffold_0005	g28341.t1	Bf_V2_167	95901955	95600914	552.7
g	Em0005g1446a	scaffold_0005	g7407.t1	Bf_V2_34	95972957	170092093	228.8
g	Em0005g214a	scaffold_0005	g21997.t1	Bf_V2_136	85259418	121450098	68.2
g	Em0005g1486a	scaffold_0005	g4213.t1	Bf_V2_21	96407095	14892412	95.9
g	Em0005g1604a	scaffold_0005	g10360.t1	Bf_V2_43	97289393	174258314	110.9
g	Em0005g64a	scaffold_0005	g5775.t2	Bf_V2_25	84248802	165072581	69.7
g	Em0005g1270a	scaffold_0005	g4786.t1	Bf_V2_21	94456348	21550937	250.0
g	Em0005g1415a	scaffold_0005	g14973.t1	Bf_V2_94	95694840	179576682	95.1
g	Em0005g91a	scaffold_0005	g12396.t2	Bf_V2_65	84371641	82076106	178.7
g	Em0005g1595a	scaffold_0005	g26679.t2	Bf_V2_158	97223887	90026492	157.5
g	Em0005g154a	scaffold_0005	g29517.t1	Bf_V2_174	84769645	132233168	66.2
g	Em0005g1138a	scaffold_0005	g1186.t2	Bf_V2_6	93317542	25580589	64.7
g	Em0005g136a	scaffold_0005	g3929.t1	Bf_V2_21	84646521	12200881	106.3
g	Em0005g12a	scaffold_0005	g5775.t2	Bf_V2_25	83858974	165072581	76.6
g	Em0005g181a	scaffold_0005	g3929.t1	Bf_V2_21	84927686	12200881	106.3
g	Em0005g1638a	scaffold_0005	g26675.t1	Bf_V2_158	97486154	89935428	405.2
g	Em0005g1213a	scaffold_0005	g21936.t1	Bf_V2_136	93888138	120887678	1110.5
g	Em0005g1269a	scaffold_0005	g16948.t2	Bf_V2_104	94448024	150949181	270.4
g	Em0005g1271a	scaffold_0005	g16948.t2	Bf_V2_104	94462524	150949181	246.5
g	Em0005g176a	scaffold_0005	g5787.t1	Bf_V2_25	84910261	165196537	336.3
g	Em0005g314a	scaffold_0005	g24470.t2	Bf_V2_147	86214874	78767455	47.0
g	Em0005g90a	scaffold_0005	g5763.t1	Bf_V2_25	84368646	164905810	246.5
g	Em0005g84a	scaffold_0005	g5765.t1	Bf_V2_25	84337894	164918203	229.6
g	Em0005g1554a	scaffold_0005	g8972.t1	Bf_V2_39	96847628	64552983	143.7
g	Em0005g1071a	scaffold_0005	g24009.t1	Bf_V2_147	92830214	74147477	59.7
g	Em0005g1515a	scaffold_0005	g4544.t3	Bf_V2_21	96655899	18585259	188.3
g	Em0005g115a	scaffold_0005	g4495.t1	Bf_V2_21	84543353	18005188	100.9
g	Em0005g1608a	scaffold_0005	g10360.t1	Bf_V2_43	97314823	174258314	66.6
g	Em0005g179a	scaffold_0005	g550.t2	Bf_V2_1	84918226	38688363	375.9
g	Em0005g1649a	scaffold_0005	g23660.t1	Bf_V2_145	97538701	140237424	316.6
g	Em0005g1640a	scaffold_0005	g31451.t1	Bf_V2_187	97499940	49077218	52.8
g	Em0005g102a	scaffold_0005	g4495.t1	Bf_V2_21	84443051	18005188	80.9
g	Em0005g1458a	scaffold_0005	g16187.t2	Bf_V2_98	96042400	104441590	53.5
g	Em0005g79a	scaffold_0005	g12396.t2	Bf_V2_65	84319461	82076106	82.0
g	Em0005g148a	scaffold_0005	g550.t2	Bf_V2_1	84706138	38688363	328.9
g	Em0005g24a	scaffold_0005	g898.t2	Bf_V2_6	83949569	22367561	122.9
g	Em0005g1657a	scaffold_0005	g25139.t1	Bf_V2_150	97567318	110664941	138.3
g	Em0005g1151a	scaffold_0005	g15800.t1	Bf_V2_98	93404931	100577927	109.8
g	Em0005g1287a	scaffold_0005	g26711.t2	Bf_V2_158	94599501	90370189	324.7
g	Em0005g134a	scaffold_0005	g550.t2	Bf_V2_1	84636705	38688363	312.4
g	Em0005g25a	scaffold_0005	g5711.t1	Bf_V2_25	83958414	164169571	403.3
g	Em0005g546a	scaffold_0005	g20881.t1	Bf_V2_132	88547348	87154467	177.9
g	Em0005g526a	scaffold_0005	g7636.t2	Bf_V2_34	88393684	172562754	60.5
g	Em0005g1636a	scaffold_0005	g10359.t1	Bf_V2_43	97478924	174240779	84.7
g	Em0005g421a	scaffold_0005	g10020.t1	Bf_V2_41	87303530	127689736	49.7
g	Em0005g1361a	scaffold_0005	g1466.t1	Bf_V2_6	95254527	29292955	218.0
g	Em0005g1543a	scaffold_0005	g214.t1	Bf_V2_1	96799388	33922341	50.4
g	Em0005g601a	scaffold_0005	g5775.t2	Bf_V2_25	88990920	165072581	58.2
g	Em0005g1033a	scaffold_0005	g31439.t1	Bf_V2_187	92572058	48913024	265.0
g	Em0005g800a	scaffold_0005	g8685.t1	Bf_V2_39	90551323	61659383	321.6
g	Em0005g1666a	scaffold_0005	g10303.t1	Bf_V2_43	97591943	173592902	517.3
g	Em0005g1473a	scaffold_0005	g10886.t1	Bf_V2_48	96280431	56308973	186.4
g	Em0005g1494a	scaffold_0005	g36476.t1	Bf_V2_220	96450333	184359083	139.4
g	Em0005g1632a	scaffold_0005	g10328.t1	Bf_V2_43	97467272	173980576	268.5
g	Em0005g1198a	scaffold_0005	g16136.t1	Bf_V2_98	93749558	103653360	293.9
g	Em0005g566a	scaffold_0005	g31478.t1	Bf_V2_187	88698801	49422257	290.4
g	Em0005g1652a	scaffold_0005	g7245.t1	Bf_V2_32	97551554	46508363	796.6
g	Em0005g1667a	scaffold_0005	g10303.t2	Bf_V2_43	97597051	173592995	162.5
g	Em0005g150a	scaffold_0005	g3929.t1	Bf_V2_21	84715712	12200881	106.3
g	Em0005g1379a	scaffold_0005	g33571.t1	Bf_V2_196	95397101	10485347	79.3
g	Em0005g1623a	scaffold_0005	g25095.t1	Bf_V2_150	97405734	110202084	291.2
g	Em0005g1282a	scaffold_0005	g3325.t2	Bf_V2_18	94540950	166416442	373.6
g	Em0005g170a	scaffold_0005	g24829.t1	Bf_V2_149	84896147	70518427	203.0
g	Em0005g671a	scaffold_0005	g5783.t2	Bf_V2_25	89524958	165163711	255.4
g	Em0005g656a	scaffold_0005	g5783.t2	Bf_V2_25	89443199	165163711	75.9
g	Em0005g818a	scaffold_0005	g26939.t1	Bf_V2_158	90698564	92956402	117.9
g	Em0005g662a	scaffold_0005	g5306.t1	Bf_V2_23	89483951	134989254	57.0
g	Em0005g80a	scaffold_0005	g5763.t1	Bf_V2_25	84323853	164905810	188.7
g	Em0005g201a	scaffold_0005	g1049.t1	Bf_V2_6	85173949	24227126	167.2
g	Em0005g1171a	scaffold_0005	g24880.t1	Bf_V2_149	93644188	71052222	105.5
g	Em0005g42a	scaffold_0005	g898.t2	Bf_V2_6	84112403	22367561	73.6
g	Em0005g51a	scaffold_0005	g5775.t2	Bf_V2_25	84152566	165072581	72.8
g	Em0005g173a	scaffold_0005	g4548.t1	Bf_V2_21	84904356	18619092	121.3
g	Em0005g128a	scaffold_0005	g21912.t2	Bf_V2_136	84617061	120718437	117.9
g	Em0005g1439a	scaffold_0005	g4651.t2	Bf_V2_21	95910090	20231337	422.2
g	Em0005g73a	scaffold_0005	g11832.t1	Bf_V2_62	84288901	157008225	245.0
g	Em0005g870a	scaffold_0005	g29432.t2	Bf_V2_174	91229474	131640681	416.4
g	Em0005g99a	scaffold_0005	g33297.t1	Bf_V2_196	84430809	7506713	60.5
g	Em0005g138a	scaffold_0005	g1009.t2	Bf_V2_6	84676716	23666965	520.0
g	Em0005g1633a	scaffold_0005	g10327.t1	Bf_V2_43	97469655	173975324	169.1
g	Em0005g673a	scaffold_0005	g5783.t2	Bf_V2_25	89545970	165163711	149.4
g	Em0005g85a	scaffold_0005	g5765.t1	Bf_V2_25	84342576	164918203	404.1
g	Em0005g1617a	scaffold_0005	g25095.t1	Bf_V2_150	97380179	110202084	250.8
g	Em0005g974a	scaffold_0005	g3311.t2	Bf_V2_18	92042361	166226478	52.8
g	Em0005g144a	scaffold_0005	g26874.t1	Bf_V2_158	84695566	92261297	401.0
g	Em0005g596a	scaffold_0005	g16951.t1	Bf_V2_104	88962794	151000375	306.2
g	Em0005g660a	scaffold_0005	g5783.t2	Bf_V2_25	89468557	165163711	259.2
g	Em0005g59a	scaffold_0005	g5775.t2	Bf_V2_25	84212994	165072581	75.9
g	Em0005g1095a	scaffold_0005	g5696.t2	Bf_V2_25	93030213	164014578	82.4
g	Em0005g203a	scaffold_0005	g1049.t1	Bf_V2_6	85193134	24227126	83.6
g	Em0005g171a	scaffold_0005	g21912.t2	Bf_V2_136	84897836	120718437	202.2
g	Em0005g1624a	scaffold_0005	g25095.t1	Bf_V2_150	97408316	110202084	263.8
g	Em0005g139a	scaffold_0005	g24829.t1	Bf_V2_149	84684527	70518427	203.0
g	Em0005g1453a	scaffold_0005	g1122.t2	Bf_V2_6	96011855	24889958	97.1
g	Em0005g9a	scaffold_0005	g5775.t2	Bf_V2_25	83819438	165072581	62.8
g	Em0005g140a	scaffold_0005	g21912.t2	Bf_V2_136	84686360	120718437	130.6
g	Em0005g1520a	scaffold_0005	g14973.t1	Bf_V2_94	96678061	179576682	184.1
g	Em0005g840a	scaffold_0005	g24400.t2	Bf_V2_147	90872106	78010815	211.1
g	Em0005g109a	scaffold_0005	g499.t2	Bf_V2_1	84499291	37692517	48.1
g	Em0005g165a	scaffold_0005	g4548.t1	Bf_V2_21	84847235	18619092	121.3
g	Em0005g606a	scaffold_0005	g5739.t1	Bf_V2_25	89010683	164502902	66.6
g	Em0005g539a	scaffold_0005	g24400.t2	Bf_V2_147	88502777	78010815	166.0
g	Em0005g1368a	scaffold_0005	g1466.t1	Bf_V2_6	95306349	29292955	184.1
g	Em0005g41a	scaffold_0005	g5711.t1	Bf_V2_25	84101391	164169571	336.7
g	Em0005g127a	scaffold_0005	g24829.t1	Bf_V2_149	84613530	70518427	94.0
g	Em0005g841a	scaffold_0005	g4404.t2	Bf_V2_21	90876131	17113859	48.1
g	Em0005g1472a	scaffold_0005	g10886.t1	Bf_V2_48	96277025	56308973	205.7
g	Em0005g1184a	scaffold_0005	g14791.t1	Bf_V2_94	93691311	177253957	793.5
g	Em0005g1459a	scaffold_0005	g16187.t2	Bf_V2_98	96058906	104441590	387.1
g	Em0005g1168a	scaffold_0005	g2636.t2	Bf_V2_14	93517696	115356723	69.7
g	Em0005g521a	scaffold_0005	g7636.t2	Bf_V2_34	88344991	172562754	82.8
g	Em0005g1239a	scaffold_0005	g10326.t2	Bf_V2_43	94124834	173967593	186.0
g	Em0005g1600a	scaffold_0005	g10289.t1	Bf_V2_43	97252032	173476634	1087.8
g	Em0005g758a	scaffold_0005	g5412.t1	Bf_V2_23	90197402	136430938	153.3
g	Em0005g1376a	scaffold_0005	g10265.t1	Bf_V2_43	95379370	173080785	297.7
g	Em0005g17a	scaffold_0005	g5775.t2	Bf_V2_25	83911364	165072581	62.8
g	Em0006g1255a	scaffold_0006	g6194.t1	Bf_V2_27	109133243	183211375	530.8
g	Em0006g1402a	scaffold_0006	g21049.t1	Bf_V2_132	110327697	89205847	107.8
g	Em0006g1260a	scaffold_0006	g27126.t1	Bf_V2_158	109191046	94733206	48.9
g	Em0006g637a	scaffold_0006	g3254.t1	Bf_V2_18	103766267	165560913	104.4
g	Em0006g1139a	scaffold_0006	g15985.t1	Bf_V2_98	108350646	102137980	114.0
g	Em0006g593a	scaffold_0006	g2690.t2	Bf_V2_14	103341958	115838062	174.9
g	Em0006g227a	scaffold_0006	g33248.t2	Bf_V2_196	99762840	6881397	255.8
g	Em0006g584a	scaffold_0006	g11665.t1	Bf_V2_62	103230637	155526120	389.8
g	Em0006g990a	scaffold_0006	g9628.t1	Bf_V2_40	107012684	148379307	271.6
g	Em0006g1438a	scaffold_0006	g14999.t2	Bf_V2_94	110583488	179804069	52.8
g	Em0006g916a	scaffold_0006	g33648.t1	Bf_V2_196	106372311	11322720	74.7
g	Em0006g45a	scaffold_0006	g36432.t1	Bf_V2_220	98122357	183825388	69.3
g	Em0006g634a	scaffold_0006	g9038.t1	Bf_V2_39	103719694	65250594	48.5
g	Em0006g1403a	scaffold_0006	g21049.t1	Bf_V2_132	110336490	89205847	493.4
g	Em0006g292a	scaffold_0006	g33351.t3	Bf_V2_196	100480320	8024002	82.8
g	Em0006g957a	scaffold_0006	g19758.t3	Bf_V2_122	106707570	195852457	181.0
g	Em0006g1236a	scaffold_0006	g26725.t1	Bf_V2_158	109008675	90562193	196.1
g	Em0006g1228a	scaffold_0006	g7082.t2	Bf_V2_32	108973770	44749209	211.5
g	Em0006g1237a	scaffold_0006	g7082.t2	Bf_V2_32	109014187	44749209	222.2
g	Em0006g1362a	scaffold_0006	g12577.t2	Bf_V2_65	109966099	84364636	133.3
g	Em0006g591a	scaffold_0006	g2690.t2	Bf_V2_14	103320746	115838062	174.1
g	Em0006g211a	scaffold_0006	g33248.t2	Bf_V2_196	99569437	6881397	282.7
g	Em0006g1536a	scaffold_0006	g6824.t2	Bf_V2_32	111380411	42108348	48.5
g	Em0006g1256a	scaffold_0006	g5088.t1	Bf_V2_23	109149312	132851343	274.2
g	Em0006g954a	scaffold_0006	g23639.t1	Bf_V2_145	106673735	139957926	804.3
g	Em0006g1004a	scaffold_0006	g9643.t1	Bf_V2_40	107129115	148574273	483.8
g	Em0006g942a	scaffold_0006	g19758.t3	Bf_V2_122	106573980	195852457	179.5
g	Em0006g629a	scaffold_0006	g26329.t1	Bf_V2_157	103673083	158622720	154.5
g	Em0006g876a	scaffold_0006	g8181.t2	Bf_V2_36	106033729	109169099	99.0
g	Em0006g906a	scaffold_0006	g4503.t1	Bf_V2_21	106265214	18091753	570.9
g	Em0006g1029a	scaffold_0006	g29353.t1	Bf_V2_174	107394656	131075767	118.6
g	Em0006g1429a	scaffold_0006	g24893.t1	Bf_V2_149	110531696	71154377	332.4
g	Em0006g590a	scaffold_0006	g2690.t2	Bf_V2_14	103301951	115838062	189.9
g	Em0006g1318a	scaffold_0006	g26538.t1	Bf_V2_157	109647270	160442640	132.9
g	Em0006g1513a	scaffold_0006	g16949.t1	Bf_V2_104	111187223	150968356	50.8
g	Em0006g877a	scaffold_0006	g6887.t1	Bf_V2_32	106036238	42775403	330.9
g	Em0006g828a	scaffold_0006	g3254.t1	Bf_V2_18	105631501	165560913	67.0
g	Em0006g42a	scaffold_0006	g36432.t1	Bf_V2_220	98083965	183825388	69.3
g	Em0006g213a	scaffold_0006	g4666.t1	Bf_V2_21	99596191	20357813	79.3
g	Em0006g894a	scaffold_0006	g26870.t2	Bf_V2_158	106209725	92196278	214.5
g	Em0006g1428a	scaffold_0006	g31275.t1	Bf_V2_187	110528204	47525192	160.2
g	Em0006g1242a	scaffold_0006	g11714.t2	Bf_V2_62	109044167	156028542	75.1
g	Em0006g1103a	scaffold_0006	g5731.t1	Bf_V2_25	108033333	164410819	58.2
g	Em0006g1144a	scaffold_0006	g26774.t1	Bf_V2_158	108393107	91162150	161.4
g	Em0006g1521a	scaffold_0006	g5483.t2	Bf_V2_25	111264656	161916827	84.7
g	Em0006g1172a	scaffold_0006	g1459.t2	Bf_V2_6	108566942	29226199	285.0
g	Em0006g904a	scaffold_0006	g4503.t1	Bf_V2_21	106254867	18091753	245.7
g	Em0006g895a	scaffold_0006	g5478.t1	Bf_V2_25	106216989	161871636	148.7
g	Em0006g1130a	scaffold_0006	g15985.t1	Bf_V2_98	108308766	102137980	111.7
g	Em0006g747a	scaffold_0006	g1452.t1	Bf_V2_6	104917129	29164884	144.4
g	Em0006g1009a	scaffold_0006	g9125.t1	Bf_V2_39	107183442	65991010	311.6
g	Em0006g525a	scaffold_0006	g2690.t2	Bf_V2_14	102602319	115838062	126.7
g	Em0006g984a	scaffold_0006	g39325.t1	Bf_V2_245	106948111	187838572	341.3
g	Em0006g1269a	scaffold_0006	g5088.t1	Bf_V2_23	109266250	132851343	274.2
g	Em0006g871a	scaffold_0006	g23435.t1	Bf_V2_145	105994445	137335073	271.6
g	Em0006g1040a	scaffold_0006	g11875.t1	Bf_V2_62	107500899	157352152	123.6
g	Em0006g1174a	scaffold_0006	g1314.t2	Bf_V2_6	108577767	27417013	312.8
g	Em0006g1168a	scaffold_0006	g32889.t1	Bf_V2_196	108545159	2384945	263.5
g	Em0006g215a	scaffold_0006	g33248.t2	Bf_V2_196	99622805	6881397	284.6
g	Em0006g1280a	scaffold_0006	g6072.t1	Bf_V2_27	109370813	181643006	338.2
g	Em0006g1035a	scaffold_0006	g21050.t2	Bf_V2_132	107453248	89217536	157.5
g	Em0006g1187a	scaffold_0006	g39262.t1	Bf_V2_245	108633193	187012677	238.4
g	Em0006g582a	scaffold_0006	g4666.t1	Bf_V2_21	103199918	20357813	77.0
g	Em0006g1273a	scaffold_0006	g27126.t1	Bf_V2_158	109309749	94733206	48.9
g	Em0006g970a	scaffold_0006	g5533.t2	Bf_V2_25	106851671	162483798	188.3
g	Em0006g647a	scaffold_0006	g4193.t2	Bf_V2_21	103851537	14666478	104.8
g	Em0006g583a	scaffold_0006	g11669.t1	Bf_V2_62	103225080	155562548	554.7
g	Em0006g1281a	scaffold_0006	g6072.t1	Bf_V2_27	109379348	181643006	319.7
g	Em0006g893a	scaffold_0006	g26870.t2	Bf_V2_158	106194078	92196278	460.3
g	Em0006g298a	scaffold_0006	g33515.t1	Bf_V2_196	100528307	9855822	100.1
g	Em0006g1244a	scaffold_0006	g5777.t1	Bf_V2_25	109051187	165095128	320.5
g	Em0006g1268a	scaffold_0006	g6194.t1	Bf_V2_27	109255533	183211375	353.6
g	Em0006g915a	scaffold_0006	g20790.t1	Bf_V2_132	106353543	86190370	190.7
g	Em0006g1517a	scaffold_0006	g26521.t2	Bf_V2_157	111230789	160271308	50.1
g	Em0006g793a	scaffold_0006	g28548.t1	Bf_V2_167	105344736	98186381	571.2
g	Em0006g821a	scaffold_0006	g3254.t1	Bf_V2_18	105606782	165560913	67.0
g	Em0006g599a	scaffold_0006	g11669.t1	Bf_V2_62	103390843	155562548	578.9
g	Em0006g1254a	scaffold_0006	g6194.t1	Bf_V2_27	109112265	183211375	133.3
g	Em0006g618a	scaffold_0006	g8055.t2	Bf_V2_36	103595680	107330494	57.4
g	Em0006g1011a	scaffold_0006	g33263.t1	Bf_V2_196	107201309	7111635	189.5
g	Em0006g972a	scaffold_0006	g5530.t2	Bf_V2_25	106867472	162397234	68.2
g	Em0006g883a	scaffold_0006	g6887.t1	Bf_V2_32	106073197	42775403	146.0
g	Em0006g1412a	scaffold_0006	g6824.t2	Bf_V2_32	110391347	42108348	51.6
g	Em0006g1368a	scaffold_0006	g12577.t1	Bf_V2_65	110024496	84364668	974.5
g	Em0006g561a	scaffold_0006	g15916.t2	Bf_V2_98	103000966	101426747	63.2
g	Em0006g1245a	scaffold_0006	g5762.t1	Bf_V2_25	109055011	164895511	336.7
g	Em0006g1134a	scaffold_0006	g16014.t1	Bf_V2_98	108329219	102321965	150.2
g	Em0006g598a	scaffold_0006	g11665.t1	Bf_V2_62	103385268	155526120	389.8
g	Em0006g891a	scaffold_0006	g26826.t1	Bf_V2_158	106176725	91658018	130.6
g	Em0006g504a	scaffold_0006	g3254.t1	Bf_V2_18	102451310	165560913	353.6
g	Em0006g1251a	scaffold_0006	g6194.t1	Bf_V2_27	109090846	183211375	249.2
g	Em0006g235a	scaffold_0006	g285.t2	Bf_V2_1	99881070	34974823	180.3
g	Em0006g588a	scaffold_0006	g2690.t2	Bf_V2_14	103281088	115838062	153.7
g	Em0006g1459a	scaffold_0006	g3311.t2	Bf_V2_18	110804336	166226478	419.1
g	Em0006g1151a	scaffold_0006	g4828.t1	Bf_V2_21	108455400	21935680	163.7
g	Em0006g1034a	scaffold_0006	g12381.t2	Bf_V2_65	107440346	81709743	229.6
g	Em0006g754a	scaffold_0006	g430.t1	Bf_V2_1	104989017	36707250	65.5
g	Em0006g630a	scaffold_0006	g26331.t1	Bf_V2_157	103684308	158647629	103.2
g	Em0006g1562a	scaffold_0006	g14875.t1	Bf_V2_94	111596820	178406356	138.7
g	Em0006g631a	scaffold_0006	g26331.t1	Bf_V2_157	103694535	158647629	427.6
g	Em0006g1227a	scaffold_0006	g26725.t1	Bf_V2_158	108968089	90562193	194.5
g	Em0006g1039a	scaffold_0006	g33425.t2	Bf_V2_196	107494407	8777568	46.2
g	Em0006g1358a	scaffold_0006	g12577.t1	Bf_V2_65	109947286	84364668	1144.8
g	Em0006g992a	scaffold_0006	g9628.t2	Bf_V2_40	107027564	148379307	218.8
g	Em0006g914a	scaffold_0006	g918.t1	Bf_V2_6	106346971	22523775	98.2
g	Em0006g1505a	scaffold_0006	g16949.t1	Bf_V2_104	111152588	150968356	50.8
g	Em0006g898a	scaffold_0006	g26467.t1	Bf_V2_157	106231197	159623441	326.2
g	Em0006g1527a	scaffold_0006	g5483.t2	Bf_V2_25	111298496	161916827	76.6
g	Em0006g1146a	scaffold_0006	g4786.t1	Bf_V2_21	108418600	21550937	171.8
g	Em0006g1014a	scaffold_0006	g33263.t1	Bf_V2_196	107229978	7111635	140.2
g	Em0006g1449a	scaffold_0006	g20848.t2	Bf_V2_132	110694589	86737786	66.6
g	Em0006g636a	scaffold_0006	g32999.t1	Bf_V2_196	103746487	3854577	153.3
g	Em0007g589a	scaffold_0007	g33331.t2	Bf_V2_196	116140959	7827551	206.1
g	Em0007g251a	scaffold_0007	g33433.t1	Bf_V2_196	113792182	8854937	113.2
g	Em0007g285a	scaffold_0007	g9085.t1	Bf_V2_39	114076768	65638558	137.1
g	Em0007g1188a	scaffold_0007	g7940.t2	Bf_V2_36	121243049	106025589	49.7
g	Em0007g15a	scaffold_0007	g8830.t1	Bf_V2_39	111885281	62982392	159.8
g	Em0007g699a	scaffold_0007	g24673.t1	Bf_V2_149	117108613	68672918	278.1
g	Em0007g588a	scaffold_0007	g33331.t2	Bf_V2_196	116123644	7827551	85.9
g	Em0007g619a	scaffold_0007	g15972.t1	Bf_V2_98	116394353	102010598	81.6
g	Em0007g1168a	scaffold_0007	g24398.t1	Bf_V2_147	121067061	78002564	54.3
g	Em0007g70a	scaffold_0007	g6613.t2	Bf_V2_32	112269279	39388217	563.1
g	Em0007g1270a	scaffold_0007	g10690.t1	Bf_V2_48	121821203	53903557	150.6
g	Em0007g626a	scaffold_0007	g5137.t1	Bf_V2_23	116467776	133352672	198.0
g	Em0007g965a	scaffold_0007	g21877.t2	Bf_V2_136	119520451	120435199	268.9
g	Em0007g1320a	scaffold_0007	g6629.t1	Bf_V2_32	122280530	39581927	218.0
g	Em0007g518a	scaffold_0007	g4404.t2	Bf_V2_21	115636058	17113859	64.7
g	Em0007g1237a	scaffold_0007	g24394.t2	Bf_V2_147	121597805	77986953	48.5
g	Em0007g28a	scaffold_0007	g1184.t1	Bf_V2_6	111967208	25540653	104.0
g	Em0007g252a	scaffold_0007	g6880.t1	Bf_V2_32	113797741	42708154	169.1
g	Em0007g962a	scaffold_0007	g1921.t1	Bf_V2_9	119491779	197932911	116.7
g	Em0007g304a	scaffold_0007	g9085.t1	Bf_V2_39	114174524	65638558	140.6
g	Em0007g839a	scaffold_0007	g6837.t2	Bf_V2_32	118364338	42216747	104.4
g	Em0007g18a	scaffold_0007	g5245.t1	Bf_V2_23	111911301	134396443	263.5
g	Em0007g1062a	scaffold_0007	g15916.t2	Bf_V2_98	120397621	101426747	90.1
g	Em0007g938a	scaffold_0007	g23688.t1	Bf_V2_145	119201583	140558889	172.9
g	Em0007g1258a	scaffold_0007	g15916.t2	Bf_V2_98	121723258	101426747	124.8
g	Em0007g981a	scaffold_0007	g14753.t1	Bf_V2_94	119735363	176724717	492.7
g	Em0007g1589a	scaffold_0007	g2810.t1	Bf_V2_14	124364006	117367527	81.6
g	Em0007g2a	scaffold_0007	g7453.t1	Bf_V2_34	111766687	170669009	158.3
g	Em0007g26a	scaffold_0007	g6614.t2	Bf_V2_32	111940157	39397899	86.7
g	Em0007g1319a	scaffold_0007	g6629.t1	Bf_V2_32	122273868	39581927	210.7
g	Em0007g804a	scaffold_0007	g2703.t1	Bf_V2_14	118081902	115977713	52.0
g	Em0007g41a	scaffold_0007	g24255.t1	Bf_V2_147	112029432	76818018	57.0
g	Em0007g452a	scaffold_0007	g9835.t2	Bf_V2_41	115159677	124865722	52.4
g	Em0007g215a	scaffold_0007	g12203.t2	Bf_V2_65	113514582	79472366	44.7
g	Em0007g738a	scaffold_0007	g18332.t2	Bf_V2_113	117539993	144248581	613.6
g	Em0007g652a	scaffold_0007	g21016.t1	Bf_V2_132	116683155	88820230	61.2
g	Em0007g1331a	scaffold_0007	g1817.t1	Bf_V2_9	122352366	196785300	378.3
g	Em0007g1329a	scaffold_0007	g22154.t1	Bf_V2_136	122327376	123195388	70.5
g	Em0007g1259a	scaffold_0007	g11683.t1	Bf_V2_62	121747902	155727531	50.4
g	Em0007g923a	scaffold_0007	g33238.t1	Bf_V2_196	119054211	6743195	178.3
g	Em0007g1291a	scaffold_0007	g10690.t1	Bf_V2_48	122064139	53903557	114.8
g	Em0007g155a	scaffold_0007	g1824.t1	Bf_V2_9	113021996	196834179	266.9
g	Em0007g256a	scaffold_0007	g1816.t3	Bf_V2_9	113835373	196769473	181.4
g	Em0007g154a	scaffold_0007	g6588.t1	Bf_V2_32	113011923	39064207	110.9
g	Em0007g844a	scaffold_0007	g31800.t1	Bf_V2_187	118386319	53021288	121.3
g	Em0007g1582a	scaffold_0007	g2810.t1	Bf_V2_14	124290083	117367527	83.2
g	Em0007g1245a	scaffold_0007	g15916.t2	Bf_V2_98	121649746	101426747	90.5
g	Em0007g25a	scaffold_0007	g5245.t1	Bf_V2_23	111932209	134396443	263.5
g	Em0007g260a	scaffold_0007	g6637.t2	Bf_V2_32	113855792	39641063	242.3
g	Em0007g1330a	scaffold_0007	g10289.t1	Bf_V2_43	122345398	173476634	737.6
g	Em0007g250a	scaffold_0007	g16013.t2	Bf_V2_98	113787424	102315581	145.2
g	Em0007g148a	scaffold_0007	g9951.t2	Bf_V2_41	112988568	126357634	53.1
g	Em0007g283a	scaffold_0007	g9085.t1	Bf_V2_39	114065488	65638558	140.6
g	Em0007g319a	scaffold_0007	g20901.t1	Bf_V2_132	114248809	87347272	48.5
g	Em0007g1522a	scaffold_0007	g2810.t1	Bf_V2_14	123824803	117367527	83.2
g	Em0007g1289a	scaffold_0007	g5412.t1	Bf_V2_23	122056387	136430938	148.7
g	Em0007g1431a	scaffold_0007	g8635.t1	Bf_V2_39	123168766	61117258	77.8
g	Em0007g683a	scaffold_0007	g12192.t2	Bf_V2_65	117007683	79333218	94.4
g	Em0007g1514a	scaffold_0007	g2810.t1	Bf_V2_14	123758612	117367527	111.7
g	Em0007g577a	scaffold_0007	g12184.t2	Bf_V2_65	115999982	79228154	909.1
g	Em0007g840a	scaffold_0007	g39145.t1	Bf_V2_243	118368426	192292292	72.8
g	Em0007g785a	scaffold_0007	g16951.t1	Bf_V2_104	117946045	151000375	508.1
g	Em0007g495a	scaffold_0007	g32642.t2	Bf_V2_196	115469049	435904	52.0
g	Em0007g1064a	scaffold_0007	g10690.t1	Bf_V2_48	120415355	53903557	135.6
g	Em0007g978a	scaffold_0007	g25328.t1	Bf_V2_150	119714721	113068459	496.1
g	Em0007g1144a	scaffold_0007	g24398.t1	Bf_V2_147	120924465	78002564	52.8
g	Em0007g878a	scaffold_0007	g33238.t1	Bf_V2_196	118696539	6743195	74.3
g	Em0007g1275a	scaffold_0007	g10690.t1	Bf_V2_48	121863784	53903557	223.0
g	Em0007g1025a	scaffold_0007	g10690.t1	Bf_V2_48	120082374	53903557	124.0
g	Em0007g300a	scaffold_0007	g20901.t1	Bf_V2_132	114145211	87347272	50.1
g	Em0007g33a	scaffold_0007	g1184.t1	Bf_V2_6	111982806	25540653	161.0
g	Em0001g3518a	scaffold_0001	g39391.t1	Bf_V2_245	32112044	188618133	110.2
g	Em0001g3168a	scaffold_0001	g8736.t2	Bf_V2_39	29248634	62089190	70.5
g	Em0001g2887a	scaffold_0001	g29202.t1	Bf_V2_174	26076382	129254388	55.8
g	Em0001g56a	scaffold_0001	g19707.t1	Bf_V2_122	448951	195236499	109.0
g	Em0001g492a	scaffold_0001	g4598.t1	Bf_V2_21	3951359	19456333	49.3
g	Em0001g152a	scaffold_0001	g9852.t1	Bf_V2_41	1110628	125086332	168.7
g	Em0001g638a	scaffold_0001	g24470.t2	Bf_V2_147	5341243	78767455	51.6
g	Em0001g1059a	scaffold_0001	g16868.t2	Bf_V2_104	9515995	150361551	307.0
g	Em0001g844a	scaffold_0001	g6716.t1	Bf_V2_32	7278946	40658108	174.9
g	Em0001g1234a	scaffold_0001	g33486.t1	Bf_V2_196	11271574	9606840	102.4
g	Em0001g1782a	scaffold_0001	g5722.t2	Bf_V2_25	16968641	164308323	45.8
g	Em0001g2931a	scaffold_0001	g29202.t1	Bf_V2_174	26551084	129254388	78.6
g	Em0001g554a	scaffold_0001	g39006.t2	Bf_V2_243	4597598	190939937	400.2
g	Em0001g990a	scaffold_0001	g11122.t1	Bf_V2_48	8763916	59062567	76.6
g	Em0001g181a	scaffold_0001	g5796.t1	Bf_V2_25	1297167	165308795	90.5
g	Em0001g2203a	scaffold_0001	g11692.t1	Bf_V2_62	20350641	155804423	63.5
g	Em0001g1140a	scaffold_0001	g33486.t1	Bf_V2_196	10542588	9606840	219.9
g	Em0001g89a	scaffold_0001	g10764.t1	Bf_V2_48	694142	54775817	101.3
g	Em0001g2648a	scaffold_0001	g27075.t1	Bf_V2_158	24018842	94252399	100.1
g	Em0001g468a	scaffold_0001	g17035.t1	Bf_V2_104	3757208	152069557	330.1
g	Em0001g1589a	scaffold_0001	g33373.t1	Bf_V2_196	14916390	8254012	89.7
g	Em0001g263a	scaffold_0001	g1031.t1	Bf_V2_6	1917731	23904949	575.5
g	Em0001g2933a	scaffold_0001	g8630.t2	Bf_V2_39	26569493	61083651	137.5
g	Em0001g962a	scaffold_0001	g10464.t2	Bf_V2_43	8418547	175120898	63.5
g	Em0001g2943a	scaffold_0001	g29202.t1	Bf_V2_174	26653604	129254388	77.8
g	Em0001g992a	scaffold_0001	g31456.t1	Bf_V2_187	8805736	49140667	55.1
g	Em0001g2874a	scaffold_0001	g8630.t2	Bf_V2_39	25980000	61083651	150.2
g	Em0001g237a	scaffold_0001	g10360.t1	Bf_V2_43	1709156	174258314	127.1
g	Em0001g3820a	scaffold_0001	g19598.t1	Bf_V2_122	34703658	194023859	224.2
g	Em0001g187a	scaffold_0001	g9852.t1	Bf_V2_41	1341363	125086332	169.9
g	Em0001g3560a	scaffold_0001	g7907.t1	Bf_V2_36	32442536	105601503	206.5
g	Em0001g1796a	scaffold_0001	g7145.t1	Bf_V2_32	17074154	45406155	115.5
g	Em0001g1230a	scaffold_0001	g33486.t1	Bf_V2_196	11255550	9606840	219.5
g	Em0001g2891a	scaffold_0001	g29202.t1	Bf_V2_174	26098689	129254388	82.8
g	Em0001g2935a	scaffold_0001	g29202.t1	Bf_V2_174	26584896	129254388	80.1
g	Em0001g1174a	scaffold_0001	g10793.t1	Bf_V2_48	10840701	55165229	155.2
g	Em0001g823a	scaffold_0001	g4718.t2	Bf_V2_21	7093327	20862831	111.3
g	Em0001g1742a	scaffold_0001	g11714.t2	Bf_V2_62	16649460	156028542	261.5
g	Em0001g3347a	scaffold_0001	g9693.t2	Bf_V2_40	30738880	149124119	73.6
g	Em0001g1246a	scaffold_0001	g19575.t1	Bf_V2_122	11420838	193852121	566.6
g	Em0001g3799a	scaffold_0001	g15916.t2	Bf_V2_98	34477939	101426747	78.2
g	Em0001g1798a	scaffold_0001	g11669.t1	Bf_V2_62	17085433	155562548	102.4
g	Em0001g1237a	scaffold_0001	g1418.t2	Bf_V2_6	11306315	28704707	63.5
g	Em0001g3245a	scaffold_0001	g14827.t1	Bf_V2_94	29865859	177829941	50.1
g	Em0001g2870a	scaffold_0001	g11712.t1	Bf_V2_62	25962657	155999594	131.3
g	Em0001g3426a	scaffold_0001	g19617.t1	Bf_V2_122	31318510	194292317	159.8
g	Em0001g2856a	scaffold_0001	g29202.t1	Bf_V2_174	25853698	129254388	78.2
g	Em0001g894a	scaffold_0001	g9832.t2	Bf_V2_41	7729044	124808842	162.2
g	Em0001g3266a	scaffold_0001	g26945.t2	Bf_V2_158	30027268	93067309	206.4
g	Em0001g1461a	scaffold_0001	g33257.t2	Bf_V2_196	13629577	7019873	287.0
g	Em0001g1570a	scaffold_0001	g10775.t3	Bf_V2_48	14785647	54933107	126.3
g	Em0001g1587a	scaffold_0001	g7145.t1	Bf_V2_32	14906887	45406155	201.4
g	Em0001g1764a	scaffold_0001	g9835.t2	Bf_V2_41	16839429	124865722	66.2
g	Em0001g1948a	scaffold_0001	g4718.t2	Bf_V2_21	18136371	20862831	68.2
g	Em0001g2729a	scaffold_0001	g16951.t1	Bf_V2_104	24732132	151000375	603.6
g	Em0001g2923a	scaffold_0001	g8630.t2	Bf_V2_39	26466181	61083651	174.1
g	Em0001g1355a	scaffold_0001	g23549.t1	Bf_V2_145	12460318	138788163	48.9
g	Em0001g711a	scaffold_0001	g8738.t2	Bf_V2_39	5966837	62098329	55.8
g	Em0001g1613a	scaffold_0001	g23547.t2	Bf_V2_145	15112268	138763036	126.3
g	Em0001g229a	scaffold_0001	g19704.t2	Bf_V2_122	1661943	195207125	116.7
g	Em0001g2240a	scaffold_0001	g33515.t1	Bf_V2_196	20667278	9855822	97.8
g	Em0001g1766a	scaffold_0001	g19692.t1	Bf_V2_122	16848071	195089834	105.5
g	Em0001g3537a	scaffold_0001	g31800.t1	Bf_V2_187	32307109	53021288	49.3
g	Em0001g2921a	scaffold_0001	g29202.t1	Bf_V2_174	26434597	129254388	75.5
g	Em0001g1705a	scaffold_0001	g27003.t1	Bf_V2_158	16148617	93724969	273.5
g	Em0001g1722a	scaffold_0001	g11714.t2	Bf_V2_62	16301870	156028542	120.2
g	Em0001g1627a	scaffold_0001	g11654.t1	Bf_V2_62	15240495	155393077	53.5
g	Em0001g1106a	scaffold_0001	g11661.t1	Bf_V2_62	10150969	155486807	147.5
g	Em0001g568a	scaffold_0001	g19666.t2	Bf_V2_122	4725385	194851784	294.3
g	Em0001g782a	scaffold_0001	g1097.t2	Bf_V2_6	6662614	24703696	48.1
g	Em0001g1396a	scaffold_0001	g29287.t1	Bf_V2_174	12883383	130352627	485.0
g	Em0001g1552a	scaffold_0001	g11739.t1	Bf_V2_62	14633220	156177269	53.1
g	Em0001g655a	scaffold_0001	g31609.t1	Bf_V2_187	5441087	50779409	55.5
g	Em0001g1599a	scaffold_0001	g33373.t1	Bf_V2_196	15001190	8254012	66.6
g	Em0001g200a	scaffold_0001	g31738.t2	Bf_V2_187	1492975	52417672	206.5
g	Em0001g2927a	scaffold_0001	g29202.t1	Bf_V2_174	26502955	129254388	82.8
g	Em0001g1002a	scaffold_0001	g39082.t1	Bf_V2_243	8928260	191811036	136.0
g	Em0001g2727a	scaffold_0001	g9568.t1	Bf_V2_40	24712967	147925583	172.6
g	Em0001g1859a	scaffold_0001	g11669.t1	Bf_V2_62	17576592	155562548	89.4
g	Em0001g2534a	scaffold_0001	g1047.t1	Bf_V2_6	23038327	24195445	198.4
g	Em0001g1027a	scaffold_0001	g3457.t2	Bf_V2_18	9172861	167756226	52.8
g	Em0001g1869a	scaffold_0001	g11669.t1	Bf_V2_62	17644315	155562548	332.0
g	Em0001g2557a	scaffold_0001	g3404.t1	Bf_V2_18	23251914	167174275	116.7
g	Em0001g1754a	scaffold_0001	g11872.t1	Bf_V2_62	16705728	157329027	686.4
g	Em0001g2591a	scaffold_0001	g11688.t1	Bf_V2_62	23533120	155769041	75.5
g	Em0001g3509a	scaffold_0001	g1124.t2	Bf_V2_6	32037475	24910635	55.1
g	Em0001g66a	scaffold_0001	g1452.t1	Bf_V2_6	514874	29164884	61.2
g	Em0001g1806a	scaffold_0001	g11669.t1	Bf_V2_62	17144237	155562548	122.9
g	Em0001g1720a	scaffold_0001	g29236.t1	Bf_V2_174	16292317	129721871	55.1
g	Em0001g190a	scaffold_0001	g9852.t1	Bf_V2_41	1385404	125086332	169.9
g	Em0001g529a	scaffold_0001	g4141.t2	Bf_V2_21	4362373	14118807	108.6
g	Em0001g1110a	scaffold_0001	g26954.t1	Bf_V2_158	10175712	93134400	147.5
g	Em0001g852a	scaffold_0001	g31800.t1	Bf_V2_187	7342077	53021288	90.9
g	Em0001g972a	scaffold_0001	g33410.t2	Bf_V2_196	8566053	8656066	102.4
g	Em0001g1248a	scaffold_0001	g19575.t2	Bf_V2_122	11440397	193852121	214.2
g	Em0001g1568a	scaffold_0001	g6712.t2	Bf_V2_32	14782758	40627144	79.3
g	Em0001g1776a	scaffold_0001	g7145.t1	Bf_V2_32	16913591	45406155	72.8
g	Em0001g1135a	scaffold_0001	g1213.t2	Bf_V2_6	10476218	25822322	63.5
g	Em0001g2917a	scaffold_0001	g29202.t1	Bf_V2_174	26402043	129254388	63.5
g	Em0001g1292a	scaffold_0001	g11825.t1	Bf_V2_62	11846887	156921193	167.2
g	Em0001g1074a	scaffold_0001	g26954.t1	Bf_V2_158	9715600	93134400	148.3
g	Em0001g3443a	scaffold_0001	g2693.t1	Bf_V2_14	31535277	115858563	68.6
g	Em0001g914a	scaffold_0001	g1443.t2	Bf_V2_6	7888032	29044470	350.5
g	Em0001g1116a	scaffold_0001	g16920.t2	Bf_V2_104	10261170	150674500	80.9
g	Em0001g1207a	scaffold_0001	g29287.t1	Bf_V2_174	11075346	130352627	504.6
g	Em0001g409a	scaffold_0001	g19596.t1	Bf_V2_122	3234151	194004770	107.8
g	Em0001g202a	scaffold_0001	g79.t1	Bf_V2_1	1506776	32196824	322.8
g	Em0001g727a	scaffold_0001	g8736.t2	Bf_V2_39	6097566	62089190	65.1
g	Em0001g828a	scaffold_0001	g7178.t1	Bf_V2_32	7125750	45713497	74.7
g	Em0001g1427a	scaffold_0001	g8852.t1	Bf_V2_39	13203342	63239057	142.9
g	Em0001g3730a	scaffold_0001	g217.t2	Bf_V2_1	33898881	33963010	897.9
g	Em0001g2585a	scaffold_0001	g26939.t2	Bf_V2_158	23497138	92959853	228.0
g	Em0001g2763a	scaffold_0001	g7183.t2	Bf_V2_32	25006806	45780230	53.5
g	Em0001g3794a	scaffold_0001	g11633.t2	Bf_V2_62	34445281	155226302	107.8
g	Em0001g976a	scaffold_0001	g39082.t1	Bf_V2_243	8618427	191811036	434.5
g	Em0001g725a	scaffold_0001	g4736.t2	Bf_V2_21	6080034	21016555	133.7
g	Em0001g1441a	scaffold_0001	g33530.t2	Bf_V2_196	13313297	10008723	78.2
g	Em0001g2861a	scaffold_0001	g29202.t1	Bf_V2_174	25890983	129254388	80.1
g	Em0001g1296a	scaffold_0001	g4820.t1	Bf_V2_21	11884608	21833887	50.8
g	Em0001g1439a	scaffold_0001	g33257.t2	Bf_V2_196	13305535	7019873	217.2
g	Em0001g3225a	scaffold_0001	g26946.t1	Bf_V2_158	29715514	93079266	49.7
g	Em0001g1161a	scaffold_0001	g19575.t2	Bf_V2_122	10767988	193852121	212.2
g	Em0001g2898a	scaffold_0001	g29202.t1	Bf_V2_174	26157649	129254388	63.5
g	Em0001g723a	scaffold_0001	g4736.t2	Bf_V2_21	6065848	21016555	224.2
g	Em0001g94a	scaffold_0001	g6950.t1	Bf_V2_32	711341	43414236	85.5
g	Em0001g504a	scaffold_0001	g24996.t2	Bf_V2_149	4038623	72490091	286.6
g	Em0001g806a	scaffold_0001	g24400.t2	Bf_V2_147	6836849	78010815	48.1
g	Em0001g2908a	scaffold_0001	g29202.t1	Bf_V2_174	26322690	129254388	70.9
g	Em0001g1893a	scaffold_0001	g7901.t1	Bf_V2_36	17774547	105550971	161.0
g	Em0001g2863a	scaffold_0001	g29202.t1	Bf_V2_174	25924610	129254388	81.3
g	Em0001g21a	scaffold_0001	g9568.t1	Bf_V2_40	146822	147925583	98.6
g	Em0001g2754a	scaffold_0001	g7183.t2	Bf_V2_32	24936747	45780230	52.4
g	Em0001g1186a	scaffold_0001	g29287.t1	Bf_V2_174	10951970	130352627	422.2
g	Em0001g3493a	scaffold_0001	g9568.t1	Bf_V2_40	31930597	147925583	92.4
g	Em0001g1124a	scaffold_0001	g1213.t2	Bf_V2_6	10365507	25822322	63.5
g	Em0001g826a	scaffold_0001	g8972.t1	Bf_V2_39	7111417	64552983	90.1
g	Em0001g3277a	scaffold_0001	g1183.t2	Bf_V2_6	30113080	25536385	60.1
g	Em0001g1434a	scaffold_0001	g19730.t2	Bf_V2_122	13256404	195543063	84.7
g	Em0001g3646a	scaffold_0001	g449.t1	Bf_V2_1	33197134	36871988	109.8
g	Em0001g3565a	scaffold_0001	g19653.t1	Bf_V2_122	32476751	194700503	163.3
g	Em0001g1087a	scaffold_0001	g24168.t2	Bf_V2_147	9916489	75826374	540.0
g	Em0001g53a	scaffold_0001	g19707.t1	Bf_V2_122	439307	195236499	145.2
g	Em0001g3217a	scaffold_0001	g26945.t2	Bf_V2_158	29646523	93067309	69.3
g	Em0001g555a	scaffold_0001	g19666.t2	Bf_V2_122	4603493	194851784	420.2
g	Em0001g212a	scaffold_0001	g19704.t2	Bf_V2_122	1574510	195207125	114.0
g	Em0001g2940a	scaffold_0001	g29202.t1	Bf_V2_174	26621740	129254388	84.7
g	Em0001g3524a	scaffold_0001	g2703.t1	Bf_V2_14	32155341	115977713	105.1
g	Em0001g1009a	scaffold_0001	g39079.t1	Bf_V2_243	9011614	191775397	156.4
g	Em0001g2869a	scaffold_0001	g11712.t1	Bf_V2_62	25958625	155999594	441.4
g	Em0001g1797a	scaffold_0001	g33373.t1	Bf_V2_196	17082809	8254012	51.6
g	Em0001g1440a	scaffold_0001	g33257.t2	Bf_V2_196	13309714	7019873	240.0
g	Em0001g3429a	scaffold_0001	g27001.t1	Bf_V2_158	31330871	93713377	545.8
g	Em0001g25a	scaffold_0001	g8675.t1	Bf_V2_39	184070	61586182	47.0
g	Em0001g906a	scaffold_0001	g12219.t1	Bf_V2_65	7822357	79671936	243.4
g	Em0001g1387a	scaffold_0001	g29287.t1	Bf_V2_174	12829139	130352627	325.9
g	Em0001g3441a	scaffold_0001	g8630.t2	Bf_V2_39	31494960	61083651	173.7
g	Em0001g590a	scaffold_0001	g10793.t1	Bf_V2_48	4927023	55165229	152.9
g	Em0001g1143a	scaffold_0001	g33486.t1	Bf_V2_196	10558753	9606840	103.2
g	Em0001g610a	scaffold_0001	g10793.t1	Bf_V2_48	5066767	55165229	176.4
g	Em0001g3099a	scaffold_0001	g14973.t1	Bf_V2_94	28403736	179576682	157.1
g	Em0001g1734a	scaffold_0001	g11714.t2	Bf_V2_62	16515073	156028542	250.8
g	Em0001g3558a	scaffold_0001	g10884.t1	Bf_V2_48	32435304	56289955	174.1
g	Em0001g543a	scaffold_0001	g1151.t2	Bf_V2_6	4509433	25197062	439.1
g	Em0001g538a	scaffold_0001	g4606.t1	Bf_V2_21	4475903	19598867	56.2
g	Em0001g1259a	scaffold_0001	g29287.t1	Bf_V2_174	11514340	130352627	133.3
g	Em0001g1265a	scaffold_0001	g3347.t1	Bf_V2_18	11579248	166615645	71.2
g	Em0001g2411a	scaffold_0001	g19599.t2	Bf_V2_122	22109249	194041008	387.9
g	Em0001g3244a	scaffold_0001	g10020.t1	Bf_V2_41	29856586	127689736	58.2
g	Em0001g1487a	scaffold_0001	g17202.t2	Bf_V2_104	13857346	153605469	144.1
g	Em0001g3379a	scaffold_0001	g24039.t1	Bf_V2_147	30975663	74384793	195.3
g	Em0001g1247a	scaffold_0001	g3347.t1	Bf_V2_18	11433249	166615645	57.0
g	Em0001g1094a	scaffold_0001	g16232.t2	Bf_V2_98	9995093	105038289	72.8
g	Em0001g1860a	scaffold_0001	g11669.t1	Bf_V2_62	17581438	155562548	595.5
g	Em0001g1196a	scaffold_0001	g29287.t1	Bf_V2_174	11017148	130352627	461.8
g	Em0001g567a	scaffold_0001	g39006.t2	Bf_V2_243	4719463	190939937	400.2
g	Em0001g1138a	scaffold_0001	g16976.t1	Bf_V2_104	10508558	151282028	261.5
g	Em0001g2639a	scaffold_0001	g31690.t1	Bf_V2_187	23961607	51765349	256.9
g	Em0001g3697a	scaffold_0001	g26946.t1	Bf_V2_158	33695617	93079266	50.8
g	Em0001g2170a	scaffold_0001	g11692.t1	Bf_V2_62	20075103	155804423	60.5
g	Em0001g864a	scaffold_0001	g33590.t1	Bf_V2_196	7472367	10673952	64.3
g	Em0001g2922a	scaffold_0001	g29202.t1	Bf_V2_174	26452214	129254388	82.0
g	Em0001g1241a	scaffold_0001	g1950.t1	Bf_V2_9	11361192	198375879	285.8
g	Em0001g1546a	scaffold_0001	g11739.t1	Bf_V2_62	14592515	156177269	53.1
g	Em0001g1704a	scaffold_0001	g33373.t1	Bf_V2_196	16134629	8254012	157.5
g	Em0001g1822a	scaffold_0001	g33364.t1	Bf_V2_196	17264304	8111232	100.1
g	Em0001g716a	scaffold_0001	g8736.t2	Bf_V2_39	6014019	62089190	62.0
g	Em0001g1815a	scaffold_0001	g31497.t2	Bf_V2_187	17199740	49568692	65.9
g	Em0001g1316a	scaffold_0001	g2917.t1	Bf_V2_14	12139765	118533174	67.4
g	Em0001g2260a	scaffold_0001	g33515.t1	Bf_V2_196	20838047	9855822	98.2
g	Em0001g1107a	scaffold_0001	g81.t2	Bf_V2_1	10160592	32221587	115.9
g	Em0001g3212a	scaffold_0001	g26945.t2	Bf_V2_158	29604996	93067309	123.2
g	Em0001g3234a	scaffold_0001	g26945.t2	Bf_V2_158	29784981	93067309	96.3
g	Em0001g3449a	scaffold_0001	g27073.t1	Bf_V2_158	31603597	94230283	248.4
g	Em0001g2112a	scaffold_0001	g10690.t1	Bf_V2_48	19594532	53903557	153.3
g	Em0001g1858a	scaffold_0001	g7145.t1	Bf_V2_32	17572354	45406155	115.5
g	Em0001g2662a	scaffold_0001	g4805.t1	Bf_V2_21	24140606	21671673	434.5
g	Em0001g3377a	scaffold_0001	g11634.t2	Bf_V2_62	30969056	155233580	125.9
g	Em0001g1813a	scaffold_0001	g33373.t1	Bf_V2_196	17186946	8254012	51.6
g	Em0001g3348a	scaffold_0001	g17190.t1	Bf_V2_104	30750182	153492308	48.5
g	Em0001g1598a	scaffold_0001	g7145.t1	Bf_V2_32	14991904	45406155	71.6
g	Em0001g1620a	scaffold_0001	g23547.t2	Bf_V2_145	15185098	138763036	126.3
g	Em0001g924a	scaffold_0001	g3325.t2	Bf_V2_18	7972673	166416442	423.3
g	Em0001g2233a	scaffold_0001	g10015.t1	Bf_V2_41	20603470	127568944	76.6
g	Em0001g1755a	scaffold_0001	g11674.t2	Bf_V2_62	16715692	155626830	224.6
g	Em0001g3685a	scaffold_0001	g19713.t1	Bf_V2_122	33610645	195324918	128.3
g	Em0001g1837a	scaffold_0001	g31585.t1	Bf_V2_187	17375330	50503052	47.4
g	Em0001g416a	scaffold_0001	g11048.t2	Bf_V2_48	3298185	58262655	56.2
g	Em0001g1109a	scaffold_0001	g19655.t2	Bf_V2_122	10170818	194719305	541.2
g	Em0001g2281a	scaffold_0001	g31456.t1	Bf_V2_187	21076552	49140667	55.1
g	Em0001g1091a	scaffold_0001	g24168.t2	Bf_V2_147	9963991	75826374	384.4
g	Em0001g1430a	scaffold_0001	g19730.t1	Bf_V2_122	13233303	195543083	65.1
g	Em0001g1042a	scaffold_0001	g10690.t1	Bf_V2_48	9336297	53903557	141.0
g	Em0001g2210a	scaffold_0001	g11692.t1	Bf_V2_62	20397495	155804423	63.5
g	Em0001g1007a	scaffold_0001	g39082.t1	Bf_V2_243	8994159	191811036	509.2
g	Em0001g1270a	scaffold_0001	g29287.t1	Bf_V2_174	11626398	130352627	476.1
g	Em0001g67a	scaffold_0001	g19705.t1	Bf_V2_122	521902	195217495	412.1
g	Em0001g2655a	scaffold_0001	g27075.t2	Bf_V2_158	24068362	94252399	337.8
g	Em0001g1249a	scaffold_0001	g10793.t1	Bf_V2_48	11448855	55165229	156.0
g	Em0001g3202a	scaffold_0001	g26946.t1	Bf_V2_158	29517122	93079266	78.2
g	Em0001g2783a	scaffold_0001	g518.t1	Bf_V2_1	25204939	38022638	67.4
g	Em0001g2864a	scaffold_0001	g8630.t2	Bf_V2_39	25937794	61083651	171.8
g	Em0001g248a	scaffold_0001	g1031.t1	Bf_V2_6	1773936	23904949	345.9
g	Em0001g1051a	scaffold_0001	g16868.t2	Bf_V2_104	9451747	150361551	296.6
g	Em0001g1883a	scaffold_0001	g7145.t1	Bf_V2_32	17725608	45406155	109.8
g	Em0001g3102a	scaffold_0001	g23705.t1	Bf_V2_145	28434490	140690243	70.5
g	Em0001g1763a	scaffold_0001	g27017.t1	Bf_V2_158	16834418	93800184	233.4
g	Em0001g3676a	scaffold_0001	g449.t1	Bf_V2_1	33536658	36871988	109.8
g	Em0001g1753a	scaffold_0001	g39391.t1	Bf_V2_245	16698080	188618133	156.0
g	Em0001g2881a	scaffold_0001	g29202.t1	Bf_V2_174	26049281	129254388	86.7
g	Em0001g154a	scaffold_0001	g5796.t1	Bf_V2_25	1116402	165308795	249.2
g	Em0001g3033a	scaffold_0001	g496.t1	Bf_V2_1	27662530	37584963	48.9
g	Em0001g1075a	scaffold_0001	g19655.t2	Bf_V2_122	9720511	194719305	542.7
g	Em0001g1028a	scaffold_0001	g29348.t2	Bf_V2_174	9186068	131014057	48.9
g	Em0001g573a	scaffold_0001	g10793.t1	Bf_V2_48	4763540	55165229	89.0
g	Em0001g3100a	scaffold_0001	g2703.t1	Bf_V2_14	28406646	115977713	47.0
g	Em0001g1567a	scaffold_0001	g31497.t1	Bf_V2_187	14777557	49568692	319.3
g	Em0001g971a	scaffold_0001	g39082.t1	Bf_V2_243	8559480	191811036	140.2
g	Em0001g2160a	scaffold_0001	g23663.t2	Bf_V2_145	19987173	140274385	70.5
g	Em0001g1788a	scaffold_0001	g7145.t1	Bf_V2_32	17003780	45406155	72.8
g	Em0001g2912a	scaffold_0001	g29202.t1	Bf_V2_174	26364463	129254388	84.0
g	Em0001g2254a	scaffold_0001	g10015.t1	Bf_V2_41	20777249	127568944	76.6
g	Em0001g917a	scaffold_0001	g1443.t2	Bf_V2_6	7910881	29044470	110.9
g	Em0001g1077a	scaffold_0001	g81.t2	Bf_V2_1	9730631	32221587	115.9
g	Em0001g404a	scaffold_0001	g19596.t1	Bf_V2_122	3171404	194004770	120.6
g	Em0001g1160a	scaffold_0001	g19575.t1	Bf_V2_122	10754139	193852121	565.5
g	Em0001g724a	scaffold_0001	g4736.t2	Bf_V2_21	6072919	21016555	146.7
g	Em0001g1438a	scaffold_0001	g33257.t2	Bf_V2_196	13300307	7019873	167.2
g	Em0001g1311a	scaffold_0001	g1151.t2	Bf_V2_6	12093849	25197062	436.4
g	Em0001g699a	scaffold_0001	g8736.t2	Bf_V2_39	5881685	62089190	293.5
g	Em0001g505a	scaffold_0001	g4606.t1	Bf_V2_21	4047606	19598867	68.2
g	Em0001g3448a	scaffold_0001	g7933.t1	Bf_V2_36	31599016	105928619	63.5
g	Em0001g1854a	scaffold_0001	g11669.t1	Bf_V2_62	17537751	155562548	107.8
g	Em0002g1663a	scaffold_0002	g267.t2	Bf_V2_1	50456055	34712667	104.8
g	Em0002g1907a	scaffold_0002	g6024.t1	Bf_V2_27	52563705	180907875	75.5
g	Em0002g199a	scaffold_0002	g14813.t1	Bf_V2_94	36342773	177522427	73.9
g	Em0002g1314a	scaffold_0002	g39177.t2	Bf_V2_243	47677230	192612680	52.8
g	Em0002g1452a	scaffold_0002	g28361.t2	Bf_V2_167	48872295	95826474	58.5
g	Em0002g1054a	scaffold_0002	g28359.t2	Bf_V2_167	45293128	95783773	270.8
g	Em0002g704a	scaffold_0002	g28527.t2	Bf_V2_167	41739640	97887932	50.4
g	Em0002g1320a	scaffold_0002	g3359.t1	Bf_V2_18	47739312	166714255	60.5
g	Em0002g79a	scaffold_0002	g31814.t1	Bf_V2_187	35326652	53140165	231.1
g	Em0002g1665a	scaffold_0002	g267.t2	Bf_V2_1	50471143	34712667	92.4
g	Em0002g1898a	scaffold_0002	g6024.t1	Bf_V2_27	52444463	180907875	74.7
g	Em0002g1565a	scaffold_0002	g18315.t2	Bf_V2_113	49680789	144111788	167.2
g	Em0002g1066a	scaffold_0002	g28359.t1	Bf_V2_167	45401582	95783773	128.3
g	Em0002g1432a	scaffold_0002	g1126.t1	Bf_V2_6	48646586	24937512	54.7
g	Em0002g1179a	scaffold_0002	g33590.t1	Bf_V2_196	46472452	10673952	84.7
g	Em0002g362a	scaffold_0002	g14813.t1	Bf_V2_94	37800141	177522427	66.2
g	Em0002g219a	scaffold_0002	g6886.t2	Bf_V2_32	36557288	42763697	294.3
g	Em0002g1302a	scaffold_0002	g3359.t1	Bf_V2_18	47553606	166714255	55.1
g	Em0002g1240a	scaffold_0002	g9148.t1	Bf_V2_39	46973901	66206545	62.0
g	Em0002g1316a	scaffold_0002	g3359.t1	Bf_V2_18	47699058	166714255	64.7
g	Em0002g1014a	scaffold_0002	g31800.t1	Bf_V2_187	44940360	53021288	128.3
g	Em0002g1812a	scaffold_0002	g24968.t1	Bf_V2_149	51818333	72172658	65.9
g	Em0002g1021a	scaffold_0002	g10902.t1	Bf_V2_48	44999884	56526781	119.0
g	Em0002g748a	scaffold_0002	g25187.t1	Bf_V2_150	42268754	111422675	68.2
g	Em0002g1094a	scaffold_0002	g9187.t1	Bf_V2_39	45671329	66603410	93.2
g	Em0002g513a	scaffold_0002	g36432.t1	Bf_V2_220	39593881	183825388	73.9
g	Em0002g1495a	scaffold_0002	g5408.t3	Bf_V2_23	49165641	136261214	95.9
g	Em0002g1650a	scaffold_0002	g267.t2	Bf_V2_1	50353623	34712667	65.5
g	Em0002g725a	scaffold_0002	g5551.t1	Bf_V2_25	42063085	162650752	62.8
g	Em0002g10a	scaffold_0002	g29510.t1	Bf_V2_174	34808906	132183715	60.1
g	Em0002g409a	scaffold_0002	g6835.t1	Bf_V2_32	38315064	42172755	82.0
g	Em0002g1361a	scaffold_0002	g31456.t1	Bf_V2_187	48079973	49140667	53.9
g	Em0002g1893a	scaffold_0002	g24004.t3	Bf_V2_147	52418558	74055868	55.8
g	Em0002g1051a	scaffold_0002	g28359.t2	Bf_V2_167	45276454	95783773	663.7
g	Em0002g43a	scaffold_0002	g28512.t2	Bf_V2_167	35023603	97662740	156.8
g	Em0002g1143a	scaffold_0002	g4741.t1	Bf_V2_21	46125057	21067236	203.0
g	Em0002g3a	scaffold_0002	g29510.t1	Bf_V2_174	34759188	132183715	51.6
g	Em0002g249a	scaffold_0002	g4709.t1	Bf_V2_21	36857602	20777175	103.2
g	Em0002g378a	scaffold_0002	g6835.t1	Bf_V2_32	37962771	42172755	75.5
g	Em0002g1865a	scaffold_0002	g28624.t1	Bf_V2_167	52239582	98852480	62.4
g	Em0002g256a	scaffold_0002	g28381.t1	Bf_V2_167	36907632	96161154	115.2
g	Em0002g488a	scaffold_0002	g28636.t1	Bf_V2_167	39400452	98977905	213.8
g	Em0002g1067a	scaffold_0002	g28359.t1	Bf_V2_167	45421750	95783773	1510.4
g	Em0002g42a	scaffold_0002	g28507.t1	Bf_V2_167	35018556	97577991	159.5
g	Em0002g1413a	scaffold_0002	g27008.t1	Bf_V2_158	48493823	93750351	93.2
g	Em0002g1561a	scaffold_0002	g18315.t1	Bf_V2_113	49625278	144107970	85.9
g	Em0002g202a	scaffold_0002	g14813.t1	Bf_V2_94	36376621	177522427	66.2
g	Em0002g257a	scaffold_0002	g14813.t1	Bf_V2_94	36920656	177522427	58.2
g	Em0002g377a	scaffold_0002	g4711.t2	Bf_V2_21	37943778	20786037	75.1
g	Em0002g248a	scaffold_0002	g4709.t1	Bf_V2_21	36847114	20777175	103.2
g	Em0002g922a	scaffold_0002	g1130.t1	Bf_V2_6	44103292	24990558	121.3
g	Em0002g1597a	scaffold_0002	g11683.t1	Bf_V2_62	49962359	155727531	50.4
g	Em0002g1926a	scaffold_0002	g39391.t1	Bf_V2_245	52755150	188618133	156.0
g	Em0002g648a	scaffold_0002	g28534.t1	Bf_V2_167	41051747	97914572	74.7
g	Em0002g350a	scaffold_0002	g14813.t1	Bf_V2_94	37654504	177522427	62.0
g	Em0002g1916a	scaffold_0002	g10793.t1	Bf_V2_48	52631195	55165229	65.1
g	Em0002g398a	scaffold_0002	g4709.t1	Bf_V2_21	38187287	20777175	73.2
g	Em0002g1068a	scaffold_0002	g29480.t1	Bf_V2_174	45442050	131984239	77.4
g	Em0002g1449a	scaffold_0002	g28361.t2	Bf_V2_167	48854825	95826474	60.8
g	Em0002g1412a	scaffold_0002	g29137.t1	Bf_V2_174	48488602	128586050	53.9
g	Em0002g89a	scaffold_0002	g6835.t1	Bf_V2_32	35388490	42172755	313.5
g	Em0002g375a	scaffold_0002	g26387.t1	Bf_V2_157	37919668	159007509	49.7
g	Em0002g1166a	scaffold_0002	g23663.t1	Bf_V2_145	46305883	140274385	55.1
g	Em0002g1639a	scaffold_0002	g267.t2	Bf_V2_1	50276884	34712667	98.2
g	Em0002g22a	scaffold_0002	g4519.t2	Bf_V2_21	34909372	18305954	102.1
g	Em0002g666a	scaffold_0002	g28527.t2	Bf_V2_167	41312691	97887932	96.7
g	Em0002g1289a	scaffold_0002	g3359.t1	Bf_V2_18	47459775	166714255	62.4
g	Em0002g1803a	scaffold_0002	g38988.t2	Bf_V2_243	51688448	190724115	255.4
g	Em0002g1063a	scaffold_0002	g28359.t1	Bf_V2_167	45392887	95783773	260.0
g	Em0002g1059a	scaffold_0002	g28359.t1	Bf_V2_167	45327611	95783773	374.4
g	Em0002g26a	scaffold_0002	g28616.t1	Bf_V2_167	34951697	98801643	559.3
g	Em0002g1202a	scaffold_0002	g23663.t2	Bf_V2_145	46660316	140274385	57.0
g	Em0002g1070a	scaffold_0002	g9187.t1	Bf_V2_39	45461594	66603410	94.4
g	Em0002g297a	scaffold_0002	g31617.t2	Bf_V2_187	37205770	50873951	55.8
g	Em0002g502a	scaffold_0002	g8927.t2	Bf_V2_39	39536802	64156025	66.6
g	Em0002g1503a	scaffold_0002	g5408.t3	Bf_V2_23	49193613	136261214	87.4
g	Em0002g1228a	scaffold_0002	g9285.t1	Bf_V2_39	46872272	67530428	48.9
g	Em0002g1470a	scaffold_0002	g28361.t2	Bf_V2_167	49010739	95826474	60.5
g	Em0002g1642a	scaffold_0002	g267.t2	Bf_V2_1	50304587	34712667	79.0
g	Em0002g242a	scaffold_0002	g14813.t1	Bf_V2_94	36795172	177522427	63.9
g	Em0002g1015a	scaffold_0002	g11692.t1	Bf_V2_62	44947807	155804423	170.2
g	Em0002g1093a	scaffold_0002	g9187.t1	Bf_V2_39	45656228	66603410	93.2
g	Em0002g1883a	scaffold_0002	g6024.t1	Bf_V2_27	52380567	180907875	120.6
g	Em0002g981a	scaffold_0002	g10464.t2	Bf_V2_43	44662260	175120898	60.1
g	Em0002g32a	scaffold_0002	g29510.t1	Bf_V2_174	34975656	132183715	60.1
g	Em0002g1499a	scaffold_0002	g5408.t3	Bf_V2_23	49179828	136261214	58.9
g	Em0002g1287a	scaffold_0002	g3359.t1	Bf_V2_18	47445889	166714255	62.4
g	Em0002g1458a	scaffold_0002	g28361.t2	Bf_V2_167	48942801	95826474	60.8
g	Em0002g1061a	scaffold_0002	g28359.t2	Bf_V2_167	45355884	95783773	1697.6
g	Em0002g884a	scaffold_0002	g11688.t2	Bf_V2_62	43664296	155768895	85.1
g	Em0002g270a	scaffold_0002	g4709.t1	Bf_V2_21	37010173	20777175	231.5
g	Em0002g840a	scaffold_0002	g1127.t1	Bf_V2_6	43227186	24956133	68.9
g	Em0002g1244a	scaffold_0002	g39022.t1	Bf_V2_243	47028364	191159996	60.5
g	Em0002g1461a	scaffold_0002	g28361.t2	Bf_V2_167	48962657	95826474	57.8
g	Em0002g14a	scaffold_0002	g28616.t1	Bf_V2_167	34831826	98801643	530.4
g	Em0002g769a	scaffold_0002	g24948.t1	Bf_V2_149	42489368	71942469	90.5
g	Em0002g240a	scaffold_0002	g10464.t2	Bf_V2_43	36770989	175120898	66.2
g	Em0002g271a	scaffold_0002	g14813.t1	Bf_V2_94	37023538	177522427	414.5
g	Em0002g470a	scaffold_0002	g6037.t2	Bf_V2_27	39238878	181138076	139.0
g	Em0002g1835a	scaffold_0002	g9187.t1	Bf_V2_39	52025144	66603410	113.2
g	Em0002g1290a	scaffold_0002	g3359.t1	Bf_V2_18	47470008	166714255	45.8
g	Em0002g1818a	scaffold_0002	g28527.t2	Bf_V2_167	51851878	97887932	48.1
g	Em0002g1263a	scaffold_0002	g31609.t1	Bf_V2_187	47222088	50779409	51.2
g	Em0002g874a	scaffold_0002	g32973.t1	Bf_V2_196	43585284	3400846	94.0
g	Em0002g1169a	scaffold_0002	g3359.t1	Bf_V2_18	46362932	166714255	68.9
g	Em0002g209a	scaffold_0002	g6886.t2	Bf_V2_32	36447548	42763697	149.8
g	Em0002g387a	scaffold_0002	g6835.t1	Bf_V2_32	38046556	42172755	69.7
g	Em0002g370a	scaffold_0002	g26387.t1	Bf_V2_157	37875482	159007509	52.0
g	Em0002g82a	scaffold_0002	g6835.t1	Bf_V2_32	35341628	42172755	369.8
g	Em0002g250a	scaffold_0002	g4709.t1	Bf_V2_21	36866616	20777175	118.6
g	Em0002g1036a	scaffold_0002	g3404.t1	Bf_V2_18	45143054	167174275	104.8
g	Em0002g865a	scaffold_0002	g39391.t1	Bf_V2_245	43512117	188618133	156.0
g	Em0002g78a	scaffold_0002	g31814.t1	Bf_V2_187	35320787	53140165	226.9
g	Em0002g1156a	scaffold_0002	g4741.t1	Bf_V2_21	46202473	21067236	213.8
g	Em0002g95a	scaffold_0002	g31814.t1	Bf_V2_187	35437706	53140165	234.6
g	Em0002g553a	scaffold_0002	g4718.t2	Bf_V2_21	39876334	20862831	107.1
g	Em0002g1514a	scaffold_0002	g5408.t2	Bf_V2_23	49270276	136263202	47.4
g	Em0002g1319a	scaffold_0002	g31413.t1	Bf_V2_187	47723378	48644566	86.3
g	Em0002g796a	scaffold_0002	g28532.t1	Bf_V2_167	42824952	97908271	67.0
g	Em0002g676a	scaffold_0002	g7911.t2	Bf_V2_36	41403959	105632216	122.5
g	Em0002g359a	scaffold_0002	g4709.t1	Bf_V2_21	37755385	20777175	61.6
g	Em0002g246a	scaffold_0002	g4711.t2	Bf_V2_21	36831322	20786037	49.7
g	Em0002g1077a	scaffold_0002	g5551.t1	Bf_V2_25	45501880	162650752	55.5
g	Em0002g716a	scaffold_0002	g28527.t2	Bf_V2_167	41904639	97887932	49.3
g	Em0002g81a	scaffold_0002	g6835.t1	Bf_V2_32	35337413	42172755	262.3
g	Em0002g1864a	scaffold_0002	g14767.t1	Bf_V2_94	52232482	176894148	322.4
g	Em0003g269a	scaffold_0003	g2775.t1	Bf_V2_14	54915300	116943173	1237.6
g	Em0003g1880a	scaffold_0003	g26596.t1	Bf_V2_157	69316702	161157939	89.4
g	Em0003g1786a	scaffold_0003	g31456.t1	Bf_V2_187	68564564	49140667	53.1
g	Em0003g5a	scaffold_0003	g10690.t1	Bf_V2_48	52798150	53903557	64.3
g	Em0003g377a	scaffold_0003	g9049.t1	Bf_V2_39	55735263	65350268	49.7
g	Em0003g1258a	scaffold_0003	g2601.t1	Bf_V2_14	63673332	114970803	79.3
g	Em0003g1361a	scaffold_0003	g9251.t2	Bf_V2_39	64659959	67213169	107.1
g	Em0003g946a	scaffold_0003	g9568.t1	Bf_V2_40	60751676	147925583	45.1
g	Em0003g458a	scaffold_0003	g9252.t2	Bf_V2_39	56315441	67220343	162.2
g	Em0003g518a	scaffold_0003	g36388.t1	Bf_V2_220	56739585	183469738	211.8
g	Em0003g496a	scaffold_0003	g33590.t1	Bf_V2_196	56567077	10673952	63.5
g	Em0003g1259a	scaffold_0003	g2601.t1	Bf_V2_14	63676346	114970803	79.3
g	Em0003g1548a	scaffold_0003	g26506.t1	Bf_V2_157	66333756	160093396	65.5
g	Em0003g1340a	scaffold_0003	g1454.t1	Bf_V2_6	64472119	29181957	80.5
g	Em0003g1357a	scaffold_0003	g214.t1	Bf_V2_1	64642840	33922341	81.6
g	Em0003g1094a	scaffold_0003	g26939.t1	Bf_V2_158	62144458	92956402	145.6
g	Em0003g45a	scaffold_0003	g36709.t1	Bf_V2_220	53044366	186506456	540.8
g	Em0003g1879a	scaffold_0003	g26560.t1	Bf_V2_157	69293833	160705567	55.5
g	Em0003g1581a	scaffold_0003	g9089.t1	Bf_V2_39	66661765	65682748	102.8
g	Em0003g483a	scaffold_0003	g5470.t1	Bf_V2_25	56469681	161813125	84.7
g	Em0003g1269a	scaffold_0003	g2601.t1	Bf_V2_14	63728042	114970803	79.3
g	Em0003g1530a	scaffold_0003	g24968.t1	Bf_V2_149	66176156	72172658	69.3
g	Em0003g289a	scaffold_0003	g26369.t1	Bf_V2_157	55083306	158902397	141.7
g	Em0003g657a	scaffold_0003	g9156.t2	Bf_V2_39	57870631	66254771	96.7
g	Em0003g48a	scaffold_0003	g8676.t1	Bf_V2_39	53053381	61597135	439.9
g	Em0003g1720a	scaffold_0003	g7549.t1	Bf_V2_34	67973886	171530516	54.3
g	Em0003g484a	scaffold_0003	g8696.t2	Bf_V2_39	56478242	61773473	77.8
g	Em0003g1673a	scaffold_0003	g25095.t1	Bf_V2_150	67508435	110202084	89.0
g	Em0003g47a	scaffold_0003	g8676.t1	Bf_V2_39	53050394	61597135	478.8
g	Em0003g1a	scaffold_0003	g2775.t1	Bf_V2_14	52778126	116943173	310.1
g	Em0003g736a	scaffold_0003	g8658.t1	Bf_V2_39	58554863	61362762	597.4
g	Em0003g49a	scaffold_0003	g8676.t1	Bf_V2_39	53056899	61597135	374.4
g	Em0003g1254a	scaffold_0003	g36536.t1	Bf_V2_220	63642323	184865168	317.0
g	Em0003g342a	scaffold_0003	g36541.t1	Bf_V2_220	55513775	184911045	127.9
g	Em0003g1305a	scaffold_0003	g29316.t2	Bf_V2_174	64064347	130634304	70.5
g	Em0003g1002a	scaffold_0003	g9182.t1	Bf_V2_39	61314943	66575128	805.1
g	Em0003g860a	scaffold_0003	g7221.t2	Bf_V2_32	59872617	46252741	50.8
g	Em0003g173a	scaffold_0003	g9078.t1	Bf_V2_39	54134412	65577802	119.8
g	Em0003g742a	scaffold_0003	g8658.t1	Bf_V2_39	58581577	61362762	545.0
g	Em0003g1464a	scaffold_0003	g16092.t1	Bf_V2_98	65568242	103190798	63.2
g	Em0003g1844a	scaffold_0003	g11712.t1	Bf_V2_62	69044913	155999594	412.1
g	Em0003g485a	scaffold_0003	g5470.t1	Bf_V2_25	56486370	161813125	88.2
g	Em0003g293a	scaffold_0003	g9220.t1	Bf_V2_39	55101961	66966391	196.4
g	Em0003g211a	scaffold_0003	g26495.t2	Bf_V2_157	54452817	159984318	233.8
g	Em0003g1368a	scaffold_0003	g26400.t1	Bf_V2_157	64701713	159220896	193.0
g	Em0003g691a	scaffold_0003	g2690.t2	Bf_V2_14	58156007	115838062	204.1
g	Em0003g1567a	scaffold_0003	g9568.t1	Bf_V2_40	66489060	147925583	183.0
g	Em0003g1558a	scaffold_0003	g6618.t1	Bf_V2_32	66401610	39444643	398.7
g	Em0003g593a	scaffold_0003	g31302.t2	Bf_V2_187	57439161	47904911	56.2
g	Em0003g292a	scaffold_0003	g8725.t1	Bf_V2_39	55095097	62019814	104.0
g	Em0003g348a	scaffold_0003	g8957.t2	Bf_V2_39	55538547	64406897	382.9
g	Em0003g974a	scaffold_0003	g31456.t1	Bf_V2_187	60981866	49140667	55.1
g	Em0003g1359a	scaffold_0003	g11662.t1	Bf_V2_62	64652005	155499695	244.6
g	Em0003g486a	scaffold_0003	g5470.t1	Bf_V2_25	56496591	161813125	89.0
g	Em0003g446a	scaffold_0003	g26451.t2	Bf_V2_157	56239567	159458579	87.8
g	Em0003g192a	scaffold_0003	g25079.t1	Bf_V2_150	54279610	109973398	252.3
g	Em0003g344a	scaffold_0003	g9949.t2	Bf_V2_41	55524741	126325407	185.3
g	Em0003g502a	scaffold_0003	g5470.t1	Bf_V2_25	56613206	161813125	52.8
g	Em0003g210a	scaffold_0003	g36455.t2	Bf_V2_220	54438455	184148319	152.1
g	Em0003g1298a	scaffold_0003	g8669.t2	Bf_V2_39	64006396	61459677	217.6
g	Em0003g1526a	scaffold_0003	g24968.t1	Bf_V2_149	66131167	72172658	65.5
g	Em0003g815a	scaffold_0003	g9011.t1	Bf_V2_39	59391553	64965490	307.8
g	Em0003g1140a	scaffold_0003	g3311.t2	Bf_V2_18	62530514	166226478	52.8
g	Em0003g180a	scaffold_0003	g4162.t2	Bf_V2_21	54214520	14278194	57.4
g	Em0003g775a	scaffold_0003	g31456.t1	Bf_V2_187	58934735	49140667	55.1
g	Em0003g1698a	scaffold_0003	g10464.t2	Bf_V2_43	67757934	175120898	73.9
g	Em0003g487a	scaffold_0003	g36673.t2	Bf_V2_220	56510099	186099584	172.2
g	Em0003g1647a	scaffold_0003	g25095.t1	Bf_V2_150	67274567	110202084	205.7
g	Em0003g347a	scaffold_0003	g8670.t1	Bf_V2_39	55534180	61466192	91.7
g	Em0003g62a	scaffold_0003	g9128.t2	Bf_V2_39	53106239	66012388	96.7
g	Em0003g290a	scaffold_0003	g16804.t1	Bf_V2_104	55089917	149682238	459.5
g	Em0003g1249a	scaffold_0003	g25398.t1	Bf_V2_150	63596552	113806357	253.4
g	Em0003g318a	scaffold_0003	g9210.t1	Bf_V2_39	55300413	66875877	181.0
g	Em0003g327a	scaffold_0003	g36373.t1	Bf_V2_220	55343501	183382421	55.1
g	Em0003g190a	scaffold_0003	g9206.t1	Bf_V2_39	54265467	66828123	309.3
g	Em0003g63a	scaffold_0003	g9179.t1	Bf_V2_39	53109066	66548370	193.4
g	Em0003g1861a	scaffold_0003	g26553.t2	Bf_V2_157	69158827	160637677	162.5
g	Em0003g346a	scaffold_0003	g9100.t1	Bf_V2_39	55531711	65793262	57.0
g	Em0003g681a	scaffold_0003	g26543.t1	Bf_V2_157	58051893	160491901	473.8
g	Em0003g1367a	scaffold_0003	g26400.t1	Bf_V2_157	64697332	159220896	95.9
g	Em0003g1347a	scaffold_0003	g1454.t1	Bf_V2_6	64558491	29181957	64.3
g	Em0003g911a	scaffold_0003	g16000.t1	Bf_V2_98	60435871	102226681	211.8
g	Em0003g917a	scaffold_0003	g14875.t1	Bf_V2_94	60473841	178406356	120.6
g	Em0003g1443a	scaffold_0003	g26635.t2	Bf_V2_157	65382455	161545034	267.3
g	Em0003g813a	scaffold_0003	g26500.t2	Bf_V2_157	59365730	160032984	94.7
g	Em0003g995a	scaffold_0003	g14973.t1	Bf_V2_94	61248515	179576682	183.7
g	Em0003g182a	scaffold_0003	g9078.t1	Bf_V2_39	54225691	65577802	245.0
g	Em0003g248a	scaffold_0003	g36541.t1	Bf_V2_220	54702656	184911045	72.0
g	Em0003g1379a	scaffold_0003	g9111.t1	Bf_V2_39	64763289	65897883	92.0
g	Em0003g1226a	scaffold_0003	g26396.t1	Bf_V2_157	63419286	159098449	421.0
g	Em0003g1420a	scaffold_0003	g21802.t1	Bf_V2_136	65103353	119676654	134.8
g	Em0003g1324a	scaffold_0003	g29316.t2	Bf_V2_174	64315978	130634304	82.8
g	Em0003g17a	scaffold_0003	g15916.t2	Bf_V2_98	52879609	101426747	149.4
g	Em0003g425a	scaffold_0003	g31556.t1	Bf_V2_187	56074441	50230150	371.7
g	Em0003g385a	scaffold_0003	g8957.t2	Bf_V2_39	55774616	64406897	435.6
g	Em0003g989a	scaffold_0003	g26939.t1	Bf_V2_158	61165919	92956402	142.5
g	Em0003g1404a	scaffold_0003	g3955.t1	Bf_V2_21	64909002	12359843	104.8
g	Em0003g178a	scaffold_0003	g9078.t2	Bf_V2_39	54198874	65577802	138.3
g	Em0003g1038a	scaffold_0003	g16000.t2	Bf_V2_98	61614744	102226246	220.7
g	Em0003g34a	scaffold_0003	g8755.t1	Bf_V2_39	52988986	62322432	511.5
g	Em0003g314a	scaffold_0003	g9220.t1	Bf_V2_39	55275334	66966391	208.4
g	Em0003g1834a	scaffold_0003	g36408.t1	Bf_V2_220	68996976	183631072	143.7
g	Em0003g540a	scaffold_0003	g36378.t1	Bf_V2_220	56918724	183414269	237.3
g	Em0003g1546a	scaffold_0003	g24968.t1	Bf_V2_149	66323742	72172658	65.5
g	Em0003g384a	scaffold_0003	g8670.t1	Bf_V2_39	55771084	61466192	65.9
g	Em0003g1338a	scaffold_0003	g1454.t1	Bf_V2_6	64454412	29181957	68.2
g	Em0003g1270a	scaffold_0003	g2601.t1	Bf_V2_14	63731056	114970803	79.3
g	Em0003g1454a	scaffold_0003	g26281.t2	Bf_V2_157	65459802	158192367	81.6
g	Em0003g1186a	scaffold_0003	g8643.t1	Bf_V2_39	63059124	61224343	65.9
g	Em0003g88a	scaffold_0003	g2775.t1	Bf_V2_14	53312805	116943173	106.3
g	Em0003g1372a	scaffold_0003	g9111.t1	Bf_V2_39	64717623	65897883	154.8
g	Em0003g1642a	scaffold_0003	g25095.t1	Bf_V2_150	67247285	110202084	95.5
g	Em0003g530a	scaffold_0003	g8713.t1	Bf_V2_39	56839291	61911583	59.7
g	Em0003g1292a	scaffold_0003	g26635.t2	Bf_V2_157	63955605	161545034	258.5
g	Em0003g1191a	scaffold_0003	g16861.t1	Bf_V2_104	63109362	150280512	99.4
g	Em0003g315a	scaffold_0003	g9220.t1	Bf_V2_39	55279411	66966391	187.2
g	Em0003g1224a	scaffold_0003	g16122.t2	Bf_V2_98	63382213	103467660	265.0
g	Em0003g1248a	scaffold_0003	g29338.t1	Bf_V2_174	63590846	130923399	115.5
g	Em0003g113a	scaffold_0003	g14916.t2	Bf_V2_94	53527798	179017395	85.1
g	Em0003g40a	scaffold_0003	g26361.t1	Bf_V2_157	53027241	158854741	89.4
g	Em0003g1671a	scaffold_0003	g25095.t1	Bf_V2_150	67491592	110202084	205.3
g	Em0003g1407a	scaffold_0003	g9103.t2	Bf_V2_39	64919355	65814464	171.8
g	Em0003g531a	scaffold_0003	g8713.t1	Bf_V2_39	56840905	61911583	56.6
g	Em0003g1471a	scaffold_0003	g16228.t1	Bf_V2_98	65603880	104978619	61.2
g	Em0003g1353a	scaffold_0003	g1454.t1	Bf_V2_6	64610459	29181957	228.4
g	Em0003g952a	scaffold_0003	g24400.t2	Bf_V2_147	60793216	78010815	135.6
g	Em0003g1280a	scaffold_0003	g9756.t1	Bf_V2_41	63844736	123946150	68.2
g	Em0003g37a	scaffold_0003	g8755.t1	Bf_V2_39	53024049	62322432	240.7
g	Em0003g1408a	scaffold_0003	g8709.t1	Bf_V2_39	64930950	61878131	525.4
g	Em0003g316a	scaffold_0003	g36513.t1	Bf_V2_220	55282170	184706371	105.9
g	Em0003g1413a	scaffold_0003	g4395.t1	Bf_V2_21	65036526	17035357	56.6
g	Em0003g1766a	scaffold_0003	g31456.t1	Bf_V2_187	68359489	49140667	53.1
g	Em0003g1498a	scaffold_0003	g1820.t2	Bf_V2_9	65858753	196801267	264.6
g	Em0003g379a	scaffold_0003	g9049.t1	Bf_V2_39	55745105	65350268	53.1
g	Em0003g1556a	scaffold_0003	g33409.t1	Bf_V2_196	66383045	8649678	261.5
g	Em0003g56a	scaffold_0003	g8973.t2	Bf_V2_39	53084569	64559889	112.8
g	Em0003g36a	scaffold_0003	g8755.t1	Bf_V2_39	53021293	62322432	518.5
g	Em0003g189a	scaffold_0003	g9208.t1	Bf_V2_39	54262592	66841825	120.2
g	Em0003g1283a	scaffold_0003	g9756.t1	Bf_V2_41	63863485	123946150	67.8
g	Em0003g1563a	scaffold_0003	g33409.t1	Bf_V2_196	66440753	8649678	151.0
g	Em0003g953a	scaffold_0003	g25285.t2	Bf_V2_150	60798123	112463704	79.3
g	Em0003g1441a	scaffold_0003	g39068.t1	Bf_V2_243	65364241	191681770	50.8
g	Em0003g1008a	scaffold_0003	g9121.t1	Bf_V2_39	61368692	65960065	142.5
g	Em0003g322a	scaffold_0003	g23409.t2	Bf_V2_145	55322532	137124795	209.1
g	Em0003g299a	scaffold_0003	g2917.t1	Bf_V2_14	55156810	118533174	58.9
g	Em0003g685a	scaffold_0003	g2690.t2	Bf_V2_14	58094503	115838062	201.8
g	Em0003g1842a	scaffold_0003	g11712.t1	Bf_V2_62	69033053	155999594	395.2
g	Em0003g268a	scaffold_0003	g2775.t1	Bf_V2_14	54901643	116943173	174.5
g	Em0003g317a	scaffold_0003	g8720.t2	Bf_V2_39	55289695	61970096	773.1
g	Em0003g1004a	scaffold_0003	g9182.t1	Bf_V2_39	61338277	66575128	634.4
g	Em0003g1273a	scaffold_0003	g36536.t1	Bf_V2_220	63762191	184865168	341.7
g	Em0003g1859a	scaffold_0003	g4455.t1	Bf_V2_21	69145750	17661552	270.0
g	Em0003g42a	scaffold_0003	g8757.t2	Bf_V2_39	53031924	62335736	176.8
g	Em0003g13a	scaffold_0003	g10690.t1	Bf_V2_48	52849585	53903557	54.3
g	Em0003g381a	scaffold_0003	g8957.t2	Bf_V2_39	55751265	64406897	435.6
g	Em0003g1582a	scaffold_0003	g28550.t1	Bf_V2_167	66668311	98196016	155.2
g	Em0003g459a	scaffold_0003	g21017.t3	Bf_V2_132	56322440	88836274	374.4
g	Em0003g298a	scaffold_0003	g9220.t1	Bf_V2_39	55147467	66966391	104.8
g	Em0003g1351a	scaffold_0003	g1454.t1	Bf_V2_6	64590747	29181957	184.9
g	Em0003g457a	scaffold_0003	g26451.t1	Bf_V2_157	56305236	159458989	583.6
g	Em0003g437a	scaffold_0003	g26451.t2	Bf_V2_157	56175252	159458579	118.6
g	Em0003g1451a	scaffold_0003	g26635.t2	Bf_V2_157	65450078	161545034	104.8
g	Em0008g1039a	scaffold_0008	g10476.t1	Bf_V2_43	133737829	175167951	58.9
g	Em0008g1113a	scaffold_0008	g119.t1	Bf_V2_1	134230624	32601887	124.8
g	Em0008g45a	scaffold_0008	g5671.t1	Bf_V2_25	124825111	163785405	263.5
g	Em0008g674a	scaffold_0008	g19687.t1	Bf_V2_122	130684422	195063904	120.2
g	Em0008g1200a	scaffold_0008	g5166.t2	Bf_V2_23	134806382	133551280	100.9
g	Em0008g542a	scaffold_0008	g9527.t1	Bf_V2_40	129698595	147523200	118.6
g	Em0008g1165a	scaffold_0008	g187.t1	Bf_V2_1	134598066	33607739	153.3
g	Em0008g1008a	scaffold_0008	g33145.t2	Bf_V2_196	133549356	5860913	122.5
g	Em0008g1143a	scaffold_0008	g185.t1	Bf_V2_1	134414369	33593530	169.1
g	Em0008g1138a	scaffold_0008	g185.t1	Bf_V2_1	134366562	33593530	155.2
g	Em0008g624a	scaffold_0008	g14.t1	Bf_V2_1	130344330	31398515	258.8
g	Em0008g424a	scaffold_0008	g5775.t2	Bf_V2_25	128446644	165072581	59.7
g	Em0008g44a	scaffold_0008	g232.t1	Bf_V2_1	124821119	34272066	92.0
g	Em0008g789a	scaffold_0008	g327.t1	Bf_V2_1	131683998	35520406	166.0
g	Em0008g966a	scaffold_0008	g5242.t1	Bf_V2_23	133286070	134300773	426.8
g	Em0008g1026a	scaffold_0008	g475.t2	Bf_V2_1	133646980	37308747	283.5
g	Em0008g193a	scaffold_0008	g180.t1	Bf_V2_1	126097373	33528825	55.1
g	Em0008g162a	scaffold_0008	g11661.t1	Bf_V2_62	125755224	155486807	337.4
g	Em0008g282a	scaffold_0008	g5214.t1	Bf_V2_23	126965812	134018286	315.1
g	Em0008g65a	scaffold_0008	g4495.t1	Bf_V2_21	124959525	18005188	164.9
g	Em0008g963a	scaffold_0008	g5242.t2	Bf_V2_23	133253271	134300773	136.7
g	Em0008g967a	scaffold_0008	g22112.t1	Bf_V2_136	133292792	122779689	146.7
g	Em0008g796a	scaffold_0008	g39090.t1	Bf_V2_243	131721409	191898483	54.3
g	Em0008g499a	scaffold_0008	g26547.t2	Bf_V2_157	129310445	160538404	56.2
g	Em0008g1073a	scaffold_0008	g10857.t1	Bf_V2_48	133906527	55914242	254.6
g	Em0008g1159a	scaffold_0008	g185.t1	Bf_V2_1	134556986	33593530	127.9
g	Em0008g1195a	scaffold_0008	g545.t1	Bf_V2_1	134785660	38584304	157.9
g	Em0008g1262a	scaffold_0008	g31499.t1	Bf_V2_187	135096090	49597709	303.5
g	Em0008g367a	scaffold_0008	g5193.t1	Bf_V2_23	127916035	133854723	302.4
g	Em0008g1278a	scaffold_0008	g2957.t1	Bf_V2_14	135206414	119038100	54.7
g	Em0008g708a	scaffold_0008	g5262.t2	Bf_V2_23	131046599	134620922	702.2
g	Em0008g524a	scaffold_0008	g29397.t2	Bf_V2_174	129545998	131386019	126.7
g	Em0008g1021a	scaffold_0008	g388.t1	Bf_V2_1	133613459	36221064	216.1
g	Em0008g404a	scaffold_0008	g52.t2	Bf_V2_1	128213169	31802673	70.1
g	Em0008g1108a	scaffold_0008	g4180.t1	Bf_V2_21	134201381	14487896	305.1
g	Em0008g364a	scaffold_0008	g5193.t1	Bf_V2_23	127905335	133854723	131.0
g	Em0008g1170a	scaffold_0008	g185.t1	Bf_V2_1	134645320	33593530	146.4
g	Em0008g333a	scaffold_0008	g5214.t1	Bf_V2_23	127581438	134018286	553.1
g	Em0008g1240a	scaffold_0008	g125.t2	Bf_V2_1	135005062	32669334	144.1
g	Em0008g1024a	scaffold_0008	g13844.t2	Bf_V2_89	133635786	200538017	237.3
g	Em0008g1257a	scaffold_0008	g21993.t1	Bf_V2_136	135074193	121379563	89.4
g	Em0008g1147a	scaffold_0008	g185.t1	Bf_V2_1	134450090	33593530	169.9
g	Em0008g620a	scaffold_0008	g325.t1	Bf_V2_1	130315560	35468503	318.2
g	Em0008g53a	scaffold_0008	g28569.t2	Bf_V2_167	124868180	98334228	706.4
g	Em0008g831a	scaffold_0008	g104.t1	Bf_V2_1	132078440	32472063	113.2
g	Em0008g1256a	scaffold_0008	g125.t2	Bf_V2_1	135066891	32669334	250.4
g	Em0008g62a	scaffold_0008	g9567.t1	Bf_V2_40	124949982	147913370	201.8
g	Em0008g579a	scaffold_0008	g3489.t1	Bf_V2_18	129979067	168186852	313.2
g	Em0008g720a	scaffold_0008	g5262.t1	Bf_V2_23	131136527	134620922	67.0
g	Em0008g1079a	scaffold_0008	g263.t2	Bf_V2_1	133928497	34670100	662.5
g	Em0008g973a	scaffold_0008	g28725.t1	Bf_V2_167	133321250	100004570	203.4
g	Em0008g942a	scaffold_0008	g11898.t1	Bf_V2_62	133011761	157655113	200.7
g	Em0008g1151a	scaffold_0008	g185.t1	Bf_V2_1	134477271	33593530	156.4
g	Em0008g731a	scaffold_0008	g33353.t1	Bf_V2_196	131186903	8036519	52.4
g	Em0008g1146a	scaffold_0008	g185.t1	Bf_V2_1	134439772	33593530	186.0
g	Em0008g46a	scaffold_0008	g467.t2	Bf_V2_1	124826903	37227895	137.5
g	Em0008g1080a	scaffold_0008	g24960.t2	Bf_V2_149	133938105	72087116	164.5
g	Em0008g1184a	scaffold_0008	g5235.t1	Bf_V2_23	134713165	134214491	243.4
g	Em0008g1015a	scaffold_0008	g349.t1	Bf_V2_1	133576604	35881181	85.9
g	Em0008g1106a	scaffold_0008	g374.t1	Bf_V2_1	134189374	36133224	162.2
g	Em0008g454a	scaffold_0008	g29397.t2	Bf_V2_174	128799958	131386019	128.3
g	Em0008g286a	scaffold_0008	g5214.t1	Bf_V2_23	126992503	134018286	785.8
g	Em0008g578a	scaffold_0008	g3489.t1	Bf_V2_18	129972735	168186852	459.1
g	Em0008g943a	scaffold_0008	g1933.t2	Bf_V2_9	133023264	198125058	83.2
g	Em0008g576a	scaffold_0008	g354.t1	Bf_V2_1	129957554	35919654	242.7
g	Em0008g792a	scaffold_0008	g32987.t1	Bf_V2_196	131698344	3664231	57.4
g	Em0008g972a	scaffold_0008	g208.t1	Bf_V2_1	133320160	33867814	55.5
g	Em0008g1114a	scaffold_0008	g10412.t1	Bf_V2_43	134233372	174711654	55.5
g	Em0008g369a	scaffold_0008	g5193.t1	Bf_V2_23	127924184	133854723	302.0
g	Em0008g1067a	scaffold_0008	g22022.t1	Bf_V2_136	133885749	121697818	54.3
g	Em0008g1072a	scaffold_0008	g551.t1	Bf_V2_1	133904913	38716342	142.9
g	Em0008g1033a	scaffold_0008	g99.t2	Bf_V2_1	133686710	32439696	243.0
g	Em0008g481a	scaffold_0008	g31456.t1	Bf_V2_187	129091563	49140667	54.7
g	Em0008g412a	scaffold_0008	g540.t1	Bf_V2_1	128300809	38439341	53.5
g	Em0008g1243a	scaffold_0008	g546.t2	Bf_V2_1	135019045	38626047	171.0
g	Em0008g1153a	scaffold_0008	g185.t1	Bf_V2_1	134497425	33593530	169.1
g	Em0008g786a	scaffold_0008	g8100.t1	Bf_V2_36	131662207	107943267	73.2
g	Em0008g791a	scaffold_0008	g327.t1	Bf_V2_1	131693642	35520406	137.9
g	Em0008g705a	scaffold_0008	g33355.t1	Bf_V2_196	131022873	8043289	52.4
g	Em0008g605a	scaffold_0008	g239.t1	Bf_V2_1	130202466	34341270	282.3
g	Em0008g909a	scaffold_0008	g285.t2	Bf_V2_1	132727014	34974823	337.4
g	Em0008g790a	scaffold_0008	g1837.t2	Bf_V2_9	131690599	197086962	167.5
g	Em0008g1183a	scaffold_0008	g5166.t2	Bf_V2_23	134711067	133551280	100.9
g	Em0008g1201a	scaffold_0008	g5235.t1	Bf_V2_23	134808470	134214491	295.4
g	Em0008g1178a	scaffold_0008	g545.t1	Bf_V2_1	134690467	38584304	88.6
g	Em0008g1076a	scaffold_0008	g10857.t1	Bf_V2_48	133911861	55914242	260.0
g	Em0008g95a	scaffold_0008	g214.t1	Bf_V2_1	125172712	33922341	96.3
g	Em0008g1149a	scaffold_0008	g187.t1	Bf_V2_1	134463485	33607739	50.1
g	Em0008g352a	scaffold_0008	g282.t2	Bf_V2_1	127827142	34849811	206.1
g	Em0008g1054a	scaffold_0008	g193.t1	Bf_V2_1	133813471	33672128	142.5
g	Em0008g787a	scaffold_0008	g2601.t1	Bf_V2_14	131666379	114970803	75.9
g	Em0008g368a	scaffold_0008	g5193.t1	Bf_V2_23	127920962	133854723	249.2
g	Em0008g1214a	scaffold_0008	g5167.t2	Bf_V2_23	134888122	133591470	191.0
g	Em0008g604a	scaffold_0008	g240.t1	Bf_V2_1	130179531	34372021	1209.1
g	Em0008g619a	scaffold_0008	g325.t1	Bf_V2_1	130309768	35468503	328.9
g	Em0008g71a	scaffold_0008	g6709.t1	Bf_V2_32	125007586	40586894	137.1
g	Em0008g1245a	scaffold_0008	g109.t1	Bf_V2_1	135024487	32515677	300.1
g	Em0008g1220a	scaffold_0008	g17001.t2	Bf_V2_104	134911236	151554269	281.6
g	Em0008g1075a	scaffold_0008	g10857.t2	Bf_V2_48	133908790	55914242	132.1
g	Em0008g92a	scaffold_0008	g33619.t1	Bf_V2_196	125158547	10950515	48.1
g	Em0008g1068a	scaffold_0008	g18134.t1	Bf_V2_113	133891286	142092668	154.1
g	Em0008g670a	scaffold_0008	g4333.t1	Bf_V2_21	130650238	16514516	103.6
g	Em0008g725a	scaffold_0008	g26939.t1	Bf_V2_158	131164559	92956402	137.9
g	Em0008g1246a	scaffold_0008	g109.t1	Bf_V2_1	135027084	32515677	295.0
g	Em0008g1259a	scaffold_0008	g109.t1	Bf_V2_1	135085830	32515677	738.8
g	Em0008g1140a	scaffold_0008	g185.t1	Bf_V2_1	134380544	33593530	155.2
g	Em0008g50a	scaffold_0008	g209.t2	Bf_V2_1	124853716	33871693	53.1
g	Em0008g93a	scaffold_0008	g5248.t1	Bf_V2_23	125163684	134447799	102.4
g	Em0008g1156a	scaffold_0008	g185.t1	Bf_V2_1	134525772	33593530	186.0
g	Em0008g739a	scaffold_0008	g15916.t2	Bf_V2_98	131252586	101426747	155.6
g	Em0008g1212a	scaffold_0008	g91.t2	Bf_V2_1	134872494	32375894	923.7
g	Em0008g700a	scaffold_0008	g325.t1	Bf_V2_1	130968242	35468503	315.5
g	Em0008g413a	scaffold_0008	g5190.t1	Bf_V2_23	128306984	133817589	316.2
g	Em0008g1258a	scaffold_0008	g546.t2	Bf_V2_1	135080430	38626047	297.0
g	Em0008g48a	scaffold_0008	g209.t2	Bf_V2_1	124843353	33871693	79.7
g	Em0008g671a	scaffold_0008	g20667.t2	Bf_V2_132	130656170	84592713	120.2
g	Em0008g815a	scaffold_0008	g33339.t2	Bf_V2_196	131930115	7890498	62.8
g	Em0008g911a	scaffold_0008	g5200.t1	Bf_V2_23	132756709	133933521	79.7
g	Em0008g1157a	scaffold_0008	g185.t1	Bf_V2_1	134539367	33593530	193.7
g	Em0008g1242a	scaffold_0008	g21993.t1	Bf_V2_136	135014117	121379563	89.4
g	Em0008g1268a	scaffold_0008	g9686.t1	Bf_V2_40	135137713	148990064	151.0
g	Em0008g1227a	scaffold_0008	g5090.t2	Bf_V2_23	134935237	132870582	137.5
g	Em0008g1074a	scaffold_0008	g10857.t2	Bf_V2_48	133907778	55914242	132.1
g	Em0008g1164a	scaffold_0008	g185.t1	Bf_V2_1	134584861	33593530	178.3
g	Em0008g1174a	scaffold_0008	g432.t2	Bf_V2_1	134662040	36712967	133.7
g	Em0008g203a	scaffold_0008	g180.t1	Bf_V2_1	126200957	33528825	48.9
g	Em0008g877a	scaffold_0008	g24624.t1	Bf_V2_149	132431410	68239430	54.3
g	Em0008g730a	scaffold_0008	g33355.t1	Bf_V2_196	131184600	8043289	52.4
g	Em0008g1249a	scaffold_0008	g31499.t1	Bf_V2_187	135036135	49597709	129.0
g	Em0008g1191a	scaffold_0008	g433.t1	Bf_V2_1	134757055	36719857	53.5
g	Em0008g1128a	scaffold_0008	g5279.t1	Bf_V2_23	134290150	134805976	179.9
g	Em0008g978a	scaffold_0008	g523.t1	Bf_V2_1	133351027	38183790	433.3
g	Em0008g1135a	scaffold_0008	g185.t1	Bf_V2_1	134337300	33593530	197.6
g	Em0008g964a	scaffold_0008	g5242.t2	Bf_V2_23	133270157	134300773	356.3
g	Em0009g168a	scaffold_0009	g12312.t3	Bf_V2_65	136693918	80634911	120.9
g	Em0009g494a	scaffold_0009	g26708.t1	Bf_V2_158	139756538	90325576	274.6
g	Em0009g1240a	scaffold_0009	g7122.t1	Bf_V2_32	145688571	45172984	376.7
g	Em0009g483a	scaffold_0009	g7151.t1	Bf_V2_32	139693471	45486911	477.6
g	Em0009g26a	scaffold_0009	g20901.t1	Bf_V2_132	135629708	87347272	176.8
g	Em0009g641a	scaffold_0009	g12497.t1	Bf_V2_65	141473014	83311422	359.8
g	Em0009g1122a	scaffold_0009	g7084.t2	Bf_V2_32	144997814	44782989	191.4
g	Em0009g1304a	scaffold_0009	g6955.t2	Bf_V2_32	146066849	43439063	278.5
g	Em0009g420a	scaffold_0009	g5119.t1	Bf_V2_23	139145869	133220932	270.0
g	Em0009g278a	scaffold_0009	g7080.t2	Bf_V2_32	137746903	44715322	453.8
g	Em0009g812a	scaffold_0009	g28675.t1	Bf_V2_167	142869580	99361101	124.8
g	Em0009g242a	scaffold_0009	g7236.t2	Bf_V2_32	137346999	46405372	92.0
g	Em0009g1024a	scaffold_0009	g23988.t1	Bf_V2_147	144422991	73846710	201.8
g	Em0009g757a	scaffold_0009	g5570.t2	Bf_V2_25	142229099	162835060	128.6
g	Em0009g1226a	scaffold_0009	g6932.t2	Bf_V2_32	145565623	43235796	75.5
g	Em0009g503a	scaffold_0009	g24788.t2	Bf_V2_149	139874272	70017964	66.6
g	Em0009g1159a	scaffold_0009	g8825.t2	Bf_V2_39	145205200	62942168	238.0
g	Em0009g1120a	scaffold_0009	g6976.t1	Bf_V2_32	144991954	43625150	144.8
g	Em0009g549a	scaffold_0009	g27074.t2	Bf_V2_158	140271379	94240741	203.4
g	Em0009g436a	scaffold_0009	g5119.t1	Bf_V2_23	139246558	133220932	285.0
g	Em0009g1043a	scaffold_0009	g6983.t2	Bf_V2_32	144492563	43679816	225.3
g	Em0009g1138a	scaffold_0009	g6977.t2	Bf_V2_32	145065519	43638655	138.7
g	Em0009g1121a	scaffold_0009	g7087.t1	Bf_V2_32	144994533	44814495	435.6
g	Em0009g1174a	scaffold_0009	g33018.t2	Bf_V2_196	145296223	4130690	363.6
g	Em0009g789a	scaffold_0009	g7253.t2	Bf_V2_32	142647972	46608292	112.8
g	Em0009g430a	scaffold_0009	g33109.t2	Bf_V2_196	139219783	5406005	456.4
g	Em0009g1076a	scaffold_0009	g12508.t2	Bf_V2_65	144683980	83440189	536.2
g	Em0009g1110a	scaffold_0009	g12508.t2	Bf_V2_65	144933615	83440189	324.3
g	Em0009g1029a	scaffold_0009	g6712.t2	Bf_V2_32	144436238	40627144	107.8
g	Em0009g693a	scaffold_0009	g6646.t2	Bf_V2_32	141875490	39826165	84.0
g	Em0009g1022a	scaffold_0009	g7029.t1	Bf_V2_32	144407330	44206063	267.7
g	Em0009g45a	scaffold_0009	g6834.t1	Bf_V2_32	135720315	42165076	46.2
g	Em0009g1034a	scaffold_0009	g7012.t2	Bf_V2_32	144466600	44020404	557.0
g	Em0009g419a	scaffold_0009	g33109.t2	Bf_V2_196	139138556	5406005	456.4
g	Em0009g788a	scaffold_0009	g33418.t1	Bf_V2_196	142642110	8734631	225.7
g	Em0009g606a	scaffold_0009	g6975.t2	Bf_V2_32	141025424	43604715	387.9
g	Em0009g979a	scaffold_0009	g12502.t1	Bf_V2_65	144161121	83370689	135.6
g	Em0009g1285a	scaffold_0009	g7131.t1	Bf_V2_32	145947857	45273268	85.1
g	Em0009g1104a	scaffold_0009	g11236.t1	Bf_V2_48	144891142	60401583	134.8
g	Em0009g1286a	scaffold_0009	g7133.t1	Bf_V2_32	145952234	45298214	106.3
g	Em0009g1133a	scaffold_0009	g6977.t1	Bf_V2_32	145037909	43638655	193.4
g	Em0009g1140a	scaffold_0009	g31429.t1	Bf_V2_187	145076565	48790345	194.9
g	Em0009g53a	scaffold_0009	g24988.t1	Bf_V2_149	135744946	72399598	156.0
g	Em0009g804a	scaffold_0009	g33418.t1	Bf_V2_196	142819548	8734631	226.9
g	Em0009g1036a	scaffold_0009	g7012.t2	Bf_V2_32	144473445	44020404	374.4
g	Em0009g718a	scaffold_0009	g2917.t1	Bf_V2_14	141997238	118533174	56.2
g	Em0009g192a	scaffold_0009	g14853.t1	Bf_V2_94	136877003	178128661	76.3
g	Em0009g899a	scaffold_0009	g7078.t1	Bf_V2_32	143576866	44701265	182.2
g	Em0009g1094a	scaffold_0009	g3410.t1	Bf_V2_18	144833009	167293427	173.7
g	Em0009g591a	scaffold_0009	g6823.t1	Bf_V2_32	140928453	42084344	515.0
g	Em0009g158a	scaffold_0009	g11047.t1	Bf_V2_48	136628668	58252403	136.3
g	Em0009g61a	scaffold_0009	g12310.t1	Bf_V2_65	135789345	80598421	480.3
g	Em0009g1070a	scaffold_0009	g25150.t1	Bf_V2_150	144655739	111013284	112.1
g	Em0009g1183a	scaffold_0009	g23582.t1	Bf_V2_145	145338128	139133738	60.8
g	Em0009g32a	scaffold_0009	g12313.t1	Bf_V2_65	135687013	80650127	108.2
g	Em0009g805a	scaffold_0009	g7253.t2	Bf_V2_32	142825545	46608292	53.1
g	Em0009g1215a	scaffold_0009	g6925.t2	Bf_V2_32	145522335	43177906	324.3
g	Em0009g762a	scaffold_0009	g18035.t1	Bf_V2_113	142263424	141144847	298.9
g	Em0009g852a	scaffold_0009	g5989.t1	Bf_V2_27	143181595	180319170	49.3
g	Em0009g276a	scaffold_0009	g26489.t1	Bf_V2_157	137733414	159929469	54.3
g	Em0009g600a	scaffold_0009	g6939.t2	Bf_V2_32	140987999	43299067	454.1
g	Em0009g106a	scaffold_0009	g933.t2	Bf_V2_6	136175489	22653186	108.6
g	Em0009g337a	scaffold_0009	g4266.t1	Bf_V2_21	138377657	15643797	50.8
g	Em0009g1186a	scaffold_0009	g23582.t1	Bf_V2_145	145372495	139133738	51.2
g	Em0009g1144a	scaffold_0009	g6977.t2	Bf_V2_32	145095260	43638655	488.0
g	Em0009g13a	scaffold_0009	g31814.t1	Bf_V2_187	135472279	53140165	200.3
g	Em0009g924a	scaffold_0009	g5989.t1	Bf_V2_27	143792711	180319170	51.2
g	Em0009g144a	scaffold_0009	g11047.t1	Bf_V2_48	136482278	58252403	130.6
g	Em0009g128a	scaffold_0009	g39079.t2	Bf_V2_243	136367846	191775397	63.2
g	Em0009g980a	scaffold_0009	g12502.t1	Bf_V2_65	144163130	83370689	155.6
g	Em0009g1236a	scaffold_0009	g7246.t2	Bf_V2_32	145654270	46516706	400.2
g	Em0009g823a	scaffold_0009	g1940.t2	Bf_V2_9	142959351	198240260	748.0
g	Em0009g1216a	scaffold_0009	g6926.t2	Bf_V2_32	145527745	43183163	169.1
g	Em0009g425a	scaffold_0009	g33109.t2	Bf_V2_196	139172968	5406005	456.4
g	Em0009g727a	scaffold_0009	g5722.t2	Bf_V2_25	142048674	164308323	48.1
g	Em0009g262a	scaffold_0009	g25391.t1	Bf_V2_150	137567239	113669227	169.9
g	Em0009g947a	scaffold_0009	g1880.t1	Bf_V2_9	143964108	197543767	176.8
g	Em0009g1081a	scaffold_0009	g11236.t1	Bf_V2_48	144727112	60401583	134.4
g	Em0009g249a	scaffold_0009	g7236.t2	Bf_V2_32	137439088	46405372	671.0
g	Em0009g1233a	scaffold_0009	g7247.t1	Bf_V2_32	145629678	46533332	217.2
g	Em0009g1218a	scaffold_0009	g7200.t2	Bf_V2_32	145533005	45963700	191.4
g	Em0009g680a	scaffold_0009	g12229.t1	Bf_V2_65	141784813	79753967	88.6
g	Em0009g1119a	scaffold_0009	g6976.t1	Bf_V2_32	144988574	43625150	164.9
g	Em0009g1277a	scaffold_0009	g12216.t1	Bf_V2_65	145901572	79644019	170.6
g	Em0009g248a	scaffold_0009	g25391.t1	Bf_V2_150	137423486	113669227	169.9
g	Em0009g1080a	scaffold_0009	g11113.t1	Bf_V2_48	144713513	58939131	73.9
g	Em0009g1173a	scaffold_0009	g7164.t1	Bf_V2_32	145293247	45597947	76.3
g	Em0009g1241a	scaffold_0009	g33573.t1	Bf_V2_196	145690533	10491863	273.1
g	Em0009g986a	scaffold_0009	g12341.t2	Bf_V2_65	144192251	81169936	512.3
g	Em0009g973a	scaffold_0009	g7024.t2	Bf_V2_32	144145787	44169023	105.5
g	Em0009g189a	scaffold_0009	g3410.t1	Bf_V2_18	136843184	167293427	181.0
g	Em0009g97a	scaffold_0009	g4333.t2	Bf_V2_21	136134553	16514516	136.0
g	Em0009g138a	scaffold_0009	g7224.t1	Bf_V2_32	136454125	46281421	63.2
g	Em0009g1129a	scaffold_0009	g31429.t1	Bf_V2_187	145021382	48790345	194.5
g	Em0009g1023a	scaffold_0009	g7030.t1	Bf_V2_32	144415296	44229605	228.0
g	Em0009g283a	scaffold_0009	g2703.t1	Bf_V2_14	137791332	115977713	47.0
g	Em0009g1219a	scaffold_0009	g7038.t2	Bf_V2_32	145535174	44308891	233.8
g	Em0009g1275a	scaffold_0009	g7153.t1	Bf_V2_32	145890082	45517499	287.3
g	Em0009g261a	scaffold_0009	g7236.t2	Bf_V2_32	137546959	46405372	638.6
g	Em0009g1068a	scaffold_0009	g8972.t2	Bf_V2_39	144648414	64552983	106.7
g	Em0009g1284a	scaffold_0009	g7125.t1	Bf_V2_32	145941474	45205702	219.5
g	Em0009g162a	scaffold_0009	g7224.t1	Bf_V2_32	136654834	46281421	63.2
g	Em0009g724a	scaffold_0009	g6646.t2	Bf_V2_32	142018253	39826165	111.7
g	Em0009g157a	scaffold_0009	g11047.t1	Bf_V2_48	136622610	58252403	105.1
g	Em0009g1067a	scaffold_0009	g7088.t1	Bf_V2_32	144643192	44820184	167.2
g	Em0009g993a	scaffold_0009	g23580.t1	Bf_V2_145	144233241	139126932	68.6
g	Em0009g1082a	scaffold_0009	g11113.t1	Bf_V2_48	144744792	58939131	138.7
g	Em0009g1131a	scaffold_0009	g7043.t1	Bf_V2_32	145025652	44355881	580.5
g	Em0009g817a	scaffold_0009	g12177.t1	Bf_V2_65	142920628	79107719	50.1
g	Em0009g1105a	scaffold_0009	g11113.t1	Bf_V2_48	144899964	58939131	74.3
g	Em0009g90a	scaffold_0009	g4333.t2	Bf_V2_21	136040734	16514516	136.0
g	Em0009g701a	scaffold_0009	g2917.t1	Bf_V2_14	141912337	118533174	56.2
g	Em0009g1085a	scaffold_0009	g11236.t1	Bf_V2_48	144775171	60401583	190.3
g	Em0009g526a	scaffold_0009	g7151.t1	Bf_V2_32	140070078	45486911	726.5
g	Em0009g989a	scaffold_0009	g23580.t1	Bf_V2_145	144212356	139126932	109.0
g	Em0009g1143a	scaffold_0009	g7968.t1	Bf_V2_36	145085470	106312105	303.5
g	Em0009g936a	scaffold_0009	g5349.t1	Bf_V2_23	143899195	135531703	150.2
g	Em0009g484a	scaffold_0009	g7135.t1	Bf_V2_32	139708025	45314519	104.8
g	Em0009g1020a	scaffold_0009	g12359.t2	Bf_V2_65	144391244	81412102	314.7
g	Em0009g311a	scaffold_0009	g2703.t1	Bf_V2_14	138097040	115977713	107.1
g	Em0009g98a	scaffold_0009	g12227.t2	Bf_V2_65	136144366	79728049	333.2
g	Em0009g598a	scaffold_0009	g13814.t1	Bf_V2_89	140976666	200131102	171.4
g	Em0009g1142a	scaffold_0009	g7043.t1	Bf_V2_32	145080830	44355881	580.5
g	Em0009g40a	scaffold_0009	g6831.t1	Bf_V2_32	135703675	42145437	276.6
g	Em0009g1283a	scaffold_0009	g3269.t1	Bf_V2_18	145930225	165687858	293.5
g	Em0009g119a	scaffold_0009	g24257.t1	Bf_V2_147	136274900	76843483	336.7
g	Em0009g710a	scaffold_0009	g6646.t2	Bf_V2_32	141959619	39826165	74.7
g	Em0009g703a	scaffold_0009	g3347.t1	Bf_V2_18	141914690	166615645	53.5
g	Em0009g288a	scaffold_0009	g28552.t1	Bf_V2_167	137852336	98214657	48.1
g	Em0009g327a	scaffold_0009	g6050.t1	Bf_V2_27	138297599	181329711	92.4
g	Em0009g618a	scaffold_0009	g6909.t1	Bf_V2_32	141194605	43033528	129.8
g	Em0009g1033a	scaffold_0009	g7012.t2	Bf_V2_32	144462795	44020404	319.7
g	Em0009g1027a	scaffold_0009	g12340.t1	Bf_V2_65	144429263	81160521	141.4
g	Em0009g998a	scaffold_0009	g7230.t1	Bf_V2_32	144246835	46321991	189.1
g	Em0009g1132a	scaffold_0009	g7968.t1	Bf_V2_36	145030297	106312105	303.5
g	Em0009g256a	scaffold_0009	g7236.t2	Bf_V2_32	137496621	46405372	338.2
g	Em0009g482a	scaffold_0009	g7151.t1	Bf_V2_32	139673067	45486911	636.7
g	Em0009g52a	scaffold_0009	g21878.t1	Bf_V2_136	135740185	120443479	87.8
g	Em0009g694a	scaffold_0009	g7152.t1	Bf_V2_32	141880989	45512622	267.7
g	Em0009g1111a	scaffold_0009	g6816.t1	Bf_V2_32	144942804	41992077	608.2
g	Em0009g941a	scaffold_0009	g1880.t1	Bf_V2_9	143929246	197543767	196.4
g	Em0009g1258a	scaffold_0009	g32823.t1	Bf_V2_196	145789611	1669619	182.2
g	Em0009g599a	scaffold_0009	g13814.t1	Bf_V2_89	140979342	200131102	169.9
g	Em0009g1200a	scaffold_0009	g12360.t1	Bf_V2_65	145458092	81432558	443.7
g	Em0009g1231a	scaffold_0009	g6963.t1	Bf_V2_32	145614708	43515050	373.6
g	Em0009g553a	scaffold_0009	g6146.t1	Bf_V2_27	140318658	182621389	53.1
g	Em0009g413a	scaffold_0009	g5119.t1	Bf_V2_23	139105725	133220932	240.0
g	Em0009g974a	scaffold_0009	g7195.t1	Bf_V2_32	144148470	45912157	138.3
g	Em0009g720a	scaffold_0009	g3347.t1	Bf_V2_18	142000116	166615645	53.5
g	Em0009g711a	scaffold_0009	g7152.t1	Bf_V2_32	141964388	45512622	267.7
g	Em0091g1a	scaffold_0091	g26369.t1	Bf_V2_157	287195810	158902397	135.6
g	Em0096g2a	scaffold_0096	g6983.t2	Bf_V2_32	287794447	43679816	100.9
g	Em0095g7a	scaffold_0095	g6824.t2	Bf_V2_32	287734293	42108348	49.3
g	Em0095g1a	scaffold_0095	g6824.t2	Bf_V2_32	287677254	42108348	48.9
g	Em0095g10a	scaffold_0095	g6824.t2	Bf_V2_32	287764902	42108348	48.9
g	Em0163g2a	scaffold_0163	g24461.t1	Bf_V2_147	293934918	78678663	296.2
g	Em0163g1a	scaffold_0163	g9947.t2	Bf_V2_41	293918371	126289560	243.8
g	Em0162g9a	scaffold_0162	g8039.t1	Bf_V2_36	293862827	107206021	75.9
g	Em0162g1a	scaffold_0162	g5741.t1	Bf_V2_25	293836566	164559118	421.0
g	Em0162g15a	scaffold_0162	g10794.t2	Bf_V2_48	293887701	55178694	297.7
g	Em0162g10a	scaffold_0162	g21994.t1	Bf_V2_136	293864724	121420711	223.4
g	Em0162g2a	scaffold_0162	g5741.t1	Bf_V2_25	293843004	164559118	161.0
g	Em0162g18a	scaffold_0162	g25018.t1	Bf_V2_149	293899650	72846582	265.0
g	Em0099g18a	scaffold_0099	g24660.t2	Bf_V2_149	288222860	68586258	183.3
g	Em0099g8a	scaffold_0099	g24660.t2	Bf_V2_149	288165485	68586258	98.2
g	Em0099g9a	scaffold_0099	g5316.t1	Bf_V2_23	288171737	135158661	109.8
g	Em0099g10a	scaffold_0099	g24660.t2	Bf_V2_149	288184838	68586258	85.9
g	Em0260g2a	scaffold_0260	g11683.t1	Bf_V2_62	299514779	155727531	50.4
g	Em0263g2a	scaffold_0263	g7406.t2	Bf_V2_34	299655666	170083006	94.0
g	Em0266g2a	scaffold_0266	g36476.t1	Bf_V2_220	299816683	184359083	166.8
g	Em0215g4a	scaffold_0215	g1406.t1	Bf_V2_6	297167078	28630833	229.6
g	Em0215g3a	scaffold_0215	g999.t2	Bf_V2_6	297162876	23495802	228.4
g	Em0217g1a	scaffold_0217	g7357.t1	Bf_V2_34	297259181	169514033	275.0
g	Em0137g8a	scaffold_0137	g33386.t1	Bf_V2_196	291941665	8414316	202.6
g	Em0137g12a	scaffold_0137	g19658.t1	Bf_V2_122	291963277	194754822	66.6
g	Em0130g6a	scaffold_0130	g11505.t2	Bf_V2_62	291323237	153955872	167.9
g	Em0131g3a	scaffold_0131	g185.t1	Bf_V2_1	291416823	33593530	144.1
g	Em0131g6a	scaffold_0131	g432.t2	Bf_V2_1	291434823	36712967	133.7
g	Em0132g3a	scaffold_0132	g25294.t1	Bf_V2_150	291490438	112584038	99.4
g	Em0132g8a	scaffold_0132	g15767.t1	Bf_V2_98	291519971	100344788	53.1
g	Em0035g23a	scaffold_0035	g430.t1	Bf_V2_1	276131423	36707250	51.6
g	Em0035g25a	scaffold_0035	g7959.t1	Bf_V2_36	276155692	106204720	76.3
g	Em0034g4a	scaffold_0034	g4666.t1	Bf_V2_21	275486788	20357813	616.3
g	Em0034g2a	scaffold_0034	g4666.t1	Bf_V2_21	275480576	20357813	93.2
g	Em0034g14a	scaffold_0034	g4519.t2	Bf_V2_21	275615042	18305954	50.4
g	Em0034g7a	scaffold_0034	g2595.t1	Bf_V2_14	275514736	114913904	879.0
g	Em0034g6a	scaffold_0034	g4666.t1	Bf_V2_21	275499863	20357813	877.9
g	Em0036g18a	scaffold_0036	g2801.t1	Bf_V2_14	276398495	117255798	148.7
g	Em0036g17a	scaffold_0036	g23639.t1	Bf_V2_145	276388968	139957926	385.2
g	Em0030g28a	scaffold_0030	g5193.t1	Bf_V2_23	273915724	133854723	53.5
g	Em0033g17a	scaffold_0033	g31880.t1	Bf_V2_187	275278604	53825753	147.5
g	Em0033g8a	scaffold_0033	g33590.t1	Bf_V2_196	275209295	10673952	80.5
g	Em0032g31a	scaffold_0032	g6128.t1	Bf_V2_27	274934450	182464459	134.8
g	Em0032g39a	scaffold_0032	g6128.t1	Bf_V2_27	275001285	182464459	213.4
g	Em0032g29a	scaffold_0032	g4777.t1	Bf_V2_21	274917578	21471126	184.1
g	Em0048g3a	scaffold_0048	g11683.t1	Bf_V2_62	280018137	155727531	49.7
g	Em0049g29a	scaffold_0049	g1452.t1	Bf_V2_6	280485346	29164884	90.1
g	Em0040g14a	scaffold_0040	g39391.t1	Bf_V2_245	277769180	188618133	141.0
g	Em0040g30a	scaffold_0040	g9778.t1	Bf_V2_41	277909556	124233123	108.6
g	Em0040g25a	scaffold_0040	g39391.t1	Bf_V2_245	277873063	188618133	141.0
g	Em0041g12a	scaffold_0041	g5103.t1	Bf_V2_23	278122131	133022133	299.3
g	Em0041g33a	scaffold_0041	g5103.t1	Bf_V2_23	278284562	133022133	319.7
g	Em0041g13a	scaffold_0041	g5103.t1	Bf_V2_23	278130926	133022133	224.9
g	Em0041g4a	scaffold_0041	g6873.t1	Bf_V2_32	278007213	42637069	430.6
g	Em0041g11a	scaffold_0041	g5103.t1	Bf_V2_23	278115263	133022133	353.2
g	Em0041g15a	scaffold_0041	g5103.t1	Bf_V2_23	278141197	133022133	254.6
g	Em0042g30a	scaffold_0042	g14853.t1	Bf_V2_94	278579403	178128661	76.3
g	Em0044g19a	scaffold_0044	g14875.t2	Bf_V2_94	279049321	178401733	88.2
g	Em0044g25a	scaffold_0044	g7151.t1	Bf_V2_32	279098740	45486911	565.1
g	Em0044g4a	scaffold_0044	g24788.t2	Bf_V2_149	278907877	70017964	64.3
g	Em0044g27a	scaffold_0044	g7151.t1	Bf_V2_32	279121262	45486911	665.2
g	Em0044g24a	scaffold_0044	g7135.t1	Bf_V2_32	279086135	45314519	104.8
g	Em0044g12a	scaffold_0044	g24788.t2	Bf_V2_149	278978665	70017964	59.3
g	Em0045g41a	scaffold_0045	g36639.t1	Bf_V2_220	279447076	185788607	51.2
g	Em0045g15a	scaffold_0045	g60.t1	Bf_V2_1	279272906	31892036	56.6
g	Em0047g2a	scaffold_0047	g11828.t1	Bf_V2_62	279729402	156955363	436.8
g	Em0047g8a	scaffold_0047	g8991.t2	Bf_V2_39	279751318	64690606	225.7
g	Em0019g871a	scaffold_0019	g5499.t1	Bf_V2_25	232395710	162069000	209.9
g	Em0019g1097a	scaffold_0019	g1028.t1	Bf_V2_6	234375173	23888453	88.6
g	Em0019g895a	scaffold_0019	g5595.t2	Bf_V2_25	232522845	162990477	205.3
g	Em0019g706a	scaffold_0019	g928.t2	Bf_V2_6	231461377	22613506	142.1
g	Em0019g664a	scaffold_0019	g1448.t1	Bf_V2_6	231251169	29119392	77.4
g	Em0019g746a	scaffold_0019	g6116.t1	Bf_V2_27	231624032	182294578	92.4
g	Em0019g103a	scaffold_0019	g992.t1	Bf_V2_6	227960658	23410730	586.6
g	Em0019g728a	scaffold_0019	g26594.t1	Bf_V2_157	231562221	161117912	74.3
g	Em0019g1223a	scaffold_0019	g1186.t2	Bf_V2_6	235331585	25580589	67.4
g	Em0019g145a	scaffold_0019	g26826.t1	Bf_V2_158	228216365	91658018	154.1
g	Em0019g242a	scaffold_0019	g31857.t1	Bf_V2_187	228742568	53561526	242.7
g	Em0019g919a	scaffold_0019	g11579.t1	Bf_V2_62	232711252	154663122	375.6
g	Em0019g966a	scaffold_0019	g31784.t1	Bf_V2_187	233114342	52867677	406.0
g	Em0019g694a	scaffold_0019	g31647.t1	Bf_V2_187	231420834	51151104	168.7
g	Em0019g1118a	scaffold_0019	g9085.t1	Bf_V2_39	234507827	65638558	119.0
g	Em0019g1021a	scaffold_0019	g4826.t2	Bf_V2_21	233574085	21903278	72.0
g	Em0019g551a	scaffold_0019	g7205.t1	Bf_V2_32	230749488	46014558	624.0
g	Em0019g1161a	scaffold_0019	g29428.t1	Bf_V2_174	234855839	131631972	199.1
g	Em0019g607a	scaffold_0019	g26854.t2	Bf_V2_158	231061869	92057097	432.6
g	Em0019g747a	scaffold_0019	g6116.t1	Bf_V2_27	231631617	182294578	92.4
g	Em0019g160a	scaffold_0019	g1192.t1	Bf_V2_6	228279134	25631909	244.2
g	Em0019g654a	scaffold_0019	g5468.t1	Bf_V2_25	231218999	161787177	1039.3
g	Em0019g691a	scaffold_0019	g10915.t1	Bf_V2_48	231406253	56683099	122.9
g	Em0019g360a	scaffold_0019	g11586.t1	Bf_V2_62	229323609	154717415	449.5
g	Em0019g1177a	scaffold_0019	g11552.t1	Bf_V2_62	234978598	154378263	340.9
g	Em0019g481a	scaffold_0019	g11683.t1	Bf_V2_62	230289730	155727531	50.4
g	Em0019g241a	scaffold_0019	g8873.t1	Bf_V2_39	228739402	63490658	117.1
g	Em0019g967a	scaffold_0019	g28504.t1	Bf_V2_167	233125709	97524711	124.0
g	Em0019g298a	scaffold_0019	g5645.t2	Bf_V2_25	229006810	163544551	392.9
g	Em0019g274a	scaffold_0019	g6774.t1	Bf_V2_32	228905751	41274548	929.5
g	Em0019g590a	scaffold_0019	g5566.t2	Bf_V2_25	230958262	162786916	245.4
g	Em0019g1135a	scaffold_0019	g39361.t1	Bf_V2_245	234688365	188249970	115.9
g	Em0019g94a	scaffold_0019	g1481.t1	Bf_V2_6	227889856	29473556	252.7
g	Em0019g296a	scaffold_0019	g36394.t2	Bf_V2_220	228999124	183526905	217.6
g	Em0019g907a	scaffold_0019	g2605.t1	Bf_V2_14	232605285	115006701	72.4
g	Em0019g608a	scaffold_0019	g982.t1	Bf_V2_6	231065339	23279394	177.6
g	Em0019g358a	scaffold_0019	g33414.t1	Bf_V2_196	229309139	8686692	239.6
g	Em0019g329a	scaffold_0019	g1554.t1	Bf_V2_6	229191717	30417165	323.6
g	Em0019g688a	scaffold_0019	g5769.t1	Bf_V2_25	231394441	164981237	416.8
g	Em0019g606a	scaffold_0019	g39273.t1	Bf_V2_245	231057536	187167110	336.3
g	Em0019g1095a	scaffold_0019	g3566.t1	Bf_V2_18	234365304	168939482	334.3
g	Em0019g744a	scaffold_0019	g3907.t1	Bf_V2_21	231616716	11966673	126.7
g	Em0019g105a	scaffold_0019	g2900.t1	Bf_V2_14	227980532	118298105	235.0
g	Em0019g150a	scaffold_0019	g5756.t1	Bf_V2_25	228231420	164867082	248.4
g	Em0019g713a	scaffold_0019	g5758.t2	Bf_V2_25	231486570	164875715	246.1
g	Em0019g493a	scaffold_0019	g7625.t2	Bf_V2_34	230375956	172463435	55.5
g	Em0019g73a	scaffold_0019	g27082.t2	Bf_V2_158	227802058	94297791	307.8
g	Em0019g95a	scaffold_0019	g1031.t1	Bf_V2_6	227893228	23904949	775.4
g	Em0019g908a	scaffold_0019	g4844.t2	Bf_V2_21	232614126	22059615	215.3
g	Em0019g55a	scaffold_0019	g26918.t2	Bf_V2_158	227667740	92793526	118.2
g	Em0019g235a	scaffold_0019	g5793.t1	Bf_V2_25	228708333	165297086	102.4
g	Em0019g540a	scaffold_0019	g1469.t2	Bf_V2_6	230717693	29320799	766.9
g	Em0019g1116a	scaffold_0019	g1174.t2	Bf_V2_6	234489559	25404538	95.1
g	Em0019g557a	scaffold_0019	g5649.t2	Bf_V2_25	230789107	163593868	129.4
g	Em0019g1136a	scaffold_0019	g39345.t1	Bf_V2_245	234693016	188119066	184.5
g	Em0019g188a	scaffold_0019	g4232.t1	Bf_V2_21	228417148	15087844	117.5
g	Em0019g627a	scaffold_0019	g5482.t2	Bf_V2_25	231120844	161900595	82.4
g	Em0019g1101a	scaffold_0019	g975.t2	Bf_V2_6	234395463	23151670	286.6
g	Em0019g749a	scaffold_0019	g6116.t1	Bf_V2_27	231649357	182294578	109.0
g	Em0019g1038a	scaffold_0019	g39326.t3	Bf_V2_245	233739016	187848437	162.5
g	Em0019g490a	scaffold_0019	g7625.t2	Bf_V2_34	230356753	172463435	55.5
g	Em0019g70a	scaffold_0019	g39391.t1	Bf_V2_245	227773524	188618133	149.8
g	Em0019g1113a	scaffold_0019	g1941.t1	Bf_V2_9	234475443	198252465	56.6
g	Em0019g669a	scaffold_0019	g5612.t1	Bf_V2_25	231261686	163194144	123.6
g	Em0019g705a	scaffold_0019	g29428.t1	Bf_V2_174	231460370	131631972	199.1
g	Em0019g518a	scaffold_0019	g11688.t1	Bf_V2_62	230581326	155769041	193.0
g	Em0019g697a	scaffold_0019	g10915.t1	Bf_V2_48	231432524	56683099	166.8
g	Em0019g598a	scaffold_0019	g5568.t2	Bf_V2_25	231012461	162825047	520.4
g	Em0019g1137a	scaffold_0019	g7542.t1	Bf_V2_34	234705896	171489573	157.5
g	Em0019g96a	scaffold_0019	g1480.t1	Bf_V2_6	227894838	29460969	139.0
g	Em0019g541a	scaffold_0019	g1468.t1	Bf_V2_6	230720578	29311869	185.7
g	Em0019g332a	scaffold_0019	g5813.t2	Bf_V2_25	229201207	165473606	56.6
g	Em0019g748a	scaffold_0019	g6116.t1	Bf_V2_27	231641568	182294578	92.4
g	Em0019g702a	scaffold_0019	g5782.t1	Bf_V2_25	231446541	165154807	201.8
g	Em0019g699a	scaffold_0019	g7088.t1	Bf_V2_32	231439226	44820184	135.2
g	Em0019g891a	scaffold_0019	g5595.t2	Bf_V2_25	232501142	162990477	79.3
g	Em0019g167a	scaffold_0019	g968.t1	Bf_V2_6	228313933	23101664	558.5
g	Em0019g1104a	scaffold_0019	g1941.t1	Bf_V2_9	234410428	198252465	271.6
g	Em0019g804a	scaffold_0019	g1608.t2	Bf_V2_6	232072956	30950746	285.8
g	Em0019g1154a	scaffold_0019	g5191.t2	Bf_V2_23	234814743	133823946	132.5
g	Em0019g97a	scaffold_0019	g26839.t1	Bf_V2_158	227903148	91802483	271.2
g	Em0019g577a	scaffold_0019	g5470.t1	Bf_V2_25	230901366	161813125	231.9
g	Em0019g841a	scaffold_0019	g5707.t2	Bf_V2_25	232214293	164116921	425.2
g	Em0019g121a	scaffold_0019	g39093.t1	Bf_V2_243	228060145	191922279	276.9
g	Em0019g1181a	scaffold_0019	g1415.t1	Bf_V2_6	235019249	28673072	414.5
g	Em0019g233a	scaffold_0019	g5793.t1	Bf_V2_25	228700144	165297086	102.1
g	Em0019g1063a	scaffold_0019	g1070.t1	Bf_V2_6	234010209	24462312	122.5
g	Em0019g158a	scaffold_0019	g19633.t2	Bf_V2_122	228268135	194557936	85.5
g	Em0019g268a	scaffold_0019	g1539.t1	Bf_V2_6	228890411	30266396	228.4
g	Em0019g579a	scaffold_0019	g5483.t2	Bf_V2_25	230911608	161916827	766.5
g	Em0019g685a	scaffold_0019	g5636.t1	Bf_V2_25	231388076	163479702	237.7
g	Em0019g603a	scaffold_0019	g5566.t2	Bf_V2_25	231029769	162786916	259.2
g	Em0019g632a	scaffold_0019	g7651.t1	Bf_V2_34	231130307	172685943	482.6
g	Em0019g1129a	scaffold_0019	g1174.t2	Bf_V2_6	234626518	25404538	105.5
g	Em0019g1045a	scaffold_0019	g11505.t1	Bf_V2_62	233860441	153955169	285.0
g	Em0019g1052a	scaffold_0019	g1032.t2	Bf_V2_6	233968777	23913065	589.3
g	Em0019g202a	scaffold_0019	g29354.t1	Bf_V2_174	228467268	131083057	232.6
g	Em0019g76a	scaffold_0019	g25274.t2	Bf_V2_150	227811051	112311171	98.2
g	Em0019g348a	scaffold_0019	g7211.t2	Bf_V2_32	229276974	46091592	152.1
g	Em0019g732a	scaffold_0019	g6116.t1	Bf_V2_27	231575557	182294578	57.8
g	Em0019g1134a	scaffold_0019	g39361.t2	Bf_V2_245	234666681	188249970	454.9
g	Em0019g614a	scaffold_0019	g26854.t2	Bf_V2_158	231088854	92057097	455.7
g	Em0019g703a	scaffold_0019	g1320.t1	Bf_V2_6	231453451	27578837	217.6
g	Em0019g695a	scaffold_0019	g26776.t1	Bf_V2_158	231426218	91188676	229.2
g	Em0019g1096a	scaffold_0019	g8138.t2	Bf_V2_36	234368031	108405270	60.1
g	Em0019g576a	scaffold_0019	g5470.t1	Bf_V2_25	230897556	161813125	454.5
g	Em0019g809a	scaffold_0019	g5489.t1	Bf_V2_25	232084331	161955935	50.8
g	Em0019g707a	scaffold_0019	g1141.t1	Bf_V2_6	231467072	25099525	338.2
g	Em0019g554a	scaffold_0019	g5320.t1	Bf_V2_23	230773428	135200474	84.0
g	Em0019g278a	scaffold_0019	g26467.t1	Bf_V2_157	228919873	159623441	248.4
g	Em0019g133a	scaffold_0019	g1340.t1	Bf_V2_6	228125496	27866348	173.3
g	Em0019g307a	scaffold_0019	g27036.t2	Bf_V2_158	229047227	93989990	660.6
g	Em0019g201a	scaffold_0019	g11002.t2	Bf_V2_48	228464101	57654977	209.1
g	Em0019g615a	scaffold_0019	g982.t1	Bf_V2_6	231092353	23279394	204.9
g	Em0019g330a	scaffold_0019	g18170.t1	Bf_V2_113	229195461	142476052	283.9
g	Em0019g192a	scaffold_0019	g10932.t1	Bf_V2_48	228432754	56849006	100.1
g	Em0019g840a	scaffold_0019	g5521.t1	Bf_V2_25	232200856	162308018	226.1
g	Em0019g717a	scaffold_0019	g1147.t1	Bf_V2_6	231506324	25141336	72.0
g	Em0019g1205a	scaffold_0019	g1424.t1	Bf_V2_6	235206132	28763797	97.1
g	Em0019g327a	scaffold_0019	g987.t1	Bf_V2_6	229180062	23343608	1877.4
g	Em0019g879a	scaffold_0019	g5487.t1	Bf_V2_25	232461590	161943961	237.3
g	Em0019g777a	scaffold_0019	g6116.t1	Bf_V2_27	231827829	182294578	108.6
g	Em0019g866a	scaffold_0019	g5499.t1	Bf_V2_25	232338509	162069000	63.9
g	Em0019g806a	scaffold_0019	g26795.t1	Bf_V2_158	232078104	91373642	116.3
g	Em0019g533a	scaffold_0019	g3315.t2	Bf_V2_18	230661730	166290502	80.9
g	Em0019g584a	scaffold_0019	g8721.t1	Bf_V2_39	230925436	61988592	93.6
g	Em0019g264a	scaffold_0019	g6774.t1	Bf_V2_32	228863577	41274548	936.8
g	Em0019g1029a	scaffold_0019	g26789.t2	Bf_V2_158	233663758	91335869	159.5
g	Em0019g623a	scaffold_0019	g9269.t1	Bf_V2_39	231114990	67384611	118.6
g	Em0019g1050a	scaffold_0019	g9185.t1	Bf_V2_39	233959041	66597348	247.3
g	Em0019g1162a	scaffold_0019	g39362.t1	Bf_V2_245	234862403	188268151	246.5
g	Em0019g1180a	scaffold_0019	g6833.t3	Bf_V2_32	235010567	42161501	642.9
g	Em0019g489a	scaffold_0019	g25328.t1	Bf_V2_150	230344257	113068459	135.6
g	Em0019g776a	scaffold_0019	g6116.t1	Bf_V2_27	231823669	182294578	95.9
g	Em0019g701a	scaffold_0019	g1330.t1	Bf_V2_6	231444412	27737937	75.1
g	Em0019g601a	scaffold_0019	g9740.t1	Bf_V2_41	231024474	123775729	60.1
g	Em0019g191a	scaffold_0019	g10932.t1	Bf_V2_48	228427392	56849006	101.7
g	Em0019g306a	scaffold_0019	g5562.t1	Bf_V2_25	229040152	162734354	94.0
g	Em0019g168a	scaffold_0019	g973.t1	Bf_V2_6	228317092	23131590	302.4
g	Em0019g592a	scaffold_0019	g5568.t2	Bf_V2_25	230975995	162825047	167.2
g	Em0019g351a	scaffold_0019	g13948.t1	Bf_V2_89	229285322	201970989	185.3
g	Em0019g281a	scaffold_0019	g11096.t2	Bf_V2_48	228943362	58765882	64.7
g	Em0019g301a	scaffold_0019	g5541.t2	Bf_V2_25	229015055	162561202	180.6
g	Em0019g757a	scaffold_0019	g5621.t1	Bf_V2_25	231707334	163246383	292.7
g	Em0019g655a	scaffold_0019	g26956.t1	Bf_V2_158	231222750	93150972	230.7
g	Em0019g917a	scaffold_0019	g4227.t2	Bf_V2_21	232707431	15013830	120.6
g	Em0019g719a	scaffold_0019	g6948.t1	Bf_V2_32	231511483	43405085	156.8
g	Em0019g842a	scaffold_0019	g5704.t2	Bf_V2_25	232226519	164087284	169.9
g	Em0019g737a	scaffold_0019	g5495.t2	Bf_V2_25	231595264	162020588	314.7
g	Em0019g591a	scaffold_0019	g9740.t1	Bf_V2_41	230966920	123775729	55.1
g	Em0019g568a	scaffold_0019	g5651.t2	Bf_V2_25	230851235	163620650	248.4
g	Em0019g1195a	scaffold_0019	g1188.t1	Bf_V2_6	235113771	25606897	93.2
g	Em0019g119a	scaffold_0019	g1153.t1	Bf_V2_6	228056068	25226351	280.4
g	Em0019g546a	scaffold_0019	g31533.t1	Bf_V2_187	230734207	49983491	75.9
g	Em0019g1121a	scaffold_0019	g1174.t2	Bf_V2_6	234538893	25404538	97.8
g	Em0019g1225a	scaffold_0019	g1186.t2	Bf_V2_6	235355360	25580589	429.9
g	Em0019g566a	scaffold_0019	g5649.t2	Bf_V2_25	230841197	163593868	129.4
g	Em0019g559a	scaffold_0019	g5651.t2	Bf_V2_25	230799116	163620650	248.4
g	Em0019g82a	scaffold_0019	g1408.t1	Bf_V2_6	227850565	28641011	96.7
g	Em0019g248a	scaffold_0019	g9163.t2	Bf_V2_39	228782112	66292150	104.0
g	Em0019g1145a	scaffold_0019	g39345.t2	Bf_V2_245	234758158	188119066	96.7
g	Em0019g1009a	scaffold_0019	g26754.t1	Bf_V2_158	233494465	90855215	75.9
g	Em0019g636a	scaffold_0019	g10838.t1	Bf_V2_48	231153054	55721522	171.8
g	Em0019g115a	scaffold_0019	g1185.t1	Bf_V2_6	228020208	25554510	1054.3
g	Em0019g774a	scaffold_0019	g39159.t1	Bf_V2_243	231813769	192393939	53.9
g	Em0019g304a	scaffold_0019	g5554.t1	Bf_V2_25	229035244	162674011	250.4
g	Em0019g935a	scaffold_0019	g1406.t1	Bf_V2_6	232831230	28630833	229.6
g	Em0019g159a	scaffold_0019	g1193.t1	Bf_V2_6	228274212	25639558	131.3
g	Em0019g78a	scaffold_0019	g1538.t2	Bf_V2_6	227827220	30257507	506.1
g	Em0019g120a	scaffold_0019	g5733.t1	Bf_V2_25	228057199	164432490	94.4
g	Em0019g290a	scaffold_0019	g5551.t1	Bf_V2_25	228966846	162650752	135.6
g	Em0019g1144a	scaffold_0019	g39362.t1	Bf_V2_245	234749858	188268151	154.8
g	Em0019g976a	scaffold_0019	g14797.t1	Bf_V2_94	233166290	177312727	283.1
g	Em0019g1106a	scaffold_0019	g1174.t2	Bf_V2_6	234424070	25404538	95.1
g	Em0019g547a	scaffold_0019	g26904.t2	Bf_V2_158	230735431	92629959	118.6
g	Em0019g1120a	scaffold_0019	g1174.t2	Bf_V2_6	234533060	25404538	81.6
g	Em0019g657a	scaffold_0019	g5631.t1	Bf_V2_25	231232542	163385804	601.3
g	Em0019g875a	scaffold_0019	g5598.t1	Bf_V2_25	232440839	163015535	781.2
g	Em0019g33a	scaffold_0019	g1186.t2	Bf_V2_6	227553583	25580589	67.4
g	Em0019g773a	scaffold_0019	g18365.t2	Bf_V2_113	231805798	144656762	53.9
g	Em0019g660a	scaffold_0019	g31309.t1	Bf_V2_187	231244222	47977869	102.4
g	Em0019g181a	scaffold_0019	g974.t2	Bf_V2_6	228374588	23141737	124.4
g	Em0019g939a	scaffold_0019	g1406.t1	Bf_V2_6	232862935	28630833	232.6
g	Em0019g260a	scaffold_0019	g1539.t1	Bf_V2_6	228848476	30266396	229.9
g	Em0019g915a	scaffold_0019	g5535.t1	Bf_V2_25	232699141	162515264	193.7
g	Em0019g674a	scaffold_0019	g2693.t1	Bf_V2_14	231299994	115858563	68.9
g	Em0019g931a	scaffold_0019	g26748.t2	Bf_V2_158	232791053	90767938	419.1
g	Em0019g1130a	scaffold_0019	g1041.t1	Bf_V2_6	234634498	23995629	120.2
g	Em0019g1092a	scaffold_0019	g23412.t1	Bf_V2_145	234328856	137146372	288.5
g	Em0019g772a	scaffold_0019	g26594.t1	Bf_V2_157	231799040	161117912	110.9
g	Em0019g663a	scaffold_0019	g39351.t2	Bf_V2_245	231249259	188173443	99.8
g	Em0019g342a	scaffold_0019	g24799.t2	Bf_V2_149	229245169	70070308	355.9
g	Em0019g949a	scaffold_0019	g26402.t1	Bf_V2_157	232952668	159244959	125.9
g	Em0019g956a	scaffold_0019	g7199.t1	Bf_V2_32	233031237	45951977	348.6
g	Em0019g30a	scaffold_0019	g1186.t2	Bf_V2_6	227529537	25580589	406.8
g	Em0019g87a	scaffold_0019	g1538.t2	Bf_V2_6	227865759	30257507	182.6
g	Em0019g1146a	scaffold_0019	g4650.t1	Bf_V2_21	234762476	20224813	245.0
g	Em0019g914a	scaffold_0019	g7109.t1	Bf_V2_32	232695821	45003418	91.3
g	Em0019g1131a	scaffold_0019	g1041.t2	Bf_V2_6	234642562	23995629	183.0
g	Em0019g549a	scaffold_0019	g26891.t2	Bf_V2_158	230740308	92471081	406.4
g	Em0019g1179a	scaffold_0019	g39274.t2	Bf_V2_245	234997975	187190345	812.4
g	Em0019g1220a	scaffold_0019	g5797.t2	Bf_V2_25	235316247	165329245	265.0
g	Em0019g1158a	scaffold_0019	g29428.t1	Bf_V2_174	234838304	131631972	199.5
g	Em0019g1035a	scaffold_0019	g16053.t2	Bf_V2_98	233700105	102826230	453.4
g	Em0019g635a	scaffold_0019	g1404.t2	Bf_V2_6	231150689	28579200	105.9
g	Em0019g739a	scaffold_0019	g20811.t1	Bf_V2_132	231603278	86465829	113.6
g	Em0019g309a	scaffold_0019	g1430.t1	Bf_V2_6	229073760	28854089	597.8
g	Em0019g740a	scaffold_0019	g25240.t2	Bf_V2_150	231604889	112099988	56.2
g	Em0019g613a	scaffold_0019	g39273.t1	Bf_V2_245	231084533	187167110	265.4
g	Em0019g138a	scaffold_0019	g1340.t1	Bf_V2_6	228149162	27866348	175.6
g	Em0019g839a	scaffold_0019	g5505.t2	Bf_V2_25	232197764	162171625	113.6
g	Em0019g868a	scaffold_0019	g5503.t1	Bf_V2_25	232362104	162142209	357.8
g	Em0019g982a	scaffold_0019	g1163.t1	Bf_V2_6	233210143	25317322	178.7
g	Em0019g91a	scaffold_0019	g1408.t1	Bf_V2_6	227885075	28641011	96.7
g	Em0019g696a	scaffold_0019	g10915.t1	Bf_V2_48	231429491	56683099	194.5
g	Em0019g1221a	scaffold_0019	g1475.t2	Bf_V2_6	235323317	29398409	114.8
g	Em0019g319a	scaffold_0019	g29202.t1	Bf_V2_174	229132066	129254388	75.1
g	Em0019g293a	scaffold_0019	g5548.t1	Bf_V2_25	228982939	162636966	137.1
g	Em0019g86a	scaffold_0019	g1538.t2	Bf_V2_6	227859171	30257507	84.7
g	Em0019g1141a	scaffold_0019	g29428.t1	Bf_V2_174	234729942	131631972	199.1
g	Em0019g690a	scaffold_0019	g10915.t1	Bf_V2_48	231401250	56683099	170.2
g	Em0019g244a	scaffold_0019	g1191.t1	Bf_V2_6	228746581	25625016	193.0
g	Em0019g582a	scaffold_0019	g5497.t1	Bf_V2_25	230923054	162029485	224.9
g	Em0019g539a	scaffold_0019	g7205.t1	Bf_V2_32	230713578	46014558	643.7
g	Em0019g1163a	scaffold_0019	g4650.t1	Bf_V2_21	234871677	20224813	245.0
g	Em0019g314a	scaffold_0019	g5709.t1	Bf_V2_25	229114001	164138074	79.3
g	Em0019g693a	scaffold_0019	g39280.t2	Bf_V2_245	231413283	187246018	300.4
g	Em0019g638a	scaffold_0019	g33003.t1	Bf_V2_196	231159419	3913230	395.6
g	Em0019g1031a	scaffold_0019	g26789.t2	Bf_V2_158	233677181	91335869	99.0
g	Em0019g58a	scaffold_0019	g26918.t2	Bf_V2_158	227694441	92793526	505.8
g	Em0019g812a	scaffold_0019	g5461.t2	Bf_V2_25	232094091	161739238	191.8
g	Em0019g85a	scaffold_0019	g1481.t1	Bf_V2_6	227855284	29473556	152.5
g	Em0019g243a	scaffold_0019	g31857.t1	Bf_V2_187	228744788	53561526	249.2
g	Em0019g538a	scaffold_0019	g25295.t1	Bf_V2_150	230704865	112592936	565.8
g	Em0019g583a	scaffold_0019	g5496.t1	Bf_V2_25	230924343	162026630	179.5
g	Em0019g401a	scaffold_0019	g4519.t2	Bf_V2_21	229652494	18305954	60.1
g	Em0019g1059a	scaffold_0019	g1084.t1	Bf_V2_6	234000129	24611172	196.1
g	Em0019g552a	scaffold_0019	g1360.t1	Bf_V2_6	230754101	28058491	80.5
g	Em0019g238a	scaffold_0019	g1610.t1	Bf_V2_6	228721378	30990563	196.8
g	Em0019g294a	scaffold_0019	g36394.t2	Bf_V2_220	228988351	183526905	217.2
g	Em0019g934a	scaffold_0019	g999.t2	Bf_V2_6	232827037	23495802	276.2
g	Em0019g639a	scaffold_0019	g33003.t1	Bf_V2_196	231161532	3913230	391.7
g	Em0019g1037a	scaffold_0019	g39324.t1	Bf_V2_245	233731453	187829909	672.9
g	Em0019g1175a	scaffold_0019	g5191.t2	Bf_V2_23	234966851	133823946	264.6
g	Em0151g7a	scaffold_0151	g6714.t1	Bf_V2_32	293044950	40643935	397.9
g	Em0258g2a	scaffold_0258	g932.t1	Bf_V2_6	299416148	22647717	47.8
g	Em0258g11a	scaffold_0258	g932.t1	Bf_V2_6	299442746	22647717	47.8
g	Em0251g6a	scaffold_0251	g12382.t2	Bf_V2_65	299106118	81740299	318.9
g	Em0158g6a	scaffold_0158	g8830.t1	Bf_V2_39	293558609	62982392	306.2
g	Em0158g2a	scaffold_0158	g1784.t1	Bf_V2_9	293547474	196109483	240.4
g	Em0158g7a	scaffold_0158	g8830.t1	Bf_V2_39	293561327	62982392	315.1
g	Em0158g9a	scaffold_0158	g17059.t1	Bf_V2_104	293566753	152274884	105.1
g	Em0071g22a	scaffold_0071	g7933.t1	Bf_V2_36	284575154	105928619	63.5
g	Em0071g21a	scaffold_0071	g27073.t1	Bf_V2_158	284569723	94230283	276.6
g	Em0077g5a	scaffold_0077	g9835.t2	Bf_V2_41	285377139	124865722	45.1
g	Em0077g1a	scaffold_0077	g7357.t1	Bf_V2_34	285337605	169514033	154.5
g	Em0077g9a	scaffold_0077	g4455.t1	Bf_V2_21	285411840	17661552	292.0
g	Em0077g7a	scaffold_0077	g1814.t1	Bf_V2_9	285395193	196760713	94.4
g	Em0077g8a	scaffold_0077	g1813.t2	Bf_V2_9	285402709	196752652	287.7
g	Em0076g19a	scaffold_0076	g24986.t2	Bf_V2_149	285318853	72374775	110.5
g	Em0078g6a	scaffold_0078	g4503.t1	Bf_V2_21	285537928	18091753	78.6
g	Em0088g6a	scaffold_0088	g20657.t1	Bf_V2_132	286837828	84520379	75.5
g	Em0084g3a	scaffold_0084	g267.t2	Bf_V2_1	286320605	34712667	97.8
g	Em0084g12a	scaffold_0084	g267.t2	Bf_V2_1	286389974	34712667	66.2
g	Em0084g4a	scaffold_0084	g267.t2	Bf_V2_1	286332328	34712667	46.2
g	Em0087g16a	scaffold_0087	g25328.t1	Bf_V2_150	286813250	113068459	228.8
g	Em0087g7a	scaffold_0087	g26726.t1	Bf_V2_158	286755381	90570818	62.0
g	Em0080g6a	scaffold_0080	g7959.t1	Bf_V2_36	285792401	106204720	72.8
g	Em0081g10a	scaffold_0081	g2826.t1	Bf_V2_14	285958237	117552650	240.4
g	Em0082g8a	scaffold_0082	g11683.t1	Bf_V2_62	286071708	155727531	48.9
g	Em0083g12a	scaffold_0083	g26647.t2	Bf_V2_157	286274677	161687147	66.2
g	Em0083g1a	scaffold_0083	g26647.t2	Bf_V2_157	286181671	161687147	66.2
g	Em0109g9a	scaffold_0109	g26939.t2	Bf_V2_158	289293166	92959853	135.2
g	Em0105g8a	scaffold_0105	g6118.t1	Bf_V2_27	288861514	182357067	72.0
g	Em0106g11a	scaffold_0106	g14875.t1	Bf_V2_94	289003620	178406356	138.7
g	Em0179g15a	scaffold_0179	g7102.t1	Bf_V2_32	295025146	44938943	102.1
g	Em0179g16a	scaffold_0179	g33192.t2	Bf_V2_196	295030128	6295647	203.8
g	Em0179g6a	scaffold_0179	g7116.t1	Bf_V2_32	294989662	45090639	63.5
g	Em0179g12a	scaffold_0179	g6671.t2	Bf_V2_32	295011769	40152237	132.5
g	Em0173g6a	scaffold_0173	g12512.t1	Bf_V2_65	294629523	83511919	351.6
g	Em0176g5a	scaffold_0176	g60.t1	Bf_V2_1	294831648	31892036	49.7
g	Em0176g2a	scaffold_0176	g11187.t1	Bf_V2_48	294795319	59989255	71.6
g	Em0191g1a	scaffold_0191	g24788.t2	Bf_V2_149	295739087	70017964	131.3
g	Em0198g1a	scaffold_0198	g7357.t1	Bf_V2_34	296163581	169514033	112.5
g	Em0050g14a	scaffold_0050	g4718.t2	Bf_V2_21	280580511	20862831	100.5
g	Em0207g2a	scaffold_0207	g15916.t2	Bf_V2_98	296717139	101426747	107.1
g	Em0202g15a	scaffold_0202	g10888.t1	Bf_V2_48	296449519	56338213	117.5
g	Em0200g1a	scaffold_0200	g2622.t2	Bf_V2_14	296284884	115152967	54.3
g	Em0200g11a	scaffold_0200	g2731.t1	Bf_V2_14	296331949	116353237	112.5
g	Em0200g6a	scaffold_0200	g2667.t1	Bf_V2_14	296303279	115657427	204.9
g	Em0141g5a	scaffold_0141	g2595.t1	Bf_V2_14	292271981	114913904	880.2
g	Em0141g4a	scaffold_0141	g4666.t1	Bf_V2_21	292256861	20357813	882.5
g	Em0141g2a	scaffold_0141	g4666.t1	Bf_V2_21	292241465	20357813	856.3
g	Em0140g10a	scaffold_0140	g60.t1	Bf_V2_1	292206323	31892036	51.2
g	Em0145g17a	scaffold_0145	g24660.t2	Bf_V2_149	292627747	68586258	98.2
g	Em0144g16a	scaffold_0144	g986.t1	Bf_V2_6	292546821	23327223	204.9
g	Em0144g10a	scaffold_0144	g5548.t1	Bf_V2_25	292522986	162636966	137.1
g	Em0144g2a	scaffold_0144	g5541.t2	Bf_V2_25	292491267	162561202	182.6
g	Em0144g5a	scaffold_0144	g5645.t2	Bf_V2_25	292499585	163544551	575.1
g	Em0144g7a	scaffold_0144	g36394.t2	Bf_V2_220	292507074	183526905	217.6
g	Em0144g13a	scaffold_0144	g5551.t1	Bf_V2_25	292539364	162650752	135.6
g	Em0144g9a	scaffold_0144	g36394.t2	Bf_V2_220	292518017	183526905	217.2
g	Em0024g319a	scaffold_0024	g12197.t2	Bf_V2_65	268186609	79363720	275.8
g	Em0024g36a	scaffold_0024	g19599.t2	Bf_V2_122	265411478	194041008	54.7
g	Em0024g327a	scaffold_0024	g12197.t2	Bf_V2_65	268243728	79363720	157.5
g	Em0024g58a	scaffold_0024	g28729.t1	Bf_V2_167	265718612	100031459	85.9
g	Em0024g245a	scaffold_0024	g9568.t1	Bf_V2_40	267640825	147925583	91.3
g	Em0024g275a	scaffold_0024	g8808.t2	Bf_V2_39	267844593	62786992	184.9
g	Em0024g81a	scaffold_0024	g28729.t1	Bf_V2_167	266002996	100031459	90.5
g	Em0024g251a	scaffold_0024	g12197.t2	Bf_V2_65	267678960	79363720	132.9
g	Em0024g324a	scaffold_0024	g12197.t2	Bf_V2_65	268229767	79363720	185.3
g	Em0024g246a	scaffold_0024	g10296.t1	Bf_V2_43	267647319	173526815	51.2
g	Em0024g53a	scaffold_0024	g1957.t1	Bf_V2_9	265685553	198461320	265.4
g	Em0024g236a	scaffold_0024	g12197.t2	Bf_V2_65	267562544	79363720	121.7
g	Em0024g466a	scaffold_0024	g11688.t1	Bf_V2_62	269722147	155769041	100.9
g	Em0024g487a	scaffold_0024	g21017.t3	Bf_V2_132	269864208	88836274	71.2
g	Em0024g336a	scaffold_0024	g12197.t1	Bf_V2_65	268334494	79365011	236.9
g	Em0024g304a	scaffold_0024	g4718.t2	Bf_V2_21	268100100	20862831	109.4
g	Em0024g475a	scaffold_0024	g12197.t1	Bf_V2_65	269782610	79365011	67.4
g	Em0024g87a	scaffold_0024	g1957.t1	Bf_V2_9	266024791	198461320	274.6
g	Em0024g59a	scaffold_0024	g28729.t1	Bf_V2_167	265723136	100031459	90.1
g	Em0024g244a	scaffold_0024	g12197.t1	Bf_V2_65	267634396	79365011	455.3
g	Em0024g287a	scaffold_0024	g11688.t1	Bf_V2_62	267930194	155769041	95.5
g	Em0024g16a	scaffold_0024	g10464.t2	Bf_V2_43	265213959	175120898	67.4
g	Em0024g247a	scaffold_0024	g12197.t1	Bf_V2_65	267655826	79365011	169.5
g	Em0024g54a	scaffold_0024	g1951.t2	Bf_V2_9	265695571	198391888	55.1
g	Em0024g260a	scaffold_0024	g25294.t1	Bf_V2_150	267730053	112584038	96.7
g	Em0024g86a	scaffold_0024	g1951.t2	Bf_V2_9	266019627	198391888	184.1
g	Em0024g156a	scaffold_0024	g4162.t2	Bf_V2_21	266715975	14278194	52.4
g	Em0024g82a	scaffold_0024	g28729.t1	Bf_V2_167	266005127	100031459	85.9
g	Em0024g226a	scaffold_0024	g12197.t1	Bf_V2_65	267506204	79365011	135.2
g	Em0024g316a	scaffold_0024	g4718.t2	Bf_V2_21	268160892	20862831	109.4
g	Em0024g482a	scaffold_0024	g8808.t2	Bf_V2_39	269833593	62786992	183.7
g	Em0024g222a	scaffold_0024	g12197.t2	Bf_V2_65	267467830	79363720	228.8
g	Em0024g255a	scaffold_0024	g12197.t2	Bf_V2_65	267700569	79363720	80.5
g	Em0024g225a	scaffold_0024	g12197.t2	Bf_V2_65	267497732	79363720	145.2
g	Em0022g551a	scaffold_0022	g4175.t1	Bf_V2_21	254772321	14421996	649.8
g	Em0022g937a	scaffold_0022	g4665.t1	Bf_V2_21	258123583	20343570	184.1
g	Em0022g176a	scaffold_0022	g4597.t1	Bf_V2_21	252466321	19443020	281.9
g	Em0022g519a	scaffold_0022	g25388.t2	Bf_V2_150	254510332	113650157	150.6
g	Em0022g573a	scaffold_0022	g31508.t1	Bf_V2_187	254888143	49701312	51.2
g	Em0022g123a	scaffold_0022	g25138.t2	Bf_V2_150	252077128	110640456	114.8
g	Em0022g143a	scaffold_0022	g4666.t1	Bf_V2_21	252219075	20357813	877.5
g	Em0022g542a	scaffold_0022	g26896.t2	Bf_V2_158	254715179	92519509	50.4
g	Em0022g150a	scaffold_0022	g4841.t1	Bf_V2_21	252296345	22042489	305.1
g	Em0022g664a	scaffold_0022	g9904.t2	Bf_V2_41	255542222	125718811	103.2
g	Em0022g968a	scaffold_0022	g26708.t1	Bf_V2_158	258449398	90325576	143.7
g	Em0022g717a	scaffold_0022	g4669.t1	Bf_V2_21	256082187	20390407	555.8
g	Em0022g97a	scaffold_0022	g4327.t1	Bf_V2_21	251939071	16473431	82.0
g	Em0022g252a	scaffold_0022	g25114.t1	Bf_V2_150	252806672	110448742	162.9
g	Em0022g692a	scaffold_0022	g25391.t1	Bf_V2_150	255781561	113669227	286.2
g	Em0022g285a	scaffold_0022	g4410.t1	Bf_V2_21	252968097	17162956	444.9
g	Em0022g345a	scaffold_0022	g27016.t2	Bf_V2_158	253263353	93794895	85.5
g	Em0022g263a	scaffold_0022	g25114.t1	Bf_V2_150	252860149	110448742	162.9
g	Em0022g218a	scaffold_0022	g3863.t2	Bf_V2_21	252650024	11528519	1102.8
g	Em0022g429a	scaffold_0022	g29428.t1	Bf_V2_174	253747035	131631972	199.1
g	Em0022g307a	scaffold_0022	g4735.t1	Bf_V2_21	253087682	21012993	219.2
g	Em0022g407a	scaffold_0022	g4377.t1	Bf_V2_21	253661465	16821497	144.4
g	Em0022g969a	scaffold_0022	g26708.t1	Bf_V2_158	258454784	90325576	351.7
g	Em0022g153a	scaffold_0022	g25128.t2	Bf_V2_150	252312561	110567150	338.2
g	Em0022g550a	scaffold_0022	g20715.t2	Bf_V2_132	254766483	85177497	333.6
g	Em0022g936a	scaffold_0022	g19601.t2	Bf_V2_122	258121425	194059941	107.5
g	Em0022g518a	scaffold_0022	g12414.t1	Bf_V2_65	254506828	82234339	159.8
g	Em0022g219a	scaffold_0022	g4452.t1	Bf_V2_21	252656366	17568701	206.1
g	Em0022g253a	scaffold_0022	g4587.t1	Bf_V2_21	252811947	19271225	151.0
g	Em0022g348a	scaffold_0022	g4738.t1	Bf_V2_21	253278184	21044760	127.5
[truncated: 2,026 more rows]
