# Supplementary material for: Tracing animal genomic evolution with the chromosomal-level assembly of the freshwater sponge Ephydatia muelleri
Source: Nat Commun. 2020 Jul 27;11:3676. doi: 10.1038/s41467-020-17397-w (PMC7385117; doi:10.1038/s41467-020-17397-w)
Supplement: Supplementary file 8 — Supplementary Data 4 [file 41467_2020_17397_MOESM8_ESM.zip › Supplementary_Data_4_Synteny_analyses_plots_scripts/emu_vs_animals_raw_data/prots_vs_Brafl2-AUG_random_scaffold2D_test.tab]

s1	scaffold_0001	1	34737626	0.107673	34737626	0.107673	-
s1	scaffold_0002	2	18036862	0.055907	52774488	0.163581	-
s1	scaffold_0003	3	16756708	0.051939	69531196	0.215520	-
s1	scaffold_0004	4	14242454	0.044146	83773650	0.259666	-
s1	scaffold_0005	5	14008563	0.043421	97782213	0.303087	-
s1	scaffold_0006	6	13980526	0.043334	111762739	0.346421	-
s1	scaffold_0007	7	12614931	0.039101	124377670	0.385523	-
s1	scaffold_0008	8	11012714	0.034135	135390384	0.419658	-
s1	scaffold_0009	9	10784955	0.033429	146175339	0.453087	-
s1	scaffold_0010	10	9915261	0.030733	156090600	0.483821	-
s1	scaffold_0011	11	9883643	0.030635	165974243	0.514456	-
s1	scaffold_0012	12	9758457	0.030247	175732700	0.544704	-
s1	scaffold_0013	13	8891648	0.027561	184624348	0.572264	-
s1	scaffold_0014	14	8794683	0.027260	193419031	0.599524	-
s1	scaffold_0015	15	8607055	0.026679	202026086	0.626203	-
s1	scaffold_0016	16	8588065	0.026620	210614151	0.652823	-
s1	scaffold_0017	17	8481849	0.026290	219096000	0.679113	-
s1	scaffold_0018	18	8298555	0.025722	227394555	0.704835	-
s1	scaffold_0019	19	8000469	0.024798	235395024	0.729634	-
s1	scaffold_0020	20	7973121	0.024714	243368145	0.754347	-
s1	scaffold_0021	21	7819413	0.024237	251187558	0.778585	-
s1	scaffold_0022	22	7592457	0.023534	258780015	0.802118	-
s1	scaffold_0023	23	6309599	0.019557	265089614	0.821676	-
s1	scaffold_0024	24	4976343	0.015425	270065957	0.837100	-
s1	scaffold_0025	25	1223551	0.003793	271289508	0.840893	-
s1	scaffold_0026	26	650570	0.002017	271940078	0.842909	-
s1	scaffold_0027	27	602316	0.001867	272542394	0.844776	-
s1	scaffold_0028	28	575373	0.001783	273117767	0.846560	-
s1	scaffold_0029	29	566734	0.001757	273684501	0.848316	-
s1	scaffold_0030	30	506525	0.001570	274191026	0.849887	-
s1	scaffold_0031	31	430008	0.001333	274621034	0.851219	-
s1	scaffold_0032	32	429205	0.001330	275050239	0.852550	-
s1	scaffold_0033	33	422694	0.001310	275472933	0.853860	-
s1	scaffold_0034	34	416018	0.001289	275888951	0.855149	-
s1	scaffold_0035	35	373449	0.001158	276262400	0.856307	-
s1	scaffold_0036	36	373358	0.001157	276635758	0.857464	-
s1	scaffold_0037	37	367806	0.001140	277003564	0.858604	-
s1	scaffold_0038	38	331391	0.001027	277334955	0.859631	-
s1	scaffold_0039	39	329609	0.001022	277664564	0.860653	-
s1	scaffold_0040	40	317476	0.000984	277982040	0.861637	-
s1	scaffold_0041	41	315232	0.000977	278297272	0.862614	-
s1	scaffold_0042	42	302254	0.000937	278599526	0.863551	-
s1	scaffold_0043	43	296435	0.000919	278895961	0.864470	-
s1	scaffold_0044	44	282686	0.000876	279178647	0.865346	-
s1	scaffold_0045	45	274350	0.000850	279452997	0.866197	-
s1	scaffold_0046	46	271530	0.000842	279724527	0.867038	-
s1	scaffold_0047	47	264477	0.000820	279989004	0.867858	-
s1	scaffold_0048	48	263819	0.000818	280252823	0.868676	-
s1	scaffold_0049	49	236984	0.000735	280489807	0.869410	-
s1	scaffold_0050	50	227287	0.000705	280717094	0.870115	-
s1	scaffold_0051	51	208083	0.000645	280925177	0.870760	-
s1	scaffold_0052	52	207197	0.000642	281132374	0.871402	-
s1	scaffold_0053	53	205481	0.000637	281337855	0.872039	-
s1	scaffold_0054	54	202857	0.000629	281540712	0.872668	-
s1	scaffold_0055	55	202502	0.000628	281743214	0.873295	-
s1	scaffold_0056	56	200934	0.000623	281944148	0.873918	-
s1	scaffold_0057	57	197419	0.000612	282141567	0.874530	-
s1	scaffold_0058	58	196740	0.000610	282338307	0.875140	-
s1	scaffold_0059	59	189648	0.000588	282527955	0.875728	-
s1	scaffold_0060	60	189481	0.000587	282717436	0.876315	-
s1	scaffold_0061	61	186161	0.000577	282903597	0.876892	-
s1	scaffold_0062	62	176848	0.000548	283080445	0.877440	-
s1	scaffold_0063	63	176577	0.000547	283257022	0.877988	-
s1	scaffold_0064	64	176185	0.000546	283433207	0.878534	-
s1	scaffold_0065	65	174171	0.000540	283607378	0.879074	-
s1	scaffold_0066	66	171524	0.000532	283778902	0.879605	-
s1	scaffold_0067	67	171067	0.000530	283949969	0.880135	-
s1	scaffold_0068	68	163836	0.000508	284113805	0.880643	-
s1	scaffold_0069	69	159499	0.000494	284273304	0.881138	-
s1	scaffold_0070	70	159342	0.000494	284432646	0.881632	-
s1	scaffold_0071	71	154750	0.000480	284587396	0.882111	-
s1	scaffold_0072	72	152809	0.000474	284740205	0.882585	-
s1	scaffold_0073	73	151953	0.000471	284892158	0.883056	-
s1	scaffold_0074	74	148190	0.000459	285040348	0.883515	-
s1	scaffold_0075	75	144120	0.000447	285184468	0.883962	-
s1	scaffold_0076	76	143694	0.000445	285328162	0.884407	-
s1	scaffold_0077	77	143684	0.000445	285471846	0.884853	-
s1	scaffold_0078	78	141423	0.000438	285613269	0.885291	-
s1	scaffold_0079	79	139408	0.000432	285752677	0.885723	-
s1	scaffold_0080	80	139377	0.000432	285892054	0.886155	-
s1	scaffold_0081	81	137391	0.000426	286029445	0.886581	-
s1	scaffold_0082	82	135136	0.000419	286164581	0.887000	-
s1	scaffold_0083	83	135060	0.000419	286299641	0.887419	-
s1	scaffold_0084	84	133632	0.000414	286433273	0.887833	-
s1	scaffold_0085	85	130122	0.000403	286563395	0.888236	-
s1	scaffold_0086	86	128997	0.000400	286692392	0.888636	-
s1	scaffold_0087	87	126473	0.000392	286818865	0.889028	-
s1	scaffold_0088	88	125524	0.000389	286944389	0.889417	-
s1	scaffold_0089	89	124927	0.000387	287069316	0.889804	-
s1	scaffold_0090	90	123959	0.000384	287193275	0.890188	-
s1	scaffold_0091	91	122596	0.000380	287315871	0.890568	-
s1	scaffold_0092	92	122468	0.000380	287438339	0.890948	-
s1	scaffold_0093	93	120091	0.000372	287558430	0.891320	-
s1	scaffold_0094	94	117366	0.000364	287675796	0.891684	-
s1	scaffold_0095	95	116455	0.000361	287792251	0.892045	-
s1	scaffold_0096	96	115272	0.000357	287907523	0.892402	-
s1	scaffold_0097	97	114998	0.000356	288022521	0.892759	-
s1	scaffold_0098	98	114967	0.000356	288137488	0.893115	-
s1	scaffold_0099	99	114048	0.000354	288251536	0.893469	-
s1	scaffold_0100	100	111511	0.000346	288363047	0.893814	-
s1	scaffold_0101	101	111305	0.000345	288474352	0.894159	-
s1	scaffold_0102	102	111157	0.000345	288585509	0.894504	-
s1	scaffold_0103	103	109620	0.000340	288695129	0.894844	-
s1	scaffold_0104	104	108126	0.000335	288803255	0.895179	-
s1	scaffold_0105	105	107064	0.000332	288910319	0.895511	-
s1	scaffold_0106	106	107062	0.000332	289017381	0.895842	-
s1	scaffold_0107	107	106508	0.000330	289123889	0.896173	-
s1	scaffold_0108	108	105029	0.000326	289228918	0.896498	-
s1	scaffold_0109	109	103621	0.000321	289332539	0.896819	-
s1	scaffold_0110	110	102305	0.000317	289434844	0.897136	-
s1	scaffold_0111	111	102171	0.000317	289537015	0.897453	-
s1	scaffold_0112	112	101406	0.000314	289638421	0.897767	-
s1	scaffold_0113	113	100610	0.000312	289739031	0.898079	-
s1	scaffold_0114	114	100035	0.000310	289839066	0.898389	-
s1	scaffold_0115	115	99647	0.000309	289938713	0.898698	-
s1	scaffold_0116	116	99210	0.000308	290037923	0.899006	-
s1	scaffold_0117	117	98870	0.000306	290136793	0.899312	-
s1	scaffold_0118	118	98442	0.000305	290235235	0.899617	-
s1	scaffold_0119	119	96536	0.000299	290331771	0.899917	-
s1	scaffold_0120	120	96291	0.000298	290428062	0.900215	-
s1	scaffold_0121	121	96282	0.000298	290524344	0.900514	-
s1	scaffold_0122	122	94788	0.000294	290619132	0.900807	-
s1	scaffold_0123	123	94750	0.000294	290713882	0.901101	-
s1	scaffold_0124	124	94691	0.000294	290808573	0.901395	-
s1	scaffold_0125	125	94413	0.000293	290902986	0.901687	-
s1	scaffold_0126	126	93549	0.000290	290996535	0.901977	-
s1	scaffold_0127	127	93004	0.000288	291089539	0.902265	-
s1	scaffold_0128	128	91982	0.000285	291181521	0.902550	-
s1	scaffold_0129	129	91250	0.000283	291272771	0.902833	-
s1	scaffold_0130	130	89436	0.000277	291362207	0.903111	-
s1	scaffold_0131	131	89368	0.000277	291451575	0.903388	-
s1	scaffold_0132	132	89250	0.000277	291540825	0.903664	-
s1	scaffold_0133	133	88841	0.000275	291629666	0.903940	-
s1	scaffold_0134	134	88621	0.000275	291718287	0.904214	-
s1	scaffold_0135	135	87460	0.000271	291805747	0.904485	-
s1	scaffold_0136	136	87007	0.000270	291892754	0.904755	-
s1	scaffold_0137	137	86015	0.000267	291978769	0.905022	-
s1	scaffold_0138	138	85513	0.000265	292064282	0.905287	-
s1	scaffold_0139	139	83108	0.000258	292147390	0.905544	-
s1	scaffold_0140	140	82398	0.000255	292229788	0.905800	-
s1	scaffold_0141	141	81465	0.000253	292311253	0.906052	-
s1	scaffold_0142	142	81184	0.000252	292392437	0.906304	-
s1	scaffold_0143	143	80521	0.000250	292472958	0.906553	-
s1	scaffold_0144	144	80140	0.000248	292553098	0.906802	-
s1	scaffold_0145	145	79863	0.000248	292632961	0.907049	-
s1	scaffold_0146	146	78301	0.000243	292711262	0.907292	-
s1	scaffold_0147	147	78106	0.000242	292789368	0.907534	-
s1	scaffold_0148	148	78052	0.000242	292867420	0.907776	-
s1	scaffold_0149	149	77931	0.000242	292945351	0.908018	-
s1	scaffold_0150	150	76042	0.000236	293021393	0.908253	-
s1	scaffold_0151	151	75703	0.000235	293097096	0.908488	-
s1	scaffold_0152	152	75627	0.000234	293172723	0.908722	-
s1	scaffold_0153	153	75479	0.000234	293248202	0.908956	-
s1	scaffold_0154	154	75116	0.000233	293323318	0.909189	-
s1	scaffold_0155	155	74099	0.000230	293397417	0.909419	-
s1	scaffold_0156	156	73669	0.000228	293471086	0.909647	-
s1	scaffold_0157	157	73662	0.000228	293544748	0.909876	-
s1	scaffold_0158	158	73104	0.000227	293617852	0.910102	-
s1	scaffold_0159	159	72439	0.000225	293690291	0.910327	-
s1	scaffold_0160	160	71901	0.000223	293762192	0.910550	-
s1	scaffold_0161	161	71014	0.000220	293833206	0.910770	-
s1	scaffold_0162	162	70521	0.000219	293903727	0.910988	-
s1	scaffold_0163	163	69523	0.000215	293973250	0.911204	-
s1	scaffold_0164	164	69002	0.000214	294042252	0.911418	-
s1	scaffold_0165	165	68846	0.000213	294111098	0.911631	-
s1	scaffold_0166	166	68417	0.000212	294179515	0.911843	-
s1	scaffold_0167	167	68066	0.000211	294247581	0.912054	-
s1	scaffold_0168	168	67496	0.000209	294315077	0.912263	-
s1	scaffold_0169	169	67412	0.000209	294382489	0.912472	-
s1	scaffold_0170	170	67343	0.000209	294449832	0.912681	-
s1	scaffold_0171	171	67153	0.000208	294516985	0.912889	-
s1	scaffold_0172	172	67089	0.000208	294584074	0.913097	-
s1	scaffold_0173	173	66476	0.000206	294650550	0.913303	-
s1	scaffold_0174	174	66319	0.000206	294716869	0.913509	-
s1	scaffold_0175	175	66257	0.000205	294783126	0.913714	-
s1	scaffold_0176	176	65430	0.000203	294848556	0.913917	-
s1	scaffold_0177	177	65120	0.000202	294913676	0.914119	-
s1	scaffold_0178	178	65102	0.000202	294978778	0.914321	-
s1	scaffold_0179	179	64847	0.000201	295043625	0.914522	-
s1	scaffold_0180	180	64668	0.000200	295108293	0.914722	-
s1	scaffold_0181	181	64061	0.000199	295172354	0.914921	-
s1	scaffold_0182	182	63980	0.000198	295236334	0.915119	-
s1	scaffold_0183	183	63799	0.000198	295300133	0.915317	-
s1	scaffold_0184	184	63465	0.000197	295363598	0.915513	-
s1	scaffold_0185	185	62908	0.000195	295426506	0.915708	-
s1	scaffold_0186	186	62616	0.000194	295489122	0.915902	-
s1	scaffold_0187	187	61965	0.000192	295551087	0.916094	-
s1	scaffold_0188	188	61332	0.000190	295612419	0.916285	-
s1	scaffold_0189	189	61305	0.000190	295673724	0.916475	-
s1	scaffold_0190	190	61010	0.000189	295734734	0.916664	-
s1	scaffold_0191	191	60792	0.000188	295795526	0.916852	-
s1	scaffold_0192	192	60658	0.000188	295856184	0.917040	-
s1	scaffold_0193	193	60610	0.000188	295916794	0.917228	-
s1	scaffold_0194	194	60244	0.000187	295977038	0.917415	-
s1	scaffold_0195	195	60147	0.000186	296037185	0.917601	-
s1	scaffold_0196	196	60037	0.000186	296097222	0.917787	-
s1	scaffold_0197	197	59229	0.000184	296156451	0.917971	-
s1	scaffold_0198	198	59018	0.000183	296215469	0.918154	-
s1	scaffold_0199	199	59011	0.000183	296274480	0.918337	-
s1	scaffold_0200	200	58746	0.000182	296333226	0.918519	-
s1	scaffold_0201	201	58615	0.000182	296391841	0.918700	-
s1	scaffold_0202	202	58452	0.000181	296450293	0.918882	-
s1	scaffold_0203	203	58368	0.000181	296508661	0.919063	-
s1	scaffold_0204	204	58187	0.000180	296566848	0.919243	-
s1	scaffold_0205	205	58020	0.000180	296624868	0.919423	-
s1	scaffold_0206	206	57734	0.000179	296682602	0.919602	-
s1	scaffold_0207	207	57669	0.000179	296740271	0.919780	-
s1	scaffold_0208	208	57564	0.000178	296797835	0.919959	-
s1	scaffold_0209	209	57525	0.000178	296855360	0.920137	-
s1	scaffold_0210	210	57269	0.000178	296912629	0.920315	-
s1	scaffold_0211	211	56880	0.000176	296969509	0.920491	-
s1	scaffold_0212	212	56817	0.000176	297026326	0.920667	-
s1	scaffold_0213	213	56496	0.000175	297082822	0.920842	-
s1	scaffold_0214	214	56390	0.000175	297139212	0.921017	-
s1	scaffold_0215	215	56358	0.000175	297195570	0.921192	-
s1	scaffold_0216	216	56266	0.000174	297251836	0.921366	-
s1	scaffold_0217	217	56203	0.000174	297308039	0.921540	-
s1	scaffold_0218	218	55700	0.000173	297363739	0.921713	-
s1	scaffold_0219	219	55689	0.000173	297419428	0.921886	-
s1	scaffold_0220	220	55600	0.000172	297475028	0.922058	-
s1	scaffold_0221	221	55209	0.000171	297530237	0.922229	-
s1	scaffold_0222	222	55201	0.000171	297585438	0.922400	-
s1	scaffold_0223	223	54874	0.000170	297640312	0.922570	-
s1	scaffold_0224	224	54534	0.000169	297694846	0.922739	-
s1	scaffold_0225	225	54453	0.000169	297749299	0.922908	-
s1	scaffold_0226	226	54402	0.000169	297803701	0.923077	-
s1	scaffold_0227	227	54370	0.000169	297858071	0.923245	-
s1	scaffold_0228	228	54170	0.000168	297912241	0.923413	-
s1	scaffold_0229	229	53865	0.000167	297966106	0.923580	-
s1	scaffold_0230	230	53825	0.000167	298019931	0.923747	-
s1	scaffold_0231	231	53790	0.000167	298073721	0.923914	-
s1	scaffold_0232	232	53546	0.000166	298127267	0.924080	-
s1	scaffold_0233	233	53313	0.000165	298180580	0.924245	-
s1	scaffold_0234	234	53127	0.000165	298233707	0.924410	-
s1	scaffold_0235	235	53037	0.000164	298286744	0.924574	-
s1	scaffold_0236	236	52587	0.000163	298339331	0.924737	-
s1	scaffold_0237	237	52314	0.000162	298391645	0.924899	-
s1	scaffold_0238	238	52111	0.000162	298443756	0.925061	-
s1	scaffold_0239	239	51995	0.000161	298495751	0.925222	-
s1	scaffold_0240	240	51705	0.000160	298547456	0.925382	-
s1	scaffold_0241	241	51509	0.000160	298598965	0.925542	-
s1	scaffold_0242	242	51394	0.000159	298650359	0.925701	-
s1	scaffold_0243	243	51319	0.000159	298701678	0.925860	-
s1	scaffold_0244	244	51211	0.000159	298752889	0.926019	-
s1	scaffold_0245	245	51121	0.000158	298804010	0.926177	-
s1	scaffold_0246	246	50973	0.000158	298854983	0.926335	-
s1	scaffold_0247	247	50705	0.000157	298905688	0.926492	-
s1	scaffold_0248	248	50528	0.000157	298956216	0.926649	-
s1	scaffold_0249	249	50488	0.000156	299006704	0.926806	-
s1	scaffold_0250	250	50407	0.000156	299057111	0.926962	-
s1	scaffold_0251	251	50157	0.000155	299107268	0.927117	-
s1	scaffold_0252	252	50061	0.000155	299157329	0.927272	-
s1	scaffold_0253	253	49731	0.000154	299207060	0.927427	-
s1	scaffold_0254	254	49484	0.000153	299256544	0.927580	-
s1	scaffold_0255	255	49468	0.000153	299306012	0.927733	-
s1	scaffold_0256	256	49465	0.000153	299355477	0.927887	-
s1	scaffold_0257	257	49318	0.000153	299404795	0.928039	-
s1	scaffold_0258	258	49227	0.000153	299454022	0.928192	-
s1	scaffold_0259	259	48953	0.000152	299502975	0.928344	-
s1	scaffold_0260	260	48870	0.000151	299551845	0.928495	-
s1	scaffold_0261	261	48844	0.000151	299600689	0.928647	-
s1	scaffold_0262	262	48810	0.000151	299649499	0.928798	-
s1	scaffold_0263	263	48724	0.000151	299698223	0.928949	-
s1	scaffold_0264	264	48703	0.000151	299746926	0.929100	-
s1	scaffold_0265	265	48602	0.000151	299795528	0.929251	-
s1	scaffold_0266	266	48600	0.000151	299844128	0.929401	-
s1	scaffold_0267	267	48581	0.000151	299892709	0.929552	-
s1	scaffold_0268	268	48292	0.000150	299941001	0.929702	-
s1	scaffold_0269	269	47974	0.000149	299988975	0.929850	-
s1	scaffold_0270	270	47698	0.000148	300036673	0.929998	-
s2	Bf_V2_196	1	11512737	0.022059	11512737	0.022059	-
s2	Bf_V2_21	2	10574652	0.020262	22087389	0.042322	-
s2	Bf_V2_6	3	9188263	0.017606	31275652	0.059927	-
s2	Bf_V2_1	4	7764355	0.014877	39040007	0.074804	-
s2	Bf_V2_32	5	7729275	0.014810	46769282	0.089614	-
s2	Bf_V2_187	6	7063230	0.013534	53832512	0.103148	-
s2	Bf_V2_48	7	7062306	0.013532	60894818	0.116680	-
s2	Bf_V2_39	8	6811162	0.013051	67705980	0.129731	-
s2	Bf_V2_149	9	5728022	0.010975	73434002	0.140706	-
s2	Bf_V2_147	10	5542384	0.010620	78976386	0.151326	-
s2	Bf_V2_65	11	5423269	0.010391	84399655	0.161718	-
s2	Bf_V2_132	12	5292013	0.010140	89691668	0.171858	-
s2	Bf_V2_158	13	5287710	0.010132	94979378	0.181989	-
s2	Bf_V2_167	14	5200453	0.009965	100179831	0.191954	-
s2	Bf_V2_98	15	4940397	0.009466	105120228	0.201420	-
s2	Bf_V2_36	16	4817007	0.009230	109937235	0.210650	-
s2	Bf_V2_150	17	4760417	0.009121	114697652	0.219771	-
s2	Bf_V2_14	18	4577646	0.008771	119275298	0.228543	-
s2	Bf_V2_136	19	4412119	0.008454	123687417	0.236997	-
s2	Bf_V2_41	20	4399315	0.008430	128086732	0.245426	-
s2	Bf_V2_174	21	4340978	0.008318	132427710	0.253744	-
s2	Bf_V2_23	22	4280676	0.008202	136708386	0.261946	-
s2	Bf_V2_145	23	4255108	0.008153	140963494	0.270099	-
s2	Bf_V2_113	24	4250685	0.008145	145214179	0.278244	-
s2	Bf_V2_40	25	4245309	0.008134	149459488	0.286378	-
s2	Bf_V2_104	26	4241797	0.008128	153701285	0.294506	-
s2	Bf_V2_62	27	4183409	0.008016	157884694	0.302522	-
s2	Bf_V2_157	28	3838731	0.007355	161723425	0.309877	-
s2	Bf_V2_25	29	3793776	0.007269	165517201	0.317146	-
s2	Bf_V2_18	30	3791390	0.007265	169308591	0.324411	-
s2	Bf_V2_34	31	3589460	0.006878	172898051	0.331289	-
s2	Bf_V2_43	32	3588335	0.006876	176486386	0.338164	-
s2	Bf_V2_94	33	3528798	0.006762	180015184	0.344926	-
s2	Bf_V2_27	34	3271270	0.006268	183286454	0.351194	-
s2	Bf_V2_220	35	3235964	0.006200	186522418	0.357394	-
s2	Bf_V2_245	36	3181262	0.006096	189703680	0.363490	-
s2	Bf_V2_243	37	3175921	0.006085	192879601	0.369575	-
s2	Bf_V2_122	38	3138862	0.006014	196018463	0.375590	-
s2	Bf_V2_9	39	3126562	0.005991	199145025	0.381581	-
s2	Bf_V2_89	40	3126287	0.005990	202271312	0.387571	-
g	Em0020g750a	scaffold_0211	g11605.t1	Bf_V2_62	296928520	155014609	50.4
g	Em0003g1361a	scaffold_0113	g9251.t2	Bf_V2_39	289646061	67213169	107.1
g	Em0231g6a	scaffold_0129	g7357.t1	Bf_V2_34	291268768	169514033	223.0
g	Em0024g16a	scaffold_0129	g10464.t2	Bf_V2_43	291270669	175120898	67.4
g	Em0001g1854a	scaffold_0129	g11669.t1	Bf_V2_62	291200190	155562548	107.8
g	Em0132g3a	scaffold_0128	g25294.t1	Bf_V2_150	291129202	112584038	99.4
g	Em0013g153a	scaffold_0123	g8238.t2	Bf_V2_36	290709830	109697607	325.5
g	Em0008g619a	scaffold_0121	g325.t1	Bf_V2_1	290446160	35468503	328.9
g	Em0016g447a	scaffold_0127	g26966.t2	Bf_V2_158	291010271	93187634	170.6
g	Em0016g141a	scaffold_0126	g23621.t1	Bf_V2_145	290981975	139739723	74.7
g	Em0008g203a	scaffold_0126	g180.t1	Bf_V2_1	290943127	33528825	48.9
g	Em0016g366a	scaffold_0126	g19646.t1	Bf_V2_122	290958533	194647366	130.2
g	Em0020g484a	scaffold_0125	g23603.t2	Bf_V2_145	290886364	139311863	136.7
g	Em0012g670a	scaffold_0130	g6142.t1	Bf_V2_27	291311187	182585003	138.3
g	Em0019g592a	scaffold_0223	g5568.t2	Bf_V2_25	297588053	162825047	167.2
g	Em0023g760a	scaffold_0223	g10279.t2	Bf_V2_43	297622058	173262571	726.1
g	Em0012g582a	scaffold_0016	g14973.t1	Bf_V2_94	205454444	179576682	158.7
g	Em0648g8a	scaffold_0016	g23628.t1	Bf_V2_145	207914034	139827293	119.4
g	Em0022g123a	scaffold_0016	g25138.t2	Bf_V2_150	206618912	110640456	114.8
g	Em0022g143a	scaffold_0016	g4666.t1	Bf_V2_21	207317211	20357813	877.5
g	Em0022g542a	scaffold_0016	g26896.t2	Bf_V2_158	205051268	92519509	50.4
g	Em0022g247a	scaffold_0016	g20944.t1	Bf_V2_132	205225366	87854072	124.4
g	Em0001g655a	scaffold_0016	g31609.t1	Bf_V2_187	206647601	50779409	55.5
g	Em0005g1185a	scaffold_0016	g14794.t1	Bf_V2_94	207805139	177272895	118.2
g	Em0009g26a	scaffold_0016	g20901.t1	Bf_V2_132	202577164	87347272	176.8
g	Em0005g16a	scaffold_0016	g5775.t2	Bf_V2_25	204970533	165072581	68.2
g	Em0557g2a	scaffold_0016	g24765.t2	Bf_V2_149	203059246	69826811	90.1
g	Em0004g1026a	scaffold_0016	g6886.t2	Bf_V2_32	209948189	42763697	237.3
g	Em0023g227a	scaffold_0016	g6712.t2	Bf_V2_32	202353139	40627144	812.4
g	Em0015g717a	scaffold_0016	g28459.t1	Bf_V2_167	204649504	97000123	54.7
g	Em0001g3234a	scaffold_0016	g26945.t2	Bf_V2_158	210252189	93067309	96.3
g	Em0020g696a	scaffold_0016	g20978.t1	Bf_V2_132	203273833	88340696	54.3
g	Em0021g870a	scaffold_0016	g16803.t1	Bf_V2_104	208431559	149671771	180.6
g	Em0001g1858a	scaffold_0016	g7145.t1	Bf_V2_32	204538450	45406155	115.5
g	Em0077g1a	scaffold_0016	g7357.t1	Bf_V2_34	209537789	169514033	154.5
g	Em0010g1029a	scaffold_0016	g8147.t1	Bf_V2_36	206416716	108533970	432.6
g	Em0016g991a	scaffold_0016	g9934.t2	Bf_V2_41	209293148	126136549	253.4
g	Em0012g718a	scaffold_0016	g24937.t2	Bf_V2_149	203044618	71790944	125.2
g	Em0002g14a	scaffold_0016	g28616.t1	Bf_V2_167	209226177	98801643	530.4
g	Em0022g931a	scaffold_0016	g19601.t2	Bf_V2_122	203954001	194059941	107.5
g	Em0018g378a	scaffold_0016	g10364.t2	Bf_V2_43	207578953	174316101	854.4
g	Em0019g290a	scaffold_0016	g5551.t1	Bf_V2_25	203585302	162650752	135.6
g	Em0013g622a	scaffold_0016	g8891.t1	Bf_V2_39	210294709	63782590	1853.6
g	Em0018g380a	scaffold_0016	g10364.t1	Bf_V2_43	205145715	174316101	90.5
g	Em0003g1004a	scaffold_0016	g9182.t1	Bf_V2_39	208297664	66575128	634.4
g	Em0001g1859a	scaffold_0016	g11669.t1	Bf_V2_62	203583201	155562548	89.4
g	Em0032g31a	scaffold_0016	g6128.t1	Bf_V2_27	209932553	182464459	134.8
g	Em0019g188a	scaffold_0016	g4232.t1	Bf_V2_21	208592712	15087844	117.5
g	Em0003g1581a	scaffold_0016	g9089.t1	Bf_V2_39	205129969	65682748	102.8
g	Em0021g35a	scaffold_0016	g33403.t2	Bf_V2_196	203175750	8584238	255.4
g	Em0016g658a	scaffold_0016	g7566.t2	Bf_V2_34	208019171	171733284	167.2
g	Em0021g983a	scaffold_0016	g16790.t1	Bf_V2_104	206632416	149512520	679.5
g	Em0019g688a	scaffold_0016	g5769.t1	Bf_V2_25	207391885	164981237	416.8
g	Em0003g48a	scaffold_0016	g8676.t1	Bf_V2_39	204201838	61597135	439.9
g	Em0019g1195a	scaffold_0016	g1188.t1	Bf_V2_6	202881519	25606897	93.2
g	Em0021g685a	scaffold_0016	g8872.t1	Bf_V2_39	207995303	63487440	176.8
g	Em0012g933a	scaffold_0016	g10263.t2	Bf_V2_43	209662814	173065532	186.8
g	Em0021g394a	scaffold_0016	g9955.t1	Bf_V2_41	205708825	126499696	144.4
g	Em0020g1020a	scaffold_0016	g23397.t1	Bf_V2_145	207321091	136935221	292.0
g	Em0001g1441a	scaffold_0016	g33530.t2	Bf_V2_196	210592214	10008723	78.2
g	Em0016g648a	scaffold_0016	g7357.t1	Bf_V2_34	206421442	169514033	164.5
g	Em0017g19a	scaffold_0016	g20734.t1	Bf_V2_132	210597798	85520434	478.8
g	Em0019g97a	scaffold_0016	g26839.t1	Bf_V2_158	207978294	91802483	271.2
g	Em0705g2a	scaffold_0016	g9740.t1	Bf_V2_41	203587660	123775729	60.1
g	Em0003g1305a	scaffold_0016	g29316.t2	Bf_V2_174	203297630	130634304	70.5
g	Em0019g579a	scaffold_0016	g5483.t2	Bf_V2_25	209177979	161916827	766.5
g	Em0424g1a	scaffold_0016	g10932.t1	Bf_V2_48	209097218	56849006	54.3
g	Em0005g314a	scaffold_0016	g24470.t2	Bf_V2_147	203804792	78767455	47.0
g	Em0019g749a	scaffold_0016	g6116.t1	Bf_V2_27	206844904	182294578	109.0
g	Em0018g348a	scaffold_0016	g2667.t1	Bf_V2_14	207540194	115657427	204.9
g	Em0001g1797a	scaffold_0016	g33373.t1	Bf_V2_196	210477753	8254012	51.6
g	Em0015g524a	scaffold_0016	g28554.t1	Bf_V2_167	207673282	98224711	85.9
g	Em0016g1089a	scaffold_0016	g21949.t2	Bf_V2_136	202889479	121060796	206.8
g	Em0023g364a	scaffold_0016	g24140.t1	Bf_V2_147	202541022	75587846	91.7
g	Em0021g830a	scaffold_0016	g15772.t1	Bf_V2_98	204911434	100374460	197.2
g	Em0022g191a	scaffold_0016	g25261.t1	Bf_V2_150	206710093	112246580	62.0
g	Em0023g170a	scaffold_0016	g11608.t1	Bf_V2_62	206977976	155035898	71.6
g	Em0019g777a	scaffold_0016	g6116.t1	Bf_V2_27	205049693	182294578	108.6
g	Em0026g53a	scaffold_0016	g20786.t1	Bf_V2_132	210170849	86120820	143.7
g	Em0022g695a	scaffold_0016	g4819.t1	Bf_V2_21	208938936	21816226	386.3
g	Em0017g113a	scaffold_0016	g33539.t1	Bf_V2_196	203484087	10088203	493.8
g	Em0024g246a	scaffold_0016	g10296.t1	Bf_V2_43	205286562	173526815	51.2
g	Em0002g1864a	scaffold_0016	g14767.t1	Bf_V2_94	203243628	176894148	322.4
g	Em0001g1704a	scaffold_0016	g33373.t1	Bf_V2_196	202038538	8254012	157.5
g	Em0188g4a	scaffold_0016	g9179.t1	Bf_V2_39	203585302	66548370	168.3
g	Em0001g1248a	scaffold_0016	g19575.t2	Bf_V2_122	204782474	193852121	214.2
g	Em0008g369a	scaffold_0016	g5193.t1	Bf_V2_23	209270678	133854723	302.0
g	Em0018g12a	scaffold_0016	g38958.t1	Bf_V2_243	208444721	190337095	99.8
g	Em0016g663a	scaffold_0016	g5103.t1	Bf_V2_23	203285519	133022133	294.7
g	Em0005g1269a	scaffold_0016	g16948.t2	Bf_V2_104	209464374	150949181	270.4
g	Em0019g1104a	scaffold_0016	g1941.t1	Bf_V2_9	202176164	198252465	271.6
g	Em0016g573a	scaffold_0016	g7159.t1	Bf_V2_32	203285519	45544550	48.9
g	Em0015g821a	scaffold_0016	g3544.t1	Bf_V2_18	205391046	168776067	155.6
g	Em0003g290a	scaffold_0016	g16804.t1	Bf_V2_104	208959197	149682238	459.5
g	Em0015g1200a	scaffold_0016	g24256.t1	Bf_V2_147	202570877	76828701	303.9
g	Em0006g1244a	scaffold_0016	g5777.t1	Bf_V2_25	210485674	165095128	320.5
g	Em0012g663a	scaffold_0016	g6142.t1	Bf_V2_27	209889621	182585003	138.3
g	Em0021g349a	scaffold_0016	g342.t2	Bf_V2_1	202777379	35813896	476.1
g	Em0019g1225a	scaffold_0016	g1186.t2	Bf_V2_6	202393142	25580589	429.9
g	Em0006g1011a	scaffold_0016	g33263.t1	Bf_V2_196	203600162	7111635	189.5
g	Em0021g677a	scaffold_0016	g33027.t1	Bf_V2_196	205848980	4184765	97.1
g	Em0003g995a	scaffold_0016	g14973.t1	Bf_V2_94	207339462	179576682	183.7
g	Em0001g1116a	scaffold_0016	g16920.t2	Bf_V2_104	202907994	150674500	80.9
g	Em0003g1859a	scaffold_0016	g4455.t1	Bf_V2_21	205677505	17661552	270.0
g	Em0022g605a	scaffold_0016	g4633.t1	Bf_V2_21	204712393	20047019	280.4
g	Em0005g818a	scaffold_0016	g26939.t1	Bf_V2_158	203576659	92956402	117.9
g	Em0021g542a	scaffold_0016	g16816.t1	Bf_V2_104	204900711	149806145	276.2
g	Em0015g993a	scaffold_0016	g7870.t1	Bf_V2_36	208766720	105221246	120.9
g	Em0003g1324a	scaffold_0016	g29316.t2	Bf_V2_174	206893050	130634304	82.8
g	Em0020g605a	scaffold_0016	g2965.t1	Bf_V2_14	203440913	119173956	369.4
g	Em0009g157a	scaffold_0016	g11047.t1	Bf_V2_48	208099486	58252403	105.1
g	Em0003g34a	scaffold_0016	g8755.t1	Bf_V2_39	210025239	62322432	511.5
g	Em0162g10a	scaffold_0016	g21994.t1	Bf_V2_136	209561133	121420711	223.4
g	Em0008g725a	scaffold_0016	g26939.t1	Bf_V2_158	202950819	92956402	137.9
g	Em0240g6a	scaffold_0016	g7236.t2	Bf_V2_32	206394691	46405372	89.4
g	Em0016g175a	scaffold_0016	g21784.t1	Bf_V2_136	207242651	119380140	62.8
g	Em0006g1368a	scaffold_0016	g12577.t1	Bf_V2_65	202971082	84364668	974.5
g	Em0013g427a	scaffold_0016	g8926.t1	Bf_V2_39	207344516	64147977	114.8
g	Em0016g58a	scaffold_0016	g22109.t1	Bf_V2_136	206495377	122760214	402.9
g	Em0001g2729a	scaffold_0016	g16951.t1	Bf_V2_104	204970533	151000375	603.6
g	Em0083g1a	scaffold_0016	g26647.t2	Bf_V2_157	203273833	161687147	66.2
g	Em0018g388a	scaffold_0016	g7914.t1	Bf_V2_36	206347288	105654500	100.5
g	Em0571g5a	scaffold_0016	g1188.t1	Bf_V2_6	209892906	25606897	53.9
g	Em0020g1046a	scaffold_0016	g13738.t1	Bf_V2_89	205961407	199239676	51.6
g	Em0022g217a	scaffold_0016	g4837.t1	Bf_V2_21	202803509	21999404	103.6
g	Em0010g800a	scaffold_0016	g9744.t2	Bf_V2_41	207953255	123825665	151.4
g	Em0003g40a	scaffold_0016	g26361.t1	Bf_V2_157	202551111	158854741	89.4
g	Em0009g936a	scaffold_0016	g5349.t1	Bf_V2_23	208199446	135531703	150.2
g	Em0080g6a	scaffold_0016	g7959.t1	Bf_V2_36	207905231	106204720	72.8
g	Em0022g181a	scaffold_0016	g7941.t1	Bf_V2_36	203022492	106041142	310.5
g	Em0312g1a	scaffold_0016	g9567.t1	Bf_V2_40	203013597	147913370	135.6
g	Em0015g1011a	scaffold_0016	g3453.t1	Bf_V2_18	205976282	167723424	117.1
g	Em0022g402a	scaffold_0016	g4288.t2	Bf_V2_21	204435816	15848938	233.4
g	Em0010g1023a	scaffold_0016	g3365.t1	Bf_V2_18	209066028	166763293	46.2
g	Em1079g2a	scaffold_0016	g4404.t2	Bf_V2_21	206962602	17113859	48.1
g	Em0020g278a	scaffold_0016	g29506.t1	Bf_V2_174	204505018	132165302	323.9
g	Em0017g784a	scaffold_0016	g26647.t2	Bf_V2_157	202200687	161687147	66.2
g	Em0020g620a	scaffold_0016	g28282.t2	Bf_V2_167	203024977	95026682	159.5
g	Em0018g71a	scaffold_0016	g10880.t2	Bf_V2_48	210344328	56228272	276.2
g	Em0019g1145a	scaffold_0016	g39345.t2	Bf_V2_245	203641194	188119066	96.7
g	Em0023g183a	scaffold_0016	g6822.t1	Bf_V2_32	204446722	42055470	186.8
g	Em0002g387a	scaffold_0016	g6835.t1	Bf_V2_32	202708389	42172755	69.7
g	Em0007g878a	scaffold_0016	g33238.t1	Bf_V2_196	210551092	6743195	74.3
g	Em0014g37a	scaffold_0016	g19631.t1	Bf_V2_122	202118324	194470104	156.0
g	Em0006g593a	scaffold_0016	g2690.t2	Bf_V2_14	203015514	115838062	174.9
g	Em0009g710a	scaffold_0016	g6646.t2	Bf_V2_32	204159082	39826165	74.7
g	Em1006g4a	scaffold_0016	g25128.t2	Bf_V2_150	203818101	110567150	117.9
g	Em0015g964a	scaffold_0016	g3293.t1	Bf_V2_18	208775809	165980632	855.5
g	Em0020g439a	scaffold_0016	g29329.t2	Bf_V2_174	202979314	130793188	165.2
g	Em0004g789a	scaffold_0016	g18336.t1	Bf_V2_113	203015514	144312219	111.3
g	Em0011g823a	scaffold_0016	g18109.t1	Bf_V2_113	203472612	141818455	99.8
g	Em0015g127a	scaffold_0016	g12185.t1	Bf_V2_65	210281879	79244940	141.0
g	Em0018g1203a	scaffold_0016	g31436.t1	Bf_V2_187	203159721	48873103	54.3
g	Em0001g1110a	scaffold_0131	g26954.t1	Bf_V2_158	291430263	93134400	147.5
g	Em0017g46a	scaffold_0131	g6657.t1	Bf_V2_32	291401215	39945680	379.0
g	Em0020g30a	scaffold_0192	g10854.t1	Bf_V2_48	295841747	55890183	931.4
g	Em0019g657a	scaffold_0192	g5631.t1	Bf_V2_25	295803989	163385804	601.3
g	Em0001g21a	scaffold_0192	g9568.t1	Bf_V2_40	295811290	147925583	98.6
g	Em0024g327a	scaffold_0192	g12197.t2	Bf_V2_65	295829782	79363720	157.5
g	Em0003g1347a	scaffold_0193	g1454.t1	Bf_V2_6	295913344	29181957	64.3
g	Em0217g1a	scaffold_0058	g7357.t1	Bf_V2_34	282178020	169514033	275.0
g	Em0028g29a	scaffold_0058	g5720.t1	Bf_V2_25	282282982	164269531	515.8
g	Em0904g2a	scaffold_0058	g1360.t1	Bf_V2_6	282254910	28058491	68.9
g	Em0015g1145a	scaffold_0058	g23516.t1	Bf_V2_145	282314042	138392699	123.6
g	Em0015g1073a	scaffold_0057	g3572.t1	Bf_V2_18	282128081	168997555	237.3
g	Em0006g213a	scaffold_0057	g4666.t1	Bf_V2_21	282060053	20357813	79.3
g	Em0013g665a	scaffold_0057	g7158.t2	Bf_V2_32	282010074	45540631	64.7
g	Em0016g952a	scaffold_0057	g19658.t1	Bf_V2_122	282066128	194754822	66.6
g	Em0006g898a	scaffold_0056	g26467.t1	Bf_V2_157	281805457	159623441	326.2
g	Em0018g54a	scaffold_0056	g10374.t2	Bf_V2_43	281872575	174394453	117.5
g	Em0022g687a	scaffold_0056	g430.t1	Bf_V2_1	281825774	36707250	63.5
g	Em0018g387a	scaffold_0056	g19595.t1	Bf_V2_122	281872575	193998960	100.1
g	Em0012g300a	scaffold_0056	g24846.t1	Bf_V2_149	281857174	70787460	289.3
g	Em0015g1196a	scaffold_0056	g24256.t1	Bf_V2_147	281829799	76828701	313.9
g	Em0019g1059a	scaffold_0055	g1084.t1	Bf_V2_6	281705109	24611172	196.1
g	Em0020g945a	scaffold_0055	g10758.t2	Bf_V2_48	281714583	54709574	294.7
g	Em0019g1223a	scaffold_0054	g1186.t2	Bf_V2_6	281386921	25580589	67.4
g	Em0056g1a	scaffold_0054	g26281.t1	Bf_V2_157	281519286	158192367	119.4
g	Em0002g1495a	scaffold_0054	g5408.t3	Bf_V2_23	281448281	136261214	95.9
g	Em0019g96a	scaffold_0053	g1480.t1	Bf_V2_6	281332196	29460969	139.0
g	Em0002g1449a	scaffold_0053	g28361.t2	Bf_V2_167	281149254	95826474	60.8
g	Em0028g26a	scaffold_0053	g1617.t2	Bf_V2_6	281327168	31041680	82.8
g	Em0018g41a	scaffold_0053	g31519.t2	Bf_V2_187	281149254	49821309	218.4
g	Em0019g489a	scaffold_0052	g25328.t1	Bf_V2_150	281051881	113068459	135.6
g	Em0010g165a	scaffold_0052	g1097.t2	Bf_V2_6	280935561	24703696	48.9
g	Em0010g520a	scaffold_0051	g11688.t1	Bf_V2_62	280729042	155769041	67.8
g	Em0003g458a	scaffold_0051	g9252.t2	Bf_V2_39	280909147	67220343	162.2
g	Em0007g839a	scaffold_0031	g6837.t2	Bf_V2_32	274215563	42216747	104.4
g	Em0021g527a	scaffold_0031	g14999.t2	Bf_V2_94	274596857	179804069	59.3
g	Em1424g1a	scaffold_0031	g82.t1	Bf_V2_1	274202053	32230351	75.1
g	Em0023g317a	scaffold_0030	g1164.t1	Bf_V2_6	274005625	25325628	55.1
g	Em0011g1151a	scaffold_0030	g18054.t1	Bf_V2_113	273757009	141442104	50.4
g	Em0024g304a	scaffold_0030	g4718.t2	Bf_V2_21	273850136	20862831	109.4
g	Em0001g852a	scaffold_0030	g31800.t1	Bf_V2_187	273946795	53021288	90.9
g	Em0019g1205a	scaffold_0030	g1424.t1	Bf_V2_6	273876539	28763797	97.1
g	Em0011g785a	scaffold_0030	g18211.t1	Bf_V2_113	273856615	142999865	925.2
g	Em0013g717a	scaffold_0171	g10793.t1	Bf_V2_48	294489801	55165229	60.5
g	Em0003g1367a	scaffold_0228	g26400.t1	Bf_V2_157	297886900	159220896	95.9
g	Em0021g909a	scaffold_0225	g33470.t1	Bf_V2_196	297712871	9276970	312.4
g	Em0023g85a	scaffold_0004	g6677.t1	Bf_V2_32	77838716	40211321	324.3
g	Em0008g1024a	scaffold_0004	g13844.t2	Bf_V2_89	69563858	200538017	237.3
g	Em0022g746a	scaffold_0004	g5710.t2	Bf_V2_25	73774698	164153550	116.7
g	Em0013g242a	scaffold_0004	g9442.t1	Bf_V2_40	73459605	146659732	204.9
g	Em0011g223a	scaffold_0004	g18048.t2	Bf_V2_113	82026850	141380929	181.8
g	Em0007g1188a	scaffold_0004	g7940.t2	Bf_V2_36	82764236	106025589	49.7
g	Em0019g1129a	scaffold_0004	g1174.t2	Bf_V2_6	76465896	25404538	105.5
g	Em0013g704a	scaffold_0004	g8170.t1	Bf_V2_36	75427585	108955589	64.7
g	Em0188g2a	scaffold_0004	g11688.t1	Bf_V2_62	76379465	155769041	77.8
g	Em0022g698a	scaffold_0004	g32983.t1	Bf_V2_196	70776666	3591444	259.6
g	Em0002g1565a	scaffold_0004	g18315.t2	Bf_V2_113	78325985	144111788	167.2
g	Em0017g65a	scaffold_0004	g31709.t1	Bf_V2_187	82920660	51979631	181.4
g	Em0021g315a	scaffold_0004	g26454.t1	Bf_V2_157	80438536	159501631	300.8
g	Em0508g5a	scaffold_0004	g8097.t1	Bf_V2_36	73681331	107837136	86.7
g	Em0009g1024a	scaffold_0004	g23988.t1	Bf_V2_147	70229992	73846710	201.8
g	Em0127g1a	scaffold_0004	g7236.t2	Bf_V2_32	76548881	46405372	104.0
g	Em0022g522a	scaffold_0004	g25388.t2	Bf_V2_150	75861332	113650157	84.7
g	Em0003g1413a	scaffold_0004	g4395.t1	Bf_V2_21	78598936	17035357	56.6
g	Em0001g1822a	scaffold_0004	g33364.t1	Bf_V2_196	75483167	8111232	100.1
g	Em0021g256a	scaffold_0004	g9992.t1	Bf_V2_41	83360390	127085911	802.0
g	Em0019g493a	scaffold_0004	g7625.t2	Bf_V2_34	83139863	172463435	55.5
g	Em0001g3277a	scaffold_0004	g1183.t2	Bf_V2_6	77142228	25536385	60.1
g	Em0008g282a	scaffold_0004	g5214.t1	Bf_V2_23	75187892	134018286	315.1
g	Em0001g864a	scaffold_0004	g33590.t1	Bf_V2_196	77945529	10673952	64.3
g	Em0020g659a	scaffold_0004	g12360.t1	Bf_V2_65	77112362	81432558	47.8
g	Em0013g8a	scaffold_0004	g8131.t2	Bf_V2_36	82748792	108290653	139.4
g	Em0022g250a	scaffold_0004	g4740.t1	Bf_V2_21	81175758	21057180	174.5
g	Em0015g312a	scaffold_0004	g946.t1	Bf_V2_6	78002183	22854530	252.7
g	Em0002g748a	scaffold_0004	g25187.t1	Bf_V2_150	74859979	111422675	68.2
g	Em0162g9a	scaffold_0004	g8039.t1	Bf_V2_36	80130593	107206021	75.9
g	Em0019g1116a	scaffold_0004	g1174.t2	Bf_V2_6	78829393	25404538	95.1
g	Em0018g422a	scaffold_0004	g2766.t1	Bf_V2_14	74953003	116841278	179.5
g	Em0004g1229a	scaffold_0004	g15916.t2	Bf_V2_98	78422762	101426747	110.2
g	Em0023g265a	scaffold_0004	g6799.t1	Bf_V2_32	72974357	41732996	164.9
g	Em0011g29a	scaffold_0004	g3416.t1	Bf_V2_18	82663645	167351216	417.9
g	Em0011g847a	scaffold_0004	g12577.t2	Bf_V2_65	71627750	84364636	143.3
g	Em0009g1110a	scaffold_0004	g12508.t2	Bf_V2_65	77602604	83440189	324.3
g	Em0016g561a	scaffold_0004	g21944.t2	Bf_V2_136	73152239	120947206	436.8
g	Em0010g639a	scaffold_0004	g7109.t1	Bf_V2_32	74251117	45003418	57.8
g	Em0014g580a	scaffold_0004	g285.t2	Bf_V2_1	81520403	34974823	212.2
g	Em0021g659a	scaffold_0004	g33614.t2	Bf_V2_196	82614984	10900076	775.4
g	Em0020g843a	scaffold_0004	g21903.t1	Bf_V2_136	69763620	120663088	104.0
g	Em0001g2260a	scaffold_0004	g33515.t1	Bf_V2_196	73601751	9855822	98.2
g	Em0014g660a	scaffold_0004	g5696.t2	Bf_V2_25	76249140	164014578	67.4
g	Em0001g1091a	scaffold_0004	g24168.t2	Bf_V2_147	81348091	75826374	384.4
g	Em0760g2a	scaffold_0004	g3364.t2	Bf_V2_18	83097822	166751875	66.6
g	Em0016g64a	scaffold_0004	g7663.t2	Bf_V2_34	74849392	172756190	140.6
g	Em0925g1a	scaffold_0004	g6719.t2	Bf_V2_32	76760471	40675217	813.5
g	Em0014g10a	scaffold_0004	g11828.t1	Bf_V2_62	80389156	156955363	436.8
g	Em0001g2940a	scaffold_0004	g29202.t1	Bf_V2_174	71888714	129254388	84.7
g	Em0001g1430a	scaffold_0004	g19730.t1	Bf_V2_122	73673402	195543083	65.1
g	Em0012g975a	scaffold_0004	g24972.t2	Bf_V2_149	82352641	72192777	149.4
g	Em0005g169a	scaffold_0004	g1009.t2	Bf_V2_6	69657342	23666965	621.3
g	Em0718g8a	scaffold_0004	g26826.t1	Bf_V2_158	77160196	91658018	154.1
g	Em0002g378a	scaffold_0004	g6835.t1	Bf_V2_32	79572771	42172755	75.5
g	Em0017g28a	scaffold_0004	g6657.t1	Bf_V2_32	78853371	39945680	625.9
g	Em0023g871a	scaffold_0004	g18117.t1	Bf_V2_113	79457241	141868383	121.3
g	Em0020g284a	scaffold_0004	g12186.t2	Bf_V2_65	72854204	79251262	270.0
g	Em0023g138a	scaffold_0004	g4195.t1	Bf_V2_21	74721867	14696143	186.4
g	Em0001g3493a	scaffold_0004	g9568.t1	Bf_V2_40	73692989	147925583	92.4
g	Em0005g179a	scaffold_0004	g550.t2	Bf_V2_1	82385656	38688363	375.9
g	Em0019g76a	scaffold_0004	g25274.t2	Bf_V2_150	74882199	112311171	98.2
g	Em0002g1166a	scaffold_0004	g23663.t1	Bf_V2_145	80300431	140274385	55.1
g	Em0009g1138a	scaffold_0004	g6977.t2	Bf_V2_32	83483659	43638655	138.7
g	Em0013g530a	scaffold_0004	g7625.t2	Bf_V2_34	78363579	172463435	55.5
g	Em0019g554a	scaffold_0004	g5320.t1	Bf_V2_23	80730036	135200474	84.0
g	Em0008g720a	scaffold_0004	g5262.t1	Bf_V2_23	71078093	134620922	67.0
g	Em0013g379a	scaffold_0004	g8117.t1	Bf_V2_36	72504519	108172355	120.9
g	Em0020g46a	scaffold_0004	g190.t1	Bf_V2_1	71119211	33639167	130.2
g	Em0016g294a	scaffold_0004	g29441.t1	Bf_V2_174	79574055	131786681	62.4
g	Em0018g218a	scaffold_0004	g2628.t1	Bf_V2_14	81035756	115283785	231.1
g	Em0005g148a	scaffold_0004	g550.t2	Bf_V2_1	71266946	38688363	328.9
g	Em0002g1320a	scaffold_0004	g3359.t1	Bf_V2_18	72090300	166714255	60.5
g	Em0007g738a	scaffold_0004	g18332.t2	Bf_V2_113	71634856	144248581	613.6
g	Em0008g1015a	scaffold_0004	g349.t1	Bf_V2_1	75093036	35881181	85.9
g	Em0084g3a	scaffold_0004	g267.t2	Bf_V2_1	70726519	34712667	97.8
g	Em0022g682a	scaffold_0004	g1340.t1	Bf_V2_6	71621445	27866348	321.6
g	Em0004g358a	scaffold_0004	g1337.t1	Bf_V2_6	78802821	27855749	115.2
g	Em0002g840a	scaffold_0004	g1127.t1	Bf_V2_6	79063831	24956133	68.9
g	Em0013g72a	scaffold_0004	g12382.t1	Bf_V2_65	80565452	81740299	555.1
g	Em0009g425a	scaffold_0004	g33109.t2	Bf_V2_196	77945529	5406005	456.4
g	Em0145g17a	scaffold_0004	g24660.t2	Bf_V2_149	83054273	68586258	98.2
g	Em0006g970a	scaffold_0004	g5533.t2	Bf_V2_25	73933840	162483798	188.3
g	Em0012g1085a	scaffold_0004	g26919.t1	Bf_V2_158	69810326	92807645	242.3
g	Em0008g792a	scaffold_0004	g32987.t1	Bf_V2_196	75741314	3664231	57.4
g	Em0009g262a	scaffold_0004	g25391.t1	Bf_V2_150	79946673	113669227	169.9
g	Em1006g2a	scaffold_0004	g25378.t1	Bf_V2_150	73483637	113509748	84.7
g	Em0007g1331a	scaffold_0004	g1817.t1	Bf_V2_9	83004641	196785300	378.3
g	Em0022g450a	scaffold_0004	g6637.t2	Bf_V2_32	71394424	39641063	156.8
g	Em0427g2a	scaffold_0004	g5214.t1	Bf_V2_23	82318873	134018286	676.0
g	Em0013g550a	scaffold_0004	g9499.t1	Bf_V2_40	79020456	147079052	194.2
g	Em0013g177a	scaffold_0004	g26493.t1	Bf_V2_157	72686672	159967897	233.0
g	Em0019g201a	scaffold_0004	g11002.t2	Bf_V2_48	80124075	57654977	209.1
g	Em0456g2a	scaffold_0004	g6618.t1	Bf_V2_32	81907790	39444643	147.5
g	Em0022g319a	scaffold_0004	g25274.t2	Bf_V2_150	71928906	112311171	127.1
g	Em0002g375a	scaffold_0004	g26387.t1	Bf_V2_157	76641383	159007509	49.7
g	Em0008g1243a	scaffold_0004	g546.t2	Bf_V2_1	81497816	38626047	171.0
g	Em0018g361a	scaffold_0004	g8209.t1	Bf_V2_36	78321762	109370793	149.1
g	Em0002g1907a	scaffold_0004	g6024.t1	Bf_V2_27	69856412	180907875	75.5
g	Em0015g1020a	scaffold_0004	g19623.t1	Bf_V2_122	78346231	194375218	253.8
g	Em0014g547a	scaffold_0004	g965.t2	Bf_V2_6	83396828	23043933	87.0
g	Em0016g1035a	scaffold_0004	g7420.t1	Bf_V2_34	71070188	170280410	57.8
g	Em0016g1135a	scaffold_0004	g6714.t1	Bf_V2_32	82650135	40643935	79.3
g	Em0010g263a	scaffold_0004	g24461.t1	Bf_V2_147	71961514	78678663	334.0
g	Em0002g1289a	scaffold_0004	g3359.t1	Bf_V2_18	72808351	166714255	62.4
g	Em0022g764a	scaffold_0004	g4699.t2	Bf_V2_21	70961096	20707327	634.8
g	Em0010g602a	scaffold_0004	g11688.t1	Bf_V2_62	80925848	155769041	71.6
g	Em0002g1202a	scaffold_0004	g23663.t2	Bf_V2_145	82002746	140274385	57.0
g	Em0008g1214a	scaffold_0004	g5167.t2	Bf_V2_23	74035011	133591470	191.0
g	Em0005g656a	scaffold_0004	g5783.t2	Bf_V2_25	72201912	165163711	75.9
g	Em0001g2856a	scaffold_0004	g29202.t1	Bf_V2_174	75469457	129254388	78.2
g	Em0020g275a	scaffold_0004	g24255.t1	Bf_V2_147	77386096	76818018	48.5
g	Em0010g425a	scaffold_0004	g28354.t2	Bf_V2_167	79283894	95738091	84.7
g	Em0002g1452a	scaffold_0004	g28361.t2	Bf_V2_167	71941985	95826474	58.5
g	Em0041g11a	scaffold_0004	g5103.t1	Bf_V2_23	80327715	133022133	353.2
g	Em0016g1116a	scaffold_0004	g7400.t1	Bf_V2_34	81725127	170013546	302.4
g	Em0009g1285a	scaffold_0004	g7131.t1	Bf_V2_32	77889058	45273268	85.1
g	Em0022g220a	scaffold_0004	g20755.t2	Bf_V2_132	79055533	85698576	132.1
g	Em0008g1195a	scaffold_0004	g545.t1	Bf_V2_1	81541724	38584304	157.9
g	Em0004g1746a	scaffold_0004	g24765.t2	Bf_V2_149	72159150	69826811	149.1
g	Em0011g26a	scaffold_0004	g9088.t1	Bf_V2_39	74188684	65670870	217.2
g	Em0019g702a	scaffold_0004	g5782.t1	Bf_V2_25	81098697	165154807	201.8
g	Em0023g480a	scaffold_0004	g10279.t2	Bf_V2_43	76624551	173262571	711.8
g	Em0015g1162a	scaffold_0004	g24256.t1	Bf_V2_147	81068076	76828701	303.5
g	Em0020g221a	scaffold_0004	g10993.t2	Bf_V2_48	72600941	57569297	58.5
g	Em0014g348a	scaffold_0004	g24968.t1	Bf_V2_149	81068076	72172658	227.3
g	Em0020g1028a	scaffold_0004	g10825.t2	Bf_V2_48	82446376	55581681	191.4
g	Em0140g10a	scaffold_0004	g60.t1	Bf_V2_1	78410518	31892036	51.2
g	Em0020g1065a	scaffold_0004	g31580.t1	Bf_V2_187	76825839	50456435	312.0
g	Em0015g532a	scaffold_0004	g28554.t1	Bf_V2_167	69591202	98224711	85.9
g	Em0018g275a	scaffold_0004	g36432.t1	Bf_V2_220	77748747	183825388	73.2
g	Em0012g506a	scaffold_0004	g24400.t2	Bf_V2_147	71888714	78010815	204.1
g	Em0020g577a	scaffold_0004	g2965.t1	Bf_V2_14	76782596	119173956	429.1
g	Em0010g704a	scaffold_0004	g27034.t2	Bf_V2_158	71207989	93975438	73.6
g	Em0022g820a	scaffold_0004	g25393.t1	Bf_V2_150	78338758	113691493	164.1
g	Em0011g236a	scaffold_0004	g18041.t1	Bf_V2_113	82994057	141256265	87.4
g	Em0015g27a	scaffold_0004	g3251.t1	Bf_V2_18	75194677	165521805	200.3
g	Em0002g470a	scaffold_0004	g6037.t2	Bf_V2_27	76939597	181138076	139.0
g	Em0018g57a	scaffold_0004	g31809.t2	Bf_V2_187	69661642	53081018	432.6
g	Em0022g114a	scaffold_0004	g4327.t1	Bf_V2_21	77167228	16473431	105.1
g	Em0001g1837a	scaffold_0004	g31585.t1	Bf_V2_187	71500024	50503052	47.4
g	Em0019g740a	scaffold_0004	g25240.t2	Bf_V2_150	83462665	112099988	56.2
g	Em0001g1241a	scaffold_0004	g1950.t1	Bf_V2_9	71737730	198375879	285.8
g	Em0001g1627a	scaffold_0004	g11654.t1	Bf_V2_62	76040126	155393077	53.5
g	Em0003g1563a	scaffold_0004	g33409.t1	Bf_V2_196	82432836	8649678	151.0
g	Em0022g82a	scaffold_0004	g4588.t1	Bf_V2_21	74088267	19275156	280.0
g	Em0021g760a	scaffold_0004	g22013.t2	Bf_V2_136	76523111	121647100	553.5
g	Em0657g3a	scaffold_0004	g109.t1	Bf_V2_1	71936310	32515677	670.2
g	Em0011g784a	scaffold_0004	g18212.t1	Bf_V2_113	70349162	143014334	174.9
g	Em0003g384a	scaffold_0004	g8670.t1	Bf_V2_39	72279697	61466192	65.9
g	Em0337g9a	scaffold_0004	g10410.t2	Bf_V2_43	70434375	174699257	57.8
g	Em0017g645a	scaffold_0004	g28638.t1	Bf_V2_167	75530160	98993085	248.8
g	Em0370g6a	scaffold_0004	g12382.t2	Bf_V2_65	72003793	81740299	318.9
g	Em0026g58a	scaffold_0004	g24807.t1	Bf_V2_149	77950787	70215681	369.0
g	Em0019g85a	scaffold_0004	g1481.t1	Bf_V2_6	70584122	29473556	152.5
g	Em0001g416a	scaffold_0004	g11048.t2	Bf_V2_48	71283229	58262655	56.2
g	Em0001g1813a	scaffold_0004	g33373.t1	Bf_V2_196	72492835	8254012	51.6
g	Em0004g86a	scaffold_0004	g33416.t2	Bf_V2_196	78558161	8714469	227.3
g	Em0010g299a	scaffold_0004	g33590.t1	Bf_V2_196	70425638	10673952	62.8
g	Em0023g362a	scaffold_0004	g453.t2	Bf_V2_1	72600941	36913634	133.2
g	Em0018g318a	scaffold_0004	g10932.t1	Bf_V2_48	78792674	56849006	46.2
g	Em0010g710a	scaffold_0005	g26390.t1	Bf_V2_157	93776104	159033887	202.2
g	Em0015g306a	scaffold_0005	g13888.t1	Bf_V2_89	92952129	201186786	575.5
g	Em0015g596a	scaffold_0005	g18060.t1	Bf_V2_113	95697849	141499928	97.8
g	Em0013g85a	scaffold_0005	g12382.t1	Bf_V2_65	97480806	81740299	552.4
g	Em0002g1054a	scaffold_0005	g28359.t2	Bf_V2_167	89076513	95783773	270.8
g	Em0005g132a	scaffold_0005	g5787.t1	Bf_V2_25	84291236	165196537	144.8
g	Em0013g110a	scaffold_0005	g7928.t1	Bf_V2_36	93103894	105853339	289.3
g	Em0017g24a	scaffold_0005	g1029.t1	Bf_V2_6	91418157	23892991	292.0
g	Em0023g110a	scaffold_0005	g11236.t1	Bf_V2_48	96708830	60401583	219.5
g	Em0019g701a	scaffold_0005	g1330.t1	Bf_V2_6	94632260	27737937	75.1
g	Em0015g225a	scaffold_0005	g33118.t1	Bf_V2_196	86117879	5496821	287.3
g	Em0018g83a	scaffold_0005	g2847.t1	Bf_V2_14	94142103	117787289	149.8
g	Em0246g3a	scaffold_0005	g5535.t1	Bf_V2_25	97131778	162515264	193.7
g	Em0020g211a	scaffold_0005	g29526.t1	Bf_V2_174	96618003	132403313	57.0
g	Em0130g6a	scaffold_0005	g11505.t2	Bf_V2_62	97570589	153955872	167.9
g	Em0144g16a	scaffold_0005	g986.t1	Bf_V2_6	97656070	23327223	204.9
g	Em0002g1432a	scaffold_0005	g1126.t1	Bf_V2_6	88374245	24937512	54.7
g	Em0009g420a	scaffold_0005	g5119.t1	Bf_V2_23	91397177	133220932	270.0
g	Em0002g1093a	scaffold_0005	g9187.t1	Bf_V2_39	97737440	66603410	93.2
g	Em0018g167a	scaffold_0005	g2781.t1	Bf_V2_14	90328476	116990892	228.4
g	Em0001g2927a	scaffold_0005	g29202.t1	Bf_V2_174	85757436	129254388	82.8
g	Em0019g1177a	scaffold_0005	g11552.t1	Bf_V2_62	94471000	154378263	340.9
g	Em0017g122a	scaffold_0005	g39145.t1	Bf_V2_243	90162880	192292292	79.7
g	Em0020g139a	scaffold_0005	g10826.t2	Bf_V2_48	95292449	55597850	318.5
g	Em0009g1258a	scaffold_0005	g32823.t1	Bf_V2_196	94666826	1669619	182.2
g	Em0022g503a	scaffold_0005	g4327.t1	Bf_V2_21	92804421	16473431	74.3
g	Em0013g107a	scaffold_0005	g8894.t1	Bf_V2_39	97628538	63810277	134.8
g	Em0621g1a	scaffold_0005	g19620.t2	Bf_V2_122	92463508	194332909	209.1
g	Em0005g29a	scaffold_0005	g31800.t1	Bf_V2_187	88170554	53021288	182.2
g	Em0018g1148a	scaffold_0005	g26312.t1	Bf_V2_157	86939465	158437929	167.9
g	Em0001g554a	scaffold_0005	g39006.t2	Bf_V2_243	96666891	190939937	400.2
g	Em0009g1174a	scaffold_0005	g33018.t2	Bf_V2_196	89920133	4130690	363.6
g	Em0021g726a	scaffold_0005	g17061.t1	Bf_V2_104	85219809	152319149	203.0
g	Em0008g1170a	scaffold_0005	g185.t1	Bf_V2_1	84301528	33593530	146.4
g	Em0020g116a	scaffold_0005	g10912.t1	Bf_V2_48	97325641	56666849	609.4
g	Em0013g1064a	scaffold_0005	g21811.t1	Bf_V2_136	85233836	119742452	90.5
g	Em0006g1281a	scaffold_0005	g6072.t1	Bf_V2_27	89946780	181643006	319.7
g	Em0005g24a	scaffold_0005	g898.t2	Bf_V2_6	86210618	22367561	122.9
g	Em0006g629a	scaffold_0005	g26329.t1	Bf_V2_157	84699969	158622720	154.5
g	Em0006g1103a	scaffold_0005	g5731.t1	Bf_V2_25	84592807	164410819	58.2
g	Em0006g1172a	scaffold_0005	g1459.t2	Bf_V2_6	87830665	29226199	285.0
g	Em0006g1029a	scaffold_0005	g29353.t1	Bf_V2_174	92701792	131075767	118.6
g	Em0020g870a	scaffold_0005	g11012.t1	Bf_V2_48	85008185	57815375	195.3
g	Em0013g319a	scaffold_0005	g3410.t1	Bf_V2_18	87544160	167293427	186.8
g	Em0012g553a	scaffold_0005	g4844.t2	Bf_V2_21	95529176	22059615	361.7
g	Em0872g1a	scaffold_0005	g20757.t1	Bf_V2_132	95605300	85719344	90.5
g	Em0016g667a	scaffold_0005	g5103.t1	Bf_V2_23	93304023	133022133	280.4
g	Em0018g1207a	scaffold_0005	g10410.t2	Bf_V2_43	91824480	174699257	97.8
g	Em0009g788a	scaffold_0005	g33418.t1	Bf_V2_196	87601350	8734631	225.7
g	Em0002g1059a	scaffold_0005	g28359.t1	Bf_V2_167	88589179	95783773	374.4
g	Em0016g1109a	scaffold_0005	g7416.t2	Bf_V2_34	89494757	170201454	183.0
g	Em0528g2a	scaffold_0005	g5242.t2	Bf_V2_23	90986520	134300773	92.0
g	Em0011g59a	scaffold_0005	g18131.t2	Bf_V2_113	91702940	142077064	347.1
g	Em0022g940a	scaffold_0005	g4416.t1	Bf_V2_21	94172409	17214565	265.4
g	Em0015g972a	scaffold_0005	g8758.t2	Bf_V2_39	96665041	62341130	140.2
g	Em0021g234a	scaffold_0005	g39171.t1	Bf_V2_243	86321687	192519641	517.3
g	Em0003g736a	scaffold_0005	g8658.t1	Bf_V2_39	97480806	61362762	597.4
g	Em0015g1059a	scaffold_0005	g9305.t1	Bf_V2_40	91925985	145351488	143.3
g	Em0009g1070a	scaffold_0005	g25150.t1	Bf_V2_150	88575264	111013284	112.1
g	Em0016g574a	scaffold_0005	g7159.t1	Bf_V2_32	93829258	45544550	53.9
g	Em0003g860a	scaffold_0005	g7221.t2	Bf_V2_32	86333533	46252741	50.8
g	Em0001g1007a	scaffold_0005	g39082.t1	Bf_V2_243	93051159	191811036	509.2
g	Em0019g603a	scaffold_0005	g5566.t2	Bf_V2_25	95964436	162786916	259.2
g	Em0002g704a	scaffold_0005	g28527.t2	Bf_V2_167	92652063	97887932	50.4
g	Em0002g488a	scaffold_0005	g28636.t1	Bf_V2_167	85747692	98977905	213.8
g	Em0019g202a	scaffold_0005	g29354.t1	Bf_V2_174	93915429	131083057	232.6
g	Em0249g3a	scaffold_0005	g6194.t1	Bf_V2_27	93164766	183211375	489.6
g	Em0567g1a	scaffold_0005	g33157.t2	Bf_V2_196	88253284	5982597	85.1
g	Em0001g89a	scaffold_0005	g10764.t1	Bf_V2_48	87189946	54775817	101.3
g	Em0018g598a	scaffold_0005	g6953.t1	Bf_V2_32	88647058	43423828	151.4
g	Em0001g3820a	scaffold_0005	g19598.t1	Bf_V2_122	97503282	194023859	224.2
g	Em0007g1330a	scaffold_0005	g10289.t1	Bf_V2_43	87589934	173476634	737.6
g	Em0015g420a	scaffold_0005	g10888.t2	Bf_V2_48	94716728	56338213	372.1
g	Em0019g133a	scaffold_0005	g1340.t1	Bf_V2_6	91693962	27866348	173.3
g	Em0002g1458a	scaffold_0005	g28361.t2	Bf_V2_167	84630950	95826474	60.8
g	Em0020g586a	scaffold_0005	g12334.t2	Bf_V2_65	85816266	80998968	240.0
g	Em0005g1692a	scaffold_0005	g31814.t1	Bf_V2_187	94095631	53140165	196.8
g	Em0014g304a	scaffold_0005	g5068.t1	Bf_V2_23	91248880	132571027	75.9
g	Em0007g452a	scaffold_0005	g9835.t2	Bf_V2_41	94700881	124865722	52.4
g	Em0007g652a	scaffold_0005	g21016.t1	Bf_V2_132	92807300	88820230	61.2
g	Em0006g215a	scaffold_0005	g33248.t2	Bf_V2_196	89488874	6881397	284.6
g	Em0022g719a	scaffold_0005	g9408.t1	Bf_V2_40	97223887	146348626	256.9
g	Em0016g1024a	scaffold_0005	g7475.t1	Bf_V2_34	89794060	170830574	194.1
g	Em0013g722a	scaffold_0005	g6118.t1	Bf_V2_27	84328408	182357067	290.4
g	Em0018g35a	scaffold_0005	g21940.t1	Bf_V2_136	90707201	120919071	306.2
g	Em0004g572a	scaffold_0005	g25294.t1	Bf_V2_150	96308023	112584038	111.7
g	Em0001g529a	scaffold_0005	g4141.t2	Bf_V2_21	96624295	14118807	108.6
g	Em0009g947a	scaffold_0005	g1880.t1	Bf_V2_9	96280431	197543767	176.8
g	Em0007g1258a	scaffold_0005	g15916.t2	Bf_V2_98	87856010	101426747	124.8
g	Em0010g689a	scaffold_0005	g4598.t1	Bf_V2_21	84623795	19456333	47.4
g	Em0019g694a	scaffold_0005	g31647.t1	Bf_V2_187	83808685	51151104	168.7
g	Em0388g4a	scaffold_0005	g31609.t1	Bf_V2_187	96668873	50779409	54.7
g	Em0019g351a	scaffold_0005	g13948.t1	Bf_V2_89	84940298	201970989	185.3
g	Em0001g3099a	scaffold_0005	g14973.t1	Bf_V2_94	86664897	179576682	157.1
g	Em0022g399a	scaffold_0005	g5971.t2	Bf_V2_27	92035497	180173540	139.4
g	Em0008g481a	scaffold_0005	g31456.t1	Bf_V2_187	85895609	49140667	54.7
g	Em0018g1121a	scaffold_0005	g10412.t1	Bf_V2_43	94354201	174711654	174.1
g	Em0360g3a	scaffold_0005	g26635.t2	Bf_V2_157	86499901	161545034	75.1
g	Em0011g179a	scaffold_0005	g6886.t2	Bf_V2_32	94678691	42763697	81.6
g	Em0527g4a	scaffold_0005	g12382.t2	Bf_V2_65	90234100	81740299	318.9
g	Em0009g1119a	scaffold_0005	g6976.t1	Bf_V2_32	85848400	43625150	164.9
g	Em0022g323a	scaffold_0005	g25112.t1	Bf_V2_150	96860354	110427520	138.7
g	Em0002g666a	scaffold_0005	g28527.t2	Bf_V2_167	89903265	97887932	96.7
g	Em0010g930a	scaffold_0005	g9742.t1	Bf_V2_41	90143468	123808399	208.0
g	Em0013g720a	scaffold_0005	g8874.t1	Bf_V2_39	85816266	63494534	105.1
g	Em0001g3558a	scaffold_0005	g10884.t1	Bf_V2_48	92543078	56289955	174.1
g	Em0020g940a	scaffold_0005	g10764.t1	Bf_V2_48	86108468	54775817	376.3
g	Em0001g409a	scaffold_0005	g19596.t1	Bf_V2_122	85317528	194004770	107.8
g	Em0006g1412a	scaffold_0005	g6824.t2	Bf_V2_32	95204267	42108348	51.6
g	Em0015g479a	scaffold_0005	g18174.t2	Bf_V2_113	90320368	142510188	74.7
g	Em0017g82a	scaffold_0005	g5807.t1	Bf_V2_25	92746162	165442866	152.5
g	Em0008g71a	scaffold_0005	g6709.t1	Bf_V2_32	93164766	40586894	137.1
g	Em0009g1219a	scaffold_0005	g7038.t2	Bf_V2_32	96511400	44308891	233.8
g	Em0003g1292a	scaffold_0005	g26635.t2	Bf_V2_157	94550867	161545034	258.5
g	Em1051g1a	scaffold_0005	g33556.t1	Bf_V2_196	88766684	10317288	64.7
g	Em0014g892a	scaffold_0005	g948.t1	Bf_V2_6	93517696	22891176	208.0
g	Em0005g1652a	scaffold_0005	g7245.t1	Bf_V2_32	88364629	46508363	796.6
g	Em0019g748a	scaffold_0005	g6116.t1	Bf_V2_27	96983393	182294578	92.4
g	Em0260g2a	scaffold_0005	g11683.t1	Bf_V2_62	85691703	155727531	50.4
g	Em0014g767a	scaffold_0005	g1620.t1	Bf_V2_6	89512061	31060258	99.0
g	Em0019g309a	scaffold_0005	g1430.t1	Bf_V2_6	88315903	28854089	597.8
g	Em0016g640a	scaffold_0005	g7354.t1	Bf_V2_34	93331854	169421572	130.6
g	Em0655g1a	scaffold_0005	g25082.t1	Bf_V2_150	90928790	110017118	113.2
g	Em0005g1632a	scaffold_0005	g10328.t1	Bf_V2_43	90011537	173980576	268.5
g	Em0003g88a	scaffold_0005	g2775.t1	Bf_V2_14	93261391	116943173	106.3
g	Em0013g327a	scaffold_0005	g8194.t1	Bf_V2_36	86623450	109241098	544.3
g	Em0005g170a	scaffold_0005	g24829.t1	Bf_V2_149	93107003	70518427	203.0
g	Em0018g237a	scaffold_0005	g31789.t1	Bf_V2_187	90563449	52922595	491.1
g	Em0004g1357a	scaffold_0005	g1221.t1	Bf_V2_6	90693971	25951798	128.6
g	Em0019g772a	scaffold_0005	g26594.t1	Bf_V2_157	91336593	161117912	110.9
g	Em0011g609a	scaffold_0005	g26726.t1	Bf_V2_158	88878563	90570818	62.0
g	Em0015g176a	scaffold_0005	g3325.t2	Bf_V2_18	95988719	166416442	418.3
g	Em0015g633a	scaffold_0005	g3553.t1	Bf_V2_18	95352956	168851094	290.4
g	Em0008g413a	scaffold_0005	g5190.t1	Bf_V2_23	89925908	133817589	316.2
g	Em0021g934a	scaffold_0005	g33237.t2	Bf_V2_196	96644500	6734131	57.4
g	Em0004g151a	scaffold_0005	g4793.t2	Bf_V2_21	93084008	21599274	148.3
g	Em0023g244a	scaffold_0005	g7105.t1	Bf_V2_32	88437763	44975297	95.9
g	Em0016g448a	scaffold_0005	g6838.t2	Bf_V2_32	96655899	42244175	177.2
g	Em0659g2a	scaffold_0005	g11669.t1	Bf_V2_62	93683457	155562548	76.6
g	Em0001g711a	scaffold_0005	g8738.t2	Bf_V2_39	84204322	62098329	55.8
g	Em0041g33a	scaffold_0005	g5103.t1	Bf_V2_23	96137055	133022133	319.7
g	Em0016g1182a	scaffold_0005	g31269.t3	Bf_V2_187	95701911	47427654	363.6
g	Em0023g130a	scaffold_0005	g6878.t2	Bf_V2_32	95519716	42695770	532.7
g	Em0005g1368a	scaffold_0005	g1466.t1	Bf_V2_6	94857778	29292955	184.1
g	Em0067g18a	scaffold_0005	g33238.t1	Bf_V2_196	87423604	6743195	95.5
g	Em1203g1a	scaffold_0005	g33373.t1	Bf_V2_196	92913944	8254012	51.6
g	Em0023g851a	scaffold_0005	g31456.t1	Bf_V2_187	93774777	49140667	50.4
g	Em0018g264a	scaffold_0005	g31535.t1	Bf_V2_187	91301673	50022225	353.2
g	Em0013g839a	scaffold_0005	g9371.t2	Bf_V2_40	96232854	146060699	358.2
g	Em0018g1057a	scaffold_0005	g1464.t1	Bf_V2_6	91719730	29276011	119.4
g	Em0013g1008a	scaffold_0005	g6796.t2	Bf_V2_32	92309582	41699702	270.0
g	Em0009g1132a	scaffold_0005	g7968.t1	Bf_V2_36	90889090	106312105	303.5
g	Em0574g1a	scaffold_0005	g24631.t1	Bf_V2_149	95049551	68340011	69.3
g	Em0012g15a	scaffold_0005	g13894.t1	Bf_V2_89	85294447	201237182	291.2
g	Em0019g583a	scaffold_0005	g5496.t1	Bf_V2_25	92775320	162026630	179.5
g	Em0011g519a	scaffold_0005	g38946.t1	Bf_V2_243	85238277	190248224	85.9
g	Em0023g122a	scaffold_0005	g12253.t2	Bf_V2_65	95342585	79944477	441.0
g	Em0019g639a	scaffold_0005	g33003.t1	Bf_V2_196	97749296	3913230	391.7
g	Em0014g170a	scaffold_0005	g27104.t1	Bf_V2_158	88553830	94480353	298.5
g	Em0739g3a	scaffold_0006	g13946.t2	Bf_V2_89	109227604	201950652	221.1
g	Em0003g5a	scaffold_0006	g10690.t1	Bf_V2_48	108708770	53903557	64.3
g	Em0006g1269a	scaffold_0006	g5088.t1	Bf_V2_23	105507065	132851343	274.2
g	Em0013g52a	scaffold_0006	g9348.t1	Bf_V2_40	104173984	145811126	124.8
g	Em0015g714a	scaffold_0006	g33018.t2	Bf_V2_196	110466874	4130690	157.1
g	Em0002g1094a	scaffold_0006	g9187.t1	Bf_V2_39	98629302	66603410	93.2
g	Em0019g919a	scaffold_0006	g11579.t1	Bf_V2_62	102095597	154663122	375.6
g	Em0019g966a	scaffold_0006	g31784.t1	Bf_V2_187	98973760	52867677	406.0
g	Em0657g5a	scaffold_0006	g21993.t1	Bf_V2_136	102230976	121379563	89.4
g	Em0018g224a	scaffold_0006	g2753.t1	Bf_V2_14	98691473	116574779	198.0
g	Em0018g1115a	scaffold_0006	g2671.t2	Bf_V2_14	109341949	115691278	280.4
g	Em0020g591a	scaffold_0006	g2965.t1	Bf_V2_14	106353543	119173956	423.7
g	Em0001g1883a	scaffold_0006	g7145.t1	Bf_V2_32	99670093	45406155	109.8
g	Em0019g360a	scaffold_0006	g11586.t1	Bf_V2_62	100607406	154717415	449.5
g	Em0020g224a	scaffold_0006	g29526.t1	Bf_V2_174	105951180	132403313	129.8
g	Em0019g967a	scaffold_0006	g28504.t1	Bf_V2_167	106279752	97524711	124.0
g	Em0716g2a	scaffold_0006	g7357.t1	Bf_V2_34	110554606	169514033	201.4
g	Em0001g2112a	scaffold_0006	g10690.t1	Bf_V2_48	109428362	53903557	153.3
g	Em0008g1201a	scaffold_0006	g5235.t1	Bf_V2_23	109065425	134214491	295.4
g	Em0009g1304a	scaffold_0006	g6955.t2	Bf_V2_32	101367032	43439063	278.5
g	Em0004g1049a	scaffold_0006	g6962.t2	Bf_V2_32	104133701	43501731	325.5
g	Em0018g614a	scaffold_0006	g2937.t1	Bf_V2_14	102522768	118763445	196.8
g	Em0442g1a	scaffold_0006	g7357.t1	Bf_V2_34	102568586	169514033	134.8
g	Em0091g1a	scaffold_0006	g26369.t1	Bf_V2_157	105627335	158902397	135.6
g	Em0020g956a	scaffold_0006	g23511.t1	Bf_V2_145	108863755	138323472	112.8
g	Em0001g1059a	scaffold_0006	g16868.t2	Bf_V2_104	102823647	150361551	307.0
g	Em0019g358a	scaffold_0006	g33414.t1	Bf_V2_196	111580045	8686692	239.6
g	Em0008g193a	scaffold_0006	g180.t1	Bf_V2_1	102848493	33528825	55.1
g	Em0016g420a	scaffold_0006	g7024.t2	Bf_V2_32	108297000	44169023	79.3
g	Em0002g1316a	scaffold_0006	g3359.t1	Bf_V2_18	103545731	166714255	64.7
g	Em0005g375a	scaffold_0006	g4651.t2	Bf_V2_21	105680447	20231337	77.8
g	Em0005g1515a	scaffold_0006	g4544.t3	Bf_V2_21	109216159	18585259	188.3
g	Em0005g622a	scaffold_0006	g39391.t1	Bf_V2_245	107864193	188618133	110.2
g	Em0001g1782a	scaffold_0006	g5722.t2	Bf_V2_25	106030143	164308323	45.8
g	Em0679g2a	scaffold_0006	g2728.t1	Bf_V2_14	102052261	116335283	159.5
g	Em0015g583a	scaffold_0006	g18060.t1	Bf_V2_113	98053693	141499928	98.6
g	Em0001g2727a	scaffold_0006	g9568.t1	Bf_V2_40	107201309	147925583	172.6
g	Em0005g130a	scaffold_0006	g4548.t1	Bf_V2_21	101723116	18619092	82.0
g	Em0072g20a	scaffold_0006	g25285.t2	Bf_V2_150	106383219	112463704	81.6
g	Em0083g12a	scaffold_0006	g26647.t2	Bf_V2_157	108585992	161687147	66.2
g	Em0567g3a	scaffold_0006	g33573.t1	Bf_V2_196	101790275	10491863	273.1
g	Em0020g1050a	scaffold_0006	g10767.t1	Bf_V2_48	106538490	54805050	286.2
g	Em0016g69a	scaffold_0006	g27115.t1	Bf_V2_158	111086238	94636919	117.9
g	Em0531g7a	scaffold_0006	g31269.t3	Bf_V2_187	108549502	47427654	183.3
g	Em0019g1038a	scaffold_0006	g39326.t3	Bf_V2_245	111076029	187848437	162.5
g	Em0001g990a	scaffold_0006	g11122.t1	Bf_V2_48	107471811	59062567	76.6
g	Em0016g257a	scaffold_0006	g21994.t1	Bf_V2_136	104107842	121420711	223.4
g	Em0021g878a	scaffold_0006	g8250.t1	Bf_V2_36	97997583	109827473	100.5
g	Em0016g172a	scaffold_0006	g21790.t1	Bf_V2_136	106414287	119511626	670.6
g	Em0072g21a	scaffold_0006	g15796.t1	Bf_V2_98	101988002	100559656	61.2
g	Em0022g260a	scaffold_0006	g4831.t1	Bf_V2_21	105979032	21950503	295.0
g	Em0005g1604a	scaffold_0006	g10360.t1	Bf_V2_43	108549502	174258314	110.9
g	Em0021g319a	scaffold_0006	g9809.t1	Bf_V2_41	104237395	124615533	212.2
g	Em0021g767a	scaffold_0006	g22013.t2	Bf_V2_136	105798404	121647100	483.8
g	Em0003g484a	scaffold_0006	g8696.t2	Bf_V2_39	111482349	61773473	77.8
g	Em0003g47a	scaffold_0006	g8676.t1	Bf_V2_39	100368898	61597135	478.8
g	Em0003g946a	scaffold_0006	g9568.t1	Bf_V2_40	105749623	147925583	45.1
g	Em0010g526a	scaffold_0006	g26749.t1	Bf_V2_158	103593139	90782077	223.4
g	Em0023g178a	scaffold_0006	g4783.t2	Bf_V2_21	104405078	21519519	68.9
g	Em0007g26a	scaffold_0006	g6614.t2	Bf_V2_32	98236248	39397899	86.7
g	Em0022g60a	scaffold_0006	g25405.t1	Bf_V2_150	99264349	113878953	378.2
g	Em0005g1240a	scaffold_0006	g26661.t2	Bf_V2_158	105837706	89783018	142.9
g	Em0016g1039a	scaffold_0006	g7406.t2	Bf_V2_34	111286060	170083006	102.8
g	Em0001g2943a	scaffold_0006	g29202.t1	Bf_V2_174	109243824	129254388	77.8
g	Em0018g1208a	scaffold_0006	g10411.t1	Bf_V2_43	106032366	174705594	155.2
g	Em0020g1021a	scaffold_0006	g5144.t1	Bf_V2_23	102358148	133400871	177.2
g	Em0769g2a	scaffold_0006	g7546.t1	Bf_V2_34	99486726	171520619	112.8
g	Em0019g841a	scaffold_0006	g5707.t2	Bf_V2_25	108283361	164116921	425.2
g	Em0011g264a	scaffold_0006	g26729.t1	Bf_V2_158	100212632	90586673	334.0
g	Em0020g741a	scaffold_0006	g10725.t2	Bf_V2_48	106216989	54421597	147.9
g	Em0019g348a	scaffold_0006	g7211.t2	Bf_V2_32	108308766	46091592	152.1
g	Em0002g769a	scaffold_0006	g24948.t1	Bf_V2_149	108538874	71942469	90.5
g	Em0017g936a	scaffold_0006	g14822.t2	Bf_V2_94	109640933	177683296	387.5
g	Em0013g631a	scaffold_0006	g4506.t2	Bf_V2_21	100878308	18165079	66.6
g	Em0023g715a	scaffold_0006	g25277.t1	Bf_V2_150	98414496	112374029	1587.8
g	Em0003g1407a	scaffold_0006	g9103.t2	Bf_V2_39	110013905	65814464	171.8
g	Em0020g58a	scaffold_0006	g32786.t1	Bf_V2_196	109229700	1367435	195.3
g	Em0015g1203a	scaffold_0006	g24632.t2	Bf_V2_149	98169214	68351716	542.7
g	Em0012g856a	scaffold_0006	g24899.t1	Bf_V2_149	106589805	71210446	187.6
g	Em0020g147a	scaffold_0006	g10793.t1	Bf_V2_48	100090378	55165229	375.9
g	Em0010g190a	scaffold_0006	g98.t1	Bf_V2_1	102532838	32431500	54.3
g	Em0003g1140a	scaffold_0006	g3311.t2	Bf_V2_18	102944836	166226478	52.8
g	Em0847g1a	scaffold_0006	g10958.t1	Bf_V2_48	110307640	57105305	151.0
g	Em0022g258a	scaffold_0006	g4835.t1	Bf_V2_21	105221591	21976838	73.6
g	Em0011g818a	scaffold_0006	g6017.t1	Bf_V2_27	111307735	180839416	224.6
g	Em0001g610a	scaffold_0006	g10793.t1	Bf_V2_48	99184646	55165229	176.4
g	Em0014g830a	scaffold_0006	g7366.t1	Bf_V2_34	101712630	169622848	97.8
g	Em1020g1a	scaffold_0006	g4404.t2	Bf_V2_21	98597957	17113859	64.7
g	Em0021g965a	scaffold_0006	g33115.t1	Bf_V2_196	100641588	5473959	104.8
g	Em0016g187a	scaffold_0006	g9470.t1	Bf_V2_40	99762840	146868900	238.4
g	Em0014g805a	scaffold_0006	g4783.t2	Bf_V2_21	98691473	21519519	72.0
g	Em0014g154a	scaffold_0006	g8079.t1	Bf_V2_36	108516962	107541048	231.5
g	Em0009g248a	scaffold_0006	g25391.t1	Bf_V2_150	111555677	113669227	169.9
g	Em0007g260a	scaffold_0006	g6637.t2	Bf_V2_32	101790275	39641063	242.3
g	Em0022g417a	scaffold_0006	g25259.t1	Bf_V2_150	101412320	112212970	166.8
g	Em0009g337a	scaffold_0006	g4266.t1	Bf_V2_21	104157950	15643797	50.8
g	Em0014g72a	scaffold_0006	g28416.t1	Bf_V2_167	111059779	96598088	108.6
g	Em0022g866a	scaffold_0006	g4339.t1	Bf_V2_21	109671044	16568592	206.5
g	Em0021g636a	scaffold_0006	g32959.t1	Bf_V2_196	100480320	3222583	86.3
g	Em0022g659a	scaffold_0006	g3864.t1	Bf_V2_21	100416339	11548723	64.3
g	Em0018g430a	scaffold_0006	g28668.t1	Bf_V2_167	98814538	99270416	233.8
g	Em0022g361a	scaffold_0006	g4618.t2	Bf_V2_21	98396181	19756888	145.2
g	Em0020g480a	scaffold_0006	g11712.t1	Bf_V2_62	110134125	155999594	48.9
g	Em0014g687a	scaffold_0006	g26939.t3	Bf_V2_158	105785177	92969294	120.2
g	Em0071g22a	scaffold_0006	g7933.t1	Bf_V2_36	99522297	105928619	63.5
g	Em0023g135a	scaffold_0006	g11608.t1	Bf_V2_62	99953097	155035898	80.5
g	Em0016g1074a	scaffold_0006	g36634.t2	Bf_V2_220	105245986	185768096	280.8
g	Em0002g242a	scaffold_0006	g14813.t1	Bf_V2_94	100969990	177522427	63.9
g	Em0015g1195a	scaffold_0006	g24256.t1	Bf_V2_147	102052261	76828701	245.4
g	Em0020g962a	scaffold_0006	g23511.t1	Bf_V2_145	102212234	138323472	113.2
g	Em0018g971a	scaffold_0006	g2944.t2	Bf_V2_14	109960441	118881362	275.0
g	Em0023g689a	scaffold_0006	g11661.t1	Bf_V2_62	107067840	155486807	61.2
g	Em0004g474a	scaffold_0006	g16951.t1	Bf_V2_104	102552861	151000375	575.1
g	Em0012g1068a	scaffold_0006	g3565.t2	Bf_V2_18	98022711	168932435	475.7
g	Em0008g1075a	scaffold_0006	g10857.t2	Bf_V2_48	104620135	55914242	132.1
g	Em0563g5a	scaffold_0006	g16988.t2	Bf_V2_104	99686137	151402280	52.8
g	Em0016g218a	scaffold_0006	g6668.t1	Bf_V2_32	110007083	40112993	347.8
g	Em0880g3a	scaffold_0006	g11669.t1	Bf_V2_62	99029535	155562548	77.0
g	Em0020g365a	scaffold_0006	g10862.t1	Bf_V2_48	110181426	55946976	201.8
g	Em0021g811a	scaffold_0006	g17039.t1	Bf_V2_104	105814553	152112380	71.2
g	Em0011g1024a	scaffold_0006	g18183.t1	Bf_V2_113	105043350	142605557	1089.3
g	Em0019g342a	scaffold_0006	g24799.t2	Bf_V2_149	110044785	70070308	355.9
g	Em0022g821a	scaffold_0006	g24968.t1	Bf_V2_149	100207259	72172658	63.5
g	Em0012g699a	scaffold_0006	g33333.t1	Bf_V2_196	101447773	7848173	67.8
g	Em0009g484a	scaffold_0006	g7135.t1	Bf_V2_32	107012684	45314519	104.8
g	Em0021g858a	scaffold_0006	g16863.t2	Bf_V2_104	108959285	150307548	75.5
g	Em0005g707a	scaffold_0006	g10824.t1	Bf_V2_48	104107842	55560326	206.8
g	Em0003g531a	scaffold_0006	g8713.t1	Bf_V2_39	106613260	61911583	56.6
g	Em0011g106a	scaffold_0006	g12331.t1	Bf_V2_65	98340240	80968095	113.2
g	Em0011g119a	scaffold_0006	g18219.t2	Bf_V2_113	101817521	143079547	608.6
g	Em0005g140a	scaffold_0006	g21912.t2	Bf_V2_136	108528438	120718437	130.6
g	Em0013g150a	scaffold_0006	g8238.t2	Bf_V2_36	101779845	109697607	270.4
g	Em0022g555a	scaffold_0006	g25396.t2	Bf_V2_150	110466874	113783671	514.6
g	Em0021g157a	scaffold_0006	g33261.t2	Bf_V2_196	111348463	7098993	194.1
g	Em0020g486a	scaffold_0006	g26757.t1	Bf_V2_158	106053522	90884463	378.3
g	Em0686g3a	scaffold_0006	g496.t1	Bf_V2_1	104681733	37584963	50.1
g	Em0007g978a	scaffold_0006	g25328.t1	Bf_V2_150	108047091	113068459	496.1
g	Em0001g1613a	scaffold_0006	g23547.t2	Bf_V2_145	109255533	138763036	126.3
g	Em0010g179a	scaffold_0006	g98.t1	Bf_V2_1	98983310	32431500	188.3
g	Em0023g764a	scaffold_0006	g25168.t1	Bf_V2_150	107290676	111257553	219.2
g	Em0022g254a	scaffold_0006	g25114.t1	Bf_V2_150	103637894	110448742	176.4
g	Em0013g245a	scaffold_0006	g8893.t2	Bf_V2_39	99803699	63802698	124.0
g	Em0003g322a	scaffold_0006	g23409.t2	Bf_V2_145	109112265	137124795	209.1
g	Em0198g1a	scaffold_0006	g7357.t1	Bf_V2_34	107229978	169514033	112.5
g	Em0017g26a	scaffold_0006	g6657.t1	Bf_V2_32	105623175	39945680	479.6
g	Em0018g574a	scaffold_0006	g2800.t1	Bf_V2_14	108472341	117234043	772.7
g	Em0010g964a	scaffold_0006	g3365.t1	Bf_V2_18	107735664	166763293	46.2
g	Em0009g52a	scaffold_0006	g21878.t1	Bf_V2_136	105800948	120443479	87.8
g	Em0013g88a	scaffold_0006	g12382.t2	Bf_V2_65	103590115	81740299	104.0
g	Em0022g155a	scaffold_0006	g25378.t1	Bf_V2_150	98769167	113509748	84.7
g	Em0481g1a	scaffold_0006	g3325.t1	Bf_V2_18	98961777	166416442	149.1
g	Em0621g2a	scaffold_0006	g28416.t1	Bf_V2_167	98900592	96598088	108.6
g	Em0020g452a	scaffold_0006	g23604.t2	Bf_V2_145	110319565	139337456	290.0
g	Em0095g7a	scaffold_0007	g6824.t2	Bf_V2_32	121663426	42108348	49.3
g	Em0015g260a	scaffold_0007	g3472.t2	Bf_V2_18	115142175	167953390	85.5
g	Em0022g968a	scaffold_0007	g26708.t1	Bf_V2_158	120016644	90325576	143.7
g	Em0018g705a	scaffold_0007	g20703.t1	Bf_V2_132	112184028	85051994	55.8
g	Em0018g497a	scaffold_0007	g2840.t1	Bf_V2_14	112305101	117698457	509.2
g	Em0023g724a	scaffold_0007	g16096.t2	Bf_V2_98	123265482	103224832	391.7
g	Em0001g3518a	scaffold_0007	g39391.t1	Bf_V2_245	115930802	188618133	110.2
g	Em0023g775a	scaffold_0007	g1506.t1	Bf_V2_6	119824591	29706274	157.9
g	Em0003g496a	scaffold_0007	g33590.t1	Bf_V2_196	118631886	10673952	63.5
g	Em0018g266a	scaffold_0007	g125.t1	Bf_V2_1	123168766	32669309	64.7
g	Em0020g916a	scaffold_0007	g23596.t1	Bf_V2_145	111967208	139264364	180.6
g	Em0004g647a	scaffold_0007	g26745.t1	Bf_V2_158	114215121	90726890	126.3
g	Em0013g146a	scaffold_0007	g9456.t1	Bf_V2_40	124073070	146746700	206.5
g	Em0005g201a	scaffold_0007	g1049.t1	Bf_V2_6	114853727	24227126	167.2
g	Em0018g375a	scaffold_0007	g8810.t1	Bf_V2_39	118032447	62806574	212.2
g	Em0013g521a	scaffold_0007	g23613.t2	Bf_V2_145	120319119	139462746	268.9
g	Em0021g789a	scaffold_0007	g7599.t1	Bf_V2_34	120397621	172148989	597.0
g	Em0013g200a	scaffold_0007	g135.t2	Bf_V2_1	113792182	32762601	226.1
g	Em0020g155a	scaffold_0007	g29508.t1	Bf_V2_174	120593748	132173716	332.0
g	Em0058g6a	scaffold_0007	g33257.t2	Bf_V2_196	118507492	7019873	287.0
g	Em0018g615a	scaffold_0007	g2937.t1	Bf_V2_14	119140567	118763445	301.6
g	Em0020g6a	scaffold_0007	g25328.t1	Bf_V2_150	115640561	113068459	848.2
g	Em0006g1228a	scaffold_0007	g7082.t2	Bf_V2_32	121821203	44749209	211.5
g	Em0019g728a	scaffold_0007	g26594.t1	Bf_V2_157	120539485	161117912	74.3
g	Em0017g780a	scaffold_0007	g26647.t2	Bf_V2_157	121649746	161687147	66.2
g	Em0007g154a	scaffold_0007	g6588.t1	Bf_V2_32	124234775	39064207	110.9
g	Em0008g162a	scaffold_0007	g11661.t1	Bf_V2_62	124154833	155486807	337.4
g	Em0007g518a	scaffold_0007	g4404.t2	Bf_V2_21	120453493	17113859	64.7
g	Em0009g436a	scaffold_0007	g5119.t1	Bf_V2_23	111969673	133220932	285.0
g	Em0028g14a	scaffold_0007	g39308.t2	Bf_V2_245	122244563	187610005	523.9
g	Em0015g1029a	scaffold_0007	g26939.t1	Bf_V2_158	114208356	92956402	157.5
g	Em0016g275a	scaffold_0007	g7635.t2	Bf_V2_34	114737189	172547801	103.2
g	Em0020g904a	scaffold_0007	g29110.t2	Bf_V2_174	123662795	128285658	192.6
g	Em0015g864a	scaffold_0007	g8054.t2	Bf_V2_36	120028717	107326719	121.3
g	Em0011g736a	scaffold_0007	g7140.t2	Bf_V2_32	120571900	45331181	104.0
g	Em0018g1047a	scaffold_0007	g1011.t1	Bf_V2_6	121204816	23686360	111.7
g	Em0002g1068a	scaffold_0007	g29480.t1	Bf_V2_174	120897892	131984239	77.4
g	Em0016g398a	scaffold_0007	g27021.t1	Bf_V2_158	121668800	93828640	599.7
g	Em0004g73a	scaffold_0007	g27103.t1	Bf_V2_158	120765569	94459922	284.6
g	Em0005g1486a	scaffold_0007	g4213.t1	Bf_V2_21	115446548	14892412	95.9
g	Em0022g739a	scaffold_0007	g25373.t1	Bf_V2_150	123308772	113437591	250.8
g	Em0016g1187a	scaffold_0007	g7416.t2	Bf_V2_34	122494350	170201454	151.8
g	Em0001g1140a	scaffold_0007	g33486.t1	Bf_V2_196	121870101	9606840	219.9
g	Em0008g364a	scaffold_0007	g5193.t1	Bf_V2_23	112888229	133854723	131.0
g	Em0018g979a	scaffold_0007	g8097.t1	Bf_V2_36	123627936	107837136	86.7
g	Em0040g14a	scaffold_0007	g39391.t1	Bf_V2_245	118364338	188618133	141.0
g	Em0023g305a	scaffold_0007	g4841.t1	Bf_V2_21	118285194	22042489	161.8
g	Em0016g399a	scaffold_0007	g4764.t1	Bf_V2_21	122618670	21334976	214.2
g	Em0006g894a	scaffold_0007	g26870.t2	Bf_V2_158	118386319	92196278	214.5
g	Em0001g3524a	scaffold_0007	g2703.t1	Bf_V2_14	120978367	115977713	105.1
g	Em0015g119a	scaffold_0007	g3410.t1	Bf_V2_18	114521635	167293427	266.2
g	Em0021g991a	scaffold_0007	g6908.t2	Bf_V2_32	119512545	43016462	86.3
g	Em0013g92a	scaffold_0007	g105.t1	Bf_V2_1	124204359	32480702	183.3
g	Em0020g553a	scaffold_0007	g29348.t2	Bf_V2_174	114573247	131014057	671.0
g	Em0009g591a	scaffold_0007	g6823.t1	Bf_V2_32	116520980	42084344	515.0
g	Em0001g67a	scaffold_0007	g19705.t1	Bf_V2_122	122708400	195217495	412.1
g	Em0020g1077a	scaffold_0007	g10850.t2	Bf_V2_48	118397851	55858259	181.4
g	Em0003g691a	scaffold_0007	g2690.t2	Bf_V2_14	114004560	115838062	204.1
g	Em0665g4a	scaffold_0007	g5521.t1	Bf_V2_25	114354190	162308018	226.1
g	Em0013g115a	scaffold_0007	g19745.t1	Bf_V2_122	121870101	195695792	123.6
g	Em0006g1009a	scaffold_0007	g9125.t1	Bf_V2_39	115502452	65991010	311.6
g	Em0020g929a	scaffold_0007	g33556.t1	Bf_V2_196	121140820	10317288	64.7
g	Em0016g913a	scaffold_0007	g12361.t1	Bf_V2_65	115899293	81449059	414.1
g	Em0002g248a	scaffold_0007	g4709.t1	Bf_V2_21	121111055	20777175	103.2
g	Em0019g615a	scaffold_0007	g982.t1	Bf_V2_6	120684835	23279394	204.9
g	Em0016g665a	scaffold_0007	g5103.t1	Bf_V2_23	120008326	133022133	325.9
g	Em0008g1080a	scaffold_0007	g24960.t2	Bf_V2_149	113021996	72087116	164.5
g	Em0001g1247a	scaffold_0007	g3347.t1	Bf_V2_18	123463607	166615645	57.0
g	Em0013g508a	scaffold_0007	g16987.t1	Bf_V2_104	123775517	151396207	629.4
g	Em0020g959a	scaffold_0007	g29292.t1	Bf_V2_174	115843363	130405801	386.0
g	Em0019g158a	scaffold_0007	g19633.t2	Bf_V2_122	119665221	194557936	85.5
g	Em0013g791a	scaffold_0007	g2888.t1	Bf_V2_14	112660931	118193924	236.5
g	Em0007g626a	scaffold_0007	g5137.t1	Bf_V2_23	123669902	133352672	198.0
g	Em0004g1114a	scaffold_0007	g25374.t1	Bf_V2_150	121394879	113446616	73.9
g	Em0200g1a	scaffold_0007	g2622.t2	Bf_V2_14	123251248	115152967	54.3
g	Em0009g1277a	scaffold_0007	g12216.t1	Bf_V2_65	118759368	79644019	170.6
g	Em0016g908a	scaffold_0007	g2601.t1	Bf_V2_14	121723258	114970803	74.3
g	Em0001g1042a	scaffold_0007	g10690.t1	Bf_V2_48	113034159	53903557	141.0
g	Em0015g611a	scaffold_0007	g3468.t1	Bf_V2_18	121578776	167888135	134.4
g	Em0013g734a	scaffold_0007	g4691.t1	Bf_V2_21	118148333	20649469	348.6
g	Em0021g989a	scaffold_0007	g33469.t1	Bf_V2_196	121155104	9268495	197.2
g	Em0010g731a	scaffold_0007	g4338.t1	Bf_V2_21	121054887	16564875	48.5
g	Em0015g603a	scaffold_0007	g3545.t1	Bf_V2_18	121977909	168780896	170.6
g	Em0020g1019a	scaffold_0007	g23398.t1	Bf_V2_145	123076511	136966341	250.8
g	Em0014g137a	scaffold_0007	g27020.t1	Bf_V2_158	120448335	93817212	188.3
g	Em0023g90a	scaffold_0007	g7040.t1	Bf_V2_32	114883733	44328687	168.7
g	Em0020g1101a	scaffold_0007	g1224.t1	Bf_V2_6	118214501	25984805	805.0
g	Em0006g793a	scaffold_0007	g28548.t1	Bf_V2_167	114192902	98186381	571.2
g	Em0013g662a	scaffold_0007	g7158.t2	Bf_V2_32	123164848	45540631	64.7
g	Em0005g566a	scaffold_0007	g31478.t1	Bf_V2_187	119680485	49422257	290.4
g	Em0022g132a	scaffold_0007	g21063.t1	Bf_V2_132	118373156	89370719	70.1
g	Em0230g5a	scaffold_0007	g4404.t2	Bf_V2_21	118812361	17113859	48.1
g	Em0024g244a	scaffold_0007	g12197.t1	Bf_V2_65	117597391	79365011	455.3
g	Em0012g49a	scaffold_0007	g6072.t1	Bf_V2_27	122719672	181643006	203.0
g	Em0484g3a	scaffold_0007	g6668.t1	Bf_V2_32	120534238	40112993	309.7
g	Em0152g2a	scaffold_0007	g31490.t1	Bf_V2_187	112622649	49505720	60.5
g	Em0021g813a	scaffold_0007	g33620.t2	Bf_V2_196	121107333	10961399	101.3
g	Em0004g944a	scaffold_0007	g5673.t2	Bf_V2_25	118236410	163810985	681.8
g	Em0176g2a	scaffold_0007	g11187.t1	Bf_V2_48	113782170	59989255	71.6
g	Em0008g605a	scaffold_0007	g239.t1	Bf_V2_1	115420766	34341270	282.3
g	Em0023g800a	scaffold_0007	g4477.t1	Bf_V2_21	115159677	17822327	47.8
g	Em0008g352a	scaffold_0007	g282.t2	Bf_V2_1	118397851	34849811	206.1
g	Em0019g934a	scaffold_0007	g999.t2	Bf_V2_6	122842307	23495802	276.2
g	Em0017g132a	scaffold_0007	g39145.t1	Bf_V2_243	122265949	192292292	71.6
g	Em0022g512a	scaffold_0007	g25097.t2	Bf_V2_150	115367737	110215084	79.3
g	Em0016g174a	scaffold_0007	g6191.t1	Bf_V2_27	115255901	183183374	382.5
g	Em0006g891a	scaffold_0007	g26826.t1	Bf_V2_158	112862021	91658018	130.6
g	Em0163g1a	scaffold_0007	g9947.t2	Bf_V2_41	122516255	126289560	243.8
g	Em0009g606a	scaffold_0007	g6975.t2	Bf_V2_32	112534000	43604715	387.9
g	Em0022g92a	scaffold_0007	g4327.t1	Bf_V2_21	117617964	16473431	124.8
g	Em0005g1446a	scaffold_0007	g7407.t1	Bf_V2_34	114485741	170092093	228.8
g	Em0020g133a	scaffold_0007	g10845.t1	Bf_V2_48	123286721	55827480	115.9
g	Em0015g814a	scaffold_0007	g4645.t1	Bf_V2_21	114091100	20206149	164.1
g	Em0001g1487a	scaffold_0007	g17202.t2	Bf_V2_104	121086540	153605469	144.1
g	Em0008g1200a	scaffold_0007	g5166.t2	Bf_V2_23	113910460	133551280	100.9
g	Em0023g72a	scaffold_0007	g19729.t1	Bf_V2_122	121378781	195540382	295.4
g	Em0429g2a	scaffold_0007	g24660.t2	Bf_V2_149	118352425	68586258	89.7
g	Em0001g1860a	scaffold_0007	g11669.t1	Bf_V2_62	120084305	155562548	595.5
g	Em0015g1090a	scaffold_0007	g25183.t2	Bf_V2_150	123417950	111382612	147.9
g	Em0009g1067a	scaffold_0007	g7088.t1	Bf_V2_32	116337000	44820184	167.2
g	Em0018g428a	scaffold_0007	g7204.t1	Bf_V2_32	112540117	46003643	196.8
g	Em0008g1156a	scaffold_0007	g185.t1	Bf_V2_1	115058571	33593530	186.0
g	Em0015g742a	scaffold_0007	g16988.t2	Bf_V2_104	119925825	151402280	52.8
g	Em0786g1a	scaffold_0007	g33192.t2	Bf_V2_196	121364571	6295647	131.3
g	Em0005g1624a	scaffold_0007	g25095.t1	Bf_V2_150	120082374	110202084	263.8
g	Em0001g1077a	scaffold_0007	g81.t2	Bf_V2_1	123972500	32221587	115.9
g	Em0869g1a	scaffold_0007	g21811.t1	Bf_V2_136	123311323	119742452	206.1
g	Em0021g276a	scaffold_0007	g38945.t1	Bf_V2_243	120893734	190228769	203.8
g	Em0015g1024a	scaffold_0007	g25183.t2	Bf_V2_150	115244288	111382612	131.0
g	Em0001g3168a	scaffold_0007	g8736.t2	Bf_V2_39	121723258	62089190	70.5
g	Em0052g10a	scaffold_0007	g10437.t1	Bf_V2_43	116703274	174923976	60.1
g	Em0012g50a	scaffold_0007	g6072.t1	Bf_V2_27	122670248	181643006	55.5
g	Em0019g839a	scaffold_0007	g5505.t2	Bf_V2_25	115477212	162171625	113.6
g	Em0019g982a	scaffold_0007	g1163.t1	Bf_V2_6	112832029	25317322	178.7
g	Em0001g1546a	scaffold_0007	g11739.t1	Bf_V2_62	121922957	156177269	53.1
g	Em0003g953a	scaffold_0007	g25285.t2	Bf_V2_150	122652418	112463704	79.3
g	Em0022g91a	scaffold_0007	g4327.t1	Bf_V2_21	113476282	16473431	142.5
g	Em0007g1320a	scaffold_0007	g6629.t1	Bf_V2_32	117201059	39581927	218.0
g	Em0023g581a	scaffold_0007	g19631.t1	Bf_V2_122	118860348	194470104	218.4
g	Em0015g210a	scaffold_0007	g20714.t2	Bf_V2_132	117007683	85168327	109.8
g	Em0023g46a	scaffold_0007	g7102.t1	Bf_V2_32	115693168	44938943	170.6
g	Em0009g618a	scaffold_0007	g6909.t1	Bf_V2_32	119950114	43033528	129.8
g	Em0010g1022a	scaffold_0007	g8147.t1	Bf_V2_36	116062367	108533970	76.3
g	Em0018g36a	scaffold_0007	g2664.t1	Bf_V2_14	123308772	115619754	72.8
g	Em0009g482a	scaffold_0007	g7151.t1	Bf_V2_32	114254657	45486911	636.7
g	Em0015g499a	scaffold_0007	g9568.t1	Bf_V2_40	123993027	147925583	121.3
g	Em0022g527a	scaffold_0007	g20727.t2	Bf_V2_132	116703274	85390321	59.3
g	Em0005g1520a	scaffold_0007	g14973.t1	Bf_V2_94	115964890	179576682	184.1
g	Em0015g32a	scaffold_0007	g21901.t2	Bf_V2_136	120016644	120649050	266.5
g	Em0022g225a	scaffold_0001	g4827.t1	Bf_V2_21	32843327	21930185	231.1
g	Em0001g2864a	scaffold_0001	g8630.t2	Bf_V2_39	30543938	61083651	171.8
g	Em0006g227a	scaffold_0001	g33248.t2	Bf_V2_196	7265179	6881397	255.8
g	Em0021g971a	scaffold_0001	g33428.t2	Bf_V2_196	19093578	8822093	407.1
g	Em0033g17a	scaffold_0001	g31880.t1	Bf_V2_187	3904668	53825753	147.5
g	Em0215g3a	scaffold_0001	g999.t2	Bf_V2_6	21906626	23495802	228.4
g	Em0001g2887a	scaffold_0001	g29202.t1	Bf_V2_174	25676003	129254388	55.8
g	Em0002g1179a	scaffold_0001	g33590.t1	Bf_V2_196	3834011	10673952	84.7
g	Em0023g319a	scaffold_0001	g5478.t1	Bf_V2_25	14523655	161871636	205.2
g	Em0018g186a	scaffold_0001	g31785.t2	Bf_V2_187	22440312	52878230	149.8
g	Em0066g19a	scaffold_0001	g15749.t1	Bf_V2_98	8669681	100197293	63.5
g	Em0005g1272a	scaffold_0001	g12577.t1	Bf_V2_65	13649861	84364668	824.7
g	Em0657g4a	scaffold_0001	g546.t2	Bf_V2_1	13962077	38626047	282.7
g	Em0012g708a	scaffold_0001	g24955.t1	Bf_V2_149	26773573	72017850	665.6
g	Em0012g379a	scaffold_0001	g2957.t1	Bf_V2_14	33949607	119038100	60.1
g	Em0016g659a	scaffold_0001	g22081.t1	Bf_V2_136	5794794	122280848	303.9
g	Em0004g1593a	scaffold_0001	g9934.t2	Bf_V2_41	18480077	126136549	219.2
g	Em0019g1136a	scaffold_0001	g39345.t1	Bf_V2_245	21349409	188119066	184.5
g	Em0004g569a	scaffold_0001	g91.t2	Bf_V2_1	28822233	32375894	114.8
g	Em0012g914a	scaffold_0001	g24744.t1	Bf_V2_149	6221524	69603158	1111.7
g	Em0009g693a	scaffold_0001	g6646.t2	Bf_V2_32	31836042	39826165	84.0
g	Em0870g1a	scaffold_0001	g7354.t1	Bf_V2_34	30037557	169421572	57.0
g	Em0001g2648a	scaffold_0001	g27075.t1	Bf_V2_158	23518349	94252399	100.1
g	Em0567g2a	scaffold_0001	g7122.t2	Bf_V2_32	4015010	45172984	93.6
g	Em0016g606a	scaffold_0001	g8972.t1	Bf_V2_39	20409552	64552983	102.4
g	Em0023g497a	scaffold_0001	g12570.t1	Bf_V2_65	16296016	84296683	213.4
g	Em0009g804a	scaffold_0001	g33418.t1	Bf_V2_196	19655677	8734631	226.9
g	Em0019g1052a	scaffold_0001	g1032.t2	Bf_V2_6	33384561	23913065	589.3
g	Em0005g1494a	scaffold_0001	g36476.t1	Bf_V2_220	13629577	184359083	139.4
g	Em0009g192a	scaffold_0001	g14853.t1	Bf_V2_94	19353092	178128661	76.3
g	Em0022g554a	scaffold_0001	g12301.t2	Bf_V2_65	13587783	80533197	336.6
g	Em0001g992a	scaffold_0001	g31456.t1	Bf_V2_187	5294066	49140667	55.1
g	Em0012g916a	scaffold_0001	g24948.t2	Bf_V2_149	5908338	71942469	377.9
g	Em0901g1a	scaffold_0001	g7354.t1	Bf_V2_34	23451568	169421572	93.6
g	Em0008g1165a	scaffold_0001	g187.t1	Bf_V2_1	31307115	33607739	153.3
g	Em0013g501a	scaffold_0001	g9375.t2	Bf_V2_40	20061125	146086431	92.8
g	Em0021g985a	scaffold_0001	g33232.t2	Bf_V2_196	13343365	6695124	604.7
g	Em0007g1329a	scaffold_0001	g22154.t1	Bf_V2_136	12678137	123195388	70.5
g	Em0010g318a	scaffold_0001	g7147.t2	Bf_V2_32	24763925	45429487	75.9
g	Em0002g1642a	scaffold_0001	g267.t2	Bf_V2_1	9471211	34712667	79.0
g	Em0009g852a	scaffold_0001	g5989.t1	Bf_V2_27	14670348	180319170	49.3
g	Em0021g824a	scaffold_0001	g33186.t2	Bf_V2_196	26061899	6244043	419.5
g	Em0013g192a	scaffold_0001	g8014.t1	Bf_V2_36	15701173	106960443	399.8
g	Em0021g944a	scaffold_0001	g16979.t1	Bf_V2_104	18734848	151321371	172.2
g	Em0003g815a	scaffold_0001	g9011.t1	Bf_V2_39	11364250	64965490	307.8
g	Em0013g452a	scaffold_0001	g8148.t1	Bf_V2_36	28589472	108541606	99.8
g	Em0023g180a	scaffold_0001	g11608.t1	Bf_V2_62	19724719	155035898	69.7
g	Em0002g398a	scaffold_0001	g4709.t1	Bf_V2_21	7382009	20777175	73.2
g	Em0009g600a	scaffold_0001	g6939.t2	Bf_V2_32	24419629	43299067	454.1
g	Em0018g997a	scaffold_0001	g2672.t1	Bf_V2_14	15311344	115697630	202.2
g	Em0023g758a	scaffold_0001	g11808.t2	Bf_V2_62	8566053	156742898	50.4
g	Em0012g46a	scaffold_0001	g6072.t1	Bf_V2_27	5444303	181643006	325.1
g	Em0001g3799a	scaffold_0001	g15916.t2	Bf_V2_98	3658826	101426747	78.2
g	Em0015g467a	scaffold_0001	g3379.t2	Bf_V2_18	30505566	166896450	102.1
g	Em0022g420a	scaffold_0001	g4390.t2	Bf_V2_21	268	16959253	567.0
g	Em0022g693a	scaffold_0001	g4402.t1	Bf_V2_21	4876515	17097355	242.7
g	Em0019g674a	scaffold_0001	g2693.t1	Bf_V2_14	4064450	115858563	68.9
g	Em0019g636a	scaffold_0001	g10838.t1	Bf_V2_48	14372315	55721522	171.8
g	Em0018g1140a	scaffold_0001	g10426.t1	Bf_V2_43	19624337	174841687	146.7
g	Em0003g182a	scaffold_0001	g9078.t1	Bf_V2_39	15292877	65577802	245.0
g	Em0002g502a	scaffold_0001	g8927.t2	Bf_V2_39	1999109	64156025	66.6
g	Em0011g949a	scaffold_0001	g29441.t1	Bf_V2_174	16845890	131786681	50.8
g	Em0011g173a	scaffold_0001	g4708.t1	Bf_V2_21	2051587	20775236	64.7
g	Em0005g173a	scaffold_0001	g4548.t1	Bf_V2_21	26901812	18619092	121.3
g	Em0019g1120a	scaffold_0001	g1174.t2	Bf_V2_6	11738791	25404538	81.6
g	Em0011g1027a	scaffold_0001	g4393.t2	Bf_V2_21	13313297	16994980	360.9
g	Em0005g73a	scaffold_0001	g11832.t1	Bf_V2_62	7219018	157008225	245.0
g	Em0020g930a	scaffold_0001	g10760.t1	Bf_V2_48	7119477	54733004	250.8
g	Em0644g2a	scaffold_0001	g26826.t1	Bf_V2_158	16858871	91658018	130.6
g	Em0002g1499a	scaffold_0001	g5408.t3	Bf_V2_23	33016091	136261214	58.9
g	Em0001g1587a	scaffold_0001	g7145.t1	Bf_V2_32	16395741	45406155	201.4
g	Em0008g1259a	scaffold_0001	g109.t1	Bf_V2_1	3109826	32515677	738.8
g	Em0008g412a	scaffold_0001	g540.t1	Bf_V2_1	30868262	38439341	53.5
g	Em0012g583a	scaffold_0001	g2703.t1	Bf_V2_14	19578201	115977713	46.6
g	Em0006g821a	scaffold_0001	g3254.t1	Bf_V2_18	16534561	165560913	67.0
g	Em0021g791a	scaffold_0001	g17042.t1	Bf_V2_104	29923736	152151892	134.4
g	Em0002g270a	scaffold_0001	g4709.t1	Bf_V2_21	14094559	20777175	231.5
g	Em0013g132a	scaffold_0001	g8235.t1	Bf_V2_36	8179832	109667850	293.9
g	Em0016g618a	scaffold_0001	g1814.t1	Bf_V2_9	2331556	196760713	88.6
g	Em0019g956a	scaffold_0001	g7199.t1	Bf_V2_32	34614558	45951977	348.6
g	Em0018g1042a	scaffold_0001	g31437.t2	Bf_V2_187	12473477	48883067	147.9
g	Em0021g24a	scaffold_0001	g32771.t2	Bf_V2_196	10791420	1190447	453.8
g	Em0013g812a	scaffold_0001	g9345.t1	Bf_V2_40	18107620	145767710	149.4
g	Em0028g41a	scaffold_0001	g5686.t2	Bf_V2_25	11062385	163921673	296.2
g	Em0001g1355a	scaffold_0001	g23549.t1	Bf_V2_145	27682709	138788163	48.9
g	Em0105g8a	scaffold_0001	g6118.t1	Bf_V2_27	12067488	182357067	72.0
g	Em0008g1242a	scaffold_0001	g21993.t1	Bf_V2_136	31172178	121379563	89.4
g	Em0018g1194a	scaffold_0001	g31837.t1	Bf_V2_187	14747277	53356105	268.9
g	Em0008g1159a	scaffold_0001	g185.t1	Bf_V2_1	8401754	33593530	127.9
g	Em0020g283a	scaffold_0001	g29495.t1	Bf_V2_174	29392172	132084524	86.7
g	Em0001g2240a	scaffold_0001	g33515.t1	Bf_V2_196	31330871	9855822	97.8
g	Em0017g521a	scaffold_0001	g9295.t1	Bf_V2_39	7095693	67703213	694.1
g	Em0012g482a	scaffold_0001	g24676.t2	Bf_V2_149	24780338	68691027	180.3
g	Em0014g802a	scaffold_0001	g5714.t2	Bf_V2_25	14786668	164197105	142.9
g	Em0013g1126a	scaffold_0001	g13862.t1	Bf_V2_89	10170818	200796989	49.3
g	Em0018g1137a	scaffold_0001	g31601.t1	Bf_V2_187	9963991	50678266	396.0
g	Em0144g2a	scaffold_0001	g5541.t2	Bf_V2_25	12432243	162561202	182.6
g	Em0012g40a	scaffold_0001	g13894.t1	Bf_V2_89	19675181	201237182	291.2
g	Em0679g1a	scaffold_0001	g31733.t2	Bf_V2_187	590975	52322448	509.2
g	Em0013g284a	scaffold_0001	g10760.t1	Bf_V2_48	30478309	54733004	98.2
g	Em0006g647a	scaffold_0001	g4193.t2	Bf_V2_21	2616673	14666478	104.8
g	Em0017g978a	scaffold_0001	g2957.t1	Bf_V2_14	12835999	119038100	47.4
g	Em0017g653a	scaffold_0001	g6121.t2	Bf_V2_27	3926171	182399731	298.1
g	Em0005g313a	scaffold_0001	g9568.t1	Bf_V2_40	7561418	147925583	132.9
g	Em0482g2a	scaffold_0001	g4455.t1	Bf_V2_21	16679438	17661552	134.0
g	Em0015g1209a	scaffold_0001	g24294.t1	Bf_V2_147	31985177	77214478	250.0
g	Em0006g45a	scaffold_0001	g36432.t1	Bf_V2_220	479631	183825388	69.3
g	Em0020g168a	scaffold_0001	g10977.t1	Bf_V2_48	1492975	57373003	51.6
g	Em0001g1002a	scaffold_0001	g39082.t1	Bf_V2_243	28923916	191811036	136.0
g	Em0012g1062a	scaffold_0001	g9375.t2	Bf_V2_40	14265774	146086431	76.3
g	Em0015g172a	scaffold_0001	g5086.t1	Bf_V2_23	14970605	132828114	1069.7
g	Em0011g850a	scaffold_0001	g18095.t2	Bf_V2_113	34105360	141758833	137.9
g	Em0006g1130a	scaffold_0001	g15985.t1	Bf_V2_98	19460912	102137980	111.7
g	Em0106g11a	scaffold_0001	g14875.t1	Bf_V2_94	19014399	178406356	138.7
g	Em0008g620a	scaffold_0001	g325.t1	Bf_V2_1	31912586	35468503	318.2
g	Em0019g908a	scaffold_0001	g4844.t2	Bf_V2_21	25394080	22059615	215.3
g	Em0022g205a	scaffold_0001	g20776.t2	Bf_V2_132	1192135	85998963	177.9
g	Em0008g978a	scaffold_0001	g523.t1	Bf_V2_1	19837531	38183790	433.3
g	Em0016g321a	scaffold_0001	g7346.t1	Bf_V2_34	17908694	169325106	106.7
g	Em0021g499a	scaffold_0001	g17061.t1	Bf_V2_104	34146039	152319149	127.1
g	Em0728g6a	scaffold_0001	g2945.t1	Bf_V2_14	21228178	118897224	285.8
g	Em0005g154a	scaffold_0001	g29517.t1	Bf_V2_174	11149034	132233168	66.2
g	Em0022g874a	scaffold_0001	g8643.t1	Bf_V2_39	22711293	61224343	93.2
g	Em0009g419a	scaffold_0001	g33109.t2	Bf_V2_196	26271616	5406005	456.4
g	Em0019g541a	scaffold_0001	g1468.t1	Bf_V2_6	4025550	29311869	185.7
g	Em0020g549a	scaffold_0001	g29329.t2	Bf_V2_174	6229180	130793188	55.8
g	Em0018g508a	scaffold_0001	g31465.t1	Bf_V2_187	24992747	49249273	105.9
g	Em0013g285a	scaffold_0001	g10760.t1	Bf_V2_48	7701248	54733004	97.4
g	Em0015g796a	scaffold_0001	g4645.t1	Bf_V2_21	26430018	20206149	168.7
g	Em0015g251a	scaffold_0001	g24291.t1	Bf_V2_147	2218487	77178793	162.5
g	Em0005g376a	scaffold_0001	g28341.t1	Bf_V2_167	11292762	95600914	181.8
g	Em0012g994a	scaffold_0001	g13879.t2	Bf_V2_89	24046941	201072442	287.7
g	Em0001g1720a	scaffold_0001	g29236.t1	Bf_V2_174	32273580	129721871	55.1
g	Em0009g1183a	scaffold_0001	g23582.t1	Bf_V2_145	14741624	139133738	60.8
g	Em0057g25a	scaffold_0001	g3311.t2	Bf_V2_18	18319665	166226478	52.8
g	Em0002g257a	scaffold_0001	g14813.t1	Bf_V2_94	5428100	177522427	58.2
g	Em0019g1180a	scaffold_0001	g6833.t3	Bf_V2_32	28901691	42161501	642.9
g	Em0005g1657a	scaffold_0001	g25139.t1	Bf_V2_150	25493532	110664941	138.3
g	Em0013g402a	scaffold_0001	g8227.t2	Bf_V2_36	14889467	109514589	310.5
g	Em0010g709a	scaffold_0001	g26391.t2	Bf_V2_157	22142717	159046585	202.2
g	Em0004g1052a	scaffold_0001	g6962.t2	Bf_V2_32	23851375	43501731	288.5
g	Em0006g871a	scaffold_0001	g23435.t1	Bf_V2_145	28403736	137335073	271.6
g	Em0004g1733a	scaffold_0001	g24765.t2	Bf_V2_149	21863091	69826811	131.3
g	Em0248g4a	scaffold_0001	g3423.t2	Bf_V2_18	7705165	167432849	86.3
g	Em0022g671a	scaffold_0001	g11683.t1	Bf_V2_62	2026473	155727531	55.5
g	Em0012g875a	scaffold_0001	g5767.t1	Bf_V2_25	30909535	164947046	56.2
g	Em0019g533a	scaffold_0001	g3315.t2	Bf_V2_18	29550506	166290502	80.9
g	Em0013g83a	scaffold_0001	g12382.t1	Bf_V2_65	11732426	81740299	371.7
g	Em0021g833a	scaffold_0001	g13873.t1	Bf_V2_89	19446650	201008584	123.2
g	Em0017g211a	scaffold_0001	g39159.t1	Bf_V2_243	27460281	192393939	79.3
g	Em0005g526a	scaffold_0001	g7636.t2	Bf_V2_34	30141058	172562754	60.5
g	Em0728g2a	scaffold_0001	g31437.t2	Bf_V2_187	7987168	48883067	137.1
g	Em0019g281a	scaffold_0001	g11096.t2	Bf_V2_48	3914300	58765882	64.7
g	Em0352g2a	scaffold_0001	g26896.t2	Bf_V2_158	20361921	92519509	50.4
g	Em0060g1a	scaffold_0001	g33103.t1	Bf_V2_196	12199481	5313688	99.4
g	Em0013g1049a	scaffold_0001	g9519.t2	Bf_V2_40	23317437	147357932	162.5
g	Em0017g148a	scaffold_0001	g10876.t1	Bf_V2_48	30001241	56134892	168.3
g	Em0001g1074a	scaffold_0001	g26954.t1	Bf_V2_158	27287345	93134400	148.3
g	Em0016g541a	scaffold_0001	g22017.t1	Bf_V2_136	26216545	121674043	62.8
g	Em0024g54a	scaffold_0001	g1951.t2	Bf_V2_9	33850643	198391888	55.1
g	Em0786g3a	scaffold_0001	g6676.t1	Bf_V2_32	1618871	40197813	151.4
g	Em0011g1029a	scaffold_0001	g33261.t1	Bf_V2_196	437158	7098976	71.6
g	Em0023g357a	scaffold_0001	g6717.t1	Bf_V2_32	1574510	40664050	468.4
g	Em0013g696a	scaffold_0001	g6821.t1	Bf_V2_32	10703058	42049847	363.2
g	Em0007g840a	scaffold_0001	g39145.t1	Bf_V2_243	6470755	192292292	72.8
g	Em0019g547a	scaffold_0001	g26904.t2	Bf_V2_158	91736	92629959	118.6
g	Em0023g863a	scaffold_0001	g23613.t2	Bf_V2_145	19976696	139462746	113.6
g	Em0020g80a	scaffold_0001	g11001.t2	Bf_V2_48	20256389	57650077	103.6
g	Em0001g1427a	scaffold_0001	g8852.t1	Bf_V2_39	5457881	63239057	142.9
g	Em1106g2a	scaffold_0001	g8131.t2	Bf_V2_36	25770139	108290653	137.1
g	Em0015g627a	scaffold_0001	g24356.t2	Bf_V2_147	28887772	77664165	215.7
g	Em0009g138a	scaffold_0001	g7224.t1	Bf_V2_32	29102808	46281421	63.2
g	Em0021g953a	scaffold_0001	g21848.t2	Bf_V2_136	12204619	120183077	74.3
g	Em0016g1019a	scaffold_0001	g7625.t2	Bf_V2_34	5645602	172463435	282.0
g	Em0003g530a	scaffold_0001	g8713.t1	Bf_V2_39	12787454	61911583	59.7
g	Em0001g2763a	scaffold_0001	g7183.t2	Bf_V2_32	27964720	45780230	53.5
g	Em0004g1091a	scaffold_0001	g10296.t1	Bf_V2_43	13800185	173526815	67.8
g	Em0019g949a	scaffold_0001	g26402.t1	Bf_V2_157	23460809	159244959	125.9
g	Em0022g667a	scaffold_0001	g6811.t1	Bf_V2_32	13371212	41935096	170.6
g	Em0017g187a	scaffold_0001	g7156.t1	Bf_V2_32	22125314	45533066	488.0
g	Em0020g1098a	scaffold_0001	g11573.t1	Bf_V2_62	29737260	154622827	309.3
g	Em0012g1079a	scaffold_0001	g24888.t1	Bf_V2_149	25718800	71130405	436.8
g	Em0021g951a	scaffold_0001	g33115.t1	Bf_V2_196	27225903	5473959	112.5
g	Em0141g2a	scaffold_0001	g4666.t1	Bf_V2_21	31887263	20357813	856.3
g	Em0001g1270a	scaffold_0001	g29287.t1	Bf_V2_174	1948470	130352627	476.1
g	Em0020g367a	scaffold_0001	g1442.t1	Bf_V2_6	21429088	29036341	97.1
g	Em0015g804a	scaffold_0001	g19669.t1	Bf_V2_122	32648216	194892671	282.7
g	Em0018g500a	scaffold_0001	g2841.t1	Bf_V2_14	32147741	117710374	192.6
g	Em0056g9a	scaffold_0001	g9568.t1	Bf_V2_40	18860497	147925583	98.6
g	Em0001g1439a	scaffold_0001	g33257.t2	Bf_V2_196	24541961	7019873	217.2
g	Em0005g1543a	scaffold_0001	g214.t1	Bf_V2_1	12062492	33922341	50.4
g	Em0006g1527a	scaffold_0001	g5483.t2	Bf_V2_25	22350802	161916827	76.6
g	Em0238g1a	scaffold_0001	g7566.t2	Bf_V2_34	8974843	171733284	167.2
g	Em0021g916a	scaffold_0001	g96.t1	Bf_V2_1	20594249	32417521	347.4
g	Em0001g806a	scaffold_0001	g24400.t2	Bf_V2_147	24584225	78010815	48.1
g	Em0006g1402a	scaffold_0001	g21049.t1	Bf_V2_132	15319360	89205847	107.8
g	Em0016g979a	scaffold_0001	g7593.t1	Bf_V2_34	2592671	172105708	87.4
g	Em0001g154a	scaffold_0001	g5796.t1	Bf_V2_25	31299854	165308795	249.2
g	Em0009g430a	scaffold_0001	g33109.t2	Bf_V2_196	2869739	5406005	456.4
g	Em0019g1096a	scaffold_0001	g8138.t2	Bf_V2_36	17405762	108405270	60.1
g	Em0015g309a	scaffold_0001	g17045.t2	Bf_V2_104	25321164	152172842	238.4
g	Em0009g694a	scaffold_0001	g7152.t1	Bf_V2_32	10958787	45512622	267.7
g	Em0016g1020a	scaffold_0001	g25328.t1	Bf_V2_150	23692492	113068459	1307.7
g	Em1196g1a	scaffold_0001	g6714.t1	Bf_V2_32	7368062	40643935	79.3
g	Em0009g1034a	scaffold_0001	g7012.t2	Bf_V2_32	30452868	44020404	557.0
g	Em0005g1596a	scaffold_0001	g26664.t2	Bf_V2_158	24798251	89827452	250.4
g	Em0926g1a	scaffold_0001	g1340.t1	Bf_V2_6	33233771	27866348	136.7
g	Em0021g912a	scaffold_0001	g17005.t2	Bf_V2_104	11708465	151598032	319.7
g	Em0014g936a	scaffold_0001	g5701.t1	Bf_V2_25	25980000	164064206	186.0
g	Em0011g279a	scaffold_0001	g26729.t1	Bf_V2_158	34262129	90586673	303.1
g	Em0017g943a	scaffold_0001	g28650.t1	Bf_V2_167	16507227	99107658	116.7
g	Em0023g494a	scaffold_0001	g12570.t1	Bf_V2_65	25828206	84296683	209.1
g	Em0016g1005a	scaffold_0001	g7627.t1	Bf_V2_34	7910881	172489513	295.8
g	Em0014g32a	scaffold_0001	g19631.t1	Bf_V2_122	33834008	194470104	206.1
g	Em0016g911a	scaffold_0001	g4637.t2	Bf_V2_21	24918686	20067428	53.9
g	Em0016g334a	scaffold_0001	g10690.t1	Bf_V2_48	23762045	53903557	197.6
g	Em0022g813a	scaffold_0001	g10464.t2	Bf_V2_43	10429248	175120898	85.1
g	Em0001g555a	scaffold_0001	g19666.t2	Bf_V2_122	11262213	194851784	420.2
g	Em0012g750a	scaffold_0001	g28381.t1	Bf_V2_167	24291654	96161154	65.9
g	Em0001g1028a	scaffold_0001	g29348.t2	Bf_V2_174	4734867	131014057	48.9
g	Em0011g846a	scaffold_0001	g12577.t1	Bf_V2_65	27469338	84364668	926.0
g	Em0010g894a	scaffold_0001	g9743.t1	Bf_V2_41	33539606	123814895	206.1
g	Em0014g501a	scaffold_0001	g2690.t1	Bf_V2_14	15119932	115838068	124.0
g	Em0019g809a	scaffold_0001	g5489.t1	Bf_V2_25	32598137	161955935	50.8
g	Em0016g664a	scaffold_0001	g5103.t1	Bf_V2_23	19664581	133022133	294.7
g	Em0152g6a	scaffold_0001	g31738.t2	Bf_V2_187	16534561	52417672	193.0
g	Em0015g57a	scaffold_0001	g25363.t1	Bf_V2_150	27544509	113368305	134.0
g	Em0015g135a	scaffold_0001	g3290.t1	Bf_V2_18	23497138	165950729	144.8
g	Em0006g954a	scaffold_0001	g23639.t1	Bf_V2_145	127297	139957926	804.3
g	Em0131g6a	scaffold_0001	g432.t2	Bf_V2_1	25284677	36712967	133.7
g	Em0022g144a	scaffold_0001	g4666.t1	Bf_V2_21	4583888	20357813	396.0
g	Em0005g1608a	scaffold_0001	g10360.t1	Bf_V2_43	19336642	174258314	66.6
g	Em0003g1464a	scaffold_0001	g16092.t1	Bf_V2_98	13260168	103190798	63.2
g	Em0008g579a	scaffold_0001	g3489.t1	Bf_V2_18	15014732	168186852	313.2
g	Em0009g762a	scaffold_0001	g18035.t1	Bf_V2_113	11579248	141144847	298.9
g	Em0023g595a	scaffold_0001	g1777.t1	Bf_V2_9	33434123	196030536	189.5
g	Em0023g652a	scaffold_0001	g5316.t1	Bf_V2_23	28372963	135158661	270.0
g	Em0008g368a	scaffold_0001	g5193.t1	Bf_V2_23	32992467	133854723	249.2
g	Em0011g840a	scaffold_0001	g28527.t2	Bf_V2_167	29407261	97887932	339.7
g	Em0019g1158a	scaffold_0001	g29428.t1	Bf_V2_174	22815710	131631972	199.5
g	Em0022g265a	scaffold_0001	g25114.t1	Bf_V2_150	13557324	110448742	176.4
g	Em0022g692a	scaffold_0001	g25391.t1	Bf_V2_150	32032841	113669227	286.2
g	Em0023g167a	scaffold_0001	g11608.t1	Bf_V2_62	5421354	155035898	63.9
g	Em0077g5a	scaffold_0001	g9835.t2	Bf_V2_41	15254865	124865722	45.1
g	Em0005g1376a	scaffold_0001	g10265.t1	Bf_V2_43	3647696	173080785	297.7
g	Em0008g1079a	scaffold_0001	g263.t2	Bf_V2_1	31114720	34670100	662.5
g	Em0019g737a	scaffold_0001	g5495.t2	Bf_V2_25	3189187	162020588	314.7
g	Em0019g1121a	scaffold_0001	g1174.t2	Bf_V2_6	29616215	25404538	97.8
g	Em0021g218a	scaffold_0001	g9989.t2	Bf_V2_41	28434490	127048736	164.1
g	Em0022g440a	scaffold_0001	g25116.t1	Bf_V2_150	13725352	110463438	74.3
g	Em0009g1105a	scaffold_0001	g11113.t1	Bf_V2_48	9997193	58939131	74.3
g	Em0232g2a	scaffold_0001	g24400.t2	Bf_V2_147	18340911	78010815	204.9
g	Em0023g607a	scaffold_0001	g16082.t2	Bf_V2_98	13810652	103131148	83.6
g	Em0001g3244a	scaffold_0001	g10020.t1	Bf_V2_41	22977509	127689736	58.2
g	Em0013g11a	scaffold_0001	g27068.t1	Bf_V2_158	12709779	94201283	206.8
g	Em0018g1141a	scaffold_0001	g9178.t1	Bf_V2_39	22002924	66526208	54.3
g	Em0001g263a	scaffold_0001	g1031.t1	Bf_V2_6	1068969	23904949	575.5
g	Em0023g25a	scaffold_0001	g31479.t1	Bf_V2_187	33513465	49439761	155.2
g	Em0013g1085a	scaffold_0001	g4718.t2	Bf_V2_21	28470209	20862831	93.6
g	Em0036g18a	scaffold_0001	g2801.t1	Bf_V2_14	7327157	117255798	148.7
g	Em0045g41a	scaffold_0001	g36639.t1	Bf_V2_220	34159503	185788607	51.2
g	Em0022g216a	scaffold_0001	g25406.t1	Bf_V2_150	6335305	113888990	179.5
g	Em0015g569a	scaffold_0001	g28457.t2	Bf_V2_167	23844645	96993712	137.1
g	Em0013g447a	scaffold_0001	g19575.t2	Bf_V2_122	13190479	193852121	454.1
g	Em0009g526a	scaffold_0001	g7151.t1	Bf_V2_32	1403124	45486911	726.5
g	Em0006g1034a	scaffold_0001	g12381.t2	Bf_V2_65	30347672	81709743	229.6
g	Em0012g518a	scaffold_0001	g10902.t1	Bf_V2_48	26061899	56526781	243.8
g	Em0021g652a	scaffold_0001	g5412.t2	Bf_V2_23	27998914	136430938	273.5
g	Em0024g59a	scaffold_0001	g28729.t1	Bf_V2_167	11490175	100031459	90.1
g	Em0018g1041a	scaffold_0001	g2826.t1	Bf_V2_14	12822852	117552650	141.4
g	Em0628g1a	scaffold_0001	g1951.t2	Bf_V2_9	17763143	198391888	51.6
g	Em0011g1022a	scaffold_0001	g12577.t2	Bf_V2_65	22183714	84364636	1212.6
g	Em0013g614a	scaffold_0001	g8013.t2	Bf_V2_36	29562860	106952012	510.8
g	Em0013g649a	scaffold_0001	g8891.t1	Bf_V2_39	15590745	63782590	433.7
g	Em0020g1089a	scaffold_0001	g29231.t2	Bf_V2_174	5908338	129665347	242.7
g	Em0003g437a	scaffold_0001	g26451.t2	Bf_V2_157	5366969	159458579	118.6
g	Em0016g615a	scaffold_0001	g8972.t1	Bf_V2_39	9453958	64552983	157.5
g	Em0005g107a	scaffold_0001	g33297.t1	Bf_V2_196	966651	7506713	61.6
g	Em0021g570a	scaffold_0001	g32900.t1	Bf_V2_196	31047039	2482747	939.9
g	Em0020g52a	scaffold_0001	g10950.t2	Bf_V2_48	11918247	57058670	127.9
g	Em0006g990a	scaffold_0001	g9628.t1	Bf_V2_40	8055771	148379307	271.6
g	Em0020g398a	scaffold_0001	g18347.t2	Bf_V2_113	30680210	144449392	45.8
g	Em0018g810a	scaffold_0001	g9262.t1	Bf_V2_39	20529522	67300469	177.2
g	Em0012g746a	scaffold_0001	g6146.t1	Bf_V2_27	17402047	182621389	54.3
g	Em0022g407a	scaffold_0001	g4377.t1	Bf_V2_21	14875101	16821497	144.4
g	Em0018g1191a	scaffold_0001	g31847.t1	Bf_V2_187	28106804	53436343	261.9
g	Em0018g94a	scaffold_0001	g2847.t1	Bf_V2_14	14523655	117787289	149.8
g	Em0007g619a	scaffold_0001	g15972.t1	Bf_V2_98	34407120	102010598	81.6
g	Em0021g122a	scaffold_0001	g31647.t1	Bf_V2_187	18958526	51151104	141.4
g	Em0013g364a	scaffold_0001	g1602.t1	Bf_V2_6	26342926	30855763	156.8
g	Em0019g296a	scaffold_0001	g36394.t2	Bf_V2_220	29050403	183526905	217.6
g	Em0023g45a	scaffold_0001	g7116.t1	Bf_V2_32	6762114	45090639	106.3
g	Em0013g258a	scaffold_0001	g9442.t1	Bf_V2_40	1416794	146659732	454.9
g	Em0020g1022a	scaffold_0001	g11067.t1	Bf_V2_48	22258863	58433665	212.6
g	Em0020g896a	scaffold_0001	g29110.t2	Bf_V2_174	25212681	128285658	84.0
g	Em0015g224a	scaffold_0001	g3577.t2	Bf_V2_18	21717909	169032086	232.3
g	Em0018g53a	scaffold_0001	g10374.t1	Bf_V2_43	27310718	174394453	102.8
g	Em0001g724a	scaffold_0001	g4736.t2	Bf_V2_21	24196953	21016555	146.7
g	Em0014g503a	scaffold_0001	g2690.t1	Bf_V2_14	23966969	115838068	109.8
g	Em0001g3685a	scaffold_0001	g19713.t1	Bf_V2_122	32583608	195324918	128.3
g	Em0022g327a	scaffold_0001	g4673.t2	Bf_V2_21	30550522	20447551	81.6
g	Em0023g682a	scaffold_0001	g20880.t1	Bf_V2_132	1730599	87120893	570.1
g	Em0006g1236a	scaffold_0001	g26725.t1	Bf_V2_158	2701212	90562193	196.1
g	Em0018g804a	scaffold_0001	g31869.t1	Bf_V2_187	26489431	53702240	435.6
g	Em0021g905a	scaffold_0001	g32956.t1	Bf_V2_196	29620560	3203919	79.3
g	Em0018g1149a	scaffold_0001	g26312.t1	Bf_V2_157	31265677	158437929	241.5
g	Em0022g172a	scaffold_0001	g20909.t1	Bf_V2_132	8176050	87461424	369.0
g	Em0015g1008a	scaffold_0001	g3267.t1	Bf_V2_18	32875913	165637187	141.7
g	Em0013g112a	scaffold_0001	g8096.t1	Bf_V2_36	7529806	107826975	427.6
g	Em0929g3a	scaffold_0001	g4404.t2	Bf_V2_21	29671809	17113859	48.1
g	Em0007g1319a	scaffold_0001	g6629.t1	Bf_V2_32	27766716	39581927	210.7
g	Em0023g891a	scaffold_0001	g5967.t2	Bf_V2_27	19602145	180132099	149.1
g	Em0050g14a	scaffold_0001	g4718.t2	Bf_V2_21	7422311	20862831	100.5
g	Em0016g1067a	scaffold_0001	g23651.t1	Bf_V2_145	4500677	140122896	339.3
g	Em0018g1024a	scaffold_0001	g11585.t1	Bf_V2_62	24588892	154699773	210.7
g	Em0006g1536a	scaffold_0001	g6824.t2	Bf_V2_32	27444280	42108348	48.5
g	Em0018g563a	scaffold_0001	g29462.t1	Bf_V2_174	30757034	131884179	248.4
g	Em0020g335a	scaffold_0001	g11152.t1	Bf_V2_48	26621740	59464810	278.9
g	Em0019g1141a	scaffold_0001	g29428.t1	Bf_V2_174	31129707	131631972	199.1
g	Em0016g649a	scaffold_0001	g7566.t2	Bf_V2_34	22988905	171733284	300.8
g	Em0655g6a	scaffold_0001	g4841.t1	Bf_V2_21	23629525	22042489	218.0
g	Em0041g15a	scaffold_0001	g5103.t1	Bf_V2_23	23812868	133022133	254.6
g	Em0002g202a	scaffold_0001	g14813.t1	Bf_V2_94	30057589	177522427	66.2
g	Em0018g791a	scaffold_0001	g31869.t1	Bf_V2_187	22147460	53702240	1419.4
g	Em0001g1249a	scaffold_0001	g10793.t1	Bf_V2_48	29689047	55165229	156.0
g	Em0018g311a	scaffold_0001	g2898.t1	Bf_V2_14	6826851	118285287	340.9
g	Em0014g4a	scaffold_0001	g8991.t2	Bf_V2_39	8457677	64690606	225.3
g	Em0009g256a	scaffold_0001	g7236.t2	Bf_V2_32	9684301	46405372	338.2
g	Em0019g623a	scaffold_0001	g9269.t1	Bf_V2_39	1073138	67384611	118.6
g	Em0018g1151a	scaffold_0001	g2758.t1	Bf_V2_14	32778034	116667053	337.8
g	Em0009g703a	scaffold_0001	g3347.t1	Bf_V2_18	33783947	166615645	53.5
g	Em0023g60a	scaffold_0001	g6724.t2	Bf_V2_32	16677545	40755056	186.0
g	Em0016g996a	scaffold_0001	g33447.t1	Bf_V2_196	25596187	8952912	233.4
g	Em0019g191a	scaffold_0001	g10932.t1	Bf_V2_48	28838923	56849006	101.7
g	Em0016g339a	scaffold_0001	g6945.t2	Bf_V2_32	1242455	43375150	258.5
g	Em0020g1001a	scaffold_0001	g25083.t1	Bf_V2_150	20162599	110048122	392.5
g	Em0018g1085a	scaffold_0001	g31274.t2	Bf_V2_187	18570337	47513763	714.9
g	Em0011g323a	scaffold_0001	g6072.t1	Bf_V2_27	25712059	181643006	194.9
g	Em0015g954a	scaffold_0001	g7214.t2	Bf_V2_32	2351874	46126627	651.4
g	Em0019g546a	scaffold_0001	g31533.t1	Bf_V2_187	20024889	49983491	75.9
g	Em0022g274a	scaffold_0001	g4820.t1	Bf_V2_21	13038514	21833887	61.2
g	Em0018g424a	scaffold_0001	g31733.t2	Bf_V2_187	25978208	52322448	473.8
g	Em0016g918a	scaffold_0001	g7394.t1	Bf_V2_34	29428426	169919952	409.5
g	Em0018g1006a	scaffold_0001	g2712.t2	Bf_V2_14	28370331	116154779	292.0
g	Em0003g1280a	scaffold_0001	g9756.t1	Bf_V2_41	13647079	123946150	68.2
g	Em0003g293a	scaffold_0001	g9220.t1	Bf_V2_39	8099681	66966391	196.4
g	Em0011g182a	scaffold_0001	g4708.t1	Bf_V2_21	18996573	20775236	64.7
g	Em0020g164a	scaffold_0001	g29508.t1	Bf_V2_174	30524113	132173716	317.0
g	Em0192g5a	scaffold_0001	g33238.t1	Bf_V2_196	31204693	6743195	143.3
g	Em0739g2a	scaffold_0001	g33117.t1	Bf_V2_196	7754310	5489099	99.8
g	Em0001g3100a	scaffold_0001	g2703.t1	Bf_V2_14	34322602	115977713	47.0
g	Em0019g875a	scaffold_0001	g5598.t1	Bf_V2_25	4927023	163015535	781.2
g	Em0017g186a	scaffold_0001	g1150.t1	Bf_V2_6	7446211	25173869	521.9
g	Em0019g773a	scaffold_0001	g18365.t2	Bf_V2_113	28282908	144656762	53.9
g	Em0018g686a	scaffold_0001	g2859.t1	Bf_V2_14	32421713	117927785	614.0
g	Em0014g669a	scaffold_0001	g5700.t1	Bf_V2_25	5707192	164048236	86.3
g	Em0014g780a	scaffold_0001	g9098.t1	Bf_V2_39	26843741	65781647	129.0
g	Em0014g35a	scaffold_0001	g19761.t2	Bf_V2_122	1193796	195887126	606.3
g	Em0030g28a	scaffold_0001	g5193.t1	Bf_V2_23	23586767	133854723	53.5
g	Em0019g1130a	scaffold_0001	g1041.t1	Bf_V2_6	17620063	23995629	120.2
g	Em0016g83a	scaffold_0001	g27115.t1	Bf_V2_158	26782139	94636919	117.9
g	Em0008g1021a	scaffold_0001	g388.t1	Bf_V2_1	24261667	36221064	216.1
g	Em0008g93a	scaffold_0001	g5248.t1	Bf_V2_23	17849528	134447799	102.4
g	Em0022g581a	scaffold_0001	g31427.t3	Bf_V2_187	468277	48775292	54.3
g	Em0002g1244a	scaffold_0001	g39022.t1	Bf_V2_243	24565842	191159996	60.5
g	Em0019g87a	scaffold_0001	g1538.t2	Bf_V2_6	10964422	30257507	182.6
g	Em0001g2254a	scaffold_0001	g10015.t1	Bf_V2_41	34150783	127568944	76.6
g	Em0008g671a	scaffold_0001	g20667.t2	Bf_V2_132	23977804	84592713	120.2
g	Em0019g552a	scaffold_0001	g1360.t1	Bf_V2_6	5837745	28058491	80.5
g	Em0022g240a	scaffold_0001	g29428.t1	Bf_V2_174	25106158	131631972	199.1
g	Em0022g162a	scaffold_0001	g3979.t1	Bf_V2_21	17698001	12563689	75.1
g	Em0019g1154a	scaffold_0001	g5191.t2	Bf_V2_23	16698080	133823946	132.5
g	Em0047g2a	scaffold_0001	g11828.t1	Bf_V2_62	8106765	156955363	436.8
g	Em0001g699a	scaffold_0001	g8736.t2	Bf_V2_39	15953976	62089190	293.5
g	Em0021g114a	scaffold_0001	g8775.t1	Bf_V2_39	10840701	62451475	150.6
g	Em0011g221a	scaffold_0001	g18048.t2	Bf_V2_113	7807101	141380929	95.1
g	Em0022g343a	scaffold_0001	g4641.t2	Bf_V2_21	3398780	20150899	171.0
g	Em0010g80a	scaffold_0001	g20737.t1	Bf_V2_132	18163187	85577742	320.1
g	Em0018g377a	scaffold_0001	g31471.t1	Bf_V2_187	18231896	49300549	400.6
g	Em0003g1698a	scaffold_0001	g10464.t2	Bf_V2_43	22154113	175120898	73.9
g	Em0008g877a	scaffold_0001	g24624.t1	Bf_V2_149	18627857	68239430	54.3
g	Em0017g198a	scaffold_0001	g7156.t1	Bf_V2_32	21130341	45533066	49.7
g	Em0009g1143a	scaffold_0001	g7968.t1	Bf_V2_36	4614681	106312105	303.5
g	Em0006g504a	scaffold_0001	g3254.t1	Bf_V2_18	30689238	165560913	353.6
g	Em0022g156a	scaffold_0001	g25082.t1	Bf_V2_150	6590921	110017118	115.5
g	Em0013g166a	scaffold_0001	g8896.t1	Bf_V2_39	25742931	63819523	371.3
g	Em0021g665a	scaffold_0001	g33490.t2	Bf_V2_196	15821568	9667512	166.0
g	Em0022g359a	scaffold_0001	g4686.t2	Bf_V2_21	14424367	20599827	286.6
g	Em0018g1129a	scaffold_0001	g31747.t1	Bf_V2_187	27703224	52496629	77.0
g	Em0005g17a	scaffold_0001	g5775.t2	Bf_V2_25	10754139	165072581	62.8
g	Em0008g700a	scaffold_0002	g325.t1	Bf_V2_1	49318165	35468503	315.5
g	Em0019g706a	scaffold_0002	g928.t2	Bf_V2_6	40314324	22613506	142.1
g	Em0015g211a	scaffold_0002	g33118.t1	Bf_V2_196	45501880	5496821	276.6
g	Em0023g555a	scaffold_0002	g12509.t1	Bf_V2_65	44260891	83455825	307.4
g	Em0022g573a	scaffold_0002	g31508.t1	Bf_V2_187	36084387	49701312	51.2
g	Em0017g474a	scaffold_0002	g11683.t1	Bf_V2_62	44813136	155727531	52.0
g	Em0013g109a	scaffold_0002	g1452.t1	Bf_V2_6	44967984	29164884	74.7
g	Em0015g694a	scaffold_0002	g25386.t2	Bf_V2_150	36875450	113634685	164.9
g	Em0002g1314a	scaffold_0002	g39177.t2	Bf_V2_243	46162761	192612680	52.8
g	Em0019g145a	scaffold_0002	g26826.t1	Bf_V2_158	48993622	91658018	154.1
g	Em0012g70a	scaffold_0002	g28562.t1	Bf_V2_167	47749436	98271654	134.4
g	Em0006g584a	scaffold_0002	g11665.t1	Bf_V2_62	43935177	155526120	389.8
g	Em0021g538a	scaffold_0002	g16949.t1	Bf_V2_104	41226603	150968356	52.0
g	Em0005g1667a	scaffold_0002	g10303.t2	Bf_V2_43	52257627	173592995	162.5
g	Em0007g251a	scaffold_0002	g33433.t1	Bf_V2_196	47739312	8854937	113.2
g	Em0016g578a	scaffold_0002	g3410.t1	Bf_V2_18	43176528	167293427	199.1
g	Em0023g136a	scaffold_0002	g11608.t1	Bf_V2_62	41498433	155035898	72.0
g	Em0007g285a	scaffold_0002	g9085.t1	Bf_V2_39	38272558	65638558	137.1
g	Em0004g28a	scaffold_0002	g2627.t1	Bf_V2_14	39735745	115273718	80.1
g	Em0519g4a	scaffold_0002	g29491.t1	Bf_V2_174	42990917	132062413	84.7
g	Em0001g1107a	scaffold_0002	g81.t2	Bf_V2_1	49871493	32221587	115.9
g	Em0023g22a	scaffold_0002	g12419.t1	Bf_V2_65	37470050	82316642	110.5
g	Em0531g1a	scaffold_0002	g21939.t1	Bf_V2_136	51441782	120909377	137.1
g	Em0017g729a	scaffold_0002	g4718.t2	Bf_V2_21	40311177	20862831	100.1
g	Em0011g282a	scaffold_0002	g8906.t2	Bf_V2_39	35996345	63932051	114.0
g	Em0001g1599a	scaffold_0002	g33373.t1	Bf_V2_196	36590792	8254012	66.6
g	Em1224g1a	scaffold_0002	g26826.t1	Bf_V2_158	47470008	91658018	138.7
g	Em0001g152a	scaffold_0002	g9852.t1	Bf_V2_41	48416689	125086332	168.7
g	Em0019g1045a	scaffold_0002	g11505.t1	Bf_V2_62	42246946	153955169	285.0
g	Em0019g103a	scaffold_0002	g992.t1	Bf_V2_6	37531696	23410730	586.6
g	Em0019g1135a	scaffold_0002	g39361.t1	Bf_V2_245	44116116	188249970	115.9
g	Em0005g1100a	scaffold_0002	g11548.t1	Bf_V2_62	48373950	154334222	96.7
g	Em0021g727a	scaffold_0002	g33425.t2	Bf_V2_196	48281976	8777568	530.0
g	Em0022g348a	scaffold_0002	g4738.t1	Bf_V2_21	35369670	21044760	127.5
g	Em0008g966a	scaffold_0002	g5242.t1	Bf_V2_23	45564003	134300773	426.8
g	Em0804g1a	scaffold_0002	g10263.t2	Bf_V2_43	37411819	173065532	186.8
g	Em0011g150a	scaffold_0002	g18025.t2	Bf_V2_113	42803734	141025686	121.7
g	Em0016g1118a	scaffold_0002	g21939.t1	Bf_V2_136	44862338	120909377	381.3
g	Em0652g3a	scaffold_0002	g39391.t1	Bf_V2_245	44967984	188618133	110.2
g	Em0020g547a	scaffold_0002	g29329.t2	Bf_V2_174	39805286	130793188	152.1
g	Em0001g3377a	scaffold_0002	g11634.t2	Bf_V2_62	49021473	155233580	125.9
g	Em0020g996a	scaffold_0002	g31309.t1	Bf_V2_187	41739640	47977869	510.0
g	Em0002g95a	scaffold_0002	g31814.t1	Bf_V2_187	51733853	53140165	234.6
g	Em0020g272a	scaffold_0002	g10020.t1	Bf_V2_41	49156378	127689736	51.2
g	Em0022g699a	scaffold_0002	g4795.t1	Bf_V2_21	45284124	21614892	79.0
g	Em0017g429a	scaffold_0002	g24608.t2	Bf_V2_149	38751807	67988883	394.0
g	Em0017g177a	scaffold_0002	g24894.t1	Bf_V2_149	37875482	71158240	335.5
g	Em0040g30a	scaffold_0002	g9778.t1	Bf_V2_41	51583272	124233123	108.6
g	Em0024g53a	scaffold_0002	g1957.t1	Bf_V2_9	43071745	198461320	265.4
g	Em0013g884a	scaffold_0002	g8903.t1	Bf_V2_39	48079973	63889522	205.7
g	Em0665g1a	scaffold_0002	g5707.t2	Bf_V2_25	38760261	164116921	58.9
g	Em0011g682a	scaffold_0002	g28723.t1	Bf_V2_167	40115783	99978175	402.9
g	Em0016g421a	scaffold_0002	g26966.t1	Bf_V2_158	48213209	93187634	202.2
g	Em0023g613a	scaffold_0002	g33556.t2	Bf_V2_196	37555856	10317342	48.1
g	Em0019g627a	scaffold_0002	g5482.t2	Bf_V2_25	45489068	161900595	82.4
g	Em0013g955a	scaffold_0002	g10366.t1	Bf_V2_43	44407872	174340020	105.9
g	Em0024g225a	scaffold_0002	g12197.t2	Bf_V2_65	34782454	79363720	145.2
g	Em0029g26a	scaffold_0002	g60.t1	Bf_V2_1	47857995	31892036	49.7
g	Em0023g756a	scaffold_0002	g5760.t1	Bf_V2_25	50037317	164882877	106.3
g	Em0009g162a	scaffold_0002	g7224.t1	Bf_V2_32	49067744	46281421	63.2
g	Em0019g1021a	scaffold_0002	g4826.t2	Bf_V2_21	47318812	21903278	72.0
g	Em0008g404a	scaffold_0002	g52.t2	Bf_V2_1	35188547	31802673	70.1
g	Em0020g998a	scaffold_0002	g29345.t1	Bf_V2_174	44028862	130997679	479.9
g	Em0508g3a	scaffold_0002	g10425.t1	Bf_V2_43	37286473	174831662	765.4
g	Em0002g10a	scaffold_0002	g29510.t1	Bf_V2_174	51287025	132183715	60.1
g	Em0014g446a	scaffold_0002	g8971.t1	Bf_V2_39	47599036	64547870	93.6
g	Em0019g332a	scaffold_0002	g5813.t2	Bf_V2_25	51183130	165473606	56.6
g	Em0013g46a	scaffold_0002	g7911.t2	Bf_V2_36	35348845	105632216	243.0
g	Em0005g289a	scaffold_0002	g10499.t1	Bf_V2_43	36790048	175392321	56.6
g	Em0016g281a	scaffold_0002	g5766.t2	Bf_V2_25	49266255	164932827	266.2
g	Em0020g897a	scaffold_0002	g29110.t2	Bf_V2_174	41797304	128285658	156.4
g	Em0018g1107a	scaffold_0002	g31691.t1	Bf_V2_187	42649663	51773742	529.6
g	Em0019g632a	scaffold_0002	g7651.t1	Bf_V2_34	41282292	172685943	482.6
g	Em0017g509a	scaffold_0002	g2772.t2	Bf_V2_14	51985588	116898264	686.0
g	Em0020g950a	scaffold_0002	g29501.t1	Bf_V2_174	52067678	132138926	305.1
g	Em0008g789a	scaffold_0002	g327.t1	Bf_V2_1	47795590	35520406	166.0
g	Em0009g899a	scaffold_0002	g7078.t1	Bf_V2_32	48298761	44701265	182.2
g	Em0020g944a	scaffold_0002	g10755.t1	Bf_V2_48	46036933	54682809	95.5
g	Em0011g415a	scaffold_0002	g12333.t1	Bf_V2_65	51782906	80987018	179.5
g	Em0013g647a	scaffold_0002	g26487.t1	Bf_V2_157	37264010	159908944	49.7
g	Em0009g158a	scaffold_0002	g11047.t1	Bf_V2_48	37304770	58252403	136.3
g	Em0018g812a	scaffold_0002	g9262.t1	Bf_V2_39	42246946	67300469	161.4
g	Em0002g1413a	scaffold_0002	g27008.t1	Bf_V2_158	46099391	93750351	93.2
g	Em0001g237a	scaffold_0002	g10360.t1	Bf_V2_43	50949070	174258314	127.1
g	Em0002g1561a	scaffold_0002	g18315.t1	Bf_V2_113	37426648	144107970	85.9
g	Em0022g523a	scaffold_0002	g25388.t2	Bf_V2_150	49935010	113650157	60.8
g	Em0003g318a	scaffold_0002	g9210.t1	Bf_V2_39	48555778	66875877	181.0
g	Em0020g317a	scaffold_0002	g33588.t1	Bf_V2_196	42273477	10663647	199.9
g	Em0002g240a	scaffold_0002	g10464.t2	Bf_V2_43	35033707	175120898	66.2
g	Em0006g235a	scaffold_0002	g285.t2	Bf_V2_1	50441295	34974823	180.3
g	Em0008g942a	scaffold_0002	g11898.t1	Bf_V2_62	46552127	157655113	200.7
g	Em0006g588a	scaffold_0002	g2690.t2	Bf_V2_14	38745596	115838062	153.7
g	Em0016g1079a	scaffold_0002	g1033.t1	Bf_V2_6	44937382	23923714	182.6
g	Em0021g920a	scaffold_0002	g33481.t2	Bf_V2_196	47484657	9546910	822.4
g	Em0011g445a	scaffold_0002	g2773.t2	Bf_V2_14	51343445	116909613	48.1
g	Em0006g582a	scaffold_0002	g4666.t1	Bf_V2_21	49085151	20357813	77.0
g	Em0005g1287a	scaffold_0002	g26711.t2	Bf_V2_158	38749283	90370189	324.7
g	Em0008g943a	scaffold_0002	g1933.t2	Bf_V2_9	52506687	198125058	83.2
g	Em0015g179a	scaffold_0002	g3325.t2	Bf_V2_18	47329385	166416442	424.9
g	Em0016g1151a	scaffold_0002	g4519.t2	Bf_V2_21	52746465	18305954	102.1
g	Em0011g499a	scaffold_0002	g18210.t1	Bf_V2_113	48399493	142985412	235.7
g	Em0011g89a	scaffold_0002	g12331.t1	Bf_V2_65	37891635	80968095	113.6
g	Em0019g654a	scaffold_0002	g5468.t1	Bf_V2_25	41429888	161787177	1039.3
g	Em0007g256a	scaffold_0002	g1816.t3	Bf_V2_9	40166095	196769473	181.4
g	Em0012g48a	scaffold_0002	g6072.t1	Bf_V2_27	45392887	181643006	292.4
g	Em0014g600a	scaffold_0002	g9853.t1	Bf_V2_41	49464940	125094705	757.7
g	Em0022g603a	scaffold_0002	g25114.t1	Bf_V2_150	35168809	110448742	159.1
g	Em0021g226a	scaffold_0002	g38934.t1	Bf_V2_243	36824547	190149535	97.1
g	Em0001g823a	scaffold_0002	g4718.t2	Bf_V2_21	47445889	20862831	111.3
g	Em0036g17a	scaffold_0002	g23639.t1	Bf_V2_145	37463152	139957926	385.2
g	Em0010g651a	scaffold_0002	g7109.t1	Bf_V2_32	50154188	45003418	65.9
g	Em0021g796a	scaffold_0002	g8721.t1	Bf_V2_39	44914181	61988592	81.6
g	Em0385g1a	scaffold_0002	g9568.t1	Bf_V2_40	39677397	147925583	129.0
g	Em0896g1a	scaffold_0002	g7354.t1	Bf_V2_34	47008227	169421572	82.0
g	Em0009g327a	scaffold_0002	g6050.t1	Bf_V2_27	42929270	181329711	92.4
g	Em0020g410a	scaffold_0002	g28610.t3	Bf_V2_167	46644627	98742390	48.1
g	Em0015g1217a	scaffold_0002	g24292.t2	Bf_V2_147	50304587	77193308	265.0
g	Em0023g147a	scaffold_0002	g11608.t1	Bf_V2_62	40941312	155035898	78.6
g	Em0018g343a	scaffold_0002	g2731.t1	Bf_V2_14	36447548	116353237	189.1
g	Em0019g842a	scaffold_0002	g5704.t2	Bf_V2_25	40613205	164087284	169.9
g	Em0017g407a	scaffold_0002	g23557.t1	Bf_V2_145	42209324	138874072	143.3
g	Em0009g1104a	scaffold_0002	g11236.t1	Bf_V2_48	48536144	60401583	134.8
g	Em0021g72a	scaffold_0002	g33585.t1	Bf_V2_196	40248045	10637822	448.0
g	Em0018g1045a	scaffold_0002	g2945.t1	Bf_V2_14	40320246	118897224	285.8
g	Em0012g78a	scaffold_0002	g6105.t1	Bf_V2_27	44770970	182151100	77.8
g	Em0020g1015a	scaffold_0002	g23397.t1	Bf_V2_145	40810310	136935221	292.0
g	Em0011g860a	scaffold_0002	g7088.t1	Bf_V2_32	45376815	44820184	352.1
g	Em0012g715a	scaffold_0002	g8927.t2	Bf_V2_39	36198077	64156025	67.8
g	Em0002g1070a	scaffold_0002	g9187.t1	Bf_V2_39	38734258	66603410	94.4
g	Em0022g269a	scaffold_0002	g4835.t1	Bf_V2_21	49748586	21976838	115.5
g	Em0004g1688a	scaffold_0002	g10341.t1	Bf_V2_43	47577489	174082483	55.8
g	Em0008g1220a	scaffold_0002	g17001.t2	Bf_V2_104	36801632	151554269	281.6
g	Em0013g241a	scaffold_0002	g9442.t1	Bf_V2_40	46175148	146659732	169.9
g	Em0013g1131a	scaffold_0002	g6072.t1	Bf_V2_27	49999645	181643006	189.9
g	Em0006g1403a	scaffold_0002	g21049.t1	Bf_V2_132	36267213	89205847	493.4
g	Em0015g60a	scaffold_0002	g3351.t2	Bf_V2_18	48592749	166664816	357.1
g	Em0163g2a	scaffold_0002	g24461.t1	Bf_V2_147	37490028	78678663	296.2
g	Em0016g429a	scaffold_0002	g7635.t2	Bf_V2_34	43323185	172547801	70.9
g	Em0329g2a	scaffold_0002	g19731.t1	Bf_V2_122	52002025	195551425	89.4
g	Em0001g3245a	scaffold_0002	g14827.t1	Bf_V2_94	38745596	177829941	50.1
g	Em0005g662a	scaffold_0002	g5306.t1	Bf_V2_23	39933146	134989254	57.0
g	Em0018g713a	scaffold_0002	g31788.t1	Bf_V2_187	51611992	52908175	502.7
g	Em0002g1228a	scaffold_0002	g9285.t1	Bf_V2_39	50813496	67530428	48.9
g	Em0021g533a	scaffold_0002	g39234.t1	Bf_V2_245	36604033	186551667	115.2
g	Em0008g454a	scaffold_0002	g29397.t2	Bf_V2_174	42431327	131386019	128.3
g	Em0412g1a	scaffold_0002	g7945.t1	Bf_V2_36	42959667	106093334	161.0
g	Em0021g774a	scaffold_0002	g17028.t2	Bf_V2_104	48962657	151851395	81.3
g	Em0005g142a	scaffold_0002	g4548.t1	Bf_V2_21	48995725	18619092	121.3
g	Em0015g317a	scaffold_0002	g946.t1	Bf_V2_6	49546315	22854530	285.8
g	Em0017g206a	scaffold_0002	g8990.t1	Bf_V2_39	41352508	64684863	220.7
g	Em0009g812a	scaffold_0002	g28675.t1	Bf_V2_167	41904639	99361101	124.8
g	Em0024g319a	scaffold_0002	g12197.t2	Bf_V2_65	50197876	79363720	275.8
g	Em0021g272a	scaffold_0002	g10033.t1	Bf_V2_41	51486014	127849907	152.5
g	Em0022g314a	scaffold_0002	g989.t1	Bf_V2_6	48399493	23361905	267.3
g	Em0007g1168a	scaffold_0002	g24398.t1	Bf_V2_147	43904762	78002564	54.3
g	Em0001g212a	scaffold_0002	g19704.t2	Bf_V2_122	49175609	195207125	114.0
g	Em0013g790a	scaffold_0002	g2889.t2	Bf_V2_14	36030235	118202206	193.0
g	Em0023g501a	scaffold_0002	g24214.t2	Bf_V2_147	48235629	76432945	134.8
g	Em0458g3a	scaffold_0002	g10034.t1	Bf_V2_41	43071745	127858106	272.3
g	Em0016g569a	scaffold_0002	g7452.t1	Bf_V2_34	44500524	170651271	148.3
g	Em0004g1196a	scaffold_0002	g20758.t1	Bf_V2_132	52028384	85725871	62.8
g	Em0017g422a	scaffold_0002	g2856.t1	Bf_V2_14	45282128	117903227	145.2
g	Em0016g304a	scaffold_0002	g7529.t2	Bf_V2_34	50179126	171375622	282.3
g	Em0003g37a	scaffold_0002	g8755.t1	Bf_V2_39	49805789	62322432	240.7
g	Em0008g1227a	scaffold_0002	g5090.t2	Bf_V2_23	47881571	132870582	137.5
g	Em0004g62a	scaffold_0002	g9082.t1	Bf_V2_39	46822269	65622231	343.2
g	Em0395g9a	scaffold_0002	g17023.t1	Bf_V2_104	40385822	151818977	212.2
g	Em0005g171a	scaffold_0002	g21912.t2	Bf_V2_136	36730741	120718437	202.2
g	Em0593g2a	scaffold_0002	g15749.t1	Bf_V2_98	38960608	100197293	50.1
g	Em0022g90a	scaffold_0002	g4327.t1	Bf_V2_21	47374522	16473431	142.5
g	Em0004g1358a	scaffold_0002	g1223.t1	Bf_V2_6	46868407	25969922	211.1
g	Em0019g691a	scaffold_0002	g10915.t1	Bf_V2_48	47991269	56683099	122.9
g	Em0019g1035a	scaffold_0002	g16053.t2	Bf_V2_98	37933599	102826230	453.4
g	Em0018g287a	scaffold_0002	g2614.t1	Bf_V2_14	46744770	115048151	74.7
g	Em0021g792a	scaffold_0002	g17042.t1	Bf_V2_104	35290773	152151892	146.4
g	Em0015g145a	scaffold_0002	g3292.t2	Bf_V2_18	47831182	165965712	64.7
g	Em0001g1438a	scaffold_0002	g33257.t2	Bf_V2_196	37970746	7019873	167.2
g	Em0021g743a	scaffold_0002	g33163.t1	Bf_V2_196	41684456	6041976	215.3
g	Em0023g194a	scaffold_0002	g6747.t3	Bf_V2_32	49793828	41020020	107.8
g	Em0009g119a	scaffold_0002	g24257.t1	Bf_V2_147	51702225	76843483	336.7
g	Em0010g697a	scaffold_0002	g24010.t2	Bf_V2_147	38109649	74160905	85.5
g	Em0019g294a	scaffold_0002	g36394.t2	Bf_V2_220	50926715	183526905	217.2
g	Em0020g969a	scaffold_0002	g23656.t1	Bf_V2_145	51287025	140161018	85.5
g	Em0002g250a	scaffold_0002	g4709.t1	Bf_V2_21	36281055	20777175	118.6
g	Em0011g759a	scaffold_0002	g9909.t1	Bf_V2_41	52702361	125766542	132.9
g	Em0015g126a	scaffold_0002	g3410.t1	Bf_V2_18	42413408	167293427	232.3
g	Em0015g112a	scaffold_0002	g1550.t1	Bf_V2_6	43512117	30374540	159.8
g	Em0001g3537a	scaffold_0002	g31800.t1	Bf_V2_187	52612368	53021288	49.3
g	Em0022g665a	scaffold_0002	g4352.t1	Bf_V2_21	49359964	16634319	170.2
g	Em0001g723a	scaffold_0002	g4736.t2	Bf_V2_21	52163053	21016555	224.2
g	Em0016g178a	scaffold_0002	g6191.t1	Bf_V2_27	46526895	183183374	528.1
g	Em0012g552a	scaffold_0002	g26466.t1	Bf_V2_157	45776595	159617966	380.9
g	Em0016g1070a	scaffold_0002	g28415.t2	Bf_V2_167	52191540	96585667	332.0
g	Em0021g355a	scaffold_0002	g342.t1	Bf_V2_1	48612485	35813896	350.1
g	Em0665g2a	scaffold_0002	g5707.t2	Bf_V2_25	35094725	164116921	153.7
g	Em0028g6a	scaffold_0002	g39308.t2	Bf_V2_245	46967243	187610005	677.9
g	Em0008g1249a	scaffold_0002	g31499.t1	Bf_V2_187	38333552	49597709	129.0
g	Em0011g188a	scaffold_0002	g4708.t1	Bf_V2_21	47952408	20775236	64.7
g	Em0020g1009a	scaffold_0002	g11125.t1	Bf_V2_48	37511599	59124392	306.6
g	Em0518g2a	scaffold_0002	g27102.t1	Bf_V2_158	41378843	94454478	132.9
g	Em0021g4a	scaffold_0002	g2690.t2	Bf_V2_14	46700070	115838062	55.8
g	Em0019g895a	scaffold_0003	g5595.t2	Bf_V2_25	64447476	162990477	205.3
g	Em0021g254a	scaffold_0003	g28408.t2	Bf_V2_167	66520420	96434259	94.0
g	Em0008g1262a	scaffold_0003	g31499.t1	Bf_V2_187	57427504	49597709	303.5
g	Em0004g1403a	scaffold_0003	g7959.t1	Bf_V2_36	53831509	106204720	58.9
g	Em0019g607a	scaffold_0003	g26854.t2	Bf_V2_158	67993814	92057097	432.6
g	Em0018g630a	scaffold_0003	g2937.t1	Bf_V2_14	55954321	118763445	298.5
g	Em0018g263a	scaffold_0003	g36432.t1	Bf_V2_220	68450917	183825388	72.0
g	Em0010g372a	scaffold_0003	g7546.t1	Bf_V2_34	56762547	171520619	174.1
g	Em0011g845a	scaffold_0003	g12577.t1	Bf_V2_65	58112718	84364668	129.4
g	Em0017g575a	scaffold_0003	g9049.t1	Bf_V2_39	67397731	65350268	50.8
g	Em0022g969a	scaffold_0003	g26708.t1	Bf_V2_158	69112742	90325576	351.7
g	Em0003g1647a	scaffold_0003	g25095.t1	Bf_V2_150	66984400	110202084	205.7
g	Em0010g711a	scaffold_0003	g5321.t2	Bf_V2_23	68509461	135204724	49.3
g	Em0114g7a	scaffold_0003	g16988.t2	Bf_V2_104	66623066	151402280	52.8
g	Em0005g1501a	scaffold_0003	g4621.t1	Bf_V2_21	69330221	19816079	58.9
g	Em0009g311a	scaffold_0003	g2703.t1	Bf_V2_14	55346914	115977713	107.1
g	Em0002g362a	scaffold_0003	g14813.t1	Bf_V2_94	68719134	177522427	66.2
g	Em0002g219a	scaffold_0003	g6886.t2	Bf_V2_32	57843243	42763697	294.3
g	Em0013g111a	scaffold_0003	g8096.t1	Bf_V2_36	66520420	107826975	454.5
g	Em0629g3a	scaffold_0003	g33515.t1	Bf_V2_196	64652005	9855822	100.1
g	Em0018g107a	scaffold_0003	g31611.t1	Bf_V2_187	65663537	50796901	651.0
g	Em0018g1152a	scaffold_0003	g2758.t1	Bf_V2_14	60456010	116667053	392.1
g	Em0013g170a	scaffold_0003	g9553.t2	Bf_V2_40	68044278	147720314	65.1
g	Em0666g3a	scaffold_0003	g7651.t1	Bf_V2_34	63559737	172685943	297.7
g	Em0015g1023a	scaffold_0003	g25183.t2	Bf_V2_150	56334415	111382612	109.0
g	Em0011g48a	scaffold_0003	g24255.t1	Bf_V2_147	58202561	76818018	55.1
g	Em0009g1033a	scaffold_0003	g7012.t2	Bf_V2_32	67477639	44020404	319.7
g	Em0010g314a	scaffold_0003	g1340.t1	Bf_V2_6	60877863	27866348	108.6
g	Em0021g316a	scaffold_0003	g4743.t2	Bf_V2_21	64757036	21078791	159.8
g	Em0001g1387a	scaffold_0003	g29287.t1	Bf_V2_174	62761408	130352627	325.9
g	Em0001g3565a	scaffold_0003	g19653.t1	Bf_V2_122	68792837	194700503	163.3
g	Em0013g706a	scaffold_0003	g8171.t1	Bf_V2_36	58534757	108973253	86.3
g	Em0001g2534a	scaffold_0003	g1047.t1	Bf_V2_6	66903872	24195445	198.4
g	Em0006g876a	scaffold_0003	g8181.t2	Bf_V2_36	68418797	109169099	99.0
g	Em0005g139a	scaffold_0003	g24829.t1	Bf_V2_149	55799381	70518427	203.0
g	Em0022g275a	scaffold_0003	g5387.t2	Bf_V2_23	60251474	135985811	411.8
g	Em0006g942a	scaffold_0003	g19758.t3	Bf_V2_122	54575511	195852457	179.5
g	Em0022g934a	scaffold_0003	g242.t1	Bf_V2_1	66874976	34422083	248.8
g	Em0006g1237a	scaffold_0003	g7082.t2	Bf_V2_32	61704200	44749209	222.2
g	Em0015g599a	scaffold_0003	g3549.t1	Bf_V2_18	55603711	168808401	241.5
g	Em0017g781a	scaffold_0003	g33299.t3	Bf_V2_196	67929601	7543290	48.1
g	Em0013g280a	scaffold_0003	g7968.t1	Bf_V2_36	57504287	106312105	387.1
g	Em0007g304a	scaffold_0003	g9085.t1	Bf_V2_39	56029309	65638558	140.6
g	Em0017g29a	scaffold_0003	g1980.t1	Bf_V2_9	53382333	198757038	79.7
g	Em0004g998a	scaffold_0003	g9982.t1	Bf_V2_41	57421524	126956255	70.1
g	Em0018g1178a	scaffold_0003	g31847.t1	Bf_V2_187	53124987	53436343	260.8
g	Em0996g2a	scaffold_0003	g8076.t1	Bf_V2_36	68637349	107507997	113.6
g	Em0023g794a	scaffold_0003	g31289.t1	Bf_V2_187	53852766	47713038	157.9
g	Em0019g699a	scaffold_0003	g7088.t1	Bf_V2_32	69105328	44820184	135.2
g	Em0013g854a	scaffold_0003	g9371.t2	Bf_V2_40	57255332	146060699	213.4
g	Em0001g468a	scaffold_0003	g17035.t1	Bf_V2_104	65753668	152069557	330.1
g	Em0018g619a	scaffold_0003	g2937.t1	Bf_V2_14	65847939	118763445	298.9
g	Em0010g284a	scaffold_0003	g1340.t1	Bf_V2_6	65735456	27866348	164.9
g	Em0016g256a	scaffold_0003	g8039.t1	Bf_V2_36	60013025	107206021	75.9
g	Em0013g145a	scaffold_0003	g8890.t1	Bf_V2_39	62247591	63768854	292.4
g	Em0017g893a	scaffold_0003	g9568.t1	Bf_V2_40	66075760	147925583	95.9
g	Em0022g517a	scaffold_0003	g4833.t1	Bf_V2_21	57888299	21965181	370.5
g	Em0001g66a	scaffold_0003	g1452.t1	Bf_V2_6	53377709	29164884	61.2
g	Em0179g6a	scaffold_0003	g7116.t1	Bf_V2_32	62506729	45090639	63.5
g	Em0016g186a	scaffold_0003	g9470.t1	Bf_V2_40	67096669	146868900	247.7
g	Em0020g1087a	scaffold_0003	g23557.t1	Bf_V2_145	55924395	138874072	210.3
g	Em0013g733a	scaffold_0003	g29099.t1	Bf_V2_174	68058864	128105174	171.8
g	Em0007g1589a	scaffold_0003	g2810.t1	Bf_V2_14	58292078	117367527	81.6
g	Em0003g189a	scaffold_0003	g9208.t1	Bf_V2_39	58723312	66841825	120.2
g	Em0005g1213a	scaffold_0003	g21936.t1	Bf_V2_136	57916633	120887678	1110.5
g	Em0023g538a	scaffold_0003	g11608.t1	Bf_V2_62	57267082	155035898	142.5
g	Em0020g582a	scaffold_0003	g12334.t2	Bf_V2_65	61743596	80998968	174.9
g	Em0001g1009a	scaffold_0003	g39079.t1	Bf_V2_243	62726538	191775397	156.4
g	Em0005g176a	scaffold_0003	g5787.t1	Bf_V2_25	61526906	165196537	336.3
g	Em0012g1070a	scaffold_0003	g3565.t2	Bf_V2_18	64820643	168932435	590.5
g	Em0021g71a	scaffold_0003	g33623.t2	Bf_V2_196	68551827	10997928	446.4
g	Em0003g1844a	scaffold_0003	g11712.t1	Bf_V2_62	69193564	155999594	412.1
g	Em0018g411a	scaffold_0003	g2691.t2	Bf_V2_14	69002156	115851310	144.4
g	Em0019g703a	scaffold_0003	g1320.t1	Bf_V2_6	52967246	27578837	217.6
g	Em0014g42a	scaffold_0003	g12382.t2	Bf_V2_65	65430172	81740299	103.6
g	Em0019g707a	scaffold_0003	g1141.t1	Bf_V2_6	55484001	25099525	338.2
g	Em0003g593a	scaffold_0003	g31302.t2	Bf_V2_187	55023444	47904911	56.2
g	Em0022g293a	scaffold_0003	g4409.t1	Bf_V2_21	61284801	17152555	444.9
g	Em0004g156a	scaffold_0003	g33650.t2	Bf_V2_196	59154099	11343983	599.7
g	Em0006g984a	scaffold_0003	g39325.t1	Bf_V2_245	58317467	187838572	341.3
g	Em0001g3560a	scaffold_0003	g7907.t1	Bf_V2_36	56074441	105601503	206.5
g	Em0021g962a	scaffold_0003	g17159.t1	Bf_V2_104	60478487	153183719	58.5
g	Em0003g327a	scaffold_0003	g36373.t1	Bf_V2_220	54860040	183382421	55.1
g	Em0020g119a	scaffold_0003	g10776.t2	Bf_V2_48	55872904	54960061	371.3
g	Em0001g3730a	scaffold_0003	g217.t2	Bf_V2_1	69194394	33963010	897.9
g	Em0023g927a	scaffold_0003	g28290.t1	Bf_V2_167	53024049	95149751	58.5
g	Em0008g1184a	scaffold_0003	g5235.t1	Bf_V2_23	53351477	134214491	243.4
g	Em0023g141a	scaffold_0003	g6878.t2	Bf_V2_32	65706777	42695770	532.7
g	Em0001g2891a	scaffold_0003	g29202.t1	Bf_V2_174	54305339	129254388	82.8
g	Em0021g38a	scaffold_0003	g33095.t1	Bf_V2_196	52928474	5204009	439.1
g	Em0022g744a	scaffold_0003	g4114.t1	Bf_V2_21	54620460	13854468	92.0
g	Em0022g129a	scaffold_0003	g39254.t2	Bf_V2_245	63359334	186881636	100.5
g	Em0015g822a	scaffold_0003	g29287.t1	Bf_V2_174	69350014	130352627	146.7
g	Em0019g160a	scaffold_0003	g1192.t1	Bf_V2_6	55193595	25631909	244.2
g	Em0007g962a	scaffold_0003	g1921.t1	Bf_V2_9	54409293	197932911	116.7
g	Em0013g430a	scaffold_0003	g8824.t1	Bf_V2_39	67299634	62933771	143.7
g	Em0016g284a	scaffold_0003	g7538.t2	Bf_V2_34	67877013	171451671	138.7
g	Em0013g323a	scaffold_0003	g8194.t1	Bf_V2_36	58264100	109241098	385.2
g	Em0019g1029a	scaffold_0003	g26789.t2	Bf_V2_158	68569926	91335869	159.5
g	Em0324g6a	scaffold_0003	g9357.t2	Bf_V2_40	64697332	145902264	94.7
g	Em0001g1763a	scaffold_0003	g27017.t1	Bf_V2_158	64358080	93800184	233.4
g	Em0015g363a	scaffold_0003	g3471.t1	Bf_V2_18	69497543	167911959	110.5
g	Em0246g5a	scaffold_0003	g4227.t2	Bf_V2_21	66874976	15013830	120.6
g	Em0018g1173a	scaffold_0003	g2850.t1	Bf_V2_14	64701713	117835288	389.4
g	Em0011g419a	scaffold_0003	g25166.t1	Bf_V2_150	65874014	111235734	115.9
g	Em0460g6a	scaffold_0003	g4841.t1	Bf_V2_21	66511412	22042489	304.3
g	Em0015g1302a	scaffold_0003	g9567.t1	Bf_V2_40	62349253	147913370	185.3
g	Em0007g1582a	scaffold_0003	g2810.t1	Bf_V2_14	59281763	117367527	83.2
g	Em0015g109a	scaffold_0003	g3585.t3	Bf_V2_18	58126118	169175162	307.8
g	Em0013g279a	scaffold_0003	g8255.t1	Bf_V2_36	53412755	109905270	487.3
g	Em0005g601a	scaffold_0003	g5775.t2	Bf_V2_25	56840905	165072581	58.2
g	Em0019g481a	scaffold_0003	g11683.t1	Bf_V2_62	63589033	155727531	50.4
g	Em0077g7a	scaffold_0003	g1814.t1	Bf_V2_9	65983716	196760713	94.4
g	Em0021g614a	scaffold_0003	g2718.t1	Bf_V2_14	62810692	116201677	439.5
g	Em0018g1143a	scaffold_0003	g20901.t1	Bf_V2_132	65536942	87347272	82.8
g	Em0001g1135a	scaffold_0003	g1213.t2	Bf_V2_6	58565582	25822322	63.5
g	Em0015g632a	scaffold_0003	g3553.t2	Bf_V2_18	68482477	168851094	219.9
g	Em0018g793a	scaffold_0003	g31869.t1	Bf_V2_187	57633723	53702240	2110.9
g	Em0017g485a	scaffold_0003	g11024.t1	Bf_V2_48	57547819	57985748	116.7
g	Em0810g2a	scaffold_0003	g9567.t1	Bf_V2_40	64634719	147913370	197.6
g	Em0019g591a	scaffold_0003	g9740.t1	Bf_V2_41	59421763	123775729	55.1
g	Em0021g979a	scaffold_0003	g33144.t1	Bf_V2_196	53039524	5844498	959.5
g	Em0003g346a	scaffold_0003	g9100.t1	Bf_V2_39	66445916	65793262	57.0
g	Em0018g1118a	scaffold_0003	g2963.t1	Bf_V2_14	62553991	119133370	271.9
g	Em0008g705a	scaffold_0003	g33355.t1	Bf_V2_196	66323742	8043289	52.4
g	Em0006g883a	scaffold_0003	g6887.t1	Bf_V2_32	56398511	42775403	146.0
g	Em0019g82a	scaffold_0003	g1408.t1	Bf_V2_6	54850157	28641011	96.7
g	Em0023g424a	scaffold_0003	g4390.t2	Bf_V2_21	53643172	16959253	422.2
g	Em0022g86a	scaffold_0003	g20960.t1	Bf_V2_132	53825304	88044684	369.8
g	Em0003g1454a	scaffold_0003	g26281.t2	Bf_V2_157	60336501	158192367	81.6
g	Em0015g142a	scaffold_0003	g3288.t1	Bf_V2_18	63091794	165926106	181.8
g	Em0022g398a	scaffold_0003	g7910.t1	Bf_V2_36	60131593	105626942	52.4
g	Em0018g901a	scaffold_0003	g20805.t1	Bf_V2_132	68359489	86397374	48.5
g	Em0008g95a	scaffold_0003	g214.t1	Bf_V2_1	65654824	33922341	96.3
g	Em0021g99a	scaffold_0003	g33326.t1	Bf_V2_196	54885393	7774558	372.8
g	Em0563g6a	scaffold_0003	g3311.t3	Bf_V2_18	65492734	166207165	110.5
g	Em0013g59a	scaffold_0003	g7911.t1	Bf_V2_36	55646450	105632216	174.1
g	Em0019g120a	scaffold_0003	g5733.t1	Bf_V2_25	66898060	164432490	94.4
g	Em0003g248a	scaffold_0003	g36541.t1	Bf_V2_220	53595768	184911045	72.0
g	Em0003g1226a	scaffold_0003	g26396.t1	Bf_V2_157	57387973	159098449	421.0
g	Em0009g701a	scaffold_0003	g2917.t1	Bf_V2_14	58637764	118533174	56.2
g	Em0011g471a	scaffold_0003	g24400.t2	Bf_V2_147	60833803	78010815	158.7
g	Em0018g1108a	scaffold_0003	g31269.t2	Bf_V2_187	67559435	47438518	193.4
g	Em0848g1a	scaffold_0003	g5412.t1	Bf_V2_23	54042975	136430938	279.3
g	Em0015g321a	scaffold_0003	g1033.t1	Bf_V2_6	53109066	23923714	172.2
g	Em0013g326a	scaffold_0003	g8194.t1	Bf_V2_36	55416646	109241098	258.8
g	Em0017g98a	scaffold_0003	g33539.t1	Bf_V2_196	63498986	10088203	494.6
g	Em0019g566a	scaffold_0003	g5649.t2	Bf_V2_25	68859573	163593868	129.4
g	Em0006g1513a	scaffold_0003	g16949.t1	Bf_V2_104	57267082	150968356	50.8
g	Em0077g9a	scaffold_0003	g4455.t1	Bf_V2_21	57780382	17661552	292.0
g	Em0002g1361a	scaffold_0003	g31456.t1	Bf_V2_187	55156810	49140667	53.9
g	Em0007g683a	scaffold_0003	g12192.t2	Bf_V2_65	69128952	79333218	94.4
g	Em0022g195a	scaffold_0003	g33343.t2	Bf_V2_196	59865702	7940984	465.7
g	Em0020g55a	scaffold_0003	g10958.t1	Bf_V2_48	60061026	57105305	151.0
g	Em0001g3379a	scaffold_0003	g24039.t1	Bf_V2_147	68732165	74384793	195.3
g	Em0021g563a	scaffold_0003	g32884.t1	Bf_V2_196	60966049	2344801	311.6
g	Em0014g355a	scaffold_0003	g24968.t1	Bf_V2_149	58352484	72172658	213.0
g	Em0144g13a	scaffold_0003	g5551.t1	Bf_V2_25	67171980	162650752	135.6
g	Em0013g136a	scaffold_0003	g7950.t2	Bf_V2_36	66410056	106126345	582.8
g	Em0024g36a	scaffold_0003	g19599.t2	Bf_V2_122	60084001	194041008	54.7
g	Em0081g10a	scaffold_0003	g2826.t1	Bf_V2_14	54837431	117552650	240.4
g	Em0028g28a	scaffold_0003	g26913.t2	Bf_V2_158	53024049	92713285	157.9
g	Em0008g1106a	scaffold_0003	g374.t1	Bf_V2_1	55981546	36133224	162.2
g	Em0015g631a	scaffold_0003	g28690.t1	Bf_V2_167	53070600	99621956	58.2
g	Em0003g1338a	scaffold_0003	g1454.t1	Bf_V2_6	60237235	29181957	68.2
g	Em0022g241a	scaffold_0003	g6756.t2	Bf_V2_32	56519457	41132340	232.3
g	Em0016g445a	scaffold_0003	g7024.t2	Bf_V2_32	68349808	44169023	52.0
g	Em0009g90a	scaffold_0003	g4333.t2	Bf_V2_21	55205004	16514516	136.0
g	Em0018g1160a	scaffold_0003	g2778.t1	Bf_V2_14	65291281	116963075	357.8
g	Em0006g1151a	scaffold_0003	g4828.t1	Bf_V2_21	69006136	21935680	163.7
g	Em0015g1161a	scaffold_0003	g3360.t2	Bf_V2_18	54803155	166720462	65.5
g	Em0002g1835a	scaffold_0003	g9187.t1	Bf_V2_39	64652005	66603410	113.2
g	Em0008g815a	scaffold_0003	g33339.t2	Bf_V2_196	58138010	7890498	62.8
g	Em0011g153a	scaffold_0003	g18180.t1	Bf_V2_113	55083306	142572552	294.3
g	Em0020g1082a	scaffold_0003	g11060.t2	Bf_V2_48	65944108	58377200	172.9
g	Em0007g495a	scaffold_0003	g32642.t2	Bf_V2_196	65459802	435904	52.0
g	Em0004g659a	scaffold_0003	g16951.t1	Bf_V2_104	63762191	151000375	208.8
g	Em0017g793a	scaffold_0003	g33139.t2	Bf_V2_196	53039524	5809372	293.5
g	Em0018g222a	scaffold_0003	g4209.t2	Bf_V2_21	63525751	14861807	50.8
g	Em0001g3449a	scaffold_0003	g27073.t1	Bf_V2_158	66356607	94230283	248.4
g	Em0018g158a	scaffold_0003	g25265.t1	Bf_V2_150	66489060	112267395	294.3
g	Em0016g289a	scaffold_0003	g16053.t2	Bf_V2_98	55092491	102826230	242.7
g	Em0016g307a	scaffold_0003	g7346.t1	Bf_V2_34	66687689	169325106	227.2
g	Em0018g788a	scaffold_0003	g10825.t2	Bf_V2_48	56366748	55581681	114.8
g	Em0004g788a	scaffold_0003	g18336.t1	Bf_V2_113	56731004	144312219	94.0
g	Em0023g746a	scaffold_0003	g24210.t1	Bf_V2_147	62427639	76332410	159.8
g	Em0021g544a	scaffold_0003	g16867.t2	Bf_V2_104	56016230	150344880	139.4
g	Em0230g1a	scaffold_0003	g7357.t1	Bf_V2_34	54349073	169514033	96.3
g	Em0018g3a	scaffold_0003	g9179.t1	Bf_V2_39	67325543	66548370	53.9
g	Em0005g165a	scaffold_0003	g4548.t1	Bf_V2_21	52958196	18619092	121.3
g	Em0005g1649a	scaffold_0003	g23660.t1	Bf_V2_145	62446990	140237424	316.6
g	Em0006g1039a	scaffold_0003	g33425.t2	Bf_V2_196	60272988	8777568	46.2
g	Em0020g755a	scaffold_0003	g29104.t1	Bf_V2_174	57554320	128233239	251.9
g	Em0015g793a	scaffold_0003	g4645.t1	Bf_V2_21	61069589	20206149	168.7
g	Em0013g270a	scaffold_0003	g3254.t1	Bf_V2_18	58164498	165560913	111.3
g	Em0024g336a	scaffold_0003	g12197.t1	Bf_V2_65	63041426	79365011	236.9
g	Em0005g41a	scaffold_0003	g5711.t1	Bf_V2_25	68217994	164169571	336.7
g	Em0001g826a	scaffold_0003	g8972.t1	Bf_V2_39	57273659	64552983	90.1
g	Em0009g288a	scaffold_0003	g28552.t1	Bf_V2_167	67508435	98214657	48.1
g	Em0010g746a	scaffold_0003	g4338.t1	Bf_V2_21	67171980	16564875	48.1
g	Em0006g1505a	scaffold_0003	g16949.t1	Bf_V2_104	58108006	150968356	50.8
g	Em0011g217a	scaffold_0003	g18154.t1	Bf_V2_113	66573497	142310439	226.5
g	Em0004g1369a	scaffold_0003	g7359.t1	Bf_V2_34	59453335	169531081	247.7
g	Em0021g882a	scaffold_0003	g32857.t1	Bf_V2_196	66352359	2049312	357.8
g	Em0011g195a	scaffold_0003	g31705.t2	Bf_V2_187	56704200	51941890	236.1
g	Em0004g805a	scaffold_0003	g15749.t1	Bf_V2_98	55307093	100197293	45.4
g	Em0015g1049a	scaffold_0003	g3569.t2	Bf_V2_18	66984400	168963709	1135.2
g	Em0019g812a	scaffold_0003	g5461.t2	Bf_V2_25	59994948	161739238	191.8
g	Em0010g466a	scaffold_0003	g3325.t2	Bf_V2_18	59391553	166416442	355.5
g	Em0003g342a	scaffold_0003	g36541.t1	Bf_V2_220	62506729	184911045	127.9
g	Em0003g298a	scaffold_0003	g9220.t1	Bf_V2_39	53565549	66966391	104.8
g	Em0019g1162a	scaffold_0003	g39362.t1	Bf_V2_245	59769075	188268151	246.5
g	Em0003g457a	scaffold_0003	g26451.t1	Bf_V2_157	59148650	159458989	583.6
g	Em0003g1582a	scaffold_0003	g28550.t1	Bf_V2_167	69432946	98196016	155.2
g	Em0021g689a	scaffold_0003	g32845.t1	Bf_V2_196	65164933	1923040	74.7
g	Em0132g8a	scaffold_0003	g15767.t1	Bf_V2_98	65920445	100344788	53.1
g	Em0008g1039a	scaffold_0008	g10476.t1	Bf_V2_43	126767276	175167951	58.9
g	Em0016g225a	scaffold_0008	g6701.t1	Bf_V2_32	131282190	40490004	276.6
g	Em0266g2a	scaffold_0008	g36476.t1	Bf_V2_220	133831775	184359083	166.8
g	Em0660g5a	scaffold_0008	g12382.t2	Bf_V2_65	124415463	81740299	363.6
g	Em0001g1106a	scaffold_0008	g11661.t1	Bf_V2_62	129966550	155486807	147.5
g	Em0380g1a	scaffold_0008	g33297.t1	Bf_V2_196	124853716	7506713	92.0
g	Em0016g620a	scaffold_0008	g4455.t1	Bf_V2_21	135003945	17661552	293.5
g	Em0202g15a	scaffold_0008	g10888.t1	Bf_V2_48	132082046	56338213	117.5
g	Em0021g341a	scaffold_0008	g10034.t1	Bf_V2_41	125254371	127858106	425.6
g	Em0014g313a	scaffold_0008	g12382.t2	Bf_V2_65	125540083	81740299	443.4
g	Em0008g1143a	scaffold_0008	g185.t1	Bf_V2_1	131491933	33593530	169.1
g	Em0002g79a	scaffold_0008	g31814.t1	Bf_V2_187	130691850	53140165	231.1
g	Em0003g173a	scaffold_0008	g9078.t1	Bf_V2_39	130179531	65577802	119.8
g	Em0022g153a	scaffold_0008	g25128.t2	Bf_V2_150	126458872	110567150	338.2
g	Em0022g518a	scaffold_0008	g12414.t1	Bf_V2_65	130309768	82234339	159.8
g	Em0008g424a	scaffold_0008	g5775.t2	Bf_V2_25	134792157	165072581	59.7
g	Em0021g914a	scaffold_0008	g33309.t1	Bf_V2_196	128848881	7628790	421.0
g	Em0020g75a	scaffold_0008	g26294.t2	Bf_V2_157	134838345	158266393	73.2
g	Em0020g610a	scaffold_0008	g18041.t1	Bf_V2_113	133424143	141256265	352.4
g	Em0021g957a	scaffold_0008	g32906.t2	Bf_V2_196	134189374	2538864	267.7
g	Em0019g329a	scaffold_0008	g1554.t1	Bf_V2_6	130752509	30417165	323.6
g	Em0010g449a	scaffold_0008	g3325.t2	Bf_V2_18	126806212	166416442	364.0
g	Em0013g845a	scaffold_0008	g6714.t1	Bf_V2_32	130409374	40643935	87.4
g	Em0022g428a	scaffold_0008	g29428.t1	Bf_V2_174	130269078	131631972	199.1
g	Em0013g19a	scaffold_0008	g27068.t1	Bf_V2_158	130360842	94201283	206.8
g	Em0115g15a	scaffold_0008	g31425.t1	Bf_V2_187	130524553	48741718	217.2
g	Em0448g2a	scaffold_0008	g1024.t1	Bf_V2_6	127097901	23865652	147.5
g	Em0009g1029a	scaffold_0008	g6712.t2	Bf_V2_32	128205712	40627144	107.8
g	Em0009g789a	scaffold_0008	g7253.t2	Bf_V2_32	129860091	46608292	112.8
g	Em0023g225a	scaffold_0008	g3266.t1	Bf_V2_18	134626332	165629348	183.3
g	Em0001g3443a	scaffold_0008	g2693.t1	Bf_V2_14	127788893	115858563	68.6
g	Em0010g297a	scaffold_0008	g26635.t2	Bf_V2_157	129461569	161545034	169.1
g	Em0022g207a	scaffold_0008	g20791.t1	Bf_V2_132	133698320	86204601	270.8
g	Em0021g569a	scaffold_0008	g32992.t2	Bf_V2_196	124758169	3715703	681.0
g	Em0419g8a	scaffold_0008	g31422.t1	Bf_V2_187	125613719	48704826	141.7
g	Em0022g127a	scaffold_0008	g25399.t1	Bf_V2_150	132571663	113812531	379.4
g	Em0005g136a	scaffold_0008	g3929.t1	Bf_V2_21	128479948	12200881	106.3
g	Em0020g919a	scaffold_0008	g26282.t1	Bf_V2_157	127050107	158202158	420.1
g	Em0002g42a	scaffold_0008	g28507.t1	Bf_V2_167	133839631	97577991	159.5
g	Em0014g387a	scaffold_0008	g10263.t2	Bf_V2_43	124609462	173065532	185.3
g	Em0019g86a	scaffold_0008	g1538.t2	Bf_V2_6	124843353	30257507	84.7
g	Em0006g895a	scaffold_0008	g5478.t1	Bf_V2_25	132818877	161871636	148.7
g	Em0004g1597a	scaffold_0008	g9568.t1	Bf_V2_40	125856193	147925583	74.3
g	Em0022g248a	scaffold_0008	g4519.t2	Bf_V2_21	129782769	18305954	50.8
g	Em0001g2655a	scaffold_0008	g27075.t2	Bf_V2_158	126739385	94252399	337.8
g	Em0053g17a	scaffold_0008	g20776.t2	Bf_V2_132	129832818	85998963	47.8
g	Em0018g31a	scaffold_0008	g9912.t2	Bf_V2_41	126686275	125798630	52.0
g	Em0017g587a	scaffold_0008	g8959.t2	Bf_V2_39	133108550	64432634	62.0
g	Em0001g3202a	scaffold_0008	g26946.t1	Bf_V2_158	125635901	93079266	78.2
g	Em0022g511a	scaffold_0008	g25404.t2	Bf_V2_150	125650941	113864832	198.7
g	Em0013g114a	scaffold_0008	g9526.t1	Bf_V2_40	135156365	147512753	75.5
g	Em0015g447a	scaffold_0008	g3582.t1	Bf_V2_18	131417661	169104458	84.3
g	Em0021g911a	scaffold_0008	g6811.t1	Bf_V2_32	135226353	41935096	103.2
g	Em0001g1798a	scaffold_0008	g11669.t1	Bf_V2_62	124928593	155562548	102.4
g	Em0001g3441a	scaffold_0008	g8630.t2	Bf_V2_39	126162359	61083651	173.7
g	Em0015g668a	scaffold_0008	g4645.t1	Bf_V2_21	125613719	20206149	136.0
g	Em0035g25a	scaffold_0008	g7959.t1	Bf_V2_36	125604984	106204720	76.3
g	Em0026g50a	scaffold_0008	g20786.t1	Bf_V2_132	133719784	86120820	516.2
g	Em0015g1016a	scaffold_0008	g9987.t2	Bf_V2_41	132013821	127024709	176.0
g	Em0001g1869a	scaffold_0008	g11669.t1	Bf_V2_62	131195854	155562548	332.0
g	Em0395g5a	scaffold_0008	g17071.t1	Bf_V2_104	128393127	152475178	164.5
g	Em0024g245a	scaffold_0008	g9568.t1	Bf_V2_40	126875915	147925583	91.3
[truncated: 1,956 more rows]
