# Supplementary material for: Tracing animal genomic evolution with the chromosomal-level assembly of the freshwater sponge Ephydatia muelleri
Source: Nat Commun. 2020 Jul 27;11:3676. doi: 10.1038/s41467-020-17397-w (PMC7385117; doi:10.1038/s41467-020-17397-w)
Supplement: Supplementary file 8 — Supplementary Data 4 [file 41467_2020_17397_MOESM8_ESM.zip › Supplementary_Data_4_Synteny_analyses_plots_scripts/emu_vs_animals_raw_data/prots_vs_Triad1_scaffold2D_random.tab]

s1	scaffold_0001	1	34737626	0.107673	34737626	0.107673	-
s1	scaffold_0002	2	18036862	0.055907	52774488	0.163581	-
s1	scaffold_0003	3	16756708	0.051939	69531196	0.215520	-
s1	scaffold_0004	4	14242454	0.044146	83773650	0.259666	-
s1	scaffold_0005	5	14008563	0.043421	97782213	0.303087	-
s1	scaffold_0006	6	13980526	0.043334	111762739	0.346421	-
s1	scaffold_0007	7	12614931	0.039101	124377670	0.385523	-
s1	scaffold_0008	8	11012714	0.034135	135390384	0.419658	-
s1	scaffold_0009	9	10784955	0.033429	146175339	0.453087	-
s1	scaffold_0010	10	9915261	0.030733	156090600	0.483821	-
s1	scaffold_0011	11	9883643	0.030635	165974243	0.514456	-
s1	scaffold_0012	12	9758457	0.030247	175732700	0.544704	-
s1	scaffold_0013	13	8891648	0.027561	184624348	0.572264	-
s1	scaffold_0014	14	8794683	0.027260	193419031	0.599524	-
s1	scaffold_0015	15	8607055	0.026679	202026086	0.626203	-
s1	scaffold_0016	16	8588065	0.026620	210614151	0.652823	-
s1	scaffold_0017	17	8481849	0.026290	219096000	0.679113	-
s1	scaffold_0018	18	8298555	0.025722	227394555	0.704835	-
s1	scaffold_0019	19	8000469	0.024798	235395024	0.729634	-
s1	scaffold_0020	20	7973121	0.024714	243368145	0.754347	-
s1	scaffold_0021	21	7819413	0.024237	251187558	0.778585	-
s1	scaffold_0022	22	7592457	0.023534	258780015	0.802118	-
s1	scaffold_0023	23	6309599	0.019557	265089614	0.821676	-
s1	scaffold_0024	24	4976343	0.015425	270065957	0.837100	-
s1	scaffold_0025	25	1223551	0.003793	271289508	0.840893	-
s1	scaffold_0026	26	650570	0.002017	271940078	0.842909	-
s1	scaffold_0027	27	602316	0.001867	272542394	0.844776	-
s1	scaffold_0028	28	575373	0.001783	273117767	0.846560	-
s1	scaffold_0029	29	566734	0.001757	273684501	0.848316	-
s1	scaffold_0030	30	506525	0.001570	274191026	0.849887	-
s1	scaffold_0031	31	430008	0.001333	274621034	0.851219	-
s1	scaffold_0032	32	429205	0.001330	275050239	0.852550	-
s1	scaffold_0033	33	422694	0.001310	275472933	0.853860	-
s1	scaffold_0034	34	416018	0.001289	275888951	0.855149	-
s1	scaffold_0035	35	373449	0.001158	276262400	0.856307	-
s1	scaffold_0036	36	373358	0.001157	276635758	0.857464	-
s1	scaffold_0037	37	367806	0.001140	277003564	0.858604	-
s1	scaffold_0038	38	331391	0.001027	277334955	0.859631	-
s1	scaffold_0039	39	329609	0.001022	277664564	0.860653	-
s1	scaffold_0040	40	317476	0.000984	277982040	0.861637	-
s1	scaffold_0041	41	315232	0.000977	278297272	0.862614	-
s1	scaffold_0042	42	302254	0.000937	278599526	0.863551	-
s1	scaffold_0043	43	296435	0.000919	278895961	0.864470	-
s1	scaffold_0044	44	282686	0.000876	279178647	0.865346	-
s1	scaffold_0045	45	274350	0.000850	279452997	0.866197	-
s1	scaffold_0046	46	271530	0.000842	279724527	0.867038	-
s1	scaffold_0047	47	264477	0.000820	279989004	0.867858	-
s1	scaffold_0048	48	263819	0.000818	280252823	0.868676	-
s1	scaffold_0049	49	236984	0.000735	280489807	0.869410	-
s1	scaffold_0050	50	227287	0.000705	280717094	0.870115	-
s1	scaffold_0051	51	208083	0.000645	280925177	0.870760	-
s1	scaffold_0052	52	207197	0.000642	281132374	0.871402	-
s1	scaffold_0053	53	205481	0.000637	281337855	0.872039	-
s1	scaffold_0054	54	202857	0.000629	281540712	0.872668	-
s1	scaffold_0055	55	202502	0.000628	281743214	0.873295	-
s1	scaffold_0056	56	200934	0.000623	281944148	0.873918	-
s1	scaffold_0057	57	197419	0.000612	282141567	0.874530	-
s1	scaffold_0058	58	196740	0.000610	282338307	0.875140	-
s1	scaffold_0059	59	189648	0.000588	282527955	0.875728	-
s1	scaffold_0060	60	189481	0.000587	282717436	0.876315	-
s1	scaffold_0061	61	186161	0.000577	282903597	0.876892	-
s1	scaffold_0062	62	176848	0.000548	283080445	0.877440	-
s1	scaffold_0063	63	176577	0.000547	283257022	0.877988	-
s1	scaffold_0064	64	176185	0.000546	283433207	0.878534	-
s1	scaffold_0065	65	174171	0.000540	283607378	0.879074	-
s1	scaffold_0066	66	171524	0.000532	283778902	0.879605	-
s1	scaffold_0067	67	171067	0.000530	283949969	0.880135	-
s1	scaffold_0068	68	163836	0.000508	284113805	0.880643	-
s1	scaffold_0069	69	159499	0.000494	284273304	0.881138	-
s1	scaffold_0070	70	159342	0.000494	284432646	0.881632	-
s1	scaffold_0071	71	154750	0.000480	284587396	0.882111	-
s1	scaffold_0072	72	152809	0.000474	284740205	0.882585	-
s1	scaffold_0073	73	151953	0.000471	284892158	0.883056	-
s1	scaffold_0074	74	148190	0.000459	285040348	0.883515	-
s1	scaffold_0075	75	144120	0.000447	285184468	0.883962	-
s1	scaffold_0076	76	143694	0.000445	285328162	0.884407	-
s1	scaffold_0077	77	143684	0.000445	285471846	0.884853	-
s1	scaffold_0078	78	141423	0.000438	285613269	0.885291	-
s1	scaffold_0079	79	139408	0.000432	285752677	0.885723	-
s1	scaffold_0080	80	139377	0.000432	285892054	0.886155	-
s1	scaffold_0081	81	137391	0.000426	286029445	0.886581	-
s1	scaffold_0082	82	135136	0.000419	286164581	0.887000	-
s1	scaffold_0083	83	135060	0.000419	286299641	0.887419	-
s1	scaffold_0084	84	133632	0.000414	286433273	0.887833	-
s1	scaffold_0085	85	130122	0.000403	286563395	0.888236	-
s1	scaffold_0086	86	128997	0.000400	286692392	0.888636	-
s1	scaffold_0087	87	126473	0.000392	286818865	0.889028	-
s1	scaffold_0088	88	125524	0.000389	286944389	0.889417	-
s1	scaffold_0089	89	124927	0.000387	287069316	0.889804	-
s1	scaffold_0090	90	123959	0.000384	287193275	0.890188	-
s1	scaffold_0091	91	122596	0.000380	287315871	0.890568	-
s1	scaffold_0092	92	122468	0.000380	287438339	0.890948	-
s1	scaffold_0093	93	120091	0.000372	287558430	0.891320	-
s1	scaffold_0094	94	117366	0.000364	287675796	0.891684	-
s1	scaffold_0095	95	116455	0.000361	287792251	0.892045	-
s1	scaffold_0096	96	115272	0.000357	287907523	0.892402	-
s1	scaffold_0097	97	114998	0.000356	288022521	0.892759	-
s1	scaffold_0098	98	114967	0.000356	288137488	0.893115	-
s1	scaffold_0099	99	114048	0.000354	288251536	0.893469	-
s1	scaffold_0100	100	111511	0.000346	288363047	0.893814	-
s1	scaffold_0101	101	111305	0.000345	288474352	0.894159	-
s1	scaffold_0102	102	111157	0.000345	288585509	0.894504	-
s1	scaffold_0103	103	109620	0.000340	288695129	0.894844	-
s1	scaffold_0104	104	108126	0.000335	288803255	0.895179	-
s1	scaffold_0105	105	107064	0.000332	288910319	0.895511	-
s1	scaffold_0106	106	107062	0.000332	289017381	0.895842	-
s1	scaffold_0107	107	106508	0.000330	289123889	0.896173	-
s1	scaffold_0108	108	105029	0.000326	289228918	0.896498	-
s1	scaffold_0109	109	103621	0.000321	289332539	0.896819	-
s1	scaffold_0110	110	102305	0.000317	289434844	0.897136	-
s1	scaffold_0111	111	102171	0.000317	289537015	0.897453	-
s1	scaffold_0112	112	101406	0.000314	289638421	0.897767	-
s1	scaffold_0113	113	100610	0.000312	289739031	0.898079	-
s1	scaffold_0114	114	100035	0.000310	289839066	0.898389	-
s1	scaffold_0115	115	99647	0.000309	289938713	0.898698	-
s1	scaffold_0116	116	99210	0.000308	290037923	0.899006	-
s1	scaffold_0117	117	98870	0.000306	290136793	0.899312	-
s1	scaffold_0118	118	98442	0.000305	290235235	0.899617	-
s1	scaffold_0119	119	96536	0.000299	290331771	0.899917	-
s1	scaffold_0120	120	96291	0.000298	290428062	0.900215	-
s1	scaffold_0121	121	96282	0.000298	290524344	0.900514	-
s1	scaffold_0122	122	94788	0.000294	290619132	0.900807	-
s1	scaffold_0123	123	94750	0.000294	290713882	0.901101	-
s1	scaffold_0124	124	94691	0.000294	290808573	0.901395	-
s1	scaffold_0125	125	94413	0.000293	290902986	0.901687	-
s1	scaffold_0126	126	93549	0.000290	290996535	0.901977	-
s1	scaffold_0127	127	93004	0.000288	291089539	0.902265	-
s1	scaffold_0128	128	91982	0.000285	291181521	0.902550	-
s1	scaffold_0129	129	91250	0.000283	291272771	0.902833	-
s1	scaffold_0130	130	89436	0.000277	291362207	0.903111	-
s1	scaffold_0131	131	89368	0.000277	291451575	0.903388	-
s1	scaffold_0132	132	89250	0.000277	291540825	0.903664	-
s1	scaffold_0133	133	88841	0.000275	291629666	0.903940	-
s1	scaffold_0134	134	88621	0.000275	291718287	0.904214	-
s1	scaffold_0135	135	87460	0.000271	291805747	0.904485	-
s1	scaffold_0136	136	87007	0.000270	291892754	0.904755	-
s1	scaffold_0137	137	86015	0.000267	291978769	0.905022	-
s1	scaffold_0138	138	85513	0.000265	292064282	0.905287	-
s1	scaffold_0139	139	83108	0.000258	292147390	0.905544	-
s1	scaffold_0140	140	82398	0.000255	292229788	0.905800	-
s1	scaffold_0141	141	81465	0.000253	292311253	0.906052	-
s1	scaffold_0142	142	81184	0.000252	292392437	0.906304	-
s1	scaffold_0143	143	80521	0.000250	292472958	0.906553	-
s1	scaffold_0144	144	80140	0.000248	292553098	0.906802	-
s1	scaffold_0145	145	79863	0.000248	292632961	0.907049	-
s1	scaffold_0146	146	78301	0.000243	292711262	0.907292	-
s1	scaffold_0147	147	78106	0.000242	292789368	0.907534	-
s1	scaffold_0148	148	78052	0.000242	292867420	0.907776	-
s1	scaffold_0149	149	77931	0.000242	292945351	0.908018	-
s1	scaffold_0150	150	76042	0.000236	293021393	0.908253	-
s1	scaffold_0151	151	75703	0.000235	293097096	0.908488	-
s1	scaffold_0152	152	75627	0.000234	293172723	0.908722	-
s1	scaffold_0153	153	75479	0.000234	293248202	0.908956	-
s1	scaffold_0154	154	75116	0.000233	293323318	0.909189	-
s1	scaffold_0155	155	74099	0.000230	293397417	0.909419	-
s1	scaffold_0156	156	73669	0.000228	293471086	0.909647	-
s1	scaffold_0157	157	73662	0.000228	293544748	0.909876	-
s1	scaffold_0158	158	73104	0.000227	293617852	0.910102	-
s1	scaffold_0159	159	72439	0.000225	293690291	0.910327	-
s1	scaffold_0160	160	71901	0.000223	293762192	0.910550	-
s1	scaffold_0161	161	71014	0.000220	293833206	0.910770	-
s1	scaffold_0162	162	70521	0.000219	293903727	0.910988	-
s1	scaffold_0163	163	69523	0.000215	293973250	0.911204	-
s1	scaffold_0164	164	69002	0.000214	294042252	0.911418	-
s1	scaffold_0165	165	68846	0.000213	294111098	0.911631	-
s1	scaffold_0166	166	68417	0.000212	294179515	0.911843	-
s1	scaffold_0167	167	68066	0.000211	294247581	0.912054	-
s1	scaffold_0168	168	67496	0.000209	294315077	0.912263	-
s1	scaffold_0169	169	67412	0.000209	294382489	0.912472	-
s1	scaffold_0170	170	67343	0.000209	294449832	0.912681	-
s1	scaffold_0171	171	67153	0.000208	294516985	0.912889	-
s1	scaffold_0172	172	67089	0.000208	294584074	0.913097	-
s1	scaffold_0173	173	66476	0.000206	294650550	0.913303	-
s1	scaffold_0174	174	66319	0.000206	294716869	0.913509	-
s1	scaffold_0175	175	66257	0.000205	294783126	0.913714	-
s1	scaffold_0176	176	65430	0.000203	294848556	0.913917	-
s1	scaffold_0177	177	65120	0.000202	294913676	0.914119	-
s1	scaffold_0178	178	65102	0.000202	294978778	0.914321	-
s1	scaffold_0179	179	64847	0.000201	295043625	0.914522	-
s1	scaffold_0180	180	64668	0.000200	295108293	0.914722	-
s1	scaffold_0181	181	64061	0.000199	295172354	0.914921	-
s1	scaffold_0182	182	63980	0.000198	295236334	0.915119	-
s1	scaffold_0183	183	63799	0.000198	295300133	0.915317	-
s1	scaffold_0184	184	63465	0.000197	295363598	0.915513	-
s1	scaffold_0185	185	62908	0.000195	295426506	0.915708	-
s1	scaffold_0186	186	62616	0.000194	295489122	0.915902	-
s1	scaffold_0187	187	61965	0.000192	295551087	0.916094	-
s1	scaffold_0188	188	61332	0.000190	295612419	0.916285	-
s1	scaffold_0189	189	61305	0.000190	295673724	0.916475	-
s1	scaffold_0190	190	61010	0.000189	295734734	0.916664	-
s1	scaffold_0191	191	60792	0.000188	295795526	0.916852	-
s1	scaffold_0192	192	60658	0.000188	295856184	0.917040	-
s1	scaffold_0193	193	60610	0.000188	295916794	0.917228	-
s1	scaffold_0194	194	60244	0.000187	295977038	0.917415	-
s1	scaffold_0195	195	60147	0.000186	296037185	0.917601	-
s1	scaffold_0196	196	60037	0.000186	296097222	0.917787	-
s1	scaffold_0197	197	59229	0.000184	296156451	0.917971	-
s1	scaffold_0198	198	59018	0.000183	296215469	0.918154	-
s1	scaffold_0199	199	59011	0.000183	296274480	0.918337	-
s1	scaffold_0200	200	58746	0.000182	296333226	0.918519	-
s1	scaffold_0201	201	58615	0.000182	296391841	0.918700	-
s1	scaffold_0202	202	58452	0.000181	296450293	0.918882	-
s1	scaffold_0203	203	58368	0.000181	296508661	0.919063	-
s1	scaffold_0204	204	58187	0.000180	296566848	0.919243	-
s1	scaffold_0205	205	58020	0.000180	296624868	0.919423	-
s1	scaffold_0206	206	57734	0.000179	296682602	0.919602	-
s1	scaffold_0207	207	57669	0.000179	296740271	0.919780	-
s1	scaffold_0208	208	57564	0.000178	296797835	0.919959	-
s1	scaffold_0209	209	57525	0.000178	296855360	0.920137	-
s1	scaffold_0210	210	57269	0.000178	296912629	0.920315	-
s1	scaffold_0211	211	56880	0.000176	296969509	0.920491	-
s1	scaffold_0212	212	56817	0.000176	297026326	0.920667	-
s1	scaffold_0213	213	56496	0.000175	297082822	0.920842	-
s1	scaffold_0214	214	56390	0.000175	297139212	0.921017	-
s1	scaffold_0215	215	56358	0.000175	297195570	0.921192	-
s1	scaffold_0216	216	56266	0.000174	297251836	0.921366	-
s1	scaffold_0217	217	56203	0.000174	297308039	0.921540	-
s1	scaffold_0218	218	55700	0.000173	297363739	0.921713	-
s1	scaffold_0219	219	55689	0.000173	297419428	0.921886	-
s1	scaffold_0220	220	55600	0.000172	297475028	0.922058	-
s1	scaffold_0221	221	55209	0.000171	297530237	0.922229	-
s1	scaffold_0222	222	55201	0.000171	297585438	0.922400	-
s1	scaffold_0223	223	54874	0.000170	297640312	0.922570	-
s1	scaffold_0224	224	54534	0.000169	297694846	0.922739	-
s1	scaffold_0225	225	54453	0.000169	297749299	0.922908	-
s1	scaffold_0226	226	54402	0.000169	297803701	0.923077	-
s1	scaffold_0227	227	54370	0.000169	297858071	0.923245	-
s1	scaffold_0228	228	54170	0.000168	297912241	0.923413	-
s1	scaffold_0229	229	53865	0.000167	297966106	0.923580	-
s1	scaffold_0230	230	53825	0.000167	298019931	0.923747	-
s1	scaffold_0231	231	53790	0.000167	298073721	0.923914	-
s1	scaffold_0232	232	53546	0.000166	298127267	0.924080	-
s1	scaffold_0233	233	53313	0.000165	298180580	0.924245	-
s1	scaffold_0234	234	53127	0.000165	298233707	0.924410	-
s1	scaffold_0235	235	53037	0.000164	298286744	0.924574	-
s1	scaffold_0236	236	52587	0.000163	298339331	0.924737	-
s1	scaffold_0237	237	52314	0.000162	298391645	0.924899	-
s1	scaffold_0238	238	52111	0.000162	298443756	0.925061	-
s1	scaffold_0239	239	51995	0.000161	298495751	0.925222	-
s1	scaffold_0240	240	51705	0.000160	298547456	0.925382	-
s1	scaffold_0241	241	51509	0.000160	298598965	0.925542	-
s1	scaffold_0242	242	51394	0.000159	298650359	0.925701	-
s1	scaffold_0243	243	51319	0.000159	298701678	0.925860	-
s1	scaffold_0244	244	51211	0.000159	298752889	0.926019	-
s1	scaffold_0245	245	51121	0.000158	298804010	0.926177	-
s1	scaffold_0246	246	50973	0.000158	298854983	0.926335	-
s1	scaffold_0247	247	50705	0.000157	298905688	0.926492	-
s1	scaffold_0248	248	50528	0.000157	298956216	0.926649	-
s1	scaffold_0249	249	50488	0.000156	299006704	0.926806	-
s1	scaffold_0250	250	50407	0.000156	299057111	0.926962	-
s1	scaffold_0251	251	50157	0.000155	299107268	0.927117	-
s1	scaffold_0252	252	50061	0.000155	299157329	0.927272	-
s1	scaffold_0253	253	49731	0.000154	299207060	0.927427	-
s1	scaffold_0254	254	49484	0.000153	299256544	0.927580	-
s1	scaffold_0255	255	49468	0.000153	299306012	0.927733	-
s1	scaffold_0256	256	49465	0.000153	299355477	0.927887	-
s1	scaffold_0257	257	49318	0.000153	299404795	0.928039	-
s1	scaffold_0258	258	49227	0.000153	299454022	0.928192	-
s1	scaffold_0259	259	48953	0.000152	299502975	0.928344	-
s1	scaffold_0260	260	48870	0.000151	299551845	0.928495	-
s1	scaffold_0261	261	48844	0.000151	299600689	0.928647	-
s1	scaffold_0262	262	48810	0.000151	299649499	0.928798	-
s1	scaffold_0263	263	48724	0.000151	299698223	0.928949	-
s1	scaffold_0264	264	48703	0.000151	299746926	0.929100	-
s1	scaffold_0265	265	48602	0.000151	299795528	0.929251	-
s1	scaffold_0266	266	48600	0.000151	299844128	0.929401	-
s1	scaffold_0267	267	48581	0.000151	299892709	0.929552	-
s1	scaffold_0268	268	48292	0.000150	299941001	0.929702	-
s1	scaffold_0269	269	47974	0.000149	299988975	0.929850	-
s1	scaffold_0270	270	47698	0.000148	300036673	0.929998	-
s2	scaffold_1	1	13260704	0.125560	13260704	0.125560	-
s2	scaffold_2	2	9739543	0.092219	23000247	0.217779	-
s2	scaffold_3	3	9661127	0.091477	32661374	0.309256	-
s2	scaffold_5	4	8573113	0.081175	41234487	0.390431	-
s2	scaffold_4	5	8164392	0.077305	49398879	0.467736	-
s2	scaffold_6	6	5978658	0.056609	55377537	0.524346	-
s2	scaffold_7	7	5881857	0.055693	61259394	0.580038	-
s2	scaffold_8	8	3367111	0.031882	64626505	0.611920	-
s2	scaffold_9	9	3210713	0.030401	67837218	0.642321	-
s2	scaffold_10	10	2472865	0.023414	70310083	0.665736	-
s2	scaffold_11	11	2399976	0.022724	72710059	0.688460	-
s2	scaffold_12	12	1942820	0.018396	74652879	0.706856	-
s2	scaffold_13	13	1917717	0.018158	76570596	0.725014	-
s2	scaffold_14	14	1898518	0.017976	78469114	0.742990	-
s2	scaffold_16	15	1633787	0.015470	80102901	0.758459	-
s2	scaffold_15	16	1607406	0.015220	81710307	0.773679	-
s2	scaffold_19	17	1364312	0.012918	83074619	0.786597	-
s2	scaffold_17	18	1326318	0.012558	84400937	0.799156	-
s2	scaffold_18	19	1229666	0.011643	85630603	0.810799	-
s2	scaffold_21	20	1206161	0.011421	86836764	0.822219	-
s2	scaffold_23	21	1100893	0.010424	87937657	0.832643	-
s2	scaffold_22	22	981283	0.009291	88918940	0.841935	-
s2	scaffold_24	23	894902	0.008473	89813842	0.850408	-
s2	scaffold_27	24	800279	0.007577	90614121	0.857986	-
s2	scaffold_25	25	752879	0.007129	91367000	0.865114	-
s2	scaffold_26	26	660745	0.006256	92027745	0.871371	-
s2	scaffold_28	27	644808	0.006105	92672553	0.877476	-
s2	scaffold_33	28	553957	0.005245	93226510	0.882721	-
s2	scaffold_30	29	547488	0.005184	93773998	0.887905	-
s2	scaffold_31	30	537486	0.005089	94311484	0.892994	-
s2	scaffold_32	31	536744	0.005082	94848228	0.898077	-
s2	scaffold_34	32	466470	0.004417	95314698	0.902493	-
s2	scaffold_35	33	450750	0.004268	95765448	0.906761	-
s2	scaffold_36	34	449862	0.004260	96215310	0.911021	-
s2	scaffold_37	35	417558	0.003954	96632868	0.914974	-
s2	scaffold_38	36	410677	0.003889	97043545	0.918863	-
s2	scaffold_39	37	359731	0.003406	97403276	0.922269	-
s2	scaffold_40	38	314745	0.002980	97718021	0.925249	-
s2	scaffold_42	39	284262	0.002692	98002283	0.927941	-
s2	scaffold_41	40	272140	0.002577	98274423	0.930518	-
s2	scaffold_44	41	174907	0.001656	98449330	0.932174	-
s2	scaffold_43	42	172352	0.001632	98621682	0.933806	-
s2	scaffold_45	43	142950	0.001354	98764632	0.935159	-
s2	scaffold_46	44	96624	0.000915	98861256	0.936074	-
s2	scaffold_47	45	92527	0.000876	98953783	0.936950	-
s2	scaffold_56	46	74430	0.000705	99028213	0.937655	-
s2	scaffold_51	47	73657	0.000697	99101870	0.938352	-
s2	scaffold_48	48	62394	0.000591	99164264	0.938943	-
s2	scaffold_50	49	51388	0.000487	99215652	0.939430	-
s2	scaffold_49	50	51001	0.000483	99266653	0.939913	-
s2	scaffold_53	51	48634	0.000460	99315287	0.940373	-
s2	scaffold_82	52	48417	0.000458	99363704	0.940832	-
s2	scaffold_81	53	47061	0.000446	99410765	0.941277	-
s2	scaffold_54	54	45087	0.000427	99455852	0.941704	-
s2	scaffold_52	55	45063	0.000427	99500915	0.942131	-
s2	scaffold_55	56	42663	0.000404	99543578	0.942535	-
s2	scaffold_90	57	41417	0.000392	99584995	0.942927	-
s2	scaffold_109	58	41346	0.000391	99626341	0.943318	-
s2	scaffold_79	59	40902	0.000387	99667243	0.943706	-
s2	scaffold_59	60	40570	0.000384	99707813	0.944090	-
s2	scaffold_58	61	40442	0.000383	99748255	0.944473	-
s2	scaffold_106	62	39756	0.000376	99788011	0.944849	-
s2	scaffold_60	63	39563	0.000375	99827574	0.945224	-
s2	scaffold_158	64	39424	0.000373	99866998	0.945597	-
s2	scaffold_105	65	39154	0.000371	99906152	0.945968	-
s2	scaffold_57	66	38745	0.000367	99944897	0.946335	-
s2	scaffold_62	67	37731	0.000357	99982628	0.946692	-
s2	scaffold_64	68	37068	0.000351	100019696	0.947043	-
g	Em0017g636a	scaffold_0270	g8045.t2	scaffold_9	300020241	67612821	267.4
g	Em0003g290a	scaffold_0211	g13.t1	scaffold_1	296917879	140953	374.0
g	Em0011g119a	scaffold_0211	g6760.t2	scaffold_7	296949816	56441978	545.0
g	Em0001g2064a	scaffold_0269	g805.t1	scaffold_1	299984103	7010210	122.0
g	Em0004g925a	scaffold_0269	g2007.t1	scaffold_2	299972368	16541701	76.6
g	Em0023g702a	scaffold_0128	g1215.t2	scaffold_1	291145131	10073687	46.6
g	Em0088g5a	scaffold_0128	g8101.t1	scaffold_10	291174377	68282029	510.0
g	Em0009g1092a	scaffold_0123	g3744.t1	scaffold_3	290704983	31346737	130.0
g	Em0008g967a	scaffold_0123	g4548.t2	scaffold_4	290677002	46106605	87.4
g	Em0002g756a	scaffold_0123	g8402.t1	scaffold_11	290653305	71098437	179.0
g	Em0016g1000a	scaffold_0123	g1928.t2	scaffold_2	290626402	15972982	172.0
g	Em0019g966a	scaffold_0123	g724.t1	scaffold_1	290684287	6271529	392.0
g	Em0018g145a	scaffold_0123	g8848.t1	scaffold_12	290709830	74355910	149.8
g	Em0200g6a	scaffold_0123	g2600.t2	scaffold_2	290653305	21496503	169.0
g	Em0023g534a	scaffold_0122	g8249.t1	scaffold_10	290604883	69437247	55.5
g	Em0019g306a	scaffold_0122	g1399.t2	scaffold_1	290568612	11459072	194.5
g	Em0009g962a	scaffold_0121	g3317.t1	scaffold_3	290501290	27678603	252.0
g	Em0020g207a	scaffold_0120	g1603.t2	scaffold_2	290408999	13336087	447.0
g	Em0005g1269a	scaffold_0127	g6658.t1	scaffold_6	291084359	55314090	45.1
g	Em0010g74a	scaffold_0127	g11417.t1	scaffold_40	291010271	97623717	68.9
g	Em0573g5a	scaffold_0127	g7346.t2	scaffold_8	291010271	61341096	147.1
g	Em0022g411a	scaffold_0127	g349.t1	scaffold_1	291047227	3079109	50.8
g	Em0014g39a	scaffold_0126	g8987.t1	scaffold_13	290909189	75722145	122.1
g	Em0020g733a	scaffold_0126	g2381.t1	scaffold_2	290943127	19558684	89.0
g	Em0001g91a	scaffold_0126	g5006.t2	scaffold_5	290992738	33306182	73.6
g	Em0002g220a	scaffold_0126	g3748.t2	scaffold_3	290907152	31382344	238.0
g	Em0018g1077a	scaffold_0126	g4399.t1	scaffold_4	290969138	45156387	52.0
g	Em0014g985a	scaffold_0125	g4406.t1	scaffold_4	290896404	45202476	47.4
g	Em0023g472a	scaffold_0125	g5310.t1	scaffold_5	290866334	36147775	91.7
g	Em0004g384a	scaffold_0125	g10478.t1	scaffold_24	290901396	89040698	42.4
g	Em0068g4a	scaffold_0124	g9423.t1	scaffold_15	290753427	81184365	213.0
g	Em0001g56a	scaffold_0124	g7159.t2	scaffold_7	290776599	59678791	46.2
g	Em0112g1a	scaffold_0124	g11170.t1	scaffold_35	290788366	95345321	45.1
g	Em0440g7a	scaffold_0130	g8957.t1	scaffold_13	291288907	75252493	108.0
g	Em0286g7a	scaffold_0223	g6182.t1	scaffold_6	297617153	51457563	117.0
g	Em0020g776a	scaffold_0016	g1248.t2	scaffold_1	203803163	10281163	83.6
g	Em0022g519a	scaffold_0016	g5246.t1	scaffold_5	203910725	35243242	118.3
g	Em0648g8a	scaffold_0016	g991.t1	scaffold_1	203340495	8334153	96.3
g	Em0001g1106a	scaffold_0016	g4110.t1	scaffold_4	205732929	43015900	198.3
g	Em0012g1055a	scaffold_0016	g9638.t2	scaffold_16	202381754	79998463	150.0
g	Em0022g573a	scaffold_0016	g905.t1	scaffold_1	203271169	7773921	53.1
g	Em0023g740a	scaffold_0016	g7297.t1	scaffold_7	202296398	60772428	117.0
g	Em0015g306a	scaffold_0016	g4677.t1	scaffold_4	207353063	47199071	1501.0
g	Em0001g2780a	scaffold_0016	g3265.t2	scaffold_3	202041532	27267218	49.3
g	Em0319g4a	scaffold_0016	g3786.t1	scaffold_3	210549939	31723523	162.0
g	Em0009g975a	scaffold_0016	g2904.t1	scaffold_3	208314746	24096798	57.8
g	Em0016g1095a	scaffold_0016	g1892.t1	scaffold_2	209216771	15718484	209.0
g	Em0024g416a	scaffold_0016	g6610.t2	scaffold_6	210092853	54909925	44.3
g	Em0002g791a	scaffold_0016	g5267.t2	scaffold_5	208167238	35361136	47.4
g	Em0011g610a	scaffold_0016	g8912.t2	scaffold_13	210080486	74904964	77.8
g	Em0001g2503a	scaffold_0016	g1465.t2	scaffold_1	202937069	11918697	149.0
g	Em0019g707a	scaffold_0016	g1478.t1	scaffold_1	208741473	11994755	348.1
g	Em0020g248a	scaffold_0016	g10877.t1	scaffold_28	207411870	92420703	187.0
g	Em0011g235a	scaffold_0016	g6918.t1	scaffold_7	208047631	57714563	655.0
g	Em0015g695a	scaffold_0016	g2816.t1	scaffold_3	202253279	23434243	45.4
g	Em0018g6a	scaffold_0016	g580.t1	scaffold_1	210313143	5246577	235.0
g	Em0006g1276a	scaffold_0016	g9851.t1	scaffold_18	209550278	84701498	82.4
g	Em0011g8a	scaffold_0016	g249.t1	scaffold_1	208983835	2346163	178.0
g	Em0018g94a	scaffold_0016	g4419.t1	scaffold_4	207402445	45261441	159.0
g	Em0016g1003a	scaffold_0016	g1878.t2	scaffold_2	205284747	15630385	272.0
g	Em0015g321a	scaffold_0016	g8761.t1	scaffold_12	203841280	73714238	170.0
g	Em0010g54a	scaffold_0016	g9256.t2	scaffold_14	202428698	78200795	344.0
g	Em0005g1019a	scaffold_0016	g8758.t1	scaffold_12	203656088	73683802	138.0
g	Em0022g716a	scaffold_0016	g6182.t2	scaffold_6	202543880	51457563	129.0
g	Em0021g863a	scaffold_0016	g11018.t2	scaffold_32	203285519	94316337	229.0
g	Em0021g814a	scaffold_0016	g3259.t2	scaffold_3	208397849	27213083	50.4
g	Em0001g2457a	scaffold_0016	g4759.t1	scaffold_4	209453667	47905787	212.0
g	Em0014g54a	scaffold_0016	g4818.t2	scaffold_4	202879174	48523848	96.3
g	Em0001g2644a	scaffold_0016	g4118.t1	scaffold_4	202482101	43104533	1135.0
g	Em0420g4a	scaffold_0016	g10045.t1	scaffold_19	206272114	82737525	138.0
g	Em0002g712a	scaffold_0016	g11533.t1	scaffold_45	203590911	98636124	47.4
g	Em0008g946a	scaffold_0016	g696.t1	scaffold_1	206689800	6093598	442.0
g	Em0184g3a	scaffold_0016	g3786.t1	scaffold_3	209857204	31723523	127.0
g	Em0019g329a	scaffold_0016	g6074.t1	scaffold_6	206202019	50664515	347.0
g	Em0019g351a	scaffold_0016	g4542.t1	scaffold_4	208592712	46050584	184.0
g	Em0013g992a	scaffold_0016	g10547.t1	scaffold_24	203200401	89564795	331.0
g	Em0020g569a	scaffold_0016	g3104.t1	scaffold_3	207725128	26023036	78.2
g	Em0019g640a	scaffold_0016	g6180.t1	scaffold_6	209665490	51438870	86.3
g	Em0011g536a	scaffold_0016	g7019.t2	scaffold_7	202716182	58718264	773.0
g	Em0009g44a	scaffold_0016	g3468.t2	scaffold_3	209166571	29198252	155.6
g	Em0022g515a	scaffold_0016	g3155.t1	scaffold_3	209645678	26386395	90.9
g	Em0003g32a	scaffold_0016	g5210.t1	scaffold_5	207057897	34995207	122.0
g	Em0015g5a	scaffold_0016	g6129.t1	scaffold_6	203684028	51015591	49.3
g	Em0023g488a	scaffold_0016	g5378.t2	scaffold_5	209550278	36711429	45.4
g	Em0748g1a	scaffold_0016	g8702.t1	scaffold_12	208297664	73337073	48.1
g	Em0016g899a	scaffold_0016	g1221.t1	scaffold_1	202474539	10103577	323.0
g	Em0012g623a	scaffold_0016	g5593.t1	scaffold_5	204109854	38760716	270.0
g	Em0010g116a	scaffold_0016	g11133.t2	scaffold_34	202551111	94942797	47.4
g	Em0015g864a	scaffold_0016	g177.t1	scaffold_1	206501058	1873968	63.5
g	Em0015g1125a	scaffold_0016	g7964.t2	scaffold_9	204365666	67115802	48.1
g	Em0016g362a	scaffold_0016	g600.t1	scaffold_1	203794408	5407014	193.0
g	Em0013g997a	scaffold_0016	g10547.t1	scaffold_24	202914687	89564795	251.0
g	Em0003g639a	scaffold_0016	g1366.t1	scaffold_1	203210964	11237523	45.4
g	Em0002g141a	scaffold_0016	g4648.t1	scaffold_4	209679787	46925573	55.1
g	Em0015g759a	scaffold_0016	g10826.t2	scaffold_28	208642756	92060983	57.0
g	Em0013g741a	scaffold_0016	g11517.t1	scaffold_44	202974359	98341702	142.0
g	Em0685g2a	scaffold_0016	g9411.t1	scaffold_15	209719342	81112316	117.9
g	Em0022g226a	scaffold_0016	g8266.t1	scaffold_10	210277894	69652643	54.7
g	Em0017g16a	scaffold_0016	g8435.t2	scaffold_11	202176164	71357166	159.0
g	Em0011g59a	scaffold_0016	g8233.t1	scaffold_10	207935619	69329552	340.0
g	Em0013g816a	scaffold_0016	g7619.t2	scaffold_8	207927053	63965947	281.0
g	Em0009g148a	scaffold_0016	g3886.t1	scaffold_3	209658970	32640498	473.0
g	Em0018g543a	scaffold_0016	g5566.t1	scaffold_5	209169598	38573656	183.0
g	Em0006g1544a	scaffold_0016	g603.t1	scaffold_1	203835831	5425123	125.0
g	Em0174g3a	scaffold_0016	g5517.t2	scaffold_5	207882280	38188202	136.0
g	Em0011g648a	scaffold_0016	g6686.t2	scaffold_7	204489418	55606200	322.0
g	Em0001g2034a	scaffold_0016	g2899.t1	scaffold_3	209908070	24074219	384.0
g	Em0144g7a	scaffold_0016	g10688.t1	scaffold_26	203500244	91448092	327.0
g	Em0023g154a	scaffold_0016	g234.t1	scaffold_1	204939834	2235952	48.1
g	Em0018g1192a	scaffold_0016	g4607.t2	scaffold_4	205070420	46679373	80.9
g	Em0019g491a	scaffold_0016	g6116.t1	scaffold_6	210565553	50931936	155.0
g	Em0001g726a	scaffold_0016	g6147.t1	scaffold_6	203397048	51124172	85.1
g	Em0001g3672a	scaffold_0016	g10301.t1	scaffold_22	208867473	88518364	442.0
g	Em0005g1239a	scaffold_0016	g7262.t2	scaffold_7	202850929	60570035	301.0
g	Em0006g983a	scaffold_0016	g3694.t1	scaffold_3	209651834	30966840	627.0
g	Em0005g566a	scaffold_0016	g4910.t1	scaffold_4	209784207	49296822	63.9
g	Em0019g233a	scaffold_0016	g1730.t1	scaffold_2	210147042	14500704	95.9
g	Em0006g1319a	scaffold_0016	g3479.t1	scaffold_3	208775809	29263658	344.0
g	Em0021g97a	scaffold_0016	g2304.t2	scaffold_2	202673630	18995012	340.0
g	Em0016g1121a	scaffold_0016	g2097.t1	scaffold_2	204327195	17228128	256.0
g	Em0019g652a	scaffold_0016	g5962.t1	scaffold_6	203059246	49950595	469.0
g	Em0008g149a	scaffold_0016	g9052.t2	scaffold_13	206069613	76267061	47.4
g	Em0020g114a	scaffold_0016	g1749.t1	scaffold_2	202339128	14651329	396.0
g	Em0003g737a	scaffold_0016	g779.t2	scaffold_1	207087469	6754545	70.5
g	Em0011g63a	scaffold_0016	g8783.t1	scaffold_12	203578911	73839393	197.0
g	Em0876g3a	scaffold_0016	g9619.t2	scaffold_16	209556187	79867091	65.1
g	Em0006g1416a	scaffold_0016	g856.t1	scaffold_1	207063975	7367043	101.0
g	Em0004g346a	scaffold_0016	g3793.t1	scaffold_3	210541227	31777423	84.7
g	Em0011g191a	scaffold_0016	g6707.t1	scaffold_7	210182544	55834777	119.0
g	Em0007g101a	scaffold_0016	g9221.t2	scaffold_14	209869643	77909477	63.5
g	Em0020g872a	scaffold_0016	g11260.t1	scaffold_36	209912229	96136943	109.0
g	Em0001g577a	scaffold_0016	g7877.t1	scaffold_9	202708389	66438675	132.0
g	Em0404g5a	scaffold_0016	g3861.t1	scaffold_3	203687512	32443951	340.0
g	Em0022g224a	scaffold_0016	g4953.t1	scaffold_5	209306199	32806669	149.0
g	Em0008g1080a	scaffold_0016	g8980.t1	scaffold_13	209892906	75588087	91.3
g	Em0003g640a	scaffold_0016	g1366.t1	scaffold_1	203377893	11237523	47.0
g	Em0017g777a	scaffold_0016	g5136.t1	scaffold_5	204849201	34359224	84.7
g	Em0014g49a	scaffold_0016	g5212.t2	scaffold_5	206993336	35012767	1847.0
g	Em0015g1157a	scaffold_0016	g6826.t2	scaffold_7	207609205	57016761	522.0
g	Em0003g902a	scaffold_0016	g11531.t1	scaffold_44	203436458	98440249	63.5
g	Em0014g603a	scaffold_0016	g3644.t2	scaffold_3	204376798	30599803	63.2
g	Em0015g822a	scaffold_0016	g321.t2	scaffold_1	202782297	2912920	285.0
g	Em0004g151a	scaffold_0016	g3795.t2	scaffold_3	202787787	31793340	561.6
g	Em0014g585a	scaffold_0016	g3510.t1	scaffold_3	210140346	29672765	212.0
g	Em0017g39a	scaffold_0016	g464.t1	scaffold_1	208036940	4160307	318.0
g	Em0008g576a	scaffold_0016	g6558.t2	scaffold_6	207659512	54509828	270.0
g	Em0002g271a	scaffold_0016	g7493.t1	scaffold_8	207391885	62934394	550.0
g	Em0003g911a	scaffold_0016	g2543.t2	scaffold_2	208538795	21014166	346.0
g	Em0001g1415a	scaffold_0016	g134.t2	scaffold_1	209744073	1542768	288.0
g	Em0018g215a	scaffold_0016	g4381.t1	scaffold_4	210077668	45058905	312.0
g	Em0019g265a	scaffold_0016	g1378.t2	scaffold_1	203613322	11293903	567.0
g	Em0015g223a	scaffold_0016	g6659.t1	scaffold_6	204833124	55322278	62.0
g	Em0009g987a	scaffold_0016	g1765.t1	scaffold_2	210597798	14804783	116.0
g	Em0018g810a	scaffold_0016	g4373.t1	scaffold_4	203064075	45022432	207.0
g	Em0004g348a	scaffold_0016	g3793.t1	scaffold_3	210182544	31777423	178.0
g	Em0013g131a	scaffold_0016	g3223.t1	scaffold_3	207567597	26919659	252.0
g	Em0427g2a	scaffold_0016	g6344.t2	scaffold_6	202699147	52730331	548.0
g	Em0007g20a	scaffold_0016	g9633.t1	scaffold_16	207911173	79954295	50.8
g	Em0001g610a	scaffold_0016	g8045.t1	scaffold_9	209091051	67612821	51.6
g	Em0015g468a	scaffold_0016	g3546.t1	scaffold_3	202977777	29915347	135.0
g	Em0016g663a	scaffold_0016	g6316.t1	scaffold_6	202372912	52494873	262.0
g	Em0005g1544a	scaffold_0016	g10165.t1	scaffold_21	209456573	86154861	241.0
g	Em0905g1a	scaffold_0016	g6514.t2	scaffold_6	205169839	54156168	74.3
g	Em0015g92a	scaffold_0016	g6144.t2	scaffold_6	209313075	51103231	185.0
g	Em0020g393a	scaffold_0016	g3493.t1	scaffold_3	210493445	29565421	156.0
g	Em0005g623a	scaffold_0016	g4170.t2	scaffold_4	209842844	43440508	45.1
g	Em0014g25a	scaffold_0016	g5798.t1	scaffold_5	205312185	40446444	228.0
g	Em0006g1244a	scaffold_0016	g9146.t1	scaffold_14	207719967	77231106	318.0
g	Em0011g77a	scaffold_0016	g7901.t1	scaffold_9	205391046	66657632	68.6
g	Em0024g143a	scaffold_0016	g2119.t1	scaffold_2	202339128	17372643	229.0
g	Em0013g116a	scaffold_0016	g10549.t1	scaffold_24	202850929	89580334	57.4
g	Em0009g973a	scaffold_0016	g3573.t1	scaffold_3	203885320	30076094	86.7
g	Em0020g640a	scaffold_0016	g6819.t2	scaffold_7	202881519	56960916	246.0
g	Em0005g657a	scaffold_0016	g7413.t1	scaffold_8	210530820	62273664	67.0
g	Em0018g1122a	scaffold_0016	g4538.t2	scaffold_4	208642756	46035813	140.0
g	Em0015g512a	scaffold_0016	g8677.t1	scaffold_12	206968130	73160666	95.1
g	Em0003g293a	scaffold_0016	g4707.t1	scaffold_4	209859803	47447066	98.6
g	Em0008g909a	scaffold_0016	g6198.t2	scaffold_6	204376798	51627481	282.0
g	Em0001g653a	scaffold_0016	g1197.t1	scaffold_1	202537461	9990660	172.4
g	Em0002g1402a	scaffold_0016	g2155.t1	scaffold_2	210613079	17594595	129.0
g	Em0005g1270a	scaffold_0016	g432.t1	scaffold_1	206121797	3952214	90.9
g	Em0014g179a	scaffold_0016	g4447.t1	scaffold_4	202595263	45467320	45.8
g	Em0016g445a	scaffold_0016	g3573.t1	scaffold_3	204963497	30076094	90.1
g	Em0005g172a	scaffold_0016	g4879.t2	scaffold_4	208651369	49057700	335.0
g	Em0008g480a	scaffold_0016	g11328.t2	scaffold_38	210251361	96849746	171.2
g	Em0009g1042a	scaffold_0016	g10126.t1	scaffold_21	205696474	85947359	51.2
g	Em0016g429a	scaffold_0016	g2157.t2	scaffold_2	207715981	17614834	84.7
g	Em0007g740a	scaffold_0016	g413.t1	scaffold_1	208166219	3811107	47.4
g	Em0023g151a	scaffold_0016	g7785.t2	scaffold_9	203759389	65764135	93.6
g	Em0003g1755a	scaffold_0016	g8450.t2	scaffold_11	203728145	71515118	63.2
g	Em0762g3a	scaffold_0016	g3911.t1	scaffold_4	209912229	41416609	52.4
g	Em0001g749a	scaffold_0016	g6147.t1	scaffold_6	202562844	51124172	94.0
g	Em0006g891a	scaffold_0016	g7130.t2	scaffold_7	204341992	59500120	146.0
g	Em0074g13a	scaffold_0016	g5316.t1	scaffold_5	209916592	36198311	285.0
g	Em0015g1268a	scaffold_0016	g10720.t2	scaffold_26	210287811	91748859	303.0
g	Em0004g929a	scaffold_0016	g3558.t1	scaffold_3	208575073	29985551	79.7
g	Em0013g391a	scaffold_0016	g9790.t1	scaffold_17	203223186	84227447	290.0
g	Em0003g292a	scaffold_0016	g8949.t2	scaffold_13	210232177	75181436	88.2
g	Em0614g1a	scaffold_0016	g551.t2	scaffold_1	209662814	5017804	206.9
g	Em0021g52a	scaffold_0016	g4904.t3	scaffold_4	206702587	49263163	176.0
g	Em0008g534a	scaffold_0016	g11328.t2	scaffold_38	202986449	96849746	366.7
g	Em0022g435a	scaffold_0016	g3269.t1	scaffold_3	203076802	27302310	45.8
g	Em0306g2a	scaffold_0016	g8062.t1	scaffold_10	210595714	67941015	128.0
g	Em0018g294a	scaffold_0016	g4363.t1	scaffold_4	210252189	44959598	375.0
g	Em0006g215a	scaffold_0016	g9931.t1	scaffold_18	204005164	85498168	50.8
g	Em0004g201a	scaffold_0016	g3696.t2	scaffold_3	202528521	30979108	147.0
g	Em0021g341a	scaffold_0016	g4655.t1	scaffold_4	203341816	46992176	475.0
g	Em0015g322a	scaffold_0016	g5593.t1	scaffold_5	202551111	38760716	270.0
g	Em0011g296a	scaffold_0016	g8242.t1	scaffold_10	206094021	69384581	46.2
g	Em0005g1632a	scaffold_0016	g7286.t1	scaffold_7	207290947	60691778	384.0
g	Em0003g320a	scaffold_0016	g276.t1	scaffold_1	202570877	2581993	319.0
g	Em0015g1218a	scaffold_0016	g5418.t1	scaffold_5	202815517	36993893	47.0
g	Em0019g273a	scaffold_0016	g2283.t1	scaffold_2	207556820	18580302	43.9
g	Em0018g861a	scaffold_0016	g2809.t1	scaffold_3	203531699	23368887	205.0
g	Em0008g1156a	scaffold_0016	g6618.t1	scaffold_6	202190177	54954509	114.8
g	Em0009g18a	scaffold_0016	g5205.t1	scaffold_5	209942896	34948120	48.1
g	Em0021g222a	scaffold_0016	g3075.t1	scaffold_3	209097218	25792689	1198.0
g	Em0012g1030a	scaffold_0016	g3632.t1	scaffold_3	205828664	30523790	565.0
g	Em0017g455a	scaffold_0016	g9662.t1	scaffold_17	210151442	83237350	47.8
g	Em0004g961a	scaffold_0016	g801.t1	scaffold_1	210170849	6972567	153.3
g	Em0019g838a	scaffold_0016	g6023.t2	scaffold_6	203184257	50348130	275.0
g	Em0018g1154a	scaffold_0016	g9088.t1	scaffold_14	204602000	76746311	543.0
g	Em0024g80a	scaffold_0016	g9105.t2	scaffold_14	208444721	76875191	94.7
g	Em0006g1486a	scaffold_0016	g3744.t1	scaffold_3	202169359	31346737	94.0
g	Em0013g638a	scaffold_0016	g575.t1	scaffold_1	209883407	5215685	52.8
g	Em0016g110a	scaffold_0016	g2114.t1	scaffold_2	209660950	17324955	244.0
g	Em0016g1081a	scaffold_0016	g1891.t1	scaffold_2	210149576	15713208	85.9
g	Em0020g167a	scaffold_0016	g1814.t1	scaffold_2	203675522	15067509	316.0
g	Em0002g386a	scaffold_0016	g3246.t1	scaffold_3	209638805	27130339	66.6
g	Em0022g304a	scaffold_0016	g9068.t1	scaffold_13	207242651	76428591	173.0
g	Em0005g1488a	scaffold_0016	g10161.t1	scaffold_21	202541022	86133574	100.0
g	Em0017g414a	scaffold_0016	g2515.t2	scaffold_2	207822817	20780350	194.0
g	Em0018g57a	scaffold_0016	g1357.t1	scaffold_1	207935619	11165245	372.0
g	Em0008g1064a	scaffold_0016	g3058.t1	scaffold_3	202937069	25695510	54.3
g	Em0005g1520a	scaffold_0016	g2568.t1	scaffold_2	203804792	21226305	82.8
g	Em0004g203a	scaffold_0016	g3674.t1	scaffold_3	209650373	30833448	114.0
g	Em0021g47a	scaffold_0016	g4904.t3	scaffold_4	203219583	49263163	182.0
g	Em0963g1a	scaffold_0016	g3622.t1	scaffold_3	204982343	30467388	40.8
g	Em0012g1095a	scaffold_0016	g10094.t2	scaffold_21	203240177	85762577	145.0
g	Em0011g1168a	scaffold_0016	g6140.t1	scaffold_6	202045913	51072368	488.0
g	Em0006g1015a	scaffold_0016	g3453.t1	scaffold_3	202777379	29076881	89.0
g	Em0022g196a	scaffold_0016	g5511.t2	scaffold_5	210548180	38144059	410.0
g	Em0015g1185a	scaffold_0016	g7999.t2	scaffold_9	206575305	67371446	206.0
g	Em0008g963a	scaffold_0016	g8219.t1	scaffold_10	208635429	69237294	43.5
g	Em0008g974a	scaffold_0016	g6549.t1	scaffold_6	204489418	54440203	838.0
g	Em0022g333a	scaffold_0016	g9030.t1	scaffold_13	205751804	76055169	1133.0
g	Em0018g377a	scaffold_0016	g1362.t1	scaffold_1	204965411	11205308	360.0
g	Em0416g1a	scaffold_0016	g7521.t2	scaffold_8	202061132	63123229	77.8
g	Em0008g1112a	scaffold_0016	g8611.t2	scaffold_12	210118513	72744059	79.7
g	Em0024g164a	scaffold_0016	g431.t1	scaffold_1	209691440	3949077	50.1
g	Em0023g66a	scaffold_0016	g6801.t1	scaffold_7	207011361	56803076	61.2
g	Em0019g638a	scaffold_0016	g1588.t1	scaffold_1	202524632	13176829	519.0
g	Em0013g839a	scaffold_0016	g9804.t1	scaffold_17	203472612	84313463	337.0
g	Em0086g4a	scaffold_0016	g2940.t1	scaffold_3	202762179	24452600	406.9
g	Em0005g1648a	scaffold_0016	g7911.t1	scaffold_9	205081627	66739078	374.3
g	Em0017g519a	scaffold_0016	g437.t1	scaffold_1	210450542	3990850	90.1
g	Em0003g1360a	scaffold_0016	g4911.t1	scaffold_4	205264140	49299294	108.0
g	Em0021g956a	scaffold_0016	g5119.t1	scaffold_5	206337731	34231226	63.9
g	Em0020g489a	scaffold_0016	g2388.t1	scaffold_2	208326168	19647483	255.5
g	Em0017g358a	scaffold_0016	g711.t2	scaffold_1	203046878	6197292	413.0
g	Em0005g164a	scaffold_0016	g4884.t1	scaffold_4	207885914	49104539	113.0
g	Em0015g1224a	scaffold_0016	g7959.t1	scaffold_9	206694562	67063230	53.9
g	Em0017g32a	scaffold_0016	g806.t2	scaffold_1	208102310	7020001	122.0
g	Em0019g639a	scaffold_0016	g1588.t1	scaffold_1	202357066	13176829	511.0
g	Em0005g1318a	scaffold_0016	g7822.t1	scaffold_9	206501058	66057973	141.0
g	Em0014g792a	scaffold_0016	g537.t1	scaffold_1	205784288	4842395	211.0
g	Em0020g120a	scaffold_0016	g1800.t1	scaffold_2	210439896	14990979	65.5
g	Em0019g236a	scaffold_0016	g1730.t1	scaffold_2	206911799	14500704	105.0
g	Em0395g10a	scaffold_0131	g6815.t1	scaffold_7	291425352	56913785	106.0
g	Em0009g1183a	scaffold_0131	g9264.t2	scaffold_14	291416823	78244346	110.0
g	Em0013g193a	scaffold_0197	g9772.t2	scaffold_17	296143068	84111020	280.0
g	Em0001g581a	scaffold_0197	g2358.t1	scaffold_2	296115184	19359080	48.1
g	Em0019g503a	scaffold_0197	g6116.t1	scaffold_6	296133500	50931936	214.0
g	Em0018g1184a	scaffold_0194	g10772.t1	scaffold_27	295919227	90025418	547.2
g	Em0013g538a	scaffold_0194	g8402.t1	scaffold_11	295938799	71098437	231.1
g	Em0008g1223a	scaffold_0195	g10001.t1	scaffold_19	296005042	82393705	67.0
g	Em0011g728a	scaffold_0192	g6796.t2	scaffold_7	295811290	56767813	163.0
g	Em0013g246a	scaffold_0192	g10574.t1	scaffold_24	295811290	89732184	108.0
g	Em0020g629a	scaffold_0193	g9143.t1	scaffold_14	295898640	77214133	249.0
g	Em0015g604a	scaffold_0190	g349.t1	scaffold_1	295722317	3079109	88.6
g	Em0002g773a	scaffold_0058	g5267.t2	scaffold_5	282282982	35361136	45.4
g	Em0018g680a	scaffold_0058	g8216.t1	scaffold_10	282223426	69214136	243.0
g	Em0010g875a	scaffold_0057	g9342.t1	scaffold_15	281966139	80433357	355.1
g	Em0009g610a	scaffold_0057	g6779.t1	scaffold_7	282049032	56603523	50.4
g	Em0022g428a	scaffold_0057	g4132.t1	scaffold_4	282015006	43211119	203.0
g	Em0305g10a	scaffold_0056	g1544.t1	scaffold_1	281881710	12877371	60.8
g	Em0017g64a	scaffold_0056	g731.t1	scaffold_1	281815134	6296667	53.1
g	Em0013g297a	scaffold_0056	g7451.t2	scaffold_8	281934844	62558308	172.0
g	Em0010g912a	scaffold_0055	g7482.t1	scaffold_8	281671918	62828723	334.0
g	Em0013g286a	scaffold_0055	g2492.t1	scaffold_2	281619784	20542819	44.7
g	Em0011g122a	scaffold_0055	g8235.t1	scaffold_10	281705109	69341246	362.0
g	Em0005g1050a	scaffold_0055	g1329.t1	scaffold_1	281594873	10867054	95.5
g	Em0020g928a	scaffold_0054	g2752.t1	scaffold_2	281479587	22903145	48.9
g	Em0714g6a	scaffold_0054	g878.t2	scaffold_1	281339902	7568020	94.0
g	Em0016g274a	scaffold_0054	g2158.t1	scaffold_2	281521789	17622790	311.0
g	Em0012g496a	scaffold_0054	g3238.t2	scaffold_3	281347332	27086412	50.1
g	Em0001g587a	scaffold_0054	g10199.t1	scaffold_21	281386921	86587567	47.0
g	Em0013g713a	scaffold_0054	g9756.t2	scaffold_17	281445278	83976548	333.0
g	Em0006g785a	scaffold_0054	g1889.t1	scaffold_2	281339902	15704056	87.4
g	Em0023g716a	scaffold_0054	g10711.t1	scaffold_26	281519286	91667979	122.0
g	Em0630g4a	scaffold_0054	g11235.t2	scaffold_36	281499220	95901978	370.0
g	Em0508g5a	scaffold_0053	g11552.t1	scaffold_46	281259108	98791550	100.0
g	Em0001g1699a	scaffold_0053	g1456.t1	scaffold_1	281334360	11856543	46.2
g	Em0009g1077a	scaffold_0053	g3746.t2	scaffold_3	281238498	31361198	131.3
g	Em0020g1083a	scaffold_0053	g9752.t1	scaffold_17	281307212	83943771	241.8
g	Em0869g2a	scaffold_0053	g7364.t1	scaffold_8	281327168	61468403	88.6
g	Em0010g195a	scaffold_0052	g3147.t1	scaffold_3	280998278	26339669	97.4
g	Em0404g2a	scaffold_0052	g2808.t1	scaffold_3	281027055	23362572	945.0
g	Em1187g2a	scaffold_0052	g829.t2	scaffold_1	280998278	7194629	256.0
g	Em0023g356a	scaffold_0052	g5371.t2	scaffold_5	280984400	36664443	404.0
g	Em0162g18a	scaffold_0052	g5500.t1	scaffold_5	280969365	37899660	319.0
g	Em0018g1028a	scaffold_0051	g4559.t1	scaffold_4	280847251	46212629	388.0
g	Em0597g3a	scaffold_0051	g875.t2	scaffold_1	280786143	7543635	133.0
g	Em0005g960a	scaffold_0199	g7866.t1	scaffold_9	296238474	66369777	139.0
g	Em0018g1074a	scaffold_0031	g4625.t2	scaffold_4	274503784	46807472	181.0
g	Em0022g182a	scaffold_0031	g10062.t2	scaffold_19	274554994	82953959	217.0
g	Em0023g148a	scaffold_0031	g6930.t1	scaffold_7	274403305	57840217	68.9
g	Em0012g553a	scaffold_0031	g10756.t1	scaffold_27	274405817	89892093	460.0
g	Em0019g110a	scaffold_0031	g8785.t1	scaffold_12	274596857	73853701	90.9
g	Em0001g1965a	scaffold_0031	g3718.t1	scaffold_3	274290789	31115436	127.0
g	Em0015g1184a	scaffold_0031	g8003.t1	scaffold_9	274576496	67384726	87.0
g	Em0018g992a	scaffold_0030	g4500.t1	scaffold_4	273850136	45801152	106.0
g	Em0014g301a	scaffold_0030	g1857.t1	scaffold_2	273836572	15494016	85.1
g	Em0001g110a	scaffold_0030	g1459.t1	scaffold_1	274059689	11881645	130.0
g	Em0728g6a	scaffold_0030	g4781.t1	scaffold_4	273717182	48085910	241.0
g	Em0023g572a	scaffold_0030	g2302.t2	scaffold_2	274131541	18976464	164.0
g	Em0008g822a	scaffold_0030	g10660.t1	scaffold_25	273915724	91243027	149.0
g	Em0023g353a	scaffold_0030	g7151.t1	scaffold_7	273694394	59641736	745.0
g	Em0023g228a	scaffold_0030	g6824.t2	scaffold_7	274005625	56997677	76.6
g	Em0024g166a	scaffold_0030	g856.t1	scaffold_1	273992335	7367043	108.0
g	Em0018g1088a	scaffold_0030	g8973.t1	scaffold_13	273905258	75542159	360.0
g	Em0795g4a	scaffold_0030	g43.t1	scaffold_1	273820827	416242	273.0
g	Em0013g496a	scaffold_0228	g1154.t1	scaffold_1	297868689	9705229	43.1
g	Em0022g294a	scaffold_0224	g5518.t1	scaffold_5	297688292	38194875	125.0
g	Em0003g484a	scaffold_0225	g358.t2	scaffold_1	297718040	3126737	73.2
g	Em0020g958a	scaffold_0226	g2530.t1	scaffold_2	297754025	20890277	197.0
g	Em0004g49a	scaffold_0220	g3777.t2	scaffold_3	297459746	31647525	90.5
g	Em0074g12a	scaffold_0221	g10172.t2	scaffold_21	297492438	86190520	368.0
g	Em0018g826a	scaffold_0004	g8836.t2	scaffold_12	70223517	74272653	734.0
g	Em0007g1336a	scaffold_0004	g2326.t1	scaffold_2	78239409	19157662	154.0
g	Em0019g542a	scaffold_0004	g10325.t2	scaffold_22	81602002	88723082	237.0
g	Em0006g722a	scaffold_0004	g9192.t2	scaffold_14	70013552	77663744	187.2
g	Em0004g1683a	scaffold_0004	g3829.t1	scaffold_3	83295208	32144468	169.0
g	Em0099g18a	scaffold_0004	g4196.t2	scaffold_4	80101532	43680196	62.4
g	Em0015g1286a	scaffold_0004	g6428.t1	scaffold_6	82694167	53406479	486.0
g	Em0019g103a	scaffold_0004	g8783.t1	scaffold_12	79055533	73839393	580.0
g	Em0018g568a	scaffold_0004	g10576.t1	scaffold_24	72387441	89741717	222.0
g	Em0211g5a	scaffold_0004	g5713.t1	scaffold_5	78410518	39764672	325.0
g	Em0013g141a	scaffold_0004	g10340.t1	scaffold_22	78786186	88841335	143.3
g	Em0015g476a	scaffold_0004	g10174.t1	scaffold_21	75302763	86202237	375.0
g	Em0015g461a	scaffold_0004	g7904.t1	scaffold_9	70964717	66690697	276.0
g	Em0009g1281a	scaffold_0004	g1934.t2	scaffold_2	74468295	16007462	98.6
g	Em0012g466a	scaffold_0004	g5766.t1	scaffold_5	73126507	40146632	421.2
g	Em0007g267a	scaffold_0004	g9543.t1	scaffold_16	82069507	78989744	65.9
g	Em0005g1658a	scaffold_0004	g7270.t1	scaffold_7	74690925	60606368	158.9
g	Em0009g430a	scaffold_0004	g58.t2	scaffold_1	79966966	596391	205.0
g	Em0637g5a	scaffold_0004	g9791.t2	scaffold_17	69643676	84237284	63.5
g	Em0008g750a	scaffold_0004	g8140.t1	scaffold_10	81148720	68591625	45.4
g	Em0598g4a	scaffold_0004	g875.t2	scaffold_1	71945327	7543635	131.0
g	Em0012g14a	scaffold_0004	g3286.t1	scaffold_3	77023694	27458468	102.0
g	Em0003g710a	scaffold_0004	g5755.t1	scaffold_5	73052091	40041276	277.0
g	Em1067g1a	scaffold_0004	g5596.t1	scaffold_5	82302161	38777810	118.0
g	Em0022g15a	scaffold_0004	g700.t1	scaffold_1	79574055	6110056	386.0
g	Em0016g1022a	scaffold_0004	g1924.t1	scaffold_2	78701054	15958788	65.9
g	Em0016g1119a	scaffold_0004	g2514.t2	scaffold_2	78498064	20768208	203.4
g	Em0023g811a	scaffold_0004	g9535.t1	scaffold_16	81732501	78931285	282.0
g	Em0016g901a	scaffold_0004	g1915.t1	scaffold_2	70593258	15888970	457.0
g	Em0001g3722a	scaffold_0004	g1138.t1	scaffold_1	76516689	9609148	48.5
g	Em0013g432a	scaffold_0004	g1422.t2	scaffold_1	81663827	11606279	213.0
g	Em0011g1011a	scaffold_0004	g335.t1	scaffold_1	82062001	3005603	148.0
g	Em0023g247a	scaffold_0004	g7152.t2	scaffold_7	82663645	59647632	800.0
g	Em0019g882a	scaffold_0004	g9408.t1	scaffold_15	70584122	81097656	63.2
g	Em0021g884a	scaffold_0004	g8448.t1	scaffold_11	69783584	71503442	132.0
g	Em0009g480a	scaffold_0004	g10427.t1	scaffold_23	76490408	87562958	132.0
g	Em0127g2a	scaffold_0004	g3572.t1	scaffold_3	74073001	30068771	178.0
g	Em0015g1083a	scaffold_0004	g10354.t1	scaffold_23	78622782	86873431	75.5
g	Em0019g694a	scaffold_0004	g52.t1	scaffold_1	76717577	528505	196.4
g	Em0008g44a	scaffold_0004	g6472.t1	scaffold_6	72913949	53812795	75.9
g	Em0003g44a	scaffold_0004	g8803.t1	scaffold_12	74181323	74066663	136.0
g	Em0006g592a	scaffold_0004	g11145.t1	scaffold_34	74586817	95051641	171.0
g	Em0144g10a	scaffold_0004	g8753.t1	scaffold_12	77955916	73659499	126.0
g	Em0008g674a	scaffold_0004	g4253.t1	scaffold_4	75368913	44145119	197.9
g	Em0235g3a	scaffold_0004	g575.t1	scaffold_1	78945619	5215685	44.3
g	Em0019g274a	scaffold_0004	g8246.t1	scaffold_10	77748747	69406413	752.0
g	Em0005g1171a	scaffold_0004	g10127.t1	scaffold_21	76118548	85950068	135.0
g	Em0010g119a	scaffold_0004	g2644.t1	scaffold_2	72492835	21842519	252.0
g	Em0023g658a	scaffold_0004	g5332.t1	scaffold_5	75816913	36306109	164.0
g	Em0070g10a	scaffold_0004	g4264.t2	scaffold_4	72117791	44237117	50.4
g	Em0013g111a	scaffold_0004	g10563.t2	scaffold_24	71016771	89658991	447.0
g	Em0022g348a	scaffold_0004	g5197.t1	scaffold_5	70661208	34893571	407.0
g	Em0004g132a	scaffold_0004	g3748.t1	scaffold_3	70726519	31382344	227.1
g	Em0019g1055a	scaffold_0004	g8161.t1	scaffold_10	70035922	68755839	390.0
g	Em0009g757a	scaffold_0004	g10301.t1	scaffold_22	71019475	88518364	103.0
g	Em0435g1a	scaffold_0004	g4677.t2	scaffold_4	81590673	47199071	111.0
g	Em0001g1186a	scaffold_0004	g321.t2	scaffold_1	83004641	2912920	268.0
g	Em0015g1186a	scaffold_0004	g7254.t1	scaffold_7	73437570	60506242	661.0
g	Em0015g1073a	scaffold_0004	g7932.t1	scaffold_9	78239409	66902857	216.0
g	Em0028g34a	scaffold_0004	g8815.t1	scaffold_12	69856412	74157902	558.0
g	Em0007g405a	scaffold_0004	g11224.t2	scaffold_36	80202709	95827255	309.5
g	Em0019g147a	scaffold_0004	g6277.t1	scaffold_6	69672130	52186389	162.0
g	Em0012g752a	scaffold_0004	g3143.t2	scaffold_3	73071928	26311460	211.0
g	Em0015g776a	scaffold_0004	g7983.t1	scaffold_9	76217162	67197753	231.0
g	Em0017g139a	scaffold_0004	g860.t1	scaffold_1	74752251	7411943	451.0
g	Em0009g110a	scaffold_0004	g2285.t1	scaffold_2	81808329	18595918	77.8
g	Em0118g8a	scaffold_0004	g7403.t1	scaffold_8	77066208	62206119	46.2
g	Em0020g996a	scaffold_0004	g4512.t1	scaffold_4	81372255	45878678	517.0
g	Em0004g48a	scaffold_0004	g2778.t1	scaffold_3	82302161	23098970	44.7
g	Em0015g716a	scaffold_0004	g257.t1	scaffold_1	75688681	2414944	359.0
g	Em0019g257a	scaffold_0004	g1378.t2	scaffold_1	78563267	11293903	566.0
g	Em0001g1620a	scaffold_0004	g2379.t1	scaffold_2	73919458	19548555	204.0
g	Em0735g3a	scaffold_0004	g7311.t1	scaffold_7	78469401	61106081	214.8
g	Em0001g1334a	scaffold_0004	g4223.t1	scaffold_4	73139661	43894609	53.9
g	Em0023g751a	scaffold_0004	g5394.t1	scaffold_5	71331678	36808306	43.5
g	Em0013g622a	scaffold_0004	g7392.t1	scaffold_8	76907151	61683590	1948.0
g	Em0010g881a	scaffold_0004	g9219.t1	scaffold_14	74555645	77886284	398.0
g	Em0021g258a	scaffold_0004	g3607.t1	scaffold_3	80711356	30364223	147.0
g	Em0007g19a	scaffold_0004	g9865.t1	scaffold_18	72690567	84835383	185.0
g	Em0023g367a	scaffold_0004	g8785.t2	scaffold_12	74941106	73853699	299.0
g	Em0004g1583a	scaffold_0004	g3881.t2	scaffold_3	77112362	32602805	469.0
g	Em0020g1057a	scaffold_0004	g1704.t2	scaffold_2	73398827	14204979	178.0
g	Em0714g2a	scaffold_0004	g2486.t2	scaffold_2	76568244	20501442	339.0
g	Em0368g5a	scaffold_0004	g9588.t1	scaffold_16	73628443	79527933	58.9
g	Em0628g4a	scaffold_0004	g1736.t1	scaffold_2	78633502	14542891	56.2
g	Em0022g443a	scaffold_0004	g3779.t2	scaffold_3	81050513	31665663	46.6
g	Em0019g1101a	scaffold_0004	g1404.t2	scaffold_1	82736234	11488355	296.0
g	Em0019g1038a	scaffold_0004	g10265.t2	scaffold_22	82155250	88200585	345.0
g	Em0018g106a	scaffold_0004	g6788.t1	scaffold_7	72112387	56686237	208.0
g	Em0012g643a	scaffold_0004	g3453.t1	scaffold_3	79185880	29076881	92.0
g	Em0008g1159a	scaffold_0004	g6347.t1	scaffold_6	82253677	52743896	115.0
g	Em0019g614a	scaffold_0004	g5923.t1	scaffold_6	73933840	49662998	596.0
g	Em0004g1741a	scaffold_0004	g4309.t1	scaffold_4	70019283	44536192	71.6
g	Em0419g9a	scaffold_0004	g4391.t1	scaffold_4	71488401	45109987	177.0
g	Em0015g544a	scaffold_0004	g5185.t1	scaffold_5	71153759	34820617	55.1
g	Em0012g59a	scaffold_0004	g5807.t1	scaffold_5	82934399	40550054	132.0
g	Em0007g1428a	scaffold_0004	g4078.t2	scaffold_4	75045514	42793299	75.9
g	Em0005g709a	scaffold_0004	g6954.t1	scaffold_7	76563171	58037254	53.9
g	Em0016g187a	scaffold_0004	g534.t1	scaffold_1	70535046	4804999	261.0
g	Em0018g1084a	scaffold_0004	g1232.t1	scaffold_1	82130503	10177599	838.0
g	Em0018g494a	scaffold_0004	g1293.t1	scaffold_1	82298675	10575344	1191.0
g	Em0024g225a	scaffold_0004	g3101.t1	scaffold_3	82497993	25999575	46.2
g	Em0022g139a	scaffold_0004	g5301.t2	scaffold_5	83054273	36083457	258.0
g	Em0019g585a	scaffold_0004	g1563.t1	scaffold_1	75117111	12993172	56.6
g	Em0001g1845a	scaffold_0004	g805.t1	scaffold_1	81078298	7010210	110.0
g	Em0022g32a	scaffold_0004	g4260.t1	scaffold_4	82736234	44201405	65.9
g	Em0001g1869a	scaffold_0004	g4111.t2	scaffold_4	82614984	43021521	299.0
g	Em0020g973a	scaffold_0004	g4204.t1	scaffold_4	76968296	43751415	127.0
g	Em0023g676a	scaffold_0004	g805.t1	scaffold_1	73035586	7010210	124.0
g	Em0021g559a	scaffold_0004	g8206.t2	scaffold_10	83285136	69101862	791.0
g	Em0008g1229a	scaffold_0004	g9199.t1	scaffold_14	78824020	77716414	196.0
g	Em0020g690a	scaffold_0004	g535.t1	scaffold_1	73912136	4819224	45.4
g	Em0508g3a	scaffold_0004	g4488.t1	scaffold_4	80570537	45715060	762.0
g	Em0001g582a	scaffold_0004	g7877.t1	scaffold_9	70670755	66438675	168.0
g	Em0008g1054a	scaffold_0004	g2800.t1	scaffold_3	71197367	23276282	48.1
g	Em0007g24a	scaffold_0004	g9865.t1	scaffold_18	73601751	84835383	176.0
g	Em0007g1588a	scaffold_0004	g3925.t2	scaffold_4	72470530	41524926	269.0
g	Em0020g79a	scaffold_0004	g8913.t1	scaffold_13	74882199	74915195	45.1
g	Em0023g941a	scaffold_0004	g710.t2	scaffold_1	71705415	6186694	47.8
g	Em0013g46a	scaffold_0004	g10841.t2	scaffold_28	74431586	92152448	253.0
g	Em0015g736a	scaffold_0004	g4406.t1	scaffold_4	74554175	45202476	57.4
g	Em0019g733a	scaffold_0004	g10951.t2	scaffold_30	73905597	93624752	43.9
g	Em0019g668a	scaffold_0004	g11124.t1	scaffold_34	79962028	94888955	282.0
g	Em0001g2768a	scaffold_0004	g8547.t1	scaffold_11	78448806	72299299	171.0
g	Em0001g555a	scaffold_0004	g5260.t2	scaffold_5	81022358	35317020	53.1
g	Em0001g1589a	scaffold_0004	g943.t2	scaffold_1	70554298	7978929	94.4
g	Em0008g709a	scaffold_0004	g8140.t1	scaffold_10	70115020	68591625	44.3
g	Em0001g24a	scaffold_0004	g11178.t1	scaffold_35	76558995	95413092	522.0
g	Em0005g706a	scaffold_0004	g7805.t2	scaffold_9	81834791	65932613	286.0
g	Em0002g43a	scaffold_0004	g9142.t1	scaffold_14	73144639	77208841	133.0
g	Em0001g86a	scaffold_0004	g4121.t1	scaffold_4	77432840	43147233	140.0
g	Em0009g1194a	scaffold_0004	g9466.t1	scaffold_15	81047438	81572652	78.2
g	Em0006g746a	scaffold_0004	g1889.t1	scaffold_2	76187330	15704056	138.0
g	Em0016g126a	scaffold_0004	g2203.t1	scaffold_2	69687040	17941923	191.0
g	Em0020g90a	scaffold_0004	g1780.t1	scaffold_2	72007601	14898146	210.0
g	Em0008g1120a	scaffold_0004	g4394.t1	scaffold_4	83438820	45129206	73.6
g	Em0019g931a	scaffold_0004	g614.t1	scaffold_1	74635892	5500548	360.0
g	Em0016g944a	scaffold_0004	g6835.t1	scaffold_7	74073001	57091744	102.8
g	Em0018g493a	scaffold_0004	g5082.t1	scaffold_5	74199780	33902628	60.5
g	Em0019g157a	scaffold_0004	g6739.t1	scaffold_7	80358709	56308956	49.7
g	Em0013g374a	scaffold_0004	g9766.t2	scaffold_17	70627257	84041036	756.0
g	Em0009g1283a	scaffold_0004	g11365.t1	scaffold_39	78358268	97159755	198.6
g	Em0617g5a	scaffold_0004	g10234.t1	scaffold_21	74652708	86805802	51.6
g	Em0012g1037a	scaffold_0004	g6091.t2	scaffold_6	83264958	50786897	121.0
g	Em0005g1638a	scaffold_0004	g7063.t1	scaffold_7	69769049	59023541	616.0
g	Em0018g716a	scaffold_0004	g3572.t1	scaffold_3	77689412	30068771	250.0
g	Em0020g1059a	scaffold_0004	g5260.t2	scaffold_5	73836613	35317020	52.4
g	Em0020g284a	scaffold_0004	g1700.t1	scaffold_2	81260564	14177200	278.0
g	Em0009g613a	scaffold_0004	g9959.t1	scaffold_19	76864859	81855964	209.0
g	Em0002g488a	scaffold_0004	g4645.t1	scaffold_4	79874628	46907861	249.4
g	Em0014g71a	scaffold_0004	g5767.t1	scaffold_5	79033597	40151616	610.0
g	Em0009g1154a	scaffold_0004	g3255.t1	scaffold_3	70300907	27195558	119.0
g	Em0015g361a	scaffold_0004	g468.t1	scaffold_1	81356906	4175011	85.1
g	Em0131g6a	scaffold_0004	g6551.t2	scaffold_6	70255468	54466017	147.0
g	Em0019g1005a	scaffold_0004	g5896.t3	scaffold_6	78136069	49435956	167.0
g	Em0004g676a	scaffold_0004	g3783.t2	scaffold_3	73284286	31688852	152.0
g	Em0014g180a	scaffold_0004	g5879.t2	scaffold_5	82227219	41104617	79.3
g	Em0018g1208a	scaffold_0004	g4492.t1	scaffold_4	72228661	45730286	185.0
g	Em0192g11a	scaffold_0004	g5837.t1	scaffold_5	71144609	40776604	421.0
g	Em0010g844a	scaffold_0004	g6684.t1	scaffold_7	82631385	55590006	178.1
g	Em0020g974a	scaffold_0004	g8266.t1	scaffold_10	75586097	69652643	253.4
g	Em0015g473a	scaffold_0004	g10112.t1	scaffold_21	79561547	85864453	109.0
g	Em0021g968a	scaffold_0004	g4039.t1	scaffold_4	75919678	42472353	184.0
g	Em0013g317a	scaffold_0004	g8106.t1	scaffold_10	79621435	68336493	326.2
g	Em0001g3686a	scaffold_0004	g1136.t1	scaffold_1	77142228	9597556	341.0
g	Em0015g811a	scaffold_0004	g2479.t1	scaffold_2	82500739	20466916	49.7
g	Em0221g2a	scaffold_0004	g10240.t1	scaffold_22	72607459	87978718	201.0
g	Em0015g34a	scaffold_0004	g8756.t2	scaffold_12	70354673	73671234	437.0
g	Em0009g823a	scaffold_0004	g9591.t1	scaffold_16	74658769	79554296	689.0
g	Em0005g177a	scaffold_0004	g4455.t1	scaffold_4	77407043	45527409	59.3
g	Em0023g703a	scaffold_0004	g5601.t2	scaffold_5	71667788	38807003	243.0
g	Em0003g460a	scaffold_0004	g7581.t1	scaffold_8	72686672	63609906	259.0
g	Em0001g1111a	scaffold_0004	g5542.t2	scaffold_5	72391876	38354035	80.5
g	Em0018g859a	scaffold_0004	g1206.t1	scaffold_1	74451568	10037210	375.0
g	Em0009g237a	scaffold_0004	g7694.t1	scaffold_9	74461193	64801234	107.0
g	Em0013g849a	scaffold_0004	g2958.t1	scaffold_3	75930940	24577124	213.0
g	Em0041g15a	scaffold_0004	g6316.t1	scaffold_6	80744468	52494873	239.0
g	Em0019g312a	scaffold_0004	g8809.t2	scaffold_12	80151820	74119256	418.0
g	Em0001g404a	scaffold_0004	g4097.t2	scaffold_4	70900110	42916654	201.3
g	Em0022g323a	scaffold_0004	g5318.t2	scaffold_5	72819255	36213954	192.0
g	Em0020g238a	scaffold_0004	g2416.t1	scaffold_2	71016771	19797792	151.0
g	Em0015g734a	scaffold_0004	g251.t1	scaffold_1	76704145	2355798	91.7
g	Em0016g162a	scaffold_0004	g2127.t1	scaffold_2	73398827	17426499	150.0
g	Em0017g590a	scaffold_0004	g9506.t1	scaffold_16	73946801	78746953	85.5
g	Em0007g171a	scaffold_0004	g2368.t1	scaffold_2	82777653	19414497	79.7
g	Em0006g1035a	scaffold_0004	g71.t1	scaffold_1	70527069	782631	263.8
g	Em0023g715a	scaffold_0004	g1422.t2	scaffold_1	71276165	11606279	199.2
g	Em0013g679a	scaffold_0004	g10828.t1	scaffold_28	82519889	92074975	435.0
g	Em0004g1648a	scaffold_0004	g3493.t1	scaffold_3	77325001	29565421	53.5
g	Em0001g3729a	scaffold_0004	g3422.t1	scaffold_3	81047438	28481635	77.4
g	Em0395g4a	scaffold_0004	g509.t1	scaffold_1	77110072	4578292	253.0
g	Em0009g1259a	scaffold_0004	g1216.t1	scaffold_1	73547379	10077907	523.0
g	Em0023g364a	scaffold_0004	g5588.t1	scaffold_5	81939856	38743002	78.2
g	Em0019g1123a	scaffold_0004	g8725.t1	scaffold_12	77485971	73509009	118.0
g	Em0021g906a	scaffold_0004	g9760.t1	scaffold_17	69987207	84012787	92.4
g	Em0056g1a	scaffold_0004	g1773.t1	scaffold_2	78047468	14853675	132.0
g	Em0002g345a	scaffold_0004	g3246.t1	scaffold_3	77427311	27130339	91.7
g	Em0023g773a	scaffold_0004	g7626.t1	scaffold_8	71361945	64016454	112.5
g	Em0013g12a	scaffold_0004	g4297.t1	scaffold_4	72838091	44469683	63.9
g	Em0028g33a	scaffold_0004	g557.t2	scaffold_1	82149600	5093207	221.0
g	Em0021g893a	scaffold_0004	g5763.t1	scaffold_5	78832580	40125307	48.1
g	Em0033g15a	scaffold_0004	g9316.t1	scaffold_15	74010160	80273411	131.0
g	Em0023g47a	scaffold_0004	g6340.t1	scaffold_6	71802341	52686125	271.0
g	Em0018g1000a	scaffold_0004	g4476.t1	scaffold_4	70855781	45646970	308.0
g	Em1006g2a	scaffold_0004	g905.t1	scaffold_1	69963839	7773921	46.2
g	Em0019g191a	scaffold_0004	g10322.t1	scaffold_22	72617856	88694449	244.2
g	Em0447g5a	scaffold_0004	g5467.t2	scaffold_5	73846916	37607303	135.0
g	Em0016g894a	scaffold_0004	g8205.t1	scaffold_10	69631558	69096831	182.0
g	Em0007g78a	scaffold_0004	g9631.t1	scaffold_16	76184400	79940880	325.0
g	Em0006g1281a	scaffold_0004	g9884.t1	scaffold_18	82202062	85103889	372.0
g	Em0020g667a	scaffold_0004	g2436.t1	scaffold_2	69777322	19937577	152.0
g	Em0022g639a	scaffold_0004	g5141.t2	scaffold_5	82961258	34463733	40.8
g	Em0016g194a	scaffold_0004	g4744.t1	scaffold_4	69774310	47778885	1036.0
g	Em0004g1513a	scaffold_0004	g6314.t2	scaffold_6	80278156	52479404	100.1
g	Em0018g196a	scaffold_0004	g1277.t1	scaffold_1	71361945	10472326	74.3
g	Em0011g1003a	scaffold_0004	g335.t1	scaffold_1	78572929	3005603	138.0
g	Em0022g360a	scaffold_0004	g5519.t1	scaffold_5	78384443	38196715	66.6
g	Em0011g1068a	scaffold_0004	g10627.t2	scaffold_25	80964085	90981321	130.0
g	Em0011g42a	scaffold_0004	g9315.t1	scaffold_15	81575260	80269387	96.7
g	Em0015g1137a	scaffold_0004	g9315.t1	scaffold_15	76290667	80269387	69.3
g	Em0018g1029a	scaffold_0004	g4625.t2	scaffold_4	73636983	46807472	194.0
g	Em0017g421a	scaffold_0004	g2515.t1	scaffold_2	73771336	20780350	221.0
g	Em0013g128a	scaffold_0004	g7366.t1	scaffold_8	76568244	61475653	639.0
g	Em0018g1185a	scaffold_0004	g10772.t2	scaffold_27	73502855	90025418	162.2
g	Em0011g793a	scaffold_0004	g7763.t1	scaffold_9	83406186	65569249	235.0
g	Em0810g2a	scaffold_0004	g5266.t1	scaffold_5	74649563	35350014	202.0
g	Em0023g90a	scaffold_0004	g6795.t1	scaffold_7	78060922	56755920	229.0
g	Em0008g705a	scaffold_0004	g5174.t1	scaffold_5	78281945	34739000	39.7
g	Em0211g3a	scaffold_0004	g844.t1	scaffold_1	70596798	7291069	95.1
g	Em0011g1183a	scaffold_0004	g6712.t2	scaffold_7	76329558	55865973	843.0
g	Em0011g835a	scaffold_0004	g830.t2	scaffold_1	71581586	7203335	309.0
g	Em0015g131a	scaffold_0004	g7202.t1	scaffold_7	83396828	60109403	117.0
g	Em0007g22a	scaffold_0004	g9864.t1	scaffold_18	74468295	84831261	137.0
g	Em0023g722a	scaffold_0004	g2285.t1	scaffold_2	71617440	18595918	200.5
g	Em0013g759a	scaffold_0004	g11274.t2	scaffold_37	73630111	96309986	602.0
g	Em0023g569a	scaffold_0004	g5295.t2	scaffold_5	69625027	35619714	843.0
g	Em0018g277a	scaffold_0004	g4132.t1	scaffold_4	82308506	43211119	195.0
g	Em0015g1049a	scaffold_0004	g8090.t1	scaffold_10	82525617	68186543	1200.0
g	Em0018g217a	scaffold_0004	g4343.t1	scaffold_4	74791105	44821734	47.8
g	Em0306g5a	scaffold_0004	g250.t1	scaffold_1	74555645	2350491	130.0
g	Em0001g1158a	scaffold_0004	g7145.t2	scaffold_7	75183060	59592719	536.0
g	Em0033g11a	scaffold_0004	g708.t1	scaffold_1	76554942	6172576	200.0
g	Em0074g10a	scaffold_0004	g10172.t2	scaffold_21	75483167	86190520	76.3
g	Em0014g443a	scaffold_0004	g3269.t1	scaffold_3	76510027	27302310	46.6
g	Em0021g143a	scaffold_0004	g44.t1	scaffold_1	79663028	419948	262.0
g	Em0006g517a	scaffold_0004	g11019.t2	scaffold_32	75726359	94321299	167.0
g	Em0028g16a	scaffold_0004	g540.t1	scaffold_1	79272201	4859936	180.2
g	Em0003g345a	scaffold_0004	g6679.t1	scaffold_7	69550124	55555097	151.0
g	Em0002g1514a	scaffold_0004	g4783.t1	scaffold_4	73098863	48096351	52.0
g	Em0016g246a	scaffold_0004	g4731.t1	scaffold_4	83380826	47656765	485.0
g	Em0006g1443a	scaffold_0004	g6584.t1	scaffold_6	83110818	54691162	50.4
g	Em0020g660a	scaffold_0004	g1860.t1	scaffold_2	74814086	15504477	437.0
g	Em0003g1405a	scaffold_0004	g879.t1	scaffold_1	76551827	7573055	95.1
g	Em0019g81a	scaffold_0004	g4101.t1	scaffold_4	79512862	42956880	44.3
g	Em0021g869a	scaffold_0004	g913.t1	scaffold_1	76073244	7806703	53.5
g	Em1027g4a	scaffold_0004	g7477.t2	scaffold_8	73134974	62782922	50.8
g	Em0475g1a	scaffold_0004	g9790.t1	scaffold_17	81681265	84227447	88.6
g	Em0001g2118a	scaffold_0004	g8143.t1	scaffold_10	82759553	68621394	55.1
g	Em0001g3779a	scaffold_0004	g4061.t2	scaffold_4	77167228	42674047	283.0
g	Em0023g704a	scaffold_0004	g5376.t1	scaffold_5	76939597	36701732	161.0
g	Em0020g783a	scaffold_0004	g2508.t2	scaffold_2	74088267	20711229	112.0
g	Em0005g1615a	scaffold_0004	g5456.t1	scaffold_5	71119211	37475575	53.9
g	Em0013g696a	scaffold_0004	g10834.t2	scaffold_28	79410250	92123674	334.0
g	Em0002g1164a	scaffold_0004	g6755.t1	scaffold_7	75355848	56408369	44.7
g	Em0009g1311a	scaffold_0004	g3351.t1	scaffold_3	75534283	27923688	268.0
g	Em0004g1593a	scaffold_0004	g4027.t2	scaffold_4	71153759	42381866	150.0
g	Em0021g300a	scaffold_0004	g9388.t1	scaffold_15	74729191	80929550	152.0
g	Em0019g566a	scaffold_0004	g10250.t1	scaffold_22	75017403	88054303	101.0
g	Em0018g862a	scaffold_0004	g9097.t1	scaffold_14	76624551	76838171	498.0
g	Em0005g1446a	scaffold_0004	g10097.t1	scaffold_21	78670937	85772291	218.0
g	Em0007g90a	scaffold_0004	g9221.t2	scaffold_14	78038804	77909477	63.5
g	Em0001g1028a	scaffold_0004	g3323.t2	scaffold_3	75991827	27713440	123.2
g	Em0015g665a	scaffold_0004	g7255.t1	scaffold_7	81598261	60515537	259.0
g	Em0010g714a	scaffold_0004	g1016.t2	scaffold_1	76688318	8516097	300.0
g	Em0022g149a	scaffold_0004	g3060.t1	scaffold_3	79884081	25708562	120.6
g	Em0017g405a	scaffold_0004	g682.t2	scaffold_1	81638555	6006258	480.5
g	Em0015g627a	scaffold_0004	g325.t1	scaffold_1	72854204	2946762	243.0
g	Em0017g802a	scaffold_0004	g3398.t1	scaffold_3	79020456	28297250	215.0
g	Em0305g2a	scaffold_0004	g8062.t1	scaffold_10	70679376	67941015	154.0
g	Em0020g889a	scaffold_0004	g11548.t1	scaffold_46	74403670	98769536	545.0
g	Em0004g304a	scaffold_0004	g5470.t1	scaffold_5	70015075	37630835	187.0
g	Em0009g1231a	scaffold_0004	g9468.t2	scaffold_15	71281525	81581855	468.0
g	Em0006g620a	scaffold_0004	g8386.t2	scaffold_11	79193904	70862768	1228.0
g	Em0011g1051a	scaffold_0004	g8306.t1	scaffold_10	83550600	70113092	80.1
g	Em0017g240a	scaffold_0004	g632.t1	scaffold_1	81231583	5603502	78.6
g	Em0010g932a	scaffold_0004	g4772.t2	scaffold_4	82920660	47977782	57.0
g	Em0004g993a	scaffold_0004	g7579.t2	scaffold_8	71888714	63599176	360.0
g	Em0006g1017a	scaffold_0004	g3453.t1	scaffold_3	70618632	29076881	97.8
g	Em0001g3723a	scaffold_0004	g1127.t1	scaffold_1	81966364	9538032	311.0
g	Em0015g648a	scaffold_0004	g8631.t1	scaffold_12	81417525	72860156	45.4
g	Em0019g634a	scaffold_0004	g11135.t1	scaffold_34	80661466	94971423	75.5
g	Em0013g1092a	scaffold_0004	g9753.t1	scaffold_17	75487552	83950264	223.0
g	Em0435g6a	scaffold_0004	g7710.t1	scaffold_9	83285136	64941020	298.0
g	Em0015g120a	scaffold_0004	g8703.t1	scaffold_12	78512125	73345887	251.0
g	Em0001g567a	scaffold_0004	g3097.t2	scaffold_3	77160196	25973758	643.0
g	Em0016g569a	scaffold_0004	g2152.t1	scaffold_2	72166192	17577443	337.0
g	Em0005g1489a	scaffold_0004	g1256.t2	scaffold_1	72189937	10331049	45.4
g	Em0001g228a	scaffold_0004	g10319.t1	scaffold_22	73787890	88671728	339.0
g	Em0015g1027a	scaffold_0004	g715.t1	scaffold_1	80283438	6213518	134.4
g	Em0006g1118a	scaffold_0004	g3479.t1	scaffold_3	72195870	29263658	380.0
g	Em0008g1024a	scaffold_0004	g6489.t2	scaffold_6	82198443	53911560	327.0
g	Em0020g1029a	scaffold_0004	g11520.t1	scaffold_44	81907790	98361544	281.0
g	Em1267g1a	scaffold_0004	g7483.t1	scaffold_8	73601751	62838835	44.7
g	Em0015g87a	scaffold_0004	g1425.t3	scaffold_1	76336188	11633628	306.0
g	Em0009g1170a	scaffold_0004	g9316.t1	scaffold_15	75153487	80273411	240.0
g	Em0128g9a	scaffold_0004	g11133.t2	scaffold_34	69817895	94942797	47.8
g	Em0020g71a	scaffold_0004	g2418.t1	scaffold_2	82614984	19826161	106.0
g	Em0001g650a	scaffold_0004	g1197.t1	scaffold_1	70881516	9990660	73.6
g	Em0023g949a	scaffold_0004	g3795.t1	scaffold_3	70461105	31793340	56.2
g	Em0137g13a	scaffold_0004	g6512.t1	scaffold_6	69726045	54142006	830.0
g	Em0014g105a	scaffold_0004	g11533.t1	scaffold_45	75682820	98636124	52.0
g	Em0017g655a	scaffold_0004	g8043.t2	scaffold_9	83507865	67593563	214.0
g	Em0016g519a	scaffold_0004	g764.t1	scaffold_1	72974357	6653027	1188.0
g	Em0061g7a	scaffold_0004	g6119.t2	scaffold_6	69956849	50948502	130.0
g	Em0003g316a	scaffold_0004	g6846.t1	scaffold_7	82390726	57202732	143.0
g	Em0001g1837a	scaffold_0004	g1329.t1	scaffold_1	76169500	10867054	109.8
g	Em0006g942a	scaffold_0004	g5758.t1	scaffold_5	76760471	40062102	243.0
g	Em0041g12a	scaffold_0004	g6316.t1	scaffold_6	72119359	52494873	277.0
g	Em0023g194a	scaffold_0004	g6980.t1	scaffold_7	78975030	58234749	90.1
g	Em0001g17a	scaffold_0004	g3269.t1	scaffold_3	83660402	27302310	46.2
g	Em0023g406a	scaffold_0004	g6928.t1	scaffold_7	81904827	57829529	132.0
g	Em0007g967a	scaffold_0004	g9952.t2	scaffold_19	75530160	81784968	57.0
g	Em0010g75a	scaffold_0004	g9236.t2	scaffold_14	82489828	78047089	504.0
g	Em0009g1133a	scaffold_0004	g3401.t2	scaffold_3	73209352	28321057	172.0
g	Em0012g1040a	scaffold_0004	g3191.t1	scaffold_3	69733122	26659380	110.0
g	Em0267g1a	scaffold_0004	g7805.t2	scaffold_9	81119543	65932613	130.0
g	Em0550g4a	scaffold_0004	g7483.t1	scaffold_8	73052091	62838835	392.0
g	Em0001g2527a	scaffold_0004	g8120.t1	scaffold_10	82627525	68429187	99.4
g	Em0016g120a	scaffold_0004	g6729.t1	scaffold_7	77066208	56194662	53.1
g	Em0016g1077a	scaffold_0004	g1906.t2	scaffold_2	82777653	15823182	89.7
g	Em0016g168a	scaffold_0004	g2262.t1	scaffold_2	76288016	18444744	163.0
g	Em0022g584a	scaffold_0004	g11443.t1	scaffold_41	75869764	98102808	58.2
g	Em0015g666a	scaffold_0004	g7909.t1	scaffold_9	69871403	66727411	332.4
g	Em0960g3a	scaffold_0004	g9444.t2	scaffold_15	71549615	81360629	67.8
g	Em0023g232a	scaffold_0004	g5307.t1	scaffold_5	73465616	36128495	50.1
g	Em0005g127a	scaffold_0004	g3169.t1	scaffold_3	72600941	26477581	66.2
g	Em0009g1023a	scaffold_0004	g2875.t1	scaffold_3	78219060	23896675	281.3
g	Em0020g717a	scaffold_0004	g3457.t1	scaffold_3	73199511	29101098	637.0
g	Em0015g1081a	scaffold_0004	g3346.t1	scaffold_3	69533176	27896056	61.2
g	Em0686g2a	scaffold_0004	g1440.t2	scaffold_1	75820303	11740640	63.2
g	Em0002g1888a	scaffold_0004	g4554.t1	scaffold_4	83320413	46178811	67.0
g	Em0020g835a	scaffold_0004	g2528.t1	scaffold_2	75952300	20880849	367.0
g	Em0885g1a	scaffold_0004	g6711.t1	scaffold_7	82365202	55858684	50.8
g	Em0023g149a	scaffold_0004	g6930.t1	scaffold_7	80396843	57840217	103.0
g	Em0022g505a	scaffold_0004	g7499.t1	scaffold_8	83603712	62965389	45.1
g	Em0019g738a	scaffold_0004	g10946.t1	scaffold_30	78981637	93600909	47.4
g	Em0021g223a	scaffold_0004	g3073.t1	scaffold_3	77613848	25785036	103.0
g	Em0023g835a	scaffold_0004	g2017.t1	scaffold_2	70465702	16590368	187.0
g	Em0006g386a	scaffold_0004	g8724.t1	scaffold_12	83712272	73502773	57.8
g	Em0004g707a	scaffold_0004	g3443.t1	scaffold_3	80661466	29001081	65.9
g	Em0019g870a	scaffold_0004	g1329.t1	scaffold_1	72913949	10867054	74.7
g	Em0001g3766a	scaffold_0004	g1185.t2	scaffold_1	71936310	9902113	259.5
g	Em0020g701a	scaffold_0004	g1773.t1	scaffold_2	79200797	14853675	438.0
g	Em0551g4a	scaffold_0004	g3114.t1	scaffold_3	76716038	26107430	268.0
g	Em0005g1033a	scaffold_0004	g10106.t2	scaffold_21	83693991	85833291	129.0
g	Em0011g785a	scaffold_0004	g6729.t1	scaffold_7	80744468	56194662	1364.0
g	Em0246g11a	scaffold_0004	g551.t1	scaffold_1	78422762	5018112	61.6
g	Em1093g1a	scaffold_0004	g7805.t2	scaffold_9	75930940	65932613	130.0
g	Em0008g913a	scaffold_0004	g754.t1	scaffold_1	80531686	6552881	209.0
g	Em0022g78a	scaffold_0004	g11324.t1	scaffold_38	72854204	96815120	198.7
g	Em0003g1420a	scaffold_0004	g2175.t1	scaffold_2	72195870	17757489	273.0
g	Em0006g530a	scaffold_0004	g94.t1	scaffold_1	78829393	1117751	426.0
g	Em0022g338a	scaffold_0004	g2934.t1	scaffold_3	73673402	24405744	57.8
g	Em1343g1a	scaffold_0004	g4442.t2	scaffold_4	73253678	45442309	111.0
g	Em0008g1088a	scaffold_0005	g6239.t2	scaffold_6	90030178	51960595	44.7
g	Em0337g4a	scaffold_0005	g4459.t1	scaffold_4	90990650	45550005	41.6
g	Em0535g1a	scaffold_0005	g5687.t1	scaffold_5	86695539	39585637	43.5
g	Em0009g1064a	scaffold_0005	g9314.t1	scaffold_15	91243004	80264072	1028.0
g	Em0044g30a	scaffold_0005	g10427.t1	scaffold_23	93670392	87562958	132.0
g	Em0017g344a	scaffold_0005	g8648.t1	scaffold_12	87824344	72964399	1010.7
g	Em0015g754a	scaffold_0005	g343.t1	scaffold_1	96759818	3046506	54.3
g	Em0001g3357a	scaffold_0005	g7625.t1	scaffold_8	87207574	64010268	63.2
g	Em0007g220a	scaffold_0005	g1612.t1	scaffold_2	90419949	13380410	231.0
g	Em0018g283a	scaffold_0005	g4420.t1	scaffold_4	85946791	45268847	480.0
g	Em0006g697a	scaffold_0005	g3128.t1	scaffold_3	88975857	26215732	53.9
g	Em0018g1076a	scaffold_0005	g4991.t2	scaffold_5	97636704	33210746	102.0
g	Em0005g551a	scaffold_0005	g849.t1	scaffold_1	93368737	7335807	78.2
g	Em0008g681a	scaffold_0005	g4244.t1	scaffold_4	85835958	44053940	169.0
g	Em0001g2115a	scaffold_0005	g144.t1	scaffold_1	90219256	1599853	447.3
g	Em0015g520a	scaffold_0005	g6413.t1	scaffold_6	93306650	53179223	185.6
g	Em0001g1145a	scaffold_0005	g1269.t1	scaffold_1	93117916	10422195	132.0
g	Em0003g1725a	scaffold_0005	g8450.t1	scaffold_11	86351135	71515118	68.9
g	Em0435g2a	scaffold_0005	g4677.t1	scaffold_4	93776104	47199071	50.8
g	Em0015g124a	scaffold_0005	g6123.t1	scaffold_6	93288037	50972023	180.0
g	Em1373g1a	scaffold_0005	g4939.t1	scaffold_5	96962516	32728319	43.5
g	Em0003g1033a	scaffold_0005	g2543.t2	scaffold_2	84286818	21014166	53.5
g	Em0018g366a	scaffold_0005	g4598.t1	scaffold_4	90986520	46610067	46.2
g	Em0015g1138a	scaffold_0005	g9315.t1	scaffold_15	91058005	80269387	129.0
g	Em0001g2707a	scaffold_0005	g11378.t2	scaffold_39	95939034	97304739	60.5
g	Em0018g1202a	scaffold_0005	g8694.t1	scaffold_12	97703132	73266989	230.0
g	Em0008g1192a	scaffold_0005	g6569.t2	scaffold_6	90294451	54596776	383.0
g	Em0019g609a	scaffold_0005	g6005.t1	scaffold_6	89760635	50233257	209.0
g	Em0018g1051a	scaffold_0005	g9690.t1	scaffold_17	91058005	83410397	105.0
g	Em0011g810a	scaffold_0005	g9104.t2	scaffold_14	95329003	76872370	90.1
g	Em0004g377a	scaffold_0005	g3025.t1	scaffold_3	90813673	25345939	67.4
g	Em0015g309a	scaffold_0005	g6109.t1	scaffold_6	91504441	50904089	348.0
g	Em0004g90a	scaffold_0005	g3654.t2	scaffold_3	94748513	30691697	95.1
g	Em0001g2661a	scaffold_0005	g1260.t1	scaffold_1	91665614	10368462	607.0
g	Em0011g822a	scaffold_0005	g4470.t1	scaffold_4	97029824	45613632	139.0
g	Em0005g1666a	scaffold_0005	g7293.t2	scaffold_7	93003613	60750453	585.0
g	Em0005g1191a	scaffold_0005	g7826.t1	scaffold_9	97499940	66091593	340.0
g	Em0008g794a	scaffold_0005	g619.t1	scaffold_1	85861649	5529889	59.7
g	Em0508g10a	scaffold_0005	g4521.t1	scaffold_4	92451472	45917071	417.0
g	Em0018g72a	scaffold_0005	g1212.t1	scaffold_1	96201005	10060972	59.3
g	Em0012g725a	scaffold_0005	g9460.t1	scaffold_15	93190451	81513723	189.0
g	Em0018g512a	scaffold_0005	g9483.t1	scaffold_16	92148693	78523443	112.1
g	Em0003g1860a	scaffold_0005	g2284.t1	scaffold_2	95701911	18588745	45.1
g	Em0013g302a	scaffold_0005	g9696.t2	scaffold_17	95272562	83438880	288.0
g	Em0002g362a	scaffold_0005	g7493.t1	scaffold_8	92683641	62934394	55.8
g	Em0017g214a	scaffold_0005	g628.t1	scaffold_1	89751566	5586384	73.9
g	Em0015g1228a	scaffold_0005	g7994.t1	scaffold_9	89044705	67337384	1711.0
g	Em0011g1032a	scaffold_0005	g7999.t1	scaffold_9	93055556	67371446	46.2
g	Em0004g93a	scaffold_0005	g3833.t2	scaffold_3	85848400	32182772	301.0
g	Em0016g576a	scaffold_0005	g1807.t2	scaffold_2	95760375	15036645	239.1
g	Em0016g1108a	scaffold_0005	g2007.t1	scaffold_2	84443051	16541701	120.0
g	Em0022g522a	scaffold_0005	g5246.t1	scaffold_5	97545642	35243242	136.3
g	Em0019g873a	scaffold_0005	g1329.t1	scaffold_1	97039076	10867054	358.0
g	Em0002g211a	scaffold_0005	g3748.t1	scaffold_3	93652335	31382344	225.0
g	Em0018g906a	scaffold_0005	g2966.t1	scaffold_3	95529176	24620076	59.3
g	Em0020g1078a	scaffold_0005	g2520.t1	scaffold_2	89982953	20827291	401.0
g	Em0009g549a	scaffold_0005	g1103.t1	scaffold_1	88831735	9375471	197.0
g	Em0002g108a	scaffold_0005	g8860.t1	scaffold_12	84439184	74458241	50.1
g	Em0019g105a	scaffold_0005	g2896.t2	scaffold_3	95260644	24052115	217.0
g	Em0444g3a	scaffold_0005	g3078.t2	scaffold_3	86232923	25816844	161.0
g	Em0168g4a	scaffold_0005	g114.t1	scaffold_1	94319511	1340961	262.0
g	Em0015g675a	scaffold_0005	g6092.t1	scaffold_6	88235116	50791906	322.0
g	Em0005g1190a	scaffold_0005	g7184.t1	scaffold_7	86566300	59951419	362.3
g	Em0019g55a	scaffold_0005	g5939.t1	scaffold_6	91632921	49784164	105.0
g	Em0679g2a	scaffold_0005	g4594.t1	scaffold_4	87119127	46568616	137.0
g	Em0016g1176a	scaffold_0005	g2515.t1	scaffold_2	93517696	20780350	169.0
g	Em0001g2658a	scaffold_0005	g4495.t1	scaffold_4	92791805	45759414	432.0
g	Em0016g1164a	scaffold_0005	g1912.t1	scaffold_2	92061892	15873098	167.0
g	Em0001g1859a	scaffold_0005	g4112.t2	scaffold_4	92009673	43028979	151.0
g	Em0022g347a	scaffold_0005	g5705.t1	scaffold_5	88223264	39726552	191.0
g	Em0005g1373a	scaffold_0005	g5920.t2	scaffold_6	96770831	49639870	62.0
g	Em0021g316a	scaffold_0005	g4179.t1	scaffold_4	90576780	43559974	180.0
g	Em0020g963a	scaffold_0005	g2540.t1	scaffold_2	94022375	20994628	103.0
g	Em0015g175a	scaffold_0005	g5336.t2	scaffold_5	92768986	36337908	278.0
g	Em0021g403a	scaffold_0005	g8281.t1	scaffold_10	93529937	69825667	194.0
g	Em0008g507a	scaffold_0005	g6320.t2	scaffold_6	92155795	52523927	504.0
g	Em0068g13a	scaffold_0005	g3762.t1	scaffold_3	95193010	31535342	84.0
g	Em0023g675a	scaffold_0005	g805.t1	scaffold_1	87395680	7010210	57.4
g	Em0013g844a	scaffold_0005	g7645.t2	scaffold_8	86574445	64156973	56.2
g	Em0014g708a	scaffold_0005	g562.t2	scaffold_1	88586128	5125054	47.0
g	Em0018g330a	scaffold_0005	g3887.t1	scaffold_3	96686493	32654040	98.6
g	Em0005g214a	scaffold_0005	g2160.t1	scaffold_2	84913128	17643796	78.6
g	Em0015g645a	scaffold_0005	g6173.t1	scaffold_6	95218502	51386879	49.3
g	Em0023g242a	scaffold_0005	g8227.t1	scaffold_10	96075655	69286669	43.9
g	Em0355g6a	scaffold_0005	g10925.t1	scaffold_30	92193181	93364573	163.0
g	Em0015g305a	scaffold_0005	g8763.t1	scaffold_12	91824480	73723066	71.6
g	Em0014g617a	scaffold_0005	g5210.t1	scaffold_5	86433534	34995207	350.0
g	Em0018g324a	scaffold_0005	g1345.t2	scaffold_1	89432461	11050568	60.8
g	Em0022g324a	scaffold_0005	g5318.t2	scaffold_5	89202669	36213954	212.0
g	Em0007g1114a	scaffold_0005	g11533.t1	scaffold_45	84499291	98636124	52.0
g	Em0020g115a	scaffold_0005	g1602.t1	scaffold_2	94709955	13327989	52.0
g	Em0022g380a	scaffold_0005	g172.t1	scaffold_1	93712481	1851964	53.1
g	Em0005g73a	scaffold_0005	g4771.t2	scaffold_4	94673078	47972517	230.0
g	Em0007g567a	scaffold_0005	g9850.t2	scaffold_18	92920693	84695636	49.3
g	Em0021g951a	scaffold_0005	g10743.t2	scaffold_26	87931996	91960857	134.0
g	Em0020g507a	scaffold_0005	g4390.t1	scaffold_4	84617061	45106717	214.0
g	Em0004g1626a	scaffold_0005	g4642.t2	scaffold_4	96892314	46895379	233.0
g	Em0192g5a	scaffold_0005	g10733.t1	scaffold_26	90234100	91884815	121.0
g	Em0004g332a	scaffold_0005	g11275.t1	scaffold_37	95557711	96316936	100.0
g	Em0445g1a	scaffold_0005	g7521.t2	scaffold_8	95386858	63123229	73.9
g	Em0015g590a	scaffold_0005	g6132.t2	scaffold_6	87576142	51029992	242.0
g	Em0007g570a	scaffold_0005	g9850.t2	scaffold_18	90320368	84695636	51.2
g	Em0015g1175a	scaffold_0005	g8093.t2	scaffold_10	92686426	68225065	292.5
g	Em0010g872a	scaffold_0005	g1093.t1	scaffold_1	93706316	9218004	74.7
g	Em0013g1083a	scaffold_0005	g3468.t1	scaffold_3	97573399	29198132	45.8
g	Em0401g2a	scaffold_0005	g3028.t1	scaffold_3	83858974	25390677	101.0
g	Em0020g883a	scaffold_0005	g1648.t1	scaffold_2	85734688	13724329	310.0
g	Em0006g1176a	scaffold_0005	g7477.t2	scaffold_8	97279366	62782922	73.6
g	Em0004g410a	scaffold_0005	g3786.t1	scaffold_3	88912402	31723523	153.0
g	Em0714g5a	scaffold_0005	g2541.t1	scaffold_2	91776413	21001142	157.0
g	Em0019g300a	scaffold_0005	g8748.t1	scaffold_12	89845609	73631456	186.0
g	Em0023g554a	scaffold_0005	g3690.t1	scaffold_3	90077452	30937453	264.0
g	Em0022g60a	scaffold_0005	g11316.t1	scaffold_38	91719730	96735957	421.0
g	Em0009g1036a	scaffold_0005	g9311.t1	scaffold_15	83982270	80243063	389.0
g	Em0010g402a	scaffold_0005	g6833.t1	scaffold_7	91907321	57072181	234.0
g	Em0818g1a	scaffold_0005	g1644.t1	scaffold_2	84525812	13682277	73.9
g	Em0013g822a	scaffold_0005	g7620.t2	scaffold_8	92884191	63970416	118.0
g	Em0020g813a	scaffold_0005	g2482.t1	scaffold_2	87258150	20484113	98.6
g	Em0017g428a	scaffold_0005	g3936.t1	scaffold_4	83995857	41588960	44.3
g	Em0004g21a	scaffold_0005	g2826.t1	scaffold_3	84911963	23516620	211.0
g	Em0003g186a	scaffold_0005	g8129.t1	scaffold_10	94497547	68523352	219.0
g	Em0014g719a	scaffold_0005	g10383.t1	scaffold_23	87392484	87180271	78.6
g	Em0012g1049a	scaffold_0005	g2433.t2	scaffold_2	88275556	19922731	509.0
g	Em0009g64a	scaffold_0005	g7180.t1	scaffold_7	88302261	59929267	43.5
g	Em0023g57a	scaffold_0005	g7139.t1	scaffold_7	86986116	59567115	219.0
g	Em0015g782a	scaffold_0005	g240.t1	scaffold_1	88550571	2285246	86.3
g	Em0018g1224a	scaffold_0005	g4516.t1	scaffold_4	94066673	45896378	127.0
g	Em0006g18a	scaffold_0005	g4347.t1	scaffold_4	84511296	44850476	367.0
g	Em0013g148a	scaffold_0005	g5251.t1	scaffold_5	93888138	35269705	115.0
g	Em0004g796a	scaffold_0005	g3873.t2	scaffold_3	97551554	32559932	209.0
g	Em0005g1505a	scaffold_0005	g5027.t2	scaffold_5	90618012	33523431	339.6
g	Em0004g359a	scaffold_0005	g3713.t1	scaffold_3	91653098	31089182	140.0
g	Em0005g814a	scaffold_0005	g2021.t1	scaffold_2	93915429	16610448	103.0
g	Em0015g880a	scaffold_0005	g316.t1	scaffold_1	85816266	2857660	330.0
g	Em0005g115a	scaffold_0005	g5266.t1	scaffold_5	94716728	35350014	99.8
g	Em0020g360a	scaffold_0005	g9928.t1	scaffold_18	89410636	85478033	827.0
g	Em0010g922a	scaffold_0005	g1119.t2	scaffold_1	92708478	9489176	140.0
g	Em0009g762a	scaffold_0005	g6727.t2	scaffold_7	91682415	55980783	319.0
g	Em0008g1153a	scaffold_0005	g6618.t1	scaffold_6	90940396	54954509	102.8
g	Em0004g1560a	scaffold_0005	g1903.t1	scaffold_2	94654655	15800185	70.1
g	Em0022g328a	scaffold_0005	g5430.t1	scaffold_5	93706316	37075080	176.0
g	Em0008g942a	scaffold_0005	g4495.t1	scaffold_4	96990664	45759414	182.0
g	Em0002g1909a	scaffold_0005	g8045.t1	scaffold_9	85557721	67612821	53.9
g	Em0001g2700a	scaffold_0005	g601.t1	scaffold_1	85468644	5412639	50.1
g	Em0021g36a	scaffold_0005	g6802.t1	scaffold_7	89332335	56814420	437.0
g	Em0014g769a	scaffold_0005	g1258.t1	scaffold_1	86202237	10348321	48.5
g	Em0023g107a	scaffold_0005	g8785.t1	scaffold_12	95889161	73853701	213.0
g	Em0018g1047a	scaffold_0005	g5617.t1	scaffold_5	92543078	38916422	90.1
g	Em0009g61a	scaffold_0005	g5527.t2	scaffold_5	96344275	38243236	519.0
g	Em0019g125a	scaffold_0005	g3718.t1	scaffold_3	91653098	31115436	52.8
g	Em0023g141a	scaffold_0005	g6812.t1	scaffold_7	84927686	56880305	469.0
g	Em0003g1642a	scaffold_0005	g10122.t1	scaffold_21	97221610	85927530	82.8
g	Em0019g777a	scaffold_0005	g3140.t1	scaffold_3	85593276	26274700	101.0
g	Em0013g221a	scaffold_0005	g7342.t1	scaffold_8	97777835	61317108	90.5
g	Em0021g920a	scaffold_0005	g4764.t1	scaffold_4	88206612	47931416	759.0
g	Em0022g562a	scaffold_0005	g538.t1	scaffold_1	86221748	4846887	246.6
g	Em0018g491a	scaffold_0005	g11326.t1	scaffold_38	89757501	96838667	49.7
g	Em0020g1082a	scaffold_0005	g2305.t1	scaffold_2	84835100	19000708	412.0
g	Em0016g1024a	scaffold_0005	g1880.t1	scaffold_2	84328408	15637107	191.8
g	Em0023g77a	scaffold_0005	g3388.t1	scaffold_3	84334796	28231577	230.0
g	Em0005g1311a	scaffold_0005	g2600.t1	scaffold_2	96834432	21496195	79.3
g	Em0013g1120a	scaffold_0005	g3525.t2	scaffold_3	84553653	29762233	123.0
g	Em0018g393a	scaffold_0005	g5623.t2	scaffold_5	84146190	38962728	47.8
g	Em0023g392a	scaffold_0005	g5097.t2	scaffold_5	86132751	34046028	70.9
g	Em0010g229a	scaffold_0005	g9399.t1	scaffold_15	95185051	81040926	206.0
g	Em0024g122a	scaffold_0005	g2578.t1	scaffold_2	86533656	21341334	39.7
g	Em0020g560a	scaffold_0005	g4268.t2	scaffold_4	83796856	44258665	48.9
g	Em0022g450a	scaffold_0005	g9335.t1	scaffold_15	95185051	80383987	152.5
g	Em0002g39a	scaffold_0005	g4367.t1	scaffold_4	89625303	44988962	142.0
g	Em0012g671a	scaffold_0005	g2130.t2	scaffold_2	92234485	17441480	217.0
g	Em0012g836a	scaffold_0005	g2945.t1	scaffold_3	85486989	24496944	169.0
g	Em0019g113a	scaffold_0005	g8785.t1	scaffold_12	90712671	73853701	153.0
g	Em0005g1022a	scaffold_0005	g8758.t1	scaffold_12	94101613	73683802	277.0
g	Em0017g560a	scaffold_0005	g5568.t2	scaffold_5	92404211	38591538	337.6
g	Em0012g890a	scaffold_0005	g10177.t2	scaffold_21	87809944	86449692	415.0
g	Em0018g41a	scaffold_0005	g1305.t1	scaffold_1	97597051	10674031	233.0
g	Em0016g423a	scaffold_0005	g10848.t1	scaffold_28	83989367	92187297	667.0
g	Em0020g964a	scaffold_0005	g2530.t1	scaffold_2	88344991	20890277	197.0
g	Em0014g686a	scaffold_0005	g11002.t1	scaffold_31	93510497	94128943	43.5
g	Em0017g347a	scaffold_0005	g8648.t2	scaffold_12	90764307	72964399	562.0
g	Em0008g60a	scaffold_0005	g2911.t1	scaffold_3	93353478	24169462	119.0
g	Em0005g1151a	scaffold_0005	g5393.t2	scaffold_5	84732014	36801588	117.0
g	Em0020g947a	scaffold_0005	g2754.t1	scaffold_2	93814236	22921245	57.4
g	Em0020g224a	scaffold_0005	g1729.t2	scaffold_2	84923599	14494588	191.3
g	Em0020g44a	scaffold_0005	g2436.t1	scaffold_2	89181083	19937577	372.0
g	Em0021g915a	scaffold_0005	g4677.t1	scaffold_4	88422670	47199071	659.6
g	Em0001g1750a	scaffold_0005	g4967.t1	scaffold_5	89394656	33023305	108.0
g	Em0017g227a	scaffold_0005	g11443.t1	scaffold_41	85934563	98102808	59.7
g	Em0023g61a	scaffold_0005	g6847.t1	scaffold_7	96854746	57209062	677.0
g	Em0021g614a	scaffold_0005	g8604.t1	scaffold_11	96975071	72701874	389.0
g	Em0009g1165a	scaffold_0005	g3133.t1	scaffold_3	92907402	26240446	253.0
g	Em0016g252a	scaffold_0005	g2133.t1	scaffold_2	92686426	17455195	134.0
g	Em0016g263a	scaffold_0005	g5500.t1	scaffold_5	94550867	37899660	384.0
g	Em0028g10a	scaffold_0005	g672.t1	scaffold_1	90764307	5948982	206.0
g	Em0005g1150a	scaffold_0005	g5305.t1	scaffold_5	92623204	36117733	137.0
g	Em0014g665a	scaffold_0005	g1874.t1	scaffold_2	90361642	15608623	41.6
g	Em0786g2a	scaffold_0005	g6252.t1	scaffold_6	94787558	52042315	512.0
g	Em0017g899a	scaffold_0005	g10451.t1	scaffold_23	92417509	87824770	66.6
g	Em0019g1209a	scaffold_0005	g1224.t1	scaffold_1	91273849	10124891	254.1
g	Em0007g235a	scaffold_0005	g2368.t1	scaffold_2	97217734	19414497	61.6
g	Em0004g669a	scaffold_0005	g4980.t1	scaffold_5	87648412	33124775	55.8
g	Em0005g1652a	scaffold_0005	g7311.t1	scaffold_7	97284221	61106081	827.0
g	Em0088g7a	scaffold_0005	g8682.t2	scaffold_12	88766684	73199647	164.0
g	Em0002g1803a	scaffold_0005	g8859.t1	scaffold_12	93863614	74453065	603.0
g	Em0628g2a	scaffold_0005	g9538.t1	scaffold_16	91670504	78966482	253.0
g	Em0013g263a	scaffold_0005	g10847.t1	scaffold_28	91838761	92183680	323.0
g	Em0014g806a	scaffold_0005	g288.t1	scaffold_1	94781370	2672053	96.7
g	Em0456g3a	scaffold_0005	g5802.t2	scaffold_5	96432068	40473153	1023.0
g	Em0008g1123a	scaffold_0005	g6061.t1	scaffold_6	89488874	50580696	259.0
g	Em0004g714a	scaffold_0005	g3803.t1	scaffold_3	92417509	31856747	597.0
g	Em0018g1217a	scaffold_0005	g1121.t1	scaffold_1	96770831	9498311	48.1
g	Em0019g610a	scaffold_0005	g7046.t1	scaffold_7	87753983	58890451	100.0
g	Em0005g1550a	scaffold_0005	g6325.t1	scaffold_6	91697563	52549294	67.4
g	Em0018g155a	scaffold_0005	g4432.t1	scaffold_4	92986767	45346109	198.0
g	Em0011g524a	scaffold_0005	g8853.t2	scaffold_12	93200415	74398763	47.0
g	Em0001g3309a	scaffold_0005	g172.t1	scaffold_1	83781538	1851964	52.0
g	Em0001g727a	scaffold_0005	g9398.t2	scaffold_15	86688553	81037852	60.5
g	Em0011g938a	scaffold_0005	g350.t2	scaffold_1	89076513	3085448	71.6
g	Em0021g331a	scaffold_0005	g1885.t1	scaffold_2	92775320	15682261	97.4
g	Em0016g174a	scaffold_0005	g8047.t2	scaffold_9	95490773	67790944	329.0
g	Em0865g1a	scaffold_0005	g6232.t1	scaffold_6	92922799	51915610	47.8
g	Em0006g792a	scaffold_0005	g4805.t1	scaffold_4	84365691	48438485	79.0
g	Em0020g598a	scaffold_0005	g6007.t2	scaffold_6	91346007	50246054	535.0
g	Em0026g58a	scaffold_0005	g8047.t2	scaffold_9	93164766	67790944	245.0
g	Em0015g154a	scaffold_0005	g8688.t2	scaffold_12	92168596	73233296	155.0
g	Em0023g359a	scaffold_0005	g10836.t1	scaffold_28	96277025	92130477	103.0
g	Em0023g707a	scaffold_0005	g767.t1	scaffold_1	94550867	6675225	55.5
g	Em0021g758a	scaffold_0005	g4027.t2	scaffold_4	90982048	42381866	135.9
g	Em0020g133a	scaffold_0005	g2439.t1	scaffold_2	91682415	19964053	77.8
g	Em0015g105a	scaffold_0005	g6113.t1	scaffold_6	89359866	50921324	523.0
g	Em0004g1096a	scaffold_0005	g11135.t1	scaffold_34	89989029	94971423	98.2
g	Em0009g1107a	scaffold_0005	g3744.t1	scaffold_3	94356423	31346737	144.0
g	Em0022g112a	scaffold_0005	g7499.t1	scaffold_8	84019090	62965389	47.8
g	Em0023g854a	scaffold_0005	g9266.t1	scaffold_14	84265721	78262706	104.0
g	Em0005g1109a	scaffold_0005	g9315.t1	scaffold_15	95705955	80269387	98.2
g	Em0005g1196a	scaffold_0005	g6938.t1	scaffold_7	97567318	57882030	103.0
g	Em0014g833a	scaffold_0005	g289.t2	scaffold_1	97011275	2682229	149.0
g	Em0016g951a	scaffold_0005	g6512.t1	scaffold_6	91795329	54142006	403.0
g	Em0010g941a	scaffold_0005	g3917.t1	scaffold_4	88519021	41472257	117.0
g	Em0011g640a	scaffold_0005	g2515.t2	scaffold_2	88378270	20780350	212.0
g	Em0021g940a	scaffold_0005	g4016.t1	scaffold_4	89689836	42281064	135.0
g	Em0005g1394a	scaffold_0005	g7298.t1	scaffold_7	97624707	60778571	45.1
g	Em0018g339a	scaffold_0005	g1275.t1	scaffold_1	90876131	10451288	499.0
g	Em0013g427a	scaffold_0005	g9638.t2	scaffold_16	96795009	79998463	85.9
g	Em0005g141a	scaffold_0005	g4879.t2	scaffold_4	89332335	49057700	324.0
g	Em0011g786a	scaffold_0005	g8622.t1	scaffold_12	87644650	72815015	788.0
g	Em0013g327a	scaffold_0005	g10474.t1	scaffold_24	90197402	89004188	559.0
g	Em0018g237a	scaffold_0005	g1322.t2	scaffold_1	97323688	10833208	592.0
g	Em0009g1291a	scaffold_0005	g599.t1	scaffold_1	96916724	5397728	360.9
g	Em0020g522a	scaffold_0005	g454.t1	scaffold_1	90419949	4113041	43.5
g	Em0023g103a	scaffold_0005	g10045.t1	scaffold_19	85797638	82737525	138.0
g	Em0719g1a	scaffold_0005	g1644.t1	scaffold_2	90551323	13682277	73.9
g	Em0012g1041a	scaffold_0005	g3191.t2	scaffold_3	84873565	26659363	45.8
g	Em0009g150a	scaffold_0005	g8432.t2	scaffold_11	88498464	71324770	62.0
g	Em0005g1556a	scaffold_0005	g6325.t1	scaffold_6	95849430	52549294	66.2
g	Em0018g340a	scaffold_0005	g1320.t1	scaffold_1	96566187	10820301	245.0
g	Em0018g789a	scaffold_0005	g7859.t1	scaffold_9	96919688	66322035	100.0
g	Em0003g1753a	scaffold_0005	g8450.t1	scaffold_11	90381813	71515118	63.9
g	Em0019g1146a	scaffold_0005	g5716.t1	scaffold_5	96718916	39777970	186.0
g	Em0006g1136a	scaffold_0005	g2130.t2	scaffold_2	88508330	17441480	61.2
g	Em0005g171a	scaffold_0005	g1998.t1	scaffold_2	96011855	16431172	228.0
g	Em0076g5a	scaffold_0005	g4980.t1	scaffold_5	89866329	33124775	39.7
g	Em0019g1220a	scaffold_0005	g5933.t1	scaffold_6	90696583	49726549	309.0
g	Em0010g90a	scaffold_0005	g3459.t1	scaffold_3	97143714	29128320	60.8
g	Em0015g785a	scaffold_0005	g240.t1	scaffold_1	92365827	2285246	251.0
g	Em0016g345a	scaffold_0005	g9418.t1	scaffold_15	85747692	81154554	100.0
g	Em0013g404a	scaffold_0005	g6825.t1	scaffold_7	93801657	57002695	128.0
g	Em0012g993a	scaffold_0005	g3179.t2	scaffold_3	87237067	26566417	720.8
g	Em0013g426a	scaffold_0005	g9638.t1	scaffold_16	87207574	79998463	81.6
g	Em0429g3a	scaffold_0005	g5263.t2	scaffold_5	96469108	35339434	158.0
g	Em0020g278a	scaffold_0005	g8928.t1	scaffold_13	90518245	75014686	296.0
g	Em0254g4a	scaffold_0005	g2255.t1	scaffold_2	94632260	18394765	272.6
g	Em0017g184a	scaffold_0005	g743.t1	scaffold_1	93463604	6429895	206.0
g	Em0009g677a	scaffold_0005	g9297.t1	scaffold_15	89565627	80164203	68.9
g	Em0018g376a	scaffold_0005	g1006.t1	scaffold_1	87935567	8428581	60.5
g	Em0009g1179a	scaffold_0005	g3273.t1	scaffold_3	85502317	27342007	95.1
g	Em0023g564a	scaffold_0005	g8129.t1	scaffold_10	94532118	68523352	364.0
g	Em0011g787a	scaffold_0005	g6352.t1	scaffold_6	89982953	52786724	131.0
g	Em0012g720a	scaffold_0005	g3195.t1	scaffold_3	84116363	26692239	127.0
g	Em0015g386a	scaffold_0005	g3713.t2	scaffold_3	95781059	31089182	274.1
g	Em0013g123a	scaffold_0005	g2447.t1	scaffold_2	90920760	20071223	71.6
g	Em0003g379a	scaffold_0005	g896.t1	scaffold_1	97107594	7689152	49.7
g	Em0005g262a	scaffold_0005	g4850.t2	scaffold_4	87237067	48802298	415.1
g	Em0005g1009a	scaffold_0005	g8163.t1	scaffold_10	96464808	68765362	75.1
g	Em0006g678a	scaffold_0005	g1070.t2	scaffold_1	91880778	9063798	658.0
g	Em0002g4a	scaffold_0005	g9107.t2	scaffold_14	93087680	76887782	40.8
g	Em0022g209a	scaffold_0005	g9055.t1	scaffold_13	89659172	76307076	102.0
g	Em0018g185a	scaffold_0005	g1347.t2	scaffold_1	96799388	11065901	530.0
g	Em0005g1202a	scaffold_0005	g10135.t1	scaffold_21	94849771	85998815	301.0
g	Em0019g86a	scaffold_0005	g10248.t1	scaffold_22	91001343	88036937	88.6
g	Em0005g1649a	scaffold_0005	g11226.t1	scaffold_36	92061892	95847038	446.0
g	Em0016g653a	scaffold_0005	g3622.t1	scaffold_3	94169261	30467388	40.8
g	Em0023g420a	scaffold_0005	g5441.t2	scaffold_5	86257357	37144994	92.8
g	Em0001g213a	scaffold_0005	g4149.t1	scaffold_4	88114465	43297680	159.0
g	Em0006g864a	scaffold_0005	g3479.t1	scaffold_3	95390544	29263658	371.0
g	Em0002g250a	scaffold_0005	g3246.t1	scaffold_3	88929851	27130339	101.0
g	Em0011g759a	scaffold_0005	g4409.t1	scaffold_4	95506161	45224485	106.0
g	Em0002g886a	scaffold_0005	g6119.t1	scaffold_6	95073752	50948502	59.3
g	Em0022g465a	scaffold_0005	g10760.t1	scaffold_27	96737660	89919531	123.0
g	Em0020g50a	scaffold_0005	g2390.t1	scaffold_2	85481136	19657771	134.0
g	Em0001g2195a	scaffold_0005	g8363.t1	scaffold_11	93195946	70662624	44.7
g	Em0023g352a	scaffold_0005	g6853.t1	scaffold_7	95781059	57261180	117.0
g	Em0019g1163a	scaffold_0005	g5716.t1	scaffold_5	92450068	39777970	186.0
g	Em0008g370a	scaffold_0005	g6453.t1	scaffold_6	86552252	53592162	126.0
g	Em0008g1072a	scaffold_0005	g6350.t1	scaffold_6	84101391	52769645	221.0
g	Em0011g65a	scaffold_0005	g947.t1	scaffold_1	97503282	8012324	175.0
g	Em0019g184a	scaffold_0005	g8672.t1	scaffold_12	90920760	73142015	207.0
g	Em0011g1013a	scaffold_0005	g8287.t1	scaffold_10	94959445	69871161	604.0
g	Em0008g147a	scaffold_0005	g272.t1	scaffold_1	88259636	2538296	63.9
g	Em0017g645a	scaffold_0005	g8039.t1	scaffold_9	96511400	67567464	252.0
g	Em0429g6a	scaffold_0005	g5242.t1	scaffold_5	97198568	35216790	372.0
g	Em0015g715a	scaffold_0005	g7894.t1	scaffold_9	89220414	66586326	556.0
g	Em0003g1842a	scaffold_0005	g6038.t2	scaffold_6	87008423	50408073	441.0
g	Em0022g816a	scaffold_0005	g4299.t1	scaffold_4	97758463	44476470	154.0
g	Em0019g767a	scaffold_0005	g1373.t1	scaffold_1	84642336	11272587	148.0
g	Em0017g198a	scaffold_0005	g8373.t1	scaffold_11	87105536	70721334	49.7
g	Em0019g67a	scaffold_0005	g9418.t1	scaffold_15	92804421	81154554	94.7
g	Em0007g591a	scaffold_0005	g2317.t2	scaffold_2	96004091	19065536	214.0
g	Em0011g805a	scaffold_0005	g351.t2	scaffold_1	97412205	3090203	56.6
g	Em0016g178a	scaffold_0005	g8047.t2	scaffold_9	89797595	67790944	456.0
g	Em0016g925a	scaffold_0005	g6039.t1	scaffold_6	97737440	50416759	124.0
g	Em0015g325a	scaffold_0005	g7948.t1	scaffold_9	95414757	66986011	186.0
g	Em0008g773a	scaffold_0005	g1475.t1	scaffold_1	92520749	11981239	45.1
g	Em0739g2a	scaffold_0005	g10177.t1	scaffold_21	94843508	86449692	88.6
g	Em0003g383a	scaffold_0005	g6679.t1	scaffold_7	86220273	55555097	143.0
g	Em0099g19a	scaffold_0005	g5263.t2	scaffold_5	88468678	35339434	158.0
g	Em0113g7a	scaffold_0005	g4221.t1	scaffold_4	84769645	43879618	43.1
g	Em0023g122a	scaffold_0005	g7168.t1	scaffold_7	85074194	59727366	385.0
g	Em0015g488a	scaffold_0005	g4997.t1	scaffold_5	95664259	33240845	107.1
g	Em0018g1136a	scaffold_0005	g7636.t1	scaffold_8	96782590	64081413	406.0
g	Em0013g681a	scaffold_0005	g11123.t1	scaffold_34	97339368	94885236	114.0
g	Em0019g289a	scaffold_0005	g1389.t1	scaffold_1	97577146	11373506	522.0
g	Em0021g304a	scaffold_0005	g10483.t1	scaffold_24	92155795	89071773	123.0
g	Em0014g938a	scaffold_0005	g958.t1	scaffold_1	87047010	8094932	64.7
g	Em0055g17a	scaffold_0005	g4759.t1	scaffold_4	90081571	47905787	145.0
g	Em0006g735a	scaffold_0005	g9193.t1	scaffold_14	96849747	77675160	318.0
g	Em0011g632a	scaffold_0005	g6739.t2	scaffold_7	90180519	56308874	143.3
g	Em0015g845a	scaffold_0005	g8957.t2	scaffold_13	91295406	75252493	218.0
g	Em0022g368a	scaffold_0005	g3850.t1	scaffold_3	84166060	32313314	270.0
g	Em0022g431a	scaffold_0005	g5812.t1	scaffold_5	97131778	40586755	67.0
g	Em0003g1259a	scaffold_0006	g4582.t1	scaffold_4	100820209	46429143	70.1
g	Em1074g2a	scaffold_0006	g11378.t1	scaffold_39	98388009	97304739	44.3
g	Em0019g336a	scaffold_0006	g6089.t1	scaffold_6	101141569	50775709	396.5
g	Em0015g366a	scaffold_0006	g243.t1	scaffold_1	111634797	2297072	318.0
g	Em0023g898a	scaffold_0006	g5095.t2	scaffold_5	111076029	34026391	267.1
g	Em0009g1122a	scaffold_0006	g3343.t1	scaffold_3	102446869	27881019	267.0
g	Em0219g3a	scaffold_0006	g8937.t2	scaffold_13	104133701	75082321	61.6
g	Em0015g694a	scaffold_0006	g6138.t1	scaffold_6	101418452	51066994	207.0
g	Em0016g1036a	scaffold_0006	g10686.t1	scaffold_26	109754999	91438046	602.0
g	Em0015g709a	scaffold_0006	g554.t1	scaffold_1	109989331	5072331	42.4
g	Em0011g189a	scaffold_0006	g2278.t1	scaffold_2	107001512	18561177	51.2
g	Em0023g388a	scaffold_0006	g3286.t1	scaffold_3	99626596	27458468	134.0
g	Em0021g971a	scaffold_0006	g4000.t2	scaffold_4	104122981	42127685	510.0
g	Em0001g1336a	scaffold_0006	g2231.t1	scaffold_2	101550397	18222177	355.0
g	Em0020g828a	scaffold_0006	g2746.t2	scaffold_2	106372311	22822804	177.0
g	Em0017g33a	scaffold_0006	g452.t2	scaffold_1	105782243	4098552	195.0
g	Em0644g2a	scaffold_0006	g7130.t1	scaffold_7	111058066	59500120	115.0
g	Em0015g84a	scaffold_0006	g1440.t2	scaffold_1	102279669	11740640	420.9
g	Em0022g263a	scaffold_0006	g4942.t1	scaffold_5	107300316	32743853	188.0
g	Em0001g1072a	scaffold_0006	g4190.t1	scaffold_4	102358148	43623475	653.0
g	Em0007g1461a	scaffold_0006	g2334.t1	scaffold_2	109471946	19200488	129.0
g	Em0015g1241a	scaffold_0006	g5418.t2	scaffold_5	110108205	36993893	46.2
g	Em0329g4a	scaffold_0006	g2166.t1	scaffold_2	109486905	17688902	1174.0
g	Em0011g49a	scaffold_0006	g7678.t1	scaffold_9	108431567	64668742	181.0
g	Em0017g767a	scaffold_0006	g8223.t2	scaffold_10	111059779	69259775	251.0
g	Em0001g2450a	scaffold_0006	g4759.t1	scaffold_4	104559232	47905787	226.0
g	Em0019g985a	scaffold_0006	g3887.t1	scaffold_3	102970459	32654040	53.5
g	Em0020g899a	scaffold_0006	g5290.t1	scaffold_5	110181426	35553927	52.0
g	Em0168g3a	scaffold_0006	g2404.t1	scaffold_2	98276515	19725043	310.0
g	Em0013g847a	scaffold_0006	g7641.t1	scaffold_8	111003917	64124218	200.0
g	Em0021g41a	scaffold_0006	g2461.t1	scaffold_2	100172635	20151410	254.0
g	Em0246g3a	scaffold_0006	g10261.t2	scaffold_22	98228872	88168929	268.0
g	Em0020g196a	scaffold_0006	g1774.t1	scaffold_2	99723323	14860333	81.3
g	Em0008g624a	scaffold_0006	g7171.t1	scaffold_7	111584036	59793237	240.0
g	Em0019g240a	scaffold_0006	g8404.t1	scaffold_11	106673735	71111404	55.1
g	Em0005g1456a	scaffold_0006	g11571.t2	scaffold_47	109255533	98923172	250.0
g	Em0011g807a	scaffold_0006	g9104.t2	scaffold_14	106082337	76872370	73.9
g	Em0498g3a	scaffold_0006	g8150.t2	scaffold_10	111507971	68665827	160.0
g	Em0021g100a	scaffold_0006	g1882.t2	scaffold_2	109047143	15656851	129.0
g	Em0023g743a	scaffold_0006	g5084.t1	scaffold_5	109855424	33913909	60.5
g	Em0007g588a	scaffold_0006	g4232.t3	scaffold_4	107874229	43954508	51.2
g	Em0011g10a	scaffold_0006	g7674.t1	scaffold_9	101738656	64648491	149.0
g	Em0018g984a	scaffold_0006	g4469.t1	scaffold_4	104091484	45609264	582.0
g	Em0018g1020a	scaffold_0006	g9114.t1	scaffold_14	108803595	77062378	199.0
g	Em0021g228a	scaffold_0006	g7607.t1	scaffold_8	107874229	63840676	94.4
g	Em0006g1581a	scaffold_0006	g339.t1	scaffold_1	106336330	3020225	45.1
g	Em0010g135a	scaffold_0006	g3361.t1	scaffold_3	97811478	28011447	47.0
g	Em0013g239a	scaffold_0006	g10847.t2	scaffold_28	109727682	92183680	216.0
g	Em0023g729a	scaffold_0006	g11306.t1	scaffold_38	101462384	96657817	55.1
g	Em1145g1a	scaffold_0006	g5119.t1	scaffold_5	108600236	34231226	132.0
g	Em0014g252a	scaffold_0006	g5816.t1	scaffold_5	111293509	40641884	50.1
g	Em0013g818a	scaffold_0006	g7947.t1	scaffold_9	101401369	66978828	57.4
g	Em0018g669a	scaffold_0006	g9983.t1	scaffold_19	99632830	82014332	117.0
g	Em0513g1a	scaffold_0006	g6930.t1	scaffold_7	103953550	57840217	120.0
g	Em0786g12a	scaffold_0006	g5523.t1	scaffold_5	107103675	38221787	85.5
g	Em0001g1727a	scaffold_0006	g6929.t3	scaffold_7	111105148	57836861	45.8
g	Em0023g560a	scaffold_0006	g5865.t2	scaffold_5	98991486	41005563	465.0
g	Em0007g621a	scaffold_0006	g4158.t1	scaffold_4	110511966	43357768	464.0
g	Em0002g1526a	scaffold_0006	g2588.t1	scaffold_2	98814538	21426382	43.1
g	Em0012g533a	scaffold_0006	g5593.t1	scaffold_5	106336330	38760716	270.0
g	Em0013g107a	scaffold_0006	g6928.t1	scaffold_7	106209725	57829529	52.0
g	Em0551g7a	scaffold_0006	g3114.t1	scaffold_3	110063465	26107430	279.0
g	Em0023g190a	scaffold_0006	g7143.t1	scaffold_7	103851537	59582620	195.0
g	Em0004g330a	scaffold_0006	g11275.t1	scaffold_37	107106949	96316936	121.0
g	Em0017g195a	scaffold_0006	g8372.t1	scaffold_11	99307831	70717139	243.0
g	Em0001g3277a	scaffold_0006	g8716.t2	scaffold_12	99271119	73457583	77.8
g	Em0021g236a	scaffold_0006	g6856.t1	scaffold_7	99132180	57284111	451.7
g	Em0008g545a	scaffold_0006	g6232.t1	scaffold_6	98257699	51915610	73.6
g	Em0018g378a	scaffold_0006	g9106.t1	scaffold_14	104227862	76880602	938.5
g	Em0013g511a	scaffold_0006	g1689.t1	scaffold_2	105030214	14079685	268.0
g	Em0033g23a	scaffold_0006	g708.t1	scaffold_1	105680447	6172576	201.0
g	Em0009g1242a	scaffold_0006	g9782.t1	scaffold_17	108668079	84186470	518.0
g	Em0023g648a	scaffold_0006	g3679.t1	scaffold_3	105245986	30857937	48.1
g	Em0023g97a	scaffold_0006	g6977.t1	scaffold_7	106702410	58220721	305.6
g	Em0017g160a	scaffold_0006	g2401.t1	scaffold_2	109065425	19714535	301.0
g	Em0052g17a	scaffold_0006	g9795.t1	scaffold_17	98352183	84265129	149.0
g	Em0018g825a	scaffold_0006	g8836.t2	scaffold_12	108442732	74272653	610.0
g	Em0009g1061a	scaffold_0006	g3453.t1	scaffold_3	104550425	29076881	116.0
g	Em0015g1210a	scaffold_0006	g6931.t1	scaffold_7	101256123	57844228	229.0
g	Em0014g33a	scaffold_0006	g6452.t1	scaffold_6	106754587	53583519	206.7
g	Em0019g662a	scaffold_0006	g1370.t1	scaffold_1	104522705	11262517	57.0
g	Em0106g10a	scaffold_0006	g6584.t1	scaffold_6	100584202	54691162	57.0
g	Em0005g1117a	scaffold_0006	g9300.t1	scaffold_15	101272539	80172365	71.2
g	Em0018g45a	scaffold_0006	g4627.t1	scaffold_4	111051868	46816340	48.1
g	Em0011g72a	scaffold_0006	g6911.t1	scaffold_7	100547404	57669280	122.0
g	Em0011g992a	scaffold_0006	g335.t1	scaffold_1	109394496	3005603	125.0
g	Em0017g493a	scaffold_0006	g2404.t1	scaffold_2	101136306	19725043	310.0
g	Em0006g956a	scaffold_0006	g3441.t2	scaffold_3	107797455	28971969	133.3
g	Em0009g1247a	scaffold_0006	g5323.t1	scaffold_5	104506552	36247833	53.5
g	Em0007g313a	scaffold_0006	g4545.t2	scaffold_4	103157099	46076153	309.0
g	Em0006g1121a	scaffold_0006	g3479.t1	scaffold_3	110959217	29263658	377.0
g	Em0019g933a	scaffold_0006	g6172.t2	scaffold_6	106262216	51370331	608.0
g	Em0016g257a	scaffold_0006	g2180.t1	scaffold_2	107183442	17782644	431.0
g	Em0022g129a	scaffold_0006	g405.t2	scaffold_1	102588134	3742247	90.5
g	Em0006g1263a	scaffold_0006	g9851.t1	scaffold_18	109024227	84701498	82.4
g	Em0013g159a	scaffold_0006	g7412.t1	scaffold_8	110368588	62267121	110.0
g	Em0005g1173a	scaffold_0006	g10114.t1	scaffold_21	110844209	85877428	253.0
g	Em0021g686a	scaffold_0006	g8599.t2	scaffold_11	106249759	72667833	211.0
g	Em0016g129a	scaffold_0006	g2191.t1	scaffold_2	106036238	17854782	136.0
g	Em0115g7a	scaffold_0006	g3728.t1	scaffold_3	109609750	31201853	93.5
g	Em0006g1158a	scaffold_0006	g431.t1	scaffold_1	110401701	3949077	91.7
g	Em0002g407a	scaffold_0006	g1528.t2	scaffold_1	102463183	12751041	48.1
g	Em0016g1109a	scaffold_0006	g1895.t1	scaffold_2	106322785	15732496	294.0
g	Em0016g1165a	scaffold_0006	g2083.t1	scaffold_2	108535656	17142707	244.0
g	Em0016g221a	scaffold_0006	g2141.t1	scaffold_2	105248373	17523435	56.6
g	Em0001g2147a	scaffold_0006	g8363.t1	scaffold_11	105812924	70662624	46.6
g	Em0005g802a	scaffold_0006	g10131.t2	scaffold_21	110531696	85979081	387.0
g	Em0019g604a	scaffold_0006	g5975.t2	scaffold_6	111462346	50018145	540.2
g	Em0015g251a	scaffold_0006	g8107.t1	scaffold_10	103167944	68356278	218.0
g	Em0011g28a	scaffold_0006	g7861.t1	scaffold_9	105728989	66334237	94.3
g	Em0020g55a	scaffold_0006	g2405.t2	scaffold_2	105389779	19727845	171.0
g	Em0018g287a	scaffold_0006	g4583.t1	scaffold_4	107387071	46462335	77.8
g	Em0017g412a	scaffold_0006	g8093.t1	scaffold_10	104456243	68225077	235.3
g	Em0179g17a	scaffold_0006	g6252.t1	scaffold_6	108764749	52042315	444.0
g	Em0001g331a	scaffold_0006	g1214.t1	scaffold_1	105920110	10069328	260.0
g	Em0004g1106a	scaffold_0006	g3794.t1	scaffold_3	107549649	31782323	147.0
g	Em0001g234a	scaffold_0006	g4349.t2	scaffold_4	108283361	44860908	159.0
g	Em0007g160a	scaffold_0006	g2368.t1	scaffold_2	103694535	19414497	68.6
g	Em0520g1a	scaffold_0006	g5210.t1	scaffold_5	98050838	34995207	134.0
g	Em0054g36a	scaffold_0006	g6723.t2	scaffold_7	104336233	55946853	45.8
g	Em0024g87a	scaffold_0006	g9538.t1	scaffold_16	99470337	78966482	365.0
g	Em0016g529a	scaffold_0006	g3493.t1	scaffold_3	99843048	29565421	111.0
g	Em0015g135a	scaffold_0006	g7209.t2	scaffold_7	108409286	60188569	372.0
g	Em0001g106a	scaffold_0006	g1440.t2	scaffold_1	108149124	11740640	320.0
g	Em0017g28a	scaffold_0006	g436.t2	scaffold_1	97957804	3980846	492.6
g	Em0016g104a	scaffold_0006	g2286.t1	scaffold_2	110253292	18603232	258.0
g	Em0007g26a	scaffold_0006	g9606.t2	scaffold_16	110873071	79737956	173.9
g	Em0004g1581a	scaffold_0006	g8216.t1	scaffold_10	105728989	69214136	68.6
g	Em0022g441a	scaffold_0006	g10759.t2	scaffold_27	99587321	89912244	1183.0
g	Em0023g270a	scaffold_0006	g4016.t1	scaffold_4	100607406	42281064	55.1
g	Em0009g993a	scaffold_0006	g9264.t1	scaffold_14	105631501	78244346	92.0
g	Em0005g176a	scaffold_0006	g8451.t1	scaffold_11	100306296	71522057	421.0
g	Em0011g70a	scaffold_0006	g5172.t1	scaffold_5	104883220	34724196	83.2
g	Em0015g1116a	scaffold_0006	g7986.t1	scaffold_9	108393107	67214989	352.0
g	Em0006g938a	scaffold_0006	g5029.t2	scaffold_5	101044307	33537595	64.3
g	Em0015g735a	scaffold_0006	g251.t2	scaffold_1	107606082	2355798	181.0
g	Em0008g620a	scaffold_0006	g6329.t1	scaffold_6	103242903	52579094	424.0
g	Em0019g293a	scaffold_0006	g8753.t1	scaffold_12	107665785	73659499	126.0
g	Em0052g7a	scaffold_0006	g4630.t2	scaffold_4	102052261	46834168	58.5
g	Em0006g459a	scaffold_0006	g4904.t3	scaffold_4	99404103	49263163	151.0
g	Em0019g852a	scaffold_0006	g5972.t1	scaffold_6	109532259	50001007	58.2
g	Em0016g200a	scaffold_0006	g2166.t2	scaffold_2	98916966	17688902	516.0
g	Em0004g411a	scaffold_0006	g3786.t1	scaffold_3	109615609	31723523	89.4
g	Em0004g1396a	scaffold_0006	g8244.t1	scaffold_10	103919093	69395391	85.5
g	Em0004g75a	scaffold_0006	g8771.t1	scaffold_12	101467886	73775703	179.0
g	Em0013g5a	scaffold_0006	g7568.t2	scaffold_8	106249759	63490715	184.0
g	Em0023g41a	scaffold_0006	g7116.t1	scaffold_7	107699943	59381080	142.0
g	Em0007g30a	scaffold_0006	g2310.t1	scaffold_2	103320746	19025165	122.0
g	Em0001g2433a	scaffold_0006	g10469.t2	scaffold_24	103867295	88973254	43.1
g	Em0324g6a	scaffold_0006	g7521.t2	scaffold_8	102594739	63123229	233.8
g	Em0015g1202a	scaffold_0006	g3213.t1	scaffold_3	109044167	26832602	138.0
g	Em0018g975a	scaffold_0006	g4504.t1	scaffold_4	98710312	45828678	135.0
g	Em0019g653a	scaffold_0006	g7216.t1	scaffold_7	107406962	60237385	64.3
g	Em0016g664a	scaffold_0006	g6316.t1	scaffold_6	99333085	52494873	262.0
g	Em0016g564a	scaffold_0006	g9884.t1	scaffold_18	111151050	85103889	307.0
g	Em0001g1796a	scaffold_0006	g702.t2	scaffold_1	101712630	6117761	106.0
g	Em0021g225a	scaffold_0006	g3557.t2	scaffold_3	106867472	29979167	491.0
g	Em0599g4a	scaffold_0006	g241.t1	scaffold_1	102100464	2287748	44.7
g	Em0022g511a	scaffold_0006	g4988.t1	scaffold_5	99184646	33174067	262.0
g	Em0003g734a	scaffold_0006	g7989.t1	scaffold_9	107848200	67313008	43.5
g	Em0162g14a	scaffold_0006	g2245.t1	scaffold_2	111264656	18321723	91.7
g	Em0008g61a	scaffold_0006	g6381.t2	scaffold_6	107990473	52977278	130.0
g	Em0006g1022a	scaffold_0006	g9933.t1	scaffold_18	103291183	85508279	46.2
g	Em0020g1000a	scaffold_0006	g1213.t1	scaffold_1	110961588	10065070	323.0
g	Em0016g662a	scaffold_0006	g6316.t1	scaffold_6	103971139	52494873	231.5
g	Em0002g1519a	scaffold_0006	g5687.t2	scaffold_5	100921569	39585403	42.7
g	Em0011g975a	scaffold_0006	g4668.t1	scaffold_4	109439242	47093728	63.2
g	Em0389g5a	scaffold_0006	g2989.t1	scaffold_3	109884336	24767414	60.8
g	Em0013g278a	scaffold_0006	g10833.t1	scaffold_28	100439398	92120316	53.5
g	Em0016g1008a	scaffold_0006	g5878.t1	scaffold_5	101443036	41098530	52.0
g	Em0015g299a	scaffold_0006	g7221.t1	scaffold_7	110890750	60277859	301.0
g	Em0005g1636a	scaffold_0006	g7328.t1	scaffold_7	98139143	61216756	169.0
g	Em0021g95a	scaffold_0006	g4037.t1	scaffold_4	101132397	42463036	168.0
g	Em0008g1185a	scaffold_0006	g9199.t1	scaffold_14	101282805	77716414	176.0
g	Em0005g1472a	scaffold_0006	g6839.t1	scaffold_7	107365929	57133785	82.8
g	Em0005g923a	scaffold_0006	g7866.t1	scaffold_9	98900592	66369777	137.0
g	Em0003g791a	scaffold_0006	g377.t1	scaffold_1	106388818	3255782	42.4
g	Em0438g10a	scaffold_0006	g5316.t1	scaffold_5	105225517	36198311	92.0
g	Em0074g16a	scaffold_0006	g455.t1	scaffold_1	111348463	4119165	313.0
g	Em0017g408a	scaffold_0006	g10536.t1	scaffold_24	101817521	89481530	50.4
g	Em0019g654a	scaffold_0006	g11134.t1	scaffold_34	104271800	94956327	1002.0
g	Em0006g992a	scaffold_0006	g9379.t2	scaffold_15	108685499	80841399	217.0
g	Em0019g842a	scaffold_0006	g816.t1	scaffold_1	104656012	7092083	224.0
g	Em0001g972a	scaffold_0006	g3602.t2	scaffold_3	97852905	30293035	52.4
g	Em0010g851a	scaffold_0006	g4164.t1	scaffold_4	110815613	43392255	64.3
g	Em0017g134a	scaffold_0006	g860.t1	scaffold_1	101546526	7411943	506.0
g	Em0012g1034a	scaffold_0006	g3184.t2	scaffold_3	102568586	26613115	120.0
g	Em0009g593a	scaffold_0006	g2964.t1	scaffold_3	104091484	24610941	154.0
g	Em0005g1677a	scaffold_0006	g455.t1	scaffold_1	107755469	4119165	313.0
g	Em0020g1001a	scaffold_0006	g3300.t1	scaffold_3	99321825	27562927	384.0
g	Em0002g1865a	scaffold_0006	g4546.t1	scaffold_4	107304897	46083498	160.0
g	Em0007g525a	scaffold_0006	g619.t1	scaffold_1	103157099	5529889	62.8
g	Em0013g734a	scaffold_0006	g5144.t2	scaffold_5	105861177	34503445	595.0
g	Em0008g575a	scaffold_0006	g11328.t1	scaffold_38	101217439	96849746	113.0
g	Em0018g935a	scaffold_0006	g10001.t1	scaffold_19	104486102	82393705	45.1
g	Em0020g827a	scaffold_0006	g2448.t1	scaffold_2	107171959	20091862	88.6
g	Em0016g898a	scaffold_0006	g1221.t1	scaffold_1	104117733	10103577	327.0
g	Em0013g1049a	scaffold_0006	g7590.t2	scaffold_8	105507065	63699799	271.0
g	Em0016g303a	scaffold_0006	g2208.t1	scaffold_2	98169214	17994964	335.8
g	Em0058g11a	scaffold_0006	g8785.t1	scaffold_12	107848200	73853701	219.0
g	Em0114g15a	scaffold_0006	g350.t2	scaffold_1	110981071	3085448	157.0
g	Em0023g393a	scaffold_0006	g10627.t2	scaffold_25	99651047	90981321	124.0
g	Em0011g773a	scaffold_0006	g3743.t2	scaffold_3	100037652	31339191	933.0
g	Em0001g817a	scaffold_0006	g339.t1	scaffold_1	108858038	3020225	42.0
g	Em0021g72a	scaffold_0006	g9154.t1	scaffold_14	97785997	77286567	486.0
g	Em0016g660a	scaffold_0006	g4709.t2	scaffold_4	109760425	47459007	241.0
g	Em0006g793a	scaffold_0006	g1260.t2	scaffold_1	106306450	10368092	478.0
g	Em0013g289a	scaffold_0006	g10975.t1	scaffold_31	109678639	93869405	42.4
g	Em0023g187a	scaffold_0006	g6413.t1	scaffold_6	107747807	53179223	59.7
g	Em0022g46a	scaffold_0006	g227.t1	scaffold_1	104127818	2191645	149.0
g	Em0014g565a	scaffold_0006	g551.t2	scaffold_1	108051940	5017804	231.0
g	Em0016g219a	scaffold_0006	g1957.t1	scaffold_2	105507065	16162386	39.7
g	Em0016g71a	scaffold_0006	g2178.t1	scaffold_2	110774483	17774222	55.8
g	Em0008g675a	scaffold_0006	g4245.t2	scaffold_4	101162154	44062115	122.0
g	Em0018g1219a	scaffold_0006	g8694.t1	scaffold_12	100050392	73266989	230.0
g	Em0001g538a	scaffold_0006	g10934.t1	scaffold_30	99035092	93489005	72.4
g	Em0008g1130a	scaffold_0006	g3019.t2	scaffold_3	110265510	25325423	174.0
g	Em0012g974a	scaffold_0006	g11142.t2	scaffold_34	99327091	95026194	165.0
g	Em0004g570a	scaffold_0006	g7045.t1	scaffold_7	109056990	58888955	84.7
g	Em0020g713a	scaffold_0006	g2381.t1	scaffold_2	111494150	19558684	227.0
g	Em0023g895a	scaffold_0006	g4870.t1	scaffold_4	108038670	48968678	313.4
g	Em0092g11a	scaffold_0006	g9461.t1	scaffold_15	99803699	81532509	44.3
g	Em0534g4a	scaffold_0006	g7694.t1	scaffold_9	103127008	64801234	154.0
g	Em0001g838a	scaffold_0006	g339.t1	scaffold_1	107623913	3020225	43.1
g	Em0023g403a	scaffold_0006	g10627.t2	scaffold_25	99132180	90981321	496.0
g	Em0005g1020a	scaffold_0006	g8758.t1	scaffold_12	97799379	73683802	295.0
g	Em0016g302a	scaffold_0006	g7773.t1	scaffold_9	107304897	65626316	73.2
g	Em0019g558a	scaffold_0006	g10241.t1	scaffold_22	111569790	87986258	1310.0
g	Em0013g721a	scaffold_0006	g7570.t2	scaffold_8	99606729	63505364	71.2
g	Em0008g551a	scaffold_0006	g5788.t1	scaffold_5	99522297	40346708	45.8
g	Em0013g120a	scaffold_0006	g10824.t2	scaffold_28	106477206	92048536	325.0
g	Em0017g932a	scaffold_0006	g4464.t1	scaffold_4	102300009	45580389	49.3
g	Em0019g547a	scaffold_0006	g1473.t1	scaffold_1	111697088	11972310	154.0
g	Em0003g1560a	scaffold_0006	g5802.t1	scaffold_5	104148783	40473153	1178.0
g	Em0019g697a	scaffold_0006	g1675.t1	scaffold_2	98139143	13970830	145.0
g	Em0015g1108a	scaffold_0006	g7964.t2	scaffold_9	100595395	67115802	95.9
g	Em0006g1220a	scaffold_0006	g120.t2	scaffold_1	108954350	1384202	172.0
g	Em0002g1883a	scaffold_0006	g4532.t1	scaffold_4	101195792	45987270	125.0
g	Em0003g34a	scaffold_0006	g379.t2	scaffold_1	108085630	3266291	541.0
g	Em0001g1567a	scaffold_0006	g943.t2	scaffold_1	100416339	7978929	335.0
g	Em0004g383a	scaffold_0006	g9779.t2	scaffold_17	105245986	84160803	47.4
g	Em0004g209a	scaffold_0006	g2846.t1	scaffold_3	104067353	23678023	137.0
g	Em0001g1628a	scaffold_0006	g1201.t2	scaffold_1	108510564	10013196	95.1
g	Em0011g837a	scaffold_0006	g11537.t1	scaffold_45	101734830	98656216	101.0
g	Em0007g969a	scaffold_0006	g439.t1	scaffold_1	105477816	4005221	163.0
g	Em0014g97a	scaffold_0006	g9168.t2	scaffold_14	107122321	77384994	177.9
g	Em0001g2524a	scaffold_0006	g10949.t1	scaffold_30	107282420	93611961	44.3
g	Em0001g9a	scaffold_0006	g5596.t1	scaffold_5	104668253	38777810	167.0
g	Em0014g826a	scaffold_0006	g285.t2	scaffold_1	110694589	2646052	175.0
g	Em0004g1117a	scaffold_0006	g10901.t2	scaffold_28	102970459	92559436	367.0
g	Em0021g875a	scaffold_0006	g6075.t2	scaffold_6	104966970	50671384	175.0
g	Em0076g4a	scaffold_0006	g4980.t1	scaffold_5	107990473	33124775	55.8
g	Em0015g297a	scaffold_0006	g8763.t1	scaffold_12	97954909	73723066	71.6
g	Em0352g4a	scaffold_0006	g1222.t1	scaffold_1	102886088	10111134	66.2
g	Em0015g1005a	scaffold_0006	g6333.t2	scaffold_6	109786415	52600311	46.6
g	Em0001g212a	scaffold_0006	g4271.t2	scaffold_4	101755560	44270159	138.0
g	Em0020g220a	scaffold_0006	g1603.t2	scaffold_2	99548819	13336087	446.0
g	Em0008g535a	scaffold_0006	g6419.t2	scaffold_6	109806554	53327073	165.0
g	Em0022g581a	scaffold_0006	g6834.t2	scaffold_7	101361776	57078661	48.9
g	Em0006g275a	scaffold_0006	g4252.t1	scaffold_4	106033729	44134705	204.0
g	Em0021g486a	scaffold_0006	g10856.t1	scaffold_28	111601921	92241831	330.0
g	Em0011g849a	scaffold_0006	g9254.t1	scaffold_14	107549649	78189649	106.0
g	Em0022g607a	scaffold_0006	g6815.t2	scaffold_7	106118782	56913785	66.6
g	Em0006g1563a	scaffold_0006	g6584.t1	scaffold_6	100212632	54691162	57.8
g	Em0019g355a	scaffold_0006	g7960.t1	scaffold_9	109394496	67068175	362.0
g	Em0009g1111a	scaffold_0006	g3319.t2	scaffold_3	105538769	27687523	599.0
g	Em0008g1258a	scaffold_0006	g6406.t1	scaffold_6	107742506	53119176	381.0
g	Em0016g952a	scaffold_0006	g8187.t1	scaffold_10	109065425	68953209	59.7
g	Em0023g244a	scaffold_0006	g7153.t1	scaffold_7	110688962	59652195	87.4
g	Em0001g1160a	scaffold_0006	g1139.t2	scaffold_1	111580045	9616398	630.0
g	Em0019g876a	scaffold_0006	g1821.t1	scaffold_2	99497904	15110730	134.0
g	Em0023g903a	scaffold_0006	g4821.t1	scaffold_4	108331930	48540962	318.0
g	Em0016g289a	scaffold_0006	g4227.t1	scaffold_4	111183563	43919758	306.0
g	Em0018g564a	scaffold_0006	g4388.t1	scaffold_4	107071331	45089219	95.9
g	Em0011g7a	scaffold_0006	g6737.t1	scaffold_7	108940162	56295069	841.4
g	Em0009g988a	scaffold_0006	g9320.t1	scaffold_15	108708770	80295895	135.0
g	Em0005g1568a	scaffold_0006	g6324.t2	scaffold_6	107626769	52544382	46.6
g	Em0010g749a	scaffold_0006	g3920.t2	scaffold_4	106383219	41489552	61.6
g	Em0020g34a	scaffold_0006	g8045.t1	scaffold_9	111577335	67612821	58.9
g	Em0023g27a	scaffold_0006	g9065.t1	scaffold_13	109018446	76408822	257.2
g	Em0007g732a	scaffold_0006	g9630.t2	scaffold_16	100647933	79935165	279.0
g	Em0019g708a	scaffold_0006	g6189.t1	scaffold_6	108009913	51495300	72.4
g	Em0020g361a	scaffold_0006	g9928.t1	scaffold_18	107770382	85478033	176.0
g	Em0763g2a	scaffold_0006	g5774.t1	scaffold_5	110297187	40201302	73.9
g	Em0022g742a	scaffold_0006	g5465.t1	scaffold_5	109004955	37588418	157.0
g	Em0016g209a	scaffold_0006	g2166.t2	scaffold_2	108973770	17688902	54.3
g	Em0003g1556a	scaffold_0006	g4922.t1	scaffold_4	109791989	49357464	140.2
g	Em0053g11a	scaffold_0006	g1222.t1	scaffold_1	110241831	10111134	107.0
g	Em0017g173a	scaffold_0006	g7601.t1	scaffold_8	107879463	63799358	71.2
g	Em0162g2a	scaffold_0006	g11203.t1	scaffold_35	99341915	95644831	93.6
g	Em0037g10a	scaffold_0006	g426.t1	scaffold_1	102488235	3908359	77.0
g	Em0001g1154a	scaffold_0006	g9593.t1	scaffold_16	108486535	79611121	387.0
g	Em0332g5a	scaffold_0006	g10065.t1	scaffold_19	99628793	82971508	40.8
g	Em0021g569a	scaffold_0006	g939.t2	scaffold_1	106573980	7944248	725.0
g	Em0007g17a	scaffold_0006	g6106.t1	scaffold_6	108223437	50875418	82.0
g	Em0022g289a	scaffold_0006	g2654.t1	scaffold_2	102959479	21928633	87.8
g	Em0023g507a	scaffold_0006	g10036.t1	scaffold_19	108858038	82679361	96.7
g	Em0006g943a	scaffold_0006	g5375.t1	scaffold_5	105627335	36697113	261.0
g	Em0005g1592a	scaffold_0006	g8678.t1	scaffold_12	102041185	73167775	494.0
g	Em0005g1443a	scaffold_0006	g7806.t1	scaffold_9	108963132	65945395	245.1
g	Em0008g526a	scaffold_0006	g544.t1	scaffold_1	102510959	4884106	62.4
g	Em0017g792a	scaffold_0006	g8184.t1	scaffold_10	102235709	68933868	547.0
g	Em0024g274a	scaffold_0006	g5498.t1	scaffold_5	105905253	37891579	116.0
g	Em0009g1132a	scaffold_0006	g3403.t2	scaffold_3	100244529	28332815	475.0
g	Em0006g1561a	scaffold_0006	g3313.t1	scaffold_3	109754999	27648593	47.4
g	Em0022g527a	scaffold_0006	g1809.t1	scaffold_2	111634797	15045759	61.2
g	Em0026g12a	scaffold_0006	g1644.t1	scaffold_2	110984593	13682277	48.9
g	Em0002g796a	scaffold_0006	g9144.t1	scaffold_14	111305450	77215571	60.5
g	Em0008g751a	scaffold_0006	g8140.t1	scaffold_10	107569428	68591625	43.9
g	Em0022g732a	scaffold_0006	g10816.t2	scaffold_27	105692868	90566155	54.3
g	Em0005g1631a	scaffold_0006	g7828.t2	scaffold_9	107086460	66104461	267.0
g	Em0013g649a	scaffold_0006	g7392.t1	scaffold_8	107733424	61683590	395.8
g	Em0001g94a	scaffold_0006	g7046.t1	scaffold_7	97889017	58890451	92.8
g	Em0001g1078a	scaffold_0006	g4123.t1	scaffold_4	99447050	43167316	154.0
g	Em0018g503a	scaffold_0006	g10114.t1	scaffold_21	98826285	85877428	45.8
g	Em0015g453a	scaffold_0006	g1394.t2	scaffold_1	99291197	11421577	187.0
g	Em0019g871a	scaffold_0006	g5060.t1	scaffold_5	109461718	33697114	70.5
g	Em0023g213a	scaffold_0006	g7022.t1	scaffold_7	107357132	58727638	40.0
g	Em0021g770a	scaffold_0006	g128.t1	scaffold_1	110511966	1439184	135.0
g	Em0002g81a	scaffold_0006	g3059.t1	scaffold_3	102848493	25703523	281.0
g	Em0020g946a	scaffold_0006	g2712.t1	scaffold_2	105957875	22456676	65.1
g	Em0015g1266a	scaffold_0006	g8151.t2	scaffold_10	102443517	68672438	124.0
g	Em0086g7a	scaffold_0007	g10480.t2	scaffold_24	114076768	89060384	242.0
g	Em0021g30a	scaffold_0007	g3581.t1	scaffold_3	114076768	30145041	134.0
g	Em0015g612a	scaffold_0007	g7232.t1	scaffold_7	121838537	60349379	100.0
g	Em0020g585a	scaffold_0007	g11367.t1	scaffold_39	115058571	97178960	154.0
g	Em0008g159a	scaffold_0007	g6459.t1	scaffold_6	124139620	53625231	50.8
g	Em0011g365a	scaffold_0007	g7002.t1	scaffold_7	113042368	58425316	394.0
g	Em0010g222a	scaffold_0007	g3164.t1	scaffold_3	117920320	26445416	58.5
g	Em0016g164a	scaffold_0007	g2248.t1	scaffold_2	121723258	18349553	88.2
g	Em0001g154a	scaffold_0007	g5885.t2	scaffold_5	120448335	41151562	231.0
g	Em0004g70a	scaffold_0007	g408.t1	scaffold_1	119687553	3763412	1254.0
g	Em0013g103a	scaffold_0007	g5734.t1	scaffold_5	120016644	39892969	104.0
g	Em0004g501a	scaffold_0007	g9700.t1	scaffold_17	113508933	83462129	52.4
g	Em0019g277a	scaffold_0007	g6071.t1	scaffold_6	113882958	50645346	55.1
g	Em0014g286a	scaffold_0007	g10467.t1	scaffold_24	119227740	88956781	55.1
g	Em0009g105a	scaffold_0007	g3061.t1	scaffold_3	120425569	25713045	123.0
g	Em0019g747a	scaffold_0007	g3140.t1	scaffold_3	111797591	26274700	174.5
g	Em0022g95a	scaffold_0007	g424.t1	scaffold_1	117158005	3899480	48.1
g	Em0013g786a	scaffold_0007	g2816.t1	scaffold_3	121371710	23434243	45.4
g	Em0006g1234a	scaffold_0007	g11184.t1	scaffold_35	117360340	95473588	136.0
g	Em0012g421a	scaffold_0007	g3288.t2	scaffold_3	117101477	27478211	269.0
g	Em0024g139a	scaffold_0007	g2119.t1	scaffold_2	115420766	17372643	117.5
g	Em0018g683a	scaffold_0007	g8216.t1	scaffold_10	118948527	69214136	275.0
g	Em0087g6a	scaffold_0007	g8895.t1	scaffold_13	111794949	74712017	48.9
g	Em0004g25a	scaffold_0007	g3678.t1	scaffold_3	122354256	30852397	140.0
g	Em0019g667a	scaffold_0007	g1477.t1	scaffold_1	122513888	11987526	70.5
g	Em0021g588a	scaffold_0007	g8609.t1	scaffold_12	118321337	72736178	489.0
g	Em0014g639a	scaffold_0007	g1679.t1	scaffold_2	120659650	13994796	47.8
g	Em0012g532a	scaffold_0007	g10756.t1	scaffold_27	116262650	89892093	458.0
g	Em0013g106a	scaffold_0007	g10572.t1	scaffold_24	122092885	89721776	608.0
g	Em0003g742a	scaffold_0007	g779.t1	scaffold_1	116080504	6754545	504.0
g	Em0021g188a	scaffold_0007	g7274.t1	scaffold_7	116340316	60620948	45.1
g	Em0015g83a	scaffold_0007	g8767.t1	scaffold_12	122395531	73741689	130.0
g	Em0021g315a	scaffold_0007	g10867.t1	scaffold_28	122280530	92356696	235.0
g	Em0001g2029a	scaffold_0007	g2899.t1	scaffold_3	112209850	24074219	398.0
g	Em0674g4a	scaffold_0007	g9236.t1	scaffold_14	114521635	78047089	174.0
g	Em0020g610a	scaffold_0007	g6918.t1	scaffold_7	120202059	57714563	419.0
g	Em0019g1208a	scaffold_0007	g8081.t2	scaffold_10	113751752	68090818	239.0
g	Em0023g761a	scaffold_0007	g5382.t1	scaffold_5	119193358	36735145	68.2
g	Em0016g68a	scaffold_0007	g2150.t1	scaffold_2	113835373	17565124	211.0
g	Em0004g149a	scaffold_0007	g1413.t1	scaffold_1	117371710	11558841	348.0
g	Em0005g1499a	scaffold_0007	g5027.t2	scaffold_5	119981589	33523431	254.0
g	Em0023g910a	scaffold_0007	g3609.t1	scaffold_3	119904201	30377511	146.0
g	Em0021g670a	scaffold_0007	g8509.t1	scaffold_11	114446743	71994567	284.0
g	Em0017g34a	scaffold_0007	g453.t1	scaffold_1	114992064	4106330	206.0
g	Em0012g155a	scaffold_0007	g3588.t1	scaffold_3	116229006	30211951	55.5
g	Em0005g1571a	scaffold_0007	g431.t1	scaffold_1	118092501	3949077	137.0
g	Em0010g262a	scaffold_0007	g9263.t1	scaffold_14	112168982	78238929	253.0
g	Em0018g125a	scaffold_0007	g4313.t1	scaffold_4	122999298	44566143	119.0
g	Em0016g20a	scaffold_0007	g146.t1	scaffold_1	113319889	1617690	98.2
g	Em0016g341a	scaffold_0007	g1177.t1	scaffold_1	121228660	9854627	42.4
g	Em0005g1061a	scaffold_0007	g7874.t1	scaffold_9	117904237	66415958	83.2
g	Em0003g248a	scaffold_0007	g10714.t2	scaffold_26	117136912	91696879	58.2
g	Em0017g43a	scaffold_0007	g804.t1	scaffold_1	121547550	6999734	55.1
g	Em0012g1044a	scaffold_0007	g10163.t1	scaffold_21	122752372	86147304	64.7
g	Em0020g78a	scaffold_0007	g2391.t1	scaffold_2	111918764	19667525	1016.0
g	Em0015g801a	scaffold_0007	g9638.t2	scaffold_16	117678524	79998463	160.0
g	Em0018g1112a	scaffold_0007	g4609.t1	scaffold_4	116274381	46689073	72.0
g	Em0010g425a	scaffold_0007	g4858.t2	scaffold_4	114883733	48855515	116.3
g	Em0023g307a	scaffold_0007	g6814.t1	scaffold_7	122806368	56906150	604.0
g	Em0019g275a	scaffold_0007	g6065.t1	scaffold_6	120627567	50598727	531.0
g	Em0016g992a	scaffold_0007	g4496.t1	scaffold_4	113663967	45765042	176.0
g	Em0016g280a	scaffold_0007	g9218.t2	scaffold_14	116140959	77877862	294.0
g	Em0016g340a	scaffold_0007	g2017.t1	scaffold_2	115941040	16590368	142.1
g	Em0015g797a	scaffold_0007	g2479.t1	scaffold_2	120389710	20466916	53.9
g	Em0005g707a	scaffold_0007	g1778.t1	scaffold_2	114519402	14888326	297.0
g	Em0913g1a	scaffold_0007	g3187.t2	scaffold_3	118881281	26636127	164.8
g	Em0021g48a	scaffold_0007	g4904.t3	scaffold_4	111976655	49263163	138.0
g	Em0005g376a	scaffold_0007	g7192.t1	scaffold_7	121273775	59987699	170.0
g	Em0019g805a	scaffold_0007	g1581.t1	scaffold_1	112153991	13144266	422.0
g	Em0086g12a	scaffold_0007	g6893.t2	scaffold_7	118948527	57531080	45.4
g	Em0007g136a	scaffold_0007	g2368.t1	scaffold_2	115969500	19414497	149.0
g	Em0015g807a	scaffold_0007	g8011.t2	scaffold_9	112639542	67436731	143.0
g	Em0001g1749a	scaffold_0007	g1456.t2	scaffold_1	118577252	11856543	63.5
g	Em0018g715a	scaffold_0007	g3572.t1	scaffold_3	117108613	30068771	246.0
g	Em0021g591a	scaffold_0007	g2214.t1	scaffold_2	119824591	18053556	355.0
g	Em0021g983a	scaffold_0007	g3998.t2	scaffold_4	115212840	42096526	568.0
g	Em0023g158a	scaffold_0007	g6868.t1	scaffold_7	118386319	57376288	68.2
g	Em0023g654a	scaffold_0007	g8323.t1	scaffold_10	112343515	70271671	94.4
g	Em0018g227a	scaffold_0007	g4343.t1	scaffold_4	121804075	44821734	200.0
g	Em0581g3a	scaffold_0007	g1395.t1	scaffold_1	117967782	11429010	366.0
g	Em0006g1556a	scaffold_0007	g603.t2	scaffold_1	116280593	5425123	652.0
g	Em0013g949a	scaffold_0007	g4585.t2	scaffold_4	112622649	46476875	170.6
g	Em0013g26a	scaffold_0007	g4328.t2	scaffold_4	119237637	44710640	237.0
g	Em1158g2a	scaffold_0007	g8389.t1	scaffold_11	112540117	70879658	226.0
g	Em0011g46a	scaffold_0007	g10487.t1	scaffold_24	120912230	89094146	93.6
g	Em0077g13a	scaffold_0007	g11433.t2	scaffold_41	114065488	98040550	42.7
g	Em0567g2a	scaffold_0007	g3123.t1	scaffold_3	120234962	26164319	99.0
g	Em0015g636a	scaffold_0007	g325.t1	scaffold_1	112695402	2946762	83.2
g	Em0013g283a	scaffold_0007	g7370.t1	scaffold_8	124057775	61505566	268.5
g	Em0010g894a	scaffold_0007	g1209.t1	scaffold_1	123876065	10049262	206.4
g	Em0022g939a	scaffold_0007	g8728.t1	scaffold_12	120133124	73522176	65.5
g	Em0009g1097a	scaffold_0007	g9652.t1	scaffold_17	115862009	83147045	50.8
g	Em0022g660a	scaffold_0007	g9070.t1	scaffold_13	115654796	76435380	100.0
g	Em0018g300a	scaffold_0007	g4589.t2	scaffold_4	114811523	46500670	141.0
g	Em0020g691a	scaffold_0007	g1723.t2	scaffold_2	121753949	14337586	248.0
g	Em0001g2168a	scaffold_0007	g8363.t1	scaffold_11	112018291	70662624	42.0
g	Em0001g259a	scaffold_0007	g10384.t2	scaffold_23	123979567	87190483	523.0
g	Em0002g798a	scaffold_0007	g2358.t1	scaffold_2	121458380	19359080	48.1
g	Em0017g509a	scaffold_0007	g8389.t2	scaffold_11	113446549	70879251	608.0
g	Em0420g2a	scaffold_0007	g7160.t1	scaffold_7	123568478	59684206	79.0
g	Em0019g1063a	scaffold_0007	g1457.t2	scaffold_1	123693988	11864567	168.5
g	Em0049g25a	scaffold_0007	g8547.t1	scaffold_11	123863032	72299299	117.0
g	Em0007g88a	scaffold_0007	g2666.t2	scaffold_2	124218516	21999338	42.4
g	Em0834g2a	scaffold_0007	g747.t1	scaffold_1	117539993	6468270	47.0
g	Em0005g65a	scaffold_0007	g58.t2	scaffold_1	118700159	596391	537.0
g	Em0007g31a	scaffold_0007	g2320.t1	scaffold_2	117890693	19110527	504.0
g	Em0016g43a	scaffold_0007	g2080.t1	scaffold_2	123972500	17122172	102.0
g	Em0020g944a	scaffold_0007	g2749.t1	scaffold_2	120084305	22836003	60.1
g	Em0005g914a	scaffold_0007	g1279.t1	scaffold_1	118635806	10485056	57.0
g	Em0009g1138a	scaffold_0007	g3401.t1	scaffold_3	114638422	28316509	183.0
g	Em0002g630a	scaffold_0007	g8385.t1	scaffold_11	121279634	70852788	188.0
g	Em0007g1001a	scaffold_0007	g6001.t1	scaffold_6	120492981	50170132	611.0
g	Em0023g470a	scaffold_0007	g5346.t1	scaffold_5	123483928	36402437	144.0
g	Em0769g2a	scaffold_0007	g9005.t1	scaffold_13	114742625	75905826	119.0
g	Em0015g252a	scaffold_0007	g8656.t2	scaffold_12	116337000	73017140	154.0
g	Em0003g717a	scaffold_0007	g5755.t1	scaffold_5	112604943	40041276	271.0
g	Em0019g705a	scaffold_0007	g4132.t1	scaffold_4	114498395	43211119	203.0
g	Em0013g388a	scaffold_0007	g7628.t1	scaffold_8	121668800	64031865	134.0
g	Em0020g48a	scaffold_0007	g2437.t2	scaffold_2	121345802	19946639	434.0
g	Em0005g1175a	scaffold_0007	g3101.t1	scaffold_3	112492164	25999575	61.2
g	Em0107g4a	scaffold_0007	g5623.t2	scaffold_5	117248710	38962728	64.7
g	Em0115g9a	scaffold_0007	g4393.t1	scaffold_4	117646925	45122313	357.0
g	Em0002g1142a	scaffold_0007	g3776.t1	scaffold_3	124144694	31636287	110.9
g	Em0011g634a	scaffold_0007	g6739.t2	scaffold_7	114061799	56308874	191.0
g	Em0009g852a	scaffold_0007	g9133.t1	scaffold_14	118622226	77146389	53.5
g	Em0099g7a	scaffold_0007	g5263.t2	scaffold_5	113034159	35339434	277.0
g	Em0012g676a	scaffold_0007	g2546.t1	scaffold_2	118887374	21029219	73.2
g	Em0023g508a	scaffold_0007	g10035.t1	scaffold_19	116889751	82676374	68.2
g	Em0005g66a	scaffold_0007	g8607.t2	scaffold_12	115487724	72725753	75.9
g	Em0017g637a	scaffold_0007	g8754.t1	scaffold_12	112604943	73661792	108.0
g	Em0022g415a	scaffold_0007	g5190.t1	scaffold_5	120577077	34855581	55.1
g	Em0012g820a	scaffold_0007	g9695.t1	scaffold_17	112188572	83433288	147.9
g	Em0962g1a	scaffold_0007	g8509.t2	scaffold_11	118408413	71994567	107.0
g	Em0001g928a	scaffold_0007	g6249.t1	scaffold_6	119319884	52022244	233.0
g	Em0017g505a	scaffold_0007	g8395.t1	scaffold_11	115830588	70931332	70.5
g	Em0019g1229a	scaffold_0007	g5928.t1	scaffold_6	119683869	49690343	121.0
g	Em0013g114a	scaffold_0007	g4274.t1	scaffold_4	123698108	44293768	105.0
g	Em0001g680a	scaffold_0007	g8920.t1	scaffold_13	118577252	74967110	276.0
g	Em0018g385a	scaffold_0007	g4569.t1	scaffold_4	118817473	46293491	218.0
g	Em0005g1287a	scaffold_0007	g10228.t1	scaffold_21	111875723	86773026	265.0
g	Em0020g728a	scaffold_0007	g2508.t2	scaffold_2	123094226	20711229	94.7
g	Em0006g357a	scaffold_0007	g8724.t1	scaffold_12	115410753	73502773	87.8
g	Em0004g412a	scaffold_0007	g3786.t1	scaffold_3	119795283	31723523	168.0
g	Em0021g332a	scaffold_0007	g1885.t1	scaffold_2	119033923	15682261	102.1
g	Em0009g425a	scaffold_0007	g58.t2	scaffold_1	123255742	596391	205.0
g	Em0014g489a	scaffold_0007	g2249.t1	scaffold_2	115666653	18353729	94.4
g	Em0014g24a	scaffold_0007	g4746.t1	scaffold_4	120109200	47786979	81.3
g	Em0019g1047a	scaffold_0007	g3196.t1	scaffold_3	116255816	26698842	225.0
g	Em0424g3a	scaffold_0007	g8782.t1	scaffold_12	122525642	73831415	268.0
g	Em0023g596a	scaffold_0007	g6949.t2	scaffold_7	114659042	58010180	62.0
g	Em0420g3a	scaffold_0007	g2910.t1	scaffold_3	114642509	24162984	377.0
g	Em0006g271a	scaffold_0007	g4252.t1	scaffold_4	123854479	44134705	142.0
g	Em0021g82a	scaffold_0007	g6840.t2	scaffold_7	114766167	57139418	459.0
g	Em0007g564a	scaffold_0007	g9850.t2	scaffold_18	119272010	84695636	54.7
g	Em0020g625a	scaffold_0007	g11249.t1	scaffold_36	112287009	96031558	86.7
g	Em0016g253a	scaffold_0007	g2170.t1	scaffold_2	124081264	17729153	427.0
g	Em0001g3229a	scaffold_0007	g6584.t1	scaffold_6	124014895	54691162	43.9
g	Em0010g864a	scaffold_0007	g759.t1	scaffold_1	112142724	6584385	254.0
g	Em0655g4a	scaffold_0007	g4941.t2	scaffold_5	119011652	32738573	487.0
g	Em0005g716a	scaffold_0007	g4245.t2	scaffold_4	121508992	44062115	51.2
g	Em0021g865a	scaffold_0007	g5837.t1	scaffold_5	115135163	40776604	237.0
g	Em0005g1221a	scaffold_0007	g1440.t2	scaffold_1	114737189	11740640	217.0
g	Em0023g945a	scaffold_0007	g3043.t2	scaffold_3	115569597	25523417	107.0
g	Em0013g22a	scaffold_0007	g7378.t2	scaffold_8	120950290	61583209	229.0
g	Em0009g1073a	scaffold_0007	g3216.t2	scaffold_3	118139626	26867074	125.0
g	Em0306g4a	scaffold_0007	g251.t1	scaffold_1	114485741	2355798	258.0
g	Em0011g487a	scaffold_0007	g4677.t2	scaffold_4	118324053	47199071	236.0
g	Em0018g93a	scaffold_0007	g1309.t1	scaffold_1	117638237	10697101	305.0
g	Em0008g911a	scaffold_0007	g4295.t1	scaffold_4	117478203	44450526	45.4
g	Em0007g1a	scaffold_0007	g3935.t1	scaffold_4	119435118	41577393	135.0
g	Em0011g149a	scaffold_0007	g8238.t1	scaffold_10	118742261	69362310	311.0
g	Em0007g958a	scaffold_0007	g3870.t1	scaffold_3	123368519	32543612	205.0
g	Em0017g148a	scaffold_0007	g9273.t1	scaffold_14	113821909	78330467	62.0
g	Em0144g9a	scaffold_0007	g10688.t1	scaffold_26	114607765	91448092	322.0
g	Em0013g1097a	scaffold_0007	g9796.t1	scaffold_17	122024286	84272001	456.0
g	Em0022g659a	scaffold_0007	g11308.t2	scaffold_38	119779192	96666856	102.0
g	Em0005g1219a	scaffold_0007	g544.t1	scaffold_1	113235170	4884106	155.0
g	Em0015g1201a	scaffold_0007	g7996.t1	scaffold_9	112234495	67352505	555.2
g	Em0021g171a	scaffold_0007	g4509.t2	scaffold_4	121132620	45867515	85.5
g	Em0008g243a	scaffold_0007	g5122.t1	scaffold_5	120257384	34265587	47.8
g	Em0008g1183a	scaffold_0007	g6522.t2	scaffold_6	124078432	54218746	112.0
g	Em0004g1357a	scaffold_0007	g10433.t1	scaffold_23	114275548	87660273	134.0
g	Em0009g1186a	scaffold_0007	g9265.t1	scaffold_14	114393895	78253825	46.2
g	Em0011g1028a	scaffold_0007	g7709.t2	scaffold_9	116966138	64935226	501.0
g	Em0019g333a	scaffold_0007	g8730.t1	scaffold_12	113492927	73530392	62.0
g	Em0023g274a	scaffold_0007	g6936.t1	scaffold_7	121710554	57868718	425.6
g	Em0015g977a	scaffold_0007	g327.t1	scaffold_1	114896277	2954955	343.0
g	Em0009g998a	scaffold_0007	g3341.t2	scaffold_3	113932873	27870046	337.0
g	Em0293g2a	scaffold_0007	g172.t1	scaffold_1	121458380	1851964	66.6
g	Em0016g273a	scaffold_0007	g10089.t1	scaffold_21	112930002	85728195	393.0
g	Em0013g126a	scaffold_0007	g3223.t1	scaffold_3	116486747	26919659	252.0
g	Em0005g671a	scaffold_0007	g1126.t2	scaffold_1	117822381	9533097	247.0
g	Em0019g898a	scaffold_0007	g8793.t2	scaffold_12	119201583	73954686	133.0
g	Em0037g9a	scaffold_0007	g4491.t1	scaffold_4	114844645	45727599	136.0
g	Em0015g1221a	scaffold_0007	g8557.t1	scaffold_11	114114596	72396204	375.0
g	Em0013g168a	scaffold_0007	g7489.t2	scaffold_8	120358359	62912280	108.0
g	Em0023g199a	scaffold_0007	g3156.t1	scaffold_3	118917518	26391458	268.5
g	Em0010g264a	scaffold_0007	g1046.t1	scaffold_1	111918764	8836445	164.0
g	Em0020g758a	scaffold_0007	g6925.t2	scaffold_7	122448291	57796848	39.3
g	Em0016g383a	scaffold_0007	g4710.t1	scaffold_4	113317003	47465032	177.0
g	Em0012g514a	scaffold_0007	g405.t2	scaffold_1	112234495	3742247	210.0
g	Em0019g976a	scaffold_0007	g11447.t1	scaffold_41	120344793	98143493	252.0
g	Em0022g665a	scaffold_0007	g8934.t2	scaffold_13	124057775	75060150	195.9
g	Em0009g1306a	scaffold_0007	g8593.t1	scaffold_11	123311323	72640438	393.0
g	Em0014g807a	scaffold_0007	g4462.t1	scaffold_4	112168982	45566560	81.6
g	Em0001g1836a	scaffold_0007	g1737.t1	scaffold_2	120244194	14551171	48.1
g	Em0020g1063a	scaffold_0007	g2719.t2	scaffold_2	121353107	22502030	113.0
g	Em0016g12a	scaffold_0007	g2010.t2	scaffold_2	114065488	16554002	105.0
g	Em0019g561a	scaffold_0007	g11128.t2	scaffold_34	122547853	94916697	314.0
g	Em0001g1137a	scaffold_0007	g4258.t1	scaffold_4	113841495	44172633	67.4
g	Em0013g829a	scaffold_0007	g10557.t1	scaffold_24	122318881	89618543	134.0
g	Em0005g142a	scaffold_0007	g601.t1	scaffold_1	122450270	5412639	42.7
g	Em0016g64a	scaffold_0007	g2045.t1	scaffold_2	112535501	16792751	84.0
g	Em0001g3137a	scaffold_0007	g11533.t1	scaffold_45	122361667	98636124	43.5
g	Em0014g710a	scaffold_0007	g10429.t1	scaffold_23	114547218	87589441	223.0
g	Em0009g1108a	scaffold_0007	g3746.t2	scaffold_3	124245548	31361198	388.6
g	Em0021g18a	scaffold_0007	g10756.t1	scaffold_27	120429696	89892093	132.9
g	Em0020g14a	scaffold_0007	g10883.t1	scaffold_28	121002876	92452361	48.5
g	Em0020g221a	scaffold_0007	g2300.t1	scaffold_2	116863124	18957311	123.0
g	Em0001g997a	scaffold_0007	g3615.t1	scaffold_3	113034159	30416507	87.4
g	Em0004g1739a	scaffold_0007	g2784.t1	scaffold_3	113894725	23141070	47.0
g	Em0329g1a	scaffold_0007	g1961.t1	scaffold_2	111766687	16184047	141.0
g	Em0023g768a	scaffold_0007	g7251.t1	scaffold_7	114237972	60485405	120.0
g	Em0020g1060a	scaffold_0007	g5260.t2	scaffold_5	118600986	35317020	65.1
g	Em0019g353a	scaffold_0007	g6067.t1	scaffold_6	111766687	50620114	298.0
g	Em0015g342a	scaffold_0007	g8685.t2	scaffold_12	119449878	73218654	118.0
g	Em0007g1445a	scaffold_0007	g2334.t1	scaffold_2	121998240	19200488	129.0
g	Em0013g1069a	scaffold_0007	g11306.t1	scaffold_38	116836432	96657817	45.8
g	Em0020g642a	scaffold_0007	g2449.t1	scaffold_2	115033533	20096438	225.0
g	Em0007g1535a	scaffold_0007	g11538.t2	scaffold_45	122302853	98664565	85.1
g	Em0017g494a	scaffold_0007	g114.t1	scaffold_1	123123040	1340961	262.0
g	Em0880g3a	scaffold_0007	g4111.t1	scaffold_4	115437050	43021528	74.7
g	Em0016g1017a	scaffold_0007	g10537.t2	scaffold_24	114208356	89486235	155.0
g	Em0024g36a	scaffold_0007	g4116.t2	scaffold_4	114960579	43091642	40.8
g	Em0013g755a	scaffold_0007	g10840.t1	scaffold_28	114445047	92145953	50.1
g	Em0023g624a	scaffold_0007	g3943.t2	scaffold_4	121785059	41744555	50.4
g	Em0001g2529a	scaffold_0007	g7745.t1	scaffold_9	113066695	65403349	357.0
g	Em0002g1874a	scaffold_0007	g11164.t2	scaffold_34	115869606	95243430	50.8
g	Em0008g543a	scaffold_0007	g6232.t1	scaffold_6	114328314	51915610	64.7
g	Em0003g1270a	scaffold_0007	g4582.t1	scaffold_4	118268818	46429143	70.1
g	Em0005g1477a	scaffold_0007	g10076.t2	scaffold_21	121821203	85636231	122.0
g	Em0007g680a	scaffold_0007	g2365.t1	scaffold_2	117177705	19396475	70.1
g	Em0020g942a	scaffold_0007	g2734.t1	scaffold_2	114771140	22731061	563.0
g	Em0018g167a	scaffold_0007	g8876.t2	scaffold_12	121641926	74561397	349.0
g	Em0020g780a	scaffold_0007	g2506.t1	scaffold_2	121780046	20696754	147.0
g	Em0003g1441a	scaffold_0007	g7409.t2	scaffold_8	114347775	62244628	66.6
g	Em0012g772a	scaffold_0007	g5993.t1	scaffold_6	115654796	50132770	64.7
g	Em0003g779a	scaffold_0007	g7887.t1	scaffold_9	112912613	66523188	115.0
g	Em0023g501a	scaffold_0007	g5373.t1	scaffold_5	115502452	36675634	260.0
g	Em0060g7a	scaffold_0007	g11123.t1	scaffold_34	119981589	94885236	114.0
g	Em0023g578a	scaffold_0007	g5345.t1	scaffold_5	122842307	36396213	295.0
g	Em0015g464a	scaffold_0007	g3546.t1	scaffold_3	113739986	29915347	205.0
g	Em1189g2a	scaffold_0007	g8130.t1	scaffold_10	118340077	68530467	71.2
g	Em0006g1432a	scaffold_0007	g4409.t1	scaffold_4	111976655	45224485	166.0
g	Em0001g1151a	scaffold_0007	g1172.t2	scaffold_1	120822940	9824372	55.5
g	Em0305g5a	scaffold_0007	g251.t1	scaffold_1	115823748	2355798	91.7
g	Em0080g10a	scaffold_0007	g1889.t1	scaffold_2	114609749	15704056	117.0
g	Em0115g12a	scaffold_0007	g8368.t2	scaffold_11	114291210	70687275	415.0
g	Em0010g908a	scaffold_0007	g32.t1	scaffold_1	123358788	345472	246.0
g	Em0006g232a	scaffold_0007	g1021.t1	scaffold_1	114720724	8553665	47.8
g	Em0009g1233a	scaffold_0007	g3389.t2	scaffold_3	114856436	28238424	229.0
g	Em0020g685a	scaffold_0007	g536.t1	scaffold_1	121394879	4833558	58.5
g	Em0006g630a	scaffold_0007	g10999.t2	scaffold_31	113476282	94107970	81.3
g	Em0018g1089a	scaffold_0007	g5316.t1	scaffold_5	120615070	36198311	57.0
g	Em0019g1179a	scaffold_0007	g5999.t1	scaffold_6	112358490	50156584	819.0
g	Em0023g337a	scaffold_0007	g3565.t1	scaffold_3	122698509	30042318	578.0
g	Em0004g9a	scaffold_0007	g2838.t1	scaffold_3	114980285	23624228	131.0
g	Em0004g107a	scaffold_0007	g3748.t2	scaffold_3	119950114	31382344	175.0
g	Em0016g546a	scaffold_0007	g5369.t2	scaffold_5	115881883	36649289	264.5
g	Em0008g115a	scaffold_0007	g272.t1	scaffold_1	118682008	2538296	37.4
g	Em0402g8a	scaffold_0007	g5019.t1	scaffold_5	115815662	33477990	226.0
g	Em0007g923a	scaffold_0007	g10733.t1	scaffold_26	114579981	91884815	167.0
g	Em0016g321a	scaffold_0007	g2059.t2	scaffold_2	115174828	16933056	91.7
g	Em0005g1676a	scaffold_0007	g10234.t1	scaffold_21	113209684	86805802	158.7
g	Em0007g721a	scaffold_0007	g9630.t2	scaffold_16	123814472	79935165	341.0
g	Em0012g43a	scaffold_0007	g10487.t1	scaffold_24	119165407	89094146	53.9
g	Em0023g446a	scaffold_0007	g4273.t1	scaffold_4	120924465	44285400	53.9
g	Em0009g1300a	scaffold_0007	g3127.t1	scaffold_3	114515333	26198942	124.0
g	Em0011g1187a	scaffold_0007	g6704.t2	scaffold_7	122269062	55808829	64.3
g	Em0018g37a	scaffold_0007	g956.t1	scaffold_1	117494277	8083616	145.0
g	Em0003g1563a	scaffold_0007	g4922.t1	scaffold_4	117188411	49357464	103.3
g	Em0532g2a	scaffold_0007	g9700.t1	scaffold_17	116767575	83462129	49.7
g	Em0011g1065a	scaffold_0007	g6681.t1	scaffold_7	121353107	55572057	173.7
g	Em0007g784a	scaffold_0007	g8142.t1	scaffold_10	122472316	68607488	50.8
g	Em0013g229a	scaffold_0007	g7336.t2	scaffold_8	119201583	61271629	310.0
g	Em0021g935a	scaffold_0007	g9175.t1	scaffold_14	124364006	77503112	474.0
g	Em0067g18a	scaffold_0007	g10733.t1	scaffold_26	116603289	91884815	100.0
g	Em0677g2a	scaffold_0007	g4594.t1	scaffold_4	115121691	46568616	137.0
g	Em0003g685a	scaffold_0007	g8027.t2	scaffold_9	114757693	67521692	77.4
g	Em0001g1439a	scaffold_0007	g3965.t1	scaffold_4	123565287	41885827	64.7
g	Em0018g1023a	scaffold_0007	g1956.t2	scaffold_2	119925825	16156655	131.4
g	Em0014g760a	scaffold_0007	g413.t1	scaffold_1	119669668	3811107	58.5
g	Em0015g628a	scaffold_0007	g7559.t1	scaffold_8	117776362	63426580	47.8
g	Em0015g1145a	scaffold_0007	g2539.t2	scaffold_2	115159677	20988985	131.0
g	Em0005g1623a	scaffold_0007	g10122.t1	scaffold_21	113037865	85927530	300.0
g	Em0002g1840a	scaffold_0007	g4686.t1	scaffold_4	113297521	47254435	210.2
g	Em0144g14a	scaffold_0007	g1389.t1	scaffold_1	121237053	11373506	275.0
g	Em0018g81a	scaffold_0007	g1293.t2	scaffold_1	118469613	10575279	259.7
[truncated: 5,777 more rows]
