# Supplementary material for: Tracing animal genomic evolution with the chromosomal-level assembly of the freshwater sponge Ephydatia muelleri
Source: Nat Commun. 2020 Jul 27;11:3676. doi: 10.1038/s41467-020-17397-w (PMC7385117; doi:10.1038/s41467-020-17397-w)
Supplement: Supplementary file 8 — Supplementary Data 4 [file 41467_2020_17397_MOESM8_ESM.zip › Supplementary_Data_4_Synteny_analyses_plots_scripts/emu_vs_animals_raw_data/prots_vs_Triad1_scaffold2D.tab]

s1	scaffold_0001	1	34737626	0.107673	34737626	0.107673	-
s1	scaffold_0002	2	18036862	0.055907	52774488	0.163581	-
s1	scaffold_0003	3	16756708	0.051939	69531196	0.215520	-
s1	scaffold_0004	4	14242454	0.044146	83773650	0.259666	-
s1	scaffold_0005	5	14008563	0.043421	97782213	0.303087	-
s1	scaffold_0006	6	13980526	0.043334	111762739	0.346421	-
s1	scaffold_0007	7	12614931	0.039101	124377670	0.385523	-
s1	scaffold_0008	8	11012714	0.034135	135390384	0.419658	-
s1	scaffold_0009	9	10784955	0.033429	146175339	0.453087	-
s1	scaffold_0010	10	9915261	0.030733	156090600	0.483821	-
s1	scaffold_0011	11	9883643	0.030635	165974243	0.514456	-
s1	scaffold_0012	12	9758457	0.030247	175732700	0.544704	-
s1	scaffold_0013	13	8891648	0.027561	184624348	0.572264	-
s1	scaffold_0014	14	8794683	0.027260	193419031	0.599524	-
s1	scaffold_0015	15	8607055	0.026679	202026086	0.626203	-
s1	scaffold_0016	16	8588065	0.026620	210614151	0.652823	-
s1	scaffold_0017	17	8481849	0.026290	219096000	0.679113	-
s1	scaffold_0018	18	8298555	0.025722	227394555	0.704835	-
s1	scaffold_0019	19	8000469	0.024798	235395024	0.729634	-
s1	scaffold_0020	20	7973121	0.024714	243368145	0.754347	-
s1	scaffold_0021	21	7819413	0.024237	251187558	0.778585	-
s1	scaffold_0022	22	7592457	0.023534	258780015	0.802118	-
s1	scaffold_0023	23	6309599	0.019557	265089614	0.821676	-
s1	scaffold_0024	24	4976343	0.015425	270065957	0.837100	-
s1	scaffold_0025	25	1223551	0.003793	271289508	0.840893	-
s1	scaffold_0026	26	650570	0.002017	271940078	0.842909	-
s1	scaffold_0027	27	602316	0.001867	272542394	0.844776	-
s1	scaffold_0028	28	575373	0.001783	273117767	0.846560	-
s1	scaffold_0029	29	566734	0.001757	273684501	0.848316	-
s1	scaffold_0030	30	506525	0.001570	274191026	0.849887	-
s1	scaffold_0031	31	430008	0.001333	274621034	0.851219	-
s1	scaffold_0032	32	429205	0.001330	275050239	0.852550	-
s1	scaffold_0033	33	422694	0.001310	275472933	0.853860	-
s1	scaffold_0034	34	416018	0.001289	275888951	0.855149	-
s1	scaffold_0035	35	373449	0.001158	276262400	0.856307	-
s1	scaffold_0036	36	373358	0.001157	276635758	0.857464	-
s1	scaffold_0037	37	367806	0.001140	277003564	0.858604	-
s1	scaffold_0038	38	331391	0.001027	277334955	0.859631	-
s1	scaffold_0039	39	329609	0.001022	277664564	0.860653	-
s1	scaffold_0040	40	317476	0.000984	277982040	0.861637	-
s1	scaffold_0041	41	315232	0.000977	278297272	0.862614	-
s1	scaffold_0042	42	302254	0.000937	278599526	0.863551	-
s1	scaffold_0043	43	296435	0.000919	278895961	0.864470	-
s1	scaffold_0044	44	282686	0.000876	279178647	0.865346	-
s1	scaffold_0045	45	274350	0.000850	279452997	0.866197	-
s1	scaffold_0046	46	271530	0.000842	279724527	0.867038	-
s1	scaffold_0047	47	264477	0.000820	279989004	0.867858	-
s1	scaffold_0048	48	263819	0.000818	280252823	0.868676	-
s1	scaffold_0049	49	236984	0.000735	280489807	0.869410	-
s1	scaffold_0050	50	227287	0.000705	280717094	0.870115	-
s1	scaffold_0051	51	208083	0.000645	280925177	0.870760	-
s1	scaffold_0052	52	207197	0.000642	281132374	0.871402	-
s1	scaffold_0053	53	205481	0.000637	281337855	0.872039	-
s1	scaffold_0054	54	202857	0.000629	281540712	0.872668	-
s1	scaffold_0055	55	202502	0.000628	281743214	0.873295	-
s1	scaffold_0056	56	200934	0.000623	281944148	0.873918	-
s1	scaffold_0057	57	197419	0.000612	282141567	0.874530	-
s1	scaffold_0058	58	196740	0.000610	282338307	0.875140	-
s1	scaffold_0059	59	189648	0.000588	282527955	0.875728	-
s1	scaffold_0060	60	189481	0.000587	282717436	0.876315	-
s1	scaffold_0061	61	186161	0.000577	282903597	0.876892	-
s1	scaffold_0062	62	176848	0.000548	283080445	0.877440	-
s1	scaffold_0063	63	176577	0.000547	283257022	0.877988	-
s1	scaffold_0064	64	176185	0.000546	283433207	0.878534	-
s1	scaffold_0065	65	174171	0.000540	283607378	0.879074	-
s1	scaffold_0066	66	171524	0.000532	283778902	0.879605	-
s1	scaffold_0067	67	171067	0.000530	283949969	0.880135	-
s1	scaffold_0068	68	163836	0.000508	284113805	0.880643	-
s1	scaffold_0069	69	159499	0.000494	284273304	0.881138	-
s1	scaffold_0070	70	159342	0.000494	284432646	0.881632	-
s1	scaffold_0071	71	154750	0.000480	284587396	0.882111	-
s1	scaffold_0072	72	152809	0.000474	284740205	0.882585	-
s1	scaffold_0073	73	151953	0.000471	284892158	0.883056	-
s1	scaffold_0074	74	148190	0.000459	285040348	0.883515	-
s1	scaffold_0075	75	144120	0.000447	285184468	0.883962	-
s1	scaffold_0076	76	143694	0.000445	285328162	0.884407	-
s1	scaffold_0077	77	143684	0.000445	285471846	0.884853	-
s1	scaffold_0078	78	141423	0.000438	285613269	0.885291	-
s1	scaffold_0079	79	139408	0.000432	285752677	0.885723	-
s1	scaffold_0080	80	139377	0.000432	285892054	0.886155	-
s1	scaffold_0081	81	137391	0.000426	286029445	0.886581	-
s1	scaffold_0082	82	135136	0.000419	286164581	0.887000	-
s1	scaffold_0083	83	135060	0.000419	286299641	0.887419	-
s1	scaffold_0084	84	133632	0.000414	286433273	0.887833	-
s1	scaffold_0085	85	130122	0.000403	286563395	0.888236	-
s1	scaffold_0086	86	128997	0.000400	286692392	0.888636	-
s1	scaffold_0087	87	126473	0.000392	286818865	0.889028	-
s1	scaffold_0088	88	125524	0.000389	286944389	0.889417	-
s1	scaffold_0089	89	124927	0.000387	287069316	0.889804	-
s1	scaffold_0090	90	123959	0.000384	287193275	0.890188	-
s1	scaffold_0091	91	122596	0.000380	287315871	0.890568	-
s1	scaffold_0092	92	122468	0.000380	287438339	0.890948	-
s1	scaffold_0093	93	120091	0.000372	287558430	0.891320	-
s1	scaffold_0094	94	117366	0.000364	287675796	0.891684	-
s1	scaffold_0095	95	116455	0.000361	287792251	0.892045	-
s1	scaffold_0096	96	115272	0.000357	287907523	0.892402	-
s1	scaffold_0097	97	114998	0.000356	288022521	0.892759	-
s1	scaffold_0098	98	114967	0.000356	288137488	0.893115	-
s1	scaffold_0099	99	114048	0.000354	288251536	0.893469	-
s1	scaffold_0100	100	111511	0.000346	288363047	0.893814	-
s1	scaffold_0101	101	111305	0.000345	288474352	0.894159	-
s1	scaffold_0102	102	111157	0.000345	288585509	0.894504	-
s1	scaffold_0103	103	109620	0.000340	288695129	0.894844	-
s1	scaffold_0104	104	108126	0.000335	288803255	0.895179	-
s1	scaffold_0105	105	107064	0.000332	288910319	0.895511	-
s1	scaffold_0106	106	107062	0.000332	289017381	0.895842	-
s1	scaffold_0107	107	106508	0.000330	289123889	0.896173	-
s1	scaffold_0108	108	105029	0.000326	289228918	0.896498	-
s1	scaffold_0109	109	103621	0.000321	289332539	0.896819	-
s1	scaffold_0110	110	102305	0.000317	289434844	0.897136	-
s1	scaffold_0111	111	102171	0.000317	289537015	0.897453	-
s1	scaffold_0112	112	101406	0.000314	289638421	0.897767	-
s1	scaffold_0113	113	100610	0.000312	289739031	0.898079	-
s1	scaffold_0114	114	100035	0.000310	289839066	0.898389	-
s1	scaffold_0115	115	99647	0.000309	289938713	0.898698	-
s1	scaffold_0116	116	99210	0.000308	290037923	0.899006	-
s1	scaffold_0117	117	98870	0.000306	290136793	0.899312	-
s1	scaffold_0118	118	98442	0.000305	290235235	0.899617	-
s1	scaffold_0119	119	96536	0.000299	290331771	0.899917	-
s1	scaffold_0120	120	96291	0.000298	290428062	0.900215	-
s1	scaffold_0121	121	96282	0.000298	290524344	0.900514	-
s1	scaffold_0122	122	94788	0.000294	290619132	0.900807	-
s1	scaffold_0123	123	94750	0.000294	290713882	0.901101	-
s1	scaffold_0124	124	94691	0.000294	290808573	0.901395	-
s1	scaffold_0125	125	94413	0.000293	290902986	0.901687	-
s1	scaffold_0126	126	93549	0.000290	290996535	0.901977	-
s1	scaffold_0127	127	93004	0.000288	291089539	0.902265	-
s1	scaffold_0128	128	91982	0.000285	291181521	0.902550	-
s1	scaffold_0129	129	91250	0.000283	291272771	0.902833	-
s1	scaffold_0130	130	89436	0.000277	291362207	0.903111	-
s1	scaffold_0131	131	89368	0.000277	291451575	0.903388	-
s1	scaffold_0132	132	89250	0.000277	291540825	0.903664	-
s1	scaffold_0133	133	88841	0.000275	291629666	0.903940	-
s1	scaffold_0134	134	88621	0.000275	291718287	0.904214	-
s1	scaffold_0135	135	87460	0.000271	291805747	0.904485	-
s1	scaffold_0136	136	87007	0.000270	291892754	0.904755	-
s1	scaffold_0137	137	86015	0.000267	291978769	0.905022	-
s1	scaffold_0138	138	85513	0.000265	292064282	0.905287	-
s1	scaffold_0139	139	83108	0.000258	292147390	0.905544	-
s1	scaffold_0140	140	82398	0.000255	292229788	0.905800	-
s1	scaffold_0141	141	81465	0.000253	292311253	0.906052	-
s1	scaffold_0142	142	81184	0.000252	292392437	0.906304	-
s1	scaffold_0143	143	80521	0.000250	292472958	0.906553	-
s1	scaffold_0144	144	80140	0.000248	292553098	0.906802	-
s1	scaffold_0145	145	79863	0.000248	292632961	0.907049	-
s1	scaffold_0146	146	78301	0.000243	292711262	0.907292	-
s1	scaffold_0147	147	78106	0.000242	292789368	0.907534	-
s1	scaffold_0148	148	78052	0.000242	292867420	0.907776	-
s1	scaffold_0149	149	77931	0.000242	292945351	0.908018	-
s1	scaffold_0150	150	76042	0.000236	293021393	0.908253	-
s1	scaffold_0151	151	75703	0.000235	293097096	0.908488	-
s1	scaffold_0152	152	75627	0.000234	293172723	0.908722	-
s1	scaffold_0153	153	75479	0.000234	293248202	0.908956	-
s1	scaffold_0154	154	75116	0.000233	293323318	0.909189	-
s1	scaffold_0155	155	74099	0.000230	293397417	0.909419	-
s1	scaffold_0156	156	73669	0.000228	293471086	0.909647	-
s1	scaffold_0157	157	73662	0.000228	293544748	0.909876	-
s1	scaffold_0158	158	73104	0.000227	293617852	0.910102	-
s1	scaffold_0159	159	72439	0.000225	293690291	0.910327	-
s1	scaffold_0160	160	71901	0.000223	293762192	0.910550	-
s1	scaffold_0161	161	71014	0.000220	293833206	0.910770	-
s1	scaffold_0162	162	70521	0.000219	293903727	0.910988	-
s1	scaffold_0163	163	69523	0.000215	293973250	0.911204	-
s1	scaffold_0164	164	69002	0.000214	294042252	0.911418	-
s1	scaffold_0165	165	68846	0.000213	294111098	0.911631	-
s1	scaffold_0166	166	68417	0.000212	294179515	0.911843	-
s1	scaffold_0167	167	68066	0.000211	294247581	0.912054	-
s1	scaffold_0168	168	67496	0.000209	294315077	0.912263	-
s1	scaffold_0169	169	67412	0.000209	294382489	0.912472	-
s1	scaffold_0170	170	67343	0.000209	294449832	0.912681	-
s1	scaffold_0171	171	67153	0.000208	294516985	0.912889	-
s1	scaffold_0172	172	67089	0.000208	294584074	0.913097	-
s1	scaffold_0173	173	66476	0.000206	294650550	0.913303	-
s1	scaffold_0174	174	66319	0.000206	294716869	0.913509	-
s1	scaffold_0175	175	66257	0.000205	294783126	0.913714	-
s1	scaffold_0176	176	65430	0.000203	294848556	0.913917	-
s1	scaffold_0177	177	65120	0.000202	294913676	0.914119	-
s1	scaffold_0178	178	65102	0.000202	294978778	0.914321	-
s1	scaffold_0179	179	64847	0.000201	295043625	0.914522	-
s1	scaffold_0180	180	64668	0.000200	295108293	0.914722	-
s1	scaffold_0181	181	64061	0.000199	295172354	0.914921	-
s1	scaffold_0182	182	63980	0.000198	295236334	0.915119	-
s1	scaffold_0183	183	63799	0.000198	295300133	0.915317	-
s1	scaffold_0184	184	63465	0.000197	295363598	0.915513	-
s1	scaffold_0185	185	62908	0.000195	295426506	0.915708	-
s1	scaffold_0186	186	62616	0.000194	295489122	0.915902	-
s1	scaffold_0187	187	61965	0.000192	295551087	0.916094	-
s1	scaffold_0188	188	61332	0.000190	295612419	0.916285	-
s1	scaffold_0189	189	61305	0.000190	295673724	0.916475	-
s1	scaffold_0190	190	61010	0.000189	295734734	0.916664	-
s1	scaffold_0191	191	60792	0.000188	295795526	0.916852	-
s1	scaffold_0192	192	60658	0.000188	295856184	0.917040	-
s1	scaffold_0193	193	60610	0.000188	295916794	0.917228	-
s1	scaffold_0194	194	60244	0.000187	295977038	0.917415	-
s1	scaffold_0195	195	60147	0.000186	296037185	0.917601	-
s1	scaffold_0196	196	60037	0.000186	296097222	0.917787	-
s1	scaffold_0197	197	59229	0.000184	296156451	0.917971	-
s1	scaffold_0198	198	59018	0.000183	296215469	0.918154	-
s1	scaffold_0199	199	59011	0.000183	296274480	0.918337	-
s1	scaffold_0200	200	58746	0.000182	296333226	0.918519	-
s1	scaffold_0201	201	58615	0.000182	296391841	0.918700	-
s1	scaffold_0202	202	58452	0.000181	296450293	0.918882	-
s1	scaffold_0203	203	58368	0.000181	296508661	0.919063	-
s1	scaffold_0204	204	58187	0.000180	296566848	0.919243	-
s1	scaffold_0205	205	58020	0.000180	296624868	0.919423	-
s1	scaffold_0206	206	57734	0.000179	296682602	0.919602	-
s1	scaffold_0207	207	57669	0.000179	296740271	0.919780	-
s1	scaffold_0208	208	57564	0.000178	296797835	0.919959	-
s1	scaffold_0209	209	57525	0.000178	296855360	0.920137	-
s1	scaffold_0210	210	57269	0.000178	296912629	0.920315	-
s1	scaffold_0211	211	56880	0.000176	296969509	0.920491	-
s1	scaffold_0212	212	56817	0.000176	297026326	0.920667	-
s1	scaffold_0213	213	56496	0.000175	297082822	0.920842	-
s1	scaffold_0214	214	56390	0.000175	297139212	0.921017	-
s1	scaffold_0215	215	56358	0.000175	297195570	0.921192	-
s1	scaffold_0216	216	56266	0.000174	297251836	0.921366	-
s1	scaffold_0217	217	56203	0.000174	297308039	0.921540	-
s1	scaffold_0218	218	55700	0.000173	297363739	0.921713	-
s1	scaffold_0219	219	55689	0.000173	297419428	0.921886	-
s1	scaffold_0220	220	55600	0.000172	297475028	0.922058	-
s1	scaffold_0221	221	55209	0.000171	297530237	0.922229	-
s1	scaffold_0222	222	55201	0.000171	297585438	0.922400	-
s1	scaffold_0223	223	54874	0.000170	297640312	0.922570	-
s1	scaffold_0224	224	54534	0.000169	297694846	0.922739	-
s1	scaffold_0225	225	54453	0.000169	297749299	0.922908	-
s1	scaffold_0226	226	54402	0.000169	297803701	0.923077	-
s1	scaffold_0227	227	54370	0.000169	297858071	0.923245	-
s1	scaffold_0228	228	54170	0.000168	297912241	0.923413	-
s1	scaffold_0229	229	53865	0.000167	297966106	0.923580	-
s1	scaffold_0230	230	53825	0.000167	298019931	0.923747	-
s1	scaffold_0231	231	53790	0.000167	298073721	0.923914	-
s1	scaffold_0232	232	53546	0.000166	298127267	0.924080	-
s1	scaffold_0233	233	53313	0.000165	298180580	0.924245	-
s1	scaffold_0234	234	53127	0.000165	298233707	0.924410	-
s1	scaffold_0235	235	53037	0.000164	298286744	0.924574	-
s1	scaffold_0236	236	52587	0.000163	298339331	0.924737	-
s1	scaffold_0237	237	52314	0.000162	298391645	0.924899	-
s1	scaffold_0238	238	52111	0.000162	298443756	0.925061	-
s1	scaffold_0239	239	51995	0.000161	298495751	0.925222	-
s1	scaffold_0240	240	51705	0.000160	298547456	0.925382	-
s1	scaffold_0241	241	51509	0.000160	298598965	0.925542	-
s1	scaffold_0242	242	51394	0.000159	298650359	0.925701	-
s1	scaffold_0243	243	51319	0.000159	298701678	0.925860	-
s1	scaffold_0244	244	51211	0.000159	298752889	0.926019	-
s1	scaffold_0245	245	51121	0.000158	298804010	0.926177	-
s1	scaffold_0246	246	50973	0.000158	298854983	0.926335	-
s1	scaffold_0247	247	50705	0.000157	298905688	0.926492	-
s1	scaffold_0248	248	50528	0.000157	298956216	0.926649	-
s1	scaffold_0249	249	50488	0.000156	299006704	0.926806	-
s1	scaffold_0250	250	50407	0.000156	299057111	0.926962	-
s1	scaffold_0251	251	50157	0.000155	299107268	0.927117	-
s1	scaffold_0252	252	50061	0.000155	299157329	0.927272	-
s1	scaffold_0253	253	49731	0.000154	299207060	0.927427	-
s1	scaffold_0254	254	49484	0.000153	299256544	0.927580	-
s1	scaffold_0255	255	49468	0.000153	299306012	0.927733	-
s1	scaffold_0256	256	49465	0.000153	299355477	0.927887	-
s1	scaffold_0257	257	49318	0.000153	299404795	0.928039	-
s1	scaffold_0258	258	49227	0.000153	299454022	0.928192	-
s1	scaffold_0259	259	48953	0.000152	299502975	0.928344	-
s1	scaffold_0260	260	48870	0.000151	299551845	0.928495	-
s1	scaffold_0261	261	48844	0.000151	299600689	0.928647	-
s1	scaffold_0262	262	48810	0.000151	299649499	0.928798	-
s1	scaffold_0263	263	48724	0.000151	299698223	0.928949	-
s1	scaffold_0264	264	48703	0.000151	299746926	0.929100	-
s1	scaffold_0265	265	48602	0.000151	299795528	0.929251	-
s1	scaffold_0266	266	48600	0.000151	299844128	0.929401	-
s1	scaffold_0267	267	48581	0.000151	299892709	0.929552	-
s1	scaffold_0268	268	48292	0.000150	299941001	0.929702	-
s1	scaffold_0269	269	47974	0.000149	299988975	0.929850	-
s1	scaffold_0270	270	47698	0.000148	300036673	0.929998	-
s2	scaffold_1	1	13260704	0.125560	13260704	0.125560	-
s2	scaffold_2	2	9739543	0.092219	23000247	0.217779	-
s2	scaffold_3	3	9661127	0.091477	32661374	0.309256	-
s2	scaffold_5	4	8573113	0.081175	41234487	0.390431	-
s2	scaffold_4	5	8164392	0.077305	49398879	0.467736	-
s2	scaffold_6	6	5978658	0.056609	55377537	0.524346	-
s2	scaffold_7	7	5881857	0.055693	61259394	0.580038	-
s2	scaffold_8	8	3367111	0.031882	64626505	0.611920	-
s2	scaffold_9	9	3210713	0.030401	67837218	0.642321	-
s2	scaffold_10	10	2472865	0.023414	70310083	0.665736	-
s2	scaffold_11	11	2399976	0.022724	72710059	0.688460	-
s2	scaffold_12	12	1942820	0.018396	74652879	0.706856	-
s2	scaffold_13	13	1917717	0.018158	76570596	0.725014	-
s2	scaffold_14	14	1898518	0.017976	78469114	0.742990	-
s2	scaffold_16	15	1633787	0.015470	80102901	0.758459	-
s2	scaffold_15	16	1607406	0.015220	81710307	0.773679	-
s2	scaffold_19	17	1364312	0.012918	83074619	0.786597	-
s2	scaffold_17	18	1326318	0.012558	84400937	0.799156	-
s2	scaffold_18	19	1229666	0.011643	85630603	0.810799	-
s2	scaffold_21	20	1206161	0.011421	86836764	0.822219	-
s2	scaffold_23	21	1100893	0.010424	87937657	0.832643	-
s2	scaffold_22	22	981283	0.009291	88918940	0.841935	-
s2	scaffold_24	23	894902	0.008473	89813842	0.850408	-
s2	scaffold_27	24	800279	0.007577	90614121	0.857986	-
s2	scaffold_25	25	752879	0.007129	91367000	0.865114	-
s2	scaffold_26	26	660745	0.006256	92027745	0.871371	-
s2	scaffold_28	27	644808	0.006105	92672553	0.877476	-
s2	scaffold_33	28	553957	0.005245	93226510	0.882721	-
s2	scaffold_30	29	547488	0.005184	93773998	0.887905	-
s2	scaffold_31	30	537486	0.005089	94311484	0.892994	-
s2	scaffold_32	31	536744	0.005082	94848228	0.898077	-
s2	scaffold_34	32	466470	0.004417	95314698	0.902493	-
s2	scaffold_35	33	450750	0.004268	95765448	0.906761	-
s2	scaffold_36	34	449862	0.004260	96215310	0.911021	-
s2	scaffold_37	35	417558	0.003954	96632868	0.914974	-
s2	scaffold_38	36	410677	0.003889	97043545	0.918863	-
s2	scaffold_39	37	359731	0.003406	97403276	0.922269	-
s2	scaffold_40	38	314745	0.002980	97718021	0.925249	-
s2	scaffold_42	39	284262	0.002692	98002283	0.927941	-
s2	scaffold_41	40	272140	0.002577	98274423	0.930518	-
s2	scaffold_44	41	174907	0.001656	98449330	0.932174	-
s2	scaffold_43	42	172352	0.001632	98621682	0.933806	-
s2	scaffold_45	43	142950	0.001354	98764632	0.935159	-
s2	scaffold_46	44	96624	0.000915	98861256	0.936074	-
s2	scaffold_47	45	92527	0.000876	98953783	0.936950	-
s2	scaffold_56	46	74430	0.000705	99028213	0.937655	-
s2	scaffold_51	47	73657	0.000697	99101870	0.938352	-
s2	scaffold_48	48	62394	0.000591	99164264	0.938943	-
s2	scaffold_50	49	51388	0.000487	99215652	0.939430	-
s2	scaffold_49	50	51001	0.000483	99266653	0.939913	-
s2	scaffold_53	51	48634	0.000460	99315287	0.940373	-
s2	scaffold_82	52	48417	0.000458	99363704	0.940832	-
s2	scaffold_81	53	47061	0.000446	99410765	0.941277	-
s2	scaffold_54	54	45087	0.000427	99455852	0.941704	-
s2	scaffold_52	55	45063	0.000427	99500915	0.942131	-
s2	scaffold_55	56	42663	0.000404	99543578	0.942535	-
s2	scaffold_90	57	41417	0.000392	99584995	0.942927	-
s2	scaffold_109	58	41346	0.000391	99626341	0.943318	-
s2	scaffold_79	59	40902	0.000387	99667243	0.943706	-
s2	scaffold_59	60	40570	0.000384	99707813	0.944090	-
s2	scaffold_58	61	40442	0.000383	99748255	0.944473	-
s2	scaffold_106	62	39756	0.000376	99788011	0.944849	-
s2	scaffold_60	63	39563	0.000375	99827574	0.945224	-
s2	scaffold_158	64	39424	0.000373	99866998	0.945597	-
s2	scaffold_105	65	39154	0.000371	99906152	0.945968	-
s2	scaffold_57	66	38745	0.000367	99944897	0.946335	-
s2	scaffold_62	67	37731	0.000357	99982628	0.946692	-
s2	scaffold_64	68	37068	0.000351	100019696	0.947043	-
g	Em0129g1a	scaffold_0129	g6821.t1	scaffold_7	291186287	56972787	117.0
g	Em0128g9a	scaffold_0128	g11133.t2	scaffold_34	291174377	94942797	47.8
g	Em0121g3a	scaffold_0121	g1456.t1	scaffold_1	290453415	11856543	52.0
g	Em0127g2a	scaffold_0127	g3572.t1	scaffold_3	291005891	30068771	178.0
g	Em0126g4a	scaffold_0126	g10478.t1	scaffold_24	290933032	89040698	47.0
g	Em0039g30a	scaffold_0039	g1254.t1	scaffold_1	277626963	10315417	517.0
g	Em0039g29a	scaffold_0039	g11030.t1	scaffold_32	277623506	94392597	96.7
g	Em0039g15a	scaffold_0039	g4111.t2	scaffold_4	277500361	43021521	75.9
g	Em0039g2a	scaffold_0039	g405.t2	scaffold_1	277342451	3742247	187.0
g	Em0039g19a	scaffold_0039	g11030.t1	scaffold_32	277557306	94392597	248.5
g	Em0039g23a	scaffold_0039	g11030.t1	scaffold_32	277606148	94392597	283.0
g	Em0039g9a	scaffold_0039	g11019.t2	scaffold_32	277390043	94321299	167.0
g	Em0196g7a	scaffold_0196	g835.t1	scaffold_1	296084516	7234946	50.8
g	Em0196g5a	scaffold_0196	g7752.t2	scaffold_9	296078342	65454982	253.0
g	Em0196g1a	scaffold_0196	g7752.t1	scaffold_9	296039135	65455051	129.0
g	Em0192g7a	scaffold_0192	g914.t1	scaffold_1	295813462	7812925	138.0
g	Em0192g9a	scaffold_0192	g910.t1	scaffold_1	295818817	7797322	154.0
g	Em0192g5a	scaffold_0192	g10733.t1	scaffold_26	295809852	91884815	121.0
g	Em0192g8a	scaffold_0192	g913.t1	scaffold_1	295816564	7806703	53.1
g	Em0192g11a	scaffold_0192	g5837.t1	scaffold_5	295825592	40776604	421.0
g	Em0192g6a	scaffold_0192	g8440.t1	scaffold_11	295811290	71422350	224.0
g	Em0192g2a	scaffold_0192	g10173.t1	scaffold_21	295803989	86195686	140.0
g	Em0192g13a	scaffold_0192	g11018.t2	scaffold_32	295829782	94316337	250.0
g	Em0192g4a	scaffold_0192	g8441.t1	scaffold_11	295808728	71428308	76.6
g	Em0058g8a	scaffold_0058	g11182.t1	scaffold_35	282216953	95458507	152.0
g	Em0058g11a	scaffold_0058	g8785.t1	scaffold_12	282228845	73853701	219.0
g	Em0056g1a	scaffold_0056	g1773.t1	scaffold_2	281747453	14853675	132.0
g	Em0055g9a	scaffold_0055	g4759.t1	scaffold_4	281619784	47905787	228.0
g	Em0055g17a	scaffold_0055	g4759.t1	scaffold_4	281671918	47905787	145.0
g	Em0055g19a	scaffold_0055	g4759.t1	scaffold_4	281690246	47905787	212.0
g	Em0055g11a	scaffold_0055	g4759.t1	scaffold_4	281637628	47905787	212.0
g	Em0054g36a	scaffold_0054	g6723.t2	scaffold_7	281539298	55946853	45.8
g	Em0053g11a	scaffold_0053	g1222.t1	scaffold_1	281246927	10111134	107.0
g	Em0052g17a	scaffold_0052	g9795.t1	scaffold_17	281051881	84265129	149.0
g	Em0052g7a	scaffold_0052	g4630.t2	scaffold_4	280969365	46834168	58.5
g	Em0052g3a	scaffold_0052	g11610.t2	scaffold_54	280937938	99452070	40.8
g	Em0052g5a	scaffold_0052	g7411.t1	scaffold_8	280951008	62263564	80.1
g	Em0052g10a	scaffold_0052	g9602.t2	scaffold_16	280988079	79720983	51.6
g	Em0052g9a	scaffold_0052	g572.t2	scaffold_1	280984400	5187728	218.0
g	Em0139g6a	scaffold_0139	g10570.t1	scaffold_24	292132605	89714749	129.0
g	Em0139g7a	scaffold_0139	g7377.t2	scaffold_8	292143699	61578248	72.0
g	Em0139g1a	scaffold_0139	g8094.t2	scaffold_10	292070713	68242384	47.8
g	Em0225g4a	scaffold_0225	g6457.t1	scaffold_6	297719997	53613587	169.0
g	Em0225g5a	scaffold_0225	g11328.t2	scaffold_38	297729035	96849746	117.0
g	Em0225g2a	scaffold_0225	g6459.t1	scaffold_6	297712871	53625231	184.0
g	Em0221g1a	scaffold_0221	g11447.t1	scaffold_41	297480796	98143493	199.0
g	Em0221g5a	scaffold_0221	g5971.t1	scaffold_6	297517749	49998014	420.0
g	Em0221g2a	scaffold_0221	g10240.t1	scaffold_22	297492438	87978718	201.0
g	Em0221g3a	scaffold_0221	g5971.t1	scaffold_6	297497474	49998014	98.6
g	Em0004g684a	scaffold_0004	g8291.t1	scaffold_10	74826578	70011366	53.1
g	Em0004g356a	scaffold_0004	g2816.t1	scaffold_3	72119359	23434243	46.2
g	Em0004g1622a	scaffold_0004	g4642.t2	scaffold_4	82759553	46895379	276.0
g	Em0004g1006a	scaffold_0004	g3431.t2	scaffold_3	77586713	28538711	115.0
g	Em0004g1248a	scaffold_0004	g3479.t1	scaffold_3	79739083	29263658	382.0
g	Em0004g26a	scaffold_0004	g3859.t1	scaffold_3	69687040	32433159	390.0
g	Em0004g997a	scaffold_0004	g3759.t2	scaffold_3	77485971	31511885	338.0
g	Em0004g70a	scaffold_0004	g408.t1	scaffold_1	69903720	3763412	1254.0
g	Em0004g1102a	scaffold_0004	g10946.t1	scaffold_30	78460287	93600909	50.1
g	Em0004g92a	scaffold_0004	g765.t1	scaffold_1	70013552	6662377	634.0
g	Em0004g1368a	scaffold_0004	g5444.t1	scaffold_5	80792712	37165430	47.4
g	Em0004g148a	scaffold_0004	g7022.t1	scaffold_7	70554298	58727638	156.0
g	Em0004g49a	scaffold_0004	g3777.t2	scaffold_3	69774310	31647525	90.5
g	Em0004g308a	scaffold_0004	g11275.t1	scaffold_37	71802341	96316936	783.0
g	Em0004g1183a	scaffold_0004	g11532.t1	scaffold_45	79162032	98630525	48.5
g	Em0004g9a	scaffold_0004	g2838.t1	scaffold_3	69606079	23624228	131.0
g	Em0004g377a	scaffold_0004	g3025.t1	scaffold_3	72267615	25345939	67.4
g	Em0004g25a	scaffold_0004	g3678.t1	scaffold_3	69683243	30852397	140.0
g	Em0004g38a	scaffold_0004	g8740.t1	scaffold_12	69733122	73599639	429.0
g	Em0004g725a	scaffold_0004	g3443.t2	scaffold_3	75177205	29001081	65.9
g	Em0004g1012a	scaffold_0004	g10924.t1	scaffold_30	77630228	93362053	68.6
g	Em0004g80a	scaffold_0004	g8771.t1	scaffold_12	69951434	73775703	84.3
g	Em0004g956a	scaffold_0004	g3876.t1	scaffold_3	77142228	32580447	577.0
g	Em0004g996a	scaffold_0004	g7579.t2	scaffold_8	77471225	63599176	377.0
g	Em0004g149a	scaffold_0004	g1413.t1	scaffold_1	70560567	11558841	348.0
g	Em0004g1049a	scaffold_0004	g3146.t1	scaffold_3	78034902	26333190	313.0
g	Em0004g93a	scaffold_0004	g3833.t2	scaffold_3	70015075	32182772	301.0
g	Em0004g1001a	scaffold_0004	g2800.t1	scaffold_3	77561201	23276282	50.4
g	Em0004g103a	scaffold_0004	g3748.t1	scaffold_3	70056317	31382344	45.1
g	Em0004g713a	scaffold_0004	g3781.t2	scaffold_3	75068689	31681688	74.7
g	Em0004g608a	scaffold_0004	g9700.t1	scaffold_17	74211899	83462129	97.0
g	Em0004g686a	scaffold_0004	g4980.t1	scaffold_5	74838713	33124775	71.2
g	Em0004g1386a	scaffold_0004	g6955.t1	scaffold_7	80990284	58040512	309.0
g	Em0004g354a	scaffold_0004	g2779.t1	scaffold_3	72112387	23103114	268.0
g	Em0004g48a	scaffold_0004	g2778.t1	scaffold_3	69772192	23098970	44.7
g	Em0004g330a	scaffold_0004	g11275.t1	scaffold_37	71948841	96316936	121.0
g	Em0004g376a	scaffold_0004	g3570.t1	scaffold_3	72265437	30057790	42.0
g	Em0004g1369a	scaffold_0004	g3020.t2	scaffold_3	80794592	25329506	232.0
g	Em0004g1675a	scaffold_0004	g3829.t1	scaffold_3	83174136	32144468	142.0
g	Em0004g76a	scaffold_0004	g8771.t1	scaffold_12	69933605	73775703	293.0
g	Em0004g999a	scaffold_0004	g6116.t1	scaffold_6	77548264	50931936	53.1
g	Em0004g72a	scaffold_0004	g3817.t1	scaffold_3	69912995	31983411	327.0
g	Em0004g65a	scaffold_0004	g3780.t1	scaffold_3	69862403	31672910	1471.0
g	Em0004g430a	scaffold_0004	g6949.t1	scaffold_7	72648396	58010180	56.2
g	Em0004g179a	scaffold_0004	g782.t1	scaffold_1	70846817	6772457	51.2
g	Em0004g90a	scaffold_0004	g3654.t2	scaffold_3	70006617	30691697	95.1
g	Em0004g1583a	scaffold_0004	g3881.t2	scaffold_3	82446376	32602805	469.0
g	Em0004g83a	scaffold_0004	g607.t1	scaffold_1	69966981	5443014	278.0
g	Em0004g569a	scaffold_0004	g11548.t1	scaffold_46	73822887	98769536	100.0
g	Em0004g1084a	scaffold_0004	g10478.t1	scaffold_24	78338758	89040698	71.6
g	Em0004g585a	scaffold_0004	g10065.t1	scaffold_19	73963330	82971508	40.8
g	Em0004g1326a	scaffold_0004	g544.t1	scaffold_1	80513852	4884106	67.0
g	Em0004g131a	scaffold_0004	g3748.t2	scaffold_3	70407469	31382344	180.0
g	Em0004g567a	scaffold_0004	g10478.t1	scaffold_24	73804216	89040698	49.7
g	Em0004g384a	scaffold_0004	g10478.t1	scaffold_24	72320797	89040698	42.4
g	Em0004g1582a	scaffold_0004	g10124.t1	scaffold_21	82440350	85934871	157.0
g	Em0004g82a	scaffold_0004	g8760.t1	scaffold_12	69963839	73699390	538.0
g	Em0004g73a	scaffold_0004	g8965.t1	scaffold_13	69916352	75350701	204.0
g	Em0004g998a	scaffold_0004	g10909.t1	scaffold_28	77543995	92618745	53.9
g	Em0004g1068a	scaffold_0004	g1868.t1	scaffold_2	78250046	15565905	68.6
g	Em0004g1107a	scaffold_0004	g10893.t2	scaffold_28	78498064	92507806	814.0
g	Em0004g974a	scaffold_0004	g5209.t1	scaffold_5	77304453	34988362	591.0
g	Em0004g130a	scaffold_0004	g3748.t1	scaffold_3	70393274	31382344	138.0
g	Em0004g1007a	scaffold_0004	g3854.t1	scaffold_3	77591462	32389652	327.9
g	Em0004g101a	scaffold_0004	g3654.t2	scaffold_3	70048173	30691697	95.1
g	Em0004g13a	scaffold_0004	g2807.t1	scaffold_3	69618713	23356917	137.0
g	Em0004g241a	scaffold_0004	g3860.t1	scaffold_3	71281525	32438473	177.0
g	Em0004g720a	scaffold_0004	g3781.t2	scaffold_3	75122418	31681688	51.6
g	Em0004g209a	scaffold_0004	g2846.t1	scaffold_3	71016771	23678023	137.0
g	Em0004g3a	scaffold_0004	g2838.t1	scaffold_3	69537722	23624228	131.0
g	Em0004g1626a	scaffold_0004	g4642.t2	scaffold_4	82785693	46895379	233.0
g	Em0004g332a	scaffold_0004	g11275.t1	scaffold_37	71961514	96316936	100.0
g	Em0004g35a	scaffold_0004	g3806.t1	scaffold_3	69720212	31871370	181.0
g	Em0004g22a	scaffold_0004	g2825.t1	scaffold_3	69660042	23512709	51.2
g	Em0004g1106a	scaffold_0004	g3794.t1	scaffold_3	78488801	31782323	147.0
g	Em0004g58a	scaffold_0004	g3274.t1	scaffold_3	69834400	27349307	175.0
g	Em0004g1646a	scaffold_0004	g3824.t2	scaffold_3	83004641	32106528	155.0
g	Em0004g501a	scaffold_0004	g9700.t1	scaffold_17	73306328	83462129	52.4
g	Em0004g797a	scaffold_0004	g3873.t2	scaffold_3	75749491	32559932	276.0
g	Em0004g1044a	scaffold_0004	g153.t2	scaffold_1	77985577	1674482	63.2
g	Em0004g410a	scaffold_0004	g3786.t1	scaffold_3	72509926	31723523	153.0
g	Em0004g1581a	scaffold_0004	g8216.t1	scaffold_10	82436903	69214136	68.6
g	Em0004g2a	scaffold_0004	g3861.t1	scaffold_3	69535549	32443951	357.0
g	Em0004g23a	scaffold_0004	g3102.t1	scaffold_3	69661642	26006770	50.8
g	Em0004g137a	scaffold_0004	g2793.t1	scaffold_3	70461105	23195152	393.0
g	Em0004g1605a	scaffold_0004	g4642.t2	scaffold_4	82627525	46895379	234.0
g	Em0004g21a	scaffold_0004	g2826.t1	scaffold_3	69657342	23516620	211.0
g	Em0004g304a	scaffold_0004	g5470.t1	scaffold_5	71760260	37630835	187.0
g	Em0004g756a	scaffold_0004	g5203.t2	scaffold_5	75462381	34936431	467.2
g	Em0004g10a	scaffold_0004	g3861.t1	scaffold_3	69608122	32443951	365.0
g	Em0004g240a	scaffold_0004	g11459.t1	scaffold_41	71276165	98246068	336.7
g	Em0004g676a	scaffold_0004	g3783.t2	scaffold_3	74757851	31688852	152.0
g	Em0004g208a	scaffold_0004	g2857.t1	scaffold_3	71014180	23732959	100.0
g	Em0004g1396a	scaffold_0004	g8244.t1	scaffold_10	81050513	69395391	85.5
g	Em0004g346a	scaffold_0004	g3793.t1	scaffold_3	72059213	31777423	84.7
g	Em0004g796a	scaffold_0004	g3873.t2	scaffold_3	75741314	32559932	209.0
g	Em0004g359a	scaffold_0004	g3713.t1	scaffold_3	72132626	31089182	140.0
g	Em0004g326a	scaffold_0004	g11275.t1	scaffold_37	71928906	96316936	100.0
g	Em0004g1658a	scaffold_0004	g3818.t2	scaffold_3	83070690	32014065	291.0
g	Em0004g36a	scaffold_0004	g7898.t2	scaffold_9	69723078	66616944	45.8
g	Em0004g411a	scaffold_0004	g3786.t1	scaffold_3	72515746	31723523	89.4
g	Em0004g1112a	scaffold_0004	g10876.t1	scaffold_28	78530332	92417235	77.4
g	Em0004g75a	scaffold_0004	g8771.t1	scaffold_12	69923501	73775703	179.0
g	Em0004g1559a	scaffold_0004	g10474.t2	scaffold_24	82298675	89004188	114.0
g	Em0004g1350a	scaffold_0004	g506.t1	scaffold_1	80702346	4554190	493.5
g	Em0004g1560a	scaffold_0004	g1903.t1	scaffold_2	82302161	15800185	70.1
g	Em0004g64a	scaffold_0004	g3813.t1	scaffold_3	69856412	31949589	84.7
g	Em0004g136a	scaffold_0004	g3675.t1	scaffold_3	70455565	30839330	122.0
g	Em0004g1005a	scaffold_0004	g11266.t1	scaffold_36	77583469	96185537	411.0
g	Em0004g925a	scaffold_0004	g2007.t1	scaffold_2	76802144	16541701	76.6
g	Em0004g11a	scaffold_0004	g2859.t1	scaffold_3	69610696	23742509	250.0
g	Em0004g1052a	scaffold_0004	g3146.t1	scaffold_3	78047468	26333190	269.0
g	Em0004g1a	scaffold_0004	g2859.t1	scaffold_3	69533176	23742509	160.0
g	Em0004g59a	scaffold_0004	g9787.t1	scaffold_17	69837389	84212958	482.0
g	Em0004g37a	scaffold_0004	g6022.t2	scaffold_6	69726045	50343941	192.0
g	Em0004g1662a	scaffold_0004	g4380.t1	scaffold_4	83092132	45053133	50.1
g	Em0004g305a	scaffold_0004	g5470.t1	scaffold_5	71763923	37630835	270.0
g	Em0004g205a	scaffold_0004	g2844.t1	scaffold_3	71002865	23668348	116.0
g	Em0004g908a	scaffold_0004	g164.t2	scaffold_1	76598700	1798650	105.0
g	Em0004g472a	scaffold_0004	g11499.t1	scaffold_43	73056951	98540183	43.1
g	Em0004g1351a	scaffold_0004	g494.t1	scaffold_1	80711356	4440833	798.0
g	Em0004g1648a	scaffold_0004	g3493.t1	scaffold_3	83011572	29565421	53.5
g	Em0004g795a	scaffold_0004	g3880.t1	scaffold_3	75736657	32597772	75.1
g	Em0004g973a	scaffold_0004	g5209.t1	scaffold_5	77298937	34988362	209.5
g	Em0004g1079a	scaffold_0004	g5527.t2	scaffold_5	78311359	38243236	1065.0
g	Em0004g358a	scaffold_0004	g3713.t2	scaffold_3	72127548	31089182	97.8
g	Em0004g926a	scaffold_0004	g3874.t2	scaffold_3	76812960	32566518	1535.0
g	Em0004g151a	scaffold_0004	g3795.t2	scaffold_3	70584122	31793340	561.6
g	Em0004g94a	scaffold_0004	g3814.t1	scaffold_3	70017199	31956796	86.3
g	Em0004g412a	scaffold_0004	g3786.t1	scaffold_3	72529740	31723523	168.0
g	Em0004g1008a	scaffold_0004	g3849.t1	scaffold_3	77595711	32307382	449.0
g	Em0004g509a	scaffold_0004	g8333.t1	scaffold_11	73369853	70355363	101.3
g	Em0004g306a	scaffold_0004	g5470.t1	scaffold_5	71789188	37630835	419.0
g	Em0004g204a	scaffold_0004	g2845.t2	scaffold_3	71000755	23673476	614.0
g	Em0004g749a	scaffold_0004	g7045.t1	scaffold_7	75419520	58888955	78.2
g	Em0004g670a	scaffold_0004	g4980.t1	scaffold_5	74721867	33124775	55.8
g	Em0004g776a	scaffold_0004	g5203.t1	scaffold_5	75589308	34936431	461.2
g	Em0004g1649a	scaffold_0004	g3493.t1	scaffold_3	83023218	29565421	70.9
g	Em0004g794a	scaffold_0004	g46.t2	scaffold_1	75732063	431764	386.0
g	Em0004g348a	scaffold_0004	g3793.t1	scaffold_3	72075566	31777423	178.0
g	Em0004g1192a	scaffold_0004	g4210.t1	scaffold_4	79242269	43779960	580.0
g	Em0004g380a	scaffold_0004	g3711.t1	scaffold_3	72283304	31082883	43.1
g	Em0004g1114a	scaffold_0004	g10901.t1	scaffold_28	78558161	92559436	98.2
g	Em0004g77a	scaffold_0004	g8771.t1	scaffold_12	69938936	73775703	298.0
g	Em0004g1724a	scaffold_0004	g5661.t1	scaffold_5	83512501	39282627	46.2
g	Em0004g57a	scaffold_0004	g3776.t1	scaffold_3	69825725	31636287	50.1
g	Em0004g1009a	scaffold_0004	g2791.t1	scaffold_3	77602604	23181288	670.0
g	Em0004g1513a	scaffold_0004	g6314.t2	scaffold_6	81966364	52479404	100.1
g	Em0004g1039a	scaffold_0004	g10289.t1	scaffold_22	77955916	88416433	156.0
g	Em0004g150a	scaffold_0004	g2831.t1	scaffold_3	70568307	23550169	269.0
g	Em0004g95a	scaffold_0004	g3749.t2	scaffold_3	70019283	31390218	133.0
g	Em0004g165a	scaffold_0004	g10248.t1	scaffold_22	70708144	88036937	64.7
g	Em0004g1741a	scaffold_0004	g4309.t1	scaffold_4	83660402	44536192	71.6
g	Em0004g1184a	scaffold_0004	g3420.t1	scaffold_3	79175189	28467939	58.2
g	Em0004g307a	scaffold_0004	g3697.t1	scaffold_3	71796625	30987882	374.0
g	Em0004g31a	scaffold_0004	g3806.t1	scaffold_3	69710855	31871370	184.0
g	Em0004g702a	scaffold_0004	g3443.t1	scaffold_3	74981667	29001081	54.7
g	Em0004g40a	scaffold_0004	g6753.t1	scaffold_7	69742250	56383193	53.1
g	Em0004g1040a	scaffold_0004	g3837.t1	scaffold_3	77962552	32229611	93.2
g	Em0004g89a	scaffold_0004	g9444.t2	scaffold_15	70005424	81360629	51.6
g	Em0004g944a	scaffold_0004	g3760.t1	scaffold_3	77079485	31521972	687.0
g	Em0004g1357a	scaffold_0004	g10433.t1	scaffold_23	80735386	87660273	134.0
g	Em0004g570a	scaffold_0004	g7045.t1	scaffold_7	73827156	58888955	84.7
g	Em0004g206a	scaffold_0004	g2843.t1	scaffold_3	71004733	23664432	751.0
g	Em0004g714a	scaffold_0004	g3803.t1	scaffold_3	75078047	31856747	597.0
g	Em0004g1738a	scaffold_0004	g2784.t1	scaffold_3	83632809	23141070	47.4
g	Em0004g362a	scaffold_0004	g3793.t1	scaffold_3	72159150	31777423	121.0
g	Em0004g1684a	scaffold_0004	g3830.t1	scaffold_3	83285136	32154926	57.4
g	Em0004g1194a	scaffold_0004	g7904.t2	scaffold_9	79263538	66690697	113.0
g	Em0004g1683a	scaffold_0004	g3829.t1	scaffold_3	83280431	32144468	169.0
g	Em0004g1265a	scaffold_0004	g3618.t2	scaffold_3	79891019	30441368	46.6
g	Em0004g382a	scaffold_0004	g2860.t3	scaffold_3	72294157	23750757	58.2
g	Em0004g1680a	scaffold_0004	g6103.t1	scaffold_6	83232481	50849585	57.8
g	Em0004g1406a	scaffold_0004	g4642.t2	scaffold_4	81142948	46895379	260.0
g	Em0004g929a	scaffold_0004	g3558.t1	scaffold_3	76905255	29985551	79.7
g	Em0004g152a	scaffold_0004	g2275.t1	scaffold_2	70593258	18533747	169.0
g	Em0004g905a	scaffold_0004	g164.t1	scaffold_1	76588299	1798626	94.7
g	Em0004g1096a	scaffold_0004	g11135.t1	scaffold_34	78422762	94971423	98.2
g	Em0004g138a	scaffold_0004	g4905.t1	scaffold_4	70465702	49271246	321.0
g	Em0004g648a	scaffold_0004	g3777.t1	scaffold_3	74520570	31649567	261.0
g	Em0004g383a	scaffold_0004	g9779.t2	scaffold_17	72308631	84160803	47.4
g	Em0004g238a	scaffold_0004	g2830.t2	scaffold_3	71266946	23535398	236.0
g	Em0004g201a	scaffold_0004	g3696.t2	scaffold_3	70986839	30979108	147.0
g	Em0004g1739a	scaffold_0004	g2784.t1	scaffold_3	83646379	23141070	47.0
g	Em0004g352a	scaffold_0004	g453.t2	scaffold_1	72098350	4106330	50.1
g	Em0004g984a	scaffold_0004	g10231.t1	scaffold_21	77398200	86789903	43.9
g	Em0004g1117a	scaffold_0004	g10901.t2	scaffold_28	78572929	92559436	367.0
g	Em0004g993a	scaffold_0004	g7579.t2	scaffold_8	77444905	63599176	360.0
g	Em0004g959a	scaffold_0004	g11207.t2	scaffold_35	77163800	95686276	62.8
g	Em0004g1348a	scaffold_0004	g10264.t2	scaffold_22	80687625	88194516	56.6
g	Em0004g132a	scaffold_0004	g3748.t1	scaffold_3	70425638	31382344	227.1
g	Em0004g85a	scaffold_0004	g7035.t1	scaffold_7	69969917	58799495	110.0
g	Em0004g1603a	scaffold_0004	g4027.t1	scaffold_4	82614984	42381783	144.8
g	Em0004g729a	scaffold_0004	g3443.t1	scaffold_3	75203627	29001081	63.2
g	Em0004g1358a	scaffold_0004	g10433.t1	scaffold_23	80738012	87660273	473.0
g	Em0004g488a	scaffold_0004	g11499.t1	scaffold_43	73183487	98540183	42.7
g	Em0004g360a	scaffold_0004	g7454.t1	scaffold_8	72135505	62581693	51.6
g	Em0004g1629a	scaffold_0004	g580.t1	scaffold_1	82851421	5246577	223.0
g	Em0004g750a	scaffold_0004	g11083.t2	scaffold_33	75422950	92723806	57.8
g	Em0004g62a	scaffold_0004	g885.t1	scaffold_1	69849300	7600445	338.0
g	Em0004g961a	scaffold_0004	g801.t1	scaffold_1	77180156	6972567	153.3
g	Em0004g511a	scaffold_0004	g1737.t1	scaffold_2	73383516	14551171	50.1
g	Em0004g99a	scaffold_0004	g765.t1	scaffold_1	70041265	6662377	544.0
g	Em0004g1660a	scaffold_0004	g4380.t1	scaffold_4	83082753	45053133	48.9
g	Em0004g575a	scaffold_0004	g7045.t1	scaffold_7	73875145	58888955	39.7
g	Em0004g107a	scaffold_0004	g3748.t2	scaffold_3	70103674	31382344	175.0
g	Em0004g203a	scaffold_0004	g3674.t1	scaffold_3	70998391	30833448	114.0
g	Em0004g682a	scaffold_0004	g4980.t1	scaffold_5	74814086	33124775	45.4
g	Em0004g350a	scaffold_0004	g9761.t1	scaffold_17	72090300	84014970	210.0
g	Em0004g1245a	scaffold_0004	g3479.t1	scaffold_3	79721516	29263658	375.0
g	Em0004g44a	scaffold_0004	g2820.t2	scaffold_3	69763620	23481652	182.0
g	Em0004g955a	scaffold_0004	g7642.t1	scaffold_8	77129924	64139180	107.8
g	Em0004g1514a	scaffold_0004	g4309.t1	scaffold_4	81975413	44536192	66.6
g	Em0004g104a	scaffold_0004	g3748.t1	scaffold_3	70067725	31382344	131.0
g	Em0004g1002a	scaffold_0004	g3752.t1	scaffold_3	77573957	31408310	101.0
g	Em0004g87a	scaffold_0004	g6825.t2	scaffold_7	69987207	57002695	117.0
g	Em0004g931a	scaffold_0004	g9168.t1	scaffold_14	76929841	77384994	56.6
g	Em0004g510a	scaffold_0004	g9700.t1	scaffold_17	73379159	83462129	50.8
g	Em0004g29a	scaffold_0004	g2828.t1	scaffold_3	69701163	23526182	197.0
g	Em0004g685a	scaffold_0004	g4980.t1	scaffold_5	74833242	33124775	55.5
g	Em0004g1359a	scaffold_0004	g7045.t1	scaffold_7	80740169	58888955	43.9
g	Em0004g889a	scaffold_0004	g6584.t1	scaffold_6	76507701	54691162	57.4
g	Em0004g592a	scaffold_0004	g7045.t1	scaffold_7	74032078	58888955	38.9
g	Em0004g669a	scaffold_0004	g4980.t1	scaffold_5	74709353	33124775	55.8
g	Em0004g883a	scaffold_0004	g3101.t1	scaffold_3	76472620	25999575	45.4
g	Em0004g1593a	scaffold_0004	g4027.t2	scaffold_4	82544609	42381866	150.0
g	Em0004g27a	scaffold_0004	g3867.t1	scaffold_3	69690349	32529726	298.0
g	Em0004g707a	scaffold_0004	g3443.t1	scaffold_3	75008348	29001081	65.9
g	Em0004g202a	scaffold_0004	g3706.t1	scaffold_3	70995591	31059397	193.0
g	Em0004g340a	scaffold_0004	g3703.t1	scaffold_3	72012570	31028718	327.0
g	Em0004g994a	scaffold_0004	g3759.t2	scaffold_3	77454789	31511885	162.0
g	Em0004g357a	scaffold_0004	g2816.t2	scaffold_3	72122147	23434408	60.1
g	Em0004g1594a	scaffold_0004	g3964.t1	scaffold_4	82549775	41880917	512.0
g	Em0004g499a	scaffold_0004	g1737.t1	scaffold_2	73298314	14551171	49.3
g	Em0004g1596a	scaffold_0004	g5254.t1	scaffold_5	82557038	35285554	132.0
g	Em0004g1010a	scaffold_0004	g3762.t1	scaffold_3	77613848	31535342	128.0
g	Em0004g1736a	scaffold_0004	g4309.t1	scaffold_4	83625029	44536192	71.6
g	Em0004g1402a	scaffold_0004	g4642.t2	scaffold_4	81098697	46895379	229.0
g	Em0004g500a	scaffold_0004	g9700.t1	scaffold_17	73303003	83462129	48.5
g	Em0005g1334a	scaffold_0005	g3028.t1	scaffold_3	95005261	25390677	88.6
g	Em0005g219a	scaffold_0005	g4965.t1	scaffold_5	85291002	33004303	49.7
g	Em0005g1018a	scaffold_0005	g11282.t1	scaffold_37	92440829	96352196	741.0
g	Em0005g646a	scaffold_0005	g4170.t2	scaffold_4	89383204	43440508	44.7
g	Em0005g651a	scaffold_0005	g8927.t1	scaffold_13	89410636	75003353	99.0
g	Em0005g235a	scaffold_0005	g7076.t2	scaffold_7	85448124	59066438	299.0
g	Em0005g1568a	scaffold_0005	g6324.t2	scaffold_6	96953077	52544382	46.6
g	Em0005g551a	scaffold_0005	g849.t1	scaffold_1	88583081	7335807	78.2
g	Em0005g1658a	scaffold_0005	g7270.t1	scaffold_7	97570589	60606368	158.9
g	Em0005g1200a	scaffold_0005	g7345.t1	scaffold_8	93764793	61337541	109.0
g	Em0005g217a	scaffold_0005	g8084.t1	scaffold_10	85279505	68120343	57.8
g	Em0005g1185a	scaffold_0005	g7901.t1	scaffold_9	93695646	66657632	78.2
g	Em0005g1172a	scaffold_0005	g10111.t1	scaffold_21	93646391	85860242	100.0
g	Em0005g1045a	scaffold_0005	g1329.t1	scaffold_1	92675177	10867054	98.6
g	Em0005g145a	scaffold_0005	g8451.t1	scaffold_11	84698633	71522057	422.0
g	Em0005g132a	scaffold_0005	g8451.t1	scaffold_11	84629373	71522057	202.0
g	Em0005g1591a	scaffold_0005	g7287.t1	scaffold_7	97207221	60696832	506.0
g	Em0005g1679a	scaffold_0005	g5316.t1	scaffold_5	97651580	36198311	259.0
g	Em0005g1545a	scaffold_0005	g10163.t1	scaffold_21	96804690	86147304	456.0
g	Em0005g61a	scaffold_0005	g8607.t2	scaffold_12	84224374	72725753	241.0
g	Em0005g1440a	scaffold_0005	g5528.t1	scaffold_5	95916899	38250890	50.4
g	Em0005g1442a	scaffold_0005	g7260.t1	scaffold_7	95939034	60561318	449.0
g	Em0005g1552a	scaffold_0005	g6325.t1	scaffold_6	96834432	52549294	76.6
g	Em0005g650a	scaffold_0005	g8927.t1	scaffold_13	89406959	75003353	103.0
g	Em0005g374a	scaffold_0005	g10099.t1	scaffold_21	86817162	85794319	62.8
g	Em0005g142a	scaffold_0005	g601.t1	scaffold_1	84692463	5412639	42.7
g	Em0005g1186a	scaffold_0005	g7868.t2	scaffold_9	93699180	66379346	139.0
g	Em0005g1456a	scaffold_0005	g11571.t2	scaffold_47	96031656	98923172	250.0
g	Em0005g1594a	scaffold_0005	g7570.t1	scaffold_8	97221610	63505364	55.8
g	Em0005g1191a	scaffold_0005	g7826.t1	scaffold_9	93712481	66091593	340.0
g	Em0005g1146a	scaffold_0005	g7913.t2	scaffold_9	93375867	66749434	677.0
g	Em0005g1501a	scaffold_0005	g11315.t1	scaffold_38	96494899	96731218	98.2
g	Em0005g1019a	scaffold_0005	g8758.t1	scaffold_12	92448798	73683802	138.0
g	Em0005g1062a	scaffold_0005	g7875.t1	scaffold_9	92778088	66420730	197.0
g	Em0005g218a	scaffold_0005	g11624.t1	scaffold_59	85284770	99684376	48.5
g	Em0005g1291a	scaffold_0005	g10228.t1	scaffold_21	94638937	86773026	261.0
g	Em0005g369a	scaffold_0005	g5528.t1	scaffold_5	86772226	38250890	203.1
g	Em0005g1641a	scaffold_0005	g3338.t1	scaffold_3	97503282	27853456	68.6
g	Em0005g1680a	scaffold_0005	g5316.t1	scaffold_5	97656070	36198311	286.0
g	Em0005g1611a	scaffold_0005	g7806.t1	scaffold_9	97325641	65945395	133.0
g	Em0005g1659a	scaffold_0005	g589.t2	scaffold_1	97571984	5310516	174.0
g	Em0005g166a	scaffold_0005	g4879.t1	scaffold_4	84849810	49057700	45.8
g	Em0005g199a	scaffold_0005	g4997.t1	scaffold_5	85154376	33240845	178.4
g	Em0005g1499a	scaffold_0005	g5027.t2	scaffold_5	96483456	33523431	254.0
g	Em0005g75a	scaffold_0005	g84.t1	scaffold_1	84294056	1019788	62.4
g	Em0005g1462a	scaffold_0005	g7280.t1	scaffold_7	96137055	60642838	338.1
g	Em0005g924a	scaffold_0005	g7841.t1	scaffold_9	91670504	66210803	189.0
g	Em0005g1272a	scaffold_0005	g631.t1	scaffold_1	94471000	5598687	50.8
g	Em0005g1132a	scaffold_0005	g9191.t1	scaffold_14	93291851	77651983	46.6
g	Em0005g1571a	scaffold_0005	g431.t1	scaffold_1	96983393	3949077	137.0
g	Em0005g1061a	scaffold_0005	g7874.t1	scaffold_9	92776392	66415958	83.2
g	Em0005g368a	scaffold_0005	g10099.t1	scaffold_21	86764386	85794319	62.4
g	Em0005g891a	scaffold_0005	g10503.t1	scaffold_24	91397177	89233126	76.6
g	Em0005g1223a	scaffold_0005	g7262.t1	scaffold_7	94002550	60570035	53.1
g	Em0005g553a	scaffold_0005	g849.t1	scaffold_1	88589179	7335807	105.0
g	Em0005g1672a	scaffold_0005	g8216.t1	scaffold_10	97624707	69214136	78.6
g	Em0005g1605a	scaffold_0005	g7179.t1	scaffold_7	97295170	59924534	724.0
g	Em0005g1661a	scaffold_0005	g2995.t1	scaffold_3	97577146	24809021	191.4
g	Em0005g1190a	scaffold_0005	g7184.t1	scaffold_7	93708255	59951419	362.3
g	Em0005g1167a	scaffold_0005	g3295.t1	scaffold_3	93510497	27530328	78.6
g	Em0005g914a	scaffold_0005	g1279.t1	scaffold_1	91607644	10485056	57.0
g	Em0005g130a	scaffold_0005	g4884.t1	scaffold_4	84623795	49104539	70.5
g	Em0005g1654a	scaffold_0005	g7258.t1	scaffold_7	97559365	60550387	271.0
g	Em0005g1373a	scaffold_0005	g5920.t2	scaffold_6	95352956	49639870	62.0
g	Em0005g1643a	scaffold_0005	g5772.t1	scaffold_5	97506025	40184223	269.0
g	Em0005g1612a	scaffold_0005	g2636.t2	scaffold_2	97329929	21739262	54.7
g	Em0005g1211a	scaffold_0005	g4225.t1	scaffold_4	93869407	43913488	136.0
g	Em0005g1556a	scaffold_0005	g6325.t1	scaffold_6	96852305	52549294	66.2
g	Em0005g1306a	scaffold_0005	g7299.t1	scaffold_7	94761825	60782629	428.0
g	Em0005g1346a	scaffold_0005	g7887.t1	scaffold_9	95099894	66523188	441.0
g	Em0005g1100a	scaffold_0005	g10159.t2	scaffold_21	93059064	86118509	91.7
g	Em0005g1596a	scaffold_0005	g7047.t1	scaffold_7	97231043	58895670	352.0
g	Em0005g947a	scaffold_0005	g10137.t1	scaffold_21	91810710	86004928	326.0
g	Em0005g707a	scaffold_0005	g1778.t1	scaffold_2	89813164	14888326	297.0
g	Em0005g376a	scaffold_0005	g7192.t1	scaffold_7	86837793	59987699	170.0
g	Em0005g1549a	scaffold_0005	g6325.t1	scaffold_6	96816130	52549294	109.0
g	Em0005g1481a	scaffold_0005	g10478.t1	scaffold_24	96349590	89040698	71.6
g	Em0005g1446a	scaffold_0005	g10097.t1	scaffold_21	95972957	85772291	218.0
g	Em0005g805a	scaffold_0005	g7839.t1	scaffold_9	90595847	66203207	95.9
g	Em0005g214a	scaffold_0005	g2160.t1	scaffold_2	85259418	17643796	78.6
g	Em0005g1164a	scaffold_0005	g843.t1	scaffold_1	93497922	7289171	58.5
g	Em0005g709a	scaffold_0005	g6954.t1	scaffold_7	89825396	58037254	53.9
g	Em0005g803a	scaffold_0005	g10451.t1	scaffold_23	90576780	87824770	105.0
g	Em0005g623a	scaffold_0005	g4170.t2	scaffold_4	89202669	43440508	45.1
g	Em0005g1673a	scaffold_0005	g7284.t2	scaffold_7	97628538	60678116	176.0
g	Em0005g1243a	scaffold_0005	g6954.t1	scaffold_7	94147477	58037254	58.9
g	Em0005g1460a	scaffold_0005	g7818.t1	scaffold_9	96070853	66043668	42.7
g	Em0005g1270a	scaffold_0005	g432.t1	scaffold_1	94456348	3952214	90.9
g	Em0005g968a	scaffold_0005	g1279.t1	scaffold_1	91955205	10485056	255.0
g	Em0005g91a	scaffold_0005	g6577.t1	scaffold_6	84371641	54649520	48.5
g	Em0005g951a	scaffold_0005	g7841.t1	scaffold_9	91838761	66210803	221.0
g	Em0005g802a	scaffold_0005	g10131.t2	scaffold_21	90563449	85979081	387.0
g	Em0005g1347a	scaffold_0005	g7881.t2	scaffold_9	95111131	66462060	50.4
g	Em0005g1477a	scaffold_0005	g10076.t2	scaffold_21	96323114	85636231	122.0
g	Em0005g1338a	scaffold_0005	g3028.t1	scaffold_3	95028696	25390677	43.5
g	Em0005g706a	scaffold_0005	g7805.t2	scaffold_9	89806395	65932613	286.0
g	Em0005g893a	scaffold_0005	g7835.t1	scaffold_9	91402197	66176256	122.0
g	Em0005g1560a	scaffold_0005	g431.t1	scaffold_1	96882617	3949077	108.0
g	Em0005g580a	scaffold_0005	g3182.t1	scaffold_3	88837533	26602855	124.0
g	Em0005g1092a	scaffold_0005	g1279.t1	scaffold_1	93003613	10485056	264.0
g	Em0005g1181a	scaffold_0005	g4537.t2	scaffold_4	93683457	46029598	74.7
g	Em0005g1670a	scaffold_0005	g10170.t1	scaffold_21	97606910	86175318	148.0
g	Em0005g1138a	scaffold_0005	g8719.t1	scaffold_12	93317542	73480926	56.6
g	Em0005g1165a	scaffold_0005	g8279.t1	scaffold_10	93501392	69811091	59.3
g	Em0005g1656a	scaffold_0005	g7282.t1	scaffold_7	97563640	60668291	182.0
g	Em0005g1638a	scaffold_0005	g7063.t1	scaffold_7	97486154	59023541	616.0
g	Em0005g1213a	scaffold_0005	g10206.t1	scaffold_21	93888138	86633867	1140.0
g	Em0005g1269a	scaffold_0005	g6658.t1	scaffold_6	94448024	55314090	45.1
g	Em0005g945a	scaffold_0005	g544.t1	scaffold_1	91802799	4884106	183.0
g	Em0005g65a	scaffold_0005	g58.t2	scaffold_1	84255055	596391	537.0
g	Em0005g176a	scaffold_0005	g8451.t1	scaffold_11	84910261	71522057	421.0
g	Em0005g83a	scaffold_0005	g8114.t1	scaffold_10	84334796	68397466	181.0
g	Em0005g675a	scaffold_0005	g10203.t1	scaffold_21	89557200	86615678	90.5
g	Em0005g90a	scaffold_0005	g68.t2	scaffold_1	84368646	756616	159.0
g	Em0005g952a	scaffold_0005	g2363.t1	scaffold_2	91850679	19387605	49.7
g	Em0005g84a	scaffold_0005	g4716.t1	scaffold_4	84337894	47489306	236.5
g	Em0005g626a	scaffold_0005	g8927.t1	scaffold_13	89214231	75003353	70.1
g	Em0005g212a	scaffold_0005	g7841.t1	scaffold_9	85238277	66210803	229.0
g	Em0005g1162a	scaffold_0005	g745.t1	scaffold_1	93475122	6438975	216.0
g	Em0005g1505a	scaffold_0005	g5027.t2	scaffold_5	96551063	33523431	339.6
g	Em0005g814a	scaffold_0005	g2021.t1	scaffold_2	90675371	16610448	103.0
g	Em0005g1324a	scaffold_0005	g7861.t1	scaffold_9	94884575	66334237	406.0
g	Em0005g590a	scaffold_0005	g2311.t1	scaffold_2	88905064	19029491	68.9
g	Em0005g115a	scaffold_0005	g5266.t1	scaffold_5	84543353	35350014	99.8
g	Em0005g1558a	scaffold_0005	g6325.t1	scaffold_6	96860354	52549294	105.0
g	Em0005g1175a	scaffold_0005	g3101.t1	scaffold_3	93658143	25999575	61.2
g	Em0005g1649a	scaffold_0005	g11226.t1	scaffold_36	97538701	95847038	446.0
g	Em0005g1615a	scaffold_0005	g5456.t1	scaffold_5	97353638	37475575	53.9
g	Em0005g1445a	scaffold_0005	g7809.t2	scaffold_9	95964436	65977883	171.0
g	Em0005g102a	scaffold_0005	g5266.t1	scaffold_5	84443051	35350014	81.3
g	Em0005g1093a	scaffold_0005	g5423.t2	scaffold_5	93013009	37020162	48.1
g	Em0005g549a	scaffold_0005	g849.t1	scaffold_1	88565928	7335807	174.0
g	Em0005g1182a	scaffold_0005	g4537.t1	scaffold_4	93685021	46029598	105.0
g	Em0005g1128a	scaffold_0005	g7874.t1	scaffold_9	93261391	66415958	99.8
g	Em0005g1458a	scaffold_0005	g11572.t1	scaffold_47	96042400	98935738	58.5
g	Em0005g1227a	scaffold_0005	g1440.t2	scaffold_1	94049161	11740640	219.0
g	Em0005g177a	scaffold_0005	g4455.t1	scaffold_4	84911963	45527409	59.3
g	Em0005g24a	scaffold_0005	g25.t1	scaffold_1	83949569	306184	57.8
g	Em0005g1553a	scaffold_0005	g6325.t1	scaffold_6	96842040	52549294	118.0
g	Em0005g953a	scaffold_0005	g7841.t1	scaffold_9	91854690	66210803	46.2
g	Em0005g66a	scaffold_0005	g8607.t2	scaffold_12	84258333	72725753	75.9
g	Em0005g944a	scaffold_0005	g544.t1	scaffold_1	91795329	4884106	174.0
g	Em0005g308a	scaffold_0005	g1096.t2	scaffold_1	86167486	9229185	105.5
g	Em0005g1519a	scaffold_0005	g2568.t1	scaffold_2	96671653	21226305	69.3
g	Em0005g674a	scaffold_0005	g10775.t1	scaffold_27	89552119	90068088	588.0
g	Em0005g1676a	scaffold_0005	g10234.t1	scaffold_21	97636704	86805802	158.7
g	Em0005g1183a	scaffold_0005	g10087.t1	scaffold_21	93688104	85715241	124.0
g	Em0005g1083a	scaffold_0005	g5228.t2	scaffold_5	92938282	35137082	164.0
g	Em0005g1023a	scaffold_0005	g7133.t1	scaffold_7	92454415	59525815	135.0
g	Em0005g1151a	scaffold_0005	g5393.t2	scaffold_5	93404931	36801588	117.0
g	Em0005g1287a	scaffold_0005	g10228.t1	scaffold_21	94599501	86773026	265.0
g	Em0005g25a	scaffold_0005	g4720.t1	scaffold_4	83958414	47523589	687.0
g	Em0005g499a	scaffold_0005	g5527.t2	scaffold_5	88194765	38243236	49.7
g	Em0005g526a	scaffold_0005	g2196.t2	scaffold_2	88393684	17892669	75.1
g	Em0005g1174a	scaffold_0005	g7812.t1	scaffold_9	93652335	66002161	176.0
g	Em0005g1636a	scaffold_0005	g7328.t1	scaffold_7	97478924	61216756	169.0
g	Em0005g1616a	scaffold_0005	g7810.t1	scaffold_9	97372978	65988458	95.1
g	Em0005g1311a	scaffold_0005	g2600.t1	scaffold_2	94791842	21496195	79.3
g	Em0005g923a	scaffold_0005	g7866.t1	scaffold_9	91665614	66369777	137.0
g	Em0005g174a	scaffold_0005	g4884.t1	scaffold_4	84905466	49104539	113.0
g	Em0005g1529a	scaffold_0005	g10198.t1	scaffold_21	96731715	86581546	248.0
g	Em0005g1380a	scaffold_0005	g517.t2	scaffold_1	95404982	4647359	1132.0
g	Em0005g1022a	scaffold_0005	g8758.t1	scaffold_12	92453013	73683802	277.0
g	Em0005g718a	scaffold_0005	g10203.t2	scaffold_21	89909064	86615678	446.5
g	Em0005g1603a	scaffold_0005	g200.t2	scaffold_1	97284221	1996946	366.0
g	Em0005g1323a	scaffold_0005	g7299.t1	scaffold_7	94870878	60782629	513.0
g	Em0005g894a	scaffold_0005	g5774.t1	scaffold_5	91410306	40201302	56.2
g	Em0005g1671a	scaffold_0005	g5341.t2	scaffold_5	97612945	36379660	68.2
g	Em0005g1173a	scaffold_0005	g10114.t1	scaffold_21	93647832	85877428	253.0
g	Em0005g1117a	scaffold_0005	g9300.t1	scaffold_15	93177393	80172365	71.2
g	Em0005g1677a	scaffold_0005	g455.t1	scaffold_1	97642616	4119165	313.0
g	Em0005g716a	scaffold_0005	g4245.t2	scaffold_4	89883173	44062115	51.2
g	Em0005g1035a	scaffold_0005	g10106.t2	scaffold_21	92589718	85833291	328.0
g	Em0005g1544a	scaffold_0005	g10165.t1	scaffold_21	96801900	86154861	241.0
g	Em0005g159a	scaffold_0005	g5208.t1	scaffold_5	84801875	34976288	153.6
g	Em0005g1221a	scaffold_0005	g1440.t2	scaffold_1	93972849	11740640	217.0
g	Em0005g1525a	scaffold_0005	g7312.t1	scaffold_7	96704193	61111905	491.0
g	Em0005g1033a	scaffold_0005	g10106.t2	scaffold_21	92572058	85833291	129.0
g	Em0005g948a	scaffold_0005	g10137.t1	scaffold_21	91815003	86004928	91.3
g	Em0005g1443a	scaffold_0005	g7806.t1	scaffold_9	95950719	65945395	245.1
g	Em0005g800a	scaffold_0005	g884.t1	scaffold_1	90551323	7593729	299.0
g	Em0005g1484a	scaffold_0005	g10232.t1	scaffold_21	96383326	86793505	426.0
g	Em0005g1666a	scaffold_0005	g7293.t2	scaffold_7	97591943	60750453	585.0
g	Em0005g1473a	scaffold_0005	g6839.t2	scaffold_7	96280431	57133785	83.2
g	Em0005g1310a	scaffold_0005	g7822.t1	scaffold_9	94787558	66057973	197.0
g	Em0005g1632a	scaffold_0005	g7286.t1	scaffold_7	97467272	60691778	384.0
g	Em0005g86a	scaffold_0005	g8114.t1	scaffold_10	84348493	68397466	368.0
g	Em0005g1036a	scaffold_0005	g11448.t1	scaffold_41	92599839	98149301	356.8
g	Em0005g1674a	scaffold_0005	g7283.t1	scaffold_7	97631219	60673706	108.0
g	Em0005g1096a	scaffold_0005	g11455.t1	scaffold_41	93046326	98216913	365.0
g	Em0005g1198a	scaffold_0005	g5138.t2	scaffold_5	93749558	34393570	147.0
g	Em0005g566a	scaffold_0005	g4910.t1	scaffold_4	88698801	49296822	63.9
g	Em0005g1250a	scaffold_0005	g4383.t1	scaffold_4	94196946	45063147	50.4
g	Em0005g1150a	scaffold_0005	g5305.t1	scaffold_5	93397655	36117733	137.0
g	Em0005g657a	scaffold_0005	g7413.t1	scaffold_8	89449441	62273664	67.0
g	Em0005g1021a	scaffold_0005	g8758.t1	scaffold_12	92451472	73683802	288.0
g	Em0005g1219a	scaffold_0005	g544.t1	scaffold_1	93949742	4884106	155.0
g	Em0005g129a	scaffold_0005	g4879.t2	scaffold_4	84620469	49057700	297.0
g	Em0005g1176a	scaffold_0005	g7812.t2	scaffold_9	93662587	66002161	193.0
g	Em0005g1652a	scaffold_0005	g7311.t1	scaffold_7	97551554	61106081	827.0
g	Em0005g1667a	scaffold_0005	g7293.t1	scaffold_7	97597051	60750453	163.0
g	Em0005g544a	scaffold_0005	g6307.t1	scaffold_6	88537388	52402369	45.1
g	Em0005g1669a	scaffold_0005	g10168.t1	scaffold_21	97603083	86168121	204.0
g	Em0005g1634a	scaffold_0005	g7327.t2	scaffold_7	97472449	61212140	68.9
g	Em0005g1116a	scaffold_0005	g3718.t2	scaffold_3	93169296	31115287	168.0
g	Em0005g1379a	scaffold_0005	g7279.t1	scaffold_7	95397101	60637341	87.8
g	Em0005g1623a	scaffold_0005	g10122.t1	scaffold_21	97405734	85927530	300.0
g	Em0005g172a	scaffold_0005	g4879.t2	scaffold_4	84901273	49057700	335.0
g	Em0005g87a	scaffold_0005	g11071.t2	scaffold_32	84356999	94806397	736.0
g	Em0005g1282a	scaffold_0005	g10174.t1	scaffold_21	94540950	86202237	400.0
g	Em0005g910a	scaffold_0005	g1006.t1	scaffold_1	91565793	8428581	52.0
g	Em0005g1547a	scaffold_0005	g7823.t1	scaffold_9	96808841	66061165	51.2
g	Em0005g170a	scaffold_0005	g3169.t1	scaffold_3	84896147	26477581	133.0
g	Em0005g671a	scaffold_0005	g1126.t2	scaffold_1	89524958	9533097	247.0
g	Em0005g656a	scaffold_0005	g1126.t1	scaffold_1	89443199	9533097	61.2
g	Em0005g1020a	scaffold_0005	g8758.t1	scaffold_12	92450068	73683802	295.0
g	Em0005g772a	scaffold_0005	g2021.t1	scaffold_2	90320368	16610448	110.0
g	Em0005g1655a	scaffold_0005	g7282.t1	scaffold_7	97561739	60668291	249.0
g	Em0005g80a	scaffold_0005	g68.t2	scaffold_1	84323853	756616	117.0
g	Em0005g1179a	scaffold_0005	g7319.t1	scaffold_7	93675976	61154086	84.7
g	Em0005g1635a	scaffold_0005	g7327.t2	scaffold_7	97475447	61212140	420.0
g	Em0005g1675a	scaffold_0005	g3153.t2	scaffold_3	97632657	26373472	97.4
g	Em0005g1197a	scaffold_0005	g8005.t1	scaffold_9	93744285	67393613	87.4
g	Em0005g1267a	scaffold_0005	g4509.t2	scaffold_4	94433857	45867515	72.4
g	Em0005g714a	scaffold_0005	g10203.t1	scaffold_21	89860606	86615678	633.0
g	Em0005g280a	scaffold_0005	g8249.t1	scaffold_10	85827321	69437247	63.2
g	Em0005g1171a	scaffold_0005	g10127.t1	scaffold_21	93644188	85950068	135.0
g	Em0005g42a	scaffold_0005	g25.t1	scaffold_1	84112403	306184	56.6
g	Em0005g173a	scaffold_0005	g601.t1	scaffold_1	84904356	5412639	42.7
g	Em0005g128a	scaffold_0005	g1998.t1	scaffold_2	84617061	16431172	136.0
g	Em0005g1653a	scaffold_0005	g7259.t1	scaffold_7	97556328	60555630	121.0
g	Em0005g1439a	scaffold_0005	g5528.t1	scaffold_5	95910090	38250890	416.0
g	Em0005g1320a	scaffold_0005	g7912.t1	scaffold_9	94854433	66745162	42.0
g	Em0005g1188a	scaffold_0005	g7184.t1	scaffold_7	93705014	59951419	246.0
g	Em0005g73a	scaffold_0005	g4771.t2	scaffold_4	84288901	47972517	230.0
g	Em0005g870a	scaffold_0005	g6508.t1	scaffold_6	91229474	54125467	455.0
g	Em0005g1522a	scaffold_0005	g7690.t2	scaffold_9	96686493	64763022	261.0
g	Em0005g960a	scaffold_0005	g7866.t1	scaffold_9	91898508	66369777	139.0
g	Em0005g959a	scaffold_0005	g7841.t1	scaffold_9	91894928	66210803	211.0
g	Em0005g1540a	scaffold_0005	g7300.t1	scaffold_7	96790825	60791302	711.0
g	Em0005g1109a	scaffold_0005	g9315.t1	scaffold_15	93107003	80269387	98.2
g	Em0005g1196a	scaffold_0005	g6938.t1	scaffold_7	93741082	57882030	103.0
g	Em0005g239a	scaffold_0005	g7076.t2	scaffold_7	85475064	59066438	309.0
g	Em0005g655a	scaffold_0005	g10775.t1	scaffold_27	89440191	90068088	317.0
g	Em0005g138a	scaffold_0005	g4791.t1	scaffold_4	84676716	48207864	423.0
g	Em0005g1631a	scaffold_0005	g7828.t2	scaffold_9	97464159	66104461	267.0
g	Em0005g1189a	scaffold_0005	g7184.t1	scaffold_7	93706316	59951419	325.8
g	Em0005g1683a	scaffold_0005	g10172.t2	scaffold_21	97687860	86190520	74.3
g	Em0005g1394a	scaffold_0005	g7298.t1	scaffold_7	95529176	60778571	45.1
g	Em0005g1178a	scaffold_0005	g967.t2	scaffold_1	93672787	8161646	79.0
g	Em0005g1681a	scaffold_0005	g10172.t2	scaffold_21	97665787	86190520	368.0
g	Em0005g1500a	scaffold_0005	g5027.t1	scaffold_5	96491008	33523431	186.0
g	Em0005g1255a	scaffold_0005	g3286.t1	scaffold_3	94293835	27458468	54.3
g	Em0005g72a	scaffold_0005	g8935.t1	scaffold_13	84286818	75066421	511.0
g	Em0005g1633a	scaffold_0005	g7263.t1	scaffold_7	97469655	60574998	168.0
g	Em0005g146a	scaffold_0005	g4455.t1	scaffold_4	84699969	45527409	63.2
g	Em0005g141a	scaffold_0005	g4879.t2	scaffold_4	84689795	49057700	324.0
g	Em0005g1625a	scaffold_0005	g7811.t2	scaffold_9	97409689	65992960	50.4
g	Em0005g1222a	scaffold_0005	g1440.t2	scaffold_1	93993826	11740640	224.0
g	Em0005g1125a	scaffold_0005	g7874.t1	scaffold_9	93240607	66415958	83.2
g	Em0005g673a	scaffold_0005	g1126.t1	scaffold_1	89545970	9533097	97.8
g	Em0005g85a	scaffold_0005	g4716.t1	scaffold_4	84342576	47489306	440.9
g	Em0005g1541a	scaffold_0005	g7075.t1	scaffold_7	96795009	59061529	88.2
g	Em0005g912a	scaffold_0005	g1279.t1	scaffold_1	91597726	10485056	258.0
g	Em0005g1617a	scaffold_0005	g10122.t1	scaffold_21	97380179	85927530	559.0
g	Em0005g1337a	scaffold_0005	g7297.t2	scaffold_7	95022339	60772428	521.0
g	Em0005g143a	scaffold_0005	g4884.t1	scaffold_4	84693582	49104539	130.0
g	Em0005g1489a	scaffold_0005	g1256.t2	scaffold_1	96429462	10331049	45.4
g	Em0005g1523a	scaffold_0005	g7531.t1	scaffold_8	96688988	63182242	46.2
g	Em0005g1432a	scaffold_0005	g9933.t1	scaffold_18	95849430	85508279	41.6
g	Em0005g660a	scaffold_0005	g1126.t2	scaffold_1	89468557	9533097	251.0
g	Em0005g1113a	scaffold_0005	g9315.t1	scaffold_15	93152896	80269387	87.8
g	Em0005g171a	scaffold_0005	g1998.t1	scaffold_2	84897836	16431172	228.0
g	Em0005g1624a	scaffold_0005	g10122.t1	scaffold_21	97408316	85927530	278.0
g	Em0005g139a	scaffold_0005	g3169.t1	scaffold_3	84684527	26477581	133.0
g	Em0005g1637a	scaffold_0005	g7295.t1	scaffold_7	97480806	60761600	202.0
g	Em0005g1216a	scaffold_0005	g11277.t2	scaffold_37	93915429	96326049	347.0
g	Em0005g1602a	scaffold_0005	g9137.t1	scaffold_14	97279366	77171671	70.9
g	Em0005g1479a	scaffold_0005	g10171.t1	scaffold_21	96344275	86183061	75.1
g	Em0005g1427a	scaffold_0005	g3718.t1	scaffold_3	95781059	31115436	183.0
g	Em0005g1336a	scaffold_0005	g7297.t2	scaffold_7	95013883	60772428	125.1
g	Em0005g1488a	scaffold_0005	g10161.t1	scaffold_21	96424521	86133574	100.0
g	Em0005g1339a	scaffold_0005	g3028.t1	scaffold_3	95032878	25390677	114.0
g	Em0005g140a	scaffold_0005	g1998.t1	scaffold_2	84686360	16431172	139.0
g	Em0005g1437a	scaffold_0005	g6135.t2	scaffold_6	95889161	51043013	160.0
g	Em0005g1520a	scaffold_0005	g2568.t1	scaffold_2	96678061	21226305	82.8
g	Em0005g306a	scaffold_0005	g7260.t1	scaffold_7	86147815	60561318	47.0
g	Em0005g457a	scaffold_0005	g10099.t1	scaffold_21	87648412	85794319	67.0
g	Em0005g672a	scaffold_0005	g7413.t1	scaffold_8	89536767	62273664	87.4
g	Em0005g1593a	scaffold_0005	g8678.t1	scaffold_12	97217734	73167775	449.0
g	Em0005g1537a	scaffold_0005	g10162.t1	scaffold_21	96775728	86139112	271.0
g	Em0005g1089a	scaffold_0005	g5228.t2	scaffold_5	92986767	35137082	165.0
g	Em0005g1281a	scaffold_0005	g10173.t1	scaffold_21	94532118	86195686	257.0
g	Em0005g262a	scaffold_0005	g4850.t2	scaffold_4	85652514	48802298	415.1
g	Em0005g1009a	scaffold_0005	g8163.t1	scaffold_10	92365827	68765362	75.1
g	Em0005g165a	scaffold_0005	g601.t1	scaffold_1	84847235	5412639	42.7
g	Em0005g1202a	scaffold_0005	g10135.t1	scaffold_21	93776104	85998815	301.0
g	Em0005g1396a	scaffold_0005	g7298.t1	scaffold_7	95543028	60778571	152.0
g	Em0005g1194a	scaffold_0005	g6938.t1	scaffold_7	93732277	57882030	85.9
g	Em0005g1665a	scaffold_0005	g1440.t2	scaffold_1	97586723	11740640	62.4
g	Em0005g1557a	scaffold_0005	g6324.t2	scaffold_6	96854746	52544382	44.3
g	Em0005g1441a	scaffold_0005	g5774.t1	scaffold_5	95930261	40201302	46.6
g	Em0005g1447a	scaffold_0005	g10091.t2	scaffold_21	95979725	85740395	186.0
g	Em0005g1377a	scaffold_0005	g8657.t1	scaffold_12	95386858	73020020	108.0
g	Em0005g41a	scaffold_0005	g4720.t1	scaffold_4	84101391	47523589	673.0
g	Em0005g1317a	scaffold_0005	g2600.t2	scaffold_2	94839239	21496503	207.0
g	Em0005g1550a	scaffold_0005	g6325.t1	scaffold_6	96824610	52549294	67.4
g	Em0005g127a	scaffold_0005	g3169.t1	scaffold_3	84613530	26477581	66.2
g	Em0005g1647a	scaffold_0005	g3291.t1	scaffold_3	97528679	27497407	105.0
g	Em0005g1627a	scaffold_0005	g2447.t1	scaffold_2	97415382	20071223	146.0
g	Em0005g1322a	scaffold_0005	g7912.t1	scaffold_9	94860212	66745162	44.7
g	Em0005g1592a	scaffold_0005	g8678.t1	scaffold_12	97213061	73167775	494.0
g	Em0005g1472a	scaffold_0005	g6839.t1	scaffold_7	96277025	57133785	82.8
g	Em0005g372a	scaffold_0005	g1096.t2	scaffold_1	86797146	9229185	105.9
g	Em0005g1280a	scaffold_0005	g10231.t1	scaffold_21	94526134	86789903	147.0
g	Em0005g1521a	scaffold_0005	g7329.t2	scaffold_7	96684404	61220556	164.0
g	Em0005g1648a	scaffold_0005	g7911.t1	scaffold_9	97532418	66739078	374.3
g	Em0005g618a	scaffold_0005	g6584.t1	scaffold_6	89150665	54691162	43.5
g	Em0005g1459a	scaffold_0005	g11572.t2	scaffold_47	96058906	98935738	526.1
g	Em0005g1193a	scaffold_0005	g4537.t1	scaffold_4	93728183	46029598	402.0
g	Em0005g521a	scaffold_0005	g2196.t1	scaffold_2	88344991	17892696	77.0
g	Em0005g1050a	scaffold_0005	g1329.t1	scaffold_1	92708478	10867054	95.5
g	Em0005g1626a	scaffold_0005	g7810.t2	scaffold_9	97412205	65988458	140.0
g	Em0005g1239a	scaffold_0005	g7262.t2	scaffold_7	94124834	60570035	301.0
g	Em0005g164a	scaffold_0005	g4884.t1	scaffold_4	84846135	49104539	113.0
g	Em0005g627a	scaffold_0005	g2989.t1	scaffold_3	89218424	24767414	60.8
g	Em0005g1600a	scaffold_0005	g7055.t2	scaffold_7	97252032	58972367	1159.0
g	Em0005g758a	scaffold_0005	g7223.t1	scaffold_7	90197402	60290588	53.5
g	Em0005g60a	scaffold_0005	g58.t2	scaffold_1	84219032	596391	597.0
g	Em0005g1318a	scaffold_0005	g7822.t1	scaffold_9	94843508	66057973	141.0
g	Em0005g1316a	scaffold_0005	g2600.t2	scaffold_2	94834582	21496503	199.0
g	Em0006g935a	scaffold_0006	g5029.t1	scaffold_5	106531591	33537595	69.7
g	Em0006g722a	scaffold_0006	g9192.t2	scaffold_14	104596949	77663744	187.2
g	Em0006g1239a	scaffold_0006	g5652.t1	scaffold_5	109024227	39214792	262.0
g	Em0006g697a	scaffold_0006	g3128.t1	scaffold_3	104321101	26215732	53.9
g	Em0006g227a	scaffold_0006	g431.t1	scaffold_1	99762840	3949077	45.1
g	Em0006g1557a	scaffold_0006	g602.t1	scaffold_1	111577335	5417551	94.7
g	Em0006g1277a	scaffold_0006	g2751.t1	scaffold_2	109341949	22878840	47.4
g	Em0006g1158a	scaffold_0006	g431.t1	scaffold_1	108497696	3949077	91.7
g	Em0006g584a	scaffold_0006	g4112.t2	scaffold_4	103230637	43028979	627.0
g	Em0006g716a	scaffold_0006	g1070.t2	scaffold_1	104531876	9063798	850.0
g	Em0006g990a	scaffold_0006	g9379.t2	scaffold_15	107012684	80841399	255.0
g	Em0006g1319a	scaffold_0006	g3479.t1	scaffold_3	109654631	29263658	344.0
g	Em0006g896a	scaffold_0006	g1889.t1	scaffold_2	106220348	15704056	124.0
g	Em0006g874a	scaffold_0006	g63.t2	scaffold_1	106030143	695885	169.0
g	Em0006g1507a	scaffold_0006	g856.t1	scaffold_1	111160136	7367043	110.0
g	Em0006g863a	scaffold_0006	g4728.t2	scaffold_4	105920110	47627750	232.0
g	Em0006g1155a	scaffold_0006	g431.t1	scaffold_1	108485041	3949077	94.7
g	Em0006g1054a	scaffold_0006	g413.t1	scaffold_1	107601653	3811107	48.1
g	Em0006g1276a	scaffold_0006	g9851.t1	scaffold_18	109335673	84701498	82.4
g	Em0006g1170a	scaffold_0006	g4813.t2	scaffold_4	108553947	48489815	45.1
g	Em0006g750a	scaffold_0006	g1889.t1	scaffold_2	104962061	15704056	115.0
g	Em0006g880a	scaffold_0006	g9192.t2	scaffold_14	106053522	77663744	70.5
g	Em0006g1581a	scaffold_0006	g339.t1	scaffold_1	111729926	3020225	45.1
g	Em0006g592a	scaffold_0006	g11145.t1	scaffold_34	103331549	95051641	171.0
g	Em0006g1543a	scaffold_0006	g856.t1	scaffold_1	111448321	7367043	106.0
g	Em0006g1090a	scaffold_0006	g3479.t1	scaffold_3	107929860	29263658	377.0
g	Em0006g980a	scaffold_0006	g9600.t1	scaffold_16	106924357	79706199	167.0
g	Em0006g957a	scaffold_0006	g5758.t1	scaffold_5	106707570	40062102	243.0
g	Em0006g453a	scaffold_0006	g8547.t1	scaffold_11	102041185	72299299	173.0
g	Em0006g1228a	scaffold_0006	g3482.t1	scaffold_3	108973770	29276974	412.0
g	Em0006g875a	scaffold_0006	g63.t2	scaffold_1	106032366	695885	66.6
g	Em0006g488a	scaffold_0006	g516.t2	scaffold_1	102358148	4641106	46.6
g	Em0006g1237a	scaffold_0006	g3482.t1	scaffold_3	109014187	29276974	402.0
g	Em0006g591a	scaffold_0006	g8027.t2	scaffold_9	103320746	67521692	75.5
g	Em0006g691a	scaffold_0006	g1070.t2	scaffold_1	104265680	9063798	310.0
g	Em0006g933a	scaffold_0006	g3973.t1	scaffold_4	106516120	41931443	84.3
g	Em0006g1548a	scaffold_0006	g603.t2	scaffold_1	111501681	5425123	107.0
g	Em0006g462a	scaffold_0006	g4904.t3	scaffold_4	102115070	49263163	148.0
g	Em0006g1434a	scaffold_0006	g8761.t1	scaffold_12	110561338	73714238	555.0
g	Em0006g211a	scaffold_0006	g9931.t1	scaffold_18	99569437	85498168	51.2
g	Em0006g1536a	scaffold_0006	g747.t1	scaffold_1	111380411	6468270	45.1
g	Em0006g981a	scaffold_0006	g88.t1	scaffold_1	106928842	1039436	359.0
g	Em0006g661a	scaffold_0006	g535.t2	scaffold_1	103982728	4819224	344.0
g	Em0006g1256a	scaffold_0006	g2158.t1	scaffold_2	109149312	17622790	291.0
g	Em0006g958a	scaffold_0006	g5375.t1	scaffold_5	106709115	36697113	325.0
g	Em0006g1004a	scaffold_0006	g9379.t2	scaffold_15	107129115	80841399	462.0
g	Em0006g526a	scaffold_0006	g4904.t3	scaffold_4	102613065	49263163	93.6
g	Em0006g942a	scaffold_0006	g5758.t1	scaffold_5	106573980	40062102	243.0
g	Em0006g692a	scaffold_0006	g1070.t1	scaffold_1	104271800	9063798	179.0
g	Em0006g629a	scaffold_0006	g10999.t1	scaffold_31	103673083	94107970	112.0
g	Em0006g461a	scaffold_0006	g8547.t1	scaffold_11	102105007	72299299	191.0
g	Em0006g876a	scaffold_0006	g7606.t1	scaffold_8	106033729	63833016	154.0
g	Em0006g36a	scaffold_0006	g8094.t1	scaffold_10	98036620	68242414	156.7
g	Em0006g1121a	scaffold_0006	g3479.t1	scaffold_3	108195849	29263658	377.0
g	Em0006g1029a	scaffold_0006	g11523.t2	scaffold_44	107394656	98372207	116.0
g	Em0006g1263a	scaffold_0006	g9851.t1	scaffold_18	109216159	84701498	82.4
g	Em0006g611a	scaffold_0006	g6131.t1	scaffold_6	103535781	51024338	46.6
g	Em0006g1007a	scaffold_0006	g4782.t1	scaffold_4	107171959	48089942	547.0
g	Em0006g1185a	scaffold_0006	g121.t1	scaffold_1	108623739	1391202	110.0
g	Em0006g527a	scaffold_0006	g4904.t3	scaffold_4	102619242	49263163	152.0
g	Em0006g982a	scaffold_0006	g7757.t1	scaffold_9	106932813	65515349	223.0
g	Em0006g272a	scaffold_0006	g4252.t1	scaffold_4	100318462	44134705	210.0
g	Em0006g877a	scaffold_0006	g6973.t1	scaffold_7	106036238	58179631	270.0
g	Em0006g1240a	scaffold_0006	g368.t1	scaffold_1	109035057	3188741	91.7
g	Em0006g646a	scaffold_0006	g4818.t1	scaffold_4	103836995	48524051	233.0
g	Em0006g894a	scaffold_0006	g11201.t2	scaffold_35	106209725	95631333	217.0
g	Em0006g1207a	scaffold_0006	g7775.t1	scaffold_9	108870938	65640564	80.5
g	Em0006g1008a	scaffold_0006	g4811.t1	scaffold_4	107180646	48478127	200.0
g	Em0006g1417a	scaffold_0006	g603.t1	scaffold_1	110441504	5425123	86.7
g	Em0006g1428a	scaffold_0006	g4331.t2	scaffold_4	110528204	44734345	54.7
g	Em0006g1533a	scaffold_0006	g603.t1	scaffold_1	111348463	5425123	119.0
g	Em0006g983a	scaffold_0006	g3694.t1	scaffold_3	106939408	30966840	627.0
g	Em0006g1212a	scaffold_0006	g3555.t1	scaffold_3	108906679	29962814	135.6
g	Em0006g663a	scaffold_0006	g1070.t1	scaffold_1	104004526	9063798	122.0
g	Em0006g870a	scaffold_0006	g3479.t1	scaffold_3	105979032	29263658	373.0
g	Em0006g1234a	scaffold_0006	g11184.t1	scaffold_35	109003714	95473588	136.0
g	Em0006g1144a	scaffold_0006	g99.t1	scaffold_1	108393107	1169178	153.0
g	Em0006g662a	scaffold_0006	g3945.t2	scaffold_4	103995048	41755532	151.0
g	Em0006g1050a	scaffold_0006	g413.t1	scaffold_1	107588007	3811107	57.4
g	Em0006g56a	scaffold_0006	g7869.t2	scaffold_9	98236248	66384585	87.4
g	Em0006g1172a	scaffold_0006	g6198.t2	scaffold_6	108566942	51627481	160.0
g	Em0006g956a	scaffold_0006	g3441.t2	scaffold_3	106702410	28971969	133.3
g	Em0006g1169a	scaffold_0006	g1872.t1	scaffold_2	108549502	15595131	45.1
g	Em0006g502a	scaffold_0006	g1254.t1	scaffold_1	102443517	10315417	517.0
g	Em0006g938a	scaffold_0006	g5029.t2	scaffold_5	106544088	33537595	64.3
g	Em0006g1416a	scaffold_0006	g856.t1	scaffold_1	110429978	7367043	101.0
g	Em0006g18a	scaffold_0006	g4347.t1	scaffold_4	97920036	44850476	367.0
g	Em0006g1418a	scaffold_0006	g856.t1	scaffold_1	110447410	7367043	102.0
g	Em0006g1471a	scaffold_0006	g609.t1	scaffold_1	110932149	5457216	62.8
g	Em0006g895a	scaffold_0006	g4878.t1	scaffold_4	106216989	49053021	125.0
g	Em0006g1130a	scaffold_0006	g7785.t2	scaffold_9	108308766	65764135	42.0
g	Em0006g1087a	scaffold_0006	g3479.t1	scaffold_3	107879463	29263658	380.0
g	Em0006g1226a	scaffold_0006	g124.t1	scaffold_1	108964340	1413800	230.0
g	Em0006g984a	scaffold_0006	g4704.t1	scaffold_4	106948111	47433021	147.5
g	Em0006g1269a	scaffold_0006	g2158.t1	scaffold_2	109266250	17622790	291.0
g	Em0006g503a	scaffold_0006	g11030.t1	scaffold_32	102446869	94392597	95.5
g	Em0006g1224a	scaffold_0006	g3980.t2	scaffold_4	108959285	41966848	59.7
g	Em0006g871a	scaffold_0006	g7130.t1	scaffold_7	105994445	59500120	309.0
g	Em0006g1135a	scaffold_0006	g2130.t2	scaffold_2	108331930	17441480	99.0
g	Em0006g1040a	scaffold_0006	g6939.t1	scaffold_7	107500899	57890665	117.0
g	Em0006g1174a	scaffold_0006	g7779.t2	scaffold_9	108577767	65661316	45.4
g	Em0006g471a	scaffold_0006	g2196.t2	scaffold_2	102212234	17892669	82.8
g	Em0006g1511a	scaffold_0006	g856.t1	scaffold_1	111177662	7367043	355.0
g	Em0006g1168a	scaffold_0006	g4780.t1	scaffold_4	108545159	48082752	307.0
g	Em0006g744a	scaffold_0006	g9192.t1	scaffold_14	104869344	77664102	172.2
g	Em0006g791a	scaffold_0006	g1889.t1	scaffold_2	105312525	15704056	140.0
g	Em0006g215a	scaffold_0006	g9931.t1	scaffold_18	99622805	85498168	50.8
g	Em0006g1280a	scaffold_0006	g9884.t1	scaffold_18	109370813	85103889	374.1
g	Em0006g1022a	scaffold_0006	g9933.t1	scaffold_18	107334227	85508279	46.2
g	Em0006g1035a	scaffold_0006	g71.t1	scaffold_1	107453248	782631	263.8
g	Em0006g1187a	scaffold_0006	g7775.t1	scaffold_9	108633193	65640564	245.0
g	Em0006g1440a	scaffold_0006	g1528.t2	scaffold_1	110607249	12751041	50.8
g	Em0006g1415a	scaffold_0006	g603.t2	scaffold_1	110422860	5425123	115.5
g	Em0006g885a	scaffold_0006	g63.t2	scaffold_1	106082337	695885	165.0
g	Em0006g1031a	scaffold_0006	g6929.t3	scaffold_7	107418551	57836861	47.4
g	Em0006g357a	scaffold_0006	g8724.t1	scaffold_12	101070198	73502773	87.8
g	Em0006g1465a	scaffold_0006	g1528.t2	scaffold_1	110873071	12751041	49.7
g	Em0006g1487a	scaffold_0006	g3746.t2	scaffold_3	111006815	31361198	51.2
g	Em0006g690a	scaffold_0006	g1070.t1	scaffold_1	104258815	9063798	99.8
g	Em0006g647a	scaffold_0006	g83.t2	scaffold_1	103851537	1016022	166.0
g	Em0006g1556a	scaffold_0006	g603.t2	scaffold_1	111569790	5425123	652.0
g	Em0006g1381a	scaffold_0006	g10503.t1	scaffold_24	110125430	89233126	177.0
g	Em0006g271a	scaffold_0006	g4252.t1	scaffold_4	100306296	44134705	142.0
g	Em0006g1225a	scaffold_0006	g11184.t1	scaffold_35	108963132	95473588	136.0
g	Em0006g528a	scaffold_0006	g94.t1	scaffold_1	102624170	1117751	438.0
g	Em0006g583a	scaffold_0006	g4111.t2	scaffold_4	103225080	43021521	528.0
g	Em0006g257a	scaffold_0006	g280.t1	scaffold_1	100181779	2612787	258.0
g	Em0006g472a	scaffold_0006	g2196.t1	scaffold_2	102224198	17892696	94.4
g	Em0006g664a	scaffold_0006	g1070.t2	scaffold_1	104016241	9063798	894.0
g	Em0006g1281a	scaffold_0006	g9884.t1	scaffold_18	109379348	85103889	372.0
g	Em0006g529a	scaffold_0006	g4904.t3	scaffold_4	102638999	49263163	152.0
g	Em0006g1231a	scaffold_0006	g5652.t1	scaffold_5	108986487	39214792	262.0
g	Em0006g1141a	scaffold_0006	g2130.t2	scaffold_2	108362640	17441480	124.0
g	Em0006g1042a	scaffold_0006	g82.t1	scaffold_1	107544173	1013077	121.0
g	Em0006g686a	scaffold_0006	g1070.t1	scaffold_1	104233800	9063798	41.6
g	Em0006g1422a	scaffold_0006	g818.t1	scaffold_1	110501322	7108062	149.0
g	Em0006g1244a	scaffold_0006	g9146.t1	scaffold_14	109051187	77231106	318.0
g	Em0006g915a	scaffold_0006	g115.t1	scaffold_1	106353543	1344805	370.0
g	Em0006g1379a	scaffold_0006	g855.t1	scaffold_1	110108205	7362930	129.0
g	Em0006g793a	scaffold_0006	g1260.t2	scaffold_1	105344736	10368092	478.0
g	Em0006g599a	scaffold_0006	g4111.t2	scaffold_4	103390843	43021521	571.0
g	Em0006g1020a	scaffold_0006	g405.t1	scaffold_1	107300316	3742247	92.8
g	Em0006g1413a	scaffold_0006	g856.t1	scaffold_1	110401701	7367043	105.0
g	Em0006g1540a	scaffold_0006	g603.t2	scaffold_1	111416142	5425123	131.0
g	Em0006g1247a	scaffold_0006	g5764.t1	scaffold_5	109058645	40135699	407.0
g	Em0006g618a	scaffold_0006	g7045.t1	scaffold_7	103595680	58888955	156.8
g	Em0006g1011a	scaffold_0006	g4859.t1	scaffold_4	107201309	48860733	199.0
g	Em0006g1140a	scaffold_0006	g2130.t2	scaffold_2	108353978	17441480	101.0
g	Em0006g1363a	scaffold_0006	g6858.t2	scaffold_7	109977043	57295527	47.4
g	Em0006g883a	scaffold_0006	g9193.t1	scaffold_14	106073197	77675160	192.0
g	Em0006g517a	scaffold_0006	g11019.t2	scaffold_32	102540052	94321299	167.0
g	Em0006g1547a	scaffold_0006	g3870.t1	scaffold_3	111494150	32543612	48.5
g	Em0006g1068a	scaffold_0006	g8766.t2	scaffold_12	107719888	73736054	65.1
g	Em0006g1412a	scaffold_0006	g603.t1	scaffold_1	110391347	5425123	94.4
g	Em0006g1365a	scaffold_0006	g10503.t1	scaffold_24	109998423	89233126	177.0
g	Em0006g1443a	scaffold_0006	g6584.t1	scaffold_6	110625882	54691162	50.4
g	Em0006g469a	scaffold_0006	g2196.t2	scaffold_2	102191823	17892669	71.2
g	Em0006g1368a	scaffold_0006	g631.t1	scaffold_1	110024496	5598687	55.8
g	Em0006g474a	scaffold_0006	g2196.t2	scaffold_2	102235709	17892669	49.7
g	Em0006g1454a	scaffold_0006	g10465.t2	scaffold_24	110757443	88935893	47.8
g	Em0006g785a	scaffold_0006	g1889.t1	scaffold_2	105245986	15704056	87.4
g	Em0006g1245a	scaffold_0006	g11206.t1	scaffold_35	109055011	95681874	309.0
g	Em0006g698a	scaffold_0006	g1070.t2	scaffold_1	104336233	9063798	914.0
g	Em0006g1010a	scaffold_0006	g4854.t1	scaffold_4	107191288	48828592	313.0
g	Em0006g792a	scaffold_0006	g4805.t1	scaffold_4	105321400	48438485	79.0
g	Em0006g598a	scaffold_0006	g4112.t2	scaffold_4	103385268	43028979	627.0
g	Em0006g891a	scaffold_0006	g7130.t2	scaffold_7	106176725	59500120	146.0
g	Em0006g644a	scaffold_0006	g7563.t2	scaffold_8	103809936	63449816	127.0
g	Em0006g988a	scaffold_0006	g7006.t1	scaffold_7	106988453	58446893	355.0
g	Em0006g1220a	scaffold_0006	g120.t2	scaffold_1	108944380	1384202	172.0
g	Em0006g1176a	scaffold_0006	g7477.t2	scaffold_8	108588111	62782922	73.6
g	Em0006g1143a	scaffold_0006	g10065.t1	scaffold_19	108382917	82971508	47.4
g	Em0006g653a	scaffold_0006	g535.t2	scaffold_1	103912897	4819224	134.0
g	Em0006g475a	scaffold_0006	g2196.t2	scaffold_2	102241834	17892669	58.2
g	Em0006g1433a	scaffold_0006	g8761.t1	scaffold_12	110554606	73714238	454.0
g	Em0006g459a	scaffold_0006	g4904.t3	scaffold_4	102095597	49263163	151.0
g	Em0006g1508a	scaffold_0006	g856.t1	scaffold_1	111162691	7367043	371.0
g	Em0006g1171a	scaffold_0006	g3974.t1	scaffold_4	108559586	41936671	630.0
g	Em0006g1555a	scaffold_0006	g856.t1	scaffold_1	111562995	7367043	100.0
g	Em0006g748a	scaffold_0006	g1889.t1	scaffold_2	104937377	15704056	156.0
g	Em0006g235a	scaffold_0006	g6198.t2	scaffold_6	99881070	51627481	152.0
g	Em0006g1221a	scaffold_0006	g11200.t1	scaffold_35	108947572	95627512	87.4
g	Em0006g1364a	scaffold_0006	g6716.t2	scaffold_7	109989331	55899958	44.7
g	Em0006g892a	scaffold_0006	g566.t1	scaffold_1	106184530	5151130	241.0
g	Em0006g620a	scaffold_0006	g8386.t2	scaffold_11	103603712	70862768	1228.0
g	Em0006g862a	scaffold_0006	g4717.t2	scaffold_4	105905253	47494417	131.0
g	Em0006g1000a	scaffold_0006	g3979.t2	scaffold_4	107103675	41959468	43.9
g	Em0006g1017a	scaffold_0006	g3453.t1	scaffold_3	107255940	29076881	97.8
g	Em0006g1235a	scaffold_0006	g124.t1	scaffold_1	109004955	1413800	248.0
g	Em0006g1151a	scaffold_0006	g8661.t1	scaffold_12	108455400	73059225	147.0
g	Em0006g1136a	scaffold_0006	g2130.t2	scaffold_2	108339144	17441480	61.2
g	Em0006g941a	scaffold_0006	g3441.t2	scaffold_3	106568891	28971969	132.1
g	Em0006g884a	scaffold_0006	g59.t2	scaffold_1	106079476	609789	116.0
g	Em0006g275a	scaffold_0006	g4252.t1	scaffold_4	100331929	44134705	204.0
g	Em0006g967a	scaffold_0006	g4792.t1	scaffold_4	106813620	48223442	51.6
g	Em0006g694a	scaffold_0006	g1070.t1	scaffold_1	104278280	9063798	53.9
g	Em0006g881a	scaffold_0006	g9193.t1	scaffold_14	106057783	77675160	313.0
g	Em0006g1216a	scaffold_0006	g11200.t1	scaffold_35	108930074	95627512	87.8
g	Em0006g1118a	scaffold_0006	g3479.t1	scaffold_3	108163663	29263658	380.0
g	Em0006g783a	scaffold_0006	g1889.t1	scaffold_2	105237372	15704056	95.9
g	Em0006g717a	scaffold_0006	g11202.t1	scaffold_35	104550425	95636634	220.0
g	Em0006g8a	scaffold_0006	g5208.t1	scaffold_5	97827531	34976288	464.2
g	Em0006g232a	scaffold_0006	g1021.t1	scaffold_1	99843048	8553665	47.8
g	Em0006g589a	scaffold_0006	g11145.t1	scaffold_34	103291183	95051641	169.0
g	Em0006g494a	scaffold_0006	g8675.t1	scaffold_12	102398933	73155263	151.0
g	Em0006g630a	scaffold_0006	g10999.t2	scaffold_31	103684308	94107970	81.3
g	Em0006g1563a	scaffold_0006	g6584.t1	scaffold_6	111601921	54691162	57.8
g	Em0006g1486a	scaffold_0006	g3744.t1	scaffold_3	111003917	31346737	94.0
g	Em0006g1218a	scaffold_0006	g3494.t1	scaffold_3	108940162	29575738	216.0
g	Em0006g1001a	scaffold_0006	g10047.t1	scaffold_19	107106949	82751220	81.6
g	Em0006g866a	scaffold_0006	g3479.t1	scaffold_3	105951180	29263658	387.0
g	Em0006g509a	scaffold_0006	g11030.t1	scaffold_32	102467451	94392597	253.0
g	Em0006g693a	scaffold_0006	g1070.t1	scaffold_1	104275470	9063798	74.7
g	Em0006g1432a	scaffold_0006	g4409.t1	scaffold_4	110545308	45224485	166.0
g	Em0006g631a	scaffold_0006	g10999.t1	scaffold_31	103694535	94107970	361.0
g	Em0006g1544a	scaffold_0006	g603.t1	scaffold_1	111455261	5425123	125.0
g	Em0006g1037a	scaffold_0006	g2542.t1	scaffold_2	107471811	21005354	354.0
g	Em0006g678a	scaffold_0006	g1070.t2	scaffold_1	104148783	9063798	658.0
g	Em0006g1002a	scaffold_0006	g4889.t1	scaffold_4	107111343	49137032	396.0
g	Em0006g11a	scaffold_0006	g4347.t1	scaffold_4	97858600	44850476	364.0
g	Em0006g1016a	scaffold_0006	g3453.t1	scaffold_3	107251847	29076881	87.0
g	Em0006g1561a	scaffold_0006	g3313.t1	scaffold_3	111591344	27648593	47.4
g	Em0006g1358a	scaffold_0006	g643.t1	scaffold_1	109947286	5659736	53.9
g	Em0006g1015a	scaffold_0006	g3453.t1	scaffold_3	107245877	29076881	89.0
g	Em0006g746a	scaffold_0006	g1889.t1	scaffold_2	104893360	15704056	138.0
g	Em0006g1181a	scaffold_0006	g3982.t1	scaffold_4	108605315	41972757	112.0
g	Em0006g992a	scaffold_0006	g9379.t2	scaffold_15	107027564	80841399	217.0
g	Em0006g914a	scaffold_0006	g3453.t1	scaffold_3	106346971	29076881	84.0
g	Em0006g943a	scaffold_0006	g5375.t1	scaffold_5	106575795	36697113	261.0
g	Em0006g513a	scaffold_0006	g11030.t1	scaffold_32	102510959	94392597	130.0
g	Em0006g978a	scaffold_0006	g9600.t1	scaffold_16	106918046	79706199	94.4
g	Em0006g878a	scaffold_0006	g9193.t1	scaffold_14	106046515	77675160	357.0
g	Em0006g1036a	scaffold_0006	g7412.t1	scaffold_8	107464568	62267121	47.4
g	Em0006g1447a	scaffold_0006	g1528.t2	scaffold_1	110680723	12751041	50.1
g	Em0006g1427a	scaffold_0006	g6755.t1	scaffold_7	110524432	56408369	53.1
g	Em0006g386a	scaffold_0006	g8724.t1	scaffold_12	101339152	73502773	57.8
g	Em0006g888a	scaffold_0006	g11208.t1	scaffold_35	106118782	95702242	100.0
g	Em0006g1014a	scaffold_0006	g4859.t1	scaffold_4	107229978	48860733	341.0
g	Em0006g1114a	scaffold_0006	g100.t1	scaffold_1	108123492	1175165	151.0
g	Em0006g679a	scaffold_0006	g1070.t1	scaffold_1	104157950	9063798	154.0
g	Em0006g523a	scaffold_0006	g405.t2	scaffold_1	102588134	3742247	186.0
g	Em0006g864a	scaffold_0006	g3479.t1	scaffold_3	105940895	29263658	371.0
g	Em0006g1081a	scaffold_0006	g100.t1	scaffold_1	107828960	1175165	151.0
g	Em0006g1154a	scaffold_0006	g5903.t1	scaffold_6	108472341	49479246	232.3
g	Em0006g735a	scaffold_0006	g9193.t1	scaffold_14	104691659	77675160	318.0
g	Em0006g530a	scaffold_0006	g94.t1	scaffold_1	102643597	1117751	426.0
g	Em0007g325a	scaffold_0007	g2556.t1	scaffold_2	114275548	21089499	147.0
g	Em0007g1011a	scaffold_0007	g849.t1	scaffold_1	119975418	7335807	189.0
g	Em0007g220a	scaffold_0007	g1612.t1	scaffold_2	113543072	13380410	231.0
g	Em0007g716a	scaffold_0007	g9630.t1	scaffold_16	117284663	79935168	343.0
g	Em0007g267a	scaffold_0007	g9543.t1	scaffold_16	113904030	78989744	65.9
g	Em0007g1458a	scaffold_0007	g551.t1	scaffold_1	123346342	5018112	49.7
g	Em0007g247a	scaffold_0007	g9602.t2	scaffold_16	113779835	79720983	110.9
g	Em0007g843a	scaffold_0007	g2570.t1	scaffold_2	118382762	21239963	62.8
g	Em0007g251a	scaffold_0007	g10314.t2	scaffold_22	113792182	88622325	91.3
g	Em0007g15a	scaffold_0007	g9606.t2	scaffold_16	111885281	79737956	238.8
g	Em0007g62a	scaffold_0007	g9367.t2	scaffold_15	112194898	80758296	47.4
g	Em0007g1461a	scaffold_0007	g2334.t1	scaffold_2	123360714	19200488	129.0
g	Em0007g1457a	scaffold_0007	g2554.t2	scaffold_2	123339442	21079762	301.0
g	Em0007g588a	scaffold_0007	g4232.t3	scaffold_4	116123644	43954508	51.2
g	Em0007g619a	scaffold_0007	g9565.t2	scaffold_16	116394353	79336598	44.3
g	Em0007g1460a	scaffold_0007	g9505.t2	scaffold_16	123358788	78738396	51.2
g	Em0007g1459a	scaffold_0007	g1677.t2	scaffold_2	123354410	13984521	167.9
g	Em0007g1535a	scaffold_0007	g11538.t2	scaffold_45	123945109	98664565	85.1
g	Em0007g70a	scaffold_0007	g2699.t1	scaffold_2	112269279	22393141	600.0
g	Em0007g698a	scaffold_0007	g723.t1	scaffold_1	117101477	6265001	94.0
g	Em0007g1369a	scaffold_0007	g4078.t2	scaffold_4	122652418	42793299	75.9
g	Em0007g327a	scaffold_0007	g1096.t2	scaffold_1	114284356	9229185	46.2
g	Em0007g1394a	scaffold_0007	g2328.t1	scaffold_2	122842307	19171295	326.8
g	Em0007g405a	scaffold_0007	g11224.t2	scaffold_36	114771140	95827255	309.5
g	Em0007g965a	scaffold_0007	g1677.t1	scaffold_2	119520451	13984590	176.0
g	Em0007g621a	scaffold_0007	g4158.t1	scaffold_4	116420858	43357768	464.0
g	Em0007g305a	scaffold_0007	g6241.t1	scaffold_6	114178643	51975494	362.0
g	Em0007g1320a	scaffold_0007	g9614.t1	scaffold_16	122280530	79829795	259.0
g	Em0007g312a	scaffold_0007	g2346.t2	scaffold_2	114212345	19290727	231.0
g	Em0007g19a	scaffold_0007	g9865.t1	scaffold_18	111913862	84835383	185.0
g	Em0007g1336a	scaffold_0007	g2326.t1	scaffold_2	122395531	19157662	154.0
g	Em0007g816a	scaffold_0007	g6106.t1	scaffold_6	118197318	50875418	56.2
g	Em0007g28a	scaffold_0007	g8715.t1	scaffold_12	111967208	73454586	152.0
g	Em0007g819a	scaffold_0007	g8710.t1	scaffold_12	118224823	73420035	745.0
g	Em0007g1515a	scaffold_0007	g3925.t2	scaffold_4	123763263	41524926	269.0
g	Em0007g326a	scaffold_0007	g1096.t2	scaffold_1	114279001	9229185	46.2
g	Em0007g1428a	scaffold_0007	g4078.t2	scaffold_4	123133885	42793299	75.9
g	Em0007g313a	scaffold_0007	g4545.t2	scaffold_4	114215121	46076153	309.0
g	Em0007g252a	scaffold_0007	g6815.t1	scaffold_7	113797741	56913785	158.0
g	Em0007g962a	scaffold_0007	g9512.t1	scaffold_16	119491779	78786953	196.0
g	Em0007g815a	scaffold_0007	g205.t1	scaffold_1	118183448	2029641	49.7
g	Em0007g29a	scaffold_0007	g2314.t1	scaffold_2	111969673	19046267	177.5
g	Em0007g848a	scaffold_0007	g8710.t2	scaffold_12	118434211	73420035	238.0
g	Em0007g242a	scaffold_0007	g2259.t1	scaffold_2	113751752	18430074	295.0
g	Em0007g982a	scaffold_0007	g4661.t1	scaffold_4	119745510	47048232	220.0
g	Em0007g1114a	scaffold_0007	g11533.t1	scaffold_45	120743915	98636124	52.0
g	Em0007g295a	scaffold_0007	g4545.t1	scaffold_4	114117648	46076153	349.0
g	Em0007g18a	scaffold_0007	g2700.t2	scaffold_2	111911301	22399780	267.0
g	Em0007g1588a	scaffold_0007	g3925.t2	scaffold_4	124359320	41524926	269.0
g	Em0007g1a	scaffold_0007	g3935.t1	scaffold_4	111763894	41577393	135.0
g	Em0007g734a	scaffold_0007	g7898.t1	scaffold_9	117484272	66616944	48.1
g	Em0007g567a	scaffold_0007	g9850.t2	scaffold_18	115916430	84695636	49.3
g	Em0007g1292a	scaffold_0007	g4204.t3	scaffold_4	122070197	43753256	47.4
g	Em0007g1285a	scaffold_0007	g7694.t1	scaffold_9	122008284	64801234	128.0
g	Em0007g1062a	scaffold_0007	g8249.t1	scaffold_10	120397621	69437247	53.1
g	Em0007g570a	scaffold_0007	g9850.t2	scaffold_18	115936612	84695636	51.2
g	Em0007g938a	scaffold_0007	g1688.t1	scaffold_2	119201583	14075314	183.0
g	Em0007g1443a	scaffold_0007	g1677.t2	scaffold_2	123280335	13984521	195.7
g	Em0007g981a	scaffold_0007	g829.t2	scaffold_1	119735363	7194629	907.0
g	Em0007g156a	scaffold_0007	g2710.t2	scaffold_2	113029174	22442111	62.8
g	Em0007g160a	scaffold_0007	g2368.t1	scaffold_2	113040296	19414497	68.6
g	Em0007g136a	scaffold_0007	g2368.t1	scaffold_2	112918771	19414497	149.0
g	Em0007g40a	scaffold_0007	g2494.t1	scaffold_2	112021581	20551752	325.0
g	Em0007g1589a	scaffold_0007	g10322.t1	scaffold_22	124364006	88694449	45.4
g	Em0007g26a	scaffold_0007	g9606.t2	scaffold_16	111940157	79737956	173.9
g	Em0007g88a	scaffold_0007	g2666.t2	scaffold_2	112474736	21999338	42.4
g	Em0007g1319a	scaffold_0007	g9614.t1	scaffold_16	122273868	79829795	286.0
g	Em0007g31a	scaffold_0007	g2320.t1	scaffold_2	111976655	19110527	504.0
g	Em0007g294a	scaffold_0007	g2346.t2	scaffold_2	114114596	19290727	231.0
g	Em0007g639a	scaffold_0007	g4994.t1	scaffold_5	116564890	33226229	266.0
g	Em0007g101a	scaffold_0007	g9221.t2	scaffold_14	112580935	77909477	63.5
g	Em0007g240a	scaffold_0007	g2368.t1	scaffold_2	113739986	19414497	1051.0
g	Em0007g1339a	scaffold_0007	g2326.t1	scaffold_2	122430118	19157662	152.0
g	Em0007g1442a	scaffold_0007	g551.t1	scaffold_1	123274320	5018112	99.4
g	Em0007g955a	scaffold_0007	g3870.t2	scaffold_3	119421844	32543612	58.9
g	Em0007g30a	scaffold_0007	g2310.t1	scaffold_2	111973024	19025165	122.0
g	Em0007g527a	scaffold_0007	g5260.t2	scaffold_5	115686473	35317020	61.2
g	Em0007g3a	scaffold_0007	g6514.t2	scaffold_6	111788907	54156168	77.8
g	Em0007g1283a	scaffold_0007	g8249.t1	scaffold_10	121991694	69437247	101.0
g	Em0007g587a	scaffold_0007	g10482.t1	scaffold_24	116108621	89067600	95.5
g	Em0007g1445a	scaffold_0007	g2334.t1	scaffold_2	123286721	19200488	129.0
g	Em0007g738a	scaffold_0007	g6922.t2	scaffold_7	117539993	57757707	670.0
g	Em0007g239a	scaffold_0007	g8524.t2	scaffold_11	113731182	72096874	45.4
g	Em0007g1331a	scaffold_0007	g2654.t1	scaffold_2	122352366	21928633	384.0
g	Em0007g241a	scaffold_0007	g6180.t1	scaffold_6	113746155	51438870	47.4
g	Em0007g150a	scaffold_0007	g2368.t1	scaffold_2	112994472	19414497	59.7
g	Em0007g854a	scaffold_0007	g8710.t2	scaffold_12	118485671	73420035	671.0
g	Em0007g171a	scaffold_0007	g2368.t1	scaffold_2	113102119	19414497	79.7
g	Em0007g257a	scaffold_0007	g2547.t1	scaffold_2	113839582	21032748	61.6
g	Em0007g970a	scaffold_0007	g3964.t2	scaffold_4	119665221	41880906	364.0
g	Em0007g923a	scaffold_0007	g10733.t1	scaffold_26	119054211	91884815	167.0
g	Em0007g24a	scaffold_0007	g9865.t1	scaffold_18	111926474	84835383	176.0
g	Em0007g1507a	scaffold_0007	g10623.t2	scaffold_25	123677172	90916568	603.0
g	Em0007g539a	scaffold_0007	g8226.t1	scaffold_10	115761273	69276105	50.1
g	Em0007g773a	scaffold_0007	g1737.t1	scaffold_2	117810063	14551171	53.5
g	Em0007g564a	scaffold_0007	g9850.t2	scaffold_18	115887092	84695636	54.7
g	Em0007g256a	scaffold_0007	g2658.t2	scaffold_2	113835373	21960618	181.0
g	Em0007g741a	scaffold_0007	g5424.t1	scaffold_5	117582510	37027768	47.8
g	Em0007g1471a	scaffold_0007	g10883.t1	scaffold_28	123397842	92452361	54.7
g	Em0007g154a	scaffold_0007	g9578.t1	scaffold_16	113011923	79445181	89.4
g	Em0007g78a	scaffold_0007	g9631.t1	scaffold_16	112330518	79940880	325.0
g	Em0007g628a	scaffold_0007	g4158.t1	scaffold_4	116481990	43357768	286.9
g	Em0007g1440a	scaffold_0007	g2554.t2	scaffold_2	123265482	21079762	244.0
g	Em0007g744a	scaffold_0007	g771.t2	scaffold_1	117605635	6699583	47.4
g	Em0007g32a	scaffold_0007	g2314.t1	scaffold_2	111980389	19046267	243.0
g	Em0007g525a	scaffold_0007	g619.t1	scaffold_1	115677765	5529889	62.8
g	Em0007g25a	scaffold_0007	g2700.t1	scaffold_2	111932209	22399780	266.0
g	Em0007g260a	scaffold_0007	g9335.t1	scaffold_15	113855792	80383987	316.7
g	Em0007g770a	scaffold_0007	g1366.t1	scaffold_1	117787233	11237523	51.6
g	Em0007g1330a	scaffold_0007	g9614.t1	scaffold_16	122345398	79829795	1029.0
g	Em0007g1389a	scaffold_0007	g2328.t1	scaffold_2	122806368	19171295	275.0
g	Em0007g958a	scaffold_0007	g3870.t1	scaffold_3	119438422	32543612	205.0
g	Em0007g250a	scaffold_0007	g9589.t1	scaffold_16	113787424	79542828	270.0
g	Em0007g235a	scaffold_0007	g2368.t1	scaffold_2	113672203	19414497	61.6
g	Em0007g827a	scaffold_0007	g8710.t2	scaffold_12	118285194	73420035	229.0
g	Em0007g22a	scaffold_0007	g9864.t1	scaffold_18	111922941	84831261	137.0
g	Em0007g510a	scaffold_0007	g7694.t1	scaffold_9	115596984	64801234	81.3
g	Em0007g1505a	scaffold_0007	g10623.t2	scaffold_25	123662795	90916568	854.0
g	Em0007g715a	scaffold_0007	g9630.t2	scaffold_16	117275566	79935165	120.0
g	Em0007g724a	scaffold_0007	g9630.t2	scaffold_16	117352070	79935165	95.5
g	Em0007g593a	scaffold_0007	g2317.t1	scaffold_2	116176565	19065536	206.0
g	Em0007g973a	scaffold_0007	g7412.t1	scaffold_8	119680485	62267121	44.3
g	Em0007g234a	scaffold_0007	g453.t2	scaffold_1	113663967	4106330	43.5
g	Em0007g644a	scaffold_0007	g2355.t1	scaffold_2	116611972	19340094	285.0
g	Em0007g1287a	scaffold_0007	g339.t1	scaffold_1	122039697	3020225	44.7
g	Em0007g729a	scaffold_0007	g9630.t2	scaffold_16	117402503	79935165	97.8
g	Em0007g1278a	scaffold_0007	g11538.t2	scaffold_45	121909575	98664565	84.3
g	Em0007g12a	scaffold_0007	g2325.t1	scaffold_2	111871029	19149934	246.0
g	Em0007g90a	scaffold_0007	g9221.t2	scaffold_14	112492164	77909477	63.5
g	Em0007g683a	scaffold_0007	g7563.t1	scaffold_8	117007683	63449816	82.8
g	Em0007g182a	scaffold_0007	g11224.t2	scaffold_36	113247219	95827255	306.8
g	Em0007g576a	scaffold_0007	g9850.t2	scaffold_18	115969500	84695636	55.1
g	Em0007g850a	scaffold_0007	g8710.t2	scaffold_12	118451135	73420035	1398.0
g	Em0007g987a	scaffold_0007	g2353.t1	scaffold_2	119783077	19329686	80.9
g	Em0007g224a	scaffold_0007	g1612.t1	scaffold_2	113585735	13380410	334.0
g	Em0007g1002a	scaffold_0007	g2353.t1	scaffold_2	119941972	19329686	77.0
g	Em0007g969a	scaffold_0007	g439.t1	scaffold_1	119641630	4005221	163.0
g	Em0007g825a	scaffold_0007	g8710.t2	scaffold_12	118276405	73420035	266.0
g	Em0007g20a	scaffold_0007	g9633.t1	scaffold_16	111916043	79954295	50.8
g	Em0007g680a	scaffold_0007	g2365.t1	scaffold_2	116970332	19396475	70.1
g	Em0007g57a	scaffold_0007	g1612.t1	scaffold_2	112153991	13380410	45.8
g	Em0007g369a	scaffold_0007	g2685.t1	scaffold_2	114573247	22257220	152.0
g	Em0007g577a	scaffold_0007	g2639.t1	scaffold_2	115999982	21795205	877.0
g	Em0007g1001a	scaffold_0007	g6001.t1	scaffold_6	119925825	50170132	611.0
g	Em0007g704a	scaffold_0007	g9630.t2	scaffold_16	117177705	79935165	223.0
g	Em0007g591a	scaffold_0007	g2317.t2	scaffold_2	116161377	19065536	214.0
g	Em0007g1444a	scaffold_0007	g9505.t2	scaffold_16	123284767	78738396	51.2
g	Em0007g986a	scaffold_0007	g2632.t1	scaffold_2	119779192	21706176	83.2
g	Em0007g21a	scaffold_0007	g5991.t2	scaffold_6	111918764	50119722	151.0
g	Em0007g756a	scaffold_0007	g3882.t1	scaffold_3	117678524	32609417	62.0
g	Em0007g740a	scaffold_0007	g413.t1	scaffold_1	117565286	3811107	47.4
g	Em0007g323a	scaffold_0007	g2648.t1	scaffold_2	114270770	21883251	91.7
g	Em0007g352a	scaffold_0007	g4161.t1	scaffold_4	114472331	43378257	43.1
g	Em0007g732a	scaffold_0007	g9630.t2	scaffold_16	117432657	79935165	279.0
g	Em0007g721a	scaffold_0007	g9630.t2	scaffold_16	117317102	79935165	341.0
g	Em0007g967a	scaffold_0007	g9952.t2	scaffold_19	119541593	81784968	57.0
g	Em0007g823a	scaffold_0007	g8710.t2	scaffold_12	118258436	73420035	860.0
g	Em0007g784a	scaffold_0007	g8142.t1	scaffold_10	117933802	68607488	50.8
g	Em0007g1275a	scaffold_0007	g11533.t1	scaffold_45	121863784	98636124	57.4
g	Em0007g39a	scaffold_0007	g8207.t2	scaffold_10	112018291	69112955	45.4
g	Em0007g812a	scaffold_0007	g5303.t1	scaffold_5	118140817	36109621	46.6
g	Em0007g17a	scaffold_0007	g6106.t1	scaffold_6	111908921	50875418	82.0
g	Em0007g331a	scaffold_0007	g9574.t2	scaffold_16	114317649	79415987	288.0
g	Em0007g1025a	scaffold_0007	g11533.t1	scaffold_45	120082374	98636124	73.2
g	Em0007g109a	scaffold_0007	g3269.t1	scaffold_3	112649531	27302310	47.0
g	Em0007g1010a	scaffold_0007	g2353.t1	scaffold_2	119967439	19329686	84.0
g	Em0007g33a	scaffold_0007	g8715.t1	scaffold_12	111982806	73454586	233.0
g	Em0007g246a	scaffold_0007	g9588.t1	scaffold_16	113773308	79527933	179.0
g	Em0007g284a	scaffold_0007	g6241.t1	scaffold_6	114069765	51975494	370.0
g	Em0001g846a	scaffold_0001	g8220.t2	scaffold_10	7306286	69246890	226.0
g	Em0001g722a	scaffold_0001	g23.t1	scaffold_1	6062152	253696	45.1
g	Em0001g369a	scaffold_0001	g8126.t2	scaffold_10	2950722	68470424	71.2
g	Em0001g2764a	scaffold_0001	g3873.t2	scaffold_3	25026957	32559932	55.1
g	Em0001g617a	scaffold_0001	g4217.t1	scaffold_4	5178295	43857109	166.0
g	Em0001g1236a	scaffold_0001	g1269.t1	scaffold_1	11292762	10422195	158.0
g	Em0001g1336a	scaffold_0001	g2231.t1	scaffold_2	12294772	18222177	355.0
g	Em0001g1733a	scaffold_0001	g1456.t2	scaffold_1	16507227	11856543	164.0
g	Em0001g1010a	scaffold_0001	g4134.t1	scaffold_4	9014531	43219505	155.0
g	Em0001g2004a	scaffold_0001	g2899.t1	scaffold_3	18607183	24074219	608.0
g	Em0001g1127a	scaffold_0001	g4258.t1	scaffold_4	10386135	44172633	67.4
g	Em0001g2947a	scaffold_0001	g9588.t1	scaffold_16	26729026	79527933	75.5
g	Em0001g69a	scaffold_0001	g8848.t2	scaffold_12	536775	74355910	358.0
g	Em0001g56a	scaffold_0001	g7159.t2	scaffold_7	448951	59678791	46.2
g	Em0001g1890a	scaffold_0001	g1166.t1	scaffold_1	17759900	9796990	88.2
g	Em0001g2018a	scaffold_0001	g805.t1	scaffold_1	18697368	7010210	100.0
g	Em0001g1073a	scaffold_0001	g5542.t2	scaffold_5	9705908	38354035	80.5
g	Em0001g678a	scaffold_0001	g4582.t1	scaffold_4	5687974	46429143	62.8
g	Em0001g1084a	scaffold_0001	g1125.t1	scaffold_1	9884907	9528285	53.9
g	Em0001g720a	scaffold_0001	g4141.t1	scaffold_4	6052421	43258079	505.0
g	Em0001g844a	scaffold_0001	g6821.t1	scaffold_7	7278946	56972787	130.0
g	Em0001g1234a	scaffold_0001	g9204.t1	scaffold_14	11271574	77760415	99.0
g	Em0001g73a	scaffold_0001	g8848.t2	scaffold_12	560492	74355910	196.0
g	Em0001g1334a	scaffold_0001	g4223.t1	scaffold_4	12265691	43894609	53.9
g	Em0001g1252a	scaffold_0001	g172.t1	scaffold_1	11473823	1851964	57.0
g	Em0001g2418a	scaffold_0001	g4759.t1	scaffold_4	22166080	47905787	183.0
g	Em0001g2332a	scaffold_0001	g2007.t1	scaffold_2	21414437	16541701	54.3
g	Em0001g554a	scaffold_0001	g3097.t2	scaffold_3	4597598	25973758	643.0
g	Em0001g2629a	scaffold_0001	g9991.t1	scaffold_19	23867191	82078351	217.9
g	Em0001g181a	scaffold_0001	g5885.t2	scaffold_5	1297167	41151562	81.3
g	Em0001g3666a	scaffold_0001	g1137.t2	scaffold_1	33440663	9603078	67.4
g	Em0001g2203a	scaffold_0001	g2816.t1	scaffold_3	20350641	23434243	45.1
g	Em0001g3765a	scaffold_0001	g1185.t1	scaffold_1	34246064	9902159	91.7
g	Em0001g2107a	scaffold_0001	g6064.t1	scaffold_6	19571157	50592719	42.4
g	Em0001g2693a	scaffold_0001	g1413.t1	scaffold_1	24419629	11558841	234.0
g	Em0001g1140a	scaffold_0001	g9204.t1	scaffold_14	10542588	77760415	189.0
g	Em0001g110a	scaffold_0001	g1459.t1	scaffold_1	820684	11881645	130.0
g	Em0001g89a	scaffold_0001	g5006.t2	scaffold_5	694142	33306182	97.4
g	Em0001g1820a	scaffold_0001	g171.t1	scaffold_1	17255852	1844508	74.7
g	Em0001g2147a	scaffold_0001	g8363.t1	scaffold_11	19890357	70662624	46.6
g	Em0001g2648a	scaffold_0001	g1171.t1	scaffold_1	24018842	9819670	75.5
g	Em0001g548a	scaffold_0001	g10346.t1	scaffold_22	4548940	88890741	75.1
g	Em0001g2768a	scaffold_0001	g8547.t1	scaffold_11	25064411	72299299	171.0
g	Em0001g1589a	scaffold_0001	g943.t2	scaffold_1	14916390	7978929	94.4
g	Em0001g71a	scaffold_0001	g8848.t2	scaffold_12	547013	74355910	193.0
g	Em0001g24a	scaffold_0001	g11178.t1	scaffold_35	178423	95413092	522.0
g	Em0001g86a	scaffold_0001	g4121.t1	scaffold_4	674430	43147233	140.0
g	Em0001g1332a	scaffold_0001	g1189.t2	scaffold_1	12252439	9930556	180.1
g	Em0001g2168a	scaffold_0001	g8363.t1	scaffold_11	20061125	70662624	42.0
g	Em0001g263a	scaffold_0001	g10938.t1	scaffold_30	1917731	93533400	833.0
g	Em0001g2933a	scaffold_0001	g376.t1	scaffold_1	26569493	3250163	196.0
g	Em0001g1979a	scaffold_0001	g6319.t1	scaffold_6	18378537	52517735	47.0
g	Em0001g1695a	scaffold_0001	g4997.t1	scaffold_5	16023362	33240845	182.9
g	Em0001g1477a	scaffold_0001	g969.t2	scaffold_1	13785379	8165487	390.0
g	Em0001g2503a	scaffold_0001	g1465.t2	scaffold_1	22838004	11918697	149.0
g	Em0001g2874a	scaffold_0001	g376.t1	scaffold_1	25980000	3250163	204.0
g	Em0001g1714a	scaffold_0001	g5711.t1	scaffold_5	16195202	39757801	107.0
g	Em0001g3820a	scaffold_0001	g4180.t1	scaffold_4	34703658	43564838	195.0
g	Em0001g2151a	scaffold_0001	g7659.t1	scaffold_8	19911232	64328584	53.9
g	Em0001g1965a	scaffold_0001	g3718.t1	scaffold_3	18282091	31115436	127.0
g	Em0001g3560a	scaffold_0001	g9736.t2	scaffold_17	32442536	83793500	215.0
g	Em0001g2601a	scaffold_0001	g10469.t2	scaffold_24	23636707	88973254	40.0
g	Em0001g1796a	scaffold_0001	g702.t2	scaffold_1	17074154	6117761	106.0
g	Em0001g1230a	scaffold_0001	g9204.t1	scaffold_14	11255550	77760415	189.0
g	Em0001g680a	scaffold_0001	g8920.t1	scaffold_13	5701630	74967110	276.0
g	Em0001g823a	scaffold_0001	g5774.t1	scaffold_5	7093327	40201302	49.7
g	Em0001g3614a	scaffold_0001	g1134.t2	scaffold_1	32869703	9587647	465.0
g	Em0001g2137a	scaffold_0001	g8143.t1	scaffold_10	19807053	68621394	55.1
g	Em0001g2207a	scaffold_0001	g8363.t1	scaffold_11	20381044	70662624	43.5
g	Em0001g1544a	scaffold_0001	g1329.t1	scaffold_1	14566644	10867054	103.0
g	Em0001g1246a	scaffold_0001	g1139.t1	scaffold_1	11420838	9616398	622.0
g	Em0001g2034a	scaffold_0001	g2899.t1	scaffold_3	18901842	24074219	384.0
g	Em0001g114a	scaffold_0001	g4498.t1	scaffold_4	853938	45776914	157.0
g	Em0001g562a	scaffold_0001	g10346.t1	scaffold_22	4674180	88890741	55.1
g	Em0001g2446a	scaffold_0001	g4759.t1	scaffold_4	22336097	47905787	226.0
g	Em0001g1798a	scaffold_0001	g4111.t2	scaffold_4	17085433	43021521	100.0
g	Em0001g205a	scaffold_0001	g10346.t1	scaffold_22	1534258	88890741	80.1
g	Em0001g1463a	scaffold_0001	g11182.t1	scaffold_35	13640707	95458507	46.6
g	Em0001g817a	scaffold_0001	g339.t1	scaffold_1	7000828	3020225	42.0
g	Em0001g82a	scaffold_0001	g4582.t1	scaffold_4	639271	46429143	47.4
g	Em0001g1398a	scaffold_0001	g1071.t1	scaffold_1	12897448	9073062	324.0
g	Em0001g1158a	scaffold_0001	g7145.t2	scaffold_7	10716960	59592719	536.0
g	Em0001g1237a	scaffold_0001	g4122.t1	scaffold_4	11306315	43162771	52.0
g	Em0001g2870a	scaffold_0001	g6038.t2	scaffold_6	25962657	50408073	127.0
g	Em0001g3426a	scaffold_0001	g8982.t2	scaffold_13	31318510	75612650	117.0
g	Em0001g2205a	scaffold_0001	g8363.t1	scaffold_11	20361921	70662624	43.9
g	Em0001g3722a	scaffold_0001	g1138.t1	scaffold_1	33848126	9609148	48.5
g	Em0001g12a	scaffold_0001	g5596.t1	scaffold_5	59486	38777810	258.0
g	Em0001g2448a	scaffold_0001	g4759.t1	scaffold_4	22343740	47905787	226.0
g	Em0001g3564a	scaffold_0001	g8402.t1	scaffold_11	32468582	71098437	193.0
g	Em0001g1102a	scaffold_0001	g3750.t1	scaffold_3	10055857	31393265	173.0
g	Em0001g1461a	scaffold_0001	g3967.t1	scaffold_4	13629577	41894628	70.1
g	Em0001g1570a	scaffold_0001	g9857.t1	scaffold_18	14785647	84770698	146.0
g	Em0001g1587a	scaffold_0001	g702.t2	scaffold_1	14906887	6117761	167.0
g	Em0001g895a	scaffold_0001	g7179.t1	scaffold_7	7744232	59924534	82.8
g	Em0001g651a	scaffold_0001	g1197.t1	scaffold_1	5421354	9990660	140.0
g	Em0001g1170a	scaffold_0001	g172.t1	scaffold_1	10817423	1851964	58.9
g	Em0001g998a	scaffold_0001	g1160.t1	scaffold_1	8851011	9751453	524.0
g	Em0001g2872a	scaffold_0001	g3185.t1	scaffold_3	25977005	26618366	57.4
g	Em0001g32a	scaffold_0001	g2342.t2	scaffold_2	250266	19260259	323.0
g	Em0001g3378a	scaffold_0001	g1244.t1	scaffold_1	30972804	10254792	78.6
g	Em0001g3615a	scaffold_0001	g1114.t1	scaffold_1	32871801	9465709	90.9
g	Em0001g14a	scaffold_0001	g1256.t2	scaffold_1	85345	10331049	277.7
g	Em0001g1213a	scaffold_0001	g1168.t2	scaffold_1	11110450	9806068	688.0
g	Em0001g2923a	scaffold_0001	g376.t1	scaffold_1	26466181	3250163	247.0
g	Em0001g118a	scaffold_0001	g1459.t1	scaffold_1	869607	11881645	130.0
g	Em0001g1719a	scaffold_0001	g1456.t2	scaffold_1	16287259	11856543	163.0
g	Em0001g198a	scaffold_0001	g4265.t2	scaffold_4	1477957	44246515	140.0
g	Em0001g1355a	scaffold_0001	g2373.t1	scaffold_2	12460318	19467761	52.8
g	Em0001g540a	scaffold_0001	g4233.t2	scaffold_4	4493641	43965823	58.2
g	Em0001g413a	scaffold_0001	g10946.t1	scaffold_30	3270748	93600909	44.7
g	Em0001g1104a	scaffold_0001	g4123.t1	scaffold_4	10134955	43167316	268.0
g	Em0001g711a	scaffold_0001	g4141.t1	scaffold_4	5966837	43258079	213.3
g	Em0001g1613a	scaffold_0001	g2379.t1	scaffold_2	15112268	19548555	204.0
g	Em0001g229a	scaffold_0001	g4271.t2	scaffold_4	1661943	44270159	139.0
g	Em0001g1766a	scaffold_0001	g4136.t1	scaffold_4	16848071	43224640	131.0
g	Em0001g2117a	scaffold_0001	g4117.t1	scaffold_4	19628284	43098197	294.0
g	Em0001g1154a	scaffold_0001	g9593.t1	scaffold_16	10679730	79611121	387.0
g	Em0001g587a	scaffold_0001	g10199.t1	scaffold_21	4893132	86587567	47.0
g	Em0001g2452a	scaffold_0001	g4759.t1	scaffold_4	22352893	47905787	226.0
g	Em0001g483a	scaffold_0001	g619.t1	scaffold_1	3878805	5529889	42.7
g	Em0001g2798a	scaffold_0001	g2049.t2	scaffold_2	25305248	16821852	196.4
g	Em0001g3726a	scaffold_0001	g6584.t1	scaffold_6	33868801	54691162	54.7
g	Em0001g3617a	scaffold_0001	g7313.t1	scaffold_7	32880728	61116336	92.0
g	Em0001g2154a	scaffold_0001	g8363.t1	scaffold_11	19948931	70662624	46.2
g	Em0001g1722a	scaffold_0001	g900.t1	scaffold_1	16301870	7721384	60.5
g	Em0001g2684a	scaffold_0001	g6344.t2	scaffold_6	24311285	52730331	125.0
g	Em0001g1627a	scaffold_0001	g6087.t2	scaffold_6	15240495	50748394	112.0
g	Em0001g833a	scaffold_0001	g3100.t1	scaffold_3	7176584	25992679	148.0
g	Em0001g3233a	scaffold_0001	g7694.t1	scaffold_9	29771713	64801234	166.0
g	Em0001g1106a	scaffold_0001	g4110.t1	scaffold_4	10150969	43015900	198.3
g	Em0001g568a	scaffold_0001	g5260.t2	scaffold_5	4725385	35317020	52.4
g	Em0001g848a	scaffold_0001	g3103.t2	scaffold_3	7319981	26013942	67.8
g	Em0001g1396a	scaffold_0001	g321.t2	scaffold_1	12883383	2912920	322.0
g	Em0001g3357a	scaffold_0001	g7625.t1	scaffold_8	30841743	64010268	63.2
g	Em0001g227a	scaffold_0001	g8109.t1	scaffold_10	1647632	68367761	140.0
g	Em0001g655a	scaffold_0001	g9602.t2	scaffold_16	5441087	79720983	40.8
g	Em0001g2115a	scaffold_0001	g144.t1	scaffold_1	19622708	1599853	447.3
g	Em0001g1152a	scaffold_0001	g3487.t1	scaffold_3	10648818	29327863	130.6
g	Em0001g2450a	scaffold_0001	g4759.t1	scaffold_4	22348631	47905787	226.0
g	Em0001g1599a	scaffold_0001	g943.t2	scaffold_1	15001190	7978929	76.3
g	Em0001g3229a	scaffold_0001	g6584.t1	scaffold_6	29742503	54691162	43.9
g	Em0001g2661a	scaffold_0001	g1260.t1	scaffold_1	24106208	10368462	607.0
g	Em0001g2141a	scaffold_0001	g4130.t2	scaffold_4	19849089	43206649	116.0
g	Em0001g2788a	scaffold_0001	g3265.t2	scaffold_3	25233549	27267218	53.5
g	Em0001g18a	scaffold_0001	g2342.t2	scaffold_2	111199	19260259	670.0
g	Em0001g123a	scaffold_0001	g4498.t1	scaffold_4	908283	45776914	213.0
g	Em0001g2061a	scaffold_0001	g805.t1	scaffold_1	19121458	7010210	122.0
g	Em0001g1039a	scaffold_0001	g9265.t2	scaffold_14	9308447	78253825	48.9
g	Em0001g2644a	scaffold_0001	g4118.t1	scaffold_4	23985702	43104533	1135.0
g	Em0001g1002a	scaffold_0001	g3605.t1	scaffold_3	8928260	30340102	177.0
g	Em0001g620a	scaffold_0001	g4217.t1	scaffold_4	5198778	43857109	221.0
g	Em0001g1090a	scaffold_0001	g5403.t1	scaffold_5	9947624	36870097	497.0
g	Em0001g1150a	scaffold_0001	g4161.t1	scaffold_4	10635368	43378257	456.0
g	Em0001g1859a	scaffold_0001	g4112.t2	scaffold_4	17576592	43028979	151.0
g	Em0001g2534a	scaffold_0001	g4335.t1	scaffold_4	23038327	44763125	354.0
g	Em0001g2658a	scaffold_0001	g4495.t1	scaffold_4	24083704	45759414	432.0
g	Em0001g1027a	scaffold_0001	g8120.t1	scaffold_10	9172861	68429187	97.1
g	Em0001g331a	scaffold_0001	g1214.t1	scaffold_1	2655556	10069328	260.0
g	Em0001g34a	scaffold_0001	g2342.t2	scaffold_2	264246	19260259	119.0
g	Em0001g3376a	scaffold_0001	g7330.t2	scaffold_7	30963911	61225137	165.0
g	Em0001g3671a	scaffold_0001	g10311.t1	scaffold_22	33484334	88595830	436.0
g	Em0001g1869a	scaffold_0001	g4111.t2	scaffold_4	17644315	43021521	299.0
g	Em0001g1131a	scaffold_0001	g11358.t1	scaffold_39	10436988	97119798	207.0
g	Em0001g1416a	scaffold_0001	g619.t1	scaffold_1	13124926	5529889	58.5
g	Em0001g17a	scaffold_0001	g3269.t1	scaffold_3	99463	27302310	46.2
g	Em0001g2111a	scaffold_0001	g6064.t1	scaffold_6	19589626	50592719	499.0
g	Em0001g2632a	scaffold_0001	g10469.t2	scaffold_24	23897000	88973254	40.0
g	Em0001g1078a	scaffold_0001	g4123.t1	scaffold_4	9755324	43167316	154.0
g	Em0001g106a	scaffold_0001	g1440.t2	scaffold_1	802621	11740640	320.0
g	Em0001g2514a	scaffold_0001	g1456.t1	scaffold_1	22913595	11856543	42.0
g	Em0001g2024a	scaffold_0001	g805.t1	scaffold_1	18760751	7010210	127.0
g	Em0001g1806a	scaffold_0001	g4111.t2	scaffold_4	17144237	43021521	123.0
g	Em0001g581a	scaffold_0001	g2358.t1	scaffold_2	4850014	19359080	48.1
g	Em0001g576a	scaffold_0001	g7877.t1	scaffold_9	4812918	66438675	171.0
g	Em0001g1025a	scaffold_0001	g4257.t2	scaffold_4	9135700	44167199	342.0
g	Em0001g1112a	scaffold_0001	g4190.t1	scaffold_4	10207715	43623475	643.0
g	Em0001g850a	scaffold_0001	g1678.t2	scaffold_2	7330468	13990303	251.0
g	Em0001g3728a	scaffold_0001	g3422.t1	scaffold_3	33892067	28481635	50.8
g	Em0001g2015a	scaffold_0001	g805.t1	scaffold_1	18679999	7010210	125.0
g	Em0001g3686a	scaffold_0001	g1136.t1	scaffold_1	33613509	9597556	341.0
g	Em0001g2065a	scaffold_0001	g805.t1	scaffold_1	19153421	7010210	117.0
g	Em0001g929a	scaffold_0001	g4200.t1	scaffold_4	7993707	43726530	233.0
g	Em0001g3771a	scaffold_0001	g6459.t1	scaffold_6	34306406	53625231	61.6
g	Em0001g2702a	scaffold_0001	g4078.t2	scaffold_4	24510270	42793299	50.8
g	Em0001g1554a	scaffold_0001	g4222.t2	scaffold_4	14644731	43889737	65.5
g	Em0001g213a	scaffold_0001	g4149.t1	scaffold_4	1582528	43297680	159.0
g	Em0001g104a	scaffold_0001	g6457.t1	scaffold_6	772643	53613587	82.8
g	Em0001g2530a	scaffold_0001	g4335.t1	scaffold_4	22999376	44763125	378.0
g	Em0001g1808a	scaffold_0001	g943.t2	scaffold_1	17151691	7978929	88.2
g	Em0001g529a	scaffold_0001	g4233.t2	scaffold_4	4362373	43965823	118.0
g	Em0001g1110a	scaffold_0001	g4240.t1	scaffold_4	10175712	44024200	251.0
g	Em0001g972a	scaffold_0001	g3602.t2	scaffold_3	8566053	30293035	52.4
g	Em0001g1248a	scaffold_0001	g1139.t1	scaffold_1	11440397	9616398	244.0
g	Em0001g1568a	scaffold_0001	g4241.t2	scaffold_4	14782758	44028051	158.0
g	Em0001g1776a	scaffold_0001	g702.t1	scaffold_1	16913591	6117761	69.3
g	Em0001g1750a	scaffold_0001	g4967.t1	scaffold_5	16683094	33023305	108.0
g	Em0001g2700a	scaffold_0001	g601.t1	scaffold_1	24493736	5412639	50.1
g	Em0001g2758a	scaffold_0001	g4221.t1	scaffold_4	24982256	43879618	43.1
g	Em0001g1074a	scaffold_0001	g4240.t1	scaffold_4	9715600	44024200	251.0
g	Em0001g914a	scaffold_0001	g530.t1	scaffold_1	7888032	4770887	345.0
g	Em0001g1207a	scaffold_0001	g321.t2	scaffold_1	11075346	2912920	305.0
g	Em0001g409a	scaffold_0001	g4097.t2	scaffold_4	3234151	42916654	187.6
g	Em0001g1730a	scaffold_0001	g1456.t1	scaffold_1	16455603	11856543	51.6
g	Em0001g202a	scaffold_0001	g6514.t1	scaffold_6	1506776	54156168	333.0
g	Em0001g253a	scaffold_0001	g9850.t2	scaffold_18	1792625	84695636	65.9
g	Em0001g90a	scaffold_0001	g5006.t2	scaffold_5	696817	33306182	107.0
g	Em0001g727a	scaffold_0001	g9398.t2	scaffold_15	6097566	81037852	60.5
g	Em0001g2780a	scaffold_0001	g3265.t2	scaffold_3	25176080	27267218	49.3
g	Em0001g2777a	scaffold_0001	g3265.t2	scaffold_3	25138810	27267218	52.8
g	Em0001g1774a	scaffold_0001	g1372.t1	scaffold_1	16904967	11268399	75.5
g	Em0001g1137a	scaffold_0001	g4258.t1	scaffold_4	10496883	44172633	67.4
g	Em0001g3137a	scaffold_0001	g11533.t1	scaffold_45	28887772	98636124	43.5
g	Em0001g1427a	scaffold_0001	g7327.t2	scaffold_7	13203342	61212140	88.2
g	Em0001g3730a	scaffold_0001	g611.t2	scaffold_1	33898881	5488100	913.0
g	Em0001g2020a	scaffold_0001	g805.t1	scaffold_1	18717617	7010210	119.0
g	Em0001g2570a	scaffold_0001	g9991.t2	scaffold_19	23396719	82078351	90.1
g	Em0001g1726a	scaffold_0001	g1456.t2	scaffold_1	16374935	11856543	70.1
g	Em0001g964a	scaffold_0001	g1160.t2	scaffold_1	8449818	9751453	378.0
g	Em0001g407a	scaffold_0001	g1182.t2	scaffold_1	3210269	9887656	63.2
g	Em0001g3794a	scaffold_0001	g1131.t1	scaffold_1	34445281	9567655	106.0
g	Em0001g976a	scaffold_0001	g3605.t1	scaffold_3	8618427	30340102	1065.0
g	Em0001g725a	scaffold_0001	g5201.t1	scaffold_5	6080034	34913880	114.0
g	Em0001g3053a	scaffold_0001	g339.t1	scaffold_1	27863876	3020225	45.4
g	Em0001g1834a	scaffold_0001	g9461.t2	scaffold_15	17345912	81532509	50.4
g	Em0001g3774a	scaffold_0001	g6457.t1	scaffold_6	34322602	53613587	237.0
g	Em0001g2120a	scaffold_0001	g9461.t1	scaffold_15	19652443	81532509	50.4
g	Em0001g1439a	scaffold_0001	g3965.t1	scaffold_4	13305535	41885827	64.7
g	Em0001g1161a	scaffold_0001	g1139.t1	scaffold_1	10767988	9616398	239.0
g	Em0001g3792a	scaffold_0001	g1148.t1	scaffold_1	34441106	9677833	144.0
g	Em0001g2773a	scaffold_0001	g3265.t1	scaffold_3	25110589	27267218	49.3
g	Em0001g723a	scaffold_0001	g5201.t1	scaffold_5	6065848	34913880	169.0
g	Em0001g3612a	scaffold_0001	g1198.t1	scaffold_1	32861141	9997500	100.0
g	Em0001g1239a	scaffold_0001	g1172.t2	scaffold_1	11322587	9824372	56.2
g	Em0001g94a	scaffold_0001	g7046.t1	scaffold_7	711341	58890451	92.8
g	Em0001g1791a	scaffold_0001	g4160.t1	scaffold_4	17042882	43371398	100.0
g	Em0001g1849a	scaffold_0001	g4965.t1	scaffold_5	17475105	33004303	45.8
g	Em0001g2526a	scaffold_0001	g818.t2	scaffold_1	22966738	7108062	61.6
g	Em0001g1126a	scaffold_0001	g1203.t1	scaffold_1	10381142	10022294	394.0
g	Em0001g3199a	scaffold_0001	g9991.t2	scaffold_19	29490166	82078351	185.7
g	Em0001g2944a	scaffold_0001	g376.t1	scaffold_1	26663947	3250163	57.8
g	Em0001g1893a	scaffold_0001	g7626.t1	scaffold_8	17774547	64016454	140.0
g	Em0001g3275a	scaffold_0001	g5269.t1	scaffold_5	30102275	35369385	49.3
g	Em0001g230a	scaffold_0001	g4149.t1	scaffold_4	1669767	43297680	97.4
g	Em0001g1145a	scaffold_0001	g1269.t1	scaffold_1	10578767	10422195	132.0
g	Em0001g1072a	scaffold_0001	g4190.t1	scaffold_4	9684301	43623475	653.0
g	Em0001g1400a	scaffold_0001	g1113.t1	scaffold_1	12920858	9462095	115.0
g	Em0001g847a	scaffold_0001	g10158.t1	scaffold_21	7309975	86112267	502.0
g	Em0001g1618a	scaffold_0001	g6444.t2	scaffold_6	15171595	53514858	44.7
g	Em0001g1335a	scaffold_0001	g11479.t1	scaffold_42	12284025	97838387	102.0
g	Em0001g3779a	scaffold_0001	g4061.t2	scaffold_4	34378969	42674047	283.0
g	Em0001g2865a	scaffold_0001	g3185.t1	scaffold_3	25940102	26618366	57.4
g	Em0001g1313a	scaffold_0001	g1200.t1	scaffold_1	12122699	10007166	172.0
g	Em0001g2524a	scaffold_0001	g10949.t1	scaffold_30	22961180	93611961	44.3
g	Em0001g1186a	scaffold_0001	g321.t2	scaffold_1	10951970	2912920	268.0
g	Em0001g51a	scaffold_0001	g172.t1	scaffold_1	431026	1851964	46.2
g	Em0001g1947a	scaffold_0001	g3894.t2	scaffold_4	18132514	41292675	55.1
g	Em0001g216a	scaffold_0001	g9073.t1	scaffold_13	1607141	76457526	47.0
g	Em0001g3667a	scaffold_0001	g7313.t1	scaffold_7	33442726	61116336	91.7
g	Em0001g2202a	scaffold_0001	g6858.t2	scaffold_7	20338902	57295527	43.1
g	Em0001g3277a	scaffold_0001	g8716.t2	scaffold_12	30113080	73457583	77.8
g	Em0001g1434a	scaffold_0001	g2755.t1	scaffold_2	13256404	22925132	45.4
g	Em0001g232a	scaffold_0001	g11360.t1	scaffold_39	1677638	97125667	43.5
g	Em0001g3646a	scaffold_0001	g2651.t1	scaffold_2	33197134	21906748	136.0
g	Em0001g3565a	scaffold_0001	g4068.t1	scaffold_4	32476751	42718584	187.0
g	Em0001g1087a	scaffold_0001	g10173.t1	scaffold_21	9916489	86195686	114.4
g	Em0001g2104a	scaffold_0001	g9933.t1	scaffold_18	19556761	85508279	42.4
g	Em0001g1713a	scaffold_0001	g5711.t1	scaffold_5	16186207	39757801	98.6
g	Em0001g1030a	scaffold_0001	g3273.t1	scaffold_3	9228358	27342007	115.0
g	Em0001g1147a	scaffold_0001	g4161.t1	scaffold_4	10603993	43378257	317.0
g	Em0001g845a	scaffold_0001	g8220.t2	scaffold_10	7297658	69246890	182.0
g	Em0001g23a	scaffold_0001	g1466.t2	scaffold_1	165002	11925308	188.0
g	Em0001g1235a	scaffold_0001	g1269.t1	scaffold_1	11283328	10422195	156.0
g	Em0001g1845a	scaffold_0001	g805.t1	scaffold_1	17450290	7010210	110.0
g	Em0001g2292a	scaffold_0001	g2007.t1	scaffold_2	21157718	16541701	54.3
g	Em0001g1824a	scaffold_0001	g171.t1	scaffold_1	17276202	1844508	98.2
g	Em0001g1046a	scaffold_0001	g1187.t1	scaffold_1	9386442	9915861	617.0
g	Em0001g2417a	scaffold_0001	g4077.t1	scaffold_4	22161564	42789961	439.0
g	Em0001g1122a	scaffold_0001	g11358.t1	scaffold_39	10327791	97119798	206.0
g	Em0001g555a	scaffold_0001	g5260.t2	scaffold_5	4603493	35317020	53.1
g	Em0001g212a	scaffold_0001	g4271.t2	scaffold_4	1574510	44270159	138.0
g	Em0001g211a	scaffold_0001	g10319.t1	scaffold_22	1561646	88671728	231.0
g	Em0001g3752a	scaffold_0001	g4268.t2	scaffold_4	34110254	44258665	65.1
g	Em0001g234a	scaffold_0001	g4349.t2	scaffold_4	1689692	44860908	159.0
g	Em0001g1964a	scaffold_0001	g3718.t1	scaffold_3	18275252	31115436	67.0
g	Em0001g3567a	scaffold_0001	g3557.t2	scaffold_3	32511803	29979167	69.7
g	Em0001g1089a	scaffold_0001	g3135.t1	scaffold_3	9936015	26255070	114.0
g	Em0001g646a	scaffold_0001	g1197.t1	scaffold_1	5395547	9990660	202.0
g	Em0001g2106a	scaffold_0001	g6064.t1	scaffold_6	19568483	50592719	397.0
g	Em0001g1715a	scaffold_0001	g6039.t1	scaffold_6	16202871	50416759	132.0
g	Em0001g297a	scaffold_0001	g10944.t1	scaffold_30	2274038	93588875	55.8
g	Em0001g2378a	scaffold_0001	g8249.t1	scaffold_10	21877916	69437247	81.6
g	Em0001g1009a	scaffold_0001	g3605.t2	scaffold_3	9011614	30340102	231.0
g	Em0001g3281a	scaffold_0001	g10720.t2	scaffold_26	30127002	91748859	51.6
g	Em0001g3817a	scaffold_0001	g1185.t1	scaffold_1	34674183	9902159	91.3
g	Em0001g2869a	scaffold_0001	g6038.t2	scaffold_6	25958625	50408073	529.0
g	Em0001g1797a	scaffold_0001	g943.t2	scaffold_1	17082809	7978929	57.0
g	Em0001g259a	scaffold_0001	g10384.t2	scaffold_23	1879110	87190483	523.0
g	Em0001g432a	scaffold_0001	g3704.t1	scaffold_3	3505128	31035522	98.2
g	Em0001g70a	scaffold_0001	g8848.t2	scaffold_12	540914	74355910	186.0
g	Em0001g2373a	scaffold_0001	g4177.t2	scaffold_4	21834334	43536692	129.0
g	Em0001g1614a	scaffold_0001	g6446.t2	scaffold_6	15119932	53527725	45.4
g	Em0001g1628a	scaffold_0001	g1201.t2	scaffold_1	15243556	10013196	95.1
g	Em0001g2433a	scaffold_0001	g10469.t2	scaffold_24	22273415	88973254	43.1
g	Em0001g906a	scaffold_0001	g9354.t1	scaffold_15	7822357	80627700	252.0
g	Em0001g1175a	scaffold_0001	g1139.t1	scaffold_1	10846035	9616398	137.0
g	Em0001g210a	scaffold_0001	g8109.t1	scaffold_10	1560301	68367761	174.0
g	Em0001g1387a	scaffold_0001	g321.t2	scaffold_1	12829139	2912920	226.0
g	Em0001g3346a	scaffold_0001	g9654.t1	scaffold_17	30734957	83160549	41.6
g	Em0001g1369a	scaffold_0001	g8977.t1	scaffold_13	12605765	75565069	163.0
g	Em0001g203a	scaffold_0001	g10346.t1	scaffold_22	1522191	88890741	72.4
g	Em0001g2013a	scaffold_0001	g3718.t2	scaffold_3	18660032	31115287	128.0
g	Em0001g2068a	scaffold_0001	g805.t1	scaffold_1	19194118	7010210	127.0
g	Em0001g3441a	scaffold_0001	g376.t1	scaffold_1	31494960	3250163	231.0
g	Em0001g648a	scaffold_0001	g1197.t1	scaffold_1	5404433	9990660	167.0
g	Em0001g1717a	scaffold_0001	g10923.t1	scaffold_30	16246514	93356789	47.8
g	Em0001g2445a	scaffold_0001	g4759.t1	scaffold_4	22334419	47905787	228.0
g	Em0001g295a	scaffold_0001	g1109.t2	scaffold_1	2245391	9423439	519.0
g	Em0001g1143a	scaffold_0001	g9204.t1	scaffold_14	10558753	77760415	99.0
g	Em0001g2035a	scaffold_0001	g2899.t1	scaffold_3	18908311	24074219	94.0
g	Em0001g610a	scaffold_0001	g8045.t1	scaffold_9	5066767	67612821	51.6
g	Em0001g1442a	scaffold_0001	g4804.t1	scaffold_4	13321574	48418674	500.0
g	Em0001g85a	scaffold_0001	g2338.t2	scaffold_2	664410	19234456	58.5
g	Em0001g2562a	scaffold_0001	g9991.t1	scaffold_19	23301289	82078351	46.6
g	Em0001g2413a	scaffold_0001	g10346.t1	scaffold_22	22125314	88890741	67.4
g	Em0001g2857a	scaffold_0001	g376.t1	scaffold_1	25863471	3250163	77.4
g	Em0001g471a	scaffold_0001	g5420.t1	scaffold_5	3780616	37001080	71.6
g	Em0001g2011a	scaffold_0001	g3718.t1	scaffold_3	18652832	31115436	67.4
g	Em0001g3558a	scaffold_0001	g11110.t1	scaffold_33	32435304	92968424	162.0
g	Em0001g538a	scaffold_0001	g10934.t1	scaffold_30	4475903	93489005	72.4
g	Em0001g2938a	scaffold_0001	g376.t1	scaffold_1	26603909	3250163	57.0
g	Em0001g1259a	scaffold_0001	g321.t2	scaffold_1	11514340	2912920	76.3
g	Em0001g3309a	scaffold_0001	g172.t1	scaffold_1	30403906	1851964	52.0
g	Em0001g2118a	scaffold_0001	g8143.t1	scaffold_10	19638643	68621394	55.1
g	Em0001g1571a	scaffold_0001	g4241.t2	scaffold_4	14786668	44028051	156.0
g	Em0001g1741a	scaffold_0001	g1456.t1	scaffold_1	16635180	11856543	75.5
g	Em0001g2176a	scaffold_0001	g8363.t1	scaffold_11	20129521	70662624	46.2
g	Em0001g2411a	scaffold_0001	g4116.t2	scaffold_4	22109249	43091642	360.0
g	Em0001g1487a	scaffold_0001	g4187.t1	scaffold_4	13857346	43602803	264.8
g	Em0001g3379a	scaffold_0001	g5268.t1	scaffold_5	30975663	35365220	196.0
g	Em0001g997a	scaffold_0001	g3615.t1	scaffold_3	8843347	30416507	87.4
g	Em0001g1243a	scaffold_0001	g7145.t2	scaffold_7	11380309	59592719	539.0
g	Em0001g3342a	scaffold_0001	g1742.t1	scaffold_2	30680210	14597838	42.7
g	Em0001g9a	scaffold_0001	g5596.t1	scaffold_5	42911	38777810	167.0
g	Em0001g1094a	scaffold_0001	g1125.t2	scaffold_1	9995093	9528285	147.9
g	Em0001g3723a	scaffold_0001	g1127.t1	scaffold_1	33850643	9538032	311.0
g	Em0001g1860a	scaffold_0001	g4111.t2	scaffold_4	17581438	43021521	568.0
g	Em0001g1196a	scaffold_0001	g321.t2	scaffold_1	11017148	2912920	302.0
g	Em0001g1103a	scaffold_0001	g661.t1	scaffold_1	10124355	5846784	362.0
g	Em0001g567a	scaffold_0001	g3097.t2	scaffold_3	4719463	25973758	643.0
g	Em0001g3610a	scaffold_0001	g3089.t1	scaffold_3	32856265	25936898	41.6
g	Em0001g228a	scaffold_0001	g10319.t1	scaffold_22	1648991	88671728	339.0
g	Em0001g251a	scaffold_0001	g10925.t1	scaffold_30	1786936	93364573	163.0
g	Em0001g373a	scaffold_0001	g8126.t2	scaffold_10	2970364	68470424	179.0
g	Em0001g2639a	scaffold_0001	g4070.t1	scaffold_4	23961607	42730226	178.0
g	Em0001g2439a	scaffold_0001	g10346.t1	scaffold_22	22304193	88890741	79.0
g	Em0001g1976a	scaffold_0001	g3718.t1	scaffold_3	18349231	31115436	66.2
g	Em0001g1738a	scaffold_0001	g1456.t1	scaffold_1	16575693	11856543	77.4
g	Em0001g650a	scaffold_0001	g1197.t1	scaffold_1	5413812	9990660	73.6
g	Em0001g2453a	scaffold_0001	g4759.t1	scaffold_4	22355110	47905787	220.0
g	Em0001g2509a	scaffold_0001	g1465.t2	scaffold_1	22892789	11918697	149.0
g	Em0001g1241a	scaffold_0001	g9593.t1	scaffold_16	11361192	79611121	342.0
g	Em0001g1001a	scaffold_0001	g6444.t1	scaffold_6	8898525	53514887	45.8
g	Em0001g1704a	scaffold_0001	g943.t2	scaffold_1	16134629	7978929	165.0
g	Em0001g1822a	scaffold_0001	g11449.t1	scaffold_41	17264304	98154615	181.0
g	Em0001g2641a	scaffold_0001	g11452.t2	scaffold_41	23970744	98170304	240.0
g	Em0001g1953a	scaffold_0001	g4161.t1	scaffold_4	18185845	43378257	623.0
g	Em0001g834a	scaffold_0001	g5260.t2	scaffold_5	7180397	35317020	58.5
g	Em0001g1881a	scaffold_0001	g10199.t2	scaffold_21	17714162	86587567	48.1
g	Em0001g424a	scaffold_0001	g6039.t1	scaffold_6	3435575	50416759	145.0
g	Em0001g3766a	scaffold_0001	g1185.t2	scaffold_1	34255338	9902113	259.5
g	Em0001g716a	scaffold_0001	g9398.t2	scaffold_15	6014019	81037852	56.2
g	Em0001g1745a	scaffold_0001	g368.t1	scaffold_1	16669109	3188741	66.2
g	Em0001g1022a	scaffold_0001	g6444.t2	scaffold_6	9115284	53514858	57.8
g	Em0001g2101a	scaffold_0001	g902.t2	scaffold_1	19531696	7741399	49.3
g	Em0001g1815a	scaffold_0001	g5991.t2	scaffold_6	17199740	50119722	72.8
g	Em0001g3727a	scaffold_0001	g1123.t1	scaffold_1	33885923	9517005	461.0
g	Em0001g209a	scaffold_0001	g7273.t1	scaffold_7	1557034	60615876	363.0
g	Em0001g1107a	scaffold_0001	g4188.t1	scaffold_4	10160592	43610013	133.0
g	Em0001g2707a	scaffold_0001	g11378.t2	scaffold_39	24541961	97304739	60.5
g	Em0001g2647a	scaffold_0001	g5277.t1	scaffold_5	24017771	35433108	63.2
g	Em0001g2086a	scaffold_0001	g902.t2	scaffold_1	19373525	7741399	50.1
g	Em0001g832a	scaffold_0001	g7378.t2	scaffold_8	7170222	61583209	53.5
g	Em0001g3449a	scaffold_0001	g1104.t1	scaffold_1	31603597	9381887	306.0
g	Em0001g2029a	scaffold_0001	g2899.t1	scaffold_3	18806711	24074219	398.0
g	Em0001g3611a	scaffold_0001	g4067.t2	scaffold_4	32857337	42713257	121.0
g	Em0001g2457a	scaffold_0001	g4759.t1	scaffold_4	22381844	47905787	212.0
g	Em0001g1151a	scaffold_0001	g1172.t2	scaffold_1	10641170	9824372	55.5
g	Em0001g1858a	scaffold_0001	g702.t2	scaffold_1	17572354	6117761	107.0
g	Em0001g2662a	scaffold_0001	g4213.t1	scaffold_4	24140606	43795261	547.0
g	Em0001g1813a	scaffold_0001	g943.t2	scaffold_1	17186946	7978929	56.6
g	Em0001g1548a	scaffold_0001	g4222.t2	scaffold_4	14605488	43889737	65.5
g	Em0001g1598a	scaffold_0001	g702.t1	scaffold_1	14991904	6117761	74.3
g	Em0001g122a	scaffold_0001	g4498.t1	scaffold_4	898713	45776914	231.0
g	Em0001g1620a	scaffold_0001	g2379.t1	scaffold_2	15185098	19548555	204.0
g	Em0001g924a	scaffold_0001	g8138.t1	scaffold_10	7972673	68575346	427.0
g	Em0001g3685a	scaffold_0001	g1124.t1	scaffold_1	33610645	9521150	71.6
g	Em0001g1837a	scaffold_0001	g1329.t1	scaffold_1	17375330	10867054	109.8
g	Em0001g2705a	scaffold_0001	g11378.t2	scaffold_39	24529781	97304739	110.0
g	Em0001g1699a	scaffold_0001	g1456.t1	scaffold_1	16080380	11856543	46.2
g	Em0001g1909a	scaffold_0001	g1269.t1	scaffold_1	17888372	10422195	166.0
g	Em0001g1749a	scaffold_0001	g1456.t2	scaffold_1	16679438	11856543	63.5
g	Em0001g3430a	scaffold_0001	g5703.t1	scaffold_5	31355068	39723304	183.7
g	Em0001g1091a	scaffold_0001	g1909.t2	scaffold_2	9963991	15844458	105.2
g	Em0001g582a	scaffold_0001	g7877.t1	scaffold_9	4867062	66438675	168.0
g	Em0001g943a	scaffold_0001	g1160.t1	scaffold_1	8169973	9751453	173.7
g	Em0001g2455a	scaffold_0001	g4759.t1	scaffold_4	22375272	47905787	219.0
g	Em0001g1430a	scaffold_0001	g2461.t1	scaffold_2	13233303	20151410	44.7
g	Em0001g2064a	scaffold_0001	g805.t1	scaffold_1	19137668	7010210	122.0
g	Em0001g3672a	scaffold_0001	g10301.t1	scaffold_22	33495206	88518364	442.0
g	Em0001g1478a	scaffold_0001	g1329.t1	scaffold_1	13800185	10867054	253.0
g	Em0001g753a	scaffold_0001	g6147.t1	scaffold_6	6271093	51124172	62.8
g	Em0001g1007a	scaffold_0001	g3605.t1	scaffold_3	8994159	30340102	1150.0
g	Em0001g1270a	scaffold_0001	g321.t2	scaffold_1	11626398	2912920	303.0
g	Em0001g2212a	scaffold_0001	g8363.t1	scaffold_11	20417881	70662624	42.0
g	Em0001g2663a	scaffold_0001	g954.t1	scaffold_1	24147927	8069730	350.0
g	Em0001g558a	scaffold_0001	g4233.t2	scaffold_4	4630235	43965823	57.0
g	Em0001g436a	scaffold_0001	g4142.t2	scaffold_4	3530499	43264889	153.6
g	Em0001g67a	scaffold_0001	g4204.t1	scaffold_4	521902	43751415	411.0
g	Em0001g577a	scaffold_0001	g7877.t1	scaffold_9	4819281	66438675	132.0
g	Em0001g580a	scaffold_0001	g7877.t1	scaffold_9	4844617	66438675	157.0
g	Em0001g1079a	scaffold_0001	g3750.t1	scaffold_3	9831435	31393265	87.4
g	Em0001g105a	scaffold_0001	g6457.t1	scaffold_6	787052	53613587	232.0
g	Em0001g1111a	scaffold_0001	g5542.t2	scaffold_5	10185305	38354035	80.5
g	Em0001g2655a	scaffold_0001	g1171.t2	scaffold_1	24068362	9819670	168.0
g	Em0001g928a	scaffold_0001	g6249.t1	scaffold_6	7989395	52022244	233.0
g	Em0001g2864a	scaffold_0001	g376.t1	scaffold_1	25937794	3250163	249.0
g	Em0001g3729a	scaffold_0001	g3422.t1	scaffold_3	33893648	28481635	77.4
g	Em0001g1415a	scaffold_0001	g134.t2	scaffold_1	13110672	1542768	288.0
g	Em0001g248a	scaffold_0001	g10938.t1	scaffold_30	1773936	93533400	473.0
g	Em0001g2535a	scaffold_0001	g4335.t1	scaffold_4	23050276	44763125	381.0
g	Em0001g2531a	scaffold_0001	g4335.t1	scaffold_4	23011183	44763125	383.0
g	Em0001g1883a	scaffold_0001	g702.t2	scaffold_1	17725608	6117761	85.9
g	Em0001g1452a	scaffold_0001	g10478.t1	scaffold_24	13530536	89040698	53.1
g	Em0001g3797a	scaffold_0001	g4268.t2	scaffold_4	34458985	44258665	68.9
g	Em0001g2657a	scaffold_0001	g7852.t2	scaffold_9	24075651	66278138	168.0
g	Em0001g2928a	scaffold_0001	g376.t1	scaffold_1	26515412	3250163	120.0
g	Em0001g1763a	scaffold_0001	g3024.t1	scaffold_3	16834418	25340189	216.0
g	Em0001g3676a	scaffold_0001	g2651.t1	scaffold_2	33536658	21906748	136.0
g	Em0001g91a	scaffold_0001	g5006.t2	scaffold_5	698397	33306182	73.6
g	Em0001g3616a	scaffold_0001	g1137.t2	scaffold_1	32875913	9603078	274.0
g	Em0001g58a	scaffold_0001	g172.t1	scaffold_1	459022	1851964	46.2
g	Em0001g154a	scaffold_0001	g5885.t2	scaffold_5	1116402	41151562	231.0
g	Em0001g2533a	scaffold_0001	g7745.t1	scaffold_9	23027726	65403349	185.0
g	Em0001g749a	scaffold_0001	g6147.t1	scaffold_6	6240145	51124172	94.0
g	Em0001g1293a	scaffold_0001	g1151.t2	scaffold_1	11853814	9690833	163.0
g	Em0001g653a	scaffold_0001	g1197.t1	scaffold_1	5431114	9990660	172.4
g	Em0001g3795a	scaffold_0001	g1115.t2	scaffold_1	34447419	9470630	384.0
g	Em0001g1148a	scaffold_0001	g1269.t1	scaffold_1	10611312	10422195	87.0
g	Em0001g1028a	scaffold_0001	g3323.t2	scaffold_3	9186068	27713440	123.2
g	Em0001g726a	scaffold_0001	g6147.t1	scaffold_6	6090127	51124172	85.1
g	Em0001g1590a	scaffold_0001	g943.t1	scaffold_1	14921583	7978929	76.3
g	Em0001g1828a	scaffold_0001	g1366.t1	scaffold_1	17308102	11237523	50.1
g	Em0001g1567a	scaffold_0001	g943.t2	scaffold_1	14777557	7978929	335.0
g	Em0001g971a	scaffold_0001	g3605.t1	scaffold_3	8559480	30340102	179.0
g	Em0001g2529a	scaffold_0001	g7745.t1	scaffold_9	22988905	65403349	357.0
g	Em0001g2295a	scaffold_0001	g4177.t2	scaffold_4	21174460	43536692	80.9
g	Em0001g1788a	scaffold_0001	g702.t1	scaffold_1	17003780	6117761	68.2
g	Em0001g1136a	scaffold_0001	g1203.t1	scaffold_1	10491887	10022294	394.0
g	Em0001g1836a	scaffold_0001	g1737.t1	scaffold_2	17363896	14551171	48.1
g	Em0001g1273a	scaffold_0001	g1168.t2	scaffold_1	11654345	9806068	673.0
g	Em0001g1426a	scaffold_0001	g7410.t2	scaffold_8	13190479	62252105	254.3
g	Em0001g1115a	scaffold_0001	g7522.t1	scaffold_8	10255506	63129412	108.0
g	Em0001g917a	scaffold_0001	g530.t1	scaffold_1	7910881	4770887	102.0
g	Em0001g1077a	scaffold_0001	g4188.t1	scaffold_4	9730631	43610013	133.0
g	Em0001g404a	scaffold_0001	g4097.t2	scaffold_4	3171404	42916654	201.3
g	Em0001g1160a	scaffold_0001	g1139.t2	scaffold_1	10754139	9616398	630.0
g	Em0001g3793a	scaffold_0001	g3772.t1	scaffold_3	34444000	31577084	96.3
g	Em0001g1727a	scaffold_0001	g6929.t3	scaffold_7	16395741	57836861	45.8
g	Em0001g724a	scaffold_0001	g5201.t1	scaffold_5	6072919	34913880	120.0
g	Em0001g1438a	scaffold_0001	g4712.t1	scaffold_4	13300307	47471951	44.3
g	Em0001g2482a	scaffold_0001	g6687.t1	scaffold_7	22656692	55612757	113.0
g	Em0001g1238a	scaffold_0001	g4161.t1	scaffold_4	11316860	43378257	454.0
g	Em0001g699a	scaffold_0001	g9398.t2	scaffold_15	5881685	81037852	228.0
g	Em0001g382a	scaffold_0001	g8126.t1	scaffold_10	3030199	68470424	119.0
g	Em0001g2527a	scaffold_0001	g8120.t1	scaffold_10	22977509	68429187	99.4
g	Em0001g1786a	scaffold_0001	g1372.t1	scaffold_1	16995599	11268399	75.5
g	Em0001g2195a	scaffold_0001	g8363.t1	scaffold_11	20256389	70662624	44.7
g	Em0001g3791a	scaffold_0001	g7464.t1	scaffold_8	34435812	62689811	124.0
g	Em0001g838a	scaffold_0001	g339.t1	scaffold_1	7236399	3020225	43.1
g	Em0001g2336a	scaffold_0001	g10478.t1	scaffold_24	21431739	89040698	71.6
g	Em0001g505a	scaffold_0001	g10934.t2	scaffold_30	4047606	93489014	179.4
g	Em0001g3608a	scaffold_0001	g4067.t2	scaffold_4	32850451	42713257	51.6
g	Em0001g969a	scaffold_0001	g3605.t1	scaffold_3	8525466	30340102	129.0
g	Em0001g1854a	scaffold_0001	g4111.t2	scaffold_4	17537751	43021521	114.0
g	Em0001g1297a	scaffold_0001	g5443.t1	scaffold_5	11896233	37156943	220.0
g	Em0001g1401a	scaffold_0001	g433.t1	scaffold_1	12925574	3958952	57.0
g	Em0001g2388a	scaffold_0001	g4043.t1	scaffold_4	21916732	42488793	45.4
g	Em0001g1910a	scaffold_0001	g7386.t2	scaffold_8	17895434	61624249	204.7
g	Em0001g1362a	scaffold_0001	g7394.t1	scaffold_8	12545365	61706872	47.8
g	Em0001g1144a	scaffold_0001	g1269.t1	scaffold_1	10570576	10422195	156.0
g	Em0001g215a	scaffold_0001	g816.t1	scaffold_1	1597334	7092083	48.5
g	Em0002g199a	scaffold_0002	g7493.t1	scaffold_8	36342773	62934394	63.9
g	Em0002g119a	scaffold_0002	g4922.t1	scaffold_4	35626682	49357464	456.0
g	Em0002g51a	scaffold_0002	g10384.t2	scaffold_23	35080329	87190483	284.0
g	Em0002g207a	scaffold_0002	g3748.t1	scaffold_3	36414034	31382344	256.0
g	Em0002g712a	scaffold_0002	g11533.t1	scaffold_45	41842498	98636124	47.4
g	Em0002g791a	scaffold_0002	g5267.t2	scaffold_5	42769604	35361136	47.4
g	Em0002g1023a	scaffold_0002	g1821.t1	scaffold_2	45012171	15110730	193.0
g	Em0002g37a	scaffold_0002	g5052.t1	scaffold_5	34991292	33661535	117.0
g	Em0002g15a	scaffold_0002	g8439.t2	scaffold_11	34844052	71406130	105.5
g	Em0002g80a	scaffold_0002	g2138.t1	scaffold_2	35334165	17495893	459.0
g	Em0002g823a	scaffold_0002	g3572.t1	scaffold_3	43079287	30068771	171.0
g	Em0002g1414a	scaffold_0002	g8547.t1	scaffold_11	48500419	72299299	166.0
g	Em0002g1898a	scaffold_0002	g4532.t1	scaffold_4	52444463	45987270	63.2
g	Em0002g1422a	scaffold_0002	g8547.t1	scaffold_11	48555778	72299299	168.0
g	Em0002g268a	scaffold_0002	g9139.t1	scaffold_14	36999660	77180806	100.0
g	Em0002g220a	scaffold_0002	g3748.t2	scaffold_3	36571578	31382344	238.0
g	Em0002g362a	scaffold_0002	g7493.t1	scaffold_8	37800141	62934394	55.8
g	Em0002g382a	scaffold_0002	g3246.t2	scaffold_3	38012621	27130339	54.3
g	Em0002g652a	scaffold_0002	g5267.t2	scaffold_5	41103710	35361136	46.2
g	Em0002g487a	scaffold_0002	g2007.t1	scaffold_2	39385163	16541701	57.0
g	Em0002g996a	scaffold_0002	g3390.t1	scaffold_3	44805846	28244514	60.5
g	Em0002g299a	scaffold_0002	g407.t2	scaffold_1	37226904	3756790	220.0
g	Em0002g1904a	scaffold_0002	g11164.t1	scaffold_34	52506687	95244746	50.4
g	Em0002g427a	scaffold_0002	g2277.t1	scaffold_2	38484614	18557004	55.5
g	Em0002g1891a	scaffold_0002	g428.t1	scaffold_1	52412756	3929930	253.0
g	Em0002g108a	scaffold_0002	g8860.t1	scaffold_12	35532667	74458241	50.1
g	Em0002g1240a	scaffold_0002	g6226.t1	scaffold_6	46973901	51857218	47.4
g	Em0002g205a	scaffold_0002	g4539.t2	scaffold_4	36400967	46039589	204.0
g	Em0002g668a	scaffold_0002	g8568.t1	scaffold_11	41340966	72449760	49.3
g	Em0002g1021a	scaffold_0002	g1821.t1	scaffold_2	44999884	15110730	106.0
g	Em0002g779a	scaffold_0002	g6995.t1	scaffold_7	42596774	58361768	51.6
g	Em0002g748a	scaffold_0002	g235.t1	scaffold_1	42268754	2243459	116.3
g	Em0002g622a	scaffold_0002	g2543.t2	scaffold_2	40709671	21014166	44.3
g	Em0002g949a	scaffold_0002	g172.t1	scaffold_1	44364886	1851964	46.6
g	Em0002g766a	scaffold_0002	g9874.t1	scaffold_18	42460526	84986239	287.0
g	Em0002g404a	scaffold_0002	g3246.t2	scaffold_3	38264200	27130339	85.5
g	Em0002g486a	scaffold_0002	g2007.t1	scaffold_2	39372776	16541701	58.2
g	Em0002g1495a	scaffold_0002	g4783.t1	scaffold_4	49165641	48096351	81.3
g	Em0002g75a	scaffold_0002	g11280.t1	scaffold_37	35298076	96341573	120.0
g	Em0002g141a	scaffold_0002	g4648.t1	scaffold_4	35810108	46925573	55.1
g	Em0002g114a	scaffold_0002	g4648.t1	scaffold_4	35584683	46925573	45.4
g	Em0002g178a	scaffold_0002	g3731.t1	scaffold_3	36107618	31226321	45.8
g	Em0002g925a	scaffold_0002	g544.t1	scaffold_1	44134864	4884106	93.2
g	Em0002g478a	scaffold_0002	g4666.t1	scaffold_4	39285423	47077861	51.6
g	Em0002g747a	scaffold_0002	g6396.t2	scaffold_6	42263939	53075053	567.0
g	Em0002g407a	scaffold_0002	g1528.t2	scaffold_1	38291367	12751041	48.1
g	Em0002g357a	scaffold_0002	g10465.t2	scaffold_24	37723997	88935893	48.9
g	Em0002g1892a	scaffold_0002	g4219.t2	scaffold_4	52414149	43867092	114.0
g	Em0002g409a	scaffold_0002	g3059.t2	scaffold_3	38315064	25703523	90.1
g	Em0002g29a	scaffold_0002	g4694.t1	scaffold_4	34965049	47312376	434.0
g	Em0002g578a	scaffold_0002	g3608.t2	scaffold_3	40175269	30371963	394.0
g	Em0002g195a	scaffold_0002	g3246.t2	scaffold_3	36292557	27130339	68.2
g	Em0002g43a	scaffold_0002	g9142.t1	scaffold_14	35023603	77208841	133.0
g	Em0002g1143a	scaffold_0002	g328.t1	scaffold_1	46125057	2959397	181.0
g	Em0002g1062a	scaffold_0002	g2595.t1	scaffold_2	45376815	21456624	91.3
g	Em0002g1909a	scaffold_0002	g8045.t1	scaffold_9	52596218	67612821	53.9
g	Em0002g1747a	scaffold_0002	g4642.t2	scaffold_4	51212395	46895379	921.0
g	Em0002g276a	scaffold_0002	g4204.t3	scaffold_4	37063452	43753256	47.8
g	Em0002g249a	scaffold_0002	g3246.t1	scaffold_3	36857602	27130339	83.6
g	Em0002g378a	scaffold_0002	g3059.t2	scaffold_3	37962771	25703523	82.0
g	Em0002g1865a	scaffold_0002	g4546.t1	scaffold_4	52239582	46083498	160.0
g	Em0002g488a	scaffold_0002	g4645.t1	scaffold_4	39400452	46907861	249.4
g	Em0002g42a	scaffold_0002	g9141.t1	scaffold_14	35018556	77202695	159.0
g	Em0002g396a	scaffold_0002	g3246.t1	scaffold_3	38160548	27130339	69.3
g	Em0002g630a	scaffold_0002	g8385.t1	scaffold_11	40810310	70852788	188.0
g	Em0002g1142a	scaffold_0002	g3776.t1	scaffold_3	46118523	31636287	110.9
g	Em0002g202a	scaffold_0002	g7493.t1	scaffold_8	36376621	62934394	101.6
g	Em0002g1410a	scaffold_0002	g8547.t1	scaffold_11	48467234	72299299	176.0
g	Em0002g976a	scaffold_0002	g4412.t1	scaffold_4	44619269	45236802	157.0
g	Em0002g257a	scaffold_0002	g7493.t1	scaffold_8	36920656	62934394	48.9
g	Em0002g1890a	scaffold_0002	g3468.t1	scaffold_3	52411300	29198132	49.7
g	Em0002g1867a	scaffold_0002	g4544.t1	scaffold_4	52251030	46067914	56.2
g	Em0002g377a	scaffold_0002	g3246.t2	scaffold_3	37943778	27130339	71.2
g	Em0002g248a	scaffold_0002	g3246.t2	scaffold_3	36847114	27130339	84.0
g	Em0002g342a	scaffold_0002	g4491.t1	scaffold_4	37587091	45727599	51.2
g	Em0002g2a	scaffold_0002	g4694.t1	scaffold_4	34748547	47312376	313.0
g	Em0002g133a	scaffold_0002	g4922.t1	scaffold_4	35755513	49357464	446.0
g	Em0002g12a	scaffold_0002	g4694.t2	scaffold_4	34818710	47312376	286.1
g	Em0002g41a	scaffold_0002	g8858.t2	scaffold_12	35012834	74443517	302.0
g	Em0002g784a	scaffold_0002	g8657.t1	scaffold_12	42649663	73020020	48.1
g	Em0002g648a	scaffold_0002	g9144.t1	scaffold_14	41051747	77215571	71.2
g	Em0002g1519a	scaffold_0002	g5687.t2	scaffold_5	49291104	39585403	42.7
g	Em0002g184a	scaffold_0002	g3679.t1	scaffold_3	36215015	30857937	48.1
g	Em0002g686a	scaffold_0002	g6119.t2	scaffold_6	41518008	50948502	152.0
g	Em0002g216a	scaffold_0002	g3748.t1	scaffold_3	36535027	31382344	218.0
g	Em0002g646a	scaffold_0002	g2358.t1	scaffold_2	41015393	19359080	48.9
g	Em0002g773a	scaffold_0002	g5267.t2	scaffold_5	42534430	35361136	45.4
g	Em0002g350a	scaffold_0002	g7493.t1	scaffold_8	37654504	62934394	53.9
g	Em0002g156a	scaffold_0002	g3246.t2	scaffold_3	35912759	27130339	52.0
g	Em0002g39a	scaffold_0002	g4367.t1	scaffold_4	34994049	44988962	142.0
g	Em0002g535a	scaffold_0002	g10467.t1	scaffold_24	39742173	88956781	53.9
g	Em0002g398a	scaffold_0002	g3246.t2	scaffold_3	38187287	27130339	82.4
g	Em0002g1068a	scaffold_0002	g2595.t1	scaffold_2	45442050	21456624	91.3
g	Em0002g145a	scaffold_0002	g4648.t2	scaffold_4	35830662	46925573	127.0
g	Em0002g1801a	scaffold_0002	g328.t1	scaffold_1	51672429	2959397	207.0
g	Em0002g798a	scaffold_0002	g2358.t1	scaffold_2	42858776	19359080	48.1
g	Em0002g107a	scaffold_0002	g11280.t1	scaffold_37	35523663	96341573	234.0
g	Em0002g692a	scaffold_0002	g6119.t2	scaffold_6	41604213	50948502	159.0
g	Em0002g89a	scaffold_0002	g3059.t2	scaffold_3	35388490	25703523	355.0
g	Em0002g353a	scaffold_0002	g10465.t2	scaffold_24	37689898	88935893	47.8
g	Em0002g975a	scaffold_0002	g8702.t1	scaffold_12	44616623	73337073	147.0
g	Em0002g1881a	scaffold_0002	g8045.t1	scaffold_9	52350411	67612821	54.7
g	Em0002g1691a	scaffold_0002	g11532.t2	scaffold_45	50651723	98630525	50.1
g	Em0002g501a	scaffold_0002	g3239.t1	scaffold_3	39530433	27090460	114.0
g	Em0002g1795a	scaffold_0002	g4642.t2	scaffold_4	51616868	46895379	579.0
g	Em0002g1241a	scaffold_0002	g4509.t2	scaffold_4	46986066	45867515	73.2
g	Em0002g1299a	scaffold_0002	g3144.t1	scaffold_3	47536100	26315071	87.0
g	Em0002g659a	scaffold_0002	g5267.t2	scaffold_5	41214306	35361136	40.8
g	Em0002g753a	scaffold_0002	g6119.t2	scaffold_6	42311019	50948502	353.0
g	Em0002g272a	scaffold_0002	g7493.t1	scaffold_8	37038389	62934394	85.1
g	Em0002g1083a	scaffold_0002	g6143.t2	scaffold_6	45559295	51095778	159.0
g	Em0002g1803a	scaffold_0002	g8859.t1	scaffold_12	51688448	74453065	603.0
g	Em0002g824a	scaffold_0002	g3572.t1	scaffold_3	43081953	30068771	170.0
g	Em0002g557a	scaffold_0002	g6325.t1	scaffold_6	39925411	52549294	79.3
g	Em0002g1063a	scaffold_0002	g3204.t1	scaffold_3	45392887	26778211	165.0
g	Em0002g1402a	scaffold_0002	g2155.t1	scaffold_2	48377283	17594595	129.0
g	Em0002g1059a	scaffold_0002	g3204.t1	scaffold_3	45327611	26778211	232.0
g	Em0002g46a	scaffold_0002	g2138.t1	scaffold_2	35033707	17495893	473.0
g	Em0002g1202a	scaffold_0002	g2816.t2	scaffold_3	46660316	23434408	53.5
g	Em0002g255a	scaffold_0002	g9139.t2	scaffold_14	36896925	77180806	75.5
g	Em0002g502a	scaffold_0002	g10335.t1	scaffold_22	39536802	88806831	55.5
g	Em0002g1880a	scaffold_0002	g11164.t2	scaffold_34	52338595	95243430	54.7
g	Em0002g1503a	scaffold_0002	g4783.t1	scaffold_4	49193613	48096351	76.6
g	Em0002g211a	scaffold_0002	g3748.t1	scaffold_3	36478457	31382344	225.0
g	Em0002g242a	scaffold_0002	g7493.t1	scaffold_8	36795172	62934394	55.8
g	Em0002g709a	scaffold_0002	g11533.t1	scaffold_45	41797304	98636124	47.4
g	Em0002g1164a	scaffold_0002	g6755.t1	scaffold_7	46287179	56408369	44.7
g	Em0002g1923a	scaffold_0002	g6584.t1	scaffold_6	52733875	54691162	47.0
g	Em0002g346a	scaffold_0002	g3246.t1	scaffold_3	37611577	27130339	77.4
g	Em0002g1883a	scaffold_0002	g4532.t1	scaffold_4	52380567	45987270	125.0
g	Em0002g293a	scaffold_0002	g7570.t1	scaffold_8	37159091	63505364	52.8
g	Em0002g1499a	scaffold_0002	g4783.t1	scaffold_4	49179828	48096351	61.6
g	Em0002g1395a	scaffold_0002	g9695.t1	scaffold_17	48348594	83433288	199.5
g	Em0002g1628a	scaffold_0002	g7216.t2	scaffold_7	50197876	60237385	87.8
g	Em0002g1924a	scaffold_0002	g11164.t2	scaffold_34	52746465	95243430	55.8
g	Em0002g1874a	scaffold_0002	g11164.t2	scaffold_34	52293876	95243430	50.8
[truncated: 5,817 more rows]
