# Supplementary material for: Tracing animal genomic evolution with the chromosomal-level assembly of the freshwater sponge Ephydatia muelleri
Source: Nat Commun. 2020 Jul 27;11:3676. doi: 10.1038/s41467-020-17397-w (PMC7385117; doi:10.1038/s41467-020-17397-w)
Supplement: Supplementary file 8 — Supplementary Data 4 [file 41467_2020_17397_MOESM8_ESM.zip › Supplementary_Data_4_Synteny_analyses_plots_scripts/emu_vs_animals_raw_data/prots_vs_Nve2_scaffold2D.tab]

s1	scaffold_0001	1	34737626	0.107673	34737626	0.107673	-
s1	scaffold_0002	2	18036862	0.055907	52774488	0.163581	-
s1	scaffold_0003	3	16756708	0.051939	69531196	0.215520	-
s1	scaffold_0004	4	14242454	0.044146	83773650	0.259666	-
s1	scaffold_0005	5	14008563	0.043421	97782213	0.303087	-
s1	scaffold_0006	6	13980526	0.043334	111762739	0.346421	-
s1	scaffold_0007	7	12614931	0.039101	124377670	0.385523	-
s1	scaffold_0008	8	11012714	0.034135	135390384	0.419658	-
s1	scaffold_0009	9	10784955	0.033429	146175339	0.453087	-
s1	scaffold_0010	10	9915261	0.030733	156090600	0.483821	-
s1	scaffold_0011	11	9883643	0.030635	165974243	0.514456	-
s1	scaffold_0012	12	9758457	0.030247	175732700	0.544704	-
s1	scaffold_0013	13	8891648	0.027561	184624348	0.572264	-
s1	scaffold_0014	14	8794683	0.027260	193419031	0.599524	-
s1	scaffold_0015	15	8607055	0.026679	202026086	0.626203	-
s1	scaffold_0016	16	8588065	0.026620	210614151	0.652823	-
s1	scaffold_0017	17	8481849	0.026290	219096000	0.679113	-
s1	scaffold_0018	18	8298555	0.025722	227394555	0.704835	-
s1	scaffold_0019	19	8000469	0.024798	235395024	0.729634	-
s1	scaffold_0020	20	7973121	0.024714	243368145	0.754347	-
s1	scaffold_0021	21	7819413	0.024237	251187558	0.778585	-
s1	scaffold_0022	22	7592457	0.023534	258780015	0.802118	-
s1	scaffold_0023	23	6309599	0.019557	265089614	0.821676	-
s1	scaffold_0024	24	4976343	0.015425	270065957	0.837100	-
s1	scaffold_0025	25	1223551	0.003793	271289508	0.840893	-
s1	scaffold_0026	26	650570	0.002017	271940078	0.842909	-
s1	scaffold_0027	27	602316	0.001867	272542394	0.844776	-
s1	scaffold_0028	28	575373	0.001783	273117767	0.846560	-
s1	scaffold_0029	29	566734	0.001757	273684501	0.848316	-
s1	scaffold_0030	30	506525	0.001570	274191026	0.849887	-
s1	scaffold_0031	31	430008	0.001333	274621034	0.851219	-
s1	scaffold_0032	32	429205	0.001330	275050239	0.852550	-
s1	scaffold_0033	33	422694	0.001310	275472933	0.853860	-
s1	scaffold_0034	34	416018	0.001289	275888951	0.855149	-
s1	scaffold_0035	35	373449	0.001158	276262400	0.856307	-
s1	scaffold_0036	36	373358	0.001157	276635758	0.857464	-
s1	scaffold_0037	37	367806	0.001140	277003564	0.858604	-
s1	scaffold_0038	38	331391	0.001027	277334955	0.859631	-
s1	scaffold_0039	39	329609	0.001022	277664564	0.860653	-
s1	scaffold_0040	40	317476	0.000984	277982040	0.861637	-
s1	scaffold_0041	41	315232	0.000977	278297272	0.862614	-
s1	scaffold_0042	42	302254	0.000937	278599526	0.863551	-
s1	scaffold_0043	43	296435	0.000919	278895961	0.864470	-
s1	scaffold_0044	44	282686	0.000876	279178647	0.865346	-
s1	scaffold_0045	45	274350	0.000850	279452997	0.866197	-
s1	scaffold_0046	46	271530	0.000842	279724527	0.867038	-
s1	scaffold_0047	47	264477	0.000820	279989004	0.867858	-
s1	scaffold_0048	48	263819	0.000818	280252823	0.868676	-
s1	scaffold_0049	49	236984	0.000735	280489807	0.869410	-
s1	scaffold_0050	50	227287	0.000705	280717094	0.870115	-
s1	scaffold_0051	51	208083	0.000645	280925177	0.870760	-
s1	scaffold_0052	52	207197	0.000642	281132374	0.871402	-
s1	scaffold_0053	53	205481	0.000637	281337855	0.872039	-
s1	scaffold_0054	54	202857	0.000629	281540712	0.872668	-
s1	scaffold_0055	55	202502	0.000628	281743214	0.873295	-
s1	scaffold_0056	56	200934	0.000623	281944148	0.873918	-
s1	scaffold_0057	57	197419	0.000612	282141567	0.874530	-
s1	scaffold_0058	58	196740	0.000610	282338307	0.875140	-
s1	scaffold_0059	59	189648	0.000588	282527955	0.875728	-
s1	scaffold_0060	60	189481	0.000587	282717436	0.876315	-
s1	scaffold_0061	61	186161	0.000577	282903597	0.876892	-
s1	scaffold_0062	62	176848	0.000548	283080445	0.877440	-
s1	scaffold_0063	63	176577	0.000547	283257022	0.877988	-
s1	scaffold_0064	64	176185	0.000546	283433207	0.878534	-
s1	scaffold_0065	65	174171	0.000540	283607378	0.879074	-
s1	scaffold_0066	66	171524	0.000532	283778902	0.879605	-
s1	scaffold_0067	67	171067	0.000530	283949969	0.880135	-
s1	scaffold_0068	68	163836	0.000508	284113805	0.880643	-
s1	scaffold_0069	69	159499	0.000494	284273304	0.881138	-
s1	scaffold_0070	70	159342	0.000494	284432646	0.881632	-
s1	scaffold_0071	71	154750	0.000480	284587396	0.882111	-
s1	scaffold_0072	72	152809	0.000474	284740205	0.882585	-
s1	scaffold_0073	73	151953	0.000471	284892158	0.883056	-
s1	scaffold_0074	74	148190	0.000459	285040348	0.883515	-
s1	scaffold_0075	75	144120	0.000447	285184468	0.883962	-
s1	scaffold_0076	76	143694	0.000445	285328162	0.884407	-
s1	scaffold_0077	77	143684	0.000445	285471846	0.884853	-
s1	scaffold_0078	78	141423	0.000438	285613269	0.885291	-
s1	scaffold_0079	79	139408	0.000432	285752677	0.885723	-
s1	scaffold_0080	80	139377	0.000432	285892054	0.886155	-
s1	scaffold_0081	81	137391	0.000426	286029445	0.886581	-
s1	scaffold_0082	82	135136	0.000419	286164581	0.887000	-
s1	scaffold_0083	83	135060	0.000419	286299641	0.887419	-
s1	scaffold_0084	84	133632	0.000414	286433273	0.887833	-
s1	scaffold_0085	85	130122	0.000403	286563395	0.888236	-
s1	scaffold_0086	86	128997	0.000400	286692392	0.888636	-
s1	scaffold_0087	87	126473	0.000392	286818865	0.889028	-
s1	scaffold_0088	88	125524	0.000389	286944389	0.889417	-
s1	scaffold_0089	89	124927	0.000387	287069316	0.889804	-
s1	scaffold_0090	90	123959	0.000384	287193275	0.890188	-
s1	scaffold_0091	91	122596	0.000380	287315871	0.890568	-
s1	scaffold_0092	92	122468	0.000380	287438339	0.890948	-
s1	scaffold_0093	93	120091	0.000372	287558430	0.891320	-
s1	scaffold_0094	94	117366	0.000364	287675796	0.891684	-
s1	scaffold_0095	95	116455	0.000361	287792251	0.892045	-
s1	scaffold_0096	96	115272	0.000357	287907523	0.892402	-
s1	scaffold_0097	97	114998	0.000356	288022521	0.892759	-
s1	scaffold_0098	98	114967	0.000356	288137488	0.893115	-
s1	scaffold_0099	99	114048	0.000354	288251536	0.893469	-
s1	scaffold_0100	100	111511	0.000346	288363047	0.893814	-
s1	scaffold_0101	101	111305	0.000345	288474352	0.894159	-
s1	scaffold_0102	102	111157	0.000345	288585509	0.894504	-
s1	scaffold_0103	103	109620	0.000340	288695129	0.894844	-
s1	scaffold_0104	104	108126	0.000335	288803255	0.895179	-
s1	scaffold_0105	105	107064	0.000332	288910319	0.895511	-
s1	scaffold_0106	106	107062	0.000332	289017381	0.895842	-
s1	scaffold_0107	107	106508	0.000330	289123889	0.896173	-
s1	scaffold_0108	108	105029	0.000326	289228918	0.896498	-
s1	scaffold_0109	109	103621	0.000321	289332539	0.896819	-
s1	scaffold_0110	110	102305	0.000317	289434844	0.897136	-
s1	scaffold_0111	111	102171	0.000317	289537015	0.897453	-
s1	scaffold_0112	112	101406	0.000314	289638421	0.897767	-
s1	scaffold_0113	113	100610	0.000312	289739031	0.898079	-
s1	scaffold_0114	114	100035	0.000310	289839066	0.898389	-
s1	scaffold_0115	115	99647	0.000309	289938713	0.898698	-
s1	scaffold_0116	116	99210	0.000308	290037923	0.899006	-
s1	scaffold_0117	117	98870	0.000306	290136793	0.899312	-
s1	scaffold_0118	118	98442	0.000305	290235235	0.899617	-
s1	scaffold_0119	119	96536	0.000299	290331771	0.899917	-
s1	scaffold_0120	120	96291	0.000298	290428062	0.900215	-
s1	scaffold_0121	121	96282	0.000298	290524344	0.900514	-
s1	scaffold_0122	122	94788	0.000294	290619132	0.900807	-
s1	scaffold_0123	123	94750	0.000294	290713882	0.901101	-
s1	scaffold_0124	124	94691	0.000294	290808573	0.901395	-
s1	scaffold_0125	125	94413	0.000293	290902986	0.901687	-
s1	scaffold_0126	126	93549	0.000290	290996535	0.901977	-
s1	scaffold_0127	127	93004	0.000288	291089539	0.902265	-
s1	scaffold_0128	128	91982	0.000285	291181521	0.902550	-
s1	scaffold_0129	129	91250	0.000283	291272771	0.902833	-
s1	scaffold_0130	130	89436	0.000277	291362207	0.903111	-
s1	scaffold_0131	131	89368	0.000277	291451575	0.903388	-
s1	scaffold_0132	132	89250	0.000277	291540825	0.903664	-
s1	scaffold_0133	133	88841	0.000275	291629666	0.903940	-
s1	scaffold_0134	134	88621	0.000275	291718287	0.904214	-
s1	scaffold_0135	135	87460	0.000271	291805747	0.904485	-
s1	scaffold_0136	136	87007	0.000270	291892754	0.904755	-
s1	scaffold_0137	137	86015	0.000267	291978769	0.905022	-
s1	scaffold_0138	138	85513	0.000265	292064282	0.905287	-
s1	scaffold_0139	139	83108	0.000258	292147390	0.905544	-
s1	scaffold_0140	140	82398	0.000255	292229788	0.905800	-
s1	scaffold_0141	141	81465	0.000253	292311253	0.906052	-
s1	scaffold_0142	142	81184	0.000252	292392437	0.906304	-
s1	scaffold_0143	143	80521	0.000250	292472958	0.906553	-
s1	scaffold_0144	144	80140	0.000248	292553098	0.906802	-
s1	scaffold_0145	145	79863	0.000248	292632961	0.907049	-
s1	scaffold_0146	146	78301	0.000243	292711262	0.907292	-
s1	scaffold_0147	147	78106	0.000242	292789368	0.907534	-
s1	scaffold_0148	148	78052	0.000242	292867420	0.907776	-
s1	scaffold_0149	149	77931	0.000242	292945351	0.908018	-
s1	scaffold_0150	150	76042	0.000236	293021393	0.908253	-
s1	scaffold_0151	151	75703	0.000235	293097096	0.908488	-
s1	scaffold_0152	152	75627	0.000234	293172723	0.908722	-
s1	scaffold_0153	153	75479	0.000234	293248202	0.908956	-
s1	scaffold_0154	154	75116	0.000233	293323318	0.909189	-
s1	scaffold_0155	155	74099	0.000230	293397417	0.909419	-
s1	scaffold_0156	156	73669	0.000228	293471086	0.909647	-
s1	scaffold_0157	157	73662	0.000228	293544748	0.909876	-
s1	scaffold_0158	158	73104	0.000227	293617852	0.910102	-
s1	scaffold_0159	159	72439	0.000225	293690291	0.910327	-
s1	scaffold_0160	160	71901	0.000223	293762192	0.910550	-
s1	scaffold_0161	161	71014	0.000220	293833206	0.910770	-
s1	scaffold_0162	162	70521	0.000219	293903727	0.910988	-
s1	scaffold_0163	163	69523	0.000215	293973250	0.911204	-
s1	scaffold_0164	164	69002	0.000214	294042252	0.911418	-
s1	scaffold_0165	165	68846	0.000213	294111098	0.911631	-
s1	scaffold_0166	166	68417	0.000212	294179515	0.911843	-
s1	scaffold_0167	167	68066	0.000211	294247581	0.912054	-
s1	scaffold_0168	168	67496	0.000209	294315077	0.912263	-
s1	scaffold_0169	169	67412	0.000209	294382489	0.912472	-
s1	scaffold_0170	170	67343	0.000209	294449832	0.912681	-
s1	scaffold_0171	171	67153	0.000208	294516985	0.912889	-
s1	scaffold_0172	172	67089	0.000208	294584074	0.913097	-
s1	scaffold_0173	173	66476	0.000206	294650550	0.913303	-
s1	scaffold_0174	174	66319	0.000206	294716869	0.913509	-
s1	scaffold_0175	175	66257	0.000205	294783126	0.913714	-
s1	scaffold_0176	176	65430	0.000203	294848556	0.913917	-
s1	scaffold_0177	177	65120	0.000202	294913676	0.914119	-
s1	scaffold_0178	178	65102	0.000202	294978778	0.914321	-
s1	scaffold_0179	179	64847	0.000201	295043625	0.914522	-
s1	scaffold_0180	180	64668	0.000200	295108293	0.914722	-
s1	scaffold_0181	181	64061	0.000199	295172354	0.914921	-
s1	scaffold_0182	182	63980	0.000198	295236334	0.915119	-
s1	scaffold_0183	183	63799	0.000198	295300133	0.915317	-
s1	scaffold_0184	184	63465	0.000197	295363598	0.915513	-
s1	scaffold_0185	185	62908	0.000195	295426506	0.915708	-
s1	scaffold_0186	186	62616	0.000194	295489122	0.915902	-
s1	scaffold_0187	187	61965	0.000192	295551087	0.916094	-
s1	scaffold_0188	188	61332	0.000190	295612419	0.916285	-
s1	scaffold_0189	189	61305	0.000190	295673724	0.916475	-
s1	scaffold_0190	190	61010	0.000189	295734734	0.916664	-
s1	scaffold_0191	191	60792	0.000188	295795526	0.916852	-
s1	scaffold_0192	192	60658	0.000188	295856184	0.917040	-
s1	scaffold_0193	193	60610	0.000188	295916794	0.917228	-
s1	scaffold_0194	194	60244	0.000187	295977038	0.917415	-
s1	scaffold_0195	195	60147	0.000186	296037185	0.917601	-
s1	scaffold_0196	196	60037	0.000186	296097222	0.917787	-
s1	scaffold_0197	197	59229	0.000184	296156451	0.917971	-
s1	scaffold_0198	198	59018	0.000183	296215469	0.918154	-
s1	scaffold_0199	199	59011	0.000183	296274480	0.918337	-
s1	scaffold_0200	200	58746	0.000182	296333226	0.918519	-
s1	scaffold_0201	201	58615	0.000182	296391841	0.918700	-
s1	scaffold_0202	202	58452	0.000181	296450293	0.918882	-
s1	scaffold_0203	203	58368	0.000181	296508661	0.919063	-
s1	scaffold_0204	204	58187	0.000180	296566848	0.919243	-
s1	scaffold_0205	205	58020	0.000180	296624868	0.919423	-
s1	scaffold_0206	206	57734	0.000179	296682602	0.919602	-
s1	scaffold_0207	207	57669	0.000179	296740271	0.919780	-
s1	scaffold_0208	208	57564	0.000178	296797835	0.919959	-
s1	scaffold_0209	209	57525	0.000178	296855360	0.920137	-
s1	scaffold_0210	210	57269	0.000178	296912629	0.920315	-
s1	scaffold_0211	211	56880	0.000176	296969509	0.920491	-
s1	scaffold_0212	212	56817	0.000176	297026326	0.920667	-
s1	scaffold_0213	213	56496	0.000175	297082822	0.920842	-
s1	scaffold_0214	214	56390	0.000175	297139212	0.921017	-
s1	scaffold_0215	215	56358	0.000175	297195570	0.921192	-
s1	scaffold_0216	216	56266	0.000174	297251836	0.921366	-
s1	scaffold_0217	217	56203	0.000174	297308039	0.921540	-
s1	scaffold_0218	218	55700	0.000173	297363739	0.921713	-
s1	scaffold_0219	219	55689	0.000173	297419428	0.921886	-
s1	scaffold_0220	220	55600	0.000172	297475028	0.922058	-
s1	scaffold_0221	221	55209	0.000171	297530237	0.922229	-
s1	scaffold_0222	222	55201	0.000171	297585438	0.922400	-
s1	scaffold_0223	223	54874	0.000170	297640312	0.922570	-
s1	scaffold_0224	224	54534	0.000169	297694846	0.922739	-
s1	scaffold_0225	225	54453	0.000169	297749299	0.922908	-
s1	scaffold_0226	226	54402	0.000169	297803701	0.923077	-
s1	scaffold_0227	227	54370	0.000169	297858071	0.923245	-
s1	scaffold_0228	228	54170	0.000168	297912241	0.923413	-
s1	scaffold_0229	229	53865	0.000167	297966106	0.923580	-
s1	scaffold_0230	230	53825	0.000167	298019931	0.923747	-
s1	scaffold_0231	231	53790	0.000167	298073721	0.923914	-
s1	scaffold_0232	232	53546	0.000166	298127267	0.924080	-
s1	scaffold_0233	233	53313	0.000165	298180580	0.924245	-
s1	scaffold_0234	234	53127	0.000165	298233707	0.924410	-
s1	scaffold_0235	235	53037	0.000164	298286744	0.924574	-
s1	scaffold_0236	236	52587	0.000163	298339331	0.924737	-
s1	scaffold_0237	237	52314	0.000162	298391645	0.924899	-
s1	scaffold_0238	238	52111	0.000162	298443756	0.925061	-
s1	scaffold_0239	239	51995	0.000161	298495751	0.925222	-
s1	scaffold_0240	240	51705	0.000160	298547456	0.925382	-
s1	scaffold_0241	241	51509	0.000160	298598965	0.925542	-
s1	scaffold_0242	242	51394	0.000159	298650359	0.925701	-
s1	scaffold_0243	243	51319	0.000159	298701678	0.925860	-
s1	scaffold_0244	244	51211	0.000159	298752889	0.926019	-
s1	scaffold_0245	245	51121	0.000158	298804010	0.926177	-
s1	scaffold_0246	246	50973	0.000158	298854983	0.926335	-
s1	scaffold_0247	247	50705	0.000157	298905688	0.926492	-
s1	scaffold_0248	248	50528	0.000157	298956216	0.926649	-
s1	scaffold_0249	249	50488	0.000156	299006704	0.926806	-
s1	scaffold_0250	250	50407	0.000156	299057111	0.926962	-
s1	scaffold_0251	251	50157	0.000155	299107268	0.927117	-
s1	scaffold_0252	252	50061	0.000155	299157329	0.927272	-
s1	scaffold_0253	253	49731	0.000154	299207060	0.927427	-
s1	scaffold_0254	254	49484	0.000153	299256544	0.927580	-
s1	scaffold_0255	255	49468	0.000153	299306012	0.927733	-
s1	scaffold_0256	256	49465	0.000153	299355477	0.927887	-
s1	scaffold_0257	257	49318	0.000153	299404795	0.928039	-
s1	scaffold_0258	258	49227	0.000153	299454022	0.928192	-
s1	scaffold_0259	259	48953	0.000152	299502975	0.928344	-
s1	scaffold_0260	260	48870	0.000151	299551845	0.928495	-
s1	scaffold_0261	261	48844	0.000151	299600689	0.928647	-
s1	scaffold_0262	262	48810	0.000151	299649499	0.928798	-
s1	scaffold_0263	263	48724	0.000151	299698223	0.928949	-
s1	scaffold_0264	264	48703	0.000151	299746926	0.929100	-
s1	scaffold_0265	265	48602	0.000151	299795528	0.929251	-
s1	scaffold_0266	266	48600	0.000151	299844128	0.929401	-
s1	scaffold_0267	267	48581	0.000151	299892709	0.929552	-
s1	scaffold_0268	268	48292	0.000150	299941001	0.929702	-
s1	scaffold_0269	269	47974	0.000149	299988975	0.929850	-
s1	scaffold_0270	270	47698	0.000148	300036673	0.929998	-
s2	scaffold_1	1	3256212	0.009131	3256212	0.009131	-
s2	scaffold_3	2	2832128	0.007942	6088340	0.017073	-
s2	scaffold_2	3	2816097	0.007897	8904437	0.024969	-
s2	scaffold_4	4	2783716	0.007806	11688153	0.032775	-
s2	scaffold_5	5	2658636	0.007455	14346789	0.040231	-
s2	scaffold_6	6	2383264	0.006683	16730053	0.046914	-
s2	scaffold_7	7	2343873	0.006573	19073926	0.053486	-
s2	scaffold_8	8	2246329	0.006299	21320255	0.059785	-
s2	scaffold_9	9	2113454	0.005926	23433709	0.065712	-
s2	scaffold_10	10	2111185	0.005920	25544894	0.071632	-
s2	scaffold_11	11	1986761	0.005571	27531655	0.077203	-
s2	scaffold_13	12	1842705	0.005167	29374360	0.082370	-
s2	scaffold_12	13	1828175	0.005126	31202535	0.087497	-
s2	scaffold_14	14	1797661	0.005041	33000196	0.092538	-
s2	scaffold_15	15	1710382	0.004796	34710578	0.097334	-
s2	scaffold_16	16	1704687	0.004780	36415265	0.102114	-
s2	scaffold_17	17	1671248	0.004686	38086513	0.106801	-
s2	scaffold_19	18	1645670	0.004615	39732183	0.111415	-
s2	scaffold_22	19	1621999	0.004548	41354182	0.115964	-
s2	scaffold_21	20	1617515	0.004536	42971697	0.120499	-
s2	scaffold_20	21	1601021	0.004490	44572718	0.124989	-
s2	scaffold_24	22	1601005	0.004489	46173723	0.129478	-
s2	scaffold_23	23	1596662	0.004477	47770385	0.133956	-
s2	scaffold_27	24	1580678	0.004432	49351063	0.138388	-
s2	scaffold_26	25	1571463	0.004407	50922526	0.142795	-
s2	scaffold_28	26	1546546	0.004337	52469072	0.147131	-
s2	scaffold_25	27	1535120	0.004305	54004192	0.151436	-
s2	scaffold_18	28	1522163	0.004268	55526355	0.155705	-
s2	scaffold_30	29	1506809	0.004225	57033164	0.159930	-
s2	scaffold_29	30	1506508	0.004224	58539672	0.164154	-
s2	scaffold_31	31	1442344	0.004045	59982016	0.168199	-
s2	scaffold_32	32	1396417	0.003916	61378433	0.172115	-
s2	scaffold_33	33	1384588	0.003883	62763021	0.175997	-
s2	scaffold_35	34	1317302	0.003694	64080323	0.179691	-
s2	scaffold_37	35	1303713	0.003656	65384036	0.183347	-
s2	scaffold_36	36	1300106	0.003646	66684142	0.186993	-
s2	scaffold_34	37	1292743	0.003625	67976885	0.190618	-
s2	scaffold_43	38	1275895	0.003578	69252780	0.194196	-
s2	scaffold_42	39	1272618	0.003569	70525398	0.197764	-
s2	scaffold_38	40	1269438	0.003560	71794836	0.201324	-
s2	scaffold_40	41	1267826	0.003555	73062662	0.204879	-
s2	scaffold_41	42	1253435	0.003515	74316097	0.208394	-
s2	scaffold_39	43	1241374	0.003481	75557471	0.211875	-
s2	scaffold_44	44	1237690	0.003471	76795161	0.215346	-
s2	scaffold_45	45	1213267	0.003402	78008428	0.218748	-
s2	scaffold_47	46	1192782	0.003345	79201210	0.222093	-
s2	scaffold_46	47	1189085	0.003334	80390295	0.225427	-
s2	scaffold_49	48	1183268	0.003318	81573563	0.228745	-
s2	scaffold_51	49	1175072	0.003295	82748635	0.232040	-
s2	scaffold_50	50	1172175	0.003287	83920810	0.235327	-
s2	scaffold_48	51	1166239	0.003270	85087049	0.238597	-
s2	scaffold_53	52	1158649	0.003249	86245698	0.241846	-
s2	scaffold_52	53	1152432	0.003232	87398130	0.245078	-
s2	scaffold_54	54	1144907	0.003210	88543037	0.248288	-
s2	scaffold_55	55	1132443	0.003176	89675480	0.251464	-
s2	scaffold_56	56	1104042	0.003096	90779522	0.254560	-
s2	scaffold_57	57	1078803	0.003025	91858325	0.257585	-
s2	scaffold_59	58	1077718	0.003022	92936043	0.260607	-
s2	scaffold_61	59	1073712	0.003011	94009755	0.263618	-
s2	scaffold_60	60	1072985	0.003009	95082740	0.266627	-
s2	scaffold_58	61	1068422	0.002996	96151162	0.269623	-
s2	scaffold_64	62	1042832	0.002924	97193994	0.272547	-
s2	scaffold_62	63	1036592	0.002907	98230586	0.275454	-
s2	scaffold_63	64	1034619	0.002901	99265205	0.278355	-
s2	scaffold_65	65	1027616	0.002882	100292821	0.281237	-
g	Em0129g1a	scaffold_0129	NVE19230	scaffold_50	291186287	83815368	160.0
g	Em0128g2a	scaffold_0128	NVE13109	scaffold_30	291096408	56281017	97.4
g	Em0128g9a	scaffold_0128	NVE21382	scaffold_62	291174377	97241387	137.1
g	Em0126g1a	scaffold_0126	NVE20624	scaffold_58	290907152	95463941	40.8
g	Em0039g33a	scaffold_0039	NVE4706	scaffold_15	277641542	34096152	167.2
g	Em0039g31a	scaffold_0039	NVE16598	scaffold_40	277631355	72485470	246.0
g	Em0039g35a	scaffold_0039	NVE16598	scaffold_40	277653908	72485470	238.0
g	Em0196g7a	scaffold_0196	NVE14185	scaffold_33	296084516	61454329	50.8
g	Em0196g4a	scaffold_0196	NVE13079	scaffold_30	296072285	55908878	65.5
g	Em0196g2a	scaffold_0196	NVE13079	scaffold_30	296044071	55908878	65.9
g	Em0192g6a	scaffold_0192	NVE10327	scaffold_24	295811290	44762242	153.0
g	Em0192g2a	scaffold_0192	NVE20491	scaffold_57	295803989	91424472	187.0
g	Em0192g13a	scaffold_0192	NVE18315	scaffold_47	295829782	78813406	308.0
g	Em0058g8a	scaffold_0058	NVE6164	scaffold_17	282216953	36980145	107.0
g	Em0058g6a	scaffold_0058	NVE20508	scaffold_57	282206871	91619981	249.0
g	Em0057g14a	scaffold_0057	NVE5514	scaffold_16	282036456	36169414	42.4
g	Em0057g6a	scaffold_0057	NVE2105	scaffold_12	281988155	29945791	99.4
g	Em0056g1a	scaffold_0056	NVE17894	scaffold_45	281747453	77860123	169.0
g	Em0055g22a	scaffold_0055	NVE195	scaffold_1	281706651	2416566	115.2
g	Em0052g17a	scaffold_0052	NVE21007	scaffold_6	281051881	15696702	106.0
g	Em0052g7a	scaffold_0052	NVE3886	scaffold_14	280969365	32551812	168.0
g	Em0052g5a	scaffold_0052	NVE5398	scaffold_16	280951008	34959766	87.0
g	Em0052g9a	scaffold_0052	NVE3780	scaffold_14	280984400	31346079	257.0
g	Em0139g6a	scaffold_0139	NVE20936	scaffold_6	292132605	14911353	142.0
g	Em0227g2a	scaffold_0227	NVE21565	scaffold_63	297839402	99193125	47.8
g	Em0221g2a	scaffold_0221	NVE17080	scaffold_42	297492438	69724449	192.0
g	Em0221g6a	scaffold_0221	NVE22529	scaffold_7	297525788	18576289	53.1
g	Em0004g666a	scaffold_0004	NVE19163	scaffold_50	74690925	82976982	197.0
g	Em0004g356a	scaffold_0004	NVE21297	scaffold_61	72119359	93868594	72.8
g	Em0004g1679a	scaffold_0004	NVE19047	scaffold_5	83227173	13413256	59.7
g	Em0004g26a	scaffold_0004	NVE18098	scaffold_46	69687040	80090386	397.0
g	Em0004g997a	scaffold_0004	NVE20680	scaffold_58	77485971	96051937	418.0
g	Em0004g92a	scaffold_0004	NVE13016	scaffold_3	70013552	5734938	615.0
g	Em0004g102a	scaffold_0004	NVE18909	scaffold_5	70052010	12140838	274.0
g	Em0004g1000a	scaffold_0004	NVE14874	scaffold_35	77552374	63296774	58.2
g	Em0004g1368a	scaffold_0004	NVE12922	scaffold_3	80792712	4383372	53.5
g	Em0004g133a	scaffold_0004	NVE12860	scaffold_3	70434375	3722757	62.0
g	Em0004g49a	scaffold_0004	NVE19147	scaffold_5	69774310	14326783	96.7
g	Em0004g308a	scaffold_0004	NVE11322	scaffold_26	71802341	50416998	825.0
g	Em0004g1176a	scaffold_0004	NVE16128	scaffold_39	79073867	75359101	356.0
g	Em0004g25a	scaffold_0004	NVE21256	scaffold_61	69683243	93392652	134.0
g	Em0004g317a	scaffold_0004	NVE12833	scaffold_3	71856667	3419293	58.5
g	Em0004g1689a	scaffold_0004	NVE11751	scaffold_27	83310532	48703754	254.9
g	Em0004g1012a	scaffold_0004	NVE12494	scaffold_29	77630228	57351638	152.6
g	Em0004g80a	scaffold_0004	NVE21744	scaffold_65	69951434	99564715	94.4
g	Em0004g149a	scaffold_0004	NVE19138	scaffold_5	70560567	14232255	355.0
g	Em0004g93a	scaffold_0004	NVE11356	scaffold_26	70015075	50752433	292.0
g	Em0004g1001a	scaffold_0004	NVE14874	scaffold_35	77561201	63296774	60.8
g	Em0004g713a	scaffold_0004	NVE21234	scaffold_61	75068689	93104619	127.0
g	Em0004g608a	scaffold_0004	NVE19070	scaffold_5	74211899	13589344	92.0
g	Em0004g378a	scaffold_0004	NVE14893	scaffold_35	72273052	63505138	76.6
g	Em0004g48a	scaffold_0004	NVE18905	scaffold_5	69772192	12088007	76.6
g	Em0004g330a	scaffold_0004	NVE11322	scaffold_26	71948841	50416998	128.0
g	Em0004g376a	scaffold_0004	NVE19014	scaffold_5	72265437	13163205	75.9
g	Em0004g76a	scaffold_0004	NVE21744	scaffold_65	69933605	99564715	310.0
g	Em0004g999a	scaffold_0004	NVE16838	scaffold_41	77548264	73669334	61.2
g	Em0004g90a	scaffold_0004	NVE19115	scaffold_5	70006617	14003977	108.0
g	Em0004g1583a	scaffold_0004	NVE19122	scaffold_5	82446376	14061871	594.2
g	Em0004g353a	scaffold_0004	NVE19013	scaffold_5	72104239	13160910	146.0
g	Em0004g83a	scaffold_0004	NVE20662	scaffold_58	69966981	95855974	283.0
g	Em0004g585a	scaffold_0004	NVE19070	scaffold_5	73963330	13589344	47.4
g	Em0004g1020a	scaffold_0004	NVE2166	scaffold_12	77737906	30553379	106.7
g	Em0004g131a	scaffold_0004	NVE18890	scaffold_5	70407469	11883567	201.0
g	Em0004g674a	scaffold_0004	NVE9987	scaffold_23	74747689	47678857	58.9
g	Em0004g1582a	scaffold_0004	NVE9476	scaffold_22	82440350	40661373	135.0
g	Em0004g82a	scaffold_0004	NVE2991	scaffold_13	69963839	28492172	544.0
g	Em0004g73a	scaffold_0004	NVE8235	scaffold_2	69916352	8638792	328.0
g	Em0004g998a	scaffold_0004	NVE17812	scaffold_45	77543995	76819024	80.9
g	Em0004g974a	scaffold_0004	NVE8070	scaffold_2	77304453	7002810	651.0
g	Em0004g130a	scaffold_0004	NVE18890	scaffold_5	70393274	11883567	119.0
g	Em0004g101a	scaffold_0004	NVE19115	scaffold_5	70048173	14003977	108.0
g	Em0004g13a	scaffold_0004	NVE11227	scaffold_26	69618713	49438823	117.0
g	Em0004g241a	scaffold_0004	NVE18097	scaffold_46	71281525	80084966	155.0
g	Em0004g720a	scaffold_0004	NVE21234	scaffold_61	75122418	93104619	64.3
g	Em0004g209a	scaffold_0004	NVE19729	scaffold_53	71016771	85183890	124.0
g	Em0004g22a	scaffold_0004	NVE19068	scaffold_5	69660042	13583955	48.5
g	Em0004g1106a	scaffold_0004	NVE9430	scaffold_22	78488801	40121458	355.0
g	Em0004g1646a	scaffold_0004	NVE17616	scaffold_44	83004641	76020287	251.0
g	Em0004g501a	scaffold_0004	NVE17580	scaffold_44	73306328	75717270	52.4
g	Em0004g425a	scaffold_0004	NVE12833	scaffold_3	72617856	3419293	64.7
g	Em0004g797a	scaffold_0004	NVE17605	scaffold_44	75749491	75939416	275.0
g	Em0004g157a	scaffold_0004	NVE11251	scaffold_26	70627257	49676523	110.0
g	Em0004g410a	scaffold_0004	NVE12833	scaffold_3	72509926	3419293	211.0
g	Em0004g1581a	scaffold_0004	NVE14905	scaffold_35	82436903	63635090	155.0
g	Em0004g2a	scaffold_0004	NVE18075	scaffold_46	69535549	79857765	394.0
g	Em0004g295a	scaffold_0004	NVE17338	scaffold_43	71682742	68354735	55.8
g	Em0004g23a	scaffold_0004	NVE15767	scaffold_38	69661642	70535734	65.1
g	Em0004g137a	scaffold_0004	NVE19055	scaffold_5	70461105	13473794	426.0
g	Em0004g21a	scaffold_0004	NVE17667	scaffold_44	69657342	76447059	160.0
g	Em0004g756a	scaffold_0004	NVE5463	scaffold_16	75462381	35676596	433.0
g	Em0004g10a	scaffold_0004	NVE18075	scaffold_46	69608122	79857765	401.0
g	Em0004g240a	scaffold_0004	NVE18093	scaffold_46	71276165	80057994	301.0
g	Em0004g676a	scaffold_0004	NVE9987	scaffold_23	74757851	47678857	162.0
g	Em0004g208a	scaffold_0004	NVE11228	scaffold_26	71014180	49444590	194.6
g	Em0004g1161a	scaffold_0004	NVE16128	scaffold_39	78953582	75359101	81.6
g	Em0004g1396a	scaffold_0004	NVE20673	scaffold_58	81050513	95982476	78.6
g	Em0004g796a	scaffold_0004	NVE17605	scaffold_44	75741314	75939416	289.0
g	Em0004g359a	scaffold_0004	NVE21299	scaffold_61	72132626	93882432	152.0
g	Em0004g326a	scaffold_0004	NVE11322	scaffold_26	71928906	50416998	115.0
g	Em0004g36a	scaffold_0004	NVE18040	scaffold_46	69723078	79539811	169.0
g	Em0004g411a	scaffold_0004	NVE12833	scaffold_3	72515746	3419293	93.6
g	Em0004g1306a	scaffold_0004	NVE13879	scaffold_32	80300431	60417157	46.6
g	Em0004g68a	scaffold_0004	NVE19009	scaffold_5	69888057	13128101	276.0
g	Em0004g75a	scaffold_0004	NVE21744	scaffold_65	69923501	99564715	164.0
g	Em0004g1350a	scaffold_0004	NVE20950	scaffold_6	80702346	15017740	285.0
g	Em0004g11a	scaffold_0004	NVE18986	scaffold_5	69610696	12898243	262.0
g	Em0004g1a	scaffold_0004	NVE18986	scaffold_5	69533176	12898243	160.0
g	Em0004g1488a	scaffold_0004	NVE10383	scaffold_24	81777615	45340541	46.2
g	Em0004g37a	scaffold_0004	NVE6905	scaffold_18	69726045	54763292	216.0
g	Em0004g20a	scaffold_0004	NVE17667	scaffold_44	69651592	76447059	214.0
g	Em0004g205a	scaffold_0004	NVE18990	scaffold_5	71002865	12925959	139.0
g	Em0004g1104a	scaffold_0004	NVE13109	scaffold_30	78476705	56281017	101.0
g	Em0004g56a	scaffold_0004	NVE12889	scaffold_3	69817895	3921198	122.0
g	Em0004g973a	scaffold_0004	NVE8070	scaffold_2	77298937	7002810	283.0
g	Em0004g358a	scaffold_0004	NVE21299	scaffold_61	72127548	93882432	100.0
g	Em0004g151a	scaffold_0004	NVE11283	scaffold_26	70584122	49988881	312.5
g	Em0004g94a	scaffold_0004	NVE11358	scaffold_26	70017199	50762535	78.6
g	Em0004g412a	scaffold_0004	NVE12833	scaffold_3	72529740	3419293	209.0
g	Em0004g1360a	scaffold_0004	NVE19785	scaffold_53	80741188	85741080	273.0
g	Em0004g1008a	scaffold_0004	NVE18892	scaffold_5	77595711	11906866	355.0
g	Em0004g204a	scaffold_0004	NVE19140	scaffold_5	71000755	14247278	607.0
g	Em0004g242a	scaffold_0004	NVE18104	scaffold_46	71283229	80174066	43.9
g	Em0004g670a	scaffold_0004	NVE21235	scaffold_61	74721867	93112354	62.4
g	Em0004g776a	scaffold_0004	NVE5463	scaffold_16	75589308	35676596	431.0
g	Em0004g348a	scaffold_0004	NVE19012	scaffold_5	72075566	13157432	312.0
g	Em0004g1192a	scaffold_0004	NVE18684	scaffold_49	79242269	80490776	479.0
g	Em0004g77a	scaffold_0004	NVE21744	scaffold_65	69938936	99564715	311.0
g	Em0004g1009a	scaffold_0004	NVE20642	scaffold_58	77602604	95692888	776.0
g	Em0004g1039a	scaffold_0004	NVE12969	scaffold_3	77955916	5082399	249.0
g	Em0004g150a	scaffold_0004	NVE18038	scaffold_46	70568307	79520877	402.0
g	Em0004g95a	scaffold_0004	NVE19114	scaffold_5	70019283	14000853	179.0
g	Em0004g1439a	scaffold_0004	NVE290	scaffold_10	81399105	23720428	50.4
g	Em0004g1741a	scaffold_0004	NVE14905	scaffold_35	83660402	63635090	184.0
g	Em0004g1184a	scaffold_0004	NVE17312	scaffold_43	79175189	68068618	99.4
g	Em0004g307a	scaffold_0004	NVE19095	scaffold_5	71796625	13823638	323.0
g	Em0004g40a	scaffold_0004	NVE12887	scaffold_3	69742250	3905061	191.2
g	Em0004g1015a	scaffold_0004	NVE2166	scaffold_12	77666668	30553379	107.5
g	Em0004g1040a	scaffold_0004	NVE18080	scaffold_46	77962552	79936820	66.2
g	Em0004g944a	scaffold_0004	NVE18924	scaffold_5	77079485	12308843	668.0
g	Em0004g1357a	scaffold_0004	NVE11331	scaffold_26	80735386	50498658	124.0
g	Em0004g206a	scaffold_0004	NVE18989	scaffold_5	71004733	12921926	784.0
g	Em0004g714a	scaffold_0004	NVE11263	scaffold_26	75078047	49798963	675.4
g	Em0004g14a	scaffold_0004	NVE21743	scaffold_65	69625027	99551008	666.0
g	Em0004g1517a	scaffold_0004	NVE10383	scaffold_24	81991900	45340541	48.5
g	Em0004g32a	scaffold_0004	NVE18040	scaffold_46	69712826	79539811	135.0
g	Em0004g339a	scaffold_0004	NVE12833	scaffold_3	72007601	3419293	55.1
g	Em0004g88a	scaffold_0004	NVE19075	scaffold_5	69998186	13644386	916.0
g	Em0004g1109a	scaffold_0004	NVE1350	scaffold_11	78512125	27212715	75.5
g	Em0004g1680a	scaffold_0004	NVE19047	scaffold_5	83232481	13413256	114.0
g	Em0004g1740a	scaffold_0004	NVE14905	scaffold_35	83657598	63635090	159.0
g	Em0004g138a	scaffold_0004	NVE13577	scaffold_31	70465702	59451286	453.0
g	Em0004g648a	scaffold_0004	NVE19830	scaffold_53	74520570	86175777	341.0
g	Em0004g1354a	scaffold_0004	NVE20772	scaffold_59	80721063	92226232	110.0
g	Em0004g238a	scaffold_0004	NVE18118	scaffold_46	71266946	80313318	224.0
g	Em0004g201a	scaffold_0004	NVE20681	scaffold_58	70986839	96081813	123.0
g	Em0004g98a	scaffold_0004	NVE18909	scaffold_5	70035922	12140838	972.0
g	Em0004g1393a	scaffold_0004	NVE16833	scaffold_41	81028079	73581973	45.8
g	Em0004g959a	scaffold_0004	NVE10369	scaffold_24	77163800	45229826	97.8
g	Em0004g1353a	scaffold_0004	NVE20772	scaffold_59	80718297	92226232	107.0
g	Em0004g1348a	scaffold_0004	NVE17107	scaffold_42	80687625	70109162	60.1
g	Em0004g1355a	scaffold_0004	NVE20772	scaffold_59	80724488	92226232	108.0
g	Em0004g106a	scaffold_0004	NVE18909	scaffold_5	70090127	12140838	1008.0
g	Em0004g1057a	scaffold_0004	NVE372	scaffold_10	78093495	24887103	74.7
g	Em0004g132a	scaffold_0004	NVE18890	scaffold_5	70425638	11883567	181.0
g	Em0004g85a	scaffold_0004	NVE13944	scaffold_32	69969917	60945484	110.0
g	Em0004g1358a	scaffold_0004	NVE11332	scaffold_26	80738012	50501648	488.0
g	Em0004g488a	scaffold_0004	NVE17580	scaffold_44	73183487	75717270	45.8
g	Em0004g360a	scaffold_0004	NVE17673	scaffold_44	72135505	76483162	101.0
g	Em0004g1629a	scaffold_0004	NVE19212	scaffold_50	82851421	83643380	192.0
g	Em0004g961a	scaffold_0004	NVE16598	scaffold_40	77180156	72485470	228.0
g	Em0004g1650a	scaffold_0004	NVE2090	scaffold_12	83035200	29785294	43.5
g	Em0004g99a	scaffold_0004	NVE13016	scaffold_3	70041265	5734938	527.0
g	Em0004g107a	scaffold_0004	NVE18890	scaffold_5	70103674	11883567	169.0
g	Em0004g502a	scaffold_0004	NVE19070	scaffold_5	73309228	13589344	47.8
g	Em0004g203a	scaffold_0004	NVE18045	scaffold_46	70998391	79574747	98.2
g	Em0004g1705a	scaffold_0004	NVE14907	scaffold_35	83396828	63653612	49.7
g	Em0004g44a	scaffold_0004	NVE14946	scaffold_35	69763620	64005128	206.0
g	Em0004g329a	scaffold_0004	NVE12833	scaffold_3	71945327	3419293	90.5
g	Em0004g853a	scaffold_0004	NVE20148	scaffold_55	76207342	89136586	62.4
g	Em0004g1514a	scaffold_0004	NVE14905	scaffold_35	81975413	63635090	170.0
g	Em0004g104a	scaffold_0004	NVE18890	scaffold_5	70067725	11883567	152.0
g	Em0004g1737a	scaffold_0004	NVE14905	scaffold_35	83627810	63635090	158.0
g	Em0004g510a	scaffold_0004	NVE17580	scaffold_44	73379159	75717270	53.1
g	Em0004g29a	scaffold_0004	NVE19817	scaffold_53	69701163	86062231	207.0
g	Em0004g669a	scaffold_0004	NVE21235	scaffold_61	74709353	93112354	68.6
g	Em0004g337a	scaffold_0004	NVE12833	scaffold_3	71996180	3419293	41.6
g	Em0004g497a	scaffold_0004	NVE13584	scaffold_31	73284286	59566634	43.5
g	Em0004g202a	scaffold_0004	NVE18047	scaffold_46	70995591	79584995	185.0
g	Em0004g994a	scaffold_0004	NVE20680	scaffold_58	77454789	96051937	179.0
g	Em0004g1596a	scaffold_0004	NVE12888	scaffold_3	82557038	3913892	141.0
g	Em0004g1736a	scaffold_0004	NVE14905	scaffold_35	83625029	63635090	184.0
g	Em0004g1722a	scaffold_0004	NVE12887	scaffold_3	83502923	3905061	87.8
g	Em0004g644a	scaffold_0004	NVE8197	scaffold_2	74479301	8285730	234.1
g	Em0005g1334a	scaffold_0005	NVE13871	scaffold_32	95005261	60335963	225.0
g	Em0005g235a	scaffold_0005	NVE19946	scaffold_54	85448124	87938841	298.0
g	Em0005g1535a	scaffold_0005	NVE8299	scaffold_20	96766125	43371174	47.8
g	Em0005g551a	scaffold_0005	NVE14181	scaffold_33	88583081	61416761	94.0
g	Em0005g1658a	scaffold_0005	NVE9472	scaffold_22	97570589	40629900	94.4
g	Em0005g1185a	scaffold_0005	NVE12504	scaffold_29	93695646	57623298	141.0
g	Em0005g1085a	scaffold_0005	NVE21544	scaffold_63	92956337	98835440	45.1
g	Em0005g1692a	scaffold_0005	NVE3083	scaffold_13	97777835	29212049	111.0
g	Em0005g61a	scaffold_0005	NVE14943	scaffold_35	84224374	63991023	322.0
g	Em0005g1456a	scaffold_0005	NVE21512	scaffold_63	96031656	98416692	241.0
g	Em0005g1146a	scaffold_0005	NVE12526	scaffold_29	93375867	57852670	272.0
g	Em0005g1501a	scaffold_0005	NVE5518	scaffold_16	96494899	36220598	97.1
g	Em0005g1019a	scaffold_0005	NVE21257	scaffold_61	92448798	93400153	137.0
g	Em0005g523a	scaffold_0005	NVE4728	scaffold_15	88364629	34405251	72.0
g	Em0005g1680a	scaffold_0005	NVE12518	scaffold_29	97656070	57774273	342.0
g	Em0005g1611a	scaffold_0005	NVE9482	scaffold_22	97325641	40767341	118.0
g	Em0005g106a	scaffold_0005	NVE25200	scaffold_9	84471851	21447478	1282.0
g	Em0005g1499a	scaffold_0005	NVE15821	scaffold_38	96483456	71083425	323.0
g	Em0005g891a	scaffold_0005	NVE9474	scaffold_22	91397177	40655900	127.0
g	Em0005g1223a	scaffold_0005	NVE9441	scaffold_22	94002550	40259543	47.8
g	Em0005g553a	scaffold_0005	NVE14181	scaffold_33	88589179	61416761	89.0
g	Em0005g1187a	scaffold_0005	NVE12503	scaffold_29	93701644	57615757	45.1
g	Em0005g1672a	scaffold_0005	NVE14905	scaffold_35	97624707	63635090	182.0
g	Em0005g1661a	scaffold_0005	NVE17698	scaffold_44	97577146	76717957	226.1
g	Em0005g1524a	scaffold_0005	NVE13616	scaffold_31	96695453	59896384	44.3
g	Em0005g1167a	scaffold_0005	NVE17682	scaffold_44	93510497	76570977	99.8
g	Em0005g1373a	scaffold_0005	NVE5480	scaffold_16	95352956	35864957	65.9
g	Em0005g1556a	scaffold_0005	NVE9413	scaffold_22	96852305	39980526	142.0
g	Em0005g1596a	scaffold_0005	NVE9487	scaffold_22	97231043	40840579	398.0
g	Em0005g947a	scaffold_0005	NVE12557	scaffold_29	91810710	58341499	324.0
g	Em0005g1536a	scaffold_0005	NVE20971	scaffold_6	96770831	15309589	52.8
g	Em0005g1446a	scaffold_0005	NVE12470	scaffold_29	95972957	57054820	225.0
g	Em0005g805a	scaffold_0005	NVE17633	scaffold_44	90595847	76227488	47.8
g	Em0005g1270a	scaffold_0005	NVE21536	scaffold_63	94456348	98753442	198.0
g	Em0005g1415a	scaffold_0005	NVE21419	scaffold_62	95694840	97590285	55.8
g	Em0005g802a	scaffold_0005	NVE15498	scaffold_37	90563449	64913859	114.0
g	Em0005g1477a	scaffold_0005	NVE9499	scaffold_22	96323114	40968467	120.0
g	Em0005g1338a	scaffold_0005	NVE13871	scaffold_32	95028696	60335963	97.4
g	Em0005g706a	scaffold_0005	NVE19975	scaffold_54	89806395	88338541	281.0
g	Em0005g580a	scaffold_0005	NVE14919	scaffold_35	88837533	63762322	138.0
g	Em0005g103a	scaffold_0005	NVE17332	scaffold_43	84457773	68263437	77.8
g	Em0005g1181a	scaffold_0005	NVE3906	scaffold_14	93683457	32760561	70.5
g	Em0005g1670a	scaffold_0005	NVE20664	scaffold_58	97606910	95885333	120.0
g	Em0005g1028a	scaffold_0005	NVE12111	scaffold_28	92479313	51332231	47.8
g	Em0005g1493a	scaffold_0005	NVE13109	scaffold_30	96444803	56281017	67.4
g	Em0005g114a	scaffold_0005	NVE17332	scaffold_43	84525812	68263437	79.0
g	Em0005g1638a	scaffold_0005	NVE9415	scaffold_22	97486154	39997656	424.0
g	Em0005g1269a	scaffold_0005	NVE21658	scaffold_64	94448024	97176153	166.7
g	Em0005g945a	scaffold_0005	NVE19418	scaffold_51	91802799	82531127	155.0
g	Em0005g1162a	scaffold_0005	NVE1251	scaffold_11	93475122	26091516	218.0
g	Em0005g1505a	scaffold_0005	NVE15821	scaffold_38	96551063	71083425	392.8
g	Em0005g814a	scaffold_0005	NVE38	scaffold_1	90675371	396823	93.6
g	Em0005g1324a	scaffold_0005	NVE19934	scaffold_54	94884575	87743413	297.0
g	Em0005g590a	scaffold_0005	NVE13100	scaffold_30	88905064	56211001	62.0
g	Em0005g115a	scaffold_0005	NVE5479	scaffold_16	84543353	35857717	89.4
g	Em0005g1444a	scaffold_0005	NVE9420	scaffold_22	95960335	40028959	150.0
g	Em0005g1445a	scaffold_0005	NVE16065	scaffold_39	95964436	74532643	123.0
g	Em0005g102a	scaffold_0005	NVE5479	scaffold_16	84443051	35857717	70.5
g	Em0005g549a	scaffold_0005	NVE14181	scaffold_33	88565928	61416761	179.0
g	Em0005g1182a	scaffold_0005	NVE3906	scaffold_14	93685021	32760561	118.0
g	Em0005g1458a	scaffold_0005	NVE21511	scaffold_63	96042400	98397756	62.0
g	Em0005g24a	scaffold_0005	NVE10370	scaffold_24	83949569	45235509	116.0
g	Em0005g1584a	scaffold_0005	NVE63	scaffold_1	97124678	793790	55.1
g	Em0005g66a	scaffold_0005	NVE14943	scaffold_35	84258333	63991023	93.2
g	Em0005g944a	scaffold_0005	NVE19418	scaffold_51	91795329	82531127	135.0
g	Em0005g1519a	scaffold_0005	NVE11290	scaffold_26	96671653	50085734	89.0
g	Em0005g674a	scaffold_0005	NVE13092	scaffold_30	89552119	56077834	590.0
g	Em0005g1183a	scaffold_0005	NVE3787	scaffold_14	93688104	31430062	108.0
g	Em0005g1083a	scaffold_0005	NVE8194	scaffold_2	92938282	8245573	176.0
g	Em0005g1023a	scaffold_0005	NVE20101	scaffold_55	92454415	88783655	134.0
g	Em0005g1384a	scaffold_0005	NVE16124	scaffold_39	95455784	75317751	45.4
g	Em0005g174a	scaffold_0005	NVE18314	scaffold_47	84905466	78807742	100.0
g	Em0005g1380a	scaffold_0005	NVE21220	scaffold_61	95404982	92991021	1099.0
g	Em0005g1215a	scaffold_0005	NVE15482	scaffold_37	93911502	64766965	154.0
g	Em0005g1022a	scaffold_0005	NVE19956	scaffold_54	92453013	88079084	281.0
g	Em0005g1603a	scaffold_0005	NVE16369	scaffold_4	97284221	9903712	412.0
g	Em0005g1013a	scaffold_0005	NVE23952	scaffold_8	92390296	19608174	223.0
g	Em0005g1173a	scaffold_0005	NVE12505	scaffold_29	93647832	57627570	265.0
g	Em0005g1117a	scaffold_0005	NVE16854	scaffold_41	93177393	73848447	151.0
g	Em0005g1677a	scaffold_0005	NVE1223	scaffold_11	97642616	25787043	330.0
g	Em0005g1525a	scaffold_0005	NVE19985	scaffold_54	96704193	88448744	498.0
g	Em0005g26a	scaffold_0005	NVE22363	scaffold_7	83968286	16796075	47.0
g	Em0005g948a	scaffold_0005	NVE12557	scaffold_29	91815003	58341499	105.0
g	Em0005g1443a	scaffold_0005	NVE9482	scaffold_22	95950719	40767341	252.3
g	Em0005g800a	scaffold_0005	NVE2186	scaffold_12	90551323	30715320	349.0
g	Em0005g1484a	scaffold_0005	NVE8921	scaffold_21	96383326	42623227	435.0
g	Em0005g68a	scaffold_0005	NVE14943	scaffold_35	84265721	63991023	54.3
g	Em0005g719a	scaffold_0005	NVE19974	scaffold_54	89914574	88327751	101.3
g	Em0005g1632a	scaffold_0005	NVE9406	scaffold_22	97467272	39916141	394.0
g	Em0005g566a	scaffold_0005	NVE20139	scaffold_55	88698801	89079025	139.0
g	Em0005g1150a	scaffold_0005	NVE13979	scaffold_32	93397655	61234532	243.4
g	Em0005g657a	scaffold_0005	NVE20985	scaffold_6	89449441	15456251	65.5
g	Em0005g1021a	scaffold_0005	NVE19956	scaffold_54	92451472	88079084	306.0
g	Em0005g1219a	scaffold_0005	NVE19418	scaffold_51	93949742	82531127	157.0
g	Em0005g1669a	scaffold_0005	NVE4734	scaffold_15	97603083	34490182	159.0
g	Em0005g1233a	scaffold_0005	NVE15172	scaffold_36	94105389	65670163	47.4
g	Em0005g1282a	scaffold_0005	NVE23920	scaffold_8	94540950	19263651	364.0
g	Em0005g1547a	scaffold_0005	NVE9411	scaffold_22	96808841	39937649	51.2
g	Em0005g170a	scaffold_0005	NVE19022	scaffold_5	84896147	13218031	202.0
g	Em0005g1020a	scaffold_0005	NVE21257	scaffold_61	92450068	93400153	282.0
g	Em0005g818a	scaffold_0005	NVE16833	scaffold_41	90698564	73581973	47.0
g	Em0005g662a	scaffold_0005	NVE12907	scaffold_3	89483951	4115574	52.8
g	Em0005g772a	scaffold_0005	NVE38	scaffold_1	90320368	396823	93.2
g	Em0005g1655a	scaffold_0005	NVE5391	scaffold_16	97561739	34917481	234.0
g	Em0005g1179a	scaffold_0005	NVE19945	scaffold_54	93675976	87924944	255.0
g	Em0005g1267a	scaffold_0005	NVE16388	scaffold_4	94433857	10093075	93.6
g	Em0005g42a	scaffold_0005	NVE10370	scaffold_24	84112403	45235509	67.0
g	Em0005g1622a	scaffold_0005	NVE6230	scaffold_17	97403530	37634159	43.5
g	Em0005g128a	scaffold_0005	NVE16619	scaffold_40	84617061	72691529	139.0
g	Em0005g1301a	scaffold_0005	NVE20106	scaffold_55	94709955	88823525	48.9
g	Em0005g1522a	scaffold_0005	NVE13974	scaffold_32	96686493	61202502	267.0
g	Em0005g304a	scaffold_0005	NVE24055	scaffold_8	86121186	20418121	49.7
g	Em0005g1540a	scaffold_0005	NVE9452	scaffold_22	96790825	40417957	750.0
g	Em0005g1109a	scaffold_0005	NVE329	scaffold_10	93107003	24280080	133.0
g	Em0005g202a	scaffold_0005	NVE17850	scaffold_45	85183969	77340506	54.7
g	Em0005g239a	scaffold_0005	NVE19946	scaffold_54	85475064	87938841	308.0
g	Em0005g655a	scaffold_0005	NVE13092	scaffold_30	89440191	56077834	325.0
g	Em0005g1631a	scaffold_0005	NVE15797	scaffold_38	97464159	70814138	236.0
g	Em0005g678a	scaffold_0005	NVE21086	scaffold_6	89579767	16633542	42.0
g	Em0005g1500a	scaffold_0005	NVE2133	scaffold_12	96491008	30259563	127.8
g	Em0005g454a	scaffold_0005	NVE9881	scaffold_23	87625748	46189877	202.1
g	Em0005g1541a	scaffold_0005	NVE19950	scaffold_54	96795009	88009406	100.0
g	Em0005g1337a	scaffold_0005	NVE9503	scaffold_22	95022339	41054483	334.0
g	Em0005g143a	scaffold_0005	NVE18314	scaffold_47	84693582	78807742	135.0
g	Em0005g1523a	scaffold_0005	NVE7540	scaffold_19	96688988	39469147	65.1
g	Em0005g1017a	scaffold_0005	NVE3076	scaffold_13	92432703	29148099	110.0
g	Em0005g541a	scaffold_0005	NVE11777	scaffold_27	88519021	48934226	59.3
g	Em0005g1113a	scaffold_0005	NVE13870	scaffold_32	93152896	60328052	122.0
g	Em0005g1095a	scaffold_0005	NVE3777	scaffold_14	93030213	31302342	128.3
g	Em0005g171a	scaffold_0005	NVE16619	scaffold_40	84897836	72691529	231.0
g	Em0005g139a	scaffold_0005	NVE19022	scaffold_5	84684527	13218031	202.0
g	Em0005g1381a	scaffold_0005	NVE19387	scaffold_51	95414757	82202226	70.5
g	Em0005g1602a	scaffold_0005	NVE8945	scaffold_21	97279366	42934308	52.4
g	Em0005g1002a	scaffold_0005	NVE2105	scaffold_12	92298812	29945791	98.6
g	Em0005g1336a	scaffold_0005	NVE9503	scaffold_22	95013883	41054483	84.3
g	Em0005g1339a	scaffold_0005	NVE13871	scaffold_32	95032878	60335963	286.0
g	Em0005g140a	scaffold_0005	NVE16619	scaffold_40	84686360	72691529	134.0
g	Em0005g1437a	scaffold_0005	NVE239	scaffold_1	95889161	2960567	182.0
g	Em0005g1520a	scaffold_0005	NVE11290	scaffold_26	96678061	50085734	105.0
g	Em0005g597a	scaffold_0005	NVE19116	scaffold_5	88967850	14008630	101.0
g	Em0005g672a	scaffold_0005	NVE20985	scaffold_6	89536767	15456251	83.2
g	Em0005g1593a	scaffold_0005	NVE3077	scaffold_13	97217734	29156519	497.0
g	Em0005g1089a	scaffold_0005	NVE8194	scaffold_2	92986767	8245573	177.0
g	Em0005g1377a	scaffold_0005	NVE8060	scaffold_2	95386858	6877807	119.0
g	Em0005g127a	scaffold_0005	NVE19022	scaffold_5	84613530	13218031	112.0
g	Em0005g1647a	scaffold_0005	NVE19831	scaffold_53	97528679	86180321	118.0
g	Em0005g1592a	scaffold_0005	NVE3077	scaffold_13	97213061	29156519	540.0
g	Em0005g1335a	scaffold_0005	NVE13871	scaffold_32	95009308	60335963	54.3
g	Em0005g1648a	scaffold_0005	NVE9423	scaffold_22	97532418	40059454	303.0
g	Em0005g1459a	scaffold_0005	NVE21511	scaffold_63	96058906	98397756	431.1
g	Em0005g1193a	scaffold_0005	NVE3906	scaffold_14	93728183	32760561	412.0
g	Em0005g1646a	scaffold_0005	NVE21262	scaffold_61	97525414	93441819	323.0
g	Em0005g1239a	scaffold_0005	NVE9441	scaffold_22	94124834	40259543	325.0
g	Em0005g164a	scaffold_0005	NVE18314	scaffold_47	84846135	78807742	100.0
g	Em0005g627a	scaffold_0005	NVE1350	scaffold_11	89218424	27212715	90.5
g	Em0005g1600a	scaffold_0005	NVE18979	scaffold_5	97252032	12799904	872.0
g	Em0005g1539a	scaffold_0005	NVE8947	scaffold_21	96786618	42939493	77.8
g	Em0006g935a	scaffold_0006	NVE16452	scaffold_4	106531591	10624100	124.0
g	Em0006g1177a	scaffold_0006	NVE22365	scaffold_7	108591442	16811739	359.0
g	Em0006g697a	scaffold_0006	NVE18896	scaffold_5	104321101	11957649	52.4
g	Em0006g1158a	scaffold_0006	NVE21536	scaffold_63	108497696	98753442	194.0
g	Em0006g200a	scaffold_0006	NVE19760	scaffold_53	99447050	85464302	174.0
g	Em0006g896a	scaffold_0006	NVE20292	scaffold_56	106220348	89904372	129.0
g	Em0006g874a	scaffold_0006	NVE18245	scaffold_47	106030143	78024230	160.0
g	Em0006g863a	scaffold_0006	NVE13587	scaffold_31	105920110	59627603	239.1
g	Em0006g1155a	scaffold_0006	NVE21536	scaffold_63	108485041	98753442	204.0
g	Em0006g1054a	scaffold_0006	NVE16819	scaffold_41	107601653	73447818	46.6
g	Em0006g750a	scaffold_0006	NVE20292	scaffold_56	104962061	89904372	136.0
g	Em0006g880a	scaffold_0006	NVE10374	scaffold_24	106053522	45268850	71.2
g	Em0006g498a	scaffold_0006	NVE16598	scaffold_40	102420829	72485470	221.0
g	Em0006g592a	scaffold_0006	NVE15490	scaffold_37	103331549	64828091	367.0
g	Em0006g377a	scaffold_0006	NVE12534	scaffold_29	101259610	57962953	47.8
g	Em0006g1236a	scaffold_0006	NVE10331	scaffold_24	109008675	44820228	205.0
g	Em0006g1434a	scaffold_0006	NVE15543	scaffold_37	110561338	65357751	559.0
g	Em0006g15a	scaffold_0006	NVE18342	scaffold_47	97889017	79155488	49.3
g	Em0006g353a	scaffold_0006	NVE15224	scaffold_36	101013986	66405291	135.2
g	Em0006g661a	scaffold_0006	NVE19111	scaffold_5	103982728	13966128	218.0
g	Em0006g1256a	scaffold_0006	NVE4658	scaffold_15	109149312	33449533	298.0
g	Em0006g861a	scaffold_0006	NVE18273	scaffold_47	105885608	78252927	288.0
g	Em0006g629a	scaffold_0006	NVE19142	scaffold_5	103673083	14273451	172.0
g	Em0006g876a	scaffold_0006	NVE20957	scaffold_6	106033729	15127394	186.0
g	Em0006g1018a	scaffold_0006	NVE8089	scaffold_2	107282420	7175945	245.0
g	Em0006g1429a	scaffold_0006	NVE1230	scaffold_11	110531696	25876248	337.0
g	Em0006g741a	scaffold_0006	NVE11707	scaffold_27	104818778	47891984	233.6
g	Em0006g272a	scaffold_0006	NVE14232	scaffold_33	100318462	61935426	179.0
g	Em0006g501a	scaffold_0006	NVE16598	scaffold_40	102439014	72485470	247.0
g	Em0006g887a	scaffold_0006	NVE5472	scaffold_16	106096972	35793795	100.1
g	Em0006g1207a	scaffold_0006	NVE19054	scaffold_5	108870938	13464396	68.9
g	Em0006g983a	scaffold_0006	NVE11244	scaffold_26	106939408	49597021	589.0
g	Em0006g662a	scaffold_0006	NVE8161	scaffold_2	103995048	7956271	142.0
g	Em0006g1050a	scaffold_0006	NVE16819	scaffold_41	107588007	73447818	50.8
g	Em0006g104a	scaffold_0006	NVE19192	scaffold_50	98641506	83373150	105.9
g	Em0006g1172a	scaffold_0006	NVE19760	scaffold_53	108566942	85464302	179.0
g	Em0006g938a	scaffold_0006	NVE16452	scaffold_4	106544088	10624100	131.0
g	Em0006g1279a	scaffold_0006	NVE21377	scaffold_62	109362128	97209428	65.1
g	Em0006g1047a	scaffold_0006	NVE24063	scaffold_8	107574975	20555113	108.0
g	Em0006g747a	scaffold_0006	NVE253	scaffold_1	104917129	3144832	92.4
g	Em0006g1009a	scaffold_0006	NVE21027	scaffold_6	107183442	15911131	339.0
g	Em0006g1269a	scaffold_0006	NVE4658	scaffold_15	109266250	33449533	298.0
g	Em0006g871a	scaffold_0006	NVE18283	scaffold_47	105994445	78358156	162.8
g	Em0006g1135a	scaffold_0006	NVE12874	scaffold_3	108331930	3802732	89.0
g	Em0006g1040a	scaffold_0006	NVE6231	scaffold_17	107500899	37651214	162.0
g	Em0006g923a	scaffold_0006	NVE6230	scaffold_17	106422852	37634159	47.8
g	Em0006g744a	scaffold_0006	NVE10374	scaffold_24	104869344	45268850	123.0
g	Em0006g791a	scaffold_0006	NVE20292	scaffold_56	105312525	89904372	174.0
g	Em0006g1187a	scaffold_0006	NVE19054	scaffold_5	108633193	13464396	211.0
g	Em0006g885a	scaffold_0006	NVE18245	scaffold_47	106082337	78024230	160.0
g	Em0006g767a	scaffold_0006	NVE11226	scaffold_26	105077427	49433186	165.6
g	Em0006g357a	scaffold_0006	NVE19556	scaffold_52	101070198	86778422	80.9
g	Em0006g970a	scaffold_0006	NVE8384	scaffold_20	106851671	44187419	120.0
g	Em0006g1487a	scaffold_0006	NVE17646	scaffold_44	111006815	76324685	42.4
g	Em0006g647a	scaffold_0006	NVE21402	scaffold_62	103851537	97399680	143.0
g	Em0006g271a	scaffold_0006	NVE14232	scaffold_33	100306296	61935426	124.0
g	Em0006g1441a	scaffold_0006	NVE388	scaffold_10	110613162	25159262	50.8
g	Em0006g257a	scaffold_0006	NVE253	scaffold_1	100181779	3144832	44.7
g	Em0006g989a	scaffold_0006	NVE8310	scaffold_20	107001512	43464582	200.0
g	Em0006g236a	scaffold_0006	NVE13109	scaffold_30	99905952	56281017	99.8
g	Em0006g1060a	scaffold_0006	NVE2077	scaffold_12	107656150	29721199	50.1
g	Em0006g1078a	scaffold_0006	NVE246	scaffold_1	107770382	3039348	45.8
g	Em0006g1141a	scaffold_0006	NVE12874	scaffold_3	108362640	3802732	114.0
g	Em0006g830a	scaffold_0006	NVE12821	scaffold_3	105680447	3273086	48.9
g	Em0006g1244a	scaffold_0006	NVE18317	scaffold_47	109051187	78829983	318.0
g	Em0006g915a	scaffold_0006	NVE8039	scaffold_2	106353543	6565987	320.0
g	Em0006g1379a	scaffold_0006	NVE19591	scaffold_52	110108205	87093122	129.0
g	Em0006g793a	scaffold_0006	NVE8362	scaffold_20	105344736	44010236	547.0
g	Em0006g1020a	scaffold_0006	NVE8216	scaffold_2	107300316	8470534	102.0
g	Em0006g972a	scaffold_0006	NVE8383	scaffold_20	106867472	44179602	51.2
g	Em0006g1140a	scaffold_0006	NVE12874	scaffold_3	108353978	3802732	85.5
g	Em0006g883a	scaffold_0006	NVE10374	scaffold_24	106073197	45268850	178.0
g	Em0006g1032a	scaffold_0006	NVE21297	scaffold_61	107424051	93868594	47.0
g	Em0006g469a	scaffold_0006	NVE16610	scaffold_40	102191823	72593543	62.4
g	Em0006g561a	scaffold_0006	NVE303	scaffold_10	103000966	23957967	100.0
g	Em0006g785a	scaffold_0006	NVE20292	scaffold_56	105245986	89904372	105.0
g	Em0006g458a	scaffold_0006	NVE22364	scaffold_7	102080811	16799610	63.2
g	Em0006g891a	scaffold_0006	NVE18283	scaffold_47	106176725	78358156	80.9
g	Em0006g644a	scaffold_0006	NVE1373	scaffold_11	103809936	27468226	141.0
g	Em0006g619a	scaffold_0006	NVE19178	scaffold_50	103598337	83130110	140.0
g	Em0006g1176a	scaffold_0006	NVE16300	scaffold_4	108588111	9124951	70.1
g	Em0006g1143a	scaffold_0006	NVE19070	scaffold_5	108382917	13589344	45.8
g	Em0006g653a	scaffold_0006	NVE19111	scaffold_5	103912897	13966128	67.8
g	Em0006g1433a	scaffold_0006	NVE15543	scaffold_37	110554606	65357751	458.0
g	Em0006g748a	scaffold_0006	NVE20292	scaffold_56	104937377	89904372	166.0
g	Em0006g235a	scaffold_0006	NVE19760	scaffold_53	99881070	85464302	175.0
g	Em0006g633a	scaffold_0006	NVE18931	scaffold_5	103712432	12363781	54.3
g	Em0006g1444a	scaffold_0006	NVE11731	scaffold_27	110643004	48384022	45.1
g	Em0006g1136a	scaffold_0006	NVE12874	scaffold_3	108339144	3802732	60.8
g	Em0006g282a	scaffold_0006	NVE14232	scaffold_33	100391297	61935426	325.0
g	Em0006g884a	scaffold_0006	NVE18246	scaffold_47	106079476	78031539	122.0
g	Em0006g275a	scaffold_0006	NVE14232	scaffold_33	100331929	61935426	171.0
g	Em0006g881a	scaffold_0006	NVE6229	scaffold_17	106057783	37638348	174.0
g	Em0006g783a	scaffold_0006	NVE20292	scaffold_56	105237372	89904372	118.0
g	Em0006g717a	scaffold_0006	NVE18262	scaffold_47	104550425	78136646	232.0
g	Em0006g10a	scaffold_0006	NVE20317	scaffold_56	97852905	90233215	52.0
g	Em0006g794a	scaffold_0006	NVE8170	scaffold_2	105359199	8033118	390.1
g	Em0006g589a	scaffold_0006	NVE15490	scaffold_37	103291183	64828091	366.0
g	Em0006g494a	scaffold_0006	NVE8224	scaffold_2	102398933	8510273	169.0
g	Em0006g630a	scaffold_0006	NVE19142	scaffold_5	103684308	14273451	146.0
g	Em0006g1486a	scaffold_0006	NVE17646	scaffold_44	111003917	76324685	98.6
g	Em0006g631a	scaffold_0006	NVE19142	scaffold_5	103694535	14273451	429.0
g	Em0006g1037a	scaffold_0006	NVE17650	scaffold_44	107471811	76359050	340.0
g	Em0006g1227a	scaffold_0006	NVE10331	scaffold_24	108968089	44820228	208.0
g	Em0006g746a	scaffold_0006	NVE20292	scaffold_56	104893360	89904372	174.0
g	Em0006g280a	scaffold_0006	NVE12111	scaffold_28	100377370	51332231	43.9
g	Em0006g878a	scaffold_0006	NVE6229	scaffold_17	106046515	37638348	233.0
g	Em0006g1036a	scaffold_0006	NVE6162	scaffold_17	107464568	36958152	210.3
g	Em0006g1427a	scaffold_0006	NVE5480	scaffold_16	110524432	35864957	49.3
g	Em0006g1146a	scaffold_0006	NVE21536	scaffold_63	108418600	98753442	118.0
g	Em0006g386a	scaffold_0006	NVE19556	scaffold_52	101339152	86778422	58.9
g	Em0006g1154a	scaffold_0006	NVE22562	scaffold_7	108472341	18915648	139.4
g	Em0006g735a	scaffold_0006	NVE6229	scaffold_17	104691659	37638348	194.0
g	Em0007g325a	scaffold_0007	NVE18901	scaffold_5	114275548	12067531	142.0
g	Em0007g1011a	scaffold_0007	NVE14181	scaffold_33	119975418	61416761	187.0
g	Em0007g716a	scaffold_0007	NVE18017	scaffold_46	117284663	79254746	320.0
g	Em0007g267a	scaffold_0007	NVE14913	scaffold_35	113904030	63724933	145.2
g	Em0007g1458a	scaffold_0007	NVE14234	scaffold_33	123346342	61954937	60.8
g	Em0007g247a	scaffold_0007	NVE18993	scaffold_5	113779835	12951706	110.0
g	Em0007g843a	scaffold_0007	NVE18043	scaffold_46	118382762	79569122	67.0
g	Em0007g15a	scaffold_0007	NVE14928	scaffold_35	111885281	63863682	238.0
g	Em0007g1461a	scaffold_0007	NVE9972	scaffold_23	123360714	47529836	141.0
g	Em0007g324a	scaffold_0007	NVE14905	scaffold_35	114273637	63635090	70.1
g	Em0007g1457a	scaffold_0007	NVE18941	scaffold_5	123339442	12447358	305.0
g	Em0007g1459a	scaffold_0007	NVE20686	scaffold_58	123354410	96135513	210.3
g	Em0007g698a	scaffold_0007	NVE1373	scaffold_11	117101477	27468226	102.0
g	Em0007g1394a	scaffold_0007	NVE21266	scaffold_61	122842307	93489760	288.0
g	Em0007g405a	scaffold_0007	NVE11267	scaffold_26	114771140	49843253	265.0
g	Em0007g621a	scaffold_0007	NVE13985	scaffold_32	116420858	61295809	612.0
g	Em0007g1320a	scaffold_0007	NVE18979	scaffold_5	122280530	12799904	262.0
g	Em0007g312a	scaffold_0007	NVE14926	scaffold_35	114212345	63834503	224.0
g	Em0007g1336a	scaffold_0007	NVE12856	scaffold_3	122395531	3652900	171.0
g	Em0007g816a	scaffold_0007	NVE18972	scaffold_5	118197318	12678252	73.9
g	Em0007g28a	scaffold_0007	NVE6880	scaffold_18	111967208	54505071	98.6
g	Em0007g1463a	scaffold_0007	NVE18062	scaffold_46	123363179	79736917	133.0
g	Em0007g1085a	scaffold_0007	NVE24068	scaffold_8	120562890	20643467	42.4
g	Em0007g1515a	scaffold_0007	NVE8381	scaffold_20	123763263	44162957	270.0
g	Em0007g962a	scaffold_0007	NVE11279	scaffold_26	119491779	49947821	197.0
g	Em0007g839a	scaffold_0007	NVE12193	scaffold_28	118364338	52446465	120.5
g	Em0007g29a	scaffold_0007	NVE12867	scaffold_3	111969673	3765303	197.9
g	Em0007g242a	scaffold_0007	NVE8832	scaffold_21	113751752	41570327	268.0
g	Em0007g982a	scaffold_0007	NVE19961	scaffold_54	119745510	88112710	222.0
g	Em0007g928a	scaffold_0007	NVE19183	scaffold_50	119113060	83235720	381.0
g	Em0007g18a	scaffold_0007	NVE19132	scaffold_5	111911301	14193403	206.0
g	Em0007g1588a	scaffold_0007	NVE8381	scaffold_20	124359320	44162957	270.0
g	Em0007g1036a	scaffold_0007	NVE13584	scaffold_31	120153014	59566634	47.4
g	Em0007g1443a	scaffold_0007	NVE20686	scaffold_58	123280335	96135513	258.0
g	Em0007g156a	scaffold_0007	NVE301	scaffold_10	113029174	23937871	63.2
g	Em0007g160a	scaffold_0007	NVE12941	scaffold_3	113040296	4757794	68.2
g	Em0007g1367a	scaffold_0007	NVE14907	scaffold_35	122618670	63653612	186.8
g	Em0007g136a	scaffold_0007	NVE12941	scaffold_3	112918771	4757794	177.0
g	Em0007g40a	scaffold_0007	NVE19058	scaffold_5	112021581	13521345	313.0
g	Em0007g26a	scaffold_0007	NVE14928	scaffold_35	111940157	63863682	202.1
g	Em0007g1319a	scaffold_0007	NVE18979	scaffold_5	122273868	12799904	275.0
g	Em0007g31a	scaffold_0007	NVE19100	scaffold_5	111976655	13866219	548.0
g	Em0007g294a	scaffold_0007	NVE14926	scaffold_35	114114596	63834503	224.0
g	Em0007g453a	scaffold_0007	NVE4728	scaffold_15	115165138	34405251	43.1
g	Em0007g101a	scaffold_0007	NVE8310	scaffold_20	112580935	43464582	207.0
g	Em0007g240a	scaffold_0007	NVE12941	scaffold_3	113739986	4757794	1188.0
g	Em0007g1339a	scaffold_0007	NVE12856	scaffold_3	122430118	3652900	171.0
g	Em0007g1442a	scaffold_0007	NVE14233	scaffold_33	123274320	61944850	107.0
g	Em0007g955a	scaffold_0007	NVE20646	scaffold_58	119421844	95721616	117.5
g	Em0007g30a	scaffold_0007	NVE11221	scaffold_26	111973024	49386705	148.0
g	Em0007g1283a	scaffold_0007	NVE21773	scaffold_65	121991694	99923402	66.6
g	Em0007g587a	scaffold_0007	NVE19746	scaffold_53	116108621	85295960	100.0
g	Em0007g452a	scaffold_0007	NVE13109	scaffold_30	115159677	56281017	44.7
g	Em0007g1445a	scaffold_0007	NVE9972	scaffold_23	123286721	47529836	141.0
g	Em0007g1331a	scaffold_0007	NVE15830	scaffold_38	122352366	71202935	97.4
g	Em0007g241a	scaffold_0007	NVE21133	scaffold_60	113746155	94593415	60.5
g	Em0007g150a	scaffold_0007	NVE12941	scaffold_3	112994472	4757794	107.8
g	Em0007g171a	scaffold_0007	NVE12941	scaffold_3	113102119	4757794	99.4
g	Em0007g257a	scaffold_0007	NVE18903	scaffold_5	113839582	12075982	47.8
g	Em0007g970a	scaffold_0007	NVE9969	scaffold_23	119665221	47505797	605.0
g	Em0007g689a	scaffold_0007	NVE5514	scaffold_16	117046226	36169414	42.4
g	Em0007g773a	scaffold_0007	NVE8062	scaffold_2	117810063	6901411	45.8
g	Em0007g256a	scaffold_0007	NVE16859	scaffold_41	113835373	74014772	229.0
g	Em0007g741a	scaffold_0007	NVE12535	scaffold_29	117582510	57995133	55.8
g	Em0007g78a	scaffold_0007	NVE20584	scaffold_58	112330518	95099901	349.0
g	Em0007g628a	scaffold_0007	NVE13985	scaffold_32	116481990	61295809	360.6
g	Em0007g1440a	scaffold_0007	NVE18941	scaffold_5	123265482	12447358	239.0
g	Em0007g32a	scaffold_0007	NVE12867	scaffold_3	111980389	3765303	227.7
g	Em0007g25a	scaffold_0007	NVE19132	scaffold_5	111932209	14193403	206.0
g	Em0007g770a	scaffold_0007	NVE8062	scaffold_2	117787233	6901411	55.1
g	Em0007g1330a	scaffold_0007	NVE18979	scaffold_5	122345398	12799904	1110.0
g	Em0007g1075a	scaffold_0007	NVE18345	scaffold_47	120492981	79166660	50.8
g	Em0007g1389a	scaffold_0007	NVE21266	scaffold_61	122806368	93489760	266.0
g	Em0007g958a	scaffold_0007	NVE20646	scaffold_58	119438422	95721616	220.0
g	Em0007g250a	scaffold_0007	NVE18963	scaffold_5	113787424	12583920	319.0
g	Em0007g235a	scaffold_0007	NVE12941	scaffold_3	113672203	4757794	53.9
g	Em0007g1505a	scaffold_0007	NVE11716	scaffold_27	123662795	48049950	907.0
g	Em0007g788a	scaffold_0007	NVE19974	scaffold_54	117971727	88327751	92.1
g	Em0007g715a	scaffold_0007	NVE18017	scaffold_46	117275566	79254746	123.0
g	Em0007g724a	scaffold_0007	NVE18017	scaffold_46	117352070	79254746	98.2
g	Em0007g593a	scaffold_0007	NVE19057	scaffold_5	116176565	13504118	339.0
g	Em0007g973a	scaffold_0007	NVE24070	scaffold_8	119680485	20653879	54.7
g	Em0007g644a	scaffold_0007	NVE12987	scaffold_3	116611972	5230549	323.0
g	Em0007g729a	scaffold_0007	NVE18017	scaffold_46	117402503	79254746	98.6
g	Em0007g1165a	scaffold_0007	NVE21087	scaffold_6	121054887	16640405	47.4
g	Em0007g90a	scaffold_0007	NVE8310	scaffold_20	112492164	43464582	227.0
g	Em0007g375a	scaffold_0007	NVE4728	scaffold_15	114603578	34405251	45.8
g	Em0007g182a	scaffold_0007	NVE11267	scaffold_26	113247219	49843253	261.0
g	Em0007g1020a	scaffold_0007	NVE19083	scaffold_5	120028717	13717289	125.9
g	Em0007g796a	scaffold_0007	NVE11226	scaffold_26	118026194	49433186	147.1
g	Em0007g930a	scaffold_0007	NVE19183	scaffold_50	119135445	83235720	402.0
g	Em0007g11a	scaffold_0007	NVE21290	scaffold_61	111866171	93797965	74.7
g	Em0007g20a	scaffold_0007	NVE17582	scaffold_44	111916043	75723988	43.9
g	Em0007g680a	scaffold_0007	NVE12942	scaffold_3	116970332	4774968	87.8
g	Em0007g369a	scaffold_0007	NVE19829	scaffold_53	114573247	86167158	242.0
g	Em0007g577a	scaffold_0007	NVE19122	scaffold_5	115999982	14061871	467.8
g	Em0007g1001a	scaffold_0007	NVE14249	scaffold_33	119925825	62096992	1228.0
g	Em0007g704a	scaffold_0007	NVE18017	scaffold_46	117177705	79254746	239.0
g	Em0007g591a	scaffold_0007	NVE19057	scaffold_5	116161377	13504118	312.0
g	Em0007g986a	scaffold_0007	NVE20667	scaffold_58	119779192	95935148	83.6
g	Em0007g756a	scaffold_0007	NVE19794	scaffold_53	117678524	85827389	100.0
g	Em0007g323a	scaffold_0007	NVE12984	scaffold_3	114270770	5214556	108.0
g	Em0007g732a	scaffold_0007	NVE18900	scaffold_5	117432657	12053620	202.0
g	Em0007g721a	scaffold_0007	NVE18017	scaffold_46	117317102	79254746	335.0
g	Em0007g932a	scaffold_0007	NVE19183	scaffold_50	119149988	83235720	401.0
g	Em0007g77a	scaffold_0007	NVE3032	scaffold_13	112323312	28798609	49.3
g	Em0007g784a	scaffold_0007	NVE8062	scaffold_2	117933802	6901411	43.9
g	Em0007g1449a	scaffold_0007	NVE20778	scaffold_59	123292838	92353444	69.7
g	Em0007g812a	scaffold_0007	NVE25329	scaffold_9	118140817	22971684	44.3
g	Em0007g17a	scaffold_0007	NVE18972	scaffold_5	111908921	12678252	114.0
g	Em0007g679a	scaffold_0007	NVE12942	scaffold_3	116966138	4774968	41.2
g	Em0007g331a	scaffold_0007	NVE18115	scaffold_46	114317649	80284608	299.0
g	Em0007g1397a	scaffold_0007	NVE11317	scaffold_26	122891909	50359293	47.0
g	Em0007g842a	scaffold_0007	NVE18926	scaffold_5	118377616	12328232	129.0
g	Em0007g33a	scaffold_0007	NVE6880	scaffold_18	111982806	54505071	181.0
g	Em0007g49a	scaffold_0007	NVE1350	scaffold_11	112118940	27212715	44.3
g	Em0007g246a	scaffold_0007	NVE12821	scaffold_3	113773308	3273086	198.0
g	Em0007g1537a	scaffold_0007	NVE3853	scaffold_14	123976110	32093487	189.1
g	Em0001g722a	scaffold_0001	NVE6193	scaffold_17	6062152	37309149	47.8
g	Em0001g617a	scaffold_0001	NVE17308	scaffold_43	5178295	68032620	222.0
g	Em0001g1336a	scaffold_0001	NVE6253	scaffold_17	12294772	37954385	630.0
g	Em0001g1250a	scaffold_0001	NVE9904	scaffold_23	11459275	46551063	248.0
g	Em0001g1010a	scaffold_0001	NVE25338	scaffold_9	9014531	23215316	159.0
g	Em0001g2004a	scaffold_0001	NVE6114	scaffold_17	18607183	36531298	647.0
g	Em0001g2947a	scaffold_0001	NVE12821	scaffold_3	26729026	3273086	78.2
g	Em0001g152a	scaffold_0001	NVE6212	scaffold_17	1110628	37440248	156.0
g	Em0001g2018a	scaffold_0001	NVE14279	scaffold_33	18697368	62391554	97.4
g	Em0001g1084a	scaffold_0001	NVE13090	scaffold_30	9884907	56055678	77.0
g	Em0001g720a	scaffold_0001	NVE6192	scaffold_17	6052421	37300346	614.0
g	Em0001g844a	scaffold_0001	NVE19230	scaffold_50	7278946	83815368	183.0
g	Em0001g292a	scaffold_0001	NVE22363	scaffold_7	2220975	16796075	48.1
g	Em0001g73a	scaffold_0001	NVE8905	scaffold_21	560492	42315950	190.0
g	Em0001g2986a	scaffold_0001	NVE21086	scaffold_6	27216476	16633542	47.4
g	Em0001g1334a	scaffold_0001	NVE16111	scaffold_39	12265691	75210655	55.8
g	Em0001g1252a	scaffold_0001	NVE16069	scaffold_39	11473823	74567741	177.0
g	Em0001g1312a	scaffold_0001	NVE17337	scaffold_43	12108701	68340015	135.9
g	Em0001g554a	scaffold_0001	NVE10388	scaffold_24	4597598	45394967	254.0
g	Em0001g3666a	scaffold_0001	NVE23951	scaffold_8	33440663	19594056	62.0
g	Em0001g2107a	scaffold_0001	NVE6111	scaffold_17	19571157	36514909	56.6
g	Em0001g2693a	scaffold_0001	NVE19138	scaffold_5	24419629	14232255	236.0
g	Em0001g110a	scaffold_0001	NVE19584	scaffold_52	820684	87015910	118.0
g	Em0001g89a	scaffold_0001	NVE24120	scaffold_8	694142	21214837	90.5
g	Em0001g1820a	scaffold_0001	NVE25268	scaffold_9	17255852	22253400	196.0
g	Em0001g468a	scaffold_0001	NVE13080	scaffold_30	3757208	55918020	379.0
g	Em0001g548a	scaffold_0001	NVE11234	scaffold_26	4548940	49511243	85.5
g	Em0001g1045a	scaffold_0001	NVE25241	scaffold_9	9367811	21985103	45.8
g	Em0001g71a	scaffold_0001	NVE8905	scaffold_21	547013	42315950	191.0
g	Em0001g24a	scaffold_0001	NVE13129	scaffold_30	178423	56491790	345.0
g	Em0001g1332a	scaffold_0001	NVE21089	scaffold_6	12252439	16651515	110.0
g	Em0001g2168a	scaffold_0001	NVE17394	scaffold_43	20061125	68925880	44.3
g	Em0001g263a	scaffold_0001	NVE13177	scaffold_30	1917731	56891699	911.0
g	Em0001g1979a	scaffold_0001	NVE12535	scaffold_29	18378537	57995133	49.3
g	Em0001g2874a	scaffold_0001	NVE16344	scaffold_4	25980000	9587165	197.0
g	Em0001g743a	scaffold_0001	NVE6192	scaffold_17	6203279	37300346	54.7
g	Em0001g1714a	scaffold_0001	NVE18689	scaffold_49	16195202	80543172	87.8
g	Em0001g187a	scaffold_0001	NVE6212	scaffold_17	1341363	37440248	158.0
g	Em0001g296a	scaffold_0001	NVE13532	scaffold_31	2259098	58958860	46.6
g	Em0001g1796a	scaffold_0001	NVE20993	scaffold_6	17074154	15565729	110.0
g	Em0001g3386a	scaffold_0001	NVE13500	scaffold_31	31038649	58642629	65.5
g	Em0001g905a	scaffold_0001	NVE16833	scaffold_41	7813538	73581973	45.8
g	Em0001g2876a	scaffold_0001	NVE16833	scaffold_41	26003653	73581973	45.8
g	Em0001g2207a	scaffold_0001	NVE17394	scaffold_43	20381044	68925880	44.7
g	Em0001g1096a	scaffold_0001	NVE2090	scaffold_12	9999161	29785294	45.1
g	Em0001g2034a	scaffold_0001	NVE6114	scaffold_17	18901842	36531298	396.0
g	Em0001g562a	scaffold_0001	NVE11234	scaffold_26	4674180	49511243	61.6
g	Em0001g205a	scaffold_0001	NVE11234	scaffold_26	1534258	49511243	92.4
g	Em0001g1463a	scaffold_0001	NVE6164	scaffold_17	13640707	36980145	106.0
g	Em0001g144a	scaffold_0001	NVE13074	scaffold_30	1064646	55846605	89.7
g	Em0001g3308a	scaffold_0001	NVE2122	scaffold_12	30398588	30069819	92.9
g	Em0001g1158a	scaffold_0001	NVE15415	scaffold_37	10716960	64149081	547.0
g	Em0001g2710a	scaffold_0001	NVE22364	scaffold_7	24575304	16799610	89.0
g	Em0001g2870a	scaffold_0001	NVE13163	scaffold_30	25962657	56763369	127.0
g	Em0001g3426a	scaffold_0001	NVE8234	scaffold_2	31318510	8624621	143.0
g	Em0001g542a	scaffold_0001	NVE13096	scaffold_30	4500677	56155078	72.8
g	Em0001g539a	scaffold_0001	NVE18739	scaffold_49	4486479	81195821	55.5
g	Em0001g3266a	scaffold_0001	NVE22397	scaffold_7	30027268	17050066	73.6
g	Em0001g1102a	scaffold_0001	NVE19613	scaffold_52	10055857	87350324	171.0
g	Em0001g811a	scaffold_0001	NVE18470	scaffold_48	6928583	83950119	59.3
g	Em0001g1570a	scaffold_0001	NVE14567	scaffold_34	14785647	67257975	170.0
g	Em0001g1587a	scaffold_0001	NVE20993	scaffold_6	14906887	15565729	174.0
g	Em0001g895a	scaffold_0001	NVE22377	scaffold_7	7744232	16918515	80.1
g	Em0001g1764a	scaffold_0001	NVE13109	scaffold_30	16839429	56281017	70.5
g	Em0001g1170a	scaffold_0001	NVE16069	scaffold_39	10817423	74567741	175.0
g	Em0001g2994a	scaffold_0001	NVE21598	scaffold_64	27269546	96279997	51.2
g	Em0001g32a	scaffold_0001	NVE18927	scaffold_5	250266	12333387	362.0
g	Em0001g3378a	scaffold_0001	NVE20925	scaffold_6	30972804	14801615	126.0
g	Em0001g1213a	scaffold_0001	NVE25352	scaffold_9	11110450	23412497	738.0
g	Em0001g2923a	scaffold_0001	NVE16344	scaffold_4	26466181	9587165	198.0
g	Em0001g118a	scaffold_0001	NVE19584	scaffold_52	869607	87015910	118.0
g	Em0001g1355a	scaffold_0001	NVE8280	scaffold_20	12460318	43181490	50.8
g	Em0001g711a	scaffold_0001	NVE6192	scaffold_17	5966837	37300346	329.4
g	Em0001g229a	scaffold_0001	NVE13124	scaffold_30	1661943	56432628	115.0
g	Em0001g1766a	scaffold_0001	NVE21085	scaffold_6	16848071	16631270	123.0
g	Em0001g2117a	scaffold_0001	NVE17322	scaffold_43	19628284	68142026	272.0
g	Em0001g1154a	scaffold_0001	NVE18494	scaffold_48	10679730	84306300	119.0
g	Em0001g1172a	scaffold_0001	NVE9904	scaffold_23	10830246	46551063	208.0
g	Em0001g896a	scaffold_0001	NVE230	scaffold_1	7748009	2856597	128.0
g	Em0001g3617a	scaffold_0001	NVE23950	scaffold_8	32880728	19581674	124.0
g	Em0001g1627a	scaffold_0001	NVE13984	scaffold_32	15240495	61278068	158.0
g	Em0001g2902a	scaffold_0001	NVE12111	scaffold_28	26235755	51332231	45.1
g	Em0001g1106a	scaffold_0001	NVE20474	scaffold_57	10150969	91214450	241.0
g	Em0001g568a	scaffold_0001	NVE25230	scaffold_9	4725385	21885240	209.0
g	Em0001g241a	scaffold_0001	NVE14293	scaffold_33	1730599	62566440	426.0
g	Em0001g1396a	scaffold_0001	NVE9933	scaffold_23	12883383	46913453	476.0
g	Em0001g227a	scaffold_0001	NVE18715	scaffold_49	1647632	80863041	215.8
g	Em0001g3317a	scaffold_0001	NVE13500	scaffold_31	30472417	58642629	70.5
g	Em0001g622a	scaffold_0001	NVE25325	scaffold_9	5210533	22912320	68.2
g	Em0001g3090a	scaffold_0001	NVE12111	scaffold_28	28322101	51332231	45.4
g	Em0001g2115a	scaffold_0001	NVE224	scaffold_1	19622708	2810221	386.0
g	Em0001g2141a	scaffold_0001	NVE20521	scaffold_57	19849089	91756612	138.0
g	Em0001g694a	scaffold_0001	NVE24055	scaffold_8	5837745	20418121	43.1
g	Em0001g2788a	scaffold_0001	NVE6839	scaffold_18	25233549	54126680	138.0
g	Em0001g18a	scaffold_0001	NVE18927	scaffold_5	111199	12333387	726.0
g	Em0001g2061a	scaffold_0001	NVE14279	scaffold_33	19121458	62391554	121.0
g	Em0001g3205a	scaffold_0001	NVE1350	scaffold_11	29536197	27212715	69.7
g	Em0001g1550a	scaffold_0001	NVE8139	scaffold_2	14620334	7689777	45.1
g	Em0001g620a	scaffold_0001	NVE17308	scaffold_43	5198778	68032620	296.0
g	Em0001g1988a	scaffold_0001	NVE24055	scaffold_8	18434211	20418121	48.9
g	Em0001g1090a	scaffold_0001	NVE21545	scaffold_63	9947624	98843253	516.0
g	Em0001g2534a	scaffold_0001	NVE16552	scaffold_40	23038327	71979364	216.0
g	Em0001g1027a	scaffold_0001	NVE17340	scaffold_43	9172861	68364400	98.2
g	Em0001g578a	scaffold_0001	NVE15839	scaffold_38	4829115	71274394	499.4
g	Em0001g34a	scaffold_0001	NVE18927	scaffold_5	264246	12333387	134.0
g	Em0001g1869a	scaffold_0001	NVE20522	scaffold_57	17644315	91765780	335.6
g	Em0001g927a	scaffold_0001	NVE12114	scaffold_28	7987168	51363114	151.0
g	Em0001g3490a	scaffold_0001	NVE3104	scaffold_13	31906535	29370952	355.4
g	Em0001g2591a	scaffold_0001	NVE10844	scaffold_25	23533120	53213743	44.3
g	Em0001g2111a	scaffold_0001	NVE6111	scaffold_17	19589626	36514909	476.0
g	Em0001g3570a	scaffold_0001	NVE19974	scaffold_54	32536039	88327751	102.8
g	Em0001g2079a	scaffold_0001	NVE20786	scaffold_59	19328352	92491717	49.7
g	Em0001g2024a	scaffold_0001	NVE14279	scaffold_33	18760751	62391554	127.0
g	Em0001g1025a	scaffold_0001	NVE25249	scaffold_9	9135700	22083066	396.0
g	Em0001g1112a	scaffold_0001	NVE16135	scaffold_39	10207715	75436825	819.0
g	Em0001g2015a	scaffold_0001	NVE14279	scaffold_33	18679999	62391554	115.0
g	Em0001g2065a	scaffold_0001	NVE14279	scaffold_33	19153421	62391554	119.0
g	Em0001g929a	scaffold_0001	NVE13131	scaffold_30	7993707	56499495	203.0
g	Em0001g127a	scaffold_0001	NVE13074	scaffold_30	928219	55846605	110.0
g	Em0001g190a	scaffold_0001	NVE6212	scaffold_17	1385404	37440248	157.0
g	Em0001g559a	scaffold_0001	NVE17319	scaffold_43	4646274	68126048	42.0
g	Em0001g3771a	scaffold_0001	NVE1260	scaffold_11	34306406	26162506	70.9
g	Em0001g213a	scaffold_0001	NVE10393	scaffold_24	1582528	45429167	189.0
g	Em0001g3034a	scaffold_0001	NVE24055	scaffold_8	27668869	20418121	49.7
g	Em0001g1808a	scaffold_0001	NVE22377	scaffold_7	17151691	16918515	92.0
g	Em0001g1935a	scaffold_0001	NVE24055	scaffold_8	18072243	20418121	49.3
g	Em0001g729a	scaffold_0001	NVE13603	scaffold_31	6106260	59788394	83.5
g	Em0001g1776a	scaffold_0001	NVE20993	scaffold_6	16913591	15565729	72.0
g	Em0001g1750a	scaffold_0001	NVE20520	scaffold_57	16683094	91742016	137.0
g	Em0001g914a	scaffold_0001	NVE18103	scaffold_46	7888032	80158028	341.0
g	Em0001g1207a	scaffold_0001	NVE9933	scaffold_23	11075346	46913453	495.0
g	Em0001g409a	scaffold_0001	NVE9929	scaffold_23	3234151	46854424	208.0
g	Em0001g854a	scaffold_0001	NVE230	scaffold_1	7368062	2856597	105.0
g	Em0001g90a	scaffold_0001	NVE24120	scaffold_8	696817	21214837	111.0
g	Em0001g727a	scaffold_0001	NVE16446	scaffold_4	6097566	10568345	53.9
g	Em0001g2780a	scaffold_0001	NVE6839	scaffold_18	25176080	54126680	137.0
g	Em0001g2777a	scaffold_0001	NVE6839	scaffold_18	25138810	54126680	138.0
g	Em0001g1774a	scaffold_0001	NVE21086	scaffold_6	16904967	16633542	328.0
g	Em0001g1629a	scaffold_0001	NVE22465	scaffold_7	15245965	17973471	147.0
g	Em0001g136a	scaffold_0001	NVE13074	scaffold_30	1003965	55846605	89.7
g	Em0001g1427a	scaffold_0001	NVE2117	scaffold_12	13203342	30032593	151.0
g	Em0001g2020a	scaffold_0001	NVE14279	scaffold_33	18717617	62391554	120.0
g	Em0001g2585a	scaffold_0001	NVE16833	scaffold_41	23497138	73581973	46.2
g	Em0001g407a	scaffold_0001	NVE16143	scaffold_39	3210269	75521479	57.4
g	Em0001g725a	scaffold_0001	NVE1297	scaffold_11	6080034	26656748	128.0
g	Em0001g134a	scaffold_0001	NVE13074	scaffold_30	974171	55846605	218.5
g	Em0001g1834a	scaffold_0001	NVE8062	scaffold_2	17345912	6901411	43.9
g	Em0001g491a	scaffold_0001	NVE11777	scaffold_27	3926171	48934226	119.8
g	Em0001g1439a	scaffold_0001	NVE20508	scaffold_57	13305535	91619981	191.0
g	Em0001g3792a	scaffold_0001	NVE20988	scaffold_6	34441106	15507936	231.4
g	Em0001g2773a	scaffold_0001	NVE6839	scaffold_18	25110589	54126680	137.0
g	Em0001g723a	scaffold_0001	NVE1297	scaffold_11	6065848	26656748	218.0
g	Em0001g1239a	scaffold_0001	NVE13137	scaffold_30	11322587	56558479	175.0
g	Em0001g94a	scaffold_0001	NVE15853	scaffold_38	711341	71406156	81.6
g	Em0001g3746a	scaffold_0001	NVE16344	scaffold_4	34060961	9587165	48.1
g	Em0001g504a	scaffold_0001	NVE18739	scaffold_49	4038623	81195821	55.5
g	Em0001g1689a	scaffold_0001	NVE230	scaffold_1	15953976	2856597	121.0
g	Em0001g770a	scaffold_0001	NVE22364	scaffold_7	6489437	16799610	85.5
g	Em0001g2944a	scaffold_0001	NVE16344	scaffold_4	26663947	9587165	48.9
g	Em0001g1893a	scaffold_0001	NVE19429	scaffold_51	17774547	82610832	205.0
g	Em0001g230a	scaffold_0001	NVE10393	scaffold_24	1669767	45429167	134.0
g	Em0001g1072a	scaffold_0001	NVE16135	scaffold_39	9684301	75436825	824.0
g	Em0001g2847a	scaffold_0001	NVE16128	scaffold_39	25757569	75359101	311.0
g	Em0001g1335a	scaffold_0001	NVE14622	scaffold_34	12284025	67960186	72.8
g	Em0001g717a	scaffold_0001	NVE13603	scaffold_31	6022698	59788394	87.0
g	Em0001g1186a	scaffold_0001	NVE9933	scaffold_23	10951970	46913453	392.0
g	Em0001g495a	scaffold_0001	NVE11777	scaffold_27	3975951	48934226	63.5
g	Em0001g826a	scaffold_0001	NVE21419	scaffold_62	7111417	97590285	107.0
g	Em0001g3667a	scaffold_0001	NVE23950	scaffold_8	33442726	19581674	125.0
g	Em0001g1891a	scaffold_0001	NVE13139	scaffold_30	17763143	56565610	130.0
g	Em0001g3277a	scaffold_0001	NVE6879	scaffold_18	30113080	54498290	84.0
g	Em0001g1713a	scaffold_0001	NVE18689	scaffold_49	16186207	80543172	84.0
g	Em0001g1845a	scaffold_0001	NVE14279	scaffold_33	17450290	62391554	113.0
g	Em0001g1824a	scaffold_0001	NVE25268	scaffold_9	17276202	22253400	275.0
g	Em0001g1046a	scaffold_0001	NVE23914	scaffold_8	9386442	19120414	830.0
g	Em0001g757a	scaffold_0001	NVE18247	scaffold_47	6300128	78035296	45.4
g	Em0001g2417a	scaffold_0001	NVE9925	scaffold_23	22161564	46783713	516.0
g	Em0001g555a	scaffold_0001	NVE25230	scaffold_9	4603493	21885240	209.0
g	Em0001g212a	scaffold_0001	NVE13124	scaffold_30	1574510	56432628	114.0
g	Em0001g1541a	scaffold_0001	NVE8139	scaffold_2	14541712	7689777	45.1
g	Em0001g3752a	scaffold_0001	NVE19433	scaffold_51	34110254	82648744	60.5
g	Em0001g2106a	scaffold_0001	NVE6111	scaffold_17	19568483	36514909	441.0
g	Em0001g561a	scaffold_0001	NVE3031	scaffold_13	4655826	28793984	165.6
g	Em0001g687a	scaffold_0001	NVE22364	scaffold_7	5760029	16799610	89.0
g	Em0001g2869a	scaffold_0001	NVE4694	scaffold_15	25958625	33871323	481.0
g	Em0001g1440a	scaffold_0001	NVE3830	scaffold_14	13309714	31862358	206.0
g	Em0001g3429a	scaffold_0001	NVE6831	scaffold_18	31330871	54076753	248.0
g	Em0001g70a	scaffold_0001	NVE8905	scaffold_21	540914	42315950	182.0
g	Em0001g2373a	scaffold_0001	NVE13111	scaffold_30	21834334	56296482	212.0
g	Em0001g906a	scaffold_0001	NVE8110	scaffold_2	7822357	7445657	301.0
g	Em0001g808a	scaffold_0001	NVE16388	scaffold_4	6878303	10093075	54.3
g	Em0001g210a	scaffold_0001	NVE18715	scaffold_49	1560301	80863041	204.0
g	Em0001g1387a	scaffold_0001	NVE9933	scaffold_23	12829139	46913453	374.0
g	Em0001g736a	scaffold_0001	NVE6192	scaffold_17	6153687	37300346	100.1
g	Em0001g203a	scaffold_0001	NVE11234	scaffold_26	1522191	49511243	90.5
g	Em0001g2068a	scaffold_0001	NVE14279	scaffold_33	19194118	62391554	128.0
g	Em0001g3441a	scaffold_0001	NVE16344	scaffold_4	31494960	9587165	200.0
g	Em0001g128a	scaffold_0001	NVE13074	scaffold_30	932542	55846605	107.0
g	Em0001g2035a	scaffold_0001	NVE6114	scaffold_17	18908311	36531298	112.0
g	Em0001g814a	scaffold_0001	NVE230	scaffold_1	6945994	2856597	109.0
g	Em0001g610a	scaffold_0001	NVE5427	scaffold_16	5066767	35260242	55.8
g	Em0001g3099a	scaffold_0001	NVE11226	scaffold_26	28403736	49433186	103.2
g	Em0001g3387a	scaffold_0001	NVE13500	scaffold_31	31047039	58642629	72.0
g	Em0001g2413a	scaffold_0001	NVE11234	scaffold_26	22125314	49511243	75.1
g	Em0001g538a	scaffold_0001	NVE13168	scaffold_30	4475903	56812046	92.8
g	Em0001g787a	scaffold_0001	NVE18917	scaffold_5	6707422	12214101	59.7
g	Em0001g2938a	scaffold_0001	NVE16344	scaffold_4	26603909	9587165	57.8
g	Em0001g1259a	scaffold_0001	NVE9933	scaffold_23	11514340	46913453	90.9
g	Em0001g3113a	scaffold_0001	NVE24055	scaffold_8	28595676	20418121	49.3
g	Em0001g2411a	scaffold_0001	NVE6226	scaffold_17	22109249	37603534	437.0
g	Em0001g1487a	scaffold_0001	NVE25284	scaffold_9	13857346	22398998	278.0
g	Em0001g3379a	scaffold_0001	NVE7527	scaffold_19	30975663	39304224	208.0
g	Em0001g1243a	scaffold_0001	NVE15415	scaffold_37	11380309	64149081	546.0
g	Em0001g1094a	scaffold_0001	NVE13090	scaffold_30	9995093	56055678	250.7
g	Em0001g3723a	scaffold_0001	NVE9880	scaffold_23	33850643	46182760	333.0
g	Em0001g1196a	scaffold_0001	NVE9933	scaffold_23	11017148	46913453	457.0
g	Em0001g567a	scaffold_0001	NVE10388	scaffold_24	4719463	45394967	254.0
g	Em0001g251a	scaffold_0001	NVE14617	scaffold_34	1786936	67909968	103.0
g	Em0001g2116a	scaffold_0001	NVE17323	scaffold_43	19624337	68146084	74.7
g	Em0001g1612a	scaffold_0001	NVE13984	scaffold_32	15110283	61278068	60.8
g	Em0001g2439a	scaffold_0001	NVE11234	scaffold_26	22304193	49511243	91.3
g	Em0001g1241a	scaffold_0001	NVE18494	scaffold_48	11361192	84306300	120.0
g	Em0001g2687a	scaffold_0001	NVE19724	scaffold_53	24330618	85137468	42.4
g	Em0001g1822a	scaffold_0001	NVE20894	scaffold_6	17264304	14403410	104.0
g	Em0001g834a	scaffold_0001	NVE25230	scaffold_9	7180397	21885240	156.0
g	Em0001g716a	scaffold_0001	NVE16446	scaffold_4	6014019	10568345	53.9
g	Em0001g1815a	scaffold_0001	NVE22377	scaffold_7	17199740	16918515	72.8
g	Em0001g922a	scaffold_0001	NVE12114	scaffold_28	7960798	51363114	133.0
g	Em0001g3727a	scaffold_0001	NVE9907	scaffold_23	33885923	46583857	449.0
g	Em0001g3234a	scaffold_0001	NVE260	scaffold_10	29784981	23467131	47.8
g	Em0001g3449a	scaffold_0001	NVE6120	scaffold_17	31603597	36568076	285.0
g	Em0001g2029a	scaffold_0001	NVE6114	scaffold_17	18806711	36531298	421.0
g	Em0001g3611a	scaffold_0001	NVE20478	scaffold_57	32857337	91239006	131.0
g	Em0001g1151a	scaffold_0001	NVE13137	scaffold_30	10641170	56558479	175.0
g	Em0001g1858a	scaffold_0001	NVE20993	scaffold_6	17572354	15565729	111.0
g	Em0001g2662a	scaffold_0001	NVE6176	scaffold_17	24140606	37102060	596.0
g	Em0001g3155a	scaffold_0001	NVE12821	scaffold_3	29102808	3273086	50.8
g	Em0001g1813a	scaffold_0001	NVE22377	scaffold_7	17186946	16918515	57.4
g	Em0001g1598a	scaffold_0001	NVE20993	scaffold_6	14991904	15565729	71.2
g	Em0001g924a	scaffold_0001	NVE15517	scaffold_37	7972673	65104386	448.0
g	Em0001g530a	scaffold_0001	NVE3040	scaffold_13	4381408	28873417	156.0
g	Em0001g730a	scaffold_0001	NVE24065	scaffold_8	6108597	20577767	164.0
g	Em0001g579a	scaffold_0001	NVE15839	scaffold_38	4837337	71274394	277.0
g	Em0001g2422a	scaffold_0001	NVE13173	scaffold_30	22206754	56849774	50.8
g	Em0001g2064a	scaffold_0001	NVE14279	scaffold_33	19137668	62391554	115.0
g	Em0001g124a	scaffold_0001	NVE13075	scaffold_30	915630	55856872	144.0
g	Em0001g1270a	scaffold_0001	NVE9933	scaffold_23	11626398	46913453	462.0
g	Em0001g2184a	scaffold_0001	NVE9495	scaffold_22	20190620	40933757	77.8
g	Em0001g2212a	scaffold_0001	NVE17394	scaffold_43	20417881	68925880	44.7
g	Em0001g2663a	scaffold_0001	NVE6173	scaffold_17	24147927	37076343	404.0
g	Em0001g1887a	scaffold_0001	NVE15235	scaffold_36	17754179	66563262	37.7
g	Em0001g747a	scaffold_0001	NVE24055	scaffold_8	6223671	20418121	50.1
g	Em0001g67a	scaffold_0001	NVE13171	scaffold_30	521902	56838756	449.0
g	Em0001g1079a	scaffold_0001	NVE19613	scaffold_52	9831435	87350324	85.9
g	Em0001g853a	scaffold_0001	NVE230	scaffold_1	7352208	2856597	127.0
g	Em0001g1249a	scaffold_0001	NVE5427	scaffold_16	11448855	35260242	47.8
g	Em0001g2783a	scaffold_0001	NVE20106	scaffold_55	25204939	88823525	62.4
g	Em0001g928a	scaffold_0001	NVE1377	scaffold_11	7989395	27491773	219.0
g	Em0001g2864a	scaffold_0001	NVE16344	scaffold_4	25937794	9587165	197.0
g	Em0001g1415a	scaffold_0001	NVE17319	scaffold_43	13110672	68126048	377.1
g	Em0001g248a	scaffold_0001	NVE13177	scaffold_30	1773936	56891699	598.0
g	Em0001g640a	scaffold_0001	NVE18470	scaffold_48	5362128	83950119	60.5
g	Em0001g2535a	scaffold_0001	NVE16552	scaffold_40	23050276	71979364	238.0
g	Em0001g3305a	scaffold_0001	NVE22363	scaffold_7	30347672	16796075	43.9
g	Em0001g2531a	scaffold_0001	NVE16552	scaffold_40	23011183	71979364	239.0
g	Em0001g1883a	scaffold_0001	NVE20993	scaffold_6	17725608	15565729	87.8
g	Em0001g3797a	scaffold_0001	NVE19433	scaffold_51	34458985	82648744	62.8
g	Em0001g855a	scaffold_0001	NVE230	scaffold_1	7378013	2856597	112.0
g	Em0001g2657a	scaffold_0001	NVE6127	scaffold_17	24075651	36644577	175.0
g	Em0001g3102a	scaffold_0001	NVE1350	scaffold_11	28434490	27212715	60.8
g	Em0001g2928a	scaffold_0001	NVE16344	scaffold_4	26515412	9587165	113.0
g	Em0001g91a	scaffold_0001	NVE24120	scaffold_8	698397	21214837	65.9
g	Em0001g3616a	scaffold_0001	NVE23951	scaffold_8	32875913	19594056	364.0
g	Em0001g486a	scaffold_0001	NVE11777	scaffold_27	3896198	48934226	63.2
g	Em0001g3731a	scaffold_0001	NVE16801	scaffold_41	33912864	73224978	191.4
g	Em0001g1293a	scaffold_0001	NVE25301	scaffold_9	11853814	22660721	56.6
g	Em0001g1828a	scaffold_0001	NVE12535	scaffold_29	17308102	57995133	52.0
g	Em0001g2295a	scaffold_0001	NVE13111	scaffold_30	21174460	56296482	89.0
g	Em0001g2135a	scaffold_0001	NVE20786	scaffold_59	19785521	92491717	49.3
g	Em0001g1788a	scaffold_0001	NVE20993	scaffold_6	17003780	15565729	71.6
g	Em0001g1836a	scaffold_0001	NVE8062	scaffold_2	17363896	6901411	48.9
g	Em0001g3715a	scaffold_0001	NVE11731	scaffold_27	33820714	48384022	50.1
g	Em0001g1273a	scaffold_0001	NVE25352	scaffold_9	11654345	23412497	729.0
g	Em0001g1115a	scaffold_0001	NVE21004	scaffold_6	10255506	15677816	84.7
g	Em0001g917a	scaffold_0001	NVE18103	scaffold_46	7910881	80158028	115.0
g	Em0001g404a	scaffold_0001	NVE9929	scaffold_23	3171404	46854424	231.0
g	Em0001g3793a	scaffold_0001	NVE1256	scaffold_11	34444000	26128216	133.0
g	Em0001g724a	scaffold_0001	NVE1297	scaffold_11	6072919	26656748	144.0
g	Em0001g1438a	scaffold_0001	NVE20508	scaffold_57	13300307	91619981	159.0
g	Em0001g3368a	scaffold_0001	NVE223	scaffold_1	30903597	2801583	43.1
g	Em0001g699a	scaffold_0001	NVE16446	scaffold_4	5881685	10568345	255.0
g	Em0001g2527a	scaffold_0001	NVE17340	scaffold_43	22977509	68364400	125.0
g	Em0001g1786a	scaffold_0001	NVE21086	scaffold_6	16995599	16633542	328.0
g	Em0001g505a	scaffold_0001	NVE13168	scaffold_30	4047606	56812046	209.0
g	Em0001g3163a	scaffold_0001	NVE18470	scaffold_48	29207296	83950119	83.6
g	Em0001g3554a	scaffold_0001	NVE5514	scaffold_16	32410363	36169414	42.4
g	Em0001g3657a	scaffold_0001	NVE23950	scaffold_8	33303328	19581674	49.7
g	Em0001g3341a	scaffold_0001	NVE16833	scaffold_41	30670272	73581973	45.8
g	Em0001g1297a	scaffold_0001	NVE25225	scaffold_9	11896233	21820630	334.4
g	Em0001g1910a	scaffold_0001	NVE21096	scaffold_6	17895434	16714650	370.0
g	Em0001g215a	scaffold_0001	NVE15466	scaffold_37	1597334	64626781	71.6
g	Em0001g1082a	scaffold_0001	NVE2090	scaffold_12	9881654	29785294	43.9
g	Em0002g119a	scaffold_0002	NVE13571	scaffold_31	35626682	59371200	429.0
g	Em0002g207a	scaffold_0002	NVE18890	scaffold_5	36414034	11883567	270.0
g	Em0002g37a	scaffold_0002	NVE15779	scaffold_38	34991292	70644851	81.3
g	Em0002g1409a	scaffold_0002	NVE19724	scaffold_53	48447835	85137468	40.0
g	Em0002g79a	scaffold_0002	NVE3083	scaffold_13	35326652	29212049	152.0
g	Em0002g220a	scaffold_0002	NVE18890	scaffold_5	36571578	11883567	238.0
g	Em0002g382a	scaffold_0002	NVE18058	scaffold_46	38012621	79697456	52.0
g	Em0002g1891a	scaffold_0002	NVE21535	scaffold_63	52412756	98743295	293.0
g	Em0002g450a	scaffold_0002	NVE5514	scaffold_16	38886985	36169414	42.4
g	Em0002g1301a	scaffold_0002	NVE16459	scaffold_4	47549467	10709227	46.2
g	Em0002g1357a	scaffold_0002	NVE22364	scaffold_7	48040163	16799610	47.0
g	Em0002g1021a	scaffold_0002	NVE23994	scaffold_8	44999884	19995610	109.0
g	Em0002g875a	scaffold_0002	NVE5486	scaffold_16	43593005	35912944	47.8
g	Em0002g394a	scaffold_0002	NVE18058	scaffold_46	38147995	79697456	44.7
g	Em0002g109a	scaffold_0002	NVE8010	scaffold_2	35537642	6332506	90.5
g	Em0002g196a	scaffold_0002	NVE18058	scaffold_46	36304395	79697456	47.4
g	Em0002g1892a	scaffold_0002	NVE17325	scaffold_43	52414149	68162840	152.0
g	Em0002g425a	scaffold_0002	NVE7532	scaffold_19	38453949	39366139	42.4
g	Em0002g195a	scaffold_0002	NVE18058	scaffold_46	36292557	79697456	62.4
g	Em0002g1221a	scaffold_0002	NVE21102	scaffold_60	46822269	94080920	43.1
g	Em0002g1902a	scaffold_0002	NVE5522	scaffold_16	52473356	36317547	48.5
g	Em0002g1893a	scaffold_0002	NVE25348	scaffold_9	52418558	23346819	47.8
g	Em0002g1143a	scaffold_0002	NVE17416	scaffold_43	46125057	69199662	237.0
g	Em0002g1909a	scaffold_0002	NVE5427	scaffold_16	52596218	35260242	62.4
g	Em0002g1915a	scaffold_0002	NVE61	scaffold_1	52627566	781596	69.7
g	Em0002g1790a	scaffold_0002	NVE21313	scaffold_61	51583272	93974199	53.1
g	Em0002g1865a	scaffold_0002	NVE12514	scaffold_29	52239582	57723810	218.0
g	Em0002g744a	scaffold_0002	NVE10383	scaffold_24	42240371	45340541	46.6
g	Em0002g1413a	scaffold_0002	NVE6177	scaffold_17	48493823	37123043	113.0
g	Em0002g73a	scaffold_0002	NVE8010	scaffold_2	35282695	6332506	90.1
g	Em0002g396a	scaffold_0002	NVE18058	scaffold_46	38160548	79697456	65.1
g	Em0002g630a	scaffold_0002	NVE13881	scaffold_32	40810310	60438937	241.0
g	Em0002g1820a	scaffold_0002	NVE5516	scaffold_16	51861225	36198966	46.2
g	Em0002g1890a	scaffold_0002	NVE21553	scaffold_63	52411300	98975392	69.3
g	Em0002g377a	scaffold_0002	NVE18058	scaffold_46	37943778	79697456	63.2
g	Em0002g133a	scaffold_0002	NVE13571	scaffold_31	35755513	59371200	422.0
g	Em0002g1145a	scaffold_0002	NVE17417	scaffold_43	46136914	69205058	156.0
g	Em0002g184a	scaffold_0002	NVE18896	scaffold_5	36215015	11957649	49.3
g	Em0002g751a	scaffold_0002	NVE20778	scaffold_59	42286478	92353444	70.5
g	Em0002g1785a	scaffold_0002	NVE20131	scaffold_55	51529847	89005913	58.2
g	Em0002g216a	scaffold_0002	NVE18890	scaffold_5	36535027	11883567	200.0
g	Em0002g39a	scaffold_0002	NVE12507	scaffold_29	34994049	57634086	163.0
g	Em0002g1875a	scaffold_0002	NVE5427	scaffold_16	52308096	35260242	53.9
g	Em0002g1801a	scaffold_0002	NVE21762	scaffold_65	51672429	99801702	179.0
g	Em0002g534a	scaffold_0002	NVE21754	scaffold_65	39735745	99702209	46.6
g	Em0002g975a	scaffold_0002	NVE21767	scaffold_65	44616623	99883089	150.0
g	Em0002g1881a	scaffold_0002	NVE5427	scaffold_16	52350411	35260242	63.2
g	Em0002g501a	scaffold_0002	NVE21302	scaffold_61	39530433	93894682	115.0
g	Em0002g1829a	scaffold_0002	NVE18334	scaffold_47	51985588	79101206	47.4
g	Em0002g1241a	scaffold_0002	NVE16388	scaffold_4	46986066	10093075	77.0
g	Em0002g191a	scaffold_0002	NVE5515	scaffold_16	36270217	36177051	319.0
g	Em0002g1803a	scaffold_0002	NVE4670	scaffold_15	51688448	33628929	635.0
g	Em0002g771a	scaffold_0002	NVE12496	scaffold_29	42515266	57383664	48.1
g	Em0002g1736a	scaffold_0002	NVE16870	scaffold_41	51110835	74112539	142.4
g	Em0002g170a	scaffold_0002	NVE13532	scaffold_31	36030235	58958860	50.1
g	Em0002g211a	scaffold_0002	NVE18890	scaffold_5	36478457	11883567	219.0
g	Em0002g1028a	scaffold_0002	NVE21752	scaffold_65	45081056	99675116	43.9
g	Em0002g1896a	scaffold_0002	NVE21409	scaffold_62	52435901	97475176	51.6
g	Em0002g32a	scaffold_0002	NVE20432	scaffold_57	34975656	90868635	40.8
g	Em0002g180a	scaffold_0002	NVE18896	scaffold_5	36162353	11957649	58.2
g	Em0002g1227a	scaffold_0002	NVE16833	scaffold_41	46868407	73581973	45.8
g	Em0002g1003a	scaffold_0002	NVE21752	scaffold_65	44847457	99675116	43.1
g	Em0002g755a	scaffold_0002	NVE21517	scaffold_63	42369495	98476144	224.0
g	Em0002g1853a	scaffold_0002	NVE25290	scaffold_9	52143957	22471905	156.7
g	Em0002g1551a	scaffold_0002	NVE4728	scaffold_15	49508225	34405251	75.9
g	Em0002g1832a	scaffold_0002	NVE15767	scaffold_38	52010591	70535734	67.0
g	Em0002g638a	scaffold_0002	NVE15533	scaffold_37	40917784	65291322	45.4
g	Em0002g213a	scaffold_0002	NVE18890	scaffold_5	36503016	11883567	222.0
g	Em0002g754a	scaffold_0002	NVE21517	scaffold_63	42350114	98476144	134.0
g	Em0002g371a	scaffold_0002	NVE19974	scaffold_54	37884615	88327751	43.5
g	Em0002g386a	scaffold_0002	NVE18058	scaffold_46	38039893	79697456	64.7
g	Em0002g1680a	scaffold_0002	NVE19724	scaffold_53	50576939	85137468	41.6
g	Em0002g561a	scaffold_0002	NVE4728	scaffold_15	39976583	34405251	41.6
g	Em0002g1818a	scaffold_0002	NVE345	scaffold_10	51851878	24487941	62.0
g	Em0002g1411a	scaffold_0002	NVE8286	scaffold_20	48479867	43225480	64.3
g	Em0002g1158a	scaffold_0002	NVE17417	scaffold_43	46220073	69205058	365.0
g	Em0002g391a	scaffold_0002	NVE18058	scaffold_46	38119228	79697456	60.8
g	Em0002g400a	scaffold_0002	NVE18058	scaffold_46	38220873	79697456	62.0
g	Em0002g305a	scaffold_0002	NVE14874	scaffold_35	37277863	63296774	57.8
g	Em0002g78a	scaffold_0002	NVE3083	scaffold_13	35320787	29212049	124.0
g	Em0002g1156a	scaffold_0002	NVE17416	scaffold_43	46202473	69199662	241.0
g	Em0002g422a	scaffold_0002	NVE8215	scaffold_2	38423670	8465663	134.1
g	Em0002g544a	scaffold_0002	NVE16833	scaffold_41	39830485	73581973	44.3
g	Em0002g95a	scaffold_0002	NVE3083	scaffold_13	35437706	29212049	151.0
g	Em0002g1840a	scaffold_0002	NVE9396	scaffold_22	52049202	39851800	186.0
g	Em0002g1808a	scaffold_0002	NVE9995	scaffold_23	51769640	47717358	144.0
g	Em0002g1847a	scaffold_0002	NVE25290	scaffold_9	52107873	22471905	196.0
g	Em0002g756a	scaffold_0002	NVE17902	scaffold_45	42381510	77987502	166.0
g	Em0002g208a	scaffold_0002	NVE18890	scaffold_5	36434942	11883567	242.0
g	Em0002g1889a	scaffold_0002	NVE20796	scaffold_59	52409983	92629531	170.0
g	Em0002g445a	scaffold_0002	NVE17814	scaffold_45	38840901	76840202	50.8
g	Em0003g269a	scaffold_0003	NVE3900	scaffold_14	54915300	32694578	938.0
g	Em0003g310a	scaffold_0003	NVE20915	scaffold_6	55233684	14708662	250.0
g	Em0003g1880a	scaffold_0003	NVE11265	scaffold_26	69316702	49825731	76.3
g	Em0003g43a	scaffold_0003	NVE20319	scaffold_56	53036751	90261165	67.4
g	Em0003g54a	scaffold_0003	NVE19163	scaffold_50	53077492	82976982	231.0
g	Em0003g1513a	scaffold_0003	NVE22419	scaffold_7	65952206	17255975	48.1
g	Em0003g1033a	scaffold_0003	NVE12967	scaffold_3	61567320	5054609	55.8
g	Em0003g251a	scaffold_0003	NVE3900	scaffold_14	54747298	32694578	110.0
g	Em0003g746a	scaffold_0003	NVE16360	scaffold_4	58594666	9775596	79.7
g	Em0003g1423a	scaffold_0003	NVE3043	scaffold_13	65156517	28894511	64.3
g	Em0003g1211a	scaffold_0003	NVE21656	scaffold_64	63239997	97166957	48.9
g	Em0003g655a	scaffold_0003	NVE20200	scaffold_55	57855476	89634805	98.2
g	Em0003g439a	scaffold_0003	NVE4655	scaffold_15	56191148	33399935	45.8
g	Em0003g1054a	scaffold_0003	NVE21419	scaffold_62	61750305	97590285	48.1
g	Em0003g1549a	scaffold_0003	NVE16310	scaffold_4	66341816	9251870	142.1
g	Em0003g45a	scaffold_0003	NVE20103	scaffold_55	53044366	88795744	571.0
g	Em0003g32a	scaffold_0003	NVE15856	scaffold_38	52972160	71437637	104.0
g	Em0003g737a	scaffold_0003	NVE16360	scaffold_4	58565582	9775596	57.0
g	Em0003g1216a	scaffold_0003	NVE21656	scaffold_64	63317508	97166957	51.2
g	Em0003g654a	scaffold_0003	NVE2169	scaffold_12	57851910	30599255	244.0
g	Em0003g335a	scaffold_0003	NVE19175	scaffold_50	55387947	83103005	143.0
g	Em0003g639a	scaffold_0003	NVE20516	scaffold_57	57739330	91701093	43.9
g	Em0003g1480a	scaffold_0003	NVE9512	scaffold_22	65658883	41212976	192.0
g	Em0003g1217a	scaffold_0003	NVE21656	scaffold_64	63322201	97166957	47.8
g	Em0003g1868a	scaffold_0003	NVE8082	scaffold_2	69211764	7106349	68.2
g	Em0003g965a	scaffold_0003	NVE12967	scaffold_3	60895088	5054609	136.0
g	Em0003g289a	scaffold_0003	NVE19347	scaffold_51	55083306	81712858	292.0
g	Em0003g657a	scaffold_0003	NVE10882	scaffold_25	57870631	53712172	121.0
g	Em0003g48a	scaffold_0003	NVE16429	scaffold_4	53053381	10445928	415.0
g	Em0003g1688a	scaffold_0003	NVE19184	scaffold_50	67641825	83247183	88.6
g	Em0003g106a	scaffold_0003	NVE16440	scaffold_4	53454348	10523432	49.3
g	Em0003g1673a	scaffold_0003	NVE19963	scaffold_54	67508435	88122096	80.1
g	Em0003g47a	scaffold_0003	NVE16429	scaffold_4	53050394	10445928	438.0
g	Em0003g267a	scaffold_0003	NVE17090	scaffold_42	54896040	69828981	52.4
g	Em0003g1a	scaffold_0003	NVE3900	scaffold_14	52778126	32694578	314.0
g	Em0003g736a	scaffold_0003	NVE16360	scaffold_4	58554863	9775596	626.0
g	Em0003g49a	scaffold_0003	NVE16429	scaffold_4	53056899	10445928	363.0
g	Em0003g1254a	scaffold_0003	NVE19231	scaffold_50	63642323	83824781	686.0
g	Em0003g1487a	scaffold_0003	NVE13166	scaffold_30	65716420	56789616	189.0
g	Em0003g342a	scaffold_0003	NVE19175	scaffold_50	55513775	83103005	190.0
g	Em0003g1305a	scaffold_0003	NVE372	scaffold_10	64064347	24887103	70.9
g	Em0003g173a	scaffold_0003	NVE19194	scaffold_50	54134412	83389796	259.3
g	Em0003g1242a	scaffold_0003	NVE21656	scaffold_64	63546502	97166957	48.9
g	Em0003g742a	scaffold_0003	NVE16360	scaffold_4	58581577	9775596	643.0
g	Em0003g1135a	scaffold_0003	NVE21086	scaffold_6	62468626	16633542	42.7
g	Em0003g186a	scaffold_0003	NVE20634	scaffold_58	54254170	95597856	529.0
g	Em0003g1844a	scaffold_0003	NVE13163	scaffold_30	69044913	56763369	424.0
g	Em0003g293a	scaffold_0003	NVE20915	scaffold_6	55101961	14708662	263.0
g	Em0003g755a	scaffold_0003	NVE16360	scaffold_4	58688312	9775596	74.7
g	Em0003g1208a	scaffold_0003	NVE21656	scaffold_64	63215654	97166957	53.5
g	Em0003g211a	scaffold_0003	NVE17407	scaffold_43	54452817	69119474	48.9
g	Em0003g717a	scaffold_0003	NVE13500	scaffold_31	58344986	58642629	378.0
g	Em0003g2a	scaffold_0003	NVE17090	scaffold_42	52785372	69828981	52.4
g	Em0003g1558a	scaffold_0003	NVE10887	scaffold_25	66401610	53770776	45.1
g	Em0003g1016a	scaffold_0003	NVE16422	scaffold_4	61440170	10357674	57.4
g	Em0003g593a	scaffold_0003	NVE16426	scaffold_4	57439161	10411886	79.3
g	Em0003g1288a	scaffold_0003	NVE2938	scaffold_13	63924491	27945242	43.1
g	Em0003g292a	scaffold_0003	NVE20154	scaffold_55	55095097	89195894	96.7
g	Em0003g348a	scaffold_0003	NVE2123	scaffold_12	55538547	30075923	405.0
g	Em0003g446a	scaffold_0003	NVE16369	scaffold_4	56239567	9903712	78.2
g	Em0003g741a	scaffold_0003	NVE16360	scaffold_4	58574778	9775596	155.0
g	Em0003g181a	scaffold_0003	NVE20634	scaffold_58	54219755	95597856	197.0
g	Em0003g629a	scaffold_0003	NVE2208	scaffold_12	57667036	30876946	69.7
g	Em0003g344a	scaffold_0003	NVE2121	scaffold_12	55524741	30065178	228.7
g	Em0003g1252a	scaffold_0003	NVE1350	scaffold_11	63611149	27212715	68.2
g	Em0003g1298a	scaffold_0003	NVE2152	scaffold_12	64006396	30461031	219.0
g	Em0003g658a	scaffold_0003	NVE157	scaffold_1	57875611	1828414	62.0
g	Em0003g815a	scaffold_0003	NVE19213	scaffold_50	59391553	83668459	297.0
g	Em0003g487a	scaffold_0003	NVE12859	scaffold_3	56510099	3709243	85.5
g	Em0003g1647a	scaffold_0003	NVE19964	scaffold_54	67274567	88126228	179.0
g	Em0003g1836a	scaffold_0003	NVE21264	scaffold_61	69002156	93473581	427.2
g	Em0003g814a	scaffold_0003	NVE21656	scaffold_64	59378818	97166957	50.1
g	Em0003g680a	scaffold_0003	NVE16419	scaffold_4	58038565	10339202	52.4
g	Em0003g290a	scaffold_0003	NVE19585	scaffold_52	55089917	87021040	545.0
g	Em0003g1249a	scaffold_0003	NVE21754	scaffold_65	63596552	99702209	94.8
g	Em0003g318a	scaffold_0003	NVE16424	scaffold_4	55300413	10385859	332.0
g	Em0003g431a	scaffold_0003	NVE14908	scaffold_35	56100941	63668369	45.8
g	Em0003g190a	scaffold_0003	NVE12870	scaffold_3	54265467	3785483	91.3
g	Em0003g63a	scaffold_0003	NVE19212	scaffold_50	53109066	83643380	215.0
g	Em0003g1861a	scaffold_0003	NVE16403	scaffold_4	69158827	10223041	89.4
g	Em0003g29a	scaffold_0003	NVE15856	scaffold_38	52944262	71437637	221.0
g	Em0003g1301a	scaffold_0003	NVE372	scaffold_10	64020083	24887103	41.2
g	Em0003g681a	scaffold_0003	NVE16418	scaffold_4	58051893	10332581	560.0
g	Em0003g1405a	scaffold_0003	NVE19337	scaffold_51	64910975	81629713	83.2
g	Em0003g911a	scaffold_0003	NVE12967	scaffold_3	60435871	5054609	404.0
g	Em0003g326a	scaffold_0003	NVE11806	scaffold_27	55342208	49184024	68.6
g	Em0003g813a	scaffold_0003	NVE2157	scaffold_12	59365730	30499375	52.0
g	Em0003g1837a	scaffold_0003	NVE8199	scaffold_2	69006136	8337916	135.0
g	Em0003g182a	scaffold_0003	NVE19194	scaffold_50	54225691	83389796	438.5
g	Em0003g345a	scaffold_0003	NVE21013	scaffold_6	55528843	15751691	137.0
g	Em0003g1535a	scaffold_0003	NVE20786	scaffold_59	66237186	92491717	47.8
g	Em0003g191a	scaffold_0003	NVE19348	scaffold_51	54268175	81720419	194.0
g	Em0003g1226a	scaffold_0003	NVE2076	scaffold_12	63419286	29708205	583.0
g	Em0003g1324a	scaffold_0003	NVE372	scaffold_10	64315978	24887103	85.9
g	Em0003g385a	scaffold_0003	NVE2123	scaffold_12	55774616	30075923	460.0
g	Em0003g812a	scaffold_0003	NVE2157	scaffold_12	59351439	30499375	57.0
g	Em0003g1404a	scaffold_0003	NVE174	scaffold_1	64909002	2061839	117.0
g	Em0003g178a	scaffold_0003	NVE19194	scaffold_50	54198874	83389796	753.5
g	Em0003g1830a	scaffold_0003	NVE20784	scaffold_59	68977784	92448749	375.4
g	Em0003g1038a	scaffold_0003	NVE12967	scaffold_3	61614744	5054609	423.0
g	Em0003g34a	scaffold_0003	NVE16423	scaffold_4	52988986	10373384	573.0
g	Em0003g314a	scaffold_0003	NVE20915	scaffold_6	55275334	14708662	244.0
g	Em0003g1834a	scaffold_0003	NVE2064	scaffold_12	68996976	29587487	204.0
g	Em0003g493a	scaffold_0003	NVE18354	scaffold_47	56548084	79200258	258.7
g	Em0003g1327a	scaffold_0003	NVE12887	scaffold_3	64358080	3905061	52.0
g	Em0003g1348a	scaffold_0003	NVE21102	scaffold_60	64570232	94080920	55.1
g	Em0003g1696a	scaffold_0003	NVE19183	scaffold_50	67746149	83235720	369.0
g	Em0003g1470a	scaffold_0003	NVE9512	scaffold_22	65600282	41212976	192.0
g	Em0003g1186a	scaffold_0003	NVE21752	scaffold_65	63059124	99675116	44.3
g	Em0003g320a	scaffold_0003	NVE16451	scaffold_4	55310281	10620637	447.0
g	Em0003g1342a	scaffold_0003	NVE16801	scaffold_41	64503614	73224978	124.0
g	Em0003g88a	scaffold_0003	NVE3900	scaffold_14	53312805	32694578	104.0
g	Em0003g1013a	scaffold_0003	NVE15206	scaffold_36	61410624	66159054	43.9
g	Em0003g1642a	scaffold_0003	NVE19963	scaffold_54	67247285	88122096	93.6
g	Em0003g478a	scaffold_0003	NVE14293	scaffold_33	56422900	62566440	296.2
g	Em0003g722a	scaffold_0003	NVE2148	scaffold_12	58379392	30419408	153.0
g	Em0003g1767a	scaffold_0003	NVE24055	scaffold_8	68375291	20418121	49.3
g	Em0003g315a	scaffold_0003	NVE20916	scaffold_6	55279411	14713639	239.0
g	Em0003g1224a	scaffold_0003	NVE21536	scaffold_63	63382213	98753442	221.0
g	Em0003g1671a	scaffold_0003	NVE19964	scaffold_54	67491592	88126228	182.0
g	Em0003g383a	scaffold_0003	NVE21013	scaffold_6	55762138	15751691	146.0
g	Em0003g1407a	scaffold_0003	NVE19337	scaffold_51	64919355	81629713	289.0
g	Em0003g651a	scaffold_0003	NVE2170	scaffold_12	57843243	30606479	98.6
g	Em0003g1471a	scaffold_0003	NVE17062	scaffold_42	65603880	69582765	84.7
g	Em0003g668a	scaffold_0003	NVE20803	scaffold_59	57951514	92745510	44.3
g	Em0003g294a	scaffold_0003	NVE9883	scaffold_23	55110523	46235578	89.0
g	Em0003g37a	scaffold_0003	NVE16423	scaffold_4	53024049	10373384	230.0
g	Em0003g781a	scaffold_0003	NVE16360	scaffold_4	59005876	9775596	58.9
g	Em0003g858a	scaffold_0003	NVE21277	scaffold_61	59850791	93580172	43.9
g	Em0003g1408a	scaffold_0003	NVE24124	scaffold_8	64930950	21239315	258.0
g	Em0003g316a	scaffold_0003	NVE20989	scaffold_6	55282170	15514593	142.0
g	Em0003g1498a	scaffold_0003	NVE18079	scaffold_46	65858753	79906018	264.0
g	Em0003g1556a	scaffold_0003	NVE14284	scaffold_33	66383045	62458991	261.0
g	Em0003g710a	scaffold_0003	NVE13500	scaffold_31	58292078	58642629	384.0
g	Em0003g56a	scaffold_0003	NVE21002	scaffold_6	53084569	15665227	111.0
g	Em0003g36a	scaffold_0003	NVE16423	scaffold_4	53021293	10373384	552.0
g	Em0003g1563a	scaffold_0003	NVE14284	scaffold_33	66440753	62458991	158.0
g	Em0003g1441a	scaffold_0003	NVE16401	scaffold_4	65364241	10207809	53.5
g	Em0003g1008a	scaffold_0003	NVE16359	scaffold_4	61368692	9754726	133.0
g	Em0003g1559a	scaffold_0003	NVE293	scaffold_10	66403290	23752784	297.0
g	Em0003g108a	scaffold_0003	NVE14262	scaffold_33	53480926	62225155	54.7
g	Em0003g780a	scaffold_0003	NVE19213	scaffold_50	58977532	83668459	45.1
g	Em0003g150a	scaffold_0003	NVE17319	scaffold_43	53899120	68126048	172.8
g	Em0003g1842a	scaffold_0003	NVE13163	scaffold_30	69033053	56763369	407.0
g	Em0003g268a	scaffold_0003	NVE3900	scaffold_14	54901643	32694578	173.0
g	Em0003g317a	scaffold_0003	NVE16352	scaffold_4	55289695	9669474	1100.0
g	Em0003g1602a	scaffold_0003	NVE98	scaffold_1	66828159	1125083	84.7
g	Em0003g1360a	scaffold_0003	NVE245	scaffold_1	64655543	3030151	40.8
g	Em0003g1273a	scaffold_0003	NVE19231	scaffold_50	63762191	83824781	706.0
g	Em0003g42a	scaffold_0003	NVE2161	scaffold_12	53031924	30529114	186.0
g	Em0003g381a	scaffold_0003	NVE2123	scaffold_12	55751265	30075923	460.0
g	Em0003g298a	scaffold_0003	NVE20915	scaffold_6	55147467	14708662	197.0
g	Em0003g1620a	scaffold_0003	NVE19183	scaffold_50	67017459	83235720	371.0
g	Em0003g457a	scaffold_0003	NVE16369	scaffold_4	56305236	9903712	693.0
g	Em0003g437a	scaffold_0003	NVE16369	scaffold_4	56175252	9903712	116.0
g	Em0008g1088a	scaffold_0008	NVE20744	scaffold_59	134020854	91943803	48.9
g	Em0008g373a	scaffold_0008	NVE1369	scaffold_11	127944763	27427926	221.0
g	Em0008g1039a	scaffold_0008	NVE16833	scaffold_41	133737829	73581973	46.2
g	Em0008g674a	scaffold_0008	NVE14232	scaffold_33	130684422	61935426	180.6
g	Em0008g1200a	scaffold_0008	NVE1311	scaffold_11	134806382	26754386	144.0
g	Em0008g1247a	scaffold_0008	NVE23938	scaffold_8	135028947	19480342	214.0
g	Em0008g542a	scaffold_0008	NVE13532	scaffold_31	129698595	58958860	148.0
g	Em0008g681a	scaffold_0008	NVE14232	scaffold_33	130764501	61935426	139.0
g	Em0008g1165a	scaffold_0008	NVE14849	scaffold_35	134598066	62967452	55.5
g	Em0008g624a	scaffold_0008	NVE9491	scaffold_22	130344330	40890167	211.0
g	Em0008g675a	scaffold_0008	NVE14232	scaffold_33	130691850	61935426	104.0
g	Em0008g57a	scaffold_0008	NVE8930	scaffold_21	124928593	42726928	110.0
g	Em0008g1252a	scaffold_0008	NVE11792	scaffold_27	135055892	49048868	230.0
g	Em0008g66a	scaffold_0008	NVE8873	scaffold_21	124968994	41856552	248.0
g	Em0008g559a	scaffold_0008	NVE13532	scaffold_31	129820807	58958860	67.0
g	Em0008g946a	scaffold_0008	NVE16410	scaffold_4	133061737	10275164	488.0
g	Em0008g1272a	scaffold_0008	NVE20752	scaffold_59	135156365	92057501	157.5
g	Em0008g623a	scaffold_0008	NVE8941	scaffold_21	130334074	42912020	171.0
g	Em0008g1006a	scaffold_0008	NVE7437	scaffold_19	133544282	38093065	49.3
g	Em0008g627a	scaffold_0008	NVE1291	scaffold_11	130362849	26613600	276.0
g	Em0008g162a	scaffold_0008	NVE20474	scaffold_57	125755224	91214450	374.0
g	Em0008g47a	scaffold_0008	NVE8873	scaffold_21	124833051	41856552	244.0
g	Em0008g30a	scaffold_0008	NVE24118	scaffold_8	124687942	21172961	224.0
g	Em0008g65a	scaffold_0008	NVE5479	scaffold_16	124959525	35857717	161.0
g	Em0008g1260a	scaffold_0008	NVE23938	scaffold_8	135088987	19480342	231.0
g	Em0008g683a	scaffold_0008	NVE17343	scaffold_43	130781833	68406640	690.0
g	Em0008g603a	scaffold_0008	NVE19098	scaffold_5	130159189	13849412	387.0
g	Em0008g1107a	scaffold_0008	NVE6222	scaffold_17	134190932	37554012	110.0
g	Em0008g210a	scaffold_0008	NVE15172	scaffold_36	126250396	65670163	49.3
g	Em0008g1010a	scaffold_0008	NVE13922	scaffold_32	133558276	60771530	334.0
g	Em0008g635a	scaffold_0008	NVE16884	scaffold_41	130420373	74261694	60.1
g	Em0008g285a	scaffold_0008	NVE20941	scaffold_6	126981956	14944160	546.0
g	Em0008g622a	scaffold_0008	NVE5	scaffold_1	130326863	51571	47.4
g	Em0008g926a	scaffold_0008	NVE5514	scaffold_16	132885691	36169414	38.5
g	Em0008g1261a	scaffold_0008	NVE2092	scaffold_12	135092413	29810625	422.0
g	Em0008g1021a	scaffold_0008	NVE8343	scaffold_20	133613459	43795665	115.0
g	Em0008g1236a	scaffold_0008	NVE11792	scaffold_27	134997100	49048868	230.0
g	Em0008g968a	scaffold_0008	NVE11790	scaffold_27	133298340	49040285	44.3
g	Em0008g515a	scaffold_0008	NVE8873	scaffold_21	129442820	41856552	239.0
g	Em0008g944a	scaffold_0008	NVE20770	scaffold_59	133034060	92216754	332.0
g	Em0008g104a	scaffold_0008	NVE8817	scaffold_21	125222305	41438706	213.0
g	Em0008g1059a	scaffold_0008	NVE21652	scaffold_64	133856120	97119560	239.0
g	Em0008g148a	scaffold_0008	NVE17886	scaffold_45	125650941	77721542	47.0
g	Em0008g532a	scaffold_0008	NVE19418	scaffold_51	129608695	82531127	129.0
g	Em0008g142a	scaffold_0008	NVE20755	scaffold_59	125616414	92089889	267.0
g	Em0008g1029a	scaffold_0008	NVE24053	scaffold_8	133676056	20392088	124.0
g	Em0008g847a	scaffold_0008	NVE21005	scaffold_6	132174237	15681491	126.0
g	Em0008g1240a	scaffold_0008	NVE16838	scaffold_41	135005062	73669334	73.9
g	Em0008g1066a	scaffold_0008	NVE387	scaffold_10	133880147	25144377	142.0
g	Em0008g1257a	scaffold_0008	NVE21048	scaffold_6	135074193	16089541	53.1
g	Em0008g414a	scaffold_0008	NVE17850	scaffold_45	128313096	77340506	50.4
g	Em0008g1248a	scaffold_0008	NVE2092	scaffold_12	135032379	29810625	302.9
g	Em0008g1147a	scaffold_0008	NVE17407	scaffold_43	134450090	69119474	42.7
g	Em0008g149a	scaffold_0008	NVE15769	scaffold_38	125656375	70563590	51.6
g	Em0008g1118a	scaffold_0008	NVE12164	scaffold_28	134250489	51991412	198.0
g	Em0008g1063a	scaffold_0008	NVE19801	scaffold_53	133873666	85919592	108.0
g	Em0008g53a	scaffold_0008	NVE20811	scaffold_59	124868180	92844045	853.0
g	Em0008g1256a	scaffold_0008	NVE16838	scaffold_41	135066891	73669334	110.0
g	Em0008g62a	scaffold_0008	NVE5479	scaffold_16	124949982	35857717	213.0
g	Em0008g973a	scaffold_0008	NVE20761	scaffold_59	133321250	92119977	272.0
g	Em0008g1146a	scaffold_0008	NVE17407	scaffold_43	134439772	69119474	113.2
g	Em0008g151a	scaffold_0008	NVE25304	scaffold_9	125665977	22679934	137.0
g	Em0008g322a	scaffold_0008	NVE22363	scaffold_7	127414819	16796075	46.6
g	Em0008g504a	scaffold_0008	NVE6175	scaffold_17	129374871	37087318	126.0
g	Em0008g516a	scaffold_0008	NVE8873	scaffold_21	129452615	41856552	241.0
g	Em0008g99a	scaffold_0008	NVE14186	scaffold_33	125187142	61459782	442.0
g	Em0008g972a	scaffold_0008	NVE3916	scaffold_14	133320160	32842103	105.0
g	Em0008g150a	scaffold_0008	NVE15769	scaffold_38	125660419	70563590	51.6
g	Em0008g618a	scaffold_0008	NVE20450	scaffold_57	130298700	91033047	45.4
g	Em0008g1114a	scaffold_0008	NVE19591	scaffold_52	134233372	87093122	56.2
g	Em0008g1223a	scaffold_0008	NVE22545	scaffold_7	134923911	18768811	43.5
g	Em0008g557a	scaffold_0008	NVE13532	scaffold_31	129794197	58958860	58.2
g	Em0008g60a	scaffold_0008	NVE17599	scaffold_44	124944547	75870771	160.0
g	Em0008g1033a	scaffold_0008	NVE100	scaffold_1	133686710	1134069	280.0
g	Em0008g481a	scaffold_0008	NVE5514	scaffold_16	129091563	36169414	40.0
g	Em0008g412a	scaffold_0008	NVE15769	scaffold_38	128300809	70563590	59.7
g	Em0008g1043a	scaffold_0008	NVE96	scaffold_1	133758977	1098657	743.0
g	Em0008g682a	scaffold_0008	NVE14232	scaffold_33	130768132	61935426	189.0
g	Em0008g36a	scaffold_0008	NVE14293	scaffold_33	124727233	62566440	84.0
g	Em0008g153a	scaffold_0008	NVE20755	scaffold_59	125678860	92089889	267.0
g	Em0008g56a	scaffold_0008	NVE15230	scaffold_36	124916901	66502130	91.7
g	Em0008g909a	scaffold_0008	NVE19760	scaffold_53	132727014	85464302	238.0
g	Em0008g461a	scaffold_0008	NVE13139	scaffold_30	128884777	56565610	45.4
g	Em0008g38a	scaffold_0008	NVE22364	scaffold_7	124743507	16799610	92.8
g	Em0008g790a	scaffold_0008	NVE111	scaffold_1	131690599	1253545	164.0
g	Em0008g1183a	scaffold_0008	NVE1311	scaffold_11	134711067	26754386	144.0
g	Em0008g1016a	scaffold_0008	NVE14271	scaffold_33	133578499	62284854	148.0
g	Em0008g955a	scaffold_0008	NVE13909	scaffold_32	133156411	60644854	124.0
g	Em0008g1122a	scaffold_0008	NVE20805	scaffold_59	134267090	92770097	407.0
g	Em0008g523a	scaffold_0008	NVE4728	scaffold_15	129535283	34405251	72.4
g	Em0008g228a	scaffold_0008	NVE15172	scaffold_36	126423121	65670163	47.0
g	Em0008g546a	scaffold_0008	NVE13532	scaffold_31	129731171	58958860	68.2
g	Em0008g550a	scaffold_0008	NVE13532	scaffold_31	129758545	58958860	68.2
g	Em0008g54a	scaffold_0008	NVE8930	scaffold_21	124875050	42726928	101.0
g	Em0008g725a	scaffold_0008	NVE16833	scaffold_41	131164559	73581973	45.1
g	Em0008g1213a	scaffold_0008	NVE14849	scaffold_35	134881122	62967452	189.0
g	Em0008g1140a	scaffold_0008	NVE17407	scaffold_43	134380544	69119474	101.3
g	Em0008g1129a	scaffold_0008	NVE1201	scaffold_11	134292457	25583162	64.7
g	Em0008g976a	scaffold_0008	NVE15798	scaffold_38	133335879	70831547	107.8
g	Em0008g50a	scaffold_0008	NVE14267	scaffold_33	124853716	62261453	57.8
g	Em0008g93a	scaffold_0008	NVE14192	scaffold_33	125163684	61504654	138.3
g	Em0008g1109a	scaffold_0008	NVE20806	scaffold_59	134213491	92787874	79.0
g	Em0008g1156a	scaffold_0008	NVE17407	scaffold_43	134525772	69119474	113.2
g	Em0008g345a	scaffold_0008	NVE11260	scaffold_26	127780843	49752033	95.5
g	Em0008g48a	scaffold_0008	NVE14267	scaffold_33	124843353	62261453	78.2
g	Em0008g394a	scaffold_0008	NVE20797	scaffold_59	128130065	92636658	295.0
g	Em0008g55a	scaffold_0008	NVE15230	scaffold_36	124896388	66502130	284.6
g	Em0008g1290a	scaffold_0008	NVE21312	scaffold_61	135325241	93964269	52.4
g	Em0008g1267a	scaffold_0008	NVE20769	scaffold_59	135127328	92196606	301.0
g	Em0008g1098a	scaffold_0008	NVE20744	scaffold_59	134112581	91943803	95.1
g	Em0008g1157a	scaffold_0008	NVE17407	scaffold_43	134539367	69119474	60.1
g	Em0008g1018a	scaffold_0008	NVE20754	scaffold_59	133600379	92084579	474.0
g	Em0008g115a	scaffold_0008	NVE17886	scaffold_45	125347029	77721542	40.4
g	Em0008g1064a	scaffold_0008	NVE388	scaffold_10	133876045	25159262	62.0
g	Em0008g157a	scaffold_0008	NVE20755	scaffold_59	125705662	92089889	136.0
g	Em0008g956a	scaffold_0008	NVE20744	scaffold_59	133168698	91943803	1269.3
g	Em0008g1164a	scaffold_0008	NVE17407	scaffold_43	134584861	69119474	44.3
g	Em0008g687a	scaffold_0008	NVE17343	scaffold_43	130842899	68406640	225.1
g	Em0008g145a	scaffold_0008	NVE17886	scaffold_45	125635901	77721542	77.4
g	Em0008g526a	scaffold_0008	NVE19418	scaffold_51	129562299	82531127	69.3
g	Em0008g147a	scaffold_0008	NVE20764	scaffold_59	125647000	92133724	57.4
g	Em0008g506a	scaffold_0008	NVE14198	scaffold_33	129388813	61565408	298.0
g	Em0008g281a	scaffold_0008	NVE20941	scaffold_6	126960174	14944160	546.0
g	Em0008g1065a	scaffold_0008	NVE388	scaffold_10	133878172	25159262	58.5
g	Em0008g59a	scaffold_0008	NVE8930	scaffold_21	124938342	42726928	99.8
g	Em0008g673a	scaffold_0008	NVE14232	scaffold_33	130674662	61935426	312.0
g	Em0008g817a	scaffold_0008	NVE19570	scaffold_52	131952862	86916742	48.1
g	Em0008g1265a	scaffold_0008	NVE20791	scaffold_59	135111730	92576712	181.0
g	Em0008g1135a	scaffold_0008	NVE17407	scaffold_43	134337300	69119474	63.9
g	Em0009g1008a	scaffold_0009	NVE20981	scaffold_6	144320899	15418229	347.3
g	Em0009g1240a	scaffold_0009	NVE10441	scaffold_24	145688571	46084199	429.0
g	Em0009g594a	scaffold_0009	NVE3076	scaffold_13	140955920	29148099	143.0
g	Em0009g1135a	scaffold_0009	NVE22554	scaffold_7	145053222	18848877	71.2
g	Em0009g483a	scaffold_0009	NVE21121	scaffold_60	139693471	94407782	120.0
g	Em0009g1011a	scaffold_0009	NVE20981	scaffold_6	144338158	15418229	181.0
g	Em0009g1307a	scaffold_0009	NVE12109	scaffold_28	146075462	51292821	67.0
g	Em0009g614a	scaffold_0009	NVE17367	scaffold_43	141165708	68621589	88.6
g	Em0009g678a	scaffold_0009	NVE21125	scaffold_60	141763493	94487527	376.0
g	Em0009g1025a	scaffold_0009	NVE13504	scaffold_31	144424158	58687818	43.5
g	Em0009g1074a	scaffold_0009	NVE12140	scaffold_28	144678099	51707028	130.0
g	Em0009g1190a	scaffold_0009	NVE11229	scaffold_26	145409761	49450095	226.0
g	Em0009g47a	scaffold_0009	NVE19771	scaffold_53	135723280	85617908	70.9
g	Em0009g38a	scaffold_0009	NVE12094	scaffold_28	135696710	51087752	1335.0
g	Em0009g1304a	scaffold_0009	NVE10426	scaffold_24	146066849	45839569	365.1
g	Em0009g1299a	scaffold_0009	NVE3899	scaffold_14	146031682	32673884	119.0
g	Em0009g420a	scaffold_0009	NVE6884	scaffold_18	139145869	54542533	298.0
g	Em0009g812a	scaffold_0009	NVE8228	scaffold_2	142869580	8543158	183.4
g	Em0009g655a	scaffold_0009	NVE3913	scaffold_14	141596793	32803015	398.0
g	Em0009g1040a	scaffold_0009	NVE13532	scaffold_31	144483836	58958860	44.7
g	Em0009g1226a	scaffold_0009	NVE21145	scaffold_60	145565623	94705578	66.6
g	Em0009g604a	scaffold_0009	NVE7540	scaffold_19	141018167	39469147	65.9
g	Em0009g1159a	scaffold_0009	NVE21536	scaffold_63	145205200	98753442	82.4
g	Em0009g709a	scaffold_0009	NVE13867	scaffold_32	141952837	60258844	80.9
g	Em0009g1175a	scaffold_0009	NVE19433	scaffold_51	145298799	82648744	72.8
g	Em0009g44a	scaffold_0009	NVE12859	scaffold_3	135718045	3709243	57.4
g	Em0009g436a	scaffold_0009	NVE6884	scaffold_18	139246558	54542533	369.0
g	Em0009g1043a	scaffold_0009	NVE2242	scaffold_12	144492563	31135913	228.0
g	Em0009g806a	scaffold_0009	NVE2241	scaffold_12	142829207	31128826	462.0
g	Em0009g1174a	scaffold_0009	NVE1220	scaffold_11	145296223	25765740	211.5
g	Em0009g1096a	scaffold_0009	NVE17646	scaffold_44	144843523	76324685	134.0
g	Em0009g983a	scaffold_0009	NVE21450	scaffold_62	144177169	98090419	405.0
g	Em0009g67a	scaffold_0009	NVE8197	scaffold_2	135808834	8285730	140.6
g	Em0009g70a	scaffold_0009	NVE9949	scaffold_23	135822261	47201006	41.2
g	Em0009g499a	scaffold_0009	NVE17368	scaffold_43	139827045	68627330	163.3
g	Em0009g1291a	scaffold_0009	NVE2938	scaffold_13	145983504	27945242	407.2
g	Em0009g45a	scaffold_0009	NVE10428	scaffold_24	135720315	45876333	43.5
g	Em0009g1034a	scaffold_0009	NVE12094	scaffold_28	144466600	51087752	215.6
g	Em0009g1077a	scaffold_0009	NVE17646	scaffold_44	144693377	76324685	90.9
g	Em0009g148a	scaffold_0009	NVE13036	scaffold_3	136534281	5945255	493.0
g	Em0009g1028a	scaffold_0009	NVE21460	scaffold_62	144432005	98187599	260.0
g	Em0009g1155a	scaffold_0009	NVE21140	scaffold_60	145185460	94654156	101.0
g	Em0009g53a	scaffold_0009	NVE11353	scaffold_26	135744946	50716645	235.0
g	Em0009g1036a	scaffold_0009	NVE12094	scaffold_28	144473445	51087752	169.0
g	Em0009g899a	scaffold_0009	NVE8822	scaffold_21	143576866	41483052	192.0
g	Em0009g1094a	scaffold_0009	NVE21766	scaffold_65	144833009	99868374	175.0
g	Em0009g145a	scaffold_0009	NVE13036	scaffold_3	136499931	5945255	238.0
g	Em0009g1038a	scaffold_0009	NVE13532	scaffold_31	144477599	58958860	41.6
g	Em0009g107a	scaffold_0009	NVE12169	scaffold_28	136182051	52044386	137.9
g	Em0009g1063a	scaffold_0009	NVE16793	scaffold_41	144616912	73168029	246.0
g	Em0009g1242a	scaffold_0009	NVE48	scaffold_1	145692956	572100	518.0
g	Em0009g852a	scaffold_0009	NVE3076	scaffold_13	143181595	29148099	48.5
g	Em0009g1189a	scaffold_0009	NVE20350	scaffold_56	145407014	90660686	76.3
g	Em0009g1230a	scaffold_0009	NVE21382	scaffold_62	145604792	97241387	165.7
g	Em0009g1228a	scaffold_0009	NVE21382	scaffold_62	145581493	97241387	309.7
g	Em0009g1250a	scaffold_0009	NVE8026	scaffold_2	145738073	6486055	60.8
g	Em0009g1294a	scaffold_0009	NVE2938	scaffold_13	146008849	27945242	298.6
g	Em0009g13a	scaffold_0009	NVE3083	scaffold_13	135472279	29212049	111.0
g	Em0009g656a	scaffold_0009	NVE3913	scaffold_14	141601230	32803015	385.0
g	Em0009g1312a	scaffold_0009	NVE19745	scaffold_53	146108519	85293264	147.0
g	Em0009g55a	scaffold_0009	NVE10421	scaffold_24	135752519	45764119	106.0
g	Em0009g750a	scaffold_0009	NVE10436	scaffold_24	142171090	45999781	156.0
g	Em0009g823a	scaffold_0009	NVE14583	scaffold_34	142959351	67460357	742.0
g	Em0009g1216a	scaffold_0009	NVE12157	scaffold_28	145527745	51914474	192.8
g	Em0009g940a	scaffold_0009	NVE12124	scaffold_28	143923368	51490373	179.0
g	Em0009g962a	scaffold_0009	NVE21443	scaffold_62	144073037	97964487	166.0
g	Em0009g1092a	scaffold_0009	NVE17646	scaffold_44	144822750	76324685	127.0
g	Em0009g670a	scaffold_0009	NVE18553	scaffold_48	141706403	84962814	108.3
g	Em0009g987a	scaffold_0009	NVE18018	scaffold_46	144195641	79263940	117.0
g	Em0009g161a	scaffold_0009	NVE16358	scaffold_4	136648025	9747963	157.4
g	Em0009g1163a	scaffold_0009	NVE15217	scaffold_36	145228376	66257263	427.0
g	Em0009g1218a	scaffold_0009	NVE11754	scaffold_27	145533005	48716219	411.0
g	Em0009g680a	scaffold_0009	NVE12079	scaffold_28	141784813	50939046	92.8
g	Em0009g30a	scaffold_0009	NVE18470	scaffold_48	135671747	83950119	50.8
g	Em0009g972a	scaffold_0009	NVE15878	scaffold_38	144144042	71630016	88.2
g	Em0009g593a	scaffold_0009	NVE12153	scaffold_28	140950802	51868202	169.0
g	Em0009g1277a	scaffold_0009	NVE12172	scaffold_28	145901572	52058029	163.0
g	Em0009g1039a	scaffold_0009	NVE13532	scaffold_31	144480970	58958860	42.7
g	Em0009g1151a	scaffold_0009	NVE22554	scaffold_7	145158684	18848877	69.7
g	Em0009g602a	scaffold_0009	NVE12160	scaffold_28	141003579	51959335	174.0
g	Em0009g1073a	scaffold_0009	NVE12139	scaffold_28	144676142	51700909	146.0
g	Em0009g1165a	scaffold_0009	NVE11778	scaffold_27	145233934	48943614	218.0
g	Em0009g1296a	scaffold_0009	NVE2218	scaffold_12	146019464	30976613	139.0
g	Em0009g512a	scaffold_0009	NVE17368	scaffold_43	139951078	68627330	226.9
g	Em0009g946a	scaffold_0009	NVE12124	scaffold_28	143957918	51490373	185.0
g	Em0009g1274a	scaffold_0009	NVE18282	scaffold_47	145883971	78348861	147.0
g	Em0009g57a	scaffold_0009	NVE12096	scaffold_28	135767094	51136473	48.9
g	Em0009g1154a	scaffold_0009	NVE2239	scaffold_12	145181041	31120223	100.0
g	Em0009g92a	scaffold_0009	NVE19974	scaffold_54	136066433	88327751	44.7
g	Em0009g189a	scaffold_0009	NVE21766	scaffold_65	136843184	99868374	178.0
g	Em0009g672a	scaffold_0009	NVE11784	scaffold_27	141713900	49010742	50.1
g	Em0009g138a	scaffold_0009	NVE12135	scaffold_28	136454125	51659006	60.1
g	Em0009g170a	scaffold_0009	NVE13508	scaffold_31	136714159	58718497	312.0
g	Em0009g970a	scaffold_0009	NVE8355	scaffold_20	144138945	43934899	728.0
g	Em0009g56a	scaffold_0009	NVE9450	scaffold_22	135764302	40395414	178.0
g	Em0009g109a	scaffold_0009	NVE10425	scaffold_24	136206998	45817124	81.6
g	Em0009g506a	scaffold_0009	NVE17368	scaffold_43	139906219	68627330	230.3
g	Em0009g1219a	scaffold_0009	NVE11753	scaffold_27	145535174	48710870	276.0
g	Em0009g1275a	scaffold_0009	NVE12165	scaffold_28	145890082	52017937	240.0
g	Em0009g1302a	scaffold_0009	NVE3080	scaffold_13	146055582	29171132	205.0
g	Em0009g188a	scaffold_0009	NVE11821	scaffold_27	136835533	49325579	224.0
g	Em0009g1166a	scaffold_0009	NVE21141	scaffold_60	145247872	94673532	687.3
g	Em0009g162a	scaffold_0009	NVE12135	scaffold_28	136654834	51659006	60.1
g	Em0009g739a	scaffold_0009	NVE9432	scaffold_22	142115027	40132839	58.9
g	Em0009g1108a	scaffold_0009	NVE17646	scaffold_44	144916486	76324685	355.5
g	Em0009g1107a	scaffold_0009	NVE17646	scaffold_44	144909738	76324685	145.0
g	Em0009g108a	scaffold_0009	NVE10425	scaffold_24	136196636	45817124	70.9
g	Em0009g675a	scaffold_0009	NVE18553	scaffold_48	141731178	84962814	108.3
g	Em0009g139a	scaffold_0009	NVE16358	scaffold_4	136458239	9747963	94.3
g	Em0009g1004a	scaffold_0009	NVE20981	scaffold_6	144290243	15418229	73.6
g	Em0009g984a	scaffold_0009	NVE12162	scaffold_28	144182503	51963895	82.0
g	Em0009g915a	scaffold_0009	NVE3076	scaffold_13	143726178	29148099	140.0
g	Em0009g1221a	scaffold_0009	NVE11810	scaffold_27	145542825	49226809	54.7
g	Em0009g683a	scaffold_0009	NVE8255	scaffold_2	141807576	8860345	58.2
g	Em0009g971a	scaffold_0009	NVE15878	scaffold_38	144142805	71630016	56.6
g	Em0009g467a	scaffold_0009	NVE7528	scaffold_19	139522025	39311022	518.2
g	Em0009g284a	scaffold_0009	NVE11226	scaffold_26	137795587	49433186	142.9
g	Em0009g99a	scaffold_0009	NVE19088	scaffold_5	136148932	13773663	258.0
g	Em0009g918a	scaffold_0009	NVE3076	scaffold_13	143752128	29148099	137.0
g	Em0009g790a	scaffold_0009	NVE2241	scaffold_12	142651627	31128826	457.0
g	Em0009g1268a	scaffold_0009	NVE21453	scaffold_62	145856161	98107361	286.0
g	Em0009g526a	scaffold_0009	NVE21121	scaffold_60	140070078	94407782	164.0
g	Em0009g878a	scaffold_0009	NVE98	scaffold_1	143411078	1125083	65.1
g	Em0009g938a	scaffold_0009	NVE11734	scaffold_27	143914751	48464465	63.2
g	Em0009g1109a	scaffold_0009	NVE17646	scaffold_44	144922977	76324685	142.5
g	Em0009g994a	scaffold_0009	NVE12122	scaffold_28	144236835	51477501	276.0
g	Em0009g922a	scaffold_0009	NVE11734	scaffold_27	143775706	48464465	72.8
g	Em0009g1220a	scaffold_0009	NVE11811	scaffold_27	145538827	49231378	83.2
g	Em0009g43a	scaffold_0009	NVE8168	scaffold_2	135712812	8010343	515.0
g	Em0009g1118a	scaffold_0009	NVE17581	scaffold_44	144981621	75720431	236.0
g	Em0009g598a	scaffold_0009	NVE3076	scaffold_13	140976666	29148099	139.0
g	Em0009g677a	scaffold_0009	NVE11784	scaffold_27	141741167	49010742	48.1
g	Em0009g977a	scaffold_0009	NVE21763	scaffold_65	144155385	99813249	48.9
g	Em0009g1283a	scaffold_0009	NVE3080	scaffold_13	145930225	29171132	441.0
g	Em0009g1265a	scaffold_0009	NVE18035	scaffold_46	145837065	79471473	66.2
g	Em0009g552a	scaffold_0009	NVE7528	scaffold_19	140303627	39311022	232.7
g	Em0009g661a	scaffold_0009	NVE19346	scaffold_51	141649619	81705745	44.3
g	Em0009g1084a	scaffold_0009	NVE17646	scaffold_44	144767866	76324685	48.5
g	Em0009g616a	scaffold_0009	NVE17367	scaffold_43	141172818	68621589	240.0
g	Em0009g1078a	scaffold_0009	NVE17646	scaffold_44	144699514	76324685	401.7
g	Em0009g650a	scaffold_0009	NVE19346	scaffold_51	141532860	81705745	46.6
g	Em0009g1033a	scaffold_0009	NVE12094	scaffold_28	144462795	51087752	175.0
g	Em0009g1282a	scaffold_0009	NVE10332	scaffold_24	145919874	44837467	129.0
g	Em0009g52a	scaffold_0009	NVE16644	scaffold_40	135740185	72947965	136.8
g	Em0009g996a	scaffold_0009	NVE12120	scaffold_28	144242107	51439023	385.0
g	Em0009g599a	scaffold_0009	NVE3076	scaffold_13	140979342	29148099	131.0
g	Em0009g413a	scaffold_0009	NVE6884	scaffold_18	139105725	54542533	262.0
g	Em0009g41a	scaffold_0009	NVE11807	scaffold_27	135706818	49188892	250.0
g	Em0009g974a	scaffold_0009	NVE12119	scaffold_28	144148470	51429690	167.0
g	Em0009g289a	scaffold_0009	NVE1350	scaffold_11	137854488	27212715	75.1
g	Em0009g1079a	scaffold_0009	NVE17646	scaffold_44	144706165	76324685	146.0
g	Em0009g1287a	scaffold_0009	NVE3899	scaffold_14	145955205	32673884	97.8
g	Em0009g759a	scaffold_0009	NVE10436	scaffold_24	142246211	45999781	194.0
g	Em0009g1153a	scaffold_0009	NVE2239	scaffold_12	145176087	31120223	62.8
g	Em0091g1a	scaffold_0091	NVE19347	scaffold_51	287195810	81712858	209.0
g	Em0097g3a	scaffold_0097	NVE2090	scaffold_12	287929940	29785294	40.0
g	Em0097g4a	scaffold_0097	NVE2090	scaffold_12	287940481	29785294	40.8
g	Em0097g2a	scaffold_0097	NVE2090	scaffold_12	287921413	29785294	40.0
g	Em0096g2a	scaffold_0096	NVE2242	scaffold_12	287794447	31135913	110.0
g	Em0168g6a	scaffold_0168	NVE2904	scaffold_13	294288864	27621964	150.0
g	Em0163g3a	scaffold_0163	NVE1315	scaffold_11	293937233	26781068	177.0
g	Em0162g4a	scaffold_0162	NVE18510	scaffold_48	293850527	84501712	98.2
g	Em0162g18a	scaffold_0162	NVE11327	scaffold_26	293899650	50472471	327.0
g	Em0162g14a	scaffold_0162	NVE16608	scaffold_40	293885296	72548266	97.1
g	Em0092g10a	scaffold_0092	NVE20516	scaffold_57	287386686	91701093	45.4
g	Em0099g18a	scaffold_0099	NVE25348	scaffold_9	288222860	23346819	51.6
g	Em0099g4a	scaffold_0099	NVE15171	scaffold_36	288158098	65665448	365.0
g	Em0099g8a	scaffold_0099	NVE25348	scaffold_9	288165485	23346819	46.2
g	Em0099g17a	scaffold_0099	NVE5464	scaffold_16	288210434	35686591	173.0
g	Em0099g26a	scaffold_0099	NVE5464	scaffold_16	288247489	35686591	173.0
g	Em0099g22a	scaffold_0099	NVE15171	scaffold_36	288234975	65665448	313.0
g	Em0099g1a	scaffold_0099	NVE5464	scaffold_16	288145126	35686591	49.7
g	Em0099g10a	scaffold_0099	NVE25348	scaffold_9	288184838	23346819	48.1
g	Em0266g1a	scaffold_0266	NVE12833	scaffold_3	299805870	3419293	153.0
g	Em0267g1a	scaffold_0267	NVE19975	scaffold_54	299846988	88338541	133.0
g	Em0215g2a	scaffold_0215	NVE22567	scaffold_7	297155031	18951856	535.0
g	Em0137g14a	scaffold_0137	NVE16424	scaffold_4	291972567	10385859	153.7
g	Em0137g13a	scaffold_0137	NVE1289	scaffold_11	291966994	26593058	879.0
g	Em0130g6a	scaffold_0130	NVE19543	scaffold_52	291323237	86630425	320.2
g	Em0034g14a	scaffold_0034	NVE4682	scaffold_15	275615042	33747808	45.1
g	Em0034g7a	scaffold_0034	NVE21620	scaffold_64	275514736	96615172	962.0
g	Em0034g9a	scaffold_0034	NVE19544	scaffold_52	275528186	86640767	599.0
g	Em0037g9a	scaffold_0037	NVE111	scaffold_1	276676098	1253545	404.0
g	Em0030g24a	scaffold_0030	NVE20797	scaffold_59	273890049	92636658	295.0
g	Em0033g14a	scaffold_0033	NVE20097	scaffold_55	275249424	88756024	646.0
g	Em0033g18a	scaffold_0033	NVE19809	scaffold_53	275282832	86003331	154.0
g	Em0033g21a	scaffold_0033	NVE20097	scaffold_55	275308266	88756024	648.0
g	Em0033g23a	scaffold_0033	NVE20097	scaffold_55	275322150	88756024	285.0
g	Em0033g11a	scaffold_0033	NVE20097	scaffold_55	275234959	88756024	285.0
g	Em0032g31a	scaffold_0032	NVE25	scaffold_1	274934450	279066	132.0
g	Em0032g39a	scaffold_0032	NVE25	scaffold_1	275001285	279066	206.0
g	Em0032g29a	scaffold_0032	NVE5486	scaffold_16	274917578	35912944	339.0
g	Em0032g28a	scaffold_0032	NVE19097	scaffold_5	274906922	13842082	80.9
g	Em0049g26a	scaffold_0049	NVE20292	scaffold_56	280462368	89904372	115.0
g	Em0049g28a	scaffold_0049	NVE20292	scaffold_56	280479459	89904372	166.0
g	Em0040g11a	scaffold_0040	NVE18345	scaffold_47	277740917	79166660	77.4
g	Em0041g4a	scaffold_0041	NVE25254	scaffold_9	278007213	22114753	525.0
g	Em0041g9a	scaffold_0041	NVE21560	scaffold_63	278086406	99061674	313.0
g	Em0044g25a	scaffold_0044	NVE21121	scaffold_60	279098740	94407782	123.0
g	Em0044g7a	scaffold_0044	NVE17368	scaffold_43	278951042	68627330	219.8
g	Em0045g11a	scaffold_0045	NVE12887	scaffold_3	279246232	3905061	72.0
g	Em0047g31a	scaffold_0047	NVE14618	scaffold_34	279888307	67914471	43.5
g	Em0047g5a	scaffold_0047	NVE8097	scaffold_2	279741090	7288957	260.0
g	Em0047g1a	scaffold_0047	NVE7486	scaffold_19	279724980	38707802	91.7
g	Em0019g1097a	scaffold_0019	NVE12882	scaffold_3	234375173	3855396	52.0
g	Em0019g848a	scaffold_0019	NVE22388	scaffold_7	232272742	16983781	270.0
g	Em0019g706a	scaffold_0019	NVE2075	scaffold_12	231461377	29696878	164.0
g	Em0019g664a	scaffold_0019	NVE19812	scaffold_53	231251169	86023806	133.0
g	Em0019g103a	scaffold_0019	NVE19526	scaffold_52	227960658	86473832	637.0
g	Em0019g951a	scaffold_0019	NVE22378	scaffold_7	232966782	16927699	567.0
g	Em0019g728a	scaffold_0019	NVE16379	scaffold_4	231562221	10015022	72.4
g	Em0019g813a	scaffold_0019	NVE22368	scaffold_7	232096601	16833786	53.9
g	Em0019g170a	scaffold_0019	NVE16873	scaffold_41	228325672	74155059	93.6
g	Em0019g288a	scaffold_0019	NVE10902	scaffold_25	228961099	53973190	281.0
g	Em0019g145a	scaffold_0019	NVE18283	scaffold_47	228216365	78358156	147.1
g	Em0019g919a	scaffold_0019	NVE22372	scaffold_7	232711252	16873266	569.0
g	Em0019g966a	scaffold_0019	NVE1375	scaffold_11	233114342	27481167	447.0
g	Em0019g237a	scaffold_0019	NVE22406	scaffold_7	228716582	17123003	189.0
g	Em0019g277a	scaffold_0019	NVE6929	scaffold_18	228917786	55223091	68.6
g	Em0019g649a	scaffold_0019	NVE2938	scaffold_13	231202177	27945242	49.3
g	Em0019g607a	scaffold_0019	NVE6900	scaffold_18	231061869	54715162	598.0
g	Em0019g186a	scaffold_0019	NVE19928	scaffold_54	228406106	87701856	807.0
g	Em0019g625a	scaffold_0019	NVE19525	scaffold_52	231117034	86467963	140.0
g	Em0019g1056a	scaffold_0019	NVE19579	scaffold_52	233989172	86985108	248.0
g	Em0019g691a	scaffold_0019	NVE331	scaffold_10	231406253	24289117	94.4
g	Em0019g157a	scaffold_0019	NVE17571	scaffold_44	228263732	75655259	370.0
g	Em0019g360a	scaffold_0019	NVE22484	scaffold_7	229323609	18138617	554.0
g	Em0019g1177a	scaffold_0019	NVE8833	scaffold_21	234978598	41583923	829.0
g	Em0019g967a	scaffold_0019	NVE9486	scaffold_22	233125709	40815025	394.0
g	Em0019g918a	scaffold_0019	NVE22379	scaffold_7	232709330	16931550	68.2
g	Em0019g151a	scaffold_0019	NVE19608	scaffold_52	228234486	87312963	471.0
g	Em0019g845a	scaffold_0019	NVE19570	scaffold_52	232262177	86916742	114.0
g	Em0019g644a	scaffold_0019	NVE22414	scaffold_7	231180282	17192391	584.0
g	Em0019g298a	scaffold_0019	NVE19509	scaffold_52	229006810	86258393	394.0
g	Em0019g1135a	scaffold_0019	NVE19611	scaffold_52	234688365	87336746	122.0
g	Em0019g561a	scaffold_0019	NVE17092	scaffold_42	230809310	69849312	136.0
g	Em0019g296a	scaffold_0019	NVE13615	scaffold_31	228999124	59890567	311.0
g	Em0019g907a	scaffold_0019	NVE21618	scaffold_64	232605285	96589887	71.2
g	Em0019g198a	scaffold_0019	NVE17115	scaffold_42	228457512	70175922	332.0
g	Em0019g1055a	scaffold_0019	NVE19581	scaffold_52	233983336	87001537	414.0
g	Em0019g885a	scaffold_0019	NVE22572	scaffold_7	232480419	18982031	47.8
g	Em0019g608a	scaffold_0019	NVE22401	scaffold_7	231065339	17088323	211.0
g	Em0019g358a	scaffold_0019	NVE13616	scaffold_31	229309139	59896384	68.6
g	Em0019g329a	scaffold_0019	NVE20906	scaffold_6	229191717	14586176	170.0
g	Em0019g744a	scaffold_0019	NVE8018	scaffold_2	231616716	6406540	179.0
g	Em0019g150a	scaffold_0019	NVE19602	scaffold_52	228231420	87210995	273.0
g	Em0019g599a	scaffold_0019	NVE6944	scaffold_18	231015281	55389778	233.0
g	Em0019g73a	scaffold_0019	NVE20759	scaffold_59	227802058	92108252	358.0
g	Em0019g95a	scaffold_0019	NVE22525	scaffold_7	227893228	18497843	504.0
g	Em0019g908a	scaffold_0019	NVE15797	scaffold_38	232614126	70814138	214.0
g	Em0019g1209a	scaffold_0019	NVE19978	scaffold_54	235244297	88380991	373.0
g	Em0019g924a	scaffold_0019	NVE14233	scaffold_33	232734488	61944850	100.0
g	Em0019g55a	scaffold_0019	NVE22526	scaffold_7	227667740	18519179	102.0
g	Em0019g988a	scaffold_0019	NVE2065	scaffold_12	233282120	29602610	979.0
g	Em0019g299a	scaffold_0019	NVE19542	scaffold_52	229010489	86621423	197.0
g	Em0019g1116a	scaffold_0019	NVE22416	scaffold_7	234489559	17200928	55.1
g	Em0019g618a	scaffold_0019	NVE22522	scaffold_7	231098166	18478032	278.0
g	Em0019g627a	scaffold_0019	NVE6873	scaffold_18	231120844	54462988	90.9
g	Em0019g1101a	scaffold_0019	NVE12883	scaffold_3	234395463	3862497	305.0
g	Em0019g884a	scaffold_0019	NVE22577	scaffold_7	232478887	19021762	47.8
g	Em0019g1038a	scaffold_0019	NVE17118	scaffold_42	233739016	70217094	431.0
g	Em0019g1113a	scaffold_0019	NVE20657	scaffold_58	234475443	95817574	40.8
g	Em0019g928a	scaffold_0019	NVE14233	scaffold_33	232755830	61944850	84.7
g	Em0019g697a	scaffold_0019	NVE331	scaffold_10	231432524	24289117	177.0
g	Em0019g947a	scaffold_0019	NVE11751	scaffold_27	232943000	48703754	149.8
g	Em0019g154a	scaffold_0019	NVE22467	scaffold_7	228248072	17990160	352.0
g	Em0019g1117a	scaffold_0019	NVE22416	scaffold_7	234497285	17200928	56.6
g	Em0019g556a	scaffold_0019	NVE21233	scaffold_61	230786832	93099867	163.0
g	Em0019g96a	scaffold_0019	NVE22525	scaffold_7	227894838	18497843	148.0
g	Em0019g887a	scaffold_0019	NVE6919	scaffold_18	232484623	55134127	200.0
g	Em0019g1053a	scaffold_0019	NVE19582	scaffold_52	233975042	87008510	196.0
g	Em0019g626a	scaffold_0019	NVE12111	scaffold_28	231118716	51332231	115.0
g	Em0019g68a	scaffold_0019	NVE22446	scaffold_7	227761312	17639333	91.3
g	Em0019g332a	scaffold_0019	NVE17123	scaffold_42	229201207	70270901	149.0
g	Em0019g733a	scaffold_0019	NVE16364	scaffold_4	231582011	9840001	50.8
g	Em0019g589a	scaffold_0019	NVE6829	scaffold_18	230951363	54030953	135.0
g	Em0019g619a	scaffold_0019	NVE372	scaffold_10	231103694	24887103	154.1
g	Em0019g325a	scaffold_0019	NVE13611	scaffold_31	229168284	59869482	220.0
g	Em0019g1104a	scaffold_0019	NVE20657	scaffold_58	234410428	95817574	153.0
g	Em0019g491a	scaffold_0019	NVE16838	scaffold_41	230361721	73669334	68.6
g	Em0019g97a	scaffold_0019	NVE22412	scaffold_7	227903148	17174178	361.0
g	Em0019g1006a	scaffold_0019	NVE20640	scaffold_58	233459713	95663179	449.0
g	Em0019g922a	scaffold_0019	NVE14233	scaffold_33	232729536	61944850	90.5
g	Em0019g555a	scaffold_0019	NVE13158	scaffold_30	230779886	56720207	423.0
g	Em0019g158a	scaffold_0019	NVE25229	scaffold_9	228268135	21878160	144.1
g	Em0019g268a	scaffold_0019	NVE17694	scaffold_44	228890411	76684223	209.0
g	Em0019g685a	scaffold_0019	NVE22428	scaffold_7	231388076	17480767	237.0
g	Em0019g632a	scaffold_0019	NVE22394	scaffold_7	231130307	17031746	426.0
g	Em0019g1129a	scaffold_0019	NVE22416	scaffold_7	234626518	17200928	116.0
g	Em0019g1045a	scaffold_0019	NVE19543	scaffold_52	233860441	86630425	434.0
g	Em0019g886a	scaffold_0019	NVE6919	scaffold_18	232482235	55134127	132.0
g	Em0019g1052a	scaffold_0019	NVE22370	scaffold_7	233968777	16851194	549.0
g	Em0019g807a	scaffold_0019	NVE405	scaffold_10	232080266	25408269	48.9
g	Em0019g1134a	scaffold_0019	NVE19611	scaffold_52	234666681	87336746	468.0
g	Em0019g614a	scaffold_0019	NVE6900	scaffold_18	231088854	54715162	627.0
g	Em0019g193a	scaffold_0019	NVE6862	scaffold_18	228436386	54381912	119.0
g	Em0019g695a	scaffold_0019	NVE22457	scaffold_7	231426218	17921746	216.0
g	Em0019g576a	scaffold_0019	NVE21048	scaffold_6	230897556	16089541	63.9
g	Em0019g832a	scaffold_0019	NVE22397	scaffold_7	232166455	17050066	77.4
g	Em0019g930a	scaffold_0019	NVE14233	scaffold_33	232773801	61944850	92.4
g	Em0019g809a	scaffold_0019	NVE22535	scaffold_7	232084331	18637053	105.5
g	Em0019g278a	scaffold_0019	NVE6832	scaffold_18	228919873	54091351	374.0
g	Em0019g252a	scaffold_0019	NVE19572	scaffold_52	228797789	86937602	397.0
g	Em0019g283a	scaffold_0019	NVE19028	scaffold_5	228949676	13271334	154.0
g	Em0019g156a	scaffold_0019	NVE19938	scaffold_54	228258943	87777443	57.4
g	Em0019g1004a	scaffold_0019	NVE19591	scaffold_52	233446117	87093122	160.0
g	Em0019g201a	scaffold_0019	NVE17113	scaffold_42	228464101	70152661	217.0
g	Em0019g620a	scaffold_0019	NVE19747	scaffold_53	231109131	85300971	60.5
g	Em0019g230a	scaffold_0019	NVE25345	scaffold_9	228684509	23316031	91.7
g	Em0019g349a	scaffold_0019	NVE6846	scaffold_18	229280169	54197061	1078.0
g	Em0019g615a	scaffold_0019	NVE22401	scaffold_7	231092353	17088323	243.0
g	Em0019g178a	scaffold_0019	NVE6910	scaffold_18	228357918	55029042	165.2
g	Em0019g840a	scaffold_0019	NVE6904	scaffold_18	232200856	54756187	169.0
g	Em0019g1008a	scaffold_0019	NVE19592	scaffold_52	233485667	87127126	47.4
g	Em0019g879a	scaffold_0019	NVE22426	scaffold_7	232461590	17473007	211.0
g	Em0019g99a	scaffold_0019	NVE18523	scaffold_48	227915435	84642202	55.1
g	Em0019g282a	scaffold_0019	NVE17122	scaffold_42	228948571	70267899	122.0
g	Em0019g533a	scaffold_0019	NVE13053	scaffold_30	230661730	55634162	60.5
g	Em0019g609a	scaffold_0019	NVE16450	scaffold_4	231067993	10618862	185.0
g	Em0019g833a	scaffold_0019	NVE22396	scaffold_7	232172155	17043759	453.0
g	Em0019g824a	scaffold_0019	NVE22397	scaffold_7	232139813	17050066	46.6
g	Em0019g231a	scaffold_0019	NVE13186	scaffold_30	228688729	56963339	51.2
g	Em0019g1123a	scaffold_0019	NVE19546	scaffold_52	234547330	86651928	127.0
g	Em0019g350a	scaffold_0019	NVE8197	scaffold_2	229283808	8285730	270.0
g	Em0019g1029a	scaffold_0019	NVE22418	scaffold_7	233663758	17248844	189.0
g	Em0019g623a	scaffold_0019	NVE19223	scaffold_50	231114990	83732529	138.0
g	Em0019g1005a	scaffold_0019	NVE19591	scaffold_52	233448160	87093122	194.0
g	Em0019g1180a	scaffold_0019	NVE14865	scaffold_35	235010567	63178440	612.0
g	Em0019g616a	scaffold_0019	NVE16450	scaffold_4	231095188	10618862	185.0
g	Em0019g601a	scaffold_0019	NVE18259	scaffold_47	231024474	78118645	53.9
g	Em0019g306a	scaffold_0019	NVE22550	scaffold_7	229040152	18814081	271.0
g	Em0019g932a	scaffold_0019	NVE6843	scaffold_18	232804505	54143964	157.0
g	Em0019g351a	scaffold_0019	NVE20916	scaffold_6	229285322	14713639	74.3
g	Em0019g1090a	scaffold_0019	NVE19569	scaffold_52	234321549	86906347	392.0
g	Em0019g301a	scaffold_0019	NVE19510	scaffold_52	229015055	86265168	204.0
g	Em0019g876a	scaffold_0019	NVE23994	scaffold_8	232444988	19995610	183.0
g	Em0019g572a	scaffold_0019	NVE22362	scaffold_7	230868546	16784341	451.0
g	Em0019g842a	scaffold_0019	NVE22374	scaffold_7	232226519	16888381	393.5
g	Em0019g737a	scaffold_0019	NVE22547	scaffold_7	231595264	18794246	160.0
g	Em0019g591a	scaffold_0019	NVE18259	scaffold_47	230966920	78118645	63.2
g	Em0019g977a	scaffold_0019	NVE17080	scaffold_42	233177077	69724449	321.0
g	Em0019g169a	scaffold_0019	NVE19169	scaffold_50	228320402	83075250	186.0
g	Em0019g1210a	scaffold_0019	NVE19616	scaffold_52	235249910	87357915	79.7
g	Em0019g312a	scaffold_0019	NVE16544	scaffold_40	229108739	71816780	405.0
g	Em0019g1121a	scaffold_0019	NVE22416	scaffold_7	234538893	17200928	119.4
g	Em0019g1169a	scaffold_0019	NVE5460	scaffold_16	234918473	35652177	53.1
g	Em0019g880a	scaffold_0019	NVE22442	scaffold_7	232466672	17598323	161.0
g	Em0019g248a	scaffold_0019	NVE8069	scaffold_2	228782112	6985573	51.2
g	Em0019g1009a	scaffold_0019	NVE22501	scaffold_7	233494465	18307661	57.4
g	Em0019g1041a	scaffold_0019	NVE22377	scaffold_7	233759373	16918515	1139.0
g	Em0019g1007a	scaffold_0019	NVE19593	scaffold_52	233474858	87132655	320.3
g	Em0019g1107a	scaffold_0019	NVE22416	scaffold_7	234432256	17200928	55.5
g	Em0019g661a	scaffold_0019	NVE21263	scaffold_61	231246517	93453914	97.8
g	Em0019g736a	scaffold_0019	NVE22552	scaffold_7	231591681	18830218	121.0
g	Em0019g769a	scaffold_0019	NVE6954	scaffold_18	231764707	55467166	277.0
g	Em0019g304a	scaffold_0019	NVE6859	scaffold_18	229035244	54352755	250.0
g	Em0019g816a	scaffold_0019	NVE19523	scaffold_52	232103664	86453125	387.0
g	Em0019g353a	scaffold_0019	NVE22410	scaffold_7	229291992	17160458	221.0
g	Em0019g558a	scaffold_0019	NVE17089	scaffold_42	230793778	69812810	1330.0
g	Em0019g1106a	scaffold_0019	NVE22416	scaffold_7	234424070	17200928	55.1
g	Em0019g1064a	scaffold_0019	NVE6831	scaffold_18	234019593	54076753	957.0
g	Em0019g547a	scaffold_0019	NVE22521	scaffold_7	230735431	18473591	81.6
g	Em0019g567a	scaffold_0019	NVE17089	scaffold_42	230845833	69812810	1362.0
g	Em0019g1120a	scaffold_0019	NVE22416	scaffold_7	234533060	17200928	99.8
g	Em0019g611a	scaffold_0019	NVE22522	scaffold_7	231071259	18478032	278.0
g	Em0019g764a	scaffold_0019	NVE22383	scaffold_7	231734829	16947764	79.0
g	Em0019g742a	scaffold_0019	NVE25230	scaffold_9	231609936	21885240	62.4
g	Em0019g181a	scaffold_0019	NVE6926	scaffold_18	228374588	55191631	165.0
g	Em0019g1208a	scaffold_0019	NVE3066	scaffold_13	235232000	29085904	254.0
g	Em0019g580a	scaffold_0019	NVE13516	scaffold_31	230916461	58767797	101.0
g	Em0019g920a	scaffold_0019	NVE14233	scaffold_33	232713600	61944850	99.0
g	Em0019g260a	scaffold_0019	NVE17694	scaffold_44	228848476	76684223	209.0
g	Em0019g564a	scaffold_0019	NVE13158	scaffold_30	230832555	56720207	141.0
g	Em0019g629a	scaffold_0019	NVE3038	scaffold_13	231123857	28864555	75.5
g	Em0019g931a	scaffold_0019	NVE1240	scaffold_11	232791053	25979810	296.0
g	Em0019g1025a	scaffold_0019	NVE22469	scaffold_7	233643441	18001791	263.0
g	Em0019g743a	scaffold_0019	NVE25230	scaffold_9	231613064	21885240	67.0
g	Em0019g143a	scaffold_0019	NVE11777	scaffold_27	228202221	48934226	73.9
g	Em0019g933a	scaffold_0019	NVE22567	scaffold_7	232819223	18951856	602.0
g	Em0019g342a	scaffold_0019	NVE19824	scaffold_53	229245169	86136108	351.0
g	Em0019g107a	scaffold_0019	NVE19556	scaffold_52	227994594	86778422	542.0
g	Em0019g117a	scaffold_0019	NVE230	scaffold_1	228039333	2856597	128.0
g	Em0019g956a	scaffold_0019	NVE5384	scaffold_16	233031237	34858669	171.0
g	Em0019g854a	scaffold_0019	NVE22388	scaffold_7	232292703	16983781	235.0
g	Em0019g49a	scaffold_0019	NVE261	scaffold_10	227649881	23484120	43.9
g	Em0019g87a	scaffold_0019	NVE3104	scaffold_13	227865759	29370952	733.0
g	Em0019g1146a	scaffold_0019	NVE5460	scaffold_16	234762476	35652177	223.0
g	Em0019g139a	scaffold_0019	NVE18553	scaffold_48	228160658	84962814	96.3
g	Em0019g581a	scaffold_0019	NVE6887	scaffold_18	230919698	54609496	473.0
g	Em0019g549a	scaffold_0019	NVE22520	scaffold_7	230740308	18465497	390.0
g	Em0019g1179a	scaffold_0019	NVE19590	scaffold_52	234997975	87080475	884.0
g	Em0019g1220a	scaffold_0019	NVE22359	scaffold_7	235316247	16743501	346.0
g	Em0019g565a	scaffold_0019	NVE21233	scaffold_61	230838937	93099867	163.0
g	Em0019g1227a	scaffold_0019	NVE22360	scaffold_7	235365360	16757527	41.6
g	Em0019g194a	scaffold_0019	NVE17108	scaffold_42	228438293	70133844	150.0
g	Em0019g982a	scaffold_0019	NVE22529	scaffold_7	233210143	18576289	204.0
g	Em0019g855a	scaffold_0019	NVE18471	scaffold_48	232296619	83957506	53.1
g	Em0019g696a	scaffold_0019	NVE331	scaffold_10	231429491	24289117	191.0
g	Em0019g562a	scaffold_0019	NVE22362	scaffold_7	230818008	16784341	452.0
g	Em0019g571a	scaffold_0019	NVE22497	scaffold_7	230864982	18286108	39.3
g	Em0019g690a	scaffold_0019	NVE331	scaffold_10	231401250	24289117	159.0
g	Em0019g1089a	scaffold_0019	NVE6831	scaffold_18	234315112	54076753	812.1
g	Em0019g1163a	scaffold_0019	NVE5460	scaffold_16	234871677	35652177	223.0
g	Em0019g553a	scaffold_0019	NVE19512	scaffold_52	230762316	86284702	123.0
g	Em0019g693a	scaffold_0019	NVE22371	scaffold_7	231413283	16865654	260.0
g	Em0019g184a	scaffold_0019	NVE6916	scaffold_18	228400171	55117162	329.5
g	Em0019g1031a	scaffold_0019	NVE22418	scaffold_7	233677181	17248844	103.0
[truncated: 2,221 more rows]
