# Supplementary material for: Tracing animal genomic evolution with the chromosomal-level assembly of the freshwater sponge Ephydatia muelleri
Source: Nat Commun. 2020 Jul 27;11:3676. doi: 10.1038/s41467-020-17397-w (PMC7385117; doi:10.1038/s41467-020-17397-w)
Supplement: Supplementary file 8 — Supplementary Data 4 [file 41467_2020_17397_MOESM8_ESM.zip › Supplementary_Data_4_Synteny_analyses_plots_scripts/emu_vs_animals_raw_data/prots_vs_Nve2_scaffold2D_random.tab]

s1	scaffold_0001	1	34737626	0.107673	34737626	0.107673	-
s1	scaffold_0002	2	18036862	0.055907	52774488	0.163581	-
s1	scaffold_0003	3	16756708	0.051939	69531196	0.215520	-
s1	scaffold_0004	4	14242454	0.044146	83773650	0.259666	-
s1	scaffold_0005	5	14008563	0.043421	97782213	0.303087	-
s1	scaffold_0006	6	13980526	0.043334	111762739	0.346421	-
s1	scaffold_0007	7	12614931	0.039101	124377670	0.385523	-
s1	scaffold_0008	8	11012714	0.034135	135390384	0.419658	-
s1	scaffold_0009	9	10784955	0.033429	146175339	0.453087	-
s1	scaffold_0010	10	9915261	0.030733	156090600	0.483821	-
s1	scaffold_0011	11	9883643	0.030635	165974243	0.514456	-
s1	scaffold_0012	12	9758457	0.030247	175732700	0.544704	-
s1	scaffold_0013	13	8891648	0.027561	184624348	0.572264	-
s1	scaffold_0014	14	8794683	0.027260	193419031	0.599524	-
s1	scaffold_0015	15	8607055	0.026679	202026086	0.626203	-
s1	scaffold_0016	16	8588065	0.026620	210614151	0.652823	-
s1	scaffold_0017	17	8481849	0.026290	219096000	0.679113	-
s1	scaffold_0018	18	8298555	0.025722	227394555	0.704835	-
s1	scaffold_0019	19	8000469	0.024798	235395024	0.729634	-
s1	scaffold_0020	20	7973121	0.024714	243368145	0.754347	-
s1	scaffold_0021	21	7819413	0.024237	251187558	0.778585	-
s1	scaffold_0022	22	7592457	0.023534	258780015	0.802118	-
s1	scaffold_0023	23	6309599	0.019557	265089614	0.821676	-
s1	scaffold_0024	24	4976343	0.015425	270065957	0.837100	-
s1	scaffold_0025	25	1223551	0.003793	271289508	0.840893	-
s1	scaffold_0026	26	650570	0.002017	271940078	0.842909	-
s1	scaffold_0027	27	602316	0.001867	272542394	0.844776	-
s1	scaffold_0028	28	575373	0.001783	273117767	0.846560	-
s1	scaffold_0029	29	566734	0.001757	273684501	0.848316	-
s1	scaffold_0030	30	506525	0.001570	274191026	0.849887	-
s1	scaffold_0031	31	430008	0.001333	274621034	0.851219	-
s1	scaffold_0032	32	429205	0.001330	275050239	0.852550	-
s1	scaffold_0033	33	422694	0.001310	275472933	0.853860	-
s1	scaffold_0034	34	416018	0.001289	275888951	0.855149	-
s1	scaffold_0035	35	373449	0.001158	276262400	0.856307	-
s1	scaffold_0036	36	373358	0.001157	276635758	0.857464	-
s1	scaffold_0037	37	367806	0.001140	277003564	0.858604	-
s1	scaffold_0038	38	331391	0.001027	277334955	0.859631	-
s1	scaffold_0039	39	329609	0.001022	277664564	0.860653	-
s1	scaffold_0040	40	317476	0.000984	277982040	0.861637	-
s1	scaffold_0041	41	315232	0.000977	278297272	0.862614	-
s1	scaffold_0042	42	302254	0.000937	278599526	0.863551	-
s1	scaffold_0043	43	296435	0.000919	278895961	0.864470	-
s1	scaffold_0044	44	282686	0.000876	279178647	0.865346	-
s1	scaffold_0045	45	274350	0.000850	279452997	0.866197	-
s1	scaffold_0046	46	271530	0.000842	279724527	0.867038	-
s1	scaffold_0047	47	264477	0.000820	279989004	0.867858	-
s1	scaffold_0048	48	263819	0.000818	280252823	0.868676	-
s1	scaffold_0049	49	236984	0.000735	280489807	0.869410	-
s1	scaffold_0050	50	227287	0.000705	280717094	0.870115	-
s1	scaffold_0051	51	208083	0.000645	280925177	0.870760	-
s1	scaffold_0052	52	207197	0.000642	281132374	0.871402	-
s1	scaffold_0053	53	205481	0.000637	281337855	0.872039	-
s1	scaffold_0054	54	202857	0.000629	281540712	0.872668	-
s1	scaffold_0055	55	202502	0.000628	281743214	0.873295	-
s1	scaffold_0056	56	200934	0.000623	281944148	0.873918	-
s1	scaffold_0057	57	197419	0.000612	282141567	0.874530	-
s1	scaffold_0058	58	196740	0.000610	282338307	0.875140	-
s1	scaffold_0059	59	189648	0.000588	282527955	0.875728	-
s1	scaffold_0060	60	189481	0.000587	282717436	0.876315	-
s1	scaffold_0061	61	186161	0.000577	282903597	0.876892	-
s1	scaffold_0062	62	176848	0.000548	283080445	0.877440	-
s1	scaffold_0063	63	176577	0.000547	283257022	0.877988	-
s1	scaffold_0064	64	176185	0.000546	283433207	0.878534	-
s1	scaffold_0065	65	174171	0.000540	283607378	0.879074	-
s1	scaffold_0066	66	171524	0.000532	283778902	0.879605	-
s1	scaffold_0067	67	171067	0.000530	283949969	0.880135	-
s1	scaffold_0068	68	163836	0.000508	284113805	0.880643	-
s1	scaffold_0069	69	159499	0.000494	284273304	0.881138	-
s1	scaffold_0070	70	159342	0.000494	284432646	0.881632	-
s1	scaffold_0071	71	154750	0.000480	284587396	0.882111	-
s1	scaffold_0072	72	152809	0.000474	284740205	0.882585	-
s1	scaffold_0073	73	151953	0.000471	284892158	0.883056	-
s1	scaffold_0074	74	148190	0.000459	285040348	0.883515	-
s1	scaffold_0075	75	144120	0.000447	285184468	0.883962	-
s1	scaffold_0076	76	143694	0.000445	285328162	0.884407	-
s1	scaffold_0077	77	143684	0.000445	285471846	0.884853	-
s1	scaffold_0078	78	141423	0.000438	285613269	0.885291	-
s1	scaffold_0079	79	139408	0.000432	285752677	0.885723	-
s1	scaffold_0080	80	139377	0.000432	285892054	0.886155	-
s1	scaffold_0081	81	137391	0.000426	286029445	0.886581	-
s1	scaffold_0082	82	135136	0.000419	286164581	0.887000	-
s1	scaffold_0083	83	135060	0.000419	286299641	0.887419	-
s1	scaffold_0084	84	133632	0.000414	286433273	0.887833	-
s1	scaffold_0085	85	130122	0.000403	286563395	0.888236	-
s1	scaffold_0086	86	128997	0.000400	286692392	0.888636	-
s1	scaffold_0087	87	126473	0.000392	286818865	0.889028	-
s1	scaffold_0088	88	125524	0.000389	286944389	0.889417	-
s1	scaffold_0089	89	124927	0.000387	287069316	0.889804	-
s1	scaffold_0090	90	123959	0.000384	287193275	0.890188	-
s1	scaffold_0091	91	122596	0.000380	287315871	0.890568	-
s1	scaffold_0092	92	122468	0.000380	287438339	0.890948	-
s1	scaffold_0093	93	120091	0.000372	287558430	0.891320	-
s1	scaffold_0094	94	117366	0.000364	287675796	0.891684	-
s1	scaffold_0095	95	116455	0.000361	287792251	0.892045	-
s1	scaffold_0096	96	115272	0.000357	287907523	0.892402	-
s1	scaffold_0097	97	114998	0.000356	288022521	0.892759	-
s1	scaffold_0098	98	114967	0.000356	288137488	0.893115	-
s1	scaffold_0099	99	114048	0.000354	288251536	0.893469	-
s1	scaffold_0100	100	111511	0.000346	288363047	0.893814	-
s1	scaffold_0101	101	111305	0.000345	288474352	0.894159	-
s1	scaffold_0102	102	111157	0.000345	288585509	0.894504	-
s1	scaffold_0103	103	109620	0.000340	288695129	0.894844	-
s1	scaffold_0104	104	108126	0.000335	288803255	0.895179	-
s1	scaffold_0105	105	107064	0.000332	288910319	0.895511	-
s1	scaffold_0106	106	107062	0.000332	289017381	0.895842	-
s1	scaffold_0107	107	106508	0.000330	289123889	0.896173	-
s1	scaffold_0108	108	105029	0.000326	289228918	0.896498	-
s1	scaffold_0109	109	103621	0.000321	289332539	0.896819	-
s1	scaffold_0110	110	102305	0.000317	289434844	0.897136	-
s1	scaffold_0111	111	102171	0.000317	289537015	0.897453	-
s1	scaffold_0112	112	101406	0.000314	289638421	0.897767	-
s1	scaffold_0113	113	100610	0.000312	289739031	0.898079	-
s1	scaffold_0114	114	100035	0.000310	289839066	0.898389	-
s1	scaffold_0115	115	99647	0.000309	289938713	0.898698	-
s1	scaffold_0116	116	99210	0.000308	290037923	0.899006	-
s1	scaffold_0117	117	98870	0.000306	290136793	0.899312	-
s1	scaffold_0118	118	98442	0.000305	290235235	0.899617	-
s1	scaffold_0119	119	96536	0.000299	290331771	0.899917	-
s1	scaffold_0120	120	96291	0.000298	290428062	0.900215	-
s1	scaffold_0121	121	96282	0.000298	290524344	0.900514	-
s1	scaffold_0122	122	94788	0.000294	290619132	0.900807	-
s1	scaffold_0123	123	94750	0.000294	290713882	0.901101	-
s1	scaffold_0124	124	94691	0.000294	290808573	0.901395	-
s1	scaffold_0125	125	94413	0.000293	290902986	0.901687	-
s1	scaffold_0126	126	93549	0.000290	290996535	0.901977	-
s1	scaffold_0127	127	93004	0.000288	291089539	0.902265	-
s1	scaffold_0128	128	91982	0.000285	291181521	0.902550	-
s1	scaffold_0129	129	91250	0.000283	291272771	0.902833	-
s1	scaffold_0130	130	89436	0.000277	291362207	0.903111	-
s1	scaffold_0131	131	89368	0.000277	291451575	0.903388	-
s1	scaffold_0132	132	89250	0.000277	291540825	0.903664	-
s1	scaffold_0133	133	88841	0.000275	291629666	0.903940	-
s1	scaffold_0134	134	88621	0.000275	291718287	0.904214	-
s1	scaffold_0135	135	87460	0.000271	291805747	0.904485	-
s1	scaffold_0136	136	87007	0.000270	291892754	0.904755	-
s1	scaffold_0137	137	86015	0.000267	291978769	0.905022	-
s1	scaffold_0138	138	85513	0.000265	292064282	0.905287	-
s1	scaffold_0139	139	83108	0.000258	292147390	0.905544	-
s1	scaffold_0140	140	82398	0.000255	292229788	0.905800	-
s1	scaffold_0141	141	81465	0.000253	292311253	0.906052	-
s1	scaffold_0142	142	81184	0.000252	292392437	0.906304	-
s1	scaffold_0143	143	80521	0.000250	292472958	0.906553	-
s1	scaffold_0144	144	80140	0.000248	292553098	0.906802	-
s1	scaffold_0145	145	79863	0.000248	292632961	0.907049	-
s1	scaffold_0146	146	78301	0.000243	292711262	0.907292	-
s1	scaffold_0147	147	78106	0.000242	292789368	0.907534	-
s1	scaffold_0148	148	78052	0.000242	292867420	0.907776	-
s1	scaffold_0149	149	77931	0.000242	292945351	0.908018	-
s1	scaffold_0150	150	76042	0.000236	293021393	0.908253	-
s1	scaffold_0151	151	75703	0.000235	293097096	0.908488	-
s1	scaffold_0152	152	75627	0.000234	293172723	0.908722	-
s1	scaffold_0153	153	75479	0.000234	293248202	0.908956	-
s1	scaffold_0154	154	75116	0.000233	293323318	0.909189	-
s1	scaffold_0155	155	74099	0.000230	293397417	0.909419	-
s1	scaffold_0156	156	73669	0.000228	293471086	0.909647	-
s1	scaffold_0157	157	73662	0.000228	293544748	0.909876	-
s1	scaffold_0158	158	73104	0.000227	293617852	0.910102	-
s1	scaffold_0159	159	72439	0.000225	293690291	0.910327	-
s1	scaffold_0160	160	71901	0.000223	293762192	0.910550	-
s1	scaffold_0161	161	71014	0.000220	293833206	0.910770	-
s1	scaffold_0162	162	70521	0.000219	293903727	0.910988	-
s1	scaffold_0163	163	69523	0.000215	293973250	0.911204	-
s1	scaffold_0164	164	69002	0.000214	294042252	0.911418	-
s1	scaffold_0165	165	68846	0.000213	294111098	0.911631	-
s1	scaffold_0166	166	68417	0.000212	294179515	0.911843	-
s1	scaffold_0167	167	68066	0.000211	294247581	0.912054	-
s1	scaffold_0168	168	67496	0.000209	294315077	0.912263	-
s1	scaffold_0169	169	67412	0.000209	294382489	0.912472	-
s1	scaffold_0170	170	67343	0.000209	294449832	0.912681	-
s1	scaffold_0171	171	67153	0.000208	294516985	0.912889	-
s1	scaffold_0172	172	67089	0.000208	294584074	0.913097	-
s1	scaffold_0173	173	66476	0.000206	294650550	0.913303	-
s1	scaffold_0174	174	66319	0.000206	294716869	0.913509	-
s1	scaffold_0175	175	66257	0.000205	294783126	0.913714	-
s1	scaffold_0176	176	65430	0.000203	294848556	0.913917	-
s1	scaffold_0177	177	65120	0.000202	294913676	0.914119	-
s1	scaffold_0178	178	65102	0.000202	294978778	0.914321	-
s1	scaffold_0179	179	64847	0.000201	295043625	0.914522	-
s1	scaffold_0180	180	64668	0.000200	295108293	0.914722	-
s1	scaffold_0181	181	64061	0.000199	295172354	0.914921	-
s1	scaffold_0182	182	63980	0.000198	295236334	0.915119	-
s1	scaffold_0183	183	63799	0.000198	295300133	0.915317	-
s1	scaffold_0184	184	63465	0.000197	295363598	0.915513	-
s1	scaffold_0185	185	62908	0.000195	295426506	0.915708	-
s1	scaffold_0186	186	62616	0.000194	295489122	0.915902	-
s1	scaffold_0187	187	61965	0.000192	295551087	0.916094	-
s1	scaffold_0188	188	61332	0.000190	295612419	0.916285	-
s1	scaffold_0189	189	61305	0.000190	295673724	0.916475	-
s1	scaffold_0190	190	61010	0.000189	295734734	0.916664	-
s1	scaffold_0191	191	60792	0.000188	295795526	0.916852	-
s1	scaffold_0192	192	60658	0.000188	295856184	0.917040	-
s1	scaffold_0193	193	60610	0.000188	295916794	0.917228	-
s1	scaffold_0194	194	60244	0.000187	295977038	0.917415	-
s1	scaffold_0195	195	60147	0.000186	296037185	0.917601	-
s1	scaffold_0196	196	60037	0.000186	296097222	0.917787	-
s1	scaffold_0197	197	59229	0.000184	296156451	0.917971	-
s1	scaffold_0198	198	59018	0.000183	296215469	0.918154	-
s1	scaffold_0199	199	59011	0.000183	296274480	0.918337	-
s1	scaffold_0200	200	58746	0.000182	296333226	0.918519	-
s1	scaffold_0201	201	58615	0.000182	296391841	0.918700	-
s1	scaffold_0202	202	58452	0.000181	296450293	0.918882	-
s1	scaffold_0203	203	58368	0.000181	296508661	0.919063	-
s1	scaffold_0204	204	58187	0.000180	296566848	0.919243	-
s1	scaffold_0205	205	58020	0.000180	296624868	0.919423	-
s1	scaffold_0206	206	57734	0.000179	296682602	0.919602	-
s1	scaffold_0207	207	57669	0.000179	296740271	0.919780	-
s1	scaffold_0208	208	57564	0.000178	296797835	0.919959	-
s1	scaffold_0209	209	57525	0.000178	296855360	0.920137	-
s1	scaffold_0210	210	57269	0.000178	296912629	0.920315	-
s1	scaffold_0211	211	56880	0.000176	296969509	0.920491	-
s1	scaffold_0212	212	56817	0.000176	297026326	0.920667	-
s1	scaffold_0213	213	56496	0.000175	297082822	0.920842	-
s1	scaffold_0214	214	56390	0.000175	297139212	0.921017	-
s1	scaffold_0215	215	56358	0.000175	297195570	0.921192	-
s1	scaffold_0216	216	56266	0.000174	297251836	0.921366	-
s1	scaffold_0217	217	56203	0.000174	297308039	0.921540	-
s1	scaffold_0218	218	55700	0.000173	297363739	0.921713	-
s1	scaffold_0219	219	55689	0.000173	297419428	0.921886	-
s1	scaffold_0220	220	55600	0.000172	297475028	0.922058	-
s1	scaffold_0221	221	55209	0.000171	297530237	0.922229	-
s1	scaffold_0222	222	55201	0.000171	297585438	0.922400	-
s1	scaffold_0223	223	54874	0.000170	297640312	0.922570	-
s1	scaffold_0224	224	54534	0.000169	297694846	0.922739	-
s1	scaffold_0225	225	54453	0.000169	297749299	0.922908	-
s1	scaffold_0226	226	54402	0.000169	297803701	0.923077	-
s1	scaffold_0227	227	54370	0.000169	297858071	0.923245	-
s1	scaffold_0228	228	54170	0.000168	297912241	0.923413	-
s1	scaffold_0229	229	53865	0.000167	297966106	0.923580	-
s1	scaffold_0230	230	53825	0.000167	298019931	0.923747	-
s1	scaffold_0231	231	53790	0.000167	298073721	0.923914	-
s1	scaffold_0232	232	53546	0.000166	298127267	0.924080	-
s1	scaffold_0233	233	53313	0.000165	298180580	0.924245	-
s1	scaffold_0234	234	53127	0.000165	298233707	0.924410	-
s1	scaffold_0235	235	53037	0.000164	298286744	0.924574	-
s1	scaffold_0236	236	52587	0.000163	298339331	0.924737	-
s1	scaffold_0237	237	52314	0.000162	298391645	0.924899	-
s1	scaffold_0238	238	52111	0.000162	298443756	0.925061	-
s1	scaffold_0239	239	51995	0.000161	298495751	0.925222	-
s1	scaffold_0240	240	51705	0.000160	298547456	0.925382	-
s1	scaffold_0241	241	51509	0.000160	298598965	0.925542	-
s1	scaffold_0242	242	51394	0.000159	298650359	0.925701	-
s1	scaffold_0243	243	51319	0.000159	298701678	0.925860	-
s1	scaffold_0244	244	51211	0.000159	298752889	0.926019	-
s1	scaffold_0245	245	51121	0.000158	298804010	0.926177	-
s1	scaffold_0246	246	50973	0.000158	298854983	0.926335	-
s1	scaffold_0247	247	50705	0.000157	298905688	0.926492	-
s1	scaffold_0248	248	50528	0.000157	298956216	0.926649	-
s1	scaffold_0249	249	50488	0.000156	299006704	0.926806	-
s1	scaffold_0250	250	50407	0.000156	299057111	0.926962	-
s1	scaffold_0251	251	50157	0.000155	299107268	0.927117	-
s1	scaffold_0252	252	50061	0.000155	299157329	0.927272	-
s1	scaffold_0253	253	49731	0.000154	299207060	0.927427	-
s1	scaffold_0254	254	49484	0.000153	299256544	0.927580	-
s1	scaffold_0255	255	49468	0.000153	299306012	0.927733	-
s1	scaffold_0256	256	49465	0.000153	299355477	0.927887	-
s1	scaffold_0257	257	49318	0.000153	299404795	0.928039	-
s1	scaffold_0258	258	49227	0.000153	299454022	0.928192	-
s1	scaffold_0259	259	48953	0.000152	299502975	0.928344	-
s1	scaffold_0260	260	48870	0.000151	299551845	0.928495	-
s1	scaffold_0261	261	48844	0.000151	299600689	0.928647	-
s1	scaffold_0262	262	48810	0.000151	299649499	0.928798	-
s1	scaffold_0263	263	48724	0.000151	299698223	0.928949	-
s1	scaffold_0264	264	48703	0.000151	299746926	0.929100	-
s1	scaffold_0265	265	48602	0.000151	299795528	0.929251	-
s1	scaffold_0266	266	48600	0.000151	299844128	0.929401	-
s1	scaffold_0267	267	48581	0.000151	299892709	0.929552	-
s1	scaffold_0268	268	48292	0.000150	299941001	0.929702	-
s1	scaffold_0269	269	47974	0.000149	299988975	0.929850	-
s1	scaffold_0270	270	47698	0.000148	300036673	0.929998	-
s2	scaffold_1	1	3256212	0.009131	3256212	0.009131	-
s2	scaffold_3	2	2832128	0.007942	6088340	0.017073	-
s2	scaffold_2	3	2816097	0.007897	8904437	0.024969	-
s2	scaffold_4	4	2783716	0.007806	11688153	0.032775	-
s2	scaffold_5	5	2658636	0.007455	14346789	0.040231	-
s2	scaffold_6	6	2383264	0.006683	16730053	0.046914	-
s2	scaffold_7	7	2343873	0.006573	19073926	0.053486	-
s2	scaffold_8	8	2246329	0.006299	21320255	0.059785	-
s2	scaffold_9	9	2113454	0.005926	23433709	0.065712	-
s2	scaffold_10	10	2111185	0.005920	25544894	0.071632	-
s2	scaffold_11	11	1986761	0.005571	27531655	0.077203	-
s2	scaffold_13	12	1842705	0.005167	29374360	0.082370	-
s2	scaffold_12	13	1828175	0.005126	31202535	0.087497	-
s2	scaffold_14	14	1797661	0.005041	33000196	0.092538	-
s2	scaffold_15	15	1710382	0.004796	34710578	0.097334	-
s2	scaffold_16	16	1704687	0.004780	36415265	0.102114	-
s2	scaffold_17	17	1671248	0.004686	38086513	0.106801	-
s2	scaffold_19	18	1645670	0.004615	39732183	0.111415	-
s2	scaffold_22	19	1621999	0.004548	41354182	0.115964	-
s2	scaffold_21	20	1617515	0.004536	42971697	0.120499	-
s2	scaffold_20	21	1601021	0.004490	44572718	0.124989	-
s2	scaffold_24	22	1601005	0.004489	46173723	0.129478	-
s2	scaffold_23	23	1596662	0.004477	47770385	0.133956	-
s2	scaffold_27	24	1580678	0.004432	49351063	0.138388	-
s2	scaffold_26	25	1571463	0.004407	50922526	0.142795	-
s2	scaffold_28	26	1546546	0.004337	52469072	0.147131	-
s2	scaffold_25	27	1535120	0.004305	54004192	0.151436	-
s2	scaffold_18	28	1522163	0.004268	55526355	0.155705	-
s2	scaffold_30	29	1506809	0.004225	57033164	0.159930	-
s2	scaffold_29	30	1506508	0.004224	58539672	0.164154	-
s2	scaffold_31	31	1442344	0.004045	59982016	0.168199	-
s2	scaffold_32	32	1396417	0.003916	61378433	0.172115	-
s2	scaffold_33	33	1384588	0.003883	62763021	0.175997	-
s2	scaffold_35	34	1317302	0.003694	64080323	0.179691	-
s2	scaffold_37	35	1303713	0.003656	65384036	0.183347	-
s2	scaffold_36	36	1300106	0.003646	66684142	0.186993	-
s2	scaffold_34	37	1292743	0.003625	67976885	0.190618	-
s2	scaffold_43	38	1275895	0.003578	69252780	0.194196	-
s2	scaffold_42	39	1272618	0.003569	70525398	0.197764	-
s2	scaffold_38	40	1269438	0.003560	71794836	0.201324	-
s2	scaffold_40	41	1267826	0.003555	73062662	0.204879	-
s2	scaffold_41	42	1253435	0.003515	74316097	0.208394	-
s2	scaffold_39	43	1241374	0.003481	75557471	0.211875	-
s2	scaffold_44	44	1237690	0.003471	76795161	0.215346	-
s2	scaffold_45	45	1213267	0.003402	78008428	0.218748	-
s2	scaffold_47	46	1192782	0.003345	79201210	0.222093	-
s2	scaffold_46	47	1189085	0.003334	80390295	0.225427	-
s2	scaffold_49	48	1183268	0.003318	81573563	0.228745	-
s2	scaffold_51	49	1175072	0.003295	82748635	0.232040	-
s2	scaffold_50	50	1172175	0.003287	83920810	0.235327	-
s2	scaffold_48	51	1166239	0.003270	85087049	0.238597	-
s2	scaffold_53	52	1158649	0.003249	86245698	0.241846	-
s2	scaffold_52	53	1152432	0.003232	87398130	0.245078	-
s2	scaffold_54	54	1144907	0.003210	88543037	0.248288	-
s2	scaffold_55	55	1132443	0.003176	89675480	0.251464	-
s2	scaffold_56	56	1104042	0.003096	90779522	0.254560	-
s2	scaffold_57	57	1078803	0.003025	91858325	0.257585	-
s2	scaffold_59	58	1077718	0.003022	92936043	0.260607	-
s2	scaffold_61	59	1073712	0.003011	94009755	0.263618	-
s2	scaffold_60	60	1072985	0.003009	95082740	0.266627	-
s2	scaffold_58	61	1068422	0.002996	96151162	0.269623	-
s2	scaffold_64	62	1042832	0.002924	97193994	0.272547	-
s2	scaffold_62	63	1036592	0.002907	98230586	0.275454	-
s2	scaffold_63	64	1034619	0.002901	99265205	0.278355	-
s2	scaffold_65	65	1027616	0.002882	100292821	0.281237	-
g	Em0007g839a	scaffold_0211	NVE12193	scaffold_28	296953164	52446465	120.5
g	Em0013g155a	scaffold_0211	NVE8212	scaffold_2	296941659	8448377	82.0
g	Em0002g1881a	scaffold_0113	NVE5427	scaffold_16	289709743	35260242	63.2
g	Em0019g301a	scaffold_0129	NVE19510	scaffold_52	291212630	86265168	204.0
g	Em0015g265a	scaffold_0129	NVE13064	scaffold_30	291216723	55745490	51.6
g	Em0614g1a	scaffold_0128	NVE14233	scaffold_33	291138552	61944850	172.6
g	Em0012g364a	scaffold_0128	NVE1350	scaffold_11	291106128	27212715	96.3
g	Em0020g545a	scaffold_0128	NVE10795	scaffold_25	291162615	52628520	63.2
g	Em0012g471a	scaffold_0123	NVE15806	scaffold_38	290665946	70944664	278.0
g	Em0001g2531a	scaffold_0123	NVE16552	scaffold_40	290626402	71979364	239.0
g	Em0022g366a	scaffold_0123	NVE15846	scaffold_38	290710573	71358274	55.8
g	Em0008g1063a	scaffold_0122	NVE19801	scaffold_53	290589451	85919592	108.0
g	Em0007g453a	scaffold_0122	NVE4728	scaffold_15	290580160	34405251	43.1
g	Em0003g1211a	scaffold_0120	NVE21656	scaffold_64	290396781	97166957	48.9
g	Em0416g2a	scaffold_0120	NVE19336	scaffold_51	290364909	81618371	171.0
g	Em0019g1227a	scaffold_0126	NVE22360	scaffold_7	290907152	16757527	41.6
g	Em0202g6a	scaffold_0126	NVE216	scaffold_1	290958533	2710803	67.4
g	Em0022g50a	scaffold_0125	NVE5393	scaffold_16	290868382	34928201	310.0
g	Em0001g1820a	scaffold_0125	NVE25268	scaffold_9	290875116	22253400	196.0
g	Em0011g622a	scaffold_0125	NVE3851	scaffold_14	290894584	32057020	105.9
g	Em0024g36a	scaffold_0124	NVE6226	scaffold_17	290766512	37603534	55.1
g	Em0028g14a	scaffold_0124	NVE20744	scaffold_59	290753427	91943803	400.0
g	Em0014g348a	scaffold_0130	NVE25340	scaffold_9	291311187	23230991	45.4
g	Em0016g1123a	scaffold_0223	NVE3092	scaffold_13	297634100	29263794	145.0
g	Em0021g200a	scaffold_0223	NVE9505	scaffold_22	297591344	41085155	44.7
g	Em0017g173a	scaffold_0223	NVE14289	scaffold_33	297585831	62502535	69.7
g	Em0021g567a	scaffold_0016	NVE10374	scaffold_24	205980690	45268850	97.4
g	Em0011g150a	scaffold_0016	NVE16081	scaffold_39	203015514	74814096	49.7
g	Em0001g1893a	scaffold_0016	NVE19429	scaffold_51	203297630	82610832	205.0
g	Em0438g7a	scaffold_0016	NVE1223	scaffold_11	207682839	25787043	193.6
g	Em0004g1306a	scaffold_0016	NVE13879	scaffold_32	202528521	60417157	46.6
g	Em0020g566a	scaffold_0016	NVE14616	scaffold_34	205478442	67887906	424.0
g	Em0023g572a	scaffold_0016	NVE14575	scaffold_34	202259979	67347308	153.0
g	Em0022g60a	scaffold_0016	NVE8125	scaffold_2	210025239	7553983	470.0
g	Em0021g100a	scaffold_0016	NVE16555	scaffold_40	209387891	72025846	164.9
g	Em0019g845a	scaffold_0016	NVE19570	scaffold_52	208366887	86916742	114.0
g	Em0021g397a	scaffold_0016	NVE13172	scaffold_30	210523086	56842445	74.7
g	Em0019g561a	scaffold_0016	NVE17092	scaffold_42	207153434	69849312	136.0
g	Em0526g2a	scaffold_0016	NVE15412	scaffold_37	207800650	64118714	90.5
g	Em0019g329a	scaffold_0016	NVE20906	scaffold_6	202545252	14586176	170.0
g	Em0010g449a	scaffold_0016	NVE15517	scaffold_37	206959409	65104386	402.0
g	Em0013g832a	scaffold_0016	NVE21010	scaffold_6	203013597	15718341	479.0
g	Em0001g3667a	scaffold_0016	NVE23950	scaffold_8	202686274	19581674	125.0
g	Em0023g728a	scaffold_0016	NVE17039	scaffold_42	210081809	69289663	366.0
g	Em0034g7a	scaffold_0016	NVE21620	scaffold_64	203472612	96615172	962.0
g	Em0015g1309a	scaffold_0016	NVE18470	scaffold_48	207965662	83950119	51.2
g	Em0009g1242a	scaffold_0016	NVE48	scaffold_1	205164860	572100	518.0
g	Em0006g876a	scaffold_0016	NVE20957	scaffold_6	208781982	15127394	186.0
g	Em0016g259a	scaffold_0016	NVE16608	scaffold_40	208968837	72548266	101.0
g	Em0017g514a	scaffold_0016	NVE86	scaffold_1	202579971	969976	46.6
g	Em0006g1172a	scaffold_0016	NVE19760	scaffold_53	205164860	85464302	179.0
g	Em0002g1820a	scaffold_0016	NVE5516	scaffold_16	206639411	36198966	46.2
g	Em0015g1244a	scaffold_0016	NVE2932	scaffold_13	206232297	27876207	421.0
g	Em0004g974a	scaffold_0016	NVE8070	scaffold_2	203910725	7002810	651.0
g	Em0015g1019a	scaffold_0016	NVE21398	scaffold_62	209368851	97374807	52.8
g	Em0017g137a	scaffold_0016	NVE21734	scaffold_65	208830093	99428239	342.0
g	Em0014g616a	scaffold_0016	NVE15856	scaffold_38	209392370	71437637	312.0
g	Em0020g849a	scaffold_0016	NVE6839	scaffold_18	206171940	54126680	161.0
g	Em0020g894a	scaffold_0016	NVE394	scaffold_10	206425689	25209205	53.1
g	Em0021g234a	scaffold_0016	NVE17900	scaffold_45	210535107	77938017	577.0
g	Em0018g287a	scaffold_0016	NVE21618	scaffold_64	207738442	96589887	76.3
g	Em0004g22a	scaffold_0016	NVE19068	scaffold_5	207004933	13583955	48.5
g	Em0013g549a	scaffold_0016	NVE8375	scaffold_20	203024977	44142185	116.0
g	Em0013g374a	scaffold_0016	NVE20181	scaffold_55	207626764	89408419	812.0
g	Em0021g613a	scaffold_0016	NVE18330	scaffold_47	210360427	79079029	300.0
g	Em0003g742a	scaffold_0016	NVE16360	scaffold_4	203175750	9775596	643.0
g	Em0015g37a	scaffold_0016	NVE213	scaffold_1	207600917	2675636	277.0
g	Em0460g5a	scaffold_0016	NVE15768	scaffold_38	203835831	70548071	161.1
g	Em0017g196a	scaffold_0016	NVE367	scaffold_10	210271663	24856869	60.1
g	Em0009g107a	scaffold_0016	NVE12169	scaffold_28	202178968	52044386	137.9
g	Em0016g785a	scaffold_0016	NVE11777	scaffold_27	203458103	48934226	55.1
g	Em0012g1067a	scaffold_0016	NVE14918	scaffold_35	203425973	63751507	263.0
g	Em0002g396a	scaffold_0016	NVE18058	scaffold_46	206377338	79697456	65.1
g	Em0017g136a	scaffold_0016	NVE21734	scaffold_65	207914034	99428239	139.0
g	Em0022g576a	scaffold_0016	NVE14253	scaffold_33	205277316	62119822	46.2
g	Em0007g156a	scaffold_0016	NVE301	scaffold_10	203524060	23937871	63.2
g	Em0005g115a	scaffold_0016	NVE5479	scaffold_16	208892721	35857717	89.4
g	Em0009g852a	scaffold_0016	NVE3076	scaffold_13	205609422	29148099	48.5
g	Em0013g402a	scaffold_0016	NVE19388	scaffold_51	203585302	82211173	337.0
g	Em0015g219a	scaffold_0016	NVE19580	scaffold_52	206739404	86995173	253.0
g	Em0011g853a	scaffold_0016	NVE20610	scaffold_58	207712178	95340401	377.0
g	Em0016g187a	scaffold_0016	NVE18722	scaffold_49	208503358	80911576	265.0
g	Em0018g345a	scaffold_0016	NVE16527	scaffold_4	207715981	11508613	1129.0
g	Em0005g1183a	scaffold_0016	NVE3787	scaffold_14	203946393	31430062	108.0
g	Em0012g671a	scaffold_0016	NVE12874	scaffold_3	208676941	3802732	214.0
g	Em0001g617a	scaffold_0016	NVE17308	scaffold_43	209424045	68032620	222.0
g	Em0013g316a	scaffold_0016	NVE8278	scaffold_20	202046911	43170751	61.2
g	Em0021g830a	scaffold_0016	NVE17647	scaffold_44	206710093	76336966	328.0
g	Em0006g1207a	scaffold_0016	NVE19054	scaffold_5	206186977	13464396	68.9
g	Em0018g810a	scaffold_0016	NVE3828	scaffold_14	203716014	31842466	195.0
g	Em0013g131a	scaffold_0016	NVE16852	scaffold_41	202708389	73830092	313.0
g	Em0020g546a	scaffold_0016	NVE20656	scaffold_58	208122565	95813957	48.5
g	Em0192g13a	scaffold_0016	NVE18315	scaffold_47	210439896	78813406	308.0
g	Em0024g53a	scaffold_0016	NVE21267	scaffold_61	202296398	93499197	346.0
g	Em0001g562a	scaffold_0016	NVE11234	scaffold_26	202288639	49511243	61.6
g	Em0012g997a	scaffold_0016	NVE12909	scaffold_3	204489418	4133786	90.1
g	Em0006g1078a	scaffold_0016	NVE246	scaffold_1	209415230	3039348	45.8
g	Em0015g1217a	scaffold_0016	NVE16840	scaffold_41	210149576	73698750	166.0
g	Em0022g49a	scaffold_0016	NVE5489	scaffold_16	207265796	35954979	51.6
g	Em0008g618a	scaffold_0016	NVE20450	scaffold_57	205031763	91033047	45.4
g	Em0024g143a	scaffold_0016	NVE25300	scaffold_9	208766720	22634066	325.0
g	Em0013g116a	scaffold_0016	NVE9514	scaffold_22	204513407	41233074	112.0
g	Em0023g260a	scaffold_0016	NVE21293	scaffold_61	207715981	93825955	89.4
g	Em0020g791a	scaffold_0016	NVE22565	scaffold_7	208088289	18938585	63.5
g	Em0014g565a	scaffold_0016	NVE14233	scaffold_33	209816906	61944850	185.0
g	Em0003g326a	scaffold_0016	NVE11806	scaffold_27	202456259	49184024	68.6
g	Em0718g2a	scaffold_0016	NVE19608	scaffold_52	202999734	87312963	131.0
g	Em0015g195a	scaffold_0016	NVE21795	scaffold_65	206948976	100189665	54.3
g	Em0001g3163a	scaffold_0016	NVE18470	scaffold_48	205273700	83950119	83.6
g	Em0010g871a	scaffold_0016	NVE78	scaffold_1	210025239	906292	164.0
g	Em0011g1053a	scaffold_0016	NVE13193	scaffold_30	207845761	57006628	40.4
g	Em0001g2777a	scaffold_0016	NVE6839	scaffold_18	204543526	54126680	138.0
g	Em0008g542a	scaffold_0016	NVE13532	scaffold_31	203215209	58958860	148.0
g	Em0004g85a	scaffold_0016	NVE13944	scaffold_32	208219644	60945484	110.0
g	Em0022g528a	scaffold_0016	NVE25300	scaffold_9	202741721	22634066	53.5
g	Em0021g921a	scaffold_0016	NVE16524	scaffold_4	207872018	11474167	199.0
g	Em0014g998a	scaffold_0016	NVE14849	scaffold_35	203307852	62967452	61.6
g	Em0708g6a	scaffold_0016	NVE4690	scaffold_15	210581915	33830476	57.0
g	Em0004g720a	scaffold_0016	NVE21234	scaffold_61	204201838	93104619	64.3
g	Em0019g743a	scaffold_0016	NVE25230	scaffold_9	208270757	21885240	67.0
g	Em0016g444a	scaffold_0016	NVE4683	scaffold_15	208444721	33753905	155.0
g	Em0018g472a	scaffold_0016	NVE2122	scaffold_12	203876283	30069819	125.6
g	Em0023g25a	scaffold_0016	NVE21397	scaffold_62	204911434	97370998	174.0
g	Em0023g391a	scaffold_0016	NVE16388	scaffold_4	207300389	10093075	105.0
g	Em0894g3a	scaffold_0016	NVE2982	scaffold_13	207081093	28433950	92.0
g	Em0021g29a	scaffold_0016	NVE18275	scaffold_47	203472612	78284672	125.0
g	Em0020g626a	scaffold_0016	NVE17411	scaffold_43	206937436	69155269	84.3
g	Em0018g1054a	scaffold_0016	NVE16532	scaffold_4	210541227	11573386	648.0
g	Em0022g646a	scaffold_0016	NVE15886	scaffold_38	205078272	71753213	51.2
g	Em0015g1138a	scaffold_0016	NVE13870	scaffold_32	209160780	60328052	151.0
g	Em0018g539a	scaffold_0016	NVE5398	scaffold_16	207882280	34959766	87.0
g	Em0005g1282a	scaffold_0016	NVE23920	scaffold_8	202222279	19263651	364.0
g	Em0015g822a	scaffold_0016	NVE9933	scaffold_23	210166239	46913453	173.0
g	Em0513g2a	scaffold_0016	NVE15412	scaffold_37	202543880	64118714	73.2
g	Em0003g383a	scaffold_0016	NVE21013	scaffold_6	203162572	15751691	146.0
g	Em0005g171a	scaffold_0016	NVE16619	scaffold_40	210166239	72691529	231.0
g	Em0020g1087a	scaffold_0016	NVE2904	scaffold_13	209904900	27621964	248.0
g	Em0003g1471a	scaffold_0016	NVE17062	scaffold_42	203285519	69582765	84.7
g	Em0016g641a	scaffold_0016	NVE154	scaffold_1	203656088	1797790	47.4
g	Em0020g135a	scaffold_0016	NVE23998	scaffold_8	206377338	20042180	178.0
g	Em0008g1018a	scaffold_0016	NVE20754	scaffold_59	203585302	92084579	474.0
g	Em0011g7a	scaffold_0016	NVE20484	scaffold_57	204970533	91319841	688.0
g	Em0005g1437a	scaffold_0016	NVE239	scaffold_1	205217367	2960567	182.0
g	Em0011g986a	scaffold_0016	NVE5439	scaffold_16	203215209	35385675	173.1
g	Em0007g732a	scaffold_0016	NVE18900	scaffold_5	202697252	12053620	202.0
g	Em0273g3a	scaffold_0016	NVE13125	scaffold_30	205811281	56437441	132.0
g	Em0009g53a	scaffold_0016	NVE11353	scaffold_26	202673630	50716645	235.0
g	Em0012g793a	scaffold_0016	NVE19202	scaffold_50	203184257	83496766	77.0
g	Em1006g4a	scaffold_0016	NVE8012	scaffold_2	209889621	6352339	131.0
g	Em0010g404a	scaffold_0016	NVE16128	scaffold_39	210050589	75359101	61.6
g	Em0013g770a	scaffold_0016	NVE20936	scaffold_6	203050116	14911353	285.0
g	Em0648g12a	scaffold_0016	NVE7492	scaffold_19	209175172	38787904	53.9
g	Em0024g87a	scaffold_0016	NVE21267	scaffold_61	206568091	93499197	397.0
g	Em0014g847a	scaffold_0196	NVE10826	scaffold_25	296060908	52969687	72.0
g	Em0015g698a	scaffold_0196	NVE15469	scaffold_37	296078342	64659910	2702.0
g	Em0023g323a	scaffold_0196	NVE21523	scaffold_63	296082898	98572079	196.0
g	Em0021g161a	scaffold_0195	NVE10405	scaffold_24	296010879	45563149	142.0
g	Em0013g53a	scaffold_0192	NVE2199	scaffold_12	295805655	30780444	241.0
g	Em0004g1439a	scaffold_0192	NVE290	scaffold_10	295838994	23720428	50.4
g	Em0021g942a	scaffold_0192	NVE24082	scaffold_8	295813462	20792347	327.0
g	Em0015g504a	scaffold_0058	NVE15537	scaffold_37	282336412	65316347	224.0
g	Em0004g241a	scaffold_0058	NVE18097	scaffold_46	282272788	80084966	155.0
g	Em0021g297a	scaffold_0058	NVE155	scaffold_1	282187780	1819325	67.8
g	Em0006g1379a	scaffold_0057	NVE19591	scaffold_52	282036456	87093122	129.0
g	Em0019g1179a	scaffold_0056	NVE19590	scaffold_52	281847091	87080475	884.0
g	Em0014g607a	scaffold_0056	NVE15856	scaffold_38	281934844	71437637	301.0
g	Em0099g1a	scaffold_0056	NVE5464	scaffold_16	281765593	35686591	49.7
g	Em0001g2212a	scaffold_0055	NVE17394	scaffold_43	281706651	68925880	44.7
g	Em0014g301a	scaffold_0055	NVE4683	scaffold_15	281723609	33753905	83.6
g	Em0011g1001a	scaffold_0055	NVE16621	scaffold_40	281705109	72704997	350.0
g	Em0014g754a	scaffold_0055	NVE17054	scaffold_42	281675897	69511695	47.4
g	Em0019g1220a	scaffold_0055	NVE22359	scaffold_7	281702217	16743501	346.0
g	Em0007g1397a	scaffold_0055	NVE11317	scaffold_26	281604373	50359293	47.0
g	Em0015g561a	scaffold_0054	NVE2921	scaffold_13	281521789	27761678	419.0
g	Em0023g785a	scaffold_0054	NVE11777	scaffold_27	281506064	48934226	52.0
g	Em0024g92a	scaffold_0054	NVE21269	scaffold_61	281417907	93517910	105.0
g	Em0015g454a	scaffold_0054	NVE22539	scaffold_7	281521789	18697931	220.0
g	Em0144g14a	scaffold_0053	NVE22411	scaffold_7	281162031	17166870	249.0
g	Em0006g970a	scaffold_0053	NVE8384	scaffold_20	281281293	44187419	120.0
g	Em0001g1887a	scaffold_0053	NVE15235	scaffold_36	281259108	66563262	37.7
g	Em0012g489a	scaffold_0052	NVE13005	scaffold_3	280980077	5594622	147.0
g	Em0011g827a	scaffold_0052	NVE6223	scaffold_17	280935561	37566154	190.0
g	Em0016g158a	scaffold_0052	NVE16134	scaffold_39	280938478	75422607	46.6
g	Em0007g644a	scaffold_0051	NVE12987	scaffold_3	280719065	5230549	323.0
g	Em0007g1458a	scaffold_0051	NVE14234	scaffold_33	280914499	61954937	60.8
g	Em0007g986a	scaffold_0199	NVE20667	scaffold_58	296238474	95935148	83.6
g	Em0009g13a	scaffold_0031	NVE3083	scaffold_13	274333879	29212049	111.0
g	Em0008g56a	scaffold_0031	NVE15230	scaffold_36	274455424	66502130	91.7
g	Em0009g899a	scaffold_0031	NVE8822	scaffold_21	274353382	41483052	192.0
g	Em0016g984a	scaffold_0031	NVE16634	scaffold_40	274486222	72845453	72.0
g	Em0014g784a	scaffold_0031	NVE18925	scaffold_5	274244247	12319497	781.0
g	Em0001g3102a	scaffold_0030	NVE1350	scaffold_11	273915724	27212715	60.8
g	Em0240g2a	scaffold_0030	NVE22364	scaffold_7	274149818	16799610	74.3
g	Em0010g250a	scaffold_0030	NVE6881	scaffold_18	273740934	54515081	144.0
g	Em0010g264a	scaffold_0030	NVE1315	scaffold_11	274104320	26781068	177.0
g	Em0021g364a	scaffold_0030	NVE45	scaffold_1	273746235	539998	323.0
g	Em0014g177a	scaffold_0030	NVE15439	scaffold_37	273915724	64332922	66.6
g	Em0015g713a	scaffold_0228	NVE15470	scaffold_37	297885044	64676804	415.0
g	Em0020g313a	scaffold_0228	NVE2066	scaffold_12	297885044	29629525	605.0
g	Em0011g303a	scaffold_0224	NVE2137	scaffold_12	297658707	30318241	267.0
g	Em0005g1655a	scaffold_0227	NVE5391	scaffold_16	297814525	34917481	234.0
g	Em0019g158a	scaffold_0227	NVE25229	scaffold_9	297814525	21878160	144.1
g	Em0023g50a	scaffold_0004	NVE16818	scaffold_41	73729740	73419577	120.0
g	Em0395g7a	scaffold_0004	NVE18350	scaffold_47	74235680	79182575	72.4
g	Em0010g526a	scaffold_0004	NVE1265	scaffold_11	77418004	26242830	207.0
g	Em0016g113a	scaffold_0004	NVE18251	scaffold_47	71637512	78069564	144.0
g	Em0015g1106a	scaffold_0004	NVE21721	scaffold_65	79580244	99323506	92.0
g	Em0018g352a	scaffold_0004	NVE17333	scaffold_43	69754655	68272227	80.9
g	Em0003g54a	scaffold_0004	NVE19163	scaffold_50	73169494	82976982	231.0
g	Em0009g483a	scaffold_0004	NVE21121	scaffold_60	78008668	94407782	120.0
g	Em0015g308a	scaffold_0004	NVE16837	scaffold_41	76436229	73651783	65.5
g	Em0019g288a	scaffold_0004	NVE10902	scaffold_25	69966981	53973190	281.0
g	Em0018g187a	scaffold_0004	NVE10886	scaffold_25	73422586	53759928	132.0
g	Em0021g228a	scaffold_0004	NVE16466	scaffold_4	81013795	10797833	90.9
g	Em0008g1257a	scaffold_0004	NVE21048	scaffold_6	75271469	16089541	53.1
g	Em0013g751a	scaffold_0004	NVE16114	scaffold_39	70015075	75229536	53.9
g	Em0015g1241a	scaffold_0004	NVE22568	scaffold_7	71436696	18961087	124.0
g	Em0004g1736a	scaffold_0004	NVE14905	scaffold_35	80602983	63635090	184.0
g	Em0018g266a	scaffold_0004	NVE20656	scaffold_58	77129924	95813957	235.0
g	Em0018g576a	scaffold_0004	NVE3781	scaffold_14	81417525	31361053	694.0
g	Em0916g4a	scaffold_0004	NVE16544	scaffold_40	70377342	71816780	293.0
g	Em0004g25a	scaffold_0004	NVE21256	scaffold_61	71135133	93392652	134.0
g	Em0001g3234a	scaffold_0004	NVE260	scaffold_10	73696101	23467131	47.8
g	Em0015g770a	scaffold_0004	NVE18470	scaffold_48	73787890	83950119	45.1
g	Em0200g9a	scaffold_0004	NVE16527	scaffold_4	76083959	11508613	1118.0
g	Em0010g857a	scaffold_0004	NVE18074	scaffold_46	77578210	79851494	76.3
g	Em0001g2788a	scaffold_0004	NVE6839	scaffold_18	76261994	54126680	138.0
g	Em0004g80a	scaffold_0004	NVE21744	scaffold_65	78205701	99564715	94.4
g	Em0705g1a	scaffold_0004	NVE6944	scaffold_18	82385656	55389778	112.0
g	Em0004g132a	scaffold_0004	NVE18890	scaffold_5	72950192	11883567	181.0
g	Em0049g28a	scaffold_0004	NVE20292	scaffold_56	83712272	89904372	166.0
g	Em0013g822a	scaffold_0004	NVE21020	scaffold_6	70726519	15858774	112.0
g	Em0010g142a	scaffold_0004	NVE12194	scaffold_28	72135505	52467650	50.4
g	Em0020g938a	scaffold_0004	NVE14529	scaffold_34	81401338	66769723	313.0
g	Em0008g47a	scaffold_0004	NVE8873	scaffold_21	72819255	41856552	244.0
g	Em0019g95a	scaffold_0004	NVE22525	scaffold_7	82736234	18497843	504.0
g	Em0001g620a	scaffold_0004	NVE17308	scaffold_43	72166192	68032620	296.0
g	Em0014g636a	scaffold_0004	NVE15856	scaffold_38	74339456	71437637	313.0
g	Em0006g15a	scaffold_0004	NVE18342	scaffold_47	81953792	79155488	49.3
g	Em0017g64a	scaffold_0004	NVE1288	scaffold_11	72059213	26572945	55.8
g	Em0021g103a	scaffold_0004	NVE3878	scaffold_14	73652662	32425063	266.0
g	Em0032g28a	scaffold_0004	NVE19097	scaffold_5	73912136	13842082	80.9
g	Em0005g947a	scaffold_0004	NVE12557	scaffold_29	76114028	58341499	324.0
g	Em0016g69a	scaffold_0004	NVE16558	scaffold_40	74859979	72050615	209.0
g	Em0004g131a	scaffold_0004	NVE18890	scaffold_5	69704935	11883567	201.0
g	Em0018g1075a	scaffold_0004	NVE3899	scaffold_14	70971185	32673884	396.6
g	Em0068g3a	scaffold_0004	NVE14874	scaffold_35	70593258	63296774	61.2
g	Em0022g654a	scaffold_0004	NVE18719	scaffold_49	78346231	80878753	334.0
g	Em0009g162a	scaffold_0004	NVE12135	scaffold_28	74146069	51659006	60.1
g	Em0014g285a	scaffold_0004	NVE2929	scaffold_13	80894631	27855301	92.4
g	Em0001g2535a	scaffold_0004	NVE16552	scaffold_40	80730036	71979364	238.0
g	Em0401g3a	scaffold_0004	NVE71	scaffold_1	78258056	867604	370.0
g	Em0003g289a	scaffold_0004	NVE19347	scaffold_51	83082753	81712858	292.0
g	Em0018g497a	scaffold_0004	NVE14921	scaffold_35	78303323	63779906	457.0
g	Em0005g1596a	scaffold_0004	NVE9487	scaffold_22	80101532	40840579	398.0
g	Em0015g1088a	scaffold_0004	NVE21764	scaffold_65	81403557	99828618	82.0
g	Em0010g175a	scaffold_0004	NVE7441	scaffold_19	78460287	38142121	133.0
g	Em0013g949a	scaffold_0004	NVE16485	scaffold_4	83131113	11029729	193.3
g	Em0013g854a	scaffold_0004	NVE9519	scaffold_22	75996000	41277028	314.0
g	Em0005g1338a	scaffold_0004	NVE13871	scaffold_32	74262133	60335963	97.4
g	Em0144g7a	scaffold_0004	NVE13615	scaffold_31	81068076	59890567	311.0
g	Em0086g13a	scaffold_0004	NVE19380	scaffold_51	83240236	82142303	63.2
g	Em0019g491a	scaffold_0004	NVE16838	scaffold_41	73642918	73669334	68.6
g	Em0017g282a	scaffold_0004	NVE6114	scaffold_17	73716976	36531298	554.0
g	Em0020g314a	scaffold_0004	NVE14526	scaffold_34	71861819	66711350	367.0
g	Em0016g191a	scaffold_0004	NVE18722	scaffold_49	74508726	80911576	309.0
g	Em0002g1915a	scaffold_0004	NVE61	scaffold_1	76410747	781596	69.7
g	Em0520g1a	scaffold_0004	NVE15856	scaffold_38	78476705	71437637	141.0
g	Em0018g219a	scaffold_0004	NVE10854	scaffold_25	74833242	53391458	314.6
g	Em0099g4a	scaffold_0004	NVE15171	scaffold_36	70560567	65665448	365.0
g	Em0020g571a	scaffold_0004	NVE380	scaffold_10	71980016	24947171	158.0
g	Em0049g26a	scaffold_0004	NVE20292	scaffold_56	75248132	89904372	115.0
g	Em0023g372a	scaffold_0004	NVE15169	scaffold_36	80438536	65660911	236.0
g	Em0023g644a	scaffold_0004	NVE18896	scaffold_5	73502855	11957649	45.4
g	Em0001g1979a	scaffold_0004	NVE12535	scaffold_29	83625029	57995133	49.3
g	Em0015g358a	scaffold_0004	NVE21299	scaffold_61	70240550	93882432	290.0
g	Em0006g1434a	scaffold_0004	NVE15543	scaffold_37	77754669	65357751	559.0
g	Em0018g974a	scaffold_0004	NVE8827	scaffold_21	81787699	41547660	232.0
g	Em0013g888a	scaffold_0004	NVE20172	scaffold_55	77160196	89324177	218.2
g	Em0017g24a	scaffold_0004	NVE1329	scaffold_11	81590673	26996269	295.0
g	Em0013g193a	scaffold_0004	NVE16452	scaffold_4	82209509	10624100	124.0
g	Em0019g930a	scaffold_0004	NVE14233	scaffold_33	82961258	61944850	92.4
g	Em0002g630a	scaffold_0004	NVE13881	scaffold_32	74852330	60438937	241.0
g	Em0005g102a	scaffold_0004	NVE5479	scaffold_16	82365202	35857717	70.5
g	Em0006g1009a	scaffold_0004	NVE21027	scaffold_6	79791085	15911131	339.0
g	Em0006g748a	scaffold_0004	NVE20292	scaffold_56	76410747	89904372	166.0
g	Em0001g853a	scaffold_0004	NVE230	scaffold_1	75056423	2856597	127.0
g	Em0019g170a	scaffold_0004	NVE16873	scaffold_41	75153487	74155059	93.6
g	Em0019g644a	scaffold_0004	NVE22414	scaffold_7	74895633	17192391	584.0
g	Em0018g494a	scaffold_0004	NVE8859	scaffold_21	81873703	41757601	1358.0
g	Em0012g719a	scaffold_0004	NVE14236	scaffold_33	72212630	61967351	140.0
g	Em0006g1279a	scaffold_0004	NVE21377	scaffold_62	72552483	97209428	65.1
g	Em0001g1154a	scaffold_0004	NVE18494	scaffold_48	72529740	84306300	119.0
g	Em0186g8a	scaffold_0004	NVE20811	scaffold_59	72445255	92844045	55.8
g	Em0904g2a	scaffold_0004	NVE19517	scaffold_52	72987095	86368902	144.0
g	Em0001g1883a	scaffold_0004	NVE20993	scaffold_6	73205384	15565729	87.8
g	Em0011g774a	scaffold_0004	NVE25258	scaffold_9	80438536	22144832	528.0
g	Em0012g898a	scaffold_0004	NVE19072	scaffold_5	82877228	13614704	325.0
g	Em0011g876a	scaffold_0004	NVE6142	scaffold_17	77573957	36791925	204.0
g	Em0024g411a	scaffold_0004	NVE19065	scaffold_5	74235680	13563338	80.9
g	Em0429g10a	scaffold_0004	NVE5464	scaffold_16	69871403	35686591	173.0
g	Em0003g290a	scaffold_0004	NVE19585	scaffold_52	74819509	87021040	545.0
g	Em0032g39a	scaffold_0004	NVE25	scaffold_1	79008846	279066	206.0
g	Em0006g1141a	scaffold_0004	NVE12874	scaffold_3	77357042	3802732	114.0
g	Em0013g113a	scaffold_0004	NVE19161	scaffold_50	74183415	82950425	466.0
g	Em0030g24a	scaffold_0004	NVE20797	scaffold_59	70998391	92636658	295.0
g	Em0007g1389a	scaffold_0004	NVE21266	scaffold_61	71969951	93489760	266.0
g	Em0018g1007a	scaffold_0004	NVE10826	scaffold_25	69690349	52969687	185.0
g	Em0016g155a	scaffold_0004	NVE17315	scaffold_43	83363476	68081818	184.0
g	Em0015g1201a	scaffold_0004	NVE250	scaffold_1	80137956	3082448	696.0
g	Em0018g430a	scaffold_0004	NVE18965	scaffold_5	81239131	12593244	161.0
g	Em0013g230a	scaffold_0004	NVE21062	scaffold_6	82557038	16289071	705.0
g	Em0003g813a	scaffold_0004	NVE2157	scaffold_12	71538946	30499375	52.0
g	Em0354g3a	scaffold_0004	NVE366	scaffold_10	75153487	24845383	421.0
g	Em0016g174a	scaffold_0004	NVE1221	scaffold_11	70329787	25775996	413.0
g	Em0022g52a	scaffold_0004	NVE8171	scaffold_2	75530160	8060226	108.6
g	Em0020g1086a	scaffold_0004	NVE2904	scaffold_13	77703545	27621964	233.0
g	Em0013g676a	scaffold_0004	NVE2077	scaffold_12	81787699	29721199	47.8
g	Em0005g1179a	scaffold_0004	NVE19945	scaffold_54	70722314	87924944	255.0
g	Em0196g4a	scaffold_0004	NVE13079	scaffold_30	73098863	55908878	65.5
g	Em0020g598a	scaffold_0004	NVE14249	scaffold_33	71506737	62096992	1060.0
g	Em0728g1a	scaffold_0004	NVE3802	scaffold_14	71682742	31592465	52.0
g	Em0386g2a	scaffold_0004	NVE17368	scaffold_43	83360390	68627330	228.7
g	Em0014g564a	scaffold_0004	NVE14233	scaffold_33	83056039	61944850	192.0
g	Em0020g923a	scaffold_0004	NVE24121	scaffold_8	75296780	21222445	300.8
g	Em0015g1131a	scaffold_0004	NVE16824	scaffold_41	75093036	73476568	214.0
g	Em0023g231a	scaffold_0004	NVE12985	scaffold_3	74035011	5219295	78.2
g	Em0014g7a	scaffold_0004	NVE8097	scaffold_2	82654132	7288957	260.0
g	Em0012g552a	scaffold_0004	NVE6175	scaffold_17	70006617	37087318	414.0
g	Em0402g8a	scaffold_0004	NVE17694	scaffold_44	74923439	76684223	215.0
g	Em0016g157a	scaffold_0004	NVE20296	scaffold_56	82748792	89981828	156.0
g	Em0016g197a	scaffold_0004	NVE1350	scaffold_11	79272201	27212715	71.6
g	Em0013g118a	scaffold_0004	NVE19161	scaffold_50	76207342	82950425	385.0
g	Em0012g1098a	scaffold_0004	NVE10883	scaffold_25	80348005	53722297	402.0
g	Em0008g412a	scaffold_0004	NVE15769	scaffold_38	71271418	70563590	59.7
g	Em0004g959a	scaffold_0004	NVE10369	scaffold_24	70434375	45229826	97.8
g	Em0024g58a	scaffold_0004	NVE230	scaffold_1	76073244	2856597	120.0
g	Em0015g1218a	scaffold_0004	NVE22568	scaffold_7	71763923	18961087	123.0
g	Em0013g358a	scaffold_0004	NVE19211	scaffold_50	72934299	83624386	589.0
g	Em0001g1082a	scaffold_0004	NVE2090	scaffold_12	82110118	29785294	43.9
g	Em0015g799a	scaffold_0004	NVE15437	scaffold_37	74255872	64316843	375.0
g	Em0010g1013a	scaffold_0004	NVE18071	scaffold_46	79390753	79833560	149.0
g	Em0019g608a	scaffold_0004	NVE22401	scaffold_7	82961258	17088323	211.0
g	Em0006g275a	scaffold_0004	NVE14232	scaffold_33	72961191	61935426	171.0
g	Em0008g1156a	scaffold_0004	NVE17407	scaffold_43	71906310	69119474	113.2
g	Em0001g94a	scaffold_0004	NVE15853	scaffold_38	81777615	71406156	81.6
g	Em0017g187a	scaffold_0004	NVE1332	scaffold_11	73527118	27017580	393.0
g	Em0022g578a	scaffold_0004	NVE19026	scaffold_5	73686387	13258207	41.6
g	Em0019g87a	scaffold_0004	NVE3104	scaffold_13	70044982	29370952	733.0
g	Em0011g144a	scaffold_0004	NVE25321	scaffold_9	80702346	22865374	661.0
g	Em0151g4a	scaffold_0004	NVE2956	scaffold_13	72265437	28155453	218.0
g	Em0012g42a	scaffold_0004	NVE17361	scaffold_43	82065023	68588427	70.5
g	Em0009g1220a	scaffold_0004	NVE11811	scaffold_27	83320413	49231378	83.2
g	Em0012g518a	scaffold_0004	NVE23994	scaffold_8	83507865	19995610	374.0
g	Em0068g16a	scaffold_0004	NVE12494	scaffold_29	75409052	57351638	154.4
g	Em0016g307a	scaffold_0004	NVE20286	scaffold_56	69761062	89778689	154.0
g	Em0012g1031a	scaffold_0004	NVE12878	scaffold_3	78958092	3838291	376.0
g	Em0001g711a	scaffold_0004	NVE6192	scaffold_17	69841741	37300346	329.4
g	Em0014g1003a	scaffold_0004	NVE14849	scaffold_35	75078047	62967452	61.2
g	Em0005g1600a	scaffold_0004	NVE18979	scaffold_5	79297530	12799904	872.0
g	Em0015g146a	scaffold_0004	NVE21381	scaffold_62	81198978	97235037	271.0
g	Em0001g409a	scaffold_0004	NVE9929	scaffold_23	73941566	46854424	208.0
g	Em0332g5a	scaffold_0004	NVE19070	scaffold_5	72903650	13589344	47.4
g	Em0016g903a	scaffold_0004	NVE16124	scaffold_39	71394424	75317751	96.7
g	Em0306g7a	scaffold_0004	NVE16830	scaffold_41	78530332	73543693	63.2
g	Em0014g251a	scaffold_0004	NVE21293	scaffold_61	79252560	93825955	94.7
g	Em0003g1535a	scaffold_0004	NVE20786	scaffold_59	79868059	92491717	47.8
g	Em0011g313a	scaffold_0004	NVE16101	scaffold_39	81873703	75057130	244.0
g	Em0010g174a	scaffold_0004	NVE16341	scaffold_4	81411570	9547490	68.2
g	Em0020g1029a	scaffold_0004	NVE23977	scaffold_8	75187892	19853421	361.0
g	Em0011g652a	scaffold_0004	NVE17343	scaffold_43	83712272	68406640	263.0
g	Em0017g947a	scaffold_0004	NVE16108	scaffold_39	82218981	75195166	147.0
g	Em0674g2a	scaffold_0004	NVE19980	scaffold_54	83240236	88391561	213.0
g	Em0018g1136a	scaffold_0004	NVE8880	scaffold_21	75983737	41945652	503.0
g	Em0007g246a	scaffold_0004	NVE12821	scaffold_3	74729191	3273086	198.0
g	Em0021g725a	scaffold_0004	NVE24115	scaffold_8	80752965	21139605	126.0
g	Em0009g918a	scaffold_0004	NVE3076	scaffold_13	72538571	29148099	137.0
g	Em0015g260a	scaffold_0005	NVE13064	scaffold_30	94497547	55745490	110.6
g	Em0015g388a	scaffold_0005	NVE21299	scaffold_61	93240607	93882432	325.0
g	Em0369g6a	scaffold_0005	NVE5514	scaffold_16	84312434	36169414	42.4
g	Em0067g15a	scaffold_0005	NVE14907	scaffold_35	95543028	63653612	47.4
g	Em0007g1011a	scaffold_0005	NVE14181	scaffold_33	84842461	61416761	187.0
g	Em0009g109a	scaffold_0005	NVE10425	scaffold_24	84348493	45817124	81.6
g	Em0017g380a	scaffold_0005	NVE15226	scaffold_36	88378270	66446441	94.0
g	Em0022g252a	scaffold_0005	NVE11721	scaffold_27	94791842	48134097	190.0
g	Em0023g205a	scaffold_0005	NVE13597	scaffold_31	90648291	59742369	150.0
g	Em0015g1225a	scaffold_0005	NVE15438	scaffold_37	87325687	64323735	81.3
g	Em0009g614a	scaffold_0005	NVE17367	scaffold_43	96407095	68621589	88.6
g	Em0020g35a	scaffold_0005	NVE22378	scaffold_7	93699180	16927699	415.0
g	Em0022g407a	scaffold_0005	NVE15789	scaffold_38	84689795	70727246	158.0
g	Em0144g2a	scaffold_0005	NVE19510	scaffold_52	87615693	86265168	206.0
g	Em0003g1647a	scaffold_0005	NVE19964	scaffold_54	88737895	88126228	179.0
g	Em0020g1013a	scaffold_0005	NVE6883	scaffold_18	92427883	54531238	50.4
g	Em0005g1146a	scaffold_0005	NVE12526	scaffold_29	84603908	57852670	272.0
g	Em0011g10a	scaffold_0005	NVE25210	scaffold_9	88944608	21557692	157.0
g	Em0013g126a	scaffold_0005	NVE16852	scaffold_41	97582584	73830092	313.0
g	Em0005g523a	scaffold_0005	NVE4728	scaffold_15	91770529	34405251	72.0
g	Em0005g106a	scaffold_0005	NVE25200	scaffold_9	89494757	21447478	1282.0
g	Em0014g54a	scaffold_0005	NVE4659	scaffold_15	86552252	33455165	84.3
g	Em0068g12a	scaffold_0005	NVE20642	scaffold_58	89202669	95692888	778.0
g	Em0007g405a	scaffold_0005	NVE11267	scaffold_26	88666140	49843253	265.0
g	Em0184g3a	scaffold_0005	NVE12833	scaffold_3	85671059	3419293	149.0
g	Em0001g844a	scaffold_0005	NVE19230	scaffold_50	86219121	83815368	183.0
g	Em0001g292a	scaffold_0005	NVE22363	scaffold_7	88498464	16796075	48.1
g	Em0014g338a	scaffold_0005	NVE21293	scaffold_61	96424521	93825955	58.2
g	Em0004g378a	scaffold_0005	NVE14893	scaffold_35	92675177	63505138	76.6
g	Em0020g42a	scaffold_0005	NVE413	scaffold_10	90527211	25482278	81.6
g	Em0017g277a	scaffold_0005	NVE6114	scaffold_17	84923599	36531298	413.0
g	Em0011g509a	scaffold_0005	NVE20658	scaffold_58	94331977	95827302	209.0
g	Em0007g28a	scaffold_0005	NVE6880	scaffold_18	96450333	54505071	98.6
g	Em0628g4a	scaffold_0005	NVE8107	scaffold_2	94213313	7413362	59.3
g	Em0005g1339a	scaffold_0005	NVE13871	scaffold_32	95557711	60335963	286.0
g	Em0020g580a	scaffold_0005	NVE16146	scaffold_39	95362915	75547679	190.0
g	Em0003g335a	scaffold_0005	NVE19175	scaffold_50	94688396	83103005	143.0
g	Em0021g318a	scaffold_0005	NVE17893	scaffold_45	93128882	77852312	101.0
g	Em0012g1087a	scaffold_0005	NVE17591	scaffold_44	89257639	75801730	139.0
g	Em0009g67a	scaffold_0005	NVE8197	scaffold_2	96940852	8285730	140.6
g	Em0013g948a	scaffold_0005	NVE20906	scaffold_6	87706424	14586176	310.0
g	Em0008g622a	scaffold_0005	NVE5	scaffold_1	97631219	51571	47.4
g	Em0419g9a	scaffold_0005	NVE1375	scaffold_11	92776392	27481167	70.1
g	Em0012g59a	scaffold_0005	NVE2929	scaffold_13	90180519	27855301	140.0
g	Em0932g4a	scaffold_0005	NVE16459	scaffold_4	85523949	10709227	54.3
g	Em0012g903a	scaffold_0005	NVE21307	scaffold_61	90609752	93942251	52.0
g	Em0009g1226a	scaffold_0005	NVE21145	scaffold_60	97628538	94705578	66.6
g	Em0015g645a	scaffold_0005	NVE2996	scaffold_13	85527862	28529812	214.0
g	Em0796g3a	scaffold_0005	NVE16606	scaffold_40	95560421	72540320	48.9
g	Em0016g577a	scaffold_0005	NVE21767	scaffold_65	88411003	99883089	128.0
g	Em0017g36a	scaffold_0005	NVE1212	scaffold_11	96962516	25701417	250.0
g	Em0021g90a	scaffold_0005	NVE13493	scaffold_31	84913128	58562438	103.6
g	Em0023g938a	scaffold_0005	NVE8026	scaffold_2	91854690	6486055	208.4
g	Em0001g555a	scaffold_0005	NVE25230	scaffold_9	89383204	21885240	209.0
g	Em0728g3a	scaffold_0005	NVE8854	scaffold_21	95796161	41704760	278.0
g	Em0001g2064a	scaffold_0005	NVE14279	scaffold_33	90982048	62391554	115.0
g	Em0014g690a	scaffold_0005	NVE11247	scaffold_26	85738237	49632251	150.0
g	Em0186g4a	scaffold_0005	NVE22397	scaffold_7	89406959	17050066	50.4
g	Em0017g353a	scaffold_0005	NVE8823	scaffold_21	92098038	41494896	108.0
g	Em0013g290a	scaffold_0005	NVE20763	scaffold_59	91829896	92128169	238.0
g	Em0013g742a	scaffold_0005	NVE19086	scaffold_5	90231383	13733318	71.6
g	Em0007g1319a	scaffold_0005	NVE18979	scaffold_5	90464858	12799904	275.0
g	Em0021g97a	scaffold_0005	NVE14575	scaffold_34	87824344	67347308	324.0
g	Em0013g311a	scaffold_0005	NVE13616	scaffold_31	84375032	59896384	43.1
g	Em0424g1a	scaffold_0005	NVE20635	scaffold_58	87544160	95619887	49.3
g	Em0013g356a	scaffold_0005	NVE16396	scaffold_4	85740597	10171809	291.0
g	Em0007g31a	scaffold_0005	NVE19100	scaffold_5	96346478	13866219	548.0
g	Em0021g71a	scaffold_0005	NVE10332	scaffold_24	87562961	44837467	842.0
g	Em0003g1563a	scaffold_0005	NVE14284	scaffold_33	92993033	62458991	158.0
g	Em0004g796a	scaffold_0005	NVE17605	scaffold_44	88619507	75939416	289.0
g	Em0001g3554a	scaffold_0005	NVE5514	scaffold_16	91354266	36169414	42.4
g	Em0014g836a	scaffold_0005	NVE13003	scaffold_3	93647832	5579135	238.0
g	Em0005g1182a	scaffold_0005	NVE3906	scaffold_14	94424053	32760561	118.0
g	Em0011g545a	scaffold_0005	NVE17400	scaffold_43	96494899	69039057	488.0
g	Em0020g880a	scaffold_0005	NVE6839	scaffold_18	86817162	54126680	164.0
g	Em0360g5a	scaffold_0005	NVE16401	scaffold_4	89063664	10207809	53.5
g	Em0023g927a	scaffold_0005	NVE8344	scaffold_20	91700324	43801007	132.9
g	Em0015g176a	scaffold_0005	NVE15517	scaffold_37	85267349	65104386	442.0
g	Em0007g587a	scaffold_0005	NVE19746	scaffold_53	92153250	85295960	100.0
g	Em0001g2783a	scaffold_0005	NVE20106	scaffold_55	89202669	88823525	62.4
g	Em0008g151a	scaffold_0005	NVE25304	scaffold_9	90827105	22679934	137.0
g	Em0022g719a	scaffold_0005	NVE16286	scaffold_4	87237067	8959319	321.0
g	Em0013g192a	scaffold_0005	NVE19354	scaffold_51	89641190	81818770	393.0
g	Em0001g2184a	scaffold_0005	NVE9495	scaffold_22	84319461	40933757	77.8
g	Em0002g1785a	scaffold_0005	NVE20131	scaffold_55	96201005	89005913	58.2
g	Em0014g585a	scaffold_0005	NVE18984	scaffold_5	89103318	12890015	193.0
g	Em0001g1587a	scaffold_0005	NVE20993	scaffold_6	86817162	15565729	174.0
g	Em0021g584a	scaffold_0005	NVE10416	scaffold_24	87392484	45686490	192.0
g	Em0016g215a	scaffold_0005	NVE18544	scaffold_48	88995511	84829007	343.0
g	Em0006g271a	scaffold_0005	NVE14232	scaffold_33	88315903	61935426	124.0
g	Em0019g616a	scaffold_0005	NVE16450	scaffold_4	96058906	10618862	185.0
g	Em0360g2a	scaffold_0005	NVE17894	scaffold_45	88114465	77860123	125.0
g	Em0014g72a	scaffold_0005	NVE9501	scaffold_22	97703132	41025081	121.0
g	Em0009g680a	scaffold_0005	NVE12079	scaffold_28	92572058	50939046	92.8
g	Em0009g946a	scaffold_0005	NVE12124	scaffold_28	93888138	51490373	185.0
g	Em0014g464a	scaffold_0005	NVE3777	scaffold_14	91379125	31302342	67.8
g	Em0011g139a	scaffold_0005	NVE9522	scaffold_22	96775728	41296548	97.4
g	Em1233g1a	scaffold_0005	NVE19212	scaffold_50	96801900	83643380	65.1
g	Em0696g2a	scaffold_0005	NVE12505	scaffold_29	89356413	57627570	76.6
g	Em0016g189a	scaffold_0005	NVE18722	scaffold_49	95466903	80911576	347.6
g	Em0014g679a	scaffold_0005	NVE16388	scaffold_4	95073752	10093075	60.1
g	Em0007g1440a	scaffold_0005	NVE18941	scaffold_5	96790825	12447358	239.0
g	Em0014g812a	scaffold_0005	NVE21277	scaffold_61	87753983	93580172	172.0
g	Em0009g1073a	scaffold_0005	NVE12139	scaffold_28	89742669	51700909	146.0
g	Em0001g3797a	scaffold_0005	NVE19433	scaffold_51	86193946	82648744	62.8
g	Em0005g1584a	scaffold_0005	NVE63	scaffold_1	90885727	793790	55.1
g	Em0003g190a	scaffold_0005	NVE12870	scaffold_3	96807018	3785483	91.3
g	Em0016g263a	scaffold_0005	NVE11327	scaffold_26	92002754	50472471	398.0
g	Em0655g3a	scaffold_0005	NVE8012	scaffold_2	93320735	6352339	192.0
g	Em0006g1020a	scaffold_0005	NVE8216	scaffold_2	93911502	8470534	102.0
g	Em0018g75a	scaffold_0005	NVE3785	scaffold_14	94843508	31410597	712.0
g	Em0002g191a	scaffold_0005	NVE5515	scaffold_16	86202237	36177051	319.0
g	Em0208g6a	scaffold_0005	NVE19070	scaffold_5	89751566	13589344	47.4
g	Em0013g10a	scaffold_0005	NVE2133	scaffold_12	97408316	30259563	260.9
g	Em0022g192a	scaffold_0005	NVE8204	scaffold_2	85203901	8386685	90.5
g	Em0158g1a	scaffold_0005	NVE11246	scaffold_26	94854433	49616530	104.0
g	Em0019g769a	scaffold_0005	NVE6954	scaffold_18	91795329	55467166	277.0
g	Em0006g1227a	scaffold_0005	NVE10331	scaffold_24	90514973	44820228	208.0
g	Em0004g14a	scaffold_0005	NVE21743	scaffold_65	95185051	99551008	666.0
g	Em0005g1021a	scaffold_0005	NVE19956	scaffold_54	90990650	88079084	306.0
g	Em0016g219a	scaffold_0005	NVE4660	scaffold_15	94105389	33459479	38.1
g	Em0246g9a	scaffold_0005	NVE14233	scaffold_33	85493106	61944850	90.5
g	Em0006g1269a	scaffold_0005	NVE4658	scaffold_15	93741082	33449533	298.0
g	Em0004g88a	scaffold_0005	NVE19075	scaffold_5	97323688	13644386	916.0
g	Em0015g11a	scaffold_0005	NVE16833	scaffold_41	97412205	73581973	45.4
g	Em0002g211a	scaffold_0005	NVE18890	scaffold_5	88422670	11883567	219.0
g	Em0002g1902a	scaffold_0005	NVE5522	scaffold_16	84488910	36317547	48.5
g	Em0023g357a	scaffold_0005	NVE2953	scaffold_13	94666826	28108254	492.0
g	Em0576g3a	scaffold_0005	NVE6111	scaffold_17	89379927	36514909	440.0
g	Em0005g128a	scaffold_0005	NVE16619	scaffold_40	95752105	72691529	139.0
g	Em0008g148a	scaffold_0005	NVE17886	scaffold_45	94433857	77721542	47.0
g	Em0011g1027a	scaffold_0005	NVE15788	scaffold_38	93103894	70723053	367.0
g	Em0005g1522a	scaffold_0005	NVE13974	scaffold_32	95144074	61202502	267.0
g	Em0007g1445a	scaffold_0005	NVE9972	scaffold_23	85047474	47529836	141.0
g	Em0013g114a	scaffold_0005	NVE9514	scaffold_22	90618012	41233074	125.0
g	Em0007g11a	scaffold_0005	NVE21290	scaffold_61	84169483	93797965	74.7
g	Em0758g4a	scaffold_0005	NVE12874	scaffold_3	97603083	3802732	113.0
g	Em0020g668a	scaffold_0005	NVE19011	scaffold_5	93069136	13154113	145.0
g	Em0004g1348a	scaffold_0005	NVE17107	scaffold_42	90595847	70109162	60.1
g	Em0018g1095a	scaffold_0005	NVE8880	scaffold_21	90827105	41945652	503.0
g	Em0022g294a	scaffold_0005	NVE8004	scaffold_2	93304023	6260828	150.0
g	Em0022g432a	scaffold_0005	NVE21121	scaffold_60	94568794	94407782	82.8
g	Em0023g857a	scaffold_0005	NVE4728	scaffold_15	88253284	34405251	71.6
g	Em0001g2994a	scaffold_0005	NVE21598	scaffold_64	84440281	96279997	51.2
g	Em0020g577a	scaffold_0005	NVE16146	scaffold_39	88659352	75547679	444.0
g	Em0023g523a	scaffold_0005	NVE8886	scaffold_21	84940298	42068356	587.0
g	Em0007g1001a	scaffold_0005	NVE14249	scaffold_33	90294451	62096992	1228.0
g	Em0001g34a	scaffold_0005	NVE18927	scaffold_5	84279225	12333387	134.0
g	Em0006g767a	scaffold_0005	NVE11226	scaffold_26	87771625	49433186	165.6
g	Em0004g1650a	scaffold_0005	NVE2090	scaffold_12	84204322	29785294	43.5
g	Em0006g630a	scaffold_0005	NVE19142	scaffold_5	87821301	14273451	146.0
g	Em0001g118a	scaffold_0005	NVE19584	scaffold_52	84623795	87015910	118.0
g	Em0016g1181a	scaffold_0005	NVE19594	scaffold_52	84923599	87145563	209.0
g	Em0015g1251a	scaffold_0005	NVE8098	scaffold_2	92781488	7318879	161.0
g	Em0312g1a	scaffold_0005	NVE5479	scaffold_16	91657349	35857717	177.1
g	Em0005g1336a	scaffold_0005	NVE9503	scaffold_22	91643339	41054483	84.3
g	Em0016g546a	scaffold_0005	NVE20598	scaffold_58	84061997	95215496	387.0
g	Em0018g86a	scaffold_0005	NVE8837	scaffold_21	93644188	41617278	75.1
g	Em0018g139a	scaffold_0005	NVE14227	scaffold_33	84613530	61848289	148.0
g	Em0244g5a	scaffold_0005	NVE15856	scaffold_38	86671221	71437637	192.0
g	Em0003g1498a	scaffold_0005	NVE18079	scaffold_46	95885076	79906018	264.0
g	Em0008g1248a	scaffold_0005	NVE2092	scaffold_12	93680202	29810625	302.9
g	Em0019g294a	scaffold_0005	NVE13615	scaffold_31	96824610	59890567	306.0
g	Em0018g1097a	scaffold_0005	NVE8856	scaffold_21	87119127	41723417	113.0
g	Em0023g116a	scaffold_0005	NVE231	scaffold_1	92844869	2869857	112.0
g	Em0001g2938a	scaffold_0005	NVE16344	scaffold_4	84166060	9587165	57.8
g	Em0008g394a	scaffold_0005	NVE20797	scaffold_59	95634245	92636658	295.0
g	Em0009g52a	scaffold_0005	NVE16644	scaffold_40	85640074	72947965	136.8
g	Em0018g56a	scaffold_0005	NVE21536	scaffold_63	93501392	98753442	224.0
g	Em0008g59a	scaffold_0005	NVE8930	scaffold_21	84603908	42726928	99.8
g	Em0582g6a	scaffold_0005	NVE18717	scaffold_49	93497922	80870587	87.0
g	Em0002g1409a	scaffold_0005	NVE19724	scaffold_53	97121339	85137468	40.0
g	Em0019g693a	scaffold_0005	NVE22371	scaffold_7	85920277	16865654	260.0
g	Em0001g1910a	scaffold_0005	NVE21096	scaffold_6	93013009	16714650	370.0
g	Em0001g694a	scaffold_0005	NVE24055	scaffold_8	88984072	20418121	43.1
g	Em0006g1177a	scaffold_0006	NVE22365	scaffold_7	101802742	16811739	359.0
g	Em0012g582a	scaffold_0006	NVE11226	scaffold_26	104133701	49433186	157.9
g	Em0010g219a	scaffold_0006	NVE14922	scaffold_35	103455652	63798759	122.0
g	Em0001g241a	scaffold_0006	NVE14293	scaffold_33	98541890	62566440	426.0
g	Em0011g365a	scaffold_0006	NVE13877	scaffold_32	97819755	60381481	406.0
g	Em0018g283a	scaffold_0006	NVE10890	scaffold_25	108936260	53833861	548.0
g	Em0008g30a	scaffold_0006	NVE24118	scaffold_8	109848030	21172961	224.0
g	Em0023g762a	scaffold_0006	NVE21603	scaffold_64	102241834	96311370	97.1
g	Em0088g9a	scaffold_0006	NVE15418	scaffold_37	110044785	64170036	287.0
g	Em0019g607a	scaffold_0006	NVE6900	scaffold_18	102510959	54715162	598.0
g	Em0015g969a	scaffold_0006	NVE10901	scaffold_25	102235709	53962740	70.9
g	Em0006g923a	scaffold_0006	NVE6230	scaffold_17	104652230	37634159	47.8
g	Em0020g591a	scaffold_0006	NVE16146	scaffold_39	102643597	75547679	453.0
g	Em0005g1193a	scaffold_0006	NVE3906	scaffold_14	106961948	32760561	412.0
g	Em0005g657a	scaffold_0006	NVE20985	scaffold_6	104648723	15456251	65.5
g	Em0044g25a	scaffold_0006	NVE21121	scaffold_60	109300189	94407782	123.0
g	Em0019g198a	scaffold_0006	NVE17115	scaffold_42	111339805	70175922	332.0
g	Em0010g169a	scaffold_0006	NVE17886	scaffold_45	111634797	77721542	53.9
g	Em0018g968a	scaffold_0006	NVE19186	scaffold_50	109309749	83322796	59.7
g	Em0011g1063a	scaffold_0006	NVE20450	scaffold_57	110806655	91033047	51.6
g	Em0001g1151a	scaffold_0006	NVE13137	scaffold_30	100480320	56558479	175.0
g	Em0001g1858a	scaffold_0006	NVE20993	scaffold_6	109888332	15565729	111.0
g	Em1329g1a	scaffold_0006	NVE17128	scaffold_42	107770382	70324004	96.7
g	Em0001g1813a	scaffold_0006	NVE22377	scaffold_7	107703963	16918515	57.4
g	Em0001g73a	scaffold_0006	NVE8905	scaffold_21	109556706	42315950	190.0
g	Em0001g3277a	scaffold_0006	NVE6879	scaffold_18	97866139	54498290	84.0
g	Em0015g952a	scaffold_0006	NVE20624	scaffold_58	100368898	95463941	74.7
g	Em0013g511a	scaffold_0006	NVE16290	scaffold_4	105782243	8999160	275.0
g	Em0016g166a	scaffold_0006	NVE20977	scaffold_6	109919281	15388184	188.0
g	Em0008g683a	scaffold_0006	NVE17343	scaffold_43	100557949	68406640	690.0
g	Em0009g1043a	scaffold_0006	NVE2242	scaffold_12	110355795	31135913	228.0
g	Em0024g89a	scaffold_0006	NVE8107	scaffold_2	110307640	7413362	61.2
g	Em0004g1583a	scaffold_0006	NVE19122	scaffold_5	99881070	14061871	594.2
g	Em0021g851a	scaffold_0006	NVE18350	scaffold_47	103791312	79182575	54.3
g	Em0005g1556a	scaffold_0006	NVE9413	scaffold_22	100915669	39980526	142.0
g	Em0014g795a	scaffold_0006	NVE14937	scaffold_35	100167781	63945585	111.0
g	Em0003g106a	scaffold_0006	NVE16440	scaffold_4	98010089	10523432	49.3
g	Em0009g806a	scaffold_0006	NVE2241	scaffold_12	111601921	31128826	462.0
g	Em0008g285a	scaffold_0006	NVE20941	scaffold_6	105404231	14944160	546.0
g	Em0201g18a	scaffold_0006	NVE13064	scaffold_30	106932813	55745490	52.0
g	Em0005g1446a	scaffold_0006	NVE12470	scaffold_29	102869773	57054820	225.0
g	Em0002g109a	scaffold_0006	NVE8010	scaffold_2	110241831	6332506	90.5
g	Em0014g21a	scaffold_0006	NVE5519	scaffold_16	100561786	36228572	69.3
g	Em0008g926a	scaffold_0006	NVE5514	scaffold_16	103127008	36169414	38.5
g	Em0010g782a	scaffold_0006	NVE22364	scaffold_7	108947572	16799610	46.6
g	Em0011g958a	scaffold_0006	NVE6142	scaffold_17	102131737	36791925	165.0
g	Em0022g251a	scaffold_0006	NVE20479	scaffold_57	109729918	91242774	44.7
g	Em0006g1158a	scaffold_0006	NVE21536	scaffold_63	108157379	98753442	194.0
g	Em0001g579a	scaffold_0006	NVE15839	scaffold_38	101958016	71274394	277.0
g	Em0004g130a	scaffold_0006	NVE18890	scaffold_5	109640933	11883567	119.0
g	Em0007g18a	scaffold_0006	NVE19132	scaffold_5	100952863	14193403	206.0
g	Em0005g891a	scaffold_0006	NVE9474	scaffold_22	104691659	40655900	127.0
g	Em0018g300a	scaffold_0006	NVE8904	scaffold_21	99079073	42307784	108.0
g	Em0014g658a	scaffold_0006	NVE21281	scaffold_61	111152588	93650327	47.4
g	Em0015g633a	scaffold_0006	NVE20970	scaffold_6	107622959	15304671	94.3
g	Em0718g8a	scaffold_0006	NVE18283	scaffold_47	107735664	78358156	149.8
g	Em0006g377a	scaffold_0006	NVE12534	scaffold_29	102408223	57962953	47.8
g	Em0004g756a	scaffold_0006	NVE5463	scaffold_16	110447410	35676596	433.0
g	Em0003g1844a	scaffold_0006	NVE13163	scaffold_30	110981071	56763369	424.0
g	Em0004g10a	scaffold_0006	NVE18075	scaffold_46	107853138	79857765	401.0
g	Em0001g1112a	scaffold_0006	NVE16135	scaffold_39	97997583	75436825	819.0
g	Em0001g747a	scaffold_0006	NVE24055	scaffold_8	102532838	20418121	50.1
g	Em0008g1256a	scaffold_0006	NVE16838	scaffold_41	103281088	73669334	110.0
g	Em0004g68a	scaffold_0006	NVE19009	scaffold_5	106610192	13128101	276.0
g	Em0001g190a	scaffold_0006	NVE6212	scaffold_17	108350646	37440248	157.0
g	Em0017g158a	scaffold_0006	NVE21734	scaffold_65	106889558	99428239	75.9
g	Em0013g355a	scaffold_0006	NVE16398	scaffold_4	103673083	10187433	99.8
g	Em0425g6a	scaffold_0006	NVE16796	scaffold_41	98862354	73193640	48.1
g	Em0306g6a	scaffold_0006	NVE16830	scaffold_41	100516318	73543693	116.0
g	Em0018g791a	scaffold_0006	NVE3858	scaffold_14	107837611	32208216	885.1
g	Em0003g593a	scaffold_0006	NVE16426	scaffold_4	99264349	10411886	79.3
g	Em0018g285a	scaffold_0006	NVE21618	scaffold_64	107574975	96589887	60.5
g	Em0013g551a	scaffold_0006	NVE73	scaffold_1	99606729	876724	68.9
g	Em0016g1066a	scaffold_0006	NVE8238	scaffold_2	110953267	8656263	191.0
g	Em0021g167a	scaffold_0006	NVE14181	scaffold_33	109200100	61416761	100.0
g	Em0008g516a	scaffold_0006	NVE8873	scaffold_21	109733815	41856552	241.0
g	Em0001g1270a	scaffold_0006	NVE9933	scaffold_23	99321825	46913453	462.0
g	Em0001g542a	scaffold_0006	NVE13096	scaffold_30	101292549	56155078	72.8
g	Em0001g1312a	scaffold_0006	NVE17337	scaffold_43	106893537	68340015	135.9
g	Em0021g60a	scaffold_0006	NVE10332	scaffold_24	104237395	44837467	776.0
g	Em0012g280a	scaffold_0006	NVE21305	scaffold_61	110024496	93917878	51.2
g	Em0011g52a	scaffold_0006	NVE13871	scaffold_32	102289385	60335963	283.0
g	Em0080g10a	scaffold_0006	NVE20292	scaffold_56	99663075	89904372	140.0
g	Em0003g63a	scaffold_0006	NVE19212	scaffold_50	109320941	83643380	215.0
g	Em0018g1216a	scaffold_0006	NVE6162	scaffold_17	109964753	36958152	42.4
g	Em0022g203a	scaffold_0006	NVE8159	scaffold_2	107106949	7941924	466.0
g	Em0021g269a	scaffold_0006	NVE18746	scaffold_49	101983533	81258771	47.8
g	Em0013g1097a	scaffold_0006	NVE19207	scaffold_50	110429978	83555586	441.0
g	Em0007g235a	scaffold_0006	NVE12941	scaffold_3	103917074	4757794	53.9
g	Em0020g72a	scaffold_0006	NVE17306	scaffold_43	101779845	68026396	207.0
g	Em0022g46a	scaffold_0006	NVE25346	scaffold_9	111646519	23320856	153.0
g	Em0014g137a	scaffold_0006	NVE8173	scaffold_2	100399579	8086448	291.0
g	Em0001g568a	scaffold_0006	NVE25230	scaffold_9	107251847	21885240	209.0
g	Em0842g1a	scaffold_0006	NVE17128	scaffold_42	111006815	70324004	106.0
g	Em0015g93a	scaffold_0006	NVE15423	scaffold_37	110567260	64207844	94.0
g	Em0016g863a	scaffold_0006	NVE16870	scaffold_41	99000343	74112539	44.3
g	Em0004g497a	scaffold_0006	NVE13584	scaffold_31	98215314	59566634	43.5
g	Em1027g4a	scaffold_0006	NVE16300	scaffold_4	109181555	9124951	51.6
g	Em0013g97a	scaffold_0006	NVE23994	scaffold_8	98585529	19995610	210.0
g	Em0001g1774a	scaffold_0006	NVE21086	scaffold_6	103230637	16633542	328.0
g	Em0004g13a	scaffold_0006	NVE11227	scaffold_26	100558984	49438823	117.0
g	Em0024g82a	scaffold_0006	NVE230	scaffold_1	106053522	2856597	114.0
g	Em0019g567a	scaffold_0006	NVE17089	scaffold_42	111734963	69812810	1362.0
g	Em0012g437a	scaffold_0006	NVE15440	scaffold_37	108964340	64342796	54.7
g	Em0020g1070a	scaffold_0006	NVE24107	scaffold_8	99113202	21101706	142.0
g	Em0657g2a	scaffold_0006	NVE23938	scaffold_8	110988583	19480342	94.0
g	Em0011g962a	scaffold_0006	NVE13195	scaffold_30	105800948	57018716	77.4
g	Em0001g1243a	scaffold_0006	NVE15415	scaffold_37	98720573	64149081	546.0
g	Em0008g725a	scaffold_0006	NVE16833	scaffold_41	101381894	73581973	45.1
g	Em0003g344a	scaffold_0006	NVE2121	scaffold_12	110384421	30065178	228.7
g	Em0022g24a	scaffold_0006	NVE20491	scaffold_57	106422852	91424472	49.3
g	Em0020g330a	scaffold_0006	NVE23	scaffold_1	102443517	265942	46.6
g	Em0001g1788a	scaffold_0006	NVE20993	scaffold_6	110583488	15565729	71.6
g	Em0429g2a	scaffold_0006	NVE25348	scaffold_9	100939331	23346819	45.1
g	Em0005g170a	scaffold_0006	NVE19022	scaffold_5	101433211	13218031	202.0
g	Em0014g322a	scaffold_0006	NVE21293	scaffold_61	106249759	93825955	69.7
g	Em0022g278a	scaffold_0006	NVE5498	scaffold_16	105627335	36069960	83.6
g	Em0011g639a	scaffold_0006	NVE9892	scaffold_23	111264656	46408783	176.0
g	Em0017g20a	scaffold_0006	NVE1264	scaffold_11	107103675	26237749	515.0
g	Em0001g2585a	scaffold_0006	NVE16833	scaffold_41	108979036	73581973	46.2
g	Em0015g216a	scaffold_0006	NVE19580	scaffold_52	105852875	86995173	214.0
g	Em0019g143a	scaffold_0006	NVE11777	scaffold_27	101817521	48934226	73.9
g	Em0022g180a	scaffold_0006	NVE5524	scaffold_16	108922320	36371321	64.3
g	Em0011g215a	scaffold_0006	NVE17350	scaffold_43	104506552	68491216	208.0
g	Em0023g31a	scaffold_0006	NVE12888	scaffold_3	108325538	3913892	50.8
g	Em0013g321a	scaffold_0006	NVE20186	scaffold_55	102026156	89502244	109.0
g	Em0024g440a	scaffold_0006	NVE3851	scaffold_14	109552063	32057020	90.1
g	Em0002g754a	scaffold_0006	NVE21517	scaffold_63	110117471	98476144	134.0
g	Em0096g2a	scaffold_0006	NVE2242	scaffold_12	109457021	31135913	110.0
g	Em0020g71a	scaffold_0006	NVE23962	scaffold_8	103867295	19719921	114.0
g	Em0008g1267a	scaffold_0006	NVE20769	scaffold_59	102105007	92196606	301.0
g	Em0012g993a	scaffold_0006	NVE14894	scaffold_35	98022711	63529095	731.4
g	Em0022g304a	scaffold_0006	NVE21785	scaffold_65	106082337	100070992	235.0
g	Em0020g599a	scaffold_0006	NVE20986	scaffold_6	98840021	15469572	276.0
g	Em0267g1a	scaffold_0006	NVE19975	scaffold_54	99996831	88338541	133.0
g	Em0018g509a	scaffold_0006	NVE3860	scaffold_14	99067442	32256898	246.0
g	Em0019g571a	scaffold_0006	NVE22497	scaffold_7	100244529	18286108	39.3
g	Em0060g2a	scaffold_0006	NVE2077	scaffold_12	105344736	29721199	47.8
g	Em0010g869a	scaffold_0006	NVE78	scaffold_1	109691496	906292	167.0
g	Em0003g1008a	scaffold_0006	NVE16359	scaffold_4	105556329	9754726	133.0
g	Em0016g475a	scaffold_0006	NVE12111	scaffold_28	103331549	51332231	45.4
g	Em0404g5a	scaffold_0006	NVE18075	scaffold_46	107304897	79857765	374.0
g	Em0019g1090a	scaffold_0006	NVE19569	scaffold_52	98571085	86906347	392.0
g	Em0013g1104a	scaffold_0006	NVE20121	scaffold_55	108642617	88936716	301.0
g	Em0004g961a	scaffold_0006	NVE16598	scaffold_40	103127008	72485470	228.0
g	Em0005g772a	scaffold_0006	NVE38	scaffold_1	102562757	396823	93.2
g	Em0003g317a	scaffold_0006	NVE16352	scaffold_4	101641197	9669474	1100.0
g	Em0011g241a	scaffold_0006	NVE16083	scaffold_39	101462384	74831022	65.1
g	Em0019g289a	scaffold_0006	NVE22411	scaffold_7	107012684	17166870	459.0
g	Em0008g1265a	scaffold_0006	NVE20791	scaffold_59	104812336	92576712	181.0
g	Em0022g359a	scaffold_0006	NVE8007	scaffold_2	98388009	6290901	275.0
g	Em0001g215a	scaffold_0006	NVE15466	scaffold_37	106265214	64626781	71.6
g	Em0006g935a	scaffold_0007	NVE16452	scaffold_4	123698108	10624100	124.0
g	Em0097g3a	scaffold_0007	NVE2090	scaffold_12	117933802	29785294	40.0
g	Em0005g1334a	scaffold_0007	NVE13871	scaffold_32	121093280	60335963	225.0
g	Em0008g1066a	scaffold_0007	NVE387	scaffold_10	112498765	25144377	142.0
g	Em0006g697a	scaffold_0007	NVE18896	scaffold_5	115340408	11957649	52.4
g	Em0011g1189a	scaffold_0007	NVE35	scaffold_1	115641781	357362	187.0
g	Em0005g551a	scaffold_0007	NVE14181	scaffold_33	124158784	61416761	94.0
g	Em0019g145a	scaffold_0007	NVE18283	scaffold_47	112110695	78358156	147.1
g	Em0010g851a	scaffold_0007	NVE14594	scaffold_34	113944232	67599810	58.2
g	Em0007g843a	scaffold_0007	NVE18043	scaffold_46	115270352	79569122	67.0
g	Em0014g993a	scaffold_0007	NVE14849	scaffold_35	113751752	62967452	59.3
g	Em0001g1045a	scaffold_0007	NVE25241	scaffold_9	115091761	21985103	45.8
g	Em0019g237a	scaffold_0007	NVE22406	scaffold_7	122827591	17123003	189.0
g	Em0021g338a	scaffold_0007	NVE17901	scaffold_45	123652214	77969779	320.0
g	Em0004g999a	scaffold_0007	NVE16838	scaffold_41	113504451	73669334	61.2
g	Em0018g967a	scaffold_0007	NVE16535	scaffold_4	122816848	11595332	392.0
g	Em0015g971a	scaffold_0007	NVE8819	scaffold_21	116683155	41453612	47.8
g	Em0244g4a	scaffold_0007	NVE15856	scaffold_38	115174828	71437637	82.0
g	Em0017g767a	scaffold_0007	NVE12841	scaffold_3	122827591	3496946	139.0
g	Em0024g139a	scaffold_0007	NVE25300	scaffold_9	117284663	22634066	213.7
g	Em0019g609a	scaffold_0007	NVE16450	scaffold_4	117421798	10618862	185.0
g	Em0009g1025a	scaffold_0007	NVE13504	scaffold_31	124069019	58687818	43.5
g	Em0023g505a	scaffold_0007	NVE15202	scaffold_36	121853203	66136403	260.0
g	Em0001g152a	scaffold_0007	NVE6212	scaffold_17	115539936	37440248	156.0
g	Em0011g508a	scaffold_0007	NVE16854	scaffold_41	113224142	73848447	291.0
g	Em0040g11a	scaffold_0007	NVE18345	scaffold_47	112808289	79166660	77.4
g	Em0010g802a	scaffold_0007	NVE18	scaffold_1	122450270	224174	372.0
g	Em0001g2018a	scaffold_0007	NVE14279	scaffold_33	116665352	62391554	97.4
g	Em0019g1135a	scaffold_0007	NVE19611	scaffold_52	112466421	87336746	122.0
g	Em0007g1459a	scaffold_0007	NVE20686	scaffold_58	114782382	96135513	210.3
g	Em0012g706a	scaffold_0007	NVE19591	scaffold_52	118945466	87093122	58.5
g	Em0086g11a	scaffold_0007	NVE19380	scaffold_51	119512545	82142303	72.0
g	Em0008g623a	scaffold_0007	NVE8941	scaffold_21	119037016	42912020	171.0
g	Em0567g4a	scaffold_0007	NVE48	scaffold_1	122960122	572100	481.0
g	Em0009g44a	scaffold_0007	NVE12859	scaffold_3	124227514	3709243	57.4
g	Em0009g1287a	scaffold_0007	NVE3899	scaffold_14	114472331	32673884	97.8
g	Em0012g149a	scaffold_0007	NVE22519	scaffold_7	116389521	18457429	132.0
g	Em0005g1661a	scaffold_0007	NVE17698	scaffold_44	117521674	76717957	226.1
g	Em0016g536a	scaffold_0007	NVE20599	scaffold_58	115255901	95227009	703.3
g	Em0001g1713a	scaffold_0007	NVE18689	scaffold_49	115944719	80543172	84.0
g	Em0021g590a	scaffold_0007	NVE4696	scaffold_15	116357800	33887909	291.0
g	Em0007g1463a	scaffold_0007	NVE18062	scaffold_46	115930802	79736917	133.0
g	Em0023g682a	scaffold_0007	NVE11777	scaffold_27	112660931	48934226	59.7
g	Em0032g31a	scaffold_0007	NVE25	scaffold_1	115104738	279066	132.0
g	Em0484g4a	scaffold_0007	NVE4662	scaffold_15	115779938	33500773	85.5
g	Em0009g1291a	scaffold_0007	NVE2938	scaffold_13	121773904	27945242	407.2
g	Em0003g1342a	scaffold_0007	NVE16801	scaffold_41	111980389	73224978	124.0
g	Em0014g125a	scaffold_0007	NVE19412	scaffold_51	117720467	82488130	103.0
g	Em0015g902a	scaffold_0007	NVE21716	scaffold_65	116047419	99270948	421.3
g	Em0052g5a	scaffold_0007	NVE5398	scaffold_16	119824591	34959766	87.0
g	Em0018g514a	scaffold_0007	NVE16435	scaffold_4	120091595	10483757	93.2
g	Em0129g1a	scaffold_0007	NVE19230	scaffold_50	115049495	83815368	160.0
g	Em0001g71a	scaffold_0007	NVE8905	scaffold_21	118022361	42315950	191.0
g	Em0019g325a	scaffold_0007	NVE13611	scaffold_31	114242607	59869482	220.0
g	Em0598g2a	scaffold_0007	NVE16816	scaffold_41	114328314	73387590	125.0
g	Em0004g1106a	scaffold_0007	NVE9430	scaffold_22	122477312	40121458	355.0
g	Em0003g1487a	scaffold_0007	NVE13166	scaffold_30	111951152	56789616	189.0
g	Em0003g342a	scaffold_0007	NVE19175	scaffold_50	117076906	83103005	190.0
g	Em0023g353a	scaffold_0007	NVE15414	scaffold_37	120001122	64132797	785.0
g	Em0016g529a	scaffold_0007	NVE9508	scaffold_22	118600986	41130713	60.8
g	Em0007g26a	scaffold_0007	NVE14928	scaffold_35	120306694	63863682	202.1
g	Em0016g443a	scaffold_0007	NVE15878	scaffold_38	115017756	71630016	47.4
g	Em0020g103a	scaffold_0007	NVE23965	scaffold_8	119004777	19745751	209.0
g	Em0007g973a	scaffold_0007	NVE24070	scaffold_8	116062367	20653879	54.7
g	Em0006g104a	scaffold_0007	NVE19192	scaffold_50	113247219	83373150	105.9
g	Em0179g16a	scaffold_0007	NVE2920	scaffold_13	116712771	27746588	211.0
g	Em0016g319a	scaffold_0007	NVE12099	scaffold_28	118307518	51170567	164.0
g	Em0004g676a	scaffold_0007	NVE9987	scaffold_23	113663967	47678857	162.0
g	Em0447g3a	scaffold_0007	NVE5525	scaffold_16	115747971	36379368	265.0
g	Em0052g7a	scaffold_0007	NVE3886	scaffold_14	115999982	32551812	168.0
g	Em0001g70a	scaffold_0007	NVE8905	scaffold_21	120758540	42315950	182.0
g	Em0007g240a	scaffold_0007	NVE12941	scaffold_3	111969673	4757794	1188.0
g	Em0003g1288a	scaffold_0007	NVE2938	scaffold_13	119037016	27945242	43.1
g	Em0010g103a	scaffold_0007	NVE4728	scaffold_15	117825876	34405251	74.3
g	Em0020g438a	scaffold_0007	NVE11820	scaffold_27	121656187	49316971	45.8
g	Em0019g201a	scaffold_0007	NVE17113	scaffold_42	113580745	70152661	217.0
g	Em0020g952a	scaffold_0007	NVE288	scaffold_10	120829299	23706243	217.0
g	Em0023g106a	scaffold_0007	NVE13938	scaffold_32	113066695	60910232	225.0
g	Em0005g24a	scaffold_0007	NVE10370	scaffold_24	117184819	45235509	116.0
g	Em0006g915a	scaffold_0007	NVE8039	scaffold_2	115427206	6565987	320.0
g	Em0006g1040a	scaffold_0007	NVE6231	scaffold_17	123565287	37651214	162.0
g	Em0023g687a	scaffold_0007	NVE1316	scaffold_11	116101118	26803560	94.4
g	Em0023g595a	scaffold_0007	NVE18069	scaffold_46	118897342	79827388	197.0
g	Em0019g282a	scaffold_0007	NVE17122	scaffold_42	119042224	70267899	122.0
g	Em0001g1387a	scaffold_0007	NVE9933	scaffold_23	116140959	46913453	374.0
g	Em0016g1033a	scaffold_0007	NVE20912	scaffold_6	121435396	14657760	674.0
g	Em0016g52a	scaffold_0007	NVE4742	scaffold_15	112474736	34541836	218.0
g	Em0001g2068a	scaffold_0007	NVE14279	scaffold_33	118513539	62391554	128.0
g	Em0005g1013a	scaffold_0007	NVE23952	scaffold_8	120762704	19608174	223.0
g	Em0009g1216a	scaffold_0007	NVE12157	scaffold_28	114877945	51914474	192.8
g	Em0008g99a	scaffold_0007	NVE14186	scaffold_33	113126112	61459782	442.0
g	Em0179g6a	scaffold_0007	NVE20962	scaffold_6	115221812	15238096	70.5
g	Em0019g623a	scaffold_0007	NVE19223	scaffold_50	122075866	83732529	138.0
g	Em0008g972a	scaffold_0007	NVE3916	scaffold_14	122244563	32842103	105.0
g	Em0012g387a	scaffold_0007	NVE6883	scaffold_18	121181461	54531238	295.0
g	Em0017g383a	scaffold_0007	NVE16833	scaffold_41	118894733	73581973	45.8
g	Em0022g213a	scaffold_0007	NVE15767	scaffold_38	117971727	70535734	89.4
g	Em0013g117a	scaffold_0007	NVE2112	scaffold_12	117967782	29989566	220.0
g	Em0004g150a	scaffold_0007	NVE18038	scaffold_46	117101477	79520877	402.0
g	Em0021g658a	scaffold_0007	NVE18746	scaffold_49	117136912	81258771	48.9
g	Em0005g1459a	scaffold_0007	NVE21511	scaffold_63	115212840	98397756	431.1
g	Em0021g36a	scaffold_0007	NVE225	scaffold_1	118451135	2816198	451.0
g	Em0023g892a	scaffold_0007	NVE8361	scaffold_20	118866720	43995890	304.0
g	Em0022g132a	scaffold_0007	NVE11720	scaffold_27	113520885	48129093	100.0
g	Em0014g833a	scaffold_0007	NVE11270	scaffold_26	117184819	49882679	263.0
g	Em0011g389a	scaffold_0007	NVE20439	scaffold_57	118324053	90925325	159.0
g	Em0009g57a	scaffold_0007	NVE12096	scaffold_28	119830700	51136473	48.9
g	Em0023g199a	scaffold_0007	NVE21273	scaffold_61	117929037	93546049	287.7
g	Em0013g387a	scaffold_0007	NVE19388	scaffold_51	121529652	82211173	372.0
g	Em0018g92a	scaffold_0007	NVE8837	scaffold_21	120120671	41617278	455.0
g	Em0020g388a	scaffold_0007	NVE8347	scaffold_20	116683155	43833269	140.0
g	Em0019g332a	scaffold_0007	NVE17123	scaffold_42	114787538	70270901	149.0
g	Em0006g619a	scaffold_0007	NVE19178	scaffold_50	124204359	83130110	140.0
g	Em0014g684a	scaffold_0007	NVE21306	scaffold_61	121462436	93931875	140.0
g	Em0019g611a	scaffold_0007	NVE22522	scaffold_7	113452264	18478032	278.0
g	Em0023g863a	scaffold_0007	NVE2058	scaffold_12	114573247	29543448	122.0
g	Em0015g202a	scaffold_0007	NVE21795	scaffold_65	124214678	100189665	84.3
g	Em0012g975a	scaffold_0007	NVE17633	scaffold_44	122327376	76227488	140.0
g	Em0023g759a	scaffold_0007	NVE21529	scaffold_63	121195807	98698676	189.5
g	Em0004g201a	scaffold_0007	NVE20681	scaffold_58	112540117	96081813	123.0
g	Em0329g1a	scaffold_0007	NVE4662	scaffold_15	123210199	33500773	192.0
g	Em0006g633a	scaffold_0007	NVE18931	scaffold_5	123468556	12363781	54.3
g	Em0009g189a	scaffold_0007	NVE21766	scaffold_65	114622595	99868374	178.0
g	Em0018g822a	scaffold_0007	NVE3858	scaffold_14	121008157	32208216	2209.7
g	Em0984g2a	scaffold_0007	NVE195	scaffold_1	113876750	2416566	197.1
g	Em0009g99a	scaffold_0007	NVE19088	scaffold_5	120384859	13773663	258.0
g	Em0001g2422a	scaffold_0007	NVE13173	scaffold_30	121058505	56849774	50.8
g	Em0023g642a	scaffold_0007	NVE1274	scaffold_11	120969334	26382661	513.0
g	Em0020g39a	scaffold_0007	NVE1216	scaffold_11	123568478	25729134	43.9
g	Em0007g577a	scaffold_0007	NVE19122	scaffold_5	121045092	14061871	467.8
g	Em0001g32a	scaffold_0007	NVE18927	scaffold_5	116622158	12333387	362.0
g	Em0005g1523a	scaffold_0007	NVE7540	scaffold_19	122829801	39469147	65.1
g	Em0007g704a	scaffold_0007	NVE18017	scaffold_46	120893734	79254746	239.0
g	Em0033g14a	scaffold_0007	NVE20097	scaffold_55	120281679	88756024	646.0
g	Em0001g725a	scaffold_0007	NVE1297	scaffold_11	122516255	26656748	128.0
g	Em0020g351a	scaffold_0007	NVE20307	scaffold_56	111924294	90109598	239.0
g	Em0019g1007a	scaffold_0007	NVE19593	scaffold_52	121411080	87132655	320.3
g	Em0001g1355a	scaffold_0007	NVE8280	scaffold_20	121560461	43181490	50.8
g	Em0001g3449a	scaffold_0007	NVE6120	scaffold_17	118622226	36568076	285.0
g	Em1351g1a	scaffold_0007	NVE10786	scaffold_25	118817473	52487160	70.5
g	Em0004g502a	scaffold_0007	NVE19070	scaffold_5	115720774	13589344	47.8
g	Em0019g736a	scaffold_0007	NVE22552	scaffold_7	112001181	18830218	121.0
g	Em0014g605a	scaffold_0007	NVE3083	scaffold_13	120376062	29212049	122.0
g	Em0004g94a	scaffold_0007	NVE11358	scaffold_26	119795283	50762535	78.6
g	Em0001g640a	scaffold_0007	NVE18470	scaffold_48	116757576	83950119	60.5
g	Em0001g834a	scaffold_0007	NVE25230	scaffold_9	122606496	21885240	156.0
g	Em0044g7a	scaffold_0007	NVE17368	scaffold_43	116288948	68627330	219.8
g	Em0499g2a	scaffold_0007	NVE5514	scaffold_16	121609427	36169414	42.4
g	Em0597g3a	scaffold_0007	NVE8098	scaffold_2	114189166	7318879	155.0
g	Em0020g319a	scaffold_0007	NVE414	scaffold_10	118258436	25486387	116.0
g	Em0023g467a	scaffold_0007	NVE9392	scaffold_22	123490910	39819971	152.0
g	Em0018g503a	scaffold_0007	NVE12505	scaffold_29	114379506	57627570	45.4
g	Em0008g1135a	scaffold_0007	NVE17407	scaffold_43	116958033	69119474	63.9
g	Em0014g992a	scaffold_0007	NVE14849	scaffold_35	123315255	62967452	61.6
g	Em0022g937a	scaffold_0001	NVE17606	scaffold_44	23546111	75946972	145.0
g	Em0016g1106a	scaffold_0001	NVE18699	scaffold_49	9529529	80688133	645.0
g	Em0020g453a	scaffold_0001	NVE24116	scaffold_8	16952371	21145895	71.2
g	Em0006g1155a	scaffold_0001	NVE21536	scaffold_63	5945795	98753442	204.0
g	Em0531g1a	scaffold_0001	NVE21099	scaffold_60	23431864	94034811	76.6
g	Em0004g317a	scaffold_0001	NVE12833	scaffold_3	20645827	3419293	58.5
g	Em0757g1a	scaffold_0001	NVE4728	scaffold_15	29923736	34405251	72.0
g	Em0007g1457a	scaffold_0001	NVE18941	scaffold_5	21060331	12447358	305.0
g	Em0023g559a	scaffold_0001	NVE7470	scaffold_19	3145902	38444612	498.0
g	Em0202g12a	scaffold_0001	NVE216	scaffold_1	6728617	2710803	50.8
g	Em0023g312a	scaffold_0001	NVE10330	scaffold_24	12618776	44811319	145.0
g	Em0013g448a	scaffold_0001	NVE22519	scaffold_7	31670956	18457429	120.0
g	Em0013g368a	scaffold_0001	NVE18345	scaffold_47	32247691	79166660	95.1
g	Em0005g1622a	scaffold_0001	NVE6230	scaffold_17	6065848	37634159	43.5
g	Em0015g54a	scaffold_0001	NVE21786	scaffold_65	32621900	100081307	605.0
g	Em0005g1539a	scaffold_0001	NVE8947	scaffold_21	1617143	42939493	77.8
g	Em0013g274a	scaffold_0001	NVE21051	scaffold_6	20338902	16127685	317.0
g	Em0022g538a	scaffold_0001	NVE5498	scaffold_16	31603597	36069960	110.0
g	Em0013g319a	scaffold_0001	NVE21766	scaffold_65	17174079	99868374	187.0
g	Em0012g179a	scaffold_0001	NVE17319	scaffold_43	28724368	68126048	119.8
g	Em0652g5a	scaffold_0001	NVE15533	scaffold_37	4272418	65291322	45.4
g	Em0013g1061a	scaffold_0001	NVE11810	scaffold_27	2112672	49226809	40.8
g	Em0004g410a	scaffold_0001	NVE12833	scaffold_3	30786777	3419293	211.0
g	Em0010g114a	scaffold_0001	NVE21382	scaffold_62	31634029	97241387	137.8
g	Em0011g584a	scaffold_0001	NVE7513	scaffold_19	1008288	39042577	472.0
g	Em0004g2a	scaffold_0001	NVE18075	scaffold_46	22675544	79857765	394.0
g	Em0007g294a	scaffold_0001	NVE14926	scaffold_35	26144020	63834503	224.0
g	Em0003g186a	scaffold_0001	NVE20634	scaffold_58	3054311	95597856	529.0
g	Em0014g611a	scaffold_0001	NVE15856	scaffold_38	6335305	71437637	316.0
g	Em0354g4a	scaffold_0001	NVE328	scaffold_10	33613509	24270855	41.6
g	Em0003g2a	scaffold_0001	NVE17090	scaffold_42	17317298	69828981	52.4
g	Em0016g1178a	scaffold_0001	NVE21102	scaffold_60	7793667	94080920	48.1
g	Em0009g823a	scaffold_0001	NVE14583	scaffold_34	12888169	67460357	742.0
g	Em0016g40a	scaffold_0001	NVE18764	scaffold_49	15263245	81415679	129.0
g	Em0008g1033a	scaffold_0001	NVE100	scaffold_1	16128751	1134069	280.0
g	Em0019g615a	scaffold_0001	NVE22401	scaffold_7	18130730	17088323	243.0
g	Em0009g1294a	scaffold_0001	NVE2938	scaffold_13	17216930	27945242	298.6
g	Em0020g209a	scaffold_0001	NVE14615	scaffold_34	21991195	67877485	353.0
g	Em0017g545a	scaffold_0001	NVE15864	scaffold_38	4098938	71508880	112.0
g	Em0003g1298a	scaffold_0001	NVE2152	scaffold_12	28595676	30461031	219.0
g	Em0004g412a	scaffold_0001	NVE12833	scaffold_3	32588982	3419293	209.0
g	Em0003g1671a	scaffold_0001	NVE19964	scaffold_54	32119950	88126228	182.0
g	Em0424g3a	scaffold_0001	NVE19611	scaffold_52	33200082	87336746	296.0
g	Em0013g1120a	scaffold_0001	NVE13192	scaffold_30	11926472	57000856	61.6
g	Em0018g858a	scaffold_0001	NVE19186	scaffold_50	13321574	83322796	59.7
g	Em0076g13a	scaffold_0001	NVE9987	scaffold_23	20164493	47678857	95.5
g	Em0007g32a	scaffold_0001	NVE12867	scaffold_3	19937912	3765303	227.7
g	Em0015g943a	scaffold_0001	NVE20624	scaffold_58	20338902	95463941	52.8
g	Em0006g1244a	scaffold_0001	NVE18317	scaffold_47	32421713	78829983	318.0
g	Em0010g64a	scaffold_0001	NVE8303	scaffold_20	9115284	43422334	50.8
g	Em0001g1170a	scaffold_0001	NVE16069	scaffold_39	16674803	74567741	175.0
g	Em0006g883a	scaffold_0001	NVE10374	scaffold_24	31164684	45268850	178.0
g	Em0021g349a	scaffold_0001	NVE60	scaffold_1	15349021	759410	566.5
g	Em0016g1135a	scaffold_0001	NVE11783	scaffold_27	24493736	48996165	98.2
g	Em0019g1169a	scaffold_0001	NVE5460	scaffold_16	11089482	35652177	53.1
g	Em0015g1152a	scaffold_0001	NVE16128	scaffold_39	9866472	75359101	384.0
g	Em0022g605a	scaffold_0001	NVE5427	scaffold_16	34215756	35260242	248.0
g	Em0006g785a	scaffold_0001	NVE20292	scaffold_56	21283196	89904372	105.0
g	Em0018g79a	scaffold_0001	NVE15485	scaffold_37	14657702	64794379	277.0
g	Em0020g605a	scaffold_0001	NVE16146	scaffold_39	31119708	75547679	396.0
g	Em0004g353a	scaffold_0001	NVE19013	scaffold_5	17639970	13160910	146.0
g	Em0012g44a	scaffold_0001	NVE17361	scaffold_43	7561418	68588427	48.5
g	Em0016g216a	scaffold_0001	NVE14529	scaffold_34	27391904	66769723	115.0
g	Em0002g1875a	scaffold_0001	NVE5427	scaffold_16	27581579	35260242	53.9
g	Em0021g758a	scaffold_0001	NVE16361	scaffold_4	28716185	9799187	51.2
g	Em0004g648a	scaffold_0001	NVE19830	scaffold_53	25204939	86175777	341.0
g	Em0028g27a	scaffold_0001	NVE19137	scaffold_5	24340381	14221260	733.6
g	Em0011g35a	scaffold_0001	NVE13905	scaffold_32	5421354	60629519	234.0
g	Em0003g34a	scaffold_0001	NVE16423	scaffold_4	11342500	10373384	573.0
g	Em0019g764a	scaffold_0001	NVE22383	scaffold_7	9890506	16947764	79.0
g	Em0001g1102a	scaffold_0001	NVE19613	scaffold_52	33736238	87350324	171.0
g	Em0009g915a	scaffold_0001	NVE3076	scaffold_13	16683094	29148099	140.0
g	Em0006g885a	scaffold_0001	NVE18245	scaffold_47	11124214	78024230	160.0
g	Em0020g1073a	scaffold_0001	NVE412	scaffold_10	26489431	25465696	293.0
g	Em0003g1013a	scaffold_0001	NVE15206	scaffold_36	13557324	66159054	43.9
g	Em0050g7a	scaffold_0001	NVE19786	scaffold_53	30909535	85751474	45.1
g	Em0001g3490a	scaffold_0001	NVE3104	scaffold_13	20454813	29370952	355.4
g	Em0013g151a	scaffold_0001	NVE20978	scaffold_6	13157494	15402302	65.5
g	Em0011g803a	scaffold_0001	NVE18019	scaffold_46	4745032	79270733	565.0
g	Em0022g284a	scaffold_0001	NVE15807	scaffold_38	16256972	70952200	435.0
g	Em0001g2923a	scaffold_0001	NVE16344	scaffold_4	13056245	9587165	198.0
g	Em0016g1081a	scaffold_0001	NVE18515	scaffold_48	3574116	84538066	128.0
g	Em0015g867a	scaffold_0001	NVE15216	scaffold_36	31445788	66252215	105.0
g	Em0003g37a	scaffold_0001	NVE16423	scaffold_4	33739767	10373384	230.0
g	Em0018g296a	scaffold_0001	NVE20641	scaffold_58	26766728	95673187	63.5
g	Em0020g283a	scaffold_0001	NVE286	scaffold_10	16898900	23685354	156.3
g	Em0001g3034a	scaffold_0001	NVE24055	scaffold_8	13309714	20418121	49.7
g	Em0021g505a	scaffold_0001	NVE1337	scaffold_11	26247872	27078792	55.5
g	Em0144g15a	scaffold_0001	NVE10902	scaffold_25	1783170	53973190	242.0
g	Em0001g1415a	scaffold_0001	NVE17319	scaffold_43	13417009	68126048	377.1
g	Em0015g1107a	scaffold_0001	NVE24120	scaffold_8	24163331	21214837	89.7
g	Em0014g79a	scaffold_0001	NVE8209	scaffold_2	5877754	8433681	388.0
g	Em0018g144a	scaffold_0001	NVE8905	scaffold_21	15307481	42315950	222.8
g	Em0008g546a	scaffold_0001	NVE13532	scaffold_31	20098725	58958860	68.2
g	Em0020g654a	scaffold_0001	NVE19008	scaffold_5	33767525	13112994	178.0
g	Em0020g977a	scaffold_0001	NVE366	scaffold_10	33484334	24845383	473.0
g	Em0014g170a	scaffold_0001	NVE20959	scaffold_6	30738880	15161655	494.0
g	Em0001g2902a	scaffold_0001	NVE12111	scaffold_28	7744232	51332231	45.1
g	Em0003g310a	scaffold_0001	NVE20915	scaffold_6	10775675	14708662	250.0
g	Em0019g103a	scaffold_0001	NVE19526	scaffold_52	4603493	86473832	637.0
g	Em0739g3a	scaffold_0001	NVE19072	scaffold_5	32119950	13614704	325.0
g	Em0018g335a	scaffold_0001	NVE10786	scaffold_25	32583608	52487160	244.0
g	Em0001g2115a	scaffold_0001	NVE224	scaffold_1	22065880	2810221	386.0
g	Em0021g871a	scaffold_0001	NVE10327	scaffold_24	23928873	44762242	153.0
g	Em0016g1072a	scaffold_0001	NVE19961	scaffold_54	29497849	88112710	80.1
g	Em0003g781a	scaffold_0001	NVE16360	scaffold_4	17709539	9775596	58.9
g	Em0016g1085a	scaffold_0001	NVE20292	scaffold_56	19397479	89904372	277.0
g	Em0017g34a	scaffold_0001	NVE23	scaffold_1	7754310	265942	208.0
g	Em0007g1394a	scaffold_0001	NVE21266	scaffold_61	25156477	93489760	288.0
g	Em0009g604a	scaffold_0001	NVE7540	scaffold_19	34534610	39469147	65.9
g	Em0015g1227a	scaffold_0001	NVE21775	scaffold_65	9684301	99960520	899.0
g	Em0018g109a	scaffold_0001	NVE22363	scaffold_7	19638643	16796075	51.6
g	Em0020g212a	scaffold_0001	NVE19727	scaffold_53	9252814	85171089	124.0
g	Em0022g657a	scaffold_0001	NVE18719	scaffold_49	16677545	80878753	340.0
g	Em0258g8a	scaffold_0001	NVE22421	scaffold_7	11978407	17292924	290.0
g	Em0016g56a	scaffold_0001	NVE4742	scaffold_15	21299124	34541836	212.0
g	Em0022g178a	scaffold_0001	NVE8206	scaffold_2	33139327	8410627	207.0
g	Em0018g97a	scaffold_0001	NVE15485	scaffold_37	294191	64794379	351.0
g	Em0018g140a	scaffold_0001	NVE8056	scaffold_2	14523655	6840038	196.0
g	Em0001g578a	scaffold_0001	NVE15839	scaffold_38	25414939	71274394	499.4
g	Em0819g1a	scaffold_0001	NVE22466	scaffold_7	34635443	17983025	57.0
g	Em0006g1429a	scaffold_0001	NVE1230	scaffold_11	33610645	25876248	337.0
g	Em0018g796a	scaffold_0001	NVE3775	scaffold_14	21132657	31278256	114.0
g	Em0003g965a	scaffold_0001	NVE12967	scaffold_3	6193293	5054609	136.0
g	Em0011g1163a	scaffold_0001	NVE6238	scaffold_17	31135597	37727200	209.0
g	Em0024g455a	scaffold_0001	NVE21308	scaffold_61	20219127	93949369	89.8
g	Em0019g626a	scaffold_0001	NVE12111	scaffold_28	21170746	51332231	115.0
g	Em0021g785a	scaffold_0001	NVE16117	scaffold_39	23122548	75249750	176.0
g	Em0007g1588a	scaffold_0001	NVE8381	scaffold_20	25274787	44162957	270.0
g	Em0008g944a	scaffold_0001	NVE20770	scaffold_59	19446650	92216754	332.0
g	Em0011g46a	scaffold_0001	NVE17361	scaffold_43	20254660	68588427	66.2
g	Em0013g691a	scaffold_0001	NVE21054	scaffold_6	31974800	16157318	249.0
g	Em0007g40a	scaffold_0001	NVE19058	scaffold_5	10740425	13521345	313.0
g	Em0001g2024a	scaffold_0001	NVE14279	scaffold_33	33200082	62391554	127.0
g	Em0004g137a	scaffold_0001	NVE19055	scaffold_5	26087045	13473794	426.0
g	Em0016g377a	scaffold_0001	NVE21495	scaffold_63	19417851	98237691	273.0
g	Em0010g72a	scaffold_0001	NVE18014	scaffold_46	4545352	79238465	532.0
g	Em0004g326a	scaffold_0001	NVE11322	scaffold_26	7342077	50416998	115.0
g	Em0017g38a	scaffold_0001	NVE20816	scaffold_59	25816890	92923841	218.0
g	Em0201g6a	scaffold_0001	NVE13064	scaffold_30	25676003	55745490	52.0
g	Em0012g676a	scaffold_0001	NVE23960	scaffold_8	24295687	19694474	270.0
g	Em0002g450a	scaffold_0001	NVE5514	scaffold_16	6186685	36169414	42.4
g	Em0002g1680a	scaffold_0001	NVE19724	scaffold_53	31543773	85137468	41.6
g	Em0011g142a	scaffold_0001	NVE25320	scaffold_9	9884907	22855859	274.0
g	Em0018g427a	scaffold_0001	NVE17816	scaffold_45	31968033	76902287	174.0
g	Em0018g136a	scaffold_0001	NVE8821	scaffold_21	30403906	41475778	152.0
g	Em0012g1048a	scaffold_0001	NVE14919	scaffold_35	21417357	63762322	826.0
g	Em0019g533a	scaffold_0001	NVE13053	scaffold_30	22909043	55634162	60.5
g	Em0008g50a	scaffold_0001	NVE14267	scaffold_33	11603654	62261453	57.8
g	Em0630g2a	scaffold_0001	NVE14529	scaffold_34	29895431	66769723	516.0
g	Em0003g1407a	scaffold_0001	NVE19337	scaffold_51	3728832	81629713	289.0
g	Em0022g190a	scaffold_0001	NVE5524	scaffold_16	11912170	36371321	596.0
g	Em0015g955a	scaffold_0001	NVE19221	scaffold_50	1574510	83724212	80.5
g	Em0010g886a	scaffold_0001	NVE8350	scaffold_20	10688161	43877375	327.0
g	Em0201g16a	scaffold_0001	NVE13064	scaffold_30	11145711	55745490	42.4
g	Em0019g1008a	scaffold_0001	NVE19592	scaffold_52	2326259	87127126	47.4
g	Em0776g7a	scaffold_0001	NVE13903	scaffold_32	24529781	60615939	222.0
g	Em0011g243a	scaffold_0001	NVE17351	scaffold_43	21162678	68503937	158.0
g	Em0002g1803a	scaffold_0001	NVE4670	scaffold_15	18948354	33628929	635.0
g	Em0019g248a	scaffold_0001	NVE8069	scaffold_2	4885061	6985573	51.2
g	Em0009g170a	scaffold_0001	NVE13508	scaffold_31	34467808	58718497	312.0
g	Em0001g90a	scaffold_0001	NVE24120	scaffold_8	22569640	21214837	111.0
g	Em0019g1064a	scaffold_0001	NVE6831	scaffold_18	30878540	54076753	957.0
g	Em0011g42a	scaffold_0001	NVE329	scaffold_10	9318680	24280080	429.0
g	Em0009g139a	scaffold_0001	NVE16358	scaffold_4	20713533	9747963	94.3
g	Em0701g2a	scaffold_0001	NVE12505	scaffold_29	32442536	57627570	105.0
g	Em0013g573a	scaffold_0001	NVE13026	scaffold_3	2660821	5830740	116.0
g	Em0002g1003a	scaffold_0001	NVE21752	scaffold_65	16072528	99675116	43.1
g	Em0018g148a	scaffold_0001	NVE3031	scaffold_13	17381903	28793984	215.7
g	Em0003g88a	scaffold_0001	NVE3900	scaffold_14	24607305	32694578	104.0
g	Em0019g1025a	scaffold_0001	NVE22469	scaffold_7	10903644	18001791	263.0
g	Em0016g12a	scaffold_0001	NVE4690	scaffold_15	8865110	33830476	122.0
g	Em0015g1012a	scaffold_0001	NVE15425	scaffold_37	20851267	64229959	60.5
g	Em0023g665a	scaffold_0001	NVE1274	scaffold_11	25604638	26382661	96.7
g	Em0011g262a	scaffold_0001	NVE16102	scaffold_39	11149034	75060253	176.0
g	Em0016g299a	scaffold_0001	NVE19192	scaffold_50	3270748	83373150	59.3
g	Em0934g2a	scaffold_0001	NVE19110	scaffold_5	9531345	13955557	73.9
g	Em0009g598a	scaffold_0001	NVE3076	scaffold_13	17664269	29148099	139.0
g	Em0002g391a	scaffold_0001	NVE18058	scaffold_46	18077787	79697456	60.8
g	Em0015g1081a	scaffold_0001	NVE9979	scaffold_23	24018842	47588165	53.1
g	Em0021g664a	scaffold_0001	NVE18309	scaffold_47	7111417	78686770	263.0
g	Em0023g877a	scaffold_0001	NVE11220	scaffold_26	1674554	49370891	442.2
g	Em0033g18a	scaffold_0001	NVE19809	scaffold_53	7368062	86003331	154.0
g	Em0006g1427a	scaffold_0001	NVE5480	scaffold_16	23961607	35864957	49.3
g	Em0020g900a	scaffold_0001	NVE394	scaffold_10	19261085	25209205	55.5
g	Em0020g851a	scaffold_0001	NVE6839	scaffold_18	34447419	54126680	161.0
g	Em0009g413a	scaffold_0001	NVE6884	scaffold_18	12596760	54542533	262.0
g	Em0010g942a	scaffold_0001	NVE1271	scaffold_11	11729100	26347600	43.5
g	Em0009g1079a	scaffold_0001	NVE17646	scaffold_44	7587323	76324685	146.0
g	Em0019g1175a	scaffold_0001	NVE12946	scaffold_3	30387836	4823381	71.6
g	Em0015g643a	scaffold_0001	NVE17573	scaffold_44	641567	75662807	48.5
g	Em0020g247a	scaffold_0001	NVE8905	scaffold_21	7236399	42315950	110.0
g	Em0013g887a	scaffold_0001	NVE21003	scaffold_6	3012849	15672109	72.4
g	Em0022g311a	scaffold_0001	NVE12999	scaffold_3	19724719	5505854	68.9
g	Em0748g1a	scaffold_0001	NVE7505	scaffold_19	908283	38939162	56.6
g	Em0018g82a	scaffold_0001	NVE16477	scaffold_4	19872539	10955538	290.0
g	Em0008g681a	scaffold_0001	NVE14232	scaffold_33	10791420	61935426	139.0
g	Em0013g227a	scaffold_0001	NVE19158	scaffold_50	21157718	82923384	292.0
g	Em0013g494a	scaffold_0001	NVE16609	scaffold_40	6090127	72559693	86.3
g	Em0010g1006a	scaffold_0001	NVE122	scaffold_1	4719463	1374241	103.9
g	Em0019g572a	scaffold_0001	NVE22362	scaffold_7	9467067	16784341	451.0
g	Em0005g1501a	scaffold_0001	NVE5518	scaffold_16	22336097	36220598	97.1
g	Em0015g1226a	scaffold_0001	NVE21775	scaffold_65	2334943	99960520	894.0
g	Em0017g195a	scaffold_0001	NVE1333	scaffold_11	22381844	27023468	246.0
g	Em0006g353a	scaffold_0001	NVE15224	scaffold_36	11306315	66405291	135.2
g	Em0023g97a	scaffold_0001	NVE2925	scaffold_13	23317437	27817746	426.3
g	Em0024g121a	scaffold_0001	NVE20660	scaffold_58	1222861	95844824	82.8
g	Em0008g1010a	scaffold_0001	NVE13922	scaffold_32	13256404	60771530	334.0
g	Em0022g696a	scaffold_0001	NVE5517	scaffold_16	31478898	36212177	421.0
g	Em0022g770a	scaffold_0001	NVE14232	scaffold_33	33513465	61935426	124.0
g	Em0014g580a	scaffold_0001	NVE19760	scaffold_53	17636173	85464302	468.0
g	Em0003g657a	scaffold_0001	NVE10882	scaffold_25	25676003	53712172	121.0
g	Em0016g398a	scaffold_0001	NVE7998	scaffold_2	25705449	6205032	939.0
g	Em0004g209a	scaffold_0001	NVE19729	scaffold_53	22892789	85183890	124.0
g	Em0020g30a	scaffold_0001	NVE363	scaffold_10	1335428	24785437	1538.0
g	Em0009g739a	scaffold_0001	NVE9432	scaffold_22	14378194	40132839	58.9
g	Em0005g706a	scaffold_0001	NVE19975	scaffold_54	10055857	88338541	281.0
g	Em0017g175a	scaffold_0001	NVE14294	scaffold_33	1073138	62575869	70.1
g	Em0020g49a	scaffold_0001	NVE5427	scaffold_16	34428905	35260242	86.3
g	Em0019g268a	scaffold_0001	NVE17694	scaffold_44	16195202	76684223	209.0
g	Em0004g295a	scaffold_0001	NVE17338	scaffold_43	11162840	68354735	55.8
g	Em0022g694a	scaffold_0001	NVE18347	scaffold_47	23508977	79172809	89.0
g	Em0024g358a	scaffold_0001	NVE253	scaffold_1	17345912	3144832	46.6
g	Em0019g576a	scaffold_0001	NVE21048	scaffold_6	18136371	16089541	63.9
g	Em0005g1505a	scaffold_0001	NVE15821	scaffold_38	30539226	71083425	392.8
g	Em0004g411a	scaffold_0001	NVE12833	scaffold_3	18838032	3419293	93.6
g	Em0332g4a	scaffold_0001	NVE17580	scaffold_44	13841226	75717270	48.9
g	Em0014g582a	scaffold_0001	NVE17079	scaffold_42	24291654	69721992	176.0
g	Em0001g210a	scaffold_0001	NVE18715	scaffold_49	3210269	80863041	204.0
g	Em0026g53a	scaffold_0001	NVE16090	scaffold_39	15094698	74911787	67.4
g	Em0019g920a	scaffold_0001	NVE14233	scaffold_33	12501979	61944850	99.0
g	Em0324g10a	scaffold_0001	NVE20181	scaffold_55	33634758	89408419	45.8
g	Em0018g197a	scaffold_0001	NVE8873	scaffold_21	18806711	41856552	245.0
g	Em0007g970a	scaffold_0001	NVE9969	scaffold_23	10558753	47505797	605.0
g	Em0010g807a	scaffold_0001	NVE21762	scaffold_65	18627857	99801702	189.0
g	Em0011g176a	scaffold_0001	NVE18994	scaffold_5	19675181	12955767	52.4
g	Em0009g987a	scaffold_0001	NVE18018	scaffold_46	23674139	79263940	117.0
g	Em0016g1171a	scaffold_0001	NVE3092	scaffold_13	24018842	29263794	143.0
g	Em0016g154a	scaffold_0001	NVE17314	scaffold_43	19328352	68077143	113.0
g	Em0021g531a	scaffold_0001	NVE8089	scaffold_2	22870196	7175945	313.0
g	Em0001g3387a	scaffold_0001	NVE13500	scaffold_31	25427646	58642629	72.0
g	Em0001g561a	scaffold_0001	NVE3031	scaffold_13	13252756	28793984	165.6
g	Em0010g1034a	scaffold_0001	NVE18071	scaffold_46	27444280	79833560	149.0
g	Em0022g871a	scaffold_0001	NVE5419	scaffold_16	27197307	35159191	314.0
g	Em0002g501a	scaffold_0001	NVE21302	scaffold_61	2019090	93894682	115.0
g	Em0017g407a	scaffold_0001	NVE2904	scaffold_13	30689238	27621964	161.0
g	Em0023g90a	scaffold_0001	NVE234	scaffold_1	29417314	2908782	189.0
g	Em0001g895a	scaffold_0001	NVE22377	scaffold_7	25853698	16918515	80.1
g	Em0004g944a	scaffold_0001	NVE18924	scaffold_5	3975951	12308843	668.0
g	Em0023g631a	scaffold_0001	NVE1274	scaffold_11	13228605	26382661	75.1
g	Em0001g787a	scaffold_0001	NVE18917	scaffold_5	32307109	12214101	59.7
g	Em0758g5a	scaffold_0001	NVE12874	scaffold_3	23957072	3802732	100.0
g	Em0008g523a	scaffold_0001	NVE4728	scaffold_15	31935709	34405251	72.4
g	Em0018g216a	scaffold_0001	NVE3847	scaffold_14	26107671	32035215	181.0
g	Em0006g1433a	scaffold_0001	NVE15543	scaffold_37	2051587	65357751	458.0
g	Em0016g1045a	scaffold_0001	NVE19369	scaffold_51	28142890	82022840	155.0
g	Em0012g539a	scaffold_0001	NVE303	scaffold_10	15946750	23957967	107.0
g	Em0016g382a	scaffold_0001	NVE8197	scaffold_2	28560094	8285730	49.7
g	Em0009g1107a	scaffold_0001	NVE17646	scaffold_44	4597598	76324685	145.0
g	Em0013g1106a	scaffold_0001	NVE17590	scaffold_44	14605488	75786157	185.0
g	Em0012g20a	scaffold_0001	NVE17361	scaffold_43	30940687	68588427	60.8
g	Em0016g150a	scaffold_0001	NVE4736	scaffold_15	23027726	34504275	360.0
g	Em0024g59a	scaffold_0001	NVE230	scaffold_1	5616880	2856597	110.0
g	Em0020g168a	scaffold_0001	NVE384	scaffold_10	28958079	25114314	63.9
g	Em0016g266a	scaffold_0001	NVE5486	scaffold_16	23928873	35912944	73.2
g	Em0005g672a	scaffold_0001	NVE20985	scaffold_6	814287	15456251	83.2
g	Em0018g145a	scaffold_0001	NVE8905	scaffold_21	9125987	42315950	147.1
g	Em0017g496a	scaffold_0001	NVE2904	scaffold_13	884122	27621964	150.0
g	Em0016g133a	scaffold_0001	NVE5480	scaffold_16	24674855	35864957	63.9
g	Em0020g602a	scaffold_0001	NVE13167	scaffold_30	30738880	56800473	362.0
g	Em0009g552a	scaffold_0001	NVE7528	scaffold_19	25742931	39311022	232.7
g	Em0005g1377a	scaffold_0001	NVE8060	scaffold_2	14730865	6877807	119.0
g	Em0007g1320a	scaffold_0001	NVE18979	scaffold_5	30342025	12799904	262.0
g	Em0015g64a	scaffold_0001	NVE21401	scaffold_62	34444000	97395392	68.9
g	Em0017g707a	scaffold_0001	NVE7984	scaffold_2	7888032	6100388	45.1
g	Em0015g571a	scaffold_0001	NVE14614	scaffold_34	9582420	67873396	203.0
g	Em0021g876a	scaffold_0001	NVE20491	scaffold_57	8736322	91424472	244.0
g	Em0001g716a	scaffold_0001	NVE16446	scaffold_4	30580759	10568345	53.9
g	Em0459g6a	scaffold_0001	NVE8209	scaffold_2	28816356	8433681	388.0
g	Em0021g894a	scaffold_0001	NVE17640	scaffold_44	16749199	76277891	135.0
g	Em0001g1815a	scaffold_0001	NVE22377	scaffold_7	2966764	16918515	72.8
g	Em0003g43a	scaffold_0001	NVE20319	scaffold_56	21899487	90261165	67.4
g	Em0023g156a	scaffold_0001	NVE15412	scaffold_37	6072919	64118714	94.7
g	Em0017g188a	scaffold_0001	NVE20908	scaffold_6	2348076	14601948	103.0
g	Em0006g653a	scaffold_0001	NVE19111	scaffold_5	9018429	13966128	67.8
g	Em0001g757a	scaffold_0001	NVE18247	scaffold_47	22381844	78035296	45.4
g	Em0010g814a	scaffold_0001	NVE13125	scaffold_30	8311073	56437441	132.0
g	Em0146g7a	scaffold_0001	NVE17139	scaffold_42	26631243	70459350	42.4
g	Em0009g1074a	scaffold_0001	NVE12140	scaffold_28	10840701	51707028	130.0
g	Em0015g1149a	scaffold_0001	NVE16824	scaffold_41	19203380	73476568	386.0
g	Em0019g296a	scaffold_0001	NVE13615	scaffold_31	896348	59890567	311.0
g	Em0020g818a	scaffold_0001	NVE17064	scaffold_42	27484228	69610784	168.3
g	Em0009g655a	scaffold_0001	NVE3913	scaffold_14	28652089	32803015	398.0
g	Em0004g149a	scaffold_0001	NVE19138	scaffold_5	21979483	14232255	355.0
g	Em0019g885a	scaffold_0001	NVE22572	scaffold_7	32257060	18982031	47.8
g	Em0115g15a	scaffold_0001	NVE1375	scaffold_11	6046944	27481167	94.7
g	Em0019g951a	scaffold_0001	NVE22378	scaffold_7	34150783	16927699	567.0
g	Em0020g182a	scaffold_0001	NVE24052	scaffold_8	29838146	20383666	109.7
g	Em0008g1260a	scaffold_0001	NVE23938	scaffold_8	24598943	19480342	231.0
g	Em0526g3a	scaffold_0001	NVE15412	scaffold_37	31818954	64118714	119.0
g	Em0015g1247a	scaffold_0001	NVE15438	scaffold_37	7246442	64323735	103.0
g	Em0006g1236a	scaffold_0001	NVE10331	scaffold_24	33605225	44820228	205.0
g	Em0019g618a	scaffold_0001	NVE22522	scaffold_7	2955329	18478032	278.0
g	Em0004g23a	scaffold_0001	NVE15767	scaffold_38	7580879	70535734	65.1
g	Em0012g1047a	scaffold_0001	NVE12959	scaffold_3	6722935	4966971	561.0
g	Em0021g460a	scaffold_0001	NVE19786	scaffold_53	30070006	85751474	45.1
g	Em0003g1217a	scaffold_0001	NVE21656	scaffold_64	33655836	97166957	47.8
g	Em0007g729a	scaffold_0001	NVE18017	scaffold_46	2245391	79254746	98.6
g	Em0446g2a	scaffold_0001	NVE19336	scaffold_51	25890983	81618371	166.0
g	Em0005g103a	scaffold_0001	NVE17332	scaffold_43	2496141	68263437	77.8
g	Em0006g746a	scaffold_0001	NVE20292	scaffold_56	30868262	89904372	174.0
g	Em0022g38a	scaffold_0001	NVE6839	scaffold_18	29431485	54126680	139.0
g	Em0003g1305a	scaffold_0001	NVE372	scaffold_10	24083704	24887103	70.9
g	Em0021g991a	scaffold_0001	NVE19428	scaffold_51	11589806	82602304	311.0
g	Em0015g361a	scaffold_0001	NVE8315	scaffold_20	15081761	43517165	102.0
g	Em0018g1208a	scaffold_0001	NVE10793	scaffold_25	24984545	52612795	178.0
g	Em0010g844a	scaffold_0001	NVE10430	scaffold_24	863131	45894359	248.0
g	Em0013g180a	scaffold_0001	NVE19160	scaffold_50	10496883	82934442	60.5
g	Em0020g638a	scaffold_0001	NVE14604	scaffold_34	16913591	67749261	181.0
g	Em0019g230a	scaffold_0001	NVE25345	scaffold_9	9471211	23316031	91.7
g	Em0021g730a	scaffold_0001	NVE24127	scaffold_8	18073356	21275183	140.0
g	Em0005g1519a	scaffold_0001	NVE11290	scaffold_26	12062492	50085734	89.0
g	Em0021g70a	scaffold_0001	NVE10419	scaffold_24	13671969	45698409	159.0
g	Em0010g885a	scaffold_0001	NVE65	scaffold_1	714460	813066	89.7
g	Em0005g1384a	scaffold_0001	NVE16124	scaffold_39	867836	75317751	45.4
g	Em0018g311a	scaffold_0001	NVE5521	scaffold_16	4056490	36303427	48.9
g	Em0011g635a	scaffold_0001	NVE2904	scaffold_13	17782362	27621964	139.0
g	Em0015g157a	scaffold_0001	NVE3013	scaffold_13	21867295	28657989	297.0
g	Em0008g150a	scaffold_0001	NVE15769	scaffold_38	31906535	70563590	51.6
g	Em0141g7a	scaffold_0001	NVE19544	scaffold_52	184070	86640767	651.0
g	Em0019g932a	scaffold_0001	NVE6843	scaffold_18	16677545	54143964	157.0
g	Em0562g1a	scaffold_0001	NVE9895	scaffold_23	6281866	46451833	71.6
g	Em0007g628a	scaffold_0001	NVE13985	scaffold_32	14082414	61295809	360.6
g	Em0018g196a	scaffold_0001	NVE8873	scaffold_21	20963146	41856552	112.0
g	Em0015g836a	scaffold_0001	NVE6859	scaffold_18	28882739	54352755	236.0
g	Em0015g513a	scaffold_0001	NVE15429	scaffold_37	25868718	64262220	132.0
g	Em0007g25a	scaffold_0001	NVE19132	scaffold_5	14790869	14193403	206.0
g	Em1118g1a	scaffold_0001	NVE5479	scaffold_16	23897000	35857717	89.7
g	Em0013g130a	scaffold_0001	NVE20970	scaffold_6	32760975	15304671	643.5
g	Em0001g3792a	scaffold_0001	NVE20988	scaffold_6	13262803	15507936	231.4
g	Em0019g1009a	scaffold_0001	NVE22501	scaffold_7	21897127	18307661	57.4
g	Em0019g696a	scaffold_0001	NVE331	scaffold_10	25506642	24289117	191.0
g	Em0021g220a	scaffold_0001	NVE131	scaffold_1	23770473	1582058	343.0
g	Em0015g321a	scaffold_0001	NVE21726	scaffold_65	27584012	99385487	555.0
g	Em0005g42a	scaffold_0001	NVE10370	scaffold_24	31887263	45235509	67.0
g	Em0020g1063a	scaffold_0001	NVE20315	scaffold_56	17941102	90202480	125.0
g	Em0003g211a	scaffold_0001	NVE17407	scaffold_43	12653986	69119474	48.9
g	Em0005g304a	scaffold_0001	NVE24055	scaffold_8	27277593	20418121	49.7
g	Em0013g759a	scaffold_0001	NVE9488	scaffold_22	14947209	40851499	608.0
g	Em0284g1a	scaffold_0001	NVE169	scaffold_1	12460318	2020372	147.0
g	Em0023g766a	scaffold_0001	NVE21540	scaffold_63	15268459	98796771	169.0
g	Em0017g208a	scaffold_0001	NVE8401	scaffold_20	22304193	44334781	723.0
g	Em0001g2295a	scaffold_0001	NVE13111	scaffold_30	7680671	56296482	89.0
g	Em0014g35a	scaffold_0001	NVE93	scaffold_1	3951359	1049573	751.0
g	Em0020g125a	scaffold_0001	NVE23993	scaffold_8	5263593	19984128	206.0
g	Em0018g1004a	scaffold_0001	NVE10830	scaffold_25	2640634	52995726	105.0
g	Em0003g47a	scaffold_0001	NVE16429	scaffold_4	7138950	10445928	438.0
g	Em0011g849a	scaffold_0001	NVE8111	scaffold_2	29268897	7448496	326.0
g	Em0019g107a	scaffold_0001	NVE19556	scaffold_52	711341	86778422	542.0
g	Em0001g1273a	scaffold_0001	NVE25352	scaffold_9	10321545	23412497	729.0
g	Em0011g126a	scaffold_0001	NVE13143	scaffold_30	9465261	56588898	332.1
g	Em0020g1061a	scaffold_0001	NVE301	scaffold_10	974171	23937871	159.0
g	Em0001g3793a	scaffold_0001	NVE1256	scaffold_11	20135975	26128216	133.0
g	Em0005g1593a	scaffold_0001	NVE3077	scaffold_13	15191306	29156519	497.0
g	Em0019g855a	scaffold_0001	NVE18471	scaffold_48	20282310	83957506	53.1
g	Em0007g1449a	scaffold_0001	NVE20778	scaffold_59	1721040	92353444	69.7
g	Em0023g284a	scaffold_0001	NVE5427	scaffold_16	18592371	35260242	86.3
g	Em0020g850a	scaffold_0001	NVE6839	scaffold_18	14035236	54126680	159.0
g	Em0016g1104a	scaffold_0001	NVE4692	scaffold_15	2228006	33860537	219.0
g	Em0014g37a	scaffold_0001	NVE8194	scaffold_2	17754179	8245573	194.0
g	Em0009g661a	scaffold_0001	NVE19346	scaffold_51	21906626	81705745	44.3
g	Em0145g7a	scaffold_0001	NVE14279	scaffold_33	2159235	62391554	120.0
g	Em0012g1014a	scaffold_0001	NVE19810	scaffold_53	15245965	86011593	136.0
g	Em0007g160a	scaffold_0001	NVE12941	scaffold_3	22154113	4757794	68.2
g	Em0015g475a	scaffold_0001	NVE15427	scaffold_37	26489431	64248224	259.0
g	Em0020g222a	scaffold_0001	NVE14615	scaffold_34	5996729	67877485	353.0
g	Em0009g599a	scaffold_0001	NVE3076	scaffold_13	5356	29148099	131.0
g	Em0003g1273a	scaffold_0001	NVE19231	scaffold_50	2274038	83824781	706.0
g	Em0015g457a	scaffold_0001	NVE22539	scaffold_7	14640132	18697931	310.0
g	Em0158g10a	scaffold_0001	NVE20585	scaffold_58	33767525	95107228	242.0
g	Em0002g1896a	scaffold_0001	NVE21409	scaffold_62	19692655	97475176	51.6
g	Em1343g1a	scaffold_0001	NVE10826	scaffold_25	1561646	52969687	89.0
g	Em0086g7a	scaffold_0002	NVE19381	scaffold_51	41726564	82146647	175.0
g	Em0023g69a	scaffold_0002	NVE19793	scaffold_53	38291367	85817386	390.0
g	Em0004g1679a	scaffold_0002	NVE19047	scaffold_5	38348884	13413256	59.7
g	Em0001g3570a	scaffold_0002	NVE19974	scaffold_54	46756718	88327751	102.8
g	Em0022g968a	scaffold_0002	NVE10803	scaffold_25	51122158	52775789	147.8
g	Em0017g41a	scaffold_0002	NVE20621	scaffold_58	49643530	95445820	283.0
g	Em0007g962a	scaffold_0002	NVE11279	scaffold_26	37779499	49947821	197.0
g	Em0016g1144a	scaffold_0002	NVE12887	scaffold_3	45983079	3905061	73.9
g	Em0006g1060a	scaffold_0002	NVE2077	scaffold_12	44377157	29721199	50.1
g	Em0022g358a	scaffold_0002	NVE9519	scaffold_22	42489368	41277028	220.0
g	Em0004g1514a	scaffold_0002	NVE14905	scaffold_35	52405771	63635090	170.0
g	Em0637g8a	scaffold_0002	NVE21052	scaffold_6	40245368	16140034	84.0
g	Em0009g1307a	scaffold_0002	NVE12109	scaffold_28	44341332	51292821	67.0
g	Em0016g100a	scaffold_0002	NVE12887	scaffold_3	44694401	3905061	73.6
g	Em0068g1a	scaffold_0002	NVE17812	scaffold_45	46349438	76819024	78.2
g	Em0003g251a	scaffold_0002	NVE3900	scaffold_14	38255043	32694578	110.0
g	Em0003g746a	scaffold_0002	NVE16360	scaffold_4	36215015	9775596	79.7
g	Em0076g10a	scaffold_0002	NVE9987	scaffold_23	52727253	47678857	106.0
g	Em0013g18a	scaffold_0002	NVE2133	scaffold_12	35030624	30259563	114.7
g	Em0005g61a	scaffold_0002	NVE14943	scaffold_35	52612368	63991023	322.0
g	Em0023g760a	scaffold_0002	NVE5375	scaffold_16	35932337	34742705	708.4
g	Em0016g563a	scaffold_0002	NVE19588	scaffold_52	40149429	87059872	48.5
g	Em0021g237a	scaffold_0002	NVE131	scaffold_1	49143612	1582058	364.0
g	Em0017g40a	scaffold_0002	NVE1212	scaffold_11	45769931	25701417	223.0
g	Em0004g1689a	scaffold_0002	NVE11751	scaffold_27	52723794	48703754	254.9
g	Em0004g356a	scaffold_0002	NVE21297	scaffold_61	37919668	93868594	72.8
g	Em0012g532a	scaffold_0002	NVE15797	scaffold_38	44655413	70814138	499.0
g	Em0005g1019a	scaffold_0002	NVE21257	scaffold_61	41086257	93400153	137.0
g	Em0013g302a	scaffold_0002	NVE4721	scaffold_15	37077457	34329049	367.0
g	Em0008g1252a	scaffold_0002	NVE11792	scaffold_27	47531572	49048868	230.0
g	Em0001g2061a	scaffold_0002	NVE14279	scaffold_33	48359316	62391554	121.0
g	Em0009g812a	scaffold_0002	NVE8228	scaffold_2	50646593	8543158	183.4
g	Em1145g1a	scaffold_0002	NVE8015	scaffold_2	50499743	6384515	154.0
g	Em0024g138a	scaffold_0002	NVE6225	scaffold_17	51818333	37587010	107.0
g	Em0018g225a	scaffold_0002	NVE3847	scaffold_14	44428353	32035215	244.0
g	Em0091g1a	scaffold_0002	NVE19347	scaffold_51	45313855	81712858	209.0
g	Em0020g558a	scaffold_0002	NVE24000	scaffold_8	51702225	20058263	349.0
g	Em0021g690a	scaffold_0002	NVE16606	scaffold_40	50077386	72540320	48.9
g	Em0022g411a	scaffold_0002	NVE5439	scaffold_16	36972484	35385675	74.3
g	Em0012g904a	scaffold_0002	NVE2242	scaffold_12	38147995	31135913	60.8
g	Em0015g476a	scaffold_0002	NVE15517	scaffold_37	52733875	65104386	397.0
g	Em0017g139a	scaffold_0002	NVE21734	scaffold_65	49156378	99428239	507.0
g	Em0019g599a	scaffold_0002	NVE6944	scaffold_18	50122263	55389778	233.0
g	Em0021g955a	scaffold_0002	NVE20983	scaffold_6	36273926	15443902	172.0
g	Em0011g1164a	scaffold_0002	NVE6238	scaffold_17	34922545	37727200	364.0
g	Em0021g143a	scaffold_0002	NVE10408	scaffold_24	40340367	45586936	304.0
g	Em0016g1084a	scaffold_0002	NVE20292	scaffold_56	49859208	89904372	65.9
g	Em0010g914a	scaffold_0002	NVE14208	scaffold_33	48051345	61654307	507.0
g	Em0016g1036a	scaffold_0002	NVE20912	scaffold_6	35119835	14657760	636.0
g	Em0023g112a	scaffold_0002	NVE8931	scaffold_21	41842498	42744364	51.6
g	Em0018g965a	scaffold_0002	NVE21229	scaffold_61	36392208	93071474	172.0
g	Em0007g1085a	scaffold_0002	NVE24068	scaffold_8	36246642	20643467	42.4
g	Em0015g864a	scaffold_0002	NVE2209	scaffold_12	49957535	30881568	111.0
g	Em0015g153a	scaffold_0002	NVE15417	scaffold_37	36974837	64166254	103.0
g	Em0002g1893a	scaffold_0002	NVE25348	scaffold_9	40393114	23346819	47.8
g	Em0011g1190a	scaffold_0002	NVE9954	scaffold_23	43935177	47318447	60.5
g	Em0017g116a	scaffold_0002	NVE3787	scaffold_14	39177287	31430062	45.1
g	Em0006g1018a	scaffold_0002	NVE8089	scaffold_2	48539644	7175945	245.0
g	Em0016g190a	scaffold_0002	NVE18722	scaffold_49	35954490	80911576	287.0
g	Em0003g178a	scaffold_0002	NVE19194	scaffold_50	52019690	83389796	753.5
g	Em0010g63a	scaffold_0002	NVE18984	scaffold_5	37244771	12890015	117.0
g	Em0015g471a	scaffold_0002	NVE2910	scaffold_13	47334767	27650369	117.0
g	Em0016g1090a	scaffold_0002	NVE4733	scaffold_15	48294946	34487348	215.0
g	Em0019g1053a	scaffold_0002	NVE19582	scaffold_52	43205241	87008510	196.0
g	Em0013g397a	scaffold_0002	NVE19427	scaffold_51	36770989	82592182	69.3
g	Em0006g631a	scaffold_0002	NVE19142	scaffold_5	50516240	14273451	429.0
g	Em1242g1a	scaffold_0002	NVE169	scaffold_1	36107618	2020372	209.0
g	Em0003g1556a	scaffold_0002	NVE14284	scaffold_33	45899969	62458991	261.0
g	Em0404g2a	scaffold_0002	NVE19786	scaffold_53	47577489	85751474	1081.0
g	Em0011g1162a	scaffold_0002	NVE6238	scaffold_17	37092507	37727200	527.0
g	Em0016g1086a	scaffold_0002	NVE20682	scaffold_58	48223816	96103509	346.0
g	Em0205g3a	scaffold_0002	NVE19234	scaffold_50	41690285	83864700	595.0
g	Em0010g912a	scaffold_0002	NVE19378	scaffold_51	51672429	82106366	392.0
g	Em0008g1029a	scaffold_0002	NVE24053	scaffold_8	35793809	20392088	124.0
g	Em0015g97a	scaffold_0002	NVE15543	scaffold_37	49612472	65357751	590.0
g	Em0021g935a	scaffold_0002	NVE18321	scaffold_47	48993622	78967941	392.0
g	Em0011g505a	scaffold_0002	NVE15428	scaffold_37	46099391	64256798	160.0
g	Em0019g685a	scaffold_0002	NVE22428	scaffold_7	50703585	17480767	237.0
g	Em0012g901a	scaffold_0002	NVE17337	scaffold_43	48884770	68340015	42.4
g	Em0011g858a	scaffold_0002	NVE20510	scaffold_57	43108679	91636505	211.0
g	Em0021g682a	scaffold_0002	NVE10339	scaffold_24	41538665	44960127	63.2
g	Em0016g295a	scaffold_0002	NVE21310	scaffold_61	47225127	93955289	167.0
g	Em0009g145a	scaffold_0002	NVE13036	scaffold_3	36246642	5945255	238.0
g	Em0012g1081a	scaffold_0002	NVE2990	scaffold_13	41823210	28480096	50.8
g	Em0016g217a	scaffold_0002	NVE4662	scaffold_15	46195919	33500773	282.2
g	Em0014g372a	scaffold_0002	NVE10865	scaffold_25	46950498	53479036	307.0
g	Em0018g364a	scaffold_0002	NVE3826	scaffold_14	50246152	31820110	482.0
g	Em0007g1020a	scaffold_0002	NVE19083	scaffold_5	38131315	13717289	125.9
g	Em0022g876a	scaffold_0002	NVE1350	scaffold_11	44006961	27212715	82.8
g	Em0022g128a	scaffold_0002	NVE8016	scaffold_2	43135538	6393707	68.9
g	Em0011g852a	scaffold_0002	NVE17355	scaffold_43	35334165	68530105	1501.0
g	Em0011g1161a	scaffold_0002	NVE17366	scaffold_43	42946448	68615582	243.0
g	Em0019g252a	scaffold_0002	NVE19572	scaffold_52	40963164	86937602	397.0
g	Em0021g967a	scaffold_0002	NVE18926	scaffold_5	51441782	12328232	132.9
g	Em0017g544a	scaffold_0002	NVE15864	scaffold_38	46113114	71508880	112.0
g	Em0007g1283a	scaffold_0002	NVE21773	scaffold_65	51248086	99923402	66.6
g	Em0018g243a	scaffold_0002	NVE3851	scaffold_14	48592749	32057020	93.5
g	Em0018g337a	scaffold_0002	NVE10786	scaffold_25	44208056	52487160	223.6
g	Em0005g800a	scaffold_0002	NVE2186	scaffold_12	44947807	30715320	349.0
g	Em0009g1228a	scaffold_0002	NVE21382	scaffold_62	40011478	97241387	309.7
g	Em0013g121a	scaffold_0002	NVE19601	scaffold_52	35502952	87206481	121.0
g	Em0009g92a	scaffold_0002	NVE19974	scaffold_54	40260738	88327751	44.7
g	Em0015g1055a	scaffold_0002	NVE21553	scaffold_63	39770802	98975392	58.5
g	Em0008g1129a	scaffold_0002	NVE1201	scaffold_11	50007860	25583162	64.7
g	Em0016g159a	scaffold_0002	NVE19053	scaffold_5	49000487	13456095	222.0
g	Em0009g1265a	scaffold_0002	NVE18035	scaffold_46	39868667	79471473	66.2
g	Em0019g833a	scaffold_0002	NVE22396	scaffold_7	35892983	17043759	453.0
g	Em0019g933a	scaffold_0002	NVE22567	scaffold_7	45205686	18951856	602.0
g	Em0009g55a	scaffold_0002	NVE10421	scaffold_24	43334213	45764119	106.0
g	Em0021g109a	scaffold_0002	NVE14575	scaffold_34	40025468	67347308	324.0
g	Em0020g328a	scaffold_0002	NVE23	scaffold_1	37023538	265942	46.2
g	Em0015g635a	scaffold_0002	NVE2947	scaffold_13	51009166	28030575	76.6
g	Em0003g815a	scaffold_0002	NVE19213	scaffold_50	36022510	83668459	297.0
g	Em0013g1000a	scaffold_0002	NVE13093	scaffold_30	38134941	56086155	139.0
g	Em0020g277a	scaffold_0002	NVE24066	scaffold_8	35824167	20606059	68.2
g	Em0024g142a	scaffold_0002	NVE6225	scaffold_17	35523663	37587010	341.0
g	Em0011g43a	scaffold_0002	NVE17361	scaffold_43	51036814	68588427	63.5
g	Em0011g643a	scaffold_0002	NVE17347	scaffold_43	42990917	68447840	191.0
g	Em0001g248a	scaffold_0002	NVE13177	scaffold_30	48549622	56891699	598.0
g	Em0011g850a	scaffold_0002	NVE13942	scaffold_32	45395224	60929047	144.0
g	Em0009g512a	scaffold_0002	NVE17368	scaffold_43	46581432	68627330	226.9
g	Em0470g2a	scaffold_0002	NVE20993	scaffold_6	49598573	15565729	88.2
g	Em0617g6a	scaffold_0002	NVE1223	scaffold_11	35012834	25787043	277.0
g	Em0008g557a	scaffold_0002	NVE13532	scaffold_31	43514278	58958860	58.2
g	Em0163g3a	scaffold_0002	NVE1315	scaffold_11	47802455	26781068	177.0
g	Em0002g1865a	scaffold_0002	NVE12514	scaffold_29	50037317	57723810	218.0
g	Em0019g661a	scaffold_0002	NVE21263	scaffold_61	44582721	93453914	97.8
g	Em0019g1006a	scaffold_0002	NVE20640	scaffold_58	48128327	95663179	449.0
g	Em0316g2a	scaffold_0002	NVE8060	scaffold_2	48819096	6877807	119.0
g	Em0005g68a	scaffold_0002	NVE14943	scaffold_35	41372608	63991023	54.3
g	Em0447g4a	scaffold_0002	NVE5525	scaffold_16	40166095	36379368	301.0
g	Em0019g876a	scaffold_0002	NVE23994	scaffold_8	51493528	19995610	183.0
g	Em0019g842a	scaffold_0002	NVE22374	scaffold_7	39933146	16888381	393.5
g	Em0011g995a	scaffold_0002	NVE16621	scaffold_40	46738666	72704997	345.0
g	Em0696g3a	scaffold_0002	NVE218	scaffold_1	45284124	2762901	105.0
g	Em0016g397a	scaffold_0002	NVE7998	scaffold_2	40752889	6205032	464.0
g	Em0021g554a	scaffold_0002	NVE3773	scaffold_14	44894696	31257701	141.0
g	Em0144g9a	scaffold_0002	NVE13615	scaffold_31	46759432	59890567	307.0
g	Em0020g624a	scaffold_0002	NVE14594	scaffold_34	38187287	67599810	83.6
g	Em0008g909a	scaffold_0002	NVE19760	scaffold_53	38818640	85464302	238.0
g	Em0407g2a	scaffold_0002	NVE18896	scaffold_5	46239218	11957649	57.0
g	Em0013g394a	scaffold_0002	NVE19388	scaffold_51	45089574	82211173	143.0
g	Em0022g380a	scaffold_0002	NVE15803	scaffold_38	49172557	70918803	126.0
g	Em0015g1130a	scaffold_0002	NVE22527	scaffold_7	38315064	18540297	402.0
g	Em0019g1041a	scaffold_0002	NVE22377	scaffold_7	44818566	16918515	1139.0
g	Em0006g972a	scaffold_0002	NVE8383	scaffold_20	51763866	44179602	51.2
g	Em0020g782a	scaffold_0002	NVE24101	scaffold_8	42917343	21036485	48.9
g	Em0015g122a	scaffold_0002	NVE21765	scaffold_65	35814021	99844684	184.0
g	Em0020g1053a	scaffold_0002	NVE20311	scaffold_56	50437283	90155832	301.0
g	Em0015g2a	scaffold_0002	NVE15423	scaffold_37	41715446	64207844	161.0
g	Em0015g381a	scaffold_0002	NVE21299	scaffold_61	35996345	93882432	172.0
g	Em0021g668a	scaffold_0002	NVE17124	scaffold_42	50092056	70276289	222.0
g	Em0003g345a	scaffold_0002	NVE21013	scaffold_6	51688448	15751691	137.0
g	Em0024g278a	scaffold_0002	NVE11324	scaffold_26	43865319	50452163	136.0
g	Em0001g3426a	scaffold_0002	NVE8234	scaffold_2	52135465	8624621	143.0
g	Em0016g703a	scaffold_0002	NVE25254	scaffold_9	36400967	22114753	419.0
g	Em0016g527a	scaffold_0002	NVE9508	scaffold_22	48479867	41130713	685.0
g	Em0022g512a	scaffold_0002	NVE8028	scaffold_2	37251813	6496647	100.0
g	Em0003g385a	scaffold_0002	NVE2123	scaffold_12	52432208	30075923	460.0
g	Em0009g1275a	scaffold_0002	NVE12165	scaffold_28	41904639	52017937	240.0
g	Em0014g323a	scaffold_0002	NVE21293	scaffold_61	39620041	93825955	68.2
g	Em0007g1515a	scaffold_0002	NVE8381	scaffold_20	37092507	44162957	270.0
g	Em0012g171a	scaffold_0002	NVE15797	scaffold_38	47843835	70814138	596.0
g	Em0018g371a	scaffold_0002	NVE17580	scaffold_44	52002025	75717270	47.4
g	Em0022g340a	scaffold_0002	NVE21295	scaffold_61	50242369	93852513	79.0
g	Em0011g122a	scaffold_0002	NVE13143	scaffold_30	48026959	56588898	398.0
g	Em0628g3a	scaffold_0002	NVE21269	scaffold_61	48281976	93517910	149.0
g	Em0008g228a	scaffold_0002	NVE15172	scaffold_36	38264200	65670163	47.0
g	Em0008g1200a	scaffold_0002	NVE1311	scaffold_11	43227186	26754386	144.0
g	Em0015g863a	scaffold_0002	NVE2948	scaffold_13	39805286	28036659	179.0
g	Em0013g88a	scaffold_0002	NVE16469	scaffold_4	35523663	10836960	92.4
g	Em0021g174a	scaffold_0002	NVE21535	scaffold_63	45501880	98743295	241.0
g	Em0021g552a	scaffold_0002	NVE3773	scaffold_14	43054545	31257701	468.0
g	Em0733g2a	scaffold_0002	NVE20635	scaffold_58	35537642	95619887	42.4
g	Em0020g43a	scaffold_0002	NVE1216	scaffold_11	46369685	25729134	45.8
g	Em0016g1137a	scaffold_0002	NVE16551	scaffold_40	36434942	71960652	405.0
g	Em0039g31a	scaffold_0002	NVE16598	scaffold_40	49721958	72485470	246.0
g	Em0398g7a	scaffold_0002	NVE24101	scaffold_8	48779505	21036485	45.1
g	Em0021g129a	scaffold_0002	NVE18354	scaffold_47	51197788	79200258	505.3
g	Em0151g3a	scaffold_0002	NVE15412	scaffold_37	41125181	64118714	56.2
g	Em0018g360a	scaffold_0002	NVE6939	scaffold_18	38119228	55331468	476.0
g	Em0024g81a	scaffold_0002	NVE230	scaffold_1	41086257	2856597	110.0
g	Em0016g812a	scaffold_0002	NVE21560	scaffold_63	47881571	99061674	146.0
g	Em0023g565a	scaffold_0002	NVE21530	scaffold_63	47739312	98708063	145.0
g	Em0015g1143a	scaffold_0002	NVE22527	scaffold_7	48447835	18540297	374.0
g	Em0018g863a	scaffold_0002	NVE16515	scaffold_4	48996703	11426285	398.0
g	Em0019g342a	scaffold_0002	NVE19824	scaffold_53	35803264	86136108	351.0
g	Em0011g1008a	scaffold_0002	NVE16621	scaffold_40	43394001	72704997	344.0
g	Em0004g488a	scaffold_0002	NVE17580	scaffold_44	50140568	75717270	45.8
g	Em0002g638a	scaffold_0002	NVE15533	scaffold_37	48973888	65291322	45.4
g	Em0008g1290a	scaffold_0002	NVE21312	scaffold_61	35471135	93964269	52.4
g	Em0001g1213a	scaffold_0002	NVE25352	scaffold_9	42534430	23412497	738.0
g	Em0022g34a	scaffold_0002	NVE16424	scaffold_4	44536456	10385859	62.0
g	Em0001g917a	scaffold_0002	NVE18103	scaffold_46	47723378	80158028	115.0
g	Em0022g231a	scaffold_0002	NVE13174	scaffold_30	36322474	56858721	326.0
g	Em0013g701a	scaffold_0002	NVE16341	scaffold_4	42785024	9547490	414.0
g	Em0022g56a	scaffold_0002	NVE8171	scaffold_2	48493823	8060226	109.8
g	Em0495g1a	scaffold_0002	NVE19526	scaffold_52	48917456	86473832	165.0
g	Em0016g520a	scaffold_0002	NVE20318	scaffold_56	35853851	90251270	170.0
g	Em0016g289a	scaffold_0002	NVE18547	scaffold_48	35255672	84859137	282.0
g	Em0001g724a	scaffold_0002	NVE1297	scaffold_11	36049659	26656748	144.0
g	Em0597g2a	scaffold_0002	NVE16816	scaffold_41	50474304	73387590	131.0
g	Em0008g627a	scaffold_0002	NVE1291	scaffold_11	36972484	26613600	276.0
g	Em0012g964a	scaffold_0002	NVE16879	scaffold_41	43672017	74205224	978.0
g	Em0012g1089a	scaffold_0002	NVE16306	scaffold_4	44585094	9206189	113.0
g	Em0006g887a	scaffold_0002	NVE5472	scaffold_16	35388490	35793795	100.1
g	Em0006g1037a	scaffold_0002	NVE17650	scaffold_44	37587091	76359050	340.0
g	Em0001g229a	scaffold_0002	NVE13124	scaffold_30	36273926	56432628	115.0
g	Em0001g1627a	scaffold_0002	NVE13984	scaffold_32	51371636	61278068	158.0
g	Em0001g1766a	scaffold_0002	NVE21085	scaffold_6	37226904	16631270	123.0
g	Em0013g14a	scaffold_0002	NVE2048	scaffold_12	37358756	29429256	571.0
g	Em0006g1487a	scaffold_0002	NVE17646	scaffold_44	39307073	76324685	42.4
g	Em0015g126a	scaffold_0002	NVE21767	scaffold_65	42523640	99883089	212.0
g	Em0018g1062a	scaffold_0002	NVE7501	scaffold_19	42210879	38877260	158.7
g	Em0015g611a	scaffold_0002	NVE3029	scaffold_13	37099470	28786101	40.4
g	Em0001g2710a	scaffold_0002	NVE22364	scaffold_7	39820891	16799610	89.0
g	Em0008g147a	scaffold_0002	NVE20764	scaffold_59	48991063	92133724	57.4
g	Em0004g669a	scaffold_0002	NVE21235	scaffold_61	46195919	93112354	68.6
g	Em0011g195a	scaffold_0002	NVE13056	scaffold_30	52466326	55684606	320.7
g	Em0019g58a	scaffold_0002	NVE22526	scaffold_7	41759603	18519179	532.0
g	Em0141g5a	scaffold_0002	NVE21620	scaffold_64	45926119	96615172	962.0
g	Em0016g123a	scaffold_0002	NVE16612	scaffold_40	42158856	72613023	143.0
g	Em0002g1808a	scaffold_0002	NVE9995	scaffold_23	40224262	47717358	144.0
g	Em0003g1673a	scaffold_0002	NVE19963	scaffold_54	45465172	88122096	80.1
g	Em0021g229a	scaffold_0002	NVE8349	scaffold_20	39271548	43863320	77.0
g	Em0021g956a	scaffold_0002	NVE24082	scaffold_8	37319215	20792347	172.0
g	Em0014g167a	scaffold_0002	NVE19192	scaffold_50	50113152	83373150	47.0
g	Em0003g298a	scaffold_0002	NVE20915	scaffold_6	48797237	14708662	197.0
g	Em0015g1208a	scaffold_0002	NVE2915	scaffold_13	48366891	27682560	57.0
g	Em0016g50a	scaffold_0002	NVE4742	scaffold_15	49266255	34541836	220.0
g	Em0020g585a	scaffold_0002	NVE16146	scaffold_39	49189032	75547679	171.0
g	Em0019g619a	scaffold_0002	NVE372	scaffold_10	48139714	24887103	154.1
g	Em0015g1224a	scaffold_0002	NVE25293	scaffold_9	49278130	22554765	48.5
g	Em0020g730a	scaffold_0002	NVE14620	scaffold_34	34985187	67929764	168.7
g	Em0012g70a	scaffold_0002	NVE8109	scaffold_2	47249145	7436870	78.2
g	Em0016g79a	scaffold_0002	NVE18496	scaffold_48	47756779	84328773	74.7
g	Em0009g759a	scaffold_0002	NVE10436	scaffold_24	35298076	45999781	194.0
g	Em0001g1598a	scaffold_0003	NVE20993	scaffold_6	56548084	15565729	71.2
g	Em0019g706a	scaffold_0003	NVE2075	scaffold_12	61621290	29696878	164.0
g	Em0023g898a	scaffold_0003	NVE5486	scaffold_16	52879609	35912944	328.0
g	Em0005g1500a	scaffold_0003	NVE2133	scaffold_12	52849585	30259563	127.8
g	Em0021g21a	scaffold_0003	NVE15209	scaffold_36	58094503	66173241	67.8
g	Em0022g717a	scaffold_0003	NVE8086	scaffold_2	63731056	7140010	424.0
g	Em0019g181a	scaffold_0003	NVE6926	scaffold_18	63498986	55191631	165.0
g	Em0011g125a	scaffold_0003	NVE20170	scaffold_55	59994948	89285970	68.9
g	Em0004g997a	scaffold_0003	NVE20680	scaffold_58	54093431	96051937	418.0
g	Em0007g247a	scaffold_0003	NVE18993	scaffold_5	55603711	12951706	110.0
g	Em0020g586a	scaffold_0003	NVE10832	scaffold_25	57679075	53005117	251.0
g	Em0015g1287a	scaffold_0003	NVE8286	scaffold_20	55275334	43225480	49.3
g	Em0021g771a	scaffold_0003	NVE10415	scaffold_24	60833803	45680182	41.2
g	Em0019g625a	scaffold_0003	NVE19525	scaffold_52	53101919	86467963	140.0
g	Em0009g1036a	scaffold_0003	NVE12094	scaffold_28	66661765	51087752	169.0
g	Em0024g238a	scaffold_0003	NVE13616	scaffold_31	68145383	59896384	101.7
g	Em0023g418a	scaffold_0003	NVE21549	scaffold_63	67330142	98917949	191.0
g	Em0016g1176a	scaffold_0003	NVE2904	scaffold_13	59094550	27621964	149.0
g	Em0002g220a	scaffold_0003	NVE18890	scaffold_5	66481517	11883567	238.0
g	Em0221g6a	scaffold_0003	NVE22529	scaffold_7	53026212	18576289	53.1
g	Em0007g796a	scaffold_0003	NVE11226	scaffold_26	59281763	49433186	147.1
g	Em0022g433a	scaffold_0003	NVE21121	scaffold_60	60237235	94407782	107.0
g	Em0215g2a	scaffold_0003	NVE22567	scaffold_7	56002232	18951856	535.0
g	Em0016g582a	scaffold_0003	NVE11777	scaffold_27	62867087	48934226	60.1
g	Em0019g1177a	scaffold_0003	NVE8833	scaffold_21	65636395	41583923	829.0
g	Em0008g1006a	scaffold_0003	NVE7437	scaffold_19	60033826	38093065	49.3
g	Em0016g519a	scaffold_0003	NVE12841	scaffold_3	69211764	3496946	1231.0
g	Em0021g565a	scaffold_0003	NVE10374	scaffold_24	57298906	45268850	75.1
g	Em0009g996a	scaffold_0003	NVE12120	scaffold_28	64682953	51439023	385.0
g	Em0017g410a	scaffold_0003	NVE2904	scaffold_13	60284472	27621964	181.7
g	Em0020g860a	scaffold_0003	NVE6839	scaffold_18	56553549	54126680	151.0
g	Em0033g23a	scaffold_0003	NVE20097	scaffold_55	55351563	88756024	285.0
g	Em0018g1112a	scaffold_0003	NVE18966	scaffold_5	54294079	12601097	50.8
g	Em0017g35a	scaffold_0003	NVE20621	scaffold_58	55592674	95445820	380.0
g	Em0007g323a	scaffold_0003	NVE12984	scaffold_3	60461110	5214556	108.0
g	Em0019g299a	scaffold_0003	NVE19542	scaffold_52	57255332	86621423	197.0
g	Em0004g83a	scaffold_0003	NVE20662	scaffold_58	57944941	95855974	283.0
g	Em0368g5a	scaffold_0003	NVE12821	scaffold_3	68058864	3273086	57.0
g	Em0022g443a	scaffold_0003	NVE223	scaffold_1	65847939	2801583	226.0
g	Em0008g210a	scaffold_0003	NVE15172	scaffold_36	55622142	65670163	49.3
g	Em0015g807a	scaffold_0003	NVE15437	scaffold_37	52811618	64316843	142.0
g	Em0014g708a	scaffold_0003	NVE20674	scaffold_58	66417940	95994678	146.0
g	Em0007g680a	scaffold_0003	NVE12942	scaffold_3	54383253	4774968	87.8
g	Em0548g2a	scaffold_0003	NVE13125	scaffold_30	64697332	56437441	40.0
g	Em0021g419a	scaffold_0003	NVE5507	scaffold_16	62250941	36130342	56.6
g	Em0001g2693a	scaffold_0003	NVE19138	scaffold_5	53787173	14232255	236.0
g	Em0003g48a	scaffold_0003	NVE16429	scaffold_4	69491324	10445928	415.0
g	Em0023g827a	scaffold_0003	NVE4728	scaffold_15	62538075	34405251	44.7
g	Em0019g304a	scaffold_0003	NVE6859	scaffold_18	68475344	54352755	250.0
g	Em0013g46a	scaffold_0003	NVE2199	scaffold_12	55783266	30780444	257.0
g	Em0001g468a	scaffold_0003	NVE13080	scaffold_30	60336501	55918020	379.0
g	Em0013g272a	scaffold_0003	NVE20182	scaffold_55	60473841	89423444	267.0
g	Em0008g1059a	scaffold_0003	NVE21652	scaffold_64	55346914	97119560	239.0
g	Em0007g182a	scaffold_0003	NVE11267	scaffold_26	60763227	49843253	261.0
g	Em0005g1181a	scaffold_0003	NVE3906	scaffold_14	58522415	32760561	70.5
g	Em0013g156a	scaffold_0003	NVE17319	scaffold_43	61417772	68126048	347.9
g	Em0001g1241a	scaffold_0003	NVE18494	scaffold_48	68290563	84306300	120.0
g	Em0010g51a	scaffold_0003	NVE8322	scaffold_20	57746137	43587710	389.0
g	Em0004g425a	scaffold_0003	NVE12833	scaffold_3	58233428	3419293	64.7
g	Em0007g136a	scaffold_0003	NVE12941	scaffold_3	63863485	4757794	177.0
g	Em0018g386a	scaffold_0003	NVE9927	scaffold_23	57240484	46812919	144.0
g	Em0020g1080a	scaffold_0003	NVE24069	scaffold_8	62538075	20650512	194.0
g	Em0018g3a	scaffold_0003	NVE19212	scaffold_50	52788211	83643380	61.6
g	Em0015g1240a	scaffold_0003	NVE16840	scaffold_41	58221498	73698750	158.0
g	Em0017g359a	scaffold_0003	NVE15535	scaffold_37	53527798	65305587	67.8
g	Em0004g1353a	scaffold_0003	NVE20772	scaffold_59	64919355	92226232	107.0
g	Em0001g1025a	scaffold_0003	NVE25249	scaffold_9	62218538	22083066	396.0
g	Em0011g637a	scaffold_0003	NVE9892	scaffold_23	53242945	46408783	85.1
g	Em0016g450a	scaffold_0003	NVE20625	scaffold_58	61708393	95470099	318.0
g	Em0018g50a	scaffold_0003	NVE21536	scaffold_63	56417323	98753442	235.0
g	Em0010g853a	scaffold_0003	NVE8382	scaffold_20	68732165	44168508	98.6
g	Em0021g969a	scaffold_0003	NVE20983	scaffold_6	57474344	15443902	280.0
g	Em0021g248a	scaffold_0003	NVE16621	scaffold_40	61076974	72704997	350.0
g	Em0258g12a	scaffold_0003	NVE22450	scaffold_7	60981866	17726529	284.0
g	Em0010g900a	scaffold_0003	NVE21001	scaffold_6	60421930	15660316	105.0
g	Em0018g250a	scaffold_0003	NVE11761	scaffold_27	64600325	48785706	479.0
g	Em0006g235a	scaffold_0003	NVE19760	scaffold_53	58192963	85464302	175.0
g	Em0014g978a	scaffold_0003	NVE14849	scaffold_35	61143668	62967452	45.1
g	Em0022g79a	scaffold_0003	NVE8079	scaffold_2	65952206	7070958	256.0
g	Em0007g955a	scaffold_0003	NVE20646	scaffold_58	68094405	95721616	117.5
g	Em0028g30a	scaffold_0003	NVE7485	scaffold_19	64666986	38686542	85.5
g	Em0005g1083a	scaffold_0003	NVE8194	scaffold_2	67164334	8245573	176.0
g	Em0020g858a	scaffold_0003	NVE6839	scaffold_18	62349253	54126680	161.0
g	Em0019g824a	scaffold_0003	NVE22397	scaffold_7	55747801	17050066	46.6
g	Em0015g91a	scaffold_0003	NVE8032	scaffold_2	67330142	6538490	99.8
g	Em0002g195a	scaffold_0003	NVE18058	scaffold_46	55774616	79697456	62.4
g	Em0021g356a	scaffold_0003	NVE404	scaffold_10	60718448	25399351	76.3
g	Em0003g911a	scaffold_0003	NVE12967	scaffold_3	62446990	5054609	404.0
g	Em0016g565a	scaffold_0003	NVE19588	scaffold_52	57115049	87059872	48.1
g	Em0004g1360a	scaffold_0003	NVE19785	scaffold_53	59094550	85741080	273.0
g	Em0016g70a	scaffold_0003	NVE22416	scaffold_7	58337115	17200928	94.7
g	Em0001g2035a	scaffold_0003	NVE6114	scaffold_17	68160008	36531298	112.0
g	Em0020g187a	scaffold_0003	NVE13514	scaffold_31	66828159	58759716	112.0
g	Em0009g161a	scaffold_0003	NVE16358	scaffold_4	64666986	9747963	157.4
g	Em0614g2a	scaffold_0003	NVE14295	scaffold_33	61743596	62601872	56.2
g	Em0013g521a	scaffold_0003	NVE2058	scaffold_12	62012440	29543448	522.0
g	Em0004g1192a	scaffold_0003	NVE18684	scaffold_49	54187183	80490776	479.0
g	Em0022g603a	scaffold_0003	NVE11721	scaffold_27	65455206	48134097	184.0
g	Em0014g809a	scaffold_0003	NVE21311	scaffold_61	67299634	93959789	285.0
g	Em0014g1000a	scaffold_0003	NVE16833	scaffold_41	69258861	73581973	45.8
g	Em0008g153a	scaffold_0003	NVE20755	scaffold_59	67491592	92089889	267.0
g	Em0019g1104a	scaffold_0003	NVE20657	scaffold_58	54356089	95817574	153.0
g	Em0014g584a	scaffold_0003	NVE18035	scaffold_46	68767081	79471473	109.0
g	Em0019g695a	scaffold_0003	NVE22457	scaffold_7	54474024	17921746	216.0
g	Em0023g34a	scaffold_0003	NVE21409	scaffold_62	62634046	97475176	294.0
g	Em0021g81a	scaffold_0003	NVE13522	scaffold_31	54268175	58813054	298.9
g	Em0016g997a	scaffold_0003	NVE4679	scaffold_15	57898778	33733962	264.0
g	Em0011g166a	scaffold_0003	NVE18994	scaffold_5	53450179	12955767	57.8
g	Em0017g83a	scaffold_0003	NVE22545	scaffold_7	66445916	18768811	466.9
g	Em0008g36a	scaffold_0003	NVE14293	scaffold_33	64821840	62566440	84.0
g	Em0008g461a	scaffold_0003	NVE13139	scaffold_30	62210670	56565610	45.4
g	Em0034g9a	scaffold_0003	NVE19544	scaffold_52	53056899	86640767	599.0
g	Em0020g1071a	scaffold_0003	NVE24013	scaffold_8	55416646	20161154	46.6
g	Em0013g835a	scaffold_0003	NVE8863	scaffold_21	54679150	41781499	47.0
g	Em0008g145a	scaffold_0003	NVE17886	scaffold_45	57592607	77721542	77.4
g	Em0016g1117a	scaffold_0003	NVE21102	scaffold_60	62041666	94080920	47.8
g	Em0015g1230a	scaffold_0003	NVE8383	scaffold_20	59503222	44179602	67.0
g	Em0001g2870a	scaffold_0003	NVE13163	scaffold_30	67966332	56763369	127.0
g	Em0012g381a	scaffold_0003	NVE22364	scaffold_7	64930950	16799610	96.3
g	Em0017g181a	scaffold_0003	NVE20148	scaffold_55	53070600	89136586	320.8
g	Em0028g2a	scaffold_0003	NVE7485	scaffold_19	57660139	38686542	79.0
g	Em0016g298a	scaffold_0003	NVE20481	scaffold_57	53050394	91280361	57.0
g	Em0019g1106a	scaffold_0003	NVE22416	scaffold_7	59631149	17200928	55.1
g	Em0005g1223a	scaffold_0003	NVE9441	scaffold_22	59134925	40259543	47.8
g	Em0019g547a	scaffold_0003	NVE22521	scaffold_7	56345549	18473591	81.6
g	Em0022g221a	scaffold_0003	NVE8106	scaffold_2	53104251	7409385	44.3
g	Em0005g1301a	scaffold_0003	NVE20106	scaffold_55	67262698	88823525	48.9
g	Em0012g991a	scaffold_0003	NVE12947	scaffold_3	57519083	4829174	304.1
g	Em0016g287a	scaffold_0003	NVE18511	scaffold_48	56283568	84507502	143.0
g	Em0005g239a	scaffold_0003	NVE19946	scaffold_54	68415181	87938841	308.0
g	Em0014g295a	scaffold_0003	NVE2929	scaffold_13	68977784	27855301	248.0
g	Em0003g1249a	scaffold_0003	NVE21754	scaffold_65	55255087	99702209	94.8
g	Em0009g284a	scaffold_0003	NVE11226	scaffold_26	68338519	49433186	142.9
g	Em0023g321a	scaffold_0003	NVE7484	scaffold_19	57288915	38644951	936.0
g	Em0004g106a	scaffold_0003	NVE18909	scaffold_5	68415181	12140838	1008.0
g	Em0018g195a	scaffold_0003	NVE8873	scaffold_21	53278771	41856552	99.0
g	Em0020g220a	scaffold_0003	NVE351	scaffold_10	64265038	24558366	129.0
g	Em0011g840a	scaffold_0003	NVE8111	scaffold_2	61395466	7448496	355.0
g	Em0019g956a	scaffold_0003	NVE5384	scaffold_16	57878797	34858669	171.0
g	Em0021g30a	scaffold_0003	NVE18275	scaffold_47	53949514	78284672	135.0
g	Em0005g1017a	scaffold_0003	NVE3076	scaffold_13	54341501	29148099	110.0
g	Em0280g1a	scaffold_0003	NVE2242	scaffold_12	68551827	31135913	53.1
g	Em0004g1629a	scaffold_0003	NVE19212	scaffold_50	55282170	83643380	192.0
g	Em0005g541a	scaffold_0003	NVE11777	scaffold_27	63120168	48934226	59.3
g	Em0010g875a	scaffold_0003	NVE2230	scaffold_12	54803155	31072425	370.3
g	Em0028g4a	scaffold_0003	NVE19747	scaffold_53	58803941	85300971	128.0
g	Em0666g9a	scaffold_0003	NVE12111	scaffold_28	57944941	51332231	67.4
g	Em0014g118a	scaffold_0003	NVE15851	scaffold_38	68287707	71394309	152.0
g	Em0016g1170a	scaffold_0003	NVE4722	scaffold_15	52978237	34333733	235.0
g	Em0013g251a	scaffold_0003	NVE21093	scaffold_6	53822418	16690939	204.0
g	Em0023g936a	scaffold_0003	NVE7551	scaffold_19	58920830	39558616	294.0
g	Em0020g543a	scaffold_0003	NVE8873	scaffold_21	69455355	41856552	234.0
g	Em0017g414a	scaffold_0003	NVE2904	scaffold_13	55038833	27621964	179.0
g	Em0013g40a	scaffold_0003	NVE21052	scaffold_6	63967068	16140034	212.0
g	Em0002g1411a	scaffold_0003	NVE8286	scaffold_20	53127206	43225480	64.3
g	Em0001g1822a	scaffold_0003	NVE20894	scaffold_6	62033908	14403410	104.0
g	Em0014g357a	scaffold_0003	NVE8143	scaffold_2	57801439	7720846	353.0
g	Em0002g1801a	scaffold_0003	NVE21762	scaffold_65	54356089	99801702	179.0
g	Em0004g853a	scaffold_0003	NVE20148	scaffold_55	63347879	89136586	62.4
g	Em0114g2a	scaffold_0003	NVE16830	scaffold_41	55343501	73543693	63.2
g	Em0021g354a	scaffold_0003	NVE60	scaffold_1	57504287	759410	557.7
g	Em0020g959a	scaffold_0003	NVE406	scaffold_10	60490114	25416708	117.0
g	Em0018g141a	scaffold_0003	NVE8056	scaffold_2	55049175	6840038	199.0
g	Em0007g17a	scaffold_0003	NVE18972	scaffold_5	69120040	12678252	114.0
g	Em0022g323a	scaffold_0003	NVE5525	scaffold_16	65606063	36379368	231.0
g	Em0002g422a	scaffold_0003	NVE8215	scaffold_2	63676346	8465663	134.1
g	Em0013g663a	scaffold_0003	NVE2077	scaffold_12	58132355	29721199	47.8
g	Em0008g526a	scaffold_0003	NVE19418	scaffold_51	57072289	82531127	69.3
g	Em0009g650a	scaffold_0003	NVE19346	scaffold_51	65577359	81705745	46.6
g	Em0006g794a	scaffold_0003	NVE8170	scaffold_2	59561748	8033118	390.1
g	Em0786g3a	scaffold_0003	NVE16818	scaffold_41	57643566	73419577	120.0
g	Em0023g819a	scaffold_0003	NVE7510	scaffold_19	64191701	39000618	97.4
g	Em0008g281a	scaffold_0003	NVE20941	scaffold_6	52967246	14944160	546.0
g	Em0022g100a	scaffold_0003	NVE18040	scaffold_46	66352359	79539811	43.9
g	Em0575g3a	scaffold_0003	NVE1350	scaffold_11	68669046	27212715	44.3
g	Em0019g552a	scaffold_0003	NVE19517	scaffold_52	62921068	86368902	217.0
g	Em0001g1297a	scaffold_0003	NVE25225	scaffold_9	69105328	21820630	334.4
g	Em0023g450a	scaffold_0003	NVE20346	scaffold_56	55637826	90630075	39.7
g	Em0001g896a	scaffold_0003	NVE230	scaffold_1	66300135	2856597	128.0
g	Em0015g1035a	scaffold_0003	NVE21782	scaffold_65	61459328	100045999	117.0
g	Em0018g985a	scaffold_0008	NVE11219	scaffold_26	125864437	49358663	342.0
g	Em0016g54a	scaffold_0008	NVE4742	scaffold_15	134233372	34541836	175.0
g	Em0015g124a	scaffold_0008	NVE16850	scaffold_41	125912835	73811420	198.0
g	Em0007g15a	scaffold_0008	NVE14928	scaffold_35	134127865	63863682	238.0
g	Em0018g537a	scaffold_0008	NVE3886	scaffold_14	132005832	32551812	168.0
g	Em0020g513a	scaffold_0008	NVE18079	scaffold_46	133801998	79906018	147.0
g	Em0020g196a	scaffold_0008	NVE11276	scaffold_26	125267297	49924125	97.1
g	Em0012g127a	scaffold_0008	NVE2093	scaffold_12	131475283	29817560	50.8
[truncated: 2,185 more rows]
