# Supplementary material for: Tracing animal genomic evolution with the chromosomal-level assembly of the freshwater sponge Ephydatia muelleri
Source: Nat Commun. 2020 Jul 27;11:3676. doi: 10.1038/s41467-020-17397-w (PMC7385117; doi:10.1038/s41467-020-17397-w)
Supplement: Supplementary file 8 — Supplementary Data 4 [file 41467_2020_17397_MOESM8_ESM.zip › Supplementary_Data_4_Synteny_analyses_plots_scripts/emu_vs_choanos_raw_data/prots_vs_Monosiga_scaffold2D.tab]

s1	scaffold_0001	1	34737626	0.107673	34737626	0.107673	-
s1	scaffold_0002	2	18036862	0.055907	52774488	0.163581	-
s1	scaffold_0003	3	16756708	0.051939	69531196	0.215520	-
s1	scaffold_0004	4	14242454	0.044146	83773650	0.259666	-
s1	scaffold_0005	5	14008563	0.043421	97782213	0.303087	-
s1	scaffold_0006	6	13980526	0.043334	111762739	0.346421	-
s1	scaffold_0007	7	12614931	0.039101	124377670	0.385523	-
s1	scaffold_0008	8	11012714	0.034135	135390384	0.419658	-
s1	scaffold_0009	9	10784955	0.033429	146175339	0.453087	-
s1	scaffold_0010	10	9915261	0.030733	156090600	0.483821	-
s1	scaffold_0011	11	9883643	0.030635	165974243	0.514456	-
s1	scaffold_0012	12	9758457	0.030247	175732700	0.544704	-
s1	scaffold_0013	13	8891648	0.027561	184624348	0.572264	-
s1	scaffold_0014	14	8794683	0.027260	193419031	0.599524	-
s1	scaffold_0015	15	8607055	0.026679	202026086	0.626203	-
s1	scaffold_0016	16	8588065	0.026620	210614151	0.652823	-
s1	scaffold_0017	17	8481849	0.026290	219096000	0.679113	-
s1	scaffold_0018	18	8298555	0.025722	227394555	0.704835	-
s1	scaffold_0019	19	8000469	0.024798	235395024	0.729634	-
s1	scaffold_0020	20	7973121	0.024714	243368145	0.754347	-
s1	scaffold_0021	21	7819413	0.024237	251187558	0.778585	-
s1	scaffold_0022	22	7592457	0.023534	258780015	0.802118	-
s1	scaffold_0023	23	6309599	0.019557	265089614	0.821676	-
s1	scaffold_0024	24	4976343	0.015425	270065957	0.837100	-
s1	scaffold_0025	25	1223551	0.003793	271289508	0.840893	-
s1	scaffold_0026	26	650570	0.002017	271940078	0.842909	-
s1	scaffold_0027	27	602316	0.001867	272542394	0.844776	-
s1	scaffold_0028	28	575373	0.001783	273117767	0.846560	-
s1	scaffold_0029	29	566734	0.001757	273684501	0.848316	-
s1	scaffold_0030	30	506525	0.001570	274191026	0.849887	-
s1	scaffold_0031	31	430008	0.001333	274621034	0.851219	-
s1	scaffold_0032	32	429205	0.001330	275050239	0.852550	-
s1	scaffold_0033	33	422694	0.001310	275472933	0.853860	-
s1	scaffold_0034	34	416018	0.001289	275888951	0.855149	-
s1	scaffold_0035	35	373449	0.001158	276262400	0.856307	-
s1	scaffold_0036	36	373358	0.001157	276635758	0.857464	-
s1	scaffold_0037	37	367806	0.001140	277003564	0.858604	-
s1	scaffold_0038	38	331391	0.001027	277334955	0.859631	-
s1	scaffold_0039	39	329609	0.001022	277664564	0.860653	-
s1	scaffold_0040	40	317476	0.000984	277982040	0.861637	-
s1	scaffold_0041	41	315232	0.000977	278297272	0.862614	-
s1	scaffold_0042	42	302254	0.000937	278599526	0.863551	-
s1	scaffold_0043	43	296435	0.000919	278895961	0.864470	-
s1	scaffold_0044	44	282686	0.000876	279178647	0.865346	-
s1	scaffold_0045	45	274350	0.000850	279452997	0.866197	-
s1	scaffold_0046	46	271530	0.000842	279724527	0.867038	-
s1	scaffold_0047	47	264477	0.000820	279989004	0.867858	-
s1	scaffold_0048	48	263819	0.000818	280252823	0.868676	-
s1	scaffold_0049	49	236984	0.000735	280489807	0.869410	-
s1	scaffold_0050	50	227287	0.000705	280717094	0.870115	-
s1	scaffold_0051	51	208083	0.000645	280925177	0.870760	-
s1	scaffold_0052	52	207197	0.000642	281132374	0.871402	-
s1	scaffold_0053	53	205481	0.000637	281337855	0.872039	-
s1	scaffold_0054	54	202857	0.000629	281540712	0.872668	-
s1	scaffold_0055	55	202502	0.000628	281743214	0.873295	-
s1	scaffold_0056	56	200934	0.000623	281944148	0.873918	-
s1	scaffold_0057	57	197419	0.000612	282141567	0.874530	-
s1	scaffold_0058	58	196740	0.000610	282338307	0.875140	-
s1	scaffold_0059	59	189648	0.000588	282527955	0.875728	-
s1	scaffold_0060	60	189481	0.000587	282717436	0.876315	-
s1	scaffold_0061	61	186161	0.000577	282903597	0.876892	-
s1	scaffold_0062	62	176848	0.000548	283080445	0.877440	-
s1	scaffold_0063	63	176577	0.000547	283257022	0.877988	-
s1	scaffold_0064	64	176185	0.000546	283433207	0.878534	-
s1	scaffold_0065	65	174171	0.000540	283607378	0.879074	-
s1	scaffold_0066	66	171524	0.000532	283778902	0.879605	-
s1	scaffold_0067	67	171067	0.000530	283949969	0.880135	-
s1	scaffold_0068	68	163836	0.000508	284113805	0.880643	-
s1	scaffold_0069	69	159499	0.000494	284273304	0.881138	-
s1	scaffold_0070	70	159342	0.000494	284432646	0.881632	-
s1	scaffold_0071	71	154750	0.000480	284587396	0.882111	-
s1	scaffold_0072	72	152809	0.000474	284740205	0.882585	-
s1	scaffold_0073	73	151953	0.000471	284892158	0.883056	-
s1	scaffold_0074	74	148190	0.000459	285040348	0.883515	-
s1	scaffold_0075	75	144120	0.000447	285184468	0.883962	-
s1	scaffold_0076	76	143694	0.000445	285328162	0.884407	-
s1	scaffold_0077	77	143684	0.000445	285471846	0.884853	-
s1	scaffold_0078	78	141423	0.000438	285613269	0.885291	-
s1	scaffold_0079	79	139408	0.000432	285752677	0.885723	-
s1	scaffold_0080	80	139377	0.000432	285892054	0.886155	-
s1	scaffold_0081	81	137391	0.000426	286029445	0.886581	-
s1	scaffold_0082	82	135136	0.000419	286164581	0.887000	-
s1	scaffold_0083	83	135060	0.000419	286299641	0.887419	-
s1	scaffold_0084	84	133632	0.000414	286433273	0.887833	-
s1	scaffold_0085	85	130122	0.000403	286563395	0.888236	-
s1	scaffold_0086	86	128997	0.000400	286692392	0.888636	-
s1	scaffold_0087	87	126473	0.000392	286818865	0.889028	-
s1	scaffold_0088	88	125524	0.000389	286944389	0.889417	-
s1	scaffold_0089	89	124927	0.000387	287069316	0.889804	-
s1	scaffold_0090	90	123959	0.000384	287193275	0.890188	-
s1	scaffold_0091	91	122596	0.000380	287315871	0.890568	-
s1	scaffold_0092	92	122468	0.000380	287438339	0.890948	-
s1	scaffold_0093	93	120091	0.000372	287558430	0.891320	-
s1	scaffold_0094	94	117366	0.000364	287675796	0.891684	-
s1	scaffold_0095	95	116455	0.000361	287792251	0.892045	-
s1	scaffold_0096	96	115272	0.000357	287907523	0.892402	-
s1	scaffold_0097	97	114998	0.000356	288022521	0.892759	-
s1	scaffold_0098	98	114967	0.000356	288137488	0.893115	-
s1	scaffold_0099	99	114048	0.000354	288251536	0.893469	-
s1	scaffold_0100	100	111511	0.000346	288363047	0.893814	-
s1	scaffold_0101	101	111305	0.000345	288474352	0.894159	-
s1	scaffold_0102	102	111157	0.000345	288585509	0.894504	-
s1	scaffold_0103	103	109620	0.000340	288695129	0.894844	-
s1	scaffold_0104	104	108126	0.000335	288803255	0.895179	-
s1	scaffold_0105	105	107064	0.000332	288910319	0.895511	-
s1	scaffold_0106	106	107062	0.000332	289017381	0.895842	-
s1	scaffold_0107	107	106508	0.000330	289123889	0.896173	-
s1	scaffold_0108	108	105029	0.000326	289228918	0.896498	-
s1	scaffold_0109	109	103621	0.000321	289332539	0.896819	-
s1	scaffold_0110	110	102305	0.000317	289434844	0.897136	-
s1	scaffold_0111	111	102171	0.000317	289537015	0.897453	-
s1	scaffold_0112	112	101406	0.000314	289638421	0.897767	-
s1	scaffold_0113	113	100610	0.000312	289739031	0.898079	-
s1	scaffold_0114	114	100035	0.000310	289839066	0.898389	-
s1	scaffold_0115	115	99647	0.000309	289938713	0.898698	-
s1	scaffold_0116	116	99210	0.000308	290037923	0.899006	-
s1	scaffold_0117	117	98870	0.000306	290136793	0.899312	-
s1	scaffold_0118	118	98442	0.000305	290235235	0.899617	-
s1	scaffold_0119	119	96536	0.000299	290331771	0.899917	-
s1	scaffold_0120	120	96291	0.000298	290428062	0.900215	-
s1	scaffold_0121	121	96282	0.000298	290524344	0.900514	-
s1	scaffold_0122	122	94788	0.000294	290619132	0.900807	-
s1	scaffold_0123	123	94750	0.000294	290713882	0.901101	-
s1	scaffold_0124	124	94691	0.000294	290808573	0.901395	-
s1	scaffold_0125	125	94413	0.000293	290902986	0.901687	-
s1	scaffold_0126	126	93549	0.000290	290996535	0.901977	-
s1	scaffold_0127	127	93004	0.000288	291089539	0.902265	-
s1	scaffold_0128	128	91982	0.000285	291181521	0.902550	-
s1	scaffold_0129	129	91250	0.000283	291272771	0.902833	-
s1	scaffold_0130	130	89436	0.000277	291362207	0.903111	-
s1	scaffold_0131	131	89368	0.000277	291451575	0.903388	-
s1	scaffold_0132	132	89250	0.000277	291540825	0.903664	-
s1	scaffold_0133	133	88841	0.000275	291629666	0.903940	-
s1	scaffold_0134	134	88621	0.000275	291718287	0.904214	-
s1	scaffold_0135	135	87460	0.000271	291805747	0.904485	-
s1	scaffold_0136	136	87007	0.000270	291892754	0.904755	-
s1	scaffold_0137	137	86015	0.000267	291978769	0.905022	-
s1	scaffold_0138	138	85513	0.000265	292064282	0.905287	-
s1	scaffold_0139	139	83108	0.000258	292147390	0.905544	-
s1	scaffold_0140	140	82398	0.000255	292229788	0.905800	-
s1	scaffold_0141	141	81465	0.000253	292311253	0.906052	-
s1	scaffold_0142	142	81184	0.000252	292392437	0.906304	-
s1	scaffold_0143	143	80521	0.000250	292472958	0.906553	-
s1	scaffold_0144	144	80140	0.000248	292553098	0.906802	-
s1	scaffold_0145	145	79863	0.000248	292632961	0.907049	-
s1	scaffold_0146	146	78301	0.000243	292711262	0.907292	-
s1	scaffold_0147	147	78106	0.000242	292789368	0.907534	-
s1	scaffold_0148	148	78052	0.000242	292867420	0.907776	-
s1	scaffold_0149	149	77931	0.000242	292945351	0.908018	-
s1	scaffold_0150	150	76042	0.000236	293021393	0.908253	-
s1	scaffold_0151	151	75703	0.000235	293097096	0.908488	-
s1	scaffold_0152	152	75627	0.000234	293172723	0.908722	-
s1	scaffold_0153	153	75479	0.000234	293248202	0.908956	-
s1	scaffold_0154	154	75116	0.000233	293323318	0.909189	-
s1	scaffold_0155	155	74099	0.000230	293397417	0.909419	-
s1	scaffold_0156	156	73669	0.000228	293471086	0.909647	-
s1	scaffold_0157	157	73662	0.000228	293544748	0.909876	-
s1	scaffold_0158	158	73104	0.000227	293617852	0.910102	-
s1	scaffold_0159	159	72439	0.000225	293690291	0.910327	-
s1	scaffold_0160	160	71901	0.000223	293762192	0.910550	-
s1	scaffold_0161	161	71014	0.000220	293833206	0.910770	-
s1	scaffold_0162	162	70521	0.000219	293903727	0.910988	-
s1	scaffold_0163	163	69523	0.000215	293973250	0.911204	-
s1	scaffold_0164	164	69002	0.000214	294042252	0.911418	-
s1	scaffold_0165	165	68846	0.000213	294111098	0.911631	-
s1	scaffold_0166	166	68417	0.000212	294179515	0.911843	-
s1	scaffold_0167	167	68066	0.000211	294247581	0.912054	-
s1	scaffold_0168	168	67496	0.000209	294315077	0.912263	-
s1	scaffold_0169	169	67412	0.000209	294382489	0.912472	-
s1	scaffold_0170	170	67343	0.000209	294449832	0.912681	-
s1	scaffold_0171	171	67153	0.000208	294516985	0.912889	-
s1	scaffold_0172	172	67089	0.000208	294584074	0.913097	-
s1	scaffold_0173	173	66476	0.000206	294650550	0.913303	-
s1	scaffold_0174	174	66319	0.000206	294716869	0.913509	-
s1	scaffold_0175	175	66257	0.000205	294783126	0.913714	-
s1	scaffold_0176	176	65430	0.000203	294848556	0.913917	-
s1	scaffold_0177	177	65120	0.000202	294913676	0.914119	-
s1	scaffold_0178	178	65102	0.000202	294978778	0.914321	-
s1	scaffold_0179	179	64847	0.000201	295043625	0.914522	-
s1	scaffold_0180	180	64668	0.000200	295108293	0.914722	-
s1	scaffold_0181	181	64061	0.000199	295172354	0.914921	-
s1	scaffold_0182	182	63980	0.000198	295236334	0.915119	-
s1	scaffold_0183	183	63799	0.000198	295300133	0.915317	-
s1	scaffold_0184	184	63465	0.000197	295363598	0.915513	-
s1	scaffold_0185	185	62908	0.000195	295426506	0.915708	-
s1	scaffold_0186	186	62616	0.000194	295489122	0.915902	-
s1	scaffold_0187	187	61965	0.000192	295551087	0.916094	-
s1	scaffold_0188	188	61332	0.000190	295612419	0.916285	-
s1	scaffold_0189	189	61305	0.000190	295673724	0.916475	-
s1	scaffold_0190	190	61010	0.000189	295734734	0.916664	-
s1	scaffold_0191	191	60792	0.000188	295795526	0.916852	-
s1	scaffold_0192	192	60658	0.000188	295856184	0.917040	-
s1	scaffold_0193	193	60610	0.000188	295916794	0.917228	-
s1	scaffold_0194	194	60244	0.000187	295977038	0.917415	-
s1	scaffold_0195	195	60147	0.000186	296037185	0.917601	-
s1	scaffold_0196	196	60037	0.000186	296097222	0.917787	-
s1	scaffold_0197	197	59229	0.000184	296156451	0.917971	-
s1	scaffold_0198	198	59018	0.000183	296215469	0.918154	-
s1	scaffold_0199	199	59011	0.000183	296274480	0.918337	-
s1	scaffold_0200	200	58746	0.000182	296333226	0.918519	-
s1	scaffold_0201	201	58615	0.000182	296391841	0.918700	-
s1	scaffold_0202	202	58452	0.000181	296450293	0.918882	-
s1	scaffold_0203	203	58368	0.000181	296508661	0.919063	-
s1	scaffold_0204	204	58187	0.000180	296566848	0.919243	-
s1	scaffold_0205	205	58020	0.000180	296624868	0.919423	-
s1	scaffold_0206	206	57734	0.000179	296682602	0.919602	-
s1	scaffold_0207	207	57669	0.000179	296740271	0.919780	-
s1	scaffold_0208	208	57564	0.000178	296797835	0.919959	-
s1	scaffold_0209	209	57525	0.000178	296855360	0.920137	-
s1	scaffold_0210	210	57269	0.000178	296912629	0.920315	-
s1	scaffold_0211	211	56880	0.000176	296969509	0.920491	-
s1	scaffold_0212	212	56817	0.000176	297026326	0.920667	-
s1	scaffold_0213	213	56496	0.000175	297082822	0.920842	-
s1	scaffold_0214	214	56390	0.000175	297139212	0.921017	-
s1	scaffold_0215	215	56358	0.000175	297195570	0.921192	-
s1	scaffold_0216	216	56266	0.000174	297251836	0.921366	-
s1	scaffold_0217	217	56203	0.000174	297308039	0.921540	-
s1	scaffold_0218	218	55700	0.000173	297363739	0.921713	-
s1	scaffold_0219	219	55689	0.000173	297419428	0.921886	-
s1	scaffold_0220	220	55600	0.000172	297475028	0.922058	-
s1	scaffold_0221	221	55209	0.000171	297530237	0.922229	-
s1	scaffold_0222	222	55201	0.000171	297585438	0.922400	-
s1	scaffold_0223	223	54874	0.000170	297640312	0.922570	-
s1	scaffold_0224	224	54534	0.000169	297694846	0.922739	-
s1	scaffold_0225	225	54453	0.000169	297749299	0.922908	-
s1	scaffold_0226	226	54402	0.000169	297803701	0.923077	-
s1	scaffold_0227	227	54370	0.000169	297858071	0.923245	-
s1	scaffold_0228	228	54170	0.000168	297912241	0.923413	-
s1	scaffold_0229	229	53865	0.000167	297966106	0.923580	-
s1	scaffold_0230	230	53825	0.000167	298019931	0.923747	-
s1	scaffold_0231	231	53790	0.000167	298073721	0.923914	-
s1	scaffold_0232	232	53546	0.000166	298127267	0.924080	-
s1	scaffold_0233	233	53313	0.000165	298180580	0.924245	-
s1	scaffold_0234	234	53127	0.000165	298233707	0.924410	-
s1	scaffold_0235	235	53037	0.000164	298286744	0.924574	-
s1	scaffold_0236	236	52587	0.000163	298339331	0.924737	-
s1	scaffold_0237	237	52314	0.000162	298391645	0.924899	-
s1	scaffold_0238	238	52111	0.000162	298443756	0.925061	-
s1	scaffold_0239	239	51995	0.000161	298495751	0.925222	-
s1	scaffold_0240	240	51705	0.000160	298547456	0.925382	-
s1	scaffold_0241	241	51509	0.000160	298598965	0.925542	-
s1	scaffold_0242	242	51394	0.000159	298650359	0.925701	-
s1	scaffold_0243	243	51319	0.000159	298701678	0.925860	-
s1	scaffold_0244	244	51211	0.000159	298752889	0.926019	-
s1	scaffold_0245	245	51121	0.000158	298804010	0.926177	-
s1	scaffold_0246	246	50973	0.000158	298854983	0.926335	-
s1	scaffold_0247	247	50705	0.000157	298905688	0.926492	-
s1	scaffold_0248	248	50528	0.000157	298956216	0.926649	-
s1	scaffold_0249	249	50488	0.000156	299006704	0.926806	-
s1	scaffold_0250	250	50407	0.000156	299057111	0.926962	-
s1	scaffold_0251	251	50157	0.000155	299107268	0.927117	-
s1	scaffold_0252	252	50061	0.000155	299157329	0.927272	-
s1	scaffold_0253	253	49731	0.000154	299207060	0.927427	-
s1	scaffold_0254	254	49484	0.000153	299256544	0.927580	-
s1	scaffold_0255	255	49468	0.000153	299306012	0.927733	-
s1	scaffold_0256	256	49465	0.000153	299355477	0.927887	-
s1	scaffold_0257	257	49318	0.000153	299404795	0.928039	-
s1	scaffold_0258	258	49227	0.000153	299454022	0.928192	-
s1	scaffold_0259	259	48953	0.000152	299502975	0.928344	-
s1	scaffold_0260	260	48870	0.000151	299551845	0.928495	-
s1	scaffold_0261	261	48844	0.000151	299600689	0.928647	-
s1	scaffold_0262	262	48810	0.000151	299649499	0.928798	-
s1	scaffold_0263	263	48724	0.000151	299698223	0.928949	-
s1	scaffold_0264	264	48703	0.000151	299746926	0.929100	-
s1	scaffold_0265	265	48602	0.000151	299795528	0.929251	-
s1	scaffold_0266	266	48600	0.000151	299844128	0.929401	-
s1	scaffold_0267	267	48581	0.000151	299892709	0.929552	-
s1	scaffold_0268	268	48292	0.000150	299941001	0.929702	-
s1	scaffold_0269	269	47974	0.000149	299988975	0.929850	-
s1	scaffold_0270	270	47698	0.000148	300036673	0.929998	-
s2	scaffold_2	1	3607471	0.086649	3607471	0.086649	-
s2	scaffold_3	2	2609234	0.062672	6216705	0.149320	-
s2	scaffold_4	3	2081438	0.049994	8298143	0.199315	-
s2	scaffold_5	4	1613056	0.038744	9911199	0.238059	-
s2	scaffold_6	5	1473069	0.035382	11384268	0.273441	-
s2	scaffold_7	6	1435906	0.034489	12820174	0.307930	-
s2	scaffold_9	7	1303534	0.031310	14123708	0.339240	-
s2	scaffold_8	8	1300515	0.031237	15424223	0.370477	-
s2	scaffold_10	9	1258938	0.030239	16683161	0.400716	-
s2	scaffold_11	10	1136692	0.027302	17819853	0.428019	-
s2	scaffold_12	11	1128436	0.027104	18948289	0.455123	-
s2	scaffold_13	12	1102880	0.026490	20051169	0.481613	-
s2	scaffold_14	13	1073601	0.025787	21124770	0.507400	-
s2	scaffold_15	14	1049915	0.025218	22174685	0.532618	-
s2	scaffold_16	15	929013	0.022314	23103698	0.554932	-
s2	scaffold_17	16	911885	0.021903	24015583	0.576835	-
s2	scaffold_18	17	855359	0.020545	24870942	0.597380	-
s2	scaffold_19	18	781963	0.018782	25652905	0.616162	-
s2	scaffold_20	19	720398	0.017303	26373303	0.633466	-
s2	scaffold_21	20	711696	0.017094	27084999	0.650560	-
s2	scaffold_22	21	692295	0.016628	27777294	0.667188	-
s2	scaffold_23	22	690264	0.016580	28467558	0.683768	-
s2	scaffold_24	23	679602	0.016323	29147160	0.700091	-
s2	scaffold_25	24	667690	0.016037	29814850	0.716129	-
s2	scaffold_26	25	666567	0.016010	30481417	0.732139	-
s2	scaffold_28	26	614053	0.014749	31095470	0.746888	-
s2	scaffold_27	27	606668	0.014572	31702138	0.761460	-
s2	scaffold_29	28	584948	0.014050	32287086	0.775510	-
s2	scaffold_30	29	568742	0.013661	32855828	0.789171	-
s2	scaffold_31	30	566198	0.013600	33422026	0.802770	-
s2	scaffold_32	31	547532	0.013151	33969558	0.815922	-
s2	scaffold_33	32	480061	0.011531	34449619	0.827452	-
s2	scaffold_34	33	443037	0.010641	34892656	0.838094	-
s2	scaffold_35	34	432256	0.010382	35324912	0.848476	-
s2	scaffold_36	35	406081	0.009754	35730993	0.858230	-
s2	scaffold_37	36	404957	0.009727	36135950	0.867957	-
s2	scaffold_38	37	375890	0.009029	36511840	0.876985	-
s2	scaffold_41	38	363764	0.008737	36875604	0.885723	-
s2	scaffold_39	39	348207	0.008364	37223811	0.894086	-
s2	scaffold_40	40	342676	0.008231	37566487	0.902317	-
s2	scaffold_42	41	288870	0.006938	37855357	0.909255	-
s2	scaffold_43	42	284626	0.006836	38139983	0.916092	-
s2	scaffold_45	43	259076	0.006223	38399059	0.922315	-
s2	scaffold_44	44	254319	0.006109	38653378	0.928423	-
s2	scaffold_46	45	248093	0.005959	38901471	0.934382	-
s2	scaffold_47	46	242553	0.005826	39144024	0.940208	-
s2	scaffold_51	47	227160	0.005456	39371184	0.945664	-
s2	scaffold_50	48	222214	0.005337	39593398	0.951002	-
s2	scaffold_48	49	212724	0.005109	39806122	0.956111	-
s2	scaffold_49	50	198086	0.004758	40004208	0.960869	-
g	Em0128g9a	scaffold_0128	g9727.t1	scaffold_38	291174377	36447545	63.2
g	Em0127g2a	scaffold_0127	g4641.t1	scaffold_11	291005891	17024433	196.0
g	Em0126g3a	scaffold_0126	g8320.t1	scaffold_28	290923309	30584164	58.2
g	Em0039g30a	scaffold_0039	g9950.t2	scaffold_41	277626963	36655930	311.0
g	Em0039g33a	scaffold_0039	g10397.t2	scaffold_48	277641542	39756653	53.1
g	Em0039g31a	scaffold_0039	g10397.t1	scaffold_48	277631355	39756653	60.5
g	Em0039g23a	scaffold_0039	g2996.t1	scaffold_6	277606148	10963438	91.3
g	Em0039g35a	scaffold_0039	g10397.t2	scaffold_48	277653908	39756653	46.6
g	Em0196g5a	scaffold_0196	g6901.t1	scaffold_19	296078342	25455138	155.0
g	Em0196g1a	scaffold_0196	g6901.t1	scaffold_19	296039135	25455138	79.0
g	Em0192g10a	scaffold_0192	g641.t1	scaffold_2	295821956	2248661	185.0
g	Em0192g7a	scaffold_0192	g1256.t1	scaffold_3	295813462	4498523	192.0
g	Em0192g9a	scaffold_0192	g9123.t2	scaffold_33	295818817	34163730	85.9
g	Em0192g5a	scaffold_0192	g9988.t1	scaffold_41	295809852	36778637	50.8
g	Em0192g11a	scaffold_0192	g10434.t3	scaffold_49	295825592	39920383	299.1
g	Em0192g6a	scaffold_0192	g19.t1	scaffold_2	295811290	78326	182.0
g	Em0192g2a	scaffold_0192	g2792.t1	scaffold_6	295803989	10174220	135.0
g	Em0192g13a	scaffold_0192	g1894.t1	scaffold_4	295829782	6831166	219.0
g	Em0192g17a	scaffold_0192	g3011.t2	scaffold_6	295848465	11019065	45.4
g	Em0192g4a	scaffold_0192	g10182.t2	scaffold_45	295808728	38167974	64.3
g	Em0058g8a	scaffold_0058	g3764.t1	scaffold_8	282216953	15022245	117.0
g	Em0058g11a	scaffold_0058	g2396.t1	scaffold_5	282228845	8725387	188.0
g	Em0058g6a	scaffold_0058	g2202.t1	scaffold_4	282206871	7949665	127.0
g	Em0056g13a	scaffold_0056	g10302.t1	scaffold_46	281829799	38895863	43.9
g	Em0056g1a	scaffold_0056	g8196.t1	scaffold_27	281747453	31270290	81.3
g	Em0053g11a	scaffold_0053	g7913.t1	scaffold_25	281246927	29464777	60.8
g	Em0052g17a	scaffold_0052	g7727.t1	scaffold_24	281051881	28729041	142.0
g	Em0052g6a	scaffold_0052	g862.t1	scaffold_2	280955719	3081352	177.0
g	Em0052g5a	scaffold_0052	g7908.t1	scaffold_25	280951008	29445466	53.1
g	Em0052g10a	scaffold_0052	g3010.t1	scaffold_6	280988079	11014667	44.3
g	Em0052g9a	scaffold_0052	g2627.t1	scaffold_5	280984400	9611587	157.0
g	Em0051g19a	scaffold_0051	g9614.t2	scaffold_37	280847251	36020926	546.0
g	Em0051g17a	scaffold_0051	g5620.t2	scaffold_14	280827365	20530156	43.9
g	Em0051g28a	scaffold_0051	g5425.t1	scaffold_13	280914499	19842064	66.2
g	Em0051g18a	scaffold_0051	g5620.t1	scaffold_14	280834257	20530156	43.5
g	Em0139g6a	scaffold_0139	g2982.t1	scaffold_6	292132605	10898991	133.0
g	Em0225g5a	scaffold_0225	g4405.t1	scaffold_10	297729035	16102103	85.9
g	Em0227g2a	scaffold_0227	g5811.t1	scaffold_15	297839402	21286942	59.3
g	Em0221g5a	scaffold_0221	g4576.t1	scaffold_11	297517749	16782184	324.0
g	Em0221g2a	scaffold_0221	g92.t2	scaffold_2	297492438	301840	85.9
g	Em0221g3a	scaffold_0221	g4576.t1	scaffold_11	297497474	16782184	92.8
g	Em0004g684a	scaffold_0004	g6037.t1	scaffold_15	74826578	22052044	47.4
g	Em0004g1622a	scaffold_0004	g2267.t1	scaffold_4	82759553	8171183	209.0
g	Em0004g1248a	scaffold_0004	g5110.t1	scaffold_12	79739083	18710942	122.8
g	Em0004g26a	scaffold_0004	g5362.t1	scaffold_13	69687040	19630236	268.0
g	Em0004g997a	scaffold_0004	g5993.t1	scaffold_15	77485971	21900668	220.0
g	Em0004g70a	scaffold_0004	g10032.t1	scaffold_42	69903720	37670611	1128.0
g	Em0004g1521a	scaffold_0004	g10376.t2	scaffold_48	82026850	39650112	54.3
g	Em0004g979a	scaffold_0004	g1468.t1	scaffold_3	77341806	5285389	424.0
g	Em0004g92a	scaffold_0004	g7011.t1	scaffold_20	70013552	25843095	536.0
g	Em0004g102a	scaffold_0004	g9704.t2	scaffold_38	70052010	36358094	245.0
g	Em0004g1366a	scaffold_0004	g5711.t1	scaffold_14	80778971	20876123	66.6
g	Em0004g778a	scaffold_0004	g5436.t1	scaffold_13	75607662	19889878	89.7
g	Em0004g180a	scaffold_0004	g9765.t1	scaffold_39	70855781	36956325	51.2
g	Em0004g678a	scaffold_0004	g4954.t1	scaffold_12	74777188	18189155	43.5
g	Em0004g6a	scaffold_0004	g7810.t1	scaffold_24	69569965	29059075	216.0
g	Em0004g1368a	scaffold_0004	g8281.t1	scaffold_27	80792712	31602763	66.6
g	Em0004g148a	scaffold_0004	g5663.t2	scaffold_14	70554298	20662032	325.0
g	Em0004g308a	scaffold_0004	g5912.t1	scaffold_15	71802341	21634855	704.0
g	Em0004g1176a	scaffold_0004	g2534.t2	scaffold_5	79073867	9287269	63.5
g	Em0004g9a	scaffold_0004	g7423.t2	scaffold_22	69606079	27499014	81.3
g	Em0004g377a	scaffold_0004	g1866.t1	scaffold_4	72267615	6747888	62.0
g	Em0004g25a	scaffold_0004	g3411.t2	scaffold_7	69683243	12430340	85.1
g	Em0004g1694a	scaffold_0004	g4636.t1	scaffold_11	83327973	17002108	49.3
g	Em0004g38a	scaffold_0004	g10082.t1	scaffold_43	69733122	37898593	381.0
g	Em0004g80a	scaffold_0004	g1662.t2	scaffold_3	69951434	6016802	58.2
g	Em0004g956a	scaffold_0004	g7774.t2	scaffold_24	77142228	28905613	489.0
g	Em0004g996a	scaffold_0004	g3067.t1	scaffold_6	77471225	11189571	255.0
g	Em0004g149a	scaffold_0004	g5308.t1	scaffold_13	70560567	19447097	298.0
g	Em0004g1049a	scaffold_0004	g885.t1	scaffold_2	78034902	3166321	247.0
g	Em0004g1515a	scaffold_0004	g4209.t1	scaffold_9	81980908	14036511	260.0
g	Em0004g93a	scaffold_0004	g1822.t2	scaffold_4	70015075	6597784	243.0
g	Em0004g664a	scaffold_0004	g3116.t1	scaffold_6	74669750	11332695	44.3
g	Em0004g686a	scaffold_0004	g6037.t2	scaffold_15	74838713	22052091	48.9
g	Em0004g1386a	scaffold_0004	g4346.t1	scaffold_10	80990284	15894852	48.1
g	Em0004g354a	scaffold_0004	g822.t1	scaffold_2	72112387	2915759	410.0
g	Em0004g155a	scaffold_0004	g9765.t1	scaffold_39	70613384	36956325	134.0
g	Em0004g330a	scaffold_0004	g5912.t1	scaffold_15	71948841	21634855	107.0
g	Em0004g376a	scaffold_0004	g1209.t1	scaffold_3	72265437	4354997	122.0
g	Em0004g1369a	scaffold_0004	g8050.t3	scaffold_26	80794592	30051078	220.0
g	Em0004g76a	scaffold_0004	g1662.t1	scaffold_3	69933605	6016778	219.0
g	Em0004g999a	scaffold_0004	g3927.t1	scaffold_9	77548264	13034821	60.1
g	Em0004g72a	scaffold_0004	g2772.t1	scaffold_6	69912995	10130415	100.0
g	Em0004g65a	scaffold_0004	g1384.t1	scaffold_3	69862403	4942743	1440.0
g	Em0004g977a	scaffold_0004	g1468.t1	scaffold_3	77325001	5285389	424.0
g	Em0004g430a	scaffold_0004	g7145.t1	scaffold_21	72648396	26426927	40.4
g	Em0004g791a	scaffold_0004	g5436.t1	scaffold_13	75716263	19889878	110.0
g	Em0004g179a	scaffold_0004	g155.t1	scaffold_2	70846817	511662	46.6
g	Em0004g1014a	scaffold_0004	g7118.t2	scaffold_20	77652351	26294744	52.8
g	Em0004g90a	scaffold_0004	g4354.t1	scaffold_10	70006617	15926166	84.7
g	Em0004g1583a	scaffold_0004	g10374.t1	scaffold_48	82446376	39643223	346.0
g	Em0004g353a	scaffold_0004	g4371.t2	scaffold_10	72104239	15982842	124.0
g	Em0004g83a	scaffold_0004	g84.t1	scaffold_2	69966981	279943	211.0
g	Em0004g569a	scaffold_0004	g4076.t2	scaffold_9	73822887	13566977	104.0
g	Em0004g4a	scaffold_0004	g5560.t1	scaffold_14	69550124	20310566	1534.9
g	Em0004g1326a	scaffold_0004	g525.t1	scaffold_2	80513852	1847232	79.0
g	Em0004g1709a	scaffold_0004	g4484.t1	scaffold_10	83411808	16438892	39.7
g	Em0004g976a	scaffold_0004	g1468.t1	scaffold_3	77318775	5285389	325.0
g	Em0004g943a	scaffold_0004	g3906.t2	scaffold_9	77073881	12951336	43.9
g	Em0004g918a	scaffold_0004	g9613.t1	scaffold_37	76728011	36016761	237.0
g	Em0004g82a	scaffold_0004	g6931.t1	scaffold_19	69963839	25561222	438.0
g	Em0004g1107a	scaffold_0004	g6098.t1	scaffold_16	78498064	22275177	795.0
g	Em0004g974a	scaffold_0004	g6651.t1	scaffold_18	77304453	24436196	343.0
g	Em0004g1067a	scaffold_0004	g8221.t1	scaffold_27	78239409	31338260	58.9
g	Em0004g1460a	scaffold_0004	g10312.t1	scaffold_47	81520403	38925630	121.3
g	Em0004g1007a	scaffold_0004	g3895.t2	scaffold_9	77591462	12910467	262.4
g	Em0004g101a	scaffold_0004	g4354.t1	scaffold_10	70048173	15926166	84.7
g	Em0004g13a	scaffold_0004	g760.t1	scaffold_2	69618713	2658921	77.8
g	Em0004g1212a	scaffold_0004	g7516.t1	scaffold_23	79410250	27872613	44.7
g	Em0004g241a	scaffold_0004	g5781.t1	scaffold_15	71281525	21167228	121.0
g	Em0004g775a	scaffold_0004	g5436.t1	scaffold_13	75586097	19889878	104.0
g	Em0004g3a	scaffold_0004	g7423.t2	scaffold_22	69537722	27499014	81.3
g	Em0004g1626a	scaffold_0004	g2267.t1	scaffold_4	82785693	8171183	206.0
g	Em0004g332a	scaffold_0004	g5912.t1	scaffold_15	71961514	21634855	92.4
g	Em0004g35a	scaffold_0004	g712.t1	scaffold_2	69720212	2496603	116.0
g	Em0004g1731a	scaffold_0004	g3989.t1	scaffold_9	83550600	13271606	48.9
g	Em0004g22a	scaffold_0004	g5329.t2	scaffold_13	69660042	19540934	49.7
g	Em0004g1106a	scaffold_0004	g8702.t1	scaffold_30	78488801	32659824	348.0
g	Em0004g58a	scaffold_0004	g726.t2	scaffold_2	69834400	2542953	98.2
g	Em0004g1646a	scaffold_0004	g6150.t1	scaffold_16	83004641	22466440	109.0
g	Em0004g1019a	scaffold_0004	g4710.t2	scaffold_11	77715962	17258197	419.0
g	Em0004g157a	scaffold_0004	g4532.t1	scaffold_10	70627257	16618686	50.8
g	Em0004g410a	scaffold_0004	g3653.t1	scaffold_8	72509926	14637368	86.7
g	Em0004g1581a	scaffold_0004	g7228.t2	scaffold_21	82436903	26735255	78.6
g	Em0004g927a	scaffold_0004	g5481.t2	scaffold_14	76825839	20079257	48.1
g	Em0004g175a	scaffold_0004	g2073.t1	scaffold_4	70825087	7504611	50.4
g	Em0004g2a	scaffold_0004	g4212.t1	scaffold_9	69535549	14045647	361.0
g	Em0004g23a	scaffold_0004	g4512.t1	scaffold_10	69661642	16542572	66.2
g	Em0004g1561a	scaffold_0004	g6351.t1	scaffold_17	82308506	23206938	350.0
g	Em0004g137a	scaffold_0004	g9880.t1	scaffold_40	70461105	37419828	122.0
g	Em0004g1605a	scaffold_0004	g2267.t1	scaffold_4	82627525	8171183	212.0
g	Em0004g21a	scaffold_0004	g8853.t1	scaffold_31	69657342	33191269	177.0
g	Em0004g304a	scaffold_0004	g5349.t2	scaffold_13	71760260	19592780	69.3
g	Em0004g756a	scaffold_0004	g2040.t2	scaffold_4	75462381	7397803	228.0
g	Em0004g10a	scaffold_0004	g4212.t1	scaffold_9	69608122	14045647	361.0
g	Em0004g199a	scaffold_0004	g881.t2	scaffold_2	70971185	3152092	49.3
g	Em0004g240a	scaffold_0004	g7466.t1	scaffold_22	71276165	27663722	247.3
g	Em0004g208a	scaffold_0004	g9491.t1	scaffold_36	71014180	35549291	58.9
g	Em0004g1396a	scaffold_0004	g3908.t1	scaffold_9	81050513	12957334	50.8
g	Em0004g326a	scaffold_0004	g5912.t1	scaffold_15	71928906	21634855	93.6
g	Em0004g36a	scaffold_0004	g3654.t2	scaffold_8	69723078	14640124	48.1
g	Em0004g68a	scaffold_0004	g6040.t1	scaffold_15	69888057	22057784	194.0
g	Em0004g75a	scaffold_0004	g1662.t2	scaffold_3	69923501	6016802	123.0
g	Em0004g1559a	scaffold_0004	g3880.t1	scaffold_9	82298675	12861856	757.0
g	Em0004g1350a	scaffold_0004	g6355.t1	scaffold_17	80702346	23222498	392.0
g	Em0004g1560a	scaffold_0004	g6678.t1	scaffold_18	82302161	24584997	125.0
g	Em0004g136a	scaffold_0004	g6989.t1	scaffold_20	70455565	25756335	86.7
g	Em0004g1005a	scaffold_0004	g9776.t1	scaffold_39	77583469	36992292	334.0
g	Em0004g925a	scaffold_0004	g8901.t1	scaffold_31	76802144	33326552	54.3
g	Em0004g11a	scaffold_0004	g7714.t1	scaffold_24	69610696	28671707	166.0
g	Em0004g777a	scaffold_0004	g5436.t1	scaffold_13	75602236	19889878	101.0
g	Em0004g635a	scaffold_0004	g4659.t1	scaffold_11	74422934	17076828	49.7
g	Em0004g1052a	scaffold_0004	g885.t1	scaffold_2	78047468	3166321	243.0
g	Em0004g1a	scaffold_0004	g7714.t1	scaffold_24	69533176	28671707	113.0
g	Em0004g1488a	scaffold_0004	g7632.t1	scaffold_23	81777615	28301298	50.8
g	Em0004g1662a	scaffold_0004	g7581.t1	scaffold_23	83092132	28122764	68.2
g	Em0004g20a	scaffold_0004	g8853.t1	scaffold_31	69651592	33191269	65.5
g	Em0004g305a	scaffold_0004	g9099.t1	scaffold_33	71763923	34087272	134.0
g	Em0004g205a	scaffold_0004	g5804.t1	scaffold_15	71002865	21254558	95.1
g	Em0004g755a	scaffold_0004	g5436.t1	scaffold_13	75459140	19889878	101.0
g	Em0004g908a	scaffold_0004	g5350.t1	scaffold_13	76598700	19600989	133.0
g	Em0004g1351a	scaffold_0004	g3682.t1	scaffold_8	80711356	14749444	717.0
g	Em0004g795a	scaffold_0004	g9365.t1	scaffold_35	75736657	35076079	45.1
g	Em0004g973a	scaffold_0004	g6651.t1	scaffold_18	77298937	24436196	107.0
g	Em0004g1079a	scaffold_0004	g2594.t2	scaffold_5	78311359	9489542	928.0
g	Em0004g926a	scaffold_0004	g9613.t1	scaffold_37	76812960	36016761	1291.0
g	Em0004g151a	scaffold_0004	g2924.t1	scaffold_6	70584122	10674516	427.5
g	Em0004g412a	scaffold_0004	g3653.t1	scaffold_8	72529740	14637368	75.9
g	Em0004g1397a	scaffold_0004	g5019.t1	scaffold_12	81056260	18401097	46.2
g	Em0004g1360a	scaffold_0004	g6012.t1	scaffold_15	80741188	21954319	159.0
g	Em0004g1008a	scaffold_0004	g6917.t3	scaffold_19	77595711	25504668	291.0
g	Em0004g1512a	scaffold_0004	g4636.t1	scaffold_11	81953792	17002108	43.9
g	Em0004g142a	scaffold_0004	g9718.t1	scaffold_38	70494495	36420490	157.9
g	Em0004g306a	scaffold_0004	g5349.t1	scaffold_13	71789188	19592780	154.5
g	Em0004g749a	scaffold_0004	g1963.t1	scaffold_4	75419520	7064220	45.8
g	Em0004g1580a	scaffold_0004	g10312.t1	scaffold_47	82432836	38925630	166.0
g	Em0004g670a	scaffold_0004	g6037.t1	scaffold_15	74721867	22052044	44.3
g	Em0004g776a	scaffold_0004	g2040.t1	scaffold_4	75589308	7397803	229.0
g	Em0004g1649a	scaffold_0004	g3647.t1	scaffold_8	83023218	14613188	56.6
g	Em0004g794a	scaffold_0004	g9365.t1	scaffold_35	75732063	35076079	365.0
g	Em0004g348a	scaffold_0004	g8931.t1	scaffold_32	72075566	33448717	66.2
g	Em0004g1192a	scaffold_0004	g1321.t1	scaffold_3	79242269	4738203	153.0
g	Em0004g1528a	scaffold_0004	g3989.t1	scaffold_9	82082581	13271606	52.0
g	Em0004g77a	scaffold_0004	g1662.t1	scaffold_3	69938936	6016778	219.0
g	Em0004g57a	scaffold_0004	g8060.t2	scaffold_26	69825725	30091740	59.7
g	Em0004g1009a	scaffold_0004	g3331.t2	scaffold_7	77602604	12151806	264.0
g	Em0004g143a	scaffold_0004	g671.t1	scaffold_2	70521429	2359048	52.8
g	Em0004g1039a	scaffold_0004	g3668.t2	scaffold_8	77955916	14698379	203.0
g	Em0004g95a	scaffold_0004	g7415.t1	scaffold_22	70019283	27464630	103.0
g	Em0004g165a	scaffold_0004	g3661.t3	scaffold_8	70708144	14664625	53.9
g	Em0004g66a	scaffold_0004	g3894.t1	scaffold_9	69871403	12907182	183.0
g	Em0004g1439a	scaffold_0004	g392.t1	scaffold_2	81399105	1368804	64.7
g	Em0004g1741a	scaffold_0004	g9292.t2	scaffold_34	83660402	34764800	81.6
g	Em0004g1356a	scaffold_0004	g5239.t1	scaffold_13	80730036	19227867	498.0
g	Em0004g657a	scaffold_0004	g3116.t1	scaffold_6	74635892	11332695	42.0
g	Em0004g307a	scaffold_0004	g6943.t1	scaffold_19	71796625	25601313	257.3
g	Em0004g31a	scaffold_0004	g712.t2	scaffold_2	69710855	2496603	118.0
g	Em0004g54a	scaffold_0004	g4430.t1	scaffold_10	69799615	16215071	49.7
g	Em0004g1361a	scaffold_0004	g7990.t1	scaffold_25	80744468	29782120	69.3
g	Em0004g40a	scaffold_0004	g4607.t2	scaffold_11	69742250	16904279	94.4
g	Em0004g1040a	scaffold_0004	g7771.t1	scaffold_24	77962552	28894883	47.0
g	Em0004g1746a	scaffold_0004	g3989.t1	scaffold_9	83712272	13271606	51.2
g	Em0004g1452a	scaffold_0004	g8488.t1	scaffold_29	81465137	31773548	100.9
g	Em0004g89a	scaffold_0004	g6835.t1	scaffold_19	70005424	25208709	86.7
g	Em0004g944a	scaffold_0004	g1647.t1	scaffold_3	77079485	5941491	617.0
g	Em0004g1357a	scaffold_0004	g2024.t1	scaffold_4	80735386	7340728	88.2
g	Em0004g681a	scaffold_0004	g4954.t1	scaffold_12	74801274	18189155	43.5
g	Em0004g206a	scaffold_0004	g6099.t2	scaffold_16	71004733	22279252	667.0
g	Em0004g714a	scaffold_0004	g8687.t1	scaffold_30	75078047	32592221	512.0
g	Em0004g244a	scaffold_0004	g8997.t2	scaffold_32	71292898	33685270	67.8
g	Em0004g1738a	scaffold_0004	g7344.t1	scaffold_22	83632809	27246848	48.9
g	Em0004g14a	scaffold_0004	g9158.t2	scaffold_33	69625027	34290476	690.0
g	Em0004g1517a	scaffold_0004	g7632.t1	scaffold_23	81991900	28301298	50.1
g	Em0004g1097a	scaffold_0004	g4636.t1	scaffold_11	78431461	17002108	45.1
g	Em0004g362a	scaffold_0004	g8931.t1	scaffold_32	72159150	33448717	62.8
g	Em0004g1194a	scaffold_0004	g1353.t2	scaffold_3	79263538	4840902	128.7
g	Em0004g88a	scaffold_0004	g4251.t1	scaffold_10	69998186	15549104	833.0
g	Em0004g1680a	scaffold_0004	g2677.t1	scaffold_5	83232481	9769548	45.1
g	Em0004g1406a	scaffold_0004	g2267.t1	scaffold_4	81142948	8171183	202.0
g	Em0004g1740a	scaffold_0004	g6725.t1	scaffold_18	83657598	24781144	72.8
g	Em0004g905a	scaffold_0004	g5350.t1	scaffold_13	76588299	19600989	174.6
g	Em0004g138a	scaffold_0004	g3512.t1	scaffold_8	70465702	14159460	108.0
g	Em0004g648a	scaffold_0004	g3889.t1	scaffold_9	74520570	12893491	285.0
g	Em0004g680a	scaffold_0004	g4954.t1	scaffold_12	74791105	18189155	43.5
g	Em0004g238a	scaffold_0004	g5335.t1	scaffold_13	71266946	19555632	110.0
g	Em0004g1739a	scaffold_0004	g7344.t1	scaffold_22	83646379	27246848	52.0
g	Em0004g786a	scaffold_0004	g5436.t1	scaffold_13	75682820	19889878	86.7
g	Em0004g352a	scaffold_0004	g4645.t1	scaffold_11	72098350	17037200	49.7
g	Em0004g52a	scaffold_0004	g9830.t1	scaffold_39	69788432	37187638	444.0
g	Em0004g98a	scaffold_0004	g9704.t2	scaffold_38	70035922	36358094	874.0
g	Em0004g1117a	scaffold_0004	g4560.t1	scaffold_11	78572929	16729333	175.0
g	Em0004g993a	scaffold_0004	g3067.t1	scaffold_6	77444905	11189571	250.0
g	Em0004g959a	scaffold_0004	g6822.t1	scaffold_19	77163800	25172793	72.0
g	Em0004g789a	scaffold_0004	g5436.t1	scaffold_13	75699712	19889878	120.0
g	Em0004g106a	scaffold_0004	g9704.t2	scaffold_38	70090127	36358094	892.0
g	Em0004g85a	scaffold_0004	g5391.t1	scaffold_13	69969917	19719473	115.0
g	Em0004g1603a	scaffold_0004	g8839.t2	scaffold_31	82614984	33149454	49.3
g	Em0004g1358a	scaffold_0004	g2024.t1	scaffold_4	80738012	7340728	400.0
g	Em0004g360a	scaffold_0004	g3511.t1	scaffold_8	72135505	14157593	57.8
g	Em0004g1629a	scaffold_0004	g5752.t1	scaffold_14	82851421	21051578	110.0
g	Em0004g750a	scaffold_0004	g4336.t2	scaffold_10	75422950	15827371	43.9
g	Em0004g62a	scaffold_0004	g4687.t1	scaffold_11	69849300	17174968	74.3
g	Em0004g787a	scaffold_0004	g5436.t1	scaffold_13	75688681	19889878	96.3
g	Em0004g961a	scaffold_0004	g10397.t1	scaffold_48	77180156	39756653	61.2
g	Em0004g1287a	scaffold_0004	g9926.t1	scaffold_41	80120048	36529576	48.5
g	Em0004g99a	scaffold_0004	g7011.t1	scaffold_20	70041265	25843095	458.0
g	Em0004g1660a	scaffold_0004	g7581.t1	scaffold_23	83082753	28122764	70.1
g	Em0004g129a	scaffold_0004	g10378.t1	scaffold_48	70377342	39690255	52.0
g	Em0004g1493a	scaffold_0004	g10376.t2	scaffold_48	81825868	39650112	54.3
g	Em0004g575a	scaffold_0004	g1963.t1	scaffold_4	73875145	7064220	46.6
g	Em0004g203a	scaffold_0004	g3412.t1	scaffold_7	70998391	12432751	84.7
g	Em0004g788a	scaffold_0004	g5436.t1	scaffold_13	75692758	19889878	79.3
g	Em0004g1245a	scaffold_0004	g5110.t1	scaffold_12	79721516	18710942	86.7
g	Em0004g44a	scaffold_0004	g8814.t1	scaffold_31	69763620	33076041	60.5
g	Em0004g955a	scaffold_0004	g9762.t1	scaffold_39	77129924	36947947	95.5
g	Em0004g1514a	scaffold_0004	g7228.t1	scaffold_21	81975413	26735362	76.3
g	Em0004g568a	scaffold_0004	g3310.t1	scaffold_7	73813672	12065812	56.6
g	Em0004g1737a	scaffold_0004	g6725.t1	scaffold_18	83627810	24781144	73.2
g	Em0004g144a	scaffold_0004	g3329.t1	scaffold_7	70527069	12146833	47.8
g	Em0004g87a	scaffold_0004	g2705.t1	scaffold_5	69987207	9866394	73.6
g	Em0004g931a	scaffold_0004	g3080.t2	scaffold_6	76929841	11225436	52.8
g	Em0004g29a	scaffold_0004	g8884.t1	scaffold_31	69701163	33276051	171.0
g	Em0004g1359a	scaffold_0004	g664.t2	scaffold_2	80740169	2330438	53.5
g	Em0004g53a	scaffold_0004	g4430.t1	scaffold_10	69795933	16215071	77.4
g	Em0004g592a	scaffold_0004	g1963.t1	scaffold_4	74032078	7064220	48.5
g	Em0004g669a	scaffold_0004	g6037.t2	scaffold_15	74709353	22052091	43.9
g	Em0004g1231a	scaffold_0004	g1033.t1	scaffold_3	79568567	3712337	45.1
g	Em0004g1593a	scaffold_0004	g6621.t1	scaffold_18	82544609	24308071	147.1
g	Em0004g27a	scaffold_0004	g4019.t1	scaffold_9	69690349	13387821	103.0
g	Em0004g1421a	scaffold_0004	g10312.t1	scaffold_47	81281899	38925630	127.5
g	Em0004g202a	scaffold_0004	g8375.t1	scaffold_28	70995591	30771815	141.0
g	Em0004g340a	scaffold_0004	g6504.t2	scaffold_17	72012570	23822098	102.0
g	Em0004g994a	scaffold_0004	g5993.t1	scaffold_15	77454789	21900668	78.2
g	Em0004g357a	scaffold_0004	g881.t1	scaffold_2	72122147	3152092	86.3
g	Em0004g1594a	scaffold_0004	g5471.t2	scaffold_13	82549775	20029199	352.8
g	Em0004g1736a	scaffold_0004	g9292.t2	scaffold_34	83625029	34764800	81.6
g	Em0004g1402a	scaffold_0004	g2267.t2	scaffold_4	81098697	8171183	202.0
g	Em0004g1025a	scaffold_0004	g4710.t2	scaffold_11	77781917	17258197	419.0
g	Em0004g7a	scaffold_0004	g7810.t1	scaffold_24	69575820	29059075	83.6
g	Em0004g1722a	scaffold_0004	g4830.t1	scaffold_11	83502923	17681347	66.6
g	Em0004g84a	scaffold_0004	g946.t1	scaffold_2	69968252	3400492	69.7
g	Em0005g1435a	scaffold_0005	g10378.t1	scaffold_48	95869615	39690255	57.0
g	Em0005g1334a	scaffold_0005	g5042.t1	scaffold_12	95005261	18480064	181.0
g	Em0005g1018a	scaffold_0005	g7213.t1	scaffold_21	92440829	26691189	737.0
g	Em0005g1517a	scaffold_0005	g6615.t1	scaffold_18	96666891	24278755	44.3
g	Em0005g235a	scaffold_0005	g8512.t2	scaffold_29	85448124	31849090	214.0
g	Em0005g551a	scaffold_0005	g7187.t1	scaffold_21	88583081	26592596	58.5
g	Em0005g1658a	scaffold_0005	g9731.t2	scaffold_38	97570589	36463404	77.4
g	Em0005g167a	scaffold_0005	g6583.t1	scaffold_18	84861281	24180509	197.0
g	Em0005g1185a	scaffold_0005	g1688.t1	scaffold_3	93695646	6107149	87.8
g	Em0005g1085a	scaffold_0005	g9949.t1	scaffold_41	92956337	36653436	206.5
g	Em0005g1045a	scaffold_0005	g268.t1	scaffold_2	92675177	927354	69.3
g	Em0005g1591a	scaffold_0005	g9577.t1	scaffold_37	97207221	35879626	393.0
g	Em0005g111a	scaffold_0005	g1723.t1	scaffold_4	84511296	6263422	94.3
g	Em0005g169a	scaffold_0005	g6583.t1	scaffold_18	84888462	24180509	200.0
g	Em0005g1679a	scaffold_0005	g5507.t1	scaffold_14	97651580	20142226	283.0
g	Em0005g1545a	scaffold_0005	g201.t2	scaffold_2	96804690	680098	177.0
g	Em0005g1692a	scaffold_0005	g9421.t1	scaffold_35	97777835	35257363	172.0
g	Em0005g1474a	scaffold_0005	g3116.t1	scaffold_6	96287212	11332695	46.2
g	Em0005g61a	scaffold_0005	g2533.t1	scaffold_5	84224374	9284247	99.0
g	Em0005g1442a	scaffold_0005	g8424.t1	scaffold_28	95939034	30915599	324.0
g	Em0005g1516a	scaffold_0005	g6615.t2	scaffold_18	96665041	24278755	46.2
g	Em0005g1053a	scaffold_0005	g9949.t1	scaffold_41	92723862	36653436	55.1
g	Em0005g142a	scaffold_0005	g7192.t1	scaffold_21	84692463	26616462	43.1
g	Em0005g1186a	scaffold_0005	g3070.t1	scaffold_6	93699180	11200566	99.8
g	Em0005g1456a	scaffold_0005	g1402.t1	scaffold_3	96031656	5013831	162.0
g	Em0005g1594a	scaffold_0005	g7898.t2	scaffold_25	97221610	29402906	56.2
g	Em0005g1191a	scaffold_0005	g2969.t1	scaffold_6	93712481	10840114	307.0
g	Em0005g1146a	scaffold_0005	g4789.t1	scaffold_11	93375867	17552450	751.0
g	Em0005g1501a	scaffold_0005	g7552.t1	scaffold_23	96494899	27984750	83.2
g	Em0005g1019a	scaffold_0005	g7234.t1	scaffold_21	92448798	26754374	166.0
g	Em0005g465a	scaffold_0005	g8067.t1	scaffold_26	87771625	30121536	62.0
g	Em0005g1062a	scaffold_0005	g215.t1	scaffold_2	92778088	748701	111.0
g	Em0005g369a	scaffold_0005	g10030.t1	scaffold_42	86772226	37663748	98.6
g	Em0005g1680a	scaffold_0005	g5507.t1	scaffold_14	97656070	20142226	340.0
g	Em0005g1611a	scaffold_0005	g8681.t2	scaffold_30	97325641	32561698	90.9
g	Em0005g1240a	scaffold_0005	g4453.t1	scaffold_10	94131388	16315875	63.2
g	Em0005g1499a	scaffold_0005	g3899.t1	scaffold_9	96483456	12930075	213.0
g	Em0005g1462a	scaffold_0005	g9998.t2	scaffold_41	96137055	36838625	49.3
g	Em0005g924a	scaffold_0005	g5171.t1	scaffold_13	91670504	18993750	88.2
g	Em0005g1352a	scaffold_0005	g275.t1	scaffold_2	95176478	961806	192.0
g	Em0005g1571a	scaffold_0005	g8031.t1	scaffold_26	96983393	29957543	211.8
g	Em0005g1292a	scaffold_0005	g702.t2	scaffold_2	94647741	2463054	389.0
g	Em0005g891a	scaffold_0005	g856.t1	scaffold_2	91397177	3064923	57.0
g	Em0005g105a	scaffold_0005	g1723.t1	scaffold_4	84468543	6263422	135.6
g	Em0005g1672a	scaffold_0005	g7228.t2	scaffold_21	97624707	26735255	89.4
g	Em0005g1605a	scaffold_0005	g1933.t1	scaffold_4	97295170	6967718	301.0
g	Em0005g1661a	scaffold_0005	g6690.t2	scaffold_18	97577146	24618931	109.7
g	Em0005g1190a	scaffold_0005	g719.t1	scaffold_2	93708255	2522365	241.0
g	Em0005g1524a	scaffold_0005	g624.t2	scaffold_2	96695453	2193251	67.0
g	Em0005g1027a	scaffold_0005	g4189.t1	scaffold_9	92466773	13955772	94.4
g	Em0005g130a	scaffold_0005	g7379.t1	scaffold_22	84623795	27353497	63.5
g	Em0005g1654a	scaffold_0005	g1541.t1	scaffold_3	97559365	5545187	167.5
g	Em0005g522a	scaffold_0005	g6582.t1	scaffold_18	88355483	24169446	45.1
g	Em0005g1643a	scaffold_0005	g3549.t1	scaffold_8	97506025	14272408	153.0
g	Em0005g1612a	scaffold_0005	g6464.t2	scaffold_17	97329929	23643411	55.5
g	Em0005g1211a	scaffold_0005	g5558.t1	scaffold_14	93869407	20304700	98.2
g	Em0005g1306a	scaffold_0005	g3071.t1	scaffold_6	94761825	11204381	305.0
g	Em0005g1346a	scaffold_0005	g4755.t1	scaffold_11	95099894	17418525	434.0
g	Em0005g1100a	scaffold_0005	g7235.t1	scaffold_21	93059064	26759084	87.8
g	Em0005g1596a	scaffold_0005	g4993.t1	scaffold_12	97231043	18328474	351.0
g	Em0005g947a	scaffold_0005	g6003.t1	scaffold_15	91810710	21923083	276.0
g	Em0005g707a	scaffold_0005	g373.t2	scaffold_2	89813164	1291095	185.0
g	Em0005g376a	scaffold_0005	g4888.t2	scaffold_12	86837793	17923684	192.0
g	Em0005g1051a	scaffold_0005	g9949.t1	scaffold_41	92714770	36653436	146.0
g	Em0005g1438a	scaffold_0005	g4888.t2	scaffold_12	95901955	17923684	577.0
g	Em0005g905a	scaffold_0005	g192.t1	scaffold_2	91483600	649536	45.8
g	Em0005g1446a	scaffold_0005	g2276.t1	scaffold_4	95972957	8197583	184.0
g	Em0005g805a	scaffold_0005	g10472.t1	scaffold_50	90595847	39483935	46.6
g	Em0005g214a	scaffold_0005	g797.t1	scaffold_2	85259418	2794441	63.2
g	Em0005g803a	scaffold_0005	g3271.t1	scaffold_7	90576780	11912542	133.0
g	Em0005g1673a	scaffold_0005	g6463.t1	scaffold_17	97628538	23638831	145.0
g	Em0005g1243a	scaffold_0005	g1982.t2	scaffold_4	94147477	7105413	66.2
g	Em0005g1270a	scaffold_0005	g8203.t1	scaffold_27	94456348	31294922	67.8
g	Em0005g91a	scaffold_0005	g3242.t1	scaffold_7	84371641	11820877	48.5
g	Em0005g951a	scaffold_0005	g5171.t1	scaffold_13	91838761	18993750	103.0
g	Em0005g904a	scaffold_0005	g8566.t1	scaffold_29	91475968	32023931	45.4
g	Em0005g802a	scaffold_0005	g9161.t1	scaffold_33	90563449	34298300	371.0
g	Em0005g1338a	scaffold_0005	g5042.t1	scaffold_12	95028696	18480064	68.2
g	Em0005g706a	scaffold_0005	g6797.t1	scaffold_19	89806395	25086167	119.0
g	Em0005g1560a	scaffold_0005	g8031.t1	scaffold_26	96882617	29957543	186.4
g	Em0005g580a	scaffold_0005	g9619.t1	scaffold_37	88837533	36046931	86.3
g	Em0005g103a	scaffold_0005	g6405.t1	scaffold_17	84457773	23450698	66.2
g	Em0005g1181a	scaffold_0005	g10084.t1	scaffold_43	93683457	37904129	60.1
g	Em0005g1663a	scaffold_0005	g3755.t1	scaffold_8	97582584	14984841	241.0
g	Em0005g1138a	scaffold_0005	g9132.t1	scaffold_33	93317542	34196041	48.9
g	Em0005g1165a	scaffold_0005	g1482.t2	scaffold_3	93501392	5339735	49.3
g	Em0005g149a	scaffold_0005	g1287.t1	scaffold_3	84711496	4600016	72.0
g	Em0005g1656a	scaffold_0005	g7549.t1	scaffold_23	97563640	27976120	122.0
g	Em0005g1262a	scaffold_0005	g8482.t1	scaffold_29	94367049	31751211	108.0
g	Em0005g114a	scaffold_0005	g6405.t1	scaffold_17	84525812	23450698	66.2
g	Em0005g1218a	scaffold_0005	g6056.t1	scaffold_15	93926929	22109242	112.0
g	Em0005g1638a	scaffold_0005	g8647.t2	scaffold_30	97486154	32375721	495.0
g	Em0005g1213a	scaffold_0005	g9056.t1	scaffold_32	93888138	33882916	635.0
g	Em0005g1269a	scaffold_0005	g4685.t2	scaffold_11	94448024	17167871	160.0
g	Em0005g945a	scaffold_0005	g525.t1	scaffold_2	91802799	1847232	127.0
g	Em0005g65a	scaffold_0005	g9265.t2	scaffold_34	84255055	34662617	498.0
g	Em0005g1366a	scaffold_0005	g275.t1	scaffold_2	95277568	961806	194.0
g	Em0005g1271a	scaffold_0005	g4685.t2	scaffold_11	94462524	17167871	177.0
g	Em0005g83a	scaffold_0005	g5000.t1	scaffold_12	84334796	18345341	114.0
g	Em0005g832a	scaffold_0005	g2469.t2	scaffold_5	90808560	9080827	216.0
g	Em0005g675a	scaffold_0005	g1853.t2	scaffold_4	89557200	6709580	76.3
g	Em0005g90a	scaffold_0005	g3056.t1	scaffold_6	84368646	11159679	147.0
g	Em0005g952a	scaffold_0005	g2665.t2	scaffold_5	91850679	9739270	325.0
g	Em0005g84a	scaffold_0005	g6352.t1	scaffold_17	84337894	23210861	252.0
g	Em0005g212a	scaffold_0005	g5171.t1	scaffold_13	85238277	18993750	127.0
g	Em0005g1162a	scaffold_0005	g1910.t2	scaffold_4	93475122	6889701	187.0
g	Em0005g1505a	scaffold_0005	g3899.t1	scaffold_9	96551063	12930075	239.2
g	Em0005g1039a	scaffold_0005	g9949.t1	scaffold_41	92617156	36653436	58.2
g	Em0005g814a	scaffold_0005	g1488.t2	scaffold_3	90675371	5359954	82.8
g	Em0005g1324a	scaffold_0005	g8656.t1	scaffold_30	94884575	32446017	242.2
g	Em0005g179a	scaffold_0005	g2930.t1	scaffold_6	84918226	10696145	164.0
g	Em0005g1649a	scaffold_0005	g7928.t1	scaffold_25	97538701	29546043	310.1
g	Em0005g1444a	scaffold_0005	g4260.t1	scaffold_10	95960335	15583934	91.7
g	Em0005g1615a	scaffold_0005	g9540.t1	scaffold_37	97353638	35748102	47.8
g	Em0005g1445a	scaffold_0005	g640.t1	scaffold_2	95964436	2244408	200.0
g	Em0005g501a	scaffold_0005	g8474.t1	scaffold_29	88206612	31725032	45.8
g	Em0005g549a	scaffold_0005	g7187.t1	scaffold_21	88565928	26592596	75.5
g	Em0005g1182a	scaffold_0005	g10084.t1	scaffold_43	93685021	37904129	97.8
g	Em0005g79a	scaffold_0005	g7482.t1	scaffold_22	84319461	27712084	46.2
g	Em0005g1227a	scaffold_0005	g1486.t1	scaffold_3	94049161	5354968	167.0
g	Em0005g148a	scaffold_0005	g9548.t2	scaffold_37	84706138	35772707	154.0
g	Em0005g1657a	scaffold_0005	g6539.t1	scaffold_17	97567318	23952705	157.1
g	Em0005g1584a	scaffold_0005	g4055.t1	scaffold_9	97124678	13480468	60.8
g	Em0005g944a	scaffold_0005	g525.t1	scaffold_2	91795329	1847232	122.0
g	Em0005g1519a	scaffold_0005	g5767.t1	scaffold_14	96671653	21096780	86.7
g	Em0005g674a	scaffold_0005	g4473.t1	scaffold_10	89552119	16405162	503.0
g	Em0005g1676a	scaffold_0005	g4991.t2	scaffold_12	97636704	18321546	57.8
g	Em0005g1183a	scaffold_0005	g8344.t1	scaffold_28	93688104	30657216	50.4
g	Em0005g548a	scaffold_0005	g9356.t1	scaffold_35	88553830	35051447	58.9
g	Em0005g1083a	scaffold_0005	g4472.t2	scaffold_10	92938282	16401714	141.0
g	Em0005g1023a	scaffold_0005	g6816.t1	scaffold_19	92454415	25156403	113.0
g	Em0005g1151a	scaffold_0005	g1944.t1	scaffold_4	93404931	7000747	53.1
g	Em0005g400a	scaffold_0005	g10302.t1	scaffold_46	87105536	38895863	40.8
g	Em0005g134a	scaffold_0005	g9548.t1	scaffold_37	84636705	35772707	144.0
g	Em0005g25a	scaffold_0005	g9721.t1	scaffold_38	83958414	36429927	399.0
g	Em0005g499a	scaffold_0005	g2594.t2	scaffold_5	88194765	9489542	48.1
g	Em0005g1174a	scaffold_0005	g1033.t1	scaffold_3	93652335	3712337	50.8
g	Em0005g1636a	scaffold_0005	g8662.t1	scaffold_30	97478924	32471521	116.0
g	Em0005g1616a	scaffold_0005	g4699.t1	scaffold_11	97372978	17214646	84.7
g	Em0005g923a	scaffold_0005	g1665.t1	scaffold_3	91665614	6024402	67.0
g	Em0005g1359a	scaffold_0005	g275.t1	scaffold_2	95226646	961806	155.0
g	Em0005g1360a	scaffold_0005	g275.t1	scaffold_2	95234333	961806	209.0
g	Em0005g174a	scaffold_0005	g7379.t1	scaffold_22	84905466	27353497	82.8
g	Em0005g1288a	scaffold_0005	g702.t1	scaffold_2	94608670	2463054	142.0
g	Em0005g1380a	scaffold_0005	g2495.t2	scaffold_5	95404982	9158543	819.2
g	Em0005g801a	scaffold_0005	g4636.t1	scaffold_11	90554428	17002108	47.0
g	Em0005g1022a	scaffold_0005	g7234.t1	scaffold_21	92453013	26754374	312.0
g	Em0005g718a	scaffold_0005	g1853.t2	scaffold_4	89909064	6709580	289.9
g	Em0005g1603a	scaffold_0005	g984.t1	scaffold_2	97284221	3548420	301.0
g	Em0005g1323a	scaffold_0005	g3071.t1	scaffold_6	94870878	11204381	402.0
g	Em0005g894a	scaffold_0005	g6562.t2	scaffold_18	91410306	24068437	56.6
g	Em0005g1671a	scaffold_0005	g3855.t1	scaffold_8	97612945	15322749	47.4
g	Em0005g1173a	scaffold_0005	g5951.t2	scaffold_15	93647832	21778438	85.5
g	Em0005g1117a	scaffold_0005	g6166.t1	scaffold_16	93177393	22529981	49.3
g	Em0005g1677a	scaffold_0005	g663.t2	scaffold_2	97642616	2328678	214.0
g	Em0005g1091a	scaffold_0005	g9408.t1	scaffold_35	92999675	35213898	99.0
g	Em0005g1035a	scaffold_0005	g9681.t1	scaffold_38	92589718	36266877	126.3
g	Em0005g1544a	scaffold_0005	g5569.t1	scaffold_14	96801900	20346832	51.2
g	Em0005g1221a	scaffold_0005	g1486.t1	scaffold_3	93972849	5354968	166.0
g	Em0005g1525a	scaffold_0005	g8717.t2	scaffold_30	96704193	32712201	447.0
g	Em0005g1361a	scaffold_0005	g275.t1	scaffold_2	95254527	961806	130.0
g	Em0005g1543a	scaffold_0005	g876.t2	scaffold_2	96799388	3132463	53.1
g	Em0005g135a	scaffold_0005	g1287.t1	scaffold_3	84642336	4600016	73.6
g	Em0005g1033a	scaffold_0005	g9681.t1	scaffold_38	92572058	36266877	65.9
g	Em0005g948a	scaffold_0005	g6003.t1	scaffold_15	91815003	21923083	45.8
g	Em0005g1443a	scaffold_0005	g8681.t2	scaffold_30	95950719	32561698	175.5
g	Em0005g800a	scaffold_0005	g4571.t2	scaffold_11	90551323	16767464	233.0
g	Em0005g1484a	scaffold_0005	g7342.t2	scaffold_22	96383326	27240202	414.0
g	Em0005g900a	scaffold_0005	g7624.t2	scaffold_23	91447038	28267261	47.0
g	Em0005g1666a	scaffold_0005	g7520.t1	scaffold_23	97591943	27888339	379.0
g	Em0005g1473a	scaffold_0005	g5917.t1	scaffold_15	96280431	21655029	61.2
g	Em0005g1632a	scaffold_0005	g6474.t1	scaffold_17	97467272	23683611	342.0
g	Em0005g86a	scaffold_0005	g5000.t1	scaffold_12	84348493	18345341	194.0
g	Em0005g1036a	scaffold_0005	g6733.t1	scaffold_18	92599839	24815621	275.7
g	Em0005g200a	scaffold_0005	g4492.t1	scaffold_10	85169421	16466835	38.5
g	Em0005g1096a	scaffold_0005	g3076.t1	scaffold_6	93046326	11215005	89.7
g	Em0005g566a	scaffold_0005	g7547.t1	scaffold_23	88698801	27969031	49.3
g	Em0005g1021a	scaffold_0005	g7234.t1	scaffold_21	92451472	26754374	321.0
g	Em0005g1219a	scaffold_0005	g525.t1	scaffold_2	93949742	1847232	142.0
g	Em0005g129a	scaffold_0005	g8540.t1	scaffold_29	84620469	31941003	259.0
g	Em0005g1176a	scaffold_0005	g1033.t1	scaffold_3	93662587	3712337	107.0
g	Em0005g1652a	scaffold_0005	g6462.t1	scaffold_17	97551554	23637097	781.0
g	Em0005g1667a	scaffold_0005	g7521.t1	scaffold_23	97597051	27890415	127.0
g	Em0005g1669a	scaffold_0005	g7976.t2	scaffold_25	97603083	29734275	119.0
g	Em0005g1379a	scaffold_0005	g7082.t1	scaffold_20	95397101	26117613	77.8
g	Em0005g1623a	scaffold_0005	g7421.t1	scaffold_22	97405734	27493234	250.0
g	Em0005g172a	scaffold_0005	g1646.t2	scaffold_3	84901273	5935622	298.0
g	Em0005g87a	scaffold_0005	g9117.t1	scaffold_33	84356999	34146897	639.0
g	Em0005g1282a	scaffold_0005	g7156.t1	scaffold_21	94540950	26471939	332.0
g	Em0005g910a	scaffold_0005	g8566.t2	scaffold_29	91565793	32023903	46.6
g	Em0005g170a	scaffold_0005	g312.t1	scaffold_2	84896147	1078179	107.0
g	Em0005g671a	scaffold_0005	g6460.t1	scaffold_17	89524958	23628285	230.0
g	Em0005g898a	scaffold_0005	g7624.t2	scaffold_23	91436481	28267261	52.4
g	Em0005g1068a	scaffold_0005	g9949.t1	scaffold_41	92807300	36653436	144.0
g	Em0005g1020a	scaffold_0005	g7234.t1	scaffold_21	92450068	26754374	322.0
g	Em0005g772a	scaffold_0005	g1488.t2	scaffold_3	90320368	5359954	95.1
g	Em0005g1655a	scaffold_0005	g7549.t1	scaffold_23	97561739	27976120	156.0
g	Em0005g80a	scaffold_0005	g3056.t1	scaffold_6	84323853	11159679	99.4
g	Em0005g1115a	scaffold_0005	g1604.t1	scaffold_3	93164766	5769221	108.0
g	Em0005g1635a	scaffold_0005	g8991.t1	scaffold_32	97475447	33661993	252.5
g	Em0005g1675a	scaffold_0005	g2236.t1	scaffold_4	97632657	8065703	47.0
g	Em0005g1197a	scaffold_0005	g7615.t1	scaffold_23	93744285	28234759	85.1
g	Em0005g1267a	scaffold_0005	g8906.t2	scaffold_31	94433857	33337801	50.1
g	Em0005g1037a	scaffold_0005	g9949.t1	scaffold_41	92610162	36653436	147.0
g	Em0005g714a	scaffold_0005	g1853.t1	scaffold_4	89860606	6709580	529.0
g	Em0005g1363a	scaffold_0005	g275.t1	scaffold_2	95260644	961806	63.9
g	Em0005g173a	scaffold_0005	g7192.t1	scaffold_21	84904356	26616462	43.1
g	Em0005g1439a	scaffold_0005	g5731.t1	scaffold_14	95910090	20956825	138.3
g	Em0005g1188a	scaffold_0005	g719.t1	scaffold_2	93705014	2522365	193.0
g	Em0005g870a	scaffold_0005	g3914.t1	scaffold_9	91229474	12978893	350.0
g	Em0005g1522a	scaffold_0005	g7498.t1	scaffold_23	96686493	27790559	163.0
g	Em0005g960a	scaffold_0005	g1665.t1	scaffold_3	91898508	6024402	68.9
g	Em0005g304a	scaffold_0005	g6525.t2	scaffold_17	86121186	23904680	46.6
g	Em0005g959a	scaffold_0005	g5171.t1	scaffold_13	91894928	18993750	118.0
g	Em0005g1540a	scaffold_0005	g6482.t2	scaffold_17	96790825	23708538	606.0
g	Em0005g1109a	scaffold_0005	g2857.t1	scaffold_6	93107003	10414042	135.0
g	Em0005g1196a	scaffold_0005	g1214.t2	scaffold_3	93741082	4366386	97.4
g	Em0005g1078a	scaffold_0005	g9949.t1	scaffold_41	92907402	36653436	151.0
g	Em0005g739a	scaffold_0005	g3116.t1	scaffold_6	90041845	11332695	42.7
g	Em0005g239a	scaffold_0005	g8512.t2	scaffold_29	85475064	31849090	215.0
g	Em0005g655a	scaffold_0005	g4473.t1	scaffold_10	89440191	16405162	270.0
g	Em0005g138a	scaffold_0005	g6583.t1	scaffold_18	84676716	24180509	171.0
g	Em0005g1631a	scaffold_0005	g8874.t1	scaffold_31	97464159	33253159	210.0
g	Em0005g1189a	scaffold_0005	g719.t1	scaffold_2	93706316	2522365	160.0
g	Em0005g1683a	scaffold_0005	g7751.t2	scaffold_24	97687860	28831011	59.3
g	Em0005g1178a	scaffold_0005	g2256.t1	scaffold_4	93672787	8131515	89.7
g	Em0005g1681a	scaffold_0005	g7751.t2	scaffold_24	97665787	28831011	284.0
g	Em0005g1500a	scaffold_0005	g3899.t2	scaffold_9	96491008	12929081	102.0
g	Em0005g72a	scaffold_0005	g2524.t1	scaffold_5	84286818	9256609	451.0
g	Em0005g1633a	scaffold_0005	g1980.t1	scaffold_4	97469655	7101899	128.0
g	Em0005g141a	scaffold_0005	g3911.t1	scaffold_9	84689795	12971254	282.0
g	Em0005g180a	scaffold_0005	g1287.t1	scaffold_3	84923599	4600016	73.6
g	Em0005g1222a	scaffold_0005	g1486.t1	scaffold_3	93993826	5354968	175.0
g	Em0005g673a	scaffold_0005	g6460.t2	scaffold_17	89545970	23628285	67.0
g	Em0005g85a	scaffold_0005	g6352.t1	scaffold_17	84342576	23210861	453.0
g	Em0005g1617a	scaffold_0005	g7421.t1	scaffold_22	97380179	27493234	467.0
g	Em0005g1337a	scaffold_0005	g8749.t1	scaffold_30	95022339	32810793	381.0
g	Em0005g143a	scaffold_0005	g7379.t1	scaffold_22	84693582	27353497	46.6
g	Em0005g1489a	scaffold_0005	g6017.t2	scaffold_15	96429462	21968221	55.5
g	Em0005g1017a	scaffold_0005	g5425.t1	scaffold_13	92432703	19842064	55.8
g	Em0005g98a	scaffold_0005	g9067.t1	scaffold_32	84422504	33936810	53.1
g	Em0005g660a	scaffold_0005	g6460.t1	scaffold_17	89468557	23628285	232.0
g	Em0005g1113a	scaffold_0005	g2857.t1	scaffold_6	93152896	10414042	127.0
g	Em0005g1095a	scaffold_0005	g2204.t1	scaffold_4	93030213	7952671	46.6
g	Em0005g1624a	scaffold_0005	g7421.t1	scaffold_22	97408316	27493234	233.0
g	Em0005g139a	scaffold_0005	g312.t1	scaffold_2	84684527	1078179	107.0
g	Em0005g1216a	scaffold_0005	g10375.t1	scaffold_48	93915429	39647840	327.0
g	Em0005g1453a	scaffold_0005	g3989.t1	scaffold_9	96011855	13271606	50.1
g	Em0005g1427a	scaffold_0005	g1998.t1	scaffold_4	95781059	7257145	45.1
g	Em0005g1336a	scaffold_0005	g8749.t1	scaffold_30	95013883	32810793	67.8
g	Em0005g1339a	scaffold_0005	g5042.t1	scaffold_12	95032878	18480064	241.0
g	Em0005g71a	scaffold_0005	g1705.t1	scaffold_3	84279225	6186693	65.1
g	Em0005g1236a	scaffold_0005	g2584.t1	scaffold_5	94113615	9442248	48.5
g	Em0005g1437a	scaffold_0005	g2050.t1	scaffold_4	95889161	7423963	152.0
g	Em0005g1520a	scaffold_0005	g5767.t1	scaffold_14	96678061	21096780	76.6
g	Em0005g1593a	scaffold_0005	g3917.t2	scaffold_9	97217734	12987572	116.0
g	Em0005g1537a	scaffold_0005	g7647.t2	scaffold_23	96775728	28373718	52.4
g	Em0005g1089a	scaffold_0005	g4472.t2	scaffold_10	92986767	16401714	142.0
g	Em0005g1281a	scaffold_0005	g8719.t1	scaffold_30	94532118	32715997	245.0
g	Em0005g1009a	scaffold_0005	g2283.t2	scaffold_4	92365827	8222464	71.6
g	Em0005g165a	scaffold_0005	g7192.t1	scaffold_21	84847235	26616462	43.1
g	Em0005g1202a	scaffold_0005	g4250.t1	scaffold_10	93776104	15546106	300.0
g	Em0005g1396a	scaffold_0005	g1903.t1	scaffold_4	95543028	6870919	68.6
g	Em0005g1457a	scaffold_0005	g1914.t1	scaffold_4	96034314	6904821	46.6
g	Em0005g1665a	scaffold_0005	g10484.t2	scaffold_50	97586723	39527013	47.8
g	Em0005g1368a	scaffold_0005	g275.t1	scaffold_2	95306349	961806	115.0
g	Em0005g1447a	scaffold_0005	g8727.t1	scaffold_30	95979725	32739205	212.7
g	Em0005g1377a	scaffold_0005	g2158.t2	scaffold_4	95386858	7808248	72.0
g	Em0005g41a	scaffold_0005	g9721.t1	scaffold_38	84101391	36429927	432.9
g	Em0005g1317a	scaffold_0005	g7821.t1	scaffold_24	94839239	29089851	119.0
g	Em0005g127a	scaffold_0005	g312.t1	scaffold_2	84613530	1078179	52.8
g	Em0005g1647a	scaffold_0005	g7720.t2	scaffold_24	97528679	28697209	81.6
g	Em0005g1627a	scaffold_0005	g9758.t1	scaffold_39	97415382	36931697	87.0
g	Em0005g1592a	scaffold_0005	g3917.t2	scaffold_9	97213061	12987572	137.0
g	Em0005g1335a	scaffold_0005	g5042.t1	scaffold_12	95009308	18480064	48.5
g	Em0005g1351a	scaffold_0005	g275.t1	scaffold_2	95157369	961806	197.0
g	Em0005g1472a	scaffold_0005	g5917.t1	scaffold_15	96277025	21655029	63.5
g	Em0005g1280a	scaffold_0005	g5099.t1	scaffold_12	94526134	18664330	106.0
g	Em0005g703a	scaffold_0005	g3116.t1	scaffold_6	89794060	11332695	43.9
g	Em0005g1648a	scaffold_0005	g9155.t1	scaffold_33	97532418	34278477	55.8
g	Em0005g1184a	scaffold_0005	g3985.t1	scaffold_9	93691311	13255087	365.0
g	Em0005g1459a	scaffold_0005	g1402.t1	scaffold_3	96058906	5013831	372.8
g	Em0005g1193a	scaffold_0005	g10084.t1	scaffold_43	93728183	37904129	258.0
g	Em0005g710a	scaffold_0005	g2469.t2	scaffold_5	89832742	9080827	211.0
g	Em0005g1050a	scaffold_0005	g268.t1	scaffold_2	92708478	927354	61.2
g	Em0005g1646a	scaffold_0005	g9014.t1	scaffold_32	97525414	33760059	149.0
g	Em0005g1626a	scaffold_0005	g4699.t1	scaffold_11	97412205	17214646	100.0
g	Em0005g1239a	scaffold_0005	g7022.t1	scaffold_20	94124834	25891343	208.0
g	Em0005g164a	scaffold_0005	g7379.t1	scaffold_22	84846135	27353497	82.8
g	Em0005g627a	scaffold_0005	g4266.t1	scaffold_10	89218424	15602941	67.4
g	Em0005g1600a	scaffold_0005	g4476.t1	scaffold_10	97252032	16413863	398.0
g	Em0005g60a	scaffold_0005	g9265.t2	scaffold_34	84219032	34662617	518.0
g	Em0005g1316a	scaffold_0005	g7821.t1	scaffold_24	94834582	29089851	116.0
g	Em0006g935a	scaffold_0006	g4641.t1	scaffold_11	106531591	17024433	56.2
g	Em0006g1498a	scaffold_0006	g985.t1	scaffold_2	111086238	3552423	52.8
g	Em0006g722a	scaffold_0006	g621.t1	scaffold_2	104596949	2169372	157.0
g	Em0006g1430a	scaffold_0006	g2549.t1	scaffold_5	110534102	9335928	83.2
g	Em0006g1239a	scaffold_0006	g8603.t1	scaffold_29	109024227	32165791	45.8
g	Em0006g1139a	scaffold_0006	g2570.t1	scaffold_5	108350646	9394389	79.3
g	Em0006g697a	scaffold_0006	g4850.t1	scaffold_11	104321101	17763518	54.7
g	Em0006g227a	scaffold_0006	g1998.t1	scaffold_4	99762840	7257145	166.0
g	Em0006g1557a	scaffold_0006	g4991.t2	scaffold_12	111577335	18321546	43.9
g	Em0006g1277a	scaffold_0006	g8840.t2	scaffold_31	109341949	33154212	44.7
g	Em0006g1158a	scaffold_0006	g1998.t1	scaffold_4	108497696	7257145	107.8
g	Em0006g200a	scaffold_0006	g1507.t1	scaffold_3	99447050	5431339	135.0
g	Em0006g1217a	scaffold_0006	g1233.t1	scaffold_3	108936260	4421182	95.9
g	Em0006g716a	scaffold_0006	g5402.t1	scaffold_13	104531876	19762548	634.0
g	Em0006g990a	scaffold_0006	g3020.t1	scaffold_6	107012684	11048493	103.0
g	Em0006g896a	scaffold_0006	g2920.t1	scaffold_6	106220348	10653909	112.0
g	Em0006g969a	scaffold_0006	g6512.t2	scaffold_17	106832043	23860132	73.2
g	Em0006g1507a	scaffold_0006	g7364.t1	scaffold_22	111160136	27310305	122.0
g	Em0006g863a	scaffold_0006	g5585.t2	scaffold_14	105920110	20391200	231.9
g	Em0006g1155a	scaffold_0006	g1998.t1	scaffold_4	108485041	7257145	110.1
g	Em0006g1549a	scaffold_0006	g8049.t1	scaffold_26	111507971	30040200	317.8
g	Em0006g1472a	scaffold_0006	g985.t1	scaffold_2	110933957	3552423	46.2
g	Em0006g1338a	scaffold_0006	g10302.t1	scaffold_46	109812058	38895863	40.8
g	Em0006g1123a	scaffold_0006	g3116.t2	scaffold_6	108232929	11332720	42.4
g	Em0006g750a	scaffold_0006	g2920.t1	scaffold_6	104962061	10653909	139.0
g	Em0006g880a	scaffold_0006	g621.t1	scaffold_2	106053522	2169372	83.2
g	Em0006g1261a	scaffold_0006	g985.t1	scaffold_2	109200100	3552423	45.8
g	Em0006g498a	scaffold_0006	g10397.t2	scaffold_48	102420829	39756653	53.5
g	Em0006g1194a	scaffold_0006	g8084.t1	scaffold_26	108708770	30175918	67.0
g	Em0006g1543a	scaffold_0006	g7364.t1	scaffold_22	111448321	27310305	82.4
g	Em0006g1090a	scaffold_0006	g5110.t1	scaffold_12	107929860	18710942	85.1
g	Em0006g675a	scaffold_0006	g172.t2	scaffold_2	104122981	578277	48.9
g	Em0006g980a	scaffold_0006	g8211.t1	scaffold_27	106924357	31319351	76.3
g	Em0006g957a	scaffold_0006	g10316.t2	scaffold_47	106707570	38939795	174.0
g	Em0006g453a	scaffold_0006	g5423.t1	scaffold_13	102041185	19837360	107.0
g	Em0006g1228a	scaffold_0006	g8907.t1	scaffold_31	108973770	33342071	246.7
g	Em0006g1506a	scaffold_0006	g7069.t1	scaffold_20	111156183	26072848	74.3
g	Em0006g1237a	scaffold_0006	g8907.t1	scaffold_31	109014187	33342071	245.5
g	Em0006g591a	scaffold_0006	g2893.t1	scaffold_6	103320746	10552746	50.8
g	Em0006g691a	scaffold_0006	g5402.t1	scaffold_13	104265680	19762548	180.0
g	Em0006g1548a	scaffold_0006	g6490.t1	scaffold_17	111501681	23741905	71.6
g	Em0006g1436a	scaffold_0006	g4126.t1	scaffold_9	110571792	13745267	90.5
g	Em0006g211a	scaffold_0006	g1998.t1	scaffold_4	99569437	7257145	175.0
g	Em0006g1315a	scaffold_0006	g8320.t1	scaffold_28	109626519	30584164	43.9
g	Em0006g981a	scaffold_0006	g4047.t1	scaffold_9	106928842	13459805	323.0
g	Em0006g661a	scaffold_0006	g9377.t1	scaffold_35	103982728	35112048	231.4
g	Em0006g1256a	scaffold_0006	g1327.t1	scaffold_3	109149312	4761415	291.0
g	Em0006g958a	scaffold_0006	g7906.t1	scaffold_25	106709115	29440021	245.0
g	Em0006g1004a	scaffold_0006	g3020.t1	scaffold_6	107129115	11048493	209.0
g	Em0006g861a	scaffold_0006	g1588.t2	scaffold_3	105885608	5714761	655.9
g	Em0006g942a	scaffold_0006	g10316.t2	scaffold_47	106573980	38939795	175.0
g	Em0006g692a	scaffold_0006	g5402.t1	scaffold_13	104271800	19762548	137.0
g	Em0006g461a	scaffold_0006	g5423.t1	scaffold_13	102105007	19837360	111.0
g	Em0006g1274a	scaffold_0006	g985.t1	scaffold_2	109318960	3552423	46.2
g	Em0006g876a	scaffold_0006	g8423.t1	scaffold_28	106033729	30912842	158.0
g	Em0006g1512a	scaffold_0006	g7069.t1	scaffold_20	111183563	26072848	74.3
g	Em0006g1565a	scaffold_0006	g375.t1	scaffold_2	111612461	1295875	60.5
g	Em0006g936a	scaffold_0006	g3853.t1	scaffold_8	106535673	15318583	45.1
g	Em0006g1121a	scaffold_0006	g5110.t1	scaffold_12	108195849	18710942	85.1
g	Em0006g1029a	scaffold_0006	g8993.t1	scaffold_32	107394656	33667438	105.0
g	Em0006g1429a	scaffold_0006	g6163.t1	scaffold_16	110531696	22510042	222.0
g	Em0006g590a	scaffold_0006	g2893.t1	scaffold_6	103301951	10552746	50.4
g	Em0006g1007a	scaffold_0006	g6803.t1	scaffold_19	107171959	25103358	224.0
g	Em0006g1185a	scaffold_0006	g9263.t1	scaffold_34	108623739	34651347	47.0
g	Em0006g272a	scaffold_0006	g5246.t1	scaffold_13	100318462	19247184	45.8
g	Em0006g501a	scaffold_0006	g10397.t1	scaffold_48	102439014	39756653	63.2
g	Em0006g877a	scaffold_0006	g4961.t1	scaffold_12	106036238	18207158	238.0
g	Em0006g646a	scaffold_0006	g167.t2	scaffold_2	103836995	545741	200.0
g	Em0006g894a	scaffold_0006	g3958.t2	scaffold_9	106209725	13160747	129.0
g	Em0006g1207a	scaffold_0006	g2650.t2	scaffold_5	108870938	9676042	42.4
g	Em0006g1008a	scaffold_0006	g10044.t1	scaffold_42	107180646	37733043	151.0
g	Em0006g1417a	scaffold_0006	g6490.t1	scaffold_17	110441504	23741905	55.5
g	Em0006g1428a	scaffold_0006	g5986.t2	scaffold_15	110528204	21872506	107.0
g	Em0006g1533a	scaffold_0006	g6490.t1	scaffold_17	111348463	23741905	95.5
g	Em0006g983a	scaffold_0006	g4666.t1	scaffold_11	106939408	17105546	135.9
g	Em0006g663a	scaffold_0006	g5402.t1	scaffold_13	104004526	19762548	100.0
g	Em0006g870a	scaffold_0006	g5110.t1	scaffold_12	105979032	18710942	91.7
g	Em0006g1234a	scaffold_0006	g8555.t2	scaffold_29	109003714	31987846	109.0
g	Em0006g1144a	scaffold_0006	g9514.t1	scaffold_36	108393107	35640110	137.0
g	Em0006g662a	scaffold_0006	g5584.t1	scaffold_14	103995048	20387140	65.9
g	Em0006g524a	scaffold_0006	g2893.t1	scaffold_6	102594739	10552746	43.5
g	Em0006g641a	scaffold_0006	g6190.t2	scaffold_16	103791312	22610893	44.7
g	Em0006g1172a	scaffold_0006	g557.t1	scaffold_2	108566942	1954819	139.0
g	Em0006g502a	scaffold_0006	g9950.t2	scaffold_41	102443517	36655930	311.0
g	Em0006g938a	scaffold_0006	g4641.t1	scaffold_11	106544088	17024433	53.5
g	Em0006g1279a	scaffold_0006	g1738.t1	scaffold_4	109362128	6319647	81.6
g	Em0006g1416a	scaffold_0006	g7364.t1	scaffold_22	110429978	27310305	79.0
g	Em0006g18a	scaffold_0006	g1154.t1	scaffold_3	97920036	4124617	47.4
g	Em0006g581a	scaffold_0006	g2893.t1	scaffold_6	103183012	10552746	46.2
g	Em0006g1418a	scaffold_0006	g7364.t1	scaffold_22	110447410	27310305	84.7
g	Em0006g895a	scaffold_0006	g6359.t2	scaffold_17	106216989	23232291	68.6
g	Em0006g1130a	scaffold_0006	g2570.t1	scaffold_5	108308766	9394389	98.2
g	Em0006g747a	scaffold_0006	g8182.t1	scaffold_27	104917129	31212650	47.8
g	Em0006g1009a	scaffold_0006	g615.t2	scaffold_2	107183442	2152668	95.9
g	Em0006g1087a	scaffold_0006	g5110.t1	scaffold_12	107879463	18710942	90.9
g	Em0006g1226a	scaffold_0006	g3964.t1	scaffold_9	108964340	13185929	111.0
g	Em0006g984a	scaffold_0006	g7037.t1	scaffold_20	106948111	25938369	174.0
g	Em0006g1269a	scaffold_0006	g1327.t1	scaffold_3	109266250	4761415	291.0
g	Em0006g449a	scaffold_0006	g4903.t1	scaffold_12	101988002	17979504	142.5
g	Em0006g871a	scaffold_0006	g294.t2	scaffold_2	105994445	1012913	233.8
g	Em0006g1135a	scaffold_0006	g449.t1	scaffold_2	108331930	1567028	60.8
g	Em0006g1040a	scaffold_0006	g3775.t1	scaffold_8	107500899	15067994	129.0
g	Em0006g1174a	scaffold_0006	g2133.t1	scaffold_4	108577767	7724354	52.0
g	Em0006g1511a	scaffold_0006	g7364.t1	scaffold_22	111177662	27310305	327.0
g	Em0006g1168a	scaffold_0006	g1494.t1	scaffold_3	108545159	5384116	275.0
g	Em0006g744a	scaffold_0006	g621.t1	scaffold_2	104869344	2169372	157.0
g	Em0006g791a	scaffold_0006	g2920.t1	scaffold_6	105312525	10653909	174.0
g	Em0006g215a	scaffold_0006	g1998.t1	scaffold_4	99622805	7257145	178.0
g	Em0006g1280a	scaffold_0006	g4321.t1	scaffold_10	109370813	15781448	307.1
g	Em0006g1097a	scaffold_0006	g3647.t2	scaffold_8	107995794	14613188	53.5
g	Em0006g1035a	scaffold_0006	g138.t1	scaffold_2	107453248	460098	171.2
g	Em0006g1187a	scaffold_0006	g209.t2	scaffold_2	108633193	707696	135.0
g	Em0006g1415a	scaffold_0006	g6490.t1	scaffold_17	110422860	23741905	47.0
g	Em0006g1410a	scaffold_0006	g9926.t1	scaffold_41	110377749	36529576	48.1
g	Em0006g357a	scaffold_0006	g2398.t2	scaffold_5	101070198	8732649	67.0
g	Em0006g690a	scaffold_0006	g5402.t1	scaffold_13	104258815	19762548	55.8
g	Em0006g647a	scaffold_0006	g7755.t1	scaffold_24	103851537	28841428	83.6
g	Em0006g1556a	scaffold_0006	g6490.t1	scaffold_17	111569790	23741905	467.0
g	Em0006g1381a	scaffold_0006	g633.t2	scaffold_2	110125430	2215386	154.0
g	Em0006g1225a	scaffold_0006	g8555.t2	scaffold_29	108963132	31987846	109.0
g	Em0006g528a	scaffold_0006	g8976.t1	scaffold_32	102624170	33610846	256.0
g	Em0006g934a	scaffold_0006	g5696.t1	scaffold_14	106523409	20810041	50.8
g	Em0006g664a	scaffold_0006	g5402.t1	scaffold_13	104016241	19762548	627.0
g	Em0006g989a	scaffold_0006	g2398.t1	scaffold_5	107001512	8732662	74.3
g	Em0006g1281a	scaffold_0006	g4321.t1	scaffold_10	109379348	15781448	295.4
g	Em0006g973a	scaffold_0006	g1837.t1	scaffold_4	106882598	6653664	204.0
g	Em0006g1141a	scaffold_0006	g449.t1	scaffold_2	108362640	1567028	91.3
g	Em0006g1042a	scaffold_0006	g1210.t1	scaffold_3	107544173	4355920	97.8
g	Em0006g1422a	scaffold_0006	g7186.t1	scaffold_21	110501322	26589758	235.0
g	Em0006g1244a	scaffold_0006	g1763.t1	scaffold_4	109051187	6415026	322.0
g	Em0006g915a	scaffold_0006	g8869.t1	scaffold_31	106353543	33240228	335.0
g	Em0006g1379a	scaffold_0006	g9840.t2	scaffold_40	110108205	37236251	100.5
g	Em0006g793a	scaffold_0006	g2690.t1	scaffold_5	105344736	9812786	437.0
g	Em0006g1020a	scaffold_0006	g3209.t2	scaffold_7	107300316	11702386	130.0
g	Em0006g1413a	scaffold_0006	g7364.t1	scaffold_22	110401701	27310305	85.9
g	Em0006g1540a	scaffold_0006	g6490.t2	scaffold_17	111416142	23741905	83.2
g	Em0006g1247a	scaffold_0006	g5315.t1	scaffold_13	109058645	19467967	402.0
g	Em0006g1011a	scaffold_0006	g4079.t1	scaffold_9	107201309	13578556	142.0
g	Em0006g1033a	scaffold_0006	g5516.t2	scaffold_14	107430764	20168088	42.0
g	Em0006g1140a	scaffold_0006	g449.t1	scaffold_2	108353978	1567028	58.5
g	Em0006g883a	scaffold_0006	g621.t1	scaffold_2	106073197	2169372	177.0
g	Em0006g1547a	scaffold_0006	g8906.t2	scaffold_31	111494150	33337801	49.7
g	Em0006g1068a	scaffold_0006	g2885.t1	scaffold_6	107719888	10522778	62.0
g	Em0006g1032a	scaffold_0006	g8187.t1	scaffold_27	107424051	31233978	46.2
g	Em0006g1365a	scaffold_0006	g633.t2	scaffold_2	109998423	2215386	154.0
g	Em0006g1043a	scaffold_0006	g6941.t1	scaffold_19	107549649	25588486	142.0
g	Em0006g785a	scaffold_0006	g2920.t1	scaffold_6	105245986	10653909	109.0
g	Em0006g1245a	scaffold_0006	g6320.t1	scaffold_16	109055011	23076419	284.0
g	Em0006g698a	scaffold_0006	g5402.t2	scaffold_13	104336233	19762548	627.0
g	Em0006g1010a	scaffold_0006	g4078.t2	scaffold_9	107191288	13574742	404.0
g	Em0006g1134a	scaffold_0006	g2570.t1	scaffold_5	108329219	9394389	101.0
g	Em0006g891a	scaffold_0006	g294.t2	scaffold_2	106176725	1012913	125.6
g	Em0006g644a	scaffold_0006	g2098.t1	scaffold_4	103809936	7581992	133.0
g	Em0006g988a	scaffold_0006	g6024.t2	scaffold_15	106988453	21998455	410.0
g	Em0006g653a	scaffold_0006	g9377.t1	scaffold_35	103912897	35112048	67.0
g	Em0006g1508a	scaffold_0006	g7364.t1	scaffold_22	111162691	27310305	324.0
g	Em0006g1171a	scaffold_0006	g6991.t1	scaffold_20	108559586	25767900	411.0
g	Em0006g1555a	scaffold_0006	g7364.t1	scaffold_22	111562995	27310305	79.0
g	Em0006g748a	scaffold_0006	g2920.t1	scaffold_6	104937377	10653909	176.0
g	Em0006g235a	scaffold_0006	g1507.t1	scaffold_3	99881070	5431339	128.0
g	Em0006g588a	scaffold_0006	g2893.t1	scaffold_6	103281088	10552746	48.9
g	Em0006g892a	scaffold_0006	g9671.t2	scaffold_38	106184530	36235733	82.4
g	Em0006g620a	scaffold_0006	g5844.t1	scaffold_15	103603712	21405333	1049.0
g	Em0006g79a	scaffold_0006	g660.t2	scaffold_2	98407649	2318803	43.9
g	Em0006g862a	scaffold_0006	g9305.t1	scaffold_34	105905253	34801047	87.8
g	Em0006g1000a	scaffold_0006	g6990.t2	scaffold_20	107103675	25762402	55.8
g	Em0006g1017a	scaffold_0006	g758.t1	scaffold_2	107255940	2655148	317.0
g	Em0006g1235a	scaffold_0006	g3964.t1	scaffold_9	109004955	13185929	130.0
g	Em0006g1136a	scaffold_0006	g449.t1	scaffold_2	108339144	1567028	39.7
g	Em0006g282a	scaffold_0006	g5246.t1	scaffold_13	100391297	19247184	49.3
g	Em0006g1034a	scaffold_0006	g3775.t2	scaffold_8	107440346	15067958	341.0
g	Em0006g881a	scaffold_0006	g621.t1	scaffold_2	106057783	2169372	282.0
g	Em0006g1118a	scaffold_0006	g5110.t1	scaffold_12	108163663	18710942	89.7
g	Em0006g783a	scaffold_0006	g2920.t1	scaffold_6	105237372	10653909	115.0
g	Em0006g717a	scaffold_0006	g307.t1	scaffold_2	104550425	1066107	76.6
g	Em0006g1298a	scaffold_0006	g1914.t1	scaffold_4	109499066	6904821	107.4
g	Em0006g494a	scaffold_0006	g6547.t1	scaffold_17	102398933	23977618	50.1
g	Em0006g1218a	scaffold_0006	g8848.t2	scaffold_31	108940162	33179219	160.2
g	Em0006g866a	scaffold_0006	g5110.t1	scaffold_12	105951180	18710942	90.1
g	Em0006g509a	scaffold_0006	g2996.t1	scaffold_6	102467451	10963438	79.7
g	Em0006g693a	scaffold_0006	g5402.t1	scaffold_13	104275470	19762548	54.3
g	Em0006g1432a	scaffold_0006	g201.t2	scaffold_2	110545308	680098	100.0
g	Em0006g1175a	scaffold_0006	g1860.t1	scaffold_4	108585992	6729145	48.5
g	Em0006g631a	scaffold_0006	g9162.t1	scaffold_33	103694535	34304091	67.4
g	Em0006g1544a	scaffold_0006	g6490.t1	scaffold_17	111455261	23741905	84.7
g	Em0006g1037a	scaffold_0006	g1594.t1	scaffold_3	107471811	5733487	269.0
g	Em0006g678a	scaffold_0006	g5402.t1	scaffold_13	104148783	19762548	445.0
g	Em0006g911a	scaffold_0006	g758.t1	scaffold_2	106319076	2655148	55.5
g	Em0006g1002a	scaffold_0006	g4268.t1	scaffold_10	107111343	15609809	48.5
g	Em0006g11a	scaffold_0006	g1154.t1	scaffold_3	97858600	4124617	48.1
g	Em0006g1016a	scaffold_0006	g758.t1	scaffold_2	107251847	2655148	317.0
g	Em0006g1039a	scaffold_0006	g1607.t1	scaffold_3	107494407	5782827	51.6
g	Em0006g1015a	scaffold_0006	g758.t1	scaffold_2	107245877	2655148	311.0
g	Em0006g746a	scaffold_0006	g2920.t1	scaffold_6	104893360	10653909	165.0
g	Em0006g1181a	scaffold_0006	g5407.t1	scaffold_13	108605315	19780800	71.2
g	Em0006g992a	scaffold_0006	g3020.t2	scaffold_6	107027564	11048493	115.0
g	Em0006g914a	scaffold_0006	g758.t1	scaffold_2	106346971	2655148	332.0
g	Em0006g943a	scaffold_0006	g7906.t1	scaffold_25	106575795	29440021	210.0
g	Em0006g878a	scaffold_0006	g621.t1	scaffold_2	106046515	2169372	328.0
g	Em0006g1036a	scaffold_0006	g2151.t1	scaffold_4	107464568	7773441	45.8
g	Em0006g1527a	scaffold_0006	g1108.t1	scaffold_3	111298496	3961514	55.5
g	Em0006g1146a	scaffold_0006	g1998.t1	scaffold_4	108418600	7257145	46.6
g	Em0006g386a	scaffold_0006	g2398.t2	scaffold_5	101339152	8732649	51.2
g	Em0006g888a	scaffold_0006	g4773.t2	scaffold_11	106118782	17504964	68.6
g	Em0006g1014a	scaffold_0006	g4079.t2	scaffold_9	107229978	13578531	227.0
g	Em0006g679a	scaffold_0006	g5402.t1	scaffold_13	104157950	19762548	117.0
g	Em0006g864a	scaffold_0006	g5110.t1	scaffold_12	105940895	18710942	86.7
g	Em0006g1154a	scaffold_0006	g1903.t1	scaffold_4	108472341	6870919	115.0
g	Em0006g735a	scaffold_0006	g621.t1	scaffold_2	104691659	2169372	274.0
g	Em0006g530a	scaffold_0006	g8976.t1	scaffold_32	102643597	33610846	251.0
g	Em0007g325a	scaffold_0007	g4809.t1	scaffold_11	114275548	17622203	111.0
g	Em0007g589a	scaffold_0007	g2892.t1	scaffold_6	116140959	10546821	58.9
g	Em0007g1011a	scaffold_0007	g7187.t1	scaffold_21	119975418	26592596	79.7
g	Em0007g220a	scaffold_0007	g347.t1	scaffold_2	113543072	1188083	205.0
g	Em0007g716a	scaffold_0007	g846.t1	scaffold_2	117284663	2999517	104.8
g	Em0007g1458a	scaffold_0007	g9805.t1	scaffold_39	123346342	37088326	48.9
g	Em0007g247a	scaffold_0007	g6525.t2	scaffold_17	113779835	23904680	46.6
g	Em0007g782a	scaffold_0007	g8162.t1	scaffold_27	117926429	31096576	42.0
g	Em0007g15a	scaffold_0007	g8610.t1	scaffold_29	111885281	32187270	142.0
g	Em0007g1574a	scaffold_0007	g8922.t1	scaffold_31	124241584	33414805	44.7
g	Em0007g1461a	scaffold_0007	g5492.t1	scaffold_14	123360714	20104484	50.4
g	Em0007g1317a	scaffold_0007	g7257.t1	scaffold_21	122265949	26866977	294.0
g	Em0007g324a	scaffold_0007	g285.t1	scaffold_2	114273637	990928	47.4
g	Em0007g619a	scaffold_0007	g2133.t1	scaffold_4	116394353	7724354	51.2
g	Em0007g1459a	scaffold_0007	g5596.t1	scaffold_14	123354410	20440505	68.9
g	Em0007g70a	scaffold_0007	g8202.t1	scaffold_27	112269279	31291803	493.0
g	Em0007g698a	scaffold_0007	g2098.t1	scaffold_4	117101477	7581992	102.0
g	Em0007g327a	scaffold_0007	g7624.t2	scaffold_23	114284356	28267261	48.1
g	Em0007g1394a	scaffold_0007	g3732.t1	scaffold_8	122842307	14915941	228.0
g	Em0007g561a	scaffold_0007	g8801.t2	scaffold_31	115879046	33027069	44.3
g	Em0007g965a	scaffold_0007	g5596.t1	scaffold_14	119520451	20440505	70.5
g	Em0007g621a	scaffold_0007	g4328.t1	scaffold_10	116420858	15798880	125.0
g	Em0007g305a	scaffold_0007	g9684.t1	scaffold_38	114178643	36281700	361.0
g	Em0007g1320a	scaffold_0007	g4476.t1	scaffold_10	122280530	16413863	124.0
g	Em0007g312a	scaffold_0007	g7933.t1	scaffold_25	114212345	29563022	196.0
g	Em0007g19a	scaffold_0007	g4049.t1	scaffold_9	111913862	13463413	119.0
g	Em0007g816a	scaffold_0007	g52.t1	scaffold_2	118197318	177557	43.5
g	Em0007g28a	scaffold_0007	g1156.t2	scaffold_3	111967208	4134161	82.0
g	Em0007g819a	scaffold_0007	g1832.t2	scaffold_4	118224823	6635355	363.2
g	Em0007g933a	scaffold_0007	g7983.t1	scaffold_25	119155211	29756671	48.1
g	Em0007g313a	scaffold_0007	g1519.t1	scaffold_3	114215121	5482470	316.0
g	Em0007g252a	scaffold_0007	g7854.t1	scaffold_25	113797741	29243271	90.9
g	Em0007g622a	scaffold_0007	g9625.t1	scaffold_37	116424810	36063575	52.0
g	Em0007g962a	scaffold_0007	g9266.t1	scaffold_34	119491779	34665398	172.0
g	Em0007g839a	scaffold_0007	g3989.t1	scaffold_9	118364338	13271606	380.8
g	Em0007g29a	scaffold_0007	g1367.t1	scaffold_3	111969673	4894524	111.3
g	Em0007g848a	scaffold_0007	g1832.t2	scaffold_4	118434211	6635355	187.0
g	Em0007g242a	scaffold_0007	g4660.t2	scaffold_11	113751752	17082313	125.0
g	Em0007g982a	scaffold_0007	g2504.t2	scaffold_5	119745510	9183329	162.0
g	Em0007g295a	scaffold_0007	g1519.t1	scaffold_3	114117648	5482470	353.0
g	Em0007g18a	scaffold_0007	g5372.t1	scaffold_13	111911301	19662723	153.0
g	Em0007g1a	scaffold_0007	g3813.t1	scaffold_8	111763894	15192531	103.0
g	Em0007g734a	scaffold_0007	g4607.t1	scaffold_11	117484272	16904279	44.7
g	Em0007g938a	scaffold_0007	g6422.t1	scaffold_17	119201583	23502843	74.3
g	Em0007g1443a	scaffold_0007	g5596.t1	scaffold_14	123280335	20440505	99.4
g	Em0007g981a	scaffold_0007	g3234.t1	scaffold_7	119735363	11799577	756.0
g	Em0007g156a	scaffold_0007	g670.t1	scaffold_2	113029174	2354057	87.8
g	Em0007g160a	scaffold_0007	g6437.t1	scaffold_17	113040296	23556333	103.2
g	Em0007g136a	scaffold_0007	g6437.t1	scaffold_17	112918771	23556333	99.0
g	Em0007g26a	scaffold_0007	g4045.t1	scaffold_9	111940157	13452967	48.9
g	Em0007g1319a	scaffold_0007	g4476.t1	scaffold_10	122273868	16413863	103.0
g	Em0007g31a	scaffold_0007	g1747.t1	scaffold_4	111976655	6351568	424.0
g	Em0007g1360a	scaffold_0007	g6666.t2	scaffold_18	122595274	24534984	62.4
g	Em0007g294a	scaffold_0007	g7933.t1	scaffold_25	114114596	29563022	196.0
g	Em0007g640a	scaffold_0007	g1547.t1	scaffold_3	116576135	5562533	213.7
g	Em0007g1425a	scaffold_0007	g9639.t2	scaffold_38	123114032	36143073	45.1
g	Em0007g639a	scaffold_0007	g1135.t1	scaffold_3	116564890	4048958	149.0
g	Em0007g624a	scaffold_0007	g9625.t1	scaffold_37	116456276	36063575	48.1
g	Em0007g101a	scaffold_0007	g2398.t2	scaffold_5	112580935	8732649	57.8
g	Em0007g240a	scaffold_0007	g6437.t1	scaffold_17	113739986	23556333	887.0
g	Em0007g1442a	scaffold_0007	g9805.t1	scaffold_39	123274320	37088326	78.6
g	Em0007g955a	scaffold_0007	g7901.t1	scaffold_25	119421844	29418703	50.1
g	Em0007g527a	scaffold_0007	g7712.t1	scaffold_24	115686473	28667076	57.0
g	Em0007g1445a	scaffold_0007	g5492.t1	scaffold_14	123286721	20104484	50.4
g	Em0007g738a	scaffold_0007	g5169.t1	scaffold_13	117539993	18987497	240.0
g	Em0007g1331a	scaffold_0007	g5494.t1	scaffold_14	122352366	20108824	113.0
g	Em0007g150a	scaffold_0007	g6437.t1	scaffold_17	112994472	23556333	102.8
g	Em0007g854a	scaffold_0007	g1832.t2	scaffold_4	118485671	6635355	286.0
g	Em0007g970a	scaffold_0007	g866.t1	scaffold_2	119665221	3092630	424.0
g	Em0007g923a	scaffold_0007	g9988.t1	scaffold_41	119054211	36778637	74.3
g	Em0007g24a	scaffold_0007	g4049.t1	scaffold_9	111926474	13463413	114.0
g	Em0007g1507a	scaffold_0007	g9008.t1	scaffold_32	123677172	33731996	448.0
g	Em0007g256a	scaffold_0007	g10064.t1	scaffold_42	113835373	37804506	188.0
g	Em0007g154a	scaffold_0007	g9970.t1	scaffold_41	113011923	36724821	56.2
g	Em0007g78a	scaffold_0007	g1547.t1	scaffold_3	112330518	5562533	197.0
g	Em0007g1544a	scaffold_0007	g2642.t1	scaffold_5	124024935	9655996	45.1
g	Em0007g628a	scaffold_0007	g4328.t1	scaffold_10	116481990	15798880	68.2
g	Em0007g32a	scaffold_0007	g1367.t1	scaffold_3	111980389	4894524	147.1
g	Em0007g25a	scaffold_0007	g5372.t1	scaffold_13	111932209	19662723	152.0
g	Em0007g260a	scaffold_0007	g5799.t1	scaffold_15	113855792	21234218	61.2
g	Em0007g770a	scaffold_0007	g6217.t1	scaffold_16	117787233	22692545	59.3
g	Em0007g1330a	scaffold_0007	g4476.t1	scaffold_10	122345398	16413863	397.0
g	Em0007g1389a	scaffold_0007	g3732.t1	scaffold_8	122806368	14915941	218.0
g	Em0007g898a	scaffold_0007	g3945.t2	scaffold_9	118860348	13102033	47.4
g	Em0007g958a	scaffold_0007	g7901.t1	scaffold_25	119438422	29418703	168.0
g	Em0007g629a	scaffold_0007	g9625.t1	scaffold_37	116486747	36063575	52.8
g	Em0007g250a	scaffold_0007	g2945.t1	scaffold_6	113787424	10751280	209.0
g	Em0007g148a	scaffold_0007	g9658.t2	scaffold_38	112988568	36206381	48.9
g	Em0007g235a	scaffold_0007	g6437.t1	scaffold_17	113672203	23556333	53.9
g	Em0007g827a	scaffold_0007	g1832.t2	scaffold_4	118285194	6635355	177.0
g	Em0007g22a	scaffold_0007	g6375.t1	scaffold_17	111922941	23333487	99.0
g	Em0007g1505a	scaffold_0007	g9008.t1	scaffold_32	123662795	33731996	612.0
g	Em0007g715a	scaffold_0007	g846.t1	scaffold_2	117275566	2999517	46.2
g	Em0007g593a	scaffold_0007	g8186.t1	scaffold_27	116176565	31227476	97.4
g	Em0007g973a	scaffold_0007	g7908.t1	scaffold_25	119680485	29445466	47.4
g	Em0007g234a	scaffold_0007	g4645.t1	scaffold_11	113663967	17037200	45.1
g	Em0007g644a	scaffold_0007	g6868.t1	scaffold_19	116611972	25338592	251.0
g	Em0007g729a	scaffold_0007	g846.t1	scaffold_2	117402503	2999517	50.4
g	Em0007g12a	scaffold_0007	g109.t1	scaffold_2	111871029	350020	112.0
g	Em0007g90a	scaffold_0007	g757.t1	scaffold_2	112492164	2650574	57.8
g	Em0007g683a	scaffold_0007	g2098.t1	scaffold_4	117007683	7581992	98.2
g	Em0007g850a	scaffold_0007	g1832.t1	scaffold_4	118451135	6635355	1213.0
g	Em0007g303a	scaffold_0007	g9027.t1	scaffold_32	114158253	33797758	45.4
g	Em0007g224a	scaffold_0007	g347.t1	scaffold_2	113585735	1188083	259.0
g	Em0007g825a	scaffold_0007	g1832.t2	scaffold_4	118276405	6635355	195.0
g	Em0007g11a	scaffold_0007	g955.t1	scaffold_2	111866171	3451475	59.7
g	Em0007g20a	scaffold_0007	g9666.t1	scaffold_38	111916043	36227192	41.6
g	Em0007g281a	scaffold_0007	g9027.t1	scaffold_32	114054352	33797758	45.4
g	Em0007g680a	scaffold_0007	g5086.t1	scaffold_12	116970332	18617370	65.1
g	Em0007g369a	scaffold_0007	g9052.t1	scaffold_32	114573247	33869218	196.0
g	Em0007g577a	scaffold_0007	g10374.t1	scaffold_48	115999982	39643223	541.0
g	Em0007g1001a	scaffold_0007	g3778.t1	scaffold_8	119925825	15080033	921.0
g	Em0007g704a	scaffold_0007	g8660.t1	scaffold_30	117177705	32464439	55.5
g	Em0007g591a	scaffold_0007	g8186.t1	scaffold_27	116161377	31227476	119.0
g	Em0007g21a	scaffold_0007	g4041.t2	scaffold_9	111918764	13438999	332.0
g	Em0007g756a	scaffold_0007	g2968.t1	scaffold_6	117678524	10838582	68.9
g	Em0007g323a	scaffold_0007	g2929.t1	scaffold_6	114270770	10694087	55.1
g	Em0007g732a	scaffold_0007	g846.t1	scaffold_2	117432657	2999517	114.8
g	Em0007g721a	scaffold_0007	g846.t1	scaffold_2	117317102	2999517	68.9
g	Em0007g967a	scaffold_0007	g7547.t1	scaffold_23	119541593	27969031	47.8
g	Em0007g823a	scaffold_0007	g1832.t1	scaffold_4	118258436	6635355	753.0
g	Em0007g932a	scaffold_0007	g8427.t1	scaffold_28	119149988	30929111	50.4
g	Em0007g1449a	scaffold_0007	g8822.t1	scaffold_31	123292838	33097364	63.2
g	Em0007g39a	scaffold_0007	g392.t1	scaffold_2	112018291	1368804	50.4
g	Em0007g17a	scaffold_0007	g52.t1	scaffold_2	111908921	177557	53.1
g	Em0007g331a	scaffold_0007	g6032.t1	scaffold_15	114317649	22027103	148.0
g	Em0007g842a	scaffold_0007	g1432.t1	scaffold_3	118377616	5134214	164.1
g	Em0007g33a	scaffold_0007	g1156.t2	scaffold_3	111982806	4134161	123.0
g	Em0007g266a	scaffold_0007	g130.t1	scaffold_2	113894725	438113	62.4
g	Em0007g246a	scaffold_0007	g7651.t2	scaffold_23	113773308	28388135	53.5
g	Em0007g284a	scaffold_0007	g9684.t1	scaffold_38	114069765	36281700	377.0
g	Em0001g846a	scaffold_0001	g4070.t1	scaffold_9	7306286	13547053	185.0
g	Em0001g369a	scaffold_0001	g4449.t2	scaffold_10	2950722	16288992	69.7
g	Em0001g2764a	scaffold_0001	g9064.t2	scaffold_32	25026957	33917429	60.1
g	Em0001g617a	scaffold_0001	g7470.t1	scaffold_22	5178295	27675584	179.0
g	Em0001g1236a	scaffold_0001	g2966.t2	scaffold_6	11292762	10831524	122.0
g	Em0001g1336a	scaffold_0001	g2605.t1	scaffold_5	12294772	9534642	498.0
g	Em0001g1250a	scaffold_0001	g8982.t1	scaffold_32	11459275	33633775	48.5
g	Em0001g1127a	scaffold_0001	g5686.t1	scaffold_14	10386135	20777805	53.1
g	Em0001g503a	scaffold_0001	g3865.t1	scaffold_8	4030957	15414189	369.0
g	Em0001g3276a	scaffold_0001	g2543.t2	scaffold_5	30108459	9313018	48.5
g	Em0001g183a	scaffold_0001	g8449.t1	scaffold_28	1306499	31022424	43.9
g	Em0001g1364a	scaffold_0001	g10302.t1	scaffold_46	12564064	38895863	44.7
g	Em0001g720a	scaffold_0001	g1576.t1	scaffold_3	6052421	5668275	314.0
g	Em0001g1234a	scaffold_0001	g9116.t1	scaffold_33	11271574	34142578	68.6
g	Em0001g3382a	scaffold_0001	g745.t1	scaffold_2	30992026	2619300	135.0
g	Em0001g1252a	scaffold_0001	g2584.t2	scaffold_5	11473823	9442127	174.8
g	Em0001g2332a	scaffold_0001	g7264.t1	scaffold_21	21414437	26884654	46.2
g	Em0001g554a	scaffold_0001	g4871.t1	scaffold_12	4597598	17860799	292.0
g	Em0001g235a	scaffold_0001	g7030.t2	scaffold_20	1699480	25917263	268.7
g	Em0001g181a	scaffold_0001	g2493.t2	scaffold_5	1297167	9153858	68.6
g	Em0001g3765a	scaffold_0001	g8371.t2	scaffold_28	34246064	30744932	49.3
g	Em0001g3413a	scaffold_0001	g5620.t2	scaffold_14	31230195	20530156	101.7
g	Em0001g2693a	scaffold_0001	g5308.t1	scaffold_13	24419629	19447097	204.0
g	Em0001g1140a	scaffold_0001	g9116.t1	scaffold_33	10542588	34142578	107.0
g	Em0001g110a	scaffold_0001	g4372.t1	scaffold_10	820684	15986888	130.0
g	Em0001g89a	scaffold_0001	g923.t1	scaffold_2	694142	3294175	89.4
g	Em0001g1820a	scaffold_0001	g7462.t1	scaffold_22	17255852	27648957	63.9
g	Em0001g468a	scaffold_0001	g4311.t2	scaffold_10	3757208	15750372	192.0
g	Em0001g548a	scaffold_0001	g4711.t2	scaffold_11	4548940	17262448	65.5
g	Em0001g2768a	scaffold_0001	g5295.t1	scaffold_13	25064411	19406407	99.0
g	Em0001g1589a	scaffold_0001	g1933.t1	scaffold_4	14916390	6967718	89.7
g	Em0001g24a	scaffold_0001	g9283.t1	scaffold_34	178423	34731430	478.0
g	Em0001g86a	scaffold_0001	g1965.t1	scaffold_4	674430	7068060	149.0
g	Em0001g1332a	scaffold_0001	g8587.t1	scaffold_29	12252439	32109580	70.1
g	Em0001g263a	scaffold_0001	g4595.t2	scaffold_11	1917731	16857354	838.0
g	Em0001g2933a	scaffold_0001	g5429.t1	scaffold_13	26569493	19855774	56.6
g	Em0001g52a	scaffold_0001	g4520.t1	scaffold_10	437158	16570111	45.1
g	Em0001g1477a	scaffold_0001	g5348.t1	scaffold_13	13785379	19588645	348.0
g	Em0001g2874a	scaffold_0001	g5429.t1	scaffold_13	25980000	19855774	86.7
g	Em0001g1714a	scaffold_0001	g20.t1	scaffold_2	16195202	79963	45.8
g	Em0001g3820a	scaffold_0001	g4401.t1	scaffold_10	34703658	16084287	95.5
g	Em0001g898a	scaffold_0001	g8474.t1	scaffold_29	7754310	31725032	46.2
g	Em0001g1193a	scaffold_0001	g1280.t1	scaffold_3	10995385	4574006	142.0
g	Em0001g112a	scaffold_0001	g6582.t1	scaffold_18	835192	24169446	46.2
g	Em0001g296a	scaffold_0001	g8320.t1	scaffold_28	2259098	30584164	41.2
g	Em0001g1796a	scaffold_0001	g7650.t2	scaffold_23	17074154	28384379	95.1
g	Em0001g1230a	scaffold_0001	g9116.t1	scaffold_33	11255550	34142578	107.0
g	Em0001g3280a	scaffold_0001	g4016.t1	scaffold_9	30119362	13376233	48.9
g	Em0001g84a	scaffold_0001	g3678.t1	scaffold_8	651915	14735523	50.1
g	Em0001g3386a	scaffold_0001	g6405.t2	scaffold_17	31038649	23450698	61.6
g	Em0001g1615a	scaffold_0001	g9926.t1	scaffold_41	15126302	36529576	53.9
g	Em0001g3807a	scaffold_0001	g2745.t1	scaffold_6	34573981	10041137	45.4
g	Em0001g3614a	scaffold_0001	g9276.t1	scaffold_34	32869703	34701351	479.0
g	Em0001g809a	scaffold_0001	g1295.t1	scaffold_3	6892495	4635243	41.6
g	Em0001g3424a	scaffold_0001	g1914.t1	scaffold_4	31307115	6904821	45.1
g	Em0001g1544a	scaffold_0001	g268.t1	scaffold_2	14566644	927354	63.9
g	Em0001g3822a	scaffold_0001	g8482.t1	scaffold_29	34721432	31751211	134.0
g	Em0001g1246a	scaffold_0001	g1647.t1	scaffold_3	11420838	5941491	196.0
g	Em0001g114a	scaffold_0001	g4243.t1	scaffold_10	853938	15522384	109.0
g	Em0001g562a	scaffold_0001	g4711.t1	scaffold_11	4674180	17262448	52.8
g	Em0001g2804a	scaffold_0001	g3011.t2	scaffold_6	25394080	11019065	90.8
g	Em0001g205a	scaffold_0001	g4711.t2	scaffold_11	1534258	17262448	62.0
g	Em0001g144a	scaffold_0001	g6631.t2	scaffold_18	1064646	24337555	67.8
g	Em0001g1398a	scaffold_0001	g1369.t2	scaffold_3	12897448	4900464	165.0
g	Em0001g2222a	scaffold_0001	g5925.t2	scaffold_15	20516160	21690335	50.1
g	Em0001g1975a	scaffold_0001	g985.t1	scaffold_2	18340911	3552423	48.1
g	Em0001g1158a	scaffold_0001	g10305.t1	scaffold_47	10716960	38905536	463.0
g	Em0001g2561a	scaffold_0001	g5237.t2	scaffold_13	23298098	19222229	99.0
g	Em0001g2870a	scaffold_0001	g9276.t1	scaffold_34	25962657	34701351	40.4
g	Em0001g3426a	scaffold_0001	g4773.t2	scaffold_11	31318510	17504964	54.7
g	Em0001g3535a	scaffold_0001	g5620.t2	scaffold_14	32288393	20530156	107.1
g	Em0001g3419a	scaffold_0001	g5620.t2	scaffold_14	31290476	20530156	102.0
g	Em0001g12a	scaffold_0001	g2774.t1	scaffold_6	59486	10134371	212.0
g	Em0001g2386a	scaffold_0001	g3787.t1	scaffold_8	21910973	15123909	45.8
g	Em0001g3564a	scaffold_0001	g2158.t1	scaffold_4	32468582	7808248	315.3
g	Em0001g1102a	scaffold_0001	g243.t1	scaffold_2	10055857	836360	150.0
g	Em0001g1461a	scaffold_0001	g2202.t1	scaffold_4	13629577	7949665	128.0
g	Em0001g811a	scaffold_0001	g10376.t2	scaffold_48	6928583	39650112	61.2
g	Em0001g1570a	scaffold_0001	g372.t1	scaffold_2	14785647	1289530	118.0
g	Em0001g1587a	scaffold_0001	g7650.t2	scaffold_23	14906887	28384379	126.0
g	Em0001g895a	scaffold_0001	g7256.t1	scaffold_21	7744232	26861048	81.3
g	Em0001g1170a	scaffold_0001	g2584.t1	scaffold_5	10817423	9442248	175.6
g	Em0001g2630a	scaffold_0001	g5237.t2	scaffold_13	23873137	19222229	170.0
g	Em0001g998a	scaffold_0001	g9484.t1	scaffold_36	8851011	35524791	363.0
g	Em0001g32a	scaffold_0001	g10102.t1	scaffold_43	250266	37974085	308.0
g	Em0001g49a	scaffold_0001	g7678.t1	scaffold_24	413210	28544380	46.6
g	Em0001g3378a	scaffold_0001	g3193.t2	scaffold_7	30972804	11643488	72.8
g	Em0001g3325a	scaffold_0001	g745.t1	scaffold_2	30543938	2619300	473.0
g	Em0001g3615a	scaffold_0001	g2502.t1	scaffold_5	32871801	9177935	60.5
g	Em0001g1213a	scaffold_0001	g3786.t2	scaffold_8	11110450	15117765	698.0
g	Em0001g2923a	scaffold_0001	g5429.t1	scaffold_13	26466181	19855774	99.8
g	Em0001g118a	scaffold_0001	g4372.t1	scaffold_10	869607	15986888	130.0
g	Em0001g1195a	scaffold_0001	g8084.t1	scaffold_26	11012014	30175918	97.4
g	Em0001g1355a	scaffold_0001	g5183.t1	scaffold_13	12460318	19034601	49.7
g	Em0001g413a	scaffold_0001	g3816.t1	scaffold_8	3270748	15203735	55.5
g	Em0001g1104a	scaffold_0001	g6451.t1	scaffold_17	10134955	23593466	200.0
g	Em0001g711a	scaffold_0001	g1576.t1	scaffold_3	5966837	5668275	63.2
g	Em0001g1613a	scaffold_0001	g6872.t1	scaffold_19	15112268	25355148	127.0
g	Em0001g229a	scaffold_0001	g4030.t1	scaffold_9	1661943	13412836	52.0
g	Em0001g1766a	scaffold_0001	g1826.t1	scaffold_4	16848071	6609859	104.0
g	Em0001g2117a	scaffold_0001	g2539.t1	scaffold_5	19628284	9302098	300.0
g	Em0001g1154a	scaffold_0001	g618.t1	scaffold_2	10679730	2160664	362.0
g	Em0001g3617a	scaffold_0001	g2470.t1	scaffold_5	32880728	9083641	53.9
g	Em0001g1240a	scaffold_0001	g1391.t1	scaffold_3	11342500	4965318	461.6
g	Em0001g1722a	scaffold_0001	g4887.t1	scaffold_12	16301870	17919269	49.7
g	Em0001g2181a	scaffold_0001	g1069.t1	scaffold_3	20164493	3852766	43.1
g	Em0001g2684a	scaffold_0001	g3250.t1	scaffold_7	24311285	11837322	107.0
g	Em0001g1106a	scaffold_0001	g7290.t1	scaffold_21	10150969	26993291	162.2
g	Em0001g568a	scaffold_0001	g4839.t1	scaffold_11	4725385	17726267	65.1
g	Em0001g2228a	scaffold_0001	g5925.t2	scaffold_15	20554567	21690335	60.1
g	Em0001g1396a	scaffold_0001	g3834.t2	scaffold_8	12883383	15261206	407.0
g	Em0001g3317a	scaffold_0001	g6405.t1	scaffold_17	30472417	23450698	63.2
g	Em0001g2115a	scaffold_0001	g8284.t1	scaffold_27	19622708	31615034	200.8
g	Em0001g1152a	scaffold_0001	g1391.t1	scaffold_3	10648818	4965318	119.0
g	Em0001g1021a	scaffold_0001	g7195.t1	scaffold_21	9106800	26629700	63.9
g	Em0001g1599a	scaffold_0001	g1933.t1	scaffold_4	15001190	6967718	73.2
g	Em0001g2661a	scaffold_0001	g2690.t1	scaffold_5	24106208	9812786	565.0
g	Em0001g18a	scaffold_0001	g10102.t1	scaffold_43	111199	37974085	573.0
g	Em0001g123a	scaffold_0001	g2834.t1	scaffold_6	908283	10335726	131.0
g	Em0001g2644a	scaffold_0001	g700.t1	scaffold_2	23985702	2457100	935.0
g	Em0001g1002a	scaffold_0001	g7957.t1	scaffold_25	8928260	29639238	109.0
g	Em0001g3297a	scaffold_0001	g9779.t1	scaffold_39	30265085	37000684	52.4
g	Em0001g1550a	scaffold_0001	g7473.t1	scaffold_22	14620334	27683775	48.5
g	Em0001g620a	scaffold_0001	g7470.t1	scaffold_22	5198778	27675584	198.0
g	Em0001g1988a	scaffold_0001	g6525.t2	scaffold_17	18434211	23904680	44.3
g	Em0001g1090a	scaffold_0001	g1024.t1	scaffold_3	9947624	3673798	224.0
g	Em0001g1150a	scaffold_0001	g3981.t1	scaffold_9	10635368	13239702	422.0
g	Em0001g2534a	scaffold_0001	g9446.t1	scaffold_36	23038327	35363311	356.0
g	Em0001g2658a	scaffold_0001	g8325.t2	scaffold_28	24083704	30598086	293.0
g	Em0001g1027a	scaffold_0001	g4263.t1	scaffold_10	9172861	15596145	70.1
g	Em0001g331a	scaffold_0001	g6624.t1	scaffold_18	2655556	24318367	176.0
g	Em0001g364a	scaffold_0001	g3116.t1	scaffold_6	2913362	11332695	42.7
g	Em0001g34a	scaffold_0001	g10102.t1	scaffold_43	264246	37974085	78.2
g	Em0001g3376a	scaffold_0001	g9726.t2	scaffold_38	30963911	36444496	208.0
g	Em0001g927a	scaffold_0001	g9488.t1	scaffold_36	7987168	35535058	80.9
g	Em0001g66a	scaffold_0001	g3240.t2	scaffold_7	514874	11816943	47.8
g	Em0001g1078a	scaffold_0001	g6451.t1	scaffold_17	9755324	23593466	104.0
g	Em0001g106a	scaffold_0001	g4243.t1	scaffold_10	802621	15522384	223.0
g	Em0001g576a	scaffold_0001	g3748.t1	scaffold_8	4812918	14964549	86.7
g	Em0001g1025a	scaffold_0001	g1575.t2	scaffold_3	9135700	5661794	192.7
g	Em0001g1112a	scaffold_0001	g1560.t1	scaffold_3	10207715	5599559	603.0
g	Em0001g850a	scaffold_0001	g570.t1	scaffold_2	7330468	1995368	185.0
g	Em0001g3728a	scaffold_0001	g2489.t1	scaffold_5	33892067	9134559	95.5
g	Em0001g3686a	scaffold_0001	g625.t1	scaffold_2	33613509	2195914	289.0
g	Em0001g929a	scaffold_0001	g2576.t1	scaffold_5	7993707	9420917	225.0
g	Em0001g127a	scaffold_0001	g6631.t1	scaffold_18	928219	24337555	61.2
g	Em0001g3428a	scaffold_0001	g2145.t1	scaffold_4	31323957	7759492	134.5
g	Em0001g213a	scaffold_0001	g9059.t1	scaffold_32	1582528	33892727	58.2
g	Em0001g3380a	scaffold_0001	g745.t1	scaffold_2	30981261	2619300	742.0
g	Em0001g3034a	scaffold_0001	g6525.t2	scaffold_17	27668869	23904680	45.8
g	Em0001g2530a	scaffold_0001	g9446.t1	scaffold_36	22999376	35363311	368.0
g	Em0001g1968a	scaffold_0001	g9797.t1	scaffold_39	18300533	37061913	42.4
g	Em0001g1808a	scaffold_0001	g1933.t1	scaffold_4	17151691	6967718	86.3
g	Em0001g529a	scaffold_0001	g7251.t1	scaffold_21	4362373	26814726	78.2
g	Em0001g1110a	scaffold_0001	g2530.t2	scaffold_5	10175712	9278308	199.0
g	Em0001g1935a	scaffold_0001	g6525.t2	scaffold_17	18072243	23904680	43.1
g	Em0001g1248a	scaffold_0001	g1647.t1	scaffold_3	11440397	5941491	49.3
g	Em0001g1568a	scaffold_0001	g2256.t1	scaffold_4	14782758	8131515	71.2
g	Em0001g1776a	scaffold_0001	g7650.t2	scaffold_23	16913591	28384379	69.7
g	Em0001g1750a	scaffold_0001	g8912.t2	scaffold_31	16683094	33357162	76.3
g	Em0001g2595a	scaffold_0001	g5237.t2	scaffold_13	23564912	19222229	71.6
g	Em0001g2837a	scaffold_0001	g10399.t2	scaffold_48	25656798	39764810	56.2
g	Em0001g2758a	scaffold_0001	g6278.t1	scaffold_16	24982256	22929504	94.7
g	Em0001g600a	scaffold_0001	g10037.t1	scaffold_42	4994891	37698607	270.0
g	Em0001g1292a	scaffold_0001	g7686.t1	scaffold_24	11846887	28577012	103.0
g	Em0001g1074a	scaffold_0001	g2530.t2	scaffold_5	9715600	9278308	198.0
g	Em0001g1321a	scaffold_0001	g4903.t1	scaffold_12	12180159	17979504	45.8
g	Em0001g2532a	scaffold_0001	g5237.t1	scaffold_13	23017696	19222166	467.2
g	Em0001g2656a	scaffold_0001	g4492.t1	scaffold_10	24073594	16466835	41.2
g	Em0001g572a	scaffold_0001	g1604.t1	scaffold_3	4750970	5769221	82.0
g	Em0001g914a	scaffold_0001	g1253.t1	scaffold_3	7888032	4492622	114.0
g	Em0001g1207a	scaffold_0001	g3834.t1	scaffold_8	11075346	15261221	405.0
g	Em0001g202a	scaffold_0001	g4062.t2	scaffold_9	1506776	13511658	95.9
g	Em0001g90a	scaffold_0001	g923.t1	scaffold_2	696817	3294175	87.4
g	Em0001g727a	scaffold_0001	g9978.t2	scaffold_41	6097566	36746882	52.0
g	Em0001g1774a	scaffold_0001	g1705.t1	scaffold_3	16904967	6186693	100.0
g	Em0001g2487a	scaffold_0001	g4469.t1	scaffold_10	22692295	16387586	52.0
g	Em0001g2504a	scaffold_0001	g6217.t1	scaffold_16	22849515	22692545	52.4
g	Em0001g136a	scaffold_0001	g6631.t2	scaffold_18	1003965	24337555	67.8
g	Em0001g1137a	scaffold_0001	g5686.t1	scaffold_14	10496883	20777805	53.1
g	Em0001g1427a	scaffold_0001	g8991.t2	scaffold_32	13203342	33661993	80.1
g	Em0001g1900a	scaffold_0001	g4469.t1	scaffold_10	17826074	16387586	52.4
g	Em0001g2048a	scaffold_0001	g5237.t2	scaffold_13	19006057	19222229	50.4
g	Em0001g1389a	scaffold_0001	g1280.t1	scaffold_3	12849736	4574006	142.0
g	Em0001g2407a	scaffold_0001	g9305.t1	scaffold_34	22081081	34801047	40.8
g	Em0001g964a	scaffold_0001	g9484.t2	scaffold_36	8449818	35524791	265.0
g	Em0001g2763a	scaffold_0001	g9064.t1	scaffold_32	25006806	33917429	60.1
g	Em0001g3794a	scaffold_0001	g6213.t2	scaffold_16	34445281	22675240	92.8
g	Em0001g976a	scaffold_0001	g7957.t1	scaffold_25	8618427	29639238	537.8
g	Em0001g725a	scaffold_0001	g2988.t3	scaffold_6	6080034	10923135	76.6
g	Em0001g92a	scaffold_0001	g3265.t2	scaffold_7	700159	11896233	45.4
g	Em0001g2505a	scaffold_0001	g4469.t1	scaffold_10	22860289	16387586	52.0
g	Em0001g134a	scaffold_0001	g6631.t1	scaffold_18	974171	24337555	145.6
g	Em0001g491a	scaffold_0001	g9356.t1	scaffold_35	3926171	35051447	234.0
g	Em0001g3609a	scaffold_0001	g7734.t1	scaffold_24	32853296	28753963	106.0
g	Em0001g2536a	scaffold_0001	g5237.t2	scaffold_13	23056351	19222229	466.8
g	Em0001g3339a	scaffold_0001	g8879.t1	scaffold_31	30654195	33265578	274.1
g	Em0001g1439a	scaffold_0001	g2202.t1	scaffold_4	13305535	7949665	88.6
g	Em0001g1161a	scaffold_0001	g1647.t1	scaffold_3	10767988	5941491	47.4
g	Em0001g3792a	scaffold_0001	g2403.t1	scaffold_5	34441106	8752958	45.4
g	Em0001g723a	scaffold_0001	g2988.t3	scaffold_6	6065848	10923135	116.0
g	Em0001g1257a	scaffold_0001	g2878.t1	scaffold_6	11502301	10483867	94.7
g	Em0001g94a	scaffold_0001	g325.t1	scaffold_2	711341	1116355	40.8
g	Em0001g2526a	scaffold_0001	g7186.t1	scaffold_21	22966738	26589758	91.3
g	Em0001g879a	scaffold_0001	g8084.t1	scaffold_26	7592174	30175918	87.8
g	Em0001g1126a	scaffold_0001	g1198.t1	scaffold_3	10381142	4285708	300.0
g	Em0001g1145a	scaffold_0001	g2966.t2	scaffold_6	10578767	10831524	102.0
g	Em0001g1072a	scaffold_0001	g1560.t1	scaffold_3	9684301	5599559	580.0
g	Em0001g2847a	scaffold_0001	g2534.t1	scaffold_5	25757569	9287197	67.0
g	Em0001g3310a	scaffold_0001	g5620.t2	scaffold_14	30413618	20530156	101.6
g	Em0001g847a	scaffold_0001	g339.t2	scaffold_2	7309975	1161872	479.0
g	Em0001g1335a	scaffold_0001	g548.t2	scaffold_2	12284025	1923174	68.6
g	Em0001g893a	scaffold_0001	g3116.t1	scaffold_6	7705165	11332695	44.3
g	Em0001g2754a	scaffold_0001	g9064.t1	scaffold_32	24936747	33917429	57.4
g	Em0001g1313a	scaffold_0001	g208.t1	scaffold_2	12122699	703400	166.0
g	Em0001g3381a	scaffold_0001	g4140.t1	scaffold_9	30985990	13793512	44.7
g	Em0001g2437a	scaffold_0001	g5237.t2	scaffold_13	22294347	19222229	61.2
g	Em0001g1186a	scaffold_0001	g3834.t2	scaffold_8	10951970	15261206	352.0
g	Em0001g51a	scaffold_0001	g7678.t1	scaffold_24	431026	28544380	52.0
g	Em0001g495a	scaffold_0001	g9356.t1	scaffold_35	3975951	35051447	115.0
g	Em0001g1947a	scaffold_0001	g10391.t1	scaffold_48	18132514	39737042	43.1
g	Em0001g3667a	scaffold_0001	g2470.t1	scaffold_5	33442726	9083641	53.5
g	Em0001g3515a	scaffold_0001	g5620.t2	scaffold_14	32097638	20530156	99.4
g	Em0001g1891a	scaffold_0001	g4812.t1	scaffold_11	17763143	17629809	89.7
g	Em0001g3277a	scaffold_0001	g4085.t2	scaffold_9	30113080	13600559	62.8
g	Em0001g1434a	scaffold_0001	g2934.t2	scaffold_6	13256404	10707065	48.9
g	Em0001g232a	scaffold_0001	g6339.t1	scaffold_17	1677638	23167422	40.0
g	Em0001g3646a	scaffold_0001	g9110.t2	scaffold_33	33197134	34123771	48.9
g	Em0001g3565a	scaffold_0001	g9658.t2	scaffold_38	32476751	36206381	76.3
g	Em0001g1087a	scaffold_0001	g234.t3	scaffold_2	9916489	802424	403.6
g	Em0001g549a	scaffold_0001	g4592.t2	scaffold_11	4559903	16840618	43.5
g	Em0001g1030a	scaffold_0001	g5932.t1	scaffold_15	9228358	21715468	87.8
g	Em0001g1147a	scaffold_0001	g3981.t1	scaffold_9	10603993	13239702	293.0
g	Em0001g845a	scaffold_0001	g4070.t1	scaffold_9	7297658	13547053	154.0
g	Em0001g23a	scaffold_0001	g2021.t2	scaffold_4	165002	7329644	152.0
g	Em0001g1235a	scaffold_0001	g2966.t2	scaffold_6	11283328	10831524	119.0
g	Em0001g3383a	scaffold_0001	g745.t1	scaffold_2	31006215	2619300	184.0
g	Em0001g2292a	scaffold_0001	g5715.t1	scaffold_14	21157718	20887005	46.2
g	Em0001g1824a	scaffold_0001	g7462.t2	scaffold_22	17276202	27648731	100.0
g	Em0001g2417a	scaffold_0001	g8228.t1	scaffold_27	22161564	31368420	325.0
g	Em0001g555a	scaffold_0001	g4839.t1	scaffold_11	4603493	17726267	82.4
g	Em0001g212a	scaffold_0001	g4030.t1	scaffold_9	1574510	13412836	50.8
g	Em0001g211a	scaffold_0001	g5445.t1	scaffold_13	1561646	19923713	113.0
g	Em0001g1541a	scaffold_0001	g7473.t1	scaffold_22	14541712	27683775	48.5
g	Em0001g180a	scaffold_0001	g1866.t1	scaffold_4	1279304	6747888	62.0
g	Em0001g234a	scaffold_0001	g6971.t1	scaffold_20	1689692	25693803	52.4
g	Em0001g1964a	scaffold_0001	g2066.t1	scaffold_4	18275252	7470292	43.5
g	Em0001g3567a	scaffold_0001	g7014.t1	scaffold_20	32511803	25859560	46.2
g	Em0001g1009a	scaffold_0001	g7957.t1	scaffold_25	9011614	29639238	174.0
g	Em0001g3281a	scaffold_0001	g6583.t1	scaffold_18	30127002	24180509	45.4
g	Em0001g2249a	scaffold_0001	g5925.t1	scaffold_15	20739558	21690335	45.4
g	Em0001g2869a	scaffold_0001	g2682.t1	scaffold_5	25958625	9782817	92.8
g	Em0001g1797a	scaffold_0001	g1933.t1	scaffold_4	17082809	6967718	58.9
g	Em0001g259a	scaffold_0001	g4325.t1	scaffold_10	1879110	15790420	134.0
g	Em0001g1440a	scaffold_0001	g2202.t1	scaffold_4	13309714	7949665	112.0
g	Em0001g3429a	scaffold_0001	g3309.t1	scaffold_7	31330871	12061105	520.0
g	Em0001g906a	scaffold_0001	g1590.t1	scaffold_3	7822357	5719638	133.0
g	Em0001g1387a	scaffold_0001	g3834.t2	scaffold_8	12829139	15261206	284.0
g	Em0001g203a	scaffold_0001	g4711.t2	scaffold_11	1522191	17262448	66.2
g	Em0001g226a	scaffold_0001	g9173.t1	scaffold_33	1644225	34335805	61.2
g	Em0001g3441a	scaffold_0001	g5429.t1	scaffold_13	31494960	19855774	97.8
g	Em0001g128a	scaffold_0001	g6631.t1	scaffold_18	932542	24337555	60.8
g	Em0001g295a	scaffold_0001	g4351.t1	scaffold_10	2245391	15913689	249.0
g	Em0001g1143a	scaffold_0001	g9116.t1	scaffold_33	10558753	34142578	68.6
g	Em0001g610a	scaffold_0001	g4077.t1	scaffold_9	5066767	13570978	55.5
g	Em0001g2801a	scaffold_0001	g3011.t2	scaffold_6	25354482	11019065	48.5
g	Em0001g85a	scaffold_0001	g9915.t1	scaffold_40	664410	37531134	96.3
g	Em0001g3387a	scaffold_0001	g6405.t2	scaffold_17	31047039	23450698	58.9
g	Em0001g1743a	scaffold_0001	g2710.t2	scaffold_5	16657543	9882408	352.3
g	Em0001g2413a	scaffold_0001	g4711.t2	scaffold_11	22125314	17262448	61.2
g	Em0001g471a	scaffold_0001	g3743.t1	scaffold_8	3780616	14949292	58.5
g	Em0001g2011a	scaffold_0001	g5227.t1	scaffold_13	18652832	19175889	44.7
g	Em0001g3558a	scaffold_0001	g6683.t1	scaffold_18	32435304	24599711	156.0
g	Em0001g538a	scaffold_0001	g4353.t2	scaffold_10	4475903	15923243	70.1
g	Em0001g2387a	scaffold_0001	g3787.t1	scaffold_8	21915257	15123909	45.1
g	Em0001g2312a	scaffold_0001	g3116.t1	scaffold_6	21270439	11332695	44.3
g	Em0001g2938a	scaffold_0001	g5429.t1	scaffold_13	26603909	19855774	47.0
g	Em0001g1259a	scaffold_0001	g3834.t2	scaffold_8	11514340	15261206	107.0
g	Em0001g3309a	scaffold_0001	g2584.t2	scaffold_5	30403906	9442127	45.4
g	Em0001g3389a	scaffold_0001	g4539.t1	scaffold_10	31057922	16645281	54.7
g	Em0001g1571a	scaffold_0001	g2256.t1	scaffold_4	14786668	8131515	72.0
g	Em0001g2223a	scaffold_0001	g5925.t1	scaffold_15	20529522	21690335	45.1
g	Em0001g3113a	scaffold_0001	g6525.t2	scaffold_17	28595676	23904680	45.4
g	Em0001g2411a	scaffold_0001	g10322.t2	scaffold_47	22109249	38965688	281.0
g	Em0001g652a	scaffold_0001	g5570.t1	scaffold_14	5428100	20350730	45.4
g	Em0001g1487a	scaffold_0001	g3402.t2	scaffold_7	13857346	12405753	122.0
g	Em0001g3379a	scaffold_0001	g1601.t2	scaffold_3	30975663	5760482	141.0
g	Em0001g3324a	scaffold_0001	g4140.t1	scaffold_9	30539226	13793512	44.3
g	Em0001g1243a	scaffold_0001	g10305.t1	scaffold_47	11380309	38905536	464.0
g	Em0001g9a	scaffold_0001	g2774.t1	scaffold_6	42911	10134371	124.0
g	Em0001g1094a	scaffold_0001	g2574.t1	scaffold_5	9995093	9415306	149.8
g	Em0001g3723a	scaffold_0001	g4296.t1	scaffold_10	33850643	15707744	119.4
g	Em0001g2385a	scaffold_0001	g5076.t2	scaffold_12	21906626	18584816	44.3
g	Em0001g1196a	scaffold_0001	g3834.t2	scaffold_8	11017148	15261206	385.0
g	Em0001g1103a	scaffold_0001	g682.t1	scaffold_2	10124355	2402111	122.0
g	Em0001g567a	scaffold_0001	g4871.t1	scaffold_12	4719463	17860799	292.0
g	Em0001g2643a	scaffold_0001	g4903.t1	scaffold_12	23977804	17979504	44.7
g	Em0001g228a	scaffold_0001	g5445.t1	scaffold_13	1648991	19923713	99.8
g	Em0001g2243a	scaffold_0001	g5925.t2	scaffold_15	20707796	21690335	60.5
g	Em0001g3230a	scaffold_0001	g3945.t2	scaffold_9	29749982	13102033	47.0
g	Em0001g2639a	scaffold_0001	g7473.t1	scaffold_22	23961607	27683775	164.0
g	Em0001g2439a	scaffold_0001	g4711.t2	scaffold_11	22304193	17262448	72.4
g	Em0001g1976a	scaffold_0001	g5227.t1	scaffold_13	18349231	19175889	45.8
g	Em0001g864a	scaffold_0001	g8084.t1	scaffold_26	7472367	30175918	72.4
g	Em0001g3322a	scaffold_0001	g745.t1	scaffold_2	30514505	2619300	68.9
g	Em0001g3279a	scaffold_0001	g9779.t1	scaffold_39	30116626	37000684	54.7
g	Em0001g1241a	scaffold_0001	g618.t1	scaffold_2	11361192	2160664	329.0
g	Em0001g261a	scaffold_0001	g1684.t1	scaffold_3	1903595	6081495	43.9
g	Em0001g3407a	scaffold_0001	g660.t1	scaffold_2	31204693	2318803	44.3
g	Em0001g1704a	scaffold_0001	g1933.t1	scaffold_4	16134629	6967718	162.0
g	Em0001g2641a	scaffold_0001	g4239.t1	scaffold_10	23970744	15502605	222.0
g	Em0001g1953a	scaffold_0001	g3981.t1	scaffold_9	18185845	13239702	535.0
g	Em0001g834a	scaffold_0001	g4839.t1	scaffold_11	7180397	17726267	74.7
g	Em0001g1881a	scaffold_0001	g3786.t3	scaffold_8	17714162	15115979	50.4
g	Em0001g1582a	scaffold_0001	g8797.t2	scaffold_31	14884247	33002360	47.8
g	Em0001g3766a	scaffold_0001	g8371.t2	scaffold_28	34255338	30744932	214.1
g	Em0001g2114a	scaffold_0001	g38.t2	scaffold_2	19620067	131119	135.0
g	Em0001g716a	scaffold_0001	g9978.t2	scaffold_41	6014019	36746882	49.3
g	Em0001g1745a	scaffold_0001	g1416.t1	scaffold_3	16669109	5070760	70.1
g	Em0001g1022a	scaffold_0001	g7195.t1	scaffold_21	9115284	26629700	60.8
g	Em0001g1153a	scaffold_0001	g1391.t1	scaffold_3	10664979	4965318	428.1
g	Em0001g3320a	scaffold_0001	g745.t1	scaffold_2	30505566	2619300	128.0
g	Em0001g1815a	scaffold_0001	g7256.t1	scaffold_21	17199740	26861048	72.0
g	Em0001g19a	scaffold_0001	g8474.t1	scaffold_29	127297	31725032	45.1
g	Em0001g120a	scaffold_0001	g6582.t1	scaffold_18	884122	24169446	45.1
g	Em0001g922a	scaffold_0001	g9488.t1	scaffold_36	7960798	35535058	65.9
g	Em0001g3727a	scaffold_0001	g6362.t1	scaffold_17	33885923	23243762	220.0
g	Em0001g209a	scaffold_0001	g9173.t1	scaffold_33	1557034	34335805	291.0
g	Em0001g414a	scaffold_0001	g8648.t1	scaffold_30	3280585	32382818	324.0
g	Em0001g3212a	scaffold_0001	g370.t1	scaffold_2	29604996	1283650	46.2
g	Em0001g2905a	scaffold_0001	g8566.t2	scaffold_29	26271616	32023903	45.1
g	Em0001g3449a	scaffold_0001	g7688.t1	scaffold_24	31603597	28583172	239.0
g	Em0001g3296a	scaffold_0001	g4016.t1	scaffold_9	30262158	13376233	48.1
g	Em0001g2795a	scaffold_0001	g2378.t2	scaffold_5	25284677	8654076	95.1
g	Em0001g1858a	scaffold_0001	g7650.t2	scaffold_23	17572354	28384379	95.1
g	Em0001g2662a	scaffold_0001	g6549.t1	scaffold_17	24140606	23982165	420.0
g	Em0001g3377a	scaffold_0001	g5684.t1	scaffold_14	30969056	20767407	90.5
g	Em0001g1813a	scaffold_0001	g1933.t1	scaffold_4	17186946	6967718	53.9
g	Em0001g1598a	scaffold_0001	g7650.t2	scaffold_23	14991904	28384379	66.2
g	Em0001g122a	scaffold_0001	g2834.t1	scaffold_6	898713	10335726	161.0
g	Em0001g1620a	scaffold_0001	g6872.t1	scaffold_19	15185098	25355148	127.0
g	Em0001g924a	scaffold_0001	g7156.t1	scaffold_21	7972673	26471939	392.0
g	Em0001g1411a	scaffold_0001	g4189.t1	scaffold_9	13038514	13955772	146.0
g	Em0001g1684a	scaffold_0001	g3116.t2	scaffold_6	15925589	11332720	44.7
g	Em0001g1109a	scaffold_0001	g5934.t1	scaffold_15	10170818	21723341	480.0
g	Em0001g1909a	scaffold_0001	g2966.t2	scaffold_6	17888372	10831524	134.0
g	Em0001g1091a	scaffold_0001	g234.t3	scaffold_2	9963991	802424	81.6
g	Em0001g582a	scaffold_0001	g3748.t1	scaffold_8	4867062	14964549	85.9
g	Em0001g943a	scaffold_0001	g9484.t1	scaffold_36	8169973	35524791	111.3
g	Em0001g332a	scaffold_0001	g8482.t1	scaffold_29	2660821	31751211	95.1
g	Em0001g124a	scaffold_0001	g6631.t1	scaffold_18	915630	24337555	123.0
g	Em0001g1478a	scaffold_0001	g268.t1	scaffold_2	13800185	927354	84.0
g	Em0001g1007a	scaffold_0001	g7957.t1	scaffold_25	8994159	29639238	626.3
g	Em0001g1270a	scaffold_0001	g3834.t2	scaffold_8	11626398	15261206	380.0
g	Em0001g2663a	scaffold_0001	g2053.t1	scaffold_4	24147927	7429980	271.0
g	Em0001g436a	scaffold_0001	g3389.t2	scaffold_7	3530499	12337730	47.4
g	Em0001g747a	scaffold_0001	g6525.t2	scaffold_17	6223671	23904680	44.7
g	Em0001g67a	scaffold_0001	g175.t1	scaffold_2	521902	589827	400.0
g	Em0001g577a	scaffold_0001	g3748.t1	scaffold_8	4819281	14964549	57.0
g	Em0001g580a	scaffold_0001	g3748.t1	scaffold_8	4844617	14964549	83.6
g	Em0001g911a	scaffold_0001	g1018.t2	scaffold_3	7851917	3660213	64.7
g	Em0001g1079a	scaffold_0001	g243.t1	scaffold_2	9831435	836360	86.3
g	Em0001g3319a	scaffold_0001	g745.t1	scaffold_2	30497058	2619300	227.0
g	Em0001g3202a	scaffold_0001	g1078.t1	scaffold_3	29517122	3875989	47.0
g	Em0001g928a	scaffold_0001	g3373.t1	scaffold_7	7989395	12294323	190.0
g	Em0001g2864a	scaffold_0001	g5429.t1	scaffold_13	25937794	19855774	97.4
g	Em0001g3729a	scaffold_0001	g2489.t1	scaffold_5	33893648	9134559	158.0
g	Em0001g1415a	scaffold_0001	g8478.t1	scaffold_29	13110672	31736763	267.0
g	Em0001g248a	scaffold_0001	g4595.t2	scaffold_11	1773936	16857354	537.0
g	Em0001g640a	scaffold_0001	g10376.t2	scaffold_48	5362128	39650112	61.2
g	Em0001g2535a	scaffold_0001	g9446.t1	scaffold_36	23050276	35363311	366.0
g	Em0001g2531a	scaffold_0001	g9446.t1	scaffold_36	23011183	35363311	369.0
g	Em0001g1883a	scaffold_0001	g7650.t1	scaffold_23	17725608	28384379	77.4
g	Em0001g2657a	scaffold_0001	g8873.t1	scaffold_31	24075651	33249688	49.3
g	Em0001g1763a	scaffold_0001	g10398.t1	scaffold_48	16834418	39761518	49.3
g	Em0001g1997a	scaffold_0001	g5971.t1	scaffold_15	18515763	21831536	48.9
g	Em0001g3676a	scaffold_0001	g9110.t2	scaffold_33	33536658	34123771	48.9
g	Em0001g91a	scaffold_0001	g923.t1	scaffold_2	698397	3294175	65.9
g	Em0001g3616a	scaffold_0001	g4832.t1	scaffold_11	32875913	17690632	198.0
g	Em0001g58a	scaffold_0001	g7678.t1	scaffold_24	459022	28544380	52.0
g	Em0001g154a	scaffold_0001	g2493.t2	scaffold_5	1116402	9153858	180.0
g	Em0001g1388a	scaffold_0001	g8084.t1	scaffold_26	12835999	30175918	96.7
g	Em0001g2533a	scaffold_0001	g8477.t1	scaffold_29	23027726	31734465	168.0
g	Em0001g749a	scaffold_0001	g1572.t1	scaffold_3	6240145	5651443	45.1
g	Em0001g1293a	scaffold_0001	g3685.t1	scaffold_8	11853814	14755957	142.0
g	Em0001g1075a	scaffold_0001	g5934.t1	scaffold_15	9720511	21723341	482.0
g	Em0001g3795a	scaffold_0001	g795.t1	scaffold_2	34447419	2788713	325.0
g	Em0001g1148a	scaffold_0001	g2966.t2	scaffold_6	10611312	10831524	71.2
g	Em0001g726a	scaffold_0001	g1572.t1	scaffold_3	6090127	5651443	50.8
g	Em0001g1590a	scaffold_0001	g5114.t1	scaffold_12	14921583	18720895	68.2
g	Em0001g1567a	scaffold_0001	g7256.t1	scaffold_21	14777557	26861048	326.0
g	Em0001g971a	scaffold_0001	g7957.t1	scaffold_25	8559480	29639238	108.0
g	Em0001g3405a	scaffold_0001	g5620.t2	scaffold_14	31197338	20530156	99.0
g	Em0001g2529a	scaffold_0001	g8477.t1	scaffold_29	22988905	31734465	313.0
g	Em0001g1995a	scaffold_0001	g5971.t1	scaffold_15	18505359	21831536	49.3
g	Em0001g1788a	scaffold_0001	g7650.t2	scaffold_23	17003780	28384379	68.6
g	Em0001g1136a	scaffold_0001	g1198.t1	scaffold_3	10491887	4285708	300.0
g	Em0001g2507a	scaffold_0001	g6217.t1	scaffold_16	22875558	22692545	49.7
g	Em0001g1273a	scaffold_0001	g3786.t2	scaffold_8	11654345	15117765	684.0
g	Em0001g1426a	scaffold_0001	g9599.t1	scaffold_37	13190479	35960858	214.0
g	Em0001g1115a	scaffold_0001	g2059.t1	scaffold_4	10255506	7451256	84.7
g	Em0001g1160a	scaffold_0001	g1647.t1	scaffold_3	10754139	5941491	197.0
g	Em0001g724a	scaffold_0001	g2988.t3	scaffold_6	6072919	10923135	76.3
g	Em0001g1438a	scaffold_0001	g2202.t1	scaffold_4	13300307	7949665	41.6
g	Em0001g1238a	scaffold_0001	g3981.t1	scaffold_9	11316860	13239702	419.0
g	Em0001g3313a	scaffold_0001	g4539.t1	scaffold_10	30445508	16645281	54.7
g	Em0001g699a	scaffold_0001	g9978.t2	scaffold_41	5881685	36746882	243.0
g	Em0001g382a	scaffold_0001	g4449.t1	scaffold_10	3030199	16288976	129.0
g	Em0001g2527a	scaffold_0001	g4263.t1	scaffold_10	22977509	15596145	65.9
g	Em0001g1786a	scaffold_0001	g1705.t1	scaffold_3	16995599	6186693	100.0
g	Em0001g3791a	scaffold_0001	g1522.t2	scaffold_3	34435812	5493362	101.0
g	Em0001g505a	scaffold_0001	g4353.t2	scaffold_10	4047606	15923243	186.4
g	Em0001g3448a	scaffold_0001	g6239.t1	scaffold_16	31599016	22770816	52.0
g	Em0001g3163a	scaffold_0001	g10376.t2	scaffold_48	29207296	39650112	75.1
g	Em0001g969a	scaffold_0001	g7957.t1	scaffold_25	8525466	29639238	84.0
g	Em0001g1297a	scaffold_0001	g7160.t1	scaffold_21	11896233	26500683	221.9
g	Em0001g1401a	scaffold_0001	g8458.t1	scaffold_28	12925574	31047744	56.2
g	Em0001g2388a	scaffold_0001	g2561.t1	scaffold_5	21916732	9372705	66.6
g	Em0001g1910a	scaffold_0001	g1916.t2	scaffold_4	17895434	6913367	264.0
g	Em0001g1144a	scaffold_0001	g2966.t2	scaffold_6	10570576	10831524	119.0
g	Em0002g119a	scaffold_0002	g818.t1	scaffold_2	35626682	2899868	356.6
g	Em0002g51a	scaffold_0002	g4325.t1	scaffold_10	35080329	15790420	99.0
g	Em0002g1076a	scaffold_0002	g4469.t1	scaffold_10	45493256	16387586	49.3
g	Em0002g1023a	scaffold_0002	g2693.t2	scaffold_5	45012171	9822534	154.0
g	Em0002g37a	scaffold_0002	g6837.t1	scaffold_19	34991292	25217029	80.9
g	Em0002g79a	scaffold_0002	g9421.t1	scaffold_35	35326652	35257363	224.0
g	Em0002g80a	scaffold_0002	g4906.t1	scaffold_12	35334165	18003935	369.0
g	Em0002g823a	scaffold_0002	g4641.t1	scaffold_11	43079287	17024433	202.0
g	Em0002g1231a	scaffold_0002	g10302.t1	scaffold_46	46886536	38895863	43.5
g	Em0002g1414a	scaffold_0002	g5423.t1	scaffold_13	48500419	19837360	98.6
g	Em0002g1422a	scaffold_0002	g5295.t1	scaffold_13	48555778	19406407	99.4
g	Em0002g176a	scaffold_0002	g4589.t2	scaffold_11	36095554	16829873	43.9
g	Em0002g268a	scaffold_0002	g2064.t2	scaffold_4	36999660	7461107	89.4
g	Em0002g856a	scaffold_0002	g1130.t2	scaffold_3	43394001	4035621	47.4
g	Em0002g487a	scaffold_0002	g2110.t2	scaffold_4	39385163	7628889	42.7
g	Em0002g996a	scaffold_0002	g2487.t1	scaffold_5	44805846	9131118	52.8
g	Em0002g1891a	scaffold_0002	g10054.t2	scaffold_42	52412756	37775491	214.0
g	Em0002g1648a	scaffold_0002	g4469.t1	scaffold_10	50343357	16387586	47.0
g	Em0002g1240a	scaffold_0002	g10245.t1	scaffold_46	46973901	38665948	144.0
g	Em0002g205a	scaffold_0002	g9458.t1	scaffold_36	36400967	35406332	81.6
g	Em0002g140a	scaffold_0002	g5638.t1	scaffold_14	35803264	20583388	46.2
g	Em0002g179a	scaffold_0002	g4589.t2	scaffold_11	36147006	16829873	41.6
g	Em0002g1021a	scaffold_0002	g2693.t2	scaffold_5	44999884	9822534	73.9
g	Em0002g35a	scaffold_0002	g147.t1	scaffold_2	34987067	484863	40.4
g	Em0002g949a	scaffold_0002	g7678.t1	scaffold_24	44364886	28544380	52.0
g	Em0002g766a	scaffold_0002	g6577.t1	scaffold_18	42460526	24124915	231.0
g	Em0002g486a	scaffold_0002	g7624.t2	scaffold_23	39372776	28267261	42.7
g	Em0002g1495a	scaffold_0002	g7802.t2	scaffold_24	49165641	29016741	45.4
g	Em0002g75a	scaffold_0002	g360.t1	scaffold_2	35298076	1252411	150.0
g	Em0002g114a	scaffold_0002	g5638.t1	scaffold_14	35584683	20583388	55.8
g	Em0002g732a	scaffold_0002	g4133.t2	scaffold_9	42147655	13773891	51.2
g	Em0002g925a	scaffold_0002	g525.t1	scaffold_2	44134864	1847232	83.6
g	Em0002g747a	scaffold_0002	g3420.t1	scaffold_7	42263939	12458522	536.0
g	Em0002g1892a	scaffold_0002	g3566.t2	scaffold_8	52414149	14332480	51.2
g	Em0002g409a	scaffold_0002	g4514.t1	scaffold_10	38315064	16550800	69.3
g	Em0002g29a	scaffold_0002	g3473.t1	scaffold_7	34965049	12672878	371.0
g	Em0002g578a	scaffold_0002	g7025.t1	scaffold_20	40175269	25906466	353.0
g	Em0002g1893a	scaffold_0002	g1108.t1	scaffold_3	52418558	3961514	52.8
g	Em0002g43a	scaffold_0002	g3677.t1	scaffold_8	35023603	14731680	132.0
g	Em0002g1143a	scaffold_0002	g2401.t2	scaffold_5	46125057	8743883	156.0
g	Em0002g203a	scaffold_0002	g3755.t1	scaffold_8	36387613	14984841	254.0
g	Em0002g1909a	scaffold_0002	g4077.t1	scaffold_9	52596218	13570978	63.9
g	Em0002g1915a	scaffold_0002	g6572.t2	scaffold_18	52627566	24109379	45.8
g	Em0002g1747a	scaffold_0002	g6363.t2	scaffold_17	51212395	23248479	530.0
g	Em0002g249a	scaffold_0002	g4514.t1	scaffold_10	36857602	16550800	56.6
g	Em0002g378a	scaffold_0002	g4514.t1	scaffold_10	37962771	16550800	61.2
g	Em0002g488a	scaffold_0002	g4628.t2	scaffold_11	39400452	16970617	73.6
g	Em0002g42a	scaffold_0002	g9389.t1	scaffold_35	35018556	35144268	61.6
g	Em0002g1413a	scaffold_0002	g2316.t3	scaffold_5	48493823	8364140	72.0
g	Em0002g5a	scaffold_0002	g147.t1	scaffold_2	34769004	484863	40.4
g	Em0002g1652a	scaffold_0002	g4469.t1	scaffold_10	50362466	16387586	48.1
g	Em0002g1755a	scaffold_0002	g1272.t1	scaffold_3	51321493	4555809	71.6
g	Em0002g647a	scaffold_0002	g536.t1	scaffold_2	41037245	1888374	63.5
g	Em0002g1760a	scaffold_0002	g1272.t1	scaffold_3	51343445	4555809	71.6
g	Em0002g1410a	scaffold_0002	g5423.t1	scaffold_13	48467234	19837360	100.0
g	Em0002g976a	scaffold_0002	g4889.t1	scaffold_12	44619269	17926514	58.2
g	Em0002g1890a	scaffold_0002	g6742.t1	scaffold_19	52411300	24874681	58.2
g	Em0002g248a	scaffold_0002	g4514.t1	scaffold_10	36847114	16550800	55.8
g	Em0002g1473a	scaffold_0002	g2726.t1	scaffold_6	49030467	9970248	58.2
g	Em0002g2a	scaffold_0002	g3473.t1	scaffold_7	34748547	12672878	255.0
g	Em0002g133a	scaffold_0002	g818.t1	scaffold_2	35755513	2899868	313.0
g	Em0002g12a	scaffold_0002	g3473.t1	scaffold_7	34818710	12672878	245.2
g	Em0002g41a	scaffold_0002	g2501.t1	scaffold_5	35012834	9175370	197.0
g	Em0002g784a	scaffold_0002	g4716.t1	scaffold_11	42649663	17286084	103.6
g	Em0002g648a	scaffold_0002	g9664.t2	scaffold_38	41051747	36222882	48.9
g	Em0002g844a	scaffold_0002	g1280.t1	scaffold_3	43279323	4574006	143.0
g	Em0002g184a	scaffold_0002	g4850.t1	scaffold_11	36215015	17763518	47.4
g	Em0002g686a	scaffold_0002	g3157.t2	scaffold_7	41518008	11500882	163.0
g	Em0002g1525a	scaffold_0002	g2726.t1	scaffold_6	49321496	9970248	58.5
g	Em0002g751a	scaffold_0002	g10245.t1	scaffold_46	42286478	38665948	135.0
g	Em0002g646a	scaffold_0002	g536.t1	scaffold_2	41015393	1888374	107.0
g	Em0002g39a	scaffold_0002	g4955.t1	scaffold_12	34994049	18192993	218.0
g	Em0002g145a	scaffold_0002	g5638.t1	scaffold_14	35830662	20583388	112.0
g	Em0002g1801a	scaffold_0002	g2401.t2	scaffold_5	51672429	8743883	165.0
g	Em0002g798a	scaffold_0002	g536.t1	scaffold_2	42858776	1888374	98.6
g	Em0002g629a	scaffold_0002	g1190.t1	scaffold_3	40791197	4255755	45.4
g	Em0002g107a	scaffold_0002	g360.t1	scaffold_2	35523663	1252411	241.0
g	Em0002g200a	scaffold_0002	g3755.t1	scaffold_8	36351751	14984841	256.0
g	Em0002g692a	scaffold_0002	g3157.t2	scaffold_7	41604213	11500882	167.0
g	Em0002g89a	scaffold_0002	g4514.t2	scaffold_10	35388490	16550800	286.0
g	Em0002g375a	scaffold_0002	g3755.t1	scaffold_8	37919668	14984841	42.0
g	Em0002g721a	scaffold_0002	g5449.t1	scaffold_13	41994187	19936423	45.4
g	Em0002g1881a	scaffold_0002	g4077.t1	scaffold_9	52350411	13570978	63.5
g	Em0002g501a	scaffold_0002	g8483.t1	scaffold_29	39530433	31755404	67.4
g	Em0002g1795a	scaffold_0002	g6363.t2	scaffold_17	51616868	23248479	396.0
g	Em0002g1241a	scaffold_0002	g8906.t2	scaffold_31	46986066	33337801	48.1
g	Em0002g1697a	scaffold_0002	g8745.t1	scaffold_30	50718928	32796367	558.0
g	Em0002g753a	scaffold_0002	g3157.t1	scaffold_7	42311019	11500882	372.0
g	Em0002g1083a	scaffold_0002	g1662.t1	scaffold_3	45559295	6016778	98.2
g	Em0002g788a	scaffold_0002	g4716.t1	scaffold_11	42728195	17286084	47.0
g	Em0002g1803a	scaffold_0002	g10369.t2	scaffold_48	51688448	39624373	670.0
g	Em0002g824a	scaffold_0002	g4641.t1	scaffold_11	43081953	17024433	201.0
g	Em0002g341a	scaffold_0002	g2201.t1	scaffold_4	37584392	7947195	91.3
g	Em0002g1063a	scaffold_0002	g8103.t1	scaffold_26	45392887	30247869	153.0
g	Em0002g88a	scaffold_0002	g7983.t2	scaffold_25	35374502	29756575	60.8
g	Em0002g1059a	scaffold_0002	g8103.t1	scaffold_26	45327611	30247869	221.0
g	Em0002g46a	scaffold_0002	g4906.t1	scaffold_12	35033707	18003935	382.0
g	Em0002g255a	scaffold_0002	g2064.t2	scaffold_4	36896925	7461107	72.0
g	Em0002g292a	scaffold_0002	g3709.t2	scaffold_8	37147706	14817946	52.4
g	Em0002g502a	scaffold_0002	g7133.t1	scaffold_21	39536802	26391162	53.5
g	Em0002g170a	scaffold_0002	g6006.t1	scaffold_15	36030235	21933209	52.4
g	Em0002g1139a	scaffold_0002	g4469.t1	scaffold_10	46099391	16387586	52.4
g	Em0002g1642a	scaffold_0002	g4469.t1	scaffold_10	50304587	16387586	45.8
g	Em0002g654a	scaffold_0002	g5675.t2	scaffold_14	41140319	20725938	50.4
g	Em0002g1883a	scaffold_0002	g712.t1	scaffold_2	52380567	2496603	65.9
g	Em0002g206a	scaffold_0002	g1190.t1	scaffold_3	36406043	4255755	46.2
g	Em0002g514a	scaffold_0002	g9107.t1	scaffold_33	39600134	34117102	194.0
g	Em0002g1395a	scaffold_0002	g10163.t1	scaffold_44	48348594	38533838	115.6
g	Em0002g1628a	scaffold_0002	g6941.t1	scaffold_19	50197876	25588486	55.5
g	Em0002g320a	scaffold_0002	g1190.t2	scaffold_3	37411819	4255755	52.0
g	Em0002g613a	scaffold_0002	g3157.t1	scaffold_7	40565580	11500882	212.0
g	Em0002g307a	scaffold_0002	g7344.t2	scaffold_22	37292747	27246753	139.4
g	Em0002g1034a	scaffold_0002	g4189.t1	scaffold_9	45113952	13955772	57.0
g	Em0002g1625a	scaffold_0002	g6941.t1	scaffold_19	50179126	25588486	66.2
g	Em0002g755a	scaffold_0002	g2103.t2	scaffold_4	42369495	7602661	168.0
g	Em0002g20a	scaffold_0002	g8474.t1	scaffold_29	34886081	31725032	46.2
g	Em0002g1869a	scaffold_0002	g3036.t1	scaffold_6	52260745	11105126	122.0
g	Em0002g1832a	scaffold_0002	g4512.t1	scaffold_10	52010591	16542572	54.3
g	Em0002g1236a	scaffold_0002	g457.t2	scaffold_2	46932974	1594979	151.4
g	Em0002g172a	scaffold_0002	g1190.t1	scaffold_3	36041378	4255755	46.2
g	Em0002g1619a	scaffold_0002	g6941.t1	scaffold_19	50148213	25588486	71.6
g	Em0002g887a	scaffold_0002	g1187.t1	scaffold_3	43681923	4246296	45.4
g	Em0002g754a	scaffold_0002	g2103.t2	scaffold_4	42350114	7602661	107.0
g	Em0002g271a	scaffold_0002	g3705.t1	scaffold_8	37023538	14803235	72.4
g	Em0002g689a	scaffold_0002	g3157.t2	scaffold_7	41562022	11500882	166.0
g	Em0002g1075a	scaffold_0002	g4492.t1	scaffold_10	45491459	16466835	43.1
g	Em0002g1123a	scaffold_0002	g7678.t1	scaffold_24	45934768	28544380	52.0
g	Em0002g182a	scaffold_0002	g4850.t1	scaffold_11	36198077	17763518	58.5
g	Em0002g387a	scaffold_0002	g4514.t1	scaffold_10	38046556	16550800	60.8
g	Em0002g370a	scaffold_0002	g3755.t1	scaffold_8	37875482	14984841	43.1
g	Em0002g1098a	scaffold_0002	g4469.t1	scaffold_10	45695048	16387586	47.4
g	Em0002g797a	scaffold_0002	g536.t1	scaffold_2	42837853	1888374	63.5
g	Em0002g82a	scaffold_0002	g4514.t2	scaffold_10	35341628	16550800	338.0
g	Em0002g250a	scaffold_0002	g4514.t1	scaffold_10	36866616	16550800	53.1
g	Em0002g886a	scaffold_0002	g3157.t2	scaffold_7	43672017	11500882	58.2
g	Em0002g78a	scaffold_0002	g9421.t1	scaffold_35	35320787	35257363	251.0
g	Em0002g1156a	scaffold_0002	g2401.t2	scaffold_5	46202473	8743883	155.0
g	Em0002g95a	scaffold_0002	g9421.t1	scaffold_35	35437706	35257363	254.0
g	Em0002g1840a	scaffold_0002	g6757.t1	scaffold_19	52049202	24918105	213.0
g	Em0002g163a	scaffold_0002	g4589.t2	scaffold_11	35976103	16829873	48.5
g	Em0002g1870a	scaffold_0002	g4077.t1	scaffold_9	52270508	13570978	55.5
g	Em0002g796a	scaffold_0002	g9664.t2	scaffold_38	42824952	36222882	46.2
g	Em0002g1159a	scaffold_0002	g3274.t2	scaffold_7	46239218	11927196	148.3
g	Em0002g676a	scaffold_0002	g6577.t1	scaffold_18	41403959	24124915	266.0
g	Em0002g756a	scaffold_0002	g2158.t2	scaffold_4	42381510	7808248	175.3
g	Em0002g621a	scaffold_0002	g1190.t1	scaffold_3	40697932	4255755	45.4
g	Em0002g1889a	scaffold_0002	g3755.t1	scaffold_8	52409983	14984841	236.0
g	Em0002g445a	scaffold_0002	g3388.t1	scaffold_7	38840901	12334836	45.4
g	Em0002g1430a	scaffold_0002	g5295.t1	scaffold_13	48612485	19406407	99.4
g	Em0002g485a	scaffold_0002	g8901.t1	scaffold_31	39365434	33326552	54.7
g	Em0002g81a	scaffold_0002	g4514.t1	scaffold_10	35337413	16550800	189.0
g	Em0002g1864a	scaffold_0002	g156.t1	scaffold_2	52232482	517164	261.0
g	Em0002g1841a	scaffold_0002	g5098.t1	scaffold_12	52059510	18660997	426.4
g	Em0003g269a	scaffold_0003	g2597.t1	scaffold_5	54915300	9506059	1106.0
g	Em0003g310a	scaffold_0003	g9137.t1	scaffold_33	55233684	34220033	226.0
g	Em0003g1032a	scaffold_0003	g4645.t1	scaffold_11	61561557	17037200	42.4
g	Em0003g1565a	scaffold_0003	g155.t2	scaffold_2	66459687	511683	934.0
g	Em0003g54a	scaffold_0003	g6411.t1	scaffold_17	53077492	23470469	66.2
g	Em0003g1465a	scaffold_0003	g2743.t1	scaffold_6	65577359	10033546	145.0
g	Em0003g1221a	scaffold_0003	g4102.t2	scaffold_9	63359334	13656793	52.0
g	Em0003g986a	scaffold_0003	g4878.t1	scaffold_12	61125002	17887560	78.6
g	Em0003g1583a	scaffold_0003	g8294.t1	scaffold_27	66674435	31662438	146.0
g	Em0003g1725a	scaffold_0003	g3654.t2	scaffold_8	68008515	14640124	54.7
g	Em0003g458a	scaffold_0003	g2080.t1	scaffold_4	56315441	7522066	91.7
g	Em0003g1474a	scaffold_0003	g2743.t1	scaffold_6	65636395	10033546	154.0
g	Em0003g518a	scaffold_0003	g530.t1	scaffold_2	56739585	1863165	122.0
g	Em0003g251a	scaffold_0003	g2597.t1	scaffold_5	54747298	9506059	80.5
g	Em0003g746a	scaffold_0003	g4008.t1	scaffold_9	58594666	13347764	43.9
g	Em0003g1397a	scaffold_0003	g6874.t1	scaffold_19	64849261	25364930	63.9
g	Em0003g1423a	scaffold_0003	g5724.t1	scaffold_14	65156517	20923971	55.5
g	Em0003g436a	scaffold_0003	g3250.t1	scaffold_7	56168936	11837322	48.9
g	Em0003g1155a	scaffold_0003	g2484.t1	scaffold_5	62691220	9124395	49.3
g	Em0003g1398a	scaffold_0003	g5367.t2	scaffold_13	64865369	19646903	129.0
g	Em0003g1220a	scaffold_0003	g82.t1	scaffold_2	63347879	274495	299.0
g	Em0003g1212a	scaffold_0003	g2913.t2	scaffold_6	63243186	10624125	106.0
g	Em0003g44a	scaffold_0003	g2997.t2	scaffold_6	53039524	10967563	76.6
g	Em0003g1202a	scaffold_0003	g9904.t1	scaffold_40	63170905	37491139	153.0
g	Em0003g374a	scaffold_0003	g5747.t1	scaffold_14	55715982	21027807	122.1
g	Em0003g1468a	scaffold_0003	g2743.t1	scaffold_6	65593623	10033546	141.0
g	Em0003g528a	scaffold_0003	g8872.t1	scaffold_31	56832912	33247855	69.7
g	Em0003g655a	scaffold_0003	g8598.t1	scaffold_29	57855476	32155269	72.8
g	Em0003g608a	scaffold_0003	g5620.t2	scaffold_14	57547819	20530156	45.1
g	Em0003g981a	scaffold_0003	g6510.t3	scaffold_17	61076974	23838973	48.1
g	Em0003g792a	scaffold_0003	g112.t1	scaffold_2	59148650	361373	72.8
g	Em0003g1549a	scaffold_0003	g8585.t2	scaffold_29	66341816	32103391	49.7
g	Em0003g45a	scaffold_0003	g4823.t1	scaffold_11	53044366	17660742	345.0
g	Em0003g32a	scaffold_0003	g4654.t2	scaffold_11	52972160	17056659	81.3
g	Em0003g1356a	scaffold_0003	g9904.t1	scaffold_40	64634719	37491139	138.0
g	Em0003g1341a	scaffold_0003	g8221.t1	scaffold_27	64486492	31338260	97.8
g	Em0003g1478a	scaffold_0003	g2743.t1	scaffold_6	65652245	10033546	122.0
g	Em0003g1747a	scaffold_0003	g4422.t1	scaffold_10	68217994	16179703	42.4
g	Em0003g654a	scaffold_0003	g437.t1	scaffold_2	57851910	1527010	94.7
g	Em0003g793a	scaffold_0003	g2477.t3	scaffold_5	59154099	9103621	52.0
g	Em0003g335a	scaffold_0003	g10046.t1	scaffold_42	55387947	37740643	64.7
g	Em0003g1278a	scaffold_0003	g7307.t2	scaffold_21	63837777	27071825	46.2
g	Em0003g1115a	scaffold_0003	g2484.t1	scaffold_5	62296791	9124395	49.7
g	Em0003g1480a	scaffold_0003	g6354.t1	scaffold_17	65658883	23218428	58.2
g	Em0003g965a	scaffold_0003	g3622.t1	scaffold_8	60895088	14517746	48.5
g	Em0003g289a	scaffold_0003	g5630.t2	scaffold_14	55083306	20564273	46.6
g	Em0003g657a	scaffold_0003	g6079.t3	scaffold_16	57870631	22203945	76.6
g	Em0003g48a	scaffold_0003	g5361.t1	scaffold_13	53053381	19628146	357.0
g	Em0003g1424a	scaffold_0003	g5927.t1	scaffold_15	65161027	21696607	324.0
g	Em0003g1078a	scaffold_0003	g3116.t1	scaffold_6	61973562	11332695	42.0
g	Em0003g1455a	scaffold_0003	g2745.t2	scaffold_6	65477742	10041137	145.1
g	Em0003g1720a	scaffold_0003	g2883.t2	scaffold_6	67973886	10517751	46.6
g	Em0003g106a	scaffold_0003	g2885.t1	scaffold_6	53454348	10522778	53.5
g	Em0003g1673a	scaffold_0003	g7421.t1	scaffold_22	67508435	27493234	50.8
g	Em0003g47a	scaffold_0003	g5361.t1	scaffold_13	53050394	19628146	376.0
g	Em0003g1a	scaffold_0003	g2597.t1	scaffold_5	52778126	9506059	291.0
g	Em0003g736a	scaffold_0003	g4008.t1	scaffold_9	58554863	13347764	253.0
g	Em0003g70a	scaffold_0003	g8474.t1	scaffold_29	53177852	31725032	45.4
g	Em0003g49a	scaffold_0003	g5361.t1	scaffold_13	53056899	19628146	327.0
g	Em0003g342a	scaffold_0003	g10046.t1	scaffold_42	55513775	37740643	98.6
g	Em0003g1002a	scaffold_0003	g8839.t2	scaffold_31	61314943	33149454	434.0
g	Em0003g173a	scaffold_0003	g7061.t2	scaffold_20	54134412	26048516	49.3
g	Em0003g1406a	scaffold_0003	g4469.t1	scaffold_10	64912816	16387586	45.1
g	Em0003g742a	scaffold_0003	g4008.t1	scaffold_9	58581577	13347764	236.0
g	Em0003g991a	scaffold_0003	g4133.t2	scaffold_9	61187547	13773891	67.0
g	Em0003g817a	scaffold_0003	g740.t1	scaffold_2	59405246	2605159	87.4
g	Em0003g818a	scaffold_0003	g8840.t2	scaffold_31	59409503	33154212	60.8
g	Em0003g1560a	scaffold_0003	g155.t2	scaffold_2	66410056	511683	989.0
g	Em0003g1464a	scaffold_0003	g396.t2	scaffold_2	65568242	1381562	50.8
g	Em0003g186a	scaffold_0003	g5114.t2	scaffold_12	54254170	18720895	463.0
g	Em0003g777a	scaffold_0003	g8840.t2	scaffold_31	58959655	33154212	61.6
g	Em0003g1844a	scaffold_0003	g2682.t1	scaffold_5	69044913	9782817	63.5
g	Em0003g293a	scaffold_0003	g9137.t1	scaffold_33	55101961	34220033	227.0
g	Em0003g755a	scaffold_0003	g4008.t1	scaffold_9	58688312	13347764	46.2
g	Em0003g717a	scaffold_0003	g6405.t2	scaffold_17	58344986	23450698	392.0
g	Em0003g1368a	scaffold_0003	g4054.t1	scaffold_9	64701713	13478859	44.3
g	Em0003g910a	scaffold_0003	g9105.t1	scaffold_33	60429133	34111881	45.1
g	Em0003g1016a	scaffold_0003	g1738.t1	scaffold_4	61440170	6319647	63.5
g	Em0003g1090a	scaffold_0003	g3393.t1	scaffold_7	62088527	12384173	79.0
g	Em0003g348a	scaffold_0003	g5731.t1	scaffold_14	55538547	20956825	352.0
g	Em0003g1001a	scaffold_0003	g5170.t1	scaffold_13	61284801	18991187	43.5
g	Em0003g1359a	scaffold_0003	g7800.t1	scaffold_24	64652005	29002849	182.0
g	Em0003g446a	scaffold_0003	g983.t1	scaffold_2	56239567	3545279	42.0
g	Em0003g741a	scaffold_0003	g4008.t1	scaffold_9	58574778	13347764	46.2
g	Em0003g192a	scaffold_0003	g6117.t1	scaffold_16	54279610	22346864	201.0
g	Em0003g1651a	scaffold_0003	g8938.t2	scaffold_32	67317568	33468531	323.9
g	Em0003g1878a	scaffold_0003	g10042.t1	scaffold_42	69279688	37720727	44.7
g	Em0003g181a	scaffold_0003	g5114.t1	scaffold_12	54219755	18720895	166.0
g	Em0003g629a	scaffold_0003	g4167.t1	scaffold_9	57667036	13868133	47.0
g	Em0003g816a	scaffold_0003	g4755.t1	scaffold_11	59399481	17418525	115.0
g	Em0003g616a	scaffold_0003	g4754.t1	scaffold_11	57590483	17416421	62.4
g	Em0003g210a	scaffold_0003	g5108.t2	scaffold_12	54438455	18701998	103.0
g	Em0003g308a	scaffold_0003	g9275.t1	scaffold_34	55218698	34697137	92.4
g	Em0003g1445a	scaffold_0003	g4185.t1	scaffold_9	65390090	13938456	85.1
g	Em0003g815a	scaffold_0003	g165.t1	scaffold_2	59391553	540802	271.0
g	Em0003g1647a	scaffold_0003	g7421.t1	scaffold_22	67274567	27493234	178.0
g	Em0003g1075a	scaffold_0003	g4189.t1	scaffold_9	61952135	13955772	43.9
g	Em0003g347a	scaffold_0003	g8453.t1	scaffold_28	55534180	31035104	75.5
g	Em0003g1836a	scaffold_0003	g6752.t1	scaffold_19	69002156	24901952	307.2
g	Em0003g1219a	scaffold_0003	g82.t1	scaffold_2	63342819	274495	296.0
g	Em0003g527a	scaffold_0003	g4645.t1	scaffold_11	56829785	17037200	49.3
g	Em0003g978a	scaffold_0003	g1738.t1	scaffold_4	61046921	6319647	55.8
g	Em0003g1428a	scaffold_0003	g5905.t2	scaffold_15	65191443	21614280	66.6
g	Em0003g290a	scaffold_0003	g7090.t2	scaffold_20	55089917	26148617	243.0
g	Em0003g693a	scaffold_0003	g4469.t1	scaffold_10	58169855	16387586	46.6
g	Em0003g327a	scaffold_0003	g5713.t1	scaffold_14	55343501	20881231	82.0
g	Em0003g169a	scaffold_0003	g2883.t1	scaffold_6	54093431	10517751	114.8
g	Em0003g1702a	scaffold_0003	g3011.t2	scaffold_6	67803318	11019065	46.2
g	Em0003g732a	scaffold_0003	g9358.t2	scaffold_35	58522415	35057974	45.8
g	Em0003g603a	scaffold_0003	g5620.t2	scaffold_14	57520032	20530156	44.3
g	Em0003g1861a	scaffold_0003	g506.t1	scaffold_2	69158827	1758895	147.0
g	Em0003g29a	scaffold_0003	g4654.t2	scaffold_11	52944262	17056659	85.1
g	Em0003g681a	scaffold_0003	g3905.t2	scaffold_9	58051893	12948496	294.0
g	Em0003g1405a	scaffold_0003	g6119.t1	scaffold_16	64910975	22355331	66.6
g	Em0003g911a	scaffold_0003	g3622.t1	scaffold_8	60435871	14517746	176.0
g	Em0003g1443a	scaffold_0003	g4185.t1	scaffold_9	65382455	13938456	248.0
g	Em0003g1412a	scaffold_0003	g3271.t1	scaffold_7	65019098	11912542	151.0
g	Em0003g813a	scaffold_0003	g147.t1	scaffold_2	59365730	484863	43.9
g	Em0003g1011a	scaffold_0003	g6510.t3	scaffold_17	61400376	23838973	50.1
g	Em0003g182a	scaffold_0003	g7061.t1	scaffold_20	54225691	26048516	50.1
g	Em0003g489a	scaffold_0003	g1914.t1	scaffold_4	56522183	6904821	174.1
g	Em0003g345a	scaffold_0003	g5199.t2	scaffold_13	55528843	19077982	136.0
g	Em0003g60a	scaffold_0003	g5798.t1	scaffold_15	53101919	21230244	94.0
g	Em0003g191a	scaffold_0003	g3330.t1	scaffold_7	54268175	12148433	63.9
g	Em0003g248a	scaffold_0003	g8797.t2	scaffold_31	54702656	33002360	58.9
g	Em0003g1226a	scaffold_0003	g412.t1	scaffold_2	63419286	1431998	377.0
g	Em0003g1420a	scaffold_0003	g1993.t1	scaffold_4	65103353	7234718	212.0
g	Em0003g1755a	scaffold_0003	g3654.t2	scaffold_8	68287707	14640124	53.1
g	Em0003g425a	scaffold_0003	g6952.t1	scaffold_19	56074441	25627882	321.0
g	Em0003g385a	scaffold_0003	g5731.t1	scaffold_14	55774616	20956825	408.0
g	Em0003g1404a	scaffold_0003	g7067.t1	scaffold_20	64909002	26069767	117.0
g	Em0003g686a	scaffold_0003	g4469.t1	scaffold_10	58108006	16387586	46.6
g	Em0003g1302a	scaffold_0003	g3977.t1	scaffold_9	64024182	13224520	358.3
g	Em0003g626a	scaffold_0003	g5106.t1	scaffold_12	57648545	18692493	71.6
g	Em0003g178a	scaffold_0003	g7061.t2	scaffold_20	54198874	26048516	50.4
g	Em0003g752a	scaffold_0003	g2477.t3	scaffold_5	58652615	9103621	55.5
g	Em0003g1038a	scaffold_0003	g3622.t1	scaffold_8	61614744	14517746	182.0
g	Em0003g34a	scaffold_0003	g7328.t2	scaffold_22	52988986	27198304	416.0
g	Em0003g1874a	scaffold_0003	g486.t1	scaffold_2	69251521	1688961	51.6
g	Em0003g314a	scaffold_0003	g9137.t1	scaffold_33	55275334	34220033	221.0
g	Em0003g1834a	scaffold_0003	g9776.t3	scaffold_39	68996976	36991007	54.3
g	Em0003g493a	scaffold_0003	g1914.t1	scaffold_4	56548084	6904821	136.7
g	Em0003g778a	scaffold_0003	g740.t1	scaffold_2	58964959	2605159	87.4
g	Em0003g333a	scaffold_0003	g8797.t2	scaffold_31	55370332	33002360	176.8
g	Em0003g384a	scaffold_0003	g8453.t1	scaffold_28	55771084	31035104	52.4
g	Em0003g1566a	scaffold_0003	g4903.t1	scaffold_12	66481517	17979504	254.2
g	Em0003g1470a	scaffold_0003	g6354.t1	scaffold_17	65600282	23218428	58.5
g	Em0003g1561a	scaffold_0003	g155.t2	scaffold_2	66417940	511683	176.0
g	Em0003g1454a	scaffold_0003	g1720.t1	scaffold_4	65459802	6253692	61.2
g	Em0003g320a	scaffold_0003	g5586.t1	scaffold_14	55310281	20395404	363.0
g	Em0003g88a	scaffold_0003	g2597.t1	scaffold_5	53312805	9506059	80.1
g	Em0003g1372a	scaffold_0003	g4692.t1	scaffold_11	64717623	17195534	45.8
g	Em0003g1642a	scaffold_0003	g7421.t1	scaffold_22	67247285	27493234	58.5
g	Em0003g1292a	scaffold_0003	g4185.t1	scaffold_9	63955605	13938456	239.0
g	Em0003g1667a	scaffold_0003	g8938.t1	scaffold_32	67462496	33468531	330.0
g	Em0003g779a	scaffold_0003	g4755.t1	scaffold_11	58970354	17418525	115.0
g	Em0003g432a	scaffold_0003	g3250.t1	scaffold_7	56105862	11837322	118.0
g	Em0003g1039a	scaffold_0003	g9105.t1	scaffold_33	61621290	34111881	45.1
g	Em0003g753a	scaffold_0003	g112.t1	scaffold_2	58658765	361373	70.9
g	Em0003g1714a	scaffold_0003	g4133.t2	scaffold_9	67919080	13773891	67.0
g	Em0003g57a	scaffold_0003	g1228.t1	scaffold_3	53087749	4398771	54.7
g	Em0003g1767a	scaffold_0003	g6525.t2	scaffold_17	68375291	23904680	45.8
g	Em0003g315a	scaffold_0003	g9137.t1	scaffold_33	55279411	34220033	216.0
g	Em0003g1224a	scaffold_0003	g8203.t1	scaffold_27	63382213	31294922	63.9
g	Em0003g1753a	scaffold_0003	g3654.t2	scaffold_8	68278674	14640124	60.8
g	Em0003g394a	scaffold_0003	g5747.t1	scaffold_14	55811171	21027807	102.0
g	Em0003g113a	scaffold_0003	g8688.t1	scaffold_30	53527798	32596352	69.3
g	Em0003g40a	scaffold_0003	g9890.t1	scaffold_40	53027241	37446678	47.4
g	Em0003g1671a	scaffold_0003	g7421.t1	scaffold_22	67491592	27493234	177.0
g	Em0003g383a	scaffold_0003	g5199.t2	scaffold_13	55762138	19077982	117.0
g	Em0003g1407a	scaffold_0003	g6119.t1	scaffold_16	64919355	22355331	177.0
g	Em0003g1415a	scaffold_0003	g1993.t1	scaffold_4	65061776	7234718	42.7
g	Em0003g651a	scaffold_0003	g2502.t1	scaffold_5	57843243	9177935	87.8
g	Em0003g1471a	scaffold_0003	g807.t1	scaffold_2	65603880	2855181	63.2
g	Em0003g1280a	scaffold_0003	g2562.t1	scaffold_5	63844736	9374863	115.5
g	Em0003g37a	scaffold_0003	g7328.t2	scaffold_22	53024049	27198304	187.0
g	Em0003g1009a	scaffold_0003	g4878.t1	scaffold_12	61380421	17887560	141.0
g	Em0003g1408a	scaffold_0003	g3059.t1	scaffold_6	64930950	11165990	229.0
g	Em0003g316a	scaffold_0003	g5353.t1	scaffold_13	55282170	19606363	49.3
g	Em0003g1036a	scaffold_0003	g4645.t1	scaffold_11	61599033	17037200	45.1
g	Em0003g1498a	scaffold_0003	g8417.t1	scaffold_28	65858753	30893437	247.0
g	Em0003g382a	scaffold_0003	g8453.t1	scaffold_28	55755078	31035104	58.9
g	Em0003g1556a	scaffold_0003	g818.t1	scaffold_2	66383045	2899868	129.8
g	Em0003g710a	scaffold_0003	g6405.t2	scaffold_17	58292078	23450698	399.0
g	Em0003g36a	scaffold_0003	g7328.t1	scaffold_22	53021293	27198304	476.0
g	Em0003g1283a	scaffold_0003	g2562.t1	scaffold_5	63863485	9374863	115.9
g	Em0003g1563a	scaffold_0003	g818.t1	scaffold_2	66440753	2899868	92.4
g	Em0003g646a	scaffold_0003	g2846.t2	scaffold_6	57808987	10382426	244.0
g	Em0003g647a	scaffold_0003	g2846.t1	scaffold_6	57810566	10382426	175.0
g	Em0003g1008a	scaffold_0003	g6562.t1	scaffold_18	61368692	24068437	53.9
g	Em0003g322a	scaffold_0003	g6703.t2	scaffold_18	55322532	24664368	302.0
g	Em0003g846a	scaffold_0003	g3393.t1	scaffold_7	59769075	12384173	73.2
[truncated: 4,925 more rows]
