# Supplementary material for: Tracing animal genomic evolution with the chromosomal-level assembly of the freshwater sponge Ephydatia muelleri
Source: Nat Commun. 2020 Jul 27;11:3676. doi: 10.1038/s41467-020-17397-w (PMC7385117; doi:10.1038/s41467-020-17397-w)
Supplement: Supplementary file 8 — Supplementary Data 4 [file 41467_2020_17397_MOESM8_ESM.zip › Supplementary_Data_4_Synteny_analyses_plots_scripts/emu_vs_choanos_raw_data/monbr1_vs_srosetta_scaffold2d_points.tab]

s1	scaffold_2	1	3607471	0.086649	3607471	0.086649	-
s1	scaffold_3	2	2609234	0.062672	6216705	0.149320	-
s1	scaffold_4	3	2081438	0.049994	8298143	0.199315	-
s1	scaffold_5	4	1613056	0.038744	9911199	0.238059	-
s1	scaffold_6	5	1473069	0.035382	11384268	0.273441	-
s1	scaffold_7	6	1435906	0.034489	12820174	0.307930	-
s1	scaffold_9	7	1303534	0.031310	14123708	0.339240	-
s1	scaffold_8	8	1300515	0.031237	15424223	0.370477	-
s1	scaffold_10	9	1258938	0.030239	16683161	0.400716	-
s1	scaffold_11	10	1136692	0.027302	17819853	0.428019	-
s1	scaffold_12	11	1128436	0.027104	18948289	0.455123	-
s1	scaffold_13	12	1102880	0.026490	20051169	0.481613	-
s1	scaffold_14	13	1073601	0.025787	21124770	0.507400	-
s1	scaffold_15	14	1049915	0.025218	22174685	0.532618	-
s1	scaffold_16	15	929013	0.022314	23103698	0.554932	-
s1	scaffold_17	16	911885	0.021903	24015583	0.576835	-
s1	scaffold_18	17	855359	0.020545	24870942	0.597380	-
s1	scaffold_19	18	781963	0.018782	25652905	0.616162	-
s1	scaffold_20	19	720398	0.017303	26373303	0.633466	-
s1	scaffold_21	20	711696	0.017094	27084999	0.650560	-
s1	scaffold_22	21	692295	0.016628	27777294	0.667188	-
s1	scaffold_23	22	690264	0.016580	28467558	0.683768	-
s1	scaffold_24	23	679602	0.016323	29147160	0.700091	-
s1	scaffold_25	24	667690	0.016037	29814850	0.716129	-
s1	scaffold_26	25	666567	0.016010	30481417	0.732139	-
s1	scaffold_28	26	614053	0.014749	31095470	0.746888	-
s1	scaffold_27	27	606668	0.014572	31702138	0.761460	-
s1	scaffold_29	28	584948	0.014050	32287086	0.775510	-
s1	scaffold_30	29	568742	0.013661	32855828	0.789171	-
s1	scaffold_31	30	566198	0.013600	33422026	0.802770	-
s1	scaffold_32	31	547532	0.013151	33969558	0.815922	-
s1	scaffold_33	32	480061	0.011531	34449619	0.827452	-
s1	scaffold_34	33	443037	0.010641	34892656	0.838094	-
s1	scaffold_35	34	432256	0.010382	35324912	0.848476	-
s1	scaffold_36	35	406081	0.009754	35730993	0.858230	-
s1	scaffold_37	36	404957	0.009727	36135950	0.867957	-
s1	scaffold_38	37	375890	0.009029	36511840	0.876985	-
s1	scaffold_41	38	363764	0.008737	36875604	0.885723	-
s1	scaffold_39	39	348207	0.008364	37223811	0.894086	-
s1	scaffold_40	40	342676	0.008231	37566487	0.902317	-
s1	scaffold_42	41	288870	0.006938	37855357	0.909255	-
s1	scaffold_43	42	284626	0.006836	38139983	0.916092	-
s1	scaffold_45	43	259076	0.006223	38399059	0.922315	-
s1	scaffold_44	44	254319	0.006109	38653378	0.928423	-
s1	scaffold_46	45	248093	0.005959	38901471	0.934382	-
s1	scaffold_47	46	242553	0.005826	39144024	0.940208	-
s1	scaffold_51	47	227160	0.005456	39371184	0.945664	-
s1	scaffold_50	48	222214	0.005337	39593398	0.951002	-
s1	scaffold_48	49	212724	0.005109	39806122	0.956111	-
s1	scaffold_49	50	198086	0.004758	40004208	0.960869	-
s2	supercont1.1	1	2682829	0.048391	2682829	0.048391	-
s2	supercont1.2	2	2479747	0.044728	5162576	0.093120	-
s2	supercont1.4	3	2372320	0.042791	7534896	0.135910	-
s2	supercont1.3	4	2355804	0.042493	9890700	0.178403	-
s2	supercont1.5	5	2236389	0.040339	12127089	0.218741	-
s2	supercont1.6	6	2078128	0.037484	14205217	0.256225	-
s2	supercont1.7	7	2024178	0.036511	16229395	0.292736	-
s2	supercont1.8	8	1951132	0.035193	18180527	0.327930	-
s2	supercont1.9	9	1890124	0.034093	20070651	0.362023	-
s2	supercont1.10	10	1852485	0.033414	21923136	0.395437	-
s2	supercont1.11	11	1685439	0.030401	23608575	0.425838	-
s2	supercont1.12	12	1669363	0.030111	25277938	0.455949	-
s2	supercont1.13	13	1637731	0.029540	26915669	0.485489	-
s2	supercont1.15	14	1519553	0.027409	28435222	0.512898	-
s2	supercont1.14	15	1475472	0.026614	29910694	0.539512	-
s2	supercont1.18	16	1385450	0.024990	31296144	0.564502	-
s2	supercont1.17	17	1373939	0.024782	32670083	0.589284	-
s2	supercont1.16	18	1369926	0.024710	34040009	0.613994	-
s2	supercont1.22	19	1285527	0.023188	35325536	0.637181	-
s2	supercont1.20	20	1277873	0.023050	36603409	0.660231	-
s2	supercont1.19	21	1259976	0.022727	37863385	0.682958	-
s2	supercont1.21	22	1215791	0.021930	39079176	0.704887	-
s2	supercont1.23	23	1191819	0.021497	40270995	0.726385	-
s2	supercont1.24	24	1067092	0.019248	41338087	0.745632	-
s2	supercont1.25	25	983278	0.017736	42321365	0.763368	-
s2	supercont1.27	26	927411	0.016728	43248776	0.780096	-
s2	supercont1.29	27	915651	0.016516	44164427	0.796612	-
s2	supercont1.28	28	911200	0.016436	45075627	0.813048	-
s2	supercont1.26	29	896821	0.016176	45972448	0.829224	-
s2	supercont1.31	30	796024	0.014358	46768472	0.843582	-
s2	supercont1.30	31	789273	0.014236	47557745	0.857819	-
s2	supercont1.32	32	786423	0.014185	48344168	0.872004	-
s2	supercont1.35	33	753186	0.013586	49097354	0.885589	-
s2	supercont1.36	34	740817	0.013362	49838171	0.898952	-
s2	supercont1.33	35	739932	0.013346	50578103	0.912298	-
g	g10508.t1	scaffold_51	EGD72716	supercont1.10	39328977	20742965	74.3
g	g10512.t2	scaffold_51	EGD82114	supercont1.6	39366130	13179390	118.0
g	g10512.t1	scaffold_51	EGD82114	supercont1.6	39366075	13179390	118.0
g	g10507.t1	scaffold_51	EGD83238	supercont1.8	39322131	18081823	57.8
g	g10495.t1	scaffold_51	EGD77628	supercont1.24	39180821	41320469	45.1
g	g10495.t2	scaffold_51	EGD77628	supercont1.24	39180821	41320469	45.1
g	g10511.t2	scaffold_51	EGD76685	supercont1.21	39361244	38045925	202.6
g	g10468.t1	scaffold_50	EGD77152	supercont1.22	39468909	35204996	596.0
g	g10474.t1	scaffold_50	EGD83613	supercont1.9	39495382	19662669	535.0
g	g10474.t2	scaffold_50	EGD83613	supercont1.9	39495382	19662669	536.0
g	g10478.t1	scaffold_50	EGD83574	supercont1.9	39507695	19493661	44.3
g	g10480.t2	scaffold_50	EGD83575	supercont1.9	39511142	19498520	98.2
g	g10480.t1	scaffold_50	EGD83575	supercont1.9	39511153	19498520	98.6
g	g10487.t2	scaffold_50	EGD82960	supercont1.8	39536198	16811513	645.0
g	g10487.t1	scaffold_50	EGD82960	supercont1.8	39536198	16811513	640.0
g	g10489.t1	scaffold_50	EGD83577	supercont1.9	39544869	19510821	392.0
g	g10462.t1	scaffold_50	EGD83593	supercont1.9	39436638	19574462	637.0
g	g10465.t2	scaffold_50	EGD80816	supercont1.4	39451147	6710094	75.1
g	g10465.t1	scaffold_50	EGD80816	supercont1.4	39451147	6710094	68.9
g	g10461.t1	scaffold_50	EGD77161	supercont1.22	39434876	35245420	280.0
g	g10455.t1	scaffold_50	EGD79921	supercont1.35	39416707	48747184	161.0
g	g10455.t2	scaffold_50	EGD79921	supercont1.35	39416714	48747184	161.0
g	g10466.t2	scaffold_50	EGD77140	supercont1.22	39456866	35146751	61.6
g	g10466.t1	scaffold_50	EGD77140	supercont1.22	39456866	35146751	53.9
g	g10471.t2	scaffold_50	EGD77159	supercont1.22	39479954	35237624	179.0
g	g10471.t1	scaffold_50	EGD77159	supercont1.22	39479954	35237624	180.0
g	g10486.t1	scaffold_50	EGD78626	supercont1.3	39533058	7723655	90.9
g	g10486.t2	scaffold_50	EGD78626	supercont1.3	39533575	7723655	90.1
g	g10454.t1	scaffold_50	EGD79538	supercont1.32	39410220	48228271	60.8
g	g10473.t1	scaffold_50	EGD75229	supercont1.17	39489226	32114202	343.8
g	g10481.t1	scaffold_50	EGD83571	supercont1.9	39515694	19469160	1276.0
g	g10467.t1	scaffold_50	EGD77151	supercont1.22	39462000	35198704	249.4
g	g10467.t2	scaffold_50	EGD77151	supercont1.22	39461974	35198704	249.4
g	g10479.t1	scaffold_50	EGD83574	supercont1.9	39509147	19493661	85.9
g	g10464.t2	scaffold_50	EGD83483	supercont1.9	39445787	19021098	103.6
g	g10482.t1	scaffold_50	EGD83573	supercont1.9	39521137	19489115	84.0
g	g10470.t1	scaffold_50	EGD78315	supercont1.28	39476612	44646811	206.0
g	g10475.t2	scaffold_50	EGD83614	supercont1.9	39500285	19669512	304.6
g	g10475.t1	scaffold_50	EGD83614	supercont1.9	39500285	19669512	336.9
g	g10484.t2	scaffold_50	EGD77782	supercont1.25	39527013	42077837	60.5
g	g10484.t1	scaffold_50	EGD78325	supercont1.28	39526646	44698428	48.1
g	g10491.t1	scaffold_50	EGD78534	supercont1.29	39556364	43873073	155.0
g	g10456.t1	scaffold_50	EGD83369	supercont1.9	39420672	18511900	194.8
g	g10490.t2	scaffold_50	EGD83578	supercont1.9	39550973	19519340	323.0
g	g10490.t1	scaffold_50	EGD83578	supercont1.9	39550973	19519340	320.0
g	g10472.t1	scaffold_50	EGD77139	supercont1.22	39483935	35138857	273.0
g	g10464.t1	scaffold_50	EGD83483	supercont1.9	39445787	19021098	103.6
g	g10461.t2	scaffold_50	EGD77161	supercont1.22	39434594	35245420	285.0
g	g10246.t2	scaffold_46	EGD81414	supercont1.5	38671866	10204403	619.0
g	g10246.t1	scaffold_46	EGD81414	supercont1.5	38671855	10204403	619.0
g	g10293.t1	scaffold_46	EGD83421	supercont1.9	38867228	18744549	331.0
g	g10269.t1	scaffold_46	EGD79280	supercont1.31	38774545	46072963	232.0
g	g10293.t2	scaffold_46	EGD83421	supercont1.9	38867046	18744549	345.0
g	g10298.t1	scaffold_46	EGD75877	supercont1.19	38877624	37838845	421.0
g	g10301.t1	scaffold_46	EGD77830	supercont1.25	38890412	42301646	128.0
g	g10251.t2	scaffold_46	EGD83003	supercont1.8	38696865	17004108	312.0
g	g10251.t1	scaffold_46	EGD83003	supercont1.8	38696865	17004108	287.0
g	g10278.t1	scaffold_46	EGD83555	supercont1.9	38809278	19410527	540.0
g	g10277.t1	scaffold_46	EGD83556	supercont1.9	38803478	19414284	103.0
g	g10245.t1	scaffold_46	EGD76467	supercont1.20	38665948	35758945	152.0
g	g10286.t2	scaffold_46	EGD81367	supercont1.5	38840188	9982892	303.0
g	g10286.t1	scaffold_46	EGD81367	supercont1.5	38840177	9982892	313.0
g	g10270.t1	scaffold_46	EGD83388	supercont1.9	38777548	18584161	206.0
g	g10266.t1	scaffold_46	EGD82215	supercont1.6	38746912	13503681	294.0
g	g10267.t2	scaffold_46	EGD81392	supercont1.5	38759020	10108150	1606.9
g	g10267.t1	scaffold_46	EGD81392	supercont1.5	38759020	10108150	1580.0
g	g10303.t1	scaffold_46	EGD75290	supercont1.17	38900395	32409863	52.0
g	g10288.t1	scaffold_46	EGD83420	supercont1.9	38849542	18737061	199.0
g	g10299.t1	scaffold_46	EGD75873	supercont1.19	38881946	37823823	247.0
g	g10248.t1	scaffold_46	EGD78231	supercont1.28	38686996	44217352	166.0
g	g10290.t1	scaffold_46	EGD82905	supercont1.8	38858191	16585436	162.9
g	g10290.t2	scaffold_46	EGD82905	supercont1.8	38858111	16585436	162.5
g	g10247.t1	scaffold_46	EGD77914	supercont1.26	38680757	45456289	683.6
g	g10264.t1	scaffold_46	EGD75683	supercont1.19	38742108	36828438	354.0
g	g10250.t1	scaffold_46	EGD81397	supercont1.5	38694613	10139970	217.0
g	g10268.t1	scaffold_46	EGD81393	supercont1.5	38769771	10122227	357.0
g	g10300.t1	scaffold_46	EGD75334	supercont1.17	38885043	32605281	189.9
g	g10271.t1	scaffold_46	EGD72268	supercont1.1	38779605	1295797	104.0
g	g10262.t1	scaffold_46	EGD75792	supercont1.19	38734221	37405310	498.0
g	g10302.t1	scaffold_46	EGD72926	supercont1.10	38895863	21725449	234.0
g	g10276.t1	scaffold_46	EGD83489	supercont1.9	38799863	19041836	79.0
g	g10280.t1	scaffold_46	EGD83483	supercont1.9	38816504	19021098	454.1
g	g10279.t1	scaffold_46	EGD83488	supercont1.9	38812481	19038257	51.6
g	g10260.t2	scaffold_46	EGD81381	supercont1.5	38721803	10057810	407.0
g	g10260.t1	scaffold_46	EGD81381	supercont1.5	38721803	10057810	372.0
g	g10244.t1	scaffold_46	EGD81728	supercont1.5	38663071	11588528	196.0
g	g10329.t1	scaffold_47	EGD73528	supercont1.12	39005208	24316577	718.0
g	g10314.t2	scaffold_47	EGD77813	supercont1.25	38933237	42247509	56.2
g	g10314.t1	scaffold_47	EGD77813	supercont1.25	38933237	42247509	50.8
g	g10346.t1	scaffold_47	EGD77804	supercont1.25	39083281	42199313	183.0
g	g10313.t2	scaffold_47	EGD77780	supercont1.25	38929504	42070320	428.1
g	g10318.t2	scaffold_47	EGD77825	supercont1.25	38946029	42279949	250.7
g	g10318.t1	scaffold_47	EGD77825	supercont1.25	38946029	42279949	250.7
g	g10313.t1	scaffold_47	EGD77780	supercont1.25	38929504	42070320	443.7
g	g10311.t1	scaffold_47	EGD77814	supercont1.25	38923332	42249889	213.0
g	g10340.t2	scaffold_47	EGD73952	supercont1.13	39056164	26285235	48.9
g	g10307.t1	scaffold_47	EGD80705	supercont1.4	38912341	6180440	247.0
g	g10340.t1	scaffold_47	EGD73952	supercont1.13	39056162	26285235	48.9
g	g10326.t1	scaffold_47	EGD76043	supercont1.2	38983192	3482769	356.0
g	g10332.t1	scaffold_47	EGD73757	supercont1.13	39016567	25325009	998.0
g	g10305.t1	scaffold_47	EGD77785	supercont1.25	38905536	42099584	457.0
g	g10309.t1	scaffold_47	EGD83127	supercont1.8	38916101	17546744	45.4
g	g10305.t2	scaffold_47	EGD77785	supercont1.25	38905536	42099584	451.0
g	g10334.t1	scaffold_47	EGD82877	supercont1.8	39032196	16443350	633.2
g	g10325.t2	scaffold_47	EGD73425	supercont1.12	38978668	23865365	359.6
g	g10325.t1	scaffold_47	EGD73425	supercont1.12	38978668	23865365	351.6
g	g10349.t1	scaffold_47	EGD76199	supercont1.2	39098139	4236065	178.3
g	g10349.t3	scaffold_47	EGD74250	supercont1.14	39097357	29168675	57.0
g	g10348.t1	scaffold_47	EGD72143	supercont1.1	39095008	771881	580.0
g	g10350.t1	scaffold_47	EGD83458	supercont1.9	39101416	18894772	293.0
g	g10323.t1	scaffold_47	EGD77815	supercont1.25	38970988	42252607	647.0
g	g10312.t1	scaffold_47	EGD77808	supercont1.25	38925630	42216839	474.0
g	g10321.t1	scaffold_47	EGD75847	supercont1.19	38960805	37692320	575.0
g	g10358.t1	scaffold_47	EGD72545	supercont1.1	39143018	2580299	48.1
g	g10353.t1	scaffold_47	EGD74299	supercont1.14	39114536	29401635	139.0
g	g10328.t1	scaffold_47	EGD72819	supercont1.10	39000569	21215597	561.0
g	g10331.t2	scaffold_47	EGD73756	supercont1.13	39011071	25316983	124.0
g	g10331.t1	scaffold_47	EGD73756	supercont1.13	39011151	25316983	149.0
g	g10351.t1	scaffold_47	EGD75706	supercont1.19	39106076	36941445	72.4
g	g10333.t1	scaffold_47	EGD82543	supercont1.7	39020429	14924595	596.0
g	g10308.t1	scaffold_47	EGD77663	supercont1.25	38914413	41469131	397.0
g	g10306.t1	scaffold_47	EGD77787	supercont1.25	38909674	42109956	169.3
g	g10320.t1	scaffold_47	EGD77648	supercont1.25	38955728	41410662	508.0
g	g10335.t2	scaffold_47	EGD82817	supercont1.7	39042966	16186696	465.0
g	g10320.t2	scaffold_47	EGD77648	supercont1.25	38955728	41410662	510.0
g	g10335.t1	scaffold_47	EGD82817	supercont1.7	39042966	16186696	476.0
g	g10347.t2	scaffold_47	EGD78518	supercont1.29	39088522	43820824	276.0
g	g10347.t1	scaffold_47	EGD78518	supercont1.29	39088522	43820824	276.0
g	g10316.t1	scaffold_47	EGD73471	supercont1.12	38939680	24076890	196.0
g	g10316.t2	scaffold_47	EGD73471	supercont1.12	38939795	24076890	210.0
g	g10341.t1	scaffold_47	EGD77763	supercont1.25	39060240	41985489	221.5
g	g10345.t1	scaffold_47	EGD77803	supercont1.25	39079809	42193263	1347.0
g	g10327.t1	scaffold_47	EGD75848	supercont1.19	38992318	37701997	6020.0
g	g10322.t2	scaffold_47	EGD75846	supercont1.19	38965688	37684891	437.0
g	g10310.t1	scaffold_47	EGD77664	supercont1.25	38919695	41473098	230.0
g	g10322.t1	scaffold_47	EGD75846	supercont1.19	38965688	37684891	505.7
g	g10327.t2	scaffold_47	EGD75848	supercont1.19	38992318	37701997	5982.0
g	g10336.t1	scaffold_47	EGD76220	supercont1.2	39046758	4324222	62.8
g	g10351.t2	scaffold_47	EGD75706	supercont1.19	39106076	36941445	64.3
g	g10165.t1	scaffold_44	EGD79315	supercont1.31	38547297	46274362	54.3
g	g10150.t1	scaffold_44	EGD72498	supercont1.1	38441870	2345534	315.3
g	g10153.t1	scaffold_44	EGD77362	supercont1.23	38452273	39935989	65.9
g	g10158.t1	scaffold_44	EGD75290	supercont1.17	38512099	32409863	156.7
g	g10162.t1	scaffold_44	EGD75290	supercont1.17	38529295	32409863	202.6
g	g10162.t2	scaffold_44	EGD78062	supercont1.27	38529295	42418938	192.2
g	g10158.t2	scaffold_44	EGD75290	supercont1.17	38512140	32409863	157.1
g	g10167.t3	scaffold_44	EGD79315	supercont1.31	38564252	46274362	42.7
g	g10170.t1	scaffold_44	EGD79315	supercont1.31	38600740	46274362	56.2
g	g10154.t1	scaffold_44	EGD72927	supercont1.10	38456657	21731000	114.3
g	g10173.t1	scaffold_44	EGD79316	supercont1.31	38640614	46281377	54.7
g	g10173.t2	scaffold_44	EGD79316	supercont1.31	38639275	46281377	55.5
g	g10159.t2	scaffold_44	EGD75653	supercont1.19	38518412	36683690	240.2
g	g10159.t1	scaffold_44	EGD75653	supercont1.19	38518412	36683690	236.2
g	g10157.t1	scaffold_44	EGD75290	supercont1.17	38497150	32409863	256.9
g	g10157.t3	scaffold_44	EGD75290	supercont1.17	38498503	32409863	264.3
g	g10204.t1	scaffold_45	EGD77364	supercont1.23	38232695	39945176	687.4
g	g10204.t2	scaffold_45	EGD77364	supercont1.23	38232911	39945176	703.4
g	g10179.t1	scaffold_45	EGD74356	supercont1.14	38158261	29661942	84.3
g	g10179.t2	scaffold_45	EGD74356	supercont1.14	38158466	29661942	84.3
g	g10192.t1	scaffold_45	EGD77256	supercont1.23	38200201	39423562	271.0
g	g10191.t1	scaffold_45	EGD77255	supercont1.23	38197909	39420974	261.0
g	g10236.t2	scaffold_45	EGD80690	supercont1.4	38370756	6117342	251.5
g	g10224.t1	scaffold_45	EGD79644	supercont1.33	38317600	50418053	268.0
g	g10213.t1	scaffold_45	EGD77404	supercont1.23	38263282	40176767	201.0
g	g10222.t1	scaffold_45	EGD75780	supercont1.19	38307495	37293071	189.0
g	g10236.t1	scaffold_45	EGD80690	supercont1.4	38370756	6117342	236.5
g	g10182.t2	scaffold_45	EGD77353	supercont1.23	38167974	39909329	96.3
g	g10182.t1	scaffold_45	EGD77353	supercont1.23	38167974	39909329	103.0
g	g10186.t1	scaffold_45	EGD74399	supercont1.14	38181454	29847894	82.4
g	g10203.t1	scaffold_45	EGD75054	supercont1.17	38228222	31355527	478.0
g	g10215.t3	scaffold_45	EGD77402	supercont1.23	38269637	40161349	43.5
g	g10215.t2	scaffold_45	EGD77403	supercont1.23	38274628	40171938	126.0
g	g10215.t1	scaffold_45	EGD77403	supercont1.23	38275615	40171938	126.0
g	g10176.t1	scaffold_45	EGD76913	supercont1.21	38146628	39016785	191.0
g	g10176.t2	scaffold_45	EGD76913	supercont1.21	38146650	39016785	190.0
g	g10231.t1	scaffold_45	EGD77387	supercont1.23	38353974	40063641	106.7
g	g10199.t1	scaffold_45	EGD72631	supercont1.10	38216372	20388587	90.9
g	g10201.t2	scaffold_45	EGD72631	supercont1.10	38221585	20388587	124.0
g	g10201.t1	scaffold_45	EGD72631	supercont1.10	38221585	20388587	152.0
g	g10235.t1	scaffold_45	EGD73149	supercont1.11	38367821	22647530	113.2
g	g10219.t2	scaffold_45	EGD80861	supercont1.4	38292941	6894525	62.4
g	g10219.t1	scaffold_45	EGD80861	supercont1.4	38292941	6894525	62.8
g	g10227.t1	scaffold_45	EGD78584	supercont1.29	38327348	44104708	895.0
g	g10211.t1	scaffold_45	EGD75936	supercont1.2	38255119	2960739	119.0
g	g10225.t1	scaffold_45	EGD77340	supercont1.23	38320691	39852158	92.0
g	g10220.t2	scaffold_45	EGD77414	supercont1.23	38300000	40219323	947.0
g	g10220.t1	scaffold_45	EGD77414	supercont1.23	38300000	40219323	948.0
g	g10218.t1	scaffold_45	EGD76876	supercont1.21	38289761	38878672	338.0
g	g10214.t1	scaffold_45	EGD78102	supercont1.27	38266855	42629645	128.0
g	g10214.t2	scaffold_45	EGD78102	supercont1.27	38266480	42629645	271.0
g	g10223.t2	scaffold_45	EGD77365	supercont1.23	38313614	39953248	469.0
g	g10229.t1	scaffold_45	EGD77392	supercont1.23	38334534	40100979	293.0
g	g10223.t1	scaffold_45	EGD77365	supercont1.23	38313590	39953248	487.0
g	g10233.t1	scaffold_45	EGD77373	supercont1.23	38360791	40003451	691.0
g	g10196.t1	scaffold_45	EGD76630	supercont1.20	38209253	36534103	48.1
g	g10212.t2	scaffold_45	EGD77389	supercont1.23	38258948	40077936	249.0
g	g10212.t1	scaffold_45	EGD77389	supercont1.23	38258948	40077936	249.0
g	g10234.t1	scaffold_45	EGD77371	supercont1.23	38365190	39984486	951.0
g	g10194.t1	scaffold_45	EGD74741	supercont1.15	38204455	28367699	109.0
g	g10237.t2	scaffold_45	EGD79594	supercont1.33	38375292	50054197	669.0
g	g10237.t1	scaffold_45	EGD79594	supercont1.33	38375292	50054197	689.0
g	g10187.t1	scaffold_45	EGD77372	supercont1.23	38186286	39993450	251.0
g	g10187.t2	scaffold_45	EGD77372	supercont1.23	38186286	39993450	242.0
g	g10232.t1	scaffold_45	EGD77087	supercont1.22	38356710	34846116	90.5
g	g10183.t1	scaffold_45	EGD77275	supercont1.23	38169274	39507586	99.4
g	g10202.t2	scaffold_45	EGD80098	supercont1.36	38224524	49565824	215.0
g	g10202.t1	scaffold_45	EGD80098	supercont1.36	38224524	49565824	215.0
g	g10177.t1	scaffold_45	EGD83586	supercont1.9	38148220	19548112	249.0
g	g10046.t1	scaffold_42	EGD72504	supercont1.1	37740643	2368428	260.8
g	g10064.t1	scaffold_42	EGD76755	supercont1.21	37804506	38336476	184.0
g	g10064.t2	scaffold_42	EGD76755	supercont1.21	37804494	38336476	183.0
g	g10046.t2	scaffold_42	EGD72504	supercont1.1	37740643	2368428	264.8
g	g10037.t1	scaffold_42	EGD74553	supercont1.15	37698607	27478354	100.0
g	g10015.t1	scaffold_42	EGD78679	supercont1.3	37613898	7935810	142.0
g	g10028.t1	scaffold_42	EGD78073	supercont1.27	37654673	42476631	330.0
g	g10016.t1	scaffold_42	EGD78075	supercont1.27	37615788	42484740	259.0
g	g10041.t1	scaffold_42	EGD78926	supercont1.3	37714797	9044776	321.0
g	g10062.t1	scaffold_42	EGD72152	supercont1.1	37796733	821897	200.0
g	g10038.t1	scaffold_42	EGD79197	supercont1.30	37707732	47185288	120.0
g	g10025.t2	scaffold_42	EGD78074	supercont1.27	37645860	42482193	265.0
g	g10025.t1	scaffold_42	EGD78074	supercont1.27	37645860	42482193	235.0
g	g10052.t1	scaffold_42	EGD76753	supercont1.21	37770367	38332195	366.2
g	g10058.t1	scaffold_42	EGD76669	supercont1.21	37787460	37959817	164.0
g	g10054.t2	scaffold_42	EGD73264	supercont1.11	37775491	23172147	231.0
g	g10054.t1	scaffold_42	EGD73264	supercont1.11	37775491	23172147	232.0
g	g10042.t1	scaffold_42	EGD80013	supercont1.36	37720727	49165075	638.0
g	g10042.t3	scaffold_42	EGD80014	supercont1.36	37718167	49164993	164.0
g	g10042.t2	scaffold_42	EGD80013	supercont1.36	37721620	49165075	480.0
g	g10032.t1	scaffold_42	EGD78089	supercont1.27	37670611	42559093	1304.0
g	g10056.t1	scaffold_42	EGD72140	supercont1.1	37780469	749008	270.4
g	g10056.t2	scaffold_42	EGD72140	supercont1.1	37780469	749008	268.2
g	g10066.t2	scaffold_42	EGD75334	supercont1.17	37808814	32605281	90.1
g	g10066.t1	scaffold_42	EGD75334	supercont1.17	37808919	32605281	90.9
g	g10044.t1	scaffold_42	EGD80634	supercont1.4	37733043	5845903	185.0
g	g10035.t2	scaffold_42	EGD79023	supercont1.3	37685847	9523918	202.0
g	g10035.t1	scaffold_42	EGD79023	supercont1.3	37685847	9523918	189.0
g	g10012.t1	scaffold_42	EGD72662	supercont1.10	37609083	20518710	549.0
g	g10051.t1	scaffold_42	EGD75515	supercont1.18	37762930	30740623	626.0
g	g10050.t2	scaffold_42	EGD75648	supercont1.19	37757877	36657140	45.8
g	g10050.t1	scaffold_42	EGD75648	supercont1.19	37757877	36657140	45.8
g	g10048.t2	scaffold_42	EGD79114	supercont1.30	37751107	46824716	444.0
g	g10048.t1	scaffold_42	EGD79114	supercont1.30	37751041	46824716	444.0
g	g10027.t1	scaffold_42	EGD78084	supercont1.27	37650932	42537565	92.8
g	g10027.t2	scaffold_42	EGD78084	supercont1.27	37650932	42537565	112.0
g	g10014.t1	scaffold_42	EGD82215	supercont1.6	37612614	13503681	66.2
g	g10060.t1	scaffold_42	EGD77610	supercont1.24	37792913	41248373	188.0
g	g10018.t2	scaffold_42	EGD72194	supercont1.1	37622923	1008329	70.9
g	g10018.t1	scaffold_42	EGD82298	supercont1.6	37622956	13811818	63.5
g	g10030.t1	scaffold_42	EGD74481	supercont1.15	37663748	27148653	140.0
g	g10055.t1	scaffold_42	EGD76676	supercont1.21	37777619	38004783	45.1
g	g10049.t1	scaffold_42	EGD82602	supercont1.7	37754761	15250477	70.5
g	g10049.t2	scaffold_42	EGD82602	supercont1.7	37754759	15250477	70.5
g	g10036.t1	scaffold_42	EGD73199	supercont1.11	37689992	22879979	58.5
g	g10011.t1	scaffold_42	EGD78786	supercont1.3	37605943	8376523	168.0
g	g10011.t2	scaffold_42	EGD78786	supercont1.3	37606039	8376523	170.0
g	g10059.t1	scaffold_42	EGD79141	supercont1.30	37789916	46946597	63.2
g	g10013.t2	scaffold_42	EGD76362	supercont1.2	37611023	5058269	64.7
g	g10013.t1	scaffold_42	EGD76362	supercont1.2	37611023	5058269	67.4
g	g10024.t1	scaffold_42	EGD78072	supercont1.27	37643317	42470583	395.0
g	g10043.t2	scaffold_42	EGD83248	supercont1.8	37727852	18119771	124.4
g	g10043.t1	scaffold_42	EGD83248	supercont1.8	37727852	18119771	133.3
g	g10071.t1	scaffold_42	EGD78534	supercont1.29	37849849	43873073	62.8
g	g10020.t1	scaffold_42	EGD78090	supercont1.27	37631220	42565672	651.0
g	g10057.t1	scaffold_42	EGD81614	supercont1.5	37784792	11132683	41.2
g	g10109.t1	scaffold_43	EGD76662	supercont1.21	37999259	37932301	293.0
g	g10134.t1	scaffold_43	EGD75730	supercont1.19	38087764	37068867	135.9
g	g10115.t3	scaffold_43	EGD82918	supercont1.8	38017185	16641219	201.0
g	g10075.t1	scaffold_43	EGD75461	supercont1.18	37878254	30451494	79.7
g	g10115.t1	scaffold_43	EGD82918	supercont1.8	38017412	16641219	177.0
g	g10094.t1	scaffold_43	EGD79950	supercont1.35	37941038	48895985	331.0
g	g10138.t1	scaffold_43	EGD83512	supercont1.9	38097715	19180739	225.0
g	g10093.t1	scaffold_43	EGD74344	supercont1.14	37939250	29599964	64.3
g	g10106.t2	scaffold_43	EGD78958	supercont1.3	37990862	9173019	390.0
g	g10106.t1	scaffold_43	EGD78958	supercont1.3	37990862	9173019	390.0
g	g10121.t1	scaffold_43	EGD77573	supercont1.24	38053177	41048031	304.0
g	g10112.t2	scaffold_43	EGD79884	supercont1.35	38007763	48568598	100.0
g	g10112.t1	scaffold_43	EGD79884	supercont1.35	38007986	48568598	100.0
g	g10121.t2	scaffold_43	EGD77573	supercont1.24	38053158	41048031	304.0
g	g10130.t1	scaffold_43	EGD73251	supercont1.11	38079733	23104681	73.6
g	g10143.t1	scaffold_43	EGD75302	supercont1.17	38139572	32460027	88.1
g	g10088.t1	scaffold_43	EGD79860	supercont1.35	37921341	48476434	474.0
g	g10086.t1	scaffold_43	EGD79896	supercont1.35	37912847	48609876	753.0
g	g10086.t2	scaffold_43	EGD79896	supercont1.35	37912847	48609876	744.0
g	g10104.t1	scaffold_43	EGD78991	supercont1.3	37981737	9345631	203.0
g	g10104.t2	scaffold_43	EGD78991	supercont1.3	37981737	9345631	210.0
g	g10137.t1	scaffold_43	EGD78008	supercont1.26	38094745	45833470	48.5
g	g10122.t1	scaffold_43	EGD74072	supercont1.13	38057802	26803715	141.0
g	g10122.t2	scaffold_43	EGD74072	supercont1.13	38056441	26803715	141.0
g	g10122.t3	scaffold_43	EGD74512	supercont1.15	38058896	27276270	135.0
g	g10141.t2	scaffold_43	EGD82049	supercont1.6	38113524	12905203	508.0
g	g10141.t1	scaffold_43	EGD82049	supercont1.6	38113524	12905203	508.0
g	g10103.t1	scaffold_43	EGD76827	supercont1.21	37978700	38630826	106.0
g	g10103.t2	scaffold_43	EGD76827	supercont1.21	37978724	38630826	106.0
g	g10084.t1	scaffold_43	EGD82595	supercont1.7	37904129	15213256	179.0
g	g10090.t1	scaffold_43	EGD76588	supercont1.20	37928984	36327987	100.9
g	g10082.t1	scaffold_43	EGD79937	supercont1.35	37898593	48834366	510.0
g	g10076.t2	scaffold_43	EGD77205	supercont1.23	37879852	39212940	69.7
g	g10117.t1	scaffold_43	EGD79844	supercont1.35	38023930	48410002	603.0
g	g10076.t1	scaffold_43	EGD77205	supercont1.23	37879958	39212940	68.9
g	g10078.t1	scaffold_43	EGD79935	supercont1.35	37887018	48826450	912.0
g	g10124.t1	scaffold_43	EGD77472	supercont1.24	38063881	40504545	162.5
g	g10101.t2	scaffold_43	EGD83156	supercont1.8	37967350	17682654	278.0
g	g10101.t1	scaffold_43	EGD83156	supercont1.8	37967350	17682654	278.4
g	g10092.t1	scaffold_43	EGD79856	supercont1.35	37936912	48460041	397.0
g	g10092.t2	scaffold_43	EGD79856	supercont1.35	37936912	48460041	393.0
g	g10097.t1	scaffold_43	EGD79131	supercont1.30	37952196	46907552	237.0
g	g10126.t1	scaffold_43	EGD81387	supercont1.5	38068376	10082993	764.0
g	g10080.t1	scaffold_43	EGD77439	supercont1.24	37892339	40355969	166.0
g	g10111.t1	scaffold_43	EGD74381	supercont1.14	38002785	29774599	223.0
g	g10120.t1	scaffold_43	EGD72109	supercont1.1	38048466	593988	367.0
g	g10129.t1	scaffold_43	EGD75248	supercont1.17	38077147	32203796	193.7
g	g10099.t1	scaffold_43	EGD79895	supercont1.35	37959604	48604900	80.1
g	g10118.t1	scaffold_43	EGD79865	supercont1.35	38028029	48498876	1036.0
g	g10089.t1	scaffold_43	EGD79859	supercont1.35	37925095	48473261	143.0
g	g10113.t1	scaffold_43	EGD79930	supercont1.35	38011883	48783536	670.0
g	g10102.t1	scaffold_43	EGD79926	supercont1.35	37974085	48764270	469.0
g	g10114.t1	scaffold_43	EGD74215	supercont1.14	38015437	28985022	72.8
g	g10116.t2	scaffold_43	EGD77978	supercont1.26	38019827	45703966	543.0
g	g10116.t1	scaffold_43	EGD77978	supercont1.26	38019849	45703966	543.0
g	g10081.t1	scaffold_43	EGD79938	supercont1.35	37895357	48838991	325.0
g	g10085.t1	scaffold_43	EGD79855	supercont1.35	37907471	48451626	226.0
g	g10085.t2	scaffold_43	EGD79855	supercont1.35	37907471	48451626	227.0
g	g10095.t1	scaffold_43	EGD79948	supercont1.35	37945561	48881792	310.0
g	g10095.t2	scaffold_43	EGD79948	supercont1.35	37945585	48881792	310.0
g	g10079.t1	scaffold_43	EGD79878	supercont1.35	37889451	48545494	333.0
g	g10135.t1	scaffold_43	EGD73938	supercont1.13	38090251	26229852	365.0
g	g10128.t1	scaffold_43	EGD75248	supercont1.17	38075603	32203796	59.7
g	g10087.t2	scaffold_43	EGD79907	supercont1.35	37918647	48668811	243.0
g	g10087.t1	scaffold_43	EGD79907	supercont1.35	37918647	48668811	280.0
g	g10098.t1	scaffold_43	EGD79919	supercont1.35	37955860	48730328	426.4
g	g10119.t1	scaffold_43	EGD79206	supercont1.30	38037406	47239813	2294.0
g	g10091.t1	scaffold_43	EGD79857	supercont1.35	37931156	48465012	107.0
g	g10091.t2	scaffold_43	EGD79857	supercont1.35	37931156	48465012	126.0
g	g10100.t1	scaffold_43	EGD79923	supercont1.35	37961518	48753643	148.0
g	g10077.t1	scaffold_43	EGD79155	supercont1.30	37882920	47022555	651.0
g	g10077.t2	scaffold_43	EGD79155	supercont1.30	37882908	47022555	651.0
g	g10108.t1	scaffold_43	EGD79846	supercont1.35	37997894	48416240	127.0
g	g9868.t1	scaffold_40	EGD74120	supercont1.14	37368262	28497263	415.9
g	g9868.t2	scaffold_40	EGD74120	supercont1.14	37368262	28497263	439.8
g	g9851.t1	scaffold_40	EGD79171	supercont1.30	37309536	47074491	269.0
g	g9851.t2	scaffold_40	EGD79171	supercont1.30	37309536	47074491	243.5
g	g9885.t1	scaffold_40	EGD83613	supercont1.9	37433053	19662669	72.8
g	g9899.t2	scaffold_40	EGD74245	supercont1.14	37472758	29142502	407.2
g	g9855.t1	scaffold_40	EGD72709	supercont1.10	37324431	20718353	120.0
g	g9879.t1	scaffold_40	EGD83087	supercont1.8	37414846	17385912	337.0
g	g9903.t1	scaffold_40	EGD83082	supercont1.8	37485502	17362466	47.8
g	g9917.t1	scaffold_40	EGD79472	supercont1.32	37545703	47892894	137.9
g	g9897.t2	scaffold_40	EGD77455	supercont1.24	37464863	40431748	176.0
g	g9870.t1	scaffold_40	EGD83029	supercont1.8	37374268	17106823	165.0
g	g9860.t1	scaffold_40	EGD78628	supercont1.3	37339549	7732608	322.0
g	g9860.t2	scaffold_40	EGD78628	supercont1.3	37339549	7732608	292.0
g	g9908.t1	scaffold_40	EGD78589	supercont1.29	37503817	44127794	472.0
g	g9911.t2	scaffold_40	EGD81444	supercont1.5	37515643	10355701	277.0
g	g9911.t1	scaffold_40	EGD81444	supercont1.5	37515643	10355701	235.0
g	g9900.t1	scaffold_40	EGD72750	supercont1.10	37475878	20895023	194.0
g	g9876.t2	scaffold_40	EGD81651	supercont1.5	37394443	11274060	186.0
g	g9876.t1	scaffold_40	EGD81651	supercont1.5	37394443	11274060	187.0
g	g9918.t1	scaffold_40	EGD83069	supercont1.8	37548398	17308696	68.6
g	g9921.t1	scaffold_40	EGD83054	supercont1.8	37555028	17239516	87.0
g	g9921.t2	scaffold_40	EGD83054	supercont1.8	37555028	17239516	87.0
g	g9839.t2	scaffold_40	EGD75499	supercont1.18	37233989	30628469	135.0
g	g9839.t3	scaffold_40	EGD78207	supercont1.27	37232816	43183446	213.0
g	g9839.t1	scaffold_40	EGD78272	supercont1.28	37232196	44433349	173.0
g	g9878.t1	scaffold_40	EGD83038	supercont1.8	37405582	17161237	5871.0
g	g9878.t2	scaffold_40	EGD83038	supercont1.8	37405576	17161237	5874.0
g	g9890.t1	scaffold_40	EGD80741	supercont1.4	37446678	6350102	114.0
g	g9849.t1	scaffold_40	EGD81923	supercont1.6	37292585	12320994	97.4
g	g9856.t1	scaffold_40	EGD83040	supercont1.8	37327253	17182590	126.0
g	g9919.t1	scaffold_40	EGD83070	supercont1.8	37550162	17310775	68.2
g	g9856.t2	scaffold_40	EGD83040	supercont1.8	37327253	17182590	164.0
g	g9853.t2	scaffold_40	EGD83046	supercont1.8	37316120	17207469	203.1
g	g9853.t1	scaffold_40	EGD83046	supercont1.8	37316120	17207469	155.0
g	g9873.t1	scaffold_40	EGD72119	supercont1.1	37386338	646708	245.0
g	g9873.t2	scaffold_40	EGD72119	supercont1.1	37386344	646708	245.0
g	g9899.t1	scaffold_40	EGD74245	supercont1.14	37472651	29142502	382.2
g	g9885.t2	scaffold_40	EGD83613	supercont1.9	37433042	19662669	72.4
g	g9898.t2	scaffold_40	EGD83100	supercont1.8	37469098	17437723	331.0
g	g9898.t1	scaffold_40	EGD83100	supercont1.8	37469098	17437723	357.0
g	g9904.t1	scaffold_40	EGD83116	supercont1.8	37491139	17503102	169.0
g	g9872.t1	scaffold_40	EGD83030	supercont1.8	37383773	17110743	751.0
g	g9846.t1	scaffold_40	EGD73830	supercont1.13	37271808	25721906	243.0
g	g9846.t2	scaffold_40	EGD73830	supercont1.13	37271808	25721906	238.0
g	g9866.t1	scaffold_40	EGD83013	supercont1.8	37360857	17038704	143.0
g	g9902.t1	scaffold_40	EGD83071	supercont1.8	37481765	17314603	178.0
g	g9916.t1	scaffold_40	EGD77527	supercont1.24	37537468	40845336	1106.5
g	g9852.t1	scaffold_40	EGD83048	supercont1.8	37313041	17213425	59.7
g	g9897.t1	scaffold_40	EGD77455	supercont1.24	37464912	40431748	176.0
g	g9888.t2	scaffold_40	EGD82080	supercont1.6	37440830	13057917	192.9
g	g9888.t1	scaffold_40	EGD82080	supercont1.6	37440830	13057917	192.1
g	g9880.t2	scaffold_40	EGD83088	supercont1.8	37419828	17391727	122.0
g	g9880.t1	scaffold_40	EGD83088	supercont1.8	37419828	17391727	115.0
g	g9861.t1	scaffold_40	EGD80802	supercont1.4	37341503	6630446	152.0
g	g9865.t1	scaffold_40	EGD83036	supercont1.8	37357366	17144288	699.0
g	g9907.t1	scaffold_40	EGD82958	supercont1.8	37500545	16804873	49.3
g	g9869.t1	scaffold_40	EGD83099	supercont1.8	37371535	17433648	80.1
g	g9862.t1	scaffold_40	EGD83019	supercont1.8	37347500	17067163	699.0
g	g9877.t1	scaffold_40	EGD83035	supercont1.8	37397298	17137592	223.0
g	g9877.t2	scaffold_40	EGD83035	supercont1.8	37397310	17137592	225.0
g	g9909.t1	scaffold_40	EGD78176	supercont1.27	37508479	43041847	662.0
g	g9901.t1	scaffold_40	EGD83093	supercont1.8	37478429	17406268	524.0
g	g9867.t1	scaffold_40	EGD83051	supercont1.8	37365253	17229308	51.2
g	g9867.t2	scaffold_40	EGD83051	supercont1.8	37365253	17229308	51.6
g	g9858.t1	scaffold_40	EGD81520	supercont1.5	37333544	10700889	53.5
g	g9871.t2	scaffold_40	EGD83028	supercont1.8	37377969	17100549	248.0
g	g9871.t1	scaffold_40	EGD83028	supercont1.8	37377969	17100549	248.0
g	g9850.t2	scaffold_40	EGD83050	supercont1.8	37305699	17224086	66.2
g	g9850.t1	scaffold_40	EGD83050	supercont1.8	37305453	17224086	83.2
g	g9910.t1	scaffold_40	EGD83065	supercont1.8	37512375	17285464	113.0
g	g9847.t2	scaffold_40	EGD83662	supercont1.9	37275858	19902494	785.0
g	g9847.t1	scaffold_40	EGD83662	supercont1.9	37275909	19902494	786.0
g	g9848.t1	scaffold_40	EGD80047	supercont1.36	37279956	49313700	46.6
g	g9920.t2	scaffold_40	EGD76114	supercont1.2	37552178	3830928	100.0
g	g9920.t1	scaffold_40	EGD76114	supercont1.2	37552230	3830928	100.0
g	g9889.t1	scaffold_40	EGD83090	supercont1.8	37444982	17397181	181.0
g	g9881.t1	scaffold_40	EGD73539	supercont1.12	37423278	24372926	71.6
g	g9881.t2	scaffold_40	EGD73539	supercont1.12	37423278	24372926	74.7
g	g9841.t1	scaffold_40	EGD79450	supercont1.32	37245984	47735336	421.0
g	g9841.t2	scaffold_40	EGD79450	supercont1.32	37246158	47735336	402.0
g	g9857.t1	scaffold_40	EGD83039	supercont1.8	37330312	17176528	197.0
g	g9984.t1	scaffold_41	EGD74491	supercont1.15	36766687	27178992	175.0
g	g9982.t1	scaffold_41	EGD80775	supercont1.4	36763682	6478071	65.1
g	g9941.t1	scaffold_41	EGD82438	supercont1.7	36625060	14431509	237.0
g	g9975.t1	scaffold_41	EGD80777	supercont1.4	36734657	6486608	342.0
g	g9946.t2	scaffold_41	EGD76283	supercont1.2	36646723	4632395	58.5
g	g9946.t1	scaffold_41	EGD76283	supercont1.2	36646708	4632395	58.2
g	g9980.t1	scaffold_41	EGD80778	supercont1.4	36756165	6493787	444.2
g	g9980.t2	scaffold_41	EGD80778	supercont1.4	36756165	6493787	424.9
g	g9977.t2	scaffold_41	EGD80776	supercont1.4	36744501	6483240	224.0
g	g9977.t1	scaffold_41	EGD80776	supercont1.4	36744440	6483240	227.0
g	g9971.t1	scaffold_41	EGD83446	supercont1.9	36726783	18841374	105.9
g	g9971.t2	scaffold_41	EGD83446	supercont1.9	36726706	18841374	105.9
g	g9990.t1	scaffold_41	EGD74900	supercont1.16	36798682	33374081	371.6
g	g9960.t1	scaffold_41	EGD80769	supercont1.4	36688037	6457641	77.0
g	g9967.t1	scaffold_41	EGD79315	supercont1.31	36716689	46274362	50.1
g	g9958.t1	scaffold_41	EGD72300	supercont1.1	36682845	1400712	108.0
g	g9958.t2	scaffold_41	EGD81724	supercont1.5	36682845	11575052	107.0
g	g9992.t1	scaffold_41	EGD75009	supercont1.16	36806140	33869316	546.0
g	g9987.t1	scaffold_41	EGD75719	supercont1.19	36777196	37026550	89.7
g	g9987.t2	scaffold_41	EGD75719	supercont1.19	36777196	37026550	85.1
g	g10001.t1	scaffold_41	EGD82590	supercont1.7	36851869	15189349	89.7
g	g9952.t2	scaffold_41	EGD80818	supercont1.4	36660028	6716153	309.0
g	g9952.t1	scaffold_41	EGD80818	supercont1.4	36660028	6716153	342.0
g	g9997.t1	scaffold_41	EGD79428	supercont1.32	36833009	47605578	233.0
g	g9925.t1	scaffold_41	EGD83106	supercont1.8	36527988	17467986	52.0
g	g9954.t1	scaffold_41	EGD80816	supercont1.4	36665551	6710094	312.0
g	g9979.t1	scaffold_41	EGD77228	supercont1.23	36749660	39300197	95.9
g	g9968.t2	scaffold_41	EGD72716	supercont1.10	36718898	20742965	76.3
g	g9968.t1	scaffold_41	EGD72716	supercont1.10	36718898	20742965	75.9
g	g9940.t1	scaffold_41	EGD80777	supercont1.4	36622523	6486608	182.0
g	g9950.t1	scaffold_41	EGD78702	supercont1.3	36655930	8039317	418.0
g	g9950.t2	scaffold_41	EGD78702	supercont1.3	36655930	8039317	419.0
g	g9983.t1	scaffold_41	EGD79383	supercont1.31	36765423	46602986	145.0
g	g9995.t1	scaffold_41	EGD76731	supercont1.21	36819508	38232860	491.0
g	g9991.t1	scaffold_41	EGD75011	supercont1.16	36802566	33876887	322.0
g	g9935.t1	scaffold_41	EGD82517	supercont1.7	36566452	14803492	80.9
g	g9966.t1	scaffold_41	EGD83530	supercont1.9	36709904	19295277	525.0
g	g9966.t2	scaffold_41	EGD83530	supercont1.9	36709904	19295277	527.0
g	g9933.t2	scaffold_41	EGD74846	supercont1.16	36560006	33138611	58.9
g	g9943.t1	scaffold_41	EGD79153	supercont1.30	36635690	47015752	99.0
g	g9972.t2	scaffold_41	EGD75817	supercont1.19	36729236	37534736	48.9
g	g9981.t1	scaffold_41	EGD80775	supercont1.4	36761814	6478071	82.0
g	g9928.t2	scaffold_41	EGD79853	supercont1.35	36537572	48443258	244.0
g	g9928.t1	scaffold_41	EGD79853	supercont1.35	36537572	48443258	238.0
g	g9927.t2	scaffold_41	EGD73907	supercont1.13	36534108	26093165	222.0
g	g9976.t1	scaffold_41	EGD82772	supercont1.7	36739557	15999586	115.0
g	g9976.t2	scaffold_41	EGD82772	supercont1.7	36739557	15999586	115.0
g	g9927.t1	scaffold_41	EGD73907	supercont1.13	36534108	26093165	219.0
g	g9953.t1	scaffold_41	EGD76712	supercont1.21	36662758	38153414	419.0
g	g9956.t2	scaffold_41	EGD80773	supercont1.4	36677050	6472627	414.0
g	g9956.t1	scaffold_41	EGD80773	supercont1.4	36677033	6472627	415.0
g	g9945.t1	scaffold_41	EGD79494	supercont1.32	36642068	48003822	859.0
g	g9937.t2	scaffold_41	EGD77257	supercont1.23	36569845	39426840	58.5
g	g9937.t1	scaffold_41	EGD77257	supercont1.23	36569782	39426840	58.5
g	g9955.t2	scaffold_41	EGD80957	supercont1.4	36670515	7370065	55.1
g	g9955.t1	scaffold_41	EGD80957	supercont1.4	36670515	7370065	55.1
g	g9998.t1	scaffold_41	EGD79429	supercont1.32	36838625	47611452	326.0
g	g9998.t2	scaffold_41	EGD79429	supercont1.32	36838625	47611452	323.0
g	g9949.t1	scaffold_41	EGD76439	supercont1.20	36653436	35605440	261.0
g	g10003.t1	scaffold_41	EGD78230	supercont1.28	36864399	44214080	191.3
g	g9959.t2	scaffold_41	EGD80763	supercont1.4	36686729	6444164	105.0
g	g9959.t1	scaffold_41	EGD80763	supercont1.4	36686729	6444164	105.0
g	g10368.t1	scaffold_48	EGD77082	supercont1.22	39621000	34825486	116.7
g	g10368.t2	scaffold_48	EGD77082	supercont1.22	39620988	34825486	117.5
g	g10364.t1	scaffold_48	EGD83603	supercont1.9	39610937	19621625	154.0
g	g10364.t2	scaffold_48	EGD83603	supercont1.9	39610937	19621625	155.0
g	g10359.t1	scaffold_48	EGD74392	supercont1.14	39593946	29821233	83.6
g	g10359.t2	scaffold_48	EGD74392	supercont1.14	39594131	29821233	63.2
g	g10363.t1	scaffold_48	EGD73478	supercont1.12	39608608	24098679	447.0
g	g10380.t1	scaffold_48	EGD78974	supercont1.3	39697771	9293377	116.0
g	g10388.t1	scaffold_48	EGD72991	supercont1.11	39730943	21951229	79.3
g	g10385.t1	scaffold_48	EGD72992	supercont1.11	39718572	21954406	174.0
g	g10404.t2	scaffold_48	EGD83636	supercont1.9	39777943	19776505	55.5
g	g10404.t1	scaffold_48	EGD83636	supercont1.9	39777951	19776505	55.8
g	g10387.t2	scaffold_48	EGD74617	supercont1.15	39726733	27747991	164.0
g	g10387.t1	scaffold_48	EGD74617	supercont1.15	39726733	27747991	159.0
g	g10375.t1	scaffold_48	EGD72597	supercont1.10	39647840	20221103	311.0
g	g10379.t2	scaffold_48	EGD76883	supercont1.21	39695958	38904700	176.0
g	g10372.t2	scaffold_48	EGD75478	supercont1.18	39634277	30511492	250.0
g	g10372.t1	scaffold_48	EGD75478	supercont1.18	39634310	30511492	249.0
g	g10379.t1	scaffold_48	EGD76883	supercont1.21	39695977	38904700	177.0
g	g10384.t1	scaffold_48	EGD72993	supercont1.11	39716079	21957824	223.0
g	g10393.t2	scaffold_48	EGD76341	supercont1.2	39742718	4940559	163.0
g	g10393.t1	scaffold_48	EGD76341	supercont1.2	39742718	4940559	195.0
g	g10400.t1	scaffold_48	EGD77430	supercont1.24	39767603	40312122	44.3
g	g10397.t2	scaffold_48	EGD75019	supercont1.16	39756653	33922999	452.0
g	g10397.t1	scaffold_48	EGD75019	supercont1.16	39756653	33922999	452.0
g	g10391.t1	scaffold_48	EGD78423	supercont1.29	39737042	43380974	64.3
g	g10394.t2	scaffold_48	EGD79644	supercont1.33	39746581	50418053	51.2
g	g10386.t1	scaffold_48	EGD78731	supercont1.3	39720978	8167858	236.0
g	g10365.t1	scaffold_48	EGD73485	supercont1.12	39613180	24120705	627.0
g	g10378.t1	scaffold_48	EGD79654	supercont1.33	39690255	50490859	305.0
g	g10378.t2	scaffold_48	EGD79654	supercont1.33	39690255	50490859	586.9
g	g10381.t1	scaffold_48	EGD79239	supercont1.30	39701019	47375632	62.8
g	g10381.t2	scaffold_48	EGD79239	supercont1.30	39701019	47375632	56.2
g	g10380.t2	scaffold_48	EGD78974	supercont1.3	39697771	9293377	138.0
g	g10389.t1	scaffold_48	EGD73846	supercont1.13	39733209	25796246	421.4
g	g10369.t2	scaffold_48	EGD73493	supercont1.12	39624373	24172604	673.0
g	g10369.t1	scaffold_48	EGD73493	supercont1.12	39624373	24172604	637.0
g	g10374.t1	scaffold_48	EGD72596	supercont1.10	39643223	20215834	604.0
g	g10374.t2	scaffold_48	EGD72596	supercont1.10	39643223	20215834	601.0
g	g10383.t2	scaffold_48	EGD72994	supercont1.11	39708840	21965110	834.7
g	g10383.t1	scaffold_48	EGD72994	supercont1.11	39708840	21965110	833.4
g	g10360.t1	scaffold_48	EGD74392	supercont1.14	39595729	29821233	167.0
g	g10366.t1	scaffold_48	EGD72613	supercont1.10	39616015	20299548	477.0
g	g10417.t2	scaffold_49	EGD82110	supercont1.6	39831422	13167949	61.2
g	g10418.t2	scaffold_49	EGD78654	supercont1.3	39834736	7843096	104.0
g	g10418.t1	scaffold_49	EGD78654	supercont1.3	39834525	7843096	102.0
g	g10434.t1	scaffold_49	EGD73393	supercont1.12	39919423	23697244	309.0
g	g10434.t2	scaffold_49	EGD73393	supercont1.12	39921563	23697244	115.0
g	g10434.t3	scaffold_49	EGD73393	supercont1.12	39920383	23697244	492.0
g	g10416.t1	scaffold_49	EGD81362	supercont1.5	39827630	9958045	197.6
g	g10416.t2	scaffold_49	EGD81362	supercont1.5	39827630	9958045	194.5
g	g10413.t1	scaffold_49	EGD79315	supercont1.31	39816028	46274362	53.5
g	g10443.t2	scaffold_49	EGD75264	supercont1.17	39953143	32291809	276.0
g	g10443.t1	scaffold_49	EGD75264	supercont1.17	39953143	32291809	296.0
g	g10424.t1	scaffold_49	EGD81927	supercont1.6	39874751	12344399	82.4
g	g10423.t1	scaffold_49	EGD73393	supercont1.12	39871493	23697244	485.0
g	g10412.t1	scaffold_49	EGD79315	supercont1.31	39813871	46274362	47.0
g	g10447.t1	scaffold_49	EGD82114	supercont1.6	39974059	13179390	182.0
g	g10429.t2	scaffold_49	EGD73393	supercont1.12	39898634	23697244	154.0
g	g10429.t1	scaffold_49	EGD73393	supercont1.12	39898342	23697244	106.0
g	g10427.t1	scaffold_49	EGD73234	supercont1.11	39890980	23032907	237.0
g	g10421.t2	scaffold_49	EGD73393	supercont1.12	39860535	23697244	165.0
g	g10421.t1	scaffold_49	EGD73393	supercont1.12	39860556	23697244	182.0
g	g10436.t1	scaffold_49	EGD78509	supercont1.29	39926953	43772075	299.0
g	g10439.t1	scaffold_49	EGD77029	supercont1.22	39934234	34514811	524.0
g	g10448.t1	scaffold_49	EGD79315	supercont1.31	39994921	46274362	42.7
g	g10437.t1	scaffold_49	EGD77707	supercont1.25	39929712	41728533	102.0
g	g10444.t3	scaffold_49	EGD78495	supercont1.29	39961686	43702907	302.0
g	g10444.t1	scaffold_49	EGD78495	supercont1.29	39960639	43702907	300.0
g	g10417.t1	scaffold_49	EGD82110	supercont1.6	39831422	13167949	79.3
g	g10419.t1	scaffold_49	EGD73393	supercont1.12	39843725	23697244	194.0
g	g10439.t2	scaffold_49	EGD77029	supercont1.22	39934234	34514811	547.0
g	g10440.t1	scaffold_49	EGD79214	supercont1.30	39936798	47275009	92.0
g	g9195.t1	scaffold_33	EGD76339	supercont1.2	34417366	4930795	365.0
g	g9103.t1	scaffold_33	EGD77855	supercont1.26	34104484	45160735	664.0
g	g9103.t2	scaffold_33	EGD77855	supercont1.26	34104661	45160735	659.0
g	g9173.t1	scaffold_33	EGD74484	supercont1.15	34335805	27156357	484.0
g	g9093.t1	scaffold_33	EGD72820	supercont1.10	34054955	21220062	442.0
g	g9163.t1	scaffold_33	EGD73463	supercont1.12	34309841	24032839	419.0
g	g9186.t1	scaffold_33	EGD73130	supercont1.11	34385522	22569125	584.3
g	g9191.t2	scaffold_33	EGD80050	supercont1.36	34406641	49323515	412.0
g	g9157.t2	scaffold_33	EGD74493	supercont1.15	34286239	27185307	302.0
g	g9117.t1	scaffold_33	EGD74499	supercont1.15	34146897	27216216	810.0
g	g9117.t2	scaffold_33	EGD74499	supercont1.15	34146904	27216216	810.0
g	g9105.t1	scaffold_33	EGD78993	supercont1.3	34111881	9349514	57.0
g	g9151.t2	scaffold_33	EGD74480	supercont1.15	34267708	27144427	296.0
g	g9151.t1	scaffold_33	EGD74480	supercont1.15	34267788	27144427	299.0
g	g9165.t1	scaffold_33	EGD72592	supercont1.10	34315266	20200616	394.0
g	g9198.t1	scaffold_33	EGD75303	supercont1.17	34431827	32473282	235.0
g	g9110.t1	scaffold_33	EGD72587	supercont1.10	34123771	20174829	498.0
g	g9110.t2	scaffold_33	EGD72587	supercont1.10	34123771	20174829	500.0
g	g9085.t1	scaffold_33	EGD80924	supercont1.4	34029776	7222481	196.0
g	g9085.t2	scaffold_33	EGD80924	supercont1.4	34029776	7222481	208.0
g	g9143.t1	scaffold_33	EGD79581	supercont1.33	34238098	49991221	493.0
g	g9143.t2	scaffold_33	EGD79581	supercont1.33	34238098	49991221	572.0
g	g9157.t1	scaffold_33	EGD74493	supercont1.15	34286239	27185307	280.0
g	g9156.t1	scaffold_33	EGD78247	supercont1.28	34282120	44305455	459.0
g	g9083.t2	scaffold_33	EGD82785	supercont1.7	34024083	16063041	137.5
g	g9083.t1	scaffold_33	EGD82785	supercont1.7	34024083	16063041	122.5
g	g9076.t2	scaffold_33	EGD82766	supercont1.7	34006326	15981251	119.0
g	g9111.t1	scaffold_33	EGD72523	supercont1.1	34126746	2474214	119.0
g	g9178.t1	scaffold_33	EGD74771	supercont1.16	34349877	32756397	217.0
g	g9100.t1	scaffold_33	EGD82703	supercont1.7	34093227	15665456	56.2
g	g9133.t1	scaffold_33	EGD74471	supercont1.15	34203528	27104345	255.4
g	g9100.t2	scaffold_33	EGD82703	supercont1.7	34093227	15665456	60.8
g	g9147.t1	scaffold_33	EGD74962	supercont1.16	34252800	33666734	212.0
g	g9137.t1	scaffold_33	EGD74483	supercont1.15	34220033	27153383	343.0
g	g9181.t2	scaffold_33	EGD74770	supercont1.16	34358790	32753140	279.0
g	g9181.t1	scaffold_33	EGD74770	supercont1.16	34358790	32753140	282.0
g	g9127.t1	scaffold_33	EGD76436	supercont1.20	34183259	35588541	81.3
g	g9147.t2	scaffold_33	EGD74962	supercont1.16	34252800	33666734	243.0
g	g9169.t2	scaffold_33	EGD75001	supercont1.16	34325006	33841582	239.0
g	g9179.t1	scaffold_33	EGD73221	supercont1.11	34352695	22971381	330.0
g	g9098.t2	scaffold_33	EGD83475	supercont1.9	34076776	18988425	224.6
g	g9098.t1	scaffold_33	EGD83475	supercont1.9	34076776	18988425	219.6
g	g9096.t1	scaffold_33	EGD81355	supercont1.5	34068583	9926990	234.0
g	g9166.t2	scaffold_33	EGD72591	supercont1.10	34318289	20196157	269.0
g	g9089.t1	scaffold_33	EGD72581	supercont1.10	34042301	20149834	347.0
g	g9073.t1	scaffold_33	EGD80861	supercont1.4	33991034	6894525	195.2
g	g9089.t2	scaffold_33	EGD72581	supercont1.10	34042301	20149834	332.0
g	g9158.t2	scaffold_33	EGD79532	supercont1.32	34290476	48190280	865.0
g	g9191.t1	scaffold_33	EGD80050	supercont1.36	34406701	49323515	411.0
g	g9090.t1	scaffold_33	EGD72580	supercont1.10	34046007	20141832	703.0
g	g9106.t2	scaffold_33	EGD76868	supercont1.21	34115001	38839707	251.0
g	g9106.t1	scaffold_33	EGD76868	supercont1.21	34115001	38839707	236.0
g	g9162.t2	scaffold_33	EGD73464	supercont1.12	34306732	24041108	106.0
g	g9120.t1	scaffold_33	EGD76489	supercont1.20	34157107	35827717	81.3
g	g9077.t1	scaffold_33	EGD74174	supercont1.14	34009220	28758125	48.5
g	g9124.t1	scaffold_33	EGD74934	supercont1.16	34166524	33524081	262.0
g	g9177.t2	scaffold_33	EGD74472	supercont1.15	34347002	27113406	139.0
g	g9177.t1	scaffold_33	EGD74472	supercont1.15	34347002	27113406	140.0
g	g9158.t1	scaffold_33	EGD79532	supercont1.32	34290476	48190280	840.0
g	g9123.t2	scaffold_33	EGD75360	supercont1.18	34163730	30035516	50.4
g	g9162.t1	scaffold_33	EGD73464	supercont1.12	34304091	24041108	108.0
g	g9128.t1	scaffold_33	EGD72602	supercont1.10	34186952	20242921	137.0
g	g9123.t1	scaffold_33	EGD75360	supercont1.18	34163725	30035516	56.6
g	g9114.t1	scaffold_33	EGD76876	supercont1.21	34134296	38878672	129.0
g	g9092.t1	scaffold_33	EGD72578	supercont1.10	34051575	20134625	616.0
g	g9180.t1	scaffold_33	EGD74494	supercont1.15	34355092	27190415	121.0
g	g9092.t2	scaffold_33	EGD72578	supercont1.10	34051575	20134625	634.0
g	g9170.t2	scaffold_33	EGD76165	supercont1.2	34327850	4060250	306.0
g	g9183.t1	scaffold_33	EGD73000	supercont1.11	34374832	21997170	87.0
g	g9146.t2	scaffold_33	EGD74829	supercont1.16	34249963	33066570	239.0
g	g9126.t1	scaffold_33	EGD74838	supercont1.16	34179748	33090573	126.0
g	g9192.t1	scaffold_33	EGD73056	supercont1.11	34409452	22274086	173.0
g	g9189.t2	scaffold_33	EGD82074	supercont1.6	34401324	13016298	223.0
g	g9112.t1	scaffold_33	EGD80679	supercont1.4	34129792	6065235	256.0
g	g9169.t1	scaffold_33	EGD75001	supercont1.16	34325019	33841582	240.0
g	g9141.t2	scaffold_33	EGD74536	supercont1.15	34230993	27386116	289.0
g	g9126.t2	scaffold_33	EGD74838	supercont1.16	34179698	33090573	127.0
g	g9175.t1	scaffold_33	EGD74506	supercont1.15	34343166	27247918	178.0
g	g9187.t1	scaffold_33	EGD76342	supercont1.2	34393251	4949841	666.0
g	g9094.t2	scaffold_33	EGD72575	supercont1.10	34061417	20120460	296.4
g	g9094.t1	scaffold_33	EGD72575	supercont1.10	34061399	20120460	353.4
g	g9200.t1	scaffold_33	EGD77101	supercont1.22	34440988	34909945	140.0
g	g9118.t1	scaffold_33	EGD75034	supercont1.16	34151357	33986392	238.0
g	g9171.t1	scaffold_33	EGD75844	supercont1.19	34330150	37675069	124.0
g	g9176.t1	scaffold_33	EGD72804	supercont1.10	34344535	21148590	109.0
g	g9166.t1	scaffold_33	EGD72591	supercont1.10	34318101	20196157	269.0
g	g9170.t1	scaffold_33	EGD76165	supercont1.2	34327850	4060250	314.0
g	g9146.t3	scaffold_33	EGD74829	supercont1.16	34248709	33066570	80.5
g	g9146.t1	scaffold_33	EGD74829	supercont1.16	34250590	33066570	186.0
g	g9142.t1	scaffold_33	EGD74442	supercont1.15	34234135	26997982	831.0
g	g9074.t1	scaffold_33	EGD79239	supercont1.30	33997423	47375632	723.1
g	g9202.t1	scaffold_33	EGD82116	supercont1.6	34449199	13185361	71.6
g	g9154.t1	scaffold_33	EGD74478	supercont1.15	34275123	27137185	204.0
g	g9193.t1	scaffold_33	EGD76340	supercont1.2	34412479	4935201	150.9
g	g9193.t2	scaffold_33	EGD76340	supercont1.2	34412479	4935201	150.9
g	g9084.t2	scaffold_33	EGD79543	supercont1.32	34027040	48265881	115.0
g	g9084.t1	scaffold_33	EGD79543	supercont1.32	34026938	48265881	103.0
g	g9175.t2	scaffold_33	EGD74506	supercont1.15	34343189	27247918	186.0
g	g9160.t1	scaffold_33	EGD75026	supercont1.16	34296285	33964462	671.0
g	g9140.t2	scaffold_33	EGD83102	supercont1.8	34228055	17448650	186.0
g	g9135.t1	scaffold_33	EGD74465	supercont1.15	34212749	27081976	70.5
g	g9095.t1	scaffold_33	EGD81430	supercont1.5	34065991	10305020	124.0
g	g9076.t1	scaffold_33	EGD82766	supercont1.7	34006326	15981251	119.0
g	g9078.t1	scaffold_33	EGD73487	supercont1.12	34011650	24125882	270.0
g	g9109.t2	scaffold_33	EGD74254	supercont1.14	34120639	29188257	231.0
g	g9189.t1	scaffold_33	EGD82074	supercont1.6	34401463	13016298	179.0
g	g9122.t1	scaffold_33	EGD73890	supercont1.13	34160838	26011307	147.0
g	g9122.t2	scaffold_33	EGD73890	supercont1.13	34160219	26011307	115.0
g	g9135.t2	scaffold_33	EGD74465	supercont1.15	34212749	27081976	70.5
g	g9102.t1	scaffold_33	EGD74773	supercont1.16	34100782	32772054	125.0
g	g9116.t1	scaffold_33	EGD74444	supercont1.15	34142578	27009730	331.8
g	g9134.t1	scaffold_33	EGD74469	supercont1.15	34209734	27093886	106.0
g	g9109.t1	scaffold_33	EGD74254	supercont1.14	34120599	29188257	245.0
g	g9130.t1	scaffold_33	EGD82775	supercont1.7	34190939	16010354	170.0
g	g9129.t1	scaffold_33	EGD72600	supercont1.10	34189041	20234589	167.0
g	g9129.t2	scaffold_33	EGD72600	supercont1.10	34189137	20234589	168.0
g	g9081.t2	scaffold_33	EGD73428	supercont1.12	34018614	23894011	61.6
g	g9097.t2	scaffold_33	EGD73469	supercont1.12	34070578	24070445	296.0
g	g9097.t1	scaffold_33	EGD73469	supercont1.12	34070577	24070445	296.0
g	g9136.t1	scaffold_33	EGD77763	supercont1.25	34216326	41985489	143.7
g	g9136.t2	scaffold_33	EGD77763	supercont1.25	34216326	41985489	143.3
g	g9188.t1	scaffold_33	EGD82086	supercont1.6	34399538	13084988	167.0
g	g9194.t1	scaffold_33	EGD73040	supercont1.11	34415356	22180170	50.4
g	g9082.t1	scaffold_33	EGD74901	supercont1.16	34020597	33384322	173.0
g	g9132.t1	scaffold_33	EGD80618	supercont1.4	34196041	5760445	498.0
g	g9141.t1	scaffold_33	EGD74536	supercont1.15	34230952	27386116	288.0
g	g9101.t1	scaffold_33	EGD74772	supercont1.16	34097257	32768275	705.0
g	g9183.t2	scaffold_33	EGD73000	supercont1.11	34375523	21997170	92.0
g	g9161.t1	scaffold_33	EGD73465	supercont1.12	34298300	24048542	503.0
g	g9140.t1	scaffold_33	EGD83102	supercont1.8	34228055	17448650	201.0
g	g9099.t1	scaffold_33	EGD72627	supercont1.10	34087272	20373965	1516.0
g	g9099.t2	scaffold_33	EGD72627	supercont1.10	34087272	20373965	1516.0
g	g9125.t1	scaffold_33	EGD74951	supercont1.16	34172215	33601803	363.1
g	g9125.t2	scaffold_33	EGD74951	supercont1.16	34172436	33601803	361.0
g	g9121.t1	scaffold_33	EGD74445	supercont1.15	34158634	27012200	178.0
g	g9088.t1	scaffold_33	EGD72438	supercont1.1	34039896	2041814	119.0
g	g9091.t1	scaffold_33	EGD72579	supercont1.10	34048829	20137437	162.0
g	g9091.t2	scaffold_33	EGD72579	supercont1.10	34048731	20137437	160.0
g	g9119.t2	scaffold_33	EGD75035	supercont1.16	34154492	33991082	148.0
g	g9119.t1	scaffold_33	EGD75035	supercont1.16	34154492	33991082	165.0
g	g9144.t1	scaffold_33	EGD74495	supercont1.15	34242378	27195156	382.0
g	g9144.t2	scaffold_33	EGD74495	supercont1.15	34242425	27195156	382.0
g	g9138.t2	scaffold_33	EGD75550	supercont1.18	34223116	30879299	68.6
g	g9115.t1	scaffold_33	EGD72768	supercont1.10	34138764	20987279	729.0
g	g9199.t1	scaffold_33	EGD75179	supercont1.17	34434208	31887627	252.0
g	g9138.t1	scaffold_33	EGD75550	supercont1.18	34223116	30879299	70.5
g	g8955.t1	scaffold_32	EGD82886	supercont1.8	33533896	16506506	554.0
g	g8984.t1	scaffold_32	EGD76747	supercont1.21	33640867	38308381	540.0
g	g8984.t2	scaffold_32	EGD76747	supercont1.21	33640867	38308381	525.0
g	g9011.t2	scaffold_32	EGD73991	supercont1.13	33742882	26446173	115.1
g	g9051.t1	scaffold_32	EGD74364	supercont1.14	33864035	29705446	315.0
g	g9051.t2	scaffold_32	EGD74364	supercont1.14	33864035	29705446	314.0
g	g8941.t1	scaffold_32	EGD78267	supercont1.28	33482684	44419771	78.6
g	g8934.t1	scaffold_32	EGD83605	supercont1.9	33460017	19625881	155.0
g	g9034.t1	scaffold_32	EGD72612	supercont1.10	33814018	20295660	529.0
g	g8994.t2	scaffold_32	EGD76009	supercont1.2	33669929	3299330	74.7
g	g9001.t1	scaffold_32	EGD72423	supercont1.1	33701912	1955453	454.0
g	g9001.t2	scaffold_32	EGD72423	supercont1.1	33701912	1955453	454.0
g	g8965.t1	scaffold_32	EGD72936	supercont1.10	33571147	21774166	228.0
g	g9055.t1	scaffold_32	EGD83479	supercont1.9	33877866	19008997	378.0
g	g8965.t3	scaffold_32	EGD72936	supercont1.10	33569583	21774166	56.6
g	g8965.t2	scaffold_32	EGD72936	supercont1.10	33570694	21774166	262.0
g	g9032.t1	scaffold_32	EGD77513	supercont1.24	33809546	40777476	53.1
g	g8969.t1	scaffold_32	EGD83511	supercont1.9	33591732	19176123	182.0
g	g8959.t1	scaffold_32	EGD72929	supercont1.10	33546507	21738578	351.0
g	g9030.t1	scaffold_32	EGD81606	supercont1.5	33805479	11084431	61.6
g	g9030.t2	scaffold_32	EGD81606	supercont1.5	33805500	11084431	61.6
g	g9017.t1	scaffold_32	EGD83449	supercont1.9	33768030	18850528	494.0
g	g8960.t2	scaffold_32	EGD72928	supercont1.10	33549210	21735092	444.0
g	g8960.t1	scaffold_32	EGD72928	supercont1.10	33549210	21735092	476.0
g	g8981.t1	scaffold_32	EGD76741	supercont1.21	33630113	38270056	489.0
g	g8936.t1	scaffold_32	EGD82108	supercont1.6	33463922	13161174	187.0
g	g9011.t1	scaffold_32	EGD73991	supercont1.13	33742958	26446173	109.7
g	g9054.t1	scaffold_32	EGD83478	supercont1.9	33875404	19005961	155.0
g	g8949.t2	scaffold_32	EGD72951	supercont1.10	33508258	21844566	199.7
g	g8949.t1	scaffold_32	EGD72951	supercont1.10	33508258	21844566	199.7
g	g8961.t1	scaffold_32	EGD82050	supercont1.6	33552710	12911848	714.0
g	g8940.t1	scaffold_32	EGD72939	supercont1.10	33479261	21795940	338.0
g	g9007.t2	scaffold_32	EGD77254	supercont1.23	33727223	39418728	172.0
g	g9007.t1	scaffold_32	EGD77254	supercont1.23	33727273	39418728	172.0
g	g8975.t1	scaffold_32	EGD74747	supercont1.15	33608469	28395965	79.0
g	g8942.t2	scaffold_32	EGD72942	supercont1.10	33486617	21812115	227.1
g	g8942.t1	scaffold_32	EGD72942	supercont1.10	33486617	21812115	80.5
g	g9005.t1	scaffold_32	EGD83316	supercont1.9	33723455	18301206	279.0
g	g9043.t1	scaffold_32	EGD83480	supercont1.9	33845423	19011587	167.0
g	g9018.t2	scaffold_32	EGD73108	supercont1.11	33772564	22486136	183.0
g	g9018.t1	scaffold_32	EGD73108	supercont1.11	33772554	22486136	183.0
g	g9056.t2	scaffold_32	EGD83494	supercont1.9	33882916	19072411	497.0
g	g8947.t1	scaffold_32	EGD83232	supercont1.8	33504004	18053082	82.8
g	g9041.t1	scaffold_32	EGD82024	supercont1.6	33840431	12780185	65.5
g	g9041.t2	scaffold_32	EGD73987	supercont1.13	33840701	26432885	70.5
g	g8990.t1	scaffold_32	EGD76336	supercont1.2	33658282	4921526	83.6
g	g8990.t2	scaffold_32	EGD76336	supercont1.2	33658304	4921526	79.7
g	g8988.t1	scaffold_32	EGD76666	supercont1.21	33653365	37944392	162.0
g	g9050.t1	scaffold_32	EGD83474	supercont1.9	33859840	18979260	464.0
g	g9037.t1	scaffold_32	EGD78249	supercont1.28	33826917	44309621	92.4
g	g9037.t2	scaffold_32	EGD78249	supercont1.28	33826917	44309621	92.0
g	g8979.t1	scaffold_32	EGD83514	supercont1.9	33623267	19191242	619.0
g	g8936.t2	scaffold_32	EGD82108	supercont1.6	33463746	13161174	208.0
g	g8993.t1	scaffold_32	EGD76129	supercont1.2	33667438	3880378	294.0
g	g9029.t1	scaffold_32	EGD83503	supercont1.9	33803371	19136855	276.0
g	g8930.t1	scaffold_32	EGD79629	supercont1.33	33443643	50302479	149.0
g	g9008.t1	scaffold_32	EGD83502	supercont1.9	33731996	19128645	1195.0
g	g8938.t2	scaffold_32	EGD72941	supercont1.10	33468531	21804605	403.0
g	g8938.t1	scaffold_32	EGD72941	supercont1.10	33468531	21804605	400.0
g	g8998.t1	scaffold_32	EGD77519	supercont1.24	33687972	40798770	124.8
g	g9053.t1	scaffold_32	EGD83477	supercont1.9	33873771	19003844	129.0
g	g9027.t1	scaffold_32	EGD83499	supercont1.9	33797758	19108260	354.0
g	g8966.t1	scaffold_32	EGD75276	supercont1.17	33576396	32339655	579.0
g	g8956.t1	scaffold_32	EGD72953	supercont1.10	33536292	21851817	441.0
g	g8964.t2	scaffold_32	EGD72935	supercont1.10	33566100	21767904	62.4
g	g8964.t1	scaffold_32	EGD72935	supercont1.10	33566100	21767904	62.8
g	g9067.t1	scaffold_32	EGD74876	supercont1.16	33936810	33258957	799.0
g	g8978.t1	scaffold_32	EGD81810	supercont1.5	33620117	11957519	158.0
g	g9021.t1	scaffold_32	EGD77707	supercont1.25	33781428	41728533	193.0
g	g9045.t1	scaffold_32	EGD82607	supercont1.7	33850896	15271299	115.0
g	g9057.t2	scaffold_32	EGD83599	supercont1.9	33887733	19607093	56.2
g	g8991.t1	scaffold_32	EGD77698	supercont1.25	33661993	41682199	477.0
g	g8982.t1	scaffold_32	EGD83158	supercont1.8	33633775	17704310	209.5
g	g9049.t1	scaffold_32	EGD76693	supercont1.21	33857826	38080720	133.0
g	g8997.t2	scaffold_32	EGD75299	supercont1.17	33685270	32445255	107.0
g	g9045.t2	scaffold_32	EGD82607	supercont1.7	33850854	15271299	113.0
g	g8986.t1	scaffold_32	EGD76668	supercont1.21	33646495	37956225	425.0
g	g8995.t2	scaffold_32	EGD75329	supercont1.17	33674594	32584426	775.0
g	g8995.t1	scaffold_32	EGD75329	supercont1.17	33674594	32584426	763.0
g	g8953.t1	scaffold_32	EGD72911	supercont1.10	33525543	21664528	263.0
g	g8933.t2	scaffold_32	EGD82601	supercont1.7	33456293	15244475	182.6
g	g8933.t1	scaffold_32	EGD82601	supercont1.7	33456293	15244475	194.6
g	g9020.t1	scaffold_32	EGD77707	supercont1.25	33778353	41728533	216.0
g	g8993.t2	scaffold_32	EGD76129	supercont1.2	33667435	3880378	295.0
g	g9061.t2	scaffold_32	EGD73755	supercont1.13	33901027	25309410	1139.0
g	g9061.t1	scaffold_32	EGD73755	supercont1.13	33901027	25309410	1138.0
g	g8951.t1	scaffold_32	EGD72948	supercont1.10	33516849	21833408	751.0
g	g8971.t1	scaffold_32	EGD82441	supercont1.7	33596993	14448996	52.0
g	g8971.t2	scaffold_32	EGD82441	supercont1.7	33597068	14448996	52.4
g	g9006.t1	scaffold_32	EGD72414	supercont1.1	33725099	1916224	69.3
g	g9006.t2	scaffold_32	EGD72414	supercont1.1	33725094	1916224	69.3
g	g9023.t1	scaffold_32	EGD76724	supercont1.21	33786172	38186065	228.0
g	g9002.t1	scaffold_32	EGD76729	supercont1.21	33709774	38223381	1392.0
g	g8948.t1	scaffold_32	EGD72918	supercont1.10	33505351	21691311	285.0
g	g8948.t2	scaffold_32	EGD72918	supercont1.10	33505252	21691311	250.0
g	g8954.t1	scaffold_32	EGD72937	supercont1.10	33529262	21780102	231.8
g	g8954.t2	scaffold_32	EGD72937	supercont1.10	33529262	21780102	230.8
g	g8927.t1	scaffold_32	EGD73661	supercont1.12	33432002	24969055	47.4
g	g8987.t1	scaffold_32	EGD75900	supercont1.2	33649102	2766831	57.8
g	g9040.t1	scaffold_32	EGD82345	supercont1.6	33836887	14034843	59.3
g	g8952.t2	scaffold_32	EGD78670	supercont1.3	33521442	7904069	243.8
g	g8952.t1	scaffold_32	EGD75828	supercont1.19	33521442	37594713	285.7
g	g9022.t1	scaffold_32	EGD76730	supercont1.21	33783315	38229204	105.0
g	g9052.t1	scaffold_32	EGD83476	supercont1.9	33869218	18998372	330.0
g	g8994.t1	scaffold_32	EGD74777	supercont1.16	33669929	32783730	90.1
g	g9044.t1	scaffold_32	EGD78926	supercont1.3	33847369	9044776	62.8
g	g9004.t2	scaffold_32	EGD79661	supercont1.33	33719610	50528727	639.0
g	g9004.t1	scaffold_32	EGD79661	supercont1.33	33719610	50528727	639.0
g	g9014.t1	scaffold_32	EGD82211	supercont1.6	33760059	13494291	298.0
g	g8970.t1	scaffold_32	EGD76622	supercont1.20	33594138	36492339	484.0
g	g9003.t1	scaffold_32	EGD75048	supercont1.17	33714539	31333630	213.0
g	g8925.t1	scaffold_32	EGD72545	supercont1.1	33423019	2580299	50.8
g	g9042.t1	scaffold_32	EGD82445	supercont1.7	33843161	14466690	105.0
g	g9019.t1	scaffold_32	EGD82142	supercont1.6	33775822	13290490	135.0
g	g8992.t1	scaffold_32	EGD76719	supercont1.21	33665058	38169970	57.4
g	g9065.t2	scaffold_32	EGD75025	supercont1.16	33925102	33959191	335.0
g	g9065.t1	scaffold_32	EGD75025	supercont1.16	33925102	33959191	335.0
g	g9044.t2	scaffold_32	EGD78926	supercont1.3	33847105	9044776	129.4
g	g9047.t1	scaffold_32	EGD80512	supercont1.4	33853119	5320711	51.6
g	g9013.t1	scaffold_32	EGD75269	supercont1.17	33756618	32302865	187.0
g	g8974.t2	scaffold_32	EGD72935	supercont1.10	33604979	21767904	63.2
g	g8974.t1	scaffold_32	EGD72935	supercont1.10	33604979	21767904	63.2
g	g8939.t1	scaffold_32	EGD72938	supercont1.10	33474405	21787683	50.4
g	g9064.t1	scaffold_32	EGD83475	supercont1.9	33917429	18988425	284.1
g	g9064.t2	scaffold_32	EGD83475	supercont1.9	33917429	18988425	286.1
g	g8962.t1	scaffold_32	EGD82463	supercont1.7	33556028	14557358	103.0
g	g9066.t2	scaffold_32	EGD83460	supercont1.9	33931713	18904876	896.0
g	g9066.t1	scaffold_32	EGD83460	supercont1.9	33931713	18904876	847.0
g	g9012.t1	scaffold_32	EGD83451	supercont1.9	33750134	18864880	669.0
g	g9012.t2	scaffold_32	EGD83451	supercont1.9	33750134	18864880	668.0
g	g8976.t1	scaffold_32	EGD76733	supercont1.21	33610846	38244155	240.0
g	g9060.t1	scaffold_32	EGD83492	supercont1.9	33894988	19063726	699.0
g	g9060.t2	scaffold_32	EGD83492	supercont1.9	33894988	19063726	693.0
g	g8943.t1	scaffold_32	EGD72945	supercont1.10	33492273	21822870	327.0
g	g8945.t1	scaffold_32	EGD72946	supercont1.10	33499429	21825408	60.8
g	g9036.t1	scaffold_32	EGD83553	supercont1.9	33821149	19396256	426.0
g	g8991.t2	scaffold_32	EGD77698	supercont1.25	33661993	41682199	469.0
g	g8999.t1	scaffold_32	EGD76727	supercont1.21	33693177	38204918	444.0
g	g8989.t2	scaffold_32	EGD76716	supercont1.21	33656504	38164466	73.6
g	g8989.t1	scaffold_32	EGD76716	supercont1.21	33656458	38164466	73.2
g	g8931.t1	scaffold_32	EGD76050	supercont1.2	33448717	3521787	214.0
g	g9058.t2	scaffold_32	EGD76529	supercont1.20	33889719	36028941	189.0
g	g9058.t1	scaffold_32	EGD76529	supercont1.20	33889719	36028941	194.0
g	g8973.t1	scaffold_32	EGD77005	supercont1.22	33601178	34386667	39.7
g	g9033.t1	scaffold_32	EGD76833	supercont1.21	33811590	38649548	207.0
g	g8963.t2	scaffold_32	EGD78357	supercont1.28	33560610	44839673	239.0
g	g8963.t1	scaffold_32	EGD78357	supercont1.28	33560610	44839673	238.0
g	g9025.t1	scaffold_32	EGD75552	supercont1.18	33792256	30885590	314.0
g	g9039.t1	scaffold_32	EGD79629	supercont1.33	33832236	50302479	126.0
g	g9063.t1	scaffold_32	EGD83473	supercont1.9	33911666	18975080	384.9
g	g9063.t2	scaffold_32	EGD83473	supercont1.9	33910605	18975080	384.9
g	g9048.t2	scaffold_32	EGD83440	supercont1.9	33854963	18818170	406.0
g	g9048.t1	scaffold_32	EGD83440	supercont1.9	33854963	18818170	409.0
g	g9000.t1	scaffold_32	EGD83077	supercont1.8	33697202	17336265	200.0
g	g8937.t2	scaffold_32	EGD72952	supercont1.10	33465496	21848186	119.0
g	g8937.t1	scaffold_32	EGD72952	supercont1.10	33465304	21848186	109.0
g	g8972.t1	scaffold_32	EGD73962	supercont1.13	33599153	26325077	307.0
g	g8968.t1	scaffold_32	EGD74035	supercont1.13	33589478	26660807	51.6
g	g8957.t1	scaffold_32	EGD72954	supercont1.10	33540569	21856572	664.0
g	g8957.t2	scaffold_32	EGD72954	supercont1.10	33540569	21856572	670.0
g	g9031.t1	scaffold_32	EGD74938	supercont1.16	33807652	33539898	77.8
g	g9056.t1	scaffold_32	EGD83494	supercont1.9	33882916	19072411	498.0
g	g8858.t2	scaffold_31	EGD78973	supercont1.3	33204530	9290484	210.7
g	g8858.t1	scaffold_31	EGD78973	supercont1.3	33204530	9290484	226.9
g	g8867.t1	scaffold_31	EGD74852	supercont1.16	33236288	33160160	282.0
g	g8894.t1	scaffold_31	EGD76713	supercont1.21	33308713	38155964	53.5
g	g8913.t1	scaffold_31	EGD79111	supercont1.30	33359241	46814021	264.0
g	g8815.t1	scaffold_31	EGD73914	supercont1.13	33077227	26116078	137.0
g	g8893.t1	scaffold_31	EGD73394	supercont1.12	33305715	23700733	207.0
g	g8911.t1	scaffold_31	EGD73441	supercont1.12	33353266	23943034	959.0
g	g8780.t2	scaffold_31	EGD75276	supercont1.17	32919291	32339655	55.5
g	g8773.t1	scaffold_31	EGD83585	supercont1.9	32895715	19544644	103.0
g	g8780.t1	scaffold_31	EGD75276	supercont1.17	32919291	32339655	55.5
g	g8891.t1	scaffold_31	EGD82428	supercont1.7	33295536	14392023	47.8
g	g8891.t2	scaffold_31	EGD82428	supercont1.7	33295536	14392023	47.4
g	g8922.t1	scaffold_31	EGD83530	supercont1.9	33414805	19295277	73.2
g	g8792.t1	scaffold_31	EGD76675	supercont1.21	32977536	37999818	58.2
g	g8792.t2	scaffold_31	EGD76675	supercont1.21	32977536	37999818	58.5
g	g8905.t1	scaffold_31	EGD77664	supercont1.25	33334068	41473098	47.0
g	g8853.t1	scaffold_31	EGD76568	supercont1.20	33191269	36247996	172.0
g	g8846.t1	scaffold_31	EGD83133	supercont1.8	33174250	17571326	184.0
g	g8866.t2	scaffold_31	EGD81542	supercont1.5	33232966	10794672	45.4
g	g8866.t1	scaffold_31	EGD81542	supercont1.5	33232966	10794672	63.2
g	g8908.t1	scaffold_31	EGD82545	supercont1.7	33345751	14934364	241.0
g	g8908.t2	scaffold_31	EGD82545	supercont1.7	33345751	14934364	245.0
g	g8774.t1	scaffold_31	EGD83584	supercont1.9	32898023	19541852	150.0
g	g8839.t2	scaffold_31	EGD76592	supercont1.20	33149454	36348156	447.0
g	g8839.t1	scaffold_31	EGD76592	supercont1.20	33149454	36348156	442.0
g	g8772.t1	scaffold_31	EGD74454	supercont1.15	32893035	27045779	190.9
g	g8842.t1	scaffold_31	EGD76631	supercont1.20	33160177	36539288	104.0
g	g8920.t1	scaffold_31	EGD79102	supercont1.3	33378958	9884412	128.3
g	g8801.t3	scaffold_31	EGD83617	supercont1.9	33030925	19688163	206.0
g	g8854.t1	scaffold_31	EGD77432	supercont1.24	33194386	40319682	199.0
g	g8862.t1	scaffold_31	EGD74912	supercont1.16	33218104	33443044	836.0
g	g8811.t1	scaffold_31	EGD73760	supercont1.13	33065494	25344560	263.0
g	g8811.t3	scaffold_31	EGD73760	supercont1.13	33068514	25344560	130.0
g	g8811.t2	scaffold_31	EGD73760	supercont1.13	33066460	25344560	396.0
g	g8801.t1	scaffold_31	EGD83617	supercont1.9	33025973	19688163	389.0
g	g8801.t2	scaffold_31	EGD83617	supercont1.9	33027069	19688163	637.0
g	g8832.t1	scaffold_31	EGD83512	supercont1.9	33130422	19180739	60.1
g	g8909.t1	scaffold_31	EGD82787	supercont1.7	33348896	16069099	142.0
g	g8915.t1	scaffold_31	EGD73340	supercont1.11	33363393	23517977	105.1
g	g8869.t2	scaffold_31	EGD74854	supercont1.16	33240303	33167315	367.0
g	g8869.t1	scaffold_31	EGD74854	supercont1.16	33240228	33167315	368.0
g	g8822.t1	scaffold_31	EGD72194	supercont1.1	33097364	1008329	73.9
g	g8884.t1	scaffold_31	EGD74916	supercont1.16	33276051	33459277	156.0
g	g8771.t1	scaffold_31	EGD83581	supercont1.9	32890602	19530748	206.0
g	g8860.t1	scaffold_31	EGD74907	supercont1.16	33209034	33418699	298.0
g	g8875.t2	scaffold_31	EGD74848	supercont1.16	33255329	33146278	181.0
g	g8875.t1	scaffold_31	EGD74848	supercont1.16	33255329	33146278	248.0
g	g8800.t2	scaffold_31	EGD79135	supercont1.30	33017956	46924230	737.0
g	g8800.t1	scaffold_31	EGD79135	supercont1.30	33017956	46924230	754.0
g	g8798.t2	scaffold_31	EGD83604	supercont1.9	33007229	19623741	187.0
g	g8798.t1	scaffold_31	EGD83604	supercont1.9	33007234	19623741	187.0
g	g8779.t1	scaffold_31	EGD76619	supercont1.20	32916491	36467401	184.0
g	g8855.t1	scaffold_31	EGD76579	supercont1.20	33196167	36299883	132.0
g	g8770.t1	scaffold_31	EGD77137	supercont1.22	32885436	35122906	430.0
g	g8770.t2	scaffold_31	EGD77137	supercont1.22	32885436	35122906	430.0
g	g8824.t1	scaffold_31	EGD77150	supercont1.22	33103190	35189284	642.0
g	g8906.t2	scaffold_31	EGD80602	supercont1.4	33337801	5665727	110.1
g	g8906.t1	scaffold_31	EGD80602	supercont1.4	33337801	5665727	109.8
g	g8824.t2	scaffold_31	EGD77150	supercont1.22	33103267	35189284	643.0
g	g8872.t1	scaffold_31	EGD75374	supercont1.18	33247855	30090291	97.1
g	g8804.t1	scaffold_31	EGD79159	supercont1.30	33046685	47031153	876.0
g	g8790.t2	scaffold_31	EGD76694	supercont1.21	32970245	38085242	325.0
g	g8790.t1	scaffold_31	EGD76694	supercont1.21	32969635	38085242	326.0
g	g8864.t1	scaffold_31	EGD74912	supercont1.16	33226918	33443044	427.0
g	g8864.t2	scaffold_31	EGD74912	supercont1.16	33226889	33443044	428.0
g	g8778.t1	scaffold_31	EGD76625	supercont1.20	32912245	36509536	1236.0
g	g8849.t1	scaffold_31	EGD76523	supercont1.20	33182430	36008230	232.0
g	g8816.t1	scaffold_31	EGD73554	supercont1.12	33078618	24444952	62.0
g	g8816.t2	scaffold_31	EGD73554	supercont1.12	33078625	24444952	62.0
g	g8912.t2	scaffold_31	EGD81748	supercont1.5	33357162	11671219	175.0
g	g8912.t1	scaffold_31	EGD81748	supercont1.5	33357404	11671219	115.0
g	g8871.t2	scaffold_31	EGD82130	supercont1.6	33244531	13242955	340.0
g	g8871.t1	scaffold_31	EGD82130	supercont1.6	33244531	13242955	330.0
g	g8814.t1	scaffold_31	EGD80761	supercont1.4	33076041	6438780	145.0
g	g8886.t1	scaffold_31	EGD74764	supercont1.16	33279072	32714286	223.0
g	g8806.t1	scaffold_31	EGD78174	supercont1.27	33053398	43026258	152.1
g	g8791.t1	scaffold_31	EGD79205	supercont1.30	32974307	47229535	711.0
g	g8818.t2	scaffold_31	EGD76959	supercont1.22	33084001	34201543	160.0
g	g8880.t1	scaffold_31	EGD74913	supercont1.16	33267960	33446840	280.0
g	g8841.t1	scaffold_31	EGD72376	supercont1.1	33158169	1772903	85.5
g	g8841.t2	scaffold_31	EGD72376	supercont1.1	33158093	1772903	73.9
g	g8766.t1	scaffold_31	EGD83570	supercont1.9	32866071	19463260	135.0
g	g8803.t2	scaffold_31	EGD76827	supercont1.21	33039802	38630826	574.0
g	g8803.t1	scaffold_31	EGD76827	supercont1.21	33039802	38630826	573.0
g	g8797.t2	scaffold_31	EGD75512	supercont1.18	33002360	30717452	55.1
g	g8797.t1	scaffold_31	EGD75512	supercont1.18	33002360	30717452	55.1
g	g8873.t1	scaffold_31	EGD75376	supercont1.18	33249688	30094366	39.7
g	g8916.t1	scaffold_31	EGD80042	supercont1.36	33368352	49285450	257.8
g	g8843.t2	scaffold_31	EGD76633	supercont1.20	33162628	36548507	285.0
g	g8843.t3	scaffold_31	EGD76633	supercont1.20	33163912	36548507	351.3
g	g8843.t1	scaffold_31	EGD76633	supercont1.20	33165380	36548507	87.8
g	g8898.t1	scaffold_31	EGD74675	supercont1.15	33318020	28020912	426.0
g	g8789.t1	scaffold_31	EGD76680	supercont1.21	32966331	38021168	331.0
g	g8821.t1	scaffold_31	EGD79298	supercont1.31	33090950	46178303	253.0
g	g8767.t1	scaffold_31	EGD79346	supercont1.31	32868148	46434240	65.1
g	g8794.t2	scaffold_31	EGD76672	supercont1.21	32983296	37986979	120.0
g	g8794.t1	scaffold_31	EGD76672	supercont1.21	32983296	37986979	120.0
g	g8877.t1	scaffold_31	EGD79194	supercont1.30	33261105	47175287	407.0
g	g8877.t2	scaffold_31	EGD79194	supercont1.30	33261063	47175287	432.0
g	g8777.t1	scaffold_31	EGD76031	supercont1.2	32906993	3427505	57.4
g	g8777.t2	scaffold_31	EGD77437	supercont1.24	32906892	40345044	58.9
g	g8802.t1	scaffold_31	EGD79335	supercont1.31	33034390	46378845	42.7
g	g8802.t2	scaffold_31	EGD79335	supercont1.31	33034397	46378845	42.7
g	g8818.t1	scaffold_31	EGD76959	supercont1.22	33084001	34201543	173.0
g	g8775.t1	scaffold_31	EGD83580	supercont1.9	32900895	19528256	93.6
g	g8838.t1	scaffold_31	EGD76559	supercont1.20	33145078	36208482	236.0
g	g8838.t2	scaffold_31	EGD76559	supercont1.20	33145078	36208482	227.0
g	g8825.t2	scaffold_31	EGD77142	supercont1.22	33106911	35155417	410.0
g	g8825.t1	scaffold_31	EGD77142	supercont1.22	33106901	35155417	409.0
g	g8859.t1	scaffold_31	EGD74908	supercont1.16	33207280	33421338	323.0
g	g8859.t2	scaffold_31	EGD74908	supercont1.16	33207201	33421338	328.0
g	g8899.t1	scaffold_31	EGD76488	supercont1.20	33320918	35825368	77.0
g	g8899.t2	scaffold_31	EGD76488	supercont1.20	33320918	35825368	76.6
g	g8831.t2	scaffold_31	EGD75174	supercont1.17	33128326	31869083	47.4
g	g8831.t1	scaffold_31	EGD75174	supercont1.17	33128326	31869083	49.3
g	g8820.t1	scaffold_31	EGD78406	supercont1.29	33087135	43314707	89.7
g	g8820.t2	scaffold_31	EGD78406	supercont1.29	33087135	43314707	88.6
g	g8895.t1	scaffold_31	EGD74694	supercont1.15	33310173	28155109	53.9
g	g8910.t1	scaffold_31	EGD82786	supercont1.7	33350871	16066812	225.0
g	g8852.t1	scaffold_31	EGD72397	supercont1.1	33187620	1846408	131.0
g	g8852.t2	scaffold_31	EGD72397	supercont1.1	33187584	1846408	130.0
g	g8888.t1	scaffold_31	EGD73069	supercont1.11	33284235	22336723	55.5
g	g8786.t1	scaffold_31	EGD76699	supercont1.21	32946791	38103452	538.0
g	g8786.t2	scaffold_31	EGD76699	supercont1.21	32946667	38103452	592.0
g	g8915.t2	scaffold_31	EGD73340	supercont1.11	33363393	23517977	107.4
g	g8793.t1	scaffold_31	EGD73408	supercont1.12	32980759	23771385	132.0
g	g8784.t2	scaffold_31	EGD76618	supercont1.20	32937646	36460094	2227.0
g	g8784.t1	scaffold_31	EGD76618	supercont1.20	32937654	36460094	2230.0
g	g8878.t1	scaffold_31	EGD78213	supercont1.27	33262983	43218812	67.8
g	g8885.t1	scaffold_31	EGD78557	supercont1.29	33277454	43983142	311.0
g	g8809.t1	scaffold_31	EGD79934	supercont1.35	33058917	48822537	98.2
g	g8809.t2	scaffold_31	EGD79934	supercont1.35	33058598	48822537	98.6
g	g8900.t1	scaffold_31	EGD74780	supercont1.16	33323892	32791941	60.5
g	g8900.t2	scaffold_31	EGD74780	supercont1.16	33323892	32791941	71.2
g	g8765.t3	scaffold_31	EGD77511	supercont1.24	32863901	40772727	82.8
g	g8765.t2	scaffold_31	EGD77511	supercont1.24	32863056	40772727	80.1
g	g8765.t1	scaffold_31	EGD77135	supercont1.22	32862162	35106904	78.6
g	g8834.t1	scaffold_31	EGD77146	supercont1.22	33135038	35175626	72.8
g	g8850.t2	scaffold_31	EGD76525	supercont1.20	33184277	36014889	179.0
g	g8850.t1	scaffold_31	EGD76525	supercont1.20	33184311	36014889	179.0
g	g8799.t1	scaffold_31	EGD79200	supercont1.30	33011192	47203469	158.1
g	g8799.t2	scaffold_31	EGD79200	supercont1.30	33011192	47203469	158.1
g	g8902.t2	scaffold_31	EGD78345	supercont1.28	33327972	44783774	45.4
g	g8902.t1	scaffold_31	EGD78345	supercont1.28	33328033	44783774	45.8
g	g8828.t1	scaffold_31	EGD73661	supercont1.12	33114159	24969055	295.0
g	g8828.t2	scaffold_31	EGD73661	supercont1.12	33117005	24969055	293.0
g	g8769.t2	scaffold_31	EGD77136	supercont1.22	32876951	35111961	144.0
g	g8769.t1	scaffold_31	EGD73633	supercont1.12	32876951	24854049	100.0
g	g8836.t2	scaffold_31	EGD77148	supercont1.22	33139833	35181859	239.0
g	g8836.t1	scaffold_31	EGD77148	supercont1.22	33139598	35181859	214.0
g	g8795.t1	scaffold_31	EGD75405	supercont1.18	32992460	30193672	660.9
g	g8787.t1	scaffold_31	EGD73595	supercont1.12	32948797	24643687	79.3
g	g8768.t1	scaffold_31	EGD83588	supercont1.9	32871839	19555819	347.0
g	g8768.t2	scaffold_31	EGD83211	supercont1.8	32872083	17962475	296.0
g	g8812.t1	scaffold_31	EGD76590	supercont1.20	33071948	36332566	75.9
g	g8812.t2	scaffold_31	EGD76590	supercont1.20	33071948	36332566	75.9
g	g8785.t1	scaffold_31	EGD76502	supercont1.20	32943097	35891865	61.6
g	g8887.t1	scaffold_31	EGD74914	supercont1.16	33281704	33450224	286.0
g	g8833.t1	scaffold_31	EGD73581	supercont1.12	33132317	24580310	667.0
g	g8901.t1	scaffold_31	EGD72626	supercont1.10	33326552	20365064	134.0
g	g8807.t2	scaffold_31	EGD73172	supercont1.11	33054913	22759996	69.3
g	g8807.t1	scaffold_31	EGD73172	supercont1.11	33054913	22759996	72.4
g	g8835.t1	scaffold_31	EGD76134	supercont1.2	33137489	3901748	95.9
g	g8837.t1	scaffold_31	EGD79934	supercont1.35	33142245	48822537	110.0
g	g8868.t1	scaffold_31	EGD77360	supercont1.23	33237852	39928878	116.0
g	g8874.t1	scaffold_31	EGD74851	supercont1.16	33253159	33156502	216.0
g	g8840.t2	scaffold_31	EGD76595	supercont1.20	33154212	36363352	526.0
g	g8840.t1	scaffold_31	EGD76595	supercont1.20	33154212	36363352	526.0
g	g8917.t1	scaffold_31	EGD73577	supercont1.12	33371395	24563436	196.0
g	g8903.t1	scaffold_31	EGD72601	supercont1.10	33329295	20237941	58.5
g	g8845.t1	scaffold_31	EGD81563	supercont1.5	33171654	10879188	144.0
g	g8920.t2	scaffold_31	EGD79102	supercont1.3	33378958	9884412	127.5
g	g8876.t1	scaffold_31	EGD73118	supercont1.11	33258232	22528062	56.2
g	g8847.t2	scaffold_31	EGD73756	supercont1.13	33177016	25316983	171.8
g	g8896.t1	scaffold_31	EGD73776	supercont1.13	33313194	25452826	54.7
g	g8847.t1	scaffold_31	EGD73756	supercont1.13	33177828	25316983	91.3
g	g8817.t2	scaffold_31	EGD81764	supercont1.5	33081345	11750987	606.1
g	g8817.t1	scaffold_31	EGD81764	supercont1.5	33081321	11750987	606.4
g	g8783.t1	scaffold_31	EGD76503	supercont1.20	32930013	35900100	397.0
g	g8907.t1	scaffold_31	EGD81630	supercont1.5	33342071	11197082	308.2
g	g8788.t1	scaffold_31	EGD79206	supercont1.30	32956798	47239813	7176.0
g	g8848.t2	scaffold_31	EGD73756	supercont1.13	33179219	25316983	297.8
g	g8848.t1	scaffold_31	EGD73756	supercont1.13	33179219	25316983	291.6
g	g8752.t1	scaffold_30	EGD73845	supercont1.13	32820798	25785960	142.5
g	g8721.t1	scaffold_30	EGD79892	supercont1.35	32723284	48599328	57.0
g	g8752.t2	scaffold_30	EGD73845	supercont1.13	32820798	25785960	141.3
g	g8759.t1	scaffold_30	EGD75303	supercont1.17	32837932	32473282	243.0
g	g8759.t2	scaffold_30	EGD75498	supercont1.18	32839861	30621885	281.0
g	g8759.t3	scaffold_30	EGD75498	supercont1.18	32838755	30621885	459.0
g	g8713.t1	scaffold_30	EGD76536	supercont1.20	32696556	36062451	149.0
g	g8657.t1	scaffold_30	EGD75089	supercont1.17	32451056	31522795	140.0
g	g8657.t2	scaffold_30	EGD75089	supercont1.17	32451151	31522795	128.0
g	g8751.t1	scaffold_30	EGD81931	supercont1.6	32818397	12367087	225.0
g	g8751.t2	scaffold_30	EGD81931	supercont1.6	32818482	12367087	228.0
g	g8728.t1	scaffold_30	EGD77133	supercont1.22	32741183	35102929	191.0
g	g8638.t2	scaffold_30	EGD79024	supercont1.3	32326847	9529827	88.6
g	g8638.t1	scaffold_30	EGD79024	supercont1.3	32326696	9529827	89.0
g	g8723.t1	scaffold_30	EGD78657	supercont1.3	32727737	7860801	376.0
g	g8726.t2	scaffold_30	EGD79065	supercont1.3	32737328	9721352	603.0
g	g8745.t1	scaffold_30	EGD73896	supercont1.13	32796367	26041303	303.0
g	g8673.t1	scaffold_30	EGD79017	supercont1.3	32513301	9500822	502.0
g	g8746.t1	scaffold_30	EGD83409	supercont1.9	32799187	18686262	57.0
g	g8685.t1	scaffold_30	EGD82867	supercont1.8	32584417	16359933	40.8
g	g8653.t1	scaffold_30	EGD77654	supercont1.25	32412236	41438695	373.2
g	g8734.t1	scaffold_30	EGD73931	supercont1.13	32762693	26190209	159.0
g	g8734.t2	scaffold_30	EGD73931	supercont1.13	32762693	26190209	159.0
g	g8636.t1	scaffold_30	EGD79016	supercont1.3	32320710	9494492	265.0
g	g8725.t1	scaffold_30	EGD79062	supercont1.3	32734519	9710082	401.0
g	g8679.t1	scaffold_30	EGD82271	supercont1.6	32555561	13722486	157.0
g	g8683.t1	scaffold_30	EGD82867	supercont1.8	32577202	16359933	40.8
g	g8655.t2	scaffold_30	EGD79006	supercont1.3	32441742	9452432	436.4
g	g8655.t1	scaffold_30	EGD79006	supercont1.3	32441805	9452432	435.4
g	g8761.t1	scaffold_30	EGD77101	supercont1.22	32854551	34909945	139.0
g	g8660.t1	scaffold_30	EGD80511	supercont1.4	32464439	5318464	143.0
g	g8641.t2	scaffold_30	EGD74522	supercont1.15	32347592	27323974	254.2
g	g8702.t1	scaffold_30	EGD79053	supercont1.3	32659824	9667970	191.8
g	g8702.t2	scaffold_30	EGD79053	supercont1.3	32659823	9667970	191.8
g	g8690.t1	scaffold_30	EGD79050	supercont1.3	32603445	9656336	384.0
g	g8690.t2	scaffold_30	EGD79050	supercont1.3	32603445	9656336	385.0
g	g8706.t1	scaffold_30	EGD79044	supercont1.3	32671529	9633146	214.8
g	g8704.t1	scaffold_30	EGD79052	supercont1.3	32665717	9664542	183.0
g	g8662.t1	scaffold_30	EGD79019	supercont1.3	32471521	9509440	168.0
g	g8744.t2	scaffold_30	EGD73798	supercont1.13	32792934	25586207	54.7
g	g8705.t1	scaffold_30	EGD79064	supercont1.3	32668450	9717467	597.0
g	g8705.t2	scaffold_30	EGD79064	supercont1.3	32668450	9717467	616.0
g	g8659.t1	scaffold_30	EGD80051	supercont1.36	32460657	49328120	274.2
g	g8642.t1	scaffold_30	EGD79025	supercont1.3	32362299	9536396	732.0
g	g8735.t2	scaffold_30	EGD79400	supercont1.31	32765341	46685325	146.0
g	g8692.t2	scaffold_30	EGD72718	supercont1.10	32612454	20747950	328.0
g	g8692.t1	scaffold_30	EGD72718	supercont1.10	32611662	20747950	247.0
g	g8738.t1	scaffold_30	EGD79921	supercont1.35	32778234	48747184	138.0
g	g8715.t1	scaffold_30	EGD73811	supercont1.13	32705705	25643254	223.0
g	g8724.t1	scaffold_30	EGD79060	supercont1.3	32730588	9702666	188.6
g	g8748.t2	scaffold_30	EGD73852	supercont1.13	32804146	25833242	489.0
g	g8748.t1	scaffold_30	EGD73852	supercont1.13	32804146	25833242	486.0
g	g8727.t1	scaffold_30	EGD79056	supercont1.3	32739205	9682853	294.0
g	g8684.t1	scaffold_30	EGD82867	supercont1.8	32580843	16359933	40.8
g	g8681.t2	scaffold_30	EGD81695	supercont1.5	32561698	11441874	251.9
g	g8681.t1	scaffold_30	EGD81695	supercont1.5	32561600	11441874	253.6
g	g8647.t1	scaffold_30	EGD79026	supercont1.3	32375721	9543890	789.0
g	g8647.t2	scaffold_30	EGD79026	supercont1.3	32375721	9543890	804.0
g	g8730.t1	scaffold_30	EGD79839	supercont1.35	32745340	48401547	178.0
g	g8718.t1	scaffold_30	EGD76443	supercont1.20	32714460	35623989	97.1
g	g8637.t1	scaffold_30	EGD81906	supercont1.6	32324385	12256713	303.0
g	g8742.t1	scaffold_30	EGD73069	supercont1.11	32786762	22336723	57.4
g	g8639.t1	scaffold_30	EGD78565	supercont1.29	32330601	44003966	690.0
g	g8720.t1	scaffold_30	EGD77776	supercont1.25	32719669	42051705	253.5
g	g8674.t1	scaffold_30	EGD78347	supercont1.28	32519211	44788186	48.9
g	g8738.t2	scaffold_30	EGD79921	supercont1.35	32778234	48747184	138.0
g	g8753.t1	scaffold_30	EGD76782	supercont1.21	32825551	38430806	112.8
g	g8736.t2	scaffold_30	EGD76638	supercont1.20	32768554	36581407	173.0
g	g8736.t1	scaffold_30	EGD76638	supercont1.20	32768778	36581407	171.0
g	g8645.t1	scaffold_30	EGD79014	supercont1.3	32369559	9487402	98.6
g	g8665.t1	scaffold_30	EGD79472	supercont1.32	32480209	47892894	192.2
g	g8688.t1	scaffold_30	EGD79038	supercont1.3	32596352	9603323	128.0
g	g8688.t2	scaffold_30	EGD79038	supercont1.3	32596352	9603323	141.0
g	g8632.t1	scaffold_30	EGD82330	supercont1.6	32304287	13934156	73.6
g	g8632.t2	scaffold_30	EGD82330	supercont1.6	32304287	13934156	73.6
g	g8656.t1	scaffold_30	EGD79010	supercont1.3	32446017	9472648	223.0
g	g8658.t1	scaffold_30	EGD76819	supercont1.21	32454275	38578184	471.7
g	g8706.t2	scaffold_30	EGD79044	supercont1.3	32671529	9633146	208.7
g	g8693.t1	scaffold_30	EGD81948	supercont1.6	32617905	12441939	106.0
g	g8719.t1	scaffold_30	EGD83229	supercont1.8	32715997	18043098	301.0
g	g8744.t1	scaffold_30	EGD73798	supercont1.13	32792934	25586207	54.7
g	g8671.t1	scaffold_30	EGD79018	supercont1.3	32504763	9506798	392.0
g	g8754.t1	scaffold_30	EGD73437	supercont1.12	32827541	23930199	714.0
g	g8680.t1	scaffold_30	EGD76966	supercont1.22	32557581	34233483	143.0
g	g8697.t1	scaffold_30	EGD72885	supercont1.10	32637105	21523351	637.0
g	g8672.t1	scaffold_30	EGD74917	supercont1.16	32507096	33461133	579.0
g	g8691.t1	scaffold_30	EGD79045	supercont1.3	32609646	9636271	303.0
g	g8707.t1	scaffold_30	EGD77565	supercont1.24	32676068	41014011	142.0
g	g8701.t1	scaffold_30	EGD79055	supercont1.3	32654613	9677217	214.2
g	g8701.t2	scaffold_30	EGD79055	supercont1.3	32654613	9677217	216.5
g	g8644.t1	scaffold_30	EGD79014	supercont1.3	32368205	9487402	566.0
g	g8677.t1	scaffold_30	EGD73334	supercont1.11	32545653	23490482	123.2
g	g8730.t2	scaffold_30	EGD78484	supercont1.29	32745340	43644727	154.1
g	g8714.t2	scaffold_30	EGD79073	supercont1.3	32700254	9782933	137.0
g	g8714.t1	scaffold_30	EGD79073	supercont1.3	32700254	9782933	137.0
g	g8633.t1	scaffold_30	EGD72889	supercont1.10	32308540	21552526	65.5
g	g8749.t1	scaffold_30	EGD73851	supercont1.13	32810793	25824731	1519.0
g	g8695.t2	scaffold_30	EGD76196	supercont1.2	32623971	4212207	516.0
g	g8695.t1	scaffold_30	EGD76196	supercont1.2	32623971	4212207	538.0
g	g8648.t1	scaffold_30	EGD75782	supercont1.19	32382818	37321124	527.4
g	g8735.t1	scaffold_30	EGD79400	supercont1.31	32765365	46685325	146.0
g	g8654.t1	scaffold_30	EGD78355	supercont1.28	32427140	44832219	374.8
g	g8654.t2	scaffold_30	EGD78355	supercont1.28	32427140	44832219	378.0
g	g8678.t2	scaffold_30	EGD79028	supercont1.3	32552961	9552340	175.0
g	g8678.t1	scaffold_30	EGD79028	supercont1.3	32552961	9552340	192.0
g	g8726.t1	scaffold_30	EGD79065	supercont1.3	32737328	9721352	599.0
g	g8687.t1	scaffold_30	EGD79039	supercont1.3	32592221	9609044	694.0
g	g9603.t1	scaffold_37	EGD77102	supercont1.22	35985294	34935808	226.5
g	g9603.t2	scaffold_37	EGD77102	supercont1.22	35985228	34935808	227.2
g	g9539.t1	scaffold_37	EGD77593	supercont1.24	35745062	41148747	48.1
g	g9611.t1	scaffold_37	EGD82212	supercont1.6	36010815	13497608	121.0
g	g9574.t1	scaffold_37	EGD82771	supercont1.7	35872673	15996529	328.0
g	g9629.t1	scaffold_37	EGD76757	supercont1.21	36078333	38340543	293.0
g	g9629.t2	scaffold_37	EGD76757	supercont1.21	36078333	38340543	309.0
g	g9605.t2	scaffold_37	EGD82855	supercont1.8	35994343	16299234	199.0
g	g9605.t1	scaffold_37	EGD82855	supercont1.8	35994343	16299234	199.0
g	g9551.t2	scaffold_37	EGD73424	supercont1.12	35786686	23858635	76.3
g	g9551.t1	scaffold_37	EGD73424	supercont1.12	35786686	23858635	105.0
g	g9630.t2	scaffold_37	EGD73041	supercont1.11	36080287	22183056	441.0
g	g9630.t1	scaffold_37	EGD73041	supercont1.11	36080287	22183056	444.0
g	g9545.t1	scaffold_37	EGD77244	supercont1.23	35762899	39370493	85.5
g	g9589.t2	scaffold_37	EGD74935	supercont1.16	35914885	33527878	266.0
g	g9589.t1	scaffold_37	EGD74935	supercont1.16	35914885	33527878	294.0
g	g9594.t1	scaffold_37	EGD73410	supercont1.12	35932867	23784199	772.0
g	g9628.t1	scaffold_37	EGD73061	supercont1.11	36076267	22300418	616.0
g	g9568.t2	scaffold_37	EGD73417	supercont1.12	35852320	23823686	122.1
g	g9568.t1	scaffold_37	EGD73417	supercont1.12	35852323	23823686	122.1
g	g9572.t1	scaffold_37	EGD82547	supercont1.7	35864392	14941662	373.0
g	g9566.t1	scaffold_37	EGD76022	supercont1.2	35846341	3371488	340.0
g	g9566.t2	scaffold_37	EGD76022	supercont1.2	35846341	3371488	325.0
g	g9572.t2	scaffold_37	EGD82547	supercont1.7	35864371	14941662	357.0
g	g9593.t2	scaffold_37	EGD82532	supercont1.7	35927631	14879465	167.9
g	g9620.t2	scaffold_37	EGD73059	supercont1.11	36049839	22290560	90.9
g	g9599.t2	scaffold_37	EGD78902	supercont1.3	35960858	8942877	536.0
g	g9599.t1	scaffold_37	EGD78902	supercont1.3	35960858	8942877	542.0
g	g9620.t1	scaffold_37	EGD73059	supercont1.11	36049917	22290560	90.5
g	g9546.t1	scaffold_37	EGD72611	supercont1.10	35765216	20291836	288.7
g	g9560.t2	scaffold_37	EGD73390	supercont1.12	35833758	23687054	410.0
g	g9560.t1	scaffold_37	EGD73390	supercont1.12	35833758	23687054	449.0
g	g9590.t1	scaffold_37	EGD72605	supercont1.10	35917904	20255621	335.0
g	g9590.t2	scaffold_37	EGD72605	supercont1.10	35917904	20255621	300.0
g	g9544.t1	scaffold_37	EGD73406	supercont1.12	35759490	23765113	102.0
g	g9595.t1	scaffold_37	EGD82686	supercont1.7	35937892	15601136	47.0
g	g9548.t1	scaffold_37	EGD72608	supercont1.10	35772707	20281830	398.8
g	g9548.t2	scaffold_37	EGD72608	supercont1.10	35772707	20281830	397.4
g	g9554.t1	scaffold_37	EGD73488	supercont1.12	35806882	24136109	5894.0
g	g9578.t2	scaffold_37	EGD82800	supercont1.7	35883766	16124622	194.0
g	g9578.t1	scaffold_37	EGD82800	supercont1.7	35883766	16124622	194.0
g	g9592.t2	scaffold_37	EGD82531	supercont1.7	35924486	14875187	265.0
g	g9626.t1	scaffold_37	EGD73044	supercont1.11	36071841	22193204	389.0
g	g9626.t2	scaffold_37	EGD73044	supercont1.11	36071862	22193204	372.0
g	g9592.t1	scaffold_37	EGD82531	supercont1.7	35924486	14875187	283.0
g	g9575.t2	scaffold_37	EGD81416	supercont1.5	35875005	10251392	65.1
g	g9624.t1	scaffold_37	EGD73042	supercont1.11	36060826	22185583	54.7
g	g9617.t1	scaffold_37	EGD76047	supercont1.2	36042374	3508572	97.8
g	g9610.t1	scaffold_37	EGD76753	supercont1.21	36007081	38332195	109.0
g	g9586.t1	scaffold_37	EGD82942	supercont1.8	35907731	16732062	69.7
g	g9584.t1	scaffold_37	EGD82802	supercont1.7	35903060	16129528	412.0
g	g9584.t2	scaffold_37	EGD82802	supercont1.7	35903257	16129528	406.0
g	g9608.t1	scaffold_37	EGD83136	supercont1.8	36001973	17582138	427.0
g	g9621.t1	scaffold_37	EGD82273	supercont1.6	36053375	13728935	270.0
g	g9621.t2	scaffold_37	EGD82273	supercont1.6	36053306	13728935	271.0
g	g9575.t1	scaffold_37	EGD81416	supercont1.5	35875268	10251392	65.5
g	g9538.t1	scaffold_37	EGD80814	supercont1.4	35742350	6703000	240.4
g	g9593.t1	scaffold_37	EGD82532	supercont1.7	35927638	14879465	170.6
g	g9616.t1	scaffold_37	EGD79629	supercont1.33	36037220	50302479	325.0
g	g9573.t2	scaffold_37	EGD73515	supercont1.12	35869259	24264636	49.7
g	g9573.t1	scaffold_37	EGD73515	supercont1.12	35869259	24264636	49.7
g	g9565.t1	scaffold_37	EGD73391	supercont1.12	35844753	23690078	114.0
g	g9588.t1	scaffold_37	EGD82442	supercont1.7	35912323	14455252	340.0
g	g9591.t2	scaffold_37	EGD82798	supercont1.7	35921277	16113735	195.0
g	g9591.t1	scaffold_37	EGD82798	supercont1.7	35921277	16113735	195.0
g	g9556.t1	scaffold_37	EGD83135	supercont1.8	35819067	17576874	172.3
g	g9614.t1	scaffold_37	EGD76132	supercont1.2	36020926	3894433	593.0
g	g9627.t1	scaffold_37	EGD82254	supercont1.6	36073734	13685994	106.0
g	g9614.t2	scaffold_37	EGD76132	supercont1.2	36020926	3894433	707.0
g	g9571.t1	scaffold_37	EGD82780	supercont1.7	35861359	16032379	168.5
g	g9567.t2	scaffold_37	EGD78703	supercont1.3	35849123	8044103	426.0
g	g9536.t1	scaffold_37	EGD74392	supercont1.14	35736435	29821233	164.0
g	g9536.t2	scaffold_37	EGD74392	supercont1.14	35736412	29821233	164.0
g	g9567.t1	scaffold_37	EGD78703	supercont1.3	35849123	8044103	384.0
g	g9579.t1	scaffold_37	EGD82799	supercont1.7	35889752	16119173	890.0
g	g9583.t1	scaffold_37	EGD82801	supercont1.7	35900255	16126686	66.6
g	g9579.t2	scaffold_37	EGD82799	supercont1.7	35889752	16119173	879.0
g	g9555.t2	scaffold_37	EGD73479	supercont1.12	35815996	24101347	85.1
g	g9555.t1	scaffold_37	EGD73479	supercont1.12	35815996	24101347	90.1
g	g9604.t1	scaffold_37	EGD73472	supercont1.12	35989462	24080291	232.0
g	g9596.t1	scaffold_37	EGD82546	supercont1.7	35940365	14938190	403.0
g	g9631.t1	scaffold_37	EGD75179	supercont1.17	36089858	31887627	199.0
g	g9633.t1	scaffold_37	EGD81484	supercont1.5	36112745	10489493	47.0
g	g9587.t1	scaffold_37	EGD77552	supercont1.24	35909560	40946623	181.0
g	g9618.t1	scaffold_37	EGD82274	supercont1.6	36043805	13730899	84.0
g	g9570.t2	scaffold_37	EGD82810	supercont1.7	35858043	16155230	656.0
g	g9612.t1	scaffold_37	EGD75599	supercont1.18	36013084	31127371	55.1
g	g9600.t1	scaffold_37	EGD72631	supercont1.10	35965088	20388587	83.6
g	g9577.t1	scaffold_37	EGD82533	supercont1.7	35879626	14885015	501.0
g	g9627.t2	scaffold_37	EGD82254	supercont1.6	36073734	13685994	100.0
g	g9569.t1	scaffold_37	EGD73405	supercont1.12	35854832	23760187	75.9
g	g9569.t2	scaffold_37	EGD73405	supercont1.12	35854832	23760187	95.1
g	g9570.t1	scaffold_37	EGD82810	supercont1.7	35858043	16155230	664.0
g	g9633.t2	scaffold_37	EGD81484	supercont1.5	36112745	10489493	47.0
g	g9613.t1	scaffold_37	EGD82082	supercont1.6	36016761	13070795	1320.0
g	g9598.t1	scaffold_37	EGD79314	supercont1.31	35954211	46266090	831.0
g	g9606.t1	scaffold_37	EGD82176	supercont1.6	35996484	13381228	56.6
g	g9613.t2	scaffold_37	EGD82082	supercont1.6	36016761	13070795	1302.0
g	g9602.t2	scaffold_37	EGD75723	supercont1.19	35980780	37037835	108.0
g	g9561.t1	scaffold_37	EGD73383	supercont1.12	35835878	23659859	350.0
g	g9602.t1	scaffold_37	EGD75723	supercont1.19	35980848	37037835	108.0
g	g9550.t1	scaffold_37	EGD73425	supercont1.12	35782819	23865365	836.0
g	g9625.t1	scaffold_37	EGD73044	supercont1.11	36063575	22193204	355.0
g	g9625.t2	scaffold_37	EGD73044	supercont1.11	36063575	22193204	355.0
g	g9543.t1	scaffold_37	EGD77607	supercont1.24	35757583	41229551	92.0
g	g9601.t1	scaffold_37	EGD77963	supercont1.26	35972720	45643446	1296.0
g	g9557.t1	scaffold_37	EGD76491	supercont1.20	35820789	35832367	54.3
g	g9557.t2	scaffold_37	EGD76491	supercont1.20	35820535	35832367	57.4
g	g9552.t1	scaffold_37	EGD73492	supercont1.12	35790267	24167464	615.0
g	g9549.t2	scaffold_37	EGD75161	supercont1.17	35779069	31817472	191.0
g	g9576.t1	scaffold_37	EGD81416	supercont1.5	35877110	10251392	73.2
g	g9549.t1	scaffold_37	EGD75161	supercont1.17	35779172	31817472	174.0
g	g9619.t1	scaffold_37	EGD82277	supercont1.6	36046931	13739820	974.0
g	g9609.t1	scaffold_37	EGD76791	supercont1.21	36003944	38466558	138.0
g	g9547.t1	scaffold_37	EGD72609	supercont1.10	35768761	20287561	473.0
g	g9547.t2	scaffold_37	EGD72609	supercont1.10	35768761	20287561	417.0
g	g9504.t1	scaffold_36	EGD75841	supercont1.19	35595688	37660458	559.0
g	g9504.t2	scaffold_36	EGD75841	supercont1.19	35595688	37660458	560.0
g	g9498.t2	scaffold_36	EGD77292	supercont1.23	35570687	39579577	232.0
g	g9498.t1	scaffold_36	EGD77292	supercont1.23	35570687	39579577	248.0
g	g9480.t1	scaffold_36	EGD78695	supercont1.3	35509481	8015746	155.0
g	g9446.t1	scaffold_36	EGD77282	supercont1.23	35363311	39541958	799.0
g	g9486.t1	scaffold_36	EGD77330	supercont1.23	35531384	39802177	99.8
g	g9486.t2	scaffold_36	EGD77330	supercont1.23	35531493	39802177	99.0
g	g9477.t1	scaffold_36	EGD77332	supercont1.23	35488116	39808322	95.9
g	g9477.t2	scaffold_36	EGD77332	supercont1.23	35488116	39808322	155.4
g	g9502.t2	scaffold_36	EGD77297	supercont1.23	35578130	39620822	147.0
g	g9502.t1	scaffold_36	EGD77297	supercont1.23	35578130	39620822	122.0
g	g9444.t1	scaffold_36	EGD77289	supercont1.23	35357355	39565623	820.0
g	g9530.t1	scaffold_36	EGD77397	supercont1.23	35695911	40123258	704.0
g	g9496.t1	scaffold_36	EGD77345	supercont1.23	35561724	39861675	204.0
g	g9492.t1	scaffold_36	EGD82205	supercont1.6	35551301	13482490	55.8
g	g9470.t1	scaffold_36	EGD77200	supercont1.23	35437253	39190888	58.9
g	g9475.t1	scaffold_36	EGD77331	supercont1.23	35480997	39804336	341.0
g	g9484.t2	scaffold_36	EGD77325	supercont1.23	35524791	39783804	305.0
g	g9455.t1	scaffold_36	EGD75887	supercont1.2	35393793	2710859	147.0
g	g9455.t2	scaffold_36	EGD75887	supercont1.2	35393905	2710859	147.0
g	g9484.t1	scaffold_36	EGD77325	supercont1.23	35524791	39783804	306.0
g	g9466.t1	scaffold_36	EGD77342	supercont1.23	35428507	39856361	212.0
g	g9522.t1	scaffold_36	EGD74960	supercont1.16	35666839	33657132	505.0
g	g9522.t2	scaffold_36	EGD74960	supercont1.16	35666839	33657132	485.0
g	g9485.t1	scaffold_36	EGD77710	supercont1.25	35529034	41739665	268.0
g	g9527.t1	scaffold_36	EGD77349	supercont1.23	35681859	39903192	86.7
g	g9457.t2	scaffold_36	EGD77322	supercont1.23	35402215	39771251	146.0
g	g9525.t1	scaffold_36	EGD74536	supercont1.15	35676145	27386116	277.0
g	g9533.t1	scaffold_36	EGD74262	supercont1.14	35703041	29230729	63.2
g	g9457.t1	scaffold_36	EGD77322	supercont1.23	35402215	39771251	145.0
g	g9528.t1	scaffold_36	EGD77251	supercont1.23	35685848	39401274	276.3
g	g9476.t1	scaffold_36	EGD76897	supercont1.21	35482322	38957396	98.2
g	g9442.t1	scaffold_36	EGD77287	supercont1.23	35351258	39556982	479.0
g	g9488.t1	scaffold_36	EGD78618	supercont1.3	35535058	7650298	199.7
g	g9512.t2	scaffold_36	EGD77317	supercont1.23	35631259	39738245	95.5
g	g9517.t1	scaffold_36	EGD75170	supercont1.17	35648972	31851804	379.0
g	g9510.t1	scaffold_36	EGD75504	supercont1.18	35626356	30667948	62.0
g	g9474.t1	scaffold_36	EGD77324	supercont1.23	35478383	39778841	188.0
g	g9528.t2	scaffold_36	EGD77251	supercont1.23	35685848	39401274	276.3
g	g9447.t1	scaffold_36	EGD77223	supercont1.23	35370456	39273662	494.0
g	g9500.t1	scaffold_36	EGD77304	supercont1.23	35575292	39653053	273.0
g	g9459.t1	scaffold_36	EGD77837	supercont1.26	35407895	45084726	90.5
g	g9478.t1	scaffold_36	EGD75966	supercont1.2	35491139	3122719	195.0
g	g9506.t2	scaffold_36	EGD75841	supercont1.19	35611463	37660458	367.9
g	g9506.t1	scaffold_36	EGD75841	supercont1.19	35611463	37660458	370.3
g	g9451.t1	scaffold_36	EGD77335	supercont1.23	35383148	39823731	717.0
g	g9487.t1	scaffold_36	EGD76114	supercont1.2	35533336	3830928	66.2
g	g9460.t1	scaffold_36	EGD83602	supercont1.9	35410712	19617099	463.0
g	g9494.t2	scaffold_36	EGD73425	supercont1.12	35554841	23865365	385.0
g	g9509.t1	scaffold_36	EGD75877	supercont1.19	35623905	37838845	114.0
g	g9453.t2	scaffold_36	EGD77253	supercont1.23	35389196	39414881	195.0
g	g9494.t1	scaffold_36	EGD73425	supercont1.12	35554841	23865365	389.0
g	g9453.t1	scaffold_36	EGD77253	supercont1.23	35389196	39414881	218.0
g	g9473.t1	scaffold_36	EGD77327	supercont1.23	35475541	39793652	1317.0
g	g9467.t1	scaffold_36	EGD82464	supercont1.7	35430103	14560906	103.0
g	g9512.t1	scaffold_36	EGD77455	supercont1.24	35631259	40431748	62.8
g	g9531.t1	scaffold_36	EGD72399	supercont1.1	35700362	1859200	264.0
g	g9511.t1	scaffold_36	EGD77316	supercont1.23	35628722	39734543	128.0
g	g9491.t1	scaffold_36	EGD77333	supercont1.23	35549291	39813103	165.0
g	g9445.t1	scaffold_36	EGD74120	supercont1.14	35359890	28497263	92.8
g	g9526.t1	scaffold_36	EGD77348	supercont1.23	35679305	39900738	234.0
g	g9497.t1	scaffold_36	EGD77305	supercont1.23	35564781	39658599	165.0
g	g9505.t1	scaffold_36	EGD75841	supercont1.19	35603755	37660458	564.0
g	g9461.t1	scaffold_36	EGD76566	supercont1.20	35413791	36234611	78.2
g	g9443.t1	scaffold_36	EGD77288	supercont1.23	35354155	39561655	367.6
g	g9521.t1	scaffold_36	EGD80694	supercont1.4	35661754	6138273	172.0
g	g9495.t1	scaffold_36	EGD77793	supercont1.25	35558660	42145043	638.0
g	g9463.t1	scaffold_36	EGD77131	supercont1.22	35419250	35087465	112.0
g	g9463.t2	scaffold_36	EGD77131	supercont1.22	35419091	35087465	110.0
g	g9511.t2	scaffold_36	EGD77316	supercont1.23	35628802	39734543	137.0
g	g9458.t1	scaffold_36	EGD77836	supercont1.26	35406332	45082615	200.0
g	g9449.t1	scaffold_36	EGD77554	supercont1.24	35376574	40954588	234.0
g	g9526.t2	scaffold_36	EGD77348	supercont1.23	35679305	39900738	234.0
g	g9523.t2	scaffold_36	EGD78202	supercont1.27	35670508	43161250	150.0
g	g9523.t1	scaffold_36	EGD78202	supercont1.27	35670508	43161250	150.0
g	g9465.t2	scaffold_36	EGD72649	supercont1.10	35426822	20460936	90.9
g	g9465.t1	scaffold_36	EGD72649	supercont1.10	35426794	20460936	92.4
g	g9450.t2	scaffold_36	EGD77962	supercont1.26	35380562	45638163	63.2
g	g9450.t1	scaffold_36	EGD77962	supercont1.26	35380611	45638163	47.4
g	g9514.t1	scaffold_36	EGD77398	supercont1.23	35640110	40134546	45.8
g	g9520.t1	scaffold_36	EGD72927	supercont1.10	35657976	21731000	42.4
g	g9501.t1	scaffold_36	EGD77304	supercont1.23	35576052	39653053	79.7
g	g9516.t1	scaffold_36	EGD77315	supercont1.23	35645708	39729786	545.0
g	g9472.t1	scaffold_36	EGD73868	supercont1.13	35472560	25900221	341.0
g	g9497.t2	scaffold_36	EGD77305	supercont1.23	35564781	39658599	169.0
g	g9503.t1	scaffold_36	EGD77319	supercont1.23	35585811	39752204	379.0
g	g9508.t1	scaffold_36	EGD74226	supercont1.14	35619956	29041275	343.7
g	g9508.t2	scaffold_36	EGD74226	supercont1.14	35619956	29041275	334.3
g	g9482.t1	scaffold_36	EGD77339	supercont1.23	35517009	39847171	926.0
g	g9503.t2	scaffold_36	EGD77319	supercont1.23	35585811	39752204	377.0
g	g9377.t1	scaffold_35	EGD78654	supercont1.3	35112048	7843096	570.0
g	g9426.t2	scaffold_35	EGD78712	supercont1.3	35274861	8095462	204.0
g	g9426.t1	scaffold_35	EGD78712	supercont1.3	35274861	8095462	205.0
g	g9347.t1	scaffold_35	EGD78847	supercont1.3	35013142	8675374	669.0
g	g9436.t1	scaffold_35	EGD78631	supercont1.3	35311419	7746460	505.0
g	g9350.t1	scaffold_35	EGD78726	supercont1.3	35023919	8152340	120.0
g	g9405.t2	scaffold_35	EGD82655	supercont1.7	35204786	15482970	66.6
g	g9363.t1	scaffold_35	EGD79501	supercont1.32	35070252	48034120	468.0
g	g9380.t1	scaffold_35	EGD72652	supercont1.10	35119420	20480464	116.0
g	g9422.t1	scaffold_35	EGD81713	supercont1.5	35264270	11535343	142.0
g	g9407.t1	scaffold_35	EGD78658	supercont1.3	35210808	7863469	350.0
g	g9398.t1	scaffold_35	EGD78642	supercont1.3	35174800	7797549	230.1
g	g9425.t1	scaffold_35	EGD73047	supercont1.11	35271676	22242784	288.0
g	g9389.t1	scaffold_35	EGD78645	supercont1.3	35144268	7810618	111.0
g	g9402.t2	scaffold_35	EGD78641	supercont1.3	35187385	7794064	658.0
g	g9367.t1	scaffold_35	EGD78652	supercont1.3	35083225	7834104	224.8
g	g9329.t1	scaffold_35	EGD75853	supercont1.19	34902343	37731449	124.0
g	g9351.t1	scaffold_35	EGD72503	supercont1.1	35027377	2361869	203.9
g	g9432.t1	scaffold_35	EGD78868	supercont1.3	35297215	8767104	77.0
g	g9351.t2	scaffold_35	EGD72503	supercont1.1	35027410	2361869	207.9
g	g9414.t1	scaffold_35	EGD78844	supercont1.3	35238427	8640580	59.7
g	g9405.t1	scaffold_35	EGD75698	supercont1.19	35204786	36898856	124.0
g	g9402.t1	scaffold_35	EGD78641	supercont1.3	35187368	7794064	659.0
g	g9362.t1	scaffold_35	EGD78648	supercont1.3	35067738	7818928	390.0
g	g9400.t1	scaffold_35	EGD72442	supercont1.1	35181453	2065158	92.4
g	g9345.t1	scaffold_35	EGD72357	supercont1.1	35006450	1665163	91.3
g	g9359.t1	scaffold_35	EGD75732	supercont1.19	35061284	37074928	585.0
g	g9431.t3	scaffold_35	EGD78620	supercont1.3	35295285	7665415	142.0
g	g9411.t1	scaffold_35	EGD72671	supercont1.10	35226492	20562710	370.0
g	g9433.t1	scaffold_35	EGD74637	supercont1.15	35301939	27841390	130.1
g	g9349.t1	scaffold_35	EGD74804	supercont1.16	35020550	32936542	446.2
g	g9349.t2	scaffold_35	EGD74804	supercont1.16	35020550	32936542	442.2
g	g9382.t1	scaffold_35	EGD78744	supercont1.3	35124716	8221696	486.0
g	g9416.t1	scaffold_35	EGD77621	supercont1.24	35241753	41291555	151.0
g	g9413.t1	scaffold_35	EGD78844	supercont1.3	35233800	8640580	919.0
g	g9344.t1	scaffold_35	EGD78661	supercont1.3	35002448	7870453	662.0
g	g9369.t2	scaffold_35	EGD78656	supercont1.3	35091753	7855056	694.0
g	g9369.t1	scaffold_35	EGD78656	supercont1.3	35091753	7855056	708.0
g	g9326.t1	scaffold_35	EGD75179	supercont1.17	34893051	31887627	103.0
g	g9427.t1	scaffold_35	EGD78876	supercont1.3	35277533	8801268	488.0
g	g9384.t1	scaffold_35	EGD73617	supercont1.12	35135218	24757268	50.4
g	g9418.t2	scaffold_35	EGD78675	supercont1.3	35246735	7921622	335.0
g	g9418.t1	scaffold_35	EGD78675	supercont1.3	35246735	7921622	286.0
g	g9394.t1	scaffold_35	EGD74178	supercont1.14	35161424	28771974	94.4
g	g9338.t1	scaffold_35	EGD76827	supercont1.21	34983659	38630826	864.7
g	g9338.t2	scaffold_35	EGD76827	supercont1.21	34983659	38630826	864.7
g	g9431.t2	scaffold_35	EGD78620	supercont1.3	35291850	7665415	398.0
g	g9410.t2	scaffold_35	EGD74402	supercont1.14	35220972	29858813	112.0
g	g9410.t1	scaffold_35	EGD74402	supercont1.14	35220956	29858813	112.0
g	g9431.t1	scaffold_35	EGD78620	supercont1.3	35291470	7665415	399.0
g	g9388.t2	scaffold_35	EGD78755	supercont1.3	35142673	8256647	105.0
g	g9388.t1	scaffold_35	EGD78755	supercont1.3	35142515	8256647	142.0
g	g9375.t2	scaffold_35	EGD81492	supercont1.5	35104132	10538823	423.1
g	g9375.t1	scaffold_35	EGD81492	supercont1.5	35104132	10538823	434.1
g	g9428.t1	scaffold_35	EGD78768	supercont1.3	35281748	8305456	331.0
g	g9428.t2	scaffold_35	EGD78768	supercont1.3	35281748	8305456	331.0
g	g9328.t1	scaffold_35	EGD79212	supercont1.30	34901692	47263537	154.9
g	g9378.t1	scaffold_35	EGD74614	supercont1.15	35116532	27739914	94.0
g	g9429.t1	scaffold_35	EGD78769	supercont1.3	35284295	8309439	288.0
g	g9404.t1	scaffold_35	EGD79463	supercont1.32	35200523	47845436	230.0
g	g9341.t1	scaffold_35	EGD73709	supercont1.12	34996487	25162232	177.0
g	g9408.t1	scaffold_35	EGD78646	supercont1.3	35213898	7814622	124.0
g	g9364.t1	scaffold_35	EGD80098	supercont1.36	35073071	49565824	313.0
g	g9360.t1	scaffold_35	EGD76930	supercont1.22	35063469	34073779	150.0
g	g9370.t1	scaffold_35	EGD78656	supercont1.3	35094812	7855056	67.0
g	g9361.t1	scaffold_35	EGD76320	supercont1.2	35065638	4811022	157.0
g	g9346.t1	scaffold_35	EGD78877	supercont1.3	35010083	8804579	271.0
g	g9346.t2	scaffold_35	EGD78877	supercont1.3	35010017	8804579	264.0
g	g9343.t1	scaffold_35	EGD82906	supercont1.8	34999306	16593139	46.2
g	g9419.t1	scaffold_35	EGD78683	supercont1.3	35249876	7952961	162.0
g	g9424.t1	scaffold_35	EGD78669	supercont1.3	35268698	7901867	105.0
g	g9354.t1	scaffold_35	EGD78659	supercont1.3	35045137	7865951	255.0
g	g9399.t1	scaffold_35	EGD78643	supercont1.3	35178935	7802238	615.0
g	g9399.t2	scaffold_35	EGD78643	supercont1.3	35179007	7802238	615.0
g	g9381.t1	scaffold_35	EGD78723	supercont1.3	35121892	8139038	488.0
g	g9381.t2	scaffold_35	EGD78723	supercont1.3	35121892	8139038	455.0
g	g9391.t1	scaffold_35	EGD78846	supercont1.3	35152744	8666334	227.0
g	g9374.t2	scaffold_35	EGD78993	supercont1.3	35101954	9349514	43.9
g	g9391.t2	scaffold_35	EGD78846	supercont1.3	35153861	8666334	215.0
g	g9383.t2	scaffold_35	EGD72651	supercont1.10	35130144	20472880	272.5
g	g9383.t1	scaffold_35	EGD72651	supercont1.10	35130144	20472880	272.9
g	g9435.t2	scaffold_35	EGD83091	supercont1.8	35308966	17399518	45.1
g	g9358.t2	scaffold_35	EGD78743	supercont1.3	35057974	8215614	214.0
g	g9358.t1	scaffold_35	EGD78743	supercont1.3	35057974	8215614	219.0
g	g9373.t1	scaffold_35	EGD76902	supercont1.21	35100660	38971003	41.2
g	g9376.t2	scaffold_35	EGD78730	supercont1.3	35106877	8164733	156.0
g	g9376.t1	scaffold_35	EGD78730	supercont1.3	35106738	8164733	156.0
g	g9335.t1	scaffold_35	EGD79594	supercont1.33	34965615	50054197	662.0
g	g9408.t2	scaffold_35	EGD78646	supercont1.3	35213898	7814622	124.0
g	g9397.t1	scaffold_35	EGD72624	supercont1.10	35172943	20354987	115.0
g	g9336.t1	scaffold_35	EGD83248	supercont1.8	34972209	18119771	58.5
g	g9421.t1	scaffold_35	EGD78864	supercont1.3	35257363	8745956	259.0
g	g9415.t1	scaffold_35	EGD83036	supercont1.8	35240104	17144288	195.0
g	g9356.t1	scaffold_35	EGD76111	supercont1.2	35051447	3817539	103.0
g	g9356.t2	scaffold_35	EGD78397	supercont1.28	35051447	45046811	79.3
g	g9429.t2	scaffold_35	EGD78769	supercont1.3	35284234	8309439	280.0
g	g9395.t1	scaffold_35	EGD74621	supercont1.15	35163553	27766247	52.4
g	g9365.t1	scaffold_35	EGD78649	supercont1.3	35076079	7822587	437.0
g	g9420.t1	scaffold_35	EGD78867	supercont1.3	35253946	8759677	58.5
g	g9379.t1	scaffold_35	EGD74614	supercont1.15	35117917	27739914	42.4
g	g9393.t1	scaffold_35	EGD75325	supercont1.17	35159949	32561838	114.0
g	g9352.t1	scaffold_35	EGD78727	supercont1.3	35032010	8156957	654.0
g	g9352.t2	scaffold_35	EGD78727	supercont1.3	35034534	8156957	664.0
g	g9352.t3	scaffold_35	EGD78724	supercont1.3	35036282	8144761	656.0
g	g9291.t1	scaffold_34	EGD75389	supercont1.18	34762040	30148577	107.0
g	g9224.t2	scaffold_34	EGD82586	supercont1.7	34529274	15172435	235.0
g	g9267.t2	scaffold_34	EGD78370	supercont1.28	34666677	44885869	63.9
g	g9300.t2	scaffold_34	EGD75366	supercont1.18	34784510	30062105	201.0
g	g9243.t1	scaffold_34	EGD75161	supercont1.17	34581846	31817472	45.8
g	g9304.t2	scaffold_34	EGD73492	supercont1.12	34797452	24167464	171.0
g	g9243.t2	scaffold_34	EGD75161	supercont1.17	34581846	31817472	46.2
g	g9265.t1	scaffold_34	EGD78376	supercont1.28	34662617	44899697	204.0
g	g9278.t2	scaffold_34	EGD81661	supercont1.5	34709542	11312403	431.9
g	g9278.t1	scaffold_34	EGD81661	supercont1.5	34709514	11312403	388.0
g	g9276.t1	scaffold_34	EGD81609	supercont1.5	34701351	11107050	584.0
g	g9247.t2	scaffold_34	EGD78393	supercont1.28	34598463	45008754	1008.0
g	g9304.t1	scaffold_34	EGD73492	supercont1.12	34797457	24167464	171.0
g	g9219.t1	scaffold_34	EGD78373	supercont1.28	34511837	44894058	81.3
g	g9288.t1	scaffold_34	EGD75865	supercont1.19	34756250	37771182	85.5
g	g9209.t2	scaffold_34	EGD82594	supercont1.7	34478316	15207015	377.0
g	g9209.t1	scaffold_34	EGD82594	supercont1.7	34478316	15207015	379.0
g	g9251.t2	scaffold_34	EGD82571	supercont1.7	34613339	15099283	541.0
g	g9222.t1	scaffold_34	EGD79621	supercont1.33	34520922	50212476	133.0
g	g9222.t2	scaffold_34	EGD79621	supercont1.33	34520929	50212476	133.0
g	g9251.t1	scaffold_34	EGD82571	supercont1.7	34613339	15099283	566.0
g	g9289.t2	scaffold_34	EGD75391	supercont1.18	34758087	30152990	491.0
g	g9287.t1	scaffold_34	EGD74900	supercont1.16	34753197	33374081	406.2
g	g9274.t1	scaffold_34	EGD81607	supercont1.5	34692699	11090332	153.3
g	g9235.t1	scaffold_34	EGD72633	supercont1.10	34562938	20393662	126.4
g	g9268.t1	scaffold_34	EGD78371	supercont1.28	34669361	44888251	224.0
g	g9249.t2	scaffold_34	EGD81708	supercont1.5	34607721	11518997	396.0
g	g9249.t1	scaffold_34	EGD81708	supercont1.5	34607735	11518997	396.0
g	g9220.t1	scaffold_34	EGD81513	supercont1.5	34513622	10672538	374.0
g	g9216.t1	scaffold_34	EGD82454	supercont1.7	34502442	14527491	1316.0
g	g9265.t2	scaffold_34	EGD78376	supercont1.28	34662617	44899697	204.0
g	g9282.t2	scaffold_34	EGD81612	supercont1.5	34724732	11122575	329.0
g	g9316.t1	scaffold_34	EGD75385	supercont1.18	34834320	30134827	216.0
g	g9282.t1	scaffold_34	EGD81612	supercont1.5	34724673	11122575	329.0
g	g9272.t1	scaffold_34	EGD72884	supercont1.10	34684022	21514393	598.0
g	g9294.t1	scaffold_34	EGD81831	supercont1.5	34770262	12045629	406.0
g	g9231.t1	scaffold_34	EGD79087	supercont1.3	34548771	9832068	198.8
g	g9218.t1	scaffold_34	EGD82461	supercont1.7	34508059	14548903	491.0
g	g9280.t1	scaffold_34	EGD81611	supercont1.5	34717289	11115414	50.4
g	g9214.t1	scaffold_34	EGD82589	supercont1.7	34495367	15185148	140.0
g	g9214.t2	scaffold_34	EGD82589	supercont1.7	34495367	15185148	140.0
g	g9210.t1	scaffold_34	EGD82770	supercont1.7	34481795	15992780	717.0
g	g9223.t2	scaffold_34	EGD74947	supercont1.16	34524413	33581412	313.0
g	g9223.t1	scaffold_34	EGD74947	supercont1.16	34524294	33581412	340.0
g	g9314.t1	scaffold_34	EGD79840	supercont1.35	34829398	48403389	70.9
g	g9236.t1	scaffold_34	EGD72634	supercont1.10	34564296	20395417	50.8
g	g9287.t2	scaffold_34	EGD74900	supercont1.16	34753197	33374081	400.9
g	g9312.t1	scaffold_34	EGD75424	supercont1.18	34825042	30277998	382.0
g	g9312.t2	scaffold_34	EGD75424	supercont1.18	34825042	30277998	376.0
g	g9325.t1	scaffold_34	EGD74876	supercont1.16	34889030	33258957	514.9
g	g9266.t1	scaffold_34	EGD78369	supercont1.28	34665398	44884063	155.0
g	g9292.t2	scaffold_34	EGD73610	supercont1.12	34764800	24720963	330.0
g	g9292.t1	scaffold_34	EGD73610	supercont1.12	34764800	24720963	332.0
g	g9319.t2	scaffold_34	EGD75416	supercont1.18	34842608	30252716	328.0
g	g9221.t1	scaffold_34	EGD82609	supercont1.7	34517114	15284289	398.0
g	g9302.t1	scaffold_34	EGD75364	supercont1.18	34789079	30056758	127.5
g	g9322.t1	scaffold_34	EGD79561	supercont1.33	34853003	49867185	48.5
g	g9230.t2	scaffold_34	EGD82453	supercont1.7	34545099	14519981	213.9
g	g9230.t1	scaffold_34	EGD82453	supercont1.7	34545099	14519981	215.4
g	g9228.t1	scaffold_34	EGD82592	supercont1.7	34539370	15197559	108.0
g	g9252.t2	scaffold_34	EGD76082	supercont1.2	34616941	3668854	243.0
g	g9290.t1	scaffold_34	EGD75390	supercont1.18	34760214	30150600	86.7
g	g9310.t2	scaffold_34	EGD75383	supercont1.18	34820076	30127972	428.0
g	g9252.t1	scaffold_34	EGD76082	supercont1.2	34616961	3668854	243.0
g	g9289.t1	scaffold_34	EGD75391	supercont1.18	34758087	30152990	543.0
g	g9310.t1	scaffold_34	EGD75383	supercont1.18	34820076	30127972	466.0
g	g9275.t1	scaffold_34	EGD81608	supercont1.5	34697137	11099606	60.8
g	g9298.t1	scaffold_34	EGD75369	supercont1.18	34779170	30069279	797.0
g	g9256.t1	scaffold_34	EGD79537	supercont1.32	34631557	48212757	130.0
g	g9281.t1	scaffold_34	EGD81613	supercont1.5	34718899	11130081	328.0
g	g9232.t1	scaffold_34	EGD77447	supercont1.24	34552341	40396083	190.0
g	g9320.t1	scaffold_34	EGD74560	supercont1.15	34844671	27521244	217.9
g	g9308.t1	scaffold_34	EGD75425	supercont1.18	34811714	30285898	194.0
g	g9267.t1	scaffold_34	EGD78370	supercont1.28	34666768	44885869	63.5
g	g9240.t1	scaffold_34	EGD82598	supercont1.7	34573536	15227910	167.0
g	g9228.t2	scaffold_34	EGD83132	supercont1.8	34539370	17568753	94.7
g	g9234.t1	scaffold_34	EGD82741	supercont1.7	34561078	15854636	92.0
g	g9277.t1	scaffold_34	EGD81700	supercont1.5	34705496	11466817	134.0
g	g9283.t1	scaffold_34	EGD81662	supercont1.5	34731430	11316397	604.0
g	g9319.t1	scaffold_34	EGD75416	supercont1.18	34842608	30252716	303.0
g	g9315.t2	scaffold_34	EGD75384	supercont1.18	34832006	30131569	318.0
g	g9244.t1	scaffold_34	EGD82595	supercont1.7	34586062	15213256	526.0
g	g9244.t2	scaffold_34	EGD82595	supercont1.7	34586062	15213256	529.0
g	g9306.t1	scaffold_34	EGD75435	supercont1.18	34804311	30331194	946.0
g	g9300.t1	scaffold_34	EGD75366	supercont1.18	34784510	30062105	201.0
g	g9284.t1	scaffold_34	EGD78378	supercont1.28	34736274	44917487	456.0
g	g9284.t2	scaffold_34	EGD78378	supercont1.28	34736274	44917487	444.0
g	g9238.t1	scaffold_34	EGD82454	supercont1.7	34568509	14527491	1367.0
g	g9320.t2	scaffold_34	EGD74560	supercont1.15	34844671	27521244	200.6
g	g9285.t3	scaffold_34	EGD78378	supercont1.28	34738990	44917487	351.0
g	g9285.t2	scaffold_34	EGD78378	supercont1.28	34741142	44917487	906.7
g	g9285.t1	scaffold_34	EGD78378	supercont1.28	34742049	44917487	549.1
g	g9273.t1	scaffold_34	EGD81642	supercont1.5	34686583	11231600	169.0
g	g9313.t2	scaffold_34	EGD83384	supercont1.9	34827651	18568979	469.0
g	g9313.t1	scaffold_34	EGD83384	supercont1.9	34827580	18568979	462.0
g	g9303.t2	scaffold_34	EGD75363	supercont1.18	34793288	30053110	98.2
g	g9208.t1	scaffold_34	EGD74093	supercont1.13	34474030	26891216	70.1
g	g9208.t2	scaffold_34	EGD73736	supercont1.12	34473891	25271883	56.2
g	g9213.t1	scaffold_34	EGD77318	supercont1.23	34492305	39742748	211.0
g	g9318.t1	scaffold_34	EGD76924	supercont1.21	34840144	39069099	177.0
g	g9286.t1	scaffold_34	EGD73309	supercont1.11	34747151	23377520	275.5
g	g9305.t1	scaffold_34	EGD75427	supercont1.18	34801047	30290759	100.0
g	g9270.t2	scaffold_34	EGD79043	supercont1.3	34674855	9630239	47.8
g	g9315.t1	scaffold_34	EGD75384	supercont1.18	34832006	30131569	310.0
g	g9311.t1	scaffold_34	EGD75423	supercont1.18	34822071	30274536	352.0
g	g9270.t1	scaffold_34	EGD79043	supercont1.3	34674855	9630239	47.8
g	g9263.t1	scaffold_34	EGD74368	supercont1.14	34651347	29725417	214.0
g	g9224.t1	scaffold_34	EGD82586	supercont1.7	34529198	15172435	235.0
g	g9242.t1	scaffold_34	EGD82723	supercont1.7	34578658	15762169	89.0
g	g9259.t2	scaffold_34	EGD74653	supercont1.15	34640537	27907633	113.0
g	g9305.t2	scaffold_34	EGD75427	supercont1.18	34801099	30290759	100.0
g	g9259.t1	scaffold_34	EGD74653	supercont1.15	34640614	27907633	115.0
g	g9204.t1	scaffold_34	EGD79584	supercont1.33	34459189	50005405	273.0
g	g9204.t2	scaffold_34	EGD79584	supercont1.33	34459189	50005405	273.0
g	g9280.t2	scaffold_34	EGD81611	supercont1.5	34717292	11115414	50.4
g	g9322.t2	scaffold_34	EGD83530	supercont1.9	34852995	19295277	91.6
g	g9303.t1	scaffold_34	EGD75363	supercont1.18	34793213	30053110	98.6
g	g9317.t2	scaffold_34	EGD75386	supercont1.18	34837379	30139238	176.0
g	g9317.t1	scaffold_34	EGD75386	supercont1.18	34837379	30139238	165.0
g	g9261.t1	scaffold_34	EGD72520	supercont1.1	34645588	2444946	538.0
g	g9261.t2	scaffold_34	EGD72520	supercont1.1	34645588	2444946	585.0
g	g9264.t2	scaffold_34	EGD81510	supercont1.5	34656296	10657235	504.0
g	g9264.t1	scaffold_34	EGD81510	supercont1.5	34656296	10657235	508.0
g	g9293.t1	scaffold_34	EGD83485	supercont1.9	34767994	19028136	449.0
g	g9286.t2	scaffold_34	EGD73309	supercont1.11	34747151	23377520	271.8
g	g9241.t1	scaffold_34	EGD82590	supercont1.7	34576995	15189349	159.0
g	g9247.t1	scaffold_34	EGD78393	supercont1.28	34598456	45008754	928.0
g	g9309.t1	scaffold_34	EGD75382	supercont1.18	34816242	30123518	867.0
g	g9237.t1	scaffold_34	EGD72634	supercont1.10	34565842	20395417	45.8
g	g9255.t2	scaffold_34	EGD74590	supercont1.15	34626509	27653615	1429.0
g	g9301.t1	scaffold_34	EGD75365	supercont1.18	34787017	30060049	121.0
g	g9239.t1	scaffold_34	EGD76417	supercont1.20	34571058	35492459	166.0
g	g9299.t1	scaffold_34	EGD75368	supercont1.18	34782291	30065558	86.7
g	g9255.t1	scaffold_34	EGD74590	supercont1.15	34626516	27653615	1430.0
g	g9806.t1	scaffold_39	EGD74283	supercont1.14	37090580	29334469	394.0
g	g9806.t2	scaffold_39	EGD74283	supercont1.14	37090580	29334469	393.0
g	g9819.t1	scaffold_39	EGD80043	supercont1.36	37142237	49295639	498.0
g	g9755.t1	scaffold_39	EGD73625	supercont1.12	36915756	24799220	265.0
g	g9755.t2	scaffold_39	EGD73625	supercont1.12	36915756	24799220	269.0
g	g9834.t1	scaffold_39	EGD79211	supercont1.30	37201428	47259629	55.8
g	g9766.t1	scaffold_39	EGD77568	supercont1.24	36958990	41031181	89.4
g	g9759.t1	scaffold_39	EGD79916	supercont1.35	36936427	48711622	379.0
g	g9793.t1	scaffold_39	EGD75981	supercont1.2	37047693	3191336	103.0
g	g9774.t1	scaffold_39	EGD76981	supercont1.22	36983199	34297269	115.0
g	g9774.t2	scaffold_39	EGD76981	supercont1.22	36983199	34297269	111.0
g	g9780.t1	scaffold_39	EGD76735	supercont1.21	37002312	38250899	238.0
g	g9826.t1	scaffold_39	EGD75894	supercont1.2	37176914	2736549	169.8
g	g9828.t1	scaffold_39	EGD72711	supercont1.10	37180494	20726654	125.6
g	g9828.t2	scaffold_39	EGD72711	supercont1.10	37180477	20726654	125.2
g	g9783.t2	scaffold_39	EGD79982	supercont1.35	37010437	49033783	162.1
g	g9814.t1	scaffold_39	EGD83211	supercont1.8	37116564	17962475	772.0
g	g9772.t1	scaffold_39	EGD79058	supercont1.3	36974274	9693045	51.6
g	g9768.t1	scaffold_39	EGD83579	supercont1.9	36962281	19526340	100.0
g	g9783.t1	scaffold_39	EGD79982	supercont1.35	37010437	49033783	161.1
g	g9763.t1	scaffold_39	EGD78542	supercont1.29	36949758	43916125	50.1
g	g9797.t1	scaffold_39	EGD72740	supercont1.10	37061913	20843033	159.8
g	g9778.t1	scaffold_39	EGD82719	supercont1.7	36997687	15752913	153.6
g	g9789.t1	scaffold_39	EGD78560	supercont1.29	37037206	43989287	372.0
g	g9764.t1	scaffold_39	EGD78735	supercont1.3	36952653	8186773	117.0
g	g9764.t2	scaffold_39	EGD78735	supercont1.3	36952653	8186773	110.0
g	g9792.t1	scaffold_39	EGD78536	supercont1.29	37044887	43882369	142.0
g	g9811.t1	scaffold_39	EGD77166	supercont1.22	37104437	35283662	252.0
g	g9811.t2	scaffold_39	EGD77166	supercont1.22	37104437	35283662	252.0
g	g9813.t1	scaffold_39	EGD76142	supercont1.2	37109960	3926764	348.0
g	g9795.t1	scaffold_39	EGD78563	supercont1.29	37056292	43994197	199.8
g	g9790.t1	scaffold_39	EGD76515	supercont1.20	37038980	35954244	47.8
g	g9817.t2	scaffold_39	EGD78544	supercont1.29	37131036	43927697	606.0
g	g9817.t1	scaffold_39	EGD78544	supercont1.29	37131036	43927697	605.0
g	g9812.t1	scaffold_39	EGD76143	supercont1.2	37106932	3932112	254.0
g	g9776.t2	scaffold_39	EGD78572	supercont1.29	36989609	44039479	77.8
g	g9776.t3	scaffold_39	EGD78567	supercont1.29	36991007	44018321	218.0
g	g9776.t1	scaffold_39	EGD78567	supercont1.29	36992292	44018321	213.0
g	g9836.t1	scaffold_39	EGD73762	supercont1.13	37221913	25379129	65.1
g	g9785.t1	scaffold_39	EGD78570	supercont1.29	37018858	44031134	894.0
g	g9785.t2	scaffold_39	EGD78570	supercont1.29	37018858	44031134	868.0
g	g9756.t1	scaffold_39	EGD75092	supercont1.17	36920949	31531220	218.0
g	g9807.t2	scaffold_39	EGD73608	supercont1.12	37094340	24707561	82.0
g	g9807.t1	scaffold_39	EGD73608	supercont1.12	37094402	24707561	82.0
g	g9830.t1	scaffold_39	EGD79958	supercont1.35	37187638	48934627	710.0
g	g9819.t2	scaffold_39	EGD80043	supercont1.36	37142237	49295639	498.0
g	g9761.t2	scaffold_39	EGD82055	supercont1.6	36945503	12940296	97.8
g	g9761.t1	scaffold_39	EGD82055	supercont1.6	36945294	12940296	92.8
g	g9832.t2	scaffold_39	EGD79391	supercont1.31	37193141	46642546	115.0
g	g9824.t1	scaffold_39	EGD74247	supercont1.14	37171052	29151342	840.0
g	g9787.t1	scaffold_39	EGD81591	supercont1.5	37029753	11020931	146.3
g	g9818.t1	scaffold_39	EGD78545	supercont1.29	37136806	43936643	506.0
g	g9779.t1	scaffold_39	EGD79974	supercont1.35	37000684	49002389	111.0
g	g9809.t1	scaffold_39	EGD79299	supercont1.31	37100815	46184482	147.0
g	g9813.t2	scaffold_39	EGD76142	supercont1.2	37109949	3926764	348.0
g	g9758.t1	scaffold_39	EGD74178	supercont1.14	36931697	28771974	814.3
g	g9833.t1	scaffold_39	EGD80577	supercont1.4	37196495	5594996	67.4
g	g9833.t2	scaffold_39	EGD80577	supercont1.4	37196495	5594996	67.4
g	g9832.t1	scaffold_39	EGD72830	supercont1.10	37193141	21276093	126.0
g	g9827.t1	scaffold_39	EGD78558	supercont1.29	37178544	43984801	88.6
g	g9775.t1	scaffold_39	EGD79909	supercont1.35	36986349	48676578	488.0
g	g9802.t1	scaffold_39	EGD74787	supercont1.16	37081905	32851907	192.0
g	g9802.t2	scaffold_39	EGD74787	supercont1.16	37081933	32851907	193.0
g	g9798.t2	scaffold_39	EGD79838	supercont1.35	37069569	48390483	1151.0
g	g9798.t1	scaffold_39	EGD79838	supercont1.35	37069569	48390483	1155.0
g	g9777.t1	scaffold_39	EGD79939	supercont1.35	36994580	48842959	275.0
g	g9805.t1	scaffold_39	EGD76528	supercont1.20	37088326	36025354	222.0
g	g9765.t1	scaffold_39	EGD79962	supercont1.35	36956325	48952105	72.0
g	g9829.t1	scaffold_39	EGD72323	supercont1.1	37184584	1501498	113.0
g	g9838.t1	scaffold_39	EGD78207	supercont1.27	37223400	43183446	81.3
g	g9762.t1	scaffold_39	EGD79944	supercont1.35	36947947	48861064	521.0
g	g9760.t1	scaffold_39	EGD79943	supercont1.35	36939288	48855349	467.0
g	g9753.t2	scaffold_39	EGD82199	supercont1.6	36908601	13460526	79.7
g	g9753.t1	scaffold_39	EGD82199	supercont1.6	36908614	13460526	79.7
g	g9760.t2	scaffold_39	EGD79943	supercont1.35	36939288	48855349	458.0
g	g9757.t1	scaffold_39	EGD78566	supercont1.29	36927060	44011955	633.6
g	g9825.t1	scaffold_39	EGD78556	supercont1.29	37175213	43980259	327.1
g	g9680.t1	scaffold_38	EGD74807	supercont1.16	36262874	32956466	477.0
g	g9680.t2	scaffold_38	EGD74807	supercont1.16	36262727	32956466	476.0
g	g9731.t2	scaffold_38	EGD83463	supercont1.9	36463404	18925989	231.0
g	g9655.t2	scaffold_38	EGD81822	supercont1.5	36196032	12001853	272.0
g	g9655.t1	scaffold_38	EGD81822	supercont1.5	36196032	12001853	280.0
g	g9738.t1	scaffold_38	EGD78007	supercont1.26	36486171	45831776	125.0
g	g9738.t2	scaffold_38	EGD78007	supercont1.26	36486171	45831776	170.0
g	g9690.t1	scaffold_38	EGD83379	supercont1.9	36298546	18552404	262.0
g	g9740.t1	scaffold_38	EGD75776	supercont1.19	36490009	37281284	241.0
g	g9705.t1	scaffold_38	EGD72109	supercont1.1	36365696	593988	367.0
g	g9705.t2	scaffold_38	EGD72109	supercont1.1	36364636	593988	365.0
g	g9672.t1	scaffold_38	EGD81436	supercont1.5	36238099	10327674	222.0
g	g9658.t2	scaffold_38	EGD81826	supercont1.5	36206381	12025378	187.0
g	g9686.t1	scaffold_38	EGD78777	supercont1.3	36287938	8333623	55.5
g	g9739.t2	scaffold_38	EGD83127	supercont1.8	36487882	17546744	55.5
g	g9746.t1	scaffold_38	EGD75420	supercont1.18	36504586	30264162	247.0
g	g9746.t2	scaffold_38	EGD75420	supercont1.18	36504586	30264162	237.0
g	g9715.t1	scaffold_38	EGD75333	supercont1.17	36403072	32603640	97.1
g	g9715.t2	scaffold_38	EGD75333	supercont1.17	36404639	32603640	95.9
g	g9710.t2	scaffold_38	EGD75277	supercont1.17	36387012	32346811	417.0
g	g9708.t1	scaffold_38	EGD75221	supercont1.17	36376471	32083188	108.0
g	g9710.t1	scaffold_38	EGD75277	supercont1.17	36387012	32346811	410.0
g	g9664.t2	scaffold_38	EGD78647	supercont1.3	36222882	7817200	73.9
g	g9664.t1	scaffold_38	EGD78647	supercont1.3	36222889	7817200	72.8
g	g9739.t1	scaffold_38	EGD83127	supercont1.8	36487938	17546744	55.8
g	g9696.t2	scaffold_38	EGD76726	supercont1.21	36320437	38197751	395.0
g	g9696.t1	scaffold_38	EGD76726	supercont1.21	36320376	38197751	374.0
g	g9717.t2	scaffold_38	EGD77016	supercont1.22	36413665	34431108	438.0
g	g9721.t1	scaffold_38	EGD75284	supercont1.17	36429927	32381007	513.0
g	g9725.t1	scaffold_38	EGD76630	supercont1.20	36440481	36534103	152.4
g	g9741.t2	scaffold_38	EGD75387	supercont1.18	36492233	30143867	125.0
g	g9744.t1	scaffold_38	EGD77233	supercont1.23	36500582	39314268	222.7
g	g9650.t1	scaffold_38	EGD73022	supercont1.11	36175666	22107533	240.0
g	g9737.t2	scaffold_38	EGD83455	supercont1.9	36484151	18883393	161.0
g	g9706.t1	scaffold_38	EGD75907	supercont1.2	36369696	2801028	55.1
g	g9704.t1	scaffold_38	EGD75949	supercont1.2	36356436	3032626	139.0
g	g9706.t2	scaffold_38	EGD75907	supercont1.2	36369579	2801028	55.5
g	g9702.t1	scaffold_38	EGD76731	supercont1.21	36344741	38232860	590.0
g	g9656.t2	scaffold_38	EGD81824	supercont1.5	36199827	12016153	811.0
g	g9656.t1	scaffold_38	EGD81824	supercont1.5	36199711	12016153	810.0
g	g9726.t2	scaffold_38	EGD80126	supercont1.36	36444496	49715024	526.0
g	g9726.t1	scaffold_38	EGD80126	supercont1.36	36444412	49715024	526.0
g	g9716.t1	scaffold_38	EGD75336	supercont1.17	36407076	32610409	296.0
g	g9682.t2	scaffold_38	EGD76708	supercont1.21	36272628	38142487	431.0
g	g9722.t2	scaffold_38	EGD72934	supercont1.10	36433103	21762485	48.5
g	g9689.t1	scaffold_38	EGD79218	supercont1.30	36295941	47281700	316.0
g	g9682.t1	scaffold_38	EGD76708	supercont1.21	36272614	38142487	431.0
g	g9725.t2	scaffold_38	EGD76630	supercont1.20	36440481	36534103	165.0
g	g9685.t1	scaffold_38	EGD76691	supercont1.21	36284662	38073779	139.0
g	g9693.t1	scaffold_38	EGD76651	supercont1.21	36308329	37893361	189.8
g	g9693.t2	scaffold_38	EGD76651	supercont1.21	36308299	37893361	188.4
g	g9654.t1	scaffold_38	EGD81821	supercont1.5	36192887	11996709	223.0
g	g9667.t2	scaffold_38	EGD81526	supercont1.5	36228379	10741242	137.0
g	g9667.t1	scaffold_38	EGD81526	supercont1.5	36228448	10741242	138.0
g	g9654.t2	scaffold_38	EGD81821	supercont1.5	36192853	11996709	223.0
g	g9669.t1	scaffold_38	EGD81704	supercont1.5	36231896	11504408	206.0
g	g9645.t2	scaffold_38	EGD80108	supercont1.36	36158747	49616049	54.7
g	g9645.t1	scaffold_38	EGD80108	supercont1.36	36159049	49616049	54.7
g	g9669.t2	scaffold_38	EGD81704	supercont1.5	36231896	11504408	214.0
g	g9723.t1	scaffold_38	EGD77889	supercont1.26	36437005	45306736	308.0
g	g9659.t2	scaffold_38	EGD81827	supercont1.5	36208144	12029225	112.0
g	g9700.t1	scaffold_38	EGD76656	supercont1.21	36337757	37912415	180.0
g	g9659.t1	scaffold_38	EGD81827	supercont1.5	36208165	12029225	119.0
g	g9728.t1	scaffold_38	EGD83497	supercont1.9	36452699	19093210	188.0
g	g9722.t1	scaffold_38	EGD72934	supercont1.10	36433121	21762485	47.8
g	g9695.t1	scaffold_38	EGD76692	supercont1.21	36316928	38078192	162.0
g	g9742.t1	scaffold_38	EGD75419	supercont1.18	36494597	30260642	239.0
g	g9742.t2	scaffold_38	EGD75419	supercont1.18	36494629	30260642	262.0
g	g9744.t2	scaffold_38	EGD77233	supercont1.23	36500579	39314268	222.3
g	g9699.t1	scaffold_38	EGD75950	supercont1.2	36334886	3039899	139.8
g	g9652.t3	scaffold_38	EGD81644	supercont1.5	36182225	11238624	480.0
g	g9652.t2	scaffold_38	EGD81644	supercont1.5	36180537	11238624	144.0
g	g9652.t1	scaffold_38	EGD81644	supercont1.5	36182908	11238624	258.0
g	g9684.t1	scaffold_38	EGD73392	supercont1.12	36281700	23693192	501.0
g	g9735.t1	scaffold_38	EGD76401	supercont1.20	36477175	35414940	47.4
g	g9660.t1	scaffold_38	EGD82945	supercont1.8	36209335	16742470	244.5
g	g9717.t1	scaffold_38	EGD77016	supercont1.22	36413527	34431108	437.6
g	g9681.t1	scaffold_38	EGD76705	supercont1.21	36266877	38127118	186.0
g	g9736.t1	scaffold_38	EGD83551	supercont1.9	36480700	19373278	795.0
g	g9732.t2	scaffold_38	EGD80821	supercont1.4	36467094	6729000	271.0
g	g9732.t1	scaffold_38	EGD80821	supercont1.4	36467094	6729000	299.0
g	g9671.t1	scaffold_38	EGD81655	supercont1.5	36235733	11290235	105.0
g	g9671.t2	scaffold_38	EGD81655	supercont1.5	36235733	11290235	123.0
g	g9672.t2	scaffold_38	EGD81436	supercont1.5	36238113	10327674	221.0
g	g9670.t2	scaffold_38	EGD81709	supercont1.5	36233765	11523145	89.4
g	g9676.t1	scaffold_38	EGD76679	supercont1.21	36246501	38015974	244.0
g	g9745.t1	scaffold_38	EGD75421	supercont1.18	36502372	30267048	135.0
g	g9676.t2	scaffold_38	EGD76679	supercont1.21	36246501	38015974	241.0
g	g9673.t1	scaffold_38	EGD73717	supercont1.12	36239543	25191287	69.7
g	g9653.t1	scaffold_38	EGD81823	supercont1.5	36188233	12009016	397.0
g	g9653.t2	scaffold_38	EGD81823	supercont1.5	36188233	12009016	402.0
g	g9741.t1	scaffold_38	EGD75387	supercont1.18	36492171	30143867	117.0
g	g9691.t1	scaffold_38	EGD76689	supercont1.21	36300573	38059991	245.0
g	g9724.t1	scaffold_38	EGD75866	supercont1.19	36438349	37776366	288.0
g	g9647.t1	scaffold_38	EGD81645	supercont1.5	36166829	11242518	46.2
g	g9743.t1	scaffold_38	EGD75417	supercont1.18	36496503	30255599	68.9
g	g9678.t2	scaffold_38	EGD79488	supercont1.32	36256655	47965720	105.0
g	g9678.t1	scaffold_38	EGD79488	supercont1.32	36256822	47965720	105.0
g	g9670.t1	scaffold_38	EGD81709	supercont1.5	36233788	11523145	88.6
g	g9703.t1	scaffold_38	EGD75951	supercont1.2	36352863	3049465	459.2
g	g9737.t1	scaffold_38	EGD83455	supercont1.9	36484066	18883393	160.6
g	g9648.t1	scaffold_38	EGD81646	supercont1.5	36169963	11248041	724.0
g	g9648.t2	scaffold_38	EGD81646	supercont1.5	36169963	11248041	724.0
g	g9714.t1	scaffold_38	EGD79230	supercont1.30	36399601	47340149	109.0
g	g9683.t1	scaffold_38	EGD72912	supercont1.10	36277629	21671426	332.0
g	g9698.t1	scaffold_38	EGD73608	supercont1.12	36331016	24707561	81.6
g	g9731.t1	scaffold_38	EGD83463	supercont1.9	36463407	18925989	231.0
g	g9698.t2	scaffold_38	EGD73608	supercont1.12	36330971	24707561	81.3
g	g9658.t1	scaffold_38	EGD81826	supercont1.5	36206381	12025378	164.0
g	g9723.t2	scaffold_38	EGD77889	supercont1.26	36437005	45306736	291.0
g	g9733.t1	scaffold_38	EGD75309	supercont1.17	36471413	32498880	483.0
g	g9736.t2	scaffold_38	EGD83551	supercont1.9	36480700	19373278	791.0
g	g9709.t1	scaffold_38	EGD75338	supercont1.17	36384421	32617779	578.0
g	g9642.t1	scaffold_38	EGD82196	supercont1.6	36149895	13445733	124.0
g	g9718.t1	scaffold_38	EGD75281	supercont1.17	36420490	32368289	419.0
g	g9679.t1	scaffold_38	EGD80782	supercont1.4	36259363	6509782	61.2
g	g9707.t1	scaffold_38	EGD75476	supercont1.18	36372378	30497597	351.2
g	g9694.t1	scaffold_38	EGD83359	supercont1.9	36313171	18465418	545.0
g	g9727.t1	scaffold_38	EGD78326	supercont1.28	36447545	44710204	97.4
g	g9694.t2	scaffold_38	EGD83359	supercont1.9	36313171	18465418	543.0
g	g9704.t2	scaffold_38	EGD75949	supercont1.2	36358094	3032626	929.0
g	g9661.t1	scaffold_38	EGD81838	supercont1.5	36212328	12082970	662.0
g	g9661.t2	scaffold_38	EGD81838	supercont1.5	36212702	12082970	658.0
g	g9692.t2	scaffold_38	EGD76687	supercont1.21	36304195	38054264	549.0
g	g9692.t1	scaffold_38	EGD76687	supercont1.21	36304285	38054264	550.0
g	g1290.t2	scaffold_3	EGD78151	supercont1.27	4612382	42916112	924.0
g	g1002.t1	scaffold_3	EGD81728	supercont1.5	3619076	11588528	178.0
g	g1680.t1	scaffold_3	EGD72210	supercont1.1	6063310	1071812	270.0
g	g1352.t1	scaffold_3	EGD72411	supercont1.1	4836578	1906152	224.0
g	g1646.t1	scaffold_3	EGD83389	supercont1.9	5935622	18588762	241.0
g	g1043.t2	scaffold_3	EGD73171	supercont1.11	3760543	22754926	389.0
g	g1043.t1	scaffold_3	EGD73171	supercont1.11	3760525	22754926	389.0
g	g1682.t2	scaffold_3	EGD77609	supercont1.24	6076165	41247184	102.0
g	g1682.t1	scaffold_3	EGD77462	supercont1.24	6075476	40456649	54.3
g	g1588.t1	scaffold_3	EGD74001	supercont1.13	5714761	26490805	811.0
g	g1201.t2	scaffold_3	EGD72200	supercont1.1	4291874	1030030	290.0
g	g1201.t1	scaffold_3	EGD72200	supercont1.1	4291874	1030030	280.0
g	g1071.t1	scaffold_3	EGD81478	supercont1.5	3856058	10457434	49.7
g	g1064.t1	scaffold_3	EGD76778	supercont1.21	3835293	38415108	158.0
g	g1461.t2	scaffold_3	EGD82498	supercont1.7	5254986	14715221	137.0
g	g1461.t1	scaffold_3	EGD82498	supercont1.7	5254986	14715221	137.0
g	g1203.t1	scaffold_3	EGD77646	supercont1.25	4299264	41400416	88.6
g	g1436.t1	scaffold_3	EGD77976	supercont1.26	5154887	45690705	171.0
g	g1203.t2	scaffold_3	EGD77646	supercont1.25	4299315	41400416	88.2
g	g1398.t1	scaffold_3	EGD81452	supercont1.5	4999773	10378042	370.0
g	g1260.t2	scaffold_3	EGD72430	supercont1.1	4515628	1995018	317.0
g	g1260.t1	scaffold_3	EGD72430	supercont1.1	4515628	1995018	273.0
g	g1131.t1	scaffold_3	EGD72386	supercont1.1	4038096	1813981	44.7
g	g1423.t2	scaffold_3	EGD72543	supercont1.1	5096051	2568765	169.0
g	g1501.t2	scaffold_3	EGD82456	supercont1.7	5406199	14534845	433.0
g	g1501.t1	scaffold_3	EGD82456	supercont1.7	5406370	14534845	412.0
g	g1107.t1	scaffold_3	EGD82679	supercont1.7	3959020	15577035	148.0
g	g1041.t1	scaffold_3	EGD73139	supercont1.11	3754907	22597913	142.0
g	g1151.t1	scaffold_3	EGD75232	supercont1.17	4109926	32124485	786.0
g	g1275.t1	scaffold_3	EGD72410	supercont1.1	4560349	1900079	306.0
g	g1275.t2	scaffold_3	EGD72410	supercont1.1	4560441	1900079	307.0
g	g1174.t2	scaffold_3	EGD72477	supercont1.1	4206636	2218621	1147.0
g	g1174.t1	scaffold_3	EGD72477	supercont1.1	4210069	2218621	1143.0
g	g1311.t1	scaffold_3	EGD74452	supercont1.15	4707194	27036781	224.0
g	g1345.t1	scaffold_3	EGD72541	supercont1.1	4815497	2558013	64.7
g	g1613.t2	scaffold_3	EGD75530	supercont1.18	5805166	30804933	512.0
g	g1377.t1	scaffold_3	EGD72563	supercont1.1	4921358	2654185	98.2
g	g1509.t1	scaffold_3	EGD79621	supercont1.33	5443289	50212476	949.0
g	g1297.t1	scaffold_3	EGD78372	supercont1.28	4642426	44891630	102.0
g	g1297.t2	scaffold_3	EGD78372	supercont1.28	4642426	44891630	102.4
g	g1690.t1	scaffold_3	EGD80680	supercont1.4	6120590	6068679	717.0
g	g1671.t1	scaffold_3	EGD79252	supercont1.30	6039748	47462900	101.0
g	g1359.t1	scaffold_3	EGD72193	supercont1.1	4858688	1001363	513.0
g	g1673.t2	scaffold_3	EGD80672	supercont1.4	6046341	6020590	493.0
g	g1673.t1	scaffold_3	EGD80672	supercont1.4	6046341	6020590	493.0
g	g1105.t1	scaffold_3	EGD72266	supercont1.1	3951791	1285891	387.0
g	g1674.t2	scaffold_3	EGD80986	supercont1.4	6050026	7475137	169.0
g	g1674.t1	scaffold_3	EGD80986	supercont1.4	6050026	7475137	184.0
g	g1663.t1	scaffold_3	EGD80960	supercont1.4	6020360	7389209	255.0
g	g1676.t1	scaffold_3	EGD80931	supercont1.4	6055047	7259694	46.6
g	g1286.t1	scaffold_3	EGD72562	supercont1.1	4597674	2651449	69.3
g	g1434.t1	scaffold_3	EGD72355	supercont1.1	5149243	1647878	224.0
g	g1434.t2	scaffold_3	EGD72355	supercont1.1	5149317	1647878	224.0
g	g1083.t2	scaffold_3	EGD80562	supercont1.4	3892749	5542947	97.8
g	g1083.t1	scaffold_3	EGD80562	supercont1.4	3892696	5542947	99.8
g	g1494.t1	scaffold_3	EGD77956	supercont1.26	5384116	45607080	298.0
g	g1140.t1	scaffold_3	EGD82246	supercont1.6	4067912	13644122	406.0
g	g1588.t2	scaffold_3	EGD74001	supercont1.13	5714761	26490805	816.0
g	g1629.t1	scaffold_3	EGD80042	supercont1.36	5861388	49285450	462.8
g	g1093.t2	scaffold_3	EGD73209	supercont1.11	3920145	22915336	214.0
g	g1093.t1	scaffold_3	EGD73209	supercont1.11	3920145	22915336	214.0
g	g1022.t1	scaffold_3	EGD76184	supercont1.2	3668016	4166441	563.4
g	g1062.t2	scaffold_3	EGD73049	supercont1.11	3821170	22253389	197.0
g	g1062.t1	scaffold_3	EGD73051	supercont1.11	3821146	22256777	198.0
g	g1658.t1	scaffold_3	EGD80922	supercont1.4	5996124	7214328	176.0
g	g1658.t2	scaffold_3	EGD80922	supercont1.4	5996124	7214328	176.0
g	g1121.t1	scaffold_3	EGD81781	supercont1.5	4004850	11819674	217.0
g	g1121.t2	scaffold_3	EGD81781	supercont1.5	4004850	11819674	206.0
g	g1337.t1	scaffold_3	EGD77929	supercont1.26	4789051	45517562	504.0
g	g1427.t1	scaffold_3	EGD72362	supercont1.1	5119442	1689794	197.0
g	g1178.t1	scaffold_3	EGD72363	supercont1.1	4221479	1694762	125.0
g	g1160.t2	scaffold_3	EGD73265	supercont1.11	4143854	23175736	127.0
g	g1160.t1	scaffold_3	EGD73265	supercont1.11	4143854	23175736	129.0
g	g1424.t1	scaffold_3	EGD72542	supercont1.1	5099315	2564845	764.0
g	g1313.t1	scaffold_3	EGD82496	supercont1.7	4714386	14705103	766.0
g	g1262.t1	scaffold_3	EGD72493	supercont1.1	4520838	2328378	208.0
g	g1039.t2	scaffold_3	EGD79278	supercont1.31	3741591	46064023	97.4
g	g1039.t1	scaffold_3	EGD79278	supercont1.31	3741591	46064023	97.1
g	g1421.t1	scaffold_3	EGD72545	supercont1.1	5088130	2580299	313.0
g	g1303.t2	scaffold_3	EGD82755	supercont1.7	4680553	15916918	213.0
g	g1303.t1	scaffold_3	EGD82755	supercont1.7	4680553	15916918	213.0
g	g1410.t2	scaffold_3	EGD82696	supercont1.7	5052741	15641012	342.0
g	g1142.t1	scaffold_3	EGD73128	supercont1.11	4072254	22563037	90.5
g	g1522.t1	scaffold_3	EGD74402	supercont1.14	5493294	29858813	439.0
g	g1079.t2	scaffold_3	EGD72174	supercont1.1	3880203	926419	441.0
g	g1079.t3	scaffold_3	EGD72213	supercont1.1	3878560	1085007	44.3
g	g1079.t1	scaffold_3	EGD72174	supercont1.1	3881035	926419	441.0
g	g1481.t1	scaffold_3	EGD82614	supercont1.7	5336585	15302653	249.0
g	g1458.t1	scaffold_3	EGD82500	supercont1.7	5243620	14732588	417.0
g	g1187.t1	scaffold_3	EGD83569	supercont1.9	4246296	19460165	130.0
g	g1187.t2	scaffold_3	EGD83569	supercont1.9	4246296	19460165	130.0
g	g1338.t1	scaffold_3	EGD82790	supercont1.7	4796225	16080476	50.1
g	g1338.t2	scaffold_3	EGD82790	supercont1.7	4796225	16080476	49.3
g	g1108.t1	scaffold_3	EGD72389	supercont1.1	3961514	1824111	440.0
g	g1582.t1	scaffold_3	EGD72656	supercont1.10	5692754	20494880	1015.0
g	g1360.t1	scaffold_3	EGD82550	supercont1.7	4865415	14948589	326.0
g	g1360.t2	scaffold_3	EGD82550	supercont1.7	4865406	14948589	325.0
g	g1657.t1	scaffold_3	EGD80677	supercont1.4	5991000	6052992	152.8
g	g1657.t2	scaffold_3	EGD80677	supercont1.4	5991000	6052992	165.8
g	g1392.t1	scaffold_3	EGD72352	supercont1.1	4973843	1632905	1528.0
g	g1392.t2	scaffold_3	EGD72352	supercont1.1	4973843	1632905	1554.0
g	g1496.t1	scaffold_3	EGD77900	supercont1.26	5390269	45341882	142.0
g	g1681.t2	scaffold_3	EGD82946	supercont1.8	6069472	16749169	273.4
g	g1390.t2	scaffold_3	EGD75658	supercont1.19	4960319	36712986	130.0
g	g1390.t1	scaffold_3	EGD75658	supercont1.19	4960319	36712986	127.0
g	g1423.t1	scaffold_3	EGD72543	supercont1.1	5096051	2568765	135.0
g	g1220.t1	scaffold_3	EGD72487	supercont1.1	4380198	2285145	471.0
g	g1091.t1	scaffold_3	EGD77766	supercont1.25	3915127	42005279	77.0
g	g1091.t2	scaffold_3	EGD77766	supercont1.25	3915127	42005279	73.6
g	g1185.t1	scaffold_3	EGD76775	supercont1.21	4240943	38403539	102.4
g	g1440.t2	scaffold_3	EGD79025	supercont1.3	5168159	9536396	84.7
g	g1116.t1	scaffold_3	EGD73065	supercont1.11	3985002	22315235	862.0
g	g1491.t1	scaffold_3	EGD78759	supercont1.3	5371022	8268672	326.0
g	g1191.t1	scaffold_3	EGD80104	supercont1.36	4259494	49594920	103.0
g	g1578.t1	scaffold_3	EGD72627	supercont1.10	5676866	20373965	97.4
[truncated: 8,695 more rows]
