# Supplementary material for: Tracing animal genomic evolution with the chromosomal-level assembly of the freshwater sponge Ephydatia muelleri
Source: Nat Commun. 2020 Jul 27;11:3676. doi: 10.1038/s41467-020-17397-w (PMC7385117; doi:10.1038/s41467-020-17397-w)
Supplement: Supplementary file 8 — Supplementary Data 4 [file 41467_2020_17397_MOESM8_ESM.zip › Supplementary_Data_4_Synteny_analyses_plots_scripts/emu_vs_choanos_raw_data/prots_vs_Srosetta_scaffold2D.tab]

s1	scaffold_0001	1	34737626	0.107673	34737626	0.107673	-
s1	scaffold_0002	2	18036862	0.055907	52774488	0.163581	-
s1	scaffold_0003	3	16756708	0.051939	69531196	0.215520	-
s1	scaffold_0004	4	14242454	0.044146	83773650	0.259666	-
s1	scaffold_0005	5	14008563	0.043421	97782213	0.303087	-
s1	scaffold_0006	6	13980526	0.043334	111762739	0.346421	-
s1	scaffold_0007	7	12614931	0.039101	124377670	0.385523	-
s1	scaffold_0008	8	11012714	0.034135	135390384	0.419658	-
s1	scaffold_0009	9	10784955	0.033429	146175339	0.453087	-
s1	scaffold_0010	10	9915261	0.030733	156090600	0.483821	-
s1	scaffold_0011	11	9883643	0.030635	165974243	0.514456	-
s1	scaffold_0012	12	9758457	0.030247	175732700	0.544704	-
s1	scaffold_0013	13	8891648	0.027561	184624348	0.572264	-
s1	scaffold_0014	14	8794683	0.027260	193419031	0.599524	-
s1	scaffold_0015	15	8607055	0.026679	202026086	0.626203	-
s1	scaffold_0016	16	8588065	0.026620	210614151	0.652823	-
s1	scaffold_0017	17	8481849	0.026290	219096000	0.679113	-
s1	scaffold_0018	18	8298555	0.025722	227394555	0.704835	-
s1	scaffold_0019	19	8000469	0.024798	235395024	0.729634	-
s1	scaffold_0020	20	7973121	0.024714	243368145	0.754347	-
s1	scaffold_0021	21	7819413	0.024237	251187558	0.778585	-
s1	scaffold_0022	22	7592457	0.023534	258780015	0.802118	-
s1	scaffold_0023	23	6309599	0.019557	265089614	0.821676	-
s1	scaffold_0024	24	4976343	0.015425	270065957	0.837100	-
s1	scaffold_0025	25	1223551	0.003793	271289508	0.840893	-
s1	scaffold_0026	26	650570	0.002017	271940078	0.842909	-
s1	scaffold_0027	27	602316	0.001867	272542394	0.844776	-
s1	scaffold_0028	28	575373	0.001783	273117767	0.846560	-
s1	scaffold_0029	29	566734	0.001757	273684501	0.848316	-
s1	scaffold_0030	30	506525	0.001570	274191026	0.849887	-
s1	scaffold_0031	31	430008	0.001333	274621034	0.851219	-
s1	scaffold_0032	32	429205	0.001330	275050239	0.852550	-
s1	scaffold_0033	33	422694	0.001310	275472933	0.853860	-
s1	scaffold_0034	34	416018	0.001289	275888951	0.855149	-
s1	scaffold_0035	35	373449	0.001158	276262400	0.856307	-
s1	scaffold_0036	36	373358	0.001157	276635758	0.857464	-
s1	scaffold_0037	37	367806	0.001140	277003564	0.858604	-
s1	scaffold_0038	38	331391	0.001027	277334955	0.859631	-
s1	scaffold_0039	39	329609	0.001022	277664564	0.860653	-
s1	scaffold_0040	40	317476	0.000984	277982040	0.861637	-
s1	scaffold_0041	41	315232	0.000977	278297272	0.862614	-
s1	scaffold_0042	42	302254	0.000937	278599526	0.863551	-
s1	scaffold_0043	43	296435	0.000919	278895961	0.864470	-
s1	scaffold_0044	44	282686	0.000876	279178647	0.865346	-
s1	scaffold_0045	45	274350	0.000850	279452997	0.866197	-
s1	scaffold_0046	46	271530	0.000842	279724527	0.867038	-
s1	scaffold_0047	47	264477	0.000820	279989004	0.867858	-
s1	scaffold_0048	48	263819	0.000818	280252823	0.868676	-
s1	scaffold_0049	49	236984	0.000735	280489807	0.869410	-
s1	scaffold_0050	50	227287	0.000705	280717094	0.870115	-
s1	scaffold_0051	51	208083	0.000645	280925177	0.870760	-
s1	scaffold_0052	52	207197	0.000642	281132374	0.871402	-
s1	scaffold_0053	53	205481	0.000637	281337855	0.872039	-
s1	scaffold_0054	54	202857	0.000629	281540712	0.872668	-
s1	scaffold_0055	55	202502	0.000628	281743214	0.873295	-
s1	scaffold_0056	56	200934	0.000623	281944148	0.873918	-
s1	scaffold_0057	57	197419	0.000612	282141567	0.874530	-
s1	scaffold_0058	58	196740	0.000610	282338307	0.875140	-
s1	scaffold_0059	59	189648	0.000588	282527955	0.875728	-
s1	scaffold_0060	60	189481	0.000587	282717436	0.876315	-
s1	scaffold_0061	61	186161	0.000577	282903597	0.876892	-
s1	scaffold_0062	62	176848	0.000548	283080445	0.877440	-
s1	scaffold_0063	63	176577	0.000547	283257022	0.877988	-
s1	scaffold_0064	64	176185	0.000546	283433207	0.878534	-
s1	scaffold_0065	65	174171	0.000540	283607378	0.879074	-
s1	scaffold_0066	66	171524	0.000532	283778902	0.879605	-
s1	scaffold_0067	67	171067	0.000530	283949969	0.880135	-
s1	scaffold_0068	68	163836	0.000508	284113805	0.880643	-
s1	scaffold_0069	69	159499	0.000494	284273304	0.881138	-
s1	scaffold_0070	70	159342	0.000494	284432646	0.881632	-
s1	scaffold_0071	71	154750	0.000480	284587396	0.882111	-
s1	scaffold_0072	72	152809	0.000474	284740205	0.882585	-
s1	scaffold_0073	73	151953	0.000471	284892158	0.883056	-
s1	scaffold_0074	74	148190	0.000459	285040348	0.883515	-
s1	scaffold_0075	75	144120	0.000447	285184468	0.883962	-
s1	scaffold_0076	76	143694	0.000445	285328162	0.884407	-
s1	scaffold_0077	77	143684	0.000445	285471846	0.884853	-
s1	scaffold_0078	78	141423	0.000438	285613269	0.885291	-
s1	scaffold_0079	79	139408	0.000432	285752677	0.885723	-
s1	scaffold_0080	80	139377	0.000432	285892054	0.886155	-
s1	scaffold_0081	81	137391	0.000426	286029445	0.886581	-
s1	scaffold_0082	82	135136	0.000419	286164581	0.887000	-
s1	scaffold_0083	83	135060	0.000419	286299641	0.887419	-
s1	scaffold_0084	84	133632	0.000414	286433273	0.887833	-
s1	scaffold_0085	85	130122	0.000403	286563395	0.888236	-
s1	scaffold_0086	86	128997	0.000400	286692392	0.888636	-
s1	scaffold_0087	87	126473	0.000392	286818865	0.889028	-
s1	scaffold_0088	88	125524	0.000389	286944389	0.889417	-
s1	scaffold_0089	89	124927	0.000387	287069316	0.889804	-
s1	scaffold_0090	90	123959	0.000384	287193275	0.890188	-
s1	scaffold_0091	91	122596	0.000380	287315871	0.890568	-
s1	scaffold_0092	92	122468	0.000380	287438339	0.890948	-
s1	scaffold_0093	93	120091	0.000372	287558430	0.891320	-
s1	scaffold_0094	94	117366	0.000364	287675796	0.891684	-
s1	scaffold_0095	95	116455	0.000361	287792251	0.892045	-
s1	scaffold_0096	96	115272	0.000357	287907523	0.892402	-
s1	scaffold_0097	97	114998	0.000356	288022521	0.892759	-
s1	scaffold_0098	98	114967	0.000356	288137488	0.893115	-
s1	scaffold_0099	99	114048	0.000354	288251536	0.893469	-
s1	scaffold_0100	100	111511	0.000346	288363047	0.893814	-
s1	scaffold_0101	101	111305	0.000345	288474352	0.894159	-
s1	scaffold_0102	102	111157	0.000345	288585509	0.894504	-
s1	scaffold_0103	103	109620	0.000340	288695129	0.894844	-
s1	scaffold_0104	104	108126	0.000335	288803255	0.895179	-
s1	scaffold_0105	105	107064	0.000332	288910319	0.895511	-
s1	scaffold_0106	106	107062	0.000332	289017381	0.895842	-
s1	scaffold_0107	107	106508	0.000330	289123889	0.896173	-
s1	scaffold_0108	108	105029	0.000326	289228918	0.896498	-
s1	scaffold_0109	109	103621	0.000321	289332539	0.896819	-
s1	scaffold_0110	110	102305	0.000317	289434844	0.897136	-
s1	scaffold_0111	111	102171	0.000317	289537015	0.897453	-
s1	scaffold_0112	112	101406	0.000314	289638421	0.897767	-
s1	scaffold_0113	113	100610	0.000312	289739031	0.898079	-
s1	scaffold_0114	114	100035	0.000310	289839066	0.898389	-
s1	scaffold_0115	115	99647	0.000309	289938713	0.898698	-
s1	scaffold_0116	116	99210	0.000308	290037923	0.899006	-
s1	scaffold_0117	117	98870	0.000306	290136793	0.899312	-
s1	scaffold_0118	118	98442	0.000305	290235235	0.899617	-
s1	scaffold_0119	119	96536	0.000299	290331771	0.899917	-
s1	scaffold_0120	120	96291	0.000298	290428062	0.900215	-
s1	scaffold_0121	121	96282	0.000298	290524344	0.900514	-
s1	scaffold_0122	122	94788	0.000294	290619132	0.900807	-
s1	scaffold_0123	123	94750	0.000294	290713882	0.901101	-
s1	scaffold_0124	124	94691	0.000294	290808573	0.901395	-
s1	scaffold_0125	125	94413	0.000293	290902986	0.901687	-
s1	scaffold_0126	126	93549	0.000290	290996535	0.901977	-
s1	scaffold_0127	127	93004	0.000288	291089539	0.902265	-
s1	scaffold_0128	128	91982	0.000285	291181521	0.902550	-
s1	scaffold_0129	129	91250	0.000283	291272771	0.902833	-
s1	scaffold_0130	130	89436	0.000277	291362207	0.903111	-
s1	scaffold_0131	131	89368	0.000277	291451575	0.903388	-
s1	scaffold_0132	132	89250	0.000277	291540825	0.903664	-
s1	scaffold_0133	133	88841	0.000275	291629666	0.903940	-
s1	scaffold_0134	134	88621	0.000275	291718287	0.904214	-
s1	scaffold_0135	135	87460	0.000271	291805747	0.904485	-
s1	scaffold_0136	136	87007	0.000270	291892754	0.904755	-
s1	scaffold_0137	137	86015	0.000267	291978769	0.905022	-
s1	scaffold_0138	138	85513	0.000265	292064282	0.905287	-
s1	scaffold_0139	139	83108	0.000258	292147390	0.905544	-
s1	scaffold_0140	140	82398	0.000255	292229788	0.905800	-
s1	scaffold_0141	141	81465	0.000253	292311253	0.906052	-
s1	scaffold_0142	142	81184	0.000252	292392437	0.906304	-
s1	scaffold_0143	143	80521	0.000250	292472958	0.906553	-
s1	scaffold_0144	144	80140	0.000248	292553098	0.906802	-
s1	scaffold_0145	145	79863	0.000248	292632961	0.907049	-
s1	scaffold_0146	146	78301	0.000243	292711262	0.907292	-
s1	scaffold_0147	147	78106	0.000242	292789368	0.907534	-
s1	scaffold_0148	148	78052	0.000242	292867420	0.907776	-
s1	scaffold_0149	149	77931	0.000242	292945351	0.908018	-
s1	scaffold_0150	150	76042	0.000236	293021393	0.908253	-
s1	scaffold_0151	151	75703	0.000235	293097096	0.908488	-
s1	scaffold_0152	152	75627	0.000234	293172723	0.908722	-
s1	scaffold_0153	153	75479	0.000234	293248202	0.908956	-
s1	scaffold_0154	154	75116	0.000233	293323318	0.909189	-
s1	scaffold_0155	155	74099	0.000230	293397417	0.909419	-
s1	scaffold_0156	156	73669	0.000228	293471086	0.909647	-
s1	scaffold_0157	157	73662	0.000228	293544748	0.909876	-
s1	scaffold_0158	158	73104	0.000227	293617852	0.910102	-
s1	scaffold_0159	159	72439	0.000225	293690291	0.910327	-
s1	scaffold_0160	160	71901	0.000223	293762192	0.910550	-
s1	scaffold_0161	161	71014	0.000220	293833206	0.910770	-
s1	scaffold_0162	162	70521	0.000219	293903727	0.910988	-
s1	scaffold_0163	163	69523	0.000215	293973250	0.911204	-
s1	scaffold_0164	164	69002	0.000214	294042252	0.911418	-
s1	scaffold_0165	165	68846	0.000213	294111098	0.911631	-
s1	scaffold_0166	166	68417	0.000212	294179515	0.911843	-
s1	scaffold_0167	167	68066	0.000211	294247581	0.912054	-
s1	scaffold_0168	168	67496	0.000209	294315077	0.912263	-
s1	scaffold_0169	169	67412	0.000209	294382489	0.912472	-
s1	scaffold_0170	170	67343	0.000209	294449832	0.912681	-
s1	scaffold_0171	171	67153	0.000208	294516985	0.912889	-
s1	scaffold_0172	172	67089	0.000208	294584074	0.913097	-
s1	scaffold_0173	173	66476	0.000206	294650550	0.913303	-
s1	scaffold_0174	174	66319	0.000206	294716869	0.913509	-
s1	scaffold_0175	175	66257	0.000205	294783126	0.913714	-
s1	scaffold_0176	176	65430	0.000203	294848556	0.913917	-
s1	scaffold_0177	177	65120	0.000202	294913676	0.914119	-
s1	scaffold_0178	178	65102	0.000202	294978778	0.914321	-
s1	scaffold_0179	179	64847	0.000201	295043625	0.914522	-
s1	scaffold_0180	180	64668	0.000200	295108293	0.914722	-
s1	scaffold_0181	181	64061	0.000199	295172354	0.914921	-
s1	scaffold_0182	182	63980	0.000198	295236334	0.915119	-
s1	scaffold_0183	183	63799	0.000198	295300133	0.915317	-
s1	scaffold_0184	184	63465	0.000197	295363598	0.915513	-
s1	scaffold_0185	185	62908	0.000195	295426506	0.915708	-
s1	scaffold_0186	186	62616	0.000194	295489122	0.915902	-
s1	scaffold_0187	187	61965	0.000192	295551087	0.916094	-
s1	scaffold_0188	188	61332	0.000190	295612419	0.916285	-
s1	scaffold_0189	189	61305	0.000190	295673724	0.916475	-
s1	scaffold_0190	190	61010	0.000189	295734734	0.916664	-
s1	scaffold_0191	191	60792	0.000188	295795526	0.916852	-
s1	scaffold_0192	192	60658	0.000188	295856184	0.917040	-
s1	scaffold_0193	193	60610	0.000188	295916794	0.917228	-
s1	scaffold_0194	194	60244	0.000187	295977038	0.917415	-
s1	scaffold_0195	195	60147	0.000186	296037185	0.917601	-
s1	scaffold_0196	196	60037	0.000186	296097222	0.917787	-
s1	scaffold_0197	197	59229	0.000184	296156451	0.917971	-
s1	scaffold_0198	198	59018	0.000183	296215469	0.918154	-
s1	scaffold_0199	199	59011	0.000183	296274480	0.918337	-
s1	scaffold_0200	200	58746	0.000182	296333226	0.918519	-
s1	scaffold_0201	201	58615	0.000182	296391841	0.918700	-
s1	scaffold_0202	202	58452	0.000181	296450293	0.918882	-
s1	scaffold_0203	203	58368	0.000181	296508661	0.919063	-
s1	scaffold_0204	204	58187	0.000180	296566848	0.919243	-
s1	scaffold_0205	205	58020	0.000180	296624868	0.919423	-
s1	scaffold_0206	206	57734	0.000179	296682602	0.919602	-
s1	scaffold_0207	207	57669	0.000179	296740271	0.919780	-
s1	scaffold_0208	208	57564	0.000178	296797835	0.919959	-
s1	scaffold_0209	209	57525	0.000178	296855360	0.920137	-
s1	scaffold_0210	210	57269	0.000178	296912629	0.920315	-
s1	scaffold_0211	211	56880	0.000176	296969509	0.920491	-
s1	scaffold_0212	212	56817	0.000176	297026326	0.920667	-
s1	scaffold_0213	213	56496	0.000175	297082822	0.920842	-
s1	scaffold_0214	214	56390	0.000175	297139212	0.921017	-
s1	scaffold_0215	215	56358	0.000175	297195570	0.921192	-
s1	scaffold_0216	216	56266	0.000174	297251836	0.921366	-
s1	scaffold_0217	217	56203	0.000174	297308039	0.921540	-
s1	scaffold_0218	218	55700	0.000173	297363739	0.921713	-
s1	scaffold_0219	219	55689	0.000173	297419428	0.921886	-
s1	scaffold_0220	220	55600	0.000172	297475028	0.922058	-
s1	scaffold_0221	221	55209	0.000171	297530237	0.922229	-
s1	scaffold_0222	222	55201	0.000171	297585438	0.922400	-
s1	scaffold_0223	223	54874	0.000170	297640312	0.922570	-
s1	scaffold_0224	224	54534	0.000169	297694846	0.922739	-
s1	scaffold_0225	225	54453	0.000169	297749299	0.922908	-
s1	scaffold_0226	226	54402	0.000169	297803701	0.923077	-
s1	scaffold_0227	227	54370	0.000169	297858071	0.923245	-
s1	scaffold_0228	228	54170	0.000168	297912241	0.923413	-
s1	scaffold_0229	229	53865	0.000167	297966106	0.923580	-
s1	scaffold_0230	230	53825	0.000167	298019931	0.923747	-
s1	scaffold_0231	231	53790	0.000167	298073721	0.923914	-
s1	scaffold_0232	232	53546	0.000166	298127267	0.924080	-
s1	scaffold_0233	233	53313	0.000165	298180580	0.924245	-
s1	scaffold_0234	234	53127	0.000165	298233707	0.924410	-
s1	scaffold_0235	235	53037	0.000164	298286744	0.924574	-
s1	scaffold_0236	236	52587	0.000163	298339331	0.924737	-
s1	scaffold_0237	237	52314	0.000162	298391645	0.924899	-
s1	scaffold_0238	238	52111	0.000162	298443756	0.925061	-
s1	scaffold_0239	239	51995	0.000161	298495751	0.925222	-
s1	scaffold_0240	240	51705	0.000160	298547456	0.925382	-
s1	scaffold_0241	241	51509	0.000160	298598965	0.925542	-
s1	scaffold_0242	242	51394	0.000159	298650359	0.925701	-
s1	scaffold_0243	243	51319	0.000159	298701678	0.925860	-
s1	scaffold_0244	244	51211	0.000159	298752889	0.926019	-
s1	scaffold_0245	245	51121	0.000158	298804010	0.926177	-
s1	scaffold_0246	246	50973	0.000158	298854983	0.926335	-
s1	scaffold_0247	247	50705	0.000157	298905688	0.926492	-
s1	scaffold_0248	248	50528	0.000157	298956216	0.926649	-
s1	scaffold_0249	249	50488	0.000156	299006704	0.926806	-
s1	scaffold_0250	250	50407	0.000156	299057111	0.926962	-
s1	scaffold_0251	251	50157	0.000155	299107268	0.927117	-
s1	scaffold_0252	252	50061	0.000155	299157329	0.927272	-
s1	scaffold_0253	253	49731	0.000154	299207060	0.927427	-
s1	scaffold_0254	254	49484	0.000153	299256544	0.927580	-
s1	scaffold_0255	255	49468	0.000153	299306012	0.927733	-
s1	scaffold_0256	256	49465	0.000153	299355477	0.927887	-
s1	scaffold_0257	257	49318	0.000153	299404795	0.928039	-
s1	scaffold_0258	258	49227	0.000153	299454022	0.928192	-
s1	scaffold_0259	259	48953	0.000152	299502975	0.928344	-
s1	scaffold_0260	260	48870	0.000151	299551845	0.928495	-
s1	scaffold_0261	261	48844	0.000151	299600689	0.928647	-
s1	scaffold_0262	262	48810	0.000151	299649499	0.928798	-
s1	scaffold_0263	263	48724	0.000151	299698223	0.928949	-
s1	scaffold_0264	264	48703	0.000151	299746926	0.929100	-
s1	scaffold_0265	265	48602	0.000151	299795528	0.929251	-
s1	scaffold_0266	266	48600	0.000151	299844128	0.929401	-
s1	scaffold_0267	267	48581	0.000151	299892709	0.929552	-
s1	scaffold_0268	268	48292	0.000150	299941001	0.929702	-
s1	scaffold_0269	269	47974	0.000149	299988975	0.929850	-
s1	scaffold_0270	270	47698	0.000148	300036673	0.929998	-
s2	supercont1.1	1	2682829	0.048391	2682829	0.048391	-
s2	supercont1.2	2	2479747	0.044728	5162576	0.093120	-
s2	supercont1.4	3	2372320	0.042791	7534896	0.135910	-
s2	supercont1.3	4	2355804	0.042493	9890700	0.178403	-
s2	supercont1.5	5	2236389	0.040339	12127089	0.218741	-
s2	supercont1.6	6	2078128	0.037484	14205217	0.256225	-
s2	supercont1.7	7	2024178	0.036511	16229395	0.292736	-
s2	supercont1.8	8	1951132	0.035193	18180527	0.327930	-
s2	supercont1.9	9	1890124	0.034093	20070651	0.362023	-
s2	supercont1.10	10	1852485	0.033414	21923136	0.395437	-
s2	supercont1.11	11	1685439	0.030401	23608575	0.425838	-
s2	supercont1.12	12	1669363	0.030111	25277938	0.455949	-
s2	supercont1.13	13	1637731	0.029540	26915669	0.485489	-
s2	supercont1.15	14	1519553	0.027409	28435222	0.512898	-
s2	supercont1.14	15	1475472	0.026614	29910694	0.539512	-
s2	supercont1.18	16	1385450	0.024990	31296144	0.564502	-
s2	supercont1.17	17	1373939	0.024782	32670083	0.589284	-
s2	supercont1.16	18	1369926	0.024710	34040009	0.613994	-
s2	supercont1.22	19	1285527	0.023188	35325536	0.637181	-
s2	supercont1.20	20	1277873	0.023050	36603409	0.660231	-
s2	supercont1.19	21	1259976	0.022727	37863385	0.682958	-
s2	supercont1.21	22	1215791	0.021930	39079176	0.704887	-
s2	supercont1.23	23	1191819	0.021497	40270995	0.726385	-
s2	supercont1.24	24	1067092	0.019248	41338087	0.745632	-
s2	supercont1.25	25	983278	0.017736	42321365	0.763368	-
s2	supercont1.27	26	927411	0.016728	43248776	0.780096	-
s2	supercont1.29	27	915651	0.016516	44164427	0.796612	-
s2	supercont1.28	28	911200	0.016436	45075627	0.813048	-
s2	supercont1.26	29	896821	0.016176	45972448	0.829224	-
s2	supercont1.31	30	796024	0.014358	46768472	0.843582	-
s2	supercont1.30	31	789273	0.014236	47557745	0.857819	-
s2	supercont1.32	32	786423	0.014185	48344168	0.872004	-
s2	supercont1.35	33	753186	0.013586	49097354	0.885589	-
s2	supercont1.36	34	740817	0.013362	49838171	0.898952	-
s2	supercont1.33	35	739932	0.013346	50578103	0.912298	-
g	Em0129g1a	scaffold_0129	EGD77989	supercont1.26	291186287	45746323	44.3
g	Em0128g9a	scaffold_0128	EGD78326	supercont1.28	291174377	44710204	69.7
g	Em0127g2a	scaffold_0127	EGD74548	supercont1.15	291005891	27449028	194.0
g	Em0126g3a	scaffold_0126	EGD78114	supercont1.27	290923309	42711731	49.3
g	Em0039g30a	scaffold_0039	EGD78702	supercont1.3	277626963	8039317	330.0
g	Em0039g15a	scaffold_0039	EGD81581	supercont1.5	277500361	10971836	81.3
g	Em0039g33a	scaffold_0039	EGD75019	supercont1.16	277641542	33922999	98.6
g	Em0039g2a	scaffold_0039	EGD77704	supercont1.25	277342451	41703979	196.0
g	Em0039g31a	scaffold_0039	EGD75019	supercont1.16	277631355	33922999	57.8
g	Em0039g23a	scaffold_0039	EGD79517	supercont1.32	277606148	48109283	68.2
g	Em0039g35a	scaffold_0039	EGD75019	supercont1.16	277653908	33922999	58.9
g	Em0192g10a	scaffold_0192	EGD82346	supercont1.6	295821956	14043270	188.0
g	Em0192g7a	scaffold_0192	EGD72351	supercont1.1	295813462	1625281	207.0
g	Em0192g9a	scaffold_0192	EGD73465	supercont1.12	295818817	24048542	54.7
g	Em0192g11a	scaffold_0192	EGD73393	supercont1.12	295825592	23697244	300.0
g	Em0192g6a	scaffold_0192	EGD77031	supercont1.22	295811290	34521401	190.0
g	Em0192g2a	scaffold_0192	EGD83229	supercont1.8	295803989	18043098	138.0
g	Em0192g13a	scaffold_0192	EGD80507	supercont1.4	295829782	5305196	221.0
g	Em0192g4a	scaffold_0192	EGD77353	supercont1.23	295808728	39909329	45.8
g	Em0058g8a	scaffold_0058	EGD72765	supercont1.10	282216953	20974863	114.0
g	Em0058g11a	scaffold_0058	EGD83004	supercont1.8	282228845	17006477	124.0
g	Em0058g6a	scaffold_0058	EGD83350	supercont1.9	282206871	18432248	71.2
g	Em0058g21a	scaffold_0058	EGD74992	supercont1.16	282336412	33805201	42.7
g	Em0056g1a	scaffold_0056	EGD81490	supercont1.5	281747453	10531573	116.0
g	Em0055g22a	scaffold_0055	EGD78469	supercont1.29	281706651	43582179	112.9
g	Em0053g11a	scaffold_0053	EGD77236	supercont1.23	281246927	39326445	73.2
g	Em0052g17a	scaffold_0052	EGD76028	supercont1.2	281051881	3405220	145.6
g	Em0052g6a	scaffold_0052	EGD75212	supercont1.17	280955719	32035028	156.0
g	Em0052g5a	scaffold_0052	EGD77191	supercont1.23	280951008	39161557	65.5
g	Em0052g10a	scaffold_0052	EGD82981	supercont1.8	280988079	16910545	49.7
g	Em0051g19a	scaffold_0051	EGD76132	supercont1.2	280847251	3894433	496.0
g	Em0051g28a	scaffold_0051	EGD83350	supercont1.9	280914499	18432248	82.8
g	Em0139g6a	scaffold_0139	EGD83105	supercont1.8	292132605	17464246	174.0
g	Em0225g4a	scaffold_0225	EGD73650	supercont1.12	297719997	24919494	82.0
g	Em0225g5a	scaffold_0225	EGD78813	supercont1.3	297729035	8493527	140.0
g	Em0225g2a	scaffold_0225	EGD73650	supercont1.12	297712871	24919494	105.5
g	Em0221g1a	scaffold_0221	EGD76194	supercont1.2	297480796	4200957	160.2
g	Em0221g5a	scaffold_0221	EGD72720	supercont1.10	297517749	20757459	331.0
g	Em0221g2a	scaffold_0221	EGD78848	supercont1.3	297492438	8680625	166.0
g	Em0221g3a	scaffold_0221	EGD72720	supercont1.10	297497474	20757459	79.3
g	Em0223g6a	scaffold_0223	EGD74146	supercont1.14	297617153	28632916	49.3
g	Em0223g8a	scaffold_0223	EGD74146	supercont1.14	297630188	28632916	47.8
g	Em0004g1241a	scaffold_0004	EGD78075	supercont1.27	79663028	42484740	43.9
g	Em0004g1622a	scaffold_0004	EGD75153	supercont1.17	82759553	31782653	462.0
g	Em0004g26a	scaffold_0004	EGD78614	supercont1.3	69687040	7629205	269.0
g	Em0004g997a	scaffold_0004	EGD72072	supercont1.1	77485971	400069	216.0
g	Em0004g70a	scaffold_0004	EGD78089	supercont1.27	69903720	42559093	1075.0
g	Em0004g979a	scaffold_0004	EGD73818	supercont1.13	77341806	25673433	464.0
g	Em0004g549a	scaffold_0004	EGD74692	supercont1.15	73696101	28148439	43.9
g	Em0004g92a	scaffold_0004	EGD82719	supercont1.7	70013552	15752913	174.7
g	Em0004g102a	scaffold_0004	EGD75949	supercont1.2	70052010	3032626	192.0
g	Em0004g1366a	scaffold_0004	EGD74485	supercont1.15	80778971	27160436	54.7
g	Em0004g778a	scaffold_0004	EGD73904	supercont1.13	75607662	26075422	72.4
g	Em0004g180a	scaffold_0004	EGD79962	supercont1.35	70855781	48952105	45.4
g	Em0004g6a	scaffold_0004	EGD75904	supercont1.2	69569965	2783210	235.0
g	Em0004g148a	scaffold_0004	EGD83190	supercont1.8	70554298	17840988	367.0
g	Em0004g308a	scaffold_0004	EGD74118	supercont1.14	71802341	28486491	688.0
g	Em0004g1176a	scaffold_0004	EGD81566	supercont1.5	79073867	10886549	58.9
g	Em0004g9a	scaffold_0004	EGD75292	supercont1.17	69606079	32421353	87.4
g	Em0004g377a	scaffold_0004	EGD78075	supercont1.27	72267615	42484740	56.6
g	Em0004g25a	scaffold_0004	EGD76054	supercont1.2	69683243	3554598	119.0
g	Em0004g1676a	scaffold_0004	EGD73536	supercont1.12	83189041	24356383	462.8
g	Em0004g38a	scaffold_0004	EGD79937	supercont1.35	69733122	48834366	398.0
g	Em0004g80a	scaffold_0004	EGD83495	supercont1.9	69951434	19078974	58.5
g	Em0004g956a	scaffold_0004	EGD76014	supercont1.2	77142228	3326274	376.7
g	Em0004g996a	scaffold_0004	EGD75328	supercont1.17	77471225	32578560	305.0
g	Em0004g566a	scaffold_0004	EGD81928	supercont1.6	73800321	12349772	42.7
g	Em0004g149a	scaffold_0004	EGD83670	supercont1.9	70560567	19934736	327.0
g	Em0004g1049a	scaffold_0004	EGD76131	supercont1.2	78034902	3888970	239.0
g	Em0004g1515a	scaffold_0004	EGD77954	supercont1.26	81980908	45600285	254.0
g	Em0004g93a	scaffold_0004	EGD80662	supercont1.4	70015075	5955361	263.0
g	Em0004g181a	scaffold_0004	EGD80519	supercont1.4	70869707	5352460	47.8
g	Em0004g378a	scaffold_0004	EGD76142	supercont1.2	72273052	3926764	51.6
g	Em0004g155a	scaffold_0004	EGD74067	supercont1.13	70613384	26790067	48.9
g	Em0004g330a	scaffold_0004	EGD74118	supercont1.14	71948841	28486491	102.0
g	Em0004g376a	scaffold_0004	EGD72366	supercont1.1	72265437	1734941	120.0
g	Em0004g1369a	scaffold_0004	EGD74075	supercont1.13	80794592	26812930	166.0
g	Em0004g76a	scaffold_0004	EGD83495	supercont1.9	69933605	19078974	227.0
g	Em0004g999a	scaffold_0004	EGD72826	supercont1.10	77548264	21245070	43.9
g	Em0004g72a	scaffold_0004	EGD80605	supercont1.4	69912995	5683242	76.3
g	Em0004g65a	scaffold_0004	EGD77886	supercont1.26	69862403	45295867	1484.0
g	Em0004g977a	scaffold_0004	EGD73818	supercont1.13	77325001	25673433	464.0
g	Em0004g430a	scaffold_0004	EGD74991	supercont1.16	72648396	33799114	39.3
g	Em0004g791a	scaffold_0004	EGD73904	supercont1.13	75716263	26075422	92.0
g	Em0004g179a	scaffold_0004	EGD76483	supercont1.20	70846817	35811487	96.3
g	Em0004g547a	scaffold_0004	EGD74692	supercont1.15	73690599	28148439	46.6
g	Em0004g90a	scaffold_0004	EGD83656	supercont1.9	70006617	19870411	95.1
g	Em0004g1583a	scaffold_0004	EGD76684	supercont1.21	82446376	38040575	370.0
g	Em0004g83a	scaffold_0004	EGD83548	supercont1.9	69966981	19364025	237.2
g	Em0004g4a	scaffold_0004	EGD82474	supercont1.7	69550124	14604506	1527.3
g	Em0004g1326a	scaffold_0004	EGD78148	supercont1.27	80513852	42901396	65.1
g	Em0004g131a	scaffold_0004	EGD81407	supercont1.5	70407469	10173675	50.1
g	Em0004g976a	scaffold_0004	EGD73818	supercont1.13	77318775	25673433	356.0
g	Em0004g1582a	scaffold_0004	EGD80840	supercont1.4	82440350	6812732	110.0
g	Em0004g1647a	scaffold_0004	EGD73118	supercont1.11	83006587	22528062	52.8
g	Em0004g82a	scaffold_0004	EGD76246	supercont1.2	69963839	4431910	392.0
g	Em0004g73a	scaffold_0004	EGD80627	supercont1.4	69916352	5808815	164.9
g	Em0004g1068a	scaffold_0004	EGD72469	supercont1.1	78250046	2172201	58.2
g	Em0004g1107a	scaffold_0004	EGD78243	supercont1.28	78498064	44277386	754.0
g	Em0004g974a	scaffold_0004	EGD76447	supercont1.20	77304453	35644242	354.0
g	Em0004g1460a	scaffold_0004	EGD77808	supercont1.25	81520403	42216839	107.4
g	Em0004g1007a	scaffold_0004	EGD71993	supercont1.1	77591462	44007	293.4
g	Em0004g101a	scaffold_0004	EGD83656	supercont1.9	70048173	19870411	95.1
g	Em0004g241a	scaffold_0004	EGD76125	supercont1.2	71281525	3868653	127.0
g	Em0004g775a	scaffold_0004	EGD73904	supercont1.13	75586097	26075422	76.6
g	Em0004g3a	scaffold_0004	EGD75292	supercont1.17	69537722	32421353	87.4
g	Em0004g1626a	scaffold_0004	EGD75153	supercont1.17	82785693	31782653	457.2
g	Em0004g332a	scaffold_0004	EGD74118	supercont1.14	71961514	28486491	85.9
g	Em0004g35a	scaffold_0004	EGD77184	supercont1.23	69720212	39130193	154.0
g	Em0004g1731a	scaffold_0004	EGD81521	supercont1.5	83550600	10713235	49.3
g	Em0004g22a	scaffold_0004	EGD74139	supercont1.14	69660042	28575652	47.0
g	Em0004g1106a	scaffold_0004	EGD74991	supercont1.16	78488801	33799114	160.0
g	Em0004g58a	scaffold_0004	EGD76714	supercont1.21	69834400	38158791	86.7
g	Em0004g1646a	scaffold_0004	EGD81497	supercont1.5	83004641	10570874	109.0
g	Em0004g1019a	scaffold_0004	EGD78368	supercont1.28	77715962	44879835	466.0
g	Em0004g410a	scaffold_0004	EGD82136	supercont1.6	72509926	13268640	91.7
g	Em0004g1581a	scaffold_0004	EGD76104	supercont1.2	82436903	3787399	73.2
g	Em0004g69a	scaffold_0004	EGD76511	supercont1.20	69894187	35937644	46.2
g	Em0004g2a	scaffold_0004	EGD77919	supercont1.26	69535549	45477624	352.0
g	Em0004g23a	scaffold_0004	EGD79536	supercont1.32	69661642	48210215	58.2
g	Em0004g1595a	scaffold_0004	EGD76024	supercont1.2	82555053	3380967	58.5
g	Em0004g1605a	scaffold_0004	EGD75153	supercont1.17	82627525	31782653	411.5
g	Em0004g21a	scaffold_0004	EGD76568	supercont1.20	69657342	36247996	131.0
g	Em0004g304a	scaffold_0004	EGD83326	supercont1.9	71760260	18334096	72.0
g	Em0004g756a	scaffold_0004	EGD80613	supercont1.4	75462381	5725728	325.0
g	Em0004g10a	scaffold_0004	EGD77919	supercont1.26	69608122	45477624	359.0
g	Em0004g199a	scaffold_0004	EGD76483	supercont1.20	70971185	35811487	51.6
g	Em0004g240a	scaffold_0004	EGD75085	supercont1.17	71276165	31507323	221.9
g	Em0004g208a	scaffold_0004	EGD77333	supercont1.23	71014180	39813103	69.7
g	Em0004g1398a	scaffold_0004	EGD76360	supercont1.2	81068076	5049832	48.5
g	Em0004g1396a	scaffold_0004	EGD83067	supercont1.8	81050513	17290614	55.1
g	Em0004g346a	scaffold_0004	EGD76050	supercont1.2	72059213	3521787	78.6
g	Em0004g359a	scaffold_0004	EGD78775	supercont1.3	72132626	8326032	85.5
g	Em0004g326a	scaffold_0004	EGD74118	supercont1.14	71928906	28486491	87.4
g	Em0004g36a	scaffold_0004	EGD75087	supercont1.17	69723078	31514710	184.0
g	Em0004g68a	scaffold_0004	EGD83340	supercont1.9	69888057	18391884	224.0
g	Em0004g75a	scaffold_0004	EGD83495	supercont1.9	69923501	19078974	125.0
g	Em0004g169a	scaffold_0004	EGD76483	supercont1.20	70742420	35811487	47.4
g	Em0004g1559a	scaffold_0004	EGD72026	supercont1.1	82298675	179504	726.0
g	Em0004g1350a	scaffold_0004	EGD82565	supercont1.7	80702346	15070877	462.9
g	Em0004g1560a	scaffold_0004	EGD74005	supercont1.13	82302161	26516136	123.0
g	Em0004g136a	scaffold_0004	EGD83657	supercont1.9	70455565	19874802	77.0
g	Em0004g1005a	scaffold_0004	EGD78567	supercont1.29	77583469	44018321	145.0
g	Em0004g925a	scaffold_0004	EGD72626	supercont1.10	76802144	20365064	61.2
g	Em0004g11a	scaffold_0004	EGD81929	supercont1.6	69610696	12354378	180.0
g	Em0004g777a	scaffold_0004	EGD73904	supercont1.13	75602236	26075422	83.6
g	Em0004g635a	scaffold_0004	EGD74146	supercont1.14	74422934	28632916	75.5
g	Em0004g1052a	scaffold_0004	EGD76131	supercont1.2	78047468	3888970	244.0
g	Em0004g1a	scaffold_0004	EGD81929	supercont1.6	69533176	12354378	108.0
g	Em0004g174a	scaffold_0004	EGD76483	supercont1.20	70809672	35811487	47.4
g	Em0004g1662a	scaffold_0004	EGD72805	supercont1.10	83092132	21150733	71.6
g	Em0004g305a	scaffold_0004	EGD72627	supercont1.10	71763923	20373965	114.0
g	Em0004g205a	scaffold_0004	EGD74128	supercont1.14	71002865	28526578	120.0
g	Em0004g755a	scaffold_0004	EGD73904	supercont1.13	75459140	26075422	76.6
g	Em0004g908a	scaffold_0004	EGD82421	supercont1.7	76598700	14348093	131.0
g	Em0004g1351a	scaffold_0004	EGD80555	supercont1.4	80711356	5517651	711.0
g	Em0004g1648a	scaffold_0004	EGD72427	supercont1.1	83011572	1978276	51.2
g	Em0004g795a	scaffold_0004	EGD79500	supercont1.32	75736657	48031594	55.8
g	Em0004g973a	scaffold_0004	EGD76447	supercont1.20	77298937	35644242	53.5
g	Em0004g1079a	scaffold_0004	EGD81793	supercont1.5	78311359	11863668	956.0
g	Em0004g358a	scaffold_0004	EGD78775	supercont1.3	72127548	8326032	60.5
g	Em0004g926a	scaffold_0004	EGD82082	supercont1.6	76812960	13070795	1234.0
g	Em0004g151a	scaffold_0004	EGD78634	supercont1.3	70584122	7756541	246.2
g	Em0004g412a	scaffold_0004	EGD82136	supercont1.6	72529740	13268640	70.1
g	Em0004g1360a	scaffold_0004	EGD76017	supercont1.2	80741188	3343923	189.0
g	Em0004g1008a	scaffold_0004	EGD76409	supercont1.20	77595711	35449733	304.0
g	Em0004g142a	scaffold_0004	EGD81374	supercont1.5	70494495	10022277	175.2
g	Em0004g306a	scaffold_0004	EGD83326	supercont1.9	71789188	18334096	168.7
g	Em0004g204a	scaffold_0004	EGD76179	supercont1.2	71000755	4131466	550.0
g	Em0004g1580a	scaffold_0004	EGD77808	supercont1.25	82432836	42216839	155.6
g	Em0004g776a	scaffold_0004	EGD80613	supercont1.4	75589308	5725728	325.0
g	Em0004g1649a	scaffold_0004	EGD72427	supercont1.1	83023218	1978276	68.6
g	Em0004g794a	scaffold_0004	EGD78649	supercont1.3	75732063	7822587	362.0
g	Em0004g348a	scaffold_0004	EGD76050	supercont1.2	72075566	3521787	116.0
g	Em0004g1192a	scaffold_0004	EGD77932	supercont1.26	79242269	45524477	194.0
g	Em0004g380a	scaffold_0004	EGD78859	supercont1.3	72283304	8729651	42.7
g	Em0004g1528a	scaffold_0004	EGD81521	supercont1.5	82082581	10713235	54.3
g	Em0004g1242a	scaffold_0004	EGD78075	supercont1.27	79671037	42484740	42.7
g	Em0004g77a	scaffold_0004	EGD83495	supercont1.9	69938936	19078974	233.0
g	Em0004g1009a	scaffold_0004	EGD75332	supercont1.17	77602604	32598413	272.0
g	Em0004g143a	scaffold_0004	EGD80833	supercont1.4	70521429	6787005	53.9
g	Em0004g1039a	scaffold_0004	EGD72247	supercont1.1	77955916	1206504	216.0
g	Em0004g95a	scaffold_0004	EGD75114	supercont1.17	70019283	31610799	125.0
g	Em0004g165a	scaffold_0004	EGD72218	supercont1.1	70708144	1103673	51.2
g	Em0004g66a	scaffold_0004	EGD72024	supercont1.1	69871403	170222	166.0
g	Em0004g1741a	scaffold_0004	EGD76104	supercont1.2	83660402	3787399	77.8
g	Em0004g1356a	scaffold_0004	EGD73061	supercont1.11	80730036	22300418	246.0
g	Em0004g657a	scaffold_0004	EGD78417	supercont1.29	74635892	43357100	41.6
g	Em0004g307a	scaffold_0004	EGD76278	supercont1.2	71796625	4594821	309.0
g	Em0004g1682a	scaffold_0004	EGD73536	supercont1.12	83264958	24356383	487.6
g	Em0004g31a	scaffold_0004	EGD77184	supercont1.23	69710855	39130193	154.0
g	Em0004g54a	scaffold_0004	EGD75669	supercont1.19	69799615	36771912	46.2
g	Em0004g1361a	scaffold_0004	EGD74485	supercont1.15	80744468	27160436	67.8
g	Em0004g40a	scaffold_0004	EGD76063	supercont1.2	69742250	3587380	132.1
g	Em0004g1452a	scaffold_0004	EGD82522	supercont1.7	81465137	14834828	109.0
g	Em0004g89a	scaffold_0004	EGD77387	supercont1.23	70005424	40063641	91.7
g	Em0004g944a	scaffold_0004	EGD73791	supercont1.13	77079485	25549539	576.0
g	Em0004g139a	scaffold_0004	EGD76701	supercont1.21	70468795	38110479	74.7
g	Em0004g1357a	scaffold_0004	EGD80517	supercont1.4	80735386	5347796	107.0
g	Em0004g570a	scaffold_0004	EGD73822	supercont1.13	73827156	25685339	95.1
g	Em0004g171a	scaffold_0004	EGD76483	supercont1.20	70776666	35811487	47.4
g	Em0004g206a	scaffold_0004	EGD78245	supercont1.28	71004733	44288722	643.0
g	Em0004g714a	scaffold_0004	EGD79039	supercont1.3	75078047	9609044	516.0
g	Em0004g244a	scaffold_0004	EGD75299	supercont1.17	71292898	32445255	72.4
g	Em0004g1738a	scaffold_0004	EGD74310	supercont1.14	83632809	29451798	48.9
g	Em0004g14a	scaffold_0004	EGD79532	supercont1.32	69625027	48190280	638.0
g	Em0004g362a	scaffold_0004	EGD76050	supercont1.2	72159150	3521787	87.8
g	Em0004g1194a	scaffold_0004	EGD81527	supercont1.5	79263538	10744752	100.0
g	Em0004g32a	scaffold_0004	EGD75087	supercont1.17	69712826	31514710	92.4
g	Em0004g371a	scaffold_0004	EGD78620	supercont1.3	72223262	7665415	47.0
g	Em0004g382a	scaffold_0004	EGD73957	supercont1.13	72294157	26304283	63.2
g	Em0004g88a	scaffold_0004	EGD82631	supercont1.7	69998186	15377635	747.0
g	Em0004g1680a	scaffold_0004	EGD74249	supercont1.14	83232481	29164054	52.0
g	Em0004g1406a	scaffold_0004	EGD75153	supercont1.17	81142948	31782653	443.0
g	Em0004g1740a	scaffold_0004	EGD80807	supercont1.4	83657598	6659767	65.1
g	Em0004g905a	scaffold_0004	EGD82421	supercont1.7	76588299	14348093	220.6
g	Em0004g1096a	scaffold_0004	EGD73537	supercont1.12	78422762	24367246	342.3
g	Em0004g138a	scaffold_0004	EGD72307	supercont1.1	70465702	1426675	225.0
g	Em0004g648a	scaffold_0004	EGD72023	supercont1.1	74520570	165759	300.0
g	Em0004g238a	scaffold_0004	EGD83179	supercont1.8	71266946	17793561	91.7
g	Em0004g1739a	scaffold_0004	EGD74310	supercont1.14	83646379	29451798	53.1
g	Em0004g786a	scaffold_0004	EGD73904	supercont1.13	75682820	26075422	66.6
g	Em0004g52a	scaffold_0004	EGD79958	supercont1.35	69788432	48934627	447.0
g	Em0004g98a	scaffold_0004	EGD75949	supercont1.2	70035922	3032626	697.0
g	Em0004g993a	scaffold_0004	EGD75328	supercont1.17	77444905	32578560	295.0
g	Em0004g789a	scaffold_0004	EGD73904	supercont1.13	75699712	26075422	79.7
g	Em0004g106a	scaffold_0004	EGD75949	supercont1.2	70090127	3032626	759.0
g	Em0004g132a	scaffold_0004	EGD81407	supercont1.5	70425638	10173675	53.5
g	Em0004g85a	scaffold_0004	EGD72705	supercont1.10	69969917	20698410	102.0
g	Em0004g683a	scaffold_0004	EGD72369	supercont1.1	74819509	1742383	68.6
g	Em0004g1603a	scaffold_0004	EGD72435	supercont1.1	82614984	2019467	45.8
g	Em0004g1358a	scaffold_0004	EGD80518	supercont1.4	80738012	5349962	409.0
g	Em0004g160a	scaffold_0004	EGD76483	supercont1.20	70661208	35811487	49.7
g	Em0004g360a	scaffold_0004	EGD72295	supercont1.1	72135505	1378576	53.9
g	Em0004g1629a	scaffold_0004	EGD82847	supercont1.8	82851421	16266544	93.2
g	Em0004g750a	scaffold_0004	EGD81635	supercont1.5	75422950	11212297	46.6
g	Em0004g62a	scaffold_0004	EGD77575	supercont1.24	69849300	41059602	91.3
g	Em0004g787a	scaffold_0004	EGD73904	supercont1.13	75688681	26075422	80.5
g	Em0004g961a	scaffold_0004	EGD75019	supercont1.16	77180156	33922999	112.8
g	Em0004g1650a	scaffold_0004	EGD83242	supercont1.8	83035200	18099393	41.2
g	Em0004g99a	scaffold_0004	EGD82719	supercont1.7	70041265	15752913	64.7
g	Em0004g1660a	scaffold_0004	EGD72805	supercont1.10	83082753	21150733	66.6
g	Em0004g107a	scaffold_0004	EGD81407	supercont1.5	70103674	10173675	54.3
g	Em0004g303a	scaffold_0004	EGD76483	supercont1.20	71741610	35811487	44.3
g	Em0004g203a	scaffold_0004	EGD76055	supercont1.2	70998391	3558165	75.5
g	Em0004g788a	scaffold_0004	EGD73904	supercont1.13	75692758	26075422	55.8
g	Em0004g44a	scaffold_0004	EGD80761	supercont1.4	69763620	6438780	95.1
g	Em0004g955a	scaffold_0004	EGD76127	supercont1.2	77129924	3875460	110.0
g	Em0004g1514a	scaffold_0004	EGD76104	supercont1.2	81975413	3787399	74.3
g	Em0004g568a	scaffold_0004	EGD73304	supercont1.11	73813672	23343431	242.0
g	Em0004g104a	scaffold_0004	EGD81407	supercont1.5	70067725	10173675	53.9
g	Em0004g1737a	scaffold_0004	EGD80807	supercont1.4	83627810	6659767	65.5
g	Em0004g1002a	scaffold_0004	EGD83032	supercont1.8	77573957	17125167	49.3
g	Em0004g87a	scaffold_0004	EGD75909	supercont1.2	69987207	2810738	82.8
g	Em0004g931a	scaffold_0004	EGD83331	supercont1.9	76929841	18363544	53.9
g	Em0004g29a	scaffold_0004	EGD74916	supercont1.16	69701163	33459277	138.0
g	Em0004g1359a	scaffold_0004	EGD72661	supercont1.10	80740169	20511833	57.0
g	Em0004g53a	scaffold_0004	EGD75669	supercont1.19	69795933	36771912	130.6
g	Em0004g293a	scaffold_0004	EGD75299	supercont1.17	71667788	32445255	43.9
g	Em0004g47a	scaffold_0004	EGD78075	supercont1.27	69769049	42484740	54.3
g	Em0004g1593a	scaffold_0004	EGD77114	supercont1.22	82544609	35009897	115.0
g	Em0004g27a	scaffold_0004	EGD72195	supercont1.1	69690349	1011558	98.6
g	Em0004g1421a	scaffold_0004	EGD77808	supercont1.25	81281899	42216839	112.1
g	Em0004g340a	scaffold_0004	EGD73810	supercont1.13	72012570	25639851	100.0
g	Em0004g994a	scaffold_0004	EGD72072	supercont1.1	77454789	400069	84.7
g	Em0004g86a	scaffold_0004	EGD75444	supercont1.18	69976667	30361634	113.0
g	Em0004g1736a	scaffold_0004	EGD76104	supercont1.2	83625029	3787399	77.8
g	Em0004g1402a	scaffold_0004	EGD75153	supercont1.17	81098697	31782653	458.0
g	Em0004g1025a	scaffold_0004	EGD78368	supercont1.28	77781917	44879835	466.0
g	Em0004g7a	scaffold_0004	EGD75904	supercont1.2	69575820	2783210	119.0
g	Em0004g1232a	scaffold_0004	EGD80747	supercont1.4	79572771	6380154	40.0
g	Em0004g1722a	scaffold_0004	EGD76063	supercont1.2	83502923	3587380	52.8
g	Em0005g1334a	scaffold_0005	EGD76944	supercont1.22	95005261	34126743	101.0
g	Em0005g1018a	scaffold_0005	EGD74508	supercont1.15	92440829	27254774	743.0
g	Em0005g235a	scaffold_0005	EGD77524	supercont1.24	85448124	40831394	203.0
g	Em0005g551a	scaffold_0005	EGD82570	supercont1.7	88583081	15095234	44.7
g	Em0005g1658a	scaffold_0005	EGD83463	supercont1.9	97570589	18925989	91.7
g	Em0005g167a	scaffold_0005	EGD76440	supercont1.20	84861281	35612076	446.0
g	Em0005g1185a	scaffold_0005	EGD80637	supercont1.4	93695646	5856518	87.8
g	Em0005g1172a	scaffold_0005	EGD75751	supercont1.19	93646391	37157690	43.9
g	Em0005g1085a	scaffold_0005	EGD76439	supercont1.20	92956337	35605440	246.9
g	Em0005g1045a	scaffold_0005	EGD83500	supercont1.9	92675177	19113931	87.8
g	Em0005g145a	scaffold_0005	EGD80586	supercont1.4	84698633	5622532	382.0
g	Em0005g132a	scaffold_0005	EGD80586	supercont1.4	84629373	5622532	180.0
g	Em0005g1591a	scaffold_0005	EGD82533	supercont1.7	97207221	14885015	357.0
g	Em0005g169a	scaffold_0005	EGD76440	supercont1.20	84888462	35612076	451.0
g	Em0005g1679a	scaffold_0005	EGD78838	supercont1.3	97651580	8594911	273.0
g	Em0005g1545a	scaffold_0005	EGD76928	supercont1.22	96804690	34060324	128.0
g	Em0005g1692a	scaffold_0005	EGD78864	supercont1.3	97777835	8745956	174.0
g	Em0005g1474a	scaffold_0005	EGD80043	supercont1.36	96287212	49295639	46.2
g	Em0005g61a	scaffold_0005	EGD81562	supercont1.5	84224374	10876591	129.0
g	Em0005g1442a	scaffold_0005	EGD79868	supercont1.35	95939034	48510954	295.0
g	Em0005g583a	scaffold_0005	EGD78519	supercont1.29	88860080	43826573	43.1
g	Em0005g1053a	scaffold_0005	EGD76439	supercont1.20	92723862	35605440	82.0
g	Em0005g142a	scaffold_0005	EGD77943	supercont1.26	84692463	45565590	42.0
g	Em0005g1186a	scaffold_0005	EGD82206	supercont1.6	93699180	13483467	92.0
g	Em0005g1456a	scaffold_0005	EGD72521	supercont1.1	96031656	2460973	154.0
g	Em0005g1594a	scaffold_0005	EGD77444	supercont1.24	97221610	40378723	54.3
g	Em0005g1191a	scaffold_0005	EGD81541	supercont1.5	93712481	10792292	318.0
g	Em0005g1146a	scaffold_0005	EGD74625	supercont1.15	93375867	27780877	733.0
g	Em0005g1501a	scaffold_0005	EGD73258	supercont1.11	96494899	23127608	94.4
g	Em0005g1019a	scaffold_0005	EGD74498	supercont1.15	92448798	27210550	176.0
g	Em0005g1062a	scaffold_0005	EGD73163	supercont1.11	92778088	22727772	88.6
g	Em0005g369a	scaffold_0005	EGD74481	supercont1.15	86772226	27148653	112.0
g	Em0005g1680a	scaffold_0005	EGD78838	supercont1.3	97656070	8594911	328.0
g	Em0005g1611a	scaffold_0005	EGD81695	supercont1.5	97325641	11441874	81.6
g	Em0005g1659a	scaffold_0005	EGD77134	supercont1.22	97571984	35104805	133.0
g	Em0005g184a	scaffold_0005	EGD79366	supercont1.31	84957251	46533756	82.0
g	Em0005g1240a	scaffold_0005	EGD79465	supercont1.32	94131388	47854929	112.9
g	Em0005g1499a	scaffold_0005	EGD72018	supercont1.1	96483456	139040	204.0
g	Em0005g75a	scaffold_0005	EGD72455	supercont1.1	84294056	2119237	48.1
g	Em0005g924a	scaffold_0005	EGD76906	supercont1.21	91670504	38980686	73.2
g	Em0005g1571a	scaffold_0005	EGD74274	supercont1.14	96983393	29286252	63.9
g	Em0005g1341a	scaffold_0005	EGD77215	supercont1.23	95049551	39246997	44.3
g	Em0005g1292a	scaffold_0005	EGD74320	supercont1.14	94647741	29495419	408.0
g	Em0005g375a	scaffold_0005	EGD74481	supercont1.15	86831186	27148653	50.1
g	Em0005g1149a	scaffold_0005	EGD81928	supercont1.6	93391435	12349772	89.7
g	Em0005g1672a	scaffold_0005	EGD76104	supercont1.2	97624707	3787399	80.1
g	Em0005g1605a	scaffold_0005	EGD72580	supercont1.10	97295170	20141832	385.0
g	Em0005g1661a	scaffold_0005	EGD77746	supercont1.25	97577146	41912464	186.4
g	Em0005g1190a	scaffold_0005	EGD82234	supercont1.6	93708255	13574099	265.0
g	Em0005g1524a	scaffold_0005	EGD82912	supercont1.8	96695453	16616942	79.0
g	Em0005g1654a	scaffold_0005	EGD72673	supercont1.10	97559365	20569370	192.0
g	Em0005g1643a	scaffold_0005	EGD81666	supercont1.5	97506025	11328627	197.0
g	Em0005g1211a	scaffold_0005	EGD82424	supercont1.7	93869407	14372104	108.0
g	Em0005g1306a	scaffold_0005	EGD83360	supercont1.9	94761825	18472538	317.0
g	Em0005g1346a	scaffold_0005	EGD74526	supercont1.15	95099894	27348862	385.0
g	Em0005g1100a	scaffold_0005	EGD74497	supercont1.15	93059064	27204384	73.6
g	Em0005g947a	scaffold_0005	EGD72037	supercont1.1	91810710	236517	271.0
g	Em0005g707a	scaffold_0005	EGD82062	supercont1.6	89813164	12958897	203.0
g	Em0005g376a	scaffold_0005	EGD81405	supercont1.5	86837793	10168361	193.0
g	Em0005g1051a	scaffold_0005	EGD76439	supercont1.20	92714770	35605440	155.0
g	Em0005g1438a	scaffold_0005	EGD81405	supercont1.5	95901955	10168361	590.0
g	Em0005g1446a	scaffold_0005	EGD83215	supercont1.8	95972957	17999623	194.0
g	Em0005g805a	scaffold_0005	EGD78144	supercont1.27	90595847	42885556	43.9
g	Em0005g803a	scaffold_0005	EGD78281	supercont1.28	90576780	44483667	115.0
g	Em0005g1673a	scaffold_0005	EGD72088	supercont1.1	97628538	475122	158.0
g	Em0005g1270a	scaffold_0005	EGD74614	supercont1.15	94456348	27739914	69.3
g	Em0005g91a	scaffold_0005	EGD75075	supercont1.17	84371641	31467188	57.0
g	Em0005g951a	scaffold_0005	EGD76906	supercont1.21	91838761	38980686	91.3
g	Em0005g802a	scaffold_0005	EGD73465	supercont1.12	90563449	24048542	340.0
g	Em0005g1595a	scaffold_0005	EGD73495	supercont1.12	97223887	24181269	72.0
g	Em0005g706a	scaffold_0005	EGD72356	supercont1.1	89806395	1654507	114.0
g	Em0005g1560a	scaffold_0005	EGD74614	supercont1.15	96882617	27739914	49.3
g	Em0005g580a	scaffold_0005	EGD82277	supercont1.6	88837533	13739820	82.8
g	Em0005g1181a	scaffold_0005	EGD82595	supercont1.7	93683457	15213256	49.7
g	Em0005g1670a	scaffold_0005	EGD82052	supercont1.6	97606910	12927520	52.0
g	Em0005g1663a	scaffold_0005	EGD77655	supercont1.25	97582584	41445440	226.0
g	Em0005g1138a	scaffold_0005	EGD80618	supercont1.4	93317542	5760445	55.5
g	Em0005g1165a	scaffold_0005	EGD74568	supercont1.15	93501392	27558286	164.0
g	Em0005g149a	scaffold_0005	EGD80706	supercont1.4	84711496	6183076	65.1
g	Em0005g1656a	scaffold_0005	EGD74206	supercont1.14	97563640	28916873	148.0
g	Em0005g1262a	scaffold_0005	EGD82849	supercont1.8	94367049	16275831	121.0
g	Em0005g1218a	scaffold_0005	EGD75988	supercont1.2	93926929	3206768	390.0
g	Em0005g1638a	scaffold_0005	EGD79026	supercont1.3	97486154	9543890	520.0
g	Em0005g1213a	scaffold_0005	EGD83494	supercont1.9	93888138	19072411	465.0
g	Em0005g1269a	scaffold_0005	EGD82725	supercont1.7	94448024	15768044	123.6
g	Em0005g945a	scaffold_0005	EGD78148	supercont1.27	91802799	42901396	107.0
g	Em0005g740a	scaffold_0005	EGD81443	supercont1.5	90064244	10351865	94.0
g	Em0005g65a	scaffold_0005	EGD78376	supercont1.28	84255055	44899697	193.0
g	Em0005g1271a	scaffold_0005	EGD82725	supercont1.7	94462524	15768044	188.0
g	Em0005g176a	scaffold_0005	EGD80586	supercont1.4	84910261	5622532	383.0
g	Em0005g83a	scaffold_0005	EGD80570	supercont1.4	84334796	5575265	157.0
g	Em0005g832a	scaffold_0005	EGD81443	supercont1.5	90808560	10351865	280.0
g	Em0005g675a	scaffold_0005	EGD76229	supercont1.2	89557200	4353645	61.6
g	Em0005g90a	scaffold_0005	EGD76415	supercont1.20	84368646	35476551	91.3
g	Em0005g952a	scaffold_0005	EGD83021	supercont1.8	91850679	17076901	365.0
g	Em0005g1328a	scaffold_0005	EGD75490	supercont1.18	94917539	30563558	47.0
g	Em0005g84a	scaffold_0005	EGD73873	supercont1.13	84337894	25920281	164.0
g	Em0005g212a	scaffold_0005	EGD73444	supercont1.12	85238277	23952669	131.0
g	Em0005g565a	scaffold_0005	EGD80785	supercont1.4	88678480	6527039	239.5
g	Em0005g1505a	scaffold_0005	EGD72018	supercont1.1	96551063	139040	199.9
g	Em0005g1039a	scaffold_0005	EGD76439	supercont1.20	92617156	35605440	84.0
g	Em0005g814a	scaffold_0005	EGD72472	supercont1.1	90675371	2183564	82.0
g	Em0005g1324a	scaffold_0005	EGD79010	supercont1.3	94884575	9472648	271.3
g	Em0005g179a	scaffold_0005	EGD79054	supercont1.3	84918226	9671843	171.0
g	Em0005g1175a	scaffold_0005	EGD76607	supercont1.20	93658143	36415927	47.0
g	Em0005g1649a	scaffold_0005	EGD75662	supercont1.19	97538701	36732911	324.2
g	Em0005g1444a	scaffold_0005	EGD76418	supercont1.20	95960335	35494611	121.0
g	Em0005g1615a	scaffold_0005	EGD75236	supercont1.17	97353638	32152140	48.9
g	Em0005g1445a	scaffold_0005	EGD77251	supercont1.23	95964436	39401274	159.0
g	Em0005g1093a	scaffold_0005	EGD74819	supercont1.16	93013009	33008831	124.0
g	Em0005g549a	scaffold_0005	EGD82570	supercont1.7	88565928	15095234	78.2
g	Em0005g1182a	scaffold_0005	EGD82595	supercont1.7	93685021	15213256	62.8
g	Em0005g1227a	scaffold_0005	EGD77623	supercont1.24	94049161	41297816	196.0
g	Em0005g148a	scaffold_0005	EGD79054	supercont1.3	84706138	9671843	162.0
g	Em0005g24a	scaffold_0005	EGD75981	supercont1.2	83949569	3191336	58.5
g	Em0005g1584a	scaffold_0005	EGD78665	supercont1.3	97124678	7886518	50.1
g	Em0005g944a	scaffold_0005	EGD78148	supercont1.27	91795329	42901396	98.2
g	Em0005g308a	scaffold_0005	EGD80817	supercont1.4	86167486	6713460	47.0
g	Em0005g674a	scaffold_0005	EGD79468	supercont1.32	89552119	47870092	392.0
g	Em0005g1676a	scaffold_0005	EGD78325	supercont1.28	97636704	44698428	102.0
g	Em0005g1183a	scaffold_0005	EGD79006	supercont1.3	93688104	9452432	132.9
g	Em0005g1083a	scaffold_0005	EGD79470	supercont1.32	92938282	47880839	114.0
g	Em0005g1023a	scaffold_0005	EGD78679	supercont1.3	92454415	7935810	100.0
g	Em0005g1151a	scaffold_0005	EGD78180	supercont1.27	93404931	43067054	95.1
g	Em0005g134a	scaffold_0005	EGD79054	supercont1.3	84636705	9671843	152.0
g	Em0005g25a	scaffold_0005	EGD75284	supercont1.17	83958414	32381007	553.0
g	Em0005g499a	scaffold_0005	EGD74365	supercont1.14	88194765	29713073	47.0
g	Em0005g1174a	scaffold_0005	EGD74768	supercont1.16	93652335	32743459	63.2
g	Em0005g1636a	scaffold_0005	EGD79019	supercont1.3	97478924	9509440	95.5
g	Em0005g923a	scaffold_0005	EGD80979	supercont1.4	91665614	7450345	111.0
g	Em0005g1288a	scaffold_0005	EGD74320	supercont1.14	94608670	29495419	211.6
g	Em0005g1529a	scaffold_0005	EGD76790	supercont1.21	96731715	38464120	246.0
g	Em0005g1380a	scaffold_0005	EGD81458	supercont1.5	95404982	10390726	944.0
g	Em0005g801a	scaffold_0005	EGD76360	supercont1.2	90554428	5049832	47.4
g	Em0005g1022a	scaffold_0005	EGD74498	supercont1.15	92453013	27210550	313.0
g	Em0005g472a	scaffold_0005	EGD81651	supercont1.5	87840022	11274060	47.0
g	Em0005g718a	scaffold_0005	EGD76229	supercont1.2	89909064	4353645	370.6
g	Em0005g1323a	scaffold_0005	EGD83360	supercont1.9	94870878	18472538	352.0
g	Em0005g1671a	scaffold_0005	EGD73040	supercont1.11	97612945	22180170	69.7
g	Em0005g1117a	scaffold_0005	EGD72458	supercont1.1	93177393	2127488	44.7
g	Em0005g1177a	scaffold_0005	EGD79500	supercont1.32	93670392	48031594	42.4
g	Em0005g1677a	scaffold_0005	EGD74220	supercont1.14	97642616	29014205	237.4
g	Em0005g1091a	scaffold_0005	EGD76277	supercont1.2	92999675	4590473	47.8
g	Em0005g1035a	scaffold_0005	EGD76705	supercont1.21	92589718	38127118	238.0
g	Em0005g1544a	scaffold_0005	EGD75269	supercont1.17	96801900	32302865	62.0
g	Em0005g1221a	scaffold_0005	EGD77623	supercont1.24	93972849	41297816	192.0
g	Em0005g1543a	scaffold_0005	EGD83489	supercont1.9	96799388	19041836	97.4
g	Em0005g135a	scaffold_0005	EGD80706	supercont1.4	84642336	6183076	65.9
g	Em0005g1443a	scaffold_0005	EGD81695	supercont1.5	95950719	11441874	112.0
g	Em0005g800a	scaffold_0005	EGD72707	supercont1.10	90551323	20704666	244.0
g	Em0005g1484a	scaffold_0005	EGD78426	supercont1.29	96383326	43396755	283.0
g	Em0005g1666a	scaffold_0005	EGD73351	supercont1.11	97591943	23564234	546.0
g	Em0005g1310a	scaffold_0005	EGD73267	supercont1.11	94787558	23182837	131.0
g	Em0005g719a	scaffold_0005	EGD80785	supercont1.4	89914574	6527039	101.6
g	Em0005g86a	scaffold_0005	EGD80570	supercont1.4	84348493	5575265	222.0
g	Em0005g1036a	scaffold_0005	EGD76494	supercont1.20	92599839	35847496	299.5
g	Em0005g1096a	scaffold_0005	EGD76905	supercont1.21	93046326	38978080	56.2
g	Em0005g1198a	scaffold_0005	EGD72723	supercont1.10	93749558	20770409	48.5
g	Em0005g566a	scaffold_0005	EGD77878	supercont1.26	88698801	45266397	55.5
g	Em0005g1021a	scaffold_0005	EGD74498	supercont1.15	92451472	27210550	324.0
g	Em0005g1219a	scaffold_0005	EGD78148	supercont1.27	93949742	42901396	116.0
g	Em0005g129a	scaffold_0005	EGD83389	supercont1.9	84620469	18588762	243.0
g	Em0005g1176a	scaffold_0005	EGD74768	supercont1.16	93662587	32743459	87.0
g	Em0005g1667a	scaffold_0005	EGD73351	supercont1.11	97597051	23564234	161.0
g	Em0005g1669a	scaffold_0005	EGD76353	supercont1.2	97603083	5023212	87.0
g	Em0005g1634a	scaffold_0005	EGD77698	supercont1.25	97472449	41682199	48.9
g	Em0005g1379a	scaffold_0005	EGD82909	supercont1.8	95397101	16605176	84.0
g	Em0005g1233a	scaffold_0005	EGD76267	supercont1.2	94105389	4547446	45.1
g	Em0005g1623a	scaffold_0005	EGD75291	supercont1.17	97405734	32416942	256.0
g	Em0005g172a	scaffold_0005	EGD83389	supercont1.9	84901273	18588762	272.0
g	Em0005g87a	scaffold_0005	EGD74499	supercont1.15	84356999	27216216	587.0
g	Em0005g1282a	scaffold_0005	EGD75524	supercont1.18	94540950	30781273	340.0
g	Em0005g170a	scaffold_0005	EGD73201	supercont1.11	84896147	22885978	132.0
g	Em0005g671a	scaffold_0005	EGD72151	supercont1.1	89524958	816489	303.0
g	Em0005g898a	scaffold_0005	EGD72471	supercont1.1	91436481	2178138	44.3
g	Em0005g1068a	scaffold_0005	EGD76439	supercont1.20	92807300	35605440	151.0
g	Em0005g1020a	scaffold_0005	EGD74498	supercont1.15	92450068	27210550	332.0
g	Em0005g772a	scaffold_0005	EGD72472	supercont1.1	90320368	2183564	90.1
g	Em0005g1655a	scaffold_0005	EGD74206	supercont1.14	97561739	28916873	200.0
g	Em0005g80a	scaffold_0005	EGD76415	supercont1.20	84323853	35476551	90.9
g	Em0005g1635a	scaffold_0005	EGD77698	supercont1.25	97475447	41682199	310.0
g	Em0005g1675a	scaffold_0005	EGD83008	supercont1.8	97632657	17015316	71.6
g	Em0005g1267a	scaffold_0005	EGD72535	supercont1.1	94433857	2515421	47.8
g	Em0005g1037a	scaffold_0005	EGD76439	supercont1.20	92610162	35605440	155.0
g	Em0005g714a	scaffold_0005	EGD76229	supercont1.2	89860606	4353645	611.7
g	Em0005g1171a	scaffold_0005	EGD81957	supercont1.6	93644188	12468773	53.9
g	Em0005g42a	scaffold_0005	EGD75981	supercont1.2	84112403	3191336	44.7
g	Em0005g173a	scaffold_0005	EGD77943	supercont1.26	84904356	45565590	42.0
g	Em0005g128a	scaffold_0005	EGD72061	supercont1.1	84617061	343995	147.0
g	Em0005g1439a	scaffold_0005	EGD74481	supercont1.15	95910090	27148653	115.0
g	Em0005g1188a	scaffold_0005	EGD82234	supercont1.6	93705014	13574099	226.0
g	Em0005g73a	scaffold_0005	EGD72924	supercont1.10	84288901	21714942	169.0
g	Em0005g870a	scaffold_0005	EGD80521	supercont1.4	91229474	5362433	346.0
g	Em0005g1522a	scaffold_0005	EGD83417	supercont1.9	96686493	18726155	118.0
g	Em0005g960a	scaffold_0005	EGD80979	supercont1.4	91898508	7450345	112.0
g	Em0005g959a	scaffold_0005	EGD76906	supercont1.21	91894928	38980686	108.0
g	Em0005g1530a	scaffold_0005	EGD80590	supercont1.4	96734869	5634175	42.7
g	Em0005g1540a	scaffold_0005	EGD73196	supercont1.11	96790825	22868251	132.0
g	Em0005g1109a	scaffold_0005	EGD77250	supercont1.23	93107003	39394784	163.0
g	Em0005g1078a	scaffold_0005	EGD76439	supercont1.20	92907402	35605440	160.0
g	Em0005g560a	scaffold_0005	EGD77533	supercont1.24	88637992	40878673	51.2
g	Em0005g239a	scaffold_0005	EGD77524	supercont1.24	85475064	40831394	208.0
g	Em0005g655a	scaffold_0005	EGD79468	supercont1.32	89440191	47870092	263.0
g	Em0005g138a	scaffold_0005	EGD76440	supercont1.20	84676716	35612076	386.6
g	Em0005g1631a	scaffold_0005	EGD78542	supercont1.29	97464159	43916125	224.0
g	Em0005g1189a	scaffold_0005	EGD82234	supercont1.6	93706316	13574099	180.0
g	Em0005g1683a	scaffold_0005	EGD76325	supercont1.2	97687860	4828917	40.8
g	Em0005g1178a	scaffold_0005	EGD83206	supercont1.8	93672787	17920766	89.4
g	Em0005g1681a	scaffold_0005	EGD76325	supercont1.2	97665787	4828917	125.0
g	Em0005g1500a	scaffold_0005	EGD72019	supercont1.1	96491008	143079	86.3
g	Em0005g72a	scaffold_0005	EGD73710	supercont1.12	84286818	25164903	264.3
g	Em0005g1633a	scaffold_0005	EGD80558	supercont1.4	97469655	5529524	140.0
g	Em0005g141a	scaffold_0005	EGD83389	supercont1.9	84689795	18588762	272.0
g	Em0005g180a	scaffold_0005	EGD80706	supercont1.4	84923599	6183076	65.9
g	Em0005g1222a	scaffold_0005	EGD77623	supercont1.24	93993826	41297816	198.0
g	Em0005g673a	scaffold_0005	EGD72151	supercont1.1	89545970	816489	47.4
g	Em0005g85a	scaffold_0005	EGD73873	supercont1.13	84342576	25920281	464.0
g	Em0005g153a	scaffold_0005	EGD79366	supercont1.31	84746086	46533756	51.2
g	Em0005g1617a	scaffold_0005	EGD75291	supercont1.17	97380179	32416942	478.0
g	Em0005g1337a	scaffold_0005	EGD73851	supercont1.13	95022339	25824731	467.0
g	Em0005g1489a	scaffold_0005	EGD81940	supercont1.6	96429462	12401267	52.0
g	Em0005g1523a	scaffold_0005	EGD83625	supercont1.9	96688988	19727736	88.2
g	Em0005g1017a	scaffold_0005	EGD83350	supercont1.9	92432703	18432248	66.2
g	Em0005g660a	scaffold_0005	EGD72151	supercont1.1	89468557	816489	301.0
g	Em0005g541a	scaffold_0005	EGD78397	supercont1.28	88519021	45046811	89.0
g	Em0005g1113a	scaffold_0005	EGD77250	supercont1.23	93152896	39394784	154.0
g	Em0005g1095a	scaffold_0005	EGD74819	supercont1.16	93030213	33008831	127.0
g	Em0005g203a	scaffold_0005	EGD75060	supercont1.17	85193134	31379954	51.2
g	Em0005g171a	scaffold_0005	EGD72061	supercont1.1	84897836	343995	217.0
g	Em0005g1624a	scaffold_0005	EGD75291	supercont1.17	97408316	32416942	235.0
g	Em0005g139a	scaffold_0005	EGD73201	supercont1.11	84684527	22885978	132.0
g	Em0005g1216a	scaffold_0005	EGD72597	supercont1.10	93915429	20221103	280.0
g	Em0005g1336a	scaffold_0005	EGD73851	supercont1.13	95013883	25824731	122.5
g	Em0005g1339a	scaffold_0005	EGD76944	supercont1.22	95032878	34126743	101.0
g	Em0005g1236a	scaffold_0005	EGD76465	supercont1.20	94113615	35748869	53.5
g	Em0005g140a	scaffold_0005	EGD72061	supercont1.1	84686360	343995	115.0
g	Em0005g1593a	scaffold_0005	EGD83431	supercont1.9	97217734	18773699	95.5
g	Em0005g1542a	scaffold_0005	EGD73149	supercont1.11	96796707	22647530	150.5
g	Em0005g1537a	scaffold_0005	EGD80692	supercont1.4	96775728	6129543	68.6
g	Em0005g1089a	scaffold_0005	EGD79470	supercont1.32	92986767	47880839	114.0
g	Em0005g1281a	scaffold_0005	EGD83229	supercont1.8	94532118	18043098	245.0
g	Em0005g262a	scaffold_0005	EGD83695	supercont1.9	85652514	20043589	203.0
g	Em0005g165a	scaffold_0005	EGD77943	supercont1.26	84847235	45565590	42.0
g	Em0005g1202a	scaffold_0005	EGD82630	supercont1.7	93776104	15373521	259.0
g	Em0005g1396a	scaffold_0005	EGD80563	supercont1.4	95543028	5547526	55.1
g	Em0005g1447a	scaffold_0005	EGD79056	supercont1.3	95979725	9682853	218.1
g	Em0005g1377a	scaffold_0005	EGD79401	supercont1.31	95386858	46688326	59.3
g	Em0005g41a	scaffold_0005	EGD75284	supercont1.17	84101391	32381007	531.2
g	Em0005g127a	scaffold_0005	EGD73201	supercont1.11	84613530	22885978	62.8
g	Em0005g1647a	scaffold_0005	EGD76885	supercont1.21	97528679	38918812	109.0
g	Em0005g1627a	scaffold_0005	EGD78573	supercont1.29	97415382	44046534	90.5
g	Em0005g1592a	scaffold_0005	EGD83431	supercont1.9	97213061	18773699	114.0
g	Em0005g1342a	scaffold_0005	EGD77215	supercont1.23	95060820	39246997	44.3
g	Em0005g757a	scaffold_0005	EGD81443	supercont1.5	90194101	10351865	64.3
g	Em0005g372a	scaffold_0005	EGD80817	supercont1.4	86797146	6713460	47.0
g	Em0005g1184a	scaffold_0005	EGD81537	supercont1.5	93691311	10780668	365.0
g	Em0005g1459a	scaffold_0005	EGD72521	supercont1.1	96058906	2460973	447.4
g	Em0005g1193a	scaffold_0005	EGD82595	supercont1.7	93728183	15213256	181.0
g	Em0005g710a	scaffold_0005	EGD81443	supercont1.5	89832742	10351865	296.0
g	Em0005g521a	scaffold_0005	EGD75061	supercont1.17	88344991	31384789	51.6
g	Em0005g1050a	scaffold_0005	EGD83500	supercont1.9	92708478	19113931	87.8
g	Em0005g1646a	scaffold_0005	EGD82210	supercont1.6	97525414	13494188	153.0
g	Em0005g1626a	scaffold_0005	EGD82756	supercont1.7	97412205	15921293	100.5
g	Em0005g1239a	scaffold_0005	EGD76667	supercont1.21	94124834	37951438	105.0
g	Em0005g627a	scaffold_0005	EGD77053	supercont1.22	89218424	34621592	61.6
g	Em0005g1600a	scaffold_0005	EGD76691	supercont1.21	97252032	38073779	1091.0
g	Em0005g60a	scaffold_0005	EGD78376	supercont1.28	84219032	44899697	230.0
g	Em0005g1318a	scaffold_0005	EGD73267	supercont1.11	94843508	23182837	84.3
g	Em0006g935a	scaffold_0006	EGD74548	supercont1.15	106531591	27449028	55.8
g	Em0006g1430a	scaffold_0006	EGD81601	supercont1.5	110534102	11058312	82.4
g	Em0006g1239a	scaffold_0006	EGD74311	supercont1.14	109024227	29456073	101.0
g	Em0006g231a	scaffold_0006	EGD79456	supercont1.32	99832727	47766279	154.9
g	Em0006g697a	scaffold_0006	EGD77761	supercont1.25	104321101	41972150	50.8
g	Em0006g1557a	scaffold_0006	EGD83572	supercont1.9	111577335	19479606	49.7
g	Em0006g1158a	scaffold_0006	EGD74614	supercont1.15	108497696	27739914	122.1
g	Em0006g584a	scaffold_0006	EGD81581	supercont1.5	103230637	10971836	612.0
g	Em0006g716a	scaffold_0006	EGD78607	supercont1.3	104531876	7598522	555.0
g	Em0006g990a	scaffold_0006	EGD78454	supercont1.29	107012684	43510013	83.2
g	Em0006g896a	scaffold_0006	EGD72104	supercont1.1	106220348	569115	119.0
g	Em0006g969a	scaffold_0006	EGD72302	supercont1.1	106832043	1410193	47.0
g	Em0006g1507a	scaffold_0006	EGD76273	supercont1.2	111160136	4567579	100.0
g	Em0006g863a	scaffold_0006	EGD82682	supercont1.7	105920110	15588444	235.0
g	Em0006g1155a	scaffold_0006	EGD74614	supercont1.15	108485041	27739914	122.1
g	Em0006g1123a	scaffold_0006	EGD78417	supercont1.29	108232929	43357100	41.6
g	Em0006g750a	scaffold_0006	EGD72104	supercont1.1	104962061	569115	140.0
g	Em0006g880a	scaffold_0006	EGD79609	supercont1.33	106053522	50147372	70.1
g	Em0006g1403a	scaffold_0006	EGD79125	supercont1.30	110336490	46861213	71.6
g	Em0006g498a	scaffold_0006	EGD75019	supercont1.16	102420829	33922999	104.7
g	Em0006g592a	scaffold_0006	EGD75660	supercont1.19	103331549	36722353	87.4
g	Em0006g1194a	scaffold_0006	EGD74028	supercont1.13	108708770	26632748	70.9
g	Em0006g1543a	scaffold_0006	EGD76273	supercont1.2	111448321	4567579	84.7
g	Em0006g980a	scaffold_0006	EGD74324	supercont1.14	106924357	29508884	61.2
g	Em0006g957a	scaffold_0006	EGD73471	supercont1.12	106707570	24076890	162.0
g	Em0006g453a	scaffold_0006	EGD80040	supercont1.36	102041185	49263983	104.0
g	Em0006g1228a	scaffold_0006	EGD81630	supercont1.5	108973770	11197082	213.7
g	Em0006g1237a	scaffold_0006	EGD81630	supercont1.5	109014187	11197082	212.7
g	Em0006g635a	scaffold_0006	EGD79478	supercont1.32	103728972	47914759	176.0
g	Em0006g1113a	scaffold_0006	EGD74812	supercont1.16	108116781	32980497	47.8
g	Em0006g691a	scaffold_0006	EGD78607	supercont1.3	104265680	7598522	180.0
g	Em0006g1548a	scaffold_0006	EGD73771	supercont1.13	111501681	25435346	103.0
g	Em0006g1434a	scaffold_0006	EGD75433	supercont1.18	110561338	30321811	541.0
g	Em0006g981a	scaffold_0006	EGD72456	supercont1.1	106928842	2121242	247.0
g	Em0006g661a	scaffold_0006	EGD78654	supercont1.3	103982728	7843096	172.5
g	Em0006g1256a	scaffold_0006	EGD82489	supercont1.7	109149312	14678147	278.0
g	Em0006g958a	scaffold_0006	EGD77214	supercont1.23	106709115	39244103	306.0
g	Em0006g1004a	scaffold_0006	EGD78454	supercont1.29	107129115	43510013	187.0
g	Em0006g861a	scaffold_0006	EGD74001	supercont1.13	105885608	26490805	692.2
g	Em0006g942a	scaffold_0006	EGD73471	supercont1.12	106573980	24076890	162.0
g	Em0006g692a	scaffold_0006	EGD78607	supercont1.3	104271800	7598522	112.0
g	Em0006g461a	scaffold_0006	EGD80040	supercont1.36	102105007	49263983	103.0
g	Em0006g876a	scaffold_0006	EGD78952	supercont1.3	106033729	9138476	165.0
g	Em0006g936a	scaffold_0006	EGD83018	supercont1.8	106535673	17061941	48.5
g	Em0006g500a	scaffold_0006	EGD75019	supercont1.16	102431726	33922999	55.5
g	Em0006g1029a	scaffold_0006	EGD76129	supercont1.2	107394656	3880378	119.0
g	Em0006g1429a	scaffold_0006	EGD83416	supercont1.9	110531696	18723204	261.0
g	Em0006g741a	scaffold_0006	EGD81689	supercont1.5	104818778	11415971	231.0
g	Em0006g1007a	scaffold_0006	EGD75084	supercont1.17	107171959	31502096	224.0
g	Em0006g501a	scaffold_0006	EGD75019	supercont1.16	102439014	33922999	57.8
g	Em0006g877a	scaffold_0006	EGD81881	supercont1.6	106036238	12163092	223.0
g	Em0006g1240a	scaffold_0006	EGD72889	supercont1.10	109035057	21552526	47.0
g	Em0006g646a	scaffold_0006	EGD82679	supercont1.7	103836995	15577035	50.1
g	Em0006g894a	scaffold_0006	EGD74815	supercont1.16	106209725	33000894	94.4
g	Em0006g1207a	scaffold_0006	EGD82791	supercont1.7	108870938	16086394	56.2
g	Em0006g1008a	scaffold_0006	EGD80634	supercont1.4	107180646	5845903	140.0
g	Em0006g1417a	scaffold_0006	EGD73771	supercont1.13	110441504	25435346	52.8
g	Em0006g1377a	scaffold_0006	EGD78732	supercont1.3	110086789	8172658	65.1
g	Em0006g1428a	scaffold_0006	EGD80758	supercont1.4	110528204	6423592	95.1
g	Em0006g1533a	scaffold_0006	EGD73771	supercont1.13	111348463	25435346	99.4
g	Em0006g983a	scaffold_0006	EGD77556	supercont1.24	106939408	40968762	111.7
g	Em0006g663a	scaffold_0006	EGD78607	supercont1.3	104004526	7598522	82.8
g	Em0006g1234a	scaffold_0006	EGD77924	supercont1.26	109003714	45507079	133.0
g	Em0006g1144a	scaffold_0006	EGD77398	supercont1.23	108393107	40134546	137.0
g	Em0006g662a	scaffold_0006	EGD82417	supercont1.7	103995048	14338082	68.9
g	Em0006g524a	scaffold_0006	EGD79342	supercont1.31	102594739	46415209	42.4
g	Em0006g641a	scaffold_0006	EGD78856	supercont1.3	103791312	8715638	45.4
g	Em0006g41a	scaffold_0006	EGD80710	supercont1.4	98071937	6206516	48.1
g	Em0006g1172a	scaffold_0006	EGD79612	supercont1.33	108566942	50164747	171.0
g	Em0006g502a	scaffold_0006	EGD78702	supercont1.3	102443517	8039317	330.0
g	Em0006g938a	scaffold_0006	EGD74548	supercont1.15	106544088	27449028	52.0
g	Em0006g1279a	scaffold_0006	EGD78854	supercont1.3	109362128	8702806	67.4
g	Em0006g1416a	scaffold_0006	EGD76273	supercont1.2	110429978	4567579	84.0
g	Em0006g18a	scaffold_0006	EGD79250	supercont1.30	97920036	47454960	56.2
g	Em0006g1345a	scaffold_0006	EGD78732	supercont1.3	109871724	8172658	54.7
g	Em0006g1418a	scaffold_0006	EGD76273	supercont1.2	110447410	4567579	86.3
g	Em0006g1009a	scaffold_0006	EGD74174	supercont1.14	107183442	28758125	82.8
g	Em0006g1226a	scaffold_0006	EGD77879	supercont1.26	108964340	45269593	94.0
g	Em0006g984a	scaffold_0006	EGD78190	supercont1.27	106948111	43105890	262.0
g	Em0006g1269a	scaffold_0006	EGD82489	supercont1.7	109266250	14678147	278.0
g	Em0006g871a	scaffold_0006	EGD74709	supercont1.15	105994445	28226658	223.0
g	Em0006g1376a	scaffold_0006	EGD78732	supercont1.3	110080782	8172658	64.7
g	Em0006g1040a	scaffold_0006	EGD83329	supercont1.9	107500899	18353383	118.0
g	Em0006g1174a	scaffold_0006	EGD76215	supercont1.2	108577767	4301855	52.0
g	Em0006g471a	scaffold_0006	EGD75061	supercont1.17	102212234	31384789	59.3
g	Em0006g1511a	scaffold_0006	EGD76273	supercont1.2	111177662	4567579	333.0
g	Em0006g1168a	scaffold_0006	EGD77956	supercont1.26	108545159	45607080	285.0
g	Em0006g744a	scaffold_0006	EGD79609	supercont1.33	104869344	50147372	160.0
g	Em0006g791a	scaffold_0006	EGD72103	supercont1.1	105312525	565154	169.0
g	Em0006g1280a	scaffold_0006	EGD74360	supercont1.14	109370813	29683768	327.6
g	Em0006g1035a	scaffold_0006	EGD73522	supercont1.12	107453248	24288012	204.7
g	Em0006g1187a	scaffold_0006	EGD82791	supercont1.7	108633193	16086394	213.0
g	Em0006g1415a	scaffold_0006	EGD73771	supercont1.13	110422860	25435346	55.8
g	Em0006g357a	scaffold_0006	EGD81804	supercont1.5	101070198	11925225	94.0
g	Em0006g650a	scaffold_0006	EGD82182	supercont1.6	103883162	13401655	89.4
g	Em0006g690a	scaffold_0006	EGD78607	supercont1.3	104258815	7598522	52.8
g	Em0006g647a	scaffold_0006	EGD75911	supercont1.2	103851537	2818330	134.0
g	Em0006g1556a	scaffold_0006	EGD73771	supercont1.13	111569790	25435346	531.0
g	Em0006g1225a	scaffold_0006	EGD77924	supercont1.26	108963132	45507079	133.0
g	Em0006g528a	scaffold_0006	EGD76733	supercont1.21	102624170	38244155	94.0
g	Em0006g583a	scaffold_0006	EGD81581	supercont1.5	103225080	10971836	385.8
g	Em0006g472a	scaffold_0006	EGD75061	supercont1.17	102224198	31384789	61.6
g	Em0006g664a	scaffold_0006	EGD78607	supercont1.3	104016241	7598522	560.0
g	Em0006g1281a	scaffold_0006	EGD74360	supercont1.14	109379348	29683768	338.3
g	Em0006g1231a	scaffold_0006	EGD74311	supercont1.14	108986487	29456073	100.0
g	Em0006g973a	scaffold_0006	EGD82743	supercont1.7	106882598	15861257	176.0
g	Em0006g1042a	scaffold_0006	EGD72367	supercont1.1	107544173	1736501	114.0
g	Em0006g1422a	scaffold_0006	EGD77652	supercont1.25	110501322	41428987	200.0
g	Em0006g1080a	scaffold_0006	EGD74812	supercont1.16	107822514	32980497	48.5
g	Em0006g1244a	scaffold_0006	EGD77014	supercont1.22	109051187	34421810	332.0
g	Em0006g915a	scaffold_0006	EGD74854	supercont1.16	106353543	33167315	335.0
g	Em0006g1379a	scaffold_0006	EGD78765	supercont1.3	110108205	8289967	95.1
g	Em0006g793a	scaffold_0006	EGD81586	supercont1.5	105344736	10999183	496.0
g	Em0006g599a	scaffold_0006	EGD81581	supercont1.5	103390843	10971836	362.2
g	Em0006g1020a	scaffold_0006	EGD79647	supercont1.33	107300316	50450744	100.0
g	Em0006g1413a	scaffold_0006	EGD76273	supercont1.2	110401701	4567579	90.1
g	Em0006g1540a	scaffold_0006	EGD73771	supercont1.13	111416142	25435346	105.0
g	Em0006g1247a	scaffold_0006	EGD78878	supercont1.3	109058645	8807985	334.0
g	Em0006g977a	scaffold_0006	EGD82914	supercont1.8	106910676	16624539	50.4
g	Em0006g618a	scaffold_0006	EGD79438	supercont1.32	103595680	47671125	143.7
g	Em0006g1011a	scaffold_0006	EGD77873	supercont1.26	107201309	45247366	181.0
g	Em0006g1033a	scaffold_0006	EGD78347	supercont1.28	107430764	44788186	46.6
g	Em0006g1363a	scaffold_0006	EGD78765	supercont1.3	109977043	8289967	269.0
g	Em0006g883a	scaffold_0006	EGD79609	supercont1.33	106073197	50147372	184.0
g	Em0006g1068a	scaffold_0006	EGD79345	supercont1.31	107719888	46427265	48.1
g	Em0006g950a	scaffold_0006	EGD76348	supercont1.2	106613260	4995450	45.4
g	Em0006g1032a	scaffold_0006	EGD74317	supercont1.14	107424051	29484419	44.3
g	Em0006g469a	scaffold_0006	EGD75061	supercont1.17	102191823	31384789	50.1
g	Em0006g1043a	scaffold_0006	EGD77660	supercont1.25	107549649	41460959	268.0
g	Em0006g785a	scaffold_0006	EGD72104	supercont1.1	105245986	569115	113.0
g	Em0006g1245a	scaffold_0006	EGD77832	supercont1.25	109055011	42309194	300.0
g	Em0006g698a	scaffold_0006	EGD78607	supercont1.3	104336233	7598522	569.0
g	Em0006g1010a	scaffold_0006	EGD77872	supercont1.26	107191288	45241251	377.0
g	Em0006g598a	scaffold_0006	EGD81581	supercont1.5	103385268	10971836	612.0
g	Em0006g891a	scaffold_0006	EGD74709	supercont1.15	106176725	28226658	80.1
g	Em0006g644a	scaffold_0006	EGD81684	supercont1.5	103809936	11390720	158.0
g	Em0006g619a	scaffold_0006	EGD76121	supercont1.2	103598337	3857086	51.6
g	Em0006g988a	scaffold_0006	EGD75996	supercont1.2	106988453	3234713	400.0
g	Em0006g653a	scaffold_0006	EGD78654	supercont1.3	103912897	7843096	58.5
g	Em0006g1433a	scaffold_0006	EGD75433	supercont1.18	110554606	30321811	448.0
g	Em0006g1508a	scaffold_0006	EGD76273	supercont1.2	111162691	4567579	354.0
g	Em0006g1171a	scaffold_0006	EGD83678	supercont1.9	108559586	19978380	460.0
g	Em0006g1555a	scaffold_0006	EGD76273	supercont1.2	111562995	4567579	83.6
g	Em0006g748a	scaffold_0006	EGD72103	supercont1.1	104937377	565154	177.0
g	Em0006g235a	scaffold_0006	EGD79612	supercont1.33	99881070	50164747	149.0
g	Em0006g633a	scaffold_0006	EGD81684	supercont1.5	103712432	11390720	43.1
g	Em0006g1331a	scaffold_0006	EGD74692	supercont1.15	109763508	28148439	38.1
g	Em0006g892a	scaffold_0006	EGD81655	supercont1.5	106184530	11290235	145.0
g	Em0006g620a	scaffold_0006	EGD75318	supercont1.17	103603712	32536082	940.0
g	Em0006g862a	scaffold_0006	EGD75427	supercont1.18	105905253	30290759	81.3
g	Em0006g1000a	scaffold_0006	EGD83677	supercont1.9	107103675	19971957	53.5
g	Em0006g1346a	scaffold_0006	EGD78732	supercont1.3	109877126	8172658	64.7
g	Em0006g1017a	scaffold_0006	EGD76959	supercont1.22	107255940	34201543	191.0
g	Em0006g1235a	scaffold_0006	EGD77879	supercont1.26	109004955	45269593	108.0
g	Em0006g1151a	scaffold_0006	EGD72079	supercont1.1	108455400	431615	67.8
g	Em0006g1034a	scaffold_0006	EGD83329	supercont1.9	107440346	18353383	241.0
g	Em0006g881a	scaffold_0006	EGD79609	supercont1.33	106057783	50147372	156.0
g	Em0006g783a	scaffold_0006	EGD72104	supercont1.1	105237372	569115	115.0
g	Em0006g717a	scaffold_0006	EGD74587	supercont1.15	104550425	27638553	103.0
g	Em0006g1310a	scaffold_0006	EGD82345	supercont1.6	109590713	14034843	46.2
g	Em0006g589a	scaffold_0006	EGD75660	supercont1.19	103291183	36722353	87.4
g	Em0006g494a	scaffold_0006	EGD73778	supercont1.13	102398933	25459495	52.0
g	Em0006g1486a	scaffold_0006	EGD78606	supercont1.3	111003917	7590069	48.5
g	Em0006g1491a	scaffold_0006	EGD79959	supercont1.35	111045123	48940723	41.2
g	Em0006g1218a	scaffold_0006	EGD73728	supercont1.12	108940162	25238437	132.0
g	Em0006g509a	scaffold_0006	EGD79517	supercont1.32	102467451	48109283	62.8
g	Em0006g964a	scaffold_0006	EGD76348	supercont1.2	106747586	4995450	45.4
g	Em0006g693a	scaffold_0006	EGD78607	supercont1.3	104275470	7598522	56.6
g	Em0006g1432a	scaffold_0006	EGD76928	supercont1.22	110545308	34060324	58.9
g	Em0006g631a	scaffold_0006	EGD73464	supercont1.12	103694535	24041108	82.4
g	Em0006g1544a	scaffold_0006	EGD73771	supercont1.13	111455261	25435346	138.7
g	Em0006g1037a	scaffold_0006	EGD72857	supercont1.10	107471811	21381963	303.0
g	Em0006g678a	scaffold_0006	EGD78607	supercont1.3	104148783	7598522	396.0
g	Em0006g911a	scaffold_0006	EGD76959	supercont1.22	106319076	34201543	61.6
g	Em0006g1002a	scaffold_0006	EGD76763	supercont1.21	107111343	38358406	235.0
g	Em0006g11a	scaffold_0006	EGD78247	supercont1.28	97858600	44305455	57.8
g	Em0006g1016a	scaffold_0006	EGD76959	supercont1.22	107251847	34201543	160.0
g	Em0006g1015a	scaffold_0006	EGD76959	supercont1.22	107245877	34201543	164.0
g	Em0006g746a	scaffold_0006	EGD72104	supercont1.1	104893360	569115	158.0
g	Em0006g1181a	scaffold_0006	EGD72533	supercont1.1	108605315	2509026	58.9
g	Em0006g992a	scaffold_0006	EGD78454	supercont1.29	107027564	43510013	110.0
g	Em0006g914a	scaffold_0006	EGD76959	supercont1.22	106346971	34201543	180.0
g	Em0006g943a	scaffold_0006	EGD77214	supercont1.23	106575795	39244103	246.0
g	Em0006g978a	scaffold_0006	EGD74324	supercont1.14	106918046	29508884	54.7
g	Em0006g878a	scaffold_0006	EGD79609	supercont1.33	106046515	50147372	236.0
g	Em0006g1036a	scaffold_0006	EGD74021	supercont1.13	107464568	26582980	161.8
g	Em0006g1527a	scaffold_0006	EGD79411	supercont1.31	111298496	46725228	46.6
g	Em0006g386a	scaffold_0006	EGD81804	supercont1.5	101339152	11925225	70.9
g	Em0006g888a	scaffold_0006	EGD77664	supercont1.25	106118782	41473098	62.0
g	Em0006g1014a	scaffold_0006	EGD77873	supercont1.26	107229978	45247366	258.0
g	Em0006g636a	scaffold_0006	EGD78732	supercont1.3	103746487	8172658	58.5
g	Em0006g1480a	scaffold_0006	EGD79959	supercont1.35	110973092	48940723	43.9
g	Em0006g1580a	scaffold_0006	EGD81651	supercont1.5	111725762	11274060	47.0
g	Em0006g679a	scaffold_0006	EGD78607	supercont1.3	104157950	7598522	107.0
g	Em0006g523a	scaffold_0006	EGD77704	supercont1.25	102588134	41703979	196.0
g	Em0006g1154a	scaffold_0006	EGD80563	supercont1.4	108472341	5547526	99.8
g	Em0006g735a	scaffold_0006	EGD79609	supercont1.33	104691659	50147372	177.0
g	Em0006g530a	scaffold_0006	EGD76733	supercont1.21	102643597	38244155	93.6
g	Em0007g1011a	scaffold_0007	EGD82570	supercont1.7	119975418	15095234	65.5
g	Em0007g179a	scaffold_0007	EGD74970	supercont1.16	113224142	33710821	44.7
g	Em0007g220a	scaffold_0007	EGD81974	supercont1.6	113543072	12566714	214.0
g	Em0007g1006a	scaffold_0007	EGD73881	supercont1.13	119951498	25956295	160.0
g	Em0007g716a	scaffold_0007	EGD80511	supercont1.4	117284663	5318464	60.8
g	Em0007g247a	scaffold_0007	EGD77981	supercont1.26	113779835	45715199	48.9
g	Em0007g164a	scaffold_0007	EGD81826	supercont1.5	113057389	12025378	56.2
g	Em0007g251a	scaffold_0007	EGD75770	supercont1.19	113792182	37267163	44.3
g	Em0007g15a	scaffold_0007	EGD72568	supercont1.1	111885281	2672670	167.1
g	Em0007g1461a	scaffold_0007	EGD81744	supercont1.5	123360714	11655812	41.2
g	Em0007g699a	scaffold_0007	EGD79478	supercont1.32	117108613	47914759	99.4
g	Em0007g1005a	scaffold_0007	EGD73881	supercont1.13	119950114	25956295	150.0
g	Em0007g324a	scaffold_0007	EGD82251	supercont1.6	114273637	13676540	53.5
g	Em0007g700a	scaffold_0007	EGD79478	supercont1.32	117136912	47914759	156.0
g	Em0007g619a	scaffold_0007	EGD83455	supercont1.9	116394353	18883393	46.6
g	Em0007g1460a	scaffold_0007	EGD72503	supercont1.1	123358788	2361869	50.1
g	Em0007g1459a	scaffold_0007	EGD72342	supercont1.1	123354410	1591938	62.8
g	Em0007g70a	scaffold_0007	EGD74273	supercont1.14	112269279	29281797	499.0
g	Em0007g698a	scaffold_0007	EGD81684	supercont1.5	117101477	11390720	91.7
g	Em0007g1369a	scaffold_0007	EGD76239	supercont1.2	122652418	4396024	45.1
g	Em0007g327a	scaffold_0007	EGD81806	supercont1.5	114284356	11939530	53.5
g	Em0007g1394a	scaffold_0007	EGD74610	supercont1.15	122842307	27721518	318.0
g	Em0007g965a	scaffold_0007	EGD72342	supercont1.1	119520451	1591938	71.2
g	Em0007g621a	scaffold_0007	EGD79082	supercont1.3	116420858	9817075	165.2
g	Em0007g305a	scaffold_0007	EGD73392	supercont1.12	114178643	23693192	345.0
g	Em0007g1004a	scaffold_0007	EGD73881	supercont1.13	119949189	25956295	137.0
g	Em0007g1320a	scaffold_0007	EGD74714	supercont1.15	122280530	28246810	220.0
g	Em0007g858a	scaffold_0007	EGD73129	supercont1.11	118520748	22565536	47.4
g	Em0007g312a	scaffold_0007	EGD74054	supercont1.13	114212345	26729664	208.0
g	Em0007g1336a	scaffold_0007	EGD82590	supercont1.7	122395531	15189349	44.3
g	Em0007g28a	scaffold_0007	EGD82138	supercont1.6	111967208	13275252	59.7
g	Em0007g819a	scaffold_0007	EGD83628	supercont1.9	118224823	19743256	502.0
g	Em0007g511a	scaffold_0007	EGD74572	supercont1.15	115599811	27570763	48.1
g	Em0007g1515a	scaffold_0007	EGD82321	supercont1.6	123763263	13915509	50.8
g	Em0007g326a	scaffold_0007	EGD81806	supercont1.5	114279001	11939530	53.5
g	Em0007g1428a	scaffold_0007	EGD76239	supercont1.2	123133885	4396024	45.1
g	Em0007g313a	scaffold_0007	EGD80625	supercont1.4	114215121	5799500	335.0
g	Em0007g252a	scaffold_0007	EGD82607	supercont1.7	113797741	15271299	115.0
g	Em0007g962a	scaffold_0007	EGD78369	supercont1.28	119491779	44884063	159.0
g	Em0007g839a	scaffold_0007	EGD81521	supercont1.5	118364338	10713235	151.8
g	Em0007g29a	scaffold_0007	EGD72377	supercont1.1	111969673	1775780	124.3
g	Em0007g848a	scaffold_0007	EGD83628	supercont1.9	118434211	19743256	201.0
g	Em0007g242a	scaffold_0007	EGD74151	supercont1.14	113751752	28664668	220.0
g	Em0007g982a	scaffold_0007	EGD81487	supercont1.5	119745510	10501168	121.0
g	Em0007g928a	scaffold_0007	EGD78954	supercont1.3	119113060	9155943	98.2
g	Em0007g128a	scaffold_0007	EGD81826	supercont1.5	112854358	12025378	55.1
g	Em0007g295a	scaffold_0007	EGD80625	supercont1.4	114117648	5799500	380.0
g	Em0007g18a	scaffold_0007	EGD75317	supercont1.17	111911301	32529656	143.0
g	Em0007g1588a	scaffold_0007	EGD82321	supercont1.6	124359320	13915509	50.8
g	Em0007g1a	scaffold_0007	EGD75895	supercont1.2	111763894	2739865	132.0
g	Em0007g734a	scaffold_0007	EGD74316	supercont1.14	117484272	29477337	53.1
g	Em0007g650a	scaffold_0007	EGD72541	supercont1.1	116665352	2558013	1336.6
g	Em0007g938a	scaffold_0007	EGD74008	supercont1.13	119201583	26523155	114.0
g	Em0007g1443a	scaffold_0007	EGD72342	supercont1.1	123280335	1591938	85.1
g	Em0007g981a	scaffold_0007	EGD83438	supercont1.9	119735363	18806610	642.8
g	Em0007g160a	scaffold_0007	EGD75688	supercont1.19	113040296	36842959	107.5
g	Em0007g136a	scaffold_0007	EGD75688	supercont1.19	112918771	36842959	136.0
g	Em0007g40a	scaffold_0007	EGD82542	supercont1.7	112021581	14921041	55.1
g	Em0007g1589a	scaffold_0007	EGD74692	supercont1.15	124364006	28148439	46.6
g	Em0007g2a	scaffold_0007	EGD82849	supercont1.8	111766687	16275831	104.3
g	Em0007g26a	scaffold_0007	EGD72568	supercont1.1	111940157	2672670	125.5
g	Em0007g1319a	scaffold_0007	EGD76691	supercont1.21	122273868	38073779	234.0
g	Em0007g31a	scaffold_0007	EGD72941	supercont1.10	111976655	21804605	89.0
g	Em0007g1360a	scaffold_0007	EGD73345	supercont1.11	122595274	23539686	55.1
g	Em0007g294a	scaffold_0007	EGD74054	supercont1.13	114114596	26729664	208.0
g	Em0007g639a	scaffold_0007	EGD72158	supercont1.1	116564890	852066	45.4
g	Em0007g101a	scaffold_0007	EGD81804	supercont1.5	112580935	11925225	64.7
g	Em0007g240a	scaffold_0007	EGD75688	supercont1.19	113739986	36842959	945.0
g	Em0007g1339a	scaffold_0007	EGD82590	supercont1.7	122430118	15189349	45.4
g	Em0007g1442a	scaffold_0007	EGD76528	supercont1.20	123274320	36025354	52.0
g	Em0007g30a	scaffold_0007	EGD72446	supercont1.1	111973024	2080350	115.0
g	Em0007g527a	scaffold_0007	EGD76019	supercont1.2	115686473	3353963	69.3
g	Em0007g1088a	scaffold_0007	EGD82358	supercont1.6	120577077	14092304	144.8
g	Em0007g371a	scaffold_0007	EGD79046	supercont1.3	114586672	9639847	46.2
g	Em0007g338a	scaffold_0007	EGD82522	supercont1.7	114359927	14834828	100.5
g	Em0007g1445a	scaffold_0007	EGD81744	supercont1.5	123286721	11655812	41.2
g	Em0007g738a	scaffold_0007	EGD75777	supercont1.19	117539993	37287040	310.0
g	Em0007g1331a	scaffold_0007	EGD74827	supercont1.16	122352366	33061881	105.0
g	Em0007g150a	scaffold_0007	EGD75688	supercont1.19	112994472	36842959	53.5
g	Em0007g854a	scaffold_0007	EGD83628	supercont1.9	118485671	19743256	443.0
g	Em0007g171a	scaffold_0007	EGD75688	supercont1.19	113102119	36842959	70.9
g	Em0007g1507a	scaffold_0007	EGD83502	supercont1.9	123677172	19128645	378.0
g	Em0007g256a	scaffold_0007	EGD76755	supercont1.21	113835373	38336476	184.0
g	Em0007g78a	scaffold_0007	EGD82638	supercont1.7	112330518	15405978	183.0
g	Em0007g628a	scaffold_0007	EGD79082	supercont1.3	116481990	9817075	118.6
g	Em0007g1582a	scaffold_0007	EGD74692	supercont1.15	124290083	28148439	59.3
g	Em0007g32a	scaffold_0007	EGD72377	supercont1.1	111980389	1775780	127.4
g	Em0007g25a	scaffold_0007	EGD75317	supercont1.17	111932209	32529656	142.0
g	Em0007g1330a	scaffold_0007	EGD76691	supercont1.21	122345398	38073779	854.0
g	Em0007g1389a	scaffold_0007	EGD74610	supercont1.15	122806368	27721518	308.0
g	Em0007g958a	scaffold_0007	EGD77227	supercont1.23	119438422	39291929	177.9
g	Em0007g250a	scaffold_0007	EGD73250	supercont1.11	113787424	23102677	189.0
g	Em0007g148a	scaffold_0007	EGD81826	supercont1.5	112988568	12025378	54.7
g	Em0007g235a	scaffold_0007	EGD75688	supercont1.19	113672203	36842959	49.7
g	Em0007g827a	scaffold_0007	EGD83628	supercont1.9	118285194	19743256	190.0
g	Em0007g22a	scaffold_0007	EGD73840	supercont1.13	111922941	25762159	112.0
g	Em0007g1505a	scaffold_0007	EGD83502	supercont1.9	123662795	19128645	578.0
g	Em0007g715a	scaffold_0007	EGD78553	supercont1.29	117275566	43971929	43.9
g	Em0007g724a	scaffold_0007	EGD80511	supercont1.4	117352070	5318464	41.2
g	Em0007g1003a	scaffold_0007	EGD73881	supercont1.13	119947547	25956295	82.4
g	Em0007g973a	scaffold_0007	EGD80524	supercont1.4	119680485	5376255	48.5
g	Em0007g644a	scaffold_0007	EGD74287	supercont1.14	116611972	29351914	248.0
g	Em0007g1522a	scaffold_0007	EGD74692	supercont1.15	123824803	28148439	59.3
g	Em0007g729a	scaffold_0007	EGD78553	supercont1.29	117402503	43971929	60.5
g	Em0007g351a	scaffold_0007	EGD82522	supercont1.7	114466277	14834828	100.5
g	Em0007g12a	scaffold_0007	EGD82658	supercont1.7	111871029	15493217	116.0
g	Em0007g683a	scaffold_0007	EGD81684	supercont1.5	117007683	11390720	113.0
g	Em0007g990a	scaffold_0007	EGD82515	supercont1.7	119824591	14796109	63.2
g	Em0007g850a	scaffold_0007	EGD83628	supercont1.9	118451135	19743256	823.0
g	Em0007g303a	scaffold_0007	EGD74992	supercont1.16	114158253	33805201	48.9
g	Em0007g224a	scaffold_0007	EGD81974	supercont1.6	113585735	12566714	291.0
g	Em0007g825a	scaffold_0007	EGD83628	supercont1.9	118276405	19743256	242.0
g	Em0007g930a	scaffold_0007	EGD78954	supercont1.3	119135445	9155943	103.0
g	Em0007g11a	scaffold_0007	EGD78917	supercont1.3	111866171	9016088	49.7
g	Em0007g281a	scaffold_0007	EGD74992	supercont1.16	114054352	33805201	48.9
g	Em0007g680a	scaffold_0007	EGD83299	supercont1.9	116970332	18226798	62.4
g	Em0007g369a	scaffold_0007	EGD83476	supercont1.9	114573247	18998372	174.0
g	Em0007g1514a	scaffold_0007	EGD74692	supercont1.15	123758612	28148439	98.2
g	Em0007g577a	scaffold_0007	EGD72596	supercont1.10	115999982	20215834	531.0
g	Em0007g1001a	scaffold_0007	EGD72878	supercont1.10	119925825	21484756	1051.0
g	Em0007g704a	scaffold_0007	EGD78553	supercont1.29	117177705	43971929	58.5
g	Em0007g926a	scaffold_0007	EGD80043	supercont1.36	119088347	49295639	58.5
g	Em0007g1444a	scaffold_0007	EGD72503	supercont1.1	123284767	2361869	50.1
g	Em0007g21a	scaffold_0007	EGD74841	supercont1.16	111918764	33110156	142.0
g	Em0007g756a	scaffold_0007	EGD81540	supercont1.5	117678524	10790495	61.2
g	Em0007g286a	scaffold_0007	EGD74992	supercont1.16	114080965	33805201	42.7
g	Em0007g323a	scaffold_0007	EGD79310	supercont1.31	114270770	46236542	59.7
g	Em0007g732a	scaffold_0007	EGD80511	supercont1.4	117432657	5318464	67.8
g	Em0007g721a	scaffold_0007	EGD78553	supercont1.29	117317102	43971929	114.8
g	Em0007g967a	scaffold_0007	EGD77878	supercont1.26	119541593	45266397	44.3
g	Em0007g823a	scaffold_0007	EGD83628	supercont1.9	118258436	19743256	438.4
g	Em0007g932a	scaffold_0007	EGD78954	supercont1.3	119149988	9155943	117.0
g	Em0007g1449a	scaffold_0007	EGD72194	supercont1.1	123292838	1008329	61.2
g	Em0007g39a	scaffold_0007	EGD76024	supercont1.2	112018291	3380967	49.7
g	Em0007g353a	scaffold_0007	EGD79046	supercont1.3	114478290	9639847	46.2
g	Em0007g331a	scaffold_0007	EGD72055	supercont1.1	114317649	318680	148.0
g	Em0007g842a	scaffold_0007	EGD72484	supercont1.1	118377616	2265748	186.8
g	Em0007g33a	scaffold_0007	EGD82138	supercont1.6	111982806	13275252	72.0
g	Em0007g266a	scaffold_0007	EGD72584	supercont1.10	113894725	20164740	92.4
g	Em0007g246a	scaffold_0007	EGD75430	supercont1.18	113773308	30312940	47.8
g	Em0007g1537a	scaffold_0007	EGD73045	supercont1.11	123976110	22236403	45.8
g	Em0007g284a	scaffold_0007	EGD73392	supercont1.12	114069765	23693192	360.0
g	Em0001g369a	scaffold_0001	EGD79457	supercont1.32	2950722	47772510	67.4
g	Em0001g2764a	scaffold_0001	EGD76651	supercont1.21	25026957	37893361	61.2
g	Em0001g617a	scaffold_0001	EGD75076	supercont1.17	5178295	31470910	165.0
g	Em0001g1236a	scaffold_0001	EGD83612	supercont1.9	11292762	19656521	145.0
g	Em0001g3337a	scaffold_0001	EGD73726	supercont1.12	30640097	25230528	45.1
g	Em0001g1336a	scaffold_0001	EGD81791	supercont1.5	12294772	11856286	482.0
g	Em0001g3276a	scaffold_0001	EGD81758	supercont1.5	30108459	11716151	92.0
g	Em0001g1084a	scaffold_0001	EGD81485	supercont1.5	9884907	10493851	74.7
g	Em0001g720a	scaffold_0001	EGD72655	supercont1.10	6052421	20489342	151.3
g	Em0001g615a	scaffold_0001	EGD79478	supercont1.32	5165147	47914759	139.0
g	Em0001g1234a	scaffold_0001	EGD74444	supercont1.15	11271574	27009730	67.4
g	Em0001g2959a	scaffold_0001	EGD74316	supercont1.14	26954029	29477337	45.4
g	Em0001g3382a	scaffold_0001	EGD76772	supercont1.21	30992026	38386950	140.0
g	Em0001g1334a	scaffold_0001	EGD82066	supercont1.6	12265691	12978590	42.0
g	Em0001g1252a	scaffold_0001	EGD79027	supercont1.3	11473823	9547725	68.2
g	Em0001g2332a	scaffold_0001	EGD72471	supercont1.1	21414437	2178138	47.8
g	Em0001g554a	scaffold_0001	EGD76321	supercont1.2	4597598	4815310	365.0
g	Em0001g235a	scaffold_0001	EGD78182	supercont1.27	1699480	43074185	314.6
g	Em0001g181a	scaffold_0001	EGD73534	supercont1.12	1297167	24340813	59.3
g	Em0001g3666a	scaffold_0001	EGD77544	supercont1.24	33440663	40917119	52.0
g	Em0001g2203a	scaffold_0001	EGD73348	supercont1.11	20350641	23552985	45.1
g	Em0001g3765a	scaffold_0001	EGD73722	supercont1.12	34246064	25212099	48.5
g	Em0001g2693a	scaffold_0001	EGD83670	supercont1.9	24419629	19934736	212.0
g	Em0001g1140a	scaffold_0001	EGD74444	supercont1.15	10542588	27009730	234.0
g	Em0001g110a	scaffold_0001	EGD74710	supercont1.15	820684	28231156	121.0
g	Em0001g89a	scaffold_0001	EGD77211	supercont1.23	694142	39231801	88.2
g	Em0001g1820a	scaffold_0001	EGD76220	supercont1.2	17255852	4324222	65.9
g	Em0001g2147a	scaffold_0001	EGD72529	supercont1.1	19890357	2492416	48.9
g	Em0001g468a	scaffold_0001	EGD80537	supercont1.4	3757208	5429316	254.0
g	Em0001g548a	scaffold_0001	EGD75793	supercont1.19	4548940	37409334	68.9
g	Em0001g2768a	scaffold_0001	EGD80040	supercont1.36	25064411	49263983	92.8
g	Em0001g1589a	scaffold_0001	EGD74956	supercont1.16	14916390	33634676	87.4
g	Em0001g24a	scaffold_0001	EGD81662	supercont1.5	178423	11316397	476.0
g	Em0001g86a	scaffold_0001	EGD76122	supercont1.2	674430	3858997	150.0
g	Em0001g1332a	scaffold_0001	EGD74397	supercont1.14	12252439	29842694	54.7
g	Em0001g2168a	scaffold_0001	EGD83322	supercont1.9	20061125	18317502	44.3
g	Em0001g263a	scaffold_0001	EGD72664	supercont1.10	1917731	20523344	583.0
g	Em0001g2933a	scaffold_0001	EGD82990	supercont1.8	26569493	16952285	108.0
g	Em0001g2416a	scaffold_0001	EGD78058	supercont1.27	22154113	42393133	117.9
g	Em0001g992a	scaffold_0001	EGD77021	supercont1.22	8805736	34476511	45.4
g	Em0001g1477a	scaffold_0001	EGD79890	supercont1.35	13785379	48594694	85.9
g	Em0001g2874a	scaffold_0001	EGD82990	supercont1.8	25980000	16952285	142.0
g	Em0001g647a	scaffold_0001	EGD72529	supercont1.1	5400501	2492416	51.2
g	Em0001g3820a	scaffold_0001	EGD80614	supercont1.4	34703658	5731352	112.0
g	Em0001g1193a	scaffold_0001	EGD72479	supercont1.1	10995385	2231235	137.0
g	Em0001g3560a	scaffold_0001	EGD77566	supercont1.24	32442536	41024466	179.0
g	Em0001g129a	scaffold_0001	EGD79136	supercont1.30	935508	46929837	45.4
g	Em0001g1230a	scaffold_0001	EGD74444	supercont1.15	11255550	27009730	234.0
g	Em0001g3280a	scaffold_0001	EGD72550	supercont1.1	30119362	2609898	51.2
g	Em0001g3386a	scaffold_0001	EGD73971	supercont1.13	31038649	26358939	53.9
g	Em0001g1174a	scaffold_0001	EGD76597	supercont1.20	10840701	36372563	64.7
g	Em0001g3614a	scaffold_0001	EGD81609	supercont1.5	32869703	11107050	457.0
g	Em0001g2207a	scaffold_0001	EGD83322	supercont1.9	20381044	18317502	43.1
g	Em0001g1096a	scaffold_0001	EGD83242	supercont1.8	9999161	18099393	42.4
g	Em0001g1544a	scaffold_0001	EGD83500	supercont1.9	14566644	19113931	127.8
g	Em0001g3822a	scaffold_0001	EGD73720	supercont1.12	34721432	25205243	134.0
g	Em0001g1246a	scaffold_0001	EGD81656	supercont1.5	11420838	11295166	583.0
g	Em0001g2731a	scaffold_0001	EGD77943	supercont1.26	24746942	45565590	43.5
g	Em0001g114a	scaffold_0001	EGD79092	supercont1.3	853938	9843665	194.2
g	Em0001g562a	scaffold_0001	EGD75793	supercont1.19	4674180	37409334	56.2
g	Em0001g1798a	scaffold_0001	EGD81581	supercont1.5	17085433	10971836	44.7
g	Em0001g205a	scaffold_0001	EGD75793	supercont1.19	1534258	37409334	61.6
g	Em0001g144a	scaffold_0001	EGD79136	supercont1.30	1064646	46929837	89.7
g	Em0001g1398a	scaffold_0001	EGD72378	supercont1.1	12897448	1780682	92.8
g	Em0001g1098a	scaffold_0001	EGD73149	supercont1.11	10013012	22647530	50.1
g	Em0001g1158a	scaffold_0001	EGD77785	supercont1.25	10716960	42099584	402.0
g	Em0001g2561a	scaffold_0001	EGD77228	supercont1.23	23298098	39300197	117.0
g	Em0001g1237a	scaffold_0001	EGD76821	supercont1.21	11306315	38589289	44.3
g	Em0001g3426a	scaffold_0001	EGD73599	supercont1.12	31318510	24660706	56.6
g	Em0001g3824a	scaffold_0001	EGD80785	supercont1.4	34732404	6527039	45.4
g	Em0001g12a	scaffold_0001	EGD79113	supercont1.30	59486	46819413	243.0
g	Em0001g3564a	scaffold_0001	EGD83175	supercont1.8	32468582	17783158	213.4
g	Em0001g539a	scaffold_0001	EGD77107	supercont1.22	4486479	34965447	57.8
g	Em0001g3266a	scaffold_0001	EGD75091	supercont1.17	30027268	31528362	64.7
g	Em0001g1102a	scaffold_0001	EGD76738	supercont1.21	10055857	38260565	150.0
g	Em0001g1461a	scaffold_0001	EGD83350	supercont1.9	13629577	18432248	71.2
g	Em0001g1570a	scaffold_0001	EGD77869	supercont1.26	14785647	45228116	174.0
g	Em0001g1587a	scaffold_0001	EGD75429	supercont1.18	14906887	30308568	149.0
g	Em0001g895a	scaffold_0001	EGD74841	supercont1.16	7744232	33110156	79.7
g	Em0001g1170a	scaffold_0001	EGD79027	supercont1.3	10817423	9547725	69.7
g	Em0001g2630a	scaffold_0001	EGD77228	supercont1.23	23873137	39300197	191.0
g	Em0001g3187a	scaffold_0001	EGD74691	supercont1.15	29392172	28139178	46.2
g	Em0001g998a	scaffold_0001	EGD77325	supercont1.23	8851011	39783804	389.0
g	Em0001g2872a	scaffold_0001	EGD83443	supercont1.9	25977005	18826539	42.7
g	Em0001g32a	scaffold_0001	EGD79926	supercont1.35	250266	48764270	222.1
g	Em0001g3378a	scaffold_0001	EGD75601	supercont1.18	30972804	31134256	79.3
g	Em0001g3325a	scaffold_0001	EGD76772	supercont1.21	30543938	38386950	478.0
g	Em0001g3615a	scaffold_0001	EGD77393	supercont1.23	32871801	40103639	86.3
g	Em0001g1213a	scaffold_0001	EGD74165	supercont1.14	11110450	28714816	692.0
g	Em0001g2923a	scaffold_0001	EGD82990	supercont1.8	26466181	16952285	142.0
g	Em0001g118a	scaffold_0001	EGD74710	supercont1.15	869607	28231156	121.0
g	Em0001g1195a	scaffold_0001	EGD74028	supercont1.13	11012014	26632748	86.3
g	Em0001g198a	scaffold_0001	EGD76790	supercont1.21	1477957	38464120	68.6
g	Em0001g1355a	scaffold_0001	EGD75767	supercont1.19	12460318	37258333	50.1
g	Em0001g413a	scaffold_0001	EGD72682	supercont1.10	3270748	20607967	54.3
g	Em0001g1104a	scaffold_0001	EGD83224	supercont1.8	10134955	18026470	184.0
g	Em0001g1613a	scaffold_0001	EGD75199	supercont1.17	15112268	31980798	125.0
g	Em0001g229a	scaffold_0001	EGD72556	supercont1.1	1661943	2627777	73.9
g	Em0001g3652a	scaffold_0001	EGD74316	supercont1.14	33238739	29477337	46.6
g	Em0001g1766a	scaffold_0001	EGD82804	supercont1.7	16848071	16134694	63.5
g	Em0001g2117a	scaffold_0001	EGD81559	supercont1.5	19628284	10868557	298.0
g	Em0001g1154a	scaffold_0001	EGD74373	supercont1.14	10679730	29745052	337.0
g	Em0001g1023a	scaffold_0001	EGD76467	supercont1.20	9121194	35758945	67.4
g	Em0001g2154a	scaffold_0001	EGD72529	supercont1.1	19948931	2492416	45.8
g	Em0001g1722a	scaffold_0001	EGD72889	supercont1.10	16301870	21552526	63.9
g	Em0001g1627a	scaffold_0001	EGD73825	supercont1.13	15240495	25706911	41.6
g	Em0001g833a	scaffold_0001	EGD73359	supercont1.11	7176584	23589807	50.8
g	Em0001g1106a	scaffold_0001	EGD78256	supercont1.28	10150969	44344341	172.2
g	Em0001g568a	scaffold_0001	EGD76019	supercont1.2	4725385	3353963	64.7
g	Em0001g1396a	scaffold_0001	EGD71986	supercont1.1	12883383	1022	285.0
g	Em0001g3357a	scaffold_0001	EGD73517	supercont1.12	30841743	24271165	50.1
g	Em0001g3317a	scaffold_0001	EGD73971	supercont1.13	30472417	26358939	57.0
g	Em0001g655a	scaffold_0001	EGD75625	supercont1.18	5441087	31230654	41.2
g	Em0001g3767a	scaffold_0001	EGD76305	supercont1.2	34262129	4742654	43.9
g	Em0001g2115a	scaffold_0001	EGD79448	supercont1.32	19622708	47729016	227.0
g	Em0001g1021a	scaffold_0001	EGD76467	supercont1.20	9106800	35758945	75.5
g	Em0001g1599a	scaffold_0001	EGD74841	supercont1.16	15001190	33110156	64.7
g	Em0001g2661a	scaffold_0001	EGD81586	supercont1.5	24106208	10999183	613.0
g	Em0001g684a	scaffold_0001	EGD79046	supercont1.3	5732895	9639847	51.2
g	Em0001g3706a	scaffold_0001	EGD81651	supercont1.5	33742653	11274060	47.8
g	Em0001g2788a	scaffold_0001	EGD83244	supercont1.8	25233549	18107382	46.2
g	Em0001g18a	scaffold_0001	EGD79926	supercont1.35	111199	48764270	446.0
g	Em0001g123a	scaffold_0001	EGD79092	supercont1.3	908283	9843665	172.0
g	Em0001g1002a	scaffold_0001	EGD74087	supercont1.13	8928260	26864147	82.8
g	Em0001g3195a	scaffold_0001	EGD74691	supercont1.15	29452099	28139178	46.2
g	Em0001g3297a	scaffold_0001	EGD79974	supercont1.35	30265085	49002389	52.4
g	Em0001g620a	scaffold_0001	EGD75076	supercont1.17	5198778	31470910	182.0
g	Em0001g1090a	scaffold_0001	EGD73167	supercont1.11	9947624	22742707	77.8
g	Em0001g1150a	scaffold_0001	EGD81534	supercont1.5	10635368	10762384	365.0
g	Em0001g1859a	scaffold_0001	EGD81581	supercont1.5	17576592	10971836	145.0
g	Em0001g2534a	scaffold_0001	EGD77282	supercont1.23	23038327	39541958	290.0
g	Em0001g2658a	scaffold_0001	EGD73637	supercont1.12	24083704	24873488	358.0
g	Em0001g331a	scaffold_0001	EGD72730	supercont1.10	2655556	20792634	176.0
g	Em0001g364a	scaffold_0001	EGD78417	supercont1.29	2913362	43357100	42.0
g	Em0001g34a	scaffold_0001	EGD79926	supercont1.35	264246	48764270	65.1
g	Em0001g3376a	scaffold_0001	EGD77282	supercont1.23	30963911	39541958	118.0
g	Em0001g1869a	scaffold_0001	EGD81581	supercont1.5	17644315	10971836	153.0
g	Em0001g927a	scaffold_0001	EGD78618	supercont1.3	7987168	7650298	62.0
g	Em0001g1346a	scaffold_0001	EGD78620	supercont1.3	12380061	7665415	45.1
g	Em0001g873a	scaffold_0001	EGD73058	supercont1.11	7558835	22287356	137.9
g	Em0001g66a	scaffold_0001	EGD75214	supercont1.17	514874	32041306	53.9
g	Em0001g1078a	scaffold_0001	EGD83224	supercont1.8	9755324	18026470	97.8
g	Em0001g106a	scaffold_0001	EGD77623	supercont1.24	802621	41297816	262.0
g	Em0001g3570a	scaffold_0001	EGD80785	supercont1.4	32536039	6527039	100.1
g	Em0001g1806a	scaffold_0001	EGD81581	supercont1.5	17144237	10971836	45.4
g	Em0001g576a	scaffold_0001	EGD73447	supercont1.12	4812918	23961417	117.0
g	Em0001g1025a	scaffold_0001	EGD72647	supercont1.10	9135700	20453951	193.9
g	Em0001g1112a	scaffold_0001	EGD72637	supercont1.10	10207715	20405027	436.0
g	Em0001g850a	scaffold_0001	EGD74239	supercont1.14	7330468	29097858	181.0
g	Em0001g3728a	scaffold_0001	EGD81785	supercont1.5	33892067	11835775	101.0
g	Em0001g2265a	scaffold_0001	EGD73540	supercont1.12	20904021	24380046	64.7
g	Em0001g3686a	scaffold_0001	EGD77468	supercont1.24	33613509	40484440	302.0
g	Em0001g929a	scaffold_0001	EGD81737	supercont1.5	7993707	11634054	224.0
g	Em0001g3819a	scaffold_0001	EGD81566	supercont1.5	34693886	10886549	70.1
g	Em0001g127a	scaffold_0001	EGD79136	supercont1.30	928219	46929837	83.2
g	Em0001g3428a	scaffold_0001	EGD73957	supercont1.13	31323957	26304283	44.3
g	Em0001g3380a	scaffold_0001	EGD76772	supercont1.21	30981261	38386950	743.0
g	Em0001g104a	scaffold_0001	EGD73650	supercont1.12	772643	24919494	86.7
g	Em0001g2530a	scaffold_0001	EGD77282	supercont1.23	22999376	39541958	299.0
g	Em0001g1808a	scaffold_0001	EGD74956	supercont1.16	17151691	33634676	90.9
g	Em0001g529a	scaffold_0001	EGD82516	supercont1.7	4362373	14800250	96.3
g	Em0001g1110a	scaffold_0001	EGD81798	supercont1.5	10175712	11892662	202.0
g	Em0001g3306a	scaffold_0001	EGD81602	supercont1.5	30354608	11061470	42.0
g	Em0001g1248a	scaffold_0001	EGD81656	supercont1.5	11440397	11295166	183.0
g	Em0001g1568a	scaffold_0001	EGD77248	supercont1.23	14782758	39387074	67.0
g	Em0001g1776a	scaffold_0001	EGD75429	supercont1.18	16913591	30308568	70.1
g	Em0001g1990a	scaffold_0001	EGD73996	supercont1.13	18448591	26468660	46.6
g	Em0001g1750a	scaffold_0001	EGD81748	supercont1.5	16683094	11671219	96.3
g	Em0001g2595a	scaffold_0001	EGD77228	supercont1.23	23564912	39300197	70.5
g	Em0001g2758a	scaffold_0001	EGD79980	supercont1.35	24982256	49021819	40.8
g	Em0001g600a	scaffold_0001	EGD76212	supercont1.2	4994891	4290971	101.3
g	Em0001g1292a	scaffold_0001	EGD81897	supercont1.6	11846887	12219346	103.0
g	Em0001g1074a	scaffold_0001	EGD81798	supercont1.5	9715600	11892662	202.0
g	Em0001g1321a	scaffold_0001	EGD82522	supercont1.7	12180159	14834828	49.3
g	Em0001g2532a	scaffold_0001	EGD77228	supercont1.23	23017696	39300197	604.2
g	Em0001g2656a	scaffold_0001	EGD75411	supercont1.18	24073594	30228638	54.3
g	Em0001g914a	scaffold_0001	EGD76075	supercont1.2	7888032	3645079	114.0
g	Em0001g1207a	scaffold_0001	EGD71986	supercont1.1	11075346	1022	285.0
g	Em0001g409a	scaffold_0001	EGD72852	supercont1.10	3234151	21351118	175.7
g	Em0001g202a	scaffold_0001	EGD76046	supercont1.2	1506776	3501422	99.0
g	Em0001g90a	scaffold_0001	EGD77211	supercont1.23	696817	39231801	97.8
g	Em0001g2780a	scaffold_0001	EGD76171	supercont1.2	25176080	4092427	45.4
g	Em0001g2777a	scaffold_0001	EGD83244	supercont1.8	25138810	18107382	46.2
g	Em0001g1774a	scaffold_0001	EGD83670	supercont1.9	16904967	19934736	67.4
g	Em0001g136a	scaffold_0001	EGD79136	supercont1.30	1003965	46929837	89.7
g	Em0001g1427a	scaffold_0001	EGD77698	supercont1.25	13203342	41682199	73.2
g	Em0001g3730a	scaffold_0001	EGD76493	supercont1.20	33898881	35841502	721.0
g	Em0001g3525a	scaffold_0001	EGD81521	supercont1.5	32173164	10713235	46.2
g	Em0001g602a	scaffold_0001	EGD79478	supercont1.32	5008783	47914759	129.0
g	Em0001g1076a	scaffold_0001	EGD78191	supercont1.27	9728055	43110989	54.3
g	Em0001g1389a	scaffold_0001	EGD72479	supercont1.1	12849736	2231235	137.0
g	Em0001g1081a	scaffold_0001	EGD73149	supercont1.11	9866472	22647530	50.8
g	Em0001g964a	scaffold_0001	EGD77325	supercont1.23	8449818	39783804	262.0
g	Em0001g2763a	scaffold_0001	EGD83475	supercont1.9	25006806	18988425	165.3
g	Em0001g976a	scaffold_0001	EGD74088	supercont1.13	8618427	26862131	278.0
g	Em0001g725a	scaffold_0001	EGD75689	supercont1.19	6080034	36849404	65.9
g	Em0001g92a	scaffold_0001	EGD74901	supercont1.16	700159	33384322	59.3
g	Em0001g2001a	scaffold_0001	EGD73996	supercont1.13	18557248	26468660	46.6
g	Em0001g134a	scaffold_0001	EGD79136	supercont1.30	974171	46929837	214.9
g	Em0001g491a	scaffold_0001	EGD78397	supercont1.28	3926171	45046811	200.0
g	Em0001g3609a	scaffold_0001	EGD80779	supercont1.4	32853296	6501721	122.0
g	Em0001g2536a	scaffold_0001	EGD77228	supercont1.23	23056351	39300197	605.9
g	Em0001g1902a	scaffold_0001	EGD76093	supercont1.2	17844394	3731395	40.8
g	Em0001g3774a	scaffold_0001	EGD73650	supercont1.12	34322602	24919494	95.9
g	Em0001g1439a	scaffold_0001	EGD83350	supercont1.9	13305535	18432248	45.4
g	Em0001g1161a	scaffold_0001	EGD81656	supercont1.5	10767988	11295166	182.0
g	Em0001g2773a	scaffold_0001	EGD76171	supercont1.2	25110589	4092427	43.9
g	Em0001g723a	scaffold_0001	EGD75689	supercont1.19	6065848	36849404	102.0
g	Em0001g1791a	scaffold_0001	EGD80942	supercont1.4	17042882	7306590	45.8
g	Em0001g2526a	scaffold_0001	EGD77652	supercont1.25	22966738	41428987	66.6
g	Em0001g504a	scaffold_0001	EGD77107	supercont1.22	4038623	34965447	57.0
g	Em0001g879a	scaffold_0001	EGD74028	supercont1.13	7592174	26632748	92.4
g	Em0001g1126a	scaffold_0001	EGD80522	supercont1.4	10381142	5368225	328.0
g	Em0001g1893a	scaffold_0001	EGD72002	supercont1.1	17774547	76952	63.2
g	Em0001g1145a	scaffold_0001	EGD83612	supercont1.9	10578767	19656521	129.0
g	Em0001g1072a	scaffold_0001	EGD72637	supercont1.10	9684301	20405027	411.0
g	Em0001g3250a	scaffold_0001	EGD81651	supercont1.5	29909817	11274060	47.4
g	Em0001g2847a	scaffold_0001	EGD81566	supercont1.5	25757569	10886549	56.6
g	Em0001g847a	scaffold_0001	EGD77883	supercont1.26	7309975	45285048	268.0
g	Em0001g1618a	scaffold_0001	EGD76467	supercont1.20	15171595	35758945	55.8
g	Em0001g3779a	scaffold_0001	EGD75272	supercont1.17	34378969	32316518	76.3
g	Em0001g2865a	scaffold_0001	EGD83443	supercont1.9	25940102	18826539	42.4
g	Em0001g2754a	scaffold_0001	EGD83475	supercont1.9	24936747	18988425	122.1
g	Em0001g1313a	scaffold_0001	EGD74505	supercont1.15	12122699	27242412	139.8
g	Em0001g2437a	scaffold_0001	EGD77228	supercont1.23	22294347	39300197	68.9
g	Em0001g1186a	scaffold_0001	EGD71986	supercont1.1	10951970	1022	269.0
g	Em0001g495a	scaffold_0001	EGD78397	supercont1.28	3975951	45046811	94.4
g	Em0001g1474a	scaffold_0001	EGD75525	supercont1.18	13740831	30786765	43.1
g	Em0001g1947a	scaffold_0001	EGD78423	supercont1.29	18132514	43380974	60.5
g	Em0001g1891a	scaffold_0001	EGD81593	supercont1.5	17763143	11025605	94.4
g	Em0001g3277a	scaffold_0001	EGD72343	supercont1.1	30113080	1593931	75.5
g	Em0001g1434a	scaffold_0001	EGD74114	supercont1.14	13256404	28473480	53.1
g	Em0001g3646a	scaffold_0001	EGD78202	supercont1.27	33197134	43161250	82.8
g	Em0001g3565a	scaffold_0001	EGD72548	supercont1.1	32476751	2605218	51.2
g	Em0001g1087a	scaffold_0001	EGD73157	supercont1.11	9916489	22681703	692.7
g	Em0001g1030a	scaffold_0001	EGD82962	supercont1.8	9228358	16823893	73.9
g	Em0001g1147a	scaffold_0001	EGD81534	supercont1.5	10603993	10762384	290.0
g	Em0001g1235a	scaffold_0001	EGD83612	supercont1.9	11283328	19656521	147.0
g	Em0001g3383a	scaffold_0001	EGD76772	supercont1.21	31006215	38386950	184.0
g	Em0001g2292a	scaffold_0001	EGD72471	supercont1.1	21157718	2178138	43.9
g	Em0001g1824a	scaffold_0001	EGD76220	supercont1.2	17276202	4324222	92.0
g	Em0001g2417a	scaffold_0001	EGD74325	supercont1.14	22161564	29512110	308.0
g	Em0001g53a	scaffold_0001	EGD78124	supercont1.27	439307	42767216	55.8
g	Em0001g2966a	scaffold_0001	EGD78620	supercont1.3	27022464	7665415	44.7
g	Em0001g555a	scaffold_0001	EGD76019	supercont1.2	4603493	3353963	65.5
g	Em0001g212a	scaffold_0001	EGD72556	supercont1.1	1574510	2627777	70.1
g	Em0001g211a	scaffold_0001	EGD76747	supercont1.21	1561646	38308381	198.0
g	Em0001g180a	scaffold_0001	EGD78075	supercont1.27	1279304	42484740	51.6
g	Em0001g234a	scaffold_0001	EGD83642	supercont1.9	1689692	19805925	125.0
g	Em0001g1964a	scaffold_0001	EGD74607	supercont1.15	18275252	27708522	41.6
g	Em0001g646a	scaffold_0001	EGD78983	supercont1.3	5395547	9322294	60.1
g	Em0001g1009a	scaffold_0001	EGD74088	supercont1.13	9011614	26862131	91.3
g	Em0001g3281a	scaffold_0001	EGD83572	supercont1.9	30127002	19479606	46.6
g	Em0001g3817a	scaffold_0001	EGD73722	supercont1.12	34674183	25212099	48.9
g	Em0001g2869a	scaffold_0001	EGD81735	supercont1.5	25958625	11620357	77.0
g	Em0001g1797a	scaffold_0001	EGD74841	supercont1.16	17082809	33110156	53.5
g	Em0001g259a	scaffold_0001	EGD79088	supercont1.3	1879110	9835322	133.0
g	Em0001g1440a	scaffold_0001	EGD83350	supercont1.9	13309714	18432248	66.6
g	Em0001g3429a	scaffold_0001	EGD75556	supercont1.18	31330871	30896692	288.0
g	Em0001g1614a	scaffold_0001	EGD76467	supercont1.20	15119932	35758945	58.9
g	Em0001g906a	scaffold_0001	EGD72795	supercont1.10	7822357	21101202	124.0
g	Em0001g1175a	scaffold_0001	EGD81656	supercont1.5	10846035	11295166	92.8
g	Em0001g2206a	scaffold_0001	EGD73939	supercont1.13	20371230	26232499	184.1
g	Em0001g1387a	scaffold_0001	EGD78150	supercont1.27	12829139	42908164	208.0
g	Em0001g203a	scaffold_0001	EGD75793	supercont1.19	1522191	37409334	62.0
g	Em0001g226a	scaffold_0001	EGD74484	supercont1.15	1644225	27156357	63.2
g	Em0001g3441a	scaffold_0001	EGD82990	supercont1.8	31494960	16952285	141.0
g	Em0001g128a	scaffold_0001	EGD79136	supercont1.30	932542	46929837	121.0
g	Em0001g590a	scaffold_0001	EGD76597	supercont1.20	4927023	36372563	80.1
g	Em0001g295a	scaffold_0001	EGD82400	supercont1.7	2245391	14250366	335.0
g	Em0001g1143a	scaffold_0001	EGD74444	supercont1.15	10558753	27009730	67.4
g	Em0001g610a	scaffold_0001	EGD76597	supercont1.20	5066767	36372563	81.3
g	Em0001g3387a	scaffold_0001	EGD73971	supercont1.13	31047039	26358939	52.0
g	Em0001g2413a	scaffold_0001	EGD75793	supercont1.19	22125314	37409334	59.7
g	Em0001g471a	scaffold_0001	EGD74645	supercont1.15	3780616	27874380	42.4
g	Em0001g3558a	scaffold_0001	EGD76481	supercont1.20	32435304	35807403	156.0
g	Em0001g538a	scaffold_0001	EGD79626	supercont1.33	4475903	50280000	67.8
g	Em0001g2938a	scaffold_0001	EGD82990	supercont1.8	26603909	16952285	50.8
g	Em0001g1259a	scaffold_0001	EGD71986	supercont1.1	11514340	1022	121.0
g	Em0001g3389a	scaffold_0001	EGD76560	supercont1.20	31057922	36213916	63.5
g	Em0001g1571a	scaffold_0001	EGD83206	supercont1.8	14786668	17920766	77.0
g	Em0001g2176a	scaffold_0001	EGD72529	supercont1.1	20129521	2492416	44.7
g	Em0001g2411a	scaffold_0001	EGD75846	supercont1.19	22109249	37684891	254.0
g	Em0001g652a	scaffold_0001	EGD72529	supercont1.1	5428100	2492416	55.5
g	Em0001g1487a	scaffold_0001	EGD81607	supercont1.5	13857346	11090332	119.3
g	Em0001g3379a	scaffold_0001	EGD77553	supercont1.24	30975663	40948688	130.0
g	Em0001g1243a	scaffold_0001	EGD77785	supercont1.25	11380309	42099584	403.0
g	Em0001g3342a	scaffold_0001	EGD73726	supercont1.12	30680210	25230528	44.7
g	Em0001g9a	scaffold_0001	EGD79113	supercont1.30	42911	46819413	45.8
g	Em0001g1094a	scaffold_0001	EGD81485	supercont1.5	9995093	10493851	233.7
g	Em0001g3723a	scaffold_0001	EGD79201	supercont1.30	33850643	47211851	67.4
g	Em0001g1860a	scaffold_0001	EGD81581	supercont1.5	17581438	10971836	321.4
g	Em0001g1196a	scaffold_0001	EGD71986	supercont1.1	11017148	1022	275.0
g	Em0001g1103a	scaffold_0001	EGD79245	supercont1.30	10124355	47400672	113.0
g	Em0001g567a	scaffold_0001	EGD76321	supercont1.2	4719463	4815310	365.0
g	Em0001g228a	scaffold_0001	EGD76747	supercont1.21	1648991	38308381	300.0
g	Em0001g373a	scaffold_0001	EGD79457	supercont1.32	2970364	47772510	188.0
g	Em0001g2116a	scaffold_0001	EGD78346	supercont1.28	19624337	44785345	47.0
g	Em0001g2639a	scaffold_0001	EGD75126	supercont1.17	23961607	31665454	57.4
g	Em0001g2439a	scaffold_0001	EGD75793	supercont1.19	22304193	37409334	69.7
g	Em0001g1481a	scaffold_0001	EGD76467	supercont1.20	13815751	35758945	60.5
g	Em0001g864a	scaffold_0001	EGD74028	supercont1.13	7472367	26632748	67.4
g	Em0001g3322a	scaffold_0001	EGD76772	supercont1.21	30514505	38386950	79.3
g	Em0001g3279a	scaffold_0001	EGD79974	supercont1.35	30116626	49002389	53.9
g	Em0001g1241a	scaffold_0001	EGD74373	supercont1.14	11361192	29745052	303.0
g	Em0001g261a	scaffold_0001	EGD82215	supercont1.6	1903595	13503681	48.9
g	Em0001g1108a	scaffold_0001	EGD78191	supercont1.27	10163359	43110989	54.3
g	Em0001g1001a	scaffold_0001	EGD76467	supercont1.20	8898525	35758945	65.9
g	Em0001g1704a	scaffold_0001	EGD74956	supercont1.16	16134629	33634676	163.0
g	Em0001g1822a	scaffold_0001	EGD76935	supercont1.22	17264304	34090316	114.0
g	Em0001g2641a	scaffold_0001	EGD82649	supercont1.7	23970744	15445187	246.0
g	Em0001g1953a	scaffold_0001	EGD81534	supercont1.5	18185845	10762384	455.0
g	Em0001g834a	scaffold_0001	EGD76019	supercont1.2	7180397	3353963	71.2
g	Em0001g3766a	scaffold_0001	EGD73722	supercont1.12	34255338	25212099	206.3
g	Em0001g1022a	scaffold_0001	EGD76467	supercont1.20	9115284	35758945	78.2
g	Em0001g3320a	scaffold_0001	EGD76772	supercont1.21	30505566	38386950	121.0
g	Em0001g1815a	scaffold_0001	EGD74841	supercont1.16	17199740	33110156	70.5
g	Em0001g922a	scaffold_0001	EGD78618	supercont1.3	7960798	7650298	50.1
g	Em0001g3727a	scaffold_0001	EGD73875	supercont1.13	33885923	25932354	266.6
g	Em0001g209a	scaffold_0001	EGD74484	supercont1.15	1557034	27156357	300.0
g	Em0001g3461a	scaffold_0001	EGD81651	supercont1.5	31693860	11274060	47.0
g	Em0001g414a	scaffold_0001	EGD79036	supercont1.3	3280585	9589288	585.6
g	Em0001g3212a	scaffold_0001	EGD79411	supercont1.31	29604996	46725228	47.4
g	Em0001g3234a	scaffold_0001	EGD73876	supercont1.13	29784981	25937011	47.4
g	Em0001g3449a	scaffold_0001	EGD81894	supercont1.6	31603597	12210067	258.0
g	Em0001g3026a	scaffold_0001	EGD77091	supercont1.22	27589838	34860629	44.7
g	Em0001g609a	scaffold_0001	EGD79478	supercont1.32	5053303	47914759	128.0
g	Em0001g3296a	scaffold_0001	EGD72550	supercont1.1	30262158	2609898	49.7
g	Em0001g654a	scaffold_0001	EGD72529	supercont1.1	5435917	2492416	45.8
g	Em0001g1858a	scaffold_0001	EGD75429	supercont1.18	17572354	30308568	91.3
g	Em0001g2662a	scaffold_0001	EGD79066	supercont1.3	24140606	9725201	402.0
g	Em0001g1813a	scaffold_0001	EGD74841	supercont1.16	17186946	33110156	52.4
g	Em0001g1598a	scaffold_0001	EGD75429	supercont1.18	14991904	30308568	67.4
g	Em0001g1436a	scaffold_0001	EGD76344	supercont1.2	13262803	4974595	43.1
g	Em0001g122a	scaffold_0001	EGD79092	supercont1.3	898713	9843665	229.0
g	Em0001g1620a	scaffold_0001	EGD75199	supercont1.17	15185098	31980798	125.0
g	Em0001g924a	scaffold_0001	EGD75524	supercont1.18	7972673	30781273	414.0
g	Em0001g3685a	scaffold_0001	EGD78876	supercont1.3	33610645	8801268	49.7
g	Em0001g1837a	scaffold_0001	EGD83500	supercont1.9	17375330	19113931	58.9
g	Em0001g1109a	scaffold_0001	EGD76915	supercont1.21	10170818	39027025	478.0
g	Em0001g1909a	scaffold_0001	EGD83612	supercont1.9	17888372	19656521	151.0
g	Em0001g2281a	scaffold_0001	EGD77021	supercont1.22	21076552	34476511	50.4
g	Em0001g1091a	scaffold_0001	EGD73157	supercont1.11	9963991	22681703	405.2
g	Em0001g582a	scaffold_0001	EGD73447	supercont1.12	4867062	23961417	117.0
g	Em0001g943a	scaffold_0001	EGD77325	supercont1.23	8169973	39783804	101.3
g	Em0001g3447a	scaffold_0001	EGD75909	supercont1.2	31589998	2810738	69.7
g	Em0001g332a	scaffold_0001	EGD73720	supercont1.12	2660821	25205243	112.0
g	Em0001g1430a	scaffold_0001	EGD81979	supercont1.6	13233303	12600752	42.7
g	Em0001g926a	scaffold_0001	EGD76467	supercont1.20	7981360	35758945	44.7
g	Em0001g124a	scaffold_0001	EGD79136	supercont1.30	915630	46929837	88.2
g	Em0001g2210a	scaffold_0001	EGD73348	supercont1.11	20397495	23552985	44.7
g	Em0001g1478a	scaffold_0001	EGD83500	supercont1.9	13800185	19113931	238.0
g	Em0001g1007a	scaffold_0001	EGD74087	supercont1.13	8994159	26864147	302.0
g	Em0001g1270a	scaffold_0001	EGD71986	supercont1.1	11626398	1022	268.0
g	Em0001g2212a	scaffold_0001	EGD83322	supercont1.9	20417881	18317502	44.3
g	Em0001g2663a	scaffold_0001	EGD80919	supercont1.4	24147927	7190827	248.0
g	Em0001g1887a	scaffold_0001	EGD74161	supercont1.14	17754179	28696543	38.9
g	Em0001g436a	scaffold_0001	EGD82541	supercont1.7	3530499	14916895	103.0
g	Em0001g67a	scaffold_0001	EGD76191	supercont1.2	521902	4193705	370.0
g	Em0001g577a	scaffold_0001	EGD73447	supercont1.12	4819281	23961417	97.4
g	Em0001g580a	scaffold_0001	EGD73447	supercont1.12	4844617	23961417	117.0
g	Em0001g911a	scaffold_0001	EGD73445	supercont1.12	7851917	23955308	63.9
g	Em0001g1079a	scaffold_0001	EGD76738	supercont1.21	9831435	38260565	84.3
g	Em0001g105a	scaffold_0001	EGD73650	supercont1.12	787052	24919494	105.0
g	Em0001g2655a	scaffold_0001	EGD80751	supercont1.4	24068362	6398403	122.0
g	Em0001g1249a	scaffold_0001	EGD76597	supercont1.20	11448855	36372563	65.9
g	Em0001g3319a	scaffold_0001	EGD76772	supercont1.21	30497058	38386950	231.0
g	Em0001g3202a	scaffold_0001	EGD74437	supercont1.15	29517122	26974187	45.8
g	Em0001g928a	scaffold_0001	EGD83528	supercont1.9	7989395	19281192	164.0
g	Em0001g2864a	scaffold_0001	EGD82990	supercont1.8	25937794	16952285	141.0
g	Em0001g3729a	scaffold_0001	EGD81785	supercont1.5	33893648	11835775	136.0
g	Em0001g3606a	scaffold_0001	EGD74474	supercont1.15	32825274	27121474	46.2
g	Em0001g1415a	scaffold_0001	EGD77469	supercont1.24	13110672	40487935	265.0
g	Em0001g248a	scaffold_0001	EGD72664	supercont1.10	1773936	20523344	575.0
g	Em0001g2535a	scaffold_0001	EGD77282	supercont1.23	23050276	39541958	294.0
g	Em0001g2531a	scaffold_0001	EGD77282	supercont1.23	23011183	39541958	290.0
g	Em0001g1883a	scaffold_0001	EGD75429	supercont1.18	17725608	30308568	95.1
g	Em0001g2657a	scaffold_0001	EGD83516	supercont1.9	24075651	19203935	88.6
g	Em0001g2928a	scaffold_0001	EGD82990	supercont1.8	26515412	16952285	83.6
g	Em0001g1763a	scaffold_0001	EGD82081	supercont1.6	16834418	13066031	101.0
g	Em0001g3676a	scaffold_0001	EGD78202	supercont1.27	33536658	43161250	82.8
g	Em0001g91a	scaffold_0001	EGD77211	supercont1.23	698397	39231801	63.5
g	Em0001g3616a	scaffold_0001	EGD77544	supercont1.24	32875913	40917119	184.0
g	Em0001g486a	scaffold_0001	EGD78397	supercont1.28	3896198	45046811	101.0
g	Em0001g154a	scaffold_0001	EGD73534	supercont1.12	1116402	24340813	181.0
g	Em0001g1388a	scaffold_0001	EGD74028	supercont1.13	12835999	26632748	87.0
g	Em0001g2533a	scaffold_0001	EGD77535	supercont1.24	23027726	40886582	125.0
g	Em0001g749a	scaffold_0001	EGD72806	supercont1.10	6240145	21154205	54.3
g	Em0001g1293a	scaffold_0001	EGD75283	supercont1.17	11853814	32376823	139.0
g	Em0001g1075a	scaffold_0001	EGD76915	supercont1.21	9720511	39027025	479.0
g	Em0001g653a	scaffold_0001	EGD78983	supercont1.3	5431114	9322294	47.8
g	Em0001g3795a	scaffold_0001	EGD75027	supercont1.16	34447419	33969618	326.0
g	Em0001g1148a	scaffold_0001	EGD83612	supercont1.9	10611312	19656521	74.3
g	Em0001g573a	scaffold_0001	EGD76597	supercont1.20	4763540	36372563	60.1
g	Em0001g726a	scaffold_0001	EGD72806	supercont1.10	6090127	21154205	49.7
g	Em0001g1590a	scaffold_0001	EGD74956	supercont1.16	14921583	33634676	70.9
g	Em0001g1567a	scaffold_0001	EGD74841	supercont1.16	14777557	33110156	317.0
g	Em0001g93a	scaffold_0001	EGD72746	supercont1.10	704188	20876147	50.1
g	Em0001g971a	scaffold_0001	EGD74087	supercont1.13	8559480	26864147	82.4
g	Em0001g2529a	scaffold_0001	EGD77535	supercont1.24	22988905	40886582	251.0
g	Em0001g1788a	scaffold_0001	EGD75429	supercont1.18	17003780	30308568	69.7
g	Em0001g1136a	scaffold_0001	EGD80522	supercont1.4	10491887	5368225	328.0
g	Em0001g1273a	scaffold_0001	EGD74165	supercont1.14	11654345	28714816	679.0
g	Em0001g1426a	scaffold_0001	EGD78902	supercont1.3	13190479	8942877	215.0
g	Em0001g1115a	scaffold_0001	EGD72901	supercont1.10	10255506	21611049	97.4
g	Em0001g404a	scaffold_0001	EGD72852	supercont1.10	3171404	21351118	181.8
g	Em0001g1160a	scaffold_0001	EGD81656	supercont1.5	10754139	11295166	590.0
g	Em0001g724a	scaffold_0001	EGD75689	supercont1.19	6072919	36849404	70.1
g	Em0001g1438a	scaffold_0001	EGD76832	supercont1.21	13300307	38647399	52.4
g	Em0001g1238a	scaffold_0001	EGD81534	supercont1.5	11316860	10762384	365.0
g	Em0001g3313a	scaffold_0001	EGD76560	supercont1.20	30445508	36213916	63.2
g	Em0001g382a	scaffold_0001	EGD79457	supercont1.32	3030199	47772510	132.0
g	Em0001g1786a	scaffold_0001	EGD83670	supercont1.9	16995599	19934736	67.4
g	Em0001g2195a	scaffold_0001	EGD83322	supercont1.9	20256389	18317502	44.3
g	Em0001g3791a	scaffold_0001	EGD74402	supercont1.14	34435812	29858813	117.0
g	Em0001g505a	scaffold_0001	EGD79626	supercont1.33	4047606	50280000	163.7
g	Em0001g3448a	scaffold_0001	EGD77727	supercont1.25	31599016	41818459	56.6
g	Em0001g969a	scaffold_0001	EGD74088	supercont1.13	8525466	26862131	47.8
g	Em0001g1854a	scaffold_0001	EGD81581	supercont1.5	17537751	10971836	46.2
g	Em0001g1297a	scaffold_0001	EGD73222	supercont1.11	11896233	22974447	222.1
g	Em0001g1401a	scaffold_0001	EGD80106	supercont1.36	12925574	49604779	62.0
g	Em0001g2388a	scaffold_0001	EGD81769	supercont1.5	21916732	11774041	68.9
g	Em0001g1144a	scaffold_0001	EGD83612	supercont1.9	10570576	19656521	147.0
g	Em0001g215a	scaffold_0001	EGD81826	supercont1.5	1597334	12025378	60.8
g	Em0001g1082a	scaffold_0001	EGD77297	supercont1.23	9881654	39620822	42.0
g	Em0002g119a	scaffold_0002	EGD78574	supercont1.29	35626682	44054137	315.0
g	Em0002g51a	scaffold_0002	EGD79088	supercont1.3	35080329	9835322	93.2
g	Em0002g1076a	scaffold_0002	EGD78856	supercont1.3	45493256	8715638	45.1
g	Em0002g207a	scaffold_0002	EGD81407	supercont1.5	36414034	10173675	64.7
g	Em0002g1023a	scaffold_0002	EGD81420	supercont1.5	45012171	10267755	171.0
g	Em0002g15a	scaffold_0002	EGD74021	supercont1.13	34844052	26582980	196.0
g	Em0002g79a	scaffold_0002	EGD78864	supercont1.3	35326652	8745956	191.0
g	Em0002g80a	scaffold_0002	EGD80122	supercont1.36	35334165	49702618	369.0
g	Em0002g823a	scaffold_0002	EGD74548	supercont1.15	43079287	27449028	186.0
g	Em0002g1414a	scaffold_0002	EGD80040	supercont1.36	48500419	49263983	96.3
g	Em0002g1898a	scaffold_0002	EGD77184	supercont1.23	52444463	39130193	45.4
g	Em0002g1422a	scaffold_0002	EGD80040	supercont1.36	48555778	49263983	89.4
g	Em0002g1066a	scaffold_0002	EGD72424	supercont1.1	45401582	1962059	90.5
g	Em0002g220a	scaffold_0002	EGD81407	supercont1.5	36571578	10173675	67.0
g	Em0002g1804a	scaffold_0002	EGD74691	supercont1.15	51702225	28139178	90.5
g	Em0002g487a	scaffold_0002	EGD72626	supercont1.10	39385163	20365064	42.4
g	Em0002g299a	scaffold_0002	EGD77405	supercont1.23	37226904	40181219	103.0
g	Em0002g1891a	scaffold_0002	EGD73264	supercont1.11	52412756	23172147	288.0
g	Em0002g1240a	scaffold_0002	EGD76467	supercont1.20	46973901	35758945	224.0
g	Em0002g205a	scaffold_0002	EGD77836	supercont1.26	36400967	45082615	110.0
g	Em0002g1812a	scaffold_0002	EGD74691	supercont1.15	51818333	28139178	90.9
g	Em0002g1021a	scaffold_0002	EGD81420	supercont1.5	44999884	10267755	81.6
g	Em0002g312a	scaffold_0002	EGD79859	supercont1.35	37329582	48473261	51.6
g	Em0002g35a	scaffold_0002	EGD74437	supercont1.15	34987067	26974187	40.0
g	Em0002g766a	scaffold_0002	EGD76858	supercont1.21	42460526	38803163	305.0
g	Em0002g486a	scaffold_0002	EGD72626	supercont1.10	39372776	20365064	44.7
g	Em0002g1495a	scaffold_0002	EGD75930	supercont1.2	49165641	2922176	45.4
g	Em0002g75a	scaffold_0002	EGD76094	supercont1.2	35298076	3733784	137.0
g	Em0002g114a	scaffold_0002	EGD82949	supercont1.8	35584683	16763586	53.5
g	Em0002g925a	scaffold_0002	EGD78148	supercont1.27	44134864	42901396	79.0
g	Em0002g747a	scaffold_0002	EGD82350	supercont1.6	42263939	14061557	549.0
g	Em0002g1892a	scaffold_0002	EGD72897	supercont1.10	52414149	21590030	64.3
g	Em0002g29a	scaffold_0002	EGD75050	supercont1.17	34965049	31343644	361.0
g	Em0002g578a	scaffold_0002	EGD78164	supercont1.27	40175269	42983128	293.0
g	Em0002g1361a	scaffold_0002	EGD77021	supercont1.22	48079973	34476511	45.4
g	Em0002g1893a	scaffold_0002	EGD75185	supercont1.17	52418558	31926439	54.3
g	Em0002g43a	scaffold_0002	EGD72170	supercont1.1	35023603	903743	118.0
g	Em0002g1143a	scaffold_0002	EGD72456	supercont1.1	46125057	2121242	46.6
g	Em0002g203a	scaffold_0002	EGD77655	supercont1.25	36387613	41445440	242.0
g	Em0002g1909a	scaffold_0002	EGD76597	supercont1.20	52596218	36372563	81.6
g	Em0002g1915a	scaffold_0002	EGD72743	supercont1.10	52627566	20864438	54.3
g	Em0002g1747a	scaffold_0002	EGD74140	supercont1.14	51212395	28579942	542.0
g	Em0002g42a	scaffold_0002	EGD81382	supercont1.5	35018556	10060766	49.3
g	Em0002g5a	scaffold_0002	EGD74437	supercont1.15	34769004	26974187	40.0
g	Em0002g1755a	scaffold_0002	EGD74984	supercont1.16	51321493	33764929	121.0
g	Em0002g1760a	scaffold_0002	EGD74984	supercont1.16	51343445	33764929	121.0
g	Em0002g1410a	scaffold_0002	EGD80040	supercont1.36	48467234	49263983	91.7
g	Em0002g976a	scaffold_0002	EGD76513	supercont1.20	44619269	35949410	144.0
g	Em0002g25a	scaffold_0002	EGD74021	supercont1.13	34937909	26582980	94.7
g	Em0002g1423a	scaffold_0002	EGD81521	supercont1.5	48574728	10713235	59.3
g	Em0002g1473a	scaffold_0002	EGD74070	supercont1.13	49030467	26796467	42.7
g	Em0002g2a	scaffold_0002	EGD75050	supercont1.17	34748547	31343644	244.0
g	Em0002g133a	scaffold_0002	EGD78574	supercont1.29	35755513	44054137	313.0
g	Em0002g12a	scaffold_0002	EGD75050	supercont1.17	34818710	31343644	231.0
g	Em0002g41a	scaffold_0002	EGD81623	supercont1.5	35012834	11162240	210.0
g	Em0002g648a	scaffold_0002	EGD78647	supercont1.3	41051747	7817200	40.8
g	Em0002g844a	scaffold_0002	EGD72479	supercont1.1	43279323	2231235	140.0
g	Em0002g1525a	scaffold_0002	EGD72600	supercont1.10	49321496	20234589	41.2
g	Em0002g751a	scaffold_0002	EGD76467	supercont1.20	42286478	35758945	234.0
g	Em0002g216a	scaffold_0002	EGD81407	supercont1.5	36535027	10173675	63.9
g	Em0002g39a	scaffold_0002	EGD76907	supercont1.21	34994049	38983411	189.0
g	Em0002g145a	scaffold_0002	EGD82949	supercont1.8	35830662	16763586	117.0
g	Em0002g1875a	scaffold_0002	EGD76597	supercont1.20	52308096	36372563	50.4
g	Em0002g107a	scaffold_0002	EGD76094	supercont1.2	35523663	3733784	236.0
g	Em0002g200a	scaffold_0002	EGD77655	supercont1.25	36351751	41445440	246.0
g	Em0002g89a	scaffold_0002	EGD72941	supercont1.10	35388490	21804605	91.7
g	Em0002g1881a	scaffold_0002	EGD76597	supercont1.20	52350411	36372563	76.6
g	Em0002g501a	scaffold_0002	EGD73806	supercont1.13	39530433	25623476	62.0
g	Em0002g1415a	scaffold_0002	EGD81521	supercont1.5	48515033	10713235	62.0
g	Em0002g1795a	scaffold_0002	EGD74140	supercont1.14	51616868	28579942	393.0
g	Em0002g1241a	scaffold_0002	EGD83347	supercont1.9	46986066	18423323	50.1
g	Em0002g22a	scaffold_0002	EGD72259	supercont1.1	34909372	1257264	76.6
g	Em0002g1697a	scaffold_0002	EGD73896	supercont1.13	50718928	26041303	247.3
g	Em0002g1083a	scaffold_0002	EGD83495	supercont1.9	45559295	19078974	116.0
g	Em0002g1803a	scaffold_0002	EGD73493	supercont1.12	51688448	24172604	678.0
g	Em0002g824a	scaffold_0002	EGD74548	supercont1.15	43081953	27449028	182.0
g	Em0002g1802a	scaffold_0002	EGD82590	supercont1.7	51674248	15189349	43.9
g	Em0002g1063a	scaffold_0002	EGD75827	supercont1.19	45392887	37584804	160.0
g	Em0002g1059a	scaffold_0002	EGD75827	supercont1.19	45327611	37584804	220.0
g	Em0002g46a	scaffold_0002	EGD80122	supercont1.36	35033707	49702618	372.0
g	Em0002g292a	scaffold_0002	EGD74646	supercont1.15	37147706	27876513	65.9
g	Em0002g502a	scaffold_0002	EGD81981	supercont1.6	39536802	12625507	53.1
g	Em0002g1139a	scaffold_0002	EGD78856	supercont1.3	46099391	8715638	48.1
g	Em0002g211a	scaffold_0002	EGD81407	supercont1.5	36478457	10173675	64.3
g	Em0002g1896a	scaffold_0002	EGD79577	supercont1.33	52435901	49963858	47.0
g	Em0002g514a	scaffold_0002	EGD82656	supercont1.7	39600134	15487309	179.0
g	Em0002g307a	scaffold_0002	EGD79392	supercont1.31	37292747	46649955	45.1
g	Em0002g1625a	scaffold_0002	EGD80705	supercont1.4	50179126	6180440	59.3
g	Em0002g755a	scaffold_0002	EGD80880	supercont1.4	42369495	6993417	125.0
g	Em0002g1869a	scaffold_0002	EGD75809	supercont1.19	52260745	37479191	144.0
g	Em0002g1832a	scaffold_0002	EGD79536	supercont1.32	52010591	48210215	56.6
g	Em0002g53a	scaffold_0002	EGD74084	supercont1.13	35105750	26842793	92.1
g	Em0002g213a	scaffold_0002	EGD81407	supercont1.5	36503016	10173675	65.5
g	Em0002g754a	scaffold_0002	EGD80880	supercont1.4	42350114	6993417	82.8
g	Em0002g271a	scaffold_0002	EGD74142	supercont1.14	37023538	28590376	56.2
g	Em0002g1900a	scaffold_0002	EGD76597	supercont1.20	52460234	36372563	50.4
g	Em0002g1604a	scaffold_0002	EGD76903	supercont1.21	50044389	38972694	47.8
g	Em0002g182a	scaffold_0002	EGD75645	supercont1.19	36198077	36639914	66.2
g	Em0002g1263a	scaffold_0002	EGD75625	supercont1.18	47222088	31230654	40.4
g	Em0002g387a	scaffold_0002	EGD72941	supercont1.10	38046556	21804605	38.5
g	Em0002g82a	scaffold_0002	EGD72941	supercont1.10	35341628	21804605	132.0
g	Em0002g78a	scaffold_0002	EGD78864	supercont1.3	35320787	8745956	208.0
g	Em0002g1156a	scaffold_0002	EGD72456	supercont1.1	46202473	2121242	46.6
g	Em0002g1888a	scaffold_0002	EGD75444	supercont1.18	52405771	30361634	45.8
g	Em0002g95a	scaffold_0002	EGD78864	supercont1.3	35437706	8745956	214.0
g	Em0002g1840a	scaffold_0002	EGD81818	supercont1.5	52049202	11984891	182.0
g	Em0002g1870a	scaffold_0002	EGD76597	supercont1.20	52270508	36372563	68.9
g	Em0002g1159a	scaffold_0002	EGD77498	supercont1.24	46239218	40695389	160.0
g	Em0002g1808a	scaffold_0002	EGD74691	supercont1.15	51769640	28139178	76.6
g	Em0002g676a	scaffold_0002	EGD76858	supercont1.21	41403959	38803163	355.0
g	Em0002g756a	scaffold_0002	EGD83175	supercont1.8	42381510	17783158	91.2
g	Em0002g208a	scaffold_0002	EGD81407	supercont1.5	36434942	10173675	66.6
g	Em0002g1889a	scaffold_0002	EGD77655	supercont1.25	52409983	41445440	221.0
g	Em0002g1430a	scaffold_0002	EGD80040	supercont1.36	48612485	49263983	88.6
g	Em0002g485a	scaffold_0002	EGD72626	supercont1.10	39365434	20365064	46.2
g	Em0002g1864a	scaffold_0002	EGD78332	supercont1.28	52232482	44730934	265.0
g	Em0002g1841a	scaffold_0002	EGD76931	supercont1.22	52059510	34076991	681.7
g	Em0002g758a	scaffold_0002	EGD83471	supercont1.9	42392398	18969335	511.0
g	Em0002g1605a	scaffold_0002	EGD78847	supercont1.3	50054152	8675374	505.0
g	Em0003g269a	scaffold_0003	EGD81795	supercont1.5	54915300	11878403	1002.0
g	Em0003g310a	scaffold_0003	EGD74483	supercont1.15	55233684	27153383	249.0
g	Em0003g1880a	scaffold_0003	EGD76127	supercont1.2	69316702	3875460	50.1
g	Em0003g1565a	scaffold_0003	EGD73937	supercont1.13	66459687	26222868	890.0
g	Em0003g1465a	scaffold_0003	EGD77874	supercont1.26	65577359	45251794	134.0
g	Em0003g1274a	scaffold_0003	EGD74035	supercont1.13	63772213	26660807	45.1
g	Em0003g1221a	scaffold_0003	EGD78211	supercont1.27	63359334	43207633	63.5
g	Em0003g986a	scaffold_0003	EGD76524	supercont1.20	61125002	36010963	82.4
g	Em0003g1583a	scaffold_0003	EGD78000	supercont1.26	66674435	45800204	159.0
g	Em0003g1725a	scaffold_0003	EGD83652	supercont1.9	68008515	19853464	53.9
g	Em0003g458a	scaffold_0003	EGD74294	supercont1.14	56315441	29379523	87.4
g	Em0003g1474a	scaffold_0003	EGD77874	supercont1.26	65636395	45251794	133.0
g	Em0003g518a	scaffold_0003	EGD76088	supercont1.2	56739585	3708292	139.0
g	Em0003g1397a	scaffold_0003	EGD76163	supercont1.2	64849261	4050278	72.0
g	Em0003g1423a	scaffold_0003	EGD80021	supercont1.36	65156517	49204154	86.7
g	Em0003g802a	scaffold_0003	EGD78191	supercont1.27	59217095	43110989	79.7
g	Em0003g1398a	scaffold_0003	EGD83156	supercont1.8	64865369	17682654	150.6
g	Em0003g1220a	scaffold_0003	EGD74318	supercont1.14	63347879	29489365	298.0
g	Em0003g1211a	scaffold_0003	EGD77397	supercont1.23	63239997	40123258	49.3
g	Em0003g59a	scaffold_0003	EGD72424	supercont1.1	53098029	1962059	64.7
g	Em0003g1548a	scaffold_0003	EGD74691	supercont1.15	66333756	28139178	100.0
g	Em0003g1212a	scaffold_0003	EGD74142	supercont1.14	63243186	28590376	112.0
g	Em0003g44a	scaffold_0003	EGD78280	supercont1.28	53039524	44478442	89.4
g	Em0003g1202a	scaffold_0003	EGD83116	supercont1.8	63170905	17503102	158.0
g	Em0003g1524a	scaffold_0003	EGD74691	supercont1.15	66093595	28139178	90.1
g	Em0003g1468a	scaffold_0003	EGD77874	supercont1.26	65593623	45251794	125.0
g	Em0003g655a	scaffold_0003	EGD74396	supercont1.14	57855476	29839641	60.1
g	Em0003g1357a	scaffold_0003	EGD77018	supercont1.22	64642840	34448345	68.2
g	Em0003g792a	scaffold_0003	EGD73674	supercont1.12	59148650	25032330	108.0
g	Em0003g1549a	scaffold_0003	EGD77527	supercont1.24	66341816	40845336	148.3
g	Em0003g45a	scaffold_0003	EGD83576	supercont1.9	53044366	19504891	459.0
g	Em0003g32a	scaffold_0003	EGD72576	supercont1.10	52972160	20128256	92.4
g	Em0003g1230a	scaffold_0003	EGD77369	supercont1.23	63469636	39973860	44.3
g	Em0003g1356a	scaffold_0003	EGD83116	supercont1.8	64634719	17503102	157.0
g	Em0003g672a	scaffold_0003	EGD79439	supercont1.32	57981159	47673995	44.7
g	Em0003g1216a	scaffold_0003	EGD77397	supercont1.23	63317508	40123258	51.2
g	Em0003g1478a	scaffold_0003	EGD77874	supercont1.26	65652245	45251794	113.0
g	Em0003g654a	scaffold_0003	EGD82084	supercont1.6	57851910	13077609	121.0
g	Em0003g793a	scaffold_0003	EGD78191	supercont1.27	59154099	43110989	66.6
g	Em0003g171a	scaffold_0003	EGD82137	supercont1.6	54115296	13272229	57.8
g	Em0003g335a	scaffold_0003	EGD74942	supercont1.16	55387947	33550523	63.5
g	Em0003g1581a	scaffold_0003	EGD76758	supercont1.21	66661765	38344686	62.8
g	Em0003g1480a	scaffold_0003	EGD73867	supercont1.13	65658883	25894571	71.2
g	Em0003g1217a	scaffold_0003	EGD82746	supercont1.7	63322201	15878954	60.8
g	Em0003g1530a	scaffold_0003	EGD74691	supercont1.15	66176156	28139178	104.0
g	Em0003g289a	scaffold_0003	EGD82940	supercont1.8	55083306	16722524	60.1
g	Em0003g48a	scaffold_0003	EGD78688	supercont1.3	53053381	7988174	354.0
g	Em0003g1424a	scaffold_0003	EGD80021	supercont1.36	65161027	49204154	239.0
g	Em0003g1078a	scaffold_0003	EGD78417	supercont1.29	61973562	43357100	41.6
g	Em0003g1720a	scaffold_0003	EGD82137	supercont1.6	67973886	13272229	70.5
g	Em0003g484a	scaffold_0003	EGD73432	supercont1.12	56478242	23908708	58.9
g	Em0003g106a	scaffold_0003	EGD82137	supercont1.6	53454348	13272229	50.1
g	Em0003g1673a	scaffold_0003	EGD75291	supercont1.17	67508435	32416942	57.0
g	Em0003g47a	scaffold_0003	EGD78688	supercont1.3	53050394	7988174	382.0
g	Em0003g1520a	scaffold_0003	EGD82621	supercont1.7	66030218	15324029	62.0
g	Em0003g1a	scaffold_0003	EGD81795	supercont1.5	52778126	11878403	309.0
g	Em0003g736a	scaffold_0003	EGD83313	supercont1.9	58554863	18277574	88.2
g	Em0003g49a	scaffold_0003	EGD78688	supercont1.3	53056899	7988174	320.0
g	Em0003g1254a	scaffold_0003	EGD82861	supercont1.8	63642323	16315659	461.0
g	Em0003g342a	scaffold_0003	EGD74942	supercont1.16	55513775	33550523	107.0
g	Em0003g1305a	scaffold_0003	EGD74071	supercont1.13	64064347	26800120	43.5
g	Em0003g1242a	scaffold_0003	EGD77397	supercont1.23	63546502	40123258	51.6
g	Em0003g818a	scaffold_0003	EGD76595	supercont1.20	59409503	36363352	62.8
g	Em0003g1560a	scaffold_0003	EGD73937	supercont1.13	66410056	26222868	974.0
g	Em0003g1464a	scaffold_0003	EGD74819	supercont1.16	65568242	33008831	123.0
g	Em0003g186a	scaffold_0003	EGD76682	supercont1.21	54254170	38029729	499.0
g	Em0003g777a	scaffold_0003	EGD76595	supercont1.20	58959655	36363352	62.0
g	Em0003g1844a	scaffold_0003	EGD81735	supercont1.5	69044913	11620357	59.3
g	Em0003g485a	scaffold_0003	EGD82746	supercont1.7	56486370	15878954	52.0
g	Em0003g293a	scaffold_0003	EGD74483	supercont1.15	55101961	27153383	253.0
g	Em0003g1208a	scaffold_0003	EGD82746	supercont1.7	63215654	15878954	66.6
g	Em0003g717a	scaffold_0003	EGD73971	supercont1.13	58344986	26358939	273.7
g	Em0003g1016a	scaffold_0003	EGD78854	supercont1.3	61440170	8702806	54.7
g	Em0003g1090a	scaffold_0003	EGD83387	supercont1.9	62088527	18580910	90.9
g	Em0003g974a	scaffold_0003	EGD77021	supercont1.22	60981866	34476511	45.4
g	Em0003g460a	scaffold_0003	EGD76547	supercont1.20	56328662	36122362	163.0
g	Em0003g486a	scaffold_0003	EGD82746	supercont1.7	56496591	15878954	52.8
g	Em0003g192a	scaffold_0003	EGD78254	supercont1.28	54279610	44333574	348.0
g	Em0003g1651a	scaffold_0003	EGD72941	supercont1.10	67317568	21804605	314.0
g	Em0003g181a	scaffold_0003	EGD76682	supercont1.21	54219755	38029729	179.0
g	Em0003g629a	scaffold_0003	EGD74897	supercont1.16	57667036	33358360	50.1
g	Em0003g816a	scaffold_0003	EGD74526	supercont1.15	59399481	27348862	90.5
g	Em0003g344a	scaffold_0003	EGD79350	supercont1.31	55524741	46449172	66.6
g	Em0003g210a	scaffold_0003	EGD79179	supercont1.30	54438455	47117736	135.0
g	Em0003g1526a	scaffold_0003	EGD74691	supercont1.15	66131167	28139178	100.0
g	Em0003g444a	scaffold_0003	EGD72012	supercont1.1	56220550	112863	45.1
g	Em0003g1445a	scaffold_0003	EGD72457	supercont1.1	65390090	2124405	85.5
g	Em0003g815a	scaffold_0003	EGD77466	supercont1.24	59391553	40476820	288.0
g	Em0003g487a	scaffold_0003	EGD76299	supercont1.2	56510099	4712835	55.1
g	Em0003g1647a	scaffold_0003	EGD75291	supercont1.17	67274567	32416942	186.0
g	Em0003g1253a	scaffold_0003	EGD74977	supercont1.16	63632309	33740133	46.2
g	Em0003g1836a	scaffold_0003	EGD76596	supercont1.20	69002156	36368757	311.5
g	Em0003g62a	scaffold_0003	EGD82846	supercont1.8	53106239	16257871	73.2
g	Em0003g1366a	scaffold_0003	EGD76968	supercont1.22	64693663	34239854	53.1
g	Em0003g956a	scaffold_0003	EGD76911	supercont1.21	60833803	39000706	47.4
g	Em0003g1219a	scaffold_0003	EGD74318	supercont1.14	63342819	29489365	298.0
g	Em0003g814a	scaffold_0003	EGD82746	supercont1.7	59378818	15878954	57.0
g	Em0003g290a	scaffold_0003	EGD75641	supercont1.19	55089917	36617338	201.0
g	Em0003g693a	scaffold_0003	EGD76093	supercont1.2	58169855	3731395	44.7
g	Em0003g318a	scaffold_0003	EGD76651	supercont1.21	55300413	37893361	184.5
g	Em0003g169a	scaffold_0003	EGD82137	supercont1.6	54093431	13272229	95.8
g	Em0003g190a	scaffold_0003	EGD77999	supercont1.26	54265467	45795116	191.0
g	Em0003g63a	scaffold_0003	EGD82847	supercont1.8	53109066	16266544	92.0
g	Em0003g732a	scaffold_0003	EGD78743	supercont1.3	58522415	8215614	46.2
g	Em0003g1861a	scaffold_0003	EGD77446	supercont1.24	69158827	40390176	167.0
g	Em0003g29a	scaffold_0003	EGD72576	supercont1.10	52944262	20128256	159.0
g	Em0003g681a	scaffold_0003	EGD75913	supercont1.2	58051893	2831304	403.0
g	Em0003g1405a	scaffold_0003	EGD78319	supercont1.28	64910975	44665236	62.8
g	Em0003g911a	scaffold_0003	EGD72604	supercont1.10	60435871	20250041	245.4
g	Em0003g1521a	scaffold_0003	EGD82621	supercont1.7	66059846	15324029	62.0
g	Em0003g1443a	scaffold_0003	EGD72457	supercont1.1	65382455	2124405	277.0
g	Em0003g813a	scaffold_0003	EGD78108	supercont1.27	59365730	42645645	43.1
g	Em0003g751a	scaffold_0003	EGD78191	supercont1.27	58647690	43110989	77.4
g	Em0003g345a	scaffold_0003	EGD75769	supercont1.19	55528843	37264661	76.6
g	Em0003g60a	scaffold_0003	EGD76234	supercont1.2	53101919	4376903	92.8
g	Em0003g191a	scaffold_0003	EGD81435	supercont1.5	54268175	10325279	78.2
g	Em0003g1379a	scaffold_0003	EGD77574	supercont1.24	64763289	41053715	51.2
g	Em0003g1420a	scaffold_0003	EGD80713	supercont1.4	65103353	6223012	236.0
g	Em0003g1755a	scaffold_0003	EGD83652	supercont1.9	68287707	19853464	58.2
g	Em0003g425a	scaffold_0003	EGD76286	supercont1.2	56074441	4640012	338.0
g	Em0003g464a	scaffold_0003	EGD76547	supercont1.20	56349495	36122362	62.0
g	Em0003g1404a	scaffold_0003	EGD75478	supercont1.18	64909002	30511492	81.3
g	Em0003g686a	scaffold_0003	EGD76093	supercont1.2	58108006	3731395	46.2
g	Em0003g1302a	scaffold_0003	EGD73537	supercont1.12	64024182	24367246	312.3
g	Em0003g626a	scaffold_0003	EGD79130	supercont1.30	57648545	46900918	76.3
g	Em0003g752a	scaffold_0003	EGD78191	supercont1.27	58652615	43110989	73.6
g	Em0003g1038a	scaffold_0003	EGD72604	supercont1.10	61614744	20250041	252.0
g	Em0003g34a	scaffold_0003	EGD74190	supercont1.14	52988986	28829654	457.0
g	Em0003g61a	scaffold_0003	EGD73129	supercont1.11	53104251	22565536	50.1
g	Em0003g1874a	scaffold_0003	EGD82820	supercont1.7	69251521	16200186	54.7
g	Em0003g314a	scaffold_0003	EGD74483	supercont1.15	55275334	27153383	236.0
g	Em0003g1834a	scaffold_0003	EGD81567	supercont1.5	68996976	10889251	50.8
g	Em0003g1546a	scaffold_0003	EGD74691	supercont1.15	66323742	28139178	108.0
g	Em0003g1696a	scaffold_0003	EGD78954	supercont1.3	67746149	9155943	108.0
g	Em0003g794a	scaffold_0003	EGD78191	supercont1.27	59158106	43110989	85.9
g	Em0003g1470a	scaffold_0003	EGD73867	supercont1.13	65600282	25894571	71.2
g	Em0003g687a	scaffold_0003	EGD77652	supercont1.25	58112718	41428987	53.9
g	Em0003g1561a	scaffold_0003	EGD73937	supercont1.13	66417940	26222868	164.0
g	Em0003g1454a	scaffold_0003	EGD81490	supercont1.5	65459802	10531573	48.5
g	Em0003g320a	scaffold_0003	EGD82683	supercont1.7	55310281	15593977	378.0
g	Em0003g88a	scaffold_0003	EGD81795	supercont1.5	53312805	11878403	95.1
g	Em0003g1409a	scaffold_0003	EGD77711	supercont1.25	64939443	41743043	49.3
g	Em0003g1642a	scaffold_0003	EGD75291	supercont1.17	67247285	32416942	67.4
g	Em0003g1292a	scaffold_0003	EGD72457	supercont1.1	63955605	2124405	268.0
g	Em0003g1667a	scaffold_0003	EGD72941	supercont1.10	67462496	21804605	306.0
g	Em0003g779a	scaffold_0003	EGD74526	supercont1.15	58970354	27348862	90.5
g	Em0003g722a	scaffold_0003	EGD73281	supercont1.11	58379392	23241954	63.2
g	Em0003g107a	scaffold_0003	EGD72240	supercont1.1	53466313	1183217	108.0
g	Em0003g432a	scaffold_0003	EGD81362	supercont1.5	56105862	9958045	60.1
g	Em0003g753a	scaffold_0003	EGD73674	supercont1.12	58658765	25032330	106.0
g	Em0003g57a	scaffold_0003	EGD72424	supercont1.1	53087749	1962059	110.0
g	Em0003g315a	scaffold_0003	EGD74483	supercont1.15	55279411	27153383	234.0
g	Em0003g1224a	scaffold_0003	EGD74614	supercont1.15	63382213	27739914	57.8
g	Em0003g1753a	scaffold_0003	EGD82137	supercont1.6	68278674	13272229	57.0
g	Em0003g113a	scaffold_0003	EGD79038	supercont1.3	53527798	9603323	46.6
g	Em0003g1145a	scaffold_0003	EGD83306	supercont1.9	62576753	18248806	45.8
g	Em0003g40a	scaffold_0003	EGD80741	supercont1.4	53027241	6350102	48.9
g	Em0003g1671a	scaffold_0003	EGD75291	supercont1.17	67491592	32416942	185.0
g	Em0003g383a	scaffold_0003	EGD75769	supercont1.19	55762138	37264661	67.4
g	Em0003g1407a	scaffold_0003	EGD78319	supercont1.28	64919355	44665236	152.0
g	Em0003g1415a	scaffold_0003	EGD80713	supercont1.4	65061776	6223012	58.9
g	Em0003g684a	scaffold_0003	EGD77652	supercont1.25	58084216	41428987	53.9
g	Em0003g651a	scaffold_0003	EGD81465	supercont1.5	57843243	10411065	90.9
g	Em0003g1471a	scaffold_0003	EGD77930	supercont1.26	65603880	45520969	54.7
g	Em0003g1280a	scaffold_0003	EGD76686	supercont1.21	63844736	38050208	114.4
g	Em0003g37a	scaffold_0003	EGD74190	supercont1.14	53024049	28829654	184.0
g	Em0003g1009a	scaffold_0003	EGD76524	supercont1.20	61380421	36010963	149.0
g	Em0003g1408a	scaffold_0003	EGD76492	supercont1.20	64930950	35835487	381.0
g	Em0003g316a	scaffold_0003	EGD76589	supercont1.20	55282170	36329038	52.4
g	Em0003g41a	scaffold_0003	EGD82868	supercont1.8	53028914	16365054	177.0
g	Em0003g78a	scaffold_0003	EGD81651	supercont1.5	53247462	11274060	47.4
g	Em0003g1556a	scaffold_0003	EGD75391	supercont1.18	66383045	30152990	91.7
g	Em0003g710a	scaffold_0003	EGD73971	supercont1.13	58292078	26358939	279.9
g	Em0003g56a	scaffold_0003	EGD75010	supercont1.16	53084569	33873471	57.0
g	Em0003g36a	scaffold_0003	EGD74190	supercont1.14	53021293	28829654	494.0
g	Em0003g1283a	scaffold_0003	EGD76686	supercont1.21	63863485	38050208	113.6
g	Em0003g1563a	scaffold_0003	EGD78574	supercont1.29	66440753	44054137	92.4
g	Em0003g953a	scaffold_0003	EGD78620	supercont1.3	60798123	7665415	43.5
g	Em0003g646a	scaffold_0003	EGD76636	supercont1.20	57808987	36569879	295.0
g	Em0003g647a	scaffold_0003	EGD76636	supercont1.20	57810566	36569879	216.4
g	Em0003g1008a	scaffold_0003	EGD76147	supercont1.2	61368692	3962116	49.3
g	Em0003g322a	scaffold_0003	EGD76410	supercont1.20	55322532	35453544	312.0
g	Em0003g846a	scaffold_0003	EGD83387	supercont1.9	59769075	18580910	85.1
g	Em0003g1727a	scaffold_0003	EGD82137	supercont1.6	68017608	13272229	57.0
g	Em0003g108a	scaffold_0003	EGD79429	supercont1.32	53480926	47611452	254.1
g	Em0003g434a	scaffold_0003	EGD73415	supercont1.12	56137544	23811779	66.2
g	Em0003g1842a	scaffold_0003	EGD81735	supercont1.5	69033053	11620357	77.0
g	Em0003g268a	scaffold_0003	EGD81795	supercont1.5	54901643	11878403	157.0
g	Em0003g317a	scaffold_0003	EGD74543	supercont1.15	55289695	27421539	424.0
g	Em0003g1004a	scaffold_0003	EGD76592	supercont1.20	61338277	36348156	222.0
g	Em0003g1602a	scaffold_0003	EGD72479	supercont1.1	66828159	2231235	136.0
g	Em0003g1273a	scaffold_0003	EGD82861	supercont1.8	63762191	16315659	479.0
g	Em0003g42a	scaffold_0003	EGD77439	supercont1.24	53031924	40355969	182.0
g	Em0003g1582a	scaffold_0003	EGD78000	supercont1.26	66668311	45800204	135.0
g	Em0003g298a	scaffold_0003	EGD74483	supercont1.15	55147467	27153383	149.0
g	Em0003g1620a	scaffold_0003	EGD78954	supercont1.3	67017459	9155943	111.0
g	Em0003g849a	scaffold_0003	EGD83387	supercont1.9	59785997	18580910	91.3
g	Em0003g1451a	scaffold_0003	EGD72457	supercont1.1	65450078	2124405	121.0
g	Em0008g1088a	scaffold_0008	EGD75065	supercont1.17	134020854	31398352	49.7
g	Em0008g373a	scaffold_0008	EGD73827	supercont1.13	127944763	25712609	202.0
g	Em0008g160a	scaffold_0008	EGD73650	supercont1.12	125731841	24919494	139.0
g	Em0008g425a	scaffold_0008	EGD78502	supercont1.29	128455260	43730946	105.0
g	Em0008g10a	scaffold_0008	EGD83004	supercont1.8	124443519	17006477	129.0
g	Em0008g45a	scaffold_0008	EGD78328	supercont1.28	124825111	44722627	275.0
g	Em0008g1200a	scaffold_0008	EGD74301	supercont1.14	134806382	29429380	70.9
g	Em0008g1247a	scaffold_0008	EGD76286	supercont1.2	135028947	4640012	96.7
g	Em0008g202a	scaffold_0008	EGD77148	supercont1.22	126192497	35181859	218.0
g	Em0008g351a	scaffold_0008	EGD77605	supercont1.24	127820267	41217567	45.4
g	Em0008g105a	scaffold_0008	EGD72106	supercont1.1	125232032	576144	250.0
g	Em0008g542a	scaffold_0008	EGD77432	supercont1.24	129698595	40319682	75.1
g	Em0008g1165a	scaffold_0008	EGD82629	supercont1.7	134598066	15370018	47.0
g	Em0008g1009a	scaffold_0008	EGD83591	supercont1.9	133552703	19566443	250.0
g	Em0008g1008a	scaffold_0008	EGD81885	supercont1.6	133549356	12183688	129.4
g	Em0008g1143a	scaffold_0008	EGD82629	supercont1.7	134414369	15370018	51.6
g	Em0008g1192a	scaffold_0008	EGD73218	supercont1.11	134767197	22954268	182.0
g	Em0008g350a	scaffold_0008	EGD73312	supercont1.11	127815904	23387230	278.0
g	Em0008g624a	scaffold_0008	EGD72528	supercont1.1	130344330	2488882	130.0
g	Em0008g1270a	scaffold_0008	EGD74872	supercont1.16	135146240	33237890	66.2
g	Em0008g980a	scaffold_0008	EGD81743	supercont1.5	133357578	11653695	49.3
g	Em0008g398a	scaffold_0008	EGD78442	supercont1.29	128155304	43464496	63.5
g	Em0008g1252a	scaffold_0008	EGD80802	supercont1.4	135055892	6630446	151.0
g	Em0008g66a	scaffold_0008	EGD80569	supercont1.4	124968994	5571457	110.0
g	Em0008g966a	scaffold_0008	EGD81595	supercont1.5	133286070	11033916	45.1
g	Em0008g447a	scaffold_0008	EGD73650	supercont1.12	128699069	24919494	53.9
g	Em0008g859a	scaffold_0008	EGD74088	supercont1.13	132268160	26862131	61.2
g	Em0008g946a	scaffold_0008	EGD77990	supercont1.26	133061737	45749418	453.0
g	Em0008g1026a	scaffold_0008	EGD75297	supercont1.17	133646980	32435597	231.0
g	Em0008g623a	scaffold_0008	EGD82010	supercont1.6	130334074	12722599	119.0
g	Em0008g162a	scaffold_0008	EGD78256	supercont1.28	125755224	44344341	293.0
g	Em0008g47a	scaffold_0008	EGD80569	supercont1.4	124833051	5571457	94.0
g	Em0008g1202a	scaffold_0008	EGD74726	supercont1.15	134812980	28304816	139.0
g	Em0008g512a	scaffold_0008	EGD83002	supercont1.8	129427591	17000467	70.5
g	Em0008g1028a	scaffold_0008	EGD82817	supercont1.7	133671459	16186696	353.0
g	Em0008g282a	scaffold_0008	EGD73415	supercont1.12	126965812	23811779	73.6
g	Em0008g1260a	scaffold_0008	EGD76286	supercont1.2	135088987	4640012	101.0
g	Em0008g558a	scaffold_0008	EGD83162	supercont1.8	129803770	17726130	49.7
g	Em0008g603a	scaffold_0008	EGD72003	supercont1.1	130159189	81769	276.0
g	Em0008g545a	scaffold_0008	EGD83162	supercont1.8	129724658	17726130	51.2
g	Em0008g563a	scaffold_0008	EGD77684	supercont1.25	129842152	41614182	41.2
g	Em0008g1073a	scaffold_0008	EGD77536	supercont1.24	133906527	40890050	502.0
g	Em0008g451a	scaffold_0008	EGD73650	supercont1.12	128787486	24919494	105.5
g	Em0008g1159a	scaffold_0008	EGD75420	supercont1.18	134556986	30264162	73.2
g	Em0008g1010a	scaffold_0008	EGD73778	supercont1.13	133558276	25459495	45.8
g	Em0008g1195a	scaffold_0008	EGD76177	supercont1.2	134785660	4115623	103.6
g	Em0008g1262a	scaffold_0008	EGD76059	supercont1.2	135096090	3576419	240.0
g	Em0008g285a	scaffold_0008	EGD73531	supercont1.12	126981956	24332883	528.0
g	Em0008g192a	scaffold_0008	EGD77148	supercont1.22	126089716	35181859	219.0
g	Em0008g622a	scaffold_0008	EGD81942	supercont1.6	130326863	12415439	56.6
g	Em0008g524a	scaffold_0008	EGD76150	supercont1.2	129545998	3979004	62.4
g	Em0008g1261a	scaffold_0008	EGD82363	supercont1.6	135092413	14144969	328.0
g	Em0008g1021a	scaffold_0008	EGD76240	supercont1.2	133613459	4398240	248.0
g	Em0008g1236a	scaffold_0008	EGD80802	supercont1.4	134997100	6630446	151.0
g	Em0008g534a	scaffold_0008	EGD78813	supercont1.3	129635856	8493527	407.0
g	Em0008g1108a	scaffold_0008	EGD76500	supercont1.20	134201381	35881504	268.4
g	Em0008g515a	scaffold_0008	EGD80569	supercont1.4	129442820	5571457	130.0
g	Em0008g944a	scaffold_0008	EGD78674	supercont1.3	133034060	7915474	167.0
g	Em0008g1166a	scaffold_0008	EGD75420	supercont1.18	134606228	30264162	247.0
g	Em0008g621a	scaffold_0008	EGD83004	supercont1.8	130319164	17006477	122.0
g	Em0008g1059a	scaffold_0008	EGD82445	supercont1.7	133856120	14466690	74.7
g	Em0008g148a	scaffold_0008	EGD75285	supercont1.17	125650941	32386103	52.8
g	Em0008g532a	scaffold_0008	EGD78148	supercont1.27	129608695	42901396	94.4
g	Em0008g142a	scaffold_0008	EGD81400	supercont1.5	125616414	10149037	258.0
g	Em0008g1029a	scaffold_0008	EGD79918	supercont1.35	133676056	48718080	53.9
g	Em0008g333a	scaffold_0008	EGD73415	supercont1.12	127581438	23811779	96.7
g	Em0008g969a	scaffold_0008	EGD81529	supercont1.5	133304152	10750202	268.0
g	Em0008g945a	scaffold_0008	EGD78387	supercont1.28	133051975	44974821	45.8
g	Em0008g1240a	scaffold_0008	EGD79329	supercont1.31	135005062	46346047	150.0
g	Em0008g1066a	scaffold_0008	EGD82819	supercont1.7	133880147	16196688	105.0
g	Em0008g1024a	scaffold_0008	EGD82016	supercont1.6	133635786	12747175	318.0
g	Em0008g1257a	scaffold_0008	EGD83330	supercont1.9	135074193	18358866	74.3
g	Em0008g549a	scaffold_0008	EGD83162	supercont1.8	129752382	17726130	51.6
[truncated: 4,744 more rows]
