# Supplementary material for: Tracing animal genomic evolution with the chromosomal-level assembly of the freshwater sponge Ephydatia muelleri
Source: Nat Commun. 2020 Jul 27;11:3676. doi: 10.1038/s41467-020-17397-w (PMC7385117; doi:10.1038/s41467-020-17397-w)
Supplement: Supplementary file 8 — Supplementary Data 4 [file 41467_2020_17397_MOESM8_ESM.zip › Supplementary_Data_4_Synteny_analyses_plots_scripts/emu_vs_choanos_raw_data/prots_vs_Srosetta_scaffold2D_random.tab]

s1	scaffold_0001	1	34737626	0.107673	34737626	0.107673	-
s1	scaffold_0002	2	18036862	0.055907	52774488	0.163581	-
s1	scaffold_0003	3	16756708	0.051939	69531196	0.215520	-
s1	scaffold_0004	4	14242454	0.044146	83773650	0.259666	-
s1	scaffold_0005	5	14008563	0.043421	97782213	0.303087	-
s1	scaffold_0006	6	13980526	0.043334	111762739	0.346421	-
s1	scaffold_0007	7	12614931	0.039101	124377670	0.385523	-
s1	scaffold_0008	8	11012714	0.034135	135390384	0.419658	-
s1	scaffold_0009	9	10784955	0.033429	146175339	0.453087	-
s1	scaffold_0010	10	9915261	0.030733	156090600	0.483821	-
s1	scaffold_0011	11	9883643	0.030635	165974243	0.514456	-
s1	scaffold_0012	12	9758457	0.030247	175732700	0.544704	-
s1	scaffold_0013	13	8891648	0.027561	184624348	0.572264	-
s1	scaffold_0014	14	8794683	0.027260	193419031	0.599524	-
s1	scaffold_0015	15	8607055	0.026679	202026086	0.626203	-
s1	scaffold_0016	16	8588065	0.026620	210614151	0.652823	-
s1	scaffold_0017	17	8481849	0.026290	219096000	0.679113	-
s1	scaffold_0018	18	8298555	0.025722	227394555	0.704835	-
s1	scaffold_0019	19	8000469	0.024798	235395024	0.729634	-
s1	scaffold_0020	20	7973121	0.024714	243368145	0.754347	-
s1	scaffold_0021	21	7819413	0.024237	251187558	0.778585	-
s1	scaffold_0022	22	7592457	0.023534	258780015	0.802118	-
s1	scaffold_0023	23	6309599	0.019557	265089614	0.821676	-
s1	scaffold_0024	24	4976343	0.015425	270065957	0.837100	-
s1	scaffold_0025	25	1223551	0.003793	271289508	0.840893	-
s1	scaffold_0026	26	650570	0.002017	271940078	0.842909	-
s1	scaffold_0027	27	602316	0.001867	272542394	0.844776	-
s1	scaffold_0028	28	575373	0.001783	273117767	0.846560	-
s1	scaffold_0029	29	566734	0.001757	273684501	0.848316	-
s1	scaffold_0030	30	506525	0.001570	274191026	0.849887	-
s1	scaffold_0031	31	430008	0.001333	274621034	0.851219	-
s1	scaffold_0032	32	429205	0.001330	275050239	0.852550	-
s1	scaffold_0033	33	422694	0.001310	275472933	0.853860	-
s1	scaffold_0034	34	416018	0.001289	275888951	0.855149	-
s1	scaffold_0035	35	373449	0.001158	276262400	0.856307	-
s1	scaffold_0036	36	373358	0.001157	276635758	0.857464	-
s1	scaffold_0037	37	367806	0.001140	277003564	0.858604	-
s1	scaffold_0038	38	331391	0.001027	277334955	0.859631	-
s1	scaffold_0039	39	329609	0.001022	277664564	0.860653	-
s1	scaffold_0040	40	317476	0.000984	277982040	0.861637	-
s1	scaffold_0041	41	315232	0.000977	278297272	0.862614	-
s1	scaffold_0042	42	302254	0.000937	278599526	0.863551	-
s1	scaffold_0043	43	296435	0.000919	278895961	0.864470	-
s1	scaffold_0044	44	282686	0.000876	279178647	0.865346	-
s1	scaffold_0045	45	274350	0.000850	279452997	0.866197	-
s1	scaffold_0046	46	271530	0.000842	279724527	0.867038	-
s1	scaffold_0047	47	264477	0.000820	279989004	0.867858	-
s1	scaffold_0048	48	263819	0.000818	280252823	0.868676	-
s1	scaffold_0049	49	236984	0.000735	280489807	0.869410	-
s1	scaffold_0050	50	227287	0.000705	280717094	0.870115	-
s1	scaffold_0051	51	208083	0.000645	280925177	0.870760	-
s1	scaffold_0052	52	207197	0.000642	281132374	0.871402	-
s1	scaffold_0053	53	205481	0.000637	281337855	0.872039	-
s1	scaffold_0054	54	202857	0.000629	281540712	0.872668	-
s1	scaffold_0055	55	202502	0.000628	281743214	0.873295	-
s1	scaffold_0056	56	200934	0.000623	281944148	0.873918	-
s1	scaffold_0057	57	197419	0.000612	282141567	0.874530	-
s1	scaffold_0058	58	196740	0.000610	282338307	0.875140	-
s1	scaffold_0059	59	189648	0.000588	282527955	0.875728	-
s1	scaffold_0060	60	189481	0.000587	282717436	0.876315	-
s1	scaffold_0061	61	186161	0.000577	282903597	0.876892	-
s1	scaffold_0062	62	176848	0.000548	283080445	0.877440	-
s1	scaffold_0063	63	176577	0.000547	283257022	0.877988	-
s1	scaffold_0064	64	176185	0.000546	283433207	0.878534	-
s1	scaffold_0065	65	174171	0.000540	283607378	0.879074	-
s1	scaffold_0066	66	171524	0.000532	283778902	0.879605	-
s1	scaffold_0067	67	171067	0.000530	283949969	0.880135	-
s1	scaffold_0068	68	163836	0.000508	284113805	0.880643	-
s1	scaffold_0069	69	159499	0.000494	284273304	0.881138	-
s1	scaffold_0070	70	159342	0.000494	284432646	0.881632	-
s1	scaffold_0071	71	154750	0.000480	284587396	0.882111	-
s1	scaffold_0072	72	152809	0.000474	284740205	0.882585	-
s1	scaffold_0073	73	151953	0.000471	284892158	0.883056	-
s1	scaffold_0074	74	148190	0.000459	285040348	0.883515	-
s1	scaffold_0075	75	144120	0.000447	285184468	0.883962	-
s1	scaffold_0076	76	143694	0.000445	285328162	0.884407	-
s1	scaffold_0077	77	143684	0.000445	285471846	0.884853	-
s1	scaffold_0078	78	141423	0.000438	285613269	0.885291	-
s1	scaffold_0079	79	139408	0.000432	285752677	0.885723	-
s1	scaffold_0080	80	139377	0.000432	285892054	0.886155	-
s1	scaffold_0081	81	137391	0.000426	286029445	0.886581	-
s1	scaffold_0082	82	135136	0.000419	286164581	0.887000	-
s1	scaffold_0083	83	135060	0.000419	286299641	0.887419	-
s1	scaffold_0084	84	133632	0.000414	286433273	0.887833	-
s1	scaffold_0085	85	130122	0.000403	286563395	0.888236	-
s1	scaffold_0086	86	128997	0.000400	286692392	0.888636	-
s1	scaffold_0087	87	126473	0.000392	286818865	0.889028	-
s1	scaffold_0088	88	125524	0.000389	286944389	0.889417	-
s1	scaffold_0089	89	124927	0.000387	287069316	0.889804	-
s1	scaffold_0090	90	123959	0.000384	287193275	0.890188	-
s1	scaffold_0091	91	122596	0.000380	287315871	0.890568	-
s1	scaffold_0092	92	122468	0.000380	287438339	0.890948	-
s1	scaffold_0093	93	120091	0.000372	287558430	0.891320	-
s1	scaffold_0094	94	117366	0.000364	287675796	0.891684	-
s1	scaffold_0095	95	116455	0.000361	287792251	0.892045	-
s1	scaffold_0096	96	115272	0.000357	287907523	0.892402	-
s1	scaffold_0097	97	114998	0.000356	288022521	0.892759	-
s1	scaffold_0098	98	114967	0.000356	288137488	0.893115	-
s1	scaffold_0099	99	114048	0.000354	288251536	0.893469	-
s1	scaffold_0100	100	111511	0.000346	288363047	0.893814	-
s1	scaffold_0101	101	111305	0.000345	288474352	0.894159	-
s1	scaffold_0102	102	111157	0.000345	288585509	0.894504	-
s1	scaffold_0103	103	109620	0.000340	288695129	0.894844	-
s1	scaffold_0104	104	108126	0.000335	288803255	0.895179	-
s1	scaffold_0105	105	107064	0.000332	288910319	0.895511	-
s1	scaffold_0106	106	107062	0.000332	289017381	0.895842	-
s1	scaffold_0107	107	106508	0.000330	289123889	0.896173	-
s1	scaffold_0108	108	105029	0.000326	289228918	0.896498	-
s1	scaffold_0109	109	103621	0.000321	289332539	0.896819	-
s1	scaffold_0110	110	102305	0.000317	289434844	0.897136	-
s1	scaffold_0111	111	102171	0.000317	289537015	0.897453	-
s1	scaffold_0112	112	101406	0.000314	289638421	0.897767	-
s1	scaffold_0113	113	100610	0.000312	289739031	0.898079	-
s1	scaffold_0114	114	100035	0.000310	289839066	0.898389	-
s1	scaffold_0115	115	99647	0.000309	289938713	0.898698	-
s1	scaffold_0116	116	99210	0.000308	290037923	0.899006	-
s1	scaffold_0117	117	98870	0.000306	290136793	0.899312	-
s1	scaffold_0118	118	98442	0.000305	290235235	0.899617	-
s1	scaffold_0119	119	96536	0.000299	290331771	0.899917	-
s1	scaffold_0120	120	96291	0.000298	290428062	0.900215	-
s1	scaffold_0121	121	96282	0.000298	290524344	0.900514	-
s1	scaffold_0122	122	94788	0.000294	290619132	0.900807	-
s1	scaffold_0123	123	94750	0.000294	290713882	0.901101	-
s1	scaffold_0124	124	94691	0.000294	290808573	0.901395	-
s1	scaffold_0125	125	94413	0.000293	290902986	0.901687	-
s1	scaffold_0126	126	93549	0.000290	290996535	0.901977	-
s1	scaffold_0127	127	93004	0.000288	291089539	0.902265	-
s1	scaffold_0128	128	91982	0.000285	291181521	0.902550	-
s1	scaffold_0129	129	91250	0.000283	291272771	0.902833	-
s1	scaffold_0130	130	89436	0.000277	291362207	0.903111	-
s1	scaffold_0131	131	89368	0.000277	291451575	0.903388	-
s1	scaffold_0132	132	89250	0.000277	291540825	0.903664	-
s1	scaffold_0133	133	88841	0.000275	291629666	0.903940	-
s1	scaffold_0134	134	88621	0.000275	291718287	0.904214	-
s1	scaffold_0135	135	87460	0.000271	291805747	0.904485	-
s1	scaffold_0136	136	87007	0.000270	291892754	0.904755	-
s1	scaffold_0137	137	86015	0.000267	291978769	0.905022	-
s1	scaffold_0138	138	85513	0.000265	292064282	0.905287	-
s1	scaffold_0139	139	83108	0.000258	292147390	0.905544	-
s1	scaffold_0140	140	82398	0.000255	292229788	0.905800	-
s1	scaffold_0141	141	81465	0.000253	292311253	0.906052	-
s1	scaffold_0142	142	81184	0.000252	292392437	0.906304	-
s1	scaffold_0143	143	80521	0.000250	292472958	0.906553	-
s1	scaffold_0144	144	80140	0.000248	292553098	0.906802	-
s1	scaffold_0145	145	79863	0.000248	292632961	0.907049	-
s1	scaffold_0146	146	78301	0.000243	292711262	0.907292	-
s1	scaffold_0147	147	78106	0.000242	292789368	0.907534	-
s1	scaffold_0148	148	78052	0.000242	292867420	0.907776	-
s1	scaffold_0149	149	77931	0.000242	292945351	0.908018	-
s1	scaffold_0150	150	76042	0.000236	293021393	0.908253	-
s1	scaffold_0151	151	75703	0.000235	293097096	0.908488	-
s1	scaffold_0152	152	75627	0.000234	293172723	0.908722	-
s1	scaffold_0153	153	75479	0.000234	293248202	0.908956	-
s1	scaffold_0154	154	75116	0.000233	293323318	0.909189	-
s1	scaffold_0155	155	74099	0.000230	293397417	0.909419	-
s1	scaffold_0156	156	73669	0.000228	293471086	0.909647	-
s1	scaffold_0157	157	73662	0.000228	293544748	0.909876	-
s1	scaffold_0158	158	73104	0.000227	293617852	0.910102	-
s1	scaffold_0159	159	72439	0.000225	293690291	0.910327	-
s1	scaffold_0160	160	71901	0.000223	293762192	0.910550	-
s1	scaffold_0161	161	71014	0.000220	293833206	0.910770	-
s1	scaffold_0162	162	70521	0.000219	293903727	0.910988	-
s1	scaffold_0163	163	69523	0.000215	293973250	0.911204	-
s1	scaffold_0164	164	69002	0.000214	294042252	0.911418	-
s1	scaffold_0165	165	68846	0.000213	294111098	0.911631	-
s1	scaffold_0166	166	68417	0.000212	294179515	0.911843	-
s1	scaffold_0167	167	68066	0.000211	294247581	0.912054	-
s1	scaffold_0168	168	67496	0.000209	294315077	0.912263	-
s1	scaffold_0169	169	67412	0.000209	294382489	0.912472	-
s1	scaffold_0170	170	67343	0.000209	294449832	0.912681	-
s1	scaffold_0171	171	67153	0.000208	294516985	0.912889	-
s1	scaffold_0172	172	67089	0.000208	294584074	0.913097	-
s1	scaffold_0173	173	66476	0.000206	294650550	0.913303	-
s1	scaffold_0174	174	66319	0.000206	294716869	0.913509	-
s1	scaffold_0175	175	66257	0.000205	294783126	0.913714	-
s1	scaffold_0176	176	65430	0.000203	294848556	0.913917	-
s1	scaffold_0177	177	65120	0.000202	294913676	0.914119	-
s1	scaffold_0178	178	65102	0.000202	294978778	0.914321	-
s1	scaffold_0179	179	64847	0.000201	295043625	0.914522	-
s1	scaffold_0180	180	64668	0.000200	295108293	0.914722	-
s1	scaffold_0181	181	64061	0.000199	295172354	0.914921	-
s1	scaffold_0182	182	63980	0.000198	295236334	0.915119	-
s1	scaffold_0183	183	63799	0.000198	295300133	0.915317	-
s1	scaffold_0184	184	63465	0.000197	295363598	0.915513	-
s1	scaffold_0185	185	62908	0.000195	295426506	0.915708	-
s1	scaffold_0186	186	62616	0.000194	295489122	0.915902	-
s1	scaffold_0187	187	61965	0.000192	295551087	0.916094	-
s1	scaffold_0188	188	61332	0.000190	295612419	0.916285	-
s1	scaffold_0189	189	61305	0.000190	295673724	0.916475	-
s1	scaffold_0190	190	61010	0.000189	295734734	0.916664	-
s1	scaffold_0191	191	60792	0.000188	295795526	0.916852	-
s1	scaffold_0192	192	60658	0.000188	295856184	0.917040	-
s1	scaffold_0193	193	60610	0.000188	295916794	0.917228	-
s1	scaffold_0194	194	60244	0.000187	295977038	0.917415	-
s1	scaffold_0195	195	60147	0.000186	296037185	0.917601	-
s1	scaffold_0196	196	60037	0.000186	296097222	0.917787	-
s1	scaffold_0197	197	59229	0.000184	296156451	0.917971	-
s1	scaffold_0198	198	59018	0.000183	296215469	0.918154	-
s1	scaffold_0199	199	59011	0.000183	296274480	0.918337	-
s1	scaffold_0200	200	58746	0.000182	296333226	0.918519	-
s1	scaffold_0201	201	58615	0.000182	296391841	0.918700	-
s1	scaffold_0202	202	58452	0.000181	296450293	0.918882	-
s1	scaffold_0203	203	58368	0.000181	296508661	0.919063	-
s1	scaffold_0204	204	58187	0.000180	296566848	0.919243	-
s1	scaffold_0205	205	58020	0.000180	296624868	0.919423	-
s1	scaffold_0206	206	57734	0.000179	296682602	0.919602	-
s1	scaffold_0207	207	57669	0.000179	296740271	0.919780	-
s1	scaffold_0208	208	57564	0.000178	296797835	0.919959	-
s1	scaffold_0209	209	57525	0.000178	296855360	0.920137	-
s1	scaffold_0210	210	57269	0.000178	296912629	0.920315	-
s1	scaffold_0211	211	56880	0.000176	296969509	0.920491	-
s1	scaffold_0212	212	56817	0.000176	297026326	0.920667	-
s1	scaffold_0213	213	56496	0.000175	297082822	0.920842	-
s1	scaffold_0214	214	56390	0.000175	297139212	0.921017	-
s1	scaffold_0215	215	56358	0.000175	297195570	0.921192	-
s1	scaffold_0216	216	56266	0.000174	297251836	0.921366	-
s1	scaffold_0217	217	56203	0.000174	297308039	0.921540	-
s1	scaffold_0218	218	55700	0.000173	297363739	0.921713	-
s1	scaffold_0219	219	55689	0.000173	297419428	0.921886	-
s1	scaffold_0220	220	55600	0.000172	297475028	0.922058	-
s1	scaffold_0221	221	55209	0.000171	297530237	0.922229	-
s1	scaffold_0222	222	55201	0.000171	297585438	0.922400	-
s1	scaffold_0223	223	54874	0.000170	297640312	0.922570	-
s1	scaffold_0224	224	54534	0.000169	297694846	0.922739	-
s1	scaffold_0225	225	54453	0.000169	297749299	0.922908	-
s1	scaffold_0226	226	54402	0.000169	297803701	0.923077	-
s1	scaffold_0227	227	54370	0.000169	297858071	0.923245	-
s1	scaffold_0228	228	54170	0.000168	297912241	0.923413	-
s1	scaffold_0229	229	53865	0.000167	297966106	0.923580	-
s1	scaffold_0230	230	53825	0.000167	298019931	0.923747	-
s1	scaffold_0231	231	53790	0.000167	298073721	0.923914	-
s1	scaffold_0232	232	53546	0.000166	298127267	0.924080	-
s1	scaffold_0233	233	53313	0.000165	298180580	0.924245	-
s1	scaffold_0234	234	53127	0.000165	298233707	0.924410	-
s1	scaffold_0235	235	53037	0.000164	298286744	0.924574	-
s1	scaffold_0236	236	52587	0.000163	298339331	0.924737	-
s1	scaffold_0237	237	52314	0.000162	298391645	0.924899	-
s1	scaffold_0238	238	52111	0.000162	298443756	0.925061	-
s1	scaffold_0239	239	51995	0.000161	298495751	0.925222	-
s1	scaffold_0240	240	51705	0.000160	298547456	0.925382	-
s1	scaffold_0241	241	51509	0.000160	298598965	0.925542	-
s1	scaffold_0242	242	51394	0.000159	298650359	0.925701	-
s1	scaffold_0243	243	51319	0.000159	298701678	0.925860	-
s1	scaffold_0244	244	51211	0.000159	298752889	0.926019	-
s1	scaffold_0245	245	51121	0.000158	298804010	0.926177	-
s1	scaffold_0246	246	50973	0.000158	298854983	0.926335	-
s1	scaffold_0247	247	50705	0.000157	298905688	0.926492	-
s1	scaffold_0248	248	50528	0.000157	298956216	0.926649	-
s1	scaffold_0249	249	50488	0.000156	299006704	0.926806	-
s1	scaffold_0250	250	50407	0.000156	299057111	0.926962	-
s1	scaffold_0251	251	50157	0.000155	299107268	0.927117	-
s1	scaffold_0252	252	50061	0.000155	299157329	0.927272	-
s1	scaffold_0253	253	49731	0.000154	299207060	0.927427	-
s1	scaffold_0254	254	49484	0.000153	299256544	0.927580	-
s1	scaffold_0255	255	49468	0.000153	299306012	0.927733	-
s1	scaffold_0256	256	49465	0.000153	299355477	0.927887	-
s1	scaffold_0257	257	49318	0.000153	299404795	0.928039	-
s1	scaffold_0258	258	49227	0.000153	299454022	0.928192	-
s1	scaffold_0259	259	48953	0.000152	299502975	0.928344	-
s1	scaffold_0260	260	48870	0.000151	299551845	0.928495	-
s1	scaffold_0261	261	48844	0.000151	299600689	0.928647	-
s1	scaffold_0262	262	48810	0.000151	299649499	0.928798	-
s1	scaffold_0263	263	48724	0.000151	299698223	0.928949	-
s1	scaffold_0264	264	48703	0.000151	299746926	0.929100	-
s1	scaffold_0265	265	48602	0.000151	299795528	0.929251	-
s1	scaffold_0266	266	48600	0.000151	299844128	0.929401	-
s1	scaffold_0267	267	48581	0.000151	299892709	0.929552	-
s1	scaffold_0268	268	48292	0.000150	299941001	0.929702	-
s1	scaffold_0269	269	47974	0.000149	299988975	0.929850	-
s1	scaffold_0270	270	47698	0.000148	300036673	0.929998	-
s2	supercont1.1	1	2682829	0.048391	2682829	0.048391	-
s2	supercont1.2	2	2479747	0.044728	5162576	0.093120	-
s2	supercont1.4	3	2372320	0.042791	7534896	0.135910	-
s2	supercont1.3	4	2355804	0.042493	9890700	0.178403	-
s2	supercont1.5	5	2236389	0.040339	12127089	0.218741	-
s2	supercont1.6	6	2078128	0.037484	14205217	0.256225	-
s2	supercont1.7	7	2024178	0.036511	16229395	0.292736	-
s2	supercont1.8	8	1951132	0.035193	18180527	0.327930	-
s2	supercont1.9	9	1890124	0.034093	20070651	0.362023	-
s2	supercont1.10	10	1852485	0.033414	21923136	0.395437	-
s2	supercont1.11	11	1685439	0.030401	23608575	0.425838	-
s2	supercont1.12	12	1669363	0.030111	25277938	0.455949	-
s2	supercont1.13	13	1637731	0.029540	26915669	0.485489	-
s2	supercont1.15	14	1519553	0.027409	28435222	0.512898	-
s2	supercont1.14	15	1475472	0.026614	29910694	0.539512	-
s2	supercont1.18	16	1385450	0.024990	31296144	0.564502	-
s2	supercont1.17	17	1373939	0.024782	32670083	0.589284	-
s2	supercont1.16	18	1369926	0.024710	34040009	0.613994	-
s2	supercont1.22	19	1285527	0.023188	35325536	0.637181	-
s2	supercont1.20	20	1277873	0.023050	36603409	0.660231	-
s2	supercont1.19	21	1259976	0.022727	37863385	0.682958	-
s2	supercont1.21	22	1215791	0.021930	39079176	0.704887	-
s2	supercont1.23	23	1191819	0.021497	40270995	0.726385	-
s2	supercont1.24	24	1067092	0.019248	41338087	0.745632	-
s2	supercont1.25	25	983278	0.017736	42321365	0.763368	-
s2	supercont1.27	26	927411	0.016728	43248776	0.780096	-
s2	supercont1.29	27	915651	0.016516	44164427	0.796612	-
s2	supercont1.28	28	911200	0.016436	45075627	0.813048	-
s2	supercont1.26	29	896821	0.016176	45972448	0.829224	-
s2	supercont1.31	30	796024	0.014358	46768472	0.843582	-
s2	supercont1.30	31	789273	0.014236	47557745	0.857819	-
s2	supercont1.32	32	786423	0.014185	48344168	0.872004	-
s2	supercont1.35	33	753186	0.013586	49097354	0.885589	-
s2	supercont1.36	34	740817	0.013362	49838171	0.898952	-
s2	supercont1.33	35	739932	0.013346	50578103	0.912298	-
g	Em0021g225a	scaffold_0211	EGD78165	supercont1.27	296917879	42990750	303.0
g	Em0101g7a	scaffold_0113	EGD75422	supercont1.18	289685377	30270685	63.2
g	Em0014g25a	scaffold_0269	EGD80549	supercont1.4	299942761	5487672	160.0
g	Em0019g748a	scaffold_0269	EGD73830	supercont1.13	299968567	25721906	114.8
g	Em0008g1137a	scaffold_0269	EGD73939	supercont1.13	299959085	26232499	590.0
g	Em0015g64a	scaffold_0269	EGD72624	supercont1.10	299973259	20354987	43.1
g	Em0305g6a	scaffold_0269	EGD72808	supercont1.10	299952703	21170139	97.1
g	Em0020g515a	scaffold_0129	EGD76511	supercont1.20	291242609	35937644	47.4
g	Em0011g58a	scaffold_0129	EGD80049	supercont1.36	291222311	49320862	47.4
g	Em0023g193a	scaffold_0129	EGD78882	supercont1.3	291229612	8832124	45.8
g	Em0305g5a	scaffold_0128	EGD72808	supercont1.10	291145131	21170139	42.0
g	Em0009g1030a	scaffold_0123	EGD77084	supercont1.22	290657024	34837570	47.4
g	Em0001g2526a	scaffold_0123	EGD77652	supercont1.25	290653305	41428987	66.6
g	Em0012g3a	scaffold_0122	EGD81651	supercont1.5	290610987	11274060	45.1
g	Em0001g1613a	scaffold_0120	EGD75199	supercont1.17	290420174	31980798	125.0
g	Em0015g806a	scaffold_0127	EGD83182	supercont1.8	291068483	17810996	127.0
g	Em0022g174a	scaffold_0127	EGD76220	supercont1.2	291047227	4324222	75.1
g	Em0648g9a	scaffold_0127	EGD81595	supercont1.5	291001748	11033916	44.7
g	Em0016g350a	scaffold_0127	EGD73954	supercont1.13	291028897	26294107	130.0
g	Em0021g354a	scaffold_0126	EGD72461	supercont1.1	290987479	2140611	498.7
g	Em0008g1015a	scaffold_0126	EGD79027	supercont1.3	290958533	9547725	112.0
g	Em0013g1054a	scaffold_0125	EGD74435	supercont1.15	290866334	26963275	48.9
g	Em0011g1159a	scaffold_0125	EGD78124	supercont1.27	290890871	42767216	210.9
g	Em0007g1336a	scaffold_0125	EGD82590	supercont1.7	290886364	15189349	44.3
g	Em0404g4a	scaffold_0125	EGD75292	supercont1.17	290854839	32421353	87.0
g	Em0004g791a	scaffold_0124	EGD73904	supercont1.13	290772919	26075422	92.0
g	Em0020g121a	scaffold_0130	EGD75719	supercont1.19	291311187	37026550	70.5
g	Em0002g25a	scaffold_0130	EGD74021	supercont1.13	291285819	26582980	94.7
g	Em0508g1a	scaffold_0130	EGD82674	supercont1.7	291300930	15557546	77.8
g	Em0424g2a	scaffold_0223	EGD74886	supercont1.16	297594902	33298682	202.0
g	Em0020g1000a	scaffold_0223	EGD83435	supercont1.9	297588053	18796138	112.0
g	Em0023g95a	scaffold_0223	EGD80978	supercont1.4	297634100	7448216	103.0
g	Em0005g1669a	scaffold_0016	EGD76353	supercont1.2	208530075	5023212	87.0
g	Em0022g937a	scaffold_0016	EGD80510	supercont1.4	203266939	5315071	225.0
g	Em0021g607a	scaffold_0016	EGD80747	supercont1.4	202296398	6380154	49.3
g	Em0021g853a	scaffold_0016	EGD76254	supercont1.2	207232656	4481991	99.0
g	Em0006g1004a	scaffold_0016	EGD78454	supercont1.29	204640973	43510013	187.0
g	Em0016g1082a	scaffold_0016	EGD79655	supercont1.33	203564787	50494542	48.9
g	Em0115g4a	scaffold_0016	EGD75651	supercont1.19	209986245	36670761	343.0
g	Em0010g876a	scaffold_0016	EGD83346	supercont1.9	204949237	18418067	229.0
g	Em0021g971a	scaffold_0016	EGD79255	supercont1.30	207919211	47478617	256.0
g	Em0001g3767a	scaffold_0016	EGD76305	supercont1.2	202393142	4742654	43.9
g	Em0018g497a	scaffold_0016	EGD77567	supercont1.24	207300389	41028214	53.5
g	Em0016g1022a	scaffold_0016	EGD77249	supercont1.23	208174074	39391420	132.9
g	Em0008g414a	scaffold_0016	EGD78124	supercont1.27	205116550	42767216	45.4
g	Em0009g641a	scaffold_0016	EGD76506	supercont1.20	210580301	35915665	186.0
g	Em0484g6a	scaffold_0016	EGD78020	supercont1.26	208235284	45879528	80.1
g	Em0023g917a	scaffold_0016	EGD81373	supercont1.5	207963346	10007695	51.6
g	Em0015g604a	scaffold_0016	EGD77360	supercont1.23	207290947	39928878	77.8
g	Em0014g372a	scaffold_0016	EGD74400	supercont1.14	203997784	29850528	262.0
g	Em0011g324a	scaffold_0016	EGD80503	supercont1.4	210206739	5285416	177.0
g	Em0015g1112a	scaffold_0016	EGD76357	supercont1.2	207960235	5036337	49.7
g	Em0021g41a	scaffold_0016	EGD75270	supercont1.17	202413742	32306651	140.0
g	Em0015g480a	scaffold_0016	EGD82494	supercont1.7	202850929	14693152	145.0
g	Em0001g18a	scaffold_0016	EGD79926	supercont1.35	203155934	48764270	446.0
g	Em0020g83a	scaffold_0016	EGD78472	supercont1.29	208162825	43596101	56.6
g	Em0285g2a	scaffold_0016	EGD76483	supercont1.20	202315579	35811487	46.6
g	Em0005g1499a	scaffold_0016	EGD72018	supercont1.1	206329033	139040	204.0
g	Em0002g487a	scaffold_0016	EGD72626	supercont1.10	202950819	20365064	42.4
g	Em0009g604a	scaffold_0016	EGD77360	supercont1.23	205580645	39928878	57.4
g	Em0005g1571a	scaffold_0016	EGD74274	supercont1.14	209883407	29286252	63.9
g	Em1329g1a	scaffold_0016	EGD80546	supercont1.4	207900546	5466703	55.8
g	Em0019g744a	scaffold_0016	EGD81900	supercont1.6	209925900	12233451	156.0
g	Em0003g32a	scaffold_0016	EGD72576	supercont1.10	208090734	20128256	92.4
g	Em0021g21a	scaffold_0016	EGD82296	supercont1.6	204903349	13808106	44.7
g	Em0016g1124a	scaffold_0016	EGD77474	supercont1.24	206232297	40519322	103.0
g	Em0004g155a	scaffold_0016	EGD74067	supercont1.13	206278275	26790067	48.9
g	Em0001g1109a	scaffold_0016	EGD76915	supercont1.21	202456259	39027025	478.0
g	Em0019g745a	scaffold_0016	EGD78992	supercont1.3	210116581	9347740	50.8
g	Em0246g7a	scaffold_0016	EGD73519	supercont1.12	205650492	24277698	558.0
g	Em0017g638a	scaffold_0016	EGD76595	supercont1.20	208635429	36363352	63.2
g	Em0022g614a	scaffold_0016	EGD83649	supercont1.9	203318876	19833431	47.8
g	Em0022g736a	scaffold_0016	EGD78813	supercont1.3	206152095	8493527	655.0
g	Em0007g252a	scaffold_0016	EGD82607	supercont1.7	202961357	15271299	115.0
g	Em0447g3a	scaffold_0016	EGD79331	supercont1.31	206568091	46358024	140.2
g	Em0144g18a	scaffold_0016	EGD76186	supercont1.2	202562844	4172178	162.0
g	Em0003g1526a	scaffold_0016	EGD74691	supercont1.15	210225609	28139178	100.0
g	Em0004g1582a	scaffold_0016	EGD80840	supercont1.4	209761735	6812732	110.0
g	Em0004g73a	scaffold_0016	EGD80627	supercont1.4	209773122	5808815	164.9
g	Em0018g166a	scaffold_0016	EGD81679	supercont1.5	206279452	11371866	157.0
g	Em0015g81a	scaffold_0016	EGD76768	supercont1.21	207626764	38374733	262.0
g	Em0005g1655a	scaffold_0016	EGD74206	supercont1.14	202919412	28916873	200.0
g	Em0011g59a	scaffold_0016	EGD78735	supercont1.3	202370612	8186773	133.0
g	Em0007g734a	scaffold_0016	EGD74316	supercont1.14	202296398	29477337	53.1
g	Em0019g107a	scaffold_0016	EGD81804	supercont1.5	207063975	11925225	305.0
g	Em0015g251a	scaffold_0016	EGD77077	supercont1.22	204618967	34810771	236.0
g	Em0001g1430a	scaffold_0016	EGD81979	supercont1.6	208713182	12600752	42.7
g	Em0200g11a	scaffold_0016	EGD83104	supercont1.8	206296416	17460574	100.0
g	Em0017g507a	scaffold_0016	EGD73023	supercont1.11	207673282	22113974	392.0
g	Em0001g86a	scaffold_0016	EGD76122	supercont1.2	210271663	3858997	150.0
g	Em0010g912a	scaffold_0016	EGD76007	supercont1.2	203421481	3291926	192.0
g	Em0036g29a	scaffold_0016	EGD76465	supercont1.20	209329985	35748869	49.7
g	Em0014g124a	scaffold_0016	EGD73233	supercont1.11	203010529	23030129	58.5
g	Em0019g652a	scaffold_0016	EGD78808	supercont1.3	203673437	8470930	159.0
g	Em0020g145a	scaffold_0016	EGD81412	supercont1.5	210592214	10194209	156.0
g	Em0021g703a	scaffold_0016	EGD81651	supercont1.5	208016334	11274060	47.0
g	Em0012g801a	scaffold_0016	EGD82215	supercont1.6	204341992	13503681	84.0
g	Em0023g40a	scaffold_0016	EGD74520	supercont1.15	209658970	27315948	120.0
g	Em0007g1360a	scaffold_0016	EGD73345	supercont1.11	206490557	23539686	55.1
g	Em0022g218a	scaffold_0016	EGD72022	supercont1.1	207639322	159232	909.0
g	Em0004g756a	scaffold_0016	EGD80613	supercont1.4	209387891	5725728	325.0
g	Em0009g61a	scaffold_0016	EGD81793	supercont1.5	208496340	11863668	483.0
g	Em0023g940a	scaffold_0016	EGD78393	supercont1.28	205650492	45008754	867.0
g	Em0006g502a	scaffold_0016	EGD78702	supercont1.3	203469341	8039317	330.0
g	Em0020g984a	scaffold_0016	EGD79478	supercont1.32	204764351	47914759	57.4
g	Em0001g3817a	scaffold_0016	EGD73722	supercont1.12	209904900	25212099	48.9
g	Em0630g1a	scaffold_0016	EGD75060	supercont1.17	204273043	31379954	42.4
g	Em0008g1165a	scaffold_0016	EGD82629	supercont1.7	208146717	15370018	47.0
g	Em0021g967a	scaffold_0016	EGD72484	supercont1.1	204029299	2265748	400.8
g	Em0023g436a	scaffold_0016	EGD81973	supercont1.6	208635429	12564828	171.0
g	Em0001g906a	scaffold_0016	EGD72795	supercont1.10	202456259	21101202	124.0
g	Em0013g121a	scaffold_0016	EGD73810	supercont1.13	207731296	25639851	102.0
g	Em0011g585a	scaffold_0016	EGD78090	supercont1.27	203309423	42565672	472.0
g	Em0004g174a	scaffold_0016	EGD76483	supercont1.20	206101954	35811487	47.4
g	Em0011g853a	scaffold_0016	EGD75790	supercont1.19	204532910	37392005	233.0
g	Em0019g717a	scaffold_0016	EGD74411	supercont1.14	203044618	29896472	46.6
g	Em0011g71a	scaffold_0016	EGD76006	supercont1.2	202958154	3289114	56.6
g	Em0020g817a	scaffold_0016	EGD78190	supercont1.27	207753520	43105890	68.2
g	Em0006g1429a	scaffold_0016	EGD83416	supercont1.9	209415230	18723204	261.0
g	Em0005g1083a	scaffold_0016	EGD79470	supercont1.32	209537789	47880839	114.0
g	Em0011g12a	scaffold_0016	EGD75793	supercont1.19	206437277	37409334	484.0
g	Em0019g143a	scaffold_0016	EGD78397	supercont1.28	204911434	45046811	104.0
g	Em0012g648a	scaffold_0016	EGD76768	supercont1.21	206495377	38374733	247.0
g	Em0014g585a	scaffold_0016	EGD74566	supercont1.15	204353815	27553777	120.2
g	Em0012g594a	scaffold_0016	EGD77773	supercont1.25	202364784	42041375	87.8
g	Em0009g1114a	scaffold_0016	EGD72878	supercont1.10	204259778	21484756	720.0
g	Em0010g41a	scaffold_0016	EGD79846	supercont1.35	202682951	48416240	52.8
g	Em0019g834a	scaffold_0016	EGD73569	supercont1.12	209922387	24534380	105.0
g	Em0023g188a	scaffold_0016	EGD72174	supercont1.1	203477498	926419	408.0
g	Em0012g387a	scaffold_0016	EGD74210	supercont1.14	202303063	28925728	251.0
g	Em0006g472a	scaffold_0016	EGD75061	supercont1.17	210101160	31384789	61.6
g	Em0001g3387a	scaffold_0016	EGD73971	supercont1.13	207591959	26358939	52.0
g	Em0011g958a	scaffold_0016	EGD82645	supercont1.7	203024977	15426682	49.3
g	Em0718g3a	scaffold_0016	EGD77166	supercont1.22	209394670	35283662	204.0
g	Em0011g660a	scaffold_0016	EGD74952	supercont1.16	202381754	33610835	257.0
g	Em0004g95a	scaffold_0016	EGD75114	supercont1.17	209648290	31610799	125.0
g	Em0008g1079a	scaffold_0016	EGD75262	supercont1.17	206531755	32282696	533.0
g	Em0019g838a	scaffold_0016	EGD78768	supercont1.3	205677505	8305456	222.0
g	Em0010g418a	scaffold_0016	EGD82782	supercont1.7	203299586	16048844	70.1
g	Em0010g969a	scaffold_0016	EGD74692	supercont1.15	206174424	28148439	54.3
g	Em0021g72a	scaffold_0016	EGD80621	supercont1.4	206342777	5775232	478.0
g	Em0012g47a	scaffold_0016	EGD73938	supercont1.13	206454925	26229852	137.9
g	Em0016g1102a	scaffold_0016	EGD72104	supercont1.1	208102310	569115	322.0
g	Em0022g746a	scaffold_0016	EGD82793	supercont1.7	203916618	16097152	109.0
g	Em0023g371a	scaffold_0016	EGD74323	supercont1.14	202762179	29506170	411.0
g	Em0419g6a	scaffold_0016	EGD75316	supercont1.17	208316938	32526592	431.0
g	Em0018g255a	scaffold_0016	EGD78375	supercont1.28	203576659	44897336	117.5
g	Em0021g99a	scaffold_0016	EGD81594	supercont1.5	207605520	11027923	209.3
g	Em0022g26a	scaffold_0016	EGD74274	supercont1.14	208176908	29286252	60.1
g	Em0144g10a	scaffold_0016	EGD74694	supercont1.15	206888686	28155109	45.4
g	Em0015g62a	scaffold_0016	EGD72312	supercont1.1	203687512	1449261	194.0
g	Em0012g1096a	scaffold_0016	EGD77348	supercont1.23	204965411	39900738	164.0
g	Em0001g154a	scaffold_0016	EGD73534	supercont1.12	203804792	24340813	181.0
g	Em0008g955a	scaffold_0016	EGD75217	supercont1.17	203724099	32057744	285.0
g	Em0019g569a	scaffold_0016	EGD79887	supercont1.35	210159769	48582899	114.0
g	Em0018g227a	scaffold_0016	EGD77235	supercont1.23	210580301	39323291	81.3
g	Em0019g836a	scaffold_0016	EGD80967	supercont1.4	202509074	7409384	380.0
g	Em0004g1593a	scaffold_0016	EGD77114	supercont1.22	209709458	35009897	115.0
g	Em0016g1036a	scaffold_0016	EGD74117	supercont1.14	209453667	28481538	309.0
g	Em0018g1170a	scaffold_0016	EGD77661	supercont1.25	204587288	41463784	57.4
g	Em0002g182a	scaffold_0016	EGD75645	supercont1.19	204882205	36639914	66.2
g	Em0021g669a	scaffold_0016	EGD78681	supercont1.3	210170849	7944480	124.8
g	Em0007g683a	scaffold_0016	EGD81684	supercont1.5	209745147	11390720	113.0
g	Em0020g825a	scaffold_0016	EGD72684	supercont1.10	203136544	20612700	48.9
g	Em0011g35a	scaffold_0016	EGD80652	supercont1.4	208642756	5915830	158.0
g	Em0020g912a	scaffold_0016	EGD80864	supercont1.4	208676941	6909832	69.3
g	Em0018g1214a	scaffold_0016	EGD76681	supercont1.21	202184288	38024524	58.2
g	Em0021g29a	scaffold_0016	EGD75013	supercont1.16	203552218	33887965	147.0
g	Em0004g994a	scaffold_0016	EGD72072	supercont1.1	203590911	400069	84.7
g	Em0017g802a	scaffold_0016	EGD82596	supercont1.7	210255706	15219679	206.0
g	Em0001g1243a	scaffold_0016	EGD77785	supercont1.25	202575417	42099584	403.0
g	Em0014g36a	scaffold_0016	EGD76347	supercont1.2	208747019	4990568	46.6
g	Em0007g930a	scaffold_0016	EGD78954	supercont1.3	210216515	9155943	103.0
g	Em0024g319a	scaffold_0016	EGD79859	supercont1.35	203425973	48473261	46.2
g	Em0020g365a	scaffold_0016	EGD82352	supercont1.6	204800663	14071994	155.0
g	Em0016g527a	scaffold_0016	EGD72427	supercont1.1	207512536	1978276	700.0
g	Em0015g1005a	scaffold_0016	EGD78932	supercont1.3	203464709	9076706	147.0
g	Em0011g1027a	scaffold_0016	EGD75177	supercont1.17	202726146	31877420	144.4
g	Em0018g1215a	scaffold_0016	EGD76681	supercont1.21	210210243	38024524	57.4
g	Em0046g10a	scaffold_0016	EGD79046	supercont1.3	206474299	9639847	50.8
g	Em0016g983a	scaffold_0016	EGD78075	supercont1.27	202937069	42484740	56.2
g	Em0004g358a	scaffold_0016	EGD78775	supercont1.3	210553552	8326032	60.5
g	Em0011g849a	scaffold_0016	EGD79139	supercont1.30	208554770	46937980	63.5
g	Em0019g87a	scaffold_0016	EGD72218	supercont1.1	202334738	1103673	134.0
g	Em0006g589a	scaffold_0016	EGD75660	supercont1.19	203583201	36722353	87.4
g	Em0014g801a	scaffold_0016	EGD79014	supercont1.3	203484087	9487402	197.0
g	Em0001g134a	scaffold_0016	EGD79136	supercont1.30	204071809	46929837	214.9
g	Em0011g119a	scaffold_0016	EGD78339	supercont1.28	202775412	44759469	512.0
g	Em0223g6a	scaffold_0016	EGD74146	supercont1.14	207353063	28632916	49.3
g	Em0008g525a	scaffold_0016	EGD78813	supercont1.3	204003563	8493527	118.0
g	Em0011g1025a	scaffold_0016	EGD83652	supercont1.9	209078557	19853464	74.3
g	Em0019g753a	scaffold_0016	EGD79361	supercont1.31	208592712	46515799	42.4
g	Em0018g158a	scaffold_0016	EGD75135	supercont1.17	204435816	31717374	322.0
g	Em0191g1a	scaffold_0016	EGD79382	supercont1.31	206523645	46600851	45.4
g	Em0005g1236a	scaffold_0016	EGD76465	supercont1.20	205051268	35748869	53.5
g	Em0019g708a	scaffold_0016	EGD80983	supercont1.4	205268818	7461371	52.8
g	Em0018g429a	scaffold_0016	EGD74726	supercont1.15	210390414	28304816	298.0
g	Em0022g742a	scaffold_0016	EGD82321	supercont1.6	210548180	13915509	47.4
g	Em0009g40a	scaffold_0016	EGD78371	supercont1.28	205277316	44888251	154.0
g	Em0005g1281a	scaffold_0016	EGD83229	supercont1.8	209730357	18043098	245.0
g	Em0001g261a	scaffold_0016	EGD82215	supercont1.6	202644757	13503681	48.9
g	Em0021g942a	scaffold_0016	EGD77092	supercont1.22	209175172	34867019	392.8
g	Em0020g974a	scaffold_0016	EGD74219	supercont1.14	203347707	29011039	354.0
g	Em0024g443a	scaffold_0016	EGD75422	supercont1.18	208530075	30270685	278.0
g	Em0023g130a	scaffold_0016	EGD78756	supercont1.3	210493445	8259878	275.0
g	Em0007g1320a	scaffold_0016	EGD74714	supercont1.15	205667461	28246810	220.0
g	Em0011g784a	scaffold_0016	EGD74509	supercont1.15	209270678	27257956	140.0
g	Em0004g87a	scaffold_0016	EGD75909	supercont1.2	210061805	2810738	82.8
g	Em0011g1013a	scaffold_0016	EGD78550	supercont1.29	209078557	43953547	327.0
g	Em0001g2773a	scaffold_0016	EGD76171	supercont1.2	204112987	4092427	43.9
g	Em0023g148a	scaffold_0016	EGD83020	supercont1.8	203444721	17073490	54.3
g	Em0001g1791a	scaffold_0016	EGD80942	supercont1.4	207185756	7306590	45.8
g	Em0023g374a	scaffold_0016	EGD74174	supercont1.14	207885914	28758125	63.2
g	Em0010g800a	scaffold_0016	EGD74962	supercont1.16	207261127	33666734	161.0
g	Em0022g288a	scaffold_0016	EGD74827	supercont1.16	202673630	33061881	119.0
g	Em1093g1a	scaffold_0016	EGD79613	supercont1.33	205129969	50174419	69.7
g	Em0006g1181a	scaffold_0016	EGD72533	supercont1.1	208980732	2509026	58.9
g	Em0019g693a	scaffold_0016	EGD73259	supercont1.11	210299835	23131697	139.0
g	Em0013g271a	scaffold_0016	EGD73531	supercont1.12	202372912	24332883	541.0
g	Em0023g806a	scaffold_0197	EGD72621	supercont1.10	296155504	20339135	97.1
g	Em0008g911a	scaffold_0197	EGD77605	supercont1.24	296127904	41217567	45.4
g	Em0617g9a	scaffold_0197	EGD78838	supercont1.3	296099277	8594911	101.0
g	Em0006g977a	scaffold_0192	EGD82914	supercont1.8	295829782	16624539	50.4
g	Em0015g1270a	scaffold_0192	EGD82912	supercont1.8	295821956	16616942	66.2
g	Em0014g741a	scaffold_0192	EGD78254	supercont1.28	295841747	44333574	73.6
g	Em0003g1720a	scaffold_0192	EGD82137	supercont1.6	295813462	13272229	70.5
g	Em0005g1439a	scaffold_0058	EGD74481	supercont1.15	282318185	27148653	115.0
g	Em0019g653a	scaffold_0058	EGD77660	supercont1.25	282226210	41460959	50.8
g	Em0013g842a	scaffold_0058	EGD82349	supercont1.6	282282982	14057091	100.9
g	Em0016g200a	scaffold_0058	EGD76556	supercont1.20	282254910	36196713	399.0
g	Em0012g200a	scaffold_0058	EGD76465	supercont1.20	282178020	35748869	46.6
g	Em0022g338a	scaffold_0057	EGD81456	supercont1.5	282113438	10385649	47.0
g	Em0009g248a	scaffold_0057	EGD74548	supercont1.15	282060053	27449028	194.0
g	Em0019g1141a	scaffold_0057	EGD75966	supercont1.2	281988155	3122719	163.0
g	Em0015g1159a	scaffold_0057	EGD72911	supercont1.10	282032651	21664528	269.0
g	Em0020g591a	scaffold_0057	EGD72681	supercont1.10	282113438	20604551	393.0
g	Em0016g57a	scaffold_0057	EGD74282	supercont1.14	282046923	29329044	56.6
g	Em0020g882a	scaffold_0056	EGD76792	supercont1.21	281857174	38468735	71.6
g	Em0020g75a	scaffold_0056	EGD77511	supercont1.24	281852672	40772727	82.4
g	Em0016g426a	scaffold_0056	EGD81595	supercont1.5	281841802	11033916	49.7
g	Em0001g927a	scaffold_0056	EGD78618	supercont1.3	281815134	7650298	62.0
g	Em0020g50a	scaffold_0056	EGD81832	supercont1.5	281747453	12050755	133.2
g	Em0020g391a	scaffold_0056	EGD81392	supercont1.5	281798923	10108150	264.0
g	Em0019g68a	scaffold_0056	EGD77504	supercont1.24	281805457	40742191	174.0
g	Em0010g983a	scaffold_0056	EGD82452	supercont1.7	281919172	14505957	59.3
g	Em0600g2a	scaffold_0055	EGD80872	supercont1.4	281690246	6962684	78.2
g	Em0023g948a	scaffold_0055	EGD81622	supercont1.5	281723609	11158982	71.6
g	Em0019g954a	scaffold_0055	EGD76684	supercont1.21	281564028	38040575	70.1
g	Em0022g932a	scaffold_0055	EGD80510	supercont1.4	281591823	5315071	114.0
g	Em0008g455a	scaffold_0055	EGD78813	supercont1.3	281658794	8493527	145.0
g	Em0014g787a	scaffold_0055	EGD82746	supercont1.7	281705109	15878954	55.1
g	Em0015g167a	scaffold_0055	EGD81527	supercont1.5	281616158	10744752	61.6
g	Em0028g39a	scaffold_0055	EGD73708	supercont1.12	281706651	25158714	73.9
g	Em0009g103a	scaffold_0054	EGD75873	supercont1.19	281519286	37823823	81.3
g	Em0020g552a	scaffold_0053	EGD73704	supercont1.12	281179190	25147973	147.0
g	Em0007g958a	scaffold_0051	EGD77227	supercont1.23	280847251	39291929	177.9
g	Em0039g33a	scaffold_0051	EGD75019	supercont1.16	280750860	33922999	98.6
g	Em0023g658a	scaffold_0051	EGD76323	supercont1.2	280764960	4823299	102.0
g	Em0018g486a	scaffold_0051	EGD77357	supercont1.23	280792285	39915799	42.7
g	Em0001g2417a	scaffold_0051	EGD74325	supercont1.14	280811013	29512110	308.0
g	Em0015g617a	scaffold_0199	EGD79182	supercont1.30	296245318	47145496	327.0
g	Em0005g1673a	scaffold_0031	EGD72088	supercont1.1	274367966	475122	158.0
g	Em0013g105a	scaffold_0031	EGD81416	supercont1.5	274307608	10251392	63.2
g	Em0007g858a	scaffold_0031	EGD73129	supercont1.11	274202053	22565536	47.4
g	Em0009g1283a	scaffold_0030	EGD75552	supercont1.18	273714611	30885590	461.0
g	Em0008g1268a	scaffold_0030	EGD74126	supercont1.14	273866889	28523820	160.0
g	Em0004g346a	scaffold_0228	EGD76050	supercont1.2	297868689	3521787	78.6
g	Em0005g719a	scaffold_0226	EGD80785	supercont1.4	297757586	6527039	101.6
g	Em0018g1126a	scaffold_0221	EGD76001	supercont1.2	297492438	3251550	216.0
g	Em0020g187a	scaffold_0222	EGD75057	supercont1.17	297569775	31364766	129.0
g	Em0001g1776a	scaffold_0004	EGD75429	supercont1.18	79175189	30308568	70.1
g	Em0021g23a	scaffold_0004	EGD72080	supercont1.1	76073244	435098	246.0
g	Em0016g225a	scaffold_0004	EGD80113	supercont1.36	73827156	49656129	211.0
g	Em0023g291a	scaffold_0004	EGD76187	supercont1.2	82614984	4175665	110.9
g	Em0019g44a	scaffold_0004	EGD77684	supercont1.25	72896393	41614182	52.0
g	Em0001g1236a	scaffold_0004	EGD83612	supercont1.9	83771648	19656521	145.0
g	Em0211g5a	scaffold_0004	EGD72199	supercont1.1	76568244	1027302	171.7
g	Em0023g361a	scaffold_0004	EGD73068	supercont1.11	80127187	22333514	121.0
g	Em0003g1725a	scaffold_0004	EGD83652	supercont1.9	77832778	19853464	53.9
g	Em0023g611a	scaffold_0004	EGD83059	supercont1.8	70825087	17263615	105.0
g	Em0263g12a	scaffold_0004	EGD75273	supercont1.17	77622178	32322313	51.2
g	Em0018g1164a	scaffold_0004	EGD77661	supercont1.25	83516491	41463784	57.4
g	Em0743g2a	scaffold_0004	EGD78417	supercont1.29	70320496	43357100	42.7
g	Em0018g1202a	scaffold_0004	EGD82409	supercont1.7	69834400	14304118	202.0
g	Em0005g61a	scaffold_0004	EGD81562	supercont1.5	73755798	10876591	129.0
g	Em0005g1635a	scaffold_0004	EGD77698	supercont1.25	76947261	41682199	310.0
g	Em0005g1336a	scaffold_0004	EGD73851	supercont1.13	79791085	25824731	122.5
g	Em0010g223a	scaffold_0004	EGD82773	supercont1.7	75483167	16002440	258.0
g	Em0018g683a	scaffold_0004	EGD82596	supercont1.7	82484150	15219679	241.0
g	Em0018g1191a	scaffold_0004	EGD72381	supercont1.1	74399927	1792735	105.0
g	Em0179g12a	scaffold_0004	EGD76144	supercont1.2	71347601	3935364	150.6
g	Em0021g33a	scaffold_0004	EGD82536	supercont1.7	71078093	14894505	392.8
g	Em0019g667a	scaffold_0004	EGD78019	supercont1.26	71763923	45878048	42.7
g	Em0018g489a	scaffold_0004	EGD80633	supercont1.4	74235680	5838678	416.0
g	Em0003g1220a	scaffold_0004	EGD74318	supercont1.14	69987207	29489365	298.0
g	Em0013g128a	scaffold_0004	EGD74033	supercont1.13	78325985	26650300	559.0
g	Em0009g159a	scaffold_0004	EGD74719	supercont1.15	83632809	28264248	170.0
g	Em0039g2a	scaffold_0004	EGD77704	supercont1.25	80570537	41703979	196.0
g	Em0735g2a	scaffold_0004	EGD78909	supercont1.3	82413444	8963857	172.0
g	Em0020g971a	scaffold_0004	EGD82896	supercont1.8	83483659	16538743	76.3
g	Em0019g1048a	scaffold_0004	EGD77223	supercont1.23	75923522	39273662	406.2
g	Em0018g615a	scaffold_0004	EGD72678	supercont1.10	73422586	20595302	65.9
g	Em0435g1a	scaffold_0004	EGD72168	supercont1.1	78431461	894480	114.0
g	Em0023g656a	scaffold_0004	EGD75599	supercont1.18	73692989	31127371	63.2
g	Em0016g1118a	scaffold_0004	EGD75525	supercont1.18	72664375	30786765	341.0
g	Em0015g165a	scaffold_0004	EGD81527	supercont1.5	72456368	10744752	53.5
g	Em0001g1813a	scaffold_0004	EGD74841	supercont1.16	69968252	33110156	52.4
g	Em0003g792a	scaffold_0004	EGD73674	supercont1.12	77023694	25032330	108.0
g	Em0009g549a	scaffold_0004	EGD79541	supercont1.32	70903630	48257093	76.3
g	Em0001g3297a	scaffold_0004	EGD79974	supercont1.35	82646584	49002389	52.4
g	Em0003g45a	scaffold_0004	EGD83576	supercont1.9	83106484	19504891	459.0
g	Em0162g6a	scaffold_0004	EGD77066	supercont1.22	77160196	34745455	384.0
g	Em0008g53a	scaffold_0004	EGD72264	supercont1.1	81894806	1276392	524.0
g	Em0004g330a	scaffold_0004	EGD74118	supercont1.14	70986839	28486491	102.0
g	Em0015g754a	scaffold_0004	EGD81460	supercont1.5	81820184	10399732	48.9
g	Em0017g492a	scaffold_0004	EGD78114	supercont1.27	80062700	42711731	73.2
g	Em0001g2959a	scaffold_0004	EGD74316	supercont1.14	71822105	29477337	45.4
g	Em0011g1164a	scaffold_0004	EGD76363	supercont1.2	78824020	5061949	357.0
g	Em0354g2a	scaffold_0004	EGD77038	supercont1.22	74990980	34548893	145.0
g	Em0004g72a	scaffold_0004	EGD80605	supercont1.4	77060675	5683242	76.3
g	Em0016g666a	scaffold_0004	EGD73187	supercont1.11	80553764	22827820	271.0
g	Em0592g1a	scaffold_0004	EGD78711	supercont1.3	71207989	8091106	44.7
g	Em0013g302a	scaffold_0004	EGD78485	supercont1.29	82994057	43650231	222.0
g	Em0004g179a	scaffold_0004	EGD76483	supercont1.20	73497322	35811487	96.3
g	Em0001g2534a	scaffold_0004	EGD77282	supercont1.23	81327689	39541958	290.0
g	Em0023g689a	scaffold_0004	EGD78256	supercont1.28	79377724	44344341	118.2
g	Em0011g495a	scaffold_0004	EGD78732	supercont1.3	82215039	8172658	73.6
g	Em0005g707a	scaffold_0004	EGD82062	supercont1.6	81307506	12958897	203.0
g	Em0174g4a	scaffold_0004	EGD73167	supercont1.11	76005813	22742707	95.9
g	Em0012g643a	scaffold_0004	EGD74899	supercont1.16	75203627	33364302	144.0
g	Em0014g62a	scaffold_0004	EGD72479	supercont1.1	74262133	2231235	152.0
g	Em0020g226a	scaffold_0004	EGD82490	supercont1.7	71961514	14680441	226.0
g	Em0008g622a	scaffold_0004	EGD81942	supercont1.6	79390753	12415439	56.6
g	Em0015g553a	scaffold_0004	EGD72837	supercont1.10	83320413	21296320	112.4
g	Em0016g945a	scaffold_0004	EGD76475	supercont1.20	71061827	35782657	116.0
g	Em0015g506a	scaffold_0004	EGD75669	supercont1.19	72223262	36771912	115.9
g	Em0014g936a	scaffold_0004	EGD78257	supercont1.28	69575820	44351274	52.0
g	Em0019g1137a	scaffold_0004	EGD80086	supercont1.36	83131113	49514352	95.1
g	Em0017g506a	scaffold_0004	EGD82668	supercont1.7	71980016	15532858	94.3
g	Em0009g419a	scaffold_0004	EGD78376	supercont1.28	77350751	44899697	98.6
g	Em0003g1078a	scaffold_0004	EGD78417	supercont1.29	81446163	43357100	41.6
g	Em0002g1869a	scaffold_0004	EGD75809	supercont1.19	79621435	37479191	144.0
g	Em0004g1595a	scaffold_0004	EGD76024	supercont1.2	81293837	3380967	58.5
g	Em0012g177a	scaffold_0004	EGD75451	supercont1.18	83762291	30403803	416.0
g	Em0022g246a	scaffold_0004	EGD72346	supercont1.1	79550235	1605406	120.0
g	Em0018g1032a	scaffold_0004	EGD79495	supercont1.32	78281945	48014785	790.0
g	Em0005g91a	scaffold_0004	EGD75075	supercont1.17	69817895	31467188	57.0
g	Em0021g969a	scaffold_0004	EGD75378	supercont1.18	81497816	30103109	242.0
g	Em0009g148a	scaffold_0004	EGD78324	supercont1.28	69912995	44689536	263.0
g	Em0016g281a	scaffold_0004	EGD73874	supercont1.13	69938936	25925908	204.2
g	Em0019g189a	scaffold_0004	EGD75389	supercont1.18	82286289	30148577	93.2
g	Em0002g1832a	scaffold_0004	EGD79536	supercont1.32	78455375	48210215	56.6
g	Em0018g1141a	scaffold_0004	EGD78838	supercont1.3	70911046	8594911	60.5
g	Em0014g7a	scaffold_0004	EGD75919	supercont1.2	81456518	2860878	175.0
g	Em0001g873a	scaffold_0004	EGD73058	supercont1.11	81497816	22287356	137.9
g	Em0002g1604a	scaffold_0004	EGD76903	supercont1.21	74620196	38972694	47.8
g	Em0016g36a	scaffold_0004	EGD73348	supercont1.11	70048173	23552985	63.5
g	Em0019g868a	scaffold_0004	EGD82755	supercont1.7	82460878	15916918	181.0
g	Em0023g94a	scaffold_0004	EGD82552	supercont1.7	82286289	14952176	94.0
g	Em0015g803a	scaffold_0004	EGD77658	supercont1.25	82708173	41449706	166.0
g	Em0006g1417a	scaffold_0004	EGD73771	supercont1.13	81763344	25435346	52.8
g	Em0010g883a	scaffold_0004	EGD78717	supercont1.3	75688681	8117258	271.0
g	Em0001g1964a	scaffold_0004	EGD74607	supercont1.15	73652662	27708522	41.6
g	Em0001g1007a	scaffold_0004	EGD74087	supercont1.13	83317176	26864147	302.0
g	Em0013g742a	scaffold_0004	EGD75157	supercont1.17	72772030	31801735	45.1
g	Em0096g5a	scaffold_0004	EGD79896	supercont1.35	69849300	48609876	249.0
g	Em0023g771a	scaffold_0004	EGD75951	supercont1.2	80438536	3049465	50.1
g	Em0019g685a	scaffold_0004	EGD78648	supercont1.3	83646379	7818928	221.0
g	Em0019g300a	scaffold_0004	EGD72911	supercont1.10	83320413	21664528	43.5
g	Em0005g945a	scaffold_0004	EGD78148	supercont1.27	74923439	42901396	107.0
g	Em0001g1025a	scaffold_0004	EGD72647	supercont1.10	70726519	20453951	193.9
g	Em0020g725a	scaffold_0004	EGD82550	supercont1.7	78670937	14948589	204.0
g	Em0484g8a	scaffold_0004	EGD76556	supercont1.20	77641829	36196713	97.4
g	Em0022g934a	scaffold_0004	EGD75141	supercont1.17	82732850	31732419	95.5
g	Em0013g1093a	scaffold_0004	EGD76466	supercont1.20	80036321	35753981	174.0
g	Em0019g852a	scaffold_0004	EGD80944	supercont1.4	70584122	7316389	54.7
g	Em0003g1520a	scaffold_0004	EGD82621	supercont1.7	71634856	15324029	62.0
g	Em0011g533a	scaffold_0004	EGD72119	supercont1.1	78384443	646708	120.0
g	Em0022g938a	scaffold_0004	EGD77758	supercont1.25	82934399	41959349	117.0
g	Em0015g1121a	scaffold_0004	EGD76357	supercont1.2	74351253	5036337	51.2
g	Em0014g836a	scaffold_0004	EGD79251	supercont1.30	70708144	47457492	55.1
g	Em0019g213a	scaffold_0004	EGD77412	supercont1.23	78296282	40199289	47.0
g	Em0295g2a	scaffold_0004	EGD82516	supercont1.7	75382151	14800250	61.6
g	Em0001g580a	scaffold_0004	EGD73447	supercont1.12	78892415	23961417	117.0
g	Em0019g201a	scaffold_0004	EGD81529	supercont1.5	83349906	10750202	94.0
g	Em0014g662a	scaffold_0004	EGD74819	supercont1.16	69912995	33008831	100.0
g	Em0001g129a	scaffold_0004	EGD79136	supercont1.30	76290667	46929837	45.4
g	Em0023g70a	scaffold_0004	EGD72483	supercont1.1	76307598	2255742	59.3
g	Em0024g139a	scaffold_0004	EGD72063	supercont1.1	72801829	351967	61.2
g	Em0010g259a	scaffold_0004	EGD74368	supercont1.14	72378492	29725417	202.0
g	Em0022g528a	scaffold_0004	EGD72063	supercont1.1	80056697	351967	54.7
g	Em0020g209a	scaffold_0004	EGD81492	supercont1.5	78275028	10538823	288.0
g	Em0008g1174a	scaffold_0004	EGD72209	supercont1.1	69610696	1069632	60.1
g	Em0019g1056a	scaffold_0004	EGD82932	supercont1.8	75679403	16693171	122.0
g	Em0005g1183a	scaffold_0004	EGD79006	supercont1.3	75099686	9452432	132.9
g	Em0904g3a	scaffold_0004	EGD78858	supercont1.3	75833904	8726241	244.0
g	Em0014g603a	scaffold_0004	EGD74169	supercont1.14	81523129	28732190	419.0
g	Em0029g43a	scaffold_0004	EGD73822	supercont1.13	79008846	25685339	95.9
g	Em0004g151a	scaffold_0004	EGD78634	supercont1.3	75512720	7756541	246.2
g	Em0016g252a	scaffold_0004	EGD78308	supercont1.28	82564771	44611155	77.4
g	Em0002g501a	scaffold_0004	EGD73806	supercont1.13	79227702	25623476	62.0
g	Em0039g35a	scaffold_0004	EGD75019	supercont1.16	71271418	33922999	58.9
g	Em0013g608a	scaffold_0004	EGD78240	supercont1.28	81805136	44263068	55.8
g	Em0001g2530a	scaffold_0004	EGD77282	supercont1.23	76029259	39541958	299.0
g	Em0008g241a	scaffold_0004	EGD79006	supercont1.3	77281793	9452432	47.4
g	Em0012g981a	scaffold_0004	EGD74146	supercont1.14	71948841	28632916	46.2
g	Em0016g284a	scaffold_0004	EGD73109	supercont1.11	75736657	22491185	134.0
g	Em0011g484a	scaffold_0004	EGD77689	supercont1.25	80735386	41644256	237.0
g	Em0023g123a	scaffold_0004	EGD78299	supercont1.28	79162032	44574381	120.0
g	Em0022g283a	scaffold_0004	EGD72738	supercont1.10	81078298	20834629	180.0
g	Em0014g782a	scaffold_0004	EGD75055	supercont1.17	72419653	31358601	42.7
g	Em0008g704a	scaffold_0004	EGD82849	supercont1.8	80687625	16275831	55.8
g	Em0009g54a	scaffold_0004	EGD77491	supercont1.24	69862403	40628188	38.5
g	Em0520g4a	scaffold_0004	EGD83676	supercont1.9	76195440	19965149	43.9
g	Em0005g718a	scaffold_0004	EGD76229	supercont1.2	82002746	4353645	370.6
g	Em0019g34a	scaffold_0004	EGD79947	supercont1.35	79847957	48874396	56.6
g	Em0006g1247a	scaffold_0004	EGD78878	supercont1.3	74492900	8807985	334.0
g	Em0020g362a	scaffold_0004	EGD73635	supercont1.12	80964085	24864953	570.0
g	Em0008g279a	scaffold_0004	EGD78794	supercont1.3	74310637	8398850	87.0
g	Em0018g196a	scaffold_0004	EGD72815	supercont1.10	78530332	21205190	50.1
g	Em0008g1120a	scaffold_0004	EGD74019	supercont1.13	82209509	26571150	56.6
g	Em0020g1083a	scaffold_0004	EGD77830	supercont1.25	72355205	42301646	148.0
g	Em0014g479a	scaffold_0004	EGD80657	supercont1.4	75045514	5930807	46.6
g	Em0005g1267a	scaffold_0004	EGD72535	supercont1.1	69614807	2515421	47.8
g	Em0023g34a	scaffold_0004	EGD77435	supercont1.24	70115020	40333856	251.0
g	Em0001g562a	scaffold_0004	EGD75793	supercont1.19	76232343	37409334	56.2
g	Em0018g114a	scaffold_0004	EGD77201	supercont1.23	74911760	39194297	45.8
g	Em0011g871a	scaffold_0004	EGD83219	supercont1.8	81510263	18013051	491.0
g	Em0008g618a	scaffold_0004	EGD81942	supercont1.6	75914926	12415439	58.2
g	Em0011g352a	scaffold_0004	EGD72119	supercont1.1	81834791	646708	127.0
g	Em0008g980a	scaffold_0004	EGD81743	supercont1.5	79200797	11653695	49.3
g	Em0023g90a	scaffold_0004	EGD79648	supercont1.33	72509926	50455730	192.0
g	Em0011g726a	scaffold_0004	EGD82871	supercont1.8	77432840	16383731	63.2
g	Em0006g1413a	scaffold_0004	EGD76273	supercont1.2	70933788	4567579	90.1
g	Em0006g1540a	scaffold_0004	EGD73771	supercont1.13	79915893	25435346	105.0
g	Em0017g835a	scaffold_0004	EGD83670	supercont1.9	75473794	19934736	212.0
g	Em0002g1697a	scaffold_0004	EGD73896	supercont1.13	79327573	26041303	247.3
g	Em0012g49a	scaffold_0004	EGD74360	supercont1.14	69710855	29683768	279.1
g	Em0022g258a	scaffold_0004	EGD75571	supercont1.18	70933788	30973473	60.8
g	Em0034g35a	scaffold_0004	EGD82286	supercont1.6	83422981	13767581	43.5
g	Em0014g601a	scaffold_0004	EGD77704	supercont1.25	75389360	41703979	167.0
g	Em0088g7a	scaffold_0004	EGD83511	supercont1.9	75422950	19176123	94.7
g	Em0012g555a	scaffold_0004	EGD82507	supercont1.7	77416948	14759609	52.4
g	Em0617g1a	scaffold_0004	EGD72088	supercont1.1	82500739	475122	130.0
g	Em0015g1193a	scaffold_0004	EGD73834	supercont1.13	73771336	25741291	159.5
g	Em0019g280a	scaffold_0004	EGD75644	supercont1.19	80151820	36633737	355.0
g	Em0003g192a	scaffold_0004	EGD78254	supercont1.28	75194677	44333574	348.0
g	Em0013g835a	scaffold_0004	EGD77401	supercont1.23	75749491	40153267	119.0
g	Em0022g192a	scaffold_0004	EGD73265	supercont1.11	75968263	23175736	45.8
g	Em0006g1040a	scaffold_0004	EGD83329	supercont1.9	74895633	18353383	118.0
g	Em0012g695a	scaffold_0004	EGD72479	supercont1.1	69733122	2231235	103.0
g	Em0005g1623a	scaffold_0004	EGD75291	supercont1.17	83106484	32416942	256.0
g	Em0033g11a	scaffold_0004	EGD72266	supercont1.1	69888057	1285891	62.0
g	Em0020g13a	scaffold_0004	EGD79615	supercont1.33	74399927	50189207	84.7
g	Em0032g39a	scaffold_0004	EGD74502	supercont1.15	76641383	27228284	117.0
g	Em0005g1021a	scaffold_0004	EGD74498	supercont1.15	79330898	27210550	324.0
g	Em0019g816a	scaffold_0004	EGD77803	supercont1.25	70278425	42193263	244.0
g	Em0019g120a	scaffold_0004	EGD78996	supercont1.3	80130593	9375596	86.7
g	Em0018g342a	scaffold_0004	EGD83339	supercont1.9	79642441	18387865	300.0
g	Em0008g542a	scaffold_0004	EGD77432	supercont1.24	78715744	40319682	75.1
g	Em0016g370a	scaffold_0004	EGD81693	supercont1.5	76198556	11431031	49.3
g	Em0021g925a	scaffold_0004	EGD80548	supercont1.4	71581586	5483171	46.2
g	Em0407g2a	scaffold_0004	EGD75645	supercont1.19	79227702	36639914	56.6
g	Em0395g8a	scaffold_0004	EGD74354	supercont1.14	82497993	29650415	125.0
g	Em0018g237a	scaffold_0004	EGD76194	supercont1.2	82065023	4200957	183.7
g	Em0006g988a	scaffold_0004	EGD75996	supercont1.2	73933840	3234713	400.0
g	Em0192g4a	scaffold_0004	EGD77353	supercont1.23	78715744	39909329	45.8
g	Em0014g821a	scaffold_0004	EGD80043	supercont1.36	76939597	49295639	43.9
g	Em0015g1075a	scaffold_0004	EGD79504	supercont1.32	76423612	48053271	90.5
g	Em0017g85a	scaffold_0004	EGD80767	supercont1.4	70618632	6454133	159.0
g	Em0021g221a	scaffold_0004	EGD81384	supercont1.5	81417525	10070278	69.7
g	Em0019g660a	scaffold_0004	EGD76014	supercont1.2	79891019	3326274	130.0
g	Em0016g882a	scaffold_0004	EGD81682	supercont1.5	78358268	11384825	102.0
g	Em0005g1109a	scaffold_0004	EGD77250	supercont1.23	76019850	39394784	163.0
g	Em0004g52a	scaffold_0004	EGD79958	supercont1.35	71245388	48934627	447.0
g	Em0018g680a	scaffold_0004	EGD82596	supercont1.7	74586817	15219679	226.0
g	Em0016g140a	scaffold_0004	EGD82003	supercont1.6	78008668	12705464	107.0
g	Em0001g1076a	scaffold_0004	EGD78191	supercont1.27	82654132	43110989	54.3
g	Em0003g1561a	scaffold_0004	EGD73937	supercont1.13	75657024	26222868	164.0
g	Em0001g2529a	scaffold_0004	EGD77535	supercont1.24	81239131	40886582	251.0
g	Em0295g4a	scaffold_0004	EGD79615	supercont1.33	80562148	50189207	95.5
g	Em0010g249a	scaffold_0004	EGD74853	supercont1.16	81028079	33163814	172.5
g	Em0001g1170a	scaffold_0004	EGD79027	supercont1.3	75538670	9547725	69.7
g	Em0005g141a	scaffold_0004	EGD83389	supercont1.9	78821655	18588762	272.0
g	Em0438g3a	scaffold_0004	EGD72088	supercont1.1	70809672	475122	158.0
g	Em0002g676a	scaffold_0004	EGD76858	supercont1.21	70956537	38803163	355.0
g	Em0007g369a	scaffold_0004	EGD83476	supercont1.9	79283894	18998372	174.0
g	Em1035g1a	scaffold_0004	EGD76540	supercont1.20	81175758	36086742	196.6
g	Em0019g743a	scaffold_0004	EGD76019	supercont1.2	77245994	3353963	70.9
g	Em0024g166a	scaffold_0004	EGD76273	supercont1.2	79185880	4567579	91.7
g	Em0402g8a	scaffold_0004	EGD75375	supercont1.18	71488401	30092499	108.0
g	Em0458g3a	scaffold_0004	EGD73041	supercont1.11	80368155	22183056	274.0
g	Em0022g403a	scaffold_0004	EGD76350	supercont1.2	72598531	5010075	102.0
g	Em0012g699a	scaffold_0004	EGD72479	supercont1.1	79777212	2231235	129.0
g	Em0005g1523a	scaffold_0004	EGD83625	supercont1.9	75478682	19727736	88.2
g	Em0003g37a	scaffold_0004	EGD74190	supercont1.14	73574268	28829654	184.0
g	Em0347g2a	scaffold_0004	EGD72188	supercont1.1	81769264	982704	44.3
g	Em0014g188a	scaffold_0004	EGD76681	supercont1.21	80740169	38024524	45.4
g	Em0695g5a	scaffold_0004	EGD78857	supercont1.3	82302161	8721180	57.4
g	Em1007g1a	scaffold_0004	EGD77056	supercont1.22	70836797	34661950	101.0
g	Em0001g1213a	scaffold_0004	EGD74165	supercont1.14	83512501	28714816	692.0
g	Em0020g424a	scaffold_0004	EGD74146	supercont1.14	79915893	28632916	48.5
g	Em0023g122a	scaffold_0004	EGD74238	supercont1.14	72627884	29089306	60.5
g	Em0005g171a	scaffold_0004	EGD72061	supercont1.1	80527015	343995	217.0
g	Em0020g1087a	scaffold_0004	EGD77778	supercont1.25	70661208	42060650	133.0
g	Em0001g1195a	scaffold_0004	EGD74028	supercont1.13	75478682	26632748	86.3
g	Em0011g126a	scaffold_0004	EGD83509	supercont1.9	74554175	19164208	187.1
g	Em0011g216a	scaffold_0004	EGD73417	supercont1.12	82247579	23823686	54.3
g	Em0013g404a	scaffold_0004	EGD78798	supercont1.3	82069507	8415644	57.4
g	Em0012g993a	scaffold_0004	EGD73182	supercont1.11	80259239	22809015	171.0
g	Em0023g12a	scaffold_0004	EGD72670	supercont1.10	73875145	20558864	52.4
g	Em0012g322a	scaffold_0004	EGD72710	supercont1.10	71621445	20722480	58.2
g	Em0021g223a	scaffold_0004	EGD74727	supercont1.15	71663803	28308867	81.3
g	Em0021g157a	scaffold_0004	EGD78726	supercont1.3	80091245	8152340	135.0
g	Em0011g986a	scaffold_0004	EGD76344	supercont1.2	77974063	4974595	104.0
g	Em0009g1124a	scaffold_0004	EGD72540	supercont1.1	74895633	2552231	78.2
g	Em0015g1119a	scaffold_0004	EGD76357	supercont1.2	82432836	5036337	49.7
g	Em0019g860a	scaffold_0004	EGD74773	supercont1.16	70618632	32772054	48.1
g	Em1078g2a	scaffold_0004	EGD72926	supercont1.10	82614984	21725449	42.0
g	Em0016g880a	scaffold_0004	EGD78320	supercont1.28	69625027	44675383	108.0
g	Em0019g839a	scaffold_0004	EGD82640	supercont1.7	81605290	15413525	244.0
g	Em0010g943a	scaffold_0004	EGD83652	supercont1.9	81670781	19853464	56.6
g	Em0018g351a	scaffold_0004	EGD80638	supercont1.4	72273052	5858824	82.4
g	Em0013g123a	scaffold_0004	EGD73643	supercont1.12	75930940	24893797	423.6
g	Em0001g229a	scaffold_0004	EGD72556	supercont1.1	81377676	2627777	73.9
g	Em0144g15a	scaffold_0004	EGD77541	supercont1.24	79512862	40909360	242.0
g	Em0012g520a	scaffold_0004	EGD72452	supercont1.1	71028017	2104818	73.2
g	Em0023g717a	scaffold_0004	EGD73273	supercont1.11	82130503	23204785	289.2
g	Em0020g755a	scaffold_0004	EGD82608	supercont1.7	76936234	15277581	120.0
g	Em0020g169a	scaffold_0004	EGD76203	supercont1.2	69720212	4248141	104.0
g	Em0020g123a	scaffold_0004	EGD73340	supercont1.11	78436020	23517977	52.8
g	Em0020g959a	scaffold_0004	EGD83433	supercont1.9	71673608	18785945	241.6
g	Em0023g232a	scaffold_0004	EGD75412	supercont1.18	75653094	30231383	43.9
g	Em0882g1a	scaffold_0004	EGD82516	supercont1.7	78670937	14800250	62.0
g	Em0005g1341a	scaffold_0004	EGD77215	supercont1.23	73976476	39246997	44.3
g	Em0010g132a	scaffold_0004	EGD82799	supercont1.7	77630228	16119173	63.2
g	Em0020g938a	scaffold_0004	EGD75270	supercont1.17	73892812	32306651	151.0
g	Em0016g1071a	scaffold_0004	EGD72552	supercont1.1	79874628	2617075	106.0
g	Em0004g1622a	scaffold_0004	EGD75153	supercont1.17	82971397	31782653	462.0
g	Em0015g1007a	scaffold_0004	EGD76347	supercont1.2	83354129	4990568	54.7
g	Em0021g664a	scaffold_0004	EGD80895	supercont1.4	77613848	7076984	128.0
g	Em0023g226a	scaffold_0004	EGD72133	supercont1.1	71705415	718029	164.0
g	Em0003g751a	scaffold_0004	EGD78191	supercont1.27	73303003	43110989	77.4
g	Em0020g200a	scaffold_0004	EGD78336	supercont1.28	75952300	44749272	154.0
g	Em0429g6a	scaffold_0004	EGD73326	supercont1.11	72922770	23442196	318.0
g	Em0020g900a	scaffold_0004	EGD76376	supercont1.2	75983737	5119598	65.5
g	Em0424g3a	scaffold_0004	EGD72520	supercont1.1	69687040	2444946	225.0
g	Em0019g870a	scaffold_0004	EGD83500	supercont1.9	72598531	19113931	63.5
g	Em0021g936a	scaffold_0004	EGD73132	supercont1.11	77117714	22575803	77.0
g	Em0215g3a	scaffold_0004	EGD73620	supercont1.12	75504819	24766266	81.3
g	Em0013g166a	scaffold_0004	EGD72858	supercont1.10	77945529	21384761	278.0
g	Em0011g823a	scaffold_0004	EGD72705	supercont1.10	73836613	20698410	357.0
g	Em0002g1625a	scaffold_0004	EGD80705	supercont1.4	82617848	6180440	59.3
g	Em0009g41a	scaffold_0004	EGD80562	supercont1.4	70013552	5542947	194.0
g	Em0011g422a	scaffold_0004	EGD77126	supercont1.22	80956439	35062922	211.0
g	Em0013g266a	scaffold_0004	EGD75393	supercont1.18	75300451	30162883	373.2
g	Em0017g25a	scaffold_0004	EGD81788	supercont1.5	83174136	11846322	60.1
g	Em0011g391a	scaffold_0004	EGD75995	supercont1.2	70593258	3227880	99.4
g	Em0550g4a	scaffold_0004	EGD83602	supercont1.9	69966981	19617099	136.0
g	Em0021g816a	scaffold_0004	EGD76933	supercont1.22	76688318	34083348	52.0
g	Em0008g1265a	scaffold_0004	EGD75185	supercont1.17	73716976	31926439	50.1
g	Em0007g1537a	scaffold_0004	EGD73045	supercont1.11	75271469	22236403	45.8
g	Em0009g810a	scaffold_0004	EGD83557	supercont1.9	82408769	19416880	78.6
g	Em0016g980a	scaffold_0004	EGD78949	supercont1.3	70363974	9125805	440.3
g	Em0068g10a	scaffold_0004	EGD71993	supercont1.1	70320496	44007	293.4
g	Em0006g530a	scaffold_0004	EGD76733	supercont1.21	74217409	38244155	93.6
g	Em0019g1011a	scaffold_0004	EGD82739	supercont1.7	83762291	15849057	45.8
g	Em0022g368a	scaffold_0004	EGD81877	supercont1.6	69923501	12137156	139.0
g	Em0013g444a	scaffold_0004	EGD75738	supercont1.19	74112856	37095139	334.0
g	Em0022g817a	scaffold_0005	EGD75329	supercont1.17	94108549	32584426	439.0
g	Em0022g551a	scaffold_0005	EGD73672	supercont1.12	92450068	25018621	397.0
g	Em0019g746a	scaffold_0005	EGD73830	supercont1.13	84337894	25721906	69.7
g	Em0023g444a	scaffold_0005	EGD77319	supercont1.23	83958414	39752204	648.2
g	Em0016g449a	scaffold_0005	EGD73528	supercont1.12	95592467	24316577	682.0
g	Em0001g655a	scaffold_0005	EGD75625	supercont1.18	85245645	31230654	41.2
g	Em0009g279a	scaffold_0005	EGD76730	supercont1.21	96042400	38229204	113.0
g	Em0007g247a	scaffold_0005	EGD77981	supercont1.26	91670504	45715199	48.9
g	Em0004g70a	scaffold_0005	EGD78089	supercont1.27	90441018	42559093	1075.0
g	Em0019g242a	scaffold_0005	EGD77946	supercont1.26	90685458	45572432	220.0
g	Em0007g164a	scaffold_0005	EGD81826	supercont1.5	91643339	12025378	56.2
g	Em0005g132a	scaffold_0005	EGD80586	supercont1.4	92440829	5622532	180.0
g	Em0022g358a	scaffold_0005	EGD83627	supercont1.9	94770156	19733315	202.0
g	Em0015g1225a	scaffold_0005	EGD81727	supercont1.5	87872894	11585908	72.8
g	Em0021g584a	scaffold_0005	EGD82662	supercont1.7	87584553	15508923	114.0
g	Em0011g109a	scaffold_0005	EGD79861	supercont1.35	92610162	48482547	145.6
g	Em0017g217a	scaffold_0005	EGD78854	supercont1.3	97493237	8702806	122.0
g	Em0425g6a	scaffold_0005	EGD78798	supercont1.3	93391435	8415644	127.1
g	Em0005g1474a	scaffold_0005	EGD80043	supercont1.36	86831186	49295639	46.2
g	Em0012g883a	scaffold_0005	EGD79438	supercont1.32	86552252	47671125	108.2
g	Em0020g899a	scaffold_0005	EGD80864	supercont1.4	86797146	6909832	52.8
g	Em0018g1108a	scaffold_0005	EGD83020	supercont1.8	94002550	17073490	198.0
g	Em0007g324a	scaffold_0005	EGD82251	supercont1.6	95992218	13676540	53.5
g	Em0016g196a	scaffold_0005	EGD76556	supercont1.20	87374502	36196713	467.0
g	Em0015g777a	scaffold_0005	EGD78202	supercont1.27	91125925	43161250	55.5
g	Em0021g789a	scaffold_0005	EGD78916	supercont1.3	84127779	9013437	298.0
g	Em0004g956a	scaffold_0005	EGD76014	supercont1.2	96624295	3326274	376.7
g	Em0008g66a	scaffold_0005	EGD80569	supercont1.4	92316486	5571457	110.0
g	Em0023g559a	scaffold_0005	EGD77472	supercont1.24	92701792	40504545	95.5
g	Em0004g149a	scaffold_0005	EGD83670	supercont1.9	95519716	19934736	327.0
g	Em0024g183a	scaffold_0005	EGD82522	supercont1.7	94493828	14834828	93.2
g	Em0657g4a	scaffold_0005	EGD75300	supercont1.17	97435330	32451710	240.0
g	Em0015g1186a	scaffold_0005	EGD82016	supercont1.6	97511027	12747175	482.0
g	Em0010g465a	scaffold_0005	EGD80806	supercont1.4	95073752	6654906	98.6
g	Em0022g588a	scaffold_0005	EGD83649	supercont1.9	88855691	19833431	50.8
g	Em0023g742a	scaffold_0005	EGD76994	supercont1.22	94163128	34334009	72.8
g	Em0005g1292a	scaffold_0005	EGD74320	supercont1.14	97247273	29495419	408.0
g	Em0009g1227a	scaffold_0005	EGD74606	supercont1.15	91402197	27702825	45.8
g	Em0007g305a	scaffold_0005	EGD73392	supercont1.12	89230545	23693192	345.0
g	Em0020g896a	scaffold_0005	EGD80864	supercont1.4	87476170	6909832	50.4
g	Em0013g1070a	scaffold_0005	EGD76030	supercont1.2	94716728	3421290	45.8
g	Em0015g366a	scaffold_0005	EGD72335	supercont1.1	85665130	1559610	174.0
g	Em0008g282a	scaffold_0005	EGD73415	supercont1.12	91619163	23811779	73.6
g	Em0022g152a	scaffold_0005	EGD77827	supercont1.25	90369293	42291554	191.0
g	Em0016g118a	scaffold_0005	EGD82796	supercont1.7	84732014	16106980	186.0
g	Em0023g728a	scaffold_0005	EGD72823	supercont1.10	90365406	21229583	223.0
g	Em0017g31a	scaffold_0005	EGD74533	supercont1.15	84274263	27374899	213.0
g	Em0004g65a	scaffold_0005	EGD77886	supercont1.26	97577146	45295867	1484.0
g	Em0393g5a	scaffold_0005	EGD78417	supercont1.29	87746101	43357100	42.7
g	Em0003g1667a	scaffold_0005	EGD72941	supercont1.10	87938701	21804605	306.0
g	Em0018g380a	scaffold_0005	EGD80722	supercont1.4	90234100	6265986	124.0
g	Em0013g361a	scaffold_0005	EGD72673	supercont1.10	92035497	20569370	51.6
g	Em0022g347a	scaffold_0005	EGD73017	supercont1.11	83995857	22079851	48.5
g	Em0012g139a	scaffold_0005	EGD81810	supercont1.5	89379927	11957519	44.3
g	Em0008g978a	scaffold_0005	EGD73293	supercont1.11	95901955	23298180	182.0
g	Em0015g1247a	scaffold_0005	EGD81727	supercont1.5	95226646	11585908	87.8
g	Em0013g995a	scaffold_0005	EGD75954	supercont1.2	85475064	3059506	68.9
g	Em0014g11a	scaffold_0005	EGD77011	supercont1.22	91802799	34403946	435.0
g	Em0016g561a	scaffold_0005	EGD78910	supercont1.3	93375867	8971052	224.0
g	Em0015g175a	scaffold_0005	EGD78385	supercont1.28	92976744	44962924	192.0
g	Em0018g1204a	scaffold_0005	EGD77241	supercont1.23	94124834	39360872	54.7
g	Em0004g131a	scaffold_0005	EGD81407	supercont1.5	97467272	10173675	50.1
g	Em0008g1029a	scaffold_0005	EGD79918	supercont1.35	89903265	48718080	53.9
g	Em0019g869a	scaffold_0005	EGD73451	supercont1.12	88403797	23982342	297.0
g	Em0001g922a	scaffold_0005	EGD78618	supercont1.3	95822943	7650298	50.1
g	Em0004g1741a	scaffold_0005	EGD76104	supercont1.2	92146055	3787399	77.8
g	Em0012g309a	scaffold_0005	EGD77909	supercont1.26	88550571	45400975	51.2
g	Em0015g960a	scaffold_0005	EGD81982	supercont1.6	95450503	12626196	60.5
g	Em0014g892a	scaffold_0005	EGD74171	supercont1.14	93087680	28748742	465.0
g	Em0015g544a	scaffold_0005	EGD75650	supercont1.19	96718916	36665735	46.6
g	Em0022g654a	scaffold_0005	EGD74810	supercont1.16	88315903	32968350	347.0
g	Em0018g67a	scaffold_0005	EGD75601	supercont1.18	84258333	31134256	109.0
g	Em0043g7a	scaffold_0005	EGD83173	supercont1.8	92993033	17771875	42.4
g	Em0009g1291a	scaffold_0005	EGD82358	supercont1.6	93046326	14092304	95.6
g	Em0014g229a	scaffold_0005	EGD76681	supercont1.21	96731715	38024524	41.6
g	Em0018g715a	scaffold_0005	EGD74548	supercont1.15	97729487	27449028	284.0
g	Em0017g732a	scaffold_0005	EGD78620	supercont1.3	94608670	7665415	45.1
g	Em0023g489a	scaffold_0005	EGD77056	supercont1.22	91934301	34661950	157.9
g	Em0003g1424a	scaffold_0005	EGD80021	supercont1.36	97542324	49204154	239.0
g	Em0006g1158a	scaffold_0005	EGD74614	supercont1.15	89443199	27739914	122.1
g	Em0023g544a	scaffold_0005	EGD81956	supercont1.6	96472256	12464550	167.1
g	Em0020g954a	scaffold_0005	EGD78944	supercont1.3	83982270	9107746	159.0
g	Em0019g541a	scaffold_0005	EGD82450	supercont1.7	87824344	14485988	122.0
g	Em0004g241a	scaffold_0005	EGD76125	supercont1.2	84195599	3868653	127.0
g	Em0013g854a	scaffold_0005	EGD83627	supercont1.9	86718895	19733315	192.0
g	Em0005g802a	scaffold_0005	EGD73465	supercont1.12	86648517	24048542	340.0
g	Em0002g211a	scaffold_0005	EGD81407	supercont1.5	89514919	10173675	64.3
g	Em0020g245a	scaffold_0005	EGD82592	supercont1.7	89625303	15197559	45.8
g	Em0286g7a	scaffold_0005	EGD77906	supercont1.26	97247273	45373562	59.3
g	Em0021g769a	scaffold_0005	EGD77009	supercont1.22	88374245	34396174	551.0
g	Em0018g1082a	scaffold_0005	EGD73445	supercont1.12	95810621	23955308	95.5
g	Em0003g1530a	scaffold_0005	EGD74691	supercont1.15	84362858	28139178	104.0
g	Em0021g234a	scaffold_0005	EGD82369	supercont1.6	91783122	14178385	731.0
g	Em0186g4a	scaffold_0005	EGD81397	supercont1.5	97207221	10139970	45.1
g	Em0005g1181a	scaffold_0005	EGD82595	supercont1.7	97435330	15213256	49.7
g	Em0018g1107a	scaffold_0005	EGD75492	supercont1.18	93444718	30576236	226.0
g	Em0020g883a	scaffold_0005	EGD83473	supercont1.9	95950719	18975080	263.1
g	Em0005g1165a	scaffold_0005	EGD74568	supercont1.15	84122223	27558286	164.0
g	Em0005g1656a	scaffold_0005	EGD74206	supercont1.14	96298069	28916873	148.0
g	Em0014g26a	scaffold_0005	EGD81942	supercont1.6	93026750	12415439	131.0
g	Em0008g165a	scaffold_0005	EGD73650	supercont1.12	95490773	24919494	72.8
g	Em0010g402a	scaffold_0005	EGD82782	supercont1.7	91163209	16048844	70.1
g	Em0020g786a	scaffold_0005	EGD77710	supercont1.25	96219605	41739665	271.0
g	Em0009g110a	scaffold_0005	EGD75738	supercont1.19	91864975	37095139	111.0
g	Em0018g834a	scaffold_0005	EGD75018	supercont1.16	87931996	33912526	301.0
g	Em0023g88a	scaffold_0005	EGD82240	supercont1.6	91588768	13605662	174.0
g	Em0019g807a	scaffold_0005	EGD73177	supercont1.11	90162880	22771045	55.5
g	Em0019g614a	scaffold_0005	EGD75161	supercont1.17	89860606	31817472	52.4
g	Em0005g565a	scaffold_0005	EGD80785	supercont1.4	89031531	6527039	239.5
g	Em0016g1067a	scaffold_0005	EGD76507	supercont1.20	84255055	35922029	476.0
g	Em0004g974a	scaffold_0005	EGD76447	supercont1.20	92073686	35644242	354.0
g	Em0001g3728a	scaffold_0005	EGD81785	supercont1.5	86960038	11835775	101.0
g	Em0018g598a	scaffold_0005	EGD72408	supercont1.1	87931996	1887801	136.3
g	Em0007g639a	scaffold_0005	EGD72158	supercont1.1	96017562	852066	45.4
g	Em0258g5a	scaffold_0005	EGD72448	supercont1.1	94632260	2092478	248.0
g	Em0018g89a	scaffold_0005	EGD80925	supercont1.4	84391633	7225887	50.4
g	Em0020g377a	scaffold_0005	EGD74146	supercont1.14	89707924	28632916	53.1
g	Em0024g312a	scaffold_0005	EGD76455	supercont1.20	90545930	35701053	68.2
g	Em0008g192a	scaffold_0005	EGD77148	supercont1.22	94714717	35181859	219.0
g	Em0022g380a	scaffold_0005	EGD76465	supercont1.20	86321687	35748869	60.8
g	Em0021g246a	scaffold_0005	EGD82747	supercont1.7	93069136	15885271	447.0
g	Em0550g2a	scaffold_0005	EGD76360	supercont1.2	92776392	5049832	42.7
g	Em0015g58a	scaffold_0005	EGD73997	supercont1.13	92359969	26474572	67.4
g	Em0005g1459a	scaffold_0005	EGD72521	supercont1.1	90920760	2460973	447.4
g	Em0020g1074a	scaffold_0005	EGD83330	supercont1.9	92371754	18358866	61.2
g	Em0019g312a	scaffold_0005	EGD72307	supercont1.1	86780329	1426675	76.6
g	Em0008g1143a	scaffold_0005	EGD82629	supercont1.7	89161758	15370018	51.6
g	Em0001g2754a	scaffold_0005	EGD83475	supercont1.9	96766125	18988425	122.1
g	Em0016g238a	scaffold_0005	EGD83051	supercont1.8	90704374	17229308	43.9
g	Em0001g3319a	scaffold_0005	EGD76772	supercont1.21	97582584	38386950	231.0
g	Em0018g298a	scaffold_0005	EGD82815	supercont1.7	91622089	16173677	194.0
g	Em0013g506a	scaffold_0005	EGD80043	supercont1.36	94843508	49295639	46.2
g	Em0022g217a	scaffold_0005	EGD79154	supercont1.30	93353478	47018702	54.7
g	Em0009g948a	scaffold_0005	EGD82230	supercont1.6	96652735	13562696	53.5
g	Em0017g590a	scaffold_0005	EGD74378	supercont1.14	84676716	29763998	62.4
g	Em0018g491a	scaffold_0005	EGD77357	supercont1.23	91600357	39915799	43.5
g	Em0006g881a	scaffold_0005	EGD79609	supercont1.33	91690190	50147372	156.0
g	Em0014g674a	scaffold_0005	EGD80975	supercont1.4	93169296	7435193	167.0
g	Em0001g1388a	scaffold_0005	EGD74028	supercont1.13	95717868	26632748	87.0
g	Em0019g1158a	scaffold_0005	EGD75966	supercont1.2	91565793	3122719	162.0
g	Em0099g6a	scaffold_0005	EGD81642	supercont1.5	97314823	11231600	63.2
g	Em0016g40a	scaffold_0005	EGD73348	supercont1.11	83774303	23552985	63.5
g	Em0014g751a	scaffold_0005	EGD82016	supercont1.6	84356999	12747175	50.1
g	Em0019g616a	scaffold_0005	EGD76619	supercont1.20	95450503	36467401	161.0
g	Em0007g1331a	scaffold_0005	EGD74827	supercont1.16	92298812	33061881	105.0
g	Em0003g1253a	scaffold_0005	EGD74977	supercont1.16	86473950	33740133	46.2
g	Em0225g4a	scaffold_0005	EGD73650	supercont1.12	94616474	24919494	82.0
g	Em0001g248a	scaffold_0005	EGD72664	supercont1.10	96804690	20523344	575.0
g	Em0008g859a	scaffold_0005	EGD74088	supercont1.13	92781488	26862131	61.2
g	Em0009g1295a	scaffold_0005	EGD74548	supercont1.15	84785622	27449028	139.0
g	Em0023g766a	scaffold_0005	EGD74906	supercont1.16	93157187	33415618	50.1
g	Em0014g464a	scaffold_0005	EGD74819	supercont1.16	93388141	33008831	119.0
g	Em0009g807a	scaffold_0005	EGD72364	supercont1.1	97171153	1697725	51.2
g	Em0002g200a	scaffold_0005	EGD77655	supercont1.25	89545970	41445440	246.0
g	Em0004g1009a	scaffold_0005	EGD75332	supercont1.17	90563449	32598413	272.0
g	Em0016g542a	scaffold_0005	EGD74562	supercont1.15	90696583	27531799	90.5
g	Em0019g737a	scaffold_0005	EGD78840	supercont1.3	95634245	8616436	342.0
g	Em0023g108a	scaffold_0005	EGD83004	supercont1.8	88411003	17006477	133.0
g	Em0018g415a	scaffold_0005	EGD75291	supercont1.17	93670392	32416942	221.0
g	Em0177g3a	scaffold_0005	EGD78607	supercont1.3	86960038	7598522	51.2
g	Em0016g1174a	scaffold_0005	EGD72520	supercont1.1	91829896	2444946	254.0
g	Em0015g1015a	scaffold_0005	EGD75555	supercont1.18	85762682	30893642	214.0
g	Em0019g307a	scaffold_0005	EGD80660	supercont1.4	96671653	5945639	545.0
g	Em0020g106a	scaffold_0005	EGD72748	supercont1.10	85934563	20888754	218.0
g	Em0013g101a	scaffold_0005	EGD74402	supercont1.14	97642616	29858813	256.0
g	Em0018g839a	scaffold_0005	EGD75018	supercont1.16	91436481	33912526	447.0
g	Em0020g134a	scaffold_0005	EGD76093	supercont1.2	92365827	3731395	66.6
g	Em0010g927a	scaffold_0005	EGD83321	supercont1.9	85722797	18314391	198.0
g	Em0009g973a	scaffold_0005	EGD78608	supercont1.3	87666245	7606033	92.4
g	Em0015g778a	scaffold_0005	EGD78365	supercont1.28	89651199	44862157	77.0
g	Em0714g4a	scaffold_0005	EGD73665	supercont1.12	89866329	24993004	95.1
g	Em0016g1035a	scaffold_0005	EGD78879	supercont1.3	96308023	8813724	58.9
g	Em0018g984a	scaffold_0005	EGD72195	supercont1.1	90064244	1011558	576.0
g	Em0013g241a	scaffold_0005	EGD75393	supercont1.18	89800611	30162883	127.0
g	Em0016g108a	scaffold_0005	EGD83244	supercont1.8	97252032	18107382	156.0
g	Em0001g3558a	scaffold_0005	EGD76481	supercont1.20	97612945	35807403	156.0
g	Em0030g37a	scaffold_0005	EGD73650	supercont1.12	95444506	24919494	145.2
g	Em0005g1233a	scaffold_0005	EGD76267	supercont1.2	93869407	4547446	45.1
g	Em0018g1140a	scaffold_0005	EGD75172	supercont1.17	88855691	31859431	121.0
g	Em0013g817a	scaffold_0005	EGD78575	supercont1.29	94712904	44059436	731.2
g	Em0041g4a	scaffold_0005	EGD83631	supercont1.9	90907269	19758803	283.0
g	Em0009g56a	scaffold_0005	EGD78664	supercont1.3	90990650	7882848	144.0
g	Em0016g703a	scaffold_0005	EGD74214	supercont1.14	86580803	28982137	193.0
g	Em0007g644a	scaffold_0005	EGD74287	supercont1.14	92877911	29351914	248.0
g	Em0018g1059a	scaffold_0005	EGD80040	supercont1.36	95822943	49263983	109.0
g	Em0003g1379a	scaffold_0005	EGD77574	supercont1.24	88315903	41053715	51.2
g	Em0018g713a	scaffold_0005	EGD79514	supercont1.32	93304023	48096803	399.0
g	Em0015g520a	scaffold_0005	EGD80024	supercont1.36	91952504	49213574	187.3
g	Em0011g1066a	scaffold_0005	EGD73794	supercont1.13	94354201	25563866	128.6
g	Em0019g1144a	scaffold_0005	EGD74886	supercont1.16	88831735	33298682	155.0
g	Em0020g783a	scaffold_0005	EGD76792	supercont1.21	86008595	38468735	57.0
g	Em0020g1051a	scaffold_0005	EGD83472	supercont1.9	91824480	18971911	105.0
g	Em0007g511a	scaffold_0005	EGD74572	supercont1.15	93419451	27570763	48.1
g	Em0019g611a	scaffold_0005	EGD82647	supercont1.7	96718916	15431078	196.0
g	Em0001g573a	scaffold_0005	EGD76597	supercont1.20	84684527	36372563	60.1
g	Em0016g444a	scaffold_0005	EGD74024	supercont1.13	84596783	26597967	144.0
g	Em0022g195a	scaffold_0005	EGD75009	supercont1.16	84842461	33869316	301.0
g	Em0010g714a	scaffold_0005	EGD74782	supercont1.16	87891906	32800959	191.0
g	Em0837g1a	scaffold_0005	EGD78114	supercont1.27	90081571	42711731	48.5
g	Em0005g959a	scaffold_0005	EGD76906	supercont1.21	97121339	38980686	108.0
g	Em0004g1739a	scaffold_0005	EGD74310	supercont1.14	97070296	29451798	53.1
g	Em0012g661a	scaffold_0005	EGD72479	supercont1.1	84334796	2231235	124.0
g	Em0019g253a	scaffold_0005	EGD82607	supercont1.7	96704193	15271299	64.3
g	Em0022g731a	scaffold_0005	EGD72881	supercont1.10	91410306	21499307	398.0
g	Em0021g174a	scaffold_0005	EGD73264	supercont1.11	93261391	23172147	214.0
g	Em0013g651a	scaffold_0005	EGD78620	supercont1.3	97632657	7665415	44.7
g	Em0011g817a	scaffold_0005	EGD81439	supercont1.5	95858639	10333819	94.4
g	Em0014g607a	scaffold_0005	EGD72576	supercont1.10	84905466	20128256	238.0
g	Em0021g250a	scaffold_0005	EGD72849	supercont1.10	97480806	21343330	61.6
g	Em0013g136a	scaffold_0005	EGD74033	supercont1.13	92070916	26650300	510.0
g	Em0016g119a	scaffold_0005	EGD72706	supercont1.10	97339368	20701555	204.0
g	Em0015g822a	scaffold_0005	EGD77775	supercont1.25	87296451	42047407	206.0
g	Em0016g1180a	scaffold_0005	EGD77548	supercont1.24	87746101	40927752	57.8
g	Em0009g429a	scaffold_0005	EGD79442	supercont1.32	92095481	47697095	61.2
g	Em0019g915a	scaffold_0005	EGD78837	supercont1.3	93249078	8589540	131.0
g	Em0021g218a	scaffold_0005	EGD83096	supercont1.8	91288229	17422739	164.0
g	Em0016g58a	scaffold_0005	EGD76563	supercont1.20	95119935	36221999	242.0
g	Em0001g3187a	scaffold_0005	EGD74691	supercont1.15	93190451	28139178	46.2
g	Em0008g1021a	scaffold_0005	EGD76240	supercont1.2	89954312	4398240	248.0
g	Em0018g122a	scaffold_0005	EGD76607	supercont1.20	88294523	36415927	48.1
g	Em0016g440a	scaffold_0005	EGD75333	supercont1.17	90365406	32603640	80.1
g	Em0022g251a	scaffold_0005	EGD74456	supercont1.15	96424521	27052761	47.4
g	Em0019g636a	scaffold_0005	EGD81802	supercont1.5	87407299	11911689	157.0
g	Em0016g812a	scaffold_0005	EGD72809	supercont1.10	92775320	21176305	55.8
g	Em0003g57a	scaffold_0005	EGD72424	supercont1.1	84511296	1962059	110.0
g	Em0017g495a	scaffold_0005	EGD73816	supercont1.13	94124834	25666272	276.0
g	Em0019g355a	scaffold_0005	EGD74124	supercont1.14	97412205	28508213	288.0
g	Em0019g245a	scaffold_0005	EGD75630	supercont1.18	97591943	31246738	308.0
g	Em1360g1a	scaffold_0005	EGD77367	supercont1.23	86574445	39961957	47.0
g	Em0001g198a	scaffold_0005	EGD76790	supercont1.21	84553653	38464120	68.6
g	Em1155g1a	scaffold_0005	EGD81439	supercont1.5	85500472	10333819	76.6
g	Em0011g790a	scaffold_0005	EGD73139	supercont1.11	94142103	22597913	144.0
g	Em0021g729a	scaffold_0005	EGD81720	supercont1.5	88078955	11561600	224.0
g	Em0086g13a	scaffold_0005	EGD76799	supercont1.21	95099894	38492513	61.6
g	Em0014g1a	scaffold_0005	EGD78813	supercont1.3	84301528	8493527	117.0
g	Em0013g150a	scaffold_0005	EGD78314	supercont1.28	88194765	44641128	313.0
g	Em0068g4a	scaffold_0005	EGD76853	supercont1.21	85486989	38778529	116.0
g	Em0001g1438a	scaffold_0005	EGD76832	supercont1.21	97194673	38647399	52.4
g	Em0016g1008a	scaffold_0005	EGD73794	supercont1.13	84029647	25563866	48.1
g	Em0005g1542a	scaffold_0005	EGD73149	supercont1.11	93529937	22647530	150.5
g	Em0023g554a	scaffold_0005	EGD80024	supercont1.36	91255158	49213574	72.0
g	Em0009g917a	scaffold_0005	EGD82215	supercont1.6	96796707	13503681	204.0
g	Em0023g149a	scaffold_0005	EGD77172	supercont1.22	95781059	35309096	50.8
g	Em0019g149a	scaffold_0005	EGD79178	supercont1.30	92768986	47113285	141.0
g	Em0013g594a	scaffold_0005	EGD78031	supercont1.26	92617156	45910413	66.6
g	Em0003g710a	scaffold_0005	EGD73971	supercont1.13	90162880	26358939	279.9
g	Em0008g1248a	scaffold_0005	EGD82363	supercont1.6	90637189	14144969	227.6
g	Em0019g294a	scaffold_0005	EGD76712	supercont1.21	85169421	38153414	162.0
g	Em0018g115a	scaffold_0005	EGD77201	supercont1.23	95514055	39194297	48.9
g	Em0012g482a	scaffold_0005	EGD81727	supercont1.5	92448798	11585908	128.0
g	Em0015g1185a	scaffold_0005	EGD72010	supercont1.1	86221748	105863	49.3
g	Em0020g127a	scaffold_0005	EGD73538	supercont1.12	92804421	24369634	223.0
g	Em0021g728a	scaffold_0005	EGD76833	supercont1.21	97121339	38649548	145.0
g	Em0022g232a	scaffold_0005	EGD76290	supercont1.2	85430735	4653763	525.0
g	Em0023g20a	scaffold_0005	EGD80905	supercont1.4	85216226	7111841	112.0
g	Em0009g1078a	scaffold_0005	EGD78606	supercont1.3	93300164	7590069	280.1
g	Em1048g1a	scaffold_0005	EGD75361	supercont1.18	96247768	30043100	46.2
g	Em0001g2641a	scaffold_0005	EGD82649	supercont1.7	96916724	15445187	246.0
g	Em0009g1233a	scaffold_0005	EGD74683	supercont1.15	86321687	28096152	112.0
g	Em0231g6a	scaffold_0005	EGD79125	supercont1.30	91354266	46861213	64.3
g	Em0011g313a	scaffold_0005	EGD79063	supercont1.3	84732014	9713810	173.0
g	Em0009g599a	scaffold_0005	EGD83350	supercont1.9	94983080	18432248	103.0
g	Em0009g1151a	scaffold_0005	EGD73233	supercont1.11	97753246	23030129	58.2
g	Em0012g483a	scaffold_0005	EGD75491	supercont1.18	92095481	30572425	495.0
g	Em0005g1085a	scaffold_0005	EGD76439	supercont1.20	91815003	35605440	246.9
g	Em0020g1089a	scaffold_0005	EGD73085	supercont1.11	84963604	22401587	67.4
g	Em0011g1167a	scaffold_0005	EGD80653	supercont1.4	92791805	5918098	44.3
g	Em0001g3791a	scaffold_0005	EGD74402	supercont1.14	88589179	29858813	117.0
g	Em0004g1722a	scaffold_0005	EGD76063	supercont1.2	91751333	3587380	52.8
g	Em0005g1318a	scaffold_0005	EGD73267	supercont1.11	95733746	23182837	84.3
g	Em0002g1896a	scaffold_0005	EGD79577	supercont1.33	94101613	49963858	47.0
g	Em0192g9a	scaffold_0005	EGD73465	supercont1.12	84319461	24048542	54.7
g	Em0016g641a	scaffold_0006	EGD75272	supercont1.17	103851537	32316518	46.6
g	Em0012g1088a	scaffold_0006	EGD78954	supercont1.3	104883220	9155943	47.4
g	Em0019g1097a	scaffold_0006	EGD80940	supercont1.4	106595991	7294520	61.2
g	Em0008g160a	scaffold_0006	EGD73650	supercont1.12	105619106	24919494	139.0
g	Em0020g916a	scaffold_0006	EGD73026	supercont1.11	111612461	22125611	118.0
g	Em0015g170a	scaffold_0006	EGD78326	supercont1.28	108820886	44710204	206.3
g	Em0016g779a	scaffold_0006	EGD78632	supercont1.3	100090378	7751238	44.7
g	Em0880g2a	scaffold_0006	EGD82516	supercont1.7	107290676	14800250	59.3
g	Em0001g1434a	scaffold_0006	EGD74114	supercont1.14	99447050	28473480	53.1
g	Em0013g269a	scaffold_0006	EGD75393	supercont1.18	107755469	30162883	282.0
g	Em0015g981a	scaffold_0006	EGD78678	supercont1.3	109255533	7933725	82.8
g	Em0022g717a	scaffold_0006	EGD72156	supercont1.1	98973760	843066	301.0
g	Em0018g187a	scaffold_0006	EGD81659	supercont1.5	105688256	11302395	59.3
g	Em0021g939a	scaffold_0006	EGD77043	supercont1.22	98891902	34584389	51.2
g	Em0008g1245a	scaffold_0006	EGD79531	supercont1.32	110751039	48186202	152.0
g	Em0016g179a	scaffold_0006	EGD83508	supercont1.9	97789836	19161211	94.0
g	Em0020g976a	scaffold_0006	EGD81397	supercont1.5	107471811	10139970	167.0
g	Em0013g591a	scaffold_0006	EGD78031	supercont1.26	99195883	45910413	70.1
g	Em0012g70a	scaffold_0006	EGD77241	supercont1.23	108510564	39360872	46.2
g	Em0151g7a	scaffold_0006	EGD77533	supercont1.24	109105154	40878673	55.8
g	Em0005g1545a	scaffold_0006	EGD76928	supercont1.22	111082785	34060324	128.0
g	Em0126g3a	scaffold_0006	EGD78114	supercont1.27	108427038	42711731	49.3
g	Em0015g785a	scaffold_0006	EGD73030	supercont1.11	107578432	22142667	177.0
g	Em0020g970a	scaffold_0006	EGD83559	supercont1.9	99291197	19425075	229.0
g	Em0013g826a	scaffold_0006	EGD78507	supercont1.29	100867083	43752782	391.0
g	Em0015g673a	scaffold_0006	EGD75738	supercont1.19	109590713	37095139	433.0
g	Em0712g2a	scaffold_0006	EGD78417	supercont1.29	107895685	43357100	42.7
g	Em0004g308a	scaffold_0006	EGD74118	supercont1.14	107970497	28486491	688.0
g	Em0016g949a	scaffold_0006	EGD78892	supercont1.3	99206972	8890733	60.5
g	Em0007g827a	scaffold_0006	EGD83628	supercont1.9	108951511	19743256	190.0
g	Em0021g237a	scaffold_0006	EGD79252	supercont1.30	103581069	47462900	52.4
g	Em0017g207a	scaffold_0006	EGD78732	supercont1.3	108015578	8172658	61.6
g	Em0012g581a	scaffold_0006	EGD76768	supercont1.21	105606782	38374733	262.0
g	Em0022g521a	scaffold_0006	EGD77165	supercont1.22	104386410	35278673	181.0
g	Em0022g518a	scaffold_0006	EGD77766	supercont1.25	100952863	42005279	64.7
g	Em0016g917a	scaffold_0006	EGD77830	supercont1.25	106267381	42301646	238.0
g	Em0019g924a	scaffold_0006	EGD76528	supercont1.20	107574975	36025354	43.9
g	Em0003g1202a	scaffold_0006	EGD83116	supercont1.8	110176802	17503102	158.0
g	Em0005g1611a	scaffold_0006	EGD81695	supercont1.5	101217439	11441874	81.6
g	Em0759g3a	scaffold_0006	EGD73238	supercont1.11	104570311	23048809	87.0
g	Em0018g186a	scaffold_0006	EGD82505	supercont1.7	110607249	14749144	144.0
g	Em0016g1045a	scaffold_0006	EGD72860	supercont1.10	98349905	21393579	110.0
g	Em0021g814a	scaffold_0006	EGD82108	supercont1.6	108623739	13161174	71.2
g	Em0047g5a	scaffold_0006	EGD75919	supercont1.2	110922189	2860878	175.0
g	Em0074g13a	scaffold_0006	EGD78838	supercont1.3	109532259	8594911	328.0
g	Em0005g1271a	scaffold_0006	EGD82725	supercont1.7	98769167	15768044	188.0
g	Em0337g2a	scaffold_0006	EGD76258	supercont1.2	98629302	4495788	85.5
g	Em0023g504a	scaffold_0006	EGD80637	supercont1.4	108964340	5856518	70.5
g	Em0581g5a	scaffold_0006	EGD75555	supercont1.18	109626519	30893642	61.6
g	Em0009g613a	scaffold_0006	EGD75216	supercont1.17	105946997	32051138	126.0
g	Em0016g20a	scaffold_0006	EGD77888	supercont1.26	109051187	45304289	95.9
g	Em0020g914a	scaffold_0006	EGD76376	supercont1.2	101013986	5119598	72.0
g	Em0095g1a	scaffold_0006	EGD73771	supercont1.13	103341958	25435346	44.3
g	Em0010g151a	scaffold_0006	EGD82799	supercont1.7	106032366	16119173	52.8
g	Em0009g1157a	scaffold_0006	EGD73572	supercont1.12	100012084	24543998	279.0
g	Em0019g908a	scaffold_0006	EGD78542	supercont1.29	110360646	43916125	190.0
g	Em0010g120a	scaffold_0006	EGD74773	supercont1.16	105389779	32772054	88.6
g	Em0018g1112a	scaffold_0006	EGD77763	supercont1.25	102426893	41985489	95.5
g	Em0021g873a	scaffold_0006	EGD77353	supercont1.23	110134125	39909329	45.8
g	Em0015g620a	scaffold_0006	EGD79182	supercont1.30	102751157	47145496	327.0
g	Em0002g1021a	scaffold_0006	EGD81420	supercont1.5	98048151	10267755	81.6
g	Em0495g4a	scaffold_0006	EGD72461	supercont1.1	104251936	2140611	77.8
g	Em0018g517a	scaffold_0006	EGD72815	supercont1.10	97966515	21205190	142.0
g	Em0015g1181a	scaffold_0006	EGD78512	supercont1.29	99927299	43787092	44.7
g	Em0728g6a	scaffold_0006	EGD72684	supercont1.10	107365929	20612700	233.0
g	Em0011g29a	scaffold_0006	EGD76766	supercont1.21	108171712	38370322	177.0
g	Em0003g1145a	scaffold_0006	EGD83306	supercont1.9	106707570	18248806	45.8
g	Em0011g804a	scaffold_0006	EGD73118	supercont1.11	107300316	22528062	52.4
g	Em0006g1376a	scaffold_0006	EGD78732	supercont1.3	103000966	8172658	64.7
g	Em0018g494a	scaffold_0006	EGD80633	supercont1.4	105852875	5838678	1018.0
g	Em0016g999a	scaffold_0006	EGD74331	supercont1.14	98257699	29529015	197.0
g	Em0013g25a	scaffold_0006	EGD79125	supercont1.30	107648477	46861213	75.5
g	Em0014g580a	scaffold_0006	EGD79612	supercont1.33	105344736	50164747	235.0
g	Em0020g978a	scaffold_0006	EGD77038	supercont1.22	99085142	34548893	271.0
g	Em0011g279a	scaffold_0006	EGD75033	supercont1.16	98941380	33982366	286.0
g	Em0015g289a	scaffold_0006	EGD77480	supercont1.24	111114539	40560284	139.8
g	Em0531g4a	scaffold_0006	EGD77548	supercont1.24	103610014	40927752	70.1
g	Em0020g510a	scaffold_0006	EGD76511	supercont1.20	109812058	35937644	45.8
g	Em0016g35a	scaffold_0006	EGD78957	supercont1.3	103719694	9164298	132.0
g	Em0017g639a	scaffold_0006	EGD76595	supercont1.20	107484640	36363352	79.3
g	Em0011g489a	scaffold_0006	EGD77689	supercont1.25	102026156	41644256	44.7
g	Em0011g224a	scaffold_0006	EGD72940	supercont1.10	105688256	21800472	148.9
g	Em0001g53a	scaffold_0006	EGD78124	supercont1.27	98932351	42767216	55.8
g	Em0017g98a	scaffold_0006	EGD72172	supercont1.1	109791989	916559	222.0
g	Em0010g853a	scaffold_0006	EGD73619	supercont1.12	101246887	24763536	48.5
g	Em0014g181a	scaffold_0006	EGD72338	supercont1.1	109309749	1571265	69.3
g	Em0008g1166a	scaffold_0006	EGD75420	supercont1.18	108577767	30264162	247.0
g	Em0013g994a	scaffold_0006	EGD78900	supercont1.3	100907849	8923942	90.5
g	Em0009g1019a	scaffold_0006	EGD75070	supercont1.17	111195597	31424741	105.0
g	Em0024g218a	scaffold_0006	EGD82137	supercont1.6	103502944	13272229	63.2
g	Em0001g212a	scaffold_0006	EGD72556	supercont1.1	100341691	2627777	70.1
g	Em0017g412a	scaffold_0006	EGD83496	supercont1.9	105080372	19083620	89.7
g	Em0016g648a	scaffold_0006	EGD79125	supercont1.30	98916966	46861213	56.2
g	Em0221g5a	scaffold_0006	EGD72720	supercont1.10	111760991	20757459	331.0
g	Em0013g764a	scaffold_0006	EGD75157	supercont1.17	102230976	31801735	45.8
g	Em0001g2168a	scaffold_0006	EGD83322	supercont1.9	103390843	18317502	44.3
g	Em0017g128a	scaffold_0006	EGD73720	supercont1.12	110524432	25205243	208.0
g	Em0002g1747a	scaffold_0006	EGD74140	supercont1.14	105221591	28579942	542.0
g	Em0718g8a	scaffold_0006	EGD74709	supercont1.15	100227395	28226658	163.0
g	Em0013g258a	scaffold_0006	EGD75393	supercont1.18	99217094	30162883	354.0
g	Em0001g2536a	scaffold_0006	EGD77228	supercont1.23	99055192	39300197	605.9
g	Em0020g27a	scaffold_0006	EGD82572	supercont1.7	110625882	15105946	98.6
g	Em0001g1750a	scaffold_0006	EGD81748	supercont1.5	107494407	11671219	96.3
g	Em0023g705a	scaffold_0006	EGD72479	supercont1.1	109370813	2231235	144.0
g	Em0007g294a	scaffold_0006	EGD74054	supercont1.13	102543747	26729664	208.0
g	Em0292g3a	scaffold_0006	EGD73818	supercont1.13	102459307	25673433	327.0
g	Em0022g925a	scaffold_0006	EGD83631	supercont1.9	109379348	19758803	323.0
g	Em0011g63a	scaffold_0006	EGD77288	supercont1.23	111152588	39561655	338.7
g	Em0018g812a	scaffold_0006	EGD76818	supercont1.21	109035057	38569258	130.0
g	Em0177g2a	scaffold_0006	EGD78607	supercont1.3	98983310	7598522	102.0
g	Em0018g1224a	scaffold_0006	EGD76809	supercont1.21	98590600	38522512	136.0
g	Em0001g89a	scaffold_0006	EGD77211	supercont1.23	106851671	39231801	88.2
g	Em0001g211a	scaffold_0006	EGD76747	supercont1.21	107995794	38308381	198.0
g	Em0294g1a	scaffold_0006	EGD83649	supercont1.9	111367733	19833431	49.3
g	Em0015g713a	scaffold_0006	EGD81897	supercont1.6	110353671	12219346	241.0
g	Em0001g647a	scaffold_0006	EGD72529	supercont1.1	99606729	2492416	51.2
g	Em0888g4a	scaffold_0006	EGD77961	supercont1.26	105528393	45636534	215.0
g	Em0016g1078a	scaffold_0006	EGD76442	supercont1.20	109964753	35621620	159.0
g	Em0013g5a	scaffold_0006	EGD73358	supercont1.11	107699943	23587625	135.0
g	Em0024g269a	scaffold_0006	EGD80571	supercont1.4	109428362	5578455	70.1
g	Em0021g568a	scaffold_0006	EGD79609	supercont1.33	100535511	50147372	220.0
g	Em0024g51a	scaffold_0006	EGD72768	supercont1.10	102888204	20987279	46.2
g	Em0001g911a	scaffold_0006	EGD73445	supercont1.12	101381894	23955308	63.9
g	Em0001g1079a	scaffold_0006	EGD76738	supercont1.21	106243371	38260565	84.3
g	Em0001g105a	scaffold_0006	EGD73650	supercont1.12	107747807	24919494	105.0
g	Em0015g507a	scaffold_0006	EGD77241	supercont1.23	110176802	39360872	46.6
g	Em0020g545a	scaffold_0006	EGD83453	supercont1.9	98845921	18877268	168.0
g	Em0013g1103a	scaffold_0006	EGD79846	supercont1.35	101585985	48416240	102.0
g	Em0015g634a	scaffold_0006	EGD72555	supercont1.1	102823647	2624835	93.6
g	Em0022g439a	scaffold_0006	EGD76005	supercont1.2	102944836	3287492	99.8
g	Em0017g637a	scaffold_0006	EGD82723	supercont1.7	102224198	15762169	54.3
g	Em0016g71a	scaffold_0006	EGD74380	supercont1.14	100543022	29770561	55.8
g	Em0013g118a	scaffold_0006	EGD76586	supercont1.20	103694535	36323370	299.0
g	Em0012g619a	scaffold_0006	EGD74899	supercont1.16	97932075	33364302	136.0
g	Em0022g557a	scaffold_0006	EGD82240	supercont1.6	108973770	13605662	349.0
g	Em0010g647a	scaffold_0006	EGD72167	supercont1.1	106754587	887546	187.0
g	Em0002g1495a	scaffold_0006	EGD75930	supercont1.2	110416618	2922176	45.4
g	Em0016g162a	scaffold_0006	EGD82971	supercont1.8	107053271	16859776	125.0
g	Em0011g26a	scaffold_0006	EGD79861	supercont1.35	102594739	48482547	231.8
g	Em0019g933a	scaffold_0006	EGD78960	supercont1.3	109275342	9199722	264.0
g	Em0013g1059a	scaffold_0006	EGD79194	supercont1.30	107719888	47175287	62.0
g	Em0021g833a	scaffold_0006	EGD82004	supercont1.6	101292549	12707034	130.0
g	Em0010g123a	scaffold_0006	EGD78732	supercont1.3	104764433	8172658	60.1
g	Em0019g605a	scaffold_0006	EGD83004	supercont1.8	106568891	17006477	95.9
g	Em0996g2a	scaffold_0006	EGD75057	supercont1.17	111584036	31364766	129.0
g	Em0015g675a	scaffold_0006	EGD75616	supercont1.18	103249311	31186593	205.0
g	Em0009g143a	scaffold_0006	EGD74719	supercont1.15	106353543	28264248	173.0
g	Em0005g1288a	scaffold_0006	EGD74320	supercont1.14	106817976	29495419	211.6
g	Em0017g408a	scaffold_0006	EGD74952	supercont1.16	101394065	33610835	160.4
g	Em0017g776a	scaffold_0006	EGD72995	supercont1.11	104969542	21973493	449.0
g	Em0020g535a	scaffold_0006	EGD81359	supercont1.5	98882551	9942266	175.0
g	Em0002g145a	scaffold_0006	EGD82949	supercont1.8	110336490	16763586	117.0
g	Em0666g3a	scaffold_0006	EGD83217	supercont1.8	110766918	18006658	222.0
g	Em0016g253a	scaffold_0006	EGD77066	supercont1.22	105763353	34745455	349.0
g	Em0015g230a	scaffold_0006	EGD75045	supercont1.17	102861037	31319221	410.0
g	Em0013g100a	scaffold_0006	EGD74402	supercont1.14	97907140	29858813	254.0
g	Em0020g964a	scaffold_0006	EGD83298	supercont1.9	101765008	18224310	118.0
g	Em0023g483a	scaffold_0006	EGD78752	supercont1.3	111494150	8249734	70.1
g	Em0011g139a	scaffold_0006	EGD82462	supercont1.7	108535656	14553377	43.9
g	Em0005g1035a	scaffold_0006	EGD76705	supercont1.21	103639660	38127118	238.0
g	Em0011g547a	scaffold_0006	EGD72119	supercont1.1	111030627	646708	120.0
g	Em0016g1034a	scaffold_0006	EGD78879	supercont1.3	110932149	8813724	53.5
g	Em0007g25a	scaffold_0006	EGD75317	supercont1.17	102306889	32529656	142.0
g	Em0008g575a	scaffold_0006	EGD78813	supercont1.3	105064939	8493527	139.0
g	Em0015g316a	scaffold_0006	EGD78236	supercont1.28	104506552	44247437	191.0
g	Em0015g603a	scaffold_0006	EGD77360	supercont1.23	110336490	39928878	112.0
g	Em0012g670a	scaffold_0006	EGD83350	supercont1.9	99497904	18432248	97.1
g	Em0023g106a	scaffold_0006	EGD83004	supercont1.8	108353978	17006477	131.0
g	Em0018g527a	scaffold_0006	EGD76028	supercont1.2	100634562	3405220	146.0
g	Em0004g1356a	scaffold_0006	EGD73061	supercont1.11	110345790	22300418	246.0
g	Em0022g417a	scaffold_0006	EGD81525	supercont1.5	100528307	10739455	130.0
g	Em0019g210a	scaffold_0006	EGD73279	supercont1.11	107549649	23227053	105.0
g	Em0009g1015a	scaffold_0006	EGD78542	supercont1.29	111577335	43916125	64.7
g	Em0021g338a	scaffold_0006	EGD72608	supercont1.10	111738271	20281830	161.0
g	Em0007g1389a	scaffold_0006	EGD74610	supercont1.15	105749623	27721518	308.0
g	Em0009g986a	scaffold_0006	EGD72344	supercont1.1	108803595	1596406	461.0
g	Em0657g1a	scaffold_0006	EGD82363	supercont1.6	111658354	14144969	152.0
g	Em0021g423a	scaffold_0006	EGD77165	supercont1.22	109567444	35278673	385.0
g	Em0005g1198a	scaffold_0006	EGD72723	supercont1.10	110151914	20770409	48.5
g	Em0001g3676a	scaffold_0006	EGD78202	supercont1.27	99149937	43161250	82.8
g	Em0021g979a	scaffold_0006	EGD78351	supercont1.28	98388009	44815638	756.0
g	Em0001g1098a	scaffold_0006	EGD73149	supercont1.11	101141569	22647530	50.1
g	Em0013g141a	scaffold_0006	EGD82610	supercont1.7	107594011	15290244	123.3
g	Em0023g722a	scaffold_0006	EGD75738	supercont1.19	105800948	37095139	657.0
g	Em0008g145a	scaffold_0006	EGD75285	supercont1.17	101070198	32386103	73.2
g	Em0015g93a	scaffold_0006	EGD77617	supercont1.24	110307640	41274798	52.0
g	Em0023g274a	scaffold_0006	EGD75428	supercont1.18	105852875	30304427	63.5
g	Em0021g143a	scaffold_0006	EGD76752	supercont1.21	110583488	38330168	98.6
g	Em0004g206a	scaffold_0006	EGD78245	supercont1.28	101870791	44288722	643.0
g	Em0020g891a	scaffold_0006	EGD76376	supercont1.2	98042712	5119598	112.8
g	Em0023g402a	scaffold_0006	EGD72539	supercont1.1	101433211	2548526	74.7
g	Em0013g21a	scaffold_0006	EGD82053	supercont1.6	98790452	12933885	47.0
g	Em0008g1149a	scaffold_0006	EGD82629	supercont1.7	105834244	15370018	42.4
g	Em0016g998a	scaffold_0006	EGD77943	supercont1.26	98862354	45565590	129.3
g	Em0023g105a	scaffold_0006	EGD83004	supercont1.8	100037652	17006477	118.0
g	Em0018g1187a	scaffold_0006	EGD82685	supercont1.7	97811478	15599745	74.7
g	Em0009g524a	scaffold_0006	EGD73448	supercont1.12	98710312	23965895	47.4
g	Em0015g356a	scaffold_0006	EGD78775	supercont1.3	107685262	8326032	151.0
g	Em0021g251a	scaffold_0006	EGD72849	supercont1.10	98681238	21343330	67.8
g	Em0017g419a	scaffold_0006	EGD77778	supercont1.25	105012969	42060650	113.0
g	Em0008g619a	scaffold_0006	EGD72578	supercont1.10	110991755	20134625	48.5
g	Em0018g567a	scaffold_0006	EGD80063	supercont1.36	98273376	49423959	65.9
g	Em0018g312a	scaffold_0006	EGD80578	supercont1.4	104392137	5601213	144.0
g	Em0001g12a	scaffold_0006	EGD79113	supercont1.30	103230637	46819413	243.0
g	Em0011g155a	scaffold_0006	EGD72939	supercont1.10	104991771	21795940	137.0
g	Em0002g1755a	scaffold_0006	EGD74984	supercont1.16	100862671	33764929	121.0
g	Em0460g4a	scaffold_0006	EGD77827	supercont1.25	98414496	42291554	186.0
g	Em0001g1293a	scaffold_0006	EGD75283	supercont1.17	103320746	32376823	139.0
g	Em0018g261a	scaffold_0006	EGD74951	supercont1.16	98686738	33601803	102.8
g	Em0003g629a	scaffold_0006	EGD74897	supercont1.16	105161389	33358360	50.1
g	Em0005g84a	scaffold_0006	EGD73873	supercont1.13	97827531	25920281	164.0
g	Em0004g570a	scaffold_0006	EGD73822	supercont1.13	110117471	25685339	95.1
g	Em0894g3a	scaffold_0006	EGD76187	supercont1.2	103637894	4175665	57.4
g	Em0071g21a	scaffold_0006	EGD81894	supercont1.6	103590115	12210067	296.0
g	Em0001g602a	scaffold_0006	EGD79478	supercont1.32	99747022	47914759	129.0
g	Em0003g1470a	scaffold_0006	EGD73867	supercont1.13	110391347	25894571	71.2
g	Em0001g1096a	scaffold_0006	EGD83242	supercont1.8	110571792	18099393	42.4
g	Em0018g315a	scaffold_0006	EGD72340	supercont1.1	99561493	1583425	117.0
g	Em0016g1057a	scaffold_0006	EGD76507	supercont1.20	103466378	35922029	70.9
g	Em0006g1017a	scaffold_0006	EGD76959	supercont1.22	104473444	34201543	191.0
g	Em0013g660a	scaffold_0006	EGD82518	supercont1.7	108818582	14807658	48.9
g	Em0015g569a	scaffold_0006	EGD82302	supercont1.6	100377370	13825199	72.8
g	Em0001g1788a	scaffold_0006	EGD75429	supercont1.18	102654694	30308568	69.7
g	Em0005g1078a	scaffold_0006	EGD76439	supercont1.20	98471859	35605440	160.0
g	Em0158g11a	scaffold_0006	EGD82658	supercont1.7	106473306	15493217	99.0
g	Em0020g1086a	scaffold_0006	EGD77778	supercont1.25	100368898	42060650	147.4
g	Em0015g297a	scaffold_0006	EGD77667	supercont1.25	105798404	41489026	47.0
g	Em0018g388a	scaffold_0006	EGD78985	supercont1.3	109229700	9331133	163.0
g	Em0005g673a	scaffold_0006	EGD72151	supercont1.1	99373455	816489	47.4
g	Em0020g911a	scaffold_0006	EGD76376	supercont1.2	100945626	5119598	62.4
g	Em0019g896a	scaffold_0006	EGD79220	supercont1.30	98904916	47288096	84.3
g	Em0019g117a	scaffold_0006	EGD77642	supercont1.25	101718831	41383120	43.5
g	Em0019g854a	scaffold_0006	EGD74082	supercont1.13	106939408	26837879	249.0
g	Em0065g23a	scaffold_0006	EGD77954	supercont1.26	99979003	45600285	254.0
g	Em0019g285a	scaffold_0006	EGD76186	supercont1.2	101712630	4172178	229.0
g	Em0019g264a	scaffold_0006	EGD83313	supercont1.9	111129920	18277574	734.0
g	Em0010g842a	scaffold_0006	EGD75060	supercont1.17	101681530	31379954	66.2
g	Em0023g747a	scaffold_0006	EGD73794	supercont1.13	109133243	25563866	223.0
g	Em0003g1582a	scaffold_0006	EGD78000	supercont1.26	97988084	45800204	135.0
g	Em0015g1011a	scaffold_0006	EGD82017	supercont1.6	101390807	12751481	116.0
g	Em0013g426a	scaffold_0006	EGD73642	supercont1.12	103967425	24890047	86.7
g	Em0009g1011a	scaffold_0006	EGD78542	supercont1.29	104917129	43916125	133.6
g	Em0017g199a	scaffold_0006	EGD73150	supercont1.11	106405113	22650100	80.9
g	Em0004g750a	scaffold_0006	EGD81635	supercont1.5	106336330	11212297	46.6
g	Em0008g1064a	scaffold_0006	EGD82819	supercont1.7	107735664	16196688	50.8
g	Em0012g1079a	scaffold_0006	EGD77815	supercont1.25	104860164	42252607	449.0
g	Em0019g30a	scaffold_0006	EGD80618	supercont1.4	106747586	5760445	411.0
g	Em0004g203a	scaffold_0006	EGD76055	supercont1.2	98097331	3558165	75.5
g	Em0015g958a	scaffold_0006	EGD76689	supercont1.21	110953267	38059991	170.0
g	Em0006g942a	scaffold_0006	EGD73471	supercont1.12	98378221	24076890	162.0
g	Em0019g183a	scaffold_0006	EGD80641	supercont1.4	101264437	5866735	149.0
g	Em0018g1063a	scaffold_0006	EGD79637	supercont1.33	107365929	50389270	59.3
g	Em0007g721a	scaffold_0006	EGD78553	supercont1.29	110531696	43971929	114.8
g	Em0015g50a	scaffold_0006	EGD80637	supercont1.4	101022518	5856518	82.4
g	Em0022g608a	scaffold_0006	EGD83649	supercont1.9	98597957	19833431	53.5
g	Em0018g39a	scaffold_0006	EGD74956	supercont1.16	99587321	33634676	659.0
g	Em0022g640a	scaffold_0006	EGD82331	supercont1.6	110037241	13953010	46.2
g	Em0017g496a	scaffold_0006	EGD77778	supercont1.25	109960441	42060650	122.0
g	Em0021g372a	scaffold_0006	EGD73728	supercont1.12	111208338	25238437	123.0
g	Em0021g114a	scaffold_0006	EGD76569	supercont1.20	110959217	36256281	257.0
g	Em0015g1250a	scaffold_0006	EGD77250	supercont1.23	107622959	39394784	82.8
g	Em0009g425a	scaffold_0006	EGD78376	supercont1.28	98785133	44899697	98.6
g	Em0001g2117a	scaffold_0006	EGD81559	supercont1.5	104207130	10868557	298.0
g	Em0012g904a	scaffold_0006	EGD78323	supercont1.28	106053522	44687145	186.0
g	Em0011g23a	scaffold_0006	EGD81383	supercont1.5	100368898	10064337	163.0
g	Em0005g757a	scaffold_0006	EGD81443	supercont1.5	101433211	10351865	64.3
g	Em0006g1527a	scaffold_0006	EGD79411	supercont1.31	108672177	46725228	46.6
g	Em0015g475a	scaffold_0006	EGD74922	supercont1.16	109471946	33476104	106.0
g	Em0016g224a	scaffold_0006	EGD74374	supercont1.14	109806554	29750672	312.6
g	Em0017g815a	scaffold_0006	EGD79156	supercont1.30	108927014	47025909	43.1
g	Em0019g767a	scaffold_0006	EGD79361	supercont1.31	103906903	46515799	42.7
g	Em0017g810a	scaffold_0006	EGD79156	supercont1.30	99299339	47025909	46.6
g	Em0574g1a	scaffold_0006	EGD77509	supercont1.24	97879732	40766318	50.8
g	Em0016g1049a	scaffold_0006	EGD83207	supercont1.8	98340240	17923544	156.0
g	Em0023g563a	scaffold_0006	EGD76682	supercont1.21	104133701	38029729	140.0
g	Em0238g1a	scaffold_0006	EGD83378	supercont1.9	99103975	18549966	67.8
g	Em0022g142a	scaffold_0006	EGD80562	supercont1.4	105270883	5542947	194.0
g	Em0002g1430a	scaffold_0006	EGD80040	supercont1.36	98384137	49263983	88.6
g	Em0004g86a	scaffold_0006	EGD75444	supercont1.18	98267281	30361634	113.0
g	Em0015g1266a	scaffold_0006	EGD83601	supercont1.9	107122321	19612228	105.0
g	Em0002g756a	scaffold_0006	EGD83175	supercont1.8	102181813	17783158	91.2
g	Em0017g358a	scaffold_0006	EGD73783	supercont1.13	103127008	25483694	174.0
g	Em0001g1854a	scaffold_0006	EGD81581	supercont1.5	110798598	10971836	46.2
g	Em0019g934a	scaffold_0006	EGD73620	supercont1.12	102562757	24766266	80.9
g	Em0018g184a	scaffold_0006	EGD73664	supercont1.12	98279730	24986307	285.0
g	Em0020g452a	scaffold_0006	EGD83190	supercont1.8	103572537	17840988	154.0
g	Em0004g1369a	scaffold_0006	EGD74075	supercont1.13	101443036	26812930	166.0
g	Em0008g1024a	scaffold_0007	EGD82016	supercont1.6	115285763	12747175	318.0
g	Em0016g87a	scaffold_0007	EGD79338	supercont1.31	121155104	46389213	108.0
g	Em0009g168a	scaffold_0007	EGD73530	supercont1.12	118551541	24326245	73.6
g	Em0001g568a	scaffold_0007	EGD76019	supercont1.2	123289204	3353963	64.7
g	Em0011g581a	scaffold_0007	EGD77532	supercont1.24	123164848	40873630	55.1
g	Em0005g1334a	scaffold_0007	EGD76944	supercont1.22	114219463	34126743	101.0
g	Em0006g1239a	scaffold_0007	EGD74311	supercont1.14	113371912	29456073	101.0
g	Em0023g740a	scaffold_0007	EGD73851	supercont1.13	118013050	25824731	110.0
g	Em0018g985a	scaffold_0007	EGD77756	supercont1.25	121303271	41951672	268.0
g	Em0018g1000a	scaffold_0007	EGD76224	supercont1.2	115255901	4338132	223.0
g	Em0007g965a	scaffold_0007	EGD72342	supercont1.1	121941498	1591938	71.2
g	Em0018g378a	scaffold_0007	EGD80722	supercont1.4	114686219	6265986	856.0
g	Em0019g560a	scaffold_0007	EGD79887	supercont1.35	120773895	48582899	114.0
g	Em0013g403a	scaffold_0007	EGD81819	supercont1.5	119452736	11990181	175.0
g	Em0021g570a	scaffold_0007	EGD77867	supercont1.26	122924850	45221162	417.0
g	Em0005g947a	scaffold_0007	EGD72037	supercont1.1	112316090	236517	271.0
g	Em1117g1a	scaffold_0007	EGD76483	supercont1.20	118135423	35811487	45.1
g	Em0010g118a	scaffold_0007	EGD72379	supercont1.1	113324399	1785808	199.0
g	Em0009g104a	scaffold_0007	EGD75873	supercont1.19	113620394	37823823	104.0
g	Em0004g6a	scaffold_0007	EGD75904	supercont1.2	123448476	2783210	235.0
g	Em0008g1192a	scaffold_0007	EGD73218	supercont1.11	112508142	22954268	182.0
g	Em0009g656a	scaffold_0007	EGD75660	supercont1.19	116456276	36722353	82.0
g	Em0011g497a	scaffold_0007	EGD78732	supercont1.3	114697015	8172658	67.8
g	Em0001g404a	scaffold_0007	EGD72852	supercont1.10	116698352	21351118	181.8
g	Em0698g4a	scaffold_0007	EGD74740	supercont1.15	119856962	28364247	78.6
g	Em0012g812a	scaffold_0007	EGD73688	supercont1.12	112041390	25096695	95.5
g	Em0022g936a	scaffold_0007	EGD82274	supercont1.6	119165407	13730899	45.4
g	Em0010g848a	scaffold_0007	EGD80043	supercont1.36	124364006	49295639	157.7
g	Em0001g1618a	scaffold_0007	EGD76467	supercont1.20	121029253	35758945	55.8
g	Em0012g17a	scaffold_0007	EGD80049	supercont1.36	118140817	49320862	43.1
g	Em0021g870a	scaffold_0007	EGD72351	supercont1.1	116389521	1625281	185.0
g	Em0019g104a	scaffold_0007	EGD80027	supercont1.36	113408009	49233063	49.7
g	Em0011g661a	scaffold_0007	EGD74952	supercont1.16	123643817	33610835	199.0
g	Em0023g445a	scaffold_0007	EGD73251	supercont1.11	121140820	23104681	60.5
g	Em0006g1194a	scaffold_0007	EGD74028	supercont1.13	120084305	26632748	70.9
g	Em0015g504a	scaffold_0007	EGD78772	supercont1.3	118308762	8316680	80.9
g	Em0028g8a	scaffold_0007	EGD76967	supercont1.22	114431805	34237442	249.0
g	Em0014g127a	scaffold_0007	EGD72535	supercont1.1	113505181	2515421	120.9
g	Em0099g20a	scaffold_0007	EGD81642	supercont1.5	114742625	11231600	63.2
g	Em0008g1018a	scaffold_0007	EGD77851	supercont1.26	120822940	45140775	186.0
g	Em0019g296a	scaffold_0007	EGD76712	supercont1.21	116557076	38153414	177.0
g	Em0051g19a	scaffold_0007	EGD76132	supercont1.2	115388897	3894433	496.0
g	Em0019g1055a	scaffold_0007	EGD78723	supercont1.3	121747902	8139038	341.0
g	Em0011g623a	scaffold_0007	EGD77218	supercont1.23	114212345	39255003	42.4
g	Em0008g1110a	scaffold_0007	EGD76300	supercont1.2	112679211	4715821	194.0
g	Em0012g155a	scaffold_0007	EGD80791	supercont1.4	115944719	6575237	53.9
g	Em0086g11a	scaffold_0007	EGD76799	supercont1.21	115041795	38492513	59.7
g	Em0008g1026a	scaffold_0007	EGD75297	supercont1.17	112535501	32435597	231.0
g	Em0019g873a	scaffold_0007	EGD83500	supercont1.9	119213511	19113931	349.0
g	Em0018g966a	scaffold_0007	EGD77205	supercont1.23	123532397	39212940	69.3
g	Em0001g1108a	scaffold_0007	EGD78191	supercont1.27	123852064	43110989	54.3
g	Em0008g512a	scaffold_0007	EGD83002	supercont1.8	123508610	17000467	70.5
g	Em0357g2a	scaffold_0007	EGD72576	supercont1.10	119813629	20128256	70.5
g	Em0018g833a	scaffold_0007	EGD75018	supercont1.16	115855448	33912526	239.0
g	Em0022g699a	scaffold_0007	EGD74979	supercont1.16	123105513	33744869	61.2
g	Em0023g399a	scaffold_0007	EGD76347	supercont1.2	115391520	4990568	47.0
g	Em0018g84a	scaffold_0007	EGD83001	supercont1.8	118530295	16994949	241.2
g	Em0005g1190a	scaffold_0007	EGD82234	supercont1.6	117301626	13574099	265.0
g	Em0029g47a	scaffold_0007	EGD81928	supercont1.6	115236765	12349772	43.9
g	Em0019g641a	scaffold_0007	EGD76847	supercont1.21	115236765	38741884	127.0
g	Em0001g1150a	scaffold_0007	EGD81534	supercont1.5	122752372	10762384	365.0
g	Em0005g167a	scaffold_0007	EGD76440	supercont1.20	123368519	35612076	446.0
g	Em0014g819a	scaffold_0007	EGD81906	supercont1.6	119728019	12256713	60.8
g	Em0052g17a	scaffold_0007	EGD76028	supercont1.2	123448476	3405220	145.6
g	Em0002g35a	scaffold_0007	EGD74437	supercont1.15	121578776	26974187	40.0
g	Em0009g1121a	scaffold_0007	EGD83295	supercont1.9	123417950	18218653	188.7
g	Em0021g886a	scaffold_0007	EGD79579	supercont1.33	113672203	49982247	50.1
g	Em0023g762a	scaffold_0007	EGD75588	supercont1.18	114515333	31080819	74.3
g	Em0014g735a	scaffold_0007	EGD74070	supercont1.13	118024824	26796467	52.0
g	Em0002g1915a	scaffold_0007	EGD72743	supercont1.10	120539485	20864438	54.3
g	Em0009g923a	scaffold_0007	EGD77947	supercont1.26	120306694	45578320	65.5
g	Em0009g952a	scaffold_0007	EGD82215	supercont1.6	119795283	13503681	244.0
g	Em0017g144a	scaffold_0007	EGD75759	supercont1.19	120397621	37186148	196.1
g	Em0009g70a	scaffold_0007	EGD83242	supercont1.8	121508992	18099393	43.1
g	Em0009g1228a	scaffold_0007	EGD78326	supercont1.28	124204359	44710204	144.1
g	Em0009g1260a	scaffold_0007	EGD72853	supercont1.10	121036156	21354347	260.0
g	Em0018g324a	scaffold_0007	EGD72340	supercont1.1	122652418	1583425	51.2
g	Em0004g82a	scaffold_0007	EGD76246	supercont1.2	118315395	4431910	392.0
g	Em0016g161a	scaffold_0007	EGD82402	supercont1.7	115956468	14266017	47.8
g	Em0060g16a	scaffold_0007	EGD77276	supercont1.23	123378362	39510095	171.0
g	Em0023g794a	scaffold_0007	EGD76966	supercont1.22	118536797	34233483	96.3
g	Em0004g101a	scaffold_0007	EGD83656	supercont1.9	123255742	19870411	95.1
g	Em0023g515a	scaffold_0007	EGD76234	supercont1.2	114478290	4376903	73.2
g	Em0018g931a	scaffold_0007	EGD79177	supercont1.30	116796189	47109303	212.9
g	Em0008g148a	scaffold_0007	EGD75285	supercont1.17	122318881	32386103	52.8
g	Em0005g1595a	scaffold_0007	EGD73495	supercont1.12	115440045	24181269	72.0
g	Em0002g1361a	scaffold_0007	EGD77021	supercont1.22	112276053	34476511	45.4
g	Em0015g729a	scaffold_0007	EGD83156	supercont1.8	123814472	17682654	44.3
g	Em0016g210a	scaffold_0007	EGD76556	supercont1.20	122580602	36196713	325.0
g	Em0019g491a	scaffold_0007	EGD75523	supercont1.18	118382762	30775850	68.6
g	Em0012g499a	scaffold_0007	EGD77704	supercont1.25	115322141	41703979	216.0
g	Em0020g972a	scaffold_0007	EGD83357	supercont1.9	123164848	18457996	59.7
g	Em0016g1046a	scaffold_0007	EGD77943	supercont1.26	112110695	45565590	95.1
g	Em0023g497a	scaffold_0007	EGD74736	supercont1.15	111999002	28344041	163.0
g	Em0006g894a	scaffold_0007	EGD74815	supercont1.16	115862009	33000894	94.4
g	Em0004g1106a	scaffold_0007	EGD74991	supercont1.16	120857102	33799114	160.0
g	Em0005g1663a	scaffold_0007	EGD77655	supercont1.25	123930566	41445440	226.0
g	Em0008g1116a	scaffold_0007	EGD81785	supercont1.5	122494350	11835775	179.0
g	Em0008g333a	scaffold_0007	EGD73415	supercont1.12	120285328	23811779	96.7
g	Em0001g2933a	scaffold_0007	EGD82990	supercont1.8	123995469	16952285	108.0
g	Em0014g676a	scaffold_0007	EGD80975	supercont1.4	121753949	7435193	88.6
g	Em0018g219a	scaffold_0007	EGD73790	supercont1.13	121645463	25537725	109.0
g	Em0015g80a	scaffold_0007	EGD74144	supercont1.14	119512545	28612693	1141.8
g	Em0008g1257a	scaffold_0007	EGD83330	supercont1.9	113904030	18358866	74.3
g	Em0016g904a	scaffold_0007	EGD73796	supercont1.13	114762867	25578832	568.0
g	Em0009g1036a	scaffold_0007	EGD82627	supercont1.7	117478203	15354424	359.4
g	Em0002g1891a	scaffold_0007	EGD73264	supercont1.11	115569597	23172147	288.0
g	Em0011g568a	scaffold_0007	EGD82006	supercont1.6	114061799	12710452	43.9
g	Em0019g202a	scaffold_0007	EGD76975	supercont1.22	115148656	34270096	210.0
g	Em0179g16a	scaffold_0007	EGD75264	supercont1.17	113625040	32291809	177.0
g	Em0012g1049a	scaffold_0007	EGD81834	supercont1.5	121181461	12062459	430.0
g	Em0019g348a	scaffold_0007	EGD83456	supercont1.9	113652025	18886479	158.0
g	Em0016g423a	scaffold_0007	EGD73528	supercont1.12	116028084	24316577	682.0
g	Em0018g1005a	scaffold_0007	EGD79380	supercont1.31	120151064	46590830	657.0
g	Em0001g2874a	scaffold_0007	EGD82990	supercont1.8	113746155	16952285	142.0
g	Em0013g193a	scaffold_0007	EGD79907	supercont1.35	112963771	48668811	143.0
g	Em0005g1505a	scaffold_0007	EGD72018	supercont1.1	116267550	139040	199.9
g	Em0011g14a	scaffold_0007	EGD75711	supercont1.19	120969334	36966926	107.0
g	Em0005g1039a	scaffold_0007	EGD76439	supercont1.20	113696594	35605440	84.0
g	Em0769g2a	scaffold_0007	EGD73702	supercont1.12	114076768	25143260	65.1
g	Em0021g368a	scaffold_0007	EGD72352	supercont1.1	118183448	1632905	152.0
g	Em0695g3a	scaffold_0007	EGD75553	supercont1.18	120863998	30888023	162.0
g	Em0608g2a	scaffold_0007	EGD78000	supercont1.26	122714372	45800204	308.0
g	Em0005g1093a	scaffold_0007	EGD74819	supercont1.16	113543072	33008831	124.0
g	Em0014g633a	scaffold_0007	EGD83676	supercont1.9	120676968	19965149	157.5
g	Em0011g549a	scaffold_0007	EGD72119	supercont1.1	122880506	646708	110.0
g	Em0005g1584a	scaffold_0007	EGD78665	supercont1.3	116101118	7886518	50.1
g	Em0013g849a	scaffold_0007	EGD75048	supercont1.17	118948527	31333630	174.0
g	Em0007g1428a	scaffold_0007	EGD76239	supercont1.2	116622158	4396024	45.1
g	Em0020g821a	scaffold_0007	EGD74122	supercont1.14	114818284	28504430	72.8
g	Em0008g166a	scaffold_0007	EGD73650	supercont1.12	115948683	24919494	53.5
g	Em0011g84a	scaffold_0007	EGD76019	supercont1.2	113053724	3353963	68.2
g	Em0006g1015a	scaffold_0007	EGD76959	supercont1.22	120484154	34201543	164.0
g	Em0015g74a	scaffold_0007	EGD76579	supercont1.20	113782170	36299883	107.0
g	Em0007g338a	scaffold_0007	EGD82522	supercont1.7	123579040	14834828	100.5
g	Em0015g734a	scaffold_0007	EGD72808	supercont1.10	118197318	21170139	42.0
g	Em0002g41a	scaffold_0007	EGD81623	supercont1.5	113869256	11162240	210.0
g	Em0011g1160a	scaffold_0007	EGD81592	supercont1.5	114102765	11024009	71.6
g	Em0019g1229a	scaffold_0007	EGD74440	supercont1.15	118958029	26988678	69.7
g	Em0023g435a	scaffold_0007	EGD72735	supercont1.10	116073404	20810206	395.0
g	Em0004g1648a	scaffold_0007	EGD72427	supercont1.1	114909146	1978276	51.2
g	Em0020g1082a	scaffold_0007	EGD80552	supercont1.4	123615784	5501475	120.0
g	Em0015g1203a	scaffold_0007	EGD74530	supercont1.15	116714720	27365668	475.0
g	Em0008g576a	scaffold_0007	EGD82273	supercont1.6	123662795	13728935	139.0
g	Em0013g104a	scaffold_0007	EGD73149	supercont1.11	121401155	22647530	56.6
g	Em0015g299a	scaffold_0007	EGD75791	supercont1.19	114431805	37399701	227.0
g	Em0019g710a	scaffold_0007	EGD74768	supercont1.16	117108613	32743459	107.0
g	Em0017g180a	scaffold_0007	EGD80506	supercont1.4	118386319	5299723	195.0
g	Em0019g1005a	scaffold_0007	EGD82432	supercont1.7	121345802	14405377	44.7
g	Em0015g1030a	scaffold_0007	EGD73054	supercont1.11	118679895	22265728	63.5
g	Em0020g904a	scaffold_0007	EGD76376	supercont1.2	115530151	5119598	144.8
g	Em0015g1202a	scaffold_0007	EGD74530	supercont1.15	118377616	27365668	150.1
g	Em0015g746a	scaffold_0007	EGD76709	supercont1.21	119844873	38145216	91.7
g	Em0022g610a	scaffold_0007	EGD83649	supercont1.9	112844490	19833431	51.2
g	Em0395g5a	scaffold_0007	EGD79077	supercont1.3	112011379	9799721	127.0
g	Em0017g88a	scaffold_0007	EGD73788	supercont1.13	119947547	25529215	111.0
g	Em0003g732a	scaffold_0007	EGD78743	supercont1.3	116390271	8215614	46.2
g	Em0095g10a	scaffold_0007	EGD73771	supercont1.13	118397851	25435346	47.0
g	Em0305g1a	scaffold_0007	EGD81676	supercont1.5	115446548	11364959	99.4
g	Em0001g3822a	scaffold_0007	EGD73720	supercont1.12	114919422	25205243	134.0
g	Em0007g982a	scaffold_0007	EGD81487	supercont1.5	112580935	10501168	121.0
g	Em0013g177a	scaffold_0007	EGD72461	supercont1.1	111976655	2140611	121.0
g	Em0021g865a	scaffold_0007	EGD73393	supercont1.12	124241584	23697244	136.0
g	Em0019g1191a	scaffold_0007	EGD79457	supercont1.32	117720467	47772510	58.9
g	Em0018g377a	scaffold_0007	EGD74814	supercont1.16	122181498	32998083	80.1
g	Em0001g3234a	scaffold_0007	EGD73876	supercont1.13	111918764	25937011	47.4
g	Em0016g368a	scaffold_0007	EGD77660	supercont1.25	114466277	41460959	129.8
g	Em0003g318a	scaffold_0007	EGD76651	supercont1.21	114787538	37893361	184.5
g	Em0107g4a	scaffold_0007	EGD75827	supercont1.19	111908921	37584804	42.0
g	Em0008g1153a	scaffold_0007	EGD82629	supercont1.7	116062367	15370018	50.8
g	Em0020g901a	scaffold_0007	EGD76376	supercont1.2	113011923	5119598	63.5
g	Em0020g140a	scaffold_0007	EGD77063	supercont1.22	113476282	34691874	95.9
g	Em0018g427a	scaffold_0007	EGD79427	supercont1.32	121818127	47603167	140.0
g	Em0013g226a	scaffold_0007	EGD83578	supercont1.9	114232675	19519340	90.1
g	Em0015g916a	scaffold_0007	EGD78932	supercont1.3	122829801	9076706	97.4
g	Em0582g1a	scaffold_0007	EGD75646	supercont1.19	114328314	36644098	97.0
g	Em0020g890a	scaffold_0007	EGD76376	supercont1.2	116460498	5119598	104.7
g	Em0460g6a	scaffold_0007	EGD72826	supercont1.10	114091100	21245070	169.0
g	Em0024g143a	scaffold_0007	EGD73941	supercont1.13	114114596	26248938	50.4
g	Em0022g161a	scaffold_0007	EGD82766	supercont1.7	119113060	15981251	91.3
g	Em0021g931a	scaffold_0007	EGD77041	supercont1.22	124089136	34571391	65.1
g	Em0001g2758a	scaffold_0007	EGD79980	supercont1.35	117521674	49021819	40.8
g	Em0020g1002a	scaffold_0007	EGD82590	supercont1.7	114744097	15189349	48.9
g	Em0018g688a	scaffold_0007	EGD72578	supercont1.10	120036501	20134625	169.0
g	Em0001g91a	scaffold_0007	EGD77211	supercont1.23	112923836	39231801	63.5
g	Em0008g909a	scaffold_0007	EGD79612	supercont1.33	118733767	50164747	209.0
g	Em0021g868a	scaffold_0007	EGD73465	supercont1.12	115666653	24048542	54.7
g	Em0013g1097a	scaffold_0007	EGD78436	supercont1.29	121649746	43444229	211.0
g	Em0020g931a	scaffold_0007	EGD82912	supercont1.8	120429696	16616942	80.5
g	Em0718g2a	scaffold_0007	EGD82568	supercont1.7	122670248	15086267	112.0
g	Em0004g1039a	scaffold_0007	EGD72247	supercont1.1	117798476	1206504	216.0
g	Em0018g197a	scaffold_0007	EGD80569	supercont1.4	113021996	5571457	124.0
g	Em0020g167a	scaffold_0007	EGD83071	supercont1.8	121525835	17314603	209.0
g	Em0021g954a	scaffold_0007	EGD74466	supercont1.15	123979567	27086556	115.9
g	Em0023g197a	scaffold_0007	EGD79179	supercont1.30	114026813	47117736	79.7
g	Em0786g3a	scaffold_0007	EGD72037	supercont1.1	123463607	236517	57.0
g	Em0011g639a	scaffold_0007	EGD73814	supercont1.13	111967208	25657806	156.0
g	Em0022g701a	scaffold_0007	EGD78232	supercont1.28	112868935	44219467	95.9
g	Em0006g1043a	scaffold_0007	EGD77660	supercont1.25	111820909	41460959	268.0
g	Em0001g1230a	scaffold_0007	EGD74444	supercont1.15	122711821	27009730	234.0
g	Em0015g378a	scaffold_0007	EGD77698	supercont1.25	114145211	41682199	82.0
g	Em0039g30a	scaffold_0007	EGD78702	supercont1.3	116724030	8039317	330.0
g	Em0018g1115a	scaffold_0007	EGD83023	supercont1.8	124258925	17083267	215.0
g	Em0192g11a	scaffold_0007	EGD73393	supercont1.12	113189860	23697244	300.0
g	Em0016g950a	scaffold_0007	EGD76651	supercont1.21	123677172	37893361	70.9
g	Em0022g334a	scaffold_0007	EGD72288	supercont1.1	121461181	1360009	47.4
g	Em0034g6a	scaffold_0007	EGD82120	supercont1.6	123758612	13202676	61.2
g	Em0003g1560a	scaffold_0007	EGD73937	supercont1.13	118796059	26222868	974.0
g	Em0028g29a	scaffold_0007	EGD82654	supercont1.7	114178643	15473835	127.0
g	Em0004g1460a	scaffold_0007	EGD77808	supercont1.25	119726613	42216839	107.4
g	Em0014g63a	scaffold_0007	EGD76360	supercont1.2	120615070	5049832	43.9
g	Em0001g1148a	scaffold_0007	EGD83612	supercont1.9	116564890	19656521	74.3
g	Em0020g55a	scaffold_0007	EGD73272	supercont1.11	113757702	23203306	146.0
g	Em0005g1522a	scaffold_0007	EGD83417	supercont1.9	114573247	18726155	118.0
g	Em0002g925a	scaffold_0007	EGD78148	supercont1.27	115315737	42901396	79.0
g	Em0001g1427a	scaffold_0007	EGD77698	supercont1.25	118073695	41682199	73.2
g	Em0131g3a	scaffold_0007	EGD75420	supercont1.18	119745510	30264162	132.4
g	Em0020g1052a	scaffold_0007	EGD77854	supercont1.26	124214678	45157090	216.0
g	Em0008g395a	scaffold_0007	EGD75336	supercont1.17	111973024	32610409	176.0
g	Em0021g178a	scaffold_0007	EGD80043	supercont1.36	117432657	49295639	54.7
g	Em0001g3342a	scaffold_0007	EGD73726	supercont1.12	112001181	25230528	44.7
g	Em0481g2a	scaffold_0007	EGD80806	supercont1.4	115080170	6654906	75.9
g	Em0162g4a	scaffold_0007	EGD83574	supercont1.9	112862021	19493661	53.1
g	Em0021g811a	scaffold_0007	EGD75057	supercont1.17	115899293	31364766	155.0
g	Em0088g5a	scaffold_0007	EGD80937	supercont1.4	113841495	7286333	442.0
g	Em0015g521a	scaffold_0007	EGD80088	supercont1.36	118352425	49524825	63.5
g	Em0015g1009a	scaffold_0007	EGD74326	supercont1.14	118881281	29515036	261.0
g	Em0018g992a	scaffold_0007	EGD80561	supercont1.4	120292650	5539019	65.5
g	Em0023g426a	scaffold_0007	EGD83079	supercont1.8	114730085	17348297	134.0
g	Em0018g1095a	scaffold_0007	EGD77269	supercont1.23	117284663	39485495	227.0
g	Em0004g139a	scaffold_0007	EGD76701	supercont1.21	121461181	38110479	74.7
g	Em0007g680a	scaffold_0007	EGD83299	supercont1.9	120890281	18226798	62.4
g	Em0018g506a	scaffold_0007	EGD82102	supercont1.6	118819560	13138831	77.8
g	Em0017g20a	scaffold_0007	EGD82677	supercont1.7	123308772	15571019	452.0
g	Em0008g1074a	scaffold_0007	EGD77536	supercont1.24	114242607	40890050	158.0
g	Em0001g567a	scaffold_0007	EGD76321	supercont1.2	117967782	4815310	365.0
g	Em0023g565a	scaffold_0007	EGD72579	supercont1.10	118022361	20137437	137.0
g	Em0023g79a	scaffold_0007	EGD81810	supercont1.5	120467469	11957519	48.5
g	Em0023g48a	scaffold_0007	EGD72368	supercont1.1	115865163	1739277	584.0
g	Em0013g46a	scaffold_0007	EGD74792	supercont1.16	117076906	32869429	202.0
g	Em0008g413a	scaffold_0007	EGD77185	supercont1.23	116780550	39133891	322.0
g	Em0005g541a	scaffold_0007	EGD78397	supercont1.28	113821909	45046811	89.0
g	Em0021g858a	scaffold_0007	EGD82891	supercont1.8	122603052	16528570	84.3
g	Em0020g97a	scaffold_0007	EGD76159	supercont1.2	112888229	4020784	54.3
g	Em0205g4a	scaffold_0007	EGD77191	supercont1.23	119472376	39161557	46.2
g	Em0869g1a	scaffold_0007	EGD77142	supercont1.22	112016862	35155417	42.4
g	Em0776g4a	scaffold_0007	EGD82941	supercont1.8	122744122	16729753	42.0
g	Em0014g132a	scaffold_0007	EGD81708	supercont1.5	121414662	11518997	159.0
g	Em0018g860a	scaffold_0007	EGD77205	supercont1.23	116982582	39212940	69.3
g	Em0014g790a	scaffold_0007	EGD75570	supercont1.18	120761699	30971011	125.0
g	Em0020g921a	scaffold_0007	EGD79346	supercont1.31	123251248	46434240	98.6
g	Em0015g27a	scaffold_0007	EGD82625	supercont1.7	120257384	15337840	69.7
g	Em0019g635a	scaffold_0007	EGD78846	supercont1.3	115869606	8666334	98.2
g	Em0016g519a	scaffold_0007	EGD77864	supercont1.26	117057819	45201373	1133.0
g	Em0001g1481a	scaffold_0007	EGD76467	supercont1.20	123274320	35758945	60.5
g	Em0018g1041a	scaffold_0007	EGD74969	supercont1.16	114896277	33707197	128.0
g	Em0001g1104a	scaffold_0007	EGD83224	supercont1.8	119129196	18026470	184.0
g	Em0604g4a	scaffold_0007	EGD77282	supercont1.23	118345808	39541958	183.9
g	Em0012g964a	scaffold_0007	EGD72145	supercont1.1	120126649	779385	477.0
g	Em0023g564a	scaffold_0007	EGD74841	supercont1.16	111967208	33110156	124.0
g	Em0110g3a	scaffold_0007	EGD80791	supercont1.4	120073975	6575237	57.4
g	Em0011g303a	scaffold_0007	EGD78094	supercont1.27	115205790	42590345	164.0
g	Em0041g33a	scaffold_0007	EGD73187	supercont1.11	123251248	22827820	241.0
g	Em0021g855a	scaffold_0007	EGD73696	supercont1.12	117041593	25123916	52.0
g	Em0002g387a	scaffold_0007	EGD72941	supercont1.10	114651644	21804605	38.5
g	Em0014g133a	scaffold_0007	EGD73928	supercont1.13	122951532	26179848	258.1
g	Em0008g956a	scaffold_0007	EGD75065	supercont1.17	118129155	31398352	800.0
g	Em0023g468a	scaffold_0007	EGD73268	supercont1.11	120109200	23188247	177.4
g	Em0007g1449a	scaffold_0007	EGD72194	supercont1.1	115753017	1008329	61.2
g	Em0023g47a	scaffold_0007	EGD75264	supercont1.17	120344793	32291809	242.0
g	Em0657g3a	scaffold_0007	EGD79531	supercont1.32	114102765	48186202	154.0
g	Em0004g104a	scaffold_0007	EGD81407	supercont1.5	112138975	10173675	53.9
g	Em0003g1727a	scaffold_0007	EGD82137	supercont1.6	118024824	13272229	57.0
g	Em0016g656a	scaffold_0007	EGD83378	supercont1.9	122300458	18549966	240.9
g	Em0005g127a	scaffold_0007	EGD73201	supercont1.11	114084602	22885978	62.8
g	Em0015g1234a	scaffold_0007	EGD80534	supercont1.4	118280450	5417846	65.5
g	Em0013g1083a	scaffold_0007	EGD73348	supercont1.11	118497462	23552985	56.6
g	Em0013g305a	scaffold_0007	EGD78536	supercont1.29	113501516	43882369	51.6
g	Em0001g505a	scaffold_0007	EGD79626	supercont1.33	122957973	50280000	163.7
g	Em0003g434a	scaffold_0007	EGD73415	supercont1.12	114481389	23811779	66.2
g	Em0002g1840a	scaffold_0007	EGD81818	supercont1.5	121111055	11984891	182.0
g	Em0013g514a	scaffold_0007	EGD73158	supercont1.11	116274381	22693542	94.3
g	Em0011g645a	scaffold_0007	EGD73303	supercont1.11	112219596	23336356	239.0
g	Em0015g753a	scaffold_0007	EGD80775	supercont1.4	117946045	6478071	55.8
g	Em0009g1231a	scaffold_0007	EGD76813	supercont1.21	114547218	38537097	289.0
g	Em0015g342a	scaffold_0007	EGD75776	supercont1.19	113446549	37281284	98.6
g	Em0016g1121a	scaffold_0007	EGD72520	supercont1.1	116267550	2444946	219.0
g	Em0022g122a	scaffold_0007	EGD74323	supercont1.14	117033935	29506170	181.0
g	Em0023g403a	scaffold_0007	EGD82200	supercont1.6	114010556	13466121	268.0
g	Em0010g696a	scaffold_0007	EGD76162	supercont1.2	116889751	4042511	45.4
g	Em0481g1a	scaffold_0007	EGD75524	supercont1.18	112153991	30781273	139.0
g	Em0008g913a	scaffold_0007	EGD72458	supercont1.1	122749069	2127488	45.4
g	Em0621g2a	scaffold_0007	EGD78107	supercont1.27	113037102	42642553	121.0
g	Em0013g147a	scaffold_0007	EGD77469	supercont1.24	123354410	40487935	138.0
g	Em0023g634a	scaffold_0007	EGD82277	supercont1.6	119193358	13739820	149.0
g	Em0011g9a	scaffold_0001	EGD77876	supercont1.26	17849528	45258244	132.0
g	Em0015g388a	scaffold_0001	EGD78775	supercont1.3	11531546	8326032	161.0
g	Em0015g373a	scaffold_0001	EGD80524	supercont1.4	6186685	5376255	50.8
g	Em0648g8a	scaffold_0001	EGD83320	supercont1.9	30113080	18311788	61.6
g	Em0005g1591a	scaffold_0001	EGD82533	supercont1.7	26593006	14885015	357.0
g	Em0001g617a	scaffold_0001	EGD75076	supercont1.17	19556761	31470910	165.0
g	Em0012g279a	scaffold_0001	EGD74812	supercont1.16	30772259	32980497	100.2
g	Em0003g269a	scaffold_0001	EGD81795	supercont1.5	9352886	11878403	1002.0
g	Em0015g308a	scaffold_0001	EGD72471	supercont1.1	32310795	2178138	50.4
g	Em0017g41a	scaffold_0001	EGD77486	supercont1.24	30892323	40611958	172.0
g	Em0001g3380a	scaffold_0001	EGD76772	supercont1.21	5877754	38386950	743.0
g	Em0005g1185a	scaffold_0001	EGD80637	supercont1.4	33197134	5856518	87.8
g	Em0024g308a	scaffold_0001	EGD81622	supercont1.5	9831435	11158982	72.4
g	Em0022g777a	scaffold_0001	EGD73256	supercont1.11	15815299	23122368	65.5
g	Em0005g1045a	scaffold_0001	EGD83500	supercont1.9	30803681	19113931	87.8
g	Em0004g92a	scaffold_0001	EGD82719	supercont1.7	11531546	15752913	174.7
g	Em0435g2a	scaffold_0001	EGD72168	supercont1.1	3466783	894480	86.3
g	Em0011g223a	scaffold_0001	EGD78114	supercont1.27	2959462	42711731	151.0
g	Em0015g124a	scaffold_0001	EGD78909	supercont1.3	19655677	8963857	153.0
g	Em0020g35a	scaffold_0001	EGD75433	supercont1.18	17003780	30321811	405.0
g	Em0006g1507a	scaffold_0001	EGD76273	supercont1.2	23450405	4567579	100.0
g	Em0016g809a	scaffold_0001	EGD72809	supercont1.10	31750821	21176305	52.4
g	Em0019g199a	scaffold_0001	EGD73808	supercont1.13	28738450	25629064	603.0
g	Em0003g1647a	scaffold_0001	EGD75291	supercont1.17	7640804	32416942	186.0
g	Em0021g259a	scaffold_0001	EGD78953	supercont1.3	19571157	9146228	181.0
g	Em0020g82a	scaffold_0001	EGD79509	supercont1.32	21777811	48079090	41.6
g	Em0019g845a	scaffold_0001	EGD82912	supercont1.8	31101544	16616942	82.0
g	Em0019g550a	scaffold_0001	EGD73564	supercont1.12	582268	24518977	48.1
g	Em0021g863a	scaffold_0001	EGD80507	supercont1.4	23526231	5305196	284.0
g	Em0068g12a	scaffold_0001	EGD75332	supercont1.17	24261667	32598413	272.0
g	Em0015g386a	scaffold_0001	EGD78775	supercont1.3	23431864	8326032	193.9
g	Em0009g1284a	scaffold_0001	EGD79470	supercont1.32	15253745	47880839	98.2
g	Em0118g8a	scaffold_0001	EGD78856	supercont1.3	34721432	8715638	50.8
g	Em0010g856a	scaffold_0001	EGD78193	supercont1.27	12108701	43114526	73.9
g	Em0008g47a	scaffold_0001	EGD80569	supercont1.4	15431671	5571457	94.0
g	Em0021g236a	scaffold_0001	EGD75937	supercont1.2	8328731	2966238	280.0
g	Em0022g229a	scaffold_0001	EGD73380	supercont1.12	34488740	23647984	127.0
g	Em0021g534a	scaffold_0001	EGD77878	supercont1.26	14523655	45266397	52.8
g	Em0001g3382a	scaffold_0001	EGD76772	supercont1.21	2412550	38386950	140.0
g	Em0003g672a	scaffold_0001	EGD79439	supercont1.32	18102558	47673995	44.7
g	Em0016g1002a	scaffold_0001	EGD82455	supercont1.7	9323812	14530375	378.0
g	Em0021g973a	scaffold_0001	EGD77065	supercont1.22	11995712	34739401	173.0
g	Em0013g706a	scaffold_0001	EGD73887	supercont1.13	23508977	25986039	186.8
g	Em0015g812a	scaffold_0001	EGD83101	supercont1.8	14116897	17443646	46.6
g	Em0014g246a	scaffold_0001	EGD79488	supercont1.32	10951970	47965720	90.1
g	Em0009g1174a	scaffold_0001	EGD79470	supercont1.32	10550356	47880839	164.1
g	Em0008g451a	scaffold_0001	EGD73650	supercont1.12	25156477	24919494	105.5
g	Em0002g486a	scaffold_0001	EGD72626	supercont1.10	6308486	20365064	44.7
g	Em0913g1a	scaffold_0001	EGD72762	supercont1.10	1331298	20961542	88.2
g	Em0016g362a	scaffold_0001	EGD79662	supercont1.33	2441767	50535596	72.4
g	Em0007g326a	scaffold_0001	EGD81806	supercont1.5	34390735	11939530	53.5
g	Em0016g351a	scaffold_0001	EGD73909	supercont1.13	4719463	26101936	68.6
g	Em0011g736a	scaffold_0001	EGD72813	supercont1.10	22247800	21196791	64.3
g	Em0006g1029a	scaffold_0001	EGD76129	supercont1.2	5862374	3880378	119.0
g	Em0011g120a	scaffold_0001	EGD72114	supercont1.1	4493641	626549	254.0
g	Em0018g188a	scaffold_0001	EGD74083	supercont1.13	6808785	26840743	68.9
g	Em0115g7a	scaffold_0001	EGD78375	supercont1.28	20135975	44897336	117.5
g	Em0001g2693a	scaffold_0001	EGD83670	supercont1.9	32869703	19934736	212.0
g	Em0007g928a	scaffold_0001	EGD78954	supercont1.3	20096508	9155943	98.2
g	Em0020g682a	scaffold_0001	EGD77825	supercont1.25	22258863	42279949	259.1
g	Em0015g551a	scaffold_0001	EGD75650	supercont1.19	14814691	36665735	58.5
g	Em0016g221a	scaffold_0001	EGD73231	supercont1.11	19353092	23018689	53.9
g	Em0015g56a	scaffold_0001	EGD76973	supercont1.22	30654195	34263239	222.0
g	Em0014g10a	scaffold_0001	EGD72471	supercont1.1	17888372	2178138	355.0
g	Em0008g1140a	scaffold_0001	EGD82629	supercont1.7	15233230	15370018	50.1
g	Em0048g25a	scaffold_0001	EGD75299	supercont1.17	28772653	32445255	47.4
g	Em0023g205a	scaffold_0001	EGD78310	supercont1.28	25006806	44624383	177.0
g	Em0007g650a	scaffold_0001	EGD72541	supercont1.1	32321808	2558013	1336.6
g	Em0016g305a	scaffold_0001	EGD77189	supercont1.23	11896233	39153073	212.0
g	Em0004g1515a	scaffold_0001	EGD77954	supercont1.26	626616	45600285	254.0
g	Em0016g624a	scaffold_0001	EGD72188	supercont1.1	3601680	982704	46.6
g	Em0009g33a	scaffold_0001	EGD78616	supercont1.3	16683094	7635257	100.0
g	Em0006g1377a	scaffold_0001	EGD78732	supercont1.3	31818954	8172658	65.1
g	Em0013g290a	scaffold_0001	EGD76311	supercont1.2	33717593	4774711	78.6
g	Em0023g795a	scaffold_0001	EGD77470	supercont1.24	6331542	40491312	172.0
g	Em0006g983a	scaffold_0001	EGD77556	supercont1.24	25853698	40968762	111.7
g	Em0001g2416a	scaffold_0001	EGD78058	supercont1.27	13934333	42393133	117.9
g	Em0009g804a	scaffold_0001	EGD74316	supercont1.14	431026	29477337	46.6
g	Em0010g114a	scaffold_0001	EGD78326	supercont1.28	6229180	44710204	69.7
g	Em0022g441a	scaffold_0001	EGD79869	supercont1.35	6819532	48516413	782.0
g	Em0019g714a	scaffold_0001	EGD73795	supercont1.13	31994322	25570063	270.0
g	Em0003g186a	scaffold_0001	EGD76682	supercont1.21	28363796	38029729	499.0
g	Em0009g1149a	scaffold_0001	EGD76959	supercont1.22	29689047	34201543	180.0
g	Em0005g952a	scaffold_0001	EGD83021	supercont1.8	11752675	17076901	365.0
g	Em0016g65a	scaffold_0001	EGD74180	supercont1.14	3778260	28780447	303.0
g	Em0040g8a	scaffold_0001	EGD83306	supercont1.9	17260877	18248806	46.2
g	Em0010g900a	scaffold_0001	EGD79950	supercont1.35	23692492	48895985	129.0
g	Em0004g36a	scaffold_0001	EGD75087	supercont1.17	4498164	31514710	184.0
g	Em0024g390a	scaffold_0001	EGD75422	supercont1.18	10476218	30270685	80.1
g	Em0013g317a	scaffold_0001	EGD75519	supercont1.18	27254890	30757376	243.3
g	Em0020g48a	scaffold_0001	EGD75433	supercont1.18	13305535	30321811	405.0
g	Em0047g43a	scaffold_0001	EGD78813	supercont1.3	18436712	8493527	65.1
g	Em0005g180a	scaffold_0001	EGD80706	supercont1.4	16845890	6183076	65.9
g	Em0012g82a	scaffold_0001	EGD73085	supercont1.11	24147927	22401587	53.1
g	Em0005g1227a	scaffold_0001	EGD77623	supercont1.24	16455603	41297816	196.0
g	Em0013g165a	scaffold_0001	EGD83522	supercont1.9	20358631	19229761	169.0
g	Em0584g2a	scaffold_0001	EGD80785	supercont1.4	31006215	6527039	94.4
g	Em0023g703a	scaffold_0001	EGD73104	supercont1.11	28516076	22471869	62.0
g	Em0015g1088a	scaffold_0001	EGD78512	supercont1.29	29797196	43787092	51.2
g	Em0022g408a	scaffold_0001	EGD76624	supercont1.20	20535001	36501011	299.0
g	Em0003g1521a	scaffold_0001	EGD82621	supercont1.7	31290476	15324029	62.0
g	Em0010g66a	scaffold_0001	EGD83012	supercont1.8	33213078	17034092	72.4
g	Em0478g3a	scaffold_0001	EGD72720	supercont1.10	26364463	20757459	224.0
g	Em0022g167a	scaffold_0001	EGD76001	supercont1.2	5404433	3251550	342.0
g	Em0004g412a	scaffold_0001	EGD82136	supercont1.6	685868	13268640	70.1
g	Em0004g136a	scaffold_0001	EGD83657	supercont1.9	29895431	19874802	77.0
g	Em0008g1185a	scaffold_0001	EGD74726	supercont1.15	4567194	28304816	139.0
g	Em0019g630a	scaffold_0001	EGD77241	supercont1.23	23389716	39360872	54.7
g	Em0016g1032a	scaffold_0001	EGD77165	supercont1.22	26384466	35278673	368.0
g	Em0011g499a	scaffold_0001	EGD77467	supercont1.24	15807770	40481508	65.9
g	Em0014g73a	scaffold_0001	EGD74947	supercont1.16	22679595	33581412	197.0
g	Em0016g89a	scaffold_0001	EGD72995	supercont1.11	4745032	21973493	50.8
g	Em0001g3212a	scaffold_0001	EGD79411	supercont1.31	11433249	46725228	47.4
g	Em0004g77a	scaffold_0001	EGD83495	supercont1.9	19023336	19078974	233.0
g	Em0052g5a	scaffold_0001	EGD77191	supercont1.23	3304480	39161557	65.5
g	Em0019g207a	scaffold_0001	EGD81506	supercont1.5	6554359	10612981	413.7
g	Em0013g734a	scaffold_0001	EGD77805	supercont1.25	3658826	42203864	403.0
g	Em0020g393a	scaffold_0001	EGD81392	supercont1.5	5356	10108150	1165.0
g	Em0018g223a	scaffold_0001	EGD73790	supercont1.13	6002760	25537725	50.1
g	Em0015g1217a	scaffold_0001	EGD76607	supercont1.20	25503108	36415927	130.0
g	Em0016g303a	scaffold_0001	EGD77189	supercont1.23	24746942	39153073	224.0
g	Em0015g749a	scaffold_0001	EGD74740	supercont1.15	1359630	28364247	96.3
g	Em0022g420a	scaffold_0001	EGD76624	supercont1.20	20952373	36501011	143.0
g	Em0020g1054a	scaffold_0001	EGD78747	supercont1.3	19698684	8232332	70.9
g	Em0001g1398a	scaffold_0001	EGD72378	supercont1.1	17895434	1780682	92.8
g	Em0007g148a	scaffold_0001	EGD81826	supercont1.5	3066144	12025378	54.7
g	Em0015g820a	scaffold_0001	EGD81527	supercont1.5	26247872	10744752	46.6
g	Em0002g1083a	scaffold_0001	EGD83495	supercont1.9	24598943	19078974	116.0
g	Em0013g759a	scaffold_0001	EGD83460	supercont1.9	16795858	18904876	201.0
g	Em0005g1176a	scaffold_0001	EGD74768	supercont1.16	23665040	32743459	87.0
g	Em0008g790a	scaffold_0001	EGD78835	supercont1.3	30780970	8580404	60.8
g	Em0006g1403a	scaffold_0001	EGD79125	supercont1.30	30654195	46861213	71.6
g	Em0020g826a	scaffold_0001	EGD76223	supercont1.2	25144565	4334056	380.0
g	Em0008g105a	scaffold_0001	EGD72106	supercont1.1	20179846	576144	250.0
g	Em0001g1158a	scaffold_0001	EGD77785	supercont1.25	11199851	42099584	402.0
g	Em0001g2561a	scaffold_0001	EGD77228	supercont1.23	18423162	39300197	117.0
g	Em0023g93a	scaffold_0001	EGD74853	supercont1.16	4808025	33163814	84.0
g	Em0071g22a	scaffold_0001	EGD77727	supercont1.25	7352208	41818459	52.8
g	Em0019g382a	scaffold_0001	EGD73720	supercont1.12	21270439	25205243	134.0
g	Em0007g1003a	scaffold_0001	EGD73881	supercont1.13	25427646	25956295	82.4
g	Em0009g963a	scaffold_0001	EGD82098	supercont1.6	23546111	13123338	160.0
g	Em0019g78a	scaffold_0001	EGD72218	supercont1.1	29320024	1103673	409.0
g	Em0021g26a	scaffold_0001	EGD77533	supercont1.24	21200549	40878673	631.0
g	Em0144g5a	scaffold_0001	EGD80759	supercont1.4	22046644	6429943	305.0
g	Em0013g288a	scaffold_0001	EGD77812	supercont1.25	13371212	42244808	127.0
g	Em0005g714a	scaffold_0001	EGD76229	supercont1.2	30941614	4353645	611.7
g	Em0006g598a	scaffold_0001	EGD81581	supercont1.5	7950573	10971836	612.0
g	Em0016g1116a	scaffold_0001	EGD77037	supercont1.22	17808058	34545024	72.8
g	Em0158g10a	scaffold_0001	EGD77853	supercont1.26	31841353	45154978	50.1
g	Em0003g626a	scaffold_0001	EGD79130	supercont1.30	16246514	46900918	76.3
g	Em0023g74a	scaffold_0001	EGD78584	supercont1.29	33885923	44104708	721.0
g	Em0028g27a	scaffold_0001	EGD77659	supercont1.25	11729100	41454647	285.3
g	Em0015g665a	scaffold_0001	EGD82366	supercont1.6	15035693	14162206	216.0
g	Em0001g928a	scaffold_0001	EGD83528	supercont1.9	32463516	19281192	164.0
g	Em0003g34a	scaffold_0001	EGD74190	supercont1.14	3530499	28829654	457.0
g	Em0022g422a	scaffold_0001	EGD75191	supercont1.17	597026	31953042	172.0
g	Em0015g730a	scaffold_0001	EGD81676	supercont1.5	20254660	11364959	99.4
g	Em0010g878a	scaffold_0001	EGD80685	supercont1.4	1557034	6091532	116.0
g	Em0217g1a	scaffold_0001	EGD79125	supercont1.30	23317437	46861213	69.7
g	Em0016g518a	scaffold_0001	EGD72576	supercont1.10	25073465	20128256	224.0
g	Em0013g1124a	scaffold_0001	EGD82059	supercont1.6	15821568	12953907	86.3
g	Em0017g614a	scaffold_0001	EGD82413	supercont1.7	7526761	14324178	85.9
g	Em0004g683a	scaffold_0001	EGD72369	supercont1.1	33972074	1742383	68.6
g	Em0223g8a	scaffold_0001	EGD74146	supercont1.14	12728764	28632916	47.8
g	Em0017g127a	scaffold_0001	EGD73720	supercont1.12	3334185	25205243	384.0
g	Em0006g1174a	scaffold_0001	EGD76215	supercont1.2	11613185	4301855	52.0
g	Em0016g698a	scaffold_0001	EGD72809	supercont1.10	34215756	21176305	52.0
g	Em0015g435a	scaffold_0001	EGD82141	supercont1.6	31896215	13287928	220.0
g	Em0023g266a	scaffold_0001	EGD79438	supercont1.32	19014399	47671125	276.2
g	Em0001g2923a	scaffold_0001	EGD82990	supercont1.8	10024201	16952285	142.0
g	Em0001g118a	scaffold_0001	EGD74710	supercont1.15	19460912	28231156	121.0
g	Em0158g12a	scaffold_0001	EGD80785	supercont1.4	22519045	6527039	43.5
g	Em0024g80a	scaffold_0001	EGD75319	supercont1.17	21283196	32543576	74.3
g	Em0021g306a	scaffold_0001	EGD72623	supercont1.10	22900338	20351857	431.0
g	Em0016g1081a	scaffold_0001	EGD72394	supercont1.1	8176050	1839828	85.9
g	Em0010g90a	scaffold_0001	EGD78798	supercont1.3	5922487	8415644	50.8
g	Em0019g334a	scaffold_0001	EGD78462	supercont1.29	23220310	43554327	117.0
g	Em0009g619a	scaffold_0001	EGD77509	supercont1.24	21466737	40766318	287.0
g	Em0022g16a	scaffold_0001	EGD72609	supercont1.10	26364463	20287561	54.7
g	Em0019g1188a	scaffold_0001	EGD77021	supercont1.22	4215414	34476511	45.1
g	Em0008g115a	scaffold_0001	EGD75285	supercont1.17	13295693	32386103	43.1
g	Em0597g2a	scaffold_0001	EGD77250	supercont1.23	28026678	39394784	52.4
g	Em0021g65a	scaffold_0001	EGD77092	supercont1.22	3136368	34867019	102.0
g	Em0014g275a	scaffold_0001	EGD74024	supercont1.13	4500677	26597967	80.1
g	Em0013g31a	scaffold_0001	EGD75868	supercont1.19	16622211	37790950	49.3
g	Em0023g194a	scaffold_0001	EGD76882	supercont1.21	9890506	38902517	42.0
g	Em0003g486a	scaffold_0001	EGD82746	supercont1.7	9094419	15878954	52.8
g	Em0015g463a	scaffold_0001	EGD76768	supercont1.21	21784426	38374733	120.0
g	Em0021g906a	scaffold_0001	EGD81532	supercont1.5	10578767	10756184	48.1
g	Em0019g1221a	scaffold_0001	EGD74436	supercont1.15	31213413	26966463	80.1
g	Em0001g1415a	scaffold_0001	EGD77469	supercont1.24	18544195	40487935	265.0
g	Em0008g974a	scaffold_0001	EGD75060	supercont1.17	2058726	31379954	540.0
g	Em0016g521a	scaffold_0001	EGD82092	supercont1.6	15285321	13100380	107.0
g	Em0020g1078a	scaffold_0001	EGD74880	supercont1.16	18522538	33278098	220.4
g	Em0017g951a	scaffold_0001	EGD75054	supercont1.17	32405690	31355527	127.0
g	Em0015g272a	scaffold_0001	EGD81397	supercont1.5	34387557	10139970	103.0
g	Em0005g1193a	scaffold_0001	EGD82595	supercont1.7	25436104	15213256	181.0
g	Em0006g636a	scaffold_0001	EGD78732	supercont1.3	30087211	8172658	58.5
g	Em0016g130a	scaffold_0001	EGD73517	supercont1.12	4237009	24271165	45.4
g	Em0021g304a	scaffold_0001	EGD83603	supercont1.9	29117723	19621625	102.0
g	Em0005g627a	scaffold_0001	EGD77053	supercont1.22	1734265	34621592	61.6
g	Em0011g591a	scaffold_0001	EGD79478	supercont1.32	3062105	47914759	139.0
g	Em0011g632a	scaffold_0001	EGD73814	supercont1.13	33834008	25657806	65.9
g	Em0018g510a	scaffold_0001	EGD80574	supercont1.4	22988905	5583204	114.0
g	Em0018g1183a	scaffold_0001	EGD78090	supercont1.27	6046944	42565672	256.0
g	Em0012g704a	scaffold_0001	EGD72465	supercont1.1	29965836	2155232	64.3
g	Em0003g310a	scaffold_0001	EGD74483	supercont1.15	32626090	27153383	249.0
g	Em0019g1220a	scaffold_0001	EGD81504	supercont1.5	853938	10602523	260.4
g	Em0015g955a	scaffold_0001	EGD76689	supercont1.21	440766	38059991	163.0
g	Em0023g499a	scaffold_0001	EGD76674	supercont1.21	4517954	37994483	598.0
g	Em0003g986a	scaffold_0001	EGD76524	supercont1.20	1903595	36010963	82.4
g	Em0005g1456a	scaffold_0001	EGD72521	supercont1.1	32108436	2460973	154.0
g	Em0023g99a	scaffold_0001	EGD72470	supercont1.1	34467808	2174407	65.1
g	Em0015g613a	scaffold_0001	EGD82560	supercont1.7	16455603	15044922	42.0
g	Em0014g55a	scaffold_0001	EGD75149	supercont1.17	6945994	31753985	44.7
g	Em0023g760a	scaffold_0001	EGD73316	supercont1.11	28370331	23416572	638.0
g	Em0484g1a	scaffold_0001	EGD81607	supercont1.5	7472367	11090332	55.5
g	Em0020g181a	scaffold_0001	EGD81360	supercont1.5	2598402	9944357	72.8
g	Em0018g1017a	scaffold_0001	EGD83131	supercont1.8	33746426	17564018	366.0
g	Em0023g107a	scaffold_0001	EGD83004	supercont1.8	9866472	17006477	128.0
g	Em0011g807a	scaffold_0001	EGD73183	supercont1.11	6331542	22817019	81.6
g	Em0019g274a	scaffold_0001	EGD83313	supercont1.9	31265677	18277574	673.0
g	Em0020g774a	scaffold_0001	EGD82550	supercont1.7	11481962	14948589	206.0
g	Em0024g370a	scaffold_0001	EGD75422	supercont1.18	18515763	30270685	51.2
g	Em0011g1165a	scaffold_0001	EGD79111	supercont1.30	17537751	46814021	214.0
g	Em0021g787a	scaffold_0001	EGD75079	supercont1.17	26777694	31479511	41.2
g	Em0129g1a	scaffold_0001	EGD77989	supercont1.26	245357	45746323	44.3
g	Em0009g503a	scaffold_0001	EGD79382	supercont1.31	33949607	46600851	47.4
g	Em0015g172a	scaffold_0001	EGD77327	supercont1.23	6720047	39793652	1081.0
g	Em0019g105a	scaffold_0001	EGD76913	supercont1.21	30884815	39016785	163.0
g	Em0006g1113a	scaffold_0001	EGD74812	supercont1.16	5198778	32980497	47.8
g	Em0015g344a	scaffold_0001	EGD83511	supercont1.9	21952379	19176123	94.7
g	Em0004g376a	scaffold_0001	EGD72366	supercont1.1	30020657	1734941	120.0
g	Em0003g1356a	scaffold_0001	EGD83116	supercont1.8	3757208	17503102	157.0
g	Em0007g312a	scaffold_0001	EGD74054	supercont1.13	23512688	26729664	208.0
g	Em0021g590a	scaffold_0001	EGD79856	supercont1.35	30963911	48460041	92.0
g	Em0013g820a	scaffold_0001	EGD74741	supercont1.15	15051092	28367699	49.3
g	Em0047g9a	scaffold_0001	EGD77901	supercont1.26	30422237	45344911	143.0
g	Em0018g796a	scaffold_0001	EGD75386	supercont1.18	20603470	30139238	53.5
g	Em0011g531a	scaffold_0001	EGD72119	supercont1.1	17637925	646708	121.0
g	Em0005g1091a	scaffold_0001	EGD76277	supercont1.2	7678316	4590473	47.8
g	Em0022g324a	scaffold_0001	EGD79331	supercont1.31	23206703	46358024	141.4
g	Em0019g647a	scaffold_0001	EGD83664	supercont1.9	20883774	19913589	55.5
g	Em0015g1306a	scaffold_0001	EGD82954	supercont1.8	21076552	16783868	52.0
g	Em0009g1213a	scaffold_0001	EGD83342	supercont1.9	20829860	18396786	131.0
g	Em0019g96a	scaffold_0001	EGD81432	supercont1.5	12383708	10311580	122.0
g	Em0022g226a	scaffold_0001	EGD82591	supercont1.7	4745962	15193787	318.0
g	Em0023g938a	scaffold_0001	EGD83577	supercont1.9	15846178	19510821	105.0
g	Em0005g1670a	scaffold_0001	EGD82052	supercont1.6	28126365	12927520	52.0
g	Em0007g40a	scaffold_0001	EGD82542	supercont1.7	4509433	14921041	55.1
g	Em0099g4a	scaffold_0001	EGD73326	supercont1.11	13056245	23442196	317.0
g	Em0013g374a	scaffold_0001	EGD78508	supercont1.29	26452214	43763153	184.0
g	Em0004g1581a	scaffold_0001	EGD76104	supercont1.2	11089482	3787399	73.2
g	Em0006g678a	scaffold_0001	EGD78607	supercont1.3	30335770	7598522	396.0
g	Em0016g563a	scaffold_0001	EGD73938	supercont1.13	6642067	26229852	344.2
g	Em0022g51a	scaffold_0001	EGD72938	supercont1.10	2293273	21787683	54.7
g	Em0018g164a	scaffold_0001	EGD74116	supercont1.14	2013338	28477880	90.1
g	Em0018g50a	scaffold_0001	EGD74614	supercont1.15	20727663	27739914	71.6
g	Em0022g538a	scaffold_0001	EGD75413	supercont1.18	4548940	30233923	65.9
g	Em0192g2a	scaffold_0001	EGD83229	supercont1.8	18115734	18043098	138.0
g	Em0003g1208a	scaffold_0001	EGD82746	supercont1.7	27353416	15878954	66.6
g	Em0008g1218a	scaffold_0001	EGD78821	supercont1.3	2058726	8519031	110.6
g	Em0020g848a	scaffold_0001	EGD72479	supercont1.1	28247637	2231235	143.0
g	Em0001g3686a	scaffold_0001	EGD77468	supercont1.24	5462687	40484440	302.0
g	Em0005g1649a	scaffold_0001	EGD75662	supercont1.19	7680671	36732911	324.2
g	Em0001g127a	scaffold_0001	EGD79136	supercont1.30	9755324	46929837	83.2
g	Em0030g23a	scaffold_0001	EGD75336	supercont1.17	599001	32610409	188.0
g	Em0019g1180a	scaffold_0001	EGD76033	supercont1.2	3674629	3436383	220.5
g	Em0016g356a	scaffold_0001	EGD76489	supercont1.20	24936747	35827717	52.8
g	Em0023g9a	scaffold_0001	EGD78397	supercont1.28	30981261	45046811	96.3
g	Em0009g48a	scaffold_0001	EGD73397	supercont1.12	18924323	23711177	132.0
g	Em0023g773a	scaffold_0001	EGD72002	supercont1.1	24838326	76952	161.0
[truncated: 4,658 more rows]
