# Supplementary material for: Tracing animal genomic evolution with the chromosomal-level assembly of the freshwater sponge Ephydatia muelleri
Source: Nat Commun. 2020 Jul 27;11:3676. doi: 10.1038/s41467-020-17397-w (PMC7385117; doi:10.1038/s41467-020-17397-w)
Supplement: Supplementary file 8 — Supplementary Data 4 [file 41467_2020_17397_MOESM8_ESM.zip › Supplementary_Data_4_Synteny_analyses_plots_scripts/emu_vs_choanos_raw_data/monbr1_vs_srosetta_scaf2d_points_rand.tab]

s1	scaffold_2	1	3607471	0.086649	3607471	0.086649	-
s1	scaffold_3	2	2609234	0.062672	6216705	0.149320	-
s1	scaffold_4	3	2081438	0.049994	8298143	0.199315	-
s1	scaffold_5	4	1613056	0.038744	9911199	0.238059	-
s1	scaffold_6	5	1473069	0.035382	11384268	0.273441	-
s1	scaffold_7	6	1435906	0.034489	12820174	0.307930	-
s1	scaffold_9	7	1303534	0.031310	14123708	0.339240	-
s1	scaffold_8	8	1300515	0.031237	15424223	0.370477	-
s1	scaffold_10	9	1258938	0.030239	16683161	0.400716	-
s1	scaffold_11	10	1136692	0.027302	17819853	0.428019	-
s1	scaffold_12	11	1128436	0.027104	18948289	0.455123	-
s1	scaffold_13	12	1102880	0.026490	20051169	0.481613	-
s1	scaffold_14	13	1073601	0.025787	21124770	0.507400	-
s1	scaffold_15	14	1049915	0.025218	22174685	0.532618	-
s1	scaffold_16	15	929013	0.022314	23103698	0.554932	-
s1	scaffold_17	16	911885	0.021903	24015583	0.576835	-
s1	scaffold_18	17	855359	0.020545	24870942	0.597380	-
s1	scaffold_19	18	781963	0.018782	25652905	0.616162	-
s1	scaffold_20	19	720398	0.017303	26373303	0.633466	-
s1	scaffold_21	20	711696	0.017094	27084999	0.650560	-
s1	scaffold_22	21	692295	0.016628	27777294	0.667188	-
s1	scaffold_23	22	690264	0.016580	28467558	0.683768	-
s1	scaffold_24	23	679602	0.016323	29147160	0.700091	-
s1	scaffold_25	24	667690	0.016037	29814850	0.716129	-
s1	scaffold_26	25	666567	0.016010	30481417	0.732139	-
s1	scaffold_28	26	614053	0.014749	31095470	0.746888	-
s1	scaffold_27	27	606668	0.014572	31702138	0.761460	-
s1	scaffold_29	28	584948	0.014050	32287086	0.775510	-
s1	scaffold_30	29	568742	0.013661	32855828	0.789171	-
s1	scaffold_31	30	566198	0.013600	33422026	0.802770	-
s1	scaffold_32	31	547532	0.013151	33969558	0.815922	-
s1	scaffold_33	32	480061	0.011531	34449619	0.827452	-
s1	scaffold_34	33	443037	0.010641	34892656	0.838094	-
s1	scaffold_35	34	432256	0.010382	35324912	0.848476	-
s1	scaffold_36	35	406081	0.009754	35730993	0.858230	-
s1	scaffold_37	36	404957	0.009727	36135950	0.867957	-
s1	scaffold_38	37	375890	0.009029	36511840	0.876985	-
s1	scaffold_41	38	363764	0.008737	36875604	0.885723	-
s1	scaffold_39	39	348207	0.008364	37223811	0.894086	-
s1	scaffold_40	40	342676	0.008231	37566487	0.902317	-
s1	scaffold_42	41	288870	0.006938	37855357	0.909255	-
s1	scaffold_43	42	284626	0.006836	38139983	0.916092	-
s1	scaffold_45	43	259076	0.006223	38399059	0.922315	-
s1	scaffold_44	44	254319	0.006109	38653378	0.928423	-
s1	scaffold_46	45	248093	0.005959	38901471	0.934382	-
s1	scaffold_47	46	242553	0.005826	39144024	0.940208	-
s1	scaffold_51	47	227160	0.005456	39371184	0.945664	-
s1	scaffold_50	48	222214	0.005337	39593398	0.951002	-
s1	scaffold_48	49	212724	0.005109	39806122	0.956111	-
s1	scaffold_49	50	198086	0.004758	40004208	0.960869	-
s2	supercont1.1	1	2682829	0.048391	2682829	0.048391	-
s2	supercont1.2	2	2479747	0.044728	5162576	0.093120	-
s2	supercont1.4	3	2372320	0.042791	7534896	0.135910	-
s2	supercont1.3	4	2355804	0.042493	9890700	0.178403	-
s2	supercont1.5	5	2236389	0.040339	12127089	0.218741	-
s2	supercont1.6	6	2078128	0.037484	14205217	0.256225	-
s2	supercont1.7	7	2024178	0.036511	16229395	0.292736	-
s2	supercont1.8	8	1951132	0.035193	18180527	0.327930	-
s2	supercont1.9	9	1890124	0.034093	20070651	0.362023	-
s2	supercont1.10	10	1852485	0.033414	21923136	0.395437	-
s2	supercont1.11	11	1685439	0.030401	23608575	0.425838	-
s2	supercont1.12	12	1669363	0.030111	25277938	0.455949	-
s2	supercont1.13	13	1637731	0.029540	26915669	0.485489	-
s2	supercont1.15	14	1519553	0.027409	28435222	0.512898	-
s2	supercont1.14	15	1475472	0.026614	29910694	0.539512	-
s2	supercont1.18	16	1385450	0.024990	31296144	0.564502	-
s2	supercont1.17	17	1373939	0.024782	32670083	0.589284	-
s2	supercont1.16	18	1369926	0.024710	34040009	0.613994	-
s2	supercont1.22	19	1285527	0.023188	35325536	0.637181	-
s2	supercont1.20	20	1277873	0.023050	36603409	0.660231	-
s2	supercont1.19	21	1259976	0.022727	37863385	0.682958	-
s2	supercont1.21	22	1215791	0.021930	39079176	0.704887	-
s2	supercont1.23	23	1191819	0.021497	40270995	0.726385	-
s2	supercont1.24	24	1067092	0.019248	41338087	0.745632	-
s2	supercont1.25	25	983278	0.017736	42321365	0.763368	-
s2	supercont1.27	26	927411	0.016728	43248776	0.780096	-
s2	supercont1.29	27	915651	0.016516	44164427	0.796612	-
s2	supercont1.28	28	911200	0.016436	45075627	0.813048	-
s2	supercont1.26	29	896821	0.016176	45972448	0.829224	-
s2	supercont1.31	30	796024	0.014358	46768472	0.843582	-
s2	supercont1.30	31	789273	0.014236	47557745	0.857819	-
s2	supercont1.32	32	786423	0.014185	48344168	0.872004	-
s2	supercont1.35	33	753186	0.013586	49097354	0.885589	-
s2	supercont1.36	34	740817	0.013362	49838171	0.898952	-
s2	supercont1.33	35	739932	0.013346	50578103	0.912298	-
g	g346.t2	scaffold_51	EGD81973	supercont1.6	39145603	12564828	207.0
g	g4397.t1	scaffold_51	EGD80626	supercont1.4	39271568	5804923	105.0
g	g4722.t1	scaffold_51	EGD72161	supercont1.1	39256964	862843	222.0
g	g7406.t3	scaffold_51	EGD75272	supercont1.17	39370264	32316518	117.0
g	g3389.t1	scaffold_51	EGD83524	supercont1.9	39236576	19237236	217.0
g	g4308.t2	scaffold_51	EGD78835	supercont1.3	39294231	8580404	79.7
g	g5640.t1	scaffold_51	EGD82945	supercont1.8	39354859	16742470	436.0
g	g968.t2	scaffold_51	EGD72053	supercont1.1	39180821	303365	243.2
g	g6546.t1	scaffold_51	EGD73779	supercont1.13	39304572	25464246	288.0
g	g6360.t1	scaffold_51	EGD73863	supercont1.13	39366075	25873892	60.1
g	g1733.t2	scaffold_51	EGD76348	supercont1.2	39322131	4995450	60.5
g	g1588.t1	scaffold_51	EGD74001	supercont1.13	39229903	26490805	811.0
g	g6941.t1	scaffold_51	EGD76226	supercont1.2	39250437	4346476	504.0
g	g704.t1	scaffold_51	EGD74393	supercont1.14	39236576	29826163	308.0
g	g7603.t1	scaffold_51	EGD76850	supercont1.21	39370264	38763509	102.0
g	g10404.t1	scaffold_51	EGD83636	supercont1.9	39304572	19776505	55.8
g	g8690.t2	scaffold_51	EGD79050	supercont1.3	39271568	9656336	385.0
g	g7599.t1	scaffold_51	EGD73425	supercont1.12	39322131	23865365	45.8
g	g2812.t1	scaffold_51	EGD77249	supercont1.23	39311194	39391420	345.0
g	g4572.t1	scaffold_51	EGD72705	supercont1.10	39354859	20698410	449.0
g	g2765.t2	scaffold_51	EGD73017	supercont1.11	39266229	22079851	53.1
g	g9868.t1	scaffold_50	EGD74120	supercont1.14	39500285	28497263	415.9
g	g10115.t1	scaffold_50	EGD82918	supercont1.8	39550973	16641219	177.0
g	g415.t1	scaffold_50	EGD73293	supercont1.11	39489226	23298180	534.0
g	g1138.t1	scaffold_50	EGD80937	supercont1.4	39473018	7286333	566.0
g	g6764.t1	scaffold_50	EGD81358	supercont1.5	39394493	9939803	199.0
g	g236.t1	scaffold_50	EGD76781	supercont1.21	39541048	38424026	58.2
g	g6345.t1	scaffold_50	EGD75314	supercont1.17	39524298	32521487	55.5
g	g7324.t1	scaffold_50	EGD74193	supercont1.14	39483935	28841832	631.0
g	g3666.t1	scaffold_50	EGD72259	supercont1.1	39434594	1257264	290.1
g	g7354.t2	scaffold_50	EGD75556	supercont1.18	39432111	30896692	275.0
g	g9455.t1	scaffold_50	EGD75887	supercont1.2	39432187	2710859	147.0
g	g9204.t2	scaffold_50	EGD79584	supercont1.33	39434876	50005405	273.0
g	g7153.t2	scaffold_50	EGD72736	supercont1.10	39445787	20817297	461.8
g	g1058.t2	scaffold_50	EGD82292	supercont1.6	39468909	13780571	182.2
g	g5513.t1	scaffold_50	EGD80582	supercont1.4	39456866	5613917	294.0
g	g3570.t1	scaffold_50	EGD72837	supercont1.10	39456866	21296320	308.0
g	g10387.t2	scaffold_50	EGD74617	supercont1.15	39536198	27747991	164.0
g	g2974.t1	scaffold_50	EGD75339	supercont1.17	39394493	32623730	295.0
g	g6770.t2	scaffold_50	EGD78288	supercont1.28	39399318	44523612	665.0
g	g1723.t2	scaffold_50	EGD78196	supercont1.27	39524298	43135470	298.2
g	g10465.t1	scaffold_50	EGD80816	supercont1.4	39436638	6710094	68.9
g	g3163.t2	scaffold_50	EGD75613	supercont1.18	39507695	31172185	109.0
g	g550.t1	scaffold_50	EGD79947	supercont1.35	39528829	48874396	261.0
g	g6419.t1	scaffold_50	EGD73978	supercont1.13	39495382	26391564	516.0
g	g4691.t2	scaffold_50	EGD72561	supercont1.1	39483935	2648176	349.0
g	g6071.t2	scaffold_50	EGD80129	supercont1.36	39410220	49813789	81.6
g	g8692.t1	scaffold_50	EGD72718	supercont1.10	39422574	20747950	247.0
g	g6905.t1	scaffold_50	EGD77880	supercont1.26	39403039	45272373	185.0
g	g5790.t1	scaffold_50	EGD75038	supercont1.16	39544869	34014389	642.0
g	g830.t2	scaffold_50	EGD72685	supercont1.10	39440629	20615056	415.0
g	g10130.t1	scaffold_50	EGD73251	supercont1.11	39511142	23104681	73.6
g	g3746.t2	scaffold_50	EGD74673	supercont1.15	39528829	28014896	278.0
g	g9180.t1	scaffold_50	EGD74494	supercont1.15	39533058	27190415	121.0
g	g4374.t2	scaffold_50	EGD80795	supercont1.4	39422574	6602122	220.0
g	g9650.t1	scaffold_50	EGD73022	supercont1.11	39479954	22107533	240.0
g	g3542.t2	scaffold_50	EGD79915	supercont1.35	39509147	48707478	275.0
g	g4272.t1	scaffold_50	EGD78721	supercont1.3	39536198	8130591	446.0
g	g14.t2	scaffold_50	EGD72573	supercont1.10	39524298	20095851	413.0
g	g3425.t1	scaffold_50	EGD76066	supercont1.2	39536198	3597050	126.0
g	g6258.t1	scaffold_50	EGD74795	supercont1.16	39416714	32905448	434.0
g	g1219.t1	scaffold_50	EGD72374	supercont1.1	39541048	1766497	217.0
g	g4305.t1	scaffold_50	EGD76462	supercont1.20	39476612	35740408	302.9
g	g7783.t1	scaffold_50	EGD72101	supercont1.1	39436638	558275	549.0
g	g2033.t2	scaffold_50	EGD82582	supercont1.7	39521137	15159066	434.0
g	g957.t1	scaffold_50	EGD78857	supercont1.3	39416707	8721180	111.7
g	g1014.t1	scaffold_50	EGD83330	supercont1.9	39424886	18358866	163.0
g	g2397.t1	scaffold_50	EGD78405	supercont1.29	39461974	43310083	401.0
g	g6584.t2	scaffold_50	EGD79127	supercont1.30	39495382	46870649	129.4
g	g7355.t1	scaffold_50	EGD80962	supercont1.4	39527013	7399679	176.0
g	g2286.t1	scaffold_50	EGD83131	supercont1.8	39527013	17564018	565.0
g	g8719.t1	scaffold_50	EGD83229	supercont1.8	39432111	18043098	301.0
g	g4939.t1	scaffold_50	EGD77337	supercont1.23	39504012	39837102	139.0
g	g9018.t1	scaffold_50	EGD73108	supercont1.11	39550973	22486136	183.0
g	g3725.t1	scaffold_50	EGD77840	supercont1.26	39495382	45094248	52.8
g	g5935.t1	scaffold_46	EGD83643	supercont1.9	38663071	19809390	102.0
g	g6017.t2	scaffold_46	EGD76019	supercont1.2	38705275	3353963	169.0
g	g501.t1	scaffold_46	EGD80088	supercont1.36	38784782	49524825	119.0
g	g1976.t1	scaffold_46	EGD75753	supercont1.19	38854694	37162196	85.5
g	g882.t2	scaffold_46	EGD75518	supercont1.18	38870082	30751031	74.7
g	g4660.t1	scaffold_46	EGD76243	supercont1.2	38769771	4413426	1016.0
g	g1157.t2	scaffold_46	EGD72394	supercont1.1	38867228	1839828	287.0
g	g10025.t1	scaffold_46	EGD78074	supercont1.27	38900395	42482193	235.0
g	g6157.t1	scaffold_46	EGD77756	supercont1.25	38734221	41951672	413.0
g	g9083.t1	scaffold_46	EGD82785	supercont1.7	38826992	16063041	122.5
g	g332.t1	scaffold_46	EGD72391	supercont1.1	38849542	1827184	181.0
g	g6778.t2	scaffold_46	EGD78436	supercont1.29	38885043	43444229	322.0
g	g7994.t2	scaffold_46	EGD80520	supercont1.4	38833923	5357161	257.2
g	g426.t2	scaffold_46	EGD73279	supercont1.11	38671855	23227053	330.0
g	g1587.t1	scaffold_46	EGD72695	supercont1.10	38699312	20652401	453.0
g	g2407.t2	scaffold_46	EGD81724	supercont1.5	38803478	11575052	346.2
g	g1561.t2	scaffold_46	EGD75853	supercont1.19	38812481	37731449	133.0
g	g10512.t2	scaffold_46	EGD82114	supercont1.6	38836061	13179390	118.0
g	g4529.t1	scaffold_46	EGD73694	supercont1.12	38777548	25117987	392.0
g	g295.t2	scaffold_46	EGD82071	supercont1.6	38784641	13004588	245.0
g	g2564.t2	scaffold_46	EGD81720	supercont1.5	38818780	11561600	249.0
g	g1176.t1	scaffold_46	EGD72317	supercont1.1	38658315	1471211	68.6
g	g10547.t2	scaffold_46	EGD80860	supercont1.4	38658315	6887087	120.0
g	g5100.t1	scaffold_46	EGD77094	supercont1.22	38688922	34882911	41.2
g	g4834.t2	scaffold_46	EGD80514	supercont1.4	38816504	5332381	193.0
g	g1953.t2	scaffold_46	EGD74737	supercont1.15	38774545	28348879	139.8
g	g5571.t1	scaffold_46	EGD77131	supercont1.22	38809278	35087465	100.0
g	g5995.t1	scaffold_46	EGD75984	supercont1.2	38721803	3198312	585.0
g	g7356.t1	scaffold_46	EGD82888	supercont1.8	38654540	16514822	339.4
g	g170.t1	scaffold_46	EGD82792	supercont1.7	38799863	16089873	241.0
g	g1258.t1	scaffold_46	EGD72338	supercont1.1	38746912	1571265	553.1
g	g1097.t1	scaffold_46	EGD82132	supercont1.6	38694613	13248174	107.0
g	g4689.t1	scaffold_46	EGD77538	supercont1.24	38872521	40898046	586.0
g	g9408.t2	scaffold_46	EGD78646	supercont1.3	38654540	7814622	124.0
g	g9901.t1	scaffold_46	EGD83093	supercont1.8	38858191	17406268	524.0
g	g5967.t1	scaffold_46	EGD75731	supercont1.19	38680757	37071920	109.0
g	g9078.t1	scaffold_46	EGD73487	supercont1.12	38890412	24125882	270.0
g	g1188.t1	scaffold_46	EGD72333	supercont1.1	38742108	1547745	157.0
g	g4567.t1	scaffold_46	EGD72761	supercont1.10	38671866	20956666	282.0
g	g2053.t1	scaffold_46	EGD80919	supercont1.4	38849542	7190827	272.0
g	g9798.t2	scaffold_46	EGD79838	supercont1.35	38721803	48390483	1151.0
g	g1497.t2	scaffold_46	EGD79503	supercont1.32	38840177	48047785	474.7
g	g1066.t2	scaffold_46	EGD82738	supercont1.7	38826956	15845390	132.0
g	g1927.t1	scaffold_46	EGD80730	supercont1.4	38779605	6294110	46.2
g	g1146.t1	scaffold_46	EGD73119	supercont1.11	38843457	22532592	241.0
g	g655.t1	scaffold_46	EGD82363	supercont1.6	38858191	14144969	471.0
g	g2745.t1	scaffold_46	EGD76880	supercont1.21	38738120	38896656	297.0
g	g3367.t1	scaffold_46	EGD73021	supercont1.11	38781518	22104217	307.9
g	g4370.t1	scaffold_46	EGD76442	supercont1.20	38701475	35621620	169.0
g	g2620.t1	scaffold_46	EGD81466	supercont1.5	38816504	10415546	157.0
g	g4585.t1	scaffold_46	EGD81669	supercont1.5	38746912	11336557	109.0
g	g3514.t1	scaffold_46	EGD72285	supercont1.1	38784782	1351208	276.0
g	g8236.t2	scaffold_46	EGD76034	supercont1.2	38688922	3444649	536.0
g	g9753.t1	scaffold_46	EGD82199	supercont1.6	38703300	13460526	79.7
g	g8589.t1	scaffold_46	EGD73802	supercont1.13	38738120	25608734	107.0
g	g8484.t2	scaffold_47	EGD77494	supercont1.24	38940873	40635108	585.0
g	g910.t1	scaffold_47	EGD76200	supercont1.2	38923332	4241613	132.0
g	g7408.t1	scaffold_47	EGD75211	supercont1.17	39005208	32029712	514.0
g	g9982.t1	scaffold_47	EGD80775	supercont1.4	38905536	6478071	65.1
g	g6658.t1	scaffold_47	EGD82877	supercont1.8	39097357	16443350	87.0
g	g3850.t2	scaffold_47	EGD75819	supercont1.19	38939795	37543575	84.7
g	g9470.t1	scaffold_47	EGD77200	supercont1.23	39005208	39190888	58.9
g	g2938.t2	scaffold_47	EGD77648	supercont1.25	38916101	41410662	52.8
g	g9282.t1	scaffold_47	EGD81612	supercont1.5	38978668	11122575	329.0
g	g2892.t1	scaffold_47	EGD79392	supercont1.31	38970988	46649955	276.4
g	g3583.t2	scaffold_47	EGD77599	supercont1.24	38940873	41196456	535.0
g	g5249.t1	scaffold_47	EGD80655	supercont1.4	39112240	5923541	276.5
g	g3340.t1	scaffold_47	EGD76195	supercont1.2	39120482	4205882	498.0
g	g6290.t1	scaffold_47	EGD73838	supercont1.13	38955728	25755664	303.0
g	g7232.t1	scaffold_47	EGD74949	supercont1.16	38929504	33591497	96.3
g	g9413.t1	scaffold_47	EGD78844	supercont1.3	39056162	8640580	919.0
g	g1808.t1	scaffold_47	EGD83650	supercont1.9	38925630	19839193	980.0
g	g2802.t1	scaffold_47	EGD76271	supercont1.2	38946029	4559106	220.0
g	g5428.t2	scaffold_47	EGD78882	supercont1.3	39000569	8832124	54.3
g	g640.t1	scaffold_47	EGD81875	supercont1.6	39106076	12130530	249.0
g	g9954.t1	scaffold_47	EGD80816	supercont1.4	38916101	6710094	312.0
g	g10456.t1	scaffold_47	EGD83369	supercont1.9	38933237	18511900	194.8
g	g4193.t1	scaffold_47	EGD72236	supercont1.1	38936722	1159867	254.0
g	g161.t1	scaffold_47	EGD79350	supercont1.31	38951502	46449172	201.0
g	g3670.t1	scaffold_47	EGD72249	supercont1.1	39095008	1216555	160.0
g	g9238.t1	scaffold_47	EGD82454	supercont1.7	39114536	14527491	1367.0
g	g3151.t1	scaffold_47	EGD75488	supercont1.18	38912341	30550240	136.3
g	g911.t1	scaffold_47	EGD76144	supercont1.2	39143018	3935364	280.0
g	g1094.t1	scaffold_47	EGD82087	supercont1.6	39063824	13087536	321.0
g	g1882.t1	scaffold_47	EGD80789	supercont1.4	39112240	6550813	65.5
g	g7662.t1	scaffold_47	EGD75433	supercont1.18	38965688	30321811	610.0
g	g4923.t1	scaffold_47	EGD74148	supercont1.14	39120482	28641357	272.0
g	g8915.t1	scaffold_47	EGD73340	supercont1.11	38919695	23517977	105.1
g	g7937.t1	scaffold_47	EGD76614	supercont1.20	38955728	36444072	62.8
g	g9976.t1	scaffold_47	EGD82772	supercont1.7	38901948	15999586	115.0
g	g1272.t1	scaffold_47	EGD76688	supercont1.21	38951502	38057451	281.0
g	g4801.t1	scaffold_47	EGD74627	supercont1.15	38992318	27790435	694.0
g	g9956.t2	scaffold_47	EGD80773	supercont1.4	38901948	6472627	414.0
g	g9350.t1	scaffold_47	EGD78726	supercont1.3	39042966	8152340	120.0
g	g4185.t1	scaffold_47	EGD72457	supercont1.1	38936722	2124405	427.0
g	g10305.t1	scaffold_47	EGD77785	supercont1.25	38973852	42099584	457.0
g	g9881.t2	scaffold_47	EGD73539	supercont1.12	38973852	24372926	74.7
g	g1079.t1	scaffold_47	EGD72174	supercont1.1	39060240	926419	441.0
g	g10797.t1	scaffold_47	EGD73762	supercont1.13	39101416	25379129	108.0
g	g4134.t2	scaffold_47	EGD78819	supercont1.3	38946029	8512795	376.0
g	g1274.t1	scaffold_47	EGD76965	supercont1.22	38965688	34228402	95.9
g	g9694.t2	scaffold_47	EGD83359	supercont1.9	39134172	18465418	543.0
g	g8989.t2	scaffold_47	EGD76716	supercont1.21	38951521	38164466	73.6
g	g9661.t2	scaffold_47	EGD81838	supercont1.5	39056164	12082970	658.0
g	g6410.t1	scaffold_47	EGD76060	supercont1.2	38946029	3579422	514.0
g	g1382.t1	scaffold_44	EGD81502	supercont1.5	38452273	10593529	662.0
g	g9458.t1	scaffold_44	EGD77836	supercont1.26	38529295	45082615	200.0
g	g676.t1	scaffold_44	EGD79139	supercont1.30	38429898	46937980	224.0
g	g6286.t2	scaffold_44	EGD79478	supercont1.32	38429972	47914759	585.0
g	g10115.t3	scaffold_44	EGD82918	supercont1.8	38579079	16641219	201.0
g	g1703.t1	scaffold_44	EGD80983	supercont1.4	38645103	7461371	141.0
g	g1036.t1	scaffold_44	EGD75045	supercont1.17	38456657	31319221	715.0
g	g895.t1	scaffold_44	EGD80762	supercont1.4	38490468	6440786	103.0
g	g7654.t1	scaffold_44	EGD77069	supercont1.22	38529295	34772486	623.0
g	g2985.t2	scaffold_44	EGD71996	supercont1.1	38521279	55511	208.0
g	g2634.t1	scaffold_44	EGD82581	supercont1.7	38435673	15154469	816.0
g	g10276.t1	scaffold_44	EGD83489	supercont1.9	38604084	19041836	79.0
g	g7215.t1	scaffold_44	EGD73512	supercont1.12	38521279	24253056	155.0
g	g2969.t1	scaffold_44	EGD81541	supercont1.5	38547297	10792292	402.0
g	g76.t1	scaffold_44	EGD73448	supercont1.12	38586144	23965895	1021.0
g	g2471.t1	scaffold_44	EGD81444	supercont1.5	38652684	10355701	479.0
g	g10349.t1	scaffold_44	EGD76199	supercont1.2	38529295	4236065	178.3
g	g7165.t1	scaffold_44	EGD78230	supercont1.28	38456657	44214080	124.4
g	g458.t1	scaffold_44	EGD80040	supercont1.36	38555910	49263983	229.0
g	g4608.t1	scaffold_44	EGD76063	supercont1.2	38518412	3587380	52.4
g	g5647.t2	scaffold_44	EGD82865	supercont1.8	38420044	16350416	525.0
g	g9867.t1	scaffold_44	EGD83051	supercont1.8	38498503	17229308	51.2
g	g8654.t1	scaffold_44	EGD78355	supercont1.28	38629400	44832219	374.8
g	g1348.t1	scaffold_44	EGD80551	supercont1.4	38518412	5497214	402.0
g	g2783.t2	scaffold_44	EGD77445	supercont1.24	38490468	40382791	121.0
g	g2027.t2	scaffold_44	EGD80847	supercont1.4	38556036	6836850	73.6
g	g8979.t1	scaffold_44	EGD83514	supercont1.9	38586144	19191242	619.0
g	g5621.t2	scaffold_44	EGD73248	supercont1.11	38564252	23092474	55.5
g	g4650.t1	scaffold_44	EGD75720	supercont1.19	38443705	37028692	71.6
g	g7461.t1	scaffold_44	EGD72874	supercont1.10	38533838	21462530	330.0
g	g5485.t2	scaffold_44	EGD72275	supercont1.1	38523930	1312919	138.0
g	g8965.t3	scaffold_44	EGD72936	supercont1.10	38579079	21774166	56.6
g	g360.t1	scaffold_44	EGD76094	supercont1.2	38523930	3733784	291.0
g	g10223.t1	scaffold_44	EGD77365	supercont1.23	38435673	39953248	487.0
g	g9876.t1	scaffold_44	EGD81651	supercont1.5	38540349	11274060	187.0
g	g9868.t2	scaffold_45	EGD74120	supercont1.14	38380287	28497263	439.8
g	g9629.t2	scaffold_45	EGD76757	supercont1.21	38327348	38340543	309.0
g	g3691.t2	scaffold_45	EGD77012	supercont1.22	38327348	34410926	64.7
g	g892.t2	scaffold_45	EGD81927	supercont1.6	38221585	12344399	146.7
g	g9738.t2	scaffold_45	EGD78007	supercont1.26	38216372	45831776	170.0
g	g8595.t1	scaffold_45	EGD74120	supercont1.14	38258948	28497263	986.0
g	g10436.t1	scaffold_45	EGD78509	supercont1.29	38232911	43772075	299.0
g	g7185.t1	scaffold_45	EGD77655	supercont1.25	38380434	41445440	267.0
g	g68.t1	scaffold_45	EGD73570	supercont1.12	38221585	24537138	330.0
g	g1140.t1	scaffold_45	EGD82246	supercont1.6	38258948	13644122	406.0
g	g2250.t1	scaffold_45	EGD83130	supercont1.8	38167974	17559189	60.8
g	g10173.t1	scaffold_45	EGD79316	supercont1.31	38202101	46281377	54.7
g	g6371.t1	scaffold_45	EGD75437	supercont1.18	38169274	30336839	265.0
g	g7749.t2	scaffold_45	EGD76013	supercont1.2	38228222	3321079	47.8
g	g4289.t1	scaffold_45	EGD73090	supercont1.11	38356710	22428935	305.0
g	g2389.t1	scaffold_45	EGD78326	supercont1.28	38174972	44710204	3523.0
g	g1207.t1	scaffold_45	EGD72364	supercont1.1	38375292	1697725	114.0
g	g663.t2	scaffold_45	EGD74220	supercont1.14	38322650	29014205	276.0
g	g9030.t2	scaffold_45	EGD81606	supercont1.5	38370756	11084431	61.6
g	g6542.t2	scaffold_45	EGD73782	supercont1.13	38269637	25476574	78.2
g	g10090.t1	scaffold_45	EGD76588	supercont1.20	38214604	36327987	100.9
g	g6843.t1	scaffold_45	EGD78859	supercont1.3	38237350	8729651	45.1
g	g8330.t1	scaffold_45	EGD82552	supercont1.7	38181454	14952176	84.3
g	g1293.t2	scaffold_45	EGD82511	supercont1.7	38367821	14775017	775.0
g	g3709.t2	scaffold_45	EGD74646	supercont1.15	38221585	27876513	72.0
g	g8517.t1	scaffold_45	EGD75123	supercont1.17	38186286	31651843	370.0
g	g3327.t1	scaffold_45	EGD75018	supercont1.16	38252807	33912526	649.0
g	g926.t2	scaffold_45	EGD78927	supercont1.3	38292941	9050070	477.0
g	g6736.t3	scaffold_45	EGD73576	supercont1.12	38274628	24559511	41.2
g	g10.t1	scaffold_45	EGD75734	supercont1.19	38148220	37080813	330.9
g	g6524.t2	scaffold_45	EGD73830	supercont1.13	38334534	25721906	322.0
g	g3417.t1	scaffold_45	EGD76072	supercont1.2	38200201	3637343	97.8
g	g377.t1	scaffold_45	EGD83214	supercont1.8	38167974	17986617	144.8
g	g2251.t1	scaffold_45	EGD83129	supercont1.8	38370756	17556014	347.0
g	g3571.t2	scaffold_45	EGD72905	supercont1.10	38353974	21639968	648.0
g	g3539.t1	scaffold_45	EGD73431	supercont1.12	38285960	23906840	125.0
g	g6910.t1	scaffold_45	EGD76302	supercont1.2	38292941	4721616	60.1
g	g8265.t1	scaffold_45	EGD74262	supercont1.14	38167974	29230729	60.5
g	g1177.t2	scaffold_45	EGD72485	supercont1.1	38266480	2273992	80.1
g	g9703.t1	scaffold_45	EGD75951	supercont1.2	38179081	3049465	459.2
g	g6696.t1	scaffold_45	EGD82458	supercont1.7	38158261	14541920	104.0
g	g2065.t1	scaffold_45	EGD80907	supercont1.4	38317600	7124636	693.0
g	g8421.t1	scaffold_45	EGD73532	supercont1.12	38282456	24335958	64.3
g	g877.t1	scaffold_45	EGD72588	supercont1.10	38356710	20181166	224.0
g	g1593.t1	scaffold_45	EGD82878	supercont1.8	38313590	16452474	999.0
g	g1384.t2	scaffold_45	EGD77886	supercont1.26	38195769	45295867	1705.0
g	g4068.t2	scaffold_45	EGD75741	supercont1.19	38322650	37115927	500.0
g	g1668.t1	scaffold_45	EGD80926	supercont1.4	38322650	7230122	489.0
g	g1355.t1	scaffold_45	EGD72188	supercont1.1	38274628	982704	370.0
g	g8678.t2	scaffold_45	EGD79028	supercont1.3	38204455	9552340	175.0
g	g8940.t1	scaffold_45	EGD72939	supercont1.10	38224524	21795940	338.0
g	g208.t1	scaffold_45	EGD74505	supercont1.15	38246078	27242412	309.4
g	g9255.t1	scaffold_45	EGD74590	supercont1.15	38224524	27653615	1430.0
g	g1781.t1	scaffold_45	EGD79225	supercont1.30	38388563	47303186	43.9
g	g9603.t1	scaffold_42	EGD77102	supercont1.22	37852640	34935808	226.5
g	g2569.t1	scaffold_42	EGD81743	supercont1.5	37789916	11653695	72.4
g	g2875.t2	scaffold_42	EGD83087	supercont1.8	37613898	17385912	88.6
g	g245.t2	scaffold_42	EGD82093	supercont1.6	37780469	13104100	115.0
g	g1083.t1	scaffold_42	EGD80562	supercont1.4	37622923	5542947	99.8
g	g10359.t1	scaffold_42	EGD74392	supercont1.14	37733043	29821233	83.6
g	g7460.t1	scaffold_42	EGD74534	supercont1.15	37627460	27378636	292.0
g	g5205.t1	scaffold_42	EGD76194	supercont1.2	37808919	4200957	223.8
g	g5886.t1	scaffold_42	EGD83086	supercont1.8	37718167	17381196	125.0
g	g6593.t1	scaffold_42	EGD78035	supercont1.26	37636434	45923139	249.0
g	g2723.t1	scaffold_42	EGD76343	supercont1.2	37591133	4962980	321.7
g	g3706.t2	scaffold_42	EGD76070	supercont1.2	37663748	3632903	244.0
g	g8555.t1	scaffold_42	EGD77924	supercont1.26	37775491	45507079	164.0
g	g7948.t2	scaffold_42	EGD79629	supercont1.33	37714797	50302479	459.0
g	g3747.t2	scaffold_42	EGD74655	supercont1.15	37600707	27918307	344.0
g	g8779.t1	scaffold_42	EGD76619	supercont1.20	37849849	36467401	184.0
g	g10586.t1	scaffold_42	EGD77946	supercont1.26	37589954	45572432	341.0
g	g5743.t1	scaffold_42	EGD79594	supercont1.33	37710680	50054197	634.0
g	g5247.t1	scaffold_42	EGD80652	supercont1.4	37740643	5915830	219.0
g	g4404.t2	scaffold_42	EGD80501	supercont1.4	37712329	5278769	151.0
g	g6601.t1	scaffold_42	EGD73347	supercont1.11	37735357	23549748	141.0
g	g6773.t1	scaffold_42	EGD78225	supercont1.28	37789916	44197457	301.0
g	g7679.t2	scaffold_42	EGD81727	supercont1.5	37615788	11585908	90.5
g	g8872.t1	scaffold_42	EGD75374	supercont1.18	37698607	30090291	97.1
g	g1808.t2	scaffold_42	EGD83650	supercont1.9	37770367	19839193	946.0
g	g2020.t1	scaffold_42	EGD80526	supercont1.4	37654673	5382004	110.0
g	g3513.t2	scaffold_42	EGD72216	supercont1.1	37805810	1098021	199.0
g	g446.t1	scaffold_42	EGD73928	supercont1.13	37810592	26179848	199.0
g	g2806.t2	scaffold_42	EGD72906	supercont1.10	37689992	21645998	420.0
g	g6278.t2	scaffold_42	EGD82105	supercont1.6	37615788	13148495	95.1
g	g6836.t1	scaffold_42	EGD75541	supercont1.18	37698607	30846266	721.0
g	g8406.t1	scaffold_42	EGD81497	supercont1.5	37589954	10570874	133.0
g	g8462.t1	scaffold_42	EGD79546	supercont1.32	37685847	48278858	227.0
g	g4108.t1	scaffold_42	EGD72388	supercont1.1	37852847	1820279	647.0
g	g874.t1	scaffold_42	EGD79959	supercont1.35	37762930	48940723	206.0
g	g10705.t1	scaffold_42	EGD72161	supercont1.1	37679736	862843	173.0
g	g5280.t1	scaffold_42	EGD77258	supercont1.23	37804506	39433581	133.3
g	g8960.t1	scaffold_42	EGD72928	supercont1.10	37650932	21735092	476.0
g	g3912.t1	scaffold_42	EGD83513	supercont1.9	37631220	19185623	274.0
g	g5079.t2	scaffold_42	EGD76985	supercont1.22	37650932	34313653	293.0
g	g2499.t2	scaffold_42	EGD83092	supercont1.8	37801888	17402240	70.1
g	g4586.t1	scaffold_42	EGD72764	supercont1.10	37636434	20970876	217.0
g	g8050.t3	scaffold_42	EGD74075	supercont1.13	37727852	26812930	239.0
g	g8386.t2	scaffold_42	EGD77876	supercont1.26	37787460	45258244	106.0
g	g6068.t1	scaffold_42	EGD76167	supercont1.2	37746901	4074957	163.0
g	g2874.t1	scaffold_42	EGD78863	supercont1.3	37640737	8743757	105.0
g	g7012.t1	scaffold_42	EGD81834	supercont1.5	37746901	12062459	134.0
g	g7629.t2	scaffold_42	EGD83233	supercont1.8	37757877	18056300	259.0
g	g3901.t2	scaffold_42	EGD77780	supercont1.25	37600707	42070320	90.1
g	g5410.t3	scaffold_42	EGD78720	supercont1.3	37780469	8125174	233.0
g	g5401.t1	scaffold_42	EGD78619	supercont1.3	37609083	7656000	521.0
g	g4573.t2	scaffold_42	EGD82886	supercont1.8	37622956	16506506	63.5
g	g862.t1	scaffold_42	EGD75212	supercont1.17	37648318	32035028	189.5
g	g6432.t1	scaffold_42	EGD75713	supercont1.19	37817220	36981733	550.0
g	g6800.t1	scaffold_42	EGD75286	supercont1.17	37784792	32390541	582.0
g	g2560.t1	scaffold_42	EGD81761	supercont1.5	37675049	11740247	236.9
g	g9259.t1	scaffold_42	EGD74653	supercont1.15	37689992	27907633	115.0
g	g5046.t2	scaffold_42	EGD75150	supercont1.17	37640737	31763532	765.9
g	g6525.t1	scaffold_42	EGD82532	supercont1.7	37639684	14879465	44.3
g	g3191.t1	scaffold_42	EGD75326	supercont1.17	37611023	32568500	44.3
g	g7609.t1	scaffold_42	EGD76870	supercont1.21	37794379	38849607	1251.0
g	g2257.t1	scaffold_43	EGD83207	supercont1.8	37955860	17923544	139.0
g	g8828.t1	scaffold_43	EGD73661	supercont1.12	38048466	24969055	295.0
g	g3204.t1	scaffold_43	EGD76234	supercont1.2	38037406	4376903	84.7
g	g7350.t2	scaffold_43	EGD74292	supercont1.14	37892339	29373954	219.0
g	g9918.t1	scaffold_43	EGD83069	supercont1.8	38016669	17308696	68.6
g	g6573.t1	scaffold_43	EGD72843	supercont1.10	38063881	21318778	320.0
g	g10812.t1	scaffold_43	EGD72545	supercont1.1	38071687	2580299	50.4
g	g9832.t1	scaffold_43	EGD72830	supercont1.10	38075603	21276093	126.0
g	g6090.t1	scaffold_43	EGD78240	supercont1.28	37864108	44263068	520.0
g	g7077.t1	scaffold_43	EGD81386	supercont1.5	37985967	10078026	333.0
g	g575.t2	scaffold_43	EGD75738	supercont1.19	38081938	37095139	140.0
g	g8941.t1	scaffold_43	EGD78267	supercont1.28	37907471	44419771	78.6
g	g2011.t2	scaffold_43	EGD80605	supercont1.4	38079733	5683242	176.0
g	g5334.t1	scaffold_43	EGD75889	supercont1.2	37939250	2720807	638.0
g	g9715.t2	scaffold_43	EGD75333	supercont1.17	37981737	32603640	95.9
g	g6763.t1	scaffold_43	EGD81650	supercont1.5	38071687	11268065	65.1
g	g868.t1	scaffold_43	EGD76138	supercont1.2	37900614	3910323	401.0
g	g3074.t1	scaffold_43	EGD82475	supercont1.7	37925095	14609135	132.0
g	g4102.t2	scaffold_43	EGD78211	supercont1.27	38028029	43207633	206.0
g	g9839.t3	scaffold_43	EGD78207	supercont1.27	38083623	43183446	213.0
g	g7344.t2	scaffold_43	EGD80987	supercont1.4	37981737	7479664	164.8
g	g6321.t1	scaffold_43	EGD77811	supercont1.25	38083623	42235968	488.0
g	g2448.t1	scaffold_43	EGD77259	supercont1.23	37921341	39443112	907.5
g	g3744.t1	scaffold_43	EGD82398	supercont1.7	38057802	14236051	622.0
g	g5390.t1	scaffold_43	EGD78704	supercont1.3	37882920	8049452	289.0
g	g3323.t1	scaffold_43	EGD73108	supercont1.11	37997894	22486136	327.0
g	g373.t2	scaffold_43	EGD82062	supercont1.6	38077147	12958897	192.0
g	g3440.t1	scaffold_43	EGD73705	supercont1.12	37999259	25152157	573.1
g	g1515.t1	scaffold_43	EGD74696	supercont1.15	38002785	28163355	114.0
g	g7402.t1	scaffold_43	EGD73253	supercont1.11	38037406	23108662	67.4
g	g10349.t3	scaffold_43	EGD74250	supercont1.14	37941038	29168675	57.0
g	g6347.t1	scaffold_43	EGD77099	supercont1.22	37990862	34905741	154.0
g	g7120.t2	scaffold_43	EGD74353	supercont1.14	37955860	29645365	263.3
g	g2403.t2	scaffold_43	EGD81723	supercont1.5	37995970	11571732	269.7
g	g10799.t1	scaffold_43	EGD75853	supercont1.19	37936912	37731449	135.0
g	g805.t2	scaffold_43	EGD76877	supercont1.21	37918647	38884526	507.2
g	g2371.t2	scaffold_43	EGD78399	supercont1.28	38090251	45051961	206.0
g	g4358.t1	scaffold_43	EGD73645	supercont1.12	38097715	24898537	170.0
g	g9846.t2	scaffold_43	EGD73830	supercont1.13	38023930	25721906	238.0
g	g9606.t1	scaffold_43	EGD82176	supercont1.6	38077147	13381228	56.6
g	g1953.t1	scaffold_43	EGD74737	supercont1.15	37967350	28348879	140.2
g	g1705.t1	scaffold_43	EGD83670	supercont1.9	37918647	19934736	101.0
g	g599.t1	scaffold_43	EGD75513	supercont1.18	37904129	30726782	187.0
g	g3414.t2	scaffold_43	EGD76058	supercont1.2	37931156	3569424	99.8
g	g2804.t1	scaffold_43	EGD82447	supercont1.7	38104151	14472232	114.0
g	g340.t1	scaffold_43	EGD73266	supercont1.11	38019849	23179757	795.0
g	g1411.t1	scaffold_43	EGD80987	supercont1.4	37889451	7479664	206.5
g	g718.t2	scaffold_43	EGD82361	supercont1.6	37900614	14114194	531.0
g	g4109.t1	scaffold_43	EGD72345	supercont1.1	37995970	1600742	593.0
g	g8079.t1	scaffold_43	EGD73992	supercont1.13	37978700	26450344	75.9
g	g6164.t2	scaffold_43	EGD83400	supercont1.9	38058896	18647352	488.0
g	g5458.t2	scaffold_43	EGD78795	supercont1.3	37882908	8405051	551.0
g	g7078.t2	scaffold_43	EGD74449	supercont1.15	37925095	27027779	46.6
g	g3141.t1	scaffold_43	EGD75561	supercont1.18	37961518	30918064	128.0
g	g8086.t1	scaffold_43	EGD74059	supercont1.13	38053158	26754161	395.0
g	g9285.t1	scaffold_43	EGD78378	supercont1.28	38007986	44917487	549.1
g	g8303.t1	scaffold_43	EGD76430	supercont1.20	37879852	35547430	114.0
g	g9871.t2	scaffold_43	EGD83028	supercont1.8	38093169	17100549	248.0
g	g5258.t1	scaffold_43	EGD72705	supercont1.10	37950374	20698410	126.0
g	g9684.t1	scaffold_43	EGD73392	supercont1.12	38139572	23693192	501.0
g	g2167.t1	scaffold_43	EGD83066	supercont1.8	37939250	17288163	508.0
g	g1315.t1	scaffold_43	EGD82477	supercont1.7	37912847	14617777	400.0
g	g5082.t1	scaffold_43	EGD76950	supercont1.22	38017185	34170062	456.0
g	g5738.t1	scaffold_43	EGD74805	supercont1.16	37928984	32944289	77.4
g	g7183.t2	scaffold_43	EGD72153	supercont1.1	37898593	825839	289.5
g	g1277.t2	scaffold_43	EGD72344	supercont1.1	37879958	1596406	528.0
g	g2977.t1	scaffold_43	EGD75646	supercont1.19	37936912	36644098	616.5
g	g4514.t1	scaffold_43	EGD79534	supercont1.32	38011883	48197176	732.0
g	g6156.t2	scaffold_43	EGD75795	supercont1.19	38079733	37422667	253.0
g	g8900.t1	scaffold_43	EGD74780	supercont1.16	37990862	32791941	60.5
g	g5882.t1	scaffold_43	EGD79663	supercont1.33	38081632	50539285	186.0
g	g5437.t2	scaffold_43	EGD73475	supercont1.12	38085512	24086782	48.9
g	g3228.t1	scaffold_43	EGD80708	supercont1.4	37985901	6192535	340.9
g	g6840.t1	scaffold_43	EGD75134	supercont1.17	38075603	31715031	145.0
g	g5540.t1	scaffold_43	EGD78944	supercont1.3	38002785	9107746	201.0
g	g3945.t1	scaffold_43	EGD77947	supercont1.26	37876489	45578320	154.6
g	g8372.t2	scaffold_43	EGD83051	supercont1.8	37882920	17229308	56.2
g	g4524.t1	scaffold_40	EGD79458	supercont1.32	37426138	47777192	291.0
g	g951.t2	scaffold_40	EGD74792	supercont1.16	37423278	32869429	69.7
g	g6529.t1	scaffold_40	EGD73808	supercont1.13	37405576	25629064	703.0
g	g7521.t1	scaffold_40	EGD73351	supercont1.11	37515643	23564234	426.0
g	g23.t1	scaffold_40	EGD73413	supercont1.12	37460183	23795077	307.3
g	g3597.t1	scaffold_40	EGD73223	supercont1.11	37521937	22980071	697.0
g	g6043.t2	scaffold_40	EGD72085	supercont1.1	37383773	464784	68.6
g	g2059.t1	scaffold_40	EGD72901	supercont1.10	37248439	21611049	96.7
g	g1246.t1	scaffold_40	EGD72408	supercont1.1	37389706	1887801	174.0
g	g9249.t2	scaffold_40	EGD81708	supercont1.5	37313041	11518997	396.0
g	g5485.t1	scaffold_40	EGD72275	supercont1.1	37545703	1312919	150.0
g	g2976.t2	scaffold_40	EGD83482	supercont1.9	37347500	19017389	196.0
g	g5360.t1	scaffold_40	EGD78689	supercont1.3	37275858	7990788	339.0
g	g7087.t1	scaffold_40	EGD78078	supercont1.27	37512375	42498785	684.7
g	g10386.t1	scaffold_40	EGD78731	supercont1.3	37472651	8167858	236.0
g	g2618.t1	scaffold_40	EGD73099	supercont1.11	37431708	22456112	52.4
g	g8101.t2	scaffold_40	EGD82876	supercont1.8	37508479	16418136	59.7
g	g7294.t2	scaffold_40	EGD78512	supercont1.29	37388461	43787092	201.0
g	g1131.t1	scaffold_40	EGD72386	supercont1.1	37339549	1813981	44.7
g	g5011.t1	scaffold_40	EGD77038	supercont1.22	37444982	34548893	283.0
g	g2864.t1	scaffold_40	EGD73649	supercont1.12	37496166	24912003	60.1
g	g7192.t2	scaffold_40	EGD77643	supercont1.25	37515643	41387561	295.0
g	g6233.t2	scaffold_40	EGD83413	supercont1.9	37429147	18707959	130.0
g	g2313.t1	scaffold_40	EGD81693	supercont1.5	37433053	11431031	350.0
g	g10424.t1	scaffold_40	EGD81927	supercont1.6	37494750	12344399	82.4
g	g4455.t1	scaffold_40	EGD79463	supercont1.32	37327253	47845436	553.0
g	g6988.t2	scaffold_40	EGD72700	supercont1.10	37491139	20678806	55.1
g	g3355.t1	scaffold_40	EGD76069	supercont1.2	37261349	3628388	54.3
g	g8954.t1	scaffold_40	EGD72937	supercont1.10	37433042	21780102	231.8
g	g8748.t2	scaffold_40	EGD73852	supercont1.13	37383773	25833242	489.0
g	g3815.t2	scaffold_40	EGD77472	supercont1.24	37454551	40504545	518.0
g	g1873.t1	scaffold_40	EGD80587	supercont1.4	37360857	5624625	122.0
g	g974.t1	scaffold_40	EGD78931	supercont1.3	37309536	9072918	99.8
g	g148.t1	scaffold_40	EGD73657	supercont1.12	37250646	24955532	89.0
g	g6020.t1	scaffold_40	EGD75970	supercont1.2	37368262	3143924	467.3
g	g4817.t1	scaffold_40	EGD81409	supercont1.5	37236251	10184061	142.0
g	g5720.t2	scaffold_40	EGD78372	supercont1.28	37333544	44891630	104.4
g	g6710.t1	scaffold_40	EGD83615	supercont1.9	37481765	19675363	230.4
g	g6104.t1	scaffold_40	EGD78296	supercont1.28	37261349	44561430	580.9
g	g10666.t2	scaffold_40	EGD72069	supercont1.1	37339549	374291	230.2
g	g5622.t1	scaffold_40	EGD71997	supercont1.1	37545703	57564	44.7
g	g1136.t1	scaffold_40	EGD76580	supercont1.20	37531134	36301370	38.5
g	g4913.t1	scaffold_40	EGD77675	supercont1.25	37454551	41519293	206.2
g	g5465.t1	scaffold_40	EGD74822	supercont1.16	37503817	33031889	50.8
g	g1148.t2	scaffold_40	EGD82270	supercont1.6	37371535	13719783	214.0
g	g4878.t1	scaffold_40	EGD76524	supercont1.20	37386344	36010963	369.0
g	g3339.t1	scaffold_40	EGD75323	supercont1.17	37440830	32556788	390.0
g	g7285.t2	scaffold_40	EGD78416	supercont1.29	37552178	43349507	118.0
g	g3573.t1	scaffold_40	EGD83552	supercont1.9	37339549	19383138	456.0
g	g7523.t1	scaffold_40	EGD76814	supercont1.21	37316120	38542711	222.0
g	g8697.t1	scaffold_40	EGD72885	supercont1.10	37248456	21523351	637.0
g	g9067.t1	scaffold_40	EGD74876	supercont1.16	37414846	33258957	799.0
g	g7954.t1	scaffold_40	EGD82681	supercont1.7	37365253	15583476	168.0
g	g7578.t2	scaffold_40	EGD75539	supercont1.18	37313041	30837642	302.0
g	g8458.t1	scaffold_40	EGD80106	supercont1.36	37336845	49604779	640.0
g	g7930.t1	scaffold_40	EGD76610	supercont1.20	37485502	36428680	563.0
g	g7471.t1	scaffold_40	EGD75220	supercont1.17	37434392	32075857	82.8
g	g3159.t1	scaffold_40	EGD75618	supercont1.18	37433053	31195474	318.0
g	g8822.t1	scaffold_40	EGD72194	supercont1.1	37321592	1008329	73.9
g	g8803.t1	scaffold_40	EGD76827	supercont1.21	37521937	38630826	573.0
g	g4508.t1	scaffold_40	EGD79512	supercont1.32	37254659	48087704	166.0
g	g594.t1	scaffold_40	EGD72046	supercont1.1	37426138	274739	296.0
g	g2507.t2	scaffold_40	EGD78395	supercont1.28	37423278	45029084	169.0
g	g7955.t1	scaffold_40	EGD82412	supercont1.7	37431684	14320460	45.8
g	g9959.t2	scaffold_40	EGD80763	supercont1.4	37377969	6444164	105.0
g	g4685.t2	scaffold_41	EGD82725	supercont1.7	36786516	15768044	338.0
g	g5673.t2	scaffold_41	EGD82089	supercont1.6	36542074	13094029	98.6
g	g2546.t2	scaffold_41	EGD81599	supercont1.5	36651260	11051348	530.2
g	g5645.t1	scaffold_41	EGD82888	supercont1.8	36689519	16514822	499.0
g	g938.t2	scaffold_41	EGD73732	supercont1.12	36763682	25260238	234.0
g	g1646.t1	scaffold_41	EGD83389	supercont1.9	36537572	18588762	241.0
g	g1425.t1	scaffold_41	EGD73225	supercont1.11	36562557	22989673	218.0
g	g10075.t1	scaffold_41	EGD75461	supercont1.18	36838625	30451494	79.7
g	g6051.t2	scaffold_41	EGD72084	supercont1.1	36716689	457320	4308.0
g	g765.t1	scaffold_41	EGD82456	supercont1.7	36569845	14534845	141.0
g	g185.t2	scaffold_41	EGD73509	supercont1.12	36774071	24231066	239.0
g	g8044.t1	scaffold_41	EGD73929	supercont1.13	36869702	26183906	198.0
g	g9276.t1	scaffold_41	EGD81609	supercont1.5	36529576	11107050	584.0
g	g2042.t1	scaffold_41	EGD72632	supercont1.10	36849759	20391336	167.0
g	g1434.t2	scaffold_41	EGD72355	supercont1.1	36809554	1647878	224.0
g	g167.t2	scaffold_41	EGD73456	supercont1.12	36709904	24000563	119.0
g	g6868.t2	scaffold_41	EGD74287	supercont1.14	36729236	29351914	305.0
g	g7298.t1	scaffold_41	EGD78507	supercont1.29	36670515	43752782	530.0
g	g10369.t2	scaffold_41	EGD73493	supercont1.12	36660028	24172604	673.0
g	g1936.t1	scaffold_41	EGD80720	supercont1.4	36761814	6242706	41.2
g	g8787.t1	scaffold_41	EGD73595	supercont1.12	36756165	24643687	79.3
g	g6735.t2	scaffold_41	EGD77819	supercont1.25	36731155	42260624	241.8
g	g210.t2	scaffold_41	EGD78146	supercont1.27	36660028	42894649	67.8
g	g3883.t1	scaffold_41	EGD77087	supercont1.22	36731155	34846116	120.0
g	g8110.t1	scaffold_41	EGD76717	supercont1.21	36809554	38166574	80.1
g	g9566.t2	scaffold_41	EGD76022	supercont1.2	36635690	3371488	325.0
g	g1687.t1	scaffold_41	EGD80675	supercont1.4	36867402	6039697	741.5
g	g5459.t1	scaffold_41	EGD77933	supercont1.26	36658227	45527093	42.7
g	g6214.t1	scaffold_41	EGD83301	supercont1.9	36769480	18235796	289.0
g	g10599.t2	scaffold_41	EGD76114	supercont1.2	36833009	3830928	99.8
g	g1662.t1	scaffold_41	EGD83495	supercont1.9	36696090	19078974	481.0
g	g6958.t1	scaffold_41	EGD82587	supercont1.7	36625060	15178698	680.3
g	g1224.t1	scaffold_41	EGD78993	supercont1.3	36802566	9349514	49.3
g	g8891.t2	scaffold_41	EGD82428	supercont1.7	36555411	14392023	47.4
g	g901.t2	scaffold_41	EGD74068	supercont1.13	36844799	26792079	54.3
g	g4740.t1	scaffold_41	EGD74447	supercont1.15	36869747	27021181	84.0
g	g1891.t1	scaffold_41	EGD76709	supercont1.21	36777196	38145216	105.0
g	g175.t2	scaffold_41	EGD76191	supercont1.2	36568004	4193705	412.0
g	g2442.t2	scaffold_41	EGD78302	supercont1.28	36729236	44586656	113.0
g	g1059.t2	scaffold_41	EGD80963	supercont1.4	36560006	7399595	621.0
g	g5294.t1	scaffold_41	EGD83503	supercont1.9	36731155	19136855	81.6
g	g5450.t2	scaffold_41	EGD78778	supercont1.3	36547186	8337602	53.1
g	g2407.t1	scaffold_41	EGD81724	supercont1.5	36756165	11575052	346.6
g	g9595.t1	scaffold_41	EGD82686	supercont1.7	36763682	15601136	47.0
g	g2210.t2	scaffold_41	EGD75764	supercont1.19	36696090	37222813	47.0
g	g8775.t1	scaffold_41	EGD83580	supercont1.9	36718898	19528256	93.6
g	g8622.t1	scaffold_41	EGD74223	supercont1.14	36642068	29024297	186.0
g	g7795.t1	scaffold_41	EGD75484	supercont1.18	36651260	30529901	56.6
g	g10818.t2	scaffold_41	EGD82747	supercont1.7	36851869	15885271	398.0
g	g9617.t1	scaffold_41	EGD76047	supercont1.2	36542266	3508572	97.8
g	g5062.t2	scaffold_41	EGD73419	supercont1.12	36769480	23832993	204.0
g	g9693.t1	scaffold_41	EGD76651	supercont1.21	36629842	37893361	189.8
g	g9447.t1	scaffold_41	EGD77223	supercont1.23	36833009	39273662	494.0
g	g1822.t2	scaffold_41	EGD80662	supercont1.4	36658227	5955361	301.0
g	g654.t1	scaffold_41	EGD79401	supercont1.31	36702533	46688326	55.8
g	g6786.t1	scaffold_41	EGD78262	supercont1.28	36560006	44375924	187.0
g	g6720.t1	scaffold_41	EGD76549	supercont1.20	36688037	36136193	564.0
g	g5937.t1	scaffold_41	EGD76356	supercont1.2	36560006	5032969	52.4
g	g3665.t1	scaffold_41	EGD72246	supercont1.1	36670515	1204144	134.0
g	g94.t1	scaffold_41	EGD73767	supercont1.13	36655930	25417525	54.3
g	g7520.t1	scaffold_41	EGD73351	supercont1.11	36761814	23564234	399.0
g	g914.t2	scaffold_41	EGD76208	supercont1.2	36724821	4275433	285.0
g	g3059.t2	scaffold_41	EGD76492	supercont1.20	36778637	35835487	307.0
g	g9652.t1	scaffold_41	EGD81644	supercont1.5	36724821	11238624	258.0
g	g9575.t2	scaffold_41	EGD81416	supercont1.5	36646708	10251392	65.1
g	g678.t1	scaffold_41	EGD79227	supercont1.30	36726706	47319292	340.0
g	g545.t1	scaffold_41	EGD74244	supercont1.14	36777196	29135328	895.0
g	g3946.t2	scaffold_41	EGD77948	supercont1.26	36542266	45585614	56.6
g	g2839.t1	scaffold_41	EGD76347	supercont1.2	36746882	4990568	85.9
g	g2272.t1	scaffold_41	EGD83217	supercont1.8	36642068	18006658	328.0
g	g5216.t1	scaffold_41	EGD80657	supercont1.4	36698501	5930807	95.1
g	g9193.t1	scaffold_41	EGD76340	supercont1.2	36513263	4935201	150.9
g	g9991.t1	scaffold_41	EGD75011	supercont1.16	36519979	33876887	322.0
g	g908.t2	scaffold_41	EGD74207	supercont1.14	36562557	28919275	97.1
g	g4355.t1	scaffold_41	EGD78736	supercont1.3	36569845	8190626	332.0
g	g3847.t1	scaffold_41	EGD77840	supercont1.26	36635690	45094248	147.0
g	g1497.t1	scaffold_41	EGD79503	supercont1.32	36864399	48047785	474.7
g	g9285.t3	scaffold_41	EGD78378	supercont1.28	36689519	44917487	351.0
g	g1611.t1	scaffold_41	EGD76925	supercont1.21	36552217	39073617	742.0
g	g8592.t1	scaffold_41	EGD74148	supercont1.14	36569782	28641357	504.0
g	g1198.t2	scaffold_41	EGD80522	supercont1.4	36679237	5368225	446.0
g	g2092.t1	scaffold_41	EGD80894	supercont1.4	36665551	7071324	307.0
g	g10043.t2	scaffold_41	EGD83248	supercont1.8	36806140	18119771	124.4
g	g6120.t1	scaffold_41	EGD81529	supercont1.5	36722727	10750202	260.0
g	g325.t1	scaffold_41	EGD82340	supercont1.6	36688037	14002148	58.2
g	g9041.t1	scaffold_41	EGD82024	supercont1.6	36682845	12780185	65.5
g	g7914.t2	scaffold_41	EGD74244	supercont1.14	36513263	29135328	496.0
g	g6190.t2	scaffold_41	EGD72010	supercont1.1	36709904	105863	50.8
g	g3208.t1	scaffold_41	EGD76244	supercont1.2	36622523	4420793	219.0
g	g5823.t1	scaffold_41	EGD78900	supercont1.3	36765423	8923942	83.2
g	g3235.t1	scaffold_41	EGD75561	supercont1.18	36729236	30918064	102.0
g	g8942.t2	scaffold_41	EGD72942	supercont1.10	36867402	21812115	227.1
g	g7088.t2	scaffold_41	EGD77565	supercont1.24	36777196	41014011	112.0
g	g4302.t1	scaffold_41	EGD74878	supercont1.16	36746882	33266692	45.8
g	g6408.t2	scaffold_41	EGD75717	supercont1.19	36732335	37008354	376.8
g	g3918.t2	scaffold_41	EGD81693	supercont1.5	36513360	11431031	45.1
g	g635.t1	scaffold_41	EGD79255	supercont1.30	36571337	47478617	464.0
g	g5976.t2	scaffold_41	EGD76114	supercont1.2	36766687	3830928	142.0
g	g6392.t1	scaffold_48	EGD73966	supercont1.13	39634277	26343842	86.7
g	g48.t2	scaffold_48	EGD75117	supercont1.17	39606086	31625118	47.4
g	g1132.t2	scaffold_48	EGD73993	supercont1.13	39701019	26455998	208.6
g	g7492.t1	scaffold_48	EGD81434	supercont1.5	39608608	10320990	199.0
g	g9051.t1	scaffold_48	EGD74364	supercont1.14	39621000	29705446	315.0
g	g5610.t1	scaffold_48	EGD82467	supercont1.7	39746581	14575215	572.2
g	g5153.t1	scaffold_48	EGD77301	supercont1.23	39786081	39642225	648.7
g	g5789.t1	scaffold_48	EGD76159	supercont1.2	39786081	4020784	209.0
g	g177.t1	scaffold_48	EGD79857	supercont1.35	39782314	48465012	86.3
g	g3876.t1	scaffold_48	EGD72385	supercont1.1	39782340	1812300	253.0
g	g8325.t2	scaffold_48	EGD73637	supercont1.12	39690255	24873488	278.0
g	g1967.t1	scaffold_48	EGD80736	supercont1.4	39620988	6329071	219.0
g	g10387.t1	scaffold_48	EGD74617	supercont1.15	39764810	27747991	159.0
g	g8251.t1	scaffold_48	EGD75109	supercont1.17	39606086	31595370	302.0
g	g9702.t1	scaffold_48	EGD76731	supercont1.21	39624373	38232860	590.0
g	g1033.t1	scaffold_48	EGD74768	supercont1.16	39638124	32743459	260.0
g	g9347.t1	scaffold_48	EGD78847	supercont1.3	39650112	8675374	669.0
g	g3515.t2	scaffold_48	EGD80602	supercont1.4	39703152	5665727	63.5
g	g4004.t1	scaffold_48	EGD81517	supercont1.5	39669515	10692710	354.0
g	g8850.t1	scaffold_48	EGD76525	supercont1.20	39600541	36014889	179.0
g	g3374.t1	scaffold_48	EGD75029	supercont1.16	39750040	33975083	128.0
g	g4781.t2	scaffold_48	EGD74656	supercont1.15	39617770	27923578	342.0
g	g5679.t1	scaffold_48	EGD79172	supercont1.30	39737042	47082846	231.0
g	g6384.t1	scaffold_48	EGD75065	supercont1.17	39742718	31398352	114.0
g	g1401.t2	scaffold_48	EGD72489	supercont1.1	39746581	2297407	802.0
g	g47.t1	scaffold_48	EGD78109	supercont1.27	39790245	42650980	679.0
g	g4654.t1	scaffold_48	EGD72576	supercont1.10	39643223	20128256	274.0
g	g6311.t1	scaffold_48	EGD72160	supercont1.1	39726733	856049	43.1
g	g4810.t1	scaffold_48	EGD74899	supercont1.16	39647840	33364302	324.0
g	g5651.t1	scaffold_48	EGD76747	supercont1.21	39767603	38308381	71.6
g	g9745.t1	scaffold_48	EGD75421	supercont1.18	39730943	30267048	135.0
g	g2717.t2	scaffold_48	EGD72069	supercont1.1	39606086	374291	213.0
g	g1805.t2	scaffold_48	EGD73578	supercont1.12	39777951	24567797	85.5
g	g9311.t1	scaffold_48	EGD75423	supercont1.18	39756653	30274536	352.0
g	g2745.t2	scaffold_48	EGD76880	supercont1.21	39776019	38896656	300.0
g	g7642.t1	scaffold_48	EGD75496	supercont1.18	39708840	30605152	721.0
g	g903.t2	scaffold_48	EGD76148	supercont1.2	39733209	3968417	987.0
g	g4744.t2	scaffold_48	EGD74524	supercont1.15	39780619	27336010	109.0
g	g1079.t3	scaffold_48	EGD72213	supercont1.1	39718572	1085007	44.3
g	g2509.t2	scaffold_48	EGD81807	supercont1.5	39613180	11944048	89.4
g	g1072.t1	scaffold_49	EGD72178	supercont1.1	39816028	944164	315.0
g	g1599.t2	scaffold_49	EGD75888	supercont1.2	39994921	2715697	341.0
g	g6660.t2	scaffold_49	EGD76453	supercont1.20	39834525	35689019	86.3
g	g4802.t1	scaffold_49	EGD72858	supercont1.10	39834736	21384761	417.0
g	g222.t2	scaffold_49	EGD73033	supercont1.11	39860556	22152413	114.0
g	g8599.t1	scaffold_49	EGD72097	supercont1.1	39843725	519934	99.4
g	g4174.t2	scaffold_49	EGD76042	supercont1.2	39961686	3479426	68.6
g	g3963.t1	scaffold_49	EGD81491	supercont1.5	39831422	10535191	171.0
g	g7546.t1	scaffold_49	EGD73308	supercont1.11	39895239	23372189	188.0
g	g2433.t2	scaffold_49	EGD81772	supercont1.5	39806452	11784805	581.0
g	g1472.t1	scaffold_49	EGD76863	supercont1.21	39960639	38824283	222.0
g	g5847.t1	scaffold_49	EGD82276	supercont1.6	39971126	13736065	204.0
g	g7969.t1	scaffold_49	EGD80836	supercont1.4	39936798	6797343	218.3
g	g5573.t1	scaffold_49	EGD82678	supercont1.7	39994921	15574202	199.0
g	g5416.t2	scaffold_49	EGD82489	supercont1.7	39934234	14678147	249.0
g	g2869.t1	scaffold_49	EGD79866	supercont1.35	39920383	48502540	55.8
g	g482.t2	scaffold_49	EGD72741	supercont1.10	39860535	20848818	46.2
g	g7960.t1	scaffold_49	EGD75844	supercont1.19	39886153	37675069	82.8
g	g1652.t3	scaffold_49	EGD80989	supercont1.4	39855143	7495323	90.1
g	g8594.t1	scaffold_49	EGD74124	supercont1.14	39878254	28508213	310.0
g	g4743.t1	scaffold_49	EGD77087	supercont1.22	39942580	34846116	89.0
g	g4235.t2	scaffold_49	EGD82624	supercont1.7	39906271	15335009	246.0
g	g10290.t2	scaffold_49	EGD82905	supercont1.8	39965714	16585436	162.5
g	g7860.t2	scaffold_49	EGD79386	supercont1.31	39827630	46625775	272.0
g	g3978.t1	scaffold_49	EGD81496	supercont1.5	39813871	10565250	85.5
g	g196.t2	scaffold_49	EGD73435	supercont1.12	39831422	23919766	55.1
g	g3846.t2	scaffold_49	EGD72894	supercont1.10	39934234	21576615	197.8
g	g9061.t1	scaffold_49	EGD73755	supercont1.13	39855143	25309410	1138.0
g	g3185.t1	scaffold_49	EGD79570	supercont1.33	39871493	49921193	65.1
g	g3367.t2	scaffold_49	EGD73021	supercont1.11	39834736	22104217	259.0
g	g803.t1	scaffold_49	EGD77683	supercont1.25	39807808	41602166	364.2
g	g4558.t2	scaffold_49	EGD72760	supercont1.10	39820989	20950480	1337.0
g	g3789.t1	scaffold_49	EGD72535	supercont1.1	39811785	2515421	77.8
g	g6788.t1	scaffold_49	EGD78484	supercont1.29	39960639	43644727	322.3
g	g168.t2	scaffold_33	EGD73558	supercont1.12	34209734	24466405	1329.1
g	g9304.t1	scaffold_33	EGD73492	supercont1.12	34434208	24167464	171.0
g	g4449.t1	scaffold_33	EGD79457	supercont1.32	34335805	47772510	516.0
g	g9655.t1	scaffold_33	EGD81822	supercont1.5	34412479	12001853	280.0
g	g2316.t1	scaffold_33	EGD73972	supercont1.13	34352695	26361830	261.0
g	g2326.t1	scaffold_33	EGD72829	supercont1.10	34228055	21271226	260.0
g	g10364.t1	scaffold_33	EGD83603	supercont1.9	34366479	19621625	154.0
g	g6300.t1	scaffold_33	EGD74041	supercont1.13	34335805	26696109	43.9
g	g10559.t2	scaffold_33	EGD75380	supercont1.18	34018614	30107111	94.4
g	g409.t1	scaffold_33	EGD73159	supercont1.11	34013512	22700326	153.0
g	g8481.t2	scaffold_33	EGD77521	supercont1.24	34029776	40812762	741.0
g	g519.t1	scaffold_33	EGD75179	supercont1.17	34068583	31887627	121.0
g	g560.t2	scaffold_33	EGD79879	supercont1.35	34318289	48549396	491.6
g	g3756.t1	scaffold_33	EGD72771	supercont1.10	34234135	21000225	756.0
g	g3217.t2	scaffold_33	EGD79314	supercont1.31	34385522	46266090	331.8
g	g3655.t2	scaffold_33	EGD73225	supercont1.11	34248709	22989673	427.0
g	g2914.t2	scaffold_33	EGD79311	supercont1.31	34347002	46243710	483.0
g	g3706.t1	scaffold_33	EGD76070	supercont1.2	34290476	3632903	230.0
g	g6250.t1	scaffold_33	EGD72148	supercont1.1	34315266	795634	732.0
g	g7182.t1	scaffold_33	EGD75491	supercont1.18	34108295	30572425	544.0
g	g1167.t1	scaffold_33	EGD82310	supercont1.6	34104661	13862787	200.0
g	g9220.t1	scaffold_33	EGD81513	supercont1.5	34123771	10672538	374.0
g	g5241.t1	scaffold_33	EGD73403	supercont1.12	34220033	23747017	182.9
g	g4010.t1	scaffold_33	EGD72598	supercont1.10	34415356	20224189	376.0
g	g5366.t1	scaffold_33	EGD78764	supercont1.3	34020597	8283199	411.0
g	g1789.t1	scaffold_33	EGD76999	supercont1.22	34216326	34352269	80.5
g	g5675.t1	scaffold_33	EGD77419	supercont1.23	34015569	40260795	47.4
g	g5975.t1	scaffold_33	EGD82366	supercont1.6	34203528	14162206	263.0
g	g1309.t1	scaffold_33	EGD73128	supercont1.11	34183259	22563037	103.6
g	g2493.t1	scaffold_33	EGD73534	supercont1.12	34203528	24340813	189.9
g	g1334.t2	scaffold_33	EGD82494	supercont1.7	34189137	14693152	577.0
g	g3240.t1	scaffold_33	EGD77215	supercont1.23	34440988	39246997	326.0
g	g3720.t1	scaffold_33	EGD74617	supercont1.15	34358790	27747991	366.0
g	g5530.t1	scaffold_33	EGD79644	supercont1.33	34252800	50418053	337.0
g	g9442.t1	scaffold_33	EGD77287	supercont1.23	34115001	39556982	479.0
g	g8596.t1	scaffold_33	EGD72714	supercont1.10	34267788	20735253	533.2
g	g8128.t1	scaffold_33	EGD80028	supercont1.36	34172215	49235760	47.4
g	g10461.t2	scaffold_33	EGD77161	supercont1.22	34293461	35245420	285.0
g	g1720.t1	scaffold_33	EGD78210	supercont1.27	34042301	43200143	236.0
g	g6893.t1	scaffold_33	EGD77893	supercont1.26	34228055	45315135	104.0
g	g10464.t1	scaffold_33	EGD83483	supercont1.9	34018614	19021098	103.6
g	g3039.t2	scaffold_33	EGD83193	supercont1.8	34160838	17853011	174.0
g	g5677.t1	scaffold_33	EGD82977	supercont1.8	34192552	16885367	212.0
g	g4889.t1	scaffold_33	EGD74532	supercont1.15	34447050	27371287	163.0
g	g6572.t1	scaffold_33	EGD72743	supercont1.10	34093227	20864438	340.0
g	g9873.t2	scaffold_33	EGD72119	supercont1.1	34327850	646708	245.0
g	g2267.t1	scaffold_33	EGD75153	supercont1.17	34196041	31782653	221.0
g	g5423.t1	scaffold_33	EGD80040	supercont1.36	34272121	49263983	310.0
g	g6545.t1	scaffold_33	EGD80779	supercont1.4	34422620	6501721	54.3
g	g4838.t2	scaffold_33	EGD74687	supercont1.15	34160838	28113917	466.6
g	g2460.t1	scaffold_33	EGD81503	supercont1.5	34024083	10597408	137.0
g	g4761.t2	scaffold_33	EGD74530	supercont1.15	34179698	27365668	769.0
g	g4016.t1	scaffold_33	EGD72550	supercont1.1	34343189	2609898	181.0
g	g4850.t1	scaffold_33	EGD74181	supercont1.14	34298300	28785041	103.0
g	g9183.t2	scaffold_33	EGD73000	supercont1.11	34048829	21997170	92.0
g	g2665.t1	scaffold_33	EGD83021	supercont1.8	34409452	17076901	382.0
g	g4951.t2	scaffold_33	EGD76908	supercont1.21	33991034	38988062	46.6
g	g3675.t1	scaffold_33	EGD72452	supercont1.1	34138764	2104818	164.0
g	g8491.t1	scaffold_33	EGD77512	supercont1.24	34338676	40774502	132.0
g	g6823.t1	scaffold_33	EGD76234	supercont1.2	34029776	4376903	220.0
g	g2915.t1	scaffold_33	EGD79292	supercont1.31	34417366	46145028	390.0
g	g10303.t1	scaffold_33	EGD75290	supercont1.17	34327850	32409863	52.0
g	g2173.t2	scaffold_33	EGD83079	supercont1.8	34123771	17348297	240.0
g	g599.t2	scaffold_33	EGD75513	supercont1.18	34065991	30726782	233.4
g	g282.t1	scaffold_33	EGD75214	supercont1.17	34097257	32041306	45.8
g	g60.t1	scaffold_33	EGD73416	supercont1.12	34172436	23821506	214.0
g	g2079.t1	scaffold_33	EGD75407	supercont1.18	34142578	30198699	124.0
g	g9736.t2	scaffold_33	EGD83551	supercont1.9	34296285	19373278	791.0
g	g7722.t2	scaffold_33	EGD80708	supercont1.4	34382418	6192535	339.4
g	g7990.t1	scaffold_33	EGD74485	supercont1.15	34104484	27160436	73.2
g	g9191.t1	scaffold_33	EGD80050	supercont1.36	34212749	49323515	411.0
g	g8436.t1	scaffold_33	EGD73729	supercont1.12	34412479	25243743	563.0
g	g935.t1	scaffold_33	EGD76090	supercont1.2	34282120	3715637	298.0
g	g5936.t1	scaffold_33	EGD81892	supercont1.6	34061417	12203870	79.0
g	g2793.t1	scaffold_33	EGD73071	supercont1.11	34120599	22347229	509.0
g	g8427.t1	scaffold_33	EGD82600	supercont1.7	34447050	15237809	45.4
g	g8314.t1	scaffold_33	EGD73959	supercont1.13	34358790	26314368	100.0
g	g1206.t1	scaffold_33	EGD77668	supercont1.25	34120639	41491745	239.0
g	g3058.t2	scaffold_33	EGD76492	supercont1.20	34027040	35835487	119.0
g	g7485.t1	scaffold_33	EGD75102	supercont1.17	34298300	31570486	190.0
g	g9832.t2	scaffold_33	EGD79391	supercont1.31	34024083	46642546	115.0
g	g4776.t2	scaffold_33	EGD74657	supercont1.15	34267708	27928342	112.0
g	g1706.t1	scaffold_33	EGD80551	supercont1.4	34270375	5497214	111.0
g	g4676.t1	scaffold_33	EGD72259	supercont1.1	34115001	1257264	329.7
g	g24.t1	scaffold_33	EGD75012	supercont1.16	34154492	33883348	345.0
g	g4052.t2	scaffold_33	EGD72547	supercont1.1	34154492	2598759	465.2
g	g939.t2	scaffold_33	EGD78309	supercont1.28	34015569	44618061	326.0
g	g2682.t1	scaffold_33	EGD81735	supercont1.5	34238098	11620357	1010.0
g	g3910.t1	scaffold_33	EGD77987	supercont1.26	33987216	45739034	328.4
g	g9076.t1	scaffold_33	EGD82766	supercont1.7	34399538	15981251	119.0
g	g8999.t1	scaffold_33	EGD76727	supercont1.21	34338676	38204918	444.0
g	g1975.t1	scaffold_33	EGD83696	supercont1.9	34163725	20050954	319.0
g	g6737.t2	scaffold_33	EGD78148	supercont1.27	34312752	42901396	99.4
g	g9972.t2	scaffold_33	EGD75817	supercont1.19	34039896	37534736	48.9
g	g355.t2	scaffold_33	EGD81956	supercont1.6	34212749	12464550	246.0
g	g1227.t1	scaffold_33	EGD72426	supercont1.1	34282120	1969426	477.0
g	g9465.t1	scaffold_33	EGD72649	supercont1.10	34401463	20460936	92.4
g	g3719.t2	scaffold_33	EGD74607	supercont1.15	34417366	27708522	774.0
g	g1439.t1	scaffold_33	EGD77978	supercont1.26	34093227	45703966	937.0
g	g2798.t1	scaffold_33	EGD83177	supercont1.8	34246035	17789100	207.0
g	g6648.t1	scaffold_33	EGD79520	supercont1.32	34296285	48124917	101.0
g	g9284.t1	scaffold_33	EGD78378	supercont1.28	34115001	44917487	456.0
g	g7018.t1	scaffold_33	EGD78145	supercont1.27	34406701	42891260	278.0
g	g9648.t1	scaffold_33	EGD81646	supercont1.5	34267788	11248041	724.0
g	g6947.t1	scaffold_33	EGD73827	supercont1.13	34399538	25712609	236.0
g	g4309.t1	scaffold_33	EGD75251	supercont1.17	34404256	32225541	225.7
g	g3424.t1	scaffold_33	EGD78230	supercont1.28	34129792	44214080	202.5
g	g4593.t1	scaffold_33	EGD72680	supercont1.10	34061417	20601184	256.0
g	g4060.t1	scaffold_33	EGD76037	supercont1.2	34344535	3462235	87.0
g	g1487.t1	scaffold_33	EGD82634	supercont1.7	34108295	15388527	278.6
g	g3575.t1	scaffold_33	EGD79311	supercont1.31	34440988	46243710	281.8
g	g4088.t1	scaffold_33	EGD74434	supercont1.15	34093227	26960665	58.2
g	g6099.t1	scaffold_33	EGD78245	supercont1.28	34431827	44288722	816.0
g	g4986.t2	scaffold_33	EGD82319	supercont1.6	34286239	13900568	199.0
g	g4192.t1	scaffold_33	EGD72233	supercont1.1	34318289	1149702	530.0
g	g920.t1	scaffold_33	EGD76490	supercont1.20	34249963	35830271	186.0
g	g2011.t1	scaffold_33	EGD80605	supercont1.4	34157107	5683242	176.0
g	g6380.t2	scaffold_33	EGD73884	supercont1.13	34087272	25970667	47.0
g	g4411.t1	scaffold_33	EGD79233	supercont1.30	34366479	47360500	362.0
g	g7620.t1	scaffold_33	EGD75738	supercont1.19	34242378	37095139	553.0
g	g3257.t2	scaffold_33	EGD79629	supercont1.33	34134296	50302479	447.0
g	g7760.t1	scaffold_33	EGD75993	supercont1.2	34046007	3220310	191.0
g	g7149.t2	scaffold_32	EGD75226	supercont1.17	33709774	32104134	141.0
g	g2419.t2	scaffold_32	EGD80666	supercont1.4	33892742	5984678	2570.0
g	g5637.t1	scaffold_32	EGD82948	supercont1.8	33854963	16760217	385.0
g	g9738.t1	scaffold_32	EGD78007	supercont1.26	33906262	45831776	125.0
g	g3654.t2	scaffold_32	EGD83652	supercont1.9	33460017	19853464	61.6
g	g4322.t1	scaffold_32	EGD75440	supercont1.18	33775822	30347089	129.4
g	g3543.t1	scaffold_32	EGD72293	supercont1.1	33463746	1371531	55.1
g	g7928.t1	scaffold_32	EGD75662	supercont1.19	33826917	36732911	475.0
g	g2461.t2	scaffold_32	EGD77780	supercont1.25	33474405	42070320	136.3
g	g1259.t2	scaffold_32	EGD82556	supercont1.7	33882916	15024807	403.0
g	g4620.t2	scaffold_32	EGD77585	supercont1.24	33969191	41111956	475.0
g	g4875.t1	scaffold_32	EGD76316	supercont1.2	33739280	4789896	235.0
g	g4236.t2	scaffold_32	EGD82622	supercont1.7	33653365	15328876	318.0
g	g956.t1	scaffold_32	EGD78916	supercont1.3	33794135	9013437	350.0
g	g1822.t3	scaffold_32	EGD80662	supercont1.4	33669929	5955361	142.0
g	g10372.t2	scaffold_32	EGD75478	supercont1.18	33504004	30511492	250.0
g	g6955.t1	scaffold_32	EGD76287	supercont1.2	33618233	4643066	553.0
g	g6402.t1	scaffold_32	EGD79853	supercont1.35	33931713	48443258	364.0
g	g9836.t1	scaffold_32	EGD73762	supercont1.13	33508258	25379129	65.1
g	g6665.t1	scaffold_32	EGD76511	supercont1.20	33781428	35937644	162.5
g	g8774.t1	scaffold_32	EGD83584	supercont1.9	33807652	19541852	150.0
g	g9394.t1	scaffold_32	EGD74178	supercont1.14	33570694	28771974	94.4
g	g2920.t1	scaffold_32	EGD72104	supercont1.1	33623267	569115	605.0
g	g10796.t1	scaffold_32	EGD75626	supercont1.18	33502079	31234064	129.0
g	g9277.t1	scaffold_32	EGD81700	supercont1.5	33661993	11466817	134.0
g	g5982.t2	scaffold_32	EGD81938	supercont1.6	33797758	12393879	320.0
g	g790.t1	scaffold_32	EGD76911	supercont1.21	33521442	39000706	257.0
g	g3961.t2	scaffold_32	EGD77960	supercont1.26	33832236	45629050	268.0
g	g5441.t1	scaffold_32	EGD78752	supercont1.3	33889719	8249734	197.0
g	g1297.t1	scaffold_32	EGD78372	supercont1.28	33589478	44891630	102.0
g	g8089.t1	scaffold_32	EGD74059	supercont1.13	33685270	26754161	473.0
g	g6612.t1	scaffold_32	EGD73345	supercont1.11	33525543	23539686	113.0
g	g5674.t1	scaffold_32	EGD82902	supercont1.8	33468531	16571647	1290.0
g	g3036.t1	scaffold_32	EGD75809	supercont1.19	33936810	37479191	293.0
g	g5987.t1	scaffold_32	EGD76743	supercont1.21	33887733	38286311	4571.0
g	g784.t1	scaffold_32	EGD76756	supercont1.21	33697202	38338423	86.7
g	g9242.t1	scaffold_32	EGD82723	supercont1.7	33463746	15762169	89.0
g	g2639.t2	scaffold_32	EGD73188	supercont1.11	33917429	22831970	554.0
g	g117.t1	scaffold_32	EGD73518	supercont1.12	33843161	24274504	239.0
g	g4615.t3	scaffold_32	EGD75641	supercont1.19	33901027	36617338	231.0
g	g6743.t2	scaffold_32	EGD82107	supercont1.6	33851726	13156655	105.0
g	g7408.t2	scaffold_32	EGD75211	supercont1.17	33439913	32029712	509.0
g	g2332.t2	scaffold_32	EGD78559	supercont1.29	33901027	43986515	335.0
g	g5080.t1	scaffold_32	EGD79927	supercont1.35	33680612	48769255	737.0
g	g1939.t1	scaffold_32	EGD80715	supercont1.4	33604979	6230477	313.0
g	g5245.t1	scaffold_32	EGD80674	supercont1.4	33772554	6030456	125.0
g	g4665.t1	scaffold_32	EGD72877	supercont1.10	33540569	21476608	166.0
g	g6521.t1	scaffold_32	EGD73836	supercont1.13	33803371	25747916	78.2
g	g8549.t1	scaffold_32	EGD73452	supercont1.12	33448717	23986334	65.5
g	g9856.t1	scaffold_32	EGD83040	supercont1.8	33760059	17182590	126.0
g	g2832.t1	scaffold_32	EGD74866	supercont1.16	33821149	33224557	45.1
g	g2213.t1	scaffold_32	EGD74591	supercont1.15	33669929	27659726	105.0
g	g9292.t1	scaffold_32	EGD73610	supercont1.12	33850854	24720963	332.0
g	g3951.t1	scaffold_32	EGD77941	supercont1.26	33432002	45556961	253.0
g	g3629.t2	scaffold_32	EGD82295	supercont1.6	33725099	13797077	72.4
g	g6260.t1	scaffold_32	EGD79017	supercont1.3	33540569	9500822	202.3
g	g7816.t2	scaffold_32	EGD75938	supercont1.2	33482684	2971565	84.3
g	g1333.t1	scaffold_32	EGD80714	supercont1.4	33786172	6227248	109.0
g	g4514.t2	scaffold_32	EGD79534	supercont1.32	33685270	48197176	731.0
g	g2545.t1	scaffold_32	EGD81760	supercont1.5	33549210	11732875	555.0
g	g3325.t2	scaffold_32	EGD79538	supercont1.32	33644639	48228271	263.0
g	g6866.t2	scaffold_32	EGD75512	supercont1.18	33543607	30717452	1277.9
g	g3253.t1	scaffold_32	EGD76653	supercont1.21	33423019	37905108	175.0
g	g9408.t1	scaffold_32	EGD78646	supercont1.3	33687972	7814622	124.0
g	g7548.t1	scaffold_32	EGD76111	supercont1.2	33594138	3817539	650.5
g	g1697.t2	scaffold_32	EGD80945	supercont1.4	33610846	7322838	1246.0
g	g6772.t2	scaffold_32	EGD76794	supercont1.21	33549210	38473498	212.0
g	g7276.t1	scaffold_32	EGD74927	supercont1.16	33640867	33501111	74.3
g	g5190.t1	scaffold_32	EGD75756	supercont1.19	33931713	37174651	1274.0
g	g3147.t1	scaffold_32	EGD75592	supercont1.18	33742882	31096090	144.0
g	g3694.t1	scaffold_32	EGD72157	supercont1.1	33797758	850422	344.0
g	g6281.t1	scaffold_32	EGD77705	supercont1.25	33437154	41714505	579.0
g	g3035.t1	scaffold_32	EGD82051	supercont1.6	33836887	12919240	53.9
g	g8426.t1	scaffold_32	EGD75476	supercont1.18	33512973	30497597	48.9
g	g9707.t1	scaffold_32	EGD75476	supercont1.18	33552710	30497597	351.2
g	g7854.t1	scaffold_32	EGD82607	supercont1.7	33697202	15271299	177.0
g	g941.t1	scaffold_32	EGD73316	supercont1.11	33917429	23416572	1033.0
g	g6285.t1	scaffold_32	EGD77806	supercont1.25	33474405	42207578	73.6
g	g1933.t1	scaffold_32	EGD80725	supercont1.4	33917429	6278089	877.0
g	g3042.t1	scaffold_32	EGD83503	supercont1.9	33869218	19136855	62.0
g	g6673.t1	scaffold_32	EGD74781	supercont1.16	33460017	32796392	341.0
g	g7850.t1	scaffold_32	EGD76907	supercont1.21	33719610	38983411	89.7
g	g8187.t1	scaffold_32	EGD83512	supercont1.9	33756618	19180739	61.2
g	g5623.t1	scaffold_32	EGD82694	supercont1.7	33451776	15629479	61.2
g	g7984.t1	scaffold_32	EGD80514	supercont1.4	33620117	5332381	942.0
g	g6571.t1	scaffold_32	EGD82822	supercont1.7	33638106	16205970	186.0
g	g1484.t2	scaffold_32	EGD82633	supercont1.7	33492273	15384616	233.0
g	g5627.t1	scaffold_32	EGD82924	supercont1.8	33801077	16665667	320.0
g	g2143.t2	scaffold_32	EGD79361	supercont1.31	33778353	46515799	285.0
g	g6574.t1	scaffold_32	EGD76470	supercont1.20	33479261	35766825	515.0
g	g3020.t1	scaffold_32	EGD78454	supercont1.29	33479261	43510013	159.0
g	g2039.t1	scaffold_32	EGD81948	supercont1.6	33465496	12441939	144.0
g	g2430.t1	scaffold_32	EGD81815	supercont1.5	33843161	11977744	241.0
g	g1880.t2	scaffold_32	EGD83453	supercont1.9	33687972	18877268	216.0
g	g7144.t2	scaffold_32	EGD80573	supercont1.4	33931713	5581159	95.9
g	g7144.t1	scaffold_32	EGD80573	supercont1.4	33857826	5581159	85.5
g	g9313.t1	scaffold_32	EGD83384	supercont1.9	33502079	18568979	462.0
g	g3973.t1	scaffold_32	EGD73687	supercont1.12	33492273	25092784	58.2
g	g3117.t1	scaffold_32	EGD77366	supercont1.23	33840431	39959125	314.0
g	g2585.t1	scaffold_32	EGD81673	supercont1.5	33761857	11354026	294.0
g	g5765.t1	scaffold_32	EGD82975	supercont1.8	33423019	16876628	144.0
g	g8565.t1	scaffold_32	EGD74058	supercont1.13	33709774	26748386	222.0
g	g5551.t1	scaffold_32	EGD82423	supercont1.7	33701912	14362373	115.0
g	g981.t1	scaffold_32	EGD73735	supercont1.12	33597068	25267096	60.1
g	g698.t1	scaffold_32	EGD75606	supercont1.18	33468531	31150025	198.0
g	g4596.t1	scaffold_32	EGD76674	supercont1.21	33656504	37994483	775.0
g	g6568.t1	scaffold_32	EGD76419	supercont1.20	33875404	35500678	185.0
g	g6985.t3	scaffold_32	EGD76002	supercont1.2	33781428	3256531	160.1
g	g626.t1	scaffold_32	EGD83158	supercont1.8	33560610	17704310	205.6
g	g4822.t1	scaffold_32	EGD78699	supercont1.3	33811590	8028430	150.0
g	g10316.t1	scaffold_32	EGD73471	supercont1.12	33543607	24076890	196.0
g	g2988.t3	scaffold_32	EGD75689	supercont1.19	33504004	36849404	85.9
g	g1416.t2	scaffold_32	EGD83698	supercont1.9	33426607	20057609	102.0
g	g2058.t2	scaffold_32	EGD80899	supercont1.4	33859840	7093249	504.0
g	g1074.t1	scaffold_32	EGD72183	supercont1.1	33794140	965309	312.0
g	g945.t2	scaffold_32	EGD78619	supercont1.3	33626711	7656000	527.0
g	g417.t1	scaffold_32	EGD77798	supercont1.25	33761857	42158856	176.0
g	g7082.t1	scaffold_32	EGD82909	supercont1.8	33736852	16605176	104.0
g	g9243.t1	scaffold_32	EGD75161	supercont1.17	33665058	31817472	45.8
g	g5675.t3	scaffold_32	EGD78215	supercont1.27	33829062	43225303	120.9
g	g9498.t1	scaffold_32	EGD77292	supercont1.23	33499429	39579577	248.0
g	g3722.t2	scaffold_32	EGD74564	supercont1.15	33723455	27543557	473.2
g	g10106.t1	scaffold_32	EGD78958	supercont1.3	33882916	9173019	390.0
g	g4881.t1	scaffold_32	EGD76923	supercont1.21	33817027	39065003	331.0
g	g10320.t2	scaffold_32	EGD77648	supercont1.25	33763334	41410662	510.0
g	g2392.t1	scaffold_32	EGD81480	supercont1.5	33597068	10467277	311.0
g	g9073.t1	scaffold_32	EGD80861	supercont1.4	33560610	6894525	195.2
g	g9300.t2	scaffold_32	EGD75366	supercont1.18	33463922	30062105	201.0
g	g423.t2	scaffold_32	EGD72206	supercont1.1	33750134	1055107	137.0
g	g5289.t2	scaffold_32	EGD75892	supercont1.2	33887733	2731095	759.0
g	g2764.t2	scaffold_32	EGD76356	supercont1.2	33601178	5032969	166.0
g	g5854.t2	scaffold_32	EGD80026	supercont1.36	33426607	49226579	790.0
g	g3925.t2	scaffold_32	EGD83439	supercont1.9	33508258	18815008	77.8
g	g4151.t1	scaffold_32	EGD80788	supercont1.4	33829062	6544896	168.6
g	g7716.t1	scaffold_32	EGD72551	supercont1.1	33591732	2612642	290.0
g	g8049.t1	scaffold_32	EGD74018	supercont1.13	33742882	26566334	66.6
g	g7533.t2	scaffold_32	EGD72889	supercont1.10	33809546	21552526	70.9
g	g7288.t1	scaffold_32	EGD79867	supercont1.35	33596993	48506947	616.5
g	g1480.t1	scaffold_32	EGD82484	supercont1.7	33456293	14653931	735.0
g	g8392.t1	scaffold_32	EGD76768	supercont1.21	33811590	38374733	266.0
g	g5055.t1	scaffold_32	EGD74337	supercont1.14	33656458	29552284	119.0
g	g8033.t1	scaffold_32	EGD75626	supercont1.18	33701912	31234064	130.0
g	g6316.t1	scaffold_32	EGD78326	supercont1.28	33432002	44710204	167.1
g	g1025.t1	scaffold_32	EGD73160	supercont1.11	33864035	22703413	642.0
g	g1465.t1	scaffold_32	EGD77856	supercont1.26	33814018	45165912	266.0
g	g8678.t1	scaffold_32	EGD79028	supercont1.3	33638106	9552340	192.0
g	g461.t1	scaffold_32	EGD77605	supercont1.24	33665058	41217567	315.0
g	g1405.t2	scaffold_32	EGD72490	supercont1.1	33925102	2310536	408.0
g	g9130.t1	scaffold_32	EGD82775	supercont1.7	33859840	16010354	170.0
g	g221.t1	scaffold_32	EGD73034	supercont1.11	33826917	22155292	236.0
g	g8528.t2	scaffold_32	EGD76898	supercont1.21	33456293	38959537	45.4
g	g2595.t2	scaffold_32	EGD81794	supercont1.5	33608469	11871279	279.0
g	g10043.t1	scaffold_32	EGD83248	supercont1.8	33725099	18119771	133.3
g	g257.t1	scaffold_32	EGD73219	supercont1.11	33967563	22959036	121.0
g	g772.t2	scaffold_32	EGD79256	supercont1.30	33869218	47484738	277.0
g	g4874.t1	scaffold_32	EGD73200	supercont1.11	33910605	22882781	111.3
g	g2975.t1	scaffold_32	EGD81927	supercont1.6	33667438	12344399	197.0
g	g6771.t1	scaffold_32	EGD78289	supercont1.28	33674594	44529767	569.0
g	g2935.t1	scaffold_32	EGD72538	supercont1.1	33778353	2545397	71.6
g	g5702.t1	scaffold_32	EGD75274	supercont1.17	33620117	32324338	251.1
g	g9304.t2	scaffold_31	EGD73492	supercont1.12	33323892	24167464	171.0
g	g4891.t1	scaffold_31	EGD75868	supercont1.19	33125345	37790950	44.7
g	g2965.t1	scaffold_31	EGD77018	supercont1.22	32858422	34448345	57.4
g	g5936.t2	scaffold_31	EGD81892	supercont1.6	33099448	12203870	78.6
g	g7846.t2	scaffold_31	EGD76021	supercont1.2	32999396	3365479	328.3
g	g4039.t1	scaffold_31	EGD77053	supercont1.22	33071948	34621592	78.2
g	g5977.t2	scaffold_31	EGD77088	supercont1.22	33077227	34850171	495.0
g	g9710.t1	scaffold_31	EGD75277	supercont1.17	33267960	32346811	410.0
g	g9475.t1	scaffold_31	EGD77331	supercont1.23	33230878	39804336	341.0
g	g4809.t1	scaffold_31	EGD73610	supercont1.12	33277454	24720963	174.0
g	g5525.t1	scaffold_31	EGD79632	supercont1.33	33350871	50336990	73.6
g	g5078.t1	scaffold_31	EGD76936	supercont1.22	33255329	34094970	694.0
g	g7706.t1	scaffold_31	EGD81876	supercont1.6	33196167	12135256	624.0
g	g5324.t2	scaffold_31	EGD80067	supercont1.36	33337801	49436301	149.7
g	g6352.t1	scaffold_31	EGD73873	supercont1.13	33244531	25920281	1093.0
g	g1421.t1	scaffold_31	EGD72545	supercont1.1	33187620	2580299	313.0
g	g1398.t1	scaffold_31	EGD81452	supercont1.5	32898023	10378042	370.0
g	g1321.t1	scaffold_31	EGD77932	supercont1.26	33084001	45524477	157.0
g	g5366.t2	scaffold_31	EGD78764	supercont1.3	33204530	8283199	411.0
g	g3697.t2	scaffold_31	EGD79171	supercont1.30	33128326	47074491	227.0
g	g3355.t2	scaffold_31	EGD76069	supercont1.2	32890602	3628388	54.3
g	g3716.t2	scaffold_31	EGD73334	supercont1.11	33258232	23490482	125.1
g	g5173.t1	scaffold_31	EGD82617	supercont1.7	32893035	15312507	207.0
g	g6177.t1	scaffold_31	EGD77792	supercont1.25	33416896	42140649	712.0
g	g6852.t2	scaffold_31	EGD79062	supercont1.3	33179219	9710082	54.3
g	g6902.t1	scaffold_31	EGD76347	supercont1.2	33135038	4990568	197.1
g	g525.t1	scaffold_31	EGD78148	supercont1.27	33287895	42901396	128.0
g	g6612.t2	scaffold_31	EGD73345	supercont1.11	32946667	23539686	164.0
g	g10581.t1	scaffold_31	EGD74392	supercont1.14	33359241	29821233	214.0
g	g3423.t2	scaffold_31	EGD76190	supercont1.2	33274147	4191085	143.0
g	g913.t2	scaffold_31	EGD76152	supercont1.2	33305715	3988686	199.8
g	g5206.t1	scaffold_31	EGD76959	supercont1.22	33054913	34201543	550.0
g	g3142.t1	scaffold_31	EGD81947	supercont1.6	33154212	12434271	211.0
g	g3777.t1	scaffold_31	EGD72875	supercont1.10	33128326	21468412	323.5
g	g10715.t2	scaffold_31	EGD78113	supercont1.27	32930013	42699857	105.0
g	g4626.t1	scaffold_31	EGD80621	supercont1.4	32863901	5775232	668.0
g	g9838.t1	scaffold_31	EGD78207	supercont1.27	32919291	43183446	81.3
g	g5709.t2	scaffold_31	EGD82953	supercont1.8	33363393	16780428	216.3
g	g2590.t2	scaffold_31	EGD81672	supercont1.5	33065494	11350353	150.0
g	g4989.t1	scaffold_31	EGD81525	supercont1.5	32983296	10739455	128.0
g	g5985.t1	scaffold_31	EGD77262	supercont1.23	33062498	39458186	346.0
g	g9317.t1	scaffold_31	EGD75386	supercont1.18	33255329	30139238	165.0
g	g3569.t1	scaffold_31	EGD72841	supercont1.10	33313194	21309792	363.0
g	g6232.t2	scaffold_31	EGD83413	supercont1.9	33310173	18707959	289.0
g	g7345.t1	scaffold_31	EGD72552	supercont1.1	33039802	2617075	148.6
g	g8220.t1	scaffold_31	EGD75142	supercont1.17	33226918	31736381	112.0
g	g5978.t1	scaffold_31	EGD81934	supercont1.6	33174250	12380643	132.0
g	g8771.t1	scaffold_31	EGD83581	supercont1.9	33125345	19530748	206.0
g	g7915.t2	scaffold_31	EGD77218	supercont1.23	32876951	39255003	149.0
g	g6747.t1	scaffold_31	EGD76573	supercont1.20	33213854	36275438	114.0
g	g10062.t1	scaffold_31	EGD72152	supercont1.1	33384124	821897	200.0
g	g8449.t1	scaffold_31	EGD73594	supercont1.12	33145078	24638749	130.6
g	g560.t1	scaffold_31	EGD79879	supercont1.35	33276051	48549396	504.6
g	g5800.t1	scaffold_31	EGD78840	supercont1.3	33237852	8616436	394.0
g	g6360.t2	scaffold_31	EGD73863	supercont1.13	33375449	25873892	141.0
g	g6395.t1	scaffold_31	EGD73871	supercont1.13	33213531	25912015	121.0
g	g31.t1	scaffold_31	EGD73578	supercont1.12	33078618	24567797	206.0
g	g5780.t1	scaffold_31	EGD76119	supercont1.2	32924847	3851059	709.0
g	g3635.t1	scaffold_31	EGD82462	supercont1.7	32974307	14553377	191.0
g	g10416.t2	scaffold_31	EGD81362	supercont1.5	33337801	9958045	194.5
g	g1567.t1	scaffold_31	EGD73902	supercont1.13	32948797	26067798	202.4
g	g4238.t2	scaffold_31	EGD82645	supercont1.7	33074882	15426682	157.0
g	g8078.t2	scaffold_31	EGD72860	supercont1.10	33187584	21393579	132.0
g	g4146.t1	scaffold_31	EGD72014	supercont1.1	33297690	118134	301.0
g	g7418.t2	scaffold_31	EGD75182	supercont1.17	33011192	31905652	242.0
g	g9570.t1	scaffold_31	EGD82810	supercont1.7	33240303	16155230	664.0
g	g1739.t2	scaffold_31	EGD79972	supercont1.35	33279072	48997582	138.0
g	g5632.t1	scaffold_31	EGD83493	supercont1.9	32943097	19066903	177.0
g	g3660.t1	scaffold_31	EGD74923	supercont1.16	33242001	33481026	181.0
g	g1267.t1	scaffold_31	EGD72402	supercont1.1	33360632	1870674	356.0
g	g4353.t2	scaffold_31	EGD79626	supercont1.33	32970245	50280000	165.0
g	g4481.t1	scaffold_31	EGD79472	supercont1.32	33199025	47892894	85.1
g	g89.t1	scaffold_31	EGD73616	supercont1.12	32966331	24751144	730.0
g	g9898.t1	scaffold_31	EGD83100	supercont1.8	33139598	17437723	357.0
g	g681.t1	scaffold_31	EGD74337	supercont1.14	33323892	29552284	98.2
g	g122.t1	scaffold_31	EGD82114	supercont1.6	33103190	13179390	114.0
g	g3198.t1	scaffold_31	EGD75599	supercont1.18	33011192	31127371	251.0
g	g4287.t1	scaffold_31	EGD82629	supercont1.7	33034397	15370018	142.0
g	g7604.t1	scaffold_31	EGD76854	supercont1.21	33184311	38784308	689.0
g	g4403.t1	scaffold_31	EGD80603	supercont1.4	32919291	5671139	570.0
g	g142.t2	scaffold_31	EGD82809	supercont1.7	32895715	16150457	253.0
g	g5139.t1	scaffold_31	EGD79110	supercont1.30	32983296	46809893	197.2
g	g10358.t1	scaffold_31	EGD72545	supercont1.1	33237852	2580299	48.1
g	g1031.t2	scaffold_31	EGD79381	supercont1.31	33034390	46596869	250.0
g	g5667.t2	scaffold_31	EGD72161	supercont1.1	32906892	862843	624.0
g	g4243.t2	scaffold_31	EGD77623	supercont1.24	32969635	41297816	293.0
g	g2480.t1	scaffold_31	EGD81774	supercont1.5	32970245	11792976	132.0
g	g3964.t1	scaffold_31	EGD77879	supercont1.26	32862162	45269593	246.0
g	g5712.t1	scaffold_31	EGD76358	supercont1.2	33017956	5038256	243.0
g	g2521.t1	scaffold_31	EGD79119	supercont1.30	33204530	46840414	349.0
g	g9691.t1	scaffold_31	EGD76689	supercont1.21	33135038	38059991	245.0
g	g8148.t1	scaffold_31	EGD73702	supercont1.12	32859809	25143260	456.2
g	g872.t1	scaffold_31	EGD76096	supercont1.2	33114159	3738967	241.0
g	g8408.t2	scaffold_31	EGD73613	supercont1.12	33007229	24734178	77.4
g	g6263.t2	scaffold_31	EGD80672	supercont1.4	33242001	6020590	71.2
g	g8992.t1	scaffold_31	EGD76719	supercont1.21	33160177	38169970	57.4
g	g4785.t2	scaffold_31	EGD76630	supercont1.20	33053398	36534103	115.0
g	g7605.t1	scaffold_31	EGD76857	supercont1.21	33090950	38800347	410.0
g	g6983.t1	scaffold_31	EGD74085	supercont1.13	33071948	26847513	51.2
g	g8016.t1	scaffold_31	EGD73917	supercont1.13	33271761	26126294	65.9
g	g2816.t1	scaffold_31	EGD78322	supercont1.28	33255329	44685158	155.0
g	g6148.t1	scaffold_31	EGD72120	supercont1.1	33087135	650140	253.0
g	g3745.t2	scaffold_31	EGD81383	supercont1.5	32871839	10064337	211.0
g	g6973.t1	scaffold_31	EGD77908	supercont1.26	33378958	45394482	153.0
g	g160.t1	scaffold_31	EGD73672	supercont1.12	33249688	25018621	395.0
g	g7307.t1	scaffold_31	EGD75568	supercont1.18	33103267	30964840	740.0
g	g5237.t1	scaffold_31	EGD77228	supercont1.23	33357162	39300197	914.0
g	g4131.t2	scaffold_31	EGD82885	supercont1.8	32980759	16503911	49.7
g	g8767.t1	scaffold_31	EGD79346	supercont1.31	32937654	46434240	65.1
g	g4318.t2	scaffold_31	EGD73634	supercont1.12	33315637	24859216	382.0
g	g10642.t1	scaffold_31	EGD74333	supercont1.14	33097364	29538807	808.0
g	g7622.t1	scaffold_31	EGD83552	supercont1.9	33384124	19383138	754.0
g	g2289.t2	scaffold_31	EGD83194	supercont1.8	33191269	17858212	403.5
g	g3720.t2	scaffold_31	EGD74617	supercont1.15	33353266	27747991	373.0
g	g8013.t2	scaffold_31	EGD72162	supercont1.1	33271852	869380	89.7
g	g10245.t1	scaffold_31	EGD76467	supercont1.20	32980759	35758945	152.0
g	g2645.t1	scaffold_31	EGD81649	supercont1.5	33011192	11263554	390.0
g	g2367.t1	scaffold_31	EGD81504	supercont1.5	33414805	10602523	76.3
g	g5486.t2	scaffold_31	EGD79638	supercont1.33	33163912	50392267	135.0
g	g3690.t1	scaffold_31	EGD72727	supercont1.10	33363393	20782410	50.8
g	g2340.t1	scaffold_31	EGD82567	supercont1.7	33158169	15079655	159.0
g	g4856.t1	scaffold_31	EGD78457	supercont1.29	33168623	43528917	89.0
g	g3287.t2	scaffold_31	EGD73108	supercont1.11	33244531	22486136	189.5
g	g6230.t1	scaffold_31	EGD76444	supercont1.20	33329295	35627937	299.0
g	g1055.t1	scaffold_31	EGD73120	supercont1.11	32992460	22535456	89.7
g	g7068.t1	scaffold_31	EGD72591	supercont1.10	33034390	20196157	65.5
g	g7149.t1	scaffold_31	EGD75226	supercont1.17	33329295	32104134	157.0
g	g3723.t1	scaffold_31	EGD77706	supercont1.25	33232966	41723495	70.9
g	g8970.t1	scaffold_31	EGD76622	supercont1.20	33171654	36492339	484.0
g	g9910.t1	scaffold_31	EGD83065	supercont1.8	33177016	17285464	113.0
g	g8313.t1	scaffold_31	EGD73121	supercont1.11	32871839	22538273	122.0
g	g1898.t1	scaffold_31	EGD80748	supercont1.4	33262983	6384349	66.2
g	g6156.t1	scaffold_31	EGD75795	supercont1.19	33253159	37422667	253.0
g	g4053.t2	scaffold_31	EGD79613	supercont1.33	33261063	50174419	50.1
g	g6849.t1	scaffold_31	EGD82177	supercont1.6	33184277	13387574	327.0
g	g5451.t1	scaffold_31	EGD78153	supercont1.27	33318020	42929172	158.0
g	g8224.t1	scaffold_31	EGD74315	supercont1.14	33025973	29469830	552.0
g	g9301.t1	scaffold_31	EGD75365	supercont1.18	33337801	30060049	121.0
g	g7064.t1	scaffold_31	EGD78186	supercont1.27	33421687	43089076	868.0
g	g2923.t2	scaffold_31	EGD72708	supercont1.10	33090950	20711266	327.3
g	g3132.t2	scaffold_31	EGD72109	supercont1.1	33371395	593988	313.0
g	g124.t1	scaffold_31	EGD83530	supercont1.9	33182430	19295277	109.0
g	g4780.t1	scaffold_31	EGD74659	supercont1.15	33297690	27941230	139.0
g	g7903.t1	scaffold_31	EGD77205	supercont1.23	32999396	39212940	228.0
g	g5307.t1	scaffold_31	EGD83356	supercont1.9	32858422	18454654	261.0
g	g2796.t1	scaffold_31	EGD79908	supercont1.35	33078618	48671680	162.0
g	g2486.t1	scaffold_31	EGD81426	supercont1.5	33142245	10292105	393.0
g	g8939.t1	scaffold_31	EGD72938	supercont1.10	33185925	21787683	50.4
g	g10620.t2	scaffold_31	EGD81408	supercont1.5	32863056	10178892	781.0
g	g2929.t1	scaffold_31	EGD79310	supercont1.31	32866071	46236542	167.0
g	g5034.t1	scaffold_31	EGD77011	supercont1.22	33320918	34403946	593.0
g	g2542.t1	scaffold_31	EGD74266	supercont1.14	33058598	29246957	243.0
g	g5557.t1	scaffold_31	EGD82411	supercont1.7	32859126	14312889	1455.0
g	g9778.t1	scaffold_31	EGD82719	supercont1.7	33226918	15752913	153.6
g	g9548.t1	scaffold_31	EGD72608	supercont1.10	33149454	20281830	398.8
g	g3537.t1	scaffold_31	EGD78804	supercont1.3	32885436	8438045	371.0
g	g4079.t2	scaffold_31	EGD77873	supercont1.26	32898023	45247366	375.0
g	g1977.t2	scaffold_31	EGD79237	supercont1.30	33110210	47370681	67.8
g	g2052.t1	scaffold_31	EGD72401	supercont1.1	33363393	1866401	372.0
g	g1555.t2	scaffold_31	EGD81409	supercont1.5	33327972	10184061	221.0
g	g7457.t2	scaffold_31	EGD75326	supercont1.17	33213531	32568500	554.7
g	g5381.t1	scaffold_31	EGD78826	supercont1.3	33084001	8532243	159.0
g	g3705.t1	scaffold_31	EGD74392	supercont1.14	33123275	29821233	232.0
g	g5202.t2	scaffold_31	EGD75759	supercont1.19	33209034	37186148	344.0
g	g1012.t2	scaffold_31	EGD76348	supercont1.2	33002360	4995450	208.0
g	g7071.t1	scaffold_31	EGD78115	supercont1.27	32924847	42715447	86.7
g	g1740.t1	scaffold_31	EGD80523	supercont1.4	33207280	5372919	148.6
g	g1945.t1	scaffold_31	EGD80574	supercont1.4	33106901	5583204	152.0
g	g10157.t3	scaffold_31	EGD75290	supercont1.17	32902617	32409863	264.3
g	g5212.t1	scaffold_31	EGD78582	supercont1.29	33198989	44093216	237.0
g	g2997.t2	scaffold_31	EGD78280	supercont1.28	33182430	44478442	287.0
g	g6431.t1	scaffold_31	EGD78876	supercont1.3	33106911	8801268	50.8
g	g8896.t1	scaffold_31	EGD73776	supercont1.13	33318020	25452826	54.7
g	g8020.t1	scaffold_31	EGD74057	supercont1.13	33137489	26743176	268.0
g	g4538.t3	scaffold_31	EGD74852	supercont1.16	33132317	33160160	124.8
g	g8364.t1	scaffold_31	EGD78984	supercont1.3	33068514	9328679	137.0
g	g2567.t1	scaffold_31	EGD75901	supercont1.2	33108775	2769400	311.0
g	g8589.t2	scaffold_31	EGD73802	supercont1.13	33240303	25608734	107.0
g	g2304.t2	scaffold_31	EGD80772	supercont1.4	33056630	6468026	137.9
g	g6942.t1	scaffold_30	EGD76196	supercont1.2	32311332	4212207	48.1
g	g3402.t1	scaffold_30	EGD76105	supercont1.2	32743191	3792467	857.0
g	g1165.t1	scaffold_30	EGD75495	supercont1.18	32665717	30594525	278.0
g	g5414.t1	scaffold_30	EGD82422	supercont1.7	32451056	14352203	98.6
g	g8447.t2	scaffold_30	EGD79282	supercont1.31	32368205	46085809	545.8
g	g5027.t2	scaffold_30	EGD77009	supercont1.22	32804146	34396174	347.0
g	g5464.t1	scaffold_30	EGD78666	supercont1.3	32347592	7893217	603.0
g	g8439.t1	scaffold_30	EGD74631	supercont1.15	32451151	27813636	713.0
g	g355.t1	scaffold_30	EGD81956	supercont1.6	32333925	12464550	117.0
g	g2337.t1	scaffold_30	EGD72143	supercont1.1	32441742	771881	239.0
g	g6631.t2	scaffold_30	EGD79136	supercont1.30	32467986	46929837	183.0
g	g4818.t1	scaffold_30	EGD72733	supercont1.10	32765341	20803887	104.0
g	g674.t2	scaffold_30	EGD76766	supercont1.21	32654613	38370322	225.0
g	g1924.t1	scaffold_30	EGD79535	supercont1.32	32834281	48203895	94.7
g	g3025.t1	scaffold_30	EGD78424	supercont1.29	32734519	43383340	211.0
g	g10215.t3	scaffold_30	EGD77402	supercont1.23	32659824	40161349	43.5
g	g3068.t1	scaffold_30	EGD83369	supercont1.9	32485955	18511900	99.8
g	g3055.t2	scaffold_30	EGD74376	supercont1.14	32683746	29757086	45.4
g	g1803.t1	scaffold_30	EGD83320	supercont1.9	32643422	18311788	45.1
g	g3001.t1	scaffold_30	EGD79457	supercont1.32	32382818	47772510	89.0
g	g4537.t2	scaffold_30	EGD74952	supercont1.16	32620409	33610835	192.7
g	g248.t2	scaffold_30	EGD72141	supercont1.1	32785224	755745	447.0
g	g3194.t1	scaffold_30	EGD78148	supercont1.27	32504763	42901396	113.0
g	g1657.t2	scaffold_30	EGD80677	supercont1.4	32397392	6052992	165.8
g	g3613.t2	scaffold_30	EGD79054	supercont1.3	32545653	9671843	254.0
g	g5986.t2	scaffold_30	EGD80758	supercont1.4	32496563	6423592	115.0
g	g1365.t2	scaffold_30	EGD72398	supercont1.1	32397392	1852946	1003.0
g	g5302.t2	scaffold_30	EGD78766	supercont1.3	32835872	8295066	413.0
g	g8242.t2	scaffold_30	EGD79326	supercont1.31	32490246	46336274	88.2
g	g8242.t1	scaffold_30	EGD79326	supercont1.31	32441805	46336274	89.0
g	g9704.t2	scaffold_30	EGD75949	supercont1.2	32686565	3032626	929.0
g	g3795.t1	scaffold_30	EGD72794	supercont1.10	32504763	21096187	186.0
g	g4146.t2	scaffold_30	EGD72014	supercont1.1	32297253	118134	294.0
g	g7160.t1	scaffold_30	EGD73222	supercont1.11	32723284	22974447	356.0
g	g1653.t2	scaffold_30	EGD80988	supercont1.4	32772330	7486903	350.0
g	g10213.t1	scaffold_30	EGD77404	supercont1.23	32617905	40176767	201.0
g	g3139.t1	scaffold_30	EGD77617	supercont1.24	32330601	41274798	50.4
g	g9525.t1	scaffold_30	EGD74536	supercont1.15	32723284	27386116	277.0
g	g2253.t1	scaffold_30	EGD83221	supercont1.8	32762693	18018888	415.0
g	g4738.t1	scaffold_30	EGD74463	supercont1.15	32837932	27071561	52.4
g	g5845.t2	scaffold_30	EGD80039	supercont1.36	32320710	49260685	308.0
g	g6664.t2	scaffold_30	EGD76540	supercont1.20	32507096	36086742	3105.0
g	g9223.t2	scaffold_30	EGD74947	supercont1.16	32620409	33581412	313.0
g	g777.t1	scaffold_30	EGD80665	supercont1.4	32480209	5975364	40.4
g	g5953.t2	scaffold_30	EGD82001	supercont1.6	32734519	12699075	581.0
g	g734.t1	scaffold_30	EGD78257	supercont1.28	32532974	44351274	494.0
g	g6439.t1	scaffold_30	EGD75684	supercont1.19	32366369	36830077	63.2
g	g7388.t1	scaffold_30	EGD75297	supercont1.17	32758608	32435597	523.0
g	g3278.t1	scaffold_30	EGD74882	supercont1.16	32804146	33287552	383.4
g	g5993.t1	scaffold_30	EGD72072	supercont1.1	32725030	400069	680.0
g	g5449.t1	scaffold_30	EGD82744	supercont1.7	32502598	15865724	55.8
g	g7150.t1	scaffold_30	EGD74392	supercont1.14	32371836	29821233	67.0
g	g7044.t1	scaffold_30	EGD75303	supercont1.17	32408413	32473282	341.0
g	g1807.t1	scaffold_30	EGD76948	supercont1.22	32820798	34150883	255.0
g	g6347.t2	scaffold_30	EGD77099	supercont1.22	32719669	34905741	116.0
g	g6776.t1	scaffold_30	EGD75052	supercont1.17	32815270	31348726	294.0
g	g6720.t2	scaffold_30	EGD76549	supercont1.20	32412236	36136193	550.0
g	g8073.t2	scaffold_30	EGD73608	supercont1.12	32705705	24707561	76.3
g	g4063.t2	scaffold_30	EGD72114	supercont1.1	32820798	626549	332.0
g	g9112.t1	scaffold_30	EGD80679	supercont1.4	32580843	6065235	256.0
g	g2650.t2	scaffold_30	EGD78381	supercont1.28	32347592	44937830	310.0
g	g6042.t2	scaffold_30	EGD77510	supercont1.24	32712201	40770374	64.7
g	g3697.t1	scaffold_30	EGD79171	supercont1.30	32680432	47074491	225.0
g	g562.t1	scaffold_30	EGD79161	supercont1.30	32532974	47036488	61.6
g	g1103.t1	scaffold_30	EGD72297	supercont1.1	32741183	1384327	443.0
g	g6204.t1	scaffold_30	EGD74152	supercont1.14	32637105	28669286	427.0
g	g9785.t1	scaffold_30	EGD78570	supercont1.29	32714460	44031134	894.0
g	g1947.t2	scaffold_30	EGD72166	supercont1.1	32596352	882529	401.0
g	g4731.t1	scaffold_30	EGD72724	supercont1.10	32745340	20775855	409.0
g	g7255.t1	scaffold_30	EGD74843	supercont1.16	32397392	33119181	723.0
g	g9151.t1	scaffold_30	EGD74480	supercont1.15	32694461	27144427	299.0
g	g5710.t2	scaffold_30	EGD74485	supercont1.15	32375721	27160436	137.0
g	g9880.t1	scaffold_30	EGD83088	supercont1.8	32839861	17391727	115.0
g	g6135.t2	scaffold_30	EGD75916	supercont1.2	32832982	2843506	412.0
g	g7753.t2	scaffold_30	EGD77492	supercont1.24	32785224	40629729	42.7
g	g3149.t2	scaffold_30	EGD75444	supercont1.18	32800964	30361634	247.0
g	g10328.t1	scaffold_30	EGD72819	supercont1.10	32650718	21215597	561.0
g	g7665.t1	scaffold_30	EGD83530	supercont1.9	32300127	19295277	517.0
g	g1486.t2	scaffold_30	EGD82655	supercont1.7	32772330	15482970	342.0
g	g1519.t2	scaffold_30	EGD80625	supercont1.4	32475500	5799500	441.0
g	g9160.t1	scaffold_30	EGD75026	supercont1.16	32650718	33964462	671.0
g	g2235.t2	scaffold_30	EGD75995	supercont1.2	32796367	3227880	379.0
g	g7251.t2	scaffold_30	EGD82516	supercont1.7	32609646	14800250	269.0
g	g9052.t1	scaffold_30	EGD83476	supercont1.9	32577202	18998372	330.0
g	g1837.t1	scaffold_30	EGD82743	supercont1.7	32690940	15861257	243.0
g	g1885.t2	scaffold_30	EGD80629	supercont1.4	32762693	5819351	128.0
g	g4078.t2	scaffold_30	EGD77872	supercont1.26	32696556	45241251	487.0
g	g6700.t1	scaffold_30	EGD76475	supercont1.20	32847029	35782657	177.0
g	g7230.t1	scaffold_30	EGD74954	supercont1.16	32577202	33622818	48.5
g	g8586.t1	scaffold_30	EGD74157	supercont1.14	32796367	28683776	101.0
g	g3216.t1	scaffold_30	EGD81410	supercont1.5	32496470	10188110	529.0
g	g10754.t1	scaffold_30	EGD73762	supercont1.13	32513301	25379129	62.4
g	g1831.t1	scaffold_30	EGD77089	supercont1.22	32326696	34853489	265.0
g	g10444.t1	scaffold_30	EGD78495	supercont1.29	32654613	43702907	300.0
g	g3708.t1	scaffold_30	EGD74654	supercont1.15	32471521	27912846	542.0
g	g1758.t1	scaffold_30	EGD77002	supercont1.22	32786762	34371181	85.5
g	g253.t2	scaffold_30	EGD82101	supercont1.6	32700254	13135301	210.0
g	g10234.t1	scaffold_30	EGD77371	supercont1.23	32315541	39984486	951.0
g	g1897.t2	scaffold_30	EGD80759	supercont1.4	32765365	6429943	479.0
g	g10703.t1	scaffold_30	EGD82959	supercont1.8	32408413	16810977	55.1
g	g3729.t1	scaffold_30	EGD77606	supercont1.24	32827541	41223110	384.8
g	g10095.t1	scaffold_30	EGD79948	supercont1.35	32686526	48881792	310.0
g	g4057.t1	scaffold_30	EGD72442	supercont1.1	32637105	2065158	244.0
g	g10027.t1	scaffold_30	EGD78084	supercont1.27	32783814	42537565	92.8
g	g4857.t1	scaffold_30	EGD78320	supercont1.28	32745340	44675383	196.0
g	g1665.t1	scaffold_30	EGD80979	supercont1.4	32743191	7450345	63.9
g	g800.t1	scaffold_30	EGD73923	supercont1.13	32676068	26160684	410.0
g	g2637.t2	scaffold_30	EGD81652	supercont1.5	32304287	11281077	492.0
g	g980.t2	scaffold_30	EGD73541	supercont1.12	32333925	24386337	105.0
g	g8848.t2	scaffold_30	EGD73756	supercont1.13	32680432	25316983	297.8
g	g251.t1	scaffold_30	EGD73218	supercont1.11	32473860	22954268	57.4
g	g1747.t1	scaffold_30	EGD79534	supercont1.32	32315541	48197176	139.0
g	g3112.t1	scaffold_30	EGD76338	supercont1.2	32800964	4927297	432.0
g	g5658.t1	scaffold_30	EGD78809	supercont1.3	32485698	8477273	444.0
g	g9955.t2	scaffold_30	EGD80957	supercont1.4	32473860	7370065	55.1
g	g8312.t2	scaffold_30	EGD76350	supercont1.2	32659824	5010075	131.3
g	g5612.t3	scaffold_30	EGD82695	supercont1.7	32623971	15634662	242.4
g	g3538.t2	scaffold_30	EGD72241	supercont1.1	32460657	1188126	100.0
g	g7357.t1	scaffold_30	EGD76216	supercont1.2	32454275	4305123	331.0
g	g4409.t2	scaffold_30	EGD76030	supercont1.2	32362299	3421290	159.1
g	g2918.t2	scaffold_30	EGD82704	supercont1.7	32623971	15669753	123.0
g	g1900.t1	scaffold_37	EGD80608	supercont1.4	35864392	5703019	77.8
g	g5330.t1	scaffold_37	EGD75049	supercont1.17	35898467	31339195	90.9
g	g6225.t1	scaffold_37	EGD75308	supercont1.17	35790267	32494295	709.0
g	g4347.t2	scaffold_37	EGD76861	supercont1.21	36096169	38814744	59.7
g	g7981.t2	scaffold_37	EGD82196	supercont1.6	35985294	13445733	139.0
g	g6755.t2	scaffold_37	EGD75651	supercont1.19	35786686	36670761	420.0
g	g3632.t1	scaffold_37	EGD79541	supercont1.32	35815996	48257093	147.1
g	g1214.t2	scaffold_37	EGD82808	supercont1.7	35864392	16146676	119.0
g	g9486.t2	scaffold_37	EGD77330	supercont1.23	36096260	39802177	99.0
g	g8227.t1	scaffold_37	EGD74306	supercont1.14	35833758	29440723	387.0
g	g195.t2	scaffold_37	EGD72064	supercont1.1	36078333	356238	520.0
g	g10690.t2	scaffold_37	EGD82915	supercont1.8	35844753	16628138	316.0
g	g3509.t1	scaffold_37	EGD72270	supercont1.1	35759490	1298970	636.0
g	g10413.t1	scaffold_37	EGD79315	supercont1.31	35849123	46274362	53.5
g	g7714.t2	scaffold_37	EGD81929	supercont1.6	35742350	12354378	203.0
g	g4030.t1	scaffold_37	EGD72556	supercont1.1	36071841	2627777	194.0
g	g1067.t2	scaffold_37	EGD82237	supercont1.6	36057351	13585334	255.0
g	g6522.t2	scaffold_37	EGD75285	supercont1.17	35927638	32386103	52.4
g	g3750.t1	scaffold_37	EGD72732	supercont1.10	35898467	20799904	424.0
g	g7802.t2	scaffold_37	EGD75930	supercont1.2	35846341	2922176	288.0
g	g9133.t1	scaffold_37	EGD74471	supercont1.15	35739593	27104345	255.4
g	g1264.t1	scaffold_37	EGD72793	supercont1.10	36059052	21091778	282.0
g	g6537.t1	scaffold_37	EGD76420	supercont1.20	35852320	35505382	72.0
g	g8539.t2	scaffold_37	EGD77440	supercont1.24	35909560	40360792	290.0
g	g1036.t2	scaffold_37	EGD75045	supercont1.17	36043805	31319221	683.0
g	g7942.t1	scaffold_37	EGD76556	supercont1.20	36016761	36196713	1046.0
g	g2943.t1	scaffold_37	EGD82140	supercont1.6	35999936	13284253	612.0
g	g8687.t1	scaffold_37	EGD79039	supercont1.3	35815996	9609044	694.0
g	g1049.t1	scaffold_37	EGD73172	supercont1.11	35924486	22759996	205.0
g	g9522.t2	scaffold_37	EGD74960	supercont1.16	35833758	33657132	485.0
g	g8846.t1	scaffold_37	EGD83133	supercont1.8	36078333	17571326	184.0
g	g2626.t2	scaffold_37	EGD82843	supercont1.8	36080287	16241490	50.8
g	g6359.t2	scaffold_37	EGD78639	supercont1.3	36020926	7780629	52.0
g	g1691.t2	scaffold_37	EGD80678	supercont1.4	35820535	6059785	138.0
g	g4401.t1	scaffold_37	EGD80614	supercont1.4	36076267	5731352	157.0
g	g7720.t2	scaffold_37	EGD76885	supercont1.21	35849123	38918812	176.0
g	g9384.t1	scaffold_37	EGD73617	supercont1.12	36053306	24757268	50.4
g	g5210.t1	scaffold_37	EGD82418	supercont1.7	35819067	14340476	104.0
g	g4219.t2	scaffold_37	EGD83475	supercont1.9	35844753	18988425	54.3
g	g132.t1	scaffold_37	EGD76371	supercont1.2	36096260	5084894	173.0
g	g6204.t2	scaffold_37	EGD74152	supercont1.14	35921277	28669286	421.0
g	g1989.t1	scaffold_37	EGD80609	supercont1.4	36132245	5706823	97.1
g	g9431.t2	scaffold_37	EGD78620	supercont1.3	35896848	7665415	398.0
g	g8475.t2	scaffold_37	EGD77505	supercont1.24	36007081	40749612	606.0
g	g9916.t1	scaffold_37	EGD77527	supercont1.24	36049839	40845336	1106.5
g	g10307.t1	scaffold_37	EGD80705	supercont1.4	36133782	6180440	247.0
g	g1353.t1	scaffold_37	EGD81527	supercont1.5	35854832	10744752	269.2
g	g4194.t1	scaffold_37	EGD72187	supercont1.1	35854832	978218	271.0
g	g8930.t1	scaffold_37	EGD79629	supercont1.33	35858043	50302479	149.0
g	g9453.t1	scaffold_37	EGD77253	supercont1.23	36042374	39414881	218.0
g	g4888.t1	scaffold_37	EGD81405	supercont1.5	35833758	10168361	685.0
g	g471.t1	scaffold_37	EGD74768	supercont1.16	35779172	32743459	44.7
g	g2846.t2	scaffold_37	EGD76636	supercont1.20	36027982	36569879	1015.0
g	g272.t1	scaffold_37	EGD82098	supercont1.6	35985228	13123338	383.0
g	g112.t1	scaffold_37	EGD73674	supercont1.12	36063575	25032330	108.0
g	g5433.t2	scaffold_37	EGD78639	supercont1.3	35897158	7780629	159.0
g	g1548.t2	scaffold_37	EGD79625	supercont1.33	35889752	50272038	521.0
g	g3373.t1	scaffold_37	EGD83528	supercont1.9	35837447	19281192	210.0
g	g197.t1	scaffold_37	EGD80091	supercont1.36	35914885	49539511	63.9
g	g3255.t1	scaffold_37	EGD74909	supercont1.16	35972720	33426993	235.0
g	g1376.t1	scaffold_37	EGD81462	supercont1.5	36049839	10402882	130.0
g	g6386.t1	scaffold_37	EGD83160	supercont1.8	35893978	17716451	202.0
g	g5593.t1	scaffold_37	EGD82677	supercont1.7	36003944	15571019	610.0
g	g7659.t2	scaffold_37	EGD76452	supercont1.20	35944781	35684689	305.0
g	g4079.t1	scaffold_37	EGD77873	supercont1.26	35924486	45247366	391.0
g	g4750.t1	scaffold_37	EGD83005	supercont1.8	36037220	17009066	55.5
g	g6920.t1	scaffold_37	EGD76307	supercont1.2	35782819	4750075	51.6
g	g7537.t1	scaffold_37	EGD73340	supercont1.11	35835878	23517977	123.0
g	g6208.t2	scaffold_37	EGD83353	supercont1.9	35883766	18447361	216.0
g	g10464.t2	scaffold_37	EGD83483	supercont1.9	36057351	19021098	103.6
g	g5084.t1	scaffold_37	EGD76952	supercont1.22	35905809	34182152	68.9
g	g4599.t2	scaffold_37	EGD75237	supercont1.17	35985228	32159480	49.7
g	g9741.t2	scaffold_37	EGD75387	supercont1.18	36130938	30143867	125.0
g	g5646.t1	scaffold_37	EGD82887	supercont1.8	36016761	16510453	169.0
g	g10585.t1	scaffold_37	EGD77607	supercont1.24	36135287	41229551	156.0
g	g311.t2	scaffold_37	EGD81543	supercont1.5	36132245	10798157	420.5
g	g2535.t2	scaffold_37	EGD81568	supercont1.5	35927638	10892996	84.3
g	g8701.t1	scaffold_37	EGD79055	supercont1.3	35994343	9677217	214.2
g	g8142.t1	scaffold_37	EGD81945	supercont1.6	35994343	12428619	219.0
g	g10322.t2	scaffold_37	EGD75846	supercont1.19	35830264	37684891	437.0
g	g2939.t1	scaffold_37	EGD74774	supercont1.16	35839648	32774979	488.0
g	g6512.t1	scaffold_37	EGD73785	supercont1.13	35903257	25505258	461.0
g	g3736.t1	scaffold_37	EGD74574	supercont1.15	35994343	27577704	119.0
g	g2183.t1	scaffold_37	EGD83135	supercont1.8	36046931	17576874	72.8
g	g3804.t1	scaffold_37	EGD80532	supercont1.4	35830264	5410555	579.0
g	g6404.t2	scaffold_37	EGD78801	supercont1.3	36049917	8424140	76.6
g	g7782.t1	scaffold_37	EGD74674	supercont1.15	36115685	28017209	313.0
g	g5930.t1	scaffold_37	EGD78847	supercont1.3	35734896	8675374	513.0
g	g3830.t2	scaffold_37	EGD83308	supercont1.9	36063575	18259665	755.0
g	g8233.t2	scaffold_37	EGD74374	supercont1.14	35927631	29750672	375.0
g	g1819.t2	scaffold_37	EGD80692	supercont1.4	35861359	6129543	53.5
g	g10644.t1	scaffold_37	EGD80984	supercont1.4	35736412	7464532	172.0
g	g7967.t2	scaffold_37	EGD74737	supercont1.15	36071841	28348879	439.0
g	g4150.t2	scaffold_37	EGD80826	supercont1.4	35795004	6747256	92.4
g	g1655.t1	scaffold_37	EGD79274	supercont1.31	36001973	46043407	169.4
g	g4716.t1	scaffold_37	EGD74094	supercont1.13	35757583	26896878	163.6
g	g7054.t2	scaffold_37	EGD72577	supercont1.10	35786686	20131461	46.6
g	g9239.t1	scaffold_37	EGD76417	supercont1.20	35937892	35492459	166.0
g	g2507.t1	scaffold_37	EGD78395	supercont1.28	35980780	45029084	187.0
g	g1489.t1	scaffold_37	EGD78375	supercont1.28	35846341	44897336	55.5
g	g7291.t1	scaffold_36	EGD72784	supercont1.10	35554841	21051529	222.0
g	g1646.t2	scaffold_36	EGD83389	supercont1.9	35419250	18588762	258.0
g	g10669.t1	scaffold_36	EGD72069	supercont1.1	35386510	374291	115.0
g	g5618.t1	scaffold_36	EGD82696	supercont1.7	35472560	15641012	592.0
g	g4321.t1	scaffold_36	EGD74360	supercont1.14	35437253	29683768	475.5
g	g10480.t1	scaffold_36	EGD83575	supercont1.9	35690711	19498520	98.6
g	g2589.t1	scaffold_36	EGD74440	supercont1.15	35657976	26988678	395.0
g	g3421.t2	scaffold_36	EGD76106	supercont1.2	35679305	3797750	313.4
g	g4579.t1	scaffold_36	EGD77012	supercont1.22	35415721	34410926	210.0
g	g5714.t1	scaffold_36	EGD75714	supercont1.19	35619956	36986185	199.0
g	g9946.t1	scaffold_36	EGD76283	supercont1.2	35499684	4632395	58.2
g	g5361.t1	scaffold_36	EGD78688	supercont1.3	35653814	7988174	531.0
g	g8126.t1	scaffold_36	EGD74004	supercont1.13	35514289	26511742	227.0
g	g5590.t2	scaffold_36	EGD82440	supercont1.7	35537237	14444646	111.0
g	g8906.t1	scaffold_36	EGD80602	supercont1.4	35406332	5665727	109.8
g	g7939.t2	scaffold_36	EGD79140	supercont1.30	35357355	46943336	297.0
g	g3592.t1	scaffold_36	EGD78900	supercont1.3	35529034	8923942	55.8
g	g9169.t2	scaffold_36	EGD75001	supercont1.16	35410712	33841582	239.0
g	g8107.t1	scaffold_36	EGD73530	supercont1.12	35551301	24326245	78.6
g	g1693.t2	scaffold_36	EGD80951	supercont1.4	35681859	7348371	64.7
g	g6605.t2	scaffold_36	EGD73775	supercont1.13	35517009	25449151	331.0
g	g2452.t1	scaffold_36	EGD77748	supercont1.25	35561724	41921266	78.6
g	g6445.t2	scaffold_36	EGD75708	supercont1.19	35521169	36950359	406.0
g	g8101.t1	scaffold_36	EGD82876	supercont1.8	35372508	16418136	60.1
g	g8792.t1	scaffold_36	EGD76675	supercont1.21	35397644	37999818	58.2
g	g1987.t2	scaffold_36	EGD80495	supercont1.4	35631259	5251748	502.0
g	g4218.t1	scaffold_36	EGD74059	supercont1.13	35488116	26754161	538.0
g	g6388.t1	scaffold_36	EGD82541	supercont1.7	35482322	14916895	66.2
g	g1171.t1	scaffold_36	EGD72373	supercont1.1	35529034	1760630	1160.0
g	g7182.t2	scaffold_36	EGD75491	supercont1.18	35573071	30572425	630.0
g	g912.t1	scaffold_36	EGD76038	supercont1.2	35524791	3465879	119.0
g	g6872.t1	scaffold_36	EGD75199	supercont1.17	35576052	31980798	141.0
g	g7125.t1	scaffold_36	EGD72109	supercont1.1	35455056	593988	329.0
g	g8582.t2	scaffold_36	EGD76750	supercont1.21	35673899	38325167	337.0
g	g9298.t1	scaffold_36	EGD75369	supercont1.18	35397844	30069279	797.0
g	g7252.t2	scaffold_36	EGD75968	supercont1.2	35628722	3127882	173.0
g	g2891.t1	scaffold_36	EGD79279	supercont1.31	35661754	46068134	1022.0
g	g6145.t1	scaffold_36	EGD72113	supercont1.1	35666839	622808	121.0
g	g1149.t1	scaffold_36	EGD82311	supercont1.6	35499712	13867695	117.0
g	g8567.t1	scaffold_36	EGD73581	supercont1.12	35514289	24580310	671.0
g	g9074.t1	scaffold_36	EGD79239	supercont1.30	35643080	47375632	723.1
g	g4052.t3	scaffold_36	EGD72547	supercont1.1	35616845	2598759	259.5
g	g232.t1	scaffold_36	EGD75510	supercont1.18	35666839	30705812	49.7
g	g3565.t1	scaffold_36	EGD72905	supercont1.10	35347499	21639968	68.6
g	g9880.t2	scaffold_36	EGD83088	supercont1.8	35695911	17391727	122.0
g	g3117.t2	scaffold_36	EGD77366	supercont1.23	35533336	39959125	314.0
g	g2986.t2	scaffold_36	EGD75654	supercont1.19	35391712	36694901	674.0
g	g7220.t1	scaffold_36	EGD74483	supercont1.15	35488116	27153383	89.4
g	g1092.t1	scaffold_36	EGD72999	supercont1.11	35676145	21991902	92.0
g	g3350.t2	scaffold_36	EGD76113	supercont1.2	35430103	3826537	52.0
g	g10573.t1	scaffold_36	EGD77352	supercont1.23	35415721	39906703	80.9
g	g4280.t1	scaffold_36	EGD82789	supercont1.7	35357355	16074351	59.7
g	g3232.t2	scaffold_36	EGD83471	supercont1.9	35372508	18969335	522.0
g	g5195.t1	scaffold_36	EGD81833	supercont1.5	35413791	12056708	242.0
g	g4756.t1	scaffold_36	EGD74519	supercont1.15	35413791	27312720	136.0
g	g887.t2	scaffold_36	EGD78816	supercont1.3	35578130	8504666	305.0
g	g2861.t1	scaffold_36	EGD83514	supercont1.9	35351258	19191242	156.5
g	g6818.t1	scaffold_36	EGD76237	supercont1.2	35603755	4390217	573.0
g	g1330.t1	scaffold_36	EGD82490	supercont1.7	35478383	14680441	371.0
g	g2207.t1	scaffold_36	EGD72010	supercont1.1	35517009	105863	60.5
g	g4437.t1	scaffold_36	EGD83517	supercont1.9	35578130	19209641	209.0
g	g3118.t2	scaffold_36	EGD73151	supercont1.11	35645708	22652155	96.7
g	g1117.t2	scaffold_36	EGD73064	supercont1.11	35700362	22311162	424.0
g	g6747.t2	scaffold_36	EGD76573	supercont1.20	35653814	36275438	131.0
g	g3125.t3	scaffold_36	EGD83293	supercont1.9	35558660	18210143	290.0
g	g6066.t1	scaffold_36	EGD78939	supercont1.3	35626356	9097320	53.9
g	g1403.t2	scaffold_36	EGD72524	supercont1.1	35670508	2476769	110.0
g	g2565.t1	scaffold_36	EGD78167	supercont1.27	35558660	43001369	78.2
g	g2553.t1	scaffold_36	EGD81578	supercont1.5	35673899	10951075	523.7
g	g1213.t2	scaffold_36	EGD74288	supercont1.14	35509481	29354599	223.0
g	g1762.t2	scaffold_36	EGD77076	supercont1.22	35380611	34806643	213.0
g	g4044.t1	scaffold_36	EGD75127	supercont1.17	35648972	31667587	186.0
g	g8124.t1	scaffold_36	EGD73608	supercont1.12	35370456	24707561	77.0
g	g9450.t2	scaffold_36	EGD77962	supercont1.26	35524791	45638163	63.2
g	g473.t2	scaffold_36	EGD77608	supercont1.24	35648972	41239885	1047.0
g	g215.t1	scaffold_36	EGD73164	supercont1.11	35703041	22727780	173.6
g	g7925.t2	scaffold_36	EGD76795	supercont1.21	35533336	38477642	121.7
g	g5240.t2	scaffold_36	EGD72076	supercont1.1	35623905	420652	51.6
g	g9848.t1	scaffold_36	EGD80047	supercont1.36	35564781	49313700	46.6
g	g9731.t2	scaffold_36	EGD83463	supercont1.9	35531493	18925989	231.0
g	g2028.t1	scaffold_36	EGD80982	supercont1.4	35635448	7459702	110.0
g	g5233.t2	scaffold_36	EGD76567	supercont1.20	35383148	36239147	300.0
g	g6623.t1	scaffold_36	EGD80708	supercont1.4	35703041	6192535	140.6
g	g8937.t2	scaffold_36	EGD72952	supercont1.10	35626356	21848186	119.0
g	g2628.t1	scaffold_36	EGD81582	supercont1.5	35437253	10974882	336.0
g	g4967.t2	scaffold_36	EGD82362	supercont1.6	35643080	14128533	1219.0
g	g1825.t1	scaffold_36	EGD72527	supercont1.1	35376574	2484748	334.0
g	g5128.t2	scaffold_36	EGD79149	supercont1.30	35426794	46987800	81.6
g	g6666.t2	scaffold_36	EGD77985	supercont1.26	35619956	45731208	196.0
g	g8228.t1	scaffold_36	EGD74325	supercont1.14	35410712	29512110	565.0
g	g3489.t1	scaffold_35	EGD72122	supercont1.1	35153861	658682	64.3
g	g5087.t1	scaffold_35	EGD76953	supercont1.22	35324713	34184996	148.0
g	g9514.t1	scaffold_35	EGD77398	supercont1.23	35099379	40134546	45.8
g	g12.t1	scaffold_35	EGD73583	supercont1.12	34929667	24590250	154.0
g	g4938.t1	scaffold_35	EGD81933	supercont1.6	35100660	12377910	664.0
g	g2359.t1	scaffold_35	EGD82565	supercont1.7	35266302	15070877	695.0
g	g7872.t1	scaffold_35	EGD78773	supercont1.3	35027410	8319296	565.0
g	g6367.t2	scaffold_35	EGD72109	supercont1.1	35130144	593988	308.0
g	g5724.t1	scaffold_35	EGD82853	supercont1.8	35054793	16291220	323.0
g	g7162.t1	scaffold_35	EGD75021	supercont1.16	35002448	33933112	220.0
g	g8789.t1	scaffold_35	EGD76680	supercont1.21	35065638	38021168	331.0
g	g9502.t2	scaffold_35	EGD77297	supercont1.23	35101954	39620822	147.0
g	g4795.t1	scaffold_35	EGD74661	supercont1.15	35213898	27949288	684.0
g	g4007.t1	scaffold_35	EGD72326	supercont1.1	35144268	1510083	461.0
g	g1236.t1	scaffold_35	EGD82960	supercont1.8	35286555	16811513	44.7
g	g8009.t1	scaffold_35	EGD74739	supercont1.15	35301939	28359839	371.2
g	g5590.t1	scaffold_35	EGD82440	supercont1.7	35208869	14444646	111.0
g	g6799.t2	scaffold_35	EGD75154	supercont1.17	35179007	31788566	312.0
g	g2212.t1	scaffold_35	EGD73450	supercont1.12	34965615	23979870	405.0
g	g459.t2	scaffold_35	EGD77467	supercont1.24	35144268	40481508	278.0
g	g4811.t1	scaffold_35	EGD73611	supercont1.12	35054874	24726332	150.0
g	g4711.t2	scaffold_35	EGD75793	supercont1.19	35159949	37409334	474.0
g	g657.t1	scaffold_35	EGD82588	supercont1.7	35243598	15181967	83.6
g	g3764.t1	scaffold_35	EGD72765	supercont1.10	35184743	20974863	181.0
g	g2430.t2	scaffold_35	EGD81815	supercont1.5	35121892	11977744	244.0
g	g4848.t1	scaffold_35	EGD74179	supercont1.14	34920744	28776368	111.0
g	g8901.t1	scaffold_35	EGD72626	supercont1.10	35041142	20365064	134.0
g	g6445.t1	scaffold_35	EGD75708	supercont1.19	35271676	36950359	378.0
g	g6137.t2	scaffold_35	EGD79171	supercont1.30	34999306	47074491	224.2
g	g9656.t2	scaffold_35	EGD81824	supercont1.5	35226492	12016153	811.0
g	g663.t1	scaffold_35	EGD74220	supercont1.14	35311419	29014205	262.0
g	g536.t1	scaffold_35	EGD74349	supercont1.14	34902343	29626756	454.0
g	g6864.t1	scaffold_35	EGD76290	supercont1.2	35308966	4653763	633.0
g	g1658.t2	scaffold_35	EGD80922	supercont1.4	35141310	7214328	176.0
g	g8906.t2	scaffold_35	EGD80602	supercont1.4	35226492	5665727	110.1
g	g10176.t1	scaffold_35	EGD76913	supercont1.21	35286433	39016785	191.0
g	g6998.t2	scaffold_35	EGD77043	supercont1.22	34951985	34584389	528.0
g	g1002.t1	scaffold_35	EGD81728	supercont1.5	35032010	11588528	178.0
g	g230.t1	scaffold_35	EGD73181	supercont1.11	35067738	22800145	178.0
g	g2247.t1	scaffold_35	EGD83192	supercont1.8	35163553	17848907	436.0
g	g9369.t2	scaffold_35	EGD78656	supercont1.3	35266302	7855056	694.0
g	g3936.t1	scaffold_35	EGD78011	supercont1.26	35178935	45846049	1097.0
g	g5802.t1	scaffold_35	EGD82303	supercont1.6	35291983	13828017	169.0
g	g7365.t2	scaffold_35	EGD76277	supercont1.2	35106877	4590473	364.0
g	g3649.t1	scaffold_35	EGD82907	supercont1.8	35027377	16598109	79.0
g	g9288.t1	scaffold_35	EGD75865	supercont1.19	35187368	37771182	85.5
g	g6725.t1	scaffold_35	EGD78198	supercont1.27	35281748	43150262	132.1
g	g9621.t1	scaffold_35	EGD82273	supercont1.6	35249876	13728935	270.0
g	g9410.t1	scaffold_35	EGD74402	supercont1.14	35193739	29858813	112.0
g	g370.t1	scaffold_35	EGD73207	supercont1.11	35051447	22908630	268.0
g	g1353.t2	scaffold_35	EGD81527	supercont1.5	35204786	10744752	280.0
g	g1658.t1	scaffold_35	EGD80922	supercont1.4	35228636	7214328	176.0
g	g8075.t2	scaffold_35	EGD74074	supercont1.13	35051447	26810383	44.3
g	g5018.t1	scaffold_35	EGD75749	supercont1.19	35070252	37152325	183.0
g	g5089.t2	scaffold_35	EGD78933	supercont1.3	35181453	9079677	344.0
g	g7535.t2	scaffold_35	EGD75942	supercont1.2	35305986	2996739	601.0
g	g9940.t1	scaffold_35	EGD80777	supercont1.4	35147343	6486608	182.0
g	g8576.t1	scaffold_35	EGD79357	supercont1.31	35094812	46488741	578.3
g	g839.t1	scaffold_35	EGD77340	supercont1.23	35006450	39852158	540.0
g	g6586.t1	scaffold_35	EGD76483	supercont1.20	35116532	35811487	107.0
g	g3546.t2	scaffold_35	EGD72317	supercont1.1	35057974	1471211	48.1
g	g2751.t1	scaffold_35	EGD73126	supercont1.11	35319553	22557245	242.0
g	g7119.t1	scaffold_35	EGD78019	supercont1.26	34999306	45878048	109.0
g	g3812.t1	scaffold_35	EGD74938	supercont1.16	34951985	33539898	92.0
g	g9862.t1	scaffold_35	EGD83019	supercont1.8	35117917	17067163	699.0
g	g3058.t1	scaffold_35	EGD76492	supercont1.20	34960191	35835487	67.8
g	g641.t1	scaffold_35	EGD82346	supercont1.6	35178935	14043270	607.0
g	g2244.t1	scaffold_35	EGD81646	supercont1.5	35324713	11248041	372.0
g	g1819.t1	scaffold_35	EGD80692	supercont1.4	35121892	6129543	53.5
g	g6895.t1	scaffold_35	EGD75119	supercont1.17	34893051	31635992	116.0
g	g3312.t1	scaffold_35	EGD83540	supercont1.9	35264270	19336606	403.0
g	g8024.t1	scaffold_35	EGD78654	supercont1.3	35172943	7843096	110.9
g	g9302.t1	scaffold_35	EGD75364	supercont1.18	35045137	30056758	127.5
g	g2235.t1	scaffold_35	EGD75995	supercont1.2	35116532	3227880	378.0
g	g10638.t1	scaffold_35	EGD79326	supercont1.31	35027377	46336274	44.7
g	g9044.t2	scaffold_35	EGD78926	supercont1.3	35217327	9044776	129.4
g	g3891.t2	scaffold_35	EGD83157	supercont1.8	35284234	17696469	201.0
g	g10568.t2	scaffold_35	EGD77388	supercont1.23	35253946	40070702	579.0
g	g702.t1	scaffold_35	EGD74320	supercont1.14	35291850	29495419	533.0
g	g10268.t1	scaffold_35	EGD81393	supercont1.5	35187385	10122227	357.0
g	g2615.t2	scaffold_35	EGD73098	supercont1.11	35016416	22452264	274.9
g	g1070.t1	scaffold_35	EGD81773	supercont1.5	35161424	11790076	343.5
g	g2068.t2	scaffold_35	EGD80832	supercont1.4	35083225	6781237	706.0
g	g1430.t1	scaffold_35	EGD72014	supercont1.1	35210808	118134	270.0
g	g8964.t1	scaffold_35	EGD72935	supercont1.10	35057974	21767904	62.8
g	g1750.t2	scaffold_35	EGD83699	supercont1.9	35137701	20062082	266.0
g	g1758.t2	scaffold_35	EGD77002	supercont1.22	35170547	34371181	85.1
g	g9613.t2	scaffold_35	EGD82082	supercont1.6	35281748	13070795	1302.0
g	g4043.t1	scaffold_35	EGD80777	supercont1.4	35119420	6486608	147.0
g	g1381.t1	scaffold_35	EGD81499	supercont1.5	35241753	10580603	206.8
g	g6198.t2	scaffold_35	EGD79621	supercont1.33	35266302	50212476	149.0
g	g10079.t1	scaffold_35	EGD79878	supercont1.35	35200523	48545494	333.0
g	g8131.t2	scaffold_35	EGD74134	supercont1.14	34996487	28551956	54.3
g	g9902.t1	scaffold_35	EGD83071	supercont1.8	34920744	17314603	178.0
g	g3945.t2	scaffold_35	EGD77947	supercont1.26	34990697	45578320	154.2
g	g6218.t2	scaffold_35	EGD75571	supercont1.18	35246735	30973473	100.0
g	g7508.t1	scaffold_35	EGD73337	supercont1.11	35034534	23503639	134.0
g	g4582.t1	scaffold_35	EGD78257	supercont1.28	35163553	44351274	327.6
g	g4150.t1	scaffold_35	EGD80826	supercont1.4	35268698	6747256	92.0
g	g9661.t1	scaffold_35	EGD81838	supercont1.5	34993693	12082970	662.0
g	g200.t2	scaffold_35	EGD79168	supercont1.30	35051447	47060074	172.0
g	g7466.t1	scaffold_35	EGD75085	supercont1.17	35121892	31507323	343.0
g	g7074.t1	scaffold_35	EGD78134	supercont1.27	35147343	42816785	749.0
g	g934.t1	scaffold_35	EGD76077	supercont1.2	35152744	3651027	267.1
g	g7479.t1	scaffold_34	EGD75060	supercont1.17	34666677	31379954	633.0
g	g6079.t2	scaffold_34	EGD78227	supercont1.28	34520929	44202660	44.3
g	g3970.t1	scaffold_34	EGD77898	supercont1.26	34450748	45334133	73.9
g	g8702.t1	scaffold_34	EGD79053	supercont1.3	34666768	9667970	191.8
g	g10179.t1	scaffold_34	EGD74356	supercont1.14	34533411	29661942	84.3
g	g1538.t1	scaffold_34	EGD73341	supercont1.11	34524294	23521734	234.8
g	g7201.t1	scaffold_34	EGD74489	supercont1.15	34724732	27173930	215.0
g	g3704.t2	scaffold_34	EGD74392	supercont1.14	34473891	29821233	171.0
g	g4602.t1	scaffold_34	EGD75251	supercont1.17	34539370	32225541	298.0
g	g6692.t2	scaffold_34	EGD77413	supercont1.23	34638546	40205512	47.8
g	g972.t1	scaffold_34	EGD78885	supercont1.3	34811714	8857550	686.0
g	g1087.t1	scaffold_34	EGD73962	supercont1.13	34852995	26325077	62.4
g	g8481.t1	scaffold_34	EGD77521	supercont1.24	34649647	40812762	761.0
g	g7460.t2	scaffold_34	EGD74534	supercont1.15	34511837	27378636	286.0
g	g9420.t1	scaffold_34	EGD78867	supercont1.3	34576995	8759677	58.5
g	g7050.t1	scaffold_34	EGD76372	supercont1.2	34736274	5089837	273.0
g	g4241.t1	scaffold_34	EGD82650	supercont1.7	34492305	15451057	501.0
g	g931.t1	scaffold_34	EGD76124	supercont1.2	34581846	3866060	363.0
g	g3015.t1	scaffold_34	EGD78292	supercont1.28	34539370	44538465	148.0
g	g4058.t2	scaffold_34	EGD75738	supercont1.19	34535699	37095139	584.0
g	g3644.t1	scaffold_34	EGD83674	supercont1.9	34822071	19949608	132.0
g	g8773.t1	scaffold_34	EGD83585	supercont1.9	34762040	19544644	103.0
g	g10538.t1	scaffold_34	EGD77322	supercont1.23	34505636	39771251	149.0
g	g8673.t1	scaffold_34	EGD79017	supercont1.3	34607735	9500822	502.0
g	g6150.t1	scaffold_34	EGD78058	supercont1.27	34545099	42393133	107.5
g	g6862.t2	scaffold_34	EGD75260	supercont1.17	34589291	32268785	465.0
g	g7561.t1	scaffold_34	EGD73273	supercont1.11	34517114	23204785	347.8
g	g1477.t2	scaffold_34	EGD79624	supercont1.33	34517114	50259901	440.0
g	g1689.t1	scaffold_34	EGD80959	supercont1.4	34459189	7379814	937.0
g	g10326.t1	scaffold_34	EGD76043	supercont1.2	34645588	3482769	356.0
g	g2377.t1	scaffold_34	EGD81505	supercont1.5	34495367	10607951	279.0
g	g8951.t1	scaffold_34	EGD72948	supercont1.10	34741142	21833408	751.0
g	g1207.t2	scaffold_34	EGD72364	supercont1.1	34511837	1697725	169.0
g	g7081.t1	scaffold_34	EGD78058	supercont1.27	34774660	42393133	532.5
g	g4053.t1	scaffold_34	EGD79613	supercont1.33	34552341	50174419	50.4
g	g3988.t1	scaffold_34	EGD75189	supercont1.17	34571058	31942566	75.5
g	g9268.t1	scaffold_34	EGD78371	supercont1.28	34613339	44888251	224.0
g	g10076.t2	scaffold_34	EGD77205	supercont1.23	34619331	39212940	69.7
g	g2084.t1	scaffold_34	EGD72686	supercont1.10	34469060	20618232	914.0
g	g4496.t1	scaffold_34	EGD79488	supercont1.32	34804311	47965720	126.0
g	g6518.t2	scaffold_34	EGD83412	supercont1.9	34717292	18700498	474.0
g	g1672.t2	scaffold_34	EGD80673	supercont1.4	34848557	6027713	52.4
g	g695.t1	scaffold_34	EGD75193	supercont1.17	34674855	31964055	321.0
g	g9183.t1	scaffold_34	EGD73000	supercont1.11	34524413	21997170	87.0
g	g5836.t1	scaffold_34	EGD76810	supercont1.21	34816242	38526331	236.0
g	g1702.t1	scaffold_34	EGD80944	supercont1.4	34634595	7316389	333.0
g	g285.t1	scaffold_34	EGD82251	supercont1.6	34834320	13676540	394.0
g	g326.t1	scaffold_34	EGD75555	supercont1.18	34801099	30893642	251.0
g	g9289.t2	scaffold_34	EGD75391	supercont1.18	34764800	30152990	491.0
g	g497.t1	scaffold_34	EGD74642	supercont1.15	34502442	27860636	115.9
g	g2930.t1	scaffold_34	EGD79309	supercont1.31	34651347	46233667	495.0
g	g9251.t2	scaffold_34	EGD82571	supercont1.7	34571058	15099283	541.0
g	g4694.t1	scaffold_34	EGD77549	supercont1.24	34631557	40931327	149.0
g	g2729.t1	scaffold_34	EGD76361	supercont1.2	34684022	5055941	79.0
g	g914.t1	scaffold_34	EGD76208	supercont1.2	34450748	4275433	286.0
g	g413.t1	scaffold_34	EGD82360	supercont1.6	34701351	14110208	368.0
g	g6033.t1	scaffold_34	EGD76531	supercont1.20	34634595	36042921	191.0
g	g4245.t1	scaffold_34	EGD74055	supercont1.13	34882418	26734669	1070.0
g	g1401.t1	scaffold_34	EGD72489	supercont1.1	34539370	2297407	802.0
g	g7157.t2	scaffold_34	EGD75036	supercont1.16	34656296	33998744	302.3
g	g1735.t1	scaffold_34	EGD74999	supercont1.16	34842608	33835455	112.0
g	g7312.t1	scaffold_34	EGD83342	supercont1.9	34756250	18396786	111.0
g	g3395.t1	scaffold_34	EGD74853	supercont1.16	34481795	33163814	360.0
g	g2795.t1	scaffold_34	EGD73086	supercont1.11	34789079	22404748	172.0
g	g8297.t1	scaffold_34	EGD80117	supercont1.36	34811714	49676070	516.0
g	g412.t1	scaffold_34	EGD73327	supercont1.11	34616961	23448283	806.0
g	g7641.t1	scaffold_34	EGD83206	supercont1.8	34478316	17920766	67.0
g	g3439.t1	scaffold_34	EGD78076	supercont1.27	34853003	42487649	320.0
g	g7296.t2	scaffold_34	EGD78515	supercont1.29	34665398	43798851	207.0
g	g228.t1	scaffold_34	EGD73179	supercont1.11	34541605	22791948	72.4
g	g8681.t2	scaffold_34	EGD81695	supercont1.5	34665398	11441874	251.9
g	g5860.t2	scaffold_34	EGD82906	supercont1.8	34555938	16593139	162.0
g	g4858.t1	scaffold_34	EGD74233	supercont1.14	34772885	29071092	391.0
g	g6407.t1	scaffold_34	EGD83223	supercont1.8	34692699	18024919	99.8
g	g710.t1	scaffold_34	EGD78935	supercont1.3	34672569	9083455	106.0
g	g3669.t2	scaffold_34	EGD72248	supercont1.1	34565842	1211284	238.0
g	g6109.t1	scaffold_34	EGD78226	supercont1.28	34876875	44199937	161.0
g	g776.t1	scaffold_34	EGD79259	supercont1.30	34876875	47510356	266.0
g	g5934.t1	scaffold_34	EGD76915	supercont1.21	34825042	39027025	541.0
g	g10574.t2	scaffold_34	EGD76706	supercont1.21	34753197	38132146	57.0
g	g5384.t1	scaffold_34	EGD78774	supercont1.3	34697137	8322940	326.0
g	g9044.t1	scaffold_34	EGD78926	supercont1.3	34626516	9044776	62.8
g	g7159.t2	scaffold_34	EGD74975	supercont1.16	34736274	33732909	742.0
g	g2321.t1	scaffold_34	EGD81594	supercont1.5	34714205	11027923	266.0
g	g1957.t1	scaffold_34	EGD80791	supercont1.4	34537803	6575237	176.0
g	g5630.t2	scaffold_34	EGD82940	supercont1.8	34541605	16722524	246.8
g	g9600.t1	scaffold_34	EGD72631	supercont1.10	34613339	20388587	83.6
g	g1107.t2	scaffold_34	EGD82679	supercont1.7	34772885	15577035	148.0
g	g1661.t1	scaffold_34	EGD80868	supercont1.4	34592726	6937147	653.0
g	g5244.t2	scaffold_34	EGD80638	supercont1.4	34753197	5858824	167.0
g	g9435.t2	scaffold_34	EGD83091	supercont1.8	34672567	17399518	45.1
g	g8295.t1	scaffold_34	EGD76686	supercont1.21	34779170	38050208	51.2
g	g3930.t1	scaffold_34	EGD79921	supercont1.35	34634595	48747184	127.0
g	g6921.t1	scaffold_34	EGD76311	supercont1.2	34705496	4774711	184.0
g	g3834.t2	scaffold_34	EGD71986	supercont1.1	34747151	1022	441.0
g	g5023.t1	scaffold_34	EGD73027	supercont1.11	34784510	22130966	354.0
g	g194.t1	scaffold_34	EGD73429	supercont1.12	34760214	23896194	314.0
g	g9705.t1	scaffold_34	EGD72109	supercont1.1	34738990	593988	367.0
g	g3409.t1	scaffold_34	EGD83399	supercont1.9	34837379	18643609	200.0
g	g4407.t1	scaffold_34	EGD74553	supercont1.15	34649647	27478354	261.0
g	g2263.t1	scaffold_34	EGD83213	supercont1.8	34827580	17972176	522.0
g	g9117.t1	scaffold_34	EGD74499	supercont1.15	34513622	27216216	810.0
g	g7929.t1	scaffold_34	EGD74006	supercont1.13	34481795	26518545	156.0
g	g9019.t1	scaffold_34	EGD82142	supercont1.6	34555938	13290490	135.0
g	g9825.t1	scaffold_34	EGD78556	supercont1.29	34772885	43980259	327.1
g	g6928.t2	scaffold_34	EGD76330	supercont1.2	34610697	4853368	336.8
g	g2158.t2	scaffold_34	EGD83158	supercont1.8	34718899	17704310	588.0
g	g4772.t1	scaffold_34	EGD80977	supercont1.4	34679555	7445080	173.0
g	g2070.t1	scaffold_34	EGD80830	supercont1.4	34717292	6768563	131.0
g	g2731.t2	scaffold_34	EGD81732	supercont1.5	34709542	11600794	58.2
g	g475.t1	scaffold_34	EGD77726	supercont1.25	34640537	41813390	221.0
g	g471.t2	scaffold_34	EGD74768	supercont1.16	34797452	32743459	43.5
g	g8040.t1	scaffold_34	EGD74905	supercont1.16	34564296	33410111	325.0
g	g3469.t2	scaffold_34	EGD73382	supercont1.12	34807267	23657208	262.0
g	g8571.t1	scaffold_34	EGD81475	supercont1.5	34573536	10452196	138.0
g	g273.t1	scaffold_34	EGD82061	supercont1.6	34731430	12956509	217.0
g	g233.t1	scaffold_34	EGD73325	supercont1.11	34620479	23439915	238.0
g	g6614.t1	scaffold_34	EGD76427	supercont1.20	34753197	35538325	373.0
g	g7661.t1	scaffold_34	EGD75371	supercont1.18	34620479	30078806	382.0
g	g6967.t1	scaffold_34	EGD73032	supercont1.11	34529274	22148103	543.0
g	g10809.t2	scaffold_34	EGD77770	supercont1.25	34508059	42028484	245.0
g	g1001.t1	scaffold_39	EGD79102	supercont1.3	37061913	9884412	132.1
g	g4649.t2	scaffold_39	EGD74562	supercont1.15	37193141	27531799	108.0
g	g2561.t1	scaffold_39	EGD81769	supercont1.5	37002312	11774041	184.0
g	g3555.t1	scaffold_39	EGD78275	supercont1.28	37058115	44459843	296.6
g	g1568.t1	scaffold_39	EGD72881	supercont1.10	37094402	21499307	473.0
g	g3905.t1	scaffold_39	EGD75913	supercont1.2	37052647	2831304	351.0
g	g6403.t1	scaffold_39	EGD73973	supercont1.13	37018858	26369668	226.3
g	g10624.t1	scaffold_39	EGD81702	supercont1.5	37176914	11493077	220.0
g	g2337.t2	scaffold_39	EGD72143	supercont1.1	37180494	771881	239.0
g	g5807.t1	scaffold_39	EGD76181	supercont1.2	36949758	4143472	506.0
g	g2691.t2	scaffold_39	EGD73918	supercont1.13	37080682	26128802	139.0
g	g8721.t1	scaffold_39	EGD79892	supercont1.35	37102574	48599328	57.0
g	g9589.t1	scaffold_39	EGD74935	supercont1.16	37083810	33527878	294.0
g	g2485.t2	scaffold_39	EGD81780	supercont1.5	36947947	11810698	125.0
g	g9949.t1	scaffold_39	EGD76439	supercont1.20	37100815	35605440	261.0
g	g3624.t1	scaffold_39	EGD73103	supercont1.11	37100815	22467880	165.0
g	g4313.t1	scaffold_39	EGD80581	supercont1.4	37034045	5609880	187.0
g	g3760.t1	scaffold_39	EGD77951	supercont1.26	36969647	45595326	55.1
g	g134.t1	scaffold_39	EGD73498	supercont1.12	37010437	24189262	411.0
g	g8812.t1	scaffold_39	EGD76590	supercont1.20	37006713	36332566	75.9
g	g7505.t1	scaffold_39	EGD73285	supercont1.11	37090580	23262698	145.2
g	g4447.t1	scaffold_39	EGD82508	supercont1.7	36908614	14761891	94.0
g	g3612.t1	scaffold_39	EGD77277	supercont1.23	37171052	39513767	121.0
g	g10795.t1	scaffold_39	EGD73762	supercont1.13	36904478	25379129	97.1
g	g3558.t1	scaffold_39	EGD72882	supercont1.10	36947947	21503417	51.2
g	g4427.t2	scaffold_39	EGD76591	supercont1.20	37142237	36339337	334.0
g	g8933.t1	scaffold_39	EGD82601	supercont1.7	37037206	15244475	194.6
g	g5693.t1	scaffold_39	EGD82109	supercont1.6	37038980	13164604	137.0
g	g9098.t1	scaffold_39	EGD83475	supercont1.9	36962281	18988425	219.6
g	g7787.t2	scaffold_39	EGD72111	supercont1.1	36945503	611787	379.0
g	g3114.t2	scaffold_39	EGD78325	supercont1.28	37094340	44698428	50.8
g	g3152.t1	scaffold_39	EGD75487	supercont1.18	37221913	30545540	597.0
g	g5927.t2	scaffold_39	EGD80021	supercont1.36	37193141	49204154	268.0
g	g6769.t1	scaffold_39	EGD76234	supercont1.2	37124654	4376903	48.9
g	g3008.t2	scaffold_39	EGD73553	supercont1.12	36991007	24442134	120.0
g	g6284.t1	scaffold_39	EGD74049	supercont1.13	37083810	26716936	189.9
g	g1078.t1	scaffold_39	EGD72214	supercont1.1	36915756	1088789	464.0
g	g3274.t2	scaffold_39	EGD77498	supercont1.24	36912017	40695389	194.0
g	g9685.t1	scaffold_39	EGD76691	supercont1.21	37088326	38073779	139.0
g	g2539.t1	scaffold_39	EGD81559	supercont1.5	37044887	10868557	589.0
g	g10266.t1	scaffold_39	EGD82215	supercont1.6	37098324	13503681	294.0
g	g9500.t1	scaffold_39	EGD77304	supercont1.23	37098324	39653053	273.0
g	g2071.t2	scaffold_39	EGD80829	supercont1.4	37176914	6763485	491.0
g	g7517.t1	scaffold_39	EGD77486	supercont1.24	37109949	40611958	242.0
g	g3376.t1	scaffold_39	EGD75031	supercont1.16	37168406	33978081	44.3
g	g1795.t2	scaffold_39	EGD80055	supercont1.36	37196495	49367361	57.0
g	g2711.t1	scaffold_39	EGD82986	supercont1.8	37006713	16937653	117.0
g	g3986.t1	scaffold_39	EGD81538	supercont1.5	37002312	10783501	127.8
g	g9322.t2	scaffold_39	EGD83530	supercont1.9	37018858	19295277	91.6
g	g9289.t1	scaffold_39	EGD75391	supercont1.18	36894552	30152990	543.0
g	g1769.t1	scaffold_39	EGD76835	supercont1.21	37042346	38673900	87.4
g	g6624.t2	scaffold_39	EGD72730	supercont1.10	37078308	20792634	235.0
g	g5730.t1	scaffold_39	EGD82896	supercont1.8	36979133	16538743	101.0
g	g2902.t1	scaffold_39	EGD81650	supercont1.5	37116564	11268065	48.5
g	g6678.t1	scaffold_39	EGD74005	supercont1.13	36920949	26516136	173.0
g	g4652.t1	scaffold_39	EGD74697	supercont1.15	36931697	28167696	85.1
g	g5685.t1	scaffold_39	EGD78095	supercont1.27	37190214	42595457	540.0
g	g4046.t1	scaffold_39	EGD72549	supercont1.1	37047693	2607903	39.7
g	g3711.t1	scaffold_39	EGD83308	supercont1.9	36902360	18259665	263.0
g	g6695.t2	scaffold_39	EGD74740	supercont1.15	37004647	28364247	164.0
g	g8684.t1	scaffold_39	EGD82867	supercont1.8	36927060	16359933	40.8
g	g2469.t1	scaffold_39	EGD81443	supercont1.5	37014058	10351865	322.0
g	g8084.t1	scaffold_39	EGD74028	supercont1.13	36939288	26632748	239.0
g	g1692.t1	scaffold_39	EGD80019	supercont1.36	36962281	49190999	509.0
g	g4778.t1	scaffold_39	EGD75228	supercont1.17	36952653	32111229	64.7
g	g672.t2	scaffold_39	EGD79223	supercont1.30	37146603	47297598	182.0
g	g8811.t3	scaffold_39	EGD73760	supercont1.13	37221913	25344560	130.0
g	g4368.t1	scaffold_39	EGD80690	supercont1.4	36897710	6117342	425.4
g	g814.t1	scaffold_39	EGD83650	supercont1.9	36965885	19839193	314.0
g	g1577.t1	scaffold_39	EGD74307	supercont1.14	37085762	29442981	159.0
g	g36.t2	scaffold_39	EGD78410	supercont1.29	36958990	43326453	341.0
g	g1112.t1	scaffold_39	EGD73068	supercont1.11	37069569	22333514	351.0
g	g7084.t1	scaffold_39	EGD72294	supercont1.1	36912017	1375136	130.0
g	g4136.t2	scaffold_39	EGD73175	supercont1.11	37102574	22766965	78.6
g	g3615.t1	scaffold_39	EGD76632	supercont1.20	37136806	36542522	71.2
g	g2521.t2	scaffold_39	EGD79119	supercont1.30	37106932	46840414	345.0
g	g4439.t2	scaffold_39	EGD78189	supercont1.27	37023747	43100011	328.0
g	g9577.t1	scaffold_39	EGD82533	supercont1.7	36952653	14885015	501.0
g	g1802.t1	scaffold_39	EGD82351	supercont1.6	37109960	14067746	62.8
g	g10013.t2	scaffold_39	EGD76362	supercont1.2	37081933	5058269	64.7
g	g9523.t1	scaffold_39	EGD78202	supercont1.27	37190214	43161250	150.0
g	g3609.t1	scaffold_39	EGD76973	supercont1.22	37024865	34263239	108.0
g	g7075.t2	scaffold_39	EGD78108	supercont1.27	36994580	42645645	268.0
g	g2538.t2	scaffold_39	EGD81561	supercont1.5	37156615	10873280	415.0
g	g10302.t1	scaffold_39	EGD72926	supercont1.10	37171052	21725449	234.0
g	g6355.t1	scaffold_39	EGD82565	supercont1.7	37167800	15070877	591.0
g	g8768.t1	scaffold_39	EGD83588	supercont1.9	37180494	19555819	347.0
g	g7678.t1	scaffold_39	EGD79027	supercont1.3	37121976	9547725	111.0
g	g2981.t1	scaffold_39	EGD78282	supercont1.28	37058115	44491679	532.0
g	g5050.t2	scaffold_39	EGD82452	supercont1.7	37167800	14505957	861.0
g	g4709.t1	scaffold_39	EGD75828	supercont1.19	36963539	37594713	202.0
g	g413.t2	scaffold_39	EGD82360	supercont1.6	36902360	14110208	523.4
g	g8968.t1	scaffold_39	EGD74035	supercont1.13	37201428	26660807	51.6
g	g8428.t1	scaffold_39	EGD73636	supercont1.12	37184584	24869767	101.0
g	g4897.t2	scaffold_39	EGD80110	supercont1.36	37004647	49632699	689.8
g	g10787.t1	scaffold_39	EGD80067	supercont1.36	37029753	49436301	87.0
g	g1361.t1	scaffold_39	EGD72237	supercont1.1	37052647	1166945	250.0
g	g1856.t1	scaffold_39	EGD72645	supercont1.10	36915756	20448646	300.0
g	g10082.t1	scaffold_39	EGD79937	supercont1.35	36908601	48834366	510.0
g	g9959.t1	scaffold_39	EGD80763	supercont1.4	37090580	6444164	105.0
g	g3902.t1	scaffold_38	EGD71990	supercont1.1	36143380	21281	416.0
g	g3562.t1	scaffold_38	EGD77478	supercont1.24	36158747	40548127	58.2
g	g8374.t1	scaffold_38	EGD75710	supercont1.19	36166829	36958867	1177.0
g	g278.t1	scaffold_38	EGD81927	supercont1.6	36429927	12344399	469.0
g	g5382.t1	scaffold_38	EGD79290	supercont1.31	36281700	46136022	52.4
g	g8420.t2	scaffold_38	EGD73535	supercont1.12	36484151	24345677	317.0
g	g1130.t2	scaffold_38	EGD77554	supercont1.24	36192887	40954588	121.0
g	g9093.t1	scaffold_38	EGD72820	supercont1.10	36364636	21220062	442.0
g	g5752.t2	scaffold_38	EGD82847	supercont1.8	36238099	16266544	461.4
g	g10665.t1	scaffold_38	EGD79315	supercont1.31	36295941	46274362	43.1
g	g330.t1	scaffold_38	EGD82063	supercont1.6	36202861	12961594	145.0
g	g6907.t1	scaffold_38	EGD76306	supercont1.2	36233788	4746369	244.0
g	g7610.t1	scaffold_38	EGD76186	supercont1.2	36372378	4172178	150.0
g	g1242.t1	scaffold_38	EGD72422	supercont1.1	36308329	1947549	519.0
g	g9611.t1	scaffold_38	EGD82212	supercont1.6	36502372	13497608	121.0
g	g4828.t1	scaffold_38	EGD80125	supercont1.36	36199711	49711367	345.0
g	g8342.t1	scaffold_38	EGD82128	supercont1.6	36358094	13235430	83.2
g	g9736.t1	scaffold_38	EGD83551	supercont1.9	36399601	19373278	795.0
g	g3561.t1	scaffold_38	EGD77386	supercont1.23	36182225	40060851	57.4
g	g8306.t1	scaffold_38	EGD78329	supercont1.28	36300573	44724923	185.0
g	g5998.t2	scaffold_38	EGD74299	supercont1.14	36293062	29401635	55.5
g	g3219.t1	scaffold_38	EGD75480	supercont1.18	36228448	30517026	321.0
g	g3676.t1	scaffold_38	EGD77312	supercont1.23	36492233	39711914	447.9
g	g10580.t1	scaffold_38	EGD77396	supercont1.23	36196032	40113399	526.0
g	g7710.t1	scaffold_38	EGD82369	supercont1.6	36480700	14178385	2939.0
g	g6767.t1	scaffold_38	EGD74206	supercont1.14	36222889	28916873	53.1
g	g2132.t1	scaffold_38	EGD83016	supercont1.8	36387012	17057095	273.0
g	g8965.t2	scaffold_38	EGD72936	supercont1.10	36212328	21774166	262.0
g	g4593.t2	scaffold_38	EGD72680	supercont1.10	36352863	20601184	256.0
g	g5539.t1	scaffold_38	EGD77598	supercont1.24	36300573	41192312	169.0
g	g51.t2	scaffold_38	EGD82796	supercont1.7	36407076	16106980	189.0
g	g5048.t1	scaffold_38	EGD82055	supercont1.6	36169963	12940296	181.5
g	g5803.t2	scaffold_38	EGD78515	supercont1.29	36196032	43798851	168.0
g	g3663.t1	scaffold_38	EGD72225	supercont1.1	36477175	1123519	287.0
g	g3817.t1	scaffold_38	EGD83022	supercont1.8	36384421	17079825	61.2
g	g5279.t2	scaffold_38	EGD78866	supercont1.3	36159049	8751816	608.0
g	g509.t1	scaffold_38	EGD74690	supercont1.15	36252688	28128027	529.8
g	g3741.t2	scaffold_38	EGD72848	supercont1.10	36463404	21337892	115.0
g	g3614.t2	scaffold_38	EGD73360	supercont1.11	36308299	23592848	128.0
g	g246.t1	scaffold_38	EGD82093	supercont1.6	36246501	13104100	63.2
g	g1267.t2	scaffold_38	EGD72402	supercont1.1	36287938	1870674	356.0
g	g1753.t1	scaffold_38	EGD77074	supercont1.22	36475679	34800580	338.0
g	g3039.t1	scaffold_38	EGD83193	supercont1.8	36376471	17853011	171.0
g	g9725.t2	scaffold_38	EGD76630	supercont1.20	36369696	36534103	165.0
g	g923.t1	scaffold_38	EGD75548	supercont1.18	36256655	30871557	415.0
g	g7306.t2	scaffold_38	EGD80607	supercont1.4	36364636	5696580	530.0
g	g10853.t1	scaffold_38	EGD74189	supercont1.14	36163000	28822585	79.3
g	g10176.t2	scaffold_38	EGD76913	supercont1.21	36246501	39016785	190.0
g	g4831.t2	scaffold_38	EGD75236	supercont1.17	36394438	32152140	350.0
g	g2448.t2	scaffold_38	EGD77259	supercont1.23	36440481	39443112	875.5
g	g5609.t1	scaffold_38	EGD82470	supercont1.7	36500582	14590492	254.0
g	g3361.t1	scaffold_38	EGD76167	supercont1.2	36397414	4074957	1160.0
g	g3081.t1	scaffold_38	EGD83370	supercont1.9	36238113	18519442	118.0
g	g3781.t1	scaffold_38	EGD81484	supercont1.5	36284662	10489493	48.9
g	g1956.t1	scaffold_38	EGD81466	supercont1.5	36277629	10415546	50.8
g	g10093.t1	scaffold_38	EGD74344	supercont1.14	36458220	29599964	64.3
g	g1289.t1	scaffold_38	EGD83650	supercont1.9	36433103	19839193	298.0
g	g1339.t1	scaffold_38	EGD82790	supercont1.7	36298546	16080476	72.8
g	g2799.t2	scaffold_38	EGD73877	supercont1.13	36496503	25942345	402.3
g	g6613.t2	scaffold_38	EGD76432	supercont1.20	36145378	35555435	611.0
g	g3707.t1	scaffold_38	EGD74586	supercont1.15	36502372	27632621	349.4
g	g3032.t1	scaffold_38	EGD78295	supercont1.28	36490009	44554983	44.7
g	g486.t1	scaffold_38	EGD82820	supercont1.7	36391651	16200186	69.3
g	g8715.t1	scaffold_38	EGD73811	supercont1.13	36143073	25643254	223.0
g	g9267.t2	scaffold_38	EGD78370	supercont1.28	36387012	44885869	63.9
g	g2553.t2	scaffold_38	EGD81578	supercont1.5	36492171	10951075	523.7
g	g7181.t2	scaffold_38	EGD75834	supercont1.19	36290927	37624733	61.2
g	g4069.t1	scaffold_38	EGD74963	supercont1.16	36361324	33669740	560.0
g	g6025.t1	scaffold_38	EGD75972	supercont1.2	36504586	3151932	203.0
g	g2930.t2	scaffold_38	EGD79309	supercont1.31	36252688	46233667	494.0
g	g10534.t1	scaffold_38	EGD80601	supercont1.4	36413665	5662472	63.9
g	g7583.t1	scaffold_38	EGD72853	supercont1.10	36241170	21354347	518.0
g	g2782.t1	scaffold_38	EGD83147	supercont1.8	36358094	17636573	133.0
g	g8818.t2	scaffold_38	EGD76959	supercont1.22	36308329	34201543	160.0
g	g4950.t2	scaffold_38	EGD75897	supercont1.2	36163000	2748393	580.0
g	g9445.t1	scaffold_38	EGD74120	supercont1.14	36486171	28497263	92.8
g	g2899.t1	scaffold_38	EGD80498	supercont1.4	36219663	5268271	176.2
g	g6568.t2	scaffold_38	EGD76419	supercont1.20	36460387	35500678	185.0
g	g9935.t1	scaffold_38	EGD82517	supercont1.7	36149895	14803492	80.9
g	g5879.t1	scaffold_38	EGD80031	supercont1.36	36467094	49242348	454.0
g	g1805.t1	scaffold_38	EGD73578	supercont1.12	36487882	24567797	85.5
g	g7855.t2	scaffold_38	EGD76958	supercont1.22	36182908	34197109	104.0
g	g8905.t1	scaffold_38	EGD77664	supercont1.25	36320437	41473098	47.0
g	g430.t1	scaffold_38	EGD73083	supercont1.11	36155260	22392191	310.0
g	g2551.t1	scaffold_38	EGD78364	supercont1.28	36330971	44858898	301.0
g	g1575.t1	scaffold_38	EGD72647	supercont1.10	36211409	20453951	297.5
g	g9129.t1	scaffold_38	EGD72600	supercont1.10	36444496	20234589	167.0
g	g5287.t1	scaffold_38	EGD74040	supercont1.13	36460387	26690742	218.0
g	g6200.t1	scaffold_38	EGD78168	supercont1.27	36290927	43004115	422.0
g	g9063.t2	scaffold_38	EGD83473	supercont1.9	36413527	18975080	384.9
g	g9358.t2	scaffold_38	EGD78743	supercont1.3	36208165	8215614	214.0
g	g2799.t1	scaffold_38	EGD81660	supercont1.5	36246501	11306800	281.4
g	g7765.t1	scaffold_38	EGD75885	supercont1.2	36372378	2697087	330.0
g	g6937.t2	scaffold_38	EGD77126	supercont1.22	36169963	35062922	363.0
g	g6508.t2	scaffold_38	EGD74769	supercont1.16	36228379	32749803	186.0
g	g3963.t2	scaffold_38	EGD81491	supercont1.5	36152036	10535191	171.0
g	g9114.t1	scaffold_38	EGD76876	supercont1.21	36440481	38878672	129.0
g	g6526.t1	scaffold_38	EGD79146	supercont1.30	36387012	46967469	274.0
g	g4819.t1	scaffold_38	EGD72725	supercont1.10	36437005	20778136	112.0
g	g6795.t1	scaffold_38	EGD82540	supercont1.7	36487882	14909512	888.0
g	g7636.t1	scaffold_38	EGD75520	supercont1.18	36212328	30765137	61.2
g	g3047.t1	scaffold_38	EGD78310	supercont1.28	36327314	44624383	302.0
g	g4515.t1	scaffold_38	EGD79509	supercont1.32	36320376	48079090	52.8
g	g3280.t2	scaffold_38	EGD74892	supercont1.16	36163000	33315126	86.3
g	g1727.t1	scaffold_38	EGD82739	supercont1.7	36316928	15849057	173.0
g	g3250.t1	scaffold_38	EGD81356	supercont1.5	36486171	9933732	908.0
g	g7377.t2	scaffold_38	EGD77471	supercont1.24	36369579	40494572	105.0
g	g2537.t1	scaffold_38	EGD81752	supercont1.5	36334956	11695300	249.0
g	g8040.t2	scaffold_38	EGD74905	supercont1.16	36227192	33410111	320.0
g	g7396.t1	scaffold_38	EGD75118	supercont1.17	36510983	31633189	245.0
g	g703.t2	scaffold_38	EGD74210	supercont1.14	36222882	28925728	291.0
g	g1726.t1	scaffold_38	EGD78197	supercont1.27	36504586	43144410	142.8
g	g10593.t1	scaffold_38	EGD79853	supercont1.35	36206381	48443258	276.0
g	g592.t1	scaffold_38	EGD74944	supercont1.16	36143073	33566515	45.1
g	g333.t1	scaffold_38	EGD76006	supercont1.2	36173663	3289114	100.0
g	g7644.t1	scaffold_38	EGD75373	supercont1.18	36397414	30087378	345.0
g	g5339.t1	scaffold_38	EGD80947	supercont1.4	36182225	7333987	79.0
g	g4292.t1	scaffold_3	EGD82520	supercont1.7	5207354	14824174	623.0
g	g10474.t1	scaffold_3	EGD83613	supercont1.9	4246296	19662669	535.0
g	g6403.t2	scaffold_3	EGD73973	supercont1.13	4305442	26369668	225.9
g	g2908.t1	scaffold_3	EGD81579	supercont1.5	3775646	10960855	171.0
g	g9545.t1	scaffold_3	EGD77244	supercont1.23	3655303	39370493	85.5
g	g3184.t1	scaffold_3	EGD75630	supercont1.18	6002464	31246738	354.0
g	g2175.t1	scaffold_3	EGD79032	supercont1.3	5160364	9568929	447.0
g	g2477.t2	scaffold_3	EGD78382	supercont1.28	5577989	44945347	213.0
g	g4440.t2	scaffold_3	EGD79453	supercont1.32	4405912	47752004	47.0
g	g3530.t2	scaffold_3	EGD81643	supercont1.5	5113316	11234567	344.0
g	g8157.t1	scaffold_3	EGD79302	supercont1.31	3870910	46213489	506.3
g	g1203.t1	scaffold_3	EGD77646	supercont1.25	5218203	41400416	88.6
g	g1203.t2	scaffold_3	EGD77646	supercont1.25	4886882	41400416	88.2
g	g4303.t1	scaffold_3	EGD73854	supercont1.13	5831875	25842149	67.4
g	g482.t1	scaffold_3	EGD72741	supercont1.10	5294276	20848818	46.6
g	g10286.t1	scaffold_3	EGD81367	supercont1.5	6086179	9982892	313.0
g	g2572.t1	scaffold_3	EGD81747	supercont1.5	4686885	11666073	293.0
g	g8705.t1	scaffold_3	EGD79064	supercont1.3	4960319	9717467	597.0
g	g4301.t1	scaffold_3	EGD81617	supercont1.5	3814340	11142411	149.8
g	g4416.t1	scaffold_3	EGD75008	supercont1.16	6050026	33865655	97.4
g	g8960.t2	scaffold_3	EGD72928	supercont1.10	4398771	21735092	444.0
g	g4178.t2	scaffold_3	EGD76349	supercont1.2	4878188	5000296	134.0
g	g3819.t2	scaffold_3	EGD80028	supercont1.36	4380198	49235760	48.9
g	g2784.t1	scaffold_3	EGD75737	supercont1.19	4070119	37088285	157.0
g	g3302.t1	scaffold_3	EGD81379	supercont1.5	4177576	10042810	492.0
g	g6229.t1	scaffold_3	EGD83410	supercont1.9	4289932	18691850	194.0
g	g7107.t2	scaffold_3	EGD77055	supercont1.22	3777869	34645439	1061.0
g	g5753.t1	scaffold_3	EGD75235	supercont1.17	5504582	32145464	184.0
g	g3805.t1	scaffold_3	EGD72721	supercont1.10	4642426	20762370	107.0
g	g874.t2	scaffold_3	EGD79959	supercont1.35	4219652	48940723	208.0
g	g8569.t1	scaffold_3	EGD72322	supercont1.1	3736795	1498773	187.0
g	g545.t2	scaffold_3	EGD74244	supercont1.14	5946751	29135328	836.0
g	g3748.t1	scaffold_3	EGD73447	supercont1.12	3997912	23961417	165.0
g	g889.t1	scaffold_3	EGD76154	supercont1.2	3771210	3999180	81.3
g	g5831.t1	scaffold_3	EGD82321	supercont1.6	3635400	13915509	383.0
g	g8208.t1	scaffold_3	EGD83157	supercont1.8	4167930	17696469	76.3
g	g4339.t1	scaffold_3	EGD81484	supercont1.5	3830110	10489493	46.6
g	g6185.t2	scaffold_3	EGD75791	supercont1.19	4635243	37399701	786.0
g	g8718.t1	scaffold_3	EGD76443	supercont1.20	3920145	35623989	97.1
g	g6852.t1	scaffold_3	EGD79062	supercont1.3	4182918	9710082	54.3
g	g858.t1	scaffold_3	EGD72136	supercont1.1	4405898	728319	751.0
g	g5343.t1	scaffold_3	EGD80972	supercont1.4	3841714	7425840	167.0
g	g6957.t2	scaffold_3	EGD76217	supercont1.2	4912950	4314198	151.0
g	g7596.t1	scaffold_3	EGD77025	supercont1.22	5883092	34495215	76.6
g	g1831.t2	scaffold_3	EGD77089	supercont1.22	3841848	34853489	265.0
g	g25.t1	scaffold_3	EGD73525	supercont1.12	4250682	24309218	152.0
g	g9463.t1	scaffold_3	EGD77131	supercont1.22	4371833	35087465	112.0
g	g9802.t1	scaffold_3	EGD74787	supercont1.16	5585663	32851907	192.0
g	g6464.t2	scaffold_3	EGD77063	supercont1.22	4442852	34691874	291.6
g	g4651.t1	scaffold_3	EGD74549	supercont1.15	6184358	27452796	189.0
g	g9007.t1	scaffold_3	EGD77254	supercont1.23	4719534	39418728	172.0
g	g706.t1	scaffold_3	EGD76003	supercont1.2	4738203	3266867	906.5
g	g8416.t1	scaffold_3	EGD76189	supercont1.2	6203957	4188727	334.0
g	g3046.t1	scaffold_3	EGD74842	supercont1.16	5168222	33113882	338.7
g	g40.t1	scaffold_3	EGD73957	supercont1.13	6057092	26304283	80.5
g	g7553.t1	scaffold_3	EGD72290	supercont1.1	5029912	1363744	54.3
g	g2979.t1	scaffold_3	EGD78284	supercont1.28	5681508	44500617	144.0
[truncated: 8,568 more rows]
