# Supplementary material for: Tracing animal genomic evolution with the chromosomal-level assembly of the freshwater sponge Ephydatia muelleri
Source: Nat Commun. 2020 Jul 27;11:3676. doi: 10.1038/s41467-020-17397-w (PMC7385117; doi:10.1038/s41467-020-17397-w)
Supplement: Supplementary file 8 — Supplementary Data 4 [file 41467_2020_17397_MOESM8_ESM.zip › Supplementary_Data_4_Synteny_analyses_plots_scripts/emu_vs_choanos_raw_data/prots_vs_Monosiga_scaffold2D_random.tab]

s1	scaffold_0001	1	34737626	0.107673	34737626	0.107673	-
s1	scaffold_0002	2	18036862	0.055907	52774488	0.163581	-
s1	scaffold_0003	3	16756708	0.051939	69531196	0.215520	-
s1	scaffold_0004	4	14242454	0.044146	83773650	0.259666	-
s1	scaffold_0005	5	14008563	0.043421	97782213	0.303087	-
s1	scaffold_0006	6	13980526	0.043334	111762739	0.346421	-
s1	scaffold_0007	7	12614931	0.039101	124377670	0.385523	-
s1	scaffold_0008	8	11012714	0.034135	135390384	0.419658	-
s1	scaffold_0009	9	10784955	0.033429	146175339	0.453087	-
s1	scaffold_0010	10	9915261	0.030733	156090600	0.483821	-
s1	scaffold_0011	11	9883643	0.030635	165974243	0.514456	-
s1	scaffold_0012	12	9758457	0.030247	175732700	0.544704	-
s1	scaffold_0013	13	8891648	0.027561	184624348	0.572264	-
s1	scaffold_0014	14	8794683	0.027260	193419031	0.599524	-
s1	scaffold_0015	15	8607055	0.026679	202026086	0.626203	-
s1	scaffold_0016	16	8588065	0.026620	210614151	0.652823	-
s1	scaffold_0017	17	8481849	0.026290	219096000	0.679113	-
s1	scaffold_0018	18	8298555	0.025722	227394555	0.704835	-
s1	scaffold_0019	19	8000469	0.024798	235395024	0.729634	-
s1	scaffold_0020	20	7973121	0.024714	243368145	0.754347	-
s1	scaffold_0021	21	7819413	0.024237	251187558	0.778585	-
s1	scaffold_0022	22	7592457	0.023534	258780015	0.802118	-
s1	scaffold_0023	23	6309599	0.019557	265089614	0.821676	-
s1	scaffold_0024	24	4976343	0.015425	270065957	0.837100	-
s1	scaffold_0025	25	1223551	0.003793	271289508	0.840893	-
s1	scaffold_0026	26	650570	0.002017	271940078	0.842909	-
s1	scaffold_0027	27	602316	0.001867	272542394	0.844776	-
s1	scaffold_0028	28	575373	0.001783	273117767	0.846560	-
s1	scaffold_0029	29	566734	0.001757	273684501	0.848316	-
s1	scaffold_0030	30	506525	0.001570	274191026	0.849887	-
s1	scaffold_0031	31	430008	0.001333	274621034	0.851219	-
s1	scaffold_0032	32	429205	0.001330	275050239	0.852550	-
s1	scaffold_0033	33	422694	0.001310	275472933	0.853860	-
s1	scaffold_0034	34	416018	0.001289	275888951	0.855149	-
s1	scaffold_0035	35	373449	0.001158	276262400	0.856307	-
s1	scaffold_0036	36	373358	0.001157	276635758	0.857464	-
s1	scaffold_0037	37	367806	0.001140	277003564	0.858604	-
s1	scaffold_0038	38	331391	0.001027	277334955	0.859631	-
s1	scaffold_0039	39	329609	0.001022	277664564	0.860653	-
s1	scaffold_0040	40	317476	0.000984	277982040	0.861637	-
s1	scaffold_0041	41	315232	0.000977	278297272	0.862614	-
s1	scaffold_0042	42	302254	0.000937	278599526	0.863551	-
s1	scaffold_0043	43	296435	0.000919	278895961	0.864470	-
s1	scaffold_0044	44	282686	0.000876	279178647	0.865346	-
s1	scaffold_0045	45	274350	0.000850	279452997	0.866197	-
s1	scaffold_0046	46	271530	0.000842	279724527	0.867038	-
s1	scaffold_0047	47	264477	0.000820	279989004	0.867858	-
s1	scaffold_0048	48	263819	0.000818	280252823	0.868676	-
s1	scaffold_0049	49	236984	0.000735	280489807	0.869410	-
s1	scaffold_0050	50	227287	0.000705	280717094	0.870115	-
s1	scaffold_0051	51	208083	0.000645	280925177	0.870760	-
s1	scaffold_0052	52	207197	0.000642	281132374	0.871402	-
s1	scaffold_0053	53	205481	0.000637	281337855	0.872039	-
s1	scaffold_0054	54	202857	0.000629	281540712	0.872668	-
s1	scaffold_0055	55	202502	0.000628	281743214	0.873295	-
s1	scaffold_0056	56	200934	0.000623	281944148	0.873918	-
s1	scaffold_0057	57	197419	0.000612	282141567	0.874530	-
s1	scaffold_0058	58	196740	0.000610	282338307	0.875140	-
s1	scaffold_0059	59	189648	0.000588	282527955	0.875728	-
s1	scaffold_0060	60	189481	0.000587	282717436	0.876315	-
s1	scaffold_0061	61	186161	0.000577	282903597	0.876892	-
s1	scaffold_0062	62	176848	0.000548	283080445	0.877440	-
s1	scaffold_0063	63	176577	0.000547	283257022	0.877988	-
s1	scaffold_0064	64	176185	0.000546	283433207	0.878534	-
s1	scaffold_0065	65	174171	0.000540	283607378	0.879074	-
s1	scaffold_0066	66	171524	0.000532	283778902	0.879605	-
s1	scaffold_0067	67	171067	0.000530	283949969	0.880135	-
s1	scaffold_0068	68	163836	0.000508	284113805	0.880643	-
s1	scaffold_0069	69	159499	0.000494	284273304	0.881138	-
s1	scaffold_0070	70	159342	0.000494	284432646	0.881632	-
s1	scaffold_0071	71	154750	0.000480	284587396	0.882111	-
s1	scaffold_0072	72	152809	0.000474	284740205	0.882585	-
s1	scaffold_0073	73	151953	0.000471	284892158	0.883056	-
s1	scaffold_0074	74	148190	0.000459	285040348	0.883515	-
s1	scaffold_0075	75	144120	0.000447	285184468	0.883962	-
s1	scaffold_0076	76	143694	0.000445	285328162	0.884407	-
s1	scaffold_0077	77	143684	0.000445	285471846	0.884853	-
s1	scaffold_0078	78	141423	0.000438	285613269	0.885291	-
s1	scaffold_0079	79	139408	0.000432	285752677	0.885723	-
s1	scaffold_0080	80	139377	0.000432	285892054	0.886155	-
s1	scaffold_0081	81	137391	0.000426	286029445	0.886581	-
s1	scaffold_0082	82	135136	0.000419	286164581	0.887000	-
s1	scaffold_0083	83	135060	0.000419	286299641	0.887419	-
s1	scaffold_0084	84	133632	0.000414	286433273	0.887833	-
s1	scaffold_0085	85	130122	0.000403	286563395	0.888236	-
s1	scaffold_0086	86	128997	0.000400	286692392	0.888636	-
s1	scaffold_0087	87	126473	0.000392	286818865	0.889028	-
s1	scaffold_0088	88	125524	0.000389	286944389	0.889417	-
s1	scaffold_0089	89	124927	0.000387	287069316	0.889804	-
s1	scaffold_0090	90	123959	0.000384	287193275	0.890188	-
s1	scaffold_0091	91	122596	0.000380	287315871	0.890568	-
s1	scaffold_0092	92	122468	0.000380	287438339	0.890948	-
s1	scaffold_0093	93	120091	0.000372	287558430	0.891320	-
s1	scaffold_0094	94	117366	0.000364	287675796	0.891684	-
s1	scaffold_0095	95	116455	0.000361	287792251	0.892045	-
s1	scaffold_0096	96	115272	0.000357	287907523	0.892402	-
s1	scaffold_0097	97	114998	0.000356	288022521	0.892759	-
s1	scaffold_0098	98	114967	0.000356	288137488	0.893115	-
s1	scaffold_0099	99	114048	0.000354	288251536	0.893469	-
s1	scaffold_0100	100	111511	0.000346	288363047	0.893814	-
s1	scaffold_0101	101	111305	0.000345	288474352	0.894159	-
s1	scaffold_0102	102	111157	0.000345	288585509	0.894504	-
s1	scaffold_0103	103	109620	0.000340	288695129	0.894844	-
s1	scaffold_0104	104	108126	0.000335	288803255	0.895179	-
s1	scaffold_0105	105	107064	0.000332	288910319	0.895511	-
s1	scaffold_0106	106	107062	0.000332	289017381	0.895842	-
s1	scaffold_0107	107	106508	0.000330	289123889	0.896173	-
s1	scaffold_0108	108	105029	0.000326	289228918	0.896498	-
s1	scaffold_0109	109	103621	0.000321	289332539	0.896819	-
s1	scaffold_0110	110	102305	0.000317	289434844	0.897136	-
s1	scaffold_0111	111	102171	0.000317	289537015	0.897453	-
s1	scaffold_0112	112	101406	0.000314	289638421	0.897767	-
s1	scaffold_0113	113	100610	0.000312	289739031	0.898079	-
s1	scaffold_0114	114	100035	0.000310	289839066	0.898389	-
s1	scaffold_0115	115	99647	0.000309	289938713	0.898698	-
s1	scaffold_0116	116	99210	0.000308	290037923	0.899006	-
s1	scaffold_0117	117	98870	0.000306	290136793	0.899312	-
s1	scaffold_0118	118	98442	0.000305	290235235	0.899617	-
s1	scaffold_0119	119	96536	0.000299	290331771	0.899917	-
s1	scaffold_0120	120	96291	0.000298	290428062	0.900215	-
s1	scaffold_0121	121	96282	0.000298	290524344	0.900514	-
s1	scaffold_0122	122	94788	0.000294	290619132	0.900807	-
s1	scaffold_0123	123	94750	0.000294	290713882	0.901101	-
s1	scaffold_0124	124	94691	0.000294	290808573	0.901395	-
s1	scaffold_0125	125	94413	0.000293	290902986	0.901687	-
s1	scaffold_0126	126	93549	0.000290	290996535	0.901977	-
s1	scaffold_0127	127	93004	0.000288	291089539	0.902265	-
s1	scaffold_0128	128	91982	0.000285	291181521	0.902550	-
s1	scaffold_0129	129	91250	0.000283	291272771	0.902833	-
s1	scaffold_0130	130	89436	0.000277	291362207	0.903111	-
s1	scaffold_0131	131	89368	0.000277	291451575	0.903388	-
s1	scaffold_0132	132	89250	0.000277	291540825	0.903664	-
s1	scaffold_0133	133	88841	0.000275	291629666	0.903940	-
s1	scaffold_0134	134	88621	0.000275	291718287	0.904214	-
s1	scaffold_0135	135	87460	0.000271	291805747	0.904485	-
s1	scaffold_0136	136	87007	0.000270	291892754	0.904755	-
s1	scaffold_0137	137	86015	0.000267	291978769	0.905022	-
s1	scaffold_0138	138	85513	0.000265	292064282	0.905287	-
s1	scaffold_0139	139	83108	0.000258	292147390	0.905544	-
s1	scaffold_0140	140	82398	0.000255	292229788	0.905800	-
s1	scaffold_0141	141	81465	0.000253	292311253	0.906052	-
s1	scaffold_0142	142	81184	0.000252	292392437	0.906304	-
s1	scaffold_0143	143	80521	0.000250	292472958	0.906553	-
s1	scaffold_0144	144	80140	0.000248	292553098	0.906802	-
s1	scaffold_0145	145	79863	0.000248	292632961	0.907049	-
s1	scaffold_0146	146	78301	0.000243	292711262	0.907292	-
s1	scaffold_0147	147	78106	0.000242	292789368	0.907534	-
s1	scaffold_0148	148	78052	0.000242	292867420	0.907776	-
s1	scaffold_0149	149	77931	0.000242	292945351	0.908018	-
s1	scaffold_0150	150	76042	0.000236	293021393	0.908253	-
s1	scaffold_0151	151	75703	0.000235	293097096	0.908488	-
s1	scaffold_0152	152	75627	0.000234	293172723	0.908722	-
s1	scaffold_0153	153	75479	0.000234	293248202	0.908956	-
s1	scaffold_0154	154	75116	0.000233	293323318	0.909189	-
s1	scaffold_0155	155	74099	0.000230	293397417	0.909419	-
s1	scaffold_0156	156	73669	0.000228	293471086	0.909647	-
s1	scaffold_0157	157	73662	0.000228	293544748	0.909876	-
s1	scaffold_0158	158	73104	0.000227	293617852	0.910102	-
s1	scaffold_0159	159	72439	0.000225	293690291	0.910327	-
s1	scaffold_0160	160	71901	0.000223	293762192	0.910550	-
s1	scaffold_0161	161	71014	0.000220	293833206	0.910770	-
s1	scaffold_0162	162	70521	0.000219	293903727	0.910988	-
s1	scaffold_0163	163	69523	0.000215	293973250	0.911204	-
s1	scaffold_0164	164	69002	0.000214	294042252	0.911418	-
s1	scaffold_0165	165	68846	0.000213	294111098	0.911631	-
s1	scaffold_0166	166	68417	0.000212	294179515	0.911843	-
s1	scaffold_0167	167	68066	0.000211	294247581	0.912054	-
s1	scaffold_0168	168	67496	0.000209	294315077	0.912263	-
s1	scaffold_0169	169	67412	0.000209	294382489	0.912472	-
s1	scaffold_0170	170	67343	0.000209	294449832	0.912681	-
s1	scaffold_0171	171	67153	0.000208	294516985	0.912889	-
s1	scaffold_0172	172	67089	0.000208	294584074	0.913097	-
s1	scaffold_0173	173	66476	0.000206	294650550	0.913303	-
s1	scaffold_0174	174	66319	0.000206	294716869	0.913509	-
s1	scaffold_0175	175	66257	0.000205	294783126	0.913714	-
s1	scaffold_0176	176	65430	0.000203	294848556	0.913917	-
s1	scaffold_0177	177	65120	0.000202	294913676	0.914119	-
s1	scaffold_0178	178	65102	0.000202	294978778	0.914321	-
s1	scaffold_0179	179	64847	0.000201	295043625	0.914522	-
s1	scaffold_0180	180	64668	0.000200	295108293	0.914722	-
s1	scaffold_0181	181	64061	0.000199	295172354	0.914921	-
s1	scaffold_0182	182	63980	0.000198	295236334	0.915119	-
s1	scaffold_0183	183	63799	0.000198	295300133	0.915317	-
s1	scaffold_0184	184	63465	0.000197	295363598	0.915513	-
s1	scaffold_0185	185	62908	0.000195	295426506	0.915708	-
s1	scaffold_0186	186	62616	0.000194	295489122	0.915902	-
s1	scaffold_0187	187	61965	0.000192	295551087	0.916094	-
s1	scaffold_0188	188	61332	0.000190	295612419	0.916285	-
s1	scaffold_0189	189	61305	0.000190	295673724	0.916475	-
s1	scaffold_0190	190	61010	0.000189	295734734	0.916664	-
s1	scaffold_0191	191	60792	0.000188	295795526	0.916852	-
s1	scaffold_0192	192	60658	0.000188	295856184	0.917040	-
s1	scaffold_0193	193	60610	0.000188	295916794	0.917228	-
s1	scaffold_0194	194	60244	0.000187	295977038	0.917415	-
s1	scaffold_0195	195	60147	0.000186	296037185	0.917601	-
s1	scaffold_0196	196	60037	0.000186	296097222	0.917787	-
s1	scaffold_0197	197	59229	0.000184	296156451	0.917971	-
s1	scaffold_0198	198	59018	0.000183	296215469	0.918154	-
s1	scaffold_0199	199	59011	0.000183	296274480	0.918337	-
s1	scaffold_0200	200	58746	0.000182	296333226	0.918519	-
s1	scaffold_0201	201	58615	0.000182	296391841	0.918700	-
s1	scaffold_0202	202	58452	0.000181	296450293	0.918882	-
s1	scaffold_0203	203	58368	0.000181	296508661	0.919063	-
s1	scaffold_0204	204	58187	0.000180	296566848	0.919243	-
s1	scaffold_0205	205	58020	0.000180	296624868	0.919423	-
s1	scaffold_0206	206	57734	0.000179	296682602	0.919602	-
s1	scaffold_0207	207	57669	0.000179	296740271	0.919780	-
s1	scaffold_0208	208	57564	0.000178	296797835	0.919959	-
s1	scaffold_0209	209	57525	0.000178	296855360	0.920137	-
s1	scaffold_0210	210	57269	0.000178	296912629	0.920315	-
s1	scaffold_0211	211	56880	0.000176	296969509	0.920491	-
s1	scaffold_0212	212	56817	0.000176	297026326	0.920667	-
s1	scaffold_0213	213	56496	0.000175	297082822	0.920842	-
s1	scaffold_0214	214	56390	0.000175	297139212	0.921017	-
s1	scaffold_0215	215	56358	0.000175	297195570	0.921192	-
s1	scaffold_0216	216	56266	0.000174	297251836	0.921366	-
s1	scaffold_0217	217	56203	0.000174	297308039	0.921540	-
s1	scaffold_0218	218	55700	0.000173	297363739	0.921713	-
s1	scaffold_0219	219	55689	0.000173	297419428	0.921886	-
s1	scaffold_0220	220	55600	0.000172	297475028	0.922058	-
s1	scaffold_0221	221	55209	0.000171	297530237	0.922229	-
s1	scaffold_0222	222	55201	0.000171	297585438	0.922400	-
s1	scaffold_0223	223	54874	0.000170	297640312	0.922570	-
s1	scaffold_0224	224	54534	0.000169	297694846	0.922739	-
s1	scaffold_0225	225	54453	0.000169	297749299	0.922908	-
s1	scaffold_0226	226	54402	0.000169	297803701	0.923077	-
s1	scaffold_0227	227	54370	0.000169	297858071	0.923245	-
s1	scaffold_0228	228	54170	0.000168	297912241	0.923413	-
s1	scaffold_0229	229	53865	0.000167	297966106	0.923580	-
s1	scaffold_0230	230	53825	0.000167	298019931	0.923747	-
s1	scaffold_0231	231	53790	0.000167	298073721	0.923914	-
s1	scaffold_0232	232	53546	0.000166	298127267	0.924080	-
s1	scaffold_0233	233	53313	0.000165	298180580	0.924245	-
s1	scaffold_0234	234	53127	0.000165	298233707	0.924410	-
s1	scaffold_0235	235	53037	0.000164	298286744	0.924574	-
s1	scaffold_0236	236	52587	0.000163	298339331	0.924737	-
s1	scaffold_0237	237	52314	0.000162	298391645	0.924899	-
s1	scaffold_0238	238	52111	0.000162	298443756	0.925061	-
s1	scaffold_0239	239	51995	0.000161	298495751	0.925222	-
s1	scaffold_0240	240	51705	0.000160	298547456	0.925382	-
s1	scaffold_0241	241	51509	0.000160	298598965	0.925542	-
s1	scaffold_0242	242	51394	0.000159	298650359	0.925701	-
s1	scaffold_0243	243	51319	0.000159	298701678	0.925860	-
s1	scaffold_0244	244	51211	0.000159	298752889	0.926019	-
s1	scaffold_0245	245	51121	0.000158	298804010	0.926177	-
s1	scaffold_0246	246	50973	0.000158	298854983	0.926335	-
s1	scaffold_0247	247	50705	0.000157	298905688	0.926492	-
s1	scaffold_0248	248	50528	0.000157	298956216	0.926649	-
s1	scaffold_0249	249	50488	0.000156	299006704	0.926806	-
s1	scaffold_0250	250	50407	0.000156	299057111	0.926962	-
s1	scaffold_0251	251	50157	0.000155	299107268	0.927117	-
s1	scaffold_0252	252	50061	0.000155	299157329	0.927272	-
s1	scaffold_0253	253	49731	0.000154	299207060	0.927427	-
s1	scaffold_0254	254	49484	0.000153	299256544	0.927580	-
s1	scaffold_0255	255	49468	0.000153	299306012	0.927733	-
s1	scaffold_0256	256	49465	0.000153	299355477	0.927887	-
s1	scaffold_0257	257	49318	0.000153	299404795	0.928039	-
s1	scaffold_0258	258	49227	0.000153	299454022	0.928192	-
s1	scaffold_0259	259	48953	0.000152	299502975	0.928344	-
s1	scaffold_0260	260	48870	0.000151	299551845	0.928495	-
s1	scaffold_0261	261	48844	0.000151	299600689	0.928647	-
s1	scaffold_0262	262	48810	0.000151	299649499	0.928798	-
s1	scaffold_0263	263	48724	0.000151	299698223	0.928949	-
s1	scaffold_0264	264	48703	0.000151	299746926	0.929100	-
s1	scaffold_0265	265	48602	0.000151	299795528	0.929251	-
s1	scaffold_0266	266	48600	0.000151	299844128	0.929401	-
s1	scaffold_0267	267	48581	0.000151	299892709	0.929552	-
s1	scaffold_0268	268	48292	0.000150	299941001	0.929702	-
s1	scaffold_0269	269	47974	0.000149	299988975	0.929850	-
s1	scaffold_0270	270	47698	0.000148	300036673	0.929998	-
s2	scaffold_2	1	3607471	0.086649	3607471	0.086649	-
s2	scaffold_3	2	2609234	0.062672	6216705	0.149320	-
s2	scaffold_4	3	2081438	0.049994	8298143	0.199315	-
s2	scaffold_5	4	1613056	0.038744	9911199	0.238059	-
s2	scaffold_6	5	1473069	0.035382	11384268	0.273441	-
s2	scaffold_7	6	1435906	0.034489	12820174	0.307930	-
s2	scaffold_9	7	1303534	0.031310	14123708	0.339240	-
s2	scaffold_8	8	1300515	0.031237	15424223	0.370477	-
s2	scaffold_10	9	1258938	0.030239	16683161	0.400716	-
s2	scaffold_11	10	1136692	0.027302	17819853	0.428019	-
s2	scaffold_12	11	1128436	0.027104	18948289	0.455123	-
s2	scaffold_13	12	1102880	0.026490	20051169	0.481613	-
s2	scaffold_14	13	1073601	0.025787	21124770	0.507400	-
s2	scaffold_15	14	1049915	0.025218	22174685	0.532618	-
s2	scaffold_16	15	929013	0.022314	23103698	0.554932	-
s2	scaffold_17	16	911885	0.021903	24015583	0.576835	-
s2	scaffold_18	17	855359	0.020545	24870942	0.597380	-
s2	scaffold_19	18	781963	0.018782	25652905	0.616162	-
s2	scaffold_20	19	720398	0.017303	26373303	0.633466	-
s2	scaffold_21	20	711696	0.017094	27084999	0.650560	-
s2	scaffold_22	21	692295	0.016628	27777294	0.667188	-
s2	scaffold_23	22	690264	0.016580	28467558	0.683768	-
s2	scaffold_24	23	679602	0.016323	29147160	0.700091	-
s2	scaffold_25	24	667690	0.016037	29814850	0.716129	-
s2	scaffold_26	25	666567	0.016010	30481417	0.732139	-
s2	scaffold_28	26	614053	0.014749	31095470	0.746888	-
s2	scaffold_27	27	606668	0.014572	31702138	0.761460	-
s2	scaffold_29	28	584948	0.014050	32287086	0.775510	-
s2	scaffold_30	29	568742	0.013661	32855828	0.789171	-
s2	scaffold_31	30	566198	0.013600	33422026	0.802770	-
s2	scaffold_32	31	547532	0.013151	33969558	0.815922	-
s2	scaffold_33	32	480061	0.011531	34449619	0.827452	-
s2	scaffold_34	33	443037	0.010641	34892656	0.838094	-
s2	scaffold_35	34	432256	0.010382	35324912	0.848476	-
s2	scaffold_36	35	406081	0.009754	35730993	0.858230	-
s2	scaffold_37	36	404957	0.009727	36135950	0.867957	-
s2	scaffold_38	37	375890	0.009029	36511840	0.876985	-
s2	scaffold_41	38	363764	0.008737	36875604	0.885723	-
s2	scaffold_39	39	348207	0.008364	37223811	0.894086	-
s2	scaffold_40	40	342676	0.008231	37566487	0.902317	-
s2	scaffold_42	41	288870	0.006938	37855357	0.909255	-
s2	scaffold_43	42	284626	0.006836	38139983	0.916092	-
s2	scaffold_45	43	259076	0.006223	38399059	0.922315	-
s2	scaffold_44	44	254319	0.006109	38653378	0.928423	-
s2	scaffold_46	45	248093	0.005959	38901471	0.934382	-
s2	scaffold_47	46	242553	0.005826	39144024	0.940208	-
s2	scaffold_51	47	227160	0.005456	39371184	0.945664	-
s2	scaffold_50	48	222214	0.005337	39593398	0.951002	-
s2	scaffold_48	49	212724	0.005109	39806122	0.956111	-
s2	scaffold_49	50	198086	0.004758	40004208	0.960869	-
g	Em0021g27a	scaffold_0270	g8691.t1	scaffold_30	300006947	32609646	308.0
g	Em0043g7a	scaffold_0211	g7981.t1	scaffold_25	296917879	29750306	43.5
g	Em0022g266a	scaffold_0113	g2647.t1	scaffold_5	289726050	9669480	95.1
g	Em0020g965a	scaffold_0269	g2683.t1	scaffold_5	299947326	9787938	427.0
g	Em0001g1297a	scaffold_0269	g7160.t1	scaffold_21	299972368	26500683	221.9
g	Em0016g1087a	scaffold_0269	g3002.t1	scaffold_6	299959085	10990149	97.1
g	Em0020g728a	scaffold_0129	g2138.t1	scaffold_4	291208862	7742208	42.0
g	Em0009g399a	scaffold_0128	g7542.t1	scaffold_23	291174377	27953984	96.7
g	Em0018g153a	scaffold_0123	g8142.t1	scaffold_26	290684287	30399969	219.0
g	Em0023g895a	scaffold_0122	g4370.t1	scaffold_10	290610987	15980889	135.2
g	Em0019g941a	scaffold_0122	g4133.t2	scaffold_9	290610987	13773891	67.0
g	Em0275g1a	scaffold_0121	g8221.t1	scaffold_27	290501290	31338260	68.9
g	Em0014g1005a	scaffold_0121	g734.t2	scaffold_2	290459788	2580387	60.8
g	Em0003g191a	scaffold_0121	g3330.t1	scaffold_7	290466932	12148433	63.9
g	Em0019g142a	scaffold_0127	g7779.t1	scaffold_24	291015547	28925721	323.0
g	Em0006g915a	scaffold_0127	g8869.t1	scaffold_31	291005891	33240228	335.0
g	Em0023g327a	scaffold_0127	g7705.t2	scaffold_24	291047227	28625002	130.0
g	Em0030g24a	scaffold_0126	g2212.t1	scaffold_4	290981975	7977635	298.0
g	Em0088g5a	scaffold_0126	g1138.t1	scaffold_3	290907152	4059677	449.0
g	Em0020g973a	scaffold_0125	g8251.t2	scaffold_27	290901396	31458954	257.0
g	Em0015g571a	scaffold_0124	g6732.t1	scaffold_18	290724489	24812606	90.9
g	Em0665g4a	scaffold_0124	g3814.t1	scaffold_8	290733471	15194792	63.9
g	Em0010g663a	scaffold_0124	g5186.t1	scaffold_13	290714532	19044429	167.0
g	Em0001g1025a	scaffold_0130	g1575.t2	scaffold_3	291323237	5661794	192.7
g	Em0021g570a	scaffold_0223	g4071.t2	scaffold_9	297588053	13551167	384.0
g	Em0016g365a	scaffold_0016	g3397.t1	scaffold_7	210025239	12394553	301.0
g	Em0010g1010a	scaffold_0016	g8553.t1	scaffold_29	208090734	31983076	249.0
g	Em0015g612a	scaffold_0016	g4415.t1	scaffold_10	208052782	16154394	79.3
g	Em0016g779a	scaffold_0016	g3638.t1	scaffold_8	202222279	14569988	42.0
g	Em0238g2a	scaffold_0016	g5929.t1	scaffold_15	210240982	21703959	144.0
g	Em0015g625a	scaffold_0016	g5546.t2	scaffold_14	210299835	20257928	63.2
g	Em0019g73a	scaffold_0016	g2582.t1	scaffold_5	202167054	9437130	299.0
g	Em0019g555a	scaffold_0016	g1165.t1	scaffold_3	206468084	4163222	234.2
g	Em0006g1139a	scaffold_0016	g2570.t1	scaffold_5	208705120	9394389	79.3
g	Em0011g1189a	scaffold_0016	g4962.t1	scaffold_12	206370057	18210020	155.0
g	Em0155g7a	scaffold_0016	g7364.t1	scaffold_22	202381754	27310305	88.6
g	Em0003g1565a	scaffold_0016	g155.t2	scaffold_2	204726526	511683	934.0
g	Em0013g258a	scaffold_0016	g3224.t1	scaffold_7	207783675	11754996	328.0
g	Em0009g831a	scaffold_0016	g9614.t2	scaffold_37	207665423	36020926	431.0
g	Em0015g1225a	scaffold_0016	g7679.t2	scaffold_24	209561133	28545832	63.5
g	Em0731g2a	scaffold_0016	g282.t2	scaffold_2	207057897	982047	52.0
g	Em0012g48a	scaffold_0016	g4321.t1	scaffold_10	204125061	15781448	288.2
g	Em0019g1056a	scaffold_0016	g2604.t2	scaffold_5	210076606	9532057	139.0
g	Em0023g572a	scaffold_0016	g5173.t1	scaffold_13	208099486	18998611	47.4
g	Em0200g9a	scaffold_0016	g3952.t1	scaffold_9	206578941	13132010	1277.0
g	Em0001g3296a	scaffold_0016	g4016.t1	scaffold_9	208102310	13376233	48.1
g	Em0022g701a	scaffold_0016	g7946.t1	scaffold_25	210159769	29600819	82.0
g	Em0022g219a	scaffold_0016	g2795.t1	scaffold_6	208604385	10181923	185.0
g	Em0010g839a	scaffold_0016	g651.t1	scaffold_2	208167238	2279617	112.0
g	Em0016g167a	scaffold_0016	g8581.t2	scaffold_29	210477753	32092160	181.0
g	Em0014g637a	scaffold_0016	g2206.t1	scaffold_4	209591427	7958207	218.0
g	Em0019g1208a	scaffold_0016	g6048.t1	scaffold_15	204480309	22076723	63.9
g	Em0011g749a	scaffold_0016	g3556.t1	scaffold_8	210050589	14295413	301.0
g	Em0018g968a	scaffold_0016	g536.t1	scaffold_2	207344516	1888374	53.9
g	Em0013g818a	scaffold_0016	g7293.t1	scaffold_21	204280620	27006378	52.4
g	Em0021g687a	scaffold_0016	g5763.t1	scaffold_14	204942767	21081555	251.0
g	Em0020g547a	scaffold_0016	g8565.t1	scaffold_29	206878513	32019050	45.4
g	Em0015g963a	scaffold_0016	g1749.t1	scaffold_4	209678567	6362048	46.2
g	Em0581g5a	scaffold_0016	g326.t1	scaffold_2	209357339	1119000	60.8
g	Em0019g1095a	scaffold_0016	g3007.t1	scaffold_6	210287811	11005472	237.0
g	Em0001g1234a	scaffold_0016	g9116.t1	scaffold_33	203117505	34142578	68.6
g	Em0013g147a	scaffold_0016	g8478.t1	scaffold_29	205057251	31736763	145.0
g	Em0009g951a	scaffold_0016	g2206.t1	scaffold_4	203773017	7958207	230.0
g	Em0005g105a	scaffold_0016	g1723.t1	scaffold_4	209660950	6263422	135.6
g	Em0023g728a	scaffold_0016	g3807.t2	scaffold_8	202557527	15175601	248.0
g	Em0006g896a	scaffold_0016	g2920.t1	scaffold_6	210065626	10653909	112.0
g	Em0016g1002a	scaffold_0016	g2047.t1	scaffold_4	206174424	7416283	216.0
g	Em0023g760a	scaffold_0016	g941.t1	scaffold_2	206831220	3371880	592.0
g	Em0004g430a	scaffold_0016	g7145.t1	scaffold_21	208320541	26426927	40.4
g	Em0020g278a	scaffold_0016	g6646.t1	scaffold_18	203702275	24408295	184.0
g	Em0001g1087a	scaffold_0016	g234.t3	scaffold_2	208667753	802424	403.6
g	Em0004g199a	scaffold_0016	g881.t2	scaffold_2	209306199	3152092	49.3
g	Em0014g20a	scaffold_0016	g7231.t1	scaffold_21	202038538	26745161	43.5
g	Em0018g166a	scaffold_0016	g2438.t1	scaffold_5	208199446	8945384	181.0
g	Em0021g77a	scaffold_0016	g8521.t2	scaffold_29	204454136	31877977	192.0
g	Em0200g10a	scaffold_0016	g6940.t1	scaffold_19	202974359	25584949	47.8
g	Em0020g194a	scaffold_0016	g8481.t1	scaffold_29	207885914	31746026	216.0
g	Em0007g252a	scaffold_0016	g7854.t1	scaffold_25	207911173	29243271	90.9
g	Em0021g872a	scaffold_0016	g9988.t1	scaffold_41	206893050	36778637	71.6
g	Em0020g995a	scaffold_0016	g2657.t2	scaffold_5	202484997	9699847	236.0
g	Em0617g1a	scaffold_0016	g6463.t1	scaffold_17	203585302	23638831	117.0
g	Em0022g324a	scaffold_0016	g2633.t1	scaffold_5	207523659	9633167	172.0
g	Em0019g880a	scaffold_0016	g1244.t1	scaffold_3	202069518	4466097	109.0
g	Em0001g2693a	scaffold_0016	g5308.t1	scaffold_13	205580645	19447097	204.0
g	Em0004g1517a	scaffold_0016	g7632.t1	scaffold_23	204690199	28301298	50.1
g	Em0023g689a	scaffold_0016	g7290.t1	scaffold_21	203440913	26993291	124.8
g	Em0010g297a	scaffold_0016	g4185.t1	scaffold_9	208433230	13938456	150.0
g	Em0306g8a	scaffold_0016	g82.t1	scaffold_2	210571356	274495	180.0
g	Em0008g1082a	scaffold_0016	g2484.t1	scaffold_5	210610731	9124395	216.0
g	Em0137g13a	scaffold_0016	g5939.t1	scaffold_15	203341816	21740742	633.0
g	Em0005g707a	scaffold_0016	g373.t2	scaffold_2	210473201	1291095	185.0
g	Em0013g1083a	scaffold_0016	g6915.t1	scaffold_19	206377338	25497457	52.8
g	Em0010g912a	scaffold_0016	g4101.t1	scaffold_9	202487692	13651930	187.0
g	Em0020g883a	scaffold_0016	g9063.t1	scaffold_32	203555326	33911666	303.0
g	Em0021g221a	scaffold_0016	g3256.t1	scaffold_7	209901571	11861620	53.1
g	Em0052g6a	scaffold_0016	g862.t1	scaffold_2	204149810	3081352	177.0
g	Em0234g8a	scaffold_0016	g618.t1	scaffold_2	209171908	2160664	47.0
g	Em0015g160a	scaffold_0016	g1353.t2	scaffold_3	204602000	4840902	74.3
g	Em0016g113a	scaffold_0016	g5692.t2	scaffold_14	205185961	20799504	139.0
g	Em0005g1262a	scaffold_0016	g8482.t1	scaffold_29	208199446	31751211	108.0
g	Em0088g3a	scaffold_0016	g5830.t1	scaffold_15	202562844	21352208	161.0
g	Em0019g1149a	scaffold_0016	g764.t1	scaffold_2	206174424	2672542	680.0
g	Em0009g610a	scaffold_0016	g442.t1	scaffold_2	204982343	1537951	49.7
g	Em0018g1080a	scaffold_0016	g1223.t1	scaffold_3	209948189	4387384	125.5
g	Em0002g1525a	scaffold_0016	g2726.t1	scaffold_6	202893821	9970248	58.5
g	Em0018g164a	scaffold_0016	g3034.t2	scaffold_6	205180210	11096539	88.6
g	Em0012g592a	scaffold_0016	g758.t1	scaffold_2	202441399	2655148	47.8
g	Em0005g675a	scaffold_0016	g1853.t2	scaffold_4	202701199	6709580	76.3
g	Em0009g1038a	scaffold_0016	g6006.t1	scaffold_15	209874800	21933209	47.0
g	Em0010g653a	scaffold_0016	g5123.t2	scaffold_12	205529347	18745967	46.6
g	Em0001g3686a	scaffold_0016	g625.t1	scaffold_2	208756984	2195914	289.0
g	Em0021g375a	scaffold_0016	g8688.t2	scaffold_30	206131751	32596352	151.0
g	Em0005g180a	scaffold_0016	g1287.t1	scaffold_3	205677505	4600016	73.6
g	Em0011g264a	scaffold_0016	g7100.t1	scaffold_20	209617595	26194969	315.0
g	Em0023g749a	scaffold_0016	g1058.t1	scaffold_3	203469341	3802473	89.7
g	Em0011g634a	scaffold_0016	g3281.t1	scaffold_7	208775809	11958961	127.0
g	Em0008g1033a	scaffold_0016	g233.t1	scaffold_2	203576659	797066	196.0
g	Em0019g615a	scaffold_0016	g5137.t2	scaffold_12	207953255	18792565	158.0
g	Em0009g106a	scaffold_0016	g6424.t2	scaffold_17	210551092	23507017	204.0
g	Em0145g16a	scaffold_0016	g1114.t1	scaffold_3	209270678	3977832	137.0
g	Em0017g182a	scaffold_0016	g6090.t1	scaffold_16	205268818	22243606	135.0
g	Em0015g348a	scaffold_0016	g5830.t1	scaffold_15	204699684	21352208	162.0
g	Em0020g1056a	scaffold_0016	g9398.t1	scaffold_35	204916303	35174800	41.6
g	Em0006g215a	scaffold_0016	g1998.t1	scaffold_4	207578953	7257145	178.0
g	Em0007g854a	scaffold_0016	g1832.t2	scaffold_4	209805724	6635355	286.0
g	Em0014g233a	scaffold_0016	g499.t1	scaffold_2	209813056	1731831	130.0
g	Em0021g556a	scaffold_0016	g1468.t1	scaffold_3	210556797	5285389	429.0
g	Em0003g616a	scaffold_0016	g4754.t1	scaffold_11	210149576	17416421	62.4
g	Em0389g5a	scaffold_0016	g4266.t1	scaffold_10	210313143	15602941	67.4
g	Em0013g330a	scaffold_0016	g8766.t1	scaffold_31	205969467	32866071	130.0
g	Em0438g9a	scaffold_0016	g5507.t1	scaffold_14	202711187	20142226	285.0
g	Em0012g161a	scaffold_0016	g2783.t1	scaffold_6	208047631	10151346	107.0
g	Em0005g1317a	scaffold_0016	g7821.t1	scaffold_24	210281879	29089851	119.0
g	Em0002g646a	scaffold_0016	g536.t1	scaffold_2	209425356	1888374	107.0
g	Em0018g41a	scaffold_0016	g8707.t1	scaffold_30	207375951	32676068	49.7
g	Em0023g374a	scaffold_0016	g398.t2	scaffold_2	202884267	1388918	91.3
g	Em0420g3a	scaffold_0016	g2211.t1	scaffold_4	208314746	7973554	49.7
g	Em0022g510a	scaffold_0016	g838.t1	scaffold_2	203040454	2974040	93.6
g	Em0023g35a	scaffold_0016	g8877.t1	scaffold_31	205371463	33261105	154.0
g	Em0064g21a	scaffold_0016	g9693.t1	scaffold_38	203261979	36308329	43.9
g	Em0018g157a	scaffold_0016	g7077.t1	scaffold_20	203046878	26100364	172.0
g	Em0009g1114a	scaffold_0016	g3778.t1	scaffold_8	209097218	15080033	637.0
g	Em0001g3424a	scaffold_0016	g1914.t1	scaffold_4	207047645	6904821	45.1
g	Em0004g1192a	scaffold_0016	g1321.t1	scaffold_3	207242651	4738203	153.0
g	Em0011g958a	scaffold_0016	g9539.t1	scaffold_37	203456811	35745062	47.4
g	Em0019g737a	scaffold_0016	g5800.t1	scaffold_15	205899280	21238454	298.0
g	Em0005g1221a	scaffold_0016	g1486.t1	scaffold_3	209830263	5354968	166.0
g	Em0016g915a	scaffold_0016	g2578.t1	scaffold_5	205011133	9426513	70.1
g	Em0007g260a	scaffold_0016	g5799.t1	scaffold_15	204432186	21234218	61.2
g	Em0018g977a	scaffold_0016	g1604.t1	scaffold_3	204412634	5769221	103.0
g	Em0016g356a	scaffold_0016	g9120.t1	scaffold_33	208980732	34157107	50.1
g	Em0023g945a	scaffold_0016	g2633.t1	scaffold_5	203724099	9633167	148.0
g	Em0004g165a	scaffold_0016	g3661.t3	scaffold_8	202889479	14664625	53.9
g	Em0014g65a	scaffold_0016	g1280.t1	scaffold_3	210079104	4574006	144.0
g	Em0010g79a	scaffold_0016	g5799.t1	scaffold_15	205580645	21234218	248.4
g	Em0019g719a	scaffold_0016	g1792.t1	scaffold_4	209329985	6501742	132.0
g	Em0023g892a	scaffold_0016	g4877.t1	scaffold_12	208519201	17883005	216.0
g	Em0024g143a	scaffold_0016	g7195.t1	scaffold_21	203452671	26629700	51.2
g	Em0013g918a	scaffold_0016	g9286.t2	scaffold_34	210081809	34747151	118.0
g	Em0021g931a	scaffold_0016	g5020.t1	scaffold_12	202370612	18405180	58.5
g	Em0021g589a	scaffold_0016	g4384.t1	scaffold_10	208146717	16031840	439.0
g	Em0020g640a	scaffold_0016	g1485.t1	scaffold_3	205621950	5350204	301.0
g	Em0017g65a	scaffold_0016	g5207.t1	scaffold_13	203108313	19104510	129.0
g	Em0006g1033a	scaffold_0016	g5516.t2	scaffold_14	202484997	20168088	42.0
g	Em0015g523a	scaffold_0016	g660.t2	scaffold_2	202959562	2318803	42.0
g	Em0002g1803a	scaffold_0016	g10369.t2	scaffold_48	205976282	39624373	670.0
g	Em0012g555a	scaffold_0016	g4447.t2	scaffold_10	205412792	16282271	50.1
g	Em0022g708a	scaffold_0016	g6241.t1	scaffold_16	202682951	22777413	54.3
g	Em0023g480a	scaffold_0016	g941.t1	scaffold_2	210216515	3371880	581.0
g	Em0007g295a	scaffold_0016	g1519.t1	scaffold_3	210552197	5482470	353.0
g	Em0020g107a	scaffold_0016	g7419.t2	scaffold_22	210179258	27480097	44.3
g	Em0022g48a	scaffold_0016	g4939.t1	scaffold_12	202327413	18132443	119.0
g	Em0005g465a	scaffold_0016	g8067.t1	scaffold_26	208538795	30121536	62.0
g	Em0020g189a	scaffold_0016	g3597.t1	scaffold_8	208027652	14447745	266.0
g	Em0021g635a	scaffold_0016	g5315.t1	scaffold_13	207542932	19467967	57.0
g	Em0022g140a	scaffold_0016	g3742.t2	scaffold_8	210356758	14947368	89.7
g	Em0001g1230a	scaffold_0016	g9116.t1	scaffold_33	207011361	34142578	107.0
g	Em0013g1120a	scaffold_0016	g8008.t1	scaffold_26	204446722	29861101	104.0
g	Em0001g3389a	scaffold_0016	g4539.t1	scaffold_10	206232297	16645281	54.7
g	Em0004g1593a	scaffold_0016	g6621.t1	scaffold_18	203266939	24308071	147.1
g	Em0776g6a	scaffold_0016	g333.t1	scaffold_2	203946393	1136190	52.8
g	Em0013g313a	scaffold_0016	g1094.t2	scaffold_3	206881894	3922770	251.0
g	Em0001g1137a	scaffold_0016	g5686.t1	scaffold_14	205952378	20777805	53.1
g	Em0016g444a	scaffold_0016	g8150.t1	scaffold_26	204245561	30424000	124.0
g	Em0013g200a	scaffold_0016	g678.t2	scaffold_2	208472233	2383502	192.0
g	Em0018g294a	scaffold_0016	g1598.t1	scaffold_3	209034244	5747068	258.0
g	Em0019g33a	scaffold_0016	g9132.t1	scaffold_33	208219644	34196041	52.0
g	Em0022g902a	scaffold_0016	g7029.t1	scaffold_20	207556820	25913601	42.0
g	Em0008g92a	scaffold_0016	g6920.t2	scaffold_19	206171940	25513551	59.3
g	Em0020g1103a	scaffold_0016	g782.t2	scaffold_2	202449000	2745057	337.0
g	Em0071g21a	scaffold_0016	g7688.t1	scaffold_24	204353815	28583172	275.0
g	Em0019g580a	scaffold_0016	g7538.t1	scaffold_23	208297664	27946046	137.0
g	Em0018g1109a	scaffold_0016	g6862.t1	scaffold_19	209424045	25305956	169.0
g	Em0962g1a	scaffold_0016	g5217.t1	scaffold_13	210221581	19134909	85.5
g	Em0014g563a	scaffold_0016	g9805.t1	scaffold_39	204297843	37088326	78.2
g	Em0382g2a	scaffold_0016	g5100.t2	scaffold_12	203022492	18665964	42.7
g	Em1069g3a	scaffold_0016	g5830.t1	scaffold_15	209641723	21352208	134.0
g	Em0151g3a	scaffold_0016	g1946.t2	scaffold_4	209922387	7004893	41.2
g	Em0023g880a	scaffold_0016	g8447.t3	scaffold_28	208060169	30989570	107.0
g	Em0076g4a	scaffold_0016	g6037.t2	scaffold_15	203432868	22052091	43.9
g	Em0010g130a	scaffold_0016	g4403.t1	scaffold_10	208550040	16090717	359.3
g	Em0017g591a	scaffold_0016	g961.t1	scaffold_2	203010529	3467654	88.6
g	Em0011g791a	scaffold_0016	g1017.t1	scaffold_3	208311415	3657730	199.0
g	Em0006g1034a	scaffold_0016	g3775.t2	scaffold_8	203872143	15067958	341.0
g	Em0022g607a	scaffold_0016	g9626.t2	scaffold_37	203946393	36071862	213.0
g	Em0004g1049a	scaffold_0016	g885.t1	scaffold_2	203436458	3166321	247.0
g	Em0003g1753a	scaffold_0016	g3654.t2	scaffold_8	210281879	14640124	60.8
g	Em0011g803a	scaffold_0016	g47.t1	scaffold_2	202288639	157596	333.0
g	Em0013g817a	scaffold_0016	g7293.t1	scaffold_21	210354194	27006378	740.4
g	Em0582g4a	scaffold_0016	g3707.t2	scaffold_8	209250529	14809737	358.0
g	Em0007g591a	scaffold_0016	g8186.t1	scaffold_27	209650373	31227476	119.0
g	Em0205g4a	scaffold_0016	g183.t1	scaffold_2	202045913	618225	49.7
g	Em0014g143a	scaffold_0016	g8482.t1	scaffold_29	205031763	31751211	127.0
g	Em0017g949a	scaffold_0016	g2247.t1	scaffold_4	202584282	8101496	171.0
g	Em0005g25a	scaffold_0016	g9721.t1	scaffold_38	203010529	36429927	399.0
g	Em0001g3564a	scaffold_0016	g2158.t1	scaffold_4	204341992	7808248	315.3
g	Em0145g10a	scaffold_0016	g5396.t1	scaffold_13	206977976	19740153	345.4
g	Em0013g794a	scaffold_0016	g4492.t1	scaffold_10	209213007	16466835	46.6
g	Em0009g1118a	scaffold_0016	g205.t1	scaffold_2	204489418	693838	65.1
g	Em0016g367a	scaffold_0016	g6941.t1	scaffold_19	210529105	25588486	99.8
g	Em0786g6a	scaffold_0016	g911.t1	scaffold_2	210180841	3259327	95.1
g	Em0001g1094a	scaffold_0016	g2574.t1	scaffold_5	207330593	9415306	149.8
g	Em0621g2a	scaffold_0016	g7075.t3	scaffold_20	209491455	26091612	67.8
g	Em0015g666a	scaffold_0016	g6562.t2	scaffold_18	202124023	24068437	51.2
g	Em0001g1439a	scaffold_0016	g2202.t1	scaffold_4	209171908	7949665	88.6
g	Em0016g81a	scaffold_0016	g4733.t1	scaffold_11	205135755	17350638	58.5
g	Em0005g1543a	scaffold_0016	g876.t2	scaffold_2	207919211	3132463	53.1
g	Em0011g83a	scaffold_0016	g7939.t2	scaffold_25	210081809	29575673	123.2
g	Em0020g37a	scaffold_0016	g9105.t1	scaffold_33	210176151	34111881	46.2
g	Em0023g46a	scaffold_0016	g3794.t2	scaffold_8	207712178	15141061	255.6
g	Em0003g848a	scaffold_0016	g4469.t1	scaffold_10	203822700	16387586	45.1
g	Em0015g1145a	scaffold_0016	g2224.t1	scaffold_4	210084654	8016370	87.0
g	Em0018g49a	scaffold_0016	g9539.t1	scaffold_37	204412634	35745062	202.0
g	Em0024g497a	scaffold_0016	g7280.t1	scaffold_21	203613322	26952090	104.0
g	Em0011g645a	scaffold_0016	g400.t1	scaffold_2	206094021	1395233	217.0
g	Em0019g767a	scaffold_0016	g4049.t1	scaffold_9	203514069	13463413	56.6
g	Em0014g773a	scaffold_0016	g1647.t1	scaffold_3	203046878	5941491	523.0
g	Em0003g1602a	scaffold_0016	g1280.t1	scaffold_3	208870154	4574006	141.0
g	Em0023g449a	scaffold_0016	g78.t1	scaffold_2	208156122	264469	598.6
g	Em0017g568a	scaffold_0016	g7986.t1	scaffold_25	204058912	29774565	260.0
g	Em0011g652a	scaffold_0016	g8542.t2	scaffold_29	204245561	31948653	60.5
g	Em0550g4a	scaffold_0016	g9460.t1	scaffold_36	203044618	35410712	184.0
g	Em0068g10a	scaffold_0016	g3895.t2	scaffold_9	202505296	12910467	262.4
g	Em0002g1841a	scaffold_0016	g5098.t1	scaffold_12	202823036	18660997	426.4
g	Em0014g335a	scaffold_0016	g10302.t1	scaffold_46	202907994	38895863	43.9
g	Em0002g249a	scaffold_0016	g4514.t1	scaffold_10	202370612	16550800	56.6
g	Em0017g316a	scaffold_0016	g1187.t1	scaffold_3	203175750	4246296	45.1
g	Em0001g1881a	scaffold_0131	g3786.t3	scaffold_8	291440810	15115979	50.4
g	Em0001g94a	scaffold_0131	g325.t1	scaffold_2	291434823	1116355	40.8
g	Em0018g860a	scaffold_0131	g7903.t2	scaffold_25	291430263	29428925	123.6
g	Em0005g1280a	scaffold_0196	g5099.t1	scaffold_12	296084516	18664330	106.0
g	Em0007g967a	scaffold_0196	g7547.t1	scaffold_23	296084516	27969031	47.8
g	Em0028g1a	scaffold_0197	g1476.t2	scaffold_3	296099277	5312670	74.3
g	Em0001g3325a	scaffold_0197	g745.t1	scaffold_2	296108962	2619300	473.0
g	Em0006g1511a	scaffold_0197	g7364.t1	scaffold_22	296143068	27310305	327.0
g	Em0020g224a	scaffold_0197	g9897.t2	scaffold_40	296104303	37464863	110.0
g	Em0008g148a	scaffold_0197	g7358.t1	scaffold_22	296104303	27287749	46.6
g	Em0003g792a	scaffold_0194	g112.t1	scaffold_2	295946108	361373	72.8
g	Em0241g3a	scaffold_0192	g9841.t1	scaffold_40	295827814	37245984	51.6
g	Em0011g644a	scaffold_0192	g920.t1	scaffold_2	295813462	3286433	208.0
g	Em0020g116a	scaffold_0193	g8347.t1	scaffold_28	295903212	30673260	598.0
g	Em0014g124a	scaffold_0193	g6480.t1	scaffold_17	295858665	23704118	42.0
g	Em0007g1319a	scaffold_0058	g4476.t1	scaffold_10	282314042	16413863	103.0
g	Em0019g150a	scaffold_0058	g9811.t1	scaffold_39	282206871	37104437	164.0
g	Em0007g303a	scaffold_0058	g9027.t1	scaffold_32	282254910	33797758	45.4
g	Em0023g595a	scaffold_0057	g2958.t1	scaffold_6	282006664	10790425	117.0
g	Em0037g11a	scaffold_0057	g1187.t1	scaffold_3	282049032	4246296	45.1
g	Em0014g567a	scaffold_0057	g2492.t1	scaffold_5	281955729	9150578	197.0
g	Em0002g1422a	scaffold_0057	g5295.t1	scaffold_13	282113438	19406407	99.4
g	Em0007g312a	scaffold_0057	g7933.t1	scaffold_25	282024226	29563022	196.0
g	Em0009g794a	scaffold_0056	g4159.t1	scaffold_9	281877148	13847239	61.2
g	Em0001g1259a	scaffold_0056	g3834.t2	scaffold_8	281886800	15261206	107.0
g	Em0001g2249a	scaffold_0056	g5925.t1	scaffold_15	281919172	21690335	45.4
g	Em0012g40a	scaffold_0056	g3197.t1	scaffold_7	281835100	11652393	351.0
g	Em0008g285a	scaffold_0056	g8412.t1	scaffold_28	281819916	30874169	513.0
g	Em0023g97a	scaffold_0056	g3939.t1	scaffold_9	281755022	13076457	74.7
g	Em0001g1953a	scaffold_0056	g3981.t1	scaffold_9	281857174	13239702	535.0
g	Em0015g211a	scaffold_0056	g4588.t1	scaffold_11	281881710	16826513	61.2
g	Em0021g833a	scaffold_0055	g763.t1	scaffold_2	281653718	2668531	148.0
g	Em0028g29a	scaffold_0055	g1476.t2	scaffold_3	281616158	5312670	87.0
g	Em0019g1006a	scaffold_0055	g3559.t1	scaffold_8	281675897	14303948	213.0
g	Em0019g840a	scaffold_0055	g3814.t1	scaffold_8	281714583	15194792	63.5
g	Em0006g1507a	scaffold_0054	g7364.t1	scaffold_22	281350207	27310305	122.0
g	Em0001g1246a	scaffold_0054	g1647.t1	scaffold_3	281501517	5941491	196.0
g	Em0006g880a	scaffold_0054	g621.t1	scaffold_2	281450241	2169372	83.2
g	Em0018g1138a	scaffold_0054	g7064.t1	scaffold_20	281370418	26062212	526.0
g	Em0014g21a	scaffold_0054	g4092.t1	scaffold_9	281511624	13627124	53.1
g	Em0019g732a	scaffold_0054	g6750.t1	scaffold_19	281534962	24894246	134.8
g	Em0002g1240a	scaffold_0054	g10245.t1	scaffold_46	281474102	38665948	144.0
g	Em0005g1151a	scaffold_0054	g1944.t1	scaffold_4	281379125	7000747	53.1
g	Em0001g1976a	scaffold_0053	g5227.t1	scaffold_13	281162031	19175889	45.8
g	Em0023g891a	scaffold_0053	g8271.t1	scaffold_27	281246927	31565354	131.0
g	Em0017g436a	scaffold_0053	g918.t1	scaffold_2	281259108	3281953	253.0
g	Em0009g899a	scaffold_0053	g1227.t1	scaffold_3	281235134	4396311	179.0
g	Em0010g835a	scaffold_0052	g7351.t1	scaffold_22	281015073	27268663	120.0
g	Em0017g208a	scaffold_0052	g8770.t1	scaffold_31	281069604	32885436	266.0
g	Em0015g1272a	scaffold_0052	g8106.t2	scaffold_26	281027055	30265312	73.9
g	Em0009g289a	scaffold_0052	g4039.t1	scaffold_9	281069604	13431984	63.5
g	Em0003g1671a	scaffold_0051	g7421.t1	scaffold_22	280736324	27493234	177.0
g	Em0101g7a	scaffold_0051	g2232.t1	scaffold_4	280739703	8047309	60.1
g	Em0021g743a	scaffold_0051	g4671.t1	scaffold_11	280877240	17118874	123.0
g	Em0015g1075a	scaffold_0199	g1368.t2	scaffold_3	296271457	4897487	86.7
g	Em0001g3535a	scaffold_0031	g5620.t2	scaffold_14	274353382	20530156	107.1
g	Em0019g113a	scaffold_0031	g9669.t2	scaffold_38	274371404	36231896	134.0
g	Em0001g3276a	scaffold_0031	g2543.t2	scaffold_5	274307608	9313018	48.5
g	Em0023g794a	scaffold_0031	g8680.t1	scaffold_30	274596857	32557581	142.0
g	Em0016g308a	scaffold_0031	g8944.t1	scaffold_32	274601248	33496910	206.5
g	Em0015g436a	scaffold_0031	g3492.t1	scaffold_7	274251994	12760778	82.0
g	Em0001g969a	scaffold_0031	g7957.t1	scaffold_25	274477373	29639238	84.0
g	Em0020g160a	scaffold_0031	g2693.t2	scaffold_5	274211769	9822534	62.4
g	Em0010g876a	scaffold_0031	g3061.t1	scaffold_6	274482365	11170725	369.0
g	Em0008g1140a	scaffold_0031	g8331.t1	scaffold_28	274294410	30619414	47.0
g	Em0016g880a	scaffold_0030	g4857.t1	scaffold_11	273931741	17789930	196.0
g	Em0024g274a	scaffold_0030	g7280.t1	scaffold_21	274125447	26952090	91.3
g	Em0018g576a	scaffold_0030	g2012.t2	scaffold_4	273750205	7296296	268.0
g	Em0435g6a	scaffold_0030	g6221.t1	scaffold_16	273992335	22701468	263.0
g	Em0016g881a	scaffold_0030	g4361.t1	scaffold_10	273885027	15943823	679.0
g	Em0020g1101a	scaffold_0030	g10397.t1	scaffold_48	273908181	39756653	429.0
g	Em0005g1240a	scaffold_0030	g4453.t1	scaffold_10	273728169	16315875	63.2
g	Em0011g1164a	scaffold_0030	g2730.t1	scaffold_6	273783289	9981852	356.0
g	Em0018g364a	scaffold_0030	g9994.t1	scaffold_41	274059689	36812271	226.0
g	Em0009g1019a	scaffold_0228	g6846.t2	scaffold_19	297898087	25238908	91.3
g	Em0017g835a	scaffold_0229	g5308.t1	scaffold_13	297958772	19447097	204.0
g	Em0006g891a	scaffold_0224	g294.t2	scaffold_2	297671438	1012913	125.6
g	Em0655g3a	scaffold_0226	g6150.t1	scaffold_16	297754025	22466440	133.0
g	Em0011g588a	scaffold_0220	g4269.t1	scaffold_10	297459746	15614536	153.0
g	Em0005g111a	scaffold_0220	g1723.t1	scaffold_4	297422386	6263422	94.3
g	Em0001g3381a	scaffold_0221	g4140.t1	scaffold_9	297497474	13793512	44.7
g	Em0001g846a	scaffold_0004	g4070.t1	scaffold_9	82390726	13547053	185.0
g	Em0484g7a	scaffold_0004	g6833.t1	scaffold_19	79162032	25202252	45.8
g	Em0020g34a	scaffold_0004	g4077.t1	scaffold_9	72023194	13570978	67.8
g	Em0008g1200a	scaffold_0004	g619.t2	scaffold_2	75833904	2163807	71.6
g	Em0008g1066a	scaffold_0004	g6154.t1	scaffold_16	81848059	22481407	63.2
g	Em0508g11a	scaffold_0004	g3636.t1	scaffold_8	76717577	14565517	45.8
g	Em0018g82a	scaffold_0004	g6703.t1	scaffold_18	79972061	24664460	202.0
g	Em0015g308a	scaffold_0004	g7624.t2	scaffold_23	70052010	28267261	120.9
g	Em0007g1394a	scaffold_0004	g3732.t1	scaffold_8	76641383	14915941	228.0
g	Em0735g1a	scaffold_0004	g3852.t1	scaffold_8	72823772	15316465	70.1
g	Em0669g2a	scaffold_0004	g10089.t1	scaffold_43	78945619	37925095	43.9
g	Em0004g1514a	scaffold_0004	g7228.t1	scaffold_21	78038804	26735362	76.3
g	Em0023g305a	scaffold_0004	g4010.t1	scaffold_9	75239520	13355839	112.0
g	Em0006g1217a	scaffold_0004	g1233.t1	scaffold_3	72664375	4421182	95.9
g	Em0015g828a	scaffold_0004	g1772.t2	scaffold_4	69569965	6448987	145.0
g	Em0665g3a	scaffold_0004	g9133.t1	scaffold_33	78250046	34203528	83.6
g	Em0019g1021a	scaffold_0004	g542.t1	scaffold_2	82714301	1905710	45.8
g	Em0013g693a	scaffold_0004	g8201.t1	scaffold_27	83477405	31286725	716.0
g	Em0001g2533a	scaffold_0004	g8477.t1	scaffold_29	71699881	31734465	168.0
g	Em0009g656a	scaffold_0004	g6761.t1	scaffold_19	78970599	24931976	75.5
g	Em0006g722a	scaffold_0004	g621.t1	scaffold_2	70964717	2169372	157.0
g	Em0013g146a	scaffold_0004	g641.t1	scaffold_2	75526633	2248661	141.0
g	Em0786g5a	scaffold_0004	g2845.t1	scaffold_6	71928906	10378762	52.4
g	Em0001g1883a	scaffold_0004	g7650.t1	scaffold_23	74669750	28384379	77.4
g	Em0007g619a	scaffold_0004	g2133.t1	scaffold_4	75068689	7724354	51.2
g	Em0018g415a	scaffold_0004	g7421.t1	scaffold_22	82503985	27493234	225.0
g	Em0022g518a	scaffold_0004	g1091.t1	scaffold_3	73918120	3915127	60.1
g	Em0006g1338a	scaffold_0004	g10302.t1	scaffold_46	80314498	38895863	40.8
g	Em0013g558a	scaffold_0004	g102.t1	scaffold_2	83349906	333976	46.6
g	Em0017g805a	scaffold_0004	g4919.t1	scaffold_12	72119359	18054064	54.3
g	Em0013g1097a	scaffold_0004	g6778.t1	scaffold_19	70527069	24995917	65.1
g	Em0024g238a	scaffold_0004	g624.t2	scaffold_2	78289350	2193251	152.1
g	Em0012g532a	scaffold_0004	g4468.t2	scaffold_10	75692758	16383517	305.0
g	Em0003g528a	scaffold_0004	g8872.t1	scaffold_31	74442667	33247855	69.7
g	Em0186g1a	scaffold_0004	g7599.t1	scaffold_23	72470530	28175240	45.8
g	Em0017g281a	scaffold_0004	g4446.t1	scaffold_10	74930374	16278776	510.0
g	Em0016g1045a	scaffold_0004	g8078.t2	scaffold_26	75228861	30158728	88.6
g	Em0002g206a	scaffold_0004	g1190.t1	scaffold_3	78940299	4255755	46.2
g	Em0023g559a	scaffold_0004	g3815.t2	scaffold_8	70013552	15198965	271.0
g	Em0013g885a	scaffold_0004	g626.t1	scaffold_2	76423612	2198344	90.1
g	Em0020g195a	scaffold_0004	g8481.t1	scaffold_29	73628443	31746026	266.0
g	Em0179g15a	scaffold_0004	g3794.t2	scaffold_8	71418755	15141061	169.1
g	Em0022g588a	scaffold_0004	g9626.t1	scaffold_37	75851873	36071841	279.0
g	Em0020g57a	scaffold_0004	g7548.t1	scaffold_23	70022486	27972983	50.4
g	Em0004g686a	scaffold_0004	g6037.t2	scaffold_15	75749491	22052091	48.9
g	Em0008g162a	scaffold_0004	g7290.t1	scaffold_21	74729191	26993291	293.0
g	Em0006g1237a	scaffold_0004	g8907.t1	scaffold_31	82045867	33342071	245.5
g	Em0018g1023a	scaffold_0004	g1223.t1	scaffold_3	78415869	4387384	125.5
g	Em0012g1090a	scaffold_0004	g6280.t1	scaffold_16	74391123	22935925	275.0
g	Em0021g955a	scaffold_0004	g2446.t2	scaffold_5	83550600	8977339	146.0
g	Em0010g46a	scaffold_0004	g1499.t1	scaffold_3	69738770	5398959	93.6
g	Em0006g1277a	scaffold_0004	g8840.t2	scaffold_31	81991900	33154212	44.7
g	Em0001g1598a	scaffold_0004	g7650.t2	scaffold_23	81629211	28384379	66.2
g	Em0001g136a	scaffold_0004	g6631.t2	scaffold_18	78872512	24337555	67.8
g	Em0003g32a	scaffold_0004	g4654.t2	scaffold_11	69710855	17056659	81.3
g	Em0126g3a	scaffold_0004	g8320.t1	scaffold_28	76610785	30584164	58.2
g	Em0013g8a	scaffold_0004	g774.t1	scaffold_2	76472620	2717608	140.0
g	Em0016g666a	scaffold_0004	g1166.t1	scaffold_3	75607662	4167930	281.0
g	Em0010g914a	scaffold_0004	g4988.t1	scaffold_12	82627525	18314536	119.7
g	Em0020g751a	scaffold_0004	g4013.t2	scaffold_9	80212608	13366649	58.2
g	Em0013g622a	scaffold_0004	g2394.t1	scaffold_5	83023218	8715820	1481.0
g	Em0005g129a	scaffold_0004	g8540.t1	scaffold_29	76135390	31941003	259.0
g	Em0015g505a	scaffold_0004	g4430.t1	scaffold_10	75657024	16215071	63.9
g	Em0001g549a	scaffold_0004	g4592.t2	scaffold_11	80773251	16840618	43.5
g	Em0018g825a	scaffold_0004	g2938.t1	scaffold_6	72600941	10721797	350.0
g	Em0021g659a	scaffold_0004	g407.t1	scaffold_2	77873489	1419836	735.7
g	Em0009g1121a	scaffold_0004	g2120.t1	scaffold_4	74740789	7656240	422.0
g	Em0005g1596a	scaffold_0004	g4993.t1	scaffold_12	72838091	18328474	351.0
g	Em0023g707a	scaffold_0004	g6742.t1	scaffold_19	70995591	24874681	48.1
g	Em0001g364a	scaffold_0004	g3116.t1	scaffold_6	78358268	11332695	42.7
g	Em0008g1029a	scaffold_0004	g6229.t1	scaffold_16	73592856	22730905	47.0
g	Em0018g971a	scaffold_0004	g6321.t2	scaffold_16	74990980	23082538	108.0
g	Em0023g390a	scaffold_0004	g358.t1	scaffold_2	83339506	1243901	64.7
g	Em0004g23a	scaffold_0004	g4512.t1	scaffold_10	82856878	16542572	66.2
g	Em0023g95a	scaffold_0004	g1695.t1	scaffold_3	79962028	6143076	105.0
g	Em0016g945a	scaffold_0004	g6700.t1	scaffold_18	74217409	24655819	127.0
g	Em0014g580a	scaffold_0004	g1507.t1	scaffold_3	78335453	5431339	217.0
g	Em0019g1137a	scaffold_0004	g8148.t1	scaffold_26	73483637	30419682	94.7
g	Em0010g41a	scaffold_0004	g5799.t2	scaffold_15	75316203	21234272	248.0
g	Em0015g519a	scaffold_0004	g2159.t1	scaffold_4	82460878	7813484	61.2
g	Em0019g909a	scaffold_0004	g1547.t1	scaffold_3	77152442	5562533	93.2
g	Em0015g49a	scaffold_0004	g3181.t1	scaffold_7	73410885	11587862	774.7
g	Em0018g1207a	scaffold_0004	g1735.t1	scaffold_4	71961514	6301677	69.3
g	Em0094g15a	scaffold_0004	g2469.t2	scaffold_5	70936787	9080827	215.0
g	Em0018g387a	scaffold_0004	g4996.t2	scaffold_12	73868712	18334263	94.7
g	Em0019g541a	scaffold_0004	g1499.t1	scaffold_3	76271810	5398959	131.0
g	Em0019g1054a	scaffold_0004	g985.t1	scaffold_2	83512501	3552423	47.4
g	Em0002g1495a	scaffold_0004	g7802.t2	scaffold_24	74479301	29016741	45.4
g	Em0019g589a	scaffold_0004	g4712.t2	scaffold_11	82209509	17269595	88.6
g	Em0017g137a	scaffold_0004	g6223.t2	scaffold_16	71056746	22709884	242.0
g	Em0004g332a	scaffold_0004	g5912.t1	scaffold_15	73822887	21634855	92.4
g	Em0023g205a	scaffold_0004	g3047.t1	scaffold_6	81022358	11135439	172.0
g	Em0008g1013a	scaffold_0004	g6216.t1	scaffold_16	80453641	22684422	98.2
g	Em0021g982a	scaffold_0004	g631.t1	scaffold_2	73933840	2209684	421.0
g	Em0001g180a	scaffold_0004	g1866.t1	scaffold_4	71923995	6747888	62.0
g	Em0005g169a	scaffold_0004	g6583.t1	scaffold_18	78455375	24180509	200.0
g	Em0015g463a	scaffold_0004	g10248.t1	scaffold_46	78363579	38686996	123.0
g	Em0021g540a	scaffold_0004	g2795.t1	scaffold_6	70180333	10181923	102.0
g	Em0006g1498a	scaffold_0004	g985.t1	scaffold_2	83515245	3552423	52.8
g	Em0010g674a	scaffold_0004	g2767.t1	scaffold_6	78824020	10118022	97.1
g	Em0018g716a	scaffold_0004	g4641.t1	scaffold_11	83345035	17024433	290.0
g	Em0016g128a	scaffold_0004	g2459.t1	scaffold_5	78889168	9048234	58.5
g	Em0005g1051a	scaffold_0004	g9949.t1	scaffold_41	81769264	36653436	146.0
g	Em0005g1594a	scaffold_0004	g7898.t2	scaffold_25	71008436	29402906	56.2
g	Em0003g742a	scaffold_0004	g4008.t1	scaffold_9	74188684	13347764	236.0
g	Em0017g493a	scaffold_0004	g6452.t1	scaffold_17	80804307	23595094	311.0
g	Em0023g57a	scaffold_0004	g207.t1	scaffold_2	71941985	700388	151.0
g	Em0023g509a	scaffold_0004	g3105.t1	scaffold_6	77187516	11299737	120.0
g	Em0005g212a	scaffold_0004	g5171.t1	scaffold_13	71673608	18993750	127.0
g	Em0141g9a	scaffold_0004	g2005.t1	scaffold_4	81107822	7275903	104.7
g	Em0001g2874a	scaffold_0004	g5429.t1	scaffold_13	81634607	19855774	86.7
g	Em0008g372a	scaffold_0004	g3823.t1	scaffold_8	76558995	15223234	56.2
g	Em0015g811a	scaffold_0004	g8530.t1	scaffold_29	75919678	31896854	58.2
g	Em0016g200a	scaffold_0004	g7942.t1	scaffold_25	82617848	29586153	387.0
g	Em0005g1202a	scaffold_0004	g4250.t1	scaffold_10	70028315	15546106	300.0
g	Em0020g824a	scaffold_0004	g958.t1	scaffold_2	70363974	3459911	329.0
g	Em0003g1368a	scaffold_0004	g4054.t1	scaffold_9	79033597	13478859	44.3
g	Em0008g1115a	scaffold_0004	g4766.t2	scaffold_11	72324914	17468715	192.0
g	Em0007g240a	scaffold_0004	g6437.t1	scaffold_17	71741610	23556333	887.0
g	Em0006g1009a	scaffold_0004	g615.t2	scaffold_2	81091271	2152668	95.9
g	Em0004g976a	scaffold_0004	g1468.t1	scaffold_3	71617440	5285389	325.0
g	Em0020g401a	scaffold_0004	g6512.t1	scaffold_17	76864859	23859854	149.5
g	Em0018g250a	scaffold_0004	g7218.t1	scaffold_21	70759544	26705429	372.0
g	Em0001g1193a	scaffold_0004	g1280.t1	scaffold_3	72355205	4574006	142.0
g	Em0021g579a	scaffold_0004	g2185.t1	scaffold_4	76458107	7904377	74.3
g	Em0001g906a	scaffold_0004	g1590.t1	scaffold_3	81575260	5719638	133.0
g	Em0016g336a	scaffold_0004	g5799.t2	scaffold_15	71337554	21234272	53.1
g	Em0005g1657a	scaffold_0004	g6539.t1	scaffold_17	73564070	23952705	157.1
g	Em0017g38a	scaffold_0004	g4007.t1	scaffold_9	75296780	13343006	208.0
g	Em0013g849a	scaffold_0004	g9003.t1	scaffold_32	78338758	33714539	209.0
g	Em0059g26a	scaffold_0004	g8474.t1	scaffold_29	81523129	31725032	45.8
g	Em0015g1031a	scaffold_0004	g7835.t1	scaffold_25	78064684	29180506	161.0
g	Em0001g943a	scaffold_0004	g9484.t1	scaffold_36	79283894	35524791	111.3
g	Em0002g41a	scaffold_0004	g2501.t1	scaffold_5	71197367	9175370	197.0
g	Em0005g1676a	scaffold_0004	g4991.t2	scaffold_12	75141286	18321546	57.8
g	Em0013g221a	scaffold_0004	g10490.t2	scaffold_50	76588299	39550973	56.2
g	Em0001g2630a	scaffold_0004	g5237.t2	scaffold_13	74257925	19222229	170.0
g	Em0011g229a	scaffold_0004	g6569.t1	scaffold_18	82856878	24099753	47.8
g	Em0014g280a	scaffold_0004	g2705.t1	scaffold_5	78270953	9866394	108.0
g	Em0015g1203a	scaffold_0004	g2102.t2	scaffold_4	75462381	7597431	62.4
g	Em0017g39a	scaffold_0004	g4007.t1	scaffold_9	70840247	13343006	313.0
g	Em0011g531a	scaffold_0004	g9873.t1	scaffold_40	81072447	37386338	92.8
g	Em0186g8a	scaffold_0004	g1123.t1	scaffold_3	80212608	4012908	55.8
g	Em1158g1a	scaffold_0004	g1118.t1	scaffold_3	70568307	3990644	615.0
g	Em0017g636a	scaffold_0004	g4077.t1	scaffold_9	74321596	13570978	164.0
g	Em0014g24a	scaffold_0004	g374.t1	scaffold_2	83220367	1293287	82.8
g	Em0001g295a	scaffold_0004	g4351.t1	scaffold_10	74422934	15913689	249.0
g	Em0005g923a	scaffold_0004	g1665.t1	scaffold_3	78303323	6024402	67.0
g	Em0015g1292a	scaffold_0004	g2460.t1	scaffold_5	69862403	9050097	75.9
g	Em0005g1648a	scaffold_0004	g9155.t1	scaffold_33	77913959	34278477	55.8
g	Em0019g1162a	scaffold_0004	g1557.t1	scaffold_3	80976530	5593403	222.0
g	Em0099g12a	scaffold_0004	g9273.t1	scaffold_34	71286959	34686583	71.6
g	Em0015g1233a	scaffold_0004	g717.t1	scaffold_2	80840502	2514627	117.0
g	Em0013g154a	scaffold_0004	g656.t1	scaffold_2	77919981	2296098	46.2
g	Em0024g308a	scaffold_0004	g5306.t1	scaffold_13	81605290	19443470	75.9
g	Em0023g107a	scaffold_0004	g2396.t1	scaffold_5	81372255	8725387	186.0
g	Em0018g128a	scaffold_0004	g6937.t1	scaffold_19	82390726	25577198	221.0
g	Em0005g1022a	scaffold_0004	g7234.t1	scaffold_21	69943889	26754374	312.0
g	Em0011g850a	scaffold_0004	g9590.t1	scaffold_37	74709353	35917904	102.0
g	Em0001g1568a	scaffold_0004	g2256.t1	scaffold_4	79327573	8131515	71.2
g	Em0004g1528a	scaffold_0004	g3989.t1	scaffold_9	73652662	13271606	52.0
g	Em0019g1090a	scaffold_0004	g3294.t1	scaffold_7	69825725	11995776	175.0
g	Em0001g1776a	scaffold_0004	g7650.t2	scaffold_23	81562704	28384379	69.7
g	Em0006g1281a	scaffold_0004	g4321.t1	scaffold_10	74454168	15781448	295.4
g	Em0127g2a	scaffold_0004	g4641.t1	scaffold_11	72957295	17024433	196.0
g	Em0305g1a	scaffold_0004	g3095.t2	scaffold_6	71853476	11265816	167.0
g	Em0020g641a	scaffold_0004	g1485.t1	scaffold_3	72389571	5350204	97.4
g	Em0016g1110a	scaffold_0004	g56.t2	scaffold_2	74635892	194399	399.2
g	Em0982g1a	scaffold_0004	g3917.t2	scaffold_9	82116229	12987572	47.0
g	Em0016g116a	scaffold_0004	g533.t2	scaffold_2	74274524	1876129	137.0
g	Em0008g624a	scaffold_0004	g4005.t1	scaffold_9	73621983	13329726	134.0
g	Em0021g843a	scaffold_0004	g3335.t1	scaffold_7	82432836	12168256	66.6
g	Em0008g575a	scaffold_0004	g5660.t1	scaffold_14	72941676	20653820	65.5
g	Em0010g1018a	scaffold_0004	g5245.t1	scaffold_13	76044781	19245479	129.0
g	Em0005g1484a	scaffold_0004	g7342.t2	scaffold_22	79568567	27240202	414.0
g	Em0020g572a	scaffold_0004	g2121.t1	scaffold_4	71714847	7658018	266.0
g	Em0022g582a	scaffold_0004	g4857.t1	scaffold_11	82567224	17789930	315.0
g	Em0013g969a	scaffold_0004	g9797.t1	scaffold_39	79028453	37061913	42.0
g	Em0015g976a	scaffold_0004	g4671.t1	scaffold_11	78410518	17118874	56.6
g	Em0022g12a	scaffold_0004	g8031.t1	scaffold_26	70223517	29957543	312.0
g	Em0015g141a	scaffold_0004	g2768.t1	scaffold_6	73875145	10119672	63.5
g	Em0016g252a	scaffold_0004	g7519.t2	scaffold_23	73787890	27886593	73.9
g	Em0005g1524a	scaffold_0004	g624.t2	scaffold_2	78064684	2193251	67.0
g	Em0020g218a	scaffold_0004	g3947.t2	scaffold_9	71516059	13112679	291.0
g	Em0009g1151a	scaffold_0004	g5333.t1	scaffold_13	78598936	19548827	243.0
g	Em0014g601a	scaffold_0004	g4039.t1	scaffold_9	83603712	13431984	132.0
g	Em0022g132a	scaffold_0004	g2358.t1	scaffold_5	72690567	8509114	48.5
g	Em0003g434a	scaffold_0004	g3250.t1	scaffold_7	70911046	11837322	128.0
g	Em0017g899a	scaffold_0004	g5106.t2	scaffold_12	71119211	18692493	158.0
g	Em0324g5a	scaffold_0004	g774.t1	scaffold_2	77652351	2717608	140.0
g	Em0002g788a	scaffold_0004	g4716.t1	scaffold_11	72550527	17286084	47.0
g	Em0014g137a	scaffold_0004	g6641.t1	scaffold_18	79663028	24383057	49.3
g	Em0011g948a	scaffold_0004	g6028.t1	scaffold_15	74550258	22010373	46.6
g	Em0015g39a	scaffold_0004	g3755.t1	scaffold_8	73724010	14984841	256.0
g	Em0003g1011a	scaffold_0004	g6510.t3	scaffold_17	73868712	23838973	50.1
g	Em0005g1623a	scaffold_0004	g7421.t1	scaffold_22	72529740	27493234	250.0
g	Em0015g28a	scaffold_0004	g5612.t3	scaffold_14	69657342	20499899	95.1
g	Em0074g10a	scaffold_0004	g7751.t2	scaffold_24	79868059	28831011	61.6
g	Em0005g172a	scaffold_0004	g1646.t2	scaffold_3	73673402	5935622	298.0
g	Em0023g274a	scaffold_0004	g7939.t2	scaffold_25	76342676	29575673	120.5
g	Em0018g139a	scaffold_0004	g5558.t1	scaffold_14	71928906	20304700	92.8
g	Em0004g714a	scaffold_0004	g8687.t1	scaffold_30	74690925	32592221	512.0
g	Em0023g169a	scaffold_0004	g9781.t1	scaffold_39	74757851	37004647	43.5
g	Em0011g41a	scaffold_0004	g5674.t1	scaffold_14	77945529	20715514	55.1
g	Em0009g924a	scaffold_0004	g6478.t2	scaffold_17	73905597	23700446	41.2
g	Em0001g90a	scaffold_0004	g923.t1	scaffold_2	71600874	3294175	87.4
g	Em0513g4a	scaffold_0004	g5076.t2	scaffold_12	71877747	18584816	64.3
g	Em0776g7a	scaffold_0004	g4267.t2	scaffold_10	79572771	15605509	370.0
g	Em0419g1a	scaffold_0004	g1489.t1	scaffold_3	82440350	5362585	70.9
g	Em0012g719a	scaffold_0004	g576.t1	scaffold_2	71310492	2026198	44.3
g	Em0010g926a	scaffold_0004	g6808.t1	scaffold_19	72617856	25118468	123.0
g	Em0019g569a	scaffold_0004	g9593.t1	scaffold_37	78858671	35927638	63.2
g	Em0001g2407a	scaffold_0004	g9305.t1	scaffold_34	72856146	34801047	40.8
g	Em0005g714a	scaffold_0004	g1853.t1	scaffold_4	79175189	6709580	529.0
g	Em0014g807a	scaffold_0004	g496.t1	scaffold_2	81663827	1719140	52.0
g	Em0001g3515a	scaffold_0004	g5620.t2	scaffold_14	71853476	20530156	99.4
g	Em0714g3a	scaffold_0004	g2508.t2	scaffold_5	79473400	9195995	109.0
g	Em0020g1085a	scaffold_0004	g3320.t1	scaffold_7	74676614	12099417	294.0
g	Em0012g1002a	scaffold_0004	g10057.t1	scaffold_42	73648413	37784792	43.5
g	Em0904g1a	scaffold_0004	g2654.t1	scaffold_5	76093379	9687071	105.0
g	Em0018g538a	scaffold_0004	g862.t1	scaffold_2	81260564	3081352	177.0
g	Em0014g7a	scaffold_0004	g6022.t2	scaffold_15	75899219	21993845	147.0
g	Em0008g142a	scaffold_0004	g3203.t1	scaffold_7	73625318	11670269	257.0
g	Em0023g830a	scaffold_0004	g129.t1	scaffold_2	81367348	431329	111.3
g	Em0018g566a	scaffold_0004	g4576.t2	scaffold_11	72808351	16782200	446.0
g	Em0011g1001a	scaffold_0004	g6458.t1	scaffold_17	74181323	23619827	295.0
g	Em0019g121a	scaffold_0004	g181.t1	scaffold_2	69783584	607322	372.0
g	Em0020g658a	scaffold_0004	g3157.t2	scaffold_7	75554332	11500882	145.2
g	Em0011g289a	scaffold_0004	g5620.t2	scaffold_14	82732850	20530156	44.7
g	Em0005g84a	scaffold_0004	g6352.t1	scaffold_17	76864859	23210861	252.0
g	Em0016g194a	scaffold_0004	g238.t1	scaffold_2	71558504	819509	1028.0
g	Em0011g871a	scaffold_0004	g2264.t1	scaffold_4	76516689	8162311	513.0
g	Em0019g939a	scaffold_0004	g9190.t1	scaffold_33	80101532	34404343	50.8
g	Em0005g739a	scaffold_0004	g3116.t1	scaffold_6	70442731	11332695	42.7
g	Em0018g981a	scaffold_0004	g363.t1	scaffold_2	70354673	1261487	724.0
g	Em0011g154a	scaffold_0004	g1296.t1	scaffold_3	77290084	4638119	58.2
g	Em0023g295a	scaffold_0004	g4874.t1	scaffold_12	78157320	17874454	80.9
g	Em0010g907a	scaffold_0004	g8951.t1	scaffold_32	76472620	33516849	654.0
g	Em0002g1628a	scaffold_0004	g6941.t1	scaffold_19	76353973	25588486	55.5
g	Em0018g670a	scaffold_0004	g9292.t1	scaffold_34	82821645	34764800	189.0
g	Em0022g336a	scaffold_0004	g8534.t1	scaffold_29	81429787	31910350	60.8
g	Em0021g585a	scaffold_0004	g2097.t1	scaffold_4	82089543	7578268	416.0
g	Em0004g648a	scaffold_0004	g3889.t1	scaffold_9	76679006	12893491	285.0
g	Em0008g1259a	scaffold_0004	g4526.t1	scaffold_10	71394424	16595757	213.0
g	Em0021g811a	scaffold_0004	g6857.t1	scaffold_19	78633502	25279647	109.0
g	Em0001g1389a	scaffold_0004	g1280.t1	scaffold_3	82218981	4574006	142.0
g	Em0013g828a	scaffold_0004	g4536.t1	scaffold_10	76255991	16630373	709.0
g	Em0016g288a	scaffold_0004	g9789.t1	scaffold_39	73483637	37037206	232.0
g	Em0158g11a	scaffold_0004	g109.t1	scaffold_2	78715744	350020	89.0
g	Em0015g1221a	scaffold_0004	g191.t1	scaffold_2	69969917	647330	288.0
g	Em0009g918a	scaffold_0004	g5425.t1	scaffold_13	71969951	19842064	90.9
g	Em0009g1303a	scaffold_0004	g4024.t1	scaffold_9	73035586	13398308	378.3
g	Em0202g5a	scaffold_0004	g4430.t1	scaffold_10	71070188	16215071	75.9
g	Em0018g388a	scaffold_0004	g8361.t1	scaffold_28	75833904	30712080	165.0
g	Em0019g663a	scaffold_0004	g1079.t2	scaffold_3	79427820	3880203	73.9
g	Em0019g182a	scaffold_0004	g8329.t1	scaffold_28	80794592	30615048	298.0
g	Em0060g7a	scaffold_0004	g7590.t1	scaffold_23	75586097	28155678	58.9
g	Em0425g2a	scaffold_0004	g4469.t1	scaffold_10	70809672	16387586	53.1
g	Em0018g34a	scaffold_0004	g3831.t2	scaffold_8	80744468	15247331	420.0
g	Em0015g156a	scaffold_0004	g6042.t1	scaffold_15	76594734	22062544	47.8
g	Em0022g932a	scaffold_0004	g6428.t2	scaffold_17	82961258	23522008	132.0
g	Em0004g750a	scaffold_0004	g4336.t2	scaffold_10	70560567	15827371	43.9
g	Em0003g315a	scaffold_0004	g9137.t1	scaffold_33	70300907	34220033	216.0
g	Em0015g719a	scaffold_0004	g4325.t1	scaffold_10	72529740	15790420	63.5
g	Em0005g1113a	scaffold_0004	g2857.t1	scaffold_6	82155250	10414042	127.0
g	Em0009g551a	scaffold_0004	g3632.t2	scaffold_8	73970761	14553011	50.1
g	Em0018g192a	scaffold_0004	g4197.t1	scaffold_9	81000821	13983501	45.4
g	Em0021g306a	scaffold_0004	g1389.t1	scaffold_3	70017199	4957633	407.0
g	Em0019g194a	scaffold_0004	g185.t1	scaffold_2	73173302	622567	184.0
g	Em0008g628a	scaffold_0004	g6078.t1	scaffold_16	77084258	22201683	457.0
g	Em0006g1175a	scaffold_0004	g1860.t1	scaffold_4	69765549	6729145	48.5
g	Em0015g958a	scaffold_0004	g9691.t1	scaffold_38	79451131	36300573	146.0
g	Em0009g401a	scaffold_0004	g7542.t1	scaffold_23	74199780	27953984	95.9
g	Em1329g1a	scaffold_0004	g1922.t1	scaffold_4	75570737	6942062	55.8
g	Em0015g50a	scaffold_0004	g1688.t1	scaffold_3	69774310	6107149	104.0
g	Em0011g937a	scaffold_0004	g6284.t2	scaffold_16	81293837	22955111	85.9
g	Em0015g803a	scaffold_0004	g6295.t1	scaffold_16	80602983	22990268	132.0
g	Em0003g1498a	scaffold_0004	g8417.t1	scaffold_28	78520320	30893437	247.0
g	Em0003g382a	scaffold_0004	g8453.t1	scaffold_28	83317176	31035104	58.9
g	Em0015g1250a	scaffold_0004	g5549.t1	scaffold_14	73502855	20267651	87.0
g	Em0012g482a	scaffold_0004	g2408.t2	scaffold_5	70005424	8774246	144.0
g	Em0010g874a	scaffold_0004	g6233.t2	scaffold_16	70425638	22745974	57.4
g	Em0429g3a	scaffold_0004	g1114.t1	scaffold_3	83403755	3977832	137.0
g	Em0882g1a	scaffold_0004	g7251.t1	scaffold_21	81098697	26814726	44.3
g	Em0404g5a	scaffold_0004	g4212.t1	scaffold_9	81276408	14045647	339.0
g	Em0869g2a	scaffold_0004	g8825.t2	scaffold_31	72287855	33106911	102.0
g	Em0012g664a	scaffold_0004	g449.t1	scaffold_2	78002183	1567028	147.0
g	Em0018g958a	scaffold_0004	g7501.t1	scaffold_23	72987095	27810911	207.5
g	Em0001g1161a	scaffold_0004	g1647.t1	scaffold_3	77801720	5941491	47.4
g	Em0002g95a	scaffold_0004	g9421.t1	scaffold_35	76249140	35257363	254.0
g	Em0004g669a	scaffold_0004	g6037.t2	scaffold_15	69783584	22052091	43.9
g	Em0008g1175a	scaffold_0004	g250.t1	scaffold_2	71549615	851565	90.5
g	Em0002g163a	scaffold_0004	g4589.t2	scaffold_11	72679117	16829873	48.5
g	Em0019g738a	scaffold_0004	g5800.t2	scaffold_15	81000821	21238454	62.4
g	Em0022g527a	scaffold_0004	g7048.t1	scaffold_20	72952907	25982275	62.0
g	Em0019g105a	scaffold_0004	g4017.t2	scaffold_9	76777486	13380081	150.0
g	Em0018g807a	scaffold_0004	g7881.t1	scaffold_25	80612956	29350144	84.0
g	Em0008g13a	scaffold_0004	g2396.t1	scaffold_5	83056039	8725387	181.0
g	Em0023g195a	scaffold_0004	g9389.t1	scaffold_35	70840247	35144268	75.1
g	Em0010g133a	scaffold_0004	g7118.t2	scaffold_20	83693991	26294744	99.0
g	Em0007g266a	scaffold_0004	g130.t1	scaffold_2	73079736	438113	62.4
g	Em0015g1051a	scaffold_0004	g751.t1	scaffold_2	80024507	2638469	97.8
g	Em0011g188a	scaffold_0004	g1904.t1	scaffold_4	73325861	6873216	69.7
g	Em0004g1025a	scaffold_0004	g4710.t2	scaffold_11	78390756	17258197	419.0
g	Em0003g457a	scaffold_0004	g984.t1	scaffold_2	81787699	3548420	349.0
g	Em0009g1031a	scaffold_0005	g4856.t1	scaffold_11	93309524	17786347	48.1
g	Em0716g2a	scaffold_0005	g7406.t2	scaffold_22	84517988	27434900	52.0
g	Em0023g740a	scaffold_0005	g8749.t1	scaffold_30	86189123	32810793	101.0
g	Em0002g119a	scaffold_0005	g818.t1	scaffold_2	93224914	2899868	356.6
g	Em0019g711a	scaffold_0005	g5343.t1	scaffold_13	92061892	19575145	88.2
g	Em0022g252a	scaffold_0005	g1281.t1	scaffold_3	95269308	4576314	193.0
g	Em0018g424a	scaffold_0005	g10042.t2	scaffold_42	87454561	37721620	61.2
g	Em0020g828a	scaffold_0005	g6052.t2	scaffold_15	94510475	22094329	65.1
g	Em0495g2a	scaffold_0005	g3150.t1	scaffold_7	90254781	11479677	41.2
g	Em0016g438a	scaffold_0005	g575.t2	scaffold_2	93860857	2021068	775.0
g	Em0013g886a	scaffold_0005	g6865.t1	scaffold_19	90505544	25315033	43.9
g	Em0017g33a	scaffold_0005	g8913.t1	scaffold_31	88223264	33359241	44.7
g	Em0015g1270a	scaffold_0005	g4947.t2	scaffold_12	84465223	18161582	112.5
g	Em0022g321a	scaffold_0005	g21.t1	scaffold_2	87047010	81402	108.0
g	Em0018g375a	scaffold_0005	g1396.t1	scaffold_3	90700219	4995744	179.0
g	Em0621g1a	scaffold_0005	g5078.t1	scaffold_12	84365691	18589499	245.0
g	Em0012g1071a	scaffold_0005	g4075.t1	scaffold_9	87630906	13562719	262.0
g	Em0009g1134a	scaffold_0005	g3412.t1	scaffold_7	90081571	12432751	43.1
g	Em0008g1021a	scaffold_0005	g7374.t1	scaffold_22	94392855	27339791	221.0
g	Em0005g1053a	scaffold_0005	g9949.t1	scaffold_41	96359632	36653436	55.1
g	Em0013g226a	scaffold_0005	g10490.t2	scaffold_50	93363386	39550973	108.0
g	Em0021g259a	scaffold_0005	g8425.t1	scaffold_28	89832742	30922357	120.0
g	Em0021g870a	scaffold_0005	g1256.t2	scaffold_3	94748513	4498569	177.0
g	Em0008g347a	scaffold_0005	g7939.t2	scaffold_25	89076513	29575673	50.8
g	Em0023g319a	scaffold_0005	g6359.t2	scaffold_17	91524060	23232291	121.3
g	Em0020g388a	scaffold_0005	g6512.t1	scaffold_17	87875114	23859854	62.8
g	Em0425g7a	scaffold_0005	g731.t1	scaffold_2	93463604	2572480	60.8
g	Em0003g626a	scaffold_0005	g5106.t1	scaffold_12	85008185	18692493	71.6
g	Em0017g952a	scaffold_0005	g7660.t1	scaffold_23	91559248	28416889	421.0
g	Em0004g1561a	scaffold_0005	g6351.t1	scaffold_17	96219605	23206938	350.0
g	Em0019g932a	scaffold_0005	g7141.t1	scaffold_21	97408316	26415634	60.5
g	Em0013g125a	scaffold_0005	g6462.t1	scaffold_17	94709955	23637097	321.0
g	Em0016g110a	scaffold_0005	g3117.t1	scaffold_6	87196097	11336166	188.0
g	Em0023g404a	scaffold_0005	g9578.t2	scaffold_37	84127779	35883766	48.1
g	Em0011g24a	scaffold_0005	g846.t1	scaffold_2	97124678	2999517	223.0
g	Em0023g160a	scaffold_0005	g1248.t1	scaffold_3	88647058	4476748	142.0
g	Em0004g1737a	scaffold_0005	g6725.t1	scaffold_18	93504843	24781144	73.2
g	Em0006g981a	scaffold_0005	g4047.t1	scaffold_9	95664259	13459805	323.0
g	Em0219g1a	scaffold_0005	g7251.t1	scaffold_21	88772144	26814726	46.2
g	Em0009g1227a	scaffold_0005	g9727.t1	scaffold_38	88999352	36447545	48.9
g	Em0019g76a	scaffold_0005	g3219.t1	scaffold_7	93646391	11739011	85.5
g	Em0019g1217a	scaffold_0005	g788.t1	scaffold_2	84288901	2761375	44.7
g	Em0013g619a	scaffold_0005	g5953.t2	scaffold_15	93323870	21782914	313.0
g	Em0020g372a	scaffold_0005	g1172.t1	scaffold_3	92404211	4190920	157.0
g	Em0735g3a	scaffold_0005	g6462.t1	scaffold_17	91643339	23637097	198.0
g	Em0014g636a	scaffold_0005	g4654.t2	scaffold_11	88725618	17056659	184.1
g	Em0019g988a	scaffold_0005	g5862.t2	scaffold_15	92616044	21468630	439.0
g	Em0015g1207a	scaffold_0005	g6453.t1	scaffold_17	97528679	23598269	52.0
g	Em0023g648a	scaffold_0005	g7468.t1	scaffold_22	94774717	27669622	55.8
g	Em0013g706a	scaffold_0005	g6379.t2	scaffold_17	97603083	23347542	177.0
g	Em0013g844a	scaffold_0005	g5674.t1	scaffold_14	97387875	20715514	181.0
g	Em0023g785a	scaffold_0005	g9356.t1	scaffold_35	91359871	35051447	72.0
g	Em0015g902a	scaffold_0005	g6408.t1	scaffold_17	92285683	23460370	161.0
g	Em0015g31a	scaffold_0005	g8801.t2	scaffold_31	90595847	33027069	394.0
g	Em0017g160a	scaffold_0005	g154.t1	scaffold_2	94568794	506931	265.0
g	Em0015g128a	scaffold_0005	g6330.t1	scaffold_17	90869362	23121042	70.5
g	Em0021g318a	scaffold_0005	g7123.t1	scaffold_20	97247273	26343369	99.8
g	Em0174g4a	scaffold_0005	g1024.t1	scaffold_3	93331854	3673798	272.0
g	Em0014g62a	scaffold_0005	g1280.t1	scaffold_3	84846135	4574006	147.0
g	Em0022g173a	scaffold_0005	g1871.t1	scaffold_4	86797146	6759839	92.8
g	Em0016g423a	scaffold_0005	g10329.t1	scaffold_47	84342576	39005208	696.0
g	Em0023g756a	scaffold_0005	g2076.t1	scaffold_4	89625303	7514006	74.7
g	Em0004g943a	scaffold_0005	g3906.t2	scaffold_9	96042400	12951336	43.9
g	Em0001g554a	scaffold_0005	g4871.t1	scaffold_12	84307849	17860799	292.0
g	Em0007g29a	scaffold_0005	g1367.t1	scaffold_3	88703652	4894524	111.3
g	Em0872g1a	scaffold_0005	g3986.t1	scaffold_9	92776392	13257250	65.1
g	Em0192g5a	scaffold_0005	g9988.t1	scaffold_41	96344275	36778637	50.8
g	Em0020g115a	scaffold_0005	g3887.t1	scaffold_9	95152744	12889801	43.5
g	Em0002g1869a	scaffold_0005	g3036.t1	scaffold_6	90194101	11105126	122.0
g	Em0013g397a	scaffold_0005	g504.t1	scaffold_2	91653098	1746444	45.1
g	Em0018g1032a	scaffold_0005	g3218.t1	scaffold_7	89323937	11734118	768.0
g	Em0005g904a	scaffold_0005	g8566.t1	scaffold_29	85593276	32023931	45.4
g	Em0015g1210a	scaffold_0005	g717.t1	scaffold_2	85233836	2514627	186.0
g	Em0021g769a	scaffold_0005	g5027.t1	scaffold_12	87840022	18428063	488.0
g	Em0016g256a	scaffold_0005	g3998.t1	scaffold_9	88995511	13304589	92.8
g	Em0012g531a	scaffold_0005	g5352.t1	scaffold_13	88496124	19604847	138.2
g	Em0014g718a	scaffold_0005	g4680.t1	scaffold_11	92440829	17144756	195.0
g	Em0005g580a	scaffold_0005	g9619.t1	scaffold_37	86418649	36046931	86.3
g	Em0012g1046a	scaffold_0005	g476.t1	scaffold_2	93705014	1658902	196.0
g	Em0021g866a	scaffold_0005	g10434.t1	scaffold_49	93323870	39919423	160.0
g	Em0019g141a	scaffold_0005	g2377.t1	scaffold_5	90244996	8651447	89.0
g	Em0019g542a	scaffold_0005	g199.t1	scaffold_2	97656070	672402	116.0
g	Em0017g939a	scaffold_0005	g8482.t1	scaffold_29	97674588	31751211	52.4
g	Em0023g338a	scaffold_0005	g4103.t1	scaffold_9	89707924	13660013	120.0
g	Em0674g7a	scaffold_0005	g2118.t1	scaffold_4	84204322	7652408	52.0
g	Em0776g1a	scaffold_0005	g1688.t1	scaffold_3	84439184	6107149	56.6
g	Em0016g240a	scaffold_0005	g6276.t2	scaffold_16	96686493	22923376	231.0
g	Em0015g1176a	scaffold_0005	g6517.t1	scaffold_17	95329003	23875707	127.9
g	Em0003g777a	scaffold_0005	g8840.t2	scaffold_31	84279225	33154212	61.6
g	Em0005g952a	scaffold_0005	g2665.t2	scaffold_5	95538514	9739270	325.0
g	Em0001g1477a	scaffold_0005	g5348.t1	scaffold_13	94805413	19588645	348.0
g	Em0005g803a	scaffold_0005	g3271.t1	scaffold_7	86870701	11912542	133.0
g	Em0021g559a	scaffold_0005	g4672.t1	scaffold_11	83911364	17121532	719.0
g	Em0006g581a	scaffold_0005	g2893.t1	scaffold_6	97753246	10552746	46.2
g	Em0019g1152a	scaffold_0005	g672.t2	scaffold_2	92753329	2361983	134.0
g	Em0004g326a	scaffold_0005	g5912.t1	scaffold_15	89903265	21634855	93.6
g	Em0006g895a	scaffold_0005	g6359.t2	scaffold_17	91643339	23232291	68.6
g	Em0013g115a	scaffold_0005	g669.t1	scaffold_2	89112402	2350604	54.7
g	Em0012g485a	scaffold_0005	g6216.t1	scaffold_16	84543353	22684422	684.0
g	Em0007g955a	scaffold_0005	g7901.t1	scaffold_25	91829896	29418703	50.1
g	Em0009g762a	scaffold_0005	g253.t1	scaffold_2	83995857	859175	45.8
g	Em0484g8a	scaffold_0005	g8616.t2	scaffold_29	93084008	32216790	109.0
g	Em0005g214a	scaffold_0005	g797.t1	scaffold_2	91367370	2794441	63.2
g	Em0024g51a	scaffold_0005	g9115.t1	scaffold_33	93052446	34138764	49.3
g	Em0001g911a	scaffold_0005	g1018.t2	scaffold_3	93708255	3660213	64.7
g	Em0001g1257a	scaffold_0005	g2878.t1	scaffold_6	95547925	10483867	94.7
g	Em0099g11a	scaffold_0005	g1114.t1	scaffold_3	88315903	3977832	137.0
g	Em0019g265a	scaffold_0005	g8381.t1	scaffold_28	85294447	30788107	400.0
g	Em0099g7a	scaffold_0005	g1114.t1	scaffold_3	90214695	3977832	137.0
g	Em0018g156a	scaffold_0005	g7077.t1	scaffold_20	91243004	26100364	171.0
g	Em0016g440a	scaffold_0005	g9715.t1	scaffold_38	92543078	36403072	83.6
g	Em0004g20a	scaffold_0005	g8853.t1	scaffold_31	84546531	33191269	65.5
g	Em0005g1519a	scaffold_0005	g5767.t1	scaffold_14	88865103	21096780	86.7
g	Em0563g1a	scaffold_0005	g6338.t2	scaffold_17	84258333	23165512	48.5
g	Em0010g647a	scaffold_0005	g5186.t1	scaffold_13	95193010	19044429	93.6
g	Em0019g132a	scaffold_0005	g6488.t1	scaffold_17	89488874	23726085	373.9
g	Em0006g1415a	scaffold_0005	g6490.t1	scaffold_17	95605300	23741905	47.0
g	Em0002g184a	scaffold_0005	g4850.t1	scaffold_11	94890692	17763518	47.4
g	Em0019g933a	scaffold_0005	g4345.t1	scaffold_10	93647832	15890666	508.0
g	Em0006g881a	scaffold_0005	g621.t1	scaffold_2	92903452	2169372	282.0
g	Em0007g923a	scaffold_0005	g9988.t1	scaffold_41	87175118	36778637	74.3
g	Em0023g482a	scaffold_0005	g10384.t1	scaffold_48	93915429	39716079	175.0
g	Em0015g793a	scaffold_0005	g8530.t1	scaffold_29	95206850	31896854	47.8
g	Em0021g95a	scaffold_0005	g7010.t1	scaffold_20	91945568	25839446	85.5
g	Em0008g455a	scaffold_0005	g7420.t2	scaffold_22	88296895	27489164	108.9
g	Em0013g323a	scaffold_0005	g7499.t1	scaffold_23	87129283	27793689	387.0
g	Em0011g774a	scaffold_0005	g2793.t1	scaffold_6	91311288	10177626	461.0
g	Em0005g1288a	scaffold_0005	g702.t1	scaffold_2	86566300	2463054	142.0
g	Em0008g1014a	scaffold_0005	g1604.t1	scaffold_3	87001806	5769221	109.0
g	Em0020g99a	scaffold_0005	g5871.t2	scaffold_15	97143714	21497421	301.0
g	Em0019g694a	scaffold_0005	g4887.t1	scaffold_12	92461017	17919269	51.2
g	Em0007g256a	scaffold_0005	g10064.t1	scaffold_42	96004091	37804506	188.0
g	Em0022g323a	scaffold_0005	g2633.t1	scaffold_5	95697849	9633167	154.0
g	Em0016g253a	scaffold_0005	g1804.t1	scaffold_4	93368737	6534586	354.0
g	Em0018g1007a	scaffold_0005	g7851.t1	scaffold_25	92813061	29236525	142.0
g	Em0023g490a	scaffold_0005	g7093.t1	scaffold_20	88170554	26175659	231.7
g	Em0008g60a	scaffold_0005	g8873.t1	scaffold_31	89483951	33249688	57.8
g	Em0018g873a	scaffold_0005	g8221.t1	scaffold_27	85493106	31338260	69.7
g	Em0018g223a	scaffold_0005	g6491.t2	scaffold_17	91952504	23748963	60.5
g	Em0007g770a	scaffold_0005	g6217.t1	scaffold_16	93652335	22692545	59.3
g	Em0004g66a	scaffold_0005	g3894.t1	scaffold_9	93309524	12907182	183.0
g	Em0019g210a	scaffold_0005	g426.t1	scaffold_2	88344991	1492732	71.2
g	Em0006g1422a	scaffold_0005	g7186.t1	scaffold_21	90965218	26589758	235.0
g	Em0017g421a	scaffold_0005	g7273.t1	scaffold_21	86167486	26925277	153.4
g	Em0015g749a	scaffold_0005	g6695.t1	scaffold_18	86703714	24638126	98.2
g	Em0106g8a	scaffold_0005	g375.t1	scaffold_2	84443051	1295875	60.5
g	Em0018g339a	scaffold_0005	g6097.t1	scaffold_16	90696583	22271746	270.0
g	Em0009g512a	scaffold_0005	g2547.t1	scaffold_5	91295406	9331786	55.5
g	Em0009g913a	scaffold_0005	g1684.t1	scaffold_3	95730617	6081495	155.0
g	Em0001g1997a	scaffold_0005	g5971.t1	scaffold_15	95656314	21831536	48.9
g	Em0016g139a	scaffold_0005	g6908.t1	scaffold_19	84422504	25471993	150.6
g	Em0009g20a	scaffold_0005	g6682.t1	scaffold_18	84603908	24598191	42.7
g	Em0008g1256a	scaffold_0005	g8285.t1	scaffold_27	97545642	31618552	102.0
g	Em0023g187a	scaffold_0005	g342.t1	scaffold_2	93090065	1169652	56.2
g	Em0006g883a	scaffold_0005	g621.t1	scaffold_2	87407299	2169372	177.0
g	Em0015g131a	scaffold_0005	g9312.t1	scaffold_34	96624295	34825042	72.4
g	Em0022g269a	scaffold_0005	g6218.t1	scaffold_16	97586723	22695215	80.9
g	Em0011g243a	scaffold_0005	g2751.t1	scaffold_6	96464808	10059466	208.0
g	Em0006g1011a	scaffold_0005	g4079.t1	scaffold_9	97551554	13578556	142.0
g	Em0762g2a	scaffold_0005	g1767.t1	scaffold_4	95198765	6434455	201.0
g	Em0002g341a	scaffold_0005	g2201.t1	scaffold_4	93051159	7947195	91.3
g	Em0018g217a	scaffold_0005	g2841.t1	scaffold_6	97749296	10360664	47.4
g	Em0718g2a	scaffold_0005	g2339.t1	scaffold_5	88295813	8438982	96.7
g	Em0028g8a	scaffold_0005	g8057.t2	scaffold_26	93423993	30073793	240.0
g	Em0019g1027a	scaffold_0005	g9656.t2	scaffold_38	92271479	36199827	409.0
g	Em0011g853a	scaffold_0005	g6173.t1	scaffold_16	92781488	22550833	208.0
g	Em0018g1155a	scaffold_0005	g1191.t1	scaffold_3	92757801	4259494	251.5
g	Em0006g1068a	scaffold_0005	g2885.t1	scaffold_6	94101613	10522778	62.0
g	Em0023g383a	scaffold_0005	g1029.t2	scaffold_3	86048764	3694371	235.0
g	Em0016g1153a	scaffold_0005	g8474.t1	scaffold_29	96923751	31725032	46.2
g	Em0551g9a	scaffold_0005	g444.t1	scaffold_2	89112402	1544842	249.3
g	Em0786g3a	scaffold_0005	g6003.t1	scaffold_15	96834432	21923083	43.5
g	Em0013g168a	scaffold_0005	g4046.t1	scaffold_9	94834582	13457777	54.3
g	Em0008g683a	scaffold_0005	g8542.t1	scaffold_29	95414757	31948699	224.6
g	Em0017g420a	scaffold_0005	g7860.t2	scaffold_25	84823873	29264936	104.0
g	Em0001g58a	scaffold_0005	g7678.t1	scaffold_24	96808841	28544380	52.0
g	Em0014g729a	scaffold_0005	g2726.t1	scaffold_6	92920693	9970248	45.8
g	Em0007g331a	scaffold_0005	g6032.t1	scaffold_15	97511027	22027103	148.0
g	Em0021g542a	scaffold_0005	g776.t1	scaffold_2	97131778	2720890	208.0
g	Em0013g213a	scaffold_0005	g6823.t2	scaffold_19	91646037	25174981	94.7
g	Em0758g5a	scaffold_0005	g449.t1	scaffold_2	97213061	1567028	79.7
g	Em0211g2a	scaffold_0005	g3572.t2	scaffold_8	97194673	14357666	71.2
g	Em0013g175a	scaffold_0005	g2145.t1	scaffold_4	84010849	7759492	237.2
g	Em0012g577a	scaffold_0005	g3162.t2	scaffold_7	97758463	11517046	51.2
g	Em0013g444a	scaffold_0005	g7620.t1	scaffold_23	93732277	28249552	295.0
g	Em0008g1117a	scaffold_0005	g6823.t2	scaffold_19	89950097	25174981	127.0
g	Em0018g1222a	scaffold_0005	g3348.t1	scaffold_7	86648517	12223071	111.0
g	Em0058g8a	scaffold_0005	g3764.t1	scaffold_8	89512061	15022245	117.0
g	Em0011g1027a	scaffold_0005	g6830.t2	scaffold_19	89161758	25195357	77.0
g	Em0015g649a	scaffold_0005	g729.t1	scaffold_2	84746086	2565367	449.0
g	Em0004g775a	scaffold_0005	g5436.t1	scaffold_13	90244996	19889878	104.0
g	Em0006g1168a	scaffold_0005	g1494.t1	scaffold_3	97567318	5384116	275.0
g	Em0015g1131a	scaffold_0005	g7697.t1	scaffold_24	83872640	28607676	179.0
g	Em0012g975a	scaffold_0005	g6153.t1	scaffold_16	86021865	22478128	95.1
g	Em0005g304a	scaffold_0005	g6525.t2	scaffold_17	89416599	23904680	46.6
g	Em0019g282a	scaffold_0005	g8314.t1	scaffold_28	86121186	30563664	70.9
g	Em0020g203a	scaffold_0005	g3947.t3	scaffold_9	97121339	13114276	48.1
g	Em0020g626a	scaffold_0005	g3537.t1	scaffold_8	87496822	14240575	69.3
g	Em0019g817a	scaffold_0005	g428.t1	scaffold_2	92332064	1501008	227.0
g	Em0011g1051a	scaffold_0005	g5792.t1	scaffold_15	95634245	21213683	43.5
g	Em0006g862a	scaffold_0005	g9305.t1	scaffold_34	96444803	34801047	87.8
g	Em0617g3a	scaffold_0005	g2236.t1	scaffold_4	97504201	8065703	75.9
g	Em0016g1102a	scaffold_0005	g2920.t1	scaffold_6	97311596	10653909	329.0
g	Em0003g320a	scaffold_0005	g5586.t1	scaffold_14	88374245	20395404	363.0
g	Em0015g1218a	scaffold_0005	g2791.t2	scaffold_6	96904830	10171166	105.0
g	Em0022g432a	scaffold_0005	g4722.t2	scaffold_11	92922799	17311248	164.0
g	Em0011g858a	scaffold_0005	g7735.t1	scaffold_24	95710989	28758354	53.1
g	Em0023g354a	scaffold_0005	g5000.t1	scaffold_12	96031656	18345341	70.9
g	Em0001g1103a	scaffold_0005	g682.t1	scaffold_2	91472166	2402111	122.0
g	Em0023g48a	scaffold_0005	g1211.t1	scaffold_3	93236621	4357745	577.0
g	Em0019g342a	scaffold_0005	g7901.t2	scaffold_25	87414846	29418703	205.0
g	Em0021g486a	scaffold_0005	g9177.t2	scaffold_33	84584782	34347002	226.0
g	Em0003g753a	scaffold_0005	g112.t1	scaffold_2	94787558	361373	70.9
g	Em0013g142a	scaffold_0005	g5135.t1	scaffold_12	89150665	18783900	394.0
g	Em0009g484a	scaffold_0005	g859.t1	scaffold_2	92813061	3075025	107.0
g	Em0001g3230a	scaffold_0005	g3945.t2	scaffold_9	84083066	13102033	47.0
g	Em0006g1016a	scaffold_0005	g758.t1	scaffold_2	93249078	2655148	317.0
g	Em0019g581a	scaffold_0005	g5276.t2	scaffold_13	83781538	19342413	130.0
g	Em0010g842a	scaffold_0005	g7479.t1	scaffold_22	85827321	27705082	57.4
g	Em0019g549a	scaffold_0005	g2357.t1	scaffold_5	97567318	8506511	371.0
g	Em0001g1968a	scaffold_0005	g9797.t1	scaffold_39	87050818	37061913	42.4
g	Em0016g289a	scaffold_0005	g7164.t1	scaffold_21	95634245	26519966	187.0
g	Em0003g1408a	scaffold_0005	g3059.t1	scaffold_6	93776104	11165990	229.0
g	Em0021g25a	scaffold_0005	g6539.t1	scaffold_17	85640074	23952705	173.3
g	Em0015g1160a	scaffold_0005	g514.t1	scaffold_2	84348493	1789654	105.5
g	Em0016g722a	scaffold_0005	g7593.t1	scaffold_23	96671653	28160604	182.0
g	Em0012g300a	scaffold_0005	g1454.t2	scaffold_3	84911963	5218235	209.0
g	Em0012g1077a	scaffold_0005	g4916.t1	scaffold_12	84388202	18043275	85.1
g	Em0009g1129a	scaffold_0005	g1481.t1	scaffold_3	84972182	5336585	177.0
g	Em0019g860a	scaffold_0005	g9102.t1	scaffold_33	90500015	34100782	50.8
g	Em0001g711a	scaffold_0005	g1576.t1	scaffold_3	87555592	5668275	63.2
g	Em0019g149a	scaffold_0005	g5109.t2	scaffold_12	90180519	18706322	116.0
g	Em0014g357a	scaffold_0005	g9444.t1	scaffold_36	85905566	35357355	636.0
g	Em0022g136a	scaffold_0005	g3742.t2	scaffold_8	84294056	14947368	211.0
g	Em0010g179a	scaffold_0005	g4054.t1	scaffold_9	92652063	13478859	159.0
g	Em0022g174a	scaffold_0005	g4946.t2	scaffold_12	87395680	18156622	82.8
g	Em0009g1283a	scaffold_0005	g9025.t1	scaffold_32	87966086	33792256	452.0
g	Em0005g627a	scaffold_0005	g4266.t1	scaffold_10	85835958	15602941	67.4
g	Em0009g53a	scaffold_0005	g2511.t2	scaffold_5	89138584	9207327	107.0
g	Em0001g1786a	scaffold_0005	g1705.t1	scaffold_3	88547348	6186693	100.0
g	Em0023g284a	scaffold_0005	g4077.t1	scaffold_9	84907524	13570978	73.6
g	Em0021g354a	scaffold_0005	g4017.t1	scaffold_9	91693962	13380081	480.9
g	Em0007g39a	scaffold_0005	g392.t1	scaffold_2	93926929	1368804	50.4
g	Em0002g886a	scaffold_0005	g3157.t2	scaffold_7	95099894	11500882	58.2
g	Em0018g1107a	scaffold_0005	g3416.t1	scaffold_7	85169421	12447453	335.0
g	Em0011g784a	scaffold_0005	g3510.t1	scaffold_8	95543028	14155638	133.0
g	Em0008g1072a	scaffold_0005	g9422.t1	scaffold_35	89222663	35264270	126.0
g	Em0004g1359a	scaffold_0005	g664.t2	scaffold_2	97559365	2330438	53.5
g	Em0263g11a	scaffold_0005	g5644.t1	scaffold_14	93117916	20601054	658.0
g	Em0001g505a	scaffold_0005	g4353.t2	scaffold_10	95694840	15923243	186.4
g	Em0001g3163a	scaffold_0005	g10376.t2	scaffold_48	92746162	39650112	75.1
g	Em0016g694a	scaffold_0005	g1166.t1	scaffold_3	93764793	4167930	235.0
g	Em0011g313a	scaffold_0005	g7217.t1	scaffold_21	90464858	26702223	241.0
g	Em0009g52a	scaffold_0005	g2499.t2	scaffold_5	88001785	9167790	56.6
g	Em0020g900a	scaffold_0005	g2017.t1	scaffold_4	84901273	7312222	107.9
g	Em0018g96a	scaffold_0005	g6108.t1	scaffold_16	88633298	22319266	80.5
g	Em0020g319a	scaffold_0005	g2028.t1	scaffold_4	94217143	7348679	107.0
g	Em0017g810a	scaffold_0005	g4919.t1	scaffold_12	89985711	18054064	51.6
g	Em0017g143a	scaffold_0005	g5202.t2	scaffold_13	87746101	19086647	179.0
g	Em0010g174a	scaffold_0005	g597.t1	scaffold_2	90273729	2092951	64.7
g	Em0015g341a	scaffold_0005	g5367.t1	scaffold_13	95379370	19646824	64.3
g	Em0009g1298a	scaffold_0005	g4181.t1	scaffold_9	89625303	13922936	337.0
g	Em0010g250a	scaffold_0005	g3395.t1	scaffold_7	97217734	12389650	215.2
g	Em0011g56a	scaffold_0005	g7954.t2	scaffold_25	94284942	29625187	110.0
g	Em0015g1240a	scaffold_0005	g6760.t2	scaffold_19	92035497	24928844	88.2
g	Em0017g960a	scaffold_0005	g4018.t1	scaffold_9	89210943	13384078	258.0
g	Em0033g14a	scaffold_0005	g1105.t2	scaffold_3	91255158	3951644	270.0
g	Em0015g804a	scaffold_0005	g4577.t2	scaffold_11	94185580	16786531	119.0
g	Em0244g5a	scaffold_0005	g4654.t2	scaffold_11	93200415	17056659	105.0
g	Em0015g32a	scaffold_0005	g589.t1	scaffold_2	86648517	2070363	278.0
g	Em0023g524a	scaffold_0005	g1604.t1	scaffold_3	95982589	5769221	74.7
g	Em0019g1050a	scaffold_0005	g590.t1	scaffold_2	97561739	2071757	162.0
g	Em0006g530a	scaffold_0005	g8976.t1	scaffold_32	92479313	33610846	251.0
g	Em0010g698a	scaffold_0005	g2878.t1	scaffold_6	92451472	10483867	82.4
g	Em0003g310a	scaffold_0006	g9137.t1	scaffold_33	111562995	34220033	226.0
g	Em0008g373a	scaffold_0006	g6947.t1	scaffold_19	108331930	25609337	204.0
g	Em0010g204a	scaffold_0006	g6632.t1	scaffold_18	98441645	24341715	109.7
g	Em0009g185a	scaffold_0006	g2735.t1	scaffold_6	110140951	10002594	131.0
g	Em0005g1334a	scaffold_0006	g5042.t1	scaffold_12	101641197	18480064	181.0
g	Em0003g186a	scaffold_0006	g5114.t2	scaffold_12	102888204	18720895	463.0
g	Em0009g919a	scaffold_0006	g9614.t2	scaffold_37	98805074	36020926	401.0
g	Em0011g365a	scaffold_0006	g7286.t1	scaffold_21	106053522	26974405	382.0
g	Em0015g461a	scaffold_0006	g3646.t1	scaffold_8	98878800	14608503	217.0
g	Em0010g916a	scaffold_0006	g4988.t1	scaffold_12	111253484	18314536	98.6
g	Em0020g318a	scaffold_0006	g3252.t1	scaffold_7	108863755	11845169	342.0
g	Em0017g66a	scaffold_0006	g856.t1	scaffold_2	100146121	3064923	51.6
g	Em0003g986a	scaffold_0006	g4878.t1	scaffold_12	98228872	17887560	78.6
g	Em0020g52a	scaffold_0006	g1196.t1	scaffold_3	100172635	4276406	90.9
g	Em0016g1106a	scaffold_0006	g716.t1	scaffold_2	106613260	2512251	321.0
g	Em0015g503a	scaffold_0006	g3242.t1	scaffold_7	109468416	11820877	43.5
g	Em0018g1063a	scaffold_0006	g5718.t1	scaffold_14	98190463	20897618	51.2
g	Em0011g514a	scaffold_0006	g9282.t1	scaffold_34	107703963	34724673	215.7
g	Em0005g1692a	scaffold_0006	g9421.t1	scaffold_35	105808077	35257363	172.0
g	Em0001g2526a	scaffold_0006	g7186.t1	scaffold_21	109871724	26589758	91.3
g	Em0015g604a	scaffold_0006	g8868.t1	scaffold_31	97794307	33237852	75.9
g	Em0019g202a	scaffold_0006	g8993.t1	scaffold_32	110117471	33667438	228.0
g	Em0018g1176a	scaffold_0006	g2249.t1	scaffold_4	101748290	8107187	159.0
g	Em0179g12a	scaffold_0006	g911.t2	scaffold_2	105599917	3258442	92.9
g	Em0022g479a	scaffold_0006	g4589.t2	scaffold_11	106025070	16829873	53.9
g	Em0020g546a	scaffold_0006	g8565.t1	scaffold_29	97889017	32019050	49.3
g	Em0019g328a	scaffold_0006	g4797.t2	scaffold_11	109763508	17584260	388.0
g	Em0009g1206a	scaffold_0006	g985.t1	scaffold_2	105077427	3552423	54.7
g	Em0012g623a	scaffold_0006	g8392.t1	scaffold_28	108409286	30815438	268.0
g	Em0679g3a	scaffold_0006	g2763.t1	scaffold_6	98036620	10104943	42.0
g	Em0007g250a	scaffold_0006	g2945.t1	scaffold_6	107938770	10751280	209.0
g	Em0021g952a	scaffold_0006	g34.t1	scaffold_2	109417197	119401	68.6
g	Em0005g1501a	scaffold_0006	g7552.t1	scaffold_23	105745615	27984750	83.2
g	Em0003g44a	scaffold_0006	g2997.t2	scaffold_6	103488577	10967563	76.6
g	Em0001g18a	scaffold_0006	g10102.t1	scaffold_43	110007083	37974085	573.0
g	Em0003g374a	scaffold_0006	g5747.t1	scaffold_14	107735664	21027807	122.1
g	Em0002g268a	scaffold_0006	g2064.t2	scaffold_4	109821476	7461107	89.4
g	Em0022g716a	scaffold_0006	g6403.t1	scaffold_17	106216989	23440588	112.0
g	Em0015g982a	scaffold_0006	g666.t1	scaffold_2	101902047	2336244	53.1
g	Em0017g626a	scaffold_0006	g5423.t1	scaffold_13	101126039	19837360	83.2
g	Em0016g1127a	scaffold_0006	g329.t1	scaffold_2	97936471	1130192	107.9
g	Em0016g582a	scaffold_0006	g4061.t1	scaffold_9	107549649	13506493	381.0
g	Em0019g157a	scaffold_0006	g3281.t1	scaffold_7	108015578	11958961	57.8
g	Em0025g75a	scaffold_0006	g3116.t2	scaffold_6	106383219	11332720	49.3
g	Em0022g240a	scaffold_0006	g8396.t1	scaffold_28	109105154	30823175	198.0
g	Em0023g52a	scaffold_0006	g2845.t1	scaffold_6	105602606	10378762	52.4
g	Em0022g522a	scaffold_0006	g9241.t1	scaffold_34	109741560	34576995	267.7
g	Em0003g1004a	scaffold_0006	g8839.t2	scaffold_31	98407649	33149454	225.0
g	Em0007g561a	scaffold_0006	g8801.t2	scaffold_31	108623739	33027069	44.3
g	Em0009g1159a	scaffold_0006	g8203.t1	scaffold_27	98769167	31294922	82.8
g	Em0018g226a	scaffold_0006	g2841.t1	scaffold_6	106372311	10360664	82.4
g	Em0028g34a	scaffold_0006	g1744.t1	scaffold_4	106666209	6337811	532.0
g	Em0014g789a	scaffold_0006	g4798.t1	scaffold_11	110991755	17587554	96.3
g	Em0022g428a	scaffold_0006	g8396.t1	scaffold_28	104016241	30823175	198.0
g	Em0014g1a	scaffold_0006	g5660.t1	scaffold_14	103796526	20653820	74.7
g	Em0010g896a	scaffold_0006	g2772.t1	scaffold_6	103385268	10130415	99.4
g	Em0015g224a	scaffold_0006	g3770.t1	scaffold_8	111628474	15044060	282.0
g	Em0034g11a	scaffold_0006	g2005.t1	scaffold_4	98048151	7275903	129.0
g	Em0001g924a	scaffold_0006	g7156.t1	scaffold_21	104989017	26471939	392.0
g	Em0017g353a	scaffold_0006	g151.t2	scaffold_2	99747022	496316	47.8
g	Em0009g1149a	scaffold_0006	g758.t1	scaffold_2	107337270	2655148	220.0
g	Em0015g95a	scaffold_0006	g5559.t1	scaffold_14	98973760	20307400	128.0
g	Em0001g1150a	scaffold_0006	g3981.t1	scaffold_9	106254867	13239702	422.0
g	Em0005g1643a	scaffold_0006	g3549.t1	scaffold_8	105837706	14272408	153.0
g	Em0015g973a	scaffold_0006	g7638.t1	scaffold_23	103728972	28337947	54.3
g	Em0015g615a	scaffold_0006	g721.t2	scaffold_2	104962061	2532003	341.0
g	Em0015g671a	scaffold_0006	g7192.t1	scaffold_21	105793888	26616462	61.2
g	Em0002g766a	scaffold_0006	g6577.t1	scaffold_18	100250428	24124915	231.0
g	Em0009g1120a	scaffold_0006	g846.t1	scaffold_2	104251936	2999517	107.0
g	Em0018g1193a	scaffold_0006	g2939.t1	scaffold_6	106744454	10731289	286.0
g	Em0009g605a	scaffold_0006	g1103.t2	scaffold_3	98484115	3941135	119.0
g	Em0086g12a	scaffold_0006	g6006.t1	scaffold_15	102613065	21933209	59.7
g	Em0015g608a	scaffold_0006	g7711.t1	scaffold_24	98541890	28662883	64.3
g	Em0023g930a	scaffold_0006	g4929.t1	scaffold_12	98287387	18096238	160.8
g	Em0019g954a	scaffold_0006	g4071.t2	scaffold_9	107665785	13551167	62.0
g	Em0021g847a	scaffold_0006	g6535.t1	scaffold_17	101443036	23944816	166.0
g	Em0011g279a	scaffold_0006	g7100.t1	scaffold_20	109615609	26194969	295.0
g	Em0015g289a	scaffold_0006	g5175.t1	scaffold_13	98159374	19005579	145.0
g	Em0402g11a	scaffold_0006	g8381.t1	scaffold_28	102461057	30788107	316.0
g	Em0001g110a	scaffold_0006	g4372.t1	scaffold_10	98414496	15986888	130.0
g	Em0007g18a	scaffold_0006	g5372.t1	scaffold_13	100439398	19662723	153.0
g	Em0011g489a	scaffold_0006	g6221.t1	scaffold_16	98641506	22701468	79.0
g	Em0429g9a	scaffold_0006	g5396.t1	scaffold_13	101005041	19740153	345.4
g	Em0023g601a	scaffold_0006	g8797.t2	scaffold_31	104004526	33002360	49.3
g	Em0016g274a	scaffold_0006	g1327.t1	scaffold_3	103017630	4761415	306.0
g	Em0013g1118a	scaffold_0006	g3088.t1	scaffold_6	102041185	11243936	101.0
g	Em0019g891a	scaffold_0006	g6359.t2	scaffold_17	109486905	23232291	49.7
g	Em0002g578a	scaffold_0006	g7025.t1	scaffold_20	105957875	25906466	353.0
g	Em0022g939a	scaffold_0006	g2575.t2	scaffold_5	99832727	9418311	73.6
g	Em0018g1078a	scaffold_0006	g2705.t1	scaffold_5	105755841	9866394	69.7
g	Em0019g804a	scaffold_0006	g4365.t1	scaffold_10	101958016	15964032	270.0
g	Em0001g86a	scaffold_0006	g1965.t1	scaffold_4	105602606	7068060	149.0
g	Em1189g1a	scaffold_0006	g9280.t1	scaffold_34	104844292	34717289	59.7
g	Em0001g1332a	scaffold_0006	g8587.t1	scaffold_29	98826285	32109580	70.1
g	Em0004g58a	scaffold_0006	g726.t2	scaffold_2	103796526	2542953	98.2
g	Em0016g397a	scaffold_0006	g6724.t1	scaffold_18	104243460	24773976	262.0
g	Em0020g49a	scaffold_0006	g4077.t1	scaffold_9	104570311	13570978	67.8
g	Em0013g318a	scaffold_0006	g6589.t2	scaffold_18	108570807	24202414	69.7
g	Em0009g804a	scaffold_0006	g1855.t2	scaffold_4	106087396	6714812	48.5
g	Em0010g114a	scaffold_0006	g2389.t1	scaffold_5	111587868	8693355	66.2
g	Em0013g432a	scaffold_0006	g7620.t1	scaffold_23	102235709	28249552	565.0
g	Em0188g6a	scaffold_0006	g5752.t1	scaffold_14	102306889	21051578	43.1
g	Em0019g645a	scaffold_0006	g957.t1	scaffold_2	109640933	3458024	58.5
g	Em0020g284a	scaffold_0006	g2559.t1	scaffold_5	104473444	9369018	264.0
g	Em0020g928a	scaffold_0006	g7640.t1	scaffold_23	99123586	28346156	51.2
g	Em0006g1274a	scaffold_0006	g985.t1	scaffold_2	107201309	3552423	46.2
g	Em0004g137a	scaffold_0006	g9880.t1	scaffold_40	107424051	37419828	122.0
g	Em0666g10a	scaffold_0006	g9256.t1	scaffold_34	104506552	34631557	129.0
g	Em0019g807a	scaffold_0006	g7138.t1	scaffold_21	102137509	26407704	51.2
g	Em0001g1112a	scaffold_0006	g1560.t1	scaffold_3	108038670	5599559	603.0
g	Em0010g1034a	scaffold_0006	g3198.t1	scaffold_7	102137509	11654244	233.0
g	Em0022g589a	scaffold_0006	g9625.t1	scaffold_37	110643004	36063575	214.0
g	Em0017g602a	scaffold_0006	g7769.t1	scaffold_24	100269959	28890332	214.0
g	Em0009g1076a	scaffold_0006	g7048.t1	scaffold_20	102414688	25982275	158.1
g	Em0011g117a	scaffold_0006	g2066.t1	scaffold_4	102050228	7470292	58.5
g	Em0004g68a	scaffold_0006	g6040.t1	scaffold_15	104113803	22057784	194.0
g	Em0010g922a	scaffold_0006	g8845.t1	scaffold_31	103359845	33171654	90.5
g	Em0014g633a	scaffold_0006	g6278.t2	scaffold_16	103429674	22929581	97.4
g	Em0001g898a	scaffold_0006	g8474.t1	scaffold_29	105112183	31725032	46.2
g	Em0001g577a	scaffold_0006	g3748.t1	scaffold_8	109008675	14964549	57.0
g	Em0003g816a	scaffold_0006	g4755.t1	scaffold_11	103590115	17418525	115.0
g	Em0004g1560a	scaffold_0006	g6678.t1	scaffold_18	108559586	24584997	125.0
g	Em0002g976a	scaffold_0006	g4889.t1	scaffold_12	110953267	17926514	58.2
g	Em0039g33a	scaffold_0006	g10397.t2	scaffold_48	108283361	39756653	53.1
g	Em0019g639a	scaffold_0006	g3341.t1	scaffold_7	101613278	12193605	80.5
g	Em0016g1123a	scaffold_0006	g3443.t1	scaffold_7	110688962	12559553	134.0
g	Em0013g308a	scaffold_0006	g4957.t1	scaffold_12	102577374	18198471	40.8
g	Em0016g528a	scaffold_0006	g10214.t2	scaffold_45	108685499	38266480	144.0
g	Em0017g580a	scaffold_0006	g9538.t1	scaffold_37	98454764	35742350	180.1
g	Em0020g173a	scaffold_0006	g9426.t2	scaffold_35	99803699	35274861	178.0
g	Em0004g11a	scaffold_0006	g7714.t1	scaffold_24	102522768	28671707	166.0
g	Em0013g1103a	scaffold_0006	g3088.t1	scaffold_6	99321825	11243936	101.0
g	Em0004g1052a	scaffold_0006	g885.t1	scaffold_2	110307640	3166321	243.0
g	Em0023g70a	scaffold_0006	g1375.t2	scaffold_3	102367803	4916917	51.2
g	Em0022g440a	scaffold_0006	g3667.t1	scaffold_8	105064939	14695115	94.4
g	Em0020g552a	scaffold_0006	g8336.t2	scaffold_28	103281088	30638166	151.0
g	Em0020g276a	scaffold_0006	g2559.t1	scaffold_5	99352940	9369018	263.0
g	Em0004g908a	scaffold_0006	g5350.t1	scaffold_13	109486905	19600989	133.0
g	Em0005g1083a	scaffold_0006	g4472.t2	scaffold_10	111066526	16401714	141.0
g	Em0010g40a	scaffold_0006	g7656.t1	scaffold_23	99327091	28404222	57.0
g	Em0001g1388a	scaffold_0006	g8084.t1	scaffold_26	109928324	30175918	96.7
g	Em0015g936a	scaffold_0006	g6006.t1	scaffold_15	100647933	21933209	66.6
g	Em0023g228a	scaffold_0006	g5486.t1	scaffold_14	106716491	20089702	62.0
g	Em0015g509a	scaffold_0006	g1432.t1	scaffold_3	100474668	5134214	43.9
g	Em0440g4a	scaffold_0006	g8023.t1	scaffold_26	106124225	29909398	121.0
g	Em0005g1636a	scaffold_0006	g8662.t1	scaffold_30	108751007	32471521	116.0
g	Em0021g109a	scaffold_0006	g5173.t2	scaffold_13	106336330	18999058	129.0
g	Em0021g731a	scaffold_0006	g4659.t1	scaffold_11	103967425	17076828	52.0
g	Em0009g489a	scaffold_0006	g2584.t1	scaffold_5	100008220	9442248	48.5
g	Em0404g4a	scaffold_0006	g7423.t2	scaffold_22	110024496	27499014	94.4
g	Em0009g1152a	scaffold_0006	g6349.t1	scaffold_17	110922189	23195024	68.6
g	Em0022g692a	scaffold_0006	g4641.t1	scaffold_11	104681733	17024433	189.0
g	Em0008g1032a	scaffold_0006	g120.t2	scaffold_2	99037260	386349	89.7
g	Em0015g446a	scaffold_0006	g2240.t1	scaffold_4	111482349	8076900	47.4
g	Em0005g1627a	scaffold_0006	g9758.t1	scaffold_39	101506324	36931697	87.0
g	Em0006g664a	scaffold_0006	g5402.t1	scaffold_13	103953550	19762548	627.0
g	Em0002g732a	scaffold_0006	g4133.t2	scaffold_9	109532259	13773891	51.2
g	Em0018g715a	scaffold_0006	g4641.t1	scaffold_11	106477206	17024433	296.0
g	Em0001g85a	scaffold_0006	g9915.t1	scaffold_40	111339805	37531134	96.3
g	Em0009g1243a	scaffold_0006	g8956.t1	scaffold_32	100778439	33536292	394.0
g	Em0019g1191a	scaffold_0006	g4449.t1	scaffold_10	101958016	16288976	70.9
g	Em0019g1104a	scaffold_0006	g5001.t1	scaffold_12	98219600	18348795	132.0
g	Em0002g89a	scaffold_0006	g4514.t2	scaffold_10	107527619	16550800	286.0
g	Em0022g335a	scaffold_0006	g4446.t1	scaffold_10	100430553	16278776	476.0
g	Em0021g989a	scaffold_0006	g212.t2	scaffold_2	102861037	717743	50.4
g	Em0023g106a	scaffold_0006	g2396.t1	scaffold_5	109678639	8725387	193.0
g	Em0015g204a	scaffold_0006	g485.t1	scaffold_2	98122357	1683947	107.0
g	Em0004g1488a	scaffold_0006	g7632.t1	scaffold_23	103912897	28301298	50.8
g	Em0003g1702a	scaffold_0006	g3011.t2	scaffold_6	104028681	11019065	46.2
g	Em0009g959a	scaffold_0006	g7294.t2	scaffold_21	98384137	27009755	45.8
g	Em0019g572a	scaffold_0006	g1159.t1	scaffold_3	108347418	4140568	416.9
g	Em0011g995a	scaffold_0006	g6458.t1	scaffold_17	102862585	23619827	297.0
g	Em0011g773a	scaffold_0006	g4713.t1	scaffold_11	105556329	17277979	717.0
g	Em0015g1084a	scaffold_0006	g7293.t1	scaffold_21	109888332	27006378	469.7
g	Em0017g49a	scaffold_0006	g3125.t2	scaffold_6	102026156	11361531	49.7
g	Em0022g161a	scaffold_0006	g9076.t1	scaffold_33	100993845	34006326	167.6
g	Em0011g726a	scaffold_0006	g6680.t1	scaffold_18	111407431	24591254	144.0
g	Em0018g289a	scaffold_0006	g1196.t1	scaffold_3	104265680	4276406	90.5
g	Em0011g140a	scaffold_0006	g1513.t1	scaffold_3	111391183	5457560	44.7
g	Em0005g1219a	scaffold_0006	g525.t1	scaffold_2	99703440	1847232	142.0
g	Em0022g316a	scaffold_0006	g8820.t2	scaffold_31	106910676	33087135	131.0
g	Em0001g572a	scaffold_0006	g1604.t1	scaffold_3	108497696	5769221	82.0
g	Em0014g806a	scaffold_0006	g8644.t1	scaffold_30	108954350	32368205	73.2
g	Em0004g1039a	scaffold_0006	g3668.t2	scaffold_8	106887661	14698379	203.0
g	Em0015g155a	scaffold_0006	g6217.t2	scaffold_16	111423599	22690625	57.0
g	Em0008g1030a	scaffold_0006	g4310.t1	scaffold_10	103883162	15747590	93.6
g	Em0018g155a	scaffold_0006	g8339.t1	scaffold_28	110368588	30643849	148.0
g	Em0020g95a	scaffold_0006	g3810.t1	scaffold_8	110456431	15186214	219.0
g	Em0008g604a	scaffold_0006	g5811.t1	scaffold_15	102454356	21286942	155.5
g	Em0009g1304a	scaffold_0006	g1508.t1	scaffold_3	104350929	5437725	89.7
g	Em0526g3a	scaffold_0006	g5850.t1	scaffold_15	99291197	21426086	79.0
g	Em0015g466a	scaffold_0006	g9768.t1	scaffold_39	103157099	36962281	94.7
g	Em0019g175a	scaffold_0006	g457.t1	scaffold_2	106238132	1595030	50.1
g	Em0011g18a	scaffold_0006	g6780.t1	scaffold_19	109733815	25006220	887.0
g	Em0007g24a	scaffold_0006	g4049.t1	scaffold_9	100557949	13463413	114.0
g	Em0012g556a	scaffold_0006	g4447.t2	scaffold_10	101162154	16282271	104.0
g	Em0001g1774a	scaffold_0006	g1705.t1	scaffold_3	99927299	6186693	100.0
g	Em0074g13a	scaffold_0006	g5507.t1	scaffold_14	103183012	20142226	340.0
g	Em0163g1a	scaffold_0006	g6129.t2	scaffold_16	110456431	22380054	118.0
g	Em0202g6a	scaffold_0006	g9830.t1	scaffold_39	105885608	37187638	579.0
g	Em0017g98a	scaffold_0006	g3679.t1	scaffold_8	102408223	14740685	324.0
g	Em0003g1302a	scaffold_0006	g3977.t1	scaffold_9	104157950	13224520	358.3
g	Em0013g239a	scaffold_0006	g3224.t1	scaffold_7	104293559	11754996	295.0
g	Em0014g600a	scaffold_0006	g3040.t1	scaffold_6	108322363	11121726	443.0
g	Em0014g749a	scaffold_0006	g8868.t1	scaffold_31	104028681	33237852	53.1
g	Em0012g1032a	scaffold_0006	g4033.t1	scaffold_9	108947572	13420735	169.0
g	Em0003g34a	scaffold_0006	g7328.t2	scaffold_22	105270883	27198304	416.0
g	Em0019g764a	scaffold_0006	g684.t2	scaffold_2	107828960	2410584	47.4
g	Em0005g960a	scaffold_0006	g1665.t1	scaffold_3	111013194	6024402	68.9
g	Em0628g3a	scaffold_0006	g9115.t1	scaffold_33	108596251	34138764	135.0
g	Em0019g181a	scaffold_0006	g2356.t1	scaffold_5	102552861	8503847	112.0
g	Em0402g3a	scaffold_0006	g9412.t1	scaffold_35	107300316	35228636	45.4
g	Em0022g691a	scaffold_0006	g5023.t2	scaffold_12	102380532	18416004	175.0
g	Em0021g118a	scaffold_0006	g8854.t1	scaffold_31	102701669	33194386	52.0
g	Em0019g156a	scaffold_0006	g5674.t1	scaffold_14	105072459	20715514	61.2
g	Em0013g118a	scaffold_0006	g6141.t1	scaffold_16	99079073	22435748	253.0
g	Em0009g1269a	scaffold_0006	g3564.t2	scaffold_8	110511966	14326962	367.0
g	Em0001g1587a	scaffold_0006	g7650.t2	scaffold_23	100723265	28384379	126.0
g	Em0005g1380a	scaffold_0006	g2495.t2	scaffold_5	102338375	9158543	819.2
g	Em0001g2048a	scaffold_0006	g5237.t2	scaffold_13	109609750	19222229	50.4
g	Em0006g1000a	scaffold_0006	g6990.t2	scaffold_20	111668907	25762402	55.8
g	Em0019g246a	scaffold_0006	g1604.t1	scaffold_3	100516318	5769221	107.0
g	Em0005g1683a	scaffold_0006	g7751.t2	scaffold_24	108672177	28831011	59.3
g	Em0020g933a	scaffold_0006	g7640.t1	scaffold_23	109626519	28346156	55.8
g	Em0018g228a	scaffold_0006	g8582.t2	scaffold_29	99223176	32094814	101.0
g	Em0007g369a	scaffold_0006	g9052.t1	scaffold_32	104531876	33869218	196.0
g	Em0158g3a	scaffold_0006	g4838.t1	scaffold_11	102643597	17720629	325.0
g	Em0005g1222a	scaffold_0006	g1486.t1	scaffold_3	100815429	5354968	175.0
g	Em0015g1005a	scaffold_0006	g7880.t1	scaffold_25	110069874	29347704	154.0
g	Em0004g1603a	scaffold_0006	g8839.t2	scaffold_31	110265510	33149454	49.3
g	Em0005g1489a	scaffold_0006	g6017.t2	scaffold_15	108488850	21968221	55.5
g	Em0786g1a	scaffold_0006	g10443.t2	scaffold_49	101418452	39953143	101.0
g	Em0008g1212a	scaffold_0006	g4076.t1	scaffold_9	104588887	13566977	691.0
g	Em0019g854a	scaffold_0006	g4373.t1	scaffold_10	111188776	15989463	242.0
g	Em0021g24a	scaffold_0006	g2918.t2	scaffold_6	100573007	10648435	166.0
g	Em0019g723a	scaffold_0006	g7093.t1	scaffold_20	109101652	26175659	52.8
g	Em0006g1298a	scaffold_0006	g1914.t1	scaffold_4	105576626	6904821	107.4
g	Em0015g435a	scaffold_0006	g3717.t1	scaffold_8	109774393	14853338	224.0
g	Em0016g1091a	scaffold_0006	g3961.t1	scaffold_9	98991486	13174936	77.4
g	Em0395g9a	scaffold_0006	g5087.t1	scaffold_12	100331929	18619031	149.0
g	Em0718g7a	scaffold_0006	g1557.t1	scaffold_3	110515658	5593403	42.7
g	Em0002g1619a	scaffold_0006	g6941.t1	scaffold_19	111114539	25588486	71.6
g	Em0648g10a	scaffold_0006	g7656.t1	scaffold_23	105787801	28404222	62.0
g	Em0015g290a	scaffold_0006	g1516.t1	scaffold_3	102212234	5469843	295.0
g	Em0022g402a	scaffold_0006	g9156.t1	scaffold_33	101298828	34282120	231.0
g	Em0020g594a	scaffold_0006	g3878.t1	scaffold_9	100969990	12856332	424.0
g	Em0018g274a	scaffold_0006	g8765.t3	scaffold_31	105094724	32863901	84.7
g	Em0018g611a	scaffold_0006	g7001.t2	scaffold_20	109201637	25809610	202.0
g	Em0015g316a	scaffold_0006	g6089.t1	scaffold_16	99085142	22238972	171.0
g	Em0007g721a	scaffold_0006	g846.t1	scaffold_2	110815613	2999517	68.9
g	Em0019g154a	scaffold_0006	g2883.t1	scaffold_6	111501681	10517751	61.2
g	Em0022g742a	scaffold_0006	g5831.t1	scaffold_15	102100464	21355624	48.9
g	Em0012g720a	scaffold_0006	g6381.t1	scaffold_17	109004955	23352077	40.8
g	Em0015g1152a	scaffold_0006	g2534.t2	scaffold_5	106535673	9287269	60.8
g	Em0011g303a	scaffold_0006	g933.t1	scaffold_2	108350646	3335915	158.0
g	Em0003g710a	scaffold_0006	g6405.t2	scaffold_17	110353671	23450698	399.0
g	Em0012g1040a	scaffold_0006	g3907.t1	scaffold_9	109848030	12954646	73.6
g	Em0080g5a	scaffold_0006	g1821.t2	scaffold_4	110757443	6595040	44.3
g	Em0013g407a	scaffold_0006	g10444.t1	scaffold_49	111725762	39960639	268.2
g	Em0022g209a	scaffold_0006	g5024.t1	scaffold_12	109552063	18418423	92.8
g	Em0014g133a	scaffold_0006	g446.t1	scaffold_2	106388818	1555501	152.2
g	Em0016g168a	scaffold_0006	g8581.t2	scaffold_29	102543747	32092160	206.0
g	Em0019g1222a	scaffold_0006	g550.t1	scaffold_2	108062773	1930999	245.0
g	Em0151g5a	scaffold_0006	g3047.t1	scaffold_6	99632830	11135439	128.0
g	Em0006g1097a	scaffold_0006	g3647.t2	scaffold_8	110187727	14613188	53.5
g	Em0023g474a	scaffold_0006	g3708.t2	scaffold_8	109947286	14815159	474.0
g	Em0009g1107a	scaffold_0006	g7392.t1	scaffold_22	101433211	27393199	78.2
g	Em0015g146a	scaffold_0006	g9312.t1	scaffold_34	109014187	34825042	171.9
g	Em0006g746a	scaffold_0006	g2920.t1	scaffold_6	107990473	10653909	165.0
g	Em0718g6a	scaffold_0006	g1557.t1	scaffold_3	100561786	5593403	45.8
g	Em0020g717a	scaffold_0006	g7626.t1	scaffold_23	99832727	28278353	413.0
g	Em0002g1156a	scaffold_0006	g2401.t2	scaffold_5	109928324	8743883	155.0
g	Em0004g29a	scaffold_0006	g8884.t1	scaffold_31	111538077	33276051	171.0
g	Em0018g377a	scaffold_0006	g7240.t1	scaffold_21	108585992	26774516	92.8
g	Em0023g101a	scaffold_0006	g975.t1	scaffold_2	105256420	3521899	65.1
g	Em0016g449a	scaffold_0006	g10329.t1	scaffold_47	102279669	39005208	696.0
g	Em0016g981a	scaffold_0006	g981.t2	scaffold_2	100981708	3539686	95.1
g	Em0006g747a	scaffold_0006	g8182.t1	scaffold_27	108268076	31212650	47.8
g	Em0018g4a	scaffold_0006	g5752.t1	scaffold_14	106508934	21051578	43.1
g	Em0005g772a	scaffold_0006	g1488.t2	scaffold_3	100037652	5359954	95.1
g	Em0003g317a	scaffold_0006	g4639.t1	scaffold_11	108057827	17015925	907.0
g	Em0005g1184a	scaffold_0006	g3985.t1	scaffold_9	101738656	13255087	365.0
g	Em0029g44a	scaffold_0006	g4076.t2	scaffold_9	107334227	13566977	119.0
g	Em0003g42a	scaffold_0006	g10080.t1	scaffold_43	108051940	37892339	172.0
g	Em0002g676a	scaffold_0006	g6577.t1	scaffold_18	106723371	24124915	266.0
g	Em1093g1a	scaffold_0006	g6797.t1	scaffold_19	111286060	25086167	64.7
g	Em0007g246a	scaffold_0006	g7651.t2	scaffold_23	105519854	28388135	53.5
g	Em0001g1022a	scaffold_0006	g7195.t1	scaffold_21	111596820	26629700	60.8
g	Em0021g355a	scaffold_0006	g4017.t2	scaffold_9	110694589	13380081	359.9
g	Em0017g619a	scaffold_0006	g8288.t1	scaffold_27	108297000	31634385	222.0
g	Em0023g204a	scaffold_0006	g3751.t1	scaffold_8	103770502	14973864	181.0
g	Em0018g613a	scaffold_0006	g7001.t2	scaffold_20	102140856	25809610	104.0
g	Em0018g290a	scaffold_0007	g3637.t1	scaffold_8	112996516	14567429	266.0
g	Em0015g965a	scaffold_0007	g978.t1	scaffold_2	115292876	3528595	99.4
g	Em0009g608a	scaffold_0007	g3714.t1	scaffold_8	114260162	14828204	168.0
g	Em0006g1239a	scaffold_0007	g8603.t1	scaffold_29	121560461	32165791	45.8
g	Em0001g893a	scaffold_0007	g3116.t1	scaffold_6	121021765	11332695	44.3
g	Em0005g1050a	scaffold_0007	g268.t1	scaffold_2	124107464	927354	61.2
g	Em0009g594a	scaffold_0007	g10191.t1	scaffold_45	115847218	38197909	79.3
g	Em0015g464a	scaffold_0007	g6917.t3	scaffold_19	114152930	25504668	75.5
g	Em0022g117a	scaffold_0007	g9371.t1	scaffold_35	120065271	35096267	100.0
g	Em0023g762a	scaffold_0007	g3166.t1	scaffold_7	118722175	11530836	58.5
g	Em0009g430a	scaffold_0007	g9265.t2	scaffold_34	114622595	34662617	217.0
g	Em0008g750a	scaffold_0007	g4607.t2	scaffold_11	116456276	16904279	47.0
g	Em0151g7a	scaffold_0007	g5674.t1	scaffold_14	116305075	20715514	104.0
g	Em0023g499a	scaffold_0007	g4596.t1	scaffold_11	113489644	16860665	588.0
g	Em0022g298a	scaffold_0007	g2154.t1	scaffold_4	121268714	7785143	63.2
g	Em0020g158a	scaffold_0007	g2895.t2	scaffold_6	118169069	10559818	176.0
g	Em0003g458a	scaffold_0007	g2080.t1	scaffold_4	121480211	7522066	91.7
g	Em0001g538a	scaffold_0007	g4353.t2	scaffold_10	117158005	15923243	70.1
g	Em0006g863a	scaffold_0007	g5585.t2	scaffold_14	112975652	20391200	231.9
g	Em0019g607a	scaffold_0007	g9243.t1	scaffold_34	112142724	34581846	310.0
g	Em0003g1397a	scaffold_0007	g6874.t1	scaffold_19	121394879	25364930	63.9
g	Em0023g697a	scaffold_0007	g388.t1	scaffold_2	122448291	1352744	134.0
g	Em0013g53a	scaffold_0007	g6262.t1	scaffold_16	117240779	22867616	168.0
g	Em0001g2847a	scaffold_0007	g2534.t1	scaffold_5	123010475	9287197	67.0
g	Em0015g755a	scaffold_0007	g2109.t1	scaffold_4	117875912	7627085	55.8
g	Em0002g823a	scaffold_0007	g4641.t1	scaffold_11	114515333	17024433	202.0
g	Em0022g550a	scaffold_0007	g9163.t1	scaffold_33	112851277	34309841	258.0
g	Em0022g936a	scaffold_0007	g9618.t1	scaffold_37	123780690	36043805	45.1
g	Em0008g1025a	scaffold_0007	g567.t1	scaffold_2	114909146	1988644	82.4
g	Em0010g651a	scaffold_0007	g5186.t1	scaffold_13	122880506	19044429	115.0
g	Em0001g183a	scaffold_0007	g8449.t1	scaffold_28	116439194	31022424	43.9
g	Em0013g128a	scaffold_0007	g8014.t1	scaffold_26	124144694	29877249	578.0
g	Em0016g125a	scaffold_0007	g3140.t1	scaffold_7	112188572	11424065	70.1
g	Em0019g119a	scaffold_0007	g6892.t1	scaffold_19	121597805	25432922	218.0
g	Em0005g814a	scaffold_0007	g1488.t2	scaffold_3	123015097	5359954	82.8
g	Em0015g1053a	scaffold_0007	g6066.t1	scaffold_15	119708612	22134302	86.3
g	Em0018g997a	scaffold_0007	g3539.t1	scaffold_8	120365555	14244277	98.2
g	Em0021g228a	scaffold_0007	g3311.t1	scaffold_7	123870221	12071755	48.5
g	Em0022g30a	scaffold_0007	g7158.t1	scaffold_21	116028084	26486964	375.0
g	Em0021g593a	scaffold_0007	g9783.t1	scaffold_39	124164560	37010437	208.0
g	Em0015g583a	scaffold_0007	g8530.t1	scaffold_29	120271146	31896854	54.3
g	Em0013g111a	scaffold_0007	g6579.t1	scaffold_18	116152271	24131020	345.0
g	Em0005g1368a	scaffold_0007	g275.t1	scaffold_2	118812361	961806	115.0
g	Em0051g19a	scaffold_0007	g9614.t2	scaffold_37	114343883	36020926	546.0
g	Em0020g1065a	scaffold_0007	g9027.t1	scaffold_32	118936162	33797758	328.0
g	Em0003g381a	scaffold_0007	g5731.t1	scaffold_14	118023894	20956825	408.0
g	Em0021g670a	scaffold_0007	g5217.t1	scaffold_13	123288057	19134909	254.0
g	Em0023g656a	scaffold_0007	g9612.t1	scaffold_37	112276053	36013084	203.0
g	Em0004g568a	scaffold_0007	g3310.t1	scaffold_7	117057819	12065812	56.6
g	Em0009g795a	scaffold_0007	g3306.t1	scaffold_7	116101118	12052169	56.2
g	Em0012g904a	scaffold_0007	g6124.t1	scaffold_16	114919422	22368675	176.0
g	Em0292g3a	scaffold_0007	g1468.t1	scaffold_3	113839582	5285389	287.0
g	Em0013g596a	scaffold_0007	g6090.t1	scaffold_16	123775517	22243606	172.9
g	Em0015g366a	scaffold_0007	g7013.t1	scaffold_20	118894025	25853488	193.0
g	Em0001g3382a	scaffold_0007	g745.t1	scaffold_2	119714721	2619300	135.0
g	Em0001g1252a	scaffold_0007	g2584.t2	scaffold_5	123272464	9442127	174.8
g	Em0017g360a	scaffold_0007	g7273.t2	scaffold_21	120901375	26925277	87.4
g	Em0007g19a	scaffold_0007	g4049.t1	scaffold_9	121107333	13463413	119.0
g	Em0013g884a	scaffold_0007	g9798.t2	scaffold_39	113869256	37069569	139.0
g	Em0019g540a	scaffold_0007	g8402.t1	scaffold_28	121316816	30844049	716.0
g	Em0014g982a	scaffold_0007	g734.t1	scaffold_2	123308772	2580387	46.2
g	Em0018g965a	scaffold_0007	g1092.t1	scaffold_3	112832029	3918489	81.3
g	Em0010g1015a	scaffold_0007	g9997.t1	scaffold_41	114782382	36833009	50.4
g	Em0019g302a	scaffold_0007	g5574.t1	scaffold_14	114697015	20362488	90.9
g	Em0010g138a	scaffold_0007	g8833.t1	scaffold_31	119054211	33132317	86.7
g	Em0009g1286a	scaffold_0007	g4531.t1	scaffold_10	111908921	16614438	79.0
g	Em0021g235a	scaffold_0007	g7710.t1	scaffold_24	124069019	28654499	183.0
g	Em0009g1166a	scaffold_0007	g1426.t2	scaffold_3	112330518	5113316	362.9
g	Em0013g510a	scaffold_0007	g1235.t1	scaffold_3	114440555	4427839	44.7
g	Em0016g275a	scaffold_0007	g7333.t1	scaffold_22	112978092	27210990	166.0
g	Em0011g827a	scaffold_0007	g348.t1	scaffold_2	117608703	1190263	96.7
g	Em0005g1085a	scaffold_0007	g9949.t1	scaffold_41	115367737	36653436	206.5
g	Em0022g260a	scaffold_0007	g5591.t1	scaffold_14	114689915	20418864	130.0
g	Em0007g242a	scaffold_0007	g4660.t2	scaffold_11	111801840	17082313	125.0
g	Em0005g1672a	scaffold_0007	g7228.t2	scaffold_21	113514582	26735255	89.4
g	Em0020g690a	scaffold_0007	g5719.t1	scaffold_14	118340077	20901968	48.9
g	Em0021g101a	scaffold_0007	g3233.t1	scaffold_7	121107333	11793091	134.4
g	Em0018g514a	scaffold_0007	g6042.t1	scaffold_15	123375160	22062544	50.1
g	Em0009g148a	scaffold_0007	g4001.t1	scaffold_9	120670037	13311718	258.0
g	Em0009g1117a	scaffold_0007	g10302.t1	scaffold_46	114607765	38895863	61.6
g	Em0026g46a	scaffold_0007	g6038.t1	scaffold_15	115410753	22052830	182.1
g	Em0001g1589a	scaffold_0007	g1933.t1	scaffold_4	120306694	6967718	89.7
g	Em0001g1541a	scaffold_0007	g7473.t1	scaffold_22	117787233	27683775	48.5
g	Em0016g210a	scaffold_0007	g7942.t1	scaffold_25	114359927	29586153	309.0
g	Em0047g13a	scaffold_0007	g7420.t2	scaffold_22	112580935	27489164	167.3
g	Em0018g664a	scaffold_0007	g8482.t1	scaffold_29	115815662	31751211	111.0
g	Em0013g290a	scaffold_0007	g6921.t1	scaffold_19	113751752	25515797	87.4
g	Em0016g1122a	scaffold_0007	g4398.t1	scaffold_10	113224142	16071845	53.9
g	Em0023g795a	scaffold_0007	g963.t2	scaffold_2	117802817	3474583	168.3
g	Em0018g515a	scaffold_0007	g9306.t1	scaffold_34	114555655	34804311	773.0
g	Em0019g1063a	scaffold_0007	g5219.t2	scaffold_13	118945466	19141687	92.4
g	Em0015g286a	scaffold_0007	g6185.t1	scaffold_16	114863555	22595359	138.0
g	Em0013g719a	scaffold_0007	g2850.t1	scaffold_6	112132911	10396672	45.1
g	Em0023g554a	scaffold_0007	g342.t1	scaffold_2	111763894	1169652	285.0
g	Em0014g26a	scaffold_0007	g374.t1	scaffold_2	114563100	1293287	127.0
g	Em0020g539a	scaffold_0007	g8565.t1	scaffold_29	111788907	32019050	45.8
g	Em0023g309a	scaffold_0007	g2261.t2	scaffold_4	114498395	8147212	48.1
g	Em0007g31a	scaffold_0007	g1747.t1	scaffold_4	122262771	6351568	424.0
g	Em0795g3a	scaffold_0007	g3630.t1	scaffold_8	112707369	14543184	62.0
g	Em0004g21a	scaffold_0007	g8853.t1	scaffold_31	116402643	33191269	177.0
g	Em0008g1012a	scaffold_0007	g3292.t1	scaffold_7	114111429	11990681	122.0
g	Em0004g756a	scaffold_0007	g2040.t2	scaffold_4	117101477	7397803	228.0
g	Em0021g252a	scaffold_0007	g1960.t1	scaffold_4	118121039	7055993	241.0
g	Em0015g1156a	scaffold_0007	g4846.t1	scaffold_11	115437050	17752919	163.0
g	Em0024g164a	scaffold_0007	g8203.t1	scaffold_27	115969500	31294922	52.4
g	Em0015g764a	scaffold_0007	g856.t1	scaffold_2	119683869	3064923	190.0
g	Em0021g945a	scaffold_0007	g248.t1	scaffold_2	117971727	845463	221.0
g	Em0022g576a	scaffold_0007	g7483.t1	scaffold_22	120151064	27714105	55.1
g	Em0020g848a	scaffold_0007	g1280.t1	scaffold_3	115865163	4574006	140.0
g	Em0012g661a	scaffold_0007	g1280.t1	scaffold_3	115830588	4574006	125.0
g	Em0023g772a	scaffold_0007	g899.t1	scaffold_2	122972261	3220661	47.0
g	Em0115g9a	scaffold_0007	g2478.t1	scaffold_5	118860348	9110924	355.0
g	Em0608g2a	scaffold_0007	g8294.t1	scaffold_27	119868188	31662438	296.0
g	Em0015g614a	scaffold_0007	g7414.t1	scaffold_22	124266795	27463015	145.0
g	Em0021g568a	scaffold_0007	g621.t1	scaffold_2	114757693	2169372	309.0
g	Em0021g889a	scaffold_0007	g3654.t2	scaffold_8	121082126	14640124	54.3
g	Em0012g82a	scaffold_0007	g6614.t1	scaffold_18	120758540	24274100	94.7
g	Em0001g112a	scaffold_0007	g6582.t1	scaffold_18	115565510	24169446	46.2
g	Em0003g1359a	scaffold_0007	g7800.t1	scaffold_24	114960579	29002849	182.0
g	Em0017g96a	scaffold_0007	g4011.t1	scaffold_9	117798476	13358864	102.0
g	Em0018g859a	scaffold_0007	g2579.t1	scaffold_5	119891488	9429131	380.0
g	Em0022g736a	scaffold_0007	g5661.t2	scaffold_14	123885112	20656055	417.0
g	Em0003g192a	scaffold_0007	g6117.t1	scaffold_16	113485097	22346864	201.0
g	Em0011g71a	scaffold_0007	g333.t1	scaffold_2	120112582	1136190	52.8
g	Em0015g1215a	scaffold_0007	g9071.t1	scaffold_33	116622158	33983177	141.0
g	Em0012g1048a	scaffold_0007	g9619.t1	scaffold_37	120665301	36046931	553.0
g	Em0010g921a	scaffold_0007	g8845.t1	scaffold_31	120954969	33171654	55.8
g	Em0006g1187a	scaffold_0007	g209.t2	scaffold_2	123094226	707696	135.0
g	Em0013g679a	scaffold_0007	g4268.t2	scaffold_10	121977909	15609809	211.0
g	Em0013g1092a	scaffold_0007	g6522.t2	scaffold_17	119264665	23894528	199.0
g	Em0015g447a	scaffold_0007	g1946.t2	scaffold_4	116274381	7004893	80.1
g	Em0019g1123a	scaffold_0007	g3901.t2	scaffold_9	122170602	12935763	83.6
g	Em0009g842a	scaffold_0007	g3945.t2	scaffold_9	119227740	13102033	47.0
g	Em0013g12a	scaffold_0007	g5244.t1	scaffold_13	121998240	19243729	45.8
g	Em0013g848a	scaffold_0007	g5538.t1	scaffold_14	113580745	20235888	121.0
g	Em0016g218a	scaffold_0007	g5915.t1	scaffold_15	122793918	21648275	347.0
g	Em0021g680a	scaffold_0007	g920.t1	scaffold_2	117152651	3286433	61.2
g	Em0005g1360a	scaffold_0007	g275.t1	scaffold_2	113746155	961806	209.0
g	Em0020g70a	scaffold_0007	g4995.t2	scaffold_12	111820909	18332145	105.0
g	Em0008g618a	scaffold_0007	g374.t1	scaffold_2	117248710	1293287	52.8
g	Em0004g1649a	scaffold_0007	g3647.t1	scaffold_8	113093058	14613188	56.6
g	Em0009g30a	scaffold_0007	g5715.t1	scaffold_14	113629881	20887005	47.0
g	Em0015g230a	scaffold_0007	g1036.t2	scaffold_3	114741480	3727592	449.0
g	Em0023g82a	scaffold_0007	g550.t1	scaffold_2	120928157	1930999	100.0
g	Em0018g131a	scaffold_0007	g7232.t1	scaffold_21	115768451	26746731	84.0
g	Em0020g330a	scaffold_0007	g3379.t1	scaffold_7	121273775	12310835	44.7
g	Em0615g2a	scaffold_0007	g5425.t1	scaffold_13	119042224	19842064	87.4
g	Em0003g978a	scaffold_0007	g1738.t1	scaffold_4	115578621	6319647	55.8
g	Em0016g542a	scaffold_0007	g4649.t2	scaffold_11	113126112	17045199	124.0
g	Em0015g136a	scaffold_0007	g2768.t1	scaffold_6	113797741	10119672	63.5
g	Em0016g1121a	scaffold_0007	g9261.t2	scaffold_34	122880506	34645588	166.0
g	Em0023g102a	scaffold_0007	g2211.t1	scaffold_4	111866171	7973554	97.8
g	Em0013g834a	scaffold_0007	g4536.t1	scaffold_10	116560590	16630373	771.0
g	Em0023g76a	scaffold_0007	g2525.t2	scaffold_5	122719672	9263080	283.0
g	Em0018g214a	scaffold_0007	g535.t2	scaffold_2	117518629	1884288	105.9
g	Em0424g2a	scaffold_0007	g1557.t1	scaffold_3	122499309	5593403	189.0
g	Em0904g3a	scaffold_0007	g29.t1	scaffold_2	112049810	108588	237.0
g	Em0001g2837a	scaffold_0007	g10399.t2	scaffold_48	121132620	39764810	56.2
g	Em0007g1389a	scaffold_0007	g3732.t1	scaffold_8	122816848	14915941	218.0
g	Em0017g407a	scaffold_0007	g7273.t2	scaffold_21	118917518	26925277	96.3
g	Em0003g732a	scaffold_0007	g9358.t2	scaffold_35	121405886	35057974	45.8
g	Em0015g978a	scaffold_0007	g3415.t2	scaffold_7	116373476	12443768	93.2
g	Em0011g1025a	scaffold_0007	g3315.t1	scaffold_7	115722823	12087171	68.2
g	Em0019g977a	scaffold_0007	g92.t1	scaffold_2	122494350	301840	179.0
g	Em0020g1002a	scaffold_0007	g3311.t1	scaffold_7	117582510	12071755	47.8
g	Em0004g54a	scaffold_0007	g4430.t1	scaffold_10	120882262	16215071	49.7
g	Em0011g977a	scaffold_0007	g3170.t1	scaffold_7	114638422	11542574	451.0
g	Em0018g75a	scaffold_0007	g2001.t1	scaffold_4	123780690	7265207	675.0
g	Em0013g130a	scaffold_0007	g6462.t1	scaffold_17	114485741	23637097	191.0
g	Em0714g4a	scaffold_0007	g17.t1	scaffold_2	116638411	68619	104.0
g	Em0014g565a	scaffold_0007	g9805.t1	scaffold_39	115797288	37088326	76.6
g	Em0018g794a	scaffold_0007	g9317.t2	scaffold_34	121155104	34837379	59.3
g	Em0001g3558a	scaffold_0007	g6683.t1	scaffold_18	120397621	24599711	156.0
g	Em0018g1093a	scaffold_0007	g7064.t1	scaffold_20	115855448	26062212	654.0
g	Em0004g1357a	scaffold_0007	g2024.t1	scaffold_4	116598920	7340728	88.2
g	Em0013g1122a	scaffold_0007	g822.t2	scaffold_2	115872739	2915759	44.7
g	Em0018g197a	scaffold_0007	g917.t2	scaffold_2	120271146	3278318	114.0
g	Em0015g726a	scaffold_0007	g5851.t2	scaffold_15	120112582	21430044	42.7
g	Em0023g944a	scaffold_0007	g5556.t2	scaffold_14	115899293	20297335	233.0
g	Em0016g355a	scaffold_0007	g5327.t1	scaffold_13	115340408	19535657	547.0
g	Em0015g879a	scaffold_0007	g9768.t1	scaffold_39	117617964	36962281	84.3
g	Em0019g546a	scaffold_0007	g1971.t1	scaffold_4	120062656	7083446	51.2
g	Em0018g295a	scaffold_0007	g60.t2	scaffold_2	115619593	205538	130.0
g	Em0024g76a	scaffold_0007	g9926.t1	scaffold_41	124245548	36529576	51.6
g	Em0019g498a	scaffold_0007	g2743.t1	scaffold_6	121785059	10033546	58.5
g	Em0007g644a	scaffold_0007	g6868.t1	scaffold_19	123289204	25338592	251.0
g	Em0015g83a	scaffold_0007	g3160.t1	scaffold_7	114449718	11510825	137.0
g	Em0016g564a	scaffold_0007	g4321.t1	scaffold_10	113412677	15781448	276.0
g	Em0011g173a	scaffold_0007	g1904.t1	scaffold_4	115360452	6873216	69.7
g	Em0019g137a	scaffold_0007	g2427.t1	scaffold_5	122395531	8907063	48.5
g	Em0016g196a	scaffold_0007	g7942.t1	scaffold_25	118945466	29586153	467.0
g	Em0024g201a	scaffold_0007	g3786.t3	scaffold_8	116744459	15115979	49.7
g	Em0021g391a	scaffold_0007	g4073.t1	scaffold_9	119184642	13557862	49.3
g	Em0015g830a	scaffold_0007	g1846.t1	scaffold_4	115521816	6681130	123.0
g	Em0023g54a	scaffold_0007	g3074.t1	scaffold_6	113810100	11212249	150.0
g	Em0015g1275a	scaffold_0007	g8234.t1	scaffold_27	115165138	31386279	101.6
g	Em0016g917a	scaffold_0007	g2228.t1	scaffold_4	118280450	8031544	197.0
g	Em0010g120a	scaffold_0007	g9102.t1	scaffold_33	112142724	34100782	90.5
g	Em0016g1036a	scaffold_0007	g749.t1	scaffold_2	120016644	2632888	331.0
g	Em0023g168a	scaffold_0007	g8383.t1	scaffold_28	122355538	30793923	53.1
g	Em0015g1219a	scaffold_0007	g687.t1	scaffold_2	120118241	2419557	196.0
g	Em0022g379a	scaffold_0007	g6561.t1	scaffold_18	120857102	24065181	48.9
g	Em0011g75a	scaffold_0007	g8840.t2	scaffold_31	122541092	33154212	57.0
g	Em0008g1020a	scaffold_0007	g2762.t1	scaffold_6	120689438	10100909	70.1
g	Em0003g778a	scaffold_0007	g740.t1	scaffold_2	121204816	2605159	87.4
g	Em0019g110a	scaffold_0007	g9669.t2	scaffold_38	122565209	36231896	121.0
g	Em0023g243a	scaffold_0007	g855.t1	scaffold_2	122327376	3060793	124.0
g	Em0005g1603a	scaffold_0007	g984.t1	scaffold_2	112269279	3548420	301.0
g	Em0013g198a	scaffold_0007	g6984.t1	scaffold_20	123360714	25739187	87.4
g	Em0015g521a	scaffold_0007	g501.t2	scaffold_2	115381601	1737316	121.0
g	Em0001g3723a	scaffold_0007	g4296.t1	scaffold_10	115165138	15707744	119.4
g	Em0023g321a	scaffold_0007	g3491.t1	scaffold_7	122238716	12752737	1775.1
g	Em0024g58a	scaffold_0007	g9897.t2	scaffold_40	120730036	37464863	49.3
g	Em0018g539a	scaffold_0007	g7908.t1	scaffold_25	114534482	29445466	53.1
g	Em0011g486a	scaffold_0007	g2380.t1	scaffold_5	113910460	8664158	43.1
g	Em0013g327a	scaffold_0007	g7499.t1	scaffold_23	122827591	27793689	518.0
g	Em0023g631a	scaffold_0007	g9619.t1	scaffold_37	119129196	36046931	52.4
g	Em0022g425a	scaffold_0007	g7993.t1	scaffold_25	113452264	29792838	171.0
g	Em0011g493a	scaffold_0007	g2380.t1	scaffold_5	116780550	8664158	48.5
g	Em0009g1268a	scaffold_0007	g3564.t2	scaffold_8	114818284	14326962	269.0
g	Em0008g739a	scaffold_0007	g4607.t2	scaffold_11	117929037	16904279	49.7
g	Em0006g1410a	scaffold_0007	g9926.t1	scaffold_41	120523799	36529576	48.1
g	Em0011g4a	scaffold_0007	g2235.t2	scaffold_4	121658526	8060434	87.8
g	Em0695g5a	scaffold_0007	g957.t1	scaffold_2	124164560	3458024	53.5
g	Em0008g413a	scaffold_0007	g2819.t1	scaffold_6	113520885	10287821	304.0
g	Em0419g3a	scaffold_0007	g2478.t1	scaffold_5	118748502	9110924	297.0
g	Em0016g923a	scaffold_0007	g976.t1	scaffold_2	116420858	3523158	66.2
g	Em0020g1029a	scaffold_0007	g7225.t1	scaffold_21	120978367	26725927	202.0
g	Em0018g1154a	scaffold_0007	g4679.t2	scaffold_11	114856436	17141881	531.0
g	Em0005g1624a	scaffold_0007	g7421.t1	scaffold_22	115410753	27493234	233.0
g	Em0060g18a	scaffold_0007	g8201.t1	scaffold_27	123490910	31286725	716.0
g	Em0004g9a	scaffold_0007	g7423.t2	scaffold_22	119779192	27499014	81.3
g	Em0458g4a	scaffold_0007	g8856.t1	scaffold_31	123274320	33199025	184.0
g	Em0015g905a	scaffold_0007	g692.t2	scaffold_2	123430422	2435666	68.9
g	Em0001g3609a	scaffold_0007	g7734.t1	scaffold_24	114347775	28753963	106.0
g	Em0023g180a	scaffold_0007	g8383.t2	scaffold_28	120016644	30793952	51.6
g	Em0179g11a	scaffold_0007	g2845.t1	scaffold_6	117734981	10378762	52.4
g	Em0011g51a	scaffold_0007	g8464.t1	scaffold_28	121486023	31063161	396.0
g	Em0018g39a	scaffold_0007	g7256.t1	scaffold_21	118748502	26861048	352.0
g	Em0023g293a	scaffold_0007	g5951.t2	scaffold_15	112988568	21778438	146.0
g	Em0003g1556a	scaffold_0007	g818.t1	scaffold_2	123272464	2899868	129.8
g	Em0001g229a	scaffold_0007	g4030.t1	scaffold_9	122448291	13412836	52.0
g	Em0016g893a	scaffold_0007	g1198.t1	scaffold_3	112994472	4285708	47.4
g	Em0084g5a	scaffold_0007	g4469.t1	scaffold_10	121676803	16387586	45.8
g	Em0023g183a	scaffold_0007	g6986.t1	scaffold_20	123321434	25748413	82.8
g	Em0016g1182a	scaffold_0007	g9087.t1	scaffold_33	119014039	34037576	318.0
g	Em0020g615a	scaffold_0007	g1852.t1	scaffold_4	120841490	6705400	230.0
g	Em0001g2117a	scaffold_0007	g2539.t1	scaffold_5	115444781	9302098	300.0
g	Em0016g503a	scaffold_0007	g8221.t1	scaffold_27	115936612	31338260	102.0
g	Em0011g221a	scaffold_0007	g7073.t1	scaffold_20	112725302	26082829	49.3
g	Em0009g875a	scaffold_0007	g1855.t2	scaffold_4	115753017	6714812	47.8
g	Em0648g9a	scaffold_0007	g5799.t1	scaffold_15	122323205	21234218	108.9
g	Em0011g52a	scaffold_0007	g5042.t1	scaffold_12	123099046	18480064	218.0
g	Em0019g184a	scaffold_0007	g4530.t1	scaffold_10	112963771	16609667	81.6
g	Em0010g348a	scaffold_0007	g8331.t1	scaffold_28	118081902	30619414	47.0
g	Em0021g959a	scaffold_0007	g248.t1	scaffold_2	114446743	845463	88.2
g	Em0014g726a	scaffold_0007	g2726.t1	scaffold_6	114408978	9970248	56.6
g	Em0006g1036a	scaffold_0007	g2151.t1	scaffold_4	111969673	7773441	45.8
g	Em0004g1386a	scaffold_0007	g4346.t1	scaffold_10	120659650	15894852	48.1
g	Em0141g5a	scaffold_0007	g9004.t1	scaffold_32	112540117	33719610	703.0
g	Em0010g595a	scaffold_0007	g8937.t2	scaffold_32	118894733	33465496	178.0
g	Em0008g394a	scaffold_0007	g2212.t1	scaffold_4	112978092	7977635	298.0
g	Em0018g56a	scaffold_0007	g1998.t1	scaffold_4	121753949	7257145	73.9
g	Em0184g4a	scaffold_0007	g3653.t1	scaffold_8	118938057	14637368	75.1
g	Em0009g941a	scaffold_0007	g1225.t1	scaffold_3	122678544	4391238	77.0
g	Em0011g524a	scaffold_0007	g9873.t1	scaffold_40	123111034	37386338	90.5
g	Em0009g1200a	scaffold_0007	g4566.t1	scaffold_11	117703004	16746849	329.8
g	Em0005g1193a	scaffold_0007	g10084.t1	scaffold_43	116982582	37904129	258.0
g	Em0018g1111a	scaffold_0007	g6156.t3	scaffold_16	121050575	22486143	53.9
g	Em0011g143a	scaffold_0007	g1296.t1	scaffold_3	115203910	4638119	63.9
g	Em0238g1a	scaffold_0007	g5929.t1	scaffold_15	113704232	21703959	151.0
g	Em0023g447a	scaffold_0007	g9189.t2	scaffold_33	120602796	34401324	100.0
g	Em0021g956a	scaffold_0007	g6793.t1	scaffold_19	123408759	25065139	221.0
g	Em0005g1216a	scaffold_0007	g10375.t1	scaffold_48	120882262	39647840	327.0
g	Em0173g4a	scaffold_0007	g7286.t1	scaffold_21	122611893	26974405	190.0
g	Em0021g816a	scaffold_0007	g5097.t1	scaffold_12	121039274	18657445	65.1
g	Em0010g74a	scaffold_0007	g1499.t1	scaffold_3	118308762	5398959	91.3
g	Em0263g2a	scaffold_0007	g10198.t1	scaffold_45	120928157	38214604	102.0
g	Em0020g120a	scaffold_0007	g3527.t1	scaffold_8	116481990	14209098	53.9
g	Em0018g680a	scaffold_0007	g9292.t2	scaffold_34	121645463	34764800	180.0
g	Em0056g13a	scaffold_0001	g10302.t1	scaffold_46	6186685	38895863	43.9
g	Em0006g1245a	scaffold_0001	g6320.t1	scaffold_16	7176584	23076419	284.0
g	Em0020g207a	scaffold_0001	g5439.t1	scaffold_13	1079547	19898231	45.1
g	Em0005g235a	scaffold_0001	g8512.t2	scaffold_29	20719684	31849090	214.0
g	Em0012g466a	scaffold_0001	g1218.t1	scaffold_3	34164031	4373833	386.9
g	Em0005g551a	scaffold_0001	g7187.t1	scaffold_21	1029216	26592596	58.5
g	Em0015g536a	scaffold_0001	g1738.t1	scaffold_4	19602145	6319647	71.2
g	Em0015g520a	scaffold_0001	g342.t1	scaffold_2	23928873	1169652	52.8
g	Em0010g118a	scaffold_0001	g1370.t2	scaffold_3	13832646	4903534	161.0
g	Em0018g932a	scaffold_0001	g2265.t1	scaffold_4	33892067	8164609	132.0
g	Em0011g1011a	scaffold_0001	g6458.t1	scaffold_17	22706596	23619827	295.0
g	Em0019g1196a	scaffold_0001	g5583.t1	scaffold_14	27173414	20384490	57.4
g	Em0015g673a	scaffold_0001	g7620.t1	scaffold_23	26766728	28249552	333.0
g	Em0028g39a	scaffold_0001	g8454.t1	scaffold_28	13708547	31037623	85.1
g	Em0019g985a	scaffold_0001	g6987.t1	scaffold_20	601384	25750957	63.2
g	Em1043g1a	scaffold_0001	g1495.t1	scaffold_3	9559820	5387031	173.0
g	Em0007g324a	scaffold_0001	g285.t1	scaffold_2	21044249	990928	47.4
g	Em0015g962a	scaffold_0001	g8032.t1	scaffold_26	26956625	29974536	56.2
g	Em0012g581a	scaffold_0001	g8392.t1	scaffold_28	17283477	30815438	268.0
g	Em0019g146a	scaffold_0001	g1557.t1	scaffold_3	25977005	5593403	42.4
g	Em0008g980a	scaffold_0001	g2569.t1	scaffold_5	22206754	9392698	45.4
g	Em0007g589a	scaffold_0001	g2892.t1	scaffold_6	30057589	10546821	58.9
g	Em0015g480a	scaffold_0001	g1334.t2	scaffold_3	20096508	4778419	147.0
g	Em0010g664a	scaffold_0001	g5947.t1	scaffold_15	14329121	21767118	47.8
g	Em0016g1092a	scaffold_0001	g3961.t1	scaffold_9	10055857	13174936	77.4
g	Em0008g66a	scaffold_0001	g917.t1	scaffold_2	11078415	3278095	112.0
g	Em0020g155a	scaffold_0001	g711.t1	scaffold_2	19093578	2490142	206.3
g	Em0001g3113a	scaffold_0001	g6525.t2	scaffold_17	18073356	23904680	45.4
g	Em0011g1032a	scaffold_0001	g5920.t2	scaffold_15	20024889	21663340	47.0
g	Em0014g738a	scaffold_0001	g2726.t1	scaffold_6	2216026	9970248	46.2
g	Em0015g54a	scaffold_0001	g9516.t1	scaffold_36	14363998	35645708	455.0
g	Em0019g161a	scaffold_0001	g5109.t2	scaffold_12	8654444	18706322	53.1
g	Em0014g554a	scaffold_0001	g4729.t1	scaffold_11	1612566	17335644	69.7
g	Em0011g1069a	scaffold_0001	g1495.t1	scaffold_3	29285021	5387031	446.0
g	Em0093g19a	scaffold_0001	g2584.t1	scaffold_5	4009905	9442248	45.1
g	Em0005g130a	scaffold_0001	g7379.t1	scaffold_22	9831435	27353497	63.5
g	Em0016g1188a	scaffold_0001	g8901.t1	scaffold_31	9755324	33326552	100.0
g	Em0001g2332a	scaffold_0001	g7264.t1	scaffold_21	5582281	26884654	46.2
g	Em0022g443a	scaffold_0001	g5448.t1	scaffold_13	14956529	19932909	165.0
g	Em0017g304a	scaffold_0001	g985.t1	scaffold_2	5236621	3552423	44.7
g	Em0016g362a	scaffold_0001	g8565.t1	scaffold_29	20732083	32019050	77.0
g	Em0018g1075a	scaffold_0001	g3366.t1	scaffold_7	3032488	12275456	301.5
g	Em0012g914a	scaffold_0001	g10320.t2	scaffold_47	34105360	38955728	244.8
g	Em0274g6a	scaffold_0001	g2589.t1	scaffold_5	29407261	9461470	47.8
g	Em0001g213a	scaffold_0001	g9059.t1	scaffold_32	10840701	33892727	58.2
g	Em0016g1090a	scaffold_0001	g808.t1	scaffold_2	29050403	2858602	202.0
g	Em0022g703a	scaffold_0001	g650.t1	scaffold_2	26729026	2277735	198.0
g	Em0019g556a	scaffold_0001	g2011.t2	scaffold_4	10897856	7292701	99.0
g	Em0001g3413a	scaffold_0001	g5620.t2	scaffold_14	33562025	20530156	101.7
g	Em0017g506a	scaffold_0001	g744.t1	scaffold_2	10496883	2616658	94.7
g	Em0115g7a	scaffold_0001	g1489.t1	scaffold_3	11684836	5362585	183.8
g	Em0005g894a	scaffold_0001	g6562.t2	scaffold_18	6666789	24068437	56.6
g	Em0022g380a	scaffold_0001	g2584.t2	scaffold_5	27134071	9442127	63.9
g	Em0008g515a	scaffold_0001	g917.t2	scaffold_2	9451747	3278318	120.0
g	Em0001g1820a	scaffold_0001	g7462.t1	scaffold_22	99463	27648957	63.9
g	Em0005g1439a	scaffold_0001	g5731.t1	scaffold_14	12265691	20956825	138.3
g	Em0021g692a	scaffold_0001	g3080.t2	scaffold_6	25676003	11225436	271.0
g	Em0567g2a	scaffold_0001	g810.t1	scaffold_2	21014226	2862859	90.5
g	Em0017g157a	scaffold_0001	g6223.t2	scaffold_16	22719488	22709884	327.6
g	Em0017g565a	scaffold_0001	g1831.t2	scaffold_4	15331396	6625519	399.0
g	Em0013g145a	scaffold_0001	g6090.t1	scaffold_16	1279304	22243606	74.7
g	Em0022g660a	scaffold_0001	g4172.t1	scaffold_9	1999109	13884349	84.0
g	Em0023g350a	scaffold_0001	g7920.t1	scaffold_25	33739767	29497256	297.0
g	Em0221g5a	scaffold_0001	g4576.t1	scaffold_11	19261085	16782184	324.0
g	Em0099g25a	scaffold_0001	g5396.t1	scaffold_13	20560644	19740153	42.4
g	Em0608g3a	scaffold_0001	g2232.t1	scaffold_4	17821220	8047309	583.0
g	Em0012g285a	scaffold_0001	g1454.t1	scaffold_3	14018269	5218203	397.0
g	Em0014g583a	scaffold_0001	g181.t1	scaffold_2	6177461	607322	163.0
g	Em0005g1213a	scaffold_0001	g9056.t1	scaffold_32	32395695	33882916	635.0
g	Em0019g632a	scaffold_0001	g2272.t2	scaffold_4	29598219	8189050	234.0
g	Em0011g1015a	scaffold_0001	g4134.t2	scaffold_9	29428426	13776348	214.0
g	Em0004g1421a	scaffold_0001	g10312.t1	scaffold_47	943321	38925630	127.5
g	Em0026g52a	scaffold_0001	g9796.t1	scaffold_39	31873240	37058115	45.4
g	Em0162g10a	scaffold_0001	g352.t1	scaffold_2	12869025	1199742	237.0
g	Em0019g1134a	scaffold_0001	g9261.t2	scaffold_34	11765230	34645588	268.0
g	Em0015g267a	scaffold_0001	g9108.t1	scaffold_33	20254660	34118812	198.0
g	Em0017g139a	scaffold_0001	g6223.t1	scaffold_16	20256389	22709884	378.0
g	Em0017g129a	scaffold_0001	g8482.t1	scaffold_29	18253335	31751211	87.8
g	Em0010g900a	scaffold_0001	g6115.t1	scaffold_16	30462447	22339521	132.0
g	Em0020g86a	scaffold_0001	g1199.t1	scaffold_3	21076552	4287852	97.1
g	Em0024g390a	scaffold_0001	g2232.t1	scaffold_4	860343	8047309	85.9
g	Em0001g1714a	scaffold_0001	g20.t1	scaffold_2	24305831	79963	45.8
g	Em0008g62a	scaffold_0001	g1615.t1	scaffold_3	30127002	5810746	44.3
g	Em0021g985a	scaffold_0001	g6429.t1	scaffold_17	23803141	23525598	582.0
g	Em0010g180a	scaffold_0001	g4893.t2	scaffold_12	12807388	17933685	62.4
g	Em0018g367a	scaffold_0001	g6953.t1	scaffold_19	17102135	25631649	486.0
g	Em0012g1039a	scaffold_0001	g7344.t2	scaffold_22	1335428	27246753	52.4
g	Em0019g330a	scaffold_0001	g9680.t1	scaffold_38	18522538	36262874	335.0
g	Em0023g577a	scaffold_0001	g9578.t2	scaffold_37	6917999	35883766	138.0
g	Em0015g1088a	scaffold_0001	g5920.t2	scaffold_15	19387506	21663340	111.0
g	Em0023g508a	scaffold_0001	g8896.t1	scaffold_31	30940687	33313194	53.5
g	Em0032g32a	scaffold_0001	g2642.t1	scaffold_5	17363896	9655996	63.5
g	Em0016g249a	scaffold_0001	g3982.t1	scaffold_9	49089	13246471	169.0
g	Em0018g553a	scaffold_0001	g2005.t1	scaffold_4	29216523	7275903	230.6
g	Em0001g3280a	scaffold_0001	g4016.t1	scaffold_9	2399822	13376233	48.9
g	Em0002g12a	scaffold_0001	g3473.t1	scaffold_7	13383122	12672878	245.2
g	Em0002g784a	scaffold_0001	g4716.t1	scaffold_11	30001241	17286084	103.6
g	Em0006g1280a	scaffold_0001	g4321.t1	scaffold_10	23373792	15781448	307.1
g	Em0017g590a	scaffold_0001	g556.t1	scaffold_2	11062385	1950896	50.8
g	Em0018g674a	scaffold_0001	g9292.t2	scaffold_34	12523459	34764800	189.0
g	Em0010g466a	scaffold_0001	g7156.t1	scaffold_21	4603493	26471939	322.0
g	Em0227g2a	scaffold_0001	g5811.t1	scaffold_15	24330618	21286942	59.3
g	Em0014g73a	scaffold_0001	g9223.t1	scaffold_34	2928830	34524294	166.0
g	Em0006g1225a	scaffold_0001	g8555.t2	scaffold_29	4038623	31987846	109.0
g	Em0017g70a	scaffold_0001	g856.t1	scaffold_2	16679438	3064923	57.0
g	Em0009g1277a	scaffold_0001	g10058.t1	scaffold_42	346591	37787460	74.3
g	Em0021g865a	scaffold_0001	g10434.t3	scaffold_49	19948931	39920383	142.1
g	Em0011g829a	scaffold_0001	g8979.t1	scaffold_32	13620118	33623267	306.0
g	Em0018g1121a	scaffold_0001	g7035.t1	scaffold_20	28398724	25933739	117.0
g	Em0018g361a	scaffold_0001	g3907.t1	scaffold_9	2304994	12954646	53.1
g	Em0017g637a	scaffold_0001	g9242.t1	scaffold_34	25820046	34578658	49.7
g	Em0013g1065a	scaffold_0001	g8877.t1	scaffold_31	31398600	33261105	45.8
g	Em0022g46a	scaffold_0001	g4939.t1	scaffold_12	15946750	18132443	98.2
g	Em0019g900a	scaffold_0001	g9429.t1	scaffold_35	34292880	35284295	67.4
g	Em0023g424a	scaffold_0001	g9990.t1	scaffold_41	18544195	36798682	167.0
g	Em0019g636a	scaffold_0001	g1053.t1	scaffold_3	20681651	3789122	163.0
g	Em0019g898a	scaffold_0001	g9429.t2	scaffold_35	32454626	35284234	110.0
g	Em0020g1100a	scaffold_0001	g1551.t1	scaffold_3	18349231	5576162	383.0
g	Em0014g28a	scaffold_0001	g4963.t2	scaffold_12	19482324	18214692	45.1
g	Em0003g1468a	scaffold_0001	g2743.t1	scaffold_6	31226160	10033546	141.0
g	Em0007g973a	scaffold_0001	g7908.t1	scaffold_25	27022464	29445466	47.4
g	Em0001g747a	scaffold_0001	g6525.t2	scaffold_17	17199740	23904680	44.7
g	Em0002g170a	scaffold_0001	g6006.t1	scaffold_15	7278946	21933209	52.4
g	Em0004g353a	scaffold_0001	g4371.t2	scaffold_10	17941102	15982842	124.0
g	Em0016g1074a	scaffold_0001	g7170.t1	scaffold_21	1492975	26535714	290.0
g	Em0011g976a	scaffold_0001	g9760.t2	scaffold_39	31276227	36939288	288.0
g	Em0015g644a	scaffold_0001	g3928.t2	scaffold_9	33931552	13037856	521.0
g	Em0009g814a	scaffold_0001	g1424.t1	scaffold_3	3647696	5099315	70.1
g	Em0018g363a	scaffold_0001	g1855.t2	scaffold_4	1528154	6714812	157.0
g	Em0002g925a	scaffold_0001	g525.t1	scaffold_2	20594249	1847232	83.6
g	Em0012g1097a	scaffold_0001	g4266.t1	scaffold_10	11068235	15602941	97.8
g	Em0011g794a	scaffold_0001	g3333.t2	scaffold_7	29456579	12160518	131.0
g	Em0022g256a	scaffold_0001	g2574.t1	scaffold_5	31330871	9415306	60.5
g	Em0003g1561a	scaffold_0001	g155.t2	scaffold_2	22512440	511683	176.0
g	Em0006g989a	scaffold_0001	g2398.t1	scaffold_5	32907223	8732662	74.3
g	Em0001g2804a	scaffold_0001	g3011.t2	scaffold_6	6646119	11019065	90.8
g	Em0005g1178a	scaffold_0001	g2256.t1	scaffold_4	25506642	8131515	89.7
g	Em0024g168a	scaffold_0001	g7982.t1	scaffold_25	2799365	29752449	60.8
g	Em0001g1170a	scaffold_0001	g2584.t1	scaffold_5	3904668	9442248	175.6
g	Em0002g1760a	scaffold_0001	g1272.t1	scaffold_3	22589023	4555809	71.6
g	Em0021g897a	scaffold_0001	g5090.t2	scaffold_12	33225863	18629521	219.5
g	Em0015g111a	scaffold_0001	g6882.t2	scaffold_19	17844394	25405744	298.2
g	Em0019g743a	scaffold_0001	g4839.t1	scaffold_11	12960666	17726267	47.8
g	Em0015g862a	scaffold_0001	g4461.t1	scaffold_10	30584800	16340797	186.0
g	Em0018g1042a	scaffold_0001	g2850.t1	scaffold_6	8822344	10396672	92.0
g	Em0017g404a	scaffold_0001	g183.t1	scaffold_2	32468582	618225	49.7
g	Em0020g603a	scaffold_0001	g6485.t1	scaffold_17	10032179	23715822	147.0
g	Em0011g128a	scaffold_0001	g4380.t1	scaffold_10	21531553	16014810	135.0
g	Em0003g1415a	scaffold_0001	g1993.t1	scaffold_4	11654345	7234718	42.7
g	Em0024g80a	scaffold_0001	g6807.t1	scaffold_19	18570337	25116206	58.2
g	Em0010g131a	scaffold_0001	g2802.t1	scaffold_6	14451490	10240464	116.4
g	Em0010g90a	scaffold_0001	g2705.t1	scaffold_5	7529806	9866394	50.4
g	Em0008g1018a	scaffold_0001	g4188.t1	scaffold_9	22519045	13949203	262.0
g	Em0013g947a	scaffold_0001	g361.t2	scaffold_2	29759438	1254688	60.1
g	Em0008g1159a	scaffold_0001	g9746.t1	scaffold_38	30166727	36504586	75.5
g	Em0015g1119a	scaffold_0001	g592.t2	scaffold_2	11042278	2078287	63.2
g	Em0016g151a	scaffold_0001	g3843.t1	scaffold_8	16507227	15286410	86.7
g	Em0023g149a	scaffold_0001	g5850.t2	scaffold_15	10163359	21426086	75.9
g	Em0020g620a	scaffold_0001	g3142.t1	scaffold_7	12933658	11431724	161.0
g	Em0012g519a	scaffold_0001	g2693.t2	scaffold_5	21379963	9822534	256.0
g	Em0295g2a	scaffold_0001	g7251.t1	scaffold_21	3103672	26814726	45.8
g	Em0017g142a	scaffold_0001	g5202.t2	scaffold_13	32875913	19086647	138.0
g	Em0021g688a	scaffold_0001	g10046.t1	scaffold_42	21510786	37740643	62.0
g	Em0018g1213a	scaffold_0001	g7865.t1	scaffold_25	25975202	29294789	61.6
g	Em0013g1008a	scaffold_0001	g940.t2	scaffold_2	19336642	3367554	177.0
g	Em0008g1065a	scaffold_0001	g6154.t1	scaffold_16	34598077	22481407	45.8
g	Em0001g3667a	scaffold_0001	g2470.t1	scaffold_5	1948470	9083641	53.5
g	Em0012g569a	scaffold_0001	g8392.t1	scaffold_28	15704916	30815438	268.0
g	Em0020g842a	scaffold_0001	g10293.t2	scaffold_46	28816356	38867046	256.0
g	Em0013g266a	scaffold_0001	g3224.t1	scaffold_7	5400501	11754996	299.0
g	Em0013g354a	scaffold_0001	g1522.t1	scaffold_3	22019988	5493294	176.0
g	Em0019g254a	scaffold_0001	g6179.t1	scaffold_16	14060944	22576291	145.0
g	Em0007g933a	scaffold_0001	g7983.t1	scaffold_25	5165147	29756671	48.1
g	Em0001g2684a	scaffold_0001	g3250.t1	scaffold_7	21183020	11837322	107.0
g	Em0020g977a	scaffold_0001	g1058.t1	scaffold_3	12605765	3802473	124.0
g	Em0002g1889a	scaffold_0001	g3755.t1	scaffold_8	30449400	14984841	236.0
g	Em0033g18a	scaffold_0001	g10443.t1	scaffold_49	30287852	39953143	52.0
g	Em0021g41a	scaffold_0001	g7682.t1	scaffold_24	1097919	28559133	258.0
g	Em0739g3a	scaffold_0001	g9608.t1	scaffold_37	31543773	36001973	209.0
g	Em0319g4a	scaffold_0001	g3653.t1	scaffold_8	28044671	14637368	75.1
g	Em0021g403a	scaffold_0001	g5392.t1	scaffold_13	32970120	19725298	157.0
g	Em0007g247a	scaffold_0001	g6525.t2	scaffold_17	999148	23904680	46.6
g	Em0664g7a	scaffold_0001	g9108.t1	scaffold_33	13056245	34118812	149.0
g	Em1067g1a	scaffold_0001	g2774.t1	scaffold_6	3751813	10134371	89.0
g	Em0158g7a	scaffold_0001	g8610.t1	scaffold_29	32314447	32187270	274.0
g	Em0020g248a	scaffold_0001	g2670.t1	scaffold_5	16688943	9752792	165.0
g	Em0019g186a	scaffold_0001	g8464.t1	scaffold_28	258235	31063161	735.0
g	Em0425g6a	scaffold_0001	g5396.t1	scaffold_13	33484334	19740153	109.0
g	Em0005g1474a	scaffold_0001	g3116.t1	scaffold_6	1785285	11332695	46.2
g	Em0009g103a	scaffold_0001	g10299.t1	scaffold_46	33502901	38881946	114.0
g	Em0001g2661a	scaffold_0001	g2690.t1	scaffold_5	22818759	9812786	565.0
g	Em0013g524a	scaffold_0001	g6429.t1	scaffold_17	9990636	23525598	54.7
g	Em0011g10a	scaffold_0001	g7647.t1	scaffold_23	7550134	28373718	139.0
g	Em0006g1261a	scaffold_0001	g985.t1	scaffold_2	9076891	3552423	45.8
g	Em0022g326a	scaffold_0001	g8784.t1	scaffold_31	18948354	32937654	1299.0
g	Em0014g252a	scaffold_0001	g5984.t1	scaffold_15	31552659	21867925	42.4
g	Em0009g878a	scaffold_0001	g1280.t1	scaffold_3	12319793	4574006	101.0
g	Em0009g180a	scaffold_0001	g275.t1	scaffold_2	32476751	961806	50.1
g	Em0008g946a	scaffold_0001	g4284.t1	scaffold_10	22083956	15664613	367.0
g	Em0024g242a	scaffold_0001	g1405.t1	scaffold_3	11569101	5029912	74.7
g	Em0022g125a	scaffold_0001	g8140.t1	scaffold_26	12183582	30393542	122.0
[truncated: 4,848 more rows]
