# Supplementary material for: Tracing animal genomic evolution with the chromosomal-level assembly of the freshwater sponge Ephydatia muelleri
Source: Nat Commun. 2020 Jul 27;11:3676. doi: 10.1038/s41467-020-17397-w (PMC7385117; doi:10.1038/s41467-020-17397-w)
Supplement: Supplementary file 8 — Supplementary Data 4 [file 41467_2020_17397_MOESM8_ESM.zip › Supplementary_Data_4_Synteny_analyses_plots_scripts/placozoan_comparison/hoilungia_vs_trichoplax_scaf2d_points_g-random.tab]

s1	contig_001_length_2062630	1	2062630	0.023656	2062630	0.023656	-
s1	contig_002_length_1606744	2	1606744	0.018427	3669374	0.042083	-
s1	contig_003_length_1518489	3	1518489	0.017415	5187863	0.059498	-
s1	contig_004_length_1426873	4	1426873	0.016364	6614736	0.075862	-
s1	contig_005_length_1322896	5	1322896	0.015172	7937632	0.091034	-
s1	contig_006_length_1184625	6	1184625	0.013586	9122257	0.104620	-
s1	contig_007_length_1066456	7	1066456	0.012231	10188713	0.116851	-
s1	contig_008_length_1046687	8	1046687	0.012004	11235400	0.128855	-
s1	contig_009_length_1024199	9	1024199	0.011746	12259599	0.140601	-
s1	contig_010_length_1013814	10	1013814	0.011627	13273413	0.152228	-
s1	contig_011_length_954783	11	954783	0.010950	14228196	0.163179	-
s1	contig_012_length_929379	12	929379	0.010659	15157575	0.173837	-
s1	contig_013_length_929342	13	929342	0.010658	16086917	0.184496	-
s1	contig_014_length_928689	14	928689	0.010651	17015606	0.195146	-
s1	contig_015_length_841096	15	841096	0.009646	17856702	0.204793	-
s1	contig_016_length_829656	16	829656	0.009515	18686358	0.214308	-
s1	contig_017_length_829542	17	829542	0.009514	19515900	0.223822	-
s1	contig_018_length_750492	18	750492	0.008607	20266392	0.232429	-
s1	contig_019_length_735339	19	735339	0.008433	21001731	0.240862	-
s1	contig_020_length_695144	20	695144	0.007972	21696875	0.248834	-
s1	contig_021_length_692882	21	692882	0.007946	22389757	0.256781	-
s1	contig_022_length_674225	22	674225	0.007732	23063982	0.264513	-
s1	contig_023_length_652475	23	652475	0.007483	23716457	0.271996	-
s1	contig_024_length_645743	24	645743	0.007406	24362200	0.279402	-
s1	contig_025_length_633568	25	633568	0.007266	24995768	0.286668	-
s1	contig_026_length_630598	26	630598	0.007232	25626366	0.293900	-
s1	contig_027_length_611788	27	611788	0.007016	26238154	0.300917	-
s1	contig_028_length_604864	28	604864	0.006937	26843018	0.307854	-
s1	contig_029_length_573682	29	573682	0.006579	27416700	0.314433	-
s1	contig_030_length_572244	30	572244	0.006563	27988944	0.320996	-
s1	contig_031_length_566677	31	566677	0.006499	28555621	0.327495	-
s1	contig_032_length_555551	32	555551	0.006371	29111172	0.333867	-
s1	contig_033_length_555146	33	555146	0.006367	29666318	0.340233	-
s1	contig_034_length_546671	34	546671	0.006270	30212989	0.346503	-
s1	contig_035_length_540614	35	540614	0.006200	30753603	0.352703	-
s1	contig_036_length_530747	36	530747	0.006087	31284350	0.358790	-
s1	contig_037_length_527794	37	527794	0.006053	31812144	0.364843	-
s1	contig_038_length_527716	38	527716	0.006052	32339860	0.370895	-
s1	contig_039_length_525760	39	525760	0.006030	32865620	0.376925	-
s1	contig_040_length_522526	40	522526	0.005993	33388146	0.382918	-
s1	contig_041_length_517824	41	517824	0.005939	33905970	0.388857	-
s1	contig_042_length_517647	42	517647	0.005937	34423617	0.394793	-
s1	contig_043_length_508289	43	508289	0.005829	34931906	0.400623	-
s1	contig_044_length_505740	44	505740	0.005800	35437646	0.406423	-
s1	contig_045_length_503838	45	503838	0.005778	35941484	0.412201	-
s1	contig_046_length_487881	46	487881	0.005595	36429365	0.417797	-
s1	contig_047_length_479137	47	479137	0.005495	36908502	0.423292	-
s1	contig_048_length_477432	48	477432	0.005476	37385934	0.428767	-
s1	contig_049_length_475395	49	475395	0.005452	37861329	0.434219	-
s1	contig_050_length_472687	50	472687	0.005421	38334016	0.439640	-
s1	contig_051_length_459516	51	459516	0.005270	38793532	0.444910	-
s1	contig_052_length_450241	52	450241	0.005164	39243773	0.450074	-
s1	contig_053_length_441228	53	441228	0.005060	39685001	0.455134	-
s1	contig_054_length_439495	54	439495	0.005040	40124496	0.460175	-
s1	contig_055_length_435005	55	435005	0.004989	40559501	0.465164	-
s1	contig_056_length_431891	56	431891	0.004953	40991392	0.470117	-
s1	contig_057_length_430365	57	430365	0.004936	41421757	0.475053	-
s1	contig_058_length_421702	58	421702	0.004836	41843459	0.479889	-
s1	contig_059_length_416829	59	416829	0.004780	42260288	0.484669	-
s1	contig_060_length_416398	60	416398	0.004776	42676686	0.489445	-
s1	contig_061_length_412815	61	412815	0.004734	43089501	0.494179	-
s1	contig_062_length_408955	62	408955	0.004690	43498456	0.498870	-
s1	contig_063_length_407767	63	407767	0.004677	43906223	0.503546	-
s1	contig_064_length_404403	64	404403	0.004638	44310626	0.508184	-
s1	contig_065_length_403685	65	403685	0.004630	44714311	0.512814	-
s1	contig_066_length_399759	66	399759	0.004585	45114070	0.517399	-
s1	contig_067_length_397974	67	397974	0.004564	45512044	0.521963	-
s1	contig_068_length_397743	68	397743	0.004562	45909787	0.526524	-
s1	contig_069_length_389603	69	389603	0.004468	46299390	0.530993	-
s1	contig_070_length_381746	70	381746	0.004378	46681136	0.535371	-
s1	contig_071_length_380471	71	380471	0.004363	47061607	0.539734	-
s1	contig_072_length_376032	72	376032	0.004313	47437639	0.544047	-
s1	contig_073_length_373237	73	373237	0.004281	47810876	0.548327	-
s1	contig_074_length_370637	74	370637	0.004251	48181513	0.552578	-
s1	contig_075_length_366141	75	366141	0.004199	48547654	0.556777	-
s1	contig_076_length_363431	76	363431	0.004168	48911085	0.560945	-
s1	contig_077_length_363063	77	363063	0.004164	49274148	0.565109	-
s1	contig_078_length_355579	78	355579	0.004078	49629727	0.569187	-
s1	contig_079_length_352927	79	352927	0.004048	49982654	0.573235	-
s1	contig_080_length_352804	80	352804	0.004046	50335458	0.577281	-
s1	contig_081_length_350373	81	350373	0.004018	50685831	0.581299	-
s1	contig_082_length_348193	82	348193	0.003993	51034024	0.585293	-
s1	contig_083_length_348109	83	348109	0.003992	51382133	0.589285	-
s1	contig_084_length_342413	84	342413	0.003927	51724546	0.593212	-
s1	contig_085_length_341503	85	341503	0.003917	52066049	0.597129	-
s1	contig_086_length_338834	86	338834	0.003886	52404883	0.601015	-
s1	contig_087_length_333371	87	333371	0.003823	52738254	0.604838	-
s1	contig_088_length_331057	88	331057	0.003797	53069311	0.608635	-
s1	contig_089_length_330453	89	330453	0.003790	53399764	0.612425	-
s1	contig_090_length_330007	90	330007	0.003785	53729771	0.616209	-
s1	contig_091_length_319848	91	319848	0.003668	54049619	0.619877	-
s1	contig_092_length_317709	92	317709	0.003644	54367328	0.623521	-
s1	contig_093_length_315192	93	315192	0.003615	54682520	0.627136	-
s1	contig_094_length_313473	94	313473	0.003595	54995993	0.630731	-
s1	contig_095_length_302206	95	302206	0.003466	55298199	0.634197	-
s1	contig_096_length_299343	96	299343	0.003433	55597542	0.637630	-
s1	contig_097_length_297079	97	297079	0.003407	55894621	0.641037	-
s1	contig_098_length_295139	98	295139	0.003385	56189760	0.644422	-
s1	contig_099_length_292948	99	292948	0.003360	56482708	0.647782	-
s1	contig_100_length_286189	100	286189	0.003282	56768897	0.651064	-
s1	contig_101_length_284153	101	284153	0.003259	57053050	0.654323	-
s1	contig_102_length_281017	102	281017	0.003223	57334067	0.657546	-
s1	contig_103_length_278724	103	278724	0.003197	57612791	0.660742	-
s1	contig_104_length_277902	104	277902	0.003187	57890693	0.663930	-
s1	contig_105_length_275749	105	275749	0.003162	58166442	0.667092	-
s1	contig_106_length_269812	106	269812	0.003094	58436254	0.670186	-
s1	contig_107_length_268038	107	268038	0.003074	58704292	0.673260	-
s1	contig_108_length_263833	108	263833	0.003026	58968125	0.676286	-
s1	contig_109_length_259661	109	259661	0.002978	59227786	0.679264	-
s1	contig_110_length_258886	110	258886	0.002969	59486672	0.682233	-
s1	contig_111_length_258223	111	258223	0.002961	59744895	0.685195	-
s1	contig_112_length_250411	112	250411	0.002872	59995306	0.688067	-
s1	contig_113_length_250397	113	250397	0.002872	60245703	0.690938	-
s1	contig_114_length_245376	114	245376	0.002814	60491079	0.693752	-
s1	contig_115_length_244092	115	244092	0.002799	60735171	0.696552	-
s1	contig_116_length_238210	116	238210	0.002732	60973381	0.699284	-
s1	contig_117_length_233871	117	233871	0.002682	61207252	0.701966	-
s1	contig_118_length_233770	118	233770	0.002681	61441022	0.704647	-
s1	contig_119_length_232948	119	232948	0.002672	61673970	0.707319	-
s1	contig_120_length_227697	120	227697	0.002611	61901667	0.709930	-
s1	contig_121_length_226069	121	226069	0.002593	62127736	0.712523	-
s1	contig_122_length_225752	122	225752	0.002589	62353488	0.715112	-
s1	contig_123_length_225401	123	225401	0.002585	62578889	0.717697	-
s1	contig_124_length_225220	124	225220	0.002583	62804109	0.720280	-
s1	contig_125_length_225167	125	225167	0.002582	63029276	0.722862	-
s1	contig_126_length_224733	126	224733	0.002577	63254009	0.725440	-
s1	contig_127_length_224499	127	224499	0.002575	63478508	0.728014	-
s1	contig_128_length_221723	128	221723	0.002543	63700231	0.730557	-
s1	contig_129_length_219774	129	219774	0.002521	63920005	0.733078	-
s1	contig_130_length_217985	130	217985	0.002500	64137990	0.735578	-
s1	contig_131_length_214867	131	214867	0.002464	64352857	0.738042	-
s1	contig_132_length_211964	132	211964	0.002431	64564821	0.740473	-
s1	contig_133_length_210472	133	210472	0.002414	64775293	0.742887	-
s1	contig_134_length_206966	134	206966	0.002374	64982259	0.745260	-
s1	contig_135_length_206530	135	206530	0.002369	65188789	0.747629	-
s1	contig_136_length_206183	136	206183	0.002365	65394972	0.749994	-
s1	contig_137_length_204068	137	204068	0.002340	65599040	0.752334	-
s1	contig_138_length_198555	138	198555	0.002277	65797595	0.754611	-
s1	contig_139_length_196024	139	196024	0.002248	65993619	0.756859	-
s1	contig_140_length_193616	140	193616	0.002221	66187235	0.759080	-
s1	contig_141_length_192932	141	192932	0.002213	66380167	0.761293	-
s1	contig_142_length_191970	142	191970	0.002202	66572137	0.763494	-
s1	contig_143_length_191520	143	191520	0.002196	66763657	0.765691	-
s1	contig_144_length_190003	144	190003	0.002179	66953660	0.767870	-
s1	contig_145_length_187917	145	187917	0.002155	67141577	0.770025	-
s1	contig_146_length_186155	146	186155	0.002135	67327732	0.772160	-
s1	contig_147_length_185989	147	185989	0.002133	67513721	0.774293	-
s1	contig_148_length_185866	148	185866	0.002132	67699587	0.776425	-
s1	contig_149_length_185685	149	185685	0.002130	67885272	0.778554	-
s1	contig_150_length_182243	150	182243	0.002090	68067515	0.780644	-
s1	contig_151_length_181341	151	181341	0.002080	68248856	0.782724	-
s1	contig_152_length_181267	152	181267	0.002079	68430123	0.784803	-
s1	contig_153_length_178132	153	178132	0.002043	68608255	0.786846	-
s1	contig_154_length_177753	154	177753	0.002039	68786008	0.788884	-
s1	contig_155_length_177499	155	177499	0.002036	68963507	0.790920	-
s1	contig_156_length_176271	156	176271	0.002022	69139778	0.792942	-
s1	contig_157_length_174261	157	174261	0.001999	69314039	0.794940	-
s1	contig_158_length_172361	158	172361	0.001977	69486400	0.796917	-
s1	contig_159_length_172087	159	172087	0.001974	69658487	0.798890	-
s1	contig_160_length_168547	160	168547	0.001933	69827034	0.800824	-
s1	contig_161_length_165655	161	165655	0.001900	69992689	0.802723	-
s1	contig_162_length_162892	162	162892	0.001868	70155581	0.804592	-
s1	contig_163_length_160597	163	160597	0.001842	70316178	0.806433	-
s1	contig_164_length_160433	164	160433	0.001840	70476611	0.808273	-
s1	contig_165_length_159080	165	159080	0.001824	70635691	0.810098	-
s1	contig_166_length_158194	166	158194	0.001814	70793885	0.811912	-
s1	contig_167_length_156272	167	156272	0.001792	70950157	0.813704	-
s1	contig_168_length_156141	168	156141	0.001791	71106298	0.815495	-
s1	contig_169_length_155460	169	155460	0.001783	71261758	0.817278	-
s1	contig_170_length_149774	170	149774	0.001718	71411532	0.818996	-
s1	contig_171_length_145277	171	145277	0.001666	71556809	0.820662	-
s1	contig_172_length_145229	172	145229	0.001666	71702038	0.822327	-
s1	contig_173_length_143322	173	143322	0.001644	71845360	0.823971	-
s1	contig_174_length_143047	174	143047	0.001641	71988407	0.825612	-
s1	contig_175_length_142086	175	142086	0.001630	72130493	0.827241	-
s1	contig_176_length_141897	176	141897	0.001627	72272390	0.828869	-
s1	contig_177_length_141529	177	141529	0.001623	72413919	0.830492	-
s1	contig_178_length_138677	178	138677	0.001590	72552596	0.832082	-
s1	contig_179_length_137387	179	137387	0.001576	72689983	0.833658	-
s1	contig_180_length_137249	180	137249	0.001574	72827232	0.835232	-
s1	contig_181_length_136528	181	136528	0.001566	72963760	0.836798	-
s1	contig_182_length_135889	182	135889	0.001558	73099649	0.838356	-
s1	contig_183_length_134466	183	134466	0.001542	73234115	0.839898	-
s1	contig_184_length_132432	184	132432	0.001519	73366547	0.841417	-
s1	contig_185_length_131334	185	131334	0.001506	73497881	0.842923	-
s1	contig_186_length_130092	186	130092	0.001492	73627973	0.844415	-
s1	contig_187_length_130017	187	130017	0.001491	73757990	0.845906	-
s1	contig_188_length_129712	188	129712	0.001488	73887702	0.847394	-
s1	contig_189_length_128610	189	128610	0.001475	74016312	0.848869	-
s1	contig_190_length_127832	190	127832	0.001466	74144144	0.850335	-
s1	contig_191_length_127507	191	127507	0.001462	74271651	0.851797	-
s1	contig_192_length_126681	192	126681	0.001453	74398332	0.853250	-
s1	contig_193_length_126348	193	126348	0.001449	74524680	0.854699	-
s1	contig_194_length_126248	194	126248	0.001448	74650928	0.856147	-
s1	contig_195_length_126180	195	126180	0.001447	74777108	0.857594	-
s1	contig_196_length_125162	196	125162	0.001435	74902270	0.859030	-
s1	contig_197_length_125119	197	125119	0.001435	75027389	0.860465	-
s1	contig_198_length_124784	198	124784	0.001431	75152173	0.861896	-
s1	contig_199_length_124674	199	124674	0.001430	75276847	0.863326	-
s1	contig_200_length_124360	200	124360	0.001426	75401207	0.864752	-
s1	contig_201_length_123998	201	123998	0.001422	75525205	0.866174	-
s1	contig_202_length_123006	202	123006	0.001411	75648211	0.867585	-
s1	contig_203_length_122591	203	122591	0.001406	75770802	0.868991	-
s1	contig_204_length_122496	204	122496	0.001405	75893298	0.870396	-
s1	contig_205_length_120318	205	120318	0.001380	76013616	0.871775	-
s1	contig_206_length_120190	206	120190	0.001378	76133806	0.873154	-
s1	contig_207_length_119743	207	119743	0.001373	76253549	0.874527	-
s1	contig_208_length_119591	208	119591	0.001372	76373140	0.875899	-
s1	contig_209_length_119173	209	119173	0.001367	76492313	0.877265	-
s1	contig_210_length_118426	210	118426	0.001358	76610739	0.878624	-
s1	contig_211_length_116042	211	116042	0.001331	76726781	0.879954	-
s1	contig_212_length_115967	212	115967	0.001330	76842748	0.881284	-
s1	contig_213_length_113991	213	113991	0.001307	76956739	0.882592	-
s1	contig_214_length_112725	214	112725	0.001293	77069464	0.883885	-
s1	contig_215_length_109106	215	109106	0.001251	77178570	0.885136	-
s1	contig_216_length_108217	216	108217	0.001241	77286787	0.886377	-
s1	contig_217_length_105688	217	105688	0.001212	77392475	0.887589	-
s1	contig_218_length_105364	218	105364	0.001208	77497839	0.888797	-
s1	contig_219_length_104782	219	104782	0.001202	77602621	0.889999	-
s1	contig_220_length_102609	220	102609	0.001177	77705230	0.891176	-
s1	contig_221_length_101440	221	101440	0.001163	77806670	0.892339	-
s1	contig_222_length_101152	222	101152	0.001160	77907822	0.893499	-
s1	contig_223_length_98673	223	98673	0.001132	78006495	0.894631	-
s1	contig_224_length_98318	224	98318	0.001128	78104813	0.895759	-
s1	contig_225_length_97291	225	97291	0.001116	78202104	0.896874	-
s1	contig_226_length_94521	226	94521	0.001084	78296625	0.897958	-
s1	contig_227_length_94402	227	94402	0.001083	78391027	0.899041	-
s1	contig_228_length_94249	228	94249	0.001081	78485276	0.900122	-
s1	contig_229_length_93962	229	93962	0.001078	78579238	0.901200	-
s1	contig_230_length_93337	230	93337	0.001070	78672575	0.902270	-
s1	contig_231_length_93177	231	93177	0.001069	78765752	0.903339	-
s1	contig_232_length_93081	232	93081	0.001068	78858833	0.904406	-
s1	contig_233_length_92452	233	92452	0.001060	78951285	0.905467	-
s1	contig_234_length_92185	234	92185	0.001057	79043470	0.906524	-
s1	contig_235_length_91706	235	91706	0.001052	79135176	0.907576	-
s1	contig_236_length_89931	236	89931	0.001031	79225107	0.908607	-
s1	contig_237_length_89354	237	89354	0.001025	79314461	0.909632	-
s1	contig_238_length_88671	238	88671	0.001017	79403132	0.910649	-
s1	contig_239_length_88559	239	88559	0.001016	79491691	0.911664	-
s1	contig_240_length_88430	240	88430	0.001014	79580121	0.912678	-
s1	contig_241_length_87511	241	87511	0.001004	79667632	0.913682	-
s1	contig_242_length_87150	242	87150	0.000999	79754782	0.914682	-
s1	contig_243_length_87076	243	87076	0.000999	79841858	0.915680	-
s1	contig_244_length_86756	244	86756	0.000995	79928614	0.916675	-
s1	contig_245_length_85698	245	85698	0.000983	80014312	0.917658	-
s2	scaffold_1	1	13260704	0.125560	13260704	0.125560	-
s2	scaffold_2	2	9739543	0.092219	23000247	0.217779	-
s2	scaffold_3	3	9661127	0.091477	32661374	0.309256	-
s2	scaffold_5	4	8573113	0.081175	41234487	0.390431	-
s2	scaffold_4	5	8164392	0.077305	49398879	0.467736	-
s2	scaffold_6	6	5978658	0.056609	55377537	0.524346	-
s2	scaffold_7	7	5881857	0.055693	61259394	0.580038	-
s2	scaffold_8	8	3367111	0.031882	64626505	0.611920	-
s2	scaffold_9	9	3210713	0.030401	67837218	0.642321	-
s2	scaffold_10	10	2472865	0.023414	70310083	0.665736	-
s2	scaffold_11	11	2399976	0.022724	72710059	0.688460	-
s2	scaffold_12	12	1942820	0.018396	74652879	0.706856	-
s2	scaffold_13	13	1917717	0.018158	76570596	0.725014	-
s2	scaffold_14	14	1898518	0.017976	78469114	0.742990	-
s2	scaffold_16	15	1633787	0.015470	80102901	0.758459	-
s2	scaffold_15	16	1607406	0.015220	81710307	0.773679	-
s2	scaffold_19	17	1364312	0.012918	83074619	0.786597	-
s2	scaffold_17	18	1326318	0.012558	84400937	0.799156	-
s2	scaffold_18	19	1229666	0.011643	85630603	0.810799	-
s2	scaffold_21	20	1206161	0.011421	86836764	0.822219	-
s2	scaffold_23	21	1100893	0.010424	87937657	0.832643	-
s2	scaffold_22	22	981283	0.009291	88918940	0.841935	-
s2	scaffold_24	23	894902	0.008473	89813842	0.850408	-
s2	scaffold_27	24	800279	0.007577	90614121	0.857986	-
s2	scaffold_25	25	752879	0.007129	91367000	0.865114	-
s2	scaffold_26	26	660745	0.006256	92027745	0.871371	-
s2	scaffold_28	27	644808	0.006105	92672553	0.877476	-
s2	scaffold_33	28	553957	0.005245	93226510	0.882721	-
s2	scaffold_30	29	547488	0.005184	93773998	0.887905	-
s2	scaffold_31	30	537486	0.005089	94311484	0.892994	-
s2	scaffold_32	31	536744	0.005082	94848228	0.898077	-
s2	scaffold_34	32	466470	0.004417	95314698	0.902493	-
s2	scaffold_35	33	450750	0.004268	95765448	0.906761	-
s2	scaffold_36	34	449862	0.004260	96215310	0.911021	-
s2	scaffold_37	35	417558	0.003954	96632868	0.914974	-
s2	scaffold_38	36	410677	0.003889	97043545	0.918863	-
s2	scaffold_39	37	359731	0.003406	97403276	0.922269	-
s2	scaffold_40	38	314745	0.002980	97718021	0.925249	-
s2	scaffold_42	39	284262	0.002692	98002283	0.927941	-
s2	scaffold_41	40	272140	0.002577	98274423	0.930518	-
s2	scaffold_44	41	174907	0.001656	98449330	0.932174	-
s2	scaffold_43	42	172352	0.001632	98621682	0.933806	-
s2	scaffold_45	43	142950	0.001354	98764632	0.935159	-
s2	scaffold_46	44	96624	0.000915	98861256	0.936074	-
s2	scaffold_47	45	92527	0.000876	98953783	0.936950	-
s2	scaffold_56	46	74430	0.000705	99028213	0.937655	-
s2	scaffold_51	47	73657	0.000697	99101870	0.938352	-
s2	scaffold_48	48	62394	0.000591	99164264	0.938943	-
s2	scaffold_50	49	51388	0.000487	99215652	0.939430	-
s2	scaffold_49	50	51001	0.000483	99266653	0.939913	-
s2	scaffold_53	51	48634	0.000460	99315287	0.940373	-
s2	scaffold_82	52	48417	0.000458	99363704	0.940832	-
s2	scaffold_81	53	47061	0.000446	99410765	0.941277	-
s2	scaffold_54	54	45087	0.000427	99455852	0.941704	-
s2	scaffold_52	55	45063	0.000427	99500915	0.942131	-
s2	scaffold_55	56	42663	0.000404	99543578	0.942535	-
s2	scaffold_90	57	41417	0.000392	99584995	0.942927	-
s2	scaffold_109	58	41346	0.000391	99626341	0.943318	-
s2	scaffold_79	59	40902	0.000387	99667243	0.943706	-
s2	scaffold_59	60	40570	0.000384	99707813	0.944090	-
s2	scaffold_58	61	40442	0.000383	99748255	0.944473	-
s2	scaffold_106	62	39756	0.000376	99788011	0.944849	-
s2	scaffold_60	63	39563	0.000375	99827574	0.945224	-
s2	scaffold_158	64	39424	0.000373	99866998	0.945597	-
s2	scaffold_105	65	39154	0.000371	99906152	0.945968	-
s2	scaffold_57	66	38745	0.000367	99944897	0.946335	-
s2	scaffold_62	67	37731	0.000357	99982628	0.946692	-
s2	scaffold_64	68	37068	0.000351	100019696	0.947043	-
g	braker1_g03110	contig_061_length_412815	g11136.t1	scaffold_34	42777097	94988234	387.0
g	braker1_g10807	contig_061_length_412815	g11486.t1	scaffold_42	42948062	97910290	1161.0
g	braker1_g00861	contig_061_length_412815	g7441.t1	scaffold_8	43045482	62479318	1640.0
g	braker1_g01599	contig_061_length_412815	g2272.t1	scaffold_2	42886632	18521258	635.0
g	braker1_g00966	contig_061_length_412815	g4592.t1	scaffold_4	43032091	46531462	1712.0
g	braker1_g01237	contig_061_length_412815	g3378.t1	scaffold_3	42942844	28131586	773.0
g	braker1_g03610	contig_061_length_412815	g6155.t1	scaffold_6	42997766	51169529	189.0
g	braker1_g07909	contig_061_length_412815	g10546.t1	scaffold_24	42977673	89552977	1017.0
g	braker1_g00312	contig_061_length_412815	g2749.t1	scaffold_2	42735000	22836003	385.0
g	braker1_g00230	contig_061_length_412815	g6859.t1	scaffold_7	42876895	57300963	541.0
g	braker1_g04686	contig_061_length_412815	g3557.t1	scaffold_3	42871641	29979248	1580.0
g	braker1_g11070	contig_061_length_412815	g11414.t1	scaffold_40	43077559	97600555	4533.0
g	braker1_g05816	contig_061_length_412815	g8739.t1	scaffold_12	42714958	73593283	508.0
g	braker1_g10236	contig_061_length_412815	g3713.t1	scaffold_3	42961367	31089182	780.0
g	braker1_g00504	contig_061_length_412815	g8948.t1	scaffold_13	42731400	75162601	115.0
g	braker1_g00567	contig_061_length_412815	g2967.t1	scaffold_3	42806156	24625171	718.0
g	braker1_g01499	contig_061_length_412815	g2397.t1	scaffold_2	42972636	19702721	271.0
g	braker1_g09658	contig_061_length_412815	g8835.t1	scaffold_12	42683180	74259719	407.0
g	braker1_g05387	contig_061_length_412815	g5296.t1	scaffold_5	42701633	35636795	447.0
g	braker1_g03478	contig_061_length_412815	g1664.t1	scaffold_2	42798246	13824262	1583.0
g	braker1_g08729	contig_061_length_412815	g9003.t1	scaffold_13	42765860	75881468	999.0
g	braker1_g08041	contig_061_length_412815	g5532.t1	scaffold_5	42740476	38280288	219.0
g	braker1_g06599	contig_061_length_412815	g10209.t1	scaffold_21	43038835	86654481	235.0
g	braker1_g05788	contig_061_length_412815	g8764.t1	scaffold_12	42802550	73726639	496.0
g	braker1_g08498	contig_061_length_412815	g2341.t1	scaffold_2	42755787	19254483	499.0
g	braker1_g03447	contig_061_length_412815	g6495.t1	scaffold_6	42929893	54011753	194.0
g	braker1_g06647	contig_061_length_412815	g7237.t1	scaffold_7	42783548	60372752	603.0
g	braker1_g10671	contig_061_length_412815	g9186.t1	scaffold_14	43063771	77623280	353.0
g	braker1_g11075	contig_061_length_412815	g11452.t1	scaffold_41	43088344	98169985	376.0
g	braker1_g09388	contig_061_length_412815	g8809.t1	scaffold_12	42907236	74119256	516.0
g	braker1_g06155	contig_061_length_412815	g1197.t1	scaffold_1	42848875	9990660	2628.0
g	braker1_g11881	contig_061_length_412815	g8574.t1	scaffold_11	42918056	72490847	89.4
g	braker1_g10155	contig_061_length_412815	g11324.t1	scaffold_38	43026250	96815120	900.0
g	braker1_g06830	contig_061_length_412815	g99.t1	scaffold_1	42952751	1169178	1127.0
g	braker1_g04884	contig_061_length_412815	g10690.t1	scaffold_26	42902850	91462303	290.0
g	braker1_g07247	contig_061_length_412815	g10343.t1	scaffold_22	42820583	88867727	300.0
g	braker1_g01589	contig_061_length_412815	g2261.t1	scaffold_2	42987472	18440884	468.0
g	braker1_g09899	contig_061_length_412815	g8045.t1	scaffold_9	42800212	67612821	817.0
g	braker1_g01139	contig_061_length_412815	g10139.t1	scaffold_21	42911491	86012173	785.0
g	braker1_g02910	contig_061_length_412815	g983.t1	scaffold_1	42789552	8279531	563.0
g	braker1_g08549	contig_061_length_412815	g140.t1	scaffold_1	42693088	1577079	458.0
g	braker1_g05583	contig_061_length_412815	g9700.t1	scaffold_17	43018344	83462129	209.0
g	braker1_g08778	contig_061_length_412815	g1968.t1	scaffold_2	42745823	16239664	729.0
g	braker1_g01195	contig_061_length_412815	g3421.t1	scaffold_3	42933128	28478344	730.0
g	braker1_g07993	contig_061_length_412815	g4804.t1	scaffold_4	42896443	48418674	699.0
g	braker1_g01384	contig_061_length_412815	g7650.t1	scaffold_8	42982025	64234878	1090.0
g	braker1_g07365	contig_061_length_412815	g44.t1	scaffold_1	42968854	419948	496.0
g	braker1_g03248	contig_061_length_412815	g4738.t1	scaffold_4	43084014	47737207	163.0
g	braker1_g05799	contig_061_length_412815	g8754.t1	scaffold_12	43014638	73661792	107.0
g	braker1_g02270	contig_061_length_412815	g7370.t1	scaffold_8	42856172	61505566	1374.0
g	braker1_g10450	contig_061_length_412815	g4954.t1	scaffold_5	42925504	32812363	514.0
g	braker1_g07860	contig_061_length_412815	g10494.t1	scaffold_24	42955910	89158192	372.0
g	braker1_g03464	contig_061_length_412815	g1646.t1	scaffold_2	43009974	13694265	317.0
g	braker1_g07867	contig_061_length_412815	g10501.t1	scaffold_24	43067134	89220230	358.0
g	braker1_g11025	contig_061_length_412815	g5018.t1	scaffold_5	42724722	33463954	4590.0
g	braker1_g09034	contig_031_length_566677	g8225.t1	scaffold_10	28085585	69268247	223.0
g	braker1_g04058	contig_031_length_566677	g1058.t1	scaffold_1	28199046	8975704	1324.0
g	braker1_g03931	contig_031_length_566677	g1453.t1	scaffold_1	28408941	11845570	976.0
g	braker1_g11202	contig_031_length_566677	g3848.t1	scaffold_3	28477148	32297742	1157.0
g	braker1_g10806	contig_031_length_566677	g4832.t1	scaffold_4	28078624	48598713	245.0
g	braker1_g02964	contig_031_length_566677	g5099.t1	scaffold_5	28328498	34051660	203.0
g	braker1_g08108	contig_031_length_566677	g9237.t1	scaffold_14	28307876	78053899	481.0
g	braker1_g00411	contig_031_length_566677	g2645.t1	scaffold_2	28181037	21847210	1427.0
g	braker1_g02644	contig_031_length_566677	g7973.t1	scaffold_9	28045245	67149066	558.0
g	braker1_g08364	contig_031_length_566677	g9967.t1	scaffold_19	28530762	81930171	117.0
g	braker1_g01201	contig_031_length_566677	g3416.t1	scaffold_3	28230998	28420571	741.0
g	braker1_g04107	contig_031_length_566677	g3257.t1	scaffold_3	28264174	27202281	97.4
g	braker1_g08203	contig_031_length_566677	g4502.t1	scaffold_4	28041067	45807004	1845.0
g	braker1_g00042	contig_031_length_566677	g7054.t1	scaffold_7	28344651	58962520	1432.0
g	braker1_g06324	contig_031_length_566677	g3774.t1	scaffold_3	28388554	31594065	943.0
g	braker1_g01061	contig_031_length_566677	g7315.t1	scaffold_7	28368419	61131969	571.0
g	braker1_g01165	contig_031_length_566677	g10159.t1	scaffold_21	28312006	86118509	1260.0
g	braker1_g04874	contig_031_length_566677	g10701.t1	scaffold_26	28025979	91569301	328.0
g	braker1_g11282	contig_031_length_566677	g1329.t1	scaffold_1	28210609	10867054	650.0
g	braker1_g10608	contig_031_length_566677	g9695.t1	scaffold_17	28013849	83433288	1410.0
g	braker1_g09230	contig_031_length_566677	g10557.t1	scaffold_24	28118101	89618543	661.0
g	braker1_g06515	contig_031_length_566677	g11178.t1	scaffold_35	28319538	95413092	674.0
g	braker1_g10046	contig_031_length_566677	g4837.t1	scaffold_4	28526102	48631388	47.0
g	braker1_g09985	contig_031_length_566677	g8845.t1	scaffold_12	28047500	74337970	912.0
g	braker1_g09540	contig_031_length_566677	g9828.t1	scaffold_18	28143319	84529925	376.0
g	braker1_g05811	contig_031_length_566677	g8743.t1	scaffold_12	28401053	73610107	191.0
g	braker1_g09944	contig_031_length_566677	g1167.t1	scaffold_1	28473522	9801681	94.7
g	braker1_g06619	contig_031_length_566677	g10222.t1	scaffold_21	28234998	86735085	137.0
g	braker1_g05384	contig_031_length_566677	g5299.t1	scaffold_5	27996391	36073321	391.0
g	braker1_g02580	contig_031_length_566677	g4450.t1	scaffold_4	28422791	45491984	256.0
g	braker1_g09569	contig_031_length_566677	g3305.t1	scaffold_3	28316118	27596285	106.0
g	braker1_g01713	contig_031_length_566677	g132.t1	scaffold_1	27989792	1521080	550.0
g	braker1_g09664	contig_031_length_566677	g8840.t1	scaffold_12	28010840	74306804	118.0
g	braker1_g10842	contig_031_length_566677	g7725.t1	scaffold_9	28303645	65053190	332.0
g	braker1_g02368	contig_031_length_566677	g3118.t1	scaffold_3	28018070	26134865	746.0
g	braker1_g03305	contig_031_length_566677	g4680.t1	scaffold_4	28466209	47222948	804.0
g	braker1_g04076	contig_031_length_566677	g1040.t1	scaffold_1	28298560	8797541	531.0
g	braker1_g00383	contig_031_length_566677	g2674.t1	scaffold_2	28290102	22144771	473.0
g	braker1_g00368	contig_031_length_566677	g2687.t1	scaffold_2	28003486	22285755	358.0
g	braker1_g02810	contig_031_length_566677	g2844.t1	scaffold_3	28405628	23668348	182.0
g	braker1_g05379	contig_031_length_566677	g5304.t1	scaffold_5	28435917	36113472	391.0
g	braker1_g05890	contig_031_length_566677	g3377.t1	scaffold_3	28051679	28124918	709.0
g	braker1_g06010	contig_031_length_566677	g8672.t1	scaffold_12	28321085	73142015	722.0
g	braker1_g02974	contig_031_length_566677	g5083.t1	scaffold_5	28496961	33906882	1097.0
g	braker1_g11669	contig_031_length_566677	g4827.t1	scaffold_4	28069410	48575071	110.0
g	braker1_g03777	contig_031_length_566677	g1824.t1	scaffold_2	28247087	15127397	605.0
g	braker1_g06698	contig_031_length_566677	g7287.t1	scaffold_7	28131688	60696832	909.0
g	braker1_g03160	contig_031_length_566677	g895.t1	scaffold_1	28416580	7680314	294.0
g	braker1_g01469	contig_031_length_566677	g2428.t1	scaffold_2	28377357	19894784	1254.0
g	braker1_g09166	contig_031_length_566677	g10549.t1	scaffold_24	28278258	89580334	215.0
g	braker1_g08534	contig_031_length_566677	g11374.t1	scaffold_39	28091847	97248531	591.0
g	braker1_g11095	contig_031_length_566677	g8515.t1	scaffold_11	28167451	72032508	54.7
g	braker1_g03778	contig_031_length_566677	g1823.t1	scaffold_2	28073941	15123748	603.0
g	braker1_g00116	contig_031_length_566677	g6974.t1	scaffold_7	28137789	58192374	773.0
g	braker1_g08526	contig_031_length_566677	g10028.t1	scaffold_19	27992191	82618917	90.9
g	braker1_g04459	contig_031_length_566677	g1246.t1	scaffold_1	28241858	10269486	1061.0
g	braker1_g05373	contig_031_length_566677	g5310.t1	scaffold_5	28448175	36147775	389.0
g	braker1_g00598	contig_031_length_566677	g2995.t1	scaffold_3	28258069	24809021	1969.0
g	braker1_g09556	contig_031_length_566677	g7684.t1	scaffold_9	28270001	64713000	644.0
g	braker1_g03628	contig_031_length_566677	g6134.t1	scaffold_6	28535159	51039329	345.0
g	braker1_g01284	contig_031_length_566677	g1923.t1	scaffold_2	28552426	15949439	1500.0
g	braker1_g06172	contig_031_length_566677	g1205.t1	scaffold_1	28172736	10033996	303.0
g	braker1_g09301	contig_031_length_566677	g844.t1	scaffold_1	28222225	7291069	276.0
g	braker1_g09570	contig_031_length_566677	g3304.t1	scaffold_3	28161138	27588329	1204.0
g	braker1_g00216	contig_031_length_566677	g6872.t1	scaffold_7	28442297	57397813	86.7
g	braker1_g05904	contig_031_length_566677	g3364.t1	scaffold_3	28238089	28029732	479.0
g	braker1_g08529	contig_031_length_566677	g9655.t1	scaffold_17	28514665	83175195	89.4
g	braker1_g04953	contig_031_length_566677	g9175.t1	scaffold_14	28383294	77503112	861.0
g	braker1_g01397	contig_031_length_566677	g2087.t1	scaffold_2	28454877	17162038	770.0
g	braker1_g07010	contig_031_length_566677	g9586.t1	scaffold_16	28034052	79509481	1308.0
g	braker1_g11341	contig_031_length_566677	g7163.t1	scaffold_7	28426590	59702136	610.0
g	braker1_g05631	contig_031_length_566677	g5517.t1	scaffold_5	28152624	38188202	375.0
g	braker1_g02181	contig_031_length_566677	g4112.t1	scaffold_4	28484935	43029935	1197.0
g	braker1_g10716	contig_031_length_566677	g8522.t1	scaffold_11	28252785	72074883	75.5
g	braker1_g11433	contig_031_length_566677	g3600.t1	scaffold_3	28064448	30277936	79.7
g	braker1_g10756	contig_031_length_566677	g5655.t1	scaffold_5	28057971	39242281	124.0
g	braker1_g11348	contig_031_length_566677	g1737.t1	scaffold_2	28502078	14551171	572.0
g	braker1_g02553	contig_031_length_566677	g4426.t1	scaffold_4	28164279	45311903	727.0
g	braker1_g07351	contig_031_length_566677	g10114.t1	scaffold_21	28546308	85877428	566.0
g	braker1_g00008	contig_075_length_366141	g7096.t1	scaffold_7	48220365	59214404	167.0
g	braker1_g11321	contig_075_length_366141	g11349.t1	scaffold_38	48237540	97020065	271.0
g	braker1_g04608	contig_075_length_366141	g6040.t1	scaffold_6	48252180	50428842	272.0
g	braker1_g10604	contig_075_length_366141	g9690.t1	scaffold_17	48447779	83410397	826.0
g	braker1_g09158	contig_075_length_366141	g5504.t1	scaffold_5	48486888	38078584	1024.0
g	braker1_g02101	contig_075_length_366141	g11486.t1	scaffold_42	48492744	97910290	1045.0
g	braker1_g09174	contig_075_length_366141	g10540.t1	scaffold_24	48214822	89500072	593.0
g	braker1_g11818	contig_075_length_366141	g9058.t1	scaffold_13	48373371	76350602	816.0
g	braker1_g09568	contig_075_length_366141	g3305.t1	scaffold_3	48513667	27596285	810.0
g	braker1_g05635	contig_075_length_366141	g5516.t1	scaffold_5	48385458	38180244	446.0
g	braker1_g07238	contig_075_length_366141	g9284.t1	scaffold_14	48434466	78420222	196.0
g	braker1_g10596	contig_075_length_366141	g9681.t1	scaffold_17	48300344	83347266	516.0
g	braker1_g02080	contig_075_length_366141	g6695.t1	scaffold_7	48545197	55732671	457.0
g	braker1_g06265	contig_075_length_366141	g4762.t1	scaffold_4	48342869	47916529	489.0
g	braker1_g07706	contig_075_length_366141	g7813.t1	scaffold_9	48285271	66013784	1450.0
g	braker1_g01619	contig_075_length_366141	g2286.t1	scaffold_2	48312657	18603232	907.0
g	braker1_g09327	contig_075_length_366141	g9387.t1	scaffold_15	48467169	80919060	544.0
g	braker1_g02867	contig_075_length_366141	g4992.t1	scaffold_5	48363219	33214611	499.0
g	braker1_g06975	contig_075_length_366141	g8697.t1	scaffold_12	48233526	73286653	1999.0
g	braker1_g09708	contig_075_length_366141	g8372.t1	scaffold_11	48396694	70717139	310.0
g	braker1_g02750	contig_075_length_366141	g2907.t1	scaffold_3	48414222	24122145	911.0
g	braker1_g11547	contig_075_length_366141	g9700.t1	scaffold_17	48443252	83462129	209.0
g	braker1_g01925	contig_075_length_366141	g6311.t1	scaffold_6	48189882	52430046	844.0
g	braker1_g04295	contig_075_length_366141	g8513.t1	scaffold_11	48540362	72018681	75.9
g	braker1_g02022	contig_075_length_366141	g340.t1	scaffold_1	48226558	3027189	474.0
g	braker1_g05466	contig_075_length_366141	g10001.t1	scaffold_19	48483094	82393705	460.0
g	braker1_g10448	contig_075_length_366141	g4951.t1	scaffold_5	48382925	32797491	847.0
g	braker1_g00384	contig_075_length_366141	g2672.t1	scaffold_2	48377917	22117637	503.0
g	braker1_g01203	contig_075_length_366141	g9434.t1	scaffold_15	48410489	81271638	152.0
g	braker1_g01202	contig_075_length_366141	g3415.t1	scaffold_3	48327354	28413289	654.0
g	braker1_g06037	contig_075_length_366141	g1364.t1	scaffold_1	48417124	11220795	600.0
g	braker1_g07387	contig_075_length_366141	g9417.t1	scaffold_15	48264156	81147499	533.0
g	braker1_g07449	contig_075_length_366141	g7119.t1	scaffold_7	48454707	59403096	853.0
g	braker1_g02201	contig_075_length_366141	g4132.t1	scaffold_4	48445633	43211119	203.0
g	braker1_g04405	contig_075_length_366141	g7510.t1	scaffold_8	48182144	63042479	179.0
g	braker1_g07420	contig_075_length_366141	g7149.t1	scaffold_7	48368784	59613316	619.0
g	braker1_g04220	contig_075_length_366141	g11379.t1	scaffold_39	48198593	97313502	1158.0
g	braker1_g07443	contig_075_length_366141	g7125.t1	scaffold_7	48291786	59444590	705.0
g	braker1_g04372	contig_075_length_366141	g7477.t1	scaffold_8	48210748	62782922	4774.0
g	braker1_g01226	contig_075_length_366141	g3391.t1	scaffold_3	48390608	28246444	369.0
g	braker1_g08543	contig_075_length_366141	g135.t1	scaffold_1	48503640	1545825	245.0
g	braker1_g06553	contig_075_length_366141	g10966.t1	scaffold_31	48243205	93778914	790.0
g	braker1_g05605	contig_075_length_366141	g5547.t1	scaffold_5	48528299	38382583	667.0
g	braker1_g06845	contig_075_length_366141	g7717.t1	scaffold_9	48405612	64976821	904.0
g	braker1_g04286	contig_075_length_366141	g5162.t1	scaffold_5	48478654	34633549	504.0
g	braker1_g00324	contig_075_length_366141	g2735.t1	scaffold_2	48318976	22735319	432.0
g	braker1_g09206	contig_075_length_366141	g6204.t1	scaffold_6	48278174	51666048	456.0
g	braker1_g01951	contig_075_length_366141	g6291.t1	scaffold_6	48428307	52286435	252.0
g	braker1_g01404	contig_075_length_366141	g2492.t1	scaffold_2	48357878	20542819	75.9
g	braker1_g08932	contig_075_length_366141	g3537.t1	scaffold_3	48449174	29862051	363.0
g	braker1_g01624	contig_075_length_366141	g2289.t1	scaffold_2	48308889	18641554	1586.0
g	braker1_g08056	contig_075_length_366141	g5396.t1	scaffold_5	48184749	36814761	530.0
g	braker1_g11410	contig_075_length_366141	g5414.t1	scaffold_5	48399634	36960335	602.0
g	braker1_g05889	contig_075_length_366141	g3378.t1	scaffold_3	48423093	28131586	773.0
g	braker1_g09697	contig_075_length_366141	g2148.t1	scaffold_2	48438596	17557400	241.0
g	braker1_g10640	contig_047_length_479137	g6003.t1	scaffold_6	36752899	50208116	1213.0
g	braker1_g04369	contig_047_length_479137	g11267.t1	scaffold_36	36756740	96194196	546.0
g	braker1_g06141	contig_047_length_479137	g1143.t1	scaffold_1	36792219	9650338	506.0
g	braker1_g11491	contig_047_length_479137	g3697.t1	scaffold_3	36874839	30987882	526.0
g	braker1_g02588	contig_047_length_479137	g4460.t1	scaffold_4	36496042	45553543	521.0
g	braker1_g11613	contig_047_length_479137	g8522.t1	scaffold_11	36611157	72074883	108.0
g	braker1_g00226	contig_047_length_479137	g6863.t1	scaffold_7	36761599	57339398	1050.0
g	braker1_g06734	contig_047_length_479137	g3980.t1	scaffold_4	36849493	41966923	252.0
g	braker1_g06523	contig_047_length_479137	g4740.t1	scaffold_4	36827039	47745517	330.0
g	braker1_g05674	contig_047_length_479137	g5811.t1	scaffold_5	36897488	40581806	202.0
g	braker1_g04409	contig_047_length_479137	g7514.t1	scaffold_8	36538137	63063400	213.0
g	braker1_g01122	contig_047_length_479137	g10122.t1	scaffold_21	36467870	85927530	796.0
g	braker1_g02395	contig_047_length_479137	g3144.t1	scaffold_3	36545840	26315071	473.0
g	braker1_g07889	contig_047_length_479137	g4836.t1	scaffold_4	36769948	48623234	285.0
g	braker1_g00463	contig_047_length_479137	g2597.t1	scaffold_2	36441379	21476863	1431.0
g	braker1_g10351	contig_047_length_479137	g6272.t1	scaffold_6	36558532	52162220	785.0
g	braker1_g03992	contig_047_length_479137	g1390.t1	scaffold_1	36674161	11382347	2770.0
g	braker1_g09621	contig_047_length_479137	g11364.t1	scaffold_39	36705087	97148786	1195.0
g	braker1_g05533	contig_047_length_479137	g10235.t1	scaffold_21	36743044	86810201	403.0
g	braker1_g08822	contig_047_length_479137	g5448.t1	scaffold_5	36794653	37433265	63.9
g	braker1_g03201	contig_047_length_479137	g937.t1	scaffold_1	36585414	7935676	733.0
g	braker1_g01717	contig_047_length_479137	g6634.t1	scaffold_6	36866913	55072983	615.0
g	braker1_g06973	contig_047_length_479137	g8699.t1	scaffold_12	36764594	73301853	538.0
g	braker1_g06953	contig_047_length_479137	g8718.t1	scaffold_12	36858546	73475299	717.0
g	braker1_g10696	contig_047_length_479137	g9920.t1	scaffold_18	36831450	85393526	1109.0
g	braker1_g03631	contig_047_length_479137	g6131.t1	scaffold_6	36553200	51024338	835.0
g	braker1_g04713	contig_047_length_479137	g3584.t1	scaffold_3	36758587	30165531	545.0
g	braker1_g11035	contig_047_length_479137	g3726.t1	scaffold_3	36740129	31181373	330.0
g	braker1_g04229	contig_047_length_479137	g8427.t1	scaffold_11	36759950	71279177	152.0
g	braker1_g11314	contig_047_length_479137	g11351.t1	scaffold_38	36729859	97042720	191.0
g	braker1_g07381	contig_047_length_479137	g9408.t1	scaffold_15	36808845	81097656	1280.0
g	braker1_g00772	contig_047_length_479137	g8100.t1	scaffold_10	36747883	68276791	341.0
g	braker1_g06744	contig_047_length_479137	g3972.t1	scaffold_4	36890309	41923111	1330.0
g	braker1_g06643	contig_047_length_479137	g10161.t1	scaffold_21	36574050	86133574	618.0
g	braker1_g11609	contig_047_length_479137	g9912.t1	scaffold_18	36736480	85331823	115.0
g	braker1_g02652	contig_047_length_479137	g7965.t1	scaffold_9	36550006	67120076	394.0
g	braker1_g04695	contig_047_length_479137	g3566.t1	scaffold_3	36813525	30045815	452.0
g	braker1_g04797	contig_047_length_479137	g2520.t1	scaffold_2	36878267	20827291	1545.0
g	braker1_g08561	contig_047_length_479137	g154.t1	scaffold_1	36564942	1697079	435.0
g	braker1_g00655	contig_047_length_479137	g3057.t1	scaffold_3	36527349	25691959	569.0
g	braker1_g07108	contig_047_length_479137	g3677.t1	scaffold_3	36530824	30848360	324.0
g	braker1_g08523	contig_047_length_479137	g10028.t1	scaffold_19	36455442	82618917	129.0
g	braker1_g10907	contig_047_length_479137	g11571.t1	scaffold_47	36820781	98923172	2873.0
g	braker1_g07342	contig_047_length_479137	g64.t1	scaffold_1	36710864	703411	818.0
g	braker1_g10088	contig_047_length_479137	g9875.t1	scaffold_18	36904318	84991414	925.0
g	braker1_g06323	contig_047_length_479137	g3775.t1	scaffold_3	36648067	31620132	624.0
g	braker1_g10184	contig_047_length_479137	g5888.t1	scaffold_5	36816735	41176736	179.0
g	braker1_g04726	contig_047_length_479137	g3599.t1	scaffold_3	36801052	30270639	652.0
g	braker1_g07766	contig_047_length_479137	g1685.t1	scaffold_2	36837677	14049985	4222.0
g	braker1_g04916	contig_047_length_479137	g11075.t1	scaffold_32	36458335	94838002	336.0
g	braker1_g07277	contig_162_length_162892	g10301.t1	scaffold_22	70089229	88518364	1144.0
g	braker1_g07278	contig_162_length_162892	g10299.t1	scaffold_22	70084098	88508285	490.0
g	braker1_g08550	contig_162_length_162892	g141.t1	scaffold_1	70046679	1583520	161.0
g	braker1_g06473	contig_162_length_162892	g5875.t1	scaffold_5	70093084	41075326	538.0
g	braker1_g01651	contig_162_length_162892	g2318.t1	scaffold_2	70121303	19082900	5722.0
g	braker1_g09452	contig_162_length_162892	g4932.t1	scaffold_5	70026781	32684372	738.0
g	braker1_g07071	contig_162_length_162892	g2029.t1	scaffold_2	69996969	16670257	687.0
g	braker1_g06916	contig_162_length_162892	g6422.t1	scaffold_6	70144758	53361529	608.0
g	braker1_g03341	contig_162_length_162892	g10838.t1	scaffold_28	69993432	92139382	291.0
g	braker1_g09355	contig_162_length_162892	g4219.t1	scaffold_4	70099203	43867405	273.0
g	braker1_g07035	contig_162_length_162892	g11438.t1	scaffold_41	70030986	98064823	541.0
g	braker1_g09272	contig_162_length_162892	g8173.t1	scaffold_10	70034042	68818706	1405.0
g	braker1_g09943	contig_162_length_162892	g1166.t1	scaffold_1	70019885	9796990	749.0
g	braker1_g06133	contig_162_length_162892	g1146.t1	scaffold_1	70075543	9668941	364.0
g	braker1_g05971	contig_162_length_162892	g8637.t1	scaffold_12	70155238	72887604	88.6
g	braker1_g01531	contig_162_length_162892	g2366.t1	scaffold_2	70063797	19403081	144.0
g	braker1_g10658	contig_162_length_162892	g9848.t1	scaffold_18	70053868	84686470	674.0
g	braker1_g01150	contig_162_length_162892	g10146.t1	scaffold_21	70041999	86051697	793.0
g	braker1_g07754	contig_162_length_162892	g8579.t1	scaffold_11	70135027	72528966	1230.0
g	braker1_g09653	contig_162_length_162892	g8827.t1	scaffold_12	70009496	74233240	349.0
g	braker1_g05489	contig_162_length_162892	g1742.t1	scaffold_2	70013615	14597838	226.0
g	braker1_g05834	contig_162_length_162892	g5318.t1	scaffold_5	70105762	36213954	313.0
g	braker1_g00631	contig_162_length_162892	g3032.t1	scaffold_3	70096046	25410067	743.0
g	braker1_g08668	contig_162_length_162892	g9634.t1	scaffold_16	70023395	79961150	628.0
g	braker1_g02354	contig_162_length_162892	g3105.t1	scaffold_3	70102046	26038205	461.0
g	braker1_g04809	contig_162_length_162892	g2507.t1	scaffold_2	70150869	20703083	1277.0
g	braker1_g08857	contig_162_length_162892	g9546.t1	scaffold_16	70109028	79041760	1539.0
g	braker1_g10753	contig_162_length_162892	g5744.t1	scaffold_5	70037794	39972895	890.0
g	braker1_g05439	contig_162_length_162892	g9974.t1	scaffold_19	70004019	81962787	686.0
g	braker1_g01835	contig_218_length_105364	g4858.t1	scaffold_4	77473931	48855515	1013.0
g	braker1_g05370	contig_218_length_105364	g2158.t1	scaffold_2	77412320	17622790	400.0
g	braker1_g10870	contig_218_length_105364	g11119.t1	scaffold_33	77471246	93096958	1066.0
g	braker1_g03169	contig_218_length_105364	g908.t1	scaffold_1	77445784	7786128	777.0
g	braker1_g11661	contig_218_length_105364	g3622.t1	scaffold_3	77497097	30467388	103.0
g	braker1_g01190	contig_218_length_105364	g3426.t1	scaffold_3	77488937	28503665	2130.0
g	braker1_g09176	contig_218_length_105364	g10539.t1	scaffold_24	77494944	89495715	921.0
g	braker1_g06880	contig_218_length_105364	g7684.t1	scaffold_9	77402078	64713000	645.0
g	braker1_g02597	contig_218_length_105364	g4469.t1	scaffold_4	77407720	45609264	677.0
g	braker1_g00214	contig_218_length_105364	g6873.t1	scaffold_7	77481773	57406738	1553.0
g	braker1_g09651	contig_218_length_105364	g8825.t1	scaffold_12	77427802	74220171	1120.0
g	braker1_g06204	contig_218_length_105364	g804.t1	scaffold_1	77436325	6999734	586.0
g	braker1_g05749	contig_218_length_105364	g3453.t1	scaffold_3	77467776	29076881	638.0
g	braker1_g03895	contig_218_length_105364	g9460.t1	scaffold_15	77455654	81513723	646.0
g	braker1_g05840	contig_218_length_105364	g5323.t1	scaffold_5	77395557	36247833	639.0
g	braker1_g10130	contig_218_length_105364	g6715.t1	scaffold_7	77492140	55886398	1623.0
g	braker1_g03546	contig_218_length_105364	g6772.t1	scaffold_7	77462336	56537326	3066.0
g	braker1_g09527	contig_218_length_105364	g11537.t1	scaffold_45	77409033	98656216	460.0
g	braker1_g04787	contig_218_length_105364	g2531.t1	scaffold_2	77421894	20898961	2076.0
g	braker1_g02607	contig_218_length_105364	g8005.t1	scaffold_9	77416036	67393613	109.0
g	braker1_g00849	contig_177_length_141529	g7453.t1	scaffold_8	72280414	62573595	468.0
g	braker1_g09170	contig_177_length_141529	g10544.t1	scaffold_24	72393184	89523734	1859.0
g	braker1_g11916	contig_177_length_141529	g8515.t1	scaffold_11	72388854	72032508	71.2
g	braker1_g11910	contig_177_length_141529	g11042.t1	scaffold_32	72311133	94495276	433.0
g	braker1_g03871	contig_177_length_141529	g11551.t1	scaffold_46	72287546	98788315	181.0
g	braker1_g00356	contig_177_length_141529	g2702.t1	scaffold_2	72298226	22407116	506.0
g	braker1_g07724	contig_177_length_141529	g7794.t1	scaffold_9	72405714	65837429	48.9
g	braker1_g06878	contig_177_length_141529	g7687.t1	scaffold_9	72374873	64731917	1916.0
g	braker1_g03680	contig_177_length_141529	g613.t1	scaffold_1	72341309	5495886	655.0
g	braker1_g11928	contig_177_length_141529	g3033.t1	scaffold_3	72318429	25416024	96.7
g	braker1_g04044	contig_177_length_141529	g1069.t1	scaffold_1	72335159	9057566	593.0
g	braker1_g06195	contig_177_length_141529	g795.t1	scaffold_1	72283293	6907425	1060.0
g	braker1_g05000	contig_177_length_141529	g9130.t1	scaffold_14	72352748	77133967	108.0
g	braker1_g09244	contig_177_length_141529	g10572.t1	scaffold_24	72381818	89721776	986.0
g	braker1_g07586	contig_177_length_141529	g7200.t1	scaffold_7	72364107	60088502	1048.0
g	braker1_g08835	contig_177_length_141529	g5433.t1	scaffold_5	72371168	37095410	764.0
g	braker1_g09449	contig_177_length_141529	g4936.t1	scaffold_5	72291771	32708019	150.0
g	braker1_g08053	contig_177_length_141529	g5399.t1	scaffold_5	72304242	36841011	3899.0
g	braker1_g06383	contig_177_length_141529	g5692.t1	scaffold_5	72313793	39626058	463.0
g	braker1_g06945	contig_177_length_141529	g6390.t1	scaffold_6	72275084	53047649	832.0
g	braker1_g01853	contig_177_length_141529	g4845.t1	scaffold_4	72308056	48754686	182.0
g	braker1_g01851	contig_177_length_141529	g4846.t1	scaffold_4	72347126	48759659	284.0
g	braker1_g00904	contig_177_length_141529	g4657.t1	scaffold_4	72396305	47009931	371.0
g	braker1_g05364	contig_148_length_185866	g2164.t1	scaffold_2	67647005	17669531	718.0
g	braker1_g04745	contig_148_length_185866	g3621.t1	scaffold_3	67544137	30459549	84.3
g	braker1_g11958	contig_148_length_185866	g6465.t1	scaffold_6	67679485	53698668	259.0
g	braker1_g04428	contig_148_length_185866	g10811.t1	scaffold_27	67627757	90504209	1107.0
g	braker1_g02338	contig_148_length_185866	g7787.t1	scaffold_9	67542432	65786998	359.0
g	braker1_g00200	contig_148_length_185866	g6886.t1	scaffold_7	67569164	57457802	467.0
g	braker1_g09131	contig_148_length_185866	g9606.t1	scaffold_16	67641292	79733591	332.0
g	braker1_g07456	contig_148_length_185866	g7114.t1	scaffold_7	67685032	59356076	282.0
g	braker1_g00218	contig_148_length_185866	g6871.t1	scaffold_7	67577761	57389720	377.0
g	braker1_g09251	contig_148_length_185866	g10579.t1	scaffold_24	67670205	89761077	716.0
g	braker1_g05381	contig_148_length_185866	g5302.t1	scaffold_5	67634339	36089129	343.0
g	braker1_g08405	contig_148_length_185866	g3857.t1	scaffold_3	67536196	32411729	606.0
g	braker1_g10633	contig_148_length_185866	g10025.t1	scaffold_19	67653510	82590907	769.0
g	braker1_g09772	contig_148_length_185866	g11394.t1	scaffold_40	67603928	97452282	683.0
g	braker1_g03237	contig_148_length_185866	g4747.t1	scaffold_4	67618495	47791707	77.8
g	braker1_g00491	contig_148_length_185866	g2571.t1	scaffold_2	67591071	21248213	435.0
g	braker1_g10662	contig_148_length_185866	g9853.t1	scaffold_18	67664081	84713682	2494.0
g	braker1_g03595	contig_148_length_185866	g6170.t1	scaffold_6	67563747	51352345	393.0
g	braker1_g02281	contig_148_length_185866	g7359.t1	scaffold_8	67583211	61440155	577.0
g	braker1_g00889	contig_148_length_185866	g4673.t1	scaffold_4	67597867	47147120	469.0
g	braker1_g11457	contig_148_length_185866	g656.t1	scaffold_1	67611035	5798087	587.0
g	braker1_g05144	contig_148_length_185866	g8333.t1	scaffold_11	67523509	70355363	257.0
g	braker1_g08483	contig_148_length_185866	g2356.t1	scaffold_2	67552994	19344297	444.0
g	braker1_g02452	contig_230_length_93337	g3204.t1	scaffold_3	78612737	26778211	4274.0
g	braker1_g08092	contig_230_length_93337	g9255.t1	scaffold_14	78627945	78195479	969.0
g	braker1_g10228	contig_230_length_93337	g3721.t1	scaffold_3	78654486	31137014	1009.0
g	braker1_g00978	contig_230_length_93337	g4581.t1	scaffold_4	78590001	46416548	2150.0
g	braker1_g03772	contig_230_length_93337	g1837.t1	scaffold_2	78658344	15178917	179.0
g	braker1_g07446	contig_230_length_93337	g7122.t1	scaffold_7	78669498	59428827	810.0
g	braker1_g09267	contig_230_length_93337	g8180.t1	scaffold_10	78650769	68896114	1137.0
g	braker1_g05293	contig_230_length_93337	g1305.t1	scaffold_1	78620633	10674031	936.0
g	braker1_g11749	contig_230_length_93337	g10411.t1	scaffold_23	78635625	87379288	441.0
g	braker1_g11770	contig_230_length_93337	g11166.t1	scaffold_34	78643550	95276110	288.0
g	braker1_g07170	contig_230_length_93337	g9749.t1	scaffold_17	78606803	83924403	999.0
g	braker1_g01972	contig_133_length_210472	g529.t1	scaffold_1	64674153	4766605	317.0
g	braker1_g03655	contig_133_length_210472	g644.t1	scaffold_1	64744911	5664525	717.0
g	braker1_g07987	contig_133_length_210472	g4810.t1	scaffold_4	64758030	48475641	332.0
g	braker1_g00575	contig_133_length_210472	g11079.t1	scaffold_33	64738222	92697832	752.0
g	braker1_g09603	contig_133_length_210472	g1600.t1	scaffold_2	64733614	13320362	211.0
g	braker1_g05599	contig_133_length_210472	g5553.t1	scaffold_5	64727217	38502125	183.0
g	braker1_g07479	contig_133_length_210472	g5911.t1	scaffold_6	64769351	49555444	1135.0
g	braker1_g08120	contig_133_length_210472	g210.t1	scaffold_1	64713339	2054818	1521.0
g	braker1_g09546	contig_133_length_210472	g7693.t1	scaffold_9	64615778	64795290	104.0
g	braker1_g01960	contig_133_length_210472	g544.t1	scaffold_1	64667527	4884106	552.0
g	braker1_g01902	contig_133_length_210472	g10472.t1	scaffold_24	64722076	88986380	688.0
g	braker1_g06665	contig_133_length_210472	g7253.t1	scaffold_7	64576643	60498985	485.0
g	braker1_g00770	contig_133_length_210472	g8102.t1	scaffold_10	64591567	68288369	347.0
g	braker1_g12005	contig_133_length_210472	g11216.t1	scaffold_36	64633002	95776902	62.8
g	braker1_g07710	contig_133_length_210472	g7809.t1	scaffold_9	64693722	65977883	2101.0
g	braker1_g05649	contig_133_length_210472	g5785.t1	scaffold_5	64629204	40323213	344.0
g	braker1_g04180	contig_133_length_210472	g4900.t1	scaffold_4	64642295	49228543	569.0
g	braker1_g04870	contig_133_length_210472	g10705.t1	scaffold_26	64598098	91611953	464.0
g	braker1_g05436	contig_133_length_210472	g9968.t1	scaffold_19	64754143	81934396	326.0
g	braker1_g08975	contig_133_length_210472	g10351.t1	scaffold_23	64658823	86850189	475.0
g	braker1_g04856	contig_133_length_210472	g1487.t1	scaffold_1	64637246	12076178	840.0
g	braker1_g11503	contig_133_length_210472	g9392.t1	scaffold_15	64565850	80954985	654.0
g	braker1_g05526	contig_207_length_119743	g1767.t1	scaffold_2	76156552	14814263	580.0
g	braker1_g06412	contig_207_length_119743	g5731.t1	scaffold_5	76220659	39879041	810.0
g	braker1_g00691	contig_207_length_119743	g3095.t1	scaffold_3	76162706	25964440	376.0
g	braker1_g07152	contig_207_length_119743	g9766.t1	scaffold_17	76243841	84041065	3077.0
g	braker1_g00321	contig_207_length_119743	g2738.t1	scaffold_2	76186520	22759435	452.0
g	braker1_g11169	contig_207_length_119743	g3221.t1	scaffold_3	76147188	26899952	1993.0
g	braker1_g00712	contig_207_length_119743	g8158.t1	scaffold_10	76212851	68739878	543.0
g	braker1_g04784	contig_207_length_119743	g2534.t1	scaffold_2	76173599	20924373	321.0
g	braker1_g05216	contig_207_length_119743	g4042.t1	scaffold_4	76199417	42486497	379.0
g	braker1_g07866	contig_207_length_119743	g10500.t1	scaffold_24	76207982	89204794	545.0
g	braker1_g09221	contig_149_length_185685	g10549.t1	scaffold_24	67787637	89580334	215.0
g	braker1_g01880	contig_149_length_185685	g6355.t1	scaffold_6	67734365	52809353	989.0
g	braker1_g09082	contig_149_length_185685	g8881.t1	scaffold_12	67746032	74606613	539.0
g	braker1_g05530	contig_149_length_185685	g11302.t1	scaffold_37	67873256	96607513	233.0
g	braker1_g06663	contig_149_length_185685	g7251.t1	scaffold_7	67700279	60485405	1192.0
g	braker1_g08877	contig_149_length_185685	g10272.t1	scaffold_22	67854478	88310837	149.0
g	braker1_g04375	contig_149_length_185685	g7480.t1	scaffold_8	67762296	62817819	1000.0
g	braker1_g07500	contig_149_length_185685	g5930.t1	scaffold_6	67706804	49706970	913.0
g	braker1_g11528	contig_149_length_185685	g10786.t1	scaffold_27	67718082	90306380	388.0
g	braker1_g03061	contig_149_length_185685	g9038.t1	scaffold_13	67880236	76140834	72.0
g	braker1_g09126	contig_149_length_185685	g9601.t1	scaffold_16	67753995	79712384	797.0
g	braker1_g08029	contig_149_length_185685	g10264.t1	scaffold_22	67750829	88194488	584.0
g	braker1_g10521	contig_149_length_185685	g9906.t1	scaffold_18	67728048	85294184	618.0
g	braker1_g07943	contig_149_length_185685	g7855.t1	scaffold_9	67808350	66301783	539.0
g	braker1_g00318	contig_149_length_185685	g2742.t1	scaffold_2	67773392	22781265	1048.0
g	braker1_g08859	contig_149_length_185685	g9545.t1	scaffold_16	67826091	79008335	248.0
g	braker1_g10467	contig_149_length_185685	g10769.t1	scaffold_27	67801727	89995397	53.9
g	braker1_g01900	contig_240_length_88430	g6335.t1	scaffold_6	79542353	52634581	477.0
g	braker1_g02168	contig_240_length_88430	g6536.t1	scaffold_6	79522749	54357377	196.0
g	braker1_g06295	contig_240_length_88430	g3803.t1	scaffold_3	79499620	31856747	1408.0
g	braker1_g00814	contig_240_length_88430	g8063.t1	scaffold_10	79558832	67946213	872.0
g	braker1_g08418	contig_240_length_88430	g5012.t1	scaffold_5	79564526	33362800	90.1
g	braker1_g08381	contig_186_length_130092	g3880.t1	scaffold_3	73597433	32597772	208.0
g	braker1_g07006	contig_186_length_130092	g9590.t1	scaffold_16	73528454	79547380	467.0
g	braker1_g03625	contig_186_length_130092	g6137.t1	scaffold_6	73612500	51062171	1694.0
g	braker1_g03220	contig_186_length_130092	g11318.t1	scaffold_38	73582089	96746463	380.0
g	braker1_g08673	contig_186_length_130092	g248.t1	scaffold_1	73506340	2341637	160.0
g	braker1_g10886	contig_186_length_130092	g10585.t1	scaffold_24	73546802	89802181	919.0
g	braker1_g03204	contig_186_length_130092	g940.t1	scaffold_1	73514800	7954099	1023.0
g	braker1_g06306	contig_186_length_130092	g3792.t1	scaffold_3	73573262	31772278	135.0
g	braker1_g01985	contig_186_length_130092	g389.t1	scaffold_1	73625618	3593366	1083.0
g	braker1_g06608	contig_186_length_130092	g10200.t1	scaffold_21	73535895	86593186	1335.0
g	braker1_g05719	contig_186_length_130092	g712.t1	scaffold_1	73502481	6205871	406.0
g	braker1_g07530	contig_186_length_130092	g8268.t1	scaffold_10	73499262	69666074	501.0
g	braker1_g06939	contig_186_length_130092	g6398.t1	scaffold_6	73578377	53081408	288.0
g	braker1_g06042	contig_186_length_130092	g1359.t1	scaffold_1	73619964	11184898	1058.0
g	braker1_g07494	contig_186_length_130092	g5925.t1	scaffold_6	73567770	49675181	425.0
g	braker1_g05897	contig_186_length_130092	g3371.t1	scaffold_3	73606243	28078366	371.0
g	braker1_g01967	contig_186_length_130092	g543.t1	scaffold_1	73522455	4879640	947.0
g	braker1_g11254	contig_186_length_130092	g3844.t1	scaffold_3	73542024	32269015	792.0
g	braker1_g03751	contig_186_length_130092	g1851.t1	scaffold_2	73555053	15264210	792.0
g	braker1_g05325	contig_186_length_130092	g2203.t1	scaffold_2	73510346	17941923	394.0
g	braker1_g03507	contig_081_length_350373	g6737.t1	scaffold_7	50445932	56295069	2783.0
g	braker1_g04603	contig_081_length_350373	g6025.t1	scaffold_6	50675632	50357132	459.0
g	braker1_g08894	contig_081_length_350373	g11090.t1	scaffold_33	50680851	92789613	557.0
g	braker1_g10639	contig_081_length_350373	g6002.t1	scaffold_6	50401585	50192207	1307.0
g	braker1_g10846	contig_081_length_350373	g7729.t1	scaffold_9	50340408	65069478	396.0
g	braker1_g04507	contig_081_length_350373	g1293.t1	scaffold_1	50422754	10575344	2865.0
g	braker1_g10166	contig_081_length_350373	g10660.t1	scaffold_25	50663232	91243027	378.0
g	braker1_g03152	contig_081_length_350373	g892.t1	scaffold_1	50511036	7661901	53.5
g	braker1_g05993	contig_081_length_350373	g8658.t1	scaffold_12	50495462	73023847	617.0
g	braker1_g07645	contig_081_length_350373	g659.t1	scaffold_1	50577639	5832634	525.0
g	braker1_g00062	contig_081_length_350373	g7036.t1	scaffold_7	50643163	58816620	578.0
g	braker1_g00212	contig_081_length_350373	g6875.t1	scaffold_7	50615013	57418666	760.0
g	braker1_g01793	contig_081_length_350373	g6558.t1	scaffold_6	50383193	54510291	357.0
g	braker1_g07192	contig_081_length_350373	g3932.t1	scaffold_4	50587111	41562430	246.0
g	braker1_g06080	contig_081_length_350373	g6652.t1	scaffold_6	50353603	55273849	609.0
g	braker1_g05677	contig_081_length_350373	g5814.t1	scaffold_5	50566972	40613201	244.0
g	braker1_g04441	contig_081_length_350373	g1214.t1	scaffold_1	50361170	10069328	409.0
g	braker1_g08741	contig_081_length_350373	g6509.t1	scaffold_6	50347074	54130265	420.0
g	braker1_g09279	contig_081_length_350373	g867.t1	scaffold_1	50601877	7480504	1243.0
g	braker1_g00406	contig_081_length_350373	g2651.t1	scaffold_2	50539086	21906748	751.0
g	braker1_g02511	contig_081_length_350373	g4382.t1	scaffold_4	50463657	45060853	187.0
g	braker1_g08419	contig_081_length_350373	g10594.t1	scaffold_25	50394806	90704284	365.0
g	braker1_g02570	contig_081_length_350373	g4441.t1	scaffold_4	50624259	45432993	550.0
g	braker1_g02244	contig_081_length_350373	g7400.t1	scaffold_8	50356428	62179080	764.0
g	braker1_g02139	contig_081_length_350373	g4067.t1	scaffold_4	50669434	42713257	211.0
g	braker1_g03836	contig_081_length_350373	g1772.t1	scaffold_2	50503845	14847196	1015.0
g	braker1_g03929	contig_081_length_350373	g1455.t1	scaffold_1	50349657	11851926	439.0
g	braker1_g02251	contig_081_length_350373	g7392.t1	scaffold_8	50488924	61683590	2361.0
g	braker1_g08629	contig_081_length_350373	g3765.t1	scaffold_3	50572726	31550800	328.0
g	braker1_g02935	contig_081_length_350373	g957.t1	scaffold_1	50618586	8088895	1009.0
g	braker1_g07202	contig_081_length_350373	g3922.t1	scaffold_4	50683521	41506654	365.0
g	braker1_g03611	contig_081_length_350373	g6154.t1	scaffold_6	50531839	51166351	509.0
g	braker1_g08564	contig_081_length_350373	g157.t1	scaffold_1	50635987	1737709	392.0
g	braker1_g02918	contig_081_length_350373	g975.t1	scaffold_1	50596642	8193565	704.0
g	braker1_g04009	contig_081_length_350373	g1105.t1	scaffold_1	50440414	9395355	1092.0
g	braker1_g04896	contig_081_length_350373	g10948.t1	scaffold_30	50388521	93606783	770.0
g	braker1_g02834	contig_081_length_350373	g2820.t1	scaffold_3	50652714	23481652	465.0
g	braker1_g08178	contig_081_length_350373	g11287.t1	scaffold_37	50351720	96388625	726.0
g	braker1_g06614	contig_081_length_350373	g10195.t1	scaffold_21	50435200	86574154	799.0
g	braker1_g10266	contig_081_length_350373	g11027.t1	scaffold_32	50574974	94369618	84.0
g	braker1_g01709	contig_081_length_350373	g129.t1	scaffold_1	50411707	1492656	310.0
g	braker1_g01913	contig_081_length_350373	g6324.t1	scaffold_6	50607282	52544382	564.0
g	braker1_g01088	contig_081_length_350373	g10084.t1	scaffold_21	50611815	85695334	1293.0
g	braker1_g03272	contig_081_length_350373	g4718.t1	scaffold_4	50580270	47506889	572.0
g	braker1_g02352	contig_081_length_350373	g3104.t1	scaffold_3	50367166	26023036	271.0
g	braker1_g11551	contig_081_length_350373	g9049.t1	scaffold_13	50407463	76251592	325.0
g	braker1_g06282	contig_081_length_350373	g3816.t1	scaffold_3	50548629	31966297	1524.0
g	braker1_g02746	contig_033_length_555146	g2911.t1	scaffold_3	29469147	24169462	278.0
g	braker1_g08321	contig_033_length_555146	g3479.t1	scaffold_3	29568862	29263658	1165.0
g	braker1_g02149	contig_033_length_555146	g4078.t1	scaffold_4	29275023	42793299	204.0
g	braker1_g03634	contig_033_length_555146	g6127.t1	scaffold_6	29306423	51008714	166.0
g	braker1_g06631	contig_033_length_555146	g10173.t1	scaffold_21	29333714	86195686	469.0
g	braker1_g07096	contig_033_length_555146	g3689.t1	scaffold_3	29488278	30931647	508.0
g	braker1_g04348	contig_033_length_555146	g5219.t1	scaffold_5	29560614	35087398	288.0
g	braker1_g09605	contig_033_length_555146	g1602.t1	scaffold_2	29291264	13327989	267.0
g	braker1_g05012	contig_033_length_555146	g9118.t1	scaffold_14	29607422	77077029	578.0
g	braker1_g05857	contig_033_length_555146	g5341.t1	scaffold_5	29596878	36376999	238.0
g	braker1_g01515	contig_033_length_555146	g2382.t1	scaffold_2	29313822	19566150	455.0
g	braker1_g11857	contig_033_length_555146	g8954.t1	scaffold_13	29411877	75233156	1221.0
g	braker1_g11781	contig_033_length_555146	g11517.t1	scaffold_44	29427844	98341702	3985.0
g	braker1_g10355	contig_033_length_555146	g5645.t1	scaffold_5	29292960	39133932	334.0
g	braker1_g10233	contig_033_length_555146	g3716.t1	scaffold_3	29522155	31103817	298.0
g	braker1_g11875	contig_033_length_555146	g3702.t1	scaffold_3	29441987	31021662	917.0
g	braker1_g11871	contig_033_length_555146	g5825.t1	scaffold_5	29508997	40700152	333.0
g	braker1_g07372	contig_033_length_555146	g9397.t1	scaffold_15	29265605	81026876	7836.0
g	braker1_g03832	contig_033_length_555146	g1773.t1	scaffold_2	29253460	14853675	663.0
g	braker1_g08842	contig_033_length_555146	g5426.t1	scaffold_5	29580447	37046304	544.0
g	braker1_g11351	contig_033_length_555146	g1740.t1	scaffold_2	29347161	14589944	379.0
g	braker1_g10276	contig_033_length_555146	g23.t1	scaffold_1	29551711	253696	47.0
g	braker1_g05428	contig_033_length_555146	g5255.t1	scaffold_5	29377160	35289367	1023.0
g	braker1_g02710	contig_033_length_555146	g7912.t1	scaffold_9	29473291	66745162	266.0
g	braker1_g10136	contig_033_length_555146	g6721.t1	scaffold_7	29543917	55930817	2602.0
g	braker1_g11375	contig_033_length_555146	g9501.t1	scaffold_16	29137080	78691631	493.0
g	braker1_g06152	contig_033_length_555146	g1183.t1	scaffold_1	29588605	9894762	1254.0
g	braker1_g06746	contig_033_length_555146	g3970.t1	scaffold_4	29116626	41909108	457.0
g	braker1_g07522	contig_033_length_555146	g8277.t1	scaffold_10	29209738	69797037	767.0
g	braker1_g04208	contig_033_length_555146	g7651.t1	scaffold_8	29297769	64246766	66.6
g	braker1_g08826	contig_033_length_555146	g5440.t1	scaffold_5	29464939	37138943	1169.0
g	braker1_g01155	contig_033_length_555146	g10150.t1	scaffold_21	29421710	86076338	778.0
g	braker1_g11946	contig_033_length_555146	g11653.t1	scaffold_82	29322297	99317223	84.0
g	braker1_g01017	contig_033_length_555146	g490.t1	scaffold_1	29536164	4395337	86.3
g	braker1_g05021	contig_033_length_555146	g7236.t1	scaffold_7	29431224	60369066	839.0
g	braker1_g04416	contig_033_length_555146	g7523.t1	scaffold_8	29394358	63132156	474.0
g	braker1_g05399	contig_033_length_555146	g5285.t1	scaffold_5	29288436	35515086	600.0
g	braker1_g00471	contig_033_length_555146	g2590.t1	scaffold_2	29165917	21434644	968.0
g	braker1_g04553	contig_033_length_555146	g8107.t1	scaffold_10	29454310	68356278	42.4
g	braker1_g00552	contig_033_length_555146	g2950.t1	scaffold_3	29461105	24518346	165.0
g	braker1_g03379	contig_033_length_555146	g10875.t1	scaffold_28	29636714	92413372	655.0
g	braker1_g10990	contig_033_length_555146	g4944.t1	scaffold_5	29351799	32749164	973.0
g	braker1_g09711	contig_033_length_555146	g8368.t1	scaffold_11	29304127	70686973	702.0
g	braker1_g07067	contig_033_length_555146	g2026.t1	scaffold_2	29618348	16659601	478.0
g	braker1_g03232	contig_033_length_555146	g11306.t1	scaffold_38	29486191	96657817	371.0
g	braker1_g11454	contig_033_length_555146	g11496.t1	scaffold_43	29342138	98509897	442.0
g	braker1_g06801	contig_033_length_555146	g9035.t1	scaffold_13	29658418	76106953	153.0
g	braker1_g11524	contig_033_length_555146	g9683.t1	scaffold_17	29125181	83356458	541.0
g	braker1_g07344	contig_033_length_555146	g62.t1	scaffold_1	29387004	679705	967.0
g	braker1_g06943	contig_033_length_555146	g6392.t1	scaffold_6	29365103	53060663	776.0
g	braker1_g07282	contig_033_length_555146	g10294.t1	scaffold_22	29397897	88475058	809.0
g	braker1_g11462	contig_033_length_555146	g9964.t1	scaffold_19	29400182	81908019	541.0
g	braker1_g10687	contig_033_length_555146	g3945.t1	scaffold_4	29390227	41755532	592.0
g	braker1_g03251	contig_033_length_555146	g4736.t1	scaffold_4	29527843	47710660	840.0
g	braker1_g00891	contig_033_length_555146	g4671.t1	scaffold_4	29601955	47117839	768.0
g	braker1_g02254	contig_033_length_555146	g7387.t1	scaffold_8	29648465	61628008	206.0
g	braker1_g08180	contig_045_length_503838	g11289.t1	scaffold_37	35848011	96395835	301.0
g	braker1_g03613	contig_045_length_503838	g6150.t1	scaffold_6	35835959	51147433	1773.0
g	braker1_g09401	contig_045_length_503838	g1880.t1	scaffold_2	35685771	15637107	478.0
g	braker1_g04159	contig_045_length_503838	g4923.t1	scaffold_4	35726505	49361269	137.0
g	braker1_g09177	contig_045_length_503838	g10538.t1	scaffold_24	35872203	89491854	963.0
g	braker1_g10840	contig_045_length_503838	g7723.t1	scaffold_9	35652223	65044472	152.0
g	braker1_g09333	contig_045_length_503838	g11027.t1	scaffold_32	35765321	94369618	166.0
g	braker1_g05142	contig_045_length_503838	g8331.t1	scaffold_11	35467019	70329990	426.0
g	braker1_g10490	contig_045_length_503838	g4153.t1	scaffold_4	35724740	43317229	1201.0
g	braker1_g07495	contig_045_length_503838	g5926.t1	scaffold_6	35925790	49679882	531.0
g	braker1_g00373	contig_045_length_503838	g2682.t1	scaffold_2	35795900	22241435	843.0
g	braker1_g05673	contig_045_length_503838	g5810.t1	scaffold_5	35916661	40575357	678.0
g	braker1_g08105	contig_045_length_503838	g9240.t1	scaffold_14	35505470	78080189	961.0
g	braker1_g05729	contig_045_length_503838	g702.t1	scaffold_1	35702675	6117761	751.0
g	braker1_g08675	contig_045_length_503838	g248.t1	scaffold_1	35544633	2341637	204.0
g	braker1_g09259	contig_045_length_503838	g8188.t1	scaffold_10	35936448	68958329	783.0
g	braker1_g03346	contig_045_length_503838	g10828.t1	scaffold_28	35895581	92074975	568.0
g	braker1_g01677	contig_045_length_503838	g2129.t1	scaffold_2	35497789	17433305	941.0
g	braker1_g10527	contig_045_length_503838	g10802.t1	scaffold_27	35877068	90438586	364.0
g	braker1_g08165	contig_045_length_503838	g11274.t1	scaffold_37	35575596	96309974	2184.0
g	braker1_g01577	contig_045_length_503838	g2250.t1	scaffold_2	35920816	18357871	255.0
g	braker1_g03431	contig_045_length_503838	g6477.t1	scaffold_6	35868124	53836431	1477.0
g	braker1_g00999	contig_045_length_503838	g4564.t1	scaffold_4	35912608	46247353	601.0
g	braker1_g07373	contig_045_length_503838	g9398.t1	scaffold_15	35858161	81037852	286.0
g	braker1_g05521	contig_045_length_503838	g1761.t1	scaffold_2	35833232	14765656	1058.0
g	braker1_g01973	contig_045_length_503838	g528.t1	scaffold_1	35801757	4762339	301.0
g	braker1_g02002	contig_045_length_503838	g366.t1	scaffold_1	35559485	3175356	662.0
g	braker1_g06179	contig_045_length_503838	g1230.t1	scaffold_1	35881930	10160914	560.0
g	braker1_g04824	contig_045_length_503838	g422.t1	scaffold_1	35861089	3893308	1903.0
g	braker1_g11374	contig_045_length_503838	g9499.t1	scaffold_16	35874309	78680736	458.0
g	braker1_g03330	contig_045_length_503838	g10846.t1	scaffold_28	35828641	92178886	555.0
g	braker1_g03168	contig_045_length_503838	g907.t1	scaffold_1	35930742	7781973	250.0
g	braker1_g04757	contig_045_length_503838	g2563.t1	scaffold_2	35520429	21183079	415.0
g	braker1_g08336	contig_045_length_503838	g3464.t1	scaffold_3	35722437	29169829	707.0
g	braker1_g11722	contig_045_length_503838	g3225.t1	scaffold_3	35905580	26937769	478.0
g	braker1_g04200	contig_045_length_503838	g7666.t1	scaffold_8	35747425	64538559	204.0
g	braker1_g00249	contig_045_length_503838	g9225.t1	scaffold_14	35633587	77964189	555.0
g	braker1_g10117	contig_045_length_503838	g5307.t1	scaffold_5	35620673	36128495	468.0
g	braker1_g01323	contig_045_length_503838	g7594.t1	scaffold_8	35617885	63725201	1044.0
g	braker1_g10119	contig_045_length_503838	g5305.t1	scaffold_5	35491555	36117733	350.0
g	braker1_g01686	contig_045_length_503838	g113.t1	scaffold_1	35789871	1330860	661.0
g	braker1_g11925	contig_045_length_503838	g9964.t1	scaffold_19	35781076	81908019	118.0
g	braker1_g10615	contig_045_length_503838	g7724.t1	scaffold_9	35841427	65049954	93.6
g	braker1_g03779	contig_045_length_503838	g1822.t1	scaffold_2	35851574	15118696	826.0
g	braker1_g01986	contig_045_length_503838	g388.t1	scaffold_1	35909394	3587593	1061.0
g	braker1_g03840	contig_045_length_503838	g1767.t1	scaffold_2	35900018	14814263	580.0
g	braker1_g04006	contig_045_length_503838	g1110.t1	scaffold_1	35481514	9436083	645.0
g	braker1_g05645	contig_045_length_503838	g5780.t1	scaffold_5	35733545	40248740	1889.0
g	braker1_g04351	contig_045_length_503838	g5222.t1	scaffold_5	35642564	35099917	679.0
g	braker1_g05311	contig_045_length_503838	g1329.t1	scaffold_1	35591550	10867054	891.0
g	braker1_g00332	contig_045_length_503838	g2723.t1	scaffold_2	35565270	22593406	149.0
g	braker1_g08506	contig_045_length_503838	g2332.t1	scaffold_2	35856778	19189625	613.0
g	braker1_g10579	contig_045_length_503838	g9507.t1	scaffold_16	35667439	78756058	1037.0
g	braker1_g00718	contig_045_length_503838	g8152.t1	scaffold_10	35887999	68675765	322.0
g	braker1_g01563	contig_045_length_503838	g2239.t1	scaffold_2	35710952	18261105	80.9
g	braker1_g06246	contig_045_length_503838	g4783.t1	scaffold_4	35854717	48096351	361.0
g	braker1_g00987	contig_045_length_503838	g4570.t1	scaffold_4	35697628	46298259	967.0
g	braker1_g09421	contig_045_length_503838	g1883.t1	scaffold_2	35928388	15665512	1139.0
g	braker1_g09265	contig_045_length_503838	g8182.t1	scaffold_10	35708348	68922757	671.0
g	braker1_g03359	contig_045_length_503838	g10860.t1	scaffold_28	35632060	92282188	850.0
g	braker1_g09364	contig_045_length_503838	g4227.t1	scaffold_4	35773051	43919758	689.0
g	braker1_g00410	contig_045_length_503838	g2646.t1	scaffold_2	35791393	21858185	1920.0
g	braker1_g11571	contig_045_length_503838	g9267.t1	scaffold_14	35902985	78268638	254.0
g	braker1_g04853	contig_045_length_503838	g6266.t1	scaffold_6	35923272	52128531	90.1
g	braker1_g11261	contig_045_length_503838	g3836.t1	scaffold_3	35600588	32222217	1738.0
g	braker1_g06488	contig_045_length_503838	g6676.t1	scaffold_7	35613248	55541322	712.0
g	braker1_g04934	contig_045_length_503838	g11053.t1	scaffold_32	35626374	94599037	409.0
g	braker1_g08152	contig_045_length_503838	g240.t1	scaffold_1	35637934	2285246	503.0
g	braker1_g11635	contig_045_length_503838	g8489.t1	scaffold_11	35729370	71840807	229.0
g	braker1_g03860	contig_045_length_503838	g9488.t1	scaffold_16	35529549	78562018	1957.0
g	braker1_g07403	contig_098_length_295139	g9436.t1	scaffold_15	55918087	81279857	604.0
g	braker1_g03290	contig_098_length_295139	g4695.t1	scaffold_4	56099974	47316547	353.0
g	braker1_g03810	contig_098_length_295139	g1792.t1	scaffold_2	56019358	14951616	274.0
g	braker1_g07823	contig_098_length_295139	g9085.t1	scaffold_14	56088957	76725090	181.0
g	braker1_g02589	contig_098_length_295139	g4461.t1	scaffold_4	55932025	45564208	461.0
g	braker1_g01451	contig_098_length_295139	g2448.t1	scaffold_2	55978453	20091862	671.0
g	braker1_g07196	contig_098_length_295139	g3928.t1	scaffold_4	56152716	41544474	261.0
g	braker1_g01273	contig_098_length_295139	g1915.t1	scaffold_2	55962469	15888970	786.0
g	braker1_g11673	contig_098_length_295139	g4823.t1	scaffold_4	56125418	48554244	67.0
g	braker1_g06367	contig_098_length_295139	g9219.t1	scaffold_14	56166405	77886284	712.0
g	braker1_g05035	contig_098_length_295139	g7220.t1	scaffold_7	55986892	60272944	224.0
g	braker1_g06241	contig_098_length_295139	g4789.t1	scaffold_4	55923113	48178879	918.0
g	braker1_g08288	contig_098_length_295139	g9805.t1	scaffold_17	56067770	84318183	740.0
g	braker1_g07150	contig_098_length_295139	g9768.t1	scaffold_17	56174721	84058104	961.0
g	braker1_g11850	contig_098_length_295139	g3738.t1	scaffold_3	56113454	31284860	982.0
g	braker1_g00407	contig_098_length_295139	g2650.t1	scaffold_2	55996221	21901532	734.0
g	braker1_g08282	contig_098_length_295139	g9811.t1	scaffold_17	55907181	84368512	561.0
g	braker1_g01828	contig_098_length_295139	g4865.t1	scaffold_4	56044364	48920641	456.0
g	braker1_g03685	contig_098_length_295139	g609.t1	scaffold_1	55980274	5457216	386.0
g	braker1_g11038	contig_098_length_295139	g3725.t1	scaffold_3	56140775	31170442	717.0
g	braker1_g05936	contig_098_length_295139	g3331.t1	scaffold_3	56030655	27801927	728.0
g	braker1_g10542	contig_098_length_295139	g5578.t1	scaffold_5	56107539	38689727	1484.0
g	braker1_g04467	contig_098_length_295139	g1255.t1	scaffold_1	55975990	10322010	1803.0
g	braker1_g07853	contig_098_length_295139	g10487.t1	scaffold_24	55895076	89094146	990.0
g	braker1_g02497	contig_098_length_295139	g4368.t1	scaffold_4	56161978	44990836	149.0
g	braker1_g00953	contig_098_length_295139	g4603.t1	scaffold_4	56054969	46656771	264.0
g	braker1_g01013	contig_098_length_295139	g4552.t1	scaffold_4	55993288	46158760	4100.0
g	braker1_g00714	contig_098_length_295139	g8156.t1	scaffold_10	55943557	68722610	889.0
g	braker1_g04183	contig_098_length_295139	g4898.t1	scaffold_4	56182842	49192393	380.0
g	braker1_g08520	contig_098_length_295139	g11371.t1	scaffold_39	56012534	97210837	257.0
g	braker1_g09956	contig_098_length_295139	g1176.t1	scaffold_1	56004932	9851473	357.0
g	braker1_g07869	contig_098_length_295139	g10501.t1	scaffold_24	56169900	89220230	342.0
g	braker1_g05948	contig_098_length_295139	g1516.t1	scaffold_1	55899080	12596791	490.0
g	braker1_g04640	contig_098_length_295139	g6072.t1	scaffold_6	56076801	50651372	903.0
g	braker1_g04705	contig_098_length_295139	g3576.t1	scaffold_3	56040925	30105881	528.0
g	braker1_g10047	contig_078_length_355579	g4836.t1	scaffold_4	49548676	48623234	285.0
g	braker1_g07915	contig_078_length_355579	g9673.t1	scaffold_17	49427058	83316653	667.0
g	braker1_g00800	contig_078_length_355579	g8077.t1	scaffold_10	49502262	68074537	1231.0
g	braker1_g10647	contig_078_length_355579	g6012.t1	scaffold_6	49301254	50277183	166.0
g	braker1_g02728	contig_078_length_355579	g7897.t1	scaffold_9	49624497	66611435	873.0
g	braker1_g00725	contig_078_length_355579	g8146.t1	scaffold_10	49559766	68645273	301.0
g	braker1_g01231	contig_078_length_355579	g3385.t1	scaffold_3	49585669	28210050	470.0
g	braker1_g10099	contig_078_length_355579	g11118.t1	scaffold_33	49606705	93058080	63.5
g	braker1_g04835	contig_078_length_355579	g431.t1	scaffold_1	49363425	3949077	589.0
g	braker1_g08183	contig_078_length_355579	g784.t1	scaffold_1	49422638	6788574	712.0
g	braker1_g02809	contig_078_length_355579	g2845.t1	scaffold_3	49304130	23673472	891.0
g	braker1_g02897	contig_078_length_355579	g997.t1	scaffold_1	49405966	8380833	255.0
g	braker1_g07317	contig_078_length_355579	g456.t1	scaffold_1	49409530	4122169	264.0
g	braker1_g09828	contig_078_length_355579	g5665.t1	scaffold_5	49309130	39312664	811.0
g	braker1_g07299	contig_078_length_355579	g478.t1	scaffold_1	49533649	4256473	741.0
g	braker1_g07117	contig_078_length_355579	g3667.t1	scaffold_3	49493099	30782879	1165.0
g	braker1_g09826	contig_078_length_355579	g5667.t1	scaffold_5	49468910	39327077	1129.0
g	braker1_g11420	contig_078_length_355579	g3725.t1	scaffold_3	49383130	31170442	1595.0
g	braker1_g09842	contig_078_length_355579	g1484.t1	scaffold_1	49478718	12041304	540.0
g	braker1_g00811	contig_078_length_355579	g8066.t1	scaffold_10	49398356	67969594	174.0
g	braker1_g05084	contig_078_length_355579	g6262.t1	scaffold_6	49610301	52100052	358.0
g	braker1_g02613	contig_078_length_355579	g8011.t1	scaffold_9	49288434	67430558	737.0
g	braker1_g00139	contig_078_length_355579	g6950.t1	scaffold_7	49390902	58015154	502.0
g	braker1_g07814	contig_078_length_355579	g8014.t1	scaffold_9	49486960	67450048	649.0
g	braker1_g02061	contig_078_length_355579	g305.t1	scaffold_1	49593774	2786515	436.0
g	braker1_g10977	contig_078_length_355579	g8883.t1	scaffold_12	49580417	74614170	181.0
g	braker1_g05480	contig_078_length_355579	g1733.t1	scaffold_2	49600719	14518574	295.0
g	braker1_g01363	contig_078_length_355579	g7631.t1	scaffold_8	49614106	64047984	882.0
g	braker1_g07657	contig_078_length_355579	g511.t1	scaffold_1	49340878	4587249	112.0
g	braker1_g06374	contig_078_length_355579	g5684.t1	scaffold_5	49572938	39545150	775.0
g	braker1_g00197	contig_078_length_355579	g6890.t1	scaffold_7	49419528	57484057	535.0
g	braker1_g05821	contig_078_length_355579	g8734.t1	scaffold_12	49444563	73548993	529.0
g	braker1_g09464	contig_078_length_355579	g9954.t1	scaffold_19	49496722	81807075	3577.0
g	braker1_g00434	contig_078_length_355579	g2621.t1	scaffold_2	49353876	21644787	286.0
g	braker1_g03230	contig_078_length_355579	g11308.t1	scaffold_38	49540938	96666856	742.0
g	braker1_g11532	contig_078_length_355579	g10805.t1	scaffold_27	49546490	90452010	223.0
g	braker1_g11416	contig_078_length_355579	g4261.t1	scaffold_4	49276902	44207310	721.0
g	braker1_g01388	contig_078_length_355579	g1264.t1	scaffold_1	49413975	10388237	62.4
g	braker1_g04583	contig_078_length_355579	g6242.t1	scaffold_6	49402541	51984950	170.0
g	braker1_g08952	contig_078_length_355579	g10370.t1	scaffold_23	49327644	86965919	3309.0
g	braker1_g06944	contig_078_length_355579	g6391.t1	scaffold_6	49524505	53052411	597.0
g	braker1_g10663	contig_078_length_355579	g9853.t1	scaffold_18	49371134	84713682	2499.0
g	braker1_g09344	contig_078_length_355579	g2669.t1	scaffold_2	49515389	22059004	1566.0
g	braker1_g08699	contig_222_length_101152	g9035.t1	scaffold_13	77906943	76106953	372.0
g	braker1_g11895	contig_222_length_101152	g11319.t1	scaffold_38	77847344	96758317	561.0
g	braker1_g05341	contig_222_length_101152	g2189.t1	scaffold_2	77878897	17841319	151.0
g	braker1_g02873	contig_222_length_101152	g1031.t1	scaffold_1	77809424	8703713	792.0
g	braker1_g04889	contig_222_length_101152	g10939.t1	scaffold_30	77898537	93546749	844.0
g	braker1_g05595	contig_222_length_101152	g5558.t1	scaffold_5	77888125	38531969	75.9
g	braker1_g11083	contig_222_length_101152	g11445.t1	scaffold_41	77859948	98113489	221.0
g	braker1_g04983	contig_222_length_101152	g9149.t1	scaffold_14	77885452	77267727	212.0
g	braker1_g02247	contig_222_length_101152	g7396.t1	scaffold_8	77829572	61724931	947.0
g	braker1_g01763	contig_222_length_101152	g6585.t1	scaffold_6	77874971	54708427	987.0
g	braker1_g08244	contig_065_length_403685	g5953.t1	scaffold_6	44518440	49890573	310.0
g	braker1_g00280	contig_065_length_403685	g6803.t1	scaffold_7	44398011	56821471	564.0
g	braker1_g05349	contig_065_length_403685	g2181.t1	scaffold_2	44692185	17785255	276.0
g	braker1_g05247	contig_065_length_403685	g4011.t1	scaffold_4	44525097	42227018	192.0
g	braker1_g04246	contig_065_length_403685	g16.t1	scaffold_1	44377254	167092	229.0
g	braker1_g08897	contig_065_length_403685	g11087.t1	scaffold_33	44412740	92747281	3468.0
g	braker1_g00920	contig_065_length_403685	g4640.t1	scaffold_4	44659737	46881650	195.0
g	braker1_g11950	contig_065_length_403685	g1633.t1	scaffold_2	44587854	13554885	68.9
g	braker1_g04034	contig_065_length_403685	g1075.t1	scaffold_1	44533338	9096822	293.0
g	braker1_g11080	contig_065_length_403685	g11447.t1	scaffold_41	44631265	98143493	774.0
g	braker1_g04628	contig_065_length_403685	g6057.t1	scaffold_6	44426679	50540611	1209.0
g	braker1_g03057	contig_065_length_403685	g1547.t1	scaffold_1	44712073	12891780	100.0
g	braker1_g09643	contig_065_length_403685	g8817.t1	scaffold_12	44625581	74165337	956.0
g	braker1_g04550	contig_065_length_403685	g8635.t1	scaffold_12	44340012	72874692	45.4
g	braker1_g06201	contig_065_length_403685	g801.t1	scaffold_1	44646680	6972567	1607.0
g	braker1_g08350	contig_065_length_403685	g4283.t1	scaffold_4	44547406	44358057	91.7
g	braker1_g07211	contig_065_length_403685	g3914.t1	scaffold_4	44389540	41446908	1641.0
g	braker1_g01008	contig_065_length_403685	g4557.t1	scaffold_4	44368931	46200104	504.0
g	braker1_g08619	contig_065_length_403685	g280.t1	scaffold_1	44472097	2612787	555.0
g	braker1_g07703	contig_065_length_403685	g7816.t1	scaffold_9	44469279	66037172	280.0
g	braker1_g04278	contig_065_length_403685	g4204.t1	scaffold_4	44321804	43751415	122.0
g	braker1_g06933	contig_065_length_403685	g6405.t1	scaffold_6	44422042	53113872	375.0
g	braker1_g09310	contig_065_length_403685	g9370.t1	scaffold_15	44553582	80781718	831.0
g	braker1_g03993	contig_065_length_403685	g1389.t1	scaffold_1	44592397	11373506	695.0
g	braker1_g00997	contig_065_length_403685	g4564.t1	scaffold_4	44383588	46247353	619.0
g	braker1_g07378	contig_065_length_403685	g9403.t1	scaffold_15	44597433	81062270	309.0
g	braker1_g07598	contig_065_length_403685	g7184.t1	scaffold_7	44639010	59951419	565.0
g	braker1_g00424	contig_065_length_403685	g2631.t1	scaffold_2	44494362	21703078	1143.0
g	braker1_g10374	contig_065_length_403685	g5627.t1	scaffold_5	44667251	39011970	539.0
g	braker1_g07855	contig_065_length_403685	g10490.t1	scaffold_24	44393562	89116495	410.0
g	braker1_g04651	contig_065_length_403685	g6082.t1	scaffold_6	44634933	50719837	1629.0
g	braker1_g05934	contig_065_length_403685	g3332.t1	scaffold_3	44642929	27810854	1050.0
g	braker1_g03715	contig_065_length_403685	g578.t1	scaffold_1	44651673	5233153	281.0
g	braker1_g07870	contig_065_length_403685	g10501.t1	scaffold_24	44575291	89220230	289.0
g	braker1_g02444	contig_065_length_403685	g3197.t1	scaffold_3	44614472	26703565	752.0
g	braker1_g02024	contig_065_length_403685	g337.t1	scaffold_1	44480486	3010974	177.0
g	braker1_g03281	contig_065_length_403685	g4705.t1	scaffold_4	44464608	47436179	280.0
g	braker1_g10293	contig_065_length_403685	g4304.t1	scaffold_4	44671871	44515754	340.0
g	braker1_g01461	contig_065_length_403685	g2436.t1	scaffold_2	44365171	19937577	890.0
g	braker1_g09169	contig_065_length_403685	g10545.t1	scaffold_24	44683862	89539735	2091.0
g	braker1_g10913	contig_065_length_403685	g10674.t1	scaffold_25	44457287	91354085	325.0
g	braker1_g01208	contig_065_length_403685	g3410.t1	scaffold_3	44503003	28383516	775.0
g	braker1_g08274	contig_065_length_403685	g5972.t1	scaffold_6	44538958	50001007	506.0
g	braker1_g04758	contig_065_length_403685	g2562.t1	scaffold_2	44347008	21179539	488.0
g	braker1_g00081	contig_065_length_403685	g7010.t1	scaffold_7	44580014	58466880	688.0
g	braker1_g05627	contig_065_length_403685	g5520.t1	scaffold_5	44402317	38203747	1332.0
g	braker1_g00194	contig_065_length_403685	g6895.t1	scaffold_7	44674773	57547405	76.6
g	braker1_g01280	contig_065_length_403685	g1920.t1	scaffold_2	44508143	15926389	284.0
g	braker1_g00550	contig_065_length_403685	g2948.t1	scaffold_3	44498778	24513377	300.0
g	braker1_g07979	contig_065_length_403685	g4818.t1	scaffold_4	44564410	48524051	539.0
g	braker1_g03593	contig_065_length_403685	g6172.t1	scaffold_6	44705053	51372501	785.0
g	braker1_g05587	contig_065_length_403685	g5565.t1	scaffold_5	44432611	38569940	75.5
g	braker1_g08011	contig_065_length_403685	g10245.t1	scaffold_22	44488970	88027733	305.0
g	braker1_g08831	contig_065_length_403685	g5437.t1	scaffold_5	44443329	37129022	1161.0
g	braker1_g04959	contig_065_length_403685	g9170.t1	scaffold_14	44584857	77448411	806.0
g	braker1_g07325	contig_065_length_403685	g449.t1	scaffold_1	44405714	4064799	546.0
g	braker1_g08816	contig_065_length_403685	g5771.t1	scaffold_5	44331329	40178979	658.0
g	braker1_g05873	contig_065_length_403685	g5357.t1	scaffold_5	44353921	36543788	1046.0
g	braker1_g04855	contig_065_length_403685	g6264.t1	scaffold_6	44678157	52114440	90.9
g	braker1_g00251	contig_065_length_403685	g6835.t1	scaffold_7	44558546	57091744	136.0
g	braker1_g03278	contig_065_length_403685	g4708.t1	scaffold_4	44604221	47452300	1417.0
g	braker1_g05593	contig_065_length_403685	g5560.t1	scaffold_5	44312249	38543265	932.0
g	braker1_g05868	contig_065_length_403685	g5352.t1	scaffold_5	44334583	36444096	433.0
g	braker1_g04816	contig_065_length_403685	g2500.t1	scaffold_2	44418089	20662139	2867.0
g	braker1_g11593	contig_237_length_89354	g10667.t1	scaffold_25	79280765	91308123	85.9
g	braker1_g07812	contig_237_length_89354	g8019.t1	scaffold_9	79225489	67469107	121.0
g	braker1_g10296	contig_237_length_89354	g4306.t1	scaffold_4	79258327	44522391	433.0
g	braker1_g04153	contig_237_length_89354	g11210.t1	scaffold_35	79292382	95717083	1063.0
g	braker1_g04779	contig_237_length_89354	g2537.t1	scaffold_2	79307599	20970735	155.0
g	braker1_g08945	contig_237_length_89354	g10383.t1	scaffold_23	79237752	87180271	467.0
g	braker1_g09648	contig_237_length_89354	g8822.t1	scaffold_12	79270538	74187000	854.0
g	braker1_g09920	contig_237_length_89354	g3890.t1	scaffold_4	79296448	41259020	417.0
g	braker1_g04073	contig_004_length_1426873	g1043.t1	scaffold_1	5694194	8820765	1166.0
g	braker1_g11221	contig_004_length_1426873	g10665.t1	scaffold_25	6307668	91287610	95.1
g	braker1_g03395	contig_004_length_1426873	g10891.t1	scaffold_28	5890187	92493455	564.0
g	braker1_g02882	contig_004_length_1426873	g1017.t1	scaffold_1	5194570	8524215	721.0
g	braker1_g03424	contig_004_length_1426873	g6471.t1	scaffold_6	5597516	53806763	350.0
g	braker1_g09171	contig_004_length_1426873	g10543.t1	scaffold_24	5259987	89516963	504.0
g	braker1_g06419	contig_004_length_1426873	g5738.t1	scaffold_5	6186521	39920816	550.0
g	braker1_g00108	contig_004_length_1426873	g6983.t1	scaffold_7	5550890	58248330	453.0
g	braker1_g05366	contig_004_length_1426873	g2162.t1	scaffold_2	6209332	17652256	715.0
g	braker1_g09070	contig_004_length_1426873	g4211.t1	scaffold_4	5759329	43784293	199.0
g	braker1_g06889	contig_004_length_1426873	g7676.t1	scaffold_9	6570702	64660247	512.0
g	braker1_g07475	contig_004_length_1426873	g5907.t1	scaffold_6	6526375	49506277	1472.0
g	braker1_g00275	contig_004_length_1426873	g6809.t1	scaffold_7	5278438	56855895	624.0
g	braker1_g04407	contig_004_length_1426873	g7512.t1	scaffold_8	6337898	63053763	1005.0
g	braker1_g09476	contig_004_length_1426873	g5981.t1	scaffold_6	6224253	50059938	437.0
g	braker1_g10590	contig_004_length_1426873	g9519.t1	scaffold_16	5465559	78829570	195.0
g	braker1_g08698	contig_004_length_1426873	g4179.t1	scaffold_4	5741179	43559974	501.0
g	braker1_g08004	contig_004_length_1426873	g10239.t1	scaffold_22	5362521	87975465	1019.0
g	braker1_g02418	contig_004_length_1426873	g3169.t1	scaffold_3	6557352	26477581	334.0
g	braker1_g08164	contig_004_length_1426873	g11271.t1	scaffold_37	5745930	96250861	1170.0
g	braker1_g03978	contig_004_length_1426873	g1404.t1	scaffold_1	5602467	11488074	949.0
g	braker1_g01966	contig_004_length_1426873	g542.t1	scaffold_1	5589737	4872701	815.0
g	braker1_g06950	contig_004_length_1426873	g8721.t1	scaffold_12	5985528	73489321	134.0
g	braker1_g11185	contig_004_length_1426873	g11225.t1	scaffold_36	6388928	95837130	286.0
g	braker1_g02554	contig_004_length_1426873	g11486.t1	scaffold_42	5355807	97910290	1069.0
g	braker1_g07974	contig_004_length_1426873	g4823.t1	scaffold_4	5634976	48554244	67.0
g	braker1_g03734	contig_004_length_1426873	g556.t1	scaffold_1	6219790	5087147	275.0
g	braker1_g11623	contig_004_length_1426873	g9566.t1	scaffold_16	5201051	79342758	841.0
g	braker1_g07503	contig_004_length_1426873	g5933.t1	scaffold_6	6380105	49726549	1291.0
g	braker1_g05369	contig_004_length_1426873	g2159.t1	scaffold_2	6256908	17630553	1062.0
g	braker1_g05984	contig_004_length_1426873	g8649.t1	scaffold_12	6073684	72971986	794.0
g	braker1_g08463	contig_004_length_1426873	g9338.t1	scaffold_15	6047231	80411235	683.0
g	braker1_g05665	contig_004_length_1426873	g5802.t1	scaffold_5	5675918	40473153	2048.0
g	braker1_g09752	contig_004_length_1426873	g2676.t1	scaffold_2	5203960	22182395	456.0
g	braker1_g07990	contig_004_length_1426873	g4807.t1	scaffold_4	5230177	48460299	2014.0
g	braker1_g07476	contig_004_length_1426873	g5907.t1	scaffold_6	6017871	49506277	934.0
g	braker1_g10201	contig_004_length_1426873	g5228.t1	scaffold_5	6592053	35137076	1005.0
g	braker1_g09308	contig_004_length_1426873	g232.t1	scaffold_1	5462447	2226215	377.0
g	braker1_g11829	contig_004_length_1426873	g1950.t1	scaffold_2	6548317	16128644	551.0
g	braker1_g01414	contig_004_length_1426873	g2482.t1	scaffold_2	6266870	20484113	852.0
g	braker1_g11982	contig_004_length_1426873	g9778.t1	scaffold_17	5618428	84153625	56.2
g	braker1_g02709	contig_004_length_1426873	g7913.t1	scaffold_9	5946896	66749434	786.0
g	braker1_g01873	contig_004_length_1426873	g6362.t1	scaffold_6	5299824	52845492	2937.0
g	braker1_g10758	contig_004_length_1426873	g5653.t1	scaffold_5	5968577	39223016	589.0
g	braker1_g04406	contig_004_length_1426873	g7511.t1	scaffold_8	5786929	63047693	754.0
g	braker1_g08588	contig_004_length_1426873	g10062.t1	scaffold_19	5544762	82953812	324.0
g	braker1_g10024	contig_004_length_1426873	g3500.t1	scaffold_3	5540528	29616324	681.0
g	braker1_g01379	contig_004_length_1426873	g7644.t1	scaffold_8	5215849	64150230	111.0
g	braker1_g08496	contig_004_length_1426873	g2343.t1	scaffold_2	6501223	19265797	654.0
g	braker1_g01140	contig_004_length_1426873	g10140.t1	scaffold_21	5199294	86018457	477.0
g	braker1_g07514	contig_004_length_1426873	g8289.t1	scaffold_10	6442465	69880646	312.0
g	braker1_g05712	contig_004_length_1426873	g717.t1	scaffold_1	5561356	6219770	468.0
g	braker1_g08781	contig_004_length_1426873	g1972.t1	scaffold_2	5920524	16258801	1313.0
g	braker1_g00160	contig_004_length_1426873	g6930.t1	scaffold_7	6318685	57840217	441.0
g	braker1_g05998	contig_004_length_1426873	g8661.t1	scaffold_12	6377437	73059225	533.0
g	braker1_g11831	contig_004_length_1426873	g1117.t1	scaffold_1	5953273	9480386	283.0
g	braker1_g01671	contig_004_length_1426873	g2101.t1	scaffold_2	5287161	17264525	568.0
g	braker1_g08708	contig_004_length_1426873	g9023.t1	scaffold_13	5532761	76000197	296.0
g	braker1_g04865	contig_004_length_1426873	g9777.t1	scaffold_17	5832324	84144984	196.0
g	braker1_g05383	contig_004_length_1426873	g5300.t1	scaffold_5	6422980	36077552	847.0
g	braker1_g09963	contig_004_length_1426873	g1137.t1	scaffold_1	5241144	9603078	744.0
g	braker1_g08988	contig_004_length_1426873	g176.t1	scaffold_1	5664253	1869604	286.0
g	braker1_g08982	contig_004_length_1426873	g171.t1	scaffold_1	5909027	1844508	825.0
g	braker1_g09968	contig_004_length_1426873	g8860.t1	scaffold_12	5495102	74458241	534.0
g	braker1_g05254	contig_004_length_1426873	g392.t1	scaffold_1	5765775	3635320	402.0
g	braker1_g03807	contig_004_length_1426873	g1795.t1	scaffold_2	6292503	14963630	382.0
g	braker1_g05080	contig_004_length_1426873	g6258.t1	scaffold_6	5611300	52083000	198.0
g	braker1_g06590	contig_004_length_1426873	g10220.t1	scaffold_21	5333071	86716864	268.0
g	braker1_g10938	contig_004_length_1426873	g9318.t1	scaffold_15	5729418	80283778	439.0
g	braker1_g09005	contig_004_length_1426873	g195.t1	scaffold_1	6288357	1969923	402.0
g	braker1_g05722	contig_004_length_1426873	g709.t1	scaffold_1	6326056	6181487	551.0
g	braker1_g05647	contig_004_length_1426873	g5782.t1	scaffold_5	5310183	40278707	1680.0
g	braker1_g06605	contig_004_length_1426873	g10204.t1	scaffold_21	6432945	86620677	248.0
g	braker1_g01014	contig_004_length_1426873	g4551.t1	scaffold_4	5336545	46129543	2237.0
g	braker1_g06844	contig_004_length_1426873	g7719.t1	scaffold_9	6521331	64988160	216.0
g	braker1_g00225	contig_004_length_1426873	g6864.t1	scaffold_7	6466917	57347105	283.0
g	braker1_g05648	contig_004_length_1426873	g5784.t1	scaffold_5	6474420	40312728	1495.0
g	braker1_g11316	contig_004_length_1426873	g10808.t1	scaffold_27	6010889	90471354	114.0
g	braker1_g00090	contig_004_length_1426873	g7000.t1	scaffold_7	5467851	58396732	4055.0
g	braker1_g10515	contig_004_length_1426873	g8965.t1	scaffold_13	5386291	75350701	504.0
g	braker1_g00094	contig_004_length_1426873	g6996.t1	scaffold_7	6227226	58369237	875.0
g	braker1_g11793	contig_004_length_1426873	g11348.t1	scaffold_38	5359114	97011863	392.0
g	braker1_g06687	contig_004_length_1426873	g7276.t1	scaffold_7	6097640	60630596	359.0
g	braker1_g04871	contig_004_length_1426873	g10704.t1	scaffold_26	5222415	91600709	488.0
g	braker1_g04475	contig_004_length_1426873	g1266.t1	scaffold_1	5412059	10409230	973.0
g	braker1_g03271	contig_004_length_1426873	g4719.t1	scaffold_4	6155279	47512731	711.0
g	braker1_g06040	contig_004_length_1426873	g1361.t1	scaffold_1	5959968	11196997	1538.0
g	braker1_g03679	contig_004_length_1426873	g614.t1	scaffold_1	6282131	5500548	893.0
g	braker1_g10307	contig_004_length_1426873	g4319.t1	scaffold_4	5875428	44613084	486.0
g	braker1_g11242	contig_004_length_1426873	g3323.t1	scaffold_3	5622172	27713440	1185.0
g	braker1_g00684	contig_004_length_1426873	g3089.t1	scaffold_3	6429070	25936898	162.0
g	braker1_g11959	contig_004_length_1426873	g11487.t1	scaffold_42	5433384	97923876	68.9
g	braker1_g03297	contig_004_length_1426873	g4688.t1	scaffold_4	5454278	47274290	3301.0
g	braker1_g05245	contig_004_length_1426873	g4013.t1	scaffold_4	5771367	42253774	409.0
g	braker1_g04038	contig_004_length_1426873	g1079.t1	scaffold_1	6025383	9115769	504.0
g	braker1_g11776	contig_004_length_1426873	g8424.t1	scaffold_11	5367527	71266302	308.0
g	braker1_g10161	contig_004_length_1426873	g10674.t1	scaffold_25	5536653	91354085	258.0
g	braker1_g00140	contig_004_length_1426873	g6949.t1	scaffold_7	6354918	58010180	1162.0
g	braker1_g01252	contig_004_length_1426873	g1897.t1	scaffold_2	5776594	15759666	1958.0
g	braker1_g09136	contig_004_length_1426873	g9614.t1	scaffold_16	5751390	79829795	1420.0
g	braker1_g09530	contig_004_length_1426873	g7418.t1	scaffold_8	6302004	62303556	102.0
g	braker1_g04680	contig_004_length_1426873	g3551.t1	scaffold_3	6361991	29938976	560.0
g	braker1_g00782	contig_004_length_1426873	g8094.t1	scaffold_10	5571475	68242414	687.0
g	braker1_g02291	contig_004_length_1426873	g7730.t1	scaffold_9	5606273	65075268	583.0
g	braker1_g00546	contig_004_length_1426873	g2943.t1	scaffold_3	6130635	24484148	1015.0
g	braker1_g08598	contig_004_length_1426873	g5859.t1	scaffold_5	6534582	40953018	518.0
g	braker1_g03171	contig_004_length_1426873	g910.t1	scaffold_1	5347847	7797322	355.0
g	braker1_g01497	contig_004_length_1426873	g2399.t1	scaffold_2	5351439	19709356	322.0
g	braker1_g06918	contig_004_length_1426873	g6420.t1	scaffold_6	5860568	53338898	1464.0
g	braker1_g09293	contig_004_length_1426873	g855.t1	scaffold_1	5416752	7362930	245.0
g	braker1_g09732	contig_004_length_1426873	g7107.t1	scaffold_7	6082442	59297943	592.0
g	braker1_g04807	contig_004_length_1426873	g2509.t1	scaffold_2	6414654	20717656	1239.0
g	braker1_g01091	contig_004_length_1426873	g10087.t1	scaffold_21	6368530	85715241	627.0
g	braker1_g10546	contig_004_length_1426873	g10468.t1	scaffold_24	6447186	88966984	43.9
g	braker1_g03666	contig_004_length_1426873	g627.t1	scaffold_1	6039341	5583892	410.0
g	braker1_g05406	contig_004_length_1426873	g5277.t1	scaffold_5	6562037	35433108	115.0
g	braker1_g04204	contig_004_length_1426873	g7660.t1	scaffold_8	5935112	64344047	1173.0
g	braker1_g05506	contig_004_length_1426873	g1753.t1	scaffold_2	6552823	14690643	1921.0
g	braker1_g01981	contig_004_length_1426873	g394.t1	scaffold_1	6488266	3645009	360.0
g	braker1_g09880	contig_004_length_1426873	g4779.t1	scaffold_4	5825154	48066607	145.0
g	braker1_g02917	contig_004_length_1426873	g976.t1	scaffold_1	6277962	8200083	414.0
g	braker1_g06776	contig_004_length_1426873	g2792.t1	scaffold_3	6457512	23188475	480.0
g	braker1_g00127	contig_004_length_1426873	g6962.t1	scaffold_7	6230560	58072511	1541.0
g	braker1_g06535	contig_004_length_1426873	g9573.t1	scaffold_16	5754316	79389983	316.0
g	braker1_g05239	contig_004_length_1426873	g4019.t1	scaffold_4	6398391	42304549	586.0
g	braker1_g09222	contig_004_length_1426873	g10550.t1	scaffold_24	5476541	89585408	942.0
g	braker1_g01431	contig_004_length_1426873	g2466.t1	scaffold_2	6111683	20186194	1758.0
g	braker1_g03310	contig_004_length_1426873	g7348.t1	scaffold_8	5582428	61352813	1060.0
g	braker1_g10247	contig_004_length_1426873	g3704.t1	scaffold_3	5325332	31035522	745.0
g	braker1_g03695	contig_004_length_1426873	g600.t1	scaffold_1	5375490	5407014	335.0
g	braker1_g11574	contig_004_length_1426873	g9270.t1	scaffold_14	5460557	78290519	329.0
g	braker1_g11934	contig_004_length_1426873	g5827.t1	scaffold_5	5210427	40713062	319.0
g	braker1_g01086	contig_004_length_1426873	g10082.t1	scaffold_21	5526185	85684838	185.0
g	braker1_g03919	contig_004_length_1426873	g6807.t1	scaffold_7	5206149	56843501	384.0
g	braker1_g06001	contig_004_length_1426873	g8664.t1	scaffold_12	6105775	73075643	464.0
g	braker1_g02335	contig_004_length_1426873	g7784.t1	scaffold_9	5265466	65759202	1644.0
g	braker1_g01184	contig_004_length_1426873	g3433.t1	scaffold_3	6540586	28544781	398.0
g	braker1_g01990	contig_004_length_1426873	g381.t1	scaffold_1	6014891	3276502	334.0
g	braker1_g02486	contig_004_length_1426873	g4359.t1	scaffold_4	6349136	44930974	541.0
g	braker1_g04111	contig_004_length_1426873	g3261.t1	scaffold_3	5255503	27231024	1404.0
g	braker1_g04299	contig_004_length_1426873	g5170.t1	scaffold_5	6002496	34716712	472.0
g	braker1_g07094	contig_004_length_1426873	g3691.t1	scaffold_3	5470942	30944483	406.0
g	braker1_g05055	contig_004_length_1426873	g6234.t1	scaffold_6	5736470	51920898	954.0
g	braker1_g04464	contig_004_length_1426873	g1250.t1	scaffold_1	5397645	10297980	296.0
g	braker1_g11443	contig_004_length_1426873	g9526.t1	scaffold_16	5517525	78873962	523.0
g	braker1_g08749	contig_004_length_1426873	g6499.t1	scaffold_6	5768151	54071681	304.0
g	braker1_g02987	contig_004_length_1426873	g5069.t1	scaffold_5	5247233	33836095	1026.0
g	braker1_g03206	contig_004_length_1426873	g941.t1	scaffold_1	5898175	7964371	690.0
g	braker1_g06134	contig_004_length_1426873	g1148.t1	scaffold_1	5189361	9677833	464.0
g	braker1_g03456	contig_004_length_1426873	g6498.t1	scaffold_6	5653727	54059650	504.0
g	braker1_g02345	contig_004_length_1426873	g7793.t1	scaffold_9	6544792	65829438	782.0
g	braker1_g04614	contig_004_length_1426873	g6045.t1	scaffold_6	6092062	50467718	310.0
g	braker1_g07954	contig_004_length_1426873	g7843.t1	scaffold_9	5575158	66218021	358.0
g	braker1_g07401	contig_004_length_1426873	g10272.t1	scaffold_22	6119157	88310837	485.0
g	braker1_g01581	contig_004_length_1426873	g2253.t1	scaffold_2	5252019	18382449	502.0
g	braker1_g00756	contig_004_length_1426873	g8115.t1	scaffold_10	5627264	68402816	1047.0
g	braker1_g06312	contig_004_length_1426873	g3785.t1	scaffold_3	6146677	31701914	2091.0
g	braker1_g07681	contig_004_length_1426873	g490.t1	scaffold_1	6055083	4395337	58.5
g	braker1_g06558	contig_004_length_1426873	g10972.t1	scaffold_31	6207106	93853758	153.0
g	braker1_g07675	contig_004_length_1426873	g496.t1	scaffold_1	5902164	4448726	320.0
g	braker1_g10231	contig_004_length_1426873	g3718.t1	scaffold_3	6513328	31115436	1419.0
g	braker1_g01742	contig_004_length_1426873	g6610.t1	scaffold_6	5639269	54909925	944.0
g	braker1_g04186	contig_004_length_1426873	g4893.t1	scaffold_4	5868779	49157859	1567.0
g	braker1_g07368	contig_004_length_1426873	g40.t1	scaffold_1	5994222	390090	738.0
g	braker1_g01625	contig_004_length_1426873	g2290.t1	scaffold_2	6234821	18653825	1353.0
g	braker1_g00458	contig_004_length_1426873	g2601.t1	scaffold_2	6298254	21503209	1599.0
g	braker1_g01627	contig_004_length_1426873	g2295.t1	scaffold_2	5927995	18908487	1109.0
g	braker1_g05809	contig_004_length_1426873	g8745.t1	scaffold_12	6578787	73617912	276.0
g	braker1_g05295	contig_004_length_1426873	g1313.t1	scaffold_1	5342764	10736142	1195.0
g	braker1_g06123	contig_004_length_1426873	g1161.t1	scaffold_1	5443456	9757686	908.0
g	braker1_g11367	contig_004_length_1426873	g3513.t1	scaffold_3	6087217	29688989	491.0
g	braker1_g04937	contig_004_length_1426873	g11050.t1	scaffold_32	5850452	94573389	2071.0
g	braker1_g00907	contig_004_length_1426873	g4653.t1	scaffold_4	5424089	46982076	462.0
g	braker1_g04930	contig_004_length_1426873	g11056.t1	scaffold_32	6438469	94612592	388.0
g	braker1_g06146	contig_005_length_1322896	g1169.t1	scaffold_1	7470167	9812389	50.8
g	braker1_g10358	contig_005_length_1322896	g5643.t1	scaffold_5	7732242	39124668	515.0
g	braker1_g06303	contig_005_length_1322896	g3794.t1	scaffold_3	6645514	31782323	1097.0
g	braker1_g11229	contig_005_length_1322896	g9052.t1	scaffold_13	7699848	76267468	260.0
g	braker1_g05205	contig_005_length_1322896	g11042.t1	scaffold_32	7632964	94495276	690.0
g	braker1_g02889	contig_005_length_1322896	g1011.t1	scaffold_1	7930267	8463723	342.0
g	braker1_g03844	contig_005_length_1322896	g1763.t1	scaffold_2	7280621	14784973	2895.0
g	braker1_g11065	contig_005_length_1322896	g11409.t1	scaffold_40	6944177	97562137	423.0
g	braker1_g09500	contig_005_length_1322896	g6390.t1	scaffold_6	7185997	53047649	502.0
g	braker1_g01296	contig_005_length_1322896	g1932.t1	scaffold_2	7260965	15992427	533.0
g	braker1_g07980	contig_005_length_1322896	g4817.t1	scaffold_4	6913582	48517219	1464.0
g	braker1_g06792	contig_005_length_1322896	g2808.t1	scaffold_3	7245724	23362572	2405.0
g	braker1_g10211	contig_005_length_1322896	g5252.t1	scaffold_5	6970894	35274272	464.0
g	braker1_g10195	contig_005_length_1322896	g655.t1	scaffold_1	6849518	5788386	519.0
g	braker1_g10263	contig_005_length_1322896	g9447.t1	scaffold_15	6869296	81400225	635.0
g	braker1_g08695	contig_005_length_1322896	g4177.t1	scaffold_4	7385915	43535055	126.0
g	braker1_g01286	contig_005_length_1322896	g2693.t1	scaffold_2	7342124	22344762	82.0
g	braker1_g11357	contig_005_length_1322896	g10424.t1	scaffold_23	6834584	87539240	2870.0
g	braker1_g04311	contig_005_length_1322896	g5184.t1	scaffold_5	7610426	34812490	316.0
g	braker1_g02558	contig_005_length_1322896	g4428.t1	scaffold_4	7832188	45325696	894.0
g	braker1_g03982	contig_005_length_1322896	g1399.t1	scaffold_1	6818283	11459072	845.0
g	braker1_g10044	contig_005_length_1322896	g4841.t1	scaffold_4	7394685	48653480	62.8
g	braker1_g03797	contig_005_length_1322896	g1805.t1	scaffold_2	6660747	15029021	159.0
g	braker1_g07756	contig_005_length_1322896	g8586.t1	scaffold_11	7243065	72573129	307.0
g	braker1_g06573	contig_005_length_1322896	g10988.t1	scaffold_31	7809093	93997146	187.0
g	braker1_g04793	contig_005_length_1322896	g2524.t1	scaffold_2	7839305	20848985	740.0
g	braker1_g00963	contig_005_length_1322896	g4595.t1	scaffold_4	7347847	46579586	893.0
g	braker1_g11903	contig_005_length_1322896	g11532.t1	scaffold_45	7788549	98630525	105.0
g	braker1_g01367	contig_005_length_1322896	g7634.t1	scaffold_8	7354031	64063901	290.0
g	braker1_g04615	contig_005_length_1322896	g6046.t1	scaffold_6	6879653	50477440	1577.0
g	braker1_g06782	contig_005_length_1322896	g2799.t1	scaffold_3	6653782	23255831	1997.0
g	braker1_g04991	contig_005_length_1322896	g9141.t1	scaffold_14	6958258	77202695	667.0
g	braker1_g08390	contig_005_length_1322896	g3871.t1	scaffold_3	7454026	32548937	1235.0
g	braker1_g11530	contig_005_length_1322896	g10782.t1	scaffold_27	6632654	90127763	178.0
g	braker1_g08014	contig_005_length_1322896	g10248.t1	scaffold_22	6750966	88036937	957.0
g	braker1_g06780	contig_005_length_1322896	g2796.t1	scaffold_3	7887826	23217972	718.0
g	braker1_g05906	contig_005_length_1322896	g3362.t1	scaffold_3	7249528	28019233	387.0
g	braker1_g01975	contig_005_length_1322896	g522.t1	scaffold_1	7884482	4689846	775.0
g	braker1_g02464	contig_005_length_1322896	g3216.t1	scaffold_3	7080918	26867074	385.0
g	braker1_g03228	contig_005_length_1322896	g11310.t1	scaffold_38	7441356	96682556	409.0
g	braker1_g01356	contig_005_length_1322896	g7625.t1	scaffold_8	7615392	64010268	256.0
g	braker1_g10680	contig_005_length_1322896	g3955.t1	scaffold_4	7002679	41817833	1009.0
g	braker1_g04911	contig_005_length_1322896	g11075.t1	scaffold_32	7680075	94838002	381.0
g	braker1_g02018	contig_005_length_1322896	g350.t1	scaffold_1	6773549	3085576	958.0
g	braker1_g04626	contig_005_length_1322896	g6055.t1	scaffold_6	7313104	50527143	223.0
g	braker1_g01893	contig_005_length_1322896	g6343.t1	scaffold_6	6888444	52712949	6751.0
g	braker1_g02606	contig_005_length_1322896	g8004.t1	scaffold_9	7829115	67389103	1460.0
g	braker1_g04380	contig_005_length_1322896	g7485.t1	scaffold_8	7752973	62869707	1435.0
g	braker1_g11155	contig_005_length_1322896	g11262.t1	scaffold_36	7543428	96145108	174.0
g	braker1_g02609	contig_005_length_1322896	g8007.t1	scaffold_9	7229845	67406115	1020.0
g	braker1_g02204	contig_005_length_1322896	g4137.t1	scaffold_4	6787458	43231364	928.0
g	braker1_g00484	contig_005_length_1322896	g2578.t1	scaffold_2	7567428	21341334	507.0
g	braker1_g02977	contig_005_length_1322896	g5079.t1	scaffold_5	6871411	33890830	434.0
g	braker1_g00481	contig_005_length_1322896	g2581.t1	scaffold_2	6903012	21360731	481.0
g	braker1_g07052	contig_005_length_1322896	g2011.t1	scaffold_2	7100805	16557710	173.0
g	braker1_g09417	contig_005_length_1322896	g1881.t1	scaffold_2	7061591	15641208	216.0
g	braker1_g04096	contig_005_length_1322896	g3247.t1	scaffold_3	7645793	27136098	1175.0
g	braker1_g09962	contig_005_length_1322896	g1131.t1	scaffold_1	6861549	9567655	236.0
g	braker1_g04491	contig_005_length_1322896	g1277.t1	scaffold_1	7126960	10472326	501.0
g	braker1_g02305	contig_005_length_1322896	g7748.t1	scaffold_9	7915293	65419861	647.0
g	braker1_g10724	contig_005_length_1322896	g2003.t1	scaffold_2	6777329	16496326	1190.0
g	braker1_g00932	contig_005_length_1322896	g4625.t1	scaffold_4	7549262	46807472	380.0
g	braker1_g11311	contig_005_length_1322896	g11351.t1	scaffold_38	6988052	97042720	199.0
g	braker1_g11099	contig_005_length_1322896	g10038.t1	scaffold_19	7373312	82685315	166.0
g	braker1_g00931	contig_005_length_1322896	g4626.t1	scaffold_4	7478798	46811600	88.2
g	braker1_g05726	contig_005_length_1322896	g705.t1	scaffold_1	7604618	6146932	509.0
g	braker1_g01301	contig_005_length_1322896	g1937.t1	scaffold_2	7073762	16027467	567.0
g	braker1_g00151	contig_005_length_1322896	g6939.t1	scaffold_7	7773422	57890665	729.0
g	braker1_g06442	contig_005_length_1322896	g5844.t1	scaffold_5	7537780	40832547	365.0
g	braker1_g00305	contig_005_length_1322896	g2759.t1	scaffold_2	7599367	22954454	296.0
g	braker1_g06194	contig_005_length_1322896	g794.t1	scaffold_1	6770270	6902317	908.0
g	braker1_g00557	contig_005_length_1322896	g2957.t1	scaffold_3	6919824	24570591	870.0
g	braker1_g05319	contig_005_length_1322896	g2209.t1	scaffold_2	7493085	18004438	728.0
g	braker1_g11801	contig_005_length_1322896	g18.t1	scaffold_1	6985595	183127	431.0
g	braker1_g10223	contig_005_length_1322896	g5828.t1	scaffold_5	7881388	40719434	99.4
g	braker1_g08644	contig_005_length_1322896	g3750.t1	scaffold_3	7012929	31393265	388.0
g	braker1_g11419	contig_005_length_1322896	g3725.t1	scaffold_3	7581992	31170442	1763.0
g	braker1_g08401	contig_005_length_1322896	g3860.t1	scaffold_3	7693690	32438473	305.0
g	braker1_g07284	contig_005_length_1322896	g10291.t1	scaffold_22	6615497	88444293	682.0
g	braker1_g01115	contig_005_length_1322896	g10116.t1	scaffold_21	7139546	85894999	688.0
g	braker1_g02272	contig_005_length_1322896	g7368.t1	scaffold_8	7043098	61485512	620.0
g	braker1_g03566	contig_005_length_1322896	g6790.t1	scaffold_7	7689091	56697280	439.0
g	braker1_g05966	contig_005_length_1322896	g8632.t1	scaffold_12	6893948	72864926	434.0
g	braker1_g08374	contig_005_length_1322896	g4305.t1	scaffold_4	7927208	44519484	323.0
g	braker1_g06286	contig_005_length_1322896	g3812.t1	scaffold_3	6746363	31936778	1481.0
g	braker1_g00823	contig_005_length_1322896	g8054.t1	scaffold_10	7555949	67872950	921.0
g	braker1_g02960	contig_005_length_1322896	g5103.t1	scaffold_5	7019122	34084544	513.0
g	braker1_g07785	contig_005_length_1322896	g1708.t1	scaffold_2	7921282	14235877	397.0
g	braker1_g04606	contig_005_length_1322896	g6038.t1	scaffold_6	6825538	50408073	1054.0
g	braker1_g00142	contig_005_length_1322896	g6948.t1	scaffold_7	7070326	58001042	1691.0
g	braker1_g05322	contig_005_length_1322896	g2206.t1	scaffold_2	7236217	17961512	281.0
g	braker1_g10943	contig_005_length_1322896	g5823.t1	scaffold_5	7718253	40688478	159.0
g	braker1_g05033	contig_005_length_1322896	g7223.t1	scaffold_7	7159146	60290588	1068.0
g	braker1_g07704	contig_005_length_1322896	g7815.t1	scaffold_9	7090113	66028184	2623.0
g	braker1_g01992	contig_005_length_1322896	g379.t1	scaffold_1	7273959	3266219	2025.0
g	braker1_g09671	contig_005_length_1322896	g8979.t1	scaffold_13	7037763	75582893	721.0
g	braker1_g01399	contig_005_length_1322896	g2090.t1	scaffold_2	7755917	17193838	1782.0
g	braker1_g00780	contig_005_length_1322896	g8096.t1	scaffold_10	6882496	68260115	606.0
g	braker1_g00389	contig_005_length_1322896	g2666.t1	scaffold_2	7924109	21999338	1751.0
g	braker1_g10250	contig_005_length_1322896	g11119.t1	scaffold_33	7562458	93096958	1223.0
g	braker1_g10251	contig_005_length_1322896	g1641.t1	scaffold_2	6923046	13650979	1385.0
g	braker1_g07937	contig_005_length_1322896	g7861.t1	scaffold_9	7034468	66334237	2033.0
g	braker1_g09021	contig_005_length_1322896	g8208.t1	scaffold_10	7863023	69121976	666.0
g	braker1_g00035	contig_005_length_1322896	g7060.t1	scaffold_7	7624409	59011860	394.0
g	braker1_g06233	contig_005_length_1322896	g835.t1	scaffold_1	7169752	7234946	215.0
g	braker1_g03288	contig_005_length_1322896	g4697.t1	scaffold_4	6940991	47347101	610.0
g	braker1_g07423	contig_005_length_1322896	g7146.t1	scaffold_7	7327960	59597279	77.8
g	braker1_g01921	contig_005_length_1322896	g6316.t1	scaffold_6	7936220	52494873	726.0
g	braker1_g10488	contig_005_length_1322896	g3622.t1	scaffold_3	7574517	30467388	146.0
g	braker1_g08297	contig_005_length_1322896	g9794.t1	scaffold_17	7585764	84258162	993.0
g	braker1_g03850	contig_005_length_1322896	g9497.t1	scaffold_16	7728368	78660319	281.0
g	braker1_g11054	contig_005_length_1322896	g11263.t1	scaffold_36	7815642	96149362	300.0
g	braker1_g00432	contig_005_length_1322896	g2623.t1	scaffold_2	6731456	21660357	411.0
g	braker1_g09347	contig_005_length_1322896	g4212.t1	scaffold_4	7850767	43789842	70.9
g	braker1_g03469	contig_005_length_1322896	g1655.t1	scaffold_2	7023552	13763450	348.0
g	braker1_g06527	contig_005_length_1322896	g11174.t1	scaffold_35	7933007	95392279	140.0
g	braker1_g08953	contig_005_length_1322896	g10369.t1	scaffold_23	7842295	86959319	362.0
g	braker1_g03737	contig_005_length_1322896	g553.t1	scaffold_1	7345166	5059621	560.0
g	braker1_g02625	contig_005_length_1322896	g7991.t1	scaffold_9	7758569	67318444	564.0
g	braker1_g09797	contig_005_length_1322896	g1498.t1	scaffold_1	7488433	12453519	518.0
g	braker1_g09139	contig_005_length_1322896	g1001.t1	scaffold_1	6766977	8402191	481.0
g	braker1_g02623	contig_005_length_1322896	g7993.t1	scaffold_9	6755446	67330961	619.0
g	braker1_g05106	contig_005_length_1322896	g5144.t1	scaffold_5	6683763	34503445	1072.0
g	braker1_g07396	contig_005_length_1322896	g9428.t1	scaffold_15	7130158	81239649	1231.0
g	braker1_g08911	contig_005_length_1322896	g3520.t1	scaffold_3	6822431	29734386	383.0
g	braker1_g01022	contig_005_length_1322896	g4544.t1	scaffold_4	7155863	46067914	144.0
g	braker1_g09113	contig_005_length_1322896	g5139.t1	scaffold_5	6807322	34450706	405.0
g	braker1_g03636	contig_005_length_1322896	g6125.t1	scaffold_6	7593746	50989316	47.0
g	braker1_g06321	contig_005_length_1322896	g3777.t1	scaffold_3	7117237	31649567	562.0
g	braker1_g08343	contig_005_length_1322896	g4277.t1	scaffold_4	7763848	44306984	850.0
g	braker1_g08334	contig_005_length_1322896	g3466.t1	scaffold_3	7266074	29183746	2468.0
g	braker1_g06244	contig_005_length_1322896	g4785.t1	scaffold_4	6713647	48119278	1570.0
g	braker1_g09211	contig_005_length_1322896	g6209.t1	scaffold_6	6697860	51687711	388.0
g	braker1_g08166	contig_005_length_1322896	g11275.t1	scaffold_37	7823198	96316936	1263.0
g	braker1_g09720	contig_005_length_1322896	g8352.t1	scaffold_11	7839456	70583436	81.3
g	braker1_g05814	contig_005_length_1322896	g8740.t1	scaffold_12	7735842	73599639	716.0
g	braker1_g04202	contig_005_length_1322896	g7666.t1	scaffold_8	7017260	64538559	154.0
g	braker1_g09191	contig_005_length_1322896	g4035.t1	scaffold_4	7436169	42445699	649.0
g	braker1_g09879	contig_005_length_1322896	g4332.t1	scaffold_4	6672703	44738452	217.0
g	braker1_g08062	contig_005_length_1322896	g5390.t1	scaffold_5	7150469	36783075	1585.0
g	braker1_g05228	contig_005_length_1322896	g4032.t1	scaffold_4	6939218	42416329	1045.0
g	braker1_g02028	contig_005_length_1322896	g333.t1	scaffold_1	6933108	2995476	806.0
g	braker1_g04834	contig_005_length_1322896	g431.t1	scaffold_1	6873992	3949077	340.0
g	braker1_g02433	contig_005_length_1322896	g3183.t1	scaffold_3	6948780	26609643	592.0
g	braker1_g10563	contig_005_length_1322896	g10485.t1	scaffold_24	7722830	89082586	848.0
g	braker1_g07953	contig_005_length_1322896	g7843.t1	scaffold_9	7910847	66218021	477.0
g	braker1_g04770	contig_005_length_1322896	g2547.t1	scaffold_2	7504831	21032748	145.0
g	braker1_g02534	contig_005_length_1322896	g4403.t1	scaffold_4	7445460	45177194	640.0
g	braker1_g10112	contig_005_length_1322896	g5312.t1	scaffold_5	6974183	36155143	283.0
g	braker1_g00751	contig_005_length_1322896	g8121.t1	scaffold_10	6724003	68438769	3635.0
g	braker1_g00263	contig_005_length_1322896	g6821.t1	scaffold_7	7029216	56972787	541.0
g	braker1_g08606	contig_005_length_1322896	g269.t1	scaffold_1	7219235	2500344	149.0
g	braker1_g00051	contig_005_length_1322896	g7046.t1	scaffold_7	7527255	58890451	358.0
g	braker1_g03994	contig_005_length_1322896	g1388.t1	scaffold_1	7802217	11370823	161.0
g	braker1_g05290	contig_005_length_1322896	g644.t1	scaffold_1	7337316	5664525	909.0
g	braker1_g02376	contig_005_length_1322896	g3126.t1	scaffold_3	7180329	26181079	1396.0
g	braker1_g05294	contig_005_length_1322896	g1306.t1	scaffold_1	6953226	10682636	333.0
g	braker1_g05296	contig_005_length_1322896	g1313.t1	scaffold_1	6760631	10736142	1065.0
g	braker1_g10573	contig_005_length_1322896	g8790.t1	scaffold_12	7191110	73938838	936.0
g	braker1_g01855	contig_005_length_1322896	g4844.t1	scaffold_4	7740960	48745231	203.0
g	braker1_g02404	contig_005_length_1322896	g3154.t1	scaffold_3	7255405	26376680	359.0
g	braker1_g07961	contig_005_length_1322896	g7835.t1	scaffold_9	6898685	66176256	391.0
g	braker1_g06670	contig_101_length_284153	g7259.t1	scaffold_7	56848912	60555630	633.0
g	braker1_g08184	contig_101_length_284153	g785.t1	scaffold_1	57031387	6812092	3126.0
g	braker1_g02226	contig_101_length_284153	g7420.t1	scaffold_8	57016508	62318283	1375.0
g	braker1_g09640	contig_101_length_284153	g8814.t1	scaffold_12	56874529	74151890	1418.0
g	braker1_g07661	contig_101_length_284153	g1327.t1	scaffold_1	56770840	10852509	637.0
g	braker1_g05676	contig_101_length_284153	g5813.t1	scaffold_5	56785061	40607912	1828.0
g	braker1_g01104	contig_101_length_284153	g10104.t1	scaffold_21	57001203	85820211	203.0
g	braker1_g00428	contig_101_length_284153	g2627.t1	scaffold_2	57006133	21684051	366.0
g	braker1_g02165	contig_101_length_284153	g4050.t1	scaffold_4	57021452	42597470	253.0
g	braker1_g10034	contig_101_length_284153	g5773.t1	scaffold_5	57009387	40189271	780.0
g	braker1_g07075	contig_101_length_284153	g2033.t1	scaffold_2	57049721	16696155	467.0
g	braker1_g09433	contig_101_length_284153	g3827.t1	scaffold_3	56869009	32124594	534.0
g	braker1_g02633	contig_101_length_284153	g7979.t1	scaffold_9	56978019	67176658	221.0
g	braker1_g10675	contig_101_length_284153	g3958.t1	scaffold_4	57025879	41835830	119.0
g	braker1_g02630	contig_101_length_284153	g7986.t1	scaffold_9	56862021	67214989	907.0
g	braker1_g08392	contig_101_length_284153	g3869.t1	scaffold_3	57003375	32537466	314.0
g	braker1_g02958	contig_101_length_284153	g5105.t1	scaffold_5	56802816	34094940	494.0
g	braker1_g06174	contig_101_length_284153	g1207.t1	scaffold_1	56971529	10041622	369.0
g	braker1_g03284	contig_101_length_284153	g4702.t1	scaffold_4	56889706	47423590	1548.0
g	braker1_g11147	contig_101_length_284153	g11537.t1	scaffold_45	56963602	98656216	472.0
g	braker1_g06178	contig_101_length_284153	g1231.t1	scaffold_1	56819157	10168842	619.0
g	braker1_g00326	contig_101_length_284153	g2733.t1	scaffold_2	57039948	22726853	506.0
g	braker1_g03947	contig_101_length_284153	g1437.t1	scaffold_1	56957871	11720765	446.0
g	braker1_g01179	contig_101_length_284153	g3433.t1	scaffold_3	56782679	28544781	403.0
g	braker1_g07676	contig_101_length_284153	g495.t1	scaffold_1	56778375	4444936	446.0
g	braker1_g07322	contig_101_length_284153	g451.t1	scaffold_1	56993751	4080740	1891.0
g	braker1_g01741	contig_101_length_284153	g6610.t1	scaffold_6	56774281	54909925	1357.0
g	braker1_g00652	contig_101_length_284153	g3054.t1	scaffold_3	56950704	25671888	3955.0
g	braker1_g11312	contig_101_length_284153	g11351.t1	scaffold_38	57012870	97042720	191.0
g	braker1_g03210	contig_101_length_284153	g945.t1	scaffold_1	56883906	7988960	3252.0
g	braker1_g11538	contig_101_length_284153	g11235.t1	scaffold_36	56984419	95900870	961.0
g	braker1_g07101	contig_101_length_284153	g3684.t1	scaffold_3	56788498	30892241	559.0
g	braker1_g03446	contig_101_length_284153	g6495.t1	scaffold_6	56911956	54011753	516.0
g	braker1_g04839	contig_101_length_284153	g434.t1	scaffold_1	56902978	3966526	214.0
g	braker1_g01238	contig_062_length_408955	g3377.t1	scaffold_3	43481646	28124918	712.0
g	braker1_g01148	contig_062_length_408955	g10146.t1	scaffold_21	43117796	86051697	766.0
g	braker1_g11089	contig_062_length_408955	g11503.t1	scaffold_43	43361185	98592668	506.0
g	braker1_g10805	contig_062_length_408955	g4832.t1	scaffold_4	43485405	48598713	254.0
g	braker1_g01473	contig_062_length_408955	g2424.t1	scaffold_2	43461967	19868553	272.0
g	braker1_g05260	contig_062_length_408955	g394.t1	scaffold_1	43095076	3645009	183.0
g	braker1_g05204	contig_062_length_408955	g11042.t1	scaffold_32	43326223	94495276	142.0
g	braker1_g00474	contig_062_length_408955	g2587.t1	scaffold_2	43222480	21402976	7362.0
g	braker1_g07666	contig_062_length_408955	g502.t1	scaffold_1	43397481	4491944	2733.0
g	braker1_g06613	contig_062_length_408955	g10196.t1	scaffold_21	43214353	86576467	765.0
g	braker1_g08206	contig_062_length_408955	g4499.t1	scaffold_4	43441637	45793063	2121.0
g	braker1_g06208	contig_062_length_408955	g808.t1	scaffold_1	43219584	7042112	952.0
g	braker1_g09141	contig_062_length_408955	g9619.t1	scaffold_16	43289303	79867091	522.0
g	braker1_g07591	contig_062_length_408955	g7194.t1	scaffold_7	43110613	59997028	259.0
g	braker1_g09313	contig_062_length_408955	g9376.t1	scaffold_15	43234739	80822211	1047.0
g	braker1_g08548	contig_062_length_408955	g139.t1	scaffold_1	43186690	1569787	466.0
g	braker1_g10987	contig_062_length_408955	g4946.t1	scaffold_5	43444563	32760723	1585.0
g	braker1_g01170	contig_062_length_408955	g3441.t1	scaffold_3	43261202	28972871	135.0
g	braker1_g02793	contig_062_length_408955	g2865.t1	scaffold_3	43393023	23814855	1327.0
g	braker1_g05619	contig_062_length_408955	g5528.t1	scaffold_5	43321282	38250890	1330.0
g	braker1_g08005	contig_062_length_408955	g10240.t1	scaffold_22	43489011	87978718	687.0
g	braker1_g04866	contig_062_length_408955	g2566.t1	scaffold_2	43171624	21212275	314.0
g	braker1_g07370	contig_062_length_408955	g9395.t1	scaffold_15	43216696	81004800	909.0
g	braker1_g00522	contig_062_length_408955	g8.t1	scaffold_1	43425316	80691	325.0
g	braker1_g07854	contig_062_length_408955	g10489.t1	scaffold_24	43387946	89106594	464.0
g	braker1_g09613	contig_062_length_408955	g5778.t1	scaffold_5	43197419	40220747	1969.0
g	braker1_g04967	contig_062_length_408955	g9162.t1	scaffold_14	43336062	77346735	268.0
g	braker1_g02579	contig_062_length_408955	g4449.t1	scaffold_4	43137402	45477447	1078.0
g	braker1_g00382	contig_062_length_408955	g2675.t1	scaffold_2	43100783	22158817	2976.0
g	braker1_g11270	contig_062_length_408955	g2494.t1	scaffold_2	43181722	20551752	664.0
g	braker1_g01586	contig_062_length_408955	g2258.t1	scaffold_2	43415528	18421963	1296.0
g	braker1_g09147	contig_062_length_408955	g9049.t1	scaffold_13	43313573	76251592	244.0
g	braker1_g04061	contig_062_length_408955	g1055.t1	scaffold_1	43437610	8934603	1524.0
g	braker1_g07229	contig_062_length_408955	g3898.t1	scaffold_4	43133548	41312361	670.0
g	braker1_g04376	contig_062_length_408955	g7481.t1	scaffold_8	43395911	62823376	588.0
g	braker1_g02773	contig_062_length_408955	g2888.t1	scaffold_3	43266648	23996957	498.0
g	braker1_g06986	contig_062_length_408955	g8687.t1	scaffold_12	43238131	73228661	417.0
g	braker1_g05703	contig_062_length_408955	g726.t1	scaffold_1	43278118	6277951	584.0
g	braker1_g00618	contig_062_length_408955	g3019.t1	scaffold_3	43403909	25325423	846.0
g	braker1_g07183	contig_062_length_408955	g9733.t1	scaffold_17	43142342	83769289	1015.0
g	braker1_g07566	contig_062_length_408955	g5465.t1	scaffold_5	43376999	37588418	505.0
g	braker1_g11091	contig_062_length_408955	g11501.t1	scaffold_43	43337852	98560122	440.0
g	braker1_g01987	contig_062_length_408955	g387.t1	scaffold_1	43106206	3579976	402.0
g	braker1_g06513	contig_062_length_408955	g11181.t1	scaffold_35	43357491	95445995	6890.0
g	braker1_g07553	contig_062_length_408955	g5479.t1	scaffold_5	43494405	37712067	829.0
g	braker1_g02919	contig_062_length_408955	g974.t1	scaffold_1	43253858	8189316	577.0
g	braker1_g01381	contig_062_length_408955	g7645.t1	scaffold_8	43248512	64156987	1506.0
g	braker1_g08521	contig_062_length_408955	g11372.t1	scaffold_39	43306027	97230827	1793.0
g	braker1_g08913	contig_062_length_408955	g3522.t1	scaffold_3	43449039	29742277	457.0
g	braker1_g08730	contig_062_length_408955	g6520.t1	scaffold_6	43419456	54205204	1102.0
g	braker1_g08649	contig_062_length_408955	g3744.t1	scaffold_3	43113127	31346737	299.0
g	braker1_g08601	contig_062_length_408955	g264.t1	scaffold_1	43242930	2472520	1549.0
g	braker1_g08139	contig_062_length_408955	g229.t1	scaffold_1	43296901	2201970	323.0
g	braker1_g11799	contig_062_length_408955	g1501.t1	scaffold_1	43229478	12483156	152.0
g	braker1_g00516	contig_062_length_408955	g10745.t1	scaffold_26	43348189	91979095	164.0
g	braker1_g06879	contig_062_length_408955	g7686.t1	scaffold_9	43201087	64720861	716.0
g	braker1_g04743	contig_062_length_408955	g3619.t1	scaffold_3	43209553	30448144	360.0
g	braker1_g03690	contig_062_length_408955	g605.t1	scaffold_1	43271088	5433680	370.0
g	braker1_g10068	contig_062_length_408955	g10509.t1	scaffold_24	43163377	89270393	289.0
g	braker1_g01116	contig_062_length_408955	g10118.t1	scaffold_21	43332840	85904430	353.0
g	braker1_g02054	contig_062_length_408955	g310.t1	scaffold_1	43412231	2824783	472.0
g	braker1_g05795	contig_062_length_408955	g8758.t1	scaffold_12	43365425	73683802	389.0
g	braker1_g03011	contig_062_length_408955	g5047.t1	scaffold_5	43192517	33636331	119.0
g	braker1_g02429	contig_062_length_408955	g3180.t1	scaffold_3	43126758	26586065	2420.0
g	braker1_g09427	contig_216_length_108217	g3832.t1	scaffold_3	77240889	32179882	725.0
g	braker1_g00262	contig_216_length_108217	g6823.t1	scaffold_7	77272409	56992105	836.0
g	braker1_g01460	contig_216_length_108217	g8761.t1	scaffold_12	77262685	73714238	466.0
g	braker1_g01580	contig_216_length_108217	g2252.t1	scaffold_2	77250543	18366467	548.0
g	braker1_g08142	contig_216_length_108217	g232.t1	scaffold_1	77226238	2226215	404.0
g	braker1_g06426	contig_216_length_108217	g4937.t1	scaffold_5	77259313	32716418	507.0
g	braker1_g06680	contig_216_length_108217	g7268.t1	scaffold_7	77203606	60599060	479.0
g	braker1_g05236	contig_216_length_108217	g4022.t1	scaffold_4	77236659	42318909	772.0
g	braker1_g00912	contig_216_length_108217	g4648.t1	scaffold_4	77215740	46925573	349.0
g	braker1_g01366	contig_216_length_108217	g7634.t1	scaffold_8	77283946	64063901	299.0
g	braker1_g05728	contig_216_length_108217	g703.t1	scaffold_1	77243486	6127916	766.0
g	braker1_g09532	contig_216_length_108217	g10272.t1	scaffold_22	77222635	88310837	677.0
g	braker1_g00353	contig_216_length_108217	g2705.t1	scaffold_2	77190176	22420013	647.0
g	braker1_g07801	contig_216_length_108217	g1724.t1	scaffold_2	77231585	14342377	453.0
g	braker1_g01826	contig_216_length_108217	g4866.t1	scaffold_4	77219157	48931235	196.0
g	braker1_g08182	contig_049_length_475395	g11291.t1	scaffold_37	37404272	96411387	357.0
g	braker1_g03788	contig_049_length_475395	g1814.t1	scaffold_2	37743435	15067509	586.0
g	braker1_g11614	contig_049_length_475395	g11032.t1	scaffold_32	37454736	94408725	1052.0
g	braker1_g11226	contig_049_length_475395	g9049.t1	scaffold_13	37839438	76251592	386.0
g	braker1_g06142	contig_049_length_475395	g1142.t1	scaffold_1	37568373	9638594	4259.0
g	braker1_g08936	contig_049_length_475395	g3542.t1	scaffold_3	37580763	29885181	564.0
g	braker1_g03156	contig_049_length_475395	g896.t1	scaffold_1	37588615	7689152	396.0
g	braker1_g08304	contig_049_length_475395	g9783.t1	scaffold_17	37415154	84192066	636.0
g	braker1_g00046	contig_049_length_475395	g7050.t1	scaffold_7	37520044	58938643	763.0
g	braker1_g07474	contig_049_length_475395	g5906.t1	scaffold_6	37669161	49491282	1704.0
g	braker1_g03854	contig_049_length_475395	g9495.t1	scaffold_16	37722903	78642325	711.0
g	braker1_g00609	contig_049_length_475395	g3007.t1	scaffold_3	37857568	24900094	900.0
g	braker1_g10771	contig_049_length_475395	g9883.t1	scaffold_18	37529592	85100416	350.0
g	braker1_g07833	contig_049_length_475395	g9096.t1	scaffold_14	37479854	76828478	837.0
g	braker1_g11273	contig_049_length_475395	g10272.t1	scaffold_22	37658433	88310837	91.7
g	braker1_g10025	contig_049_length_475395	g3503.t1	scaffold_3	37537878	29633490	682.0
g	braker1_g10350	contig_049_length_475395	g6275.t1	scaffold_6	37771903	52179379	439.0
g	braker1_g07131	contig_049_length_475395	g3651.t1	scaffold_3	37596809	30678735	459.0
g	braker1_g10371	contig_049_length_475395	g8948.t1	scaffold_13	37461135	75162601	547.0
g	braker1_g05197	contig_049_length_475395	g7528.t1	scaffold_8	37731056	63168153	135.0
g	braker1_g00422	contig_049_length_475395	g2633.t1	scaffold_2	37637569	21709004	134.0
g	braker1_g06021	contig_049_length_475395	g1380.t1	scaffold_1	37614936	11309654	3969.0
g	braker1_g10214	contig_049_length_475395	g5249.t1	scaffold_5	37604615	35261533	1137.0
g	braker1_g04828	contig_049_length_475395	g426.t1	scaffold_1	37408406	3908359	214.0
g	braker1_g09994	contig_049_length_475395	g6298.t1	scaffold_6	37719445	52331645	250.0
g	braker1_g07668	contig_049_length_475395	g501.t1	scaffold_1	37542049	4480697	381.0
g	braker1_g11961	contig_049_length_475395	g9814.t1	scaffold_18	37504485	84401524	105.0
g	braker1_g11211	contig_049_length_475395	g11248.t1	scaffold_36	37648152	96023773	914.0
g	braker1_g09989	contig_049_length_475395	g6295.t1	scaffold_6	37805802	52308853	563.0
g	braker1_g07265	contig_049_length_475395	g10319.t1	scaffold_22	37534390	88671728	693.0
g	braker1_g11107	contig_049_length_475395	g10031.t1	scaffold_19	37792013	82645879	266.0
g	braker1_g11219	contig_049_length_475395	g6464.t1	scaffold_6	37624263	53663888	1724.0
g	braker1_g01010	contig_049_length_475395	g4555.t1	scaffold_4	37555575	46187554	174.0
g	braker1_g00173	contig_049_length_475395	g6917.t1	scaffold_7	37397363	57701421	1244.0
g	braker1_g00167	contig_049_length_475395	g6924.t1	scaffold_7	37710718	57785331	480.0
g	braker1_g11391	contig_049_length_475395	g11326.t1	scaffold_38	37474580	96838667	1078.0
g	braker1_g08504	contig_049_length_475395	g2334.t1	scaffold_2	37420357	19200488	305.0
g	braker1_g09207	contig_049_length_475395	g6205.t1	scaffold_6	37546479	51668808	213.0
g	braker1_g11322	contig_049_length_475395	g11348.t1	scaffold_38	37852187	97011863	392.0
g	braker1_g02688	contig_049_length_475395	g7932.t1	scaffold_9	37388473	66902857	387.0
g	braker1_g08072	contig_049_length_475395	g5380.t1	scaffold_5	37525572	36724350	530.0
g	braker1_g08754	contig_049_length_475395	g6495.t1	scaffold_6	37498769	54011753	6414.0
g	braker1_g01918	contig_049_length_475395	g6319.t1	scaffold_6	37593447	52517735	711.0
g	braker1_g01611	contig_049_length_475395	g2279.t1	scaffold_2	37705685	18566322	2469.0
g	braker1_g10200	contig_049_length_475395	g5241.t1	scaffold_5	37765839	35212289	961.0
g	braker1_g10181	contig_049_length_475395	g5888.t1	scaffold_5	37386922	41176736	214.0
g	braker1_g06941	contig_049_length_475395	g6394.t1	scaffold_6	37428901	53069183	716.0
g	braker1_g06525	contig_049_length_475395	g4740.t1	scaffold_4	37715081	47745517	194.0
g	braker1_g08052	contig_049_length_475395	g5400.t1	scaffold_5	37551243	36851012	680.0
g	braker1_g10739	contig_049_length_475395	g9001.t1	scaffold_13	37687382	75842570	676.0
g	braker1_g08047	contig_049_length_475395	g5405.t1	scaffold_5	37816051	36880103	994.0
g	braker1_g00482	contig_049_length_475395	g2580.t1	scaffold_2	37444595	21352346	533.0
g	braker1_g03448	contig_049_length_475395	g6495.t1	scaffold_6	37755269	54011753	288.0
g	braker1_g05961	contig_049_length_475395	g8625.t1	scaffold_12	37799080	72829302	267.0
g	braker1_g05113	contig_241_length_87511	g11485.t1	scaffold_42	79652410	97872802	577.0
g	braker1_g06054	contig_241_length_87511	g1347.t1	scaffold_1	79584456	11065901	1134.0
g	braker1_g04897	contig_241_length_87511	g10949.t1	scaffold_30	79660570	93611961	163.0
g	braker1_g11689	contig_241_length_87511	g8948.t1	scaffold_13	79631585	75162601	339.0
g	braker1_g10036	contig_241_length_87511	g5775.t1	scaffold_5	79618671	40206575	529.0
g	braker1_g07412	contig_241_length_87511	g7157.t1	scaffold_7	79637321	59670383	2121.0
g	braker1_g04036	contig_241_length_87511	g1617.t1	scaffold_2	79615744	13421806	235.0
g	braker1_g01110	contig_241_length_87511	g10111.t1	scaffold_21	79640730	85860242	335.0
g	braker1_g03629	contig_241_length_87511	g6133.t1	scaffold_6	79627516	51036485	844.0
g	braker1_g07547	contig_241_length_87511	g5484.t1	scaffold_5	79606387	37754601	717.0
g	braker1_g01288	contig_241_length_87511	g1926.t1	scaffold_2	79596649	15968104	348.0
g	braker1_g08361	contig_241_length_87511	g4294.t1	scaffold_4	79666495	44446045	793.0
g	braker1_g03792	contig_241_length_87511	g1810.t1	scaffold_2	79645577	15048475	152.0
g	braker1_g01629	contig_241_length_87511	g2283.t1	scaffold_2	79591141	18580302	304.0
g	braker1_g05460	contig_241_length_87511	g1826.t1	scaffold_2	79623405	15138073	82.0
g	braker1_g03427	contig_125_length_225167	g6474.t1	scaffold_6	62964404	53821847	1274.0
g	braker1_g11995	contig_125_length_225167	g8614.t1	scaffold_12	62928763	72775812	87.0
g	braker1_g02740	contig_125_length_225167	g512.t1	scaffold_1	62911278	4600503	76.6
g	braker1_g10066	contig_125_length_225167	g4233.t1	scaffold_4	63001196	43965823	112.0
g	braker1_g08363	contig_125_length_225167	g4296.t1	scaffold_4	62907388	44457518	1556.0
g	braker1_g05200	contig_125_length_225167	g7526.t1	scaffold_8	62852776	63162317	422.0
g	braker1_g07665	contig_125_length_225167	g503.t1	scaffold_1	62887107	4511730	245.0
g	braker1_g05715	contig_125_length_225167	g714.t1	scaffold_1	62918082	6210159	131.0
g	braker1_g04462	contig_125_length_225167	g1249.t1	scaffold_1	63007186	10286435	415.0
g	braker1_g00629	contig_125_length_225167	g3030.t1	scaffold_3	62981023	25400966	741.0
g	braker1_g08981	contig_125_length_225167	g170.t1	scaffold_1	62813786	1837029	658.0
g	braker1_g10743	contig_125_length_225167	g5759.t1	scaffold_5	62903423	40077710	753.0
g	braker1_g05375	contig_125_length_225167	g5308.t1	scaffold_5	62822008	36139098	470.0
g	braker1_g02229	contig_125_length_225167	g7417.t1	scaffold_8	62878495	62300238	275.0
g	braker1_g06463	contig_125_length_225167	g5866.t1	scaffold_5	62808505	41010873	1107.0
g	braker1_g01952	contig_125_length_225167	g6289.t1	scaffold_6	62828328	52274223	1306.0
g	braker1_g00981	contig_125_length_225167	g4579.t1	scaffold_4	62804682	46401920	154.0
g	braker1_g11601	contig_125_length_225167	g7476.t1	scaffold_8	62959864	62772794	537.0
g	braker1_g03191	contig_125_length_225167	g928.t1	scaffold_1	62923320	7874371	188.0
g	braker1_g09591	contig_125_length_225167	g11105.t1	scaffold_33	62995956	92947611	373.0
g	braker1_g05923	contig_125_length_225167	g3343.t1	scaffold_3	62896077	27881019	925.0
g	braker1_g04936	contig_125_length_225167	g11054.t1	scaffold_32	62934364	94603872	93.6
g	braker1_g03132	contig_125_length_225167	g874.t1	scaffold_1	62969553	7536597	335.0
g	braker1_g00880	contig_125_length_225167	g7424.t1	scaffold_8	62992373	62357230	323.0
g	braker1_g07018	contig_175_length_142086	g9576.t1	scaffold_16	72085305	79426935	1112.0
g	braker1_g05097	contig_175_length_142086	g5155.t1	scaffold_5	72076704	34588008	189.0
g	braker1_g09371	contig_175_length_142086	g4233.t1	scaffold_4	72063943	43965823	948.0
g	braker1_g05374	contig_175_length_142086	g5309.t1	scaffold_5	72124534	36144186	726.0
g	braker1_g11417	contig_175_length_142086	g3722.t1	scaffold_3	72096423	31145176	857.0
g	braker1_g03266	contig_175_length_142086	g4725.t1	scaffold_4	72001073	47549034	822.0
g	braker1_g02898	contig_175_length_142086	g995.t1	scaffold_1	72090160	8364451	379.0
g	braker1_g04389	contig_175_length_142086	g7492.t1	scaffold_8	72057970	62930535	345.0
g	braker1_g06777	contig_175_length_142086	g2793.t1	scaffold_3	72044373	23195152	1525.0
g	braker1_g01491	contig_175_length_142086	g2405.t1	scaffold_2	72028770	19727845	289.0
g	braker1_g00705	contig_175_length_142086	g8163.t1	scaffold_10	72012937	68765362	868.0
g	braker1_g04340	contig_175_length_142086	g5210.t1	scaffold_5	72069914	34995207	1466.0
g	braker1_g10073	contig_175_length_142086	g10514.t1	scaffold_24	72109606	89303666	360.0
g	braker1_g10731	contig_175_length_142086	g9035.t1	scaffold_13	72020826	76106953	253.0
g	braker1_g06920	contig_175_length_142086	g6417.t1	scaffold_6	72053939	53201113	865.0
g	braker1_g03137	contig_175_length_142086	g879.t1	scaffold_1	71990875	7573055	960.0
g	braker1_g07653	contig_175_length_142086	g10594.t1	scaffold_25	72050346	90704284	159.0
g	braker1_g05670	contig_175_length_142086	g5807.t1	scaffold_5	72035946	40550054	488.0
g	braker1_g02747	contig_024_length_645743	g2910.t1	scaffold_3	23825689	24162984	1778.0
g	braker1_g04000	contig_024_length_645743	g1382.t1	scaffold_1	24313186	11331832	202.0
g	braker1_g06651	contig_024_length_645743	g7241.t1	scaffold_7	24165320	60401093	635.0
g	braker1_g06650	contig_024_length_645743	g7240.t1	scaffold_7	24233370	60396375	816.0
g	braker1_g03787	contig_024_length_645743	g1815.t1	scaffold_2	23861506	15073060	462.0
g	braker1_g09823	contig_024_length_645743	g2044.t1	scaffold_2	23838468	16785451	1077.0
g	braker1_g06954	contig_024_length_645743	g8717.t1	scaffold_12	24160027	73459815	268.0
g	braker1_g08083	contig_024_length_645743	g9266.t1	scaffold_14	24266183	78262706	738.0
g	braker1_g11055	contig_024_length_645743	g11261.t1	scaffold_36	24294980	96141483	252.0
g	braker1_g08593	contig_024_length_645743	g10070.t1	scaffold_19	23772769	83016863	1710.0
g	braker1_g09904	contig_024_length_645743	g8049.t1	scaffold_9	23889267	67808553	578.0
g	braker1_g01361	contig_024_length_645743	g7629.t1	scaffold_8	23961837	64038819	605.0
g	braker1_g04318	contig_024_length_645743	g5191.t1	scaffold_5	23975115	34863037	1279.0
g	braker1_g04008	contig_024_length_645743	g1108.t1	scaffold_1	23817448	9412996	268.0
g	braker1_g00888	contig_024_length_645743	g4673.t1	scaffold_4	24055561	47147120	669.0
g	braker1_g08850	contig_024_length_645743	g5417.t1	scaffold_5	24249859	36989561	1137.0
g	braker1_g03259	contig_024_length_645743	g4731.t1	scaffold_4	24113152	47656765	802.0
g	braker1_g03767	contig_024_length_645743	g1830.t1	scaffold_2	23850029	15154294	186.0
g	braker1_g10926	contig_024_length_645743	g5014.t1	scaffold_5	23782158	33402116	237.0
g	braker1_g10029	contig_024_length_645743	g3506.t1	scaffold_3	23905014	29648233	158.0
g	braker1_g04772	contig_024_length_645743	g2544.t1	scaffold_2	24254164	21021340	432.0
g	braker1_g05852	contig_024_length_645743	g5335.t1	scaffold_5	24131560	36326389	1348.0
g	braker1_g05149	contig_024_length_645743	g781.t1	scaffold_1	23803905	6766002	300.0
g	braker1_g05856	contig_024_length_645743	g5339.t1	scaffold_5	24185939	36364026	1565.0
g	braker1_g11210	contig_024_length_645743	g11249.t1	scaffold_36	24259521	96031558	1519.0
g	braker1_g01672	contig_024_length_645743	g2102.t1	scaffold_2	23795535	17267256	548.0
g	braker1_g03366	contig_024_length_645743	g10866.t1	scaffold_28	24217837	92333995	685.0
g	braker1_g00647	contig_024_length_645743	g3049.t1	scaffold_3	24307544	25612736	966.0
g	braker1_g11031	contig_024_length_645743	g3738.t1	scaffold_3	24343856	31284860	1528.0
g	braker1_g03001	contig_024_length_645743	g5057.t1	scaffold_5	24011393	33676774	160.0
g	braker1_g02173	contig_024_length_645743	g4102.t1	scaffold_4	23897071	42960765	1974.0
g	braker1_g08883	contig_024_length_645743	g11101.t1	scaffold_33	23930372	92896537	769.0
g	braker1_g01159	contig_024_length_645743	g10154.t1	scaffold_21	24303634	86093405	623.0
g	braker1_g04430	contig_024_length_645743	g1223.t1	scaffold_1	23873532	10117855	103.0
g	braker1_g11096	contig_024_length_645743	g10042.t1	scaffold_19	24135084	82720328	713.0
g	braker1_g08965	contig_024_length_645743	g10360.t1	scaffold_23	24103986	86896058	116.0
g	braker1_g06606	contig_024_length_645743	g10203.t1	scaffold_21	23742929	86615678	1730.0
g	braker1_g08031	contig_024_length_645743	g10267.t1	scaffold_22	24108371	88242574	707.0
g	braker1_g00093	contig_024_length_645743	g6997.t1	scaffold_7	24350922	58372262	268.0
g	braker1_g08403	contig_024_length_645743	g3858.t1	scaffold_3	23936602	32427206	286.0
g	braker1_g03373	contig_024_length_645743	g10871.t1	scaffold_28	24022588	92387805	692.0
g	braker1_g01703	contig_024_length_645743	g127.t1	scaffold_1	23971762	1430441	509.0
g	braker1_g11556	contig_024_length_645743	g1114.t1	scaffold_1	23750454	9465709	142.0
g	braker1_g09973	contig_024_length_645743	g8856.t1	scaffold_12	23856308	74416423	825.0
g	braker1_g03568	contig_024_length_645743	g6792.t1	scaffold_7	24358190	56707841	600.0
g	braker1_g10797	contig_024_length_645743	g9836.t1	scaffold_18	24272325	84588398	392.0
g	braker1_g04136	contig_024_length_645743	g3286.t1	scaffold_3	24199898	27458468	877.0
g	braker1_g07236	contig_024_length_645743	g9284.t1	scaffold_14	24062930	78420222	195.0
g	braker1_g04681	contig_024_length_645743	g3552.t1	scaffold_3	23883376	29943198	461.0
g	braker1_g09541	contig_024_length_645743	g9831.t1	scaffold_18	24074622	84556105	452.0
g	braker1_g06915	contig_024_length_645743	g6423.t1	scaffold_6	24194329	53367515	1112.0
g	braker1_g10310	contig_024_length_645743	g5020.t1	scaffold_5	23843301	33480944	167.0
g	braker1_g11259	contig_024_length_645743	g3840.t1	scaffold_3	24116688	32247749	401.0
g	braker1_g06563	contig_024_length_645743	g10977.t1	scaffold_31	23810845	93878720	665.0
g	braker1_g11704	contig_024_length_645743	g9923.t1	scaffold_18	24240286	85422663	45.8
g	braker1_g10177	contig_024_length_645743	g363.t1	scaffold_1	23867440	3154458	381.0
g	braker1_g11606	contig_024_length_645743	g4085.t1	scaffold_4	23916336	42825201	132.0
g	braker1_g02734	contig_024_length_645743	g9827.t1	scaffold_18	24275975	84524942	93.6
g	braker1_g06422	contig_024_length_645743	g5740.t1	scaffold_5	23987250	39939984	740.0
g	braker1_g02760	contig_024_length_645743	g2902.t1	scaffold_3	23923211	24091250	1254.0
g	braker1_g06623	contig_024_length_645743	g10184.t1	scaffold_21	23980849	86505446	274.0
g	braker1_g09650	contig_024_length_645743	g8824.t1	scaffold_12	24191945	74205039	1753.0
g	braker1_g09105	contig_024_length_645743	g5129.t1	scaffold_5	23878947	34317592	1885.0
g	braker1_g04452	contig_024_length_645743	g1239.t1	scaffold_1	24180706	10229678	847.0
g	braker1_g01837	contig_024_length_645743	g4856.t1	scaffold_4	24145212	48842946	912.0
g	braker1_g02837	contig_024_length_645743	g2817.t1	scaffold_3	24122348	23453552	652.0
g	braker1_g06909	contig_024_length_645743	g6428.t1	scaffold_6	24039180	53406479	496.0
g	braker1_g08225	contig_024_length_645743	g4479.t1	scaffold_4	23807467	45662523	120.0
g	braker1_g11577	contig_024_length_645743	g10746.t1	scaffold_26	24153828	91988481	440.0
g	braker1_g09793	contig_024_length_645743	g1512.t1	scaffold_1	24336903	12566872	447.0
g	braker1_g06000	contig_024_length_645743	g8663.t1	scaffold_12	23814827	73071630	423.0
g	braker1_g01181	contig_024_length_645743	g3433.t1	scaffold_3	24347515	28544781	396.0
g	braker1_g11597	contig_024_length_645743	g10222.t1	scaffold_21	23763906	86735085	57.0
g	braker1_g00682	contig_024_length_645743	g3087.t1	scaffold_3	24284838	25911659	233.0
g	braker1_g00727	contig_024_length_645743	g8144.t1	scaffold_10	24247597	68631840	412.0
g	braker1_g05617	contig_024_length_645743	g5535.t1	scaffold_5	23727032	38306216	2117.0
g	braker1_g00124	contig_024_length_645743	g6966.t1	scaffold_7	24188648	58105931	405.0
g	braker1_g04504	contig_024_length_645743	g1290.t1	scaffold_1	23768567	10550234	1038.0
g	braker1_g00217	contig_024_length_645743	g9556.t1	scaffold_16	23717575	79177766	46.2
g	braker1_g00044	contig_024_length_645743	g7052.t1	scaffold_7	24209418	58950054	491.0
g	braker1_g04344	contig_024_length_645743	g5214.t1	scaffold_5	23941505	35042850	6842.0
g	braker1_g05223	contig_024_length_645743	g4035.t1	scaffold_4	24030503	42445699	8703.0
g	braker1_g00359	contig_024_length_645743	g2699.t1	scaffold_2	24127844	22393141	845.0
g	braker1_g02224	contig_024_length_645743	g7422.t1	scaffold_8	24175314	62336259	112.0
g	braker1_g08632	contig_024_length_645743	g3762.t1	scaffold_3	24318912	31535342	1470.0
g	braker1_g09524	contig_024_length_645743	g6369.t1	scaffold_6	23757419	52885881	541.0
g	braker1_g07157	contig_024_length_645743	g9761.t1	scaffold_17	23953828	84014970	488.0
g	braker1_g01634	contig_024_length_645743	g2302.t1	scaffold_2	24085620	18976464	914.0
g	braker1_g00520	contig_024_length_645743	g12.t1	scaffold_1	24321302	134032	944.0
g	braker1_g05953	contig_024_length_645743	g3958.t1	scaffold_4	24168970	41835830	79.7
g	braker1_g00916	contig_024_length_645743	g4645.t1	scaffold_4	23736743	46907861	1181.0
g	braker1_g06138	contig_024_length_645743	g1151.t1	scaffold_1	23968483	9690817	277.0
g	braker1_g10113	contig_024_length_645743	g5311.t1	scaffold_5	23722806	36152043	616.0
g	braker1_g03433	contig_024_length_645743	g6479.t1	scaffold_6	23898826	53853476	779.0
g	braker1_g04104	contig_024_length_645743	g3254.t1	scaffold_3	24156234	27189882	155.0
g	braker1_g03384	contig_024_length_645743	g10881.t1	scaffold_28	24016138	92435198	117.0
g	braker1_g05448	contig_024_length_645743	g9983.t1	scaffold_19	24091287	82014332	264.0
g	braker1_g04476	contig_024_length_645743	g1265.t1	scaffold_1	24097424	10396242	1088.0
g	braker1_g02932	contig_024_length_645743	g960.t1	scaffold_1	23864850	8112103	634.0
g	braker1_g08449	contig_024_length_645743	g2812.t1	scaffold_3	23835625	23392038	449.0
g	braker1_g01059	contig_024_length_645743	g7313.t1	scaffold_7	24058815	61116336	290.0
g	braker1_g10584	contig_024_length_645743	g9512.t1	scaffold_16	23945767	78786953	228.0
g	braker1_g00346	contig_024_length_645743	g2713.t1	scaffold_2	24326424	22461585	733.0
g	braker1_g06807	contig_024_length_645743	g10375.t1	scaffold_23	23909493	87005750	368.0
g	braker1_g03139	contig_024_length_645743	g880.t1	scaffold_1	23999515	7579107	174.0
g	braker1_g02032	contig_024_length_645743	g329.t1	scaffold_1	24222600	2972346	573.0
g	braker1_g03425	contig_003_length_1518489	g6471.t1	scaffold_6	3880036	53806763	1102.0
g	braker1_g09099	contig_003_length_1518489	g8866.t1	scaffold_12	5122064	74508156	106.0
g	braker1_g05475	contig_003_length_1518489	g10011.t1	scaffold_19	4628644	82511608	730.0
g	braker1_g03423	contig_003_length_1518489	g6471.t1	scaffold_6	4050955	53806763	244.0
g	braker1_g04172	contig_003_length_1518489	g4907.t1	scaffold_4	5091314	49283188	561.0
g	braker1_g03833	contig_003_length_1518489	g1774.t1	scaffold_2	4160776	14860333	1016.0
g	braker1_g04400	contig_003_length_1518489	g7503.t1	scaffold_8	4168739	63008290	1803.0
g	braker1_g07470	contig_003_length_1518489	g5903.t1	scaffold_6	4055678	49479246	553.0
g	braker1_g06549	contig_003_length_1518489	g5171.t1	scaffold_5	3933340	34720918	115.0
g	braker1_g01046	contig_003_length_1518489	g4522.t1	scaffold_4	4068471	45922927	240.0
g	braker1_g04563	contig_003_length_1518489	g3040.t1	scaffold_3	4953484	25490247	66.6
g	braker1_g08764	contig_003_length_1518489	g1955.t1	scaffold_2	4583834	16153563	370.0
g	braker1_g10219	contig_003_length_1518489	g5244.t1	scaffold_5	5138654	35228717	916.0
g	braker1_g03226	contig_003_length_1518489	g11312.t1	scaffold_38	3701657	96705448	1664.0
g	braker1_g11502	contig_003_length_1518489	g9392.t1	scaffold_15	3679064	80954985	1076.0
g	braker1_g04842	contig_003_length_1518489	g437.t1	scaffold_1	4388161	3990850	956.0
g	braker1_g03686	contig_003_length_1518489	g609.t1	scaffold_1	3760671	5457216	260.0
g	braker1_g02552	contig_003_length_1518489	g4425.t1	scaffold_4	5014162	45300453	1395.0
g	braker1_g06393	contig_003_length_1518489	g5702.t1	scaffold_5	4861759	39721406	337.0
g	braker1_g06017	contig_003_length_1518489	g1382.t1	scaffold_1	4307023	11331832	202.0
g	braker1_g04849	contig_003_length_1518489	g446.t1	scaffold_1	4156660	4045389	1373.0
g	braker1_g10465	contig_003_length_1518489	g10769.t1	scaffold_27	4344641	89995397	92.0
g	braker1_g08595	contig_003_length_1518489	g10753.t1	scaffold_27	3952522	89864073	518.0
g	braker1_g04169	contig_003_length_1518489	g4910.t1	scaffold_4	4710598	49296822	466.0
g	braker1_g05069	contig_003_length_1518489	g6248.t1	scaffold_6	3677786	52018001	870.0
g	braker1_g03413	contig_003_length_1518489	g10910.t1	scaffold_28	4581123	92628830	189.0
g	braker1_g03647	contig_003_length_1518489	g6112.t1	scaffold_6	3683607	50915827	149.0
g	braker1_g05063	contig_003_length_1518489	g6241.t1	scaffold_6	4369879	51975494	227.0
g	braker1_g10914	contig_003_length_1518489	g654.t1	scaffold_1	4941784	5772437	152.0
g	braker1_g05274	contig_003_length_1518489	g405.t1	scaffold_1	5064788	3742247	969.0
g	braker1_g00176	contig_003_length_1518489	g6913.t1	scaffold_7	4568079	57683096	95.5
g	braker1_g09424	contig_003_length_1518489	g1893.t1	scaffold_2	5111410	15723128	246.0
g	braker1_g04244	contig_003_length_1518489	g16.t1	scaffold_1	4502161	167092	229.0
g	braker1_g11902	contig_003_length_1518489	g5685.t1	scaffold_5	4984908	39550723	905.0
g	braker1_g05667	contig_003_length_1518489	g5804.t1	scaffold_5	4586229	40515016	1163.0
g	braker1_g01073	contig_003_length_1518489	g7328.t1	scaffold_7	4022441	61216756	376.0
g	braker1_g08662	contig_003_length_1518489	g9629.t1	scaffold_16	4589726	79931185	112.0
g	braker1_g01977	contig_003_length_1518489	g522.t1	scaffold_1	4039662	4689846	802.0
g	braker1_g08994	contig_003_length_1518489	g185.t1	scaffold_1	4937501	1916508	383.0
g	braker1_g11632	contig_003_length_1518489	g1742.t1	scaffold_2	3939532	14597838	223.0
g	braker1_g03016	contig_003_length_1518489	g5043.t1	scaffold_5	3978981	33617934	676.0
g	braker1_g03123	contig_003_length_1518489	g7865.t1	scaffold_9	5083969	66365295	131.0
g	braker1_g02255	contig_003_length_1518489	g7386.t1	scaffold_8	4095477	61624877	286.0
g	braker1_g04762	contig_003_length_1518489	g2556.t1	scaffold_2	3706995	21089499	403.0
g	braker1_g03775	contig_003_length_1518489	g1827.t1	scaffold_2	4645215	15145295	122.0
g	braker1_g11150	contig_003_length_1518489	g11265.t1	scaffold_36	4102351	96180761	628.0
g	braker1_g03763	contig_003_length_1518489	g1835.t1	scaffold_2	4882280	15170354	172.0
g	braker1_g05255	contig_003_length_1518489	g394.t1	scaffold_1	4488639	3645009	360.0
g	braker1_g11654	contig_003_length_1518489	g1615.t1	scaffold_2	4945133	13404341	57.4
g	braker1_g10145	contig_003_length_1518489	g8505.t1	scaffold_11	4337373	71968349	772.0
g	braker1_g06202	contig_003_length_1518489	g802.t1	scaffold_1	3891251	6985620	4611.0
g	braker1_g01274	contig_003_length_1518489	g1916.t1	scaffold_2	5078775	15892374	519.0
g	braker1_g05143	contig_003_length_1518489	g8332.t1	scaffold_11	3959619	70338505	258.0
g	braker1_g08572	contig_003_length_1518489	g165.t1	scaffold_1	3711089	1805020	1280.0
g	braker1_g07050	contig_003_length_1518489	g2009.t1	scaffold_2	4776180	16549064	1412.0
g	braker1_g04099	contig_003_length_1518489	g3250.t1	scaffold_3	4607088	27154498	721.0
g	braker1_g07352	contig_003_length_1518489	g10114.t1	scaffold_21	3992252	85877428	564.0
g	braker1_g09316	contig_003_length_1518489	g9377.t1	scaffold_15	3752510	80827302	388.0
g	braker1_g02866	contig_003_length_1518489	g4990.t1	scaffold_5	4753291	33199628	292.0
g	braker1_g00890	contig_003_length_1518489	g4672.t1	scaffold_4	4959509	47132913	942.0
g	braker1_g02969	contig_003_length_1518489	g5094.t1	scaffold_5	4314823	34018398	968.0
g	braker1_g01576	contig_003_length_1518489	g2249.t1	scaffold_2	5005019	18353729	254.0
g	braker1_g09961	contig_003_length_1518489	g1134.t1	scaffold_1	4283946	9587647	576.0
g	braker1_g05540	contig_003_length_1518489	g10232.t1	scaffold_21	4328683	86793505	572.0
g	braker1_g11235	contig_003_length_1518489	g3318.t1	scaffold_3	4911729	27681576	319.0
g	braker1_g05490	contig_003_length_1518489	g1743.t1	scaffold_2	4735812	14603572	397.0
g	braker1_g07524	contig_003_length_1518489	g8275.t1	scaffold_10	4234800	69757152	566.0
g	braker1_g06768	contig_003_length_1518489	g2785.t1	scaffold_3	4046532	23149838	425.0
g	braker1_g10427	contig_003_length_1518489	g8904.t1	scaffold_13	4293605	74850755	232.0
g	braker1_g03800	contig_003_length_1518489	g1802.t1	scaffold_2	4931089	15007609	1162.0
g	braker1_g06913	contig_003_length_1518489	g6425.t1	scaffold_6	5181566	53389296	320.0
g	braker1_g01889	contig_003_length_1518489	g6347.t1	scaffold_6	4122080	52743896	607.0
g	braker1_g02618	contig_003_length_1518489	g7998.t1	scaffold_9	5127415	67363537	385.0
g	braker1_g01157	contig_003_length_1518489	g10152.t1	scaffold_21	4976750	86084242	932.0
g	braker1_g01422	contig_003_length_1518489	g2474.t1	scaffold_2	5147419	20246233	238.0
g	braker1_g07043	contig_003_length_1518489	g11042.t1	scaffold_32	4261113	94495276	696.0
g	braker1_g02083	contig_003_length_1518489	g8300.t1	scaffold_10	5152752	70078867	2469.0
g	braker1_g09676	contig_003_length_1518489	g8971.t1	scaffold_13	4164001	75516673	209.0
g	braker1_g01950	contig_003_length_1518489	g6292.t1	scaffold_6	4193050	52294078	1759.0
g	braker1_g05398	contig_003_length_1518489	g5286.t1	scaffold_5	4377387	35520858	590.0
g	braker1_g00591	contig_003_length_1518489	g2990.t1	scaffold_3	3829467	24772371	1176.0
g	braker1_g04873	contig_003_length_1518489	g10701.t1	scaffold_26	3858929	91569301	115.0
g	braker1_g08409	contig_003_length_1518489	g3853.t1	scaffold_3	4031945	32377176	2127.0
g	braker1_g03273	contig_003_length_1518489	g4717.t1	scaffold_4	3764461	47494412	333.0
g	braker1_g11718	contig_003_length_1518489	g11404.t1	scaffold_40	5018223	97526846	127.0
g	braker1_g05555	contig_003_length_1518489	g9057.t1	scaffold_13	4127348	76338452	550.0
g	braker1_g05965	contig_003_length_1518489	g8631.t1	scaffold_12	4177260	72860156	388.0
g	braker1_g05794	contig_003_length_1518489	g8759.t1	scaffold_12	4575079	73691844	899.0
g	braker1_g03401	contig_003_length_1518489	g10898.t1	scaffold_28	3746605	92535935	269.0
g	braker1_g06027	contig_003_length_1518489	g1374.t1	scaffold_1	4110155	11275661	204.0
g	braker1_g06750	contig_003_length_1518489	g3966.t1	scaffold_4	4706028	41888922	345.0
g	braker1_g02068	contig_003_length_1518489	g294.t1	scaffold_1	5186460	2718282	805.0
g	braker1_g01996	contig_003_length_1518489	g375.t1	scaffold_1	3716111	3245928	421.0
g	braker1_g05122	contig_003_length_1518489	g11480.t1	scaffold_42	4290007	97839728	281.0
g	braker1_g07430	contig_003_length_1518489	g7139.t1	scaffold_7	4657335	59567115	284.0
g	braker1_g00843	contig_003_length_1518489	g7455.t1	scaffold_8	3695913	62588392	171.0
g	braker1_g06183	contig_003_length_1518489	g1227.t1	scaffold_1	4991493	10145694	842.0
g	braker1_g00238	contig_003_length_1518489	g6848.t1	scaffold_7	4579106	57216018	284.0
g	braker1_g10942	contig_003_length_1518489	g9322.t1	scaffold_15	5157463	80308676	197.0
g	braker1_g06340	contig_003_length_1518489	g9192.t1	scaffold_14	3680006	77664102	721.0
g	braker1_g05031	contig_003_length_1518489	g7225.t1	scaffold_7	4143851	60305556	1582.0
g	braker1_g09662	contig_003_length_1518489	g8838.t1	scaffold_12	3924036	74296309	2322.0
g	braker1_g11753	contig_003_length_1518489	g10272.t1	scaffold_22	3689710	88310837	566.0
g	braker1_g04329	contig_003_length_1518489	g9670.t1	scaffold_17	4807132	83294533	72.8
g	braker1_g04429	contig_003_length_1518489	g8527.t1	scaffold_11	4871668	72121481	66.6
g	braker1_g09707	contig_003_length_1518489	g8373.t1	scaffold_11	4256254	70721334	889.0
g	braker1_g00620	contig_003_length_1518489	g3021.t1	scaffold_3	4118433	25331928	484.0
g	braker1_g02456	contig_003_length_1518489	g3210.t1	scaffold_3	3800466	26818296	754.0
g	braker1_g06694	contig_003_length_1518489	g7283.t1	scaffold_7	3739490	60673706	358.0
g	braker1_g09435	contig_003_length_1518489	g3824.t1	scaffold_3	4825442	32105125	418.0
g	braker1_g06692	contig_003_length_1518489	g7281.t1	scaffold_7	4027806	60659043	2784.0
g	braker1_g00189	contig_003_length_1518489	g6899.t1	scaffold_7	3965736	57578470	669.0
g	braker1_g11546	contig_003_length_1518489	g1748.t1	scaffold_2	4639343	14644141	283.0
g	braker1_g02193	contig_003_length_1518489	g4124.t1	scaffold_4	3844169	43173728	2146.0
g	braker1_g09780	contig_003_length_1518489	g10238.t1	scaffold_22	5144335	87955554	97.4
g	braker1_g09023	contig_003_length_1518489	g8211.t1	scaffold_10	4506458	69175533	290.0
g	braker1_g11948	contig_003_length_1518489	g6691.t1	scaffold_7	4132992	55682779	77.0
g	braker1_g11600	contig_003_length_1518489	g4827.t1	scaffold_4	5022224	48575071	126.0
g	braker1_g04755	contig_003_length_1518489	g2565.t1	scaffold_2	4760710	21199555	1597.0
g	braker1_g00859	contig_003_length_1518489	g7443.t1	scaffold_8	4844713	62488896	734.0
g	braker1_g03287	contig_003_length_1518489	g4699.t1	scaffold_4	4012029	47365865	490.0
g	braker1_g04042	contig_003_length_1518489	g1083.t1	scaffold_1	4240369	9166320	520.0
g	braker1_g09029	contig_003_length_1518489	g8220.t1	scaffold_10	4395335	69246390	490.0
g	braker1_g03901	contig_003_length_1518489	g9463.t1	scaffold_15	4317736	81552144	1549.0
g	braker1_g10955	contig_003_length_1518489	g5816.t1	scaffold_5	4746805	40641884	672.0
g	braker1_g01401	contig_003_length_1518489	g2092.t1	scaffold_2	4274130	17206294	652.0
g	braker1_g08353	contig_003_length_1518489	g4291.t1	scaffold_4	4253531	44421957	175.0
g	braker1_g09553	contig_003_length_1518489	g7688.t1	scaffold_9	5028655	64742763	792.0
g	braker1_g09188	contig_003_length_1518489	g10526.t1	scaffold_24	4480577	89424259	507.0
g	braker1_g00633	contig_003_length_1518489	g3034.t1	scaffold_3	3780214	25438255	2621.0
g	braker1_g06902	contig_003_length_1518489	g6436.t1	scaffold_6	4198402	53454251	1491.0
g	braker1_g01526	contig_003_length_1518489	g2371.t1	scaffold_2	4309076	19451236	317.0
g	braker1_g00431	contig_003_length_1518489	g2623.t1	scaffold_2	4048694	21660357	411.0
g	braker1_g10362	contig_003_length_1518489	g5638.t1	scaffold_5	3868962	39087587	669.0
g	braker1_g08429	contig_003_length_1518489	g9065.t1	scaffold_13	4916464	76408822	946.0
g	braker1_g00533	contig_003_length_1518489	g2929.t1	scaffold_3	4525432	24372868	1462.0
g	braker1_g03468	contig_003_length_1518489	g1651.t1	scaffold_2	4713182	13738690	525.0
g	braker1_g01094	contig_003_length_1518489	g10090.t1	scaffold_21	4419028	85732588	169.0
g	braker1_g05432	contig_003_length_1518489	g9964.t1	scaffold_19	5136456	81908019	567.0
g	braker1_g09819	contig_003_length_1518489	g2047.t1	scaffold_2	4149052	16802618	501.0
g	braker1_g11127	contig_003_length_1518489	g8596.t1	scaffold_11	3727337	72653526	172.0
g	braker1_g03031	contig_003_length_1518489	g8495.t1	scaffold_11	4634288	71889174	1000.0
g	braker1_g05114	contig_003_length_1518489	g11484.t1	scaffold_42	5165729	97869043	266.0
g	braker1_g02645	contig_003_length_1518489	g7972.t1	scaffold_9	4356616	67145151	178.0
g	braker1_g05610	contig_003_length_1518489	g5542.t1	scaffold_5	3948671	38354035	1082.0
g	braker1_g04057	contig_003_length_1518489	g1059.t1	scaffold_1	4449534	8989549	4766.0
g	braker1_g05596	contig_003_length_1518489	g5557.t1	scaffold_5	4671923	38529494	1149.0
g	braker1_g00328	contig_003_length_1518489	g2731.t1	scaffold_2	4720699	22702963	77.4
g	braker1_g08340	contig_003_length_1518489	g3459.t1	scaffold_3	4684504	29128320	1178.0
g	braker1_g08103	contig_003_length_1518489	g9242.t1	scaffold_14	4304307	78099366	553.0
g	braker1_g09217	contig_003_length_1518489	g6215.t1	scaffold_6	4950301	51736032	1208.0
g	braker1_g07641	contig_003_length_1518489	g662.t1	scaffold_1	4134305	5854868	1162.0
g	braker1_g08104	contig_003_length_1518489	g9241.t1	scaffold_14	4652073	78087742	528.0
g	braker1_g11879	contig_003_length_1518489	g9270.t1	scaffold_14	4383193	78290519	213.0
g	braker1_g05813	contig_003_length_1518489	g8741.t1	scaffold_12	4908989	73602593	278.0
g	braker1_g00992	contig_003_length_1518489	g10272.t1	scaffold_22	4137261	88310837	649.0
g	braker1_g11568	contig_003_length_1518489	g2873.t1	scaffold_3	3850710	23846940	58.9
g	braker1_g06835	contig_003_length_1518489	g104.t1	scaffold_1	3682126	1219077	511.0
g	braker1_g03202	contig_003_length_1518489	g938.t1	scaffold_1	4690360	7939580	621.0
g	braker1_g05957	contig_003_length_1518489	g1498.t1	scaffold_1	4904582	12453519	518.0
g	braker1_g04595	contig_003_length_1518489	g6018.t1	scaffold_6	5071404	50315150	2570.0
g	braker1_g02340	contig_003_length_1518489	g7789.t1	scaffold_9	4223433	65797157	744.0
g	braker1_g10274	contig_003_length_1518489	g21.t1	scaffold_1	4925175	231590	635.0
g	braker1_g03451	contig_003_length_1518489	g6495.t1	scaffold_6	3680812	54011753	329.0
g	braker1_g10400	contig_003_length_1518489	g4172.t1	scaffold_4	4921055	43474492	67.4
g	braker1_g04776	contig_003_length_1518489	g2540.t1	scaffold_2	5149276	20994628	457.0
g	braker1_g10747	contig_003_length_1518489	g5755.t1	scaffold_5	4649292	40041276	659.0
g	braker1_g00735	contig_003_length_1518489	g8137.t1	scaffold_10	3678262	68564937	3053.0
g	braker1_g09387	contig_003_length_1518489	g8808.t1	scaffold_12	3969359	74116092	578.0
g	braker1_g09044	contig_003_length_1518489	g4184.t1	scaffold_4	4243524	43589834	295.0
g	braker1_g04263	contig_003_length_1518489	g3329.t1	scaffold_3	4184804	27789318	540.0
g	braker1_g01111	contig_003_length_1518489	g10112.t1	scaffold_21	4248165	85864453	592.0
g	braker1_g04479	contig_003_length_1518489	g1267.t1	scaffold_1	4210598	10413567	667.0
g	braker1_g08744	contig_003_length_1518489	g6506.t1	scaffold_6	4402676	54119549	266.0
g	braker1_g09635	contig_003_length_1518489	g11174.t1	scaffold_35	5173515	95392279	416.0
g	braker1_g08949	contig_003_length_1518489	g10375.t1	scaffold_23	4431431	87005750	298.0
g	braker1_g00459	contig_003_length_1518489	g2600.t1	scaffold_2	3944201	21496195	351.0
g	braker1_g09361	contig_003_length_1518489	g4225.t1	scaffold_4	4932876	43913488	298.0
g	braker1_g00514	contig_003_length_1518489	g17.t1	scaffold_1	4594540	175106	276.0
g	braker1_g02400	contig_003_length_1518489	g3149.t1	scaffold_3	4792215	26346001	997.0
g	braker1_g05414	contig_003_length_1518489	g5269.t1	scaffold_5	4473890	35369385	686.0
g	braker1_g03333	contig_003_length_1518489	g10830.t1	scaffold_28	5055640	92096529	270.0
g	braker1_g05867	contig_003_length_1518489	g5351.t1	scaffold_5	5160606	36439563	270.0
g	braker1_g05514	contig_003_length_1518489	g1759.t1	scaffold_2	3677312	14736462	1066.0
g	braker1_g02233	contig_003_length_1518489	g7412.t1	scaffold_8	4091383	62267121	295.0
g	braker1_g03598	contig_003_length_1518489	g6167.t1	scaffold_6	4894040	51310585	3919.0
g	braker1_g02986	contig_074_length_370637	g5069.t1	scaffold_5	47901419	33836095	947.0
g	braker1_g10920	contig_074_length_370637	g655.t1	scaffold_1	48109527	5788386	629.0
g	braker1_g00681	contig_074_length_370637	g3086.t1	scaffold_3	47973509	25891488	224.0
g	braker1_g11154	contig_074_length_370637	g1920.t1	scaffold_2	48062533	15926389	131.0
g	braker1_g02941	contig_074_length_370637	g5122.t1	scaffold_5	48031461	34265587	304.0
g	braker1_g04218	contig_074_length_370637	g11381.t1	scaffold_39	47817162	97347190	227.0
g	braker1_g01355	contig_074_length_370637	g7624.t1	scaffold_8	47860401	64002484	577.0
g	braker1_g06325	contig_074_length_370637	g9058.t1	scaffold_13	48145528	76350602	1286.0
g	braker1_g07346	contig_074_length_370637	g60.t1	scaffold_1	47993828	633896	524.0
g	braker1_g09332	contig_074_length_370637	g9934.t1	scaffold_18	47924319	85513968	126.0
g	braker1_g05148	contig_074_length_370637	g778.t1	scaffold_1	48006857	6744763	484.0
g	braker1_g08102	contig_074_length_370637	g9244.t1	scaffold_14	47878379	78117783	189.0
g	braker1_g05032	contig_074_length_370637	g7224.t1	scaffold_7	48136958	60296012	1032.0
g	braker1_g08571	contig_074_length_370637	g164.t1	scaffold_1	47815008	1798626	727.0
g	braker1_g03582	contig_074_length_370637	g6183.t1	scaffold_6	47893680	51468079	1051.0
g	braker1_g02796	contig_074_length_370637	g2861.t1	scaffold_3	48131589	23771290	922.0
g	braker1_g03269	contig_074_length_370637	g4721.t1	scaffold_4	47996200	47528369	179.0
g	braker1_g05684	contig_074_length_370637	g7299.t1	scaffold_7	48128434	60782629	1338.0
g	braker1_g01829	contig_074_length_370637	g4866.t1	scaffold_4	48025749	48931235	196.0
g	braker1_g10192	contig_074_length_370637	g8893.t1	scaffold_13	48011452	74696166	692.0
g	braker1_g04093	contig_074_length_370637	g3243.t1	scaffold_3	48093009	27106561	228.0
g	braker1_g11685	contig_074_length_370637	g8267.t1	scaffold_10	47938283	69657827	150.0
g	braker1_g09966	contig_074_length_370637	g1135.t1	scaffold_1	48042015	9592758	288.0
g	braker1_g05951	contig_074_length_370637	g1513.t1	scaffold_1	48021437	12582197	673.0
g	braker1_g07240	contig_074_length_370637	g10347.t1	scaffold_22	47871614	88896153	407.0
g	braker1_g03126	contig_074_length_370637	g870.t1	scaffold_1	48070122	7502132	667.0
g	braker1_g09923	contig_074_length_370637	g9284.t1	scaffold_14	47985084	78420222	232.0
g	braker1_g10401	contig_074_length_370637	g4172.t1	scaffold_4	48102432	43474492	132.0
g	braker1_g07695	contig_074_length_370637	g7826.t1	scaffold_9	47843297	66091593	446.0
g	braker1_g03831	contig_074_length_370637	g1775.t1	scaffold_2	48121539	14868950	1447.0
g	braker1_g04753	contig_074_length_370637	g2566.t1	scaffold_2	48152397	21212275	339.0
g	braker1_g03849	contig_074_length_370637	g1759.t1	scaffold_2	48114829	14736462	921.0
g	braker1_g04391	contig_074_length_370637	g7494.t1	scaffold_8	48078108	62939191	237.0
g	braker1_g02777	contig_074_length_370637	g2883.t1	scaffold_3	47839617	23928514	854.0
g	braker1_g08725	contig_074_length_370637	g9008.t1	scaffold_13	47942888	75928349	1326.0
g	braker1_g01030	contig_074_length_370637	g4536.t1	scaffold_4	48016480	46017144	5558.0
g	braker1_g05066	contig_074_length_370637	g6244.t1	scaffold_6	48074870	51993476	1582.0
g	braker1_g04697	contig_074_length_370637	g3569.t1	scaffold_3	47825068	30054400	604.0
g	braker1_g10877	contig_074_length_370637	g7208.t1	scaffold_7	48051294	60178020	855.0
g	braker1_g06190	contig_074_length_370637	g791.t1	scaffold_1	48141442	6873058	985.0
g	braker1_g00344	contig_074_length_370637	g2715.t1	scaffold_2	47888308	22474946	496.0
g	braker1_g10792	contig_074_length_370637	g9293.t1	scaffold_15	48149170	80148650	441.0
g	braker1_g08035	contig_074_length_370637	g10276.t1	scaffold_22	47947894	88350709	538.0
g	braker1_g00572	contig_074_length_370637	g2972.t1	scaffold_3	48000350	24652698	1053.0
g	braker1_g08569	contig_074_length_370637	g162.t1	scaffold_1	47883689	1788624	489.0
g	braker1_g04996	contig_074_length_370637	g9133.t1	scaffold_14	48003375	77146389	344.0
g	braker1_g05396	contig_074_length_370637	g5288.t1	scaffold_5	48163731	35531537	1000.0
g	braker1_g08628	contig_074_length_370637	g3770.t1	scaffold_3	47911452	31562851	1234.0
g	braker1_g07103	contig_074_length_370637	g3682.t1	scaffold_3	47865043	30876620	464.0
g	braker1_g11860	contig_074_length_370637	g7212.t1	scaffold_7	47832417	60209974	223.0
g	braker1_g02685	contig_074_length_370637	g7935.t1	scaffold_9	47847958	66916818	155.0
g	braker1_g08126	contig_074_length_370637	g217.t1	scaffold_1	48172215	2091302	343.0
g	braker1_g03334	contig_074_length_370637	g10831.t1	scaffold_28	47963536	92102381	56.2
g	braker1_g05921	contig_074_length_370637	g3345.t1	scaffold_3	47930171	27892850	770.0
g	braker1_g11633	contig_074_length_370637	g1741.t1	scaffold_2	47980456	14593928	184.0
g	braker1_g08484	contig_074_length_370637	g2355.t1	scaffold_2	47853141	19340094	434.0
g	braker1_g02199	contig_074_length_370637	g4130.t1	scaffold_4	47989289	43206649	687.0
g	braker1_g11172	contig_074_length_370637	g3224.t1	scaffold_3	48134332	26927157	2465.0
g	braker1_g05947	contig_074_length_370637	g8827.t1	scaffold_12	47987360	74233240	296.0
g	braker1_g00102	contig_054_length_439495	g6989.t1	scaffold_7	39930672	58316614	697.0
g	braker1_g07391	contig_054_length_439495	g9421.t1	scaffold_15	40075233	81175058	786.0
g	braker1_g04625	contig_054_length_439495	g6054.t1	scaffold_6	39699254	50524564	521.0
g	braker1_g02314	contig_054_length_439495	g7759.t1	scaffold_9	39838865	65539136	287.0
g	braker1_g03525	contig_054_length_439495	g6752.t1	scaffold_7	40061628	56380764	394.0
g	braker1_g03654	contig_054_length_439495	g6105.t1	scaffold_6	39960863	50864081	1389.0
g	braker1_g02481	contig_054_length_439495	g4353.t1	scaffold_4	39923632	44881392	145.0
g	braker1_g03038	contig_054_length_439495	g1525.t1	scaffold_1	39717028	12687471	314.0
g	braker1_g06678	contig_054_length_439495	g7266.t1	scaffold_7	39703351	60589410	208.0
g	braker1_g10060	contig_054_length_439495	g4238.t1	scaffold_4	39878120	44012852	405.0
g	braker1_g07435	contig_054_length_439495	g7130.t1	scaffold_7	39846364	59500120	664.0
g	braker1_g01109	contig_054_length_439495	g10110.t1	scaffold_21	39769682	85854484	560.0
g	braker1_g06612	contig_054_length_439495	g2489.t1	scaffold_2	39792381	20517216	129.0
g	braker1_g04139	contig_054_length_439495	g11195.t1	scaffold_35	39711921	95582330	447.0
g	braker1_g01557	contig_054_length_439495	g2233.t1	scaffold_2	40110377	18233657	187.0
g	braker1_g01949	contig_054_length_439495	g6293.t1	scaffold_6	39935598	52300347	546.0
g	braker1_g05284	contig_054_length_439495	g415.t1	scaffold_1	39785936	3832753	419.0
g	braker1_g06813	contig_054_length_439495	g82.t1	scaffold_1	39687844	1013077	149.0
g	braker1_g01941	contig_054_length_439495	g6298.t1	scaffold_6	39730674	52331645	275.0
g	braker1_g01801	contig_054_length_439495	g6553.t1	scaffold_6	40024576	54480310	960.0
g	braker1_g00222	contig_054_length_439495	g6866.t1	scaffold_7	40120599	57365223	877.0
g	braker1_g08064	contig_054_length_439495	g5388.t1	scaffold_5	39693566	36767320	1241.0
g	braker1_g00645	contig_054_length_439495	g3045.t1	scaffold_3	39807697	25550188	1462.0
g	braker1_g05422	contig_054_length_439495	g5261.t1	scaffold_5	39941069	35321262	186.0
[truncated: 8,737 more rows]
