# Supplementary material for: Tracing animal genomic evolution with the chromosomal-level assembly of the freshwater sponge Ephydatia muelleri
Source: Nat Commun. 2020 Jul 27;11:3676. doi: 10.1038/s41467-020-17397-w (PMC7385117; doi:10.1038/s41467-020-17397-w)
Supplement: Supplementary file 8 — Supplementary Data 4 [file 41467_2020_17397_MOESM8_ESM.zip › Supplementary_Data_4_Synteny_analyses_plots_scripts/placozoan_comparison/hoilungia_vs_trichoplax_ftest_pvalue_g-random.csv]

	scaffold_1	scaffold_2	scaffold_3	scaffold_5	scaffold_4	scaffold_6	scaffold_7	scaffold_8	scaffold_9	scaffold_10	scaffold_11	scaffold_12	scaffold_13	scaffold_14	scaffold_16	scaffold_15	scaffold_19	scaffold_17	scaffold_18	scaffold_21	scaffold_23	scaffold_22	scaffold_24	scaffold_27	scaffold_25	scaffold_26	scaffold_28	scaffold_33	scaffold_30	scaffold_31	scaffold_32
contig_001	1.22214480257126e-60	1.56830054688367e-38	7.50137161230723e-37	1.02443902013757e-26	1.48192120952781e-55	8.33354389634992e-38	4.42145402112887e-28	2.38969330905479e-10	5.76385954098078e-14	0.00018174774690352	3.53896275530709e-11	2.42412425196107e-11	1.117508044846e-07	1.81573960711986e-09	8.55194040346905e-08	1.80058772042182e-10	1	1.69333619467483e-08	0.0631073461485989	7.39891797099877e-05	0.0882404920686644	9.16138547389015e-10	3.62024871641509e-05	0.0882404920686644	0.0732406337397985	1	0.0477045666893856	0.0580002725380706	1	0.0732406337397985	1
contig_002	3.2088504626666e-52	1.25597828473972e-41	2.53927075595002e-36	5.90828406523118e-21	2.56166690571993e-35	3.52258893138054e-13	8.82418541099893e-13	8.44926973906468e-11	8.82418541099893e-13	2.98747549083741e-06	1.24593523777976e-11	1.5439068038125e-06	9.74084767522159e-05	7.34979121548924e-10	0.00283367822943342	5.247483762343e-06	0.000132805604915355	0.0494999201906562	0.0538801048902385	1.61164354560492e-08	0.0754888108280946	5.68623272332557e-05	2.26401805536936e-05	0.00317843548960072	0.0625817768260395	0.036240945688462	1.70371415364058e-05	0.00139575508431034	0.0582406954329702	1	1
contig_003	4.02098949729265e-42	1.02551369606914e-41	4.3306166907773e-25	1.26131043151794e-25	7.63468572694696e-24	1.55413793956083e-24	2.50099951840594e-15	5.7019831963365e-08	3.7060653962282e-08	2.30967653550313e-08	2.06648607659134e-10	1.48052787505047e-10	1.01941841423859e-06	8.17836116366484e-07	0.0569462607066546	2.21071770675906e-06	0.00252114866212325	0.0394947454731978	1	5.50758979438781e-09	0.0603997329650189	2.93704622470342e-05	0.0359673186679443	0.00203971591509399	1	0.0288750040115454	8.76880017809039e-06	1	1	1	0.0394947454731978
contig_004	3.2088504626666e-52	9.44838008280075e-28	4.13259935807849e-22	1.27069840980877e-17	1.10125331304272e-22	7.09667822089011e-20	4.22040933619495e-18	3.91808789292987e-09	4.73095843549384e-11	0.000114215128537253	0.0712057504068049	5.2700247114309e-10	0.00317843548960072	0.0712057504068049	3.993060001752e-08	0.00474218985675081	0.0839974968669944	0.00139575508431034	1	1.61164354560492e-08	1	0.00220080372306615	2.26401805536936e-05	0.0754888108280946	0.00220080372306615	0.036240945688462	0.0406804264968339	1	1	0.0625817768260395	0.00139575508431034
contig_005	1.07482429512889e-37	2.5616669057199e-35	4.7734925159988e-35	3.84256364556498e-19	8.24912549959698e-36	1.26088670671917e-12	7.45442318621781e-14	3.32170645388581e-08	1.00046143732383e-15	8.08626547559862e-07	0.00144818870114564	2.5418100236498e-05	0.00162583953265407	0.0507724422660097	0.0507724422660097	0.00243444349744176	0.0600130997664189	0.035177580332348	1	0.0414447640158881	0.00162583953265407	0.00112273168356116	0.0320292814782319	0.0538622919046392	1	1	1	0.035177580332348	1	0.0445637073000012	0.000710120999062157
contig_006	1.73102194946487e-46	1.42871147990899e-35	5.81105158137872e-21	1.37833830076938e-21	5.65334221638914e-27	1.80577828562513e-20	5.73399995512092e-15	3.82110714393451e-11	1.18563835462144e-09	1.86467415187459e-06	0.0630824187138794	1.67697588267712e-08	2.91554430124169e-08	1.2152132157628e-06	0.00222655871989701	0.000123022856299477	0.00308636934543742	0.00109474427878899	0.00129041120831901	3.23597373410845e-05	1	0.0554127522079695	1	1	0.0554127522079695	0.0320378458961348	0.0359721183013801	0.043794342141138	1	1	0.043794342141138
contig_007	1.08459620731732e-31	1.55394350253297e-14	2.88207671846128e-34	1.55394350253297e-14	1.00046143732383e-15	1.28426687584441e-18	2.81859416786708e-18	4.4462829431054e-05	9.41126118917217e-09	4.11018385515162e-07	0.00101923068429479	0.000900863035550145	0.0011446722607864	1.81344488162902e-05	0.0424817285692275	1.17388523820506e-08	0.0502537544717129	0.0293939197568803	0.000588578587409681	1.26281720341013e-07	0.0011446722607864	1.24933310513437e-05	0.00041644839856697	0.0450790926582842	1.24933310513437e-05	1	0.0241113601667662	0.0293939197568803	0.0346493068372226	1	1
contig_008	1.04310654695912e-34	1.64746333720254e-19	2.16930350699198e-22	1.6566943735697e-07	1.15246776671114e-28	1.1793747200837e-14	1.45026526755086e-08	5.81882100249067e-05	3.08705198750323e-12	0.00153395426377423	5.34050300994182e-09	5.52541829799168e-13	4.74657720842499e-07	2.3761327981658e-05	2.3761327981658e-05	0.0607782498401817	3.84816787330741e-05	8.41739195311498e-06	0.0351752334031399	2.34662690781467e-11	1	1.6376491532599e-05	6.99491032117078e-10	1	1	3.55444449804007e-06	0.000410609884224371	0.0322896780924913	1	0.040921723490762	0.0322896780924913
contig_009	1.08459620731732e-31	1.00706730253065e-21	8.17374841405566e-23	4.50838341806663e-29	1.96309768621926e-21	1.28426687584441e-18	9.41126118917217e-09	0.0579658259251802	0.0528310848530651	7.57174389563871e-11	0.00101923068429479	1.51412285415272e-05	1	0.0424817285692275	2.67282014183951e-07	7.25242795651468e-07	0.00141662819093487	0.0293939197568803	0.0320250015683282	1.01704379673605e-05	1	0.0372668521006791	0.00041644839856697	1	0.0372668521006791	0.000273520574727591	2.91774561116092e-10	1	0.0346493068372226	1	0.0293939197568803
contig_010	1.21216310008129e-28	1.09480731435064e-44	4.63545776463165e-29	1.10867087995807e-16	7.26082106744108e-22	1.13242288272047e-11	2.52373125736254e-05	0.00153395426377423	0.047669762509998	4.33298058846747e-11	0.03831096037047	1.1240367914894e-05	0.000934783419873571	2.15252834145403e-09	0.000832193271207977	2.89728434834147e-05	1	0.000406966590982938	1	0.0312349280386116	0.0406587703139572	0.000644475213031639	0.00033965937210499	0.000934783419873571	0.000644475213031639	1	0.0217237036445307	1	1	1	0.0264902860965703
contig_011	1.46163665051977e-25	1.9801309669909e-13	7.89250373957644e-22	3.01713233437883e-30	2.30620757945822e-20	2.28957807419442e-21	3.46250231819678e-09	5.3405030099418e-09	4.50700668403923e-13	0.000832193271207979	0.0341231651718651	0.00058637032667787	0.0362191951945492	0.000663654519679	1	3.20217225784642e-07	0.0403984688000009	0.000324254075974749	1	5.41535529530538e-06	1	1	1	1.14628483522978e-05	0.0299182781131302	0.0172004137284302	0.0193308558609793	0.0235787578407914	1	0.0299182781131302	0.0235787578407914
contig_012	5.2292861848528e-24	5.93719796427458e-23	3.00638535345372e-16	9.37773074984425e-27	1.36293795162925e-22	1.67697588267712e-08	3.0845855347422e-15	1.98433773063293e-05	0.000900863035550144	1.1240367914894e-05	9.31179873271911e-08	0.0300498146177928	1.25186347469645e-09	0.00058637032667787	0.0320228621877322	0.0418320350752454	1	2.84816371361404e-06	1	0.0260924536108835	0.0339921632954473	5.5530830982762e-06	0.00023893904624755	0.000658834083210536	0.0280730139682367	1	0.0181324821614205	1	1	0.0280730139682367	2.84816371361404e-06
contig_013	4.16834808299258e-27	4.74915401298402e-28	2.39589744553938e-29	1.44201532339158e-20	2.49014289743763e-14	2.34245445697262e-17	5.60887617454474e-11	2.8156471768053e-05	4.53479216974045e-09	2.26134865654582e-07	0.0362191951945492	9.56790999979981e-06	2.18285769228141e-09	0.000745601939642899	1.14628483522978e-05	2.4676982937157e-05	1	1	5.14667683101777e-06	0.0295235615573644	0.000837592752716691	1	1	1	1	0.0182667906021821	0.0205279292771262	0.0250355099991735	1	1	0.0250355099991735
contig_014	1.46163665051977e-25	6.06788886991093e-19	8.92632121627076e-24	8.27420384382916e-21	2.55392837694513e-24	1.44667379750074e-17	2.67282014183951e-07	2.37613279816579e-05	2.67282014183951e-07	2.15252834145404e-09	9.66764359729969e-06	9.55310090384163e-10	1.14628483522978e-05	0.0341231651718651	0.0341231651718651	0.00111963841130148	0.0403984688000009	0.000324254075974749	1	0.000445869160525285	1	0.000513768731477885	0.0214569678265924	0.000745601939642898	1	0.0172004137284302	1	1	1	1	0.000324254075974749
contig_015	1.46163665051977e-25	2.9894724779001e-15	8.92632121627076e-24	2.9894724779001e-15	1.66470355916228e-14	3.34294466393444e-25	4.50700668403923e-13	2.37613279816579e-05	4.50700668403923e-13	1.3465172288932e-05	1	0.00058637032667787	1.73140574327873e-11	1	0.0341231651718651	0.0445607477499701	0.0403984688000009	3.06598801943228e-08	0.0256962341046227	1	1	1	1	1	1	1	0.0193308558609793	1	0.000445869160525285	1	0.000324254075974749
contig_016	3.33404537916481e-33	2.45194404224936e-34	1.00858144962608e-20	3.05911469053656e-09	4.66008206857118e-25	8.2849108157668e-15	7.25242795651468e-07	1.03157838045522e-06	0.0554017699260653	0.00140271448486554	2.08228649751614e-05	3.79838805603893e-11	0.0472820585186192	1	0.00111963841130148	0.0580936633758621	6.00413895061041e-07	0.0308427821374848	0.00064679417160639	0.0363523274656818	1	1.43483680679709e-05	1	0.0472820585186192	0.000867549548926052	0.0225221806745693	1	0.00054827549065811	0.0363523274656818	1	0.0308427821374848
contig_017	3.59252317129262e-30	1.71759400786419e-16	1.20281243662909e-13	8.56993478059374e-08	1.20665806227066e-21	2.61721975185979e-26	1.97258158245771e-20	3.84816787330741e-05	1.26179602957057e-12	0.00115728923396042	0.0403984688000008	2.06353811929486e-09	1.85924530267765e-05	0.000923409254358648	2.74579648918183e-09	3.37330741443296e-05	0.0477989621080838	1	7.0482940741707e-06	0.000620885510057322	0.0428713331825859	1	0.000377092849777207	1	0.000715244321954588	1	0.0229181801968573	1	0.0329435084124412	0.0354345704162595	0.0279430885457546
contig_018	1.0628217302713e-17	2.82752583948989e-20	3.34060473032105e-19	7.87973655515886e-09	1.60103036172255e-13	2.04605537053042e-05	5.1978003120891e-14	9.9414989808278e-08	6.97415858649708e-08	0.000406966590982938	0.0235787578407914	0.00028636486551627	3.82833255120766e-08	0.000324254075974749	3.41432582782068e-06	0.00054827549065811	0.000451777202791533	0.00015807029861684	0.000186641824391474	0.0191966208326667	0.000364456768533708	2.34793071688963e-06	0.000131844191777363	1	0.000250795501064729	1	0.0133259598004603	1	1	1	0.0162652715034049
contig_019	2.72058891004407e-19	1.70218149846931e-10	5.54287419092083e-29	6.54270731012799e-22	2.48813599789426e-17	8.51183936153401e-11	9.83912381510659e-10	0.000707690887626702	8.15206620256302e-06	0.0288653436799617	1	0.0241081269067492	1	0.000382691096005502	1	0.000646794171606391	0.0304463524814595	0.017731940250147	0.0193295570456198	0.0209247916010559	1	0.00029604719630212	1.17766809463418e-06	1	1	1	0.0145295470004868	1	0.0209247916010559	1	0.017731940250147
contig_020	7.12865210775253e-21	6.80210843374452e-16	5.50758979438779e-09	3.72467121842355e-12	4.31261617408271e-15	8.98291313252647e-09	1.4078864282647e-11	2.1467366308636e-09	0.0346493068372226	0.0312349280386117	0.000445869160525286	0.000393840166214875	6.42289953638406e-06	0.0278094048046805	0.000445869160525286	0.0363523274656818	1	0.0191966208326667	0.000256829060429715	0.000299309615777816	0.000501060006351205	1	0.0174656346896888	1	1	1	0.000148652775240768	1	0.0226501511929206	0.0243727038006338	1
contig_021	4.16834808299258e-27	2.70015858949512e-24	1.37670088408589e-21	1.78403153922952e-11	1.04100386598974e-08	3.09849697321729e-19	5.60887617454474e-11	0.0494802405225801	0.0450790926582842	1.59623078017718e-05	0.000745601939642899	0.0339921632954473	0.0384413942562192	0.0362191951945492	0.0362191951945492	1	1	1	0.0272819719577007	1	1	0.0317602887067035	0.000304152729695269	1	1	1	1	1	1	1	1
contig_022	1.9101067299112e-22	2.4957244504937e-21	2.49581652475491e-24	5.70787014710561e-12	7.32747621386121e-17	1.23972059828344e-08	2.05789363553551e-13	0.040921723490762	1.64797911621085e-07	0.033599051045025	0.000513768731477885	5.29606534790334e-10	0.0317602887067035	6.65490552204271e-06	0.0299182781131302	1	1	0.0206593156768696	0.000296047196302119	2.17502255916863e-12	1	1	0.000209241572533599	0.0317602887067035	0.000397591239910398	1	1	1	1	0.0262244909680404	1
contig_023	4.25525744515469e-16	8.5563347357211e-13	1.81729149637712e-17	3.67259188904701e-07	6.12219718124757e-20	2.9349343640371e-09	3.82098605749431e-12	6.48874175671467e-06	0.00041644839856697	0.0241097433917392	1	0.0201281478480842	0.0227841657544012	0.000270577694491902	1	1	1	1	1	1	0.0227841657544012	0.018797704056975	0.013459655469864	1	1	1	1	0.000131844191777363	1	1	9.26156993548618e-07
contig_024	4.16834808299258e-27	2.95840207866064e-13	2.1208048420745e-27	1.44201532339158e-20	2.98426750776824e-16	1.51424979324316e-06	6.46423639965112e-13	0.00137508505772686	0.0450790926582842	0.0406587703139572	1	1.16220970123195e-07	1	0.000745601939642899	0.000745601939642899	1	1.85924530267765e-05	0.0250355099991735	5.21140887161897e-08	6.93650609782303e-08	0.000837592752716691	0.0317602887067035	1	1	1	0.0182667906021821	2.34437354627202e-06	0.0250355099991735	1	0.0317602887067035	1
contig_025	1.9101067299112e-22	5.70787014710561e-12	1.83578875004835e-16	1.20511886847781e-06	4.41746696141482e-09	3.36820286733996e-14	0.000789606738459535	0.040921723490762	1.24933310513437e-05	1	0.0299182781131302	0.0280730139682367	0.000577312357111286	0.000513768731477885	0.000513768731477885	1	0.000715244321954588	1	0.000296047196302119	0.0243727038006338	1	0.0262244909680404	1	0.0317602887067035	0.0262244909680404	0.0150646189825733	0.000171398612828804	1	1	1	1
contig_026	7.39037879619496e-13	2.36226833289098e-25	5.12810794561872e-16	2.70128016421082e-17	3.51791343093642e-12	1.16222560081452e-13	2.70831991597862e-06	1	0.000273520574727591	0.0193321549097218	0.000177585504211805	0.0161330234636769	1.70777204169382e-06	0.000177585504211805	0.0172004137284302	0.0225221806745693	1	0.011853311979267	0.0129247640671181	0.0139951994592102	1	1	1	0.000199657472752055	0.0150646189825733	1	0.0097073544053613	0.011853311979267	1	1	1
contig_027	1.7486908579127e-14	4.17808254830341e-11	5.85092164307975e-24	5.71715619172929e-17	5.32650170760445e-14	1.58646138372785e-07	0.0241113601667662	4.50740309260791e-10	3.71676013095458e-06	0.000278329717033654	0.0193308558609793	8.0183453293972e-11	1	0.0193308558609793	0.0193308558609793	0.0253032447859138	0.000309031981282266	0.0133259598004603	1	1	0.0205279292771262	1	9.00399354804642e-05	1	0.0169328069427743	1	1	1	1	1	0.000107969926515818
contig_028	1.0628217302713e-17	1.4488935499255e-12	1.98311279852401e-33	2.49815313214555e-18	1.60103036172255e-13	3.18807169069964e-07	6.77892568140329e-10	8.41739195311496e-06	0.000498882275090955	0.000406966590982938	0.0235787578407914	0.00028636486551627	1	3.41432582782068e-06	3.06598801943228e-08	0.00054827549065811	1	1	1	1	1	0.0206593156768697	0.000131844191777363	0.0250355099991735	1	1	1	1	0.0191966208326667	1	1
contig_029	7.12865210775253e-21	2.54349932397398e-10	1.17798244582646e-36	6.80210843374452e-16	4.31261617408271e-15	5.76016856255547e-07	9.24988377494411e-20	0.000824077376902394	1	1	0.000445869160525286	0.000393840166214875	6.93650609782306e-08	0.0278094048046805	0.0278094048046805	1	1	1	1.44495306130135e-10	2.04424525241162e-10	0.000501060006351205	1	1	1	1	1	1	0.0191966208326667	0.0226501511929206	1	0.000217552358239825
contig_030	1.9101067299112e-22	2.22320386100382e-08	1.32213208161254e-12	3.70319272462378e-10	4.41746696141482e-09	1.23972059828344e-08	1.24933310513437e-05	0.000949059871470415	0.000789606738459535	9.27277036772437e-06	0.000513768731477885	0.0280730139682367	0.0317602887067035	0.0299182781131302	0.0299182781131302	0.0390959013706738	1.08039542629923e-05	1	1	1	1	0.0262244909680404	1	0.000577312357111286	1	0.0150646189825733	0.0169328069427743	1	1	1	1
contig_031	1.0628217302713e-17	2.15509396014595e-16	2.98400256671126e-23	1.4488935499255e-12	1.50639197886961e-15	0.043794342141138	6.10010160299968e-12	1	6.4175671436608e-06	0.0264902860965703	0.000324254075974749	2.42314213962891e-08	1	0.000324254075974749	0.0235787578407914	1	0.000451777202791533	0.00015807029861684	0.017731940250147	1.90963270348776e-06	1	1	0.000131844191777363	1	1	0.0118533119792669	1	1	1	1	1
contig_032	4.25525744515469e-16	5.27277522293538e-09	1.97535122373097e-13	1.00547167447889e-14	1.04296576559543e-09	3.84752751193667e-13	4.9461258302765e-06	0.0293958861824783	0.00041644839856697	0.0241097433917392	0.0214569678265924	0.00023893904624755	0.0227841657544012	0.000270577694491902	2.63040905430379e-06	5.68284461565768e-06	1	0.0147966121639013	0.00015568933813562	0.0174656346896888	0.0227841657544012	0.018797704056975	0.013459655469864	1	1	1	1	1	1	1.80848700808734e-06	1
contig_033	6.82199340673684e-08	2.96689098751815e-12	8.2674116336713e-13	1.7088120782096e-18	6.64990802551452e-11	0.000252741658239424	0.000114554693037211	1.04336869197291e-06	0.0134641905921129	9.33476820606528e-05	0.0107830239563149	1	8.35517910250116e-05	0.0107830239563149	0.0107830239563149	0.0141335730113068	0.0127944446251014	0.00742337139138708	1	4.97660598671236e-05	1	0.00944025638911367	1	1	1	1	0.00607695723091565	1	1	1	1
contig_034	1.46163665051977e-25	4.33081126062486e-17	8.17836116366484e-07	8.23033479911217e-05	1.08892115026774e-10	8.05922390858414e-14	2.67282014183951e-07	0.0466355343998072	2.67282014183951e-07	0.000832193271207979	0.000663654519679	0.00058637032667787	1	0.000663654519679	9.66764359729969e-06	0.00111963841130148	0.0403984688000009	1	1	0.0278094048046804	1	1	2.63040905430379e-06	1	1	1	1	1	1	1	1
contig_035	3.22056056695360e-11	1.23047710208247e-09	1.46660961536749e-20	1.298610959854e-13	7.51905046956704e-19	6.83980067809839e-10	1.05189886761516e-10	1.62573301890639e-10	0.018801495004411	1	0.0150656331989237	0.0141297650616076	0.0160007397454593	0.0150656331989237	0.0150656331989237	0.0197335603504511	1	0.010378666263865	0.0113175859353414	1	0.0160007397454593	0.0131931348166878	1	1	1	1	1	0.010378666263865	1	1	1
contig_036	4.25525744515469e-16	5.27277522293538e-09	1.9408703577663e-11	6.93682048350895e-11	0.000592996294410065	3.84752751193667e-13	3.82098605749431e-12	0.0293958861824783	4.52898943392296e-10	3.6681211797904e-06	0.0214569678265924	1	2.7392689343857e-08	0.0214569678265924	1	0.028076772138149	0.000377092849777208	9.26156993548618e-07	0.0161319379809739	1	0.0227841657544012	1	1	0.000304152729695268	1	1	0.0121210661285748	1	0.0174656346896888	0.018797704056975	1
contig_037	6.82199340673684e-08	0.00032293321101872	8.2674116336713e-13	2.96689098751815e-12	4.33977464345589e-13	1.87765858735205e-10	0.000114554693037211	1.04336869197291e-06	7.94513445485155e-07	9.33476820606528e-05	7.42950942148131e-05	6.55781805229428e-05	8.35517910250116e-05	4.21674163633397e-07	0.0107830239563149	0.0141335730113068	1	0.00742337139138708	1	0.00876832602443393	1	2.89619584410043e-07	1	1	0.00944025638911367	0.00540320245680429	0.00607695723091565	1	1	1	0.00742337139138708
contig_038	1.46163665051977e-25	6.06788886991093e-19	4.79497831052899e-16	1.9801309669909e-13	1.38496000933118e-12	1.2152132157628e-06	4.50700668403923e-13	0.0466355343998072	0.00101923068429479	1.3465172288932e-05	0.0341231651718651	9.31179873271911e-08	1	0.0341231651718651	0.0341231651718651	1	1	0.0235787578407914	0.0256962341046227	0.000445869160525285	1	0.000513768731477885	0.0214569678265924	1	1	1	0.0193308558609793	1	1	1	1
contig_039	7.12865210775253e-21	1.61164354560491e-08	1.08823103679328e-16	9.24863525374526e-07	3.19869078189771e-09	3.23597373410845e-05	1.01704379673605e-05	1.33343063356568e-05	0.0346493068372226	0.0312349280386117	1	4.39236373955511e-08	1	0.000445869160525286	0.000445869160525286	0.0363523274656818	0.0329435084124413	0.000217552358239825	0.0209247916010559	0.0226501511929206	1	1	1	1	1	1	0.0157318289683594	1	1	0.0243727038006338	1
contig_040	6.82199340673684e-08	2.5169538641523e-14	5.7866421760603e-15	2.08845149038983e-16	1.73262180018852e-17	1.12911334216058e-14	4.93765944882135e-09	0.000137911423201524	7.94513445485155e-07	9.33476820606528e-05	7.42950942148131e-05	3.51538006903607e-07	8.35517910250116e-05	4.21674163633397e-07	7.42950942148131e-05	9.13318973447049e-07	0.0127944446251014	0.00742337139138708	4.26720324907343e-05	1	1	5.74016392025384e-05	0.00675034682628767	1	1	0.00540320245680429	1	0.00742337139138708	1	1	1
contig_041	1.9101067299112e-22	8.28358388790526e-14	1	2.22320386100382e-08	6.9472538238625e-15	1.23972059828344e-08	2.05314346271762e-11	1.63764915325991e-05	0.000789606738459535	9.27277036772437e-06	0.000513768731477885	5.5530830982762e-06	1	0.0299182781131302	1	1	1	0.000250795501064729	1	3.72549230956209e-06	1	1	0.018797704056975	1	1	0.0150646189825733	1	0.0206593156768696	1	1	1
contig_042	2.72058891004407e-19	6.96133142361078e-07	5.46128255099014e-13	3.10133492165612e-14	2.26377176389264e-09	6.36168307932407e-09	0.000588578587409679	0.0351752334031398	8.15206620256302e-06	0.000480223486405496	4.33888990124243e-06	3.6197845108033e-06	1	0.0256962341046227	0.0256962341046227	0.0336012941427861	1	0.017731940250147	1	0.000256829060429715	0.0272819719577008	1	1	1	1	1	1	1	1	1	1
contig_043	7.39037879619496e-13	0.000768146874555652	5.9627090825057e-14	1.24322514928555e-05	9.7188748170366e-23	1.19622660399164e-11	2.70831991597862e-06	3.29987144198108e-08	0.000273520574727591	0.0193321549097218	1	0.000156792148018823	1	0.000177585504211805	0.0172004137284302	0.0225221806745693	0.000247627452785043	0.011853311979267	1	1	1	0.0150646189825733	7.20904870484357e-05	0.018266790602182	0.0150646189825733	0.00863284726244021	1	1	1	1	1
contig_044	1.7486908579127e-14	0.0406804264968338	1.16804476275871e-11	2.55167525364807e-07	6.83963255592413e-08	1.58646138372785e-07	2.29765596579828e-12	4.87694747460069e-06	0.0241113601667662	2.75584527930823e-06	0.0193308558609793	1	0.0205279292771262	0.000221681601750631	0.0193308558609793	0.0253032447859138	0.0229181801968573	0.0133259598004603	1	1	1	1	0.0121210661285748	0.0205279292771262	1	1	0.0109148647441165	0.0133259598004603	0.0157318289683594	1	1
contig_045	7.12865210775253e-21	1.55211811834836e-23	2.39265832696985e-05	1.61164354560491e-08	3.75524212818461e-11	5.76016856255547e-07	0.0346493068372226	0.000824077376902394	0.000685499355352611	7.54714588167998e-06	0.000445869160525286	1	1	5.41535529530538e-06	5.41535529530538e-06	0.0363523274656818	0.0329435084124413	1	1	1	1	1	0.0174656346896888	0.0295235615573644	1	1	1.10440016252388e-06	1	1	1	0.000217552358239825
contig_046	4.25525744515469e-16	5.27277522293538e-09	1.9408703577663e-11	3.67259188904701e-07	1.02059061774386e-11	2.28436334206924e-07	3.82098605749431e-12	0.000500906691854455	1	0.0241097433917392	1	0.0201281478480842	0.0227841657544012	0.000270577694491902	0.0214569678265924	5.68284461565768e-06	1	0.0147966121639013	1	0.0174656346896888	0.0227841657544012	0.000209241572533599	0.000109959448620947	1	0.018797704056975	1	0.0121210661285748	0.000131844191777363	1	1	0.0147966121639013
contig_047	1.45263303744594e-09	5.8407496184699e-06	7.57847617975647e-19	5.8407496184699e-06	1.32653253166664e-10	4.07652874040788e-08	0.0161362810834669	0.0177379039179398	0.0161362810834669	0.0145324825747051	0.000103872402717303	9.1693510980984e-05	1	1	1	0.016937364312331	0.0153346539360607	1	3.01112720382067e-07	3.76199747398e-07	1	1	1	1	1	1	1	1	1	1	0.00890202021515397
contig_048	1.7486908579127e-14	3.40229946824093e-09	1.15901931783497e-09	3.40229946824093e-09	6.83963255592413e-08	0.0359721183013801	3.71676013095458e-06	0.0264938352849538	3.71676013095458e-06	0.0217237036445307	0.000221681601750631	0.0181324821614205	0.00024921176299885	1	1	1	1	0.0133259598004603	1	1	0.0205279292771262	0.0169328069427743	0.0121210661285748	1	1	1	1	0.0133259598004603	0.0157318289683594	1	1
contig_049	1.45263303744594e-09	6.73675674599111e-10	2.73458684472436e-08	6.50218336063576e-12	0.000228303994619809	1.37740966932604e-20	1.2687704433769e-06	0.0177379039179398	0.0161362810834669	1	1	0.0121227002510653	7.99554832158635e-07	0.0129265060279155	0.0129265060279155	1	0.0153346539360607	0.00890202021515397	5.96815601223117e-05	1	1	8.02680539055908e-05	1	1	1	1	1	1	1	1	0.00890202021515397
contig_050	2.72058891004407e-19	6.96133142361078e-07	2.91279918159801e-07	1.1418792027409e-08	2.51019306868154e-11	8.51183936153401e-11	9.83912381510659e-10	0.000707690887626702	1	1	0.0256962341046227	1	1	0.000382691096005502	1	9.36440362644909e-06	0.000533052298831422	1	0.000220357836967674	1	0.0272819719577008	1	0.0161319379809739	1	0.0225176471461735	0.0129247640671181	0.0145295470004868	1	1	1	0.017731940250147
contig_051	1.45263303744594e-09	6.73675674599111e-10	2.28948542193951e-10	6.0170937547179e-14	0.000228303994619809	4.07652874040788e-08	5.74994967928662e-11	0.000192710369005259	1.2687704433769e-06	0.0145324825747051	0.0129265060279155	0.0121227002510653	0.000116803701066943	0.0129265060279155	1	1	1	0.00890202021515397	0.00970800935566753	0.0105134522110106	0.0137297667038727	1	1.82176176217836e-07	1	1	1	1	1	1	1	1
contig_052	7.39037879619496e-13	2.10154146824118e-09	0.000490163479696933	2.58707574813433e-13	2.84855828940027e-14	1.19622660399164e-11	1.31584635266675e-12	0.0235835029539671	0.000273520574727591	0.0193321549097218	0.0172004137284302	0.0161330234636769	0.000199657472752055	1	0.0172004137284302	0.0225221806745693	0.020396507475279	1	0.0129247640671181	1	1	1	7.20904870484357e-05	1	1	1	1	1	1	0.0150646189825733	1
contig_053	6.82199340673684e-08	3.38095679101185e-10	1.14810835563415e-10	3.66272972924621e-06	2.76149437053099e-15	2.54856341725695e-06	4.93765944882135e-09	0.000137911423201524	0.000114554693037211	3.34020784443223e-09	7.42950942148131e-05	1	1	0.0107830239563149	1	0.0141335730113068	1	1	1	0.00876832602443393	1	1	1	1	1	1	1	1	1	1	1
contig_054	3.22056056695360e-11	1.09030203427706e-07	4.48775836519632e-06	0.000599228791088441	1.8993277545222e-12	6.83980067809839e-10	2.95029444689264e-17	1	0.018801495004411	0.000173715104290421	0.0150656331989237	0.0141297650616076	1	1	0.000138309164736172	0.0197335603504511	0.0178686701320806	1	1	0.0122557419470606	1	0.0131931348166878	1	1	1	1	0.00849853386957507	1	1	1	1
contig_055	6.82199340673684e-08	2.96689098751815e-12	1.52350231799863e-08	1.7088120782096e-18	4.33977464345589e-13	0.0201416795430183	1	0.0148025920307073	0.000114554693037211	9.33476820606528e-05	4.21674163633397e-07	3.51538006903607e-07	1	1	7.42950942148131e-05	1	1	0.00742337139138708	1	1	1	1	1	1	0.00944025638911367	0.00540320245680429	0.00607695723091565	0.00742337139138708	1	0.00944025638911367	1
contig_056	7.39037879619496e-13	2.6619145736437e-19	7.12175987356705e-08	2.10154146824118e-09	4.55949232022425e-06	0.000601836453910509	2.3134198820819e-08	3.29987144198108e-08	2.70831991597862e-06	0.000223005604367526	0.0172004137284302	0.000156792148018823	1	1	1	0.0225221806745693	0.020396507475279	8.64539372733932e-05	1	8.04179681856355e-07	1	1	1	1	1	1	0.0097073544053613	1	1	1	1
contig_057	7.39037879619496e-13	1.24322514928555e-05	0.000490163479696933	2.10154146824118e-09	4.55949232022425e-06	1.06097081820896e-07	2.70831991597862e-06	0.000329110881044224	2.3134198820819e-08	0.0193321549097218	1	0.0161330234636769	0.018266790602182	0.0172004137284302	1	1	1	1	0.0129247640671181	0.0139951994592102	1	1	1	1	1	0.00863284726244021	0.0097073544053613	0.011853311979267	1	1	1
contig_058	4.25525744515469e-16	1.2541672057214e-18	1.9408703577663e-11	3.67259188904701e-07	1.04296576559543e-09	4.08047945175226e-15	4.9461258302765e-06	0.000500906691854455	0.00041644839856697	0.00033965937210499	0.000270577694491902	0.0201281478480842	1	0.0214569678265924	0.0214569678265924	0.028076772138149	1	1	1	0.000181490068750082	0.000304152729695268	0.018797704056975	0.013459655469864	1	1	1	1	1	1	1	0.0147966121639013
contig_059	3.59252317129262e-30	0.00392371398763831	6.8840329560489e-05	1.80217900239853e-09	4.92526009773559e-05	9.29340288852946e-05	5.01322219344712e-07	0.0551453643261538	7.46659050370708e-09	3.40163253118604e-07	1	1	2.75908074760563e-07	0.0403984688000008	1	1	1	0.000451777202791534	0.000533052298831422	0.000620885510057322	1	1	0.0254337024971635	1	1	1	0.0229181801968573	0.0279430885457546	1	1	1
contig_060	3.37031868046191e-06	1.19131490371133e-12	0.000137440527134896	1.83677938828501e-08	4.89675638851658e-09	5.9350912069085e-13	2.47391788200072e-09	5.97483942741377e-07	0.0107852067240671	0.00971063033743786	1	4.37740703351986e-05	5.57817005944162e-05	2.41324046328226e-07	0.00863517871046076	0.0113221668506926	1	1	1.07780798535712e-07	0.00702035915497078	0.0091730139586851	0.00755885136801038	1	0.0091730139586851	1	1	1	2.41018432210212e-05	1	0.00755885136801038	1
contig_061	1.45263303744594e-09	5.40842891276049e-16	2.28948542193951e-10	6.56525838522633e-08	2.13772872446229e-06	0.000352913343508175	0.000160101767891714	1.66583249502278e-06	0.0161362810834669	1	0.0129265060279155	1.5774861946583e-11	0.000116803701066943	0.0129265060279155	1	1	1	0.00890202021515397	1	6.95970603774997e-05	1	0.0113183490774333	1.82176176217836e-07	1	1	0.0064807721182812	1	1	1	1	1
contig_062	5.2292861848528e-24	5.27002471143092e-10	3.00638535345372e-16	5.27002471143092e-10	4.16536680642006e-07	0.0592551410125472	0.0398776538576942	0.00108258843624824	0.0398776538576942	1	1	0.000518039413548473	0.0339921632954473	0.0320228621877322	0.0320228621877322	0.000989698999881056	1	0.0221200272060296	1	4.51830080025291e-06	1	0.0280730139682367	0.00023893904624755	1	1	0.0161330234636769	1	1	1	1	0.0221200272060296
contig_063	7.12865210775253e-21	9.24863525374526e-07	2.39265832696985e-05	4.63556730152164e-05	3.75524212818461e-11	0.051555194702693	0.0346493068372226	1.33343063356568e-05	1	1	1	1	1	1	5.41535529530538e-06	0.0363523274656818	0.0329435084124413	1	0.0209247916010559	0.000299309615777816	0.000501060006351205	0.0243727038006338	1	1	0.0243727038006338	1	1	1	0.0226501511929206	1	1
contig_064	3.37031868046191e-06	1.50825869694228e-10	1.07701485655521e-06	1.19131490371133e-12	1.00692104209224e-15	5.9350912069085e-13	0.0107852067240671	9.21154094000812e-05	0.0107852067240671	6.23273604477884e-05	4.95971720878468e-05	1	1	4.95971720878468e-05	4.95971720878468e-05	0.0113221668506926	1	1	0.00648164783483242	3.32133293222154e-05	1	1	1	1	1	0.00432461029463193	1	0.00594271734816837	0.00702035915497078	1	0.00594271734816837
contig_065	4.25525744515469e-16	8.5563347357211e-13	1.53437554141987e-07	1.00547167447889e-14	5.10018862339692e-22	3.84752751193667e-13	4.52898943392296e-10	1	0.0267560448275608	1	1	0.00023893904624755	1	0.0214569678265924	1	0.000457721262118328	1	1	1	1	1	0.018797704056975	7.13080058093406e-07	1	0.018797704056975	1	1	0.0147966121639013	1	1	1
contig_066	6.82199340673684e-08	3.38095679101185e-10	1.87980365899389e-06	3.38095679101185e-10	4.33977464345589e-13	1.47878326306985e-12	0.0134641905921129	0.0148025920307073	7.94513445485155e-07	9.33476820606528e-05	0.0107830239563149	1	0.0114538614553273	7.42950942148131e-05	1	1	1	1	1	1	0.0114538614553273	0.00944025638911367	0.00675034682628767	1	0.00944025638911367	1	1	1	1	1	0.00742337139138708
contig_067	7.39037879619496e-13	1.24322514928555e-05	7.15339852532451e-10	0.036240945688462	4.57113561665567e-08	8.66104115672352e-06	0.0214598491225242	0.0235835029539671	2.3134198820819e-08	0.000223005604367526	0.0172004137284302	0.000156792148018823	1	1	0.0172004137284302	1	1	1	0.0129247640671181	0.0139951994592102	1	1	1	1	1	1	1	1	1	0.0150646189825733	0.011853311979267
contig_068	4.25525744515469e-16	6.93682048350895e-11	0.000745356676412631	0.00116659410457874	1.04296576559543e-09	0.0398909308286103	0.00041644839856697	0.000500906691854455	0.0267560448275608	0.0241097433917392	0.0214569678265924	1	0.0227841657544012	1	0.0214569678265924	1	0.000377092849777208	1	0.0161319379809739	0.0174656346896888	1	1	1	1	1	1	9.00399354804639e-05	1	1	1	0.0147966121639013
contig_069	7.39037879619496e-13	2.39664778940945e-11	6.39417341440524e-06	0.036240945688462	2.23377062513471e-16	0.000601836453910509	2.70831991597862e-06	0.0235835029539671	0.000273520574727591	0.0193321549097218	1	0.0161330234636769	0.018266790602182	1	0.0172004137284302	1	1	8.64539372733932e-05	1	1	1	1	1	1	1	1	0.0097073544053613	1	1	1	0.011853311979267
contig_070	1.7486908579127e-14	3.40229946824093e-09	1.11456633262748e-13	2.55167525364807e-07	6.25467285293891e-06	1.89293316868292e-09	3.46299197776569e-08	1	0.0241113601667662	0.000278329717033654	0.000221681601750631	1.64785123156387e-06	0.0205279292771262	1	0.0193308558609793	1	1	1	1	0.0157318289683594	1	0.000171398612828804	1	0.0205279292771262	1	1	0.0109148647441165	1	1	0.0169328069427743	1
contig_071	4.25525744515469e-16	5.27277522293538e-09	1.9408703577663e-11	3.67259188904701e-07	8.39206344813344e-16	1.57853088451456e-05	4.9918102382046e-08	6.48874175671467e-06	0.0267560448275608	0.0241097433917392	0.0214569678265924	1	0.000304152729695268	1	0.0214569678265924	0.000457721262118328	1	0.0147966121639013	1	0.0174656346896888	0.0227841657544012	0.018797704056975	1	1	1	1	0.0121210661285748	1	1	1	1
contig_072	1.45263303744594e-09	5.8407496184699e-06	2.73458684472436e-08	6.50218336063576e-12	6.60954197044143e-15	4.06570438332289e-06	0.000160101767891714	1	1	0.0145324825747051	1	1	1	1	0.0129265060279155	1	0.0153346539360607	1	3.01112720382067e-07	0.0105134522110106	1	8.02680539055908e-05	1	1	1	2.75951157410233e-05	3.4478328848127e-05	1	1	1	1
contig_073	1.9101067299112e-22	0.00220080372306615	5.05018335881385e-07	3.70319272462378e-10	4.41746696141482e-09	0.0554127522079695	0.0372668521006791	0.000949059871470415	0.000789606738459535	0.033599051045025	0.000513768731477885	0.0280730139682367	1	1	0.0299182781131302	0.0390959013706738	1	0.0206593156768696	1	1	0.0317602887067035	1	1	1	1	1	0.0169328069427743	1	1	1	1
contig_074	1.0628217302713e-17	1.4488935499255e-12	3.34060473032105e-19	2.93337663603373e-05	1.56039068833929e-09	0.00109474427878899	6.97415858649708e-08	0.00059995054389846	0.000498882275090955	0.0264902860965703	1	0.0221200272060296	4.0503945691798e-06	3.41432582782068e-06	1	0.0308427821374848	1	1	0.017731940250147	1	1	0.000250795501064729	1	1	1	1	0.0133259598004603	1	1	1	1
contig_075	3.37031868046191e-06	1.19131490371133e-12	3.31696508549494e-13	6.98923475035682e-17	0.000109168550218479	1.1395111434393e-08	1.28325912234463e-11	9.21154094000812e-05	7.65008931683881e-05	1	4.95971720878468e-05	0.0080971245333701	0.0091730139586851	0.00863517871046076	1	5.22957953000829e-07	0.0102480279061056	8.47107273273218e-08	1	1	1	1	0.00540356763554365	1	1	1	1	1	1	0.00755885136801038	1
contig_076	1.9101067299112e-22	5.70787014710561e-12	5.05018335881385e-07	5.68623272332559e-05	3.247816081034e-07	0.00172803748360393	0.000789606738459535	1	0.0372668521006791	0.000644475213031639	1	1	0.000577312357111286	0.0299182781131302	0.0299182781131302	0.000867549548926051	1	1	0.0225176471461735	1	1	3.9080969509428e-10	0.000209241572533599	1	1	1	0.0169328069427743	1	1	1	1
contig_077	7.39037879619496e-13	2.10154146824118e-09	0.000490163479696933	0.036240945688462	4.55949232022425e-06	8.66104115672352e-06	2.70831991597862e-06	1	0.000273520574727591	1	1	1	0.018266790602182	1	0.0172004137284302	1	1	0.011853311979267	0.0129247640671181	4.78018114131866e-09	1	1	0.0107808423680655	1	1	1	0.0097073544053613	1	1	1	1
contig_078	4.25525744515469e-16	2.26401805536936e-05	1.53437554141987e-07	2.26401805536936e-05	0.000592996294410065	2.28436334206924e-07	0.00041644839856697	0.0293958861824783	4.9461258302765e-06	3.6681211797904e-06	1	0.00023893904624755	1	1	1	1	0.0254337024971635	0.0147966121639013	0.0161319379809739	1	0.0227841657544012	1	1	0.0227841657544012	1	1	1	0.0147966121639013	1	1	1
contig_079	1.45263303744594e-09	5.8407496184699e-06	2.28948542193951e-10	6.73675674599111e-10	1.32653253166664e-10	4.07652874040788e-08	0.0161362810834669	0.0177379039179398	1	1	6.73651553359762e-07	5.61661602370266e-07	0.0137297667038727	0.0129265060279155	1	1.06376381124375e-08	0.0153346539360607	0.00890202021515397	1	1	0.0137297667038727	1	0.00809548449309931	1	1	1	1	1	1	1	1
contig_080	6.82199340673684e-08	3.66043860024767e-08	1.87980365899389e-06	3.38095679101185e-10	1.73262180018852e-17	0.0201416795430183	2.88114747490209e-11	0.0148025920307073	7.94513445485155e-07	5.8862480813254e-07	7.42950942148131e-05	0.0101118223169855	1	1	7.42950942148131e-05	1	0.0127944446251014	0.00742337139138708	0.0080960310746404	1	1	1	0.00675034682628767	1	1	1	1	1	1	1	1
contig_081	2.72058891004407e-19	0.0016446308704516	2.91279918159801e-07	0.0538801048902385	2.51019306868154e-11	1.06297398619826e-12	8.15206620256302e-06	0.000707690887626702	0.0320250015683282	1	1	0.0241081269067492	0.0272819719577008	1	1	1	1	1	1	0.000256829060429715	1	1	1	1	0.00029604719630212	1	1	0.017731940250147	0.0209247916010559	1	0.017731940250147
contig_082	1.45263303744594e-09	6.50218336063576e-12	0.000287273476631683	6.56525838522633e-08	9.52203832494979e-13	4.06570438332289e-06	0.0161362810834669	1.66583249502278e-06	0.000160101767891714	9.40174848176029e-07	1	1	0.0137297667038727	0.0129265060279155	1	0.000176032428978035	1	1	1	1	1	0.0113183490774333	1	1	1	1	0.00728840189301231	1	1	0.0113183490774333	1
contig_083	3.22056056695360e-11	1.23047710208247e-09	4.48775836519632e-06	1.2954602360976e-11	2.42566914400458e-10	0.000469321325091364	0.018801495004411	1	0.018801495004411	1	1	0.0141297650616076	0.0160007397454593	0.0150656331989237	0.0150656331989237	0.000234286639461804	1	1	4.51164764349722e-07	1	1	1	0.00943898241468524	1	1	1	0.00849853386957507	1	1	1	6.73026703067833e-05
contig_084	1.7486908579127e-14	5.34429642689654e-15	0.0324274189812905	2.55167525364807e-07	6.72221568718673e-10	1.18739035231437e-05	0.0241113601667662	4.93855469706618e-08	0.0241113601667662	0.0217237036445307	0.0193308558609793	0.000195742720845439	0.00024921176299885	1	0.0193308558609793	1	1	0.0133259598004603	1	1	1	0.0169328069427743	5.35299168624816e-07	1	1	0.0097073544053613	0.0109148647441165	0.0133259598004603	1	1	1
contig_085	3.22056056695360e-11	1.2954602360976e-11	4.18508503050271e-10	8.73179944479766e-06	0.000303774139419386	0.000469321325091364	0.018801495004411	0.00025646065037196	0.018801495004411	0.0169350852177574	0.0150656331989237	0.0141297650616076	0.000155513535671554	1	1.00893900310625e-06	0.0197335603504511	1	6.73026703067833e-05	1	1	1	0.0131931348166878	0.00943898241468524	1	1	1	1	0.010378666263865	1	1	1
contig_086	1.45263303744594e-09	6.56525838522633e-08	2.73458684472436e-08	6.50218336063576e-12	9.52203832494979e-13	4.07652874040788e-08	1.2687704433769e-06	0.000192710369005259	1.2687704433769e-06	9.40174848176029e-07	0.000103872402717303	1	1	1	0.0129265060279155	0.016937364312331	0.0153346539360607	1	0.00970800935566753	1	1	1	0.00809548449309931	1	0.0113183490774333	1	1	1	1	1	1
contig_087	1.7486908579127e-14	0.000957330208316908	1.11456633262748e-13	3.40229946824093e-09	0.0288711388403143	1.58646138372785e-07	0.000341315078150152	0.0264938352849538	0.000341315078150152	2.75584527930823e-06	1.52108504669152e-08	0.0181324821614205	0.0205279292771262	1	0.0193308558609793	1	1	0.0133259598004603	0.0145295470004868	1	0.0205279292771262	1	1	1	1	1	1	1	1	1	1
contig_088	7.39037879619496e-13	1.70721326189803e-07	0.000490163479696933	1.24322514928555e-05	3.51791343093642e-12	1.06097081820896e-07	0.000273520574727591	1	1	1	0.0172004137284302	1	1	0.0172004137284302	0.000177585504211805	0.000300682529911599	0.020396507475279	1	1	1	1	1	1	0.018266790602182	1	1	1	1	1	0.0150646189825733	1
contig_089	6.82199340673684e-08	0.0228025289056679	5.7866421760603e-15	0.0228025289056679	1.33920587433613e-06	2.27186894408475e-08	0.0134641905921129	0.000137911423201524	0.000114554693037211	9.33476820606528e-05	1	1	1	4.21674163633397e-07	1	1	1	1	1	1	1	1	1	1	1	1	0.00607695723091565	1	1	1	1
contig_090	3.22056056695360e-11	0.000599228791088441	4.54481879368889e-08	0.0317815270920287	2.9161646863662e-08	1	1.47521062655844e-08	2.49342418008877e-06	0.018801495004411	1	1	0.0141297650616076	0.0160007397454593	0.000138309164736172	1	1	1	1	0.0113175859353414	1	1	1	5.61159459057999e-05	1	1	1	0.00849853386957507	1	1	1	1
contig_091	6.82199340673684e-08	2.5169538641523e-14	0.018142241308851	3.66272972924621e-06	0.0161395404620252	0.000252741658239424	7.94513445485155e-07	1.04336869197291e-06	0.000114554693037211	0.0121243349622078	7.42950942148131e-05	6.55781805229428e-05	8.35517910250116e-05	1	1	1	0.0127944446251014	1	1	0.00876832602443393	1	1	1	1	0.00944025638911367	0.00540320245680429	1	0.00742337139138708	1	1	1
contig_092	3.22056056695360e-11	8.73179944479766e-06	2.40062326385964e-16	1.09030203427706e-07	1	6.08061549979882e-06	0.000213103290194979	2.49342418008877e-06	1.89948622698703e-06	0.0169350852177574	1	8.41295278233001e-07	1	6.47409977883533e-09	1	0.0197335603504511	1	1	1	0.0122557419470606	1	0.0131931348166878	1	1	1	0.00755732011002627	1	1	1	1	1
contig_093	1.45263303744594e-09	6.73675674599111e-10	0.000287273476631683	0.000450761861298155	2.13772872446229e-06	4.07652874040788e-08	8.86950682704459e-09	1	0.0161362810834669	0.000130486378820613	1	0.0121227002510653	1	6.73651553359762e-07	1	1	0.0153346539360607	1	1	0.0105134522110106	0.0137297667038727	1	1	1	1	1	1	1	1	1	1
contig_094	1.45263303744594e-09	6.56525838522633e-08	0.0217324579237834	6.73675674599111e-10	0.000228303994619809	4.06570438332289e-06	0.0161362810834669	0.000192710369005259	0.0161362810834669	1	1	0.0121227002510653	1	1	0.0129265060279155	1	0.0153346539360607	0.00890202021515397	0.00970800935566753	1	1	1	1	0.0137297667038727	1	1	1	1	1	1	1
contig_095	3.37031868046191e-06	0.0182827745841868	1	1.50825869694228e-10	1.00692104209224e-15	1	7.65008931683881e-05	0.0118589083453448	0.0107852067240671	6.23273604477884e-05	1	1	1	0.00863517871046076	4.95971720878468e-05	1	1	1	1	0.00702035915497078	1	0.00755885136801038	1	1	1	1	1	0.00594271734816837	1	1	1
contig_096	3.37031868046191e-06	0.000215931195431847	1.07701485655521e-06	1.83677938828501e-08	0.0129317356761386	8.37252338289619e-11	4.54884774536675e-07	1	1	6.23273604477884e-05	0.00863517871046076	0.0080971245333701	1	1	1	1	6.92338563612331e-05	1	2.84762814782583e-05	0.00702035915497078	1	0.00755885136801038	1	1	1	0.00432461029463193	1	1	1	1	1
contig_097	3.37031868046191e-06	2.10001918332653e-06	3.31696508549494e-13	0.0182827745841868	0.000109168550218479	1	2.47391788200072e-09	0.0118589083453448	0.0107852067240671	6.23273604477884e-05	1	0.0080971245333701	0.0091730139586851	1	4.95971720878468e-05	5.22957953000829e-07	1	1	2.84762814782583e-05	1	1	1	1	1	1	1	1	1	1	1	0.00594271734816837
contig_098	6.82199340673684e-08	3.66043860024767e-08	1.52350231799863e-08	0.0228025289056679	6.72857859169211e-22	0.0201416795430183	0.0134641905921129	1	1	0.0121243349622078	1	1	1	7.42950942148131e-05	1	0.0141335730113068	1	1.48093304175066e-07	1	1	1	1	3.01109953145371e-05	1	1	1	1	1	1	1	1
contig_099	4.25525744515469e-16	2.26401805536936e-05	1.92518774033475e-15	1	0.000592996294410065	0.000914675242473544	4.9461258302765e-06	1	0.00041644839856697	0.0241097433917392	1	0.0201281478480842	1	1	1	1	1	0.000131844191777363	1	1	1	1	1	1	1	1	1	1	1	0.018797704056975	1
contig_100	6.82199340673684e-08	2.5169538641523e-14	1.87980365899389e-06	3.66272972924621e-06	1.33920587433613e-06	2.54856341725695e-06	0.000114554693037211	0.0148025920307073	0.000114554693037211	0.0121243349622078	0.0107830239563149	3.51538006903607e-07	1	0.0107830239563149	0.0107830239563149	0.0141335730113068	1	1	1	1	1	1	1	1	0.00944025638911367	0.00540320245680429	0.00607695723091565	1	1	1	0.00742337139138708
contig_101	4.25525744515469e-16	2.26401805536936e-05	1.79763307090537e-09	2.26401805536936e-05	8.32010481872233e-06	0.000914675242473544	0.0267560448275608	0.0293958861824783	0.00041644839856697	1	1	0.0201281478480842	1	1	1	1	1	1	1	0.0174656346896888	1	1	1	1	1	1	1	1	1	1	1
contig_102	6.82199340673684e-08	0.0228025289056679	0.000205677452358059	3.66272972924621e-06	6.64990802551452e-11	0.000252741658239424	0.000114554693037211	0.0148025920307073	0.0134641905921129	0.0121243349622078	0.0107830239563149	1	1	1	1	1	1	1	1	1	0.0114538614553273	1	1	1	1	1	1	1	0.00876832602443393	1	1
contig_103	6.82199340673684e-08	1.7088120782096e-18	8.2674116336713e-13	0.00032293321101872	0.00016341317436634	2.54856341725695e-06	1.62099420537818e-13	1	0.000114554693037211	0.0121243349622078	0.0107830239563149	0.0101118223169855	8.35517910250116e-05	1	1	0.000125964636992452	0.0127944446251014	1	0.0080960310746404	1	1	1	1	1	0.00944025638911367	0.00540320245680429	1	1	1	1	1
contig_104	6.82199340673684e-08	2.96689098751815e-12	1.87980365899389e-06	3.66272972924621e-06	4.33977464345589e-13	0.000252741658239424	0.0134641905921129	0.0148025920307073	0.0134641905921129	5.8862480813254e-07	1	0.0101118223169855	0.0114538614553273	0.0107830239563149	0.0107830239563149	0.000125964636992452	0.0127944446251014	1	0.0080960310746404	0.00876832602443393	0.0114538614553273	1	1	0.0114538614553273	1	1	0.00607695723091565	1	1	1	1
contig_105	0.0107983281605846	6.51666774287914e-05	2.78087924525064e-14	4.2283082564436e-07	6.74950278304205e-17	0.00810424163928249	2.30291427561978e-05	0.00594633457319566	0.00540649143875101	1.87556915924848e-05	1	4.03475145070569e-08	1	0.0043263655283542	1	0.00567643132436948	1	1	0.00324565342928069	1	1	1	0.00270507755899018	1	1	1	1	1	1	1	1
contig_106	3.22056056695360e-11	1.23047710208247e-09	4.48775836519632e-06	8.73179944479766e-06	1	6.08061549979882e-06	1.89948622698703e-06	0.020664866685623	0.000213103290194979	1	1	0.0141297650616076	1	0.0150656331989237	1	0.0197335603504511	1	1	1	9.26956282345209e-05	1	1	0.00943898241468524	1	1	1	0.00849853386957507	1	1	0.0131931348166878	1
contig_107	3.37031868046191e-06	1.50825869694228e-10	7.63900922219952e-09	0.000215931195431847	7.67050719116797e-07	1.1395111434393e-08	7.65008931683881e-05	3.53186910386066e-09	7.65008931683881e-05	0.00971063033743786	0.00863517871046076	1	1	1	0.00863517871046076	1	1	1	1	1	0.0091730139586851	0.00755885136801038	0.00540356763554365	1	1	1	0.0048641986375152	1	1	1	1
contig_108	6.82199340673684e-08	0.00032293321101872	1.52350231799863e-08	0.00032293321101872	9.76913105696897e-09	2.27186894408475e-08	0.000114554693037211	0.0148025920307073	4.93765944882135e-09	1	7.42950942148131e-05	6.55781805229428e-05	1	1	1	0.0141335730113068	1	1	0.0080960310746404	1	1	0.00944025638911367	0.00675034682628767	1	1	1.97232546814921e-05	1	1	1	1	1
