# Supplementary material for: Tracing animal genomic evolution with the chromosomal-level assembly of the freshwater sponge Ephydatia muelleri
Source: Nat Commun. 2020 Jul 27;11:3676. doi: 10.1038/s41467-020-17397-w (PMC7385117; doi:10.1038/s41467-020-17397-w)
Supplement: Supplementary file 8 — Supplementary Data 4 [file 41467_2020_17397_MOESM8_ESM.zip › Supplementary_Data_4_Synteny_analyses_plots_scripts/placozoan_comparison/hoilungia_vs_trichoplax_scaf2d_points.tab]

s1	contig_001_length_2062630	1	2062630	0.023656	2062630	0.023656	-
s1	contig_002_length_1606744	2	1606744	0.018427	3669374	0.042083	-
s1	contig_003_length_1518489	3	1518489	0.017415	5187863	0.059498	-
s1	contig_004_length_1426873	4	1426873	0.016364	6614736	0.075862	-
s1	contig_005_length_1322896	5	1322896	0.015172	7937632	0.091034	-
s1	contig_006_length_1184625	6	1184625	0.013586	9122257	0.104620	-
s1	contig_007_length_1066456	7	1066456	0.012231	10188713	0.116851	-
s1	contig_008_length_1046687	8	1046687	0.012004	11235400	0.128855	-
s1	contig_009_length_1024199	9	1024199	0.011746	12259599	0.140601	-
s1	contig_010_length_1013814	10	1013814	0.011627	13273413	0.152228	-
s1	contig_011_length_954783	11	954783	0.010950	14228196	0.163179	-
s1	contig_012_length_929379	12	929379	0.010659	15157575	0.173837	-
s1	contig_013_length_929342	13	929342	0.010658	16086917	0.184496	-
s1	contig_014_length_928689	14	928689	0.010651	17015606	0.195146	-
s1	contig_015_length_841096	15	841096	0.009646	17856702	0.204793	-
s1	contig_016_length_829656	16	829656	0.009515	18686358	0.214308	-
s1	contig_017_length_829542	17	829542	0.009514	19515900	0.223822	-
s1	contig_018_length_750492	18	750492	0.008607	20266392	0.232429	-
s1	contig_019_length_735339	19	735339	0.008433	21001731	0.240862	-
s1	contig_020_length_695144	20	695144	0.007972	21696875	0.248834	-
s1	contig_021_length_692882	21	692882	0.007946	22389757	0.256781	-
s1	contig_022_length_674225	22	674225	0.007732	23063982	0.264513	-
s1	contig_023_length_652475	23	652475	0.007483	23716457	0.271996	-
s1	contig_024_length_645743	24	645743	0.007406	24362200	0.279402	-
s1	contig_025_length_633568	25	633568	0.007266	24995768	0.286668	-
s1	contig_026_length_630598	26	630598	0.007232	25626366	0.293900	-
s1	contig_027_length_611788	27	611788	0.007016	26238154	0.300917	-
s1	contig_028_length_604864	28	604864	0.006937	26843018	0.307854	-
s1	contig_029_length_573682	29	573682	0.006579	27416700	0.314433	-
s1	contig_030_length_572244	30	572244	0.006563	27988944	0.320996	-
s1	contig_031_length_566677	31	566677	0.006499	28555621	0.327495	-
s1	contig_032_length_555551	32	555551	0.006371	29111172	0.333867	-
s1	contig_033_length_555146	33	555146	0.006367	29666318	0.340233	-
s1	contig_034_length_546671	34	546671	0.006270	30212989	0.346503	-
s1	contig_035_length_540614	35	540614	0.006200	30753603	0.352703	-
s1	contig_036_length_530747	36	530747	0.006087	31284350	0.358790	-
s1	contig_037_length_527794	37	527794	0.006053	31812144	0.364843	-
s1	contig_038_length_527716	38	527716	0.006052	32339860	0.370895	-
s1	contig_039_length_525760	39	525760	0.006030	32865620	0.376925	-
s1	contig_040_length_522526	40	522526	0.005993	33388146	0.382918	-
s1	contig_041_length_517824	41	517824	0.005939	33905970	0.388857	-
s1	contig_042_length_517647	42	517647	0.005937	34423617	0.394793	-
s1	contig_043_length_508289	43	508289	0.005829	34931906	0.400623	-
s1	contig_044_length_505740	44	505740	0.005800	35437646	0.406423	-
s1	contig_045_length_503838	45	503838	0.005778	35941484	0.412201	-
s1	contig_046_length_487881	46	487881	0.005595	36429365	0.417797	-
s1	contig_047_length_479137	47	479137	0.005495	36908502	0.423292	-
s1	contig_048_length_477432	48	477432	0.005476	37385934	0.428767	-
s1	contig_049_length_475395	49	475395	0.005452	37861329	0.434219	-
s1	contig_050_length_472687	50	472687	0.005421	38334016	0.439640	-
s1	contig_051_length_459516	51	459516	0.005270	38793532	0.444910	-
s1	contig_052_length_450241	52	450241	0.005164	39243773	0.450074	-
s1	contig_053_length_441228	53	441228	0.005060	39685001	0.455134	-
s1	contig_054_length_439495	54	439495	0.005040	40124496	0.460175	-
s1	contig_055_length_435005	55	435005	0.004989	40559501	0.465164	-
s1	contig_056_length_431891	56	431891	0.004953	40991392	0.470117	-
s1	contig_057_length_430365	57	430365	0.004936	41421757	0.475053	-
s1	contig_058_length_421702	58	421702	0.004836	41843459	0.479889	-
s1	contig_059_length_416829	59	416829	0.004780	42260288	0.484669	-
s1	contig_060_length_416398	60	416398	0.004776	42676686	0.489445	-
s1	contig_061_length_412815	61	412815	0.004734	43089501	0.494179	-
s1	contig_062_length_408955	62	408955	0.004690	43498456	0.498870	-
s1	contig_063_length_407767	63	407767	0.004677	43906223	0.503546	-
s1	contig_064_length_404403	64	404403	0.004638	44310626	0.508184	-
s1	contig_065_length_403685	65	403685	0.004630	44714311	0.512814	-
s1	contig_066_length_399759	66	399759	0.004585	45114070	0.517399	-
s1	contig_067_length_397974	67	397974	0.004564	45512044	0.521963	-
s1	contig_068_length_397743	68	397743	0.004562	45909787	0.526524	-
s1	contig_069_length_389603	69	389603	0.004468	46299390	0.530993	-
s1	contig_070_length_381746	70	381746	0.004378	46681136	0.535371	-
s1	contig_071_length_380471	71	380471	0.004363	47061607	0.539734	-
s1	contig_072_length_376032	72	376032	0.004313	47437639	0.544047	-
s1	contig_073_length_373237	73	373237	0.004281	47810876	0.548327	-
s1	contig_074_length_370637	74	370637	0.004251	48181513	0.552578	-
s1	contig_075_length_366141	75	366141	0.004199	48547654	0.556777	-
s1	contig_076_length_363431	76	363431	0.004168	48911085	0.560945	-
s1	contig_077_length_363063	77	363063	0.004164	49274148	0.565109	-
s1	contig_078_length_355579	78	355579	0.004078	49629727	0.569187	-
s1	contig_079_length_352927	79	352927	0.004048	49982654	0.573235	-
s1	contig_080_length_352804	80	352804	0.004046	50335458	0.577281	-
s1	contig_081_length_350373	81	350373	0.004018	50685831	0.581299	-
s1	contig_082_length_348193	82	348193	0.003993	51034024	0.585293	-
s1	contig_083_length_348109	83	348109	0.003992	51382133	0.589285	-
s1	contig_084_length_342413	84	342413	0.003927	51724546	0.593212	-
s1	contig_085_length_341503	85	341503	0.003917	52066049	0.597129	-
s1	contig_086_length_338834	86	338834	0.003886	52404883	0.601015	-
s1	contig_087_length_333371	87	333371	0.003823	52738254	0.604838	-
s1	contig_088_length_331057	88	331057	0.003797	53069311	0.608635	-
s1	contig_089_length_330453	89	330453	0.003790	53399764	0.612425	-
s1	contig_090_length_330007	90	330007	0.003785	53729771	0.616209	-
s1	contig_091_length_319848	91	319848	0.003668	54049619	0.619877	-
s1	contig_092_length_317709	92	317709	0.003644	54367328	0.623521	-
s1	contig_093_length_315192	93	315192	0.003615	54682520	0.627136	-
s1	contig_094_length_313473	94	313473	0.003595	54995993	0.630731	-
s1	contig_095_length_302206	95	302206	0.003466	55298199	0.634197	-
s1	contig_096_length_299343	96	299343	0.003433	55597542	0.637630	-
s1	contig_097_length_297079	97	297079	0.003407	55894621	0.641037	-
s1	contig_098_length_295139	98	295139	0.003385	56189760	0.644422	-
s1	contig_099_length_292948	99	292948	0.003360	56482708	0.647782	-
s1	contig_100_length_286189	100	286189	0.003282	56768897	0.651064	-
s1	contig_101_length_284153	101	284153	0.003259	57053050	0.654323	-
s1	contig_102_length_281017	102	281017	0.003223	57334067	0.657546	-
s1	contig_103_length_278724	103	278724	0.003197	57612791	0.660742	-
s1	contig_104_length_277902	104	277902	0.003187	57890693	0.663930	-
s1	contig_105_length_275749	105	275749	0.003162	58166442	0.667092	-
s1	contig_106_length_269812	106	269812	0.003094	58436254	0.670186	-
s1	contig_107_length_268038	107	268038	0.003074	58704292	0.673260	-
s1	contig_108_length_263833	108	263833	0.003026	58968125	0.676286	-
s1	contig_109_length_259661	109	259661	0.002978	59227786	0.679264	-
s1	contig_110_length_258886	110	258886	0.002969	59486672	0.682233	-
s1	contig_111_length_258223	111	258223	0.002961	59744895	0.685195	-
s1	contig_112_length_250411	112	250411	0.002872	59995306	0.688067	-
s1	contig_113_length_250397	113	250397	0.002872	60245703	0.690938	-
s1	contig_114_length_245376	114	245376	0.002814	60491079	0.693752	-
s1	contig_115_length_244092	115	244092	0.002799	60735171	0.696552	-
s1	contig_116_length_238210	116	238210	0.002732	60973381	0.699284	-
s1	contig_117_length_233871	117	233871	0.002682	61207252	0.701966	-
s1	contig_118_length_233770	118	233770	0.002681	61441022	0.704647	-
s1	contig_119_length_232948	119	232948	0.002672	61673970	0.707319	-
s1	contig_120_length_227697	120	227697	0.002611	61901667	0.709930	-
s1	contig_121_length_226069	121	226069	0.002593	62127736	0.712523	-
s1	contig_122_length_225752	122	225752	0.002589	62353488	0.715112	-
s1	contig_123_length_225401	123	225401	0.002585	62578889	0.717697	-
s1	contig_124_length_225220	124	225220	0.002583	62804109	0.720280	-
s1	contig_125_length_225167	125	225167	0.002582	63029276	0.722862	-
s1	contig_126_length_224733	126	224733	0.002577	63254009	0.725440	-
s1	contig_127_length_224499	127	224499	0.002575	63478508	0.728014	-
s1	contig_128_length_221723	128	221723	0.002543	63700231	0.730557	-
s1	contig_129_length_219774	129	219774	0.002521	63920005	0.733078	-
s1	contig_130_length_217985	130	217985	0.002500	64137990	0.735578	-
s1	contig_131_length_214867	131	214867	0.002464	64352857	0.738042	-
s1	contig_132_length_211964	132	211964	0.002431	64564821	0.740473	-
s1	contig_133_length_210472	133	210472	0.002414	64775293	0.742887	-
s1	contig_134_length_206966	134	206966	0.002374	64982259	0.745260	-
s1	contig_135_length_206530	135	206530	0.002369	65188789	0.747629	-
s1	contig_136_length_206183	136	206183	0.002365	65394972	0.749994	-
s1	contig_137_length_204068	137	204068	0.002340	65599040	0.752334	-
s1	contig_138_length_198555	138	198555	0.002277	65797595	0.754611	-
s1	contig_139_length_196024	139	196024	0.002248	65993619	0.756859	-
s1	contig_140_length_193616	140	193616	0.002221	66187235	0.759080	-
s1	contig_141_length_192932	141	192932	0.002213	66380167	0.761293	-
s1	contig_142_length_191970	142	191970	0.002202	66572137	0.763494	-
s1	contig_143_length_191520	143	191520	0.002196	66763657	0.765691	-
s1	contig_144_length_190003	144	190003	0.002179	66953660	0.767870	-
s1	contig_145_length_187917	145	187917	0.002155	67141577	0.770025	-
s1	contig_146_length_186155	146	186155	0.002135	67327732	0.772160	-
s1	contig_147_length_185989	147	185989	0.002133	67513721	0.774293	-
s1	contig_148_length_185866	148	185866	0.002132	67699587	0.776425	-
s1	contig_149_length_185685	149	185685	0.002130	67885272	0.778554	-
s1	contig_150_length_182243	150	182243	0.002090	68067515	0.780644	-
s1	contig_151_length_181341	151	181341	0.002080	68248856	0.782724	-
s1	contig_152_length_181267	152	181267	0.002079	68430123	0.784803	-
s1	contig_153_length_178132	153	178132	0.002043	68608255	0.786846	-
s1	contig_154_length_177753	154	177753	0.002039	68786008	0.788884	-
s1	contig_155_length_177499	155	177499	0.002036	68963507	0.790920	-
s1	contig_156_length_176271	156	176271	0.002022	69139778	0.792942	-
s1	contig_157_length_174261	157	174261	0.001999	69314039	0.794940	-
s1	contig_158_length_172361	158	172361	0.001977	69486400	0.796917	-
s1	contig_159_length_172087	159	172087	0.001974	69658487	0.798890	-
s1	contig_160_length_168547	160	168547	0.001933	69827034	0.800824	-
s1	contig_161_length_165655	161	165655	0.001900	69992689	0.802723	-
s1	contig_162_length_162892	162	162892	0.001868	70155581	0.804592	-
s1	contig_163_length_160597	163	160597	0.001842	70316178	0.806433	-
s1	contig_164_length_160433	164	160433	0.001840	70476611	0.808273	-
s1	contig_165_length_159080	165	159080	0.001824	70635691	0.810098	-
s1	contig_166_length_158194	166	158194	0.001814	70793885	0.811912	-
s1	contig_167_length_156272	167	156272	0.001792	70950157	0.813704	-
s1	contig_168_length_156141	168	156141	0.001791	71106298	0.815495	-
s1	contig_169_length_155460	169	155460	0.001783	71261758	0.817278	-
s1	contig_170_length_149774	170	149774	0.001718	71411532	0.818996	-
s1	contig_171_length_145277	171	145277	0.001666	71556809	0.820662	-
s1	contig_172_length_145229	172	145229	0.001666	71702038	0.822327	-
s1	contig_173_length_143322	173	143322	0.001644	71845360	0.823971	-
s1	contig_174_length_143047	174	143047	0.001641	71988407	0.825612	-
s1	contig_175_length_142086	175	142086	0.001630	72130493	0.827241	-
s1	contig_176_length_141897	176	141897	0.001627	72272390	0.828869	-
s1	contig_177_length_141529	177	141529	0.001623	72413919	0.830492	-
s1	contig_178_length_138677	178	138677	0.001590	72552596	0.832082	-
s1	contig_179_length_137387	179	137387	0.001576	72689983	0.833658	-
s1	contig_180_length_137249	180	137249	0.001574	72827232	0.835232	-
s1	contig_181_length_136528	181	136528	0.001566	72963760	0.836798	-
s1	contig_182_length_135889	182	135889	0.001558	73099649	0.838356	-
s1	contig_183_length_134466	183	134466	0.001542	73234115	0.839898	-
s1	contig_184_length_132432	184	132432	0.001519	73366547	0.841417	-
s1	contig_185_length_131334	185	131334	0.001506	73497881	0.842923	-
s1	contig_186_length_130092	186	130092	0.001492	73627973	0.844415	-
s1	contig_187_length_130017	187	130017	0.001491	73757990	0.845906	-
s1	contig_188_length_129712	188	129712	0.001488	73887702	0.847394	-
s1	contig_189_length_128610	189	128610	0.001475	74016312	0.848869	-
s1	contig_190_length_127832	190	127832	0.001466	74144144	0.850335	-
s1	contig_191_length_127507	191	127507	0.001462	74271651	0.851797	-
s1	contig_192_length_126681	192	126681	0.001453	74398332	0.853250	-
s1	contig_193_length_126348	193	126348	0.001449	74524680	0.854699	-
s1	contig_194_length_126248	194	126248	0.001448	74650928	0.856147	-
s1	contig_195_length_126180	195	126180	0.001447	74777108	0.857594	-
s1	contig_196_length_125162	196	125162	0.001435	74902270	0.859030	-
s1	contig_197_length_125119	197	125119	0.001435	75027389	0.860465	-
s1	contig_198_length_124784	198	124784	0.001431	75152173	0.861896	-
s1	contig_199_length_124674	199	124674	0.001430	75276847	0.863326	-
s1	contig_200_length_124360	200	124360	0.001426	75401207	0.864752	-
s1	contig_201_length_123998	201	123998	0.001422	75525205	0.866174	-
s1	contig_202_length_123006	202	123006	0.001411	75648211	0.867585	-
s1	contig_203_length_122591	203	122591	0.001406	75770802	0.868991	-
s1	contig_204_length_122496	204	122496	0.001405	75893298	0.870396	-
s1	contig_205_length_120318	205	120318	0.001380	76013616	0.871775	-
s1	contig_206_length_120190	206	120190	0.001378	76133806	0.873154	-
s1	contig_207_length_119743	207	119743	0.001373	76253549	0.874527	-
s1	contig_208_length_119591	208	119591	0.001372	76373140	0.875899	-
s1	contig_209_length_119173	209	119173	0.001367	76492313	0.877265	-
s1	contig_210_length_118426	210	118426	0.001358	76610739	0.878624	-
s1	contig_211_length_116042	211	116042	0.001331	76726781	0.879954	-
s1	contig_212_length_115967	212	115967	0.001330	76842748	0.881284	-
s1	contig_213_length_113991	213	113991	0.001307	76956739	0.882592	-
s1	contig_214_length_112725	214	112725	0.001293	77069464	0.883885	-
s1	contig_215_length_109106	215	109106	0.001251	77178570	0.885136	-
s1	contig_216_length_108217	216	108217	0.001241	77286787	0.886377	-
s1	contig_217_length_105688	217	105688	0.001212	77392475	0.887589	-
s1	contig_218_length_105364	218	105364	0.001208	77497839	0.888797	-
s1	contig_219_length_104782	219	104782	0.001202	77602621	0.889999	-
s1	contig_220_length_102609	220	102609	0.001177	77705230	0.891176	-
s1	contig_221_length_101440	221	101440	0.001163	77806670	0.892339	-
s1	contig_222_length_101152	222	101152	0.001160	77907822	0.893499	-
s1	contig_223_length_98673	223	98673	0.001132	78006495	0.894631	-
s1	contig_224_length_98318	224	98318	0.001128	78104813	0.895759	-
s1	contig_225_length_97291	225	97291	0.001116	78202104	0.896874	-
s1	contig_226_length_94521	226	94521	0.001084	78296625	0.897958	-
s1	contig_227_length_94402	227	94402	0.001083	78391027	0.899041	-
s1	contig_228_length_94249	228	94249	0.001081	78485276	0.900122	-
s1	contig_229_length_93962	229	93962	0.001078	78579238	0.901200	-
s1	contig_230_length_93337	230	93337	0.001070	78672575	0.902270	-
s1	contig_231_length_93177	231	93177	0.001069	78765752	0.903339	-
s1	contig_232_length_93081	232	93081	0.001068	78858833	0.904406	-
s1	contig_233_length_92452	233	92452	0.001060	78951285	0.905467	-
s1	contig_234_length_92185	234	92185	0.001057	79043470	0.906524	-
s1	contig_235_length_91706	235	91706	0.001052	79135176	0.907576	-
s1	contig_236_length_89931	236	89931	0.001031	79225107	0.908607	-
s1	contig_237_length_89354	237	89354	0.001025	79314461	0.909632	-
s1	contig_238_length_88671	238	88671	0.001017	79403132	0.910649	-
s1	contig_239_length_88559	239	88559	0.001016	79491691	0.911664	-
s1	contig_240_length_88430	240	88430	0.001014	79580121	0.912678	-
s1	contig_241_length_87511	241	87511	0.001004	79667632	0.913682	-
s1	contig_242_length_87150	242	87150	0.000999	79754782	0.914682	-
s1	contig_243_length_87076	243	87076	0.000999	79841858	0.915680	-
s1	contig_244_length_86756	244	86756	0.000995	79928614	0.916675	-
s1	contig_245_length_85698	245	85698	0.000983	80014312	0.917658	-
s2	scaffold_1	1	13260704	0.125560	13260704	0.125560	-
s2	scaffold_2	2	9739543	0.092219	23000247	0.217779	-
s2	scaffold_3	3	9661127	0.091477	32661374	0.309256	-
s2	scaffold_5	4	8573113	0.081175	41234487	0.390431	-
s2	scaffold_4	5	8164392	0.077305	49398879	0.467736	-
s2	scaffold_6	6	5978658	0.056609	55377537	0.524346	-
s2	scaffold_7	7	5881857	0.055693	61259394	0.580038	-
s2	scaffold_8	8	3367111	0.031882	64626505	0.611920	-
s2	scaffold_9	9	3210713	0.030401	67837218	0.642321	-
s2	scaffold_10	10	2472865	0.023414	70310083	0.665736	-
s2	scaffold_11	11	2399976	0.022724	72710059	0.688460	-
s2	scaffold_12	12	1942820	0.018396	74652879	0.706856	-
s2	scaffold_13	13	1917717	0.018158	76570596	0.725014	-
s2	scaffold_14	14	1898518	0.017976	78469114	0.742990	-
s2	scaffold_16	15	1633787	0.015470	80102901	0.758459	-
s2	scaffold_15	16	1607406	0.015220	81710307	0.773679	-
s2	scaffold_19	17	1364312	0.012918	83074619	0.786597	-
s2	scaffold_17	18	1326318	0.012558	84400937	0.799156	-
s2	scaffold_18	19	1229666	0.011643	85630603	0.810799	-
s2	scaffold_21	20	1206161	0.011421	86836764	0.822219	-
s2	scaffold_23	21	1100893	0.010424	87937657	0.832643	-
s2	scaffold_22	22	981283	0.009291	88918940	0.841935	-
s2	scaffold_24	23	894902	0.008473	89813842	0.850408	-
s2	scaffold_27	24	800279	0.007577	90614121	0.857986	-
s2	scaffold_25	25	752879	0.007129	91367000	0.865114	-
s2	scaffold_26	26	660745	0.006256	92027745	0.871371	-
s2	scaffold_28	27	644808	0.006105	92672553	0.877476	-
s2	scaffold_33	28	553957	0.005245	93226510	0.882721	-
s2	scaffold_30	29	547488	0.005184	93773998	0.887905	-
s2	scaffold_31	30	537486	0.005089	94311484	0.892994	-
s2	scaffold_32	31	536744	0.005082	94848228	0.898077	-
s2	scaffold_34	32	466470	0.004417	95314698	0.902493	-
s2	scaffold_35	33	450750	0.004268	95765448	0.906761	-
s2	scaffold_36	34	449862	0.004260	96215310	0.911021	-
s2	scaffold_37	35	417558	0.003954	96632868	0.914974	-
s2	scaffold_38	36	410677	0.003889	97043545	0.918863	-
s2	scaffold_39	37	359731	0.003406	97403276	0.922269	-
s2	scaffold_40	38	314745	0.002980	97718021	0.925249	-
s2	scaffold_42	39	284262	0.002692	98002283	0.927941	-
s2	scaffold_41	40	272140	0.002577	98274423	0.930518	-
s2	scaffold_44	41	174907	0.001656	98449330	0.932174	-
s2	scaffold_43	42	172352	0.001632	98621682	0.933806	-
s2	scaffold_45	43	142950	0.001354	98764632	0.935159	-
s2	scaffold_46	44	96624	0.000915	98861256	0.936074	-
s2	scaffold_47	45	92527	0.000876	98953783	0.936950	-
s2	scaffold_56	46	74430	0.000705	99028213	0.937655	-
s2	scaffold_51	47	73657	0.000697	99101870	0.938352	-
s2	scaffold_48	48	62394	0.000591	99164264	0.938943	-
s2	scaffold_50	49	51388	0.000487	99215652	0.939430	-
s2	scaffold_49	50	51001	0.000483	99266653	0.939913	-
s2	scaffold_53	51	48634	0.000460	99315287	0.940373	-
s2	scaffold_82	52	48417	0.000458	99363704	0.940832	-
s2	scaffold_81	53	47061	0.000446	99410765	0.941277	-
s2	scaffold_54	54	45087	0.000427	99455852	0.941704	-
s2	scaffold_52	55	45063	0.000427	99500915	0.942131	-
s2	scaffold_55	56	42663	0.000404	99543578	0.942535	-
s2	scaffold_90	57	41417	0.000392	99584995	0.942927	-
s2	scaffold_109	58	41346	0.000391	99626341	0.943318	-
s2	scaffold_79	59	40902	0.000387	99667243	0.943706	-
s2	scaffold_59	60	40570	0.000384	99707813	0.944090	-
s2	scaffold_58	61	40442	0.000383	99748255	0.944473	-
s2	scaffold_106	62	39756	0.000376	99788011	0.944849	-
s2	scaffold_60	63	39563	0.000375	99827574	0.945224	-
s2	scaffold_158	64	39424	0.000373	99866998	0.945597	-
s2	scaffold_105	65	39154	0.000371	99906152	0.945968	-
s2	scaffold_57	66	38745	0.000367	99944897	0.946335	-
s2	scaffold_62	67	37731	0.000357	99982628	0.946692	-
s2	scaffold_64	68	37068	0.000351	100019696	0.947043	-
g	braker1_g05927	contig_061_length_412815	g3339.t1	scaffold_3	42961367	27861096	445.0
g	braker1_g05926	contig_061_length_412815	g3340.t1	scaffold_3	42955910	27866273	275.0
g	braker1_g05919	contig_061_length_412815	g3348.t1	scaffold_3	42925504	27902652	1225.0
g	braker1_g05918	contig_061_length_412815	g3349.t1	scaffold_3	42918056	27911459	365.0
g	braker1_g05913	contig_061_length_412815	g3355.t1	scaffold_3	42886632	27946427	2404.0
g	braker1_g05912	contig_061_length_412815	g3356.t1	scaffold_3	42876895	27956336	532.0
g	braker1_g05911	contig_061_length_412815	g3357.t1	scaffold_3	42871641	27960807	302.0
g	braker1_g05910	contig_061_length_412815	g3358.t1	scaffold_3	42856172	27979653	548.0
g	braker1_g05917	contig_061_length_412815	g3350.t1	scaffold_3	42911491	27920136	441.0
g	braker1_g05916	contig_061_length_412815	g3351.t1	scaffold_3	42907236	27923688	746.0
g	braker1_g05915	contig_061_length_412815	g3353.t1	scaffold_3	42902850	27929936	731.0
g	braker1_g05914	contig_061_length_412815	g3354.t1	scaffold_3	42896443	27935636	763.0
g	braker1_g05931	contig_061_length_412815	g3335.t1	scaffold_3	42982025	27840445	853.0
g	braker1_g05930	contig_061_length_412815	g3336.t1	scaffold_3	42977673	27844874	603.0
g	braker1_g05933	contig_061_length_412815	g3333.t1	scaffold_3	42997766	27826965	2023.0
g	braker1_g05932	contig_061_length_412815	g3334.t1	scaffold_3	42987472	27834656	855.0
g	braker1_g05934	contig_061_length_412815	g3332.t1	scaffold_3	43009974	27810854	1050.0
g	braker1_g05898	contig_061_length_412815	g3370.t1	scaffold_3	42765860	28071406	884.0
g	braker1_g05899	contig_061_length_412815	g3369.t1	scaffold_3	42777097	28057451	3290.0
g	braker1_g05896	contig_061_length_412815	g3372.t1	scaffold_3	42745823	28089603	893.0
g	braker1_g05897	contig_061_length_412815	g3371.t1	scaffold_3	42755787	28078366	371.0
g	braker1_g05894	contig_061_length_412815	g3372.t1	scaffold_3	42735000	28089603	371.0
g	braker1_g05895	contig_061_length_412815	g3373.t1	scaffold_3	42740476	28094605	645.0
g	braker1_g05892	contig_061_length_412815	g3374.t1	scaffold_3	42724722	28100650	853.0
g	braker1_g05893	contig_061_length_412815	g3373.t1	scaffold_3	42731400	28094605	652.0
g	braker1_g05890	contig_061_length_412815	g3377.t1	scaffold_3	42701633	28124918	709.0
g	braker1_g05891	contig_061_length_412815	g3375.t1	scaffold_3	42714958	28110295	1937.0
g	braker1_g05937	contig_061_length_412815	g3330.t1	scaffold_3	43026250	27794881	1522.0
g	braker1_g05936	contig_061_length_412815	g3331.t1	scaffold_3	43018344	27801927	1465.0
g	braker1_g05939	contig_061_length_412815	g3328.t1	scaffold_3	43038835	27781511	3060.0
g	braker1_g05938	contig_061_length_412815	g3329.t1	scaffold_3	43032091	27789318	709.0
g	braker1_g05942	contig_061_length_412815	g3487.t1	scaffold_3	43067134	29327863	48.9
g	braker1_g05943	contig_061_length_412815	g3490.t1	scaffold_3	43077559	29518553	1733.6
g	braker1_g05908	contig_061_length_412815	g3360.t1	scaffold_3	42842181	27995488	1348.4
g	braker1_g05909	contig_061_length_412815	g3359.t1	scaffold_3	42848875	27987394	564.0
g	braker1_g05904	contig_061_length_412815	g3364.t1	scaffold_3	42802550	28029732	479.0
g	braker1_g05905	contig_061_length_412815	g3363.t1	scaffold_3	42806156	28025238	908.0
g	braker1_g05906	contig_061_length_412815	g3362.t1	scaffold_3	42810358	28019233	774.0
g	braker1_g05907	contig_061_length_412815	g3361.t1	scaffold_3	42820583	28011447	1637.0
g	braker1_g05900	contig_061_length_412815	g3368.t1	scaffold_3	42783548	28049050	417.0
g	braker1_g05901	contig_061_length_412815	g3367.t1	scaffold_3	42789552	28043308	836.0
g	braker1_g05902	contig_061_length_412815	g3365.t1	scaffold_3	42798246	28032549	424.0
g	braker1_g05903	contig_061_length_412815	g1508.t1	scaffold_1	42800212	12518508	399.0
g	braker1_g05922	contig_061_length_412815	g3344.t1	scaffold_3	42937257	27888058	1173.0
g	braker1_g05923	contig_061_length_412815	g3343.t1	scaffold_3	42942844	27881019	925.0
g	braker1_g05920	contig_061_length_412815	g3346.t1	scaffold_3	42929893	27896056	790.0
g	braker1_g05921	contig_061_length_412815	g3344.t1	scaffold_3	42933128	27888058	1177.0
g	braker1_g05889	contig_061_length_412815	g3378.t1	scaffold_3	42693088	28131586	773.0
g	braker1_g05888	contig_061_length_412815	g3379.t1	scaffold_3	42683180	28144044	1601.0
g	braker1_g05924	contig_061_length_412815	g3342.t1	scaffold_3	42948062	27875616	306.0
g	braker1_g05925	contig_061_length_412815	g3341.t1	scaffold_3	42952751	27870046	769.0
g	braker1_g05940	contig_061_length_412815	g3327.t1	scaffold_3	43045482	27775140	1070.0
g	braker1_g05928	contig_061_length_412815	g3338.t1	scaffold_3	42968854	27853456	309.0
g	braker1_g05929	contig_061_length_412815	g3337.t1	scaffold_3	42972636	27849672	774.0
g	braker1_g05944	contig_061_length_412815	g3487.t1	scaffold_3	43084014	29327863	78.2
g	braker1_g05945	contig_061_length_412815	g3486.t1	scaffold_3	43088344	29311895	509.5
g	braker1_g03919	contig_031_length_566677	g6807.t1	scaffold_7	27989792	56843501	384.0
g	braker1_g03932	contig_031_length_566677	g8006.t1	scaffold_9	28057971	67397816	449.0
g	braker1_g03931	contig_031_length_566677	g1453.t1	scaffold_1	28051679	11845570	976.0
g	braker1_g03930	contig_031_length_566677	g11470.t1	scaffold_42	28047500	97780975	469.2
g	braker1_g03937	contig_031_length_566677	g1447.t1	scaffold_1	28085585	11807430	48.1
g	braker1_g03940	contig_031_length_566677	g1444.t1	scaffold_1	28118101	11776225	1831.0
g	braker1_g03935	contig_031_length_566677	g1449.t1	scaffold_1	28073941	11819790	702.0
g	braker1_g03934	contig_031_length_566677	g1450.t1	scaffold_1	28069410	11824824	348.9
g	braker1_g03977	contig_031_length_566677	g1405.t1	scaffold_1	28388554	11494659	1028.0
g	braker1_g03976	contig_031_length_566677	g1406.t1	scaffold_1	28383294	11499731	571.0
g	braker1_g03939	contig_031_length_566677	g1446.t1	scaffold_1	28098663	11798679	1382.0
g	braker1_g03938	contig_031_length_566677	g1447.t1	scaffold_1	28091847	11807430	47.0
g	braker1_g03973	contig_031_length_566677	g1409.t1	scaffold_1	28368419	11514171	471.0
g	braker1_g03972	contig_031_length_566677	g1410.t1	scaffold_1	28344651	11533290	238.0
g	braker1_g03971	contig_031_length_566677	g1412.t1	scaffold_1	28328498	11550925	2523.0
g	braker1_g03970	contig_031_length_566677	g1413.t1	scaffold_1	28321085	11558841	538.0
g	braker1_g03955	contig_031_length_566677	g1428.t1	scaffold_1	28238089	11648470	238.0
g	braker1_g03954	contig_031_length_566677	g1429.t1	scaffold_1	28234998	11652080	487.0
g	braker1_g03957	contig_031_length_566677	g1426.t1	scaffold_1	28247087	11640757	761.0
g	braker1_g03956	contig_031_length_566677	g1427.t1	scaffold_1	28241858	11644727	283.0
g	braker1_g03951	contig_031_length_566677	g1432.t1	scaffold_1	28210609	11673333	1108.0
g	braker1_g03950	contig_031_length_566677	g1434.t1	scaffold_1	28199046	11688298	1284.0
g	braker1_g03953	contig_031_length_566677	g1430.t1	scaffold_1	28230998	11655404	187.0
g	braker1_g03952	contig_031_length_566677	g1431.t1	scaffold_1	28222225	11663356	1385.0
g	braker1_g03989	contig_031_length_566677	g1393.t1	scaffold_1	28466209	11407955	1738.0
g	braker1_g03959	contig_031_length_566677	g1425.t1	scaffold_1	28258069	11635744	653.0
g	braker1_g03958	contig_031_length_566677	g1425.t1	scaffold_1	28252785	11635744	753.0
g	braker1_g03936	contig_031_length_566677	g1448.t1	scaffold_1	28078624	11814080	96.3
g	braker1_g03990	contig_031_length_566677	g1392.t1	scaffold_1	28473522	11399949	268.0
g	braker1_g03993	contig_031_length_566677	g1389.t1	scaffold_1	28493704	11373506	695.0
g	braker1_g03992	contig_031_length_566677	g1390.t1	scaffold_1	28484935	11382347	2770.0
g	braker1_g03995	contig_031_length_566677	g1387.t1	scaffold_1	28502078	11365626	1636.0
g	braker1_g03974	contig_031_length_566677	g1408.t1	scaffold_1	28372269	11510889	1406.0
g	braker1_g03997	contig_031_length_566677	g1385.t1	scaffold_1	28521312	11346027	266.0
g	braker1_g03996	contig_031_length_566677	g1386.t1	scaffold_1	28514665	11350840	1001.0
g	braker1_g03999	contig_031_length_566677	g1383.t1	scaffold_1	28530762	11336843	879.0
g	braker1_g03998	contig_031_length_566677	g1384.t1	scaffold_1	28526102	11341735	431.0
g	braker1_g03978	contig_031_length_566677	g1404.t1	scaffold_1	28393991	11488074	949.0
g	braker1_g03967	contig_031_length_566677	g1416.t1	scaffold_1	28312006	11567620	605.0
g	braker1_g04002	contig_031_length_566677	g1381.t1	scaffold_1	28552426	11316816	300.0
g	braker1_g03979	contig_031_length_566677	g1403.t1	scaffold_1	28401053	11480875	1558.0
g	braker1_g03994	contig_031_length_566677	g1388.t1	scaffold_1	28496961	11370823	161.0
g	braker1_g04000	contig_031_length_566677	g1382.t1	scaffold_1	28535159	11331832	202.0
g	braker1_g03975	contig_031_length_566677	g1407.t1	scaffold_1	28377357	11506162	1042.0
g	braker1_g03924	contig_031_length_566677	g1460.t1	scaffold_1	28013849	11885861	788.0
g	braker1_g03925	contig_031_length_566677	g1459.t1	scaffold_1	28018070	11881645	598.0
g	braker1_g03926	contig_031_length_566677	g1458.t1	scaffold_1	28025979	11872620	1418.0
g	braker1_g03927	contig_031_length_566677	g1457.t1	scaffold_1	28034052	11864508	1316.0
g	braker1_g03920	contig_031_length_566677	g1464.t1	scaffold_1	27992191	11913311	239.0
g	braker1_g03921	contig_031_length_566677	g1463.t1	scaffold_1	27996391	11907655	631.0
g	braker1_g03922	contig_031_length_566677	g5278.t1	scaffold_5	28003486	35445760	745.2
g	braker1_g03923	contig_031_length_566677	g1461.t1	scaffold_1	28010840	11892070	314.0
g	braker1_g03928	contig_031_length_566677	g1456.t1	scaffold_1	28041067	11856543	1152.0
g	braker1_g03929	contig_031_length_566677	g1455.t1	scaffold_1	28045245	11851926	439.0
g	braker1_g03946	contig_031_length_566677	g1438.t1	scaffold_1	28164279	11724330	551.0
g	braker1_g03947	contig_031_length_566677	g1437.t1	scaffold_1	28167451	11720765	446.0
g	braker1_g03944	contig_031_length_566677	g1440.t1	scaffold_1	28152624	11741466	1338.0
g	braker1_g03945	contig_031_length_566677	g1439.t1	scaffold_1	28161138	11728550	392.0
g	braker1_g03942	contig_031_length_566677	g1441.t1	scaffold_1	28137789	11757210	852.0
g	braker1_g03933	contig_031_length_566677	g1451.t1	scaffold_1	28064448	11829966	674.0
g	braker1_g03941	contig_031_length_566677	g1443.t1	scaffold_1	28131688	11765140	389.0
g	braker1_g03968	contig_031_length_566677	g1415.t1	scaffold_1	28316118	11563376	702.0
g	braker1_g03969	contig_031_length_566677	g1414.t1	scaffold_1	28319538	11560500	131.0
g	braker1_g04001	contig_031_length_566677	g1382.t1	scaffold_1	28546308	11331832	53.1
g	braker1_g03948	contig_031_length_566677	g1436.t1	scaffold_1	28172736	11715011	1133.0
g	braker1_g03949	contig_031_length_566677	g1435.t1	scaffold_1	28181037	11705704	2607.0
g	braker1_g03982	contig_031_length_566677	g1399.t1	scaffold_1	28416580	11459072	845.0
g	braker1_g03960	contig_031_length_566677	g1424.t1	scaffold_1	28264174	11624438	1315.0
g	braker1_g03980	contig_031_length_566677	g1402.t1	scaffold_1	28405628	11475459	571.0
g	braker1_g03981	contig_031_length_566677	g1401.t1	scaffold_1	28408941	11471954	1026.0
g	braker1_g03986	contig_031_length_566677	g1396.t1	scaffold_1	28442297	11436802	1178.0
g	braker1_g03987	contig_031_length_566677	g1395.t1	scaffold_1	28448175	11429010	2223.0
g	braker1_g03984	contig_031_length_566677	g1398.t1	scaffold_1	28426590	11452210	340.0
g	braker1_g03961	contig_031_length_566677	g1423.t1	scaffold_1	28270001	11617725	802.0
g	braker1_g03988	contig_031_length_566677	g1394.t1	scaffold_1	28454877	11421577	1281.0
g	braker1_g03985	contig_031_length_566677	g1397.t1	scaffold_1	28435917	11440232	454.0
g	braker1_g03966	contig_031_length_566677	g1417.t1	scaffold_1	28307876	11571965	525.0
g	braker1_g03962	contig_031_length_566677	g1421.t1	scaffold_1	28278258	11600726	221.0
g	braker1_g03983	contig_031_length_566677	g1399.t1	scaffold_1	28422791	11459072	184.0
g	braker1_g03963	contig_031_length_566677	g1420.t1	scaffold_1	28290102	11594121	1839.0
g	braker1_g03964	contig_031_length_566677	g1419.t1	scaffold_1	28298560	11582541	440.0
g	braker1_g03965	contig_031_length_566677	g1418.t1	scaffold_1	28303645	11577166	2027.0
g	braker1_g06659	contig_075_length_366141	g7247.t1	scaffold_7	48264156	60450286	3940.0
g	braker1_g06658	contig_075_length_366141	g7246.t1	scaffold_7	48252180	60440987	329.0
g	braker1_g06671	contig_075_length_366141	g7260.t1	scaffold_7	48368784	60561318	832.0
g	braker1_g06670	contig_075_length_366141	g7259.t1	scaffold_7	48363219	60555630	633.0
g	braker1_g06677	contig_075_length_366141	g7265.t1	scaffold_7	48396694	60586796	180.0
g	braker1_g06676	contig_075_length_366141	g7264.t1	scaffold_7	48390608	60581176	3251.0
g	braker1_g06675	contig_075_length_366141	g7263.t1	scaffold_7	48385458	60574998	486.0
g	braker1_g06672	contig_075_length_366141	g7261.t1	scaffold_7	48373371	60565431	616.0
g	braker1_g06651	contig_075_length_366141	g7241.t1	scaffold_7	48210748	60401093	635.0
g	braker1_g06650	contig_075_length_366141	g7240.t1	scaffold_7	48206638	60396375	816.0
g	braker1_g06653	contig_075_length_366141	g7242.t1	scaffold_7	48220365	60408649	851.0
g	braker1_g06652	contig_075_length_366141	g7242.t1	scaffold_7	48214822	60408649	491.0
g	braker1_g06655	contig_075_length_366141	g7246.t1	scaffold_7	48233526	60440987	130.0
g	braker1_g06654	contig_075_length_366141	g7243.t1	scaffold_7	48226558	60418201	877.0
g	braker1_g06657	contig_075_length_366141	g7212.t1	scaffold_7	48243205	60209974	234.0
g	braker1_g06656	contig_075_length_366141	g7245.t1	scaffold_7	48237540	60432147	641.0
g	braker1_g06667	contig_075_length_366141	g7255.t1	scaffold_7	48327354	60515537	418.0
g	braker1_g06666	contig_075_length_366141	g7254.t1	scaffold_7	48318976	60506242	1338.0
g	braker1_g06699	contig_075_length_366141	g6559.t1	scaffold_6	48513667	54514289	515.7
g	braker1_g06698	contig_075_length_366141	g7287.t1	scaffold_7	48503640	60696832	909.0
g	braker1_g06695	contig_075_length_366141	g7284.t1	scaffold_7	48486888	60677045	329.0
g	braker1_g06694	contig_075_length_366141	g7283.t1	scaffold_7	48483094	60673706	358.0
g	braker1_g06697	contig_075_length_366141	g7286.t1	scaffold_7	48500290	60691778	498.0
g	braker1_g06674	contig_075_length_366141	g7417.t1	scaffold_8	48382925	62300238	94.0
g	braker1_g06691	contig_075_length_366141	g7280.t1	scaffold_7	48454707	60642838	3428.0
g	braker1_g06690	contig_075_length_366141	g7279.t1	scaffold_7	48449174	60637341	129.0
g	braker1_g06693	contig_075_length_366141	g7282.t1	scaffold_7	48478654	60668291	456.0
g	braker1_g06692	contig_075_length_366141	g7281.t1	scaffold_7	48467169	60659043	2784.0
g	braker1_g06678	contig_075_length_366141	g7266.t1	scaffold_7	48399634	60589410	208.0
g	braker1_g06679	contig_075_length_366141	g7267.t1	scaffold_7	48405612	60594078	604.0
g	braker1_g06664	contig_075_length_366141	g7252.t1	scaffold_7	48308889	60495115	419.0
g	braker1_g06665	contig_075_length_366141	g7253.t1	scaffold_7	48312657	60498985	485.0
g	braker1_g06648	contig_075_length_366141	g7238.t1	scaffold_7	48189882	60379149	1345.0
g	braker1_g06649	contig_075_length_366141	g7239.t1	scaffold_7	48198593	60387905	1813.0
g	braker1_g06660	contig_075_length_366141	g7248.t1	scaffold_7	48278174	60464216	3228.0
g	braker1_g06661	contig_075_length_366141	g7249.t1	scaffold_7	48285271	60471936	846.0
g	braker1_g06662	contig_075_length_366141	g7250.t1	scaffold_7	48291786	60477763	1065.0
g	braker1_g06663	contig_075_length_366141	g7251.t1	scaffold_7	48300344	60485405	1192.0
g	braker1_g06668	contig_075_length_366141	g7256.t1	scaffold_7	48342869	60526565	1428.0
g	braker1_g06646	contig_075_length_366141	g7236.t1	scaffold_7	48182144	60369066	761.0
g	braker1_g06647	contig_075_length_366141	g7237.t1	scaffold_7	48184749	60372752	603.0
g	braker1_g06701	contig_075_length_366141	g7290.t1	scaffold_7	48540362	60733359	392.0
g	braker1_g06669	contig_075_length_366141	g7258.t1	scaffold_7	48357878	60550387	989.0
g	braker1_g06700	contig_075_length_366141	g7289.t1	scaffold_7	48528299	60722137	4320.0
g	braker1_g06702	contig_075_length_366141	g7293.t1	scaffold_7	48545197	60750453	1176.0
g	braker1_g06688	contig_075_length_366141	g7277.t1	scaffold_7	48445633	60632832	357.0
g	braker1_g06689	contig_075_length_366141	g7278.t1	scaffold_7	48447779	60635285	287.0
g	braker1_g06686	contig_075_length_366141	g7275.t1	scaffold_7	48438596	60624949	364.0
g	braker1_g06687	contig_075_length_366141	g7276.t1	scaffold_7	48443252	60630596	359.0
g	braker1_g06673	contig_075_length_366141	g7262.t1	scaffold_7	48377917	60570035	714.0
g	braker1_g06685	contig_075_length_366141	g7274.t1	scaffold_7	48434466	60620948	438.0
g	braker1_g06682	contig_075_length_366141	g7270.t1	scaffold_7	48417124	60606368	450.0
g	braker1_g06683	contig_075_length_366141	g7273.t1	scaffold_7	48423093	60615876	667.0
g	braker1_g06680	contig_075_length_366141	g7268.t1	scaffold_7	48410489	60599060	479.0
g	braker1_g06681	contig_075_length_366141	g7269.t1	scaffold_7	48414222	60603680	117.0
g	braker1_g06696	contig_075_length_366141	g7285.t1	scaffold_7	48492744	60687523	678.0
g	braker1_g06684	contig_075_length_366141	g7274.t1	scaffold_7	48428307	60620948	432.0
g	braker1_g05096	contig_047_length_479137	g5156.t1	scaffold_5	36460947	34594950	647.0
g	braker1_g05097	contig_047_length_479137	g5155.t1	scaffold_5	36467870	34588008	368.0
g	braker1_g05094	contig_047_length_479137	g5158.t1	scaffold_5	36455442	34600605	661.0
g	braker1_g05095	contig_047_length_479137	g5157.t1	scaffold_5	36458335	34597477	203.0
g	braker1_g05100	contig_047_length_479137	g5149.t1	scaffold_5	36527349	34538841	582.0
g	braker1_g05093	contig_047_length_479137	g5161.t1	scaffold_5	36441379	34621089	7846.0
g	braker1_g05102	contig_047_length_479137	g5148.t1	scaffold_5	36538137	34527588	2602.0
g	braker1_g05103	contig_047_length_479137	g5147.t1	scaffold_5	36545840	34518327	310.0
g	braker1_g05122	contig_047_length_479137	g11480.t1	scaffold_42	36756740	97839728	281.0
g	braker1_g05123	contig_047_length_479137	g11479.t1	scaffold_42	36758587	97838387	441.0
g	braker1_g05120	contig_047_length_479137	g11482.t1	scaffold_42	36747883	97850163	691.0
g	braker1_g05121	contig_047_length_479137	g11481.t1	scaffold_42	36752899	97844500	157.0
g	braker1_g05109	contig_047_length_479137	g11011.t1	scaffold_31	36585414	94206852	763.0
g	braker1_g05098	contig_047_length_479137	g5151.t1	scaffold_5	36483602	34573639	460.0
g	braker1_g05099	contig_047_length_479137	g5150.t1	scaffold_5	36496042	34565089	139.0
g	braker1_g05139	contig_047_length_479137	g11461.t1	scaffold_42	36858546	97732519	273.0
g	braker1_g05141	contig_047_length_479137	g11023.t1	scaffold_32	36874839	94335364	204.0
g	braker1_g05142	contig_047_length_479137	g8331.t1	scaffold_11	36878267	70329990	426.0
g	braker1_g05107	contig_047_length_479137	g5143.t1	scaffold_5	36564942	34496789	1341.0
g	braker1_g05144	contig_047_length_479137	g8333.t1	scaffold_11	36897488	70355363	257.0
g	braker1_g05145	contig_047_length_479137	g8333.t1	scaffold_11	36904318	70355363	426.0
g	braker1_g05101	contig_047_length_479137	g5148.t1	scaffold_5	36530824	34527588	204.0
g	braker1_g05104	contig_047_length_479137	g5146.t1	scaffold_5	36550006	34512302	385.0
g	braker1_g05138	contig_047_length_479137	g11624.t1	scaffold_59	36849493	99684376	318.0
g	braker1_g05130	contig_047_length_479137	g11471.t1	scaffold_42	36801052	97787351	892.0
g	braker1_g05128	contig_047_length_479137	g11473.t1	scaffold_42	36792219	97800121	353.0
g	braker1_g05133	contig_047_length_479137	g11468.t1	scaffold_42	36816735	97773151	436.0
g	braker1_g05113	contig_047_length_479137	g8487.t1	scaffold_11	36705087	71832135	105.0
g	braker1_g05112	contig_047_length_479137	g11015.t1	scaffold_31	36674161	94294947	890.0
g	braker1_g05111	contig_047_length_479137	g11561.t1	scaffold_46	36648067	98851862	813.3
g	braker1_g05110	contig_047_length_479137	g11561.t1	scaffold_46	36611157	98851862	766.1
g	braker1_g05117	contig_047_length_479137	g11483.t1	scaffold_42	36736480	97852981	689.0
g	braker1_g05116	contig_047_length_479137	g11483.t1	scaffold_42	36733488	97852981	787.0
g	braker1_g05115	contig_047_length_479137	g11483.t1	scaffold_42	36729859	97852981	747.0
g	braker1_g05114	contig_047_length_479137	g11484.t1	scaffold_42	36710864	97869043	266.0
g	braker1_g05131	contig_047_length_479137	g11054.t1	scaffold_32	36808845	94603872	935.0
g	braker1_g05126	contig_047_length_479137	g11476.t1	scaffold_42	36764594	97832791	352.0
g	braker1_g05119	contig_047_length_479137	g11482.t1	scaffold_42	36743044	97850163	707.0
g	braker1_g05118	contig_047_length_479137	g11483.t1	scaffold_42	36740129	97852981	806.0
g	braker1_g05135	contig_047_length_479137	g9130.t1	scaffold_14	36827039	77133967	92.1
g	braker1_g05134	contig_047_length_479137	g11467.t1	scaffold_42	36820781	97768074	434.0
g	braker1_g05137	contig_047_length_479137	g8347.t1	scaffold_11	36837677	70517570	393.0
g	braker1_g05127	contig_047_length_479137	g11474.t1	scaffold_42	36769948	97825361	301.0
g	braker1_g05105	contig_047_length_479137	g5145.t1	scaffold_5	36553200	34508967	773.0
g	braker1_g05136	contig_047_length_479137	g11465.t1	scaffold_42	36831450	97756933	1033.0
g	braker1_g05124	contig_047_length_479137	g11478.t1	scaffold_42	36759950	97836222	407.0
g	braker1_g05129	contig_047_length_479137	g11472.t1	scaffold_42	36794653	97794893	368.0
g	braker1_g05132	contig_047_length_479137	g11469.t1	scaffold_42	36813525	97776376	1078.0
g	braker1_g05125	contig_047_length_479137	g11476.t1	scaffold_42	36761599	97832791	421.0
g	braker1_g05106	contig_047_length_479137	g5144.t1	scaffold_5	36558532	34503445	1072.0
g	braker1_g05140	contig_047_length_479137	g8333.t1	scaffold_11	36866913	70355363	207.0
g	braker1_g05143	contig_047_length_479137	g8332.t1	scaffold_11	36890309	70338505	258.0
g	braker1_g09643	contig_162_length_162892	g8817.t1	scaffold_12	70026781	74165337	956.0
g	braker1_g09642	contig_162_length_162892	g8816.t1	scaffold_12	70023395	74161553	241.0
g	braker1_g09641	contig_162_length_162892	g8815.t1	scaffold_12	70019885	74157902	1012.0
g	braker1_g09640	contig_162_length_162892	g8814.t1	scaffold_12	70013615	74151890	1418.0
g	braker1_g09647	contig_162_length_162892	g8821.t1	scaffold_12	70041999	74181054	312.0
g	braker1_g09646	contig_162_length_162892	g8820.t1	scaffold_12	70037794	74175961	528.0
g	braker1_g09645	contig_162_length_162892	g8819.t1	scaffold_12	70034042	74172178	174.0
g	braker1_g09644	contig_162_length_162892	g8818.t1	scaffold_12	70030986	74169063	471.0
g	braker1_g09661	contig_162_length_162892	g8837.t1	scaffold_12	70135027	74285947	2399.0
g	braker1_g09660	contig_162_length_162892	g8836.t1	scaffold_12	70121303	74272655	8910.0
g	braker1_g09649	contig_162_length_162892	g8823.t1	scaffold_12	70053868	74194611	869.0
g	braker1_g09648	contig_162_length_162892	g8822.t1	scaffold_12	70046679	74187000	854.0
g	braker1_g09663	contig_162_length_162892	g8839.t1	scaffold_12	70150869	74302352	298.0
g	braker1_g09662	contig_162_length_162892	g8838.t1	scaffold_12	70144758	74296309	2322.0
g	braker1_g09664	contig_162_length_162892	g8840.t1	scaffold_12	70155238	74306804	118.0
g	braker1_g09654	contig_162_length_162892	g8828.t1	scaffold_12	70093084	74237168	380.0
g	braker1_g09655	contig_162_length_162892	g8829.t1	scaffold_12	70096046	74240085	386.0
g	braker1_g09656	contig_162_length_162892	g8831.t1	scaffold_12	70099203	74246273	435.0
g	braker1_g09657	contig_162_length_162892	g8831.t1	scaffold_12	70102046	74246273	348.0
g	braker1_g09650	contig_162_length_162892	g8824.t1	scaffold_12	70063797	74205039	1753.0
g	braker1_g09651	contig_162_length_162892	g8825.t1	scaffold_12	70075543	74220171	1120.0
g	braker1_g09652	contig_162_length_162892	g8827.t1	scaffold_12	70084098	74233240	350.0
g	braker1_g09653	contig_162_length_162892	g8827.t1	scaffold_12	70089229	74233240	349.0
g	braker1_g09658	contig_162_length_162892	g8835.t1	scaffold_12	70105762	74259719	407.0
g	braker1_g09659	contig_162_length_162892	g8835.t1	scaffold_12	70109028	74259719	372.0
g	braker1_g09636	contig_162_length_162892	g8810.t1	scaffold_12	69993432	74126294	207.0
g	braker1_g09637	contig_162_length_162892	g8811.t1	scaffold_12	69996969	74133106	187.0
g	braker1_g09638	contig_162_length_162892	g8812.t1	scaffold_12	70004019	74142087	1687.0
g	braker1_g09639	contig_162_length_162892	g8813.t1	scaffold_12	70009496	74148065	830.0
g	braker1_g10681	contig_218_length_105364	g3954.t1	scaffold_4	77436325	41808292	879.0
g	braker1_g10680	contig_218_length_105364	g3955.t1	scaffold_4	77427802	41817833	1009.0
g	braker1_g10690	contig_218_length_105364	g3941.t1	scaffold_4	77492140	41736559	881.0
g	braker1_g10691	contig_218_length_105364	g3940.t1	scaffold_4	77494944	41733727	826.0
g	braker1_g10685	contig_218_length_105364	g3947.t1	scaffold_4	77467776	41762505	373.0
g	braker1_g10684	contig_218_length_105364	g3950.t1	scaffold_4	77462336	41781315	1275.0
g	braker1_g10687	contig_218_length_105364	g3945.t1	scaffold_4	77473931	41755532	592.0
g	braker1_g10686	contig_218_length_105364	g3946.t1	scaffold_4	77471246	41758627	183.0
g	braker1_g10678	contig_218_length_105364	g3957.t1	scaffold_4	77416036	41832343	189.0
g	braker1_g10679	contig_218_length_105364	g3956.t1	scaffold_4	77421894	41825282	960.0
g	braker1_g10683	contig_218_length_105364	g3950.t1	scaffold_4	77455654	41781315	731.0
g	braker1_g10682	contig_218_length_105364	g3953.t1	scaffold_4	77445784	41798705	2049.0
g	braker1_g10674	contig_218_length_105364	g3556.t1	scaffold_3	77402078	29972061	626.0
g	braker1_g10675	contig_218_length_105364	g3958.t1	scaffold_4	77407720	41835830	119.0
g	braker1_g10677	contig_218_length_105364	g11307.t1	scaffold_38	77412320	96662045	298.0
g	braker1_g10689	contig_218_length_105364	g3942.t1	scaffold_4	77488937	41739608	652.0
g	braker1_g10688	contig_218_length_105364	g1050.t1	scaffold_1	77481773	8870781	1119.0
g	braker1_g10673	contig_218_length_105364	g3959.t1	scaffold_4	77395557	41841789	1033.0
g	braker1_g09311	contig_148_length_185866	g9374.t1	scaffold_15	67569164	80807009	698.0
g	braker1_g09310	contig_148_length_185866	g9370.t1	scaffold_15	67563747	80781718	831.0
g	braker1_g09313	contig_148_length_185866	g9376.t1	scaffold_15	67583211	80822211	1047.0
g	braker1_g09312	contig_148_length_185866	g9375.t1	scaffold_15	67577761	80816615	347.0
g	braker1_g09315	contig_148_length_185866	g363.t1	scaffold_1	67597867	3154458	445.0
g	braker1_g09314	contig_148_length_185866	g8996.t1	scaffold_13	67591071	75777259	111.0
g	braker1_g09317	contig_148_length_185866	g9378.t1	scaffold_15	67611035	80833604	367.0
g	braker1_g09316	contig_148_length_185866	g9377.t1	scaffold_15	67603928	80827302	388.0
g	braker1_g09319	contig_148_length_185866	g9380.t1	scaffold_15	67627757	80848900	387.0
g	braker1_g09318	contig_148_length_185866	g9379.t1	scaffold_15	67618495	80841399	1660.0
g	braker1_g09328	contig_148_length_185866	g9387.t1	scaffold_15	67685032	80919060	276.0
g	braker1_g09324	contig_148_length_185866	g9361.t1	scaffold_15	67664081	80696810	1710.0
g	braker1_g09325	contig_148_length_185866	g9373.t1	scaffold_15	67670205	80795525	67.0
g	braker1_g09326	contig_148_length_185866	g9386.t1	scaffold_15	67674295	80912739	495.0
g	braker1_g09327	contig_148_length_185866	g9387.t1	scaffold_15	67679485	80919060	544.0
g	braker1_g09320	contig_148_length_185866	g9382.t1	scaffold_15	67634339	80860586	637.0
g	braker1_g09321	contig_148_length_185866	g9383.t1	scaffold_15	67641292	80867228	263.0
g	braker1_g09322	contig_148_length_185866	g9383.t1	scaffold_15	67647005	80867228	311.0
g	braker1_g09323	contig_148_length_185866	g9384.t1	scaffold_15	67653510	80879218	243.0
g	braker1_g09306	contig_148_length_185866	g6399.t1	scaffold_6	67536196	53086263	250.0
g	braker1_g09307	contig_148_length_185866	g8582.t1	scaffold_11	67542432	72544206	81.3
g	braker1_g09305	contig_148_length_185866	g11272.t1	scaffold_37	67523509	96269180	165.0
g	braker1_g09308	contig_148_length_185866	g232.t1	scaffold_1	67544137	2226215	377.0
g	braker1_g09309	contig_148_length_185866	g9369.t1	scaffold_15	67552994	80769908	2851.0
g	braker1_g10829	contig_230_length_93337	g1992.t1	scaffold_2	78658344	16392304	71.2
g	braker1_g10828	contig_230_length_93337	g1993.t1	scaffold_2	78654486	16396231	697.0
g	braker1_g10821	contig_230_length_93337	g7948.t1	scaffold_9	78606803	66986011	77.4
g	braker1_g10820	contig_230_length_93337	g656.t1	scaffold_1	78590001	5798087	1172.2
g	braker1_g10823	contig_230_length_93337	g1998.t1	scaffold_2	78620633	16431172	343.0
g	braker1_g10822	contig_230_length_93337	g1989.t1	scaffold_2	78612737	16365075	226.0
g	braker1_g10824	contig_230_length_93337	g10718.t1	scaffold_26	78627945	91729643	724.6
g	braker1_g10827	contig_230_length_93337	g1994.t1	scaffold_2	78650769	16402247	431.0
g	braker1_g10826	contig_230_length_93337	g1996.t1	scaffold_2	78643550	16409769	995.0
g	braker1_g10830	contig_230_length_93337	g10375.t1	scaffold_23	78669498	87005750	336.0
g	braker1_g08891	contig_133_length_210472	g11094.t1	scaffold_33	64642295	92823523	632.0
g	braker1_g08890	contig_133_length_210472	g11095.t1	scaffold_33	64637246	92829044	553.0
g	braker1_g08893	contig_133_length_210472	g11091.t1	scaffold_33	64667527	92794039	338.0
g	braker1_g08892	contig_133_length_210472	g11093.t1	scaffold_33	64658823	92804858	1743.0
g	braker1_g08895	contig_133_length_210472	g11089.t1	scaffold_33	64693722	92768558	1984.0
g	braker1_g08894	contig_133_length_210472	g11090.t1	scaffold_33	64674153	92789613	557.0
g	braker1_g08897	contig_133_length_210472	g11087.t1	scaffold_33	64713339	92747281	3468.0
g	braker1_g08896	contig_133_length_210472	g11088.t1	scaffold_33	64703866	92758966	1898.0
g	braker1_g08899	contig_133_length_210472	g11085.t1	scaffold_33	64727217	92732626	1962.0
g	braker1_g08898	contig_133_length_210472	g11086.t1	scaffold_33	64722076	92738073	201.0
g	braker1_g08903	contig_133_length_210472	g11081.t1	scaffold_33	64751131	92710525	809.0
g	braker1_g08902	contig_133_length_210472	g11082.t1	scaffold_33	64744911	92717048	2575.0
g	braker1_g08901	contig_133_length_210472	g11083.t1	scaffold_33	64738222	92723805	739.0
g	braker1_g08900	contig_133_length_210472	g11084.t1	scaffold_33	64733614	92727219	444.0
g	braker1_g08907	contig_133_length_210472	g11216.t1	scaffold_36	64769351	95776902	616.0
g	braker1_g08906	contig_133_length_210472	g11220.t1	scaffold_36	64761736	95809611	67.4
g	braker1_g08905	contig_133_length_210472	g11220.t1	scaffold_36	64758030	95809611	516.0
g	braker1_g08904	contig_133_length_210472	g11080.t1	scaffold_33	64754143	92707407	449.0
g	braker1_g08883	contig_133_length_210472	g11101.t1	scaffold_33	64565850	92896537	769.0
g	braker1_g08887	contig_133_length_210472	g11098.t1	scaffold_33	64615778	92855336	380.0
g	braker1_g08884	contig_133_length_210472	g11100.t1	scaffold_33	64576643	92879128	2769.0
g	braker1_g08885	contig_133_length_210472	g11099.t1	scaffold_33	64591567	92868987	497.0
g	braker1_g08888	contig_133_length_210472	g11097.t1	scaffold_33	64629204	92839074	479.0
g	braker1_g08889	contig_133_length_210472	g11096.t1	scaffold_33	64633002	92834612	369.0
g	braker1_g09135	contig_141_length_192932	g6313.t1	scaffold_6	66313531	52466300	321.1
g	braker1_g09140	contig_141_length_192932	g9618.t1	scaffold_16	66368860	79861346	407.0
g	braker1_g09130	contig_141_length_192932	g9605.t1	scaffold_16	66245383	79731175	841.0
g	braker1_g09141	contig_141_length_192932	g9619.t1	scaffold_16	66373459	79867091	522.0
g	braker1_g09142	contig_141_length_192932	g9620.t1	scaffold_16	66378636	79875294	602.0
g	braker1_g09134	contig_141_length_192932	g9610.t1	scaffold_16	66299742	79787890	55.1
g	braker1_g09137	contig_141_length_192932	g9615.t1	scaffold_16	66335050	79842324	707.0
g	braker1_g09126	contig_141_length_192932	g9601.t1	scaffold_16	66226323	79712384	797.0
g	braker1_g09127	contig_141_length_192932	g9602.t1	scaffold_16	66235112	79720983	283.0
g	braker1_g09124	contig_141_length_192932	g9600.t1	scaffold_16	66217995	79706199	700.0
g	braker1_g09125	contig_141_length_192932	g9600.t1	scaffold_16	66221601	79706199	521.0
g	braker1_g09122	contig_141_length_192932	g9593.t1	scaffold_16	66187593	79611121	94.0
g	braker1_g09123	contig_141_length_192932	g9599.t1	scaffold_16	66212409	79698615	236.0
g	braker1_g09133	contig_141_length_192932	g9609.t1	scaffold_16	66280831	79773536	286.0
g	braker1_g09132	contig_141_length_192932	g9607.t1	scaffold_16	66262076	79747952	346.0
g	braker1_g09136	contig_141_length_192932	g9614.t1	scaffold_16	66325944	79829795	1420.0
g	braker1_g09131	contig_141_length_192932	g9606.t1	scaffold_16	66252402	79733591	332.0
g	braker1_g09139	contig_141_length_192932	g1001.t1	scaffold_1	66364546	8402191	481.0
g	braker1_g09138	contig_141_length_192932	g9617.t1	scaffold_16	66342929	79855079	75.9
g	braker1_g09128	contig_141_length_192932	g9603.t1	scaffold_16	66240724	79724927	260.0
g	braker1_g09129	contig_141_length_192932	g9604.t1	scaffold_16	66243074	79727846	300.0
g	braker1_g10515	contig_207_length_119743	g8965.t1	scaffold_13	76212851	75350701	504.0
g	braker1_g10514	contig_207_length_119743	g8966.t1	scaffold_13	76207982	75355452	726.0
g	braker1_g10517	contig_207_length_119743	g8963.t1	scaffold_13	76243841	75316674	1047.0
g	braker1_g10516	contig_207_length_119743	g8964.t1	scaffold_13	76220659	75342736	3061.0
g	braker1_g10511	contig_207_length_119743	g6493.t1	scaffold_6	76173599	53959613	526.7
g	braker1_g10510	contig_207_length_119743	g6534.t1	scaffold_6	76162706	54338403	159.0
g	braker1_g10513	contig_207_length_119743	g8967.t1	scaffold_13	76199417	75366810	217.0
g	braker1_g10512	contig_207_length_119743	g8968.t1	scaffold_13	76186520	75378564	291.0
g	braker1_g10508	contig_207_length_119743	g8971.t1	scaffold_13	76147188	75516673	816.0
g	braker1_g10509	contig_207_length_119743	g8970.t1	scaffold_13	76156552	75506679	688.0
g	braker1_g09346	contig_149_length_185685	g9923.t1	scaffold_18	67880236	85422663	424.0
g	braker1_g09344	contig_149_length_185685	g2670.t1	scaffold_2	67854478	22075898	412.8
g	braker1_g09345	contig_149_length_185685	g9923.t1	scaffold_18	67873256	85422663	174.0
g	braker1_g09342	contig_149_length_185685	g2670.t1	scaffold_2	67808350	22075898	199.1
g	braker1_g09343	contig_149_length_185685	g2670.t1	scaffold_2	67826091	22075898	434.7
g	braker1_g09340	contig_149_length_185685	g2670.t1	scaffold_2	67787637	22075898	355.9
g	braker1_g09341	contig_149_length_185685	g9925.t1	scaffold_18	67801727	85439608	747.0
g	braker1_g09339	contig_149_length_185685	g9927.t1	scaffold_18	67773392	85466392	664.0
g	braker1_g09338	contig_149_length_185685	g9928.t1	scaffold_18	67762296	85478033	2561.0
g	braker1_g09333	contig_149_length_185685	g11027.t1	scaffold_32	67734365	94369618	166.0
g	braker1_g09332	contig_149_length_185685	g9934.t1	scaffold_18	67728048	85513968	126.0
g	braker1_g09331	contig_149_length_185685	g9935.t1	scaffold_18	67718082	85525861	431.0
g	braker1_g09330	contig_149_length_185685	g9935.t1	scaffold_18	67706804	85525861	687.0
g	braker1_g09337	contig_149_length_185685	g9929.t1	scaffold_18	67753995	85487806	529.0
g	braker1_g09336	contig_149_length_185685	g9930.t1	scaffold_18	67750829	85491285	137.0
g	braker1_g09335	contig_149_length_185685	g9931.t1	scaffold_18	67746032	85498168	547.0
g	braker1_g09334	contig_149_length_185685	g9932.t1	scaffold_18	67739909	85503530	924.0
g	braker1_g10925	contig_240_length_88430	g6675.t1	scaffold_7	79542353	55534965	534.9
g	braker1_g10926	contig_240_length_88430	g5014.t1	scaffold_5	79558832	33402116	237.0
g	braker1_g10927	contig_240_length_88430	g5015.t1	scaffold_5	79564526	33429911	259.0
g	braker1_g10923	contig_240_length_88430	g5012.t1	scaffold_5	79499620	33362800	526.0
g	braker1_g06973	contig_081_length_350373	g8699.t1	scaffold_12	50539086	73301853	538.0
g	braker1_g06992	contig_081_length_350373	g8681.t1	scaffold_12	50652714	73190177	1682.0
g	braker1_g06974	contig_081_length_350373	g8697.t1	scaffold_12	50548629	73286653	269.2
g	braker1_g06990	contig_081_length_350373	g8683.t1	scaffold_12	50635987	73204903	1544.0
g	braker1_g06991	contig_081_length_350373	g8682.t1	scaffold_12	50643163	73199658	346.0
g	braker1_g06996	contig_081_length_350373	g8677.t1	scaffold_12	50680851	73160666	210.0
g	braker1_g06997	contig_081_length_350373	g8676.t1	scaffold_12	50683521	73158646	473.0
g	braker1_g06994	contig_081_length_350373	g8679.t1	scaffold_12	50669434	73172610	413.0
g	braker1_g06975	contig_081_length_350373	g8697.t1	scaffold_12	50559632	73286653	1999.0
g	braker1_g06976	contig_081_length_350373	g8696.t1	scaffold_12	50566972	73276361	630.0
g	braker1_g06977	contig_081_length_350373	g8695.t1	scaffold_12	50572726	73272013	447.0
g	braker1_g06978	contig_081_length_350373	g5614.t1	scaffold_5	50574974	38907552	71.6
g	braker1_g06979	contig_081_length_350373	g8694.t1	scaffold_12	50577639	73266989	402.0
g	braker1_g06958	contig_081_length_350373	g8713.t1	scaffold_12	50401585	73441715	1467.0
g	braker1_g06959	contig_081_length_350373	g8712.t1	scaffold_12	50407463	73435481	425.0
g	braker1_g06956	contig_081_length_350373	g8715.t1	scaffold_12	50388521	73454586	563.0
g	braker1_g06957	contig_081_length_350373	g8714.t1	scaffold_12	50394806	73447828	1382.0
g	braker1_g06954	contig_081_length_350373	g8717.t1	scaffold_12	50383193	73459815	268.0
g	braker1_g06955	contig_081_length_350373	g8716.t1	scaffold_12	50385379	73457583	108.0
g	braker1_g06952	contig_081_length_350373	g8719.t1	scaffold_12	50361170	73480926	1339.0
g	braker1_g06953	contig_081_length_350373	g8718.t1	scaffold_12	50367166	73475299	717.0
g	braker1_g06950	contig_081_length_350373	g8721.t1	scaffold_12	50353603	73489321	134.0
g	braker1_g06951	contig_081_length_350373	g8720.t1	scaffold_12	50356428	73486035	422.0
g	braker1_g06993	contig_081_length_350373	g8680.t1	scaffold_12	50663232	73179058	1067.0
g	braker1_g06989	contig_081_length_350373	g8684.t1	scaffold_12	50629340	73214235	745.0
g	braker1_g06988	contig_081_length_350373	g8685.t1	scaffold_12	50624259	73218819	373.0
g	braker1_g06981	contig_081_length_350373	g8692.t1	scaffold_12	50587111	73257730	2622.0
g	braker1_g06980	contig_081_length_350373	g8693.t1	scaffold_12	50580270	73264571	237.0
g	braker1_g06983	contig_081_length_350373	g8690.t1	scaffold_12	50601877	73242686	482.0
g	braker1_g06982	contig_081_length_350373	g8691.t1	scaffold_12	50596642	73248094	1639.0
g	braker1_g06985	contig_081_length_350373	g8688.t1	scaffold_12	50611815	73233522	193.0
g	braker1_g06984	contig_081_length_350373	g8689.t1	scaffold_12	50607282	73236562	1051.0
g	braker1_g06987	contig_081_length_350373	g8686.t1	scaffold_12	50618586	73225070	1434.0
g	braker1_g06986	contig_081_length_350373	g8687.t1	scaffold_12	50615013	73228661	417.0
g	braker1_g06963	contig_081_length_350373	g8708.t1	scaffold_12	50440414	73401916	427.0
g	braker1_g06995	contig_081_length_350373	g8678.t1	scaffold_12	50675632	73167775	853.0
g	braker1_g06962	contig_081_length_350373	g8709.t1	scaffold_12	50435200	73407282	1152.0
g	braker1_g06967	contig_081_length_350373	g8704.t1	scaffold_12	50488924	73350866	91.7
g	braker1_g06965	contig_081_length_350373	g8706.t1	scaffold_12	50463657	73378103	155.7
g	braker1_g06964	contig_081_length_350373	g8707.t1	scaffold_12	50445932	73395780	1424.0
g	braker1_g06949	contig_081_length_350373	g8722.t1	scaffold_12	50351720	73491283	402.0
g	braker1_g06961	contig_081_length_350373	g8710.t1	scaffold_12	50422754	73420035	4098.0
g	braker1_g06960	contig_081_length_350373	g8711.t1	scaffold_12	50411707	73431227	1022.0
g	braker1_g06947	contig_081_length_350373	g8723.t1	scaffold_12	50347074	73496059	556.0
g	braker1_g06946	contig_081_length_350373	g8724.t1	scaffold_12	50340408	73502773	1019.0
g	braker1_g06969	contig_081_length_350373	g8702.t1	scaffold_12	50503845	73337073	681.0
g	braker1_g06968	contig_081_length_350373	g8703.t1	scaffold_12	50495462	73345887	775.0
g	braker1_g06971	contig_081_length_350373	g8701.t1	scaffold_12	50523411	73318735	1382.0
g	braker1_g06972	contig_081_length_350373	g8700.t1	scaffold_12	50531839	73309199	359.0
g	braker1_g04130	contig_033_length_555146	g3279.t1	scaffold_3	29588605	27394952	311.0
g	braker1_g04131	contig_033_length_555146	g3280.t1	scaffold_3	29596878	27398666	236.0
g	braker1_g04110	contig_033_length_555146	g3260.t1	scaffold_3	29421710	27224124	1457.0
g	braker1_g04111	contig_033_length_555146	g3261.t1	scaffold_3	29427844	27231024	1404.0
g	braker1_g04112	contig_033_length_555146	g3262.t1	scaffold_3	29431224	27234357	294.0
g	braker1_g04113	contig_033_length_555146	g3263.t1	scaffold_3	29441987	27245008	8278.0
g	braker1_g04114	contig_033_length_555146	g3264.t1	scaffold_3	29454310	27256933	275.0
g	braker1_g04116	contig_033_length_555146	g3265.t1	scaffold_3	29464939	27267218	1474.0
g	braker1_g04117	contig_033_length_555146	g3266.t1	scaffold_3	29469147	27271282	830.0
g	braker1_g04118	contig_033_length_555146	g3267.t1	scaffold_3	29473291	27274842	193.0
g	braker1_g04119	contig_033_length_555146	g3268.t1	scaffold_3	29486191	27285908	530.0
g	braker1_g04138	contig_033_length_555146	g3288.t1	scaffold_3	29658418	27478211	423.0
g	braker1_g04099	contig_033_length_555146	g3250.t1	scaffold_3	29351799	27154498	721.0
g	braker1_g04098	contig_033_length_555146	g3249.t1	scaffold_3	29347161	27150926	648.0
g	braker1_g04095	contig_033_length_555146	g3245.t1	scaffold_3	29322297	27122954	989.0
g	braker1_g04094	contig_033_length_555146	g633.t1	scaffold_1	29313822	5613747	68.6
g	braker1_g04097	contig_033_length_555146	g3248.t1	scaffold_3	29342138	27145351	1110.0
g	braker1_g04096	contig_033_length_555146	g3247.t1	scaffold_3	29333714	27136098	1175.0
g	braker1_g04091	contig_033_length_555146	g3241.t1	scaffold_3	29297769	27097194	1026.0
g	braker1_g04090	contig_033_length_555146	g3240.t1	scaffold_3	29292960	27092499	118.0
g	braker1_g04093	contig_033_length_555146	g3243.t1	scaffold_3	29306423	27106561	228.0
g	braker1_g04092	contig_033_length_555146	g3242.t1	scaffold_3	29304127	27104210	961.0
g	braker1_g04109	contig_033_length_555146	g3259.t1	scaffold_3	29411877	27213083	1132.0
g	braker1_g04108	contig_033_length_555146	g3258.t1	scaffold_3	29403185	27205122	1076.0
g	braker1_g04107	contig_033_length_555146	g3257.t1	scaffold_3	29400182	27202281	97.4
g	braker1_g04106	contig_033_length_555146	g3256.t1	scaffold_3	29397897	27200042	189.0
g	braker1_g04105	contig_033_length_555146	g3255.t1	scaffold_3	29394358	27195558	470.0
g	braker1_g04104	contig_033_length_555146	g3254.t1	scaffold_3	29390227	27189882	155.0
g	braker1_g04103	contig_033_length_555146	g3254.t1	scaffold_3	29387004	27189882	609.0
g	braker1_g04102	contig_033_length_555146	g3253.t1	scaffold_3	29380684	27183825	318.0
g	braker1_g04101	contig_033_length_555146	g3253.t1	scaffold_3	29377160	27183825	271.0
g	braker1_g04100	contig_033_length_555146	g3251.t1	scaffold_3	29365103	27166771	2733.0
g	braker1_g04125	contig_033_length_555146	g3274.t1	scaffold_3	29543917	27349307	1344.0
g	braker1_g04124	contig_033_length_555146	g3273.t1	scaffold_3	29536164	27342007	914.0
g	braker1_g04127	contig_033_length_555146	g3276.t1	scaffold_3	29560614	27363722	3839.0
g	braker1_g04126	contig_033_length_555146	g3275.t1	scaffold_3	29551711	27356351	907.0
g	braker1_g04121	contig_033_length_555146	g3270.t1	scaffold_3	29508997	27312337	1081.0
g	braker1_g04123	contig_033_length_555146	g3272.t1	scaffold_3	29527843	27333030	411.0
g	braker1_g04122	contig_033_length_555146	g3271.t1	scaffold_3	29522155	27326496	581.0
g	braker1_g04128	contig_033_length_555146	g7662.t1	scaffold_8	29568862	64367819	171.0
g	braker1_g04137	contig_033_length_555146	g3287.t1	scaffold_3	29648465	27470570	832.0
g	braker1_g04136	contig_033_length_555146	g3286.t1	scaffold_3	29636714	27458468	877.0
g	braker1_g04088	contig_033_length_555146	g3238.t1	scaffold_3	29288436	27087018	605.0
g	braker1_g04089	contig_033_length_555146	g3239.t1	scaffold_3	29291264	27090460	320.0
g	braker1_g04086	contig_033_length_555146	g3236.t1	scaffold_3	29265605	27065556	352.0
g	braker1_g04087	contig_033_length_555146	g3237.t1	scaffold_3	29275023	27070910	525.0
g	braker1_g04084	contig_033_length_555146	g812.t1	scaffold_1	29209738	7061430	984.6
g	braker1_g04085	contig_033_length_555146	g3235.t1	scaffold_3	29253460	27054408	530.0
g	braker1_g04082	contig_033_length_555146	g3232.t1	scaffold_3	29137080	26980771	470.3
g	braker1_g04083	contig_033_length_555146	g8317.t1	scaffold_10	29165917	70196735	1147.9
g	braker1_g04081	contig_033_length_555146	g1532.t1	scaffold_1	29125181	12795295	65.1
g	braker1_g04135	contig_033_length_555146	g3285.t1	scaffold_3	29628842	27449823	1004.0
g	braker1_g04132	contig_033_length_555146	g3281.t1	scaffold_3	29601955	27403451	187.0
g	braker1_g04134	contig_033_length_555146	g3283.t1	scaffold_3	29618348	27422134	2161.0
g	braker1_g04133	contig_033_length_555146	g3282.t1	scaffold_3	29607422	27408965	361.0
g	braker1_g05018	contig_045_length_503838	g9112.t1	scaffold_14	35928388	77057965	511.0
g	braker1_g05019	contig_045_length_503838	g9111.t1	scaffold_14	35930742	77053989	166.0
g	braker1_g05011	contig_045_length_503838	g9119.t1	scaffold_14	35905580	77081501	320.0
g	braker1_g05016	contig_045_length_503838	g9114.t1	scaffold_14	35923272	77062378	324.0
g	braker1_g04989	contig_045_length_503838	g9143.t1	scaffold_14	35791393	77214133	501.0
g	braker1_g04988	contig_045_length_503838	g9144.t1	scaffold_14	35789871	77215571	144.0
g	braker1_g04987	contig_045_length_503838	g9145.t1	scaffold_14	35781076	77223763	1071.0
g	braker1_g04986	contig_045_length_503838	g9146.t1	scaffold_14	35773051	77231106	979.0
g	braker1_g04985	contig_045_length_503838	g9146.t1	scaffold_14	35765321	77231106	447.0
g	braker1_g04984	contig_045_length_503838	g9148.t1	scaffold_14	35747425	77253276	124.0
g	braker1_g04983	contig_045_length_503838	g9149.t1	scaffold_14	35733545	77267727	779.0
g	braker1_g04982	contig_045_length_503838	g9150.t1	scaffold_14	35729370	77272024	250.0
g	braker1_g04981	contig_045_length_503838	g9152.t1	scaffold_14	35726505	77276949	383.0
g	braker1_g04980	contig_045_length_503838	g4605.t1	scaffold_4	35724740	46671875	89.3
g	braker1_g04949	contig_045_length_503838	g9179.t1	scaffold_14	35491555	77542040	374.0
g	braker1_g04948	contig_045_length_503838	g9180.t1	scaffold_14	35481514	77549337	1593.0
g	braker1_g05017	contig_045_length_503838	g9113.t1	scaffold_14	35925790	77059702	234.0
g	braker1_g05012	contig_045_length_503838	g9118.t1	scaffold_14	35909394	77077029	578.0
g	braker1_g04947	contig_045_length_503838	g9183.t1	scaffold_14	35467019	77566779	397.0
g	braker1_g05013	contig_045_length_503838	g9117.t1	scaffold_14	35912608	77074319	181.0
g	braker1_g04961	contig_045_length_503838	g9168.t1	scaffold_14	35600588	77384994	533.0
g	braker1_g04960	contig_045_length_503838	g9169.t1	scaffold_14	35591550	77441493	1696.0
g	braker1_g04963	contig_045_length_503838	g9166.t1	scaffold_14	35617885	77362934	454.0
g	braker1_g04962	contig_045_length_503838	g9167.t1	scaffold_14	35613248	77367534	1207.0
g	braker1_g04965	contig_045_length_503838	g9164.t1	scaffold_14	35626374	77354503	1237.0
g	braker1_g04964	contig_045_length_503838	g9165.t1	scaffold_14	35620673	77360667	165.0
g	braker1_g04967	contig_045_length_503838	g9162.t1	scaffold_14	35633587	77346735	268.0
g	braker1_g04966	contig_045_length_503838	g9163.t1	scaffold_14	35632060	77348229	286.0
g	braker1_g04969	contig_045_length_503838	g9160.t1	scaffold_14	35642564	77338867	375.0
g	braker1_g04968	contig_045_length_503838	g9161.t1	scaffold_14	35637934	77342118	409.0
g	braker1_g05004	contig_045_length_503838	g9126.t1	scaffold_14	35874309	77114120	295.0
g	braker1_g05002	contig_045_length_503838	g9128.t1	scaffold_14	35868124	77120471	1455.0
g	braker1_g04998	contig_045_length_503838	g9130.t1	scaffold_14	35854717	77133967	394.0
g	braker1_g05010	contig_045_length_503838	g11470.t1	scaffold_42	35902985	97780975	318.6
g	braker1_g05014	contig_045_length_503838	g9116.t1	scaffold_14	35916661	77069536	597.0
g	braker1_g05015	contig_045_length_503838	g9115.t1	scaffold_14	35920816	77065868	214.0
g	braker1_g05009	contig_045_length_503838	g9121.t1	scaffold_14	35900018	77086397	156.0
g	braker1_g05008	contig_045_length_503838	g9122.t1	scaffold_14	35895581	77092025	540.0
g	braker1_g05020	contig_045_length_503838	g9110.t1	scaffold_14	35936448	77049783	356.0
g	braker1_g05005	contig_045_length_503838	g9125.t1	scaffold_14	35877068	77111294	298.0
g	braker1_g04994	contig_045_length_503838	g9135.t1	scaffold_14	35835959	77157994	217.0
g	braker1_g05007	contig_045_length_503838	g9123.t1	scaffold_14	35887999	77099776	1936.0
g	braker1_g05006	contig_045_length_503838	g9124.t1	scaffold_14	35881930	77106329	390.0
g	braker1_g05001	contig_045_length_503838	g9129.t1	scaffold_14	35861089	77128559	260.0
g	braker1_g05000	contig_045_length_503838	g9130.t1	scaffold_14	35858161	77133967	216.0
g	braker1_g05003	contig_045_length_503838	g9127.t1	scaffold_14	35872203	77116131	66.2
g	braker1_g04995	contig_045_length_503838	g9134.t1	scaffold_14	35841427	77153766	367.0
g	braker1_g04990	contig_045_length_503838	g9142.t1	scaffold_14	35795900	77208841	277.0
g	braker1_g04991	contig_045_length_503838	g9141.t1	scaffold_14	35801757	77202695	667.0
g	braker1_g04992	contig_045_length_503838	g9140.t1	scaffold_14	35828641	77185155	353.0
g	braker1_g04993	contig_045_length_503838	g9139.t1	scaffold_14	35833232	77180806	491.0
g	braker1_g04958	contig_045_length_503838	g9171.t1	scaffold_14	35575596	77459552	1155.0
g	braker1_g04959	contig_045_length_503838	g9170.t1	scaffold_14	35584034	77448411	806.0
g	braker1_g04996	contig_045_length_503838	g9133.t1	scaffold_14	35848011	77146389	344.0
g	braker1_g04997	contig_045_length_503838	g9131.t1	scaffold_14	35851574	77138988	212.0
g	braker1_g04954	contig_045_length_503838	g9174.t1	scaffold_14	35544633	77489020	111.0
g	braker1_g04955	contig_045_length_503838	g9173.t1	scaffold_14	35553266	77481659	2122.0
g	braker1_g04956	contig_045_length_503838	g753.t1	scaffold_1	35559485	6548817	135.0
g	braker1_g04957	contig_045_length_503838	g9172.t1	scaffold_14	35565270	77469163	780.0
g	braker1_g04950	contig_045_length_503838	g8317.t1	scaffold_10	35497789	70196735	346.9
g	braker1_g04951	contig_045_length_503838	g9177.t1	scaffold_14	35505470	77527393	1171.0
g	braker1_g04952	contig_045_length_503838	g9176.t1	scaffold_14	35520429	77512352	869.0
g	braker1_g04953	contig_045_length_503838	g9175.t1	scaffold_14	35529549	77503112	861.0
g	braker1_g04972	contig_045_length_503838	g9158.t1	scaffold_14	35685771	77315588	622.0
g	braker1_g04973	contig_045_length_503838	g9156.t1	scaffold_14	35697628	77298171	58.2
g	braker1_g04970	contig_045_length_503838	g9159.t1	scaffold_14	35652223	77328460	1164.0
g	braker1_g04971	contig_045_length_503838	g9158.t1	scaffold_14	35667439	77315588	1284.0
g	braker1_g04976	contig_045_length_503838	g9155.t1	scaffold_14	35710952	77291040	662.0
g	braker1_g04977	contig_045_length_503838	g9154.t1	scaffold_14	35714505	77286567	925.0
g	braker1_g04974	contig_045_length_503838	g9156.t1	scaffold_14	35702675	77298171	413.0
g	braker1_g04978	contig_045_length_503838	g9153.t1	scaffold_14	35718735	77282191	382.0
g	braker1_g07708	contig_098_length_295139	g7811.t1	scaffold_9	56040925	65993011	67.4
g	braker1_g07709	contig_098_length_295139	g7810.t1	scaffold_9	56044364	65988458	655.0
g	braker1_g07724	contig_098_length_295139	g7794.t1	scaffold_9	56182842	65837429	48.9
g	braker1_g07700	contig_098_length_295139	g7820.t1	scaffold_9	55980274	66052724	358.0
g	braker1_g07701	contig_098_length_295139	g7819.t1	scaffold_9	55986892	66048294	1380.0
g	braker1_g07702	contig_098_length_295139	g7817.t1	scaffold_9	55993288	66039964	605.0
g	braker1_g07703	contig_098_length_295139	g7816.t1	scaffold_9	55996221	66037172	280.0
g	braker1_g07704	contig_098_length_295139	g7815.t1	scaffold_9	56004932	66028184	2623.0
g	braker1_g07705	contig_098_length_295139	g7814.t1	scaffold_9	56012534	66020796	326.0
g	braker1_g07706	contig_098_length_295139	g7813.t1	scaffold_9	56019358	66013784	1450.0
g	braker1_g07707	contig_098_length_295139	g7812.t1	scaffold_9	56030655	66002161	2036.0
g	braker1_g07722	contig_098_length_295139	g7798.t1	scaffold_9	56169900	65864569	322.0
g	braker1_g07721	contig_098_length_295139	g7799.t1	scaffold_9	56166405	65868802	620.0
g	braker1_g07723	contig_098_length_295139	g7797.t1	scaffold_9	56174721	65861157	662.0
g	braker1_g07698	contig_098_length_295139	g7822.t1	scaffold_9	55975990	66057973	603.0
g	braker1_g07699	contig_098_length_295139	g7821.t1	scaffold_9	55978453	66055807	124.0
g	braker1_g07720	contig_098_length_295139	g7800.t1	scaffold_9	56161978	65873000	964.0
g	braker1_g07692	contig_098_length_295139	g8279.t1	scaffold_10	55923113	69811091	53.9
g	braker1_g07693	contig_098_length_295139	g7828.t1	scaffold_9	55932025	66104466	908.0
g	braker1_g07690	contig_098_length_295139	g7830.t1	scaffold_9	55907181	66127097	1550.0
g	braker1_g07691	contig_098_length_295139	g7829.t1	scaffold_9	55918087	66114551	593.0
g	braker1_g07696	contig_098_length_295139	g7824.t1	scaffold_9	55962469	66068315	1542.0
g	braker1_g07697	contig_098_length_295139	g7823.t1	scaffold_9	55973016	66061165	202.0
g	braker1_g07694	contig_098_length_295139	g7827.t1	scaffold_9	55938146	66097225	1957.0
g	braker1_g07695	contig_098_length_295139	g7826.t1	scaffold_9	55943557	66091593	446.0
g	braker1_g07717	contig_098_length_295139	g7803.t1	scaffold_9	56125418	65911858	7743.0
g	braker1_g07715	contig_098_length_295139	g7804.t1	scaffold_9	56107539	65924905	341.0
g	braker1_g07714	contig_098_length_295139	g7805.t1	scaffold_9	56099974	65932613	2172.0
g	braker1_g07713	contig_098_length_295139	g7806.t1	scaffold_9	56088957	65945395	1241.0
g	braker1_g07712	contig_098_length_295139	g7807.t1	scaffold_9	56076801	65957339	236.0
g	braker1_g07711	contig_098_length_295139	g7808.t1	scaffold_9	56067770	65965425	358.0
g	braker1_g07710	contig_098_length_295139	g7809.t1	scaffold_9	56054969	65977883	2101.0
g	braker1_g07719	contig_098_length_295139	g7801.t1	scaffold_9	56152716	65882675	2321.0
g	braker1_g07718	contig_098_length_295139	g7802.t1	scaffold_9	56140775	65895672	629.0
g	braker1_g07689	contig_098_length_295139	g7831.t1	scaffold_9	55899080	66148468	396.0
g	braker1_g07688	contig_098_length_295139	g11422.t1	scaffold_40	55895076	97681213	301.0
g	braker1_g10372	contig_199_length_124674	g5629.t1	scaffold_5	75232936	39035921	372.0
g	braker1_g10357	contig_199_length_124674	g5644.t1	scaffold_5	75159909	39129468	245.0
g	braker1_g10356	contig_199_length_124674	g5644.t1	scaffold_5	75158396	39129468	276.0
g	braker1_g10355	contig_199_length_124674	g5645.t1	scaffold_5	75155627	39133932	334.0
g	braker1_g10370	contig_199_length_124674	g5630.t1	scaffold_5	75224433	39045164	525.0
g	braker1_g10359	contig_199_length_124674	g5641.t1	scaffold_5	75171491	39106332	499.0
g	braker1_g10358	contig_199_length_124674	g5643.t1	scaffold_5	75162964	39124668	515.0
g	braker1_g10375	contig_199_length_124674	g5626.t1	scaffold_5	75259993	38998374	963.0
g	braker1_g10374	contig_199_length_124674	g5627.t1	scaffold_5	75247891	39011970	539.0
g	braker1_g10377	contig_199_length_124674	g11444.t1	scaffold_41	75273859	98108927	51.2
g	braker1_g10376	contig_199_length_124674	g5625.t1	scaffold_5	75268570	38987610	1089.0
g	braker1_g10368	contig_199_length_124674	g5631.t1	scaffold_5	75219932	39049225	343.0
g	braker1_g10369	contig_199_length_124674	g5631.t1	scaffold_5	75221592	39049225	201.0
g	braker1_g10362	contig_199_length_124674	g5638.t1	scaffold_5	75190350	39087587	669.0
g	braker1_g10363	contig_199_length_124674	g5636.t1	scaffold_5	75197112	39074621	932.0
g	braker1_g10360	contig_199_length_124674	g5640.t1	scaffold_5	75179811	39101028	1007.0
g	braker1_g10361	contig_199_length_124674	g5639.t1	scaffold_5	75185064	39094109	357.0
g	braker1_g10366	contig_199_length_124674	g5633.t1	scaffold_5	75213076	39056677	485.0
g	braker1_g10367	contig_199_length_124674	g5632.t1	scaffold_5	75216289	39054128	444.0
g	braker1_g10364	contig_199_length_124674	g5635.t1	scaffold_5	75200255	39070256	580.0
g	braker1_g10365	contig_199_length_124674	g5634.t1	scaffold_5	75206613	39063451	3017.0
g	braker1_g10373	contig_199_length_124674	g5628.t1	scaffold_5	75244810	39017565	590.0
g	braker1_g06825	contig_078_length_355579	g94.t1	scaffold_1	49496722	1117751	840.0
g	braker1_g06832	contig_078_length_355579	g101.t1	scaffold_1	49548676	1178179	299.0
g	braker1_g06822	contig_078_length_355579	g91.t1	scaffold_1	49478718	1097312	674.0
g	braker1_g06823	contig_078_length_355579	g92.t1	scaffold_1	49486960	1106680	1459.0
g	braker1_g06833	contig_078_length_355579	g102.t1	scaffold_1	49559766	1199089	969.0
g	braker1_g06820	contig_078_length_355579	g1298.t1	scaffold_1	49444563	10624454	623.7
g	braker1_g06821	contig_078_length_355579	g90.t1	scaffold_1	49468910	1090482	1693.0
g	braker1_g06817	contig_078_length_355579	g86.t1	scaffold_1	49419528	1030755	620.0
g	braker1_g06799	contig_078_length_355579	g9927.t1	scaffold_18	49276902	85466392	617.2
g	braker1_g06815	contig_078_length_355579	g84.t1	scaffold_1	49409530	1019788	490.0
g	braker1_g06814	contig_078_length_355579	g83.t1	scaffold_1	49405966	1016022	364.0
g	braker1_g06813	contig_078_length_355579	g82.t1	scaffold_1	49402541	1013077	149.0
g	braker1_g06812	contig_078_length_355579	g81.t1	scaffold_1	49398356	1007068	844.0
g	braker1_g06811	contig_078_length_355579	g80.t1	scaffold_1	49390902	1002129	845.0
g	braker1_g06810	contig_078_length_355579	g79.t1	scaffold_1	49383130	996977	174.0
g	braker1_g06835	contig_078_length_355579	g104.t1	scaffold_1	49580417	1219077	511.0
g	braker1_g06834	contig_078_length_355579	g103.t1	scaffold_1	49572938	1210946	1317.0
g	braker1_g06836	contig_078_length_355579	g105.t1	scaffold_1	49585669	1226307	792.0
g	braker1_g06831	contig_078_length_355579	g100.t1	scaffold_1	49546490	1175165	522.0
g	braker1_g06830	contig_078_length_355579	g99.t1	scaffold_1	49540938	1169178	1127.0
g	braker1_g06819	contig_078_length_355579	g88.t1	scaffold_1	49427058	1039436	524.0
g	braker1_g06818	contig_078_length_355579	g87.t1	scaffold_1	49422638	1035225	355.0
g	braker1_g06816	contig_078_length_355579	g85.t1	scaffold_1	49413975	1024897	798.0
g	braker1_g06839	contig_078_length_355579	g108.t1	scaffold_1	49606705	1268305	737.0
g	braker1_g06840	contig_078_length_355579	g108.t1	scaffold_1	49610301	1268305	572.0
g	braker1_g06841	contig_078_length_355579	g108.t1	scaffold_1	49614106	1268305	616.0
g	braker1_g06842	contig_078_length_355579	g3498.t1	scaffold_3	49624497	29599142	368.7
g	braker1_g06808	contig_078_length_355579	g77.t1	scaffold_1	49371134	983537	811.5
g	braker1_g06809	contig_078_length_355579	g78.t1	scaffold_1	49377981	990626	893.0
g	braker1_g06828	contig_078_length_355579	g9452.t1	scaffold_15	49524505	81440536	97.1
g	braker1_g06829	contig_078_length_355579	g98.t1	scaffold_1	49533649	1161384	835.0
g	braker1_g06800	contig_078_length_355579	g9035.t1	scaffold_13	49288434	76106953	136.0
g	braker1_g06801	contig_078_length_355579	g9035.t1	scaffold_13	49301254	76106953	153.0
g	braker1_g06802	contig_078_length_355579	g9035.t1	scaffold_13	49304130	76106953	257.0
g	braker1_g06803	contig_078_length_355579	g9035.t1	scaffold_13	49309130	76106953	196.0
g	braker1_g06806	contig_078_length_355579	g76.t1	scaffold_1	49353876	857157	108.2
g	braker1_g06807	contig_078_length_355579	g10375.t1	scaffold_23	49363425	87005750	368.0
g	braker1_g06826	contig_078_length_355579	g95.t1	scaffold_1	49502262	1125666	270.4
g	braker1_g06827	contig_078_length_355579	g4605.t1	scaffold_4	49515389	46671875	305.3
g	braker1_g06824	contig_078_length_355579	g93.t1	scaffold_1	49493099	1113622	350.0
g	braker1_g10728	contig_222_length_101152	g9035.t1	scaffold_13	77878897	76106953	263.0
g	braker1_g10729	contig_222_length_101152	g9035.t1	scaffold_13	77885452	76106953	198.0
g	braker1_g10730	contig_222_length_101152	g9035.t1	scaffold_13	77888125	76106953	258.0
g	braker1_g10731	contig_222_length_101152	g9035.t1	scaffold_13	77898537	76106953	253.0
g	braker1_g10723	contig_222_length_101152	g2000.t1	scaffold_2	77809424	16466063	297.0
g	braker1_g10733	contig_222_length_101152	g9035.t1	scaffold_13	77906943	76106953	218.0
g	braker1_g10732	contig_222_length_101152	g9035.t1	scaffold_13	77903214	76106953	218.0
g	braker1_g10726	contig_222_length_101152	g1920.t1	scaffold_2	77859948	15926389	258.0
g	braker1_g10727	contig_222_length_101152	g9035.t1	scaffold_13	77874971	76106953	183.0
g	braker1_g10725	contig_222_length_101152	g3498.t1	scaffold_3	77847344	29599142	306.8
g	braker1_g06145	contig_065_length_403685	g1171.t1	scaffold_1	44469279	9819670	405.0
g	braker1_g06144	contig_065_length_403685	g1172.t1	scaffold_1	44464608	9824402	798.0
g	braker1_g06147	contig_065_length_403685	g1179.t1	scaffold_1	44480486	9865932	1353.0
g	braker1_g06146	contig_065_length_403685	g1169.t1	scaffold_1	44472097	9812389	50.8
g	braker1_g06141	contig_065_length_403685	g1143.t1	scaffold_1	44432611	9650338	506.0
g	braker1_g06140	contig_065_length_403685	g1144.t1	scaffold_1	44426679	9656005	837.0
g	braker1_g06143	contig_065_length_403685	g1141.t1	scaffold_1	44457287	9628847	933.0
g	braker1_g06142	contig_065_length_403685	g1142.t1	scaffold_1	44443329	9638594	4259.0
g	braker1_g06149	contig_065_length_403685	g1186.t1	scaffold_1	44494362	9906075	557.0
g	braker1_g06148	contig_065_length_403685	g1182.t1	scaffold_1	44488970	9888425	341.0
g	braker1_g06181	contig_065_length_403685	g1229.t1	scaffold_1	44674773	10153974	187.0
g	braker1_g06183	contig_065_length_403685	g1227.t1	scaffold_1	44683862	10145694	842.0
g	braker1_g06173	contig_065_length_403685	g1206.t1	scaffold_1	44634933	10037210	478.0
g	braker1_g06185	contig_065_length_403685	g1224.t1	scaffold_1	44705053	10124891	1003.0
g	braker1_g06182	contig_065_length_403685	g1228.t1	scaffold_1	44678157	10150027	205.0
g	braker1_g06186	contig_065_length_403685	g1223.t1	scaffold_1	44712073	10117855	746.0
g	braker1_g06174	contig_065_length_403685	g1207.t1	scaffold_1	44639010	10041622	369.0
g	braker1_g06175	contig_065_length_403685	g1209.t1	scaffold_1	44642929	10049262	348.6
g	braker1_g06172	contig_065_length_403685	g1205.t1	scaffold_1	44631265	10033996	303.0
g	braker1_g06176	contig_065_length_403685	g1208.t1	scaffold_1	44646680	10045553	446.0
g	braker1_g06177	contig_065_length_403685	g1232.t1	scaffold_1	44651673	10177599	1231.0
g	braker1_g06134	contig_065_length_403685	g1148.t1	scaffold_1	44398011	9677833	924.0
g	braker1_g06135	contig_065_length_403685	g1149.t1	scaffold_1	44402317	9682931	593.0
g	braker1_g06137	contig_065_length_403685	g1155.t1	scaffold_1	44412740	9712925	2061.0
g	braker1_g06130	contig_065_length_403685	g1152.t1	scaffold_1	44377254	9696934	1549.0
g	braker1_g06131	contig_065_length_403685	g1145.t1	scaffold_1	44383588	9663605	1914.0
g	braker1_g06132	contig_065_length_403685	g1147.t1	scaffold_1	44389540	9673026	1424.0
g	braker1_g06133	contig_065_length_403685	g1146.t1	scaffold_1	44393562	9668941	364.0
g	braker1_g06138	contig_065_length_403685	g1151.t1	scaffold_1	44418089	9690817	277.0
g	braker1_g06139	contig_065_length_403685	g1150.t1	scaffold_1	44422042	9687178	670.0
g	braker1_g06156	contig_065_length_403685	g1196.t1	scaffold_1	44533338	9982960	399.0
g	braker1_g06157	contig_065_length_403685	g1195.t1	scaffold_1	44538958	9976683	332.0
g	braker1_g06154	contig_065_length_403685	g1198.t1	scaffold_1	44518440	9997500	578.0
g	braker1_g06155	contig_065_length_403685	g1197.t1	scaffold_1	44525097	9990660	2686.9
g	braker1_g06152	contig_065_length_403685	g1183.t1	scaffold_1	44508143	9894762	1254.0
g	braker1_g06153	contig_065_length_403685	g1199.t1	scaffold_1	44513382	10002329	373.0
g	braker1_g06150	contig_065_length_403685	g1185.t1	scaffold_1	44498778	9902159	602.0
g	braker1_g06151	contig_065_length_403685	g1184.t1	scaffold_1	44503003	9898745	276.0
g	braker1_g06178	contig_065_length_403685	g1231.t1	scaffold_1	44659737	10168842	2331.0
g	braker1_g06179	contig_065_length_403685	g1230.t1	scaffold_1	44667251	10160914	1121.0
g	braker1_g06168	contig_065_length_403685	g1201.t1	scaffold_1	44597433	10013196	644.0
g	braker1_g06158	contig_065_length_403685	g7592.t1	scaffold_8	44547406	63714808	119.8
g	braker1_g06169	contig_065_length_403685	g1200.t1	scaffold_1	44604221	10007166	810.0
g	braker1_g06165	contig_065_length_403685	g1188.t1	scaffold_1	44584857	9925763	344.0
g	braker1_g06171	contig_065_length_403685	g1204.t1	scaffold_1	44625581	10027381	904.0
g	braker1_g06164	contig_065_length_403685	g1189.t1	scaffold_1	44580014	9930556	865.0
g	braker1_g06170	contig_065_length_403685	g1187.t1	scaffold_1	44614472	9915861	5313.0
g	braker1_g06184	contig_065_length_403685	g1226.t1	scaffold_1	44692185	10139901	361.0
g	braker1_g06123	contig_065_length_403685	g1161.t1	scaffold_1	44334583	9757686	908.0
g	braker1_g06122	contig_065_length_403685	g1162.t1	scaffold_1	44331329	9761042	676.0
g	braker1_g06121	contig_065_length_403685	g1163.t1	scaffold_1	44321804	9772067	2962.0
g	braker1_g06120	contig_065_length_403685	g1166.t1	scaffold_1	44312249	9796990	364.0
g	braker1_g06127	contig_065_length_403685	g1154.t1	scaffold_1	44365171	9705229	668.0
g	braker1_g06126	contig_065_length_403685	g4727.t1	scaffold_4	44353921	47593662	251.5
g	braker1_g06125	contig_065_length_403685	g1159.t1	scaffold_1	44347008	9744776	1424.0
g	braker1_g06124	contig_065_length_403685	g1160.t1	scaffold_1	44340012	9751453	1207.0
g	braker1_g06167	contig_065_length_403685	g1202.t1	scaffold_1	44592397	10017562	586.0
g	braker1_g06166	contig_065_length_403685	g1203.t1	scaffold_1	44587854	10022294	1283.0
g	braker1_g06129	contig_065_length_403685	g1153.t1	scaffold_1	44372747	9701415	1042.0
g	braker1_g06128	contig_065_length_403685	g1157.t1	scaffold_1	44368931	9723802	554.0
g	braker1_g06163	contig_065_length_403685	g1190.t1	scaffold_1	44575291	9935636	531.0
g	braker1_g06162	contig_065_length_403685	g1191.t1	scaffold_1	44569927	9941015	1123.0
g	braker1_g06161	contig_065_length_403685	g6442.t1	scaffold_6	44564410	53497208	367.8
g	braker1_g06160	contig_065_length_403685	g1193.t1	scaffold_1	44558546	9954052	302.0
g	braker1_g10898	contig_237_length_89354	g6220.t1	scaffold_6	79307599	51796738	250.3
g	braker1_g10894	contig_237_length_89354	g9845.t1	scaffold_18	79270538	84664402	73.9
g	braker1_g10895	contig_237_length_89354	g8252.t1	scaffold_10	79280765	69494257	1219.0
g	braker1_g10896	contig_237_length_89354	g8249.t1	scaffold_10	79292382	69437247	435.0
g	braker1_g10897	contig_237_length_89354	g8247.t1	scaffold_10	79296448	69429901	493.0
g	braker1_g10891	contig_237_length_89354	g8253.t1	scaffold_10	79225489	69515496	79.7
g	braker1_g10892	contig_237_length_89354	g8252.t1	scaffold_10	79237752	69494257	1479.0
g	braker1_g10893	contig_237_length_89354	g8252.t1	scaffold_10	79258327	69494257	1458.0
g	braker1_g00749	contig_004_length_1426873	g8123.t1	scaffold_10	5544762	68458125	766.0
g	braker1_g00748	contig_004_length_1426873	g8124.t1	scaffold_10	5540528	68462355	205.0
g	braker1_g00800	contig_004_length_1426873	g8077.t1	scaffold_10	5959968	68074537	1231.0
g	braker1_g00801	contig_004_length_1426873	g8075.t1	scaffold_10	5968577	68058205	818.0
g	braker1_g00806	contig_004_length_1426873	g8071.t1	scaffold_10	6014891	68013555	716.0
g	braker1_g00807	contig_004_length_1426873	g8070.t1	scaffold_10	6017871	68009226	236.0
g	braker1_g00804	contig_004_length_1426873	g8072.t1	scaffold_10	6002496	68022362	847.0
g	braker1_g00803	contig_004_length_1426873	g8073.t1	scaffold_10	5994222	68030258	413.0
g	braker1_g00741	contig_004_length_1426873	g8130.t1	scaffold_10	5470942	68530467	418.0
g	braker1_g00740	contig_004_length_1426873	g8131.t1	scaffold_10	5467851	68533407	177.0
g	braker1_g00743	contig_004_length_1426873	g8128.t1	scaffold_10	5495102	68503287	591.0
g	braker1_g00742	contig_004_length_1426873	g8129.t1	scaffold_10	5476541	68523352	1486.0
g	braker1_g00745	contig_004_length_1426873	g8127.t1	scaffold_10	5526185	68477989	1310.0
g	braker1_g00744	contig_004_length_1426873	g8126.t1	scaffold_10	5517525	68470424	1429.0
g	braker1_g00747	contig_004_length_1426873	g8125.t1	scaffold_10	5536653	68466188	152.0
g	braker1_g00746	contig_004_length_1426873	g8126.t1	scaffold_10	5532761	68470424	860.0
g	braker1_g00866	contig_004_length_1426873	g7436.t1	scaffold_8	6488266	62440870	372.0
g	braker1_g00805	contig_004_length_1426873	g8144.t1	scaffold_10	6010889	68631840	394.0
g	braker1_g00808	contig_004_length_1426873	g8069.t1	scaffold_10	6025383	68000813	3071.0
g	braker1_g00774	contig_004_length_1426873	g8099.t1	scaffold_10	5754316	68272039	354.0
g	braker1_g00775	contig_004_length_1426873	g8099.t1	scaffold_10	5759329	68272039	343.0
g	braker1_g00776	contig_004_length_1426873	g8099.t1	scaffold_10	5763015	68272039	350.0
g	braker1_g00777	contig_004_length_1426873	g8098.t1	scaffold_10	5765775	68269100	270.0
g	braker1_g00770	contig_004_length_1426873	g8102.t1	scaffold_10	5736470	68288369	347.0
g	braker1_g00771	contig_004_length_1426873	g8101.t1	scaffold_10	5741179	68282029	852.0
g	braker1_g00772	contig_004_length_1426873	g8100.t1	scaffold_10	5745930	68276791	341.0
g	braker1_g00819	contig_004_length_1426873	g8058.t1	scaffold_10	6105775	67914018	1302.0
g	braker1_g00818	contig_004_length_1426873	g8059.t1	scaffold_10	6097640	67921947	614.0
g	braker1_g00778	contig_004_length_1426873	g8097.t1	scaffold_10	5768151	68266122	368.0
g	braker1_g00779	contig_004_length_1426873	g8099.t1	scaffold_10	5771367	68272039	340.0
g	braker1_g00882	contig_004_length_1426873	g7423.t1	scaffold_8	6613699	62345461	439.7
g	braker1_g00880	contig_004_length_1426873	g7424.t1	scaffold_8	6578787	62357230	323.0
g	braker1_g00881	contig_004_length_1426873	g11577.t1	scaffold_48	6592053	99127205	936.8
g	braker1_g00763	contig_004_length_1426873	g8108.t1	scaffold_10	5634976	68360063	854.0
g	braker1_g00762	contig_004_length_1426873	g8109.t1	scaffold_10	5627264	68367761	426.0
g	braker1_g00761	contig_004_length_1426873	g8110.t1	scaffold_10	5622172	68375554	749.0
g	braker1_g00760	contig_004_length_1426873	g8111.t1	scaffold_10	5618428	68380043	608.0
g	braker1_g00767	contig_004_length_1426873	g8104.t1	scaffold_10	5675918	68312224	726.0
g	braker1_g00766	contig_004_length_1426873	g8105.t1	scaffold_10	5664253	68327159	846.0
g	braker1_g00765	contig_004_length_1426873	g8106.t1	scaffold_10	5653727	68336493	2585.0
g	braker1_g00764	contig_004_length_1426873	g8107.t1	scaffold_10	5639269	68356278	362.0
g	braker1_g00769	contig_004_length_1426873	g8103.t1	scaffold_10	5729418	68296360	2620.0
g	braker1_g00768	contig_004_length_1426873	g11272.t1	scaffold_37	5694194	96269180	428.0
g	braker1_g00875	contig_004_length_1426873	g7429.t1	scaffold_8	6548317	62392088	756.0
g	braker1_g00869	contig_004_length_1426873	g7434.t1	scaffold_8	6518586	62418014	268.0
g	braker1_g00874	contig_004_length_1426873	g7430.t1	scaffold_8	6544792	62394660	985.0
g	braker1_g00873	contig_004_length_1426873	g7430.t1	scaffold_8	6540586	62394660	369.0
g	braker1_g00699	contig_004_length_1426873	g8169.t1	scaffold_10	5199294	68794838	409.0
g	braker1_g00751	contig_004_length_1426873	g8121.t1	scaffold_10	5561356	68438769	3635.0
g	braker1_g00717	contig_004_length_1426873	g8153.t1	scaffold_10	5325332	68684691	409.0
g	braker1_g00714	contig_004_length_1426873	g8156.t1	scaffold_10	5287161	68722610	889.0
g	braker1_g00715	contig_004_length_1426873	g8155.t1	scaffold_10	5299824	68712395	1436.0
g	braker1_g00712	contig_004_length_1426873	g8158.t1	scaffold_10	5265466	68739878	543.0
g	braker1_g00713	contig_004_length_1426873	g8157.t1	scaffold_10	5278438	68727820	558.0
g	braker1_g00710	contig_004_length_1426873	g8160.t1	scaffold_10	5255503	68751195	675.0
g	braker1_g00711	contig_004_length_1426873	g8159.t1	scaffold_10	5259987	68745981	1067.0
g	braker1_g00878	contig_004_length_1426873	g7426.t1	scaffold_8	6562037	62377241	426.0
g	braker1_g00718	contig_004_length_1426873	g8152.t1	scaffold_10	5333071	68675765	322.0
g	braker1_g00719	contig_004_length_1426873	g8151.t1	scaffold_10	5336545	68672438	371.0
g	braker1_g00809	contig_004_length_1426873	g2242.t1	scaffold_2	6039341	18305078	188.1
g	braker1_g00798	contig_004_length_1426873	g8135.t1	scaffold_10	5946896	68547109	673.0
g	braker1_g00799	contig_004_length_1426873	g8078.t1	scaffold_10	5953273	68079471	176.0
g	braker1_g00796	contig_004_length_1426873	g8081.t1	scaffold_10	5935112	68090818	1160.0
g	braker1_g00797	contig_004_length_1426873	g8079.t1	scaffold_10	5940339	68082120	464.0
g	braker1_g00794	contig_004_length_1426873	g8083.t1	scaffold_10	5920524	68106709	402.0
g	braker1_g00795	contig_004_length_1426873	g8082.t1	scaffold_10	5927995	68098862	1207.0
g	braker1_g00792	contig_004_length_1426873	g11470.t1	scaffold_42	5902164	97780975	1783.0
g	braker1_g00790	contig_004_length_1426873	g8085.t1	scaffold_10	5890187	68136745	560.0
g	braker1_g00791	contig_004_length_1426873	g11470.t1	scaffold_42	5898175	97780975	1182.0
g	braker1_g00824	contig_004_length_1426873	g8053.t1	scaffold_10	6155279	67862150	679.0
g	braker1_g00825	contig_004_length_1426873	g11577.t1	scaffold_48	6186521	99127205	1183.0
g	braker1_g00827	contig_004_length_1426873	g11093.t1	scaffold_33	6209332	92804858	174.5
g	braker1_g00820	contig_004_length_1426873	g6254.t1	scaffold_6	6111683	52059553	276.2
g	braker1_g00821	contig_004_length_1426873	g8056.t1	scaffold_10	6119157	67899092	1003.0
g	braker1_g00822	contig_004_length_1426873	g8055.t1	scaffold_10	6130635	67887336	807.0
g	braker1_g00823	contig_004_length_1426873	g8054.t1	scaffold_10	6146677	67872950	921.0
g	braker1_g00848	contig_004_length_1426873	g7454.t1	scaffold_8	6361991	62581693	568.0
g	braker1_g00849	contig_004_length_1426873	g7453.t1	scaffold_8	6368530	62573595	468.0
g	braker1_g00846	contig_004_length_1426873	g7437.t1	scaffold_8	6349136	62450802	393.0
g	braker1_g00847	contig_004_length_1426873	g7456.t1	scaffold_8	6354918	62600767	426.0
g	braker1_g00844	contig_004_length_1426873	g7455.t1	scaffold_8	6326056	62588392	171.0
g	braker1_g00845	contig_004_length_1426873	g7458.t1	scaffold_8	6337898	62612126	289.0
g	braker1_g00842	contig_004_length_1426873	g7459.t1	scaffold_8	6307668	62635768	499.0
g	braker1_g00843	contig_004_length_1426873	g7455.t1	scaffold_8	6318685	62588392	171.0
g	braker1_g00840	contig_004_length_1426873	g7460.t1	scaffold_8	6298254	62646864	503.0
g	braker1_g00841	contig_004_length_1426873	g7460.t1	scaffold_8	6302004	62646864	178.0
g	braker1_g00705	contig_004_length_1426873	g8163.t1	scaffold_10	5222415	68765362	868.0
g	braker1_g00704	contig_004_length_1426873	g8164.t1	scaffold_10	5215849	68777182	878.0
g	braker1_g00707	contig_004_length_1426873	g8163.t1	scaffold_10	5241144	68765362	795.0
g	braker1_g00706	contig_004_length_1426873	g8163.t1	scaffold_10	5230177	68765362	880.0
g	braker1_g00701	contig_004_length_1426873	g8168.t1	scaffold_10	5203960	68791794	414.0
g	braker1_g00700	contig_004_length_1426873	g8168.t1	scaffold_10	5201051	68791794	436.0
g	braker1_g00703	contig_004_length_1426873	g8166.t1	scaffold_10	5210427	68783943	818.0
g	braker1_g00702	contig_004_length_1426873	g8167.t1	scaffold_10	5206149	68788720	394.0
g	braker1_g00709	contig_004_length_1426873	g8161.t1	scaffold_10	5252019	68755839	651.0
g	braker1_g00708	contig_004_length_1426873	g8162.t1	scaffold_10	5247233	68760980	784.0
g	braker1_g00789	contig_004_length_1426873	g8086.t1	scaffold_10	5875428	68148810	1320.0
g	braker1_g00788	contig_004_length_1426873	g8087.t1	scaffold_10	5868779	68159082	736.0
g	braker1_g00785	contig_004_length_1426873	g8090.t1	scaffold_10	5840174	68186543	1939.0
g	braker1_g00784	contig_004_length_1426873	g8091.t1	scaffold_10	5832324	68195841	466.0
g	braker1_g00787	contig_004_length_1426873	g8088.t1	scaffold_10	5860568	68165869	840.0
g	braker1_g00786	contig_004_length_1426873	g8089.t1	scaffold_10	5850452	68174154	788.0
g	braker1_g00781	contig_004_length_1426873	g8095.t1	scaffold_10	5786929	68246431	323.0
g	braker1_g00780	contig_004_length_1426873	g8096.t1	scaffold_10	5776594	68260115	606.0
g	braker1_g00783	contig_004_length_1426873	g8092.t1	scaffold_10	5825154	68202060	593.0
g	braker1_g00782	contig_004_length_1426873	g8094.t1	scaffold_10	5790939	68242414	687.0
g	braker1_g00860	contig_004_length_1426873	g7442.t1	scaffold_8	6442465	62484687	410.0
g	braker1_g00839	contig_004_length_1426873	g7460.t1	scaffold_8	6292503	62646864	193.0
g	braker1_g00838	contig_004_length_1426873	g7460.t1	scaffold_8	6288357	62646864	451.0
g	braker1_g00861	contig_004_length_1426873	g7441.t1	scaffold_8	6447186	62479318	1640.0
g	braker1_g00833	contig_004_length_1426873	g7463.t1	scaffold_8	6245467	62678374	947.0
g	braker1_g00832	contig_004_length_1426873	g7464.t1	scaffold_8	6234821	62689811	1210.0
g	braker1_g00830	contig_004_length_1426873	g11093.t1	scaffold_33	6227226	92804858	176.7
g	braker1_g00837	contig_004_length_1426873	g7460.t1	scaffold_8	6282131	62646864	185.0
g	braker1_g00836	contig_004_length_1426873	g7460.t1	scaffold_8	6277962	62646864	452.0
g	braker1_g00835	contig_004_length_1426873	g7460.t1	scaffold_8	6266870	62646864	921.5
g	braker1_g00834	contig_004_length_1426873	g7461.t1	scaffold_8	6256908	62661377	746.0
g	braker1_g00863	contig_004_length_1426873	g7440.t1	scaffold_8	6466917	62469833	1338.0
g	braker1_g00859	contig_004_length_1426873	g7443.t1	scaffold_8	6438469	62488896	734.0
g	braker1_g00858	contig_004_length_1426873	g7444.t1	scaffold_8	6432945	62495477	592.0
g	braker1_g00810	contig_004_length_1426873	g8067.t1	scaffold_10	6047231	67975758	912.0
g	braker1_g00855	contig_004_length_1426873	g7447.t1	scaffold_8	6414654	62512608	527.0
g	braker1_g00854	contig_004_length_1426873	g7448.t1	scaffold_8	6398391	62536254	455.0
g	braker1_g00857	contig_004_length_1426873	g7445.t1	scaffold_8	6429070	62499257	1021.0
g	braker1_g00856	contig_004_length_1426873	g7446.t1	scaffold_8	6422980	62506997	957.0
g	braker1_g00851	contig_004_length_1426873	g7451.t1	scaffold_8	6380105	62558308	413.0
g	braker1_g00850	contig_004_length_1426873	g7452.t1	scaffold_8	6377437	62561372	360.0
g	braker1_g00853	contig_004_length_1426873	g7449.t1	scaffold_8	6394184	62540217	408.0
g	braker1_g00852	contig_004_length_1426873	g7450.t1	scaffold_8	6388928	62547570	909.0
g	braker1_g00730	contig_004_length_1426873	g8142.t1	scaffold_10	5412059	68607488	187.0
g	braker1_g00731	contig_004_length_1426873	g8141.t1	scaffold_10	5416752	68597419	218.0
g	braker1_g00732	contig_004_length_1426873	g8140.t1	scaffold_10	5420283	68591625	328.0
g	braker1_g00733	contig_004_length_1426873	g8139.t1	scaffold_10	5424089	68585903	394.0
g	braker1_g00734	contig_004_length_1426873	g8138.t1	scaffold_10	5433384	68575346	1016.0
g	braker1_g00735	contig_004_length_1426873	g8137.t1	scaffold_10	5443456	68564937	3053.0
g	braker1_g00736	contig_004_length_1426873	g8135.t1	scaffold_10	5454278	68547109	822.0
g	braker1_g00737	contig_004_length_1426873	g8134.t1	scaffold_10	5460557	68542986	488.0
g	braker1_g00738	contig_004_length_1426873	g8133.t1	scaffold_10	5462447	68540226	216.0
g	braker1_g00739	contig_004_length_1426873	g8132.t1	scaffold_10	5465559	68536986	529.0
g	braker1_g00867	contig_004_length_1426873	g7435.t1	scaffold_8	6501223	62423481	496.0
g	braker1_g00813	contig_004_length_1426873	g8064.t1	scaffold_10	6073684	67951168	186.0
g	braker1_g00868	contig_004_length_1426873	g7435.t1	scaffold_8	6513328	62423481	532.0
g	braker1_g00811	contig_004_length_1426873	g8066.t1	scaffold_10	6055083	67969594	348.0
g	braker1_g00729	contig_004_length_1426873	g8142.t1	scaffold_10	5397645	68607488	568.0
g	braker1_g00728	contig_004_length_1426873	g8143.t1	scaffold_10	5386291	68621394	417.0
g	braker1_g00727	contig_004_length_1426873	g8144.t1	scaffold_10	5375490	68631840	412.0
g	braker1_g00726	contig_004_length_1426873	g8145.t1	scaffold_10	5367527	68639479	475.0
g	braker1_g00725	contig_004_length_1426873	g8146.t1	scaffold_10	5362521	68645273	301.0
g	braker1_g00724	contig_004_length_1426873	g8147.t1	scaffold_10	5359114	68648263	494.0
g	braker1_g00722	contig_004_length_1426873	g8148.t1	scaffold_10	5351439	68656676	894.0
g	braker1_g00721	contig_004_length_1426873	g8149.t1	scaffold_10	5347847	68660792	181.0
g	braker1_g00720	contig_004_length_1426873	g8150.t1	scaffold_10	5342764	68665827	602.0
g	braker1_g00812	contig_004_length_1426873	g8065.t1	scaffold_10	6063548	67959629	727.0
g	braker1_g00802	contig_004_length_1426873	g8074.t1	scaffold_10	5985528	68037198	822.0
g	braker1_g00815	contig_004_length_1426873	g8062.t1	scaffold_10	6082442	67941015	426.0
g	braker1_g00862	contig_004_length_1426873	g7436.t1	scaffold_8	6457512	62440870	367.0
g	braker1_g00814	contig_004_length_1426873	g8063.t1	scaffold_10	6077933	67946213	872.0
g	braker1_g00817	contig_004_length_1426873	g8060.t1	scaffold_10	6092062	67927701	328.0
g	braker1_g00879	contig_004_length_1426873	g7425.t1	scaffold_8	6570702	62363718	1679.0
g	braker1_g00816	contig_004_length_1426873	g8061.t1	scaffold_10	6087217	67934164	358.0
g	braker1_g00877	contig_004_length_1426873	g7427.t1	scaffold_8	6557352	62382617	591.0
g	braker1_g00876	contig_004_length_1426873	g7428.t1	scaffold_8	6552823	62388396	811.0
g	braker1_g00758	contig_004_length_1426873	g8113.t1	scaffold_10	5606273	68393749	244.0
g	braker1_g00759	contig_004_length_1426873	g8112.t1	scaffold_10	5611300	68387910	1594.0
g	braker1_g00697	contig_004_length_1426873	g8172.t1	scaffold_10	5189361	68808276	427.0
g	braker1_g00872	contig_004_length_1426873	g7431.t1	scaffold_8	6534582	62400003	593.5
g	braker1_g00871	contig_004_length_1426873	g7432.t1	scaffold_8	6526375	62408654	1507.0
g	braker1_g00870	contig_004_length_1426873	g7433.t1	scaffold_8	6521331	62413845	429.0
g	braker1_g00752	contig_004_length_1426873	g8120.t1	scaffold_10	5571475	68429187	722.0
g	braker1_g00753	contig_004_length_1426873	g8119.t1	scaffold_10	5575158	68425833	72.8
g	braker1_g00750	contig_004_length_1426873	g8122.t1	scaffold_10	5550890	68448660	1696.0
g	braker1_g00698	contig_004_length_1426873	g8171.t1	scaffold_10	5194570	68802633	709.0
g	braker1_g00756	contig_004_length_1426873	g8115.t1	scaffold_10	5597516	68402816	1047.0
g	braker1_g00757	contig_004_length_1426873	g8114.t1	scaffold_10	5602467	68397466	1783.0
g	braker1_g00754	contig_004_length_1426873	g8117.t1	scaffold_10	5582428	68416131	687.0
g	braker1_g00755	contig_004_length_1426873	g8116.t1	scaffold_10	5589737	68409742	460.0
g	braker1_g00864	contig_004_length_1426873	g7439.t1	scaffold_8	6474420	62462129	310.0
g	braker1_g00865	contig_004_length_1426873	g7437.t1	scaffold_8	6481608	62450802	393.0
g	braker1_g00969	contig_005_length_1322896	g4591.t1	scaffold_4	7243065	46520246	65.5
g	braker1_g00968	contig_005_length_1322896	g4590.t1	scaffold_4	7236217	46509719	2023.0
g	braker1_g00965	contig_005_length_1322896	g4593.t1	scaffold_4	7202265	46556012	688.0
g	braker1_g00964	contig_005_length_1322896	g4594.t1	scaffold_4	7191110	46568616	521.0
g	braker1_g00967	contig_005_length_1322896	g4591.t1	scaffold_4	7229845	46520246	654.0
g	braker1_g00966	contig_005_length_1322896	g4592.t1	scaffold_4	7219235	46531462	1712.0
g	braker1_g00961	contig_005_length_1322896	g4597.t1	scaffold_4	7169752	46598586	132.0
g	braker1_g00960	contig_005_length_1322896	g4598.t1	scaffold_4	7159146	46610067	825.0
g	braker1_g00963	contig_005_length_1322896	g4595.t1	scaffold_4	7185997	46579586	893.0
g	braker1_g00962	contig_005_length_1322896	g4596.t1	scaffold_4	7180329	46585276	362.0
g	braker1_g01049	contig_005_length_1322896	g4519.t1	scaffold_4	7924109	45907270	353.0
g	braker1_g01048	contig_005_length_1322896	g4520.t1	scaffold_4	7921282	45910584	584.0
g	braker1_g01045	contig_005_length_1322896	g4523.t1	scaffold_4	7907753	45926239	360.0
g	braker1_g01044	contig_005_length_1322896	g4521.t1	scaffold_4	7887826	45917071	395.0
g	braker1_g01047	contig_005_length_1322896	g4521.t1	scaffold_4	7915293	45917071	964.0
g	braker1_g01046	contig_005_length_1322896	g4522.t1	scaffold_4	7910847	45922927	398.0
g	braker1_g01041	contig_005_length_1322896	g4525.t1	scaffold_4	7863023	45949188	555.0
g	braker1_g01040	contig_005_length_1322896	g5473.t1	scaffold_5	7850767	37650618	532.0
g	braker1_g01043	contig_005_length_1322896	g4522.t1	scaffold_4	7884482	45922927	398.0
g	braker1_g01042	contig_005_length_1322896	g4523.t1	scaffold_4	7881388	45926239	360.0
g	braker1_g00958	contig_005_length_1322896	g4600.t1	scaffold_4	7150469	46621272	675.0
g	braker1_g00959	contig_005_length_1322896	g4599.t1	scaffold_4	7155863	46613476	276.0
g	braker1_g00950	contig_005_length_1322896	g4606.t1	scaffold_4	7076735	46676453	465.0
g	braker1_g00951	contig_005_length_1322896	g4605.t1	scaffold_4	7080918	46671875	335.0
g	braker1_g00952	contig_005_length_1322896	g4604.t1	scaffold_4	7090113	46662679	309.0
g	braker1_g00953	contig_005_length_1322896	g9367.t1	scaffold_15	7100805	80758296	102.9
g	braker1_g00954	contig_005_length_1322896	g4602.t1	scaffold_4	7117237	46642179	514.0
g	braker1_g00955	contig_005_length_1322896	g9728.t1	scaffold_17	7126960	83690977	55.1
g	braker1_g00956	contig_005_length_1322896	g6807.t1	scaffold_7	7130158	56843501	810.0
g	braker1_g00957	contig_005_length_1322896	g4601.t1	scaffold_4	7139546	46635235	2550.0
g	braker1_g00888	contig_005_length_1322896	g4673.t1	scaffold_4	6672703	47147120	669.0
g	braker1_g00889	contig_005_length_1322896	g4673.t1	scaffold_4	6683763	47147120	469.0
g	braker1_g00883	contig_005_length_1322896	g4676.t1	scaffold_4	6615497	47177764	255.0
g	braker1_g00886	contig_005_length_1322896	g9940.t1	scaffold_18	6653782	85569934	114.0
g	braker1_g00887	contig_005_length_1322896	g4674.t1	scaffold_4	6660747	47157456	353.0
g	braker1_g00884	contig_005_length_1322896	g4676.t1	scaffold_4	6632654	47177764	1103.0
g	braker1_g00885	contig_005_length_1322896	g4674.t1	scaffold_4	6645514	47157456	410.0
g	braker1_g00947	contig_005_length_1322896	g4609.t1	scaffold_4	7061591	46689073	1736.0
g	braker1_g00946	contig_005_length_1322896	g4610.t1	scaffold_4	7051680	46701604	899.0
g	braker1_g00945	contig_005_length_1322896	g4611.t1	scaffold_4	7043098	46711619	1401.0
g	braker1_g00944	contig_005_length_1322896	g4617.t1	scaffold_4	7037763	46754088	279.0
g	braker1_g00943	contig_005_length_1322896	g4613.t1	scaffold_4	7034468	46732911	353.0
g	braker1_g00942	contig_005_length_1322896	g4614.t1	scaffold_4	7029216	46738324	978.0
g	braker1_g00941	contig_005_length_1322896	g4615.t1	scaffold_4	7023552	46744539	873.0
g	braker1_g00940	contig_005_length_1322896	g5063.t1	scaffold_5	7019122	33714363	77.8
g	braker1_g00949	contig_005_length_1322896	g4607.t1	scaffold_4	7073762	46679319	404.0
g	braker1_g00948	contig_005_length_1322896	g4608.t1	scaffold_4	7070326	46682390	492.0
g	braker1_g00899	contig_005_length_1322896	g4663.t1	scaffold_4	6766977	47056607	672.0
g	braker1_g00898	contig_005_length_1322896	g4664.t1	scaffold_4	6760631	47064184	1881.0
g	braker1_g00891	contig_005_length_1322896	g4671.t1	scaffold_4	6713647	47117839	768.0
g	braker1_g00890	contig_005_length_1322896	g4672.t1	scaffold_4	6697860	47132913	942.0
g	braker1_g00893	contig_005_length_1322896	g4668.t1	scaffold_4	6731456	47093728	1799.0
g	braker1_g00892	contig_005_length_1322896	g4669.t1	scaffold_4	6724003	47101741	998.0
g	braker1_g00895	contig_005_length_1322896	g4666.t1	scaffold_4	6746363	47077861	998.0
g	braker1_g00894	contig_005_length_1322896	g4667.t1	scaffold_4	6738868	47086558	573.0
g	braker1_g00896	contig_005_length_1322896	g736.t1	scaffold_1	6750966	6351813	285.8
g	braker1_g00932	contig_005_length_1322896	g4625.t1	scaffold_4	6974183	46807472	380.0
g	braker1_g00933	contig_005_length_1322896	g4624.t1	scaffold_4	6980738	46799857	924.0
g	braker1_g00930	contig_005_length_1322896	g4627.t1	scaffold_4	6966349	46816340	284.0
g	braker1_g00931	contig_005_length_1322896	g4626.t1	scaffold_4	6970894	46811600	88.2
g	braker1_g00936	contig_005_length_1322896	g4621.t1	scaffold_4	6992698	46785254	2067.0
g	braker1_g00937	contig_005_length_1322896	g4620.t1	scaffold_4	7002679	46776158	1186.0
g	braker1_g00934	contig_005_length_1322896	g4623.t1	scaffold_4	6985595	46794577	212.0
g	braker1_g00935	contig_005_length_1322896	g4622.t1	scaffold_4	6988052	46790807	382.0
g	braker1_g00938	contig_005_length_1322896	g4618.t1	scaffold_4	7012929	46762389	373.0
g	braker1_g00939	contig_005_length_1322896	g6313.t1	scaffold_6	7017260	52466300	82.4
g	braker1_g01012	contig_005_length_1322896	g10000.t1	scaffold_19	7632964	82161115	168.4
g	braker1_g01013	contig_005_length_1322896	g6415.t1	scaffold_6	7645793	53195872	854.7
g	braker1_g01010	contig_005_length_1322896	g4555.t1	scaffold_4	7615392	46187554	174.0
g	braker1_g01011	contig_005_length_1322896	g4554.t1	scaffold_4	7624409	46178811	1393.0
g	braker1_g01016	contig_005_length_1322896	g4549.t1	scaffold_4	7693690	46112976	1087.0
g	braker1_g01017	contig_005_length_1322896	g490.t1	scaffold_1	7699848	4395337	86.3
g	braker1_g01014	contig_005_length_1322896	g4551.t1	scaffold_4	7680075	46129543	2237.0
g	braker1_g01015	contig_005_length_1322896	g4550.t1	scaffold_4	7689091	46119254	270.0
g	braker1_g01018	contig_005_length_1322896	g4547.t1	scaffold_4	7718253	46089601	752.0
g	braker1_g01019	contig_005_length_1322896	g4546.t1	scaffold_4	7722830	46083498	944.0
g	braker1_g00921	contig_005_length_1322896	g4637.t1	scaffold_4	6919824	46872355	232.0
g	braker1_g00920	contig_005_length_1322896	g4640.t1	scaffold_4	6913582	46881650	195.0
g	braker1_g00923	contig_005_length_1322896	g4635.t1	scaffold_4	6933108	46855858	1039.0
g	braker1_g00922	contig_005_length_1322896	g4636.t1	scaffold_4	6923046	46868881	788.0
g	braker1_g00925	contig_005_length_1322896	g6317.t1	scaffold_6	6940991	52507556	334.0
g	braker1_g00924	contig_005_length_1322896	g4634.t1	scaffold_4	6939218	46848990	553.0
g	braker1_g00927	contig_005_length_1322896	g4630.t1	scaffold_4	6948780	46834168	996.0
g	braker1_g00926	contig_005_length_1322896	g4631.t1	scaffold_4	6944177	46839862	314.0
g	braker1_g00929	contig_005_length_1322896	g4628.t1	scaffold_4	6958258	46824469	2177.0
g	braker1_g00928	contig_005_length_1322896	g4629.t1	scaffold_4	6953226	46830256	577.0
g	braker1_g01001	contig_005_length_1322896	g4562.t1	scaffold_4	7562458	46232925	541.0
g	braker1_g01000	contig_005_length_1322896	g4563.t1	scaffold_4	7555949	46240254	462.0
g	braker1_g01003	contig_005_length_1322896	g4560.t1	scaffold_4	7574517	46220337	1761.0
g	braker1_g01002	contig_005_length_1322896	g4561.t1	scaffold_4	7567428	46225884	261.0
g	braker1_g01005	contig_005_length_1322896	g4561.t1	scaffold_4	7585764	46225884	63.9
g	braker1_g01004	contig_005_length_1322896	g4561.t1	scaffold_4	7581992	46225884	182.0
g	braker1_g01007	contig_005_length_1322896	g4558.t1	scaffold_4	7599367	46206862	568.0
g	braker1_g01006	contig_005_length_1322896	g4559.t1	scaffold_4	7593746	46212629	531.0
g	braker1_g01009	contig_005_length_1322896	g4556.t1	scaffold_4	7610426	46194372	587.0
g	braker1_g01008	contig_005_length_1322896	g4557.t1	scaffold_4	7604618	46200104	504.0
g	braker1_g01039	contig_005_length_1322896	g5450.t1	scaffold_5	7842295	37443784	41.2
g	braker1_g01034	contig_005_length_1322896	g4533.t1	scaffold_4	7823198	45994418	1125.0
g	braker1_g01035	contig_005_length_1322896	g4532.t1	scaffold_4	7829115	45987270	389.0
g	braker1_g01036	contig_005_length_1322896	g4531.t1	scaffold_4	7832188	45983909	442.0
g	braker1_g01030	contig_005_length_1322896	g4536.t1	scaffold_4	7788549	46017144	5558.0
g	braker1_g01031	contig_005_length_1322896	g1003.t1	scaffold_1	7802217	8409338	980.0
g	braker1_g01032	contig_005_length_1322896	g4534.t1	scaffold_4	7809093	46001697	573.0
g	braker1_g01033	contig_005_length_1322896	g4534.t1	scaffold_4	7815642	46001697	956.0
g	braker1_g01029	contig_005_length_1322896	g4537.t1	scaffold_4	7773422	46029598	975.0
g	braker1_g01028	contig_005_length_1322896	g4538.t1	scaffold_4	7767566	46035813	172.0
g	braker1_g01023	contig_005_length_1322896	g4543.t1	scaffold_4	7740960	46064173	440.0
g	braker1_g01022	contig_005_length_1322896	g4544.t1	scaffold_4	7735842	46067914	144.0
g	braker1_g01020	contig_005_length_1322896	g4545.t1	scaffold_4	7728368	46076153	1130.0
g	braker1_g01027	contig_005_length_1322896	g4539.t1	scaffold_4	7763848	46039589	511.0
g	braker1_g01026	contig_005_length_1322896	g4540.t1	scaffold_4	7758569	46044175	389.0
g	braker1_g01025	contig_005_length_1322896	g4541.t1	scaffold_4	7755917	46047707	216.0
g	braker1_g01024	contig_005_length_1322896	g4542.t1	scaffold_4	7752973	46050584	389.0
g	braker1_g00994	contig_005_length_1322896	g10272.t1	scaffold_22	7493085	88310837	250.0
g	braker1_g00995	contig_005_length_1322896	g4566.t1	scaffold_4	7504831	46260642	919.0
g	braker1_g00996	contig_005_length_1322896	g4566.t1	scaffold_4	7527255	46260642	2222.0
g	braker1_g00997	contig_005_length_1322896	g4564.t1	scaffold_4	7537780	46247353	619.0
g	braker1_g00990	contig_005_length_1322896	g4567.t1	scaffold_4	7454026	46280532	2044.0
g	braker1_g00991	contig_005_length_1322896	g8632.t1	scaffold_12	7470167	72864926	346.0
g	braker1_g00992	contig_005_length_1322896	g10272.t1	scaffold_22	7478798	88310837	649.0
g	braker1_g00993	contig_005_length_1322896	g10272.t1	scaffold_22	7488433	88310837	430.0
g	braker1_g00998	contig_005_length_1322896	g4564.t1	scaffold_4	7543428	46247353	588.0
g	braker1_g00999	contig_005_length_1322896	g4564.t1	scaffold_4	7549262	46247353	601.0
g	braker1_g00918	contig_005_length_1322896	g4642.t1	scaffold_4	6898685	46894080	1446.0
g	braker1_g00919	contig_005_length_1322896	g4641.t1	scaffold_4	6903012	46891195	154.0
g	braker1_g00914	contig_005_length_1322896	g4658.t1	scaffold_4	6879653	47034328	85.5
g	braker1_g00915	contig_005_length_1322896	g4646.t1	scaffold_4	6882496	46914598	547.0
g	braker1_g00916	contig_005_length_1322896	g4645.t1	scaffold_4	6888444	46907861	1181.0
g	braker1_g00917	contig_005_length_1322896	g4644.t1	scaffold_4	6893948	46902369	576.0
g	braker1_g00910	contig_005_length_1322896	g4650.t1	scaffold_4	6861549	46937010	432.0
g	braker1_g00911	contig_005_length_1322896	g4649.t1	scaffold_4	6869296	46928165	537.0
g	braker1_g00912	contig_005_length_1322896	g4648.t1	scaffold_4	6871411	46925573	349.0
g	braker1_g00913	contig_005_length_1322896	g4647.t1	scaffold_4	6873992	46922598	214.0
g	braker1_g00978	contig_005_length_1322896	g4581.t1	scaffold_4	7327960	46416548	2150.0
g	braker1_g00979	contig_005_length_1322896	g4580.t1	scaffold_4	7337316	46406471	1285.0
g	braker1_g00976	contig_005_length_1322896	g4583.t1	scaffold_4	7280621	46462335	672.0
g	braker1_g00977	contig_005_length_1322896	g4582.t1	scaffold_4	7313104	46429143	579.0
g	braker1_g00974	contig_005_length_1322896	g4585.t1	scaffold_4	7266074	46476993	444.0
g	braker1_g00975	contig_005_length_1322896	g4584.t1	scaffold_4	7273959	46470951	1467.0
g	braker1_g00972	contig_005_length_1322896	g4587.t1	scaffold_4	7255405	46492455	394.0
g	braker1_g00973	contig_005_length_1322896	g4586.t1	scaffold_4	7260965	46488448	489.0
g	braker1_g00970	contig_005_length_1322896	g4591.t1	scaffold_4	7245724	46520246	560.0
g	braker1_g00971	contig_005_length_1322896	g4589.t1	scaffold_4	7249528	46500670	446.0
g	braker1_g01052	contig_005_length_1322896	g4516.t1	scaffold_4	7933007	45896378	245.0
g	braker1_g01053	contig_005_length_1322896	g4515.t1	scaffold_4	7936220	45891894	180.0
g	braker1_g01050	contig_005_length_1322896	g4518.t1	scaffold_4	7927208	45904127	561.0
g	braker1_g01051	contig_005_length_1322896	g4517.t1	scaffold_4	7930267	45899706	582.0
g	braker1_g00983	contig_005_length_1322896	g4576.t1	scaffold_4	7354031	46390534	519.0
g	braker1_g00982	contig_005_length_1322896	g4577.t1	scaffold_4	7347847	46395872	728.0
g	braker1_g00981	contig_005_length_1322896	g4579.t1	scaffold_4	7345166	46401920	154.0
g	braker1_g00980	contig_005_length_1322896	g4579.t1	scaffold_4	7342124	46401920	195.0
g	braker1_g00987	contig_005_length_1322896	g4570.t1	scaffold_4	7436169	46298259	967.0
g	braker1_g00986	contig_005_length_1322896	g4572.t1	scaffold_4	7394685	46351818	952.0
g	braker1_g00985	contig_005_length_1322896	g4573.t1	scaffold_4	7385915	46360375	864.0
g	braker1_g00984	contig_005_length_1322896	g4573.t1	scaffold_4	7373312	46360375	994.0
g	braker1_g00989	contig_005_length_1322896	g4568.t1	scaffold_4	7445460	46288779	799.0
g	braker1_g00988	contig_005_length_1322896	g4569.t1	scaffold_4	7441356	46293491	331.0
g	braker1_g00909	contig_005_length_1322896	g4651.t1	scaffold_4	6849518	46953663	397.0
g	braker1_g00908	contig_005_length_1322896	g4652.t1	scaffold_4	6834584	46973116	459.0
g	braker1_g00903	contig_005_length_1322896	g4658.t1	scaffold_4	6787458	47034328	385.0
g	braker1_g00902	contig_005_length_1322896	g4659.t1	scaffold_4	6777329	47045060	301.0
g	braker1_g00901	contig_005_length_1322896	g4661.t1	scaffold_4	6773549	47048232	300.0
g	braker1_g00900	contig_005_length_1322896	g4662.t1	scaffold_4	6770270	47053068	572.0
g	braker1_g00907	contig_005_length_1322896	g4653.t1	scaffold_4	6825538	46982076	462.0
g	braker1_g00906	contig_005_length_1322896	g4655.t1	scaffold_4	6822431	46992176	619.0
g	braker1_g00905	contig_005_length_1322896	g4656.t1	scaffold_4	6818283	46997756	1670.0
g	braker1_g00904	contig_005_length_1322896	g4657.t1	scaffold_4	6807322	47009931	371.0
g	braker1_g07825	contig_101_length_284153	g9087.t1	scaffold_14	56883906	76739992	474.0
g	braker1_g07824	contig_101_length_284153	g9086.t1	scaffold_14	56874529	76730833	1763.0
g	braker1_g07827	contig_101_length_284153	g9089.t1	scaffold_14	56902978	76760592	3583.0
g	braker1_g07826	contig_101_length_284153	g9088.t1	scaffold_14	56889706	76746311	607.0
g	braker1_g07821	contig_101_length_284153	g9083.t1	scaffold_14	56848912	76707886	573.0
g	braker1_g07820	contig_101_length_284153	g9082.t1	scaffold_14	56819157	76685038	1055.0
g	braker1_g07823	contig_101_length_284153	g9085.t1	scaffold_14	56869009	76725090	181.0
g	braker1_g07822	contig_101_length_284153	g9084.t1	scaffold_14	56862021	76718235	1876.0
g	braker1_g07829	contig_101_length_284153	g9091.t1	scaffold_14	56950704	76802043	417.0
g	braker1_g07828	contig_101_length_284153	g9090.t1	scaffold_14	56911956	76769371	778.0
g	braker1_g07835	contig_101_length_284153	g9098.t1	scaffold_14	56993751	76847960	667.0
g	braker1_g07832	contig_101_length_284153	g9095.t1	scaffold_14	56971529	76822788	987.0
g	braker1_g07833	contig_101_length_284153	g9096.t1	scaffold_14	56978019	76828478	837.0
g	braker1_g07830	contig_101_length_284153	g9093.t1	scaffold_14	56957871	76809632	689.0
g	braker1_g07831	contig_101_length_284153	g9094.t1	scaffold_14	56963602	76815779	1388.0
g	braker1_g07836	contig_101_length_284153	g9099.t1	scaffold_14	57001203	76854721	315.0
g	braker1_g07837	contig_101_length_284153	g9100.t1	scaffold_14	57003375	76856832	362.0
g	braker1_g07812	contig_101_length_284153	g8019.t1	scaffold_9	56770840	67469107	121.0
g	braker1_g07813	contig_101_length_284153	g8013.t1	scaffold_9	56774281	67445321	649.0
g	braker1_g07814	contig_101_length_284153	g8014.t1	scaffold_9	56778375	67450048	649.0
g	braker1_g07816	contig_101_length_284153	g8015.t1	scaffold_9	56785061	67455234	145.0
g	braker1_g07818	contig_101_length_284153	g8022.t1	scaffold_9	56793585	67488814	410.0
g	braker1_g07819	contig_101_length_284153	g8023.t1	scaffold_9	56802816	67496180	477.0
g	braker1_g07838	contig_101_length_284153	g9101.t1	scaffold_14	57006133	76859482	487.0
g	braker1_g07839	contig_101_length_284153	g9102.t1	scaffold_14	57009387	76863638	227.0
g	braker1_g07843	contig_101_length_284153	g9105.t1	scaffold_14	57025879	76875189	591.0
g	braker1_g07842	contig_101_length_284153	g9105.t1	scaffold_14	57021452	76875189	621.0
g	braker1_g07841	contig_101_length_284153	g9104.t1	scaffold_14	57016508	76871901	198.0
g	braker1_g07840	contig_101_length_284153	g9103.t1	scaffold_14	57012870	76867417	550.0
g	braker1_g07846	contig_101_length_284153	g9109.t1	scaffold_14	57049721	77043084	297.0
g	braker1_g07845	contig_101_length_284153	g9107.t1	scaffold_14	57039948	76887356	2178.0
g	braker1_g07844	contig_101_length_284153	g9106.t1	scaffold_14	57031387	76880602	1897.0
g	braker1_g07834	contig_101_length_284153	g9097.t1	scaffold_14	56984419	76838171	1025.0
g	braker1_g08183	contig_110_length_258886	g784.t1	scaffold_1	59421683	6788574	712.0
g	braker1_g08182	contig_110_length_258886	g11291.t1	scaffold_37	59413627	96411387	357.0
g	braker1_g08181	contig_110_length_258886	g11290.t1	scaffold_37	59409560	96402029	211.0
g	braker1_g08180	contig_110_length_258886	g11289.t1	scaffold_37	59400779	96395835	301.0
g	braker1_g08187	contig_110_length_258886	g787.t1	scaffold_1	59471204	6837546	1001.0
g	braker1_g08186	contig_110_length_258886	g786.t1	scaffold_1	59461508	6828981	988.0
g	braker1_g08185	contig_110_length_258886	g785.t1	scaffold_1	59452808	6812092	387.0
g	braker1_g08184	contig_110_length_258886	g785.t1	scaffold_1	59440271	6812092	3126.0
g	braker1_g08189	contig_110_length_258886	g791.t1	scaffold_1	59485349	6873058	347.0
g	braker1_g08188	contig_110_length_258886	g788.t1	scaffold_1	59478761	6845928	1121.0
g	braker1_g08169	contig_110_length_258886	g11278.t1	scaffold_37	59338988	96329755	534.0
g	braker1_g08168	contig_110_length_258886	g11277.t1	scaffold_37	59335748	96326046	490.0
g	braker1_g08165	contig_110_length_258886	g11274.t1	scaffold_37	59321685	96309974	2184.0
g	braker1_g08164	contig_110_length_258886	g11272.t1	scaffold_37	59305641	96269180	504.0
g	braker1_g08167	contig_110_length_258886	g11276.t1	scaffold_37	59333185	96322274	512.0
g	braker1_g08166	contig_110_length_258886	g11275.t1	scaffold_37	59328600	96316936	1263.0
g	braker1_g08161	contig_110_length_258886	g11458.t1	scaffold_41	59250930	98241912	150.0
g	braker1_g08160	contig_110_length_258886	g11457.t1	scaffold_41	59243362	98235394	884.0
g	braker1_g08163	contig_110_length_258886	g11272.t1	scaffold_37	59279800	96269180	527.0
g	braker1_g08162	contig_110_length_258886	g11459.t1	scaffold_41	59254939	98246068	778.0
g	braker1_g08178	contig_110_length_258886	g11287.t1	scaffold_37	59393922	96388625	726.0
g	braker1_g08179	contig_110_length_258886	g11288.t1	scaffold_37	59397266	96391502	234.0
g	braker1_g08176	contig_110_length_258886	g11285.t1	scaffold_37	59384451	96379556	603.0
g	braker1_g08177	contig_110_length_258886	g11286.t1	scaffold_37	59388269	96383043	120.0
g	braker1_g08174	contig_110_length_258886	g11283.t1	scaffold_37	59373974	96367093	429.0
g	braker1_g08175	contig_110_length_258886	g11284.t1	scaffold_37	59380078	96373571	501.0
g	braker1_g08173	contig_110_length_258886	g11282.t1	scaffold_37	59357713	96352196	1212.0
g	braker1_g08170	contig_110_length_258886	g11279.t1	scaffold_37	59342216	96332881	1011.0
g	braker1_g08171	contig_110_length_258886	g11280.t1	scaffold_37	59348026	96341573	363.0
g	braker1_g10641	contig_216_length_108217	g6005.t1	scaffold_6	77215740	50233257	310.0
g	braker1_g10639	contig_216_length_108217	g6002.t1	scaffold_6	77190176	50192207	1738.0
g	braker1_g10643	contig_216_length_108217	g6008.t1	scaffold_6	77222635	50258686	702.0
g	braker1_g10642	contig_216_length_108217	g6006.t1	scaffold_6	77219157	50237676	486.0
g	braker1_g10645	contig_216_length_108217	g6010.t1	scaffold_6	77231585	50267810	900.0
g	braker1_g10644	contig_216_length_108217	g6009.t1	scaffold_6	77226238	50262561	840.0
g	braker1_g10647	contig_216_length_108217	g6012.t1	scaffold_6	77240889	50277183	166.0
g	braker1_g10640	contig_216_length_108217	g6003.t1	scaffold_6	77203606	50208116	1604.0
g	braker1_g10649	contig_216_length_108217	g6014.t1	scaffold_6	77250543	50287604	3172.0
g	braker1_g10648	contig_216_length_108217	g6013.t1	scaffold_6	77243486	50280416	216.0
g	braker1_g10653	contig_216_length_108217	g5314.t1	scaffold_5	77283946	36182271	1086.0
g	braker1_g10646	contig_216_length_108217	g6011.t1	scaffold_6	77236659	50272677	207.0
g	braker1_g10652	contig_216_length_108217	g5313.t1	scaffold_5	77272409	36167790	9265.0
g	braker1_g10650	contig_216_length_108217	g5311.t1	scaffold_5	77259313	36152043	615.0
g	braker1_g10651	contig_216_length_108217	g5312.t1	scaffold_5	77262685	36155143	286.0
g	braker1_g05243	contig_049_length_475395	g4015.t1	scaffold_4	37755269	42266336	1087.0
g	braker1_g05242	contig_049_length_475395	g4016.t1	scaffold_4	37743435	42281064	516.0
g	braker1_g05241	contig_049_length_475395	g4017.t1	scaffold_4	37731056	42293725	1324.0
g	braker1_g05240	contig_049_length_475395	g4018.t1	scaffold_4	37722903	42300629	306.0
g	braker1_g05234	contig_049_length_475395	g4024.t1	scaffold_4	37669161	42355572	697.0
g	braker1_g05230	contig_049_length_475395	g4029.t1	scaffold_4	37624263	42397014	1425.0
g	braker1_g05209	contig_049_length_475395	g4050.t1	scaffold_4	37474580	42597470	262.0
g	braker1_g05208	contig_049_length_475395	g4051.t1	scaffold_4	37461135	42615268	342.0
g	braker1_g05207	contig_049_length_475395	g4050.t1	scaffold_4	37454736	42597470	347.0
g	braker1_g05206	contig_049_length_475395	g4048.t1	scaffold_4	37444595	42586959	138.0
g	braker1_g05205	contig_049_length_475395	g9024.t1	scaffold_13	37428901	76013037	102.0
g	braker1_g05204	contig_049_length_475395	g4057.t1	scaffold_4	37420357	42635940	113.0
g	braker1_g05203	contig_049_length_475395	g7525.t1	scaffold_8	37415154	63157088	427.0
g	braker1_g05202	contig_049_length_475395	g7526.t1	scaffold_8	37408406	63162317	783.0
g	braker1_g05201	contig_049_length_475395	g7526.t1	scaffold_8	37404272	63162317	710.0
g	braker1_g05200	contig_049_length_475395	g7526.t1	scaffold_8	37397363	63162317	422.0
g	braker1_g05225	contig_049_length_475395	g4034.t1	scaffold_4	37588615	42430689	1219.0
g	braker1_g05227	contig_049_length_475395	g4032.t1	scaffold_4	37596809	42416329	1064.0
g	braker1_g05226	contig_049_length_475395	g4032.t1	scaffold_4	37593447	42416329	166.0
g	braker1_g05221	contig_049_length_475395	g4037.t1	scaffold_4	37551243	42463036	501.0
g	braker1_g05220	contig_049_length_475395	g4038.t1	scaffold_4	37546479	42468043	1410.0
g	braker1_g05223	contig_049_length_475395	g4035.t1	scaffold_4	37568373	42445699	8703.0
g	braker1_g05222	contig_049_length_475395	g4036.t1	scaffold_4	37555575	42458902	259.0
g	braker1_g05247	contig_049_length_475395	g4011.t1	scaffold_4	37799080	42227018	192.0
g	braker1_g05229	contig_049_length_475395	g4030.t1	scaffold_4	37614936	42404014	1101.0
g	braker1_g05228	contig_049_length_475395	g4032.t1	scaffold_4	37604615	42416329	1045.0
g	braker1_g05246	contig_049_length_475395	g4012.t1	scaffold_4	37792013	42235982	2894.0
g	braker1_g05245	contig_049_length_475395	g4013.t1	scaffold_4	37771903	42253774	409.0
g	braker1_g05244	contig_049_length_475395	g4014.t1	scaffold_4	37765839	42258172	382.0
g	braker1_g05231	contig_049_length_475395	g4027.t1	scaffold_4	37637569	42381783	1074.0
g	braker1_g05235	contig_049_length_475395	g4023.t1	scaffold_4	37687382	42337268	9008.0
g	braker1_g05249	contig_049_length_475395	g4009.t1	scaffold_4	37816051	42210110	391.0
g	braker1_g05248	contig_049_length_475395	g4010.t1	scaffold_4	37805802	42219974	321.0
g	braker1_g05250	contig_049_length_475395	g4008.t1	scaffold_4	37839438	42185822	660.0
g	braker1_g05251	contig_049_length_475395	g4007.t1	scaffold_4	37852187	42175108	519.0
g	braker1_g05252	contig_049_length_475395	g4006.t1	scaffold_4	37857568	42169538	839.0
g	braker1_g05210	contig_049_length_475395	g4050.t1	scaffold_4	37479854	42597470	342.0
g	braker1_g05211	contig_049_length_475395	g4050.t1	scaffold_4	37498769	42597470	346.0
g	braker1_g05212	contig_049_length_475395	g4047.t1	scaffold_4	37504485	42575477	1762.0
g	braker1_g05198	contig_049_length_475395	g7527.t1	scaffold_8	37388473	63167015	308.0
g	braker1_g05214	contig_049_length_475395	g4044.t1	scaffold_4	37525572	42490977	429.0
g	braker1_g05215	contig_049_length_475395	g4043.t1	scaffold_4	37527430	42488793	316.0
g	braker1_g05216	contig_049_length_475395	g4042.t1	scaffold_4	37529592	42486497	379.0
g	braker1_g05217	contig_049_length_475395	g4041.t1	scaffold_4	37534390	42481327	288.0
g	braker1_g05218	contig_049_length_475395	g4040.t1	scaffold_4	37537878	42477573	1056.0
g	braker1_g05219	contig_049_length_475395	g4039.t1	scaffold_4	37542049	42472353	372.0
g	braker1_g05197	contig_049_length_475395	g7528.t1	scaffold_8	37386922	63168153	135.0
g	braker1_g05238	contig_049_length_475395	g4020.t1	scaffold_4	37715081	42309222	429.0
g	braker1_g05239	contig_049_length_475395	g4019.t1	scaffold_4	37719445	42304549	1179.0
g	braker1_g05236	contig_049_length_475395	g4022.t1	scaffold_4	37705685	42318909	772.0
g	braker1_g05237	contig_049_length_475395	g4021.t1	scaffold_4	37710718	42313552	599.0
g	braker1_g05199	contig_049_length_475395	g7526.t1	scaffold_8	37393144	63162317	351.0
g	braker1_g05213	contig_049_length_475395	g4046.t1	scaffold_4	37520044	42562155	1076.9
g	braker1_g05232	contig_049_length_475395	g4026.t1	scaffold_4	37648152	42377181	435.0
g	braker1_g05233	contig_049_length_475395	g4025.t1	scaffold_4	37658433	42366724	1661.0
g	braker1_g10933	contig_241_length_87511	g9313.t1	scaffold_15	79618671	80255112	596.0
g	braker1_g10932	contig_241_length_87511	g9312.t1	scaffold_15	79615744	80251386	287.0
g	braker1_g10931	contig_241_length_87511	g9311.t1	scaffold_15	79606387	80243063	1657.0
g	braker1_g10930	contig_241_length_87511	g9310.t1	scaffold_15	79596649	80232994	509.0
g	braker1_g10937	contig_241_length_87511	g9317.t1	scaffold_15	79637321	80280224	475.0
g	braker1_g10936	contig_241_length_87511	g9316.t1	scaffold_15	79631585	80273411	835.0
g	braker1_g10935	contig_241_length_87511	g9315.t1	scaffold_15	79627516	80269387	477.0
g	braker1_g10934	contig_241_length_87511	g9314.t1	scaffold_15	79623405	80264072	1350.0
g	braker1_g10939	contig_241_length_87511	g9319.t1	scaffold_15	79645577	80288798	592.0
g	braker1_g10938	contig_241_length_87511	g9318.t1	scaffold_15	79640730	80283778	439.0
g	braker1_g10928	contig_241_length_87511	g9308.t1	scaffold_15	79584456	80219515	1082.0
g	braker1_g10929	contig_241_length_87511	g9309.t1	scaffold_15	79591141	80228396	1833.0
g	braker1_g10942	contig_241_length_87511	g9322.t1	scaffold_15	79666495	80308676	197.0
g	braker1_g10940	contig_241_length_87511	g9320.t1	scaffold_15	79652410	80295895	981.0
g	braker1_g10941	contig_241_length_87511	g9321.t1	scaffold_15	79660570	80302820	759.0
g	braker1_g08659	contig_125_length_225167	g10465.t1	scaffold_24	62887107	88935893	504.0
g	braker1_g08658	contig_125_length_225167	g8521.t1	scaffold_11	62878495	72066051	539.1
g	braker1_g08657	contig_125_length_225167	g6559.t1	scaffold_6	62852776	54514289	877.6
g	braker1_g08656	contig_125_length_225167	g9625.t1	scaffold_16	62828328	79898849	497.0
g	braker1_g08655	contig_125_length_225167	g9625.t1	scaffold_16	62822008	79898849	465.0
g	braker1_g08654	contig_125_length_225167	g9625.t1	scaffold_16	62818963	79898849	527.0
g	braker1_g08653	contig_125_length_225167	g9620.t1	scaffold_16	62813786	79875294	602.0
g	braker1_g08652	contig_125_length_225167	g9619.t1	scaffold_16	62808505	79867091	522.0
g	braker1_g08651	contig_125_length_225167	g9618.t1	scaffold_16	62804682	79861346	279.0
g	braker1_g08675	contig_125_length_225167	g248.t1	scaffold_1	63001196	2341637	204.0
g	braker1_g08674	contig_125_length_225167	g248.t1	scaffold_1	62995956	2341637	141.0
g	braker1_g08677	contig_125_length_225167	g248.t1	scaffold_1	63021417	2341637	267.0
g	braker1_g08676	contig_125_length_225167	g248.t1	scaffold_1	63007186	2341637	197.0
g	braker1_g08671	contig_125_length_225167	g9636.t1	scaffold_16	62969553	79988894	553.0
g	braker1_g08670	contig_125_length_225167	g9831.t1	scaffold_18	62964404	84556105	412.0
g	braker1_g08673	contig_125_length_225167	g248.t1	scaffold_1	62992373	2341637	160.0
g	braker1_g08672	contig_125_length_225167	g11272.t1	scaffold_37	62981023	96269180	248.0
g	braker1_g08678	contig_125_length_225167	g248.t1	scaffold_1	63027875	2341637	224.0
g	braker1_g08666	contig_125_length_225167	g9632.t1	scaffold_16	62928763	79947602	547.0
g	braker1_g08667	contig_125_length_225167	g9633.t1	scaffold_16	62934364	79954295	226.0
g	braker1_g08664	contig_125_length_225167	g9630.t1	scaffold_16	62918082	79935168	476.0
g	braker1_g08665	contig_125_length_225167	g9631.t1	scaffold_16	62923320	79940880	821.0
g	braker1_g08662	contig_125_length_225167	g9629.t1	scaffold_16	62907388	79931185	112.0
g	braker1_g08663	contig_125_length_225167	g9630.t1	scaffold_16	62911278	79935168	367.0
g	braker1_g08660	contig_125_length_225167	g9628.t1	scaffold_16	62896077	79926908	1557.0
g	braker1_g08661	contig_125_length_225167	g9630.t1	scaffold_16	62903423	79935168	531.0
g	braker1_g08668	contig_125_length_225167	g9634.t1	scaffold_16	62939610	79961150	628.0
g	braker1_g08669	contig_125_length_225167	g9635.t1	scaffold_16	62959864	79981574	322.0
g	braker1_g09917	contig_175_length_142086	g9282.t1	scaffold_14	72057970	78406274	675.0
g	braker1_g09920	contig_175_length_142086	g3890.t1	scaffold_4	72076704	41259020	417.0
g	braker1_g09916	contig_175_length_142086	g9281.t1	scaffold_14	72053939	78403370	161.0
g	braker1_g09908	contig_175_length_142086	g9273.t1	scaffold_14	71990875	78330467	596.0
g	braker1_g09909	contig_175_length_142086	g9278.t1	scaffold_14	72001073	78380960	668.0
g	braker1_g09915	contig_175_length_142086	g9280.t1	scaffold_14	72050346	78395338	157.0
g	braker1_g09914	contig_175_length_142086	g9975.t1	scaffold_19	72044373	81969415	116.3
g	braker1_g09913	contig_175_length_142086	g9278.t1	scaffold_14	72035946	78380960	1000.0
g	braker1_g09912	contig_175_length_142086	g9278.t1	scaffold_14	72028770	78380960	981.0
g	braker1_g09911	contig_175_length_142086	g9278.t1	scaffold_14	72020826	78380960	1009.0
g	braker1_g09910	contig_175_length_142086	g9278.t1	scaffold_14	72012937	78380960	917.0
g	braker1_g09924	contig_175_length_142086	g8317.t1	scaffold_10	72109606	70196735	449.5
g	braker1_g09921	contig_175_length_142086	g3891.t1	scaffold_4	72085305	41276498	275.0
g	braker1_g09922	contig_175_length_142086	g3891.t1	scaffold_4	72090160	41276498	273.0
g	braker1_g09923	contig_175_length_142086	g9284.t1	scaffold_14	72096423	78420222	232.0
g	braker1_g09919	contig_175_length_142086	g9283.t1	scaffold_14	72069914	78414780	279.0
g	braker1_g09918	contig_175_length_142086	g9284.t1	scaffold_14	72063943	78420222	139.0
g	braker1_g03397	contig_024_length_645743	g10900.t1	scaffold_28	24222600	92544655	462.0
g	braker1_g03396	contig_024_length_645743	g10899.t1	scaffold_28	24217837	92540147	983.0
g	braker1_g03395	contig_024_length_645743	g10891.t1	scaffold_28	24209418	92493455	1127.0
g	braker1_g03394	contig_024_length_645743	g10893.t1	scaffold_28	24199898	92507622	1025.0
g	braker1_g03392	contig_024_length_645743	g10890.t1	scaffold_28	24191945	92486709	199.0
g	braker1_g03391	contig_024_length_645743	g10886.t1	scaffold_28	24188648	92466680	404.0
g	braker1_g03390	contig_024_length_645743	g10888.t1	scaffold_28	24185939	92476714	457.0
g	braker1_g03399	contig_024_length_645743	g10902.t1	scaffold_28	24240286	92566993	2129.2
g	braker1_g03398	contig_024_length_645743	g10901.t1	scaffold_28	24233370	92559436	969.0
g	braker1_g03309	contig_024_length_645743	g7349.t1	scaffold_8	23717575	61373198	182.0
g	braker1_g03410	contig_024_length_645743	g10908.t1	scaffold_28	24307544	92611589	379.0
g	braker1_g03411	contig_024_length_645743	g10909.t1	scaffold_28	24313186	92618745	1848.0
g	braker1_g03413	contig_024_length_645743	g10910.t1	scaffold_28	24321302	92628830	189.0
g	braker1_g03415	contig_024_length_645743	g10911.t1	scaffold_28	24336903	92645040	485.0
g	braker1_g03416	contig_024_length_645743	g10912.t1	scaffold_28	24343856	92652231	133.0
g	braker1_g03417	contig_024_length_645743	g10913.t1	scaffold_28	24347515	92656138	154.0
g	braker1_g03418	contig_024_length_645743	g10914.t1	scaffold_28	24350922	92659569	804.0
g	braker1_g03319	contig_024_length_645743	g10834.t1	scaffold_28	23772769	92123674	659.0
g	braker1_g03318	contig_024_length_645743	g10835.t1	scaffold_28	23768567	92127653	211.0
g	braker1_g03317	contig_024_length_645743	g7344.t1	scaffold_8	23763906	61332910	278.0
g	braker1_g03316	contig_024_length_645743	g7343.t1	scaffold_8	23757419	61326956	1743.0
g	braker1_g03315	contig_024_length_645743	g7341.t1	scaffold_8	23750454	61309347	937.0
g	braker1_g03314	contig_024_length_645743	g7342.t1	scaffold_8	23742929	61317108	1083.0
g	braker1_g03313	contig_024_length_645743	g7346.t1	scaffold_8	23736743	61341096	301.0
g	braker1_g03312	contig_024_length_645743	g7346.t1	scaffold_8	23733918	61341096	1699.0
g	braker1_g03311	contig_024_length_645743	g7347.t1	scaffold_8	23727032	61348436	524.0
g	braker1_g03310	contig_024_length_645743	g7348.t1	scaffold_8	23722806	61352813	1060.0
g	braker1_g03368	contig_024_length_645743	g10867.t1	scaffold_28	24074622	92356696	3440.0
g	braker1_g03369	contig_024_length_645743	g10867.t1	scaffold_28	24085620	92356696	725.0
g	braker1_g03362	contig_024_length_645743	g10862.t1	scaffold_28	24030503	92303889	646.0
g	braker1_g03363	contig_024_length_645743	g10863.t1	scaffold_28	24039180	92313097	1953.0
g	braker1_g03361	contig_024_length_645743	g10861.t1	scaffold_28	24022588	92294703	310.0
g	braker1_g03366	contig_024_length_645743	g1250.t1	scaffold_1	24058815	10297980	288.9
g	braker1_g03367	contig_024_length_645743	g10865.t1	scaffold_28	24062930	92330250	571.0
g	braker1_g03364	contig_024_length_645743	g10864.t1	scaffold_28	24049600	92324643	721.0
g	braker1_g03379	contig_024_length_645743	g10875.t1	scaffold_28	24135084	92413372	655.0
g	braker1_g03378	contig_024_length_645743	g10876.t1	scaffold_28	24131560	92417235	371.0
g	braker1_g03371	contig_024_length_645743	g10869.t1	scaffold_28	24097424	92377691	2088.0
g	braker1_g03370	contig_024_length_645743	g10868.t1	scaffold_28	24091287	92370575	472.0
g	braker1_g03373	contig_024_length_645743	g10871.t1	scaffold_28	24108371	92387805	692.0
g	braker1_g03372	contig_024_length_645743	g10870.t1	scaffold_28	24103986	92382981	434.0
g	braker1_g03375	contig_024_length_645743	g10872.t1	scaffold_28	24116688	92395401	1443.0
g	braker1_g03374	contig_024_length_645743	g11330.t1	scaffold_38	24113152	96862210	218.0
g	braker1_g03377	contig_024_length_645743	g10877.t1	scaffold_28	24127844	92420703	867.0
g	braker1_g03376	contig_024_length_645743	g10878.t1	scaffold_28	24122348	92426094	675.0
g	braker1_g03409	contig_024_length_645743	g10907.t1	scaffold_28	24303634	92607185	763.0
g	braker1_g03408	contig_024_length_645743	g10906.t1	scaffold_28	24294980	92595676	1230.8
g	braker1_g03407	contig_024_length_645743	g10905.t1	scaffold_28	24284838	92586931	1878.0
g	braker1_g03406	contig_024_length_645743	g10904.t1	scaffold_28	24275975	92578241	902.0
g	braker1_g03405	contig_024_length_645743	g10894.t1	scaffold_28	24272325	92511034	184.0
g	braker1_g03404	contig_024_length_645743	g10895.t1	scaffold_28	24266183	92517483	1658.0
g	braker1_g03403	contig_024_length_645743	g10896.t1	scaffold_28	24259521	92524479	240.0
g	braker1_g03402	contig_024_length_645743	g10897.t1	scaffold_28	24254164	92530576	1584.0
g	braker1_g03401	contig_024_length_645743	g10898.t1	scaffold_28	24249859	92535935	269.0
g	braker1_g03400	contig_024_length_645743	g10903.t1	scaffold_28	24247597	92573501	489.0
g	braker1_g03344	contig_024_length_645743	g10826.t1	scaffold_28	23916336	92060983	1857.0
g	braker1_g03345	contig_024_length_645743	g10827.t1	scaffold_28	23923211	92067861	106.0
g	braker1_g03346	contig_024_length_645743	g10828.t1	scaffold_28	23930372	92074975	1104.0
g	braker1_g03347	contig_024_length_645743	g10849.t1	scaffold_28	23936602	92197785	1198.0
g	braker1_g03340	contig_024_length_645743	g10839.t1	scaffold_28	23897071	92141284	379.0
g	braker1_g03341	contig_024_length_645743	g10838.t1	scaffold_28	23898826	92139382	291.0
g	braker1_g03342	contig_024_length_645743	g10848.t1	scaffold_28	23905014	92187297	803.0
g	braker1_g03343	contig_024_length_645743	g10847.t1	scaffold_28	23909493	92183680	690.0
g	braker1_g03349	contig_024_length_645743	g10850.t1	scaffold_28	23945767	92206150	1135.0
g	braker1_g03353	contig_024_length_645743	g10854.t1	scaffold_28	23968483	92230470	634.0
g	braker1_g03352	contig_024_length_645743	g10853.t1	scaffold_28	23965211	92227170	556.0
g	braker1_g03351	contig_024_length_645743	g10851.t1	scaffold_28	23961837	92210372	733.0
g	braker1_g03350	contig_024_length_645743	g10852.t1	scaffold_28	23953828	92217633	5203.0
g	braker1_g03357	contig_024_length_645743	g10858.t1	scaffold_28	23987250	92253742	593.0
g	braker1_g03356	contig_024_length_645743	g10856.t1	scaffold_28	23980849	92241831	855.0
g	braker1_g03355	contig_024_length_645743	g10857.t1	scaffold_28	23975115	92248642	349.8
g	braker1_g03354	contig_024_length_645743	g10855.t1	scaffold_28	23971762	92234819	255.0
g	braker1_g03359	contig_024_length_645743	g10860.t1	scaffold_28	24011393	92282188	910.8
g	braker1_g03358	contig_024_length_645743	g10859.t1	scaffold_28	23999515	92269623	7700.0
g	braker1_g03326	contig_024_length_645743	g10833.t1	scaffold_28	23817448	92120316	271.0
g	braker1_g03327	contig_024_length_645743	g10832.t1	scaffold_28	23825689	92112976	4838.0
g	braker1_g03325	contig_024_length_645743	g7337.t1	scaffold_8	23814827	61274794	369.0
g	braker1_g03322	contig_024_length_645743	g10823.t1	scaffold_28	23803905	92044959	576.0
g	braker1_g03323	contig_024_length_645743	g10824.t1	scaffold_28	23807467	92048536	635.0
g	braker1_g03320	contig_024_length_645743	g10544.t1	scaffold_24	23782158	89523734	402.0
g	braker1_g03321	contig_024_length_645743	g10829.t1	scaffold_28	23795535	92087219	4036.0
g	braker1_g03328	contig_024_length_645743	g7336.t1	scaffold_8	23835625	61271629	368.0
g	braker1_g03329	contig_024_length_645743	g10845.t1	scaffold_28	23838468	92174282	959.0
g	braker1_g03388	contig_024_length_645743	g10885.t1	scaffold_28	24175314	92461806	890.0
g	braker1_g03389	contig_024_length_645743	g10887.t1	scaffold_28	24180706	92472190	1590.0
g	braker1_g03380	contig_024_length_645743	g10873.t1	scaffold_28	24139601	92401467	270.0
g	braker1_g03381	contig_024_length_645743	g10874.t1	scaffold_28	24145212	92407835	761.0
g	braker1_g03382	contig_024_length_645743	g10879.t1	scaffold_28	24151220	92431229	508.0
g	braker1_g03383	contig_024_length_645743	g10880.t1	scaffold_28	24153828	92433560	412.0
g	braker1_g03384	contig_024_length_645743	g10881.t1	scaffold_28	24156234	92435198	234.0
g	braker1_g03385	contig_024_length_645743	g10882.t1	scaffold_28	24160027	92445565	456.0
g	braker1_g03386	contig_024_length_645743	g10883.t1	scaffold_28	24165320	92452361	356.0
g	braker1_g03387	contig_024_length_645743	g10884.t1	scaffold_28	24168970	92456232	588.0
g	braker1_g03335	contig_024_length_645743	g10844.t1	scaffold_28	23867440	92171434	716.0
g	braker1_g03334	contig_024_length_645743	g10831.t1	scaffold_28	23864850	92102381	56.2
g	braker1_g03337	contig_024_length_645743	g10842.t1	scaffold_28	23878947	92159638	1028.0
g	braker1_g03336	contig_024_length_645743	g10843.t1	scaffold_28	23873532	92164966	793.0
g	braker1_g03331	contig_024_length_645743	g10821.t1	scaffold_28	23850029	92033907	1016.0
g	braker1_g03330	contig_024_length_645743	g10846.t1	scaffold_28	23843301	92178886	555.0
g	braker1_g03333	contig_024_length_645743	g2386.t1	scaffold_2	23861506	19622509	331.9
g	braker1_g03332	contig_024_length_645743	g10822.t1	scaffold_28	23856308	92040384	1387.0
g	braker1_g03339	contig_024_length_645743	g10840.t1	scaffold_28	23889267	92145953	696.0
g	braker1_g03338	contig_024_length_645743	g10841.t1	scaffold_28	23883376	92153391	731.0
g	braker1_g09675	contig_163_length_160597	g8973.t1	scaffold_13	70292418	75542159	660.0
g	braker1_g09676	contig_163_length_160597	g8971.t1	scaffold_13	70311081	75516673	209.0
g	braker1_g09669	contig_163_length_160597	g8982.t1	scaffold_13	70239561	75612650	731.0
g	braker1_g09668	contig_163_length_160597	g8983.t1	scaffold_13	70222293	75629446	1369.0
g	braker1_g09674	contig_163_length_160597	g8976.t1	scaffold_13	70281786	75559066	588.0
g	braker1_g09672	contig_163_length_160597	g8978.t1	scaffold_13	70268408	75573462	756.0
g	braker1_g09673	contig_163_length_160597	g8977.t1	scaffold_13	70274458	75565069	978.0
g	braker1_g09670	contig_163_length_160597	g8980.t1	scaffold_13	70256110	75588087	434.0
g	braker1_g09671	contig_163_length_160597	g8979.t1	scaffold_13	70261242	75582893	721.0
g	braker1_g09665	contig_163_length_160597	g8986.t1	scaffold_13	70170599	75677407	601.0
g	braker1_g09667	contig_163_length_160597	g8984.t1	scaffold_13	70213496	75639220	311.0
g	braker1_g09666	contig_163_length_160597	g8985.t1	scaffold_13	70193044	75658552	7510.0
g	braker1_g06585	contig_074_length_370637	g10226.t1	scaffold_21	47817162	86761485	474.0
g	braker1_g06587	contig_074_length_370637	g10225.t1	scaffold_21	47832417	86753491	394.0
g	braker1_g06586	contig_074_length_370637	g10225.t1	scaffold_21	47825068	86753491	224.0
g	braker1_g06626	contig_074_length_370637	g10179.t1	scaffold_21	48070122	86458973	349.0
g	braker1_g06639	contig_074_length_370637	g10165.t1	scaffold_21	48145528	86154861	464.0
g	braker1_g06638	contig_074_length_370637	g10166.t1	scaffold_21	48141442	86159584	801.0
g	braker1_g06637	contig_074_length_370637	g10167.t1	scaffold_21	48136958	86165281	357.0
g	braker1_g06636	contig_074_length_370637	g10168.t1	scaffold_21	48134332	86168121	312.0
g	braker1_g06635	contig_074_length_370637	g10169.t1	scaffold_21	48131589	86171358	182.0
g	braker1_g06627	contig_074_length_370637	g10178.t1	scaffold_21	48074870	86454403	149.0
g	braker1_g06589	contig_074_length_370637	g10222.t1	scaffold_21	47843297	86735085	63.2
g	braker1_g06588	contig_074_length_370637	g10222.t1	scaffold_21	47839617	86735085	280.0
g	braker1_g06631	contig_074_length_370637	g10173.t1	scaffold_21	48109527	86195686	469.0
g	braker1_g06630	contig_074_length_370637	g10174.t1	scaffold_21	48102432	86202237	961.0
g	braker1_g06615	contig_074_length_370637	g10194.t1	scaffold_21	48000350	86570648	335.0
g	braker1_g06614	contig_074_length_370637	g10195.t1	scaffold_21	47996200	86574154	799.0
g	braker1_g06617	contig_074_length_370637	g10192.t1	scaffold_21	48006857	86562957	119.0
g	braker1_g06616	contig_074_length_370637	g10193.t1	scaffold_21	48003375	86566461	471.0
g	braker1_g06611	contig_074_length_370637	g10197.t1	scaffold_21	47987360	86579316	145.0
g	braker1_g06610	contig_074_length_370637	g10198.t1	scaffold_21	47985084	86581546	368.0
g	braker1_g06613	contig_074_length_370637	g10196.t1	scaffold_21	47993828	86576467	1191.0
g	braker1_g06612	contig_074_length_370637	g2489.t1	scaffold_2	47989289	20517216	129.0
g	braker1_g06619	contig_074_length_370637	g10222.t1	scaffold_21	48016480	86735085	137.0
g	braker1_g06618	contig_074_length_370637	g10192.t1	scaffold_21	48011452	86562957	181.0
g	braker1_g06632	contig_074_length_370637	g10172.t1	scaffold_21	48114829	86190520	730.0
g	braker1_g06644	contig_074_length_370637	g10160.t1	scaffold_21	48167552	86129054	435.0
g	braker1_g06643	contig_074_length_370637	g10161.t1	scaffold_21	48163731	86133574	618.0
g	braker1_g06596	contig_074_length_370637	g10210.t1	scaffold_21	47883689	86661622	287.0
g	braker1_g06597	contig_074_length_370637	g10209.t1	scaffold_21	47888308	86654481	288.0
g	braker1_g06594	contig_074_length_370637	g10214.t1	scaffold_21	47871614	86683067	201.0
g	braker1_g06595	contig_074_length_370637	g10211.t1	scaffold_21	47878379	86666306	318.0
g	braker1_g06592	contig_074_length_370637	g10220.t1	scaffold_21	47860401	86716864	255.0
g	braker1_g06593	contig_074_length_370637	g10211.t1	scaffold_21	47865043	86666306	149.0
g	braker1_g06590	contig_074_length_370637	g10220.t1	scaffold_21	47847958	86716864	268.0
g	braker1_g06591	contig_074_length_370637	g10220.t1	scaffold_21	47853141	86716864	267.0
g	braker1_g06642	contig_074_length_370637	g10162.t1	scaffold_21	48157813	86139112	692.0
g	braker1_g06633	contig_074_length_370637	g10171.t1	scaffold_21	48121539	86183061	1087.0
g	braker1_g06640	contig_074_length_370637	g10164.t1	scaffold_21	48149170	86150453	493.0
g	braker1_g06641	contig_074_length_370637	g10163.t1	scaffold_21	48152397	86147304	1054.0
g	braker1_g06598	contig_074_length_370637	g10209.t1	scaffold_21	47893680	86654481	290.0
g	braker1_g06599	contig_074_length_370637	g10209.t1	scaffold_21	47901419	86654481	235.0
g	braker1_g06606	contig_074_length_370637	g10203.t1	scaffold_21	47947894	86615678	1730.0
g	braker1_g06607	contig_074_length_370637	g10201.t1	scaffold_21	47963536	86599568	433.0
g	braker1_g06604	contig_074_length_370637	g10205.t1	scaffold_21	47938283	86625076	1173.0
g	braker1_g06605	contig_074_length_370637	g10204.t1	scaffold_21	47942888	86620677	248.0
g	braker1_g06602	contig_074_length_370637	g10207.t1	scaffold_21	47924319	86640130	159.0
g	braker1_g06603	contig_074_length_370637	g10206.t1	scaffold_21	47930171	86633867	4333.0
g	braker1_g06600	contig_074_length_370637	g10209.t1	scaffold_21	47911452	86654481	231.0
g	braker1_g06601	contig_074_length_370637	g10208.t1	scaffold_21	47919408	86646478	718.0
g	braker1_g06628	contig_074_length_370637	g10177.t1	scaffold_21	48078108	86449692	719.0
g	braker1_g06629	contig_074_length_370637	g10175.t1	scaffold_21	48093009	86209376	600.0
g	braker1_g06608	contig_074_length_370637	g10200.t1	scaffold_21	47973509	86593186	1335.0
g	braker1_g06609	contig_074_length_370637	g10199.t1	scaffold_21	47980456	86587567	931.0
g	braker1_g06620	contig_074_length_370637	g10190.t1	scaffold_21	48021437	86546154	151.1
g	braker1_g06621	contig_074_length_370637	g10187.t1	scaffold_21	48025749	86525734	105.0
g	braker1_g06634	contig_074_length_370637	g10170.t1	scaffold_21	48128434	86175318	384.0
g	braker1_g06622	contig_074_length_370637	g10185.t1	scaffold_21	48031461	86515240	147.0
g	braker1_g06623	contig_074_length_370637	g10184.t1	scaffold_21	48042015	86505446	274.0
g	braker1_g06624	contig_074_length_370637	g10182.t1	scaffold_21	48051294	86481695	234.0
g	braker1_g06625	contig_074_length_370637	g10180.t1	scaffold_21	48062533	86466179	724.0
g	braker1_g09427	contig_153_length_178132	g3832.t1	scaffold_3	68448188	32179882	725.0
g	braker1_g09426	contig_153_length_178132	g3833.t1	scaffold_3	68445332	32182774	464.0
g	braker1_g09439	contig_153_length_178132	g3820.t1	scaffold_3	68567886	32061053	287.0
g	braker1_g09430	contig_153_length_178132	g3829.t1	scaffold_3	68485786	32144468	905.0
g	braker1_g09431	contig_153_length_178132	g3828.t1	scaffold_3	68494850	32134678	1682.0
g	braker1_g09433	contig_153_length_178132	g3827.t1	scaffold_3	68512677	32124594	534.0
g	braker1_g09434	contig_153_length_178132	g3826.t1	scaffold_3	68519542	32116875	513.8
g	braker1_g09435	contig_153_length_178132	g3824.t1	scaffold_3	68525562	32105125	418.0
g	braker1_g09429	contig_153_length_178132	g3830.t1	scaffold_3	68474004	32154926	492.0
g	braker1_g09428	contig_153_length_178132	g3831.t1	scaffold_3	68459319	32173306	1943.0
g	braker1_g09440	contig_153_length_178132	g3819.t1	scaffold_3	68590139	32039011	161.0
g	braker1_g09436	contig_153_length_178132	g3823.t1	scaffold_3	68531892	32099037	382.0
g	braker1_g09437	contig_153_length_178132	g3822.t1	scaffold_3	68546054	32084779	388.0
g	braker1_g09438	contig_153_length_178132	g3821.t1	scaffold_3	68558764	32072807	467.0
g	braker1_g01690	contig_010_length_1013814	g115.t1	scaffold_1	12300224	1344805	633.0
g	braker1_g01691	contig_010_length_1013814	g116.t1	scaffold_1	12304509	1349503	897.0
g	braker1_g01693	contig_010_length_1013814	g117.t1	scaffold_1	12315165	1357223	534.0
g	braker1_g01694	contig_010_length_1013814	g5063.t1	scaffold_5	12328446	33714363	142.4
g	braker1_g01695	contig_010_length_1013814	g119.t1	scaffold_1	12333138	1378594	1502.0
g	braker1_g01696	contig_010_length_1013814	g120.t1	scaffold_1	12337726	1384202	530.0
g	braker1_g01697	contig_010_length_1013814	g121.t1	scaffold_1	12344692	1391202	1990.0
g	braker1_g01698	contig_010_length_1013814	g122.t1	scaffold_1	12354712	1400885	819.0
g	braker1_g01699	contig_010_length_1013814	g123.t1	scaffold_1	12360793	1409562	455.0
g	braker1_g01751	contig_010_length_1013814	g6601.t1	scaffold_6	12767637	54831060	2650.0
g	braker1_g01750	contig_010_length_1013814	g6602.t1	scaffold_6	12755889	54843260	622.0
g	braker1_g01753	contig_010_length_1013814	g6598.t1	scaffold_6	12795374	54800298	501.0
g	braker1_g01752	contig_010_length_1013814	g6599.t1	scaffold_6	12789570	54806324	2036.0
g	braker1_g01755	contig_010_length_1013814	g6596.t1	scaffold_6	12799985	54792386	56.6
g	braker1_g01754	contig_010_length_1013814	g6597.t1	scaffold_6	12797823	54795923	848.0
g	braker1_g01757	contig_010_length_1013814	g6594.t1	scaffold_6	12808033	54779781	293.0
g	braker1_g01756	contig_010_length_1013814	g6595.t1	scaffold_6	12805532	54782433	548.0
g	braker1_g01759	contig_010_length_1013814	g6592.t1	scaffold_6	12813943	54770939	995.0
g	braker1_g01758	contig_010_length_1013814	g6593.t1	scaffold_6	12809533	54776816	124.0
g	braker1_g01689	contig_010_length_1013814	g114.t1	scaffold_1	12297025	1340961	488.0
g	braker1_g01688	contig_010_length_1013814	g110.t1	scaffold_1	12293508	1304528	369.0
g	braker1_g01686	contig_010_length_1013814	g113.t1	scaffold_1	12286482	1330860	661.0
g	braker1_g01685	contig_010_length_1013814	g3498.t1	scaffold_3	12273367	29599142	412.5
g	braker1_g01768	contig_010_length_1013814	g6580.t1	scaffold_6	12885833	54665070	293.0
g	braker1_g01769	contig_010_length_1013814	g6579.t1	scaffold_6	12889040	54660828	79.7
g	braker1_g01764	contig_010_length_1013814	g6584.t1	scaffold_6	12862048	54691162	323.0
g	braker1_g01765	contig_010_length_1013814	g6583.t1	scaffold_6	12874886	54676230	255.0
g	braker1_g01766	contig_010_length_1013814	g6582.t1	scaffold_6	12879572	54671203	305.0
g	braker1_g01767	contig_010_length_1013814	g6581.t1	scaffold_6	12883024	54668023	293.0
g	braker1_g01760	contig_010_length_1013814	g6591.t1	scaffold_6	12819493	54764496	1029.0
g	braker1_g01761	contig_010_length_1013814	g6590.t1	scaffold_6	12825033	54756666	995.0
g	braker1_g01762	contig_010_length_1013814	g6588.t1	scaffold_6	12833772	54734560	996.0
g	braker1_g01763	contig_010_length_1013814	g6585.t1	scaffold_6	12843557	54708427	987.0
g	braker1_g01779	contig_010_length_1013814	g6570.t1	scaffold_6	12936565	54606407	822.0
g	braker1_g01778	contig_010_length_1013814	g6571.t1	scaffold_6	12927784	54614733	933.9
g	braker1_g01773	contig_010_length_1013814	g6575.t1	scaffold_6	12909305	54637943	196.0
g	braker1_g01772	contig_010_length_1013814	g6576.t1	scaffold_6	12906361	54641736	468.0
g	braker1_g01771	contig_010_length_1013814	g6577.t1	scaffold_6	12899780	54649520	546.0
g	braker1_g01770	contig_010_length_1013814	g6578.t1	scaffold_6	12892085	54657923	307.0
g	braker1_g01777	contig_010_length_1013814	g6572.t1	scaffold_6	12918061	54626555	995.0
g	braker1_g01776	contig_010_length_1013814	g6573.t1	scaffold_6	12914572	54630876	140.0
g	braker1_g01775	contig_010_length_1013814	g6573.t1	scaffold_6	12914149	54630876	157.0
g	braker1_g01774	contig_010_length_1013814	g6574.t1	scaffold_6	12912349	54634597	375.8
g	braker1_g01786	contig_010_length_1013814	g6563.t1	scaffold_6	12979982	54557322	1509.0
g	braker1_g01787	contig_010_length_1013814	g8675.t1	scaffold_12	12988941	73155263	565.0
g	braker1_g01784	contig_010_length_1013814	g6565.t1	scaffold_6	12968639	54570113	362.0
g	braker1_g01785	contig_010_length_1013814	g6564.t1	scaffold_6	12971570	54566339	361.0
g	braker1_g01782	contig_010_length_1013814	g6567.t1	scaffold_6	12960334	54579730	328.0
g	braker1_g01783	contig_010_length_1013814	g6566.t1	scaffold_6	12964050	54575423	424.0
g	braker1_g01780	contig_010_length_1013814	g6569.t1	scaffold_6	12948604	54596776	2736.0
g	braker1_g01781	contig_010_length_1013814	g6568.t1	scaffold_6	12955917	54586112	693.0
g	braker1_g01788	contig_010_length_1013814	g6561.t1	scaffold_6	12998729	54537634	3001.0
g	braker1_g01789	contig_010_length_1013814	g6561.t1	scaffold_6	13007529	54537634	143.0
g	braker1_g01818	contig_010_length_1013814	g6533.t1	scaffold_6	13190027	54329983	3376.0
g	braker1_g01819	contig_010_length_1013814	g6532.t1	scaffold_6	13196895	54321267	880.0
g	braker1_g01709	contig_010_length_1013814	g129.t1	scaffold_1	12465977	1492656	310.0
g	braker1_g01704	contig_010_length_1013814	g128.t1	scaffold_1	12386535	1439184	1677.0
g	braker1_g01702	contig_010_length_1013814	g126.t1	scaffold_1	12372891	1423115	1125.0
g	braker1_g01703	contig_010_length_1013814	g127.t1	scaffold_1	12379756	1430441	509.0
g	braker1_g01700	contig_010_length_1013814	g124.t1	scaffold_1	12364170	1413800	568.0
g	braker1_g01701	contig_010_length_1013814	g125.t1	scaffold_1	12368214	1418493	283.0
g	braker1_g01801	contig_010_length_1013814	g6553.t1	scaffold_6	13067089	54480310	960.0
g	braker1_g01800	contig_010_length_1013814	g6554.t1	scaffold_6	13062612	54484459	743.0
g	braker1_g01803	contig_010_length_1013814	g6551.t1	scaffold_6	13080163	54466124	325.0
g	braker1_g01802	contig_010_length_1013814	g6552.t1	scaffold_6	13076287	54470995	375.0
g	braker1_g01805	contig_010_length_1013814	g6549.t1	scaffold_6	13102252	54440203	1400.0
g	braker1_g01804	contig_010_length_1013814	g6550.t1	scaffold_6	13094892	54451280	678.0
g	braker1_g01795	contig_010_length_1013814	g6556.t1	scaffold_6	13037375	54495365	254.0
g	braker1_g01794	contig_010_length_1013814	g6557.t1	scaffold_6	13034184	54501496	444.0
g	braker1_g01797	contig_010_length_1013814	g6556.t1	scaffold_6	13046251	54495365	171.0
g	braker1_g01796	contig_010_length_1013814	g6556.t1	scaffold_6	13041670	54495365	283.0
g	braker1_g01791	contig_010_length_1013814	g6557.t1	scaffold_6	13020175	54501496	457.0
g	braker1_g01790	contig_010_length_1013814	g6560.t1	scaffold_6	13012684	54524329	739.0
g	braker1_g01793	contig_010_length_1013814	g6558.t1	scaffold_6	13028926	54510291	357.0
g	braker1_g01792	contig_010_length_1013814	g6559.t1	scaffold_6	13023544	54514289	488.0
g	braker1_g01806	contig_010_length_1013814	g6548.t1	scaffold_6	13107701	54434735	1070.0
g	braker1_g01799	contig_010_length_1013814	g6555.t1	scaffold_6	13056221	54489958	207.0
g	braker1_g01798	contig_010_length_1013814	g81.t1	scaffold_1	13051131	1007068	822.0
g	braker1_g01809	contig_010_length_1013814	g6544.t1	scaffold_6	13123418	54415686	951.0
g	braker1_g01808	contig_010_length_1013814	g6546.t1	scaffold_6	13116524	54424743	1109.0
g	braker1_g01719	contig_010_length_1013814	g6632.t1	scaffold_6	12567729	55048534	631.0
g	braker1_g01718	contig_010_length_1013814	g6632.t1	scaffold_6	12554114	55048534	411.0
g	braker1_g01714	contig_010_length_1013814	g6636.t1	scaffold_6	12501206	55107441	115.0
g	braker1_g01717	contig_010_length_1013814	g6634.t1	scaffold_6	12536055	55072983	615.0
g	braker1_g01716	contig_010_length_1013814	g6634.t1	scaffold_6	12529335	55072983	2888.0
g	braker1_g01711	contig_010_length_1013814	g130.t1	scaffold_1	12478052	1502931	803.0
g	braker1_g01710	contig_010_length_1013814	g130.t1	scaffold_1	12472304	1502931	1251.9
g	braker1_g01713	contig_010_length_1013814	g132.t1	scaffold_1	12493361	1521080	550.0
g	braker1_g01712	contig_010_length_1013814	g131.t1	scaffold_1	12482566	1511795	520.0
g	braker1_g01728	contig_010_length_1013814	g6624.t1	scaffold_6	12627423	54986324	188.0
g	braker1_g01729	contig_010_length_1013814	g6623.t1	scaffold_6	12629769	54983615	230.0
g	braker1_g01807	contig_010_length_1013814	g6547.t1	scaffold_6	13110557	54430571	267.0
g	braker1_g01721	contig_010_length_1013814	g6631.t1	scaffold_6	12573270	55040716	262.0
g	braker1_g01722	contig_010_length_1013814	g6630.t1	scaffold_6	12577533	55037591	313.0
g	braker1_g01723	contig_010_length_1013814	g6629.t1	scaffold_6	12584356	55030296	2311.0
g	braker1_g01724	contig_010_length_1013814	g6628.t1	scaffold_6	12591690	55022623	380.0
g	braker1_g01725	contig_010_length_1013814	g6627.t1	scaffold_6	12597502	55016934	928.0
g	braker1_g01726	contig_010_length_1013814	g6626.t1	scaffold_6	12607215	55007130	1281.0
g	braker1_g01727	contig_010_length_1013814	g6625.t1	scaffold_6	12620557	54997856	575.0
g	braker1_g01812	contig_010_length_1013814	g6538.t1	scaffold_6	13151028	54369878	420.0
g	braker1_g01813	contig_010_length_1013814	g6537.t1	scaffold_6	13157147	54365452	712.0
g	braker1_g01810	contig_010_length_1013814	g6543.t1	scaffold_6	13131550	54408606	632.0
g	braker1_g01811	contig_010_length_1013814	g6542.t1	scaffold_6	13138296	54400986	489.0
g	braker1_g01816	contig_010_length_1013814	g6535.t1	scaffold_6	13174889	54343233	1125.0
g	braker1_g01817	contig_010_length_1013814	g6534.t1	scaffold_6	13180940	54338403	509.0
g	braker1_g01814	contig_010_length_1013814	g6536.t1	scaffold_6	13160160	54357377	196.0
g	braker1_g01825	contig_010_length_1013814	g1506.t1	scaffold_1	13272838	12507506	204.0
g	braker1_g01815	contig_010_length_1013814	g6536.t1	scaffold_6	13164667	54357377	3507.0
g	braker1_g01737	contig_010_length_1013814	g6613.t1	scaffold_6	12674997	54922197	653.0
g	braker1_g01736	contig_010_length_1013814	g6614.t1	scaffold_6	12668554	54929429	4275.0
g	braker1_g01735	contig_010_length_1013814	g6615.t1	scaffold_6	12662346	54936215	699.0
g	braker1_g01734	contig_010_length_1013814	g6616.t1	scaffold_6	12657879	54941171	135.0
g	braker1_g01733	contig_010_length_1013814	g6617.t1	scaffold_6	12653570	54945392	1153.0
g	braker1_g01732	contig_010_length_1013814	g6618.t1	scaffold_6	12646835	54954509	266.0
g	braker1_g01731	contig_010_length_1013814	g1920.t1	scaffold_2	12638381	15926389	213.0
g	braker1_g01730	contig_010_length_1013814	g6622.t1	scaffold_6	12632713	54980061	781.0
g	braker1_g01739	contig_010_length_1013814	g6557.t1	scaffold_6	12682594	54501496	395.0
g	braker1_g01738	contig_010_length_1013814	g6612.t1	scaffold_6	12679460	54917515	327.0
g	braker1_g01824	contig_010_length_1013814	g1507.t1	scaffold_1	13268197	12509663	228.0
g	braker1_g01823	contig_010_length_1013814	g6524.t1	scaffold_6	13264053	54238632	508.0
g	braker1_g01822	contig_010_length_1013814	g6526.t1	scaffold_6	13258529	54252998	525.0
g	braker1_g01821	contig_010_length_1013814	g6527.t1	scaffold_6	13242319	54261305	812.0
g	braker1_g01820	contig_010_length_1013814	g6529.t1	scaffold_6	13224068	54290306	1363.0
g	braker1_g01742	contig_010_length_1013814	g6610.t1	scaffold_6	12700392	54909925	1132.0
g	braker1_g01743	contig_010_length_1013814	g6610.t1	scaffold_6	12703479	54909925	267.0
g	braker1_g01740	contig_010_length_1013814	g6611.t1	scaffold_6	12686092	54914382	427.0
g	braker1_g01741	contig_010_length_1013814	g6610.t1	scaffold_6	12691111	54909925	1357.0
g	braker1_g01746	contig_010_length_1013814	g6607.t1	scaffold_6	12737705	54864825	513.0
g	braker1_g01747	contig_010_length_1013814	g6605.t1	scaffold_6	12744990	54855534	881.0
g	braker1_g01744	contig_010_length_1013814	g6609.t1	scaffold_6	12711030	54896707	409.0
g	braker1_g01745	contig_010_length_1013814	g6608.t1	scaffold_6	12715484	54888690	484.0
g	braker1_g01748	contig_010_length_1013814	g6604.t1	scaffold_6	12749145	54850813	444.0
g	braker1_g01749	contig_010_length_1013814	g6603.t1	scaffold_6	12752493	54847460	771.0
g	braker1_g10058	contig_182_length_135889	g4241.t1	scaffold_4	73051240	44028072	513.0
g	braker1_g10059	contig_182_length_135889	g4240.t1	scaffold_4	73054958	44024200	488.0
g	braker1_g10066	contig_182_length_135889	g4233.t1	scaffold_4	73098695	43965823	112.0
g	braker1_g10063	contig_182_length_135889	g4236.t1	scaffold_4	73080840	43990502	775.0
g	braker1_g10050	contig_182_length_135889	g4247.t1	scaffold_4	72971584	44080746	1529.0
g	braker1_g10051	contig_182_length_135889	g4246.t1	scaffold_4	72978883	44073026	941.0
g	braker1_g10052	contig_182_length_135889	g4243.t1	scaffold_4	72987604	44043726	841.0
g	braker1_g10053	contig_182_length_135889	g4243.t1	scaffold_4	73003506	44043726	1702.0
g	braker1_g10054	contig_182_length_135889	g4244.t1	scaffold_4	73017363	44053940	880.0
g	braker1_g10055	contig_182_length_135889	g4243.t1	scaffold_4	73027893	44043726	898.0
g	braker1_g10056	contig_182_length_135889	g4243.t1	scaffold_4	73037865	44043726	946.0
g	braker1_g10057	contig_182_length_135889	g4242.t1	scaffold_4	73047397	44031984	1045.0
g	braker1_g10065	contig_182_length_135889	g4234.t1	scaffold_4	73095138	43974888	1484.0
g	braker1_g10061	contig_182_length_135889	g4237.t1	scaffold_4	73068302	44001739	1434.0
g	braker1_g10064	contig_182_length_135889	g4235.t1	scaffold_4	73090543	43978154	401.0
g	braker1_g10060	contig_182_length_135889	g4238.t1	scaffold_4	73060164	44012852	405.0
g	braker1_g10267	contig_193_length_126348	g9450.t1	scaffold_15	74505483	81416473	1672.0
g	braker1_g10266	contig_193_length_126348	g11027.t1	scaffold_32	74499393	94369618	84.0
g	braker1_g10265	contig_193_length_126348	g9449.t1	scaffold_15	74495291	81410227	385.0
g	braker1_g10264	contig_193_length_126348	g9448.t1	scaffold_15	74489942	81405882	647.0
g	braker1_g10263	contig_193_length_126348	g9447.t1	scaffold_15	74485036	81400225	635.0
g	braker1_g10262	contig_193_length_126348	g9446.t1	scaffold_15	74478815	81394279	1450.0
g	braker1_g10261	contig_193_length_126348	g9445.t1	scaffold_15	74442156	81363531	509.0
g	braker1_g10260	contig_193_length_126348	g9442.t1	scaffold_15	74432797	81346215	1931.0
g	braker1_g10256	contig_193_length_126348	g7975.t1	scaffold_9	74414061	67158787	99.3
g	braker1_g10257	contig_193_length_126348	g11655.t1	scaffold_82	74420618	99353836	64.3
g	braker1_g10254	contig_193_length_126348	g9020.t1	scaffold_13	74403382	75995207	132.9
g	braker1_g10255	contig_193_length_126348	g9020.t1	scaffold_13	74409379	75995207	132.8
g	braker1_g10253	contig_193_length_126348	g9441.t1	scaffold_15	74399252	81336585	377.0
g	braker1_g10259	contig_193_length_126348	g11655.t1	scaffold_82	74425035	99353836	42.7
g	braker1_g07138	contig_084_length_342413	g3644.t1	scaffold_3	51715326	30599803	564.0
g	braker1_g07123	contig_084_length_342413	g9020.t1	scaffold_13	51610232	75995207	130.6
g	braker1_g07124	contig_084_length_342413	g3656.t1	scaffold_3	51622686	30701537	1136.0
g	braker1_g07125	contig_084_length_342413	g3655.t1	scaffold_3	51629132	30694725	540.0
g	braker1_g07090	contig_084_length_342413	g3656.t1	scaffold_3	51384584	30701537	155.0
g	braker1_g07091	contig_084_length_342413	g3600.t1	scaffold_3	51391409	30277936	79.7
g	braker1_g07092	contig_084_length_342413	g3692.t1	scaffold_3	51397362	30952676	343.0
g	braker1_g07093	contig_084_length_342413	g3692.t1	scaffold_3	51415254	30952676	350.0
g	braker1_g07094	contig_084_length_342413	g3691.t1	scaffold_3	51425206	30944483	406.0
g	braker1_g07095	contig_084_length_342413	g3690.t1	scaffold_3	51430917	30937453	465.0
g	braker1_g07097	contig_084_length_342413	g3688.t1	scaffold_3	51447850	30921085	287.0
g	braker1_g07098	contig_084_length_342413	g3687.t1	scaffold_3	51457352	30912133	243.0
g	braker1_g07099	contig_084_length_342413	g3686.t1	scaffold_3	51466426	30899894	554.0
g	braker1_g07127	contig_084_length_342413	g3653.t1	scaffold_3	51634657	30688915	586.0
g	braker1_g07137	contig_084_length_342413	g3645.t1	scaffold_3	51708540	30607234	1295.0
g	braker1_g07136	contig_084_length_342413	g3646.t1	scaffold_3	51701371	30614956	696.0
g	braker1_g07135	contig_084_length_342413	g3647.t1	scaffold_3	51694260	30627038	419.0
g	braker1_g07134	contig_084_length_342413	g3647.t1	scaffold_3	51686129	30627038	448.0
g	braker1_g07119	contig_084_length_342413	g3664.t1	scaffold_3	51583742	30764670	523.0
g	braker1_g07118	contig_084_length_342413	g3664.t1	scaffold_3	51576799	30764670	243.0
g	braker1_g07131	contig_084_length_342413	g3651.t1	scaffold_3	51654305	30678735	459.0
g	braker1_g07130	contig_084_length_342413	g3650.t1	scaffold_3	51645091	30674188	755.3
g	braker1_g07115	contig_084_length_342413	g3669.t1	scaffold_3	51549388	30804379	771.0
g	braker1_g07114	contig_084_length_342413	g3670.t1	scaffold_3	51544497	30812136	638.0
g	braker1_g07117	contig_084_length_342413	g3667.t1	scaffold_3	51566871	30782879	1165.0
g	braker1_g07116	contig_084_length_342413	g3668.t1	scaffold_3	51557980	30796798	1213.0
g	braker1_g07111	contig_084_length_342413	g3673.t1	scaffold_3	51528560	30827765	159.0
g	braker1_g07110	contig_084_length_342413	g3675.t1	scaffold_3	51523583	30839330	1169.0
g	braker1_g07113	contig_084_length_342413	g3671.t1	scaffold_3	51538206	30817738	631.0
g	braker1_g07112	contig_084_length_342413	g3672.t1	scaffold_3	51534046	30821695	788.0
g	braker1_g07139	contig_084_length_342413	g3641.t1	scaffold_3	51719588	30586937	348.0
g	braker1_g07126	contig_084_length_342413	g3654.t1	scaffold_3	51631190	30691571	129.0
g	braker1_g07133	contig_084_length_342413	g3648.t1	scaffold_3	51672996	30648539	817.0
g	braker1_g07132	contig_084_length_342413	g3649.t1	scaffold_3	51659246	30663674	666.0
g	braker1_g07128	contig_084_length_342413	g3652.t1	scaffold_3	51637561	30683584	216.0
g	braker1_g07129	contig_084_length_342413	g3651.t1	scaffold_3	51640913	30678735	487.0
g	braker1_g07140	contig_084_length_342413	g3641.t1	scaffold_3	51723596	30586937	302.0
g	braker1_g07108	contig_084_length_342413	g3677.t1	scaffold_3	51516074	30848360	324.0
g	braker1_g07109	contig_084_length_342413	g3676.t1	scaffold_3	51519148	30843761	326.0
[truncated: 8,733 more rows]
