# Supplementary material for: Tracing animal genomic evolution with the chromosomal-level assembly of the freshwater sponge Ephydatia muelleri
Source: Nat Commun. 2020 Jul 27;11:3676. doi: 10.1038/s41467-020-17397-w (PMC7385117; doi:10.1038/s41467-020-17397-w)
Supplement: Supplementary file 8 — Supplementary Data 4 [file 41467_2020_17397_MOESM8_ESM.zip › Supplementary_Data_4_Synteny_analyses_plots_scripts/placozoan_comparison/hoilungia_vs_trichoplax_ftest_pvalue_ds-random.csv]

	scaffold_1	scaffold_2	scaffold_3	scaffold_5	scaffold_4	scaffold_6	scaffold_7	scaffold_8	scaffold_9	scaffold_10	scaffold_11	scaffold_12	scaffold_13	scaffold_14	scaffold_16	scaffold_15	scaffold_19	scaffold_17	scaffold_18	scaffold_21	scaffold_23	scaffold_22	scaffold_24	scaffold_27	scaffold_25	scaffold_26	scaffold_28	scaffold_33	scaffold_30	scaffold_31	scaffold_32
contig_001	1	1	1	1	1	1	0	1	0.000132030631106417	1	1	1	1	0.000132030631106417	3.48503699366769e-08	1	1	0.00039609189331925	1	1	1	1	1	1	1	1	1	1	1	1	1
contig_002	2.75860419221281e-10	0	1	1	1	1	1	1	1	0.000130832201019821	1	1	1	1	1	1	1	1	1	1	2.8161418906297e-08	1	1	1	1	1	1	1	1	1	1
contig_003	1.06016839780173e-27	1	3.1836397340974e-314	3.94480399486434e-09	1	1	1	1	1	1	0.00145233694217059	1	2.30012441582068e-06	1	1	0.00145233694217059	1	1	1	1	1	1	1	1	1	2.30012441582068e-06	1	0.115523528533592	1	1	1
contig_004	1	0.000528122524425667	1	1	1	1	1	1.03444981580964e-128	1	1.86271866457459e-243	1	1	3.49577321377071e-24	1	1	1	1	1	1	1	1	1	1	1	1	1	1	1	1	1	1
contig_005	2.09102219620061e-07	1	1	2.09102219620061e-07	3.45845952088873e-322	1	0.0015837399905173	1	1	1	1	0.0456364865855466	1	1	1	1	1	0.00118796187476301	0.0282520664427392	1	1	1.64657995171018e-05	1	1	1	1	1	1	1	1	1
contig_006	1	1	2.07808311785785e-158	1	1	1	1.28132345309259e-66	1	1	1	0.000132030631106417	1	1	1	1	0.000132030631106417	1	1	1	1.198221561691e-202	1	1	1	1	1	1	1	1	1	1	0.0108265117507262
contig_007	2.75860419221281e-10	5.5651697001027e-157	2.2940560904013e-05	1	1	3.48503699366769e-07	1	6.01953263356482e-164	0.000528122524425667	1	1	1	1	1	1	1	1	1	0.0374933623370891	1	1	0.0461898855210716	1	1	1	1	1	1	1	1	1
contig_008	0.000264061262212833	9.66090892723168e-302	6.89429950989713e-06	1	1	1	1	1	1	1	1	0.0306585481456417	1	1	1	1	1	1	1	1	1	1	1	1	1	1	1	1	1	1	1
contig_009	1	4.55337721418602e-281	1	0.000132030631106417	1	1	3.48503699366769e-07	1	1	1	1	1	1	1	1	1	1	1	1	1	1	1	1	1	1	1	1	1	1	1	1
contig_010	2.41439488542657e-60	0.014186036017342	1	1	1	1.15837483045014e-213	1	1	1	1	1	0.343654947965644	1	1	1	1	1	1	1	1	1	1	1	1	1	1	1	1	1	1	1
contig_011	1	1	1	1	2.73324129350138e-77	9.10220150759115e-191	1	1	1	1	1	1	1	1	1	1	1	1	1	1	1	1	3.63787896082186e-14	1	1.70230055252093e-37	1	1	1	1	1	0.0108265117507262
contig_012	8.96426289974124e-193	1	1	1	1	1	6.41937379653922e-13	1	1	1	1	0.426806559353936	1	1	1	1	1	1	0.629283853887975	1	1	0.646755518026917	1	1	1	1	1	0.640015881921268	1	1	0.637649429528655
contig_013	1	2.54651527257531e-13	1	1	9.36998821444506e-209	7.27575792164372e-15	1	1	1	2.41439488542664e-60	1	1	1	1	1	1	1	1	1	1	1	1	1.04551109810031e-07	1	1	1	1	1	1	1	1
contig_014	1	0.000528122524425667	1	1	1	1	1	1.00970207149373e-168	6.17870276817127e-137	1	1	1	1	1	1	1	1	1	1	1	1	1	1	1	1	1	1	1	1	1	1
contig_015	1	1	7.81754926139091e-240	1	1	1	1	0.000264061262212833	1	1	1	1	1	1	1	1	1	1	1	1	1	1	1	1	1	0.000132030631106417	1	1	1	1	1
contig_016	1	1	1	3.48503699366769e-08	3.76500309057757e-279	1	1	1	1	1	0.000132030631106417	1	1	1	0.000132030631106417	1	1	1	1	1	1	1	1	1	1	1	1	1	1	1	1
contig_017	2.09102219620061e-07	0.0015837399905173	1	1	1.37875586669965e-09	1	1	1	8.82656788755266e-274	0.0106578047040424	1	1	1	1	1	1	1	1	0.000542676037543406	1	1	1	1	1	1	1	1	1	1	1	1
contig_018	2.09102219620061e-07	1	2.82659897036708e-199	0.000396091893319251	1	1.00705815443294e-16	1	1	1	0.0106578047040424	1	1	1	1	1	1	1	1	1	1	1	1	1	1	1	1	1	1	1	1	1
contig_019	4.40993792118532e-133	1	1	8.57557535688536e-48	1	1	1	1	1	1	1	0.629283853887974	1	1	1	1	1	1	1	1	1	1	1	1	1	1	1	1	1	1	1
contig_020	0.000264061262212833	0.00105603583617825	1	7.1077320147074e-187	1	1	1	0.00052808765564682	1	1	1	1	1	1	1	1	0.000792079180301956	1	1	1	1	0.023364906198975	1	1	1	1	1	1	1	1	1
contig_021	1.05213375324253e-81	0.0204422562785753	0.0552406987820836	1	0.0153701967983395	0.00514919461315026	1	1	0.00514919461315026	1	1.58636860047093e-16	1	0.00514919461315026	1	1	1	0.0153701967983395	1	1	1	1	1	1	1	1	1	1	1	1	1	1
contig_022	9.88199502876268e-157	0.0461898855210716	0.122001024960508	1	1	0.0117507261684711	1	1	1	1	1	0.646755518026917	1	1	1	1	1	1	1	1	1	0.627996366145136	1	1	1	1	1	1	1	1	1
contig_023	0.000264061262212833	1	1	1	2.70895948579451e-163	0.000264061262212833	1	1	1	1	0.000264061262212833	1	1	0.000264061262212833	1	1	1	1	1	1	1	1	1	1	1	1	1	1	1	1	1
contig_024	1	1	1	1	1	1	1	1.70230055252093e-37	1	1	1	1	1	1	1	1	1	1	1	1	1	1	1	1	1	1	2.59647686827995e-214	1	1	1	1
contig_025	0.000264061262212833	7.21388786547163e-82	1	1	6.27196227268096e-07	4.92213818430902e-95	1	1	1	1	1	1	1	1	0.000264061262212833	1	1	1	0.0189232862805896	1	1	1	1	1	1	1	1	1	1	1	1
contig_026	1	0.000528122524425667	0.00145233694217058	1	1	1	7.20724399290114e-174	1	1	1	1	1	1	1	1	1	1	1	1	1	1	1	1	1	1	1	1	1	1	1	1
contig_027	1	1	1	1	1	9.66158613043128e-195	1	1	1	1	1	1	1	1	1	1	1	1	1	1	1	1	1	1	1	1	1	1	1	1	1
contig_028	6.22024040321472e-150	1	1	0.011090573012939	1	1	1	1	1	1	1	0.640015881921268	1	1	1	1	1	1	1	1	1	1	1	1	1	1	1	1	1	1	1
contig_029	1	1.63200222896309e-222	1	0.000132030631106417	0.00039609189331925	1	1	1	1	0.00356482703987325	1	1	1	1	1	1	1	1	9.15867721935866e-05	1	1	1	1	1	1	1	1	1	1	1	1
contig_030	1	2.75860419221281e-10	1	1	0.00039609189331925	1	0.000528122524425667	1	1	1	1	1	1	1	3.79474094312122e-52	4.38059300202597e-70	1	1	0.009506205439662	1	1	1	1	0.000132030631106417	1	1	1	0.011090573012939	1	1	1
contig_031	3.53524957186862e-147	1	1	1	1	1	0.0426161327356105	1	1	1	1	0.637649429528654	1	1	1	1	1	1	1	1	1	1	1	1	1	1	1	1	1	1	1
contig_032	6.02855533033062e-136	0.0385195571246111	1	1	0.0290291539269616	1	1	0.0194463528320823	1	1	1	0.630439635194392	1	1	1	1	1	1	1	1	1	1	1	1	1	1	1	1	1	1	1
contig_033	1	1	4.6824083460758e-132	1	1	1	1	0.000264061262212833	1	1	1	1	1	1	1	1	1	1	1	1	1	1	1	1	1	1	1	1	1	1	1
contig_034	1	1	1	0.000132030631106417	6.34951658397748e-103	1	1	2.89236514771062e-48	1	1	0.000132030631106417	1	1	1	1	1	1	1	1	1	1	1	1	0.000132030631106417	1	1	1	1	1	1	1
contig_035	5.85573221510376e-30	0.00632367441017341	3.71105202322769e-13	1	1.24915036136744e-20	1	1	1	0.001584367573277	3.44871280610279e-09	2.7183288550608e-06	3.61625119698775e-06	2.7183288550608e-06	1	1	1	0.00474620174089468	1	1	1	1	1	1	1	1	1	1	0.125347146622073	1	1	1
contig_036	1	1	1	1.09412470515521e-176	1	1	0.000528122524425667	0.000264061262212833	1	1	0.000132030631106417	1	1	1	1	1	1	0.00039609189331925	1	1	1	1	1	1	1	1	1	1	1	1	1
contig_037	0.000264061262212833	1	1	0.000264061262212833	0.000792079180301956	1	1	7.5620469517714e-114	1	0.007117415138371	0.000264061262212833	1	1.0455110981003e-07	1	1	1	1	1	0.0189232862805896	1	1	1	1	3.63787896082187e-14	1	1	1	1	1	1	7.30291961093935e-08
contig_038	1.47417607029454e-148	1	1	1	0.0325209211080229	1	1	1	1	1	1	0.638807358559778	1	1	1	1	1	1	1	1	1	1	1	1	1	1	1	1	1	1	1
contig_039	1.06016839780173e-27	0.00579785018708049	0.000150477336650254	0.00145233694217059	0.00435125975745852	2.30012441582068e-06	2.54099461131374e-10	1	0.00145233694217059	2.37779151873573e-09	0.00145233694217059	5.29018340505483e-05	1	1	3.94480399486434e-09	1	0.00435125975745852	0.00435125975745852	1	1	1	1	0.00290275610150455	1	0.00290275610150455	1	1	0.115523528533592	1	1	1
contig_040	1	1	1	1	1	1.01338380851728e-196	1	1	1	1	1	1	1	1	1	1	1	1	1	1	1	1	1	1	0.000264061262212833	1	1	1	1	1	1
contig_041	1	1	2.1363982351384e-160	0.000132030631106417	1	1	1	1	1	1	1	1	1	1	1	1	1	1	1	1	1	1	1	1	1	1	1	1	1	1	1
contig_042	1	1.01783628092265e-161	1	1	1	1	1	1	1	1	1	1	1	1	1	1	1	1	1	1	1	1	1	1	1	1	1	1	1	1	1
contig_043	8.53209673090744e-75	0.0183601681060286	0.0497055058366635	1	1	1.07171772867467e-07	1	1	1	0.117744667720334	1	1	0.00462107208872458	1	1	1	1	0.000130947205246763	0.284708402005449	1	1	0.339427147448486	0.00922139725403485	1	1	9.92879407803109e-50	1	1	1	1	1
contig_044	0.000264061262212833	1	1	1	0.000792079180301956	1	1	1	1	1	1	1	1	1	1	1.0455110981003e-07	0.000792079180301956	1	1	1	1	1	1	1	1	1	1	1	1.06582719661151e-63	1	1.15061807748172e-61
contig_045	0.000264061262212833	1	1	1	1	1	1	1	1	1	1	1	1	9.21257221716956e-171	1	1	1	1	1	1	1	1	1	1	1	1	1	1	1	1	1
contig_046	0.000264061262212833	1	1	1	1	6.11619464251589e-120	2.17406699756961e-55	1	1	1	1	1	1	0.000264061262212833	1	0.000264061262212833	1	1	1	1	1	1	1	1	1	1	1	0.0220595934628153	1	1	1
contig_047	1	0.000528122524425667	1	8.10184615540413e-47	1	1	1	1	1	1	3.79141851588894e-21	1	1	1	1	1	1	1	1	1	1	1	1	1	1	1	1	1	1	7.27575792164372e-15	0.0108265117507262
contig_048	2.04641240748909e-101	1	1	1	1	1	1	1	1	1	1	1	1	1	1	1	1	1	1	1	1	1	1	1	1	1	1	1	1	1	1
contig_049	1	1	1	1	2.35757032106502e-116	1	1	2.79661857101657e-23	1	1	1	1	1	1	1	1	1	1	1	1	1	1	1	1	1	1	1	1	1	1	1.31425420925402e-06
contig_050	8.66858150165611e-111	1	1	1	1	1	1	1	0.00752574597306576	1	1	1	1	1	1	0.00752574597306576	1	1	1	1	0.255735263992365	0.491492814556617	1	1	1	1	1	1	1	1	1
contig_051	0.000264061262212833	6.94050728478037e-133	1	1	1	0.000264061262212833	1	1	1	1	1	1	1	1	1	1	1	1	1	1	1	1	1	1	1	1	1	1	1	1	1
contig_052	1	1	1	1.63389854223333e-145	1	0.000132030631106417	1	1	1	1	1	1	1	1	1	1	1	1	1	1	1	1	1	1	0.000264061262212833	1	1	1	1	1	1
contig_053	0.000264061262212833	0.00105603583617825	1	1	0.000792079180301956	1	1	1	1	1	1	1	1	1	1	1	4.76184361184115e-108	1	1	1	1	0.000415483818929526	1	1	1	1	1	1	1	1	1
contig_054	1	8.88932321756853e-102	0.00145233694217058	1	1	1	1	1	1	1	1	1	1	1	1	1	1	1.00705815443294e-16	8.94118790780016e-07	1	1	1	1	1	1	1	1	1	1	1	1
contig_055	1	1	0.00145233694217058	1	0.00039609189331925	1	1	1	1	1	1	1	3.48503699366769e-08	1	1	1	1	0.00039609189331925	1	1.22805504531783e-58	1	1	1	1	1	1.7178353027368e-77	1	1	1	1	1
contig_056	1	1	1	4.31441559153487e-139	1	1	1	1.04551109810031e-07	1	1	1	1	1	1	1	1	1	1	1	1	1	1	1	1	1	1	1	1	1	1	1
contig_057	1	1	1	6.76739777243704e-92	2.09102219620061e-07	1	2.79724276717084e-41	1	1	1	1	1	1	1	1	1	1	1	1	1	1	1	1	1	1	1	1	1	1	1	1
contig_058	2.10749862534562e-83	1	1.54913898196747e-23	1	5.16294892148408e-17	1	1	1	1	1	1	1	1	1	1	1	1	1	1	1	1	1	1	1	1	0.00528122524425667	1	1	1	1	1
contig_059	1	1	0.00145233694217058	1	1	1	1	1	1	1	1	3.29942322092976e-112	1	1	1	1	1	1	1	1	1	1	1	1	1	1	1	1	1	1	1
contig_060	1	1	1	6.17870276817127e-137	1	1	1	1	1	1	1	1	1	0.000132030631106417	1	1	1	1	1	1	1	1	1	1	1	1	1	1	1	1	1
contig_061	1	1	4.6824083460758e-132	1	1	1	1	1	1	1	1	1	1	1	1	1	1	1	1	1	1	1	1	1	1	1	1	1	1	1	1
contig_062	1.06016839780173e-27	1	1	1	0.00435125975745852	1	1	1	1	1	1	1.36060930052038e-84	1	1	1	1	1	1	1	1	1	1	1	1	1	1	1	1	1	1	1
contig_063	2.04641240748909e-101	1	1	1	1	1	1	1	1	1	1	1	1	1	1	1	1	1	1	1	1	1	1	1	1	1	1	1	1	1	1
contig_064	0.000264061262212833	1	1	1	1	3.72398121874873e-71	1	1	1	9.20356966187838e-57	1	1	1	1	1	1	1	1	0.0189232862805896	1	1	1	1	1	1	1	1	1	1	1	1
contig_065	7.26702812365704e-123	1	1	1	1	1	1	1	1	1	1	0.62768808283661	1	1	1	1	1	1	1	1	1	1	1	1	1	1	1	1	1	1	1
contig_066	5.35159767569787e-103	1	1	1	1	1	1	1	1	1	1	1	1	1	1	1	1	1	1	1	1	1	1	1	1	1	1	1	1	1	1
contig_067	1	1	1	1	1.88915513483832e-91	1	1	1	1	1	1	1	1	1	1	1	1	1	1	1	1	1	1	1	1	1	1	1	1	1	1
contig_068	1	1	6.37888509041676e-109	1	1	1	1	1	1	1	1	1	1	1	1	1	1	1	1	1	1	1	1	1	1	1	1	1	1	1	1
contig_069	1	1	1	0.000132030631106417	1	1	1	3.31396216669536e-26	1	1	1	1	0.000132030631106417	6.76739777243704e-92	1	1	1	1	1	1	1	1	1	1	1	1	1	1	1	1	1
contig_070	1	1	0.00145233694217058	3.13228217226929e-128	1	1	1	1	1	5.03996985917281e-08	1	1	1	1	1	1	1	1	1	1	1	1	1	1	1	1	1	0.011090573012939	1	1	1
contig_071	0.000264061262212833	1	0.00290275610150455	1.26503261427756e-141	1	1	1	1	1	1	1	1	1	1	1	1	1	1	1	1	1	1	1	1	1	1	1	1	1	1	1
contig_072	1.1997493669661e-20	1	1	1	4.31211918451052e-19	1	1.12456100935649e-38	1	1	1	1	1	1	1	1	1	1	1	1	1	1	1	1	1	1	1	1	1	1	1	1
contig_073	0.000264061262212833	1	1	1.0455110981003e-07	1	1	1	1	1	1	1	1.49336567944837e-05	1	1	1.0455110981003e-07	1	0.000792079180301956	1	1	1	1	1	1	1	0.00052808765564682	1	1	1	1	1.20599037962147e-85	1
contig_074	1	0.000528122524425667	1	1	1	1	1	1	1	1	1	1	1	1	1	1	1	1	1	5.589794936736e-148	1	1	1	1	1	1	1	1	1	1	1
contig_075	1	1	1	1	1	1	7.21490267676308e-139	0.000264061262212833	1	1	1	1	1	1	1	1	1	1	1	1	1	1	1	1	1	1	1	1	1	1	1
contig_076	1	1	1	1	1.84542997666322e-129	1	1	1	1	1	1	1	1	1	1	1	1	1	1	1	1	1	1	1	1	1	1	1	1	1	1
contig_077	0.000264061262212833	0.00105603583617825	2.54206618547682e-94	1	1	1	1	1	1	1	1	1	1	1	1	1	1	1	1	1	1	1	1	1	1	1	0.000264061262212833	1	1	1	1
contig_078	1.53387878276912e-76	1	1	1	1	1	1	1	1	1	1	1	5.98438364813118e-10	1	1	1	1	1	0.291539678707347	1	0.169960329208158	1	1	1	1	1	1	1	1	1	1
contig_079	1	1	1	1	1	1	1	1	4.93386132517703e-126	1	1	1	1	1	1	1	1	1	1	1	1	1	1	1	1	1	1	1	1	1	1
contig_080	1	1	1	1	1	2.02833297217567e-130	1	1	1	1	1	1	1	1	1	1	1	1	1	1	1	1	1	1	1	1	1	1	1	1	1
contig_081	1	1	1	0.000132030631106417	1	1	1	1	1	1	1	3.85042761660637e-84	1	1	1	1	1	1	1	1	1	1	1	1	1	1	1	1	1	1	1
contig_082	1	1	1	1	0.00039609189331925	1	1	1	1	0.00356482703987325	1	1	1	1	4.86853127079888e-75	1	1	1	1	1	1	1	1	1	1	1	1	1	1	1	1
contig_083	1	1.66153452883243e-108	1	1	1	1	1	1	0.000132030631106417	1	1	1	1	1	1	1	1	1	1	1	1	1	1	1	1	1	1	1	1	1	0.000118595808894511
contig_084	1	1	2.57446329959093e-115	1	1	1	1	1	1	1	0.000132030631106417	1	0.000132030631106417	1	1	1	1	1	1	1	1	1	1	1	1	1	1	1	1	1	1
contig_085	1	1	1	0.000132030631106417	1	1	1	1	1	1	1	1	1	1	1	1	1	3.86554249625863e-114	1	1	1	1	1	1	1	1	1	1	1	1	1
contig_086	1	1	1	1	3.99365976964357e-125	1	0.000528122524425667	1	1	1	1	1	1	3.48503699366769e-08	1	1	1	1	1	1	1	1	1	1	1	1	1	1	1	1	1
contig_087	1	1	0.00145233694217058	1	1	0.000132030631106417	1	1	1	1	1	1	1	1	1	1	0.00039609189331925	1	1	1	1	8.47043792380802e-82	1	1	1	1	1	1	1	1	1
contig_088	2.83638611366485e-78	1	1	0.00488513335093742	1	1	1	1	1	1	1	1	1	1	1	1	1	1	1	1	1	1	1	1	1	1	1	1	1	1	1
contig_089	1.75406911384038e-69	1	1	1	1	1	1	1	1	1	1	1	1	1	1	1	1	1	1	3.29136418809034e-07	1	1	1	1	1	1	1	1	1	1	1
contig_090	1	1	0.00145233694217058	1	1	1	1	1	1	1	1	1	1	1	1	1.3672606067525e-96	1	1	1	1	1	0.000139575731596391	1	1	1	1	1	1	1	1	1
contig_091	1	3.48503699366769e-07	1	1	1	1	3.77211251370413e-115	1	1	1	1	1	1	1	1	1	1	1	1	1	1	1	1	1	1	1	1	1	1	1	1
contig_092	2.09102219620061e-07	1	0.00435125975745852	1	1	1.1076896858883e-109	1	1	1	1	1	1	1	1	1	1	1	1	1	1	1	1	1	1	1	1	1	1	1	1	1
contig_093	1	1	1	1	1	1	1	1	1	9.18256428232736e-86	1	1	1	1	1	1	1	1	1	1	1	1	1	1	1	1	1	1	1	1	1
contig_094	1	0.000528122524425667	1	1.57293577601463e-89	1	1	1	1	1	1	1	1	1	1	1	1	1	1	1	1	1	1	1	1	1	1	1	0.011090573012939	1	1	1
contig_095	1	1	1	1	1	1	2.32995799963385e-90	1	1	1	1	1	1	1	1	1	1	1	1	1	1	1	1	1	1	1	1	1	1	1	1
contig_096	1.53387878276912e-76	0.0188810010185603	1	0.00475310271983101	1	1	1	1	1	1	1	1	1	1	1	1	1	1	1	1	1	1	1	1	1	1	1	1	1	1	1
contig_097	3.34452127766822e-62	1	0.0399479308701842	0.00369685767097967	1	1.41492501942908e-05	1	1	1	1	1	1	1	0.00369685767097967	1	1	1	1	1	1	1	1	1	1	4.23468713234994e-05	1	1	1	1	1	1
contig_098	1	1	1	1	1	1	1	1	2.99865894418777e-94	0.00356482703987325	1	1	1	1	1	1	1	1	1	1	1	1	1	1	1	1	1	1	1	1	1
contig_099	2.09102219620061e-07	2.75696559053994e-09	1	1	1	1	1	1	1	1	4.18514883142719e-65	1	1.00705815443294e-16	1	1	1	1	1	1	1	1	1	0.000792079180301956	1	1	0.000396091893319251	1	1	1	1	1
contig_100	1	4.96984414482205e-104	1	0.000132030631106417	1	1	0.000528122524425667	1	1	1	0.000132030631106417	1	1	1	1	1	1	1	1	1	1	1	1	1	1	1	1	1	1	1	1
contig_101	1	1	1	1	1	1	1	1	3.79141851588894e-21	1	1	1	1	1.7178353027368e-77	1	1	1	1	1	1	1	1	1	1	1	1	1	1	1	1	1
contig_102	1.20846978531953e-15	1	1	0.000792183786638499	1	1	1	0.00158384454159428	1	1	1	1	1	1	1	1	1	1	1	1	1	1	6.52056401733234e-54	1	1	1	1	1	1	1	0.0632463605129048
contig_103	1	1	0.00145233694217058	1	4.93631076559571e-42	1	1	1	1	1	1.60865358553121e-62	1	0.000132030631106417	1	1	0.000132030631106417	1	0.00039609189331925	0.009506205439662	1.04551109810031e-07	1	1	1.04551109810031e-07	1	1	1	1	1	1	1	1
contig_104	1	1	1	1	1	1	1	1	3.73482366788285e-117	1	1	0.0154475838394508	1	1	1	1	1	1	1	1	1	1	1	1	1	1	1	1	1	1	1
contig_105	1	1	1	1	1.98988412637554e-84	1	1	1	1	1	1	1	1	1	1	1	1	1	1	1	1	1	1	1	1	1	1	1	1	1	1
contig_106	1	1	1	1	1	1	1	1	1	1	1	1	1	1	1	1	1	1	1	1	1	1.3774676987291e-58	1	1	1	1	1	0.011090573012939	1	1	1
contig_107	1	1	1	4.02710002821674e-108	1	1	1	1	1	1	1	1	1	1	1	1	1	1	1	1	1	1	1	1	1	1	1	1	1	1	1
contig_108	1	1	1	1	1	1	1	1	1	1	1	1	1	6.40973047202319e-99	1	1	1	1	1	1	1	1	1	1	1	1	1	1	1	1	1
