# Supplementary material for: Tracing animal genomic evolution with the chromosomal-level assembly of the freshwater sponge Ephydatia muelleri
Source: Nat Commun. 2020 Jul 27;11:3676. doi: 10.1038/s41467-020-17397-w (PMC7385117; doi:10.1038/s41467-020-17397-w)
Supplement: Supplementary file 8 — Supplementary Data 4 [file 41467_2020_17397_MOESM8_ESM.zip › Supplementary_Data_4_Synteny_analyses_plots_scripts/placozoan_comparison/hoilungia_vs_trichoplax_scaf2d_points_ds-random.tab]

s1	contig_001_length_2062630	1	2062630	0.023656	2062630	0.023656	-
s1	contig_002_length_1606744	2	1606744	0.018427	3669374	0.042083	-
s1	contig_003_length_1518489	3	1518489	0.017415	5187863	0.059498	-
s1	contig_004_length_1426873	4	1426873	0.016364	6614736	0.075862	-
s1	contig_005_length_1322896	5	1322896	0.015172	7937632	0.091034	-
s1	contig_006_length_1184625	6	1184625	0.013586	9122257	0.104620	-
s1	contig_007_length_1066456	7	1066456	0.012231	10188713	0.116851	-
s1	contig_008_length_1046687	8	1046687	0.012004	11235400	0.128855	-
s1	contig_009_length_1024199	9	1024199	0.011746	12259599	0.140601	-
s1	contig_010_length_1013814	10	1013814	0.011627	13273413	0.152228	-
s1	contig_011_length_954783	11	954783	0.010950	14228196	0.163179	-
s1	contig_012_length_929379	12	929379	0.010659	15157575	0.173837	-
s1	contig_013_length_929342	13	929342	0.010658	16086917	0.184496	-
s1	contig_014_length_928689	14	928689	0.010651	17015606	0.195146	-
s1	contig_015_length_841096	15	841096	0.009646	17856702	0.204793	-
s1	contig_016_length_829656	16	829656	0.009515	18686358	0.214308	-
s1	contig_017_length_829542	17	829542	0.009514	19515900	0.223822	-
s1	contig_018_length_750492	18	750492	0.008607	20266392	0.232429	-
s1	contig_019_length_735339	19	735339	0.008433	21001731	0.240862	-
s1	contig_020_length_695144	20	695144	0.007972	21696875	0.248834	-
s1	contig_021_length_692882	21	692882	0.007946	22389757	0.256781	-
s1	contig_022_length_674225	22	674225	0.007732	23063982	0.264513	-
s1	contig_023_length_652475	23	652475	0.007483	23716457	0.271996	-
s1	contig_024_length_645743	24	645743	0.007406	24362200	0.279402	-
s1	contig_025_length_633568	25	633568	0.007266	24995768	0.286668	-
s1	contig_026_length_630598	26	630598	0.007232	25626366	0.293900	-
s1	contig_027_length_611788	27	611788	0.007016	26238154	0.300917	-
s1	contig_028_length_604864	28	604864	0.006937	26843018	0.307854	-
s1	contig_029_length_573682	29	573682	0.006579	27416700	0.314433	-
s1	contig_030_length_572244	30	572244	0.006563	27988944	0.320996	-
s1	contig_031_length_566677	31	566677	0.006499	28555621	0.327495	-
s1	contig_032_length_555551	32	555551	0.006371	29111172	0.333867	-
s1	contig_033_length_555146	33	555146	0.006367	29666318	0.340233	-
s1	contig_034_length_546671	34	546671	0.006270	30212989	0.346503	-
s1	contig_035_length_540614	35	540614	0.006200	30753603	0.352703	-
s1	contig_036_length_530747	36	530747	0.006087	31284350	0.358790	-
s1	contig_037_length_527794	37	527794	0.006053	31812144	0.364843	-
s1	contig_038_length_527716	38	527716	0.006052	32339860	0.370895	-
s1	contig_039_length_525760	39	525760	0.006030	32865620	0.376925	-
s1	contig_040_length_522526	40	522526	0.005993	33388146	0.382918	-
s1	contig_041_length_517824	41	517824	0.005939	33905970	0.388857	-
s1	contig_042_length_517647	42	517647	0.005937	34423617	0.394793	-
s1	contig_043_length_508289	43	508289	0.005829	34931906	0.400623	-
s1	contig_044_length_505740	44	505740	0.005800	35437646	0.406423	-
s1	contig_045_length_503838	45	503838	0.005778	35941484	0.412201	-
s1	contig_046_length_487881	46	487881	0.005595	36429365	0.417797	-
s1	contig_047_length_479137	47	479137	0.005495	36908502	0.423292	-
s1	contig_048_length_477432	48	477432	0.005476	37385934	0.428767	-
s1	contig_049_length_475395	49	475395	0.005452	37861329	0.434219	-
s1	contig_050_length_472687	50	472687	0.005421	38334016	0.439640	-
s1	contig_051_length_459516	51	459516	0.005270	38793532	0.444910	-
s1	contig_052_length_450241	52	450241	0.005164	39243773	0.450074	-
s1	contig_053_length_441228	53	441228	0.005060	39685001	0.455134	-
s1	contig_054_length_439495	54	439495	0.005040	40124496	0.460175	-
s1	contig_055_length_435005	55	435005	0.004989	40559501	0.465164	-
s1	contig_056_length_431891	56	431891	0.004953	40991392	0.470117	-
s1	contig_057_length_430365	57	430365	0.004936	41421757	0.475053	-
s1	contig_058_length_421702	58	421702	0.004836	41843459	0.479889	-
s1	contig_059_length_416829	59	416829	0.004780	42260288	0.484669	-
s1	contig_060_length_416398	60	416398	0.004776	42676686	0.489445	-
s1	contig_061_length_412815	61	412815	0.004734	43089501	0.494179	-
s1	contig_062_length_408955	62	408955	0.004690	43498456	0.498870	-
s1	contig_063_length_407767	63	407767	0.004677	43906223	0.503546	-
s1	contig_064_length_404403	64	404403	0.004638	44310626	0.508184	-
s1	contig_065_length_403685	65	403685	0.004630	44714311	0.512814	-
s1	contig_066_length_399759	66	399759	0.004585	45114070	0.517399	-
s1	contig_067_length_397974	67	397974	0.004564	45512044	0.521963	-
s1	contig_068_length_397743	68	397743	0.004562	45909787	0.526524	-
s1	contig_069_length_389603	69	389603	0.004468	46299390	0.530993	-
s1	contig_070_length_381746	70	381746	0.004378	46681136	0.535371	-
s1	contig_071_length_380471	71	380471	0.004363	47061607	0.539734	-
s1	contig_072_length_376032	72	376032	0.004313	47437639	0.544047	-
s1	contig_073_length_373237	73	373237	0.004281	47810876	0.548327	-
s1	contig_074_length_370637	74	370637	0.004251	48181513	0.552578	-
s1	contig_075_length_366141	75	366141	0.004199	48547654	0.556777	-
s1	contig_076_length_363431	76	363431	0.004168	48911085	0.560945	-
s1	contig_077_length_363063	77	363063	0.004164	49274148	0.565109	-
s1	contig_078_length_355579	78	355579	0.004078	49629727	0.569187	-
s1	contig_079_length_352927	79	352927	0.004048	49982654	0.573235	-
s1	contig_080_length_352804	80	352804	0.004046	50335458	0.577281	-
s1	contig_081_length_350373	81	350373	0.004018	50685831	0.581299	-
s1	contig_082_length_348193	82	348193	0.003993	51034024	0.585293	-
s1	contig_083_length_348109	83	348109	0.003992	51382133	0.589285	-
s1	contig_084_length_342413	84	342413	0.003927	51724546	0.593212	-
s1	contig_085_length_341503	85	341503	0.003917	52066049	0.597129	-
s1	contig_086_length_338834	86	338834	0.003886	52404883	0.601015	-
s1	contig_087_length_333371	87	333371	0.003823	52738254	0.604838	-
s1	contig_088_length_331057	88	331057	0.003797	53069311	0.608635	-
s1	contig_089_length_330453	89	330453	0.003790	53399764	0.612425	-
s1	contig_090_length_330007	90	330007	0.003785	53729771	0.616209	-
s1	contig_091_length_319848	91	319848	0.003668	54049619	0.619877	-
s1	contig_092_length_317709	92	317709	0.003644	54367328	0.623521	-
s1	contig_093_length_315192	93	315192	0.003615	54682520	0.627136	-
s1	contig_094_length_313473	94	313473	0.003595	54995993	0.630731	-
s1	contig_095_length_302206	95	302206	0.003466	55298199	0.634197	-
s1	contig_096_length_299343	96	299343	0.003433	55597542	0.637630	-
s1	contig_097_length_297079	97	297079	0.003407	55894621	0.641037	-
s1	contig_098_length_295139	98	295139	0.003385	56189760	0.644422	-
s1	contig_099_length_292948	99	292948	0.003360	56482708	0.647782	-
s1	contig_100_length_286189	100	286189	0.003282	56768897	0.651064	-
s1	contig_101_length_284153	101	284153	0.003259	57053050	0.654323	-
s1	contig_102_length_281017	102	281017	0.003223	57334067	0.657546	-
s1	contig_103_length_278724	103	278724	0.003197	57612791	0.660742	-
s1	contig_104_length_277902	104	277902	0.003187	57890693	0.663930	-
s1	contig_105_length_275749	105	275749	0.003162	58166442	0.667092	-
s1	contig_106_length_269812	106	269812	0.003094	58436254	0.670186	-
s1	contig_107_length_268038	107	268038	0.003074	58704292	0.673260	-
s1	contig_108_length_263833	108	263833	0.003026	58968125	0.676286	-
s1	contig_109_length_259661	109	259661	0.002978	59227786	0.679264	-
s1	contig_110_length_258886	110	258886	0.002969	59486672	0.682233	-
s1	contig_111_length_258223	111	258223	0.002961	59744895	0.685195	-
s1	contig_112_length_250411	112	250411	0.002872	59995306	0.688067	-
s1	contig_113_length_250397	113	250397	0.002872	60245703	0.690938	-
s1	contig_114_length_245376	114	245376	0.002814	60491079	0.693752	-
s1	contig_115_length_244092	115	244092	0.002799	60735171	0.696552	-
s1	contig_116_length_238210	116	238210	0.002732	60973381	0.699284	-
s1	contig_117_length_233871	117	233871	0.002682	61207252	0.701966	-
s1	contig_118_length_233770	118	233770	0.002681	61441022	0.704647	-
s1	contig_119_length_232948	119	232948	0.002672	61673970	0.707319	-
s1	contig_120_length_227697	120	227697	0.002611	61901667	0.709930	-
s1	contig_121_length_226069	121	226069	0.002593	62127736	0.712523	-
s1	contig_122_length_225752	122	225752	0.002589	62353488	0.715112	-
s1	contig_123_length_225401	123	225401	0.002585	62578889	0.717697	-
s1	contig_124_length_225220	124	225220	0.002583	62804109	0.720280	-
s1	contig_125_length_225167	125	225167	0.002582	63029276	0.722862	-
s1	contig_126_length_224733	126	224733	0.002577	63254009	0.725440	-
s1	contig_127_length_224499	127	224499	0.002575	63478508	0.728014	-
s1	contig_128_length_221723	128	221723	0.002543	63700231	0.730557	-
s1	contig_129_length_219774	129	219774	0.002521	63920005	0.733078	-
s1	contig_130_length_217985	130	217985	0.002500	64137990	0.735578	-
s1	contig_131_length_214867	131	214867	0.002464	64352857	0.738042	-
s1	contig_132_length_211964	132	211964	0.002431	64564821	0.740473	-
s1	contig_133_length_210472	133	210472	0.002414	64775293	0.742887	-
s1	contig_134_length_206966	134	206966	0.002374	64982259	0.745260	-
s1	contig_135_length_206530	135	206530	0.002369	65188789	0.747629	-
s1	contig_136_length_206183	136	206183	0.002365	65394972	0.749994	-
s1	contig_137_length_204068	137	204068	0.002340	65599040	0.752334	-
s1	contig_138_length_198555	138	198555	0.002277	65797595	0.754611	-
s1	contig_139_length_196024	139	196024	0.002248	65993619	0.756859	-
s1	contig_140_length_193616	140	193616	0.002221	66187235	0.759080	-
s1	contig_141_length_192932	141	192932	0.002213	66380167	0.761293	-
s1	contig_142_length_191970	142	191970	0.002202	66572137	0.763494	-
s1	contig_143_length_191520	143	191520	0.002196	66763657	0.765691	-
s1	contig_144_length_190003	144	190003	0.002179	66953660	0.767870	-
s1	contig_145_length_187917	145	187917	0.002155	67141577	0.770025	-
s1	contig_146_length_186155	146	186155	0.002135	67327732	0.772160	-
s1	contig_147_length_185989	147	185989	0.002133	67513721	0.774293	-
s1	contig_148_length_185866	148	185866	0.002132	67699587	0.776425	-
s1	contig_149_length_185685	149	185685	0.002130	67885272	0.778554	-
s1	contig_150_length_182243	150	182243	0.002090	68067515	0.780644	-
s1	contig_151_length_181341	151	181341	0.002080	68248856	0.782724	-
s1	contig_152_length_181267	152	181267	0.002079	68430123	0.784803	-
s1	contig_153_length_178132	153	178132	0.002043	68608255	0.786846	-
s1	contig_154_length_177753	154	177753	0.002039	68786008	0.788884	-
s1	contig_155_length_177499	155	177499	0.002036	68963507	0.790920	-
s1	contig_156_length_176271	156	176271	0.002022	69139778	0.792942	-
s1	contig_157_length_174261	157	174261	0.001999	69314039	0.794940	-
s1	contig_158_length_172361	158	172361	0.001977	69486400	0.796917	-
s1	contig_159_length_172087	159	172087	0.001974	69658487	0.798890	-
s1	contig_160_length_168547	160	168547	0.001933	69827034	0.800824	-
s1	contig_161_length_165655	161	165655	0.001900	69992689	0.802723	-
s1	contig_162_length_162892	162	162892	0.001868	70155581	0.804592	-
s1	contig_163_length_160597	163	160597	0.001842	70316178	0.806433	-
s1	contig_164_length_160433	164	160433	0.001840	70476611	0.808273	-
s1	contig_165_length_159080	165	159080	0.001824	70635691	0.810098	-
s1	contig_166_length_158194	166	158194	0.001814	70793885	0.811912	-
s1	contig_167_length_156272	167	156272	0.001792	70950157	0.813704	-
s1	contig_168_length_156141	168	156141	0.001791	71106298	0.815495	-
s1	contig_169_length_155460	169	155460	0.001783	71261758	0.817278	-
s1	contig_170_length_149774	170	149774	0.001718	71411532	0.818996	-
s1	contig_171_length_145277	171	145277	0.001666	71556809	0.820662	-
s1	contig_172_length_145229	172	145229	0.001666	71702038	0.822327	-
s1	contig_173_length_143322	173	143322	0.001644	71845360	0.823971	-
s1	contig_174_length_143047	174	143047	0.001641	71988407	0.825612	-
s1	contig_175_length_142086	175	142086	0.001630	72130493	0.827241	-
s1	contig_176_length_141897	176	141897	0.001627	72272390	0.828869	-
s1	contig_177_length_141529	177	141529	0.001623	72413919	0.830492	-
s1	contig_178_length_138677	178	138677	0.001590	72552596	0.832082	-
s1	contig_179_length_137387	179	137387	0.001576	72689983	0.833658	-
s1	contig_180_length_137249	180	137249	0.001574	72827232	0.835232	-
s1	contig_181_length_136528	181	136528	0.001566	72963760	0.836798	-
s1	contig_182_length_135889	182	135889	0.001558	73099649	0.838356	-
s1	contig_183_length_134466	183	134466	0.001542	73234115	0.839898	-
s1	contig_184_length_132432	184	132432	0.001519	73366547	0.841417	-
s1	contig_185_length_131334	185	131334	0.001506	73497881	0.842923	-
s1	contig_186_length_130092	186	130092	0.001492	73627973	0.844415	-
s1	contig_187_length_130017	187	130017	0.001491	73757990	0.845906	-
s1	contig_188_length_129712	188	129712	0.001488	73887702	0.847394	-
s1	contig_189_length_128610	189	128610	0.001475	74016312	0.848869	-
s1	contig_190_length_127832	190	127832	0.001466	74144144	0.850335	-
s1	contig_191_length_127507	191	127507	0.001462	74271651	0.851797	-
s1	contig_192_length_126681	192	126681	0.001453	74398332	0.853250	-
s1	contig_193_length_126348	193	126348	0.001449	74524680	0.854699	-
s1	contig_194_length_126248	194	126248	0.001448	74650928	0.856147	-
s1	contig_195_length_126180	195	126180	0.001447	74777108	0.857594	-
s1	contig_196_length_125162	196	125162	0.001435	74902270	0.859030	-
s1	contig_197_length_125119	197	125119	0.001435	75027389	0.860465	-
s1	contig_198_length_124784	198	124784	0.001431	75152173	0.861896	-
s1	contig_199_length_124674	199	124674	0.001430	75276847	0.863326	-
s1	contig_200_length_124360	200	124360	0.001426	75401207	0.864752	-
s1	contig_201_length_123998	201	123998	0.001422	75525205	0.866174	-
s1	contig_202_length_123006	202	123006	0.001411	75648211	0.867585	-
s1	contig_203_length_122591	203	122591	0.001406	75770802	0.868991	-
s1	contig_204_length_122496	204	122496	0.001405	75893298	0.870396	-
s1	contig_205_length_120318	205	120318	0.001380	76013616	0.871775	-
s1	contig_206_length_120190	206	120190	0.001378	76133806	0.873154	-
s1	contig_207_length_119743	207	119743	0.001373	76253549	0.874527	-
s1	contig_208_length_119591	208	119591	0.001372	76373140	0.875899	-
s1	contig_209_length_119173	209	119173	0.001367	76492313	0.877265	-
s1	contig_210_length_118426	210	118426	0.001358	76610739	0.878624	-
s1	contig_211_length_116042	211	116042	0.001331	76726781	0.879954	-
s1	contig_212_length_115967	212	115967	0.001330	76842748	0.881284	-
s1	contig_213_length_113991	213	113991	0.001307	76956739	0.882592	-
s1	contig_214_length_112725	214	112725	0.001293	77069464	0.883885	-
s1	contig_215_length_109106	215	109106	0.001251	77178570	0.885136	-
s1	contig_216_length_108217	216	108217	0.001241	77286787	0.886377	-
s1	contig_217_length_105688	217	105688	0.001212	77392475	0.887589	-
s1	contig_218_length_105364	218	105364	0.001208	77497839	0.888797	-
s1	contig_219_length_104782	219	104782	0.001202	77602621	0.889999	-
s1	contig_220_length_102609	220	102609	0.001177	77705230	0.891176	-
s1	contig_221_length_101440	221	101440	0.001163	77806670	0.892339	-
s1	contig_222_length_101152	222	101152	0.001160	77907822	0.893499	-
s1	contig_223_length_98673	223	98673	0.001132	78006495	0.894631	-
s1	contig_224_length_98318	224	98318	0.001128	78104813	0.895759	-
s1	contig_225_length_97291	225	97291	0.001116	78202104	0.896874	-
s1	contig_226_length_94521	226	94521	0.001084	78296625	0.897958	-
s1	contig_227_length_94402	227	94402	0.001083	78391027	0.899041	-
s1	contig_228_length_94249	228	94249	0.001081	78485276	0.900122	-
s1	contig_229_length_93962	229	93962	0.001078	78579238	0.901200	-
s1	contig_230_length_93337	230	93337	0.001070	78672575	0.902270	-
s1	contig_231_length_93177	231	93177	0.001069	78765752	0.903339	-
s1	contig_232_length_93081	232	93081	0.001068	78858833	0.904406	-
s1	contig_233_length_92452	233	92452	0.001060	78951285	0.905467	-
s1	contig_234_length_92185	234	92185	0.001057	79043470	0.906524	-
s1	contig_235_length_91706	235	91706	0.001052	79135176	0.907576	-
s1	contig_236_length_89931	236	89931	0.001031	79225107	0.908607	-
s1	contig_237_length_89354	237	89354	0.001025	79314461	0.909632	-
s1	contig_238_length_88671	238	88671	0.001017	79403132	0.910649	-
s1	contig_239_length_88559	239	88559	0.001016	79491691	0.911664	-
s1	contig_240_length_88430	240	88430	0.001014	79580121	0.912678	-
s1	contig_241_length_87511	241	87511	0.001004	79667632	0.913682	-
s1	contig_242_length_87150	242	87150	0.000999	79754782	0.914682	-
s1	contig_243_length_87076	243	87076	0.000999	79841858	0.915680	-
s1	contig_244_length_86756	244	86756	0.000995	79928614	0.916675	-
s1	contig_245_length_85698	245	85698	0.000983	80014312	0.917658	-
s2	scaffold_1	1	13260704	0.125560	13260704	0.125560	-
s2	scaffold_2	2	9739543	0.092219	23000247	0.217779	-
s2	scaffold_3	3	9661127	0.091477	32661374	0.309256	-
s2	scaffold_5	4	8573113	0.081175	41234487	0.390431	-
s2	scaffold_4	5	8164392	0.077305	49398879	0.467736	-
s2	scaffold_6	6	5978658	0.056609	55377537	0.524346	-
s2	scaffold_7	7	5881857	0.055693	61259394	0.580038	-
s2	scaffold_8	8	3367111	0.031882	64626505	0.611920	-
s2	scaffold_9	9	3210713	0.030401	67837218	0.642321	-
s2	scaffold_10	10	2472865	0.023414	70310083	0.665736	-
s2	scaffold_11	11	2399976	0.022724	72710059	0.688460	-
s2	scaffold_12	12	1942820	0.018396	74652879	0.706856	-
s2	scaffold_13	13	1917717	0.018158	76570596	0.725014	-
s2	scaffold_14	14	1898518	0.017976	78469114	0.742990	-
s2	scaffold_16	15	1633787	0.015470	80102901	0.758459	-
s2	scaffold_15	16	1607406	0.015220	81710307	0.773679	-
s2	scaffold_19	17	1364312	0.012918	83074619	0.786597	-
s2	scaffold_17	18	1326318	0.012558	84400937	0.799156	-
s2	scaffold_18	19	1229666	0.011643	85630603	0.810799	-
s2	scaffold_21	20	1206161	0.011421	86836764	0.822219	-
s2	scaffold_23	21	1100893	0.010424	87937657	0.832643	-
s2	scaffold_22	22	981283	0.009291	88918940	0.841935	-
s2	scaffold_24	23	894902	0.008473	89813842	0.850408	-
s2	scaffold_27	24	800279	0.007577	90614121	0.857986	-
s2	scaffold_25	25	752879	0.007129	91367000	0.865114	-
s2	scaffold_26	26	660745	0.006256	92027745	0.871371	-
s2	scaffold_28	27	644808	0.006105	92672553	0.877476	-
s2	scaffold_33	28	553957	0.005245	93226510	0.882721	-
s2	scaffold_30	29	547488	0.005184	93773998	0.887905	-
s2	scaffold_31	30	537486	0.005089	94311484	0.892994	-
s2	scaffold_32	31	536744	0.005082	94848228	0.898077	-
s2	scaffold_34	32	466470	0.004417	95314698	0.902493	-
s2	scaffold_35	33	450750	0.004268	95765448	0.906761	-
s2	scaffold_36	34	449862	0.004260	96215310	0.911021	-
s2	scaffold_37	35	417558	0.003954	96632868	0.914974	-
s2	scaffold_38	36	410677	0.003889	97043545	0.918863	-
s2	scaffold_39	37	359731	0.003406	97403276	0.922269	-
s2	scaffold_40	38	314745	0.002980	97718021	0.925249	-
s2	scaffold_42	39	284262	0.002692	98002283	0.927941	-
s2	scaffold_41	40	272140	0.002577	98274423	0.930518	-
s2	scaffold_44	41	174907	0.001656	98449330	0.932174	-
s2	scaffold_43	42	172352	0.001632	98621682	0.933806	-
s2	scaffold_45	43	142950	0.001354	98764632	0.935159	-
s2	scaffold_46	44	96624	0.000915	98861256	0.936074	-
s2	scaffold_47	45	92527	0.000876	98953783	0.936950	-
s2	scaffold_56	46	74430	0.000705	99028213	0.937655	-
s2	scaffold_51	47	73657	0.000697	99101870	0.938352	-
s2	scaffold_48	48	62394	0.000591	99164264	0.938943	-
s2	scaffold_50	49	51388	0.000487	99215652	0.939430	-
s2	scaffold_49	50	51001	0.000483	99266653	0.939913	-
s2	scaffold_53	51	48634	0.000460	99315287	0.940373	-
s2	scaffold_82	52	48417	0.000458	99363704	0.940832	-
s2	scaffold_81	53	47061	0.000446	99410765	0.941277	-
s2	scaffold_54	54	45087	0.000427	99455852	0.941704	-
s2	scaffold_52	55	45063	0.000427	99500915	0.942131	-
s2	scaffold_55	56	42663	0.000404	99543578	0.942535	-
s2	scaffold_90	57	41417	0.000392	99584995	0.942927	-
s2	scaffold_109	58	41346	0.000391	99626341	0.943318	-
s2	scaffold_79	59	40902	0.000387	99667243	0.943706	-
s2	scaffold_59	60	40570	0.000384	99707813	0.944090	-
s2	scaffold_58	61	40442	0.000383	99748255	0.944473	-
s2	scaffold_106	62	39756	0.000376	99788011	0.944849	-
s2	scaffold_60	63	39563	0.000375	99827574	0.945224	-
s2	scaffold_158	64	39424	0.000373	99866998	0.945597	-
s2	scaffold_105	65	39154	0.000371	99906152	0.945968	-
s2	scaffold_57	66	38745	0.000367	99944897	0.946335	-
s2	scaffold_62	67	37731	0.000357	99982628	0.946692	-
s2	scaffold_64	68	37068	0.000351	100019696	0.947043	-
g	braker1_g05888	contig_061_length_412815	g3379.t1	scaffold_3	42683180	28538711	1601.0
g	braker1_g05889	contig_061_length_412815	g3378.t1	scaffold_3	42952751	30987882	773.0
g	braker1_g05919	contig_061_length_412815	g3348.t1	scaffold_3	42955910	26648155	628.0
g	braker1_g05918	contig_061_length_412815	g3349.t1	scaffold_3	42745823	30817738	365.0
g	braker1_g05913	contig_061_length_412815	g3355.t1	scaffold_3	43026250	29734386	2404.0
g	braker1_g05912	contig_061_length_412815	g3356.t1	scaffold_3	42896443	24402391	532.0
g	braker1_g05911	contig_061_length_412815	g3357.t1	scaffold_3	43014638	30204088	302.0
g	braker1_g05910	contig_061_length_412815	g3358.t1	scaffold_3	42937257	29683876	548.0
g	braker1_g05917	contig_061_length_412815	g3350.t1	scaffold_3	42961367	24725497	441.0
g	braker1_g05916	contig_061_length_412815	g3351.t1	scaffold_3	42925504	24096798	746.0
g	braker1_g05915	contig_061_length_412815	g3353.t1	scaffold_3	42731400	31746065	731.0
g	braker1_g05914	contig_061_length_412815	g3354.t1	scaffold_3	42942844	23711871	763.0
g	braker1_g05931	contig_061_length_412815	g3335.t1	scaffold_3	42871641	28922696	853.0
g	braker1_g05930	contig_061_length_412815	g3336.t1	scaffold_3	43088344	27875616	603.0
g	braker1_g05933	contig_061_length_412815	g3333.t1	scaffold_3	42820583	25671783	2023.0
g	braker1_g05932	contig_061_length_412815	g3334.t1	scaffold_3	42701633	31891881	855.0
g	braker1_g05934	contig_061_length_412815	g3332.t1	scaffold_3	42929893	25629401	1050.0
g	braker1_g05898	contig_061_length_412815	g3370.t1	scaffold_3	42876895	31891881	884.0
g	braker1_g05936	contig_061_length_412815	g3331.t1	scaffold_3	42765860	27697023	728.0
g	braker1_g05939	contig_061_length_412815	g3328.t1	scaffold_3	42842181	31361198	1529.0
g	braker1_g05938	contig_061_length_412815	g3329.t1	scaffold_3	42724722	31812572	709.0
g	braker1_g05894	contig_061_length_412815	g3372.t1	scaffold_3	42789552	29783200	371.0
g	braker1_g05895	contig_061_length_412815	g3373.t1	scaffold_3	43063771	32597772	645.0
g	braker1_g05892	contig_061_length_412815	g3374.t1	scaffold_3	42856172	26101394	853.0
g	braker1_g05893	contig_061_length_412815	g3373.t1	scaffold_3	42977673	32597772	652.0
g	braker1_g05890	contig_061_length_412815	g3377.t1	scaffold_3	42968854	26653411	709.0
g	braker1_g05891	contig_061_length_412815	g3375.t1	scaffold_3	43038835	27090460	1937.0
g	braker1_g05937	contig_061_length_412815	g3330.t1	scaffold_3	43077559	27497407	1522.0
g	braker1_g05899	contig_061_length_412815	g3369.t1	scaffold_3	42714958	31339191	1644.0
g	braker1_g05896	contig_061_length_412815	g3372.t1	scaffold_3	42783548	29783200	893.0
g	braker1_g05897	contig_061_length_412815	g3371.t1	scaffold_3	42693088	26484617	371.0
g	braker1_g05928	contig_061_length_412815	g3338.t1	scaffold_3	42902850	29587673	309.0
g	braker1_g05929	contig_061_length_412815	g3337.t1	scaffold_3	42735000	25689188	774.0
g	braker1_g05908	contig_061_length_412815	g3360.t1	scaffold_3	42810358	27853456	598.0
g	braker1_g05909	contig_061_length_412815	g3359.t1	scaffold_3	42777097	31151128	564.0
g	braker1_g05904	contig_061_length_412815	g3364.t1	scaffold_3	43045482	28270743	479.0
g	braker1_g05905	contig_061_length_412815	g3363.t1	scaffold_3	43018344	31170442	908.0
g	braker1_g05906	contig_061_length_412815	g3362.t1	scaffold_3	42933128	29918754	387.0
g	braker1_g05907	contig_061_length_412815	g3361.t1	scaffold_3	43067134	29962814	1637.0
g	braker1_g05900	contig_061_length_412815	g3368.t1	scaffold_3	42755787	31488413	417.0
g	braker1_g05901	contig_061_length_412815	g3367.t1	scaffold_3	42997766	25874260	836.0
g	braker1_g05902	contig_061_length_412815	g3365.t1	scaffold_3	42982025	23516620	424.0
g	braker1_g05903	contig_061_length_412815	g3366.t1	scaffold_3	42848875	23464120	361.0
g	braker1_g05922	contig_061_length_412815	g3345.t1	scaffold_3	42802550	27054393	768.0
g	braker1_g05923	contig_061_length_412815	g3343.t1	scaffold_3	43032091	32106528	925.0
g	braker1_g05920	contig_061_length_412815	g3346.t1	scaffold_3	42740476	29622181	790.0
g	braker1_g05921	contig_061_length_412815	g3345.t1	scaffold_3	42948062	27054393	770.0
g	braker1_g05926	contig_061_length_412815	g3340.t1	scaffold_3	42907236	30451450	275.0
g	braker1_g05927	contig_061_length_412815	g3339.t1	scaffold_3	42987472	27588329	445.0
g	braker1_g05924	contig_061_length_412815	g3342.t1	scaffold_3	42800212	26077191	306.0
g	braker1_g05925	contig_061_length_412815	g3341.t1	scaffold_3	43084014	27621664	769.0
g	braker1_g05940	contig_061_length_412815	g3327.t1	scaffold_3	42806156	29956514	1070.0
g	braker1_g05942	contig_061_length_412815	g3487.t1	scaffold_3	42918056	25318046	48.9
g	braker1_g05943	contig_061_length_412815	g3487.t1	scaffold_3	42886632	25318046	854.0
g	braker1_g05944	contig_061_length_412815	g3487.t1	scaffold_3	42972636	25318046	78.2
g	braker1_g05945	contig_061_length_412815	g3489.t1	scaffold_3	42798246	30474374	389.0
g	braker1_g03933	contig_031_length_566677	g1451.t1	scaffold_1	28013849	11919043	674.0
g	braker1_g03932	contig_031_length_566677	g1452.t1	scaffold_1	28484935	2036798	1393.0
g	braker1_g03931	contig_031_length_566677	g1453.t1	scaffold_1	28546308	2346163	976.0
g	braker1_g03930	contig_031_length_566677	g1454.t1	scaffold_1	28091847	9375471	229.0
g	braker1_g03937	contig_031_length_566677	g1447.t1	scaffold_1	28085585	9484889	48.1
g	braker1_g03936	contig_031_length_566677	g1448.t1	scaffold_1	28393991	13167958	96.3
g	braker1_g03979	contig_031_length_566677	g1403.t1	scaffold_1	28477148	12518508	1558.0
g	braker1_g03934	contig_031_length_566677	g1450.t1	scaffold_1	28502078	8446184	283.0
g	braker1_g03977	contig_031_length_566677	g1405.t1	scaffold_1	28448175	4587249	1028.0
g	braker1_g03976	contig_031_length_566677	g1406.t1	scaffold_1	28388554	7158853	571.0
g	braker1_g03939	contig_031_length_566677	g1446.t1	scaffold_1	28047500	6315604	1382.0
g	braker1_g04001	contig_031_length_566677	g1382.t1	scaffold_1	28312006	1996946	53.1
g	braker1_g03973	contig_031_length_566677	g1409.t1	scaffold_1	28025979	5971305	471.0
g	braker1_g03972	contig_031_length_566677	g1410.t1	scaffold_1	28234998	2748172	238.0
g	braker1_g03971	contig_031_length_566677	g1412.t1	scaffold_1	28473522	149728	2523.0
g	braker1_g03970	contig_031_length_566677	g1413.t1	scaffold_1	28051679	8840144	538.0
g	braker1_g03955	contig_031_length_566677	g1428.t1	scaffold_1	28199046	7164912	238.0
g	braker1_g03954	contig_031_length_566677	g1429.t1	scaffold_1	28164279	1798626	487.0
g	braker1_g03957	contig_031_length_566677	g1426.t1	scaffold_1	28252785	11165245	761.0
g	braker1_g03956	contig_031_length_566677	g1427.t1	scaffold_1	28098663	11500024	283.0
g	braker1_g03951	contig_031_length_566677	g1432.t1	scaffold_1	28057971	134032	1108.0
g	braker1_g03950	contig_031_length_566677	g1434.t1	scaffold_1	28316118	973011	651.0
g	braker1_g03953	contig_031_length_566677	g1430.t1	scaffold_1	28078624	4045389	187.0
g	braker1_g03952	contig_031_length_566677	g1431.t1	scaffold_1	28258069	3271949	1385.0
g	braker1_g03959	contig_031_length_566677	g1425.t1	scaffold_1	28372269	5072331	653.0
g	braker1_g03958	contig_031_length_566677	g1425.t1	scaffold_1	28222225	5072331	753.0
g	braker1_g03927	contig_031_length_566677	g1457.t1	scaffold_1	28290102	10820271	1316.0
g	braker1_g03990	contig_031_length_566677	g1392.t1	scaffold_1	28435917	11459072	268.0
g	braker1_g03993	contig_031_length_566677	g1389.t1	scaffold_1	28069410	8397987	695.0
g	braker1_g03992	contig_031_length_566677	g1390.t1	scaffold_1	28131688	9915861	2770.0
g	braker1_g03995	contig_031_length_566677	g1387.t1	scaffold_1	28045245	9101752	1636.0
g	braker1_g03935	contig_031_length_566677	g1449.t1	scaffold_1	28167451	10007166	702.0
g	braker1_g03997	contig_031_length_566677	g1385.t1	scaffold_1	28161138	12038478	266.0
g	braker1_g03996	contig_031_length_566677	g1386.t1	scaffold_1	28041067	10603051	1001.0
g	braker1_g03999	contig_031_length_566677	g1383.t1	scaffold_1	28319538	1019788	879.0
g	braker1_g03998	contig_031_length_566677	g1384.t1	scaffold_1	28018070	10589631	431.0
g	braker1_g03984	contig_031_length_566677	g1398.t1	scaffold_1	28303645	10302997	340.0
g	braker1_g03978	contig_031_length_566677	g1404.t1	scaffold_1	28496961	9587647	949.0
g	braker1_g03967	contig_031_length_566677	g1416.t1	scaffold_1	28270001	7463407	605.0
g	braker1_g03919	contig_031_length_566677	g6807.t1	scaffold_7	28064448	59601465	384.0
g	braker1_g03946	contig_031_length_566677	g1438.t1	scaffold_1	28416580	12076178	551.0
g	braker1_g04000	contig_031_length_566677	g1382.t1	scaffold_1	28264174	1996946	202.0
g	braker1_g03975	contig_031_length_566677	g1407.t1	scaffold_1	28426590	5274473	1042.0
g	braker1_g03964	contig_031_length_566677	g1419.t1	scaffold_1	28408941	7042112	440.0
g	braker1_g03925	contig_031_length_566677	g1459.t1	scaffold_1	28034052	1607424	598.0
g	braker1_g03926	contig_031_length_566677	g1458.t1	scaffold_1	28344651	6728986	1418.0
g	braker1_g03974	contig_031_length_566677	g1408.t1	scaffold_1	28172736	11720765	701.0
g	braker1_g03920	contig_031_length_566677	g1464.t1	scaffold_1	27989792	4696214	239.0
g	braker1_g03921	contig_031_length_566677	g1463.t1	scaffold_1	28442297	10235975	631.0
g	braker1_g03922	contig_031_length_566677	g1462.t1	scaffold_1	28454877	12442037	1489.0
g	braker1_g03923	contig_031_length_566677	g1461.t1	scaffold_1	28321085	1898003	314.0
g	braker1_g03924	contig_031_length_566677	g1460.t1	scaffold_1	28307876	8308543	788.0
g	braker1_g03928	contig_031_length_566677	g1456.t1	scaffold_1	28073941	7964343	1152.0
g	braker1_g03929	contig_031_length_566677	g1455.t1	scaffold_1	28521312	8083616	439.0
g	braker1_g03938	contig_031_length_566677	g1447.t1	scaffold_1	28422791	9484889	47.0
g	braker1_g03960	contig_031_length_566677	g1424.t1	scaffold_1	28210609	1760735	658.0
g	braker1_g03961	contig_031_length_566677	g1423.t1	scaffold_1	28238089	13035212	802.0
g	braker1_g03944	contig_031_length_566677	g1440.t1	scaffold_1	28535159	4148579	1338.0
g	braker1_g03945	contig_031_length_566677	g1439.t1	scaffold_1	28383294	7241447	392.0
g	braker1_g03942	contig_031_length_566677	g1441.t1	scaffold_1	28466209	7543635	852.0
g	braker1_g03947	contig_031_length_566677	g1437.t1	scaffold_1	27996391	10923455	446.0
g	braker1_g03941	contig_031_length_566677	g1443.t1	scaffold_1	28530762	9930556	389.0
g	braker1_g03968	contig_031_length_566677	g1415.t1	scaffold_1	28137789	1058632	702.0
g	braker1_g03969	contig_031_length_566677	g1414.t1	scaffold_1	28003486	11429010	131.0
g	braker1_g03948	contig_031_length_566677	g1436.t1	scaffold_1	28328498	8703713	1133.0
g	braker1_g03949	contig_031_length_566677	g1435.t1	scaffold_1	28401053	4124878	2607.0
g	braker1_g03982	contig_031_length_566677	g1399.t1	scaffold_1	28405628	1340961	845.0
g	braker1_g03983	contig_031_length_566677	g1399.t1	scaffold_1	28552426	1340961	184.0
g	braker1_g03980	contig_031_length_566677	g1402.t1	scaffold_1	28118101	12890498	571.0
g	braker1_g03981	contig_031_length_566677	g1401.t1	scaffold_1	28493704	12843594	1026.0
g	braker1_g03986	contig_031_length_566677	g1396.t1	scaffold_1	28247087	3096418	585.0
g	braker1_g03987	contig_031_length_566677	g1395.t1	scaffold_1	28526102	8870781	1108.0
g	braker1_g03994	contig_031_length_566677	g1388.t1	scaffold_1	28278258	8975704	161.0
g	braker1_g03985	contig_031_length_566677	g1397.t1	scaffold_1	28514665	7927918	454.0
g	braker1_g03988	contig_031_length_566677	g1394.t1	scaffold_1	28241858	460154	1281.0
g	braker1_g03989	contig_031_length_566677	g1393.t1	scaffold_1	28181037	7988960	1738.0
g	braker1_g03940	contig_031_length_566677	g1444.t1	scaffold_1	28010840	8516097	1831.0
g	braker1_g03962	contig_031_length_566677	g1421.t1	scaffold_1	27992191	4440833	221.0
g	braker1_g03963	contig_031_length_566677	g1420.t1	scaffold_1	28368419	10079382	1839.0
g	braker1_g04002	contig_031_length_566677	g1381.t1	scaffold_1	28377357	11488074	300.0
g	braker1_g03966	contig_031_length_566677	g1417.t1	scaffold_1	28143319	11138307	525.0
g	braker1_g03965	contig_031_length_566677	g1418.t1	scaffold_1	28298560	10813728	1018.0
g	braker1_g06659	contig_075_length_366141	g7247.t1	scaffold_7	48318976	60229499	3940.0
g	braker1_g06658	contig_075_length_366141	g7246.t1	scaffold_7	48467169	60750453	329.0
g	braker1_g06671	contig_075_length_366141	g7260.t1	scaffold_7	48206638	60428944	832.0
g	braker1_g06670	contig_075_length_366141	g7259.t1	scaffold_7	48210748	56702108	633.0
g	braker1_g06677	contig_075_length_366141	g7265.t1	scaffold_7	48377917	59140635	180.0
g	braker1_g06676	contig_075_length_366141	g7264.t1	scaffold_7	48428307	60477763	889.0
g	braker1_g06675	contig_075_length_366141	g7263.t1	scaffold_7	48220365	57980720	486.0
g	braker1_g06674	contig_075_length_366141	g7417.t1	scaffold_8	48368784	62206119	94.0
g	braker1_g06651	contig_075_length_366141	g7241.t1	scaffold_7	48327354	57252606	635.0
g	braker1_g06650	contig_075_length_366141	g7240.t1	scaffold_7	48382925	55833352	816.0
g	braker1_g06679	contig_075_length_366141	g7267.t1	scaffold_7	48405612	59955242	604.0
g	braker1_g06652	contig_075_length_366141	g7242.t1	scaffold_7	48308889	57445459	491.0
g	braker1_g06655	contig_075_length_366141	g7246.t1	scaffold_7	48390608	60750453	130.0
g	braker1_g06654	contig_075_length_366141	g7243.t1	scaffold_7	48503640	58361768	877.0
g	braker1_g06657	contig_075_length_366141	g7212.t1	scaffold_7	48233526	57687284	234.0
g	braker1_g06656	contig_075_length_366141	g7245.t1	scaffold_7	48483094	60707173	641.0
g	braker1_g06649	contig_075_length_366141	g7239.t1	scaffold_7	48198593	56490746	1813.0
g	braker1_g06699	contig_075_length_366141	g7288.t1	scaffold_7	48500290	59018296	2552.0
g	braker1_g06698	contig_075_length_366141	g7287.t1	scaffold_7	48434466	55585314	909.0
g	braker1_g06695	contig_075_length_366141	g7284.t1	scaffold_7	48373371	58001042	329.0
g	braker1_g06694	contig_075_length_366141	g7283.t1	scaffold_7	48410489	57665760	358.0
g	braker1_g06697	contig_075_length_366141	g7286.t1	scaffold_7	48449174	59569294	498.0
g	braker1_g06696	contig_075_length_366141	g7285.t1	scaffold_7	48540362	55585314	678.0
g	braker1_g06691	contig_075_length_366141	g7280.t1	scaffold_7	48545197	59698053	1151.0
g	braker1_g06690	contig_075_length_366141	g7279.t1	scaffold_7	48182144	58718264	129.0
g	braker1_g06693	contig_075_length_366141	g7282.t1	scaffold_7	48417124	60146611	456.0
g	braker1_g06692	contig_075_length_366141	g7281.t1	scaffold_7	48454707	58702663	2784.0
g	braker1_g06678	contig_075_length_366141	g7266.t1	scaffold_7	48445633	56377652	208.0
g	braker1_g06653	contig_075_length_366141	g7242.t1	scaffold_7	48342869	57445459	851.0
g	braker1_g06664	contig_075_length_366141	g7252.t1	scaffold_7	48226558	60194558	419.0
g	braker1_g06665	contig_075_length_366141	g7253.t1	scaffold_7	48478654	57099870	485.0
g	braker1_g06666	contig_075_length_366141	g7254.t1	scaffold_7	48399634	56572955	1338.0
g	braker1_g06667	contig_075_length_366141	g7255.t1	scaffold_7	48237540	58040512	418.0
g	braker1_g06660	contig_075_length_366141	g7248.t1	scaffold_7	48184749	55919969	3228.0
g	braker1_g06661	contig_075_length_366141	g7249.t1	scaffold_7	48396694	59647632	846.0
g	braker1_g06662	contig_075_length_366141	g7250.t1	scaffold_7	48264156	58698907	1065.0
g	braker1_g06663	contig_075_length_366141	g7251.t1	scaffold_7	48252180	58206314	1192.0
g	braker1_g06668	contig_075_length_366141	g7256.t1	scaffold_7	48513667	56594189	1428.0
g	braker1_g06646	contig_075_length_366141	g7236.t1	scaffold_7	48214822	56855895	761.0
g	braker1_g06647	contig_075_length_366141	g7237.t1	scaffold_7	48278174	55839687	603.0
g	braker1_g06701	contig_075_length_366141	g7290.t1	scaffold_7	48357878	59435785	392.0
g	braker1_g06700	contig_075_length_366141	g7289.t1	scaffold_7	48243205	60201962	4320.0
g	braker1_g06672	contig_075_length_366141	g7261.t1	scaffold_7	48189882	60642838	616.0
g	braker1_g06702	contig_075_length_366141	g7293.t1	scaffold_7	48300344	59939784	1176.0
g	braker1_g06688	contig_075_length_366141	g7277.t1	scaffold_7	48423093	57852968	192.0
g	braker1_g06689	contig_075_length_366141	g7278.t1	scaffold_7	48312657	59165597	287.0
g	braker1_g06686	contig_075_length_366141	g7275.t1	scaffold_7	48486888	58962522	364.0
g	braker1_g06669	contig_075_length_366141	g7258.t1	scaffold_7	48528299	57099870	989.0
g	braker1_g06684	contig_075_length_366141	g7274.t1	scaffold_7	48285271	57818811	432.0
g	braker1_g06685	contig_075_length_366141	g7274.t1	scaffold_7	48291786	57818811	438.0
g	braker1_g06682	contig_075_length_366141	g7270.t1	scaffold_7	48438596	56838059	450.0
g	braker1_g06683	contig_075_length_366141	g7273.t1	scaffold_7	48492744	56895966	667.0
g	braker1_g06680	contig_075_length_366141	g7268.t1	scaffold_7	48385458	58046559	479.0
g	braker1_g06681	contig_075_length_366141	g7269.t1	scaffold_7	48363219	57796848	117.0
g	braker1_g06648	contig_075_length_366141	g7238.t1	scaffold_7	48443252	57216018	1345.0
g	braker1_g06673	contig_075_length_366141	g7262.t1	scaffold_7	48447779	59173827	714.0
g	braker1_g06687	contig_075_length_366141	g7276.t1	scaffold_7	48414222	57823774	359.0
g	braker1_g05096	contig_047_length_479137	g5156.t1	scaffold_5	36827039	39730724	647.0
g	braker1_g05097	contig_047_length_479137	g5155.t1	scaffold_5	36764594	39807606	189.0
g	braker1_g05106	contig_047_length_479137	g5144.t1	scaffold_5	36441379	36515410	1072.0
g	braker1_g05095	contig_047_length_479137	g5157.t1	scaffold_5	36455442	36960335	203.0
g	braker1_g05100	contig_047_length_479137	g5149.t1	scaffold_5	36574050	35399752	582.0
g	braker1_g05093	contig_047_length_479137	g5161.t1	scaffold_5	36467870	38885979	2609.0
g	braker1_g05102	contig_047_length_479137	g5148.t1	scaffold_5	36496042	33382375	2602.0
g	braker1_g05103	contig_047_length_479137	g5147.t1	scaffold_5	36585414	40688478	310.0
g	braker1_g05122	contig_047_length_479137	g11480.t1	scaffold_42	36849493	97776376	281.0
g	braker1_g05123	contig_047_length_479137	g11479.t1	scaffold_42	36756740	97832791	441.0
g	braker1_g05120	contig_047_length_479137	g11482.t1	scaffold_42	36550006	97923876	691.0
g	braker1_g05121	contig_047_length_479137	g11481.t1	scaffold_42	36816735	97747545	157.0
g	braker1_g05108	contig_047_length_479137	g1698.t1	scaffold_2	36733488	15915539	562.0
g	braker1_g05094	contig_047_length_479137	g5158.t1	scaffold_5	36904318	37608290	661.0
g	braker1_g05098	contig_047_length_479137	g5151.t1	scaffold_5	36545840	35254350	460.0
g	braker1_g05125	contig_047_length_479137	g11476.t1	scaffold_42	36705087	97910290	421.0
g	braker1_g05140	contig_047_length_479137	g8333.t1	scaffold_11	36483602	71802473	207.0
g	braker1_g05141	contig_047_length_479137	g11023.t1	scaffold_32	36808845	94316337	204.0
g	braker1_g05142	contig_047_length_479137	g8331.t1	scaffold_11	36458335	71532987	426.0
g	braker1_g05107	contig_047_length_479137	g5143.t1	scaffold_5	36878267	37719355	1341.0
g	braker1_g05144	contig_047_length_479137	g8333.t1	scaffold_11	36736480	71802473	257.0
g	braker1_g05145	contig_047_length_479137	g8333.t1	scaffold_11	36564942	71802473	426.0
g	braker1_g05101	contig_047_length_479137	g5148.t1	scaffold_5	36527349	33382375	204.0
g	braker1_g05104	contig_047_length_479137	g5146.t1	scaffold_5	36553200	39214792	385.0
g	braker1_g05109	contig_047_length_479137	g11011.t1	scaffold_31	36743044	94164070	763.0
g	braker1_g05113	contig_047_length_479137	g11485.t1	scaffold_42	36761599	97869037	577.0
g	braker1_g05128	contig_047_length_479137	g11473.t1	scaffold_42	36794653	97928950	353.0
g	braker1_g05133	contig_047_length_479137	g11468.t1	scaffold_42	36897488	97839728	436.0
g	braker1_g05139	contig_047_length_479137	g11461.t1	scaffold_42	36758587	97773151	273.0
g	braker1_g05138	contig_047_length_479137	g11624.t1	scaffold_59	36858546	99697050	318.0
g	braker1_g05111	contig_047_length_479137	g11012.t1	scaffold_31	36710864	94102789	5401.0
g	braker1_g05110	contig_047_length_479137	g11012.t1	scaffold_31	36837677	94102789	6600.0
g	braker1_g05117	contig_047_length_479137	g11483.t1	scaffold_42	36460947	97741435	689.0
g	braker1_g05116	contig_047_length_479137	g11483.t1	scaffold_42	36558532	97741435	787.0
g	braker1_g05115	contig_047_length_479137	g11483.t1	scaffold_42	36890309	97741435	747.0
g	braker1_g05114	contig_047_length_479137	g11484.t1	scaffold_42	36740129	97776376	266.0
g	braker1_g05131	contig_047_length_479137	g11470.t1	scaffold_42	36747883	97850163	892.0
g	braker1_g05130	contig_047_length_479137	g11471.t1	scaffold_42	36801052	97844500	892.0
g	braker1_g05119	contig_047_length_479137	g11482.t1	scaffold_42	36752899	97923876	707.0
g	braker1_g05132	contig_047_length_479137	g11469.t1	scaffold_42	36611157	97933729	546.0
g	braker1_g05135	contig_047_length_479137	g11466.t1	scaffold_42	36820781	97910193	954.0
g	braker1_g05134	contig_047_length_479137	g11467.t1	scaffold_42	36874839	97787351	434.0
g	braker1_g05137	contig_047_length_479137	g8347.t1	scaffold_11	36538137	72446427	393.0
g	braker1_g05127	contig_047_length_479137	g11474.t1	scaffold_42	36792219	97825361	301.0
g	braker1_g05105	contig_047_length_479137	g5145.t1	scaffold_5	36831450	38976295	773.0
g	braker1_g05136	contig_047_length_479137	g11465.t1	scaffold_42	36759950	97933729	1033.0
g	braker1_g05124	contig_047_length_479137	g11478.t1	scaffold_42	36648067	97836222	407.0
g	braker1_g05129	contig_047_length_479137	g11472.t1	scaffold_42	36530824	97938972	368.0
g	braker1_g05099	contig_047_length_479137	g5150.t1	scaffold_5	36729859	36870097	139.0
g	braker1_g05126	contig_047_length_479137	g11476.t1	scaffold_42	36769948	97910290	352.0
g	braker1_g05143	contig_047_length_479137	g8332.t1	scaffold_11	36674161	72662179	258.0
g	braker1_g05112	contig_047_length_479137	g11015.t1	scaffold_31	36813525	94281879	890.0
g	braker1_g05118	contig_047_length_479137	g11483.t1	scaffold_42	36866913	97741435	806.0
g	braker1_g09643	contig_162_length_162892	g8817.t1	scaffold_12	70135027	73800902	956.0
g	braker1_g09642	contig_162_length_162892	g8816.t1	scaffold_12	70009496	73486035	241.0
g	braker1_g09641	contig_162_length_162892	g8815.t1	scaffold_12	70063797	73719433	1012.0
g	braker1_g09640	contig_162_length_162892	g8814.t1	scaffold_12	70084098	73557723	1418.0
g	braker1_g09647	contig_162_length_162892	g8821.t1	scaffold_12	70089229	72964399	312.0
g	braker1_g09646	contig_162_length_162892	g8820.t1	scaffold_12	70046679	73606860	528.0
g	braker1_g09645	contig_162_length_162892	g8819.t1	scaffold_12	70037794	74259719	174.0
g	braker1_g09644	contig_162_length_162892	g8818.t1	scaffold_12	70053868	72995991	471.0
g	braker1_g09661	contig_162_length_162892	g8837.t1	scaffold_12	70105762	72800950	2399.0
g	braker1_g09660	contig_162_length_162892	g8836.t1	scaffold_12	69993432	72988721	8910.0
g	braker1_g09663	contig_162_length_162892	g8839.t1	scaffold_12	70155238	73617912	298.0
g	braker1_g09662	contig_162_length_162892	g8838.t1	scaffold_12	70102046	73309199	2322.0
g	braker1_g09649	contig_162_length_162892	g8823.t1	scaffold_12	70013615	73800902	869.0
g	braker1_g09648	contig_162_length_162892	g8822.t1	scaffold_12	70099203	72860156	854.0
g	braker1_g09664	contig_162_length_162892	g8840.t1	scaffold_12	70109028	74431368	118.0
g	braker1_g09654	contig_162_length_162892	g8828.t1	scaffold_12	70075543	72815015	380.0
g	braker1_g09655	contig_162_length_162892	g8829.t1	scaffold_12	70093084	73345887	386.0
g	braker1_g09656	contig_162_length_162892	g8831.t1	scaffold_12	70019885	72964399	435.0
g	braker1_g09657	contig_162_length_162892	g8831.t1	scaffold_12	70121303	72964399	348.0
g	braker1_g09650	contig_162_length_162892	g8824.t1	scaffold_12	70144758	73780746	1753.0
g	braker1_g09651	contig_162_length_162892	g8825.t1	scaffold_12	70030986	73296511	1120.0
g	braker1_g09652	contig_162_length_162892	g8827.t1	scaffold_12	70096046	74561397	350.0
g	braker1_g09653	contig_162_length_162892	g8827.t1	scaffold_12	70023395	74561397	349.0
g	braker1_g09658	contig_162_length_162892	g8835.t1	scaffold_12	69996969	74373965	407.0
g	braker1_g09659	contig_162_length_162892	g8835.t1	scaffold_12	70026781	74373965	372.0
g	braker1_g09636	contig_162_length_162892	g8810.t1	scaffold_12	70150869	73233522	207.0
g	braker1_g09637	contig_162_length_162892	g8811.t1	scaffold_12	70041999	73816854	187.0
g	braker1_g09638	contig_162_length_162892	g8812.t1	scaffold_12	70004019	74327089	1687.0
g	braker1_g09639	contig_162_length_162892	g8813.t1	scaffold_12	70034042	73020020	830.0
g	braker1_g10678	contig_218_length_105364	g3957.t1	scaffold_4	77481773	43306795	189.0
g	braker1_g10680	contig_218_length_105364	g3955.t1	scaffold_4	77395557	44749438	1009.0
g	braker1_g10690	contig_218_length_105364	g3941.t1	scaffold_4	77488937	45032350	881.0
g	braker1_g10682	contig_218_length_105364	g3953.t1	scaffold_4	77409033	41894628	2049.0
g	braker1_g10692	contig_218_length_105364	g3939.t1	scaffold_4	77402078	47260600	659.0
g	braker1_g10685	contig_218_length_105364	g3947.t1	scaffold_4	77412320	47686437	373.0
g	braker1_g10684	contig_218_length_105364	g3950.t1	scaffold_4	77421894	45460319	737.0
g	braker1_g10687	contig_218_length_105364	g3945.t1	scaffold_4	77455654	44092473	592.0
g	braker1_g10686	contig_218_length_105364	g3946.t1	scaffold_4	77467776	44310482	183.0
g	braker1_g10681	contig_218_length_105364	g3954.t1	scaffold_4	77462336	43311925	879.0
g	braker1_g10679	contig_218_length_105364	g3956.t1	scaffold_4	77416036	43357768	960.0
g	braker1_g10683	contig_218_length_105364	g3950.t1	scaffold_4	77497097	45460319	731.0
g	braker1_g10691	contig_218_length_105364	g3940.t1	scaffold_4	77494944	42430689	826.0
g	braker1_g10674	contig_218_length_105364	g3556.t1	scaffold_3	77492140	32014007	626.0
g	braker1_g10675	contig_218_length_105364	g3958.t1	scaffold_4	77436325	47956567	119.0
g	braker1_g10677	contig_218_length_105364	g11307.t1	scaffold_38	77427802	96988021	298.0
g	braker1_g10689	contig_218_length_105364	g3942.t1	scaffold_4	77407720	45058905	652.0
g	braker1_g10688	contig_218_length_105364	g1050.t1	scaffold_1	77473931	4045389	1119.0
g	braker1_g10673	contig_218_length_105364	g3959.t1	scaffold_4	77471246	45114856	1033.0
g	braker1_g09948	contig_177_length_141529	g1168.t1	scaffold_1	72313793	4581818	962.0
g	braker1_g09949	contig_177_length_141529	g1180.t1	scaffold_1	72396305	10091946	197.0
g	braker1_g09944	contig_177_length_141529	g1167.t1	scaffold_1	72275084	12826790	94.7
g	braker1_g09945	contig_177_length_141529	g1164.t1	scaffold_1	72388854	7832721	607.0
g	braker1_g09946	contig_177_length_141529	g1165.t1	scaffold_1	72298226	4581785	934.0
g	braker1_g09947	contig_177_length_141529	g1170.t1	scaffold_1	72311133	2274474	539.0
g	braker1_g09943	contig_177_length_141529	g1166.t1	scaffold_1	72374873	5260675	749.0
g	braker1_g09962	contig_177_length_141529	g1131.t1	scaffold_1	72283293	1502931	236.0
g	braker1_g09963	contig_177_length_141529	g1137.t1	scaffold_1	72381818	6438975	744.0
g	braker1_g09960	contig_177_length_141529	g1133.t1	scaffold_1	72347126	9572717	1227.0
g	braker1_g09961	contig_177_length_141529	g1134.t1	scaffold_1	72364107	4122169	576.0
g	braker1_g09966	contig_177_length_141529	g1135.t1	scaffold_1	72371168	11682267	288.0
g	braker1_g09967	contig_177_length_141529	g1130.t1	scaffold_1	72335159	11442060	7519.0
g	braker1_g09964	contig_177_length_141529	g1136.t1	scaffold_1	72304242	4305399	700.0
g	braker1_g09965	contig_177_length_141529	g1135.t1	scaffold_1	72393184	11682267	377.0
g	braker1_g09959	contig_177_length_141529	g1132.t1	scaffold_1	72287546	7561510	609.0
g	braker1_g09958	contig_177_length_141529	g1138.t1	scaffold_1	72341309	2954955	259.0
g	braker1_g09953	contig_177_length_141529	g1173.t1	scaffold_1	72318429	5541190	1011.0
g	braker1_g09951	contig_177_length_141529	g1178.t1	scaffold_1	72291771	4491926	130.0
g	braker1_g09950	contig_177_length_141529	g1177.t1	scaffold_1	72326545	10187195	223.0
g	braker1_g09957	contig_177_length_141529	g1139.t1	scaffold_1	72355753	2575211	1177.0
g	braker1_g09956	contig_177_length_141529	g1176.t1	scaffold_1	72308056	5510920	357.0
g	braker1_g09955	contig_177_length_141529	g1175.t1	scaffold_1	72280414	72975	1262.0
g	braker1_g09954	contig_177_length_141529	g1174.t1	scaffold_1	72352748	11220795	540.0
g	braker1_g09311	contig_148_length_185866	g9374.t1	scaffold_15	67542432	81070967	698.0
g	braker1_g09310	contig_148_length_185866	g9370.t1	scaffold_15	67670205	80636821	831.0
g	braker1_g09313	contig_148_length_185866	g9376.t1	scaffold_15	67674295	80596405	1047.0
g	braker1_g09312	contig_148_length_185866	g9375.t1	scaffold_15	67523509	81540913	347.0
g	braker1_g09315	contig_148_length_185866	g363.t1	scaffold_1	67536196	7944248	445.0
g	braker1_g09314	contig_148_length_185866	g8996.t1	scaffold_13	67618495	74845099	111.0
g	braker1_g09317	contig_148_length_185866	g9378.t1	scaffold_15	67603928	80338047	367.0
g	braker1_g09316	contig_148_length_185866	g9377.t1	scaffold_15	67563747	80210850	388.0
g	braker1_g09319	contig_148_length_185866	g9380.t1	scaffold_15	67679485	80795525	387.0
g	braker1_g09318	contig_148_length_185866	g9379.t1	scaffold_15	67611035	81163846	1660.0
g	braker1_g09328	contig_148_length_185866	g9387.t1	scaffold_15	67641292	80947239	276.0
g	braker1_g09324	contig_148_length_185866	g9361.t1	scaffold_15	67627757	80715918	857.0
g	braker1_g09325	contig_148_length_185866	g9373.t1	scaffold_15	67544137	81492877	67.0
g	braker1_g09326	contig_148_length_185866	g9386.t1	scaffold_15	67597867	80269387	495.0
g	braker1_g09327	contig_148_length_185866	g9387.t1	scaffold_15	67664081	80947239	544.0
g	braker1_g09320	contig_148_length_185866	g9382.t1	scaffold_15	67685032	80302820	637.0
g	braker1_g09321	contig_148_length_185866	g9383.t1	scaffold_15	67591071	80614894	263.0
g	braker1_g09322	contig_148_length_185866	g9383.t1	scaffold_15	67569164	80614894	311.0
g	braker1_g09323	contig_148_length_185866	g9384.t1	scaffold_15	67577761	80283778	243.0
g	braker1_g09306	contig_148_length_185866	g6399.t1	scaffold_6	67552994	49591079	250.0
g	braker1_g09307	contig_148_length_185866	g8582.t1	scaffold_11	67653510	70491293	81.3
g	braker1_g09305	contig_148_length_185866	g2922.t1	scaffold_3	67634339	24031151	479.0
g	braker1_g09308	contig_148_length_185866	g232.t1	scaffold_1	67647005	183127	377.0
g	braker1_g09309	contig_148_length_185866	g9369.t1	scaffold_15	67583211	80337088	2851.0
g	braker1_g10829	contig_230_length_93337	g1992.t1	scaffold_2	78650769	16088254	71.2
g	braker1_g10828	contig_230_length_93337	g1993.t1	scaffold_2	78606803	14146127	697.0
g	braker1_g10821	contig_230_length_93337	g7948.t1	scaffold_9	78590001	67001138	77.4
g	braker1_g10820	contig_230_length_93337	g9178.t1	scaffold_14	78669498	77877858	460.0
g	braker1_g10823	contig_230_length_93337	g1998.t1	scaffold_2	78654486	20833297	343.0
g	braker1_g10822	contig_230_length_93337	g1999.t1	scaffold_2	78627945	21528944	724.0
g	braker1_g10824	contig_230_length_93337	g1997.t1	scaffold_2	78658344	17219599	1096.0
g	braker1_g10827	contig_230_length_93337	g1994.t1	scaffold_2	78620633	22144762	431.0
g	braker1_g10826	contig_230_length_93337	g1996.t1	scaffold_2	78612737	15036645	995.0
g	braker1_g10830	contig_230_length_93337	g10375.t1	scaffold_23	78643550	87461898	336.0
g	braker1_g08891	contig_133_length_210472	g11094.t1	scaffold_33	64576643	93096958	632.0
g	braker1_g08890	contig_133_length_210472	g11095.t1	scaffold_33	64658823	92737867	553.0
g	braker1_g08893	contig_133_length_210472	g11091.t1	scaffold_33	64754143	92680868	338.0
g	braker1_g08892	contig_133_length_210472	g11093.t1	scaffold_33	64633002	92697832	1743.0
g	braker1_g08895	contig_133_length_210472	g11089.t1	scaffold_33	64758030	92738073	1984.0
g	braker1_g08894	contig_133_length_210472	g11090.t1	scaffold_33	64761736	92994226	557.0
g	braker1_g08897	contig_133_length_210472	g11087.t1	scaffold_33	64693722	92747281	3468.0
g	braker1_g08896	contig_133_length_210472	g11088.t1	scaffold_33	64751131	92768558	1898.0
g	braker1_g08899	contig_133_length_210472	g11085.t1	scaffold_33	64674153	92987640	1962.0
g	braker1_g08898	contig_133_length_210472	g11086.t1	scaffold_33	64591567	92855336	201.0
g	braker1_g08903	contig_133_length_210472	g11081.t1	scaffold_33	64642295	93214687	809.0
g	braker1_g08902	contig_133_length_210472	g11082.t1	scaffold_33	64722076	92794039	2575.0
g	braker1_g08901	contig_133_length_210472	g11083.t1	scaffold_33	64565850	92956323	372.0
g	braker1_g08900	contig_133_length_210472	g11084.t1	scaffold_33	64615778	92868987	444.0
g	braker1_g08907	contig_133_length_210472	g11216.t1	scaffold_36	64637246	96133079	616.0
g	braker1_g08906	contig_133_length_210472	g11220.t1	scaffold_36	64727217	95901978	67.4
g	braker1_g08905	contig_133_length_210472	g11220.t1	scaffold_36	64703866	95901978	516.0
g	braker1_g08904	contig_133_length_210472	g11080.t1	scaffold_33	64713339	92717048	449.0
g	braker1_g08883	contig_133_length_210472	g11101.t1	scaffold_33	64744911	92979606	769.0
g	braker1_g08887	contig_133_length_210472	g11098.t1	scaffold_33	64738222	92879128	380.0
g	braker1_g08884	contig_133_length_210472	g11100.t1	scaffold_33	64598098	93058080	2769.0
g	braker1_g08885	contig_133_length_210472	g11099.t1	scaffold_33	64733614	92804858	295.0
g	braker1_g08888	contig_133_length_210472	g11097.t1	scaffold_33	64667527	92747281	479.0
g	braker1_g08889	contig_133_length_210472	g11096.t1	scaffold_33	64629204	92723805	369.0
g	braker1_g10515	contig_207_length_119743	g8965.t1	scaffold_13	76147188	74907586	504.0
g	braker1_g10514	contig_207_length_119743	g8966.t1	scaffold_13	76156552	75755697	726.0
g	braker1_g10517	contig_207_length_119743	g8963.t1	scaffold_13	76243841	74963921	1047.0
g	braker1_g10516	contig_207_length_119743	g8964.t1	scaffold_13	76199417	76457523	3061.0
g	braker1_g10511	contig_207_length_119743	g8969.t1	scaffold_13	76173599	75193562	2128.0
g	braker1_g10513	contig_207_length_119743	g8967.t1	scaffold_13	76162706	75355452	217.0
g	braker1_g10512	contig_207_length_119743	g8968.t1	scaffold_13	76186520	74712017	291.0
g	braker1_g10508	contig_207_length_119743	g8971.t1	scaffold_13	76207982	75525825	816.0
g	braker1_g10509	contig_207_length_119743	g8970.t1	scaffold_13	76212851	76241102	688.0
g	braker1_g09346	contig_149_length_185685	g9923.t1	scaffold_18	67706804	85344064	424.0
g	braker1_g09344	contig_149_length_185685	g2669.t1	scaffold_2	67787637	16258801	1566.0
g	braker1_g09345	contig_149_length_185685	g9919.t1	scaffold_18	67718082	84818460	174.0
g	braker1_g09342	contig_149_length_185685	g9926.t1	scaffold_18	67801727	85153842	227.0
g	braker1_g09343	contig_149_length_185685	g2675.t1	scaffold_2	67826091	17864650	1555.0
g	braker1_g09340	contig_149_length_185685	g9926.t1	scaffold_18	67873256	85153842	3373.0
g	braker1_g09341	contig_149_length_185685	g9925.t1	scaffold_18	67700279	85279331	747.0
g	braker1_g09339	contig_149_length_185685	g9927.t1	scaffold_18	67762296	85266822	664.0
g	braker1_g09338	contig_149_length_185685	g9928.t1	scaffold_18	67728048	85350879	2561.0
g	braker1_g09333	contig_149_length_185685	g11027.t1	scaffold_32	67739909	94560050	166.0
g	braker1_g09332	contig_149_length_185685	g9934.t1	scaffold_18	67773392	85258513	126.0
g	braker1_g09331	contig_149_length_185685	g9935.t1	scaffold_18	67746032	84428116	431.0
g	braker1_g09330	contig_149_length_185685	g9935.t1	scaffold_18	67854478	84428116	687.0
g	braker1_g09337	contig_149_length_185685	g9929.t1	scaffold_18	67734365	85407421	529.0
g	braker1_g09336	contig_149_length_185685	g9930.t1	scaffold_18	67880236	85158044	137.0
g	braker1_g09335	contig_149_length_185685	g9931.t1	scaffold_18	67753995	84727648	547.0
g	braker1_g09334	contig_149_length_185685	g9932.t1	scaffold_18	67808350	85308875	924.0
g	braker1_g10924	contig_240_length_88430	g5013.t1	scaffold_5	79542353	40785952	1873.0
g	braker1_g10925	contig_240_length_88430	g3083.t1	scaffold_3	79558832	26698842	493.0
g	braker1_g10926	contig_240_length_88430	g5014.t1	scaffold_5	79522749	33906882	237.0
g	braker1_g10927	contig_240_length_88430	g5015.t1	scaffold_5	79499620	33057455	259.0
g	braker1_g10923	contig_240_length_88430	g5012.t1	scaffold_5	79564526	37610455	526.0
g	braker1_g10129	contig_186_length_130092	g6714.t1	scaffold_7	73528454	61124047	940.0
g	braker1_g10127	contig_186_length_130092	g6712.t1	scaffold_7	73499262	58036296	1566.0
g	braker1_g10123	contig_186_length_130092	g6708.t1	scaffold_7	73612500	57347105	1110.0
g	braker1_g10135	contig_186_length_130092	g6720.t1	scaffold_7	73522455	56202364	557.0
g	braker1_g10140	contig_186_length_130092	g6725.t1	scaffold_7	73514800	61092735	669.0
g	braker1_g10121	contig_186_length_130092	g6706.t1	scaffold_7	73573262	58888955	251.0
g	braker1_g10133	contig_186_length_130092	g6718.t1	scaffold_7	73506340	58757845	148.0
g	braker1_g10139	contig_186_length_130092	g6724.t1	scaffold_7	73546802	59597279	1444.0
g	braker1_g10138	contig_186_length_130092	g6723.t1	scaffold_7	73535895	59908493	1087.0
g	braker1_g10128	contig_186_length_130092	g6713.t1	scaffold_7	73625618	57159024	525.0
g	braker1_g10126	contig_186_length_130092	g6711.t1	scaffold_7	73542024	55769781	231.0
g	braker1_g10125	contig_186_length_130092	g6710.t1	scaffold_7	73502481	57429835	1170.0
g	braker1_g10124	contig_186_length_130092	g6709.t1	scaffold_7	73597433	59051657	461.0
g	braker1_g10132	contig_186_length_130092	g6717.t1	scaffold_7	73619964	60098761	365.0
g	braker1_g10131	contig_186_length_130092	g6716.t1	scaffold_7	73555053	57105171	1864.0
g	braker1_g10130	contig_186_length_130092	g6715.t1	scaffold_7	73582089	60696832	1623.0
g	braker1_g10137	contig_186_length_130092	g6722.t1	scaffold_7	73578377	58945406	822.0
g	braker1_g10136	contig_186_length_130092	g6721.t1	scaffold_7	73606243	56927945	2602.0
g	braker1_g10122	contig_186_length_130092	g6707.t1	scaffold_7	73567770	58928303	285.0
g	braker1_g10134	contig_186_length_130092	g6719.t1	scaffold_7	73587254	56246986	714.0
g	braker1_g06973	contig_081_length_350373	g8699.t1	scaffold_12	50440414	73071630	538.0
g	braker1_g06992	contig_081_length_350373	g8681.t1	scaffold_12	50683521	73839393	1682.0
g	braker1_g06952	contig_081_length_350373	g8719.t1	scaffold_12	50351720	72736178	1339.0
g	braker1_g06990	contig_081_length_350373	g8683.t1	scaffold_12	50388521	74227003	1544.0
g	braker1_g06991	contig_081_length_350373	g8682.t1	scaffold_12	50675632	73671234	346.0
g	braker1_g06996	contig_081_length_350373	g8677.t1	scaffold_12	50394806	73447828	210.0
g	braker1_g06997	contig_081_length_350373	g8676.t1	scaffold_12	50577639	73272013	473.0
g	braker1_g06994	contig_081_length_350373	g8679.t1	scaffold_12	50407463	74545052	413.0
g	braker1_g06995	contig_081_length_350373	g8678.t1	scaffold_12	50652714	72775812	853.0
g	braker1_g06975	contig_081_length_350373	g8697.t1	scaffold_12	50607282	74458241	1999.0
g	braker1_g06976	contig_081_length_350373	g8696.t1	scaffold_12	50488924	72978546	630.0
g	braker1_g06951	contig_081_length_350373	g8720.t1	scaffold_12	50635987	73214235	422.0
g	braker1_g06978	contig_081_length_350373	g5614.t1	scaffold_5	50511036	32850149	71.6
g	braker1_g06979	contig_081_length_350373	g8694.t1	scaffold_12	50580270	74119256	402.0
g	braker1_g06958	contig_081_length_350373	g8713.t1	scaffold_12	50548629	73149733	712.0
g	braker1_g06959	contig_081_length_350373	g8712.t1	scaffold_12	50643163	73491287	425.0
g	braker1_g06956	contig_081_length_350373	g8715.t1	scaffold_12	50559632	73831415	563.0
g	braker1_g06971	contig_081_length_350373	g8701.t1	scaffold_12	50596642	73337073	1382.0
g	braker1_g06972	contig_081_length_350373	g8700.t1	scaffold_12	50539086	73435481	359.0
g	braker1_g06955	contig_081_length_350373	g8716.t1	scaffold_12	50629340	73621492	108.0
g	braker1_g06974	contig_081_length_350373	g8698.t1	scaffold_12	50474685	73008402	267.0
g	braker1_g06953	contig_081_length_350373	g8718.t1	scaffold_12	50572726	73954686	717.0
g	braker1_g06950	contig_081_length_350373	g8721.t1	scaffold_12	50435200	72783860	134.0
g	braker1_g06977	contig_081_length_350373	g8695.t1	scaffold_12	50566972	73179058	447.0
g	braker1_g06993	contig_081_length_350373	g8680.t1	scaffold_12	50495462	73749887	1067.0
g	braker1_g06989	contig_081_length_350373	g8684.t1	scaffold_12	50680851	74302352	745.0
g	braker1_g06988	contig_081_length_350373	g8685.t1	scaffold_12	50618586	73602593	373.0
g	braker1_g06981	contig_081_length_350373	g8692.t1	scaffold_12	50523411	73051819	2622.0
g	braker1_g06980	contig_081_length_350373	g8693.t1	scaffold_12	50624259	73606860	237.0
g	braker1_g06983	contig_081_length_350373	g8690.t1	scaffold_12	50531839	74513002	482.0
g	braker1_g06982	contig_081_length_350373	g8691.t1	scaffold_12	50340408	73480926	823.0
g	braker1_g06985	contig_081_length_350373	g8688.t1	scaffold_12	50669434	72866716	193.0
g	braker1_g06984	contig_081_length_350373	g8689.t1	scaffold_12	50385379	73518537	1051.0
g	braker1_g06987	contig_081_length_350373	g8686.t1	scaffold_12	50503845	72988721	1434.0
g	braker1_g06986	contig_081_length_350373	g8687.t1	scaffold_12	50383193	73420035	417.0
g	braker1_g06949	contig_081_length_350373	g8722.t1	scaffold_12	50349657	73420035	402.0
g	braker1_g06967	contig_081_length_350373	g8704.t1	scaffold_12	50601877	73160666	91.7
g	braker1_g06965	contig_081_length_350373	g8706.t1	scaffold_12	50445932	73155263	52.8
g	braker1_g06964	contig_081_length_350373	g8707.t1	scaffold_12	50615013	74101869	1424.0
g	braker1_g06963	contig_081_length_350373	g8708.t1	scaffold_12	50353603	73820454	427.0
g	braker1_g06962	contig_081_length_350373	g8709.t1	scaffold_12	50367166	74398763	1152.0
g	braker1_g06961	contig_081_length_350373	g8710.t1	scaffold_12	50401585	74016892	4098.0
g	braker1_g06960	contig_081_length_350373	g8711.t1	scaffold_12	50587111	74296309	1022.0
g	braker1_g06947	contig_081_length_350373	g8723.t1	scaffold_12	50411707	73548993	556.0
g	braker1_g06946	contig_081_length_350373	g8724.t1	scaffold_12	50361170	74411328	1019.0
g	braker1_g06969	contig_081_length_350373	g8702.t1	scaffold_12	50422754	73236562	681.0
g	braker1_g06968	contig_081_length_350373	g8703.t1	scaffold_12	50574974	74503743	775.0
g	braker1_g06957	contig_081_length_350373	g8714.t1	scaffold_12	50611815	73459815	1382.0
g	braker1_g06954	contig_081_length_350373	g8717.t1	scaffold_12	50663232	74443517	268.0
g	braker1_g04130	contig_033_length_555146	g3279.t1	scaffold_3	29275023	31062491	311.0
g	braker1_g04131	contig_033_length_555146	g3280.t1	scaffold_3	29265605	30896021	236.0
g	braker1_g04136	contig_033_length_555146	g3286.t1	scaffold_3	29658418	32173306	877.0
g	braker1_g04137	contig_033_length_555146	g3287.t1	scaffold_3	29390227	24637624	832.0
g	braker1_g04134	contig_033_length_555146	g3283.t1	scaffold_3	29347161	29223065	2161.0
g	braker1_g04113	contig_033_length_555146	g3263.t1	scaffold_3	29473291	31960964	8278.0
g	braker1_g04132	contig_033_length_555146	g3281.t1	scaffold_3	29380684	25684424	187.0
g	braker1_g04133	contig_033_length_555146	g3282.t1	scaffold_3	29469147	31082883	361.0
g	braker1_g04116	contig_033_length_555146	g3265.t1	scaffold_3	29568862	27849672	1474.0
g	braker1_g04117	contig_033_length_555146	g3266.t1	scaffold_3	29288436	27130339	830.0
g	braker1_g04118	contig_033_length_555146	g3267.t1	scaffold_3	29618348	30599803	193.0
g	braker1_g04119	contig_033_length_555146	g3268.t1	scaffold_3	29165917	23657689	530.0
g	braker1_g04138	contig_033_length_555146	g3288.t1	scaffold_3	29411877	30688915	423.0
g	braker1_g04099	contig_033_length_555146	g3250.t1	scaffold_3	29322297	26553581	721.0
g	braker1_g04098	contig_033_length_555146	g3249.t1	scaffold_3	29527843	23509975	648.0
g	braker1_g04095	contig_033_length_555146	g3245.t1	scaffold_3	29297769	30054400	989.0
g	braker1_g04094	contig_033_length_555146	g3244.t1	scaffold_3	29333714	29593222	2499.0
g	braker1_g04097	contig_033_length_555146	g3248.t1	scaffold_3	29304127	27902652	1110.0
g	braker1_g04096	contig_033_length_555146	g3247.t1	scaffold_3	29403185	27789318	1175.0
g	braker1_g04091	contig_033_length_555146	g3241.t1	scaffold_3	29397897	23276282	1026.0
g	braker1_g04090	contig_033_length_555146	g3240.t1	scaffold_3	29377160	23915213	118.0
g	braker1_g04093	contig_033_length_555146	g3243.t1	scaffold_3	29313822	28035483	228.0
g	braker1_g04092	contig_033_length_555146	g3242.t1	scaffold_3	29387004	26181079	961.0
g	braker1_g04112	contig_033_length_555146	g3262.t1	scaffold_3	29508997	26236098	294.0
g	braker1_g04109	contig_033_length_555146	g3259.t1	scaffold_3	29488278	27312286	1132.0
g	braker1_g04108	contig_033_length_555146	g3258.t1	scaffold_3	29648465	32269015	1076.0
g	braker1_g04107	contig_033_length_555146	g3257.t1	scaffold_3	29486191	25992679	97.4
g	braker1_g04106	contig_033_length_555146	g3256.t1	scaffold_3	29536164	23501014	189.0
g	braker1_g04105	contig_033_length_555146	g3255.t1	scaffold_3	29551711	23657689	470.0
g	braker1_g04104	contig_033_length_555146	g3254.t1	scaffold_3	29365103	29699337	155.0
g	braker1_g04103	contig_033_length_555146	g3254.t1	scaffold_3	29628842	29699337	609.0
g	braker1_g04102	contig_033_length_555146	g3253.t1	scaffold_3	29209738	32357315	318.0
g	braker1_g04101	contig_033_length_555146	g3252.t1	scaffold_3	29351799	31558975	270.0
g	braker1_g04100	contig_033_length_555146	g3251.t1	scaffold_3	29588605	28536521	2084.0
g	braker1_g04125	contig_033_length_555146	g3274.t1	scaffold_3	29636714	28166323	1344.0
g	braker1_g04124	contig_033_length_555146	g3273.t1	scaffold_3	29454310	28124918	914.0
g	braker1_g04127	contig_033_length_555146	g3276.t1	scaffold_3	29394358	30512452	1924.0
g	braker1_g04126	contig_033_length_555146	g3275.t1	scaffold_3	29421710	23835975	907.0
g	braker1_g04121	contig_033_length_555146	g3270.t1	scaffold_3	29441987	23727570	1081.0
g	braker1_g04123	contig_033_length_555146	g3272.t1	scaffold_3	29607422	32575596	411.0
g	braker1_g04122	contig_033_length_555146	g3271.t1	scaffold_3	29342138	29931093	318.0
g	braker1_g04129	contig_033_length_555146	g3278.t1	scaffold_3	29596878	24226949	405.0
g	braker1_g04128	contig_033_length_555146	g7662.t1	scaffold_8	29292960	63474543	171.0
g	braker1_g04110	contig_033_length_555146	g3260.t1	scaffold_3	29522155	29789870	1457.0
g	braker1_g04088	contig_033_length_555146	g3238.t1	scaffold_3	29291264	27870046	605.0
g	braker1_g04111	contig_033_length_555146	g3261.t1	scaffold_3	29116626	31097143	1404.0
g	braker1_g04086	contig_033_length_555146	g3236.t1	scaffold_3	29543917	26145782	352.0
g	braker1_g04087	contig_033_length_555146	g3237.t1	scaffold_3	29427844	23737643	525.0
g	braker1_g04084	contig_033_length_555146	g3234.t1	scaffold_3	29580447	26302733	3930.0
g	braker1_g04085	contig_033_length_555146	g3235.t1	scaffold_3	29560614	26692240	530.0
g	braker1_g04082	contig_033_length_555146	g3229.t1	scaffold_3	29431224	24185586	635.0
g	braker1_g04083	contig_033_length_555146	g3234.t1	scaffold_3	29306423	26302733	2209.0
g	braker1_g04080	contig_033_length_555146	g3234.t1	scaffold_3	29461105	26302733	2299.0
g	braker1_g04081	contig_033_length_555146	g3225.t1	scaffold_3	29464939	30123685	157.0
g	braker1_g04089	contig_033_length_555146	g3239.t1	scaffold_3	29125181	28078366	320.0
g	braker1_g04135	contig_033_length_555146	g3285.t1	scaffold_3	29400182	31215740	1004.0
g	braker1_g04114	contig_033_length_555146	g3264.t1	scaffold_3	29137080	30839330	275.0
g	braker1_g05018	contig_045_length_503838	g9112.t1	scaffold_14	35848011	77535111	511.0
g	braker1_g04985	contig_045_length_503838	g9146.t1	scaffold_14	35833232	76623970	447.0
g	braker1_g04988	contig_045_length_503838	g9144.t1	scaffold_14	35877068	76887782	144.0
g	braker1_g05011	contig_045_length_503838	g9119.t1	scaffold_14	35722437	77116289	320.0
g	braker1_g05016	contig_045_length_503838	g9114.t1	scaffold_14	35881930	76623970	324.0
g	braker1_g04989	contig_045_length_503838	g9143.t1	scaffold_14	35765321	77231106	501.0
g	braker1_g04986	contig_045_length_503838	g9146.t1	scaffold_14	35895581	76623970	979.0
g	braker1_g04987	contig_045_length_503838	g9145.t1	scaffold_14	35481514	77035858	1071.0
g	braker1_g05017	contig_045_length_503838	g9113.t1	scaffold_14	35467019	77362934	234.0
g	braker1_g05014	contig_045_length_503838	g9116.t1	scaffold_14	35801757	78200795	597.0
g	braker1_g04984	contig_045_length_503838	g9148.t1	scaffold_14	35872203	77175165	124.0
g	braker1_g04983	contig_045_length_503838	g9149.t1	scaffold_14	35874309	77276949	212.0
g	braker1_g05013	contig_045_length_503838	g9117.t1	scaffold_14	35854717	76872370	181.0
g	braker1_g04981	contig_045_length_503838	g9152.t1	scaffold_14	35868124	76725090	383.0
g	braker1_g04980	contig_045_length_503838	g9151.t1	scaffold_14	35702675	76809632	263.0
g	braker1_g04949	contig_045_length_503838	g9179.t1	scaffold_14	35529549	77346735	374.0
g	braker1_g04948	contig_045_length_503838	g9180.t1	scaffold_14	35685771	76585988	1593.0
g	braker1_g04973	contig_045_length_503838	g9156.t1	scaffold_14	35708348	76815779	58.2
g	braker1_g04955	contig_045_length_503838	g9173.t1	scaffold_14	35575596	76838171	2122.0
g	braker1_g05012	contig_045_length_503838	g9118.t1	scaffold_14	35828641	77607249	578.0
g	braker1_g04947	contig_045_length_503838	g9183.t1	scaffold_14	35710952	77348229	397.0
g	braker1_g04982	contig_045_length_503838	g9150.t1	scaffold_14	35936448	77720231	250.0
g	braker1_g04961	contig_045_length_503838	g9168.t1	scaffold_14	35733545	78031460	533.0
g	braker1_g04960	contig_045_length_503838	g9169.t1	scaffold_14	35747425	76859482	1696.0
g	braker1_g04963	contig_045_length_503838	g9166.t1	scaffold_14	35620673	78269124	454.0
g	braker1_g04962	contig_045_length_503838	g9167.t1	scaffold_14	35789871	77166453	1207.0
g	braker1_g04965	contig_045_length_503838	g9164.t1	scaffold_14	35591550	77771148	1237.0
g	braker1_g04964	contig_045_length_503838	g9165.t1	scaffold_14	35565270	77549337	165.0
g	braker1_g04967	contig_045_length_503838	g9162.t1	scaffold_14	35925790	78234247	268.0
g	braker1_g04966	contig_045_length_503838	g9163.t1	scaffold_14	35584034	77157994	286.0
g	braker1_g04969	contig_045_length_503838	g9160.t1	scaffold_14	35791393	78136901	375.0
g	braker1_g04968	contig_045_length_503838	g9161.t1	scaffold_14	35697628	78253825	409.0
g	braker1_g04958	contig_045_length_503838	g9171.t1	scaffold_14	35559485	77555971	1155.0
g	braker1_g05002	contig_045_length_503838	g9128.t1	scaffold_14	35544633	77291040	1455.0
g	braker1_g05010	contig_045_length_503838	g9120.t1	scaffold_14	35497789	78016179	233.0
g	braker1_g05015	contig_045_length_503838	g9115.t1	scaffold_14	35667439	78353766	214.0
g	braker1_g05009	contig_045_length_503838	g9121.t1	scaffold_14	35613248	77642781	156.0
g	braker1_g05008	contig_045_length_503838	g9122.t1	scaffold_14	35633587	77441493	540.0
g	braker1_g05020	contig_045_length_503838	g9110.t1	scaffold_14	35851574	77982572	356.0
g	braker1_g05005	contig_045_length_503838	g9125.t1	scaffold_14	35861089	77065868	298.0
g	braker1_g05004	contig_045_length_503838	g9126.t1	scaffold_14	35841427	77111294	295.0
g	braker1_g05007	contig_045_length_503838	g9123.t1	scaffold_14	35718735	76867417	1936.0
g	braker1_g05006	contig_045_length_503838	g9124.t1	scaffold_14	35600588	78277473	390.0
g	braker1_g05001	contig_045_length_503838	g9129.t1	scaffold_14	35912608	78129115	260.0
g	braker1_g05000	contig_045_length_503838	g9130.t1	scaffold_14	35520429	78168983	108.0
g	braker1_g05003	contig_045_length_503838	g9127.t1	scaffold_14	35916661	78189649	66.2
g	braker1_g04995	contig_045_length_503838	g9134.t1	scaffold_14	35902985	76667635	367.0
g	braker1_g04990	contig_045_length_503838	g9142.t1	scaffold_14	35856778	77909566	277.0
g	braker1_g04991	contig_045_length_503838	g9141.t1	scaffold_14	35626374	77766199	667.0
g	braker1_g04992	contig_045_length_503838	g9140.t1	scaffold_14	35505470	76648042	353.0
g	braker1_g04993	contig_045_length_503838	g9139.t1	scaffold_14	35724740	77049783	491.0
g	braker1_g04994	contig_045_length_503838	g9135.t1	scaffold_14	35632060	77166447	217.0
g	braker1_g04959	contig_045_length_503838	g9170.t1	scaffold_14	35923272	78072151	806.0
g	braker1_g04996	contig_045_length_503838	g9133.t1	scaffold_14	35858161	77338867	344.0
g	braker1_g04997	contig_045_length_503838	g9131.t1	scaffold_14	35795900	78214135	212.0
g	braker1_g04954	contig_045_length_503838	g9174.t1	scaffold_14	35930742	77441493	111.0
g	braker1_g04956	contig_045_length_503838	g753.t1	scaffold_1	35781076	5425123	135.0
g	braker1_g04957	contig_045_length_503838	g9172.t1	scaffold_14	35835959	78403370	780.0
g	braker1_g04950	contig_045_length_503838	g9178.t1	scaffold_14	35900018	77877858	837.0
g	braker1_g04951	contig_045_length_503838	g9177.t1	scaffold_14	35887999	78226918	1171.0
g	braker1_g04952	contig_045_length_503838	g9176.t1	scaffold_14	35928388	78391812	869.0
g	braker1_g04953	contig_045_length_503838	g9175.t1	scaffold_14	35491555	76828478	861.0
g	braker1_g04972	contig_045_length_503838	g9158.t1	scaffold_14	35920816	76856832	622.0
g	braker1_g04998	contig_045_length_503838	g9130.t1	scaffold_14	35909394	78168983	394.0
g	braker1_g04970	contig_045_length_503838	g9159.t1	scaffold_14	35773051	78047089	1164.0
g	braker1_g04971	contig_045_length_503838	g9158.t1	scaffold_14	35652223	76856832	642.0
g	braker1_g04976	contig_045_length_503838	g9155.t1	scaffold_14	35905580	77527393	662.0
g	braker1_g04977	contig_045_length_503838	g9154.t1	scaffold_14	35617885	77120471	925.0
g	braker1_g04974	contig_045_length_503838	g9156.t1	scaffold_14	35726505	76815779	413.0
g	braker1_g05019	contig_045_length_503838	g9111.t1	scaffold_14	35714505	77535111	166.0
g	braker1_g04978	contig_045_length_503838	g9153.t1	scaffold_14	35642564	78433154	382.0
g	braker1_g07708	contig_098_length_295139	g7811.t1	scaffold_9	56067770	66992048	67.4
g	braker1_g07709	contig_098_length_295139	g7810.t1	scaffold_9	56088957	66037172	655.0
g	braker1_g07724	contig_098_length_295139	g7794.t1	scaffold_9	56054969	66324872	48.9
g	braker1_g07700	contig_098_length_295139	g7820.t1	scaffold_9	55978453	64782409	358.0
g	braker1_g07701	contig_098_length_295139	g7819.t1	scaffold_9	55975990	65759202	1380.0
g	braker1_g07702	contig_098_length_295139	g7817.t1	scaffold_9	55943557	67165060	605.0
g	braker1_g07703	contig_098_length_295139	g7816.t1	scaffold_9	56044364	67137647	280.0
g	braker1_g07722	contig_098_length_295139	g7798.t1	scaffold_9	56161978	65573903	322.0
g	braker1_g07723	contig_098_length_295139	g7797.t1	scaffold_9	56012534	65527573	662.0
g	braker1_g07706	contig_098_length_295139	g7813.t1	scaffold_9	55962469	65556710	1450.0
g	braker1_g07721	contig_098_length_295139	g7799.t1	scaffold_9	56174721	66104461	620.0
g	braker1_g07704	contig_098_length_295139	g7815.t1	scaffold_9	56152716	65564310	2623.0
g	braker1_g07705	contig_098_length_295139	g7814.t1	scaffold_9	56040925	66731597	326.0
g	braker1_g07698	contig_098_length_295139	g7822.t1	scaffold_9	56099974	65547049	603.0
g	braker1_g07699	contig_098_length_295139	g7821.t1	scaffold_9	56125418	65075268	124.0
g	braker1_g07720	contig_098_length_295139	g7800.t1	scaffold_9	55973016	64935226	964.0
g	braker1_g07692	contig_098_length_295139	g8279.t1	scaffold_10	55907181	68296360	53.9
g	braker1_g07693	contig_098_length_295139	g7828.t1	scaffold_9	55980274	65786998	908.0
g	braker1_g07690	contig_098_length_295139	g7830.t1	scaffold_9	55923113	65382906	1066.0
g	braker1_g07707	contig_098_length_295139	g7812.t1	scaffold_9	56113454	66609878	2036.0
g	braker1_g07696	contig_098_length_295139	g7824.t1	scaffold_9	56166405	66586326	1542.0
g	braker1_g07697	contig_098_length_295139	g7823.t1	scaffold_9	55918087	64876219	202.0
g	braker1_g07694	contig_098_length_295139	g7827.t1	scaffold_9	56169900	67556525	1957.0
g	braker1_g07695	contig_098_length_295139	g7826.t1	scaffold_9	56140775	64953277	446.0
g	braker1_g07717	contig_098_length_295139	g7803.t1	scaffold_9	56004932	65977883	3871.0
g	braker1_g07715	contig_098_length_295139	g7804.t1	scaffold_9	55938146	66068315	341.0
g	braker1_g07714	contig_098_length_295139	g7805.t1	scaffold_9	56019358	65882675	2172.0
g	braker1_g07713	contig_098_length_295139	g7806.t1	scaffold_9	55899080	67134305	1241.0
g	braker1_g07712	contig_098_length_295139	g7807.t1	scaffold_9	55986892	64976821	236.0
g	braker1_g07711	contig_098_length_295139	g7808.t1	scaffold_9	55932025	67087741	358.0
g	braker1_g07710	contig_098_length_295139	g7809.t1	scaffold_9	55993288	67430558	2101.0
g	braker1_g07719	contig_098_length_295139	g7801.t1	scaffold_9	56182842	67068175	2321.0
g	braker1_g07718	contig_098_length_295139	g7802.t1	scaffold_9	55996221	66540114	629.0
g	braker1_g07691	contig_098_length_295139	g7829.t1	scaffold_9	55895076	65661183	593.0
g	braker1_g07689	contig_098_length_295139	g7831.t1	scaffold_9	56107539	67314958	396.0
g	braker1_g07688	contig_098_length_295139	g11422.t1	scaffold_40	56076801	97505206	301.0
g	braker1_g06803	contig_078_length_355579	g9035.t1	scaffold_13	49614106	75738850	196.0
g	braker1_g06822	contig_078_length_355579	g91.t1	scaffold_1	49353876	11299876	674.0
g	braker1_g06823	contig_078_length_355579	g92.t1	scaffold_1	49276902	7590044	1459.0
g	braker1_g06819	contig_078_length_355579	g88.t1	scaffold_1	49402541	4792815	524.0
g	braker1_g06807	contig_078_length_355579	g10375.t1	scaffold_23	49610301	87461898	368.0
g	braker1_g06817	contig_078_length_355579	g86.t1	scaffold_1	49533649	2795490	620.0
g	braker1_g06816	contig_078_length_355579	g85.t1	scaffold_1	49383130	8646209	798.0
g	braker1_g06815	contig_078_length_355579	g84.t1	scaffold_1	49422638	1161384	490.0
g	braker1_g06814	contig_078_length_355579	g83.t1	scaffold_1	49363425	9650338	364.0
g	braker1_g06839	contig_078_length_355579	g108.t1	scaffold_1	49377981	2549238	737.0
g	braker1_g06811	contig_078_length_355579	g80.t1	scaffold_1	49390902	5683320	845.0
g	braker1_g06810	contig_078_length_355579	g79.t1	scaffold_1	49444563	7579107	174.0
g	braker1_g06835	contig_078_length_355579	g104.t1	scaffold_1	49493099	11258690	511.0
g	braker1_g06834	contig_078_length_355579	g103.t1	scaffold_1	49468910	6945070	1317.0
g	braker1_g06837	contig_078_length_355579	g106.t1	scaffold_1	49548676	5087147	2206.0
g	braker1_g06836	contig_078_length_355579	g105.t1	scaffold_1	49593774	9887656	792.0
g	braker1_g06831	contig_078_length_355579	g100.t1	scaffold_1	49405966	9517005	522.0
g	braker1_g06830	contig_078_length_355579	g99.t1	scaffold_1	49301254	11533290	1127.0
g	braker1_g06833	contig_078_length_355579	g102.t1	scaffold_1	49540938	1199089	969.0
g	braker1_g06832	contig_078_length_355579	g101.t1	scaffold_1	49572938	1534658	299.0
g	braker1_g06799	contig_078_length_355579	g9927.t1	scaffold_18	49524505	85266822	232.0
g	braker1_g06820	contig_078_length_355579	g89.t1	scaffold_1	49600719	8334153	10785.0
g	braker1_g06813	contig_078_length_355579	g82.t1	scaffold_1	49327644	4249432	149.0
g	braker1_g06840	contig_078_length_355579	g108.t1	scaffold_1	49502262	2549238	572.0
g	braker1_g06841	contig_078_length_355579	g108.t1	scaffold_1	49309130	2549238	616.0
g	braker1_g06842	contig_078_length_355579	g106.t1	scaffold_1	49371134	5087147	1982.0
g	braker1_g06812	contig_078_length_355579	g81.t1	scaffold_1	49413975	11819790	844.0
g	braker1_g06808	contig_078_length_355579	g77.t1	scaffold_1	49288434	9436038	746.0
g	braker1_g06809	contig_078_length_355579	g78.t1	scaffold_1	49559766	1577079	893.0
g	braker1_g06828	contig_078_length_355579	g97.t1	scaffold_1	49340878	12903821	1301.0
g	braker1_g06829	contig_078_length_355579	g98.t1	scaffold_1	49419528	11885861	835.0
g	braker1_g06826	contig_078_length_355579	g95.t1	scaffold_1	49585669	2853632	181.0
g	braker1_g06801	contig_078_length_355579	g9035.t1	scaffold_13	49580417	75738850	153.0
g	braker1_g06824	contig_078_length_355579	g93.t1	scaffold_1	49496722	8576292	350.0
g	braker1_g06825	contig_078_length_355579	g94.t1	scaffold_1	49398356	2581993	840.0
g	braker1_g06806	contig_078_length_355579	g76.t1	scaffold_1	49606705	6284832	55.1
g	braker1_g06821	contig_078_length_355579	g90.t1	scaffold_1	49546490	9174809	1693.0
g	braker1_g06800	contig_078_length_355579	g9035.t1	scaffold_13	49304130	75738850	136.0
g	braker1_g06827	contig_078_length_355579	g96.t1	scaffold_1	49427058	4013750	2385.0
g	braker1_g06802	contig_078_length_355579	g9035.t1	scaffold_13	49624497	75738850	257.0
g	braker1_g06818	contig_078_length_355579	g87.t1	scaffold_1	49515389	1965335	355.0
g	braker1_g10728	contig_222_length_101152	g9035.t1	scaffold_13	77898537	75738850	263.0
g	braker1_g10729	contig_222_length_101152	g9035.t1	scaffold_13	77906943	75738850	198.0
g	braker1_g10723	contig_222_length_101152	g2000.t1	scaffold_2	77859948	16033985	160.0
g	braker1_g10731	contig_222_length_101152	g9035.t1	scaffold_13	77903214	75738850	253.0
g	braker1_g10730	contig_222_length_101152	g9035.t1	scaffold_13	77809424	75738850	258.0
g	braker1_g10733	contig_222_length_101152	g9035.t1	scaffold_13	77829572	75738850	218.0
g	braker1_g10732	contig_222_length_101152	g9035.t1	scaffold_13	77847344	75738850	218.0
g	braker1_g10726	contig_222_length_101152	g1920.t1	scaffold_2	77888125	20455919	258.0
g	braker1_g10727	contig_222_length_101152	g9035.t1	scaffold_13	77874971	75738850	183.0
g	braker1_g10724	contig_222_length_101152	g2003.t1	scaffold_2	77885452	16750426	1190.0
g	braker1_g10725	contig_222_length_101152	g11042.t1	scaffold_32	77878897	94599037	686.0
g	braker1_g06145	contig_065_length_403685	g1171.t1	scaffold_1	44405714	1492656	405.0
g	braker1_g06170	contig_065_length_403685	g1187.t1	scaffold_1	44457287	13144266	5111.0
g	braker1_g06147	contig_065_length_403685	g1179.t1	scaffold_1	44393562	9174807	1353.0
g	braker1_g06146	contig_065_length_403685	g1169.t1	scaffold_1	44368931	140953	50.8
g	braker1_g06141	contig_065_length_403685	g1143.t1	scaffold_1	44398011	6985620	506.0
g	braker1_g06140	contig_065_length_403685	g1144.t1	scaffold_1	44558546	1175165	837.0
g	braker1_g06143	contig_065_length_403685	g1141.t1	scaffold_1	44575291	3811107	933.0
g	braker1_g06144	contig_065_length_403685	g1172.t1	scaffold_1	44678157	3085576	798.0
g	braker1_g06173	contig_065_length_403685	g1206.t1	scaffold_1	44365171	8859338	478.0
g	braker1_g06149	contig_065_length_403685	g1186.t1	scaffold_1	44525097	8567154	557.0
g	braker1_g06148	contig_065_length_403685	g1182.t1	scaffold_1	44340012	8217565	341.0
g	braker1_g06181	contig_065_length_403685	g1229.t1	scaffold_1	44631265	5658452	187.0
g	braker1_g06183	contig_065_length_403685	g1227.t1	scaffold_1	44667251	773516	842.0
g	braker1_g06182	contig_065_length_403685	g1228.t1	scaffold_1	44614472	6548817	205.0
g	braker1_g06185	contig_065_length_403685	g1224.t1	scaffold_1	44674773	2226215	1003.0
g	braker1_g06184	contig_065_length_403685	g1226.t1	scaffold_1	44353921	8934603	361.0
g	braker1_g06186	contig_065_length_403685	g1223.t1	scaffold_1	44372747	10124891	746.0
g	braker1_g06152	contig_065_length_403685	g1183.t1	scaffold_1	44334583	8415056	1254.0
g	braker1_g06175	contig_065_length_403685	g1209.t1	scaffold_1	44377254	2419291	267.0
g	braker1_g06172	contig_065_length_403685	g1205.t1	scaffold_1	44587854	10451316	303.0
g	braker1_g06176	contig_065_length_403685	g1208.t1	scaffold_1	44592397	5116922	446.0
g	braker1_g06142	contig_065_length_403685	g1142.t1	scaffold_1	44642929	13094436	4259.0
g	braker1_g06134	contig_065_length_403685	g1148.t1	scaffold_1	44422042	2355798	464.0
g	braker1_g06135	contig_065_length_403685	g1149.t1	scaffold_1	44412740	1925394	593.0
g	braker1_g06137	contig_065_length_403685	g1155.t1	scaffold_1	44464608	7259142	2061.0
g	braker1_g06130	contig_065_length_403685	g1152.t1	scaffold_1	44469279	6568561	771.0
g	braker1_g06131	contig_065_length_403685	g1145.t1	scaffold_1	44692185	5683320	1914.0
g	braker1_g06132	contig_065_length_403685	g1147.t1	scaffold_1	44712073	4710428	1424.0
g	braker1_g06133	contig_065_length_403685	g1146.t1	scaffold_1	44564410	2979035	364.0
g	braker1_g06177	contig_065_length_403685	g1232.t1	scaffold_1	44538958	7624183	1231.0
g	braker1_g06138	contig_065_length_403685	g1151.t1	scaffold_1	44480486	11475459	277.0
g	braker1_g06139	contig_065_length_403685	g1150.t1	scaffold_1	44584857	7895132	670.0
g	braker1_g06156	contig_065_length_403685	g1196.t1	scaffold_1	44432611	9046660	399.0
g	braker1_g06171	contig_065_length_403685	g1204.t1	scaffold_1	44402317	8147809	904.0
g	braker1_g06154	contig_065_length_403685	g1198.t1	scaffold_1	44597433	13040476	578.0
g	braker1_g06155	contig_065_length_403685	g1197.t1	scaffold_1	44533338	8423153	2628.0
g	braker1_g06174	contig_065_length_403685	g1207.t1	scaffold_1	44513382	10065070	369.0
g	braker1_g06153	contig_065_length_403685	g1199.t1	scaffold_1	44705053	12687292	187.0
g	braker1_g06150	contig_065_length_403685	g1185.t1	scaffold_1	44503003	6725193	602.0
g	braker1_g06151	contig_065_length_403685	g1184.t1	scaffold_1	44389540	11510889	276.0
g	braker1_g06178	contig_065_length_403685	g1231.t1	scaffold_1	44625581	1384202	619.0
g	braker1_g06179	contig_065_length_403685	g1230.t1	scaffold_1	44508143	5431098	560.0
g	braker1_g06168	contig_065_length_403685	g1201.t1	scaffold_1	44580014	2414944	644.0
g	braker1_g06125	contig_065_length_403685	g1159.t1	scaffold_1	44312249	11624394	712.0
g	braker1_g06158	contig_065_length_403685	g1194.t1	scaffold_1	44518440	2500344	1789.0
g	braker1_g06165	contig_065_length_403685	g1188.t1	scaffold_1	44498778	2959397	344.0
g	braker1_g06157	contig_065_length_403685	g1195.t1	scaffold_1	44569927	6615458	332.0
g	braker1_g06164	contig_065_length_403685	g1189.t1	scaffold_1	44553582	1984465	865.0
g	braker1_g06123	contig_065_length_403685	g1161.t1	scaffold_1	44472097	9208521	908.0
g	braker1_g06122	contig_065_length_403685	g1162.t1	scaffold_1	44321804	3749329	676.0
g	braker1_g06121	contig_065_length_403685	g1163.t1	scaffold_1	44659737	3079109	2962.0
g	braker1_g06120	contig_065_length_403685	g1166.t1	scaffold_1	44383588	5260675	364.0
g	braker1_g06127	contig_065_length_403685	g1154.t1	scaffold_1	44646680	12941124	668.0
g	braker1_g06126	contig_065_length_403685	g1158.t1	scaffold_1	44331329	9567655	907.0
g	braker1_g06169	contig_065_length_403685	g1200.t1	scaffold_1	44639010	990626	810.0
g	braker1_g06124	contig_065_length_403685	g1160.t1	scaffold_1	44547406	983537	1207.0
g	braker1_g06167	contig_065_length_403685	g1202.t1	scaffold_1	44426679	9184088	586.0
g	braker1_g06166	contig_065_length_403685	g1203.t1	scaffold_1	44671871	6151784	641.0
g	braker1_g06129	contig_065_length_403685	g1153.t1	scaffold_1	44488970	11341735	524.0
g	braker1_g06128	contig_065_length_403685	g1157.t1	scaffold_1	44443329	4540734	554.0
g	braker1_g06163	contig_065_length_403685	g1190.t1	scaffold_1	44683862	6788574	311.0
g	braker1_g06162	contig_065_length_403685	g1191.t1	scaffold_1	44347008	6504215	1123.0
g	braker1_g06161	contig_065_length_403685	g1192.t1	scaffold_1	44634933	5533901	876.0
g	braker1_g06160	contig_065_length_403685	g1193.t1	scaffold_1	44494362	6098388	302.0
g	braker1_g10898	contig_237_length_89354	g784.t1	scaffold_1	79237752	5546245	237.0
g	braker1_g10894	contig_237_length_89354	g9845.t1	scaffold_18	79307599	85439608	73.9
g	braker1_g10895	contig_237_length_89354	g8250.t1	scaffold_10	79270538	70057757	611.0
g	braker1_g10896	contig_237_length_89354	g8249.t1	scaffold_10	79258327	69175533	435.0
g	braker1_g10897	contig_237_length_89354	g8247.t1	scaffold_10	79280765	69547168	493.0
g	braker1_g10891	contig_237_length_89354	g8253.t1	scaffold_10	79225489	68933868	79.7
g	braker1_g10892	contig_237_length_89354	g8252.t1	scaffold_10	79292382	68835523	1248.0
g	braker1_g10893	contig_237_length_89354	g8250.t1	scaffold_10	79296448	70057757	1321.0
g	braker1_g00749	contig_004_length_1426873	g8123.t1	scaffold_10	6398391	68269100	766.0
g	braker1_g00748	contig_004_length_1426873	g8124.t1	scaffold_10	6388928	68896114	205.0
g	braker1_g00800	contig_004_length_1426873	g8077.t1	scaffold_10	5902164	68282029	1231.0
g	braker1_g00801	contig_004_length_1426873	g8075.t1	scaffold_10	5460557	70308511	818.0
g	braker1_g00806	contig_004_length_1426873	g8071.t1	scaffold_10	5362521	69406413	716.0
g	braker1_g00807	contig_004_length_1426873	g8070.t1	scaffold_10	5465559	69599366	236.0
g	braker1_g00804	contig_004_length_1426873	g8072.t1	scaffold_10	6047231	69069442	847.0
g	braker1_g00805	contig_004_length_1426873	g8144.t1	scaffold_10	6266870	68065988	394.0
g	braker1_g00741	contig_004_length_1426873	g8130.t1	scaffold_10	5994222	69112955	418.0
g	braker1_g00740	contig_004_length_1426873	g8131.t1	scaffold_10	5832324	68009226	177.0
g	braker1_g00808	contig_004_length_1426873	g8069.t1	scaffold_10	5840174	68356278	3071.0
g	braker1_g00809	contig_004_length_1426873	g8068.t1	scaffold_10	5771367	69276105	3458.0
g	braker1_g00745	contig_004_length_1426873	g8127.t1	scaffold_10	5189361	69255661	1310.0
g	braker1_g00744	contig_004_length_1426873	g8126.t1	scaffold_10	6466917	68246431	714.0
g	braker1_g00747	contig_004_length_1426873	g8125.t1	scaffold_10	5230177	68656676	152.0
g	braker1_g00746	contig_004_length_1426873	g8126.t1	scaffold_10	6186521	68246431	860.0
g	braker1_g00743	contig_004_length_1426873	g8128.t1	scaffold_10	6277962	68780125	591.0
g	braker1_g00811	contig_004_length_1426873	g8066.t1	scaffold_10	6017871	68429187	174.0
g	braker1_g00810	contig_004_length_1426873	g8067.t1	scaffold_10	5729418	68783943	912.0
g	braker1_g00776	contig_004_length_1426873	g8099.t1	scaffold_10	5953273	69399178	350.0
g	braker1_g00742	contig_004_length_1426873	g8129.t1	scaffold_10	6292503	69204962	1486.0
g	braker1_g00770	contig_004_length_1426873	g8102.t1	scaffold_10	5675918	69616213	347.0
g	braker1_g00814	contig_004_length_1426873	g8063.t1	scaffold_10	5544762	68530288	872.0
g	braker1_g00817	contig_004_length_1426873	g8060.t1	scaffold_10	5420283	70174764	328.0
g	braker1_g00819	contig_004_length_1426873	g8058.t1	scaffold_10	5571475	69112955	1302.0
g	braker1_g00818	contig_004_length_1426873	g8059.t1	scaffold_10	6526375	68808276	614.0
g	braker1_g00778	contig_004_length_1426873	g8097.t1	scaffold_10	5741179	69434566	368.0
g	braker1_g00779	contig_004_length_1426873	g8099.t1	scaffold_10	6130635	69399178	340.0
g	braker1_g00882	contig_004_length_1426873	g7423.t1	scaffold_8	6234821	63194005	308.0
g	braker1_g00880	contig_004_length_1426873	g7424.t1	scaffold_8	5287161	62212660	323.0
g	braker1_g00881	contig_004_length_1426873	g9058.t1	scaffold_13	6354918	74915195	923.0
g	braker1_g00763	contig_004_length_1426873	g8108.t1	scaffold_10	6282131	68797564	854.0
g	braker1_g00762	contig_004_length_1426873	g8109.t1	scaffold_10	5927995	68272039	426.0
g	braker1_g00761	contig_004_length_1426873	g8110.t1	scaffold_10	6002496	69026339	749.0
g	braker1_g00760	contig_004_length_1426873	g8111.t1	scaffold_10	6105775	69857663	608.0
g	braker1_g00767	contig_004_length_1426873	g8104.t1	scaffold_10	6155279	68136745	726.0
g	braker1_g00766	contig_004_length_1426873	g8105.t1	scaffold_10	5860568	69805302	846.0
g	braker1_g00765	contig_004_length_1426873	g8106.t1	scaffold_10	6082442	68672438	2585.0
g	braker1_g00764	contig_004_length_1426873	g8107.t1	scaffold_10	5375490	69101862	362.0
g	braker1_g00769	contig_004_length_1426873	g8103.t1	scaffold_10	5462447	68881871	2620.0
g	braker1_g00768	contig_004_length_1426873	g1596.t1	scaffold_2	5201051	22269920	436.0
g	braker1_g00875	contig_004_length_1426873	g7429.t1	scaffold_8	5582428	62327071	756.0
g	braker1_g00759	contig_004_length_1426873	g8112.t1	scaffold_10	6087217	68030258	1594.0
g	braker1_g00721	contig_004_length_1426873	g8149.t1	scaffold_10	5602467	68336493	181.0
g	braker1_g00697	contig_004_length_1426873	g8172.t1	scaffold_10	6326056	68037198	427.0
g	braker1_g00699	contig_004_length_1426873	g8169.t1	scaffold_10	5790939	70301236	409.0
g	braker1_g00775	contig_004_length_1426873	g8099.t1	scaffold_10	6557352	69399178	343.0
g	braker1_g00698	contig_004_length_1426873	g8171.t1	scaffold_10	5265466	68356278	709.0
g	braker1_g00717	contig_004_length_1426873	g8153.t1	scaffold_10	5424089	70107685	409.0
g	braker1_g00714	contig_004_length_1426873	g8156.t1	scaffold_10	5898175	69121976	889.0
g	braker1_g00715	contig_004_length_1426873	g8155.t1	scaffold_10	6429070	68393749	1436.0
g	braker1_g00712	contig_004_length_1426873	g8158.t1	scaffold_10	6488266	69797037	543.0
g	braker1_g00713	contig_004_length_1426873	g8157.t1	scaffold_10	5247233	69535674	558.0
g	braker1_g00710	contig_004_length_1426873	g8160.t1	scaffold_10	5347847	68366761	675.0
g	braker1_g00711	contig_004_length_1426873	g8159.t1	scaffold_10	5890187	69019660	1067.0
g	braker1_g00755	contig_004_length_1426873	g8116.t1	scaffold_10	5985528	69355430	460.0
g	braker1_g00718	contig_004_length_1426873	g8152.t1	scaffold_10	5618428	68926736	322.0
g	braker1_g00719	contig_004_length_1426873	g8151.t1	scaffold_10	5467851	68030258	371.0
g	braker1_g00798	contig_004_length_1426873	g8135.t1	scaffold_10	5359114	69380081	544.0
g	braker1_g00799	contig_004_length_1426873	g8078.t1	scaffold_10	5561356	68360063	176.0
g	braker1_g00796	contig_004_length_1426873	g8081.t1	scaffold_10	5367527	70136667	1160.0
g	braker1_g00797	contig_004_length_1426873	g8079.t1	scaffold_10	5940339	67975758	464.0
g	braker1_g00794	contig_004_length_1426873	g8083.t1	scaffold_10	5443456	68159082	402.0
g	braker1_g00795	contig_004_length_1426873	g8082.t1	scaffold_10	6224253	68466188	1207.0
g	braker1_g00792	contig_004_length_1426873	g11470.t1	scaffold_42	5517525	97850163	485.0
g	braker1_g00793	contig_004_length_1426873	g8084.t1	scaffold_10	5278438	69850335	560.0
g	braker1_g00790	contig_004_length_1426873	g8085.t1	scaffold_10	6474420	68916256	560.0
g	braker1_g00791	contig_004_length_1426873	g11470.t1	scaffold_42	5194570	97850163	616.0
g	braker1_g00828	contig_004_length_1426873	g9057.t1	scaffold_13	6562037	76255047	232.0
g	braker1_g00829	contig_004_length_1426873	g9057.t1	scaffold_13	6302004	76255047	308.0
g	braker1_g00824	contig_004_length_1426873	g8053.t1	scaffold_10	6548317	68751195	679.0
g	braker1_g00825	contig_004_length_1426873	g9058.t1	scaffold_13	6318685	74915195	906.0
g	braker1_g00826	contig_004_length_1426873	g9057.t1	scaffold_13	5470942	76255047	232.0
g	braker1_g00827	contig_004_length_1426873	g9057.t1	scaffold_13	5875428	76255047	145.0
g	braker1_g00820	contig_004_length_1426873	g8057.t1	scaffold_10	5968577	69221991	941.0
g	braker1_g00821	contig_004_length_1426873	g8056.t1	scaffold_10	5622172	70146152	1003.0
g	braker1_g00822	contig_004_length_1426873	g8055.t1	scaffold_10	5754316	69286669	807.0
g	braker1_g00823	contig_004_length_1426873	g8054.t1	scaffold_10	5532761	68631840	921.0
g	braker1_g00848	contig_004_length_1426873	g7454.t1	scaffold_8	6111683	61462125	568.0
g	braker1_g00849	contig_004_length_1426873	g7453.t1	scaffold_8	6570702	62408654	468.0
g	braker1_g00846	contig_004_length_1426873	g7437.t1	scaffold_8	6544792	64070893	393.0
g	braker1_g00847	contig_004_length_1426873	g7456.t1	scaffold_8	5351439	63268433	426.0
g	braker1_g00844	contig_004_length_1426873	g7455.t1	scaffold_8	6227226	61738620	171.0
g	braker1_g00845	contig_004_length_1426873	g7458.t1	scaffold_8	5768151	61499744	289.0
g	braker1_g00842	contig_004_length_1426873	g7459.t1	scaffold_8	6245467	62499257	499.0
g	braker1_g00843	contig_004_length_1426873	g7455.t1	scaffold_8	5589737	61738620	171.0
g	braker1_g00840	contig_004_length_1426873	g7460.t1	scaffold_8	5909027	61475653	503.0
g	braker1_g00841	contig_004_length_1426873	g7460.t1	scaffold_8	5639269	61475653	178.0
g	braker1_g00705	contig_004_length_1426873	g8163.t1	scaffold_10	6394184	69880646	868.0
g	braker1_g00704	contig_004_length_1426873	g8164.t1	scaffold_10	5920524	68009226	878.0
g	braker1_g00707	contig_004_length_1426873	g8163.t1	scaffold_10	6097640	69880646	795.0
g	braker1_g00706	contig_004_length_1426873	g8163.t1	scaffold_10	6457512	69880646	880.0
g	braker1_g00701	contig_004_length_1426873	g8168.t1	scaffold_10	5325332	68242384	414.0
g	braker1_g00700	contig_004_length_1426873	g8168.t1	scaffold_10	5825154	68242384	436.0
g	braker1_g00703	contig_004_length_1426873	g8166.t1	scaffold_10	6578787	70078867	818.0
g	braker1_g00702	contig_004_length_1426873	g8167.t1	scaffold_10	5210427	68090818	394.0
g	braker1_g00709	contig_004_length_1426873	g8161.t1	scaffold_10	6442465	68503287	651.0
g	braker1_g00708	contig_004_length_1426873	g8162.t1	scaffold_10	5495102	69237294	784.0
g	braker1_g00789	contig_004_length_1426873	g8086.t1	scaffold_10	6432945	68958329	1320.0
g	braker1_g00788	contig_004_length_1426873	g8087.t1	scaffold_10	5745930	70271671	736.0
g	braker1_g00785	contig_004_length_1426873	g8090.t1	scaffold_10	5627264	68675765	1939.0
g	braker1_g00784	contig_004_length_1426873	g8091.t1	scaffold_10	5634976	69811091	466.0
g	braker1_g00787	contig_004_length_1426873	g8088.t1	scaffold_10	6207106	68978754	840.0
g	braker1_g00786	contig_004_length_1426873	g8089.t1	scaffold_10	6361991	69451745	788.0
g	braker1_g00781	contig_004_length_1426873	g8095.t1	scaffold_10	5946896	69375452	323.0
g	braker1_g00780	contig_004_length_1426873	g8096.t1	scaffold_10	5215849	68462355	606.0
g	braker1_g00783	contig_004_length_1426873	g8092.t1	scaffold_10	5935112	69197193	593.0
g	braker1_g00782	contig_004_length_1426873	g8094.t1	scaffold_10	5611300	68266122	687.0
g	braker1_g00727	contig_004_length_1426873	g8144.t1	scaffold_10	5397645	68065988	412.0
g	braker1_g00839	contig_004_length_1426873	g7460.t1	scaffold_8	6010889	61475653	193.0
g	braker1_g00838	contig_004_length_1426873	g7460.t1	scaffold_8	6146677	61475653	451.0
g	braker1_g00726	contig_004_length_1426873	g8145.t1	scaffold_10	6230560	69375452	475.0
g	braker1_g00833	contig_004_length_1426873	g7463.t1	scaffold_8	5664253	63659422	947.0
g	braker1_g00832	contig_004_length_1426873	g7464.t1	scaffold_8	5759329	62275414	1210.0
g	braker1_g00830	contig_004_length_1426873	g9057.t1	scaffold_13	6613699	76255047	146.0
g	braker1_g00837	contig_004_length_1426873	g7460.t1	scaffold_8	5342764	61475653	185.0
g	braker1_g00725	contig_004_length_1426873	g8146.t1	scaffold_10	6368530	68591625	301.0
g	braker1_g00835	contig_004_length_1426873	g7460.t1	scaffold_8	6447186	61475653	868.0
g	braker1_g00834	contig_004_length_1426873	g7461.t1	scaffold_8	6014891	61455046	746.0
g	braker1_g00863	contig_004_length_1426873	g7440.t1	scaffold_8	5259987	63145296	1338.0
g	braker1_g00859	contig_004_length_1426873	g7443.t1	scaffold_8	5203960	63638798	734.0
g	braker1_g00858	contig_004_length_1426873	g7444.t1	scaffold_8	5412059	63431694	592.0
g	braker1_g00855	contig_004_length_1426873	g7447.t1	scaffold_8	6119157	61593131	527.0
g	braker1_g00857	contig_004_length_1426873	g7445.t1	scaffold_8	5199294	61271629	1021.0
g	braker1_g00856	contig_004_length_1426873	g7446.t1	scaffold_8	6349136	64088047	957.0
g	braker1_g00851	contig_004_length_1426873	g7451.t1	scaffold_8	6077933	63319029	413.0
g	braker1_g00850	contig_004_length_1426873	g7452.t1	scaffold_8	5751390	64281498	360.0
g	braker1_g00853	contig_004_length_1426873	g7449.t1	scaffold_8	6288357	62752335	408.0
g	braker1_g00865	contig_004_length_1426873	g7437.t1	scaffold_8	6025383	64070893	393.0
g	braker1_g00730	contig_004_length_1426873	g8142.t1	scaffold_10	5333071	68421175	187.0
g	braker1_g00731	contig_004_length_1426873	g8141.t1	scaffold_10	6534582	70273306	218.0
g	braker1_g00732	contig_004_length_1426873	g8140.t1	scaffold_10	5786929	68844825	328.0
g	braker1_g00733	contig_004_length_1426873	g8139.t1	scaffold_10	5222415	68755839	394.0
g	braker1_g00734	contig_004_length_1426873	g8138.t1	scaffold_10	6438469	69092549	1016.0
g	braker1_g00735	contig_004_length_1426873	g8137.t1	scaffold_10	5765775	68540225	3053.0
g	braker1_g00736	contig_004_length_1426873	g8135.t1	scaffold_10	5355807	69380081	626.0
g	braker1_g00737	contig_004_length_1426873	g8134.t1	scaffold_10	5597516	68416131	488.0
g	braker1_g00738	contig_004_length_1426873	g8133.t1	scaffold_10	6521331	69362310	216.0
g	braker1_g00739	contig_004_length_1426873	g8132.t1	scaffold_10	6540586	68477989	529.0
g	braker1_g00867	contig_004_length_1426873	g7435.t1	scaffold_8	5252019	62782922	496.0
g	braker1_g00813	contig_004_length_1426873	g8064.t1	scaffold_10	6307668	68375554	186.0
g	braker1_g00836	contig_004_length_1426873	g7460.t1	scaffold_8	6380105	61475653	452.0
g	braker1_g00868	contig_004_length_1426873	g7435.t1	scaffold_8	5536653	62782922	532.0
g	braker1_g00869	contig_004_length_1426873	g7434.t1	scaffold_8	5433384	61262739	268.0
g	braker1_g00812	contig_004_length_1426873	g8065.t1	scaffold_10	6501223	67862100	727.0
g	braker1_g00729	contig_004_length_1426873	g8142.t1	scaffold_10	5868779	68421175	568.0
g	braker1_g00728	contig_004_length_1426873	g8143.t1	scaffold_10	5653727	68288369	417.0
g	braker1_g00860	contig_004_length_1426873	g7442.t1	scaffold_8	6592053	63932633	410.0
g	braker1_g00861	contig_004_length_1426873	g7441.t1	scaffold_8	5310183	61544964	1640.0
g	braker1_g00862	contig_004_length_1426873	g7436.t1	scaffold_8	5255503	62612126	367.0
g	braker1_g00724	contig_004_length_1426873	g8147.t1	scaffold_10	5736470	69121978	494.0
g	braker1_g00864	contig_004_length_1426873	g7439.t1	scaffold_8	6219790	61300461	310.0
g	braker1_g00722	contig_004_length_1426873	g8148.t1	scaffold_10	5959968	68974264	894.0
g	braker1_g00866	contig_004_length_1426873	g7436.t1	scaffold_8	5241144	62612126	372.0
g	braker1_g00720	contig_004_length_1426873	g8150.t1	scaffold_10	5763015	68225065	602.0
g	braker1_g00777	contig_004_length_1426873	g8098.t1	scaffold_10	6256908	69221991	270.0
g	braker1_g00802	contig_004_length_1426873	g8074.t1	scaffold_10	6513328	69642898	822.0
g	braker1_g00815	contig_004_length_1426873	g8062.t1	scaffold_10	6414654	67872950	426.0
g	braker1_g00771	contig_004_length_1426873	g8101.t1	scaffold_10	5776594	69350953	852.0
g	braker1_g00772	contig_004_length_1426873	g8100.t1	scaffold_10	5606273	69263786	341.0
g	braker1_g00774	contig_004_length_1426873	g8099.t1	scaffold_10	6055083	69399178	354.0
g	braker1_g00816	contig_004_length_1426873	g8061.t1	scaffold_10	6481608	69289620	358.0
g	braker1_g00803	contig_004_length_1426873	g8073.t1	scaffold_10	6552823	68922757	413.0
g	braker1_g00879	contig_004_length_1426873	g7425.t1	scaffold_8	6092062	61430295	1679.0
g	braker1_g00854	contig_004_length_1426873	g7448.t1	scaffold_8	5575158	63434971	455.0
g	braker1_g00877	contig_004_length_1426873	g7427.t1	scaffold_8	6337898	62701991	591.0
g	braker1_g00876	contig_004_length_1426873	g7428.t1	scaffold_8	6039341	62828266	811.0
g	braker1_g00758	contig_004_length_1426873	g8113.t1	scaffold_10	5416752	69666074	244.0
g	braker1_g00874	contig_004_length_1426873	g7430.t1	scaffold_8	5386291	63396879	491.0
g	braker1_g00873	contig_004_length_1426873	g7430.t1	scaffold_8	6209332	63396879	369.0
g	braker1_g00872	contig_004_length_1426873	g7431.t1	scaffold_8	5850452	62558308	503.0
g	braker1_g00871	contig_004_length_1426873	g7432.t1	scaffold_8	5694194	63970416	1507.0
g	braker1_g00870	contig_004_length_1426873	g7433.t1	scaffold_8	6298254	62495477	429.0
g	braker1_g00752	contig_004_length_1426873	g8120.t1	scaffold_10	6377437	69304343	722.0
g	braker1_g00753	contig_004_length_1426873	g8119.t1	scaffold_10	6073684	69547171	72.8
g	braker1_g00750	contig_004_length_1426873	g8122.t1	scaffold_10	5336545	67985466	1696.0
g	braker1_g00751	contig_004_length_1426873	g8121.t1	scaffold_10	5476541	68174154	3635.0
g	braker1_g00756	contig_004_length_1426873	g8115.t1	scaffold_10	5299824	69013582	1047.0
g	braker1_g00757	contig_004_length_1426873	g8114.t1	scaffold_10	5540528	69255661	894.0
g	braker1_g00754	contig_004_length_1426873	g8117.t1	scaffold_10	6518586	68783943	687.0
g	braker1_g00878	contig_004_length_1426873	g7426.t1	scaffold_8	6422980	63942837	426.0
g	braker1_g00852	contig_004_length_1426873	g7450.t1	scaffold_8	6063548	61604275	909.0
g	braker1_g00969	contig_005_length_1322896	g4591.t1	scaffold_4	6773549	43039022	65.5
g	braker1_g00968	contig_005_length_1322896	g4590.t1	scaffold_4	7593746	45132758	1603.0
g	braker1_g00965	contig_005_length_1322896	g4593.t1	scaffold_4	7881388	42772820	688.0
g	braker1_g00964	contig_005_length_1322896	g4594.t1	scaffold_4	7610426	44386770	521.0
g	braker1_g00967	contig_005_length_1322896	g4591.t1	scaffold_4	7130158	43039022	654.0
g	braker1_g00966	contig_005_length_1322896	g4592.t1	scaffold_4	7002679	47045577	1712.0
g	braker1_g00961	contig_005_length_1322896	g4597.t1	scaffold_4	6632654	47988353	132.0
g	braker1_g00960	contig_005_length_1322896	g4598.t1	scaffold_4	6760631	48523848	825.0
g	braker1_g00963	contig_005_length_1322896	g4595.t1	scaffold_4	7076735	48560409	893.0
g	braker1_g00962	contig_005_length_1322896	g4596.t1	scaffold_4	7470167	41476143	362.0
g	braker1_g01049	contig_005_length_1322896	g4519.t1	scaffold_4	7758569	43286506	353.0
g	braker1_g01048	contig_005_length_1322896	g4520.t1	scaffold_4	6944177	43258079	584.0
g	braker1_g01045	contig_005_length_1322896	g4523.t1	scaffold_4	7266074	43680196	360.0
g	braker1_g01044	contig_005_length_1322896	g4521.t1	scaffold_4	7887826	48139095	395.0
g	braker1_g01047	contig_005_length_1322896	g4521.t1	scaffold_4	7567428	48139095	964.0
g	braker1_g01046	contig_005_length_1322896	g4522.t1	scaffold_4	7645793	43544696	240.0
g	braker1_g01041	contig_005_length_1322896	g4525.t1	scaffold_4	7243065	47948262	555.0
g	braker1_g01040	contig_005_length_1322896	g5473.t1	scaffold_5	7051680	33579100	532.0
g	braker1_g01043	contig_005_length_1322896	g4522.t1	scaffold_4	7117237	43544696	240.0
g	braker1_g01042	contig_005_length_1322896	g4523.t1	scaffold_4	7150469	43680196	360.0
g	braker1_g00958	contig_005_length_1322896	g4600.t1	scaffold_4	7019122	48592301	675.0
g	braker1_g00959	contig_005_length_1322896	g4599.t1	scaffold_4	7229845	43731441	276.0
g	braker1_g00950	contig_005_length_1322896	g4606.t1	scaffold_4	6953226	49187399	465.0
g	braker1_g00951	contig_005_length_1322896	g4605.t1	scaffold_4	6731456	46738324	335.0
g	braker1_g00952	contig_005_length_1322896	g4604.t1	scaffold_4	6724003	49309856	309.0
g	braker1_g00953	contig_005_length_1322896	g4603.t1	scaffold_4	6933108	46260642	264.0
g	braker1_g00954	contig_005_length_1322896	g4602.t1	scaffold_4	7337316	41435336	395.0
g	braker1_g00955	contig_005_length_1322896	g9728.t1	scaffold_17	7910847	83079083	55.1
g	braker1_g00956	contig_005_length_1322896	g6807.t1	scaffold_7	7809093	59601465	810.0
g	braker1_g00957	contig_005_length_1322896	g4601.t1	scaffold_4	6988052	44469683	1274.0
g	braker1_g00888	contig_005_length_1322896	g4673.t1	scaffold_4	7921282	45768752	669.0
g	braker1_g00889	contig_005_length_1322896	g4673.t1	scaffold_4	7354031	45768752	469.0
g	braker1_g00883	contig_005_length_1322896	g4676.t1	scaffold_4	7924109	42029744	255.0
g	braker1_g00886	contig_005_length_1322896	g9940.t1	scaffold_18	6948780	84560503	114.0
g	braker1_g00887	contig_005_length_1322896	g4674.t1	scaffold_4	7478798	44566143	353.0
g	braker1_g00884	contig_005_length_1322896	g4676.t1	scaffold_4	6940991	42029744	1103.0
g	braker1_g00885	contig_005_length_1322896	g4674.t1	scaffold_4	7562458	44566143	410.0
g	braker1_g00947	contig_005_length_1322896	g4609.t1	scaffold_4	6713647	41512353	1736.0
g	braker1_g00946	contig_005_length_1322896	g4610.t1	scaffold_4	6818283	44172633	899.0
g	braker1_g00945	contig_005_length_1322896	g4611.t1	scaffold_4	6770270	45922927	1401.0
g	braker1_g00944	contig_005_length_1322896	g4617.t1	scaffold_4	7159146	42592839	279.0
g	braker1_g00943	contig_005_length_1322896	g4613.t1	scaffold_4	6919824	47960327	353.0
g	braker1_g00942	contig_005_length_1322896	g4614.t1	scaffold_4	7191110	42674047	978.0
g	braker1_g00941	contig_005_length_1322896	g4615.t1	scaffold_4	6893948	46129543	873.0
g	braker1_g00940	contig_005_length_1322896	g4616.t1	scaffold_4	7689091	42979909	137.0
g	braker1_g00949	contig_005_length_1322896	g4607.t1	scaffold_4	6974183	44930974	404.0
g	braker1_g00948	contig_005_length_1322896	g4608.t1	scaffold_4	6697860	41985421	492.0
g	braker1_g00899	contig_005_length_1322896	g4663.t1	scaffold_4	7543428	41457068	672.0
g	braker1_g00898	contig_005_length_1322896	g4664.t1	scaffold_4	6985595	42670800	1881.0
g	braker1_g00891	contig_005_length_1322896	g4671.t1	scaffold_4	7347847	47549034	768.0
g	braker1_g00890	contig_005_length_1322896	g4672.t1	scaffold_4	7023552	44977980	942.0
g	braker1_g00893	contig_005_length_1322896	g4668.t1	scaffold_4	7445460	42463036	1799.0
g	braker1_g00892	contig_005_length_1322896	g4669.t1	scaffold_4	7126960	44758497	998.0
g	braker1_g00895	contig_005_length_1322896	g4666.t1	scaffold_4	6822431	43351850	998.0
g	braker1_g00894	contig_005_length_1322896	g4667.t1	scaffold_4	6766977	45049417	573.0
g	braker1_g00896	contig_005_length_1322896	g4665.t1	scaffold_4	7680075	44659811	644.0
g	braker1_g00932	contig_005_length_1322896	g4625.t1	scaffold_4	7441356	44187851	380.0
g	braker1_g00933	contig_005_length_1322896	g4624.t1	scaffold_4	7080918	41401585	924.0
g	braker1_g00930	contig_005_length_1322896	g4627.t1	scaffold_4	7061591	45886447	284.0
g	braker1_g00931	contig_005_length_1322896	g4626.t1	scaffold_4	7615392	46500670	88.2
g	braker1_g00936	contig_005_length_1322896	g4621.t1	scaffold_4	7070326	48051369	2067.0
g	braker1_g00937	contig_005_length_1322896	g4620.t1	scaffold_4	6958258	42793299	1186.0
g	braker1_g00934	contig_005_length_1322896	g4623.t1	scaffold_4	7342124	48342297	212.0
g	braker1_g00935	contig_005_length_1322896	g4622.t1	scaffold_4	7185997	45857385	382.0
g	braker1_g00938	contig_005_length_1322896	g4618.t1	scaffold_4	6755446	42017241	373.0
g	braker1_g00939	contig_005_length_1322896	g4616.t1	scaffold_4	7599367	42979909	164.0
g	braker1_g01012	contig_005_length_1322896	g4553.t1	scaffold_4	7037763	44884504	194.0
g	braker1_g01013	contig_005_length_1322896	g4552.t1	scaffold_4	7581992	47943359	4100.0
g	braker1_g01010	contig_005_length_1322896	g4555.t1	scaffold_4	7699848	44919651	174.0
g	braker1_g01011	contig_005_length_1322896	g4554.t1	scaffold_4	7043098	45910584	1393.0
g	braker1_g01016	contig_005_length_1322896	g4549.t1	scaffold_4	7930267	46212629	1087.0
g	braker1_g01017	contig_005_length_1322896	g490.t1	scaffold_1	6683763	8290802	86.3
g	braker1_g01014	contig_005_length_1322896	g4551.t1	scaffold_4	7280621	43392255	2237.0
g	braker1_g01015	contig_005_length_1322896	g4550.t1	scaffold_4	7012929	42789961	270.0
g	braker1_g01018	contig_005_length_1322896	g4547.t1	scaffold_4	7155863	42706821	752.0
g	braker1_g01019	contig_005_length_1322896	g4546.t1	scaffold_4	7632964	49339487	944.0
g	braker1_g00921	contig_005_length_1322896	g4637.t1	scaffold_4	6615497	47296373	232.0
g	braker1_g00920	contig_005_length_1322896	g4640.t1	scaffold_4	7385915	41312337	195.0
g	braker1_g00923	contig_005_length_1322896	g4635.t1	scaffold_4	6807322	47960327	1039.0
g	braker1_g00922	contig_005_length_1322896	g4636.t1	scaffold_4	7373312	49151669	788.0
g	braker1_g00925	contig_005_length_1322896	g4633.t1	scaffold_4	7313104	44393254	525.0
g	braker1_g00924	contig_005_length_1322896	g4634.t1	scaffold_4	7504831	47281613	553.0
g	braker1_g00927	contig_005_length_1322896	g4630.t1	scaffold_4	7863023	43196062	996.0
g	braker1_g00926	contig_005_length_1322896	g4631.t1	scaffold_4	6787458	47478819	314.0
g	braker1_g00929	contig_005_length_1322896	g4628.t1	scaffold_4	7740960	46129543	2177.0
g	braker1_g00928	contig_005_length_1322896	g4629.t1	scaffold_4	6861549	47436179	577.0
g	braker1_g01001	contig_005_length_1322896	g4562.t1	scaffold_4	6879653	45016522	541.0
g	braker1_g01000	contig_005_length_1322896	g4563.t1	scaffold_4	7763848	44365624	462.0
g	braker1_g01003	contig_005_length_1322896	g4560.t1	scaffold_4	7454026	45202476	1761.0
g	braker1_g01002	contig_005_length_1322896	g4561.t1	scaffold_4	7202265	42863590	261.0
g	braker1_g01005	contig_005_length_1322896	g4561.t1	scaffold_4	7394685	42863590	63.9
g	braker1_g01004	contig_005_length_1322896	g4561.t1	scaffold_4	6873992	42863590	182.0
g	braker1_g01007	contig_005_length_1322896	g4558.t1	scaffold_4	7327960	45622818	568.0
g	braker1_g01006	contig_005_length_1322896	g4559.t1	scaffold_4	7017260	43771537	531.0
g	braker1_g01009	contig_005_length_1322896	g4556.t1	scaffold_4	6869296	48489815	587.0
g	braker1_g01008	contig_005_length_1322896	g4557.t1	scaffold_4	7034468	48565380	504.0
g	braker1_g01039	contig_005_length_1322896	g5450.t1	scaffold_5	7815642	37120725	41.2
g	braker1_g01034	contig_005_length_1322896	g4533.t1	scaffold_4	7933007	48623234	1125.0
g	braker1_g01035	contig_005_length_1322896	g4532.t1	scaffold_4	7139546	47760823	389.0
g	braker1_g01036	contig_005_length_1322896	g4531.t1	scaffold_4	7773422	49235072	442.0
g	braker1_g01030	contig_005_length_1322896	g4536.t1	scaffold_4	6888444	42159608	5558.0
g	braker1_g01031	contig_005_length_1322896	g1003.t1	scaffold_1	7180329	12076178	491.0
g	braker1_g01032	contig_005_length_1322896	g4534.t1	scaffold_4	7735842	46662679	573.0
g	braker1_g01033	contig_005_length_1322896	g4534.t1	scaffold_4	7537780	46662679	956.0
g	braker1_g01029	contig_005_length_1322896	g4537.t1	scaffold_4	7255405	47423590	975.0
g	braker1_g01028	contig_005_length_1322896	g4538.t1	scaffold_4	7936220	42969179	172.0
g	braker1_g01023	contig_005_length_1322896	g4543.t1	scaffold_4	6849518	41367682	440.0
g	braker1_g01022	contig_005_length_1322896	g4544.t1	scaffold_4	7549262	41520996	144.0
g	braker1_g01020	contig_005_length_1322896	g4545.t1	scaffold_4	6825538	47471951	575.0
g	braker1_g01027	contig_005_length_1322896	g4539.t1	scaffold_4	7273959	42562155	511.0
g	braker1_g01026	contig_005_length_1322896	g4540.t1	scaffold_4	7850767	43672947	250.0
g	braker1_g01025	contig_005_length_1322896	g4541.t1	scaffold_4	7236217	45838203	216.0
g	braker1_g01024	contig_005_length_1322896	g4542.t1	scaffold_4	7100805	45724015	389.0
g	braker1_g00994	contig_005_length_1322896	g10272.t1	scaffold_22	7169752	88475058	250.0
g	braker1_g00995	contig_005_length_1322896	g4566.t1	scaffold_4	7839305	45032361	919.0
g	braker1_g00996	contig_005_length_1322896	g4566.t1	scaffold_4	7915293	45032361	2222.0
g	braker1_g00997	contig_005_length_1322896	g4564.t1	scaffold_4	7488433	44528228	619.0
g	braker1_g00990	contig_005_length_1322896	g4567.t1	scaffold_4	6970894	41430284	2044.0
g	braker1_g00991	contig_005_length_1322896	g8632.t1	scaffold_12	7345166	73538819	346.0
g	braker1_g00992	contig_005_length_1322896	g10272.t1	scaffold_22	6660747	88475058	649.0
g	braker1_g00993	contig_005_length_1322896	g10272.t1	scaffold_22	7802217	88475058	430.0
g	braker1_g00998	contig_005_length_1322896	g4564.t1	scaffold_4	7832188	44528228	588.0
g	braker1_g00999	contig_005_length_1322896	g4564.t1	scaffold_4	7842295	44528228	601.0
g	braker1_g00918	contig_005_length_1322896	g4642.t1	scaffold_4	6777329	45988512	1446.0
g	braker1_g00919	contig_005_length_1322896	g4641.t1	scaffold_4	7927208	47920970	154.0
g	braker1_g00914	contig_005_length_1322896	g4658.t1	scaffold_4	7436169	46232925	85.5
g	braker1_g00915	contig_005_length_1322896	g4646.t1	scaffold_4	7839456	42481327	547.0
g	braker1_g00916	contig_005_length_1322896	g4645.t1	scaffold_4	6980738	42488793	1181.0
g	braker1_g00917	contig_005_length_1322896	g4644.t1	scaffold_4	6898685	43378257	576.0
g	braker1_g00910	contig_005_length_1322896	g4650.t1	scaffold_4	7604618	44613084	432.0
g	braker1_g00911	contig_005_length_1322896	g4649.t1	scaffold_4	7728368	46907861	537.0
g	braker1_g00912	contig_005_length_1322896	g4648.t1	scaffold_4	7585764	41298783	349.0
g	braker1_g00913	contig_005_length_1322896	g4647.t1	scaffold_4	7090113	48018485	214.0
g	braker1_g00978	contig_005_length_1322896	g4581.t1	scaffold_4	6750966	45330758	2150.0
g	braker1_g00979	contig_005_length_1322896	g4580.t1	scaffold_4	6923046	43873983	1285.0
g	braker1_g00976	contig_005_length_1322896	g4583.t1	scaffold_4	6871411	49157859	672.0
g	braker1_g00977	contig_005_length_1322896	g4582.t1	scaffold_4	6738868	44865816	579.0
g	braker1_g00974	contig_005_length_1322896	g4585.t1	scaffold_4	7752973	48842946	444.0
g	braker1_g00975	contig_005_length_1322896	g4584.t1	scaffold_4	7823198	43623475	1467.0
g	braker1_g00972	contig_005_length_1322896	g4587.t1	scaffold_4	6645514	47506889	394.0
g	braker1_g00973	contig_005_length_1322896	g4586.t1	scaffold_4	6834584	47300932	489.0
g	braker1_g00970	contig_005_length_1322896	g4591.t1	scaffold_4	7767566	43039022	560.0
g	braker1_g00971	contig_005_length_1322896	g4589.t1	scaffold_4	7493085	43440508	446.0
g	braker1_g01052	contig_005_length_1322896	g4516.t1	scaffold_4	7555949	47528369	245.0
g	braker1_g01053	contig_005_length_1322896	g4515.t1	scaffold_4	6913582	41247636	180.0
g	braker1_g01050	contig_005_length_1322896	g4518.t1	scaffold_4	7693690	48405564	561.0
g	braker1_g01051	contig_005_length_1322896	g4517.t1	scaffold_4	7073762	47489306	582.0
g	braker1_g00983	contig_005_length_1322896	g4576.t1	scaffold_4	6882496	41956868	519.0
g	braker1_g00982	contig_005_length_1322896	g4577.t1	scaffold_4	6966349	42951172	728.0
g	braker1_g00981	contig_005_length_1322896	g4579.t1	scaffold_4	7260965	48547134	154.0
g	braker1_g00980	contig_005_length_1322896	g4579.t1	scaffold_4	7907753	48547134	195.0
g	braker1_g00987	contig_005_length_1322896	g4570.t1	scaffold_4	7624409	41781315	967.0
g	braker1_g00986	contig_005_length_1322896	g4572.t1	scaffold_4	7245724	42639590	952.0
g	braker1_g00985	contig_005_length_1322896	g4573.t1	scaffold_4	7732242	46492454	864.0
g	braker1_g00984	contig_005_length_1322896	g4573.t1	scaffold_4	6653782	46492454	994.0
g	braker1_g00989	contig_005_length_1322896	g4568.t1	scaffold_4	6903012	43509210	799.0
g	braker1_g00988	contig_005_length_1322896	g4569.t1	scaffold_4	7788549	42481360	331.0
g	braker1_g00909	contig_005_length_1322896	g4651.t1	scaffold_4	6992698	42210110	397.0
g	braker1_g00908	contig_005_length_1322896	g4652.t1	scaffold_4	6746363	45156387	459.0
g	braker1_g00903	contig_005_length_1322896	g4658.t1	scaffold_4	7722830	46232925	385.0
g	braker1_g00902	contig_005_length_1322896	g4659.t1	scaffold_4	7219235	41533386	301.0
g	braker1_g00900	contig_005_length_1322896	g4662.t1	scaffold_4	7029216	45878678	572.0
g	braker1_g00907	contig_005_length_1322896	g4653.t1	scaffold_4	7527255	42009177	462.0
g	braker1_g00906	contig_005_length_1322896	g4655.t1	scaffold_4	7574517	49299294	619.0
g	braker1_g00905	contig_005_length_1322896	g4656.t1	scaffold_4	7249528	43913488	1670.0
g	braker1_g00904	contig_005_length_1322896	g4657.t1	scaffold_4	7755917	47117839	371.0
g	braker1_g07825	contig_101_length_284153	g9087.t1	scaffold_14	56785061	77542040	474.0
g	braker1_g07824	contig_101_length_284153	g9086.t1	scaffold_14	56889706	77527393	1763.0
g	braker1_g07827	contig_101_length_284153	g9089.t1	scaffold_14	57003375	77327565	3583.0
g	braker1_g07826	contig_101_length_284153	g9088.t1	scaffold_14	56993751	77120471	607.0
g	braker1_g07821	contig_101_length_284153	g9083.t1	scaffold_14	56788498	77633723	573.0
g	braker1_g07820	contig_101_length_284153	g9082.t1	scaffold_14	56957871	78059396	679.0
g	braker1_g07823	contig_101_length_284153	g9085.t1	scaffold_14	57009387	78150858	181.0
g	braker1_g07822	contig_101_length_284153	g9084.t1	scaffold_14	56984419	77664102	1632.0
g	braker1_g07829	contig_101_length_284153	g9091.t1	scaffold_14	56848912	77752822	417.0
g	braker1_g07834	contig_101_length_284153	g9097.t1	scaffold_14	56911956	77062378	1025.0
g	braker1_g07835	contig_101_length_284153	g9098.t1	scaffold_14	57025879	77872254	667.0
g	braker1_g07814	contig_101_length_284153	g8014.t1	scaffold_9	56802816	66880297	649.0
g	braker1_g07830	contig_101_length_284153	g9093.t1	scaffold_14	57039948	77737284	689.0
g	braker1_g07831	contig_101_length_284153	g9094.t1	scaffold_14	56782679	78244346	1388.0
g	braker1_g07836	contig_101_length_284153	g9099.t1	scaffold_14	56774281	77099776	315.0
g	braker1_g07837	contig_101_length_284153	g9100.t1	scaffold_14	56862021	77692134	362.0
g	braker1_g07812	contig_101_length_284153	g8019.t1	scaffold_9	56883906	66158340	121.0
g	braker1_g07813	contig_101_length_284153	g8013.t1	scaffold_9	56869009	64908390	649.0
g	braker1_g07832	contig_101_length_284153	g9095.t1	scaffold_14	56793585	77760415	987.0
g	braker1_g07833	contig_101_length_284153	g9096.t1	scaffold_14	56978019	78047089	837.0
g	braker1_g07816	contig_101_length_284153	g8015.t1	scaffold_9	56874529	66916818	145.0
g	braker1_g07818	contig_101_length_284153	g8022.t1	scaffold_9	57049721	67158787	410.0
g	braker1_g07819	contig_101_length_284153	g8023.t1	scaffold_9	56778375	66848652	477.0
g	braker1_g07838	contig_101_length_284153	g9101.t1	scaffold_14	56950704	77138988	487.0
g	braker1_g07828	contig_101_length_284153	g9090.t1	scaffold_14	56971529	77798851	778.0
g	braker1_g07839	contig_101_length_284153	g9102.t1	scaffold_14	56963602	76730833	227.0
g	braker1_g07843	contig_101_length_284153	g9105.t1	scaffold_14	57021452	77215571	591.0
g	braker1_g07842	contig_101_length_284153	g9105.t1	scaffold_14	57006133	77215571	621.0
g	braker1_g07841	contig_101_length_284153	g9104.t1	scaffold_14	57016508	77704399	198.0
g	braker1_g07840	contig_101_length_284153	g9103.t1	scaffold_14	56819157	77202695	550.0
g	braker1_g07846	contig_101_length_284153	g9109.t1	scaffold_14	57012870	77469163	297.0
g	braker1_g07845	contig_101_length_284153	g9107.t1	scaffold_14	57031387	77081501	1089.0
g	braker1_g07844	contig_101_length_284153	g9106.t1	scaffold_14	56902978	77106329	1897.0
g	braker1_g06000	contig_062_length_408955	g8663.t1	scaffold_12	43201087	73171824	423.0
g	braker1_g06001	contig_062_length_408955	g8664.t1	scaffold_12	43149664	73820549	464.0
g	braker1_g06002	contig_062_length_408955	g8665.t1	scaffold_12	43332840	73172610	649.0
g	braker1_g06003	contig_062_length_408955	g8666.t1	scaffold_12	43163377	74348508	868.0
g	braker1_g06004	contig_062_length_408955	g8667.t1	scaffold_12	43419456	74367936	1225.0
g	braker1_g06005	contig_062_length_408955	g8668.t1	scaffold_12	43095076	72754345	280.0
g	braker1_g06007	contig_062_length_408955	g8669.t1	scaffold_12	43229478	74535763	283.0
g	braker1_g06008	contig_062_length_408955	g8670.t1	scaffold_12	43216696	73441715	649.0
g	braker1_g06009	contig_062_length_408955	g8671.t1	scaffold_12	43474499	74157902	1502.0
g	braker1_g06011	contig_062_length_408955	g8673.t1	scaffold_12	43496980	74316788	333.0
g	braker1_g05952	contig_062_length_408955	g1512.t1	scaffold_1	43209553	11848984	447.0
g	braker1_g05993	contig_062_length_408955	g8658.t1	scaffold_12	43171624	72786721	617.0
g	braker1_g05992	contig_062_length_408955	g8657.t1	scaffold_12	43481646	72819421	520.0
g	braker1_g05991	contig_062_length_408955	g8656.t1	scaffold_12	43306027	72829302	416.0
g	braker1_g05990	contig_062_length_408955	g8655.t1	scaffold_12	43489011	73745120	2073.0
g	braker1_g05997	contig_062_length_408955	g555.t1	scaffold_1	43110613	8381484	49.3
g	braker1_g05996	contig_062_length_408955	g8660.t1	scaffold_12	43321282	73968574	286.0
g	braker1_g05995	contig_062_length_408955	g8660.t1	scaffold_12	43113127	73968574	713.0
g	braker1_g05994	contig_062_length_408955	g8659.t1	scaffold_12	43137402	73783943	772.0
g	braker1_g05999	contig_062_length_408955	g8662.t1	scaffold_12	43485405	73266989	987.0
g	braker1_g05998	contig_062_length_408955	g8661.t1	scaffold_12	43181722	73526999	533.0
g	braker1_g05958	contig_062_length_408955	g8622.t1	scaffold_12	43222480	73522176	900.0
g	braker1_g05957	contig_062_length_408955	g1498.t1	scaffold_1	43412231	7584639	518.0
g	braker1_g05956	contig_062_length_408955	g1499.t1	scaffold_1	43248512	8829959	600.0
g	braker1_g05955	contig_062_length_408955	g1507.t1	scaffold_1	43289303	11510889	217.0
g	braker1_g05954	contig_062_length_408955	g1508.t1	scaffold_1	43266648	2755677	1118.0
g	braker1_g05979	contig_062_length_408955	g8644.t1	scaffold_12	43278118	73286653	1122.0
g	braker1_g05978	contig_062_length_408955	g8643.t1	scaffold_12	43253858	74406108	960.0
g	braker1_g05951	contig_062_length_408955	g1513.t1	scaffold_1	43337852	4755680	673.0
g	braker1_g05950	contig_062_length_408955	g1514.t1	scaffold_1	43238131	762978	128.0
g	braker1_g05975	contig_062_length_408955	g8641.t1	scaffold_12	43192517	73729227	1271.0
g	braker1_g05953	contig_062_length_408955	g3958.t1	scaffold_4	43461967	47956567	79.7
g	braker1_g05976	contig_062_length_408955	g8642.t1	scaffold_12	43296901	72809741	1565.0
g	braker1_g06014	contig_062_length_408955	g8675.t1	scaffold_12	43393023	73395780	504.0
g	braker1_g05971	contig_062_length_408955	g8637.t1	scaffold_12	43283583	74517264	88.6
g	braker1_g06012	contig_062_length_408955	g8674.t1	scaffold_12	43142342	73218819	717.0
g	braker1_g05959	contig_062_length_408955	g8623.t1	scaffold_12	43415528	74110779	650.0
g	braker1_g06010	contig_062_length_408955	g8672.t1	scaffold_12	43357491	73640296	722.0
g	braker1_g05974	contig_062_length_408955	g8639.t1	scaffold_12	43494405	73309182	534.0
g	braker1_g05984	contig_062_length_408955	g8649.t1	scaffold_12	43365425	74296309	794.0
g	braker1_g05985	contig_062_length_408955	g8650.t1	scaffold_12	43186690	73793662	583.0
g	braker1_g05986	contig_062_length_408955	g8651.t1	scaffold_12	43449039	73610107	183.0
g	braker1_g05987	contig_062_length_408955	g8652.t1	scaffold_12	43348189	73723066	413.0
g	braker1_g05980	contig_062_length_408955	g8645.t1	scaffold_12	43326223	73318367	393.0
g	braker1_g05981	contig_062_length_408955	g8646.t1	scaffold_12	43403909	74133106	907.0
g	braker1_g05982	contig_062_length_408955	g8647.t1	scaffold_12	43376999	73149733	828.0
g	braker1_g05983	contig_062_length_408955	g8648.t1	scaffold_12	43313573	74348501	1940.0
g	braker1_g05988	contig_062_length_408955	g8653.t1	scaffold_12	43361185	74550576	378.0
g	braker1_g05989	contig_062_length_408955	g8654.t1	scaffold_12	43261202	73643617	647.0
g	braker1_g05973	contig_062_length_408955	g8638.t1	scaffold_12	43133548	73585552	293.0
g	braker1_g05961	contig_062_length_408955	g8625.t1	scaffold_12	43219584	73699390	267.0
g	braker1_g06013	contig_062_length_408955	g8675.t1	scaffold_12	43336062	73395780	386.0
g	braker1_g05970	contig_062_length_408955	g8636.t1	scaffold_12	43271088	74550576	1479.0
g	braker1_g05948	contig_062_length_408955	g1516.t1	scaffold_1	43106206	6445061	490.0
g	braker1_g05949	contig_062_length_408955	g1515.t1	scaffold_1	43234739	7661901	612.0
g	braker1_g05972	contig_062_length_408955	g8640.t1	scaffold_12	43242930	73134999	532.0
g	braker1_g05968	contig_062_length_408955	g8634.t1	scaffold_12	43214353	73831415	298.0
g	braker1_g05969	contig_062_length_408955	g8635.t1	scaffold_12	43387946	72934586	649.0
g	braker1_g05966	contig_062_length_408955	g8632.t1	scaffold_12	43395911	73538819	434.0
g	braker1_g05967	contig_062_length_408955	g8633.t1	scaffold_12	43441637	74126294	297.0
g	braker1_g05964	contig_062_length_408955	g8629.t1	scaffold_12	43397481	73225070	179.0
g	braker1_g05965	contig_062_length_408955	g8631.t1	scaffold_12	43126758	74576442	388.0
g	braker1_g05962	contig_062_length_408955	g8626.t1	scaffold_12	43444563	72995991	533.0
g	braker1_g05963	contig_062_length_408955	g8628.t1	scaffold_12	43176904	74116092	1384.0
g	braker1_g05960	contig_062_length_408955	g8624.t1	scaffold_12	43100783	73351008	724.0
g	braker1_g05947	contig_062_length_408955	g8827.t1	scaffold_12	43117796	74561397	296.0
g	braker1_g10652	contig_216_length_108217	g5313.t1	scaffold_5	77215740	38144059	9265.0
g	braker1_g10641	contig_216_length_108217	g6005.t1	scaffold_6	77190176	53438916	310.0
g	braker1_g10650	contig_216_length_108217	g5311.t1	scaffold_5	77219157	38998374	615.0
g	braker1_g10651	contig_216_length_108217	g5312.t1	scaffold_5	77203606	33700382	286.0
g	braker1_g10645	contig_216_length_108217	g6010.t1	scaffold_6	77259313	53562020	900.0
g	braker1_g10644	contig_216_length_108217	g6009.t1	scaffold_6	77231585	53037618	840.0
g	braker1_g10639	contig_216_length_108217	g6002.t1	scaffold_6	77250543	50428705	1307.0
g	braker1_g10653	contig_216_length_108217	g5314.t1	scaffold_5	77222635	40392888	1086.0
g	braker1_g10649	contig_216_length_108217	g6014.t1	scaffold_6	77226238	50267880	1686.0
g	braker1_g10648	contig_216_length_108217	g6013.t1	scaffold_6	77283946	53100357	216.0
g	braker1_g10646	contig_216_length_108217	g6011.t1	scaffold_6	77240889	51783279	207.0
g	braker1_g10643	contig_216_length_108217	g6008.t1	scaffold_6	77262685	50948502	702.0
g	braker1_g10647	contig_216_length_108217	g6012.t1	scaffold_6	77243486	54724931	166.0
g	braker1_g10642	contig_216_length_108217	g6006.t1	scaffold_6	77272409	50362407	486.0
g	braker1_g10640	contig_216_length_108217	g6003.t1	scaffold_6	77236659	49521837	1213.0
g	braker1_g05243	contig_049_length_475395	g4015.t1	scaffold_4	37765839	45704970	1087.0
g	braker1_g05242	contig_049_length_475395	g4016.t1	scaffold_4	37839438	42458902	516.0
g	braker1_g05241	contig_049_length_475395	g4017.t1	scaffold_4	37420357	41512353	1324.0
g	braker1_g05240	contig_049_length_475395	g4018.t1	scaffold_4	37648152	41489552	306.0
g	braker1_g05247	contig_049_length_475395	g4011.t1	scaffold_4	37743435	43400944	192.0
g	braker1_g05246	contig_049_length_475395	g4012.t1	scaffold_4	37755269	41562448	1442.0
g	braker1_g05245	contig_049_length_475395	g4013.t1	scaffold_4	37537878	46872355	409.0
g	braker1_g05244	contig_049_length_475395	g4014.t1	scaffold_4	37461135	46973116	382.0
g	braker1_g05207	contig_049_length_475395	g4050.t1	scaffold_4	37568373	48517219	347.0
g	braker1_g05206	contig_049_length_475395	g11042.t1	scaffold_32	37719445	94599037	268.0
g	braker1_g05249	contig_049_length_475395	g4009.t1	scaffold_4	37624263	45646970	391.0
g	braker1_g05217	contig_049_length_475395	g4041.t1	scaffold_4	37479854	44348631	288.0
g	braker1_g05203	contig_049_length_475395	g7525.t1	scaffold_8	37555575	62293483	427.0
g	braker1_g05202	contig_049_length_475395	g7526.t1	scaffold_8	37525572	64156973	783.0
g	braker1_g05201	contig_049_length_475395	g7526.t1	scaffold_8	37408406	64156973	710.0
g	braker1_g05200	contig_049_length_475395	g7526.t1	scaffold_8	37529592	64156973	422.0
g	braker1_g05225	contig_049_length_475395	g4034.t1	scaffold_4	37397363	42818027	1219.0
g	braker1_g05227	contig_049_length_475395	g4032.t1	scaffold_4	37588615	48581476	1064.0
g	braker1_g05226	contig_049_length_475395	g4032.t1	scaffold_4	37669161	48581476	166.0
g	braker1_g05221	contig_049_length_475395	g4037.t1	scaffold_4	37580763	45631317	501.0
g	braker1_g05220	contig_049_length_475395	g4038.t1	scaffold_4	37731056	48795922	1410.0
g	braker1_g05223	contig_049_length_475395	g4035.t1	scaffold_4	37852187	48584707	8703.0
g	braker1_g05222	contig_049_length_475395	g4036.t1	scaffold_4	37428901	46585276	259.0
g	braker1_g05230	contig_049_length_475395	g4029.t1	scaffold_4	37715081	45837999	1425.0
g	braker1_g05228	contig_049_length_475395	g4032.t1	scaffold_4	37687382	48581476	1045.0
g	braker1_g05209	contig_049_length_475395	g4050.t1	scaffold_4	37542049	48517219	262.0
g	braker1_g05229	contig_049_length_475395	g4030.t1	scaffold_4	37705685	41730411	1101.0
g	braker1_g05208	contig_049_length_475395	g4051.t1	scaffold_4	37596809	45680413	342.0
g	braker1_g05198	contig_049_length_475395	g7527.t1	scaffold_8	37658433	63214427	308.0
g	braker1_g05205	contig_049_length_475395	g11042.t1	scaffold_32	37857568	94599037	690.0
g	braker1_g05199	contig_049_length_475395	g7526.t1	scaffold_8	37386922	64156973	351.0
g	braker1_g05248	contig_049_length_475395	g4010.t1	scaffold_4	37498769	44959598	321.0
g	braker1_g05250	contig_049_length_475395	g4008.t1	scaffold_4	37551243	47745517	660.0
g	braker1_g05251	contig_049_length_475395	g4007.t1	scaffold_4	37504485	48119278	519.0
g	braker1_g05252	contig_049_length_475395	g4006.t1	scaffold_4	37805802	49112730	839.0
g	braker1_g05236	contig_049_length_475395	g4022.t1	scaffold_4	37415154	46212629	772.0
g	braker1_g05237	contig_049_length_475395	g4021.t1	scaffold_4	37614936	41936671	599.0
g	braker1_g05234	contig_049_length_475395	g4024.t1	scaffold_4	37593447	43206649	697.0
g	braker1_g05235	contig_049_length_475395	g4023.t1	scaffold_4	37527430	42337268	4506.0
g	braker1_g05214	contig_049_length_475395	g4044.t1	scaffold_4	37474580	46656771	429.0
g	braker1_g05233	contig_049_length_475395	g4025.t1	scaffold_4	37404272	49192393	1661.0
g	braker1_g05216	contig_049_length_475395	g4042.t1	scaffold_4	37722903	46839862	379.0
g	braker1_g05231	contig_049_length_475395	g4027.t1	scaffold_4	37771903	44019620	1074.0
g	braker1_g05218	contig_049_length_475395	g4040.t1	scaffold_4	37604615	47913152	1056.0
g	braker1_g05219	contig_049_length_475395	g4039.t1	scaffold_4	37444595	45550005	372.0
g	braker1_g05197	contig_049_length_475395	g7528.t1	scaffold_8	37546479	64367819	135.0
g	braker1_g05238	contig_049_length_475395	g4020.t1	scaffold_4	37816051	48631388	429.0
g	braker1_g05239	contig_049_length_475395	g4019.t1	scaffold_4	37520044	44511748	586.0
g	braker1_g05210	contig_049_length_475395	g4050.t1	scaffold_4	37393144	48517219	342.0
g	braker1_g05211	contig_049_length_475395	g4050.t1	scaffold_4	37792013	48517219	346.0
g	braker1_g05204	contig_049_length_475395	g11042.t1	scaffold_32	37710718	94599037	142.0
g	braker1_g05212	contig_049_length_475395	g4047.t1	scaffold_4	37799080	43135366	1762.0
g	braker1_g05213	contig_049_length_475395	g4046.t1	scaffold_4	37534390	41394403	971.0
g	braker1_g05232	contig_049_length_475395	g4026.t1	scaffold_4	37454736	43306714	435.0
g	braker1_g05215	contig_049_length_475395	g4043.t1	scaffold_4	37388473	41476143	316.0
g	braker1_g10933	contig_241_length_87511	g9313.t1	scaffold_15	79606387	81506716	596.0
g	braker1_g10932	contig_241_length_87511	g9312.t1	scaffold_15	79660570	81143927	287.0
g	braker1_g10931	contig_241_length_87511	g9311.t1	scaffold_15	79615744	81251554	1657.0
g	braker1_g10930	contig_241_length_87511	g9310.t1	scaffold_15	79652410	81346215	509.0
g	braker1_g10937	contig_241_length_87511	g9317.t1	scaffold_15	79631585	81062270	475.0
g	braker1_g10936	contig_241_length_87511	g9316.t1	scaffold_15	79591141	80433357	835.0
g	braker1_g10935	contig_241_length_87511	g9315.t1	scaffold_15	79627516	81181994	477.0
g	braker1_g10934	contig_241_length_87511	g9314.t1	scaffold_15	79618671	81572652	1350.0
g	braker1_g10939	contig_241_length_87511	g9319.t1	scaffold_15	79640730	81704347	592.0
g	braker1_g10938	contig_241_length_87511	g9318.t1	scaffold_15	79596649	81540829	439.0
g	braker1_g10928	contig_241_length_87511	g9308.t1	scaffold_15	79666495	80807009	1082.0
g	braker1_g10929	contig_241_length_87511	g9309.t1	scaffold_15	79637321	81581855	1833.0
g	braker1_g10942	contig_241_length_87511	g9322.t1	scaffold_15	79623405	80879218	197.0
g	braker1_g10940	contig_241_length_87511	g9320.t1	scaffold_15	79584456	81557558	981.0
g	braker1_g10941	contig_241_length_87511	g9321.t1	scaffold_15	79645577	81275889	759.0
g	braker1_g08659	contig_125_length_225167	g11486.t1	scaffold_42	62822008	97852981	1019.0
g	braker1_g08658	contig_125_length_225167	g1487.t1	scaffold_1	63027875	9030683	1082.0
g	braker1_g08657	contig_125_length_225167	g11119.t1	scaffold_33	62907388	92727219	1201.0
g	braker1_g08656	contig_125_length_225167	g9624.t1	scaffold_16	62896077	80096676	256.0
g	braker1_g08655	contig_125_length_225167	g9624.t1	scaffold_16	62804682	80096676	214.0
g	braker1_g08654	contig_125_length_225167	g9624.t1	scaffold_16	62911278	80096676	253.0
g	braker1_g08653	contig_125_length_225167	g9620.t1	scaffold_16	62918082	79499892	602.0
g	braker1_g08652	contig_125_length_225167	g9619.t1	scaffold_16	62981023	79917286	522.0
g	braker1_g08651	contig_125_length_225167	g9618.t1	scaffold_16	62934364	78979484	279.0
g	braker1_g08675	contig_125_length_225167	g248.t1	scaffold_1	62959864	12591211	204.0
g	braker1_g08674	contig_125_length_225167	g248.t1	scaffold_1	63007186	12591211	141.0
g	braker1_g08677	contig_125_length_225167	g248.t1	scaffold_1	62878495	12591211	267.0
g	braker1_g08676	contig_125_length_225167	g248.t1	scaffold_1	62813786	12591211	197.0
g	braker1_g08671	contig_125_length_225167	g9636.t1	scaffold_16	62903423	78989744	553.0
g	braker1_g08670	contig_125_length_225167	g9831.t1	scaffold_18	62828328	84701498	412.0
g	braker1_g08673	contig_125_length_225167	g248.t1	scaffold_1	63021417	12591211	160.0
g	braker1_g08672	contig_125_length_225167	g11119.t1	scaffold_33	62969553	92727219	781.0
g	braker1_g08678	contig_125_length_225167	g248.t1	scaffold_1	62964404	12591211	224.0
g	braker1_g08666	contig_125_length_225167	g9632.t1	scaffold_16	62808505	79177766	547.0
g	braker1_g08667	contig_125_length_225167	g9633.t1	scaffold_16	62992373	78873962	226.0
g	braker1_g08664	contig_125_length_225167	g9630.t1	scaffold_16	62939610	78660319	476.0
g	braker1_g08665	contig_125_length_225167	g9631.t1	scaffold_16	62852776	79737956	821.0
g	braker1_g08662	contig_125_length_225167	g9629.t1	scaffold_16	62818963	79787890	112.0
g	braker1_g08663	contig_125_length_225167	g9630.t1	scaffold_16	63001196	78660319	367.0
g	braker1_g08660	contig_125_length_225167	g9628.t1	scaffold_16	62928763	80010555	1557.0
g	braker1_g08661	contig_125_length_225167	g9630.t1	scaffold_16	62923320	78660319	531.0
g	braker1_g08668	contig_125_length_225167	g9634.t1	scaffold_16	62887107	78703458	628.0
g	braker1_g08669	contig_125_length_225167	g9635.t1	scaffold_16	62995956	78771848	322.0
g	braker1_g09908	contig_175_length_142086	g9273.t1	scaffold_14	72085305	77282272	596.0
g	braker1_g09921	contig_175_length_142086	g3891.t1	scaffold_4	72063943	48500048	275.0
g	braker1_g09920	contig_175_length_142086	g3890.t1	scaffold_4	72069914	44053940	417.0
g	braker1_g09916	contig_175_length_142086	g9281.t1	scaffold_14	72090160	77367534	161.0
g	braker1_g09917	contig_175_length_142086	g9282.t1	scaffold_14	72020826	77083975	675.0
g	braker1_g09909	contig_175_length_142086	g9274.t1	scaffold_14	72053939	77253276	523.0
g	braker1_g09915	contig_175_length_142086	g9280.t1	scaffold_14	72035946	78158126	157.0
g	braker1_g09914	contig_175_length_142086	g9279.t1	scaffold_14	71990875	78420222	855.0
g	braker1_g09913	contig_175_length_142086	g9277.t1	scaffold_14	72076704	77729201	577.0
g	braker1_g09912	contig_175_length_142086	g9277.t1	scaffold_14	72050346	77729201	561.0
g	braker1_g09911	contig_175_length_142086	g9277.t1	scaffold_14	72057970	77729201	620.0
g	braker1_g09910	contig_175_length_142086	g9276.t1	scaffold_14	72096423	78262762	607.0
g	braker1_g09924	contig_175_length_142086	g3228.t1	scaffold_3	72124534	30817738	362.0
g	braker1_g09925	contig_175_length_142086	g3234.t1	scaffold_3	72028770	26302733	1449.0
g	braker1_g09922	contig_175_length_142086	g3891.t1	scaffold_4	72109606	48500048	273.0
g	braker1_g09923	contig_175_length_142086	g9284.t1	scaffold_14	72012937	78195479	232.0
g	braker1_g09919	contig_175_length_142086	g9283.t1	scaffold_14	72001073	76760592	279.0
g	braker1_g09918	contig_175_length_142086	g9284.t1	scaffold_14	72044373	78195479	80.5
g	braker1_g03397	contig_024_length_645743	g10900.t1	scaffold_28	23905014	92377691	462.0
g	braker1_g03396	contig_024_length_645743	g10899.t1	scaffold_28	24266183	92618745	983.0
g	braker1_g03395	contig_024_length_645743	g10891.t1	scaffold_28	23961837	92430940	564.0
g	braker1_g03394	contig_024_length_645743	g10893.t1	scaffold_28	23768567	92123674	1025.0
g	braker1_g03392	contig_024_length_645743	g10890.t1	scaffold_28	23750454	92401467	199.0
g	braker1_g03391	contig_024_length_645743	g10886.t1	scaffold_28	24049600	92586931	404.0
g	braker1_g03390	contig_024_length_645743	g10888.t1	scaffold_28	23717575	92435198	457.0
g	braker1_g03399	contig_024_length_645743	g10902.t1	scaffold_28	24113152	92466680	2068.0
g	braker1_g03398	contig_024_length_645743	g10901.t1	scaffold_28	23843301	92044959	969.0
g	braker1_g03309	contig_024_length_645743	g7349.t1	scaffold_8	24347515	61395803	182.0
g	braker1_g03410	contig_024_length_645743	g10908.t1	scaffold_28	24180706	92164966	379.0
g	braker1_g03411	contig_024_length_645743	g10909.t1	scaffold_28	24350922	92607195	921.0
g	braker1_g03413	contig_024_length_645743	g10910.t1	scaffold_28	23878947	92141284	189.0
g	braker1_g03415	contig_024_length_645743	g10911.t1	scaffold_28	23980849	92178886	258.0
g	braker1_g03416	contig_024_length_645743	g10912.t1	scaffold_28	24139601	92659569	133.0
g	braker1_g03417	contig_024_length_645743	g10913.t1	scaffold_28	23835625	92145953	154.0
g	braker1_g03418	contig_024_length_645743	g10914.t1	scaffold_28	23953828	92206150	804.0
g	braker1_g03319	contig_024_length_645743	g10834.t1	scaffold_28	24131560	92197785	659.0
g	braker1_g03318	contig_024_length_645743	g10835.t1	scaffold_28	23807467	92611589	211.0
g	braker1_g03317	contig_024_length_645743	g7344.t1	scaffold_8	24085620	62646864	278.0
g	braker1_g03316	contig_024_length_645743	g7343.t1	scaffold_8	23803905	63016895	1743.0
g	braker1_g03315	contig_024_length_645743	g7341.t1	scaffold_8	24175314	63485320	937.0
g	braker1_g03314	contig_024_length_645743	g7342.t1	scaffold_8	24343856	63338437	1083.0
g	braker1_g03313	contig_024_length_645743	g7346.t1	scaffold_8	24097424	62382617	301.0
g	braker1_g03312	contig_024_length_645743	g7346.t1	scaffold_8	24030503	62382617	852.0
g	braker1_g03311	contig_024_length_645743	g7347.t1	scaffold_8	24016138	61446896	524.0
g	braker1_g03310	contig_024_length_645743	g7348.t1	scaffold_8	24191945	61287656	1060.0
g	braker1_g03368	contig_024_length_645743	g10867.t1	scaffold_28	24217837	92387805	1729.0
g	braker1_g03369	contig_024_length_645743	g10867.t1	scaffold_28	24156234	92387805	725.0
g	braker1_g03362	contig_024_length_645743	g10862.t1	scaffold_28	24307544	92112976	646.0
g	braker1_g03363	contig_024_length_645743	g10863.t1	scaffold_28	24272325	92339966	1953.0
g	braker1_g03361	contig_024_length_645743	g10861.t1	scaffold_28	24303634	92356696	310.0
g	braker1_g03366	contig_024_length_645743	g10866.t1	scaffold_28	24074622	92607185	685.0
g	braker1_g03367	contig_024_length_645743	g10865.t1	scaffold_28	23742929	92210599	571.0
g	braker1_g03364	contig_024_length_645743	g10864.t1	scaffold_28	24358190	92586982	721.0
g	braker1_g03379	contig_024_length_645743	g10875.t1	scaffold_28	24151220	92074975	655.0
g	braker1_g03378	contig_024_length_645743	g10876.t1	scaffold_28	23722806	92461806	371.0
g	braker1_g03371	contig_024_length_645743	g10869.t1	scaffold_28	24145212	92159638	1042.0
g	braker1_g03370	contig_024_length_645743	g10868.t1	scaffold_28	24336903	92476917	472.0
g	braker1_g03373	contig_024_length_645743	g10871.t1	scaffold_28	23856308	92573501	692.0
g	braker1_g03372	contig_024_length_645743	g10870.t1	scaffold_28	24135084	92087219	434.0
g	braker1_g03375	contig_024_length_645743	g10872.t1	scaffold_28	23916336	92566993	725.0
g	braker1_g03374	contig_024_length_645743	g10872.t1	scaffold_28	23736743	92566993	149.0
g	braker1_g03377	contig_024_length_645743	g10877.t1	scaffold_28	23795535	92135580	867.0
g	braker1_g03376	contig_024_length_645743	g10878.t1	scaffold_28	24062930	92120316	675.0
g	braker1_g03409	contig_024_length_645743	g10907.t1	scaffold_28	24108371	92456232	763.0
g	braker1_g03408	contig_024_length_645743	g10906.t1	scaffold_28	24058815	92441394	1086.0
g	braker1_g03407	contig_024_length_645743	g10905.t1	scaffold_28	23850029	92417235	1878.0
g	braker1_g03406	contig_024_length_645743	g10904.t1	scaffold_28	24168970	92074975	902.0
g	braker1_g03405	contig_024_length_645743	g10894.t1	scaffold_28	24240286	92187297	184.0
g	braker1_g03404	contig_024_length_645743	g10895.t1	scaffold_28	23838468	92174282	1658.0
g	braker1_g03403	contig_024_length_645743	g10896.t1	scaffold_28	23889267	92595676	240.0
g	braker1_g03402	contig_024_length_645743	g10897.t1	scaffold_28	24294980	92387805	1584.0
g	braker1_g03401	contig_024_length_645743	g10898.t1	scaffold_28	23999515	92171434	269.0
g	braker1_g03400	contig_024_length_645743	g10903.t1	scaffold_28	24249859	92330250	489.0
g	braker1_g03344	contig_024_length_645743	g10826.t1	scaffold_28	24194329	92433560	1857.0
g	braker1_g03345	contig_024_length_645743	g10827.t1	scaffold_28	23965211	92472190	106.0
g	braker1_g03346	contig_024_length_645743	g10828.t1	scaffold_28	23782158	92178790	568.0
g	braker1_g03347	contig_024_length_645743	g10849.t1	scaffold_28	23883376	92183680	1198.0
g	braker1_g03340	contig_024_length_645743	g10839.t1	scaffold_28	24313186	92472190	379.0
g	braker1_g03341	contig_024_length_645743	g10838.t1	scaffold_28	23909493	92382981	291.0
g	braker1_g03342	contig_024_length_645743	g10848.t1	scaffold_28	23864850	92139382	803.0
g	braker1_g03343	contig_024_length_645743	g10847.t1	scaffold_28	23763906	92123674	690.0
g	braker1_g03349	contig_024_length_645743	g10850.t1	scaffold_28	24188648	92445565	1135.0
g	braker1_g03353	contig_024_length_645743	g10854.t1	scaffold_28	24254164	92442839	634.0
g	braker1_g03352	contig_024_length_645743	g10853.t1	scaffold_28	23727032	92040384	556.0
g	braker1_g03351	contig_024_length_645743	g10851.t1	scaffold_28	23945767	92067877	733.0
g	braker1_g03350	contig_024_length_645743	g10852.t1	scaffold_28	23814827	92313097	2600.0
g	braker1_g03357	contig_024_length_645743	g10858.t1	scaffold_28	23757419	92294703	593.0
g	braker1_g03356	contig_024_length_645743	g10856.t1	scaffold_28	24185939	92645040	855.0
g	braker1_g03355	contig_024_length_645743	g10857.t1	scaffold_28	23897071	92420703	289.0
g	braker1_g03354	contig_024_length_645743	g10855.t1	scaffold_28	23733918	92269623	255.0
g	braker1_g03359	contig_024_length_645743	g10860.t1	scaffold_28	24326424	92371036	850.0
g	braker1_g03358	contig_024_length_645743	g10859.t1	scaffold_28	23930372	92054366	7700.0
g	braker1_g03326	contig_024_length_645743	g10833.t1	scaffold_28	23923211	92566993	271.0
g	braker1_g03327	contig_024_length_645743	g10832.t1	scaffold_28	23987250	92517483	1584.0
g	braker1_g03325	contig_024_length_645743	g7337.t1	scaffold_8	23867440	61317108	251.0
g	braker1_g03322	contig_024_length_645743	g10823.t1	scaffold_28	23825689	92152448	576.0
g	braker1_g03323	contig_024_length_645743	g10824.t1	scaffold_28	24055561	92336493	635.0
g	braker1_g03320	contig_024_length_645743	g7340.t1	scaffold_8	23898826	63909237	2109.0
g	braker1_g03321	contig_024_length_645743	g10829.t1	scaffold_28	23772769	92145974	4036.0
g	braker1_g03328	contig_024_length_645743	g7336.t1	scaffold_8	23941505	62717724	368.0
g	braker1_g03329	contig_024_length_645743	g10845.t1	scaffold_28	24199898	92048536	481.0
g	braker1_g03388	contig_024_length_645743	g10885.t1	scaffold_28	24233370	92294858	890.0
g	braker1_g03389	contig_024_length_645743	g10887.t1	scaffold_28	24284838	92559436	793.0
g	braker1_g03380	contig_024_length_645743	g10873.t1	scaffold_28	24091287	92476714	270.0
g	braker1_g03381	contig_024_length_645743	g10874.t1	scaffold_28	24222600	92087219	377.0
g	braker1_g03382	contig_024_length_645743	g10879.t1	scaffold_28	24116688	92127653	508.0
g	braker1_g03383	contig_024_length_645743	g10880.t1	scaffold_28	23873532	92431229	412.0
g	braker1_g03384	contig_024_length_645743	g10881.t1	scaffold_28	24022588	92044959	117.0
g	braker1_g03385	contig_024_length_645743	g10882.t1	scaffold_28	24318912	92377691	456.0
g	braker1_g03386	contig_024_length_645743	g10883.t1	scaffold_28	24039180	92407835	356.0
g	braker1_g03387	contig_024_length_645743	g10884.t1	scaffold_28	24321302	92164966	588.0
g	braker1_g03335	contig_024_length_645743	g10844.t1	scaffold_28	23971762	92370575	716.0
g	braker1_g03334	contig_024_length_645743	g10831.t1	scaffold_28	23968483	92395401	56.2
g	braker1_g03337	contig_024_length_645743	g10842.t1	scaffold_28	24160027	92269623	1028.0
g	braker1_g03336	contig_024_length_645743	g10843.t1	scaffold_28	24165320	92507622	793.0
g	braker1_g03331	contig_024_length_645743	g10821.t1	scaffold_28	23975115	92183680	617.0
g	braker1_g03330	contig_024_length_645743	g10846.t1	scaffold_28	24259521	92234819	555.0
g	braker1_g03333	contig_024_length_645743	g10830.t1	scaffold_28	24122348	92406996	270.0
g	braker1_g03332	contig_024_length_645743	g10822.t1	scaffold_28	24247597	92482644	1387.0
g	braker1_g03339	contig_024_length_645743	g10840.t1	scaffold_28	24103986	92524479	696.0
g	braker1_g03338	contig_024_length_645743	g10841.t1	scaffold_28	23861506	92420703	731.0
g	braker1_g00589	contig_003_length_1518489	g2987.t1	scaffold_3	3780214	29083870	478.0
g	braker1_g00588	contig_003_length_1518489	g2986.t1	scaffold_3	4594540	26364824	424.0
g	braker1_g00587	contig_003_length_1518489	g2985.t1	scaffold_3	5083969	27929936	1313.0
g	braker1_g00586	contig_003_length_1518489	g2984.t1	scaffold_3	4628644	31582493	2602.0
g	braker1_g00585	contig_003_length_1518489	g2983.t1	scaffold_3	4261113	30827765	497.0
g	braker1_g00584	contig_003_length_1518489	g2982.t1	scaffold_3	4293605	23826339	460.0
g	braker1_g00583	contig_003_length_1518489	g2981.t1	scaffold_3	3939532	27896056	344.0
g	braker1_g00582	contig_003_length_1518489	g2980.t1	scaffold_3	4046532	25949730	694.0
g	braker1_g00581	contig_003_length_1518489	g2979.t1	scaffold_3	3914934	23664432	148.0
g	braker1_g00580	contig_003_length_1518489	g2977.t1	scaffold_3	3969359	25736325	465.0
g	braker1_g00504	contig_003_length_1518489	g8948.t1	scaffold_13	5152752	75269679	115.0
g	braker1_g00668	contig_003_length_1518489	g3073.t1	scaffold_3	4671923	27615729	232.0
g	braker1_g00669	contig_003_length_1518489	g3075.t1	scaffold_3	3678262	28174801	1809.0
g	braker1_g00666	contig_003_length_1518489	g3070.t1	scaffold_3	4792215	24577124	2032.0
g	braker1_g00667	contig_003_length_1518489	g3072.t1	scaffold_3	4684504	31723523	898.0
g	braker1_g00664	contig_003_length_1518489	g3068.t1	scaffold_3	4690360	31929162	444.0
g	braker1_g00665	contig_003_length_1518489	g3069.t1	scaffold_3	4322436	23846940	324.0
g	braker1_g00662	contig_003_length_1518489	g3066.t1	scaffold_3	4911729	32511404	285.0
g	braker1_g00663	contig_003_length_1518489	g3067.t1	scaffold_3	4210598	29108329	1083.0
g	braker1_g00660	contig_003_length_1518489	g3063.t1	scaffold_3	4894040	26812834	198.0
g	braker1_g00679	contig_003_length_1518489	g3084.t1	scaffold_3	3978981	27122954	533.0
g	braker1_g00678	contig_003_length_1518489	g3082.t1	scaffold_3	4395335	24687744	269.0
g	braker1_g00572	contig_003_length_1518489	g2972.t1	scaffold_3	4871668	24428205	1053.0
g	braker1_g00573	contig_003_length_1518489	g2973.t1	scaffold_3	4369879	27701815	692.0
g	braker1_g00570	contig_003_length_1518489	g2970.t1	scaffold_3	5144335	27781511	535.0
g	braker1_g00571	contig_003_length_1518489	g2971.t1	scaffold_3	5018223	30204088	1004.0
g	braker1_g00576	contig_003_length_1518489	g9360.t1	scaffold_15	4164001	80679950	600.0
g	braker1_g00577	contig_003_length_1518489	g2975.t1	scaffold_3	4095477	25645294	827.0
g	braker1_g00574	contig_003_length_1518489	g4991.t1	scaffold_5	4248165	37450489	347.0
g	braker1_g00575	contig_003_length_1518489	g11079.t1	scaffold_33	3800466	92979391	752.0
g	braker1_g00675	contig_003_length_1518489	g5859.t1	scaffold_5	4959509	38829121	822.0
g	braker1_g00674	contig_003_length_1518489	g3079.t1	scaffold_3	3992252	30921085	382.0
g	braker1_g00677	contig_003_length_1518489	g11330.t1	scaffold_38	4473890	96980761	137.0
g	braker1_g00579	contig_003_length_1518489	g2977.t1	scaffold_3	3959619	25736325	489.0
g	braker1_g00671	contig_003_length_1518489	g3077.t1	scaffold_3	4589726	27633624	159.0
g	braker1_g00670	contig_003_length_1518489	g3076.t1	scaffold_3	3706995	30027411	1346.0
g	braker1_g00673	contig_003_length_1518489	g3078.t1	scaffold_3	4746805	24428207	258.0
g	braker1_g00639	contig_003_length_1518489	g3040.t1	scaffold_3	4299031	23790458	2593.0
g	braker1_g00638	contig_003_length_1518489	g3039.t1	scaffold_3	3829467	30259095	409.0
g	braker1_g00578	contig_003_length_1518489	g2976.t1	scaffold_3	3711089	23814855	813.0
g	braker1_g00676	contig_003_length_1518489	g5859.t1	scaffold_5	4314823	38829121	1057.0
g	braker1_g00692	contig_003_length_1518489	g3096.t1	scaffold_3	5165729	29580435	418.0
g	braker1_g00648	contig_003_length_1518489	g3050.t1	scaffold_3	5041222	27675636	1163.0
g	braker1_g00560	contig_003_length_1518489	g2960.t1	scaffold_3	4127348	29128320	392.0
g	braker1_g00563	contig_003_length_1518489	g2963.t1	scaffold_3	4776180	29950727	134.0
g	braker1_g00562	contig_003_length_1518489	g2962.t1	scaffold_3	3716111	24523236	662.0
g	braker1_g00565	contig_003_length_1518489	g2965.t1	scaffold_3	4022441	29810574	796.0
g	braker1_g00564	contig_003_length_1518489	g2964.t1	scaffold_3	5181566	25251074	269.0
g	braker1_g00567	contig_003_length_1518489	g2967.t1	scaffold_3	4945133	31688852	718.0
g	braker1_g00566	contig_003_length_1518489	g2966.t1	scaffold_3	4657335	30509680	604.0
g	braker1_g00569	contig_003_length_1518489	g2969.t1	scaffold_3	4134305	27444796	604.0
g	braker1_g00641	contig_003_length_1518489	g3042.t1	scaffold_3	4652073	31577084	1502.0
g	braker1_g00642	contig_003_length_1518489	g3043.t1	scaffold_3	4122080	26234320	768.0
g	braker1_g00643	contig_003_length_1518489	g3044.t1	scaffold_3	4502161	29027242	153.0
g	braker1_g00644	contig_003_length_1518489	g3045.t1	scaffold_3	3695913	31003652	939.0
g	braker1_g00645	contig_003_length_1518489	g3045.t1	scaffold_3	3679064	31003652	1462.0
g	braker1_g00646	contig_003_length_1518489	g3046.t1	scaffold_3	4137261	31647525	558.0
g	braker1_g00647	contig_003_length_1518489	g3049.t1	scaffold_3	3868962	23255831	966.0
g	braker1_g00637	contig_003_length_1518489	g3038.t1	scaffold_3	4307023	26036296	401.0
g	braker1_g00558	contig_003_length_1518489	g2958.t1	scaffold_3	4091383	30701415	666.0
g	braker1_g00559	contig_003_length_1518489	g2959.t1	scaffold_3	4068471	30245618	1532.0
g	braker1_g00554	contig_003_length_1518489	g2952.t1	scaffold_3	4575079	30262666	2077.0
g	braker1_g00555	contig_003_length_1518489	g2955.t1	scaffold_3	4012029	29259005	763.0
g	braker1_g00556	contig_003_length_1518489	g2956.t1	scaffold_3	4649292	23738730	423.0
g	braker1_g00557	contig_003_length_1518489	g2957.t1	scaffold_3	4908989	26350129	870.0
g	braker1_g00550	contig_003_length_1518489	g2948.t1	scaffold_3	4991493	25490247	300.0
g	braker1_g00551	contig_003_length_1518489	g2949.t1	scaffold_3	4525432	31733947	223.0
g	braker1_g00552	contig_003_length_1518489	g2950.t1	scaffold_3	4356616	27092499	165.0
g	braker1_g00553	contig_003_length_1518489	g2951.t1	scaffold_3	3701657	29257335	2075.0
g	braker1_g00657	contig_003_length_1518489	g3060.t1	scaffold_3	4488639	31965579	424.0
g	braker1_g00656	contig_003_length_1518489	g3059.t1	scaffold_3	5078775	25941394	1297.0
g	braker1_g00655	contig_003_length_1518489	g3057.t1	scaffold_3	5064788	29848365	569.0
g	braker1_g00654	contig_003_length_1518489	g3057.t1	scaffold_3	4240369	29848365	602.0
g	braker1_g00653	contig_003_length_1518489	g3055.t1	scaffold_3	4256254	30833448	614.0
g	braker1_g00652	contig_003_length_1518489	g3054.t1	scaffold_3	4039662	28011447	3955.0
g	braker1_g00651	contig_003_length_1518489	g3053.t1	scaffold_3	4760710	27687523	694.0
g	braker1_g00650	contig_003_length_1518489	g3052.t1	scaffold_3	4193050	30751548	1148.0
g	braker1_g00659	contig_003_length_1518489	g3062.t1	scaffold_3	4304307	29972061	857.0
g	braker1_g00658	contig_003_length_1518489	g3061.t1	scaffold_3	4377387	27660490	505.0
g	braker1_g00618	contig_003_length_1518489	g3019.t1	scaffold_3	3760671	31522002	846.0
g	braker1_g00613	contig_003_length_1518489	g3013.t1	scaffold_3	4410279	30592683	839.0
g	braker1_g00549	contig_003_length_1518489	g2947.t1	scaffold_3	4931089	30063472	558.0
g	braker1_g00548	contig_003_length_1518489	g2945.t1	scaffold_3	4110155	32594643	413.0
g	braker1_g00599	contig_003_length_1518489	g2996.t1	scaffold_3	4941784	32222217	1140.0
g	braker1_g00543	contig_003_length_1518489	g2939.t1	scaffold_3	4710598	27356351	1659.0
g	braker1_g00542	contig_003_length_1518489	g2938.t1	scaffold_3	4568079	26080824	679.0
g	braker1_g00541	contig_003_length_1518489	g2937.t1	scaffold_3	4188452	24335262	790.0
g	braker1_g00540	contig_003_length_1518489	g2936.t1	scaffold_3	3764461	24002876	921.0
g	braker1_g00547	contig_003_length_1518489	g2944.t1	scaffold_3	5127415	30648539	288.0
g	braker1_g00546	contig_003_length_1518489	g2943.t1	scaffold_3	3858929	25816844	1015.0
g	braker1_g00545	contig_003_length_1518489	g2942.t1	scaffold_3	5071404	24496944	696.0
g	braker1_g00544	contig_003_length_1518489	g2940.t1	scaffold_3	3965736	28270743	1565.0
g	braker1_g00622	contig_003_length_1518489	g3023.t1	scaffold_3	4118433	28224068	460.0
g	braker1_g00623	contig_003_length_1518489	g3024.t1	scaffold_3	4607088	29593217	625.0
g	braker1_g00620	contig_003_length_1518489	g3021.t1	scaffold_3	3850710	32548937	484.0
g	braker1_g00621	contig_003_length_1518489	g3022.t1	scaffold_3	4932876	24322809	502.0
g	braker1_g00626	contig_003_length_1518489	g3027.t1	scaffold_3	4344641	27840445	1491.0
g	braker1_g00627	contig_003_length_1518489	g3028.t1	scaffold_3	4087940	32427654	499.0
g	braker1_g00624	contig_003_length_1518489	g3025.t1	scaffold_3	4586229	26599283	866.0
g	braker1_g00625	contig_003_length_1518489	g3026.t1	scaffold_3	3677786	27130339	730.0
g	braker1_g00628	contig_003_length_1518489	g3029.t1	scaffold_3	4160776	26228934	437.0
g	braker1_g00629	contig_003_length_1518489	g3030.t1	scaffold_3	4706028	26613115	741.0
g	braker1_g00539	contig_003_length_1518489	g2934.t1	scaffold_3	3727337	25924569	348.0
g	braker1_g00631	contig_003_length_1518489	g3032.t1	scaffold_3	4937501	24598307	743.0
g	braker1_g00630	contig_003_length_1518489	g3031.t1	scaffold_3	3680812	26672743	454.0
g	braker1_g00633	contig_003_length_1518489	g3034.t1	scaffold_3	3948671	27946427	2621.0
g	braker1_g00632	contig_003_length_1518489	g3033.t1	scaffold_3	4581123	24191716	454.0
g	braker1_g00635	contig_003_length_1518489	g3036.t1	scaffold_3	3880036	24729979	418.0
g	braker1_g00634	contig_003_length_1518489	g3035.t1	scaffold_3	4337373	24474762	164.0
g	braker1_g00538	contig_003_length_1518489	g2933.t1	scaffold_3	4055678	26747819	680.0
g	braker1_g00636	contig_003_length_1518489	g3037.t1	scaffold_3	4844713	26672743	130.0
g	braker1_g00536	contig_003_length_1518489	g2931.t1	scaffold_3	3752510	28094630	252.0
g	braker1_g00537	contig_003_length_1518489	g2932.t1	scaffold_3	4713182	29739849	307.0
g	braker1_g00534	contig_003_length_1518489	g2930.t1	scaffold_3	4184804	23572738	350.0
g	braker1_g00535	contig_003_length_1518489	g2930.t1	scaffold_3	5138654	23572738	130.0
g	braker1_g00532	contig_003_length_1518489	g2928.t1	scaffold_3	5173515	31834160	1150.0
g	braker1_g00533	contig_003_length_1518489	g2929.t1	scaffold_3	4050955	24911853	1462.0
g	braker1_g00530	contig_003_length_1518489	g2926.t1	scaffold_3	4861759	30523790	599.0
g	braker1_g00531	contig_003_length_1518489	g2927.t1	scaffold_3	3683607	25792689	589.0
g	braker1_g00649	contig_003_length_1518489	g3051.t1	scaffold_3	5136456	27810854	1360.0
g	braker1_g00684	contig_003_length_1518489	g3089.t1	scaffold_3	3680006	26927157	162.0
g	braker1_g00685	contig_003_length_1518489	g3090.t1	scaffold_3	4925175	27189882	247.0
g	braker1_g00686	contig_003_length_1518489	g3091.t1	scaffold_3	4916464	24772371	191.0
g	braker1_g00687	contig_003_length_1518489	g3092.t1	scaffold_3	3933340	28263172	466.0
g	braker1_g00680	contig_003_length_1518489	g3085.t1	scaffold_3	4156660	29257326	175.0
g	braker1_g00681	contig_003_length_1518489	g3086.t1	scaffold_3	5147419	31346737	224.0
g	braker1_g00682	contig_003_length_1518489	g3087.t1	scaffold_3	4402676	27844874	233.0
g	braker1_g00683	contig_003_length_1518489	g3088.t1	scaffold_3	5014162	27892850	168.0
g	braker1_g00689	contig_003_length_1518489	g3093.t1	scaffold_3	4480577	31850687	162.0
g	braker1_g00608	contig_003_length_1518489	g3006.t1	scaffold_3	4177260	24474786	570.0
g	braker1_g00609	contig_003_length_1518489	g3007.t1	scaffold_3	3682126	27810854	900.0
g	braker1_g00604	contig_003_length_1518489	g3002.t1	scaffold_3	4984908	32255345	416.0
g	braker1_g00605	contig_003_length_1518489	g3003.t1	scaffold_3	3677312	23406840	1663.0
g	braker1_g00606	contig_003_length_1518489	g3004.t1	scaffold_3	4223433	29878573	194.0
g	braker1_g00607	contig_003_length_1518489	g3005.t1	scaffold_3	4807132	27648593	1394.0
g	braker1_g00600	contig_003_length_1518489	g2998.t1	scaffold_3	4976750	30165531	786.0
g	braker1_g00601	contig_003_length_1518489	g2999.t1	scaffold_3	4431431	23181288	1391.0
g	braker1_g00602	contig_003_length_1518489	g3000.t1	scaffold_3	4048694	27363722	480.0
g	braker1_g00603	contig_003_length_1518489	g3001.t1	scaffold_3	4634288	26270897	599.0
g	braker1_g00529	contig_003_length_1518489	g2925.t1	scaffold_3	4243524	32654040	509.0
g	braker1_g00528	contig_003_length_1518489	g2924.t1	scaffold_3	4132992	30691697	627.0
g	braker1_g00525	contig_003_length_1518489	g2922.t1	scaffold_3	4031945	24031151	1558.0
g	braker1_g00524	contig_003_length_1518489	g2922.t1	scaffold_3	4583834	24031151	950.0
g	braker1_g00527	contig_003_length_1518489	g2923.t1	scaffold_3	5091314	23373150	277.0
g	braker1_g00526	contig_003_length_1518489	g2922.t1	scaffold_3	5005019	24031151	1555.0
g	braker1_g00521	contig_003_length_1518489	g9.t1	scaffold_1	4274130	9542840	631.0
g	braker1_g00520	contig_003_length_1518489	g12.t1	scaffold_1	5149276	823501	944.0
g	braker1_g00523	contig_003_length_1518489	g7.t1	scaffold_1	3924036	3231877	359.0
g	braker1_g00522	contig_003_length_1518489	g8.t1	scaffold_1	4720699	8650445	325.0
g	braker1_g00693	contig_003_length_1518489	g3097.t1	scaffold_3	4317736	26659363	1688.0
g	braker1_g00561	contig_003_length_1518489	g2961.t1	scaffold_3	4639343	32629136	463.0
g	braker1_g00691	contig_003_length_1518489	g3095.t1	scaffold_3	4506458	32061053	376.0
g	braker1_g00690	contig_003_length_1518489	g3094.t1	scaffold_3	3952522	30384368	510.0
g	braker1_g00696	contig_003_length_1518489	g3099.t1	scaffold_3	3891251	25725919	303.0
g	braker1_g00695	contig_003_length_1518489	g3099.t1	scaffold_3	4149052	25725919	1186.0
g	braker1_g00694	contig_003_length_1518489	g3098.t1	scaffold_3	4904582	27629131	1340.0
g	braker1_g00590	contig_003_length_1518489	g2989.t1	scaffold_3	4168739	26430565	414.0
g	braker1_g00591	contig_003_length_1518489	g2990.t1	scaffold_3	5111410	23966070	1176.0
g	braker1_g00619	contig_003_length_1518489	g3020.t1	scaffold_3	4825442	27501774	541.0
g	braker1_g00593	contig_003_length_1518489	g2992.t1	scaffold_3	4027806	27902652	689.0
g	braker1_g00594	contig_003_length_1518489	g2992.t1	scaffold_3	4953484	27902652	680.0
g	braker1_g00595	contig_003_length_1518489	g2991.t1	scaffold_3	3746605	23780837	343.0
g	braker1_g00596	contig_003_length_1518489	g2993.t1	scaffold_3	4283946	23521190	534.0
g	braker1_g00597	contig_003_length_1518489	g2994.t1	scaffold_3	3944201	31782323	578.0
g	braker1_g00598	contig_003_length_1518489	g2995.t1	scaffold_3	4579106	31059397	1969.0
g	braker1_g00612	contig_003_length_1518489	g3012.t1	scaffold_3	5028655	29757967	609.0
g	braker1_g00611	contig_003_length_1518489	g3011.t1	scaffold_3	4645215	28938150	844.0
g	braker1_g00610	contig_003_length_1518489	g3010.t1	scaffold_3	5157463	30891492	923.0
g	braker1_g00617	contig_003_length_1518489	g3018.t1	scaffold_3	4388161	30868894	856.0
g	braker1_g00616	contig_003_length_1518489	g3016.t1	scaffold_3	5022224	30764670	1103.0
g	braker1_g00615	contig_003_length_1518489	g3015.t1	scaffold_3	4419028	26609693	700.0
g	braker1_g00614	contig_003_length_1518489	g3014.t1	scaffold_3	4143851	23015908	703.0
g	braker1_g00518	contig_003_length_1518489	g15.t1	scaffold_1	5055640	1951560	1697.0
g	braker1_g00519	contig_003_length_1518489	g13.t1	scaffold_1	4309076	10927320	983.0
g	braker1_g00510	contig_003_length_1518489	g8954.t1	scaffold_13	5122064	76293274	137.0
g	braker1_g00511	contig_003_length_1518489	g8513.t1	scaffold_11	4198402	70845471	75.1
g	braker1_g00512	contig_003_length_1518489	g18.t1	scaffold_1	4234800	6669693	1049.0
g	braker1_g00513	contig_003_length_1518489	g18.t1	scaffold_1	4950301	6669693	1223.0
g	braker1_g00514	contig_003_length_1518489	g17.t1	scaffold_1	4102351	10653686	276.0
g	braker1_g00515	contig_003_length_1518489	g16.t1	scaffold_1	4290007	4740697	911.0
g	braker1_g00516	contig_003_length_1518489	g10745.t1	scaffold_26	3689710	91824787	164.0
g	braker1_g00517	contig_003_length_1518489	g10745.t1	scaffold_26	4253531	91824787	290.0
g	braker1_g00640	contig_003_length_1518489	g3041.t1	scaffold_3	4449534	26687642	852.0
g	braker1_g00568	contig_003_length_1518489	g2968.t1	scaffold_3	5186460	24795538	358.0
g	braker1_g00661	contig_003_length_1518489	g3065.t1	scaffold_3	3739490	28512784	608.0
g	braker1_g06585	contig_074_length_370637	g10226.t1	scaffold_21	48167552	85817495	474.0
g	braker1_g06587	contig_074_length_370637	g10225.t1	scaffold_21	48070122	86683073	394.0
g	braker1_g06586	contig_074_length_370637	g10225.t1	scaffold_21	48134332	86683073	224.0
g	braker1_g06600	contig_074_length_370637	g10209.t1	scaffold_21	47919408	86129054	231.0
g	braker1_g06639	contig_074_length_370637	g10165.t1	scaffold_21	48078108	86793505	464.0
g	braker1_g06638	contig_074_length_370637	g10166.t1	scaffold_21	47878379	86112267	801.0
g	braker1_g06637	contig_074_length_370637	g10167.t1	scaffold_21	48172215	85984896	357.0
g	braker1_g06636	contig_074_length_370637	g10168.t1	scaffold_21	47865043	86581546	312.0
g	braker1_g06635	contig_074_length_370637	g10169.t1	scaffold_21	47973509	86786991	182.0
g	braker1_g06627	contig_074_length_370637	g10178.t1	scaffold_21	47893680	86057467	149.0
g	braker1_g06633	contig_074_length_370637	g10171.t1	scaffold_21	48074870	86118509	1087.0
g	braker1_g06588	contig_074_length_370637	g10222.t1	scaffold_21	48149170	85800283	280.0
g	braker1_g06631	contig_074_length_370637	g10173.t1	scaffold_21	48000350	85820211	469.0
g	braker1_g06630	contig_074_length_370637	g10174.t1	scaffold_21	48136958	85658740	961.0
g	braker1_g06615	contig_074_length_370637	g10194.t1	scaffold_21	48131589	86566461	335.0
g	braker1_g06614	contig_074_length_370637	g10195.t1	scaffold_21	48021437	86209376	799.0
g	braker1_g06617	contig_074_length_370637	g10192.t1	scaffold_21	47860401	85636231	119.0
g	braker1_g06616	contig_074_length_370637	g10193.t1	scaffold_21	48121539	85794319	471.0
g	braker1_g06611	contig_074_length_370637	g10197.t1	scaffold_21	47888308	85765970	145.0
g	braker1_g06610	contig_074_length_370637	g10198.t1	scaffold_21	48128434	85883113	368.0
g	braker1_g06613	contig_074_length_370637	g10196.t1	scaffold_21	48051294	85701321	765.0
g	braker1_g06612	contig_074_length_370637	g2489.t1	scaffold_2	47883689	15471233	129.0
g	braker1_g06619	contig_074_length_370637	g10222.t1	scaffold_21	48157813	85800283	137.0
g	braker1_g06618	contig_074_length_370637	g10192.t1	scaffold_21	48141442	85636231	181.0
g	braker1_g06644	contig_074_length_370637	g10160.t1	scaffold_21	47930171	85636231	435.0
g	braker1_g06596	contig_074_length_370637	g10210.t1	scaffold_21	47843297	85921430	287.0
g	braker1_g06597	contig_074_length_370637	g10209.t1	scaffold_21	47989289	86129054	288.0
g	braker1_g06594	contig_074_length_370637	g10214.t1	scaffold_21	47817162	85990971	201.0
g	braker1_g06595	contig_074_length_370637	g10211.t1	scaffold_21	47825068	85794319	318.0
g	braker1_g06592	contig_074_length_370637	g10220.t1	scaffold_21	48011452	86529668	255.0
g	braker1_g06593	contig_074_length_370637	g10211.t1	scaffold_21	48152397	85794319	149.0
g	braker1_g06590	contig_074_length_370637	g10220.t1	scaffold_21	47871614	86529668	268.0
g	braker1_g06591	contig_074_length_370637	g10220.t1	scaffold_21	47832417	86529668	267.0
g	braker1_g06642	contig_074_length_370637	g10162.t1	scaffold_21	47853141	85939087	692.0
g	braker1_g06643	contig_074_length_370637	g10161.t1	scaffold_21	47987360	86481695	618.0
g	braker1_g06640	contig_074_length_370637	g10164.t1	scaffold_21	47901419	86593186	493.0
g	braker1_g06641	contig_074_length_370637	g10163.t1	scaffold_21	47839617	86133574	1054.0
g	braker1_g06598	contig_074_length_370637	g10209.t1	scaffold_21	47847958	86129054	290.0
g	braker1_g06632	contig_074_length_370637	g10172.t1	scaffold_21	47963536	86625076	730.0
g	braker1_g06620	contig_074_length_370637	g10222.t1	scaffold_21	48003375	85800283	122.0
g	braker1_g06607	contig_074_length_370637	g10201.t1	scaffold_21	47985084	85900731	433.0
g	braker1_g06622	contig_074_length_370637	g10185.t1	scaffold_21	47993828	86654481	147.0
g	braker1_g06623	contig_074_length_370637	g10184.t1	scaffold_21	47947894	85970359	274.0
g	braker1_g06624	contig_074_length_370637	g10182.t1	scaffold_21	48102432	86105008	234.0
g	braker1_g06625	contig_074_length_370637	g10180.t1	scaffold_21	48109527	86546154	724.0
g	braker1_g06626	contig_074_length_370637	g10179.t1	scaffold_21	47942888	86815312	349.0
g	braker1_g06601	contig_074_length_370637	g10208.t1	scaffold_21	48114829	86023715	718.0
g	braker1_g06628	contig_074_length_370637	g10177.t1	scaffold_21	47815008	86165281	719.0
g	braker1_g06629	contig_074_length_370637	g10175.t1	scaffold_21	48042015	85883113	600.0
g	braker1_g06599	contig_074_length_370637	g10209.t1	scaffold_21	47938283	86129054	235.0
g	braker1_g06608	contig_074_length_370637	g10200.t1	scaffold_21	48062533	86109434	1335.0
g	braker1_g06609	contig_074_length_370637	g10199.t1	scaffold_21	48163731	85762577	931.0
g	braker1_g06606	contig_074_length_370637	g10203.t1	scaffold_21	48006857	85931114	1730.0
g	braker1_g06589	contig_074_length_370637	g10222.t1	scaffold_21	47924319	85800283	63.2
g	braker1_g06621	contig_074_length_370637	g10187.t1	scaffold_21	47996200	86555209	105.0
[truncated: 8,788 more rows]
