# Supplementary material for: Tracing animal genomic evolution with the chromosomal-level assembly of the freshwater sponge Ephydatia muelleri
Source: Nat Commun. 2020 Jul 27;11:3676. doi: 10.1038/s41467-020-17397-w (PMC7385117; doi:10.1038/s41467-020-17397-w)
Supplement: Supplementary file 8 — Supplementary Data 4 [file 41467_2020_17397_MOESM8_ESM.zip › Supplementary_Data_4_Synteny_analyses_plots_scripts/placozoan_comparison/hoilungia_vs_trichoplax_ftest_pvalue.csv]

	scaffold_1	scaffold_2	scaffold_3	scaffold_5	scaffold_4	scaffold_6	scaffold_7	scaffold_8	scaffold_9	scaffold_10	scaffold_11	scaffold_12	scaffold_13	scaffold_14	scaffold_16	scaffold_15	scaffold_19	scaffold_17	scaffold_18	scaffold_21	scaffold_23	scaffold_22	scaffold_24	scaffold_27	scaffold_25	scaffold_26	scaffold_28	scaffold_33	scaffold_30	scaffold_31	scaffold_32
contig_001	3.66817391279097e-11	0.0026585124796426	0.0119188152847806	0.000665158972994546	5.30147284350904e-06	1	0	1	0.000665158972994546	1	1	1	1	1	5.30711927761191e-07	1	1	0.00199441507151878	1	1	1	1	1	1	1	1	1	1	1	1	1
contig_002	9.86451472510953e-09	0	1	1	0.00212723455314355	0.000532127178395636	1	1	1	0.000114255012001214	1	1	1	1	1	2.82180976450948e-10	0.00212723455314355	1	1	1	2.62665708537937e-08	1	1	1	1	1	1	1	1	1	1
contig_003	5.97258232108715e-39	1	3.42607587976587e-277	0.00239457230278036	1.56230855739271e-09	0.00239457230278036	1	1	1	1	1.6084315657704e-08	1	0.00478372846277903	1	1	0.00239457230278036	0.00954583845691221	3.61913225820974e-05	1	1	1	1	1	1	1	1.81229827647127e-05	1	0.179350019139593	0.00954583845691221	1	1
contig_004	1	0.000532127178395637	1	1	1	0.000133031794598909	1	3.90965477041689e-127	1	2.19610576884948e-239	1	1	1	1	1	1	1	1	1	1	1	1	1	1	1	1	1	0.000120400846011422	1	1	1
contig_005	9.86451472510953e-09	1	1	2.82180976450948e-10	4.8392020687723e-308	2.82180976450948e-10	0.00212723455314355	1	1	1	1	0.0593079867430055	1	1	1	0.000532127178395636	0.00212723455314355	0.00159574439844482	0.0382906102444852	1	1	3.33862436810156e-05	1	1	1	1	1	1	1	1	1
contig_006	1	1	9.60229495995666e-153	1	1	1	1.53475295467866e-66	1	1	1	0.000133031794598909	1	1	1	1	0.000133031794598909	1	1	1	9.98731851137891e-201	1	1	1	1	1	1	1	1	1	1	0.0105095117733138
contig_007	9.86451472510953e-09	1.03450319698377e-152	1	1	1	3.53807951840795e-07	1	3.93216941558742e-158	2.82180976450948e-10	1	1	1	0.00106404195903513	1	1	1	1	0.00159574439844482	0.0382906102444852	1	1	0.0465339702545646	1	1	1	1	1	1	1	1	1
contig_008	3.18201265480793e-06	9.5094945066083e-291	0.00716748001137117	1	0.00159574439844483	1	1	0.00119696756888755	1	1	1	0.0448162449171544	0.000798084568715382	1	1	0.000399095383796727	1	1	1	1	1	1	1	1	1	1	1	1	1	1	1
contig_009	1	3.75460971275324e-259	1	1.41090488225474e-11	1	1.41090488225474e-11	3.53807951840794e-07	1	1	0.00332579486497273	1	1	1	1	1	3.96704095764757e-21	1	1	1	1	1	1	1	1	1	1	1	1	1	1	1
contig_010	3.42228247599634e-52	0.0132395900484865	0.0582656979636726	0.00332579486497273	1	9.61732071785818e-215	1	1	1	1	1	0.31795585248546	1	1	1	1	1	1	1	1	1	1	1	1	1	1	1	1	1	1	1
contig_011	1	1	0.00239457230278036	0.000133031794598909	3.48569272987103e-76	1.63659633451702e-182	1	0.000399095383796727	1	1	1	1	1	1	1	1	1	1	1	1	1	1	7.49882850416983e-15	1	7.03456613492166e-34	1	1	1	1	1	0.0105095117733138
contig_012	7.4599980362402e-182	1	1	1	0.0593079867430054	1	5.57709681310292e-13	1	1	1	1	0.419463836277369	0.0301032401773295	1	1	1	1	1	1	1	1	0.644441250089052	1	1	1	1	1	0.636015977864014	1	1	0.633169835777718
contig_013	0.00132996394972885	0.00106404195903513	1	1	4.26667918374965e-203	3.74941425208492e-14	1	1	1	2.83177756679364e-57	1.06142385552238e-07	1	1	1	1	1	1	1	1	1	1	1	5.64361952901891e-11	1	6.36741350817166e-07	1	1	1	1	1	1
contig_014	0.00132996394972885	0.00106404195903513	1	1	1	1	1	6.01598647522357e-157	4.95898122093073e-135	1	1	1	1	1	1	1	1	6.36741350817166e-07	1	1	1	1	0.000266063589197818	1	1	1	1	1	1	1	1
contig_015	1	1	5.59581441959548e-231	1	1	0.000133031794598909	1	0.000399095383796727	1	1	1	1	1	1	1	1	1	1	1	1	1	1	1	1	1	0.000266063589197818	1	1	1	1	1
contig_016	1	1	0.00239457230278036	1.41090488225474e-11	9.46492601206409e-272	1	1	1	1	1	1	1	1	1	0.000133031794598909	1	1	1	1	1	1	1	3.53807951840793e-08	1	1	1	1	1	1	1	1
contig_017	9.86451472510953e-09	0.00212723455314355	1	1	3.53525601959145e-06	0.000532127178395636	1	1	2.26794793915271e-266	0.0132395900484865	1	1	1	1	0.000532127178395636	1	1	0.00159574439844482	0.000937457954500635	1	1	1	1	1	1	1	1	1	1	1	1
contig_018	3.18201265480793e-06	1	5.98493714004745e-191	0.000399095383796727	1	1.04579189109003e-16	1	1	1	0.00994555743414705	1	1	1	1	1	1	1	1	1	1	1	1	1	1	1	1	1	1	1	1	1
contig_019	3.42135211761576e-128	1	1	3.88746076882597e-36	1	9.55635277921985e-05	1	1	1	1	1	0.62912709241236	1	1	0.00971132100572037	1	1	0.000566084426073359	1	1	1	1	1	1	1	1	1	1	1	1	1
contig_020	3.18201265480793e-06	0.00159574439844483	1	4.78868087479696e-179	1	2.12284771104476e-07	1	0.00119696756888755	1	1	1	1	1	1	1	1	1	1	1	1	1	0.0351052191909493	1	1	1	1	1	1	1	1	1
contig_021	7.06857346022422e-75	1	0.00424010081968611	1	0.020071993457448	0.00505520819475855	1	1	0.00505520819475855	1	2.41848827144143e-14	1	0.0100855304524221	1	1	1	0.020071993457448	1	1	1	1	1	1.39397402366768e-07	1	1	1	1	1	1	1	1
contig_022	5.06869988876753e-150	0.0465339702545646	0.000106909580688217	1	1	0.0118398297193029	1	1	1	1	1	0.644441250089052	1	1	1	1	1	1	1	1	1	0.628072672454516	1	1	1	1	1	1	1	1	1
contig_023	1	3.53807951840794e-07	0.00239457230278036	1	2.6950552611699e-153	0.000133031794598909	1	1	1	1	0.000133031794598909	1	1	0.000266063589197818	0.000133031794598909	1	1	1	1	1	1	1	0.000133031794598909	1	1	1	1	1	1	1	1
contig_024	0.00132996394972885	0.00106404195903513	1	1	1	1	1	8.43942301783262e-33	1	1	1	1	1	1	1	1	1	1	1	1	1	1	0.000266063589197818	1	1	1	2.61530831810931e-204	1	1	1	1
contig_025	3.18201265480793e-06	4.98413666226621e-64	3.61913225820974e-05	0.000399095383796727	5.85254112802011e-15	2.4382954462832e-91	0.00159574439844483	0.00119696756888755	1	1	1	1	6.36741350817163e-07	1	0.000399095383796727	1	1	1	0.0288557512937861	1	1	1	1	1	1	1	1	1	1	1	1
contig_026	0.00132996394972885	0.00106404195903513	0.00478372846277903	1	1	0.000266063589197818	9.37084420833955e-168	1	1	1	1	1	1	1	1	1	1	1	1	1	1	1	1	1	1	1	1	1	1	1	1
contig_027	0.00132996394972885	1	1	1	1.06114144928172e-06	1.24560563706473e-184	1	1	1	1	1	1	1	1	1	1	1	1	1	1	1	1	1	1	1	1	1	1	0.00106404195903513	1	1
contig_028	1.25309213995896e-140	1	1	0.0109086071571105	1	1	0.0429340484959109	1	0.0109086071571105	1	1	0.636015977864014	1	1	1	1	1	1	1	1	1	1	1	1	1	1	1	1	1	1	1
contig_029	9.86451472510953e-09	9.15534785297269e-204	1	0.000532127178395636	0.00212723455314355	3.53807951840795e-07	1	1	1	0.0132395900484865	1	1	1	1	1	0.000532127178395636	3.53525601959145e-06	1	1	1	1	1	1	1	1	1	1	1	1	1	1
contig_030	1	2.82180976450946e-10	1	1	1	1	0.000532127178395637	1	1	1	1.41090488225474e-11	1	1	1	4.31298631080045e-52	6.79777341277445e-60	1	1	9.55635277921984e-05	1	1	1	1	0.000266063589197818	1	1	1	0.0109086071571106	1	1	1
contig_031	1.57253225858246e-136	1	1	0.0105095117733138	1	1	0.0413881083506995	1	0.0105095117733138	1	1	0.633169835777718	1	1	1	1	1	1	1	1	1	1	1	1	1	1	1	1	1	1	1
contig_032	2.27521110658461e-125	0.0372564446961236	1	1	0.0372564446961236	0.00944525741652256	1	0.0280726757284257	1	1	1	0.62832993985149	1	1	1	1	0.0372564446961236	1	1	1	1	1	1	1	1	1	1	0.54270911071586	1	1	1
contig_033	9.86451472510953e-09	1	2.31326119610324e-110	1	1	1	1	0.00159574439844482	1	0.0132395900484865	1	1	1	1	1	1	1	1	1	1	1	1	1	1	1	1	1	1	1	1	1
contig_034	1	1	1	3.53807951840793e-08	1.49983483315041e-92	0.000133031794598909	1	2.93651074748659e-47	1	1	3.53807951840793e-08	1	1	1	0.000133031794598909	1	1	1	1	1	1	1	1	1	1	1	1	1	1	1	1
contig_035	7.67661005098708e-16	0.00372043187404931	2.16294680250582e-15	0.000931222562192363	1.93388103772808e-21	1	1	1	1	2.68893149102701e-10	0.000931222562192363	3.73250206042229e-07	0.00186170173223822	1	1	1	0.00372043187404931	0.00279143800474312	1	1	1	1	9.90662265154223e-07	1	1	1	1	1	1	1	1
contig_036	1	1	0.00239457230278036	2.00853679191853e-174	1	1	0.000532127178395637	0.000399095383796727	1	1	1	1	0.000266063589197818	1	1	1	1	0.000399095383796727	1	1	1	1	0.000133031794598909	1	1	1	1	1	1	1	1
contig_037	1	1	0.00239457230278036	1	2.82180976450946e-10	1	1	5.37452851469264e-114	1	0.00332579486497273	0.000133031794598909	0.0151656245842756	5.64361952901893e-11	1	1	1	1	1	0.00971132100572036	1	1	1	3.53807951840793e-08	3.74941425208491e-14	1	1	1	1	1	1	1
contig_038	2.87848187879971e-139	1	1	1	1	0.000117499620806328	1	1	1	1	1	0.635011461661492	1	1	1	1	0.0424189430322381	1	1	1	1	1	1	1	1	1	1	1	1	1	1
contig_039	1.61576092450087e-22	0.00531172066651191	0.000328269855434377	0.00133031794598909	0.00531172066651191	1.94594373512437e-06	1.87119571359749e-10	1	1.94594373512437e-06	1.15592908068628e-09	0.00133031794598909	3.56560242389107e-05	1	1	3.10399074096042e-09	1	0.00531172066651191	1	1	1	1	1	0.00133031794598909	1	0.00398617658424448	1	1	0.103943224650364	1	1	1
contig_040	1	1	1	1	1	1.76454023003066e-194	1	1	1	1	1	1	1	1	1	1	1	1	1	1	1	1	1	1	0.000399095383796727	1	1	1	1	1	1
contig_041	1	1	1.0814743592103e-154	0.000133031794598909	1	1	1	1	1	1	1	1	1	1	1	1	1	1	1	1	1	1	1	1	1	1	1	1	1	1	1
contig_042	1	2.6950552611699e-153	1	1	1	1	1	1	1	1	1	0.0151656245842756	1	1	1	1	1	1	1	1	1	1	1	1	1	1	1	1	1	1	1
contig_043	2.12382654704663e-66	0.0174483589717381	2.49480384306807e-06	1	1	9.23437245435726e-08	0.0174483589717381	1	1	0.104317432508376	1	1	1	1	1	0.004390049221764	1	0.0131141517596096	1	1	1	1	0.004390049221764	1	1	1.31266193214169e-46	1	1	1	1	1
contig_044	1.57773522041429e-13	1	1	1	0.00318957823444578	1	1	1	1	1	1	1	1	1	1	7.42996698865668e-07	0.00318957823444578	0.00239297960224102	1	1	1	1	1	1	1	1	1	1	6.38412398554794e-52	1	3.53456922302374e-47
contig_045	0.00132996394972885	1	1	1	0.00106404195903513	1	1	1	1	0.0066409698421382	1	1	1	1.41677053613803e-162	1	1	1	1	1	1	1	1	1	1	1	1	1	1	1	1	1
contig_046	0.00132996394972885	1	1	1	1	8.6309419300591e-120	2.52720127503738e-55	1	1	1	1	1	1	1	1	0.000266063589197818	1	0.000798084568715382	1	1	1	1	1	1	1	1	1	1	1	1	1
contig_047	1	1	1	9.07107346978513e-47	1	1	1	1	1	1	3.68537042147573e-24	1	1	0.000266063589197818	1	1	1	1	1	1	1	1	1	1	1	1	1	1	1	3.53807951840793e-08	0.000111803312781691
contig_048	4.46989477625615e-91	1	1	0.00638552614074763	1	0.00638552614074763	1	0.0190370305077099	1	1	1	1	1	1	1	1	1	1	1	1	1	1	1	1	1	1	1	1	1	1	1
contig_049	1	1	1	1	2.20979939832732e-119	1	1	1.32673335173127e-22	1	1	1	1	0.000266063589197818	1	1	1	1	1	1	1	1	1	1	1	1	1	1	1	1	1	1
contig_050	6.23887545765703e-105	1	1	1	1	1	1	1	0.00758281229213782	1	1	1	1	1	1	0.00758281229213782	1	1	1	1	0.251707901451925	0.494119154484732	1	1	1	1	1	1	1	1	1
contig_051	3.18201265480793e-06	4.98759747641741e-127	1	1	1	0.000399095383796727	1	1	1	1	0.000399095383796727	1	1	1	1	1	1	1	1	1	1	1	1	1	1	1	1	1	1	1	1
contig_052	1	1	1	3.37258313478304e-143	1	0.000133031794598909	1	1	1	1	1	1	1	1	1	1	1	1	1	1	1	1	1	1	1	1	1	1	1	1	1
contig_053	0.00132996394972885	1	1	0.000266063589197818	0.00106404195903513	1	1	1	0.000266063589197818	1	0.000266063589197818	1	1	1	1	1	4.7615760877515e-100	0.000798084568715382	1	1	1	0.000421782545621435	1	1	1	1	1	1	1	1	1
contig_054	0.00132996394972885	5.39731953632857e-91	0.00478372846277903	1	1	1	1	1	1	1	1	1	1	1	1	5.64361952901891e-11	1.06114144928172e-06	6.27336066583401e-16	1	1	1	1	1	1	1	1	1	1	1	1	1
contig_055	1	1	0.00239457230278036	1	0.000532127178395637	1	1	1	1	1	1	1	1	1	1	1	1	0.000399095383796727	1	1.57028565835092e-57	1	1	1	1	1	5.89202285126126e-76	1	1	1	1	1
contig_056	3.18201265480793e-06	1	0.00716748001137117	1.32587963899634e-120	0.00159574439844483	1	1	1.27325679918621e-06	1	1	1	1	0.000798084568715382	1	1	0.000399095383796727	1	1	1	1	1	1	1	1	0.00119696756888755	1	1	1	1	1	1
contig_057	1	1	1	8.66966410840485e-92	3.53807951840794e-07	1	3.10843854591002e-41	1	1	1	1	1	1	1	1	1	1	1	1	1	1	1	1	1	1	1	1	1	1	1	1
contig_058	3.33331691568902e-73	0.0195476874079336	7.19308121212225e-22	1	1.12924461275935e-16	1	1	1	1	1	1	1	1	1	0.00492217640015963	1	1	1	1	1	1	1	1	1	1	0.00982077664938717	1	1	1	1	1
contig_059	1	1	0.00239457230278036	1	1	1	1	1	1	1	1	6.05166036444146e-111	1	1	1	1	1	1	1	0.000399095383796727	1	1	1	1	1	1	1	1	1	1	1
contig_060	1	1	1	9.1832985572796e-137	1	1	1	1	1	1	1	1	1	0.000266063589197818	1	1	1	1	1	1	1	1	1	1	1	1	1	1	1	1	1
contig_061	0.00132996394972885	1	3.50548150161916e-123	1	1	1	1	1	1	1	1	1	1	1	1	1	1	1	1	1	1	1	1	1	1	1	1	1	1	1	1
contig_062	1.61576092450087e-22	1	1	1	0.00531172066651191	1	1	1	1	1	1	9.94755772095676e-86	1	1	1	1	1	1	1	1	1	1	1	1	1	1	1	1	1	1	1
contig_063	2.59230131128821e-86	1	1	1	0.000361922670550901	1	1	1	1	1	1	1	1	1	3.66191230155221e-05	0.00598643075695091	1	1	1	1	1	1	1	1	1	1	1	1	1	1	1
contig_064	0.00132996394972885	1	1	1	1	4.49403921455105e-71	1	1	1	4.21716682086117e-55	1	1	1	1	1	1	1	1	0.0193296117942492	1	1	1	1	1	1	1	1	1	1	1	1
contig_065	2.24844410150616e-112	1	1	1	0.0325923745336174	0.00824797126513237	1	0.0245436261735911	1	1	1	1	1	1	1	1	1	1	1	1	1	1	1	1	1	1	1	1	1	1	1
contig_066	3.28700127137868e-94	1	1	0.00665158972994545	1	1	0.0263472778524415	1	1	1	1	1	1	1	1	1	1	1	1	1	1	1	1	1	1	1	1	1	1	1	1
contig_067	1	1	0.00239457230278036	1	6.19014017340126e-88	1	1	1	1	1	1	1	1	1	1	1	1	1	1	1	1	1	1	1	1	1	1	1	1	1	1
contig_068	1	1	2.25948260356299e-104	1	1	1	1	1	1	1	1	1	1	1	1	1	1	1	1	1	1	1	1	1	1	1	1	1	1	1	1
contig_069	1	1	1	0.000133031794598909	1	1	1	1.76005842607076e-25	1	1	1	1	1	2.94768579685772e-90	1	1	1	1	1	1	1	1	1	1	1	1	1	1	1	1	1
contig_070	1	1	1	7.06652237947587e-126	1	0.000133031794598909	1	1	1	4.1268967805951e-08	0.000133031794598909	1	1	1	1	1	1	1	0.00971132100572036	1	1	1	1	1	1	1	1	1	1	1	1
contig_071	1	1	0.00239457230278036	4.62670636793432e-141	1	1	1	1	1	1	1	1	1	1	1	1	1	0.000399095383796727	1	1	1	1	1	1	1	1	1	1	1	1	1
contig_072	4.16032270756918e-18	1	0.0190055705723811	1	1.51407789073483e-18	1	3.60508988063074e-36	1	1	1	1	1	1	1	1	1	1	1	1	1	1	1	1	1	1	1	1	1	1	1	1
contig_073	0.00132996394972885	1	1	1.06142385552238e-07	1	1	1	1	1	1	1	1.41430662684886e-05	1	1	1.06142385552238e-07	1	0.00106404195903513	1	1	1	1	1	1	1	0.000798084568715382	1	1	1	1	3.61838500324344e-83	1
contig_074	1	0.000532127178395637	1	1	1	1	1	1	1	1	1	1	1	1	1	1	1	1	1	2.64883290369618e-146	1	1	1	1	1	1	1	1	1	1	1
contig_075	1	1	1	1	1	0.000133031794598909	1.42761651688975e-136	0.000399095383796727	1	1	1	1	1	1	1	1	1	1	1	1	1	1	1	1	1	1	1	1	1	1	1
contig_076	1	1	1	1	6.90705676106967e-126	1	1	1	1	1	1	1	1	1	1	1	1	1	1	1	1	1	1	1	1	1	1	1	1	1	1
contig_077	0.00132996394972885	1	4.05731014182829e-90	1	1	1	1	1	1	1	1	0.0301032401773294	1	1	1	1	1	1	1	1	1	1	1	1	1	1	0.000532091778769613	1	1	1	1
contig_078	1.14082271154777e-64	1	0.0739962832701997	1	0.0169230005217831	1	1	1	1	1	1	1	1.95671808043405e-09	1	1	0.00425701742716509	1	1	0.268698872644559	1	0.149995066991168	1	1	1	1	1	1	1	1	1	1
contig_079	1	1	1	1	1	1	1	1	1.12744867261595e-123	1	1	1	1	1	1	1	1	1	1	1	1	1	1	1	1	1	1	1	1	1	1
contig_080	1	1	1	1	1	7.06652237947587e-126	1	1	1	1	1	1	1	1	1	0.000133031794598909	0.000532127178395637	1	1	1	1	1	1	1	1	1	1	1	1	1	1
contig_081	1	1	1	0.000133031794598909	1	1	1	1	1	1	1	1.93660914123769e-84	1	1	1	1	1	1	1	1	1	1	1	1	1	1	1	1	1	1	1
contig_082	0.00132996394972885	1	1	1	0.00106404195903513	1	1	1	1	0.0066409698421382	1	1	1	1	4.49403921455105e-71	1	1	1	1	1	1	1	1	1	1	1	1	1	1	1	1
contig_083	1	3.86439071865576e-106	1	1	1	1	1	1	0.000133031794598909	1	1	1	5.64361952901893e-11	1	1	1	1	1	1	1	1	1	1	1	1	1	1	1	1	1	1
contig_084	1	1	2.78764100063011e-102	1	1	1	1	0.000399095383796727	1	1	0.000133031794598909	1	0.000266063589197818	1	1	1	1	1	1	1	1	1	1	1	0.000399095383796727	1	1	1	1	1	1
contig_085	1	1	1	1	0.000532127178395637	1	1	1	1	1	1	1	1	1	1	1	1	5.37452851469264e-114	1	1	1	1	1	1	1	1	1	1	1	1	1
contig_086	1	1	1	1	1.47160328552578e-121	1	1	1	1	1	1	1	1	1.06142385552238e-07	1	1	1	1	1	1	1	1	1	1	1	1	1	1	1	1	1
contig_087	1	1	0.00239457230278036	1	1	0.000133031794598909	1	1	1	1	1	1	1	1	1	1	0.000532127178395637	1	1	1	1	1.17770300539978e-81	1	1	1	1	1	1	1	1	1
contig_088	7.98730825937412e-70	1	1	0.00465611281096182	1	1	1	1	1	1	1	1	1	1	1	1	1	1	1	1	1	1	2.228990096597e-05	1	1	1	1	1	1	1	1
contig_089	1.14082271154777e-64	1	1	1	1	1	1	1	1	1	1	1	1	1	1	1	1	1	1	8.39071780808305e-07	1	1	1	1	1	1	1	1	1	1	1
contig_090	1	1	0.00239457230278036	1	1	1	1	1	1	1	1	1	1	1	1	1.77789809524701e-96	1	1	1	1	1	0.0118398297193029	1	1	1	1	1	1	1	1	1
contig_091	1	3.53807951840794e-07	1	1	1	1	5.28370644562829e-115	1	1	1	1	1	1	1	1	1	1	1	1	1	1	1	1	1	1	1	1	1	1	1	1
contig_092	3.18201265480793e-06	1	0.00716748001137117	1	1	2.63481185362893e-107	1	1	1	1	1	1	1	1	1	1	0.00159574439844483	1	1	1	1	1	1	1	1	1	1	1	1	1	1
contig_093	1	1	1	1	1	1	1	1	1	1.96840877085634e-86	1	1	1	1	1	1	1	1	1	1	1	1	1	1	1	1	1	1	1	1	1
contig_094	1	0.000532127178395637	1	1.16722096878815e-84	1	1	1	1	1	1	1	1	1	1	1	1	1	1	0.00971132100572036	1	1	1	1	1	1	1	1	1	1	1	1
contig_095	1	1	1	1	1	1	3.007231050416e-90	1	1	1	1	1	1	1	1	1	1	1	1	1	1	1	1	1	1	1	1	1	1	1	1
contig_096	3.33331691568902e-73	1	1	1	1	1	1	1	1	1	1	1	1	1	1	1	1	1	1	1	1	1	1	1	1	1	1	1	1	1	1
contig_097	7.93848382640412e-56	1	1	1	1	1.3373940579582e-05	1	1	1	1	1	1	1	0.00717129163960661	1	1	1	1	1	1	1	1	1	1	7.98740399364131e-05	1	1	1	1	1	1
contig_098	1	1	1	1	1	1	1	1	3.87031023219573e-94	0.00332579486497273	1	1	1	1	1	1	1	1	1	1	1	1	1	1	1	1	1	1	1	1	1
contig_099	3.18201265480793e-06	2.82012091208399e-09	1	1	1	1	1	1	1	1	1.50919216757285e-62	1	5.6229245974112e-13	1	1	1	1	1	1	1	1	1	0.000399095383796727	1	1	0.000798084568715382	1	1	1	1	1
contig_100	1	1.19085513542362e-101	1	0.000133031794598909	0.000532127178395637	1	0.000532127178395637	1	1	1	0.000133031794598909	1	1	1	1	1	1	1	1	1	1	1	1	1	1	1	1	1	1	1	1
contig_101	1	1	1	1	1	1	1	1	3.96704095764757e-21	1	1	1	1	5.89202285126126e-76	1	1	1	1	1	1	1	1	1	1	1	1	1	1	1	1	1
contig_102	1.57773522041429e-13	1	1	1	1	1	1	0.00239297960224102	1	1	1	1	0.00159585054079655	1	1	1	1	0.00239297960224102	1	1	1	1	8.87005484125548e-35	1	1.41577097788199e-11	1	1	1	1	1	0.0614432582895035
contig_103	1	1	0.00239457230278036	1	3.10843854591002e-41	1	1	1	1	1	5.46808756366987e-65	1	0.000266063589197818	1	1	0.000133031794598909	1	0.000399095383796727	0.00971132100572036	2.12284771104476e-07	1	1	0.000133031794598909	1	1	1	1	1	1	1	1
contig_104	1	1	1	1	1	1	1	1	5.19278117361616e-117	1	1	0.0151656245842756	1	1	1	1	1	1	1	1	1	1	1	1	1	1	1	1	1	1	1
contig_105	1	1	1	1	2.8463343059668e-83	1	1	1	1	1	1	1	1	1	1	1	1	1	1	1	1	1	1	1	1	1	1	1	1	1	1
contig_106	0.00132996394972885	1	1	1	1	1	1	1	0.000266063589197818	1	1	1	1	1	1	1	1	0.000798084568715382	1	1	1	1.33410912988954e-51	1	1	1	1	1	1	1	1	1
contig_107	1	1	1	5.43517002989632e-108	1	1	1	1	1	1	1	1	1	1	1	1	1	1	1	1	1	1	1	1	1	1	1	1	1	1	1
contig_108	1	1	1	0.000133031794598909	1	1	1	1	1	1	1	1	1	6.40043314288926e-95	1	1	1	1	1	1	1	1	1	1	1	1	1	1	1	1	1
