# Supplementary material for: Tracing animal genomic evolution with the chromosomal-level assembly of the freshwater sponge Ephydatia muelleri
Source: Nat Commun. 2020 Jul 27;11:3676. doi: 10.1038/s41467-020-17397-w (PMC7385117; doi:10.1038/s41467-020-17397-w)
Supplement: Supplementary file 9 — Supplementary Data 5 [file 41467_2020_17397_MOESM9_ESM.zip]

Archive with 111 entries (98 files):
- Supplementary_Data_5_gain_loss_analyses_lists/
- Supplementary_Data_5_gain_loss_analyses_lists/.DS_Store
- __MACOSX/
- __MACOSX/Supplementary_Data_5_gain_loss_analyses_lists/
- __MACOSX/Supplementary_Data_5_gain_loss_analyses_lists/._.DS_Store
- Supplementary_Data_5_gain_loss_analyses_lists/Loss_Analysis/
- Supplementary_Data_5_gain_loss_analyses_lists/Loss_Analysis/.DS_Store
- __MACOSX/Supplementary_Data_5_gain_loss_analyses_lists/Loss_Analysis/
- __MACOSX/Supplementary_Data_5_gain_loss_analyses_lists/Loss_Analysis/._.DS_Store
- Supplementary_Data_5_gain_loss_analyses_lists/Loss_Analysis/ctenosis_losses/
- Supplementary_Data_5_gain_loss_analyses_lists/Loss_Analysis/ctenosis_losses/Phyloorder.tsv
- __MACOSX/Supplementary_Data_5_gain_loss_analyses_lists/Loss_Analysis/ctenosis_losses/
- __MACOSX/Supplementary_Data_5_gain_loss_analyses_lists/Loss_Analysis/ctenosis_losses/._Phyloorder.tsv
- Supplementary_Data_5_gain_loss_analyses_lists/Loss_Analysis/ctenosis_losses/Pbachei_losses
- __MACOSX/Supplementary_Data_5_gain_loss_analyses_lists/Loss_Analysis/ctenosis_losses/._Pbachei_losses
- Supplementary_Data_5_gain_loss_analyses_lists/Loss_Analysis/ctenosis_losses/bothCtenolosses
- __MACOSX/Supplementary_Data_5_gain_loss_analyses_lists/Loss_Analysis/ctenosis_losses/._bothCtenolosses
- Supplementary_Data_5_gain_loss_analyses_lists/Loss_Analysis/ctenosis_losses/MissingSponge_and_nem_and_chordate
- __MACOSX/Supplementary_Data_5_gain_loss_analyses_lists/Loss_Analysis/ctenosis_losses/._MissingSponge_and_nem_and_chordate
- Supplementary_Data_5_gain_loss_analyses_lists/Loss_Analysis/ctenosis_losses/chormissing
- __MACOSX/Supplementary_Data_5_gain_loss_analyses_lists/Loss_Analysis/ctenosis_losses/._chormissing
- Supplementary_Data_5_gain_loss_analyses_lists/Loss_Analysis/ctenosis_losses/nemat_chormissing
- __MACOSX/Supplementary_Data_5_gain_loss_analyses_lists/Loss_Analysis/ctenosis_losses/._nemat_chormissing
- Supplementary_Data_5_gain_loss_analyses_lists/Loss_Analysis/ctenosis_losses/EphyTethyalosses
- __MACOSX/Supplementary_Data_5_gain_loss_analyses_lists/Loss_Analysis/ctenosis_losses/._EphyTethyalosses
- Supplementary_Data_5_gain_loss_analyses_lists/Loss_Analysis/ctenosis_losses/Mnemiopsis_losses
- __MACOSX/Supplementary_Data_5_gain_loss_analyses_lists/Loss_Analysis/ctenosis_losses/._Mnemiopsis_losses
- Supplementary_Data_5_gain_loss_analyses_lists/Loss_Analysis/ctenosis_losses/Branchiostoma_missing
- __MACOSX/Supplementary_Data_5_gain_loss_analyses_lists/Loss_Analysis/ctenosis_losses/._Branchiostoma_missing
- Supplementary_Data_5_gain_loss_analyses_lists/Loss_Analysis/ctenosis_losses/EphyTethyaAmphlosses
- __MACOSX/Supplementary_Data_5_gain_loss_analyses_lists/Loss_Analysis/ctenosis_losses/._EphyTethyaAmphlosses
- Supplementary_Data_5_gain_loss_analyses_lists/Loss_Analysis/ctenosis_losses/BaseSpongeMissing
- __MACOSX/Supplementary_Data_5_gain_loss_analyses_lists/Loss_Analysis/ctenosis_losses/._BaseSpongeMissing
- Supplementary_Data_5_gain_loss_analyses_lists/Loss_Analysis/ctenosis_losses/Human_missing
- __MACOSX/Supplementary_Data_5_gain_loss_analyses_lists/Loss_Analysis/ctenosis_losses/._Human_missing
- Supplementary_Data_5_gain_loss_analyses_lists/Loss_Analysis/ctenosis_losses/Ephylosses
- __MACOSX/Supplementary_Data_5_gain_loss_analyses_lists/Loss_Analysis/ctenosis_losses/._Ephylosses
- Supplementary_Data_5_gain_loss_analyses_lists/Loss_Analysis/ctenosis_losses/Orthogroups.GeneCount.tsv
- __MACOSX/Supplementary_Data_5_gain_loss_analyses_lists/Loss_Analysis/ctenosis_losses/._Orthogroups.GeneCount.tsv
- Supplementary_Data_5_gain_loss_analyses_lists/Loss_Analysis/ctenosis_losses/notMetazoan
- __MACOSX/Supplementary_Data_5_gain_loss_analyses_lists/Loss_Analysis/ctenosis_losses/._notMetazoan
- Supplementary_Data_5_gain_loss_analyses_lists/Loss_Analysis/ctenosis_losses/Sycon_losses
- __MACOSX/Supplementary_Data_5_gain_loss_analyses_lists/Loss_Analysis/ctenosis_losses/._Sycon_losses
- Supplementary_Data_5_gain_loss_analyses_lists/Loss_Analysis/ctenosis_losses/TethyaLosses
- __MACOSX/Supplementary_Data_5_gain_loss_analyses_lists/Loss_Analysis/ctenosis_losses/._TethyaLosses
- Supplementary_Data_5_gain_loss_analyses_lists/Loss_Analysis/ctenosis_losses/NematostellaMissingbutInatleast2lineages
- __MACOSX/Supplementary_Data_5_gain_loss_analyses_lists/Loss_Analysis/ctenosis_losses/._NematostellaMissingbutInatleast2lineages
- Supplementary_Data_5_gain_loss_analyses_lists/Loss_Analysis/ctenosis_losses/Amphimedon_losses
- __MACOSX/Supplementary_Data_5_gain_loss_analyses_lists/Loss_Analysis/ctenosis_losses/._Amphimedon_losses
- __MACOSX/Supplementary_Data_5_gain_loss_analyses_lists/Loss_Analysis/._ctenosis_losses
- Supplementary_Data_5_gain_loss_analyses_lists/Loss_Analysis/How_losses_determined.txt
- __MACOSX/Supplementary_Data_5_gain_loss_analyses_lists/Loss_Analysis/._How_losses_determined.txt
- Supplementary_Data_5_gain_loss_analyses_lists/Loss_Analysis/porosis_losses/
- Supplementary_Data_5_gain_loss_analyses_lists/Loss_Analysis/porosis_losses/Phyloorder.tsv
- __MACOSX/Supplementary_Data_5_gain_loss_analyses_lists/Loss_Analysis/porosis_losses/
- __MACOSX/Supplementary_Data_5_gain_loss_analyses_lists/Loss_Analysis/porosis_losses/._Phyloorder.tsv
- Supplementary_Data_5_gain_loss_analyses_lists/Loss_Analysis/porosis_losses/chormissing
- __MACOSX/Supplementary_Data_5_gain_loss_analyses_lists/Loss_Analysis/porosis_losses/._chormissing
- Supplementary_Data_5_gain_loss_analyses_lists/Loss_Analysis/porosis_losses/nemat_chormissing
- __MACOSX/Supplementary_Data_5_gain_loss_analyses_lists/Loss_Analysis/porosis_losses/._nemat_chormissing
- Supplementary_Data_5_gain_loss_analyses_lists/Loss_Analysis/porosis_losses/MissingPbach
- __MACOSX/Supplementary_Data_5_gain_loss_analyses_lists/Loss_Analysis/porosis_losses/._MissingPbach
- Supplementary_Data_5_gain_loss_analyses_lists/Loss_Analysis/porosis_losses/EphyTethyalosses
- __MACOSX/Supplementary_Data_5_gain_loss_analyses_lists/Loss_Analysis/porosis_losses/._EphyTethyalosses
- Supplementary_Data_5_gain_loss_analyses_lists/Loss_Analysis/porosis_losses/BaseCtenophoreMissing
- __MACOSX/Supplementary_Data_5_gain_loss_analyses_lists/Loss_Analysis/porosis_losses/._BaseCtenophoreMissing
- Supplementary_Data_5_gain_loss_analyses_lists/Loss_Analysis/porosis_losses/NematostellaMissingInatleast2lineages
- __MACOSX/Supplementary_Data_5_gain_loss_analyses_lists/Loss_Analysis/porosis_losses/._NematostellaMissingInatleast2lineages
- Supplementary_Data_5_gain_loss_analyses_lists/Loss_Analysis/porosis_losses/Branchiostoma_missing
- __MACOSX/Supplementary_Data_5_gain_loss_analyses_lists/Loss_Analysis/porosis_losses/._Branchiostoma_missing
- Supplementary_Data_5_gain_loss_analyses_lists/Loss_Analysis/porosis_losses/spongelosses
- __MACOSX/Supplementary_Data_5_gain_loss_analyses_lists/Loss_Analysis/porosis_losses/._spongelosses
- Supplementary_Data_5_gain_loss_analyses_lists/Loss_Analysis/porosis_losses/EphyTethyaAmphlosses
- __MACOSX/Supplementary_Data_5_gain_loss_analyses_lists/Loss_Analysis/porosis_losses/._EphyTethyaAmphlosses
- Supplementary_Data_5_gain_loss_analyses_lists/Loss_Analysis/porosis_losses/Human_missing
- __MACOSX/Supplementary_Data_5_gain_loss_analyses_lists/Loss_Analysis/porosis_losses/._Human_missing
- Supplementary_Data_5_gain_loss_analyses_lists/Loss_Analysis/porosis_losses/Ephylosses
- __MACOSX/Supplementary_Data_5_gain_loss_analyses_lists/Loss_Analysis/porosis_losses/._Ephylosses
- Supplementary_Data_5_gain_loss_analyses_lists/Loss_Analysis/porosis_losses/Orthogroups.GeneCount.tsv
- __MACOSX/Supplementary_Data_5_gain_loss_analyses_lists/Loss_Analysis/porosis_losses/._Orthogroups.GeneCount.tsv
- Supplementary_Data_5_gain_loss_analyses_lists/Loss_Analysis/porosis_losses/MissingMlei
- __MACOSX/Supplementary_Data_5_gain_loss_analyses_lists/Loss_Analysis/porosis_losses/._MissingMlei
- Supplementary_Data_5_gain_loss_analyses_lists/Loss_Analysis/porosis_losses/notMetazoan
- __MACOSX/Supplementary_Data_5_gain_loss_analyses_lists/Loss_Analysis/porosis_losses/._notMetazoan
- Supplementary_Data_5_gain_loss_analyses_lists/Loss_Analysis/porosis_losses/Sycon_losses
- __MACOSX/Supplementary_Data_5_gain_loss_analyses_lists/Loss_Analysis/porosis_losses/._Sycon_losses
- Supplementary_Data_5_gain_loss_analyses_lists/Loss_Analysis/porosis_losses/TethyaLosses
- __MACOSX/Supplementary_Data_5_gain_loss_analyses_lists/Loss_Analysis/porosis_losses/._TethyaLosses
- Supplementary_Data_5_gain_loss_analyses_lists/Loss_Analysis/porosis_losses/Amphimedon_losses
- __MACOSX/Supplementary_Data_5_gain_loss_analyses_lists/Loss_Analysis/porosis_losses/._Amphimedon_losses
- Supplementary_Data_5_gain_loss_analyses_lists/Loss_Analysis/porosis_losses/MissingCtenophore_and_nem_and_chordate
- __MACOSX/Supplementary_Data_5_gain_loss_analyses_lists/Loss_Analysis/porosis_losses/._MissingCtenophore_and_nem_and_chordate
- __MACOSX/Supplementary_Data_5_gain_loss_analyses_lists/Loss_Analysis/._porosis_losses
- __MACOSX/Supplementary_Data_5_gain_loss_analyses_lists/._Loss_Analysis
- Supplementary_Data_5_gain_loss_analyses_lists/Gains_Orthofinder_output/
- Supplementary_Data_5_gain_loss_analyses_lists/Gains_Orthofinder_output/Porosis_Gene_Duplications_0.5_Support.tre
- __MACOSX/Supplementary_Data_5_gain_loss_analyses_lists/Gains_Orthofinder_output/
- __MACOSX/Supplementary_Data_5_gain_loss_analyses_lists/Gains_Orthofinder_output/._Porosis_Gene_Duplications_0.5_Support.tre
- Supplementary_Data_5_gain_loss_analyses_lists/Gains_Orthofinder_output/PorosisDuplications.tsv
- __MACOSX/Supplementary_Data_5_gain_loss_analyses_lists/Gains_Orthofinder_output/._PorosisDuplications.tsv
- Supplementary_Data_5_gain_loss_analyses_lists/Gains_Orthofinder_output/ctenosis_Gene_Duplications_0.5_Support.tre
- __MACOSX/Supplementary_Data_5_gain_loss_analyses_lists/Gains_Orthofinder_output/._ctenosis_Gene_Duplications_0.5_Support.tre
- Supplementary_Data_5_gain_loss_analyses_lists/Gains_Orthofinder_output/ctenosisDuplications.tsv
- __MACOSX/Supplementary_Data_5_gain_loss_analyses_lists/Gains_Orthofinder_output/._ctenosisDuplications.tsv
- __MACOSX/Supplementary_Data_5_gain_loss_analyses_lists/._Gains_Orthofinder_output
- Supplementary_Data_5_gain_loss_analyses_lists/Blast_Emu_lost/
- Supplementary_Data_5_gain_loss_analyses_lists/Blast_Emu_lost/Supp_Data_5_Blast_Genes_lost_Emu_txome.xlsx
- __MACOSX/Supplementary_Data_5_gain_loss_analyses_lists/Blast_Emu_lost/
- __MACOSX/Supplementary_Data_5_gain_loss_analyses_lists/Blast_Emu_lost/._Supp_Data_5_Blast_Genes_lost_Emu_txome.xlsx
- __MACOSX/Supplementary_Data_5_gain_loss_analyses_lists/._Blast_Emu_lost
- __MACOSX/._Supplementary_Data_5_gain_loss_analyses_lists
