# Supplementary material for: Tracing animal genomic evolution with the chromosomal-level assembly of the freshwater sponge Ephydatia muelleri
Source: Nat Commun. 2020 Jul 27;11:3676. doi: 10.1038/s41467-020-17397-w (PMC7385117; doi:10.1038/s41467-020-17397-w)
Supplement: Supplementary file 9 — Supplementary Data 5 [file 41467_2020_17397_MOESM9_ESM.zip › Supplementary_Data_5_gain_loss_analyses_lists/Loss_Analysis/ctenosis_losses/Phyloorder.tsv]

	cow1	Sal1	Monosiga1	Sci1	aqu1	Twi1	Eph1	Pbachei2	Mle1	Nve1	Bflo	Hum1
OG0000000	10	19	10	65	14	22	24	58	52	113	302	277
OG0000001	0	0	1	109	133	84	7	92	161	76	6	0
OG0000002	1	1	4	71	186	186	116	10	4	26	40	11
OG0000003	17	19	0	77	51	65	352	34	29	1	0	3
OG0000004	1	2	0	65	107	107	274	9	31	9	0	0
OG0000005	23	25	26	19	131	155	90	9	18	18	40	28
OG0000006	0	0	0	42	123	103	59	3	15	55	111	13
OG0000007	0	0	0	0	1	0	0	1	2	139	206	114
OG0000008	0	0	0	82	126	94	146	0	0	5	8	0
OG0000009	0	0	1	16	108	31	48	0	0	46	155	24
OG0000010	0	2	2	4	10	5	3	17	28	71	187	89
OG0000011	1	0	0	91	149	78	67	0	4	26	0	1
OG0000012	0	0	1	146	79	33	59	53	28	14	2	1
OG0000013	1	4	6	74	31	47	17	7	4	71	112	20
OG0000014	0	0	0	75	61	56	140	0	4	37	0	0
OG0000015	13	9	4	76	37	69	12	2	3	45	86	16
OG0000016	1	1	1	29	153	45	43	5	10	24	50	6
OG0000017	0	100	1	1	126	65	55	0	0	0	0	0
OG0000018	1	2	1	10	150	121	49	2	1	2	2	3
OG0000019	3	16	12	31	56	57	42	9	13	34	39	20
OG0000020	0	4	9	16	14	23	20	25	29	42	113	34
OG0000021	56	35	11	48	11	4	0	5	2	5	132	19
OG0000022	0	0	0	31	63	28	146	0	2	5	48	2
OG0000023	0	0	0	27	107	52	134	1	1	1	0	1
OG0000024	12	2	0	1	55	126	103	0	0	1	3	15
OG0000025	0	0	0	0	150	87	46	9	13	2	0	0
OG0000026	3	9	8	29	19	33	46	2	5	31	39	74
OG0000027	0	0	0	61	59	73	84	0	4	7	5	5
OG0000028	3	10	7	82	22	31	15	8	7	11	74	12
OG0000029	0	0	0	11	1	10	17	67	75	20	73	2
OG0000030	0	0	1	42	58	80	3	0	0	27	65	0
OG0000031	2	4	1	50	46	31	31	7	9	24	33	16
OG0000032	1	3	2	53	2	4	6	13	17	60	70	12
OG0000033	0	0	0	29	50	62	66	1	1	31	1	1
OG0000034	4	62	14	4	5	6	1	5	2	32	94	5
OG0000035	0	12	3	54	77	34	54	0	0	0	0	0
OG0000036	12	0	15	8	63	67	46	5	2	1	13	0
OG0000037	0	1	0	3	11	21	5	9	10	80	80	11
OG0000038	0	8	12	21	18	38	19	19	18	22	39	10
OG0000039	0	0	0	0	137	3	2	1	7	43	23	3
OG0000040	0	1	0	57	103	16	8	4	6	17	2	1
OG0000041	0	0	0	24	0	0	0	0	0	106	66	17
OG0000042	3	6	5	12	17	19	15	8	10	27	45	43
OG0000043	3	4	6	10	1	7	1	1	1	19	142	14
OG0000044	7	8	6	19	30	35	14	6	8	23	33	12
OG0000045	2	1	1	0	0	0	0	31	35	47	56	27
OG0000046	0	12	5	8	31	17	2	1	2	44	63	13
OG0000047	0	0	0	16	44	47	82	3	3	1	0	1
OG0000048	0	0	0	0	51	27	89	7	1	0	19	0
OG0000049	0	1	1	3	28	18	1	15	8	10	90	14
OG0000050	1	1	6	35	31	40	35	1	1	12	11	14
OG0000051	0	0	0	19	30	21	6	2	2	42	59	2
OG0000052	0	0	0	37	53	24	50	0	0	14	4	0
OG0000053	0	0	0	15	94	34	17	1	1	1	17	0
OG0000054	0	0	0	0	0	0	0	1	9	74	52	39
OG0000055	0	0	0	15	47	42	65	0	0	2	3	1
OG0000056	6	0	0	0	36	53	46	0	1	15	12	3
OG0000057	0	0	0	0	52	41	65	1	0	13	0	0
OG0000058	1	0	0	6	8	12	10	6	15	29	47	35
OG0000059	7	7	7	14	9	12	16	2	3	34	51	7
OG0000060	0	0	0	22	74	52	0	1	6	5	8	1
OG0000061	0	5	3	27	31	26	46	2	0	3	16	10
OG0000062	0	0	0	0	59	26	78	0	1	4	0	0
OG0000063	13	7	6	51	22	19	7	10	10	7	10	5
OG0000064	0	0	0	91	0	0	17	12	25	17	3	0
OG0000065	1	0	0	35	21	8	22	1	2	32	29	14
OG0000066	10	10	14	18	20	21	27	5	7	4	4	25
OG0000067	3	0	0	18	12	10	12	10	13	27	37	22
OG0000068	4	5	5	23	9	9	6	10	12	28	24	28
OG0000069	0	0	0	42	18	14	80	0	0	3	3	0
OG0000070	3	1	1	47	5	7	2	8	6	21	39	19
OG0000071	0	0	0	0	65	15	48	0	3	12	16	0
OG0000072	0	0	0	10	26	17	0	2	3	31	59	9
OG0000073	0	0	0	33	46	29	19	0	0	16	13	0
OG0000074	0	0	0	43	90	11	5	1	2	0	0	3
OG0000075	0	0	0	12	33	22	61	0	0	12	13	0
OG0000076	0	0	0	28	25	71	28	0	0	1	0	0
OG0000077	0	0	0	15	0	0	0	0	0	52	71	14
OG0000078	0	0	0	8	0	0	0	22	24	25	61	11
OG0000079	0	0	0	5	4	6	5	8	16	45	36	25
OG0000080	0	0	0	3	26	12	102	0	0	4	2	0
OG0000081	0	1	0	28	1	0	1	89	21	0	8	0
OG0000082	7	9	4	10	5	4	19	7	14	10	46	13
OG0000083	0	0	0	56	16	64	7	0	0	5	0	0
OG0000084	0	3	7	46	4	1	0	21	21	12	29	3
OG0000085	0	1	1	30	1	2	0	9	10	31	57	5
OG0000086	2	11	7	16	1	9	0	15	32	20	29	4
OG0000087	0	0	0	16	86	39	3	0	0	0	0	1
OG0000088	0	0	0	1	0	0	0	66	69	2	6	0
OG0000089	0	3	3	10	0	0	0	2	0	14	82	30
OG0000090	0	1	1	2	90	32	6	2	1	2	3	2
OG0000091	0	0	0	62	21	9	3	5	2	20	20	0
OG0000092	0	0	0	2	86	47	0	0	0	7	0	0
OG0000093	0	0	0	1	34	46	37	2	1	18	0	0
OG0000094	3	4	3	50	3	10	10	1	4	3	35	11
OG0000095	6	1	2	8	12	15	24	6	4	5	46	8
OG0000096	57	0	0	13	12	30	8	2	2	3	6	4
OG0000097	2	0	0	11	1	3	1	6	6	35	53	18
OG0000098	4	0	1	43	5	3	4	0	0	26	25	25
OG0000099	10	4	5	12	11	27	34	2	5	8	10	7
OG0000100	0	0	0	58	29	42	4	0	0	2	0	0
OG0000101	0	2	1	19	17	16	12	2	0	22	31	12
OG0000102	1	1	0	18	0	0	0	16	18	27	36	13
OG0000103	7	6	7	15	11	12	23	3	9	14	14	9
OG0000104	2	3	6	40	21	9	6	1	1	10	28	3
OG0000105	0	0	0	10	16	60	31	0	0	1	10	1
OG0000106	3	2	4	3	4	4	23	1	0	25	40	19
OG0000107	3	0	0	9	0	1	0	2	19	24	45	24
OG0000108	4	2	3	4	3	2	23	1	1	28	34	19
OG0000109	0	0	0	32	42	16	26	0	0	0	6	2
OG0000110	3	0	0	0	13	77	31	0	0	0	0	0
OG0000111	0	1	0	1	24	9	8	2	3	27	41	6
OG0000112	0	0	0	32	39	22	2	8	5	7	7	0
OG0000113	0	0	0	21	14	2	4	0	2	53	19	7
OG0000114	4	4	5	7	4	5	10	1	2	31	30	18
OG0000115	3	3	1	8	15	15	25	5	9	10	21	6
OG0000116	0	2	2	5	0	0	0	1	2	16	91	2
OG0000117	0	11	9	28	10	12	0	11	4	5	22	8
OG0000118	1	0	0	14	27	34	29	1	0	1	10	3
OG0000119	1	5	4	12	43	18	16	3	2	6	8	1
OG0000120	1	8	10	6	8	6	1	5	14	11	28	21
OG0000121	7	6	5	13	8	12	20	4	8	7	15	13
OG0000122	2	5	2	18	7	11	3	32	17	7	9	5
OG0000123	1	1	1	4	11	42	52	0	1	2	1	2
OG0000124	0	0	0	2	50	41	24	0	0	1	0	0
OG0000125	0	1	1	0	0	0	0	6	13	11	62	23
OG0000126	0	0	0	6	23	26	58	0	0	2	2	0
OG0000127	0	2	3	2	1	2	1	9	5	35	43	13
OG0000128	0	0	0	13	36	10	28	0	0	15	14	0
OG0000129	0	0	0	2	2	19	5	9	6	22	39	12
OG0000130	0	0	0	0	47	25	21	7	4	3	7	0
OG0000131	3	0	0	2	9	21	13	8	5	19	24	10
OG0000132	4	5	6	19	11	8	12	12	6	8	10	12
OG0000133	0	0	0	67	0	0	0	5	29	1	9	2
OG0000134	0	0	0	3	19	23	16	0	0	11	39	2
OG0000135	4	1	1	7	10	8	12	5	9	15	21	19
OG0000136	0	0	0	13	15	13	11	1	1	6	43	9
OG0000137	0	7	3	0	0	0	0	2	10	10	76	4
OG0000138	0	0	1	27	0	24	23	0	0	2	25	10
OG0000139	2	0	0	13	14	13	36	4	5	5	12	8
OG0000140	4	3	1	13	9	7	8	2	4	17	18	25
OG0000141	0	0	0	7	1	2	1	0	3	23	41	33
OG0000142	0	0	0	21	18	52	2	0	0	4	9	5
OG0000143	7	18	15	21	7	13	2	1	2	5	13	6
OG0000144	0	7	2	19	18	64	0	0	0	0	0	0
OG0000145	5	0	0	18	10	11	13	7	5	2	20	18
OG0000146	0	0	0	37	0	0	2	9	15	31	14	0
OG0000147	0	0	0	20	4	27	20	3	3	4	8	19
OG0000148	8	6	4	21	4	8	14	3	2	9	16	12
OG0000149	0	0	0	8	3	12	6	2	1	27	29	19
OG0000150	0	0	0	39	14	34	0	0	0	0	20	0
OG0000151	0	0	0	18	3	5	2	4	4	27	24	19
OG0000152	37	16	1	4	2	9	2	0	0	26	7	2
OG0000153	0	0	0	37	1	21	24	3	17	3	0	0
OG0000154	2	3	1	9	10	10	14	1	1	5	43	6
OG0000155	0	0	0	1	0	0	0	13	17	21	53	0
OG0000156	0	0	0	21	41	30	1	1	0	10	1	0
OG0000157	0	0	0	2	15	74	8	0	0	4	2	0
OG0000158	0	0	0	31	15	18	36	0	0	1	4	0
OG0000159	0	0	0	0	0	0	0	9	5	38	45	7
OG0000160	3	0	0	1	2	18	18	2	1	8	47	4
OG0000161	0	0	0	1	1	1	2	7	8	26	38	19
OG0000162	34	7	5	3	1	4	1	2	2	32	10	2
OG0000163	1	0	0	0	0	0	0	0	0	39	38	24
OG0000164	11	7	8	7	11	10	9	4	5	6	13	11
OG0000165	0	0	1	20	13	46	3	0	0	2	17	0
OG0000166	0	0	0	0	31	32	0	1	1	1	36	0
OG0000167	0	0	0	0	1	27	39	3	16	9	6	1
OG0000168	0	0	0	13	13	27	47	0	0	0	1	1
OG0000169	0	0	0	0	7	45	44	0	0	0	5	0
OG0000170	0	0	0	0	3	27	58	2	1	7	3	0
OG0000171	0	1	0	14	11	20	35	4	4	4	6	2
OG0000172	7	4	7	7	6	16	14	7	6	7	10	10
OG0000173	0	0	0	24	37	9	30	0	0	0	0	1
OG0000174	0	0	0	2	0	54	36	0	2	3	3	0
OG0000175	1	0	0	19	19	25	27	1	1	4	2	1
OG0000176	2	3	1	7	2	2	2	1	3	10	52	14
OG0000177	5	2	3	10	10	17	9	12	6	8	11	6
OG0000178	0	0	0	0	0	0	0	12	3	53	28	3
OG0000179	0	0	0	0	44	47	3	0	0	0	3	2
OG0000180	0	2	3	12	5	4	3	2	7	19	20	22
OG0000181	0	1	0	4	0	0	0	0	0	4	87	2
OG0000182	0	3	1	0	27	19	18	2	5	5	18	0
OG0000183	0	0	0	6	25	36	22	0	0	9	0	0
OG0000184	0	1	0	6	5	67	10	0	0	0	8	0
OG0000185	0	0	0	2	22	30	21	0	0	3	17	2
OG0000186	0	0	0	0	1	2	6	11	15	42	18	1
OG0000187	5	8	6	11	4	7	21	4	5	7	8	10
OG0000188	1	11	8	17	4	7	6	6	5	9	14	7
OG0000189	0	1	0	21	4	12	5	2	10	7	26	7
OG0000190	1	1	1	3	26	19	26	3	6	8	1	0
OG0000191	6	0	0	1	21	60	0	0	0	4	2	0
OG0000192	0	1	1	23	5	0	3	0	0	19	34	8
OG0000193	0	0	0	9	52	18	14	0	0	1	0	0
OG0000194	1	3	4	8	12	20	11	1	4	3	22	4
OG0000195	1	0	0	9	5	5	21	5	3	8	20	15
OG0000196	0	2	0	6	27	24	16	0	0	9	7	1
OG0000197	0	3	2	16	1	6	3	2	3	16	19	20
OG0000198	4	1	1	12	0	1	0	31	27	12	1	1
OG0000199	0	0	0	2	20	27	19	0	0	1	22	0
OG0000200	0	0	0	2	27	29	29	0	0	2	2	0
OG0000201	0	0	0	0	4	51	17	0	0	19	0	0
OG0000202	0	0	0	10	2	3	3	3	7	7	28	27
OG0000203	0	0	0	7	15	27	30	0	2	4	4	1
OG0000204	0	0	0	1	28	27	31	0	0	3	0	0
OG0000205	1	0	0	4	45	15	25	0	0	0	0	0
OG0000206	1	4	10	24	14	26	7	0	0	0	3	0
OG0000207	0	2	1	1	0	0	0	6	1	35	41	2
OG0000208	2	2	2	37	6	3	4	1	2	5	9	16
OG0000209	1	2	1	1	3	2	1	39	34	1	2	2
OG0000210	0	0	0	0	48	33	8	0	0	0	0	0
OG0000211	5	5	7	9	6	9	13	4	4	5	11	10
OG0000212	0	1	1	2	17	9	23	7	5	2	11	10
OG0000213	1	2	0	1	1	1	2	2	1	2	38	36
OG0000214	0	0	0	0	0	0	0	3	2	18	61	3
OG0000215	0	0	0	1	1	11	26	3	9	2	28	6
OG0000216	3	6	5	7	4	10	11	4	4	6	14	13
OG0000217	6	5	11	27	7	17	3	1	1	5	2	2
OG0000218	2	2	3	3	2	4	10	1	0	25	20	14
OG0000219	2	4	4	9	4	7	13	5	5	6	12	15
OG0000220	0	0	0	0	41	2	43	0	0	0	0	0
OG0000221	0	0	0	5	3	5	69	3	1	0	0	0
OG0000222	2	0	0	9	6	10	6	3	4	10	20	15
OG0000223	1	5	3	14	2	5	17	4	8	4	14	8
OG0000224	2	5	7	4	5	2	5	4	5	12	24	9
OG0000225	1	1	1	9	3	6	6	3	14	17	15	8
OG0000226	2	0	0	6	15	17	26	3	1	1	12	1
OG0000227	1	13	8	2	1	4	1	6	5	16	21	5
OG0000228	0	0	0	14	5	6	5	2	4	14	14	19
OG0000229	0	0	0	0	37	0	46	0	0	0	0	0
OG0000230	0	0	0	0	26	34	21	2	0	0	0	0
OG0000231	0	0	0	0	10	2	3	1	0	4	60	2
OG0000232	3	1	1	34	9	15	3	0	0	5	9	2
OG0000233	1	1	1	4	11	16	6	1	1	13	23	3
OG0000234	0	0	1	5	4	19	12	2	3	5	24	6
OG0000235	3	3	4	1	3	12	13	8	4	11	19	0
OG0000236	1	2	2	9	0	2	0	33	6	5	13	7
OG0000237	0	0	0	1	2	7	55	0	0	4	0	11
OG0000238	0	0	0	9	2	3	7	0	3	19	19	17
OG0000239	0	0	0	6	8	18	5	2	1	8	24	7
OG0000240	5	3	3	2	10	6	6	0	3	14	18	9
OG0000241	0	1	0	4	4	11	13	2	3	19	14	8
OG0000242	4	5	5	8	7	7	4	3	5	8	11	12
OG0000243	0	0	0	5	0	0	0	9	9	3	41	12
OG0000244	2	7	8	9	9	11	5	2	4	8	9	5
OG0000245	6	6	6	12	5	7	3	6	4	6	8	9
OG0000246	2	5	4	9	5	5	7	2	7	5	15	12
OG0000247	0	0	0	0	0	0	0	27	44	7	0	0
OG0000248	9	6	7	6	8	6	4	3	2	9	8	9
OG0000249	0	0	0	17	14	11	15	1	1	5	12	1
OG0000250	6	7	4	10	8	11	2	3	3	6	10	7
OG0000251	0	3	7	16	7	24	2	0	1	4	12	1
OG0000252	2	0	0	1	6	15	12	7	3	1	24	6
OG0000253	3	3	2	4	11	19	16	2	4	3	6	4
OG0000254	0	0	0	32	21	4	0	13	4	2	1	0
OG0000255	1	0	0	2	72	1	1	0	0	0	0	0
OG0000256	6	4	6	2	9	10	9	3	4	5	7	11
OG0000257	0	0	0	8	0	49	0	5	5	0	9	0
OG0000258	3	0	1	5	8	3	2	5	2	8	31	8
OG0000259	1	1	1	5	1	1	1	47	13	2	2	1
OG0000260	0	0	0	0	15	0	61	0	0	0	0	0
OG0000261	0	3	1	18	5	6	7	2	3	8	17	5
OG0000262	6	5	4	8	6	3	7	5	6	8	11	6
OG0000263	5	3	4	8	14	6	8	2	4	5	10	6
OG0000264	2	0	0	3	8	15	2	4	9	8	15	9
OG0000265	7	3	3	5	5	8	7	3	6	5	11	12
OG0000266	1	3	3	7	5	16	4	11	8	5	5	7
OG0000267	0	0	0	1	0	0	0	1	0	38	25	10
OG0000268	1	2	1	9	9	15	15	5	6	3	6	3
OG0000269	13	6	5	6	6	5	5	3	4	4	8	10
OG0000270	2	0	0	20	3	3	26	3	1	3	10	3
OG0000271	0	0	0	10	9	5	3	2	2	8	20	15
OG0000272	0	2	6	23	17	22	0	0	0	1	2	1
OG0000273	0	0	0	0	17	29	25	0	0	1	2	0
OG0000274	0	0	0	2	48	16	7	1	0	0	0	0
OG0000275	1	1	0	2	4	5	24	7	6	8	10	5
OG0000276	0	0	0	0	0	0	0	0	2	27	32	12
OG0000277	3	2	1	2	6	2	8	6	7	11	16	9
OG0000278	1	1	2	7	13	14	10	0	0	3	18	4
OG0000279	2	0	0	28	1	2	11	6	5	4	13	1
OG0000280	0	0	0	10	15	21	13	0	0	1	12	1
OG0000281	0	2	0	5	24	21	6	4	4	5	1	1
OG0000282	2	0	2	1	17	27	19	0	1	2	1	1
OG0000283	0	1	1	5	4	6	1	5	5	9	28	7
OG0000284	6	5	4	5	6	7	13	4	5	6	6	5
OG0000285	0	4	3	13	4	21	6	0	0	6	11	4
OG0000286	0	1	0	12	2	4	0	4	5	12	32	0
OG0000287	2	5	2	23	17	11	2	0	0	1	9	0
OG0000288	4	1	0	6	11	6	10	7	9	5	10	3
OG0000289	2	1	0	24	4	11	7	0	0	4	14	5
OG0000290	0	0	0	2	21	0	49	0	0	0	0	0
OG0000291	0	0	0	1	51	17	3	0	0	0	0	0
OG0000292	2	2	2	24	6	7	2	2	1	1	22	0
OG0000293	0	0	0	0	18	48	0	0	0	0	5	0
OG0000294	0	0	0	0	38	29	0	0	4	0	0	0
OG0000295	2	0	0	1	3	2	2	3	1	19	29	8
OG0000296	0	0	0	0	4	23	22	0	0	5	16	0
OG0000297	4	2	0	9	2	12	8	0	5	1	22	5
OG0000298	0	0	0	0	12	9	11	0	1	10	20	7
OG0000299	0	1	1	4	5	2	3	1	2	14	25	12
OG0000300	0	0	0	12	0	0	0	0	2	24	18	14
OG0000301	0	0	0	1	0	7	0	12	47	3	0	0
OG0000302	0	3	1	2	5	1	13	7	9	10	16	2
OG0000303	0	2	1	9	5	4	10	0	1	4	28	5
OG0000304	0	0	0	7	0	0	6	3	5	16	26	6
OG0000305	2	2	2	5	3	18	2	3	5	6	21	0
OG0000306	1	1	1	1	5	6	25	0	0	4	25	0
OG0000307	1	2	2	5	11	3	2	29	4	3	4	3
OG0000308	0	0	0	0	4	30	27	1	1	3	2	1
OG0000309	2	2	2	6	10	3	20	3	4	3	9	5
OG0000310	0	0	0	18	22	21	6	0	0	0	2	0
OG0000311	4	2	1	7	4	11	7	3	0	5	22	3
OG0000312	1	3	0	20	19	12	4	2	2	1	2	3
OG0000313	0	2	61	0	0	0	6	0	0	0	0	0
OG0000314	0	0	0	0	0	0	0	29	40	0	0	0
OG0000315	0	0	0	2	0	0	0	19	16	32	0	0
OG0000316	4	0	0	0	0	28	3	0	0	2	24	7
OG0000317	5	1	2	21	3	6	22	2	2	1	1	2
OG0000318	0	0	1	2	3	5	9	12	8	2	8	18
OG0000319	3	2	2	9	8	17	1	2	1	9	12	2
OG0000320	2	0	0	0	8	17	41	0	0	0	0	0
OG0000321	0	0	0	0	38	30	0	0	0	0	0	0
OG0000322	0	0	0	0	0	0	0	0	0	23	27	17
OG0000323	2	0	0	11	3	5	14	5	3	2	18	4
OG0000324	2	0	0	4	2	5	3	2	3	12	21	13
OG0000325	0	0	0	0	45	14	1	0	0	1	6	0
OG0000326	0	2	0	20	16	18	10	0	0	0	1	0
OG0000327	0	3	5	3	0	0	56	0	0	0	0	0
OG0000328	0	0	0	0	26	25	11	0	0	5	0	0
OG0000329	0	0	0	0	0	0	0	11	56	0	0	0
OG0000330	3	2	2	9	3	8	6	3	7	4	7	12
OG0000331	4	1	1	8	11	6	5	2	2	5	17	4
OG0000332	1	2	2	4	9	8	9	3	6	9	6	7
OG0000333	0	0	0	0	2	6	4	0	0	6	45	3
OG0000334	0	0	0	1	0	0	0	23	28	3	11	0
OG0000335	0	0	0	21	28	11	0	0	0	1	5	0
OG0000336	25	3	1	4	6	2	4	6	4	2	5	4
OG0000337	0	0	0	23	29	11	3	0	0	0	0	0
OG0000338	0	0	0	0	0	0	0	1	3	58	3	0
OG0000339	1	2	1	3	29	11	7	0	1	3	6	1
OG0000340	4	3	2	6	7	11	7	1	2	5	12	5
OG0000341	0	0	0	0	0	2	0	2	1	23	34	3
OG0000342	2	0	1	8	2	4	3	0	5	9	15	16
OG0000343	1	4	3	7	2	6	20	5	2	6	4	5
OG0000344	7	2	3	11	14	4	10	1	1	2	6	4
OG0000345	0	0	0	1	17	35	12	0	0	0	0	0
OG0000346	0	0	0	33	0	0	6	11	14	1	0	0
OG0000347	4	4	4	10	4	9	14	4	5	7	0	0
OG0000348	1	1	1	0	0	0	0	0	0	19	34	8
OG0000349	0	3	2	5	2	2	6	8	19	5	5	7
OG0000350	0	1	2	1	0	0	0	0	0	0	57	3
OG0000351	3	2	2	41	1	4	3	0	0	5	2	1
OG0000352	0	2	1	5	1	2	0	3	9	0	38	2
OG0000353	7	1	1	24	2	2	2	0	0	3	14	7
OG0000354	0	2	1	2	3	2	1	3	5	23	18	3
OG0000355	4	1	6	19	1	1	3	0	0	1	27	0
OG0000356	0	0	0	0	16	3	7	4	11	0	22	0
OG0000357	0	0	0	3	0	0	0	0	1	18	36	5
OG0000358	6	4	5	4	2	5	8	2	4	5	6	12
OG0000359	0	3	1	3	6	6	5	15	6	8	8	2
OG0000360	0	0	0	21	6	20	0	0	1	10	4	1
OG0000361	5	4	3	7	6	6	6	3	2	5	7	9
OG0000362	0	0	0	0	33	11	17	0	2	0	0	0
OG0000363	0	0	0	0	5	48	10	0	0	0	0	0
OG0000364	1	2	2	8	3	7	3	10	2	10	13	1
OG0000365	2	0	0	4	8	6	9	0	0	8	25	0
OG0000366	2	4	4	9	5	10	6	3	4	4	7	4
OG0000367	0	0	0	46	0	0	0	0	0	13	3	0
OG0000368	0	0	0	2	43	9	8	0	0	0	0	0
OG0000369	0	3	0	2	36	20	0	1	0	0	0	0
OG0000370	8	5	3	3	4	10	7	2	4	3	6	6
OG0000371	1	1	1	3	2	9	8	1	1	12	15	7
OG0000372	0	1	1	0	0	0	1	6	6	3	37	6
OG0000373	0	1	0	11	8	0	2	0	0	9	21	9
OG0000374	1	1	1	3	2	6	3	6	4	4	18	12
OG0000375	0	8	0	1	4	4	11	1	1	21	10	0
OG0000376	4	2	3	11	6	6	15	5	3	2	2	2
OG0000377	1	1	1	11	5	2	8	1	1	11	13	5
OG0000378	0	3	2	1	4	1	36	2	6	1	3	1
OG0000379	1	5	2	1	37	10	0	1	1	0	2	0
OG0000380	2	6	2	6	2	4	27	1	2	2	4	2
OG0000381	0	1	1	7	21	9	2	4	4	4	4	3
OG0000382	0	3	52	0	0	0	0	0	0	2	3	0
OG0000383	1	3	1	2	3	6	14	1	2	5	11	10
OG0000384	1	5	5	3	3	6	15	4	2	2	6	7
OG0000385	1	4	2	6	2	2	4	4	6	11	9	8
OG0000386	0	0	0	14	0	0	0	5	6	33	1	0
OG0000387	18	1	2	7	6	8	4	3	4	3	2	1
OG0000388	0	1	0	5	13	5	28	0	0	7	0	0
OG0000389	0	2	0	4	8	4	34	0	0	7	0	0
OG0000390	0	0	0	14	0	14	4	0	0	0	23	3
OG0000391	3	5	3	9	3	3	4	2	4	5	10	7
OG0000392	7	1	1	3	15	8	7	1	2	1	9	3
OG0000393	2	2	2	6	4	7	12	4	5	6	3	5
OG0000394	3	2	2	5	6	6	5	2	2	6	9	10
OG0000395	5	1	1	11	3	4	1	2	2	4	4	20
OG0000396	2	1	1	5	1	5	2	10	18	5	4	4
OG0000397	0	1	1	23	0	18	15	0	0	0	0	0
OG0000398	0	0	0	0	39	19	0	0	0	0	0	0
OG0000399	0	13	4	2	2	4	3	0	0	7	19	3
OG0000400	0	1	0	6	3	3	5	7	4	7	20	1
OG0000401	1	3	1	14	3	6	4	1	2	7	12	3
OG0000402	0	0	0	3	0	2	1	8	12	5	21	5
OG0000403	3	3	2	5	9	7	3	3	2	4	11	5
OG0000404	1	0	0	4	15	22	12	0	0	1	2	0
OG0000405	0	0	0	7	13	26	5	0	2	0	4	0
OG0000406	0	0	0	10	14	10	22	0	0	0	1	0
OG0000407	3	1	1	1	8	10	13	2	1	10	5	2
OG0000408	2	2	2	4	16	6	3	1	2	7	7	5
OG0000409	3	2	2	4	6	4	5	5	6	9	5	6
OG0000410	0	0	0	5	2	2	3	0	2	16	19	7
OG0000411	1	3	3	6	11	9	10	0	0	5	7	1
OG0000412	0	2	2	5	8	22	8	1	1	3	2	2
OG0000413	1	3	3	2	5	7	13	3	3	6	7	3
OG0000414	0	1	0	11	2	6	4	2	3	6	9	12
OG0000415	1	1	1	10	13	8	12	2	2	0	2	4
OG0000416	0	0	0	0	26	27	3	0	0	0	0	0
OG0000417	0	1	0	3	31	12	2	7	0	0	0	0
OG0000418	0	1	0	6	2	43	2	0	0	2	0	0
OG0000419	0	0	0	0	0	36	0	5	9	6	0	0
OG0000420	0	0	0	24	18	7	0	5	2	0	0	0
OG0000421	9	2	2	6	7	5	3	1	2	4	7	7
OG0000422	1	3	3	6	4	9	3	3	2	11	4	6
OG0000423	3	4	4	5	2	3	4	1	3	9	6	11
OG0000424	1	0	0	1	1	4	2	0	1	13	25	7
OG0000425	0	24	5	0	0	0	0	0	0	4	21	1
OG0000426	3	2	2	8	4	13	6	3	4	1	5	4
OG0000427	0	0	0	0	0	0	0	7	7	13	28	0
OG0000428	0	0	0	4	1	39	0	0	0	0	11	0
OG0000429	1	1	1	5	2	3	2	3	3	2	18	14
OG0000430	1	1	1	4	1	13	7	11	4	6	5	1
OG0000431	0	1	1	4	22	6	13	0	1	2	4	1
OG0000432	0	0	0	40	7	2	0	0	0	0	6	0
OG0000433	2	3	4	5	5	3	10	1	2	8	5	7
OG0000434	0	2	2	3	4	10	14	2	2	2	11	3
OG0000435	1	7	7	3	4	8	4	4	4	4	7	2
OG0000436	1	0	1	1	3	6	35	2	2	1	2	1
OG0000437	0	0	0	13	22	15	5	0	0	0	0	0
OG0000438	0	0	0	0	0	0	55	0	0	0	0	0
OG0000439	1	1	1	6	5	11	2	0	0	6	19	2
OG0000440	1	1	1	4	1	3	3	2	3	8	21	6
OG0000441	0	0	0	0	0	4	17	0	0	1	29	3
OG0000442	1	2	1	2	8	2	12	2	5	5	13	1
OG0000443	0	0	0	3	14	4	30	0	0	1	2	0
OG0000444	1	2	2	3	3	7	11	2	5	4	5	9
OG0000445	0	0	0	0	8	3	39	0	0	4	0	0
OG0000446	0	0	0	0	4	22	28	0	0	0	0	0
OG0000447	2	3	3	14	5	4	2	2	2	6	9	1
OG0000448	0	1	1	6	4	9	4	0	0	10	7	11
OG0000449	8	1	2	6	5	6	4	4	3	3	5	6
OG0000450	2	2	1	17	2	3	6	1	2	3	7	7
OG0000451	0	0	0	4	4	6	0	3	1	4	29	2
OG0000452	2	5	2	2	4	5	2	2	6	3	9	11
OG0000453	0	0	0	0	0	28	0	0	1	8	16	0
OG0000454	0	1	1	1	5	13	3	5	5	7	10	2
OG0000455	0	0	0	0	14	9	1	2	3	3	14	7
OG0000456	2	2	2	3	3	3	4	5	6	7	13	3
OG0000457	0	0	0	10	2	10	30	0	0	1	0	0
OG0000458	1	1	1	19	5	5	7	1	2	2	5	3
OG0000459	2	1	2	5	2	6	10	3	2	4	9	6
OG0000460	0	1	3	7	4	6	5	0	0	7	8	11
OG0000461	2	2	2	5	4	3	11	1	2	7	8	5
OG0000462	0	1	0	0	0	0	0	2	25	0	24	0
OG0000463	0	0	0	6	7	4	5	4	3	3	11	9
OG0000464	0	0	0	5	13	13	8	0	0	5	8	0
OG0000465	0	1	1	7	2	8	4	2	2	5	18	2
OG0000466	0	14	4	5	1	3	3	0	0	8	12	2
OG0000467	32	1	0	2	2	0	3	0	0	1	2	9
OG0000468	0	0	0	0	2	0	47	0	0	0	2	1
OG0000469	2	2	3	7	4	7	4	3	3	5	5	7
OG0000470	2	2	2	3	5	11	3	3	2	7	9	3
OG0000471	0	0	0	0	0	0	0	1	1	1	1	48
OG0000472	0	4	1	6	2	5	5	4	3	7	5	10
OG0000473	0	0	0	0	5	26	20	0	0	0	1	0
OG0000474	0	0	0	11	22	0	15	0	0	1	0	3
OG0000475	2	1	1	5	4	7	5	2	2	6	10	6
OG0000476	0	0	0	8	4	4	8	3	5	4	6	9
OG0000477	0	8	2	8	0	0	0	6	6	3	10	8
OG0000478	1	2	2	4	2	6	2	1	2	7	16	6
OG0000479	0	0	0	1	28	4	2	2	1	1	11	1
OG0000480	1	1	2	4	4	4	6	2	5	8	7	7
OG0000481	3	3	3	10	3	4	8	1	1	4	5	6
OG0000482	0	4	2	0	0	3	3	4	3	5	26	1
OG0000483	6	3	4	7	5	3	3	3	3	4	3	7
OG0000484	0	0	0	5	1	3	1	5	4	6	10	16
OG0000485	0	1	0	25	0	0	4	0	0	9	11	1
OG0000486	1	4	2	4	1	13	5	1	0	9	6	5
OG0000487	3	4	7	2	3	5	8	4	3	4	2	6
OG0000488	1	1	1	13	1	5	7	3	3	9	7	0
OG0000489	1	2	3	8	3	16	4	0	0	0	13	1
OG0000490	0	0	0	0	13	5	33	0	0	0	0	0
OG0000491	3	1	2	5	2	7	12	0	0	3	14	1
OG0000492	0	0	0	10	2	3	2	1	1	5	18	8
OG0000493	0	0	2	12	3	4	0	3	0	5	20	1
OG0000494	0	0	0	2	2	1	0	37	4	1	1	2
OG0000495	1	1	1	5	2	2	5	2	2	7	16	6
OG0000496	6	4	4	4	3	5	2	2	3	4	5	8
OG0000497	3	1	3	1	9	14	7	1	3	4	1	3
OG0000498	4	5	1	5	5	9	4	4	3	3	2	5
OG0000499	1	1	0	0	0	0	1	1	0	11	35	0
OG0000500	0	0	0	41	7	1	0	0	0	0	1	0
OG0000501	0	25	0	4	0	0	21	0	0	0	0	0
OG0000502	0	1	0	23	2	0	11	9	4	0	0	0
OG0000503	2	3	3	3	4	5	10	3	2	4	3	7
OG0000504	1	3	4	2	5	5	6	0	0	4	17	2
OG0000505	0	3	4	6	0	2	1	0	0	1	31	1
OG0000506	4	1	1	3	6	5	8	3	2	7	5	4
OG0000507	3	2	2	3	24	3	3	2	1	0	1	5
OG0000508	0	1	0	0	4	2	4	2	17	6	11	2
OG0000509	1	0	0	17	0	4	0	0	0	3	24	0
OG0000510	1	36	0	0	3	1	1	0	0	1	6	0
OG0000511	0	0	0	0	2	0	0	1	0	40	6	0
OG0000512	0	0	0	3	21	15	0	0	0	4	1	5
OG0000513	1	1	1	2	30	2	2	2	0	2	4	2
OG0000514	3	4	5	4	3	5	3	3	5	3	7	4
OG0000515	1	0	1	4	7	6	3	5	7	4	4	7
OG0000516	0	0	0	0	6	0	0	0	0	0	2	41
OG0000517	0	0	0	21	0	0	2	8	18	0	0	0
OG0000518	0	0	0	48	0	0	0	0	1	0	0	0
OG0000519	1	1	1	7	1	2	2	2	2	0	25	4
OG0000520	0	0	0	0	0	0	0	1	3	3	37	4
OG0000521	2	1	2	0	3	2	3	0	0	2	31	2
OG0000522	3	3	3	2	5	5	3	1	2	6	9	6
OG0000523	3	1	1	31	1	0	0	0	0	3	7	1
OG0000524	1	1	1	5	2	2	2	4	3	6	11	10
OG0000525	2	2	2	5	4	2	1	0	1	3	19	7
OG0000526	0	1	1	4	1	5	1	2	5	11	12	5
OG0000527	3	2	2	9	3	5	2	4	2	5	6	5
OG0000528	2	4	3	7	1	6	1	4	2	5	7	6
OG0000529	2	8	6	2	3	1	2	2	3	4	14	1
OG0000530	0	2	2	4	2	4	0	4	4	9	12	5
OG0000531	2	2	1	9	4	1	6	1	5	3	9	5
OG0000532	0	0	1	6	8	5	11	3	3	2	4	5
OG0000533	1	1	1	3	2	20	6	6	4	1	2	1
OG0000534	1	3	1	8	6	3	4	1	2	5	6	8
OG0000535	2	1	2	2	3	4	5	8	4	6	7	4
OG0000536	1	3	3	3	4	3	9	3	3	6	6	4
OG0000537	2	1	1	5	1	5	1	23	2	4	2	1
OG0000538	1	1	1	9	4	5	9	5	5	7	1	0
OG0000539	0	0	0	0	1	24	23	0	0	0	0	0
OG0000540	0	0	0	9	15	3	20	0	1	0	0	0
OG0000541	0	0	0	0	0	21	27	0	0	0	0	0
OG0000542	0	0	1	1	0	0	0	18	28	0	0	0
OG0000543	0	0	0	1	0	0	0	20	27	0	0	0
OG0000544	0	0	1	0	3	1	0	1	42	0	0	0
OG0000545	0	43	5	0	0	0	0	0	0	0	0	0
OG0000546	0	0	0	0	9	22	15	0	0	0	1	0
OG0000547	4	0	0	2	4	5	4	3	7	4	11	3
OG0000548	1	0	0	7	0	2	0	1	2	7	14	13
OG0000549	3	1	1	4	5	5	1	3	4	7	10	3
OG0000550	1	5	5	4	8	4	6	2	2	3	5	2
OG0000551	6	3	4	11	3	2	4	0	0	6	7	1
OG0000552	6	1	1	5	5	8	3	5	3	3	5	2
OG0000553	4	5	2	6	3	4	1	1	2	7	8	4
OG0000554	0	0	0	7	6	9	3	1	5	6	2	8
OG0000555	8	2	2	10	5	4	3	1	1	2	4	5
OG0000556	0	2	1	12	9	3	3	5	2	3	4	3
OG0000557	2	4	5	9	1	4	5	1	1	2	8	5
OG0000558	4	3	1	4	6	7	6	0	2	4	6	4
OG0000559	1	1	1	11	4	7	3	1	2	5	6	5
OG0000560	1	4	1	4	6	7	7	2	0	5	3	7
OG0000561	1	0	0	1	28	4	2	3	3	2	2	1
OG0000562	0	0	0	2	20	24	1	0	0	0	0	0
OG0000563	0	6	0	21	1	4	9	1	0	5	0	0
OG0000564	0	0	0	0	0	0	0	21	26	0	0	0
OG0000565	0	6	9	25	0	0	0	0	0	7	0	0
OG0000566	3	1	1	8	3	8	4	2	4	3	7	2
OG0000567	2	1	1	2	5	13	5	0	0	2	12	3
OG0000568	1	1	1	4	3	5	4	4	3	6	6	8
OG0000569	1	2	2	1	12	4	5	5	3	6	4	1
OG0000570	1	1	1	6	3	7	3	3	3	7	6	5
OG0000571	0	1	0	3	0	0	0	0	0	7	32	3
OG0000572	1	3	3	5	3	6	7	1	2	4	5	6
OG0000573	0	0	0	0	0	2	2	0	0	5	31	6
OG0000574	0	0	0	0	1	0	0	0	1	0	44	0
OG0000575	2	2	1	4	2	7	3	2	2	6	8	7
OG0000576	0	0	0	0	22	18	5	0	0	0	1	0
OG0000577	1	1	2	3	5	6	6	1	4	4	6	7
OG0000578	1	1	0	1	1	0	3	1	1	1	2	34
OG0000579	1	1	1	2	30	0	2	1	1	4	2	1
OG0000580	0	0	0	0	10	24	11	0	0	1	0	0
OG0000581	0	0	0	10	2	18	3	4	2	5	0	2
OG0000582	2	2	1	0	1	1	13	0	0	24	0	2
OG0000583	0	0	0	0	0	0	0	39	7	0	0	0
OG0000584	0	0	0	0	0	0	0	20	26	0	0	0
OG0000585	5	2	2	3	3	7	2	1	1	5	10	4
OG0000586	0	1	1	2	13	1	0	0	0	0	25	2
OG0000587	4	3	1	5	3	6	4	2	3	4	6	4
OG0000588	0	1	0	2	7	5	14	0	0	2	11	3
OG0000589	0	0	0	4	1	2	0	0	1	2	35	0
OG0000590	1	1	1	7	0	2	1	3	3	11	13	2
OG0000591	1	0	0	2	4	5	17	2	1	7	4	2
OG0000592	1	2	2	4	7	8	2	0	1	4	8	6
OG0000593	1	2	0	1	30	2	1	0	0	5	2	1
OG0000594	1	2	1	15	7	8	2	2	2	0	4	1
OG0000595	0	0	0	34	0	3	0	0	0	3	2	3
OG0000596	1	2	2	5	5	7	6	3	3	6	4	1
OG0000597	0	1	4	26	1	7	0	0	0	2	2	2
OG0000598	3	2	2	10	5	5	4	1	1	4	4	4
OG0000599	1	2	2	3	5	7	4	4	4	4	7	2
OG0000600	0	0	0	0	1	3	3	35	2	0	1	0
OG0000601	1	2	2	6	3	5	3	3	4	5	5	6
OG0000602	0	0	0	0	11	19	12	0	0	1	2	0
OG0000603	4	2	3	4	4	7	3	1	2	6	6	3
OG0000604	1	1	1	3	1	18	8	3	1	4	2	2
OG0000605	0	0	0	0	8	29	8	0	0	0	0	0
OG0000606	2	0	1	2	3	2	1	0	1	5	22	5
OG0000607	0	0	0	4	1	2	1	4	12	6	7	7
OG0000608	0	3	3	5	3	8	2	1	2	7	3	7
OG0000609	5	1	3	2	6	4	3	3	2	8	3	4
OG0000610	2	1	1	3	3	2	3	4	6	4	11	4
OG0000611	0	0	2	1	2	2	4	5	3	7	12	6
OG0000612	0	1	1	3	12	8	3	0	0	4	7	5
OG0000613	0	0	1	15	2	0	3	0	0	5	16	2
OG0000614	8	2	2	3	9	2	5	2	1	3	3	4
OG0000615	2	4	3	3	2	7	5	5	2	3	4	4
OG0000616	1	2	1	13	3	17	4	0	0	0	3	0
OG0000617	1	1	1	1	2	3	2	21	3	3	4	2
OG0000618	2	4	2	3	4	4	3	4	3	5	6	4
OG0000619	0	0	1	15	8	16	2	0	0	0	1	1
OG0000620	0	0	0	1	1	32	2	0	0	4	1	3
OG0000621	0	0	0	36	0	0	0	3	1	4	0	0
OG0000622	0	0	0	1	5	37	0	0	0	1	0	0
OG0000623	0	0	0	0	0	0	0	0	0	8	21	14
OG0000624	0	3	0	1	14	4	1	0	0	3	15	2
OG0000625	3	1	2	2	2	3	3	0	0	3	20	4
OG0000626	0	0	0	0	0	0	0	0	0	1	39	3
OG0000627	1	1	1	7	2	5	4	2	4	4	5	7
OG0000628	2	3	2	2	10	8	3	1	3	3	4	2
OG0000629	1	1	0	2	0	0	0	2	3	2	27	5
OG0000630	0	0	0	1	2	29	0	0	0	0	11	0
OG0000631	0	1	0	1	1	0	0	0	0	2	25	13
OG0000632	2	2	1	10	3	5	4	3	1	3	5	4
OG0000633	0	0	0	0	0	0	0	0	0	0	43	0
OG0000634	4	3	3	7	2	1	3	3	2	4	7	4
OG0000635	0	0	0	3	3	5	3	1	3	4	18	3
OG0000636	1	1	1	8	3	3	3	4	2	7	9	1
OG0000637	2	1	1	6	3	5	2	3	3	6	5	6
OG0000638	2	0	2	6	2	3	3	4	3	8	6	4
OG0000639	1	1	1	4	3	16	11	0	1	1	2	2
OG0000640	0	0	0	0	3	2	35	0	1	2	0	0
OG0000641	0	0	0	0	1	9	18	14	1	0	0	0
OG0000642	0	0	0	28	0	7	0	0	0	8	0	0
OG0000643	0	0	0	0	39	4	0	0	0	0	0	0
OG0000644	2	3	2	2	1	1	4	1	5	6	7	8
OG0000645	2	3	2	3	2	9	7	2	2	2	5	3
OG0000646	1	1	0	0	1	6	29	0	0	1	3	0
OG0000647	1	1	3	11	5	11	1	1	1	1	5	1
OG0000648	3	2	1	1	1	5	4	0	0	0	23	2
OG0000649	0	1	2	5	2	2	2	20	2	3	2	1
OG0000650	2	1	2	3	1	2	1	1	1	1	2	25
OG0000651	2	0	1	1	6	7	6	0	0	1	16	2
OG0000652	4	1	1	6	4	5	5	1	1	5	6	3
OG0000653	0	0	0	0	2	14	7	0	0	4	12	3
OG0000654	0	0	0	0	0	0	0	1	14	0	25	2
OG0000655	0	5	2	1	1	2	2	9	6	4	6	4
OG0000656	2	3	3	5	2	5	3	1	1	3	11	3
OG0000657	0	0	0	21	0	1	0	2	2	3	10	3
OG0000658	0	1	0	28	0	0	0	1	1	3	6	2
OG0000659	0	1	2	14	1	7	2	2	2	1	10	0
OG0000660	0	0	0	0	1	6	0	0	0	0	26	9
OG0000661	0	0	0	0	0	0	0	0	0	0	2	40
OG0000662	0	0	0	0	24	15	0	0	0	2	1	0
OG0000663	2	2	1	5	4	9	1	2	2	3	4	7
OG0000664	2	3	2	3	3	1	5	5	5	5	5	3
OG0000665	0	3	4	9	5	6	5	1	1	2	3	3
OG0000666	4	2	3	12	6	5	4	0	0	2	3	1
OG0000667	0	0	0	2	38	0	0	1	0	1	0	0
OG0000668	1	0	0	11	3	9	2	0	0	11	2	2
OG0000669	4	2	1	6	2	3	2	1	2	7	5	6
OG0000670	3	3	3	2	2	2	4	4	3	3	6	6
OG0000671	2	6	1	2	1	2	12	1	2	2	4	6
OG0000672	0	0	0	7	2	10	1	2	0	3	15	1
OG0000673	0	3	3	3	1	1	1	1	2	10	13	3
OG0000674	1	2	2	3	2	3	4	0	4	7	6	7
OG0000675	1	0	1	3	5	3	2	0	0	0	26	0
OG0000676	1	1	2	4	2	4	2	3	4	3	15	0
OG0000677	1	2	0	9	5	2	7	2	2	2	4	5
OG0000678	0	0	1	2	7	11	6	2	1	4	7	0
OG0000679	0	0	0	4	0	0	0	5	4	10	11	7
OG0000680	0	1	1	0	2	10	1	5	9	0	11	1
OG0000681	5	2	2	6	2	6	5	2	2	2	5	2
OG0000682	0	0	0	1	0	0	0	8	10	3	12	7
OG0000683	2	1	1	1	2	7	9	2	2	6	7	1
OG0000684	1	1	1	4	5	9	4	4	1	5	5	1
OG0000685	2	2	2	7	2	2	7	1	1	4	6	5
OG0000686	8	1	1	2	3	7	3	4	2	2	4	4
OG0000687	0	0	0	3	2	2	13	0	0	9	7	5
OG0000688	1	0	1	2	4	7	6	2	1	6	8	3
OG0000689	1	3	3	2	2	0	16	2	2	3	4	3
OG0000690	1	5	4	4	5	5	2	1	4	2	6	2
OG0000691	1	2	1	8	3	2	5	3	6	2	6	2
OG0000692	1	2	2	11	3	4	2	4	1	3	4	4
OG0000693	2	1	1	4	4	8	2	4	3	3	3	6
OG0000694	4	1	1	9	2	4	2	4	3	4	2	5
OG0000695	1	2	2	4	1	4	11	2	5	4	3	2
OG0000696	1	0	1	19	0	6	10	0	0	1	2	1
OG0000697	1	1	1	31	0	0	0	0	1	1	1	4
OG0000698	0	0	0	0	40	0	1	0	0	0	0	0
OG0000699	0	0	0	0	14	0	27	0	0	0	0	0
OG0000700	0	0	0	0	0	13	28	0	0	0	0	0
OG0000701	3	5	27	1	1	1	3	0	0	0	0	0
OG0000702	0	0	0	25	0	1	0	0	2	13	0	0
OG0000703	0	0	0	0	28	10	0	1	2	0	0	0
OG0000704	0	0	0	0	27	14	0	0	0	0	0	0
OG0000705	0	0	0	7	9	8	2	0	0	4	9	1
OG0000706	2	1	1	6	4	5	15	1	1	1	2	1
OG0000707	2	2	1	10	2	5	2	1	2	5	3	5
OG0000708	0	0	0	0	7	0	0	1	1	4	26	1
OG0000709	0	0	0	0	0	0	0	1	0	0	35	4
OG0000710	0	2	0	1	0	0	0	0	1	1	26	9
OG0000711	0	0	1	2	0	1	0	0	0	0	36	0
OG0000712	1	1	1	9	1	8	1	4	3	4	4	3
OG0000713	2	2	2	2	7	6	3	1	2	2	6	5
OG0000714	0	1	1	1	3	4	5	5	7	3	4	6
OG0000715	1	0	0	4	3	5	1	3	2	4	14	3
OG0000716	4	1	1	10	1	6	5	1	1	3	5	2
OG0000717	1	0	0	7	3	6	4	0	1	4	5	9
OG0000718	1	1	1	1	4	3	19	1	1	3	2	3
OG0000719	0	0	0	36	0	0	0	0	0	1	3	0
OG0000720	1	1	1	11	4	4	13	0	0	0	5	0
OG0000721	0	0	0	2	6	17	3	0	0	5	4	3
OG0000722	0	0	0	13	3	3	2	0	3	5	4	7
OG0000723	1	0	0	11	12	6	0	4	1	2	2	1
OG0000724	0	4	2	4	5	5	2	3	3	5	3	4
OG0000725	2	3	2	8	2	7	1	1	2	2	4	6
OG0000726	4	4	5	3	2	5	2	2	3	3	4	3
OG0000727	1	1	1	1	4	16	4	1	1	2	6	2
OG0000728	1	1	1	2	18	3	4	2	2	2	2	2
OG0000729	0	0	0	8	3	6	3	4	1	4	4	7
OG0000730	2	3	1	2	4	5	2	4	3	3	4	7
OG0000731	0	0	0	0	36	1	3	0	0	0	0	0
OG0000732	0	0	0	0	0	0	0	5	34	1	0	0
OG0000733	2	0	0	1	4	2	14	2	0	4	4	6
OG0000734	3	1	1	4	0	0	0	6	4	1	16	3
OG0000735	2	2	1	2	5	13	3	0	0	2	7	2
OG0000736	0	0	0	6	3	3	3	0	1	2	15	6
OG0000737	1	0	0	5	2	8	2	0	0	1	15	5
OG0000738	1	1	0	0	2	10	22	0	0	1	2	0
OG0000739	0	0	0	2	1	3	1	17	8	2	4	1
OG0000740	2	0	0	0	0	0	0	3	7	8	10	9
OG0000741	0	0	0	1	4	4	2	0	1	1	25	1
OG0000742	2	4	2	3	4	4	2	3	2	5	5	3
OG0000743	4	3	5	1	1	2	9	0	3	2	6	3
OG0000744	0	1	0	3	10	6	2	3	3	0	9	2
OG0000745	0	1	1	5	0	0	0	0	0	10	21	1
OG0000746	1	4	2	1	3	3	1	1	2	9	9	3
OG0000747	6	2	2	4	9	4	1	1	3	2	3	2
OG0000748	0	1	0	1	0	6	4	0	0	24	3	0
OG0000749	2	3	2	12	1	1	0	0	1	1	9	7
OG0000750	0	0	0	2	0	4	16	0	0	0	17	0
OG0000751	5	0	1	3	2	4	6	1	2	3	9	3
OG0000752	0	7	6	1	4	4	4	4	6	1	1	1
OG0000753	4	1	1	3	2	7	3	3	5	1	2	7
OG0000754	1	2	2	1	2	5	4	5	1	2	11	3
OG0000755	1	1	3	9	6	3	2	3	2	2	4	3
OG0000756	0	0	0	0	0	0	0	0	0	1	1	37
OG0000757	1	2	2	2	2	2	1	3	4	6	8	6
OG0000758	0	1	1	2	25	2	1	1	2	1	2	1
OG0000759	3	4	3	6	3	3	2	1	2	3	6	3
OG0000760	2	3	4	2	3	3	2	3	3	3	8	3
OG0000761	4	5	4	1	4	8	2	2	1	3	3	2
OG0000762	0	0	0	0	0	0	0	0	0	33	3	3
OG0000763	1	21	4	4	0	0	0	4	1	1	2	1
OG0000764	1	1	1	5	2	4	3	2	7	6	4	3
OG0000765	6	3	3	4	8	4	2	1	1	1	1	5
OG0000766	1	1	1	3	6	3	3	2	4	3	5	7
OG0000767	0	0	0	0	9	8	16	2	2	1	0	1
OG0000768	0	0	0	0	6	31	2	0	0	0	0	0
OG0000769	0	0	0	23	0	0	0	1	1	14	0	0
OG0000770	3	1	2	2	5	4	2	1	4	4	5	5
OG0000771	1	1	1	2	1	2	0	3	2	3	13	9
OG0000772	5	3	2	4	3	2	4	1	1	4	6	3
OG0000773	3	3	2	2	3	3	3	3	3	3	6	4
OG0000774	2	1	1	4	4	5	4	1	2	3	7	4
OG0000775	0	1	0	0	1	0	3	0	0	1	32	0
OG0000776	0	1	1	1	1	1	1	10	4	3	11	4
OG0000777	1	1	1	4	2	1	3	3	3	6	8	5
OG0000778	0	0	0	3	0	0	0	3	6	5	18	3
OG0000779	1	0	1	12	2	7	1	0	0	2	11	1
OG0000780	1	2	2	3	4	4	4	2	3	3	8	2
OG0000781	4	0	1	6	2	4	2	3	4	3	6	3
OG0000782	1	0	0	1	5	8	2	3	4	2	12	0
OG0000783	0	1	0	0	0	0	0	0	0	2	35	0
OG0000784	0	0	0	0	4	21	9	0	0	0	4	0
OG0000785	0	0	0	2	6	4	3	1	0	6	8	8
OG0000786	2	2	2	4	4	8	6	1	1	2	4	2
OG0000787	0	2	2	3	2	7	3	3	3	4	6	3
OG0000788	6	1	1	4	2	5	3	2	2	5	5	2
OG0000789	3	1	1	7	2	9	2	5	2	2	2	2
OG0000790	0	0	0	0	1	4	28	0	0	3	1	1
OG0000791	2	3	2	2	3	2	2	3	3	4	5	7
OG0000792	2	2	2	3	3	5	3	5	3	2	5	3
OG0000793	1	0	0	14	2	1	12	2	2	2	2	0
OG0000794	0	1	1	14	3	1	5	1	1	6	3	2
OG0000795	0	1	1	2	1	17	10	1	1	1	2	1
OG0000796	2	0	0	1	27	1	1	1	1	1	2	1
OG0000797	0	0	0	0	2	2	34	0	0	0	0	0
OG0000798	0	0	0	29	0	2	2	0	0	5	0	0
OG0000799	1	0	0	0	15	10	12	0	0	0	0	0
OG0000800	0	0	0	0	10	2	26	0	0	0	0	0
OG0000801	2	2	0	8	6	7	12	0	1	0	0	0
OG0000802	0	0	0	0	33	2	0	0	0	3	0	0
OG0000803	2	3	5	4	5	4	1	0	0	1	7	5
OG0000804	3	1	1	5	1	6	1	1	2	3	8	5
OG0000805	2	2	2	4	1	1	0	10	11	0	2	2
OG0000806	0	1	1	0	0	0	0	5	5	6	14	5
OG0000807	2	1	1	6	3	2	0	1	1	17	2	1
OG0000808	0	0	0	2	0	3	5	4	6	4	12	1
OG0000809	0	1	1	6	6	2	7	3	1	2	6	2
OG0000810	0	0	0	4	6	1	4	0	1	1	17	3
OG0000811	1	0	0	3	8	5	3	2	4	3	5	3
OG0000812	0	2	3	2	0	0	0	1	1	17	10	1
OG0000813	0	0	0	3	0	2	2	0	0	10	19	1
OG0000814	6	2	2	4	3	6	1	2	1	2	7	1
OG0000815	0	1	0	0	1	4	6	0	1	0	23	1
OG0000816	3	2	2	2	3	3	5	2	2	3	6	4
OG0000817	1	1	0	1	3	6	1	0	0	1	21	2
OG0000818	4	1	1	2	1	3	2	1	4	6	6	6
OG0000819	1	2	2	6	2	6	3	1	2	3	4	5
OG0000820	3	2	2	4	2	5	3	1	2	4	6	3
OG0000821	2	2	2	5	2	3	2	1	11	3	3	1
OG0000822	3	2	3	3	3	3	3	1	3	1	3	9
OG0000823	0	0	0	9	17	9	0	0	0	0	2	0
OG0000824	3	2	2	5	4	5	3	2	2	3	4	2
OG0000825	0	0	0	5	3	4	2	3	4	4	8	4
OG0000826	1	1	4	3	1	2	9	1	1	3	9	2
OG0000827	0	0	0	1	1	2	4	0	0	2	23	4
OG0000828	3	4	2	6	6	7	4	0	2	1	1	1
OG0000829	3	2	2	5	3	5	7	2	1	3	2	2
OG0000830	3	0	0	0	18	10	5	0	0	0	1	0
OG0000831	2	3	3	6	7	1	2	6	1	3	2	1
OG0000832	2	1	0	3	3	6	1	5	2	4	5	5
OG0000833	4	1	2	4	16	3	1	0	2	2	1	1
OG0000834	2	4	0	2	2	5	3	4	3	4	3	5
OG0000835	1	1	1	21	1	4	1	0	0	2	2	3
OG0000836	1	1	1	2	5	16	1	4	1	2	2	1
OG0000837	0	0	0	2	2	14	19	0	0	0	0	0
OG0000838	0	0	0	0	34	1	2	0	0	0	0	0
OG0000839	0	0	0	0	3	25	9	0	0	0	0	0
OG0000840	0	0	0	0	0	0	0	16	21	0	0	0
OG0000841	0	0	0	37	0	0	0	0	0	0	0	0
OG0000842	0	0	0	0	0	37	0	0	0	0	0	0
OG0000843	0	0	0	0	1	36	0	0	0	0	0	0
OG0000844	2	4	2	3	1	4	2	0	0	8	9	1
OG0000845	2	2	2	2	3	10	2	1	1	2	5	4
OG0000846	4	2	1	2	1	2	1	2	2	9	6	4
OG0000847	1	0	0	1	6	5	8	2	1	1	9	2
OG0000848	0	0	0	0	0	0	0	2	5	4	8	17
OG0000849	0	0	0	0	0	0	0	0	0	25	11	0
OG0000850	0	1	1	1	2	1	3	0	0	5	6	16
OG0000851	6	0	0	5	10	4	4	1	1	2	1	2
OG0000852	4	1	1	4	3	3	2	2	2	3	4	7
OG0000853	0	0	0	2	0	0	0	14	12	0	8	0
OG0000854	9	2	1	1	3	5	1	1	2	5	5	1
OG0000855	0	0	0	1	2	1	1	1	1	1	27	1
OG0000856	0	5	3	0	1	0	0	2	4	5	16	0
OG0000857	2	2	2	6	10	4	3	0	0	0	6	1
OG0000858	0	2	2	6	0	9	0	5	2	3	4	3
OG0000859	1	0	0	0	1	1	0	0	0	1	28	4
OG0000860	0	0	0	0	0	0	0	0	2	0	20	14
OG0000861	1	1	1	8	2	4	2	2	3	4	5	3
OG0000862	1	0	0	8	0	0	0	4	1	13	6	3
OG0000863	1	0	1	2	1	3	5	4	3	2	12	2
OG0000864	0	0	0	2	1	1	2	1	4	9	9	7
OG0000865	4	2	2	3	2	5	1	2	3	2	7	3
OG0000866	4	1	1	3	4	3	4	3	3	2	4	4
OG0000867	1	1	1	2	1	2	0	2	2	10	7	7
OG0000868	1	3	2	3	8	4	2	3	2	3	3	2
OG0000869	1	1	0	2	3	3	9	2	3	3	7	2
OG0000870	2	2	3	3	1	4	2	2	3	4	6	4
OG0000871	1	1	1	1	2	3	13	3	2	2	5	2
OG0000872	1	1	1	1	11	2	1	4	8	2	2	2
OG0000873	0	0	0	1	0	0	0	0	0	3	25	7
OG0000874	0	0	0	0	0	0	0	11	23	0	2	0
OG0000875	3	2	1	3	3	4	1	5	2	5	4	3
OG0000876	0	0	0	2	0	6	0	2	0	6	20	0
OG0000877	2	1	1	4	6	2	1	4	2	3	3	7
OG0000878	3	3	2	6	2	4	3	1	2	2	4	4
OG0000879	1	1	0	2	1	7	8	3	1	1	8	3
OG0000880	2	2	2	3	5	7	3	3	2	2	4	1
OG0000881	6	2	1	1	7	5	7	1	1	1	2	2
OG0000882	1	1	1	13	7	5	0	2	1	2	1	2
OG0000883	0	0	0	0	2	3	25	4	2	0	0	0
OG0000884	2	2	1	5	7	3	11	2	1	1	0	1
OG0000885	0	0	1	1	1	30	3	0	0	0	0	0
OG0000886	0	0	0	1	7	21	4	0	0	3	0	0
OG0000887	0	1	2	0	19	13	1	0	0	0	0	0
OG0000888	0	4	5	27	0	0	0	0	0	0	0	0
OG0000889	0	0	0	36	0	0	0	0	0	0	0	0
OG0000890	0	0	0	17	14	5	0	0	0	0	0	0
OG0000891	0	0	0	34	2	0	0	0	0	0	0	0
OG0000892	0	0	0	0	27	9	0	0	0	0	0	0
OG0000893	1	2	1	4	5	3	3	2	2	3	6	3
OG0000894	2	2	2	3	8	3	3	1	2	3	4	2
OG0000895	0	0	0	4	2	3	8	2	1	6	6	3
OG0000896	0	0	0	5	3	2	3	0	0	11	5	6
OG0000897	1	0	1	4	5	7	1	1	3	4	5	3
OG0000898	0	0	0	1	3	3	1	2	2	3	12	8
OG0000899	0	1	2	3	5	0	2	3	5	4	7	3
OG0000900	1	0	0	0	0	2	0	4	2	8	13	5
OG0000901	0	2	1	5	5	3	1	7	2	2	5	2
OG0000902	0	0	0	16	2	0	8	3	1	1	2	2
OG0000903	1	1	1	5	2	5	2	1	1	3	11	2
OG0000904	1	1	2	2	15	4	2	2	1	1	3	1
OG0000905	0	1	1	7	4	6	9	1	0	1	1	4
OG0000906	5	3	3	4	3	2	3	1	2	2	3	4
OG0000907	0	0	0	2	4	14	10	0	0	2	2	1
OG0000908	0	0	0	27	3	0	0	2	0	2	1	0
OG0000909	1	4	2	2	4	4	4	2	3	3	4	2
OG0000910	1	3	2	2	5	4	2	2	2	2	6	4
OG0000911	0	0	0	1	2	7	12	1	1	2	8	1
OG0000912	0	0	0	3	0	0	0	9	18	0	5	0
OG0000913	2	3	3	5	2	3	3	1	1	4	4	4
OG0000914	3	3	2	2	4	3	2	0	2	2	6	6
OG0000915	1	2	2	3	1	2	4	1	2	6	7	4
OG0000916	0	0	0	0	2	29	2	0	0	1	1	0
OG0000917	2	2	1	2	3	3	5	3	2	4	6	2
OG0000918	2	3	2	2	3	6	2	3	4	2	4	2
OG0000919	1	2	2	9	3	3	4	1	1	3	4	2
OG0000920	13	1	1	3	4	4	2	1	2	1	2	1
OG0000921	0	0	0	5	3	3	3	3	2	4	7	5
OG0000922	0	0	0	0	11	14	1	0	0	2	2	5
OG0000923	0	2	2	4	2	3	3	2	3	4	5	5
OG0000924	3	1	2	3	4	9	3	1	2	2	2	3
OG0000925	5	0	0	0	6	10	7	0	0	3	2	2
OG0000926	0	0	1	7	0	8	15	0	1	3	0	0
OG0000927	0	0	0	0	0	2	33	0	0	0	0	0
OG0000928	0	0	0	0	29	1	5	0	0	0	0	0
OG0000929	0	0	0	0	2	32	1	0	0	0	0	0
OG0000930	0	0	0	0	0	0	0	0	0	0	0	35
OG0000931	0	0	0	33	2	0	0	0	0	0	0	0
OG0000932	0	1	2	1	2	7	3	4	2	3	8	1
OG0000933	1	0	0	2	2	2	9	0	0	3	12	3
OG0000934	3	1	3	1	2	1	1	0	0	0	22	0
OG0000935	0	1	0	6	4	8	0	1	0	7	5	2
OG0000936	0	1	1	4	6	3	10	0	1	3	2	3
OG0000937	1	3	2	2	4	4	2	5	1	3	4	3
OG0000938	0	4	0	17	0	0	0	0	0	2	5	6
OG0000939	3	2	3	2	2	2	3	5	3	2	5	2
OG0000940	0	8	3	5	3	2	4	0	1	2	3	3
OG0000941	0	0	0	3	2	4	1	13	3	2	4	2
OG0000942	0	0	1	0	3	9	8	1	1	2	9	0
OG0000943	0	3	1	2	1	2	2	0	1	9	12	1
OG0000944	1	1	1	13	2	4	2	1	1	3	3	2
OG0000945	3	2	3	5	4	3	2	0	1	4	4	3
OG0000946	1	1	1	2	3	6	4	4	4	3	2	3
OG0000947	2	2	1	4	6	2	2	2	3	2	6	2
OG0000948	0	0	0	0	7	20	0	0	0	1	6	0
OG0000949	0	1	1	3	2	4	2	1	1	4	13	2
OG0000950	0	1	1	4	1	5	2	7	5	4	3	1
OG0000951	0	1	1	6	6	7	7	2	1	0	3	0
OG0000952	2	6	1	1	2	2	3	6	1	4	5	1
OG0000953	0	3	3	8	10	4	4	0	0	1	1	0
OG0000954	3	4	2	4	2	4	6	2	2	1	2	2
OG0000955	0	1	1	21	1	2	2	1	1	1	2	1
OG0000956	0	1	1	4	1	3	6	2	1	10	4	1
OG0000957	1	1	3	8	5	4	2	1	2	1	5	1
OG0000958	3	2	2	5	4	3	2	2	3	2	4	2
OG0000959	1	1	1	3	12	0	3	0	2	1	3	7
OG0000960	0	2	2	2	3	3	4	1	2	5	6	4
OG0000961	2	1	1	7	3	3	2	4	2	5	3	1
OG0000962	2	3	5	2	5	5	2	1	2	3	3	1
OG0000963	7	2	2	5	2	3	2	1	1	3	3	3
OG0000964	2	3	1	2	2	4	5	1	2	3	5	4
OG0000965	1	3	2	5	5	4	2	2	0	2	4	4
OG0000966	2	0	0	10	3	3	1	3	1	2	3	6
OG0000967	1	2	2	2	6	2	2	1	2	7	6	1
OG0000968	1	0	0	1	5	9	10	0	1	2	3	2
OG0000969	2	2	2	1	4	5	3	3	2	4	4	2
OG0000970	1	1	0	1	8	12	3	1	2	1	2	2
OG0000971	23	0	0	6	0	0	1	0	0	2	2	0
OG0000972	0	0	0	0	4	20	9	0	0	1	0	0
OG0000973	0	0	0	7	14	7	5	0	0	1	0	0
OG0000974	0	0	0	34	0	0	0	0	0	0	0	0
OG0000975	0	0	0	32	2	0	0	0	0	0	0	0
OG0000976	0	0	0	7	26	1	0	0	0	0	0	0
OG0000977	0	0	0	0	24	10	0	0	0	0	0	0
OG0000978	0	0	0	0	34	0	0	0	0	0	0	0
OG0000979	0	0	0	0	34	0	0	0	0	0	0	0
OG0000980	3	0	0	1	4	1	1	1	1	1	16	4
OG0000981	0	0	0	0	0	0	0	0	0	1	26	6
OG0000982	0	1	1	2	2	4	2	2	2	6	6	5
OG0000983	1	1	1	1	1	2	5	0	3	1	16	1
OG0000984	2	0	0	2	3	6	4	1	1	2	9	3
OG0000985	1	1	2	4	3	2	2	1	0	3	8	6
OG0000986	0	0	0	0	0	0	1	0	3	0	18	11
OG0000987	1	0	0	0	0	0	0	0	0	4	24	4
OG0000988	1	3	2	4	5	4	2	0	1	2	4	5
OG0000989	1	0	0	3	5	1	3	0	1	6	8	5
OG0000990	1	1	1	2	3	2	11	1	2	2	5	2
OG0000991	1	1	1	3	3	7	2	5	2	3	3	2
OG0000992	1	2	1	2	2	4	3	3	1	2	7	5
OG0000993	4	2	2	5	1	1	2	1	2	2	5	6
OG0000994	0	0	0	0	18	2	0	5	5	0	2	1
OG0000995	0	1	1	5	1	2	1	2	9	4	5	2
OG0000996	0	0	0	1	26	0	1	0	1	1	2	1
OG0000997	2	2	2	2	9	2	2	1	1	2	7	1
OG0000998	1	2	2	4	2	2	4	2	3	3	3	5
OG0000999	4	0	1	2	2	6	4	9	1	1	2	1
OG0001000	0	0	0	1	15	4	2	2	1	2	1	5
OG0001001	1	0	0	4	1	8	0	0	0	4	11	4
OG0001002	2	3	2	3	3	8	2	0	2	3	2	3
OG0001003	2	3	3	4	2	2	2	0	1	2	4	8
OG0001004	1	2	2	5	9	4	3	0	1	1	3	2
OG0001005	0	1	0	2	2	3	3	2	4	3	8	5
OG0001006	2	2	1	2	3	8	3	1	1	4	4	2
OG0001007	2	1	1	20	1	1	2	1	0	2	1	1
OG0001008	2	2	3	8	8	2	4	0	1	1	2	0
OG0001009	1	3	3	1	14	2	2	1	2	1	2	1
OG0001010	1	0	0	1	2	1	0	1	26	0	1	0
OG0001011	1	2	1	5	4	2	3	2	3	3	1	6
OG0001012	0	0	0	0	0	7	25	0	0	1	0	0
OG0001013	0	0	0	7	0	14	9	0	0	3	0	0
OG0001014	0	2	6	9	1	9	6	0	0	0	0	0
OG0001015	0	0	0	3	13	0	15	0	1	1	0	0
OG0001016	1	0	0	16	2	7	5	0	0	2	0	0
OG0001017	0	0	0	0	6	2	25	0	0	0	0	0
OG0001018	1	1	1	3	1	2	2	2	1	0	0	19
OG0001019	0	1	1	21	5	3	0	0	0	1	0	1
OG0001020	0	0	0	0	3	14	0	14	2	0	0	0
OG0001021	0	0	0	13	2	0	0	2	1	15	0	0
OG0001022	0	0	0	0	19	14	0	0	0	0	0	0
OG0001023	0	0	0	0	31	2	0	0	0	0	0	0
OG0001024	0	0	0	0	33	0	0	0	0	0	0	0
OG0001025	0	0	0	4	1	2	1	1	2	7	5	9
OG0001026	1	1	1	1	1	0	1	15	3	1	3	4
OG0001027	1	1	1	12	1	0	3	2	3	1	5	2
OG0001028	0	0	0	0	4	1	1	1	1	1	19	4
OG0001029	1	0	1	3	4	5	2	0	0	2	12	2
OG0001030	1	1	1	0	2	3	8	1	1	6	6	2
OG0001031	2	2	1	4	2	5	2	1	2	2	5	4
OG0001032	2	2	2	5	3	3	4	1	2	2	4	2
OG0001033	0	3	2	4	2	7	2	1	1	3	4	3
OG0001034	0	2	0	7	1	0	4	0	0	2	16	0
OG0001035	0	1	1	1	1	4	0	3	7	1	11	2
OG0001036	0	0	0	0	1	1	0	0	0	2	28	0
OG0001037	0	2	1	3	3	4	5	3	2	1	6	2
OG0001038	3	1	1	1	1	1	14	1	2	0	4	3
OG0001039	1	1	1	4	6	4	4	1	1	4	4	1
OG0001040	1	1	1	2	1	1	3	10	1	1	7	3
OG0001041	0	0	0	0	6	10	6	0	0	0	10	0
OG0001042	1	0	1	4	13	0	7	0	1	2	2	1
OG0001043	1	2	1	2	3	2	2	3	4	2	7	3
OG0001044	1	2	3	9	1	3	2	2	1	1	3	4
OG0001045	0	1	0	7	1	1	1	8	5	4	3	1
OG0001046	2	2	1	2	2	13	1	0	1	3	3	2
OG0001047	1	2	3	9	6	8	1	0	0	0	2	0
OG0001048	3	3	2	3	7	2	1	2	2	2	4	1
OG0001049	0	0	0	2	1	1	0	3	3	2	15	5
OG0001050	0	0	0	4	8	4	13	0	0	1	2	0
OG0001051	0	0	0	0	11	16	2	0	0	2	1	0
OG0001052	0	1	0	3	5	8	1	8	1	2	2	1
OG0001053	2	2	1	1	2	1	2	1	2	1	16	1
OG0001054	2	2	3	3	4	4	1	0	2	3	4	4
OG0001055	2	2	2	4	2	3	2	1	2	5	4	3
OG0001056	1	1	1	3	10	4	1	4	1	1	2	3
OG0001057	0	0	0	1	1	7	21	0	0	0	1	1
OG0001058	0	0	0	0	0	5	26	0	0	0	1	0
OG0001059	2	2	2	3	3	4	2	1	2	3	5	3
OG0001060	2	1	0	10	2	2	1	5	1	2	3	3
OG0001061	2	2	2	2	2	3	5	2	2	3	5	2
OG0001062	1	1	1	2	3	2	2	3	2	3	6	6
OG0001063	14	1	0	2	1	0	7	1	1	1	2	2
OG0001064	1	1	1	7	1	3	2	1	3	4	4	4
OG0001065	1	2	2	2	4	5	2	0	2	5	4	3
OG0001066	2	1	2	2	3	2	4	2	3	3	4	4
OG0001067	2	2	2	2	3	5	4	2	2	2	4	2
OG0001068	1	3	3	3	3	3	2	1	2	3	5	3
OG0001069	0	0	0	25	0	0	0	0	0	3	2	2
OG0001070	1	1	2	5	2	4	2	2	2	3	4	4
OG0001071	2	1	0	5	1	3	10	2	1	3	2	2
OG0001072	2	1	1	5	1	2	3	5	2	6	1	3
OG0001073	1	2	1	3	1	2	14	1	1	2	2	2
OG0001074	1	1	1	20	1	1	1	1	1	1	2	1
OG0001075	0	0	0	0	0	0	32	0	0	0	0	0
OG0001076	0	0	0	0	6	1	22	0	0	3	0	0
OG0001077	0	0	0	0	4	0	28	0	0	0	0	0
OG0001078	0	0	0	0	0	13	18	1	0	0	0	0
OG0001079	0	0	0	0	11	13	8	0	0	0	0	0
OG0001080	0	2	0	17	3	8	2	0	0	0	0	0
OG0001081	0	0	0	1	0	0	0	4	27	0	0	0
OG0001082	0	0	1	8	0	0	0	9	13	1	0	0
OG0001083	0	2	1	20	3	5	0	0	0	1	0	0
OG0001084	0	0	0	0	3	28	0	0	0	1	0	0
OG0001085	0	32	0	0	0	0	0	0	0	0	0	0
OG0001086	0	0	0	28	2	2	0	0	0	0	0	0
OG0001087	0	0	0	1	0	31	0	0	0	0	0	0
OG0001088	6	0	0	0	0	26	0	0	0	0	0	0
OG0001089	2	1	1	2	4	6	5	0	0	1	8	1
OG0001090	4	0	0	1	1	1	0	0	1	9	8	6
OG0001091	2	1	1	2	4	3	3	1	3	3	4	4
OG0001092	0	0	0	1	3	4	4	4	1	2	6	6
OG0001093	0	3	0	2	2	2	5	0	2	2	11	2
OG0001094	3	1	1	7	9	2	0	3	1	2	1	1
OG0001095	4	2	2	4	2	2	6	3	1	1	2	2
OG0001096	0	3	0	2	0	8	8	0	0	8	2	0
OG0001097	1	1	1	1	11	3	1	2	1	5	2	2
OG0001098	1	1	2	3	1	7	8	2	1	1	2	2
OG0001099	0	0	0	28	0	0	0	0	0	0	3	0
OG0001100	0	1	1	2	1	1	17	1	1	1	3	2
OG0001101	2	1	0	6	3	2	3	1	2	3	4	4
OG0001102	1	2	3	2	3	7	6	1	1	2	2	1
OG0001103	0	0	0	0	0	0	0	1	3	0	27	0
OG0001104	0	0	0	0	3	0	0	1	5	8	9	5
OG0001105	1	1	1	2	1	5	7	0	0	4	7	2
OG0001106	1	1	1	17	1	2	1	1	2	1	2	1
OG0001107	3	1	1	3	2	2	5	1	2	3	6	2
OG0001108	1	2	2	1	15	4	0	1	1	1	2	1
OG0001109	0	0	0	6	2	4	0	5	5	3	6	0
OG0001110	0	2	1	4	3	7	5	0	0	0	7	2
OG0001111	2	2	1	1	2	1	1	1	1	11	3	5
OG0001112	4	1	1	2	2	5	9	2	1	1	2	1
OG0001113	2	0	0	5	3	3	1	0	1	5	5	6
OG0001114	6	3	2	1	2	2	1	1	1	1	4	7
OG0001115	0	1	0	3	2	8	4	3	3	2	3	2
OG0001116	0	0	0	0	1	25	3	0	0	0	2	0
OG0001117	3	1	1	2	3	5	1	3	1	1	6	4
OG0001118	0	2	1	8	7	3	2	3	1	1	2	1
OG0001119	1	2	2	1	1	3	2	2	4	4	6	3
OG0001120	1	3	0	6	2	6	2	3	3	2	2	1
OG0001121	1	1	1	3	4	2	2	3	2	1	7	4
OG0001122	1	3	0	6	0	5	6	0	2	1	5	2
OG0001123	1	1	1	2	4	8	4	1	1	1	2	5
OG0001124	2	1	1	3	2	2	3	5	3	2	4	3
OG0001125	0	1	1	5	5	2	6	4	2	2	2	1
OG0001126	1	1	2	4	2	4	3	2	1	2	4	5
OG0001127	2	2	2	2	2	5	1	2	3	4	4	2
OG0001128	3	2	2	2	2	3	6	1	1	4	4	1
OG0001129	2	2	2	2	1	7	4	0	2	3	3	3
OG0001130	1	2	1	6	5	1	4	0	1	4	2	4
OG0001131	1	1	1	3	1	2	12	3	1	1	3	2
OG0001132	0	1	1	19	1	4	1	0	0	1	2	1
OG0001133	7	3	2	3	2	3	1	1	1	2	3	3
OG0001134	0	2	2	5	3	5	3	1	1	4	4	1
OG0001135	2	1	1	10	2	3	2	1	2	1	2	4
OG0001136	0	0	0	21	0	2	0	1	0	4	3	0
OG0001137	0	1	1	3	1	3	5	12	1	1	2	1
OG0001138	0	0	1	4	0	0	0	0	0	25	1	0
OG0001139	2	1	3	4	2	2	5	2	2	2	4	2
OG0001140	1	4	6	5	1	1	2	1	0	2	5	3
OG0001141	6	2	1	3	4	3	3	1	1	2	3	2
OG0001142	3	2	2	2	3	5	3	1	3	2	3	2
OG0001143	0	0	0	1	0	0	30	0	0	0	0	0
OG0001144	0	0	0	0	0	19	12	0	0	0	0	0
OG0001145	0	0	0	0	0	0	31	0	0	0	0	0
OG0001146	0	0	0	0	0	16	15	0	0	0	0	0
OG0001147	0	0	0	0	3	26	2	0	0	0	0	0
OG0001148	0	0	0	0	0	0	0	30	1	0	0	0
OG0001149	0	0	0	31	0	0	0	0	0	0	0	0
OG0001150	0	0	0	1	28	2	0	0	0	0	0	0
OG0001151	2	2	2	3	2	3	3	2	2	2	4	3
OG0001152	2	1	1	7	2	3	1	0	2	2	4	5
OG0001153	1	2	2	6	1	3	3	1	0	2	5	4
OG0001154	0	0	0	0	14	4	1	0	0	4	6	1
OG0001155	3	3	3	2	1	4	0	0	0	1	10	3
OG0001156	0	0	0	3	12	10	1	0	0	1	3	0
OG0001157	0	0	0	8	4	0	3	2	1	1	8	3
OG0001158	3	2	2	2	2	4	2	1	2	2	6	2
OG0001159	2	1	1	2	9	4	1	1	1	2	4	2
OG0001160	2	1	0	7	2	7	2	0	1	2	6	0
OG0001161	3	2	2	1	2	5	4	1	2	3	5	0
OG0001162	0	2	2	4	3	3	4	1	2	3	4	2
OG0001163	0	0	0	0	2	2	1	4	1	5	10	5
OG0001164	1	1	1	6	1	4	2	3	3	3	4	1
OG0001165	3	1	1	5	2	1	1	2	2	2	4	6
OG0001166	1	1	1	0	1	0	2	4	13	2	3	2
OG0001167	1	2	0	4	2	3	4	0	2	3	6	3
OG0001168	3	0	0	4	2	4	4	1	2	4	3	3
OG0001169	0	0	0	4	5	3	3	4	2	3	4	2
OG0001170	1	1	1	3	2	7	6	2	0	4	2	1
OG0001171	1	1	1	1	7	8	2	2	2	2	2	1
OG0001172	0	3	2	2	5	5	4	1	1	3	2	2
OG0001173	2	0	0	2	3	7	4	1	2	2	4	3
OG0001174	3	1	1	5	3	6	5	0	0	3	2	1
OG0001175	2	1	2	2	10	1	2	1	2	2	3	2
OG0001176	1	1	1	1	2	1	5	3	2	2	6	5
OG0001177	2	1	1	6	2	3	2	1	2	2	4	4
OG0001178	1	0	0	2	12	2	0	7	1	1	3	1
OG0001179	1	0	0	1	3	2	7	2	3	3	5	3
OG0001180	1	1	1	1	1	16	1	3	1	1	2	1
OG0001181	3	2	2	2	2	4	4	1	2	2	4	2
OG0001182	2	0	0	3	1	4	2	2	2	7	4	3
OG0001183	0	0	0	0	0	0	0	16	13	0	1	0
OG0001184	1	1	1	3	7	4	2	3	1	2	4	1
OG0001185	2	2	2	2	3	4	3	2	2	4	2	2
OG0001186	2	2	1	14	1	1	1	3	1	1	2	1
OG0001187	0	2	2	3	4	6	2	0	0	4	5	2
OG0001188	1	1	1	2	4	3	11	1	1	2	1	2
OG0001189	1	2	0	3	11	1	1	2	1	1	4	3
OG0001190	1	1	1	2	9	4	1	2	3	2	2	2
OG0001191	1	1	1	1	3	15	1	1	2	1	2	1
OG0001192	2	1	1	3	2	0	2	3	3	6	4	3
OG0001193	0	0	0	0	0	0	30	0	0	0	0	0
OG0001194	1	0	0	0	19	2	7	0	0	1	0	0
OG0001195	0	0	0	0	1	0	29	0	0	0	0	0
OG0001196	0	0	2	6	9	5	1	0	4	3	0	0
OG0001197	0	0	0	0	17	8	4	0	0	1	0	0
OG0001198	0	1	0	0	12	10	7	0	0	0	0	0
OG0001199	0	0	0	12	14	3	1	0	0	0	0	0
OG0001200	0	0	0	5	9	10	0	0	6	0	0	0
OG0001201	0	0	0	0	0	0	0	0	0	30	0	0
OG0001202	0	0	0	28	0	0	0	0	0	2	0	0
OG0001203	0	0	0	0	24	6	0	0	0	0	0	0
OG0001204	1	1	1	2	3	3	4	1	1	2	6	4
OG0001205	1	1	1	2	4	4	4	0	2	2	5	3
OG0001206	1	1	1	5	3	2	1	3	3	2	4	3
OG0001207	1	0	0	1	1	1	14	2	3	2	2	2
OG0001208	2	1	3	2	2	3	2	3	2	2	7	0
OG0001209	1	1	1	3	6	7	2	0	1	2	4	1
OG0001210	2	1	1	7	2	1	1	1	1	1	9	2
OG0001211	0	0	0	2	0	0	0	2	0	5	13	7
OG0001212	0	2	4	2	1	2	1	0	0	3	12	2
OG0001213	0	0	0	2	1	0	0	11	11	1	3	0
OG0001214	1	0	0	11	0	1	1	1	2	4	8	0
OG0001215	0	1	1	3	2	3	3	0	1	1	6	8
OG0001216	0	0	0	1	1	0	0	0	0	3	18	6
OG0001217	0	0	1	2	1	4	3	1	1	2	11	3
OG0001218	0	1	0	4	1	1	1	2	3	1	14	1
OG0001219	0	0	0	13	3	2	4	1	1	2	2	1
OG0001220	1	2	1	3	0	0	0	1	1	4	14	2
OG0001221	0	0	0	0	0	0	0	0	0	0	29	0
OG0001222	2	2	2	3	4	4	3	0	1	2	4	2
OG0001223	1	0	0	0	0	0	0	0	1	0	25	2
OG0001224	0	1	2	3	1	4	3	2	1	3	3	6
OG0001225	0	1	0	0	0	0	0	0	0	0	28	0
OG0001226	1	0	0	1	7	9	1	0	0	1	8	1
OG0001227	0	0	0	1	0	1	0	0	0	12	12	3
OG0001228	0	1	1	2	18	2	2	0	0	1	1	1
OG0001229	0	1	1	3	2	3	4	2	2	3	6	2
OG0001230	1	1	1	2	4	3	2	1	2	2	6	4
OG0001231	1	1	1	5	2	7	1	2	2	4	2	1
OG0001232	1	1	0	3	2	5	3	1	1	3	8	1
OG0001233	0	0	0	2	2	3	0	6	4	3	5	4
OG0001234	0	2	3	3	0	6	3	5	3	0	4	0
OG0001235	1	2	2	2	3	5	3	1	2	2	2	4
OG0001236	5	2	2	3	3	4	2	0	0	2	4	2
OG0001237	2	2	2	2	4	3	2	1	2	4	3	2
OG0001238	0	0	0	0	0	0	1	0	1	1	26	0
OG0001239	1	2	2	4	1	4	2	2	0	5	4	2
OG0001240	2	2	2	3	3	4	4	0	0	2	3	4
OG0001241	2	2	2	4	2	2	3	1	2	2	4	3
OG0001242	0	0	0	0	0	0	0	0	0	7	17	5
OG0001243	0	0	0	0	0	0	0	0	0	0	1	28
OG0001244	1	1	1	2	1	13	2	1	1	3	2	1
OG0001245	2	2	1	5	1	7	3	1	2	1	2	2
OG0001246	1	1	1	2	2	3	1	1	2	3	8	4
OG0001247	0	0	0	0	0	0	0	0	0	0	4	25
OG0001248	3	2	2	3	2	4	2	1	2	2	4	2
OG0001249	0	0	0	1	0	4	6	12	5	0	1	0
OG0001250	1	1	1	2	3	5	2	3	2	4	3	2
OG0001251	2	2	2	2	3	4	1	2	2	2	4	3
OG0001252	1	1	1	6	4	1	1	8	1	1	2	2
OG0001253	1	3	2	2	2	3	3	2	1	3	4	3
OG0001254	1	1	1	1	8	7	2	1	1	3	2	1
OG0001255	1	0	0	1	2	1	2	2	3	6	6	5
OG0001256	0	1	1	16	1	2	1	1	1	1	3	1
OG0001257	5	1	1	3	2	3	1	2	3	2	3	3
OG0001258	1	1	1	3	2	3	3	1	2	3	4	5
OG0001259	1	1	1	1	1	2	16	2	1	1	1	1
OG0001260	4	4	3	1	3	2	2	1	2	3	2	2
OG0001261	2	1	1	1	17	1	1	1	1	1	1	1
OG0001262	0	0	0	4	0	2	18	0	0	5	0	0
OG0001263	0	0	0	0	1	26	1	0	0	1	0	0
OG0001264	0	0	0	0	2	0	27	0	0	0	0	0
OG0001265	0	0	0	0	26	1	2	0	0	0	0	0
OG0001266	0	0	0	0	5	3	20	0	0	1	0	0
OG0001267	0	0	0	0	26	2	1	0	0	0	0	0
OG0001268	0	0	0	0	0	0	0	0	0	0	0	29
OG0001269	0	2	3	11	9	4	0	0	0	0	0	0
OG0001270	0	0	0	4	0	23	0	2	0	0	0	0
OG0001271	0	0	0	12	11	6	0	0	0	0	0	0
OG0001272	0	0	0	0	19	10	0	0	0	0	0	0
OG0001273	0	0	0	0	25	4	0	0	0	0	0	0
OG0001274	0	0	0	0	19	10	0	0	0	0	0	0
OG0001275	1	1	1	1	2	4	3	3	1	1	6	4
OG0001276	2	1	1	1	1	2	3	3	3	2	7	2
OG0001277	1	1	1	2	1	1	2	2	3	3	6	5
OG0001278	3	1	1	2	2	2	2	1	2	4	4	4
OG0001279	2	2	2	2	2	3	2	2	2	2	3	4
OG0001280	0	0	0	0	0	0	0	0	0	0	28	0
OG0001281	0	0	0	1	0	0	0	0	0	4	23	0
OG0001282	5	1	2	1	1	4	1	3	2	4	3	1
OG0001283	1	2	2	1	2	2	2	2	2	3	4	5
OG0001284	0	0	1	2	6	4	3	1	2	2	5	2
OG0001285	0	0	0	3	6	1	5	1	5	0	7	0
OG0001286	2	2	2	2	4	3	2	1	2	2	4	2
OG0001287	0	0	0	0	4	21	0	0	0	0	3	0
OG0001288	0	0	0	0	0	0	0	0	0	3	23	2
OG0001289	0	1	1	0	9	0	0	2	1	6	8	0
OG0001290	1	6	1	4	7	2	1	2	0	1	2	1
OG0001291	0	1	2	3	3	1	1	5	3	2	2	5
OG0001292	1	1	0	0	0	0	0	0	0	10	13	3
OG0001293	1	3	2	3	5	5	3	0	0	2	4	0
OG0001294	0	0	0	1	2	0	0	2	1	0	21	1
OG0001295	0	0	0	2	2	5	5	0	2	0	12	0
OG0001296	0	0	0	4	6	3	0	1	4	7	3	0
OG0001297	2	1	2	2	1	1	0	1	3	0	15	0
OG0001298	0	0	0	0	0	0	0	0	0	0	1	27
OG0001299	0	1	1	1	2	1	4	0	0	2	16	0
OG0001300	5	4	4	4	0	0	0	0	1	2	4	4
OG0001301	1	1	0	6	2	2	2	2	2	1	8	1
OG0001302	1	3	2	2	0	2	4	1	2	2	7	2
OG0001303	2	3	3	8	0	2	3	0	0	0	6	1
OG0001304	0	0	0	0	5	9	4	0	1	0	7	2
OG0001305	0	2	2	2	6	3	2	1	1	4	3	2
OG0001306	2	3	2	1	2	6	1	1	1	3	3	3
OG0001307	0	1	1	1	1	11	3	0	0	5	4	1
OG0001308	3	2	2	5	2	4	2	1	1	1	2	3
OG0001309	1	2	1	2	2	2	7	5	2	2	1	1
OG0001310	1	1	0	8	2	4	2	5	1	2	1	1
OG0001311	2	1	2	2	3	3	2	2	2	3	3	3
OG0001312	1	1	18	1	0	3	0	0	0	1	2	1
OG0001313	1	1	2	1	3	8	2	3	1	3	2	1
OG0001314	4	2	2	3	2	3	2	1	2	2	3	2
OG0001315	3	2	1	2	2	5	3	1	2	2	3	2
OG0001316	3	1	1	3	3	7	1	0	0	4	3	2
OG0001317	0	2	2	3	3	3	3	1	2	4	3	2
OG0001318	0	1	1	1	1	2	1	14	2	2	2	1
OG0001319	0	6	4	2	1	1	1	0	1	10	1	1
OG0001320	2	1	1	2	6	2	2	1	2	3	3	3
OG0001321	1	0	0	1	3	3	3	2	12	1	1	1
OG0001322	0	0	0	1	0	0	0	2	0	8	9	8
OG0001323	2	2	2	2	2	5	3	2	1	2	3	2
OG0001324	1	1	1	1	6	6	5	1	1	2	2	1
OG0001325	16	1	1	1	0	2	1	2	0	1	2	1
OG0001326	0	1	1	3	2	4	1	6	2	2	1	5
OG0001327	1	2	1	3	2	2	2	3	5	2	2	3
OG0001328	1	1	1	4	2	9	1	5	1	1	1	1
OG0001329	0	3	1	3	1	6	1	4	1	3	2	3
OG0001330	3	2	1	3	3	4	1	2	1	3	2	3
OG0001331	1	1	1	2	2	2	13	2	1	1	1	1
OG0001332	1	1	1	7	1	5	2	2	2	2	2	2
OG0001333	9	2	2	11	0	0	0	0	0	1	2	1
OG0001334	0	0	0	1	9	0	14	0	1	3	0	0
OG0001335	0	0	0	0	0	2	26	0	0	0	0	0
OG0001336	0	0	0	0	2	20	6	0	0	0	0	0
OG0001337	0	1	1	19	0	4	1	0	0	2	0	0
OG0001338	0	4	2	8	3	6	5	0	0	0	0	0
OG0001339	0	0	0	0	0	0	0	24	2	2	0	0
OG0001340	0	1	1	7	15	2	0	2	0	0	0	0
OG0001341	0	1	0	0	27	0	0	0	0	0	0	0
OG0001342	0	0	0	0	18	10	0	0	0	0	0	0
OG0001343	0	2	2	6	1	3	0	2	2	3	4	2
OG0001344	0	4	7	5	0	0	0	0	0	1	8	2
OG0001345	2	1	1	2	7	4	2	1	2	2	2	1
OG0001346	1	3	1	9	2	4	1	1	1	1	2	1
OG0001347	0	0	0	2	1	1	1	1	1	6	8	6
OG0001348	2	2	1	4	2	6	0	0	2	1	5	2
OG0001349	2	2	1	2	2	5	2	1	2	2	4	2
OG0001350	0	1	1	1	5	6	1	0	0	0	12	0
OG0001351	0	0	0	0	0	0	0	0	0	1	26	0
OG0001352	2	2	2	2	2	3	2	1	2	3	4	2
OG0001353	1	1	2	2	1	1	0	3	6	3	5	2
OG0001354	1	2	1	1	1	2	1	12	1	1	2	2
OG0001355	2	3	3	5	2	1	2	0	0	1	4	4
OG0001356	0	2	1	4	4	2	2	2	2	2	4	2
OG0001357	0	0	0	2	4	7	2	1	0	2	6	3
OG0001358	0	2	1	2	16	0	0	1	1	1	2	1
OG0001359	1	0	0	4	2	6	2	1	2	1	7	1
OG0001360	2	2	1	2	2	5	2	1	2	2	4	2
OG0001361	3	1	1	3	0	0	0	0	0	8	7	4
OG0001362	1	1	0	5	2	4	1	1	1	3	6	2
OG0001363	1	0	0	1	1	5	6	2	2	4	3	2
OG0001364	0	1	1	3	2	3	2	1	1	4	7	2
OG0001365	1	1	2	3	1	4	3	1	1	4	4	2
OG0001366	1	1	1	4	3	1	1	1	3	3	6	2
OG0001367	0	0	0	5	5	3	2	5	2	2	3	0
OG0001368	0	0	0	0	0	0	1	1	1	2	22	0
OG0001369	1	2	0	2	2	11	1	0	0	0	5	3
OG0001370	0	0	1	0	3	14	0	0	0	4	5	0
OG0001371	1	1	1	1	2	8	4	1	1	1	5	1
OG0001372	1	0	0	1	0	0	0	0	0	21	3	1
OG0001373	1	2	1	2	6	5	5	0	0	2	2	1
OG0001374	2	0	1	2	1	2	3	2	6	5	2	1
OG0001375	2	3	1	2	2	4	4	1	0	2	4	2
OG0001376	1	0	1	14	0	1	1	1	1	2	4	1
OG0001377	0	0	0	1	4	3	4	0	3	9	2	1
OG0001378	2	1	0	0	10	1	1	0	0	7	4	1
OG0001379	0	0	0	16	0	1	0	1	2	3	4	0
OG0001380	0	0	0	12	1	2	6	1	1	2	1	1
OG0001381	1	1	1	3	6	3	1	4	3	1	2	1
OG0001382	2	2	2	1	2	4	2	1	1	3	4	3
OG0001383	0	0	0	2	0	0	0	0	0	0	25	0
OG0001384	0	0	0	1	12	2	1	2	2	1	3	3
OG0001385	1	0	1	5	1	4	1	4	2	1	3	4
OG0001386	2	2	2	2	5	2	1	2	2	2	3	2
OG0001387	0	1	1	1	9	5	1	1	2	3	2	1
OG0001388	0	0	0	6	0	6	1	2	1	3	4	4
OG0001389	1	2	1	1	6	4	6	0	0	2	2	2
OG0001390	0	1	1	3	2	2	4	3	2	2	4	3
OG0001391	1	2	3	1	5	1	2	1	1	4	4	2
OG0001392	1	1	1	0	17	0	1	2	1	1	1	1
OG0001393	1	1	1	1	3	3	1	4	2	3	3	4
OG0001394	0	1	1	1	1	11	1	0	2	6	2	1
OG0001395	5	2	2	4	2	2	4	1	1	1	2	1
OG0001396	2	2	1	6	1	2	1	1	1	3	5	2
OG0001397	1	0	0	2	14	2	0	0	0	3	4	1
OG0001398	1	1	2	6	2	1	3	1	1	3	4	2
OG0001399	1	1	1	2	3	5	3	0	2	2	5	2
OG0001400	1	1	1	4	2	3	2	2	1	3	4	3
OG0001401	4	2	1	4	2	1	2	1	2	2	2	4
OG0001402	1	1	1	8	2	4	1	2	2	1	3	1
OG0001403	1	0	0	19	1	2	0	0	0	1	2	1
OG0001404	3	2	2	0	4	7	2	0	1	3	2	1
OG0001405	2	2	2	2	2	4	2	2	2	2	3	2
OG0001406	2	1	1	3	2	2	3	0	1	2	3	7
OG0001407	1	1	2	2	3	3	2	3	3	2	3	2
OG0001408	0	0	0	2	2	1	5	3	2	2	3	7
OG0001409	0	2	2	5	1	3	1	2	2	4	3	2
OG0001410	1	3	3	1	3	4	1	1	2	3	1	4
OG0001411	0	3	3	2	1	2	0	2	4	3	7	0
OG0001412	2	0	1	9	5	1	2	1	1	1	2	2
OG0001413	1	1	1	9	4	6	1	0	0	2	2	0
OG0001414	0	1	1	6	0	0	0	5	5	7	2	0
OG0001415	0	0	0	1	8	5	13	0	0	0	0	0
OG0001416	0	0	0	0	6	0	19	0	0	2	0	0
OG0001417	0	0	0	0	1	9	17	0	0	0	0	0
OG0001418	0	0	0	0	3	0	22	0	1	1	0	0
OG0001419	0	0	0	0	1	11	15	0	0	0	0	0
OG0001420	0	0	0	11	8	1	6	0	0	1	0	0
OG0001421	0	1	0	2	4	12	7	1	0	0	0	0
OG0001422	1	2	4	2	6	3	9	0	0	0	0	0
OG0001423	0	0	0	23	1	2	1	0	0	0	0	0
OG0001424	0	0	0	0	25	1	1	0	0	0	0	0
OG0001425	5	1	0	0	20	0	0	0	0	1	0	0
OG0001426	0	0	0	22	0	0	0	0	0	5	0	0
OG0001427	0	0	0	11	6	10	0	0	0	0	0	0
OG0001428	0	0	0	0	22	5	0	0	0	0	0	0
OG0001429	2	2	1	2	2	2	2	1	2	4	4	2
OG0001430	2	1	1	3	2	3	3	2	1	3	1	4
OG0001431	0	0	0	0	1	2	0	0	0	0	22	1
OG0001432	1	1	1	1	2	4	1	0	1	1	12	1
OG0001433	1	0	2	7	1	4	1	0	1	2	2	5
OG0001434	2	1	0	9	1	2	1	0	0	3	4	3
OG0001435	0	0	0	0	0	0	0	0	0	1	17	8
OG0001436	1	1	1	2	2	3	3	3	2	2	4	2
OG0001437	4	0	0	5	1	2	7	2	1	1	2	1
OG0001438	4	0	0	2	1	2	6	1	2	1	5	2
OG0001439	1	1	1	2	2	2	1	4	2	1	6	3
OG0001440	0	1	1	1	3	2	4	5	2	1	3	3
OG0001441	0	0	0	0	0	0	0	0	0	4	21	1
OG0001442	0	2	1	2	2	2	1	2	5	4	4	1
OG0001443	0	0	0	11	1	0	0	3	3	0	7	1
OG0001444	1	2	3	2	1	3	2	2	2	4	2	2
OG0001445	3	0	0	7	0	0	0	0	0	1	11	4
OG0001446	3	2	2	3	2	3	4	1	1	1	3	1
OG0001447	1	3	0	11	1	1	3	0	0	2	4	0
OG0001448	0	2	2	3	2	3	2	3	1	2	3	3
OG0001449	1	2	1	4	1	5	7	0	0	2	2	1
OG0001450	0	0	0	4	3	3	4	0	1	3	7	1
OG0001451	0	0	0	1	0	0	0	0	0	0	17	8
OG0001452	0	0	0	1	1	1	6	0	0	3	12	2
OG0001453	1	1	0	4	2	0	2	1	1	3	9	2
OG0001454	1	2	2	3	0	2	1	2	3	1	3	6
OG0001455	0	0	0	1	1	2	1	0	0	1	20	0
OG0001456	2	1	1	3	2	2	3	2	2	1	6	1
OG0001457	0	0	0	5	0	2	2	1	4	6	4	2
OG0001458	0	1	0	0	2	4	6	1	2	3	4	3
OG0001459	0	0	0	1	0	4	9	0	1	2	9	0
OG0001460	1	0	0	1	1	2	2	1	3	1	12	2
OG0001461	0	1	0	1	1	2	1	0	2	2	15	1
OG0001462	3	1	1	2	5	6	2	0	0	2	3	1
OG0001463	1	1	1	2	2	4	3	1	1	2	4	4
OG0001464	2	1	1	3	1	2	2	1	2	3	3	5
OG0001465	1	2	1	2	2	6	2	1	1	3	2	3
OG0001466	1	1	1	4	2	3	1	2	2	2	4	3
OG0001467	2	2	2	2	2	1	3	1	1	2	6	2
OG0001468	1	2	1	6	3	3	3	2	1	1	2	1
OG0001469	1	1	1	0	13	6	0	1	1	0	2	0
OG0001470	7	2	1	4	2	1	2	0	0	1	5	1
OG0001471	0	1	1	3	5	3	3	0	1	4	4	1
OG0001472	1	1	0	6	2	5	5	0	0	2	4	0
OG0001473	5	4	1	1	1	1	1	3	2	2	4	1
OG0001474	0	2	2	4	3	3	1	4	1	2	3	1
OG0001475	0	0	0	0	0	0	0	0	23	2	1	0
OG0001476	4	3	4	0	3	2	1	0	0	1	3	5
OG0001477	1	2	1	4	6	2	4	0	1	2	2	1
OG0001478	1	1	1	3	4	4	3	0	1	2	4	2
OG0001479	1	1	0	2	8	1	2	2	2	2	3	2
OG0001480	1	2	3	1	2	2	2	8	1	0	3	1
OG0001481	3	2	3	1	1	1	6	1	1	2	1	4
OG0001482	1	1	1	6	2	6	4	0	0	2	2	1
OG0001483	1	1	0	5	4	2	3	0	1	2	5	2
OG0001484	0	0	0	1	3	3	14	0	0	1	2	2
OG0001485	2	1	2	2	3	3	2	1	2	2	5	1
OG0001486	2	1	1	1	13	1	1	0	1	2	2	1
OG0001487	3	2	1	6	2	4	2	0	0	3	2	1
OG0001488	4	1	1	4	1	2	2	3	2	1	2	3
OG0001489	1	1	0	2	3	5	2	0	2	3	4	3
OG0001490	1	1	1	4	1	3	6	2	1	3	1	2
OG0001491	0	0	1	5	2	4	3	0	0	1	9	1
OG0001492	1	1	1	4	2	4	2	1	2	2	2	4
OG0001493	1	1	1	1	2	7	6	2	1	1	2	1
OG0001494	2	0	1	0	2	2	15	0	0	1	2	1
OG0001495	1	1	1	3	2	3	1	4	5	1	2	2
OG0001496	8	1	2	2	1	2	3	1	1	2	2	1
OG0001497	1	1	1	2	3	4	3	3	2	3	2	1
OG0001498	2	3	2	3	2	2	2	1	1	2	4	2
OG0001499	0	0	0	23	1	0	0	0	0	1	1	0
OG0001500	0	2	2	2	2	4	1	1	2	4	4	2
OG0001501	2	2	1	3	3	3	3	3	1	1	2	2
OG0001502	1	0	0	1	4	13	1	1	1	1	2	1
OG0001503	1	3	2	10	3	0	0	0	0	3	4	0
OG0001504	1	2	2	2	0	1	4	4	2	2	2	4
OG0001505	1	0	0	2	1	2	1	5	1	2	4	7
OG0001506	0	0	0	0	0	0	0	0	0	0	21	5
OG0001507	0	0	1	0	2	2	1	3	2	3	6	6
OG0001508	1	1	1	2	3	3	3	1	1	4	4	2
OG0001509	1	1	1	2	12	2	1	1	1	1	2	1
OG0001510	2	1	1	1	1	2	7	1	2	2	2	4
OG0001511	2	0	0	2	1	1	0	1	1	2	2	14
OG0001512	0	0	0	0	0	0	26	0	0	0	0	0
OG0001513	0	0	0	0	2	0	24	0	0	0	0	0
OG0001514	0	0	0	0	1	0	25	0	0	0	0	0
OG0001515	0	0	0	0	5	0	21	0	0	0	0	0
OG0001516	0	1	1	3	4	2	4	3	2	3	0	3
OG0001517	1	0	0	0	3	5	15	1	1	0	0	0
OG0001518	0	0	0	1	7	14	4	0	0	0	0	0
OG0001519	0	0	0	0	1	14	11	0	0	0	0	0
OG0001520	0	0	0	0	1	11	14	0	0	0	0	0
OG0001521	0	0	0	0	2	5	19	0	0	0	0	0
OG0001522	0	0	0	0	13	12	1	0	0	0	0	0
OG0001523	0	25	1	0	0	0	0	0	0	0	0	0
OG0001524	0	0	0	0	1	0	0	0	0	25	0	0
OG0001525	0	0	0	0	0	2	0	0	0	24	0	0
OG0001526	0	0	0	25	1	0	0	0	0	0	0	0
OG0001527	0	0	0	26	0	0	0	0	0	0	0	0
OG0001528	0	0	0	0	1	25	0	0	0	0	0	0
OG0001529	0	0	0	0	25	1	0	0	0	0	0	0
OG0001530	0	0	0	1	1	2	1	0	0	8	5	7
OG0001531	0	3	1	10	1	1	1	1	1	2	3	1
OG0001532	3	2	2	2	4	1	3	0	2	2	2	2
OG0001533	2	3	2	2	2	2	4	1	1	2	2	2
OG0001534	1	2	1	2	2	2	1	3	2	3	4	2
OG0001535	1	2	2	2	4	1	2	2	2	2	3	2
OG0001536	0	0	0	8	0	0	0	2	2	3	7	3
OG0001537	2	2	2	2	1	2	1	2	1	3	3	4
OG0001538	2	1	1	3	2	3	1	2	2	2	1	5
OG0001539	0	2	2	6	3	3	1	0	1	1	2	4
OG0001540	0	0	3	0	0	0	0	0	0	5	17	0
OG0001541	1	1	1	1	1	8	0	5	2	1	2	2
OG0001542	1	2	2	5	7	1	0	1	1	2	2	1
OG0001543	1	1	1	1	5	3	3	0	1	4	3	2
OG0001544	1	0	0	7	3	1	2	4	2	1	2	2
OG0001545	1	1	1	1	3	6	1	2	1	3	3	2
OG0001546	2	0	0	4	1	1	2	3	1	4	5	2
OG0001547	2	0	0	1	3	6	4	0	0	1	4	4
OG0001548	0	0	0	1	0	0	0	0	0	5	18	1
OG0001549	0	0	0	1	1	2	1	0	0	0	20	0
OG0001550	1	3	2	6	1	0	1	0	0	3	5	3
OG0001551	0	0	0	0	0	0	0	0	0	0	25	0
OG0001552	1	1	1	3	3	2	2	1	2	3	4	2
OG0001553	0	1	0	6	0	2	3	0	0	0	13	0
OG0001554	3	1	1	4	2	3	1	1	1	1	4	3
OG0001555	0	0	0	0	7	14	0	0	0	0	4	0
OG0001556	0	1	1	4	2	2	3	1	3	2	4	2
OG0001557	0	1	1	1	13	2	2	0	1	1	2	1
OG0001558	1	0	1	4	3	2	1	2	2	3	5	1
OG0001559	0	0	0	0	0	0	0	1	4	3	16	1
OG0001560	1	1	1	3	2	5	1	1	1	3	4	2
OG0001561	0	1	1	5	1	2	3	1	1	2	6	2
OG0001562	1	1	0	2	3	4	1	0	0	4	7	2
OG0001563	2	2	1	7	0	4	3	0	0	3	1	2
OG0001564	0	1	1	1	2	5	1	2	1	2	6	3
OG0001565	0	0	0	0	0	0	0	0	0	0	21	4
OG0001566	0	2	0	5	1	7	2	0	0	4	3	1
OG0001567	0	6	3	0	1	2	0	3	4	2	3	1
OG0001568	1	1	1	1	12	1	2	1	1	1	2	1
OG0001569	2	1	1	4	2	3	3	1	1	2	4	1
OG0001570	1	1	1	2	2	3	2	7	1	1	3	1
OG0001571	1	2	1	1	1	4	6	4	1	1	2	1
OG0001572	1	1	1	5	2	4	1	2	1	1	5	1
OG0001573	0	1	1	0	0	2	0	0	0	3	15	3
OG0001574	1	1	1	2	3	0	4	2	1	4	3	3
OG0001575	0	0	0	2	0	4	0	0	0	1	8	10
OG0001576	1	1	3	1	1	1	2	2	1	3	5	4
OG0001577	1	1	3	5	1	5	3	0	1	1	1	3
OG0001578	2	1	1	2	3	4	2	3	1	1	3	2
OG0001579	0	0	0	0	0	17	2	0	0	0	6	0
OG0001580	1	2	2	1	2	4	2	1	1	2	4	3
OG0001581	1	1	1	2	2	2	3	2	1	2	5	3
OG0001582	1	2	1	1	2	3	3	3	3	2	3	1
OG0001583	2	2	1	3	3	6	0	1	1	2	2	2
OG0001584	0	0	0	0	2	3	3	0	0	4	13	0
OG0001585	1	0	0	0	0	0	0	0	0	20	3	1
OG0001586	0	0	0	0	0	0	0	2	13	4	5	1
OG0001587	2	2	1	1	3	2	2	1	3	2	4	2
OG0001588	0	1	2	1	3	1	5	3	2	3	2	2
OG0001589	0	1	0	1	2	2	7	4	1	3	3	1
OG0001590	2	2	1	2	2	3	2	1	2	3	3	2
OG0001591	0	1	2	3	0	0	0	5	9	1	4	0
OG0001592	1	1	1	2	2	5	2	1	1	2	5	2
OG0001593	0	0	0	0	0	0	0	0	0	3	6	16
OG0001594	0	1	1	1	12	2	2	0	1	2	2	1
OG0001595	1	3	0	3	1	2	1	1	3	3	3	4
OG0001596	1	2	1	4	3	4	1	2	1	1	3	2
OG0001597	2	1	1	0	3	4	2	1	2	3	3	3
OG0001598	1	0	0	1	1	2	14	1	0	3	1	1
OG0001599	1	2	1	1	6	2	6	1	1	1	2	1
OG0001600	1	1	1	3	2	1	4	2	2	1	4	3
OG0001601	1	3	1	1	3	1	4	4	2	2	2	1
OG0001602	1	1	2	3	3	6	1	1	1	2	3	1
OG0001603	1	0	0	0	1	2	2	1	1	1	2	14
OG0001604	1	3	2	3	1	5	1	1	1	1	3	3
OG0001605	4	2	2	2	2	1	3	0	1	3	3	2
OG0001606	1	1	3	1	4	4	1	4	1	2	2	1
OG0001607	0	1	1	7	1	2	2	3	2	0	2	4
OG0001608	1	1	1	1	12	2	1	0	2	1	2	1
OG0001609	1	1	0	8	4	4	1	1	1	1	2	1
OG0001610	2	1	2	1	4	1	6	0	2	2	2	2
OG0001611	3	1	1	1	8	3	2	1	1	1	1	2
OG0001612	1	1	1	6	0	3	0	2	2	2	2	5
OG0001613	1	0	1	0	2	0	0	0	2	3	3	13
OG0001614	0	1	1	1	1	0	3	4	10	1	2	1
OG0001615	2	1	0	6	1	2	1	3	3	2	2	2
OG0001616	0	1	1	12	2	2	1	1	1	2	1	1
OG0001617	1	1	1	1	5	7	7	0	0	2	0	0
OG0001618	0	0	0	0	13	6	6	0	0	0	0	0
OG0001619	0	0	0	20	3	0	1	0	0	1	0	0
OG0001620	0	0	0	1	3	3	16	0	1	1	0	0
OG0001621	0	2	2	16	1	3	1	0	0	0	0	0
OG0001622	4	0	0	0	0	19	0	0	0	0	0	2
OG0001623	0	3	0	20	0	0	0	0	0	0	0	2
OG0001624	0	0	0	0	0	0	0	0	2	23	0	0
OG0001625	0	0	0	0	0	0	0	21	4	0	0	0
OG0001626	0	0	0	0	0	0	0	0	0	25	0	0
OG0001627	0	0	0	0	0	0	0	0	0	25	0	0
OG0001628	0	1	0	23	1	0	0	0	0	0	0	0
OG0001629	0	0	0	25	0	0	0	0	0	0	0	0
OG0001630	0	0	0	0	0	25	0	0	0	0	0	0
OG0001631	0	0	0	0	0	25	0	0	0	0	0	0
OG0001632	15	0	0	0	2	8	0	0	0	0	0	0
OG0001633	0	0	0	0	24	1	0	0	0	0	0	0
OG0001634	2	0	1	2	1	2	1	1	1	2	4	7
OG0001635	1	1	1	1	2	6	2	1	2	3	3	1
OG0001636	1	2	1	2	5	2	3	0	1	2	3	2
OG0001637	1	1	1	1	1	4	2	3	3	3	2	2
OG0001638	0	1	0	14	1	0	0	1	1	1	4	1
OG0001639	1	0	0	1	9	1	3	0	0	2	6	1
OG0001640	1	2	1	1	2	3	3	2	2	3	3	1
OG0001641	1	1	1	1	1	2	1	7	2	2	3	2
OG0001642	0	0	0	0	12	4	1	1	2	2	2	0
OG0001643	1	1	2	1	1	2	4	1	2	4	4	1
OG0001644	0	0	0	1	1	2	2	1	1	1	2	13
OG0001645	0	0	0	0	0	0	0	0	0	0	24	0
OG0001646	4	2	1	0	1	1	3	2	1	3	3	3
OG0001647	0	0	0	1	3	5	1	0	0	2	11	1
OG0001648	2	1	1	3	1	2	1	1	1	1	8	2
OG0001649	1	0	0	0	0	0	0	0	0	0	23	0
OG0001650	0	0	0	0	0	0	0	0	0	2	18	4
OG0001651	1	1	1	8	1	3	2	2	1	1	2	1
OG0001652	1	1	1	2	3	2	5	1	1	1	5	1
OG0001653	0	0	0	0	0	0	0	0	0	1	22	1
OG0001654	0	0	0	0	0	0	0	0	0	0	24	0
OG0001655	0	0	0	0	0	0	0	1	0	0	23	0
OG0001656	2	1	0	0	1	5	1	0	0	2	9	3
OG0001657	0	2	0	5	1	3	4	1	1	0	5	2
OG0001658	0	0	0	2	10	2	1	0	0	2	5	2
OG0001659	0	0	0	0	0	0	0	0	0	8	16	0
OG0001660	1	1	1	1	1	8	1	4	1	1	3	1
OG0001661	1	3	1	0	13	1	1	0	0	0	4	0
OG0001662	5	0	1	3	4	5	1	0	1	1	2	1
OG0001663	0	1	0	3	4	1	2	3	2	2	4	2
OG0001664	0	0	1	2	1	1	4	1	2	2	8	2
OG0001665	0	5	0	0	0	0	0	0	0	0	19	0
OG0001666	0	0	0	1	1	3	1	1	1	3	12	1
OG0001667	1	2	1	1	2	0	2	1	3	3	6	2
OG0001668	1	1	1	1	1	5	4	3	2	2	2	1
OG0001669	2	1	1	1	7	4	1	2	1	1	2	1
OG0001670	1	3	1	2	2	3	2	3	2	1	2	2
OG0001671	1	0	0	1	6	1	1	1	2	1	8	2
OG0001672	0	0	0	1	0	0	0	2	3	16	2	0
OG0001673	1	1	1	1	2	1	3	2	1	1	9	1
OG0001674	0	2	1	1	3	0	3	1	0	2	7	4
OG0001675	1	1	1	1	1	0	1	3	2	2	2	9
OG0001676	0	1	1	3	2	1	3	1	3	3	4	2
OG0001677	2	2	1	1	4	4	1	0	1	3	3	2
OG0001678	0	7	1	4	2	0	1	1	2	2	3	1
OG0001679	1	1	1	2	6	2	0	1	2	2	4	2
OG0001680	2	1	1	2	2	4	2	1	0	5	2	2
OG0001681	0	0	0	3	4	2	4	4	4	0	3	0
OG0001682	2	4	2	2	2	1	1	0	1	2	3	4
OG0001683	2	2	2	4	1	2	1	1	1	2	3	3
OG0001684	1	2	2	1	3	2	1	0	1	3	4	4
OG0001685	0	5	2	2	2	2	1	2	1	1	2	4
OG0001686	1	1	1	3	2	2	2	1	1	2	5	3
OG0001687	0	1	0	5	0	4	0	1	3	3	4	3
OG0001688	0	0	0	1	13	1	2	1	2	1	2	1
OG0001689	3	3	3	1	2	5	1	0	0	3	2	1
OG0001690	2	1	1	1	5	2	2	1	1	1	5	2
OG0001691	0	1	0	5	1	2	9	0	0	0	4	2
OG0001692	1	0	1	5	3	4	1	2	1	1	2	3
OG0001693	0	2	1	3	1	5	1	4	2	1	2	2
OG0001694	1	1	1	1	4	4	1	3	2	1	3	2
OG0001695	3	1	1	3	1	4	2	1	2	2	2	2
OG0001696	2	1	1	1	5	6	2	1	1	2	1	1
OG0001697	2	1	1	1	1	3	3	2	1	3	4	2
OG0001698	3	1	1	2	2	2	2	2	2	2	3	2
OG0001699	0	2	1	3	2	3	3	1	0	2	4	3
OG0001700	2	1	2	1	2	7	1	1	1	3	2	1
OG0001701	0	0	0	5	2	1	1	6	5	1	1	2
OG0001702	1	1	2	2	4	3	2	1	2	2	2	2
OG0001703	1	1	0	3	7	2	2	1	1	2	2	2
OG0001704	1	1	2	3	2	3	1	2	2	1	4	2
OG0001705	1	2	1	5	3	3	1	1	3	1	2	1
OG0001706	0	0	0	3	2	3	10	1	2	0	2	1
OG0001707	1	2	0	5	0	2	1	4	2	2	3	2
OG0001708	1	2	2	2	2	1	2	2	2	3	3	2
OG0001709	0	0	1	1	2	9	4	1	1	1	2	2
OG0001710	1	2	1	8	1	1	1	1	1	3	2	2
OG0001711	1	0	0	2	5	10	0	1	1	1	1	2
OG0001712	2	1	1	6	1	2	1	5	1	1	2	1
OG0001713	2	1	0	3	1	2	5	2	2	2	3	1
OG0001714	1	1	1	1	1	4	8	2	1	1	2	1
OG0001715	0	0	0	5	1	4	5	0	0	2	2	5
OG0001716	2	2	4	1	3	1	4	1	1	2	1	2
OG0001717	1	1	1	4	2	5	1	1	2	2	2	2
OG0001718	0	0	0	0	0	7	0	0	0	0	2	15
OG0001719	8	2	1	1	2	2	1	1	2	1	2	1
OG0001720	0	2	1	8	2	2	1	0	0	4	2	2
OG0001721	0	0	0	0	4	2	17	0	0	1	0	0
OG0001722	0	0	0	0	4	1	19	0	0	0	0	0
OG0001723	0	0	0	0	0	0	23	0	0	0	0	1
OG0001724	0	0	0	0	9	4	11	0	0	0	0	0
OG0001725	0	0	0	0	3	0	21	0	0	0	0	0
OG0001726	1	1	1	3	1	2	13	0	0	1	0	1
OG0001727	0	0	0	0	0	1	23	0	0	0	0	0
OG0001728	0	0	0	0	14	7	3	0	0	0	0	0
OG0001729	0	0	0	5	3	5	9	0	0	2	0	0
OG0001730	2	1	1	2	8	5	2	1	1	1	0	0
OG0001731	0	0	0	1	9	6	1	3	4	0	0	0
OG0001732	0	0	0	0	0	0	0	11	13	0	0	0
OG0001733	0	0	0	0	0	0	0	22	2	0	0	0
OG0001734	0	0	0	18	0	0	0	3	2	1	0	0
OG0001735	0	0	0	0	0	0	0	23	1	0	0	0
OG0001736	0	0	0	0	3	5	0	0	14	2	0	0
OG0001737	0	3	0	4	8	4	0	2	1	2	0	0
OG0001738	0	0	1	15	0	8	0	0	0	0	0	0
OG0001739	0	1	1	1	1	20	0	0	0	0	0	0
OG0001740	0	0	0	0	0	0	0	0	0	24	0	0
OG0001741	0	0	0	0	0	0	0	0	0	24	0	0
OG0001742	0	0	0	4	7	2	0	0	0	11	0	0
OG0001743	0	0	0	0	0	0	0	0	0	24	0	0
OG0001744	0	0	0	7	16	0	0	0	0	1	0	0
OG0001745	0	0	0	0	18	6	0	0	0	0	0	0
OG0001746	24	0	0	0	0	0	0	0	0	0	0	0
OG0001747	1	0	2	3	1	1	0	1	1	3	4	6
OG0001748	1	1	2	2	2	2	3	1	1	2	4	2
OG0001749	1	1	1	1	7	5	1	1	1	1	2	1
OG0001750	1	1	1	2	1	2	1	1	3	1	8	1
OG0001751	2	2	1	2	2	5	2	1	2	1	2	1
OG0001752	1	1	1	1	3	2	1	2	1	2	6	2
OG0001753	1	1	3	2	3	2	2	0	0	2	4	3
OG0001754	1	0	1	1	8	2	2	2	2	1	2	1
OG0001755	1	2	2	2	2	3	2	0	1	2	4	2
OG0001756	0	4	4	2	1	3	0	0	2	3	4	0
OG0001757	0	2	1	2	0	0	0	2	2	6	6	2
OG0001758	3	1	0	1	2	2	2	2	1	4	4	1
OG0001759	0	0	0	6	2	1	7	0	0	4	2	1
OG0001760	0	0	0	0	0	0	0	0	0	0	23	0
OG0001761	1	2	1	1	1	2	8	1	1	1	2	2
OG0001762	0	0	0	0	0	0	0	0	0	0	23	0
OG0001763	0	0	0	0	0	0	22	0	0	0	1	0
OG0001764	0	1	1	3	4	3	2	0	0	0	9	0
OG0001765	0	0	1	0	0	0	0	0	0	0	22	0
OG0001766	0	0	0	3	2	4	2	0	0	3	7	2
OG0001767	1	2	0	1	2	4	1	3	1	4	2	2
OG0001768	0	1	1	3	3	5	0	0	0	0	10	0
OG0001769	0	1	3	1	1	2	3	2	2	3	4	1
OG0001770	0	0	0	2	1	3	1	0	0	0	15	1
OG0001771	1	3	2	3	3	1	0	2	1	2	4	1
OG0001772	2	9	1	1	2	2	1	0	0	1	3	1
OG0001773	1	1	1	1	0	0	0	1	0	1	16	1
OG0001774	0	0	0	0	1	15	0	0	0	5	2	0
OG0001775	0	0	0	3	0	0	0	0	0	1	12	7
OG0001776	1	1	1	3	2	3	0	1	2	2	4	3
OG0001777	1	1	1	1	2	2	7	4	1	0	2	1
OG0001778	0	0	0	4	2	4	3	2	2	2	4	0
OG0001779	0	0	0	1	4	2	0	0	0	7	6	3
OG0001780	0	1	1	8	1	5	1	1	1	1	2	1
OG0001781	1	1	0	1	2	2	3	1	2	3	3	4
OG0001782	4	0	0	1	6	2	1	1	1	4	2	1
OG0001783	2	0	1	1	2	2	1	1	2	2	7	2
OG0001784	1	2	2	2	3	2	2	0	1	2	4	2
OG0001785	1	0	0	2	7	2	1	2	3	2	2	1
OG0001786	0	0	0	1	0	0	1	7	6	0	7	1
OG0001787	4	1	2	1	2	2	1	3	1	2	2	2
OG0001788	0	0	0	3	12	5	1	0	0	0	2	0
OG0001789	1	0	0	2	5	2	1	2	2	5	1	2
OG0001790	1	0	0	4	1	2	1	4	1	2	5	2
OG0001791	2	1	1	2	1	2	2	2	2	2	2	4
OG0001792	2	2	2	2	1	2	2	1	2	1	4	2
OG0001793	0	1	1	0	2	2	1	0	0	1	12	3
OG0001794	1	1	1	1	3	4	1	2	2	2	4	1
OG0001795	3	1	1	2	1	3	3	0	5	1	2	1
OG0001796	1	1	1	3	2	6	2	1	1	1	2	2
OG0001797	2	1	1	2	2	2	1	0	2	3	3	4
OG0001798	0	1	0	0	0	0	0	0	0	21	1	0
OG0001799	0	2	2	3	2	8	4	0	0	0	2	0
OG0001800	2	2	2	2	2	1	3	1	1	2	3	2
OG0001801	1	1	0	4	2	1	1	1	1	5	4	2
OG0001802	1	1	1	1	4	2	2	1	1	2	6	1
OG0001803	4	1	1	1	3	6	2	0	1	1	2	1
OG0001804	3	0	0	8	3	2	0	1	1	1	2	2
OG0001805	0	0	0	0	0	0	0	0	0	0	2	21
OG0001806	1	1	0	4	9	2	1	1	1	1	1	1
OG0001807	2	0	0	1	2	4	4	1	3	1	3	2
OG0001808	0	0	0	1	0	2	0	0	0	2	12	6
OG0001809	2	1	1	2	3	2	1	1	2	2	3	3
OG0001810	0	0	0	2	2	1	4	1	2	5	4	2
OG0001811	0	0	0	1	0	3	4	8	1	3	2	1
OG0001812	0	0	0	7	1	3	1	1	2	1	2	5
OG0001813	1	2	2	2	1	2	1	2	1	3	1	5
OG0001814	0	0	0	0	6	16	0	0	0	0	1	0
OG0001815	0	0	0	3	2	4	2	1	1	2	5	3
OG0001816	0	1	1	5	2	2	4	1	1	3	2	1
OG0001817	1	2	1	10	1	1	1	1	1	1	2	1
OG0001818	2	1	1	4	4	1	2	1	1	3	1	2
OG0001819	0	1	1	3	2	0	3	0	2	4	5	2
OG0001820	1	0	1	11	2	1	1	1	1	0	2	2
OG0001821	1	1	1	2	2	2	1	0	0	4	4	5
OG0001822	2	2	2	2	1	3	1	1	2	2	3	2
OG0001823	1	1	1	1	9	1	3	1	1	1	2	1
OG0001824	2	0	0	0	7	4	3	0	1	1	4	1
OG0001825	1	1	2	2	2	0	5	1	2	2	2	3
OG0001826	1	1	2	6	1	3	4	0	0	3	1	1
OG0001827	1	1	1	2	1	2	5	3	3	1	2	1
OG0001828	1	1	1	4	2	2	9	0	0	1	1	1
OG0001829	1	1	1	3	4	3	3	2	1	1	2	1
OG0001830	0	1	1	1	0	0	0	1	0	16	2	1
OG0001831	2	1	1	5	1	2	1	0	1	4	1	4
OG0001832	0	1	1	2	9	1	1	1	2	2	2	1
OG0001833	1	1	1	2	1	2	1	6	4	1	2	1
OG0001834	1	1	1	1	1	4	4	2	1	2	3	2
OG0001835	1	1	1	1	6	4	1	1	1	3	2	1
OG0001836	1	1	1	2	2	2	1	1	3	1	2	6
OG0001837	0	0	0	2	1	9	0	0	1	1	9	0
OG0001838	0	0	0	1	0	0	0	0	2	4	16	0
OG0001839	1	1	0	3	1	4	3	2	2	2	2	2
OG0001840	1	1	1	7	1	4	2	1	1	1	2	1
OG0001841	1	1	1	3	5	3	1	2	1	1	1	3
OG0001842	3	3	2	2	1	2	1	2	4	1	1	1
OG0001843	1	2	1	1	2	2	1	3	2	5	2	1
OG0001844	0	2	2	2	2	3	2	1	1	2	4	2
OG0001845	1	1	0	19	0	0	0	0	0	0	1	1
OG0001846	2	2	1	3	2	2	2	1	1	3	2	2
OG0001847	2	1	1	2	1	2	1	7	2	2	1	1
OG0001848	0	0	0	2	5	9	4	0	0	2	0	1
OG0001849	0	0	0	0	1	9	13	0	0	0	0	0
OG0001850	0	0	0	0	0	0	23	0	0	0	0	0
OG0001851	0	0	0	0	3	11	9	0	0	0	0	0
OG0001852	0	0	0	3	3	14	3	0	0	0	0	0
OG0001853	0	0	0	0	1	0	22	0	0	0	0	0
OG0001854	0	0	0	0	20	1	2	0	0	0	0	0
OG0001855	0	0	0	15	2	3	0	0	2	1	0	0
OG0001856	0	0	0	5	2	0	0	0	2	14	0	0
OG0001857	1	1	5	0	0	0	0	15	1	0	0	0
OG0001858	2	3	3	1	0	0	0	0	0	14	0	0
OG0001859	0	22	1	0	0	0	0	0	0	0	0	0
OG0001860	0	0	0	0	13	0	0	0	0	10	0	0
OG0001861	0	0	0	0	0	22	0	1	0	0	0	0
OG0001862	9	8	0	2	1	3	0	0	0	0	0	0
OG0001863	0	0	0	23	0	0	0	0	0	0	0	0
OG0001864	0	0	0	22	0	1	0	0	0	0	0	0
OG0001865	0	0	0	0	0	23	0	0	0	0	0	0
OG0001866	2	1	1	2	5	2	2	1	1	1	3	1
OG0001867	1	1	1	2	3	1	3	1	1	3	3	2
OG0001868	1	1	1	1	6	1	1	1	0	1	7	1
OG0001869	2	1	2	1	1	1	0	2	2	2	4	4
OG0001870	2	1	1	3	0	0	0	0	0	6	2	7
OG0001871	0	0	0	0	0	0	0	1	1	0	20	0
OG0001872	1	1	1	2	1	1	4	2	1	3	2	3
OG0001873	1	1	2	2	1	3	2	0	1	2	6	1
OG0001874	3	1	1	1	5	2	0	1	2	2	3	1
OG0001875	1	3	2	2	2	2	1	0	1	2	5	1
OG0001876	1	1	0	6	1	1	2	5	1	1	1	2
OG0001877	2	0	0	2	0	1	1	3	3	2	4	4
OG0001878	0	2	0	5	0	0	0	2	2	3	4	4
OG0001879	2	1	1	3	3	3	1	1	1	1	3	2
OG0001880	0	0	0	0	0	0	0	0	0	15	3	4
OG0001881	0	1	2	0	0	0	0	0	0	5	13	1
OG0001882	2	1	1	2	2	2	1	2	2	2	3	2
OG0001883	0	0	0	0	0	0	0	0	0	0	22	0
OG0001884	0	0	1	3	3	6	3	0	0	4	2	0
OG0001885	1	1	1	1	2	0	1	4	2	3	3	3
OG0001886	0	0	0	15	0	0	0	1	1	0	5	0
OG0001887	4	1	1	1	1	3	3	0	0	1	6	1
OG0001888	1	1	1	1	1	1	6	1	2	1	4	2
OG0001889	2	2	1	3	2	2	2	0	1	1	4	2
OG0001890	0	0	0	0	0	0	0	0	0	0	22	0
OG0001891	0	0	0	0	0	0	0	0	0	2	20	0
OG0001892	0	1	1	6	4	2	0	3	1	2	2	0
OG0001893	1	1	1	1	5	4	3	1	0	2	2	1
OG0001894	1	1	1	2	1	3	1	2	3	3	2	2
OG0001895	1	1	0	1	0	0	0	14	3	0	2	0
OG0001896	1	2	1	2	1	2	1	1	1	2	4	4
OG0001897	0	2	2	3	1	1	1	0	1	4	7	0
OG0001898	0	2	0	0	0	0	0	0	0	0	17	3
OG0001899	0	2	1	1	2	3	8	0	0	2	2	1
OG0001900	1	0	0	2	3	2	0	3	3	2	3	3
OG0001901	2	1	1	3	1	2	1	5	1	1	3	1
OG0001902	1	0	1	2	3	5	5	0	1	1	2	1
OG0001903	0	0	0	2	2	2	2	1	4	3	4	2
OG0001904	0	1	2	4	0	2	0	1	1	4	2	5
OG0001905	1	0	0	2	2	6	0	0	0	4	6	1
OG0001906	1	1	1	5	1	2	0	2	1	2	2	4
OG0001907	2	1	1	3	6	2	1	0	1	1	3	1
OG0001908	1	1	1	1	6	3	0	1	2	2	3	1
OG0001909	3	2	1	2	1	2	3	1	1	2	3	1
OG0001910	0	2	0	3	2	2	2	0	2	3	4	2
OG0001911	1	1	1	1	3	4	2	0	1	2	5	1
OG0001912	1	2	1	5	1	1	3	2	1	2	2	1
OG0001913	1	1	1	2	1	3	1	5	2	2	1	2
OG0001914	1	1	1	1	2	2	1	8	1	1	2	1
OG0001915	1	1	1	1	5	2	2	1	1	1	4	2
OG0001916	0	0	0	3	1	1	1	3	1	2	4	6
OG0001917	1	0	1	4	1	4	2	0	0	1	3	5
OG0001918	0	0	0	1	2	5	2	2	3	1	3	3
OG0001919	1	1	1	3	4	2	2	1	1	2	2	2
OG0001920	1	1	1	5	1	2	1	0	2	1	4	3
OG0001921	1	2	2	7	1	1	0	1	1	2	3	1
OG0001922	2	2	1	1	4	2	2	1	1	2	1	3
OG0001923	1	4	3	1	2	3	2	0	1	3	1	1
OG0001924	1	1	1	4	1	2	0	3	2	2	2	3
OG0001925	3	1	1	6	2	1	1	1	1	0	4	1
OG0001926	1	1	1	0	0	1	13	0	0	3	2	0
OG0001927	1	1	1	1	2	2	1	3	1	2	2	5
OG0001928	2	0	1	1	5	5	3	0	1	1	2	1
OG0001929	1	2	1	2	3	4	0	0	1	2	3	3
OG0001930	1	1	1	4	1	2	3	1	1	2	3	2
OG0001931	1	0	0	2	3	9	2	0	0	2	2	1
OG0001932	1	0	0	1	4	4	1	1	2	2	3	3
OG0001933	0	1	1	6	2	4	3	0	0	1	4	0
OG0001934	1	1	0	1	4	5	1	1	0	2	3	3
OG0001935	1	2	2	4	3	2	1	0	1	2	3	1
OG0001936	0	0	1	6	2	2	3	0	0	2	4	2
OG0001937	1	1	1	1	3	1	8	1	1	1	2	1
OG0001938	1	1	1	1	5	4	2	2	1	1	2	1
OG0001939	2	1	1	1	1	3	2	1	3	3	2	2
OG0001940	2	1	1	1	1	2	1	8	1	1	2	1
OG0001941	1	1	1	2	3	1	3	1	2	2	2	3
OG0001942	1	1	1	4	5	3	1	1	1	1	1	2
OG0001943	1	2	2	2	2	4	1	1	1	2	2	2
OG0001944	1	1	1	2	1	2	2	2	2	2	3	3
OG0001945	1	1	1	1	1	2	1	3	5	3	2	1
OG0001946	1	1	1	2	1	3	7	0	0	2	2	2
OG0001947	2	2	2	2	1	1	0	1	2	3	4	2
OG0001948	2	1	1	2	2	3	3	2	1	1	3	1
OG0001949	1	0	0	2	1	3	5	2	1	2	3	2
OG0001950	1	1	1	1	1	4	5	3	1	1	2	1
OG0001951	2	1	1	2	2	6	2	0	1	2	1	2
OG0001952	1	2	1	1	2	4	3	2	1	2	2	1
OG0001953	2	2	2	3	2	1	1	1	1	2	4	1
OG0001954	2	1	0	4	3	2	1	1	2	1	3	2
OG0001955	1	1	1	6	0	1	0	1	0	4	4	3
OG0001956	1	2	2	2	2	4	1	0	1	2	2	3
OG0001957	0	0	0	1	0	0	0	0	0	0	21	0
OG0001958	1	2	1	3	1	2	2	1	1	3	3	2
OG0001959	4	1	0	6	5	0	0	0	1	2	2	1
OG0001960	1	1	1	2	2	2	5	2	1	2	2	1
OG0001961	1	0	0	1	8	2	2	0	0	3	4	1
OG0001962	1	1	1	2	4	2	1	2	2	2	2	2
OG0001963	0	0	0	1	1	3	2	1	1	2	5	6
OG0001964	1	1	1	6	1	1	3	1	1	1	2	3
OG0001965	0	2	1	6	3	3	1	1	0	2	2	1
OG0001966	11	1	1	1	1	1	1	0	1	1	2	1
OG0001967	1	1	1	1	5	4	2	3	0	2	1	1
OG0001968	7	2	0	1	0	0	0	1	0	1	9	1
OG0001969	1	1	1	1	2	3	1	0	1	3	4	4
OG0001970	1	1	0	1	9	2	1	1	1	2	2	1
OG0001971	1	1	1	1	1	4	1	1	6	2	2	1
OG0001972	0	0	0	3	4	1	0	4	4	1	2	3
OG0001973	1	1	1	3	2	2	0	3	1	4	2	2
OG0001974	1	3	2	1	6	1	1	2	1	1	2	1
OG0001975	0	1	0	1	2	3	1	3	2	3	2	4
OG0001976	1	1	1	3	2	2	0	2	1	4	3	2
OG0001977	0	1	1	1	8	2	2	2	1	1	2	1
OG0001978	2	2	1	1	2	2	3	1	1	3	3	1
OG0001979	0	1	1	3	1	4	3	2	2	1	3	1
OG0001980	0	2	1	2	7	2	1	2	1	1	2	1
OG0001981	2	3	2	3	1	0	2	2	1	2	2	2
OG0001982	2	1	1	1	1	1	1	0	1	2	6	5
OG0001983	1	0	0	5	2	2	5	0	2	1	2	2
OG0001984	2	2	3	0	0	4	6	0	0	2	2	1
OG0001985	0	1	1	2	2	5	1	1	1	5	2	1
OG0001986	0	1	0	0	8	12	0	0	0	0	1	0
OG0001987	1	2	2	1	1	2	1	4	1	2	2	3
OG0001988	2	2	1	3	1	1	2	0	1	2	4	3
OG0001989	1	1	1	1	1	2	1	2	3	2	2	5
OG0001990	0	1	0	1	1	4	6	0	2	2	2	3
OG0001991	1	2	1	4	1	1	1	1	2	2	3	3
OG0001992	2	0	0	2	2	3	2	1	2	2	1	5
OG0001993	1	0	0	1	1	5	0	6	1	4	2	1
OG0001994	1	1	1	6	3	2	3	0	1	1	2	1
OG0001995	1	0	0	1	5	4	2	1	1	3	2	2
OG0001996	2	2	2	2	2	2	2	1	1	1	2	3
OG0001997	0	0	0	1	3	5	8	0	1	1	2	1
OG0001998	1	1	1	10	1	1	1	1	1	1	2	1
[truncated: 13,979 more rows]
