# Supplementary material for: Tracing animal genomic evolution with the chromosomal-level assembly of the freshwater sponge Ephydatia muelleri
Source: Nat Commun. 2020 Jul 27;11:3676. doi: 10.1038/s41467-020-17397-w (PMC7385117; doi:10.1038/s41467-020-17397-w)
Supplement: Supplementary file 9 — Supplementary Data 5 [file 41467_2020_17397_MOESM9_ESM.zip › Supplementary_Data_5_gain_loss_analyses_lists/Loss_Analysis/ctenosis_losses/MissingSponge_and_nem_and_chordate]

OG0000701	3	5	27	1	1	1	3	0	0	0	0	0
OG0001422	1	2	4	2	6	3	9	0	0	0	0	0
OG0001862	9	8	0	2	1	3	0	0	0	0	0	0
OG0002011	1	3	4	1	1	1	11	0	0	0	0	0
OG0002368	2	1	2	7	3	1	4	0	0	0	0	0
OG0002602	1	3	2	5	2	4	2	0	0	0	0	0
OG0002910	1	1	1	10	1	2	2	0	0	0	0	0
OG0003251	1	1	1	7	4	2	1	0	0	0	0	0
OG0003689	1	0	1	0	2	7	5	0	0	0	0	0
OG0003713	1	2	1	5	3	2	2	0	0	0	0	0
OG0003731	3	13	0	0	0	0	0	0	0	0	0	0
OG0004237	1	1	1	4	1	5	2	0	0	0	0	0
OG0004262	1	2	0	12	0	0	0	0	0	0	0	0
OG0004864	2	1	0	0	2	8	1	0	0	0	0	0
OG0005476	5	0	1	2	2	2	1	0	0	0	0	0
OG0005484	1	2	2	4	1	2	1	0	0	0	0	0
OG0005485	2	2	2	1	3	0	3	0	0	0	0	0
OG0006034	1	1	1	3	2	1	3	0	0	0	0	0
OG0006037	1	1	1	3	1	2	3	0	0	0	0	0
OG0006044	1	1	1	1	1	6	1	0	0	0	0	0
OG0006495	1	1	1	1	2	3	2	0	0	0	0	0
OG0006530	1	1	1	4	1	3	0	0	0	0	0	0
OG0006531	2	2	6	1	0	0	0	0	0	0	0	0
OG0006543	1	10	0	0	0	0	0	0	0	0	0	0
OG0006945	1	3	1	1	1	0	3	0	0	0	0	0
OG0007001	1	1	1	4	1	2	0	0	0	0	0	0
OG0007002	2	4	4	0	0	0	0	0	0	0	0	0
OG0007017	1	3	0	6	0	0	0	0	0	0	0	0
OG0007373	1	1	2	0	1	1	3	0	0	0	0	0
OG0007382	1	1	1	2	2	1	1	0	0	0	0	0
OG0007400	1	3	3	0	1	0	1	0	0	0	0	0
OG0007429	2	1	1	5	0	0	0	0	0	0	0	0
OG0007432	8	0	1	0	0	0	0	0	0	0	0	0
OG0007433	3	5	1	0	0	0	0	0	0	0	0	0
OG0007449	1	1	0	6	1	0	0	0	0	0	0	0
OG0007831	1	1	1	1	1	1	2	0	0	0	0	0
OG0007833	1	1	1	1	1	1	2	0	0	0	0	0
OG0007836	1	1	1	1	1	1	2	0	0	0	0	0
OG0007839	1	1	1	0	2	2	1	0	0	0	0	0
OG0007842	1	1	1	0	1	3	1	0	0	0	0	0
OG0007850	2	1	1	1	1	1	1	0	0	0	0	0
OG0007867	1	1	0	2	0	3	1	0	0	0	0	0
OG0007925	2	1	1	4	0	0	0	0	0	0	0	0
OG0007927	4	2	2	0	0	0	0	0	0	0	0	0
OG0007933	1	2	2	3	0	0	0	0	0	0	0	0
OG0008315	1	1	1	1	1	1	1	0	0	0	0	0
OG0008354	1	0	1	1	0	2	2	0	0	0	0	0
OG0008424	2	1	1	0	2	1	0	0	0	0	0	0
OG0008430	1	3	2	1	0	0	0	0	0	0	0	0
OG0008434	2	4	1	0	0	0	0	0	0	0	0	0
OG0008436	2	4	1	0	0	0	0	0	0	0	0	0
OG0008929	2	1	1	1	0	0	1	0	0	0	0	0
OG0008932	1	0	1	1	1	1	1	0	0	0	0	0
OG0009020	1	3	2	0	0	0	0	0	0	0	0	0
OG0009027	3	1	1	0	1	0	0	0	0	0	0	0
OG0009031	4	1	1	0	0	0	0	0	0	0	0	0
OG0009033	2	1	1	2	0	0	0	0	0	0	0	0
OG0009035	2	2	2	0	0	0	0	0	0	0	0	0
OG0009038	1	1	1	2	1	0	0	0	0	0	0	0
OG0009039	2	3	1	0	0	0	0	0	0	0	0	0
OG0009733	1	2	2	0	0	0	0	0	0	0	0	0
OG0009735	1	2	2	0	0	0	0	0	0	0	0	0
OG0009736	1	1	3	0	0	0	0	0	0	0	0	0
OG0009743	1	2	2	0	0	0	0	0	0	0	0	0
OG0009754	2	1	2	0	0	0	0	0	0	0	0	0
OG0009767	1	1	2	1	0	0	0	0	0	0	0	0
OG0009772	4	0	1	0	0	0	0	0	0	0	0	0
OG0009815	4	1	0	0	0	0	0	0	0	0	0	0
OG0010460	1	2	0	0	0	0	1	0	0	0	0	0
OG0010684	2	1	1	0	0	0	0	0	0	0	0	0
OG0010687	1	1	2	0	0	0	0	0	0	0	0	0
OG0010692	1	2	1	0	0	0	0	0	0	0	0	0
OG0010694	1	1	1	1	0	0	0	0	0	0	0	0
OG0010700	1	1	1	1	0	0	0	0	0	0	0	0
OG0010701	1	2	1	0	0	0	0	0	0	0	0	0
OG0010703	1	1	1	1	0	0	0	0	0	0	0	0
OG0010712	1	2	1	0	0	0	0	0	0	0	0	0
OG0010713	1	1	1	1	0	0	0	0	0	0	0	0
OG0010719	1	1	1	0	1	0	0	0	0	0	0	0
OG0010722	1	2	1	0	0	0	0	0	0	0	0	0
OG0010725	1	1	1	0	1	0	0	0	0	0	0	0
OG0010727	1	1	1	0	1	0	0	0	0	0	0	0
OG0010728	1	1	1	1	0	0	0	0	0	0	0	0
OG0010729	1	2	1	0	0	0	0	0	0	0	0	0
OG0010731	1	1	1	1	0	0	0	0	0	0	0	0
OG0010734	1	2	1	0	0	0	0	0	0	0	0	0
OG0010737	1	2	1	0	0	0	0	0	0	0	0	0
OG0010739	1	1	1	1	0	0	0	0	0	0	0	0
OG0010740	2	1	1	0	0	0	0	0	0	0	0	0
OG0010743	1	1	1	0	1	0	0	0	0	0	0	0
OG0010745	1	1	1	1	0	0	0	0	0	0	0	0
OG0010746	1	1	1	1	0	0	0	0	0	0	0	0
OG0010747	1	1	1	1	0	0	0	0	0	0	0	0
OG0010748	1	1	1	1	0	0	0	0	0	0	0	0
OG0010749	2	1	1	0	0	0	0	0	0	0	0	0
OG0010751	2	1	1	0	0	0	0	0	0	0	0	0
OG0010820	3	1	0	0	0	0	0	0	0	0	0	0
OG0010824	1	1	0	0	1	1	0	0	0	0	0	0
OG0010827	2	1	0	1	0	0	0	0	0	0	0	0
OG0010829	2	2	0	0	0	0	0	0	0	0	0	0
OG0012137	1	1	1	0	0	0	0	0	0	0	0	0
OG0012140	1	1	1	0	0	0	0	0	0	0	0	0
OG0012143	1	1	1	0	0	0	0	0	0	0	0	0
OG0012144	1	1	1	0	0	0	0	0	0	0	0	0
OG0012145	1	1	1	0	0	0	0	0	0	0	0	0
OG0012147	1	1	1	0	0	0	0	0	0	0	0	0
OG0012150	1	1	1	0	0	0	0	0	0	0	0	0
OG0012152	1	1	1	0	0	0	0	0	0	0	0	0
OG0012161	1	1	1	0	0	0	0	0	0	0	0	0
OG0012162	1	1	1	0	0	0	0	0	0	0	0	0
OG0012170	1	1	1	0	0	0	0	0	0	0	0	0
OG0012171	1	1	1	0	0	0	0	0	0	0	0	0
OG0012173	1	1	1	0	0	0	0	0	0	0	0	0
OG0012176	1	0	1	1	0	0	0	0	0	0	0	0
OG0012177	1	1	1	0	0	0	0	0	0	0	0	0
OG0012179	1	1	1	0	0	0	0	0	0	0	0	0
OG0012184	1	1	1	0	0	0	0	0	0	0	0	0
OG0012185	1	1	1	0	0	0	0	0	0	0	0	0
OG0012187	1	1	1	0	0	0	0	0	0	0	0	0
OG0012188	1	1	1	0	0	0	0	0	0	0	0	0
OG0012190	1	1	1	0	0	0	0	0	0	0	0	0
OG0012194	1	1	1	0	0	0	0	0	0	0	0	0
OG0012195	1	1	1	0	0	0	0	0	0	0	0	0
OG0012197	1	1	1	0	0	0	0	0	0	0	0	0
OG0012200	1	1	1	0	0	0	0	0	0	0	0	0
OG0012205	1	1	1	0	0	0	0	0	0	0	0	0
OG0012206	1	0	1	1	0	0	0	0	0	0	0	0
OG0012207	1	1	1	0	0	0	0	0	0	0	0	0
OG0012210	1	1	1	0	0	0	0	0	0	0	0	0
OG0012212	1	1	1	0	0	0	0	0	0	0	0	0
OG0012213	1	1	1	0	0	0	0	0	0	0	0	0
OG0012217	1	1	1	0	0	0	0	0	0	0	0	0
OG0012223	1	1	1	0	0	0	0	0	0	0	0	0
OG0012224	1	1	1	0	0	0	0	0	0	0	0	0
OG0012228	1	1	1	0	0	0	0	0	0	0	0	0
OG0012231	1	1	1	0	0	0	0	0	0	0	0	0
OG0012236	1	1	1	0	0	0	0	0	0	0	0	0
OG0012238	1	1	1	0	0	0	0	0	0	0	0	0
OG0012240	1	1	1	0	0	0	0	0	0	0	0	0
OG0012241	1	1	1	0	0	0	0	0	0	0	0	0
OG0012242	1	1	1	0	0	0	0	0	0	0	0	0
OG0012245	1	1	1	0	0	0	0	0	0	0	0	0
OG0012247	2	0	1	0	0	0	0	0	0	0	0	0
OG0012248	1	1	1	0	0	0	0	0	0	0	0	0
OG0012249	1	1	1	0	0	0	0	0	0	0	0	0
OG0012250	1	1	1	0	0	0	0	0	0	0	0	0
OG0012260	1	1	1	0	0	0	0	0	0	0	0	0
OG0012262	1	1	1	0	0	0	0	0	0	0	0	0
OG0012265	1	0	1	1	0	0	0	0	0	0	0	0
OG0012266	1	1	1	0	0	0	0	0	0	0	0	0
OG0012267	1	1	1	0	0	0	0	0	0	0	0	0
OG0012268	2	0	1	0	0	0	0	0	0	0	0	0
OG0012269	1	1	1	0	0	0	0	0	0	0	0	0
OG0012274	1	1	1	0	0	0	0	0	0	0	0	0
OG0012282	1	1	1	0	0	0	0	0	0	0	0	0
OG0012283	1	1	1	0	0	0	0	0	0	0	0	0
OG0012290	1	1	1	0	0	0	0	0	0	0	0	0
OG0012291	1	1	1	0	0	0	0	0	0	0	0	0
OG0012432	1	1	0	1	0	0	0	0	0	0	0	0
OG0012437	1	2	0	0	0	0	0	0	0	0	0	0
OG0012439	1	1	0	1	0	0	0	0	0	0	0	0
OG0012441	1	1	0	0	1	0	0	0	0	0	0	0
OG0012442	2	1	0	0	0	0	0	0	0	0	0	0
OG0012447	2	1	0	0	0	0	0	0	0	0	0	0
OG0014618	1	0	1	0	0	0	0	0	0	0	0	0
OG0014661	1	0	1	0	0	0	0	0	0	0	0	0
OG0014688	1	0	1	0	0	0	0	0	0	0	0	0
OG0014693	1	0	1	0	0	0	0	0	0	0	0	0
OG0014848	1	0	1	0	0	0	0	0	0	0	0	0
OG0014873	1	0	1	0	0	0	0	0	0	0	0	0
OG0014887	1	0	1	0	0	0	0	0	0	0	0	0
OG0014919	1	0	1	0	0	0	0	0	0	0	0	0
OG0015000	1	0	1	0	0	0	0	0	0	0	0	0
OG0015027	1	0	1	0	0	0	0	0	0	0	0	0
OG0015059	1	0	1	0	0	0	0	0	0	0	0	0
OG0015060	1	0	1	0	0	0	0	0	0	0	0	0
OG0015125	1	0	1	0	0	0	0	0	0	0	0	0
OG0015137	1	0	1	0	0	0	0	0	0	0	0	0
OG0015462	1	1	0	0	0	0	0	0	0	0	0	0
OG0015465	1	1	0	0	0	0	0	0	0	0	0	0
OG0015467	1	1	0	0	0	0	0	0	0	0	0	0
OG0015470	1	1	0	0	0	0	0	0	0	0	0	0
OG0015472	1	1	0	0	0	0	0	0	0	0	0	0
OG0015473	1	1	0	0	0	0	0	0	0	0	0	0
OG0015475	1	1	0	0	0	0	0	0	0	0	0	0
OG0015478	1	1	0	0	0	0	0	0	0	0	0	0
OG0015481	1	1	0	0	0	0	0	0	0	0	0	0
OG0015484	1	1	0	0	0	0	0	0	0	0	0	0
OG0015486	1	1	0	0	0	0	0	0	0	0	0	0
OG0015487	1	1	0	0	0	0	0	0	0	0	0	0
OG0015489	1	1	0	0	0	0	0	0	0	0	0	0
OG0015490	1	1	0	0	0	0	0	0	0	0	0	0
OG0015491	1	1	0	0	0	0	0	0	0	0	0	0
OG0015492	1	1	0	0	0	0	0	0	0	0	0	0
OG0015493	1	1	0	0	0	0	0	0	0	0	0	0
OG0015494	1	1	0	0	0	0	0	0	0	0	0	0
OG0015495	1	1	0	0	0	0	0	0	0	0	0	0
OG0015496	1	1	0	0	0	0	0	0	0	0	0	0
OG0015497	1	1	0	0	0	0	0	0	0	0	0	0
OG0015498	1	1	0	0	0	0	0	0	0	0	0	0
OG0015500	1	1	0	0	0	0	0	0	0	0	0	0
