# Supplementary material for: Tracing animal genomic evolution with the chromosomal-level assembly of the freshwater sponge Ephydatia muelleri
Source: Nat Commun. 2020 Jul 27;11:3676. doi: 10.1038/s41467-020-17397-w (PMC7385117; doi:10.1038/s41467-020-17397-w)
Supplement: Supplementary file 9 — Supplementary Data 5 [file 41467_2020_17397_MOESM9_ESM.zip › Supplementary_Data_5_gain_loss_analyses_lists/Loss_Analysis/ctenosis_losses/Branchiostoma_missing]

OG0000003	17	19	0	77	51	65	352	34	29	1	0	3
OG0000004	1	2	0	65	107	107	274	9	31	9	0	0
OG0000011	1	0	0	91	149	78	67	0	4	26	0	1
OG0000014	0	0	0	75	61	56	140	0	4	37	0	0
OG0000017	0	100	1	1	126	65	55	0	0	0	0	0
OG0000023	0	0	0	27	107	52	134	1	1	1	0	1
OG0000025	0	0	0	0	150	87	46	9	13	2	0	0
OG0000035	0	12	3	54	77	34	54	0	0	0	0	0
OG0000047	0	0	0	16	44	47	82	3	3	1	0	1
OG0000057	0	0	0	0	52	41	65	1	0	13	0	0
OG0000062	0	0	0	0	59	26	78	0	1	4	0	0
OG0000074	0	0	0	43	90	11	5	1	2	0	0	3
OG0000076	0	0	0	28	25	71	28	0	0	1	0	0
OG0000083	0	0	0	56	16	64	7	0	0	5	0	0
OG0000092	0	0	0	2	86	47	0	0	0	7	0	0
OG0000093	0	0	0	1	34	46	37	2	1	18	0	0
OG0000100	0	0	0	58	29	42	4	0	0	2	0	0
OG0000110	3	0	0	0	13	77	31	0	0	0	0	0
OG0000124	0	0	0	2	50	41	24	0	0	1	0	0
OG0000144	0	7	2	19	18	64	0	0	0	0	0	0
OG0000153	0	0	0	37	1	21	24	3	17	3	0	0
OG0000183	0	0	0	6	25	36	22	0	0	9	0	0
OG0000193	0	0	0	9	52	18	14	0	0	1	0	0
OG0000201	0	0	0	0	4	51	17	0	0	19	0	0
OG0000204	0	0	0	1	28	27	31	0	0	3	0	0
OG0000205	1	0	0	4	45	15	25	0	0	0	0	0
OG0000221	0	0	0	5	3	5	69	3	1	0	0	0
OG0000230	0	0	0	0	26	34	21	2	0	0	0	0
OG0000237	0	0	0	1	2	7	55	0	0	4	0	11
OG0000247	0	0	0	0	0	0	0	27	44	7	0	0
OG0000255	1	0	0	2	72	1	1	0	0	0	0	0
OG0000274	0	0	0	2	48	16	7	1	0	0	0	0
OG0000294	0	0	0	0	38	29	0	0	4	0	0	0
OG0000301	0	0	0	1	0	7	0	12	47	3	0	0
OG0000313	0	2	61	0	0	0	6	0	0	0	0	0
OG0000315	0	0	0	2	0	0	0	19	16	32	0	0
OG0000320	2	0	0	0	8	17	41	0	0	0	0	0
OG0000327	0	3	5	3	0	0	56	0	0	0	0	0
OG0000328	0	0	0	0	26	25	11	0	0	5	0	0
OG0000346	0	0	0	33	0	0	6	11	14	1	0	0
OG0000347	4	4	4	10	4	9	14	4	5	7	0	0
OG0000362	0	0	0	0	33	11	17	0	2	0	0	0
OG0000369	0	3	0	2	36	20	0	1	0	0	0	0
OG0000388	0	1	0	5	13	5	28	0	0	7	0	0
OG0000389	0	2	0	4	8	4	34	0	0	7	0	0
OG0000397	0	1	1	23	0	18	15	0	0	0	0	0
OG0000417	0	1	0	3	31	12	2	7	0	0	0	0
OG0000418	0	1	0	6	2	43	2	0	0	2	0	0
OG0000419	0	0	0	0	0	36	0	5	9	6	0	0
OG0000420	0	0	0	24	18	7	0	5	2	0	0	0
OG0000445	0	0	0	0	8	3	39	0	0	4	0	0
OG0000457	0	0	0	10	2	10	30	0	0	1	0	0
OG0000474	0	0	0	11	22	0	15	0	0	1	0	3
OG0000501	0	25	0	4	0	0	21	0	0	0	0	0
OG0000502	0	1	0	23	2	0	11	9	4	0	0	0
OG0000517	0	0	0	21	0	0	2	8	18	0	0	0
OG0000518	0	0	0	48	0	0	0	0	1	0	0	0
OG0000540	0	0	0	9	15	3	20	0	1	0	0	0
OG0000542	0	0	1	1	0	0	0	18	28	0	0	0
OG0000543	0	0	0	1	0	0	0	20	27	0	0	0
OG0000544	0	0	1	0	3	1	0	1	42	0	0	0
OG0000563	0	6	0	21	1	4	9	1	0	5	0	0
OG0000565	0	6	9	25	0	0	0	0	0	7	0	0
OG0000580	0	0	0	0	10	24	11	0	0	1	0	0
OG0000581	0	0	0	10	2	18	3	4	2	5	0	2
OG0000582	2	2	1	0	1	1	13	0	0	24	0	2
OG0000621	0	0	0	36	0	0	0	3	1	4	0	0
OG0000622	0	0	0	1	5	37	0	0	0	1	0	0
OG0000640	0	0	0	0	3	2	35	0	1	2	0	0
OG0000641	0	0	0	0	1	9	18	14	1	0	0	0
OG0000642	0	0	0	28	0	7	0	0	0	8	0	0
OG0000667	0	0	0	2	38	0	0	1	0	1	0	0
OG0000701	3	5	27	1	1	1	3	0	0	0	0	0
OG0000702	0	0	0	25	0	1	0	0	2	13	0	0
OG0000703	0	0	0	0	28	10	0	1	2	0	0	0
OG0000732	0	0	0	0	0	0	0	5	34	1	0	0
OG0000767	0	0	0	0	9	8	16	2	2	1	0	1
OG0000769	0	0	0	23	0	0	0	1	1	14	0	0
OG0000798	0	0	0	29	0	2	2	0	0	5	0	0
OG0000799	1	0	0	0	15	10	12	0	0	0	0	0
OG0000801	2	2	0	8	6	7	12	0	1	0	0	0
OG0000802	0	0	0	0	33	2	0	0	0	3	0	0
OG0000883	0	0	0	0	2	3	25	4	2	0	0	0
OG0000884	2	2	1	5	7	3	11	2	1	1	0	1
OG0000885	0	0	1	1	1	30	3	0	0	0	0	0
OG0000886	0	0	0	1	7	21	4	0	0	3	0	0
OG0000887	0	1	2	0	19	13	1	0	0	0	0	0
OG0000888	0	4	5	27	0	0	0	0	0	0	0	0
OG0000926	0	0	1	7	0	8	15	0	1	3	0	0
OG0000972	0	0	0	0	4	20	9	0	0	1	0	0
OG0000973	0	0	0	7	14	7	5	0	0	1	0	0
OG0001012	0	0	0	0	0	7	25	0	0	1	0	0
OG0001013	0	0	0	7	0	14	9	0	0	3	0	0
OG0001014	0	2	6	9	1	9	6	0	0	0	0	0
OG0001015	0	0	0	3	13	0	15	0	1	1	0	0
OG0001016	1	0	0	16	2	7	5	0	0	2	0	0
OG0001018	1	1	1	3	1	2	2	2	1	0	0	19
OG0001019	0	1	1	21	5	3	0	0	0	1	0	1
OG0001020	0	0	0	0	3	14	0	14	2	0	0	0
OG0001021	0	0	0	13	2	0	0	2	1	15	0	0
OG0001076	0	0	0	0	6	1	22	0	0	3	0	0
OG0001078	0	0	0	0	0	13	18	1	0	0	0	0
OG0001080	0	2	0	17	3	8	2	0	0	0	0	0
OG0001081	0	0	0	1	0	0	0	4	27	0	0	0
OG0001082	0	0	1	8	0	0	0	9	13	1	0	0
OG0001083	0	2	1	20	3	5	0	0	0	1	0	0
OG0001084	0	0	0	0	3	28	0	0	0	1	0	0
OG0001088	6	0	0	0	0	26	0	0	0	0	0	0
OG0001194	1	0	0	0	19	2	7	0	0	1	0	0
OG0001196	0	0	2	6	9	5	1	0	4	3	0	0
OG0001197	0	0	0	0	17	8	4	0	0	1	0	0
OG0001198	0	1	0	0	12	10	7	0	0	0	0	0
OG0001200	0	0	0	5	9	10	0	0	6	0	0	0
OG0001202	0	0	0	28	0	0	0	0	0	2	0	0
OG0001262	0	0	0	4	0	2	18	0	0	5	0	0
OG0001263	0	0	0	0	1	26	1	0	0	1	0	0
OG0001266	0	0	0	0	5	3	20	0	0	1	0	0
OG0001269	0	2	3	11	9	4	0	0	0	0	0	0
OG0001270	0	0	0	4	0	23	0	2	0	0	0	0
OG0001334	0	0	0	1	9	0	14	0	1	3	0	0
OG0001337	0	1	1	19	0	4	1	0	0	2	0	0
OG0001338	0	4	2	8	3	6	5	0	0	0	0	0
OG0001339	0	0	0	0	0	0	0	24	2	2	0	0
OG0001340	0	1	1	7	15	2	0	2	0	0	0	0
OG0001341	0	1	0	0	27	0	0	0	0	0	0	0
OG0001416	0	0	0	0	6	0	19	0	0	2	0	0
OG0001418	0	0	0	0	3	0	22	0	1	1	0	0
OG0001420	0	0	0	11	8	1	6	0	0	1	0	0
OG0001421	0	1	0	2	4	12	7	1	0	0	0	0
OG0001422	1	2	4	2	6	3	9	0	0	0	0	0
OG0001425	5	1	0	0	20	0	0	0	0	1	0	0
OG0001426	0	0	0	22	0	0	0	0	0	5	0	0
OG0001516	0	1	1	3	4	2	4	3	2	3	0	3
OG0001517	1	0	0	0	3	5	15	1	1	0	0	0
OG0001524	0	0	0	0	1	0	0	0	0	25	0	0
OG0001525	0	0	0	0	0	2	0	0	0	24	0	0
OG0001617	1	1	1	1	5	7	7	0	0	2	0	0
OG0001619	0	0	0	20	3	0	1	0	0	1	0	0
OG0001620	0	0	0	1	3	3	16	0	1	1	0	0
OG0001621	0	2	2	16	1	3	1	0	0	0	0	0
OG0001622	4	0	0	0	0	19	0	0	0	0	0	2
OG0001623	0	3	0	20	0	0	0	0	0	0	0	2
OG0001624	0	0	0	0	0	0	0	0	2	23	0	0
OG0001628	0	1	0	23	1	0	0	0	0	0	0	0
OG0001632	15	0	0	0	2	8	0	0	0	0	0	0
OG0001721	0	0	0	0	4	2	17	0	0	1	0	0
OG0001726	1	1	1	3	1	2	13	0	0	1	0	1
OG0001729	0	0	0	5	3	5	9	0	0	2	0	0
OG0001730	2	1	1	2	8	5	2	1	1	1	0	0
OG0001731	0	0	0	1	9	6	1	3	4	0	0	0
OG0001734	0	0	0	18	0	0	0	3	2	1	0	0
OG0001736	0	0	0	0	3	5	0	0	14	2	0	0
OG0001737	0	3	0	4	8	4	0	2	1	2	0	0
OG0001738	0	0	1	15	0	8	0	0	0	0	0	0
OG0001739	0	1	1	1	1	20	0	0	0	0	0	0
OG0001742	0	0	0	4	7	2	0	0	0	11	0	0
OG0001744	0	0	0	7	16	0	0	0	0	1	0	0
OG0001848	0	0	0	2	5	9	4	0	0	2	0	1
OG0001855	0	0	0	15	2	3	0	0	2	1	0	0
OG0001856	0	0	0	5	2	0	0	0	2	14	0	0
OG0001857	1	1	5	0	0	0	0	15	1	0	0	0
OG0001858	2	3	3	1	0	0	0	0	0	14	0	0
OG0001860	0	0	0	0	13	0	0	0	0	10	0	0
OG0001861	0	0	0	0	0	22	0	1	0	0	0	0
OG0001862	9	8	0	2	1	3	0	0	0	0	0	0
OG0002004	0	0	0	1	2	1	17	0	0	1	0	0
OG0002011	1	3	4	1	1	1	11	0	0	0	0	0
OG0002012	0	0	2	15	1	3	1	0	0	0	0	0
OG0002016	1	1	2	4	1	1	2	2	2	4	0	2
OG0002017	1	0	0	6	0	13	2	0	0	0	0	0
OG0002018	6	1	0	3	3	2	1	1	1	1	0	3
OG0002020	0	0	0	0	3	15	2	0	2	0	0	0
OG0002021	1	1	1	10	1	2	1	1	0	2	0	2
OG0002022	15	1	1	0	0	0	1	0	0	4	0	0
OG0002023	1	4	3	10	3	0	0	0	0	1	0	0
OG0002024	0	0	0	21	0	0	0	1	0	0	0	0
OG0002171	0	0	0	0	4	0	15	0	2	0	0	0
OG0002173	0	1	0	2	2	3	6	0	0	6	0	1
OG0002175	0	0	0	4	12	1	1	0	1	1	0	1
OG0002176	2	1	1	7	2	4	3	0	0	1	0	0
OG0002177	0	0	0	8	1	3	2	4	1	1	0	1
OG0002178	0	0	0	0	0	0	0	17	1	2	0	1
OG0002179	0	0	0	0	0	0	0	2	18	1	0	0
OG0002181	0	0	0	20	0	0	0	0	1	0	0	0
OG0002183	0	0	0	1	0	0	0	18	2	0	0	0
OG0002184	0	0	1	20	0	0	0	0	0	0	0	0
OG0002362	0	7	8	0	0	0	5	0	0	0	0	0
OG0002363	0	0	0	1	1	4	4	0	0	9	0	1
OG0002367	0	0	0	2	9	2	3	2	0	2	0	0
OG0002368	2	1	2	7	3	1	4	0	0	0	0	0
OG0002370	0	2	3	4	1	2	2	0	0	2	0	4
OG0002371	0	2	1	1	1	10	5	0	0	0	0	0
OG0002373	1	1	1	0	2	5	5	0	0	4	0	1
OG0002374	0	1	0	2	7	3	2	2	1	1	0	1
OG0002380	0	0	0	0	0	1	0	3	16	0	0	0
OG0002383	0	0	0	13	1	1	0	0	1	4	0	0
OG0002384	0	0	0	1	0	0	0	11	1	7	0	0
OG0002385	0	1	1	18	0	0	0	0	0	0	0	0
OG0002386	0	0	0	14	0	5	0	0	0	1	0	0
OG0002387	0	0	0	0	0	0	0	19	0	1	0	0
OG0002601	3	1	1	2	2	2	1	1	1	2	0	3
OG0002602	1	3	2	5	2	4	2	0	0	0	0	0
OG0002605	0	0	0	0	5	5	7	0	0	2	0	0
OG0002606	0	1	4	2	3	8	1	0	0	0	0	0
OG0002607	0	0	1	0	0	0	17	1	0	0	0	0
OG0002608	0	3	1	1	1	2	1	8	1	0	0	1
OG0002609	0	0	0	16	0	0	0	0	0	2	0	1
OG0002610	0	0	1	0	0	0	0	7	11	0	0	0
OG0002612	1	0	0	0	0	0	0	7	11	0	0	0
OG0002613	0	0	0	0	6	7	0	2	4	0	0	0
OG0002614	1	0	0	0	1	13	0	3	1	0	0	0
OG0002615	0	0	0	1	2	15	0	0	1	0	0	0
OG0002616	0	0	0	17	1	0	0	0	1	0	0	0
OG0002618	0	1	1	17	0	0	0	0	0	0	0	0
OG0002619	0	0	0	15	1	0	0	0	0	3	0	0
OG0002620	0	1	0	0	3	12	0	0	0	3	0	0
OG0002621	0	1	0	0	18	0	0	0	0	0	0	0
OG0002905	0	0	0	2	0	0	1	0	0	5	0	10
OG0002907	1	1	1	1	1	2	5	2	2	1	0	1
OG0002908	1	0	0	8	2	0	2	1	0	0	0	4
OG0002909	0	0	2	0	0	0	16	0	0	0	0	0
OG0002910	1	1	1	10	1	2	2	0	0	0	0	0
OG0002911	0	1	1	2	1	2	9	1	0	0	0	1
OG0002914	0	0	0	0	10	2	5	0	0	1	0	0
OG0002917	0	0	0	3	4	7	2	0	0	2	0	0
OG0002918	0	0	0	0	1	4	3	6	4	0	0	0
OG0002920	1	1	2	1	4	2	2	1	1	2	0	1
OG0002923	0	5	3	3	2	1	3	0	0	1	0	0
OG0002924	0	1	1	2	1	1	2	8	1	0	0	1
OG0002925	0	1	1	3	5	4	4	0	0	0	0	0
OG0002928	1	2	1	2	4	1	2	2	1	1	0	1
OG0002929	0	0	0	0	0	0	0	2	5	11	0	0
OG0002930	0	0	0	0	0	0	0	15	2	1	0	0
OG0002931	0	0	0	5	0	0	0	12	1	0	0	0
OG0002932	0	0	0	0	1	15	0	1	1	0	0	0
OG0002933	0	1	1	16	0	0	0	0	0	0	0	0
OG0002934	1	1	1	7	1	6	0	0	0	1	0	0
OG0002935	0	0	0	1	0	0	0	0	0	17	0	0
OG0002938	0	0	0	15	0	2	0	0	0	1	0	0
OG0003246	0	0	0	3	0	0	13	0	1	0	0	0
OG0003247	0	0	0	0	0	0	15	0	2	0	0	0
OG0003248	0	0	0	0	3	2	11	0	1	0	0	0
OG0003251	1	1	1	7	4	2	1	0	0	0	0	0
OG0003253	0	0	0	0	6	3	7	0	0	1	0	0
OG0003255	1	1	1	1	2	3	3	1	1	2	0	1
OG0003257	0	1	2	1	3	1	1	3	1	3	0	1
OG0003258	0	2	8	1	3	1	1	0	0	1	0	0
OG0003259	0	0	0	3	2	9	1	0	0	1	0	1
OG0003261	0	1	1	9	1	4	1	0	0	0	0	0
OG0003265	0	1	2	2	1	11	0	0	0	0	0	0
OG0003266	0	0	0	0	5	3	0	2	0	7	0	0
OG0003267	0	0	0	6	0	2	0	9	0	0	0	0
OG0003268	0	1	0	6	0	10	0	0	0	0	0	0
OG0003688	1	0	0	1	0	0	14	0	0	0	0	0
OG0003689	1	0	1	0	2	7	5	0	0	0	0	0
OG0003691	0	0	0	0	3	2	10	0	0	1	0	0
OG0003692	0	1	1	4	4	3	1	1	0	1	0	0
OG0003693	1	0	0	0	7	2	6	0	0	0	0	0
OG0003695	1	0	0	0	6	6	3	0	0	0	0	0
OG0003697	0	1	0	4	1	2	3	1	1	1	0	2
OG0003699	1	0	0	0	5	2	5	0	0	2	0	1
OG0003700	0	0	0	2	8	3	1	0	0	2	0	0
OG0003701	4	0	1	4	2	3	1	0	1	0	0	0
OG0003702	2	2	0	5	0	3	3	0	1	0	0	0
OG0003703	0	1	1	1	3	3	1	2	1	2	0	1
OG0003704	1	0	0	2	3	3	2	2	1	1	0	1
OG0003705	0	1	1	4	2	2	1	0	1	1	0	3
OG0003706	1	1	1	1	1	6	1	1	1	1	0	1
OG0003707	2	1	1	5	2	2	1	0	1	1	0	0
OG0003708	2	1	1	1	1	4	2	0	0	3	0	1
OG0003709	0	1	0	3	1	1	2	2	1	3	0	2
OG0003710	1	1	1	1	2	2	1	2	1	3	0	1
OG0003711	1	1	1	1	1	2	2	4	1	1	0	1
OG0003712	0	1	1	3	1	1	4	1	1	0	0	3
OG0003713	1	2	1	5	3	2	2	0	0	0	0	0
OG0003715	0	1	1	1	3	1	2	2	2	2	0	1
OG0003717	0	0	0	0	5	4	1	1	0	5	0	0
OG0003718	1	0	0	0	0	12	0	0	0	0	0	3
OG0003722	0	1	0	0	0	0	0	5	8	2	0	0
OG0003723	0	0	0	0	0	4	0	2	1	9	0	0
OG0003726	0	1	1	13	0	0	0	0	0	1	0	0
OG0003727	0	0	0	0	14	0	0	0	0	2	0	0
OG0003728	0	0	0	11	3	0	0	1	0	1	0	0
OG0003729	0	0	0	1	11	2	0	0	0	2	0	0
OG0003730	0	0	0	1	0	0	0	15	0	0	0	0
OG0004225	1	2	1	1	2	0	3	0	0	4	0	1
OG0004226	1	0	1	0	0	9	3	0	0	1	0	0
OG0004231	0	0	0	0	0	0	14	0	1	0	0	0
OG0004233	1	1	1	1	1	0	9	0	0	1	0	0
OG0004234	2	1	0	2	1	5	2	0	1	1	0	0
OG0004235	0	2	1	1	3	1	7	0	0	0	0	0
OG0004237	1	1	1	4	1	5	2	0	0	0	0	0
OG0004238	6	1	0	1	1	3	2	0	0	1	0	0
OG0004239	0	0	0	1	0	2	2	0	0	10	0	0
OG0004240	0	1	1	1	2	2	2	2	1	2	0	1
OG0004242	1	1	0	2	1	2	7	0	0	1	0	0
OG0004243	1	0	0	0	2	6	3	0	0	1	0	2
OG0004244	0	0	0	1	1	1	1	4	6	1	0	0
OG0004245	1	1	1	2	1	2	3	0	1	1	0	2
OG0004247	0	1	1	1	2	6	1	0	0	3	0	0
OG0004248	3	2	1	2	2	2	2	0	0	1	0	0
OG0004250	0	8	1	4	0	1	1	0	0	0	0	0
OG0004251	0	0	0	0	0	2	0	2	11	0	0	0
OG0004252	0	0	0	0	0	0	0	13	1	1	0	0
OG0004255	0	0	0	0	0	0	0	12	2	1	0	0
OG0004256	0	0	0	0	0	1	0	12	2	0	0	0
OG0004259	0	0	0	1	2	0	0	0	0	12	0	0
OG0004260	0	0	0	2	11	1	0	0	0	1	0	0
OG0004261	0	0	0	14	0	0	0	1	0	0	0	0
OG0004262	1	2	0	12	0	0	0	0	0	0	0	0
OG0004832	1	0	0	8	1	2	1	0	0	1	0	0
OG0004837	13	0	0	0	0	0	1	0	0	0	0	0
OG0004840	2	0	0	0	3	0	5	0	0	2	0	2
OG0004844	0	1	0	7	1	3	1	0	1	0	0	0
OG0004848	1	1	1	2	2	1	1	1	1	2	0	1
OG0004850	0	2	0	1	5	2	2	0	0	1	0	1
OG0004852	1	1	1	1	1	2	1	0	1	3	0	2
OG0004853	0	0	1	0	1	5	3	0	0	4	0	0
OG0004854	0	0	0	4	1	2	1	1	1	1	0	3
OG0004855	1	1	0	1	1	2	2	1	2	1	0	2
OG0004856	0	3	1	2	1	2	1	0	0	1	0	3
OG0004857	0	2	1	1	1	1	2	2	1	3	0	0
OG0004858	0	1	1	1	1	4	1	1	1	2	0	1
OG0004859	0	2	2	0	1	2	1	1	5	0	0	0
OG0004860	0	0	0	0	12	0	1	0	0	1	0	0
OG0004861	1	1	1	1	1	2	1	1	2	2	0	1
OG0004862	2	1	1	1	2	1	2	1	1	1	0	1
OG0004863	1	1	0	1	3	2	2	2	1	0	0	1
OG0004864	2	1	0	0	2	8	1	0	0	0	0	0
OG0004865	2	1	1	1	1	1	0	1	2	1	0	3
OG0004866	0	1	0	6	2	2	0	0	1	1	0	1
OG0004867	1	0	0	8	1	3	0	0	0	0	0	1
OG0004868	1	1	1	3	1	1	0	2	2	1	0	1
OG0004870	0	0	0	0	0	0	0	12	1	1	0	0
OG0004873	0	0	0	10	0	0	0	3	1	0	0	0
OG0005452	5	0	0	0	2	0	6	0	0	0	0	0
OG0005457	0	0	0	0	3	8	1	0	0	1	0	0
OG0005464	0	1	1	2	2	1	2	0	1	2	0	1
OG0005465	0	0	0	0	0	3	4	0	0	6	0	0
OG0005467	5	0	0	0	2	1	1	0	0	1	0	3
OG0005469	2	0	0	4	1	2	1	0	0	1	0	2
OG0005470	0	0	1	2	1	7	1	0	0	1	0	0
OG0005472	1	1	0	1	1	5	1	1	1	0	0	1
OG0005473	0	1	1	2	2	1	1	2	1	1	0	1
OG0005474	0	0	0	3	2	5	2	0	1	0	0	0
OG0005476	5	0	1	2	2	2	1	0	0	0	0	0
OG0005477	1	0	0	2	2	3	1	0	0	2	0	2
OG0005478	1	0	0	0	1	7	3	0	0	1	0	0
OG0005479	0	1	2	1	1	2	2	1	1	1	0	1
OG0005480	1	1	1	1	1	3	2	0	1	1	0	1
OG0005481	1	1	0	1	1	2	2	2	1	1	0	1
OG0005482	0	0	0	2	1	2	1	0	6	1	0	0
OG0005483	0	1	1	2	2	0	2	2	1	1	0	1
OG0005484	1	2	2	4	1	2	1	0	0	0	0	0
OG0005485	2	2	2	1	3	0	3	0	0	0	0	0
OG0005487	0	0	0	0	1	3	5	0	0	3	0	1
OG0005490	0	1	0	1	1	0	0	7	1	1	0	1
OG0005491	0	0	0	3	1	1	0	0	1	0	0	7
OG0005494	1	0	0	0	0	0	0	2	7	3	0	0
OG0005497	5	2	1	0	0	0	0	3	2	0	0	0
OG0005501	0	0	0	2	1	8	0	0	0	2	0	0
OG0005502	0	0	0	1	0	0	0	0	0	12	0	0
OG0005503	0	0	0	2	10	0	0	0	0	1	0	0
OG0005504	0	0	0	4	2	6	0	0	0	1	0	0
OG0005505	0	0	0	4	0	0	0	0	0	9	0	0
OG0005506	0	0	0	4	1	5	0	0	0	3	0	0
OG0005507	0	0	0	0	12	0	0	0	0	1	0	0
OG0005513	1	0	0	12	0	0	0	0	0	0	0	0
OG0006006	0	0	0	5	1	2	1	1	0	1	0	1
OG0006007	2	0	0	0	0	0	10	0	0	0	0	0
OG0006011	0	0	0	0	9	0	1	2	0	0	0	0
OG0006018	0	0	0	0	0	0	4	0	0	8	0	0
OG0006019	0	1	0	2	2	2	1	0	1	0	0	3
OG0006020	0	0	0	5	4	0	1	0	0	2	0	0
OG0006025	1	0	0	2	3	4	2	0	0	0	0	0
OG0006032	1	1	1	1	2	1	2	0	1	1	0	1
OG0006033	1	1	1	2	1	2	1	0	1	1	0	1
OG0006034	1	1	1	3	2	1	3	0	0	0	0	0
OG0006035	0	0	0	0	9	1	1	0	0	1	0	0
OG0006036	1	1	1	1	1	1	3	0	1	1	0	1
OG0006037	1	1	1	3	1	2	3	0	0	0	0	0
OG0006038	1	1	1	4	1	1	1	0	0	2	0	0
OG0006039	1	1	1	2	1	0	1	0	1	2	0	2
OG0006042	2	2	1	1	1	2	1	1	1	0	0	0
OG0006043	0	0	0	1	1	2	1	4	1	1	0	1
OG0006044	1	1	1	1	1	6	1	0	0	0	0	0
OG0006046	1	1	1	1	1	2	0	2	0	1	0	2
OG0006048	0	0	0	7	0	0	0	0	0	3	0	2
OG0006049	0	0	0	5	0	0	0	1	4	1	0	1
OG0006053	6	0	2	0	0	1	0	2	1	0	0	0
OG0006055	0	0	0	0	0	1	0	0	10	1	0	0
OG0006059	0	0	0	5	0	0	0	1	6	0	0	0
OG0006061	0	0	0	0	9	0	0	2	1	0	0	0
OG0006062	0	2	2	3	0	0	0	3	2	0	0	0
OG0006063	0	0	0	0	5	5	0	0	1	1	0	0
OG0006067	0	0	0	0	3	1	0	0	0	8	0	0
OG0006068	0	0	0	0	0	1	0	11	0	0	0	0
OG0006481	1	0	0	3	1	2	2	0	0	1	0	1
OG0006482	1	1	1	1	1	2	2	0	0	1	0	1
OG0006483	0	0	0	3	2	2	3	0	0	1	0	0
OG0006486	0	1	1	1	1	2	5	0	0	0	0	0
OG0006495	1	1	1	1	2	3	2	0	0	0	0	0
OG0006496	1	1	1	1	1	1	2	0	1	1	0	1
OG0006497	1	1	1	2	0	2	1	0	0	2	0	1
OG0006498	1	0	0	2	4	1	3	0	0	0	0	0
OG0006501	1	0	0	2	1	0	7	0	0	0	0	0
OG0006502	0	1	0	2	1	1	2	1	1	1	0	1
OG0006503	0	0	0	1	1	2	1	2	2	1	0	1
OG0006504	0	0	0	4	0	1	2	0	3	1	0	0
OG0006505	1	0	0	0	4	3	2	0	1	0	0	0
OG0006507	0	1	0	1	1	2	2	2	1	0	0	1
OG0006508	1	1	1	2	1	3	1	0	0	1	0	0
OG0006509	0	1	1	0	1	2	2	0	0	2	0	2
OG0006510	1	1	0	1	3	1	1	1	1	1	0	0
OG0006512	0	0	0	2	2	2	2	1	1	1	0	0
OG0006513	1	1	0	1	1	2	1	2	1	0	0	1
OG0006514	1	1	1	1	1	1	1	1	1	1	0	1
OG0006515	1	0	0	1	1	2	1	1	1	2	0	1
OG0006516	0	5	2	1	1	1	1	0	0	0	0	0
OG0006518	0	0	0	0	5	3	2	0	0	1	0	0
OG0006519	0	0	0	0	0	6	0	0	0	4	0	1
OG0006524	1	0	0	3	0	0	0	1	6	0	0	0
OG0006528	0	0	0	1	9	0	0	0	1	0	0	0
OG0006529	4	1	1	3	0	0	0	0	1	1	0	0
OG0006530	1	1	1	4	1	3	0	0	0	0	0	0
OG0006531	2	2	6	1	0	0	0	0	0	0	0	0
OG0006533	0	0	1	10	0	0	0	0	0	0	0	0
OG0006534	3	0	0	5	0	0	0	0	0	3	0	0
OG0006536	0	0	0	0	10	0	0	0	0	1	0	0
OG0006537	0	0	0	0	10	0	0	0	0	1	0	0
OG0006538	0	0	0	0	3	7	0	0	0	1	0	0
OG0006539	0	0	0	10	0	0	0	0	0	1	0	0
OG0006541	0	0	0	0	0	2	0	9	0	0	0	0
OG0006542	0	0	0	0	8	1	0	2	0	0	0	0
OG0006545	0	1	0	0	10	0	0	0	0	0	0	0
OG0006905	1	0	0	0	1	5	3	0	0	0	0	0
OG0006907	0	1	0	0	0	0	6	0	0	3	0	0
OG0006908	1	0	0	3	0	1	2	0	0	3	0	0
OG0006915	0	0	0	1	1	2	1	1	2	1	0	1
OG0006920	0	0	0	0	1	4	4	1	0	0	0	0
OG0006925	0	1	0	1	1	4	1	0	1	1	0	0
OG0006928	1	1	0	1	1	0	1	1	1	1	0	2
OG0006930	0	0	0	2	1	1	1	0	0	1	0	4
OG0006931	1	1	1	0	0	0	1	4	2	0	0	0
OG0006932	0	1	0	1	1	1	2	2	1	0	0	1
OG0006933	1	1	1	0	1	2	2	0	0	2	0	0
OG0006941	1	1	1	1	2	1	1	0	0	1	0	1
OG0006942	2	0	0	1	3	2	2	0	0	0	0	0
OG0006943	0	1	1	0	4	2	1	0	0	0	0	1
OG0006944	1	1	1	0	1	2	1	0	0	0	0	3
OG0006945	1	3	1	1	1	0	3	0	0	0	0	0
OG0006946	0	0	0	7	0	0	1	0	0	2	0	0
OG0006947	1	0	0	1	2	2	2	0	0	1	0	1
OG0006948	1	0	0	4	1	1	1	0	0	0	0	2
OG0006949	0	1	1	1	3	1	2	0	0	1	0	0
OG0006950	1	1	0	0	1	0	1	2	1	1	0	2
OG0006952	0	0	1	1	1	1	2	0	0	1	0	3
OG0006953	0	1	1	1	1	1	1	0	1	2	0	1
OG0006954	0	0	0	0	1	4	3	0	0	1	0	1
OG0006955	0	0	0	0	2	2	2	2	2	0	0	0
OG0006956	0	0	0	5	0	3	1	0	0	1	0	0
OG0006957	0	0	0	2	1	2	1	2	2	0	0	0
OG0006958	1	0	0	6	1	1	1	0	0	0	0	0
OG0006960	0	0	0	3	1	1	2	0	0	2	0	1
OG0006961	0	1	0	0	1	1	1	0	0	6	0	0
OG0006962	2	0	0	0	3	2	2	0	0	1	0	0
OG0006963	1	1	0	1	1	2	1	1	1	0	0	1
OG0006965	0	1	1	1	1	1	1	1	1	1	0	1
OG0006967	1	0	0	1	2	2	2	0	0	1	0	1
OG0006969	1	1	1	0	1	0	0	3	0	1	0	2
OG0006972	0	1	0	4	0	0	0	1	1	2	0	1
OG0006973	1	0	0	3	1	2	0	1	1	0	0	1
OG0006975	1	1	1	1	0	0	0	0	0	0	0	6
OG0006976	0	0	0	0	7	1	0	0	0	1	0	1
OG0006977	0	1	1	0	0	0	0	3	4	0	0	1
OG0006978	1	1	1	0	2	3	0	0	0	1	0	1
OG0006979	0	0	0	0	4	0	0	1	0	4	0	1
OG0006980	0	0	0	1	0	0	0	4	3	2	0	0
OG0006981	0	0	0	0	0	1	0	0	5	4	0	0
OG0006982	0	2	2	1	0	0	0	2	3	0	0	0
OG0006992	0	0	0	0	0	0	0	5	4	1	0	0
OG0006994	1	1	0	1	2	2	0	2	1	0	0	0
OG0006995	0	0	0	0	4	4	0	1	1	0	0	0
OG0006996	0	0	0	0	1	0	0	8	1	0	0	0
OG0007000	1	3	2	2	0	0	0	0	0	2	0	0
OG0007001	1	1	1	4	1	2	0	0	0	0	0	0
OG0007005	0	0	1	9	0	0	0	0	0	0	0	0
OG0007006	0	0	1	0	0	0	0	0	0	9	0	0
OG0007008	0	0	0	8	0	0	0	0	0	2	0	0
OG0007009	0	0	0	0	9	0	0	0	0	1	0	0
OG0007010	1	0	0	0	3	5	0	0	0	1	0	0
OG0007011	0	0	0	4	2	2	0	1	0	1	0	0
OG0007012	0	0	0	3	4	2	0	0	0	1	0	0
OG0007013	0	0	0	0	6	3	0	0	0	1	0	0
OG0007014	0	0	0	0	1	8	0	0	0	1	0	0
OG0007017	1	3	0	6	0	0	0	0	0	0	0	0
OG0007324	1	1	1	1	1	0	1	1	0	1	0	1
OG0007325	0	1	0	1	2	2	2	0	0	1	0	0
OG0007326	0	0	0	3	0	0	3	0	0	3	0	0
OG0007330	0	0	0	0	1	0	6	0	0	2	0	0
OG0007336	1	1	1	2	1	0	1	0	0	1	0	1
OG0007343	2	0	0	1	1	2	1	0	0	1	0	1
OG0007344	1	0	0	0	3	2	3	0	0	0	0	0
OG0007348	0	2	2	0	0	2	3	0	0	0	0	0
OG0007351	1	1	1	1	1	2	1	0	0	1	0	0
OG0007352	2	0	0	2	1	0	2	0	0	1	0	1
OG0007353	1	1	1	1	1	2	1	0	0	1	0	0
OG0007354	0	2	0	2	2	1	1	0	1	0	0	0
OG0007356	1	1	0	0	1	1	3	0	1	0	0	1
OG0007357	0	1	1	1	1	2	1	0	1	0	0	1
OG0007358	0	0	1	3	1	2	2	0	0	0	0	0
OG0007360	0	1	1	1	2	3	1	0	0	0	0	0
OG0007361	0	2	0	2	1	2	1	0	0	0	0	1
OG0007362	1	0	0	5	0	0	2	0	0	1	0	0
OG0007364	0	0	0	2	1	1	1	0	0	1	0	3
OG0007366	0	1	1	2	1	1	1	0	1	1	0	0
OG0007367	1	1	0	1	1	0	1	1	1	1	0	1
OG0007368	0	1	0	1	1	1	2	0	0	0	0	3
OG0007369	0	0	0	2	2	0	1	0	2	2	0	0
OG0007370	1	1	1	0	2	2	1	0	0	1	0	0
OG0007373	1	1	2	0	1	1	3	0	0	0	0	0
OG0007375	1	1	0	1	1	2	1	0	1	0	0	1
OG0007376	1	0	1	0	0	0	3	0	0	4	0	0
OG0007377	1	0	0	2	1	4	1	0	0	0	0	0
OG0007379	0	0	1	0	3	2	3	0	0	0	0	0
OG0007381	0	0	0	1	1	1	1	2	1	1	0	1
OG0007382	1	1	1	2	2	1	1	0	0	0	0	0
OG0007383	0	1	1	1	1	4	1	0	0	0	0	0
OG0007384	0	0	0	2	0	2	2	1	1	1	0	0
OG0007386	0	0	0	2	2	2	1	1	1	0	0	0
OG0007387	0	1	0	0	3	4	1	0	0	0	0	0
OG0007388	0	0	0	3	2	2	1	0	0	1	0	0
OG0007390	0	1	1	1	2	2	1	0	0	1	0	0
OG0007391	1	0	0	2	1	4	1	0	0	0	0	0
OG0007393	0	1	2	4	0	0	2	0	0	0	0	0
OG0007394	0	1	0	2	1	2	3	0	0	0	0	0
OG0007397	1	0	0	2	1	2	1	0	1	1	0	0
OG0007398	1	1	1	1	1	1	1	0	1	1	0	0
OG0007400	1	3	3	0	1	0	1	0	0	0	0	0
OG0007401	0	0	0	1	0	2	2	2	1	1	0	0
OG0007402	0	1	1	0	0	2	1	3	1	0	0	0
OG0007403	1	1	0	1	1	1	0	1	1	1	0	1
OG0007404	0	0	0	3	0	0	0	0	1	4	0	1
OG0007406	0	1	1	5	0	0	0	0	0	0	0	2
OG0007408	1	1	1	1	2	0	0	0	1	1	0	1
OG0007411	0	0	0	0	0	1	0	1	7	0	0	0
OG0007412	1	0	0	1	0	0	0	0	1	6	0	0
OG0007414	1	0	0	1	1	1	0	3	1	1	0	0
OG0007416	1	0	0	0	1	0	0	5	2	0	0	0
OG0007417	1	0	0	0	0	1	0	1	5	1	0	0
OG0007419	0	0	0	5	0	0	0	0	4	0	0	0
OG0007421	0	0	0	5	0	0	0	0	4	0	0	0
OG0007423	0	1	0	0	0	0	0	6	2	0	0	0
OG0007425	0	0	0	0	0	0	0	3	1	5	0	0
OG0007428	0	1	5	3	0	0	0	0	0	0	0	0
OG0007429	2	1	1	5	0	0	0	0	0	0	0	0
OG0007431	0	1	1	2	0	0	0	0	0	5	0	0
OG0007434	0	0	0	0	7	0	0	1	0	1	0	0
OG0007435	0	0	0	1	0	0	0	0	0	8	0	0
OG0007437	1	0	0	0	4	0	0	0	0	4	0	0
OG0007439	1	0	0	0	0	0	0	0	0	8	0	0
OG0007440	0	0	0	0	0	6	0	0	0	3	0	0
OG0007441	0	1	0	0	0	0	0	0	0	8	0	0
OG0007442	0	0	0	0	6	2	0	0	0	1	0	0
OG0007443	0	0	0	1	4	3	0	0	0	1	0	0
OG0007444	0	0	0	2	5	0	0	0	0	2	0	0
OG0007446	0	0	0	8	0	0	0	1	0	0	0	0
OG0007447	0	0	0	0	1	0	0	8	0	0	0	0
OG0007448	0	1	0	1	5	2	0	0	0	0	0	0
OG0007449	1	1	0	6	1	0	0	0	0	0	0	0
OG0007770	0	0	0	0	0	0	6	0	2	0	0	0
OG0007771	0	0	0	4	0	0	1	0	0	3	0	0
OG0007783	0	0	0	0	2	4	1	0	0	1	0	0
OG0007785	0	0	1	2	1	2	1	0	0	0	0	1
OG0007787	0	1	1	0	1	4	1	0	0	0	0	0
OG0007792	1	1	0	1	1	1	1	0	1	0	0	1
OG0007794	0	1	0	0	1	2	2	0	1	1	0	0
OG0007796	0	0	0	1	1	2	1	0	1	1	0	1
OG0007797	0	0	0	0	1	2	3	0	0	1	0	1
OG0007798	1	0	0	2	2	1	1	0	0	1	0	0
OG0007799	1	1	1	0	1	1	1	0	0	1	0	1
OG0007804	0	0	0	0	1	5	1	0	1	0	0	0
OG0007805	0	0	0	1	0	1	3	0	0	3	0	0
OG0007806	0	0	0	0	3	0	1	0	0	3	0	1
OG0007807	0	0	0	4	1	1	1	0	0	1	0	0
OG0007809	0	0	0	0	6	0	1	0	1	0	0	0
OG0007810	0	1	1	2	2	0	2	0	0	0	0	0
OG0007813	0	0	0	4	2	0	1	0	0	1	0	0
OG0007816	0	0	0	1	1	1	1	0	0	1	0	3
OG0007818	1	0	0	1	1	1	1	0	1	1	0	1
OG0007819	0	0	0	0	1	2	3	0	1	1	0	0
OG0007820	0	0	0	1	1	0	1	2	1	1	0	1
OG0007824	1	1	0	0	1	2	2	1	0	0	0	0
OG0007828	1	1	1	1	1	0	1	0	0	1	0	1
OG0007830	0	0	0	0	1	1	5	0	0	1	0	0
OG0007831	1	1	1	1	1	1	2	0	0	0	0	0
OG0007832	0	0	0	0	2	2	2	0	0	1	0	1
OG0007833	1	1	1	1	1	1	2	0	0	0	0	0
OG0007834	0	0	0	0	2	4	1	0	0	1	0	0
OG0007835	0	0	0	1	1	2	2	0	0	1	0	1
OG0007836	1	1	1	1	1	1	2	0	0	0	0	0
OG0007837	1	1	1	0	1	1	2	0	0	1	0	0
OG0007839	1	1	1	0	2	2	1	0	0	0	0	0
OG0007840	0	0	0	0	5	1	1	0	0	1	0	0
OG0007841	0	0	0	0	3	0	2	1	1	1	0	0
OG0007842	1	1	1	0	1	3	1	0	0	0	0	0
OG0007843	0	1	1	1	1	2	1	0	0	1	0	0
OG0007846	1	0	0	1	1	1	2	0	0	1	0	1
OG0007847	0	0	0	1	2	1	1	1	1	1	0	0
OG0007850	2	1	1	1	1	1	1	0	0	0	0	0
OG0007851	0	1	0	2	2	2	1	0	0	0	0	0
OG0007852	0	0	0	1	3	2	1	0	1	0	0	0
OG0007853	0	0	1	2	2	2	1	0	0	0	0	0
OG0007857	0	0	0	2	1	1	1	0	0	1	0	2
OG0007860	1	0	0	3	1	1	1	0	0	1	0	0
OG0007861	1	0	1	0	1	2	1	0	0	1	0	1
OG0007862	0	0	0	2	0	0	1	2	1	0	0	2
OG0007863	0	0	0	0	1	3	1	0	0	2	0	1
OG0007865	0	1	0	2	1	2	2	0	0	0	0	0
OG0007867	1	1	0	2	0	3	1	0	0	0	0	0
OG0007870	1	1	0	1	1	1	0	0	1	1	0	1
OG0007871	1	0	0	0	0	0	0	1	1	3	0	2
OG0007872	0	2	1	2	0	0	0	0	0	1	0	2
OG0007873	1	1	1	1	1	1	0	0	1	0	0	1
OG0007875	1	1	0	1	1	2	0	0	0	1	0	1
OG0007876	1	1	0	0	0	0	0	1	1	3	0	1
OG0007877	0	1	1	1	0	0	0	2	1	1	0	1
OG0007878	1	1	0	1	1	1	0	0	1	1	0	1
OG0007879	0	0	0	1	1	2	0	1	1	1	0	1
OG0007881	0	0	0	0	1	2	0	2	2	0	0	1
OG0007883	1	1	1	1	1	0	0	0	1	1	0	1
OG0007885	0	0	0	2	0	0	0	1	3	2	0	0
OG0007887	0	0	0	1	0	0	0	3	4	0	0	0
OG0007888	0	0	0	0	0	0	0	1	2	5	0	0
OG0007891	1	1	1	1	0	2	0	1	1	0	0	0
OG0007894	1	0	0	0	1	4	0	1	1	0	0	0
OG0007899	0	0	0	0	0	0	0	1	1	6	0	0
OG0007902	7	0	0	0	0	0	0	0	1	0	0	0
OG0007903	0	1	3	2	0	0	0	0	1	1	0	0
OG0007912	0	0	0	0	3	0	0	4	1	0	0	0
OG0007917	0	0	0	2	0	2	0	1	1	2	0	0
OG0007918	0	0	0	0	0	0	0	5	1	2	0	0
OG0007921	0	0	1	5	0	0	0	0	1	1	0	0
OG0007922	0	1	3	1	0	3	0	0	0	0	0	0
OG0007923	0	0	7	0	0	1	0	0	0	0	0	0
OG0007925	2	1	1	4	0	0	0	0	0	0	0	0
OG0007926	0	0	1	0	0	0	0	7	0	0	0	0
OG0007928	0	1	1	5	0	0	0	0	0	1	0	0
OG0007929	1	1	1	0	1	2	0	0	0	2	0	0
OG0007930	1	1	2	0	0	0	0	0	0	4	0	0
OG0007931	0	0	1	7	0	0	0	0	0	0	0	0
OG0007932	0	0	1	4	3	0	0	0	0	0	0	0
OG0007933	1	2	2	3	0	0	0	0	0	0	0	0
OG0007934	0	1	1	2	0	4	0	0	0	0	0	0
OG0007935	1	0	1	2	1	1	0	0	0	2	0	0
OG0007936	4	1	1	0	1	0	0	0	0	1	0	0
OG0007937	0	0	0	0	0	4	0	1	0	3	0	0
OG0007938	0	0	0	1	0	2	0	1	0	4	0	0
OG0007939	0	0	0	0	1	0	0	0	0	7	0	0
OG0007940	0	0	0	0	0	3	0	0	0	5	0	0
OG0007941	0	0	0	0	0	1	0	0	0	7	0	0
OG0007944	0	0	0	7	0	0	0	0	0	1	0	0
OG0007945	0	0	0	7	0	0	0	0	0	1	0	0
OG0007946	0	0	0	0	0	0	0	7	0	1	0	0
OG0007947	0	0	0	6	0	1	0	0	0	1	0	0
OG0007948	1	0	0	2	0	0	0	4	0	1	0	0
OG0007949	0	0	0	0	6	1	0	0	0	1	0	0
OG0007950	0	0	0	5	2	0	0	0	0	1	0	0
OG0007951	0	0	0	4	2	1	0	0	0	1	0	0
OG0007952	0	0	0	0	0	0	0	7	0	1	0	0
OG0007953	0	0	0	3	0	0	0	5	0	0	0	0
OG0007961	2	0	0	3	2	1	0	0	0	0	0	0
OG0007962	1	0	0	7	0	0	0	0	0	0	0	0
OG0007965	1	0	0	7	0	0	0	0	0	0	0	0
OG0007985	3	0	0	0	0	5	0	0	0	0	0	0
OG0008242	0	0	0	0	1	1	4	0	0	1	0	0
OG0008244	1	1	0	0	1	0	3	0	0	1	0	0
OG0008249	1	1	0	0	1	0	1	0	1	1	0	1
OG0008258	0	0	0	2	0	1	2	1	1	0	0	0
OG0008261	0	0	0	2	1	1	2	0	0	1	0	0
OG0008268	3	1	0	0	0	0	1	0	1	0	0	1
OG0008270	0	0	0	0	2	3	1	0	0	1	0	0
OG0008271	0	0	0	0	5	0	1	1	0	0	0	0
OG0008273	0	0	0	2	1	1	1	0	0	1	0	1
OG0008275	0	1	1	0	4	0	1	0	0	0	0	0
OG0008278	0	0	0	1	1	2	1	0	0	1	0	1
OG0008279	1	1	1	1	0	1	1	0	0	1	0	0
OG0008286	0	0	0	1	1	1	1	1	1	0	0	1
OG0008288	0	0	0	2	2	1	1	0	0	1	0	0
OG0008289	0	1	1	0	1	2	2	0	0	0	0	0
OG0008296	0	1	0	2	1	1	1	0	0	1	0	0
OG0008299	0	0	0	0	1	2	3	0	1	0	0	0
OG0008300	1	0	0	1	1	1	1	0	1	0	0	1
OG0008302	2	0	0	1	1	2	1	0	0	0	0	0
OG0008303	0	0	1	0	0	4	2	0	0	0	0	0
OG0008307	0	0	0	2	1	1	1	0	0	1	0	1
OG0008309	0	0	0	0	1	3	1	0	0	1	0	1
OG0008310	1	0	0	1	1	2	1	0	0	1	0	0
OG0008312	0	1	1	3	1	0	1	0	0	0	0	0
OG0008313	0	0	0	2	1	1	1	0	0	1	0	1
OG0008315	1	1	1	1	1	1	1	0	0	0	0	0
OG0008318	1	1	0	1	2	0	1	0	0	0	0	1
OG0008319	0	0	0	0	1	2	1	1	1	1	0	0
OG0008320	0	0	0	0	1	4	1	0	0	1	0	0
OG0008321	0	0	0	0	2	3	1	0	1	0	0	0
OG0008325	1	0	0	1	1	1	3	0	0	0	0	0
OG0008326	0	0	0	0	1	3	2	0	1	0	0	0
OG0008327	0	0	0	1	1	1	1	0	1	0	0	2
OG0008329	0	1	0	0	1	3	2	0	0	0	0	0
OG0008330	1	0	1	1	1	1	1	0	0	0	0	1
OG0008332	0	0	0	0	1	2	3	1	0	0	0	0
OG0008333	0	1	3	0	1	1	1	0	0	0	0	0
OG0008335	0	1	1	0	1	1	1	0	1	1	0	0
OG0008337	0	1	1	0	1	1	1	0	0	1	0	1
OG0008338	1	0	0	1	1	2	1	0	0	0	0	1
OG0008339	0	0	0	1	1	2	1	0	0	1	0	1
OG0008341	0	0	0	0	3	0	2	0	0	1	0	1
OG0008347	1	0	0	1	1	2	1	0	0	1	0	0
OG0008348	2	0	0	1	1	2	1	0	0	0	0	0
OG0008352	0	1	1	1	0	2	1	0	0	0	0	1
OG0008354	1	0	1	1	0	2	2	0	0	0	0	0
OG0008355	0	0	0	2	0	1	1	2	1	0	0	0
OG0008357	0	0	0	1	2	1	2	0	0	1	0	0
OG0008358	0	0	0	0	2	2	1	0	0	1	0	1
OG0008359	1	0	0	0	1	3	1	0	0	1	0	0
OG0008362	1	1	2	0	1	0	1	0	0	1	0	0
OG0008363	0	0	0	0	3	2	1	0	0	1	0	0
OG0008365	0	0	0	1	1	2	0	0	1	1	0	1
OG0008367	0	0	0	0	0	0	0	0	5	1	0	1
OG0008370	0	0	0	0	0	1	0	3	1	1	0	1
OG0008372	3	0	1	0	0	1	0	0	1	0	0	1
OG0008373	1	1	1	0	0	0	0	0	1	1	0	2
OG0008374	0	0	0	0	3	2	0	0	0	1	0	1
OG0008375	1	1	1	0	1	1	0	0	0	1	0	1
OG0008376	0	1	0	1	0	2	0	0	1	1	0	1
OG0008377	0	1	1	0	0	2	0	0	0	2	0	1
OG0008378	2	1	0	1	1	0	0	0	1	0	0	1
OG0008381	1	1	1	2	0	0	0	0	0	1	0	1
OG0008382	0	1	1	0	0	1	0	0	0	3	0	1
OG0008383	0	0	0	0	3	2	0	0	0	1	0	1
OG0008384	1	1	0	1	2	0	0	0	0	1	0	1
OG0008385	0	0	0	0	0	0	0	2	2	1	0	2
OG0008386	0	0	1	1	1	1	0	0	1	1	0	1
OG0008387	1	1	0	0	1	2	0	0	0	1	0	1
OG0008388	0	0	0	0	1	0	0	2	1	2	0	1
OG0008390	0	0	0	0	0	1	0	5	1	0	0	0
OG0008391	4	0	0	0	0	0	0	0	3	0	0	0
OG0008393	0	0	0	1	0	0	0	0	2	4	0	0
OG0008396	1	1	1	1	1	0	0	0	1	1	0	0
OG0008398	0	0	0	5	0	0	0	0	2	0	0	0
OG0008399	0	0	0	0	0	0	0	2	2	3	0	0
OG0008401	0	0	0	0	6	0	0	0	1	0	0	0
OG0008403	0	0	0	0	0	2	0	4	1	0	0	0
OG0008405	1	1	0	2	0	0	0	1	1	1	0	0
OG0008406	0	0	0	0	0	0	0	4	2	1	0	0
OG0008407	0	0	0	0	3	2	0	0	2	0	0	0
OG0008410	0	3	0	0	0	0	0	1	1	2	0	0
OG0008413	0	2	2	0	0	0	0	0	1	2	0	0
OG0008414	0	0	0	0	0	1	0	1	1	4	0	0
OG0008416	0	1	0	0	0	0	0	2	1	3	0	0
OG0008417	0	0	0	0	4	0	0	1	1	1	0	0
OG0008422	0	0	0	0	0	0	0	0	1	6	0	0
OG0008423	0	0	0	1	1	2	0	2	1	0	0	0
OG0008424	2	1	1	0	2	1	0	0	0	0	0	0
OG0008425	0	1	2	3	0	0	0	0	0	1	0	0
OG0008426	0	0	1	6	0	0	0	0	0	0	0	0
OG0008427	0	0	3	0	4	0	0	0	0	0	0	0
OG0008429	2	1	2	0	0	1	0	0	0	1	0	0
OG0008430	1	3	2	1	0	0	0	0	0	0	0	0
OG0008432	0	0	2	1	0	4	0	0	0	0	0	0
OG0008435	0	0	1	0	0	0	0	6	0	0	0	0
OG0008437	0	2	1	4	0	0	0	0	0	0	0	0
OG0008439	0	0	0	0	5	0	0	1	0	1	0	0
OG0008442	0	0	0	0	6	0	0	0	0	1	0	0
OG0008444	1	0	0	0	0	0	0	0	0	6	0	0
OG0008445	0	1	0	4	0	0	0	0	0	2	0	0
OG0008446	0	0	0	2	0	0	0	0	0	5	0	0
OG0008447	0	0	0	0	1	3	0	0	0	3	0	0
OG0008448	0	0	0	2	0	0	0	0	0	5	0	0
OG0008449	1	0	0	5	0	0	0	0	0	1	0	0
OG0008450	0	0	0	4	0	2	0	0	0	1	0	0
OG0008458	0	0	0	0	5	1	0	1	0	0	0	0
OG0008459	0	0	0	1	3	2	0	1	0	0	0	0
OG0008475	4	0	0	3	0	0	0	0	0	0	0	0
OG0008507	1	0	0	0	0	6	0	0	0	0	0	0
OG0008801	0	0	0	0	2	2	1	0	0	1	0	0
OG0008806	0	0	0	0	1	1	2	1	1	0	0	0
OG0008809	0	0	0	1	0	3	1	0	0	1	0	0
OG0008816	0	0	0	0	0	2	1	2	1	0	0	0
OG0008819	0	0	0	0	2	0	2	1	1	0	0	0
OG0008822	0	1	2	0	0	0	2	0	1	0	0	0
OG0008824	0	0	0	0	0	0	1	0	5	0	0	0
OG0008825	0	0	0	0	0	0	5	0	0	1	0	0
OG0008826	0	0	0	0	2	2	1	0	0	1	0	0
OG0008830	0	1	1	1	0	1	1	0	0	1	0	0
OG0008832	1	0	0	2	0	1	2	0	0	0	0	0
OG0008844	0	0	0	1	1	1	1	0	0	1	0	1
OG0008846	0	0	0	1	1	1	1	1	1	0	0	0
OG0008847	0	1	1	0	0	2	2	0	0	0	0	0
OG0008859	0	0	0	0	2	2	1	0	0	1	0	0
OG0008861	0	1	1	2	0	1	1	0	0	0	0	0
OG0008862	0	1	1	0	1	2	1	0	0	0	0	0
OG0008863	0	0	0	0	0	0	5	0	0	1	0	0
OG0008864	0	1	0	0	0	2	1	0	0	1	0	1
OG0008865	0	0	0	2	1	1	1	0	0	1	0	0
OG0008867	0	1	0	0	0	4	1	0	0	0	0	0
OG0008877	0	1	0	1	1	2	1	0	0	0	0	0
OG0008881	0	3	1	0	0	0	2	0	0	0	0	0
OG0008889	0	0	0	0	0	1	1	1	3	0	0	0
OG0008890	0	1	1	1	1	1	1	0	0	0	0	0
OG0008896	0	1	0	0	2	2	1	0	0	0	0	0
OG0008901	0	0	0	1	1	2	1	0	0	1	0	0
OG0008906	0	0	0	0	3	1	1	0	0	1	0	0
OG0008908	0	0	0	0	1	2	2	0	0	1	0	0
OG0008915	1	0	1	0	1	1	1	0	0	1	0	0
OG0008918	0	0	0	1	2	1	1	1	0	0	0	0
OG0008920	1	0	0	2	0	2	1	0	0	0	0	0
OG0008922	0	0	0	0	0	2	1	1	1	1	0	0
OG0008925	0	0	0	0	1	2	2	0	0	1	0	0
OG0008926	1	0	0	0	1	2	2	0	0	0	0	0
OG0008927	0	0	0	1	1	1	1	0	0	2	0	0
OG0008928	0	1	0	0	1	1	1	1	1	0	0	0
OG0008929	2	1	1	1	0	0	1	0	0	0	0	0
OG0008930	0	0	0	1	1	1	2	0	1	0	0	0
OG0008931	0	1	0	1	1	2	1	0	0	0	0	0
OG0008932	1	0	1	1	1	1	1	0	0	0	0	0
OG0008933	0	0	0	0	1	2	1	0	0	1	0	1
OG0008934	1	0	0	1	0	2	2	0	0	0	0	0
OG0008938	1	0	0	1	1	1	1	0	0	1	0	0
OG0008942	0	0	0	1	1	2	1	0	0	1	0	0
OG0008946	0	1	1	2	0	0	0	0	0	0	0	2
OG0008947	0	1	0	2	1	1	0	0	0	0	0	1
OG0008948	1	1	1	0	0	1	0	0	0	1	0	1
OG0008950	0	1	0	0	1	1	0	0	1	1	0	1
OG0008952	0	0	0	1	0	0	0	1	2	1	0	1
OG0008953	0	0	0	1	1	0	0	0	0	1	0	3
OG0008954	0	0	0	1	0	0	0	1	1	1	0	2
OG0008955	1	1	0	1	2	0	0	0	0	0	0	1
OG0008956	1	0	2	0	0	0	0	0	1	1	0	1
OG0008957	0	0	0	1	1	1	0	0	1	1	0	1
OG0008959	0	1	1	0	0	0	0	0	0	2	0	2
OG0008960	0	1	2	1	0	0	0	0	0	0	0	2
OG0008961	0	1	0	1	1	2	0	0	0	0	0	1
OG0008962	0	0	0	1	2	1	0	0	0	1	0	1
OG0008964	1	1	0	0	1	1	0	0	0	1	0	1
OG0008965	3	0	0	1	0	0	0	0	0	1	0	1
OG0008968	0	0	0	0	0	0	0	0	3	3	0	0
OG0008969	0	0	0	0	4	0	0	1	1	0	0	0
OG0008974	0	0	0	4	0	0	0	1	1	0	0	0
OG0008978	0	0	0	0	0	0	0	2	2	2	0	0
OG0008980	0	0	0	0	0	0	0	1	4	1	0	0
OG0008986	1	1	1	1	0	0	0	0	1	1	0	0
OG0008988	0	0	0	0	1	2	0	2	1	0	0	0
OG0008989	0	0	0	1	0	0	0	3	2	0	0	0
OG0008993	0	0	0	0	0	0	0	1	2	3	0	0
OG0008995	0	2	1	0	0	0	0	2	1	0	0	0
OG0008998	0	0	0	2	0	0	0	0	2	2	0	0
OG0009000	2	0	0	0	0	0	0	2	2	0	0	0
OG0009004	0	0	0	0	1	2	0	0	1	2	0	0
OG0009005	0	0	0	0	0	0	0	0	4	2	0	0
OG0009006	0	0	0	1	1	3	0	0	1	0	0	0
OG0009008	0	0	0	0	1	0	0	2	3	0	0	0
OG0009009	0	0	0	0	1	0	0	2	3	0	0	0
OG0009011	0	0	0	0	4	0	0	1	1	0	0	0
OG0009015	4	0	0	0	0	0	0	1	1	0	0	0
OG0009021	1	1	1	0	1	1	0	0	0	1	0	0
OG0009022	0	0	3	3	0	0	0	0	0	0	0	0
OG0009023	0	0	3	2	1	0	0	0	0	0	0	0
OG0009025	1	1	1	1	0	0	0	0	0	2	0	0
OG0009026	1	2	1	1	0	0	0	0	0	1	0	0
OG0009027	3	1	1	0	1	0	0	0	0	0	0	0
OG0009029	0	2	2	0	1	0	0	0	0	1	0	0
OG0009032	2	1	1	0	0	0	0	0	0	2	0	0
OG0009033	2	1	1	2	0	0	0	0	0	0	0	0
OG0009036	1	1	1	2	0	0	0	0	0	1	0	0
OG0009037	2	1	1	0	1	0	0	0	0	1	0	0
OG0009038	1	1	1	2	1	0	0	0	0	0	0	0
OG0009040	0	3	2	0	0	0	0	0	0	1	0	0
OG0009042	0	0	0	0	3	1	0	1	0	1	0	0
OG0009043	0	0	0	1	3	0	0	0	0	2	0	0
OG0009044	0	0	0	1	1	2	0	0	0	2	0	0
OG0009045	0	0	0	1	3	0	0	0	0	2	0	0
OG0009046	0	0	0	5	0	0	0	0	0	1	0	0
OG0009048	0	0	0	2	2	0	0	1	0	1	0	0
OG0009049	1	1	0	1	1	1	0	0	0	1	0	0
OG0009052	0	1	0	1	1	2	0	0	0	1	0	0
OG0009053	0	0	0	0	0	3	0	0	0	3	0	0
OG0009055	0	0	0	4	0	1	0	0	0	1	0	0
OG0009056	0	0	0	0	1	4	0	0	0	1	0	0
OG0009057	0	1	0	3	0	0	0	0	0	2	0	0
OG0009058	0	0	0	2	0	0	0	0	0	4	0	0
OG0009059	2	0	0	0	2	0	0	0	0	2	0	0
OG0009060	0	0	0	4	0	0	0	0	0	2	0	0
OG0009061	0	5	0	0	0	0	0	0	0	1	0	0
OG0009062	0	1	0	1	0	3	0	0	0	1	0	0
OG0009063	0	0	0	0	1	4	0	0	0	1	0	0
OG0009064	0	0	0	2	0	0	0	4	0	0	0	0
OG0009070	0	0	0	0	1	4	0	1	0	0	0	0
OG0009072	0	0	0	0	2	3	0	1	0	0	0	0
OG0009074	0	3	0	2	1	0	0	0	0	0	0	0
OG0009076	0	1	0	0	5	0	0	0	0	0	0	0
OG0009463	0	0	0	0	0	0	3	0	2	0	0	0
OG0009470	0	0	0	0	0	0	1	0	1	3	0	0
OG0009478	0	0	0	1	0	0	3	0	1	0	0	0
OG0009479	0	0	0	0	0	0	4	0	0	1	0	0
OG0009480	0	0	0	0	0	2	2	0	0	1	0	0
OG0009482	0	0	1	1	1	1	1	0	0	0	0	0
OG0009484	0	0	0	0	0	0	4	1	0	0	0	0
OG0009487	0	0	0	0	0	2	1	0	0	2	0	0
OG0009492	0	0	0	0	1	2	1	0	0	1	0	0
OG0009493	0	0	0	1	0	0	1	1	1	1	0	0
OG0009495	0	0	0	0	1	2	1	0	0	1	0	0
OG0009503	0	0	0	1	1	1	1	0	0	1	0	0
OG0009504	0	0	0	0	1	0	2	2	0	0	0	0
OG0009506	0	0	0	0	0	0	2	1	1	1	0	0
OG0009507	0	0	0	0	0	0	4	1	0	0	0	0
OG0009509	0	0	0	0	1	1	2	0	0	1	0	0
OG0009522	0	1	0	0	1	1	1	0	0	0	0	1
OG0009526	0	0	0	1	0	0	1	0	0	1	0	2
OG0009528	0	1	0	1	0	1	1	0	0	0	0	1
OG0009542	0	0	0	0	0	0	2	0	0	1	0	2
OG0009546	0	0	0	0	3	0	1	1	0	0	0	0
OG0009549	0	1	1	0	1	1	1	0	0	0	0	0
OG0009555	0	0	0	0	0	1	2	1	1	0	0	0
OG0009562	0	0	0	0	0	2	2	0	0	1	0	0
OG0009575	0	0	0	0	3	0	1	0	0	1	0	0
OG0009576	0	0	0	0	1	2	1	0	0	1	0	0
OG0009579	0	1	0	1	1	1	1	0	0	0	0	0
OG0009580	0	0	0	2	0	0	2	0	0	1	0	0
OG0009582	0	0	0	0	1	2	1	0	1	0	0	0
OG0009586	0	0	0	0	1	1	2	0	0	1	0	0
OG0009595	0	0	0	1	0	2	1	0	0	1	0	0
OG0009598	1	0	0	2	1	0	1	0	0	0	0	0
OG0009599	0	0	0	1	0	2	1	0	0	1	0	0
OG0009604	1	0	0	1	1	1	1	0	0	0	0	0
OG0009612	0	1	1	0	0	2	1	0	0	0	0	0
OG0009618	0	0	0	0	1	1	2	0	0	1	0	0
OG0009629	0	0	0	0	1	2	1	0	0	1	0	0
OG0009632	0	1	1	0	1	0	1	0	0	1	0	0
OG0009636	1	1	1	0	0	0	1	0	0	1	0	0
OG0009638	0	0	0	0	1	1	1	0	0	1	0	1
OG0009640	1	1	0	0	0	0	0	0	0	2	0	1
OG0009641	0	1	0	1	1	0	0	0	0	1	0	1
OG0009644	0	1	0	0	2	1	0	0	0	0	0	1
OG0009645	2	1	0	0	0	0	0	0	0	1	0	1
OG0009646	0	1	1	0	0	0	0	1	1	0	0	1
OG0009649	0	0	0	2	1	0	0	0	0	1	0	1
OG0009659	0	0	1	1	0	0	0	0	1	1	0	1
OG0009660	1	1	0	0	1	0	0	0	0	1	0	1
OG0009662	0	0	0	0	0	1	0	2	1	0	0	1
OG0009663	0	0	0	0	3	0	0	0	0	1	0	1
OG0009666	0	0	0	2	0	0	0	0	3	0	0	0
OG0009668	1	1	1	0	0	0	0	0	2	0	0	0
OG0009670	0	0	0	1	0	0	0	2	2	0	0	0
OG0009678	1	1	1	1	0	0	0	0	1	0	0	0
OG0009680	1	0	0	0	0	0	0	2	2	0	0	0
OG0009682	0	0	0	0	0	0	0	1	1	3	0	0
OG0009686	0	0	0	1	0	3	0	0	1	0	0	0
OG0009687	0	0	0	1	0	0	0	1	1	2	0	0
OG0009688	0	0	0	4	0	0	0	0	1	0	0	0
OG0009689	0	1	1	1	0	0	0	1	1	0	0	0
OG0009691	0	0	0	0	0	0	0	1	3	1	0	0
OG0009692	0	0	0	1	0	2	0	0	1	1	0	0
OG0009693	0	0	0	1	0	0	0	2	1	1	0	0
OG0009694	0	0	0	0	0	0	0	1	1	3	0	0
OG0009695	0	0	1	0	0	0	0	3	1	0	0	0
OG0009696	0	0	0	0	2	0	0	2	1	0	0	0
OG0009700	1	2	0	0	0	0	0	0	1	1	0	0
OG0009702	0	0	0	4	0	0	0	0	1	0	0	0
OG0009703	0	1	0	1	0	0	0	1	2	0	0	0
OG0009705	0	0	0	0	1	1	0	1	1	1	0	0
OG0009706	0	0	0	0	0	0	0	2	2	1	0	0
OG0009707	0	0	0	0	0	2	0	2	1	0	0	0
OG0009708	0	0	0	0	0	0	0	3	1	1	0	0
OG0009709	0	0	0	0	0	0	0	1	3	1	0	0
OG0009710	0	0	0	2	0	0	0	2	1	0	0	0
OG0009711	0	0	0	1	1	0	0	2	1	0	0	0
OG0009714	0	1	0	1	0	1	0	1	1	0	0	0
OG0009716	0	0	0	3	0	0	0	1	1	0	0	0
OG0009717	0	0	0	2	0	1	0	1	1	0	0	0
OG0009719	0	0	0	0	0	1	0	3	1	0	0	0
OG0009721	0	0	0	0	0	0	0	3	1	1	0	0
OG0009722	0	0	0	1	0	0	0	2	1	1	0	0
OG0009725	0	0	0	0	4	0	0	0	1	0	0	0
OG0009726	0	0	0	1	0	0	0	1	1	2	0	0
OG0009729	0	1	1	1	0	0	0	0	1	1	0	0
OG0009730	1	0	0	0	1	2	0	0	1	0	0	0
OG0009737	0	1	1	1	1	0	0	0	0	1	0	0
OG0009741	0	0	1	1	1	2	0	0	0	0	0	0
OG0009742	1	1	1	0	0	0	0	0	0	2	0	0
OG0009744	1	1	1	0	0	0	0	0	0	2	0	0
OG0009748	0	0	1	0	3	1	0	0	0	0	0	0
OG0009749	0	1	1	2	0	0	0	0	0	1	0	0
OG0009751	0	0	1	4	0	0	0	0	0	0	0	0
OG0009752	1	1	1	0	1	0	0	0	0	1	0	0
OG0009753	0	0	1	4	0	0	0	0	0	0	0	0
OG0009756	0	1	3	0	0	0	0	0	0	1	0	0
OG0009757	0	0	1	1	1	2	0	0	0	0	0	0
OG0009758	0	0	1	0	0	2	0	1	0	1	0	0
OG0009759	0	1	1	0	1	2	0	0	0	0	0	0
OG0009760	0	2	1	2	0	0	0	0	0	0	0	0
OG0009761	0	3	1	1	0	0	0	0	0	0	0	0
OG0009762	0	2	1	0	0	0	0	0	0	2	0	0
OG0009763	1	1	1	1	0	0	0	0	0	1	0	0
OG0009764	1	1	1	1	0	0	0	0	0	1	0	0
OG0009765	0	1	1	0	0	0	0	0	0	3	0	0
OG0009766	0	1	1	1	0	0	0	0	0	2	0	0
OG0009767	1	1	2	1	0	0	0	0	0	0	0	0
OG0009768	1	1	1	0	0	0	0	0	0	2	0	0
OG0009769	1	1	1	0	1	0	0	0	0	1	0	0
OG0009770	0	1	1	3	0	0	0	0	0	0	0	0
OG0009771	0	2	1	1	1	0	0	0	0	0	0	0
OG0009773	0	0	0	0	1	2	0	0	0	2	0	0
OG0009775	0	0	0	0	1	3	0	0	0	1	0	0
OG0009776	0	0	0	0	2	2	0	0	0	1	0	0
OG0009777	0	0	0	0	0	2	0	0	0	3	0	0
OG0009778	0	0	0	0	2	0	0	0	0	3	0	0
OG0009779	0	0	0	0	1	1	0	1	0	2	0	0
OG0009780	0	1	0	2	0	0	0	0	0	2	0	0
OG0009781	0	0	0	0	4	0	0	0	0	1	0	0
OG0009782	0	0	0	1	2	1	0	0	0	1	0	0
OG0009783	1	0	0	0	1	2	0	0	0	1	0	0
OG0009785	0	0	0	0	0	0	0	1	0	4	0	0
OG0009787	0	0	0	0	1	3	0	0	0	1	0	0
OG0009788	0	0	0	2	0	0	0	0	0	3	0	0
OG0009789	0	0	0	0	2	0	0	0	0	3	0	0
OG0009791	0	0	0	3	0	0	0	0	0	2	0	0
OG0009792	0	0	0	2	0	0	0	0	0	3	0	0
OG0009793	0	0	0	0	0	4	0	0	0	1	0	0
OG0009794	0	0	0	0	2	2	0	0	0	1	0	0
OG0009795	0	0	0	0	4	0	0	0	0	1	0	0
OG0009796	0	0	0	0	3	0	0	0	0	2	0	0
OG0009798	0	0	0	0	1	2	0	0	0	2	0	0
OG0009799	0	0	0	0	0	2	0	0	0	3	0	0
OG0009800	0	0	0	0	1	2	0	1	0	1	0	0
OG0009801	0	0	0	0	4	0	0	0	0	1	0	0
OG0009802	0	0	0	0	4	0	0	0	0	1	0	0
OG0009803	0	0	0	2	2	0	0	0	0	1	0	0
OG0009804	0	0	0	4	0	0	0	0	0	1	0	0
OG0009805	1	1	0	2	0	0	0	0	0	1	0	0
OG0009806	0	0	0	2	0	0	0	3	0	0	0	0
OG0009812	0	1	0	4	0	0	0	0	0	0	0	0
OG0009813	0	1	0	0	1	3	0	0	0	0	0	0
OG0009814	0	1	0	2	1	1	0	0	0	0	0	0
OG0009816	0	1	0	0	1	3	0	0	0	0	0	0
OG0009845	1	0	0	0	2	2	0	0	0	0	0	0
OG0010243	0	0	0	0	0	0	3	0	0	1	0	0
OG0010256	1	0	0	0	1	1	1	0	0	0	0	0
OG0010259	0	0	1	0	0	0	3	0	0	0	0	0
OG0010266	0	0	0	0	0	0	3	1	0	0	0	0
OG0010268	0	0	0	0	1	1	1	0	0	1	0	0
OG0010278	0	0	0	1	0	0	2	0	1	0	0	0
OG0010289	0	0	0	0	1	0	2	0	0	1	0	0
OG0010300	0	0	0	0	1	1	1	0	0	1	0	0
OG0010303	0	0	0	0	0	2	1	0	0	1	0	0
OG0010304	0	1	1	0	0	0	1	0	0	1	0	0
OG0010308	1	0	0	0	1	1	1	0	0	0	0	0
OG0010311	0	0	0	0	0	0	1	2	1	0	0	0
OG0010313	0	0	0	0	0	2	1	0	0	1	0	0
OG0010319	0	0	0	0	0	0	1	0	0	3	0	0
OG0010322	0	0	0	0	1	0	1	0	0	2	0	0
OG0010323	1	0	0	1	1	0	1	0	0	0	0	0
OG0010332	0	1	0	0	1	1	1	0	0	0	0	0
OG0010347	0	1	0	0	0	0	2	0	1	0	0	0
OG0010348	0	0	0	0	0	1	2	0	0	1	0	0
OG0010363	0	0	0	0	0	0	2	1	0	1	0	0
OG0010367	0	0	0	1	0	0	1	0	0	2	0	0
OG0010368	0	1	0	1	0	0	1	0	0	0	0	1
OG0010370	0	0	0	0	0	0	2	2	0	0	0	0
OG0010372	0	0	0	0	1	1	1	0	0	1	0	0
OG0010380	1	0	0	1	1	0	1	0	0	0	0	0
OG0010381	0	0	0	0	1	0	2	0	0	1	0	0
OG0010384	0	0	0	0	0	2	1	0	0	1	0	0
OG0010389	0	0	0	0	0	2	1	0	0	1	0	0
OG0010403	0	0	1	0	0	2	1	0	0	0	0	0
OG0010406	0	1	1	1	0	0	1	0	0	0	0	0
OG0010416	0	2	1	0	0	0	1	0	0	0	0	0
OG0010425	0	0	0	0	1	1	1	0	0	1	0	0
OG0010436	1	0	0	0	1	1	1	0	0	0	0	0
OG0010442	0	0	0	0	0	2	1	0	0	1	0	0
OG0010448	0	0	0	0	1	1	1	0	0	1	0	0
OG0010453	0	0	0	0	0	2	1	0	0	1	0	0
OG0010459	0	0	0	0	0	0	1	0	3	0	0	0
OG0010460	1	2	0	0	0	0	1	0	0	0	0	0
OG0010465	0	0	0	0	1	1	1	0	0	1	0	0
OG0010466	0	0	0	0	0	2	1	0	0	1	0	0
OG0010470	0	0	0	1	0	0	1	2	0	0	0	0
OG0010475	0	0	0	0	1	1	1	0	0	1	0	0
OG0010480	0	0	0	0	1	1	1	0	0	1	0	0
OG0010485	0	0	0	1	0	0	1	1	1	0	0	0
OG0010493	0	0	0	0	1	1	1	0	0	1	0	0
OG0010497	0	0	0	0	0	2	1	0	0	1	0	0
OG0010500	0	1	0	0	0	1	2	0	0	0	0	0
OG0010501	0	1	1	0	0	0	1	0	0	1	0	0
OG0010502	0	1	1	0	0	0	2	0	0	0	0	0
OG0010508	0	0	0	0	0	0	1	2	1	0	0	0
OG0010513	0	1	0	0	2	0	1	0	0	0	0	0
OG0010517	0	0	0	0	2	0	1	0	0	1	0	0
OG0010519	0	0	0	1	0	0	0	1	0	1	0	1
OG0010520	0	0	0	2	0	0	0	0	0	1	0	1
OG0010521	0	0	0	2	0	0	0	0	0	1	0	1
OG0010526	0	1	1	0	0	0	0	0	0	1	0	1
OG0010528	1	1	0	0	0	0	0	0	0	1	0	1
OG0010530	0	1	0	0	1	0	0	0	0	1	0	1
OG0010531	0	0	0	1	0	0	0	0	0	2	0	1
OG0010532	1	0	0	0	0	0	0	0	0	2	0	1
OG0010537	0	0	0	0	0	2	0	0	0	1	0	1
OG0010541	0	0	0	0	0	0	0	0	1	1	0	2
OG0010542	1	0	0	0	0	2	0	0	0	0	0	1
OG0010543	1	1	0	0	0	0	0	0	0	1	0	1
OG0010544	0	1	1	1	0	0	0	0	0	0	0	1
OG0010547	0	0	0	0	1	0	0	0	0	2	0	1
OG0010548	0	0	0	1	1	1	0	0	1	0	0	0
OG0010549	0	0	0	1	0	0	0	1	1	1	0	0
OG0010550	0	0	0	0	0	0	0	1	1	2	0	0
OG0010557	0	0	0	0	0	0	0	1	1	2	0	0
OG0010560	0	1	1	0	0	0	0	0	2	0	0	0
OG0010578	0	0	0	0	0	2	0	1	1	0	0	0
OG0010583	0	0	0	0	1	1	0	0	1	1	0	0
OG0010595	0	0	0	1	0	0	0	2	1	0	0	0
OG0010596	0	0	3	0	0	0	0	0	1	0	0	0
OG0010597	0	1	0	1	0	0	0	0	1	1	0	0
OG0010603	0	0	0	0	0	0	0	1	2	1	0	0
OG0010609	0	0	0	0	0	0	0	0	3	1	0	0
OG0010621	0	0	0	1	0	0	0	1	2	0	0	0
OG0010624	0	0	1	0	0	0	0	2	1	0	0	0
OG0010625	0	1	1	0	0	0	0	1	1	0	0	0
OG0010630	2	0	0	0	0	0	0	1	1	0	0	0
OG0010633	1	1	1	0	0	0	0	0	1	0	0	0
OG0010636	0	0	0	1	0	0	0	1	2	0	0	0
OG0010640	0	0	0	0	2	1	0	0	1	0	0	0
OG0010641	0	0	0	0	3	0	0	0	1	0	0	0
OG0010646	0	0	0	0	0	2	0	1	1	0	0	0
OG0010662	0	0	0	0	0	1	0	2	1	0	0	0
OG0010663	0	2	0	0	0	0	0	1	1	0	0	0
OG0010667	0	0	0	1	0	0	0	2	1	0	0	0
OG0010668	0	0	0	0	0	3	0	0	1	0	0	0
OG0010670	0	1	1	0	0	0	0	1	1	0	0	0
OG0010671	1	0	0	1	0	0	0	1	1	0	0	0
OG0010673	0	2	1	0	0	0	0	0	1	0	0	0
OG0010674	0	0	0	0	1	1	0	1	1	0	0	0
OG0010675	0	0	0	0	0	0	0	2	1	1	0	0
OG0010676	0	0	0	1	0	1	0	1	1	0	0	0
OG0010678	0	0	0	0	0	0	0	0	1	3	0	0
OG0010680	0	0	0	0	0	0	0	2	1	1	0	0
OG0010682	0	0	0	0	0	2	0	1	1	0	0	0
OG0010683	0	0	0	1	0	0	0	2	1	0	0	0
OG0010685	0	0	1	3	0	0	0	0	0	0	0	0
OG0010686	0	0	1	3	0	0	0	0	0	0	0	0
OG0010690	1	1	1	0	0	0	0	0	0	1	0	0
OG0010694	1	1	1	1	0	0	0	0	0	0	0	0
OG0010696	0	1	1	1	0	0	0	0	0	1	0	0
OG0010698	0	1	1	2	0	0	0	0	0	0	0	0
OG0010699	1	1	1	0	0	0	0	0	0	1	0	0
OG0010700	1	1	1	1	0	0	0	0	0	0	0	0
OG0010703	1	1	1	1	0	0	0	0	0	0	0	0
OG0010708	0	2	1	1	0	0	0	0	0	0	0	0
OG0010709	0	1	1	0	1	1	0	0	0	0	0	0
OG0010710	0	1	2	0	1	0	0	0	0	0	0	0
OG0010711	0	1	1	2	0	0	0	0	0	0	0	0
OG0010713	1	1	1	1	0	0	0	0	0	0	0	0
OG0010714	0	1	2	1	0	0	0	0	0	0	0	0
OG0010715	0	1	1	1	0	0	0	0	0	1	0	0
OG0010719	1	1	1	0	1	0	0	0	0	0	0	0
OG0010721	0	1	1	0	0	0	0	0	0	2	0	0
OG0010724	0	1	2	0	0	1	0	0	0	0	0	0
OG0010725	1	1	1	0	1	0	0	0	0	0	0	0
OG0010726	0	2	1	0	0	0	0	0	0	1	0	0
OG0010727	1	1	1	0	1	0	0	0	0	0	0	0
OG0010728	1	1	1	1	0	0	0	0	0	0	0	0
OG0010730	1	1	1	0	0	0	0	0	0	1	0	0
OG0010731	1	1	1	1	0	0	0	0	0	0	0	0
OG0010732	0	0	1	0	0	0	0	0	0	3	0	0
OG0010736	0	2	1	1	0	0	0	0	0	0	0	0
OG0010738	0	1	1	1	1	0	0	0	0	0	0	0
OG0010739	1	1	1	1	0	0	0	0	0	0	0	0
OG0010741	1	1	1	0	0	0	0	0	0	1	0	0
OG0010743	1	1	1	0	1	0	0	0	0	0	0	0
OG0010744	0	2	1	0	0	0	0	1	0	0	0	0
OG0010745	1	1	1	1	0	0	0	0	0	0	0	0
OG0010746	1	1	1	1	0	0	0	0	0	0	0	0
OG0010747	1	1	1	1	0	0	0	0	0	0	0	0
OG0010748	1	1	1	1	0	0	0	0	0	0	0	0
OG0010752	0	1	1	0	0	0	0	0	0	2	0	0
OG0010753	0	0	1	0	0	0	0	3	0	0	0	0
OG0010754	1	1	1	0	0	0	0	0	0	1	0	0
OG0010755	0	0	0	0	2	0	0	0	0	2	0	0
OG0010757	0	0	0	0	1	0	0	2	0	1	0	0
OG0010758	0	0	0	0	0	0	0	1	0	3	0	0
OG0010760	0	0	0	0	0	2	0	1	0	1	0	0
OG0010761	0	1	0	0	0	0	0	0	0	3	0	0
OG0010762	1	2	0	0	0	0	0	0	0	1	0	0
OG0010763	0	0	0	0	0	1	0	2	0	1	0	0
OG0010764	0	0	0	2	0	1	0	0	0	1	0	0
OG0010765	0	0	0	0	0	1	0	0	0	3	0	0
OG0010766	0	0	0	0	1	1	0	0	0	2	0	0
OG0010767	0	0	0	0	1	0	0	0	0	3	0	0
OG0010768	0	0	0	0	0	0	0	3	0	1	0	0
OG0010769	0	0	0	0	1	0	0	2	0	1	0	0
OG0010770	0	0	0	0	2	0	0	0	0	2	0	0
OG0010771	0	0	0	0	2	0	0	0	0	2	0	0
OG0010772	0	0	0	0	0	1	0	2	0	1	0	0
OG0010773	0	0	0	3	0	0	0	0	0	1	0	0
OG0010774	0	0	0	2	1	0	0	0	0	1	0	0
OG0010775	0	0	0	0	3	0	0	0	0	1	0	0
OG0010776	0	0	0	0	0	1	0	0	0	3	0	0
OG0010777	0	0	0	1	0	0	0	0	0	3	0	0
OG0010781	0	0	0	0	0	3	0	0	0	1	0	0
OG0010782	0	0	0	0	1	0	0	0	0	3	0	0
OG0010783	0	0	0	1	1	1	0	0	0	1	0	0
OG0010784	1	0	0	0	0	0	0	0	0	3	0	0
OG0010786	0	0	0	2	0	1	0	0	0	1	0	0
OG0010788	0	0	0	0	0	3	0	0	0	1	0	0
OG0010789	0	0	0	1	0	0	0	0	0	3	0	0
OG0010790	0	0	0	0	0	2	0	0	0	2	0	0
OG0010791	0	0	0	0	0	2	0	1	0	1	0	0
OG0010792	0	0	0	0	3	0	0	0	0	1	0	0
OG0010793	0	0	0	2	0	0	0	0	0	2	0	0
OG0010794	0	0	0	3	0	0	0	0	0	1	0	0
OG0010795	0	0	0	3	0	0	0	0	0	1	0	0
OG0010796	0	0	0	0	1	2	0	0	0	1	0	0
OG0010797	0	0	0	0	1	2	0	0	0	1	0	0
OG0010798	0	0	0	1	1	1	0	0	0	1	0	0
OG0010799	0	0	0	0	1	2	0	1	0	0	0	0
OG0010804	0	0	0	1	1	0	0	2	0	0	0	0
OG0010809	0	0	0	0	2	1	0	1	0	0	0	0
OG0010810	0	0	0	1	0	2	0	1	0	0	0	0
OG0010816	0	0	0	0	2	1	0	1	0	0	0	0
OG0010817	0	0	0	3	0	0	0	1	0	0	0	0
OG0010818	0	0	0	0	3	0	0	1	0	0	0	0
OG0010819	0	2	0	2	0	0	0	0	0	0	0	0
OG0010821	0	1	0	3	0	0	0	0	0	0	0	0
OG0010824	1	1	0	0	1	1	0	0	0	0	0	0
OG0010826	0	2	0	2	0	0	0	0	0	0	0	0
OG0010827	2	1	0	1	0	0	0	0	0	0	0	0
OG0010828	0	2	0	2	0	0	0	0	0	0	0	0
OG0010894	1	0	0	1	0	2	0	0	0	0	0	0
OG0010932	2	0	0	0	0	2	0	0	0	0	0	0
OG0011465	0	0	0	0	0	0	1	0	0	2	0	0
OG0011468	0	0	0	0	0	0	1	2	0	0	0	0
OG0011471	1	0	0	0	0	1	1	0	0	0	0	0
OG0011472	0	0	0	0	0	0	1	0	0	2	0	0
OG0011491	0	0	0	0	0	0	2	0	0	1	0	0
OG0011533	0	0	0	0	0	0	1	1	1	0	0	0
OG0011537	0	1	0	0	0	0	1	0	0	1	0	0
OG0011538	0	1	1	0	0	0	1	0	0	0	0	0
OG0011542	0	0	0	0	0	0	2	1	0	0	0	0
OG0011563	0	0	1	0	1	0	1	0	0	0	0	0
OG0011574	0	0	0	0	0	0	2	0	0	1	0	0
OG0011582	0	1	0	0	0	0	2	0	0	0	0	0
OG0011589	0	0	0	1	0	0	1	0	0	1	0	0
OG0011626	0	0	0	0	1	0	1	0	0	1	0	0
OG0011635	0	0	0	0	1	0	1	0	1	0	0	0
OG0011643	0	0	0	0	0	0	1	0	0	2	0	0
OG0011649	0	0	0	0	0	0	1	0	0	1	0	1
OG0011662	0	0	0	1	0	0	1	1	0	0	0	0
OG0011681	0	0	1	0	0	1	1	0	0	0	0	0
OG0011688	0	0	0	1	0	0	1	0	0	1	0	0
OG0011693	0	0	0	0	0	0	2	0	1	0	0	0
OG0011704	0	0	1	1	0	0	1	0	0	0	0	0
OG0011718	0	1	0	0	0	0	2	0	0	0	0	0
OG0011725	0	0	0	0	0	1	1	0	0	1	0	0
OG0011729	0	0	1	0	0	0	1	0	0	1	0	0
OG0011733	0	0	1	0	0	0	2	0	0	0	0	0
OG0011736	0	0	0	0	0	0	1	0	0	2	0	0
OG0011737	0	0	0	0	1	0	1	0	0	1	0	0
OG0011738	1	0	0	0	0	0	1	0	0	1	0	0
OG0011739	1	0	0	0	1	0	1	0	0	0	0	0
OG0011740	0	1	1	0	0	0	1	0	0	0	0	0
OG0011745	0	1	1	0	0	0	1	0	0	0	0	0
OG0011746	0	0	0	0	0	1	1	0	0	1	0	0
OG0011747	0	1	0	0	1	0	1	0	0	0	0	0
OG0011749	0	0	0	0	0	0	1	0	0	2	0	0
OG0011760	1	0	0	0	0	0	0	0	1	0	0	1
OG0011763	0	0	1	0	1	0	0	0	0	0	0	1
OG0011774	0	0	0	0	1	0	0	0	0	1	0	1
OG0011786	0	0	0	0	1	0	0	0	0	1	0	1
OG0011795	0	0	0	1	0	0	0	1	1	0	0	0
OG0011804	0	0	0	0	2	0	0	0	1	0	0	0
OG0011812	0	0	0	0	0	0	0	1	1	1	0	0
OG0011816	0	0	0	0	0	1	0	1	1	0	0	0
OG0011819	0	0	0	1	0	0	0	1	1	0	0	0
OG0011823	0	0	0	0	0	1	0	1	1	0	0	0
OG0011829	0	1	1	0	0	0	0	0	1	0	0	0
OG0011833	0	0	0	1	0	0	0	0	2	0	0	0
OG0011835	0	0	0	0	1	1	0	0	1	0	0	0
OG0011853	0	0	0	0	0	2	0	0	1	0	0	0
OG0011867	0	1	1	0	0	0	0	0	1	0	0	0
OG0011869	0	0	0	1	0	0	0	1	1	0	0	0
OG0011876	0	1	1	0	0	0	0	0	1	0	0	0
OG0011878	0	0	0	0	0	2	0	0	1	0	0	0
OG0011882	0	0	0	0	1	1	0	0	1	0	0	0
OG0011895	0	0	0	0	0	0	0	1	1	1	0	0
OG0011899	0	0	0	0	0	0	0	0	2	1	0	0
OG0011907	0	0	0	0	0	2	0	0	1	0	0	0
OG0011908	0	0	0	0	0	0	0	1	1	1	0	0
OG0011913	0	0	0	0	0	0	0	1	1	1	0	0
OG0011915	0	0	0	0	1	0	0	1	1	0	0	0
OG0011919	0	1	0	0	0	0	0	1	1	0	0	0
OG0011920	0	0	0	0	0	2	0	0	1	0	0	0
OG0011925	0	0	0	0	0	1	0	1	1	0	0	0
OG0011927	0	1	0	0	0	0	0	1	1	0	0	0
OG0011928	0	0	0	0	0	0	0	1	1	1	0	0
OG0011932	0	1	0	0	0	0	0	0	2	0	0	0
OG0011933	0	0	0	0	0	1	0	1	1	0	0	0
OG0011940	0	0	0	0	0	1	0	0	2	0	0	0
OG0011941	0	0	0	2	0	0	0	0	1	0	0	0
OG0011945	0	0	0	0	0	0	0	1	1	1	0	0
OG0011947	0	0	0	0	0	2	0	0	1	0	0	0
OG0011953	0	0	0	0	2	0	0	0	1	0	0	0
OG0011955	0	0	0	0	1	1	0	0	1	0	0	0
OG0011958	0	0	0	0	1	0	0	1	1	0	0	0
OG0011966	0	0	0	0	0	0	0	1	1	1	0	0
OG0011975	0	0	0	0	0	0	0	1	1	1	0	0
OG0011978	0	2	0	0	0	0	0	0	1	0	0	0
OG0012002	0	0	0	0	0	0	0	1	1	1	0	0
OG0012003	0	0	0	1	0	0	0	1	1	0	0	0
OG0012009	0	0	0	1	0	0	0	1	1	0	0	0
OG0012024	0	0	0	1	0	0	0	1	1	0	0	0
OG0012031	0	0	0	0	0	1	0	0	1	1	0	0
OG0012039	0	0	0	0	0	0	0	1	1	1	0	0
OG0012044	0	1	0	0	0	0	0	1	1	0	0	0
OG0012063	1	0	0	0	0	0	0	1	1	0	0	0
OG0012068	0	1	0	0	1	0	0	0	1	0	0	0
OG0012070	0	0	0	0	0	0	0	1	1	1	0	0
OG0012080	0	0	0	0	0	2	0	0	1	0	0	0
OG0012081	0	0	0	0	0	0	0	1	1	1	0	0
OG0012086	0	1	0	0	0	0	0	1	1	0	0	0
OG0012090	0	0	0	0	0	1	0	1	1	0	0	0
OG0012100	1	0	0	0	0	0	0	1	1	0	0	0
OG0012102	0	0	0	0	0	0	0	1	1	1	0	0
OG0012105	0	0	0	1	0	0	0	1	1	0	0	0
OG0012132	0	0	1	0	0	0	0	1	1	0	0	0
OG0012133	0	0	0	1	0	0	0	1	1	0	0	0
OG0012139	0	1	1	1	0	0	0	0	0	0	0	0
OG0012146	0	1	1	0	0	0	0	0	0	1	0	0
OG0012148	0	1	1	1	0	0	0	0	0	0	0	0
OG0012151	0	1	1	0	0	0	0	0	0	1	0	0
OG0012155	0	0	1	1	1	0	0	0	0	0	0	0
OG0012156	0	1	1	1	0	0	0	0	0	0	0	0
OG0012158	0	1	1	0	1	0	0	0	0	0	0	0
OG0012159	0	0	1	0	1	0	0	0	0	1	0	0
OG0012160	0	1	1	0	0	0	0	1	0	0	0	0
OG0012164	0	1	1	1	0	0	0	0	0	0	0	0
OG0012165	0	1	1	0	0	0	0	0	0	1	0	0
OG0012166	0	1	1	0	0	0	0	0	0	1	0	0
OG0012167	0	1	1	1	0	0	0	0	0	0	0	0
OG0012172	0	1	1	0	0	0	0	0	0	1	0	0
OG0012175	1	0	1	0	0	0	0	0	0	1	0	0
OG0012176	1	0	1	1	0	0	0	0	0	0	0	0
OG0012183	0	1	1	1	0	0	0	0	0	0	0	0
OG0012186	0	1	1	1	0	0	0	0	0	0	0	0
OG0012192	0	1	1	0	1	0	0	0	0	0	0	0
OG0012196	0	1	1	0	0	0	0	0	0	1	0	0
OG0012199	0	1	1	0	0	0	0	0	0	1	0	0
OG0012203	0	1	1	1	0	0	0	0	0	0	0	0
OG0012204	0	1	1	1	0	0	0	0	0	0	0	0
OG0012206	1	0	1	1	0	0	0	0	0	0	0	0
OG0012209	1	0	1	0	0	0	0	0	0	1	0	0
OG0012215	0	1	1	1	0	0	0	0	0	0	0	0
OG0012221	0	0	1	2	0	0	0	0	0	0	0	0
OG0012226	0	1	1	0	0	1	0	0	0	0	0	0
OG0012227	1	0	1	0	0	0	0	0	0	1	0	0
OG0012229	0	1	1	0	0	0	0	0	0	1	0	0
OG0012232	0	1	1	0	0	0	0	1	0	0	0	0
OG0012234	0	1	1	1	0	0	0	0	0	0	0	0
OG0012243	0	1	1	0	0	0	0	0	0	1	0	0
OG0012244	0	1	1	1	0	0	0	0	0	0	0	0
OG0012246	0	1	1	0	0	1	0	0	0	0	0	0
OG0012252	0	1	1	1	0	0	0	0	0	0	0	0
OG0012255	0	1	1	0	1	0	0	0	0	0	0	0
OG0012256	0	1	1	0	0	0	0	0	0	1	0	0
OG0012258	0	1	1	0	0	0	0	0	0	1	0	0
OG0012259	0	0	1	0	0	2	0	0	0	0	0	0
OG0012261	0	0	1	0	0	0	0	0	0	2	0	0
OG0012265	1	0	1	1	0	0	0	0	0	0	0	0
OG0012275	0	0	1	2	0	0	0	0	0	0	0	0
OG0012277	0	0	1	2	0	0	0	0	0	0	0	0
OG0012280	0	1	1	0	1	0	0	0	0	0	0	0
OG0012288	0	1	1	1	0	0	0	0	0	0	0	0
OG0012294	1	0	1	0	0	0	0	0	0	1	0	0
OG0012296	0	1	1	0	1	0	0	0	0	0	0	0
OG0012297	0	1	1	0	1	0	0	0	0	0	0	0
OG0012299	0	0	0	0	0	0	0	1	0	2	0	0
OG0012301	0	0	0	0	0	1	0	1	0	1	0	0
OG0012302	0	0	0	1	1	0	0	0	0	1	0	0
OG0012303	0	0	0	2	0	0	0	0	0	1	0	0
OG0012304	0	0	0	0	2	0	0	0	0	1	0	0
OG0012306	0	0	0	0	2	0	0	0	0	1	0	0
OG0012307	0	1	0	0	0	0	0	0	0	2	0	0
OG0012308	0	0	0	0	1	0	0	0	0	2	0	0
OG0012309	0	0	0	0	1	0	0	1	0	1	0	0
OG0012310	0	0	0	2	0	0	0	0	0	1	0	0
OG0012312	0	0	0	0	2	0	0	0	0	1	0	0
OG0012313	0	0	0	0	0	2	0	0	0	1	0	0
OG0012314	0	0	0	1	0	0	0	0	0	2	0	0
OG0012315	0	0	0	0	1	0	0	1	0	1	0	0
OG0012317	0	1	0	0	0	0	0	0	0	2	0	0
OG0012318	1	0	0	0	1	0	0	0	0	1	0	0
OG0012319	0	0	0	0	1	0	0	0	0	2	0	0
OG0012320	0	0	0	1	0	1	0	0	0	1	0	0
OG0012321	0	0	0	1	0	0	0	0	0	2	0	0
OG0012323	0	0	0	0	0	0	0	1	0	2	0	0
OG0012324	0	0	0	1	0	0	0	0	0	2	0	0
OG0012325	0	0	0	0	0	2	0	0	0	1	0	0
OG0012326	0	0	0	1	0	0	0	1	0	1	0	0
OG0012327	0	0	0	0	1	1	0	0	0	1	0	0
OG0012328	0	0	0	1	1	0	0	0	0	1	0	0
OG0012329	0	0	0	0	0	2	0	0	0	1	0	0
OG0012330	0	0	0	0	0	2	0	0	0	1	0	0
OG0012331	0	0	0	0	1	0	0	0	0	2	0	0
OG0012332	0	0	0	0	1	0	0	0	0	2	0	0
OG0012334	0	0	0	0	1	1	0	0	0	1	0	0
OG0012335	0	0	0	0	0	2	0	0	0	1	0	0
OG0012337	0	0	0	0	0	2	0	0	0	1	0	0
OG0012338	0	0	0	2	0	0	0	0	0	1	0	0
OG0012339	0	0	0	0	2	0	0	0	0	1	0	0
OG0012341	0	1	0	0	0	0	0	1	0	1	0	0
OG0012342	0	0	0	0	0	0	0	2	0	1	0	0
OG0012343	2	0	0	0	0	0	0	0	0	1	0	0
OG0012344	0	0	0	1	0	0	0	1	0	1	0	0
OG0012345	0	0	0	1	1	0	0	0	0	1	0	0
OG0012346	1	0	0	0	1	0	0	0	0	1	0	0
OG0012347	1	0	0	1	0	0	0	0	0	1	0	0
OG0012348	1	0	0	1	0	0	0	0	0	1	0	0
OG0012349	1	0	0	1	0	0	0	0	0	1	0	0
OG0012351	0	1	0	0	0	0	0	0	0	2	0	0
OG0012352	1	0	0	1	0	0	0	0	0	1	0	0
OG0012353	0	0	0	0	1	1	0	0	0	1	0	0
OG0012354	0	0	0	0	1	0	0	0	0	2	0	0
OG0012356	0	0	0	2	0	0	0	0	0	1	0	0
OG0012357	0	0	0	2	0	0	0	0	0	1	0	0
OG0012358	0	0	0	0	1	0	0	0	0	2	0	0
OG0012359	0	0	0	2	0	0	0	0	0	1	0	0
OG0012361	0	0	0	0	2	0	0	0	0	1	0	0
OG0012362	0	0	0	1	0	0	0	0	0	2	0	0
OG0012364	0	0	0	1	0	0	0	0	0	2	0	0
OG0012365	0	0	0	0	0	0	0	2	0	1	0	0
OG0012366	0	0	0	2	0	0	0	0	0	1	0	0
OG0012369	1	0	0	0	0	0	0	0	0	2	0	0
OG0012370	0	0	0	0	0	2	0	0	0	1	0	0
OG0012371	0	0	0	0	1	1	0	0	0	1	0	0
OG0012372	0	0	0	0	0	2	0	0	0	1	0	0
OG0012373	0	0	0	0	0	2	0	0	0	1	0	0
OG0012375	0	0	0	2	0	0	0	0	0	1	0	0
OG0012376	0	1	0	0	0	0	0	0	0	2	0	0
OG0012377	0	0	0	2	0	0	0	0	0	1	0	0
OG0012378	0	0	0	1	0	1	0	0	0	1	0	0
OG0012380	0	0	0	1	0	0	0	0	0	2	0	0
OG0012381	0	0	0	0	0	2	0	0	0	1	0	0
OG0012382	0	0	0	0	2	0	0	0	0	1	0	0
OG0012383	0	0	0	1	0	0	0	0	0	2	0	0
OG0012384	0	0	0	0	0	2	0	0	0	1	0	0
OG0012385	0	0	0	0	0	2	0	0	0	1	0	0
OG0012387	1	0	0	1	0	0	0	0	0	1	0	0
OG0012388	0	0	0	1	0	0	0	0	0	2	0	0
OG0012389	0	0	0	1	0	0	0	0	0	2	0	0
OG0012390	0	0	0	1	0	0	0	0	0	2	0	0
OG0012391	0	0	0	0	0	2	0	0	0	1	0	0
OG0012392	0	0	0	2	0	0	0	0	0	1	0	0
OG0012393	0	0	0	2	0	0	0	0	0	1	0	0
OG0012394	0	0	0	0	0	2	0	0	0	1	0	0
OG0012395	0	0	0	2	0	0	0	0	0	1	0	0
OG0012406	0	0	0	0	1	0	0	2	0	0	0	0
OG0012409	0	0	0	1	0	0	0	2	0	0	0	0
OG0012411	0	0	0	2	0	0	0	1	0	0	0	0
OG0012414	1	1	0	0	0	0	0	1	0	0	0	0
OG0012415	0	0	0	0	1	0	0	2	0	0	0	0
OG0012419	0	0	0	0	1	0	0	2	0	0	0	0
OG0012420	0	0	0	0	2	0	0	1	0	0	0	0
OG0012421	0	0	0	0	1	1	0	1	0	0	0	0
OG0012424	0	0	0	2	0	0	0	1	0	0	0	0
OG0012425	0	0	0	0	0	2	0	1	0	0	0	0
OG0012426	0	0	0	2	0	0	0	1	0	0	0	0
OG0012428	0	1	0	1	0	1	0	0	0	0	0	0
OG0012431	0	1	0	2	0	0	0	0	0	0	0	0
OG0012432	1	1	0	1	0	0	0	0	0	0	0	0
OG0012433	0	1	0	1	0	1	0	0	0	0	0	0
OG0012434	0	1	0	0	1	1	0	0	0	0	0	0
OG0012435	0	2	0	1	0	0	0	0	0	0	0	0
OG0012439	1	1	0	1	0	0	0	0	0	0	0	0
OG0012441	1	1	0	0	1	0	0	0	0	0	0	0
OG0012445	0	1	0	2	0	0	0	0	0	0	0	0
OG0012446	0	1	0	0	0	2	0	0	0	0	0	0
OG0012448	0	2	0	1	0	0	0	0	0	0	0	0
OG0012478	2	0	0	1	0	0	0	0	0	0	0	0
OG0012487	1	0	0	2	0	0	0	0	0	0	0	0
OG0012500	2	0	0	1	0	0	0	0	0	0	0	0
OG0012505	2	0	0	1	0	0	0	0	0	0	0	0
OG0012583	1	0	0	0	0	2	0	0	0	0	0	0
OG0012701	1	0	0	0	1	1	0	0	0	0	0	0
OG0012754	1	0	0	0	2	0	0	0	0	0	0	0
OG0013089	0	0	0	0	0	0	1	1	0	0	0	0
OG0013092	1	0	0	0	0	0	1	0	0	0	0	0
OG0013139	0	0	0	0	0	0	1	0	0	1	0	0
OG0013147	0	0	0	0	0	0	1	0	0	1	0	0
OG0013158	0	0	1	0	0	0	1	0	0	0	0	0
OG0013161	0	0	0	0	0	0	1	0	1	0	0	0
OG0013188	1	0	0	0	0	0	1	0	0	0	0	0
OG0013203	0	0	1	0	0	0	1	0	0	0	0	0
OG0013219	0	0	0	0	0	0	1	0	0	1	0	0
OG0013235	0	0	0	0	0	0	1	0	1	0	0	0
OG0013290	0	0	0	0	0	0	1	0	0	1	0	0
OG0013301	0	0	0	0	0	0	1	0	0	1	0	0
OG0013302	0	0	0	0	0	0	1	0	0	1	0	0
OG0013303	0	0	0	0	0	0	1	0	0	1	0	0
OG0013304	0	0	0	0	0	0	1	0	0	1	0	0
OG0013305	0	0	0	0	0	0	1	0	0	1	0	0
OG0013306	0	0	0	0	0	0	1	0	0	1	0	0
OG0013308	0	0	0	0	0	0	1	0	0	1	0	0
OG0013309	0	0	0	0	0	0	1	0	0	1	0	0
OG0013312	0	0	0	0	0	0	1	0	0	1	0	0
OG0013316	0	0	0	0	0	0	1	0	0	1	0	0
OG0013404	0	0	0	0	1	0	0	0	1	0	0	0
OG0013496	0	0	0	0	0	0	0	0	1	1	0	0
OG0013506	0	0	0	0	1	0	0	0	1	0	0	0
OG0013532	0	1	0	0	0	0	0	0	1	0	0	0
OG0013643	0	0	0	0	0	0	0	0	1	1	0	0
OG0013708	0	0	0	0	0	0	0	0	1	1	0	0
OG0013819	0	0	0	0	0	0	0	0	1	1	0	0
OG0013880	0	0	0	0	0	1	0	0	1	0	0	0
OG0013904	0	0	0	0	0	0	0	0	1	1	0	0
OG0013943	0	0	0	0	0	0	0	0	1	1	0	0
OG0013944	0	1	0	0	0	0	0	0	1	0	0	0
OG0014028	0	0	0	1	0	0	0	0	1	0	0	0
OG0014098	1	0	0	0	0	0	0	0	1	0	0	0
OG0014196	0	0	0	0	0	1	0	0	1	0	0	0
OG0014248	0	0	0	0	0	0	0	0	1	1	0	0
OG0014277	0	0	0	0	0	1	0	0	1	0	0	0
OG0014299	0	0	0	0	1	0	0	0	1	0	0	0
OG0014336	0	0	0	1	0	0	0	0	1	0	0	0
OG0014364	0	0	0	0	0	1	0	0	1	0	0	0
OG0014392	0	0	0	0	0	0	0	0	1	1	0	0
OG0014432	0	0	0	0	0	0	0	0	1	1	0	0
OG0014469	0	0	1	0	0	0	0	0	1	0	0	0
OG0014477	0	0	0	0	0	0	0	0	1	1	0	0
OG0014479	0	0	0	0	0	0	0	0	1	1	0	0
OG0014567	0	0	0	0	0	0	0	0	1	1	0	0
OG0014717	0	0	1	0	1	0	0	0	0	0	0	0
OG0014733	0	0	1	1	0	0	0	0	0	0	0	0
OG0014748	0	0	1	0	0	0	0	0	0	1	0	0
OG0014765	0	0	1	0	0	0	0	1	0	0	0	0
OG0014820	0	0	1	0	1	0	0	0	0	0	0	0
OG0014831	0	0	1	0	1	0	0	0	0	0	0	0
OG0014840	0	0	1	0	1	0	0	0	0	0	0	0
OG0014843	0	0	1	1	0	0	0	0	0	0	0	0
OG0014851	0	0	1	1	0	0	0	0	0	0	0	0
OG0014853	0	0	1	0	0	0	0	1	0	0	0	0
OG0014869	0	0	1	1	0	0	0	0	0	0	0	0
OG0014878	0	0	1	1	0	0	0	0	0	0	0	0
OG0014905	0	0	1	0	0	1	0	0	0	0	0	0
OG0014926	0	0	1	0	0	0	0	0	0	1	0	0
OG0014963	0	0	1	1	0	0	0	0	0	0	0	0
OG0014969	0	0	1	1	0	0	0	0	0	0	0	0
OG0014970	0	0	1	1	0	0	0	0	0	0	0	0
OG0015005	0	0	1	1	0	0	0	0	0	0	0	0
OG0015063	0	0	1	1	0	0	0	0	0	0	0	0
OG0015069	0	0	1	1	0	0	0	0	0	0	0	0
OG0015101	0	0	1	1	0	0	0	0	0	0	0	0
OG0015113	0	0	1	1	0	0	0	0	0	0	0	0
OG0015140	0	0	1	0	0	0	0	0	0	1	0	0
OG0015182	0	0	1	1	0	0	0	0	0	0	0	0
OG0015208	0	0	1	1	0	0	0	0	0	0	0	0
OG0015218	0	0	1	1	0	0	0	0	0	0	0	0
OG0015271	0	0	0	0	0	0	0	1	0	1	0	0
OG0015272	0	0	0	0	0	1	0	0	0	1	0	0
OG0015273	0	0	0	0	1	0	0	0	0	1	0	0
OG0015274	0	0	0	1	0	0	0	0	0	1	0	0
OG0015276	0	0	0	0	1	0	0	0	0	1	0	0
OG0015279	0	0	0	0	0	1	0	0	0	1	0	0
OG0015282	0	0	0	0	1	0	0	0	0	1	0	0
OG0015283	0	0	0	0	1	0	0	0	0	1	0	0
OG0015284	1	0	0	0	0	0	0	0	0	1	0	0
OG0015285	0	0	0	0	0	0	0	1	0	1	0	0
OG0015286	0	0	0	0	0	1	0	0	0	1	0	0
OG0015287	0	0	0	0	1	0	0	0	0	1	0	0
OG0015289	0	0	0	1	0	0	0	0	0	1	0	0
OG0015290	0	0	0	0	0	0	0	1	0	1	0	0
OG0015291	1	0	0	0	0	0	0	0	0	1	0	0
OG0015292	0	0	0	0	0	1	0	0	0	1	0	0
OG0015293	0	0	0	1	0	0	0	0	0	1	0	0
OG0015294	0	0	0	0	0	0	0	1	0	1	0	0
OG0015295	0	0	0	0	0	0	0	1	0	1	0	0
OG0015296	0	0	0	0	1	0	0	0	0	1	0	0
OG0015298	0	0	0	0	0	0	0	1	0	1	0	0
OG0015300	0	0	0	1	0	0	0	0	0	1	0	0
OG0015301	0	0	0	0	1	0	0	0	0	1	0	0
OG0015302	0	0	0	0	1	0	0	0	0	1	0	0
OG0015303	0	0	0	0	1	0	0	0	0	1	0	0
OG0015304	0	0	0	1	0	0	0	0	0	1	0	0
OG0015305	0	0	0	0	0	1	0	0	0	1	0	0
OG0015306	0	0	0	0	1	0	0	0	0	1	0	0
OG0015307	0	0	0	0	0	0	0	1	0	1	0	0
OG0015308	0	0	0	0	0	1	0	0	0	1	0	0
OG0015309	0	0	0	0	1	0	0	0	0	1	0	0
OG0015310	0	0	0	0	1	0	0	0	0	1	0	0
OG0015311	0	0	0	1	0	0	0	0	0	1	0	0
OG0015312	0	0	0	1	0	0	0	0	0	1	0	0
OG0015313	0	0	0	0	1	0	0	0	0	1	0	0
OG0015314	1	0	0	0	0	0	0	0	0	1	0	0
OG0015315	0	0	0	0	0	0	0	1	0	1	0	0
OG0015316	0	0	0	0	0	1	0	0	0	1	0	0
OG0015317	0	0	0	0	1	0	0	0	0	1	0	0
OG0015319	0	0	0	0	0	0	0	1	0	1	0	0
OG0015321	0	0	0	0	0	1	0	0	0	1	0	0
OG0015322	0	0	0	0	1	0	0	0	0	1	0	0
OG0015323	0	0	0	0	0	0	0	1	0	1	0	0
OG0015324	0	0	0	0	1	0	0	0	0	1	0	0
OG0015325	0	0	0	0	1	0	0	0	0	1	0	0
OG0015326	1	0	0	0	0	0	0	0	0	1	0	0
OG0015327	0	0	0	0	1	0	0	0	0	1	0	0
OG0015328	0	0	0	0	0	1	0	0	0	1	0	0
OG0015329	0	0	0	0	0	1	0	0	0	1	0	0
OG0015332	0	0	0	1	0	0	0	0	0	1	0	0
OG0015335	0	0	0	0	1	0	0	0	0	1	0	0
OG0015336	0	0	0	0	0	1	0	0	0	1	0	0
OG0015338	0	0	0	1	0	0	0	0	0	1	0	0
OG0015339	0	0	0	0	1	0	0	0	0	1	0	0
OG0015341	0	0	0	1	0	0	0	0	0	1	0	0
OG0015342	0	0	0	1	0	0	0	0	0	1	0	0
OG0015343	0	0	0	1	0	0	0	0	0	1	0	0
OG0015345	0	0	0	0	0	1	0	0	0	1	0	0
OG0015346	0	0	0	1	0	0	0	0	0	1	0	0
OG0015347	0	0	0	0	1	0	0	0	0	1	0	0
OG0015348	0	0	0	0	0	1	0	0	0	1	0	0
OG0015349	0	0	0	1	0	0	0	0	0	1	0	0
OG0015351	1	0	0	0	0	0	0	0	0	1	0	0
OG0015359	0	0	0	0	1	0	0	0	0	1	0	0
OG0015360	0	0	0	1	0	0	0	0	0	1	0	0
OG0015361	0	0	0	0	1	0	0	0	0	1	0	0
OG0015362	0	0	0	0	1	0	0	0	0	1	0	0
OG0015363	0	0	0	0	1	0	0	0	0	1	0	0
OG0015364	0	0	0	0	0	1	0	0	0	1	0	0
OG0015366	0	0	0	0	1	0	0	0	0	1	0	0
OG0015367	0	0	0	0	1	0	0	0	0	1	0	0
OG0015368	0	0	0	0	1	0	0	0	0	1	0	0
OG0015369	0	0	0	0	0	0	0	1	0	1	0	0
OG0015370	0	0	0	0	0	0	0	1	0	1	0	0
OG0015371	0	0	0	0	1	0	0	0	0	1	0	0
OG0015372	0	0	0	0	1	0	0	0	0	1	0	0
OG0015373	0	0	0	1	0	0	0	0	0	1	0	0
OG0015374	0	0	0	0	1	0	0	0	0	1	0	0
OG0015375	0	0	0	0	1	0	0	0	0	1	0	0
OG0015377	0	0	0	0	1	0	0	0	0	1	0	0
OG0015378	0	0	0	0	1	0	0	0	0	1	0	0
OG0015379	0	0	0	0	1	0	0	0	0	1	0	0
OG0015380	0	0	0	0	1	0	0	0	0	1	0	0
OG0015381	0	0	0	0	1	0	0	0	0	1	0	0
OG0015382	0	0	0	0	0	0	0	1	0	1	0	0
OG0015383	0	0	0	0	1	0	0	0	0	1	0	0
OG0015384	1	0	0	0	0	0	0	0	0	1	0	0
OG0015385	0	0	0	0	1	0	0	0	0	1	0	0
OG0015386	0	0	0	0	0	0	0	1	0	1	0	0
OG0015387	0	0	0	0	1	0	0	0	0	1	0	0
OG0015388	0	0	0	0	1	0	0	0	0	1	0	0
OG0015389	0	0	0	0	0	0	0	1	0	1	0	0
OG0015390	0	0	0	1	0	0	0	0	0	1	0	0
OG0015391	0	0	0	1	0	0	0	0	0	1	0	0
OG0015394	0	0	0	1	0	0	0	0	0	1	0	0
OG0015395	0	0	0	0	0	0	0	1	0	1	0	0
OG0015396	0	0	0	1	0	0	0	0	0	1	0	0
OG0015397	0	1	0	0	0	0	0	0	0	1	0	0
OG0015398	0	0	0	0	1	0	0	0	0	1	0	0
OG0015419	0	0	0	1	0	0	0	1	0	0	0	0
OG0015424	0	0	0	0	1	0	0	1	0	0	0	0
OG0015425	0	0	0	1	0	0	0	1	0	0	0	0
OG0015428	1	0	0	0	0	0	0	1	0	0	0	0
OG0015432	0	0	0	0	0	1	0	1	0	0	0	0
OG0015435	0	0	0	0	1	0	0	1	0	0	0	0
OG0015438	0	0	0	1	0	0	0	1	0	0	0	0
OG0015439	1	0	0	0	0	0	0	1	0	0	0	0
OG0015444	1	0	0	0	0	0	0	1	0	0	0	0
OG0015445	0	0	0	0	1	0	0	1	0	0	0	0
OG0015448	0	0	0	0	1	0	0	1	0	0	0	0
OG0015450	0	0	0	0	0	1	0	1	0	0	0	0
OG0015451	0	0	0	0	1	0	0	1	0	0	0	0
OG0015453	0	0	0	0	0	1	0	1	0	0	0	0
OG0015455	0	0	0	0	0	1	0	1	0	0	0	0
OG0015457	0	0	0	0	1	0	0	1	0	0	0	0
OG0015461	0	1	0	1	0	0	0	0	0	0	0	0
OG0015466	0	1	0	0	0	1	0	0	0	0	0	0
OG0015468	0	1	0	0	1	0	0	0	0	0	0	0
OG0015469	0	1	0	1	0	0	0	0	0	0	0	0
OG0015471	0	1	0	1	0	0	0	0	0	0	0	0
OG0015474	0	1	0	1	0	0	0	0	0	0	0	0
OG0015480	0	1	0	1	0	0	0	0	0	0	0	0
OG0015483	0	1	0	1	0	0	0	0	0	0	0	0
OG0015485	0	1	0	1	0	0	0	0	0	0	0	0
OG0015499	0	1	0	1	0	0	0	0	0	0	0	0
OG0015543	1	0	0	1	0	0	0	0	0	0	0	0
OG0015580	1	0	0	1	0	0	0	0	0	0	0	0
OG0015587	1	0	0	1	0	0	0	0	0	0	0	0
OG0015592	1	0	0	1	0	0	0	0	0	0	0	0
OG0015599	1	0	0	1	0	0	0	0	0	0	0	0
OG0015616	1	0	0	1	0	0	0	0	0	0	0	0
OG0015626	1	0	0	1	0	0	0	0	0	0	0	0
OG0015928	1	0	0	0	1	0	0	0	0	0	0	0
OG0015937	1	0	0	0	1	0	0	0	0	0	0	0
OG0015944	1	0	0	0	1	0	0	0	0	0	0	0
