# Supplementary material for: Tracing animal genomic evolution with the chromosomal-level assembly of the freshwater sponge Ephydatia muelleri
Source: Nat Commun. 2020 Jul 27;11:3676. doi: 10.1038/s41467-020-17397-w (PMC7385117; doi:10.1038/s41467-020-17397-w)
Supplement: Supplementary file 9 — Supplementary Data 5 [file 41467_2020_17397_MOESM9_ESM.zip › Supplementary_Data_5_gain_loss_analyses_lists/Loss_Analysis/ctenosis_losses/BaseSpongeMissing]

OG0000045	2	1	1	0	0	0	0	31	35	47	56	27
OG0000054	0	0	0	0	0	0	0	1	9	74	52	39
OG0000125	0	1	1	0	0	0	0	6	13	11	62	23
OG0000137	0	7	3	0	0	0	0	2	10	10	76	4
OG0000159	0	0	0	0	0	0	0	9	5	38	45	7
OG0000163	1	0	0	0	0	0	0	0	0	39	38	24
OG0000178	0	0	0	0	0	0	0	12	3	53	28	3
OG0000214	0	0	0	0	0	0	0	3	2	18	61	3
OG0000247	0	0	0	0	0	0	0	27	44	7	0	0
OG0000276	0	0	0	0	0	0	0	0	2	27	32	12
OG0000338	0	0	0	0	0	0	0	1	3	58	3	0
OG0000348	1	1	1	0	0	0	0	0	0	19	34	8
OG0000382	0	3	52	0	0	0	0	0	0	2	3	0
OG0000425	0	24	5	0	0	0	0	0	0	4	21	1
OG0000427	0	0	0	0	0	0	0	7	7	13	28	0
OG0000462	0	1	0	0	0	0	0	2	25	0	24	0
OG0000471	0	0	0	0	0	0	0	1	1	1	1	48
OG0000520	0	0	0	0	0	0	0	1	3	3	37	4
OG0000654	0	0	0	0	0	0	0	1	14	0	25	2
OG0000709	0	0	0	0	0	0	0	1	0	0	35	4
OG0000732	0	0	0	0	0	0	0	5	34	1	0	0
OG0000740	2	0	0	0	0	0	0	3	7	8	10	9
OG0000783	0	1	0	0	0	0	0	0	0	2	35	0
OG0000806	0	1	1	0	0	0	0	5	5	6	14	5
OG0000848	0	0	0	0	0	0	0	2	5	4	8	17
OG0000860	0	0	0	0	0	0	0	0	2	0	20	14
OG0000874	0	0	0	0	0	0	0	11	23	0	2	0
OG0000987	1	0	0	0	0	0	0	0	0	4	24	4
OG0001103	0	0	0	0	0	0	0	1	3	0	27	0
OG0001183	0	0	0	0	0	0	0	16	13	0	1	0
OG0001223	1	0	0	0	0	0	0	0	1	0	25	2
OG0001225	0	1	0	0	0	0	0	0	0	0	28	0
OG0001292	1	1	0	0	0	0	0	0	0	10	13	3
OG0001339	0	0	0	0	0	0	0	24	2	2	0	0
OG0001475	0	0	0	0	0	0	0	0	23	2	1	0
OG0001540	0	0	3	0	0	0	0	0	0	5	17	0
OG0001559	0	0	0	0	0	0	0	1	4	3	16	1
OG0001585	1	0	0	0	0	0	0	0	0	20	3	1
OG0001586	0	0	0	0	0	0	0	2	13	4	5	1
OG0001624	0	0	0	0	0	0	0	0	2	23	0	0
OG0001649	1	0	0	0	0	0	0	0	0	0	23	0
OG0001655	0	0	0	0	0	0	0	1	0	0	23	0
OG0001665	0	5	0	0	0	0	0	0	0	0	19	0
OG0001765	0	0	1	0	0	0	0	0	0	0	22	0
OG0001798	0	1	0	0	0	0	0	0	0	21	1	0
OG0001857	1	1	5	0	0	0	0	15	1	0	0	0
OG0001871	0	0	0	0	0	0	0	1	1	0	20	0
OG0001881	0	1	2	0	0	0	0	0	0	5	13	1
OG0001898	0	2	0	0	0	0	0	0	0	0	17	3
OG0002044	0	0	0	0	0	0	0	1	4	3	13	0
OG0002052	0	0	0	0	0	0	0	6	8	0	6	1
OG0002163	0	0	0	0	0	0	0	17	3	0	1	0
OG0002178	0	0	0	0	0	0	0	17	1	2	0	1
OG0002179	0	0	0	0	0	0	0	2	18	1	0	0
OG0002211	1	14	4	0	0	0	0	0	0	0	1	0
OG0002215	0	0	0	0	0	0	0	3	1	1	15	0
OG0002221	1	0	0	0	0	0	0	0	0	5	13	1
OG0002227	0	1	0	0	0	0	0	0	0	5	11	3
OG0002387	0	0	0	0	0	0	0	19	0	1	0	0
OG0002395	0	1	2	0	0	0	0	0	0	1	15	0
OG0002414	0	1	0	0	0	0	0	0	0	1	17	0
OG0002430	0	0	0	0	0	0	0	14	2	1	2	0
OG0002439	0	0	1	0	0	0	0	1	1	0	16	0
OG0002443	2	0	0	0	0	0	0	0	0	4	12	1
OG0002610	0	0	1	0	0	0	0	7	11	0	0	0
OG0002612	1	0	0	0	0	0	0	7	11	0	0	0
OG0002671	0	0	0	0	0	0	0	1	2	8	6	1
OG0002734	0	0	0	0	0	0	0	15	2	0	1	0
OG0002929	0	0	0	0	0	0	0	2	5	11	0	0
OG0002930	0	0	0	0	0	0	0	15	2	1	0	0
OG0002992	0	0	0	0	0	0	0	1	1	0	15	0
OG0003002	0	0	0	0	0	0	0	0	1	0	16	0
OG0003006	0	0	1	0	0	0	0	0	0	0	11	5
OG0003016	0	0	0	0	0	0	0	1	0	8	8	0
OG0003041	0	1	1	0	0	0	0	1	2	1	10	1
OG0003335	1	3	1	0	0	0	0	0	0	3	8	0
OG0003387	1	1	1	0	0	0	0	0	0	1	12	0
OG0003445	0	0	0	0	0	0	0	3	7	0	6	0
OG0003474	1	0	0	0	0	0	0	0	0	2	10	3
OG0003722	0	1	0	0	0	0	0	5	8	2	0	0
OG0003752	1	1	1	0	0	0	0	0	2	3	7	0
OG0003764	0	1	1	0	0	0	0	1	2	2	5	3
OG0003802	0	0	0	0	0	0	0	0	2	0	13	0
OG0003819	0	0	0	0	0	0	0	1	1	1	8	4
OG0003830	0	0	0	0	0	0	0	1	1	0	7	6
OG0003847	2	1	1	0	0	0	0	0	0	0	11	0
OG0004028	0	1	2	0	0	0	0	2	1	4	4	1
OG0004137	5	1	1	0	0	0	0	1	1	2	3	1
OG0004252	0	0	0	0	0	0	0	13	1	1	0	0
OG0004255	0	0	0	0	0	0	0	12	2	1	0	0
OG0004353	0	1	0	0	0	0	0	0	0	0	9	4
OG0004360	0	0	0	0	0	0	0	0	1	1	12	0
OG0004378	3	0	0	0	0	0	0	0	0	0	10	1
OG0004448	0	0	1	0	0	0	0	0	1	3	7	2
OG0004457	0	0	1	0	0	0	0	0	0	3	9	1
OG0004489	0	0	0	0	0	0	0	5	0	6	3	0
OG0004819	1	1	1	0	0	0	0	3	2	3	2	1
OG0004870	0	0	0	0	0	0	0	12	1	1	0	0
OG0004894	0	0	0	0	0	0	0	0	1	0	12	0
OG0004966	0	1	1	0	0	0	0	0	0	0	8	3
OG0004992	0	1	1	0	0	0	0	0	0	1	10	0
OG0005033	0	2	1	0	0	0	0	3	4	0	3	0
OG0005057	0	0	0	0	0	0	0	8	4	0	1	0
OG0005073	2	1	2	0	0	0	0	0	0	2	4	2
OG0005074	2	1	1	0	0	0	0	0	0	0	7	2
OG0005091	0	0	0	0	0	0	0	1	2	1	6	3
OG0005130	1	1	1	0	0	0	0	2	1	1	2	4
OG0005342	0	0	0	0	0	0	0	0	12	0	1	0
OG0005369	5	1	1	0	0	0	0	1	1	0	2	2
OG0005494	1	0	0	0	0	0	0	2	7	3	0	0
OG0005497	5	2	1	0	0	0	0	3	2	0	0	0
OG0005536	0	1	0	0	0	0	0	0	0	0	7	4
OG0005546	0	1	0	0	0	0	0	0	4	2	2	3
OG0005569	0	3	2	0	0	0	0	0	0	1	6	0
OG0005570	0	0	0	0	0	0	0	1	1	0	10	0
OG0005605	1	1	1	0	0	0	0	0	0	3	6	0
OG0005650	0	0	0	0	0	0	0	1	1	3	3	4
OG0005826	0	0	0	0	0	0	0	6	4	0	2	0
OG0005854	1	0	0	0	0	0	0	3	3	2	2	1
OG0005942	1	1	0	0	0	0	0	2	2	2	3	1
OG0006106	1	1	1	0	0	0	0	0	1	2	4	1
OG0006140	0	0	0	0	0	0	0	1	0	0	6	4
OG0006161	0	0	0	0	0	0	0	4	1	1	4	1
OG0006173	0	0	0	0	0	0	0	0	1	4	4	2
OG0006209	0	0	0	0	0	0	0	2	0	0	9	0
OG0006215	0	0	0	0	0	0	0	8	1	0	2	0
OG0006305	0	2	1	0	0	0	0	0	0	3	3	2
OG0006313	0	1	1	0	0	0	0	0	2	0	5	2
OG0006329	0	1	1	0	0	0	0	2	1	2	2	2
OG0006417	2	0	0	0	0	0	0	1	1	3	2	2
OG0006589	0	1	1	0	0	0	0	0	1	1	5	1
OG0006602	0	1	0	0	0	0	0	0	3	2	4	0
OG0006618	2	1	1	0	0	0	0	0	0	1	4	1
OG0006620	1	1	1	0	0	0	0	0	0	2	5	0
OG0006628	0	1	1	0	0	0	0	0	0	2	3	3
OG0006648	0	1	1	0	0	0	0	1	1	2	3	1
OG0006652	0	1	0	0	0	0	0	0	0	0	9	0
OG0006686	0	0	0	0	0	0	0	0	1	0	9	0
OG0006697	1	1	1	0	0	0	0	1	1	1	2	2
OG0006726	1	2	0	0	0	0	0	2	1	1	2	1
OG0006763	1	1	0	0	0	0	0	3	1	1	1	2
OG0006801	1	0	1	0	0	0	0	0	0	6	2	0
OG0006811	0	0	0	0	0	0	0	1	0	1	8	0
OG0006818	0	1	0	0	0	0	0	2	1	0	3	3
OG0006896	1	1	1	0	0	0	0	1	1	2	2	1
OG0006977	0	1	1	0	0	0	0	3	4	0	0	1
OG0006992	0	0	0	0	0	0	0	5	4	1	0	0
OG0007006	0	0	1	0	0	0	0	0	0	9	0	0
OG0007033	0	1	1	0	0	0	0	1	2	1	3	0
OG0007038	0	1	0	0	0	0	0	0	0	2	2	4
OG0007050	0	0	0	0	0	0	0	4	1	2	2	0
OG0007063	0	1	1	0	0	0	0	0	0	1	4	2
OG0007071	1	1	1	0	0	0	0	0	0	0	3	3
OG0007078	0	0	0	0	0	0	0	0	1	1	7	0
OG0007080	2	0	0	0	0	0	0	0	0	1	6	0
OG0007085	0	1	0	0	0	0	0	0	0	0	5	3
OG0007096	0	0	0	0	0	0	0	1	1	0	7	0
OG0007112	0	0	1	0	0	0	0	0	0	2	6	0
OG0007121	0	1	1	0	0	0	0	1	0	0	3	3
OG0007127	0	0	0	0	0	0	0	2	0	2	5	0
OG0007149	1	0	0	0	0	0	0	1	0	4	2	1
OG0007159	0	0	0	0	0	0	0	1	1	0	7	0
OG0007191	1	0	0	0	0	0	0	2	1	2	3	0
OG0007205	0	0	0	0	0	0	0	2	1	1	2	3
OG0007215	1	1	0	0	0	0	0	0	0	2	2	3
OG0007219	1	1	1	0	0	0	0	1	1	2	2	0
OG0007261	0	0	0	0	0	0	0	3	2	0	4	0
OG0007269	0	0	0	0	0	0	0	7	1	0	1	0
OG0007273	0	1	1	0	0	0	0	1	0	2	2	2
OG0007287	1	0	1	0	0	0	0	2	1	1	2	1
OG0007291	1	1	1	0	0	0	0	1	1	1	2	1
OG0007309	0	1	1	0	0	0	0	2	2	1	1	1
OG0007423	0	1	0	0	0	0	0	6	2	0	0	0
OG0007425	0	0	0	0	0	0	0	3	1	5	0	0
OG0007439	1	0	0	0	0	0	0	0	0	8	0	0
OG0007441	0	1	0	0	0	0	0	0	0	8	0	0
OG0007482	1	1	1	0	0	0	0	0	0	1	2	2
OG0007507	0	0	0	0	0	0	0	1	0	0	7	0
OG0007523	0	0	0	0	0	0	0	1	1	1	4	1
OG0007537	0	0	0	0	0	0	0	0	1	0	7	0
OG0007539	0	0	0	0	0	0	0	1	0	1	6	0
OG0007554	0	1	1	0	0	0	0	0	0	2	2	2
OG0007556	0	0	0	0	0	0	0	1	1	0	6	0
OG0007557	0	0	0	0	0	0	0	1	0	0	4	3
OG0007566	0	0	0	0	0	0	0	1	0	0	7	0
OG0007578	0	0	0	0	0	0	0	0	1	5	2	0
OG0007579	0	0	0	0	0	0	0	2	0	5	1	0
OG0007585	0	1	0	0	0	0	0	0	0	1	4	2
OG0007593	0	0	0	0	0	0	0	2	1	2	3	0
OG0007594	0	0	0	0	0	0	0	0	1	5	1	1
OG0007596	1	0	0	0	0	0	0	0	0	3	2	2
OG0007600	1	1	1	0	0	0	0	0	1	3	1	0
OG0007606	0	0	0	0	0	0	0	3	1	1	3	0
OG0007612	0	0	0	0	0	0	0	5	1	1	1	0
OG0007614	1	0	0	0	0	0	0	1	1	2	2	1
OG0007627	1	0	0	0	0	0	0	0	0	1	5	1
OG0007644	0	1	1	0	0	0	0	2	0	1	2	1
OG0007651	0	1	1	0	0	0	0	0	1	2	2	1
OG0007686	0	0	0	0	0	0	0	1	0	1	3	3
OG0007689	0	0	0	0	0	0	0	0	1	3	2	2
OG0007695	1	1	1	0	0	0	0	0	0	2	1	2
OG0007707	0	0	0	0	0	0	0	1	0	2	4	1
OG0007714	0	0	0	0	0	0	0	0	1	5	2	0
OG0007746	1	1	1	0	0	0	0	0	1	1	1	2
OG0007756	1	1	0	0	0	0	0	0	1	0	3	2
OG0007871	1	0	0	0	0	0	0	1	1	3	0	2
OG0007876	1	1	0	0	0	0	0	1	1	3	0	1
OG0007882	0	0	0	0	0	0	0	3	3	0	0	2
OG0007888	0	0	0	0	0	0	0	1	2	5	0	0
OG0007899	0	0	0	0	0	0	0	1	1	6	0	0
OG0007902	7	0	0	0	0	0	0	0	1	0	0	0
OG0007918	0	0	0	0	0	0	0	5	1	2	0	0
OG0007926	0	0	1	0	0	0	0	7	0	0	0	0
OG0007930	1	1	2	0	0	0	0	0	0	4	0	0
OG0007946	0	0	0	0	0	0	0	7	0	1	0	0
OG0007952	0	0	0	0	0	0	0	7	0	1	0	0
OG0007998	1	1	1	0	0	0	0	0	0	0	2	2
OG0007999	0	0	0	0	0	0	0	1	1	1	3	1
OG0008000	0	0	1	0	0	0	0	0	0	0	4	2
OG0008002	1	0	0	0	0	0	0	0	0	1	4	1
OG0008008	0	0	0	0	0	0	0	1	1	1	2	2
OG0008013	0	1	0	0	0	0	0	0	0	1	3	2
OG0008023	0	0	0	0	0	0	0	2	3	0	2	0
OG0008026	0	0	0	0	0	0	0	1	0	0	6	0
OG0008043	0	1	1	0	0	0	0	0	0	1	3	1
OG0008046	0	0	0	0	0	0	0	3	3	0	1	0
OG0008047	1	0	0	0	0	0	0	0	0	0	4	2
OG0008056	1	0	1	0	0	0	0	0	0	0	2	3
OG0008057	1	0	1	0	0	0	0	1	1	1	2	0
OG0008058	0	3	3	0	0	0	0	0	0	0	1	0
OG0008060	0	1	1	0	0	0	0	0	0	1	2	2
OG0008084	0	0	0	0	0	0	0	0	1	1	4	1
OG0008089	0	0	0	0	0	0	0	2	3	1	1	0
OG0008090	0	3	0	0	0	0	0	1	0	0	3	0
OG0008097	0	0	0	0	0	0	0	3	2	0	2	0
OG0008102	0	0	0	0	0	0	0	2	2	1	2	0
OG0008105	0	0	0	0	0	0	0	2	0	0	5	0
OG0008107	1	0	0	0	0	0	0	1	1	2	1	1
OG0008111	0	1	1	0	0	0	0	0	0	1	4	0
OG0008113	0	0	0	0	0	0	0	1	2	0	2	2
OG0008120	0	0	0	0	0	0	0	1	1	0	3	2
OG0008133	0	0	0	0	0	0	0	1	1	0	2	3
OG0008136	0	1	0	0	0	0	0	1	1	1	2	1
OG0008138	0	1	1	0	0	0	0	0	1	1	2	1
OG0008139	0	0	0	0	0	0	0	3	1	0	2	1
OG0008146	1	1	1	0	0	0	0	0	0	2	1	1
OG0008151	0	0	0	0	0	0	0	1	0	3	2	1
OG0008155	0	0	0	0	0	0	0	3	2	0	2	0
OG0008164	0	0	0	0	0	0	0	1	1	2	2	1
OG0008165	1	0	1	0	0	0	0	0	0	2	2	1
OG0008166	0	0	0	0	0	0	0	0	1	2	2	2
OG0008169	1	0	1	0	0	0	0	0	0	3	2	0
OG0008184	0	1	0	0	0	0	0	1	1	1	2	1
OG0008187	0	0	0	0	0	0	0	1	4	0	2	0
OG0008194	0	1	1	0	0	0	0	0	0	0	3	2
OG0008198	0	0	0	0	0	0	0	1	2	0	2	2
OG0008201	0	0	1	0	0	0	0	1	1	1	2	1
OG0008218	0	1	0	0	0	0	0	0	2	1	2	1
OG0008234	0	0	0	0	0	0	0	2	1	1	2	1
OG0008367	0	0	0	0	0	0	0	0	5	1	0	1
OG0008373	1	1	1	0	0	0	0	0	1	1	0	2
OG0008380	0	1	2	0	0	0	0	0	0	0	0	4
OG0008385	0	0	0	0	0	0	0	2	2	1	0	2
OG0008391	4	0	0	0	0	0	0	0	3	0	0	0
OG0008399	0	0	0	0	0	0	0	2	2	3	0	0
OG0008406	0	0	0	0	0	0	0	4	2	1	0	0
OG0008410	0	3	0	0	0	0	0	1	1	2	0	0
OG0008413	0	2	2	0	0	0	0	0	1	2	0	0
OG0008416	0	1	0	0	0	0	0	2	1	3	0	0
OG0008422	0	0	0	0	0	0	0	0	1	6	0	0
OG0008435	0	0	1	0	0	0	0	6	0	0	0	0
OG0008444	1	0	0	0	0	0	0	0	0	6	0	0
OG0008532	1	1	1	0	0	0	0	0	0	0	2	1
OG0008539	0	1	1	0	0	0	0	0	0	1	2	1
OG0008542	0	0	0	0	0	0	0	1	1	1	2	1
OG0008548	1	0	0	0	0	0	0	0	1	1	2	1
OG0008558	0	0	1	0	0	0	0	0	0	0	2	3
OG0008572	0	0	0	0	0	0	0	2	1	0	2	1
OG0008576	0	0	0	0	0	0	0	2	1	1	2	0
OG0008582	0	0	0	0	0	0	0	1	1	1	2	1
OG0008587	0	0	0	0	0	0	0	2	1	1	1	1
OG0008599	1	0	0	0	0	0	0	1	0	1	2	1
OG0008607	0	0	0	0	0	0	0	1	2	0	3	0
OG0008613	0	1	0	0	0	0	0	0	0	1	3	1
OG0008616	0	1	1	0	0	0	0	0	0	2	2	0
OG0008621	1	1	1	0	0	0	0	0	0	0	3	0
OG0008631	0	0	0	0	0	0	0	2	1	0	3	0
OG0008638	0	0	0	0	0	0	0	2	1	1	1	1
OG0008640	0	0	0	0	0	0	0	1	1	0	4	0
OG0008641	0	0	0	0	0	0	0	1	1	2	2	0
OG0008651	0	0	0	0	0	0	0	1	1	3	1	0
OG0008663	1	1	1	0	0	0	0	0	0	0	2	1
OG0008665	1	1	0	0	0	0	0	0	0	0	2	2
OG0008673	0	0	0	0	0	0	0	1	0	0	1	4
OG0008686	1	0	1	0	0	0	0	0	0	2	1	1
OG0008687	0	0	0	0	0	0	0	1	1	1	2	1
OG0008698	0	0	0	0	0	0	0	1	0	1	2	2
OG0008700	0	1	1	0	0	0	0	0	0	1	2	1
OG0008701	1	1	1	0	0	0	0	0	0	1	2	0
OG0008704	0	1	1	0	0	0	0	0	1	1	2	0
OG0008707	0	1	0	0	0	0	0	0	0	3	2	0
OG0008711	2	1	1	0	0	0	0	0	0	0	2	0
OG0008716	0	0	0	0	0	0	0	0	1	2	2	1
OG0008717	0	1	1	0	0	0	0	0	0	1	2	1
OG0008719	0	0	0	0	0	0	0	2	1	1	2	0
OG0008730	0	0	0	0	0	0	0	2	1	1	2	0
OG0008735	0	0	0	0	0	0	0	2	1	1	1	1
OG0008736	0	0	0	0	0	0	0	2	1	1	1	1
OG0008737	0	0	1	0	0	0	0	0	0	2	2	1
OG0008758	0	0	0	0	0	0	0	1	0	1	4	0
OG0008763	0	0	0	0	0	0	0	2	0	0	2	2
OG0008767	1	1	0	0	0	0	0	0	0	1	2	1
OG0008768	0	0	0	0	0	0	0	3	1	1	1	0
OG0008769	0	0	0	0	0	0	0	1	2	0	2	1
OG0008772	1	1	0	0	0	0	0	0	0	1	2	1
OG0008773	0	3	1	0	0	0	0	0	0	0	2	0
OG0008776	1	1	1	0	0	0	0	0	0	0	2	1
OG0008780	0	0	0	0	0	0	0	0	1	1	3	1
OG0008782	2	0	0	0	0	0	0	0	0	1	2	1
OG0008784	0	0	0	0	0	0	0	1	1	0	4	0
OG0008786	0	0	0	0	0	0	0	4	1	0	1	0
OG0008798	1	0	0	0	0	0	0	1	1	0	2	1
OG0008944	0	3	1	0	0	0	0	0	0	0	0	2
OG0008956	1	0	2	0	0	0	0	0	1	1	0	1
OG0008959	0	1	1	0	0	0	0	0	0	2	0	2
OG0008968	0	0	0	0	0	0	0	0	3	3	0	0
OG0008978	0	0	0	0	0	0	0	2	2	2	0	0
OG0008980	0	0	0	0	0	0	0	1	4	1	0	0
OG0008993	0	0	0	0	0	0	0	1	2	3	0	0
OG0008995	0	2	1	0	0	0	0	2	1	0	0	0
OG0009000	2	0	0	0	0	0	0	2	2	0	0	0
OG0009005	0	0	0	0	0	0	0	0	4	2	0	0
OG0009015	4	0	0	0	0	0	0	1	1	0	0	0
OG0009032	2	1	1	0	0	0	0	0	0	2	0	0
OG0009040	0	3	2	0	0	0	0	0	0	1	0	0
OG0009061	0	5	0	0	0	0	0	0	0	1	0	0
OG0009151	0	0	0	0	0	0	0	0	1	1	2	1
OG0009152	0	0	0	0	0	0	0	0	1	1	2	1
OG0009154	0	0	1	0	0	0	0	0	0	1	2	1
OG0009158	0	0	0	0	0	0	0	1	1	0	3	0
OG0009160	0	0	0	0	0	0	0	1	1	1	1	1
OG0009162	1	0	1	0	0	0	0	0	0	1	2	0
OG0009165	0	1	1	0	0	0	0	0	0	0	2	1
OG0009168	0	0	0	0	0	0	0	0	1	1	2	1
OG0009178	0	1	1	0	0	0	0	0	0	1	1	1
OG0009181	1	0	0	0	0	0	0	0	0	1	2	1
OG0009189	1	0	0	0	0	0	0	0	0	0	3	1
OG0009201	0	0	0	0	0	0	0	1	1	1	2	0
OG0009210	0	1	1	0	0	0	0	0	0	1	2	0
OG0009214	0	1	0	0	0	0	0	0	0	3	1	0
OG0009218	0	0	0	0	0	0	0	0	1	1	3	0
OG0009219	0	1	1	0	0	0	0	0	0	1	2	0
OG0009222	0	1	1	0	0	0	0	0	0	0	2	1
OG0009239	0	0	1	0	0	0	0	0	0	1	3	0
OG0009240	1	0	0	0	0	0	0	0	0	1	2	1
OG0009246	0	0	0	0	0	0	0	1	1	1	1	1
OG0009247	1	0	0	0	0	0	0	0	0	1	2	1
OG0009250	0	1	1	0	0	0	0	0	0	1	1	1
OG0009263	0	1	1	0	0	0	0	0	0	0	2	1
OG0009269	0	2	0	0	0	0	0	0	0	1	1	1
OG0009275	0	0	0	0	0	0	0	4	0	0	1	0
OG0009279	0	0	0	0	0	0	0	2	0	2	1	0
OG0009280	0	0	1	0	0	0	0	0	0	0	3	1
OG0009281	0	0	0	0	0	0	0	1	0	0	4	0
OG0009283	1	1	0	0	0	0	0	0	0	1	2	0
OG0009284	0	0	1	0	0	0	0	0	0	0	4	0
OG0009289	2	0	0	0	0	0	0	0	0	0	2	1
OG0009294	0	0	0	0	0	0	0	2	1	0	2	0
OG0009306	1	1	0	0	0	0	0	2	0	0	1	0
OG0009313	2	0	0	0	0	0	0	0	0	0	3	0
OG0009320	0	1	0	0	0	0	0	1	2	0	1	0
OG0009328	0	0	0	0	0	0	0	1	1	1	2	0
OG0009335	0	1	1	0	0	0	0	0	0	2	1	0
OG0009343	0	0	0	0	0	0	0	1	1	1	2	0
OG0009355	2	0	0	0	0	0	0	0	0	0	2	1
OG0009356	0	1	0	0	0	0	0	1	1	1	1	0
OG0009367	1	0	0	0	0	0	0	0	0	0	2	2
OG0009369	0	0	0	0	0	0	0	1	1	1	2	0
OG0009373	0	0	0	0	0	0	0	1	1	1	1	1
OG0009380	1	0	0	0	0	0	0	0	0	1	2	1
OG0009383	0	0	0	0	0	0	0	3	0	0	2	0
OG0009385	0	0	0	0	0	0	0	1	0	1	2	1
OG0009391	1	0	0	0	0	0	0	0	0	1	2	1
OG0009392	0	0	0	0	0	0	0	1	1	1	1	1
OG0009395	2	0	0	0	0	0	0	0	0	0	3	0
OG0009397	0	0	0	0	0	0	0	0	1	3	1	0
OG0009399	0	1	1	0	0	0	0	0	0	1	2	0
OG0009409	1	0	0	0	0	0	0	0	0	1	2	1
OG0009411	0	0	1	0	0	0	0	1	1	1	1	0
OG0009416	0	1	1	0	0	0	0	0	1	1	1	0
OG0009417	1	0	0	0	0	0	0	0	0	1	2	1
OG0009422	0	1	1	0	0	0	0	0	0	1	2	0
OG0009423	0	1	1	0	0	0	0	0	0	1	2	0
OG0009429	0	1	1	0	0	0	0	0	1	0	1	1
OG0009449	1	0	0	0	0	0	0	0	0	2	1	1
OG0009640	1	1	0	0	0	0	0	0	0	2	0	1
OG0009645	2	1	0	0	0	0	0	0	0	1	0	1
OG0009646	0	1	1	0	0	0	0	1	1	0	0	1
OG0009661	0	0	0	0	0	0	0	4	0	0	0	1
OG0009668	1	1	1	0	0	0	0	0	2	0	0	0
OG0009680	1	0	0	0	0	0	0	2	2	0	0	0
OG0009682	0	0	0	0	0	0	0	1	1	3	0	0
OG0009691	0	0	0	0	0	0	0	1	3	1	0	0
OG0009694	0	0	0	0	0	0	0	1	1	3	0	0
OG0009695	0	0	1	0	0	0	0	3	1	0	0	0
OG0009700	1	2	0	0	0	0	0	0	1	1	0	0
OG0009706	0	0	0	0	0	0	0	2	2	1	0	0
OG0009708	0	0	0	0	0	0	0	3	1	1	0	0
OG0009709	0	0	0	0	0	0	0	1	3	1	0	0
OG0009721	0	0	0	0	0	0	0	3	1	1	0	0
OG0009742	1	1	1	0	0	0	0	0	0	2	0	0
OG0009744	1	1	1	0	0	0	0	0	0	2	0	0
OG0009756	0	1	3	0	0	0	0	0	0	1	0	0
OG0009762	0	2	1	0	0	0	0	0	0	2	0	0
OG0009765	0	1	1	0	0	0	0	0	0	3	0	0
OG0009768	1	1	1	0	0	0	0	0	0	2	0	0
OG0009785	0	0	0	0	0	0	0	1	0	4	0	0
OG0009924	0	0	0	0	0	0	0	3	0	0	1	0
OG0009925	0	2	0	0	0	0	0	0	0	0	2	0
OG0009931	0	0	0	0	0	0	0	1	0	1	2	0
OG0009935	0	0	0	0	0	0	0	0	1	1	2	0
OG0009938	1	0	0	0	0	0	0	0	0	0	2	1
OG0009943	0	0	0	0	0	0	0	2	1	0	1	0
OG0009950	0	0	0	0	0	0	0	0	1	0	2	1
OG0009955	0	0	0	0	0	0	0	1	1	0	1	1
OG0009963	0	0	0	0	0	0	0	1	0	0	3	0
OG0009964	0	0	0	0	0	0	0	2	1	0	1	0
OG0009971	0	0	1	0	0	0	0	0	0	1	2	0
OG0009991	0	0	0	0	0	0	0	0	1	1	2	0
OG0010001	0	1	0	0	0	0	0	0	0	0	2	1
OG0010005	0	0	0	0	0	0	0	0	1	0	2	1
OG0010023	3	0	0	0	0	0	0	0	0	0	1	0
OG0010024	0	1	0	0	0	0	0	0	0	1	1	1
OG0010033	0	0	0	0	0	0	0	1	0	0	3	0
OG0010037	0	0	0	0	0	0	0	1	1	1	1	0
OG0010050	0	1	0	0	0	0	0	0	0	0	3	0
OG0010062	1	0	0	0	0	0	0	0	0	1	2	0
OG0010070	0	1	0	0	0	0	0	0	0	1	1	1
OG0010072	0	0	0	0	0	0	0	0	2	1	1	0
OG0010075	0	1	1	0	0	0	0	0	0	1	1	0
OG0010087	1	0	0	0	0	0	0	0	0	0	2	1
OG0010088	0	0	1	0	0	0	0	0	0	1	2	0
OG0010090	0	0	0	0	0	0	0	0	1	0	2	1
OG0010100	0	1	0	0	0	0	0	0	0	0	2	1
OG0010109	1	0	0	0	0	0	0	0	0	0	3	0
OG0010111	0	0	0	0	0	0	0	2	1	0	1	0
OG0010113	0	0	0	0	0	0	0	0	1	1	2	0
OG0010119	0	0	0	0	0	0	0	1	1	0	2	0
OG0010124	1	0	0	0	0	0	0	0	0	1	1	1
OG0010126	0	1	0	0	0	0	0	0	0	1	1	1
OG0010136	0	0	0	0	0	0	0	0	1	0	2	1
OG0010138	0	0	0	0	0	0	0	0	1	1	2	0
OG0010147	0	0	0	0	0	0	0	0	1	0	2	1
OG0010149	1	1	0	0	0	0	0	0	0	0	2	0
OG0010153	0	1	0	0	0	0	0	0	0	1	2	0
OG0010154	0	1	1	0	0	0	0	0	0	0	2	0
OG0010157	0	2	0	0	0	0	0	0	1	0	1	0
OG0010164	1	0	0	0	0	0	0	1	1	0	1	0
OG0010165	0	0	0	0	0	0	0	1	2	0	1	0
OG0010166	0	0	0	0	0	0	0	2	1	0	1	0
OG0010187	1	0	0	0	0	0	0	0	0	2	1	0
OG0010196	0	0	0	0	0	0	0	2	0	1	1	0
OG0010200	0	1	0	0	0	0	0	0	0	1	1	1
OG0010201	0	0	0	0	0	0	0	1	1	0	1	1
OG0010208	0	0	0	0	0	0	0	1	1	0	2	0
OG0010222	1	1	1	0	0	0	0	0	0	0	1	0
OG0010224	1	0	0	0	0	0	0	0	0	1	1	1
OG0010234	0	1	1	0	0	0	0	0	0	0	2	0
OG0010526	0	1	1	0	0	0	0	0	0	1	0	1
OG0010527	0	1	1	0	0	0	0	0	0	0	0	2
OG0010528	1	1	0	0	0	0	0	0	0	1	0	1
OG0010529	0	0	0	0	0	0	0	1	1	0	0	2
OG0010532	1	0	0	0	0	0	0	0	0	2	0	1
OG0010533	0	0	0	0	0	0	0	1	2	0	0	1
OG0010541	0	0	0	0	0	0	0	0	1	1	0	2
OG0010543	1	1	0	0	0	0	0	0	0	1	0	1
OG0010550	0	0	0	0	0	0	0	1	1	2	0	0
OG0010557	0	0	0	0	0	0	0	1	1	2	0	0
OG0010560	0	1	1	0	0	0	0	0	2	0	0	0
OG0010596	0	0	3	0	0	0	0	0	1	0	0	0
OG0010603	0	0	0	0	0	0	0	1	2	1	0	0
OG0010609	0	0	0	0	0	0	0	0	3	1	0	0
OG0010624	0	0	1	0	0	0	0	2	1	0	0	0
OG0010625	0	1	1	0	0	0	0	1	1	0	0	0
OG0010630	2	0	0	0	0	0	0	1	1	0	0	0
OG0010633	1	1	1	0	0	0	0	0	1	0	0	0
OG0010663	0	2	0	0	0	0	0	1	1	0	0	0
OG0010670	0	1	1	0	0	0	0	1	1	0	0	0
OG0010673	0	2	1	0	0	0	0	0	1	0	0	0
OG0010675	0	0	0	0	0	0	0	2	1	1	0	0
OG0010678	0	0	0	0	0	0	0	0	1	3	0	0
OG0010680	0	0	0	0	0	0	0	2	1	1	0	0
OG0010690	1	1	1	0	0	0	0	0	0	1	0	0
OG0010699	1	1	1	0	0	0	0	0	0	1	0	0
OG0010721	0	1	1	0	0	0	0	0	0	2	0	0
OG0010726	0	2	1	0	0	0	0	0	0	1	0	0
OG0010730	1	1	1	0	0	0	0	0	0	1	0	0
OG0010732	0	0	1	0	0	0	0	0	0	3	0	0
OG0010741	1	1	1	0	0	0	0	0	0	1	0	0
OG0010744	0	2	1	0	0	0	0	1	0	0	0	0
OG0010752	0	1	1	0	0	0	0	0	0	2	0	0
OG0010753	0	0	1	0	0	0	0	3	0	0	0	0
OG0010754	1	1	1	0	0	0	0	0	0	1	0	0
OG0010758	0	0	0	0	0	0	0	1	0	3	0	0
OG0010761	0	1	0	0	0	0	0	0	0	3	0	0
OG0010762	1	2	0	0	0	0	0	0	0	1	0	0
OG0010768	0	0	0	0	0	0	0	3	0	1	0	0
OG0010784	1	0	0	0	0	0	0	0	0	3	0	0
OG0011006	1	0	0	0	0	0	0	0	0	0	2	0
OG0011030	0	0	0	0	0	0	0	1	1	0	1	0
OG0011046	1	0	0	0	0	0	0	0	0	0	1	1
OG0011061	0	0	0	0	0	0	0	1	0	0	2	0
OG0011063	0	0	0	0	0	0	0	1	0	0	2	0
OG0011081	0	0	0	0	0	0	0	0	1	0	1	1
OG0011092	0	1	0	0	0	0	0	0	0	1	1	0
OG0011111	0	0	0	0	0	0	0	0	1	1	1	0
OG0011114	0	0	0	0	0	0	0	2	0	0	1	0
OG0011135	0	0	0	0	0	0	0	0	1	0	2	0
OG0011153	0	0	0	0	0	0	0	2	0	0	1	0
OG0011162	0	0	0	0	0	0	0	1	1	0	1	0
OG0011178	0	0	0	0	0	0	0	1	1	0	1	0
OG0011198	0	0	0	0	0	0	0	2	0	0	1	0
OG0011208	0	1	1	0	0	0	0	0	0	0	1	0
OG0011211	0	0	0	0	0	0	0	1	1	0	1	0
OG0011214	0	0	0	0	0	0	0	1	0	0	1	1
OG0011221	0	0	0	0	0	0	0	1	1	0	1	0
OG0011253	1	0	0	0	0	0	0	0	0	0	2	0
OG0011256	0	0	1	0	0	0	0	0	0	0	2	0
OG0011266	0	0	1	0	0	0	0	0	0	1	1	0
OG0011267	0	0	0	0	0	0	0	0	1	0	2	0
OG0011276	1	0	0	0	0	0	0	0	0	0	2	0
OG0011318	0	0	0	0	0	0	0	0	1	0	2	0
OG0011340	1	0	0	0	0	0	0	0	0	0	2	0
OG0011347	0	0	0	0	0	0	0	1	1	0	1	0
OG0011358	0	0	0	0	0	0	0	1	1	0	1	0
OG0011371	0	1	1	0	0	0	0	0	0	0	1	0
OG0011403	0	0	0	0	0	0	0	1	1	0	1	0
OG0011404	0	1	0	0	0	0	0	0	0	0	1	1
OG0011439	0	2	0	0	0	0	0	0	0	0	1	0
OG0011441	1	0	0	0	0	0	0	0	0	0	1	1
OG0011443	0	0	0	0	0	0	0	2	0	0	1	0
OG0011460	1	0	0	0	0	0	0	0	0	1	1	0
OG0011755	0	0	0	0	0	0	0	1	1	0	0	1
OG0011760	1	0	0	0	0	0	0	0	1	0	0	1
OG0011769	0	0	0	0	0	0	0	1	1	0	0	1
OG0011772	0	0	0	0	0	0	0	1	1	0	0	1
OG0011778	0	0	0	0	0	0	0	0	2	0	0	1
OG0011812	0	0	0	0	0	0	0	1	1	1	0	0
OG0011829	0	1	1	0	0	0	0	0	1	0	0	0
OG0011867	0	1	1	0	0	0	0	0	1	0	0	0
OG0011876	0	1	1	0	0	0	0	0	1	0	0	0
OG0011895	0	0	0	0	0	0	0	1	1	1	0	0
OG0011899	0	0	0	0	0	0	0	0	2	1	0	0
OG0011908	0	0	0	0	0	0	0	1	1	1	0	0
OG0011913	0	0	0	0	0	0	0	1	1	1	0	0
OG0011919	0	1	0	0	0	0	0	1	1	0	0	0
OG0011927	0	1	0	0	0	0	0	1	1	0	0	0
OG0011928	0	0	0	0	0	0	0	1	1	1	0	0
OG0011932	0	1	0	0	0	0	0	0	2	0	0	0
OG0011945	0	0	0	0	0	0	0	1	1	1	0	0
OG0011966	0	0	0	0	0	0	0	1	1	1	0	0
OG0011975	0	0	0	0	0	0	0	1	1	1	0	0
OG0011978	0	2	0	0	0	0	0	0	1	0	0	0
OG0012002	0	0	0	0	0	0	0	1	1	1	0	0
OG0012039	0	0	0	0	0	0	0	1	1	1	0	0
OG0012044	0	1	0	0	0	0	0	1	1	0	0	0
OG0012063	1	0	0	0	0	0	0	1	1	0	0	0
OG0012070	0	0	0	0	0	0	0	1	1	1	0	0
OG0012081	0	0	0	0	0	0	0	1	1	1	0	0
OG0012086	0	1	0	0	0	0	0	1	1	0	0	0
OG0012100	1	0	0	0	0	0	0	1	1	0	0	0
OG0012102	0	0	0	0	0	0	0	1	1	1	0	0
OG0012132	0	0	1	0	0	0	0	1	1	0	0	0
OG0012146	0	1	1	0	0	0	0	0	0	1	0	0
OG0012151	0	1	1	0	0	0	0	0	0	1	0	0
OG0012160	0	1	1	0	0	0	0	1	0	0	0	0
OG0012165	0	1	1	0	0	0	0	0	0	1	0	0
OG0012166	0	1	1	0	0	0	0	0	0	1	0	0
OG0012172	0	1	1	0	0	0	0	0	0	1	0	0
OG0012175	1	0	1	0	0	0	0	0	0	1	0	0
OG0012196	0	1	1	0	0	0	0	0	0	1	0	0
OG0012199	0	1	1	0	0	0	0	0	0	1	0	0
OG0012209	1	0	1	0	0	0	0	0	0	1	0	0
OG0012227	1	0	1	0	0	0	0	0	0	1	0	0
OG0012229	0	1	1	0	0	0	0	0	0	1	0	0
OG0012232	0	1	1	0	0	0	0	1	0	0	0	0
OG0012243	0	1	1	0	0	0	0	0	0	1	0	0
OG0012256	0	1	1	0	0	0	0	0	0	1	0	0
OG0012258	0	1	1	0	0	0	0	0	0	1	0	0
OG0012261	0	0	1	0	0	0	0	0	0	2	0	0
OG0012294	1	0	1	0	0	0	0	0	0	1	0	0
OG0012299	0	0	0	0	0	0	0	1	0	2	0	0
OG0012307	0	1	0	0	0	0	0	0	0	2	0	0
OG0012317	0	1	0	0	0	0	0	0	0	2	0	0
OG0012323	0	0	0	0	0	0	0	1	0	2	0	0
OG0012341	0	1	0	0	0	0	0	1	0	1	0	0
OG0012342	0	0	0	0	0	0	0	2	0	1	0	0
OG0012343	2	0	0	0	0	0	0	0	0	1	0	0
OG0012351	0	1	0	0	0	0	0	0	0	2	0	0
OG0012365	0	0	0	0	0	0	0	2	0	1	0	0
OG0012369	1	0	0	0	0	0	0	0	0	2	0	0
OG0012376	0	1	0	0	0	0	0	0	0	2	0	0
OG0012414	1	1	0	0	0	0	0	1	0	0	0	0
OG0012774	0	0	0	0	0	0	0	1	0	0	1	0
OG0012812	0	1	0	0	0	0	0	0	0	0	1	0
OG0012825	0	0	0	0	0	0	0	1	0	0	1	0
OG0012839	0	0	0	0	0	0	0	0	1	0	1	0
OG0012848	1	0	0	0	0	0	0	0	0	0	1	0
OG0012880	0	1	0	0	0	0	0	0	0	0	1	0
OG0012884	0	1	0	0	0	0	0	0	0	0	1	0
OG0012887	0	0	0	0	0	0	0	0	1	0	1	0
OG0012896	0	0	0	0	0	0	0	1	0	0	1	0
OG0012927	1	0	0	0	0	0	0	0	0	0	1	0
OG0012958	1	0	0	0	0	0	0	0	0	0	1	0
OG0012989	0	1	0	0	0	0	0	0	0	0	1	0
OG0013031	0	0	1	0	0	0	0	0	0	0	1	0
OG0013035	0	0	0	0	0	0	0	1	0	0	1	0
OG0013047	0	1	0	0	0	0	0	0	0	0	1	0
OG0013051	0	0	0	0	0	0	0	1	0	0	1	0
OG0013067	0	0	0	0	0	0	0	1	0	0	1	0
OG0013328	1	0	0	0	0	0	0	0	0	0	0	1
OG0013353	1	0	0	0	0	0	0	0	0	0	0	1
OG0013358	1	0	0	0	0	0	0	0	0	0	0	1
OG0013363	1	0	0	0	0	0	0	0	0	0	0	1
OG0013366	0	1	0	0	0	0	0	0	0	0	0	1
OG0013496	0	0	0	0	0	0	0	0	1	1	0	0
OG0013532	0	1	0	0	0	0	0	0	1	0	0	0
OG0013643	0	0	0	0	0	0	0	0	1	1	0	0
OG0013708	0	0	0	0	0	0	0	0	1	1	0	0
OG0013819	0	0	0	0	0	0	0	0	1	1	0	0
OG0013904	0	0	0	0	0	0	0	0	1	1	0	0
OG0013943	0	0	0	0	0	0	0	0	1	1	0	0
OG0013944	0	1	0	0	0	0	0	0	1	0	0	0
OG0014098	1	0	0	0	0	0	0	0	1	0	0	0
OG0014248	0	0	0	0	0	0	0	0	1	1	0	0
OG0014392	0	0	0	0	0	0	0	0	1	1	0	0
OG0014432	0	0	0	0	0	0	0	0	1	1	0	0
OG0014469	0	0	1	0	0	0	0	0	1	0	0	0
OG0014477	0	0	0	0	0	0	0	0	1	1	0	0
OG0014479	0	0	0	0	0	0	0	0	1	1	0	0
OG0014567	0	0	0	0	0	0	0	0	1	1	0	0
OG0014748	0	0	1	0	0	0	0	0	0	1	0	0
OG0014765	0	0	1	0	0	0	0	1	0	0	0	0
OG0014853	0	0	1	0	0	0	0	1	0	0	0	0
OG0014926	0	0	1	0	0	0	0	0	0	1	0	0
OG0015140	0	0	1	0	0	0	0	0	0	1	0	0
OG0015271	0	0	0	0	0	0	0	1	0	1	0	0
OG0015284	1	0	0	0	0	0	0	0	0	1	0	0
OG0015285	0	0	0	0	0	0	0	1	0	1	0	0
OG0015290	0	0	0	0	0	0	0	1	0	1	0	0
OG0015291	1	0	0	0	0	0	0	0	0	1	0	0
OG0015294	0	0	0	0	0	0	0	1	0	1	0	0
OG0015295	0	0	0	0	0	0	0	1	0	1	0	0
OG0015298	0	0	0	0	0	0	0	1	0	1	0	0
OG0015307	0	0	0	0	0	0	0	1	0	1	0	0
OG0015314	1	0	0	0	0	0	0	0	0	1	0	0
OG0015315	0	0	0	0	0	0	0	1	0	1	0	0
OG0015319	0	0	0	0	0	0	0	1	0	1	0	0
OG0015323	0	0	0	0	0	0	0	1	0	1	0	0
OG0015326	1	0	0	0	0	0	0	0	0	1	0	0
OG0015351	1	0	0	0	0	0	0	0	0	1	0	0
OG0015369	0	0	0	0	0	0	0	1	0	1	0	0
OG0015370	0	0	0	0	0	0	0	1	0	1	0	0
OG0015382	0	0	0	0	0	0	0	1	0	1	0	0
OG0015384	1	0	0	0	0	0	0	0	0	1	0	0
OG0015386	0	0	0	0	0	0	0	1	0	1	0	0
OG0015389	0	0	0	0	0	0	0	1	0	1	0	0
OG0015395	0	0	0	0	0	0	0	1	0	1	0	0
OG0015397	0	1	0	0	0	0	0	0	0	1	0	0
OG0015428	1	0	0	0	0	0	0	1	0	0	0	0
OG0015439	1	0	0	0	0	0	0	1	0	0	0	0
OG0015444	1	0	0	0	0	0	0	1	0	0	0	0
