# Supplementary material for: Tracing animal genomic evolution with the chromosomal-level assembly of the freshwater sponge Ephydatia muelleri
Source: Nat Commun. 2020 Jul 27;11:3676. doi: 10.1038/s41467-020-17397-w (PMC7385117; doi:10.1038/s41467-020-17397-w)
Supplement: Supplementary file 9 — Supplementary Data 5 [file 41467_2020_17397_MOESM9_ESM.zip › Supplementary_Data_5_gain_loss_analyses_lists/Loss_Analysis/ctenosis_losses/Human_missing]

OG0000001	0	0	1	109	133	84	7	92	161	76	6	0
OG0000004	1	2	0	65	107	107	274	9	31	9	0	0
OG0000008	0	0	0	82	126	94	146	0	0	5	8	0
OG0000014	0	0	0	75	61	56	140	0	4	37	0	0
OG0000017	0	100	1	1	126	65	55	0	0	0	0	0
OG0000025	0	0	0	0	150	87	46	9	13	2	0	0
OG0000030	0	0	1	42	58	80	3	0	0	27	65	0
OG0000035	0	12	3	54	77	34	54	0	0	0	0	0
OG0000036	12	0	15	8	63	67	46	5	2	1	13	0
OG0000048	0	0	0	0	51	27	89	7	1	0	19	0
OG0000052	0	0	0	37	53	24	50	0	0	14	4	0
OG0000053	0	0	0	15	94	34	17	1	1	1	17	0
OG0000057	0	0	0	0	52	41	65	1	0	13	0	0
OG0000062	0	0	0	0	59	26	78	0	1	4	0	0
OG0000064	0	0	0	91	0	0	17	12	25	17	3	0
OG0000069	0	0	0	42	18	14	80	0	0	3	3	0
OG0000071	0	0	0	0	65	15	48	0	3	12	16	0
OG0000073	0	0	0	33	46	29	19	0	0	16	13	0
OG0000075	0	0	0	12	33	22	61	0	0	12	13	0
OG0000076	0	0	0	28	25	71	28	0	0	1	0	0
OG0000080	0	0	0	3	26	12	102	0	0	4	2	0
OG0000081	0	1	0	28	1	0	1	89	21	0	8	0
OG0000083	0	0	0	56	16	64	7	0	0	5	0	0
OG0000088	0	0	0	1	0	0	0	66	69	2	6	0
OG0000091	0	0	0	62	21	9	3	5	2	20	20	0
OG0000092	0	0	0	2	86	47	0	0	0	7	0	0
OG0000093	0	0	0	1	34	46	37	2	1	18	0	0
OG0000100	0	0	0	58	29	42	4	0	0	2	0	0
OG0000110	3	0	0	0	13	77	31	0	0	0	0	0
OG0000112	0	0	0	32	39	22	2	8	5	7	7	0
OG0000124	0	0	0	2	50	41	24	0	0	1	0	0
OG0000126	0	0	0	6	23	26	58	0	0	2	2	0
OG0000128	0	0	0	13	36	10	28	0	0	15	14	0
OG0000130	0	0	0	0	47	25	21	7	4	3	7	0
OG0000144	0	7	2	19	18	64	0	0	0	0	0	0
OG0000146	0	0	0	37	0	0	2	9	15	31	14	0
OG0000153	0	0	0	37	1	21	24	3	17	3	0	0
OG0000155	0	0	0	1	0	0	0	13	17	21	53	0
OG0000156	0	0	0	21	41	30	1	1	0	10	1	0
OG0000157	0	0	0	2	15	74	8	0	0	4	2	0
OG0000158	0	0	0	31	15	18	36	0	0	1	4	0
OG0000165	0	0	1	20	13	46	3	0	0	2	17	0
OG0000166	0	0	0	0	31	32	0	1	1	1	36	0
OG0000170	0	0	0	0	3	27	58	2	1	7	3	0
OG0000174	0	0	0	2	0	54	36	0	2	3	3	0
OG0000182	0	3	1	0	27	19	18	2	5	5	18	0
OG0000183	0	0	0	6	25	36	22	0	0	9	0	0
OG0000184	0	1	0	6	5	67	10	0	0	0	8	0
OG0000190	1	1	1	3	26	19	26	3	6	8	1	0
OG0000191	6	0	0	1	21	60	0	0	0	4	2	0
OG0000193	0	0	0	9	52	18	14	0	0	1	0	0
OG0000199	0	0	0	2	20	27	19	0	0	1	22	0
OG0000200	0	0	0	2	27	29	29	0	0	2	2	0
OG0000201	0	0	0	0	4	51	17	0	0	19	0	0
OG0000204	0	0	0	1	28	27	31	0	0	3	0	0
OG0000205	1	0	0	4	45	15	25	0	0	0	0	0
OG0000206	1	4	10	24	14	26	7	0	0	0	3	0
OG0000221	0	0	0	5	3	5	69	3	1	0	0	0
OG0000230	0	0	0	0	26	34	21	2	0	0	0	0
OG0000235	3	3	4	1	3	12	13	8	4	11	19	0
OG0000247	0	0	0	0	0	0	0	27	44	7	0	0
OG0000254	0	0	0	32	21	4	0	13	4	2	1	0
OG0000255	1	0	0	2	72	1	1	0	0	0	0	0
OG0000257	0	0	0	8	0	49	0	5	5	0	9	0
OG0000273	0	0	0	0	17	29	25	0	0	1	2	0
OG0000274	0	0	0	2	48	16	7	1	0	0	0	0
OG0000286	0	1	0	12	2	4	0	4	5	12	32	0
OG0000287	2	5	2	23	17	11	2	0	0	1	9	0
OG0000292	2	2	2	24	6	7	2	2	1	1	22	0
OG0000294	0	0	0	0	38	29	0	0	4	0	0	0
OG0000296	0	0	0	0	4	23	22	0	0	5	16	0
OG0000301	0	0	0	1	0	7	0	12	47	3	0	0
OG0000305	2	2	2	5	3	18	2	3	5	6	21	0
OG0000306	1	1	1	1	5	6	25	0	0	4	25	0
OG0000313	0	2	61	0	0	0	6	0	0	0	0	0
OG0000315	0	0	0	2	0	0	0	19	16	32	0	0
OG0000320	2	0	0	0	8	17	41	0	0	0	0	0
OG0000325	0	0	0	0	45	14	1	0	0	1	6	0
OG0000326	0	2	0	20	16	18	10	0	0	0	1	0
OG0000327	0	3	5	3	0	0	56	0	0	0	0	0
OG0000328	0	0	0	0	26	25	11	0	0	5	0	0
OG0000334	0	0	0	1	0	0	0	23	28	3	11	0
OG0000335	0	0	0	21	28	11	0	0	0	1	5	0
OG0000338	0	0	0	0	0	0	0	1	3	58	3	0
OG0000346	0	0	0	33	0	0	6	11	14	1	0	0
OG0000347	4	4	4	10	4	9	14	4	5	7	0	0
OG0000355	4	1	6	19	1	1	3	0	0	1	27	0
OG0000356	0	0	0	0	16	3	7	4	11	0	22	0
OG0000362	0	0	0	0	33	11	17	0	2	0	0	0
OG0000365	2	0	0	4	8	6	9	0	0	8	25	0
OG0000367	0	0	0	46	0	0	0	0	0	13	3	0
OG0000369	0	3	0	2	36	20	0	1	0	0	0	0
OG0000375	0	8	0	1	4	4	11	1	1	21	10	0
OG0000379	1	5	2	1	37	10	0	1	1	0	2	0
OG0000382	0	3	52	0	0	0	0	0	0	2	3	0
OG0000386	0	0	0	14	0	0	0	5	6	33	1	0
OG0000388	0	1	0	5	13	5	28	0	0	7	0	0
OG0000389	0	2	0	4	8	4	34	0	0	7	0	0
OG0000397	0	1	1	23	0	18	15	0	0	0	0	0
OG0000404	1	0	0	4	15	22	12	0	0	1	2	0
OG0000405	0	0	0	7	13	26	5	0	2	0	4	0
OG0000417	0	1	0	3	31	12	2	7	0	0	0	0
OG0000418	0	1	0	6	2	43	2	0	0	2	0	0
OG0000419	0	0	0	0	0	36	0	5	9	6	0	0
OG0000420	0	0	0	24	18	7	0	5	2	0	0	0
OG0000427	0	0	0	0	0	0	0	7	7	13	28	0
OG0000443	0	0	0	3	14	4	30	0	0	1	2	0
OG0000445	0	0	0	0	8	3	39	0	0	4	0	0
OG0000453	0	0	0	0	0	28	0	0	1	8	16	0
OG0000457	0	0	0	10	2	10	30	0	0	1	0	0
OG0000462	0	1	0	0	0	0	0	2	25	0	24	0
OG0000464	0	0	0	5	13	13	8	0	0	5	8	0
OG0000488	1	1	1	13	1	5	7	3	3	9	7	0
OG0000499	1	1	0	0	0	0	1	1	0	11	35	0
OG0000501	0	25	0	4	0	0	21	0	0	0	0	0
OG0000502	0	1	0	23	2	0	11	9	4	0	0	0
OG0000509	1	0	0	17	0	4	0	0	0	3	24	0
OG0000510	1	36	0	0	3	1	1	0	0	1	6	0
OG0000511	0	0	0	0	2	0	0	1	0	40	6	0
OG0000517	0	0	0	21	0	0	2	8	18	0	0	0
OG0000518	0	0	0	48	0	0	0	0	1	0	0	0
OG0000538	1	1	1	9	4	5	9	5	5	7	1	0
OG0000540	0	0	0	9	15	3	20	0	1	0	0	0
OG0000542	0	0	1	1	0	0	0	18	28	0	0	0
OG0000543	0	0	0	1	0	0	0	20	27	0	0	0
OG0000544	0	0	1	0	3	1	0	1	42	0	0	0
OG0000563	0	6	0	21	1	4	9	1	0	5	0	0
OG0000565	0	6	9	25	0	0	0	0	0	7	0	0
OG0000574	0	0	0	0	1	0	0	0	1	0	44	0
OG0000580	0	0	0	0	10	24	11	0	0	1	0	0
OG0000589	0	0	0	4	1	2	0	0	1	2	35	0
OG0000600	0	0	0	0	1	3	3	35	2	0	1	0
OG0000602	0	0	0	0	11	19	12	0	0	1	2	0
OG0000616	1	2	1	13	3	17	4	0	0	0	3	0
OG0000621	0	0	0	36	0	0	0	3	1	4	0	0
OG0000622	0	0	0	1	5	37	0	0	0	1	0	0
OG0000640	0	0	0	0	3	2	35	0	1	2	0	0
OG0000641	0	0	0	0	1	9	18	14	1	0	0	0
OG0000642	0	0	0	28	0	7	0	0	0	8	0	0
OG0000646	1	1	0	0	1	6	29	0	0	1	3	0
OG0000659	0	1	2	14	1	7	2	2	2	1	10	0
OG0000662	0	0	0	0	24	15	0	0	0	2	1	0
OG0000667	0	0	0	2	38	0	0	1	0	1	0	0
OG0000675	1	0	1	3	5	3	2	0	0	0	26	0
OG0000676	1	1	2	4	2	4	2	3	4	3	15	0
OG0000678	0	0	1	2	7	11	6	2	1	4	7	0
OG0000701	3	5	27	1	1	1	3	0	0	0	0	0
OG0000702	0	0	0	25	0	1	0	0	2	13	0	0
OG0000703	0	0	0	0	28	10	0	1	2	0	0	0
OG0000711	0	0	1	2	0	1	0	0	0	0	36	0
OG0000719	0	0	0	36	0	0	0	0	0	1	3	0
OG0000720	1	1	1	11	4	4	13	0	0	0	5	0
OG0000732	0	0	0	0	0	0	0	5	34	1	0	0
OG0000738	1	1	0	0	2	10	22	0	0	1	2	0
OG0000748	0	1	0	1	0	6	4	0	0	24	3	0
OG0000769	0	0	0	23	0	0	0	1	1	14	0	0
OG0000775	0	1	0	0	1	0	3	0	0	1	32	0
OG0000782	1	0	0	1	5	8	2	3	4	2	12	0
OG0000783	0	1	0	0	0	0	0	0	0	2	35	0
OG0000793	1	0	0	14	2	1	12	2	2	2	2	0
OG0000798	0	0	0	29	0	2	2	0	0	5	0	0
OG0000799	1	0	0	0	15	10	12	0	0	0	0	0
OG0000801	2	2	0	8	6	7	12	0	1	0	0	0
OG0000802	0	0	0	0	33	2	0	0	0	3	0	0
OG0000830	3	0	0	0	18	10	5	0	0	0	1	0
OG0000853	0	0	0	2	0	0	0	14	12	0	8	0
OG0000856	0	5	3	0	1	0	0	2	4	5	16	0
OG0000876	0	0	0	2	0	6	0	2	0	6	20	0
OG0000883	0	0	0	0	2	3	25	4	2	0	0	0
OG0000885	0	0	1	1	1	30	3	0	0	0	0	0
OG0000886	0	0	0	1	7	21	4	0	0	3	0	0
OG0000887	0	1	2	0	19	13	1	0	0	0	0	0
OG0000888	0	4	5	27	0	0	0	0	0	0	0	0
OG0000908	0	0	0	27	3	0	0	2	0	2	1	0
OG0000912	0	0	0	3	0	0	0	9	18	0	5	0
OG0000916	0	0	0	0	2	29	2	0	0	1	1	0
OG0000926	0	0	1	7	0	8	15	0	1	3	0	0
OG0000934	3	1	3	1	2	1	1	0	0	0	22	0
OG0000942	0	0	1	0	3	9	8	1	1	2	9	0
OG0000948	0	0	0	0	7	20	0	0	0	1	6	0
OG0000951	0	1	1	6	6	7	7	2	1	0	3	0
OG0000953	0	3	3	8	10	4	4	0	0	1	1	0
OG0000971	23	0	0	6	0	0	1	0	0	2	2	0
OG0000972	0	0	0	0	4	20	9	0	0	1	0	0
OG0000973	0	0	0	7	14	7	5	0	0	1	0	0
OG0001008	2	2	3	8	8	2	4	0	1	1	2	0
OG0001010	1	0	0	1	2	1	0	1	26	0	1	0
OG0001012	0	0	0	0	0	7	25	0	0	1	0	0
OG0001013	0	0	0	7	0	14	9	0	0	3	0	0
OG0001014	0	2	6	9	1	9	6	0	0	0	0	0
OG0001015	0	0	0	3	13	0	15	0	1	1	0	0
OG0001016	1	0	0	16	2	7	5	0	0	2	0	0
OG0001020	0	0	0	0	3	14	0	14	2	0	0	0
OG0001021	0	0	0	13	2	0	0	2	1	15	0	0
OG0001034	0	2	0	7	1	0	4	0	0	2	16	0
OG0001036	0	0	0	0	1	1	0	0	0	2	28	0
OG0001047	1	2	3	9	6	8	1	0	0	0	2	0
OG0001050	0	0	0	4	8	4	13	0	0	1	2	0
OG0001051	0	0	0	0	11	16	2	0	0	2	1	0
OG0001076	0	0	0	0	6	1	22	0	0	3	0	0
OG0001078	0	0	0	0	0	13	18	1	0	0	0	0
OG0001080	0	2	0	17	3	8	2	0	0	0	0	0
OG0001081	0	0	0	1	0	0	0	4	27	0	0	0
OG0001082	0	0	1	8	0	0	0	9	13	1	0	0
OG0001083	0	2	1	20	3	5	0	0	0	1	0	0
OG0001084	0	0	0	0	3	28	0	0	0	1	0	0
OG0001088	6	0	0	0	0	26	0	0	0	0	0	0
OG0001096	0	3	0	2	0	8	8	0	0	8	2	0
OG0001109	0	0	0	6	2	4	0	5	5	3	6	0
OG0001136	0	0	0	21	0	2	0	1	0	4	3	0
OG0001138	0	0	1	4	0	0	0	0	0	25	1	0
OG0001156	0	0	0	3	12	10	1	0	0	1	3	0
OG0001160	2	1	0	7	2	7	2	0	1	2	6	0
OG0001161	3	2	2	1	2	5	4	1	2	3	5	0
OG0001194	1	0	0	0	19	2	7	0	0	1	0	0
OG0001196	0	0	2	6	9	5	1	0	4	3	0	0
OG0001197	0	0	0	0	17	8	4	0	0	1	0	0
OG0001198	0	1	0	0	12	10	7	0	0	0	0	0
OG0001200	0	0	0	5	9	10	0	0	6	0	0	0
OG0001202	0	0	0	28	0	0	0	0	0	2	0	0
OG0001208	2	1	3	2	2	3	2	3	2	2	7	0
OG0001213	0	0	0	2	1	0	0	11	11	1	3	0
OG0001214	1	0	0	11	0	1	1	1	2	4	8	0
OG0001234	0	2	3	3	0	6	3	5	3	0	4	0
OG0001238	0	0	0	0	0	0	1	0	1	1	26	0
OG0001249	0	0	0	1	0	4	6	12	5	0	1	0
OG0001262	0	0	0	4	0	2	18	0	0	5	0	0
OG0001263	0	0	0	0	1	26	1	0	0	1	0	0
OG0001266	0	0	0	0	5	3	20	0	0	1	0	0
OG0001269	0	2	3	11	9	4	0	0	0	0	0	0
OG0001270	0	0	0	4	0	23	0	2	0	0	0	0
OG0001281	0	0	0	1	0	0	0	0	0	4	23	0
OG0001285	0	0	0	3	6	1	5	1	5	0	7	0
OG0001289	0	1	1	0	9	0	0	2	1	6	8	0
OG0001293	1	3	2	3	5	5	3	0	0	2	4	0
OG0001295	0	0	0	2	2	5	5	0	2	0	12	0
OG0001296	0	0	0	4	6	3	0	1	4	7	3	0
OG0001297	2	1	2	2	1	1	0	1	3	0	15	0
OG0001299	0	1	1	1	2	1	4	0	0	2	16	0
OG0001334	0	0	0	1	9	0	14	0	1	3	0	0
OG0001337	0	1	1	19	0	4	1	0	0	2	0	0
OG0001338	0	4	2	8	3	6	5	0	0	0	0	0
OG0001339	0	0	0	0	0	0	0	24	2	2	0	0
OG0001340	0	1	1	7	15	2	0	2	0	0	0	0
OG0001341	0	1	0	0	27	0	0	0	0	0	0	0
OG0001350	0	1	1	1	5	6	1	0	0	0	12	0
OG0001367	0	0	0	5	5	3	2	5	2	2	3	0
OG0001368	0	0	0	0	0	0	1	1	1	2	22	0
OG0001370	0	0	1	0	3	14	0	0	0	4	5	0
OG0001379	0	0	0	16	0	1	0	1	2	3	4	0
OG0001411	0	3	3	2	1	2	0	2	4	3	7	0
OG0001413	1	1	1	9	4	6	1	0	0	2	2	0
OG0001414	0	1	1	6	0	0	0	5	5	7	2	0
OG0001416	0	0	0	0	6	0	19	0	0	2	0	0
OG0001418	0	0	0	0	3	0	22	0	1	1	0	0
OG0001420	0	0	0	11	8	1	6	0	0	1	0	0
OG0001421	0	1	0	2	4	12	7	1	0	0	0	0
OG0001422	1	2	4	2	6	3	9	0	0	0	0	0
OG0001425	5	1	0	0	20	0	0	0	0	1	0	0
OG0001426	0	0	0	22	0	0	0	0	0	5	0	0
OG0001447	1	3	0	11	1	1	3	0	0	2	4	0
OG0001455	0	0	0	1	1	2	1	0	0	1	20	0
OG0001459	0	0	0	1	0	4	9	0	1	2	9	0
OG0001469	1	1	1	0	13	6	0	1	1	0	2	0
OG0001472	1	1	0	6	2	5	5	0	0	2	4	0
OG0001475	0	0	0	0	0	0	0	0	23	2	1	0
OG0001499	0	0	0	23	1	0	0	0	0	1	1	0
OG0001503	1	3	2	10	3	0	0	0	0	3	4	0
OG0001517	1	0	0	0	3	5	15	1	1	0	0	0
OG0001524	0	0	0	0	1	0	0	0	0	25	0	0
OG0001525	0	0	0	0	0	2	0	0	0	24	0	0
OG0001540	0	0	3	0	0	0	0	0	0	5	17	0
OG0001553	0	1	0	6	0	2	3	0	0	0	13	0
OG0001584	0	0	0	0	2	3	3	0	0	4	13	0
OG0001591	0	1	2	3	0	0	0	5	9	1	4	0
OG0001617	1	1	1	1	5	7	7	0	0	2	0	0
OG0001619	0	0	0	20	3	0	1	0	0	1	0	0
OG0001620	0	0	0	1	3	3	16	0	1	1	0	0
OG0001621	0	2	2	16	1	3	1	0	0	0	0	0
OG0001624	0	0	0	0	0	0	0	0	2	23	0	0
OG0001628	0	1	0	23	1	0	0	0	0	0	0	0
OG0001632	15	0	0	0	2	8	0	0	0	0	0	0
OG0001642	0	0	0	0	12	4	1	1	2	2	2	0
OG0001661	1	3	1	0	13	1	1	0	0	0	4	0
OG0001672	0	0	0	1	0	0	0	2	3	16	2	0
OG0001681	0	0	0	3	4	2	4	4	4	0	3	0
OG0001721	0	0	0	0	4	2	17	0	0	1	0	0
OG0001729	0	0	0	5	3	5	9	0	0	2	0	0
OG0001730	2	1	1	2	8	5	2	1	1	1	0	0
OG0001731	0	0	0	1	9	6	1	3	4	0	0	0
OG0001734	0	0	0	18	0	0	0	3	2	1	0	0
OG0001736	0	0	0	0	3	5	0	0	14	2	0	0
OG0001737	0	3	0	4	8	4	0	2	1	2	0	0
OG0001738	0	0	1	15	0	8	0	0	0	0	0	0
OG0001739	0	1	1	1	1	20	0	0	0	0	0	0
OG0001742	0	0	0	4	7	2	0	0	0	11	0	0
OG0001744	0	0	0	7	16	0	0	0	0	1	0	0
OG0001756	0	4	4	2	1	3	0	0	2	3	4	0
OG0001764	0	1	1	3	4	3	2	0	0	0	9	0
OG0001768	0	1	1	3	3	5	0	0	0	0	10	0
OG0001774	0	0	0	0	1	15	0	0	0	5	2	0
OG0001778	0	0	0	4	2	4	3	2	2	2	4	0
OG0001798	0	1	0	0	0	0	0	0	0	21	1	0
OG0001799	0	2	2	3	2	8	4	0	0	0	2	0
OG0001837	0	0	0	2	1	9	0	0	1	1	9	0
OG0001838	0	0	0	1	0	0	0	0	2	4	16	0
OG0001855	0	0	0	15	2	3	0	0	2	1	0	0
OG0001856	0	0	0	5	2	0	0	0	2	14	0	0
OG0001857	1	1	5	0	0	0	0	15	1	0	0	0
OG0001858	2	3	3	1	0	0	0	0	0	14	0	0
OG0001860	0	0	0	0	13	0	0	0	0	10	0	0
OG0001861	0	0	0	0	0	22	0	1	0	0	0	0
OG0001862	9	8	0	2	1	3	0	0	0	0	0	0
OG0001884	0	0	1	3	3	6	3	0	0	4	2	0
OG0001886	0	0	0	15	0	0	0	1	1	0	5	0
OG0001892	0	1	1	6	4	2	0	3	1	2	2	0
OG0001895	1	1	0	1	0	0	0	14	3	0	2	0
OG0001897	0	2	2	3	1	1	1	0	1	4	7	0
OG0001926	1	1	1	0	0	1	13	0	0	3	2	0
OG0001933	0	1	1	6	2	4	3	0	0	1	4	0
OG0001986	0	1	0	0	8	12	0	0	0	0	1	0
OG0002004	0	0	0	1	2	1	17	0	0	1	0	0
OG0002011	1	3	4	1	1	1	11	0	0	0	0	0
OG0002012	0	0	2	15	1	3	1	0	0	0	0	0
OG0002017	1	0	0	6	0	13	2	0	0	0	0	0
OG0002020	0	0	0	0	3	15	2	0	2	0	0	0
OG0002022	15	1	1	0	0	0	1	0	0	4	0	0
OG0002023	1	4	3	10	3	0	0	0	0	1	0	0
OG0002024	0	0	0	21	0	0	0	1	0	0	0	0
OG0002043	1	1	1	1	1	2	5	0	0	0	9	0
OG0002044	0	0	0	0	0	0	0	1	4	3	13	0
OG0002046	0	0	0	1	0	0	0	0	0	2	18	0
OG0002054	1	1	0	3	2	4	2	2	2	2	2	0
OG0002056	0	1	1	4	1	2	2	2	5	1	2	0
OG0002068	0	0	0	2	0	12	0	4	1	1	1	0
OG0002082	0	0	0	12	1	3	0	1	0	0	4	0
OG0002084	0	3	2	2	8	4	1	0	0	0	1	0
OG0002094	0	1	2	2	4	4	1	2	1	2	2	0
OG0002095	1	0	1	5	3	5	1	0	0	1	4	0
OG0002113	0	0	0	7	1	1	2	1	1	5	3	0
OG0002124	1	1	5	2	4	3	2	0	0	1	2	0
OG0002135	2	0	0	1	4	7	2	1	1	1	2	0
OG0002152	0	0	0	1	0	1	0	16	1	1	1	0
OG0002171	0	0	0	0	4	0	15	0	2	0	0	0
OG0002176	2	1	1	7	2	4	3	0	0	1	0	0
OG0002179	0	0	0	0	0	0	0	2	18	1	0	0
OG0002181	0	0	0	20	0	0	0	0	1	0	0	0
OG0002183	0	0	0	1	0	0	0	18	2	0	0	0
OG0002184	0	0	1	20	0	0	0	0	0	0	0	0
OG0002215	0	0	0	0	0	0	0	3	1	1	15	0
OG0002272	0	2	2	3	1	5	3	0	0	0	4	0
OG0002326	0	1	1	1	1	2	1	0	0	0	13	0
OG0002354	0	12	1	2	0	0	0	0	0	4	1	0
OG0002362	0	7	8	0	0	0	5	0	0	0	0	0
OG0002367	0	0	0	2	9	2	3	2	0	2	0	0
OG0002368	2	1	2	7	3	1	4	0	0	0	0	0
OG0002371	0	2	1	1	1	10	5	0	0	0	0	0
OG0002380	0	0	0	0	0	1	0	3	16	0	0	0
OG0002383	0	0	0	13	1	1	0	0	1	4	0	0
OG0002384	0	0	0	1	0	0	0	11	1	7	0	0
OG0002385	0	1	1	18	0	0	0	0	0	0	0	0
OG0002386	0	0	0	14	0	5	0	0	0	1	0	0
OG0002387	0	0	0	0	0	0	0	19	0	1	0	0
OG0002395	0	1	2	0	0	0	0	0	0	1	15	0
OG0002414	0	1	0	0	0	0	0	0	0	1	17	0
OG0002419	0	0	0	0	7	10	0	1	0	0	1	0
OG0002430	0	0	0	0	0	0	0	14	2	1	2	0
OG0002437	1	1	1	7	6	1	0	0	0	0	2	0
OG0002439	0	0	1	0	0	0	0	1	1	0	16	0
OG0002465	0	0	0	1	0	0	0	0	0	5	13	0
OG0002513	1	1	1	2	5	2	1	0	1	2	3	0
OG0002541	1	1	1	1	4	3	2	1	1	2	2	0
OG0002562	0	0	0	4	0	5	0	4	1	4	1	0
OG0002567	0	0	0	1	0	0	0	3	9	0	6	0
OG0002602	1	3	2	5	2	4	2	0	0	0	0	0
OG0002605	0	0	0	0	5	5	7	0	0	2	0	0
OG0002606	0	1	4	2	3	8	1	0	0	0	0	0
OG0002607	0	0	1	0	0	0	17	1	0	0	0	0
OG0002610	0	0	1	0	0	0	0	7	11	0	0	0
OG0002612	1	0	0	0	0	0	0	7	11	0	0	0
OG0002613	0	0	0	0	6	7	0	2	4	0	0	0
OG0002614	1	0	0	0	1	13	0	3	1	0	0	0
OG0002615	0	0	0	1	2	15	0	0	1	0	0	0
OG0002616	0	0	0	17	1	0	0	0	1	0	0	0
OG0002618	0	1	1	17	0	0	0	0	0	0	0	0
OG0002619	0	0	0	15	1	0	0	0	0	3	0	0
OG0002620	0	1	0	0	3	12	0	0	0	3	0	0
OG0002621	0	1	0	0	18	0	0	0	0	0	0	0
OG0002683	0	5	0	0	0	0	2	0	0	1	10	0
OG0002685	0	1	1	1	1	1	11	0	0	0	2	0
OG0002764	1	2	2	4	1	1	1	0	0	2	4	0
OG0002796	0	1	1	3	1	3	2	0	2	3	2	0
OG0002818	0	0	0	10	0	0	0	4	0	0	4	0
OG0002845	0	1	1	0	7	1	5	0	0	1	2	0
OG0002860	1	1	1	0	9	2	0	1	0	1	2	0
OG0002883	0	0	0	14	0	0	1	1	0	0	2	0
OG0002909	0	0	2	0	0	0	16	0	0	0	0	0
OG0002910	1	1	1	10	1	2	2	0	0	0	0	0
OG0002914	0	0	0	0	10	2	5	0	0	1	0	0
OG0002917	0	0	0	3	4	7	2	0	0	2	0	0
OG0002918	0	0	0	0	1	4	3	6	4	0	0	0
OG0002923	0	5	3	3	2	1	3	0	0	1	0	0
OG0002925	0	1	1	3	5	4	4	0	0	0	0	0
OG0002929	0	0	0	0	0	0	0	2	5	11	0	0
OG0002930	0	0	0	0	0	0	0	15	2	1	0	0
OG0002931	0	0	0	5	0	0	0	12	1	0	0	0
OG0002932	0	0	0	0	1	15	0	1	1	0	0	0
OG0002933	0	1	1	16	0	0	0	0	0	0	0	0
OG0002934	1	1	1	7	1	6	0	0	0	1	0	0
OG0002935	0	0	0	1	0	0	0	0	0	17	0	0
OG0002938	0	0	0	15	0	2	0	0	0	1	0	0
OG0002951	2	0	0	2	0	0	0	0	0	0	13	0
OG0002957	0	0	0	2	0	3	2	4	1	2	3	0
OG0002977	0	1	2	6	0	2	0	0	0	2	4	0
OG0002996	3	2	2	0	3	2	2	0	0	1	2	0
OG0003001	1	0	0	2	2	1	2	0	0	2	7	0
OG0003013	0	0	0	0	1	1	0	0	0	2	13	0
OG0003016	0	0	0	0	0	0	0	1	0	8	8	0
OG0003017	0	0	0	2	2	5	5	0	1	1	1	0
OG0003036	0	0	0	0	12	3	0	0	0	1	1	0
OG0003050	1	0	0	0	3	2	2	0	0	0	9	0
OG0003054	1	0	0	3	0	4	0	0	0	2	7	0
OG0003063	0	0	0	1	5	0	8	0	0	1	2	0
OG0003067	0	0	0	2	2	3	2	0	1	3	4	0
OG0003085	2	2	2	3	2	3	1	0	0	1	1	0
OG0003142	0	2	1	0	1	4	3	0	2	0	4	0
OG0003166	2	1	0	1	5	2	1	0	1	2	2	0
OG0003177	0	0	0	0	0	1	0	0	0	15	1	0
OG0003246	0	0	0	3	0	0	13	0	1	0	0	0
OG0003247	0	0	0	0	0	0	15	0	2	0	0	0
OG0003248	0	0	0	0	3	2	11	0	1	0	0	0
OG0003251	1	1	1	7	4	2	1	0	0	0	0	0
OG0003253	0	0	0	0	6	3	7	0	0	1	0	0
OG0003258	0	2	8	1	3	1	1	0	0	1	0	0
OG0003261	0	1	1	9	1	4	1	0	0	0	0	0
OG0003265	0	1	2	2	1	11	0	0	0	0	0	0
OG0003266	0	0	0	0	5	3	0	2	0	7	0	0
OG0003267	0	0	0	6	0	2	0	9	0	0	0	0
OG0003268	0	1	0	6	0	10	0	0	0	0	0	0
OG0003292	0	0	1	3	1	0	0	0	0	2	9	0
OG0003335	1	3	1	0	0	0	0	0	0	3	8	0
OG0003336	0	2	2	0	7	1	1	0	0	0	3	0
OG0003341	0	0	0	4	2	3	1	1	1	2	2	0
OG0003368	0	1	0	1	1	2	2	0	0	1	8	0
OG0003373	1	1	1	5	0	2	1	0	1	0	4	0
OG0003381	1	1	1	3	1	2	2	0	1	1	3	0
OG0003387	1	1	1	0	0	0	0	0	0	1	12	0
OG0003411	0	0	0	4	0	0	0	0	0	11	1	0
OG0003430	0	1	0	6	3	2	1	1	1	0	1	0
OG0003450	0	1	0	3	1	2	4	1	1	1	2	0
OG0003459	0	0	1	1	1	5	3	1	1	1	2	0
OG0003468	1	4	2	1	2	4	1	0	0	0	1	0
OG0003525	0	1	0	4	1	4	1	1	1	1	2	0
OG0003541	2	0	0	3	1	4	1	0	0	0	5	0
OG0003549	1	2	0	1	1	4	1	1	1	2	2	0
OG0003587	1	1	1	1	5	2	2	0	0	1	2	0
OG0003588	0	1	1	1	0	2	0	4	3	2	2	0
OG0003590	0	2	1	2	2	2	1	2	2	1	1	0
OG0003615	1	0	0	2	5	1	1	1	1	2	2	0
OG0003617	0	0	0	0	5	1	7	0	0	2	1	0
OG0003633	0	0	0	0	14	0	0	0	0	1	1	0
OG0003666	0	0	0	5	0	0	0	1	9	0	1	0
OG0003688	1	0	0	1	0	0	14	0	0	0	0	0
OG0003689	1	0	1	0	2	7	5	0	0	0	0	0
OG0003691	0	0	0	0	3	2	10	0	0	1	0	0
OG0003692	0	1	1	4	4	3	1	1	0	1	0	0
OG0003693	1	0	0	0	7	2	6	0	0	0	0	0
OG0003695	1	0	0	0	6	6	3	0	0	0	0	0
OG0003700	0	0	0	2	8	3	1	0	0	2	0	0
OG0003701	4	0	1	4	2	3	1	0	1	0	0	0
OG0003702	2	2	0	5	0	3	3	0	1	0	0	0
OG0003707	2	1	1	5	2	2	1	0	1	1	0	0
OG0003713	1	2	1	5	3	2	2	0	0	0	0	0
OG0003717	0	0	0	0	5	4	1	1	0	5	0	0
OG0003722	0	1	0	0	0	0	0	5	8	2	0	0
OG0003723	0	0	0	0	0	4	0	2	1	9	0	0
OG0003726	0	1	1	13	0	0	0	0	0	1	0	0
OG0003727	0	0	0	0	14	0	0	0	0	2	0	0
OG0003728	0	0	0	11	3	0	0	1	0	1	0	0
OG0003729	0	0	0	1	11	2	0	0	0	2	0	0
OG0003730	0	0	0	1	0	0	0	15	0	0	0	0
OG0003752	1	1	1	0	0	0	0	0	2	3	7	0
OG0003762	1	2	1	1	1	2	1	1	2	1	2	0
OG0003776	1	1	1	1	3	0	1	1	1	2	3	0
OG0003785	0	0	0	0	1	0	1	0	0	1	12	0
OG0003791	0	0	0	0	3	7	0	1	2	1	1	0
OG0003816	0	0	0	3	2	1	0	3	2	2	2	0
OG0003820	0	0	0	1	0	0	2	0	0	1	11	0
OG0003821	1	0	0	1	1	4	1	0	0	0	7	0
OG0003831	3	0	0	2	1	4	2	0	0	1	2	0
OG0003833	0	0	0	2	1	1	8	0	0	1	2	0
OG0003901	0	0	0	1	1	7	2	0	1	0	3	0
OG0003912	0	0	0	0	3	3	6	0	0	1	2	0
OG0003913	1	1	1	7	1	2	0	0	0	0	2	0
OG0004034	2	0	0	2	2	3	1	1	2	1	1	0
OG0004036	0	2	2	3	2	2	1	0	0	1	2	0
OG0004062	0	0	0	3	6	2	2	0	0	1	1	0
OG0004134	0	1	0	10	0	2	0	0	0	0	2	0
OG0004135	0	0	0	1	0	0	0	1	0	0	13	0
OG0004174	1	1	1	1	1	8	0	0	0	1	1	0
OG0004226	1	0	1	0	0	9	3	0	0	1	0	0
OG0004231	0	0	0	0	0	0	14	0	1	0	0	0
OG0004233	1	1	1	1	1	0	9	0	0	1	0	0
OG0004234	2	1	0	2	1	5	2	0	1	1	0	0
OG0004235	0	2	1	1	3	1	7	0	0	0	0	0
OG0004237	1	1	1	4	1	5	2	0	0	0	0	0
OG0004238	6	1	0	1	1	3	2	0	0	1	0	0
OG0004239	0	0	0	1	0	2	2	0	0	10	0	0
OG0004242	1	1	0	2	1	2	7	0	0	1	0	0
OG0004244	0	0	0	1	1	1	1	4	6	1	0	0
OG0004247	0	1	1	1	2	6	1	0	0	3	0	0
OG0004248	3	2	1	2	2	2	2	0	0	1	0	0
OG0004250	0	8	1	4	0	1	1	0	0	0	0	0
OG0004251	0	0	0	0	0	2	0	2	11	0	0	0
OG0004252	0	0	0	0	0	0	0	13	1	1	0	0
OG0004255	0	0	0	0	0	0	0	12	2	1	0	0
OG0004256	0	0	0	0	0	1	0	12	2	0	0	0
OG0004259	0	0	0	1	2	0	0	0	0	12	0	0
OG0004260	0	0	0	2	11	1	0	0	0	1	0	0
OG0004261	0	0	0	14	0	0	0	1	0	0	0	0
OG0004262	1	2	0	12	0	0	0	0	0	0	0	0
OG0004309	0	0	0	1	2	4	0	2	0	2	3	0
OG0004328	0	0	0	0	2	1	0	0	0	2	9	0
OG0004329	0	2	2	1	3	0	2	1	0	1	2	0
OG0004356	0	0	0	1	0	1	0	0	0	9	3	0
OG0004360	0	0	0	0	0	0	0	0	1	1	12	0
OG0004361	0	3	1	1	0	2	2	0	1	2	2	0
OG0004366	1	1	0	3	1	3	1	0	0	2	2	0
OG0004383	1	0	0	1	2	3	2	0	0	1	4	0
OG0004392	0	0	0	3	1	3	1	1	1	1	3	0
OG0004398	1	2	2	1	1	0	2	0	0	1	4	0
OG0004412	0	0	0	1	4	2	1	0	0	1	5	0
OG0004462	0	0	1	0	0	1	0	0	0	4	8	0
OG0004466	0	0	3	1	0	0	0	0	0	4	6	0
OG0004473	1	1	1	1	1	2	2	1	1	1	2	0
OG0004475	0	1	1	2	1	2	3	0	1	1	2	0
OG0004478	0	0	0	0	4	4	0	1	0	2	3	0
OG0004489	0	0	0	0	0	0	0	5	0	6	3	0
OG0004502	0	0	0	0	8	4	0	1	0	0	1	0
OG0004542	0	0	0	1	1	3	1	3	2	1	2	0
OG0004548	0	1	1	4	1	1	2	1	1	0	2	0
OG0004555	0	0	0	3	0	0	0	2	1	2	6	0
OG0004629	1	1	2	3	1	2	1	0	0	1	2	0
OG0004760	0	0	0	5	1	2	3	0	0	2	1	0
OG0004832	1	0	0	8	1	2	1	0	0	1	0	0
OG0004837	13	0	0	0	0	0	1	0	0	0	0	0
OG0004844	0	1	0	7	1	3	1	0	1	0	0	0
OG0004853	0	0	1	0	1	5	3	0	0	4	0	0
OG0004857	0	2	1	1	1	1	2	2	1	3	0	0
OG0004859	0	2	2	0	1	2	1	1	5	0	0	0
OG0004860	0	0	0	0	12	0	1	0	0	1	0	0
OG0004864	2	1	0	0	2	8	1	0	0	0	0	0
OG0004870	0	0	0	0	0	0	0	12	1	1	0	0
OG0004873	0	0	0	10	0	0	0	3	1	0	0	0
OG0004916	0	0	0	0	1	2	0	3	1	3	3	0
OG0004931	0	1	0	0	5	1	1	0	0	0	5	0
OG0004934	0	1	0	0	2	3	0	0	0	3	4	0
OG0004968	0	0	0	2	0	0	0	2	1	0	8	0
OG0004988	0	1	1	0	2	2	1	0	0	0	6	0
OG0004992	0	1	1	0	0	0	0	0	0	1	10	0
OG0004993	0	0	1	2	1	2	1	2	1	1	2	0
OG0004994	0	0	0	2	0	1	2	2	1	3	2	0
OG0005012	0	1	2	3	2	1	1	0	0	1	2	0
OG0005019	1	1	0	1	1	1	3	0	0	1	4	0
OG0005031	0	1	1	2	4	1	0	1	0	1	2	0
OG0005033	0	2	1	0	0	0	0	3	4	0	3	0
OG0005056	0	0	0	2	2	1	0	1	1	2	4	0
OG0005062	1	0	0	1	1	1	2	1	1	1	4	0
OG0005063	0	0	0	0	1	1	0	9	0	0	2	0
OG0005071	1	1	1	1	2	2	3	0	0	0	2	0
OG0005083	1	1	1	1	1	2	0	1	1	2	2	0
OG0005084	0	0	0	4	1	1	2	0	1	2	2	0
OG0005086	0	0	0	2	1	1	0	1	1	4	3	0
OG0005236	0	0	0	3	1	2	2	0	2	1	2	0
OG0005266	0	1	0	0	0	6	2	0	0	0	4	0
OG0005267	0	0	0	6	1	0	3	0	0	1	2	0
OG0005346	0	1	1	1	0	1	5	0	0	3	1	0
OG0005452	5	0	0	0	2	0	6	0	0	0	0	0
OG0005457	0	0	0	0	3	8	1	0	0	1	0	0
OG0005465	0	0	0	0	0	3	4	0	0	6	0	0
OG0005470	0	0	1	2	1	7	1	0	0	1	0	0
OG0005474	0	0	0	3	2	5	2	0	1	0	0	0
OG0005476	5	0	1	2	2	2	1	0	0	0	0	0
OG0005478	1	0	0	0	1	7	3	0	0	1	0	0
OG0005482	0	0	0	2	1	2	1	0	6	1	0	0
OG0005484	1	2	2	4	1	2	1	0	0	0	0	0
OG0005485	2	2	2	1	3	0	3	0	0	0	0	0
OG0005494	1	0	0	0	0	0	0	2	7	3	0	0
OG0005497	5	2	1	0	0	0	0	3	2	0	0	0
OG0005501	0	0	0	2	1	8	0	0	0	2	0	0
OG0005502	0	0	0	1	0	0	0	0	0	12	0	0
OG0005503	0	0	0	2	10	0	0	0	0	1	0	0
OG0005504	0	0	0	4	2	6	0	0	0	1	0	0
OG0005505	0	0	0	4	0	0	0	0	0	9	0	0
OG0005506	0	0	0	4	1	5	0	0	0	3	0	0
OG0005507	0	0	0	0	12	0	0	0	0	1	0	0
OG0005513	1	0	0	12	0	0	0	0	0	0	0	0
OG0005545	0	0	1	3	1	2	2	0	0	1	2	0
OG0005566	0	1	2	0	1	2	5	0	0	0	1	0
OG0005569	0	3	2	0	0	0	0	0	0	1	6	0
OG0005573	1	1	1	3	1	1	1	0	0	0	3	0
OG0005576	0	0	1	2	2	1	2	0	1	1	2	0
OG0005589	0	0	0	0	0	1	1	4	3	0	3	0
OG0005602	0	1	1	0	2	6	0	0	0	0	2	0
OG0005605	1	1	1	0	0	0	0	0	0	3	6	0
OG0005610	1	0	0	2	3	3	0	0	1	1	1	0
OG0005613	0	0	0	3	1	1	1	1	2	1	2	0
OG0005615	1	0	0	1	1	2	1	1	0	4	1	0
OG0005622	0	0	0	2	1	4	0	0	0	1	4	0
OG0005624	0	0	0	6	0	0	0	1	1	3	1	0
OG0005625	0	0	0	1	0	1	0	1	5	1	3	0
OG0005631	0	1	0	1	1	6	1	0	0	0	2	0
OG0005632	0	0	0	9	0	0	0	0	0	1	2	0
OG0005643	1	1	0	2	1	1	1	2	1	0	2	0
OG0005644	1	1	1	2	0	0	0	1	2	1	3	0
OG0005671	1	1	1	1	2	1	1	0	0	2	2	0
OG0005678	2	0	0	2	1	2	2	0	0	2	1	0
OG0005692	2	0	0	1	1	2	0	2	1	1	2	0
OG0005694	0	0	0	0	2	1	0	0	0	5	4	0
OG0005706	0	0	0	2	6	0	0	0	0	3	1	0
OG0005716	1	1	1	1	1	2	1	0	0	3	1	0
OG0005729	0	0	1	0	2	4	0	0	0	1	4	0
OG0005769	0	0	1	2	1	2	1	0	1	2	2	0
OG0005775	0	0	0	1	2	3	0	0	1	3	2	0
OG0005781	0	0	0	1	5	1	1	0	1	1	2	0
OG0005801	0	0	0	4	1	2	2	0	0	2	1	0
OG0005852	2	0	0	2	1	1	1	0	0	3	2	0
OG0005855	0	1	1	1	1	0	3	0	2	1	2	0
OG0005863	0	0	0	1	1	3	3	0	0	2	2	0
OG0005886	1	1	2	1	1	3	0	0	0	1	2	0
OG0005890	0	1	1	1	1	2	1	1	1	1	2	0
OG0005943	0	0	0	1	1	4	1	1	1	1	2	0
OG0005991	0	0	0	1	1	4	1	1	1	2	1	0
OG0005998	1	1	1	1	2	1	1	1	1	1	1	0
OG0006007	2	0	0	0	0	0	10	0	0	0	0	0
OG0006011	0	0	0	0	9	0	1	2	0	0	0	0
OG0006018	0	0	0	0	0	0	4	0	0	8	0	0
OG0006020	0	0	0	5	4	0	1	0	0	2	0	0
OG0006025	1	0	0	2	3	4	2	0	0	0	0	0
OG0006034	1	1	1	3	2	1	3	0	0	0	0	0
OG0006035	0	0	0	0	9	1	1	0	0	1	0	0
OG0006037	1	1	1	3	1	2	3	0	0	0	0	0
OG0006038	1	1	1	4	1	1	1	0	0	2	0	0
OG0006042	2	2	1	1	1	2	1	1	1	0	0	0
OG0006044	1	1	1	1	1	6	1	0	0	0	0	0
OG0006053	6	0	2	0	0	1	0	2	1	0	0	0
OG0006055	0	0	0	0	0	1	0	0	10	1	0	0
OG0006059	0	0	0	5	0	0	0	1	6	0	0	0
OG0006061	0	0	0	0	9	0	0	2	1	0	0	0
OG0006062	0	2	2	3	0	0	0	3	2	0	0	0
OG0006063	0	0	0	0	5	5	0	0	1	1	0	0
OG0006067	0	0	0	0	3	1	0	0	0	8	0	0
OG0006068	0	0	0	0	0	1	0	11	0	0	0	0
OG0006095	0	1	0	0	2	2	1	2	1	0	2	0
OG0006104	0	1	1	1	0	0	0	2	2	2	2	0
OG0006110	2	0	0	1	3	2	0	0	0	0	3	0
OG0006111	0	0	0	3	1	2	1	0	0	1	3	0
OG0006117	0	1	0	6	0	0	0	0	0	1	3	0
OG0006124	0	0	0	0	1	1	2	1	1	3	2	0
OG0006127	0	1	1	0	0	1	0	0	0	1	7	0
OG0006135	0	1	1	2	1	2	1	0	0	0	3	0
OG0006136	0	0	0	1	1	3	1	1	1	0	3	0
OG0006141	0	0	0	2	1	2	1	1	0	2	2	0
OG0006142	0	1	0	0	0	1	0	0	0	2	7	0
OG0006148	0	0	0	0	1	1	1	1	3	2	2	0
OG0006151	0	0	0	0	0	1	0	0	0	1	9	0
OG0006160	0	1	0	0	2	3	2	0	0	2	1	0
OG0006169	0	0	0	0	7	1	0	0	0	1	2	0
OG0006177	0	0	0	2	1	3	1	0	1	1	2	0
OG0006179	0	1	1	1	1	1	1	2	1	0	2	0
OG0006188	0	1	1	7	0	0	0	0	0	0	2	0
OG0006190	0	0	0	0	0	1	2	0	0	3	5	0
OG0006204	0	0	0	0	2	0	1	1	1	1	5	0
OG0006211	1	1	1	1	1	1	1	0	0	2	2	0
OG0006223	1	1	2	2	0	2	0	0	0	1	2	0
OG0006233	0	1	1	0	2	3	1	0	0	1	2	0
OG0006240	0	0	0	1	1	2	1	3	0	1	2	0
OG0006245	1	1	1	1	0	0	2	0	0	1	4	0
OG0006272	0	1	0	0	1	1	1	0	3	2	2	0
OG0006291	1	0	0	0	1	2	2	0	0	1	4	0
OG0006295	0	0	0	1	4	2	1	0	1	0	2	0
OG0006307	0	0	0	3	1	1	1	1	0	2	2	0
OG0006322	1	1	1	0	2	1	2	0	0	1	2	0
OG0006393	0	0	0	0	1	1	6	0	0	2	1	0
OG0006399	0	0	0	3	1	1	3	0	0	1	2	0
OG0006405	0	0	0	1	1	2	0	1	1	3	2	0
OG0006422	0	1	0	1	2	1	2	0	0	2	2	0
OG0006424	0	0	0	0	0	0	1	0	0	9	1	0
OG0006425	0	0	0	0	1	0	0	1	7	1	1	0
OG0006448	0	0	0	8	1	0	0	0	0	1	1	0
OG0006449	1	1	1	4	1	1	0	0	0	1	1	0
OG0006468	1	0	0	1	1	2	1	1	1	1	2	0
OG0006483	0	0	0	3	2	2	3	0	0	1	0	0
OG0006486	0	1	1	1	1	2	5	0	0	0	0	0
OG0006495	1	1	1	1	2	3	2	0	0	0	0	0
OG0006498	1	0	0	2	4	1	3	0	0	0	0	0
OG0006501	1	0	0	2	1	0	7	0	0	0	0	0
OG0006504	0	0	0	4	0	1	2	0	3	1	0	0
OG0006505	1	0	0	0	4	3	2	0	1	0	0	0
OG0006508	1	1	1	2	1	3	1	0	0	1	0	0
OG0006510	1	1	0	1	3	1	1	1	1	1	0	0
OG0006512	0	0	0	2	2	2	2	1	1	1	0	0
OG0006516	0	5	2	1	1	1	1	0	0	0	0	0
OG0006518	0	0	0	0	5	3	2	0	0	1	0	0
OG0006524	1	0	0	3	0	0	0	1	6	0	0	0
OG0006528	0	0	0	1	9	0	0	0	1	0	0	0
OG0006529	4	1	1	3	0	0	0	0	1	1	0	0
OG0006530	1	1	1	4	1	3	0	0	0	0	0	0
OG0006531	2	2	6	1	0	0	0	0	0	0	0	0
OG0006533	0	0	1	10	0	0	0	0	0	0	0	0
OG0006534	3	0	0	5	0	0	0	0	0	3	0	0
OG0006536	0	0	0	0	10	0	0	0	0	1	0	0
OG0006537	0	0	0	0	10	0	0	0	0	1	0	0
OG0006538	0	0	0	0	3	7	0	0	0	1	0	0
OG0006539	0	0	0	10	0	0	0	0	0	1	0	0
OG0006541	0	0	0	0	0	2	0	9	0	0	0	0
OG0006542	0	0	0	0	8	1	0	2	0	0	0	0
OG0006545	0	1	0	0	10	0	0	0	0	0	0	0
OG0006583	0	1	0	1	0	0	0	0	0	3	5	0
OG0006586	0	1	1	2	0	0	0	1	1	0	4	0
OG0006590	0	0	0	2	0	0	0	0	0	1	7	0
OG0006591	0	0	0	5	0	0	0	1	1	1	2	0
OG0006592	0	3	3	1	0	0	0	0	0	1	2	0
OG0006598	0	1	1	1	1	0	0	1	1	2	2	0
OG0006602	0	1	0	0	0	0	0	0	3	2	4	0
OG0006614	0	0	0	1	0	0	0	1	3	1	4	0
OG0006620	1	1	1	0	0	0	0	0	0	2	5	0
OG0006621	1	0	0	1	0	0	1	1	2	2	2	0
OG0006622	1	0	0	2	2	1	0	0	1	1	2	0
OG0006625	0	2	1	0	1	3	2	0	0	0	1	0
OG0006632	1	1	0	1	1	1	1	0	1	1	2	0
OG0006640	1	0	0	0	1	4	0	0	0	0	4	0
OG0006642	0	0	0	0	0	0	3	0	0	3	4	0
OG0006646	0	0	0	1	1	2	3	0	0	1	2	0
OG0006650	0	0	0	3	3	0	0	1	0	0	3	0
OG0006657	0	1	1	2	1	1	0	0	0	2	2	0
OG0006673	0	0	0	0	2	0	0	5	0	0	3	0
OG0006682	0	1	0	3	1	0	1	0	0	2	2	0
OG0006696	1	1	1	1	1	2	2	0	0	0	1	0
OG0006702	1	1	0	1	0	0	4	0	0	0	3	0
OG0006711	0	0	1	1	3	1	0	0	0	2	2	0
OG0006714	0	1	1	1	1	2	2	0	0	1	1	0
OG0006745	0	0	0	4	1	1	1	0	0	1	2	0
OG0006748	0	1	1	2	0	1	0	1	1	1	2	0
OG0006749	0	0	0	3	1	2	0	0	0	2	2	0
OG0006750	0	0	0	3	1	2	1	0	0	1	2	0
OG0006764	0	0	0	1	2	1	1	1	1	1	2	0
OG0006780	1	1	1	0	1	2	2	0	0	0	2	0
OG0006781	0	1	0	0	1	4	2	0	0	0	2	0
OG0006782	0	0	0	1	1	1	2	1	1	1	2	0
OG0006800	1	0	0	3	1	2	1	0	1	0	1	0
OG0006801	1	0	1	0	0	0	0	0	0	6	2	0
OG0006802	0	1	0	1	1	1	2	0	0	2	2	0
OG0006811	0	0	0	0	0	0	0	1	0	1	8	0
OG0006817	0	0	1	1	2	2	1	0	1	0	2	0
OG0006835	1	1	0	1	1	0	1	1	1	1	2	0
OG0006844	0	0	0	0	2	1	3	0	1	1	2	0
OG0006853	1	0	0	0	2	4	0	1	0	0	2	0
OG0006860	0	0	0	1	1	3	3	0	0	1	1	0
OG0006905	1	0	0	0	1	5	3	0	0	0	0	0
OG0006907	0	1	0	0	0	0	6	0	0	3	0	0
OG0006908	1	0	0	3	0	1	2	0	0	3	0	0
OG0006920	0	0	0	0	1	4	4	1	0	0	0	0
OG0006925	0	1	0	1	1	4	1	0	1	1	0	0
OG0006931	1	1	1	0	0	0	1	4	2	0	0	0
OG0006933	1	1	1	0	1	2	2	0	0	2	0	0
OG0006942	2	0	0	1	3	2	2	0	0	0	0	0
OG0006945	1	3	1	1	1	0	3	0	0	0	0	0
OG0006946	0	0	0	7	0	0	1	0	0	2	0	0
OG0006949	0	1	1	1	3	1	2	0	0	1	0	0
OG0006955	0	0	0	0	2	2	2	2	2	0	0	0
OG0006956	0	0	0	5	0	3	1	0	0	1	0	0
OG0006957	0	0	0	2	1	2	1	2	2	0	0	0
OG0006958	1	0	0	6	1	1	1	0	0	0	0	0
OG0006961	0	1	0	0	1	1	1	0	0	6	0	0
OG0006962	2	0	0	0	3	2	2	0	0	1	0	0
OG0006980	0	0	0	1	0	0	0	4	3	2	0	0
OG0006981	0	0	0	0	0	1	0	0	5	4	0	0
OG0006982	0	2	2	1	0	0	0	2	3	0	0	0
OG0006992	0	0	0	0	0	0	0	5	4	1	0	0
OG0006994	1	1	0	1	2	2	0	2	1	0	0	0
OG0006995	0	0	0	0	4	4	0	1	1	0	0	0
OG0006996	0	0	0	0	1	0	0	8	1	0	0	0
OG0007000	1	3	2	2	0	0	0	0	0	2	0	0
OG0007001	1	1	1	4	1	2	0	0	0	0	0	0
OG0007005	0	0	1	9	0	0	0	0	0	0	0	0
OG0007006	0	0	1	0	0	0	0	0	0	9	0	0
OG0007008	0	0	0	8	0	0	0	0	0	2	0	0
OG0007009	0	0	0	0	9	0	0	0	0	1	0	0
OG0007010	1	0	0	0	3	5	0	0	0	1	0	0
OG0007011	0	0	0	4	2	2	0	1	0	1	0	0
OG0007012	0	0	0	3	4	2	0	0	0	1	0	0
OG0007013	0	0	0	0	6	3	0	0	0	1	0	0
OG0007014	0	0	0	0	1	8	0	0	0	1	0	0
OG0007017	1	3	0	6	0	0	0	0	0	0	0	0
OG0007033	0	1	1	0	0	0	0	1	2	1	3	0
OG0007048	0	1	1	0	1	2	1	0	0	1	2	0
OG0007050	0	0	0	0	0	0	0	4	1	2	2	0
OG0007069	0	0	0	3	0	0	0	1	0	2	3	0
OG0007070	0	1	1	1	1	1	1	0	0	1	2	0
OG0007074	0	0	0	0	1	2	1	1	1	1	2	0
OG0007078	0	0	0	0	0	0	0	0	1	1	7	0
OG0007079	0	0	0	3	0	1	0	0	0	2	3	0
OG0007080	2	0	0	0	0	0	0	0	0	1	6	0
OG0007081	0	1	1	0	0	1	2	1	0	1	2	0
OG0007088	1	0	0	1	1	1	0	1	1	1	2	0
OG0007089	1	1	0	1	1	1	1	0	0	1	2	0
OG0007093	0	0	0	1	0	0	0	0	0	1	7	0
OG0007098	1	2	0	1	0	1	0	0	0	0	4	0
OG0007100	0	0	0	0	1	2	1	2	0	1	2	0
OG0007101	0	0	0	0	3	2	2	0	0	1	1	0
OG0007103	0	0	0	0	3	0	0	0	0	2	4	0
OG0007105	0	0	0	1	3	1	0	0	0	1	3	0
OG0007107	0	0	0	1	0	0	0	5	0	0	3	0
OG0007112	0	0	1	0	0	0	0	0	0	2	6	0
OG0007115	1	1	0	1	1	2	0	0	1	0	2	0
OG0007122	1	0	0	3	0	0	0	1	1	2	1	0
OG0007127	0	0	0	0	0	0	0	2	0	2	5	0
OG0007129	0	0	0	0	0	0	1	0	0	2	6	0
OG0007133	0	0	0	0	0	0	2	3	1	0	3	0
OG0007135	1	0	0	1	0	0	5	0	0	0	2	0
OG0007137	0	0	0	3	0	3	0	0	0	1	2	0
OG0007141	0	1	0	1	1	3	1	0	0	0	2	0
OG0007143	0	0	0	0	0	5	0	1	0	0	3	0
OG0007148	0	0	0	1	1	2	0	0	1	2	2	0
OG0007150	0	0	0	0	1	1	1	1	1	2	2	0
OG0007151	0	0	0	1	0	0	0	1	2	0	5	0
OG0007154	0	0	0	0	6	0	0	0	0	1	2	0
OG0007158	0	0	0	0	0	3	0	2	2	0	2	0
OG0007163	0	0	1	1	1	1	2	1	1	0	1	0
OG0007164	0	0	0	4	0	2	1	0	0	1	1	0
OG0007165	0	0	0	0	1	1	1	1	1	2	2	0
OG0007177	1	1	0	3	1	0	1	0	0	1	1	0
OG0007185	1	1	0	1	1	2	1	0	0	1	1	0
OG0007188	0	0	0	1	1	1	1	1	1	1	2	0
OG0007191	1	0	0	0	0	0	0	2	1	2	3	0
OG0007203	1	1	0	2	0	0	0	1	1	2	1	0
OG0007209	0	0	0	1	1	2	1	0	0	2	2	0
OG0007210	1	1	1	1	0	0	0	1	1	1	2	0
OG0007213	0	0	0	1	1	1	1	1	1	1	2	0
OG0007219	1	1	1	0	0	0	0	1	1	2	2	0
OG0007224	1	1	1	1	0	1	1	0	0	1	2	0
OG0007228	1	1	1	1	1	1	0	0	0	1	2	0
OG0007243	0	0	0	1	1	1	2	1	2	0	1	0
OG0007245	1	1	1	1	0	0	2	0	0	1	2	0
OG0007297	0	0	0	1	1	2	1	0	0	1	3	0
OG0007310	0	1	1	2	1	1	0	0	0	1	2	0
OG0007325	0	1	0	1	2	2	2	0	0	1	0	0
OG0007326	0	0	0	3	0	0	3	0	0	3	0	0
OG0007330	0	0	0	0	1	0	6	0	0	2	0	0
OG0007344	1	0	0	0	3	2	3	0	0	0	0	0
OG0007348	0	2	2	0	0	2	3	0	0	0	0	0
OG0007351	1	1	1	1	1	2	1	0	0	1	0	0
OG0007353	1	1	1	1	1	2	1	0	0	1	0	0
OG0007354	0	2	0	2	2	1	1	0	1	0	0	0
OG0007358	0	0	1	3	1	2	2	0	0	0	0	0
OG0007360	0	1	1	1	2	3	1	0	0	0	0	0
OG0007362	1	0	0	5	0	0	2	0	0	1	0	0
OG0007366	0	1	1	2	1	1	1	0	1	1	0	0
OG0007369	0	0	0	2	2	0	1	0	2	2	0	0
OG0007370	1	1	1	0	2	2	1	0	0	1	0	0
OG0007373	1	1	2	0	1	1	3	0	0	0	0	0
OG0007376	1	0	1	0	0	0	3	0	0	4	0	0
OG0007377	1	0	0	2	1	4	1	0	0	0	0	0
OG0007379	0	0	1	0	3	2	3	0	0	0	0	0
OG0007382	1	1	1	2	2	1	1	0	0	0	0	0
OG0007383	0	1	1	1	1	4	1	0	0	0	0	0
OG0007384	0	0	0	2	0	2	2	1	1	1	0	0
OG0007386	0	0	0	2	2	2	1	1	1	0	0	0
OG0007387	0	1	0	0	3	4	1	0	0	0	0	0
OG0007388	0	0	0	3	2	2	1	0	0	1	0	0
OG0007390	0	1	1	1	2	2	1	0	0	1	0	0
OG0007391	1	0	0	2	1	4	1	0	0	0	0	0
OG0007393	0	1	2	4	0	0	2	0	0	0	0	0
OG0007394	0	1	0	2	1	2	3	0	0	0	0	0
OG0007397	1	0	0	2	1	2	1	0	1	1	0	0
OG0007398	1	1	1	1	1	1	1	0	1	1	0	0
OG0007400	1	3	3	0	1	0	1	0	0	0	0	0
OG0007401	0	0	0	1	0	2	2	2	1	1	0	0
OG0007402	0	1	1	0	0	2	1	3	1	0	0	0
OG0007411	0	0	0	0	0	1	0	1	7	0	0	0
OG0007412	1	0	0	1	0	0	0	0	1	6	0	0
OG0007414	1	0	0	1	1	1	0	3	1	1	0	0
OG0007416	1	0	0	0	1	0	0	5	2	0	0	0
OG0007417	1	0	0	0	0	1	0	1	5	1	0	0
OG0007419	0	0	0	5	0	0	0	0	4	0	0	0
OG0007421	0	0	0	5	0	0	0	0	4	0	0	0
OG0007423	0	1	0	0	0	0	0	6	2	0	0	0
OG0007425	0	0	0	0	0	0	0	3	1	5	0	0
OG0007428	0	1	5	3	0	0	0	0	0	0	0	0
OG0007429	2	1	1	5	0	0	0	0	0	0	0	0
OG0007431	0	1	1	2	0	0	0	0	0	5	0	0
OG0007434	0	0	0	0	7	0	0	1	0	1	0	0
OG0007435	0	0	0	1	0	0	0	0	0	8	0	0
OG0007437	1	0	0	0	4	0	0	0	0	4	0	0
OG0007439	1	0	0	0	0	0	0	0	0	8	0	0
OG0007440	0	0	0	0	0	6	0	0	0	3	0	0
OG0007441	0	1	0	0	0	0	0	0	0	8	0	0
OG0007442	0	0	0	0	6	2	0	0	0	1	0	0
OG0007443	0	0	0	1	4	3	0	0	0	1	0	0
OG0007444	0	0	0	2	5	0	0	0	0	2	0	0
OG0007446	0	0	0	8	0	0	0	1	0	0	0	0
OG0007447	0	0	0	0	1	0	0	8	0	0	0	0
OG0007448	0	1	0	1	5	2	0	0	0	0	0	0
OG0007449	1	1	0	6	1	0	0	0	0	0	0	0
OG0007489	0	1	1	1	1	1	1	0	0	1	1	0
OG0007495	0	0	0	2	0	0	0	0	0	2	4	0
OG0007499	0	1	0	3	0	1	1	0	0	0	2	0
OG0007503	1	0	0	2	1	0	2	0	0	1	1	0
OG0007508	0	0	1	1	0	0	0	1	1	1	3	0
OG0007512	0	0	0	5	0	0	0	0	0	1	2	0
OG0007519	1	1	1	1	0	0	0	0	0	2	2	0
OG0007521	0	0	0	3	1	1	1	0	0	1	1	0
OG0007524	0	0	0	2	0	2	0	0	0	2	2	0
OG0007525	0	0	0	1	1	1	0	1	1	1	2	0
OG0007533	1	0	0	1	1	1	1	0	0	1	2	0
OG0007534	0	0	0	1	1	2	1	0	0	1	2	0
OG0007539	0	0	0	0	0	0	0	1	0	1	6	0
OG0007540	0	0	0	2	0	0	0	1	3	1	1	0
OG0007542	0	1	0	1	0	0	0	2	1	1	2	0
OG0007546	0	0	0	4	1	1	0	0	0	1	1	0
OG0007553	0	1	1	1	0	0	0	0	0	1	4	0
OG0007560	1	1	1	2	0	0	0	0	0	1	2	0
OG0007562	0	0	0	1	0	0	0	0	0	1	6	0
OG0007574	0	0	0	2	1	1	0	1	1	0	2	0
OG0007577	1	1	1	3	0	0	0	0	0	0	2	0
OG0007578	0	0	0	0	0	0	0	0	1	5	2	0
OG0007579	0	0	0	0	0	0	0	2	0	5	1	0
OG0007580	0	0	0	1	0	2	3	0	0	1	1	0
OG0007581	0	0	0	1	1	2	0	0	0	2	2	0
OG0007584	0	1	1	4	0	0	0	0	0	1	1	0
OG0007586	0	0	0	0	1	3	2	0	0	1	1	0
OG0007588	1	0	0	2	1	1	0	0	0	1	2	0
OG0007593	0	0	0	0	0	0	0	2	1	2	3	0
OG0007597	0	1	1	1	0	0	0	0	0	2	3	0
OG0007600	1	1	1	0	0	0	0	0	1	3	1	0
OG0007601	1	1	1	1	1	0	1	0	0	1	1	0
OG0007603	0	0	0	0	1	1	3	0	0	1	2	0
OG0007606	0	0	0	0	0	0	0	3	1	1	3	0
OG0007610	0	0	0	0	0	5	0	1	1	0	1	0
OG0007611	0	1	1	0	1	1	1	0	0	1	2	0
OG0007612	0	0	0	0	0	0	0	5	1	1	1	0
OG0007619	1	1	1	1	1	1	1	0	0	0	1	0
OG0007623	0	0	0	1	1	2	1	0	0	1	2	0
OG0007625	1	0	0	2	0	2	1	0	0	0	2	0
OG0007640	0	0	0	0	0	3	2	0	0	1	2	0
OG0007647	1	0	0	1	2	1	1	0	0	0	2	0
OG0007652	0	1	0	0	0	0	1	1	2	1	2	0
OG0007658	0	0	0	4	0	0	1	0	0	1	2	0
OG0007664	1	1	1	0	1	2	0	0	0	0	2	0
OG0007670	0	0	0	2	0	2	0	0	0	2	2	0
OG0007675	0	0	0	1	1	1	0	1	2	1	1	0
OG0007680	1	1	0	2	0	0	0	1	1	0	2	0
OG0007683	0	0	0	0	3	1	1	0	0	1	2	0
OG0007697	0	1	0	1	0	1	0	1	1	1	2	0
OG0007701	1	0	0	0	0	0	3	0	1	2	1	0
OG0007704	0	0	0	2	0	1	1	0	1	1	2	0
OG0007714	0	0	0	0	0	0	0	0	1	5	2	0
OG0007721	2	0	0	0	0	4	1	0	0	0	1	0
OG0007722	0	0	0	1	1	2	1	0	0	1	2	0
OG0007730	0	0	0	0	2	0	0	1	0	1	4	0
OG0007731	0	0	0	3	0	1	0	3	0	0	1	0
OG0007738	0	0	0	0	1	3	1	1	0	1	1	0
OG0007742	0	0	0	2	0	0	0	2	1	2	1	0
OG0007748	0	0	0	5	0	0	0	1	0	1	1	0
OG0007765	1	1	0	0	1	2	1	0	0	1	1	0
OG0007770	0	0	0	0	0	0	6	0	2	0	0	0
OG0007771	0	0	0	4	0	0	1	0	0	3	0	0
OG0007783	0	0	0	0	2	4	1	0	0	1	0	0
OG0007787	0	1	1	0	1	4	1	0	0	0	0	0
OG0007794	0	1	0	0	1	2	2	0	1	1	0	0
OG0007798	1	0	0	2	2	1	1	0	0	1	0	0
OG0007804	0	0	0	0	1	5	1	0	1	0	0	0
OG0007805	0	0	0	1	0	1	3	0	0	3	0	0
OG0007807	0	0	0	4	1	1	1	0	0	1	0	0
OG0007809	0	0	0	0	6	0	1	0	1	0	0	0
OG0007810	0	1	1	2	2	0	2	0	0	0	0	0
OG0007813	0	0	0	4	2	0	1	0	0	1	0	0
OG0007819	0	0	0	0	1	2	3	0	1	1	0	0
OG0007824	1	1	0	0	1	2	2	1	0	0	0	0
OG0007830	0	0	0	0	1	1	5	0	0	1	0	0
OG0007831	1	1	1	1	1	1	2	0	0	0	0	0
OG0007833	1	1	1	1	1	1	2	0	0	0	0	0
OG0007834	0	0	0	0	2	4	1	0	0	1	0	0
OG0007836	1	1	1	1	1	1	2	0	0	0	0	0
OG0007837	1	1	1	0	1	1	2	0	0	1	0	0
OG0007839	1	1	1	0	2	2	1	0	0	0	0	0
OG0007840	0	0	0	0	5	1	1	0	0	1	0	0
OG0007841	0	0	0	0	3	0	2	1	1	1	0	0
OG0007842	1	1	1	0	1	3	1	0	0	0	0	0
OG0007843	0	1	1	1	1	2	1	0	0	1	0	0
OG0007847	0	0	0	1	2	1	1	1	1	1	0	0
OG0007850	2	1	1	1	1	1	1	0	0	0	0	0
OG0007851	0	1	0	2	2	2	1	0	0	0	0	0
OG0007852	0	0	0	1	3	2	1	0	1	0	0	0
OG0007853	0	0	1	2	2	2	1	0	0	0	0	0
OG0007860	1	0	0	3	1	1	1	0	0	1	0	0
OG0007865	0	1	0	2	1	2	2	0	0	0	0	0
OG0007867	1	1	0	2	0	3	1	0	0	0	0	0
OG0007885	0	0	0	2	0	0	0	1	3	2	0	0
OG0007887	0	0	0	1	0	0	0	3	4	0	0	0
OG0007888	0	0	0	0	0	0	0	1	2	5	0	0
OG0007891	1	1	1	1	0	2	0	1	1	0	0	0
OG0007894	1	0	0	0	1	4	0	1	1	0	0	0
OG0007899	0	0	0	0	0	0	0	1	1	6	0	0
OG0007902	7	0	0	0	0	0	0	0	1	0	0	0
OG0007903	0	1	3	2	0	0	0	0	1	1	0	0
OG0007912	0	0	0	0	3	0	0	4	1	0	0	0
OG0007917	0	0	0	2	0	2	0	1	1	2	0	0
OG0007918	0	0	0	0	0	0	0	5	1	2	0	0
OG0007921	0	0	1	5	0	0	0	0	1	1	0	0
OG0007922	0	1	3	1	0	3	0	0	0	0	0	0
OG0007923	0	0	7	0	0	1	0	0	0	0	0	0
OG0007925	2	1	1	4	0	0	0	0	0	0	0	0
OG0007926	0	0	1	0	0	0	0	7	0	0	0	0
OG0007928	0	1	1	5	0	0	0	0	0	1	0	0
OG0007929	1	1	1	0	1	2	0	0	0	2	0	0
OG0007930	1	1	2	0	0	0	0	0	0	4	0	0
OG0007931	0	0	1	7	0	0	0	0	0	0	0	0
OG0007932	0	0	1	4	3	0	0	0	0	0	0	0
OG0007933	1	2	2	3	0	0	0	0	0	0	0	0
OG0007934	0	1	1	2	0	4	0	0	0	0	0	0
OG0007935	1	0	1	2	1	1	0	0	0	2	0	0
OG0007936	4	1	1	0	1	0	0	0	0	1	0	0
OG0007937	0	0	0	0	0	4	0	1	0	3	0	0
OG0007938	0	0	0	1	0	2	0	1	0	4	0	0
OG0007939	0	0	0	0	1	0	0	0	0	7	0	0
OG0007940	0	0	0	0	0	3	0	0	0	5	0	0
OG0007941	0	0	0	0	0	1	0	0	0	7	0	0
OG0007944	0	0	0	7	0	0	0	0	0	1	0	0
OG0007945	0	0	0	7	0	0	0	0	0	1	0	0
OG0007946	0	0	0	0	0	0	0	7	0	1	0	0
OG0007947	0	0	0	6	0	1	0	0	0	1	0	0
OG0007948	1	0	0	2	0	0	0	4	0	1	0	0
OG0007949	0	0	0	0	6	1	0	0	0	1	0	0
OG0007950	0	0	0	5	2	0	0	0	0	1	0	0
OG0007951	0	0	0	4	2	1	0	0	0	1	0	0
OG0007952	0	0	0	0	0	0	0	7	0	1	0	0
OG0007953	0	0	0	3	0	0	0	5	0	0	0	0
OG0007961	2	0	0	3	2	1	0	0	0	0	0	0
OG0007962	1	0	0	7	0	0	0	0	0	0	0	0
OG0007965	1	0	0	7	0	0	0	0	0	0	0	0
OG0007985	3	0	0	0	0	5	0	0	0	0	0	0
OG0007997	0	0	0	0	3	0	0	1	0	0	3	0
OG0008014	0	0	0	1	1	2	0	0	1	0	2	0
OG0008015	0	0	0	0	1	1	2	0	0	1	2	0
OG0008016	1	0	0	1	0	0	0	1	1	1	2	0
OG0008017	0	0	1	1	1	0	0	0	0	0	4	0
OG0008019	1	1	0	1	1	0	0	0	0	1	2	0
OG0008027	0	0	0	1	1	2	0	0	0	1	2	0
OG0008034	0	0	0	0	2	0	2	0	0	1	2	0
OG0008035	0	0	0	0	0	2	0	2	1	0	2	0
OG0008039	0	0	0	1	0	0	0	0	0	2	4	0
OG0008042	0	0	0	5	0	0	0	0	0	1	1	0
OG0008044	0	0	0	1	0	1	0	1	1	0	3	0
OG0008049	1	0	0	1	1	2	0	0	0	0	2	0
OG0008054	0	0	0	1	1	2	0	0	0	1	2	0
OG0008057	1	0	1	0	0	0	0	1	1	1	2	0
OG0008063	1	0	0	1	1	0	1	0	0	1	2	0
OG0008067	0	0	0	1	1	1	2	0	0	1	1	0
OG0008074	0	1	1	2	1	1	0	0	0	0	1	0
OG0008077	0	1	0	2	0	0	0	0	1	0	3	0
OG0008080	1	1	1	1	0	0	0	0	0	1	2	0
OG0008081	1	0	0	2	0	2	1	0	0	0	1	0
OG0008086	0	0	0	4	0	0	0	0	0	1	2	0
OG0008089	0	0	0	0	0	0	0	2	3	1	1	0
OG0008090	0	3	0	0	0	0	0	1	0	0	3	0
OG0008092	0	0	0	1	0	0	0	2	2	0	2	0
OG0008094	0	0	0	1	0	0	2	2	0	1	1	0
OG0008099	0	0	0	0	1	1	1	0	1	1	2	0
OG0008102	0	0	0	0	0	0	0	2	2	1	2	0
OG0008104	0	0	0	1	1	1	1	1	0	1	1	0
OG0008106	0	1	0	0	0	1	2	1	0	0	2	0
OG0008108	0	0	0	0	0	2	3	0	1	0	1	0
OG0008109	0	0	0	1	1	2	0	0	0	1	2	0
OG0008111	0	1	1	0	0	0	0	0	0	1	4	0
OG0008116	0	0	0	4	0	0	0	0	0	1	2	0
OG0008117	0	0	0	1	0	1	1	0	1	1	2	0
OG0008119	0	0	0	1	0	2	0	0	0	1	3	0
OG0008131	0	0	1	0	1	2	0	0	0	1	2	0
OG0008148	0	0	0	2	0	0	1	0	1	1	2	0
OG0008152	0	0	0	0	1	2	1	0	0	1	2	0
OG0008154	0	1	0	1	1	0	0	0	0	2	2	0
OG0008160	0	1	1	0	1	2	0	0	0	1	1	0
OG0008162	0	1	1	1	1	0	1	0	0	0	2	0
OG0008168	0	0	0	1	1	1	1	0	1	1	1	0
OG0008169	1	0	1	0	0	0	0	0	0	3	2	0
OG0008170	0	0	0	1	1	1	0	0	0	2	2	0
OG0008175	0	0	0	2	1	0	1	1	1	0	1	0
OG0008193	0	0	0	2	0	1	1	0	1	1	1	0
OG0008197	0	0	1	3	0	0	0	0	0	1	2	0
OG0008204	0	0	0	1	0	2	0	1	1	1	1	0
OG0008225	0	0	0	0	0	1	0	1	1	2	2	0
OG0008242	0	0	0	0	1	1	4	0	0	1	0	0
OG0008244	1	1	0	0	1	0	3	0	0	1	0	0
OG0008258	0	0	0	2	0	1	2	1	1	0	0	0
OG0008261	0	0	0	2	1	1	2	0	0	1	0	0
OG0008270	0	0	0	0	2	3	1	0	0	1	0	0
OG0008271	0	0	0	0	5	0	1	1	0	0	0	0
OG0008275	0	1	1	0	4	0	1	0	0	0	0	0
OG0008279	1	1	1	1	0	1	1	0	0	1	0	0
OG0008288	0	0	0	2	2	1	1	0	0	1	0	0
OG0008289	0	1	1	0	1	2	2	0	0	0	0	0
OG0008296	0	1	0	2	1	1	1	0	0	1	0	0
OG0008299	0	0	0	0	1	2	3	0	1	0	0	0
OG0008302	2	0	0	1	1	2	1	0	0	0	0	0
OG0008303	0	0	1	0	0	4	2	0	0	0	0	0
OG0008310	1	0	0	1	1	2	1	0	0	1	0	0
OG0008312	0	1	1	3	1	0	1	0	0	0	0	0
OG0008315	1	1	1	1	1	1	1	0	0	0	0	0
OG0008319	0	0	0	0	1	2	1	1	1	1	0	0
OG0008320	0	0	0	0	1	4	1	0	0	1	0	0
OG0008321	0	0	0	0	2	3	1	0	1	0	0	0
OG0008325	1	0	0	1	1	1	3	0	0	0	0	0
OG0008326	0	0	0	0	1	3	2	0	1	0	0	0
OG0008329	0	1	0	0	1	3	2	0	0	0	0	0
OG0008332	0	0	0	0	1	2	3	1	0	0	0	0
OG0008333	0	1	3	0	1	1	1	0	0	0	0	0
OG0008335	0	1	1	0	1	1	1	0	1	1	0	0
OG0008347	1	0	0	1	1	2	1	0	0	1	0	0
OG0008348	2	0	0	1	1	2	1	0	0	0	0	0
OG0008354	1	0	1	1	0	2	2	0	0	0	0	0
OG0008355	0	0	0	2	0	1	1	2	1	0	0	0
OG0008357	0	0	0	1	2	1	2	0	0	1	0	0
OG0008359	1	0	0	0	1	3	1	0	0	1	0	0
OG0008362	1	1	2	0	1	0	1	0	0	1	0	0
OG0008363	0	0	0	0	3	2	1	0	0	1	0	0
OG0008390	0	0	0	0	0	1	0	5	1	0	0	0
OG0008391	4	0	0	0	0	0	0	0	3	0	0	0
OG0008393	0	0	0	1	0	0	0	0	2	4	0	0
OG0008396	1	1	1	1	1	0	0	0	1	1	0	0
OG0008398	0	0	0	5	0	0	0	0	2	0	0	0
OG0008399	0	0	0	0	0	0	0	2	2	3	0	0
OG0008401	0	0	0	0	6	0	0	0	1	0	0	0
OG0008403	0	0	0	0	0	2	0	4	1	0	0	0
OG0008405	1	1	0	2	0	0	0	1	1	1	0	0
OG0008406	0	0	0	0	0	0	0	4	2	1	0	0
OG0008407	0	0	0	0	3	2	0	0	2	0	0	0
OG0008410	0	3	0	0	0	0	0	1	1	2	0	0
OG0008413	0	2	2	0	0	0	0	0	1	2	0	0
OG0008414	0	0	0	0	0	1	0	1	1	4	0	0
OG0008416	0	1	0	0	0	0	0	2	1	3	0	0
OG0008417	0	0	0	0	4	0	0	1	1	1	0	0
OG0008422	0	0	0	0	0	0	0	0	1	6	0	0
OG0008423	0	0	0	1	1	2	0	2	1	0	0	0
OG0008424	2	1	1	0	2	1	0	0	0	0	0	0
OG0008425	0	1	2	3	0	0	0	0	0	1	0	0
OG0008426	0	0	1	6	0	0	0	0	0	0	0	0
OG0008427	0	0	3	0	4	0	0	0	0	0	0	0
OG0008429	2	1	2	0	0	1	0	0	0	1	0	0
OG0008430	1	3	2	1	0	0	0	0	0	0	0	0
OG0008432	0	0	2	1	0	4	0	0	0	0	0	0
OG0008435	0	0	1	0	0	0	0	6	0	0	0	0
OG0008437	0	2	1	4	0	0	0	0	0	0	0	0
OG0008439	0	0	0	0	5	0	0	1	0	1	0	0
OG0008442	0	0	0	0	6	0	0	0	0	1	0	0
OG0008444	1	0	0	0	0	0	0	0	0	6	0	0
OG0008445	0	1	0	4	0	0	0	0	0	2	0	0
OG0008446	0	0	0	2	0	0	0	0	0	5	0	0
OG0008447	0	0	0	0	1	3	0	0	0	3	0	0
OG0008448	0	0	0	2	0	0	0	0	0	5	0	0
OG0008449	1	0	0	5	0	0	0	0	0	1	0	0
OG0008450	0	0	0	4	0	2	0	0	0	1	0	0
OG0008458	0	0	0	0	5	1	0	1	0	0	0	0
OG0008459	0	0	0	1	3	2	0	1	0	0	0	0
OG0008475	4	0	0	3	0	0	0	0	0	0	0	0
OG0008507	1	0	0	0	0	6	0	0	0	0	0	0
OG0008536	0	0	0	0	0	4	0	0	0	1	1	0
OG0008561	0	0	0	1	0	0	0	0	0	2	3	0
OG0008562	0	1	1	1	0	0	0	0	0	1	2	0
OG0008568	0	0	0	3	0	0	0	0	0	1	2	0
OG0008574	0	0	0	0	0	3	0	0	0	1	2	0
OG0008576	0	0	0	0	0	0	0	2	1	1	2	0
OG0008591	0	0	0	0	1	0	3	1	0	0	1	0
OG0008597	0	1	1	2	0	0	0	0	0	0	2	0
OG0008602	0	0	0	2	0	0	1	0	1	1	1	0
OG0008610	0	0	0	0	1	2	0	2	0	0	1	0
OG0008612	0	0	1	1	0	0	0	0	1	1	2	0
OG0008616	0	1	1	0	0	0	0	0	0	2	2	0
OG0008625	0	0	0	0	0	2	0	0	0	1	3	0
OG0008633	1	0	0	0	1	0	0	1	0	1	2	0
OG0008635	0	0	0	0	1	0	0	1	1	1	2	0
OG0008637	0	1	0	1	1	1	0	0	0	0	2	0
OG0008641	0	0	0	0	0	0	0	1	1	2	2	0
OG0008647	0	0	0	1	3	0	0	0	1	0	1	0
OG0008649	0	0	0	0	1	0	0	0	0	2	3	0
OG0008651	0	0	0	0	0	0	0	1	1	3	1	0
OG0008653	0	0	0	0	4	0	0	0	0	1	1	0
OG0008654	0	0	0	0	1	1	0	0	1	1	2	0
OG0008657	0	1	1	1	0	0	0	0	0	1	2	0
OG0008664	0	0	0	2	1	1	0	0	0	1	1	0
OG0008676	1	0	0	1	0	1	0	0	0	1	2	0
OG0008682	1	0	0	1	1	0	0	0	0	1	2	0
OG0008684	0	1	1	2	0	0	0	0	0	0	2	0
OG0008688	0	0	0	1	1	1	1	0	0	1	1	0
OG0008701	1	1	1	0	0	0	0	0	0	1	2	0
OG0008704	0	1	1	0	0	0	0	0	1	1	2	0
OG0008705	0	1	1	1	0	0	0	0	0	1	2	0
OG0008707	0	1	0	0	0	0	0	0	0	3	2	0
OG0008714	0	1	0	1	1	0	1	0	0	1	1	0
OG0008719	0	0	0	0	0	0	0	2	1	1	2	0
OG0008724	0	0	0	0	1	2	1	0	0	1	1	0
OG0008730	0	0	0	0	0	0	0	2	1	1	2	0
OG0008732	0	2	0	0	1	1	0	0	0	0	2	0
OG0008734	0	1	1	2	0	0	0	0	0	0	2	0
OG0008743	0	0	0	0	1	1	1	0	0	2	1	0
OG0008746	0	0	0	0	1	2	1	0	0	1	1	0
OG0008750	0	0	0	1	0	0	0	2	0	0	3	0
OG0008754	0	0	0	0	0	1	0	0	1	0	4	0
OG0008756	0	0	0	2	0	0	0	0	0	3	1	0
OG0008758	0	0	0	0	0	0	0	1	0	1	4	0
OG0008768	0	0	0	0	0	0	0	3	1	1	1	0
OG0008774	0	0	0	2	0	0	0	0	0	2	2	0
OG0008791	0	0	1	0	0	4	0	0	0	0	1	0
OG0008801	0	0	0	0	2	2	1	0	0	1	0	0
OG0008806	0	0	0	0	1	1	2	1	1	0	0	0
OG0008809	0	0	0	1	0	3	1	0	0	1	0	0
OG0008816	0	0	0	0	0	2	1	2	1	0	0	0
OG0008819	0	0	0	0	2	0	2	1	1	0	0	0
OG0008822	0	1	2	0	0	0	2	0	1	0	0	0
OG0008824	0	0	0	0	0	0	1	0	5	0	0	0
OG0008825	0	0	0	0	0	0	5	0	0	1	0	0
OG0008826	0	0	0	0	2	2	1	0	0	1	0	0
OG0008830	0	1	1	1	0	1	1	0	0	1	0	0
OG0008832	1	0	0	2	0	1	2	0	0	0	0	0
OG0008846	0	0	0	1	1	1	1	1	1	0	0	0
OG0008847	0	1	1	0	0	2	2	0	0	0	0	0
OG0008859	0	0	0	0	2	2	1	0	0	1	0	0
OG0008861	0	1	1	2	0	1	1	0	0	0	0	0
OG0008862	0	1	1	0	1	2	1	0	0	0	0	0
OG0008863	0	0	0	0	0	0	5	0	0	1	0	0
OG0008865	0	0	0	2	1	1	1	0	0	1	0	0
OG0008867	0	1	0	0	0	4	1	0	0	0	0	0
OG0008877	0	1	0	1	1	2	1	0	0	0	0	0
OG0008881	0	3	1	0	0	0	2	0	0	0	0	0
OG0008889	0	0	0	0	0	1	1	1	3	0	0	0
OG0008890	0	1	1	1	1	1	1	0	0	0	0	0
OG0008896	0	1	0	0	2	2	1	0	0	0	0	0
OG0008901	0	0	0	1	1	2	1	0	0	1	0	0
OG0008906	0	0	0	0	3	1	1	0	0	1	0	0
OG0008908	0	0	0	0	1	2	2	0	0	1	0	0
OG0008915	1	0	1	0	1	1	1	0	0	1	0	0
OG0008918	0	0	0	1	2	1	1	1	0	0	0	0
OG0008920	1	0	0	2	0	2	1	0	0	0	0	0
OG0008922	0	0	0	0	0	2	1	1	1	1	0	0
OG0008925	0	0	0	0	1	2	2	0	0	1	0	0
OG0008926	1	0	0	0	1	2	2	0	0	0	0	0
OG0008927	0	0	0	1	1	1	1	0	0	2	0	0
OG0008928	0	1	0	0	1	1	1	1	1	0	0	0
OG0008929	2	1	1	1	0	0	1	0	0	0	0	0
OG0008930	0	0	0	1	1	1	2	0	1	0	0	0
OG0008931	0	1	0	1	1	2	1	0	0	0	0	0
OG0008932	1	0	1	1	1	1	1	0	0	0	0	0
OG0008934	1	0	0	1	0	2	2	0	0	0	0	0
OG0008938	1	0	0	1	1	1	1	0	0	1	0	0
OG0008942	0	0	0	1	1	2	1	0	0	1	0	0
OG0008968	0	0	0	0	0	0	0	0	3	3	0	0
OG0008969	0	0	0	0	4	0	0	1	1	0	0	0
OG0008974	0	0	0	4	0	0	0	1	1	0	0	0
OG0008978	0	0	0	0	0	0	0	2	2	2	0	0
OG0008980	0	0	0	0	0	0	0	1	4	1	0	0
OG0008986	1	1	1	1	0	0	0	0	1	1	0	0
OG0008988	0	0	0	0	1	2	0	2	1	0	0	0
OG0008989	0	0	0	1	0	0	0	3	2	0	0	0
OG0008993	0	0	0	0	0	0	0	1	2	3	0	0
OG0008995	0	2	1	0	0	0	0	2	1	0	0	0
OG0008998	0	0	0	2	0	0	0	0	2	2	0	0
OG0009000	2	0	0	0	0	0	0	2	2	0	0	0
OG0009004	0	0	0	0	1	2	0	0	1	2	0	0
OG0009005	0	0	0	0	0	0	0	0	4	2	0	0
OG0009006	0	0	0	1	1	3	0	0	1	0	0	0
OG0009008	0	0	0	0	1	0	0	2	3	0	0	0
OG0009009	0	0	0	0	1	0	0	2	3	0	0	0
OG0009011	0	0	0	0	4	0	0	1	1	0	0	0
OG0009015	4	0	0	0	0	0	0	1	1	0	0	0
OG0009021	1	1	1	0	1	1	0	0	0	1	0	0
OG0009022	0	0	3	3	0	0	0	0	0	0	0	0
OG0009023	0	0	3	2	1	0	0	0	0	0	0	0
OG0009025	1	1	1	1	0	0	0	0	0	2	0	0
OG0009026	1	2	1	1	0	0	0	0	0	1	0	0
OG0009027	3	1	1	0	1	0	0	0	0	0	0	0
OG0009029	0	2	2	0	1	0	0	0	0	1	0	0
OG0009032	2	1	1	0	0	0	0	0	0	2	0	0
OG0009033	2	1	1	2	0	0	0	0	0	0	0	0
OG0009036	1	1	1	2	0	0	0	0	0	1	0	0
OG0009037	2	1	1	0	1	0	0	0	0	1	0	0
OG0009038	1	1	1	2	1	0	0	0	0	0	0	0
OG0009040	0	3	2	0	0	0	0	0	0	1	0	0
OG0009042	0	0	0	0	3	1	0	1	0	1	0	0
OG0009043	0	0	0	1	3	0	0	0	0	2	0	0
OG0009044	0	0	0	1	1	2	0	0	0	2	0	0
OG0009045	0	0	0	1	3	0	0	0	0	2	0	0
OG0009046	0	0	0	5	0	0	0	0	0	1	0	0
OG0009048	0	0	0	2	2	0	0	1	0	1	0	0
OG0009049	1	1	0	1	1	1	0	0	0	1	0	0
OG0009052	0	1	0	1	1	2	0	0	0	1	0	0
OG0009053	0	0	0	0	0	3	0	0	0	3	0	0
OG0009055	0	0	0	4	0	1	0	0	0	1	0	0
OG0009056	0	0	0	0	1	4	0	0	0	1	0	0
OG0009057	0	1	0	3	0	0	0	0	0	2	0	0
OG0009058	0	0	0	2	0	0	0	0	0	4	0	0
OG0009059	2	0	0	0	2	0	0	0	0	2	0	0
OG0009060	0	0	0	4	0	0	0	0	0	2	0	0
OG0009061	0	5	0	0	0	0	0	0	0	1	0	0
OG0009062	0	1	0	1	0	3	0	0	0	1	0	0
OG0009063	0	0	0	0	1	4	0	0	0	1	0	0
OG0009064	0	0	0	2	0	0	0	4	0	0	0	0
OG0009070	0	0	0	0	1	4	0	1	0	0	0	0
OG0009072	0	0	0	0	2	3	0	1	0	0	0	0
OG0009074	0	3	0	2	1	0	0	0	0	0	0	0
OG0009076	0	1	0	0	5	0	0	0	0	0	0	0
OG0009149	0	0	0	0	0	2	0	1	0	0	2	0
OG0009159	0	0	0	2	0	0	0	0	0	1	2	0
OG0009162	1	0	1	0	0	0	0	0	0	1	2	0
OG0009188	0	0	0	2	0	1	0	0	0	1	1	0
OG0009192	1	0	0	1	0	0	0	0	0	1	2	0
OG0009193	0	0	0	0	0	2	0	0	1	1	1	0
OG0009198	0	0	0	1	0	0	0	0	1	1	2	0
OG0009201	0	0	0	0	0	0	0	1	1	1	2	0
OG0009203	0	1	1	0	0	2	0	0	0	0	1	0
OG0009204	0	0	0	0	1	1	0	0	0	1	2	0
OG0009207	0	0	1	1	0	0	0	0	0	1	2	0
OG0009210	0	1	1	0	0	0	0	0	0	1	2	0
OG0009213	0	0	0	2	0	0	0	0	0	1	2	0
OG0009214	0	1	0	0	0	0	0	0	0	3	1	0
OG0009218	0	0	0	0	0	0	0	0	1	1	3	0
OG0009219	0	1	1	0	0	0	0	0	0	1	2	0
OG0009239	0	0	1	0	0	0	0	0	0	1	3	0
OG0009242	0	0	0	0	0	2	1	0	0	1	1	0
OG0009243	0	1	0	0	0	1	0	0	0	1	2	0
OG0009248	0	0	1	1	0	1	0	0	0	0	2	0
OG0009251	0	0	0	1	0	0	0	0	0	2	2	0
OG0009252	0	0	0	0	0	0	2	0	0	1	2	0
OG0009258	0	0	0	1	0	0	0	1	0	1	2	0
OG0009268	0	0	1	1	0	1	0	0	0	0	2	0
OG0009272	1	0	0	2	0	0	0	0	0	0	2	0
OG0009279	0	0	0	0	0	0	0	2	0	2	1	0
OG0009283	1	1	0	0	0	0	0	0	0	1	2	0
OG0009290	0	0	0	1	0	1	0	0	0	1	2	0
OG0009299	0	0	0	1	1	1	0	0	0	1	1	0
OG0009306	1	1	0	0	0	0	0	2	0	0	1	0
OG0009310	1	0	0	1	0	0	0	0	0	1	2	0
OG0009314	0	0	0	0	1	0	0	0	1	1	2	0
OG0009320	0	1	0	0	0	0	0	1	2	0	1	0
OG0009322	0	0	0	2	0	0	0	0	0	1	2	0
OG0009323	0	0	0	0	2	0	0	0	0	1	2	0
OG0009324	0	0	0	1	0	0	0	0	0	1	3	0
OG0009328	0	0	0	0	0	0	0	1	1	1	2	0
OG0009329	1	0	0	0	1	0	1	0	0	0	2	0
OG0009333	0	0	1	1	0	0	0	0	0	1	2	0
OG0009335	0	1	1	0	0	0	0	0	0	2	1	0
OG0009338	0	1	1	1	0	0	0	0	0	0	2	0
OG0009343	0	0	0	0	0	0	0	1	1	1	2	0
OG0009348	0	0	0	0	1	1	0	0	0	1	2	0
OG0009356	0	1	0	0	0	0	0	1	1	1	1	0
OG0009359	1	1	1	1	0	0	0	0	0	0	1	0
OG0009361	1	0	0	1	0	0	0	0	0	1	2	0
OG0009368	0	0	0	0	1	0	1	0	0	1	2	0
OG0009369	0	0	0	0	0	0	0	1	1	1	2	0
OG0009370	0	0	0	1	0	0	0	0	0	1	3	0
OG0009378	0	0	0	2	0	0	0	0	0	1	2	0
OG0009382	0	0	0	0	2	0	0	0	0	2	1	0
OG0009393	0	0	0	1	0	0	0	0	0	3	1	0
OG0009397	0	0	0	0	0	0	0	0	1	3	1	0
OG0009399	0	1	1	0	0	0	0	0	0	1	2	0
OG0009402	1	0	0	1	0	0	1	0	0	0	2	0
OG0009410	0	0	0	0	0	0	1	1	0	2	1	0
OG0009411	0	0	1	0	0	0	0	1	1	1	1	0
OG0009416	0	1	1	0	0	0	0	0	1	1	1	0
OG0009422	0	1	1	0	0	0	0	0	0	1	2	0
OG0009423	0	1	1	0	0	0	0	0	0	1	2	0
OG0009438	0	0	0	2	0	0	0	0	2	0	1	0
OG0009447	0	0	0	0	1	0	0	1	0	2	1	0
OG0009451	0	0	0	3	0	0	0	0	0	1	1	0
OG0009457	0	1	0	1	0	0	0	0	0	2	1	0
OG0009463	0	0	0	0	0	0	3	0	2	0	0	0
OG0009470	0	0	0	0	0	0	1	0	1	3	0	0
OG0009478	0	0	0	1	0	0	3	0	1	0	0	0
OG0009479	0	0	0	0	0	0	4	0	0	1	0	0
OG0009480	0	0	0	0	0	2	2	0	0	1	0	0
OG0009482	0	0	1	1	1	1	1	0	0	0	0	0
OG0009484	0	0	0	0	0	0	4	1	0	0	0	0
OG0009487	0	0	0	0	0	2	1	0	0	2	0	0
OG0009492	0	0	0	0	1	2	1	0	0	1	0	0
OG0009493	0	0	0	1	0	0	1	1	1	1	0	0
OG0009495	0	0	0	0	1	2	1	0	0	1	0	0
OG0009503	0	0	0	1	1	1	1	0	0	1	0	0
OG0009504	0	0	0	0	1	0	2	2	0	0	0	0
OG0009506	0	0	0	0	0	0	2	1	1	1	0	0
OG0009507	0	0	0	0	0	0	4	1	0	0	0	0
OG0009509	0	0	0	0	1	1	2	0	0	1	0	0
OG0009546	0	0	0	0	3	0	1	1	0	0	0	0
OG0009549	0	1	1	0	1	1	1	0	0	0	0	0
OG0009555	0	0	0	0	0	1	2	1	1	0	0	0
OG0009562	0	0	0	0	0	2	2	0	0	1	0	0
OG0009575	0	0	0	0	3	0	1	0	0	1	0	0
OG0009576	0	0	0	0	1	2	1	0	0	1	0	0
OG0009579	0	1	0	1	1	1	1	0	0	0	0	0
OG0009580	0	0	0	2	0	0	2	0	0	1	0	0
OG0009582	0	0	0	0	1	2	1	0	1	0	0	0
OG0009586	0	0	0	0	1	1	2	0	0	1	0	0
OG0009595	0	0	0	1	0	2	1	0	0	1	0	0
OG0009598	1	0	0	2	1	0	1	0	0	0	0	0
OG0009599	0	0	0	1	0	2	1	0	0	1	0	0
OG0009604	1	0	0	1	1	1	1	0	0	0	0	0
OG0009612	0	1	1	0	0	2	1	0	0	0	0	0
OG0009618	0	0	0	0	1	1	2	0	0	1	0	0
OG0009629	0	0	0	0	1	2	1	0	0	1	0	0
OG0009632	0	1	1	0	1	0	1	0	0	1	0	0
OG0009636	1	1	1	0	0	0	1	0	0	1	0	0
OG0009666	0	0	0	2	0	0	0	0	3	0	0	0
OG0009668	1	1	1	0	0	0	0	0	2	0	0	0
OG0009670	0	0	0	1	0	0	0	2	2	0	0	0
OG0009678	1	1	1	1	0	0	0	0	1	0	0	0
OG0009680	1	0	0	0	0	0	0	2	2	0	0	0
OG0009682	0	0	0	0	0	0	0	1	1	3	0	0
OG0009686	0	0	0	1	0	3	0	0	1	0	0	0
OG0009687	0	0	0	1	0	0	0	1	1	2	0	0
OG0009688	0	0	0	4	0	0	0	0	1	0	0	0
OG0009689	0	1	1	1	0	0	0	1	1	0	0	0
OG0009691	0	0	0	0	0	0	0	1	3	1	0	0
OG0009692	0	0	0	1	0	2	0	0	1	1	0	0
OG0009693	0	0	0	1	0	0	0	2	1	1	0	0
OG0009694	0	0	0	0	0	0	0	1	1	3	0	0
OG0009695	0	0	1	0	0	0	0	3	1	0	0	0
OG0009696	0	0	0	0	2	0	0	2	1	0	0	0
OG0009700	1	2	0	0	0	0	0	0	1	1	0	0
OG0009702	0	0	0	4	0	0	0	0	1	0	0	0
OG0009703	0	1	0	1	0	0	0	1	2	0	0	0
OG0009705	0	0	0	0	1	1	0	1	1	1	0	0
OG0009706	0	0	0	0	0	0	0	2	2	1	0	0
OG0009707	0	0	0	0	0	2	0	2	1	0	0	0
OG0009708	0	0	0	0	0	0	0	3	1	1	0	0
OG0009709	0	0	0	0	0	0	0	1	3	1	0	0
OG0009710	0	0	0	2	0	0	0	2	1	0	0	0
OG0009711	0	0	0	1	1	0	0	2	1	0	0	0
OG0009714	0	1	0	1	0	1	0	1	1	0	0	0
OG0009716	0	0	0	3	0	0	0	1	1	0	0	0
OG0009717	0	0	0	2	0	1	0	1	1	0	0	0
OG0009719	0	0	0	0	0	1	0	3	1	0	0	0
OG0009721	0	0	0	0	0	0	0	3	1	1	0	0
OG0009722	0	0	0	1	0	0	0	2	1	1	0	0
OG0009725	0	0	0	0	4	0	0	0	1	0	0	0
OG0009726	0	0	0	1	0	0	0	1	1	2	0	0
OG0009729	0	1	1	1	0	0	0	0	1	1	0	0
OG0009730	1	0	0	0	1	2	0	0	1	0	0	0
OG0009737	0	1	1	1	1	0	0	0	0	1	0	0
OG0009741	0	0	1	1	1	2	0	0	0	0	0	0
OG0009742	1	1	1	0	0	0	0	0	0	2	0	0
OG0009744	1	1	1	0	0	0	0	0	0	2	0	0
OG0009748	0	0	1	0	3	1	0	0	0	0	0	0
OG0009749	0	1	1	2	0	0	0	0	0	1	0	0
OG0009751	0	0	1	4	0	0	0	0	0	0	0	0
OG0009752	1	1	1	0	1	0	0	0	0	1	0	0
OG0009753	0	0	1	4	0	0	0	0	0	0	0	0
OG0009756	0	1	3	0	0	0	0	0	0	1	0	0
OG0009757	0	0	1	1	1	2	0	0	0	0	0	0
OG0009758	0	0	1	0	0	2	0	1	0	1	0	0
OG0009759	0	1	1	0	1	2	0	0	0	0	0	0
OG0009760	0	2	1	2	0	0	0	0	0	0	0	0
OG0009761	0	3	1	1	0	0	0	0	0	0	0	0
OG0009762	0	2	1	0	0	0	0	0	0	2	0	0
OG0009763	1	1	1	1	0	0	0	0	0	1	0	0
OG0009764	1	1	1	1	0	0	0	0	0	1	0	0
OG0009765	0	1	1	0	0	0	0	0	0	3	0	0
OG0009766	0	1	1	1	0	0	0	0	0	2	0	0
OG0009767	1	1	2	1	0	0	0	0	0	0	0	0
OG0009768	1	1	1	0	0	0	0	0	0	2	0	0
OG0009769	1	1	1	0	1	0	0	0	0	1	0	0
OG0009770	0	1	1	3	0	0	0	0	0	0	0	0
OG0009771	0	2	1	1	1	0	0	0	0	0	0	0
OG0009773	0	0	0	0	1	2	0	0	0	2	0	0
OG0009775	0	0	0	0	1	3	0	0	0	1	0	0
OG0009776	0	0	0	0	2	2	0	0	0	1	0	0
OG0009777	0	0	0	0	0	2	0	0	0	3	0	0
OG0009778	0	0	0	0	2	0	0	0	0	3	0	0
OG0009779	0	0	0	0	1	1	0	1	0	2	0	0
OG0009780	0	1	0	2	0	0	0	0	0	2	0	0
OG0009781	0	0	0	0	4	0	0	0	0	1	0	0
OG0009782	0	0	0	1	2	1	0	0	0	1	0	0
OG0009783	1	0	0	0	1	2	0	0	0	1	0	0
OG0009785	0	0	0	0	0	0	0	1	0	4	0	0
OG0009787	0	0	0	0	1	3	0	0	0	1	0	0
OG0009788	0	0	0	2	0	0	0	0	0	3	0	0
OG0009789	0	0	0	0	2	0	0	0	0	3	0	0
OG0009791	0	0	0	3	0	0	0	0	0	2	0	0
OG0009792	0	0	0	2	0	0	0	0	0	3	0	0
OG0009793	0	0	0	0	0	4	0	0	0	1	0	0
OG0009794	0	0	0	0	2	2	0	0	0	1	0	0
OG0009795	0	0	0	0	4	0	0	0	0	1	0	0
OG0009796	0	0	0	0	3	0	0	0	0	2	0	0
OG0009798	0	0	0	0	1	2	0	0	0	2	0	0
OG0009799	0	0	0	0	0	2	0	0	0	3	0	0
OG0009800	0	0	0	0	1	2	0	1	0	1	0	0
OG0009801	0	0	0	0	4	0	0	0	0	1	0	0
OG0009802	0	0	0	0	4	0	0	0	0	1	0	0
OG0009803	0	0	0	2	2	0	0	0	0	1	0	0
OG0009804	0	0	0	4	0	0	0	0	0	1	0	0
OG0009805	1	1	0	2	0	0	0	0	0	1	0	0
OG0009806	0	0	0	2	0	0	0	3	0	0	0	0
OG0009812	0	1	0	4	0	0	0	0	0	0	0	0
OG0009813	0	1	0	0	1	3	0	0	0	0	0	0
OG0009814	0	1	0	2	1	1	0	0	0	0	0	0
OG0009816	0	1	0	0	1	3	0	0	0	0	0	0
OG0009845	1	0	0	0	2	2	0	0	0	0	0	0
OG0009927	0	0	0	1	0	0	0	0	0	1	2	0
OG0009930	0	0	0	2	0	0	0	0	1	0	1	0
OG0009931	0	0	0	0	0	0	0	1	0	1	2	0
OG0009935	0	0	0	0	0	0	0	0	1	1	2	0
OG0009936	0	0	0	1	0	0	0	0	0	1	2	0
OG0009957	0	0	0	0	0	2	0	0	0	1	1	0
OG0009971	0	0	1	0	0	0	0	0	0	1	2	0
OG0009974	1	0	0	1	0	0	0	0	0	0	2	0
OG0009976	1	0	0	1	0	0	0	0	0	1	1	0
OG0009978	0	0	0	1	0	0	0	0	0	1	2	0
OG0009980	0	1	0	0	1	1	0	0	0	0	1	0
OG0009981	0	0	0	0	0	2	0	0	0	1	1	0
OG0009989	0	0	0	0	0	2	0	1	0	0	1	0
OG0009990	0	0	1	1	0	0	0	0	0	0	2	0
OG0009991	0	0	0	0	0	0	0	0	1	1	2	0
OG0010017	0	0	0	0	1	0	0	0	0	2	1	0
OG0010021	0	0	0	1	0	0	0	0	1	1	1	0
OG0010022	0	0	0	0	1	0	0	0	0	2	1	0
OG0010032	0	0	0	0	1	1	0	0	1	0	1	0
OG0010037	0	0	0	0	0	0	0	1	1	1	1	0
OG0010057	0	0	0	0	0	2	0	0	0	1	1	0
OG0010059	0	0	0	0	1	0	0	1	1	0	1	0
OG0010062	1	0	0	0	0	0	0	0	0	1	2	0
OG0010071	0	0	0	1	0	0	0	0	1	1	1	0
OG0010072	0	0	0	0	0	0	0	0	2	1	1	0
OG0010075	0	1	1	0	0	0	0	0	0	1	1	0
OG0010085	0	0	0	0	0	2	0	0	0	1	1	0
OG0010088	0	0	1	0	0	0	0	0	0	1	2	0
OG0010089	0	0	0	1	0	0	0	0	0	1	2	0
OG0010094	0	0	0	1	0	0	0	0	0	2	1	0
OG0010099	0	0	0	0	0	0	2	0	1	0	1	0
OG0010105	0	0	0	0	1	0	0	0	0	1	2	0
OG0010113	0	0	0	0	0	0	0	0	1	1	2	0
OG0010123	0	0	0	1	0	0	0	0	0	1	2	0
OG0010125	0	0	0	0	2	0	0	0	0	1	1	0
OG0010127	0	1	0	0	0	1	0	0	0	1	1	0
OG0010138	0	0	0	0	0	0	0	0	1	1	2	0
OG0010148	1	0	0	1	0	0	0	0	0	0	2	0
OG0010150	0	0	0	0	0	1	0	0	0	1	2	0
OG0010152	0	0	0	1	0	0	0	1	1	0	1	0
OG0010153	0	1	0	0	0	0	0	0	0	1	2	0
OG0010157	0	2	0	0	0	0	0	0	1	0	1	0
OG0010160	0	0	0	0	0	2	0	0	0	1	1	0
OG0010164	1	0	0	0	0	0	0	1	1	0	1	0
OG0010180	1	0	0	1	0	0	0	0	0	1	1	0
OG0010187	1	0	0	0	0	0	0	0	0	2	1	0
OG0010196	0	0	0	0	0	0	0	2	0	1	1	0
OG0010197	0	0	0	2	0	0	0	0	0	1	1	0
OG0010198	0	0	0	0	1	0	0	0	0	1	2	0
OG0010213	0	0	0	2	0	0	0	0	0	1	1	0
OG0010243	0	0	0	0	0	0	3	0	0	1	0	0
OG0010256	1	0	0	0	1	1	1	0	0	0	0	0
OG0010259	0	0	1	0	0	0	3	0	0	0	0	0
OG0010266	0	0	0	0	0	0	3	1	0	0	0	0
OG0010268	0	0	0	0	1	1	1	0	0	1	0	0
OG0010278	0	0	0	1	0	0	2	0	1	0	0	0
OG0010289	0	0	0	0	1	0	2	0	0	1	0	0
OG0010300	0	0	0	0	1	1	1	0	0	1	0	0
OG0010303	0	0	0	0	0	2	1	0	0	1	0	0
OG0010304	0	1	1	0	0	0	1	0	0	1	0	0
OG0010308	1	0	0	0	1	1	1	0	0	0	0	0
OG0010311	0	0	0	0	0	0	1	2	1	0	0	0
OG0010313	0	0	0	0	0	2	1	0	0	1	0	0
OG0010319	0	0	0	0	0	0	1	0	0	3	0	0
OG0010322	0	0	0	0	1	0	1	0	0	2	0	0
OG0010323	1	0	0	1	1	0	1	0	0	0	0	0
OG0010332	0	1	0	0	1	1	1	0	0	0	0	0
OG0010347	0	1	0	0	0	0	2	0	1	0	0	0
OG0010348	0	0	0	0	0	1	2	0	0	1	0	0
OG0010363	0	0	0	0	0	0	2	1	0	1	0	0
OG0010367	0	0	0	1	0	0	1	0	0	2	0	0
OG0010370	0	0	0	0	0	0	2	2	0	0	0	0
OG0010372	0	0	0	0	1	1	1	0	0	1	0	0
OG0010380	1	0	0	1	1	0	1	0	0	0	0	0
OG0010381	0	0	0	0	1	0	2	0	0	1	0	0
OG0010384	0	0	0	0	0	2	1	0	0	1	0	0
OG0010389	0	0	0	0	0	2	1	0	0	1	0	0
OG0010403	0	0	1	0	0	2	1	0	0	0	0	0
OG0010406	0	1	1	1	0	0	1	0	0	0	0	0
OG0010416	0	2	1	0	0	0	1	0	0	0	0	0
OG0010425	0	0	0	0	1	1	1	0	0	1	0	0
OG0010436	1	0	0	0	1	1	1	0	0	0	0	0
OG0010442	0	0	0	0	0	2	1	0	0	1	0	0
OG0010448	0	0	0	0	1	1	1	0	0	1	0	0
OG0010453	0	0	0	0	0	2	1	0	0	1	0	0
OG0010459	0	0	0	0	0	0	1	0	3	0	0	0
OG0010460	1	2	0	0	0	0	1	0	0	0	0	0
OG0010465	0	0	0	0	1	1	1	0	0	1	0	0
OG0010466	0	0	0	0	0	2	1	0	0	1	0	0
OG0010470	0	0	0	1	0	0	1	2	0	0	0	0
OG0010475	0	0	0	0	1	1	1	0	0	1	0	0
OG0010480	0	0	0	0	1	1	1	0	0	1	0	0
OG0010485	0	0	0	1	0	0	1	1	1	0	0	0
OG0010493	0	0	0	0	1	1	1	0	0	1	0	0
OG0010497	0	0	0	0	0	2	1	0	0	1	0	0
OG0010500	0	1	0	0	0	1	2	0	0	0	0	0
OG0010501	0	1	1	0	0	0	1	0	0	1	0	0
OG0010502	0	1	1	0	0	0	2	0	0	0	0	0
OG0010508	0	0	0	0	0	0	1	2	1	0	0	0
OG0010513	0	1	0	0	2	0	1	0	0	0	0	0
OG0010517	0	0	0	0	2	0	1	0	0	1	0	0
OG0010548	0	0	0	1	1	1	0	0	1	0	0	0
OG0010549	0	0	0	1	0	0	0	1	1	1	0	0
OG0010550	0	0	0	0	0	0	0	1	1	2	0	0
OG0010557	0	0	0	0	0	0	0	1	1	2	0	0
OG0010560	0	1	1	0	0	0	0	0	2	0	0	0
OG0010578	0	0	0	0	0	2	0	1	1	0	0	0
OG0010583	0	0	0	0	1	1	0	0	1	1	0	0
OG0010595	0	0	0	1	0	0	0	2	1	0	0	0
OG0010596	0	0	3	0	0	0	0	0	1	0	0	0
OG0010597	0	1	0	1	0	0	0	0	1	1	0	0
OG0010603	0	0	0	0	0	0	0	1	2	1	0	0
OG0010609	0	0	0	0	0	0	0	0	3	1	0	0
OG0010621	0	0	0	1	0	0	0	1	2	0	0	0
OG0010624	0	0	1	0	0	0	0	2	1	0	0	0
OG0010625	0	1	1	0	0	0	0	1	1	0	0	0
OG0010630	2	0	0	0	0	0	0	1	1	0	0	0
OG0010633	1	1	1	0	0	0	0	0	1	0	0	0
OG0010636	0	0	0	1	0	0	0	1	2	0	0	0
OG0010640	0	0	0	0	2	1	0	0	1	0	0	0
OG0010641	0	0	0	0	3	0	0	0	1	0	0	0
OG0010646	0	0	0	0	0	2	0	1	1	0	0	0
OG0010662	0	0	0	0	0	1	0	2	1	0	0	0
OG0010663	0	2	0	0	0	0	0	1	1	0	0	0
OG0010667	0	0	0	1	0	0	0	2	1	0	0	0
OG0010668	0	0	0	0	0	3	0	0	1	0	0	0
OG0010670	0	1	1	0	0	0	0	1	1	0	0	0
OG0010671	1	0	0	1	0	0	0	1	1	0	0	0
OG0010673	0	2	1	0	0	0	0	0	1	0	0	0
OG0010674	0	0	0	0	1	1	0	1	1	0	0	0
OG0010675	0	0	0	0	0	0	0	2	1	1	0	0
OG0010676	0	0	0	1	0	1	0	1	1	0	0	0
OG0010678	0	0	0	0	0	0	0	0	1	3	0	0
OG0010680	0	0	0	0	0	0	0	2	1	1	0	0
OG0010682	0	0	0	0	0	2	0	1	1	0	0	0
OG0010683	0	0	0	1	0	0	0	2	1	0	0	0
OG0010685	0	0	1	3	0	0	0	0	0	0	0	0
OG0010686	0	0	1	3	0	0	0	0	0	0	0	0
OG0010690	1	1	1	0	0	0	0	0	0	1	0	0
OG0010694	1	1	1	1	0	0	0	0	0	0	0	0
OG0010696	0	1	1	1	0	0	0	0	0	1	0	0
OG0010698	0	1	1	2	0	0	0	0	0	0	0	0
OG0010699	1	1	1	0	0	0	0	0	0	1	0	0
OG0010700	1	1	1	1	0	0	0	0	0	0	0	0
OG0010703	1	1	1	1	0	0	0	0	0	0	0	0
OG0010708	0	2	1	1	0	0	0	0	0	0	0	0
OG0010709	0	1	1	0	1	1	0	0	0	0	0	0
OG0010710	0	1	2	0	1	0	0	0	0	0	0	0
OG0010711	0	1	1	2	0	0	0	0	0	0	0	0
OG0010713	1	1	1	1	0	0	0	0	0	0	0	0
OG0010714	0	1	2	1	0	0	0	0	0	0	0	0
OG0010715	0	1	1	1	0	0	0	0	0	1	0	0
OG0010719	1	1	1	0	1	0	0	0	0	0	0	0
OG0010721	0	1	1	0	0	0	0	0	0	2	0	0
OG0010724	0	1	2	0	0	1	0	0	0	0	0	0
OG0010725	1	1	1	0	1	0	0	0	0	0	0	0
OG0010726	0	2	1	0	0	0	0	0	0	1	0	0
OG0010727	1	1	1	0	1	0	0	0	0	0	0	0
OG0010728	1	1	1	1	0	0	0	0	0	0	0	0
OG0010730	1	1	1	0	0	0	0	0	0	1	0	0
OG0010731	1	1	1	1	0	0	0	0	0	0	0	0
OG0010732	0	0	1	0	0	0	0	0	0	3	0	0
OG0010736	0	2	1	1	0	0	0	0	0	0	0	0
OG0010738	0	1	1	1	1	0	0	0	0	0	0	0
OG0010739	1	1	1	1	0	0	0	0	0	0	0	0
OG0010741	1	1	1	0	0	0	0	0	0	1	0	0
OG0010743	1	1	1	0	1	0	0	0	0	0	0	0
OG0010744	0	2	1	0	0	0	0	1	0	0	0	0
OG0010745	1	1	1	1	0	0	0	0	0	0	0	0
OG0010746	1	1	1	1	0	0	0	0	0	0	0	0
OG0010747	1	1	1	1	0	0	0	0	0	0	0	0
OG0010748	1	1	1	1	0	0	0	0	0	0	0	0
OG0010752	0	1	1	0	0	0	0	0	0	2	0	0
OG0010753	0	0	1	0	0	0	0	3	0	0	0	0
OG0010754	1	1	1	0	0	0	0	0	0	1	0	0
OG0010755	0	0	0	0	2	0	0	0	0	2	0	0
OG0010757	0	0	0	0	1	0	0	2	0	1	0	0
OG0010758	0	0	0	0	0	0	0	1	0	3	0	0
OG0010760	0	0	0	0	0	2	0	1	0	1	0	0
OG0010761	0	1	0	0	0	0	0	0	0	3	0	0
OG0010762	1	2	0	0	0	0	0	0	0	1	0	0
OG0010763	0	0	0	0	0	1	0	2	0	1	0	0
OG0010764	0	0	0	2	0	1	0	0	0	1	0	0
OG0010765	0	0	0	0	0	1	0	0	0	3	0	0
OG0010766	0	0	0	0	1	1	0	0	0	2	0	0
OG0010767	0	0	0	0	1	0	0	0	0	3	0	0
OG0010768	0	0	0	0	0	0	0	3	0	1	0	0
OG0010769	0	0	0	0	1	0	0	2	0	1	0	0
OG0010770	0	0	0	0	2	0	0	0	0	2	0	0
OG0010771	0	0	0	0	2	0	0	0	0	2	0	0
OG0010772	0	0	0	0	0	1	0	2	0	1	0	0
OG0010773	0	0	0	3	0	0	0	0	0	1	0	0
OG0010774	0	0	0	2	1	0	0	0	0	1	0	0
OG0010775	0	0	0	0	3	0	0	0	0	1	0	0
OG0010776	0	0	0	0	0	1	0	0	0	3	0	0
OG0010777	0	0	0	1	0	0	0	0	0	3	0	0
OG0010781	0	0	0	0	0	3	0	0	0	1	0	0
OG0010782	0	0	0	0	1	0	0	0	0	3	0	0
OG0010783	0	0	0	1	1	1	0	0	0	1	0	0
OG0010784	1	0	0	0	0	0	0	0	0	3	0	0
OG0010786	0	0	0	2	0	1	0	0	0	1	0	0
OG0010788	0	0	0	0	0	3	0	0	0	1	0	0
OG0010789	0	0	0	1	0	0	0	0	0	3	0	0
OG0010790	0	0	0	0	0	2	0	0	0	2	0	0
OG0010791	0	0	0	0	0	2	0	1	0	1	0	0
OG0010792	0	0	0	0	3	0	0	0	0	1	0	0
OG0010793	0	0	0	2	0	0	0	0	0	2	0	0
OG0010794	0	0	0	3	0	0	0	0	0	1	0	0
OG0010795	0	0	0	3	0	0	0	0	0	1	0	0
OG0010796	0	0	0	0	1	2	0	0	0	1	0	0
OG0010797	0	0	0	0	1	2	0	0	0	1	0	0
OG0010798	0	0	0	1	1	1	0	0	0	1	0	0
OG0010799	0	0	0	0	1	2	0	1	0	0	0	0
OG0010804	0	0	0	1	1	0	0	2	0	0	0	0
OG0010809	0	0	0	0	2	1	0	1	0	0	0	0
OG0010810	0	0	0	1	0	2	0	1	0	0	0	0
OG0010816	0	0	0	0	2	1	0	1	0	0	0	0
OG0010817	0	0	0	3	0	0	0	1	0	0	0	0
OG0010818	0	0	0	0	3	0	0	1	0	0	0	0
OG0010819	0	2	0	2	0	0	0	0	0	0	0	0
OG0010821	0	1	0	3	0	0	0	0	0	0	0	0
OG0010824	1	1	0	0	1	1	0	0	0	0	0	0
OG0010826	0	2	0	2	0	0	0	0	0	0	0	0
OG0010827	2	1	0	1	0	0	0	0	0	0	0	0
OG0010828	0	2	0	2	0	0	0	0	0	0	0	0
OG0010894	1	0	0	1	0	2	0	0	0	0	0	0
OG0010932	2	0	0	0	0	2	0	0	0	0	0	0
OG0011010	0	0	0	1	0	0	0	0	0	1	1	0
OG0011042	0	0	0	1	0	0	0	0	0	1	1	0
OG0011092	0	1	0	0	0	0	0	0	0	1	1	0
OG0011111	0	0	0	0	0	0	0	0	1	1	1	0
OG0011127	0	0	0	0	0	1	0	0	0	1	1	0
OG0011131	0	1	0	1	0	0	0	0	0	0	1	0
OG0011183	0	0	0	0	0	0	1	1	0	0	1	0
OG0011187	0	0	0	0	0	1	0	0	0	1	1	0
OG0011207	0	0	0	1	0	0	0	0	0	1	1	0
OG0011266	0	0	1	0	0	0	0	0	0	1	1	0
OG0011268	0	0	0	1	0	0	0	0	0	1	1	0
OG0011325	0	0	0	1	0	0	0	0	0	1	1	0
OG0011350	0	0	0	1	0	0	0	1	0	0	1	0
OG0011355	0	0	0	0	0	1	0	0	0	1	1	0
OG0011389	0	0	0	1	0	0	0	0	0	1	1	0
OG0011402	0	0	0	0	1	0	0	0	0	1	1	0
OG0011418	0	0	0	0	0	1	0	0	0	1	1	0
OG0011432	0	0	0	0	1	0	0	0	0	1	1	0
OG0011433	0	0	0	0	0	1	0	0	0	1	1	0
OG0011436	0	0	0	0	0	1	0	0	0	1	1	0
OG0011447	0	0	0	0	0	1	0	0	0	1	1	0
OG0011460	1	0	0	0	0	0	0	0	0	1	1	0
OG0011465	0	0	0	0	0	0	1	0	0	2	0	0
OG0011468	0	0	0	0	0	0	1	2	0	0	0	0
OG0011471	1	0	0	0	0	1	1	0	0	0	0	0
OG0011472	0	0	0	0	0	0	1	0	0	2	0	0
OG0011491	0	0	0	0	0	0	2	0	0	1	0	0
OG0011533	0	0	0	0	0	0	1	1	1	0	0	0
OG0011537	0	1	0	0	0	0	1	0	0	1	0	0
OG0011538	0	1	1	0	0	0	1	0	0	0	0	0
OG0011542	0	0	0	0	0	0	2	1	0	0	0	0
OG0011563	0	0	1	0	1	0	1	0	0	0	0	0
OG0011574	0	0	0	0	0	0	2	0	0	1	0	0
OG0011582	0	1	0	0	0	0	2	0	0	0	0	0
OG0011589	0	0	0	1	0	0	1	0	0	1	0	0
OG0011626	0	0	0	0	1	0	1	0	0	1	0	0
OG0011635	0	0	0	0	1	0	1	0	1	0	0	0
OG0011643	0	0	0	0	0	0	1	0	0	2	0	0
OG0011662	0	0	0	1	0	0	1	1	0	0	0	0
OG0011681	0	0	1	0	0	1	1	0	0	0	0	0
OG0011688	0	0	0	1	0	0	1	0	0	1	0	0
OG0011693	0	0	0	0	0	0	2	0	1	0	0	0
OG0011704	0	0	1	1	0	0	1	0	0	0	0	0
OG0011718	0	1	0	0	0	0	2	0	0	0	0	0
OG0011725	0	0	0	0	0	1	1	0	0	1	0	0
OG0011729	0	0	1	0	0	0	1	0	0	1	0	0
OG0011733	0	0	1	0	0	0	2	0	0	0	0	0
OG0011736	0	0	0	0	0	0	1	0	0	2	0	0
OG0011737	0	0	0	0	1	0	1	0	0	1	0	0
OG0011738	1	0	0	0	0	0	1	0	0	1	0	0
OG0011739	1	0	0	0	1	0	1	0	0	0	0	0
OG0011740	0	1	1	0	0	0	1	0	0	0	0	0
OG0011745	0	1	1	0	0	0	1	0	0	0	0	0
OG0011746	0	0	0	0	0	1	1	0	0	1	0	0
OG0011747	0	1	0	0	1	0	1	0	0	0	0	0
OG0011749	0	0	0	0	0	0	1	0	0	2	0	0
OG0011795	0	0	0	1	0	0	0	1	1	0	0	0
OG0011804	0	0	0	0	2	0	0	0	1	0	0	0
OG0011812	0	0	0	0	0	0	0	1	1	1	0	0
OG0011816	0	0	0	0	0	1	0	1	1	0	0	0
OG0011819	0	0	0	1	0	0	0	1	1	0	0	0
OG0011823	0	0	0	0	0	1	0	1	1	0	0	0
OG0011829	0	1	1	0	0	0	0	0	1	0	0	0
OG0011833	0	0	0	1	0	0	0	0	2	0	0	0
OG0011835	0	0	0	0	1	1	0	0	1	0	0	0
OG0011853	0	0	0	0	0	2	0	0	1	0	0	0
OG0011867	0	1	1	0	0	0	0	0	1	0	0	0
OG0011869	0	0	0	1	0	0	0	1	1	0	0	0
OG0011876	0	1	1	0	0	0	0	0	1	0	0	0
OG0011878	0	0	0	0	0	2	0	0	1	0	0	0
OG0011882	0	0	0	0	1	1	0	0	1	0	0	0
OG0011895	0	0	0	0	0	0	0	1	1	1	0	0
OG0011899	0	0	0	0	0	0	0	0	2	1	0	0
OG0011907	0	0	0	0	0	2	0	0	1	0	0	0
OG0011908	0	0	0	0	0	0	0	1	1	1	0	0
OG0011913	0	0	0	0	0	0	0	1	1	1	0	0
OG0011915	0	0	0	0	1	0	0	1	1	0	0	0
OG0011919	0	1	0	0	0	0	0	1	1	0	0	0
OG0011920	0	0	0	0	0	2	0	0	1	0	0	0
OG0011925	0	0	0	0	0	1	0	1	1	0	0	0
OG0011927	0	1	0	0	0	0	0	1	1	0	0	0
OG0011928	0	0	0	0	0	0	0	1	1	1	0	0
OG0011932	0	1	0	0	0	0	0	0	2	0	0	0
OG0011933	0	0	0	0	0	1	0	1	1	0	0	0
OG0011940	0	0	0	0	0	1	0	0	2	0	0	0
OG0011941	0	0	0	2	0	0	0	0	1	0	0	0
OG0011945	0	0	0	0	0	0	0	1	1	1	0	0
OG0011947	0	0	0	0	0	2	0	0	1	0	0	0
OG0011953	0	0	0	0	2	0	0	0	1	0	0	0
OG0011955	0	0	0	0	1	1	0	0	1	0	0	0
OG0011958	0	0	0	0	1	0	0	1	1	0	0	0
OG0011966	0	0	0	0	0	0	0	1	1	1	0	0
OG0011975	0	0	0	0	0	0	0	1	1	1	0	0
OG0011978	0	2	0	0	0	0	0	0	1	0	0	0
OG0012002	0	0	0	0	0	0	0	1	1	1	0	0
OG0012003	0	0	0	1	0	0	0	1	1	0	0	0
OG0012009	0	0	0	1	0	0	0	1	1	0	0	0
OG0012024	0	0	0	1	0	0	0	1	1	0	0	0
OG0012031	0	0	0	0	0	1	0	0	1	1	0	0
OG0012039	0	0	0	0	0	0	0	1	1	1	0	0
OG0012044	0	1	0	0	0	0	0	1	1	0	0	0
OG0012063	1	0	0	0	0	0	0	1	1	0	0	0
OG0012068	0	1	0	0	1	0	0	0	1	0	0	0
OG0012070	0	0	0	0	0	0	0	1	1	1	0	0
OG0012080	0	0	0	0	0	2	0	0	1	0	0	0
OG0012081	0	0	0	0	0	0	0	1	1	1	0	0
OG0012086	0	1	0	0	0	0	0	1	1	0	0	0
OG0012090	0	0	0	0	0	1	0	1	1	0	0	0
OG0012100	1	0	0	0	0	0	0	1	1	0	0	0
OG0012102	0	0	0	0	0	0	0	1	1	1	0	0
OG0012105	0	0	0	1	0	0	0	1	1	0	0	0
OG0012132	0	0	1	0	0	0	0	1	1	0	0	0
OG0012133	0	0	0	1	0	0	0	1	1	0	0	0
OG0012139	0	1	1	1	0	0	0	0	0	0	0	0
OG0012146	0	1	1	0	0	0	0	0	0	1	0	0
OG0012148	0	1	1	1	0	0	0	0	0	0	0	0
OG0012151	0	1	1	0	0	0	0	0	0	1	0	0
OG0012155	0	0	1	1	1	0	0	0	0	0	0	0
OG0012156	0	1	1	1	0	0	0	0	0	0	0	0
OG0012158	0	1	1	0	1	0	0	0	0	0	0	0
OG0012159	0	0	1	0	1	0	0	0	0	1	0	0
OG0012160	0	1	1	0	0	0	0	1	0	0	0	0
OG0012164	0	1	1	1	0	0	0	0	0	0	0	0
OG0012165	0	1	1	0	0	0	0	0	0	1	0	0
OG0012166	0	1	1	0	0	0	0	0	0	1	0	0
OG0012167	0	1	1	1	0	0	0	0	0	0	0	0
OG0012172	0	1	1	0	0	0	0	0	0	1	0	0
OG0012175	1	0	1	0	0	0	0	0	0	1	0	0
OG0012176	1	0	1	1	0	0	0	0	0	0	0	0
OG0012183	0	1	1	1	0	0	0	0	0	0	0	0
OG0012186	0	1	1	1	0	0	0	0	0	0	0	0
OG0012192	0	1	1	0	1	0	0	0	0	0	0	0
OG0012196	0	1	1	0	0	0	0	0	0	1	0	0
OG0012199	0	1	1	0	0	0	0	0	0	1	0	0
OG0012203	0	1	1	1	0	0	0	0	0	0	0	0
OG0012204	0	1	1	1	0	0	0	0	0	0	0	0
OG0012206	1	0	1	1	0	0	0	0	0	0	0	0
OG0012209	1	0	1	0	0	0	0	0	0	1	0	0
OG0012215	0	1	1	1	0	0	0	0	0	0	0	0
OG0012221	0	0	1	2	0	0	0	0	0	0	0	0
OG0012226	0	1	1	0	0	1	0	0	0	0	0	0
OG0012227	1	0	1	0	0	0	0	0	0	1	0	0
OG0012229	0	1	1	0	0	0	0	0	0	1	0	0
OG0012232	0	1	1	0	0	0	0	1	0	0	0	0
OG0012234	0	1	1	1	0	0	0	0	0	0	0	0
OG0012243	0	1	1	0	0	0	0	0	0	1	0	0
OG0012244	0	1	1	1	0	0	0	0	0	0	0	0
OG0012246	0	1	1	0	0	1	0	0	0	0	0	0
OG0012252	0	1	1	1	0	0	0	0	0	0	0	0
OG0012255	0	1	1	0	1	0	0	0	0	0	0	0
OG0012256	0	1	1	0	0	0	0	0	0	1	0	0
OG0012258	0	1	1	0	0	0	0	0	0	1	0	0
OG0012259	0	0	1	0	0	2	0	0	0	0	0	0
OG0012261	0	0	1	0	0	0	0	0	0	2	0	0
OG0012265	1	0	1	1	0	0	0	0	0	0	0	0
OG0012275	0	0	1	2	0	0	0	0	0	0	0	0
OG0012277	0	0	1	2	0	0	0	0	0	0	0	0
OG0012280	0	1	1	0	1	0	0	0	0	0	0	0
OG0012288	0	1	1	1	0	0	0	0	0	0	0	0
OG0012294	1	0	1	0	0	0	0	0	0	1	0	0
OG0012296	0	1	1	0	1	0	0	0	0	0	0	0
OG0012297	0	1	1	0	1	0	0	0	0	0	0	0
OG0012299	0	0	0	0	0	0	0	1	0	2	0	0
OG0012301	0	0	0	0	0	1	0	1	0	1	0	0
OG0012302	0	0	0	1	1	0	0	0	0	1	0	0
OG0012303	0	0	0	2	0	0	0	0	0	1	0	0
OG0012304	0	0	0	0	2	0	0	0	0	1	0	0
OG0012306	0	0	0	0	2	0	0	0	0	1	0	0
OG0012307	0	1	0	0	0	0	0	0	0	2	0	0
OG0012308	0	0	0	0	1	0	0	0	0	2	0	0
OG0012309	0	0	0	0	1	0	0	1	0	1	0	0
OG0012310	0	0	0	2	0	0	0	0	0	1	0	0
OG0012312	0	0	0	0	2	0	0	0	0	1	0	0
OG0012313	0	0	0	0	0	2	0	0	0	1	0	0
OG0012314	0	0	0	1	0	0	0	0	0	2	0	0
OG0012315	0	0	0	0	1	0	0	1	0	1	0	0
OG0012317	0	1	0	0	0	0	0	0	0	2	0	0
OG0012318	1	0	0	0	1	0	0	0	0	1	0	0
OG0012319	0	0	0	0	1	0	0	0	0	2	0	0
OG0012320	0	0	0	1	0	1	0	0	0	1	0	0
OG0012321	0	0	0	1	0	0	0	0	0	2	0	0
OG0012323	0	0	0	0	0	0	0	1	0	2	0	0
OG0012324	0	0	0	1	0	0	0	0	0	2	0	0
OG0012325	0	0	0	0	0	2	0	0	0	1	0	0
OG0012326	0	0	0	1	0	0	0	1	0	1	0	0
OG0012327	0	0	0	0	1	1	0	0	0	1	0	0
OG0012328	0	0	0	1	1	0	0	0	0	1	0	0
OG0012329	0	0	0	0	0	2	0	0	0	1	0	0
OG0012330	0	0	0	0	0	2	0	0	0	1	0	0
OG0012331	0	0	0	0	1	0	0	0	0	2	0	0
OG0012332	0	0	0	0	1	0	0	0	0	2	0	0
OG0012334	0	0	0	0	1	1	0	0	0	1	0	0
OG0012335	0	0	0	0	0	2	0	0	0	1	0	0
OG0012337	0	0	0	0	0	2	0	0	0	1	0	0
OG0012338	0	0	0	2	0	0	0	0	0	1	0	0
OG0012339	0	0	0	0	2	0	0	0	0	1	0	0
OG0012341	0	1	0	0	0	0	0	1	0	1	0	0
OG0012342	0	0	0	0	0	0	0	2	0	1	0	0
OG0012343	2	0	0	0	0	0	0	0	0	1	0	0
OG0012344	0	0	0	1	0	0	0	1	0	1	0	0
OG0012345	0	0	0	1	1	0	0	0	0	1	0	0
OG0012346	1	0	0	0	1	0	0	0	0	1	0	0
OG0012347	1	0	0	1	0	0	0	0	0	1	0	0
OG0012348	1	0	0	1	0	0	0	0	0	1	0	0
OG0012349	1	0	0	1	0	0	0	0	0	1	0	0
OG0012351	0	1	0	0	0	0	0	0	0	2	0	0
OG0012352	1	0	0	1	0	0	0	0	0	1	0	0
OG0012353	0	0	0	0	1	1	0	0	0	1	0	0
OG0012354	0	0	0	0	1	0	0	0	0	2	0	0
OG0012356	0	0	0	2	0	0	0	0	0	1	0	0
OG0012357	0	0	0	2	0	0	0	0	0	1	0	0
OG0012358	0	0	0	0	1	0	0	0	0	2	0	0
OG0012359	0	0	0	2	0	0	0	0	0	1	0	0
OG0012361	0	0	0	0	2	0	0	0	0	1	0	0
OG0012362	0	0	0	1	0	0	0	0	0	2	0	0
OG0012364	0	0	0	1	0	0	0	0	0	2	0	0
OG0012365	0	0	0	0	0	0	0	2	0	1	0	0
OG0012366	0	0	0	2	0	0	0	0	0	1	0	0
OG0012369	1	0	0	0	0	0	0	0	0	2	0	0
OG0012370	0	0	0	0	0	2	0	0	0	1	0	0
OG0012371	0	0	0	0	1	1	0	0	0	1	0	0
OG0012372	0	0	0	0	0	2	0	0	0	1	0	0
OG0012373	0	0	0	0	0	2	0	0	0	1	0	0
OG0012375	0	0	0	2	0	0	0	0	0	1	0	0
OG0012376	0	1	0	0	0	0	0	0	0	2	0	0
OG0012377	0	0	0	2	0	0	0	0	0	1	0	0
OG0012378	0	0	0	1	0	1	0	0	0	1	0	0
OG0012380	0	0	0	1	0	0	0	0	0	2	0	0
OG0012381	0	0	0	0	0	2	0	0	0	1	0	0
OG0012382	0	0	0	0	2	0	0	0	0	1	0	0
OG0012383	0	0	0	1	0	0	0	0	0	2	0	0
OG0012384	0	0	0	0	0	2	0	0	0	1	0	0
OG0012385	0	0	0	0	0	2	0	0	0	1	0	0
OG0012387	1	0	0	1	0	0	0	0	0	1	0	0
OG0012388	0	0	0	1	0	0	0	0	0	2	0	0
OG0012389	0	0	0	1	0	0	0	0	0	2	0	0
OG0012390	0	0	0	1	0	0	0	0	0	2	0	0
OG0012391	0	0	0	0	0	2	0	0	0	1	0	0
OG0012392	0	0	0	2	0	0	0	0	0	1	0	0
OG0012393	0	0	0	2	0	0	0	0	0	1	0	0
OG0012394	0	0	0	0	0	2	0	0	0	1	0	0
OG0012395	0	0	0	2	0	0	0	0	0	1	0	0
OG0012406	0	0	0	0	1	0	0	2	0	0	0	0
OG0012409	0	0	0	1	0	0	0	2	0	0	0	0
OG0012411	0	0	0	2	0	0	0	1	0	0	0	0
OG0012414	1	1	0	0	0	0	0	1	0	0	0	0
OG0012415	0	0	0	0	1	0	0	2	0	0	0	0
OG0012419	0	0	0	0	1	0	0	2	0	0	0	0
OG0012420	0	0	0	0	2	0	0	1	0	0	0	0
OG0012421	0	0	0	0	1	1	0	1	0	0	0	0
OG0012424	0	0	0	2	0	0	0	1	0	0	0	0
OG0012425	0	0	0	0	0	2	0	1	0	0	0	0
OG0012426	0	0	0	2	0	0	0	1	0	0	0	0
OG0012428	0	1	0	1	0	1	0	0	0	0	0	0
OG0012431	0	1	0	2	0	0	0	0	0	0	0	0
OG0012432	1	1	0	1	0	0	0	0	0	0	0	0
OG0012433	0	1	0	1	0	1	0	0	0	0	0	0
OG0012434	0	1	0	0	1	1	0	0	0	0	0	0
OG0012435	0	2	0	1	0	0	0	0	0	0	0	0
OG0012439	1	1	0	1	0	0	0	0	0	0	0	0
OG0012441	1	1	0	0	1	0	0	0	0	0	0	0
OG0012445	0	1	0	2	0	0	0	0	0	0	0	0
OG0012446	0	1	0	0	0	2	0	0	0	0	0	0
OG0012448	0	2	0	1	0	0	0	0	0	0	0	0
OG0012478	2	0	0	1	0	0	0	0	0	0	0	0
OG0012487	1	0	0	2	0	0	0	0	0	0	0	0
OG0012500	2	0	0	1	0	0	0	0	0	0	0	0
OG0012505	2	0	0	1	0	0	0	0	0	0	0	0
[truncated: 210 more rows]
