# Supplementary material for: Tracing animal genomic evolution with the chromosomal-level assembly of the freshwater sponge Ephydatia muelleri
Source: Nat Commun. 2020 Jul 27;11:3676. doi: 10.1038/s41467-020-17397-w (PMC7385117; doi:10.1038/s41467-020-17397-w)
Supplement: Supplementary file 9 — Supplementary Data 5 [file 41467_2020_17397_MOESM9_ESM.zip › Supplementary_Data_5_gain_loss_analyses_lists/Loss_Analysis/ctenosis_losses/Ephylosses]

OG0000007	0	0	0	0	1	0	0	1	2	139	206	114
OG0000021	56	35	11	48	11	4	0	5	2	5	132	19
OG0000041	0	0	0	24	0	0	0	0	0	106	66	17
OG0000045	2	1	1	0	0	0	0	31	35	47	56	27
OG0000054	0	0	0	0	0	0	0	1	9	74	52	39
OG0000060	0	0	0	22	74	52	0	1	6	5	8	1
OG0000072	0	0	0	10	26	17	0	2	3	31	59	9
OG0000077	0	0	0	15	0	0	0	0	0	52	71	14
OG0000078	0	0	0	8	0	0	0	22	24	25	61	11
OG0000084	0	3	7	46	4	1	0	21	21	12	29	3
OG0000085	0	1	1	30	1	2	0	9	10	31	57	5
OG0000086	2	11	7	16	1	9	0	15	32	20	29	4
OG0000088	0	0	0	1	0	0	0	66	69	2	6	0
OG0000089	0	3	3	10	0	0	0	2	0	14	82	30
OG0000092	0	0	0	2	86	47	0	0	0	7	0	0
OG0000102	1	1	0	18	0	0	0	16	18	27	36	13
OG0000107	3	0	0	9	0	1	0	2	19	24	45	24
OG0000116	0	2	2	5	0	0	0	1	2	16	91	2
OG0000117	0	11	9	28	10	12	0	11	4	5	22	8
OG0000125	0	1	1	0	0	0	0	6	13	11	62	23
OG0000133	0	0	0	67	0	0	0	5	29	1	9	2
OG0000137	0	7	3	0	0	0	0	2	10	10	76	4
OG0000144	0	7	2	19	18	64	0	0	0	0	0	0
OG0000150	0	0	0	39	14	34	0	0	0	0	20	0
OG0000155	0	0	0	1	0	0	0	13	17	21	53	0
OG0000159	0	0	0	0	0	0	0	9	5	38	45	7
OG0000163	1	0	0	0	0	0	0	0	0	39	38	24
OG0000166	0	0	0	0	31	32	0	1	1	1	36	0
OG0000178	0	0	0	0	0	0	0	12	3	53	28	3
OG0000181	0	1	0	4	0	0	0	0	0	4	87	2
OG0000191	6	0	0	1	21	60	0	0	0	4	2	0
OG0000198	4	1	1	12	0	1	0	31	27	12	1	1
OG0000207	0	2	1	1	0	0	0	6	1	35	41	2
OG0000214	0	0	0	0	0	0	0	3	2	18	61	3
OG0000236	1	2	2	9	0	2	0	33	6	5	13	7
OG0000243	0	0	0	5	0	0	0	9	9	3	41	12
OG0000247	0	0	0	0	0	0	0	27	44	7	0	0
OG0000254	0	0	0	32	21	4	0	13	4	2	1	0
OG0000257	0	0	0	8	0	49	0	5	5	0	9	0
OG0000267	0	0	0	1	0	0	0	1	0	38	25	10
OG0000272	0	2	6	23	17	22	0	0	0	1	2	1
OG0000276	0	0	0	0	0	0	0	0	2	27	32	12
OG0000286	0	1	0	12	2	4	0	4	5	12	32	0
OG0000293	0	0	0	0	18	48	0	0	0	0	5	0
OG0000294	0	0	0	0	38	29	0	0	4	0	0	0
OG0000300	0	0	0	12	0	0	0	0	2	24	18	14
OG0000301	0	0	0	1	0	7	0	12	47	3	0	0
OG0000315	0	0	0	2	0	0	0	19	16	32	0	0
OG0000334	0	0	0	1	0	0	0	23	28	3	11	0
OG0000335	0	0	0	21	28	11	0	0	0	1	5	0
OG0000338	0	0	0	0	0	0	0	1	3	58	3	0
OG0000341	0	0	0	0	0	2	0	2	1	23	34	3
OG0000348	1	1	1	0	0	0	0	0	0	19	34	8
OG0000350	0	1	2	1	0	0	0	0	0	0	57	3
OG0000352	0	2	1	5	1	2	0	3	9	0	38	2
OG0000357	0	0	0	3	0	0	0	0	1	18	36	5
OG0000360	0	0	0	21	6	20	0	0	1	10	4	1
OG0000367	0	0	0	46	0	0	0	0	0	13	3	0
OG0000369	0	3	0	2	36	20	0	1	0	0	0	0
OG0000379	1	5	2	1	37	10	0	1	1	0	2	0
OG0000382	0	3	52	0	0	0	0	0	0	2	3	0
OG0000386	0	0	0	14	0	0	0	5	6	33	1	0
OG0000419	0	0	0	0	0	36	0	5	9	6	0	0
OG0000420	0	0	0	24	18	7	0	5	2	0	0	0
OG0000425	0	24	5	0	0	0	0	0	0	4	21	1
OG0000427	0	0	0	0	0	0	0	7	7	13	28	0
OG0000428	0	0	0	4	1	39	0	0	0	0	11	0
OG0000432	0	0	0	40	7	2	0	0	0	0	6	0
OG0000451	0	0	0	4	4	6	0	3	1	4	29	2
OG0000453	0	0	0	0	0	28	0	0	1	8	16	0
OG0000462	0	1	0	0	0	0	0	2	25	0	24	0
OG0000471	0	0	0	0	0	0	0	1	1	1	1	48
OG0000477	0	8	2	8	0	0	0	6	6	3	10	8
OG0000493	0	0	2	12	3	4	0	3	0	5	20	1
OG0000494	0	0	0	2	2	1	0	37	4	1	1	2
OG0000500	0	0	0	41	7	1	0	0	0	0	1	0
OG0000509	1	0	0	17	0	4	0	0	0	3	24	0
OG0000511	0	0	0	0	2	0	0	1	0	40	6	0
OG0000512	0	0	0	3	21	15	0	0	0	4	1	5
OG0000516	0	0	0	0	6	0	0	0	0	0	2	41
OG0000518	0	0	0	48	0	0	0	0	1	0	0	0
OG0000520	0	0	0	0	0	0	0	1	3	3	37	4
OG0000523	3	1	1	31	1	0	0	0	0	3	7	1
OG0000530	0	2	2	4	2	4	0	4	4	9	12	5
OG0000542	0	0	1	1	0	0	0	18	28	0	0	0
OG0000543	0	0	0	1	0	0	0	20	27	0	0	0
OG0000544	0	0	1	0	3	1	0	1	42	0	0	0
OG0000548	1	0	0	7	0	2	0	1	2	7	14	13
OG0000565	0	6	9	25	0	0	0	0	0	7	0	0
OG0000571	0	1	0	3	0	0	0	0	0	7	32	3
OG0000574	0	0	0	0	1	0	0	0	1	0	44	0
OG0000586	0	1	1	2	13	1	0	0	0	0	25	2
OG0000589	0	0	0	4	1	2	0	0	1	2	35	0
OG0000595	0	0	0	34	0	3	0	0	0	3	2	3
OG0000597	0	1	4	26	1	7	0	0	0	2	2	2
OG0000621	0	0	0	36	0	0	0	3	1	4	0	0
OG0000622	0	0	0	1	5	37	0	0	0	1	0	0
OG0000629	1	1	0	2	0	0	0	2	3	2	27	5
OG0000630	0	0	0	1	2	29	0	0	0	0	11	0
OG0000631	0	1	0	1	1	0	0	0	0	2	25	13
OG0000642	0	0	0	28	0	7	0	0	0	8	0	0
OG0000654	0	0	0	0	0	0	0	1	14	0	25	2
OG0000657	0	0	0	21	0	1	0	2	2	3	10	3
OG0000658	0	1	0	28	0	0	0	1	1	3	6	2
OG0000660	0	0	0	0	1	6	0	0	0	0	26	9
OG0000662	0	0	0	0	24	15	0	0	0	2	1	0
OG0000667	0	0	0	2	38	0	0	1	0	1	0	0
OG0000679	0	0	0	4	0	0	0	5	4	10	11	7
OG0000682	0	0	0	1	0	0	0	8	10	3	12	7
OG0000697	1	1	1	31	0	0	0	0	1	1	1	4
OG0000702	0	0	0	25	0	1	0	0	2	13	0	0
OG0000703	0	0	0	0	28	10	0	1	2	0	0	0
OG0000708	0	0	0	0	7	0	0	1	1	4	26	1
OG0000709	0	0	0	0	0	0	0	1	0	0	35	4
OG0000710	0	2	0	1	0	0	0	0	1	1	26	9
OG0000711	0	0	1	2	0	1	0	0	0	0	36	0
OG0000719	0	0	0	36	0	0	0	0	0	1	3	0
OG0000723	1	0	0	11	12	6	0	4	1	2	2	1
OG0000732	0	0	0	0	0	0	0	5	34	1	0	0
OG0000734	3	1	1	4	0	0	0	6	4	1	16	3
OG0000740	2	0	0	0	0	0	0	3	7	8	10	9
OG0000745	0	1	1	5	0	0	0	0	0	10	21	1
OG0000749	2	3	2	12	1	1	0	0	1	1	9	7
OG0000763	1	21	4	4	0	0	0	4	1	1	2	1
OG0000769	0	0	0	23	0	0	0	1	1	14	0	0
OG0000771	1	1	1	2	1	2	0	3	2	3	13	9
OG0000778	0	0	0	3	0	0	0	3	6	5	18	3
OG0000783	0	1	0	0	0	0	0	0	0	2	35	0
OG0000802	0	0	0	0	33	2	0	0	0	3	0	0
OG0000805	2	2	2	4	1	1	0	10	11	0	2	2
OG0000806	0	1	1	0	0	0	0	5	5	6	14	5
OG0000807	2	1	1	6	3	2	0	1	1	17	2	1
OG0000812	0	2	3	2	0	0	0	1	1	17	10	1
OG0000823	0	0	0	9	17	9	0	0	0	0	2	0
OG0000848	0	0	0	0	0	0	0	2	5	4	8	17
OG0000853	0	0	0	2	0	0	0	14	12	0	8	0
OG0000856	0	5	3	0	1	0	0	2	4	5	16	0
OG0000858	0	2	2	6	0	9	0	5	2	3	4	3
OG0000859	1	0	0	0	1	1	0	0	0	1	28	4
OG0000860	0	0	0	0	0	0	0	0	2	0	20	14
OG0000862	1	0	0	8	0	0	0	4	1	13	6	3
OG0000867	1	1	1	2	1	2	0	2	2	10	7	7
OG0000873	0	0	0	1	0	0	0	0	0	3	25	7
OG0000874	0	0	0	0	0	0	0	11	23	0	2	0
OG0000876	0	0	0	2	0	6	0	2	0	6	20	0
OG0000882	1	1	1	13	7	5	0	2	1	2	1	2
OG0000888	0	4	5	27	0	0	0	0	0	0	0	0
OG0000900	1	0	0	0	0	2	0	4	2	8	13	5
OG0000908	0	0	0	27	3	0	0	2	0	2	1	0
OG0000912	0	0	0	3	0	0	0	9	18	0	5	0
OG0000935	0	1	0	6	4	8	0	1	0	7	5	2
OG0000938	0	4	0	17	0	0	0	0	0	2	5	6
OG0000948	0	0	0	0	7	20	0	0	0	1	6	0
OG0000987	1	0	0	0	0	0	0	0	0	4	24	4
OG0000994	0	0	0	0	18	2	0	5	5	0	2	1
OG0001001	1	0	0	4	1	8	0	0	0	4	11	4
OG0001010	1	0	0	1	2	1	0	1	26	0	1	0
OG0001019	0	1	1	21	5	3	0	0	0	1	0	1
OG0001020	0	0	0	0	3	14	0	14	2	0	0	0
OG0001021	0	0	0	13	2	0	0	2	1	15	0	0
OG0001035	0	1	1	1	1	4	0	3	7	1	11	2
OG0001036	0	0	0	0	1	1	0	0	0	2	28	0
OG0001049	0	0	0	2	1	1	0	3	3	2	15	5
OG0001069	0	0	0	25	0	0	0	0	0	3	2	2
OG0001081	0	0	0	1	0	0	0	4	27	0	0	0
OG0001082	0	0	1	8	0	0	0	9	13	1	0	0
OG0001083	0	2	1	20	3	5	0	0	0	1	0	0
OG0001084	0	0	0	0	3	28	0	0	0	1	0	0
OG0001088	6	0	0	0	0	26	0	0	0	0	0	0
OG0001090	4	0	0	1	1	1	0	0	1	9	8	6
OG0001094	3	1	1	7	9	2	0	3	1	2	1	1
OG0001099	0	0	0	28	0	0	0	0	0	0	3	0
OG0001103	0	0	0	0	0	0	0	1	3	0	27	0
OG0001104	0	0	0	0	3	0	0	1	5	8	9	5
OG0001108	1	2	2	1	15	4	0	1	1	1	2	1
OG0001109	0	0	0	6	2	4	0	5	5	3	6	0
OG0001136	0	0	0	21	0	2	0	1	0	4	3	0
OG0001138	0	0	1	4	0	0	0	0	0	25	1	0
OG0001155	3	3	3	2	1	4	0	0	0	1	10	3
OG0001178	1	0	0	2	12	2	0	7	1	1	3	1
OG0001183	0	0	0	0	0	0	0	16	13	0	1	0
OG0001200	0	0	0	5	9	10	0	0	6	0	0	0
OG0001202	0	0	0	28	0	0	0	0	0	2	0	0
OG0001211	0	0	0	2	0	0	0	2	0	5	13	7
OG0001213	0	0	0	2	1	0	0	11	11	1	3	0
OG0001216	0	0	0	1	1	0	0	0	0	3	18	6
OG0001220	1	2	1	3	0	0	0	1	1	4	14	2
OG0001223	1	0	0	0	0	0	0	0	1	0	25	2
OG0001225	0	1	0	0	0	0	0	0	0	0	28	0
OG0001227	0	0	0	1	0	1	0	0	0	12	12	3
OG0001233	0	0	0	2	2	3	0	6	4	3	5	4
OG0001269	0	2	3	11	9	4	0	0	0	0	0	0
OG0001270	0	0	0	4	0	23	0	2	0	0	0	0
OG0001281	0	0	0	1	0	0	0	0	0	4	23	0
OG0001287	0	0	0	0	4	21	0	0	0	0	3	0
OG0001289	0	1	1	0	9	0	0	2	1	6	8	0
OG0001292	1	1	0	0	0	0	0	0	0	10	13	3
OG0001294	0	0	0	1	2	0	0	2	1	0	21	1
OG0001296	0	0	0	4	6	3	0	1	4	7	3	0
OG0001297	2	1	2	2	1	1	0	1	3	0	15	0
OG0001300	5	4	4	4	0	0	0	0	1	2	4	4
OG0001312	1	1	18	1	0	3	0	0	0	1	2	1
OG0001322	0	0	0	1	0	0	0	2	0	8	9	8
OG0001333	9	2	2	11	0	0	0	0	0	1	2	1
OG0001339	0	0	0	0	0	0	0	24	2	2	0	0
OG0001340	0	1	1	7	15	2	0	2	0	0	0	0
OG0001341	0	1	0	0	27	0	0	0	0	0	0	0
OG0001343	0	2	2	6	1	3	0	2	2	3	4	2
OG0001344	0	4	7	5	0	0	0	0	0	1	8	2
OG0001348	2	2	1	4	2	6	0	0	2	1	5	2
OG0001353	1	1	2	2	1	1	0	3	6	3	5	2
OG0001358	0	2	1	2	16	0	0	1	1	1	2	1
OG0001361	3	1	1	3	0	0	0	0	0	8	7	4
OG0001370	0	0	1	0	3	14	0	0	0	4	5	0
OG0001372	1	0	0	1	0	0	0	0	0	21	3	1
OG0001379	0	0	0	16	0	1	0	1	2	3	4	0
OG0001383	0	0	0	2	0	0	0	0	0	0	25	0
OG0001397	1	0	0	2	14	2	0	0	0	3	4	1
OG0001403	1	0	0	19	1	2	0	0	0	1	2	1
OG0001411	0	3	3	2	1	2	0	2	4	3	7	0
OG0001414	0	1	1	6	0	0	0	5	5	7	2	0
OG0001425	5	1	0	0	20	0	0	0	0	1	0	0
OG0001426	0	0	0	22	0	0	0	0	0	5	0	0
OG0001431	0	0	0	0	1	2	0	0	0	0	22	1
OG0001443	0	0	0	11	1	0	0	3	3	0	7	1
OG0001445	3	0	0	7	0	0	0	0	0	1	11	4
OG0001451	0	0	0	1	0	0	0	0	0	0	17	8
OG0001469	1	1	1	0	13	6	0	1	1	0	2	0
OG0001475	0	0	0	0	0	0	0	0	23	2	1	0
OG0001499	0	0	0	23	1	0	0	0	0	1	1	0
OG0001503	1	3	2	10	3	0	0	0	0	3	4	0
OG0001511	2	0	0	2	1	1	0	1	1	2	2	14
OG0001524	0	0	0	0	1	0	0	0	0	25	0	0
OG0001525	0	0	0	0	0	2	0	0	0	24	0	0
OG0001536	0	0	0	8	0	0	0	2	2	3	7	3
OG0001540	0	0	3	0	0	0	0	0	0	5	17	0
OG0001541	1	1	1	1	1	8	0	5	2	1	2	2
OG0001542	1	2	2	5	7	1	0	1	1	2	2	1
OG0001548	0	0	0	1	0	0	0	0	0	5	18	1
OG0001555	0	0	0	0	7	14	0	0	0	0	4	0
OG0001559	0	0	0	0	0	0	0	1	4	3	16	1
OG0001567	0	6	3	0	1	2	0	3	4	2	3	1
OG0001573	0	1	1	0	0	2	0	0	0	3	15	3
OG0001575	0	0	0	2	0	4	0	0	0	1	8	10
OG0001583	2	2	1	3	3	6	0	1	1	2	2	2
OG0001585	1	0	0	0	0	0	0	0	0	20	3	1
OG0001586	0	0	0	0	0	0	0	2	13	4	5	1
OG0001591	0	1	2	3	0	0	0	5	9	1	4	0
OG0001612	1	1	1	6	0	3	0	2	2	2	2	5
OG0001613	1	0	1	0	2	0	0	0	2	3	3	13
OG0001622	4	0	0	0	0	19	0	0	0	0	0	2
OG0001623	0	3	0	20	0	0	0	0	0	0	0	2
OG0001624	0	0	0	0	0	0	0	0	2	23	0	0
OG0001628	0	1	0	23	1	0	0	0	0	0	0	0
OG0001632	15	0	0	0	2	8	0	0	0	0	0	0
OG0001638	0	1	0	14	1	0	0	1	1	1	4	1
OG0001649	1	0	0	0	0	0	0	0	0	0	23	0
OG0001655	0	0	0	0	0	0	0	1	0	0	23	0
OG0001665	0	5	0	0	0	0	0	0	0	0	19	0
OG0001672	0	0	0	1	0	0	0	2	3	16	2	0
OG0001679	1	1	1	2	6	2	0	1	2	2	4	2
OG0001687	0	1	0	5	0	4	0	1	3	3	4	3
OG0001711	1	0	0	2	5	10	0	1	1	1	1	2
OG0001718	0	0	0	0	0	7	0	0	0	0	2	15
OG0001734	0	0	0	18	0	0	0	3	2	1	0	0
OG0001736	0	0	0	0	3	5	0	0	14	2	0	0
OG0001737	0	3	0	4	8	4	0	2	1	2	0	0
OG0001738	0	0	1	15	0	8	0	0	0	0	0	0
OG0001739	0	1	1	1	1	20	0	0	0	0	0	0
OG0001742	0	0	0	4	7	2	0	0	0	11	0	0
OG0001744	0	0	0	7	16	0	0	0	0	1	0	0
OG0001747	1	0	2	3	1	1	0	1	1	3	4	6
OG0001756	0	4	4	2	1	3	0	0	2	3	4	0
OG0001757	0	2	1	2	0	0	0	2	2	6	6	2
OG0001765	0	0	1	0	0	0	0	0	0	0	22	0
OG0001768	0	1	1	3	3	5	0	0	0	0	10	0
OG0001771	1	3	2	3	3	1	0	2	1	2	4	1
OG0001773	1	1	1	1	0	0	0	1	0	1	16	1
OG0001774	0	0	0	0	1	15	0	0	0	5	2	0
OG0001775	0	0	0	3	0	0	0	0	0	1	12	7
OG0001776	1	1	1	3	2	3	0	1	2	2	4	3
OG0001779	0	0	0	1	4	2	0	0	0	7	6	3
OG0001798	0	1	0	0	0	0	0	0	0	21	1	0
OG0001804	3	0	0	8	3	2	0	1	1	1	2	2
OG0001808	0	0	0	1	0	2	0	0	0	2	12	6
OG0001814	0	0	0	0	6	16	0	0	0	0	1	0
OG0001830	0	1	1	1	0	0	0	1	0	16	2	1
OG0001837	0	0	0	2	1	9	0	0	1	1	9	0
OG0001838	0	0	0	1	0	0	0	0	2	4	16	0
OG0001845	1	1	0	19	0	0	0	0	0	0	1	1
OG0001855	0	0	0	15	2	3	0	0	2	1	0	0
OG0001856	0	0	0	5	2	0	0	0	2	14	0	0
OG0001857	1	1	5	0	0	0	0	15	1	0	0	0
OG0001858	2	3	3	1	0	0	0	0	0	14	0	0
OG0001860	0	0	0	0	13	0	0	0	0	10	0	0
OG0001861	0	0	0	0	0	22	0	1	0	0	0	0
OG0001862	9	8	0	2	1	3	0	0	0	0	0	0
OG0001869	2	1	2	1	1	1	0	2	2	2	4	4
OG0001870	2	1	1	3	0	0	0	0	0	6	2	7
OG0001871	0	0	0	0	0	0	0	1	1	0	20	0
OG0001874	3	1	1	1	5	2	0	1	2	2	3	1
OG0001878	0	2	0	5	0	0	0	2	2	3	4	4
OG0001881	0	1	2	0	0	0	0	0	0	5	13	1
OG0001886	0	0	0	15	0	0	0	1	1	0	5	0
OG0001892	0	1	1	6	4	2	0	3	1	2	2	0
OG0001895	1	1	0	1	0	0	0	14	3	0	2	0
OG0001898	0	2	0	0	0	0	0	0	0	0	17	3
OG0001900	1	0	0	2	3	2	0	3	3	2	3	3
OG0001904	0	1	2	4	0	2	0	1	1	4	2	5
OG0001905	1	0	0	2	2	6	0	0	0	4	6	1
OG0001906	1	1	1	5	1	2	0	2	1	2	2	4
OG0001908	1	1	1	1	6	3	0	1	2	2	3	1
OG0001921	1	2	2	7	1	1	0	1	1	2	3	1
OG0001924	1	1	1	4	1	2	0	3	2	2	2	3
OG0001929	1	2	1	2	3	4	0	0	1	2	3	3
OG0001947	2	2	2	2	1	1	0	1	2	3	4	2
OG0001955	1	1	1	6	0	1	0	1	0	4	4	3
OG0001957	0	0	0	1	0	0	0	0	0	0	21	0
OG0001959	4	1	0	6	5	0	0	0	1	2	2	1
OG0001968	7	2	0	1	0	0	0	1	0	1	9	1
OG0001972	0	0	0	3	4	1	0	4	4	1	2	3
OG0001973	1	1	1	3	2	2	0	3	1	4	2	2
OG0001976	1	1	1	3	2	2	0	2	1	4	3	2
OG0001986	0	1	0	0	8	12	0	0	0	0	1	0
OG0001993	1	0	0	1	1	5	0	6	1	4	2	1
OG0001999	2	1	1	3	4	2	0	3	2	1	2	1
OG0002003	1	1	0	12	1	1	0	1	1	1	1	2
OG0002023	1	4	3	10	3	0	0	0	0	1	0	0
OG0002024	0	0	0	21	0	0	0	1	0	0	0	0
OG0002038	0	1	1	0	1	1	0	0	0	2	14	1
OG0002044	0	0	0	0	0	0	0	1	4	3	13	0
OG0002046	0	0	0	1	0	0	0	0	0	2	18	0
OG0002052	0	0	0	0	0	0	0	6	8	0	6	1
OG0002058	0	0	0	1	3	3	0	4	2	3	3	2
OG0002061	1	1	2	3	2	4	0	1	1	1	2	3
OG0002068	0	0	0	2	0	12	0	4	1	1	1	0
OG0002082	0	0	0	12	1	3	0	1	0	0	4	0
OG0002092	0	0	0	0	16	4	0	0	0	0	1	0
OG0002098	1	1	1	0	1	1	0	0	2	1	11	2
OG0002110	0	1	1	4	0	5	0	6	1	0	2	1
OG0002115	2	2	2	3	1	2	0	0	1	2	2	4
OG0002127	1	2	2	3	1	2	0	1	1	1	2	5
OG0002131	1	1	1	1	6	2	0	1	1	2	2	3
OG0002133	1	0	0	6	3	2	0	2	1	2	3	1
OG0002143	2	0	0	4	1	4	0	2	1	2	2	3
OG0002149	0	1	0	1	8	3	0	2	2	1	2	1
OG0002152	0	0	0	1	0	1	0	16	1	1	1	0
OG0002163	0	0	0	0	0	0	0	17	3	0	1	0
OG0002178	0	0	0	0	0	0	0	17	1	2	0	1
OG0002179	0	0	0	0	0	0	0	2	18	1	0	0
OG0002181	0	0	0	20	0	0	0	0	1	0	0	0
OG0002183	0	0	0	1	0	0	0	18	2	0	0	0
OG0002184	0	0	1	20	0	0	0	0	0	0	0	0
OG0002192	2	1	1	2	3	2	0	1	1	2	2	3
OG0002204	2	1	1	5	1	3	0	0	1	1	4	1
OG0002209	1	0	0	1	1	1	0	0	0	2	13	1
OG0002211	1	14	4	0	0	0	0	0	0	0	1	0
OG0002213	0	0	0	2	0	0	0	0	0	0	18	0
OG0002215	0	0	0	0	0	0	0	3	1	1	15	0
OG0002221	1	0	0	0	0	0	0	0	0	5	13	1
OG0002227	0	1	0	0	0	0	0	0	0	5	11	3
OG0002231	0	0	0	1	0	0	0	0	0	0	16	3
OG0002238	0	0	0	1	0	0	0	0	0	2	13	4
OG0002239	2	1	1	2	2	3	0	1	2	2	2	2
OG0002240	1	2	2	1	2	3	0	0	0	1	5	3
OG0002255	0	1	0	1	0	0	0	0	0	2	15	1
OG0002261	0	0	0	1	0	0	0	1	1	5	8	4
OG0002265	1	1	1	6	3	2	0	0	1	1	3	1
OG0002267	2	1	1	2	1	2	0	1	2	2	3	3
OG0002322	14	0	0	2	0	0	0	0	0	0	1	3
OG0002343	1	1	1	2	1	6	0	1	1	1	2	3
OG0002354	0	12	1	2	0	0	0	0	0	4	1	0
OG0002380	0	0	0	0	0	1	0	3	16	0	0	0
OG0002383	0	0	0	13	1	1	0	0	1	4	0	0
OG0002384	0	0	0	1	0	0	0	11	1	7	0	0
OG0002385	0	1	1	18	0	0	0	0	0	0	0	0
OG0002386	0	0	0	14	0	5	0	0	0	1	0	0
OG0002387	0	0	0	0	0	0	0	19	0	1	0	0
OG0002395	0	1	2	0	0	0	0	0	0	1	15	0
OG0002407	0	1	0	4	1	0	0	0	0	5	5	3
OG0002410	0	0	0	2	1	1	0	0	0	1	13	1
OG0002414	0	1	0	0	0	0	0	0	0	1	17	0
OG0002416	1	1	1	3	0	0	0	6	1	3	2	1
OG0002417	2	2	2	1	1	2	0	1	1	2	4	1
OG0002419	0	0	0	0	7	10	0	1	0	0	1	0
OG0002430	0	0	0	0	0	0	0	14	2	1	2	0
OG0002437	1	1	1	7	6	1	0	0	0	0	2	0
OG0002439	0	0	1	0	0	0	0	1	1	0	16	0
OG0002441	1	1	1	2	2	1	0	2	1	3	3	2
OG0002443	2	0	0	0	0	0	0	0	0	4	12	1
OG0002445	3	3	2	1	1	2	0	2	1	1	2	1
OG0002449	1	0	0	1	8	1	0	1	1	2	3	1
OG0002456	2	1	1	2	1	4	0	1	1	1	3	2
OG0002464	1	1	1	3	1	2	0	2	2	1	3	2
OG0002465	0	0	0	1	0	0	0	0	0	5	13	0
OG0002466	0	0	0	4	1	2	0	4	2	1	3	2
OG0002475	1	1	5	1	2	4	0	1	0	1	2	1
OG0002490	0	0	0	14	0	2	0	0	0	0	3	0
OG0002495	1	1	0	2	3	3	0	1	1	2	2	3
OG0002496	1	1	1	7	1	1	0	0	0	1	3	3
OG0002506	0	2	1	1	1	2	0	1	2	3	4	2
OG0002515	2	1	1	7	1	1	0	1	1	1	2	1
OG0002521	1	1	1	1	2	2	0	6	1	1	2	1
OG0002522	1	1	1	1	2	1	0	1	3	1	6	1
OG0002543	1	1	1	1	4	3	0	0	3	2	2	1
OG0002557	1	1	1	4	2	3	0	1	1	2	2	1
OG0002562	0	0	0	4	0	5	0	4	1	4	1	0
OG0002564	1	1	1	4	1	1	0	4	2	1	2	1
OG0002565	1	0	0	3	1	2	0	0	1	3	4	4
OG0002567	0	0	0	1	0	0	0	3	9	0	6	0
OG0002578	0	0	0	18	0	0	0	0	0	0	1	0
OG0002579	0	0	0	3	2	9	0	0	0	2	2	1
OG0002609	0	0	0	16	0	0	0	0	0	2	0	1
OG0002610	0	0	1	0	0	0	0	7	11	0	0	0
OG0002612	1	0	0	0	0	0	0	7	11	0	0	0
OG0002613	0	0	0	0	6	7	0	2	4	0	0	0
OG0002614	1	0	0	0	1	13	0	3	1	0	0	0
OG0002615	0	0	0	1	2	15	0	0	1	0	0	0
OG0002616	0	0	0	17	1	0	0	0	1	0	0	0
OG0002618	0	1	1	17	0	0	0	0	0	0	0	0
OG0002619	0	0	0	15	1	0	0	0	0	3	0	0
OG0002620	0	1	0	0	3	12	0	0	0	3	0	0
OG0002621	0	1	0	0	18	0	0	0	0	0	0	0
OG0002632	2	1	1	5	2	4	0	0	0	0	2	1
OG0002633	1	1	1	1	7	1	0	1	1	1	2	1
OG0002636	1	2	2	1	0	2	0	0	0	2	4	4
OG0002641	1	0	0	5	1	2	0	2	1	1	2	3
OG0002643	0	0	0	4	0	0	0	1	1	1	7	4
OG0002658	1	1	0	4	1	3	0	1	1	3	2	1
OG0002660	1	1	1	3	1	3	0	0	1	2	2	3
OG0002662	0	2	2	1	2	2	0	0	0	1	7	1
OG0002663	1	0	0	1	1	2	0	0	0	1	9	3
OG0002665	0	0	0	2	0	0	0	0	0	1	14	1
OG0002671	0	0	0	0	0	0	0	1	2	8	6	1
OG0002677	2	1	1	4	1	2	0	0	1	1	2	3
OG0002686	1	1	1	5	4	0	0	1	1	1	2	1
OG0002691	0	1	1	2	2	3	0	4	1	1	2	1
OG0002701	2	1	1	3	1	2	0	0	1	2	2	3
OG0002706	0	0	0	0	17	0	0	0	0	0	1	0
OG0002717	4	1	1	2	1	2	0	0	1	1	2	3
OG0002731	2	1	0	4	0	0	0	5	1	1	3	1
OG0002734	0	0	0	0	0	0	0	15	2	0	1	0
OG0002749	1	1	1	3	1	3	0	1	0	2	2	3
OG0002750	1	2	1	1	1	2	0	3	1	2	3	1
OG0002758	0	0	0	0	0	1	0	4	5	2	5	1
OG0002802	1	0	0	7	1	2	0	1	1	1	2	2
OG0002816	0	1	0	2	2	2	0	2	2	1	4	2
OG0002818	0	0	0	10	0	0	0	4	0	0	4	0
OG0002820	1	1	1	3	2	2	0	1	2	1	3	1
OG0002851	1	1	1	1	1	5	0	1	2	2	2	1
OG0002860	1	1	1	0	9	2	0	1	0	1	2	0
OG0002874	1	0	1	2	3	2	0	2	1	1	4	1
OG0002879	0	1	1	4	1	2	0	3	1	0	2	3
OG0002881	4	1	1	3	2	1	0	1	1	1	1	2
OG0002903	1	1	0	1	1	3	0	2	2	4	2	1
OG0002929	0	0	0	0	0	0	0	2	5	11	0	0
OG0002930	0	0	0	0	0	0	0	15	2	1	0	0
OG0002931	0	0	0	5	0	0	0	12	1	0	0	0
OG0002932	0	0	0	0	1	15	0	1	1	0	0	0
OG0002933	0	1	1	16	0	0	0	0	0	0	0	0
OG0002934	1	1	1	7	1	6	0	0	0	1	0	0
OG0002935	0	0	0	1	0	0	0	0	0	17	0	0
OG0002938	0	0	0	15	0	2	0	0	0	1	0	0
OG0002949	1	1	1	2	1	2	0	1	1	2	2	3
OG0002951	2	0	0	2	0	0	0	0	0	0	13	0
OG0002965	1	1	1	1	3	2	0	1	1	1	4	1
OG0002966	0	1	0	1	2	1	0	2	2	3	2	3
OG0002967	0	0	0	0	0	8	0	0	0	0	9	0
OG0002968	1	0	0	1	3	2	0	4	1	1	1	3
OG0002970	0	1	1	1	3	0	0	0	0	1	9	1
OG0002972	1	1	1	1	7	1	0	0	0	2	2	1
OG0002974	0	0	0	1	0	0	0	0	2	4	9	1
OG0002975	0	1	1	1	1	6	0	1	3	1	1	1
OG0002977	0	1	2	6	0	2	0	0	0	2	4	0
OG0002980	0	0	0	0	0	1	0	0	0	0	16	0
OG0002988	1	0	0	2	6	0	0	1	0	2	4	1
OG0002992	0	0	0	0	0	0	0	1	1	0	15	0
OG0002994	1	1	1	1	2	1	0	5	0	1	2	2
OG0002997	0	1	0	1	1	4	0	0	0	2	2	6
OG0003002	0	0	0	0	0	0	0	0	1	0	16	0
OG0003006	0	0	1	0	0	0	0	0	0	0	11	5
OG0003013	0	0	0	0	1	1	0	0	0	2	13	0
OG0003016	0	0	0	0	0	0	0	1	0	8	8	0
OG0003019	0	0	2	1	1	3	0	0	0	0	6	4
OG0003026	1	1	1	4	1	1	0	2	1	1	2	2
OG0003036	0	0	0	0	12	3	0	0	0	1	1	0
OG0003041	0	1	1	0	0	0	0	1	2	1	10	1
OG0003051	0	1	1	3	4	0	0	2	1	1	3	1
OG0003053	0	0	0	8	0	0	0	0	0	0	9	0
OG0003054	1	0	0	3	0	4	0	0	0	2	7	0
OG0003062	0	0	0	0	14	2	0	0	0	0	1	0
OG0003071	1	1	1	1	1	2	0	4	1	1	2	2
OG0003078	0	0	0	1	0	0	0	0	1	4	10	1
OG0003081	1	2	0	4	1	2	0	1	1	1	3	1
OG0003084	1	0	0	1	1	4	0	2	1	3	2	2
OG0003097	1	1	1	1	2	2	0	2	1	3	2	1
OG0003102	1	1	1	1	0	0	0	5	1	2	3	2
OG0003109	0	0	1	1	7	2	0	2	1	1	1	1
OG0003112	1	0	0	10	0	0	0	0	0	3	2	1
OG0003119	0	0	0	0	3	11	0	0	0	0	3	0
OG0003126	0	0	0	6	1	2	0	3	1	2	1	1
OG0003134	1	1	1	5	1	2	0	1	1	1	2	1
OG0003143	2	1	0	2	1	7	0	0	1	0	2	1
OG0003177	0	0	0	0	0	1	0	0	0	15	1	0
OG0003186	0	0	0	0	2	5	0	0	0	3	6	1
OG0003199	0	0	0	0	16	0	0	0	0	0	1	0
OG0003201	0	1	1	0	1	1	0	4	2	1	2	4
OG0003210	0	1	0	4	1	2	0	2	2	1	2	2
OG0003213	1	0	0	1	3	2	0	3	2	2	1	2
OG0003219	0	0	0	16	0	0	0	0	0	0	1	0
OG0003221	1	1	1	1	2	1	0	0	0	7	2	1
OG0003265	0	1	2	2	1	11	0	0	0	0	0	0
OG0003266	0	0	0	0	5	3	0	2	0	7	0	0
OG0003267	0	0	0	6	0	2	0	9	0	0	0	0
OG0003268	0	1	0	6	0	10	0	0	0	0	0	0
OG0003279	0	0	0	2	2	5	0	0	0	2	4	1
OG0003282	1	2	1	0	1	2	0	0	1	3	3	2
OG0003283	4	1	1	1	1	2	0	0	2	1	2	1
OG0003285	1	1	1	2	1	2	0	1	1	1	4	1
OG0003292	0	0	1	3	1	0	0	0	0	2	9	0
OG0003301	2	1	1	1	1	1	0	2	2	1	2	2
OG0003302	3	1	1	1	1	2	0	2	1	1	2	1
OG0003304	0	0	0	4	4	0	0	0	0	1	3	4
OG0003307	1	0	0	5	0	0	0	0	0	2	6	2
OG0003311	2	1	1	1	0	1	0	0	1	1	5	3
OG0003315	0	1	1	2	0	0	0	2	2	1	2	5
OG0003321	1	0	1	1	1	2	0	0	1	1	2	6
OG0003335	1	3	1	0	0	0	0	0	0	3	8	0
OG0003342	0	0	0	3	2	4	0	2	2	0	1	2
OG0003348	2	1	2	3	0	0	0	1	1	1	2	3
OG0003349	0	0	0	0	0	4	0	0	0	0	6	6
OG0003356	0	0	0	4	0	0	0	0	0	0	12	0
OG0003359	0	1	1	2	1	2	0	1	1	2	3	2
OG0003372	1	0	0	1	1	2	0	6	1	1	2	1
OG0003375	1	1	1	1	1	2	0	1	1	1	4	2
OG0003387	1	1	1	0	0	0	0	0	0	1	12	0
OG0003411	0	0	0	4	0	0	0	0	0	11	1	0
OG0003419	1	2	0	1	1	2	0	3	1	1	2	2
OG0003425	1	0	0	0	3	2	0	1	1	1	4	3
OG0003439	1	1	1	1	1	1	0	1	2	1	4	2
OG0003440	3	1	0	1	0	0	0	0	0	1	9	1
OG0003445	0	0	0	0	0	0	0	3	7	0	6	0
OG0003447	1	1	0	1	1	2	0	3	2	1	3	1
OG0003467	1	1	0	1	1	1	0	0	0	7	3	1
OG0003474	1	0	0	0	0	0	0	0	0	2	10	3
OG0003484	0	1	1	4	2	1	0	2	1	1	2	1
OG0003493	1	1	1	2	1	2	0	2	1	1	2	2
OG0003498	1	1	1	2	3	1	0	2	1	1	2	1
OG0003499	1	1	1	3	2	2	0	1	1	1	2	1
OG0003502	1	2	2	1	1	2	0	1	1	1	1	3
OG0003522	1	1	1	1	1	0	0	4	3	1	2	1
OG0003523	1	1	1	2	1	2	0	1	1	1	2	3
OG0003528	1	1	1	1	1	3	0	2	1	2	2	1
OG0003574	1	1	1	1	1	3	0	0	1	2	3	2
OG0003588	0	1	1	1	0	2	0	4	3	2	2	0
OG0003597	0	4	1	2	0	0	0	1	0	2	2	4
OG0003605	0	0	0	2	2	1	0	5	2	1	2	1
OG0003606	0	0	0	13	0	0	0	0	0	0	3	0
OG0003609	0	1	1	1	1	1	0	2	2	1	2	4
OG0003618	1	2	1	2	1	2	0	1	2	1	2	1
OG0003633	0	0	0	0	14	0	0	0	0	1	1	0
OG0003643	0	0	0	2	0	0	0	3	2	5	2	2
OG0003656	1	1	1	3	1	2	0	2	1	1	2	1
OG0003666	0	0	0	5	0	0	0	1	9	0	1	0
OG0003718	1	0	0	0	0	12	0	0	0	0	0	3
OG0003722	0	1	0	0	0	0	0	5	8	2	0	0
OG0003723	0	0	0	0	0	4	0	2	1	9	0	0
OG0003726	0	1	1	13	0	0	0	0	0	1	0	0
OG0003727	0	0	0	0	14	0	0	0	0	2	0	0
OG0003728	0	0	0	11	3	0	0	1	0	1	0	0
OG0003729	0	0	0	1	11	2	0	0	0	2	0	0
OG0003730	0	0	0	1	0	0	0	15	0	0	0	0
OG0003731	3	13	0	0	0	0	0	0	0	0	0	0
OG0003752	1	1	1	0	0	0	0	0	2	3	7	0
OG0003755	1	0	0	2	0	0	0	0	0	0	11	1
OG0003759	1	0	0	1	2	1	0	1	0	3	4	2
OG0003764	0	1	1	0	0	0	0	1	2	2	5	3
OG0003767	1	1	1	1	1	3	0	1	1	1	2	2
OG0003782	0	0	0	6	0	2	0	0	0	0	7	0
OG0003791	0	0	0	0	3	7	0	1	2	1	1	0
OG0003794	0	1	0	2	2	2	0	1	1	1	4	1
OG0003801	0	0	0	2	0	0	0	0	0	2	9	2
OG0003802	0	0	0	0	0	0	0	0	2	0	13	0
OG0003813	1	1	1	3	1	1	0	0	1	0	2	4
OG0003816	0	0	0	3	2	1	0	3	2	2	2	0
OG0003819	0	0	0	0	0	0	0	1	1	1	8	4
OG0003828	0	0	0	0	1	4	0	0	0	1	8	1
OG0003830	0	0	0	0	0	0	0	1	1	0	7	6
OG0003832	0	0	1	3	0	0	0	4	1	2	3	1
OG0003837	0	1	0	3	2	2	0	1	1	1	3	1
OG0003838	0	0	0	0	0	2	0	0	0	0	13	0
OG0003846	0	0	0	0	5	2	0	2	1	1	2	2
OG0003847	2	1	1	0	0	0	0	0	0	0	11	0
OG0003863	1	2	1	1	1	2	0	1	1	1	3	1
OG0003866	1	1	1	3	1	0	0	1	1	1	4	1
OG0003868	3	1	1	4	0	0	0	0	1	2	1	2
OG0003875	1	1	1	1	1	2	0	2	1	2	2	1
OG0003891	3	0	0	0	2	2	0	0	0	1	5	2
OG0003893	1	2	2	2	1	1	0	1	0	2	2	1
OG0003898	1	0	0	1	2	2	0	0	0	4	3	2
OG0003900	1	1	0	3	1	1	0	0	1	1	2	4
OG0003913	1	1	1	7	1	2	0	0	0	0	2	0
OG0003926	0	1	1	0	1	1	0	0	3	2	2	4
OG0003946	1	1	1	1	1	2	0	1	1	2	2	2
OG0003952	2	1	2	1	1	2	0	1	1	1	2	1
OG0003960	1	1	1	1	3	2	0	1	1	1	2	1
OG0003967	1	3	1	2	1	0	0	2	2	1	1	1
OG0003980	1	1	1	4	1	1	0	1	1	1	2	1
OG0003985	1	0	0	1	2	3	0	2	1	1	2	2
OG0003999	1	1	1	2	2	2	0	2	1	0	2	1
OG0004001	0	0	0	7	1	1	0	1	1	1	2	1
OG0004005	2	1	1	1	1	1	0	0	1	1	2	4
OG0004010	1	1	1	1	4	2	0	0	1	1	2	1
OG0004016	0	1	2	1	0	0	0	0	0	4	4	3
OG0004023	1	1	1	2	2	2	0	1	1	1	2	1
OG0004028	0	1	2	0	0	0	0	2	1	4	4	1
OG0004031	0	2	2	0	1	2	0	1	1	2	2	2
OG0004073	1	1	2	2	1	2	0	1	1	1	1	2
OG0004099	1	1	0	1	7	1	0	0	0	2	1	1
OG0004106	1	1	0	6	1	2	0	0	0	1	2	1
OG0004113	1	1	1	1	2	2	0	1	1	2	2	1
OG0004122	0	0	0	0	0	1	0	0	0	0	14	0
OG0004125	0	0	0	2	1	2	0	2	1	4	1	2
OG0004126	0	0	0	1	0	0	0	8	2	1	2	1
OG0004131	2	1	1	1	1	2	0	0	1	2	2	2
OG0004134	0	1	0	10	0	2	0	0	0	0	2	0
OG0004135	0	0	0	1	0	0	0	1	0	0	13	0
OG0004136	0	0	0	0	7	0	0	1	0	1	5	1
OG0004137	5	1	1	0	0	0	0	1	1	2	3	1
OG0004145	0	1	0	1	3	2	0	2	1	2	2	1
OG0004151	1	1	1	2	1	1	0	1	1	1	2	3
OG0004158	0	0	0	1	1	5	0	0	0	3	4	1
OG0004171	1	2	1	1	2	2	0	1	0	2	2	1
OG0004172	1	2	1	1	1	3	0	1	1	1	2	1
OG0004174	1	1	1	1	1	8	0	0	0	1	1	0
OG0004183	1	3	1	2	1	2	0	1	1	1	1	1
OG0004184	1	1	1	3	1	1	0	2	0	2	2	1
OG0004188	1	1	0	3	0	1	0	1	2	1	1	4
OG0004191	0	1	0	1	1	1	0	7	0	1	2	1
OG0004194	1	1	1	1	2	1	0	1	3	1	2	1
OG0004203	1	1	1	3	1	2	0	1	1	1	2	1
OG0004204	0	1	1	1	1	1	0	0	4	2	2	2
OG0004209	0	1	1	2	1	2	0	1	1	1	2	3
OG0004213	1	1	1	1	1	1	0	3	0	1	2	3
OG0004217	0	1	1	4	2	0	0	0	1	2	2	2
OG0004251	0	0	0	0	0	2	0	2	11	0	0	0
OG0004252	0	0	0	0	0	0	0	13	1	1	0	0
OG0004255	0	0	0	0	0	0	0	12	2	1	0	0
OG0004256	0	0	0	0	0	1	0	12	2	0	0	0
OG0004259	0	0	0	1	2	0	0	0	0	12	0	0
OG0004260	0	0	0	2	11	1	0	0	0	1	0	0
OG0004261	0	0	0	14	0	0	0	1	0	0	0	0
OG0004262	1	2	0	12	0	0	0	0	0	0	0	0
OG0004280	0	1	3	0	1	4	0	0	1	1	2	1
OG0004284	1	0	0	1	1	1	0	0	0	1	7	2
OG0004285	1	0	1	1	0	0	0	0	0	2	8	1
OG0004289	1	1	1	2	1	2	0	0	1	2	2	1
OG0004294	3	1	0	1	1	2	0	0	1	2	2	1
OG0004305	1	0	0	3	1	3	0	0	0	1	4	1
OG0004309	0	0	0	1	2	4	0	2	0	2	3	0
OG0004312	1	0	0	1	2	4	0	0	2	1	2	1
OG0004320	0	0	0	0	1	0	0	0	0	6	2	5
OG0004321	1	3	0	1	1	1	0	1	1	2	2	1
OG0004324	0	0	0	0	1	0	0	0	0	0	13	0
OG0004328	0	0	0	0	2	1	0	0	0	2	9	0
OG0004334	1	1	1	0	1	1	0	2	1	1	4	1
OG0004335	0	0	0	11	0	0	0	0	0	0	3	0
OG0004337	1	1	0	2	0	1	0	0	0	1	2	6
OG0004340	1	1	1	2	2	0	0	1	1	1	2	2
OG0004349	0	0	0	0	0	6	0	0	0	0	6	2
OG0004353	0	1	0	0	0	0	0	0	0	0	9	4
OG0004356	0	0	0	1	0	1	0	0	0	9	3	0
OG0004359	1	0	1	2	1	1	0	1	1	2	2	2
OG0004360	0	0	0	0	0	0	0	0	1	1	12	0
OG0004376	0	0	0	7	0	0	0	0	0	0	7	0
OG0004378	3	0	0	0	0	0	0	0	0	0	10	1
OG0004389	0	0	0	1	1	1	0	0	1	1	7	2
OG0004390	1	0	2	1	2	2	0	0	1	2	2	1
OG0004414	0	1	1	1	1	2	0	1	0	1	4	2
OG0004416	2	1	1	4	0	0	0	0	1	2	2	1
OG0004431	0	6	3	1	0	0	0	0	0	1	1	2
OG0004432	1	1	1	1	1	1	0	1	1	2	3	1
OG0004434	0	0	0	2	1	2	0	0	3	1	2	3
OG0004444	1	0	1	1	1	2	0	1	1	1	2	3
OG0004448	0	0	1	0	0	0	0	0	1	3	7	2
OG0004449	3	1	1	1	1	1	0	1	1	1	2	1
OG0004452	1	0	1	5	2	1	0	0	0	1	2	1
OG0004454	0	0	0	1	0	12	0	0	0	0	1	0
OG0004457	0	0	1	0	0	0	0	0	0	3	9	1
OG0004458	0	1	1	0	1	0	0	2	2	4	2	1
OG0004462	0	0	1	0	0	1	0	0	0	4	8	0
OG0004466	0	0	3	1	0	0	0	0	0	4	6	0
OG0004470	0	1	0	0	1	1	0	1	1	2	3	4
OG0004478	0	0	0	0	4	4	0	1	0	2	3	0
OG0004481	0	0	0	0	3	10	0	0	0	0	1	0
OG0004485	0	1	0	2	1	0	0	3	3	1	2	1
OG0004489	0	0	0	0	0	0	0	5	0	6	3	0
OG0004499	1	1	1	1	2	2	0	0	1	1	3	1
OG0004502	0	0	0	0	8	4	0	1	0	0	1	0
OG0004517	1	1	1	1	1	4	0	0	1	1	2	1
OG0004523	1	1	1	3	1	2	0	0	0	1	2	2
OG0004544	2	1	1	1	1	2	0	0	1	1	2	2
OG0004545	1	0	0	3	0	0	0	3	1	0	4	2
OG0004555	0	0	0	3	0	0	0	2	1	2	6	0
OG0004557	1	1	1	2	1	2	0	1	1	1	2	1
OG0004565	1	0	0	1	1	2	0	1	1	2	4	1
OG0004589	1	1	1	2	0	2	0	3	0	1	2	1
OG0004599	1	0	1	1	1	2	0	0	0	1	3	4
OG0004603	0	0	0	3	1	2	0	2	1	2	2	1
OG0004616	1	1	1	1	1	3	0	1	1	1	2	1
OG0004634	1	1	1	1	1	2	0	1	1	2	2	1
OG0004637	1	1	1	2	1	2	0	0	1	2	2	1
OG0004639	1	1	1	3	1	1	0	1	1	1	2	1
OG0004643	0	1	1	2	1	2	0	0	1	2	3	1
OG0004657	1	1	1	2	1	2	0	1	1	1	2	1
OG0004660	0	0	0	1	1	1	0	1	1	3	1	5
OG0004670	1	0	1	2	1	2	0	1	1	1	2	2
OG0004672	2	1	1	1	0	0	0	1	1	2	2	3
OG0004686	1	0	0	1	3	2	0	1	1	1	2	2
OG0004693	1	2	1	1	2	1	0	1	1	1	2	1
OG0004699	1	1	0	5	0	0	0	0	1	3	2	1
OG0004709	0	1	1	2	0	2	0	0	1	1	4	2
OG0004714	1	1	1	1	2	2	0	1	1	1	2	1
OG0004721	2	1	1	2	1	2	0	1	0	1	2	1
OG0004722	1	1	1	1	1	2	0	2	1	1	2	1
OG0004737	1	1	1	1	1	1	0	2	1	2	2	1
OG0004740	2	0	0	2	0	0	0	4	2	1	2	1
OG0004754	0	0	0	1	1	1	0	0	0	1	2	8
OG0004763	1	1	1	1	4	2	0	0	1	1	1	1
OG0004773	2	4	2	1	1	0	0	0	1	1	1	1
OG0004775	1	1	1	1	1	1	0	2	1	2	2	1
OG0004778	1	1	1	1	2	1	0	1	1	2	2	1
OG0004780	1	1	1	1	4	0	0	1	1	1	1	2
OG0004783	0	1	1	1	1	3	0	1	1	3	1	1
OG0004786	1	1	0	2	3	2	0	0	1	1	2	1
OG0004797	1	1	1	1	1	1	0	2	1	1	2	2
OG0004800	1	1	1	2	1	2	0	1	1	1	2	1
OG0004805	1	1	1	5	1	0	0	1	0	1	2	1
OG0004817	1	1	1	1	2	1	0	1	1	2	2	1
OG0004818	1	1	0	3	1	2	0	0	1	1	2	2
OG0004819	1	1	1	0	0	0	0	3	2	3	2	1
OG0004822	1	1	1	2	1	1	0	1	2	1	2	1
OG0004826	1	2	1	2	1	1	0	2	1	1	1	1
OG0004828	1	1	1	1	2	1	0	1	2	1	2	1
OG0004865	2	1	1	1	1	1	0	1	2	1	0	3
OG0004866	0	1	0	6	2	2	0	0	1	1	0	1
OG0004867	1	0	0	8	1	3	0	0	0	0	0	1
OG0004868	1	1	1	3	1	1	0	2	2	1	0	1
OG0004870	0	0	0	0	0	0	0	12	1	1	0	0
OG0004873	0	0	0	10	0	0	0	3	1	0	0	0
OG0004887	1	1	1	1	1	2	0	1	1	1	2	1
OG0004894	0	0	0	0	0	0	0	0	1	0	12	0
OG0004899	0	1	0	1	3	0	0	0	0	5	2	1
OG0004911	1	1	1	1	1	1	0	1	0	1	2	3
OG0004915	4	1	1	1	0	1	0	1	1	0	2	1
OG0004916	0	0	0	0	1	2	0	3	1	3	3	0
OG0004917	1	1	1	2	2	2	0	0	1	1	1	1
OG0004919	2	2	1	1	0	0	0	1	1	1	3	1
OG0004926	0	0	0	0	1	10	0	0	0	0	2	0
OG0004934	0	1	0	0	2	3	0	0	0	3	4	0
OG0004940	1	0	1	1	2	2	0	1	1	1	2	1
OG0004950	0	0	1	1	1	1	0	3	1	1	3	1
OG0004954	0	2	0	1	0	3	0	0	1	1	4	1
OG0004955	1	1	1	1	1	2	0	1	1	1	2	1
OG0004961	2	0	0	2	1	2	0	1	1	1	2	1
OG0004965	0	1	0	2	1	1	0	0	1	1	5	1
OG0004966	0	1	1	0	0	0	0	0	0	0	8	3
OG0004968	0	0	0	2	0	0	0	2	1	0	8	0
OG0004972	1	1	1	1	1	1	0	1	1	2	2	1
OG0004979	1	0	1	1	2	2	0	1	1	2	1	1
OG0004980	0	0	0	0	1	2	0	5	1	1	2	1
OG0004982	0	0	0	11	0	0	0	0	0	0	2	0
OG0004985	1	1	1	1	1	2	0	1	1	1	2	1
OG0004989	0	1	1	1	1	4	0	0	1	1	2	1
OG0004990	0	0	0	8	1	2	0	0	0	0	2	0
OG0004992	0	1	1	0	0	0	0	0	0	1	10	0
OG0004999	1	0	1	1	2	2	0	1	1	1	2	1
OG0005001	1	1	1	1	1	2	0	1	1	1	2	1
OG0005010	2	2	2	1	0	0	0	1	1	1	2	1
OG0005013	1	0	0	1	1	2	0	2	2	1	2	1
OG0005024	0	0	0	0	1	2	0	0	1	1	2	6
OG0005031	0	1	1	2	4	1	0	1	0	1	2	0
OG0005033	0	2	1	0	0	0	0	3	4	0	3	0
OG0005037	1	0	1	2	1	2	0	0	1	2	2	1
OG0005040	0	1	1	2	1	2	0	1	1	1	1	2
OG0005050	0	0	0	1	0	0	0	0	0	5	3	4
OG0005055	1	1	0	2	0	2	0	2	1	1	2	1
OG0005056	0	0	0	2	2	1	0	1	1	2	4	0
OG0005057	0	0	0	0	0	0	0	8	4	0	1	0
OG0005063	0	0	0	0	1	1	0	9	0	0	2	0
OG0005073	2	1	2	0	0	0	0	0	0	2	4	2
OG0005074	2	1	1	0	0	0	0	0	0	0	7	2
OG0005080	0	0	0	8	0	0	0	0	0	0	5	0
OG0005081	0	0	0	1	0	0	0	0	1	4	5	2
OG0005083	1	1	1	1	1	2	0	1	1	2	2	0
OG0005086	0	0	0	2	1	1	0	1	1	4	3	0
OG0005087	1	1	1	1	1	0	0	1	1	2	2	2
OG0005091	0	0	0	0	0	0	0	1	2	1	6	3
OG0005092	0	0	0	0	11	0	0	0	0	0	2	0
OG0005098	0	0	0	4	0	0	0	0	0	3	3	3
OG0005101	2	0	1	2	2	1	0	0	0	2	2	1
OG0005102	0	0	0	0	1	2	0	2	1	3	2	2
OG0005115	1	1	1	2	0	0	0	1	1	1	3	2
OG0005118	1	1	0	1	1	2	0	1	1	2	2	1
OG0005127	1	1	1	1	2	1	0	1	1	1	2	1
OG0005130	1	1	1	0	0	0	0	2	1	1	2	4
OG0005136	0	0	0	3	1	1	0	0	1	2	4	1
OG0005139	1	1	1	1	1	2	0	1	1	1	2	1
OG0005163	1	1	1	1	4	0	0	0	1	1	2	1
OG0005165	0	1	1	1	1	1	0	1	2	2	2	1
OG0005167	2	1	1	2	1	1	0	1	0	1	2	1
OG0005168	1	1	1	1	1	1	0	1	1	1	2	2
OG0005170	1	2	1	1	1	1	0	1	1	1	2	1
OG0005172	1	1	1	1	2	2	0	0	0	2	2	1
OG0005174	1	1	0	1	1	1	0	3	1	0	2	2
OG0005182	1	1	1	1	1	2	0	1	1	1	2	1
OG0005191	0	1	0	3	1	1	0	1	1	1	2	2
OG0005202	1	1	0	1	1	2	0	1	1	1	3	1
OG0005205	1	1	1	3	1	2	0	0	0	0	2	2
OG0005207	1	0	0	1	3	3	0	0	1	1	2	1
OG0005215	1	2	1	1	1	0	0	2	1	1	2	1
OG0005217	0	1	1	1	1	3	0	1	1	1	2	1
OG0005218	1	1	1	1	2	1	0	1	1	2	1	1
OG0005220	1	1	1	1	1	1	0	1	1	1	2	2
OG0005227	1	1	1	1	1	1	0	1	1	2	2	1
OG0005231	1	0	0	1	0	1	0	1	1	1	3	4
OG0005232	1	1	1	1	2	2	0	1	0	2	1	1
OG0005238	1	1	1	1	1	2	0	1	1	1	2	1
OG0005264	2	1	1	1	1	1	0	1	1	1	2	1
OG0005272	1	1	1	1	1	2	0	1	1	1	2	1
OG0005273	0	1	2	1	1	1	0	1	2	1	2	1
OG0005280	1	1	1	1	1	2	0	1	0	2	2	1
OG0005295	1	1	1	1	1	2	0	1	1	1	2	1
OG0005303	1	1	2	1	1	1	0	1	1	1	2	1
OG0005319	1	1	1	2	1	1	0	1	1	1	2	1
OG0005321	1	0	0	3	0	0	0	1	1	2	2	3
OG0005326	1	1	1	1	1	2	0	1	1	1	2	1
OG0005342	0	0	0	0	0	0	0	0	12	0	1	0
OG0005345	1	1	1	2	1	1	0	1	1	1	2	1
OG0005347	1	1	1	2	2	1	0	0	1	1	2	1
OG0005352	1	0	0	6	0	0	0	0	0	3	2	1
OG0005367	1	1	1	3	2	0	0	0	0	1	3	1
OG0005369	5	1	1	0	0	0	0	1	1	0	2	2
OG0005373	1	1	1	1	1	2	0	1	1	1	2	1
OG0005385	1	0	1	0	1	0	0	2	1	2	4	1
OG0005386	1	1	1	2	1	1	0	1	1	1	1	2
OG0005391	1	1	1	0	1	1	0	1	0	1	2	4
OG0005399	3	1	2	1	1	1	0	0	1	1	1	1
OG0005400	0	0	0	12	0	0	0	0	0	0	1	0
OG0005410	1	1	1	1	2	2	0	0	1	1	2	1
OG0005417	1	1	1	1	1	2	0	1	1	1	2	1
OG0005423	1	1	1	1	2	1	0	1	1	2	1	1
OG0005427	1	1	1	1	1	1	0	1	2	1	2	1
OG0005430	1	2	1	1	2	0	0	1	1	2	1	1
OG0005431	1	1	1	1	1	1	0	1	1	2	2	1
OG0005436	1	1	1	1	2	1	0	1	2	1	1	1
OG0005441	2	1	1	2	1	1	0	0	1	1	2	1
OG0005446	1	1	1	2	1	2	0	1	1	1	1	1
OG0005490	0	1	0	1	1	0	0	7	1	1	0	1
OG0005491	0	0	0	3	1	1	0	0	1	0	0	7
OG0005494	1	0	0	0	0	0	0	2	7	3	0	0
OG0005497	5	2	1	0	0	0	0	3	2	0	0	0
OG0005501	0	0	0	2	1	8	0	0	0	2	0	0
OG0005502	0	0	0	1	0	0	0	0	0	12	0	0
OG0005503	0	0	0	2	10	0	0	0	0	1	0	0
OG0005504	0	0	0	4	2	6	0	0	0	1	0	0
OG0005505	0	0	0	4	0	0	0	0	0	9	0	0
OG0005506	0	0	0	4	1	5	0	0	0	3	0	0
OG0005507	0	0	0	0	12	0	0	0	0	1	0	0
OG0005513	1	0	0	12	0	0	0	0	0	0	0	0
OG0005525	0	1	1	1	1	2	0	0	1	1	2	2
OG0005530	0	1	1	2	1	1	0	0	0	1	2	3
OG0005534	1	1	0	1	1	1	0	1	1	2	2	1
OG0005536	0	1	0	0	0	0	0	0	0	0	7	4
OG0005540	1	1	1	1	1	2	0	0	0	1	3	1
OG0005546	0	1	0	0	0	0	0	0	4	2	2	3
OG0005559	0	0	0	2	1	2	0	1	1	1	2	2
OG0005563	1	1	1	0	0	3	0	0	0	1	2	3
OG0005565	0	1	1	1	1	2	0	1	1	1	2	1
OG0005567	0	1	2	3	0	1	0	0	0	1	2	2
OG0005569	0	3	2	0	0	0	0	0	0	1	6	0
OG0005570	0	0	0	0	0	0	0	1	1	0	10	0
OG0005577	0	1	2	1	1	2	0	0	0	2	2	1
OG0005590	2	0	0	0	1	1	0	0	1	1	5	1
OG0005591	1	1	1	1	0	0	0	2	1	2	2	1
OG0005592	0	0	0	1	0	0	0	0	0	4	6	1
OG0005597	1	1	1	1	1	1	0	1	1	1	2	1
OG0005600	0	0	0	4	0	2	0	0	1	1	2	2
OG0005602	0	1	1	0	2	6	0	0	0	0	2	0
OG0005605	1	1	1	0	0	0	0	0	0	3	6	0
OG0005610	1	0	0	2	3	3	0	0	1	1	1	0
OG0005614	0	0	2	6	0	1	0	0	0	0	2	1
OG0005617	1	1	1	1	0	0	0	1	1	2	3	1
OG0005618	0	0	0	1	2	2	0	1	1	2	2	1
OG0005622	0	0	0	2	1	4	0	0	0	1	4	0
OG0005624	0	0	0	6	0	0	0	1	1	3	1	0
OG0005625	0	0	0	1	0	1	0	1	5	1	3	0
OG0005627	0	1	1	1	1	2	0	2	1	1	1	1
OG0005628	1	1	1	2	1	0	0	0	1	0	3	2
OG0005632	0	0	0	9	0	0	0	0	0	1	2	0
OG0005633	1	0	0	0	1	2	0	2	3	1	1	1
OG0005636	0	1	1	1	1	1	0	1	1	2	2	1
OG0005639	1	1	0	1	1	2	0	1	1	1	2	1
OG0005640	1	1	1	1	0	0	0	1	1	1	3	2
OG0005642	1	0	1	3	0	0	0	1	1	2	2	1
OG0005644	1	1	1	2	0	0	0	1	2	1	3	0
OG0005649	1	1	1	1	1	1	0	0	1	1	2	2
OG0005650	0	0	0	0	0	0	0	1	1	3	3	4
OG0005657	0	0	0	1	3	2	0	2	0	2	1	1
OG0005658	0	1	0	0	0	3	0	0	1	2	1	4
OG0005661	1	1	1	1	1	1	0	0	1	3	1	1
OG0005662	1	0	1	1	2	1	0	1	1	1	1	2
OG0005672	1	1	0	1	1	4	0	0	0	1	2	1
OG0005676	1	1	1	1	2	2	0	0	0	1	2	1
OG0005679	0	1	1	1	1	2	0	0	0	1	3	2
OG0005682	2	1	1	1	1	1	0	1	0	1	2	1
OG0005684	2	0	0	6	0	0	0	0	0	2	1	1
OG0005687	2	0	0	2	1	1	0	2	1	0	2	1
OG0005692	2	0	0	1	1	2	0	2	1	1	2	0
OG0005694	0	0	0	0	2	1	0	0	0	5	4	0
OG0005706	0	0	0	2	6	0	0	0	0	3	1	0
OG0005713	1	2	1	1	1	0	0	0	1	2	2	1
OG0005725	0	0	0	0	1	2	0	4	1	1	2	1
OG0005726	0	0	0	1	1	2	0	3	1	1	2	1
OG0005729	0	0	1	0	2	4	0	0	0	1	4	0
OG0005733	1	0	1	1	1	3	0	0	1	1	2	1
OG0005740	0	0	0	1	3	1	0	2	1	1	2	1
OG0005741	2	1	0	1	2	1	0	0	1	1	2	1
OG0005746	1	1	1	3	0	1	0	0	1	1	2	1
OG0005748	1	1	1	1	1	1	0	1	1	1	2	1
OG0005749	1	1	1	1	1	1	0	1	1	1	2	1
OG0005754	0	1	1	1	1	2	0	1	1	1	2	1
OG0005758	0	1	1	3	1	2	0	0	0	1	2	1
OG0005759	1	1	1	1	1	1	0	0	1	2	2	1
OG0005761	0	0	0	3	0	0	0	1	1	1	5	1
OG0005766	1	2	1	4	0	0	0	0	1	0	2	1
OG0005767	1	1	0	0	1	0	0	0	0	1	2	6
OG0005770	0	1	0	1	1	2	0	2	1	1	2	1
OG0005771	1	1	1	1	0	0	0	2	1	2	2	1
OG0005773	0	0	0	4	0	2	0	1	1	1	2	1
OG0005775	0	0	0	1	2	3	0	0	1	3	2	0
OG0005779	0	1	1	1	1	1	0	2	1	1	2	1
OG0005780	1	1	1	1	1	1	0	0	1	2	2	1
OG0005791	1	1	1	1	1	1	0	1	1	1	2	1
OG0005795	1	1	0	2	1	2	0	0	1	1	1	2
OG0005796	0	1	1	1	1	2	0	1	1	1	2	1
OG0005799	0	0	0	4	1	1	0	1	0	1	2	2
OG0005803	0	1	1	1	1	2	0	1	1	1	2	1
OG0005810	1	1	1	1	1	2	0	0	1	1	1	2
OG0005812	1	1	1	1	1	1	0	1	1	1	2	1
OG0005818	1	1	1	1	1	1	0	1	1	1	2	1
OG0005821	0	0	0	10	0	0	0	0	0	0	2	0
OG0005826	0	0	0	0	0	0	0	6	4	0	2	0
OG0005832	0	1	1	1	1	2	0	1	1	1	2	1
OG0005834	1	0	0	1	1	2	0	1	1	2	2	1
OG0005835	1	1	1	1	1	1	0	1	1	1	2	1
OG0005840	1	1	1	1	1	2	0	0	1	1	2	1
OG0005843	1	1	1	1	1	1	0	1	1	1	2	1
OG0005846	1	1	1	1	1	2	0	0	1	1	2	1
OG0005854	1	0	0	0	0	0	0	3	3	2	2	1
OG0005862	1	1	1	1	1	1	0	1	1	1	2	1
OG0005865	1	1	1	1	1	1	0	1	1	1	2	1
OG0005867	1	0	0	2	0	0	0	1	1	4	2	1
OG0005873	1	1	1	1	2	1	0	0	1	1	2	1
OG0005883	1	1	1	1	1	1	0	1	1	1	2	1
OG0005886	1	1	2	1	1	3	0	0	0	1	2	0
OG0005888	1	1	1	1	1	1	0	1	1	1	2	1
OG0005889	1	0	0	1	1	2	0	1	1	1	2	2
OG0005891	1	1	1	2	1	1	0	1	1	1	1	1
OG0005893	1	1	1	6	0	0	0	0	0	0	2	1
OG0005895	0	0	0	4	0	0	0	0	0	2	3	3
OG0005896	2	1	1	5	0	0	0	0	0	0	2	1
OG0005899	0	1	1	2	1	1	0	1	1	1	2	1
OG0005903	0	0	0	1	0	2	0	0	1	1	3	4
OG0005909	0	0	0	11	0	0	0	0	0	0	1	0
OG0005910	1	1	1	1	1	1	0	0	2	0	1	3
OG0005916	1	1	2	1	0	0	0	2	1	1	2	1
OG0005922	1	0	1	2	1	3	0	0	0	1	2	1
OG0005924	0	0	0	1	1	2	0	1	1	3	2	1
OG0005927	1	1	0	1	1	2	0	1	1	1	2	1
OG0005929	1	1	1	0	1	2	0	1	1	1	2	1
OG0005933	0	1	0	1	2	2	0	1	1	1	2	1
OG0005934	1	1	1	1	1	0	0	1	2	2	1	1
OG0005936	0	1	1	2	0	1	0	0	1	2	2	2
OG0005938	1	1	1	3	1	2	0	0	1	0	1	1
OG0005940	1	0	0	3	2	1	0	0	1	1	2	1
OG0005942	1	1	0	0	0	0	0	2	2	2	3	1
OG0005950	0	0	0	9	0	0	0	0	0	0	2	1
OG0005951	1	1	0	1	2	1	0	1	0	1	2	2
OG0005959	1	1	1	1	1	1	0	1	1	1	2	1
OG0005962	1	0	0	1	1	1	0	1	1	1	2	3
OG0005964	0	1	1	1	1	1	0	3	1	1	1	1
OG0005985	1	1	0	2	2	1	0	0	1	1	2	1
OG0005989	0	1	1	1	2	2	0	1	1	1	1	1
OG0005990	1	1	1	1	1	2	0	0	1	1	1	2
OG0005993	1	1	1	1	1	1	0	1	1	1	2	1
OG0005995	1	1	1	1	1	2	0	0	1	1	2	1
OG0005996	1	1	1	1	1	1	0	1	1	1	2	1
OG0006046	1	1	1	1	1	2	0	2	0	1	0	2
OG0006048	0	0	0	7	0	0	0	0	0	3	0	2
OG0006049	0	0	0	5	0	0	0	1	4	1	0	1
OG0006053	6	0	2	0	0	1	0	2	1	0	0	0
OG0006055	0	0	0	0	0	1	0	0	10	1	0	0
OG0006059	0	0	0	5	0	0	0	1	6	0	0	0
OG0006061	0	0	0	0	9	0	0	2	1	0	0	0
OG0006062	0	2	2	3	0	0	0	3	2	0	0	0
OG0006063	0	0	0	0	5	5	0	0	1	1	0	0
OG0006067	0	0	0	0	3	1	0	0	0	8	0	0
OG0006068	0	0	0	0	0	1	0	11	0	0	0	0
OG0006081	1	1	0	2	1	1	0	0	1	1	2	1
OG0006083	2	0	0	1	1	1	0	1	1	1	2	1
OG0006084	1	1	1	1	1	2	0	0	0	1	2	1
OG0006085	1	1	1	1	1	1	0	0	1	1	2	1
OG0006086	1	0	1	2	1	1	0	0	0	1	3	1
OG0006090	1	1	1	1	0	1	0	0	0	2	2	2
OG0006093	1	1	0	2	1	1	0	0	1	1	2	1
OG0006096	0	0	0	0	0	2	0	0	0	0	5	4
OG0006097	0	1	1	1	1	2	0	0	1	1	2	1
OG0006098	0	1	1	0	1	2	0	0	0	1	4	1
OG0006099	1	0	0	1	1	1	0	1	1	2	2	1
OG0006102	1	1	1	0	1	1	0	1	1	1	2	1
OG0006103	1	1	1	1	1	1	0	0	1	1	2	1
OG0006104	0	1	1	1	0	0	0	2	2	2	2	0
OG0006106	1	1	1	0	0	0	0	0	1	2	4	1
OG0006109	1	0	0	1	1	2	0	1	1	1	2	1
OG0006110	2	0	0	1	3	2	0	0	0	0	3	0
OG0006114	1	1	1	1	1	1	0	0	1	1	2	1
OG0006115	1	1	1	1	1	1	0	0	1	1	2	1
OG0006116	1	1	1	3	0	0	0	0	0	2	2	1
OG0006117	0	1	0	6	0	0	0	0	0	1	3	0
OG0006118	0	0	0	1	0	0	0	0	0	2	6	2
OG0006119	0	0	0	2	1	1	0	1	1	1	2	2
OG0006122	0	0	0	1	0	0	0	0	0	1	5	4
OG0006123	0	0	0	0	1	0	0	0	0	0	5	5
OG0006127	0	1	1	0	0	1	0	0	0	1	7	0
OG0006129	0	0	0	1	0	0	0	2	1	2	4	1
OG0006131	1	0	1	1	1	2	0	0	1	1	2	1
OG0006133	0	1	0	2	1	1	0	0	1	1	3	1
OG0006138	0	0	0	2	0	0	0	0	0	0	6	3
OG0006140	0	0	0	0	0	0	0	1	0	0	6	4
OG0006142	0	1	0	0	0	1	0	0	0	2	7	0
OG0006144	1	1	1	1	1	2	0	0	0	1	2	1
OG0006147	1	1	1	1	1	1	0	0	0	1	2	2
OG0006149	1	1	0	1	4	1	0	0	1	0	1	1
OG0006151	0	0	0	0	0	1	0	0	0	1	9	0
OG0006152	0	0	0	1	0	0	0	2	1	4	2	1
OG0006156	0	0	0	3	0	0	0	1	2	1	2	2
OG0006161	0	0	0	0	0	0	0	4	1	1	4	1
OG0006165	1	1	1	1	1	0	0	1	1	1	2	1
OG0006169	0	0	0	0	7	1	0	0	0	1	2	0
OG0006170	0	0	0	2	0	0	0	0	0	0	9	0
OG0006171	0	1	1	1	0	0	0	1	1	1	1	4
OG0006172	2	0	0	0	1	2	0	0	1	1	2	2
OG0006173	0	0	0	0	0	0	0	0	1	4	4	2
OG0006176	0	1	0	1	1	3	0	0	1	2	1	1
OG0006182	0	0	0	1	4	1	0	0	0	2	2	1
OG0006185	1	0	0	2	2	2	0	0	0	1	2	1
OG0006188	0	1	1	7	0	0	0	0	0	0	2	0
OG0006191	0	1	0	2	3	1	0	0	1	1	1	1
OG0006192	0	1	1	3	0	0	0	0	0	3	2	1
OG0006194	1	0	0	1	3	0	0	1	1	1	2	1
OG0006195	0	0	1	1	0	2	0	0	0	0	6	1
OG0006198	0	0	0	1	1	2	0	0	1	1	2	3
OG0006209	0	0	0	0	0	0	0	2	0	0	9	0
OG0006215	0	0	0	0	0	0	0	8	1	0	2	0
OG0006216	0	0	0	10	0	0	0	0	0	0	1	0
OG0006217	0	1	0	2	1	4	0	0	0	1	1	1
OG0006218	1	0	0	1	1	2	0	0	1	3	1	1
OG0006221	1	0	1	1	0	0	0	1	1	2	3	1
OG0006223	1	1	2	2	0	2	0	0	0	1	2	0
OG0006228	1	0	0	2	0	2	0	1	0	1	2	2
OG0006238	2	0	0	1	1	1	0	1	1	1	2	1
OG0006239	0	0	0	6	0	0	0	0	0	0	2	3
OG0006249	1	0	0	4	1	1	0	0	1	0	2	1
OG0006252	2	1	1	1	0	0	0	1	1	1	2	1
OG0006254	0	1	0	1	1	2	0	0	1	1	3	1
OG0006255	1	1	1	1	1	1	0	0	1	1	2	1
OG0006257	0	1	0	1	1	1	0	3	2	0	1	1
OG0006261	1	1	0	1	1	1	0	1	1	1	2	1
OG0006262	1	0	0	1	1	2	0	1	1	1	2	1
OG0006263	1	1	1	1	1	1	0	1	0	1	2	1
OG0006267	1	1	0	0	1	1	0	0	1	1	4	1
OG0006270	1	1	0	2	1	1	0	0	1	1	2	1
OG0006273	1	1	1	1	1	0	0	1	1	1	2	1
OG0006274	1	1	1	1	1	2	0	0	0	1	2	1
OG0006276	1	1	1	1	1	1	0	0	1	1	2	1
OG0006279	1	1	1	1	1	1	0	0	1	1	2	1
OG0006281	1	0	0	1	3	1	0	0	0	2	2	1
OG0006293	1	2	1	1	1	1	0	0	0	2	1	1
OG0006303	0	0	0	2	1	4	0	0	0	1	2	1
OG0006305	0	2	1	0	0	0	0	0	0	3	3	2
OG0006309	3	0	0	1	1	1	0	0	0	2	2	1
OG0006313	0	1	1	0	0	0	0	0	2	0	5	2
OG0006316	1	0	0	0	1	2	0	1	1	2	2	1
OG0006317	0	0	0	2	1	2	0	0	1	1	2	2
OG0006319	1	0	0	0	2	2	0	1	1	1	2	1
OG0006320	1	1	0	1	0	0	0	1	2	1	2	2
OG0006326	1	1	1	1	2	1	0	0	0	1	2	1
OG0006329	0	1	1	0	0	0	0	2	1	2	2	2
OG0006330	0	1	1	1	1	1	0	1	1	1	2	1
OG0006333	1	1	1	1	1	1	0	1	1	1	1	1
OG0006335	2	1	1	2	0	0	0	1	0	1	2	1
OG0006338	0	1	0	1	1	1	0	2	1	1	2	1
OG0006340	1	1	1	1	1	0	0	1	1	1	2	1
OG0006342	0	2	2	1	0	0	0	1	1	1	2	1
OG0006346	0	1	1	2	0	0	0	1	1	2	2	1
OG0006349	1	1	1	1	1	1	0	0	1	1	2	1
OG0006363	0	0	0	4	0	0	0	0	1	1	2	3
OG0006369	1	2	0	2	1	0	0	0	1	1	1	2
OG0006372	1	1	1	1	1	1	0	1	1	1	1	1
OG0006373	0	0	0	1	0	3	0	1	0	3	2	1
OG0006376	0	1	0	2	3	1	0	0	0	1	2	1
OG0006377	1	1	1	1	1	1	0	1	1	1	1	1
OG0006384	0	1	1	0	1	1	0	2	1	1	2	1
OG0006395	3	1	1	1	1	1	0	0	0	0	2	1
OG0006396	0	0	0	2	1	2	0	0	1	1	1	3
OG0006397	0	1	1	0	0	2	0	1	1	2	1	2
OG0006398	2	1	1	1	0	0	0	1	1	1	2	1
OG0006402	1	1	0	1	1	1	0	1	0	2	2	1
OG0006405	0	0	0	1	1	2	0	1	1	3	2	0
OG0006408	1	1	0	1	1	2	0	0	1	1	2	1
OG0006412	0	0	0	1	1	1	0	2	2	1	2	1
OG0006413	1	1	0	2	1	1	0	0	1	1	2	1
OG0006415	0	1	0	1	1	2	0	1	1	1	2	1
OG0006417	2	0	0	0	0	0	0	1	1	3	2	2
OG0006418	1	1	1	2	1	0	0	0	0	3	1	1
OG0006419	0	0	0	2	1	2	0	0	0	3	2	1
OG0006425	0	0	0	0	1	0	0	1	7	1	1	0
OG0006433	0	1	1	1	0	4	0	0	1	0	2	1
OG0006434	2	1	1	2	1	1	0	0	0	1	1	1
OG0006436	0	1	1	1	1	2	0	0	1	1	2	1
OG0006437	1	1	1	1	1	1	0	1	1	1	1	1
OG0006442	1	2	2	2	0	0	0	0	0	0	2	2
OG0006448	0	0	0	8	1	0	0	0	0	1	1	0
OG0006449	1	1	1	4	1	1	0	0	0	1	1	0
OG0006450	0	1	1	2	1	1	0	0	1	1	2	1
OG0006452	1	1	1	1	1	1	0	0	1	1	2	1
OG0006456	1	1	1	1	2	1	0	0	1	1	1	1
OG0006458	1	0	1	1	2	0	0	1	1	2	1	1
OG0006463	1	1	1	1	1	2	0	0	1	1	1	1
OG0006469	1	1	1	1	1	0	0	0	1	1	2	2
OG0006519	0	0	0	0	0	6	0	0	0	4	0	1
OG0006521	0	0	0	0	0	10	0	0	0	0	0	1
OG0006524	1	0	0	3	0	0	0	1	6	0	0	0
OG0006528	0	0	0	1	9	0	0	0	1	0	0	0
OG0006529	4	1	1	3	0	0	0	0	1	1	0	0
OG0006530	1	1	1	4	1	3	0	0	0	0	0	0
OG0006531	2	2	6	1	0	0	0	0	0	0	0	0
OG0006533	0	0	1	10	0	0	0	0	0	0	0	0
OG0006534	3	0	0	5	0	0	0	0	0	3	0	0
OG0006536	0	0	0	0	10	0	0	0	0	1	0	0
OG0006537	0	0	0	0	10	0	0	0	0	1	0	0
OG0006538	0	0	0	0	3	7	0	0	0	1	0	0
OG0006539	0	0	0	10	0	0	0	0	0	1	0	0
OG0006541	0	0	0	0	0	2	0	9	0	0	0	0
OG0006542	0	0	0	0	8	1	0	2	0	0	0	0
OG0006543	1	10	0	0	0	0	0	0	0	0	0	0
OG0006545	0	1	0	0	10	0	0	0	0	0	0	0
OG0006567	0	1	1	1	1	0	0	0	1	1	2	2
OG0006568	1	1	0	1	0	0	0	0	1	3	1	2
OG0006573	1	1	1	1	0	0	0	1	1	1	2	1
OG0006579	0	1	1	2	0	0	0	0	0	3	2	1
OG0006581	2	0	1	1	0	0	0	0	0	1	4	1
OG0006583	0	1	0	1	0	0	0	0	0	3	5	0
OG0006586	0	1	1	2	0	0	0	1	1	0	4	0
OG0006587	1	0	0	2	1	1	0	0	0	2	2	1
OG0006589	0	1	1	0	0	0	0	0	1	1	5	1
OG0006590	0	0	0	2	0	0	0	0	0	1	7	0
OG0006591	0	0	0	5	0	0	0	1	1	1	2	0
OG0006592	0	3	3	1	0	0	0	0	0	1	2	0
OG0006593	0	0	0	2	2	2	0	0	0	1	2	1
OG0006595	0	0	1	2	0	1	0	0	1	1	3	1
OG0006598	0	1	1	1	1	0	0	1	1	2	2	0
OG0006599	1	0	0	1	1	1	0	1	0	2	2	1
OG0006600	0	1	0	3	0	0	0	0	0	1	2	3
OG0006601	0	0	0	1	2	1	0	0	1	1	2	2
OG0006602	0	1	0	0	0	0	0	0	3	2	4	0
OG0006603	0	1	1	0	0	2	0	0	0	1	3	2
OG0006609	0	0	0	3	0	0	0	0	0	0	6	1
OG0006610	0	0	0	7	0	1	0	0	0	0	2	0
OG0006614	0	0	0	1	0	0	0	1	3	1	4	0
OG0006617	1	1	1	1	0	0	0	1	1	1	2	1
OG0006618	2	1	1	0	0	0	0	0	0	1	4	1
OG0006620	1	1	1	0	0	0	0	0	0	2	5	0
OG0006622	1	0	0	2	2	1	0	0	1	1	2	0
OG0006623	1	1	0	1	1	2	0	0	0	1	2	1
OG0006626	1	1	1	1	0	0	0	1	1	1	2	1
OG0006628	0	1	1	0	0	0	0	0	0	2	3	3
OG0006629	0	0	0	1	1	1	0	2	1	1	2	1
OG0006630	0	0	0	1	0	0	0	0	0	0	9	0
OG0006633	0	1	1	0	2	1	0	0	0	1	3	1
OG0006636	0	1	1	2	0	0	0	0	0	2	3	1
OG0006638	0	0	0	1	4	0	0	0	0	1	2	2
OG0006640	1	0	0	0	1	4	0	0	0	0	4	0
OG0006641	1	0	0	1	1	2	0	0	1	0	3	1
OG0006643	1	0	0	1	2	2	0	1	0	0	1	2
OG0006644	0	0	0	0	2	4	0	0	0	0	1	3
OG0006647	1	1	1	0	1	1	0	0	1	1	1	2
OG0006648	0	1	1	0	0	0	0	1	1	2	3	1
OG0006649	0	0	0	2	1	0	0	1	1	1	3	1
OG0006650	0	0	0	3	3	0	0	1	0	0	3	0
OG0006652	0	1	0	0	0	0	0	0	0	0	9	0
OG0006657	0	1	1	2	1	1	0	0	0	2	2	0
OG0006658	2	1	1	1	1	0	0	0	0	1	2	1
OG0006663	1	0	0	1	1	1	0	1	1	1	2	1
OG0006664	1	1	0	1	1	1	0	0	0	2	2	1
OG0006668	1	2	2	1	0	0	0	0	0	1	2	1
OG0006671	1	1	1	1	1	1	0	0	0	1	2	1
OG0006673	0	0	0	0	2	0	0	5	0	0	3	0
OG0006675	1	0	0	1	1	1	0	1	1	1	2	1
OG0006677	0	1	1	1	0	0	0	1	1	2	2	1
OG0006678	0	0	0	1	0	2	0	1	1	1	3	1
OG0006680	0	1	1	1	1	1	0	0	1	1	2	1
OG0006686	0	0	0	0	0	0	0	0	1	0	9	0
OG0006689	0	1	1	1	0	3	0	0	0	1	2	1
OG0006690	1	1	1	1	0	0	0	1	1	1	2	1
OG0006692	0	1	0	1	0	2	0	2	1	1	1	1
OG0006693	0	0	0	1	1	2	0	1	1	1	2	1
OG0006695	0	0	0	0	1	1	0	0	1	2	2	3
OG0006697	1	1	1	0	0	0	0	1	1	1	2	2
OG0006701	0	0	0	2	0	0	0	0	1	1	3	3
OG0006706	1	1	0	1	1	1	0	1	1	0	2	1
OG0006707	1	1	1	0	1	0	0	1	1	1	2	1
OG0006708	1	0	1	0	1	2	0	0	0	2	2	1
OG0006711	0	0	1	1	3	1	0	0	0	2	2	0
OG0006712	0	1	0	5	1	0	0	0	0	1	1	1
OG0006713	1	1	0	1	2	0	0	1	0	0	2	2
OG0006717	1	1	0	1	1	1	0	0	1	1	2	1
OG0006718	0	0	0	3	0	0	0	2	1	1	2	1
OG0006720	1	1	0	1	1	1	0	1	1	1	1	1
OG0006721	1	0	0	1	1	1	0	1	0	1	3	1
OG0006726	1	2	0	0	0	0	0	2	1	1	2	1
OG0006736	0	0	0	8	0	0	0	0	0	0	2	0
OG0006740	0	2	1	2	0	0	0	2	0	0	2	1
OG0006741	0	1	1	1	1	1	0	1	1	1	1	1
OG0006742	1	0	1	1	0	0	0	1	1	1	2	2
OG0006743	1	0	1	1	1	0	0	1	1	1	2	1
OG0006748	0	1	1	2	0	1	0	1	1	1	2	0
OG0006749	0	0	0	3	1	2	0	0	0	2	2	0
OG0006755	0	0	0	3	0	0	0	0	0	5	1	1
OG0006761	1	1	1	1	1	1	0	0	0	1	2	1
OG0006763	1	1	0	0	0	0	0	3	1	1	1	2
OG0006767	0	0	0	1	1	2	0	2	1	1	1	1
OG0006768	1	1	1	1	1	1	0	0	1	1	1	1
OG0006769	0	0	0	0	1	2	0	0	0	0	2	5
OG0006771	0	0	0	1	1	2	0	1	1	1	2	1
OG0006773	1	1	1	1	1	1	0	0	0	1	2	1
OG0006777	0	0	0	1	1	1	0	0	1	2	2	2
OG0006778	1	0	1	1	1	1	0	0	1	1	2	1
OG0006783	1	1	0	1	0	0	0	1	1	1	2	2
OG0006787	0	0	0	2	0	0	0	2	1	2	2	1
OG0006790	0	0	0	1	1	3	0	0	1	2	1	1
OG0006791	0	0	0	0	1	1	0	3	0	1	2	2
OG0006795	1	0	0	2	1	1	0	0	0	2	2	1
OG0006797	1	0	0	4	0	0	0	0	0	0	2	3
OG0006801	1	0	1	0	0	0	0	0	0	6	2	0
OG0006808	0	0	0	0	9	0	0	0	0	0	1	0
OG0006809	0	1	0	1	1	0	0	2	1	1	1	2
OG0006810	0	1	0	5	0	0	0	0	0	1	2	1
OG0006811	0	0	0	0	0	0	0	1	0	1	8	0
OG0006812	0	0	0	4	1	2	0	0	0	0	1	2
OG0006818	0	1	0	0	0	0	0	2	1	0	3	3
OG0006819	0	0	0	1	0	0	0	0	0	0	2	7
OG0006820	1	0	0	1	1	1	0	0	1	1	2	2
OG0006825	1	1	0	1	2	1	0	0	0	1	2	1
OG0006826	0	0	0	1	0	1	0	1	1	2	3	1
OG0006828	1	1	0	1	1	1	0	0	1	1	2	1
OG0006831	2	0	0	1	2	2	0	0	0	1	1	1
OG0006834	1	0	1	1	1	1	0	0	1	2	1	1
OG0006838	0	0	0	1	0	0	0	1	2	3	2	1
OG0006839	0	1	0	0	5	0	0	0	1	1	1	1
OG0006841	1	1	1	1	1	1	0	0	1	1	1	1
OG0006847	0	1	0	3	1	0	0	1	1	1	1	1
OG0006851	0	1	1	1	1	1	0	1	0	1	2	1
OG0006853	1	0	0	0	2	4	0	1	0	0	2	0
OG0006855	0	0	0	2	0	0	0	0	0	1	6	1
OG0006856	1	2	1	1	1	1	0	0	0	0	2	1
OG0006857	1	1	1	1	3	1	0	0	0	0	1	1
OG0006859	1	0	1	0	2	0	0	1	1	2	1	1
OG0006865	1	1	1	1	0	3	0	0	0	1	1	1
OG0006867	0	1	1	1	1	1	0	0	0	2	2	1
OG0006868	1	1	0	1	1	1	0	2	0	1	1	1
OG0006869	1	1	1	1	1	2	0	0	0	1	1	1
OG0006873	1	1	1	0	2	0	0	1	0	1	2	1
OG0006875	1	1	1	1	0	1	0	0	1	1	2	1
OG0006878	1	0	1	1	1	1	0	1	0	1	2	1
OG0006881	2	1	0	1	1	1	0	0	1	1	1	1
OG0006884	1	0	0	1	1	2	0	2	0	0	2	1
OG0006886	1	1	1	1	1	1	0	0	1	1	1	1
OG0006887	2	1	1	1	0	0	0	0	0	3	1	1
OG0006889	1	0	0	1	1	0	0	1	2	1	1	2
OG0006896	1	1	1	0	0	0	0	1	1	2	2	1
OG0006897	0	0	0	2	0	0	0	1	1	2	2	2
OG0006900	1	1	1	1	1	1	0	1	0	1	1	1
OG0006901	1	1	1	1	1	1	0	0	1	1	1	1
OG0006969	1	1	1	0	1	0	0	3	0	1	0	2
OG0006971	0	0	0	9	0	0	0	0	0	0	0	1
OG0006972	0	1	0	4	0	0	0	1	1	2	0	1
OG0006973	1	0	0	3	1	2	0	1	1	0	0	1
OG0006975	1	1	1	1	0	0	0	0	0	0	0	6
OG0006976	0	0	0	0	7	1	0	0	0	1	0	1
OG0006977	0	1	1	0	0	0	0	3	4	0	0	1
OG0006978	1	1	1	0	2	3	0	0	0	1	0	1
OG0006979	0	0	0	0	4	0	0	1	0	4	0	1
OG0006980	0	0	0	1	0	0	0	4	3	2	0	0
OG0006981	0	0	0	0	0	1	0	0	5	4	0	0
OG0006982	0	2	2	1	0	0	0	2	3	0	0	0
OG0006992	0	0	0	0	0	0	0	5	4	1	0	0
OG0006994	1	1	0	1	2	2	0	2	1	0	0	0
OG0006995	0	0	0	0	4	4	0	1	1	0	0	0
OG0006996	0	0	0	0	1	0	0	8	1	0	0	0
OG0007000	1	3	2	2	0	0	0	0	0	2	0	0
OG0007001	1	1	1	4	1	2	0	0	0	0	0	0
OG0007002	2	4	4	0	0	0	0	0	0	0	0	0
OG0007005	0	0	1	9	0	0	0	0	0	0	0	0
OG0007006	0	0	1	0	0	0	0	0	0	9	0	0
OG0007008	0	0	0	8	0	0	0	0	0	2	0	0
OG0007009	0	0	0	0	9	0	0	0	0	1	0	0
OG0007010	1	0	0	0	3	5	0	0	0	1	0	0
OG0007011	0	0	0	4	2	2	0	1	0	1	0	0
OG0007012	0	0	0	3	4	2	0	0	0	1	0	0
OG0007013	0	0	0	0	6	3	0	0	0	1	0	0
OG0007014	0	0	0	0	1	8	0	0	0	1	0	0
OG0007017	1	3	0	6	0	0	0	0	0	0	0	0
OG0007033	0	1	1	0	0	0	0	1	2	1	3	0
OG0007035	0	0	1	3	0	0	0	1	0	1	2	1
OG0007038	0	1	0	0	0	0	0	0	0	2	2	4
OG0007039	1	0	0	1	0	0	0	1	1	1	3	1
OG0007040	0	0	0	2	1	0	0	1	1	1	2	1
OG0007042	1	0	0	2	1	1	0	0	0	1	2	1
OG0007050	0	0	0	0	0	0	0	4	1	2	2	0
OG0007056	0	0	0	0	1	3	0	0	0	0	2	3
OG0007058	0	0	0	2	0	0	0	0	0	0	3	4
OG0007060	0	0	0	2	0	0	0	0	0	1	4	2
OG0007061	0	0	0	2	0	0	0	1	1	1	2	2
OG0007062	1	0	0	1	0	0	0	0	0	2	3	2
OG0007063	0	1	1	0	0	0	0	0	0	1	4	2
OG0007068	0	0	1	2	2	0	0	0	1	0	2	1
OG0007069	0	0	0	3	0	0	0	1	0	2	3	0
OG0007071	1	1	1	0	0	0	0	0	0	0	3	3
OG0007072	1	1	0	1	0	2	0	0	0	1	2	1
OG0007076	0	0	0	1	0	0	0	1	1	3	2	1
OG0007078	0	0	0	0	0	0	0	0	1	1	7	0
OG0007079	0	0	0	3	0	1	0	0	0	2	3	0
OG0007080	2	0	0	0	0	0	0	0	0	1	6	0
OG0007084	0	0	0	1	0	1	0	1	1	2	2	1
OG0007085	0	1	0	0	0	0	0	0	0	0	5	3
OG0007088	1	0	0	1	1	1	0	1	1	1	2	0
OG0007091	0	0	0	0	0	1	0	0	0	0	8	0
OG0007092	0	0	0	1	1	1	0	1	1	1	2	1
OG0007093	0	0	0	1	0	0	0	0	0	1	7	0
OG0007094	1	0	0	1	0	0	0	0	2	1	3	1
OG0007095	1	1	1	1	1	1	0	0	0	1	1	1
OG0007096	0	0	0	0	0	0	0	1	1	0	7	0
OG0007097	0	0	0	6	0	0	0	0	0	0	1	2
OG0007098	1	2	0	1	0	1	0	0	0	0	4	0
OG0007099	2	0	0	1	0	0	0	1	1	1	2	1
OG0007102	0	0	0	1	1	2	0	0	0	1	3	1
OG0007103	0	0	0	0	3	0	0	0	0	2	4	0
OG0007104	1	0	0	1	1	1	0	0	1	1	2	1
OG0007105	0	0	0	1	3	1	0	0	0	1	3	0
OG0007107	0	0	0	1	0	0	0	5	0	0	3	0
OG0007111	0	0	0	0	0	2	0	0	0	1	4	2
OG0007112	0	0	1	0	0	0	0	0	0	2	6	0
OG0007113	0	0	0	0	1	2	0	1	1	1	2	1
OG0007115	1	1	0	1	1	2	0	0	1	0	2	0
OG0007116	0	0	0	0	4	3	0	0	0	0	2	0
OG0007117	0	1	1	0	1	0	0	0	1	1	3	1
OG0007118	1	1	0	1	1	1	0	0	1	1	1	1
OG0007121	0	1	1	0	0	0	0	1	0	0	3	3
OG0007122	1	0	0	3	0	0	0	1	1	2	1	0
OG0007125	2	1	1	1	0	0	0	0	1	1	1	1
OG0007127	0	0	0	0	0	0	0	2	0	2	5	0
OG0007130	0	0	0	1	0	0	0	1	1	1	2	3
OG0007131	0	0	0	2	1	0	0	2	1	1	1	1
OG0007134	0	0	0	1	2	1	0	0	1	1	2	1
OG0007136	1	1	0	2	1	0	0	0	1	0	2	1
OG0007137	0	0	0	3	0	3	0	0	0	1	2	0
OG0007139	1	0	0	1	0	0	0	1	1	1	2	2
OG0007143	0	0	0	0	0	5	0	1	0	0	3	0
OG0007146	0	0	0	0	1	2	0	1	1	1	2	1
OG0007147	0	0	0	1	0	0	0	0	0	1	6	1
OG0007148	0	0	0	1	1	2	0	0	1	2	2	0
OG0007149	1	0	0	0	0	0	0	1	0	4	2	1
OG0007151	0	0	0	1	0	0	0	1	2	0	5	0
OG0007154	0	0	0	0	6	0	0	0	0	1	2	0
OG0007158	0	0	0	0	0	3	0	2	2	0	2	0
OG0007159	0	0	0	0	0	0	0	1	1	0	7	0
OG0007167	0	0	0	1	1	2	0	0	0	1	3	1
OG0007174	0	0	0	0	1	0	0	0	0	0	4	4
OG0007176	1	0	0	4	0	0	0	0	0	1	2	1
OG0007181	0	1	1	1	0	0	0	1	1	1	2	1
OG0007183	0	1	1	0	1	1	0	0	1	1	2	1
OG0007184	1	1	1	1	0	0	0	0	0	2	2	1
OG0007187	1	1	1	0	1	1	0	0	0	1	2	1
OG0007189	0	0	0	1	1	1	0	0	0	2	2	2
OG0007190	1	1	1	1	0	0	0	0	0	2	2	1
OG0007191	1	0	0	0	0	0	0	2	1	2	3	0
OG0007192	1	2	0	1	1	0	0	0	0	1	2	1
OG0007193	0	0	0	1	1	2	0	1	1	1	1	1
OG0007196	1	1	0	0	1	1	0	0	1	1	2	1
OG0007197	0	0	0	0	1	1	0	0	1	1	2	3
OG0007201	0	0	0	2	1	1	0	0	1	1	2	1
OG0007203	1	1	0	2	0	0	0	1	1	2	1	0
OG0007205	0	0	0	0	0	0	0	2	1	1	2	3
OG0007206	0	0	0	1	3	2	0	0	0	0	2	1
OG0007207	1	1	1	0	0	2	0	0	0	1	2	1
OG0007210	1	1	1	1	0	0	0	1	1	1	2	0
OG0007211	1	1	0	0	1	1	0	0	0	2	2	1
OG0007215	1	1	0	0	0	0	0	0	0	2	2	3
OG0007216	1	0	0	1	1	2	0	0	0	1	2	1
OG0007219	1	1	1	0	0	0	0	1	1	2	2	0
OG0007221	0	0	0	1	1	1	0	1	1	1	2	1
OG0007222	0	0	0	3	0	0	0	0	0	2	2	2
OG0007225	1	0	0	1	1	0	0	1	2	1	1	1
OG0007226	0	0	0	0	1	1	0	1	1	3	1	1
OG0007227	1	1	1	1	1	0	0	0	0	1	2	1
OG0007228	1	1	1	1	1	1	0	0	0	1	2	0
OG0007230	0	0	0	1	1	0	0	0	0	2	2	3
OG0007234	0	0	0	2	0	1	0	0	1	2	2	1
OG0007237	1	0	0	1	1	0	0	1	1	1	2	1
OG0007239	0	0	0	5	0	1	0	0	0	1	1	1
OG0007244	0	1	1	0	0	1	0	1	1	1	2	1
OG0007246	0	1	0	1	0	0	0	1	2	1	2	1
OG0007250	0	1	0	1	0	0	0	1	1	2	2	1
OG0007251	0	0	0	2	0	0	0	0	0	1	5	1
OG0007254	0	1	1	1	0	0	0	1	1	1	2	1
OG0007255	0	0	0	0	1	0	0	0	0	0	8	0
OG0007258	0	0	0	1	1	2	0	0	0	2	2	1
OG0007261	0	0	0	0	0	0	0	3	2	0	4	0
OG0007262	0	0	0	1	0	2	0	0	0	1	2	3
OG0007264	2	0	0	1	0	0	0	0	1	1	2	2
OG0007269	0	0	0	0	0	0	0	7	1	0	1	0
OG0007271	1	0	0	2	1	1	0	1	1	0	1	1
OG0007272	0	1	0	1	1	0	0	1	1	1	2	1
OG0007273	0	1	1	0	0	0	0	1	0	2	2	2
OG0007274	0	0	0	1	2	1	0	0	1	1	2	1
OG0007276	1	1	1	0	0	1	0	0	1	1	1	2
OG0007277	1	1	1	1	0	0	0	0	0	2	2	1
OG0007279	0	0	0	0	1	2	0	0	0	0	2	4
OG0007280	0	1	1	1	0	1	0	1	1	1	1	1
OG0007282	1	2	1	1	0	0	0	0	0	1	2	1
OG0007284	1	1	1	2	0	0	0	0	1	1	1	1
OG0007285	0	1	1	3	0	0	0	0	0	1	2	1
OG0007287	1	0	1	0	0	0	0	2	1	1	2	1
OG0007288	0	1	1	1	1	1	0	0	0	1	2	1
OG0007289	1	1	1	2	0	0	0	0	1	1	1	1
OG0007291	1	1	1	0	0	0	0	1	1	1	2	1
OG0007293	0	1	1	1	0	0	0	1	1	1	2	1
OG0007294	0	0	0	1	1	2	0	0	1	1	1	2
OG0007295	0	0	0	4	0	0	0	0	0	1	2	2
OG0007296	1	0	0	1	1	1	0	1	1	0	2	1
OG0007298	0	1	1	1	1	0	0	0	0	2	2	1
OG0007301	0	0	0	0	1	1	0	1	1	1	2	2
OG0007302	1	0	1	1	1	1	0	0	0	1	2	1
OG0007303	0	0	0	1	1	1	0	2	1	1	1	1
OG0007305	1	0	0	4	0	0	0	0	0	1	2	1
OG0007306	1	1	0	1	1	0	0	0	0	1	3	1
OG0007307	2	1	0	1	0	0	0	0	0	2	2	1
OG0007309	0	1	1	0	0	0	0	2	2	1	1	1
OG0007310	0	1	1	2	1	1	0	0	0	1	2	0
OG0007313	0	0	0	0	1	2	0	1	1	1	2	1
OG0007314	1	1	0	0	1	1	0	1	0	1	2	1
OG0007316	0	1	0	0	1	2	0	0	0	2	1	2
OG0007319	1	0	0	1	1	1	0	1	0	1	2	1
OG0007403	1	1	0	1	1	1	0	1	1	1	0	1
OG0007404	0	0	0	3	0	0	0	0	1	4	0	1
OG0007406	0	1	1	5	0	0	0	0	0	0	0	2
OG0007408	1	1	1	1	2	0	0	0	1	1	0	1
OG0007411	0	0	0	0	0	1	0	1	7	0	0	0
OG0007412	1	0	0	1	0	0	0	0	1	6	0	0
OG0007414	1	0	0	1	1	1	0	3	1	1	0	0
OG0007416	1	0	0	0	1	0	0	5	2	0	0	0
OG0007417	1	0	0	0	0	1	0	1	5	1	0	0
OG0007419	0	0	0	5	0	0	0	0	4	0	0	0
OG0007421	0	0	0	5	0	0	0	0	4	0	0	0
OG0007423	0	1	0	0	0	0	0	6	2	0	0	0
OG0007425	0	0	0	0	0	0	0	3	1	5	0	0
OG0007428	0	1	5	3	0	0	0	0	0	0	0	0
OG0007429	2	1	1	5	0	0	0	0	0	0	0	0
OG0007431	0	1	1	2	0	0	0	0	0	5	0	0
OG0007432	8	0	1	0	0	0	0	0	0	0	0	0
OG0007433	3	5	1	0	0	0	0	0	0	0	0	0
OG0007434	0	0	0	0	7	0	0	1	0	1	0	0
OG0007435	0	0	0	1	0	0	0	0	0	8	0	0
OG0007437	1	0	0	0	4	0	0	0	0	4	0	0
OG0007439	1	0	0	0	0	0	0	0	0	8	0	0
OG0007440	0	0	0	0	0	6	0	0	0	3	0	0
OG0007441	0	1	0	0	0	0	0	0	0	8	0	0
OG0007442	0	0	0	0	6	2	0	0	0	1	0	0
OG0007443	0	0	0	1	4	3	0	0	0	1	0	0
OG0007444	0	0	0	2	5	0	0	0	0	2	0	0
OG0007446	0	0	0	8	0	0	0	1	0	0	0	0
OG0007447	0	0	0	0	1	0	0	8	0	0	0	0
OG0007448	0	1	0	1	5	2	0	0	0	0	0	0
OG0007449	1	1	0	6	1	0	0	0	0	0	0	0
OG0007482	1	1	1	0	0	0	0	0	0	1	2	2
OG0007486	0	0	0	2	1	0	0	0	0	1	3	1
OG0007490	0	1	0	1	1	0	0	0	1	1	2	1
OG0007495	0	0	0	2	0	0	0	0	0	2	4	0
OG0007496	0	0	0	1	1	0	0	0	1	2	2	1
OG0007502	1	0	0	1	1	2	0	0	0	1	1	1
OG0007507	0	0	0	0	0	0	0	1	0	0	7	0
OG0007508	0	0	1	1	0	0	0	1	1	1	3	0
OG0007510	0	0	0	1	0	0	0	0	0	2	2	3
OG0007511	0	1	1	2	0	0	0	0	0	0	3	1
OG0007512	0	0	0	5	0	0	0	0	0	1	2	0
OG0007513	0	0	0	1	0	0	0	0	0	1	5	1
OG0007516	0	0	0	1	0	0	0	1	2	1	2	1
OG0007517	0	1	1	1	0	0	0	1	1	0	2	1
OG0007519	1	1	1	1	0	0	0	0	0	2	2	0
OG0007520	0	0	0	3	1	0	0	0	0	0	4	0
OG0007523	0	0	0	0	0	0	0	1	1	1	4	1
OG0007524	0	0	0	2	0	2	0	0	0	2	2	0
OG0007525	0	0	0	1	1	1	0	1	1	1	2	0
OG0007526	0	0	0	1	0	0	0	0	0	0	4	3
OG0007529	0	1	0	0	1	1	0	0	0	1	3	1
OG0007535	0	0	0	0	1	1	0	1	1	1	2	1
OG0007536	0	0	1	0	0	2	0	0	1	1	2	1
OG0007537	0	0	0	0	0	0	0	0	1	0	7	0
OG0007539	0	0	0	0	0	0	0	1	0	1	6	0
OG0007540	0	0	0	2	0	0	0	1	3	1	1	0
OG0007542	0	1	0	1	0	0	0	2	1	1	2	0
OG0007543	0	0	0	0	0	2	0	1	1	1	2	1
OG0007545	0	0	0	0	0	4	0	0	0	0	4	0
OG0007546	0	0	0	4	1	1	0	0	0	1	1	0
OG0007551	1	1	1	1	0	0	0	0	0	1	2	1
OG0007552	0	0	0	0	1	1	0	0	0	1	4	1
OG0007553	0	1	1	1	0	0	0	0	0	1	4	0
OG0007554	0	1	1	0	0	0	0	0	0	2	2	2
OG0007555	1	0	0	1	2	1	0	0	0	1	1	1
OG0007556	0	0	0	0	0	0	0	1	1	0	6	0
OG0007557	0	0	0	0	0	0	0	1	0	0	4	3
OG0007558	0	0	0	0	0	1	0	0	0	1	2	4
OG0007559	0	0	0	0	0	1	0	0	0	5	1	1
OG0007560	1	1	1	2	0	0	0	0	0	1	2	0
OG0007561	0	0	0	1	2	1	0	0	0	1	2	1
OG0007562	0	0	0	1	0	0	0	0	0	1	6	0
OG0007563	0	0	0	1	1	2	0	0	0	1	2	1
OG0007564	0	0	0	1	1	2	0	0	0	1	2	1
OG0007565	1	1	1	1	0	0	0	0	0	1	2	1
OG0007566	0	0	0	0	0	0	0	1	0	0	7	0
OG0007568	0	0	0	1	0	0	0	1	1	1	2	2
OG0007569	0	0	0	1	1	0	0	1	1	1	2	1
OG0007570	0	0	0	1	0	0	0	1	1	2	2	1
OG0007573	1	1	0	1	0	0	0	0	1	1	2	1
OG0007574	0	0	0	2	1	1	0	1	1	0	2	0
OG0007575	0	0	0	2	0	0	0	1	1	0	3	1
OG0007576	1	1	0	0	0	2	0	0	0	1	2	1
OG0007577	1	1	1	3	0	0	0	0	0	0	2	0
OG0007578	0	0	0	0	0	0	0	0	1	5	2	0
OG0007579	0	0	0	0	0	0	0	2	0	5	1	0
OG0007581	0	0	0	1	1	2	0	0	0	2	2	0
OG0007583	0	0	0	0	1	5	0	0	0	0	2	0
OG0007584	0	1	1	4	0	0	0	0	0	1	1	0
OG0007585	0	1	0	0	0	0	0	0	0	1	4	2
OG0007587	0	0	0	0	1	4	0	0	0	1	1	1
OG0007588	1	0	0	2	1	1	0	0	0	1	2	0
OG0007591	0	0	0	6	0	0	0	0	0	0	2	0
OG0007592	1	1	0	1	0	0	0	0	1	1	2	1
OG0007593	0	0	0	0	0	0	0	2	1	2	3	0
OG0007594	0	0	0	0	0	0	0	0	1	5	1	1
OG0007596	1	0	0	0	0	0	0	0	0	3	2	2
OG0007597	0	1	1	1	0	0	0	0	0	2	3	0
OG0007600	1	1	1	0	0	0	0	0	1	3	1	0
OG0007602	0	0	0	1	1	4	0	0	0	0	2	0
OG0007606	0	0	0	0	0	0	0	3	1	1	3	0
OG0007610	0	0	0	0	0	5	0	1	1	0	1	0
OG0007612	0	0	0	0	0	0	0	5	1	1	1	0
OG0007614	1	0	0	0	0	0	0	1	1	2	2	1
OG0007615	0	0	0	0	1	2	0	1	0	1	2	1
OG0007616	1	0	0	1	1	1	0	0	0	1	1	2
OG0007617	0	0	0	0	3	1	0	0	0	1	2	1
OG0007620	0	0	0	1	1	2	0	0	0	1	2	1
OG0007627	1	0	0	0	0	0	0	0	0	1	5	1
OG0007630	0	0	0	3	0	0	0	0	1	1	2	1
OG0007632	0	1	1	0	1	2	0	0	0	1	1	1
OG0007633	1	0	1	1	0	0	0	0	0	1	3	1
OG0007634	0	0	0	1	1	2	0	0	0	1	2	1
OG0007635	0	0	0	1	1	1	0	0	0	1	2	2
OG0007636	1	0	0	1	1	1	0	0	0	1	2	1
OG0007638	1	1	1	2	0	0	0	0	0	0	2	1
OG0007641	0	0	0	1	0	0	0	0	0	1	1	5
OG0007644	0	1	1	0	0	0	0	2	0	1	2	1
OG0007649	0	1	0	0	0	2	0	0	1	1	2	1
OG0007651	0	1	1	0	0	0	0	0	1	2	2	1
OG0007653	1	0	0	1	1	1	0	0	0	1	2	1
OG0007654	0	1	0	1	0	0	0	0	0	1	2	3
OG0007655	1	0	0	1	1	0	0	0	0	1	2	2
OG0007657	0	0	0	1	1	0	0	1	1	1	2	1
OG0007661	0	1	1	1	0	0	0	0	0	1	3	1
OG0007662	1	0	0	2	0	1	0	0	0	0	2	2
OG0007664	1	1	1	0	1	2	0	0	0	0	2	0
OG0007666	0	0	0	1	0	0	0	2	1	1	2	1
OG0007668	1	0	0	1	1	0	0	0	0	2	2	1
OG0007669	1	0	0	0	1	1	0	0	0	1	2	2
OG0007670	0	0	0	2	0	2	0	0	0	2	2	0
OG0007671	1	1	0	0	1	1	0	0	0	2	1	1
OG0007672	1	1	1	1	0	0	0	0	0	1	2	1
OG0007675	0	0	0	1	1	1	0	1	2	1	1	0
OG0007676	1	1	0	1	0	1	0	0	0	1	2	1
OG0007677	0	0	0	3	0	0	0	0	0	2	2	1
OG0007680	1	1	0	2	0	0	0	1	1	0	2	0
OG0007681	0	0	0	1	0	1	0	0	0	0	4	2
OG0007682	1	0	0	1	0	0	0	0	0	2	1	3
OG0007684	1	0	0	1	0	0	0	1	0	1	2	2
OG0007685	0	0	0	5	0	0	0	0	0	0	3	0
OG0007686	0	0	0	0	0	0	0	1	0	1	3	3
OG0007688	0	0	0	3	0	0	0	0	0	2	2	1
OG0007689	0	0	0	0	0	0	0	0	1	3	2	2
OG0007690	0	0	0	1	1	2	0	0	0	1	2	1
OG0007691	0	0	0	1	0	0	0	2	2	1	1	1
OG0007692	0	0	0	3	1	1	0	0	0	1	1	1
OG0007693	0	0	0	2	1	1	0	0	0	1	2	1
OG0007695	1	1	1	0	0	0	0	0	0	2	1	2
OG0007696	0	2	1	1	0	0	0	0	0	1	2	1
OG0007697	0	1	0	1	0	1	0	1	1	1	2	0
OG0007698	0	0	1	1	0	1	0	0	0	3	1	1
OG0007700	0	1	1	0	1	1	0	0	0	1	2	1
OG0007702	1	1	1	1	0	0	0	0	0	1	2	1
OG0007703	1	1	0	0	1	0	0	0	1	1	1	2
OG0007707	0	0	0	0	0	0	0	1	0	2	4	1
OG0007708	0	0	0	2	0	0	0	0	0	1	2	3
OG0007710	0	0	0	3	0	0	0	0	0	1	2	2
OG0007711	0	0	0	1	1	1	0	0	0	1	2	2
OG0007712	0	0	0	1	1	1	0	1	1	0	2	1
OG0007714	0	0	0	0	0	0	0	0	1	5	2	0
OG0007715	0	0	0	4	0	0	0	0	0	0	4	0
OG0007719	1	0	0	2	0	0	0	1	1	0	2	1
OG0007723	1	0	0	1	1	1	0	0	0	1	2	1
OG0007726	1	1	0	0	1	0	0	1	0	1	2	1
OG0007727	0	1	0	1	0	0	0	1	1	1	2	1
OG0007730	0	0	0	0	2	0	0	1	0	1	4	0
OG0007731	0	0	0	3	0	1	0	3	0	0	1	0
OG0007734	1	1	1	1	0	0	0	0	0	1	2	1
OG0007735	1	0	0	1	1	0	0	0	1	1	2	1
OG0007737	1	0	0	1	1	1	0	0	1	1	1	1
OG0007742	0	0	0	2	0	0	0	2	1	2	1	0
OG0007744	0	0	0	4	2	0	0	0	0	0	2	0
OG0007745	0	0	0	2	1	1	0	0	0	1	2	1
OG0007746	1	1	1	0	0	0	0	0	1	1	1	2
OG0007747	0	0	0	1	1	4	0	0	0	0	1	1
OG0007748	0	0	0	5	0	0	0	1	0	1	1	0
OG0007749	1	0	0	1	1	2	0	0	0	0	2	1
OG0007750	1	1	1	1	0	0	0	0	0	1	2	1
OG0007753	0	0	0	1	0	0	0	1	1	1	2	2
OG0007756	1	1	0	0	0	0	0	0	1	0	3	2
OG0007758	1	1	1	1	1	0	0	0	0	1	1	1
OG0007759	0	0	0	1	1	2	0	0	0	1	2	1
OG0007760	1	1	0	0	1	1	0	0	0	1	2	1
OG0007762	0	0	0	0	2	1	0	1	0	1	2	1
OG0007763	0	1	0	1	0	0	0	1	1	1	2	1
OG0007764	1	1	1	0	1	0	0	0	1	1	1	1
OG0007766	1	1	0	0	1	0	0	0	1	2	1	1
OG0007870	1	1	0	1	1	1	0	0	1	1	0	1
OG0007871	1	0	0	0	0	0	0	1	1	3	0	2
OG0007872	0	2	1	2	0	0	0	0	0	1	0	2
OG0007873	1	1	1	1	1	1	0	0	1	0	0	1
OG0007874	0	0	0	7	0	0	0	0	0	0	0	1
OG0007875	1	1	0	1	1	2	0	0	0	1	0	1
OG0007876	1	1	0	0	0	0	0	1	1	3	0	1
OG0007877	0	1	1	1	0	0	0	2	1	1	0	1
OG0007878	1	1	0	1	1	1	0	0	1	1	0	1
OG0007879	0	0	0	1	1	2	0	1	1	1	0	1
OG0007880	0	0	0	1	0	6	0	0	0	0	0	1
OG0007881	0	0	0	0	1	2	0	2	2	0	0	1
OG0007882	0	0	0	0	0	0	0	3	3	0	0	2
OG0007883	1	1	1	1	1	0	0	0	1	1	0	1
OG0007885	0	0	0	2	0	0	0	1	3	2	0	0
OG0007887	0	0	0	1	0	0	0	3	4	0	0	0
OG0007888	0	0	0	0	0	0	0	1	2	5	0	0
OG0007891	1	1	1	1	0	2	0	1	1	0	0	0
OG0007894	1	0	0	0	1	4	0	1	1	0	0	0
OG0007899	0	0	0	0	0	0	0	1	1	6	0	0
OG0007902	7	0	0	0	0	0	0	0	1	0	0	0
OG0007903	0	1	3	2	0	0	0	0	1	1	0	0
OG0007912	0	0	0	0	3	0	0	4	1	0	0	0
OG0007917	0	0	0	2	0	2	0	1	1	2	0	0
OG0007918	0	0	0	0	0	0	0	5	1	2	0	0
OG0007921	0	0	1	5	0	0	0	0	1	1	0	0
OG0007922	0	1	3	1	0	3	0	0	0	0	0	0
OG0007923	0	0	7	0	0	1	0	0	0	0	0	0
OG0007925	2	1	1	4	0	0	0	0	0	0	0	0
OG0007926	0	0	1	0	0	0	0	7	0	0	0	0
OG0007927	4	2	2	0	0	0	0	0	0	0	0	0
OG0007928	0	1	1	5	0	0	0	0	0	1	0	0
OG0007929	1	1	1	0	1	2	0	0	0	2	0	0
OG0007930	1	1	2	0	0	0	0	0	0	4	0	0
OG0007931	0	0	1	7	0	0	0	0	0	0	0	0
OG0007932	0	0	1	4	3	0	0	0	0	0	0	0
OG0007933	1	2	2	3	0	0	0	0	0	0	0	0
OG0007934	0	1	1	2	0	4	0	0	0	0	0	0
OG0007935	1	0	1	2	1	1	0	0	0	2	0	0
OG0007936	4	1	1	0	1	0	0	0	0	1	0	0
OG0007937	0	0	0	0	0	4	0	1	0	3	0	0
OG0007938	0	0	0	1	0	2	0	1	0	4	0	0
OG0007939	0	0	0	0	1	0	0	0	0	7	0	0
OG0007940	0	0	0	0	0	3	0	0	0	5	0	0
OG0007941	0	0	0	0	0	1	0	0	0	7	0	0
OG0007944	0	0	0	7	0	0	0	0	0	1	0	0
OG0007945	0	0	0	7	0	0	0	0	0	1	0	0
OG0007946	0	0	0	0	0	0	0	7	0	1	0	0
OG0007947	0	0	0	6	0	1	0	0	0	1	0	0
OG0007948	1	0	0	2	0	0	0	4	0	1	0	0
OG0007949	0	0	0	0	6	1	0	0	0	1	0	0
OG0007950	0	0	0	5	2	0	0	0	0	1	0	0
OG0007951	0	0	0	4	2	1	0	0	0	1	0	0
OG0007952	0	0	0	0	0	0	0	7	0	1	0	0
OG0007953	0	0	0	3	0	0	0	5	0	0	0	0
OG0007961	2	0	0	3	2	1	0	0	0	0	0	0
OG0007962	1	0	0	7	0	0	0	0	0	0	0	0
OG0007965	1	0	0	7	0	0	0	0	0	0	0	0
OG0007985	3	0	0	0	0	5	0	0	0	0	0	0
OG0007996	0	0	0	3	0	0	0	0	0	1	2	1
OG0007997	0	0	0	0	3	0	0	1	0	0	3	0
OG0007998	1	1	1	0	0	0	0	0	0	0	2	2
OG0007999	0	0	0	0	0	0	0	1	1	1	3	1
OG0008000	0	0	1	0	0	0	0	0	0	0	4	2
OG0008001	1	1	0	1	0	0	0	0	0	1	2	1
OG0008002	1	0	0	0	0	0	0	0	0	1	4	1
OG0008003	0	1	0	2	0	0	0	0	0	1	2	1
OG0008004	0	0	0	1	0	0	0	1	1	1	2	1
OG0008007	0	0	0	0	0	1	0	2	1	0	2	1
OG0008008	0	0	0	0	0	0	0	1	1	1	2	2
OG0008010	1	0	0	1	1	0	0	0	0	1	2	1
OG0008013	0	1	0	0	0	0	0	0	0	1	3	2
OG0008014	0	0	0	1	1	2	0	0	1	0	2	0
OG0008016	1	0	0	1	0	0	0	1	1	1	2	0
OG0008017	0	0	1	1	1	0	0	0	0	0	4	0
OG0008019	1	1	0	1	1	0	0	0	0	1	2	0
OG0008023	0	0	0	0	0	0	0	2	3	0	2	0
OG0008025	0	0	0	0	0	1	0	0	0	0	6	0
OG0008026	0	0	0	0	0	0	0	1	0	0	6	0
OG0008027	0	0	0	1	1	2	0	0	0	1	2	0
OG0008035	0	0	0	0	0	2	0	2	1	0	2	0
OG0008039	0	0	0	1	0	0	0	0	0	2	4	0
OG0008041	0	0	0	1	0	0	0	1	1	1	2	1
OG0008042	0	0	0	5	0	0	0	0	0	1	1	0
OG0008043	0	1	1	0	0	0	0	0	0	1	3	1
OG0008044	0	0	0	1	0	1	0	1	1	0	3	0
OG0008045	0	0	0	2	2	2	0	0	0	0	1	0
OG0008046	0	0	0	0	0	0	0	3	3	0	1	0
OG0008047	1	0	0	0	0	0	0	0	0	0	4	2
OG0008049	1	0	0	1	1	2	0	0	0	0	2	0
OG0008050	0	0	0	0	0	1	0	0	0	0	6	0
OG0008054	0	0	0	1	1	2	0	0	0	1	2	0
OG0008056	1	0	1	0	0	0	0	0	0	0	2	3
OG0008057	1	0	1	0	0	0	0	1	1	1	2	0
OG0008058	0	3	3	0	0	0	0	0	0	0	1	0
OG0008059	0	1	0	1	1	0	0	0	0	1	2	1
OG0008060	0	1	1	0	0	0	0	0	0	1	2	2
OG0008061	0	0	0	1	1	1	0	0	0	1	2	1
OG0008065	0	0	1	1	0	0	0	0	0	2	2	1
OG0008069	0	0	0	0	1	2	0	0	0	0	3	1
OG0008072	0	0	0	1	1	1	0	0	0	1	2	1
OG0008073	1	0	0	1	0	0	0	1	0	1	1	2
OG0008074	0	1	1	2	1	1	0	0	0	0	1	0
OG0008076	0	0	0	0	0	1	0	0	1	1	2	2
OG0008077	0	1	0	2	0	0	0	0	1	0	3	0
OG0008078	0	1	0	1	1	1	0	0	0	0	2	1
OG0008080	1	1	1	1	0	0	0	0	0	1	2	0
OG0008082	0	1	0	0	1	1	0	0	0	1	2	1
OG0008083	1	0	0	1	0	0	0	0	0	2	2	1
OG0008084	0	0	0	0	0	0	0	0	1	1	4	1
OG0008086	0	0	0	4	0	0	0	0	0	1	2	0
OG0008087	1	1	0	2	0	0	0	0	0	0	2	1
OG0008088	0	0	0	1	0	0	0	1	0	1	2	2
OG0008089	0	0	0	0	0	0	0	2	3	1	1	0
OG0008090	0	3	0	0	0	0	0	1	0	0	3	0
OG0008092	0	0	0	1	0	0	0	2	2	0	2	0
OG0008093	1	0	1	1	1	0	0	0	0	0	2	1
OG0008095	1	0	0	0	0	1	0	0	0	1	3	1
OG0008097	0	0	0	0	0	0	0	3	2	0	2	0
OG0008102	0	0	0	0	0	0	0	2	2	1	2	0
OG0008105	0	0	0	0	0	0	0	2	0	0	5	0
OG0008107	1	0	0	0	0	0	0	1	1	2	1	1
OG0008109	0	0	0	1	1	2	0	0	0	1	2	0
OG0008111	0	1	1	0	0	0	0	0	0	1	4	0
OG0008112	0	0	0	1	0	2	0	0	0	1	2	1
OG0008113	0	0	0	0	0	0	0	1	2	0	2	2
OG0008115	0	0	0	1	0	0	0	0	1	1	2	2
OG0008116	0	0	0	4	0	0	0	0	0	1	2	0
OG0008119	0	0	0	1	0	2	0	0	0	1	3	0
OG0008120	0	0	0	0	0	0	0	1	1	0	3	2
OG0008122	0	1	0	1	0	0	0	0	1	1	1	2
OG0008123	0	1	0	1	0	1	0	0	0	0	3	1
OG0008124	0	0	0	1	0	0	0	0	0	2	2	2
OG0008125	0	0	0	0	0	2	0	0	0	2	2	1
OG0008126	0	0	0	2	0	0	0	0	0	2	2	1
OG0008127	0	1	0	2	0	0	0	0	1	1	1	1
OG0008128	0	0	0	1	1	0	0	0	1	1	2	1
OG0008131	0	0	1	0	1	2	0	0	0	1	2	0
OG0008133	0	0	0	0	0	0	0	1	1	0	2	3
OG0008136	0	1	0	0	0	0	0	1	1	1	2	1
OG0008138	0	1	1	0	0	0	0	0	1	1	2	1
OG0008139	0	0	0	0	0	0	0	3	1	0	2	1
OG0008140	0	0	0	2	0	0	0	0	0	2	2	1
OG0008143	0	0	0	1	2	0	0	0	0	1	2	1
OG0008144	1	1	0	0	0	1	0	0	0	1	2	1
OG0008146	1	1	1	0	0	0	0	0	0	2	1	1
OG0008147	0	0	0	0	2	1	0	0	0	1	1	2
OG0008149	0	0	0	1	0	0	0	1	1	1	2	1
OG0008151	0	0	0	0	0	0	0	1	0	3	2	1
OG0008153	0	0	0	5	0	0	0	0	0	0	2	0
OG0008154	0	1	0	1	1	0	0	0	0	2	2	0
OG0008155	0	0	0	0	0	0	0	3	2	0	2	0
OG0008156	1	0	0	1	0	0	0	0	0	1	2	2
OG0008158	0	0	0	1	0	1	0	0	0	1	2	2
OG0008160	0	1	1	0	1	2	0	0	0	1	1	0
OG0008163	0	0	0	1	1	0	0	0	1	2	1	1
OG0008164	0	0	0	0	0	0	0	1	1	2	2	1
OG0008165	1	0	1	0	0	0	0	0	0	2	2	1
OG0008166	0	0	0	0	0	0	0	0	1	2	2	2
OG0008167	0	0	0	1	1	1	0	0	1	1	1	1
OG0008169	1	0	1	0	0	0	0	0	0	3	2	0
OG0008170	0	0	0	1	1	1	0	0	0	2	2	0
OG0008171	1	0	0	1	0	0	0	0	0	2	2	1
OG0008172	0	0	0	2	0	0	0	0	1	1	1	2
OG0008174	2	1	1	1	0	0	0	0	0	0	1	1
OG0008177	0	1	0	1	0	0	0	0	0	1	2	2
OG0008178	0	0	0	4	2	0	0	0	0	0	1	0
OG0008180	1	0	0	2	0	0	0	0	1	1	1	1
OG0008183	1	1	0	0	1	1	0	0	0	0	2	1
OG0008184	0	1	0	0	0	0	0	1	1	1	2	1
OG0008185	0	0	0	1	1	0	0	0	1	1	2	1
OG0008186	0	0	0	1	0	0	0	0	0	1	2	3
OG0008187	0	0	0	0	0	0	0	1	4	0	2	0
OG0008190	0	0	0	2	1	1	0	0	0	1	1	1
OG0008191	0	0	0	1	2	0	0	0	0	1	2	1
OG0008192	0	0	0	6	0	0	0	0	0	0	1	0
OG0008194	0	1	1	0	0	0	0	0	0	0	3	2
OG0008195	1	1	0	0	1	0	0	0	0	1	2	1
OG0008197	0	0	1	3	0	0	0	0	0	1	2	0
OG0008198	0	0	0	0	0	0	0	1	2	0	2	2
OG0008199	0	0	0	1	0	0	0	1	1	1	2	1
OG0008201	0	0	1	0	0	0	0	1	1	1	2	1
OG0008202	0	1	0	0	1	0	0	0	1	1	2	1
OG0008203	0	0	0	0	0	3	0	0	0	1	2	1
OG0008204	0	0	0	1	0	2	0	1	1	1	1	0
OG0008205	1	0	1	0	0	1	0	0	0	1	2	1
OG0008207	1	0	0	0	1	0	0	1	1	0	2	1
OG0008210	1	1	0	2	0	0	0	0	0	1	1	1
OG0008211	0	0	0	1	1	1	0	0	0	1	2	1
OG0008214	0	0	0	0	1	0	0	0	0	2	2	2
OG0008215	0	0	0	0	0	1	0	0	0	0	6	0
OG0008217	1	1	0	1	0	0	0	0	0	1	2	1
OG0008218	0	1	0	0	0	0	0	0	2	1	2	1
OG0008220	1	1	0	1	0	0	0	0	0	1	2	1
OG0008222	0	0	0	1	1	0	0	0	1	1	2	1
OG0008223	1	1	0	1	1	0	0	0	0	1	1	1
OG0008225	0	0	0	0	0	1	0	1	1	2	2	0
OG0008227	0	0	0	2	0	0	0	0	0	1	2	2
OG0008228	1	1	0	0	1	0	0	0	0	2	1	1
OG0008229	0	0	0	1	1	2	0	0	0	1	1	1
OG0008234	0	0	0	0	0	0	0	2	1	1	2	1
OG0008235	0	0	0	0	1	1	0	0	1	1	2	1
OG0008236	0	0	0	1	2	0	0	0	0	1	1	2
OG0008237	1	1	0	0	1	0	0	0	0	1	2	1
OG0008365	0	0	0	1	1	2	0	0	1	1	0	1
OG0008366	0	0	0	6	0	0	0	0	0	0	0	1
OG0008367	0	0	0	0	0	0	0	0	5	1	0	1
OG0008369	0	0	0	4	0	2	0	0	0	0	0	1
OG0008370	0	0	0	0	0	1	0	3	1	1	0	1
OG0008372	3	0	1	0	0	1	0	0	1	0	0	1
OG0008373	1	1	1	0	0	0	0	0	1	1	0	2
OG0008374	0	0	0	0	3	2	0	0	0	1	0	1
OG0008375	1	1	1	0	1	1	0	0	0	1	0	1
OG0008376	0	1	0	1	0	2	0	0	1	1	0	1
OG0008377	0	1	1	0	0	2	0	0	0	2	0	1
OG0008378	2	1	0	1	1	0	0	0	1	0	0	1
OG0008379	0	0	0	0	1	3	0	0	0	0	0	3
OG0008380	0	1	2	0	0	0	0	0	0	0	0	4
OG0008381	1	1	1	2	0	0	0	0	0	1	0	1
OG0008382	0	1	1	0	0	1	0	0	0	3	0	1
OG0008383	0	0	0	0	3	2	0	0	0	1	0	1
OG0008384	1	1	0	1	2	0	0	0	0	1	0	1
OG0008385	0	0	0	0	0	0	0	2	2	1	0	2
OG0008386	0	0	1	1	1	1	0	0	1	1	0	1
OG0008387	1	1	0	0	1	2	0	0	0	1	0	1
OG0008388	0	0	0	0	1	0	0	2	1	2	0	1
OG0008390	0	0	0	0	0	1	0	5	1	0	0	0
OG0008391	4	0	0	0	0	0	0	0	3	0	0	0
OG0008393	0	0	0	1	0	0	0	0	2	4	0	0
OG0008396	1	1	1	1	1	0	0	0	1	1	0	0
OG0008398	0	0	0	5	0	0	0	0	2	0	0	0
OG0008399	0	0	0	0	0	0	0	2	2	3	0	0
OG0008401	0	0	0	0	6	0	0	0	1	0	0	0
OG0008403	0	0	0	0	0	2	0	4	1	0	0	0
OG0008405	1	1	0	2	0	0	0	1	1	1	0	0
OG0008406	0	0	0	0	0	0	0	4	2	1	0	0
OG0008407	0	0	0	0	3	2	0	0	2	0	0	0
OG0008410	0	3	0	0	0	0	0	1	1	2	0	0
OG0008413	0	2	2	0	0	0	0	0	1	2	0	0
OG0008414	0	0	0	0	0	1	0	1	1	4	0	0
OG0008416	0	1	0	0	0	0	0	2	1	3	0	0
OG0008417	0	0	0	0	4	0	0	1	1	1	0	0
OG0008422	0	0	0	0	0	0	0	0	1	6	0	0
OG0008423	0	0	0	1	1	2	0	2	1	0	0	0
OG0008424	2	1	1	0	2	1	0	0	0	0	0	0
OG0008425	0	1	2	3	0	0	0	0	0	1	0	0
OG0008426	0	0	1	6	0	0	0	0	0	0	0	0
OG0008427	0	0	3	0	4	0	0	0	0	0	0	0
OG0008429	2	1	2	0	0	1	0	0	0	1	0	0
OG0008430	1	3	2	1	0	0	0	0	0	0	0	0
OG0008432	0	0	2	1	0	4	0	0	0	0	0	0
OG0008434	2	4	1	0	0	0	0	0	0	0	0	0
OG0008435	0	0	1	0	0	0	0	6	0	0	0	0
OG0008436	2	4	1	0	0	0	0	0	0	0	0	0
OG0008437	0	2	1	4	0	0	0	0	0	0	0	0
OG0008439	0	0	0	0	5	0	0	1	0	1	0	0
OG0008442	0	0	0	0	6	0	0	0	0	1	0	0
OG0008444	1	0	0	0	0	0	0	0	0	6	0	0
OG0008445	0	1	0	4	0	0	0	0	0	2	0	0
OG0008446	0	0	0	2	0	0	0	0	0	5	0	0
OG0008447	0	0	0	0	1	3	0	0	0	3	0	0
OG0008448	0	0	0	2	0	0	0	0	0	5	0	0
OG0008449	1	0	0	5	0	0	0	0	0	1	0	0
OG0008450	0	0	0	4	0	2	0	0	0	1	0	0
OG0008458	0	0	0	0	5	1	0	1	0	0	0	0
OG0008459	0	0	0	1	3	2	0	1	0	0	0	0
OG0008475	4	0	0	3	0	0	0	0	0	0	0	0
OG0008507	1	0	0	0	0	6	0	0	0	0	0	0
OG0008531	0	0	0	0	1	1	0	0	0	0	3	1
OG0008532	1	1	1	0	0	0	0	0	0	0	2	1
OG0008533	0	0	0	2	0	0	0	0	0	1	2	1
OG0008534	0	0	0	1	0	0	0	0	0	1	2	2
OG0008535	0	0	0	0	0	2	0	0	0	1	2	1
OG0008536	0	0	0	0	0	4	0	0	0	1	1	0
OG0008537	2	0	0	0	0	1	0	0	0	1	1	1
OG0008539	0	1	1	0	0	0	0	0	0	1	2	1
OG0008542	0	0	0	0	0	0	0	1	1	1	2	1
OG0008544	0	0	0	1	0	0	0	0	0	0	4	1
OG0008547	0	0	0	1	0	0	0	0	0	1	3	1
OG0008548	1	0	0	0	0	0	0	0	1	1	2	1
OG0008554	0	0	0	0	0	1	0	0	0	2	1	2
OG0008555	0	0	0	0	0	1	0	0	0	0	5	0
OG0008556	0	0	0	2	0	0	0	0	0	0	4	0
OG0008558	0	0	1	0	0	0	0	0	0	0	2	3
OG0008561	0	0	0	1	0	0	0	0	0	2	3	0
OG0008562	0	1	1	1	0	0	0	0	0	1	2	0
OG0008564	0	0	0	1	0	0	0	1	0	1	2	1
OG0008568	0	0	0	3	0	0	0	0	0	1	2	0
OG0008569	0	1	0	0	1	0	0	0	0	0	2	2
OG0008570	0	0	0	1	0	0	0	0	0	1	3	1
OG0008572	0	0	0	0	0	0	0	2	1	0	2	1
OG0008573	0	0	0	1	0	1	0	0	0	1	2	1
OG0008574	0	0	0	0	0	3	0	0	0	1	2	0
OG0008576	0	0	0	0	0	0	0	2	1	1	2	0
OG0008582	0	0	0	0	0	0	0	1	1	1	2	1
OG0008583	0	0	0	1	0	0	0	0	0	1	3	1
OG0008585	0	0	0	0	1	0	0	0	0	1	3	1
OG0008586	0	0	0	0	1	1	0	0	0	1	2	1
OG0008587	0	0	0	0	0	0	0	2	1	1	1	1
OG0008592	0	0	0	0	1	1	0	0	0	1	2	1
OG0008594	0	0	0	1	0	0	0	0	0	1	3	1
OG0008596	0	0	0	0	0	1	0	0	0	0	4	1
OG0008597	0	1	1	2	0	0	0	0	0	0	2	0
OG0008598	1	0	0	1	0	0	0	0	0	1	2	1
OG0008599	1	0	0	0	0	0	0	1	0	1	2	1
OG0008603	0	0	0	0	1	1	0	0	0	0	2	2
OG0008604	0	0	0	0	3	0	0	0	0	0	3	0
OG0008605	0	0	0	3	0	0	0	0	0	0	3	0
OG0008606	0	0	0	0	1	2	0	0	0	0	2	1
OG0008607	0	0	0	0	0	0	0	1	2	0	3	0
OG0008610	0	0	0	0	1	2	0	2	0	0	1	0
OG0008612	0	0	1	1	0	0	0	0	1	1	2	0
OG0008613	0	1	0	0	0	0	0	0	0	1	3	1
OG0008615	0	0	0	0	0	5	0	0	0	0	1	0
OG0008616	0	1	1	0	0	0	0	0	0	2	2	0
OG0008617	0	0	1	1	0	0	0	1	1	0	1	1
OG0008618	0	0	0	1	2	1	0	0	0	0	2	0
OG0008619	0	0	0	0	0	1	0	0	0	0	2	3
OG0008621	1	1	1	0	0	0	0	0	0	0	3	0
OG0008624	0	0	0	2	0	0	0	0	1	1	1	1
OG0008625	0	0	0	0	0	2	0	0	0	1	3	0
OG0008627	0	0	0	1	0	0	0	0	0	0	2	3
OG0008628	0	0	0	0	1	1	0	0	0	1	2	1
OG0008630	0	0	0	1	0	0	0	1	1	1	1	1
OG0008631	0	0	0	0	0	0	0	2	1	0	3	0
OG0008633	1	0	0	0	1	0	0	1	0	1	2	0
OG0008635	0	0	0	0	1	0	0	1	1	1	2	0
OG0008637	0	1	0	1	1	1	0	0	0	0	2	0
OG0008638	0	0	0	0	0	0	0	2	1	1	1	1
OG0008639	0	0	0	0	1	0	0	0	0	0	5	0
OG0008640	0	0	0	0	0	0	0	1	1	0	4	0
OG0008641	0	0	0	0	0	0	0	1	1	2	2	0
OG0008642	0	0	0	0	1	2	0	0	1	0	1	1
OG0008643	0	0	0	1	0	0	0	0	0	1	2	2
OG0008644	0	0	0	1	0	0	0	0	1	1	2	1
OG0008645	0	0	0	2	0	1	0	0	0	0	2	1
OG0008647	0	0	0	1	3	0	0	0	1	0	1	0
OG0008649	0	0	0	0	1	0	0	0	0	2	3	0
OG0008651	0	0	0	0	0	0	0	1	1	3	1	0
OG0008652	1	0	0	0	1	0	0	0	0	0	3	1
OG0008653	0	0	0	0	4	0	0	0	0	1	1	0
OG0008654	0	0	0	0	1	1	0	0	1	1	2	0
OG0008655	0	0	0	1	0	2	0	0	0	0	2	1
OG0008656	1	0	0	1	0	0	0	1	1	0	1	1
OG0008657	0	1	1	1	0	0	0	0	0	1	2	0
OG0008661	0	0	0	1	0	0	0	0	0	1	1	3
[truncated: 1,400 more rows]
