# Supplementary material for: Tracing animal genomic evolution with the chromosomal-level assembly of the freshwater sponge Ephydatia muelleri
Source: Nat Commun. 2020 Jul 27;11:3676. doi: 10.1038/s41467-020-17397-w (PMC7385117; doi:10.1038/s41467-020-17397-w)
Supplement: Supplementary file 9 — Supplementary Data 5 [file 41467_2020_17397_MOESM9_ESM.zip › Supplementary_Data_5_gain_loss_analyses_lists/Loss_Analysis/ctenosis_losses/Orthogroups.GeneCount.tsv]

	Bflo	Eph1	Hum1	Mle1	Monosiga1	Nve1	Pbachei2	Sal1	Sci1	Twi1	aqu1	cow1	Total
OG0000000	302	24	277	52	10	113	58	19	65	22	14	10	966
OG0000001	6	7	0	161	1	76	92	0	109	84	133	0	669
OG0000002	40	116	11	4	4	26	10	1	71	186	186	1	656
OG0000003	0	352	3	29	0	1	34	19	77	65	51	17	648
OG0000004	0	274	0	31	0	9	9	2	65	107	107	1	605
OG0000005	40	90	28	18	26	18	9	25	19	155	131	23	582
OG0000006	111	59	13	15	0	55	3	0	42	103	123	0	524
OG0000007	206	0	114	2	0	139	1	0	0	0	1	0	463
OG0000008	8	146	0	0	0	5	0	0	82	94	126	0	461
OG0000009	155	48	24	0	1	46	0	0	16	31	108	0	429
OG0000010	187	3	89	28	2	71	17	2	4	5	10	0	418
OG0000011	0	67	1	4	0	26	0	0	91	78	149	1	417
OG0000012	2	59	1	28	1	14	53	0	146	33	79	0	416
OG0000013	112	17	20	4	6	71	7	4	74	47	31	1	394
OG0000014	0	140	0	4	0	37	0	0	75	56	61	0	373
OG0000015	86	12	16	3	4	45	2	9	76	69	37	13	372
OG0000016	50	43	6	10	1	24	5	1	29	45	153	1	368
OG0000017	0	55	0	0	1	0	0	100	1	65	126	0	348
OG0000018	2	49	3	1	1	2	2	2	10	121	150	1	344
OG0000019	39	42	20	13	12	34	9	16	31	57	56	3	332
OG0000020	113	20	34	29	9	42	25	4	16	23	14	0	329
OG0000021	132	0	19	2	11	5	5	35	48	4	11	56	328
OG0000022	48	146	2	2	0	5	0	0	31	28	63	0	325
OG0000023	0	134	1	1	0	1	1	0	27	52	107	0	324
OG0000024	3	103	15	0	0	1	0	2	1	126	55	12	318
OG0000025	0	46	0	13	0	2	9	0	0	87	150	0	307
OG0000026	39	46	74	5	8	31	2	9	29	33	19	3	298
OG0000027	5	84	5	4	0	7	0	0	61	73	59	0	298
OG0000028	74	15	12	7	7	11	8	10	82	31	22	3	282
OG0000029	73	17	2	75	0	20	67	0	11	10	1	0	276
OG0000030	65	3	0	0	1	27	0	0	42	80	58	0	276
OG0000031	33	31	16	9	1	24	7	4	50	31	46	2	254
OG0000032	70	6	12	17	2	60	13	3	53	4	2	1	243
OG0000033	1	66	1	1	0	31	1	0	29	62	50	0	242
OG0000034	94	1	5	2	14	32	5	62	4	6	5	4	234
OG0000035	0	54	0	0	3	0	0	12	54	34	77	0	234
OG0000036	13	46	0	2	15	1	5	0	8	67	63	12	232
OG0000037	80	5	11	10	0	80	9	1	3	21	11	0	231
OG0000038	39	19	10	18	12	22	19	8	21	38	18	0	224
OG0000039	23	2	3	7	0	43	1	0	0	3	137	0	219
OG0000040	2	8	1	6	0	17	4	1	57	16	103	0	215
OG0000041	66	0	17	0	0	106	0	0	24	0	0	0	213
OG0000042	45	15	43	10	5	27	8	6	12	19	17	3	210
OG0000043	142	1	14	1	6	19	1	4	10	7	1	3	209
OG0000044	33	14	12	8	6	23	6	8	19	35	30	7	201
OG0000045	56	0	27	35	1	47	31	1	0	0	0	2	200
OG0000046	63	2	13	2	5	44	1	12	8	17	31	0	198
OG0000047	0	82	1	3	0	1	3	0	16	47	44	0	197
OG0000048	19	89	0	1	0	0	7	0	0	27	51	0	194
OG0000049	90	1	14	8	1	10	15	1	3	18	28	0	189
OG0000050	11	35	14	1	6	12	1	1	35	40	31	1	188
OG0000051	59	6	2	2	0	42	2	0	19	21	30	0	183
OG0000052	4	50	0	0	0	14	0	0	37	24	53	0	182
OG0000053	17	17	0	1	0	1	1	0	15	34	94	0	180
OG0000054	52	0	39	9	0	74	1	0	0	0	0	0	175
OG0000055	3	65	1	0	0	2	0	0	15	42	47	0	175
OG0000056	12	46	3	1	0	15	0	0	0	53	36	6	172
OG0000057	0	65	0	0	0	13	1	0	0	41	52	0	172
OG0000058	47	10	35	15	0	29	6	0	6	12	8	1	169
OG0000059	51	16	7	3	7	34	2	7	14	12	9	7	169
OG0000060	8	0	1	6	0	5	1	0	22	52	74	0	169
OG0000061	16	46	10	0	3	3	2	5	27	26	31	0	169
OG0000062	0	78	0	1	0	4	0	0	0	26	59	0	168
OG0000063	10	7	5	10	6	7	10	7	51	19	22	13	167
OG0000064	3	17	0	25	0	17	12	0	91	0	0	0	165
OG0000065	29	22	14	2	0	32	1	0	35	8	21	1	165
OG0000066	4	27	25	7	14	4	5	10	18	21	20	10	165
OG0000067	37	12	22	13	0	27	10	0	18	10	12	3	164
OG0000068	24	6	28	12	5	28	10	5	23	9	9	4	163
OG0000069	3	80	0	0	0	3	0	0	42	14	18	0	160
OG0000070	39	2	19	6	1	21	8	1	47	7	5	3	159
OG0000071	16	48	0	3	0	12	0	0	0	15	65	0	159
OG0000072	59	0	9	3	0	31	2	0	10	17	26	0	157
OG0000073	13	19	0	0	0	16	0	0	33	29	46	0	156
OG0000074	0	5	3	2	0	0	1	0	43	11	90	0	155
OG0000075	13	61	0	0	0	12	0	0	12	22	33	0	153
OG0000076	0	28	0	0	0	1	0	0	28	71	25	0	153
OG0000077	71	0	14	0	0	52	0	0	15	0	0	0	152
OG0000078	61	0	11	24	0	25	22	0	8	0	0	0	151
OG0000079	36	5	25	16	0	45	8	0	5	6	4	0	150
OG0000080	2	102	0	0	0	4	0	0	3	12	26	0	149
OG0000081	8	1	0	21	0	0	89	1	28	0	1	0	149
OG0000082	46	19	13	14	4	10	7	9	10	4	5	7	148
OG0000083	0	7	0	0	0	5	0	0	56	64	16	0	148
OG0000084	29	0	3	21	7	12	21	3	46	1	4	0	147
OG0000085	57	0	5	10	1	31	9	1	30	2	1	0	147
OG0000086	29	0	4	32	7	20	15	11	16	9	1	2	146
OG0000087	0	3	1	0	0	0	0	0	16	39	86	0	145
OG0000088	6	0	0	69	0	2	66	0	1	0	0	0	144
OG0000089	82	0	30	0	3	14	2	3	10	0	0	0	144
OG0000090	3	6	2	1	1	2	2	1	2	32	90	0	142
OG0000091	20	3	0	2	0	20	5	0	62	9	21	0	142
OG0000092	0	0	0	0	0	7	0	0	2	47	86	0	142
OG0000093	0	37	0	1	0	18	2	0	1	46	34	0	139
OG0000094	35	10	11	4	3	3	1	4	50	10	3	3	137
OG0000095	46	24	8	4	2	5	6	1	8	15	12	6	137
OG0000096	6	8	4	2	0	3	2	0	13	30	12	57	137
OG0000097	53	1	18	6	0	35	6	0	11	3	1	2	136
OG0000098	25	4	25	0	1	26	0	0	43	3	5	4	136
OG0000099	10	34	7	5	5	8	2	4	12	27	11	10	135
OG0000100	0	4	0	0	0	2	0	0	58	42	29	0	135
OG0000101	31	12	12	0	1	22	2	2	19	16	17	0	134
OG0000102	36	0	13	18	0	27	16	1	18	0	0	1	130
OG0000103	14	23	9	9	7	14	3	6	15	12	11	7	130
OG0000104	28	6	3	1	6	10	1	3	40	9	21	2	130
OG0000105	10	31	1	0	0	1	0	0	10	60	16	0	129
OG0000106	40	23	19	0	4	25	1	2	3	4	4	3	128
OG0000107	45	0	24	19	0	24	2	0	9	1	0	3	127
OG0000108	34	23	19	1	3	28	1	2	4	2	3	4	124
OG0000109	6	26	2	0	0	0	0	0	32	16	42	0	124
OG0000110	0	31	0	0	0	0	0	0	0	77	13	3	124
OG0000111	41	8	6	3	0	27	2	1	1	9	24	0	122
OG0000112	7	2	0	5	0	7	8	0	32	22	39	0	122
OG0000113	19	4	7	2	0	53	0	0	21	2	14	0	122
OG0000114	30	10	18	2	5	31	1	4	7	5	4	4	121
OG0000115	21	25	6	9	1	10	5	3	8	15	15	3	121
OG0000116	91	0	2	2	2	16	1	2	5	0	0	0	121
OG0000117	22	0	8	4	9	5	11	11	28	12	10	0	120
OG0000118	10	29	3	0	0	1	1	0	14	34	27	1	120
OG0000119	8	16	1	2	4	6	3	5	12	18	43	1	119
OG0000120	28	1	21	14	10	11	5	8	6	6	8	1	119
OG0000121	15	20	13	8	5	7	4	6	13	12	8	7	118
OG0000122	9	3	5	17	2	7	32	5	18	11	7	2	118
OG0000123	1	52	2	1	1	2	0	1	4	42	11	1	118
OG0000124	0	24	0	0	0	1	0	0	2	41	50	0	118
OG0000125	62	0	23	13	1	11	6	1	0	0	0	0	117
OG0000126	2	58	0	0	0	2	0	0	6	26	23	0	117
OG0000127	43	1	13	5	3	35	9	2	2	2	1	0	116
OG0000128	14	28	0	0	0	15	0	0	13	10	36	0	116
OG0000129	39	5	12	6	0	22	9	0	2	19	2	0	116
OG0000130	7	21	0	4	0	3	7	0	0	25	47	0	114
OG0000131	24	13	10	5	0	19	8	0	2	21	9	3	114
OG0000132	10	12	12	6	6	8	12	5	19	8	11	4	113
OG0000133	9	0	2	29	0	1	5	0	67	0	0	0	113
OG0000134	39	16	2	0	0	11	0	0	3	23	19	0	113
OG0000135	21	12	19	9	1	15	5	1	7	8	10	4	112
OG0000136	43	11	9	1	0	6	1	0	13	13	15	0	112
OG0000137	76	0	4	10	3	10	2	7	0	0	0	0	112
OG0000138	25	23	10	0	1	2	0	0	27	24	0	0	112
OG0000139	12	36	8	5	0	5	4	0	13	13	14	2	112
OG0000140	18	8	25	4	1	17	2	3	13	7	9	4	111
OG0000141	41	1	33	3	0	23	0	0	7	2	1	0	111
OG0000142	9	2	5	0	0	4	0	0	21	52	18	0	111
OG0000143	13	2	6	2	15	5	1	18	21	13	7	7	110
OG0000144	0	0	0	0	2	0	0	7	19	64	18	0	110
OG0000145	20	13	18	5	0	2	7	0	18	11	10	5	109
OG0000146	14	2	0	15	0	31	9	0	37	0	0	0	108
OG0000147	8	20	19	3	0	4	3	0	20	27	4	0	108
OG0000148	16	14	12	2	4	9	3	6	21	8	4	8	107
OG0000149	29	6	19	1	0	27	2	0	8	12	3	0	107
OG0000150	20	0	0	0	0	0	0	0	39	34	14	0	107
OG0000151	24	2	19	4	0	27	4	0	18	5	3	0	106
OG0000152	7	2	2	0	1	26	0	16	4	9	2	37	106
OG0000153	0	24	0	17	0	3	3	0	37	21	1	0	106
OG0000154	43	14	6	1	1	5	1	3	9	10	10	2	105
OG0000155	53	0	0	17	0	21	13	0	1	0	0	0	105
OG0000156	1	1	0	0	0	10	1	0	21	30	41	0	105
OG0000157	2	8	0	0	0	4	0	0	2	74	15	0	105
OG0000158	4	36	0	0	0	1	0	0	31	18	15	0	105
OG0000159	45	0	7	5	0	38	9	0	0	0	0	0	104
OG0000160	47	18	4	1	0	8	2	0	1	18	2	3	104
OG0000161	38	2	19	8	0	26	7	0	1	1	1	0	103
OG0000162	10	1	2	2	5	32	2	7	3	4	1	34	103
OG0000163	38	0	24	0	0	39	0	0	0	0	0	1	102
OG0000164	13	9	11	5	8	6	4	7	7	10	11	11	102
OG0000165	17	3	0	0	1	2	0	0	20	46	13	0	102
OG0000166	36	0	0	1	0	1	1	0	0	32	31	0	102
OG0000167	6	39	1	16	0	9	3	0	0	27	1	0	102
OG0000168	1	47	1	0	0	0	0	0	13	27	13	0	102
OG0000169	5	44	0	0	0	0	0	0	0	45	7	0	101
OG0000170	3	58	0	1	0	7	2	0	0	27	3	0	101
OG0000171	6	35	2	4	0	4	4	1	14	20	11	0	101
OG0000172	10	14	10	6	7	7	7	4	7	16	6	7	101
OG0000173	0	30	1	0	0	0	0	0	24	9	37	0	101
OG0000174	3	36	0	2	0	3	0	0	2	54	0	0	100
OG0000175	2	27	1	1	0	4	1	0	19	25	19	1	100
OG0000176	52	2	14	3	1	10	1	3	7	2	2	2	99
OG0000177	11	9	6	6	3	8	12	2	10	17	10	5	99
OG0000178	28	0	3	3	0	53	12	0	0	0	0	0	99
OG0000179	3	3	2	0	0	0	0	0	0	47	44	0	99
OG0000180	20	3	22	7	3	19	2	2	12	4	5	0	99
OG0000181	87	0	2	0	0	4	0	1	4	0	0	0	98
OG0000182	18	18	0	5	1	5	2	3	0	19	27	0	98
OG0000183	0	22	0	0	0	9	0	0	6	36	25	0	98
OG0000184	8	10	0	0	0	0	0	1	6	67	5	0	97
OG0000185	17	21	2	0	0	3	0	0	2	30	22	0	97
OG0000186	18	6	1	15	0	42	11	0	0	2	1	0	96
OG0000187	8	21	10	5	6	7	4	8	11	7	4	5	96
OG0000188	14	6	7	5	8	9	6	11	17	7	4	1	95
OG0000189	26	5	7	10	0	7	2	1	21	12	4	0	95
OG0000190	1	26	0	6	1	8	3	1	3	19	26	1	95
OG0000191	2	0	0	0	0	4	0	0	1	60	21	6	94
OG0000192	34	3	8	0	1	19	0	1	23	0	5	0	94
OG0000193	0	14	0	0	0	1	0	0	9	18	52	0	94
OG0000194	22	11	4	4	4	3	1	3	8	20	12	1	93
OG0000195	20	21	15	3	0	8	5	0	9	5	5	1	92
OG0000196	7	16	1	0	0	9	0	2	6	24	27	0	92
OG0000197	19	3	20	3	2	16	2	3	16	6	1	0	91
OG0000198	1	0	1	27	1	12	31	1	12	1	0	4	91
OG0000199	22	19	0	0	0	1	0	0	2	27	20	0	91
OG0000200	2	29	0	0	0	2	0	0	2	29	27	0	91
OG0000201	0	17	0	0	0	19	0	0	0	51	4	0	91
OG0000202	28	3	27	7	0	7	3	0	10	3	2	0	90
OG0000203	4	30	1	2	0	4	0	0	7	27	15	0	90
OG0000204	0	31	0	0	0	3	0	0	1	27	28	0	90
OG0000205	0	25	0	0	0	0	0	0	4	15	45	1	90
OG0000206	3	7	0	0	10	0	0	4	24	26	14	1	89
OG0000207	41	0	2	1	1	35	6	2	1	0	0	0	89
OG0000208	9	4	16	2	2	5	1	2	37	3	6	2	89
OG0000209	2	1	2	34	1	1	39	2	1	2	3	1	89
OG0000210	0	8	0	0	0	0	0	0	0	33	48	0	89
OG0000211	11	13	10	4	7	5	4	5	9	9	6	5	88
OG0000212	11	23	10	5	1	2	7	1	2	9	17	0	88
OG0000213	38	2	36	1	0	2	2	2	1	1	1	1	87
OG0000214	61	0	3	2	0	18	3	0	0	0	0	0	87
OG0000215	28	26	6	9	0	2	3	0	1	11	1	0	87
OG0000216	14	11	13	4	5	6	4	6	7	10	4	3	87
OG0000217	2	3	2	1	11	5	1	5	27	17	7	6	87
OG0000218	20	10	14	0	3	25	1	2	3	4	2	2	86
OG0000219	12	13	15	5	4	6	5	4	9	7	4	2	86
OG0000220	0	43	0	0	0	0	0	0	0	2	41	0	86
OG0000221	0	69	0	1	0	0	3	0	5	5	3	0	86
OG0000222	20	6	15	4	0	10	3	0	9	10	6	2	85
OG0000223	14	17	8	8	3	4	4	5	14	5	2	1	85
OG0000224	24	5	9	5	7	12	4	5	4	2	5	2	84
OG0000225	15	6	8	14	1	17	3	1	9	6	3	1	84
OG0000226	12	26	1	1	0	1	3	0	6	17	15	2	84
OG0000227	21	1	5	5	8	16	6	13	2	4	1	1	83
OG0000228	14	5	19	4	0	14	2	0	14	6	5	0	83
OG0000229	0	46	0	0	0	0	0	0	0	0	37	0	83
OG0000230	0	21	0	0	0	0	2	0	0	34	26	0	83
OG0000231	60	3	2	0	0	4	1	0	0	2	10	0	82
OG0000232	9	3	2	0	1	5	0	1	34	15	9	3	82
OG0000233	23	6	3	1	1	13	1	1	4	16	11	1	81
OG0000234	24	12	6	3	1	5	2	0	5	19	4	0	81
OG0000235	19	13	0	4	4	11	8	3	1	12	3	3	81
OG0000236	13	0	7	6	2	5	33	2	9	2	0	1	80
OG0000237	0	55	11	0	0	4	0	0	1	7	2	0	80
OG0000238	19	7	17	3	0	19	0	0	9	3	2	0	79
OG0000239	24	5	7	1	0	8	2	0	6	18	8	0	79
OG0000240	18	6	9	3	3	14	0	3	2	6	10	5	79
OG0000241	14	13	8	3	0	19	2	1	4	11	4	0	79
OG0000242	11	4	12	5	5	8	3	5	8	7	7	4	79
OG0000243	41	0	12	9	0	3	9	0	5	0	0	0	79
OG0000244	9	5	5	4	8	8	2	7	9	11	9	2	79
OG0000245	8	3	9	4	6	6	6	6	12	7	5	6	78
OG0000246	15	7	12	7	4	5	2	5	9	5	5	2	78
OG0000247	0	0	0	44	0	7	27	0	0	0	0	0	78
OG0000248	8	4	9	2	7	9	3	6	6	6	8	9	77
OG0000249	12	15	1	1	0	5	1	0	17	11	14	0	77
OG0000250	10	2	7	3	4	6	3	7	10	11	8	6	77
OG0000251	12	2	1	1	7	4	0	3	16	24	7	0	77
OG0000252	24	12	6	3	0	1	7	0	1	15	6	2	77
OG0000253	6	16	4	4	2	3	2	3	4	19	11	3	77
OG0000254	1	0	0	4	0	2	13	0	32	4	21	0	77
OG0000255	0	1	0	0	0	0	0	0	2	1	72	1	77
OG0000256	7	9	11	4	6	5	3	4	2	10	9	6	76
OG0000257	9	0	0	5	0	0	5	0	8	49	0	0	76
OG0000258	31	2	8	2	1	8	5	0	5	3	8	3	76
OG0000259	2	1	1	13	1	2	47	1	5	1	1	1	76
OG0000260	0	61	0	0	0	0	0	0	0	0	15	0	76
OG0000261	17	7	5	3	1	8	2	3	18	6	5	0	75
OG0000262	11	7	6	6	4	8	5	5	8	3	6	6	75
OG0000263	10	8	6	4	4	5	2	3	8	6	14	5	75
OG0000264	15	2	9	9	0	8	4	0	3	15	8	2	75
OG0000265	11	7	12	6	3	5	3	3	5	8	5	7	75
OG0000266	5	4	7	8	3	5	11	3	7	16	5	1	75
OG0000267	25	0	10	0	0	38	1	0	1	0	0	0	75
OG0000268	6	15	3	6	1	3	5	2	9	15	9	1	75
OG0000269	8	5	10	4	5	4	3	6	6	5	6	13	75
OG0000270	10	26	3	1	0	3	3	0	20	3	3	2	74
OG0000271	20	3	15	2	0	8	2	0	10	5	9	0	74
OG0000272	2	0	1	0	6	1	0	2	23	22	17	0	74
OG0000273	2	25	0	0	0	1	0	0	0	29	17	0	74
OG0000274	0	7	0	0	0	0	1	0	2	16	48	0	74
OG0000275	10	24	5	6	0	8	7	1	2	5	4	1	73
OG0000276	32	0	12	2	0	27	0	0	0	0	0	0	73
OG0000277	16	8	9	7	1	11	6	2	2	2	6	3	73
OG0000278	18	10	4	0	2	3	0	1	7	14	13	1	73
OG0000279	13	11	1	5	0	4	6	0	28	2	1	2	73
OG0000280	12	13	1	0	0	1	0	0	10	21	15	0	73
OG0000281	1	6	1	4	0	5	4	2	5	21	24	0	73
OG0000282	1	19	1	1	2	2	0	0	1	27	17	2	73
OG0000283	28	1	7	5	1	9	5	1	5	6	4	0	72
OG0000284	6	13	5	5	4	6	4	5	5	7	6	6	72
OG0000285	11	6	4	0	3	6	0	4	13	21	4	0	72
OG0000286	32	0	0	5	0	12	4	1	12	4	2	0	72
OG0000287	9	2	0	0	2	1	0	5	23	11	17	2	72
OG0000288	10	10	3	9	0	5	7	1	6	6	11	4	72
OG0000289	14	7	5	0	0	4	0	1	24	11	4	2	72
OG0000290	0	49	0	0	0	0	0	0	2	0	21	0	72
OG0000291	0	3	0	0	0	0	0	0	1	17	51	0	72
OG0000292	22	2	0	1	2	1	2	2	24	7	6	2	71
OG0000293	5	0	0	0	0	0	0	0	0	48	18	0	71
OG0000294	0	0	0	4	0	0	0	0	0	29	38	0	71
OG0000295	29	2	8	1	0	19	3	0	1	2	3	2	70
OG0000296	16	22	0	0	0	5	0	0	0	23	4	0	70
OG0000297	22	8	5	5	0	1	0	2	9	12	2	4	70
OG0000298	20	11	7	1	0	10	0	0	0	9	12	0	70
OG0000299	25	3	12	2	1	14	1	1	4	2	5	0	70
OG0000300	18	0	14	2	0	24	0	0	12	0	0	0	70
OG0000301	0	0	0	47	0	3	12	0	1	7	0	0	70
OG0000302	16	13	2	9	1	10	7	3	2	1	5	0	69
OG0000303	28	10	5	1	1	4	0	2	9	4	5	0	69
OG0000304	26	6	6	5	0	16	3	0	7	0	0	0	69
OG0000305	21	2	0	5	2	6	3	2	5	18	3	2	69
OG0000306	25	25	0	0	1	4	0	1	1	6	5	1	69
OG0000307	4	2	3	4	2	3	29	2	5	3	11	1	69
OG0000308	2	27	1	1	0	3	1	0	0	30	4	0	69
OG0000309	9	20	5	4	2	3	3	2	6	3	10	2	69
OG0000310	2	6	0	0	0	0	0	0	18	21	22	0	69
OG0000311	22	7	3	0	1	5	3	2	7	11	4	4	69
OG0000312	2	4	3	2	0	1	2	3	20	12	19	1	69
OG0000313	0	6	0	0	61	0	0	2	0	0	0	0	69
OG0000314	0	0	0	40	0	0	29	0	0	0	0	0	69
OG0000315	0	0	0	16	0	32	19	0	2	0	0	0	69
OG0000316	24	3	7	0	0	2	0	0	0	28	0	4	68
OG0000317	1	22	2	2	2	1	2	1	21	6	3	5	68
OG0000318	8	9	18	8	1	2	12	0	2	5	3	0	68
OG0000319	12	1	2	1	2	9	2	2	9	17	8	3	68
OG0000320	0	41	0	0	0	0	0	0	0	17	8	2	68
OG0000321	0	0	0	0	0	0	0	0	0	30	38	0	68
OG0000322	27	0	17	0	0	23	0	0	0	0	0	0	67
OG0000323	18	14	4	3	0	2	5	0	11	5	3	2	67
OG0000324	21	3	13	3	0	12	2	0	4	5	2	2	67
OG0000325	6	1	0	0	0	1	0	0	0	14	45	0	67
OG0000326	1	10	0	0	0	0	0	2	20	18	16	0	67
OG0000327	0	56	0	0	5	0	0	3	3	0	0	0	67
OG0000328	0	11	0	0	0	5	0	0	0	25	26	0	67
OG0000329	0	0	0	56	0	0	11	0	0	0	0	0	67
OG0000330	7	6	12	7	2	4	3	2	9	8	3	3	66
OG0000331	17	5	4	2	1	5	2	1	8	6	11	4	66
OG0000332	6	9	7	6	2	9	3	2	4	8	9	1	66
OG0000333	45	4	3	0	0	6	0	0	0	6	2	0	66
OG0000334	11	0	0	28	0	3	23	0	1	0	0	0	66
OG0000335	5	0	0	0	0	1	0	0	21	11	28	0	66
OG0000336	5	4	4	4	1	2	6	3	4	2	6	25	66
OG0000337	0	3	0	0	0	0	0	0	23	11	29	0	66
OG0000338	3	0	0	3	0	58	1	0	0	0	0	0	65
OG0000339	6	7	1	1	1	3	0	2	3	11	29	1	65
OG0000340	12	7	5	2	2	5	1	3	6	11	7	4	65
OG0000341	34	0	3	1	0	23	2	0	0	2	0	0	65
OG0000342	15	3	16	5	1	9	0	0	8	4	2	2	65
OG0000343	4	20	5	2	3	6	5	4	7	6	2	1	65
OG0000344	6	10	4	1	3	2	1	2	11	4	14	7	65
OG0000345	0	12	0	0	0	0	0	0	1	35	17	0	65
OG0000346	0	6	0	14	0	1	11	0	33	0	0	0	65
OG0000347	0	14	0	5	4	7	4	4	10	9	4	4	65
OG0000348	34	0	8	0	1	19	0	1	0	0	0	1	64
OG0000349	5	6	7	19	2	5	8	3	5	2	2	0	64
OG0000350	57	0	3	0	2	0	0	1	1	0	0	0	64
OG0000351	2	3	1	0	2	5	0	2	41	4	1	3	64
OG0000352	38	0	2	9	1	0	3	2	5	2	1	0	63
OG0000353	14	2	7	0	1	3	0	1	24	2	2	7	63
OG0000354	18	1	3	5	1	23	3	2	2	2	3	0	63
OG0000355	27	3	0	0	6	1	0	1	19	1	1	4	63
OG0000356	22	7	0	11	0	0	4	0	0	3	16	0	63
OG0000357	36	0	5	1	0	18	0	0	3	0	0	0	63
OG0000358	6	8	12	4	5	5	2	4	4	5	2	6	63
OG0000359	8	5	2	6	1	8	15	3	3	6	6	0	63
OG0000360	4	0	1	1	0	10	0	0	21	20	6	0	63
OG0000361	7	6	9	2	3	5	3	4	7	6	6	5	63
OG0000362	0	17	0	2	0	0	0	0	0	11	33	0	63
OG0000363	0	10	0	0	0	0	0	0	0	48	5	0	63
OG0000364	13	3	1	2	2	10	10	2	8	7	3	1	62
OG0000365	25	9	0	0	0	8	0	0	4	6	8	2	62
OG0000366	7	6	4	4	4	4	3	4	9	10	5	2	62
OG0000367	3	0	0	0	0	13	0	0	46	0	0	0	62
OG0000368	0	8	0	0	0	0	0	0	2	9	43	0	62
OG0000369	0	0	0	0	0	0	1	3	2	20	36	0	62
OG0000370	6	7	6	4	3	3	2	5	3	10	4	8	61
OG0000371	15	8	7	1	1	12	1	1	3	9	2	1	61
OG0000372	37	1	6	6	1	3	6	1	0	0	0	0	61
OG0000373	21	2	9	0	0	9	0	1	11	0	8	0	61
OG0000374	18	3	12	4	1	4	6	1	3	6	2	1	61
OG0000375	10	11	0	1	0	21	1	8	1	4	4	0	61
OG0000376	2	15	2	3	3	2	5	2	11	6	6	4	61
OG0000377	13	8	5	1	1	11	1	1	11	2	5	1	60
OG0000378	3	36	1	6	2	1	2	3	1	1	4	0	60
OG0000379	2	0	0	1	2	0	1	5	1	10	37	1	60
OG0000380	4	27	2	2	2	2	1	6	6	4	2	2	60
OG0000381	4	2	3	4	1	4	4	1	7	9	21	0	60
OG0000382	3	0	0	0	52	2	0	3	0	0	0	0	60
OG0000383	11	14	10	2	1	5	1	3	2	6	3	1	59
OG0000384	6	15	7	2	5	2	4	5	3	6	3	1	59
OG0000385	9	4	8	6	2	11	4	4	6	2	2	1	59
OG0000386	1	0	0	6	0	33	5	0	14	0	0	0	59
OG0000387	2	4	1	4	2	3	3	1	7	8	6	18	59
OG0000388	0	28	0	0	0	7	0	1	5	5	13	0	59
OG0000389	0	34	0	0	0	7	0	2	4	4	8	0	59
OG0000390	23	4	3	0	0	0	0	0	14	14	0	0	58
OG0000391	10	4	7	4	3	5	2	5	9	3	3	3	58
OG0000392	9	7	3	2	1	1	1	1	3	8	15	7	58
OG0000393	3	12	5	5	2	6	4	2	6	7	4	2	58
OG0000394	9	5	10	2	2	6	2	2	5	6	6	3	58
OG0000395	4	1	20	2	1	4	2	1	11	4	3	5	58
OG0000396	4	2	4	18	1	5	10	1	5	5	1	2	58
OG0000397	0	15	0	0	1	0	0	1	23	18	0	0	58
OG0000398	0	0	0	0	0	0	0	0	0	19	39	0	58
OG0000399	19	3	3	0	4	7	0	13	2	4	2	0	57
OG0000400	20	5	1	4	0	7	7	1	6	3	3	0	57
OG0000401	12	4	3	2	1	7	1	3	14	6	3	1	57
OG0000402	21	1	5	12	0	5	8	0	3	2	0	0	57
OG0000403	11	3	5	2	2	4	3	3	5	7	9	3	57
OG0000404	2	12	0	0	0	1	0	0	4	22	15	1	57
OG0000405	4	5	0	2	0	0	0	0	7	26	13	0	57
OG0000406	1	22	0	0	0	0	0	0	10	10	14	0	57
OG0000407	5	13	2	1	1	10	2	1	1	10	8	3	57
OG0000408	7	3	5	2	2	7	1	2	4	6	16	2	57
OG0000409	5	5	6	6	2	9	5	2	4	4	6	3	57
OG0000410	19	3	7	2	0	16	0	0	5	2	2	0	56
OG0000411	7	10	1	0	3	5	0	3	6	9	11	1	56
OG0000412	2	8	2	1	2	3	1	2	5	22	8	0	56
OG0000413	7	13	3	3	3	6	3	3	2	7	5	1	56
OG0000414	9	4	12	3	0	6	2	1	11	6	2	0	56
OG0000415	2	12	4	2	1	0	2	1	10	8	13	1	56
OG0000416	0	3	0	0	0	0	0	0	0	27	26	0	56
OG0000417	0	2	0	0	0	0	7	1	3	12	31	0	56
OG0000418	0	2	0	0	0	2	0	1	6	43	2	0	56
OG0000419	0	0	0	9	0	6	5	0	0	36	0	0	56
OG0000420	0	0	0	2	0	0	5	0	24	7	18	0	56
OG0000421	7	3	7	2	2	4	1	2	6	5	7	9	55
OG0000422	4	3	6	2	3	11	3	3	6	9	4	1	55
OG0000423	6	4	11	3	4	9	1	4	5	3	2	3	55
OG0000424	25	2	7	1	0	13	0	0	1	4	1	1	55
OG0000425	21	0	1	0	5	4	0	24	0	0	0	0	55
OG0000426	5	6	4	4	2	1	3	2	8	13	4	3	55
OG0000427	28	0	0	7	0	13	7	0	0	0	0	0	55
OG0000428	11	0	0	0	0	0	0	0	4	39	1	0	55
OG0000429	18	2	14	3	1	2	3	1	5	3	2	1	55
OG0000430	5	7	1	4	1	6	11	1	4	13	1	1	55
OG0000431	4	13	1	1	1	2	0	1	4	6	22	0	55
OG0000432	6	0	0	0	0	0	0	0	40	2	7	0	55
OG0000433	5	10	7	2	4	8	1	3	5	3	5	2	55
OG0000434	11	14	3	2	2	2	2	2	3	10	4	0	55
OG0000435	7	4	2	4	7	4	4	7	3	8	4	1	55
OG0000436	2	35	1	2	1	1	2	0	1	6	3	1	55
OG0000437	0	5	0	0	0	0	0	0	13	15	22	0	55
OG0000438	0	55	0	0	0	0	0	0	0	0	0	0	55
OG0000439	19	2	2	0	1	6	0	1	6	11	5	1	54
OG0000440	21	3	6	3	1	8	2	1	4	3	1	1	54
OG0000441	29	17	3	0	0	1	0	0	0	4	0	0	54
OG0000442	13	12	1	5	1	5	2	2	2	2	8	1	54
OG0000443	2	30	0	0	0	1	0	0	3	4	14	0	54
OG0000444	5	11	9	5	2	4	2	2	3	7	3	1	54
OG0000445	0	39	0	0	0	4	0	0	0	3	8	0	54
OG0000446	0	28	0	0	0	0	0	0	0	22	4	0	54
OG0000447	9	2	1	2	3	6	2	3	14	4	5	2	53
OG0000448	7	4	11	0	1	10	0	1	6	9	4	0	53
OG0000449	5	4	6	3	2	3	4	1	6	6	5	8	53
OG0000450	7	6	7	2	1	3	1	2	17	3	2	2	53
OG0000451	29	0	2	1	0	4	3	0	4	6	4	0	53
OG0000452	9	2	11	6	2	3	2	5	2	5	4	2	53
OG0000453	16	0	0	1	0	8	0	0	0	28	0	0	53
OG0000454	10	3	2	5	1	7	5	1	1	13	5	0	53
OG0000455	14	1	7	3	0	3	2	0	0	9	14	0	53
OG0000456	13	4	3	6	2	7	5	2	3	3	3	2	53
OG0000457	0	30	0	0	0	1	0	0	10	10	2	0	53
OG0000458	5	7	3	2	1	2	1	1	19	5	5	1	52
OG0000459	9	10	6	2	2	4	3	1	5	6	2	2	52
OG0000460	8	5	11	0	3	7	0	1	7	6	4	0	52
OG0000461	8	11	5	2	2	7	1	2	5	3	4	2	52
OG0000462	24	0	0	25	0	0	2	1	0	0	0	0	52
OG0000463	11	5	9	3	0	3	4	0	6	4	7	0	52
OG0000464	8	8	0	0	0	5	0	0	5	13	13	0	52
OG0000465	18	4	2	2	1	5	2	1	7	8	2	0	52
OG0000466	12	3	2	0	4	8	0	14	5	3	1	0	52
OG0000467	2	3	9	0	0	1	0	1	2	0	2	32	52
OG0000468	2	47	1	0	0	0	0	0	0	0	2	0	52
OG0000469	5	4	7	3	3	5	3	2	7	7	4	2	52
OG0000470	9	3	3	2	2	7	3	2	3	11	5	2	52
OG0000471	1	0	48	1	0	1	1	0	0	0	0	0	52
OG0000472	5	5	10	3	1	7	4	4	6	5	2	0	52
OG0000473	1	20	0	0	0	0	0	0	0	26	5	0	52
OG0000474	0	15	3	0	0	1	0	0	11	0	22	0	52
OG0000475	10	5	6	2	1	6	2	1	5	7	4	2	51
OG0000476	6	8	9	5	0	4	3	0	8	4	4	0	51
OG0000477	10	0	8	6	2	3	6	8	8	0	0	0	51
OG0000478	16	2	6	2	2	7	1	2	4	6	2	1	51
OG0000479	11	2	1	1	0	1	2	0	1	4	28	0	51
OG0000480	7	6	7	5	2	8	2	1	4	4	4	1	51
OG0000481	5	8	6	1	3	4	1	3	10	4	3	3	51
OG0000482	26	3	1	3	2	5	4	4	0	3	0	0	51
OG0000483	3	3	7	3	4	4	3	3	7	3	5	6	51
OG0000484	10	1	16	4	0	6	5	0	5	3	1	0	51
OG0000485	11	4	1	0	0	9	0	1	25	0	0	0	51
OG0000486	6	5	5	0	2	9	1	4	4	13	1	1	51
OG0000487	2	8	6	3	7	4	4	4	2	5	3	3	51
OG0000488	7	7	0	3	1	9	3	1	13	5	1	1	51
OG0000489	13	4	1	0	3	0	0	2	8	16	3	1	51
OG0000490	0	33	0	0	0	0	0	0	0	5	13	0	51
OG0000491	14	12	1	0	2	3	0	1	5	7	2	3	50
OG0000492	18	2	8	1	0	5	1	0	10	3	2	0	50
OG0000493	20	0	1	0	2	5	3	0	12	4	3	0	50
OG0000494	1	0	2	4	0	1	37	0	2	1	2	0	50
OG0000495	16	5	6	2	1	7	2	1	5	2	2	1	50
OG0000496	5	2	8	3	4	4	2	4	4	5	3	6	50
OG0000497	1	7	3	3	3	4	1	1	1	14	9	3	50
OG0000498	2	4	5	3	1	3	4	5	5	9	5	4	50
OG0000499	35	1	0	0	0	11	1	1	0	0	0	1	50
OG0000500	1	0	0	0	0	0	0	0	41	1	7	0	50
OG0000501	0	21	0	0	0	0	0	25	4	0	0	0	50
OG0000502	0	11	0	4	0	0	9	1	23	0	2	0	50
OG0000503	3	10	7	2	3	4	3	3	3	5	4	2	49
OG0000504	17	6	2	0	4	4	0	3	2	5	5	1	49
OG0000505	31	1	1	0	4	1	0	3	6	2	0	0	49
OG0000506	5	8	4	2	1	7	3	1	3	5	6	4	49
OG0000507	1	3	5	1	2	0	2	2	3	3	24	3	49
OG0000508	11	4	2	17	0	6	2	1	0	2	4	0	49
OG0000509	24	0	0	0	0	3	0	0	17	4	0	1	49
OG0000510	6	1	0	0	0	1	0	36	0	1	3	1	49
OG0000511	6	0	0	0	0	40	1	0	0	0	2	0	49
OG0000512	1	0	5	0	0	4	0	0	3	15	21	0	49
OG0000513	4	2	2	0	1	2	2	1	2	2	30	1	49
OG0000514	7	3	4	5	5	3	3	4	4	5	3	3	49
OG0000515	4	3	7	7	1	4	5	0	4	6	7	1	49
OG0000516	2	0	41	0	0	0	0	0	0	0	6	0	49
OG0000517	0	2	0	18	0	0	8	0	21	0	0	0	49
OG0000518	0	0	0	1	0	0	0	0	48	0	0	0	49
OG0000519	25	2	4	2	1	0	2	1	7	2	1	1	48
OG0000520	37	0	4	3	0	3	1	0	0	0	0	0	48
OG0000521	31	3	2	0	2	2	0	1	0	2	3	2	48
OG0000522	9	3	6	2	3	6	1	3	2	5	5	3	48
OG0000523	7	0	1	0	1	3	0	1	31	0	1	3	48
OG0000524	11	2	10	3	1	6	4	1	5	2	2	1	48
OG0000525	19	1	7	1	2	3	0	2	5	2	4	2	48
OG0000526	12	1	5	5	1	11	2	1	4	5	1	0	48
OG0000527	6	2	5	2	2	5	4	2	9	5	3	3	48
OG0000528	7	1	6	2	3	5	4	4	7	6	1	2	48
OG0000529	14	2	1	3	6	4	2	8	2	1	3	2	48
OG0000530	12	0	5	4	2	9	4	2	4	4	2	0	48
OG0000531	9	6	5	5	1	3	1	2	9	1	4	2	48
OG0000532	4	11	5	3	1	2	3	0	6	5	8	0	48
OG0000533	2	6	1	4	1	1	6	1	3	20	2	1	48
OG0000534	6	4	8	2	1	5	1	3	8	3	6	1	48
OG0000535	7	5	4	4	2	6	8	1	2	4	3	2	48
OG0000536	6	9	4	3	3	6	3	3	3	3	4	1	48
OG0000537	2	1	1	2	1	4	23	1	5	5	1	2	48
OG0000538	1	9	0	5	1	7	5	1	9	5	4	1	48
OG0000539	0	23	0	0	0	0	0	0	0	24	1	0	48
OG0000540	0	20	0	1	0	0	0	0	9	3	15	0	48
OG0000541	0	27	0	0	0	0	0	0	0	21	0	0	48
OG0000542	0	0	0	28	1	0	18	0	1	0	0	0	48
OG0000543	0	0	0	27	0	0	20	0	1	0	0	0	48
OG0000544	0	0	0	42	1	0	1	0	0	1	3	0	48
OG0000545	0	0	0	0	5	0	0	43	0	0	0	0	48
OG0000546	1	15	0	0	0	0	0	0	0	22	9	0	47
OG0000547	11	4	3	7	0	4	3	0	2	5	4	4	47
OG0000548	14	0	13	2	0	7	1	0	7	2	0	1	47
OG0000549	10	1	3	4	1	7	3	1	4	5	5	3	47
OG0000550	5	6	2	2	5	3	2	5	4	4	8	1	47
OG0000551	7	4	1	0	4	6	0	3	11	2	3	6	47
OG0000552	5	3	2	3	1	3	5	1	5	8	5	6	47
OG0000553	8	1	4	2	2	7	1	5	6	4	3	4	47
OG0000554	2	3	8	5	0	6	1	0	7	9	6	0	47
OG0000555	4	3	5	1	2	2	1	2	10	4	5	8	47
OG0000556	4	3	3	2	1	3	5	2	12	3	9	0	47
OG0000557	8	5	5	1	5	2	1	4	9	4	1	2	47
OG0000558	6	6	4	2	1	4	0	3	4	7	6	4	47
OG0000559	6	3	5	2	1	5	1	1	11	7	4	1	47
OG0000560	3	7	7	0	1	5	2	4	4	7	6	1	47
OG0000561	2	2	1	3	0	2	3	0	1	4	28	1	47
OG0000562	0	1	0	0	0	0	0	0	2	24	20	0	47
OG0000563	0	9	0	0	0	5	1	6	21	4	1	0	47
OG0000564	0	0	0	26	0	0	21	0	0	0	0	0	47
OG0000565	0	0	0	0	9	7	0	6	25	0	0	0	47
OG0000566	7	4	2	4	1	3	2	1	8	8	3	3	46
OG0000567	12	5	3	0	1	2	0	1	2	13	5	2	46
OG0000568	6	4	8	3	1	6	4	1	4	5	3	1	46
OG0000569	4	5	1	3	2	6	5	2	1	4	12	1	46
OG0000570	6	3	5	3	1	7	3	1	6	7	3	1	46
OG0000571	32	0	3	0	0	7	0	1	3	0	0	0	46
OG0000572	5	7	6	2	3	4	1	3	5	6	3	1	46
OG0000573	31	2	6	0	0	5	0	0	0	2	0	0	46
OG0000574	44	0	0	1	0	0	0	0	0	0	1	0	46
OG0000575	8	3	7	2	1	6	2	2	4	7	2	2	46
OG0000576	1	5	0	0	0	0	0	0	0	18	22	0	46
OG0000577	6	6	7	4	2	4	1	1	3	6	5	1	46
OG0000578	2	3	34	1	0	1	1	1	1	0	1	1	46
OG0000579	2	2	1	1	1	4	1	1	2	0	30	1	46
OG0000580	0	11	0	0	0	1	0	0	0	24	10	0	46
OG0000581	0	3	2	2	0	5	4	0	10	18	2	0	46
OG0000582	0	13	2	0	1	24	0	2	0	1	1	2	46
OG0000583	0	0	0	7	0	0	39	0	0	0	0	0	46
OG0000584	0	0	0	26	0	0	20	0	0	0	0	0	46
OG0000585	10	2	4	1	2	5	1	2	3	7	3	5	45
OG0000586	25	0	2	0	1	0	0	1	2	1	13	0	45
OG0000587	6	4	4	3	1	4	2	3	5	6	3	4	45
OG0000588	11	14	3	0	0	2	0	1	2	5	7	0	45
OG0000589	35	0	0	1	0	2	0	0	4	2	1	0	45
OG0000590	13	1	2	3	1	11	3	1	7	2	0	1	45
OG0000591	4	17	2	1	0	7	2	0	2	5	4	1	45
OG0000592	8	2	6	1	2	4	0	2	4	8	7	1	45
OG0000593	2	1	1	0	0	5	0	2	1	2	30	1	45
OG0000594	4	2	1	2	1	0	2	2	15	8	7	1	45
OG0000595	2	0	3	0	0	3	0	0	34	3	0	0	45
OG0000596	4	6	1	3	2	6	3	2	5	7	5	1	45
OG0000597	2	0	2	0	4	2	0	1	26	7	1	0	45
OG0000598	4	4	4	1	2	4	1	2	10	5	5	3	45
OG0000599	7	4	2	4	2	4	4	2	3	7	5	1	45
OG0000600	1	3	0	2	0	0	35	0	0	3	1	0	45
OG0000601	5	3	6	4	2	5	3	2	6	5	3	1	45
OG0000602	2	12	0	0	0	1	0	0	0	19	11	0	45
OG0000603	6	3	3	2	3	6	1	2	4	7	4	4	45
OG0000604	2	8	2	1	1	4	3	1	3	18	1	1	45
OG0000605	0	8	0	0	0	0	0	0	0	29	8	0	45
OG0000606	22	1	5	1	1	5	0	0	2	2	3	2	44
OG0000607	7	1	7	12	0	6	4	0	4	2	1	0	44
OG0000608	3	2	7	2	3	7	1	3	5	8	3	0	44
OG0000609	3	3	4	2	3	8	3	1	2	4	6	5	44
OG0000610	11	3	4	6	1	4	4	1	3	2	3	2	44
OG0000611	12	4	6	3	2	7	5	0	1	2	2	0	44
OG0000612	7	3	5	0	1	4	0	1	3	8	12	0	44
OG0000613	16	3	2	0	1	5	0	0	15	0	2	0	44
OG0000614	3	5	4	1	2	3	2	2	3	2	9	8	44
OG0000615	4	5	4	2	3	3	5	4	3	7	2	2	44
OG0000616	3	4	0	0	1	0	0	2	13	17	3	1	44
OG0000617	4	2	2	3	1	3	21	1	1	3	2	1	44
OG0000618	6	3	4	3	2	5	4	4	3	4	4	2	44
OG0000619	1	2	1	0	1	0	0	0	15	16	8	0	44
OG0000620	1	2	3	0	0	4	0	0	1	32	1	0	44
OG0000621	0	0	0	1	0	4	3	0	36	0	0	0	44
OG0000622	0	0	0	0	0	1	0	0	1	37	5	0	44
OG0000623	21	0	14	0	0	8	0	0	0	0	0	0	43
OG0000624	15	1	2	0	0	3	0	3	1	4	14	0	43
OG0000625	20	3	4	0	2	3	0	1	2	3	2	3	43
OG0000626	39	0	3	0	0	1	0	0	0	0	0	0	43
OG0000627	5	4	7	4	1	4	2	1	7	5	2	1	43
OG0000628	4	3	2	3	2	3	1	3	2	8	10	2	43
OG0000629	27	0	5	3	0	2	2	1	2	0	0	1	43
OG0000630	11	0	0	0	0	0	0	0	1	29	2	0	43
OG0000631	25	0	13	0	0	2	0	1	1	0	1	0	43
OG0000632	5	4	4	1	1	3	3	2	10	5	3	2	43
OG0000633	43	0	0	0	0	0	0	0	0	0	0	0	43
OG0000634	7	3	4	2	3	4	3	3	7	1	2	4	43
OG0000635	18	3	3	3	0	4	1	0	3	5	3	0	43
OG0000636	9	3	1	2	1	7	4	1	8	3	3	1	43
OG0000637	5	2	6	3	1	6	3	1	6	5	3	2	43
OG0000638	6	3	4	3	2	8	4	0	6	3	2	2	43
OG0000639	2	11	2	1	1	1	0	1	4	16	3	1	43
OG0000640	0	35	0	1	0	2	0	0	0	2	3	0	43
OG0000641	0	18	0	1	0	0	14	0	0	9	1	0	43
OG0000642	0	0	0	0	0	8	0	0	28	7	0	0	43
OG0000643	0	0	0	0	0	0	0	0	0	4	39	0	43
OG0000644	7	4	8	5	2	6	1	3	2	1	1	2	42
OG0000645	5	7	3	2	2	2	2	3	3	9	2	2	42
OG0000646	3	29	0	0	0	1	0	1	0	6	1	1	42
OG0000647	5	1	1	1	3	1	1	1	11	11	5	1	42
OG0000648	23	4	2	0	1	0	0	2	1	5	1	3	42
OG0000649	2	2	1	2	2	3	20	1	5	2	2	0	42
OG0000650	2	1	25	1	2	1	1	1	3	2	1	2	42
OG0000651	16	6	2	0	1	1	0	0	1	7	6	2	42
OG0000652	6	5	3	1	1	5	1	1	6	5	4	4	42
OG0000653	12	7	3	0	0	4	0	0	0	14	2	0	42
OG0000654	25	0	2	14	0	0	1	0	0	0	0	0	42
OG0000655	6	2	4	6	2	4	9	5	1	2	1	0	42
OG0000656	11	3	3	1	3	3	1	3	5	5	2	2	42
OG0000657	10	0	3	2	0	3	2	0	21	1	0	0	42
OG0000658	6	0	2	1	0	3	1	1	28	0	0	0	42
OG0000659	10	2	0	2	2	1	2	1	14	7	1	0	42
OG0000660	26	0	9	0	0	0	0	0	0	6	1	0	42
OG0000661	2	0	40	0	0	0	0	0	0	0	0	0	42
OG0000662	1	0	0	0	0	2	0	0	0	15	24	0	42
OG0000663	4	1	7	2	1	3	2	2	5	9	4	2	42
OG0000664	5	5	3	5	2	5	5	3	3	1	3	2	42
OG0000665	3	5	3	1	4	2	1	3	9	6	5	0	42
OG0000666	3	4	1	0	3	2	0	2	12	5	6	4	42
OG0000667	0	0	0	0	0	1	1	0	2	0	38	0	42
OG0000668	2	2	2	0	0	11	0	0	11	9	3	1	41
OG0000669	5	2	6	2	1	7	1	2	6	3	2	4	41
OG0000670	6	4	6	3	3	3	4	3	2	2	2	3	41
OG0000671	4	12	6	2	1	2	1	6	2	2	1	2	41
OG0000672	15	1	1	0	0	3	2	0	7	10	2	0	41
OG0000673	13	1	3	2	3	10	1	3	3	1	1	0	41
OG0000674	6	4	7	4	2	7	0	2	3	3	2	1	41
OG0000675	26	2	0	0	1	0	0	0	3	3	5	1	41
OG0000676	15	2	0	4	2	3	3	1	4	4	2	1	41
OG0000677	4	7	5	2	0	2	2	2	9	2	5	1	41
OG0000678	7	6	0	1	1	4	2	0	2	11	7	0	41
OG0000679	11	0	7	4	0	10	5	0	4	0	0	0	41
OG0000680	11	1	1	9	1	0	5	1	0	10	2	0	41
OG0000681	5	5	2	2	2	2	2	2	6	6	2	5	41
OG0000682	12	0	7	10	0	3	8	0	1	0	0	0	41
OG0000683	7	9	1	2	1	6	2	1	1	7	2	2	41
OG0000684	5	4	1	1	1	5	4	1	4	9	5	1	41
OG0000685	6	7	5	1	2	4	1	2	7	2	2	2	41
OG0000686	4	3	4	2	1	2	4	1	2	7	3	8	41
OG0000687	7	13	5	0	0	9	0	0	3	2	2	0	41
OG0000688	8	6	3	1	1	6	2	0	2	7	4	1	41
OG0000689	4	16	3	2	3	3	2	3	2	0	2	1	41
OG0000690	6	2	2	4	4	2	1	5	4	5	5	1	41
OG0000691	6	5	2	6	1	2	3	2	8	2	3	1	41
OG0000692	4	2	4	1	2	3	4	2	11	4	3	1	41
OG0000693	3	2	6	3	1	3	4	1	4	8	4	2	41
OG0000694	2	2	5	3	1	4	4	1	9	4	2	4	41
OG0000695	3	11	2	5	2	4	2	2	4	4	1	1	41
OG0000696	2	10	1	0	1	1	0	0	19	6	0	1	41
OG0000697	1	0	4	1	1	1	0	1	31	0	0	1	41
OG0000698	0	1	0	0	0	0	0	0	0	0	40	0	41
OG0000699	0	27	0	0	0	0	0	0	0	0	14	0	41
OG0000700	0	28	0	0	0	0	0	0	0	13	0	0	41
OG0000701	0	3	0	0	27	0	0	5	1	1	1	3	41
OG0000702	0	0	0	2	0	13	0	0	25	1	0	0	41
OG0000703	0	0	0	2	0	0	1	0	0	10	28	0	41
OG0000704	0	0	0	0	0	0	0	0	0	14	27	0	41
OG0000705	9	2	1	0	0	4	0	0	7	8	9	0	40
OG0000706	2	15	1	1	1	1	1	1	6	5	4	2	40
OG0000707	3	2	5	2	1	5	1	2	10	5	2	2	40
OG0000708	26	0	1	1	0	4	1	0	0	0	7	0	40
OG0000709	35	0	4	0	0	0	1	0	0	0	0	0	40
OG0000710	26	0	9	1	0	1	0	2	1	0	0	0	40
OG0000711	36	0	0	0	1	0	0	0	2	1	0	0	40
OG0000712	4	1	3	3	1	4	4	1	9	8	1	1	40
OG0000713	6	3	5	2	2	2	1	2	2	6	7	2	40
OG0000714	4	5	6	7	1	3	5	1	1	4	3	0	40
OG0000715	14	1	3	2	0	4	3	0	4	5	3	1	40
OG0000716	5	5	2	1	1	3	1	1	10	6	1	4	40
OG0000717	5	4	9	1	0	4	0	0	7	6	3	1	40
OG0000718	2	19	3	1	1	3	1	1	1	3	4	1	40
OG0000719	3	0	0	0	0	1	0	0	36	0	0	0	40
OG0000720	5	13	0	0	1	0	0	1	11	4	4	1	40
OG0000721	4	3	3	0	0	5	0	0	2	17	6	0	40
OG0000722	4	2	7	3	0	5	0	0	13	3	3	0	40
OG0000723	2	0	1	1	0	2	4	0	11	6	12	1	40
OG0000724	3	2	4	3	2	5	3	4	4	5	5	0	40
OG0000725	4	1	6	2	2	2	1	3	8	7	2	2	40
OG0000726	4	2	3	3	5	3	2	4	3	5	2	4	40
OG0000727	6	4	2	1	1	2	1	1	1	16	4	1	40
OG0000728	2	4	2	2	1	2	2	1	2	3	18	1	40
OG0000729	4	3	7	1	0	4	4	0	8	6	3	0	40
OG0000730	4	2	7	3	1	3	4	3	2	5	4	2	40
OG0000731	0	3	0	0	0	0	0	0	0	1	36	0	40
OG0000732	0	0	0	34	0	1	5	0	0	0	0	0	40
OG0000733	4	14	6	0	0	4	2	0	1	2	4	2	39
OG0000734	16	0	3	4	1	1	6	1	4	0	0	3	39
OG0000735	7	3	2	0	1	2	0	2	2	13	5	2	39
OG0000736	15	3	6	1	0	2	0	0	6	3	3	0	39
OG0000737	15	2	5	0	0	1	0	0	5	8	2	1	39
OG0000738	2	22	0	0	0	1	0	1	0	10	2	1	39
OG0000739	4	1	1	8	0	2	17	0	2	3	1	0	39
OG0000740	10	0	9	7	0	8	3	0	0	0	0	2	39
OG0000741	25	2	1	1	0	1	0	0	1	4	4	0	39
OG0000742	5	2	3	2	2	5	3	4	3	4	4	2	39
OG0000743	6	9	3	3	5	2	0	3	1	2	1	4	39
OG0000744	9	2	2	3	0	0	3	1	3	6	10	0	39
OG0000745	21	0	1	0	1	10	0	1	5	0	0	0	39
OG0000746	9	1	3	2	2	9	1	4	1	3	3	1	39
OG0000747	3	1	2	3	2	2	1	2	4	4	9	6	39
OG0000748	3	4	0	0	0	24	0	1	1	6	0	0	39
OG0000749	9	0	7	1	2	1	0	3	12	1	1	2	39
OG0000750	17	16	0	0	0	0	0	0	2	4	0	0	39
OG0000751	9	6	3	2	1	3	1	0	3	4	2	5	39
OG0000752	1	4	1	6	6	1	4	7	1	4	4	0	39
OG0000753	2	3	7	5	1	1	3	1	3	7	2	4	39
OG0000754	11	4	3	1	2	2	5	2	1	5	2	1	39
OG0000755	4	2	3	2	3	2	3	1	9	3	6	1	39
OG0000756	1	0	37	0	0	1	0	0	0	0	0	0	39
OG0000757	8	1	6	4	2	6	3	2	2	2	2	1	39
OG0000758	2	1	1	2	1	1	1	1	2	2	25	0	39
OG0000759	6	2	3	2	3	3	1	4	6	3	3	3	39
OG0000760	8	2	3	3	4	3	3	3	2	3	3	2	39
OG0000761	3	2	2	1	4	3	2	5	1	8	4	4	39
OG0000762	3	0	3	0	0	33	0	0	0	0	0	0	39
OG0000763	2	0	1	1	4	1	4	21	4	0	0	1	39
OG0000764	4	3	3	7	1	6	2	1	5	4	2	1	39
OG0000765	1	2	5	1	3	1	1	3	4	4	8	6	39
OG0000766	5	3	7	4	1	3	2	1	3	3	6	1	39
OG0000767	0	16	1	2	0	1	2	0	0	8	9	0	39
OG0000768	0	2	0	0	0	0	0	0	0	31	6	0	39
OG0000769	0	0	0	1	0	14	1	0	23	0	0	0	39
OG0000770	5	2	5	4	2	4	1	1	2	4	5	3	38
OG0000771	13	0	9	2	1	3	3	1	2	2	1	1	38
OG0000772	6	4	3	1	2	4	1	3	4	2	3	5	38
OG0000773	6	3	4	3	2	3	3	3	2	3	3	3	38
OG0000774	7	4	4	2	1	3	1	1	4	5	4	2	38
OG0000775	32	3	0	0	0	1	0	1	0	0	1	0	38
OG0000776	11	1	4	4	1	3	10	1	1	1	1	0	38
OG0000777	8	3	5	3	1	6	3	1	4	1	2	1	38
OG0000778	18	0	3	6	0	5	3	0	3	0	0	0	38
OG0000779	11	1	1	0	1	2	0	0	12	7	2	1	38
OG0000780	8	4	2	3	2	3	2	2	3	4	4	1	38
OG0000781	6	2	3	4	1	3	3	0	6	4	2	4	38
OG0000782	12	2	0	4	0	2	3	0	1	8	5	1	38
OG0000783	35	0	0	0	0	2	0	1	0	0	0	0	38
OG0000784	4	9	0	0	0	0	0	0	0	21	4	0	38
OG0000785	8	3	8	0	0	6	1	0	2	4	6	0	38
OG0000786	4	6	2	1	2	2	1	2	4	8	4	2	38
OG0000787	6	3	3	3	2	4	3	2	3	7	2	0	38
OG0000788	5	3	2	2	1	5	2	1	4	5	2	6	38
OG0000789	2	2	2	2	1	2	5	1	7	9	2	3	38
OG0000790	1	28	1	0	0	3	0	0	0	4	1	0	38
OG0000791	5	2	7	3	2	4	3	3	2	2	3	2	38
OG0000792	5	3	3	3	2	2	5	2	3	5	3	2	38
OG0000793	2	12	0	2	0	2	2	0	14	1	2	1	38
OG0000794	3	5	2	1	1	6	1	1	14	1	3	0	38
OG0000795	2	10	1	1	1	1	1	1	2	17	1	0	38
OG0000796	2	1	1	1	0	1	1	0	1	1	27	2	38
OG0000797	0	34	0	0	0	0	0	0	0	2	2	0	38
OG0000798	0	2	0	0	0	5	0	0	29	2	0	0	38
OG0000799	0	12	0	0	0	0	0	0	0	10	15	1	38
OG0000800	0	26	0	0	0	0	0	0	0	2	10	0	38
OG0000801	0	12	0	1	0	0	0	2	8	7	6	2	38
OG0000802	0	0	0	0	0	3	0	0	0	2	33	0	38
OG0000803	7	1	5	0	5	1	0	3	4	4	5	2	37
OG0000804	8	1	5	2	1	3	1	1	5	6	1	3	37
OG0000805	2	0	2	11	2	0	10	2	4	1	1	2	37
OG0000806	14	0	5	5	1	6	5	1	0	0	0	0	37
OG0000807	2	0	1	1	1	17	1	1	6	2	3	2	37
OG0000808	12	5	1	6	0	4	4	0	2	3	0	0	37
OG0000809	6	7	2	1	1	2	3	1	6	2	6	0	37
OG0000810	17	4	3	1	0	1	0	0	4	1	6	0	37
OG0000811	5	3	3	4	0	3	2	0	3	5	8	1	37
OG0000812	10	0	1	1	3	17	1	2	2	0	0	0	37
OG0000813	19	2	1	0	0	10	0	0	3	2	0	0	37
OG0000814	7	1	1	1	2	2	2	2	4	6	3	6	37
OG0000815	23	6	1	1	0	0	0	1	0	4	1	0	37
OG0000816	6	5	4	2	2	3	2	2	2	3	3	3	37
OG0000817	21	1	2	0	0	1	0	1	1	6	3	1	37
OG0000818	6	2	6	4	1	6	1	1	2	3	1	4	37
OG0000819	4	3	5	2	2	3	1	2	6	6	2	1	37
OG0000820	6	3	3	2	2	4	1	2	4	5	2	3	37
OG0000821	3	2	1	11	2	3	1	2	5	3	2	2	37
OG0000822	3	3	9	3	3	1	1	2	3	3	3	3	37
OG0000823	2	0	0	0	0	0	0	0	9	9	17	0	37
OG0000824	4	3	2	2	2	3	2	2	5	5	4	3	37
OG0000825	8	2	4	4	0	4	3	0	5	4	3	0	37
OG0000826	9	9	2	1	4	3	1	1	3	2	1	1	37
OG0000827	23	4	4	0	0	2	0	0	1	2	1	0	37
OG0000828	1	4	1	2	2	1	0	4	6	7	6	3	37
OG0000829	2	7	2	1	2	3	2	2	5	5	3	3	37
OG0000830	1	5	0	0	0	0	0	0	0	10	18	3	37
OG0000831	2	2	1	1	3	3	6	3	6	1	7	2	37
OG0000832	5	1	5	2	0	4	5	1	3	6	3	2	37
OG0000833	1	1	1	2	2	2	0	1	4	3	16	4	37
OG0000834	3	3	5	3	0	4	4	4	2	5	2	2	37
OG0000835	2	1	3	0	1	2	0	1	21	4	1	1	37
OG0000836	2	1	1	1	1	2	4	1	2	16	5	1	37
OG0000837	0	19	0	0	0	0	0	0	2	14	2	0	37
OG0000838	0	2	0	0	0	0	0	0	0	1	34	0	37
OG0000839	0	9	0	0	0	0	0	0	0	25	3	0	37
OG0000840	0	0	0	21	0	0	16	0	0	0	0	0	37
OG0000841	0	0	0	0	0	0	0	0	37	0	0	0	37
OG0000842	0	0	0	0	0	0	0	0	0	37	0	0	37
OG0000843	0	0	0	0	0	0	0	0	0	36	1	0	37
OG0000844	9	2	1	0	2	8	0	4	3	4	1	2	36
OG0000845	5	2	4	1	2	2	1	2	2	10	3	2	36
OG0000846	6	1	4	2	1	9	2	2	2	2	1	4	36
OG0000847	9	8	2	1	0	1	2	0	1	5	6	1	36
OG0000848	8	0	17	5	0	4	2	0	0	0	0	0	36
OG0000849	11	0	0	0	0	25	0	0	0	0	0	0	36
OG0000850	6	3	16	0	1	5	0	1	1	1	2	0	36
OG0000851	1	4	2	1	0	2	1	0	5	4	10	6	36
OG0000852	4	2	7	2	1	3	2	1	4	3	3	4	36
OG0000853	8	0	0	12	0	0	14	0	2	0	0	0	36
OG0000854	5	1	1	2	1	5	1	2	1	5	3	9	36
OG0000855	27	1	1	1	0	1	1	0	1	1	2	0	36
OG0000856	16	0	0	4	3	5	2	5	0	0	1	0	36
OG0000857	6	3	1	0	2	0	0	2	6	4	10	2	36
OG0000858	4	0	3	2	2	3	5	2	6	9	0	0	36
OG0000859	28	0	4	0	0	1	0	0	0	1	1	1	36
OG0000860	20	0	14	2	0	0	0	0	0	0	0	0	36
OG0000861	5	2	3	3	1	4	2	1	8	4	2	1	36
OG0000862	6	0	3	1	0	13	4	0	8	0	0	1	36
OG0000863	12	5	2	3	1	2	4	0	2	3	1	1	36
OG0000864	9	2	7	4	0	9	1	0	2	1	1	0	36
OG0000865	7	1	3	3	2	2	2	2	3	5	2	4	36
OG0000866	4	4	4	3	1	2	3	1	3	3	4	4	36
OG0000867	7	0	7	2	1	10	2	1	2	2	1	1	36
OG0000868	3	2	2	2	2	3	3	3	3	4	8	1	36
OG0000869	7	9	2	3	0	3	2	1	2	3	3	1	36
OG0000870	6	2	4	3	3	4	2	2	3	4	1	2	36
OG0000871	5	13	2	2	1	2	3	1	1	3	2	1	36
OG0000872	2	1	2	8	1	2	4	1	1	2	11	1	36
OG0000873	25	0	7	0	0	3	0	0	1	0	0	0	36
OG0000874	2	0	0	23	0	0	11	0	0	0	0	0	36
OG0000875	4	1	3	2	1	5	5	2	3	4	3	3	36
OG0000876	20	0	0	0	0	6	2	0	2	6	0	0	36
OG0000877	3	1	7	2	1	3	4	1	4	2	6	2	36
OG0000878	4	3	4	2	2	2	1	3	6	4	2	3	36
OG0000879	8	8	3	1	0	1	3	1	2	7	1	1	36
OG0000880	4	3	1	2	2	2	3	2	3	7	5	2	36
OG0000881	2	7	2	1	1	1	1	2	1	5	7	6	36
OG0000882	1	0	2	1	1	2	2	1	13	5	7	1	36
OG0000883	0	25	0	2	0	0	4	0	0	3	2	0	36
OG0000884	0	11	1	1	1	1	2	2	5	3	7	2	36
OG0000885	0	3	0	0	1	0	0	0	1	30	1	0	36
OG0000886	0	4	0	0	0	3	0	0	1	21	7	0	36
OG0000887	0	1	0	0	2	0	0	1	0	13	19	0	36
OG0000888	0	0	0	0	5	0	0	4	27	0	0	0	36
OG0000889	0	0	0	0	0	0	0	0	36	0	0	0	36
OG0000890	0	0	0	0	0	0	0	0	17	5	14	0	36
OG0000891	0	0	0	0	0	0	0	0	34	0	2	0	36
OG0000892	0	0	0	0	0	0	0	0	0	9	27	0	36
OG0000893	6	3	3	2	1	3	2	2	4	3	5	1	35
OG0000894	4	3	2	2	2	3	1	2	3	3	8	2	35
OG0000895	6	8	3	1	0	6	2	0	4	3	2	0	35
OG0000896	5	3	6	0	0	11	0	0	5	2	3	0	35
OG0000897	5	1	3	3	1	4	1	0	4	7	5	1	35
OG0000898	12	1	8	2	0	3	2	0	1	3	3	0	35
OG0000899	7	2	3	5	2	4	3	1	3	0	5	0	35
OG0000900	13	0	5	2	0	8	4	0	0	2	0	1	35
OG0000901	5	1	2	2	1	2	7	2	5	3	5	0	35
OG0000902	2	8	2	1	0	1	3	0	16	0	2	0	35
OG0000903	11	2	2	1	1	3	1	1	5	5	2	1	35
OG0000904	3	2	1	1	2	1	2	1	2	4	15	1	35
OG0000905	1	9	4	0	1	1	1	1	7	6	4	0	35
OG0000906	3	3	4	2	3	2	1	3	4	2	3	5	35
OG0000907	2	10	1	0	0	2	0	0	2	14	4	0	35
OG0000908	1	0	0	0	0	2	2	0	27	0	3	0	35
OG0000909	4	4	2	3	2	3	2	4	2	4	4	1	35
OG0000910	6	2	4	2	2	2	2	3	2	4	5	1	35
OG0000911	8	12	1	1	0	2	1	0	1	7	2	0	35
OG0000912	5	0	0	18	0	0	9	0	3	0	0	0	35
OG0000913	4	3	4	1	3	4	1	3	5	3	2	2	35
OG0000914	6	2	6	2	2	2	0	3	2	3	4	3	35
OG0000915	7	4	4	2	2	6	1	2	3	2	1	1	35
OG0000916	1	2	0	0	0	1	0	0	0	29	2	0	35
OG0000917	6	5	2	2	1	4	3	2	2	3	3	2	35
OG0000918	4	2	2	4	2	2	3	3	2	6	3	2	35
OG0000919	4	4	2	1	2	3	1	2	9	3	3	1	35
OG0000920	2	2	1	2	1	1	1	1	3	4	4	13	35
OG0000921	7	3	5	2	0	4	3	0	5	3	3	0	35
OG0000922	2	1	5	0	0	2	0	0	0	14	11	0	35
OG0000923	5	3	5	3	2	4	2	2	4	3	2	0	35
OG0000924	2	3	3	2	2	2	1	1	3	9	4	3	35
OG0000925	2	7	2	0	0	3	0	0	0	10	6	5	35
OG0000926	0	15	0	1	1	3	0	0	7	8	0	0	35
OG0000927	0	33	0	0	0	0	0	0	0	2	0	0	35
OG0000928	0	5	0	0	0	0	0	0	0	1	29	0	35
OG0000929	0	1	0	0	0	0	0	0	0	32	2	0	35
OG0000930	0	0	35	0	0	0	0	0	0	0	0	0	35
OG0000931	0	0	0	0	0	0	0	0	33	0	2	0	35
OG0000932	8	3	1	2	2	3	4	1	1	7	2	0	34
OG0000933	12	9	3	0	0	3	0	0	2	2	2	1	34
OG0000934	22	1	0	0	3	0	0	1	1	1	2	3	34
OG0000935	5	0	2	0	0	7	1	1	6	8	4	0	34
OG0000936	2	10	3	1	1	3	0	1	4	3	6	0	34
OG0000937	4	2	3	1	2	3	5	3	2	4	4	1	34
OG0000938	5	0	6	0	0	2	0	4	17	0	0	0	34
OG0000939	5	3	2	3	3	2	5	2	2	2	2	3	34
OG0000940	3	4	3	1	3	2	0	8	5	2	3	0	34
OG0000941	4	1	2	3	0	2	13	0	3	4	2	0	34
OG0000942	9	8	0	1	1	2	1	0	0	9	3	0	34
OG0000943	12	2	1	1	1	9	0	3	2	2	1	0	34
OG0000944	3	2	2	1	1	3	1	1	13	4	2	1	34
OG0000945	4	2	3	1	3	4	0	2	5	3	4	3	34
OG0000946	2	4	3	4	1	3	4	1	2	6	3	1	34
OG0000947	6	2	2	3	1	2	2	2	4	2	6	2	34
OG0000948	6	0	0	0	0	1	0	0	0	20	7	0	34
OG0000949	13	2	2	1	1	4	1	1	3	4	2	0	34
OG0000950	3	2	1	5	1	4	7	1	4	5	1	0	34
OG0000951	3	7	0	1	1	0	2	1	6	7	6	0	34
OG0000952	5	3	1	1	1	4	6	6	1	2	2	2	34
OG0000953	1	4	0	0	3	1	0	3	8	4	10	0	34
OG0000954	2	6	2	2	2	1	2	4	4	4	2	3	34
OG0000955	2	2	1	1	1	1	1	1	21	2	1	0	34
OG0000956	4	6	1	1	1	10	2	1	4	3	1	0	34
OG0000957	5	2	1	2	3	1	1	1	8	4	5	1	34
OG0000958	4	2	2	3	2	2	2	2	5	3	4	3	34
OG0000959	3	3	7	2	1	1	0	1	3	0	12	1	34
OG0000960	6	4	4	2	2	5	1	2	2	3	3	0	34
OG0000961	3	2	1	2	1	5	4	1	7	3	3	2	34
OG0000962	3	2	1	2	5	3	1	3	2	5	5	2	34
OG0000963	3	2	3	1	2	3	1	2	5	3	2	7	34
OG0000964	5	5	4	2	1	3	1	3	2	4	2	2	34
OG0000965	4	2	4	0	2	2	2	3	5	4	5	1	34
OG0000966	3	1	6	1	0	2	3	0	10	3	3	2	34
OG0000967	6	2	1	2	2	7	1	2	2	2	6	1	34
OG0000968	3	10	2	1	0	2	0	0	1	9	5	1	34
OG0000969	4	3	2	2	2	4	3	2	1	5	4	2	34
OG0000970	2	3	2	2	0	1	1	1	1	12	8	1	34
OG0000971	2	1	0	0	0	2	0	0	6	0	0	23	34
OG0000972	0	9	0	0	0	1	0	0	0	20	4	0	34
OG0000973	0	5	0	0	0	1	0	0	7	7	14	0	34
OG0000974	0	0	0	0	0	0	0	0	34	0	0	0	34
OG0000975	0	0	0	0	0	0	0	0	32	0	2	0	34
OG0000976	0	0	0	0	0	0	0	0	7	1	26	0	34
OG0000977	0	0	0	0	0	0	0	0	0	10	24	0	34
OG0000978	0	0	0	0	0	0	0	0	0	0	34	0	34
OG0000979	0	0	0	0	0	0	0	0	0	0	34	0	34
OG0000980	16	1	4	1	0	1	1	0	1	1	4	3	33
OG0000981	26	0	6	0	0	1	0	0	0	0	0	0	33
OG0000982	6	2	5	2	1	6	2	1	2	4	2	0	33
OG0000983	16	5	1	3	1	1	0	1	1	2	1	1	33
OG0000984	9	4	3	1	0	2	1	0	2	6	3	2	33
OG0000985	8	2	6	0	2	3	1	1	4	2	3	1	33
OG0000986	18	1	11	3	0	0	0	0	0	0	0	0	33
OG0000987	24	0	4	0	0	4	0	0	0	0	0	1	33
OG0000988	4	2	5	1	2	2	0	3	4	4	5	1	33
OG0000989	8	3	5	1	0	6	0	0	3	1	5	1	33
OG0000990	5	11	2	2	1	2	1	1	2	2	3	1	33
OG0000991	3	2	2	2	1	3	5	1	3	7	3	1	33
OG0000992	7	3	5	1	1	2	3	2	2	4	2	1	33
OG0000993	5	2	6	2	2	2	1	2	5	1	1	4	33
OG0000994	2	0	1	5	0	0	5	0	0	2	18	0	33
OG0000995	5	1	2	9	1	4	2	1	5	2	1	0	33
OG0000996	2	1	1	1	0	1	0	0	1	0	26	0	33
OG0000997	7	2	1	1	2	2	1	2	2	2	9	2	33
OG0000998	3	4	5	3	2	3	2	2	4	2	2	1	33
OG0000999	2	4	1	1	1	1	9	0	2	6	2	4	33
OG0001000	1	2	5	1	0	2	2	0	1	4	15	0	33
OG0001001	11	0	4	0	0	4	0	0	4	8	1	1	33
OG0001002	2	2	3	2	2	3	0	3	3	8	3	2	33
OG0001003	4	2	8	1	3	2	0	3	4	2	2	2	33
OG0001004	3	3	2	1	2	1	0	2	5	4	9	1	33
OG0001005	8	3	5	4	0	3	2	1	2	3	2	0	33
OG0001006	4	3	2	1	1	4	1	2	2	8	3	2	33
OG0001007	1	2	1	0	1	2	1	1	20	1	1	2	33
OG0001008	2	4	0	1	3	1	0	2	8	2	8	2	33
OG0001009	2	2	1	2	3	1	1	3	1	2	14	1	33
OG0001010	1	0	0	26	0	0	1	0	1	1	2	1	33
OG0001011	1	3	6	3	1	3	2	2	5	2	4	1	33
OG0001012	0	25	0	0	0	1	0	0	0	7	0	0	33
OG0001013	0	9	0	0	0	3	0	0	7	14	0	0	33
OG0001014	0	6	0	0	6	0	0	2	9	9	1	0	33
OG0001015	0	15	0	1	0	1	0	0	3	0	13	0	33
OG0001016	0	5	0	0	0	2	0	0	16	7	2	1	33
OG0001017	0	25	0	0	0	0	0	0	0	2	6	0	33
OG0001018	0	2	19	1	1	0	2	1	3	2	1	1	33
OG0001019	0	0	1	0	1	1	0	1	21	3	5	0	33
OG0001020	0	0	0	2	0	0	14	0	0	14	3	0	33
OG0001021	0	0	0	1	0	15	2	0	13	0	2	0	33
OG0001022	0	0	0	0	0	0	0	0	0	14	19	0	33
OG0001023	0	0	0	0	0	0	0	0	0	2	31	0	33
OG0001024	0	0	0	0	0	0	0	0	0	0	33	0	33
OG0001025	5	1	9	2	0	7	1	0	4	2	1	0	32
OG0001026	3	1	4	3	1	1	15	1	1	0	1	1	32
OG0001027	5	3	2	3	1	1	2	1	12	0	1	1	32
OG0001028	19	1	4	1	0	1	1	0	0	1	4	0	32
OG0001029	12	2	2	0	1	2	0	0	3	5	4	1	32
OG0001030	6	8	2	1	1	6	1	1	0	3	2	1	32
OG0001031	5	2	4	2	1	2	1	2	4	5	2	2	32
OG0001032	4	4	2	2	2	2	1	2	5	3	3	2	32
OG0001033	4	2	3	1	2	3	1	3	4	7	2	0	32
OG0001034	16	4	0	0	0	2	0	2	7	0	1	0	32
OG0001035	11	0	2	7	1	1	3	1	1	4	1	0	32
OG0001036	28	0	0	0	0	2	0	0	0	1	1	0	32
OG0001037	6	5	2	2	1	1	3	2	3	4	3	0	32
OG0001038	4	14	3	2	1	0	1	1	1	1	1	3	32
OG0001039	4	4	1	1	1	4	1	1	4	4	6	1	32
OG0001040	7	3	3	1	1	1	10	1	2	1	1	1	32
OG0001041	10	6	0	0	0	0	0	0	0	10	6	0	32
OG0001042	2	7	1	1	1	2	0	0	4	0	13	1	32
OG0001043	7	2	3	4	1	2	3	2	2	2	3	1	32
OG0001044	3	2	4	1	3	1	2	2	9	3	1	1	32
OG0001045	3	1	1	5	0	4	8	1	7	1	1	0	32
OG0001046	3	1	2	1	1	3	0	2	2	13	2	2	32
OG0001047	2	1	0	0	3	0	0	2	9	8	6	1	32
OG0001048	4	1	1	2	2	2	2	3	3	2	7	3	32
OG0001049	15	0	5	3	0	2	3	0	2	1	1	0	32
OG0001050	2	13	0	0	0	1	0	0	4	4	8	0	32
OG0001051	1	2	0	0	0	2	0	0	0	16	11	0	32
OG0001052	2	1	1	1	0	2	8	1	3	8	5	0	32
OG0001053	16	2	1	2	1	1	1	2	1	1	2	2	32
OG0001054	4	1	4	2	3	3	0	2	3	4	4	2	32
OG0001055	4	2	3	2	2	5	1	2	4	3	2	2	32
OG0001056	2	1	3	1	1	1	4	1	3	4	10	1	32
OG0001057	1	21	1	0	0	0	0	0	1	7	1	0	32
OG0001058	1	26	0	0	0	0	0	0	0	5	0	0	32
OG0001059	5	2	3	2	2	3	1	2	3	4	3	2	32
OG0001060	3	1	3	1	0	2	5	1	10	2	2	2	32
OG0001061	5	5	2	2	2	3	2	2	2	3	2	2	32
OG0001062	6	2	6	2	1	3	3	1	2	2	3	1	32
OG0001063	2	7	2	1	0	1	1	1	2	0	1	14	32
OG0001064	4	2	4	3	1	4	1	1	7	3	1	1	32
OG0001065	4	2	3	2	2	5	0	2	2	5	4	1	32
OG0001066	4	4	4	3	2	3	2	1	2	2	3	2	32
OG0001067	4	4	2	2	2	2	2	2	2	5	3	2	32
OG0001068	5	2	3	2	3	3	1	3	3	3	3	1	32
OG0001069	2	0	2	0	0	3	0	0	25	0	0	0	32
OG0001070	4	2	4	2	2	3	2	1	5	4	2	1	32
OG0001071	2	10	2	1	0	3	2	1	5	3	1	2	32
OG0001072	1	3	3	2	1	6	5	1	5	2	1	2	32
OG0001073	2	14	2	1	1	2	1	2	3	2	1	1	32
OG0001074	2	1	1	1	1	1	1	1	20	1	1	1	32
OG0001075	0	32	0	0	0	0	0	0	0	0	0	0	32
OG0001076	0	22	0	0	0	3	0	0	0	1	6	0	32
OG0001077	0	28	0	0	0	0	0	0	0	0	4	0	32
OG0001078	0	18	0	0	0	0	1	0	0	13	0	0	32
OG0001079	0	8	0	0	0	0	0	0	0	13	11	0	32
OG0001080	0	2	0	0	0	0	0	2	17	8	3	0	32
OG0001081	0	0	0	27	0	0	4	0	1	0	0	0	32
OG0001082	0	0	0	13	1	1	9	0	8	0	0	0	32
OG0001083	0	0	0	0	1	1	0	2	20	5	3	0	32
OG0001084	0	0	0	0	0	1	0	0	0	28	3	0	32
OG0001085	0	0	0	0	0	0	0	32	0	0	0	0	32
OG0001086	0	0	0	0	0	0	0	0	28	2	2	0	32
OG0001087	0	0	0	0	0	0	0	0	1	31	0	0	32
OG0001088	0	0	0	0	0	0	0	0	0	26	0	6	32
OG0001089	8	5	1	0	1	1	0	1	2	6	4	2	31
OG0001090	8	0	6	1	0	9	0	0	1	1	1	4	31
OG0001091	4	3	4	3	1	3	1	1	2	3	4	2	31
OG0001092	6	4	6	1	0	2	4	0	1	4	3	0	31
OG0001093	11	5	2	2	0	2	0	3	2	2	2	0	31
OG0001094	1	0	1	1	1	2	3	1	7	2	9	3	31
OG0001095	2	6	2	1	2	1	3	2	4	2	2	4	31
OG0001096	2	8	0	0	0	8	0	3	2	8	0	0	31
OG0001097	2	1	2	1	1	5	2	1	1	3	11	1	31
OG0001098	2	8	2	1	2	1	2	1	3	7	1	1	31
OG0001099	3	0	0	0	0	0	0	0	28	0	0	0	31
OG0001100	3	17	2	1	1	1	1	1	2	1	1	0	31
OG0001101	4	3	4	2	0	3	1	1	6	2	3	2	31
OG0001102	2	6	1	1	3	2	1	2	2	7	3	1	31
OG0001103	27	0	0	3	0	0	1	0	0	0	0	0	31
OG0001104	9	0	5	5	0	8	1	0	0	0	3	0	31
OG0001105	7	7	2	0	1	4	0	1	2	5	1	1	31
OG0001106	2	1	1	2	1	1	1	1	17	2	1	1	31
OG0001107	6	5	2	2	1	3	1	1	3	2	2	3	31
OG0001108	2	0	1	1	2	1	1	2	1	4	15	1	31
OG0001109	6	0	0	5	0	3	5	0	6	4	2	0	31
OG0001110	7	5	2	0	1	0	0	2	4	7	3	0	31
OG0001111	3	1	5	1	1	11	1	2	1	1	2	2	31
OG0001112	2	9	1	1	1	1	2	1	2	5	2	4	31
OG0001113	5	1	6	1	0	5	0	0	5	3	3	2	31
OG0001114	4	1	7	1	2	1	1	3	1	2	2	6	31
OG0001115	3	4	2	3	0	2	3	1	3	8	2	0	31
OG0001116	2	3	0	0	0	0	0	0	0	25	1	0	31
OG0001117	6	1	4	1	1	1	3	1	2	5	3	3	31
OG0001118	2	2	1	1	1	1	3	2	8	3	7	0	31
OG0001119	6	2	3	4	2	4	2	2	1	3	1	1	31
OG0001120	2	2	1	3	0	2	3	3	6	6	2	1	31
OG0001121	7	2	4	2	1	1	3	1	3	2	4	1	31
OG0001122	5	6	2	2	0	1	0	3	6	5	0	1	31
OG0001123	2	4	5	1	1	1	1	1	2	8	4	1	31
OG0001124	4	3	3	3	1	2	5	1	3	2	2	2	31
OG0001125	2	6	1	2	1	2	4	1	5	2	5	0	31
OG0001126	4	3	5	1	2	2	2	1	4	4	2	1	31
OG0001127	4	1	2	3	2	4	2	2	2	5	2	2	31
OG0001128	4	6	1	1	2	4	1	2	2	3	2	3	31
OG0001129	3	4	3	2	2	3	0	2	2	7	1	2	31
OG0001130	2	4	4	1	1	4	0	2	6	1	5	1	31
OG0001131	3	12	2	1	1	1	3	1	3	2	1	1	31
OG0001132	2	1	1	0	1	1	0	1	19	4	1	0	31
OG0001133	3	1	3	1	2	2	1	3	3	3	2	7	31
OG0001134	4	3	1	1	2	4	1	2	5	5	3	0	31
OG0001135	2	2	4	2	1	1	1	1	10	3	2	2	31
OG0001136	3	0	0	0	0	4	1	0	21	2	0	0	31
OG0001137	2	5	1	1	1	1	12	1	3	3	1	0	31
OG0001138	1	0	0	0	1	25	0	0	4	0	0	0	31
OG0001139	4	5	2	2	3	2	2	1	4	2	2	2	31
OG0001140	5	2	3	0	6	2	1	4	5	1	1	1	31
OG0001141	3	3	2	1	1	2	1	2	3	3	4	6	31
OG0001142	3	3	2	3	2	2	1	2	2	5	3	3	31
OG0001143	0	30	0	0	0	0	0	0	1	0	0	0	31
OG0001144	0	12	0	0	0	0	0	0	0	19	0	0	31
OG0001145	0	31	0	0	0	0	0	0	0	0	0	0	31
OG0001146	0	15	0	0	0	0	0	0	0	16	0	0	31
OG0001147	0	2	0	0	0	0	0	0	0	26	3	0	31
OG0001148	0	0	0	1	0	0	30	0	0	0	0	0	31
OG0001149	0	0	0	0	0	0	0	0	31	0	0	0	31
OG0001150	0	0	0	0	0	0	0	0	1	2	28	0	31
OG0001151	4	3	3	2	2	2	2	2	3	3	2	2	30
OG0001152	4	1	5	2	1	2	0	1	7	3	2	2	30
OG0001153	5	3	4	0	2	2	1	2	6	3	1	1	30
OG0001154	6	1	1	0	0	4	0	0	0	4	14	0	30
OG0001155	10	0	3	0	3	1	0	3	2	4	1	3	30
OG0001156	3	1	0	0	0	1	0	0	3	10	12	0	30
OG0001157	8	3	3	1	0	1	2	0	8	0	4	0	30
OG0001158	6	2	2	2	2	2	1	2	2	4	2	3	30
OG0001159	4	1	2	1	1	2	1	1	2	4	9	2	30
OG0001160	6	2	0	1	0	2	0	1	7	7	2	2	30
OG0001161	5	4	0	2	2	3	1	2	1	5	2	3	30
OG0001162	4	4	2	2	2	3	1	2	4	3	3	0	30
OG0001163	10	1	5	1	0	5	4	0	0	2	2	0	30
OG0001164	4	2	1	3	1	3	3	1	6	4	1	1	30
OG0001165	4	1	6	2	1	2	2	1	5	1	2	3	30
OG0001166	3	2	2	13	1	2	4	1	0	0	1	1	30
OG0001167	6	4	3	2	0	3	0	2	4	3	2	1	30
OG0001168	3	4	3	2	0	4	1	0	4	4	2	3	30
OG0001169	4	3	2	2	0	3	4	0	4	3	5	0	30
OG0001170	2	6	1	0	1	4	2	1	3	7	2	1	30
OG0001171	2	2	1	2	1	2	2	1	1	8	7	1	30
OG0001172	2	4	2	1	2	3	1	3	2	5	5	0	30
OG0001173	4	4	3	2	0	2	1	0	2	7	3	2	30
OG0001174	2	5	1	0	1	3	0	1	5	6	3	3	30
OG0001175	3	2	2	2	2	2	1	1	2	1	10	2	30
OG0001176	6	5	5	2	1	2	3	1	1	1	2	1	30
OG0001177	4	2	4	2	1	2	1	1	6	3	2	2	30
OG0001178	3	0	1	1	0	1	7	0	2	2	12	1	30
OG0001179	5	7	3	3	0	3	2	0	1	2	3	1	30
OG0001180	2	1	1	1	1	1	3	1	1	16	1	1	30
OG0001181	4	4	2	2	2	2	1	2	2	4	2	3	30
OG0001182	4	2	3	2	0	7	2	0	3	4	1	2	30
OG0001183	1	0	0	13	0	0	16	0	0	0	0	0	30
OG0001184	4	2	1	1	1	2	3	1	3	4	7	1	30
OG0001185	2	3	2	2	2	4	2	2	2	4	3	2	30
OG0001186	2	1	1	1	1	1	3	2	14	1	1	2	30
OG0001187	5	2	2	0	2	4	0	2	3	6	4	0	30
OG0001188	1	11	2	1	1	2	1	1	2	3	4	1	30
OG0001189	4	1	3	1	0	1	2	2	3	1	11	1	30
OG0001190	2	1	2	3	1	2	2	1	2	4	9	1	30
OG0001191	2	1	1	2	1	1	1	1	1	15	3	1	30
OG0001192	4	2	3	3	1	6	3	1	3	0	2	2	30
OG0001193	0	30	0	0	0	0	0	0	0	0	0	0	30
OG0001194	0	7	0	0	0	1	0	0	0	2	19	1	30
OG0001195	0	29	0	0	0	0	0	0	0	0	1	0	30
OG0001196	0	1	0	4	2	3	0	0	6	5	9	0	30
OG0001197	0	4	0	0	0	1	0	0	0	8	17	0	30
OG0001198	0	7	0	0	0	0	0	1	0	10	12	0	30
OG0001199	0	1	0	0	0	0	0	0	12	3	14	0	30
OG0001200	0	0	0	6	0	0	0	0	5	10	9	0	30
OG0001201	0	0	0	0	0	30	0	0	0	0	0	0	30
OG0001202	0	0	0	0	0	2	0	0	28	0	0	0	30
OG0001203	0	0	0	0	0	0	0	0	0	6	24	0	30
OG0001204	6	4	4	1	1	2	1	1	2	3	3	1	29
OG0001205	5	4	3	2	1	2	0	1	2	4	4	1	29
OG0001206	4	1	3	3	1	2	3	1	5	2	3	1	29
OG0001207	2	14	2	3	0	2	2	0	1	1	1	1	29
OG0001208	7	2	0	2	3	2	3	1	2	3	2	2	29
OG0001209	4	2	1	1	1	2	0	1	3	7	6	1	29
OG0001210	9	1	2	1	1	1	1	1	7	1	2	2	29
OG0001211	13	0	7	0	0	5	2	0	2	0	0	0	29
OG0001212	12	1	2	0	4	3	0	2	2	2	1	0	29
OG0001213	3	0	0	11	0	1	11	0	2	0	1	0	29
OG0001214	8	1	0	2	0	4	1	0	11	1	0	1	29
OG0001215	6	3	8	1	1	1	0	1	3	3	2	0	29
OG0001216	18	0	6	0	0	3	0	0	1	0	1	0	29
OG0001217	11	3	3	1	1	2	1	0	2	4	1	0	29
OG0001218	14	1	1	3	0	1	2	1	4	1	1	0	29
OG0001219	2	4	1	1	0	2	1	0	13	2	3	0	29
OG0001220	14	0	2	1	1	4	1	2	3	0	0	1	29
OG0001221	29	0	0	0	0	0	0	0	0	0	0	0	29
OG0001222	4	3	2	1	2	2	0	2	3	4	4	2	29
OG0001223	25	0	2	1	0	0	0	0	0	0	0	1	29
OG0001224	3	3	6	1	2	3	2	1	3	4	1	0	29
OG0001225	28	0	0	0	0	0	0	1	0	0	0	0	29
OG0001226	8	1	1	0	0	1	0	0	1	9	7	1	29
OG0001227	12	0	3	0	0	12	0	0	1	1	0	0	29
OG0001228	1	2	1	0	1	1	0	1	2	2	18	0	29
OG0001229	6	4	2	2	1	3	2	1	3	3	2	0	29
OG0001230	6	2	4	2	1	2	1	1	2	3	4	1	29
OG0001231	2	1	1	2	1	4	2	1	5	7	2	1	29
OG0001232	8	3	1	1	0	3	1	1	3	5	2	1	29
OG0001233	5	0	4	4	0	3	6	0	2	3	2	0	29
OG0001234	4	3	0	3	3	0	5	2	3	6	0	0	29
OG0001235	2	3	4	2	2	2	1	2	2	5	3	1	29
OG0001236	4	2	2	0	2	2	0	2	3	4	3	5	29
OG0001237	3	2	2	2	2	4	1	2	2	3	4	2	29
OG0001238	26	1	0	1	0	1	0	0	0	0	0	0	29
OG0001239	4	2	2	0	2	5	2	2	4	4	1	1	29
OG0001240	3	4	4	0	2	2	0	2	3	4	3	2	29
OG0001241	4	3	3	2	2	2	1	2	4	2	2	2	29
OG0001242	17	0	5	0	0	7	0	0	0	0	0	0	29
OG0001243	1	0	28	0	0	0	0	0	0	0	0	0	29
OG0001244	2	2	1	1	1	3	1	1	2	13	1	1	29
OG0001245	2	3	2	2	1	1	1	2	5	7	1	2	29
OG0001246	8	1	4	2	1	3	1	1	2	3	2	1	29
OG0001247	4	0	25	0	0	0	0	0	0	0	0	0	29
OG0001248	4	2	2	2	2	2	1	2	3	4	2	3	29
OG0001249	1	6	0	5	0	0	12	0	1	4	0	0	29
OG0001250	3	2	2	2	1	4	3	1	2	5	3	1	29
OG0001251	4	1	3	2	2	2	2	2	2	4	3	2	29
OG0001252	2	1	2	1	1	1	8	1	6	1	4	1	29
OG0001253	4	3	3	1	2	3	2	3	2	3	2	1	29
OG0001254	2	2	1	1	1	3	1	1	1	7	8	1	29
OG0001255	6	2	5	3	0	6	2	0	1	1	2	1	29
OG0001256	3	1	1	1	1	1	1	1	16	2	1	0	29
OG0001257	3	1	3	3	1	2	2	1	3	3	2	5	29
OG0001258	4	3	5	2	1	3	1	1	3	3	2	1	29
OG0001259	1	16	1	1	1	1	2	1	1	2	1	1	29
OG0001260	2	2	2	2	3	3	1	4	1	2	3	4	29
OG0001261	1	1	1	1	1	1	1	1	1	1	17	2	29
OG0001262	0	18	0	0	0	5	0	0	4	2	0	0	29
OG0001263	0	1	0	0	0	1	0	0	0	26	1	0	29
OG0001264	0	27	0	0	0	0	0	0	0	0	2	0	29
OG0001265	0	2	0	0	0	0	0	0	0	1	26	0	29
OG0001266	0	20	0	0	0	1	0	0	0	3	5	0	29
OG0001267	0	1	0	0	0	0	0	0	0	2	26	0	29
OG0001268	0	0	29	0	0	0	0	0	0	0	0	0	29
OG0001269	0	0	0	0	3	0	0	2	11	4	9	0	29
OG0001270	0	0	0	0	0	0	2	0	4	23	0	0	29
OG0001271	0	0	0	0	0	0	0	0	12	6	11	0	29
OG0001272	0	0	0	0	0	0	0	0	0	10	19	0	29
OG0001273	0	0	0	0	0	0	0	0	0	4	25	0	29
OG0001274	0	0	0	0	0	0	0	0	0	10	19	0	29
OG0001275	6	3	4	1	1	1	3	1	1	4	2	1	28
OG0001276	7	3	2	3	1	2	3	1	1	2	1	2	28
OG0001277	6	2	5	3	1	3	2	1	2	1	1	1	28
OG0001278	4	2	4	2	1	4	1	1	2	2	2	3	28
OG0001279	3	2	4	2	2	2	2	2	2	3	2	2	28
OG0001280	28	0	0	0	0	0	0	0	0	0	0	0	28
OG0001281	23	0	0	0	0	4	0	0	1	0	0	0	28
OG0001282	3	1	1	2	2	4	3	1	1	4	1	5	28
OG0001283	4	2	5	2	2	3	2	2	1	2	2	1	28
OG0001284	5	3	2	2	1	2	1	0	2	4	6	0	28
OG0001285	7	5	0	5	0	0	1	0	3	1	6	0	28
OG0001286	4	2	2	2	2	2	1	2	2	3	4	2	28
OG0001287	3	0	0	0	0	0	0	0	0	21	4	0	28
OG0001288	23	0	2	0	0	3	0	0	0	0	0	0	28
OG0001289	8	0	0	1	1	6	2	1	0	0	9	0	28
OG0001290	2	1	1	0	1	1	2	6	4	2	7	1	28
OG0001291	2	1	5	3	2	2	5	1	3	1	3	0	28
OG0001292	13	0	3	0	0	10	0	1	0	0	0	1	28
OG0001293	4	3	0	0	2	2	0	3	3	5	5	1	28
OG0001294	21	0	1	1	0	0	2	0	1	0	2	0	28
OG0001295	12	5	0	2	0	0	0	0	2	5	2	0	28
OG0001296	3	0	0	4	0	7	1	0	4	3	6	0	28
OG0001297	15	0	0	3	2	0	1	1	2	1	1	2	28
OG0001298	1	0	27	0	0	0	0	0	0	0	0	0	28
OG0001299	16	4	0	0	1	2	0	1	1	1	2	0	28
OG0001300	4	0	4	1	4	2	0	4	4	0	0	5	28
OG0001301	8	2	1	2	0	1	2	1	6	2	2	1	28
OG0001302	7	4	2	2	2	2	1	3	2	2	0	1	28
OG0001303	6	3	1	0	3	0	0	3	8	2	0	2	28
OG0001304	7	4	2	1	0	0	0	0	0	9	5	0	28
OG0001305	3	2	2	1	2	4	1	2	2	3	6	0	28
OG0001306	3	1	3	1	2	3	1	3	1	6	2	2	28
OG0001307	4	3	1	0	1	5	0	1	1	11	1	0	28
OG0001308	2	2	3	1	2	1	1	2	5	4	2	3	28
OG0001309	1	7	1	2	1	2	5	2	2	2	2	1	28
OG0001310	1	2	1	1	0	2	5	1	8	4	2	1	28
OG0001311	3	2	3	2	2	3	2	1	2	3	3	2	28
OG0001312	2	0	1	0	18	1	0	1	1	3	0	1	28
OG0001313	2	2	1	1	2	3	3	1	1	8	3	1	28
OG0001314	3	2	2	2	2	2	1	2	3	3	2	4	28
OG0001315	3	3	2	2	1	2	1	2	2	5	2	3	28
OG0001316	3	1	2	0	1	4	0	1	3	7	3	3	28
OG0001317	3	3	2	2	2	4	1	2	3	3	3	0	28
OG0001318	2	1	1	2	1	2	14	1	1	2	1	0	28
OG0001319	1	1	1	1	4	10	0	6	2	1	1	0	28
OG0001320	3	2	3	2	1	3	1	1	2	2	6	2	28
OG0001321	1	3	1	12	0	1	2	0	1	3	3	1	28
OG0001322	9	0	8	0	0	8	2	0	1	0	0	0	28
OG0001323	3	3	2	1	2	2	2	2	2	5	2	2	28
OG0001324	2	5	1	1	1	2	1	1	1	6	6	1	28
OG0001325	2	1	1	0	1	1	2	1	1	2	0	16	28
OG0001326	1	1	5	2	1	2	6	1	3	4	2	0	28
OG0001327	2	2	3	5	1	2	3	2	3	2	2	1	28
OG0001328	1	1	1	1	1	1	5	1	4	9	2	1	28
OG0001329	2	1	3	1	1	3	4	3	3	6	1	0	28
OG0001330	2	1	3	1	1	3	2	2	3	4	3	3	28
OG0001331	1	13	1	1	1	1	2	1	2	2	2	1	28
OG0001332	2	2	2	2	1	2	2	1	7	5	1	1	28
OG0001333	2	0	1	0	2	1	0	2	11	0	0	9	28
OG0001334	0	14	0	1	0	3	0	0	1	0	9	0	28
OG0001335	0	26	0	0	0	0	0	0	0	2	0	0	28
OG0001336	0	6	0	0	0	0	0	0	0	20	2	0	28
OG0001337	0	1	0	0	1	2	0	1	19	4	0	0	28
OG0001338	0	5	0	0	2	0	0	4	8	6	3	0	28
OG0001339	0	0	0	2	0	2	24	0	0	0	0	0	28
OG0001340	0	0	0	0	1	0	2	1	7	2	15	0	28
OG0001341	0	0	0	0	0	0	0	1	0	0	27	0	28
OG0001342	0	0	0	0	0	0	0	0	0	10	18	0	28
OG0001343	4	0	2	2	2	3	2	2	6	3	1	0	27
OG0001344	8	0	2	0	7	1	0	4	5	0	0	0	27
OG0001345	2	2	1	2	1	2	1	1	2	4	7	2	27
OG0001346	2	1	1	1	1	1	1	3	9	4	2	1	27
OG0001347	8	1	6	1	0	6	1	0	2	1	1	0	27
OG0001348	5	0	2	2	1	1	0	2	4	6	2	2	27
OG0001349	4	2	2	2	1	2	1	2	2	5	2	2	27
OG0001350	12	1	0	0	1	0	0	1	1	6	5	0	27
OG0001351	26	0	0	0	0	1	0	0	0	0	0	0	27
OG0001352	4	2	2	2	2	3	1	2	2	3	2	2	27
OG0001353	5	0	2	6	2	3	3	1	2	1	1	1	27
OG0001354	2	1	2	1	1	1	12	2	1	2	1	1	27
OG0001355	4	2	4	0	3	1	0	3	5	1	2	2	27
OG0001356	4	2	2	2	1	2	2	2	4	2	4	0	27
OG0001357	6	2	3	0	0	2	1	0	2	7	4	0	27
OG0001358	2	0	1	1	1	1	1	2	2	0	16	0	27
OG0001359	7	2	1	2	0	1	1	0	4	6	2	1	27
OG0001360	4	2	2	2	1	2	1	2	2	5	2	2	27
OG0001361	7	0	4	0	1	8	0	1	3	0	0	3	27
OG0001362	6	1	2	1	0	3	1	1	5	4	2	1	27
OG0001363	3	6	2	2	0	4	2	0	1	5	1	1	27
OG0001364	7	2	2	1	1	4	1	1	3	3	2	0	27
OG0001365	4	3	2	1	2	4	1	1	3	4	1	1	27
OG0001366	6	1	2	3	1	3	1	1	4	1	3	1	27
OG0001367	3	2	0	2	0	2	5	0	5	3	5	0	27
OG0001368	22	1	0	1	0	2	1	0	0	0	0	0	27
OG0001369	5	1	3	0	0	0	0	2	2	11	2	1	27
OG0001370	5	0	0	0	1	4	0	0	0	14	3	0	27
OG0001371	5	4	1	1	1	1	1	1	1	8	2	1	27
OG0001372	3	0	1	0	0	21	0	0	1	0	0	1	27
OG0001373	2	5	1	0	1	2	0	2	2	5	6	1	27
OG0001374	2	3	1	6	1	5	2	0	2	2	1	2	27
OG0001375	4	4	2	0	1	2	1	3	2	4	2	2	27
OG0001376	4	1	1	1	1	2	1	0	14	1	0	1	27
OG0001377	2	4	1	3	0	9	0	0	1	3	4	0	27
OG0001378	4	1	1	0	0	7	0	1	0	1	10	2	27
OG0001379	4	0	0	2	0	3	1	0	16	1	0	0	27
OG0001380	1	6	1	1	0	2	1	0	12	2	1	0	27
OG0001381	2	1	1	3	1	1	4	1	3	3	6	1	27
OG0001382	4	2	3	1	2	3	1	2	1	4	2	2	27
OG0001383	25	0	0	0	0	0	0	0	2	0	0	0	27
OG0001384	3	1	3	2	0	1	2	0	1	2	12	0	27
OG0001385	3	1	4	2	1	1	4	0	5	4	1	1	27
OG0001386	3	1	2	2	2	2	2	2	2	2	5	2	27
OG0001387	2	1	1	2	1	3	1	1	1	5	9	0	27
OG0001388	4	1	4	1	0	3	2	0	6	6	0	0	27
OG0001389	2	6	2	0	1	2	0	2	1	4	6	1	27
OG0001390	4	4	3	2	1	2	3	1	3	2	2	0	27
OG0001391	4	2	2	1	3	4	1	2	1	1	5	1	27
OG0001392	1	1	1	1	1	1	2	1	0	0	17	1	27
OG0001393	3	1	4	2	1	3	4	1	1	3	3	1	27
OG0001394	2	1	1	2	1	6	0	1	1	11	1	0	27
OG0001395	2	4	1	1	2	1	1	2	4	2	2	5	27
OG0001396	5	1	2	1	1	3	1	2	6	2	1	2	27
OG0001397	4	0	1	0	0	3	0	0	2	2	14	1	27
OG0001398	4	3	2	1	2	3	1	1	6	1	2	1	27
OG0001399	5	3	2	2	1	2	0	1	2	5	3	1	27
OG0001400	4	2	3	1	1	3	2	1	4	3	2	1	27
OG0001401	2	2	4	2	1	2	1	2	4	1	2	4	27
OG0001402	3	1	1	2	1	1	2	1	8	4	2	1	27
OG0001403	2	0	1	0	0	1	0	0	19	2	1	1	27
OG0001404	2	2	1	1	2	3	0	2	0	7	4	3	27
OG0001405	3	2	2	2	2	2	2	2	2	4	2	2	27
OG0001406	3	3	7	1	1	2	0	1	3	2	2	2	27
OG0001407	3	2	2	3	2	2	3	1	2	3	3	1	27
OG0001408	3	5	7	2	0	2	3	0	2	1	2	0	27
OG0001409	3	1	2	2	2	4	2	2	5	3	1	0	27
OG0001410	1	1	4	2	3	3	1	3	1	4	3	1	27
OG0001411	7	0	0	4	3	3	2	3	2	2	1	0	27
OG0001412	2	2	2	1	1	1	1	0	9	1	5	2	27
OG0001413	2	1	0	0	1	2	0	1	9	6	4	1	27
OG0001414	2	0	0	5	1	7	5	1	6	0	0	0	27
OG0001415	0	13	0	0	0	0	0	0	1	5	8	0	27
OG0001416	0	19	0	0	0	2	0	0	0	0	6	0	27
OG0001417	0	17	0	0	0	0	0	0	0	9	1	0	27
OG0001418	0	22	0	1	0	1	0	0	0	0	3	0	27
OG0001419	0	15	0	0	0	0	0	0	0	11	1	0	27
OG0001420	0	6	0	0	0	1	0	0	11	1	8	0	27
OG0001421	0	7	0	0	0	0	1	1	2	12	4	0	27
OG0001422	0	9	0	0	4	0	0	2	2	3	6	1	27
OG0001423	0	1	0	0	0	0	0	0	23	2	1	0	27
OG0001424	0	1	0	0	0	0	0	0	0	1	25	0	27
OG0001425	0	0	0	0	0	1	0	1	0	0	20	5	27
OG0001426	0	0	0	0	0	5	0	0	22	0	0	0	27
OG0001427	0	0	0	0	0	0	0	0	11	10	6	0	27
OG0001428	0	0	0	0	0	0	0	0	0	5	22	0	27
OG0001429	4	2	2	2	1	4	1	2	2	2	2	2	26
OG0001430	1	3	4	1	1	3	2	1	3	3	2	2	26
OG0001431	22	0	1	0	0	0	0	0	0	2	1	0	26
OG0001432	12	1	1	1	1	1	0	1	1	4	2	1	26
OG0001433	2	1	5	1	2	2	0	0	7	4	1	1	26
OG0001434	4	1	3	0	0	3	0	1	9	2	1	2	26
OG0001435	17	0	8	0	0	1	0	0	0	0	0	0	26
OG0001436	4	3	2	2	1	2	3	1	2	3	2	1	26
OG0001437	2	7	1	1	0	1	2	0	5	2	1	4	26
OG0001438	5	6	2	2	0	1	1	0	2	2	1	4	26
OG0001439	6	1	3	2	1	1	4	1	2	2	2	1	26
OG0001440	3	4	3	2	1	1	5	1	1	2	3	0	26
OG0001441	21	0	1	0	0	4	0	0	0	0	0	0	26
OG0001442	4	1	1	5	1	4	2	2	2	2	2	0	26
OG0001443	7	0	1	3	0	0	3	0	11	0	1	0	26
OG0001444	2	2	2	2	3	4	2	2	2	3	1	1	26
OG0001445	11	0	4	0	0	1	0	0	7	0	0	3	26
OG0001446	3	4	1	1	2	1	1	2	3	3	2	3	26
OG0001447	4	3	0	0	0	2	0	3	11	1	1	1	26
OG0001448	3	2	3	1	2	2	3	2	3	3	2	0	26
OG0001449	2	7	1	0	1	2	0	2	4	5	1	1	26
OG0001450	7	4	1	1	0	3	0	0	4	3	3	0	26
OG0001451	17	0	8	0	0	0	0	0	1	0	0	0	26
OG0001452	12	6	2	0	0	3	0	0	1	1	1	0	26
OG0001453	9	2	2	1	0	3	1	1	4	0	2	1	26
OG0001454	3	1	6	3	2	1	2	2	3	2	0	1	26
OG0001455	20	1	0	0	0	1	0	0	1	2	1	0	26
OG0001456	6	3	1	2	1	1	2	1	3	2	2	2	26
OG0001457	4	2	2	4	0	6	1	0	5	2	0	0	26
OG0001458	4	6	3	2	0	3	1	1	0	4	2	0	26
OG0001459	9	9	0	1	0	2	0	0	1	4	0	0	26
OG0001460	12	2	2	3	0	1	1	0	1	2	1	1	26
OG0001461	15	1	1	2	0	2	0	1	1	2	1	0	26
OG0001462	3	2	1	0	1	2	0	1	2	6	5	3	26
OG0001463	4	3	4	1	1	2	1	1	2	4	2	1	26
OG0001464	3	2	5	2	1	3	1	1	3	2	1	2	26
OG0001465	2	2	3	1	1	3	1	2	2	6	2	1	26
OG0001466	4	1	3	2	1	2	2	1	4	3	2	1	26
OG0001467	6	3	2	1	2	2	1	2	2	1	2	2	26
OG0001468	2	3	1	1	1	1	2	2	6	3	3	1	26
OG0001469	2	0	0	1	1	0	1	1	0	6	13	1	26
OG0001470	5	2	1	0	1	1	0	2	4	1	2	7	26
OG0001471	4	3	1	1	1	4	0	1	3	3	5	0	26
OG0001472	4	5	0	0	0	2	0	1	6	5	2	1	26
OG0001473	4	1	1	2	1	2	3	4	1	1	1	5	26
OG0001474	3	1	1	1	2	2	4	2	4	3	3	0	26
OG0001475	1	0	0	23	0	2	0	0	0	0	0	0	26
OG0001476	3	1	5	0	4	1	0	3	0	2	3	4	26
OG0001477	2	4	1	1	1	2	0	2	4	2	6	1	26
OG0001478	4	3	2	1	1	2	0	1	3	4	4	1	26
OG0001479	3	2	2	2	0	2	2	1	2	1	8	1	26
OG0001480	3	2	1	1	3	0	8	2	1	2	2	1	26
OG0001481	1	6	4	1	3	2	1	2	1	1	1	3	26
OG0001482	2	4	1	0	1	2	0	1	6	6	2	1	26
OG0001483	5	3	2	1	0	2	0	1	5	2	4	1	26
OG0001484	2	14	2	0	0	1	0	0	1	3	3	0	26
OG0001485	5	2	1	2	2	2	1	1	2	3	3	2	26
OG0001486	2	1	1	1	1	2	0	1	1	1	13	2	26
OG0001487	2	2	1	0	1	3	0	2	6	4	2	3	26
OG0001488	2	2	3	2	1	1	3	1	4	2	1	4	26
OG0001489	4	2	3	2	0	3	0	1	2	5	3	1	26
OG0001490	1	6	2	1	1	3	2	1	4	3	1	1	26
OG0001491	9	3	1	0	1	1	0	0	5	4	2	0	26
OG0001492	2	2	4	2	1	2	1	1	4	4	2	1	26
OG0001493	2	6	1	1	1	1	2	1	1	7	2	1	26
OG0001494	2	15	1	0	1	1	0	0	0	2	2	2	26
OG0001495	2	1	2	5	1	1	4	1	3	3	2	1	26
OG0001496	2	3	1	1	2	2	1	1	2	2	1	8	26
OG0001497	2	3	1	2	1	3	3	1	2	4	3	1	26
OG0001498	4	2	2	1	2	2	1	3	3	2	2	2	26
OG0001499	1	0	0	0	0	1	0	0	23	0	1	0	26
OG0001500	4	1	2	2	2	4	1	2	2	4	2	0	26
OG0001501	2	3	2	1	1	1	3	2	3	3	3	2	26
OG0001502	2	1	1	1	0	1	1	0	1	13	4	1	26
OG0001503	4	0	0	0	2	3	0	3	10	0	3	1	26
OG0001504	2	4	4	2	2	2	4	2	2	1	0	1	26
OG0001505	4	1	7	1	0	2	5	0	2	2	1	1	26
OG0001506	21	0	5	0	0	0	0	0	0	0	0	0	26
OG0001507	6	1	6	2	1	3	3	0	0	2	2	0	26
OG0001508	4	3	2	1	1	4	1	1	2	3	3	1	26
OG0001509	2	1	1	1	1	1	1	1	2	2	12	1	26
OG0001510	2	7	4	2	1	2	1	1	1	2	1	2	26
OG0001511	2	0	14	1	0	2	1	0	2	1	1	2	26
OG0001512	0	26	0	0	0	0	0	0	0	0	0	0	26
OG0001513	0	24	0	0	0	0	0	0	0	0	2	0	26
OG0001514	0	25	0	0	0	0	0	0	0	0	1	0	26
OG0001515	0	21	0	0	0	0	0	0	0	0	5	0	26
OG0001516	0	4	3	2	1	3	3	1	3	2	4	0	26
OG0001517	0	15	0	1	0	0	1	0	0	5	3	1	26
OG0001518	0	4	0	0	0	0	0	0	1	14	7	0	26
OG0001519	0	11	0	0	0	0	0	0	0	14	1	0	26
OG0001520	0	14	0	0	0	0	0	0	0	11	1	0	26
OG0001521	0	19	0	0	0	0	0	0	0	5	2	0	26
OG0001522	0	1	0	0	0	0	0	0	0	12	13	0	26
OG0001523	0	0	0	0	1	0	0	25	0	0	0	0	26
OG0001524	0	0	0	0	0	25	0	0	0	0	1	0	26
OG0001525	0	0	0	0	0	24	0	0	0	2	0	0	26
OG0001526	0	0	0	0	0	0	0	0	25	0	1	0	26
OG0001527	0	0	0	0	0	0	0	0	26	0	0	0	26
OG0001528	0	0	0	0	0	0	0	0	0	25	1	0	26
OG0001529	0	0	0	0	0	0	0	0	0	1	25	0	26
OG0001530	5	1	7	0	0	8	0	0	1	2	1	0	25
OG0001531	3	1	1	1	1	2	1	3	10	1	1	0	25
OG0001532	2	3	2	2	2	2	0	2	2	1	4	3	25
OG0001533	2	4	2	1	2	2	1	3	2	2	2	2	25
OG0001534	4	1	2	2	1	3	3	2	2	2	2	1	25
OG0001535	3	2	2	2	2	2	2	2	2	1	4	1	25
OG0001536	7	0	3	2	0	3	2	0	8	0	0	0	25
OG0001537	3	1	4	1	2	3	2	2	2	2	1	2	25
OG0001538	1	1	5	2	1	2	2	1	3	3	2	2	25
OG0001539	2	1	4	1	2	1	0	2	6	3	3	0	25
OG0001540	17	0	0	0	3	5	0	0	0	0	0	0	25
OG0001541	2	0	2	2	1	1	5	1	1	8	1	1	25
OG0001542	2	0	1	1	2	2	1	2	5	1	7	1	25
OG0001543	3	3	2	1	1	4	0	1	1	3	5	1	25
OG0001544	2	2	2	2	0	1	4	0	7	1	3	1	25
OG0001545	3	1	2	1	1	3	2	1	1	6	3	1	25
OG0001546	5	2	2	1	0	4	3	0	4	1	1	2	25
OG0001547	4	4	4	0	0	1	0	0	1	6	3	2	25
OG0001548	18	0	1	0	0	5	0	0	1	0	0	0	25
OG0001549	20	1	0	0	0	0	0	0	1	2	1	0	25
OG0001550	5	1	3	0	2	3	0	3	6	0	1	1	25
OG0001551	25	0	0	0	0	0	0	0	0	0	0	0	25
OG0001552	4	2	2	2	1	3	1	1	3	2	3	1	25
OG0001553	13	3	0	0	0	0	0	1	6	2	0	0	25
OG0001554	4	1	3	1	1	1	1	1	4	3	2	3	25
OG0001555	4	0	0	0	0	0	0	0	0	14	7	0	25
OG0001556	4	3	2	3	1	2	1	1	4	2	2	0	25
OG0001557	2	2	1	1	1	1	0	1	1	2	13	0	25
OG0001558	5	1	1	2	1	3	2	0	4	2	3	1	25
OG0001559	16	0	1	4	0	3	1	0	0	0	0	0	25
OG0001560	4	1	2	1	1	3	1	1	3	5	2	1	25
OG0001561	6	3	2	1	1	2	1	1	5	2	1	0	25
OG0001562	7	1	2	0	0	4	0	1	2	4	3	1	25
OG0001563	1	3	2	0	1	3	0	2	7	4	0	2	25
OG0001564	6	1	3	1	1	2	2	1	1	5	2	0	25
OG0001565	21	0	4	0	0	0	0	0	0	0	0	0	25
OG0001566	3	2	1	0	0	4	0	2	5	7	1	0	25
OG0001567	3	0	1	4	3	2	3	6	0	2	1	0	25
OG0001568	2	2	1	1	1	1	1	1	1	1	12	1	25
OG0001569	4	3	1	1	1	2	1	1	4	3	2	2	25
OG0001570	3	2	1	1	1	1	7	1	2	3	2	1	25
OG0001571	2	6	1	1	1	1	4	2	1	4	1	1	25
OG0001572	5	1	1	1	1	1	2	1	5	4	2	1	25
OG0001573	15	0	3	0	1	3	0	1	0	2	0	0	25
OG0001574	3	4	3	1	1	4	2	1	2	0	3	1	25
OG0001575	8	0	10	0	0	1	0	0	2	4	0	0	25
OG0001576	5	2	4	1	3	3	2	1	1	1	1	1	25
OG0001577	1	3	3	1	3	1	0	1	5	5	1	1	25
OG0001578	3	2	2	1	1	1	3	1	2	4	3	2	25
OG0001579	6	2	0	0	0	0	0	0	0	17	0	0	25
OG0001580	4	2	3	1	2	2	1	2	1	4	2	1	25
OG0001581	5	3	3	1	1	2	2	1	2	2	2	1	25
OG0001582	3	3	1	3	1	2	3	2	1	3	2	1	25
OG0001583	2	0	2	1	1	2	1	2	3	6	3	2	25
OG0001584	13	3	0	0	0	4	0	0	0	3	2	0	25
OG0001585	3	0	1	0	0	20	0	0	0	0	0	1	25
OG0001586	5	0	1	13	0	4	2	0	0	0	0	0	25
OG0001587	4	2	2	3	1	2	1	2	1	2	3	2	25
OG0001588	2	5	2	2	2	3	3	1	1	1	3	0	25
OG0001589	3	7	1	1	0	3	4	1	1	2	2	0	25
OG0001590	3	2	2	2	1	3	1	2	2	3	2	2	25
OG0001591	4	0	0	9	2	1	5	1	3	0	0	0	25
OG0001592	5	2	2	1	1	2	1	1	2	5	2	1	25
OG0001593	6	0	16	0	0	3	0	0	0	0	0	0	25
OG0001594	2	2	1	1	1	2	0	1	1	2	12	0	25
OG0001595	3	1	4	3	0	3	1	3	3	2	1	1	25
OG0001596	3	1	2	1	1	1	2	2	4	4	3	1	25
OG0001597	3	2	3	2	1	3	1	1	0	4	3	2	25
OG0001598	1	14	1	0	0	3	1	0	1	2	1	1	25
OG0001599	2	6	1	1	1	1	1	2	1	2	6	1	25
OG0001600	4	4	3	2	1	1	2	1	3	1	2	1	25
OG0001601	2	4	1	2	1	2	4	3	1	1	3	1	25
OG0001602	3	1	1	1	2	2	1	1	3	6	3	1	25
OG0001603	2	2	14	1	0	1	1	0	0	2	1	1	25
OG0001604	3	1	3	1	2	1	1	3	3	5	1	1	25
OG0001605	3	3	2	1	2	3	0	2	2	1	2	4	25
OG0001606	2	1	1	1	3	2	4	1	1	4	4	1	25
OG0001607	2	2	4	2	1	0	3	1	7	2	1	0	25
OG0001608	2	1	1	2	1	1	0	1	1	2	12	1	25
OG0001609	2	1	1	1	0	1	1	1	8	4	4	1	25
OG0001610	2	6	2	2	2	2	0	1	1	1	4	2	25
OG0001611	1	2	2	1	1	1	1	1	1	3	8	3	25
OG0001612	2	0	5	2	1	2	2	1	6	3	0	1	25
OG0001613	3	0	13	2	1	3	0	0	0	0	2	1	25
OG0001614	2	3	1	10	1	1	4	1	1	0	1	0	25
OG0001615	2	1	2	3	0	2	3	1	6	2	1	2	25
OG0001616	1	1	1	1	1	2	1	1	12	2	2	0	25
OG0001617	0	7	0	0	1	2	0	1	1	7	5	1	25
OG0001618	0	6	0	0	0	0	0	0	0	6	13	0	25
OG0001619	0	1	0	0	0	1	0	0	20	0	3	0	25
OG0001620	0	16	0	1	0	1	0	0	1	3	3	0	25
OG0001621	0	1	0	0	2	0	0	2	16	3	1	0	25
OG0001622	0	0	2	0	0	0	0	0	0	19	0	4	25
OG0001623	0	0	2	0	0	0	0	3	20	0	0	0	25
OG0001624	0	0	0	2	0	23	0	0	0	0	0	0	25
OG0001625	0	0	0	4	0	0	21	0	0	0	0	0	25
OG0001626	0	0	0	0	0	25	0	0	0	0	0	0	25
OG0001627	0	0	0	0	0	25	0	0	0	0	0	0	25
OG0001628	0	0	0	0	0	0	0	1	23	0	1	0	25
OG0001629	0	0	0	0	0	0	0	0	25	0	0	0	25
OG0001630	0	0	0	0	0	0	0	0	0	25	0	0	25
OG0001631	0	0	0	0	0	0	0	0	0	25	0	0	25
OG0001632	0	0	0	0	0	0	0	0	0	8	2	15	25
OG0001633	0	0	0	0	0	0	0	0	0	1	24	0	25
OG0001634	4	1	7	1	1	2	1	0	2	2	1	2	24
OG0001635	3	2	1	2	1	3	1	1	1	6	2	1	24
OG0001636	3	3	2	1	1	2	0	2	2	2	5	1	24
OG0001637	2	2	2	3	1	3	3	1	1	4	1	1	24
OG0001638	4	0	1	1	0	1	1	1	14	0	1	0	24
OG0001639	6	3	1	0	0	2	0	0	1	1	9	1	24
OG0001640	3	3	1	2	1	3	2	2	1	3	2	1	24
OG0001641	3	1	2	2	1	2	7	1	1	2	1	1	24
OG0001642	2	1	0	2	0	2	1	0	0	4	12	0	24
OG0001643	4	4	1	2	2	4	1	1	1	2	1	1	24
OG0001644	2	2	13	1	0	1	1	0	1	2	1	0	24
OG0001645	24	0	0	0	0	0	0	0	0	0	0	0	24
OG0001646	3	3	3	1	1	3	2	2	0	1	1	4	24
OG0001647	11	1	1	0	0	2	0	0	1	5	3	0	24
OG0001648	8	1	2	1	1	1	1	1	3	2	1	2	24
OG0001649	23	0	0	0	0	0	0	0	0	0	0	1	24
OG0001650	18	0	4	0	0	2	0	0	0	0	0	0	24
OG0001651	2	2	1	1	1	1	2	1	8	3	1	1	24
OG0001652	5	5	1	1	1	1	1	1	2	2	3	1	24
OG0001653	22	0	1	0	0	1	0	0	0	0	0	0	24
OG0001654	24	0	0	0	0	0	0	0	0	0	0	0	24
OG0001655	23	0	0	0	0	0	1	0	0	0	0	0	24
OG0001656	9	1	3	0	0	2	0	1	0	5	1	2	24
OG0001657	5	4	2	1	0	0	1	2	5	3	1	0	24
OG0001658	5	1	2	0	0	2	0	0	2	2	10	0	24
OG0001659	16	0	0	0	0	8	0	0	0	0	0	0	24
OG0001660	3	1	1	1	1	1	4	1	1	8	1	1	24
OG0001661	4	1	0	0	1	0	0	3	0	1	13	1	24
OG0001662	2	1	1	1	1	1	0	0	3	5	4	5	24
OG0001663	4	2	2	2	0	2	3	1	3	1	4	0	24
OG0001664	8	4	2	2	1	2	1	0	2	1	1	0	24
OG0001665	19	0	0	0	0	0	0	5	0	0	0	0	24
OG0001666	12	1	1	1	0	3	1	0	1	3	1	0	24
OG0001667	6	2	2	3	1	3	1	2	1	0	2	1	24
OG0001668	2	4	1	2	1	2	3	1	1	5	1	1	24
OG0001669	2	1	1	1	1	1	2	1	1	4	7	2	24
OG0001670	2	2	2	2	1	1	3	3	2	3	2	1	24
OG0001671	8	1	2	2	0	1	1	0	1	1	6	1	24
OG0001672	2	0	0	3	0	16	2	0	1	0	0	0	24
OG0001673	9	3	1	1	1	1	2	1	1	1	2	1	24
OG0001674	7	3	4	0	1	2	1	2	1	0	3	0	24
OG0001675	2	1	9	2	1	2	3	1	1	0	1	1	24
OG0001676	4	3	2	3	1	3	1	1	3	1	2	0	24
OG0001677	3	1	2	1	1	3	0	2	1	4	4	2	24
OG0001678	3	1	1	2	1	2	1	7	4	0	2	0	24
OG0001679	4	0	2	2	1	2	1	1	2	2	6	1	24
OG0001680	2	2	2	0	1	5	1	1	2	4	2	2	24
OG0001681	3	4	0	4	0	0	4	0	3	2	4	0	24
OG0001682	3	1	4	1	2	2	0	4	2	1	2	2	24
OG0001683	3	1	3	1	2	2	1	2	4	2	1	2	24
OG0001684	4	1	4	1	2	3	0	2	1	2	3	1	24
OG0001685	2	1	4	1	2	1	2	5	2	2	2	0	24
OG0001686	5	2	3	1	1	2	1	1	3	2	2	1	24
OG0001687	4	0	3	3	0	3	1	1	5	4	0	0	24
OG0001688	2	2	1	2	0	1	1	0	1	1	13	0	24
OG0001689	2	1	1	0	3	3	0	3	1	5	2	3	24
OG0001690	5	2	2	1	1	1	1	1	1	2	5	2	24
OG0001691	4	9	2	0	0	0	0	1	5	2	1	0	24
OG0001692	2	1	3	1	1	1	2	0	5	4	3	1	24
OG0001693	2	1	2	2	1	1	4	2	3	5	1	0	24
OG0001694	3	1	2	2	1	1	3	1	1	4	4	1	24
OG0001695	2	2	2	2	1	2	1	1	3	4	1	3	24
OG0001696	1	2	1	1	1	2	1	1	1	6	5	2	24
OG0001697	4	3	2	1	1	3	2	1	1	3	1	2	24
OG0001698	3	2	2	2	1	2	2	1	2	2	2	3	24
OG0001699	4	3	3	0	1	2	1	2	3	3	2	0	24
OG0001700	2	1	1	1	2	3	1	1	1	7	2	2	24
OG0001701	1	1	2	5	0	1	6	0	5	1	2	0	24
OG0001702	2	2	2	2	2	2	1	1	2	3	4	1	24
OG0001703	2	2	2	1	0	2	1	1	3	2	7	1	24
OG0001704	4	1	2	2	2	1	2	1	3	3	2	1	24
OG0001705	2	1	1	3	1	1	1	2	5	3	3	1	24
OG0001706	2	10	1	2	0	0	1	0	3	3	2	0	24
OG0001707	3	1	2	2	0	2	4	2	5	2	0	1	24
OG0001708	3	2	2	2	2	3	2	2	2	1	2	1	24
OG0001709	2	4	2	1	1	1	1	0	1	9	2	0	24
OG0001710	2	1	2	1	1	3	1	2	8	1	1	1	24
OG0001711	1	0	2	1	0	1	1	0	2	10	5	1	24
OG0001712	2	1	1	1	1	1	5	1	6	2	1	2	24
OG0001713	3	5	1	2	0	2	2	1	3	2	1	2	24
OG0001714	2	8	1	1	1	1	2	1	1	4	1	1	24
OG0001715	2	5	5	0	0	2	0	0	5	4	1	0	24
OG0001716	1	4	2	1	4	2	1	2	1	1	3	2	24
OG0001717	2	1	2	2	1	2	1	1	4	5	2	1	24
OG0001718	2	0	15	0	0	0	0	0	0	7	0	0	24
OG0001719	2	1	1	2	1	1	1	2	1	2	2	8	24
OG0001720	2	1	2	0	1	4	0	2	8	2	2	0	24
OG0001721	0	17	0	0	0	1	0	0	0	2	4	0	24
OG0001722	0	19	0	0	0	0	0	0	0	1	4	0	24
OG0001723	0	23	1	0	0	0	0	0	0	0	0	0	24
OG0001724	0	11	0	0	0	0	0	0	0	4	9	0	24
OG0001725	0	21	0	0	0	0	0	0	0	0	3	0	24
OG0001726	0	13	1	0	1	1	0	1	3	2	1	1	24
OG0001727	0	23	0	0	0	0	0	0	0	1	0	0	24
OG0001728	0	3	0	0	0	0	0	0	0	7	14	0	24
OG0001729	0	9	0	0	0	2	0	0	5	5	3	0	24
OG0001730	0	2	0	1	1	1	1	1	2	5	8	2	24
OG0001731	0	1	0	4	0	0	3	0	1	6	9	0	24
OG0001732	0	0	0	13	0	0	11	0	0	0	0	0	24
OG0001733	0	0	0	2	0	0	22	0	0	0	0	0	24
OG0001734	0	0	0	2	0	1	3	0	18	0	0	0	24
OG0001735	0	0	0	1	0	0	23	0	0	0	0	0	24
OG0001736	0	0	0	14	0	2	0	0	0	5	3	0	24
OG0001737	0	0	0	1	0	2	2	3	4	4	8	0	24
OG0001738	0	0	0	0	1	0	0	0	15	8	0	0	24
OG0001739	0	0	0	0	1	0	0	1	1	20	1	0	24
OG0001740	0	0	0	0	0	24	0	0	0	0	0	0	24
OG0001741	0	0	0	0	0	24	0	0	0	0	0	0	24
OG0001742	0	0	0	0	0	11	0	0	4	2	7	0	24
OG0001743	0	0	0	0	0	24	0	0	0	0	0	0	24
OG0001744	0	0	0	0	0	1	0	0	7	0	16	0	24
OG0001745	0	0	0	0	0	0	0	0	0	6	18	0	24
OG0001746	0	0	0	0	0	0	0	0	0	0	0	24	24
OG0001747	4	0	6	1	2	3	1	0	3	1	1	1	23
OG0001748	4	3	2	1	2	2	1	1	2	2	2	1	23
OG0001749	2	1	1	1	1	1	1	1	1	5	7	1	23
OG0001750	8	1	1	3	1	1	1	1	2	2	1	1	23
OG0001751	2	2	1	2	1	1	1	2	2	5	2	2	23
OG0001752	6	1	2	1	1	2	2	1	1	2	3	1	23
OG0001753	4	2	3	0	3	2	0	1	2	2	3	1	23
OG0001754	2	2	1	2	1	1	2	0	1	2	8	1	23
OG0001755	4	2	2	1	2	2	0	2	2	3	2	1	23
OG0001756	4	0	0	2	4	3	0	4	2	3	1	0	23
OG0001757	6	0	2	2	1	6	2	2	2	0	0	0	23
OG0001758	4	2	1	1	0	4	2	1	1	2	2	3	23
OG0001759	2	7	1	0	0	4	0	0	6	1	2	0	23
OG0001760	23	0	0	0	0	0	0	0	0	0	0	0	23
OG0001761	2	8	2	1	1	1	1	2	1	2	1	1	23
OG0001762	23	0	0	0	0	0	0	0	0	0	0	0	23
OG0001763	1	22	0	0	0	0	0	0	0	0	0	0	23
OG0001764	9	2	0	0	1	0	0	1	3	3	4	0	23
OG0001765	22	0	0	0	1	0	0	0	0	0	0	0	23
OG0001766	7	2	2	0	0	3	0	0	3	4	2	0	23
OG0001767	2	1	2	1	0	4	3	2	1	4	2	1	23
OG0001768	10	0	0	0	1	0	0	1	3	5	3	0	23
OG0001769	4	3	1	2	3	3	2	1	1	2	1	0	23
OG0001770	15	1	1	0	0	0	0	0	2	3	1	0	23
OG0001771	4	0	1	1	2	2	2	3	3	1	3	1	23
OG0001772	3	1	1	0	1	1	0	9	1	2	2	2	23
OG0001773	16	0	1	0	1	1	1	1	1	0	0	1	23
OG0001774	2	0	0	0	0	5	0	0	0	15	1	0	23
OG0001775	12	0	7	0	0	1	0	0	3	0	0	0	23
OG0001776	4	0	3	2	1	2	1	1	3	3	2	1	23
OG0001777	2	7	1	1	1	0	4	1	1	2	2	1	23
OG0001778	4	3	0	2	0	2	2	0	4	4	2	0	23
OG0001779	6	0	3	0	0	7	0	0	1	2	4	0	23
OG0001780	2	1	1	1	1	1	1	1	8	5	1	0	23
OG0001781	3	3	4	2	0	3	1	1	1	2	2	1	23
OG0001782	2	1	1	1	0	4	1	0	1	2	6	4	23
OG0001783	7	1	2	2	1	2	1	0	1	2	2	2	23
OG0001784	4	2	2	1	2	2	0	2	2	2	3	1	23
OG0001785	2	1	1	3	0	2	2	0	2	2	7	1	23
OG0001786	7	1	1	6	0	0	7	0	1	0	0	0	23
OG0001787	2	1	2	1	2	2	3	1	1	2	2	4	23
OG0001788	2	1	0	0	0	0	0	0	3	5	12	0	23
OG0001789	1	1	2	2	0	5	2	0	2	2	5	1	23
OG0001790	5	1	2	1	0	2	4	0	4	2	1	1	23
OG0001791	2	2	4	2	1	2	2	1	2	2	1	2	23
OG0001792	4	2	2	2	2	1	1	2	2	2	1	2	23
OG0001793	12	1	3	0	1	1	0	1	0	2	2	0	23
OG0001794	4	1	1	2	1	2	2	1	1	4	3	1	23
OG0001795	2	3	1	5	1	1	0	1	2	3	1	3	23
OG0001796	2	2	2	1	1	1	1	1	3	6	2	1	23
OG0001797	3	1	4	2	1	3	0	1	2	2	2	2	23
OG0001798	1	0	0	0	0	21	0	1	0	0	0	0	23
OG0001799	2	4	0	0	2	0	0	2	3	8	2	0	23
OG0001800	3	3	2	1	2	2	1	2	2	1	2	2	23
OG0001801	4	1	2	1	0	5	1	1	4	1	2	1	23
OG0001802	6	2	1	1	1	2	1	1	1	2	4	1	23
OG0001803	2	2	1	1	1	1	0	1	1	6	3	4	23
OG0001804	2	0	2	1	0	1	1	0	8	2	3	3	23
OG0001805	2	0	21	0	0	0	0	0	0	0	0	0	23
OG0001806	1	1	1	1	0	1	1	1	4	2	9	1	23
OG0001807	3	4	2	3	0	1	1	0	1	4	2	2	23
OG0001808	12	0	6	0	0	2	0	0	1	2	0	0	23
OG0001809	3	1	3	2	1	2	1	1	2	2	3	2	23
OG0001810	4	4	2	2	0	5	1	0	2	1	2	0	23
OG0001811	2	4	1	1	0	3	8	0	1	3	0	0	23
OG0001812	2	1	5	2	0	1	1	0	7	3	1	0	23
OG0001813	1	1	5	1	2	3	2	2	2	2	1	1	23
OG0001814	1	0	0	0	0	0	0	0	0	16	6	0	23
OG0001815	5	2	3	1	0	2	1	0	3	4	2	0	23
OG0001816	2	4	1	1	1	3	1	1	5	2	2	0	23
OG0001817	2	1	1	1	1	1	1	2	10	1	1	1	23
OG0001818	1	2	2	1	1	3	1	1	4	1	4	2	23
OG0001819	5	3	2	2	1	4	0	1	3	0	2	0	23
OG0001820	2	1	2	1	1	0	1	0	11	1	2	1	23
OG0001821	4	1	5	0	1	4	0	1	2	2	2	1	23
OG0001822	3	1	2	2	2	2	1	2	2	3	1	2	23
OG0001823	2	3	1	1	1	1	1	1	1	1	9	1	23
OG0001824	4	3	1	1	0	1	0	0	0	4	7	2	23
OG0001825	2	5	3	2	2	2	1	1	2	0	2	1	23
OG0001826	1	4	1	0	2	3	0	1	6	3	1	1	23
OG0001827	2	5	1	3	1	1	3	1	2	2	1	1	23
OG0001828	1	9	1	0	1	1	0	1	4	2	2	1	23
OG0001829	2	3	1	1	1	1	2	1	3	3	4	1	23
OG0001830	2	0	1	0	1	16	1	1	1	0	0	0	23
OG0001831	1	1	4	1	1	4	0	1	5	2	1	2	23
OG0001832	2	1	1	2	1	2	1	1	2	1	9	0	23
OG0001833	2	1	1	4	1	1	6	1	2	2	1	1	23
OG0001834	3	4	2	1	1	2	2	1	1	4	1	1	23
OG0001835	2	1	1	1	1	3	1	1	1	4	6	1	23
OG0001836	2	1	6	3	1	1	1	1	2	2	2	1	23
OG0001837	9	0	0	1	0	1	0	0	2	9	1	0	23
OG0001838	16	0	0	2	0	4	0	0	1	0	0	0	23
OG0001839	2	3	2	2	0	2	2	1	3	4	1	1	23
OG0001840	2	2	1	1	1	1	1	1	7	4	1	1	23
OG0001841	1	1	3	1	1	1	2	1	3	3	5	1	23
OG0001842	1	1	1	4	2	1	2	3	2	2	1	3	23
OG0001843	2	1	1	2	1	5	3	2	1	2	2	1	23
OG0001844	4	2	2	1	2	2	1	2	2	3	2	0	23
OG0001845	1	0	1	0	0	0	0	1	19	0	0	1	23
OG0001846	2	2	2	1	1	3	1	2	3	2	2	2	23
OG0001847	1	1	1	2	1	2	7	1	2	2	1	2	23
OG0001848	0	4	1	0	0	2	0	0	2	9	5	0	23
OG0001849	0	13	0	0	0	0	0	0	0	9	1	0	23
OG0001850	0	23	0	0	0	0	0	0	0	0	0	0	23
OG0001851	0	9	0	0	0	0	0	0	0	11	3	0	23
OG0001852	0	3	0	0	0	0	0	0	3	14	3	0	23
OG0001853	0	22	0	0	0	0	0	0	0	0	1	0	23
OG0001854	0	2	0	0	0	0	0	0	0	1	20	0	23
OG0001855	0	0	0	2	0	1	0	0	15	3	2	0	23
OG0001856	0	0	0	2	0	14	0	0	5	0	2	0	23
OG0001857	0	0	0	1	5	0	15	1	0	0	0	1	23
OG0001858	0	0	0	0	3	14	0	3	1	0	0	2	23
OG0001859	0	0	0	0	1	0	0	22	0	0	0	0	23
OG0001860	0	0	0	0	0	10	0	0	0	0	13	0	23
OG0001861	0	0	0	0	0	0	1	0	0	22	0	0	23
OG0001862	0	0	0	0	0	0	0	8	2	3	1	9	23
OG0001863	0	0	0	0	0	0	0	0	23	0	0	0	23
OG0001864	0	0	0	0	0	0	0	0	22	1	0	0	23
OG0001865	0	0	0	0	0	0	0	0	0	23	0	0	23
OG0001866	3	2	1	1	1	1	1	1	2	2	5	2	22
OG0001867	3	3	2	1	1	3	1	1	2	1	3	1	22
OG0001868	7	1	1	0	1	1	1	1	1	1	6	1	22
OG0001869	4	0	4	2	2	2	2	1	1	1	1	2	22
OG0001870	2	0	7	0	1	6	0	1	3	0	0	2	22
OG0001871	20	0	0	1	0	0	1	0	0	0	0	0	22
OG0001872	2	4	3	1	1	3	2	1	2	1	1	1	22
OG0001873	6	2	1	1	2	2	0	1	2	3	1	1	22
OG0001874	3	0	1	2	1	2	1	1	1	2	5	3	22
OG0001875	5	1	1	1	2	2	0	3	2	2	2	1	22
OG0001876	1	2	2	1	0	1	5	1	6	1	1	1	22
OG0001877	4	1	4	3	0	2	3	0	2	1	0	2	22
OG0001878	4	0	4	2	0	3	2	2	5	0	0	0	22
OG0001879	3	1	2	1	1	1	1	1	3	3	3	2	22
OG0001880	3	0	4	0	0	15	0	0	0	0	0	0	22
OG0001881	13	0	1	0	2	5	0	1	0	0	0	0	22
OG0001882	3	1	2	2	1	2	2	1	2	2	2	2	22
OG0001883	22	0	0	0	0	0	0	0	0	0	0	0	22
OG0001884	2	3	0	0	1	4	0	0	3	6	3	0	22
OG0001885	3	1	3	2	1	3	4	1	1	0	2	1	22
OG0001886	5	0	0	1	0	0	1	0	15	0	0	0	22
OG0001887	6	3	1	0	1	1	0	1	1	3	1	4	22
OG0001888	4	6	2	2	1	1	1	1	1	1	1	1	22
OG0001889	4	2	2	1	1	1	0	2	3	2	2	2	22
OG0001890	22	0	0	0	0	0	0	0	0	0	0	0	22
OG0001891	20	0	0	0	0	2	0	0	0	0	0	0	22
OG0001892	2	0	0	1	1	2	3	1	6	2	4	0	22
OG0001893	2	3	1	0	1	2	1	1	1	4	5	1	22
OG0001894	2	1	2	3	1	3	2	1	2	3	1	1	22
OG0001895	2	0	0	3	0	0	14	1	1	0	0	1	22
OG0001896	4	1	4	1	1	2	1	2	2	2	1	1	22
OG0001897	7	1	0	1	2	4	0	2	3	1	1	0	22
OG0001898	17	0	3	0	0	0	0	2	0	0	0	0	22
OG0001899	2	8	1	0	1	2	0	2	1	3	2	0	22
OG0001900	3	0	3	3	0	2	3	0	2	2	3	1	22
OG0001901	3	1	1	1	1	1	5	1	3	2	1	2	22
OG0001902	2	5	1	1	1	1	0	0	2	5	3	1	22
OG0001903	4	2	2	4	0	3	1	0	2	2	2	0	22
OG0001904	2	0	5	1	2	4	1	1	4	2	0	0	22
OG0001905	6	0	1	0	0	4	0	0	2	6	2	1	22
OG0001906	2	0	4	1	1	2	2	1	5	2	1	1	22
OG0001907	3	1	1	1	1	1	0	1	3	2	6	2	22
OG0001908	3	0	1	2	1	2	1	1	1	3	6	1	22
OG0001909	3	3	1	1	1	2	1	2	2	2	1	3	22
OG0001910	4	2	2	2	0	3	0	2	3	2	2	0	22
OG0001911	5	2	1	1	1	2	0	1	1	4	3	1	22
OG0001912	2	3	1	1	1	2	2	2	5	1	1	1	22
OG0001913	1	1	2	2	1	2	5	1	2	3	1	1	22
OG0001914	2	1	1	1	1	1	8	1	1	2	2	1	22
OG0001915	4	2	2	1	1	1	1	1	1	2	5	1	22
OG0001916	4	1	6	1	0	2	3	0	3	1	1	0	22
OG0001917	3	2	5	0	1	1	0	0	4	4	1	1	22
OG0001918	3	2	3	3	0	1	2	0	1	5	2	0	22
OG0001919	2	2	2	1	1	2	1	1	3	2	4	1	22
OG0001920	4	1	3	2	1	1	0	1	5	2	1	1	22
OG0001921	3	0	1	1	2	2	1	2	7	1	1	1	22
OG0001922	1	2	3	1	1	2	1	2	1	2	4	2	22
OG0001923	1	2	1	1	3	3	0	4	1	3	2	1	22
OG0001924	2	0	3	2	1	2	3	1	4	2	1	1	22
OG0001925	4	1	1	1	1	0	1	1	6	1	2	3	22
OG0001926	2	13	0	0	1	3	0	1	0	1	0	1	22
OG0001927	2	1	5	1	1	2	3	1	1	2	2	1	22
OG0001928	2	3	1	1	1	1	0	0	1	5	5	2	22
OG0001929	3	0	3	1	1	2	0	2	2	4	3	1	22
OG0001930	3	3	2	1	1	2	1	1	4	2	1	1	22
OG0001931	2	2	1	0	0	2	0	0	2	9	3	1	22
OG0001932	3	1	3	2	0	2	1	0	1	4	4	1	22
OG0001933	4	3	0	0	1	1	0	1	6	4	2	0	22
OG0001934	3	1	3	0	0	2	1	1	1	5	4	1	22
OG0001935	3	1	1	1	2	2	0	2	4	2	3	1	22
OG0001936	4	3	2	0	1	2	0	0	6	2	2	0	22
OG0001937	2	8	1	1	1	1	1	1	1	1	3	1	22
OG0001938	2	2	1	1	1	1	2	1	1	4	5	1	22
OG0001939	2	2	2	3	1	3	1	1	1	3	1	2	22
OG0001940	2	1	1	1	1	1	8	1	1	2	1	2	22
OG0001941	2	3	3	2	1	2	1	1	2	1	3	1	22
OG0001942	1	1	2	1	1	1	1	1	4	3	5	1	22
OG0001943	2	1	2	1	2	2	1	2	2	4	2	1	22
OG0001944	3	2	3	2	1	2	2	1	2	2	1	1	22
OG0001945	2	1	1	5	1	3	3	1	1	2	1	1	22
OG0001946	2	7	2	0	1	2	0	1	2	3	1	1	22
OG0001947	4	0	2	2	2	3	1	2	2	1	1	2	22
OG0001948	3	3	1	1	1	1	2	1	2	3	2	2	22
OG0001949	3	5	2	1	0	2	2	0	2	3	1	1	22
OG0001950	2	5	1	1	1	1	3	1	1	4	1	1	22
OG0001951	1	2	2	1	1	2	0	1	2	6	2	2	22
OG0001952	2	3	1	1	1	2	2	2	1	4	2	1	22
OG0001953	4	1	1	1	2	2	1	2	3	1	2	2	22
OG0001954	3	1	2	2	0	1	1	1	4	2	3	2	22
OG0001955	4	0	3	0	1	4	1	1	6	1	0	1	22
OG0001956	2	1	3	1	2	2	0	2	2	4	2	1	22
OG0001957	21	0	0	0	0	0	0	0	1	0	0	0	22
OG0001958	3	2	2	1	1	3	1	2	3	2	1	1	22
OG0001959	2	0	1	1	0	2	0	1	6	0	5	4	22
OG0001960	2	5	1	1	1	2	2	1	2	2	2	1	22
OG0001961	4	2	1	0	0	3	0	0	1	2	8	1	22
OG0001962	2	1	2	2	1	2	2	1	2	2	4	1	22
OG0001963	5	2	6	1	0	2	1	0	1	3	1	0	22
OG0001964	2	3	3	1	1	1	1	1	6	1	1	1	22
OG0001965	2	1	1	0	1	2	1	2	6	3	3	0	22
OG0001966	2	1	1	1	1	1	0	1	1	1	1	11	22
OG0001967	1	2	1	0	1	2	3	1	1	4	5	1	22
OG0001968	9	0	1	0	0	1	1	2	1	0	0	7	22
OG0001969	4	1	4	1	1	3	0	1	1	3	2	1	22
OG0001970	2	1	1	1	0	2	1	1	1	2	9	1	22
OG0001971	2	1	1	6	1	2	1	1	1	4	1	1	22
OG0001972	2	0	3	4	0	1	4	0	3	1	4	0	22
OG0001973	2	0	2	1	1	4	3	1	3	2	2	1	22
OG0001974	2	1	1	1	2	1	2	3	1	1	6	1	22
OG0001975	2	1	4	2	0	3	3	1	1	3	2	0	22
OG0001976	3	0	2	1	1	4	2	1	3	2	2	1	22
OG0001977	2	2	1	1	1	1	2	1	1	2	8	0	22
OG0001978	3	3	1	1	1	3	1	2	1	2	2	2	22
OG0001979	3	3	1	2	1	1	2	1	3	4	1	0	22
OG0001980	2	1	1	1	1	1	2	2	2	2	7	0	22
OG0001981	2	2	2	1	2	2	2	3	3	0	1	2	22
OG0001982	6	1	5	1	1	2	0	1	1	1	1	2	22
OG0001983	2	5	2	2	0	1	0	0	5	2	2	1	22
OG0001984	2	6	1	0	3	2	0	2	0	4	0	2	22
OG0001985	2	1	1	1	1	5	1	1	2	5	2	0	22
OG0001986	1	0	0	0	0	0	0	1	0	12	8	0	22
OG0001987	2	1	3	1	2	2	4	2	1	2	1	1	22
OG0001988	4	2	3	1	1	2	0	2	3	1	1	2	22
OG0001989	2	1	5	3	1	2	2	1	1	2	1	1	22
OG0001990	2	6	3	2	0	2	0	1	1	4	1	0	22
OG0001991	3	1	3	2	1	2	1	2	4	1	1	1	22
OG0001992	1	2	5	2	0	2	1	0	2	3	2	2	22
OG0001993	2	0	1	1	0	4	6	0	1	5	1	1	22
OG0001994	2	3	1	1	1	1	0	1	6	2	3	1	22
OG0001995	2	2	2	1	0	3	1	0	1	4	5	1	22
OG0001996	2	2	3	1	2	1	1	2	2	2	2	2	22
OG0001997	2	8	1	1	0	1	0	0	1	5	3	0	22
OG0001998	2	1	1	1	1	1	1	1	10	1	1	1	22
[truncated: 13,979 more rows]
