# Supplementary material for: Tracing animal genomic evolution with the chromosomal-level assembly of the freshwater sponge Ephydatia muelleri
Source: Nat Commun. 2020 Jul 27;11:3676. doi: 10.1038/s41467-020-17397-w (PMC7385117; doi:10.1038/s41467-020-17397-w)
Supplement: Supplementary file 9 — Supplementary Data 5 [file 41467_2020_17397_MOESM9_ESM.zip › Supplementary_Data_5_gain_loss_analyses_lists/Loss_Analysis/ctenosis_losses/Sycon_losses]

OG0000007	0	0	0	0	1	0	0	1	2	139	206	114
OG0000025	0	0	0	0	150	87	46	9	13	2	0	0
OG0000039	0	0	0	0	137	3	2	1	7	43	23	3
OG0000045	2	1	1	0	0	0	0	31	35	47	56	27
OG0000048	0	0	0	0	51	27	89	7	1	0	19	0
OG0000054	0	0	0	0	0	0	0	1	9	74	52	39
OG0000056	6	0	0	0	36	53	46	0	1	15	12	3
OG0000057	0	0	0	0	52	41	65	1	0	13	0	0
OG0000062	0	0	0	0	59	26	78	0	1	4	0	0
OG0000071	0	0	0	0	65	15	48	0	3	12	16	0
OG0000110	3	0	0	0	13	77	31	0	0	0	0	0
OG0000125	0	1	1	0	0	0	0	6	13	11	62	23
OG0000130	0	0	0	0	47	25	21	7	4	3	7	0
OG0000137	0	7	3	0	0	0	0	2	10	10	76	4
OG0000159	0	0	0	0	0	0	0	9	5	38	45	7
OG0000163	1	0	0	0	0	0	0	0	0	39	38	24
OG0000166	0	0	0	0	31	32	0	1	1	1	36	0
OG0000167	0	0	0	0	1	27	39	3	16	9	6	1
OG0000169	0	0	0	0	7	45	44	0	0	0	5	0
OG0000170	0	0	0	0	3	27	58	2	1	7	3	0
OG0000178	0	0	0	0	0	0	0	12	3	53	28	3
OG0000179	0	0	0	0	44	47	3	0	0	0	3	2
OG0000182	0	3	1	0	27	19	18	2	5	5	18	0
OG0000186	0	0	0	0	1	2	6	11	15	42	18	1
OG0000201	0	0	0	0	4	51	17	0	0	19	0	0
OG0000214	0	0	0	0	0	0	0	3	2	18	61	3
OG0000230	0	0	0	0	26	34	21	2	0	0	0	0
OG0000231	0	0	0	0	10	2	3	1	0	4	60	2
OG0000247	0	0	0	0	0	0	0	27	44	7	0	0
OG0000273	0	0	0	0	17	29	25	0	0	1	2	0
OG0000276	0	0	0	0	0	0	0	0	2	27	32	12
OG0000293	0	0	0	0	18	48	0	0	0	0	5	0
OG0000294	0	0	0	0	38	29	0	0	4	0	0	0
OG0000296	0	0	0	0	4	23	22	0	0	5	16	0
OG0000298	0	0	0	0	12	9	11	0	1	10	20	7
OG0000308	0	0	0	0	4	30	27	1	1	3	2	1
OG0000313	0	2	61	0	0	0	6	0	0	0	0	0
OG0000316	4	0	0	0	0	28	3	0	0	2	24	7
OG0000320	2	0	0	0	8	17	41	0	0	0	0	0
OG0000325	0	0	0	0	45	14	1	0	0	1	6	0
OG0000328	0	0	0	0	26	25	11	0	0	5	0	0
OG0000333	0	0	0	0	2	6	4	0	0	6	45	3
OG0000338	0	0	0	0	0	0	0	1	3	58	3	0
OG0000341	0	0	0	0	0	2	0	2	1	23	34	3
OG0000348	1	1	1	0	0	0	0	0	0	19	34	8
OG0000356	0	0	0	0	16	3	7	4	11	0	22	0
OG0000362	0	0	0	0	33	11	17	0	2	0	0	0
OG0000372	0	1	1	0	0	0	1	6	6	3	37	6
OG0000382	0	3	52	0	0	0	0	0	0	2	3	0
OG0000419	0	0	0	0	0	36	0	5	9	6	0	0
OG0000425	0	24	5	0	0	0	0	0	0	4	21	1
OG0000427	0	0	0	0	0	0	0	7	7	13	28	0
OG0000441	0	0	0	0	0	4	17	0	0	1	29	3
OG0000445	0	0	0	0	8	3	39	0	0	4	0	0
OG0000453	0	0	0	0	0	28	0	0	1	8	16	0
OG0000455	0	0	0	0	14	9	1	2	3	3	14	7
OG0000462	0	1	0	0	0	0	0	2	25	0	24	0
OG0000468	0	0	0	0	2	0	47	0	0	0	2	1
OG0000471	0	0	0	0	0	0	0	1	1	1	1	48
OG0000473	0	0	0	0	5	26	20	0	0	0	1	0
OG0000482	0	4	2	0	0	3	3	4	3	5	26	1
OG0000499	1	1	0	0	0	0	1	1	0	11	35	0
OG0000508	0	1	0	0	4	2	4	2	17	6	11	2
OG0000510	1	36	0	0	3	1	1	0	0	1	6	0
OG0000511	0	0	0	0	2	0	0	1	0	40	6	0
OG0000516	0	0	0	0	6	0	0	0	0	0	2	41
OG0000520	0	0	0	0	0	0	0	1	3	3	37	4
OG0000521	2	1	2	0	3	2	3	0	0	2	31	2
OG0000544	0	0	1	0	3	1	0	1	42	0	0	0
OG0000546	0	0	0	0	9	22	15	0	0	0	1	0
OG0000573	0	0	0	0	0	2	2	0	0	5	31	6
OG0000574	0	0	0	0	1	0	0	0	1	0	44	0
OG0000576	0	0	0	0	22	18	5	0	0	0	1	0
OG0000580	0	0	0	0	10	24	11	0	0	1	0	0
OG0000582	2	2	1	0	1	1	13	0	0	24	0	2
OG0000600	0	0	0	0	1	3	3	35	2	0	1	0
OG0000602	0	0	0	0	11	19	12	0	0	1	2	0
OG0000640	0	0	0	0	3	2	35	0	1	2	0	0
OG0000641	0	0	0	0	1	9	18	14	1	0	0	0
OG0000646	1	1	0	0	1	6	29	0	0	1	3	0
OG0000653	0	0	0	0	2	14	7	0	0	4	12	3
OG0000654	0	0	0	0	0	0	0	1	14	0	25	2
OG0000660	0	0	0	0	1	6	0	0	0	0	26	9
OG0000662	0	0	0	0	24	15	0	0	0	2	1	0
OG0000680	0	1	1	0	2	10	1	5	9	0	11	1
OG0000703	0	0	0	0	28	10	0	1	2	0	0	0
OG0000708	0	0	0	0	7	0	0	1	1	4	26	1
OG0000709	0	0	0	0	0	0	0	1	0	0	35	4
OG0000732	0	0	0	0	0	0	0	5	34	1	0	0
OG0000738	1	1	0	0	2	10	22	0	0	1	2	0
OG0000740	2	0	0	0	0	0	0	3	7	8	10	9
OG0000767	0	0	0	0	9	8	16	2	2	1	0	1
OG0000775	0	1	0	0	1	0	3	0	0	1	32	0
OG0000783	0	1	0	0	0	0	0	0	0	2	35	0
OG0000784	0	0	0	0	4	21	9	0	0	0	4	0
OG0000790	0	0	0	0	1	4	28	0	0	3	1	1
OG0000799	1	0	0	0	15	10	12	0	0	0	0	0
OG0000802	0	0	0	0	33	2	0	0	0	3	0	0
OG0000806	0	1	1	0	0	0	0	5	5	6	14	5
OG0000815	0	1	0	0	1	4	6	0	1	0	23	1
OG0000830	3	0	0	0	18	10	5	0	0	0	1	0
OG0000848	0	0	0	0	0	0	0	2	5	4	8	17
OG0000856	0	5	3	0	1	0	0	2	4	5	16	0
OG0000859	1	0	0	0	1	1	0	0	0	1	28	4
OG0000860	0	0	0	0	0	0	0	0	2	0	20	14
OG0000874	0	0	0	0	0	0	0	11	23	0	2	0
OG0000883	0	0	0	0	2	3	25	4	2	0	0	0
OG0000887	0	1	2	0	19	13	1	0	0	0	0	0
OG0000900	1	0	0	0	0	2	0	4	2	8	13	5
OG0000916	0	0	0	0	2	29	2	0	0	1	1	0
OG0000922	0	0	0	0	11	14	1	0	0	2	2	5
OG0000925	5	0	0	0	6	10	7	0	0	3	2	2
OG0000942	0	0	1	0	3	9	8	1	1	2	9	0
OG0000948	0	0	0	0	7	20	0	0	0	1	6	0
OG0000972	0	0	0	0	4	20	9	0	0	1	0	0
OG0000986	0	0	0	0	0	0	1	0	3	0	18	11
OG0000987	1	0	0	0	0	0	0	0	0	4	24	4
OG0000994	0	0	0	0	18	2	0	5	5	0	2	1
OG0001012	0	0	0	0	0	7	25	0	0	1	0	0
OG0001020	0	0	0	0	3	14	0	14	2	0	0	0
OG0001028	0	0	0	0	4	1	1	1	1	1	19	4
OG0001030	1	1	1	0	2	3	8	1	1	6	6	2
OG0001036	0	0	0	0	1	1	0	0	0	2	28	0
OG0001041	0	0	0	0	6	10	6	0	0	0	10	0
OG0001051	0	0	0	0	11	16	2	0	0	2	1	0
OG0001058	0	0	0	0	0	5	26	0	0	0	1	0
OG0001076	0	0	0	0	6	1	22	0	0	3	0	0
OG0001078	0	0	0	0	0	13	18	1	0	0	0	0
OG0001084	0	0	0	0	3	28	0	0	0	1	0	0
OG0001088	6	0	0	0	0	26	0	0	0	0	0	0
OG0001103	0	0	0	0	0	0	0	1	3	0	27	0
OG0001104	0	0	0	0	3	0	0	1	5	8	9	5
OG0001116	0	0	0	0	1	25	3	0	0	0	2	0
OG0001154	0	0	0	0	14	4	1	0	0	4	6	1
OG0001163	0	0	0	0	2	2	1	4	1	5	10	5
OG0001166	1	1	1	0	1	0	2	4	13	2	3	2
OG0001183	0	0	0	0	0	0	0	16	13	0	1	0
OG0001194	1	0	0	0	19	2	7	0	0	1	0	0
OG0001197	0	0	0	0	17	8	4	0	0	1	0	0
OG0001198	0	1	0	0	12	10	7	0	0	0	0	0
OG0001223	1	0	0	0	0	0	0	0	1	0	25	2
OG0001225	0	1	0	0	0	0	0	0	0	0	28	0
OG0001238	0	0	0	0	0	0	1	0	1	1	26	0
OG0001263	0	0	0	0	1	26	1	0	0	1	0	0
OG0001266	0	0	0	0	5	3	20	0	0	1	0	0
OG0001287	0	0	0	0	4	21	0	0	0	0	3	0
OG0001289	0	1	1	0	9	0	0	2	1	6	8	0
OG0001292	1	1	0	0	0	0	0	0	0	10	13	3
OG0001304	0	0	0	0	5	9	4	0	1	0	7	2
OG0001339	0	0	0	0	0	0	0	24	2	2	0	0
OG0001341	0	1	0	0	27	0	0	0	0	0	0	0
OG0001368	0	0	0	0	0	0	1	1	1	2	22	0
OG0001370	0	0	1	0	3	14	0	0	0	4	5	0
OG0001378	2	1	0	0	10	1	1	0	0	7	4	1
OG0001392	1	1	1	0	17	0	1	2	1	1	1	1
OG0001404	3	2	2	0	4	7	2	0	1	3	2	1
OG0001416	0	0	0	0	6	0	19	0	0	2	0	0
OG0001418	0	0	0	0	3	0	22	0	1	1	0	0
OG0001425	5	1	0	0	20	0	0	0	0	1	0	0
OG0001431	0	0	0	0	1	2	0	0	0	0	22	1
OG0001458	0	1	0	0	2	4	6	1	2	3	4	3
OG0001469	1	1	1	0	13	6	0	1	1	0	2	0
OG0001475	0	0	0	0	0	0	0	0	23	2	1	0
OG0001476	4	3	4	0	3	2	1	0	0	1	3	5
OG0001494	2	0	1	0	2	2	15	0	0	1	2	1
OG0001507	0	0	1	0	2	2	1	3	2	3	6	6
OG0001517	1	0	0	0	3	5	15	1	1	0	0	0
OG0001524	0	0	0	0	1	0	0	0	0	25	0	0
OG0001525	0	0	0	0	0	2	0	0	0	24	0	0
OG0001540	0	0	3	0	0	0	0	0	0	5	17	0
OG0001555	0	0	0	0	7	14	0	0	0	0	4	0
OG0001559	0	0	0	0	0	0	0	1	4	3	16	1
OG0001567	0	6	3	0	1	2	0	3	4	2	3	1
OG0001573	0	1	1	0	0	2	0	0	0	3	15	3
OG0001579	0	0	0	0	0	17	2	0	0	0	6	0
OG0001584	0	0	0	0	2	3	3	0	0	4	13	0
OG0001585	1	0	0	0	0	0	0	0	0	20	3	1
OG0001586	0	0	0	0	0	0	0	2	13	4	5	1
OG0001597	2	1	1	0	3	4	2	1	2	3	3	3
OG0001603	1	0	0	0	1	2	2	1	1	1	2	14
OG0001613	1	0	1	0	2	0	0	0	2	3	3	13
OG0001622	4	0	0	0	0	19	0	0	0	0	0	2
OG0001624	0	0	0	0	0	0	0	0	2	23	0	0
OG0001632	15	0	0	0	2	8	0	0	0	0	0	0
OG0001642	0	0	0	0	12	4	1	1	2	2	2	0
OG0001646	4	2	1	0	1	1	3	2	1	3	3	3
OG0001649	1	0	0	0	0	0	0	0	0	0	23	0
OG0001655	0	0	0	0	0	0	0	1	0	0	23	0
OG0001656	2	1	0	0	1	5	1	0	0	2	9	3
OG0001661	1	3	1	0	13	1	1	0	0	0	4	0
OG0001665	0	5	0	0	0	0	0	0	0	0	19	0
OG0001718	0	0	0	0	0	7	0	0	0	0	2	15
OG0001721	0	0	0	0	4	2	17	0	0	1	0	0
OG0001723	0	0	0	0	0	0	23	0	0	0	0	1
OG0001736	0	0	0	0	3	5	0	0	14	2	0	0
OG0001763	0	0	0	0	0	0	22	0	0	0	1	0
OG0001765	0	0	1	0	0	0	0	0	0	0	22	0
OG0001774	0	0	0	0	1	15	0	0	0	5	2	0
OG0001793	0	1	1	0	2	2	1	0	0	1	12	3
OG0001798	0	1	0	0	0	0	0	0	0	21	1	0
OG0001814	0	0	0	0	6	16	0	0	0	0	1	0
OG0001824	2	0	0	0	7	4	3	0	1	1	4	1
OG0001857	1	1	5	0	0	0	0	15	1	0	0	0
OG0001860	0	0	0	0	13	0	0	0	0	10	0	0
OG0001861	0	0	0	0	0	22	0	1	0	0	0	0
OG0001871	0	0	0	0	0	0	0	1	1	0	20	0
OG0001881	0	1	2	0	0	0	0	0	0	5	13	1
OG0001898	0	2	0	0	0	0	0	0	0	0	17	3
OG0001926	1	1	1	0	0	1	13	0	0	3	2	0
OG0001984	2	2	3	0	0	4	6	0	0	2	2	1
OG0001986	0	1	0	0	8	12	0	0	0	0	1	0
OG0002020	0	0	0	0	3	15	2	0	2	0	0	0
OG0002022	15	1	1	0	0	0	1	0	0	4	0	0
OG0002038	0	1	1	0	1	1	0	0	0	2	14	1
OG0002044	0	0	0	0	0	0	0	1	4	3	13	0
OG0002052	0	0	0	0	0	0	0	6	8	0	6	1
OG0002088	1	2	1	0	8	2	2	0	0	1	3	1
OG0002092	0	0	0	0	16	4	0	0	0	0	1	0
OG0002097	0	0	1	0	4	8	3	0	0	1	2	2
OG0002098	1	1	1	0	1	1	0	0	2	1	11	2
OG0002147	2	0	0	0	5	2	2	1	1	2	2	4
OG0002163	0	0	0	0	0	0	0	17	3	0	1	0
OG0002171	0	0	0	0	4	0	15	0	2	0	0	0
OG0002178	0	0	0	0	0	0	0	17	1	2	0	1
OG0002179	0	0	0	0	0	0	0	2	18	1	0	0
OG0002206	1	0	1	0	0	1	3	1	1	2	9	1
OG0002211	1	14	4	0	0	0	0	0	0	0	1	0
OG0002215	0	0	0	0	0	0	0	3	1	1	15	0
OG0002221	1	0	0	0	0	0	0	0	0	5	13	1
OG0002227	0	1	0	0	0	0	0	0	0	5	11	3
OG0002314	0	0	0	0	0	1	1	0	0	0	2	16
OG0002355	8	1	1	0	1	2	1	1	1	1	2	1
OG0002362	0	7	8	0	0	0	5	0	0	0	0	0
OG0002373	1	1	1	0	2	5	5	0	0	4	0	1
OG0002380	0	0	0	0	0	1	0	3	16	0	0	0
OG0002387	0	0	0	0	0	0	0	19	0	1	0	0
OG0002395	0	1	2	0	0	0	0	0	0	1	15	0
OG0002414	0	1	0	0	0	0	0	0	0	1	17	0
OG0002415	0	0	0	0	1	1	1	2	3	3	6	2
OG0002419	0	0	0	0	7	10	0	1	0	0	1	0
OG0002426	0	1	0	0	1	5	1	4	1	2	3	1
OG0002430	0	0	0	0	0	0	0	14	2	1	2	0
OG0002439	0	0	1	0	0	0	0	1	1	0	16	0
OG0002442	1	2	2	0	4	2	1	1	1	2	2	1
OG0002443	2	0	0	0	0	0	0	0	0	4	12	1
OG0002446	0	0	0	0	6	2	2	0	1	1	3	4
OG0002463	1	1	0	0	1	2	1	1	1	2	7	2
OG0002474	1	1	1	0	1	3	1	3	1	2	3	2
OG0002497	0	1	1	0	9	2	2	0	0	1	2	1
OG0002503	0	0	0	0	9	8	1	0	0	0	1	0
OG0002547	0	1	1	0	1	2	1	5	3	1	2	2
OG0002552	2	2	1	0	2	3	1	0	1	2	3	2
OG0002605	0	0	0	0	5	5	7	0	0	2	0	0
OG0002607	0	0	1	0	0	0	17	1	0	0	0	0
OG0002610	0	0	1	0	0	0	0	7	11	0	0	0
OG0002612	1	0	0	0	0	0	0	7	11	0	0	0
OG0002613	0	0	0	0	6	7	0	2	4	0	0	0
OG0002614	1	0	0	0	1	13	0	3	1	0	0	0
OG0002620	0	1	0	0	3	12	0	0	0	3	0	0
OG0002621	0	1	0	0	18	0	0	0	0	0	0	0
OG0002661	1	2	0	0	1	1	2	1	1	2	6	1
OG0002671	0	0	0	0	0	0	0	1	2	8	6	1
OG0002678	0	1	1	0	1	1	3	2	2	2	2	3
OG0002683	0	5	0	0	0	0	2	0	0	1	10	0
OG0002697	0	0	0	0	0	5	8	0	0	0	4	1
OG0002706	0	0	0	0	17	0	0	0	0	0	1	0
OG0002734	0	0	0	0	0	0	0	15	2	0	1	0
OG0002755	1	1	1	0	5	2	1	1	1	1	2	2
OG0002758	0	0	0	0	0	1	0	4	5	2	5	1
OG0002787	0	0	0	0	2	5	4	0	0	4	2	1
OG0002832	0	0	0	0	1	1	2	0	0	3	7	4
OG0002834	1	1	2	0	3	1	1	0	1	2	2	4
OG0002845	0	1	1	0	7	1	5	0	0	1	2	0
OG0002860	1	1	1	0	9	2	0	1	0	1	2	0
OG0002863	2	3	2	0	2	2	2	0	0	2	2	1
OG0002866	4	1	0	0	1	3	1	1	1	1	2	3
OG0002897	0	0	0	0	1	1	4	1	7	1	2	1
OG0002909	0	0	2	0	0	0	16	0	0	0	0	0
OG0002914	0	0	0	0	10	2	5	0	0	1	0	0
OG0002918	0	0	0	0	1	4	3	6	4	0	0	0
OG0002929	0	0	0	0	0	0	0	2	5	11	0	0
OG0002930	0	0	0	0	0	0	0	15	2	1	0	0
OG0002932	0	0	0	0	1	15	0	1	1	0	0	0
OG0002967	0	0	0	0	0	8	0	0	0	0	9	0
OG0002978	1	0	0	0	0	0	3	6	2	0	3	2
OG0002980	0	0	0	0	0	1	0	0	0	0	16	0
OG0002992	0	0	0	0	0	0	0	1	1	0	15	0
OG0002996	3	2	2	0	3	2	2	0	0	1	2	0
OG0003002	0	0	0	0	0	0	0	0	1	0	16	0
OG0003006	0	0	1	0	0	0	0	0	0	0	11	5
OG0003013	0	0	0	0	1	1	0	0	0	2	13	0
OG0003014	0	4	1	0	1	4	1	0	1	2	2	1
OG0003015	2	0	0	0	1	0	1	1	1	2	4	5
OG0003016	0	0	0	0	0	0	0	1	0	8	8	0
OG0003036	0	0	0	0	12	3	0	0	0	1	1	0
OG0003041	0	1	1	0	0	0	0	1	2	1	10	1
OG0003050	1	0	0	0	3	2	2	0	0	0	9	0
OG0003060	1	0	0	0	4	5	2	0	0	1	2	2
OG0003062	0	0	0	0	14	2	0	0	0	0	1	0
OG0003070	0	2	1	0	7	1	2	0	0	1	2	1
OG0003110	1	1	1	0	2	2	1	3	1	2	2	1
OG0003116	0	0	0	0	1	2	8	1	1	1	2	1
OG0003119	0	0	0	0	3	11	0	0	0	0	3	0
OG0003123	1	1	1	0	1	2	2	1	1	1	4	2
OG0003142	0	2	1	0	1	4	3	0	2	0	4	0
OG0003162	1	1	1	0	6	1	1	1	1	1	2	1
OG0003177	0	0	0	0	0	1	0	0	0	15	1	0
OG0003181	1	0	0	0	3	2	2	0	0	2	4	3
OG0003186	0	0	0	0	2	5	0	0	0	3	6	1
OG0003199	0	0	0	0	16	0	0	0	0	0	1	0
OG0003201	0	1	1	0	1	1	0	4	2	1	2	4
OG0003247	0	0	0	0	0	0	15	0	2	0	0	0
OG0003248	0	0	0	0	3	2	11	0	1	0	0	0
OG0003253	0	0	0	0	6	3	7	0	0	1	0	0
OG0003266	0	0	0	0	5	3	0	2	0	7	0	0
OG0003275	0	1	1	0	2	0	1	0	0	2	7	2
OG0003282	1	2	1	0	1	2	0	0	1	3	3	2
OG0003335	1	3	1	0	0	0	0	0	0	3	8	0
OG0003336	0	2	2	0	7	1	1	0	0	0	3	0
OG0003344	0	0	0	0	0	0	2	0	0	3	7	4
OG0003349	0	0	0	0	0	4	0	0	0	0	6	6
OG0003370	1	2	2	0	1	0	3	0	0	3	2	2
OG0003387	1	1	1	0	0	0	0	0	0	1	12	0
OG0003403	2	1	0	0	1	1	1	0	0	2	4	4
OG0003425	1	0	0	0	3	2	0	1	1	1	4	3
OG0003432	0	1	1	0	1	2	1	2	1	4	2	1
OG0003436	0	0	0	0	3	2	2	1	2	1	3	2
OG0003445	0	0	0	0	0	0	0	3	7	0	6	0
OG0003461	1	1	1	0	6	1	2	1	0	1	1	1
OG0003471	0	1	1	0	1	1	3	1	1	2	4	1
OG0003474	1	0	0	0	0	0	0	0	0	2	10	3
OG0003501	1	0	1	0	2	2	4	1	1	1	2	1
OG0003556	2	1	1	0	2	2	1	1	1	2	2	1
OG0003563	1	0	1	0	2	2	1	4	1	1	2	1
OG0003592	0	0	0	0	1	2	1	6	0	2	2	2
OG0003617	0	0	0	0	5	1	7	0	0	2	1	0
OG0003630	0	0	0	0	10	1	1	0	0	1	2	1
OG0003633	0	0	0	0	14	0	0	0	0	1	1	0
OG0003689	1	0	1	0	2	7	5	0	0	0	0	0
OG0003691	0	0	0	0	3	2	10	0	0	1	0	0
OG0003693	1	0	0	0	7	2	6	0	0	0	0	0
OG0003695	1	0	0	0	6	6	3	0	0	0	0	0
OG0003699	1	0	0	0	5	2	5	0	0	2	0	1
OG0003717	0	0	0	0	5	4	1	1	0	5	0	0
OG0003718	1	0	0	0	0	12	0	0	0	0	0	3
OG0003722	0	1	0	0	0	0	0	5	8	2	0	0
OG0003723	0	0	0	0	0	4	0	2	1	9	0	0
OG0003727	0	0	0	0	14	0	0	0	0	2	0	0
OG0003731	3	13	0	0	0	0	0	0	0	0	0	0
OG0003752	1	1	1	0	0	0	0	0	2	3	7	0
OG0003764	0	1	1	0	0	0	0	1	2	2	5	3
OG0003770	1	1	1	0	3	2	1	1	1	1	2	1
OG0003785	0	0	0	0	1	0	1	0	0	1	12	0
OG0003791	0	0	0	0	3	7	0	1	2	1	1	0
OG0003799	2	1	1	0	0	2	2	1	0	1	2	3
OG0003802	0	0	0	0	0	0	0	0	2	0	13	0
OG0003806	0	0	0	0	1	2	2	2	0	3	4	1
OG0003819	0	0	0	0	0	0	0	1	1	1	8	4
OG0003828	0	0	0	0	1	4	0	0	0	1	8	1
OG0003830	0	0	0	0	0	0	0	1	1	0	7	6
OG0003838	0	0	0	0	0	2	0	0	0	0	13	0
OG0003844	0	1	1	0	0	1	1	2	4	2	2	1
OG0003846	0	0	0	0	5	2	0	2	1	1	2	2
OG0003847	2	1	1	0	0	0	0	0	0	0	11	0
OG0003848	4	1	0	0	2	2	1	0	1	1	2	1
OG0003851	0	0	0	0	1	4	2	1	1	1	2	3
OG0003869	1	0	0	0	5	2	1	1	1	1	2	1
OG0003891	3	0	0	0	2	2	0	0	0	1	5	2
OG0003910	0	0	0	0	3	1	2	1	3	1	2	2
OG0003912	0	0	0	0	3	3	6	0	0	1	2	0
OG0003914	1	1	0	0	0	0	1	0	0	2	3	7
OG0003926	0	1	1	0	1	1	0	0	3	2	2	4
OG0003965	0	0	0	0	1	2	1	1	1	3	2	4
OG0004000	0	0	0	0	2	4	4	0	1	1	2	1
OG0004028	0	1	2	0	0	0	0	2	1	4	4	1
OG0004031	0	2	2	0	1	2	0	1	1	2	2	2
OG0004048	0	0	1	0	0	0	2	3	3	2	3	1
OG0004120	1	1	1	0	1	2	1	0	2	0	2	4
OG0004122	0	0	0	0	0	1	0	0	0	0	14	0
OG0004127	0	2	1	0	4	2	2	0	0	1	2	1
OG0004136	0	0	0	0	7	0	0	1	0	1	5	1
OG0004137	5	1	1	0	0	0	0	1	1	2	3	1
OG0004146	1	1	1	0	2	2	1	0	2	1	3	1
OG0004169	1	1	0	0	1	2	2	3	0	1	2	2
OG0004180	0	1	1	0	1	2	1	1	1	2	3	2
OG0004226	1	0	1	0	0	9	3	0	0	1	0	0
OG0004231	0	0	0	0	0	0	14	0	1	0	0	0
OG0004243	1	0	0	0	2	6	3	0	0	1	0	2
OG0004251	0	0	0	0	0	2	0	2	11	0	0	0
OG0004252	0	0	0	0	0	0	0	13	1	1	0	0
OG0004255	0	0	0	0	0	0	0	12	2	1	0	0
OG0004256	0	0	0	0	0	1	0	12	2	0	0	0
OG0004280	0	1	3	0	1	4	0	0	1	1	2	1
OG0004282	0	1	1	0	1	1	6	0	0	1	2	1
OG0004313	1	1	0	0	0	4	1	1	1	2	2	1
OG0004316	1	0	0	0	2	2	2	1	1	2	2	1
OG0004320	0	0	0	0	1	0	0	0	0	6	2	5
OG0004324	0	0	0	0	1	0	0	0	0	0	13	0
OG0004325	0	0	0	0	3	3	6	0	0	0	2	0
OG0004328	0	0	0	0	2	1	0	0	0	2	9	0
OG0004334	1	1	1	0	1	1	0	2	1	1	4	1
OG0004344	0	0	0	0	0	0	3	1	2	1	6	1
OG0004349	0	0	0	0	0	6	0	0	0	0	6	2
OG0004353	0	1	0	0	0	0	0	0	0	0	9	4
OG0004360	0	0	0	0	0	0	0	0	1	1	12	0
OG0004378	3	0	0	0	0	0	0	0	0	0	10	1
OG0004385	0	2	1	0	1	2	1	2	1	1	2	1
OG0004417	0	0	0	0	3	4	3	0	0	0	2	2
OG0004427	1	0	0	0	0	2	4	0	0	0	6	1
OG0004448	0	0	1	0	0	0	0	0	1	3	7	2
OG0004457	0	0	1	0	0	0	0	0	0	3	9	1
OG0004458	0	1	1	0	1	0	0	2	2	4	2	1
OG0004462	0	0	1	0	0	1	0	0	0	4	8	0
OG0004470	0	1	0	0	1	1	0	1	1	2	3	4
OG0004472	1	2	2	0	1	2	1	0	1	1	2	1
OG0004478	0	0	0	0	4	4	0	1	0	2	3	0
OG0004481	0	0	0	0	3	10	0	0	0	0	1	0
OG0004489	0	0	0	0	0	0	0	5	0	6	3	0
OG0004502	0	0	0	0	8	4	0	1	0	0	1	0
OG0004560	0	1	0	0	1	2	3	1	1	1	3	1
OG0004563	0	0	0	0	1	2	2	1	0	4	2	2
OG0004615	1	1	1	0	2	2	1	1	0	2	2	1
OG0004675	1	0	0	0	1	1	1	5	1	1	1	2
OG0004679	0	1	1	0	1	2	2	1	1	1	2	2
OG0004715	0	0	0	0	10	0	1	0	0	1	1	1
OG0004787	2	1	1	0	1	3	1	1	1	0	1	2
OG0004794	0	1	1	0	3	1	2	1	1	2	1	1
OG0004819	1	1	1	0	0	0	0	3	2	3	2	1
OG0004837	13	0	0	0	0	0	1	0	0	0	0	0
OG0004840	2	0	0	0	3	0	5	0	0	2	0	2
OG0004853	0	0	1	0	1	5	3	0	0	4	0	0
OG0004859	0	2	2	0	1	2	1	1	5	0	0	0
OG0004860	0	0	0	0	12	0	1	0	0	1	0	0
OG0004864	2	1	0	0	2	8	1	0	0	0	0	0
OG0004870	0	0	0	0	0	0	0	12	1	1	0	0
OG0004894	0	0	0	0	0	0	0	0	1	0	12	0
OG0004916	0	0	0	0	1	2	0	3	1	3	3	0
OG0004920	0	0	0	0	1	2	3	0	1	1	4	1
OG0004926	0	0	0	0	1	10	0	0	0	0	2	0
OG0004930	1	0	0	0	1	4	1	0	1	2	2	1
OG0004931	0	1	0	0	5	1	1	0	0	0	5	0
OG0004934	0	1	0	0	2	3	0	0	0	3	4	0
OG0004959	0	1	0	0	0	0	1	5	2	1	2	1
OG0004966	0	1	1	0	0	0	0	0	0	0	8	3
OG0004974	0	0	0	0	1	2	9	0	0	0	1	0
OG0004980	0	0	0	0	1	2	0	5	1	1	2	1
OG0004988	0	1	1	0	2	2	1	0	0	0	6	0
OG0004992	0	1	1	0	0	0	0	0	0	1	10	0
OG0005024	0	0	0	0	1	2	0	0	1	1	2	6
OG0005033	0	2	1	0	0	0	0	3	4	0	3	0
OG0005044	0	1	1	0	3	1	1	2	1	1	1	1
OG0005057	0	0	0	0	0	0	0	8	4	0	1	0
OG0005063	0	0	0	0	1	1	0	9	0	0	2	0
OG0005069	0	0	0	0	0	0	11	0	0	0	2	0
OG0005073	2	1	2	0	0	0	0	0	0	2	4	2
OG0005074	2	1	1	0	0	0	0	0	0	0	7	2
OG0005088	1	1	1	0	1	1	1	1	2	1	2	1
OG0005091	0	0	0	0	0	0	0	1	2	1	6	3
OG0005092	0	0	0	0	11	0	0	0	0	0	2	0
OG0005102	0	0	0	0	1	2	0	2	1	3	2	2
OG0005130	1	1	1	0	0	0	0	2	1	1	2	4
OG0005239	0	0	0	0	1	5	4	0	0	0	2	1
OG0005251	2	0	0	0	1	2	1	2	1	1	2	1
OG0005266	0	1	0	0	0	6	2	0	0	0	4	0
OG0005285	1	0	0	0	1	1	4	0	0	1	2	3
OG0005286	4	1	1	0	1	1	1	0	0	0	2	2
OG0005299	1	1	1	0	1	1	5	0	0	1	1	1
OG0005318	0	0	0	0	0	7	2	0	0	1	2	1
OG0005327	0	1	1	0	2	3	1	0	0	1	2	2
OG0005332	2	1	1	0	1	1	1	0	1	1	1	3
OG0005342	0	0	0	0	0	0	0	0	12	0	1	0
OG0005363	0	0	0	0	5	1	2	0	1	1	1	2
OG0005369	5	1	1	0	0	0	0	1	1	0	2	2
OG0005372	1	1	0	0	1	2	1	0	1	2	2	2
OG0005385	1	0	1	0	1	0	0	2	1	2	4	1
OG0005391	1	1	1	0	1	1	0	1	0	1	2	4
OG0005419	1	0	1	0	1	4	1	1	1	1	1	1
OG0005439	1	1	1	0	1	1	2	1	1	1	2	1
OG0005452	5	0	0	0	2	0	6	0	0	0	0	0
OG0005457	0	0	0	0	3	8	1	0	0	1	0	0
OG0005465	0	0	0	0	0	3	4	0	0	6	0	0
OG0005467	5	0	0	0	2	1	1	0	0	1	0	3
OG0005478	1	0	0	0	1	7	3	0	0	1	0	0
OG0005487	0	0	0	0	1	3	5	0	0	3	0	1
OG0005489	0	0	0	0	1	5	6	0	0	0	0	1
OG0005494	1	0	0	0	0	0	0	2	7	3	0	0
OG0005497	5	2	1	0	0	0	0	3	2	0	0	0
OG0005507	0	0	0	0	12	0	0	0	0	1	0	0
OG0005536	0	1	0	0	0	0	0	0	0	0	7	4
OG0005538	0	0	1	0	0	1	1	1	1	2	3	2
OG0005543	3	1	1	0	0	1	1	0	0	0	4	1
OG0005546	0	1	0	0	0	0	0	0	4	2	2	3
OG0005560	1	1	1	0	2	1	2	0	0	1	2	1
OG0005562	0	1	1	0	1	3	2	0	0	1	2	1
OG0005563	1	1	1	0	0	3	0	0	0	1	2	3
OG0005566	0	1	2	0	1	2	5	0	0	0	1	0
OG0005569	0	3	2	0	0	0	0	0	0	1	6	0
OG0005570	0	0	0	0	0	0	0	1	1	0	10	0
OG0005589	0	0	0	0	0	1	1	4	3	0	3	0
OG0005590	2	0	0	0	1	1	0	0	1	1	5	1
OG0005602	0	1	1	0	2	6	0	0	0	0	2	0
OG0005605	1	1	1	0	0	0	0	0	0	3	6	0
OG0005623	0	0	0	0	1	7	2	0	0	0	2	0
OG0005633	1	0	0	0	1	2	0	2	3	1	1	1
OG0005650	0	0	0	0	0	0	0	1	1	3	3	4
OG0005652	1	0	0	0	1	1	2	1	1	1	3	1
OG0005656	0	0	0	0	0	1	2	0	2	3	3	1
OG0005658	0	1	0	0	0	3	0	0	1	2	1	4
OG0005685	0	1	1	0	1	2	1	0	1	2	1	2
OG0005694	0	0	0	0	2	1	0	0	0	5	4	0
OG0005695	1	0	1	0	1	2	2	0	1	2	1	1
OG0005699	1	1	1	0	1	1	1	0	0	1	4	1
OG0005712	1	1	1	0	2	0	3	0	0	1	2	1
OG0005725	0	0	0	0	1	2	0	4	1	1	2	1
OG0005729	0	0	1	0	2	4	0	0	0	1	4	0
OG0005731	1	1	1	0	1	1	1	0	1	1	1	3
OG0005736	0	1	0	0	1	2	1	1	1	2	2	1
OG0005767	1	1	0	0	1	0	0	0	0	1	2	6
OG0005786	1	1	1	0	1	1	1	1	1	1	2	1
OG0005826	0	0	0	0	0	0	0	6	4	0	2	0
OG0005854	1	0	0	0	0	0	0	3	3	2	2	1
OG0005860	1	2	1	0	1	0	1	1	1	1	2	1
OG0005901	0	0	0	0	1	3	2	1	1	2	1	1
OG0005925	0	0	0	0	1	1	2	1	2	1	3	1
OG0005926	1	1	1	0	1	2	1	1	1	1	1	1
OG0005929	1	1	1	0	1	2	0	1	1	1	2	1
OG0005942	1	1	0	0	0	0	0	2	2	2	3	1
OG0005946	2	1	0	0	0	2	1	1	0	2	2	1
OG0005947	0	0	0	0	2	1	1	2	2	1	2	1
OG0005958	1	0	1	0	1	1	1	1	1	2	2	1
OG0005968	0	1	1	0	1	2	2	0	1	1	2	1
OG0005983	0	1	0	0	1	2	1	2	1	2	1	1
OG0006007	2	0	0	0	0	0	10	0	0	0	0	0
OG0006011	0	0	0	0	9	0	1	2	0	0	0	0
OG0006018	0	0	0	0	0	0	4	0	0	8	0	0
OG0006035	0	0	0	0	9	1	1	0	0	1	0	0
OG0006053	6	0	2	0	0	1	0	2	1	0	0	0
OG0006055	0	0	0	0	0	1	0	0	10	1	0	0
OG0006061	0	0	0	0	9	0	0	2	1	0	0	0
OG0006063	0	0	0	0	5	5	0	0	1	1	0	0
OG0006067	0	0	0	0	3	1	0	0	0	8	0	0
OG0006068	0	0	0	0	0	1	0	11	0	0	0	0
OG0006080	0	0	0	0	1	2	2	0	0	1	3	2
OG0006095	0	1	0	0	2	2	1	2	1	0	2	0
OG0006096	0	0	0	0	0	2	0	0	0	0	5	4
OG0006098	0	1	1	0	1	2	0	0	0	1	4	1
OG0006102	1	1	1	0	1	1	0	1	1	1	2	1
OG0006105	0	0	0	0	1	4	3	0	0	0	3	0
OG0006106	1	1	1	0	0	0	0	0	1	2	4	1
OG0006107	1	1	0	0	1	2	1	0	1	1	1	2
OG0006123	0	0	0	0	1	0	0	0	0	0	5	5
OG0006124	0	0	0	0	1	1	2	1	1	3	2	0
OG0006127	0	1	1	0	0	1	0	0	0	1	7	0
OG0006128	1	1	1	0	1	1	1	0	1	1	2	1
OG0006140	0	0	0	0	0	0	0	1	0	0	6	4
OG0006142	0	1	0	0	0	1	0	0	0	2	7	0
OG0006148	0	0	0	0	1	1	1	1	3	2	2	0
OG0006151	0	0	0	0	0	1	0	0	0	1	9	0
OG0006160	0	1	0	0	2	3	2	0	0	2	1	0
OG0006161	0	0	0	0	0	0	0	4	1	1	4	1
OG0006164	0	0	0	0	1	1	1	0	0	3	4	1
OG0006169	0	0	0	0	7	1	0	0	0	1	2	0
OG0006172	2	0	0	0	1	2	0	0	1	1	2	2
OG0006173	0	0	0	0	0	0	0	0	1	4	4	2
OG0006181	1	1	1	0	1	0	1	0	2	1	2	1
OG0006184	0	0	0	0	1	1	1	2	1	1	3	1
OG0006187	0	1	0	0	1	2	4	0	0	0	1	2
OG0006190	0	0	0	0	0	1	2	0	0	3	5	0
OG0006204	0	0	0	0	2	0	1	1	1	1	5	0
OG0006209	0	0	0	0	0	0	0	2	0	0	9	0
OG0006215	0	0	0	0	0	0	0	8	1	0	2	0
OG0006225	1	1	0	0	3	1	2	0	0	1	1	1
OG0006233	0	1	1	0	2	3	1	0	0	1	2	0
OG0006234	0	0	0	0	1	4	2	0	0	1	2	1
OG0006237	1	0	0	0	0	2	2	1	1	1	2	1
OG0006242	0	0	0	0	1	2	1	0	1	3	2	1
OG0006243	1	1	1	0	2	2	1	0	0	0	2	1
OG0006253	1	0	0	0	1	1	1	1	1	2	2	1
OG0006267	1	1	0	0	1	1	0	0	1	1	4	1
OG0006272	0	1	0	0	1	1	1	0	3	2	2	0
OG0006278	2	0	0	0	1	1	1	1	1	1	2	1
OG0006290	0	1	0	0	1	2	1	1	1	1	2	1
OG0006291	1	0	0	0	1	2	2	0	0	1	4	0
OG0006294	0	1	1	0	1	2	2	0	0	1	2	1
OG0006298	1	1	1	0	2	0	1	0	1	1	2	1
OG0006301	0	0	0	0	1	3	3	0	1	1	1	1
OG0006305	0	2	1	0	0	0	0	0	0	3	3	2
OG0006313	0	1	1	0	0	0	0	0	2	0	5	2
OG0006316	1	0	0	0	1	2	0	1	1	2	2	1
OG0006319	1	0	0	0	2	2	0	1	1	1	2	1
OG0006322	1	1	1	0	2	1	2	0	0	1	2	0
OG0006329	0	1	1	0	0	0	0	2	1	2	2	2
OG0006364	0	1	0	0	1	2	2	1	1	1	1	1
OG0006370	1	2	0	0	0	0	3	0	0	0	1	4
OG0006384	0	1	1	0	1	1	0	2	1	1	2	1
OG0006393	0	0	0	0	1	1	6	0	0	2	1	0
OG0006397	0	1	1	0	0	2	0	1	1	2	1	2
OG0006403	1	1	0	0	0	1	1	0	1	1	3	2
OG0006406	1	1	0	0	1	1	2	1	1	1	1	1
OG0006417	2	0	0	0	0	0	0	1	1	3	2	2
OG0006424	0	0	0	0	0	0	1	0	0	9	1	0
OG0006425	0	0	0	0	1	0	0	1	7	1	1	0
OG0006426	1	1	0	0	1	1	1	0	1	2	2	1
OG0006429	0	0	0	0	1	0	1	3	2	1	2	1
OG0006439	0	0	0	0	2	1	2	0	1	2	1	2
OG0006447	0	0	0	0	4	2	1	0	0	0	2	2
OG0006467	2	0	0	0	2	1	1	0	0	2	1	2
OG0006505	1	0	0	0	4	3	2	0	1	0	0	0
OG0006509	0	1	1	0	1	2	2	0	0	2	0	2
OG0006518	0	0	0	0	5	3	2	0	0	1	0	0
OG0006519	0	0	0	0	0	6	0	0	0	4	0	1
OG0006521	0	0	0	0	0	10	0	0	0	0	0	1
OG0006536	0	0	0	0	10	0	0	0	0	1	0	0
OG0006537	0	0	0	0	10	0	0	0	0	1	0	0
OG0006538	0	0	0	0	3	7	0	0	0	1	0	0
OG0006541	0	0	0	0	0	2	0	9	0	0	0	0
OG0006542	0	0	0	0	8	1	0	2	0	0	0	0
OG0006543	1	10	0	0	0	0	0	0	0	0	0	0
OG0006545	0	1	0	0	10	0	0	0	0	0	0	0
OG0006580	0	0	0	0	1	2	1	0	0	1	4	1
OG0006584	0	1	0	0	1	1	1	1	1	1	2	1
OG0006589	0	1	1	0	0	0	0	0	1	1	5	1
OG0006597	1	0	0	0	1	2	1	0	1	1	2	1
OG0006602	0	1	0	0	0	0	0	0	3	2	4	0
OG0006603	0	1	1	0	0	2	0	0	0	1	3	2
OG0006608	1	1	0	0	1	1	1	1	1	1	1	1
OG0006618	2	1	1	0	0	0	0	0	0	1	4	1
OG0006620	1	1	1	0	0	0	0	0	0	2	5	0
OG0006624	0	1	1	0	1	2	1	0	1	1	1	1
OG0006625	0	2	1	0	1	3	2	0	0	0	1	0
OG0006628	0	1	1	0	0	0	0	0	0	2	3	3
OG0006633	0	1	1	0	2	1	0	0	0	1	3	1
OG0006635	1	0	0	0	2	2	2	0	0	1	1	1
OG0006639	0	0	0	0	2	1	3	0	0	1	2	1
OG0006640	1	0	0	0	1	4	0	0	0	0	4	0
OG0006642	0	0	0	0	0	0	3	0	0	3	4	0
OG0006644	0	0	0	0	2	4	0	0	0	0	1	3
OG0006647	1	1	1	0	1	1	0	0	1	1	1	2
OG0006648	0	1	1	0	0	0	0	1	1	2	3	1
OG0006652	0	1	0	0	0	0	0	0	0	0	9	0
OG0006661	0	0	0	0	0	2	1	0	1	1	2	3
OG0006662	0	0	0	0	3	0	2	0	1	0	2	2
OG0006669	0	1	1	0	1	0	2	1	0	1	2	1
OG0006670	0	0	0	0	0	1	2	0	0	0	7	0
OG0006673	0	0	0	0	2	0	0	5	0	0	3	0
OG0006679	0	0	0	0	1	2	1	1	1	1	2	1
OG0006684	0	1	1	0	1	0	1	0	1	2	2	1
OG0006685	0	0	0	0	1	1	3	0	0	2	2	1
OG0006686	0	0	0	0	0	0	0	0	1	0	9	0
OG0006688	1	1	0	0	2	1	1	0	0	1	2	1
OG0006695	0	0	0	0	1	1	0	0	1	2	2	3
OG0006697	1	1	1	0	0	0	0	1	1	1	2	2
OG0006700	0	0	0	0	1	2	1	1	1	1	2	1
OG0006707	1	1	1	0	1	0	0	1	1	1	2	1
OG0006708	1	0	1	0	1	2	0	0	0	2	2	1
OG0006725	0	0	0	0	1	1	2	1	1	1	2	1
OG0006726	1	2	0	0	0	0	0	2	1	1	2	1
OG0006738	0	0	0	0	1	2	1	1	1	1	2	1
OG0006744	1	1	0	0	1	1	2	0	0	0	2	2
OG0006758	0	0	0	0	0	0	2	0	0	2	3	3
OG0006763	1	1	0	0	0	0	0	3	1	1	1	2
OG0006769	0	0	0	0	1	2	0	0	0	0	2	5
OG0006779	0	1	0	0	1	2	1	0	0	2	2	1
OG0006780	1	1	1	0	1	2	2	0	0	0	2	0
OG0006781	0	1	0	0	1	4	2	0	0	0	2	0
OG0006785	0	0	0	0	3	2	2	0	0	1	1	1
OG0006786	1	1	0	0	1	1	1	0	0	2	2	1
OG0006791	0	0	0	0	1	1	0	3	0	1	2	2
OG0006793	0	0	0	0	0	2	3	0	1	2	1	1
OG0006796	0	0	0	0	1	2	1	2	1	0	2	1
OG0006801	1	0	1	0	0	0	0	0	0	6	2	0
OG0006805	0	0	0	0	1	1	4	0	0	1	1	2
OG0006808	0	0	0	0	9	0	0	0	0	0	1	0
OG0006811	0	0	0	0	0	0	0	1	0	1	8	0
OG0006818	0	1	0	0	0	0	0	2	1	0	3	3
OG0006824	0	0	0	0	1	1	2	0	1	1	2	2
OG0006829	1	0	0	0	1	3	2	0	0	1	1	1
OG0006832	1	1	1	0	1	1	1	0	0	1	2	1
OG0006839	0	1	0	0	5	0	0	0	1	1	1	1
OG0006842	0	1	0	0	1	1	1	0	1	2	2	1
OG0006844	0	0	0	0	2	1	3	0	1	1	2	0
OG0006849	0	0	0	0	1	2	3	0	0	1	2	1
OG0006852	0	0	0	0	1	1	1	1	1	1	2	2
OG0006853	1	0	0	0	2	4	0	1	0	0	2	0
OG0006859	1	0	1	0	2	0	0	1	1	2	1	1
OG0006861	0	0	0	0	1	1	3	0	0	1	1	3
OG0006872	0	0	0	0	1	2	2	0	0	2	2	1
OG0006873	1	1	1	0	2	0	0	1	0	1	2	1
OG0006876	0	0	0	0	1	1	3	0	1	1	2	1
OG0006879	1	0	0	0	1	1	1	0	1	1	2	2
OG0006885	1	0	0	0	1	1	2	0	1	0	2	2
OG0006888	1	0	1	0	1	1	1	0	0	3	1	1
OG0006891	1	1	1	0	1	0	1	1	1	1	1	1
OG0006894	1	1	0	0	1	0	1	1	1	1	2	1
OG0006896	1	1	1	0	0	0	0	1	1	2	2	1
OG0006905	1	0	0	0	1	5	3	0	0	0	0	0
OG0006907	0	1	0	0	0	0	6	0	0	3	0	0
OG0006918	0	0	0	0	0	4	5	0	0	0	0	1
OG0006920	0	0	0	0	1	4	4	1	0	0	0	0
OG0006931	1	1	1	0	0	0	1	4	2	0	0	0
OG0006933	1	1	1	0	1	2	2	0	0	2	0	0
OG0006943	0	1	1	0	4	2	1	0	0	0	0	1
OG0006944	1	1	1	0	1	2	1	0	0	0	0	3
OG0006950	1	1	0	0	1	0	1	2	1	1	0	2
OG0006954	0	0	0	0	1	4	3	0	0	1	0	1
OG0006955	0	0	0	0	2	2	2	2	2	0	0	0
OG0006961	0	1	0	0	1	1	1	0	0	6	0	0
OG0006962	2	0	0	0	3	2	2	0	0	1	0	0
OG0006969	1	1	1	0	1	0	0	3	0	1	0	2
OG0006976	0	0	0	0	7	1	0	0	0	1	0	1
OG0006977	0	1	1	0	0	0	0	3	4	0	0	1
OG0006978	1	1	1	0	2	3	0	0	0	1	0	1
OG0006979	0	0	0	0	4	0	0	1	0	4	0	1
OG0006981	0	0	0	0	0	1	0	0	5	4	0	0
OG0006992	0	0	0	0	0	0	0	5	4	1	0	0
OG0006995	0	0	0	0	4	4	0	1	1	0	0	0
OG0006996	0	0	0	0	1	0	0	8	1	0	0	0
OG0007002	2	4	4	0	0	0	0	0	0	0	0	0
OG0007006	0	0	1	0	0	0	0	0	0	9	0	0
OG0007009	0	0	0	0	9	0	0	0	0	1	0	0
OG0007010	1	0	0	0	3	5	0	0	0	1	0	0
OG0007013	0	0	0	0	6	3	0	0	0	1	0	0
OG0007014	0	0	0	0	1	8	0	0	0	1	0	0
OG0007033	0	1	1	0	0	0	0	1	2	1	3	0
OG0007034	1	0	0	0	1	2	1	0	0	1	1	2
OG0007038	0	1	0	0	0	0	0	0	0	2	2	4
OG0007048	0	1	1	0	1	2	1	0	0	1	2	0
OG0007050	0	0	0	0	0	0	0	4	1	2	2	0
OG0007051	1	0	0	0	1	2	1	0	0	1	2	1
OG0007055	2	0	0	0	2	0	1	0	0	1	2	1
OG0007056	0	0	0	0	1	3	0	0	0	0	2	3
OG0007063	0	1	1	0	0	0	0	0	0	1	4	2
OG0007071	1	1	1	0	0	0	0	0	0	0	3	3
OG0007073	0	0	0	0	0	3	1	0	0	0	5	0
OG0007074	0	0	0	0	1	2	1	1	1	1	2	0
OG0007075	0	0	0	0	1	0	1	0	0	4	2	1
OG0007078	0	0	0	0	0	0	0	0	1	1	7	0
OG0007080	2	0	0	0	0	0	0	0	0	1	6	0
OG0007081	0	1	1	0	0	1	2	1	0	1	2	0
OG0007083	1	0	0	0	1	1	2	0	0	0	3	1
OG0007085	0	1	0	0	0	0	0	0	0	0	5	3
OG0007086	0	0	0	0	1	1	1	1	1	1	2	1
OG0007091	0	0	0	0	0	1	0	0	0	0	8	0
OG0007096	0	0	0	0	0	0	0	1	1	0	7	0
OG0007100	0	0	0	0	1	2	1	2	0	1	2	0
OG0007101	0	0	0	0	3	2	2	0	0	1	1	0
OG0007103	0	0	0	0	3	0	0	0	0	2	4	0
OG0007111	0	0	0	0	0	2	0	0	0	1	4	2
OG0007112	0	0	1	0	0	0	0	0	0	2	6	0
OG0007113	0	0	0	0	1	2	0	1	1	1	2	1
OG0007116	0	0	0	0	4	3	0	0	0	0	2	0
OG0007117	0	1	1	0	1	0	0	0	1	1	3	1
OG0007121	0	1	1	0	0	0	0	1	0	0	3	3
OG0007124	0	0	0	0	1	1	1	0	1	1	3	1
OG0007127	0	0	0	0	0	0	0	2	0	2	5	0
OG0007129	0	0	0	0	0	0	1	0	0	2	6	0
OG0007133	0	0	0	0	0	0	2	3	1	0	3	0
OG0007138	1	0	0	0	1	1	1	0	1	1	2	1
OG0007143	0	0	0	0	0	5	0	1	0	0	3	0
OG0007144	1	0	0	0	1	1	2	0	0	1	2	1
OG0007146	0	0	0	0	1	2	0	1	1	1	2	1
OG0007149	1	0	0	0	0	0	0	1	0	4	2	1
OG0007150	0	0	0	0	1	1	1	1	1	2	2	0
OG0007154	0	0	0	0	6	0	0	0	0	1	2	0
OG0007155	0	1	0	0	1	1	1	0	0	2	2	1
OG0007158	0	0	0	0	0	3	0	2	2	0	2	0
OG0007159	0	0	0	0	0	0	0	1	1	0	7	0
OG0007160	0	0	0	0	1	2	1	0	0	2	2	1
OG0007165	0	0	0	0	1	1	1	1	1	2	2	0
OG0007174	0	0	0	0	1	0	0	0	0	0	4	4
OG0007179	1	1	1	0	1	1	1	0	0	1	1	1
OG0007183	0	1	1	0	1	1	0	0	1	1	2	1
OG0007187	1	1	1	0	1	1	0	0	0	1	2	1
OG0007191	1	0	0	0	0	0	0	2	1	2	3	0
OG0007194	1	0	0	0	1	0	1	1	1	1	1	2
OG0007196	1	1	0	0	1	1	0	0	1	1	2	1
OG0007197	0	0	0	0	1	1	0	0	1	1	2	3
OG0007199	1	0	0	0	1	1	2	0	0	1	2	1
OG0007200	0	0	0	0	0	0	1	1	1	3	2	1
OG0007205	0	0	0	0	0	0	0	2	1	1	2	3
OG0007207	1	1	1	0	0	2	0	0	0	1	2	1
OG0007211	1	1	0	0	1	1	0	0	0	2	2	1
OG0007215	1	1	0	0	0	0	0	0	0	2	2	3
OG0007219	1	1	1	0	0	0	0	1	1	2	2	0
OG0007220	0	0	0	0	2	1	1	0	1	1	2	1
OG0007226	0	0	0	0	1	1	0	1	1	3	1	1
OG0007229	1	1	0	0	1	0	1	1	1	1	1	1
OG0007236	0	0	0	0	1	2	1	0	1	1	2	1
OG0007238	0	0	0	0	2	1	1	0	0	2	1	2
OG0007244	0	1	1	0	0	1	0	1	1	1	2	1
OG0007247	0	0	0	0	1	1	3	0	0	0	2	2
OG0007249	0	1	0	0	2	1	2	0	0	1	1	1
OG0007255	0	0	0	0	1	0	0	0	0	0	8	0
OG0007259	1	1	0	0	1	0	1	0	1	1	2	1
OG0007261	0	0	0	0	0	0	0	3	2	0	4	0
OG0007267	0	0	0	0	1	0	1	1	1	0	4	1
OG0007269	0	0	0	0	0	0	0	7	1	0	1	0
OG0007270	0	0	0	0	2	2	1	0	0	2	1	1
OG0007273	0	1	1	0	0	0	0	1	0	2	2	2
OG0007276	1	1	1	0	0	1	0	0	1	1	1	2
OG0007279	0	0	0	0	1	2	0	0	0	0	2	4
OG0007283	0	0	0	0	4	2	1	0	0	0	2	0
OG0007287	1	0	1	0	0	0	0	2	1	1	2	1
OG0007290	0	0	0	0	0	2	1	0	0	3	2	1
OG0007291	1	1	1	0	0	0	0	1	1	1	2	1
OG0007292	0	0	0	0	2	2	4	0	0	0	1	0
OG0007299	1	1	0	0	1	0	1	0	1	1	1	2
OG0007301	0	0	0	0	1	1	0	1	1	1	2	2
OG0007304	0	0	0	0	1	1	1	2	0	1	2	1
OG0007309	0	1	1	0	0	0	0	2	2	1	1	1
OG0007312	0	0	0	0	1	2	3	0	0	1	1	1
OG0007313	0	0	0	0	1	2	0	1	1	1	2	1
OG0007314	1	1	0	0	1	1	0	1	0	1	2	1
OG0007315	1	1	1	0	1	0	1	0	0	1	2	1
OG0007316	0	1	0	0	1	2	0	0	0	2	1	2
OG0007317	1	0	0	0	1	0	1	1	1	1	2	1
OG0007320	0	0	0	0	1	1	1	2	1	1	1	1
OG0007321	1	1	1	0	1	1	1	0	0	1	1	1
OG0007330	0	0	0	0	1	0	6	0	0	2	0	0
OG0007344	1	0	0	0	3	2	3	0	0	0	0	0
OG0007348	0	2	2	0	0	2	3	0	0	0	0	0
OG0007356	1	1	0	0	1	1	3	0	1	0	0	1
OG0007370	1	1	1	0	2	2	1	0	0	1	0	0
OG0007373	1	1	2	0	1	1	3	0	0	0	0	0
OG0007376	1	0	1	0	0	0	3	0	0	4	0	0
OG0007379	0	0	1	0	3	2	3	0	0	0	0	0
OG0007387	0	1	0	0	3	4	1	0	0	0	0	0
OG0007400	1	3	3	0	1	0	1	0	0	0	0	0
OG0007402	0	1	1	0	0	2	1	3	1	0	0	0
OG0007411	0	0	0	0	0	1	0	1	7	0	0	0
OG0007416	1	0	0	0	1	0	0	5	2	0	0	0
OG0007417	1	0	0	0	0	1	0	1	5	1	0	0
OG0007423	0	1	0	0	0	0	0	6	2	0	0	0
OG0007425	0	0	0	0	0	0	0	3	1	5	0	0
OG0007432	8	0	1	0	0	0	0	0	0	0	0	0
OG0007433	3	5	1	0	0	0	0	0	0	0	0	0
OG0007434	0	0	0	0	7	0	0	1	0	1	0	0
OG0007437	1	0	0	0	4	0	0	0	0	4	0	0
OG0007439	1	0	0	0	0	0	0	0	0	8	0	0
OG0007440	0	0	0	0	0	6	0	0	0	3	0	0
OG0007441	0	1	0	0	0	0	0	0	0	8	0	0
OG0007442	0	0	0	0	6	2	0	0	0	1	0	0
OG0007447	0	0	0	0	1	0	0	8	0	0	0	0
OG0007482	1	1	1	0	0	0	0	0	0	1	2	2
OG0007488	0	0	0	0	1	2	2	0	0	1	1	1
OG0007494	1	0	0	0	1	1	1	0	0	0	3	1
OG0007506	0	0	0	0	1	0	1	2	1	0	2	1
OG0007507	0	0	0	0	0	0	0	1	0	0	7	0
OG0007509	0	1	0	0	1	1	1	0	0	1	2	1
OG0007523	0	0	0	0	0	0	0	1	1	1	4	1
OG0007529	0	1	0	0	1	1	0	0	0	1	3	1
OG0007530	0	0	0	0	1	1	3	0	0	0	2	1
OG0007535	0	0	0	0	1	1	0	1	1	1	2	1
OG0007536	0	0	1	0	0	2	0	0	1	1	2	1
OG0007537	0	0	0	0	0	0	0	0	1	0	7	0
OG0007539	0	0	0	0	0	0	0	1	0	1	6	0
OG0007543	0	0	0	0	0	2	0	1	1	1	2	1
OG0007544	0	0	0	0	0	2	2	0	0	0	4	0
OG0007545	0	0	0	0	0	4	0	0	0	0	4	0
OG0007549	0	0	0	0	1	1	1	0	1	1	2	1
OG0007552	0	0	0	0	1	1	0	0	0	1	4	1
OG0007554	0	1	1	0	0	0	0	0	0	2	2	2
OG0007556	0	0	0	0	0	0	0	1	1	0	6	0
OG0007557	0	0	0	0	0	0	0	1	0	0	4	3
OG0007558	0	0	0	0	0	1	0	0	0	1	2	4
OG0007559	0	0	0	0	0	1	0	0	0	5	1	1
OG0007566	0	0	0	0	0	0	0	1	0	0	7	0
OG0007572	0	0	0	0	1	1	1	0	0	1	2	2
OG0007576	1	1	0	0	0	2	0	0	0	1	2	1
OG0007578	0	0	0	0	0	0	0	0	1	5	2	0
OG0007579	0	0	0	0	0	0	0	2	0	5	1	0
OG0007583	0	0	0	0	1	5	0	0	0	0	2	0
OG0007585	0	1	0	0	0	0	0	0	0	1	4	2
OG0007586	0	0	0	0	1	3	2	0	0	1	1	0
OG0007587	0	0	0	0	1	4	0	0	0	1	1	1
OG0007593	0	0	0	0	0	0	0	2	1	2	3	0
OG0007594	0	0	0	0	0	0	0	0	1	5	1	1
OG0007596	1	0	0	0	0	0	0	0	0	3	2	2
OG0007599	0	0	0	0	0	1	2	0	0	0	5	0
OG0007600	1	1	1	0	0	0	0	0	1	3	1	0
OG0007603	0	0	0	0	1	1	3	0	0	1	2	0
OG0007605	0	0	1	0	0	2	2	0	0	0	2	1
OG0007606	0	0	0	0	0	0	0	3	1	1	3	0
OG0007610	0	0	0	0	0	5	0	1	1	0	1	0
OG0007611	0	1	1	0	1	1	1	0	0	1	2	0
OG0007612	0	0	0	0	0	0	0	5	1	1	1	0
OG0007613	0	0	0	0	1	1	1	0	1	1	2	1
OG0007614	1	0	0	0	0	0	0	1	1	2	2	1
OG0007615	0	0	0	0	1	2	0	1	0	1	2	1
OG0007617	0	0	0	0	3	1	0	0	0	1	2	1
OG0007621	1	1	0	0	0	1	1	0	0	1	2	1
OG0007622	0	0	0	0	2	2	3	0	0	0	1	0
OG0007624	0	0	0	0	1	1	1	1	1	0	2	1
OG0007627	1	0	0	0	0	0	0	0	0	1	5	1
OG0007632	0	1	1	0	1	2	0	0	0	1	1	1
OG0007639	1	1	0	0	1	0	1	0	0	1	2	1
OG0007640	0	0	0	0	0	3	2	0	0	1	2	0
OG0007643	0	0	0	0	0	2	2	0	0	1	2	1
OG0007644	0	1	1	0	0	0	0	2	0	1	2	1
OG0007649	0	1	0	0	0	2	0	0	1	1	2	1
OG0007650	0	0	0	0	1	1	1	0	1	1	1	2
OG0007651	0	1	1	0	0	0	0	0	1	2	2	1
OG0007652	0	1	0	0	0	0	1	1	2	1	2	0
OG0007663	0	0	0	0	1	2	1	0	0	1	2	1
OG0007664	1	1	1	0	1	2	0	0	0	0	2	0
OG0007665	0	0	0	0	1	2	1	0	0	1	2	1
OG0007669	1	0	0	0	1	1	0	0	0	1	2	2
OG0007671	1	1	0	0	1	1	0	0	0	2	1	1
OG0007673	0	0	0	0	1	1	1	0	1	1	2	1
OG0007674	1	0	0	0	1	1	2	0	0	0	2	1
OG0007679	0	0	0	0	0	0	1	2	1	2	1	1
OG0007683	0	0	0	0	3	1	1	0	0	1	2	0
OG0007686	0	0	0	0	0	0	0	1	0	1	3	3
OG0007689	0	0	0	0	0	0	0	0	1	3	2	2
OG0007695	1	1	1	0	0	0	0	0	0	2	1	2
OG0007699	0	0	0	0	1	1	1	1	1	0	2	1
OG0007700	0	1	1	0	1	1	0	0	0	1	2	1
OG0007701	1	0	0	0	0	0	3	0	1	2	1	0
OG0007703	1	1	0	0	1	0	0	0	1	1	1	2
OG0007707	0	0	0	0	0	0	0	1	0	2	4	1
OG0007714	0	0	0	0	0	0	0	0	1	5	2	0
OG0007721	2	0	0	0	0	4	1	0	0	0	1	0
OG0007725	0	0	0	0	1	2	1	0	1	0	2	1
OG0007726	1	1	0	0	1	0	0	1	0	1	2	1
OG0007728	0	0	0	0	0	0	1	1	3	0	2	1
OG0007729	0	0	0	0	2	0	1	0	0	1	2	2
OG0007730	0	0	0	0	2	0	0	1	0	1	4	0
OG0007736	0	0	0	0	1	2	2	0	0	0	2	1
OG0007738	0	0	0	0	1	3	1	1	0	1	1	0
OG0007739	0	0	0	0	1	2	1	0	0	1	2	1
OG0007743	0	0	0	0	1	1	1	0	1	1	2	1
OG0007746	1	1	1	0	0	0	0	0	1	1	1	2
OG0007751	0	1	1	0	1	1	1	0	0	1	1	1
OG0007752	1	1	0	0	3	0	1	0	0	0	1	1
OG0007754	0	0	0	0	1	1	1	0	1	1	1	2
OG0007755	1	1	0	0	1	0	1	0	1	0	2	1
OG0007756	1	1	0	0	0	0	0	0	1	0	3	2
OG0007760	1	1	0	0	1	1	0	0	0	1	2	1
OG0007762	0	0	0	0	2	1	0	1	0	1	2	1
OG0007764	1	1	1	0	1	0	0	0	1	1	1	1
OG0007765	1	1	0	0	1	2	1	0	0	1	1	0
OG0007766	1	1	0	0	1	0	0	0	1	2	1	1
OG0007767	0	0	1	0	1	1	1	0	0	1	2	1
OG0007768	0	0	0	0	1	3	1	0	0	1	1	1
OG0007770	0	0	0	0	0	0	6	0	2	0	0	0
OG0007783	0	0	0	0	2	4	1	0	0	1	0	0
OG0007787	0	1	1	0	1	4	1	0	0	0	0	0
OG0007794	0	1	0	0	1	2	2	0	1	1	0	0
OG0007797	0	0	0	0	1	2	3	0	0	1	0	1
OG0007799	1	1	1	0	1	1	1	0	0	1	0	1
OG0007804	0	0	0	0	1	5	1	0	1	0	0	0
OG0007806	0	0	0	0	3	0	1	0	0	3	0	1
OG0007809	0	0	0	0	6	0	1	0	1	0	0	0
OG0007819	0	0	0	0	1	2	3	0	1	1	0	0
OG0007824	1	1	0	0	1	2	2	1	0	0	0	0
OG0007830	0	0	0	0	1	1	5	0	0	1	0	0
OG0007832	0	0	0	0	2	2	2	0	0	1	0	1
OG0007834	0	0	0	0	2	4	1	0	0	1	0	0
OG0007837	1	1	1	0	1	1	2	0	0	1	0	0
OG0007839	1	1	1	0	2	2	1	0	0	0	0	0
OG0007840	0	0	0	0	5	1	1	0	0	1	0	0
OG0007841	0	0	0	0	3	0	2	1	1	1	0	0
OG0007842	1	1	1	0	1	3	1	0	0	0	0	0
OG0007854	0	0	0	0	2	2	2	0	0	0	0	2
OG0007861	1	0	1	0	1	2	1	0	0	1	0	1
OG0007863	0	0	0	0	1	3	1	0	0	2	0	1
OG0007871	1	0	0	0	0	0	0	1	1	3	0	2
OG0007876	1	1	0	0	0	0	0	1	1	3	0	1
OG0007881	0	0	0	0	1	2	0	2	2	0	0	1
OG0007882	0	0	0	0	0	0	0	3	3	0	0	2
OG0007888	0	0	0	0	0	0	0	1	2	5	0	0
OG0007894	1	0	0	0	1	4	0	1	1	0	0	0
OG0007899	0	0	0	0	0	0	0	1	1	6	0	0
OG0007902	7	0	0	0	0	0	0	0	1	0	0	0
OG0007912	0	0	0	0	3	0	0	4	1	0	0	0
OG0007918	0	0	0	0	0	0	0	5	1	2	0	0
OG0007923	0	0	7	0	0	1	0	0	0	0	0	0
OG0007926	0	0	1	0	0	0	0	7	0	0	0	0
OG0007927	4	2	2	0	0	0	0	0	0	0	0	0
OG0007929	1	1	1	0	1	2	0	0	0	2	0	0
OG0007930	1	1	2	0	0	0	0	0	0	4	0	0
OG0007936	4	1	1	0	1	0	0	0	0	1	0	0
OG0007937	0	0	0	0	0	4	0	1	0	3	0	0
OG0007939	0	0	0	0	1	0	0	0	0	7	0	0
OG0007940	0	0	0	0	0	3	0	0	0	5	0	0
OG0007941	0	0	0	0	0	1	0	0	0	7	0	0
OG0007946	0	0	0	0	0	0	0	7	0	1	0	0
OG0007949	0	0	0	0	6	1	0	0	0	1	0	0
OG0007952	0	0	0	0	0	0	0	7	0	1	0	0
OG0007985	3	0	0	0	0	5	0	0	0	0	0	0
OG0007997	0	0	0	0	3	0	0	1	0	0	3	0
OG0007998	1	1	1	0	0	0	0	0	0	0	2	2
OG0007999	0	0	0	0	0	0	0	1	1	1	3	1
OG0008000	0	0	1	0	0	0	0	0	0	0	4	2
OG0008002	1	0	0	0	0	0	0	0	0	1	4	1
OG0008006	0	0	0	0	2	1	1	0	0	0	3	0
OG0008007	0	0	0	0	0	1	0	2	1	0	2	1
OG0008008	0	0	0	0	0	0	0	1	1	1	2	2
OG0008013	0	1	0	0	0	0	0	0	0	1	3	2
OG0008015	0	0	0	0	1	1	2	0	0	1	2	0
OG0008018	0	0	1	0	0	1	1	0	0	1	2	1
OG0008020	0	0	0	0	1	1	2	0	0	0	2	1
OG0008022	0	0	0	0	2	1	1	0	0	0	2	1
OG0008023	0	0	0	0	0	0	0	2	3	0	2	0
OG0008025	0	0	0	0	0	1	0	0	0	0	6	0
OG0008026	0	0	0	0	0	0	0	1	0	0	6	0
OG0008028	0	0	0	0	1	0	2	0	0	1	2	1
OG0008029	0	0	0	0	1	1	1	0	0	1	2	1
OG0008031	0	0	0	0	1	2	1	0	0	0	2	1
OG0008033	0	1	0	0	1	1	1	0	0	0	2	1
OG0008034	0	0	0	0	2	0	2	0	0	1	2	0
OG0008035	0	0	0	0	0	2	0	2	1	0	2	0
OG0008036	0	0	0	0	1	0	1	1	0	1	2	1
OG0008043	0	1	1	0	0	0	0	0	0	1	3	1
OG0008046	0	0	0	0	0	0	0	3	3	0	1	0
OG0008047	1	0	0	0	0	0	0	0	0	0	4	2
OG0008048	1	0	0	0	0	2	1	0	0	1	1	1
OG0008050	0	0	0	0	0	1	0	0	0	0	6	0
OG0008056	1	0	1	0	0	0	0	0	0	0	2	3
OG0008057	1	0	1	0	0	0	0	1	1	1	2	0
OG0008058	0	3	3	0	0	0	0	0	0	0	1	0
OG0008060	0	1	1	0	0	0	0	0	0	1	2	2
OG0008066	1	0	0	0	0	1	1	0	1	0	2	1
OG0008069	0	0	0	0	1	2	0	0	0	0	3	1
OG0008071	0	0	0	0	1	0	1	0	0	1	3	1
OG0008075	0	0	0	0	1	1	1	0	0	1	2	1
OG0008076	0	0	0	0	0	1	0	0	1	1	2	2
OG0008079	0	0	0	0	0	1	1	1	0	1	2	1
OG0008082	0	1	0	0	1	1	0	0	0	1	2	1
OG0008084	0	0	0	0	0	0	0	0	1	1	4	1
OG0008089	0	0	0	0	0	0	0	2	3	1	1	0
OG0008090	0	3	0	0	0	0	0	1	0	0	3	0
OG0008091	0	0	0	0	1	1	1	0	0	1	2	1
OG0008095	1	0	0	0	0	1	0	0	0	1	3	1
OG0008097	0	0	0	0	0	0	0	3	2	0	2	0
OG0008098	1	0	0	0	1	0	1	0	0	1	2	1
OG0008099	0	0	0	0	1	1	1	0	1	1	2	0
OG0008101	0	0	0	0	1	1	1	0	0	1	2	1
OG0008102	0	0	0	0	0	0	0	2	2	1	2	0
OG0008103	0	0	0	0	1	2	1	0	0	1	1	1
OG0008105	0	0	0	0	0	0	0	2	0	0	5	0
OG0008106	0	1	0	0	0	1	2	1	0	0	2	0
OG0008107	1	0	0	0	0	0	0	1	1	2	1	1
OG0008108	0	0	0	0	0	2	3	0	1	0	1	0
OG0008110	0	0	0	0	0	2	1	0	0	1	2	1
OG0008111	0	1	1	0	0	0	0	0	0	1	4	0
OG0008113	0	0	0	0	0	0	0	1	2	0	2	2
OG0008120	0	0	0	0	0	0	0	1	1	0	3	2
OG0008125	0	0	0	0	0	2	0	0	0	2	2	1
OG0008129	0	0	0	0	0	4	2	0	0	0	1	0
OG0008131	0	0	1	0	1	2	0	0	0	1	2	0
OG0008132	0	0	0	0	0	2	2	0	0	1	1	1
OG0008133	0	0	0	0	0	0	0	1	1	0	2	3
OG0008135	0	0	0	0	1	1	1	0	0	1	2	1
OG0008136	0	1	0	0	0	0	0	1	1	1	2	1
OG0008137	0	1	0	0	0	1	1	0	0	1	2	1
OG0008138	0	1	1	0	0	0	0	0	1	1	2	1
OG0008139	0	0	0	0	0	0	0	3	1	0	2	1
OG0008144	1	1	0	0	0	1	0	0	0	1	2	1
OG0008146	1	1	1	0	0	0	0	0	0	2	1	1
OG0008147	0	0	0	0	2	1	0	0	0	1	1	2
OG0008150	0	0	0	0	1	1	1	0	0	1	2	1
OG0008151	0	0	0	0	0	0	0	1	0	3	2	1
OG0008152	0	0	0	0	1	2	1	0	0	1	2	0
OG0008155	0	0	0	0	0	0	0	3	2	0	2	0
OG0008159	0	0	0	0	0	4	1	0	0	0	1	1
OG0008160	0	1	1	0	1	2	0	0	0	1	1	0
OG0008164	0	0	0	0	0	0	0	1	1	2	2	1
OG0008165	1	0	1	0	0	0	0	0	0	2	2	1
OG0008166	0	0	0	0	0	0	0	0	1	2	2	2
OG0008169	1	0	1	0	0	0	0	0	0	3	2	0
OG0008176	1	0	0	0	0	1	1	0	1	1	1	1
OG0008182	0	0	0	0	1	0	2	0	0	1	2	1
OG0008183	1	1	0	0	1	1	0	0	0	0	2	1
OG0008184	0	1	0	0	0	0	0	1	1	1	2	1
OG0008187	0	0	0	0	0	0	0	1	4	0	2	0
OG0008194	0	1	1	0	0	0	0	0	0	0	3	2
OG0008195	1	1	0	0	1	0	0	0	0	1	2	1
OG0008196	0	0	0	0	0	0	1	1	1	1	2	1
OG0008198	0	0	0	0	0	0	0	1	2	0	2	2
OG0008200	0	0	0	0	0	2	1	0	0	1	1	2
OG0008201	0	0	1	0	0	0	0	1	1	1	2	1
OG0008202	0	1	0	0	1	0	0	0	1	1	2	1
OG0008203	0	0	0	0	0	3	0	0	0	1	2	1
OG0008205	1	0	1	0	0	1	0	0	0	1	2	1
OG0008207	1	0	0	0	1	0	0	1	1	0	2	1
OG0008209	0	0	0	0	0	2	1	0	1	1	1	1
OG0008212	0	0	0	0	0	2	1	0	0	0	2	2
OG0008214	0	0	0	0	1	0	0	0	0	2	2	2
OG0008215	0	0	0	0	0	1	0	0	0	0	6	0
OG0008218	0	1	0	0	0	0	0	0	2	1	2	1
OG0008221	0	0	0	0	1	1	1	0	0	1	2	1
OG0008224	0	0	0	0	1	1	1	0	1	1	1	1
OG0008225	0	0	0	0	0	1	0	1	1	2	2	0
OG0008226	1	0	0	0	1	0	1	0	0	1	2	1
OG0008228	1	1	0	0	1	0	0	0	0	2	1	1
OG0008230	1	0	0	0	1	0	1	0	1	0	2	1
OG0008232	0	0	0	0	3	2	1	0	0	0	1	0
OG0008233	0	0	0	0	1	1	1	0	1	1	1	1
OG0008234	0	0	0	0	0	0	0	2	1	1	2	1
OG0008235	0	0	0	0	1	1	0	0	1	1	2	1
OG0008237	1	1	0	0	1	0	0	0	0	1	2	1
OG0008238	0	0	0	0	0	1	2	0	0	1	1	2
OG0008242	0	0	0	0	1	1	4	0	0	1	0	0
OG0008244	1	1	0	0	1	0	3	0	0	1	0	0
OG0008249	1	1	0	0	1	0	1	0	1	1	0	1
OG0008268	3	1	0	0	0	0	1	0	1	0	0	1
OG0008270	0	0	0	0	2	3	1	0	0	1	0	0
OG0008271	0	0	0	0	5	0	1	1	0	0	0	0
OG0008275	0	1	1	0	4	0	1	0	0	0	0	0
OG0008289	0	1	1	0	1	2	2	0	0	0	0	0
OG0008297	0	0	0	0	1	2	3	0	0	0	0	1
OG0008299	0	0	0	0	1	2	3	0	1	0	0	0
OG0008303	0	0	1	0	0	4	2	0	0	0	0	0
OG0008309	0	0	0	0	1	3	1	0	0	1	0	1
OG0008319	0	0	0	0	1	2	1	1	1	1	0	0
OG0008320	0	0	0	0	1	4	1	0	0	1	0	0
OG0008321	0	0	0	0	2	3	1	0	1	0	0	0
OG0008326	0	0	0	0	1	3	2	0	1	0	0	0
OG0008329	0	1	0	0	1	3	2	0	0	0	0	0
OG0008332	0	0	0	0	1	2	3	1	0	0	0	0
OG0008333	0	1	3	0	1	1	1	0	0	0	0	0
OG0008335	0	1	1	0	1	1	1	0	1	1	0	0
OG0008337	0	1	1	0	1	1	1	0	0	1	0	1
OG0008341	0	0	0	0	3	0	2	0	0	1	0	1
OG0008344	0	0	0	0	1	1	1	0	0	0	0	4
OG0008358	0	0	0	0	2	2	1	0	0	1	0	1
OG0008359	1	0	0	0	1	3	1	0	0	1	0	0
OG0008362	1	1	2	0	1	0	1	0	0	1	0	0
OG0008363	0	0	0	0	3	2	1	0	0	1	0	0
OG0008367	0	0	0	0	0	0	0	0	5	1	0	1
OG0008370	0	0	0	0	0	1	0	3	1	1	0	1
OG0008372	3	0	1	0	0	1	0	0	1	0	0	1
OG0008373	1	1	1	0	0	0	0	0	1	1	0	2
OG0008374	0	0	0	0	3	2	0	0	0	1	0	1
OG0008375	1	1	1	0	1	1	0	0	0	1	0	1
OG0008377	0	1	1	0	0	2	0	0	0	2	0	1
OG0008379	0	0	0	0	1	3	0	0	0	0	0	3
OG0008380	0	1	2	0	0	0	0	0	0	0	0	4
OG0008382	0	1	1	0	0	1	0	0	0	3	0	1
OG0008383	0	0	0	0	3	2	0	0	0	1	0	1
OG0008385	0	0	0	0	0	0	0	2	2	1	0	2
OG0008387	1	1	0	0	1	2	0	0	0	1	0	1
OG0008388	0	0	0	0	1	0	0	2	1	2	0	1
OG0008390	0	0	0	0	0	1	0	5	1	0	0	0
OG0008391	4	0	0	0	0	0	0	0	3	0	0	0
OG0008399	0	0	0	0	0	0	0	2	2	3	0	0
OG0008401	0	0	0	0	6	0	0	0	1	0	0	0
OG0008403	0	0	0	0	0	2	0	4	1	0	0	0
OG0008406	0	0	0	0	0	0	0	4	2	1	0	0
OG0008407	0	0	0	0	3	2	0	0	2	0	0	0
OG0008410	0	3	0	0	0	0	0	1	1	2	0	0
OG0008413	0	2	2	0	0	0	0	0	1	2	0	0
OG0008414	0	0	0	0	0	1	0	1	1	4	0	0
OG0008416	0	1	0	0	0	0	0	2	1	3	0	0
OG0008417	0	0	0	0	4	0	0	1	1	1	0	0
OG0008422	0	0	0	0	0	0	0	0	1	6	0	0
OG0008424	2	1	1	0	2	1	0	0	0	0	0	0
OG0008427	0	0	3	0	4	0	0	0	0	0	0	0
OG0008429	2	1	2	0	0	1	0	0	0	1	0	0
OG0008434	2	4	1	0	0	0	0	0	0	0	0	0
OG0008435	0	0	1	0	0	0	0	6	0	0	0	0
OG0008436	2	4	1	0	0	0	0	0	0	0	0	0
OG0008439	0	0	0	0	5	0	0	1	0	1	0	0
OG0008442	0	0	0	0	6	0	0	0	0	1	0	0
OG0008444	1	0	0	0	0	0	0	0	0	6	0	0
OG0008447	0	0	0	0	1	3	0	0	0	3	0	0
OG0008458	0	0	0	0	5	1	0	1	0	0	0	0
OG0008507	1	0	0	0	0	6	0	0	0	0	0	0
OG0008531	0	0	0	0	1	1	0	0	0	0	3	1
OG0008532	1	1	1	0	0	0	0	0	0	0	2	1
OG0008535	0	0	0	0	0	2	0	0	0	1	2	1
OG0008536	0	0	0	0	0	4	0	0	0	1	1	0
OG0008537	2	0	0	0	0	1	0	0	0	1	1	1
OG0008539	0	1	1	0	0	0	0	0	0	1	2	1
OG0008542	0	0	0	0	0	0	0	1	1	1	2	1
OG0008548	1	0	0	0	0	0	0	0	1	1	2	1
OG0008551	0	0	0	0	1	2	2	0	0	0	1	0
OG0008554	0	0	0	0	0	1	0	0	0	2	1	2
OG0008555	0	0	0	0	0	1	0	0	0	0	5	0
OG0008558	0	0	1	0	0	0	0	0	0	0	2	3
OG0008560	0	0	0	0	1	0	1	0	0	0	4	0
OG0008565	0	0	0	0	1	1	1	0	0	0	3	0
OG0008569	0	1	0	0	1	0	0	0	0	0	2	2
OG0008572	0	0	0	0	0	0	0	2	1	0	2	1
OG0008574	0	0	0	0	0	3	0	0	0	1	2	0
OG0008576	0	0	0	0	0	0	0	2	1	1	2	0
OG0008580	0	0	0	0	1	0	2	0	0	1	1	1
OG0008582	0	0	0	0	0	0	0	1	1	1	2	1
OG0008585	0	0	0	0	1	0	0	0	0	1	3	1
OG0008586	0	0	0	0	1	1	0	0	0	1	2	1
OG0008587	0	0	0	0	0	0	0	2	1	1	1	1
OG0008591	0	0	0	0	1	0	3	1	0	0	1	0
OG0008592	0	0	0	0	1	1	0	0	0	1	2	1
OG0008596	0	0	0	0	0	1	0	0	0	0	4	1
OG0008599	1	0	0	0	0	0	0	1	0	1	2	1
OG0008603	0	0	0	0	1	1	0	0	0	0	2	2
OG0008604	0	0	0	0	3	0	0	0	0	0	3	0
OG0008606	0	0	0	0	1	2	0	0	0	0	2	1
OG0008607	0	0	0	0	0	0	0	1	2	0	3	0
OG0008610	0	0	0	0	1	2	0	2	0	0	1	0
OG0008613	0	1	0	0	0	0	0	0	0	1	3	1
OG0008615	0	0	0	0	0	5	0	0	0	0	1	0
OG0008616	0	1	1	0	0	0	0	0	0	2	2	0
OG0008619	0	0	0	0	0	1	0	0	0	0	2	3
OG0008621	1	1	1	0	0	0	0	0	0	0	3	0
OG0008625	0	0	0	0	0	2	0	0	0	1	3	0
OG0008628	0	0	0	0	1	1	0	0	0	1	2	1
OG0008631	0	0	0	0	0	0	0	2	1	0	3	0
OG0008632	0	0	0	0	0	2	1	0	0	1	1	1
OG0008633	1	0	0	0	1	0	0	1	0	1	2	0
OG0008635	0	0	0	0	1	0	0	1	1	1	2	0
OG0008638	0	0	0	0	0	0	0	2	1	1	1	1
OG0008639	0	0	0	0	1	0	0	0	0	0	5	0
OG0008640	0	0	0	0	0	0	0	1	1	0	4	0
OG0008641	0	0	0	0	0	0	0	1	1	2	2	0
OG0008642	0	0	0	0	1	2	0	0	1	0	1	1
OG0008646	0	0	0	0	1	2	2	0	0	0	1	0
OG0008648	0	0	0	0	1	2	1	0	0	0	2	0
OG0008649	0	0	0	0	1	0	0	0	0	2	3	0
OG0008651	0	0	0	0	0	0	0	1	1	3	1	0
OG0008652	1	0	0	0	1	0	0	0	0	0	3	1
OG0008653	0	0	0	0	4	0	0	0	0	1	1	0
OG0008654	0	0	0	0	1	1	0	0	1	1	2	0
OG0008658	0	0	0	0	1	2	1	0	0	0	2	0
OG0008663	1	1	1	0	0	0	0	0	0	0	2	1
OG0008665	1	1	0	0	0	0	0	0	0	0	2	2
OG0008666	0	0	0	0	1	1	1	0	0	1	1	1
OG0008668	1	0	0	0	1	1	0	0	0	0	2	1
OG0008669	0	0	0	0	0	1	0	0	1	0	3	1
OG0008671	0	0	0	0	2	0	0	0	1	0	2	1
OG0008672	0	0	0	0	0	3	0	0	0	0	3	0
OG0008673	0	0	0	0	0	0	0	1	0	0	1	4
OG0008675	0	1	0	0	1	0	1	0	0	1	1	1
OG0008681	0	1	0	0	1	1	0	0	0	0	2	1
OG0008686	1	0	1	0	0	0	0	0	0	2	1	1
OG0008687	0	0	0	0	0	0	0	1	1	1	2	1
OG0008693	0	0	0	0	1	0	1	0	0	0	2	2
OG0008696	0	0	0	0	1	1	0	0	0	1	2	1
OG0008698	0	0	0	0	0	0	0	1	0	1	2	2
OG0008700	0	1	1	0	0	0	0	0	0	1	2	1
OG0008701	1	1	1	0	0	0	0	0	0	1	2	0
OG0008704	0	1	1	0	0	0	0	0	1	1	2	0
OG0008707	0	1	0	0	0	0	0	0	0	3	2	0
OG0008708	0	0	0	0	0	1	1	0	0	1	2	1
OG0008709	1	1	1	0	0	0	1	0	0	0	1	1
OG0008711	2	1	1	0	0	0	0	0	0	0	2	0
OG0008716	0	0	0	0	0	0	0	0	1	2	2	1
OG0008717	0	1	1	0	0	0	0	0	0	1	2	1
OG0008719	0	0	0	0	0	0	0	2	1	1	2	0
OG0008723	0	0	0	0	1	1	0	0	0	1	2	1
OG0008724	0	0	0	0	1	2	1	0	0	1	1	0
OG0008726	1	0	1	0	1	0	0	0	1	0	1	1
OG0008730	0	0	0	0	0	0	0	2	1	1	2	0
OG0008731	0	1	0	0	1	0	1	0	0	1	1	1
OG0008732	0	2	0	0	1	1	0	0	0	0	2	0
OG0008735	0	0	0	0	0	0	0	2	1	1	1	1
OG0008736	0	0	0	0	0	0	0	2	1	1	1	1
OG0008737	0	0	1	0	0	0	0	0	0	2	2	1
OG0008738	0	0	0	0	0	5	0	0	0	0	1	0
OG0008742	0	0	0	0	1	1	0	0	0	1	2	1
OG0008743	0	0	0	0	1	1	1	0	0	2	1	0
OG0008746	0	0	0	0	1	2	1	0	0	1	1	0
OG0008751	0	0	0	0	3	1	1	0	0	0	1	0
OG0008754	0	0	0	0	0	1	0	0	1	0	4	0
OG0008758	0	0	0	0	0	0	0	1	0	1	4	0
OG0008759	0	0	0	0	1	0	0	0	0	0	5	0
OG0008760	0	0	0	0	1	1	0	0	1	1	1	1
OG0008761	0	0	0	0	1	1	0	0	1	1	1	1
OG0008763	0	0	0	0	0	0	0	2	0	0	2	2
OG0008764	0	0	0	0	0	0	1	0	0	1	2	2
OG0008767	1	1	0	0	0	0	0	0	0	1	2	1
OG0008768	0	0	0	0	0	0	0	3	1	1	1	0
OG0008769	0	0	0	0	0	0	0	1	2	0	2	1
OG0008772	1	1	0	0	0	0	0	0	0	1	2	1
OG0008773	0	3	1	0	0	0	0	0	0	0	2	0
OG0008776	1	1	1	0	0	0	0	0	0	0	2	1
OG0008779	0	0	0	0	1	1	1	0	0	0	2	1
OG0008780	0	0	0	0	0	0	0	0	1	1	3	1
OG0008781	1	1	0	0	1	0	0	0	0	1	1	1
OG0008782	2	0	0	0	0	0	0	0	0	1	2	1
OG0008783	0	0	0	0	1	0	0	1	0	1	1	2
OG0008784	0	0	0	0	0	0	0	1	1	0	4	0
OG0008786	0	0	0	0	0	0	0	4	1	0	1	0
OG0008787	1	0	0	0	1	0	0	1	0	0	2	1
OG0008788	1	0	0	0	1	1	0	0	0	1	1	1
OG0008790	1	1	0	0	0	0	1	0	0	1	1	1
OG0008791	0	0	1	0	0	4	0	0	0	0	1	0
OG0008794	1	0	0	0	1	0	0	0	0	1	2	1
OG0008795	1	1	0	0	2	0	0	0	0	0	1	1
OG0008797	1	0	1	0	2	0	0	0	0	0	1	1
OG0008798	1	0	0	0	0	0	0	1	1	0	2	1
OG0008801	0	0	0	0	2	2	1	0	0	1	0	0
OG0008805	0	0	0	0	1	3	1	0	0	0	0	1
OG0008806	0	0	0	0	1	1	2	1	1	0	0	0
OG0008816	0	0	0	0	0	2	1	2	1	0	0	0
OG0008819	0	0	0	0	2	0	2	1	1	0	0	0
OG0008822	0	1	2	0	0	0	2	0	1	0	0	0
OG0008824	0	0	0	0	0	0	1	0	5	0	0	0
OG0008825	0	0	0	0	0	0	5	0	0	1	0	0
OG0008826	0	0	0	0	2	2	1	0	0	1	0	0
OG0008847	0	1	1	0	0	2	2	0	0	0	0	0
OG0008859	0	0	0	0	2	2	1	0	0	1	0	0
OG0008862	0	1	1	0	1	2	1	0	0	0	0	0
OG0008863	0	0	0	0	0	0	5	0	0	1	0	0
OG0008864	0	1	0	0	0	2	1	0	0	1	0	1
OG0008867	0	1	0	0	0	4	1	0	0	0	0	0
OG0008881	0	3	1	0	0	0	2	0	0	0	0	0
OG0008889	0	0	0	0	0	1	1	1	3	0	0	0
OG0008896	0	1	0	0	2	2	1	0	0	0	0	0
OG0008906	0	0	0	0	3	1	1	0	0	1	0	0
OG0008908	0	0	0	0	1	2	2	0	0	1	0	0
OG0008909	0	0	0	0	1	2	1	0	0	0	0	2
OG0008912	0	0	0	0	2	2	1	0	0	0	0	1
OG0008915	1	0	1	0	1	1	1	0	0	1	0	0
OG0008922	0	0	0	0	0	2	1	1	1	1	0	0
OG0008925	0	0	0	0	1	2	2	0	0	1	0	0
OG0008926	1	0	0	0	1	2	2	0	0	0	0	0
OG0008928	0	1	0	0	1	1	1	1	1	0	0	0
OG0008933	0	0	0	0	1	2	1	0	0	1	0	1
OG0008944	0	3	1	0	0	0	0	0	0	0	0	2
OG0008948	1	1	1	0	0	1	0	0	0	1	0	1
OG0008950	0	1	0	0	1	1	0	0	1	1	0	1
OG0008951	0	0	0	0	1	4	0	0	0	0	0	1
OG0008956	1	0	2	0	0	0	0	0	1	1	0	1
OG0008958	0	0	0	0	0	1	0	0	0	0	0	5
OG0008959	0	1	1	0	0	0	0	0	0	2	0	2
OG0008964	1	1	0	0	1	1	0	0	0	1	0	1
OG0008966	0	0	0	0	3	2	0	0	0	0	0	1
OG0008968	0	0	0	0	0	0	0	0	3	3	0	0
OG0008969	0	0	0	0	4	0	0	1	1	0	0	0
OG0008978	0	0	0	0	0	0	0	2	2	2	0	0
OG0008980	0	0	0	0	0	0	0	1	4	1	0	0
OG0008988	0	0	0	0	1	2	0	2	1	0	0	0
OG0008993	0	0	0	0	0	0	0	1	2	3	0	0
OG0008995	0	2	1	0	0	0	0	2	1	0	0	0
OG0009000	2	0	0	0	0	0	0	2	2	0	0	0
OG0009004	0	0	0	0	1	2	0	0	1	2	0	0
OG0009005	0	0	0	0	0	0	0	0	4	2	0	0
OG0009008	0	0	0	0	1	0	0	2	3	0	0	0
OG0009009	0	0	0	0	1	0	0	2	3	0	0	0
OG0009011	0	0	0	0	4	0	0	1	1	0	0	0
OG0009015	4	0	0	0	0	0	0	1	1	0	0	0
OG0009020	1	3	2	0	0	0	0	0	0	0	0	0
OG0009021	1	1	1	0	1	1	0	0	0	1	0	0
OG0009027	3	1	1	0	1	0	0	0	0	0	0	0
OG0009029	0	2	2	0	1	0	0	0	0	1	0	0
OG0009031	4	1	1	0	0	0	0	0	0	0	0	0
OG0009032	2	1	1	0	0	0	0	0	0	2	0	0
OG0009035	2	2	2	0	0	0	0	0	0	0	0	0
OG0009037	2	1	1	0	1	0	0	0	0	1	0	0
OG0009039	2	3	1	0	0	0	0	0	0	0	0	0
OG0009040	0	3	2	0	0	0	0	0	0	1	0	0
OG0009042	0	0	0	0	3	1	0	1	0	1	0	0
OG0009053	0	0	0	0	0	3	0	0	0	3	0	0
OG0009056	0	0	0	0	1	4	0	0	0	1	0	0
OG0009059	2	0	0	0	2	0	0	0	0	2	0	0
OG0009061	0	5	0	0	0	0	0	0	0	1	0	0
OG0009063	0	0	0	0	1	4	0	0	0	1	0	0
OG0009070	0	0	0	0	1	4	0	1	0	0	0	0
OG0009072	0	0	0	0	2	3	0	1	0	0	0	0
OG0009076	0	1	0	0	5	0	0	0	0	0	0	0
OG0009149	0	0	0	0	0	2	0	1	0	0	2	0
OG0009151	0	0	0	0	0	0	0	0	1	1	2	1
OG0009152	0	0	0	0	0	0	0	0	1	1	2	1
OG0009154	0	0	1	0	0	0	0	0	0	1	2	1
OG0009158	0	0	0	0	0	0	0	1	1	0	3	0
OG0009160	0	0	0	0	0	0	0	1	1	1	1	1
OG0009162	1	0	1	0	0	0	0	0	0	1	2	0
OG0009165	0	1	1	0	0	0	0	0	0	0	2	1
OG0009167	0	0	0	0	0	0	1	0	0	1	2	1
OG0009168	0	0	0	0	0	0	0	0	1	1	2	1
OG0009169	0	0	0	0	0	2	0	0	0	0	2	1
OG0009178	0	1	1	0	0	0	0	0	0	1	1	1
OG0009181	1	0	0	0	0	0	0	0	0	1	2	1
OG0009189	1	0	0	0	0	0	0	0	0	0	3	1
OG0009193	0	0	0	0	0	2	0	0	1	1	1	0
OG0009201	0	0	0	0	0	0	0	1	1	1	2	0
OG0009203	0	1	1	0	0	2	0	0	0	0	1	0
OG0009204	0	0	0	0	1	1	0	0	0	1	2	0
OG0009210	0	1	1	0	0	0	0	0	0	1	2	0
OG0009214	0	1	0	0	0	0	0	0	0	3	1	0
OG0009215	0	0	0	0	0	0	3	0	0	0	2	0
OG0009218	0	0	0	0	0	0	0	0	1	1	3	0
OG0009219	0	1	1	0	0	0	0	0	0	1	2	0
OG0009222	0	1	1	0	0	0	0	0	0	0	2	1
OG0009223	0	0	0	0	1	1	2	0	0	0	1	0
OG0009224	0	0	0	0	0	0	1	0	0	0	2	2
OG0009230	0	0	0	0	1	1	1	0	0	0	1	1
OG0009235	0	0	0	0	1	2	1	0	0	0	1	0
OG0009239	0	0	1	0	0	0	0	0	0	1	3	0
OG0009240	1	0	0	0	0	0	0	0	0	1	2	1
OG0009242	0	0	0	0	0	2	1	0	0	1	1	0
OG0009243	0	1	0	0	0	1	0	0	0	1	2	0
OG0009245	0	0	0	0	1	0	1	0	0	1	1	1
OG0009246	0	0	0	0	0	0	0	1	1	1	1	1
OG0009247	1	0	0	0	0	0	0	0	0	1	2	1
OG0009250	0	1	1	0	0	0	0	0	0	1	1	1
OG0009252	0	0	0	0	0	0	2	0	0	1	2	0
OG0009254	0	0	0	0	3	1	0	0	0	0	1	0
OG0009255	0	0	0	0	2	0	1	0	0	0	1	1
OG0009257	0	0	0	0	1	1	0	0	0	0	3	0
OG0009260	0	0	0	0	0	2	0	0	0	0	2	1
OG0009263	0	1	1	0	0	0	0	0	0	0	2	1
OG0009264	0	0	0	0	0	4	0	0	0	0	1	0
OG0009266	0	0	0	0	2	2	0	0	0	0	1	0
OG0009269	0	2	0	0	0	0	0	0	0	1	1	1
OG0009275	0	0	0	0	0	0	0	4	0	0	1	0
OG0009279	0	0	0	0	0	0	0	2	0	2	1	0
OG0009280	0	0	1	0	0	0	0	0	0	0	3	1
OG0009281	0	0	0	0	0	0	0	1	0	0	4	0
OG0009283	1	1	0	0	0	0	0	0	0	1	2	0
OG0009284	0	0	1	0	0	0	0	0	0	0	4	0
OG0009285	0	0	0	0	1	2	0	0	0	0	1	1
OG0009289	2	0	0	0	0	0	0	0	0	0	2	1
OG0009294	0	0	0	0	0	0	0	2	1	0	2	0
OG0009296	0	0	0	0	1	2	0	0	0	0	1	1
OG0009305	0	0	0	0	1	1	1	0	0	0	1	1
OG0009306	1	1	0	0	0	0	0	2	0	0	1	0
OG0009309	0	0	0	0	1	0	0	0	0	1	2	1
OG0009313	2	0	0	0	0	0	0	0	0	0	3	0
OG0009314	0	0	0	0	1	0	0	0	1	1	2	0
OG0009320	0	1	0	0	0	0	0	1	2	0	1	0
OG0009321	0	0	0	0	1	0	0	0	0	1	2	1
OG0009323	0	0	0	0	2	0	0	0	0	1	2	0
OG0009328	0	0	0	0	0	0	0	1	1	1	2	0
OG0009329	1	0	0	0	1	0	1	0	0	0	2	0
OG0009335	0	1	1	0	0	0	0	0	0	2	1	0
OG0009337	0	0	0	0	0	2	1	0	0	0	2	0
OG0009339	0	1	0	0	0	1	0	0	1	0	1	1
OG0009343	0	0	0	0	0	0	0	1	1	1	2	0
OG0009347	0	0	0	0	2	1	0	0	0	0	2	0
OG0009348	0	0	0	0	1	1	0	0	0	1	2	0
OG0009353	0	0	0	0	0	1	0	0	0	0	2	2
OG0009355	2	0	0	0	0	0	0	0	0	0	2	1
OG0009356	0	1	0	0	0	0	0	1	1	1	1	0
OG0009367	1	0	0	0	0	0	0	0	0	0	2	2
OG0009368	0	0	0	0	1	0	1	0	0	1	2	0
OG0009369	0	0	0	0	0	0	0	1	1	1	2	0
OG0009373	0	0	0	0	0	0	0	1	1	1	1	1
OG0009376	0	0	0	0	0	3	1	0	0	0	1	0
OG0009379	0	0	0	0	1	1	1	0	0	0	2	0
OG0009380	1	0	0	0	0	0	0	0	0	1	2	1
OG0009382	0	0	0	0	2	0	0	0	0	2	1	0
OG0009383	0	0	0	0	0	0	0	3	0	0	2	0
OG0009385	0	0	0	0	0	0	0	1	0	1	2	1
OG0009391	1	0	0	0	0	0	0	0	0	1	2	1
OG0009392	0	0	0	0	0	0	0	1	1	1	1	1
OG0009395	2	0	0	0	0	0	0	0	0	0	3	0
OG0009396	0	1	0	0	1	0	0	0	0	0	2	1
OG0009397	0	0	0	0	0	0	0	0	1	3	1	0
OG0009399	0	1	1	0	0	0	0	0	0	1	2	0
OG0009400	0	0	0	0	0	3	0	0	0	0	2	0
OG0009403	0	0	0	0	0	2	0	0	0	1	1	1
OG0009406	0	0	0	0	1	1	0	0	0	0	2	1
OG0009407	0	0	0	0	2	0	0	0	0	0	2	1
OG0009409	1	0	0	0	0	0	0	0	0	1	2	1
OG0009410	0	0	0	0	0	0	1	1	0	2	1	0
OG0009411	0	0	1	0	0	0	0	1	1	1	1	0
OG0009412	0	0	0	0	0	1	0	0	0	1	2	1
OG0009413	0	0	0	0	0	1	0	0	0	1	2	1
OG0009416	0	1	1	0	0	0	0	0	1	1	1	0
OG0009417	1	0	0	0	0	0	0	0	0	1	2	1
OG0009422	0	1	1	0	0	0	0	0	0	1	2	0
OG0009423	0	1	1	0	0	0	0	0	0	1	2	0
OG0009426	0	0	0	0	1	1	1	0	0	0	1	1
OG0009427	1	0	0	0	1	0	0	0	1	0	1	1
OG0009429	0	1	1	0	0	0	0	0	1	0	1	1
OG0009430	0	0	0	0	1	1	1	0	0	0	1	1
OG0009434	0	0	0	0	0	1	1	0	0	0	2	1
OG0009435	1	1	0	0	1	0	0	0	0	0	1	1
OG0009441	0	0	0	0	2	0	0	0	0	0	1	2
OG0009446	0	0	0	0	0	0	4	0	0	0	1	0
OG0009447	0	0	0	0	1	0	0	1	0	2	1	0
OG0009449	1	0	0	0	0	0	0	0	0	2	1	1
OG0009452	0	0	1	0	0	1	0	0	0	1	1	1
OG0009454	0	0	0	0	1	1	0	0	0	0	2	1
OG0009458	0	0	0	0	1	1	0	0	0	1	1	1
OG0009463	0	0	0	0	0	0	3	0	2	0	0	0
OG0009470	0	0	0	0	0	0	1	0	1	3	0	0
OG0009479	0	0	0	0	0	0	4	0	0	1	0	0
OG0009480	0	0	0	0	0	2	2	0	0	1	0	0
OG0009484	0	0	0	0	0	0	4	1	0	0	0	0
OG0009487	0	0	0	0	0	2	1	0	0	2	0	0
OG0009492	0	0	0	0	1	2	1	0	0	1	0	0
OG0009495	0	0	0	0	1	2	1	0	0	1	0	0
OG0009504	0	0	0	0	1	0	2	2	0	0	0	0
OG0009506	0	0	0	0	0	0	2	1	1	1	0	0
OG0009507	0	0	0	0	0	0	4	1	0	0	0	0
OG0009509	0	0	0	0	1	1	2	0	0	1	0	0
OG0009522	0	1	0	0	1	1	1	0	0	0	0	1
OG0009542	0	0	0	0	0	0	2	0	0	1	0	2
OG0009546	0	0	0	0	3	0	1	1	0	0	0	0
OG0009549	0	1	1	0	1	1	1	0	0	0	0	0
OG0009555	0	0	0	0	0	1	2	1	1	0	0	0
OG0009562	0	0	0	0	0	2	2	0	0	1	0	0
OG0009564	0	0	0	0	1	1	1	0	0	0	0	2
OG0009575	0	0	0	0	3	0	1	0	0	1	0	0
OG0009576	0	0	0	0	1	2	1	0	0	1	0	0
OG0009582	0	0	0	0	1	2	1	0	1	0	0	0
OG0009586	0	0	0	0	1	1	2	0	0	1	0	0
OG0009612	0	1	1	0	0	2	1	0	0	0	0	0
OG0009618	0	0	0	0	1	1	2	0	0	1	0	0
OG0009624	0	0	0	0	1	2	1	0	0	0	0	1
OG0009629	0	0	0	0	1	2	1	0	0	1	0	0
OG0009632	0	1	1	0	1	0	1	0	0	1	0	0
OG0009634	0	0	0	0	1	2	1	0	0	0	0	1
OG0009636	1	1	1	0	0	0	1	0	0	1	0	0
OG0009638	0	0	0	0	1	1	1	0	0	1	0	1
OG0009640	1	1	0	0	0	0	0	0	0	2	0	1
OG0009644	0	1	0	0	2	1	0	0	0	0	0	1
OG0009645	2	1	0	0	0	0	0	0	0	1	0	1
OG0009646	0	1	1	0	0	0	0	1	1	0	0	1
OG0009647	0	0	0	0	1	3	0	0	0	0	0	1
OG0009658	0	0	0	0	0	4	0	0	0	0	0	1
OG0009660	1	1	0	0	1	0	0	0	0	1	0	1
OG0009661	0	0	0	0	0	0	0	4	0	0	0	1
OG0009662	0	0	0	0	0	1	0	2	1	0	0	1
OG0009663	0	0	0	0	3	0	0	0	0	1	0	1
OG0009668	1	1	1	0	0	0	0	0	2	0	0	0
OG0009680	1	0	0	0	0	0	0	2	2	0	0	0
OG0009682	0	0	0	0	0	0	0	1	1	3	0	0
OG0009691	0	0	0	0	0	0	0	1	3	1	0	0
OG0009694	0	0	0	0	0	0	0	1	1	3	0	0
OG0009695	0	0	1	0	0	0	0	3	1	0	0	0
OG0009696	0	0	0	0	2	0	0	2	1	0	0	0
OG0009700	1	2	0	0	0	0	0	0	1	1	0	0
OG0009705	0	0	0	0	1	1	0	1	1	1	0	0
OG0009706	0	0	0	0	0	0	0	2	2	1	0	0
OG0009707	0	0	0	0	0	2	0	2	1	0	0	0
OG0009708	0	0	0	0	0	0	0	3	1	1	0	0
OG0009709	0	0	0	0	0	0	0	1	3	1	0	0
OG0009719	0	0	0	0	0	1	0	3	1	0	0	0
OG0009721	0	0	0	0	0	0	0	3	1	1	0	0
OG0009725	0	0	0	0	4	0	0	0	1	0	0	0
OG0009730	1	0	0	0	1	2	0	0	1	0	0	0
OG0009733	1	2	2	0	0	0	0	0	0	0	0	0
OG0009735	1	2	2	0	0	0	0	0	0	0	0	0
OG0009736	1	1	3	0	0	0	0	0	0	0	0	0
OG0009742	1	1	1	0	0	0	0	0	0	2	0	0
OG0009743	1	2	2	0	0	0	0	0	0	0	0	0
OG0009744	1	1	1	0	0	0	0	0	0	2	0	0
OG0009748	0	0	1	0	3	1	0	0	0	0	0	0
OG0009752	1	1	1	0	1	0	0	0	0	1	0	0
OG0009754	2	1	2	0	0	0	0	0	0	0	0	0
OG0009756	0	1	3	0	0	0	0	0	0	1	0	0
OG0009758	0	0	1	0	0	2	0	1	0	1	0	0
OG0009759	0	1	1	0	1	2	0	0	0	0	0	0
OG0009762	0	2	1	0	0	0	0	0	0	2	0	0
OG0009765	0	1	1	0	0	0	0	0	0	3	0	0
OG0009768	1	1	1	0	0	0	0	0	0	2	0	0
OG0009769	1	1	1	0	1	0	0	0	0	1	0	0
OG0009772	4	0	1	0	0	0	0	0	0	0	0	0
OG0009773	0	0	0	0	1	2	0	0	0	2	0	0
OG0009775	0	0	0	0	1	3	0	0	0	1	0	0
OG0009776	0	0	0	0	2	2	0	0	0	1	0	0
OG0009777	0	0	0	0	0	2	0	0	0	3	0	0
OG0009778	0	0	0	0	2	0	0	0	0	3	0	0
OG0009779	0	0	0	0	1	1	0	1	0	2	0	0
OG0009781	0	0	0	0	4	0	0	0	0	1	0	0
OG0009783	1	0	0	0	1	2	0	0	0	1	0	0
OG0009785	0	0	0	0	0	0	0	1	0	4	0	0
OG0009787	0	0	0	0	1	3	0	0	0	1	0	0
OG0009789	0	0	0	0	2	0	0	0	0	3	0	0
OG0009793	0	0	0	0	0	4	0	0	0	1	0	0
OG0009794	0	0	0	0	2	2	0	0	0	1	0	0
OG0009795	0	0	0	0	4	0	0	0	0	1	0	0
OG0009796	0	0	0	0	3	0	0	0	0	2	0	0
OG0009798	0	0	0	0	1	2	0	0	0	2	0	0
OG0009799	0	0	0	0	0	2	0	0	0	3	0	0
OG0009800	0	0	0	0	1	2	0	1	0	1	0	0
OG0009801	0	0	0	0	4	0	0	0	0	1	0	0
OG0009802	0	0	0	0	4	0	0	0	0	1	0	0
OG0009813	0	1	0	0	1	3	0	0	0	0	0	0
OG0009815	4	1	0	0	0	0	0	0	0	0	0	0
OG0009816	0	1	0	0	1	3	0	0	0	0	0	0
OG0009845	1	0	0	0	2	2	0	0	0	0	0	0
OG0009906	0	0	0	0	0	3	0	0	0	0	1	0
OG0009907	0	0	0	0	2	0	1	0	0	0	1	0
OG0009924	0	0	0	0	0	0	0	3	0	0	1	0
OG0009925	0	2	0	0	0	0	0	0	0	0	2	0
OG0009931	0	0	0	0	0	0	0	1	0	1	2	0
OG0009935	0	0	0	0	0	0	0	0	1	1	2	0
OG0009938	1	0	0	0	0	0	0	0	0	0	2	1
OG0009943	0	0	0	0	0	0	0	2	1	0	1	0
OG0009950	0	0	0	0	0	0	0	0	1	0	2	1
OG0009955	0	0	0	0	0	0	0	1	1	0	1	1
OG0009957	0	0	0	0	0	2	0	0	0	1	1	0
OG0009960	0	0	0	0	1	0	0	0	0	1	1	1
OG0009963	0	0	0	0	0	0	0	1	0	0	3	0
OG0009964	0	0	0	0	0	0	0	2	1	0	1	0
OG0009971	0	0	1	0	0	0	0	0	0	1	2	0
OG0009980	0	1	0	0	1	1	0	0	0	0	1	0
OG0009981	0	0	0	0	0	2	0	0	0	1	1	0
OG0009984	0	0	0	0	0	2	0	0	0	0	2	0
OG0009989	0	0	0	0	0	2	0	1	0	0	1	0
OG0009991	0	0	0	0	0	0	0	0	1	1	2	0
OG0010001	0	1	0	0	0	0	0	0	0	0	2	1
OG0010005	0	0	0	0	0	0	0	0	1	0	2	1
OG0010015	0	0	0	0	0	2	0	0	0	0	2	0
OG0010017	0	0	0	0	1	0	0	0	0	2	1	0
OG0010019	0	0	0	0	0	2	0	0	0	0	2	0
OG0010020	0	0	0	0	1	1	0	0	0	0	2	0
OG0010022	0	0	0	0	1	0	0	0	0	2	1	0
OG0010023	3	0	0	0	0	0	0	0	0	0	1	0
OG0010024	0	1	0	0	0	0	0	0	0	1	1	1
OG0010032	0	0	0	0	1	1	0	0	1	0	1	0
OG0010033	0	0	0	0	0	0	0	1	0	0	3	0
OG0010037	0	0	0	0	0	0	0	1	1	1	1	0
OG0010040	1	0	0	0	1	0	0	0	0	0	1	1
OG0010044	0	0	0	0	1	0	0	0	0	0	3	0
OG0010049	0	0	0	0	0	1	0	0	0	0	3	0
OG0010050	0	1	0	0	0	0	0	0	0	0	3	0
OG0010054	0	0	0	0	0	1	1	0	0	0	2	0
OG0010057	0	0	0	0	0	2	0	0	0	1	1	0
OG0010059	0	0	0	0	1	0	0	1	1	0	1	0
OG0010062	1	0	0	0	0	0	0	0	0	1	2	0
OG0010066	0	0	0	0	2	1	0	0	0	0	1	0
OG0010070	0	1	0	0	0	0	0	0	0	1	1	1
OG0010072	0	0	0	0	0	0	0	0	2	1	1	0
OG0010074	0	0	0	0	0	2	0	0	0	0	2	0
OG0010075	0	1	1	0	0	0	0	0	0	1	1	0
OG0010077	0	0	0	0	2	1	0	0	0	0	1	0
OG0010085	0	0	0	0	0	2	0	0	0	1	1	0
OG0010086	0	0	0	0	1	2	0	0	0	0	1	0
OG0010087	1	0	0	0	0	0	0	0	0	0	2	1
OG0010088	0	0	1	0	0	0	0	0	0	1	2	0
OG0010090	0	0	0	0	0	0	0	0	1	0	2	1
OG0010096	0	0	0	0	0	2	0	0	0	0	2	0
OG0010099	0	0	0	0	0	0	2	0	1	0	1	0
OG0010100	0	1	0	0	0	0	0	0	0	0	2	1
OG0010105	0	0	0	0	1	0	0	0	0	1	2	0
OG0010109	1	0	0	0	0	0	0	0	0	0	3	0
OG0010111	0	0	0	0	0	0	0	2	1	0	1	0
OG0010113	0	0	0	0	0	0	0	0	1	1	2	0
OG0010118	0	0	0	0	1	0	0	0	0	0	2	1
OG0010119	0	0	0	0	0	0	0	1	1	0	2	0
OG0010124	1	0	0	0	0	0	0	0	0	1	1	1
OG0010125	0	0	0	0	2	0	0	0	0	1	1	0
OG0010126	0	1	0	0	0	0	0	0	0	1	1	1
OG0010127	0	1	0	0	0	1	0	0	0	1	1	0
OG0010133	0	0	0	0	0	1	1	0	0	0	2	0
OG0010136	0	0	0	0	0	0	0	0	1	0	2	1
OG0010138	0	0	0	0	0	0	0	0	1	1	2	0
OG0010147	0	0	0	0	0	0	0	0	1	0	2	1
OG0010149	1	1	0	0	0	0	0	0	0	0	2	0
OG0010150	0	0	0	0	0	1	0	0	0	1	2	0
OG0010153	0	1	0	0	0	0	0	0	0	1	2	0
OG0010154	0	1	1	0	0	0	0	0	0	0	2	0
OG0010157	0	2	0	0	0	0	0	0	1	0	1	0
OG0010160	0	0	0	0	0	2	0	0	0	1	1	0
OG0010161	0	0	0	0	0	1	0	0	0	1	1	1
OG0010164	1	0	0	0	0	0	0	1	1	0	1	0
OG0010165	0	0	0	0	0	0	0	1	2	0	1	0
OG0010166	0	0	0	0	0	0	0	2	1	0	1	0
OG0010168	0	0	0	0	0	3	0	0	0	0	1	0
OG0010186	0	0	0	0	0	2	0	0	0	0	2	0
OG0010187	1	0	0	0	0	0	0	0	0	2	1	0
OG0010188	0	0	0	0	0	1	0	0	0	0	2	1
OG0010195	0	0	0	0	1	1	0	0	0	0	2	0
OG0010196	0	0	0	0	0	0	0	2	0	1	1	0
OG0010198	0	0	0	0	1	0	0	0	0	1	2	0
OG0010200	0	1	0	0	0	0	0	0	0	1	1	1
OG0010201	0	0	0	0	0	0	0	1	1	0	1	1
OG0010202	0	0	0	0	0	1	2	0	0	0	1	0
OG0010208	0	0	0	0	0	0	0	1	1	0	2	0
OG0010214	0	0	0	0	0	0	1	0	0	0	2	1
OG0010222	1	1	1	0	0	0	0	0	0	0	1	0
OG0010224	1	0	0	0	0	0	0	0	0	1	1	1
OG0010234	0	1	1	0	0	0	0	0	0	0	2	0
OG0010243	0	0	0	0	0	0	3	0	0	1	0	0
OG0010256	1	0	0	0	1	1	1	0	0	0	0	0
OG0010259	0	0	1	0	0	0	3	0	0	0	0	0
OG0010266	0	0	0	0	0	0	3	1	0	0	0	0
OG0010268	0	0	0	0	1	1	1	0	0	1	0	0
OG0010289	0	0	0	0	1	0	2	0	0	1	0	0
OG0010300	0	0	0	0	1	1	1	0	0	1	0	0
OG0010303	0	0	0	0	0	2	1	0	0	1	0	0
OG0010304	0	1	1	0	0	0	1	0	0	1	0	0
OG0010308	1	0	0	0	1	1	1	0	0	0	0	0
OG0010311	0	0	0	0	0	0	1	2	1	0	0	0
OG0010313	0	0	0	0	0	2	1	0	0	1	0	0
OG0010319	0	0	0	0	0	0	1	0	0	3	0	0
OG0010322	0	0	0	0	1	0	1	0	0	2	0	0
OG0010332	0	1	0	0	1	1	1	0	0	0	0	0
OG0010347	0	1	0	0	0	0	2	0	1	0	0	0
OG0010348	0	0	0	0	0	1	2	0	0	1	0	0
OG0010363	0	0	0	0	0	0	2	1	0	1	0	0
OG0010370	0	0	0	0	0	0	2	2	0	0	0	0
OG0010372	0	0	0	0	1	1	1	0	0	1	0	0
OG0010381	0	0	0	0	1	0	2	0	0	1	0	0
OG0010384	0	0	0	0	0	2	1	0	0	1	0	0
OG0010389	0	0	0	0	0	2	1	0	0	1	0	0
OG0010403	0	0	1	0	0	2	1	0	0	0	0	0
OG0010416	0	2	1	0	0	0	1	0	0	0	0	0
OG0010425	0	0	0	0	1	1	1	0	0	1	0	0
OG0010436	1	0	0	0	1	1	1	0	0	0	0	0
OG0010442	0	0	0	0	0	2	1	0	0	1	0	0
OG0010448	0	0	0	0	1	1	1	0	0	1	0	0
OG0010453	0	0	0	0	0	2	1	0	0	1	0	0
OG0010459	0	0	0	0	0	0	1	0	3	0	0	0
OG0010460	1	2	0	0	0	0	1	0	0	0	0	0
OG0010465	0	0	0	0	1	1	1	0	0	1	0	0
OG0010466	0	0	0	0	0	2	1	0	0	1	0	0
OG0010475	0	0	0	0	1	1	1	0	0	1	0	0
OG0010476	0	0	0	0	1	1	1	0	0	0	0	1
OG0010480	0	0	0	0	1	1	1	0	0	1	0	0
OG0010492	0	0	0	0	0	2	1	0	0	0	0	1
OG0010493	0	0	0	0	1	1	1	0	0	1	0	0
OG0010497	0	0	0	0	0	2	1	0	0	1	0	0
OG0010500	0	1	0	0	0	1	2	0	0	0	0	0
OG0010501	0	1	1	0	0	0	1	0	0	1	0	0
OG0010502	0	1	1	0	0	0	2	0	0	0	0	0
OG0010508	0	0	0	0	0	0	1	2	1	0	0	0
OG0010513	0	1	0	0	2	0	1	0	0	0	0	0
OG0010517	0	0	0	0	2	0	1	0	0	1	0	0
OG0010526	0	1	1	0	0	0	0	0	0	1	0	1
OG0010527	0	1	1	0	0	0	0	0	0	0	0	2
OG0010528	1	1	0	0	0	0	0	0	0	1	0	1
OG0010529	0	0	0	0	0	0	0	1	1	0	0	2
OG0010530	0	1	0	0	1	0	0	0	0	1	0	1
OG0010532	1	0	0	0	0	0	0	0	0	2	0	1
OG0010533	0	0	0	0	0	0	0	1	2	0	0	1
OG0010534	0	0	0	0	1	1	0	0	0	0	0	2
OG0010537	0	0	0	0	0	2	0	0	0	1	0	1
OG0010541	0	0	0	0	0	0	0	0	1	1	0	2
OG0010542	1	0	0	0	0	2	0	0	0	0	0	1
OG0010543	1	1	0	0	0	0	0	0	0	1	0	1
OG0010545	0	0	0	0	1	2	0	0	0	0	0	1
OG0010547	0	0	0	0	1	0	0	0	0	2	0	1
OG0010550	0	0	0	0	0	0	0	1	1	2	0	0
OG0010557	0	0	0	0	0	0	0	1	1	2	0	0
OG0010560	0	1	1	0	0	0	0	0	2	0	0	0
OG0010578	0	0	0	0	0	2	0	1	1	0	0	0
OG0010583	0	0	0	0	1	1	0	0	1	1	0	0
OG0010596	0	0	3	0	0	0	0	0	1	0	0	0
OG0010603	0	0	0	0	0	0	0	1	2	1	0	0
OG0010609	0	0	0	0	0	0	0	0	3	1	0	0
OG0010624	0	0	1	0	0	0	0	2	1	0	0	0
OG0010625	0	1	1	0	0	0	0	1	1	0	0	0
OG0010630	2	0	0	0	0	0	0	1	1	0	0	0
OG0010633	1	1	1	0	0	0	0	0	1	0	0	0
OG0010640	0	0	0	0	2	1	0	0	1	0	0	0
OG0010641	0	0	0	0	3	0	0	0	1	0	0	0
OG0010646	0	0	0	0	0	2	0	1	1	0	0	0
OG0010662	0	0	0	0	0	1	0	2	1	0	0	0
OG0010663	0	2	0	0	0	0	0	1	1	0	0	0
OG0010668	0	0	0	0	0	3	0	0	1	0	0	0
OG0010670	0	1	1	0	0	0	0	1	1	0	0	0
OG0010673	0	2	1	0	0	0	0	0	1	0	0	0
OG0010674	0	0	0	0	1	1	0	1	1	0	0	0
OG0010675	0	0	0	0	0	0	0	2	1	1	0	0
OG0010678	0	0	0	0	0	0	0	0	1	3	0	0
OG0010680	0	0	0	0	0	0	0	2	1	1	0	0
OG0010682	0	0	0	0	0	2	0	1	1	0	0	0
OG0010684	2	1	1	0	0	0	0	0	0	0	0	0
OG0010687	1	1	2	0	0	0	0	0	0	0	0	0
OG0010690	1	1	1	0	0	0	0	0	0	1	0	0
OG0010692	1	2	1	0	0	0	0	0	0	0	0	0
OG0010699	1	1	1	0	0	0	0	0	0	1	0	0
OG0010701	1	2	1	0	0	0	0	0	0	0	0	0
OG0010709	0	1	1	0	1	1	0	0	0	0	0	0
OG0010710	0	1	2	0	1	0	0	0	0	0	0	0
OG0010712	1	2	1	0	0	0	0	0	0	0	0	0
OG0010719	1	1	1	0	1	0	0	0	0	0	0	0
OG0010721	0	1	1	0	0	0	0	0	0	2	0	0
OG0010722	1	2	1	0	0	0	0	0	0	0	0	0
OG0010724	0	1	2	0	0	1	0	0	0	0	0	0
OG0010725	1	1	1	0	1	0	0	0	0	0	0	0
OG0010726	0	2	1	0	0	0	0	0	0	1	0	0
OG0010727	1	1	1	0	1	0	0	0	0	0	0	0
OG0010729	1	2	1	0	0	0	0	0	0	0	0	0
OG0010730	1	1	1	0	0	0	0	0	0	1	0	0
OG0010732	0	0	1	0	0	0	0	0	0	3	0	0
OG0010734	1	2	1	0	0	0	0	0	0	0	0	0
OG0010737	1	2	1	0	0	0	0	0	0	0	0	0
OG0010740	2	1	1	0	0	0	0	0	0	0	0	0
OG0010741	1	1	1	0	0	0	0	0	0	1	0	0
OG0010743	1	1	1	0	1	0	0	0	0	0	0	0
OG0010744	0	2	1	0	0	0	0	1	0	0	0	0
OG0010749	2	1	1	0	0	0	0	0	0	0	0	0
OG0010751	2	1	1	0	0	0	0	0	0	0	0	0
OG0010752	0	1	1	0	0	0	0	0	0	2	0	0
OG0010753	0	0	1	0	0	0	0	3	0	0	0	0
OG0010754	1	1	1	0	0	0	0	0	0	1	0	0
OG0010755	0	0	0	0	2	0	0	0	0	2	0	0
OG0010757	0	0	0	0	1	0	0	2	0	1	0	0
OG0010758	0	0	0	0	0	0	0	1	0	3	0	0
OG0010760	0	0	0	0	0	2	0	1	0	1	0	0
OG0010761	0	1	0	0	0	0	0	0	0	3	0	0
OG0010762	1	2	0	0	0	0	0	0	0	1	0	0
OG0010763	0	0	0	0	0	1	0	2	0	1	0	0
OG0010765	0	0	0	0	0	1	0	0	0	3	0	0
OG0010766	0	0	0	0	1	1	0	0	0	2	0	0
OG0010767	0	0	0	0	1	0	0	0	0	3	0	0
OG0010768	0	0	0	0	0	0	0	3	0	1	0	0
OG0010769	0	0	0	0	1	0	0	2	0	1	0	0
OG0010770	0	0	0	0	2	0	0	0	0	2	0	0
OG0010771	0	0	0	0	2	0	0	0	0	2	0	0
OG0010772	0	0	0	0	0	1	0	2	0	1	0	0
OG0010775	0	0	0	0	3	0	0	0	0	1	0	0
OG0010776	0	0	0	0	0	1	0	0	0	3	0	0
OG0010781	0	0	0	0	0	3	0	0	0	1	0	0
OG0010782	0	0	0	0	1	0	0	0	0	3	0	0
OG0010784	1	0	0	0	0	0	0	0	0	3	0	0
OG0010788	0	0	0	0	0	3	0	0	0	1	0	0
OG0010790	0	0	0	0	0	2	0	0	0	2	0	0
OG0010791	0	0	0	0	0	2	0	1	0	1	0	0
OG0010792	0	0	0	0	3	0	0	0	0	1	0	0
OG0010796	0	0	0	0	1	2	0	0	0	1	0	0
OG0010797	0	0	0	0	1	2	0	0	0	1	0	0
OG0010799	0	0	0	0	1	2	0	1	0	0	0	0
OG0010809	0	0	0	0	2	1	0	1	0	0	0	0
OG0010816	0	0	0	0	2	1	0	1	0	0	0	0
OG0010818	0	0	0	0	3	0	0	1	0	0	0	0
OG0010820	3	1	0	0	0	0	0	0	0	0	0	0
OG0010824	1	1	0	0	1	1	0	0	0	0	0	0
OG0010829	2	2	0	0	0	0	0	0	0	0	0	0
OG0010932	2	0	0	0	0	2	0	0	0	0	0	0
OG0011006	1	0	0	0	0	0	0	0	0	0	2	0
OG0011007	0	0	0	0	0	0	1	0	0	0	2	0
OG0011030	0	0	0	0	0	0	0	1	1	0	1	0
OG0011037	0	0	0	0	0	1	1	0	0	0	1	0
OG0011046	1	0	0	0	0	0	0	0	0	0	1	1
OG0011050	0	0	0	0	1	0	1	0	0	0	1	0
OG0011058	0	0	0	0	0	0	2	0	0	0	1	0
OG0011061	0	0	0	0	0	0	0	1	0	0	2	0
OG0011063	0	0	0	0	0	0	0	1	0	0	2	0
OG0011066	0	0	0	0	0	0	1	0	0	0	2	0
OG0011071	0	0	0	0	1	0	0	0	0	0	2	0
OG0011081	0	0	0	0	0	0	0	0	1	0	1	1
OG0011085	0	0	0	0	0	1	1	0	0	0	1	0
OG0011092	0	1	0	0	0	0	0	0	0	1	1	0
OG0011095	0	0	0	0	0	0	2	0	0	0	1	0
OG0011111	0	0	0	0	0	0	0	0	1	1	1	0
OG0011114	0	0	0	0	0	0	0	2	0	0	1	0
OG0011123	0	0	0	0	0	1	0	0	0	0	2	0
OG0011127	0	0	0	0	0	1	0	0	0	1	1	0
OG0011135	0	0	0	0	0	0	0	0	1	0	2	0
OG0011137	0	0	0	0	0	1	0	0	0	0	2	0
OG0011153	0	0	0	0	0	0	0	2	0	0	1	0
OG0011162	0	0	0	0	0	0	0	1	1	0	1	0
OG0011176	0	0	0	0	1	1	0	0	0	0	1	0
OG0011178	0	0	0	0	0	0	0	1	1	0	1	0
OG0011183	0	0	0	0	0	0	1	1	0	0	1	0
OG0011186	0	0	0	0	0	1	1	0	0	0	1	0
OG0011187	0	0	0	0	0	1	0	0	0	1	1	0
OG0011198	0	0	0	0	0	0	0	2	0	0	1	0
OG0011206	0	0	0	0	0	2	0	0	0	0	1	0
OG0011208	0	1	1	0	0	0	0	0	0	0	1	0
OG0011209	0	0	0	0	0	0	1	0	0	0	1	1
OG0011211	0	0	0	0	0	0	0	1	1	0	1	0
OG0011212	0	0	0	0	1	0	0	0	0	0	2	0
OG0011214	0	0	0	0	0	0	0	1	0	0	1	1
OG0011215	0	0	0	0	0	2	0	0	0	0	1	0
OG0011216	0	0	0	0	0	0	2	0	0	0	1	0
OG0011219	0	0	0	0	1	1	0	0	0	0	1	0
OG0011221	0	0	0	0	0	0	0	1	1	0	1	0
OG0011253	1	0	0	0	0	0	0	0	0	0	2	0
OG0011256	0	0	1	0	0	0	0	0	0	0	2	0
OG0011266	0	0	1	0	0	0	0	0	0	1	1	0
OG0011267	0	0	0	0	0	0	0	0	1	0	2	0
OG0011276	1	0	0	0	0	0	0	0	0	0	2	0
OG0011309	0	0	0	0	0	0	1	0	0	0	2	0
OG0011314	0	0	0	0	1	0	0	0	0	0	1	1
OG0011318	0	0	0	0	0	0	0	0	1	0	2	0
OG0011340	1	0	0	0	0	0	0	0	0	0	2	0
OG0011345	0	0	0	0	1	0	0	0	0	0	2	0
OG0011346	0	0	0	0	0	2	0	0	0	0	1	0
OG0011347	0	0	0	0	0	0	0	1	1	0	1	0
OG0011355	0	0	0	0	0	1	0	0	0	1	1	0
OG0011358	0	0	0	0	0	0	0	1	1	0	1	0
OG0011359	0	0	0	0	1	0	1	0	0	0	1	0
OG0011371	0	1	1	0	0	0	0	0	0	0	1	0
OG0011402	0	0	0	0	1	0	0	0	0	1	1	0
OG0011403	0	0	0	0	0	0	0	1	1	0	1	0
OG0011404	0	1	0	0	0	0	0	0	0	0	1	1
OG0011418	0	0	0	0	0	1	0	0	0	1	1	0
OG0011426	0	0	0	0	2	0	0	0	0	0	1	0
OG0011427	0	0	0	0	1	1	0	0	0	0	1	0
OG0011432	0	0	0	0	1	0	0	0	0	1	1	0
OG0011433	0	0	0	0	0	1	0	0	0	1	1	0
OG0011436	0	0	0	0	0	1	0	0	0	1	1	0
OG0011439	0	2	0	0	0	0	0	0	0	0	1	0
OG0011441	1	0	0	0	0	0	0	0	0	0	1	1
OG0011443	0	0	0	0	0	0	0	2	0	0	1	0
OG0011447	0	0	0	0	0	1	0	0	0	1	1	0
OG0011456	0	0	0	0	0	1	0	0	0	0	1	1
OG0011460	1	0	0	0	0	0	0	0	0	1	1	0
OG0011465	0	0	0	0	0	0	1	0	0	2	0	0
OG0011468	0	0	0	0	0	0	1	2	0	0	0	0
OG0011471	1	0	0	0	0	1	1	0	0	0	0	0
OG0011472	0	0	0	0	0	0	1	0	0	2	0	0
OG0011491	0	0	0	0	0	0	2	0	0	1	0	0
OG0011533	0	0	0	0	0	0	1	1	1	0	0	0
OG0011537	0	1	0	0	0	0	1	0	0	1	0	0
OG0011538	0	1	1	0	0	0	1	0	0	0	0	0
OG0011542	0	0	0	0	0	0	2	1	0	0	0	0
OG0011563	0	0	1	0	1	0	1	0	0	0	0	0
OG0011574	0	0	0	0	0	0	2	0	0	1	0	0
OG0011582	0	1	0	0	0	0	2	0	0	0	0	0
OG0011626	0	0	0	0	1	0	1	0	0	1	0	0
OG0011635	0	0	0	0	1	0	1	0	1	0	0	0
OG0011643	0	0	0	0	0	0	1	0	0	2	0	0
OG0011649	0	0	0	0	0	0	1	0	0	1	0	1
OG0011681	0	0	1	0	0	1	1	0	0	0	0	0
OG0011693	0	0	0	0	0	0	2	0	1	0	0	0
OG0011718	0	1	0	0	0	0	2	0	0	0	0	0
OG0011725	0	0	0	0	0	1	1	0	0	1	0	0
OG0011729	0	0	1	0	0	0	1	0	0	1	0	0
OG0011733	0	0	1	0	0	0	2	0	0	0	0	0
OG0011736	0	0	0	0	0	0	1	0	0	2	0	0
OG0011737	0	0	0	0	1	0	1	0	0	1	0	0
OG0011738	1	0	0	0	0	0	1	0	0	1	0	0
OG0011739	1	0	0	0	1	0	1	0	0	0	0	0
OG0011740	0	1	1	0	0	0	1	0	0	0	0	0
OG0011745	0	1	1	0	0	0	1	0	0	0	0	0
OG0011746	0	0	0	0	0	1	1	0	0	1	0	0
OG0011747	0	1	0	0	1	0	1	0	0	0	0	0
OG0011749	0	0	0	0	0	0	1	0	0	2	0	0
OG0011755	0	0	0	0	0	0	0	1	1	0	0	1
OG0011760	1	0	0	0	0	0	0	0	1	0	0	1
OG0011763	0	0	1	0	1	0	0	0	0	0	0	1
OG0011769	0	0	0	0	0	0	0	1	1	0	0	1
OG0011770	0	0	0	0	0	2	0	0	0	0	0	1
OG0011771	0	0	0	0	1	0	0	0	0	0	0	2
OG0011772	0	0	0	0	0	0	0	1	1	0	0	1
OG0011774	0	0	0	0	1	0	0	0	0	1	0	1
OG0011778	0	0	0	0	0	0	0	0	2	0	0	1
OG0011781	0	0	0	0	1	1	0	0	0	0	0	1
OG0011785	0	0	0	0	0	2	0	0	0	0	0	1
OG0011786	0	0	0	0	1	0	0	0	0	1	0	1
OG0011804	0	0	0	0	2	0	0	0	1	0	0	0
OG0011812	0	0	0	0	0	0	0	1	1	1	0	0
OG0011816	0	0	0	0	0	1	0	1	1	0	0	0
OG0011823	0	0	0	0	0	1	0	1	1	0	0	0
OG0011829	0	1	1	0	0	0	0	0	1	0	0	0
OG0011835	0	0	0	0	1	1	0	0	1	0	0	0
OG0011853	0	0	0	0	0	2	0	0	1	0	0	0
OG0011867	0	1	1	0	0	0	0	0	1	0	0	0
OG0011876	0	1	1	0	0	0	0	0	1	0	0	0
OG0011878	0	0	0	0	0	2	0	0	1	0	0	0
OG0011882	0	0	0	0	1	1	0	0	1	0	0	0
OG0011895	0	0	0	0	0	0	0	1	1	1	0	0
OG0011899	0	0	0	0	0	0	0	0	2	1	0	0
OG0011907	0	0	0	0	0	2	0	0	1	0	0	0
OG0011908	0	0	0	0	0	0	0	1	1	1	0	0
OG0011913	0	0	0	0	0	0	0	1	1	1	0	0
OG0011915	0	0	0	0	1	0	0	1	1	0	0	0
OG0011919	0	1	0	0	0	0	0	1	1	0	0	0
OG0011920	0	0	0	0	0	2	0	0	1	0	0	0
OG0011925	0	0	0	0	0	1	0	1	1	0	0	0
OG0011927	0	1	0	0	0	0	0	1	1	0	0	0
OG0011928	0	0	0	0	0	0	0	1	1	1	0	0
OG0011932	0	1	0	0	0	0	0	0	2	0	0	0
OG0011933	0	0	0	0	0	1	0	1	1	0	0	0
OG0011940	0	0	0	0	0	1	0	0	2	0	0	0
OG0011945	0	0	0	0	0	0	0	1	1	1	0	0
OG0011947	0	0	0	0	0	2	0	0	1	0	0	0
OG0011953	0	0	0	0	2	0	0	0	1	0	0	0
OG0011955	0	0	0	0	1	1	0	0	1	0	0	0
OG0011958	0	0	0	0	1	0	0	1	1	0	0	0
OG0011966	0	0	0	0	0	0	0	1	1	1	0	0
OG0011975	0	0	0	0	0	0	0	1	1	1	0	0
OG0011978	0	2	0	0	0	0	0	0	1	0	0	0
OG0012002	0	0	0	0	0	0	0	1	1	1	0	0
OG0012031	0	0	0	0	0	1	0	0	1	1	0	0
OG0012039	0	0	0	0	0	0	0	1	1	1	0	0
OG0012044	0	1	0	0	0	0	0	1	1	0	0	0
OG0012063	1	0	0	0	0	0	0	1	1	0	0	0
OG0012068	0	1	0	0	1	0	0	0	1	0	0	0
OG0012070	0	0	0	0	0	0	0	1	1	1	0	0
OG0012080	0	0	0	0	0	2	0	0	1	0	0	0
OG0012081	0	0	0	0	0	0	0	1	1	1	0	0
OG0012086	0	1	0	0	0	0	0	1	1	0	0	0
OG0012090	0	0	0	0	0	1	0	1	1	0	0	0
OG0012100	1	0	0	0	0	0	0	1	1	0	0	0
OG0012102	0	0	0	0	0	0	0	1	1	1	0	0
OG0012132	0	0	1	0	0	0	0	1	1	0	0	0
OG0012137	1	1	1	0	0	0	0	0	0	0	0	0
OG0012140	1	1	1	0	0	0	0	0	0	0	0	0
OG0012143	1	1	1	0	0	0	0	0	0	0	0	0
OG0012144	1	1	1	0	0	0	0	0	0	0	0	0
OG0012145	1	1	1	0	0	0	0	0	0	0	0	0
OG0012146	0	1	1	0	0	0	0	0	0	1	0	0
OG0012147	1	1	1	0	0	0	0	0	0	0	0	0
OG0012150	1	1	1	0	0	0	0	0	0	0	0	0
OG0012151	0	1	1	0	0	0	0	0	0	1	0	0
OG0012152	1	1	1	0	0	0	0	0	0	0	0	0
OG0012158	0	1	1	0	1	0	0	0	0	0	0	0
OG0012159	0	0	1	0	1	0	0	0	0	1	0	0
OG0012160	0	1	1	0	0	0	0	1	0	0	0	0
OG0012161	1	1	1	0	0	0	0	0	0	0	0	0
OG0012162	1	1	1	0	0	0	0	0	0	0	0	0
OG0012165	0	1	1	0	0	0	0	0	0	1	0	0
OG0012166	0	1	1	0	0	0	0	0	0	1	0	0
OG0012170	1	1	1	0	0	0	0	0	0	0	0	0
OG0012171	1	1	1	0	0	0	0	0	0	0	0	0
OG0012172	0	1	1	0	0	0	0	0	0	1	0	0
OG0012173	1	1	1	0	0	0	0	0	0	0	0	0
[truncated: 359 more rows]
