# Supplementary material for: Tracing animal genomic evolution with the chromosomal-level assembly of the freshwater sponge Ephydatia muelleri
Source: Nat Commun. 2020 Jul 27;11:3676. doi: 10.1038/s41467-020-17397-w (PMC7385117; doi:10.1038/s41467-020-17397-w)
Supplement: Supplementary file 9 — Supplementary Data 5 [file 41467_2020_17397_MOESM9_ESM.zip › Supplementary_Data_5_gain_loss_analyses_lists/Loss_Analysis/ctenosis_losses/NematostellaMissingbutInatleast2lineages]

OG0000017	0	100	1	1	126	65	55	0	0	0	0	0
OG0000035	0	12	3	54	77	34	54	0	0	0	0	0
OG0000048	0	0	0	0	51	27	89	7	1	0	19	0
OG0000074	0	0	0	43	90	11	5	1	2	0	0	3
OG0000081	0	1	0	28	1	0	1	89	21	0	8	0
OG0000110	3	0	0	0	13	77	31	0	0	0	0	0
OG0000144	0	7	2	19	18	64	0	0	0	0	0	0
OG0000184	0	1	0	6	5	67	10	0	0	0	8	0
OG0000205	1	0	0	4	45	15	25	0	0	0	0	0
OG0000206	1	4	10	24	14	26	7	0	0	0	3	0
OG0000221	0	0	0	5	3	5	69	3	1	0	0	0
OG0000230	0	0	0	0	26	34	21	2	0	0	0	0
OG0000255	1	0	0	2	72	1	1	0	0	0	0	0
OG0000257	0	0	0	8	0	49	0	5	5	0	9	0
OG0000274	0	0	0	2	48	16	7	1	0	0	0	0
OG0000294	0	0	0	0	38	29	0	0	4	0	0	0
OG0000313	0	2	61	0	0	0	6	0	0	0	0	0
OG0000320	2	0	0	0	8	17	41	0	0	0	0	0
OG0000326	0	2	0	20	16	18	10	0	0	0	1	0
OG0000327	0	3	5	3	0	0	56	0	0	0	0	0
OG0000350	0	1	2	1	0	0	0	0	0	0	57	3
OG0000352	0	2	1	5	1	2	0	3	9	0	38	2
OG0000356	0	0	0	0	16	3	7	4	11	0	22	0
OG0000362	0	0	0	0	33	11	17	0	2	0	0	0
OG0000369	0	3	0	2	36	20	0	1	0	0	0	0
OG0000379	1	5	2	1	37	10	0	1	1	0	2	0
OG0000397	0	1	1	23	0	18	15	0	0	0	0	0
OG0000405	0	0	0	7	13	26	5	0	2	0	4	0
OG0000415	1	1	1	10	13	8	12	2	2	0	2	4
OG0000417	0	1	0	3	31	12	2	7	0	0	0	0
OG0000420	0	0	0	24	18	7	0	5	2	0	0	0
OG0000462	0	1	0	0	0	0	0	2	25	0	24	0
OG0000489	1	2	3	8	3	16	4	0	0	0	13	1
OG0000501	0	25	0	4	0	0	21	0	0	0	0	0
OG0000502	0	1	0	23	2	0	11	9	4	0	0	0
OG0000507	3	2	2	3	24	3	3	2	1	0	1	5
OG0000517	0	0	0	21	0	0	2	8	18	0	0	0
OG0000518	0	0	0	48	0	0	0	0	1	0	0	0
OG0000519	1	1	1	7	1	2	2	2	2	0	25	4
OG0000540	0	0	0	9	15	3	20	0	1	0	0	0
OG0000542	0	0	1	1	0	0	0	18	28	0	0	0
OG0000543	0	0	0	1	0	0	0	20	27	0	0	0
OG0000544	0	0	1	0	3	1	0	1	42	0	0	0
OG0000574	0	0	0	0	1	0	0	0	1	0	44	0
OG0000586	0	1	1	2	13	1	0	0	0	0	25	2
OG0000594	1	2	1	15	7	8	2	2	2	0	4	1
OG0000600	0	0	0	0	1	3	3	35	2	0	1	0
OG0000616	1	2	1	13	3	17	4	0	0	0	3	0
OG0000619	0	0	1	15	8	16	2	0	0	0	1	1
OG0000641	0	0	0	0	1	9	18	14	1	0	0	0
OG0000648	3	2	1	1	1	5	4	0	0	0	23	2
OG0000675	1	0	1	3	5	3	2	0	0	0	26	0
OG0000680	0	1	1	0	2	10	1	5	9	0	11	1
OG0000701	3	5	27	1	1	1	3	0	0	0	0	0
OG0000703	0	0	0	0	28	10	0	1	2	0	0	0
OG0000711	0	0	1	2	0	1	0	0	0	0	36	0
OG0000720	1	1	1	11	4	4	13	0	0	0	5	0
OG0000744	0	1	0	3	10	6	2	3	3	0	9	2
OG0000799	1	0	0	0	15	10	12	0	0	0	0	0
OG0000801	2	2	0	8	6	7	12	0	1	0	0	0
OG0000805	2	2	2	4	1	1	0	10	11	0	2	2
OG0000815	0	1	0	0	1	4	6	0	1	0	23	1
OG0000830	3	0	0	0	18	10	5	0	0	0	1	0
OG0000853	0	0	0	2	0	0	0	14	12	0	8	0
OG0000857	2	2	2	6	10	4	3	0	0	0	6	1
OG0000883	0	0	0	0	2	3	25	4	2	0	0	0
OG0000885	0	0	1	1	1	30	3	0	0	0	0	0
OG0000887	0	1	2	0	19	13	1	0	0	0	0	0
OG0000888	0	4	5	27	0	0	0	0	0	0	0	0
OG0000912	0	0	0	3	0	0	0	9	18	0	5	0
OG0000934	3	1	3	1	2	1	1	0	0	0	22	0
OG0000951	0	1	1	6	6	7	7	2	1	0	3	0
OG0000986	0	0	0	0	0	0	1	0	3	0	18	11
OG0000994	0	0	0	0	18	2	0	5	5	0	2	1
OG0001010	1	0	0	1	2	1	0	1	26	0	1	0
OG0001014	0	2	6	9	1	9	6	0	0	0	0	0
OG0001018	1	1	1	3	1	2	2	2	1	0	0	19
OG0001020	0	0	0	0	3	14	0	14	2	0	0	0
OG0001038	3	1	1	1	1	1	14	1	2	0	4	3
OG0001047	1	2	3	9	6	8	1	0	0	0	2	0
OG0001078	0	0	0	0	0	13	18	1	0	0	0	0
OG0001080	0	2	0	17	3	8	2	0	0	0	0	0
OG0001081	0	0	0	1	0	0	0	4	27	0	0	0
OG0001088	6	0	0	0	0	26	0	0	0	0	0	0
OG0001110	0	2	1	4	3	7	5	0	0	0	7	2
OG0001198	0	1	0	0	12	10	7	0	0	0	0	0
OG0001200	0	0	0	5	9	10	0	0	6	0	0	0
OG0001223	1	0	0	0	0	0	0	0	1	0	25	2
OG0001234	0	2	3	3	0	6	3	5	3	0	4	0
OG0001249	0	0	0	1	0	4	6	12	5	0	1	0
OG0001269	0	2	3	11	9	4	0	0	0	0	0	0
OG0001270	0	0	0	4	0	23	0	2	0	0	0	0
OG0001285	0	0	0	3	6	1	5	1	5	0	7	0
OG0001294	0	0	0	1	2	0	0	2	1	0	21	1
OG0001295	0	0	0	2	2	5	5	0	2	0	12	0
OG0001297	2	1	2	2	1	1	0	1	3	0	15	0
OG0001303	2	3	3	8	0	2	3	0	0	0	6	1
OG0001304	0	0	0	0	5	9	4	0	1	0	7	2
OG0001338	0	4	2	8	3	6	5	0	0	0	0	0
OG0001340	0	1	1	7	15	2	0	2	0	0	0	0
OG0001341	0	1	0	0	27	0	0	0	0	0	0	0
OG0001350	0	1	1	1	5	6	1	0	0	0	12	0
OG0001369	1	2	0	2	2	11	1	0	0	0	5	3
OG0001421	0	1	0	2	4	12	7	1	0	0	0	0
OG0001422	1	2	4	2	6	3	9	0	0	0	0	0
OG0001443	0	0	0	11	1	0	0	3	3	0	7	1
OG0001469	1	1	1	0	13	6	0	1	1	0	2	0
OG0001480	1	2	3	1	2	2	2	8	1	0	3	1
OG0001517	1	0	0	0	3	5	15	1	1	0	0	0
OG0001553	0	1	0	6	0	2	3	0	0	0	13	0
OG0001607	0	1	1	7	1	2	2	3	2	0	2	4
OG0001621	0	2	2	16	1	3	1	0	0	0	0	0
OG0001622	4	0	0	0	0	19	0	0	0	0	0	2
OG0001623	0	3	0	20	0	0	0	0	0	0	0	2
OG0001628	0	1	0	23	1	0	0	0	0	0	0	0
OG0001632	15	0	0	0	2	8	0	0	0	0	0	0
OG0001657	0	2	0	5	1	3	4	1	1	0	5	2
OG0001661	1	3	1	0	13	1	1	0	0	0	4	0
OG0001681	0	0	0	3	4	2	4	4	4	0	3	0
OG0001691	0	1	0	5	1	2	9	0	0	0	4	2
OG0001706	0	0	0	3	2	3	10	1	2	0	2	1
OG0001731	0	0	0	1	9	6	1	3	4	0	0	0
OG0001738	0	0	1	15	0	8	0	0	0	0	0	0
OG0001739	0	1	1	1	1	20	0	0	0	0	0	0
OG0001764	0	1	1	3	4	3	2	0	0	0	9	0
OG0001768	0	1	1	3	3	5	0	0	0	0	10	0
OG0001777	1	1	1	1	2	2	7	4	1	0	2	1
OG0001786	0	0	0	1	0	0	1	7	6	0	7	1
OG0001799	0	2	2	3	2	8	4	0	0	0	2	0
OG0001820	1	0	1	11	2	1	1	1	1	0	2	2
OG0001845	1	1	0	19	0	0	0	0	0	0	1	1
OG0001857	1	1	5	0	0	0	0	15	1	0	0	0
OG0001861	0	0	0	0	0	22	0	1	0	0	0	0
OG0001862	9	8	0	2	1	3	0	0	0	0	0	0
OG0001886	0	0	0	15	0	0	0	1	1	0	5	0
OG0001895	1	1	0	1	0	0	0	14	3	0	2	0
OG0001925	3	1	1	6	2	1	1	1	1	0	4	1
OG0001986	0	1	0	0	8	12	0	0	0	0	1	0
OG0002011	1	3	4	1	1	1	11	0	0	0	0	0
OG0002012	0	0	2	15	1	3	1	0	0	0	0	0
OG0002017	1	0	0	6	0	13	2	0	0	0	0	0
OG0002020	0	0	0	0	3	15	2	0	2	0	0	0
OG0002024	0	0	0	21	0	0	0	1	0	0	0	0
OG0002033	0	1	1	2	1	1	1	0	0	0	11	3
OG0002043	1	1	1	1	1	2	5	0	0	0	9	0
OG0002050	1	1	1	6	1	0	2	1	1	0	2	5
OG0002082	0	0	0	12	1	3	0	1	0	0	4	0
OG0002084	0	3	2	2	8	4	1	0	0	0	1	0
OG0002110	0	1	1	4	0	5	0	6	1	0	2	1
OG0002164	1	1	1	1	1	1	1	8	2	0	3	1
OG0002171	0	0	0	0	4	0	15	0	2	0	0	0
OG0002181	0	0	0	20	0	0	0	0	1	0	0	0
OG0002183	0	0	0	1	0	0	0	18	2	0	0	0
OG0002184	0	0	1	20	0	0	0	0	0	0	0	0
OG0002219	0	1	0	6	1	3	2	1	1	0	3	2
OG0002269	3	1	2	1	1	2	1	2	3	0	2	2
OG0002272	0	2	2	3	1	5	3	0	0	0	4	0
OG0002322	14	0	0	2	0	0	0	0	0	0	1	3
OG0002326	0	1	1	1	1	2	1	0	0	0	13	0
OG0002362	0	7	8	0	0	0	5	0	0	0	0	0
OG0002368	2	1	2	7	3	1	4	0	0	0	0	0
OG0002371	0	2	1	1	1	10	5	0	0	0	0	0
OG0002380	0	0	0	0	0	1	0	3	16	0	0	0
OG0002385	0	1	1	18	0	0	0	0	0	0	0	0
OG0002419	0	0	0	0	7	10	0	1	0	0	1	0
OG0002437	1	1	1	7	6	1	0	0	0	0	2	0
OG0002439	0	0	1	0	0	0	0	1	1	0	16	0
OG0002567	0	0	0	1	0	0	0	3	9	0	6	0
OG0002602	1	3	2	5	2	4	2	0	0	0	0	0
OG0002606	0	1	4	2	3	8	1	0	0	0	0	0
OG0002607	0	0	1	0	0	0	17	1	0	0	0	0
OG0002608	0	3	1	1	1	2	1	8	1	0	0	1
OG0002610	0	0	1	0	0	0	0	7	11	0	0	0
OG0002612	1	0	0	0	0	0	0	7	11	0	0	0
OG0002613	0	0	0	0	6	7	0	2	4	0	0	0
OG0002614	1	0	0	0	1	13	0	3	1	0	0	0
OG0002615	0	0	0	1	2	15	0	0	1	0	0	0
OG0002616	0	0	0	17	1	0	0	0	1	0	0	0
OG0002618	0	1	1	17	0	0	0	0	0	0	0	0
OG0002621	0	1	0	0	18	0	0	0	0	0	0	0
OG0002632	2	1	1	5	2	4	0	0	0	0	2	1
OG0002651	1	1	1	1	2	4	3	0	0	0	4	1
OG0002679	0	0	0	5	1	2	1	1	3	0	2	3
OG0002685	0	1	1	1	1	1	11	0	0	0	2	0
OG0002751	1	0	1	3	4	1	2	0	0	0	5	1
OG0002759	1	0	0	2	3	4	2	0	0	0	3	3
OG0002818	0	0	0	10	0	0	0	4	0	0	4	0
OG0002879	0	1	1	4	1	2	0	3	1	0	2	3
OG0002883	0	0	0	14	0	0	1	1	0	0	2	0
OG0002908	1	0	0	8	2	0	2	1	0	0	0	4
OG0002909	0	0	2	0	0	0	16	0	0	0	0	0
OG0002910	1	1	1	10	1	2	2	0	0	0	0	0
OG0002911	0	1	1	2	1	2	9	1	0	0	0	1
OG0002918	0	0	0	0	1	4	3	6	4	0	0	0
OG0002924	0	1	1	2	1	1	2	8	1	0	0	1
OG0002925	0	1	1	3	5	4	4	0	0	0	0	0
OG0002931	0	0	0	5	0	0	0	12	1	0	0	0
OG0002932	0	0	0	0	1	15	0	1	1	0	0	0
OG0002933	0	1	1	16	0	0	0	0	0	0	0	0
OG0002951	2	0	0	2	0	0	0	0	0	0	13	0
OG0002952	0	1	0	2	0	2	5	0	0	0	6	1
OG0002969	0	6	1	1	1	2	2	0	0	0	2	2
OG0002978	1	0	0	0	0	0	3	6	2	0	3	2
OG0002989	0	0	0	2	1	4	3	2	1	0	3	1
OG0003019	0	0	2	1	1	3	0	0	0	0	6	4
OG0003025	0	0	0	3	3	1	1	0	1	0	7	1
OG0003031	2	1	0	3	1	5	1	0	0	0	2	2
OG0003033	1	1	1	3	1	2	1	1	1	0	4	1
OG0003038	2	1	1	1	2	2	2	2	1	0	2	1
OG0003047	0	1	1	1	1	6	1	1	1	0	3	1
OG0003050	1	0	0	0	3	2	2	0	0	0	9	0
OG0003073	0	1	1	1	0	2	1	1	2	0	6	2
OG0003099	1	1	1	1	1	2	7	0	0	0	2	1
OG0003142	0	2	1	0	1	4	3	0	2	0	4	0
OG0003143	2	1	0	2	1	7	0	0	1	0	2	1
OG0003237	4	1	1	1	1	2	2	1	1	0	2	1
OG0003246	0	0	0	3	0	0	13	0	1	0	0	0
OG0003247	0	0	0	0	0	0	15	0	2	0	0	0
OG0003248	0	0	0	0	3	2	11	0	1	0	0	0
OG0003251	1	1	1	7	4	2	1	0	0	0	0	0
OG0003261	0	1	1	9	1	4	1	0	0	0	0	0
OG0003265	0	1	2	2	1	11	0	0	0	0	0	0
OG0003267	0	0	0	6	0	2	0	9	0	0	0	0
OG0003268	0	1	0	6	0	10	0	0	0	0	0	0
OG0003287	0	1	2	5	2	0	1	0	0	0	4	1
OG0003336	0	2	2	0	7	1	1	0	0	0	3	0
OG0003342	0	0	0	3	2	4	0	2	2	0	1	2
OG0003373	1	1	1	5	0	2	1	0	1	0	4	0
OG0003390	0	2	0	4	1	2	2	1	1	0	2	1
OG0003397	2	1	1	1	1	4	1	0	2	0	2	1
OG0003412	1	1	1	2	5	0	1	1	1	0	2	1
OG0003430	0	1	0	6	3	2	1	1	1	0	1	0
OG0003431	4	1	1	1	2	2	1	1	0	0	2	1
OG0003444	1	1	0	1	2	2	2	3	2	0	1	1
OG0003468	1	4	2	1	2	4	1	0	0	0	1	0
OG0003491	1	1	1	1	5	2	1	0	1	0	2	1
OG0003532	1	1	1	6	1	1	2	0	0	0	2	1
OG0003541	2	0	0	3	1	4	1	0	0	0	5	0
OG0003589	1	1	1	1	1	4	2	1	1	0	2	1
OG0003611	1	1	1	1	6	1	2	0	0	0	1	2
OG0003635	0	1	0	2	1	1	5	2	2	0	1	1
OG0003648	1	2	1	5	0	2	2	0	0	0	2	1
OG0003666	0	0	0	5	0	0	0	1	9	0	1	0
OG0003688	1	0	0	1	0	0	14	0	0	0	0	0
OG0003689	1	0	1	0	2	7	5	0	0	0	0	0
OG0003693	1	0	0	0	7	2	6	0	0	0	0	0
OG0003695	1	0	0	0	6	6	3	0	0	0	0	0
OG0003701	4	0	1	4	2	3	1	0	1	0	0	0
OG0003702	2	2	0	5	0	3	3	0	1	0	0	0
OG0003712	0	1	1	3	1	1	4	1	1	0	0	3
OG0003713	1	2	1	5	3	2	2	0	0	0	0	0
OG0003718	1	0	0	0	0	12	0	0	0	0	0	3
OG0003730	0	0	0	1	0	0	0	15	0	0	0	0
OG0003755	1	0	0	2	0	0	0	0	0	0	11	1
OG0003813	1	1	1	3	1	1	0	0	1	0	2	4
OG0003821	1	0	0	1	1	4	1	0	0	0	7	0
OG0003859	1	0	1	1	1	2	1	2	1	0	4	1
OG0003899	0	0	1	1	2	3	3	0	1	0	2	2
OG0003901	0	0	0	1	1	7	2	0	1	0	3	0
OG0003913	1	1	1	7	1	2	0	0	0	0	2	0
OG0003924	1	0	1	2	2	2	1	1	1	0	2	2
OG0003999	1	1	1	2	2	2	0	2	1	0	2	1
OG0004104	0	0	0	1	3	5	1	0	2	0	2	1
OG0004108	1	1	1	4	0	2	1	0	0	0	2	3
OG0004120	1	1	1	0	1	2	1	0	2	0	2	4
OG0004134	0	1	0	10	0	2	0	0	0	0	2	0
OG0004135	0	0	0	1	0	0	0	1	0	0	13	0
OG0004231	0	0	0	0	0	0	14	0	1	0	0	0
OG0004235	0	2	1	1	3	1	7	0	0	0	0	0
OG0004237	1	1	1	4	1	5	2	0	0	0	0	0
OG0004250	0	8	1	4	0	1	1	0	0	0	0	0
OG0004251	0	0	0	0	0	2	0	2	11	0	0	0
OG0004256	0	0	0	0	0	1	0	12	2	0	0	0
OG0004261	0	0	0	14	0	0	0	1	0	0	0	0
OG0004262	1	2	0	12	0	0	0	0	0	0	0	0
OG0004351	0	1	1	3	2	2	1	0	0	0	2	2
OG0004384	0	1	1	3	1	2	2	1	0	0	2	1
OG0004386	0	0	0	2	1	3	1	1	1	0	3	2
OG0004407	0	1	1	1	0	4	2	0	0	0	4	1
OG0004427	1	0	0	0	0	2	4	0	0	0	6	1
OG0004490	0	2	1	1	2	0	4	0	0	0	2	2
OG0004493	2	1	0	2	2	1	1	1	1	0	2	1
OG0004502	0	0	0	0	8	4	0	1	0	0	1	0
OG0004545	1	0	0	3	0	0	0	3	1	0	4	2
OG0004548	0	1	1	4	1	1	2	1	1	0	2	0
OG0004561	2	1	1	1	1	2	2	0	0	0	2	2
OG0004588	1	1	1	2	3	2	1	0	0	0	2	1
OG0004651	3	0	0	4	1	2	1	0	0	0	1	2
OG0004680	1	1	1	2	1	2	1	2	1	0	1	1
OG0004690	1	1	1	2	1	2	1	1	2	0	1	1
OG0004705	1	0	0	1	2	1	1	3	2	0	1	2
OG0004751	1	1	1	1	0	2	1	2	2	0	2	1
OG0004787	2	1	1	0	1	3	1	1	1	0	1	2
OG0004837	13	0	0	0	0	0	1	0	0	0	0	0
OG0004844	0	1	0	7	1	3	1	0	1	0	0	0
OG0004859	0	2	2	0	1	2	1	1	5	0	0	0
OG0004863	1	1	0	1	3	2	2	2	1	0	0	1
OG0004864	2	1	0	0	2	8	1	0	0	0	0	0
OG0004867	1	0	0	8	1	3	0	0	0	0	0	1
OG0004873	0	0	0	10	0	0	0	3	1	0	0	0
OG0004915	4	1	1	1	0	1	0	1	1	0	2	1
OG0004931	0	1	0	0	5	1	1	0	0	0	5	0
OG0004968	0	0	0	2	0	0	0	2	1	0	8	0
OG0004988	0	1	1	0	2	2	1	0	0	0	6	0
OG0004995	2	1	1	2	2	2	1	0	0	0	1	1
OG0004996	1	1	0	2	1	1	2	1	1	0	2	1
OG0005005	0	2	1	2	1	1	2	0	0	0	2	2
OG0005006	1	1	0	3	1	1	1	1	1	0	1	2
OG0005023	1	1	1	1	3	1	1	0	0	0	3	1
OG0005033	0	2	1	0	0	0	0	3	4	0	3	0
OG0005063	0	0	0	0	1	1	0	9	0	0	2	0
OG0005071	1	1	1	1	2	2	3	0	0	0	2	0
OG0005089	1	0	0	1	1	2	2	1	1	0	2	2
OG0005095	0	1	1	1	1	2	1	0	1	0	4	1
OG0005174	1	1	0	1	1	1	0	3	1	0	2	2
OG0005179	1	1	1	1	0	2	2	1	1	0	1	2
OG0005205	1	1	1	3	1	2	0	0	0	0	2	2
OG0005265	1	1	1	1	1	1	2	1	1	0	1	2
OG0005266	0	1	0	0	0	6	2	0	0	0	4	0
OG0005270	2	1	1	1	1	3	1	0	0	0	2	1
OG0005286	4	1	1	0	1	1	1	0	0	0	2	2
OG0005309	0	0	0	1	1	4	2	0	2	0	2	1
OG0005315	1	1	1	2	1	2	1	0	1	0	2	1
OG0005369	5	1	1	0	0	0	0	1	1	0	2	2
OG0005390	1	1	1	1	1	2	2	1	1	0	1	1
OG0005452	5	0	0	0	2	0	6	0	0	0	0	0
OG0005472	1	1	0	1	1	5	1	1	1	0	0	1
OG0005474	0	0	0	3	2	5	2	0	1	0	0	0
OG0005476	5	0	1	2	2	2	1	0	0	0	0	0
OG0005484	1	2	2	4	1	2	1	0	0	0	0	0
OG0005485	2	2	2	1	3	0	3	0	0	0	0	0
OG0005491	0	0	0	3	1	1	0	0	1	0	0	7
OG0005497	5	2	1	0	0	0	0	3	2	0	0	0
OG0005513	1	0	0	12	0	0	0	0	0	0	0	0
OG0005543	3	1	1	0	0	1	1	0	0	0	4	1
OG0005550	0	2	1	1	2	0	4	0	0	0	1	1
OG0005566	0	1	2	0	1	2	5	0	0	0	1	0
OG0005573	1	1	1	3	1	1	1	0	0	0	3	0
OG0005582	1	0	0	1	1	3	2	0	0	0	2	2
OG0005588	1	1	1	1	1	1	1	1	1	0	2	1
OG0005589	0	0	0	0	0	1	1	4	3	0	3	0
OG0005593	0	1	1	1	1	2	1	0	0	0	3	2
OG0005599	0	2	1	1	2	1	2	0	0	0	2	1
OG0005602	0	1	1	0	2	6	0	0	0	0	2	0
OG0005614	0	0	2	6	0	1	0	0	0	0	2	1
OG0005616	1	1	1	1	0	1	2	0	0	0	4	1
OG0005628	1	1	1	2	1	0	0	0	1	0	3	2
OG0005629	1	1	1	1	1	2	2	0	0	0	2	1
OG0005631	0	1	0	1	1	6	1	0	0	0	2	0
OG0005643	1	1	0	2	1	1	1	2	1	0	2	0
OG0005673	0	0	0	5	1	1	1	1	1	0	1	1
OG0005681	0	0	0	3	1	1	1	1	1	0	3	1
OG0005687	2	0	0	2	1	1	0	2	1	0	2	1
OG0005689	1	1	1	2	1	2	1	0	0	0	2	1
OG0005714	1	1	1	1	1	2	3	0	0	0	1	1
OG0005724	0	0	0	1	1	2	2	1	1	0	2	2
OG0005757	1	1	1	1	1	2	1	0	1	0	2	1
OG0005766	1	2	1	4	0	0	0	0	1	0	2	1
OG0005829	1	0	0	1	3	1	1	0	0	0	2	3
OG0005872	1	1	0	1	1	1	1	2	1	0	2	1
OG0005893	1	1	1	6	0	0	0	0	0	0	2	1
OG0005896	2	1	1	5	0	0	0	0	0	0	2	1
OG0005907	1	0	0	1	3	2	1	0	0	0	2	2
OG0005910	1	1	1	1	1	1	0	0	2	0	1	3
OG0005938	1	1	1	3	1	2	0	0	1	0	1	1
OG0005948	1	1	1	1	1	2	1	0	1	0	2	1
OG0006007	2	0	0	0	0	0	10	0	0	0	0	0
OG0006011	0	0	0	0	9	0	1	2	0	0	0	0
OG0006019	0	1	0	2	2	2	1	0	1	0	0	3
OG0006025	1	0	0	2	3	4	2	0	0	0	0	0
OG0006034	1	1	1	3	2	1	3	0	0	0	0	0
OG0006037	1	1	1	3	1	2	3	0	0	0	0	0
OG0006042	2	2	1	1	1	2	1	1	1	0	0	0
OG0006044	1	1	1	1	1	6	1	0	0	0	0	0
OG0006053	6	0	2	0	0	1	0	2	1	0	0	0
OG0006059	0	0	0	5	0	0	0	1	6	0	0	0
OG0006061	0	0	0	0	9	0	0	2	1	0	0	0
OG0006062	0	2	2	3	0	0	0	3	2	0	0	0
OG0006068	0	0	0	0	0	1	0	11	0	0	0	0
OG0006095	0	1	0	0	2	2	1	2	1	0	2	0
OG0006110	2	0	0	1	3	2	0	0	0	0	3	0
OG0006135	0	1	1	2	1	2	1	0	0	0	3	0
OG0006136	0	0	0	1	1	3	1	1	1	0	3	0
OG0006149	1	1	0	1	4	1	0	0	1	0	1	1
OG0006166	1	1	1	1	1	0	1	1	1	0	2	1
OG0006179	0	1	1	1	1	1	1	2	1	0	2	0
OG0006187	0	1	0	0	1	2	4	0	0	0	1	2
OG0006188	0	1	1	7	0	0	0	0	0	0	2	0
OG0006195	0	0	1	1	0	2	0	0	0	0	6	1
OG0006197	0	0	0	1	3	1	1	2	0	0	2	1
OG0006208	1	0	0	1	1	1	1	1	1	0	2	2
OG0006243	1	1	1	0	2	2	1	0	0	0	2	1
OG0006244	1	1	0	2	1	1	1	0	0	0	3	1
OG0006249	1	0	0	4	1	1	0	0	1	0	2	1
OG0006257	0	1	0	1	1	1	0	3	2	0	1	1
OG0006282	1	1	1	1	1	2	1	0	0	0	2	1
OG0006295	0	0	0	1	4	2	1	0	1	0	2	0
OG0006313	0	1	1	0	0	0	0	0	2	0	5	2
OG0006318	1	1	1	1	1	1	1	0	1	0	2	1
OG0006366	0	0	0	1	1	1	1	2	2	0	2	1
OG0006368	0	0	0	1	1	2	1	1	1	0	2	2
OG0006370	1	2	0	0	0	0	3	0	0	0	1	4
OG0006371	0	1	1	1	1	1	1	1	1	0	2	1
OG0006395	3	1	1	1	1	1	0	0	0	0	2	1
OG0006432	1	1	0	1	1	1	2	0	1	0	2	1
OG0006433	0	1	1	1	0	4	0	0	1	0	2	1
OG0006435	0	0	0	1	2	2	1	0	1	0	3	1
OG0006442	1	2	2	2	0	0	0	0	0	0	2	2
OG0006446	0	1	0	2	2	1	1	0	1	0	1	2
OG0006486	0	1	1	1	1	2	5	0	0	0	0	0
OG0006495	1	1	1	1	2	3	2	0	0	0	0	0
OG0006498	1	0	0	2	4	1	3	0	0	0	0	0
OG0006501	1	0	0	2	1	0	7	0	0	0	0	0
OG0006505	1	0	0	0	4	3	2	0	1	0	0	0
OG0006507	0	1	0	1	1	2	2	2	1	0	0	1
OG0006513	1	1	0	1	1	2	1	2	1	0	0	1
OG0006516	0	5	2	1	1	1	1	0	0	0	0	0
OG0006524	1	0	0	3	0	0	0	1	6	0	0	0
OG0006528	0	0	0	1	9	0	0	0	1	0	0	0
OG0006530	1	1	1	4	1	3	0	0	0	0	0	0
OG0006531	2	2	6	1	0	0	0	0	0	0	0	0
OG0006533	0	0	1	10	0	0	0	0	0	0	0	0
OG0006541	0	0	0	0	0	2	0	9	0	0	0	0
OG0006542	0	0	0	0	8	1	0	2	0	0	0	0
OG0006545	0	1	0	0	10	0	0	0	0	0	0	0
OG0006586	0	1	1	2	0	0	0	1	1	0	4	0
OG0006616	0	0	0	2	1	1	2	0	1	0	2	1
OG0006625	0	2	1	0	1	3	2	0	0	0	1	0
OG0006640	1	0	0	0	1	4	0	0	0	0	4	0
OG0006641	1	0	0	1	1	2	0	0	1	0	3	1
OG0006643	1	0	0	1	2	2	0	1	0	0	1	2
OG0006650	0	0	0	3	3	0	0	1	0	0	3	0
OG0006662	0	0	0	0	3	0	2	0	1	0	2	2
OG0006665	1	1	0	1	1	1	1	1	1	0	1	1
OG0006673	0	0	0	0	2	0	0	5	0	0	3	0
OG0006694	0	1	1	1	1	1	1	0	1	0	2	1
OG0006696	1	1	1	1	1	2	2	0	0	0	1	0
OG0006702	1	1	0	1	0	0	4	0	0	0	3	0
OG0006703	0	0	0	1	1	2	1	1	1	0	2	1
OG0006706	1	1	0	1	1	1	0	1	1	0	2	1
OG0006713	1	1	0	1	2	0	0	1	0	0	2	2
OG0006729	0	1	0	1	2	0	1	0	2	0	2	1
OG0006737	1	1	0	1	1	2	1	0	0	0	2	1
OG0006740	0	2	1	2	0	0	0	2	0	0	2	1
OG0006744	1	1	0	0	1	1	2	0	0	0	2	2
OG0006754	1	1	0	2	1	1	1	0	0	0	2	1
OG0006757	0	1	1	2	1	1	1	0	1	0	1	1
OG0006780	1	1	1	0	1	2	2	0	0	0	2	0
OG0006781	0	1	0	0	1	4	2	0	0	0	2	0
OG0006796	0	0	0	0	1	2	1	2	1	0	2	1
OG0006797	1	0	0	4	0	0	0	0	0	0	2	3
OG0006800	1	0	0	3	1	2	1	0	1	0	1	0
OG0006803	0	0	0	1	1	2	1	1	1	0	2	1
OG0006804	2	1	0	1	1	2	1	0	0	0	1	1
OG0006807	0	1	0	1	1	0	4	0	0	0	2	1
OG0006817	0	0	1	1	2	2	1	0	1	0	2	0
OG0006818	0	1	0	0	0	0	0	2	1	0	3	3
OG0006827	1	1	0	1	2	0	2	1	0	0	1	1
OG0006830	1	1	1	1	1	1	1	0	0	0	2	1
OG0006840	0	0	0	1	1	1	1	1	2	0	2	1
OG0006853	1	0	0	0	2	4	0	1	0	0	2	0
OG0006856	1	2	1	1	1	1	0	0	0	0	2	1
OG0006857	1	1	1	1	3	1	0	0	0	0	1	1
OG0006884	1	0	0	1	1	2	0	2	0	0	2	1
OG0006885	1	0	0	0	1	1	2	0	1	0	2	2
OG0006902	3	0	0	2	1	1	1	0	0	0	1	1
OG0006905	1	0	0	0	1	5	3	0	0	0	0	0
OG0006920	0	0	0	0	1	4	4	1	0	0	0	0
OG0006931	1	1	1	0	0	0	1	4	2	0	0	0
OG0006932	0	1	0	1	1	1	2	2	1	0	0	1
OG0006942	2	0	0	1	3	2	2	0	0	0	0	0
OG0006943	0	1	1	0	4	2	1	0	0	0	0	1
OG0006944	1	1	1	0	1	2	1	0	0	0	0	3
OG0006945	1	3	1	1	1	0	3	0	0	0	0	0
OG0006948	1	0	0	4	1	1	1	0	0	0	0	2
OG0006955	0	0	0	0	2	2	2	2	2	0	0	0
OG0006957	0	0	0	2	1	2	1	2	2	0	0	0
OG0006958	1	0	0	6	1	1	1	0	0	0	0	0
OG0006963	1	1	0	1	1	2	1	1	1	0	0	1
OG0006973	1	0	0	3	1	2	0	1	1	0	0	1
OG0006975	1	1	1	1	0	0	0	0	0	0	0	6
OG0006977	0	1	1	0	0	0	0	3	4	0	0	1
OG0006982	0	2	2	1	0	0	0	2	3	0	0	0
OG0006994	1	1	0	1	2	2	0	2	1	0	0	0
OG0006995	0	0	0	0	4	4	0	1	1	0	0	0
OG0006996	0	0	0	0	1	0	0	8	1	0	0	0
OG0007001	1	1	1	4	1	2	0	0	0	0	0	0
OG0007005	0	0	1	9	0	0	0	0	0	0	0	0
OG0007017	1	3	0	6	0	0	0	0	0	0	0	0
OG0007047	0	1	1	1	0	2	1	0	0	0	2	1
OG0007068	0	0	1	2	2	0	0	0	1	0	2	1
OG0007082	0	0	0	1	1	2	1	0	1	0	2	1
OG0007083	1	0	0	0	1	1	2	0	0	0	3	1
OG0007098	1	2	0	1	0	1	0	0	0	0	4	0
OG0007107	0	0	0	1	0	0	0	5	0	0	3	0
OG0007115	1	1	0	1	1	2	0	0	1	0	2	0
OG0007120	1	0	0	1	1	2	2	0	0	0	1	1
OG0007121	0	1	1	0	0	0	0	1	0	0	3	3
OG0007126	0	1	0	1	0	1	2	1	0	0	2	1
OG0007133	0	0	0	0	0	0	2	3	1	0	3	0
OG0007135	1	0	0	1	0	0	5	0	0	0	2	0
OG0007136	1	1	0	2	1	0	0	0	1	0	2	1
OG0007141	0	1	0	1	1	3	1	0	0	0	2	0
OG0007143	0	0	0	0	0	5	0	1	0	0	3	0
OG0007151	0	0	0	1	0	0	0	1	2	0	5	0
OG0007158	0	0	0	0	0	3	0	2	2	0	2	0
OG0007163	0	0	1	1	1	1	2	1	1	0	1	0
OG0007182	1	0	1	1	1	1	1	0	0	0	2	1
OG0007186	0	1	0	1	1	1	2	0	0	0	2	1
OG0007233	1	1	0	1	1	1	1	0	0	0	2	1
OG0007243	0	0	0	1	1	1	2	1	2	0	1	0
OG0007267	0	0	0	0	1	0	1	1	1	0	4	1
OG0007268	1	1	1	1	1	0	1	0	0	0	2	1
OG0007271	1	0	0	2	1	1	0	1	1	0	1	1
OG0007275	1	1	1	1	1	0	1	0	0	0	2	1
OG0007281	1	0	0	2	1	1	1	0	0	0	2	1
OG0007296	1	0	0	1	1	1	0	1	1	0	2	1
OG0007344	1	0	0	0	3	2	3	0	0	0	0	0
OG0007348	0	2	2	0	0	2	3	0	0	0	0	0
OG0007354	0	2	0	2	2	1	1	0	1	0	0	0
OG0007356	1	1	0	0	1	1	3	0	1	0	0	1
OG0007357	0	1	1	1	1	2	1	0	1	0	0	1
OG0007358	0	0	1	3	1	2	2	0	0	0	0	0
OG0007360	0	1	1	1	2	3	1	0	0	0	0	0
OG0007361	0	2	0	2	1	2	1	0	0	0	0	1
OG0007368	0	1	0	1	1	1	2	0	0	0	0	3
OG0007373	1	1	2	0	1	1	3	0	0	0	0	0
OG0007375	1	1	0	1	1	2	1	0	1	0	0	1
OG0007377	1	0	0	2	1	4	1	0	0	0	0	0
OG0007379	0	0	1	0	3	2	3	0	0	0	0	0
OG0007382	1	1	1	2	2	1	1	0	0	0	0	0
OG0007383	0	1	1	1	1	4	1	0	0	0	0	0
OG0007386	0	0	0	2	2	2	1	1	1	0	0	0
OG0007387	0	1	0	0	3	4	1	0	0	0	0	0
OG0007391	1	0	0	2	1	4	1	0	0	0	0	0
OG0007393	0	1	2	4	0	0	2	0	0	0	0	0
OG0007394	0	1	0	2	1	2	3	0	0	0	0	0
OG0007400	1	3	3	0	1	0	1	0	0	0	0	0
OG0007402	0	1	1	0	0	2	1	3	1	0	0	0
OG0007406	0	1	1	5	0	0	0	0	0	0	0	2
OG0007411	0	0	0	0	0	1	0	1	7	0	0	0
OG0007416	1	0	0	0	1	0	0	5	2	0	0	0
OG0007419	0	0	0	5	0	0	0	0	4	0	0	0
OG0007421	0	0	0	5	0	0	0	0	4	0	0	0
OG0007423	0	1	0	0	0	0	0	6	2	0	0	0
OG0007428	0	1	5	3	0	0	0	0	0	0	0	0
OG0007429	2	1	1	5	0	0	0	0	0	0	0	0
OG0007446	0	0	0	8	0	0	0	1	0	0	0	0
OG0007447	0	0	0	0	1	0	0	8	0	0	0	0
OG0007448	0	1	0	1	5	2	0	0	0	0	0	0
OG0007449	1	1	0	6	1	0	0	0	0	0	0	0
OG0007494	1	0	0	0	1	1	1	0	0	0	3	1
OG0007497	1	0	0	1	1	0	1	0	0	0	3	1
OG0007499	0	1	0	3	0	1	1	0	0	0	2	0
OG0007501	0	0	0	1	1	0	2	0	1	0	2	1
OG0007506	0	0	0	0	1	0	1	2	1	0	2	1
OG0007511	0	1	1	2	0	0	0	0	0	0	3	1
OG0007515	0	1	1	1	1	1	1	0	0	0	1	1
OG0007517	0	1	1	1	0	0	0	1	1	0	2	1
OG0007518	1	1	0	1	1	0	1	0	0	0	2	1
OG0007547	0	0	0	2	1	0	1	1	1	0	1	1
OG0007548	0	0	0	1	1	1	1	1	0	0	1	2
OG0007574	0	0	0	2	1	1	0	1	1	0	2	0
OG0007575	0	0	0	2	0	0	0	1	1	0	3	1
OG0007577	1	1	1	3	0	0	0	0	0	0	2	0
OG0007582	1	0	0	1	1	2	1	0	0	0	1	1
OG0007605	0	0	1	0	0	2	2	0	0	0	2	1
OG0007610	0	0	0	0	0	5	0	1	1	0	1	0
OG0007619	1	1	1	1	1	1	1	0	0	0	1	0
OG0007624	0	0	0	0	1	1	1	1	1	0	2	1
OG0007625	1	0	0	2	0	2	1	0	0	0	2	0
OG0007628	0	0	0	1	1	1	1	0	1	0	2	1
OG0007638	1	1	1	2	0	0	0	0	0	0	2	1
OG0007642	1	0	0	1	1	1	1	0	0	0	2	1
OG0007647	1	0	0	1	2	1	1	0	0	0	2	0
OG0007656	2	0	0	1	1	0	1	0	0	0	2	1
OG0007660	0	1	1	1	2	0	1	0	0	0	1	1
OG0007662	1	0	0	2	0	1	0	0	0	0	2	2
OG0007664	1	1	1	0	1	2	0	0	0	0	2	0
OG0007674	1	0	0	0	1	1	2	0	0	0	2	1
OG0007678	0	0	0	1	1	1	1	0	1	0	2	1
OG0007680	1	1	0	2	0	0	0	1	1	0	2	0
OG0007699	0	0	0	0	1	1	1	1	1	0	2	1
OG0007712	0	0	0	1	1	1	0	1	1	0	2	1
OG0007719	1	0	0	2	0	0	0	1	1	0	2	1
OG0007721	2	0	0	0	0	4	1	0	0	0	1	0
OG0007724	1	0	1	1	1	1	1	0	0	0	1	1
OG0007725	0	0	0	0	1	2	1	0	1	0	2	1
OG0007728	0	0	0	0	0	0	1	1	3	0	2	1
OG0007731	0	0	0	3	0	1	0	3	0	0	1	0
OG0007749	1	0	0	1	1	2	0	0	0	0	2	1
OG0007752	1	1	0	0	3	0	1	0	0	0	1	1
OG0007755	1	1	0	0	1	0	1	0	1	0	2	1
OG0007756	1	1	0	0	0	0	0	0	1	0	3	2
OG0007770	0	0	0	0	0	0	6	0	2	0	0	0
OG0007785	0	0	1	2	1	2	1	0	0	0	0	1
OG0007787	0	1	1	0	1	4	1	0	0	0	0	0
OG0007792	1	1	0	1	1	1	1	0	1	0	0	1
OG0007804	0	0	0	0	1	5	1	0	1	0	0	0
OG0007809	0	0	0	0	6	0	1	0	1	0	0	0
OG0007810	0	1	1	2	2	0	2	0	0	0	0	0
OG0007824	1	1	0	0	1	2	2	1	0	0	0	0
OG0007831	1	1	1	1	1	1	2	0	0	0	0	0
OG0007833	1	1	1	1	1	1	2	0	0	0	0	0
OG0007836	1	1	1	1	1	1	2	0	0	0	0	0
OG0007839	1	1	1	0	2	2	1	0	0	0	0	0
OG0007842	1	1	1	0	1	3	1	0	0	0	0	0
OG0007850	2	1	1	1	1	1	1	0	0	0	0	0
OG0007851	0	1	0	2	2	2	1	0	0	0	0	0
OG0007852	0	0	0	1	3	2	1	0	1	0	0	0
OG0007853	0	0	1	2	2	2	1	0	0	0	0	0
OG0007862	0	0	0	2	0	0	1	2	1	0	0	2
OG0007865	0	1	0	2	1	2	2	0	0	0	0	0
OG0007867	1	1	0	2	0	3	1	0	0	0	0	0
OG0007873	1	1	1	1	1	1	0	0	1	0	0	1
OG0007881	0	0	0	0	1	2	0	2	2	0	0	1
OG0007887	0	0	0	1	0	0	0	3	4	0	0	0
OG0007891	1	1	1	1	0	2	0	1	1	0	0	0
OG0007894	1	0	0	0	1	4	0	1	1	0	0	0
OG0007902	7	0	0	0	0	0	0	0	1	0	0	0
OG0007912	0	0	0	0	3	0	0	4	1	0	0	0
OG0007922	0	1	3	1	0	3	0	0	0	0	0	0
OG0007923	0	0	7	0	0	1	0	0	0	0	0	0
OG0007925	2	1	1	4	0	0	0	0	0	0	0	0
OG0007926	0	0	1	0	0	0	0	7	0	0	0	0
OG0007931	0	0	1	7	0	0	0	0	0	0	0	0
OG0007932	0	0	1	4	3	0	0	0	0	0	0	0
OG0007933	1	2	2	3	0	0	0	0	0	0	0	0
OG0007934	0	1	1	2	0	4	0	0	0	0	0	0
OG0007953	0	0	0	3	0	0	0	5	0	0	0	0
OG0007961	2	0	0	3	2	1	0	0	0	0	0	0
OG0007962	1	0	0	7	0	0	0	0	0	0	0	0
OG0007965	1	0	0	7	0	0	0	0	0	0	0	0
OG0007985	3	0	0	0	0	5	0	0	0	0	0	0
OG0007997	0	0	0	0	3	0	0	1	0	0	3	0
OG0008007	0	0	0	0	0	1	0	2	1	0	2	1
OG0008014	0	0	0	1	1	2	0	0	1	0	2	0
OG0008017	0	0	1	1	1	0	0	0	0	0	4	0
OG0008033	0	1	0	0	1	1	1	0	0	0	2	1
OG0008035	0	0	0	0	0	2	0	2	1	0	2	0
OG0008044	0	0	0	1	0	1	0	1	1	0	3	0
OG0008049	1	0	0	1	1	2	0	0	0	0	2	0
OG0008066	1	0	0	0	0	1	1	0	1	0	2	1
OG0008074	0	1	1	2	1	1	0	0	0	0	1	0
OG0008077	0	1	0	2	0	0	0	0	1	0	3	0
OG0008078	0	1	0	1	1	1	0	0	0	0	2	1
OG0008081	1	0	0	2	0	2	1	0	0	0	1	0
OG0008087	1	1	0	2	0	0	0	0	0	0	2	1
OG0008090	0	3	0	0	0	0	0	1	0	0	3	0
OG0008092	0	0	0	1	0	0	0	2	2	0	2	0
OG0008093	1	0	1	1	1	0	0	0	0	0	2	1
OG0008106	0	1	0	0	0	1	2	1	0	0	2	0
OG0008108	0	0	0	0	0	2	3	0	1	0	1	0
OG0008123	0	1	0	1	0	1	0	0	0	0	3	1
OG0008162	0	1	1	1	1	0	1	0	0	0	2	0
OG0008174	2	1	1	1	0	0	0	0	0	0	1	1
OG0008175	0	0	0	2	1	0	1	1	1	0	1	0
OG0008183	1	1	0	0	1	1	0	0	0	0	2	1
OG0008207	1	0	0	0	1	0	0	1	1	0	2	1
OG0008230	1	0	0	0	1	0	1	0	1	0	2	1
OG0008258	0	0	0	2	0	1	2	1	1	0	0	0
OG0008268	3	1	0	0	0	0	1	0	1	0	0	1
OG0008271	0	0	0	0	5	0	1	1	0	0	0	0
OG0008275	0	1	1	0	4	0	1	0	0	0	0	0
OG0008286	0	0	0	1	1	1	1	1	1	0	0	1
OG0008289	0	1	1	0	1	2	2	0	0	0	0	0
OG0008299	0	0	0	0	1	2	3	0	1	0	0	0
OG0008300	1	0	0	1	1	1	1	0	1	0	0	1
OG0008302	2	0	0	1	1	2	1	0	0	0	0	0
OG0008303	0	0	1	0	0	4	2	0	0	0	0	0
OG0008312	0	1	1	3	1	0	1	0	0	0	0	0
OG0008315	1	1	1	1	1	1	1	0	0	0	0	0
OG0008318	1	1	0	1	2	0	1	0	0	0	0	1
OG0008321	0	0	0	0	2	3	1	0	1	0	0	0
OG0008325	1	0	0	1	1	1	3	0	0	0	0	0
OG0008326	0	0	0	0	1	3	2	0	1	0	0	0
OG0008327	0	0	0	1	1	1	1	0	1	0	0	2
OG0008329	0	1	0	0	1	3	2	0	0	0	0	0
OG0008330	1	0	1	1	1	1	1	0	0	0	0	1
OG0008332	0	0	0	0	1	2	3	1	0	0	0	0
OG0008333	0	1	3	0	1	1	1	0	0	0	0	0
OG0008338	1	0	0	1	1	2	1	0	0	0	0	1
OG0008348	2	0	0	1	1	2	1	0	0	0	0	0
OG0008352	0	1	1	1	0	2	1	0	0	0	0	1
OG0008354	1	0	1	1	0	2	2	0	0	0	0	0
OG0008355	0	0	0	2	0	1	1	2	1	0	0	0
OG0008372	3	0	1	0	0	1	0	0	1	0	0	1
OG0008378	2	1	0	1	1	0	0	0	1	0	0	1
OG0008390	0	0	0	0	0	1	0	5	1	0	0	0
OG0008391	4	0	0	0	0	0	0	0	3	0	0	0
OG0008398	0	0	0	5	0	0	0	0	2	0	0	0
OG0008401	0	0	0	0	6	0	0	0	1	0	0	0
OG0008403	0	0	0	0	0	2	0	4	1	0	0	0
OG0008407	0	0	0	0	3	2	0	0	2	0	0	0
OG0008423	0	0	0	1	1	2	0	2	1	0	0	0
OG0008424	2	1	1	0	2	1	0	0	0	0	0	0
OG0008426	0	0	1	6	0	0	0	0	0	0	0	0
OG0008427	0	0	3	0	4	0	0	0	0	0	0	0
OG0008430	1	3	2	1	0	0	0	0	0	0	0	0
OG0008432	0	0	2	1	0	4	0	0	0	0	0	0
OG0008435	0	0	1	0	0	0	0	6	0	0	0	0
OG0008437	0	2	1	4	0	0	0	0	0	0	0	0
OG0008458	0	0	0	0	5	1	0	1	0	0	0	0
OG0008459	0	0	0	1	3	2	0	1	0	0	0	0
OG0008475	4	0	0	3	0	0	0	0	0	0	0	0
OG0008507	1	0	0	0	0	6	0	0	0	0	0	0
OG0008569	0	1	0	0	1	0	0	0	0	0	2	2
OG0008591	0	0	0	0	1	0	3	1	0	0	1	0
OG0008597	0	1	1	2	0	0	0	0	0	0	2	0
OG0008610	0	0	0	0	1	2	0	2	0	0	1	0
OG0008617	0	0	1	1	0	0	0	1	1	0	1	1
OG0008637	0	1	0	1	1	1	0	0	0	0	2	0
OG0008642	0	0	0	0	1	2	0	0	1	0	1	1
OG0008647	0	0	0	1	3	0	0	0	1	0	1	0
OG0008652	1	0	0	0	1	0	0	0	0	0	3	1
OG0008656	1	0	0	1	0	0	0	1	1	0	1	1
OG0008668	1	0	0	0	1	1	0	0	0	0	2	1
OG0008669	0	0	0	0	0	1	0	0	1	0	3	1
OG0008671	0	0	0	0	2	0	0	0	1	0	2	1
OG0008681	0	1	0	0	1	1	0	0	0	0	2	1
OG0008684	0	1	1	2	0	0	0	0	0	0	2	0
OG0008709	1	1	1	0	0	0	1	0	0	0	1	1
OG0008726	1	0	1	0	1	0	0	0	1	0	1	1
OG0008732	0	2	0	0	1	1	0	0	0	0	2	0
OG0008734	0	1	1	2	0	0	0	0	0	0	2	0
OG0008750	0	0	0	1	0	0	0	2	0	0	3	0
OG0008754	0	0	0	0	0	1	0	0	1	0	4	0
OG0008787	1	0	0	0	1	0	0	1	0	0	2	1
OG0008791	0	0	1	0	0	4	0	0	0	0	1	0
OG0008793	0	0	1	2	0	0	0	0	0	0	2	1
OG0008795	1	1	0	0	2	0	0	0	0	0	1	1
OG0008797	1	0	1	0	2	0	0	0	0	0	1	1
OG0008798	1	0	0	0	0	0	0	1	1	0	2	1
OG0008806	0	0	0	0	1	1	2	1	1	0	0	0
OG0008816	0	0	0	0	0	2	1	2	1	0	0	0
OG0008819	0	0	0	0	2	0	2	1	1	0	0	0
OG0008822	0	1	2	0	0	0	2	0	1	0	0	0
OG0008824	0	0	0	0	0	0	1	0	5	0	0	0
OG0008832	1	0	0	2	0	1	2	0	0	0	0	0
OG0008846	0	0	0	1	1	1	1	1	1	0	0	0
OG0008847	0	1	1	0	0	2	2	0	0	0	0	0
OG0008861	0	1	1	2	0	1	1	0	0	0	0	0
OG0008862	0	1	1	0	1	2	1	0	0	0	0	0
OG0008867	0	1	0	0	0	4	1	0	0	0	0	0
OG0008877	0	1	0	1	1	2	1	0	0	0	0	0
OG0008881	0	3	1	0	0	0	2	0	0	0	0	0
OG0008889	0	0	0	0	0	1	1	1	3	0	0	0
OG0008890	0	1	1	1	1	1	1	0	0	0	0	0
OG0008896	0	1	0	0	2	2	1	0	0	0	0	0
OG0008918	0	0	0	1	2	1	1	1	0	0	0	0
OG0008920	1	0	0	2	0	2	1	0	0	0	0	0
OG0008926	1	0	0	0	1	2	2	0	0	0	0	0
OG0008928	0	1	0	0	1	1	1	1	1	0	0	0
OG0008929	2	1	1	1	0	0	1	0	0	0	0	0
OG0008930	0	0	0	1	1	1	2	0	1	0	0	0
OG0008931	0	1	0	1	1	2	1	0	0	0	0	0
OG0008932	1	0	1	1	1	1	1	0	0	0	0	0
OG0008934	1	0	0	1	0	2	2	0	0	0	0	0
OG0008946	0	1	1	2	0	0	0	0	0	0	0	2
OG0008947	0	1	0	2	1	1	0	0	0	0	0	1
OG0008955	1	1	0	1	2	0	0	0	0	0	0	1
OG0008960	0	1	2	1	0	0	0	0	0	0	0	2
OG0008961	0	1	0	1	1	2	0	0	0	0	0	1
OG0008969	0	0	0	0	4	0	0	1	1	0	0	0
OG0008974	0	0	0	4	0	0	0	1	1	0	0	0
OG0008988	0	0	0	0	1	2	0	2	1	0	0	0
OG0008989	0	0	0	1	0	0	0	3	2	0	0	0
OG0008995	0	2	1	0	0	0	0	2	1	0	0	0
OG0009000	2	0	0	0	0	0	0	2	2	0	0	0
OG0009006	0	0	0	1	1	3	0	0	1	0	0	0
OG0009008	0	0	0	0	1	0	0	2	3	0	0	0
OG0009009	0	0	0	0	1	0	0	2	3	0	0	0
OG0009011	0	0	0	0	4	0	0	1	1	0	0	0
OG0009015	4	0	0	0	0	0	0	1	1	0	0	0
OG0009022	0	0	3	3	0	0	0	0	0	0	0	0
OG0009023	0	0	3	2	1	0	0	0	0	0	0	0
OG0009027	3	1	1	0	1	0	0	0	0	0	0	0
OG0009033	2	1	1	2	0	0	0	0	0	0	0	0
OG0009038	1	1	1	2	1	0	0	0	0	0	0	0
OG0009064	0	0	0	2	0	0	0	4	0	0	0	0
OG0009070	0	0	0	0	1	4	0	1	0	0	0	0
OG0009072	0	0	0	0	2	3	0	1	0	0	0	0
OG0009074	0	3	0	2	1	0	0	0	0	0	0	0
OG0009076	0	1	0	0	5	0	0	0	0	0	0	0
OG0009149	0	0	0	0	0	2	0	1	0	0	2	0
OG0009172	0	0	0	1	0	0	0	0	1	0	2	1
OG0009203	0	1	1	0	0	2	0	0	0	0	1	0
OG0009248	0	0	1	1	0	1	0	0	0	0	2	0
OG0009268	0	0	1	1	0	1	0	0	0	0	2	0
OG0009272	1	0	0	2	0	0	0	0	0	0	2	0
OG0009306	1	1	0	0	0	0	0	2	0	0	1	0
OG0009320	0	1	0	0	0	0	0	1	2	0	1	0
OG0009329	1	0	0	0	1	0	1	0	0	0	2	0
OG0009338	0	1	1	1	0	0	0	0	0	0	2	0
OG0009339	0	1	0	0	0	1	0	0	1	0	1	1
OG0009358	0	1	1	1	0	0	0	0	0	0	1	1
OG0009359	1	1	1	1	0	0	0	0	0	0	1	0
OG0009396	0	1	0	0	1	0	0	0	0	0	2	1
OG0009402	1	0	0	1	0	0	1	0	0	0	2	0
OG0009427	1	0	0	0	1	0	0	0	1	0	1	1
OG0009428	0	0	0	1	0	0	0	0	1	0	2	1
OG0009429	0	1	1	0	0	0	0	0	1	0	1	1
OG0009435	1	1	0	0	1	0	0	0	0	0	1	1
OG0009438	0	0	0	2	0	0	0	0	2	0	1	0
OG0009456	0	0	0	1	0	1	0	0	1	0	1	1
OG0009463	0	0	0	0	0	0	3	0	2	0	0	0
OG0009478	0	0	0	1	0	0	3	0	1	0	0	0
OG0009482	0	0	1	1	1	1	1	0	0	0	0	0
OG0009484	0	0	0	0	0	0	4	1	0	0	0	0
OG0009504	0	0	0	0	1	0	2	2	0	0	0	0
OG0009507	0	0	0	0	0	0	4	1	0	0	0	0
OG0009522	0	1	0	0	1	1	1	0	0	0	0	1
OG0009528	0	1	0	1	0	1	1	0	0	0	0	1
OG0009546	0	0	0	0	3	0	1	1	0	0	0	0
OG0009549	0	1	1	0	1	1	1	0	0	0	0	0
OG0009555	0	0	0	0	0	1	2	1	1	0	0	0
OG0009579	0	1	0	1	1	1	1	0	0	0	0	0
OG0009582	0	0	0	0	1	2	1	0	1	0	0	0
OG0009598	1	0	0	2	1	0	1	0	0	0	0	0
OG0009604	1	0	0	1	1	1	1	0	0	0	0	0
OG0009612	0	1	1	0	0	2	1	0	0	0	0	0
OG0009644	0	1	0	0	2	1	0	0	0	0	0	1
OG0009646	0	1	1	0	0	0	0	1	1	0	0	1
OG0009662	0	0	0	0	0	1	0	2	1	0	0	1
OG0009666	0	0	0	2	0	0	0	0	3	0	0	0
OG0009668	1	1	1	0	0	0	0	0	2	0	0	0
OG0009670	0	0	0	1	0	0	0	2	2	0	0	0
OG0009678	1	1	1	1	0	0	0	0	1	0	0	0
OG0009680	1	0	0	0	0	0	0	2	2	0	0	0
OG0009686	0	0	0	1	0	3	0	0	1	0	0	0
OG0009688	0	0	0	4	0	0	0	0	1	0	0	0
OG0009689	0	1	1	1	0	0	0	1	1	0	0	0
OG0009695	0	0	1	0	0	0	0	3	1	0	0	0
OG0009696	0	0	0	0	2	0	0	2	1	0	0	0
OG0009702	0	0	0	4	0	0	0	0	1	0	0	0
OG0009703	0	1	0	1	0	0	0	1	2	0	0	0
OG0009707	0	0	0	0	0	2	0	2	1	0	0	0
OG0009710	0	0	0	2	0	0	0	2	1	0	0	0
OG0009711	0	0	0	1	1	0	0	2	1	0	0	0
OG0009714	0	1	0	1	0	1	0	1	1	0	0	0
OG0009716	0	0	0	3	0	0	0	1	1	0	0	0
OG0009717	0	0	0	2	0	1	0	1	1	0	0	0
OG0009719	0	0	0	0	0	1	0	3	1	0	0	0
OG0009725	0	0	0	0	4	0	0	0	1	0	0	0
OG0009730	1	0	0	0	1	2	0	0	1	0	0	0
OG0009741	0	0	1	1	1	2	0	0	0	0	0	0
OG0009748	0	0	1	0	3	1	0	0	0	0	0	0
OG0009751	0	0	1	4	0	0	0	0	0	0	0	0
OG0009753	0	0	1	4	0	0	0	0	0	0	0	0
OG0009757	0	0	1	1	1	2	0	0	0	0	0	0
OG0009759	0	1	1	0	1	2	0	0	0	0	0	0
OG0009760	0	2	1	2	0	0	0	0	0	0	0	0
OG0009761	0	3	1	1	0	0	0	0	0	0	0	0
OG0009767	1	1	2	1	0	0	0	0	0	0	0	0
OG0009770	0	1	1	3	0	0	0	0	0	0	0	0
OG0009771	0	2	1	1	1	0	0	0	0	0	0	0
OG0009806	0	0	0	2	0	0	0	3	0	0	0	0
OG0009812	0	1	0	4	0	0	0	0	0	0	0	0
OG0009813	0	1	0	0	1	3	0	0	0	0	0	0
OG0009814	0	1	0	2	1	1	0	0	0	0	0	0
OG0009816	0	1	0	0	1	3	0	0	0	0	0	0
OG0009845	1	0	0	0	2	2	0	0	0	0	0	0
OG0009930	0	0	0	2	0	0	0	0	1	0	1	0
OG0009974	1	0	0	1	0	0	0	0	0	0	2	0
OG0009980	0	1	0	0	1	1	0	0	0	0	1	0
OG0009989	0	0	0	0	0	2	0	1	0	0	1	0
OG0009990	0	0	1	1	0	0	0	0	0	0	2	0
OG0010032	0	0	0	0	1	1	0	0	1	0	1	0
OG0010040	1	0	0	0	1	0	0	0	0	0	1	1
OG0010046	0	1	0	1	0	0	0	0	0	0	1	1
OG0010059	0	0	0	0	1	0	0	1	1	0	1	0
OG0010099	0	0	0	0	0	0	2	0	1	0	1	0
OG0010148	1	0	0	1	0	0	0	0	0	0	2	0
OG0010152	0	0	0	1	0	0	0	1	1	0	1	0
OG0010157	0	2	0	0	0	0	0	0	1	0	1	0
OG0010164	1	0	0	0	0	0	0	1	1	0	1	0
OG0010256	1	0	0	0	1	1	1	0	0	0	0	0
OG0010259	0	0	1	0	0	0	3	0	0	0	0	0
OG0010266	0	0	0	0	0	0	3	1	0	0	0	0
OG0010278	0	0	0	1	0	0	2	0	1	0	0	0
OG0010308	1	0	0	0	1	1	1	0	0	0	0	0
OG0010311	0	0	0	0	0	0	1	2	1	0	0	0
OG0010323	1	0	0	1	1	0	1	0	0	0	0	0
OG0010332	0	1	0	0	1	1	1	0	0	0	0	0
OG0010347	0	1	0	0	0	0	2	0	1	0	0	0
OG0010368	0	1	0	1	0	0	1	0	0	0	0	1
OG0010370	0	0	0	0	0	0	2	2	0	0	0	0
OG0010380	1	0	0	1	1	0	1	0	0	0	0	0
OG0010403	0	0	1	0	0	2	1	0	0	0	0	0
OG0010406	0	1	1	1	0	0	1	0	0	0	0	0
OG0010416	0	2	1	0	0	0	1	0	0	0	0	0
OG0010436	1	0	0	0	1	1	1	0	0	0	0	0
OG0010459	0	0	0	0	0	0	1	0	3	0	0	0
OG0010460	1	2	0	0	0	0	1	0	0	0	0	0
OG0010470	0	0	0	1	0	0	1	2	0	0	0	0
OG0010485	0	0	0	1	0	0	1	1	1	0	0	0
OG0010500	0	1	0	0	0	1	2	0	0	0	0	0
OG0010502	0	1	1	0	0	0	2	0	0	0	0	0
OG0010508	0	0	0	0	0	0	1	2	1	0	0	0
OG0010513	0	1	0	0	2	0	1	0	0	0	0	0
OG0010542	1	0	0	0	0	2	0	0	0	0	0	1
OG0010544	0	1	1	1	0	0	0	0	0	0	0	1
OG0010548	0	0	0	1	1	1	0	0	1	0	0	0
OG0010560	0	1	1	0	0	0	0	0	2	0	0	0
OG0010578	0	0	0	0	0	2	0	1	1	0	0	0
OG0010595	0	0	0	1	0	0	0	2	1	0	0	0
OG0010596	0	0	3	0	0	0	0	0	1	0	0	0
OG0010621	0	0	0	1	0	0	0	1	2	0	0	0
OG0010624	0	0	1	0	0	0	0	2	1	0	0	0
OG0010625	0	1	1	0	0	0	0	1	1	0	0	0
OG0010630	2	0	0	0	0	0	0	1	1	0	0	0
OG0010633	1	1	1	0	0	0	0	0	1	0	0	0
OG0010636	0	0	0	1	0	0	0	1	2	0	0	0
OG0010640	0	0	0	0	2	1	0	0	1	0	0	0
OG0010641	0	0	0	0	3	0	0	0	1	0	0	0
OG0010646	0	0	0	0	0	2	0	1	1	0	0	0
OG0010662	0	0	0	0	0	1	0	2	1	0	0	0
OG0010663	0	2	0	0	0	0	0	1	1	0	0	0
OG0010667	0	0	0	1	0	0	0	2	1	0	0	0
OG0010668	0	0	0	0	0	3	0	0	1	0	0	0
OG0010670	0	1	1	0	0	0	0	1	1	0	0	0
OG0010671	1	0	0	1	0	0	0	1	1	0	0	0
OG0010673	0	2	1	0	0	0	0	0	1	0	0	0
OG0010674	0	0	0	0	1	1	0	1	1	0	0	0
OG0010676	0	0	0	1	0	1	0	1	1	0	0	0
OG0010682	0	0	0	0	0	2	0	1	1	0	0	0
OG0010683	0	0	0	1	0	0	0	2	1	0	0	0
OG0010685	0	0	1	3	0	0	0	0	0	0	0	0
OG0010686	0	0	1	3	0	0	0	0	0	0	0	0
OG0010694	1	1	1	1	0	0	0	0	0	0	0	0
OG0010698	0	1	1	2	0	0	0	0	0	0	0	0
OG0010700	1	1	1	1	0	0	0	0	0	0	0	0
OG0010703	1	1	1	1	0	0	0	0	0	0	0	0
OG0010708	0	2	1	1	0	0	0	0	0	0	0	0
OG0010709	0	1	1	0	1	1	0	0	0	0	0	0
OG0010710	0	1	2	0	1	0	0	0	0	0	0	0
OG0010711	0	1	1	2	0	0	0	0	0	0	0	0
OG0010713	1	1	1	1	0	0	0	0	0	0	0	0
OG0010714	0	1	2	1	0	0	0	0	0	0	0	0
OG0010719	1	1	1	0	1	0	0	0	0	0	0	0
OG0010724	0	1	2	0	0	1	0	0	0	0	0	0
OG0010725	1	1	1	0	1	0	0	0	0	0	0	0
OG0010727	1	1	1	0	1	0	0	0	0	0	0	0
OG0010728	1	1	1	1	0	0	0	0	0	0	0	0
OG0010731	1	1	1	1	0	0	0	0	0	0	0	0
OG0010736	0	2	1	1	0	0	0	0	0	0	0	0
OG0010738	0	1	1	1	1	0	0	0	0	0	0	0
OG0010739	1	1	1	1	0	0	0	0	0	0	0	0
OG0010743	1	1	1	0	1	0	0	0	0	0	0	0
OG0010744	0	2	1	0	0	0	0	1	0	0	0	0
OG0010745	1	1	1	1	0	0	0	0	0	0	0	0
OG0010746	1	1	1	1	0	0	0	0	0	0	0	0
OG0010747	1	1	1	1	0	0	0	0	0	0	0	0
OG0010748	1	1	1	1	0	0	0	0	0	0	0	0
OG0010753	0	0	1	0	0	0	0	3	0	0	0	0
OG0010799	0	0	0	0	1	2	0	1	0	0	0	0
OG0010804	0	0	0	1	1	0	0	2	0	0	0	0
OG0010809	0	0	0	0	2	1	0	1	0	0	0	0
OG0010810	0	0	0	1	0	2	0	1	0	0	0	0
OG0010816	0	0	0	0	2	1	0	1	0	0	0	0
OG0010817	0	0	0	3	0	0	0	1	0	0	0	0
OG0010818	0	0	0	0	3	0	0	1	0	0	0	0
OG0010819	0	2	0	2	0	0	0	0	0	0	0	0
OG0010821	0	1	0	3	0	0	0	0	0	0	0	0
OG0010824	1	1	0	0	1	1	0	0	0	0	0	0
OG0010826	0	2	0	2	0	0	0	0	0	0	0	0
OG0010827	2	1	0	1	0	0	0	0	0	0	0	0
OG0010828	0	2	0	2	0	0	0	0	0	0	0	0
OG0010894	1	0	0	1	0	2	0	0	0	0	0	0
OG0010932	2	0	0	0	0	2	0	0	0	0	0	0
OG0011131	0	1	0	1	0	0	0	0	0	0	1	0
OG0011183	0	0	0	0	0	0	1	1	0	0	1	0
OG0011350	0	0	0	1	0	0	0	1	0	0	1	0
OG0011468	0	0	0	0	0	0	1	2	0	0	0	0
OG0011471	1	0	0	0	0	1	1	0	0	0	0	0
OG0011533	0	0	0	0	0	0	1	1	1	0	0	0
OG0011538	0	1	1	0	0	0	1	0	0	0	0	0
OG0011542	0	0	0	0	0	0	2	1	0	0	0	0
OG0011563	0	0	1	0	1	0	1	0	0	0	0	0
OG0011582	0	1	0	0	0	0	2	0	0	0	0	0
OG0011635	0	0	0	0	1	0	1	0	1	0	0	0
OG0011662	0	0	0	1	0	0	1	1	0	0	0	0
OG0011681	0	0	1	0	0	1	1	0	0	0	0	0
OG0011693	0	0	0	0	0	0	2	0	1	0	0	0
OG0011704	0	0	1	1	0	0	1	0	0	0	0	0
OG0011718	0	1	0	0	0	0	2	0	0	0	0	0
OG0011733	0	0	1	0	0	0	2	0	0	0	0	0
OG0011739	1	0	0	0	1	0	1	0	0	0	0	0
OG0011740	0	1	1	0	0	0	1	0	0	0	0	0
OG0011745	0	1	1	0	0	0	1	0	0	0	0	0
OG0011747	0	1	0	0	1	0	1	0	0	0	0	0
OG0011760	1	0	0	0	0	0	0	0	1	0	0	1
OG0011763	0	0	1	0	1	0	0	0	0	0	0	1
OG0011795	0	0	0	1	0	0	0	1	1	0	0	0
OG0011804	0	0	0	0	2	0	0	0	1	0	0	0
OG0011816	0	0	0	0	0	1	0	1	1	0	0	0
OG0011819	0	0	0	1	0	0	0	1	1	0	0	0
OG0011823	0	0	0	0	0	1	0	1	1	0	0	0
OG0011829	0	1	1	0	0	0	0	0	1	0	0	0
OG0011833	0	0	0	1	0	0	0	0	2	0	0	0
OG0011835	0	0	0	0	1	1	0	0	1	0	0	0
OG0011853	0	0	0	0	0	2	0	0	1	0	0	0
OG0011867	0	1	1	0	0	0	0	0	1	0	0	0
OG0011869	0	0	0	1	0	0	0	1	1	0	0	0
OG0011876	0	1	1	0	0	0	0	0	1	0	0	0
OG0011878	0	0	0	0	0	2	0	0	1	0	0	0
OG0011882	0	0	0	0	1	1	0	0	1	0	0	0
OG0011907	0	0	0	0	0	2	0	0	1	0	0	0
OG0011915	0	0	0	0	1	0	0	1	1	0	0	0
OG0011919	0	1	0	0	0	0	0	1	1	0	0	0
OG0011920	0	0	0	0	0	2	0	0	1	0	0	0
OG0011925	0	0	0	0	0	1	0	1	1	0	0	0
OG0011927	0	1	0	0	0	0	0	1	1	0	0	0
OG0011932	0	1	0	0	0	0	0	0	2	0	0	0
OG0011933	0	0	0	0	0	1	0	1	1	0	0	0
OG0011940	0	0	0	0	0	1	0	0	2	0	0	0
OG0011941	0	0	0	2	0	0	0	0	1	0	0	0
OG0011947	0	0	0	0	0	2	0	0	1	0	0	0
OG0011953	0	0	0	0	2	0	0	0	1	0	0	0
OG0011955	0	0	0	0	1	1	0	0	1	0	0	0
OG0011958	0	0	0	0	1	0	0	1	1	0	0	0
OG0011978	0	2	0	0	0	0	0	0	1	0	0	0
OG0012003	0	0	0	1	0	0	0	1	1	0	0	0
OG0012009	0	0	0	1	0	0	0	1	1	0	0	0
OG0012024	0	0	0	1	0	0	0	1	1	0	0	0
OG0012044	0	1	0	0	0	0	0	1	1	0	0	0
OG0012063	1	0	0	0	0	0	0	1	1	0	0	0
OG0012068	0	1	0	0	1	0	0	0	1	0	0	0
OG0012080	0	0	0	0	0	2	0	0	1	0	0	0
OG0012086	0	1	0	0	0	0	0	1	1	0	0	0
OG0012090	0	0	0	0	0	1	0	1	1	0	0	0
OG0012100	1	0	0	0	0	0	0	1	1	0	0	0
OG0012105	0	0	0	1	0	0	0	1	1	0	0	0
OG0012132	0	0	1	0	0	0	0	1	1	0	0	0
OG0012133	0	0	0	1	0	0	0	1	1	0	0	0
OG0012139	0	1	1	1	0	0	0	0	0	0	0	0
OG0012148	0	1	1	1	0	0	0	0	0	0	0	0
OG0012155	0	0	1	1	1	0	0	0	0	0	0	0
OG0012156	0	1	1	1	0	0	0	0	0	0	0	0
OG0012158	0	1	1	0	1	0	0	0	0	0	0	0
OG0012160	0	1	1	0	0	0	0	1	0	0	0	0
OG0012164	0	1	1	1	0	0	0	0	0	0	0	0
OG0012167	0	1	1	1	0	0	0	0	0	0	0	0
OG0012176	1	0	1	1	0	0	0	0	0	0	0	0
OG0012183	0	1	1	1	0	0	0	0	0	0	0	0
OG0012186	0	1	1	1	0	0	0	0	0	0	0	0
OG0012192	0	1	1	0	1	0	0	0	0	0	0	0
OG0012203	0	1	1	1	0	0	0	0	0	0	0	0
OG0012204	0	1	1	1	0	0	0	0	0	0	0	0
OG0012206	1	0	1	1	0	0	0	0	0	0	0	0
OG0012215	0	1	1	1	0	0	0	0	0	0	0	0
OG0012221	0	0	1	2	0	0	0	0	0	0	0	0
OG0012226	0	1	1	0	0	1	0	0	0	0	0	0
OG0012232	0	1	1	0	0	0	0	1	0	0	0	0
OG0012234	0	1	1	1	0	0	0	0	0	0	0	0
OG0012244	0	1	1	1	0	0	0	0	0	0	0	0
OG0012246	0	1	1	0	0	1	0	0	0	0	0	0
OG0012252	0	1	1	1	0	0	0	0	0	0	0	0
OG0012255	0	1	1	0	1	0	0	0	0	0	0	0
OG0012259	0	0	1	0	0	2	0	0	0	0	0	0
OG0012265	1	0	1	1	0	0	0	0	0	0	0	0
OG0012275	0	0	1	2	0	0	0	0	0	0	0	0
OG0012277	0	0	1	2	0	0	0	0	0	0	0	0
OG0012280	0	1	1	0	1	0	0	0	0	0	0	0
OG0012288	0	1	1	1	0	0	0	0	0	0	0	0
OG0012296	0	1	1	0	1	0	0	0	0	0	0	0
OG0012297	0	1	1	0	1	0	0	0	0	0	0	0
OG0012406	0	0	0	0	1	0	0	2	0	0	0	0
OG0012409	0	0	0	1	0	0	0	2	0	0	0	0
OG0012411	0	0	0	2	0	0	0	1	0	0	0	0
OG0012414	1	1	0	0	0	0	0	1	0	0	0	0
OG0012415	0	0	0	0	1	0	0	2	0	0	0	0
OG0012419	0	0	0	0	1	0	0	2	0	0	0	0
OG0012420	0	0	0	0	2	0	0	1	0	0	0	0
OG0012421	0	0	0	0	1	1	0	1	0	0	0	0
OG0012424	0	0	0	2	0	0	0	1	0	0	0	0
OG0012425	0	0	0	0	0	2	0	1	0	0	0	0
OG0012426	0	0	0	2	0	0	0	1	0	0	0	0
OG0012428	0	1	0	1	0	1	0	0	0	0	0	0
OG0012431	0	1	0	2	0	0	0	0	0	0	0	0
OG0012432	1	1	0	1	0	0	0	0	0	0	0	0
OG0012433	0	1	0	1	0	1	0	0	0	0	0	0
OG0012434	0	1	0	0	1	1	0	0	0	0	0	0
OG0012435	0	2	0	1	0	0	0	0	0	0	0	0
OG0012439	1	1	0	1	0	0	0	0	0	0	0	0
OG0012441	1	1	0	0	1	0	0	0	0	0	0	0
OG0012445	0	1	0	2	0	0	0	0	0	0	0	0
OG0012446	0	1	0	0	0	2	0	0	0	0	0	0
OG0012448	0	2	0	1	0	0	0	0	0	0	0	0
OG0012478	2	0	0	1	0	0	0	0	0	0	0	0
OG0012487	1	0	0	2	0	0	0	0	0	0	0	0
OG0012500	2	0	0	1	0	0	0	0	0	0	0	0
OG0012505	2	0	0	1	0	0	0	0	0	0	0	0
OG0012583	1	0	0	0	0	2	0	0	0	0	0	0
OG0012701	1	0	0	0	1	1	0	0	0	0	0	0
OG0012754	1	0	0	0	2	0	0	0	0	0	0	0
OG0013089	0	0	0	0	0	0	1	1	0	0	0	0
OG0013092	1	0	0	0	0	0	1	0	0	0	0	0
OG0013158	0	0	1	0	0	0	1	0	0	0	0	0
OG0013161	0	0	0	0	0	0	1	0	1	0	0	0
OG0013188	1	0	0	0	0	0	1	0	0	0	0	0
OG0013203	0	0	1	0	0	0	1	0	0	0	0	0
OG0013235	0	0	0	0	0	0	1	0	1	0	0	0
OG0013404	0	0	0	0	1	0	0	0	1	0	0	0
OG0013506	0	0	0	0	1	0	0	0	1	0	0	0
OG0013532	0	1	0	0	0	0	0	0	1	0	0	0
OG0013880	0	0	0	0	0	1	0	0	1	0	0	0
OG0013944	0	1	0	0	0	0	0	0	1	0	0	0
OG0014028	0	0	0	1	0	0	0	0	1	0	0	0
OG0014098	1	0	0	0	0	0	0	0	1	0	0	0
OG0014196	0	0	0	0	0	1	0	0	1	0	0	0
OG0014277	0	0	0	0	0	1	0	0	1	0	0	0
OG0014299	0	0	0	0	1	0	0	0	1	0	0	0
OG0014336	0	0	0	1	0	0	0	0	1	0	0	0
OG0014364	0	0	0	0	0	1	0	0	1	0	0	0
OG0014469	0	0	1	0	0	0	0	0	1	0	0	0
OG0014717	0	0	1	0	1	0	0	0	0	0	0	0
OG0014733	0	0	1	1	0	0	0	0	0	0	0	0
OG0014765	0	0	1	0	0	0	0	1	0	0	0	0
OG0014820	0	0	1	0	1	0	0	0	0	0	0	0
OG0014831	0	0	1	0	1	0	0	0	0	0	0	0
OG0014840	0	0	1	0	1	0	0	0	0	0	0	0
OG0014843	0	0	1	1	0	0	0	0	0	0	0	0
OG0014851	0	0	1	1	0	0	0	0	0	0	0	0
OG0014853	0	0	1	0	0	0	0	1	0	0	0	0
OG0014869	0	0	1	1	0	0	0	0	0	0	0	0
OG0014878	0	0	1	1	0	0	0	0	0	0	0	0
OG0014905	0	0	1	0	0	1	0	0	0	0	0	0
OG0014963	0	0	1	1	0	0	0	0	0	0	0	0
OG0014969	0	0	1	1	0	0	0	0	0	0	0	0
OG0014970	0	0	1	1	0	0	0	0	0	0	0	0
OG0015005	0	0	1	1	0	0	0	0	0	0	0	0
OG0015063	0	0	1	1	0	0	0	0	0	0	0	0
OG0015069	0	0	1	1	0	0	0	0	0	0	0	0
OG0015101	0	0	1	1	0	0	0	0	0	0	0	0
OG0015113	0	0	1	1	0	0	0	0	0	0	0	0
OG0015182	0	0	1	1	0	0	0	0	0	0	0	0
OG0015208	0	0	1	1	0	0	0	0	0	0	0	0
OG0015218	0	0	1	1	0	0	0	0	0	0	0	0
OG0015419	0	0	0	1	0	0	0	1	0	0	0	0
OG0015424	0	0	0	0	1	0	0	1	0	0	0	0
OG0015425	0	0	0	1	0	0	0	1	0	0	0	0
OG0015428	1	0	0	0	0	0	0	1	0	0	0	0
OG0015432	0	0	0	0	0	1	0	1	0	0	0	0
OG0015435	0	0	0	0	1	0	0	1	0	0	0	0
OG0015438	0	0	0	1	0	0	0	1	0	0	0	0
OG0015439	1	0	0	0	0	0	0	1	0	0	0	0
OG0015444	1	0	0	0	0	0	0	1	0	0	0	0
OG0015445	0	0	0	0	1	0	0	1	0	0	0	0
OG0015448	0	0	0	0	1	0	0	1	0	0	0	0
OG0015450	0	0	0	0	0	1	0	1	0	0	0	0
OG0015451	0	0	0	0	1	0	0	1	0	0	0	0
OG0015453	0	0	0	0	0	1	0	1	0	0	0	0
OG0015455	0	0	0	0	0	1	0	1	0	0	0	0
OG0015457	0	0	0	0	1	0	0	1	0	0	0	0
OG0015461	0	1	0	1	0	0	0	0	0	0	0	0
OG0015466	0	1	0	0	0	1	0	0	0	0	0	0
OG0015468	0	1	0	0	1	0	0	0	0	0	0	0
OG0015469	0	1	0	1	0	0	0	0	0	0	0	0
OG0015471	0	1	0	1	0	0	0	0	0	0	0	0
OG0015474	0	1	0	1	0	0	0	0	0	0	0	0
OG0015480	0	1	0	1	0	0	0	0	0	0	0	0
OG0015483	0	1	0	1	0	0	0	0	0	0	0	0
OG0015485	0	1	0	1	0	0	0	0	0	0	0	0
OG0015499	0	1	0	1	0	0	0	0	0	0	0	0
OG0015543	1	0	0	1	0	0	0	0	0	0	0	0
OG0015580	1	0	0	1	0	0	0	0	0	0	0	0
OG0015587	1	0	0	1	0	0	0	0	0	0	0	0
OG0015592	1	0	0	1	0	0	0	0	0	0	0	0
OG0015599	1	0	0	1	0	0	0	0	0	0	0	0
OG0015616	1	0	0	1	0	0	0	0	0	0	0	0
OG0015626	1	0	0	1	0	0	0	0	0	0	0	0
OG0015928	1	0	0	0	1	0	0	0	0	0	0	0
OG0015937	1	0	0	0	1	0	0	0	0	0	0	0
OG0015944	1	0	0	0	1	0	0	0	0	0	0	0
