# Supplementary material for: Tracing animal genomic evolution with the chromosomal-level assembly of the freshwater sponge Ephydatia muelleri
Source: Nat Commun. 2020 Jul 27;11:3676. doi: 10.1038/s41467-020-17397-w (PMC7385117; doi:10.1038/s41467-020-17397-w)
Supplement: Supplementary file 9 — Supplementary Data 5 [file 41467_2020_17397_MOESM9_ESM.zip › Supplementary_Data_5_gain_loss_analyses_lists/Loss_Analysis/How_losses_determined.txt]

Working for finding missing genes in our phylogeny.

Used the "Orthogroups.GeneCount.tsv" file, from Orthofinder 2 output, as the basis for searches

Performed this separately, for porosis losses followed by ctenosis losses, in respective directories.

Porosis is at the top of this document, Ctenosis begins approx half way


-----------

original order

1	2Bflo	3Eph1	4Hum1	5Mle1	6Monosiga1	7Nve1	8Pbachei2	9Sal1	10Sci1	11Twi1	12aqu1	13cow1	Total

awk 'BEGIN {FS="\t"; OFS="\t"} {print $1, $13, $9, $6, $10, $12, $11, $3, $8, $5, $7, $2, $4}' Orthogroups.GeneCount.tsv > Phyloorder.tsv

Amended order:
1	2cow1	3Sal1	4Monosiga1	5Sci1	6aqu1	7Twi1	8Eph1	9Pbachei2	10Mle1	11Nve1	12Bflo	13Hum1


---------

NB these numbers need trimming for tree position, as they will include losses from internally nested nodes

------

POROSIS:

______

Nematostella and chordate missing:

cat Phyloorder.tsv | awk '$11 ~ /^0/' | awk '$12 ~ /^0/' | awk '$13 ~ /^0/' | awk '{if(((($2+$3+$4) >= 1) && (($5+$6+$7+$8) >= 1)) || ((($2+$3+$4) >= 1) && (($9+$10) >= 1)) || ((($9+$10) >= 1) && (($5+$6+$7+$8) >= 1))){ print } }' > nemat_chormissing

657


------

Get all those missing in Branchiostoma but present in any two prev lineages

cat Phyloorder.tsv | awk '$12 ~ /^0/' | awk '{if(((($2+$3+$4) >= 1) && (($5+$6+$7+$8) >= 1)) || ((($2+$3+$4) >= 1) && (($9+$10) >= 1)) || ((($9+$10) >= 1) && (($5+$6+$7+$8) >= 1)) || ((($9+$10) >= 1) && (($11) >= 1)) || ((($11) >= 1) && (($5+$6+$7+$8) >= 1)) || ((($2+$3+$4) >= 1) && (($11) >= 1))){ print } }' > Branchiostoma_missing

1699

-----

Get all those missing in Human but present in any two prev lineages

cat Phyloorder.tsv | awk '$13 ~ /^0/' | awk '{if(((($2+$3+$4) >= 1) && (($5+$6+$7+$8) >= 1)) || ((($2+$3+$4) >= 1) && (($9+$10) >= 1)) || ((($9+$10) >= 1) && (($5+$6+$7+$8) >= 1)) || ((($9+$10) >= 1) && (($11) >= 1)) || ((($11) >= 1) && (($5+$6+$7+$8) >= 1)) || ((($2+$3+$4) >= 1) && (($11) >= 1))){ print } }' > Human_missing

2210

------


Get all those missing in Branchiostoma and Human but present in two prev lineages

cat Phyloorder.tsv | awk '$12 ~ /^0/' | awk '$13 ~ /^0/' | awk '{if(((($2+$3+$4) >= 1) && (($5+$6+$7+$8) >= 1)) || ((($2+$3+$4) >= 1) && (($9+$10) >= 1)) || ((($9+$10) >= 1) && (($5+$6+$7+$8) >= 1) || ((($9+$10) >= 1) && (($11) >= 1)) || ((($5+$6+$7+$8) >= 1) && (($11) >= 1)) || ((($2+$3+$4) >= 1) && (($11) >= 1)))){ print } }' > chormissing

---------

Get those in (sponges and choano) or (sponges and cteno) or (cteno and choano) but missing from nematostella

cat Phyloorder.tsv | awk '$11 ~ /^0/' | awk '{if(((($2+$3+$4) >= 1) && (($5+$6+$7+$8) >= 1)) || ((($2+$3+$4) >= 1) && (($9+$10) >= 1)) || ((($9+$10) >= 1) && (($5+$6+$7+$8) >= 1))){ print } }'  > NematostellaMissingInatleast2lineages

1175

------

Get those not in any metazoan, but present in both choano lineages

cat Phyloorder.tsv | awk '$5 ~ /^0/' | awk '$6 ~ /^0/' | awk '$7 ~ /^0/' | awk '$8 ~ /^0/' | awk '$9 ~ /^0/' | awk '$10 ~ /^0/' | awk '$11 ~ /^0/' | awk '$12 ~ /^0/' | awk '$13 ~ /^0/' | awk '{if((($2 >= 1) && (($3+$4) >= 1))) { print } }' > notMetazoan

128

-----

%%%
Get all those missing in Mlei but present in at least two sponges, choano, Pbachei or chordates
cat Phyloorder.tsv | awk '$10 ~ /^0/' | awk '{if((($2+$3+$4) >= 1) && ((($5+$6+$7+$8+$11+$12+$13) >= 1) || (($5+$6+$7+$8) >= 1) && (($11+$12+$13) >= 1)) || ((($2+$3+$4) >= 1) && (($5+$6+$7+$8) >= 1)) || ((($2+$3+$4+$5+$6+$7+$8+$11+$12+$13) >= 1) && (($9) >= 1))) { print } }' > MissingMlei

2322

------

%%%%
Get all those missing in Pbachei but present in at least two of sponges, choano, Mlei or chordates
cat Phyloorder.tsv | awk '$9 ~ /^0/' | awk '{if((($2+$3+$4) >= 1) && ((($5+$6+$7+$8+$11+$12+$13) >= 1) || (($5+$6+$7+$8) >= 1) && (($11+$12+$13) >= 1)) || ((($2+$3+$4) >= 1) && (($5+$6+$7+$8) >= 1)) || ((($2+$3+$4+$5+$6+$7+$8+$11+$12+$13) >= 1) && (($10) >= 1))) { print } }' > MissingPbach

3271

-----

Get all those missing in both cteno but present in at least two of sponges, choano, or chordates

cat Phyloorder.tsv | awk '$9 ~ /^0/' | awk '$10 ~ /^0/' | awk '{if((($2+$3+$4) >= 1) && ((($5+$6+$7+$8) >= 1) || (($2+$3+$4) >= 1) && (($11+$12+$13) >= 1))) { print } }' > BaseCtenophoreMissing

1812

-----

missing base non sponges
cat Phyloorder.tsv | awk '$9 ~ /^0/' | awk '$10 ~ /^0/' | awk '$11 ~ /^0/' | awk '$12 ~ /^0/' | awk '$13 ~ /^0/' | awk '{if((($2 >= 1) && (($3+$4) >= 1))  || (($2+$3+$4) >= 1) && (($5+$6+$7+$8) >= 1)) { print } }' > MissingCtenophore_and_nem_and_chordate

472

-----

Missing in sponges, but present in choanos (2 lineages) or in choanos and a non-sponge
cat Phyloorder.tsv | awk '$5 ~ /^0/' | awk '$6 ~ /^0/' | awk '$7 ~ /^0/' | awk '$8 ~ /^0/' | awk '{if((($2 >= 1) && (($3+$4) >= 1))  || ((($2+$3+$4) >= 1) && (($9+$10+$11+$12+$13) >= 1)) ){ print } }' > spongelosses

503

-----
Missing in EphyTethyaAmph sponges, but present in choanos (2 lineages) or in choanos and a non-sponge, or anything and sycon
cat Phyloorder.tsv | awk '$6 ~ /^0/' | awk '$7 ~ /^0/' | awk '$8 ~ /^0/' | awk '{if((($2 >= 1) && (($3+$4) >= 1)) || ((($2+$3+$4) >= 1) && (($5) >= 1)) || ((($2+$3+$4) >= 1) && (($9+$10+$11+$12+$13) >= 1)) || ((($5) >= 1) && (($9+$10+$11+$12+$13) >= 1))){ print } }' > EphyTethyaAmphlosses

1371

-----

Missing in EphyTethyaAmph sponges, but present in choanos (2 lineages) or in choanos and a non-sponge, or anything and sycon or amphimedon
cat Phyloorder.tsv | awk '$7 ~ /^0/' | awk '$8 ~ /^0/' | awk '{if((($2 >= 1) && (($3+$4) >= 1)) || ((($2+$3+$4) >= 1) && (($5+$6) >= 1)) || ((($2+$3+$4) >= 1) && (($9+$10+$11+$12+$13) >= 1)) || ((($5+$6) >= 1) && (($9+$10+$11+$12+$13) >= 1))){ print } }' > EphyTethyalosses

1788

------
Tethya losses

cat Phyloorder.tsv | awk '$7 ~ /^0/' | awk '{if((($2 >= 1) && (($3+$4) >= 1)) || ((($2+$3+$4) >= 1) && (($5+$6+$8) >= 1)) || ((($2+$3+$4) >= 1) && (($9+$10+$11+$12+$13) >= 1)) || ((($5+$6+$8) >= 1) && (($9+$10+$11+$12+$13) >= 1))){ print } }' > TethyaLosses

2424


-----
Ephydatia losses 

cat Phyloorder.tsv | awk '$8 ~ /^0/' | awk '{if((($2 >= 1) && (($3+$4) >= 1)) || ((($2+$3+$4) >= 1) && (($5+$6+$7) >= 1)) || ((($2+$3+$4) >= 1) && (($9+$10+$11+$12+$13) >= 1)) || ((($5+$6+$7) >= 1) && (($9+$10+$11+$12+$13) >= 1))){ print } }' > Ephylosses

3103

------

Sycon losses

cat Phyloorder.tsv | awk '$5 ~ /^0/' | awk '{if((($2 >= 1) && (($3+$4) >= 1)) || ((($2+$3+$4) >= 1) && (($9+$10+$11+$12+$13) >= 1)) || ((($2+$3+$4) >= 1) && (($6+$7+$8) >= 1))){ print } }' > Sycon_losses

1061

-----

Amphimedon losses 

cat Phyloorder.tsv | awk '$6 ~ /^0/' | awk '{if((($2 >= 1) && (($3+$4) >= 1)) || ((($2+$3+$4) >= 1) && (($9+$10+$11+$12+$13) >= 1)) || ((($2+$3+$4) >= 1) && (($5+$7+$8) >= 1)) || ((($5) >= 1) && (($9+$10+$11+$12+$13) >= 1))){ print } }' > Amphimedon_losses

1927

----

CTENOSIS
CTENOSIS
CTENOSIS
CTENOSIS
CTENOSIS
CTENOSIS


NB note that these are NOT in the correct order given Ctenosis, but I have kept the numbering consistent with above!


Nematostella and chordate missing:

cat Phyloorder.tsv | awk '$11 ~ /^0/' | awk '$12 ~ /^0/' | awk '$13 ~ /^0/' | awk '{if(((($2+$3+$4) >= 1) && (($5+$6+$7+$8) >= 1)) || ((($2+$3+$4) >= 1) && (($9+$10) >= 1)) || ((($9+$10) >= 1) && (($5+$6+$7+$8) >= 1))){ print } }' > nemat_chormissing

657


------

Get all those missing in Branchiostoma but present in any two prev lineages

cat Phyloorder.tsv | awk '$12 ~ /^0/' | awk '{if(((($2+$3+$4) >= 1) && (($5+$6+$7+$8) >= 1)) || ((($2+$3+$4) >= 1) && (($9+$10) >= 1)) || ((($9+$10) >= 1) && (($5+$6+$7+$8) >= 1)) || ((($9+$10) >= 1) && (($11) >= 1)) || ((($11) >= 1) && (($5+$6+$7+$8) >= 1)) || ((($2+$3+$4) >= 1) && (($11) >= 1))){ print } }' > Branchiostoma_missing

1699

-----

Get all those missing in Human but present in any two prev lineages

cat Phyloorder.tsv | awk '$13 ~ /^0/' | awk '{if(((($2+$3+$4) >= 1) && (($5+$6+$7+$8) >= 1)) || ((($2+$3+$4) >= 1) && (($9+$10) >= 1)) || ((($9+$10) >= 1) && (($5+$6+$7+$8) >= 1)) || ((($9+$10) >= 1) && (($11) >= 1)) || ((($11) >= 1) && (($5+$6+$7+$8) >= 1)) || ((($2+$3+$4) >= 1) && (($11) >= 1))){ print } }' > Human_missing

2210

------


Get all those missing in Branchiostoma and Human but present in two prev lineages

cat Phyloorder.tsv | awk '$12 ~ /^0/' | awk '$13 ~ /^0/' | awk '{if(((($2+$3+$4) >= 1) && (($5+$6+$7+$8) >= 1)) || ((($2+$3+$4) >= 1) && (($9+$10) >= 1)) || ((($9+$10) >= 1) && (($5+$6+$7+$8) >= 1) || ((($9+$10) >= 1) && (($11) >= 1)) || ((($5+$6+$7+$8) >= 1) && (($11) >= 1)) || ((($2+$3+$4) >= 1) && (($11) >= 1)))){ print } }' > chormissing

1431

---------

Get those in (sponges and choano) or (sponges and cteno) or (cteno and choano) but missing from nematostella

cat Phyloorder.tsv | awk '$11 ~ /^0/' | awk '{if(((($2+$3+$4) >= 1) && (($5+$6+$7+$8) >= 1)) || ((($2+$3+$4) >= 1) && (($9+$10) >= 1)) || ((($9+$10) >= 1) && (($5+$6+$7+$8) >= 1))){ print } }'  > NematostellaMissingbutInatleast2lineages


1175

------

Get those not in any metazoan, but present in both choano lineages

cat Phyloorder.tsv | awk '$5 ~ /^0/' | awk '$6 ~ /^0/' | awk '$7 ~ /^0/' | awk '$8 ~ /^0/' | awk '$9 ~ /^0/' | awk '$10 ~ /^0/' | awk '$11 ~ /^0/' | awk '$12 ~ /^0/' | awk '$13 ~ /^0/' | awk '{if((($2 >= 1) && (($3+$4) >= 1))) { print } }' > notMetazoan

128

-----


missing base (sponge+rest metazoa) clade
cat Phyloorder.tsv | awk '$9 ~ /^0/' | awk '$10 ~ /^0/' | awk '$11 ~ /^0/' | awk '$12 ~ /^0/' | awk '$13 ~ /^0/' | awk '{if((($2 >= 1) && (($3+$4) >= 1))  || (($2+$3+$4) >= 1) && (($9+$10) >= 1)) { print } }' > MissingSponge_and_nem_and_chordate

201

-----

Get all those missing in all sponges but present in at least two of cteno, choano, or chordates

cat Phyloorder.tsv | awk '$5 ~ /^0/' | awk '$6 ~ /^0/' | awk '$7 ~ /^0/' | awk '$8 ~ /^0/' | awk '{if((($2+$3+$4) >= 1) && ((($9+$10) >= 1) || ((($2+$3+$4) >= 1) && (($11+$12+$13) >= 1))) || ((($9+$10) >= 1) && (($2+$3+$4+$11+$12+$13) >= 1)) || ((($9+$10) >= 1) && (($11+$12+$13) >= 1))) { print } }' > BaseSpongeMissing

672

-----


Missing in ctenophores, but present in choanos (2 lineages) or in choanos and a non-ctenophore
cat Phyloorder.tsv | awk '$9 ~ /^0/' | awk '$10 ~ /^0/' | awk '{if((($2 >= 1) && (($3+$4) >= 1)) || ((($2+$3+$4) >= 1) && (($5+$6+$7+$8+$11+$12+$13) >= 1)) ){ print } }' > bothCtenolosses

1940

-----

%%%
Get all those missing in Mlei but present in at least two sponges, choano, Pbachei or chordates
cat Phyloorder.tsv | awk '$10 ~ /^0/' | awk '{if((($2 >= 1) && (($3+$4) >= 1)) || ((($2+$3+$4) >= 1) && (($9) >= 1)) || ((($2+$3+$4) >= 1) && (($5+$6+$7+$8+$11+$12+$13) >= 1)) || ((($9) >= 1) && (($5+$6+$7+$8+$11+$12+$13) >= 1))){ print } }' > Mnemiopsis_losses

2450

------


%%%
Get all those missing in Pbachei  but present in at least two sponges, choano, Mlei or chordates
cat Phyloorder.tsv | awk '$9 ~ /^0/' | awk '{if((($2 >= 1) && (($3+$4) >= 1)) || ((($2+$3+$4) >= 1) && (($10) >= 1)) || ((($2+$3+$4) >= 1) && (($5+$6+$7+$8+$11+$12+$13) >= 1)) || ((($10) >= 1) && (($5+$6+$7+$8+$11+$12+$13) >= 1))){ print } }' > Pbachei_losses

3399-1940

-----
Missing in EphyTethyaAmph sponges, but present in choanos (2 lineages) or in choanos and a non-sponge, or ctenos and anything, or anything and sycon
cat Phyloorder.tsv | awk '$6 ~ /^0/' | awk '$7 ~ /^0/' | awk '$8 ~ /^0/' | awk '{if((($2 >= 1) && (($3+$4) >= 1)) || ((($2+$3+$4) >= 1) && (($5) >= 1)) || ((($2+$3+$4) >= 1) && (($9+$10+$11+$12+$13) >= 1)) || ((($9+$10) >= 1) && (($2+$3+$4+$11+$12+$13) >= 1)) || ((($9+$10) >= 1) && (($2+$3+$4+$5+$11+$12+$13) >= 1)) || ((($5) >= 1) && (($2+$3+$4+$9+$10+$11+$12+$13) >= 1))){ print } }' > EphyTethyaAmphlosses

1668

-----

Missing in EphyTethya sponges, but present in choanos (2 lineages) or in choanos and a non-sponge, or anything and sycon or amphimedon
cat Phyloorder.tsv | awk '$7 ~ /^0/' | awk '$8 ~ /^0/' | awk '{if((($2 >= 1) && (($3+$4) >= 1)) || ((($9+$10) >= 1) && (($2+$3+$4+$11+$12+$13) >= 1)) || ((($2+$3+$4) >= 1) && (($5+$6) >= 1)) || ((($2+$3+$4) >= 1) && (($9+$10+$11+$12+$13) >= 1)) || ((($9+$10) >= 1) && (($2+$3+$4+$5+$6+$11+$12+$13) >= 1)) || ((($5+$6) >= 1) && (($2+$3+$4+$9+$10+$11+$12+$13) >= 1))){ print } }' > EphyTethyalosses

2085

------

Sycon losses

cat Phyloorder.tsv | awk '$5 ~ /^0/' | awk '{if((($2 >= 1) && (($3+$4) >= 1)) || ((($9+$10) >= 1) && (($2+$3+$4+$11+$12+$13) >= 1)) || ((($2+$3+$4) >= 1) && (($9+$10+$11+$12+$13) >= 1)) || ((($2+$3+$4+$9+$10+$11+$12+$13) >= 1) && (($6+$7+$8) >= 1))){ print } }' > Sycon_losses

2359


------


Tethya losses

cat Phyloorder.tsv | awk '$7 ~ /^0/' | awk '{if((($2 >= 1) && (($3+$4) >= 1)) || ((($2+$3+$4) >= 1) && (($5+$6+$8) >= 1)) || ((($2+$3+$4) >= 1) && (($9+$10+$11+$12+$13) >= 1)) || ((($9+$10) >= 1) && (($2+$3+$4+$11+$12+$13) >= 1)) || ((($5+$6+$8) >= 1) && (($2+$3+$4+$9+$10+$11+$12+$13) >= 1))){ print } }' > TethyaLosses

2721

-----
Ephydatia losses 

cat Phyloorder.tsv | awk '$8 ~ /^0/' | awk '{if((($2 >= 1) && (($3+$4) >= 1)) || ((($2+$3+$4) >= 1) && (($5+$6+$7+$11+$12+$13) >= 1)) || ((($2+$3+$4) >= 1) && (($9+$10+$11+$12+$13) >= 1)) || ((($9+$10) >= 1) && (($2+$3+$4+$11+$12+$13) >= 1)) || ((($5+$6+$7) >= 1) && (($2+$3+$4+$9+$10+$11+$12+$13) >= 1))){ print } }' > Ephylosses


3400

-----

Amphimedon losses 

cat Phyloorder.tsv | awk '$6 ~ /^0/' | awk '{if((($2 >= 1) && (($3+$4) >= 1)) || ((($9+$10) >= 1) && (($2+$3+$4+$11+$12+$13) >= 1)) || ((($2+$3+$4) >= 1) && (($9+$10+$11+$12+$13) >= 1)) || ((($2+$3+$4+$9+$10+$11+$12+$13) >= 1) && (($5+$7+$8) >= 1)) || ((($5+$7+$8) >= 1) && (($9+$10+$11+$12+$13) >= 1))){ print } }' > Amphimedon_losses

2570
