# Supplementary material for: Tracing animal genomic evolution with the chromosomal-level assembly of the freshwater sponge Ephydatia muelleri
Source: Nat Commun. 2020 Jul 27;11:3676. doi: 10.1038/s41467-020-17397-w (PMC7385117; doi:10.1038/s41467-020-17397-w)
Supplement: Supplementary file 9 — Supplementary Data 5 [file 41467_2020_17397_MOESM9_ESM.zip › Supplementary_Data_5_gain_loss_analyses_lists/Loss_Analysis/porosis_losses/MissingPbach]

OG0000009	0	0	1	16	108	31	48	0	0	46	155	24
OG0000011	1	0	0	91	149	78	67	0	4	26	0	1
OG0000014	0	0	0	75	61	56	140	0	4	37	0	0
OG0000017	0	100	1	1	126	65	55	0	0	0	0	0
OG0000022	0	0	0	31	63	28	146	0	2	5	48	2
OG0000024	12	2	0	1	55	126	103	0	0	1	3	15
OG0000027	0	0	0	61	59	73	84	0	4	7	5	5
OG0000030	0	0	1	42	58	80	3	0	0	27	65	0
OG0000035	0	12	3	54	77	34	54	0	0	0	0	0
OG0000056	6	0	0	0	36	53	46	0	1	15	12	3
OG0000062	0	0	0	0	59	26	78	0	1	4	0	0
OG0000071	0	0	0	0	65	15	48	0	3	12	16	0
OG0000098	4	0	1	43	5	3	4	0	0	26	25	25
OG0000110	3	0	0	0	13	77	31	0	0	0	0	0
OG0000113	0	0	0	21	14	2	4	0	2	53	19	7
OG0000123	1	1	1	4	11	42	52	0	1	2	1	2
OG0000138	0	0	1	27	0	24	23	0	0	2	25	10
OG0000141	0	0	0	7	1	2	1	0	3	23	41	33
OG0000144	0	7	2	19	18	64	0	0	0	0	0	0
OG0000152	37	16	1	4	2	9	2	0	0	26	7	2
OG0000163	1	0	0	0	0	0	0	0	0	39	38	24
OG0000165	0	0	1	20	13	46	3	0	0	2	17	0
OG0000174	0	0	0	2	0	54	36	0	2	3	3	0
OG0000181	0	1	0	4	0	0	0	0	0	4	87	2
OG0000184	0	1	0	6	5	67	10	0	0	0	8	0
OG0000191	6	0	0	1	21	60	0	0	0	4	2	0
OG0000192	0	1	1	23	5	0	3	0	0	19	34	8
OG0000196	0	2	0	6	27	24	16	0	0	9	7	1
OG0000203	0	0	0	7	15	27	30	0	2	4	4	1
OG0000205	1	0	0	4	45	15	25	0	0	0	0	0
OG0000206	1	4	10	24	14	26	7	0	0	0	3	0
OG0000232	3	1	1	34	9	15	3	0	0	5	9	2
OG0000238	0	0	0	9	2	3	7	0	3	19	19	17
OG0000240	5	3	3	2	10	6	6	0	3	14	18	9
OG0000251	0	3	7	16	7	24	2	0	1	4	12	1
OG0000255	1	0	0	2	72	1	1	0	0	0	0	0
OG0000272	0	2	6	23	17	22	0	0	0	1	2	1
OG0000276	0	0	0	0	0	0	0	0	2	27	32	12
OG0000278	1	1	2	7	13	14	10	0	0	3	18	4
OG0000282	2	0	2	1	17	27	19	0	1	2	1	1
OG0000285	0	4	3	13	4	21	6	0	0	6	11	4
OG0000287	2	5	2	23	17	11	2	0	0	1	9	0
OG0000289	2	1	0	24	4	11	7	0	0	4	14	5
OG0000294	0	0	0	0	38	29	0	0	4	0	0	0
OG0000297	4	2	0	9	2	12	8	0	5	1	22	5
OG0000298	0	0	0	0	12	9	11	0	1	10	20	7
OG0000300	0	0	0	12	0	0	0	0	2	24	18	14
OG0000303	0	2	1	9	5	4	10	0	1	4	28	5
OG0000306	1	1	1	1	5	6	25	0	0	4	25	0
OG0000313	0	2	61	0	0	0	6	0	0	0	0	0
OG0000316	4	0	0	0	0	28	3	0	0	2	24	7
OG0000320	2	0	0	0	8	17	41	0	0	0	0	0
OG0000326	0	2	0	20	16	18	10	0	0	0	1	0
OG0000327	0	3	5	3	0	0	56	0	0	0	0	0
OG0000339	1	2	1	3	29	11	7	0	1	3	6	1
OG0000342	2	0	1	8	2	4	3	0	5	9	15	16
OG0000348	1	1	1	0	0	0	0	0	0	19	34	8
OG0000350	0	1	2	1	0	0	0	0	0	0	57	3
OG0000351	3	2	2	41	1	4	3	0	0	5	2	1
OG0000353	7	1	1	24	2	2	2	0	0	3	14	7
OG0000355	4	1	6	19	1	1	3	0	0	1	27	0
OG0000357	0	0	0	3	0	0	0	0	1	18	36	5
OG0000360	0	0	0	21	6	20	0	0	1	10	4	1
OG0000362	0	0	0	0	33	11	17	0	2	0	0	0
OG0000365	2	0	0	4	8	6	9	0	0	8	25	0
OG0000373	0	1	0	11	8	0	2	0	0	9	21	9
OG0000382	0	3	52	0	0	0	0	0	0	2	3	0
OG0000388	0	1	0	5	13	5	28	0	0	7	0	0
OG0000389	0	2	0	4	8	4	34	0	0	7	0	0
OG0000397	0	1	1	23	0	18	15	0	0	0	0	0
OG0000399	0	13	4	2	2	4	3	0	0	7	19	3
OG0000404	1	0	0	4	15	22	12	0	0	1	2	0
OG0000405	0	0	0	7	13	26	5	0	2	0	4	0
OG0000410	0	0	0	5	2	2	3	0	2	16	19	7
OG0000411	1	3	3	6	11	9	10	0	0	5	7	1
OG0000418	0	1	0	6	2	43	2	0	0	2	0	0
OG0000424	1	0	0	1	1	4	2	0	1	13	25	7
OG0000425	0	24	5	0	0	0	0	0	0	4	21	1
OG0000431	0	1	1	4	22	6	13	0	1	2	4	1
OG0000439	1	1	1	6	5	11	2	0	0	6	19	2
OG0000448	0	1	1	6	4	9	4	0	0	10	7	11
OG0000453	0	0	0	0	0	28	0	0	1	8	16	0
OG0000460	0	1	3	7	4	6	5	0	0	7	8	11
OG0000466	0	14	4	5	1	3	3	0	0	8	12	2
OG0000467	32	1	0	2	2	0	3	0	0	1	2	9
OG0000485	0	1	0	25	0	0	4	0	0	9	11	1
OG0000489	1	2	3	8	3	16	4	0	0	0	13	1
OG0000491	3	1	2	5	2	7	12	0	0	3	14	1
OG0000501	0	25	0	4	0	0	21	0	0	0	0	0
OG0000504	1	3	4	2	5	5	6	0	0	4	17	2
OG0000505	0	3	4	6	0	2	1	0	0	1	31	1
OG0000509	1	0	0	17	0	4	0	0	0	3	24	0
OG0000510	1	36	0	0	3	1	1	0	0	1	6	0
OG0000518	0	0	0	48	0	0	0	0	1	0	0	0
OG0000521	2	1	2	0	3	2	3	0	0	2	31	2
OG0000523	3	1	1	31	1	0	0	0	0	3	7	1
OG0000525	2	2	2	5	4	2	1	0	1	3	19	7
OG0000540	0	0	0	9	15	3	20	0	1	0	0	0
OG0000551	6	3	4	11	3	2	4	0	0	6	7	1
OG0000558	4	3	1	4	6	7	6	0	2	4	6	4
OG0000565	0	6	9	25	0	0	0	0	0	7	0	0
OG0000567	2	1	1	2	5	13	5	0	0	2	12	3
OG0000571	0	1	0	3	0	0	0	0	0	7	32	3
OG0000574	0	0	0	0	1	0	0	0	1	0	44	0
OG0000582	2	2	1	0	1	1	13	0	0	24	0	2
OG0000586	0	1	1	2	13	1	0	0	0	0	25	2
OG0000588	0	1	0	2	7	5	14	0	0	2	11	3
OG0000589	0	0	0	4	1	2	0	0	1	2	35	0
OG0000592	1	2	2	4	7	8	2	0	1	4	8	6
OG0000593	1	2	0	1	30	2	1	0	0	5	2	1
OG0000597	0	1	4	26	1	7	0	0	0	2	2	2
OG0000606	2	0	1	2	3	2	1	0	1	5	22	5
OG0000612	0	1	1	3	12	8	3	0	0	4	7	5
OG0000613	0	0	1	15	2	0	3	0	0	5	16	2
OG0000616	1	2	1	13	3	17	4	0	0	0	3	0
OG0000619	0	0	1	15	8	16	2	0	0	0	1	1
OG0000624	0	3	0	1	14	4	1	0	0	3	15	2
OG0000625	3	1	2	2	2	3	3	0	0	3	20	4
OG0000631	0	1	0	1	1	0	0	0	0	2	25	13
OG0000639	1	1	1	4	3	16	11	0	1	1	2	2
OG0000640	0	0	0	0	3	2	35	0	1	2	0	0
OG0000646	1	1	0	0	1	6	29	0	0	1	3	0
OG0000648	3	2	1	1	1	5	4	0	0	0	23	2
OG0000651	2	0	1	1	6	7	6	0	0	1	16	2
OG0000666	4	2	3	12	6	5	4	0	0	2	3	1
OG0000668	1	0	0	11	3	9	2	0	0	11	2	2
OG0000674	1	2	2	3	2	3	4	0	4	7	6	7
OG0000675	1	0	1	3	5	3	2	0	0	0	26	0
OG0000696	1	0	1	19	0	6	10	0	0	1	2	1
OG0000697	1	1	1	31	0	0	0	0	1	1	1	4
OG0000701	3	5	27	1	1	1	3	0	0	0	0	0
OG0000702	0	0	0	25	0	1	0	0	2	13	0	0
OG0000710	0	2	0	1	0	0	0	0	1	1	26	9
OG0000711	0	0	1	2	0	1	0	0	0	0	36	0
OG0000717	1	0	0	7	3	6	4	0	1	4	5	9
OG0000720	1	1	1	11	4	4	13	0	0	0	5	0
OG0000722	0	0	0	13	3	3	2	0	3	5	4	7
OG0000735	2	2	1	2	5	13	3	0	0	2	7	2
OG0000736	0	0	0	6	3	3	3	0	1	2	15	6
OG0000737	1	0	0	5	2	8	2	0	0	1	15	5
OG0000738	1	1	0	0	2	10	22	0	0	1	2	0
OG0000741	0	0	0	1	4	4	2	0	1	1	25	1
OG0000743	4	3	5	1	1	2	9	0	3	2	6	3
OG0000745	0	1	1	5	0	0	0	0	0	10	21	1
OG0000748	0	1	0	1	0	6	4	0	0	24	3	0
OG0000749	2	3	2	12	1	1	0	0	1	1	9	7
OG0000775	0	1	0	0	1	0	3	0	0	1	32	0
OG0000779	1	0	1	12	2	7	1	0	0	2	11	1
OG0000783	0	1	0	0	0	0	0	0	0	2	35	0
OG0000799	1	0	0	0	15	10	12	0	0	0	0	0
OG0000801	2	2	0	8	6	7	12	0	1	0	0	0
OG0000803	2	3	5	4	5	4	1	0	0	1	7	5
OG0000810	0	0	0	4	6	1	4	0	1	1	17	3
OG0000815	0	1	0	0	1	4	6	0	1	0	23	1
OG0000817	1	1	0	1	3	6	1	0	0	1	21	2
OG0000828	3	4	2	6	6	7	4	0	2	1	1	1
OG0000830	3	0	0	0	18	10	5	0	0	0	1	0
OG0000833	4	1	2	4	16	3	1	0	2	2	1	1
OG0000835	1	1	1	21	1	4	1	0	0	2	2	3
OG0000844	2	4	2	3	1	4	2	0	0	8	9	1
OG0000850	0	1	1	1	2	1	3	0	0	5	6	16
OG0000857	2	2	2	6	10	4	3	0	0	0	6	1
OG0000859	1	0	0	0	1	1	0	0	0	1	28	4
OG0000860	0	0	0	0	0	0	0	0	2	0	20	14
OG0000885	0	0	1	1	1	30	3	0	0	0	0	0
OG0000887	0	1	2	0	19	13	1	0	0	0	0	0
OG0000888	0	4	5	27	0	0	0	0	0	0	0	0
OG0000914	3	3	2	2	4	3	2	0	2	2	6	6
OG0000925	5	0	0	0	6	10	7	0	0	3	2	2
OG0000926	0	0	1	7	0	8	15	0	1	3	0	0
OG0000933	1	0	0	2	2	2	9	0	0	3	12	3
OG0000934	3	1	3	1	2	1	1	0	0	0	22	0
OG0000936	0	1	1	4	6	3	10	0	1	3	2	3
OG0000938	0	4	0	17	0	0	0	0	0	2	5	6
OG0000940	0	8	3	5	3	2	4	0	1	2	3	3
OG0000943	0	3	1	2	1	2	2	0	1	9	12	1
OG0000945	3	2	3	5	4	3	2	0	1	4	4	3
OG0000953	0	3	3	8	10	4	4	0	0	1	1	0
OG0000959	1	1	1	3	12	0	3	0	2	1	3	7
OG0000968	1	0	0	1	5	9	10	0	1	2	3	2
OG0000971	23	0	0	6	0	0	1	0	0	2	2	0
OG0000983	1	1	1	1	1	2	5	0	3	1	16	1
OG0000986	0	0	0	0	0	0	1	0	3	0	18	11
OG0000987	1	0	0	0	0	0	0	0	0	4	24	4
OG0000988	1	3	2	4	5	4	2	0	1	2	4	5
OG0000989	1	0	0	3	5	1	3	0	1	6	8	5
OG0000996	0	0	0	1	26	0	1	0	1	1	2	1
OG0001001	1	0	0	4	1	8	0	0	0	4	11	4
OG0001002	2	3	2	3	3	8	2	0	2	3	2	3
OG0001003	2	3	3	4	2	2	2	0	1	2	4	8
OG0001004	1	2	2	5	9	4	3	0	1	1	3	2
OG0001008	2	2	3	8	8	2	4	0	1	1	2	0
OG0001014	0	2	6	9	1	9	6	0	0	0	0	0
OG0001015	0	0	0	3	13	0	15	0	1	1	0	0
OG0001016	1	0	0	16	2	7	5	0	0	2	0	0
OG0001019	0	1	1	21	5	3	0	0	0	1	0	1
OG0001029	1	0	1	3	4	5	2	0	0	2	12	2
OG0001034	0	2	0	7	1	0	4	0	0	2	16	0
OG0001042	1	0	1	4	13	0	7	0	1	2	2	1
OG0001046	2	2	1	2	2	13	1	0	1	3	3	2
OG0001047	1	2	3	9	6	8	1	0	0	0	2	0
OG0001054	2	2	3	3	4	4	1	0	2	3	4	4
OG0001065	1	2	2	2	4	5	2	0	2	5	4	3
OG0001080	0	2	0	17	3	8	2	0	0	0	0	0
OG0001083	0	2	1	20	3	5	0	0	0	1	0	0
OG0001088	6	0	0	0	0	26	0	0	0	0	0	0
OG0001089	2	1	1	2	4	6	5	0	0	1	8	1
OG0001090	4	0	0	1	1	1	0	0	1	9	8	6
OG0001093	0	3	0	2	2	2	5	0	2	2	11	2
OG0001096	0	3	0	2	0	8	8	0	0	8	2	0
OG0001105	1	1	1	2	1	5	7	0	0	4	7	2
OG0001110	0	2	1	4	3	7	5	0	0	0	7	2
OG0001113	2	0	0	5	3	3	1	0	1	5	5	6
OG0001122	1	3	0	6	0	5	6	0	2	1	5	2
OG0001129	2	2	2	2	1	7	4	0	2	3	3	3
OG0001130	1	2	1	6	5	1	4	0	1	4	2	4
OG0001132	0	1	1	19	1	4	1	0	0	1	2	1
OG0001138	0	0	1	4	0	0	0	0	0	25	1	0
OG0001152	2	1	1	7	2	3	1	0	2	2	4	5
OG0001155	3	3	3	2	1	4	0	0	0	1	10	3
OG0001160	2	1	0	7	2	7	2	0	1	2	6	0
OG0001167	1	2	0	4	2	3	4	0	2	3	6	3
OG0001174	3	1	1	5	3	6	5	0	0	3	2	1
OG0001187	0	2	2	3	4	6	2	0	0	4	5	2
OG0001194	1	0	0	0	19	2	7	0	0	1	0	0
OG0001196	0	0	2	6	9	5	1	0	4	3	0	0
OG0001198	0	1	0	0	12	10	7	0	0	0	0	0
OG0001200	0	0	0	5	9	10	0	0	6	0	0	0
OG0001205	1	1	1	2	4	4	4	0	2	2	5	3
OG0001209	1	1	1	3	6	7	2	0	1	2	4	1
OG0001212	0	2	4	2	1	2	1	0	0	3	12	2
OG0001215	0	1	1	3	2	3	3	0	1	1	6	8
OG0001222	2	2	2	3	4	4	3	0	1	2	4	2
OG0001223	1	0	0	0	0	0	0	0	1	0	25	2
OG0001225	0	1	0	0	0	0	0	0	0	0	28	0
OG0001226	1	0	0	1	7	9	1	0	0	1	8	1
OG0001228	0	1	1	2	18	2	2	0	0	1	1	1
OG0001236	5	2	2	3	3	4	2	0	0	2	4	2
OG0001238	0	0	0	0	0	0	1	0	1	1	26	0
OG0001240	2	2	2	3	3	4	4	0	0	2	3	4
OG0001269	0	2	3	11	9	4	0	0	0	0	0	0
OG0001292	1	1	0	0	0	0	0	0	0	10	13	3
OG0001293	1	3	2	3	5	5	3	0	0	2	4	0
OG0001295	0	0	0	2	2	5	5	0	2	0	12	0
OG0001299	0	1	1	1	2	1	4	0	0	2	16	0
OG0001300	5	4	4	4	0	0	0	0	1	2	4	4
OG0001303	2	3	3	8	0	2	3	0	0	0	6	1
OG0001304	0	0	0	0	5	9	4	0	1	0	7	2
OG0001307	0	1	1	1	1	11	3	0	0	5	4	1
OG0001312	1	1	18	1	0	3	0	0	0	1	2	1
OG0001316	3	1	1	3	3	7	1	0	0	4	3	2
OG0001319	0	6	4	2	1	1	1	0	1	10	1	1
OG0001333	9	2	2	11	0	0	0	0	0	1	2	1
OG0001334	0	0	0	1	9	0	14	0	1	3	0	0
OG0001337	0	1	1	19	0	4	1	0	0	2	0	0
OG0001338	0	4	2	8	3	6	5	0	0	0	0	0
OG0001341	0	1	0	0	27	0	0	0	0	0	0	0
OG0001344	0	4	7	5	0	0	0	0	0	1	8	2
OG0001348	2	2	1	4	2	6	0	0	2	1	5	2
OG0001350	0	1	1	1	5	6	1	0	0	0	12	0
OG0001355	2	3	3	5	2	1	2	0	0	1	4	4
OG0001361	3	1	1	3	0	0	0	0	0	8	7	4
OG0001369	1	2	0	2	2	11	1	0	0	0	5	3
OG0001370	0	0	1	0	3	14	0	0	0	4	5	0
OG0001372	1	0	0	1	0	0	0	0	0	21	3	1
OG0001373	1	2	1	2	6	5	5	0	0	2	2	1
OG0001377	0	0	0	1	4	3	4	0	3	9	2	1
OG0001378	2	1	0	0	10	1	1	0	0	7	4	1
OG0001389	1	2	1	1	6	4	6	0	0	2	2	2
OG0001394	0	1	1	1	1	11	1	0	2	6	2	1
OG0001397	1	0	0	2	14	2	0	0	0	3	4	1
OG0001399	1	1	1	2	3	5	3	0	2	2	5	2
OG0001403	1	0	0	19	1	2	0	0	0	1	2	1
OG0001404	3	2	2	0	4	7	2	0	1	3	2	1
OG0001406	2	1	1	3	2	2	3	0	1	2	3	7
OG0001413	1	1	1	9	4	6	1	0	0	2	2	0
OG0001418	0	0	0	0	3	0	22	0	1	1	0	0
OG0001422	1	2	4	2	6	3	9	0	0	0	0	0
OG0001425	5	1	0	0	20	0	0	0	0	1	0	0
OG0001432	1	1	1	1	2	4	1	0	1	1	12	1
OG0001433	1	0	2	7	1	4	1	0	1	2	2	5
OG0001434	2	1	0	9	1	2	1	0	0	3	4	3
OG0001445	3	0	0	7	0	0	0	0	0	1	11	4
OG0001447	1	3	0	11	1	1	3	0	0	2	4	0
OG0001449	1	2	1	4	1	5	7	0	0	2	2	1
OG0001450	0	0	0	4	3	3	4	0	1	3	7	1
OG0001459	0	0	0	1	0	4	9	0	1	2	9	0
OG0001461	0	1	0	1	1	2	1	0	2	2	15	1
OG0001462	3	1	1	2	5	6	2	0	0	2	3	1
OG0001470	7	2	1	4	2	1	2	0	0	1	5	1
OG0001471	0	1	1	3	5	3	3	0	1	4	4	1
OG0001472	1	1	0	6	2	5	5	0	0	2	4	0
OG0001475	0	0	0	0	0	0	0	0	23	2	1	0
OG0001476	4	3	4	0	3	2	1	0	0	1	3	5
OG0001477	1	2	1	4	6	2	4	0	1	2	2	1
OG0001478	1	1	1	3	4	4	3	0	1	2	4	2
OG0001482	1	1	1	6	2	6	4	0	0	2	2	1
OG0001483	1	1	0	5	4	2	3	0	1	2	5	2
OG0001486	2	1	1	1	13	1	1	0	1	2	2	1
OG0001487	3	2	1	6	2	4	2	0	0	3	2	1
OG0001489	1	1	0	2	3	5	2	0	2	3	4	3
OG0001491	0	0	1	5	2	4	3	0	0	1	9	1
OG0001494	2	0	1	0	2	2	15	0	0	1	2	1
OG0001503	1	3	2	10	3	0	0	0	0	3	4	0
OG0001532	3	2	2	2	4	1	3	0	2	2	2	2
OG0001539	0	2	2	6	3	3	1	0	1	1	2	4
OG0001540	0	0	3	0	0	0	0	0	0	5	17	0
OG0001543	1	1	1	1	5	3	3	0	1	4	3	2
OG0001547	2	0	0	1	3	6	4	0	0	1	4	4
OG0001550	1	3	2	6	1	0	1	0	0	3	5	3
OG0001553	0	1	0	6	0	2	3	0	0	0	13	0
OG0001557	0	1	1	1	13	2	2	0	1	1	2	1
OG0001562	1	1	0	2	3	4	1	0	0	4	7	2
OG0001563	2	2	1	7	0	4	3	0	0	3	1	2
OG0001566	0	2	0	5	1	7	2	0	0	4	3	1
OG0001573	0	1	1	0	0	2	0	0	0	3	15	3
OG0001577	1	1	3	5	1	5	3	0	1	1	1	3
OG0001585	1	0	0	0	0	0	0	0	0	20	3	1
OG0001594	0	1	1	1	12	2	2	0	1	2	2	1
OG0001605	4	2	2	2	2	1	3	0	1	3	3	2
OG0001608	1	1	1	1	12	2	1	0	2	1	2	1
OG0001610	2	1	2	1	4	1	6	0	2	2	2	2
OG0001613	1	0	1	0	2	0	0	0	2	3	3	13
OG0001617	1	1	1	1	5	7	7	0	0	2	0	0
OG0001620	0	0	0	1	3	3	16	0	1	1	0	0
OG0001621	0	2	2	16	1	3	1	0	0	0	0	0
OG0001622	4	0	0	0	0	19	0	0	0	0	0	2
OG0001623	0	3	0	20	0	0	0	0	0	0	0	2
OG0001624	0	0	0	0	0	0	0	0	2	23	0	0
OG0001628	0	1	0	23	1	0	0	0	0	0	0	0
OG0001632	15	0	0	0	2	8	0	0	0	0	0	0
OG0001636	1	2	1	2	5	2	3	0	1	2	3	2
OG0001639	1	0	0	1	9	1	3	0	0	2	6	1
OG0001649	1	0	0	0	0	0	0	0	0	0	23	0
OG0001656	2	1	0	0	1	5	1	0	0	2	9	3
OG0001661	1	3	1	0	13	1	1	0	0	0	4	0
OG0001662	5	0	1	3	4	5	1	0	1	1	2	1
OG0001665	0	5	0	0	0	0	0	0	0	0	19	0
OG0001677	2	2	1	1	4	4	1	0	1	3	3	2
OG0001682	2	4	2	2	2	1	1	0	1	2	3	4
OG0001684	1	2	2	1	3	2	1	0	1	3	4	4
OG0001689	3	3	3	1	2	5	1	0	0	3	2	1
OG0001691	0	1	0	5	1	2	9	0	0	0	4	2
OG0001720	0	2	1	8	2	2	1	0	0	4	2	2
OG0001726	1	1	1	3	1	2	13	0	0	1	0	1
OG0001736	0	0	0	0	3	5	0	0	14	2	0	0
OG0001738	0	0	1	15	0	8	0	0	0	0	0	0
OG0001739	0	1	1	1	1	20	0	0	0	0	0	0
OG0001753	1	1	3	2	3	2	2	0	0	2	4	3
OG0001755	1	2	2	2	2	3	2	0	1	2	4	2
OG0001756	0	4	4	2	1	3	0	0	2	3	4	0
OG0001764	0	1	1	3	4	3	2	0	0	0	9	0
OG0001765	0	0	1	0	0	0	0	0	0	0	22	0
OG0001768	0	1	1	3	3	5	0	0	0	0	10	0
OG0001772	2	9	1	1	2	2	1	0	0	1	3	1
OG0001784	1	2	2	2	3	2	2	0	1	2	4	2
OG0001793	0	1	1	0	2	2	1	0	0	1	12	3
OG0001795	3	1	1	2	1	3	3	0	5	1	2	1
OG0001797	2	1	1	2	2	2	1	0	2	3	3	4
OG0001798	0	1	0	0	0	0	0	0	0	21	1	0
OG0001799	0	2	2	3	2	8	4	0	0	0	2	0
OG0001803	4	1	1	1	3	6	2	0	1	1	2	1
OG0001819	0	1	1	3	2	0	3	0	2	4	5	2
OG0001821	1	1	1	2	2	2	1	0	0	4	4	5
OG0001824	2	0	0	0	7	4	3	0	1	1	4	1
OG0001826	1	1	2	6	1	3	4	0	0	3	1	1
OG0001828	1	1	1	4	2	2	9	0	0	1	1	1
OG0001831	2	1	1	5	1	2	1	0	1	4	1	4
OG0001837	0	0	0	2	1	9	0	0	1	1	9	0
OG0001838	0	0	0	1	0	0	0	0	2	4	16	0
OG0001845	1	1	0	19	0	0	0	0	0	0	1	1
OG0001855	0	0	0	15	2	3	0	0	2	1	0	0
OG0001856	0	0	0	5	2	0	0	0	2	14	0	0
OG0001858	2	3	3	1	0	0	0	0	0	14	0	0
OG0001862	9	8	0	2	1	3	0	0	0	0	0	0
OG0001870	2	1	1	3	0	0	0	0	0	6	2	7
OG0001873	1	1	2	2	1	3	2	0	1	2	6	1
OG0001875	1	3	2	2	2	2	1	0	1	2	5	1
OG0001881	0	1	2	0	0	0	0	0	0	5	13	1
OG0001884	0	0	1	3	3	6	3	0	0	4	2	0
OG0001887	4	1	1	1	1	3	3	0	0	1	6	1
OG0001889	2	2	1	3	2	2	2	0	1	1	4	2
OG0001897	0	2	2	3	1	1	1	0	1	4	7	0
OG0001898	0	2	0	0	0	0	0	0	0	0	17	3
OG0001899	0	2	1	1	2	3	8	0	0	2	2	1
OG0001902	1	0	1	2	3	5	5	0	1	1	2	1
OG0001905	1	0	0	2	2	6	0	0	0	4	6	1
OG0001907	2	1	1	3	6	2	1	0	1	1	3	1
OG0001910	0	2	0	3	2	2	2	0	2	3	4	2
OG0001911	1	1	1	1	3	4	2	0	1	2	5	1
OG0001917	1	0	1	4	1	4	2	0	0	1	3	5
OG0001920	1	1	1	5	1	2	1	0	2	1	4	3
OG0001923	1	4	3	1	2	3	2	0	1	3	1	1
OG0001926	1	1	1	0	0	1	13	0	0	3	2	0
OG0001928	2	0	1	1	5	5	3	0	1	1	2	1
OG0001929	1	2	1	2	3	4	0	0	1	2	3	3
OG0001931	1	0	0	2	3	9	2	0	0	2	2	1
OG0001933	0	1	1	6	2	4	3	0	0	1	4	0
OG0001935	1	2	2	4	3	2	1	0	1	2	3	1
OG0001936	0	0	1	6	2	2	3	0	0	2	4	2
OG0001946	1	1	1	2	1	3	7	0	0	2	2	2
OG0001951	2	1	1	2	2	6	2	0	1	2	1	2
OG0001956	1	2	2	2	2	4	1	0	1	2	2	3
OG0001959	4	1	0	6	5	0	0	0	1	2	2	1
OG0001961	1	0	0	1	8	2	2	0	0	3	4	1
OG0001966	11	1	1	1	1	1	1	0	1	1	2	1
OG0001969	1	1	1	1	2	3	1	0	1	3	4	4
OG0001982	2	1	1	1	1	1	1	0	1	2	6	5
OG0001983	1	0	0	5	2	2	5	0	2	1	2	2
OG0001984	2	2	3	0	0	4	6	0	0	2	2	1
OG0001986	0	1	0	0	8	12	0	0	0	0	1	0
OG0001988	2	2	1	3	1	1	2	0	1	2	4	3
OG0001990	0	1	0	1	1	4	6	0	2	2	2	3
OG0001994	1	1	1	6	3	2	3	0	1	1	2	1
OG0001997	0	0	0	1	3	5	8	0	1	1	2	1
OG0002011	1	3	4	1	1	1	11	0	0	0	0	0
OG0002012	0	0	2	15	1	3	1	0	0	0	0	0
OG0002017	1	0	0	6	0	13	2	0	0	0	0	0
OG0002020	0	0	0	0	3	15	2	0	2	0	0	0
OG0002022	15	1	1	0	0	0	1	0	0	4	0	0
OG0002023	1	4	3	10	3	0	0	0	0	1	0	0
OG0002031	1	1	0	1	3	5	1	0	1	1	6	1
OG0002032	1	1	1	2	1	3	1	0	1	2	5	3
OG0002033	0	1	1	2	1	1	1	0	0	0	11	3
OG0002035	1	1	1	1	1	5	1	0	1	1	7	1
OG0002038	0	1	1	0	1	1	0	0	0	2	14	1
OG0002043	1	1	1	1	1	2	5	0	0	0	9	0
OG0002047	1	1	1	9	1	0	1	0	0	1	4	2
OG0002053	1	1	0	1	1	0	1	0	0	1	12	3
OG0002059	1	1	1	3	1	2	2	0	1	3	4	2
OG0002060	0	0	0	5	2	3	3	0	1	2	4	1
OG0002064	1	1	1	3	1	1	2	0	1	3	3	4
OG0002066	1	0	0	2	1	4	1	0	0	4	6	2
OG0002069	1	1	0	4	2	4	2	0	0	1	5	1
OG0002074	1	0	0	1	1	4	10	0	1	1	1	1
OG0002080	1	5	1	2	1	2	3	0	1	1	3	1
OG0002084	0	3	2	2	8	4	1	0	0	0	1	0
OG0002088	1	2	1	0	8	2	2	0	0	1	3	1
OG0002091	0	1	1	5	2	4	1	0	1	2	3	1
OG0002095	1	0	1	5	3	5	1	0	0	1	4	0
OG0002097	0	0	1	0	4	8	3	0	0	1	2	2
OG0002098	1	1	1	0	1	1	0	0	2	1	11	2
OG0002103	1	1	1	8	1	2	1	0	2	1	1	2
OG0002104	1	0	0	1	3	1	8	0	0	3	3	1
OG0002107	2	0	0	2	2	3	1	0	2	3	4	2
OG0002112	3	2	1	1	1	6	1	0	1	2	2	1
OG0002114	2	1	1	2	3	3	1	0	0	4	2	2
OG0002115	2	2	2	3	1	2	0	0	1	2	2	4
OG0002119	1	1	0	2	4	4	3	0	1	1	2	2
OG0002121	2	2	2	1	1	2	1	0	2	2	4	2
OG0002124	1	1	5	2	4	3	2	0	0	1	2	0
OG0002126	2	2	3	2	1	1	1	0	1	3	2	3
OG0002136	0	2	2	2	1	7	2	0	1	1	2	1
OG0002141	8	1	1	1	1	2	2	0	1	1	2	1
OG0002157	2	1	1	3	2	3	1	0	1	1	1	5
OG0002165	0	2	1	8	3	2	1	0	1	1	1	1
OG0002167	0	1	1	1	7	1	2	0	1	2	2	3
OG0002168	1	1	1	1	1	1	1	0	1	10	2	1
OG0002171	0	0	0	0	4	0	15	0	2	0	0	0
OG0002173	0	1	0	2	2	3	6	0	0	6	0	1
OG0002175	0	0	0	4	12	1	1	0	1	1	0	1
OG0002176	2	1	1	7	2	4	3	0	0	1	0	0
OG0002181	0	0	0	20	0	0	0	0	1	0	0	0
OG0002184	0	0	1	20	0	0	0	0	0	0	0	0
OG0002189	1	1	1	1	1	2	1	0	0	5	6	1
OG0002191	1	1	1	7	1	1	1	0	0	2	3	2
OG0002199	1	2	1	1	7	2	1	0	2	1	1	1
OG0002200	1	1	1	2	1	1	1	0	1	2	3	6
OG0002203	0	4	4	2	3	2	1	0	0	1	1	2
OG0002204	2	1	1	5	1	3	0	0	1	1	4	1
OG0002208	0	0	0	2	1	9	1	0	1	1	1	4
OG0002209	1	0	0	1	1	1	0	0	0	2	13	1
OG0002211	1	14	4	0	0	0	0	0	0	0	1	0
OG0002221	1	0	0	0	0	0	0	0	0	5	13	1
OG0002227	0	1	0	0	0	0	0	0	0	5	11	3
OG0002229	0	1	0	1	3	1	6	0	1	3	3	1
OG0002230	0	0	0	1	1	3	1	0	1	1	7	5
OG0002232	1	2	1	1	2	3	1	0	0	1	7	1
OG0002234	0	1	0	12	0	0	1	0	0	2	2	2
OG0002240	1	2	2	1	2	3	0	0	0	1	5	3
OG0002244	1	1	0	3	6	3	1	0	1	1	2	1
OG0002249	1	0	1	1	4	2	2	0	2	2	3	2
OG0002255	0	1	0	1	0	0	0	0	0	2	15	1
OG0002256	1	1	1	2	1	1	3	0	0	2	2	6
OG0002260	0	1	0	2	1	2	1	0	1	3	5	4
OG0002263	1	1	1	2	2	4	1	0	0	1	3	4
OG0002265	1	1	1	6	3	2	0	0	1	1	3	1
OG0002272	0	2	2	3	1	5	3	0	0	0	4	0
OG0002277	2	1	1	1	8	1	1	0	1	1	2	1
OG0002285	0	1	1	9	1	2	1	0	1	1	2	1
OG0002297	1	3	2	1	3	3	3	0	1	1	1	1
OG0002298	1	1	1	3	1	4	3	0	1	2	2	1
OG0002299	2	1	1	3	5	2	1	0	1	1	2	1
OG0002306	1	1	1	1	7	2	2	0	1	1	2	1
OG0002322	14	0	0	2	0	0	0	0	0	0	1	3
OG0002325	1	1	1	1	4	4	2	0	1	2	2	1
OG0002326	0	1	1	1	1	2	1	0	0	0	13	0
OG0002334	1	1	1	3	5	1	2	0	1	1	2	2
OG0002341	1	1	0	9	1	2	1	0	0	1	2	2
OG0002342	1	1	1	5	2	1	2	0	1	1	2	3
OG0002347	1	1	1	2	1	3	7	0	0	1	2	1
OG0002348	1	1	1	2	3	2	2	0	2	3	2	1
OG0002354	0	12	1	2	0	0	0	0	0	4	1	0
OG0002362	0	7	8	0	0	0	5	0	0	0	0	0
OG0002368	2	1	2	7	3	1	4	0	0	0	0	0
OG0002370	0	2	3	4	1	2	2	0	0	2	0	4
OG0002371	0	2	1	1	1	10	5	0	0	0	0	0
OG0002373	1	1	1	0	2	5	5	0	0	4	0	1
OG0002383	0	0	0	13	1	1	0	0	1	4	0	0
OG0002385	0	1	1	18	0	0	0	0	0	0	0	0
OG0002395	0	1	2	0	0	0	0	0	0	1	15	0
OG0002404	0	2	1	2	1	2	2	0	1	2	3	3
OG0002406	2	2	1	1	1	1	1	0	0	3	4	3
OG0002407	0	1	0	4	1	0	0	0	0	5	5	3
OG0002408	1	0	0	3	1	1	3	0	0	2	7	1
OG0002411	1	0	0	1	3	2	1	0	0	2	8	1
OG0002414	0	1	0	0	0	0	0	0	0	1	17	0
OG0002436	2	1	0	1	3	2	4	0	0	2	3	1
OG0002437	1	1	1	7	6	1	0	0	0	0	2	0
OG0002438	0	2	1	2	1	1	3	0	2	2	4	1
OG0002440	1	1	1	3	1	2	1	0	1	2	5	1
OG0002443	2	0	0	0	0	0	0	0	0	4	12	1
OG0002444	0	1	1	4	1	2	5	0	1	1	2	1
OG0002446	0	0	0	0	6	2	2	0	1	1	3	4
OG0002451	2	4	2	2	1	3	1	0	0	1	2	1
OG0002453	0	1	2	2	1	3	1	0	1	3	4	1
OG0002457	1	1	1	3	2	4	1	0	0	2	3	1
OG0002468	2	0	0	3	1	3	6	0	0	1	2	1
OG0002471	1	1	1	2	1	1	2	0	1	1	5	3
OG0002472	2	3	2	2	1	2	2	0	0	1	2	2
OG0002473	1	0	1	4	1	1	1	0	3	1	3	3
OG0002477	1	2	1	3	1	2	1	0	1	1	3	3
OG0002478	1	3	2	2	1	2	1	0	0	1	3	3
OG0002480	0	0	0	2	1	1	1	0	1	3	3	7
OG0002481	1	1	1	1	6	2	2	0	0	1	3	1
OG0002487	1	0	0	3	1	4	1	0	0	6	1	2
OG0002491	0	2	1	1	1	2	2	0	0	2	6	2
OG0002493	4	2	2	1	2	2	1	0	0	1	3	1
OG0002496	1	1	1	7	1	1	0	0	0	1	3	3
OG0002497	0	1	1	0	9	2	2	0	0	1	2	1
OG0002501	1	2	1	1	0	2	3	0	1	1	6	1
OG0002504	1	1	1	2	2	4	2	0	0	1	4	1
OG0002505	3	1	1	1	1	3	4	0	1	1	2	1
OG0002513	1	1	1	2	5	2	1	0	1	2	3	0
OG0002531	1	0	1	5	1	1	2	0	0	2	4	2
OG0002533	1	1	1	1	1	3	2	0	3	2	2	2
OG0002540	2	1	1	1	1	6	1	0	1	2	1	2
OG0002542	0	0	0	2	2	2	3	0	1	3	4	2
OG0002543	1	1	1	1	4	3	0	0	3	2	2	1
OG0002552	2	2	1	0	2	3	1	0	1	2	3	2
OG0002556	1	1	1	6	1	2	1	0	2	1	2	1
OG0002565	1	0	0	3	1	2	0	0	1	3	4	4
OG0002569	1	1	1	2	2	2	2	0	2	3	2	1
OG0002571	1	1	1	6	1	1	2	0	1	2	2	1
OG0002576	0	1	0	1	1	4	7	0	0	2	2	1
OG0002580	2	1	0	1	1	2	1	0	1	1	2	7
OG0002581	1	1	1	4	2	2	2	0	1	2	1	2
OG0002582	1	1	1	3	2	2	2	0	0	2	2	3
OG0002583	2	1	1	4	2	2	3	0	1	1	1	1
OG0002589	1	1	1	2	1	4	3	0	0	1	2	3
OG0002591	0	1	1	3	1	2	4	0	3	1	2	1
OG0002602	1	3	2	5	2	4	2	0	0	0	0	0
OG0002606	0	1	4	2	3	8	1	0	0	0	0	0
OG0002615	0	0	0	1	2	15	0	0	1	0	0	0
OG0002616	0	0	0	17	1	0	0	0	1	0	0	0
OG0002618	0	1	1	17	0	0	0	0	0	0	0	0
OG0002620	0	1	0	0	3	12	0	0	0	3	0	0
OG0002621	0	1	0	0	18	0	0	0	0	0	0	0
OG0002630	8	0	0	2	1	2	1	0	0	1	2	1
OG0002632	2	1	1	5	2	4	0	0	0	0	2	1
OG0002634	1	1	1	2	1	2	3	0	1	1	4	1
OG0002636	1	2	2	1	0	2	0	0	0	2	4	4
OG0002638	1	2	2	1	5	0	1	0	1	1	2	2
OG0002642	1	0	2	2	2	0	4	0	1	1	3	2
OG0002645	1	2	1	2	4	1	1	0	1	1	2	2
OG0002647	1	1	1	1	1	1	1	0	2	2	5	2
OG0002649	1	1	1	1	1	2	2	0	1	3	3	2
OG0002651	1	1	1	1	2	4	3	0	0	0	4	1
OG0002654	1	1	1	4	1	2	1	0	2	1	2	2
OG0002659	2	0	1	1	1	5	1	0	0	2	4	1
OG0002660	1	1	1	3	1	3	0	0	1	2	2	3
OG0002662	0	2	2	1	2	2	0	0	0	1	7	1
OG0002663	1	0	0	1	1	2	0	0	0	1	9	3
OG0002664	1	2	0	2	2	1	2	0	0	2	4	2
OG0002666	1	1	1	1	1	4	2	0	1	2	3	1
OG0002667	1	1	1	1	1	1	2	0	1	1	7	1
OG0002668	0	1	1	1	2	2	2	0	0	3	5	1
OG0002672	1	0	0	1	1	3	1	0	1	1	7	2
OG0002677	2	1	1	4	1	2	0	0	1	1	2	3
OG0002683	0	5	0	0	0	0	2	0	0	1	10	0
OG0002685	0	1	1	1	1	1	11	0	0	0	2	0
OG0002687	1	1	1	3	1	1	1	0	1	3	3	2
OG0002688	1	1	1	4	1	2	3	0	1	1	2	1
OG0002700	1	1	1	1	1	1	5	0	1	2	2	2
OG0002701	2	1	1	3	1	2	0	0	1	2	2	3
OG0002711	0	2	1	2	1	1	2	0	0	1	7	1
OG0002714	1	1	1	1	3	2	4	0	0	2	2	1
OG0002717	4	1	1	2	1	2	0	0	1	1	2	3
OG0002719	1	1	1	1	2	4	2	0	0	2	2	2
OG0002728	1	1	1	2	2	2	1	0	0	2	3	3
OG0002730	0	0	0	3	1	0	2	0	1	4	4	3
OG0002738	1	1	0	2	1	2	4	0	0	2	3	2
OG0002741	1	2	1	1	1	4	4	0	0	1	1	2
OG0002747	0	1	1	1	1	4	1	0	1	1	6	1
OG0002751	1	0	1	3	4	1	2	0	0	0	5	1
OG0002754	1	2	2	4	1	0	1	0	1	1	2	3
OG0002756	1	1	1	1	3	1	1	0	0	3	4	2
OG0002759	1	0	0	2	3	4	2	0	0	0	3	3
OG0002761	0	1	0	2	4	2	4	0	0	2	2	1
OG0002762	1	0	0	2	2	1	4	0	2	2	1	3
OG0002764	1	2	2	4	1	1	1	0	0	2	4	0
OG0002767	4	1	1	2	1	2	1	0	1	2	2	1
OG0002768	0	1	1	1	2	4	2	0	1	2	3	1
OG0002777	1	0	0	1	6	4	1	0	0	2	2	1
OG0002783	1	1	1	2	2	3	1	0	1	2	3	1
OG0002786	1	0	1	3	1	3	1	0	2	1	2	3
OG0002789	1	1	1	1	3	3	2	0	1	2	2	1
OG0002790	0	2	1	1	1	2	3	0	1	1	4	2
OG0002795	1	1	1	4	1	2	2	0	1	1	2	2
OG0002796	0	1	1	3	1	3	2	0	2	3	2	0
OG0002806	1	1	1	1	6	1	1	0	2	1	2	1
OG0002808	4	1	0	1	4	2	1	0	0	1	3	1
OG0002821	3	1	1	3	1	3	2	0	0	1	2	1
OG0002823	1	1	1	1	1	5	2	0	1	2	2	1
OG0002826	1	2	1	3	2	2	1	0	1	1	2	2
OG0002827	1	1	1	2	1	1	1	0	1	1	4	4
OG0002828	0	1	1	2	2	2	1	0	1	3	4	1
OG0002829	2	1	1	2	1	3	2	0	0	3	2	1
OG0002834	1	1	2	0	3	1	1	0	1	2	2	4
OG0002836	1	1	1	1	4	2	2	0	2	1	2	1
OG0002837	1	2	2	1	1	2	1	0	1	3	2	2
OG0002841	1	2	2	2	3	1	2	0	0	2	2	1
OG0002844	0	0	0	2	4	2	3	0	1	1	3	2
OG0002845	0	1	1	0	7	1	5	0	0	1	2	0
OG0002856	0	1	1	4	1	4	1	0	2	1	2	1
OG0002857	1	1	1	2	3	3	1	0	1	3	1	1
OG0002863	2	3	2	0	2	2	2	0	0	2	2	1
OG0002871	1	1	1	1	3	3	1	0	3	2	1	1
OG0002872	5	1	1	1	2	1	1	0	1	1	2	2
OG0002873	1	1	1	1	2	6	2	0	0	1	2	1
OG0002885	1	1	2	2	1	3	1	0	1	1	1	4
OG0002886	4	1	1	4	1	1	1	0	1	1	1	2
OG0002909	0	0	2	0	0	0	16	0	0	0	0	0
OG0002910	1	1	1	10	1	2	2	0	0	0	0	0
OG0002923	0	5	3	3	2	1	3	0	0	1	0	0
OG0002925	0	1	1	3	5	4	4	0	0	0	0	0
OG0002933	0	1	1	16	0	0	0	0	0	0	0	0
OG0002934	1	1	1	7	1	6	0	0	0	1	0	0
OG0002944	1	1	2	1	1	2	3	0	1	1	3	1
OG0002948	0	1	1	4	1	3	1	0	2	1	2	1
OG0002951	2	0	0	2	0	0	0	0	0	0	13	0
OG0002952	0	1	0	2	0	2	5	0	0	0	6	1
OG0002954	1	1	1	1	2	1	3	0	1	1	2	3
OG0002969	0	6	1	1	1	2	2	0	0	0	2	2
OG0002970	0	1	1	1	3	0	0	0	0	1	9	1
OG0002972	1	1	1	1	7	1	0	0	0	2	2	1
OG0002974	0	0	0	1	0	0	0	0	2	4	9	1
OG0002977	0	1	2	6	0	2	0	0	0	2	4	0
OG0002983	1	1	0	1	1	3	1	0	1	1	2	5
OG0002985	0	1	1	1	1	1	2	0	0	5	3	2
OG0002993	1	0	0	2	3	4	3	0	0	1	2	1
OG0002996	3	2	2	0	3	2	2	0	0	1	2	0
OG0002997	0	1	0	1	1	4	0	0	0	2	2	6
OG0003000	1	1	1	1	1	4	1	0	1	1	3	2
OG0003001	1	0	0	2	2	1	2	0	0	2	7	0
OG0003002	0	0	0	0	0	0	0	0	1	0	16	0
OG0003005	1	0	1	4	1	2	2	0	1	2	2	1
OG0003006	0	0	1	0	0	0	0	0	0	0	11	5
OG0003010	0	1	1	9	1	0	1	0	0	1	2	1
OG0003014	0	4	1	0	1	4	1	0	1	2	2	1
OG0003017	0	0	0	2	2	5	5	0	1	1	1	0
OG0003019	0	0	2	1	1	3	0	0	0	0	6	4
OG0003020	1	1	0	1	2	2	2	0	1	2	4	1
OG0003025	0	0	0	3	3	1	1	0	1	0	7	1
OG0003029	3	1	1	3	1	0	1	0	1	1	2	3
OG0003030	1	1	1	2	2	0	4	0	1	2	2	1
OG0003031	2	1	0	3	1	5	1	0	0	0	2	2
OG0003037	0	0	0	2	2	2	3	0	1	1	2	4
OG0003044	1	1	1	3	1	1	2	0	1	2	2	2
OG0003048	0	2	1	1	2	1	1	0	1	1	5	2
OG0003049	1	1	1	3	1	2	1	0	1	1	2	3
OG0003050	1	0	0	0	3	2	2	0	0	0	9	0
OG0003054	1	0	0	3	0	4	0	0	0	2	7	0
OG0003059	0	2	1	1	2	1	2	0	2	2	3	1
OG0003060	1	0	0	0	4	5	2	0	0	1	2	2
OG0003065	1	1	1	3	2	2	1	0	0	2	3	1
OG0003067	0	0	0	2	2	3	2	0	1	3	4	0
OG0003069	3	1	2	1	3	1	1	0	1	1	2	1
OG0003070	0	2	1	0	7	1	2	0	0	1	2	1
OG0003075	1	0	0	7	1	1	2	0	0	1	3	1
OG0003076	1	1	1	2	4	1	2	0	2	1	1	1
OG0003078	0	0	0	1	0	0	0	0	1	4	10	1
OG0003079	1	1	1	2	1	1	5	0	0	2	2	1
OG0003082	1	1	1	1	0	5	1	0	2	2	2	1
OG0003085	2	2	2	3	2	3	1	0	0	1	1	0
OG0003090	2	1	2	1	1	2	1	0	1	1	2	3
OG0003091	2	1	1	1	1	4	1	0	1	1	2	2
OG0003099	1	1	1	1	1	2	7	0	0	0	2	1
OG0003100	1	1	1	1	1	4	1	0	2	2	2	1
OG0003104	2	1	1	2	1	3	2	0	0	1	2	2
OG0003108	1	2	1	3	2	1	1	0	1	1	2	2
OG0003111	1	1	1	2	1	5	1	0	1	1	2	1
OG0003112	1	0	0	10	0	0	0	0	0	3	2	1
OG0003127	3	1	1	2	1	3	1	0	1	1	2	1
OG0003129	1	1	0	1	7	1	1	0	1	1	2	1
OG0003131	1	1	1	1	1	4	2	0	1	1	2	2
OG0003140	1	0	0	3	2	1	1	0	1	2	3	3
OG0003142	0	2	1	0	1	4	3	0	2	0	4	0
OG0003143	2	1	0	2	1	7	0	0	1	0	2	1
OG0003144	1	1	0	2	4	2	1	0	1	2	2	1
OG0003145	2	1	1	1	1	4	2	0	1	1	2	1
OG0003150	2	1	1	2	2	2	3	0	0	1	2	1
OG0003153	1	0	0	2	1	4	4	0	0	2	2	1
OG0003156	1	1	0	5	1	1	4	0	0	1	2	1
OG0003159	1	1	1	2	1	3	1	0	1	1	2	3
OG0003160	2	0	0	1	2	3	3	0	0	3	2	1
OG0003161	1	1	1	2	1	2	2	0	1	3	2	1
OG0003166	2	1	0	1	5	2	1	0	1	2	2	0
OG0003172	1	1	1	4	1	1	1	0	2	2	2	1
OG0003181	1	0	0	0	3	2	2	0	0	2	4	3
OG0003192	0	1	1	1	1	2	2	0	1	2	4	2
OG0003193	0	0	0	1	4	2	5	0	1	1	2	1
OG0003194	1	1	1	3	2	0	1	0	0	2	3	3
OG0003195	1	1	1	3	1	1	4	0	1	1	2	1
OG0003197	1	2	1	1	1	3	1	0	2	1	2	2
OG0003200	1	2	1	1	0	4	2	0	1	1	2	2
OG0003205	2	1	1	1	1	1	4	0	0	3	2	1
OG0003206	1	1	1	3	1	1	1	0	1	2	2	3
OG0003209	2	2	1	1	2	3	1	0	1	1	1	2
OG0003211	2	1	1	1	6	0	2	0	0	1	2	1
OG0003212	4	1	1	1	3	1	1	0	1	1	2	1
OG0003215	2	1	1	2	1	2	2	0	1	2	2	1
OG0003217	1	1	1	2	4	1	1	0	1	1	3	1
OG0003221	1	1	1	1	2	1	0	0	0	7	2	1
OG0003233	3	1	1	1	2	2	1	0	1	1	2	2
OG0003240	1	1	0	2	5	2	2	0	0	2	1	1
OG0003246	0	0	0	3	0	0	13	0	1	0	0	0
OG0003247	0	0	0	0	0	0	15	0	2	0	0	0
OG0003248	0	0	0	0	3	2	11	0	1	0	0	0
OG0003251	1	1	1	7	4	2	1	0	0	0	0	0
OG0003258	0	2	8	1	3	1	1	0	0	1	0	0
OG0003261	0	1	1	9	1	4	1	0	0	0	0	0
OG0003265	0	1	2	2	1	11	0	0	0	0	0	0
OG0003268	0	1	0	6	0	10	0	0	0	0	0	0
OG0003275	0	1	1	0	2	0	1	0	0	2	7	2
OG0003282	1	2	1	0	1	2	0	0	1	3	3	2
OG0003283	4	1	1	1	1	2	0	0	2	1	2	1
OG0003287	0	1	2	5	2	0	1	0	0	0	4	1
OG0003292	0	0	1	3	1	0	0	0	0	2	9	0
OG0003298	2	1	0	1	3	2	2	0	1	1	2	1
OG0003305	1	1	1	4	1	2	1	0	0	1	2	2
OG0003307	1	0	0	5	0	0	0	0	0	2	6	2
OG0003311	2	1	1	1	0	1	0	0	1	1	5	3
OG0003312	1	2	2	1	1	1	1	0	0	2	4	1
OG0003318	0	1	1	1	1	2	3	0	0	2	3	2
OG0003319	1	1	1	2	1	1	1	0	1	1	4	2
OG0003321	1	0	1	1	1	2	0	0	1	1	2	6
OG0003324	1	1	1	1	1	2	3	0	1	1	2	2
OG0003327	0	1	1	1	1	4	1	0	1	2	3	1
OG0003330	0	1	0	2	1	2	1	0	2	3	3	1
OG0003331	1	0	0	1	1	1	1	0	2	3	3	3
OG0003332	1	1	0	1	0	1	2	0	0	1	8	1
OG0003333	2	1	1	2	2	1	2	0	1	1	2	1
OG0003335	1	3	1	0	0	0	0	0	0	3	8	0
OG0003336	0	2	2	0	7	1	1	0	0	0	3	0
OG0003338	1	1	1	1	4	2	1	0	0	2	2	1
OG0003340	1	1	2	2	1	1	2	0	2	1	2	1
OG0003346	0	1	1	1	1	1	1	0	1	1	6	2
OG0003358	1	2	2	1	3	1	1	0	1	1	2	1
OG0003361	1	1	1	1	2	2	1	0	1	1	2	3
OG0003368	0	1	0	1	1	2	2	0	0	1	8	0
OG0003370	1	2	2	0	1	0	3	0	0	3	2	2
OG0003373	1	1	1	5	0	2	1	0	1	0	4	0
OG0003376	1	1	1	2	1	2	2	0	1	2	2	1
OG0003380	1	1	1	1	1	2	1	0	1	3	2	2
OG0003381	1	1	1	3	1	2	2	0	1	1	3	0
OG0003382	1	0	1	2	1	4	1	0	1	2	2	1
OG0003383	2	1	1	1	1	2	3	0	1	1	2	1
OG0003387	1	1	1	0	0	0	0	0	0	1	12	0
OG0003397	2	1	1	1	1	4	1	0	2	0	2	1
OG0003400	1	1	1	1	1	2	1	0	1	2	3	2
OG0003401	1	2	1	1	1	2	1	0	1	3	2	1
OG0003402	2	1	1	1	1	2	1	0	0	1	2	4
OG0003403	2	1	0	0	1	1	1	0	0	2	4	4
OG0003405	0	0	0	1	1	2	1	0	1	1	6	3
OG0003408	1	1	0	1	2	2	4	0	1	1	2	1
OG0003414	1	1	1	1	1	5	2	0	1	1	1	1
OG0003418	1	1	1	1	2	3	1	0	1	1	3	1
OG0003423	2	1	1	2	1	2	1	0	2	1	2	1
OG0003426	0	1	0	1	4	4	1	0	0	1	3	1
OG0003427	1	1	0	1	1	2	1	0	0	1	6	2
OG0003429	1	1	0	1	5	1	2	0	0	1	3	1
OG0003437	1	1	1	2	1	1	1	0	1	1	3	3
OG0003440	3	1	0	1	0	0	0	0	0	1	9	1
OG0003441	2	1	1	1	3	2	1	0	1	1	2	1
OG0003446	1	1	1	1	2	2	3	0	1	1	2	1
OG0003451	0	0	0	4	3	2	1	0	1	1	3	1
OG0003455	1	1	0	1	2	2	2	0	1	1	4	1
OG0003456	0	1	1	3	2	3	2	0	0	1	2	1
OG0003460	0	1	1	1	1	2	1	0	1	2	4	2
OG0003465	0	0	0	1	2	1	5	0	2	1	2	2
OG0003466	3	1	1	1	4	0	1	0	1	1	2	1
OG0003467	1	1	0	1	1	1	0	0	0	7	3	1
OG0003468	1	4	2	1	2	4	1	0	0	0	1	0
OG0003474	1	0	0	0	0	0	0	0	0	2	10	3
OG0003476	5	1	1	1	1	2	1	0	1	1	1	1
OG0003478	0	1	1	4	3	0	3	0	0	1	2	1
OG0003481	2	1	1	1	2	0	1	0	1	1	4	2
OG0003482	1	2	1	3	0	2	2	0	1	1	2	1
OG0003483	1	1	1	1	3	1	3	0	1	1	2	1
OG0003486	3	1	1	1	1	2	1	0	1	1	2	2
OG0003491	1	1	1	1	5	2	1	0	1	0	2	1
OG0003500	1	1	1	2	1	3	1	0	0	1	2	3
OG0003510	1	1	1	1	4	1	2	0	1	1	2	1
OG0003512	0	1	1	2	1	2	4	0	1	1	2	1
OG0003515	1	1	1	1	1	2	2	0	2	2	2	1
OG0003516	1	0	0	4	2	2	1	0	0	1	2	3
OG0003517	0	2	0	1	2	2	4	0	1	1	2	1
OG0003532	1	1	1	6	1	1	2	0	0	0	2	1
OG0003533	1	1	0	2	2	2	2	0	1	1	2	2
OG0003541	2	0	0	3	1	4	1	0	0	0	5	0
OG0003548	1	1	1	2	1	1	1	0	1	3	1	3
OG0003551	1	1	1	3	1	2	1	0	1	2	2	1
OG0003553	0	1	0	3	2	1	4	0	0	2	2	1
OG0003555	1	1	1	1	3	1	1	0	1	1	4	1
OG0003559	1	1	1	2	2	2	2	0	1	1	2	1
OG0003564	3	2	2	1	1	2	1	0	0	1	2	1
OG0003566	1	1	1	1	3	1	3	0	1	1	2	1
OG0003567	4	1	1	2	1	1	1	0	1	1	2	1
OG0003568	1	1	1	1	2	3	2	0	1	1	2	1
OG0003572	1	1	1	1	1	2	4	0	1	2	1	1
OG0003573	2	1	1	2	1	1	1	0	0	1	4	2
OG0003574	1	1	1	1	1	3	0	0	1	2	3	2
OG0003577	1	1	1	4	1	2	1	0	0	3	1	1
OG0003583	1	1	1	1	1	1	3	0	1	1	4	1
OG0003587	1	1	1	1	5	2	2	0	0	1	2	0
OG0003593	1	2	1	1	1	3	2	0	1	2	1	1
OG0003611	1	1	1	1	6	1	2	0	0	0	1	2
OG0003612	0	1	1	1	1	4	3	0	1	1	2	1
OG0003614	1	1	1	1	3	2	1	0	1	2	1	2
OG0003619	1	1	0	1	1	1	6	0	0	2	2	1
OG0003621	1	1	1	2	2	2	2	0	1	2	1	1
OG0003622	0	1	1	5	2	2	1	0	0	1	2	1
OG0003623	0	1	0	1	3	2	2	0	0	1	2	4
OG0003624	1	1	1	3	1	3	1	0	1	1	2	1
OG0003627	2	0	0	2	1	2	1	0	1	1	2	4
OG0003629	1	1	1	1	1	4	1	0	1	1	2	2
OG0003640	1	1	0	1	1	2	1	0	1	1	2	5
OG0003642	1	0	1	2	1	1	2	0	4	2	1	1
OG0003648	1	2	1	5	0	2	2	0	0	0	2	1
OG0003651	1	1	1	2	1	3	2	0	1	1	2	1
OG0003670	1	0	0	1	4	3	1	0	1	2	2	1
OG0003677	2	1	2	1	1	2	1	0	1	1	2	2
OG0003678	1	1	1	1	1	0	1	0	2	2	4	2
OG0003682	2	2	2	2	0	1	2	0	0	1	2	2
OG0003688	1	0	0	1	0	0	14	0	0	0	0	0
OG0003689	1	0	1	0	2	7	5	0	0	0	0	0
OG0003693	1	0	0	0	7	2	6	0	0	0	0	0
OG0003695	1	0	0	0	6	6	3	0	0	0	0	0
OG0003699	1	0	0	0	5	2	5	0	0	2	0	1
OG0003701	4	0	1	4	2	3	1	0	1	0	0	0
OG0003702	2	2	0	5	0	3	3	0	1	0	0	0
OG0003705	0	1	1	4	2	2	1	0	1	1	0	3
OG0003707	2	1	1	5	2	2	1	0	1	1	0	0
OG0003708	2	1	1	1	1	4	2	0	0	3	0	1
OG0003713	1	2	1	5	3	2	2	0	0	0	0	0
OG0003718	1	0	0	0	0	12	0	0	0	0	0	3
OG0003726	0	1	1	13	0	0	0	0	0	1	0	0
OG0003745	1	1	1	1	1	1	1	0	1	2	2	3
OG0003752	1	1	1	0	0	0	0	0	2	3	7	0
OG0003753	0	1	0	1	2	2	1	0	1	1	2	4
OG0003755	1	0	0	2	0	0	0	0	0	0	11	1
OG0003765	1	1	1	2	1	3	1	0	1	1	2	1
OG0003766	1	1	1	1	1	3	1	0	1	1	2	2
OG0003768	0	1	1	1	2	3	2	0	0	2	2	1
OG0003769	1	0	0	2	1	3	2	0	1	1	1	3
OG0003771	1	1	1	1	1	4	2	0	1	1	1	1
OG0003786	1	3	1	2	1	1	1	0	1	1	2	1
OG0003789	1	1	1	1	2	3	1	0	1	1	2	1
OG0003802	0	0	0	0	0	0	0	0	2	0	13	0
OG0003803	2	0	0	2	2	2	3	0	0	1	2	1
OG0003804	1	2	1	1	0	2	1	0	1	3	2	1
OG0003812	2	1	0	3	1	1	2	0	0	1	2	2
OG0003813	1	1	1	3	1	1	0	0	1	0	2	4
OG0003821	1	0	0	1	1	4	1	0	0	0	7	0
OG0003823	1	1	1	1	2	2	1	0	1	1	2	2
OG0003831	3	0	0	2	1	4	2	0	0	1	2	0
OG0003841	0	1	1	1	1	2	3	0	1	1	1	3
OG0003842	1	1	1	1	2	2	1	0	1	2	2	1
OG0003845	1	1	1	1	1	3	1	0	1	1	3	1
OG0003847	2	1	1	0	0	0	0	0	0	0	11	0
OG0003848	4	1	0	0	2	2	1	0	1	1	2	1
OG0003849	1	1	1	1	1	2	2	0	0	1	2	3
OG0003850	0	0	0	2	2	2	3	0	1	2	2	1
OG0003853	3	0	0	2	2	2	1	0	0	1	2	2
OG0003856	1	1	1	1	1	4	2	0	1	1	1	1
OG0003858	2	1	1	1	1	2	1	0	1	1	2	2
OG0003861	1	0	0	2	1	3	1	0	0	2	3	2
OG0003862	1	1	1	1	1	2	1	0	1	2	2	2
OG0003864	1	1	1	1	3	2	1	0	1	1	2	1
OG0003867	1	1	1	1	3	2	1	0	1	1	2	1
OG0003868	3	1	1	4	0	0	0	0	1	2	1	2
OG0003876	2	1	1	2	1	1	1	0	0	1	2	3
OG0003878	0	0	0	1	2	0	1	0	1	1	3	6
OG0003885	1	1	1	1	3	2	1	0	1	1	1	2
OG0003886	1	1	1	1	1	1	2	0	1	2	3	1
OG0003888	1	1	0	3	2	2	1	0	1	1	2	1
OG0003890	1	1	1	2	2	2	1	0	1	1	2	1
OG0003891	3	0	0	0	2	2	0	0	0	1	5	2
OG0003892	1	1	1	2	1	3	1	0	0	2	2	1
OG0003894	0	1	0	1	1	2	2	0	2	2	3	1
OG0003896	0	1	0	1	5	2	1	0	1	1	2	1
OG0003898	1	0	0	1	2	2	0	0	0	4	3	2
OG0003899	0	0	1	1	2	3	3	0	1	0	2	2
OG0003900	1	1	0	3	1	1	0	0	1	1	2	4
OG0003901	0	0	0	1	1	7	2	0	1	0	3	0
OG0003902	1	0	1	2	3	2	1	0	0	1	1	3
OG0003903	1	1	1	3	1	1	2	0	1	1	2	1
OG0003906	0	1	1	1	1	2	3	0	1	1	3	1
OG0003911	1	0	0	2	1	2	3	0	1	1	2	2
OG0003913	1	1	1	7	1	2	0	0	0	0	2	0
OG0003914	1	1	0	0	0	0	1	0	0	2	3	7
OG0003915	0	0	0	4	2	0	2	0	1	1	3	2
OG0003918	1	1	1	1	1	1	4	0	0	1	3	1
OG0003919	3	1	1	1	1	2	2	0	0	1	2	1
OG0003926	0	1	1	0	1	1	0	0	3	2	2	4
OG0003928	1	0	0	1	4	2	1	0	0	2	3	1
OG0003932	0	0	0	2	1	4	2	0	1	1	3	1
OG0003933	1	1	1	2	1	2	1	0	1	1	2	2
OG0003943	1	1	1	1	1	2	3	0	1	1	2	1
OG0003949	1	1	1	1	5	1	1	0	0	1	1	2
OG0003955	1	1	0	1	1	1	3	0	1	3	2	1
OG0003956	1	1	1	4	3	1	1	0	0	1	1	1
OG0003958	2	1	1	1	2	1	1	0	1	1	2	2
OG0003959	1	2	2	1	2	1	1	0	1	2	1	1
OG0003968	1	1	0	1	1	4	2	0	1	1	2	1
OG0003982	3	1	1	1	2	1	1	0	1	1	2	1
OG0003983	1	1	1	2	1	2	1	0	1	1	2	2
OG0003986	1	1	1	2	2	2	1	0	1	1	2	1
OG0003987	1	1	1	2	1	1	1	0	1	1	2	3
OG0003989	1	1	1	2	1	2	2	0	1	1	2	1
OG0003990	1	1	1	3	1	2	1	0	1	1	2	1
OG0003993	1	1	0	1	2	2	1	0	1	2	2	2
OG0003996	2	0	0	1	2	2	1	0	0	1	1	5
OG0004000	0	0	0	0	2	4	4	0	1	1	2	1
OG0004003	1	1	1	1	1	2	2	0	1	1	3	1
OG0004005	2	1	1	1	1	1	0	0	1	1	2	4
OG0004009	3	1	1	2	1	2	1	0	0	1	2	1
OG0004010	1	1	1	1	4	2	0	0	1	1	2	1
OG0004011	1	1	1	2	2	1	1	0	1	2	2	1
OG0004013	1	1	1	1	1	4	1	0	1	1	2	1
OG0004016	0	1	2	1	0	0	0	0	0	4	4	3
OG0004019	1	0	0	2	1	4	2	0	1	1	2	1
OG0004027	1	1	0	1	1	3	1	0	1	3	2	1
OG0004030	2	1	0	1	2	2	2	0	0	2	2	1
OG0004036	0	2	2	3	2	2	1	0	0	1	2	0
OG0004038	1	1	1	2	1	1	1	0	1	2	2	2
OG0004042	1	1	1	1	1	2	3	0	1	1	2	1
OG0004047	1	1	0	2	1	3	3	0	0	1	2	1
OG0004049	1	1	1	1	2	2	2	0	1	1	2	1
OG0004050	0	2	2	3	1	0	2	0	1	1	2	1
OG0004051	1	1	1	1	1	2	2	0	1	2	2	1
OG0004054	1	0	1	1	5	2	1	0	0	1	2	1
OG0004057	2	1	1	1	1	2	2	0	1	1	2	1
OG0004061	1	1	1	1	2	2	1	0	1	1	2	2
OG0004065	1	1	1	1	1	2	2	0	1	1	2	2
OG0004070	1	2	1	2	1	1	1	0	1	1	2	2
OG0004076	2	1	1	1	3	1	1	0	1	1	2	1
OG0004079	0	2	2	2	1	2	1	0	1	1	2	1
OG0004080	1	0	1	5	1	2	1	0	1	1	1	1
OG0004094	1	1	1	1	2	2	1	0	1	1	2	2
OG0004095	1	0	0	1	2	4	2	0	0	2	2	1
OG0004099	1	1	0	1	7	1	0	0	0	2	1	1
OG0004101	1	1	1	1	1	3	1	0	1	2	2	1
OG0004103	0	0	0	2	1	1	1	0	1	2	4	3
OG0004104	0	0	0	1	3	5	1	0	2	0	2	1
OG0004106	1	1	0	6	1	2	0	0	0	1	2	1
OG0004108	1	1	1	4	0	2	1	0	0	0	2	3
OG0004110	1	1	1	1	1	3	2	0	1	1	2	1
OG0004116	1	1	1	1	1	2	1	0	1	3	2	1
OG0004118	1	1	0	1	1	2	4	0	0	1	3	1
OG0004120	1	1	1	0	1	2	1	0	2	0	2	4
OG0004121	2	1	1	1	1	2	1	0	1	2	2	1
OG0004123	1	1	0	1	2	1	3	0	1	1	2	2
OG0004127	0	2	1	0	4	2	2	0	0	1	2	1
OG0004131	2	1	1	1	1	2	0	0	1	2	2	2
OG0004134	0	1	0	10	0	2	0	0	0	0	2	0
OG0004138	1	1	0	3	2	1	1	0	1	2	2	1
OG0004146	1	1	1	0	2	2	1	0	2	1	3	1
OG0004152	1	1	1	2	1	2	1	0	2	1	2	1
OG0004163	0	1	0	2	2	1	2	0	1	2	1	3
OG0004164	0	1	0	3	1	1	1	0	0	4	1	3
OG0004167	1	1	1	1	2	2	2	0	1	1	2	1
OG0004168	0	1	1	4	1	2	1	0	0	1	1	3
OG0004174	1	1	1	1	1	8	0	0	0	1	1	0
OG0004181	0	2	1	2	1	4	1	0	0	1	2	1
OG0004192	1	1	1	1	4	1	1	0	1	1	2	1
OG0004193	1	1	1	1	3	1	1	0	1	2	2	1
OG0004200	0	1	1	3	2	2	1	0	1	1	2	1
OG0004204	0	1	1	1	1	1	0	0	4	2	2	2
OG0004211	1	1	1	3	1	1	1	0	1	2	2	1
OG0004215	1	1	1	1	2	2	1	0	1	2	2	1
OG0004217	0	1	1	4	2	0	0	0	1	2	2	2
OG0004218	1	1	1	2	1	1	3	0	1	2	1	1
OG0004219	1	2	2	2	1	1	1	0	0	2	2	1
OG0004223	1	1	2	1	0	2	3	0	1	2	1	1
OG0004225	1	2	1	1	2	0	3	0	0	4	0	1
OG0004226	1	0	1	0	0	9	3	0	0	1	0	0
OG0004231	0	0	0	0	0	0	14	0	1	0	0	0
OG0004233	1	1	1	1	1	0	9	0	0	1	0	0
OG0004234	2	1	0	2	1	5	2	0	1	1	0	0
OG0004235	0	2	1	1	3	1	7	0	0	0	0	0
OG0004237	1	1	1	4	1	5	2	0	0	0	0	0
OG0004238	6	1	0	1	1	3	2	0	0	1	0	0
OG0004242	1	1	0	2	1	2	7	0	0	1	0	0
OG0004243	1	0	0	0	2	6	3	0	0	1	0	2
OG0004245	1	1	1	2	1	2	3	0	1	1	0	2
OG0004247	0	1	1	1	2	6	1	0	0	3	0	0
OG0004248	3	2	1	2	2	2	2	0	0	1	0	0
OG0004250	0	8	1	4	0	1	1	0	0	0	0	0
OG0004262	1	2	0	12	0	0	0	0	0	0	0	0
OG0004276	1	1	0	1	1	1	2	0	1	2	3	1
OG0004278	1	1	1	1	1	2	2	0	1	1	2	1
OG0004280	0	1	3	0	1	4	0	0	1	1	2	1
OG0004281	1	1	1	1	3	1	1	0	1	1	2	1
OG0004282	0	1	1	0	1	1	6	0	0	1	2	1
OG0004284	1	0	0	1	1	1	0	0	0	1	7	2
OG0004285	1	0	1	1	0	0	0	0	0	2	8	1
OG0004286	0	1	1	1	3	1	3	0	0	1	2	1
OG0004288	2	1	1	1	1	1	1	0	1	1	2	2
OG0004289	1	1	1	2	1	2	0	0	1	2	2	1
OG0004293	1	1	1	1	2	1	2	0	0	1	3	1
OG0004294	3	1	0	1	1	2	0	0	1	2	2	1
OG0004299	2	1	1	1	1	1	1	0	1	1	3	1
OG0004301	1	1	1	1	4	0	1	0	1	1	2	1
OG0004303	1	1	1	1	3	1	1	0	1	1	2	1
OG0004305	1	0	0	3	1	3	0	0	0	1	4	1
OG0004312	1	0	0	1	2	4	0	0	2	1	2	1
OG0004327	0	1	1	2	0	2	4	0	0	1	2	1
OG0004333	1	1	1	1	0	2	2	0	1	1	3	1
OG0004336	1	2	1	2	1	1	1	0	0	1	2	2
OG0004337	1	1	0	2	0	1	0	0	0	1	2	6
OG0004342	0	1	1	1	1	2	1	0	1	2	3	1
OG0004343	1	1	2	1	1	2	1	0	0	2	2	1
OG0004346	1	0	0	1	0	2	1	0	5	1	2	1
OG0004347	1	1	1	1	1	2	1	0	0	2	3	1
OG0004350	0	4	0	1	1	2	2	0	0	1	2	1
OG0004351	0	1	1	3	2	2	1	0	0	0	2	2
OG0004353	0	1	0	0	0	0	0	0	0	0	9	4
OG0004357	1	1	1	1	1	1	2	0	1	2	2	1
OG0004360	0	0	0	0	0	0	0	0	1	1	12	0
OG0004361	0	3	1	1	0	2	2	0	1	2	2	0
OG0004362	1	1	1	1	1	2	2	0	1	1	2	1
OG0004363	1	1	1	3	0	1	1	0	0	2	3	1
OG0004364	4	1	1	1	0	2	1	0	0	1	2	1
OG0004365	0	0	0	3	3	2	1	0	1	1	2	1
OG0004366	1	1	0	3	1	3	1	0	0	2	2	0
OG0004367	1	2	1	1	1	1	2	0	0	1	2	2
OG0004373	1	1	0	1	1	2	2	0	2	1	1	2
OG0004378	3	0	0	0	0	0	0	0	0	0	10	1
OG0004383	1	0	0	1	2	3	2	0	0	1	4	0
OG0004387	0	1	1	2	1	1	1	0	0	2	4	1
OG0004388	1	0	0	4	3	1	1	0	0	1	2	1
OG0004389	0	0	0	1	1	1	0	0	1	1	7	2
OG0004390	1	0	2	1	2	2	0	0	1	2	2	1
OG0004396	1	1	1	2	1	2	1	0	1	1	2	1
OG0004397	1	1	0	1	1	3	1	0	1	2	2	1
OG0004398	1	2	2	1	1	0	2	0	0	1	4	0
OG0004404	1	1	0	1	1	3	1	0	1	2	2	1
OG0004407	0	1	1	1	0	4	2	0	0	0	4	1
OG0004413	1	1	1	2	1	1	1	0	1	1	3	1
OG0004416	2	1	1	4	0	0	0	0	1	2	2	1
OG0004418	1	1	1	1	1	2	1	0	1	2	2	1
OG0004427	1	0	0	0	0	2	4	0	0	0	6	1
OG0004431	0	6	3	1	0	0	0	0	0	1	1	2
OG0004434	0	0	0	2	1	2	0	0	3	1	2	3
OG0004437	1	1	1	2	1	1	2	0	0	2	2	1
OG0004439	1	1	1	1	2	2	1	0	1	1	2	1
OG0004440	0	1	1	1	2	1	1	0	1	1	3	2
OG0004442	1	1	1	1	2	1	1	0	1	1	2	2
OG0004446	1	1	1	1	2	1	1	0	1	1	2	2
OG0004448	0	0	1	0	0	0	0	0	1	3	7	2
OG0004451	1	2	1	1	2	2	1	0	0	1	2	1
OG0004452	1	0	1	5	2	1	0	0	0	1	2	1
OG0004453	1	1	1	2	2	1	1	0	1	1	2	1
OG0004456	1	1	0	1	1	1	2	0	1	2	3	1
OG0004457	0	0	1	0	0	0	0	0	0	3	9	1
OG0004459	3	1	1	1	0	1	2	0	1	1	2	1
OG0004460	0	1	1	3	1	1	2	0	0	1	1	3
OG0004462	0	0	1	0	0	1	0	0	0	4	8	0
OG0004466	0	0	3	1	0	0	0	0	0	4	6	0
OG0004472	1	2	2	0	1	2	1	0	1	1	2	1
OG0004475	0	1	1	2	1	2	3	0	1	1	2	0
OG0004476	1	1	1	1	1	1	1	0	1	1	2	3
OG0004484	1	1	1	2	1	1	1	0	1	2	2	1
OG0004488	1	1	0	1	1	2	3	0	1	1	2	1
OG0004490	0	2	1	1	2	0	4	0	0	0	2	2
OG0004491	1	1	1	1	1	2	1	0	1	2	2	1
OG0004494	1	1	1	1	1	3	1	0	0	2	2	1
OG0004498	1	0	0	1	2	2	2	0	1	2	2	1
OG0004499	1	1	1	1	2	2	0	0	1	1	3	1
OG0004501	1	1	1	2	2	2	1	0	0	1	2	1
OG0004504	1	1	1	1	1	1	1	0	0	1	3	3
OG0004506	1	1	1	2	1	2	1	0	1	1	2	1
OG0004509	1	1	1	1	1	2	2	0	1	1	2	1
OG0004516	1	1	1	1	1	2	2	0	1	1	2	1
OG0004517	1	1	1	1	1	4	0	0	1	1	2	1
OG0004519	1	0	0	1	4	2	2	0	0	1	2	1
OG0004523	1	1	1	3	1	2	0	0	0	1	2	2
OG0004526	1	0	1	2	1	2	1	0	1	1	2	2
OG0004531	0	1	0	1	2	2	2	0	1	2	2	1
OG0004534	1	1	1	1	1	2	1	0	1	2	2	1
OG0004538	2	2	1	1	1	1	1	0	1	1	2	1
OG0004540	1	1	0	2	1	2	2	0	1	1	2	1
OG0004544	2	1	1	1	1	2	0	0	1	1	2	2
OG0004546	1	1	2	1	1	2	1	0	0	2	2	1
OG0004550	1	1	1	1	1	2	2	0	0	2	2	1
OG0004554	3	1	1	1	1	1	1	0	1	1	2	1
OG0004556	1	1	1	1	1	2	1	0	2	1	2	1
OG0004559	1	1	1	1	2	2	1	0	1	1	2	1
OG0004561	2	1	1	1	1	2	2	0	0	0	2	2
OG0004562	3	1	1	1	1	1	1	0	1	1	2	1
OG0004564	1	1	1	1	1	1	2	0	1	2	2	1
OG0004568	1	1	1	1	2	2	1	0	1	1	2	1
OG0004574	1	1	1	2	1	2	1	0	1	1	2	1
OG0004578	1	1	1	2	1	1	1	0	1	1	2	2
OG0004580	3	0	0	1	1	2	2	0	1	1	2	1
OG0004581	1	2	1	1	2	2	1	0	0	1	2	1
OG0004584	1	1	1	1	1	2	2	0	1	1	2	1
OG0004585	1	1	1	1	1	1	2	0	0	1	2	3
OG0004588	1	1	1	2	3	2	1	0	0	0	2	1
OG0004590	1	2	1	1	2	1	2	0	0	1	2	1
OG0004592	1	1	1	1	2	1	2	0	0	2	2	1
OG0004594	0	1	0	3	3	2	1	0	1	1	1	1
OG0004595	0	1	1	1	1	3	2	0	1	1	2	1
OG0004597	1	1	1	1	1	2	2	0	0	1	2	2
OG0004599	1	0	1	1	1	2	0	0	0	1	3	4
OG0004600	1	1	1	1	1	1	2	0	1	1	2	2
OG0004601	1	1	1	1	1	0	2	0	1	3	2	1
OG0004605	1	1	1	1	1	2	2	0	1	1	2	1
OG0004613	1	0	1	1	2	2	1	0	1	1	2	2
OG0004619	1	2	1	1	1	2	1	0	1	1	2	1
OG0004623	0	1	1	1	1	2	3	0	0	1	2	2
OG0004629	1	1	2	3	1	2	1	0	0	1	2	0
OG0004630	1	1	1	1	2	3	1	0	1	1	1	1
OG0004631	2	1	1	1	2	2	1	0	0	1	2	1
OG0004632	0	1	2	1	4	1	1	0	0	1	2	1
OG0004633	1	0	0	4	1	2	2	0	0	1	2	1
OG0004637	1	1	1	2	1	2	0	0	1	2	2	1
OG0004643	0	1	1	2	1	2	0	0	1	2	3	1
OG0004644	0	1	1	1	1	3	1	0	1	1	2	2
OG0004646	1	1	1	2	1	2	1	0	1	1	2	1
OG0004651	3	0	0	4	1	2	1	0	0	0	1	2
OG0004652	0	1	0	2	3	2	1	0	0	2	2	1
OG0004661	1	1	0	1	1	1	3	0	1	1	2	2
OG0004663	0	1	1	2	2	1	2	0	1	1	2	1
OG0004664	1	2	2	1	1	1	1	0	1	1	2	1
OG0004665	1	1	1	1	2	1	2	0	0	2	2	1
OG0004671	1	1	1	1	1	1	3	0	1	1	2	1
OG0004674	1	0	0	1	1	2	1	0	0	1	2	5
OG0004681	0	0	0	2	2	3	1	0	1	1	2	2
OG0004685	1	1	1	1	1	2	1	0	0	3	2	1
OG0004687	0	1	1	1	2	2	1	0	2	1	2	1
OG0004694	1	1	1	1	1	3	2	0	1	1	1	1
OG0004699	1	1	0	5	0	0	0	0	1	3	2	1
OG0004700	1	1	1	1	2	0	3	0	0	1	3	1
OG0004701	2	0	0	1	1	2	1	0	1	1	4	1
OG0004707	1	1	1	2	1	2	1	0	1	1	2	1
OG0004708	1	1	1	1	1	2	3	0	0	1	2	1
OG0004709	0	1	1	2	0	2	0	0	1	1	4	2
OG0004711	1	1	1	1	1	2	1	0	0	2	2	2
OG0004712	0	1	1	4	2	0	1	0	0	2	2	1
OG0004719	1	1	1	2	2	1	1	0	1	1	2	1
OG0004726	1	1	1	1	3	1	1	0	1	1	2	1
OG0004730	1	1	1	1	1	1	1	0	1	1	2	3
OG0004733	1	1	1	1	1	2	3	0	0	1	2	1
OG0004735	1	1	1	1	1	1	1	0	1	2	2	2
OG0004744	1	0	0	2	1	3	2	0	1	1	2	1
OG0004745	1	0	0	1	2	1	3	0	1	2	2	1
OG0004747	0	1	1	3	1	1	1	0	0	2	2	2
OG0004752	1	1	1	1	1	2	2	0	1	1	2	1
OG0004756	1	0	0	1	1	2	1	0	0	1	1	6
OG0004758	1	1	1	1	1	2	1	0	1	1	2	2
OG0004761	1	1	0	4	1	2	1	0	1	1	1	1
OG0004763	1	1	1	1	4	2	0	0	1	1	1	1
OG0004764	0	0	0	1	1	2	4	0	1	1	1	3
OG0004765	1	1	1	3	1	3	1	0	0	1	1	1
OG0004773	2	4	2	1	1	0	0	0	1	1	1	1
OG0004786	1	1	0	2	3	2	0	0	1	1	2	1
OG0004791	1	1	1	2	1	2	1	0	1	1	2	1
OG0004792	0	3	1	1	2	2	2	0	0	1	1	1
OG0004798	0	1	1	1	1	1	1	0	1	2	1	4
OG0004799	1	0	1	1	2	1	2	0	1	1	2	2
OG0004807	1	1	1	2	1	1	1	0	1	2	2	1
OG0004808	1	1	1	1	1	2	3	0	1	1	1	1
OG0004818	1	1	0	3	1	2	0	0	1	1	2	2
OG0004829	1	0	1	4	2	1	1	0	1	1	1	1
OG0004832	1	0	0	8	1	2	1	0	0	1	0	0
OG0004837	13	0	0	0	0	0	1	0	0	0	0	0
OG0004840	2	0	0	0	3	0	5	0	0	2	0	2
OG0004844	0	1	0	7	1	3	1	0	1	0	0	0
OG0004850	0	2	0	1	5	2	2	0	0	1	0	1
OG0004852	1	1	1	1	1	2	1	0	1	3	0	2
OG0004853	0	0	1	0	1	5	3	0	0	4	0	0
OG0004856	0	3	1	2	1	2	1	0	0	1	0	3
OG0004864	2	1	0	0	2	8	1	0	0	0	0	0
OG0004866	0	1	0	6	2	2	0	0	1	1	0	1
OG0004867	1	0	0	8	1	3	0	0	0	0	0	1
OG0004885	1	1	1	2	1	0	2	0	1	1	2	1
OG0004886	1	0	0	1	1	2	3	0	1	1	2	1
OG0004888	1	1	1	2	1	1	1	0	1	1	2	1
OG0004894	0	0	0	0	0	0	0	0	1	0	12	0
OG0004899	0	1	0	1	3	0	0	0	0	5	2	1
OG0004902	1	1	1	1	1	2	1	0	1	1	2	1
OG0004904	1	1	1	1	0	1	1	0	1	1	4	1
OG0004906	1	1	1	1	1	1	1	0	1	2	2	1
OG0004908	0	0	0	3	2	2	2	0	1	1	1	1
OG0004912	2	1	1	1	1	1	2	0	0	1	2	1
OG0004917	1	1	1	2	2	2	0	0	1	1	1	1
OG0004920	0	0	0	0	1	2	3	0	1	1	4	1
OG0004922	1	1	1	2	1	0	1	0	0	3	2	1
OG0004923	1	1	1	1	1	2	2	0	0	1	2	1
OG0004924	1	1	1	1	1	2	1	0	0	1	2	2
OG0004928	1	1	1	1	1	1	1	0	2	1	2	1
OG0004930	1	0	0	0	1	4	1	0	1	2	2	1
OG0004931	0	1	0	0	5	1	1	0	0	0	5	0
OG0004933	3	1	0	1	1	2	1	0	0	1	2	1
OG0004934	0	1	0	0	2	3	0	0	0	3	4	0
OG0004936	1	1	1	1	1	2	2	0	0	1	2	1
OG0004938	1	0	0	3	3	1	1	0	0	1	2	1
OG0004939	0	0	0	4	1	2	1	0	1	1	2	1
OG0004943	1	0	0	2	1	2	2	0	1	1	2	1
OG0004951	0	0	0	4	1	2	1	0	1	1	1	2
OG0004954	0	2	0	1	0	3	0	0	1	1	4	1
OG0004958	1	1	1	1	1	2	2	0	0	1	2	1
OG0004960	1	1	1	1	1	1	1	0	1	2	2	1
OG0004963	1	1	0	1	1	2	1	0	1	2	2	1
OG0004965	0	1	0	2	1	1	0	0	1	1	5	1
OG0004966	0	1	1	0	0	0	0	0	0	0	8	3
OG0004970	0	1	1	1	1	2	2	0	1	1	2	1
OG0004976	1	1	1	1	2	2	1	0	0	1	2	1
OG0004977	1	1	1	1	1	1	2	0	1	1	2	1
OG0004978	1	1	1	1	1	2	1	0	1	1	1	2
OG0004981	1	1	1	1	1	2	2	0	0	1	2	1
OG0004988	0	1	1	0	2	2	1	0	0	0	6	0
OG0004989	0	1	1	1	1	4	0	0	1	1	2	1
OG0004992	0	1	1	0	0	0	0	0	0	1	10	0
OG0004995	2	1	1	2	2	2	1	0	0	0	1	1
OG0004997	1	1	1	1	3	1	1	0	0	1	2	1
OG0005002	1	1	1	1	1	1	1	0	1	1	2	2
OG0005003	1	1	1	1	1	1	2	0	1	1	2	1
OG0005005	0	2	1	2	1	1	2	0	0	0	2	2
OG0005007	1	2	1	1	1	1	1	0	1	1	2	1
OG0005008	0	1	1	1	1	2	2	0	1	1	2	1
OG0005012	0	1	2	3	2	1	1	0	0	1	2	0
OG0005016	1	1	0	1	2	0	1	0	1	1	4	1
OG0005019	1	1	0	1	1	1	3	0	0	1	4	0
OG0005022	1	1	1	1	4	1	1	0	0	1	1	1
OG0005023	1	1	1	1	3	1	1	0	0	0	3	1
OG0005024	0	0	0	0	1	2	0	0	1	1	2	6
OG0005025	1	1	1	1	1	2	1	0	1	1	2	1
OG0005026	1	0	0	1	0	2	2	0	0	1	3	3
OG0005029	1	0	0	1	3	2	1	0	1	1	2	1
OG0005035	0	1	1	1	1	2	1	0	1	2	2	1
OG0005037	1	0	1	2	1	2	0	0	1	2	2	1
OG0005038	1	1	1	1	1	2	1	0	1	1	2	1
OG0005041	0	1	1	1	1	2	1	0	1	1	2	2
OG0005042	1	1	1	1	1	1	2	0	1	1	2	1
OG0005045	1	1	0	2	2	2	1	0	0	1	2	1
OG0005047	1	1	1	2	1	2	1	0	0	1	1	2
OG0005051	2	1	1	1	1	0	1	0	1	1	3	1
OG0005058	1	1	1	1	1	2	1	0	1	1	2	1
OG0005060	0	1	1	1	2	1	1	0	1	2	2	1
OG0005064	1	0	0	1	1	3	1	0	0	1	4	1
OG0005068	0	0	0	1	2	3	3	0	1	1	1	1
OG0005070	2	0	1	1	2	1	1	0	1	1	2	1
OG0005071	1	1	1	1	2	2	3	0	0	0	2	0
OG0005072	0	0	1	1	1	2	2	0	1	2	2	1
OG0005073	2	1	2	0	0	0	0	0	0	2	4	2
OG0005074	2	1	1	0	0	0	0	0	0	0	7	2
OG0005076	1	1	1	1	1	1	1	0	1	2	2	1
OG0005081	0	0	0	1	0	0	0	0	1	4	5	2
OG0005084	0	0	0	4	1	1	2	0	1	2	2	0
OG0005094	1	0	0	1	2	1	2	0	0	1	4	1
OG0005095	0	1	1	1	1	2	1	0	1	0	4	1
OG0005096	0	0	0	3	1	2	2	0	1	1	2	1
OG0005097	1	1	1	1	1	1	1	0	1	1	2	2
OG0005101	2	0	1	2	2	1	0	0	0	2	2	1
OG0005105	1	1	1	1	1	1	1	0	1	1	3	1
OG0005106	0	0	1	1	2	2	2	0	0	1	2	2
OG0005108	0	1	1	1	1	4	1	0	0	1	2	1
OG0005110	1	1	1	1	1	2	1	0	1	1	2	1
OG0005113	1	0	1	1	1	2	1	0	1	1	2	2
OG0005116	0	1	1	1	1	2	3	0	0	1	2	1
OG0005117	1	1	1	3	0	1	1	0	1	1	2	1
OG0005122	1	1	1	1	1	0	3	0	1	1	2	1
OG0005123	1	0	1	1	1	1	3	0	1	1	2	1
OG0005125	1	1	1	1	3	1	1	0	0	1	2	1
OG0005126	1	1	1	1	1	1	1	0	1	2	2	1
OG0005128	1	1	1	1	1	2	1	0	1	1	2	1
OG0005134	1	1	1	1	1	2	1	0	1	1	2	1
OG0005135	1	1	1	1	1	2	1	0	1	1	2	1
OG0005136	0	0	0	3	1	1	0	0	1	2	4	1
OG0005138	1	1	1	1	1	1	1	0	2	1	2	1
OG0005145	1	0	1	1	2	1	1	0	1	2	2	1
OG0005146	0	0	0	1	2	2	3	0	1	1	2	1
OG0005148	2	1	0	1	1	2	1	0	1	1	2	1
OG0005150	1	1	1	1	1	1	2	0	1	1	2	1
OG0005152	1	1	1	1	2	1	1	0	1	1	2	1
OG0005153	1	1	1	1	1	1	2	0	1	1	2	1
OG0005154	1	1	1	1	1	1	1	0	1	1	2	2
OG0005156	0	1	1	2	1	1	1	0	1	1	2	2
OG0005161	1	0	1	2	1	1	1	0	0	2	2	2
OG0005163	1	1	1	1	4	0	0	0	1	1	2	1
OG0005172	1	1	1	1	2	2	0	0	0	2	2	1
OG0005175	0	1	1	1	1	2	1	0	0	1	2	3
OG0005176	2	1	0	1	1	1	2	0	1	1	2	1
OG0005177	1	1	1	2	1	1	1	0	1	1	2	1
OG0005181	0	1	1	3	1	2	1	0	0	1	2	1
OG0005187	0	1	1	1	1	2	1	0	1	1	3	1
OG0005188	1	1	1	2	1	1	1	0	1	1	2	1
OG0005190	1	1	1	1	1	1	2	0	1	1	2	1
OG0005193	2	1	1	1	1	1	1	0	1	1	2	1
OG0005195	2	1	1	1	1	1	2	0	1	1	1	1
OG0005198	0	1	1	2	1	3	1	0	0	1	2	1
OG0005200	1	0	1	1	1	1	2	0	1	1	2	2
OG0005201	1	1	1	1	1	1	1	0	1	2	2	1
OG0005203	1	0	0	2	2	1	1	0	0	1	2	3
OG0005204	1	1	1	3	1	2	1	0	0	1	1	1
OG0005205	1	1	1	3	1	2	0	0	0	0	2	2
OG0005206	1	1	1	4	1	1	1	0	0	1	1	1
OG0005207	1	0	0	1	3	3	0	0	1	1	2	1
OG0005208	2	1	1	1	3	0	1	0	0	1	2	1
OG0005209	0	1	0	1	2	3	1	0	0	2	2	1
OG0005219	1	1	1	1	1	1	1	0	1	2	1	2
OG0005224	1	1	1	1	1	2	1	0	1	1	2	1
OG0005225	0	1	1	1	0	4	2	0	0	1	2	1
OG0005228	1	0	0	1	1	3	1	0	1	1	2	2
OG0005229	1	1	1	2	0	0	2	0	1	2	2	1
OG0005230	0	1	1	1	1	2	2	0	1	1	2	1
OG0005233	0	1	0	1	3	1	1	0	1	2	2	1
OG0005236	0	0	0	3	1	2	2	0	2	1	2	0
OG0005237	1	1	1	1	1	2	2	0	1	1	1	1
OG0005243	1	1	0	1	1	3	1	0	0	2	2	1
OG0005244	1	0	0	2	1	4	1	0	0	1	2	1
OG0005247	1	1	0	1	1	2	1	0	1	2	2	1
OG0005248	1	2	1	1	1	1	1	0	1	1	1	2
OG0005250	1	1	1	1	1	2	1	0	1	1	2	1
OG0005252	0	1	1	1	1	2	1	0	1	1	2	2
OG0005256	1	0	0	1	1	2	4	0	1	1	1	1
OG0005258	1	1	1	2	1	1	2	0	0	1	2	1
OG0005259	1	0	0	1	1	1	1	0	1	5	1	1
OG0005260	1	1	1	1	1	0	4	0	0	1	2	1
OG0005262	1	1	1	1	1	2	1	0	1	1	2	1
OG0005266	0	1	0	0	0	6	2	0	0	0	4	0
OG0005268	1	0	0	2	1	2	2	0	0	2	2	1
OG0005269	1	1	1	1	1	2	2	0	1	1	1	1
OG0005270	2	1	1	1	1	3	1	0	0	0	2	1
OG0005276	1	1	1	1	1	2	2	0	1	1	1	1
OG0005278	1	1	0	1	2	1	1	0	1	1	2	2
OG0005282	0	1	1	3	1	2	1	0	0	1	2	1
OG0005283	1	0	1	1	1	1	1	0	0	3	2	2
OG0005285	1	0	0	0	1	1	4	0	0	1	2	3
OG0005286	4	1	1	0	1	1	1	0	0	0	2	2
OG0005289	1	1	1	1	1	2	1	0	1	1	2	1
OG0005293	0	0	1	2	1	2	3	0	1	1	1	1
OG0005294	0	1	1	1	1	2	1	0	1	2	2	1
OG0005299	1	1	1	0	1	1	5	0	0	1	1	1
OG0005300	1	0	0	5	1	1	1	0	0	2	1	1
OG0005308	0	1	1	1	1	0	2	0	2	2	2	1
OG0005309	0	0	0	1	1	4	2	0	2	0	2	1
OG0005311	0	1	1	2	1	1	3	0	0	1	2	1
OG0005315	1	1	1	2	1	2	1	0	1	0	2	1
OG0005322	1	1	1	1	1	3	1	0	1	1	1	1
OG0005324	2	0	0	3	1	1	1	0	0	1	2	2
OG0005325	1	0	0	2	1	1	1	0	0	2	1	4
OG0005327	0	1	1	0	2	3	1	0	0	1	2	2
OG0005328	1	1	1	1	1	2	1	0	1	1	2	1
OG0005332	2	1	1	0	1	1	1	0	1	1	1	3
OG0005335	1	1	1	1	1	1	1	0	1	1	2	2
OG0005340	2	0	1	1	1	1	1	0	0	1	2	3
OG0005341	2	0	0	2	0	2	2	0	1	1	2	1
OG0005342	0	0	0	0	0	0	0	0	12	0	1	0
OG0005344	1	1	1	1	1	2	1	0	1	1	2	1
OG0005346	0	1	1	1	0	1	5	0	0	3	1	0
OG0005347	1	1	1	2	2	1	0	0	1	1	2	1
OG0005348	1	1	1	1	1	2	1	0	1	1	2	1
OG0005351	1	0	0	1	1	2	3	0	1	1	2	1
OG0005352	1	0	0	6	0	0	0	0	0	3	2	1
OG0005353	2	1	1	1	2	2	1	0	0	1	1	1
OG0005354	1	1	1	1	1	2	2	0	0	2	1	1
OG0005356	1	0	1	1	2	2	1	0	1	1	2	1
OG0005357	2	1	1	1	1	2	1	0	1	1	1	1
OG0005358	1	1	1	1	1	1	1	0	1	2	2	1
OG0005359	1	1	0	1	1	1	3	0	1	1	2	1
OG0005362	1	1	1	1	2	1	1	0	1	2	1	1
OG0005363	0	0	0	0	5	1	2	0	1	1	1	2
OG0005367	1	1	1	3	2	0	0	0	0	1	3	1
OG0005371	1	1	1	1	1	1	1	0	1	1	2	2
OG0005372	1	1	0	0	1	2	1	0	1	2	2	2
OG0005375	1	1	1	1	1	2	1	0	1	1	1	2
OG0005377	1	1	1	1	1	1	2	0	1	1	2	1
OG0005380	1	1	1	1	2	1	1	0	1	1	2	1
OG0005381	1	1	0	1	2	2	1	0	1	1	2	1
OG0005383	1	1	1	4	1	1	1	0	0	1	1	1
OG0005384	1	2	1	3	1	1	1	0	0	1	1	1
OG0005388	1	1	1	1	1	2	1	0	1	1	2	1
OG0005389	2	2	1	1	1	1	1	0	0	1	2	1
OG0005392	1	1	1	3	1	1	1	0	1	1	1	1
OG0005395	1	1	1	1	0	2	2	0	0	2	2	1
OG0005396	0	1	1	1	2	1	2	0	1	1	2	1
OG0005399	3	1	2	1	1	1	0	0	1	1	1	1
OG0005402	2	1	0	1	2	1	1	0	2	1	1	1
OG0005404	0	1	1	1	2	1	1	0	1	2	2	1
OG0005407	0	0	0	2	2	2	1	0	1	2	2	1
OG0005408	1	1	1	1	1	2	1	0	1	1	2	1
OG0005410	1	1	1	1	2	2	0	0	1	1	2	1
OG0005411	1	1	1	1	2	2	1	0	1	1	1	1
OG0005413	1	1	1	1	1	2	2	0	1	1	1	1
OG0005414	1	1	1	1	1	2	2	0	1	1	1	1
OG0005415	1	1	1	2	1	2	1	0	1	1	1	1
OG0005422	1	1	0	1	1	1	1	0	1	3	2	1
OG0005426	0	1	1	3	1	2	1	0	0	1	2	1
OG0005433	1	1	1	1	2	1	2	0	0	2	1	1
OG0005435	1	1	1	1	1	3	1	0	1	1	1	1
OG0005438	1	1	1	2	1	0	2	0	1	1	1	2
OG0005441	2	1	1	2	1	1	0	0	1	1	2	1
OG0005444	1	1	1	1	1	1	2	0	1	2	1	1
OG0005452	5	0	0	0	2	0	6	0	0	0	0	0
OG0005464	0	1	1	2	2	1	2	0	1	2	0	1
OG0005467	5	0	0	0	2	1	1	0	0	1	0	3
OG0005469	2	0	0	4	1	2	1	0	0	1	0	2
OG0005470	0	0	1	2	1	7	1	0	0	1	0	0
OG0005474	0	0	0	3	2	5	2	0	1	0	0	0
OG0005476	5	0	1	2	2	2	1	0	0	0	0	0
OG0005477	1	0	0	2	2	3	1	0	0	2	0	2
OG0005478	1	0	0	0	1	7	3	0	0	1	0	0
OG0005480	1	1	1	1	1	3	2	0	1	1	0	1
OG0005482	0	0	0	2	1	2	1	0	6	1	0	0
OG0005484	1	2	2	4	1	2	1	0	0	0	0	0
OG0005485	2	2	2	1	3	0	3	0	0	0	0	0
OG0005491	0	0	0	3	1	1	0	0	1	0	0	7
OG0005513	1	0	0	12	0	0	0	0	0	0	0	0
OG0005525	0	1	1	1	1	2	0	0	1	1	2	2
OG0005526	0	0	0	2	1	2	1	0	1	2	2	1
OG0005527	1	1	1	1	1	0	3	0	0	1	2	1
OG0005530	0	1	1	2	1	1	0	0	0	1	2	3
OG0005532	1	0	0	1	0	1	4	0	0	2	2	1
OG0005535	1	1	0	1	2	2	1	0	1	1	1	1
OG0005536	0	1	0	0	0	0	0	0	0	0	7	4
OG0005539	1	0	1	2	2	2	1	0	0	1	1	1
OG0005540	1	1	1	1	1	2	0	0	0	1	3	1
OG0005542	1	1	1	1	1	1	1	0	1	1	2	1
OG0005543	3	1	1	0	0	1	1	0	0	0	4	1
OG0005544	1	1	1	1	1	0	1	0	1	2	2	1
OG0005545	0	0	1	3	1	2	2	0	0	1	2	0
OG0005546	0	1	0	0	0	0	0	0	4	2	2	3
OG0005547	1	1	1	1	2	1	1	0	1	1	1	1
OG0005550	0	2	1	1	2	0	4	0	0	0	1	1
OG0005551	1	1	1	1	2	0	2	0	1	1	1	1
OG0005554	1	0	1	2	2	1	1	0	0	1	2	1
OG0005555	1	1	0	1	1	2	2	0	0	1	2	1
OG0005558	0	1	1	1	1	2	1	0	1	1	2	1
OG0005560	1	1	1	0	2	1	2	0	0	1	2	1
OG0005562	0	1	1	0	1	3	2	0	0	1	2	1
OG0005563	1	1	1	0	0	3	0	0	0	1	2	3
OG0005566	0	1	2	0	1	2	5	0	0	0	1	0
OG0005567	0	1	2	3	0	1	0	0	0	1	2	2
OG0005569	0	3	2	0	0	0	0	0	0	1	6	0
OG0005571	1	0	0	1	1	3	1	0	1	2	1	1
OG0005573	1	1	1	3	1	1	1	0	0	0	3	0
OG0005574	0	0	1	2	1	2	1	0	0	1	3	1
OG0005575	0	0	0	1	1	2	1	0	1	1	2	3
OG0005576	0	0	1	2	2	1	2	0	1	1	2	0
OG0005577	0	1	2	1	1	2	0	0	0	2	2	1
OG0005580	1	1	1	1	1	1	1	0	1	1	2	1
OG0005582	1	0	0	1	1	3	2	0	0	0	2	2
OG0005583	0	1	1	1	1	1	1	0	0	1	4	1
OG0005584	0	0	1	1	3	1	1	0	0	2	2	1
OG0005585	0	0	0	1	4	2	1	0	1	1	1	1
OG0005590	2	0	0	0	1	1	0	0	1	1	5	1
OG0005593	0	1	1	1	1	2	1	0	0	0	3	2
OG0005594	1	1	1	1	1	2	1	0	0	1	2	1
OG0005595	0	0	1	1	1	0	4	0	1	1	2	1
OG0005596	2	0	0	1	1	2	1	0	1	1	2	1
OG0005599	0	2	1	1	2	1	2	0	0	0	2	1
OG0005600	0	0	0	4	0	2	0	0	1	1	2	2
OG0005602	0	1	1	0	2	6	0	0	0	0	2	0
OG0005605	1	1	1	0	0	0	0	0	0	3	6	0
OG0005606	0	1	0	2	1	2	1	0	1	1	2	1
OG0005607	1	1	0	2	0	2	2	0	0	1	2	1
OG0005609	1	1	1	1	1	1	1	0	1	2	1	1
OG0005610	1	0	0	2	3	3	0	0	1	1	1	0
OG0005614	0	0	2	6	0	1	0	0	0	0	2	1
OG0005616	1	1	1	1	0	1	2	0	0	0	4	1
OG0005619	0	0	0	3	0	1	1	0	2	1	3	1
OG0005620	1	1	0	1	2	2	1	0	1	1	1	1
OG0005626	1	0	0	1	1	2	1	0	0	2	2	2
OG0005628	1	1	1	2	1	0	0	0	1	0	3	2
OG0005629	1	1	1	1	1	2	2	0	0	0	2	1
OG0005631	0	1	0	1	1	6	1	0	0	0	2	0
OG0005634	0	0	1	1	1	2	2	0	1	1	2	1
OG0005637	1	1	1	1	1	1	1	0	1	1	2	1
OG0005638	1	1	1	1	1	1	1	0	1	1	2	1
OG0005647	1	0	0	1	2	1	3	0	0	1	2	1
OG0005649	1	1	1	1	1	1	0	0	1	1	2	2
OG0005656	0	0	0	0	0	1	2	0	2	3	3	1
OG0005658	0	1	0	0	0	3	0	0	1	2	1	4
OG0005659	1	0	0	1	1	2	2	0	1	1	2	1
OG0005661	1	1	1	1	1	1	0	0	1	3	1	1
OG0005663	1	0	0	1	2	2	2	0	0	1	2	1
OG0005669	1	1	1	1	1	1	1	0	1	1	2	1
OG0005670	1	1	0	2	1	2	1	0	0	1	2	1
OG0005671	1	1	1	1	2	1	1	0	0	2	2	0
OG0005672	1	1	0	1	1	4	0	0	0	1	2	1
OG0005676	1	1	1	1	2	2	0	0	0	1	2	1
OG0005677	0	0	0	1	1	1	1	0	1	1	3	3
OG0005678	2	0	0	2	1	2	2	0	0	2	1	0
OG0005679	0	1	1	1	1	2	0	0	0	1	3	2
OG0005680	1	0	0	1	2	1	1	0	1	1	2	2
OG0005684	2	0	0	6	0	0	0	0	0	2	1	1
OG0005685	0	1	1	0	1	2	1	0	1	2	1	2
OG0005689	1	1	1	2	1	2	1	0	0	0	2	1
OG0005690	1	0	0	2	0	2	1	0	0	2	2	2
OG0005691	1	1	1	1	1	1	2	0	0	1	2	1
OG0005695	1	0	1	0	1	2	2	0	1	2	1	1
OG0005697	1	1	1	1	1	1	2	0	0	1	2	1
OG0005698	0	2	1	1	1	2	1	0	0	1	2	1
OG0005699	1	1	1	0	1	1	1	0	0	1	4	1
OG0005701	1	0	0	1	1	1	2	0	1	1	3	1
OG0005703	1	1	1	1	1	2	1	0	1	1	1	1
OG0005704	1	1	0	1	2	0	1	0	0	1	4	1
OG0005705	1	1	1	1	1	1	1	0	1	1	2	1
OG0005707	1	1	0	1	1	2	1	0	1	1	2	1
OG0005708	1	1	0	2	0	2	3	0	0	1	1	1
OG0005709	1	1	1	2	1	1	1	0	0	1	2	1
OG0005710	1	0	0	2	1	2	1	0	1	1	2	1
OG0005712	1	1	1	0	2	0	3	0	0	1	2	1
OG0005713	1	2	1	1	1	0	0	0	1	2	2	1
OG0005714	1	1	1	1	1	2	3	0	0	0	1	1
OG0005715	2	1	1	1	1	1	1	0	1	1	1	1
OG0005716	1	1	1	1	1	2	1	0	0	3	1	0
OG0005717	1	1	1	1	1	1	1	0	2	1	1	1
OG0005719	1	1	1	1	1	2	1	0	0	1	2	1
OG0005722	1	1	1	1	2	0	1	0	1	1	2	1
OG0005727	0	1	1	1	1	1	1	0	1	1	3	1
OG0005729	0	0	1	0	2	4	0	0	0	1	4	0
OG0005730	0	1	1	2	1	0	1	0	2	1	2	1
OG0005731	1	1	1	0	1	1	1	0	1	1	1	3
OG0005732	1	1	1	1	1	1	1	0	1	1	2	1
OG0005733	1	0	1	1	1	3	0	0	1	1	2	1
OG0005734	1	1	1	1	1	1	1	0	1	1	1	2
OG0005738	1	1	1	1	1	1	1	0	1	1	2	1
OG0005741	2	1	0	1	2	1	0	0	1	1	2	1
OG0005743	1	0	1	1	2	1	1	0	1	1	2	1
OG0005745	1	1	0	1	1	2	1	0	1	1	2	1
OG0005746	1	1	1	3	0	1	0	0	1	1	2	1
OG0005751	1	1	0	1	1	2	1	0	1	1	2	1
OG0005753	1	1	1	1	1	2	1	0	0	1	2	1
OG0005757	1	1	1	1	1	2	1	0	1	0	2	1
OG0005758	0	1	1	3	1	2	0	0	0	1	2	1
OG0005759	1	1	1	1	1	1	0	0	1	2	2	1
OG0005760	0	1	1	1	1	2	1	0	1	1	2	1
OG0005764	1	1	0	1	1	2	1	0	0	1	2	2
OG0005766	1	2	1	4	0	0	0	0	1	0	2	1
OG0005767	1	1	0	0	1	0	0	0	0	1	2	6
OG0005768	1	1	1	1	1	1	1	0	1	1	2	1
OG0005769	0	0	1	2	1	2	1	0	1	2	2	0
OG0005772	0	1	0	1	3	1	1	0	0	1	2	2
OG0005774	1	1	1	1	1	1	2	0	0	1	2	1
OG0005775	0	0	0	1	2	3	0	0	1	3	2	0
OG0005776	1	0	0	2	1	2	1	0	0	1	2	2
OG0005778	0	1	1	1	1	1	1	0	0	1	4	1
OG0005780	1	1	1	1	1	1	0	0	1	2	2	1
OG0005781	0	0	0	1	5	1	1	0	1	1	2	0
OG0005785	1	1	1	1	1	1	1	0	1	1	2	1
OG0005787	0	1	1	1	1	2	1	0	1	1	2	1
OG0005789	1	1	1	1	1	1	1	0	1	1	2	1
OG0005793	0	1	0	1	1	2	2	0	1	1	2	1
OG0005794	1	1	1	1	1	1	1	0	1	1	2	1
OG0005795	1	1	0	2	1	2	0	0	1	1	1	2
OG0005797	1	1	1	1	1	1	1	0	1	1	2	1
OG0005800	1	1	1	1	1	1	1	0	1	1	2	1
OG0005804	1	0	0	2	1	2	1	0	0	1	3	1
OG0005805	1	1	1	1	1	2	1	0	1	1	1	1
OG0005810	1	1	1	1	1	2	0	0	1	1	1	2
OG0005811	1	1	0	1	1	2	1	0	1	1	2	1
OG0005813	1	1	1	1	2	1	1	0	1	1	1	1
OG0005814	0	1	1	3	2	0	1	0	0	1	2	1
OG0005815	1	0	0	1	1	1	1	0	1	2	3	1
OG0005817	1	1	1	1	1	1	1	0	1	1	2	1
OG0005819	0	1	1	1	1	2	1	0	1	1	2	1
OG0005820	0	1	0	1	2	2	1	0	1	1	2	1
OG0005822	2	0	1	1	1	1	1	0	1	1	2	1
OG0005823	1	1	0	1	2	1	1	0	0	2	2	1
OG0005824	1	0	0	1	1	2	1	0	1	2	2	1
OG0005825	1	1	1	1	1	1	1	0	1	1	2	1
OG0005829	1	0	0	1	3	1	1	0	0	0	2	3
OG0005830	1	1	0	2	1	1	2	0	0	1	2	1
OG0005837	0	0	0	1	1	4	1	0	1	1	2	1
OG0005838	1	0	0	1	1	2	1	0	1	2	2	1
OG0005839	0	1	1	2	1	0	1	0	1	2	2	1
OG0005840	1	1	1	1	1	2	0	0	1	1	2	1
OG0005841	2	1	0	1	1	0	1	0	1	2	2	1
OG0005845	0	1	1	1	1	1	2	0	1	1	2	1
OG0005846	1	1	1	1	1	2	0	0	1	1	2	1
OG0005847	2	1	1	1	1	1	1	0	1	1	1	1
OG0005848	2	0	0	1	1	2	1	0	1	1	2	1
OG0005849	1	1	1	1	1	1	1	0	1	1	2	1
OG0005850	1	0	0	1	3	2	1	0	0	1	2	1
OG0005852	2	0	0	2	1	1	1	0	0	3	2	0
OG0005853	2	1	1	1	1	0	1	0	1	2	1	1
OG0005855	0	1	1	1	1	0	3	0	2	1	2	0
OG0005857	1	1	1	1	1	1	1	0	0	1	3	1
OG0005861	1	1	1	2	1	0	1	0	1	1	2	1
OG0005864	1	0	0	2	2	1	2	0	1	1	1	1
OG0005866	1	0	0	1	2	2	1	0	1	1	2	1
OG0005869	1	0	0	1	3	2	1	0	0	1	2	1
OG0005870	1	1	0	1	1	1	2	0	1	1	2	1
OG0005871	1	0	1	1	3	0	1	0	0	1	2	2
OG0005873	1	1	1	1	2	1	0	0	1	1	2	1
OG0005874	1	1	0	1	1	1	2	0	1	1	2	1
OG0005876	2	0	1	1	1	0	2	0	1	2	1	1
OG0005878	1	0	0	1	4	1	1	0	0	1	2	1
OG0005879	1	1	1	1	1	1	2	0	0	1	2	1
OG0005882	1	1	1	1	1	1	1	0	0	2	2	1
OG0005886	1	1	2	1	1	3	0	0	0	1	2	0
OG0005892	0	1	1	1	1	2	1	0	0	2	2	1
OG0005893	1	1	1	6	0	0	0	0	0	0	2	1
OG0005894	1	1	1	1	1	1	2	0	1	1	1	1
OG0005896	2	1	1	5	0	0	0	0	0	0	2	1
OG0005897	1	1	0	2	1	2	1	0	1	1	1	1
OG0005898	1	1	1	1	1	1	2	0	1	1	1	1
OG0005900	1	1	1	1	1	1	1	0	1	1	2	1
OG0005902	1	2	1	1	0	1	1	0	1	1	2	1
OG0005903	0	0	0	1	0	2	0	0	1	1	3	4
OG0005905	0	1	1	1	1	2	1	0	1	1	2	1
OG0005907	1	0	0	1	3	2	1	0	0	0	2	2
OG0005910	1	1	1	1	1	1	0	0	2	0	1	3
OG0005911	1	0	0	1	1	1	2	0	1	1	2	2
OG0005912	0	0	0	3	1	1	1	0	1	1	2	2
OG0005914	0	0	0	1	1	3	1	0	1	2	2	1
OG0005915	0	1	1	1	1	1	2	0	1	1	2	1
OG0005918	1	1	1	1	1	1	1	0	1	1	2	1
OG0005919	0	0	1	1	1	2	1	0	1	2	2	1
OG0005920	1	1	1	1	0	1	2	0	1	1	2	1
OG0005921	1	1	1	1	2	0	1	0	0	1	2	2
OG0005922	1	0	1	2	1	3	0	0	0	1	2	1
OG0005931	1	1	0	1	1	1	3	0	0	1	2	1
OG0005935	1	1	1	1	2	1	1	0	0	1	2	1
OG0005936	0	1	1	2	0	1	0	0	1	2	2	2
OG0005938	1	1	1	3	1	2	0	0	1	0	1	1
OG0005940	1	0	0	3	2	1	0	0	1	1	2	1
OG0005944	1	1	1	2	2	1	1	0	0	1	1	1
OG0005948	1	1	1	1	1	2	1	0	1	0	2	1
OG0005949	1	1	1	1	1	0	1	0	0	2	2	2
OG0005952	1	0	1	1	2	2	2	0	0	1	1	1
OG0005954	1	1	1	1	1	1	2	0	1	1	1	1
OG0005955	1	1	1	1	1	1	1	0	1	1	2	1
OG0005957	0	1	1	1	1	1	2	0	1	1	2	1
OG0005960	0	0	0	2	2	2	1	0	1	1	2	1
OG0005963	0	2	1	1	1	2	1	0	0	1	2	1
OG0005966	1	0	0	4	1	0	1	0	1	1	2	1
OG0005968	0	1	1	0	1	2	2	0	1	1	2	1
OG0005969	1	0	0	1	2	2	1	0	0	2	2	1
OG0005973	1	0	0	1	1	2	2	0	1	2	1	1
OG0005975	1	1	0	1	1	2	1	0	1	1	2	1
OG0005977	0	1	2	1	1	1	1	0	1	1	2	1
OG0005979	1	1	1	1	1	1	1	0	1	2	1	1
OG0005980	0	1	1	1	1	2	1	0	1	1	2	1
OG0005981	1	1	0	1	2	2	1	0	0	1	2	1
OG0005985	1	1	0	2	2	1	0	0	1	1	2	1
OG0005987	1	2	1	2	1	1	1	0	0	1	1	1
OG0005988	0	1	1	1	1	2	1	0	1	1	2	1
OG0005990	1	1	1	1	1	2	0	0	1	1	1	2
OG0005995	1	1	1	1	1	2	0	0	1	1	2	1
OG0005997	1	1	1	1	2	1	1	0	1	1	1	1
OG0005999	1	1	1	1	1	1	1	0	1	1	2	1
OG0006000	0	1	1	1	1	3	2	0	0	1	1	1
OG0006002	1	1	1	1	1	2	1	0	1	1	1	1
OG0006003	1	1	1	1	1	1	2	0	1	1	1	1
OG0006007	2	0	0	0	0	0	10	0	0	0	0	0
OG0006019	0	1	0	2	2	2	1	0	1	0	0	3
OG0006025	1	0	0	2	3	4	2	0	0	0	0	0
OG0006032	1	1	1	1	2	1	2	0	1	1	0	1
OG0006033	1	1	1	2	1	2	1	0	1	1	0	1
OG0006034	1	1	1	3	2	1	3	0	0	0	0	0
OG0006036	1	1	1	1	1	1	3	0	1	1	0	1
OG0006037	1	1	1	3	1	2	3	0	0	0	0	0
OG0006038	1	1	1	4	1	1	1	0	0	2	0	0
OG0006039	1	1	1	2	1	0	1	0	1	2	0	2
OG0006044	1	1	1	1	1	6	1	0	0	0	0	0
OG0006055	0	0	0	0	0	1	0	0	10	1	0	0
OG0006063	0	0	0	0	5	5	0	0	1	1	0	0
OG0006081	1	1	0	2	1	1	0	0	1	1	2	1
OG0006084	1	1	1	1	1	2	0	0	0	1	2	1
OG0006085	1	1	1	1	1	1	0	0	1	1	2	1
OG0006086	1	0	1	2	1	1	0	0	0	1	3	1
OG0006089	0	0	0	1	0	3	2	0	1	1	2	1
OG0006090	1	1	1	1	0	1	0	0	0	2	2	2
OG0006091	0	0	0	1	1	1	3	0	1	1	2	1
OG0006092	0	1	0	1	1	2	1	0	1	1	2	1
OG0006093	1	1	0	2	1	1	0	0	1	1	2	1
OG0006094	1	1	0	1	1	2	1	0	0	1	2	1
OG0006097	0	1	1	1	1	2	0	0	1	1	2	1
OG0006098	0	1	1	0	1	2	0	0	0	1	4	1
OG0006100	1	0	0	1	1	2	2	0	0	1	2	1
OG0006103	1	1	1	1	1	1	0	0	1	1	2	1
OG0006106	1	1	1	0	0	0	0	0	1	2	4	1
OG0006107	1	1	0	0	1	2	1	0	1	1	1	2
OG0006108	0	1	0	2	1	1	1	0	1	1	2	1
OG0006110	2	0	0	1	3	2	0	0	0	0	3	0
OG0006112	1	1	1	1	1	1	1	0	0	1	2	1
OG0006113	1	1	1	2	1	1	1	0	0	1	1	1
OG0006114	1	1	1	1	1	1	0	0	1	1	2	1
OG0006115	1	1	1	1	1	1	0	0	1	1	2	1
OG0006116	1	1	1	3	0	0	0	0	0	2	2	1
OG0006117	0	1	0	6	0	0	0	0	0	1	3	0
OG0006121	0	1	0	1	1	1	3	0	0	1	2	1
OG0006127	0	1	1	0	0	1	0	0	0	1	7	0
OG0006128	1	1	1	0	1	1	1	0	1	1	2	1
OG0006131	1	0	1	1	1	2	0	0	1	1	2	1
OG0006133	0	1	0	2	1	1	0	0	1	1	3	1
OG0006134	1	0	0	3	1	0	2	0	0	1	2	1
OG0006135	0	1	1	2	1	2	1	0	0	0	3	0
OG0006139	1	0	0	2	2	1	1	0	0	1	2	1
OG0006142	0	1	0	0	0	1	0	0	0	2	7	0
OG0006144	1	1	1	1	1	2	0	0	0	1	2	1
OG0006146	1	0	0	1	1	1	1	0	1	2	2	1
OG0006147	1	1	1	1	1	1	0	0	0	1	2	2
OG0006149	1	1	0	1	4	1	0	0	1	0	1	1
OG0006150	0	0	0	1	1	1	1	0	1	1	2	3
OG0006153	0	1	1	1	1	2	1	0	1	1	1	1
OG0006155	1	0	1	1	1	1	1	0	1	1	2	1
OG0006157	1	1	0	2	1	1	1	0	0	1	2	1
OG0006158	1	1	1	1	1	1	1	0	1	1	1	1
OG0006159	0	1	0	1	1	1	2	0	1	1	2	1
OG0006160	0	1	0	0	2	3	2	0	0	2	1	0
OG0006163	1	0	0	1	0	3	1	0	1	1	2	1
OG0006172	2	0	0	0	1	2	0	0	1	1	2	2
OG0006173	0	0	0	0	0	0	0	0	1	4	4	2
OG0006176	0	1	0	1	1	3	0	0	1	2	1	1
OG0006177	0	0	0	2	1	3	1	0	1	1	2	0
OG0006178	1	0	0	2	2	0	1	0	0	2	2	1
OG0006180	0	0	0	1	4	0	1	0	1	1	2	1
OG0006181	1	1	1	0	1	0	1	0	2	1	2	1
OG0006183	1	1	0	1	1	1	1	0	0	1	3	1
OG0006185	1	0	0	2	2	2	0	0	0	1	2	1
OG0006187	0	1	0	0	1	2	4	0	0	0	1	2
OG0006188	0	1	1	7	0	0	0	0	0	0	2	0
OG0006191	0	1	0	2	3	1	0	0	1	1	1	1
OG0006192	0	1	1	3	0	0	0	0	0	3	2	1
OG0006195	0	0	1	1	0	2	0	0	0	0	6	1
OG0006198	0	0	0	1	1	2	0	0	1	1	2	3
OG0006200	0	0	0	2	1	2	1	0	1	1	2	1
OG0006201	1	1	1	1	1	1	1	0	1	1	1	1
OG0006202	2	1	0	1	0	1	1	0	0	2	2	1
OG0006203	1	1	0	1	1	1	1	0	1	1	2	1
OG0006206	1	0	0	1	1	2	1	0	1	1	2	1
OG0006207	1	0	1	1	1	2	1	0	0	1	2	1
OG0006210	0	0	0	2	1	1	1	0	1	1	3	1
OG0006211	1	1	1	1	1	1	1	0	0	2	2	0
OG0006212	1	1	1	1	1	1	1	0	1	1	1	1
OG0006214	0	1	1	1	0	2	1	0	0	2	2	1
OG0006217	0	1	0	2	1	4	0	0	0	1	1	1
OG0006218	1	0	0	1	1	2	0	0	1	3	1	1
OG0006220	1	1	1	1	1	1	1	0	0	1	2	1
OG0006222	2	0	0	1	1	2	1	0	0	1	2	1
OG0006223	1	1	2	2	0	2	0	0	0	1	2	0
OG0006225	1	1	0	0	3	1	2	0	0	1	1	1
OG0006226	0	1	1	1	1	2	1	0	0	1	2	1
OG0006227	1	0	0	1	1	0	2	0	0	3	2	1
OG0006231	1	0	1	1	1	1	2	0	0	1	2	1
OG0006232	0	0	0	2	1	2	1	0	1	1	1	2
OG0006233	0	1	1	0	2	3	1	0	0	1	2	0
OG0006235	0	1	0	1	2	1	1	0	1	2	1	1
OG0006236	1	0	0	1	1	0	1	0	2	1	2	2
OG0006241	2	0	0	1	1	1	1	0	1	1	1	2
OG0006242	0	0	0	0	1	2	1	0	1	3	2	1
OG0006243	1	1	1	0	2	2	1	0	0	0	2	1
OG0006244	1	1	0	2	1	1	1	0	0	0	3	1
OG0006245	1	1	1	1	0	0	2	0	0	1	4	0
OG0006246	1	0	0	2	1	2	1	0	0	1	2	1
OG0006248	0	1	1	1	1	2	1	0	0	1	1	2
OG0006249	1	0	0	4	1	1	0	0	1	0	2	1
OG0006251	1	0	0	1	1	0	2	0	1	1	2	2
OG0006254	0	1	0	1	1	2	0	0	1	1	3	1
OG0006255	1	1	1	1	1	1	0	0	1	1	2	1
OG0006256	0	1	1	1	1	1	1	0	1	1	2	1
OG0006260	1	1	0	1	1	1	1	0	1	1	2	1
OG0006264	1	1	1	1	1	1	1	0	0	1	2	1
OG0006265	1	0	1	1	1	1	1	0	1	1	2	1
OG0006267	1	1	0	0	1	1	0	0	1	1	4	1
OG0006268	1	1	1	1	1	0	1	0	1	1	2	1
OG0006269	1	1	0	2	1	1	1	0	1	1	1	1
OG0006270	1	1	0	2	1	1	0	0	1	1	2	1
OG0006272	0	1	0	0	1	1	1	0	3	2	2	0
OG0006274	1	1	1	1	1	2	0	0	0	1	2	1
OG0006276	1	1	1	1	1	1	0	0	1	1	2	1
OG0006279	1	1	1	1	1	1	0	0	1	1	2	1
OG0006280	1	1	1	1	1	1	1	0	0	1	2	1
OG0006281	1	0	0	1	3	1	0	0	0	2	2	1
OG0006282	1	1	1	1	1	2	1	0	0	0	2	1
OG0006283	1	1	1	1	1	1	2	0	0	1	1	1
OG0006287	1	1	1	1	1	1	1	0	1	1	1	1
OG0006288	1	0	0	1	1	1	1	0	1	2	2	1
OG0006289	1	1	1	1	0	1	1	0	1	1	2	1
OG0006291	1	0	0	0	1	2	2	0	0	1	4	0
OG0006293	1	2	1	1	1	1	0	0	0	2	1	1
OG0006294	0	1	1	0	1	2	2	0	0	1	2	1
OG0006295	0	0	0	1	4	2	1	0	1	0	2	0
OG0006296	0	1	1	1	1	1	1	0	0	2	2	1
OG0006297	1	1	1	1	1	1	1	0	0	1	2	1
OG0006298	1	1	1	0	2	0	1	0	1	1	2	1
OG0006301	0	0	0	0	1	3	3	0	1	1	1	1
OG0006302	1	1	1	1	1	0	1	0	1	1	2	1
OG0006304	0	1	1	2	1	1	1	0	1	1	1	1
OG0006305	0	2	1	0	0	0	0	0	0	3	3	2
OG0006309	3	0	0	1	1	1	0	0	0	2	2	1
OG0006310	0	1	1	1	2	0	1	0	1	1	2	1
OG0006313	0	1	1	0	0	0	0	0	2	0	5	2
OG0006314	1	1	1	1	1	0	1	0	1	1	2	1
OG0006315	1	0	1	1	0	0	2	0	1	2	2	1
OG0006317	0	0	0	2	1	2	0	0	1	1	2	2
OG0006318	1	1	1	1	1	1	1	0	1	0	2	1
OG0006321	0	0	0	1	1	2	1	0	1	1	3	1
OG0006322	1	1	1	0	2	1	2	0	0	1	2	0
OG0006323	1	1	0	1	1	1	1	0	1	1	2	1
OG0006324	0	0	0	1	1	1	2	0	1	2	2	1
OG0006326	1	1	1	1	2	1	0	0	0	1	2	1
OG0006331	1	1	1	1	1	0	1	0	1	1	2	1
OG0006332	0	1	1	1	1	1	1	0	1	1	2	1
OG0006334	0	1	1	1	1	1	1	0	1	1	2	1
OG0006336	0	2	2	1	1	1	1	0	0	1	1	1
OG0006337	1	0	0	1	1	1	4	0	0	1	1	1
OG0006339	1	0	1	1	1	1	1	0	1	2	1	1
OG0006341	1	0	0	1	1	0	1	0	0	1	5	1
OG0006343	0	1	1	1	1	2	1	0	0	1	2	1
OG0006345	1	1	1	1	1	0	1	0	1	1	2	1
OG0006348	0	1	0	1	0	1	1	0	1	1	1	4
OG0006349	1	1	1	1	1	1	0	0	1	1	2	1
OG0006355	1	0	0	1	1	1	1	0	1	1	2	2
OG0006358	0	1	0	1	1	3	1	0	0	2	1	1
OG0006360	1	1	1	1	1	1	1	0	0	1	2	1
OG0006362	0	1	1	1	1	1	1	0	1	1	2	1
OG0006363	0	0	0	4	0	0	0	0	1	1	2	3
OG0006365	0	1	1	1	1	1	1	0	1	1	2	1
OG0006367	1	0	0	1	1	1	1	0	1	1	2	2
OG0006369	1	2	0	2	1	0	0	0	1	1	1	2
OG0006370	1	2	0	0	0	0	3	0	0	0	1	4
OG0006375	0	1	1	1	0	2	1	0	1	1	1	2
OG0006376	0	1	0	2	3	1	0	0	0	1	2	1
OG0006380	2	0	0	1	1	0	1	0	1	1	2	2
OG0006382	0	2	1	1	1	0	2	0	0	1	1	2
OG0006383	1	1	1	1	1	1	1	0	0	1	2	1
OG0006385	1	0	0	2	1	1	1	0	0	1	2	2
OG0006387	1	1	0	1	1	0	1	0	0	2	2	2
OG0006389	1	1	1	1	2	1	1	0	0	1	1	1
OG0006390	1	1	1	1	1	1	1	0	0	1	2	1
OG0006391	0	0	0	1	0	2	1	0	1	1	1	4
OG0006392	0	0	0	1	1	1	2	0	1	2	2	1
OG0006395	3	1	1	1	1	1	0	0	0	0	2	1
OG0006396	0	0	0	2	1	2	0	0	1	1	1	3
OG0006403	1	1	0	0	0	1	1	0	1	1	3	2
OG0006407	0	0	0	1	1	1	2	0	1	1	1	3
OG0006408	1	1	0	1	1	2	0	0	1	1	2	1
OG0006410	1	1	1	1	1	0	1	0	1	1	2	1
OG0006411	1	0	1	1	1	2	1	0	1	1	1	1
OG0006413	1	1	0	2	1	1	0	0	1	1	2	1
OG0006418	1	1	1	2	1	0	0	0	0	3	1	1
OG0006422	0	1	0	1	2	1	2	0	0	2	2	0
OG0006426	1	1	0	0	1	1	1	0	1	2	2	1
OG0006431	0	1	1	1	2	1	2	0	0	1	1	1
OG0006432	1	1	0	1	1	1	2	0	1	0	2	1
OG0006433	0	1	1	1	0	4	0	0	1	0	2	1
OG0006434	2	1	1	2	1	1	0	0	0	1	1	1
OG0006435	0	0	0	1	2	2	1	0	1	0	3	1
OG0006436	0	1	1	1	1	2	0	0	1	1	2	1
OG0006439	0	0	0	0	2	1	2	0	1	2	1	2
OG0006440	0	0	0	1	1	2	1	0	1	1	1	3
OG0006441	2	1	0	1	1	1	1	0	0	1	2	1
OG0006442	1	2	2	2	0	0	0	0	0	0	2	2
OG0006443	0	0	0	1	1	1	2	0	1	2	2	1
OG0006444	1	1	1	1	0	2	1	0	1	1	1	1
OG0006446	0	1	0	2	2	1	1	0	1	0	1	2
OG0006449	1	1	1	4	1	1	0	0	0	1	1	0
OG0006450	0	1	1	2	1	1	0	0	1	1	2	1
OG0006451	1	1	1	1	1	1	1	0	1	1	1	1
OG0006452	1	1	1	1	1	1	0	0	1	1	2	1
OG0006454	1	1	1	1	1	1	1	0	1	1	1	1
OG0006455	1	0	1	1	2	1	1	0	0	1	2	1
OG0006456	1	1	1	1	2	1	0	0	1	1	1	1
OG0006460	1	1	1	1	1	1	1	0	0	1	2	1
OG0006461	0	1	0	1	1	1	2	0	1	1	2	1
OG0006462	0	1	1	1	1	2	2	0	0	1	1	1
OG0006463	1	1	1	1	1	2	0	0	1	1	1	1
OG0006464	1	1	1	1	1	1	1	0	1	1	1	1
OG0006465	1	0	0	1	1	1	1	0	2	1	2	1
OG0006467	2	0	0	0	2	1	1	0	0	2	1	2
OG0006469	1	1	1	1	1	0	0	0	1	1	2	2
OG0006470	1	1	1	1	1	1	1	0	1	1	1	1
OG0006481	1	0	0	3	1	2	2	0	0	1	0	1
OG0006482	1	1	1	1	1	2	2	0	0	1	0	1
OG0006486	0	1	1	1	1	2	5	0	0	0	0	0
OG0006495	1	1	1	1	2	3	2	0	0	0	0	0
OG0006496	1	1	1	1	1	1	2	0	1	1	0	1
OG0006497	1	1	1	2	0	2	1	0	0	2	0	1
OG0006498	1	0	0	2	4	1	3	0	0	0	0	0
OG0006501	1	0	0	2	1	0	7	0	0	0	0	0
OG0006504	0	0	0	4	0	1	2	0	3	1	0	0
OG0006505	1	0	0	0	4	3	2	0	1	0	0	0
OG0006508	1	1	1	2	1	3	1	0	0	1	0	0
OG0006509	0	1	1	0	1	2	2	0	0	2	0	2
OG0006516	0	5	2	1	1	1	1	0	0	0	0	0
OG0006528	0	0	0	1	9	0	0	0	1	0	0	0
OG0006529	4	1	1	3	0	0	0	0	1	1	0	0
OG0006530	1	1	1	4	1	3	0	0	0	0	0	0
OG0006531	2	2	6	1	0	0	0	0	0	0	0	0
OG0006533	0	0	1	10	0	0	0	0	0	0	0	0
OG0006534	3	0	0	5	0	0	0	0	0	3	0	0
OG0006545	0	1	0	0	10	0	0	0	0	0	0	0
OG0006567	0	1	1	1	1	0	0	0	1	1	2	2
OG0006568	1	1	0	1	0	0	0	0	1	3	1	2
OG0006571	0	1	0	1	1	1	1	0	1	1	2	1
OG0006577	0	0	0	1	1	1	1	0	1	2	2	1
OG0006579	0	1	1	2	0	0	0	0	0	3	2	1
OG0006581	2	0	1	1	0	0	0	0	0	1	4	1
OG0006583	0	1	0	1	0	0	0	0	0	3	5	0
OG0006587	1	0	0	2	1	1	0	0	0	2	2	1
OG0006588	1	0	1	1	1	2	1	0	0	1	1	1
OG0006589	0	1	1	0	0	0	0	0	1	1	5	1
OG0006592	0	3	3	1	0	0	0	0	0	1	2	0
OG0006594	1	0	0	1	1	1	1	0	1	1	2	1
OG0006595	0	0	1	2	0	1	0	0	1	1	3	1
OG0006596	0	1	0	1	1	1	1	0	1	1	2	1
OG0006597	1	0	0	0	1	2	1	0	1	1	2	1
OG0006600	0	1	0	3	0	0	0	0	0	1	2	3
OG0006601	0	0	0	1	2	1	0	0	1	1	2	2
OG0006602	0	1	0	0	0	0	0	0	3	2	4	0
OG0006603	0	1	1	0	0	2	0	0	0	1	3	2
OG0006605	0	1	0	2	1	0	1	0	0	2	1	2
OG0006607	1	0	0	1	1	1	1	0	1	1	2	1
OG0006611	0	0	0	2	0	1	2	0	1	1	2	1
OG0006612	0	0	0	1	1	2	1	0	1	1	2	1
OG0006613	0	0	0	1	1	1	1	0	1	2	2	1
OG0006615	1	0	0	1	1	1	1	0	1	1	2	1
OG0006616	0	0	0	2	1	1	2	0	1	0	2	1
OG0006618	2	1	1	0	0	0	0	0	0	1	4	1
OG0006620	1	1	1	0	0	0	0	0	0	2	5	0
OG0006622	1	0	0	2	2	1	0	0	1	1	2	0
OG0006623	1	1	0	1	1	2	0	0	0	1	2	1
OG0006624	0	1	1	0	1	2	1	0	1	1	1	1
OG0006625	0	2	1	0	1	3	2	0	0	0	1	0
OG0006627	0	1	0	1	1	2	1	0	0	1	2	1
OG0006628	0	1	1	0	0	0	0	0	0	2	3	3
OG0006632	1	1	0	1	1	1	1	0	1	1	2	0
OG0006633	0	1	1	0	2	1	0	0	0	1	3	1
OG0006635	1	0	0	0	2	2	2	0	0	1	1	1
OG0006636	0	1	1	2	0	0	0	0	0	2	3	1
OG0006640	1	0	0	0	1	4	0	0	0	0	4	0
OG0006641	1	0	0	1	1	2	0	0	1	0	3	1
OG0006647	1	1	1	0	1	1	0	0	1	1	1	2
OG0006652	0	1	0	0	0	0	0	0	0	0	9	0
OG0006653	1	0	1	1	1	2	1	0	0	1	1	1
OG0006657	0	1	1	2	1	1	0	0	0	2	2	0
OG0006658	2	1	1	1	1	0	0	0	0	1	2	1
OG0006661	0	0	0	0	0	2	1	0	1	1	2	3
OG0006662	0	0	0	0	3	0	2	0	1	0	2	2
OG0006664	1	1	0	1	1	1	0	0	0	2	2	1
OG0006666	1	1	0	2	0	1	1	0	0	1	2	1
OG0006667	1	1	0	1	1	1	1	0	1	1	1	1
OG0006668	1	2	2	1	0	0	0	0	0	1	2	1
OG0006671	1	1	1	1	1	1	0	0	0	1	2	1
OG0006672	1	0	1	1	1	1	1	0	0	1	2	1
OG0006674	1	0	0	1	1	2	2	0	0	1	1	1
OG0006676	1	0	0	1	0	1	3	0	0	1	2	1
OG0006680	0	1	1	1	1	1	0	0	1	1	2	1
OG0006682	0	1	0	3	1	0	1	0	0	2	2	0
OG0006684	0	1	1	0	1	0	1	0	1	2	2	1
OG0006686	0	0	0	0	0	0	0	0	1	0	9	0
OG0006688	1	1	0	0	2	1	1	0	0	1	2	1
OG0006689	0	1	1	1	0	3	0	0	0	1	2	1
OG0006691	1	0	0	2	1	1	1	0	1	1	1	1
OG0006694	0	1	1	1	1	1	1	0	1	0	2	1
OG0006695	0	0	0	0	1	1	0	0	1	2	2	3
OG0006696	1	1	1	1	1	2	2	0	0	0	1	0
OG0006699	1	0	0	1	1	1	1	0	1	1	2	1
OG0006701	0	0	0	2	0	0	0	0	1	1	3	3
OG0006702	1	1	0	1	0	0	4	0	0	0	3	0
OG0006704	1	0	0	1	1	1	1	0	0	1	3	1
OG0006708	1	0	1	0	1	2	0	0	0	2	2	1
OG0006709	0	0	1	2	1	0	3	0	0	1	1	1
OG0006710	0	1	1	1	1	1	1	0	0	1	2	1
OG0006711	0	0	1	1	3	1	0	0	0	2	2	0
OG0006712	0	1	0	5	1	0	0	0	0	1	1	1
OG0006714	0	1	1	1	1	2	2	0	0	1	1	0
OG0006715	1	0	0	1	0	3	1	0	0	1	2	1
OG0006716	0	1	0	1	1	1	1	0	1	1	2	1
OG0006717	1	1	0	1	1	1	0	0	1	1	2	1
OG0006719	0	0	0	1	1	1	1	0	1	1	2	2
[truncated: 1,271 more rows]
