# Supplementary material for: Tracing animal genomic evolution with the chromosomal-level assembly of the freshwater sponge Ephydatia muelleri
Source: Nat Commun. 2020 Jul 27;11:3676. doi: 10.1038/s41467-020-17397-w (PMC7385117; doi:10.1038/s41467-020-17397-w)
Supplement: Supplementary file 9 — Supplementary Data 5 [file 41467_2020_17397_MOESM9_ESM.zip › Supplementary_Data_5_gain_loss_analyses_lists/Loss_Analysis/porosis_losses/spongelosses]

OG0000045	2	1	1	0	0	0	0	31	35	47	56	27
OG0000125	0	1	1	0	0	0	0	6	13	11	62	23
OG0000137	0	7	3	0	0	0	0	2	10	10	76	4
OG0000163	1	0	0	0	0	0	0	0	0	39	38	24
OG0000348	1	1	1	0	0	0	0	0	0	19	34	8
OG0000382	0	3	52	0	0	0	0	0	0	2	3	0
OG0000425	0	24	5	0	0	0	0	0	0	4	21	1
OG0000462	0	1	0	0	0	0	0	2	25	0	24	0
OG0000740	2	0	0	0	0	0	0	3	7	8	10	9
OG0000783	0	1	0	0	0	0	0	0	0	2	35	0
OG0000806	0	1	1	0	0	0	0	5	5	6	14	5
OG0000987	1	0	0	0	0	0	0	0	0	4	24	4
OG0001223	1	0	0	0	0	0	0	0	1	0	25	2
OG0001225	0	1	0	0	0	0	0	0	0	0	28	0
OG0001292	1	1	0	0	0	0	0	0	0	10	13	3
OG0001540	0	0	3	0	0	0	0	0	0	5	17	0
OG0001585	1	0	0	0	0	0	0	0	0	20	3	1
OG0001649	1	0	0	0	0	0	0	0	0	0	23	0
OG0001665	0	5	0	0	0	0	0	0	0	0	19	0
OG0001765	0	0	1	0	0	0	0	0	0	0	22	0
OG0001798	0	1	0	0	0	0	0	0	0	21	1	0
OG0001857	1	1	5	0	0	0	0	15	1	0	0	0
OG0001881	0	1	2	0	0	0	0	0	0	5	13	1
OG0001898	0	2	0	0	0	0	0	0	0	0	17	3
OG0002211	1	14	4	0	0	0	0	0	0	0	1	0
OG0002221	1	0	0	0	0	0	0	0	0	5	13	1
OG0002227	0	1	0	0	0	0	0	0	0	5	11	3
OG0002395	0	1	2	0	0	0	0	0	0	1	15	0
OG0002414	0	1	0	0	0	0	0	0	0	1	17	0
OG0002439	0	0	1	0	0	0	0	1	1	0	16	0
OG0002443	2	0	0	0	0	0	0	0	0	4	12	1
OG0002610	0	0	1	0	0	0	0	7	11	0	0	0
OG0002612	1	0	0	0	0	0	0	7	11	0	0	0
OG0003006	0	0	1	0	0	0	0	0	0	0	11	5
OG0003041	0	1	1	0	0	0	0	1	2	1	10	1
OG0003335	1	3	1	0	0	0	0	0	0	3	8	0
OG0003387	1	1	1	0	0	0	0	0	0	1	12	0
OG0003474	1	0	0	0	0	0	0	0	0	2	10	3
OG0003722	0	1	0	0	0	0	0	5	8	2	0	0
OG0003731	3	13	0	0	0	0	0	0	0	0	0	0
OG0003752	1	1	1	0	0	0	0	0	2	3	7	0
OG0003764	0	1	1	0	0	0	0	1	2	2	5	3
OG0003847	2	1	1	0	0	0	0	0	0	0	11	0
OG0004028	0	1	2	0	0	0	0	2	1	4	4	1
OG0004137	5	1	1	0	0	0	0	1	1	2	3	1
OG0004353	0	1	0	0	0	0	0	0	0	0	9	4
OG0004378	3	0	0	0	0	0	0	0	0	0	10	1
OG0004448	0	0	1	0	0	0	0	0	1	3	7	2
OG0004457	0	0	1	0	0	0	0	0	0	3	9	1
OG0004819	1	1	1	0	0	0	0	3	2	3	2	1
OG0004966	0	1	1	0	0	0	0	0	0	0	8	3
OG0004992	0	1	1	0	0	0	0	0	0	1	10	0
OG0005033	0	2	1	0	0	0	0	3	4	0	3	0
OG0005073	2	1	2	0	0	0	0	0	0	2	4	2
OG0005074	2	1	1	0	0	0	0	0	0	0	7	2
OG0005130	1	1	1	0	0	0	0	2	1	1	2	4
OG0005369	5	1	1	0	0	0	0	1	1	0	2	2
OG0005494	1	0	0	0	0	0	0	2	7	3	0	0
OG0005497	5	2	1	0	0	0	0	3	2	0	0	0
OG0005536	0	1	0	0	0	0	0	0	0	0	7	4
OG0005546	0	1	0	0	0	0	0	0	4	2	2	3
OG0005569	0	3	2	0	0	0	0	0	0	1	6	0
OG0005605	1	1	1	0	0	0	0	0	0	3	6	0
OG0005854	1	0	0	0	0	0	0	3	3	2	2	1
OG0005942	1	1	0	0	0	0	0	2	2	2	3	1
OG0006106	1	1	1	0	0	0	0	0	1	2	4	1
OG0006305	0	2	1	0	0	0	0	0	0	3	3	2
OG0006313	0	1	1	0	0	0	0	0	2	0	5	2
OG0006329	0	1	1	0	0	0	0	2	1	2	2	2
OG0006417	2	0	0	0	0	0	0	1	1	3	2	2
OG0006543	1	10	0	0	0	0	0	0	0	0	0	0
OG0006589	0	1	1	0	0	0	0	0	1	1	5	1
OG0006602	0	1	0	0	0	0	0	0	3	2	4	0
OG0006618	2	1	1	0	0	0	0	0	0	1	4	1
OG0006620	1	1	1	0	0	0	0	0	0	2	5	0
OG0006628	0	1	1	0	0	0	0	0	0	2	3	3
OG0006648	0	1	1	0	0	0	0	1	1	2	3	1
OG0006652	0	1	0	0	0	0	0	0	0	0	9	0
OG0006697	1	1	1	0	0	0	0	1	1	1	2	2
OG0006726	1	2	0	0	0	0	0	2	1	1	2	1
OG0006763	1	1	0	0	0	0	0	3	1	1	1	2
OG0006801	1	0	1	0	0	0	0	0	0	6	2	0
OG0006818	0	1	0	0	0	0	0	2	1	0	3	3
OG0006896	1	1	1	0	0	0	0	1	1	2	2	1
OG0006977	0	1	1	0	0	0	0	3	4	0	0	1
OG0007002	2	4	4	0	0	0	0	0	0	0	0	0
OG0007006	0	0	1	0	0	0	0	0	0	9	0	0
OG0007033	0	1	1	0	0	0	0	1	2	1	3	0
OG0007038	0	1	0	0	0	0	0	0	0	2	2	4
OG0007063	0	1	1	0	0	0	0	0	0	1	4	2
OG0007071	1	1	1	0	0	0	0	0	0	0	3	3
OG0007080	2	0	0	0	0	0	0	0	0	1	6	0
OG0007085	0	1	0	0	0	0	0	0	0	0	5	3
OG0007112	0	0	1	0	0	0	0	0	0	2	6	0
OG0007121	0	1	1	0	0	0	0	1	0	0	3	3
OG0007149	1	0	0	0	0	0	0	1	0	4	2	1
OG0007191	1	0	0	0	0	0	0	2	1	2	3	0
OG0007215	1	1	0	0	0	0	0	0	0	2	2	3
OG0007219	1	1	1	0	0	0	0	1	1	2	2	0
OG0007273	0	1	1	0	0	0	0	1	0	2	2	2
OG0007287	1	0	1	0	0	0	0	2	1	1	2	1
OG0007291	1	1	1	0	0	0	0	1	1	1	2	1
OG0007309	0	1	1	0	0	0	0	2	2	1	1	1
OG0007423	0	1	0	0	0	0	0	6	2	0	0	0
OG0007432	8	0	1	0	0	0	0	0	0	0	0	0
OG0007433	3	5	1	0	0	0	0	0	0	0	0	0
OG0007439	1	0	0	0	0	0	0	0	0	8	0	0
OG0007441	0	1	0	0	0	0	0	0	0	8	0	0
OG0007482	1	1	1	0	0	0	0	0	0	1	2	2
OG0007554	0	1	1	0	0	0	0	0	0	2	2	2
OG0007585	0	1	0	0	0	0	0	0	0	1	4	2
OG0007596	1	0	0	0	0	0	0	0	0	3	2	2
OG0007600	1	1	1	0	0	0	0	0	1	3	1	0
OG0007614	1	0	0	0	0	0	0	1	1	2	2	1
OG0007627	1	0	0	0	0	0	0	0	0	1	5	1
OG0007644	0	1	1	0	0	0	0	2	0	1	2	1
OG0007651	0	1	1	0	0	0	0	0	1	2	2	1
OG0007695	1	1	1	0	0	0	0	0	0	2	1	2
OG0007746	1	1	1	0	0	0	0	0	1	1	1	2
OG0007756	1	1	0	0	0	0	0	0	1	0	3	2
OG0007871	1	0	0	0	0	0	0	1	1	3	0	2
OG0007876	1	1	0	0	0	0	0	1	1	3	0	1
OG0007902	7	0	0	0	0	0	0	0	1	0	0	0
OG0007926	0	0	1	0	0	0	0	7	0	0	0	0
OG0007927	4	2	2	0	0	0	0	0	0	0	0	0
OG0007930	1	1	2	0	0	0	0	0	0	4	0	0
OG0007998	1	1	1	0	0	0	0	0	0	0	2	2
OG0008000	0	0	1	0	0	0	0	0	0	0	4	2
OG0008002	1	0	0	0	0	0	0	0	0	1	4	1
OG0008013	0	1	0	0	0	0	0	0	0	1	3	2
OG0008043	0	1	1	0	0	0	0	0	0	1	3	1
OG0008047	1	0	0	0	0	0	0	0	0	0	4	2
OG0008056	1	0	1	0	0	0	0	0	0	0	2	3
OG0008057	1	0	1	0	0	0	0	1	1	1	2	0
OG0008058	0	3	3	0	0	0	0	0	0	0	1	0
OG0008060	0	1	1	0	0	0	0	0	0	1	2	2
OG0008090	0	3	0	0	0	0	0	1	0	0	3	0
OG0008107	1	0	0	0	0	0	0	1	1	2	1	1
OG0008111	0	1	1	0	0	0	0	0	0	1	4	0
OG0008136	0	1	0	0	0	0	0	1	1	1	2	1
OG0008138	0	1	1	0	0	0	0	0	1	1	2	1
OG0008146	1	1	1	0	0	0	0	0	0	2	1	1
OG0008165	1	0	1	0	0	0	0	0	0	2	2	1
OG0008169	1	0	1	0	0	0	0	0	0	3	2	0
OG0008184	0	1	0	0	0	0	0	1	1	1	2	1
OG0008194	0	1	1	0	0	0	0	0	0	0	3	2
OG0008201	0	0	1	0	0	0	0	1	1	1	2	1
OG0008218	0	1	0	0	0	0	0	0	2	1	2	1
OG0008373	1	1	1	0	0	0	0	0	1	1	0	2
OG0008380	0	1	2	0	0	0	0	0	0	0	0	4
OG0008391	4	0	0	0	0	0	0	0	3	0	0	0
OG0008410	0	3	0	0	0	0	0	1	1	2	0	0
OG0008413	0	2	2	0	0	0	0	0	1	2	0	0
OG0008416	0	1	0	0	0	0	0	2	1	3	0	0
OG0008434	2	4	1	0	0	0	0	0	0	0	0	0
OG0008435	0	0	1	0	0	0	0	6	0	0	0	0
OG0008436	2	4	1	0	0	0	0	0	0	0	0	0
OG0008444	1	0	0	0	0	0	0	0	0	6	0	0
OG0008532	1	1	1	0	0	0	0	0	0	0	2	1
OG0008539	0	1	1	0	0	0	0	0	0	1	2	1
OG0008548	1	0	0	0	0	0	0	0	1	1	2	1
OG0008558	0	0	1	0	0	0	0	0	0	0	2	3
OG0008599	1	0	0	0	0	0	0	1	0	1	2	1
OG0008613	0	1	0	0	0	0	0	0	0	1	3	1
OG0008616	0	1	1	0	0	0	0	0	0	2	2	0
OG0008621	1	1	1	0	0	0	0	0	0	0	3	0
OG0008663	1	1	1	0	0	0	0	0	0	0	2	1
OG0008665	1	1	0	0	0	0	0	0	0	0	2	2
OG0008686	1	0	1	0	0	0	0	0	0	2	1	1
OG0008700	0	1	1	0	0	0	0	0	0	1	2	1
OG0008701	1	1	1	0	0	0	0	0	0	1	2	0
OG0008704	0	1	1	0	0	0	0	0	1	1	2	0
OG0008707	0	1	0	0	0	0	0	0	0	3	2	0
OG0008711	2	1	1	0	0	0	0	0	0	0	2	0
OG0008717	0	1	1	0	0	0	0	0	0	1	2	1
OG0008737	0	0	1	0	0	0	0	0	0	2	2	1
OG0008767	1	1	0	0	0	0	0	0	0	1	2	1
OG0008772	1	1	0	0	0	0	0	0	0	1	2	1
OG0008773	0	3	1	0	0	0	0	0	0	0	2	0
OG0008776	1	1	1	0	0	0	0	0	0	0	2	1
OG0008782	2	0	0	0	0	0	0	0	0	1	2	1
OG0008798	1	0	0	0	0	0	0	1	1	0	2	1
OG0008944	0	3	1	0	0	0	0	0	0	0	0	2
OG0008956	1	0	2	0	0	0	0	0	1	1	0	1
OG0008959	0	1	1	0	0	0	0	0	0	2	0	2
OG0008995	0	2	1	0	0	0	0	2	1	0	0	0
OG0009000	2	0	0	0	0	0	0	2	2	0	0	0
OG0009015	4	0	0	0	0	0	0	1	1	0	0	0
OG0009020	1	3	2	0	0	0	0	0	0	0	0	0
OG0009031	4	1	1	0	0	0	0	0	0	0	0	0
OG0009032	2	1	1	0	0	0	0	0	0	2	0	0
OG0009035	2	2	2	0	0	0	0	0	0	0	0	0
OG0009039	2	3	1	0	0	0	0	0	0	0	0	0
OG0009040	0	3	2	0	0	0	0	0	0	1	0	0
OG0009061	0	5	0	0	0	0	0	0	0	1	0	0
OG0009154	0	0	1	0	0	0	0	0	0	1	2	1
OG0009162	1	0	1	0	0	0	0	0	0	1	2	0
OG0009165	0	1	1	0	0	0	0	0	0	0	2	1
OG0009178	0	1	1	0	0	0	0	0	0	1	1	1
OG0009181	1	0	0	0	0	0	0	0	0	1	2	1
OG0009189	1	0	0	0	0	0	0	0	0	0	3	1
OG0009210	0	1	1	0	0	0	0	0	0	1	2	0
OG0009214	0	1	0	0	0	0	0	0	0	3	1	0
OG0009219	0	1	1	0	0	0	0	0	0	1	2	0
OG0009222	0	1	1	0	0	0	0	0	0	0	2	1
OG0009239	0	0	1	0	0	0	0	0	0	1	3	0
OG0009240	1	0	0	0	0	0	0	0	0	1	2	1
OG0009247	1	0	0	0	0	0	0	0	0	1	2	1
OG0009250	0	1	1	0	0	0	0	0	0	1	1	1
OG0009263	0	1	1	0	0	0	0	0	0	0	2	1
OG0009269	0	2	0	0	0	0	0	0	0	1	1	1
OG0009280	0	0	1	0	0	0	0	0	0	0	3	1
OG0009283	1	1	0	0	0	0	0	0	0	1	2	0
OG0009284	0	0	1	0	0	0	0	0	0	0	4	0
OG0009289	2	0	0	0	0	0	0	0	0	0	2	1
OG0009306	1	1	0	0	0	0	0	2	0	0	1	0
OG0009313	2	0	0	0	0	0	0	0	0	0	3	0
OG0009320	0	1	0	0	0	0	0	1	2	0	1	0
OG0009335	0	1	1	0	0	0	0	0	0	2	1	0
OG0009355	2	0	0	0	0	0	0	0	0	0	2	1
OG0009356	0	1	0	0	0	0	0	1	1	1	1	0
OG0009367	1	0	0	0	0	0	0	0	0	0	2	2
OG0009380	1	0	0	0	0	0	0	0	0	1	2	1
OG0009391	1	0	0	0	0	0	0	0	0	1	2	1
OG0009395	2	0	0	0	0	0	0	0	0	0	3	0
OG0009399	0	1	1	0	0	0	0	0	0	1	2	0
OG0009409	1	0	0	0	0	0	0	0	0	1	2	1
OG0009411	0	0	1	0	0	0	0	1	1	1	1	0
OG0009416	0	1	1	0	0	0	0	0	1	1	1	0
OG0009417	1	0	0	0	0	0	0	0	0	1	2	1
OG0009422	0	1	1	0	0	0	0	0	0	1	2	0
OG0009423	0	1	1	0	0	0	0	0	0	1	2	0
OG0009429	0	1	1	0	0	0	0	0	1	0	1	1
OG0009449	1	0	0	0	0	0	0	0	0	2	1	1
OG0009640	1	1	0	0	0	0	0	0	0	2	0	1
OG0009645	2	1	0	0	0	0	0	0	0	1	0	1
OG0009646	0	1	1	0	0	0	0	1	1	0	0	1
OG0009668	1	1	1	0	0	0	0	0	2	0	0	0
OG0009680	1	0	0	0	0	0	0	2	2	0	0	0
OG0009695	0	0	1	0	0	0	0	3	1	0	0	0
OG0009700	1	2	0	0	0	0	0	0	1	1	0	0
OG0009733	1	2	2	0	0	0	0	0	0	0	0	0
OG0009735	1	2	2	0	0	0	0	0	0	0	0	0
OG0009736	1	1	3	0	0	0	0	0	0	0	0	0
OG0009742	1	1	1	0	0	0	0	0	0	2	0	0
OG0009743	1	2	2	0	0	0	0	0	0	0	0	0
OG0009744	1	1	1	0	0	0	0	0	0	2	0	0
OG0009754	2	1	2	0	0	0	0	0	0	0	0	0
OG0009756	0	1	3	0	0	0	0	0	0	1	0	0
OG0009762	0	2	1	0	0	0	0	0	0	2	0	0
OG0009765	0	1	1	0	0	0	0	0	0	3	0	0
OG0009768	1	1	1	0	0	0	0	0	0	2	0	0
OG0009772	4	0	1	0	0	0	0	0	0	0	0	0
OG0009815	4	1	0	0	0	0	0	0	0	0	0	0
OG0009925	0	2	0	0	0	0	0	0	0	0	2	0
OG0009938	1	0	0	0	0	0	0	0	0	0	2	1
OG0009971	0	0	1	0	0	0	0	0	0	1	2	0
OG0010001	0	1	0	0	0	0	0	0	0	0	2	1
OG0010023	3	0	0	0	0	0	0	0	0	0	1	0
OG0010024	0	1	0	0	0	0	0	0	0	1	1	1
OG0010050	0	1	0	0	0	0	0	0	0	0	3	0
OG0010062	1	0	0	0	0	0	0	0	0	1	2	0
OG0010070	0	1	0	0	0	0	0	0	0	1	1	1
OG0010075	0	1	1	0	0	0	0	0	0	1	1	0
OG0010087	1	0	0	0	0	0	0	0	0	0	2	1
OG0010088	0	0	1	0	0	0	0	0	0	1	2	0
OG0010100	0	1	0	0	0	0	0	0	0	0	2	1
OG0010109	1	0	0	0	0	0	0	0	0	0	3	0
OG0010124	1	0	0	0	0	0	0	0	0	1	1	1
OG0010126	0	1	0	0	0	0	0	0	0	1	1	1
OG0010149	1	1	0	0	0	0	0	0	0	0	2	0
OG0010153	0	1	0	0	0	0	0	0	0	1	2	0
OG0010154	0	1	1	0	0	0	0	0	0	0	2	0
OG0010157	0	2	0	0	0	0	0	0	1	0	1	0
OG0010164	1	0	0	0	0	0	0	1	1	0	1	0
OG0010187	1	0	0	0	0	0	0	0	0	2	1	0
OG0010200	0	1	0	0	0	0	0	0	0	1	1	1
OG0010222	1	1	1	0	0	0	0	0	0	0	1	0
OG0010224	1	0	0	0	0	0	0	0	0	1	1	1
OG0010234	0	1	1	0	0	0	0	0	0	0	2	0
OG0010526	0	1	1	0	0	0	0	0	0	1	0	1
OG0010527	0	1	1	0	0	0	0	0	0	0	0	2
OG0010528	1	1	0	0	0	0	0	0	0	1	0	1
OG0010532	1	0	0	0	0	0	0	0	0	2	0	1
OG0010543	1	1	0	0	0	0	0	0	0	1	0	1
OG0010560	0	1	1	0	0	0	0	0	2	0	0	0
OG0010596	0	0	3	0	0	0	0	0	1	0	0	0
OG0010624	0	0	1	0	0	0	0	2	1	0	0	0
OG0010625	0	1	1	0	0	0	0	1	1	0	0	0
OG0010630	2	0	0	0	0	0	0	1	1	0	0	0
OG0010633	1	1	1	0	0	0	0	0	1	0	0	0
OG0010663	0	2	0	0	0	0	0	1	1	0	0	0
OG0010670	0	1	1	0	0	0	0	1	1	0	0	0
OG0010673	0	2	1	0	0	0	0	0	1	0	0	0
OG0010684	2	1	1	0	0	0	0	0	0	0	0	0
OG0010687	1	1	2	0	0	0	0	0	0	0	0	0
OG0010690	1	1	1	0	0	0	0	0	0	1	0	0
OG0010692	1	2	1	0	0	0	0	0	0	0	0	0
OG0010699	1	1	1	0	0	0	0	0	0	1	0	0
OG0010701	1	2	1	0	0	0	0	0	0	0	0	0
OG0010712	1	2	1	0	0	0	0	0	0	0	0	0
OG0010721	0	1	1	0	0	0	0	0	0	2	0	0
OG0010722	1	2	1	0	0	0	0	0	0	0	0	0
OG0010726	0	2	1	0	0	0	0	0	0	1	0	0
OG0010729	1	2	1	0	0	0	0	0	0	0	0	0
OG0010730	1	1	1	0	0	0	0	0	0	1	0	0
OG0010732	0	0	1	0	0	0	0	0	0	3	0	0
OG0010734	1	2	1	0	0	0	0	0	0	0	0	0
OG0010737	1	2	1	0	0	0	0	0	0	0	0	0
OG0010740	2	1	1	0	0	0	0	0	0	0	0	0
OG0010741	1	1	1	0	0	0	0	0	0	1	0	0
OG0010744	0	2	1	0	0	0	0	1	0	0	0	0
OG0010749	2	1	1	0	0	0	0	0	0	0	0	0
OG0010751	2	1	1	0	0	0	0	0	0	0	0	0
OG0010752	0	1	1	0	0	0	0	0	0	2	0	0
OG0010753	0	0	1	0	0	0	0	3	0	0	0	0
OG0010754	1	1	1	0	0	0	0	0	0	1	0	0
OG0010761	0	1	0	0	0	0	0	0	0	3	0	0
OG0010762	1	2	0	0	0	0	0	0	0	1	0	0
OG0010784	1	0	0	0	0	0	0	0	0	3	0	0
OG0010820	3	1	0	0	0	0	0	0	0	0	0	0
OG0010829	2	2	0	0	0	0	0	0	0	0	0	0
OG0011006	1	0	0	0	0	0	0	0	0	0	2	0
OG0011046	1	0	0	0	0	0	0	0	0	0	1	1
OG0011092	0	1	0	0	0	0	0	0	0	1	1	0
OG0011208	0	1	1	0	0	0	0	0	0	0	1	0
OG0011253	1	0	0	0	0	0	0	0	0	0	2	0
OG0011256	0	0	1	0	0	0	0	0	0	0	2	0
OG0011266	0	0	1	0	0	0	0	0	0	1	1	0
OG0011276	1	0	0	0	0	0	0	0	0	0	2	0
OG0011340	1	0	0	0	0	0	0	0	0	0	2	0
OG0011371	0	1	1	0	0	0	0	0	0	0	1	0
OG0011404	0	1	0	0	0	0	0	0	0	0	1	1
OG0011439	0	2	0	0	0	0	0	0	0	0	1	0
OG0011441	1	0	0	0	0	0	0	0	0	0	1	1
OG0011460	1	0	0	0	0	0	0	0	0	1	1	0
OG0011760	1	0	0	0	0	0	0	0	1	0	0	1
OG0011829	0	1	1	0	0	0	0	0	1	0	0	0
OG0011867	0	1	1	0	0	0	0	0	1	0	0	0
OG0011876	0	1	1	0	0	0	0	0	1	0	0	0
OG0011919	0	1	0	0	0	0	0	1	1	0	0	0
OG0011927	0	1	0	0	0	0	0	1	1	0	0	0
OG0011932	0	1	0	0	0	0	0	0	2	0	0	0
OG0011978	0	2	0	0	0	0	0	0	1	0	0	0
OG0012044	0	1	0	0	0	0	0	1	1	0	0	0
OG0012063	1	0	0	0	0	0	0	1	1	0	0	0
OG0012086	0	1	0	0	0	0	0	1	1	0	0	0
OG0012100	1	0	0	0	0	0	0	1	1	0	0	0
OG0012132	0	0	1	0	0	0	0	1	1	0	0	0
OG0012137	1	1	1	0	0	0	0	0	0	0	0	0
OG0012140	1	1	1	0	0	0	0	0	0	0	0	0
OG0012143	1	1	1	0	0	0	0	0	0	0	0	0
OG0012144	1	1	1	0	0	0	0	0	0	0	0	0
OG0012145	1	1	1	0	0	0	0	0	0	0	0	0
OG0012146	0	1	1	0	0	0	0	0	0	1	0	0
OG0012147	1	1	1	0	0	0	0	0	0	0	0	0
OG0012150	1	1	1	0	0	0	0	0	0	0	0	0
OG0012151	0	1	1	0	0	0	0	0	0	1	0	0
OG0012152	1	1	1	0	0	0	0	0	0	0	0	0
OG0012160	0	1	1	0	0	0	0	1	0	0	0	0
OG0012161	1	1	1	0	0	0	0	0	0	0	0	0
OG0012162	1	1	1	0	0	0	0	0	0	0	0	0
OG0012165	0	1	1	0	0	0	0	0	0	1	0	0
OG0012166	0	1	1	0	0	0	0	0	0	1	0	0
OG0012170	1	1	1	0	0	0	0	0	0	0	0	0
OG0012171	1	1	1	0	0	0	0	0	0	0	0	0
OG0012172	0	1	1	0	0	0	0	0	0	1	0	0
OG0012173	1	1	1	0	0	0	0	0	0	0	0	0
OG0012175	1	0	1	0	0	0	0	0	0	1	0	0
OG0012177	1	1	1	0	0	0	0	0	0	0	0	0
OG0012179	1	1	1	0	0	0	0	0	0	0	0	0
OG0012184	1	1	1	0	0	0	0	0	0	0	0	0
OG0012185	1	1	1	0	0	0	0	0	0	0	0	0
OG0012187	1	1	1	0	0	0	0	0	0	0	0	0
OG0012188	1	1	1	0	0	0	0	0	0	0	0	0
OG0012190	1	1	1	0	0	0	0	0	0	0	0	0
OG0012194	1	1	1	0	0	0	0	0	0	0	0	0
OG0012195	1	1	1	0	0	0	0	0	0	0	0	0
OG0012196	0	1	1	0	0	0	0	0	0	1	0	0
OG0012197	1	1	1	0	0	0	0	0	0	0	0	0
OG0012199	0	1	1	0	0	0	0	0	0	1	0	0
OG0012200	1	1	1	0	0	0	0	0	0	0	0	0
OG0012205	1	1	1	0	0	0	0	0	0	0	0	0
OG0012207	1	1	1	0	0	0	0	0	0	0	0	0
OG0012209	1	0	1	0	0	0	0	0	0	1	0	0
OG0012210	1	1	1	0	0	0	0	0	0	0	0	0
OG0012212	1	1	1	0	0	0	0	0	0	0	0	0
OG0012213	1	1	1	0	0	0	0	0	0	0	0	0
OG0012217	1	1	1	0	0	0	0	0	0	0	0	0
OG0012223	1	1	1	0	0	0	0	0	0	0	0	0
OG0012224	1	1	1	0	0	0	0	0	0	0	0	0
OG0012227	1	0	1	0	0	0	0	0	0	1	0	0
OG0012228	1	1	1	0	0	0	0	0	0	0	0	0
OG0012229	0	1	1	0	0	0	0	0	0	1	0	0
OG0012231	1	1	1	0	0	0	0	0	0	0	0	0
OG0012232	0	1	1	0	0	0	0	1	0	0	0	0
OG0012236	1	1	1	0	0	0	0	0	0	0	0	0
OG0012238	1	1	1	0	0	0	0	0	0	0	0	0
OG0012240	1	1	1	0	0	0	0	0	0	0	0	0
OG0012241	1	1	1	0	0	0	0	0	0	0	0	0
OG0012242	1	1	1	0	0	0	0	0	0	0	0	0
OG0012243	0	1	1	0	0	0	0	0	0	1	0	0
OG0012245	1	1	1	0	0	0	0	0	0	0	0	0
OG0012247	2	0	1	0	0	0	0	0	0	0	0	0
OG0012248	1	1	1	0	0	0	0	0	0	0	0	0
OG0012249	1	1	1	0	0	0	0	0	0	0	0	0
OG0012250	1	1	1	0	0	0	0	0	0	0	0	0
OG0012256	0	1	1	0	0	0	0	0	0	1	0	0
OG0012258	0	1	1	0	0	0	0	0	0	1	0	0
OG0012260	1	1	1	0	0	0	0	0	0	0	0	0
OG0012261	0	0	1	0	0	0	0	0	0	2	0	0
OG0012262	1	1	1	0	0	0	0	0	0	0	0	0
OG0012266	1	1	1	0	0	0	0	0	0	0	0	0
OG0012267	1	1	1	0	0	0	0	0	0	0	0	0
OG0012268	2	0	1	0	0	0	0	0	0	0	0	0
OG0012269	1	1	1	0	0	0	0	0	0	0	0	0
OG0012274	1	1	1	0	0	0	0	0	0	0	0	0
OG0012282	1	1	1	0	0	0	0	0	0	0	0	0
OG0012283	1	1	1	0	0	0	0	0	0	0	0	0
OG0012290	1	1	1	0	0	0	0	0	0	0	0	0
OG0012291	1	1	1	0	0	0	0	0	0	0	0	0
OG0012294	1	0	1	0	0	0	0	0	0	1	0	0
OG0012307	0	1	0	0	0	0	0	0	0	2	0	0
OG0012317	0	1	0	0	0	0	0	0	0	2	0	0
OG0012341	0	1	0	0	0	0	0	1	0	1	0	0
OG0012343	2	0	0	0	0	0	0	0	0	1	0	0
OG0012351	0	1	0	0	0	0	0	0	0	2	0	0
OG0012369	1	0	0	0	0	0	0	0	0	2	0	0
OG0012376	0	1	0	0	0	0	0	0	0	2	0	0
OG0012414	1	1	0	0	0	0	0	1	0	0	0	0
OG0012437	1	2	0	0	0	0	0	0	0	0	0	0
OG0012442	2	1	0	0	0	0	0	0	0	0	0	0
OG0012447	2	1	0	0	0	0	0	0	0	0	0	0
OG0012812	0	1	0	0	0	0	0	0	0	0	1	0
OG0012848	1	0	0	0	0	0	0	0	0	0	1	0
OG0012880	0	1	0	0	0	0	0	0	0	0	1	0
OG0012884	0	1	0	0	0	0	0	0	0	0	1	0
OG0012927	1	0	0	0	0	0	0	0	0	0	1	0
OG0012958	1	0	0	0	0	0	0	0	0	0	1	0
OG0012989	0	1	0	0	0	0	0	0	0	0	1	0
OG0013031	0	0	1	0	0	0	0	0	0	0	1	0
OG0013047	0	1	0	0	0	0	0	0	0	0	1	0
OG0013328	1	0	0	0	0	0	0	0	0	0	0	1
OG0013353	1	0	0	0	0	0	0	0	0	0	0	1
OG0013358	1	0	0	0	0	0	0	0	0	0	0	1
OG0013363	1	0	0	0	0	0	0	0	0	0	0	1
OG0013366	0	1	0	0	0	0	0	0	0	0	0	1
OG0013532	0	1	0	0	0	0	0	0	1	0	0	0
OG0013944	0	1	0	0	0	0	0	0	1	0	0	0
OG0014098	1	0	0	0	0	0	0	0	1	0	0	0
OG0014469	0	0	1	0	0	0	0	0	1	0	0	0
OG0014618	1	0	1	0	0	0	0	0	0	0	0	0
OG0014661	1	0	1	0	0	0	0	0	0	0	0	0
OG0014688	1	0	1	0	0	0	0	0	0	0	0	0
OG0014693	1	0	1	0	0	0	0	0	0	0	0	0
OG0014748	0	0	1	0	0	0	0	0	0	1	0	0
OG0014765	0	0	1	0	0	0	0	1	0	0	0	0
OG0014848	1	0	1	0	0	0	0	0	0	0	0	0
OG0014853	0	0	1	0	0	0	0	1	0	0	0	0
OG0014873	1	0	1	0	0	0	0	0	0	0	0	0
OG0014887	1	0	1	0	0	0	0	0	0	0	0	0
OG0014919	1	0	1	0	0	0	0	0	0	0	0	0
OG0014926	0	0	1	0	0	0	0	0	0	1	0	0
OG0015000	1	0	1	0	0	0	0	0	0	0	0	0
OG0015027	1	0	1	0	0	0	0	0	0	0	0	0
OG0015059	1	0	1	0	0	0	0	0	0	0	0	0
OG0015060	1	0	1	0	0	0	0	0	0	0	0	0
OG0015125	1	0	1	0	0	0	0	0	0	0	0	0
OG0015137	1	0	1	0	0	0	0	0	0	0	0	0
OG0015140	0	0	1	0	0	0	0	0	0	1	0	0
OG0015284	1	0	0	0	0	0	0	0	0	1	0	0
OG0015291	1	0	0	0	0	0	0	0	0	1	0	0
OG0015314	1	0	0	0	0	0	0	0	0	1	0	0
OG0015326	1	0	0	0	0	0	0	0	0	1	0	0
OG0015351	1	0	0	0	0	0	0	0	0	1	0	0
OG0015384	1	0	0	0	0	0	0	0	0	1	0	0
OG0015397	0	1	0	0	0	0	0	0	0	1	0	0
OG0015428	1	0	0	0	0	0	0	1	0	0	0	0
OG0015439	1	0	0	0	0	0	0	1	0	0	0	0
OG0015444	1	0	0	0	0	0	0	1	0	0	0	0
OG0015462	1	1	0	0	0	0	0	0	0	0	0	0
OG0015465	1	1	0	0	0	0	0	0	0	0	0	0
OG0015467	1	1	0	0	0	0	0	0	0	0	0	0
OG0015470	1	1	0	0	0	0	0	0	0	0	0	0
OG0015472	1	1	0	0	0	0	0	0	0	0	0	0
OG0015473	1	1	0	0	0	0	0	0	0	0	0	0
OG0015475	1	1	0	0	0	0	0	0	0	0	0	0
OG0015478	1	1	0	0	0	0	0	0	0	0	0	0
OG0015481	1	1	0	0	0	0	0	0	0	0	0	0
OG0015484	1	1	0	0	0	0	0	0	0	0	0	0
OG0015486	1	1	0	0	0	0	0	0	0	0	0	0
OG0015487	1	1	0	0	0	0	0	0	0	0	0	0
OG0015489	1	1	0	0	0	0	0	0	0	0	0	0
OG0015490	1	1	0	0	0	0	0	0	0	0	0	0
OG0015491	1	1	0	0	0	0	0	0	0	0	0	0
OG0015492	1	1	0	0	0	0	0	0	0	0	0	0
OG0015493	1	1	0	0	0	0	0	0	0	0	0	0
OG0015494	1	1	0	0	0	0	0	0	0	0	0	0
OG0015495	1	1	0	0	0	0	0	0	0	0	0	0
OG0015496	1	1	0	0	0	0	0	0	0	0	0	0
OG0015497	1	1	0	0	0	0	0	0	0	0	0	0
OG0015498	1	1	0	0	0	0	0	0	0	0	0	0
OG0015500	1	1	0	0	0	0	0	0	0	0	0	0
