# Supplementary material for: Tracing animal genomic evolution with the chromosomal-level assembly of the freshwater sponge Ephydatia muelleri
Source: Nat Commun. 2020 Jul 27;11:3676. doi: 10.1038/s41467-020-17397-w (PMC7385117; doi:10.1038/s41467-020-17397-w)
Supplement: Supplementary file 9 — Supplementary Data 5 [file 41467_2020_17397_MOESM9_ESM.zip › Supplementary_Data_5_gain_loss_analyses_lists/Loss_Analysis/porosis_losses/MissingMlei]

OG0000009	0	0	1	16	108	31	48	0	0	46	155	24
OG0000017	0	100	1	1	126	65	55	0	0	0	0	0
OG0000024	12	2	0	1	55	126	103	0	0	1	3	15
OG0000030	0	0	1	42	58	80	3	0	0	27	65	0
OG0000035	0	12	3	54	77	34	54	0	0	0	0	0
OG0000057	0	0	0	0	52	41	65	1	0	13	0	0
OG0000061	0	5	3	27	31	26	46	2	0	3	16	10
OG0000089	0	3	3	10	0	0	0	2	0	14	82	30
OG0000098	4	0	1	43	5	3	4	0	0	26	25	25
OG0000101	0	2	1	19	17	16	12	2	0	22	31	12
OG0000106	3	2	4	3	4	4	23	1	0	25	40	19
OG0000110	3	0	0	0	13	77	31	0	0	0	0	0
OG0000118	1	0	0	14	27	34	29	1	0	1	10	3
OG0000138	0	0	1	27	0	24	23	0	0	2	25	10
OG0000144	0	7	2	19	18	64	0	0	0	0	0	0
OG0000152	37	16	1	4	2	9	2	0	0	26	7	2
OG0000156	0	0	0	21	41	30	1	1	0	10	1	0
OG0000163	1	0	0	0	0	0	0	0	0	39	38	24
OG0000165	0	0	1	20	13	46	3	0	0	2	17	0
OG0000181	0	1	0	4	0	0	0	0	0	4	87	2
OG0000184	0	1	0	6	5	67	10	0	0	0	8	0
OG0000191	6	0	0	1	21	60	0	0	0	4	2	0
OG0000192	0	1	1	23	5	0	3	0	0	19	34	8
OG0000196	0	2	0	6	27	24	16	0	0	9	7	1
OG0000205	1	0	0	4	45	15	25	0	0	0	0	0
OG0000206	1	4	10	24	14	26	7	0	0	0	3	0
OG0000218	2	2	3	3	2	4	10	1	0	25	20	14
OG0000230	0	0	0	0	26	34	21	2	0	0	0	0
OG0000231	0	0	0	0	10	2	3	1	0	4	60	2
OG0000232	3	1	1	34	9	15	3	0	0	5	9	2
OG0000255	1	0	0	2	72	1	1	0	0	0	0	0
OG0000267	0	0	0	1	0	0	0	1	0	38	25	10
OG0000272	0	2	6	23	17	22	0	0	0	1	2	1
OG0000274	0	0	0	2	48	16	7	1	0	0	0	0
OG0000278	1	1	2	7	13	14	10	0	0	3	18	4
OG0000285	0	4	3	13	4	21	6	0	0	6	11	4
OG0000287	2	5	2	23	17	11	2	0	0	1	9	0
OG0000289	2	1	0	24	4	11	7	0	0	4	14	5
OG0000306	1	1	1	1	5	6	25	0	0	4	25	0
OG0000311	4	2	1	7	4	11	7	3	0	5	22	3
OG0000313	0	2	61	0	0	0	6	0	0	0	0	0
OG0000316	4	0	0	0	0	28	3	0	0	2	24	7
OG0000320	2	0	0	0	8	17	41	0	0	0	0	0
OG0000326	0	2	0	20	16	18	10	0	0	0	1	0
OG0000327	0	3	5	3	0	0	56	0	0	0	0	0
OG0000348	1	1	1	0	0	0	0	0	0	19	34	8
OG0000350	0	1	2	1	0	0	0	0	0	0	57	3
OG0000351	3	2	2	41	1	4	3	0	0	5	2	1
OG0000353	7	1	1	24	2	2	2	0	0	3	14	7
OG0000355	4	1	6	19	1	1	3	0	0	1	27	0
OG0000365	2	0	0	4	8	6	9	0	0	8	25	0
OG0000369	0	3	0	2	36	20	0	1	0	0	0	0
OG0000373	0	1	0	11	8	0	2	0	0	9	21	9
OG0000382	0	3	52	0	0	0	0	0	0	2	3	0
OG0000388	0	1	0	5	13	5	28	0	0	7	0	0
OG0000389	0	2	0	4	8	4	34	0	0	7	0	0
OG0000397	0	1	1	23	0	18	15	0	0	0	0	0
OG0000399	0	13	4	2	2	4	3	0	0	7	19	3
OG0000404	1	0	0	4	15	22	12	0	0	1	2	0
OG0000411	1	3	3	6	11	9	10	0	0	5	7	1
OG0000417	0	1	0	3	31	12	2	7	0	0	0	0
OG0000418	0	1	0	6	2	43	2	0	0	2	0	0
OG0000425	0	24	5	0	0	0	0	0	0	4	21	1
OG0000439	1	1	1	6	5	11	2	0	0	6	19	2
OG0000448	0	1	1	6	4	9	4	0	0	10	7	11
OG0000460	0	1	3	7	4	6	5	0	0	7	8	11
OG0000466	0	14	4	5	1	3	3	0	0	8	12	2
OG0000467	32	1	0	2	2	0	3	0	0	1	2	9
OG0000485	0	1	0	25	0	0	4	0	0	9	11	1
OG0000486	1	4	2	4	1	13	5	1	0	9	6	5
OG0000489	1	2	3	8	3	16	4	0	0	0	13	1
OG0000491	3	1	2	5	2	7	12	0	0	3	14	1
OG0000493	0	0	2	12	3	4	0	3	0	5	20	1
OG0000499	1	1	0	0	0	0	1	1	0	11	35	0
OG0000501	0	25	0	4	0	0	21	0	0	0	0	0
OG0000504	1	3	4	2	5	5	6	0	0	4	17	2
OG0000505	0	3	4	6	0	2	1	0	0	1	31	1
OG0000509	1	0	0	17	0	4	0	0	0	3	24	0
OG0000510	1	36	0	0	3	1	1	0	0	1	6	0
OG0000511	0	0	0	0	2	0	0	1	0	40	6	0
OG0000513	1	1	1	2	30	2	2	2	0	2	4	2
OG0000521	2	1	2	0	3	2	3	0	0	2	31	2
OG0000523	3	1	1	31	1	0	0	0	0	3	7	1
OG0000551	6	3	4	11	3	2	4	0	0	6	7	1
OG0000560	1	4	1	4	6	7	7	2	0	5	3	7
OG0000563	0	6	0	21	1	4	9	1	0	5	0	0
OG0000565	0	6	9	25	0	0	0	0	0	7	0	0
OG0000567	2	1	1	2	5	13	5	0	0	2	12	3
OG0000571	0	1	0	3	0	0	0	0	0	7	32	3
OG0000582	2	2	1	0	1	1	13	0	0	24	0	2
OG0000586	0	1	1	2	13	1	0	0	0	0	25	2
OG0000588	0	1	0	2	7	5	14	0	0	2	11	3
OG0000593	1	2	0	1	30	2	1	0	0	5	2	1
OG0000597	0	1	4	26	1	7	0	0	0	2	2	2
OG0000612	0	1	1	3	12	8	3	0	0	4	7	5
OG0000613	0	0	1	15	2	0	3	0	0	5	16	2
OG0000616	1	2	1	13	3	17	4	0	0	0	3	0
OG0000619	0	0	1	15	8	16	2	0	0	0	1	1
OG0000624	0	3	0	1	14	4	1	0	0	3	15	2
OG0000625	3	1	2	2	2	3	3	0	0	3	20	4
OG0000631	0	1	0	1	1	0	0	0	0	2	25	13
OG0000646	1	1	0	0	1	6	29	0	0	1	3	0
OG0000648	3	2	1	1	1	5	4	0	0	0	23	2
OG0000651	2	0	1	1	6	7	6	0	0	1	16	2
OG0000666	4	2	3	12	6	5	4	0	0	2	3	1
OG0000667	0	0	0	2	38	0	0	1	0	1	0	0
OG0000668	1	0	0	11	3	9	2	0	0	11	2	2
OG0000672	0	0	0	7	2	10	1	2	0	3	15	1
OG0000675	1	0	1	3	5	3	2	0	0	0	26	0
OG0000696	1	0	1	19	0	6	10	0	0	1	2	1
OG0000701	3	5	27	1	1	1	3	0	0	0	0	0
OG0000709	0	0	0	0	0	0	0	1	0	0	35	4
OG0000711	0	0	1	2	0	1	0	0	0	0	36	0
OG0000720	1	1	1	11	4	4	13	0	0	0	5	0
OG0000733	2	0	0	1	4	2	14	2	0	4	4	6
OG0000735	2	2	1	2	5	13	3	0	0	2	7	2
OG0000737	1	0	0	5	2	8	2	0	0	1	15	5
OG0000738	1	1	0	0	2	10	22	0	0	1	2	0
OG0000745	0	1	1	5	0	0	0	0	0	10	21	1
OG0000748	0	1	0	1	0	6	4	0	0	24	3	0
OG0000775	0	1	0	0	1	0	3	0	0	1	32	0
OG0000779	1	0	1	12	2	7	1	0	0	2	11	1
OG0000783	0	1	0	0	0	0	0	0	0	2	35	0
OG0000785	0	0	0	2	6	4	3	1	0	6	8	8
OG0000799	1	0	0	0	15	10	12	0	0	0	0	0
OG0000803	2	3	5	4	5	4	1	0	0	1	7	5
OG0000817	1	1	0	1	3	6	1	0	0	1	21	2
OG0000830	3	0	0	0	18	10	5	0	0	0	1	0
OG0000835	1	1	1	21	1	4	1	0	0	2	2	3
OG0000844	2	4	2	3	1	4	2	0	0	8	9	1
OG0000850	0	1	1	1	2	1	3	0	0	5	6	16
OG0000857	2	2	2	6	10	4	3	0	0	0	6	1
OG0000859	1	0	0	0	1	1	0	0	0	1	28	4
OG0000876	0	0	0	2	0	6	0	2	0	6	20	0
OG0000885	0	0	1	1	1	30	3	0	0	0	0	0
OG0000887	0	1	2	0	19	13	1	0	0	0	0	0
OG0000888	0	4	5	27	0	0	0	0	0	0	0	0
OG0000905	0	1	1	7	4	6	9	1	0	1	1	4
OG0000908	0	0	0	27	3	0	0	2	0	2	1	0
OG0000925	5	0	0	0	6	10	7	0	0	3	2	2
OG0000933	1	0	0	2	2	2	9	0	0	3	12	3
OG0000934	3	1	3	1	2	1	1	0	0	0	22	0
OG0000935	0	1	0	6	4	8	0	1	0	7	5	2
OG0000938	0	4	0	17	0	0	0	0	0	2	5	6
OG0000953	0	3	3	8	10	4	4	0	0	1	1	0
OG0000965	1	3	2	5	5	4	2	2	0	2	4	4
OG0000971	23	0	0	6	0	0	1	0	0	2	2	0
OG0000985	1	1	2	4	3	2	2	1	0	3	8	6
OG0000987	1	0	0	0	0	0	0	0	0	4	24	4
OG0001001	1	0	0	4	1	8	0	0	0	4	11	4
OG0001007	2	1	1	20	1	1	2	1	0	2	1	1
OG0001014	0	2	6	9	1	9	6	0	0	0	0	0
OG0001016	1	0	0	16	2	7	5	0	0	2	0	0
OG0001019	0	1	1	21	5	3	0	0	0	1	0	1
OG0001029	1	0	1	3	4	5	2	0	0	2	12	2
OG0001034	0	2	0	7	1	0	4	0	0	2	16	0
OG0001047	1	2	3	9	6	8	1	0	0	0	2	0
OG0001078	0	0	0	0	0	13	18	1	0	0	0	0
OG0001080	0	2	0	17	3	8	2	0	0	0	0	0
OG0001083	0	2	1	20	3	5	0	0	0	1	0	0
OG0001088	6	0	0	0	0	26	0	0	0	0	0	0
OG0001089	2	1	1	2	4	6	5	0	0	1	8	1
OG0001096	0	3	0	2	0	8	8	0	0	8	2	0
OG0001105	1	1	1	2	1	5	7	0	0	4	7	2
OG0001110	0	2	1	4	3	7	5	0	0	0	7	2
OG0001132	0	1	1	19	1	4	1	0	0	1	2	1
OG0001136	0	0	0	21	0	2	0	1	0	4	3	0
OG0001138	0	0	1	4	0	0	0	0	0	25	1	0
OG0001140	1	4	6	5	1	1	2	1	0	2	5	3
OG0001153	1	2	2	6	1	3	3	1	0	2	5	4
OG0001155	3	3	3	2	1	4	0	0	0	1	10	3
OG0001170	1	1	1	3	2	7	6	2	0	4	2	1
OG0001174	3	1	1	5	3	6	5	0	0	3	2	1
OG0001187	0	2	2	3	4	6	2	0	0	4	5	2
OG0001194	1	0	0	0	19	2	7	0	0	1	0	0
OG0001198	0	1	0	0	12	10	7	0	0	0	0	0
OG0001211	0	0	0	2	0	0	0	2	0	5	13	7
OG0001212	0	2	4	2	1	2	1	0	0	3	12	2
OG0001225	0	1	0	0	0	0	0	0	0	0	28	0
OG0001226	1	0	0	1	7	9	1	0	0	1	8	1
OG0001228	0	1	1	2	18	2	2	0	0	1	1	1
OG0001236	5	2	2	3	3	4	2	0	0	2	4	2
OG0001239	1	2	2	4	1	4	2	2	0	5	4	2
OG0001240	2	2	2	3	3	4	4	0	0	2	3	4
OG0001269	0	2	3	11	9	4	0	0	0	0	0	0
OG0001270	0	0	0	4	0	23	0	2	0	0	0	0
OG0001290	1	6	1	4	7	2	1	2	0	1	2	1
OG0001292	1	1	0	0	0	0	0	0	0	10	13	3
OG0001293	1	3	2	3	5	5	3	0	0	2	4	0
OG0001299	0	1	1	1	2	1	4	0	0	2	16	0
OG0001303	2	3	3	8	0	2	3	0	0	0	6	1
OG0001307	0	1	1	1	1	11	3	0	0	5	4	1
OG0001312	1	1	18	1	0	3	0	0	0	1	2	1
OG0001316	3	1	1	3	3	7	1	0	0	4	3	2
OG0001322	0	0	0	1	0	0	0	2	0	8	9	8
OG0001325	16	1	1	1	0	2	1	2	0	1	2	1
OG0001333	9	2	2	11	0	0	0	0	0	1	2	1
OG0001337	0	1	1	19	0	4	1	0	0	2	0	0
OG0001338	0	4	2	8	3	6	5	0	0	0	0	0
OG0001340	0	1	1	7	15	2	0	2	0	0	0	0
OG0001341	0	1	0	0	27	0	0	0	0	0	0	0
OG0001344	0	4	7	5	0	0	0	0	0	1	8	2
OG0001350	0	1	1	1	5	6	1	0	0	0	12	0
OG0001355	2	3	3	5	2	1	2	0	0	1	4	4
OG0001357	0	0	0	2	4	7	2	1	0	2	6	3
OG0001361	3	1	1	3	0	0	0	0	0	8	7	4
OG0001369	1	2	0	2	2	11	1	0	0	0	5	3
OG0001370	0	0	1	0	3	14	0	0	0	4	5	0
OG0001372	1	0	0	1	0	0	0	0	0	21	3	1
OG0001373	1	2	1	2	6	5	5	0	0	2	2	1
OG0001375	2	3	1	2	2	4	4	1	0	2	4	2
OG0001378	2	1	0	0	10	1	1	0	0	7	4	1
OG0001389	1	2	1	1	6	4	6	0	0	2	2	2
OG0001397	1	0	0	2	14	2	0	0	0	3	4	1
OG0001403	1	0	0	19	1	2	0	0	0	1	2	1
OG0001413	1	1	1	9	4	6	1	0	0	2	2	0
OG0001421	0	1	0	2	4	12	7	1	0	0	0	0
OG0001422	1	2	4	2	6	3	9	0	0	0	0	0
OG0001425	5	1	0	0	20	0	0	0	0	1	0	0
OG0001434	2	1	0	9	1	2	1	0	0	3	4	3
OG0001445	3	0	0	7	0	0	0	0	0	1	11	4
OG0001447	1	3	0	11	1	1	3	0	0	2	4	0
OG0001449	1	2	1	4	1	5	7	0	0	2	2	1
OG0001462	3	1	1	2	5	6	2	0	0	2	3	1
OG0001470	7	2	1	4	2	1	2	0	0	1	5	1
OG0001472	1	1	0	6	2	5	5	0	0	2	4	0
OG0001476	4	3	4	0	3	2	1	0	0	1	3	5
OG0001482	1	1	1	6	2	6	4	0	0	2	2	1
OG0001487	3	2	1	6	2	4	2	0	0	3	2	1
OG0001491	0	0	1	5	2	4	3	0	0	1	9	1
OG0001494	2	0	1	0	2	2	15	0	0	1	2	1
OG0001503	1	3	2	10	3	0	0	0	0	3	4	0
OG0001540	0	0	3	0	0	0	0	0	0	5	17	0
OG0001547	2	0	0	1	3	6	4	0	0	1	4	4
OG0001550	1	3	2	6	1	0	1	0	0	3	5	3
OG0001553	0	1	0	6	0	2	3	0	0	0	13	0
OG0001562	1	1	0	2	3	4	1	0	0	4	7	2
OG0001563	2	2	1	7	0	4	3	0	0	3	1	2
OG0001566	0	2	0	5	1	7	2	0	0	4	3	1
OG0001573	0	1	1	0	0	2	0	0	0	3	15	3
OG0001585	1	0	0	0	0	0	0	0	0	20	3	1
OG0001598	1	0	0	1	1	2	14	1	0	3	1	1
OG0001617	1	1	1	1	5	7	7	0	0	2	0	0
OG0001621	0	2	2	16	1	3	1	0	0	0	0	0
OG0001622	4	0	0	0	0	19	0	0	0	0	0	2
OG0001623	0	3	0	20	0	0	0	0	0	0	0	2
OG0001628	0	1	0	23	1	0	0	0	0	0	0	0
OG0001632	15	0	0	0	2	8	0	0	0	0	0	0
OG0001639	1	0	0	1	9	1	3	0	0	2	6	1
OG0001649	1	0	0	0	0	0	0	0	0	0	23	0
OG0001655	0	0	0	0	0	0	0	1	0	0	23	0
OG0001656	2	1	0	0	1	5	1	0	0	2	9	3
OG0001661	1	3	1	0	13	1	1	0	0	0	4	0
OG0001665	0	5	0	0	0	0	0	0	0	0	19	0
OG0001674	0	2	1	1	3	0	3	1	0	2	7	4
OG0001680	2	1	1	2	2	4	2	1	0	5	2	2
OG0001689	3	3	3	1	2	5	1	0	0	3	2	1
OG0001691	0	1	0	5	1	2	9	0	0	0	4	2
OG0001699	0	2	1	3	2	3	3	1	0	2	4	3
OG0001720	0	2	1	8	2	2	1	0	0	4	2	2
OG0001726	1	1	1	3	1	2	13	0	0	1	0	1
OG0001738	0	0	1	15	0	8	0	0	0	0	0	0
OG0001739	0	1	1	1	1	20	0	0	0	0	0	0
OG0001753	1	1	3	2	3	2	2	0	0	2	4	3
OG0001764	0	1	1	3	4	3	2	0	0	0	9	0
OG0001765	0	0	1	0	0	0	0	0	0	0	22	0
OG0001768	0	1	1	3	3	5	0	0	0	0	10	0
OG0001772	2	9	1	1	2	2	1	0	0	1	3	1
OG0001773	1	1	1	1	0	0	0	1	0	1	16	1
OG0001793	0	1	1	0	2	2	1	0	0	1	12	3
OG0001798	0	1	0	0	0	0	0	0	0	21	1	0
OG0001799	0	2	2	3	2	8	4	0	0	0	2	0
OG0001821	1	1	1	2	2	2	1	0	0	4	4	5
OG0001826	1	1	2	6	1	3	4	0	0	3	1	1
OG0001828	1	1	1	4	2	2	9	0	0	1	1	1
OG0001830	0	1	1	1	0	0	0	1	0	16	2	1
OG0001845	1	1	0	19	0	0	0	0	0	0	1	1
OG0001858	2	3	3	1	0	0	0	0	0	14	0	0
OG0001861	0	0	0	0	0	22	0	1	0	0	0	0
OG0001862	9	8	0	2	1	3	0	0	0	0	0	0
OG0001868	1	1	1	1	6	1	1	1	0	1	7	1
OG0001870	2	1	1	3	0	0	0	0	0	6	2	7
OG0001881	0	1	2	0	0	0	0	0	0	5	13	1
OG0001884	0	0	1	3	3	6	3	0	0	4	2	0
OG0001887	4	1	1	1	1	3	3	0	0	1	6	1
OG0001893	1	1	1	1	5	4	3	1	0	2	2	1
OG0001898	0	2	0	0	0	0	0	0	0	0	17	3
OG0001899	0	2	1	1	2	3	8	0	0	2	2	1
OG0001905	1	0	0	2	2	6	0	0	0	4	6	1
OG0001917	1	0	1	4	1	4	2	0	0	1	3	5
OG0001926	1	1	1	0	0	1	13	0	0	3	2	0
OG0001931	1	0	0	2	3	9	2	0	0	2	2	1
OG0001933	0	1	1	6	2	4	3	0	0	1	4	0
OG0001934	1	1	0	1	4	5	1	1	0	2	3	3
OG0001936	0	0	1	6	2	2	3	0	0	2	4	2
OG0001946	1	1	1	2	1	3	7	0	0	2	2	2
OG0001955	1	1	1	6	0	1	0	1	0	4	4	3
OG0001961	1	0	0	1	8	2	2	0	0	3	4	1
OG0001965	0	2	1	6	3	3	1	1	0	2	2	1
OG0001967	1	1	1	1	5	4	2	3	0	2	1	1
OG0001968	7	2	0	1	0	0	0	1	0	1	9	1
OG0001984	2	2	3	0	0	4	6	0	0	2	2	1
OG0001986	0	1	0	0	8	12	0	0	0	0	1	0
OG0002011	1	3	4	1	1	1	11	0	0	0	0	0
OG0002012	0	0	2	15	1	3	1	0	0	0	0	0
OG0002017	1	0	0	6	0	13	2	0	0	0	0	0
OG0002021	1	1	1	10	1	2	1	1	0	2	0	2
OG0002022	15	1	1	0	0	0	1	0	0	4	0	0
OG0002023	1	4	3	10	3	0	0	0	0	1	0	0
OG0002024	0	0	0	21	0	0	0	1	0	0	0	0
OG0002033	0	1	1	2	1	1	1	0	0	0	11	3
OG0002038	0	1	1	0	1	1	0	0	0	2	14	1
OG0002043	1	1	1	1	1	2	5	0	0	0	9	0
OG0002047	1	1	1	9	1	0	1	0	0	1	4	2
OG0002053	1	1	0	1	1	0	1	0	0	1	12	3
OG0002066	1	0	0	2	1	4	1	0	0	4	6	2
OG0002069	1	1	0	4	2	4	2	0	0	1	5	1
OG0002082	0	0	0	12	1	3	0	1	0	0	4	0
OG0002084	0	3	2	2	8	4	1	0	0	0	1	0
OG0002088	1	2	1	0	8	2	2	0	0	1	3	1
OG0002089	1	1	1	2	1	3	3	2	0	3	3	1
OG0002095	1	0	1	5	3	5	1	0	0	1	4	0
OG0002097	0	0	1	0	4	8	3	0	0	1	2	2
OG0002104	1	0	0	1	3	1	8	0	0	3	3	1
OG0002114	2	1	1	2	3	3	1	0	0	4	2	2
OG0002124	1	1	5	2	4	3	2	0	0	1	2	0
OG0002125	2	1	1	1	5	1	2	2	0	3	2	1
OG0002130	1	1	1	6	2	2	2	2	0	1	2	1
OG0002154	1	1	1	8	1	2	1	1	0	1	2	2
OG0002158	1	0	0	1	5	4	1	1	0	1	3	4
OG0002160	4	1	1	1	1	1	6	1	0	1	2	2
OG0002173	0	1	0	2	2	3	6	0	0	6	0	1
OG0002176	2	1	1	7	2	4	3	0	0	1	0	0
OG0002184	0	0	1	20	0	0	0	0	0	0	0	0
OG0002189	1	1	1	1	1	2	1	0	0	5	6	1
OG0002191	1	1	1	7	1	1	1	0	0	2	3	2
OG0002203	0	4	4	2	3	2	1	0	0	1	1	2
OG0002209	1	0	0	1	1	1	0	0	0	2	13	1
OG0002211	1	14	4	0	0	0	0	0	0	0	1	0
OG0002212	1	0	0	3	2	2	1	1	0	2	4	4
OG0002221	1	0	0	0	0	0	0	0	0	5	13	1
OG0002223	1	1	1	1	3	2	4	3	0	1	2	1
OG0002227	0	1	0	0	0	0	0	0	0	5	11	3
OG0002228	0	2	1	3	4	0	2	1	0	1	5	1
OG0002232	1	2	1	1	2	3	1	0	0	1	7	1
OG0002234	0	1	0	12	0	0	1	0	0	2	2	2
OG0002240	1	2	2	1	2	3	0	0	0	1	5	3
OG0002254	1	1	1	1	1	1	3	7	0	1	2	1
OG0002255	0	1	0	1	0	0	0	0	0	2	15	1
OG0002256	1	1	1	2	1	1	3	0	0	2	2	6
OG0002263	1	1	1	2	2	4	1	0	0	1	3	4
OG0002272	0	2	2	3	1	5	3	0	0	0	4	0
OG0002313	0	1	1	1	5	2	3	1	0	2	3	1
OG0002322	14	0	0	2	0	0	0	0	0	0	1	3
OG0002326	0	1	1	1	1	2	1	0	0	0	13	0
OG0002341	1	1	0	9	1	2	1	0	0	1	2	2
OG0002347	1	1	1	2	1	3	7	0	0	1	2	1
OG0002354	0	12	1	2	0	0	0	0	0	4	1	0
OG0002362	0	7	8	0	0	0	5	0	0	0	0	0
OG0002367	0	0	0	2	9	2	3	2	0	2	0	0
OG0002368	2	1	2	7	3	1	4	0	0	0	0	0
OG0002370	0	2	3	4	1	2	2	0	0	2	0	4
OG0002371	0	2	1	1	1	10	5	0	0	0	0	0
OG0002373	1	1	1	0	2	5	5	0	0	4	0	1
OG0002385	0	1	1	18	0	0	0	0	0	0	0	0
OG0002387	0	0	0	0	0	0	0	19	0	1	0	0
OG0002395	0	1	2	0	0	0	0	0	0	1	15	0
OG0002406	2	2	1	1	1	1	1	0	0	3	4	3
OG0002407	0	1	0	4	1	0	0	0	0	5	5	3
OG0002408	1	0	0	3	1	1	3	0	0	2	7	1
OG0002411	1	0	0	1	3	2	1	0	0	2	8	1
OG0002414	0	1	0	0	0	0	0	0	0	1	17	0
OG0002419	0	0	0	0	7	10	0	1	0	0	1	0
OG0002436	2	1	0	1	3	2	4	0	0	2	3	1
OG0002437	1	1	1	7	6	1	0	0	0	0	2	0
OG0002443	2	0	0	0	0	0	0	0	0	4	12	1
OG0002451	2	4	2	2	1	3	1	0	0	1	2	1
OG0002457	1	1	1	3	2	4	1	0	0	2	3	1
OG0002468	2	0	0	3	1	3	6	0	0	1	2	1
OG0002472	2	3	2	2	1	2	2	0	0	1	2	2
OG0002475	1	1	5	1	2	4	0	1	0	1	2	1
OG0002478	1	3	2	2	1	2	1	0	0	1	3	3
OG0002481	1	1	1	1	6	2	2	0	0	1	3	1
OG0002487	1	0	0	3	1	4	1	0	0	6	1	2
OG0002491	0	2	1	1	1	2	2	0	0	2	6	2
OG0002493	4	2	2	1	2	2	1	0	0	1	3	1
OG0002496	1	1	1	7	1	1	0	0	0	1	3	3
OG0002497	0	1	1	0	9	2	2	0	0	1	2	1
OG0002498	0	1	1	2	5	2	1	1	0	1	3	2
OG0002504	1	1	1	2	2	4	2	0	0	1	4	1
OG0002531	1	0	1	5	1	1	2	0	0	2	4	2
OG0002576	0	1	0	1	1	4	7	0	0	2	2	1
OG0002582	1	1	1	3	2	2	2	0	0	2	2	3
OG0002589	1	1	1	2	1	4	3	0	0	1	2	3
OG0002602	1	3	2	5	2	4	2	0	0	0	0	0
OG0002606	0	1	4	2	3	8	1	0	0	0	0	0
OG0002607	0	0	1	0	0	0	17	1	0	0	0	0
OG0002618	0	1	1	17	0	0	0	0	0	0	0	0
OG0002620	0	1	0	0	3	12	0	0	0	3	0	0
OG0002621	0	1	0	0	18	0	0	0	0	0	0	0
OG0002630	8	0	0	2	1	2	1	0	0	1	2	1
OG0002632	2	1	1	5	2	4	0	0	0	0	2	1
OG0002636	1	2	2	1	0	2	0	0	0	2	4	4
OG0002640	1	1	1	1	1	2	2	4	0	1	3	1
OG0002644	1	1	1	2	2	1	3	1	0	2	2	2
OG0002651	1	1	1	1	2	4	3	0	0	0	4	1
OG0002659	2	0	1	1	1	5	1	0	0	2	4	1
OG0002662	0	2	2	1	2	2	0	0	0	1	7	1
OG0002663	1	0	0	1	1	2	0	0	0	1	9	3
OG0002664	1	2	0	2	2	1	2	0	0	2	4	2
OG0002668	0	1	1	1	2	2	2	0	0	3	5	1
OG0002669	2	1	1	2	2	2	1	1	0	1	4	1
OG0002683	0	5	0	0	0	0	2	0	0	1	10	0
OG0002685	0	1	1	1	1	1	11	0	0	0	2	0
OG0002696	1	1	1	7	1	1	1	1	0	1	2	1
OG0002711	0	2	1	2	1	1	2	0	0	1	7	1
OG0002713	1	1	1	1	3	4	1	1	0	2	2	1
OG0002714	1	1	1	1	3	2	4	0	0	2	2	1
OG0002719	1	1	1	1	2	4	2	0	0	2	2	2
OG0002728	1	1	1	2	2	2	1	0	0	2	3	3
OG0002738	1	1	0	2	1	2	4	0	0	2	3	2
OG0002741	1	2	1	1	1	4	4	0	0	1	1	2
OG0002749	1	1	1	3	1	3	0	1	0	2	2	3
OG0002751	1	0	1	3	4	1	2	0	0	0	5	1
OG0002756	1	1	1	1	3	1	1	0	0	3	4	2
OG0002759	1	0	0	2	3	4	2	0	0	0	3	3
OG0002761	0	1	0	2	4	2	4	0	0	2	2	1
OG0002764	1	2	2	4	1	1	1	0	0	2	4	0
OG0002775	1	1	1	3	1	2	3	1	0	1	3	1
OG0002777	1	0	0	1	6	4	1	0	0	2	2	1
OG0002782	1	1	1	2	1	4	1	1	0	1	4	1
OG0002799	0	3	3	1	1	2	1	1	0	1	2	3
OG0002808	4	1	0	1	4	2	1	0	0	1	3	1
OG0002818	0	0	0	10	0	0	0	4	0	0	4	0
OG0002821	3	1	1	3	1	3	2	0	0	1	2	1
OG0002829	2	1	1	2	1	3	2	0	0	3	2	1
OG0002841	1	2	2	2	3	1	2	0	0	2	2	1
OG0002845	0	1	1	0	7	1	5	0	0	1	2	0
OG0002860	1	1	1	0	9	2	0	1	0	1	2	0
OG0002863	2	3	2	0	2	2	2	0	0	2	2	1
OG0002868	0	1	1	5	1	2	1	2	0	1	2	2
OG0002873	1	1	1	1	2	6	2	0	0	1	2	1
OG0002883	0	0	0	14	0	0	1	1	0	0	2	0
OG0002904	0	1	1	1	2	6	2	1	0	2	1	1
OG0002908	1	0	0	8	2	0	2	1	0	0	0	4
OG0002909	0	0	2	0	0	0	16	0	0	0	0	0
OG0002910	1	1	1	10	1	2	2	0	0	0	0	0
OG0002911	0	1	1	2	1	2	9	1	0	0	0	1
OG0002923	0	5	3	3	2	1	3	0	0	1	0	0
OG0002925	0	1	1	3	5	4	4	0	0	0	0	0
OG0002933	0	1	1	16	0	0	0	0	0	0	0	0
OG0002934	1	1	1	7	1	6	0	0	0	1	0	0
OG0002951	2	0	0	2	0	0	0	0	0	0	13	0
OG0002952	0	1	0	2	0	2	5	0	0	0	6	1
OG0002960	5	1	1	1	1	1	2	1	0	1	2	1
OG0002969	0	6	1	1	1	2	2	0	0	0	2	2
OG0002970	0	1	1	1	3	0	0	0	0	1	9	1
OG0002972	1	1	1	1	7	1	0	0	0	2	2	1
OG0002977	0	1	2	6	0	2	0	0	0	2	4	0
OG0002982	0	0	0	5	3	2	2	1	0	1	2	1
OG0002985	0	1	1	1	1	1	2	0	0	5	3	2
OG0002988	1	0	0	2	6	0	0	1	0	2	4	1
OG0002993	1	0	0	2	3	4	3	0	0	1	2	1
OG0002994	1	1	1	1	2	1	0	5	0	1	2	2
OG0002996	3	2	2	0	3	2	2	0	0	1	2	0
OG0002997	0	1	0	1	1	4	0	0	0	2	2	6
OG0003001	1	0	0	2	2	1	2	0	0	2	7	0
OG0003004	1	1	1	1	3	2	2	1	0	1	2	2
OG0003006	0	0	1	0	0	0	0	0	0	0	11	5
OG0003010	0	1	1	9	1	0	1	0	0	1	2	1
OG0003016	0	0	0	0	0	0	0	1	0	8	8	0
OG0003019	0	0	2	1	1	3	0	0	0	0	6	4
OG0003022	1	1	1	3	1	3	2	1	0	1	2	1
OG0003023	1	1	1	1	1	4	2	1	0	2	2	1
OG0003031	2	1	0	3	1	5	1	0	0	0	2	2
OG0003050	1	0	0	0	3	2	2	0	0	0	9	0
OG0003054	1	0	0	3	0	4	0	0	0	2	7	0
OG0003060	1	0	0	0	4	5	2	0	0	1	2	2
OG0003065	1	1	1	3	2	2	1	0	0	2	3	1
OG0003070	0	2	1	0	7	1	2	0	0	1	2	1
OG0003075	1	0	0	7	1	1	2	0	0	1	3	1
OG0003079	1	1	1	2	1	1	5	0	0	2	2	1
OG0003085	2	2	2	3	2	3	1	0	0	1	1	0
OG0003099	1	1	1	1	1	2	7	0	0	0	2	1
OG0003104	2	1	1	2	1	3	2	0	0	1	2	2
OG0003112	1	0	0	10	0	0	0	0	0	3	2	1
OG0003117	1	1	1	1	1	2	1	1	0	3	2	3
OG0003150	2	1	1	2	2	2	3	0	0	1	2	1
OG0003153	1	0	0	2	1	4	4	0	0	2	2	1
OG0003156	1	1	0	5	1	1	4	0	0	1	2	1
OG0003160	2	0	0	1	2	3	3	0	0	3	2	1
OG0003178	1	1	1	2	2	2	2	1	0	2	2	1
OG0003181	1	0	0	0	3	2	2	0	0	2	4	3
OG0003194	1	1	1	3	2	0	1	0	0	2	3	3
OG0003205	2	1	1	1	1	1	4	0	0	3	2	1
OG0003211	2	1	1	1	6	0	2	0	0	1	2	1
OG0003221	1	1	1	1	2	1	0	0	0	7	2	1
OG0003240	1	1	0	2	5	2	2	0	0	2	1	1
OG0003242	1	2	1	2	3	2	1	1	0	2	1	1
OG0003251	1	1	1	7	4	2	1	0	0	0	0	0
OG0003258	0	2	8	1	3	1	1	0	0	1	0	0
OG0003261	0	1	1	9	1	4	1	0	0	0	0	0
OG0003265	0	1	2	2	1	11	0	0	0	0	0	0
OG0003266	0	0	0	0	5	3	0	2	0	7	0	0
OG0003267	0	0	0	6	0	2	0	9	0	0	0	0
OG0003268	0	1	0	6	0	10	0	0	0	0	0	0
OG0003275	0	1	1	0	2	0	1	0	0	2	7	2
OG0003281	1	1	1	2	1	1	1	2	0	1	2	3
OG0003287	0	1	2	5	2	0	1	0	0	0	4	1
OG0003292	0	0	1	3	1	0	0	0	0	2	9	0
OG0003305	1	1	1	4	1	2	1	0	0	1	2	2
OG0003307	1	0	0	5	0	0	0	0	0	2	6	2
OG0003309	2	1	0	2	1	2	1	1	0	1	3	2
OG0003312	1	2	2	1	1	1	1	0	0	2	4	1
OG0003318	0	1	1	1	1	2	3	0	0	2	3	2
OG0003332	1	1	0	1	0	1	2	0	0	1	8	1
OG0003335	1	3	1	0	0	0	0	0	0	3	8	0
OG0003336	0	2	2	0	7	1	1	0	0	0	3	0
OG0003338	1	1	1	1	4	2	1	0	0	2	2	1
OG0003353	1	1	1	2	1	2	1	3	0	1	1	2
OG0003368	0	1	0	1	1	2	2	0	0	1	8	0
OG0003370	1	2	2	0	1	0	3	0	0	3	2	2
OG0003384	1	1	2	3	1	2	1	1	0	1	2	1
OG0003387	1	1	1	0	0	0	0	0	0	1	12	0
OG0003402	2	1	1	1	1	2	1	0	0	1	2	4
OG0003403	2	1	0	0	1	1	1	0	0	2	4	4
OG0003424	2	1	1	1	1	2	2	2	0	1	2	1
OG0003426	0	1	0	1	4	4	1	0	0	1	3	1
OG0003427	1	1	0	1	1	2	1	0	0	1	6	2
OG0003429	1	1	0	1	5	1	2	0	0	1	3	1
OG0003431	4	1	1	1	2	2	1	1	0	0	2	1
OG0003435	0	1	0	2	3	2	2	2	0	1	2	1
OG0003440	3	1	0	1	0	0	0	0	0	1	9	1
OG0003453	1	1	1	1	1	2	2	1	0	1	2	3
OG0003456	0	1	1	3	2	3	2	0	0	1	2	1
OG0003461	1	1	1	0	6	1	2	1	0	1	1	1
OG0003467	1	1	0	1	1	1	0	0	0	7	3	1
OG0003468	1	4	2	1	2	4	1	0	0	0	1	0
OG0003474	1	0	0	0	0	0	0	0	0	2	10	3
OG0003478	0	1	1	4	3	0	3	0	0	1	2	1
OG0003500	1	1	1	2	1	3	1	0	0	1	2	3
OG0003516	1	0	0	4	2	2	1	0	0	1	2	3
OG0003532	1	1	1	6	1	1	2	0	0	0	2	1
OG0003541	2	0	0	3	1	4	1	0	0	0	5	0
OG0003553	0	1	0	3	2	1	4	0	0	2	2	1
OG0003564	3	2	2	1	1	2	1	0	0	1	2	1
OG0003573	2	1	1	2	1	1	1	0	0	1	4	2
OG0003577	1	1	1	4	1	2	1	0	0	3	1	1
OG0003582	1	1	1	2	2	2	2	1	0	1	2	1
OG0003587	1	1	1	1	5	2	2	0	0	1	2	0
OG0003592	0	0	0	0	1	2	1	6	0	2	2	2
OG0003597	0	4	1	2	0	0	0	1	0	2	2	4
OG0003611	1	1	1	1	6	1	2	0	0	0	1	2
OG0003619	1	1	0	1	1	1	6	0	0	2	2	1
OG0003622	0	1	1	5	2	2	1	0	0	1	2	1
OG0003623	0	1	0	1	3	2	2	0	0	1	2	4
OG0003637	1	1	1	1	1	2	2	2	0	1	2	2
OG0003648	1	2	1	5	0	2	2	0	0	0	2	1
OG0003682	2	2	2	2	0	1	2	0	0	1	2	2
OG0003687	1	0	0	6	3	1	1	1	0	1	1	1
OG0003688	1	0	0	1	0	0	14	0	0	0	0	0
OG0003689	1	0	1	0	2	7	5	0	0	0	0	0
OG0003692	0	1	1	4	4	3	1	1	0	1	0	0
OG0003693	1	0	0	0	7	2	6	0	0	0	0	0
OG0003695	1	0	0	0	6	6	3	0	0	0	0	0
OG0003699	1	0	0	0	5	2	5	0	0	2	0	1
OG0003708	2	1	1	1	1	4	2	0	0	3	0	1
OG0003713	1	2	1	5	3	2	2	0	0	0	0	0
OG0003717	0	0	0	0	5	4	1	1	0	5	0	0
OG0003718	1	0	0	0	0	12	0	0	0	0	0	3
OG0003726	0	1	1	13	0	0	0	0	0	1	0	0
OG0003728	0	0	0	11	3	0	0	1	0	1	0	0
OG0003730	0	0	0	1	0	0	0	15	0	0	0	0
OG0003755	1	0	0	2	0	0	0	0	0	0	11	1
OG0003759	1	0	0	1	2	1	0	1	0	3	4	2
OG0003768	0	1	1	1	2	3	2	0	0	2	2	1
OG0003773	1	0	1	3	1	2	1	1	0	1	3	1
OG0003781	1	1	0	1	1	4	2	1	0	1	2	1
OG0003799	2	1	1	0	0	2	2	1	0	1	2	3
OG0003803	2	0	0	2	2	2	3	0	0	1	2	1
OG0003806	0	0	0	0	1	2	2	2	0	3	4	1
OG0003807	1	1	1	1	1	3	2	1	0	1	2	1
OG0003808	1	1	1	1	1	2	3	1	0	1	2	1
OG0003812	2	1	0	3	1	1	2	0	0	1	2	2
OG0003821	1	0	0	1	1	4	1	0	0	0	7	0
OG0003831	3	0	0	2	1	4	2	0	0	1	2	0
OG0003836	2	1	0	1	1	2	2	2	0	1	1	2
OG0003847	2	1	1	0	0	0	0	0	0	0	11	0
OG0003849	1	1	1	1	1	2	2	0	0	1	2	3
OG0003853	3	0	0	2	2	2	1	0	0	1	2	2
OG0003861	1	0	0	2	1	3	1	0	0	2	3	2
OG0003876	2	1	1	2	1	1	1	0	0	1	2	3
OG0003891	3	0	0	0	2	2	0	0	0	1	5	2
OG0003892	1	1	1	2	1	3	1	0	0	2	2	1
OG0003893	1	2	2	2	1	1	0	1	0	2	2	1
OG0003898	1	0	0	1	2	2	0	0	0	4	3	2
OG0003902	1	0	1	2	3	2	1	0	0	1	1	3
OG0003913	1	1	1	7	1	2	0	0	0	0	2	0
OG0003914	1	1	0	0	0	0	1	0	0	2	3	7
OG0003916	1	1	1	1	1	2	1	2	0	2	2	1
OG0003918	1	1	1	1	1	1	4	0	0	1	3	1
OG0003919	3	1	1	1	1	2	2	0	0	1	2	1
OG0003928	1	0	0	1	4	2	1	0	0	2	3	1
OG0003949	1	1	1	1	5	1	1	0	0	1	1	2
OG0003956	1	1	1	4	3	1	1	0	0	1	1	1
OG0003996	2	0	0	1	2	2	1	0	0	1	1	5
OG0004009	3	1	1	2	1	2	1	0	0	1	2	1
OG0004016	0	1	2	1	0	0	0	0	0	4	4	3
OG0004018	2	1	1	1	0	0	2	2	0	2	2	2
OG0004030	2	1	0	1	2	2	2	0	0	2	2	1
OG0004036	0	2	2	3	2	2	1	0	0	1	2	0
OG0004047	1	1	0	2	1	3	3	0	0	1	2	1
OG0004054	1	0	1	1	5	2	1	0	0	1	2	1
OG0004059	0	1	1	1	3	2	2	1	0	1	2	1
OG0004095	1	0	0	1	2	4	2	0	0	2	2	1
OG0004097	1	1	1	1	1	1	1	1	0	3	3	1
OG0004099	1	1	0	1	7	1	0	0	0	2	1	1
OG0004106	1	1	0	6	1	2	0	0	0	1	2	1
OG0004108	1	1	1	4	0	2	1	0	0	0	2	3
OG0004115	1	1	1	3	1	1	2	1	0	1	1	2
OG0004118	1	1	0	1	1	2	4	0	0	1	3	1
OG0004119	1	0	0	1	1	4	1	1	0	1	3	2
OG0004127	0	2	1	0	4	2	2	0	0	1	2	1
OG0004134	0	1	0	10	0	2	0	0	0	0	2	0
OG0004135	0	0	0	1	0	0	0	1	0	0	13	0
OG0004136	0	0	0	0	7	0	0	1	0	1	5	1
OG0004153	1	1	0	2	1	3	1	1	0	2	2	1
OG0004156	2	1	1	2	1	1	2	1	0	1	2	1
OG0004164	0	1	0	3	1	1	1	0	0	4	1	3
OG0004168	0	1	1	4	1	2	1	0	0	1	1	3
OG0004169	1	1	0	0	1	2	2	3	0	1	2	2
OG0004171	1	2	1	1	2	2	0	1	0	2	2	1
OG0004174	1	1	1	1	1	8	0	0	0	1	1	0
OG0004181	0	2	1	2	1	4	1	0	0	1	2	1
OG0004184	1	1	1	3	1	1	0	2	0	2	2	1
OG0004191	0	1	0	1	1	1	0	7	0	1	2	1
OG0004213	1	1	1	1	1	1	0	3	0	1	2	3
OG0004216	2	1	1	1	1	1	2	2	0	1	2	1
OG0004219	1	2	2	2	1	1	1	0	0	2	2	1
OG0004225	1	2	1	1	2	0	3	0	0	4	0	1
OG0004226	1	0	1	0	0	9	3	0	0	1	0	0
OG0004233	1	1	1	1	1	0	9	0	0	1	0	0
OG0004235	0	2	1	1	3	1	7	0	0	0	0	0
OG0004237	1	1	1	4	1	5	2	0	0	0	0	0
OG0004238	6	1	0	1	1	3	2	0	0	1	0	0
OG0004242	1	1	0	2	1	2	7	0	0	1	0	0
OG0004243	1	0	0	0	2	6	3	0	0	1	0	2
OG0004247	0	1	1	1	2	6	1	0	0	3	0	0
OG0004248	3	2	1	2	2	2	2	0	0	1	0	0
OG0004250	0	8	1	4	0	1	1	0	0	0	0	0
OG0004261	0	0	0	14	0	0	0	1	0	0	0	0
OG0004262	1	2	0	12	0	0	0	0	0	0	0	0
OG0004282	0	1	1	0	1	1	6	0	0	1	2	1
OG0004283	2	0	0	2	3	0	1	1	0	2	2	1
OG0004284	1	0	0	1	1	1	0	0	0	1	7	2
OG0004285	1	0	1	1	0	0	0	0	0	2	8	1
OG0004286	0	1	1	1	3	1	3	0	0	1	2	1
OG0004293	1	1	1	1	2	1	2	0	0	1	3	1
OG0004305	1	0	0	3	1	3	0	0	0	1	4	1
OG0004309	0	0	0	1	2	4	0	2	0	2	3	0
OG0004327	0	1	1	2	0	2	4	0	0	1	2	1
OG0004329	0	2	2	1	3	0	2	1	0	1	2	0
OG0004330	3	1	1	1	1	1	1	1	0	1	2	1
OG0004336	1	2	1	2	1	1	1	0	0	1	2	2
OG0004337	1	1	0	2	0	1	0	0	0	1	2	6
OG0004338	1	1	1	1	0	2	1	1	0	3	2	1
OG0004343	1	1	2	1	1	2	1	0	0	2	2	1
OG0004347	1	1	1	1	1	2	1	0	0	2	3	1
OG0004350	0	4	0	1	1	2	2	0	0	1	2	1
OG0004351	0	1	1	3	2	2	1	0	0	0	2	2
OG0004353	0	1	0	0	0	0	0	0	0	0	9	4
OG0004355	1	1	1	1	2	2	1	1	0	1	2	1
OG0004363	1	1	1	3	0	1	1	0	0	2	3	1
OG0004364	4	1	1	1	0	2	1	0	0	1	2	1
OG0004366	1	1	0	3	1	3	1	0	0	2	2	0
OG0004367	1	2	1	1	1	1	2	0	0	1	2	2
OG0004377	0	3	1	1	1	0	1	2	0	2	2	1
OG0004378	3	0	0	0	0	0	0	0	0	0	10	1
OG0004383	1	0	0	1	2	3	2	0	0	1	4	0
OG0004384	0	1	1	3	1	2	2	1	0	0	2	1
OG0004387	0	1	1	2	1	1	1	0	0	2	4	1
OG0004388	1	0	0	4	3	1	1	0	0	1	2	1
OG0004398	1	2	2	1	1	0	2	0	0	1	4	0
OG0004407	0	1	1	1	0	4	2	0	0	0	4	1
OG0004411	1	1	1	3	1	1	2	1	0	1	1	1
OG0004414	0	1	1	1	1	2	0	1	0	1	4	2
OG0004421	1	1	1	1	1	1	2	1	0	1	3	1
OG0004424	1	1	1	1	1	2	2	1	0	1	2	1
OG0004427	1	0	0	0	0	2	4	0	0	0	6	1
OG0004431	0	6	3	1	0	0	0	0	0	1	1	2
OG0004436	1	1	1	1	1	0	1	2	0	1	2	3
OG0004437	1	1	1	2	1	1	2	0	0	2	2	1
OG0004441	0	1	1	2	1	2	1	1	0	2	2	1
OG0004451	1	2	1	1	2	2	1	0	0	1	2	1
OG0004452	1	0	1	5	2	1	0	0	0	1	2	1
OG0004457	0	0	1	0	0	0	0	0	0	3	9	1
OG0004460	0	1	1	3	1	1	2	0	0	1	1	3
OG0004462	0	0	1	0	0	1	0	0	0	4	8	0
OG0004466	0	0	3	1	0	0	0	0	0	4	6	0
OG0004478	0	0	0	0	4	4	0	1	0	2	3	0
OG0004489	0	0	0	0	0	0	0	5	0	6	3	0
OG0004490	0	2	1	1	2	0	4	0	0	0	2	2
OG0004494	1	1	1	1	1	3	1	0	0	2	2	1
OG0004501	1	1	1	2	2	2	1	0	0	1	2	1
OG0004502	0	0	0	0	8	4	0	1	0	0	1	0
OG0004504	1	1	1	1	1	1	1	0	0	1	3	3
OG0004515	1	1	1	1	1	1	1	2	0	1	2	2
OG0004518	1	0	0	2	0	2	1	1	0	1	4	2
OG0004519	1	0	0	1	4	2	2	0	0	1	2	1
OG0004523	1	1	1	3	1	2	0	0	0	1	2	2
OG0004543	0	1	1	1	2	1	1	2	0	2	2	1
OG0004546	1	1	2	1	1	2	1	0	0	2	2	1
OG0004549	1	0	0	2	1	1	2	2	0	2	2	1
OG0004550	1	1	1	1	1	2	2	0	0	2	2	1
OG0004553	1	2	1	1	1	2	1	1	0	1	2	1
OG0004561	2	1	1	1	1	2	2	0	0	0	2	2
OG0004563	0	0	0	0	1	2	2	1	0	4	2	2
OG0004569	1	0	0	1	1	2	1	1	0	1	4	2
OG0004581	1	2	1	1	2	2	1	0	0	1	2	1
OG0004585	1	1	1	1	1	1	2	0	0	1	2	3
OG0004588	1	1	1	2	3	2	1	0	0	0	2	1
OG0004589	1	1	1	2	0	2	0	3	0	1	2	1
OG0004590	1	2	1	1	2	1	2	0	0	1	2	1
OG0004592	1	1	1	1	2	1	2	0	0	2	2	1
OG0004597	1	1	1	1	1	2	2	0	0	1	2	2
OG0004598	0	0	0	1	1	2	3	1	0	2	3	1
OG0004599	1	0	1	1	1	2	0	0	0	1	3	4
OG0004615	1	1	1	0	2	2	1	1	0	2	2	1
OG0004623	0	1	1	1	1	2	3	0	0	1	2	2
OG0004629	1	1	2	3	1	2	1	0	0	1	2	0
OG0004631	2	1	1	1	2	2	1	0	0	1	2	1
OG0004632	0	1	2	1	4	1	1	0	0	1	2	1
OG0004633	1	0	0	4	1	2	2	0	0	1	2	1
OG0004647	0	2	0	1	1	2	2	1	0	2	2	1
OG0004651	3	0	0	4	1	2	1	0	0	0	1	2
OG0004652	0	1	0	2	3	2	1	0	0	2	2	1
OG0004665	1	1	1	1	2	1	2	0	0	2	2	1
OG0004674	1	0	0	1	1	2	1	0	0	1	2	5
OG0004685	1	1	1	1	1	2	1	0	0	3	2	1
OG0004697	0	1	1	1	1	2	2	1	0	2	2	1
OG0004700	1	1	1	1	2	0	3	0	0	1	3	1
OG0004708	1	1	1	1	1	2	3	0	0	1	2	1
OG0004711	1	1	1	1	1	2	1	0	0	2	2	2
OG0004712	0	1	1	4	2	0	1	0	0	2	2	1
OG0004721	2	1	1	2	1	2	0	1	0	1	2	1
OG0004733	1	1	1	1	1	2	3	0	0	1	2	1
OG0004746	4	1	0	1	1	2	1	1	0	1	1	1
OG0004747	0	1	1	3	1	1	1	0	0	2	2	2
OG0004756	1	0	0	1	1	2	1	0	0	1	1	6
OG0004765	1	1	1	3	1	3	1	0	0	1	1	1
OG0004792	0	3	1	1	2	2	2	0	0	1	1	1
OG0004805	1	1	1	5	1	0	0	1	0	1	2	1
OG0004832	1	0	0	8	1	2	1	0	0	1	0	0
OG0004837	13	0	0	0	0	0	1	0	0	0	0	0
OG0004840	2	0	0	0	3	0	5	0	0	2	0	2
OG0004850	0	2	0	1	5	2	2	0	0	1	0	1
OG0004853	0	0	1	0	1	5	3	0	0	4	0	0
OG0004856	0	3	1	2	1	2	1	0	0	1	0	3
OG0004864	2	1	0	0	2	8	1	0	0	0	0	0
OG0004867	1	0	0	8	1	3	0	0	0	0	0	1
OG0004899	0	1	0	1	3	0	0	0	0	5	2	1
OG0004905	1	0	0	1	1	2	3	1	0	1	2	1
OG0004907	1	1	1	1	1	2	1	1	0	1	2	1
OG0004911	1	1	1	1	1	1	0	1	0	1	2	3
OG0004912	2	1	1	1	1	1	2	0	0	1	2	1
OG0004922	1	1	1	2	1	0	1	0	0	3	2	1
OG0004923	1	1	1	1	1	2	2	0	0	1	2	1
OG0004924	1	1	1	1	1	2	1	0	0	1	2	2
OG0004931	0	1	0	0	5	1	1	0	0	0	5	0
OG0004932	1	2	1	1	1	0	2	1	0	1	2	1
OG0004933	3	1	0	1	1	2	1	0	0	1	2	1
OG0004934	0	1	0	0	2	3	0	0	0	3	4	0
OG0004936	1	1	1	1	1	2	2	0	0	1	2	1
OG0004938	1	0	0	3	3	1	1	0	0	1	2	1
OG0004947	0	1	1	1	1	1	1	2	0	1	3	1
OG0004958	1	1	1	1	1	2	2	0	0	1	2	1
OG0004962	1	0	0	3	1	1	2	1	0	1	2	1
OG0004966	0	1	1	0	0	0	0	0	0	0	8	3
OG0004971	1	1	1	1	1	2	1	1	0	1	2	1
OG0004976	1	1	1	1	2	2	1	0	0	1	2	1
OG0004981	1	1	1	1	1	2	2	0	0	1	2	1
OG0004983	1	1	1	1	1	1	2	1	0	1	2	1
OG0004988	0	1	1	0	2	2	1	0	0	0	6	0
OG0004992	0	1	1	0	0	0	0	0	0	1	10	0
OG0004995	2	1	1	2	2	2	1	0	0	0	1	1
OG0004997	1	1	1	1	3	1	1	0	0	1	2	1
OG0005005	0	2	1	2	1	1	2	0	0	0	2	2
OG0005012	0	1	2	3	2	1	1	0	0	1	2	0
OG0005019	1	1	0	1	1	1	3	0	0	1	4	0
OG0005022	1	1	1	1	4	1	1	0	0	1	1	1
OG0005023	1	1	1	1	3	1	1	0	0	0	3	1
OG0005026	1	0	0	1	0	2	2	0	0	1	3	3
OG0005031	0	1	1	2	4	1	0	1	0	1	2	0
OG0005045	1	1	0	2	2	2	1	0	0	1	2	1
OG0005047	1	1	1	2	1	2	1	0	0	1	1	2
OG0005063	0	0	0	0	1	1	0	9	0	0	2	0
OG0005064	1	0	0	1	1	3	1	0	0	1	4	1
OG0005071	1	1	1	1	2	2	3	0	0	0	2	0
OG0005073	2	1	2	0	0	0	0	0	0	2	4	2
OG0005074	2	1	1	0	0	0	0	0	0	0	7	2
OG0005094	1	0	0	1	2	1	2	0	0	1	4	1
OG0005101	2	0	1	2	2	1	0	0	0	2	2	1
OG0005106	0	0	1	1	2	2	2	0	0	1	2	2
OG0005108	0	1	1	1	1	4	1	0	0	1	2	1
OG0005116	0	1	1	1	1	2	3	0	0	1	2	1
OG0005125	1	1	1	1	3	1	1	0	0	1	2	1
OG0005157	1	0	1	1	1	2	1	1	0	2	2	1
OG0005161	1	0	1	2	1	1	1	0	0	2	2	2
OG0005162	1	1	1	1	1	2	1	1	0	1	2	1
OG0005167	2	1	1	2	1	1	0	1	0	1	2	1
OG0005172	1	1	1	1	2	2	0	0	0	2	2	1
OG0005175	0	1	1	1	1	2	1	0	0	1	2	3
OG0005181	0	1	1	3	1	2	1	0	0	1	2	1
OG0005186	0	1	1	1	2	2	1	1	0	1	2	1
OG0005189	2	1	1	1	1	1	1	1	0	1	2	1
OG0005198	0	1	1	2	1	3	1	0	0	1	2	1
OG0005203	1	0	0	2	2	1	1	0	0	1	2	3
OG0005204	1	1	1	3	1	2	1	0	0	1	1	1
OG0005205	1	1	1	3	1	2	0	0	0	0	2	2
OG0005206	1	1	1	4	1	1	1	0	0	1	1	1
OG0005208	2	1	1	1	3	0	1	0	0	1	2	1
OG0005209	0	1	0	1	2	3	1	0	0	2	2	1
OG0005210	1	1	1	1	1	2	2	1	0	1	1	1
OG0005222	0	0	0	1	1	1	1	5	0	1	2	1
OG0005225	0	1	1	1	0	4	2	0	0	1	2	1
OG0005232	1	1	1	1	2	2	0	1	0	2	1	1
OG0005235	0	0	0	1	1	1	1	1	0	2	2	4
OG0005243	1	1	0	1	1	3	1	0	0	2	2	1
OG0005244	1	0	0	2	1	4	1	0	0	1	2	1
OG0005258	1	1	1	2	1	1	2	0	0	1	2	1
OG0005260	1	1	1	1	1	0	4	0	0	1	2	1
OG0005266	0	1	0	0	0	6	2	0	0	0	4	0
OG0005268	1	0	0	2	1	2	2	0	0	2	2	1
OG0005270	2	1	1	1	1	3	1	0	0	0	2	1
OG0005271	1	1	1	1	2	2	1	1	0	1	1	1
OG0005279	1	1	1	1	1	2	1	1	0	1	2	1
OG0005280	1	1	1	1	1	2	0	1	0	2	2	1
OG0005282	0	1	1	3	1	2	1	0	0	1	2	1
OG0005283	1	0	1	1	1	1	1	0	0	3	2	2
OG0005285	1	0	0	0	1	1	4	0	0	1	2	3
OG0005286	4	1	1	0	1	1	1	0	0	0	2	2
OG0005299	1	1	1	0	1	1	5	0	0	1	1	1
OG0005300	1	0	0	5	1	1	1	0	0	2	1	1
OG0005304	2	1	0	2	1	2	1	1	0	1	1	1
OG0005311	0	1	1	2	1	1	3	0	0	1	2	1
OG0005313	1	1	1	1	1	2	1	1	0	2	1	1
OG0005324	2	0	0	3	1	1	1	0	0	1	2	2
OG0005325	1	0	0	2	1	1	1	0	0	2	1	4
OG0005327	0	1	1	0	2	3	1	0	0	1	2	2
OG0005334	1	1	1	1	1	2	1	1	0	1	2	1
OG0005336	1	1	1	1	3	1	1	1	0	1	1	1
OG0005340	2	0	1	1	1	1	1	0	0	1	2	3
OG0005346	0	1	1	1	0	1	5	0	0	3	1	0
OG0005350	2	0	0	1	1	2	1	2	0	1	2	1
OG0005352	1	0	0	6	0	0	0	0	0	3	2	1
OG0005353	2	1	1	1	2	2	1	0	0	1	1	1
OG0005354	1	1	1	1	1	2	2	0	0	2	1	1
OG0005367	1	1	1	3	2	0	0	0	0	1	3	1
OG0005379	1	2	1	1	1	1	1	1	0	1	2	1
OG0005383	1	1	1	4	1	1	1	0	0	1	1	1
OG0005384	1	2	1	3	1	1	1	0	0	1	1	1
OG0005389	2	2	1	1	1	1	1	0	0	1	2	1
OG0005391	1	1	1	0	1	1	0	1	0	1	2	4
OG0005395	1	1	1	1	0	2	2	0	0	2	2	1
OG0005403	0	1	1	3	1	0	1	2	0	1	2	1
OG0005426	0	1	1	3	1	2	1	0	0	1	2	1
OG0005433	1	1	1	1	2	1	2	0	0	2	1	1
OG0005452	5	0	0	0	2	0	6	0	0	0	0	0
OG0005467	5	0	0	0	2	1	1	0	0	1	0	3
OG0005469	2	0	0	4	1	2	1	0	0	1	0	2
OG0005470	0	0	1	2	1	7	1	0	0	1	0	0
OG0005476	5	0	1	2	2	2	1	0	0	0	0	0
OG0005477	1	0	0	2	2	3	1	0	0	2	0	2
OG0005478	1	0	0	0	1	7	3	0	0	1	0	0
OG0005484	1	2	2	4	1	2	1	0	0	0	0	0
OG0005485	2	2	2	1	3	0	3	0	0	0	0	0
OG0005513	1	0	0	12	0	0	0	0	0	0	0	0
OG0005527	1	1	1	1	1	0	3	0	0	1	2	1
OG0005530	0	1	1	2	1	1	0	0	0	1	2	3
OG0005531	1	1	0	1	2	1	1	1	0	1	2	1
OG0005532	1	0	0	1	0	1	4	0	0	2	2	1
OG0005536	0	1	0	0	0	0	0	0	0	0	7	4
OG0005539	1	0	1	2	2	2	1	0	0	1	1	1
OG0005540	1	1	1	1	1	2	0	0	0	1	3	1
OG0005543	3	1	1	0	0	1	1	0	0	0	4	1
OG0005545	0	0	1	3	1	2	2	0	0	1	2	0
OG0005548	1	1	0	2	1	0	2	2	0	1	1	1
OG0005550	0	2	1	1	2	0	4	0	0	0	1	1
OG0005554	1	0	1	2	2	1	1	0	0	1	2	1
OG0005555	1	1	0	1	1	2	2	0	0	1	2	1
OG0005557	1	1	0	1	1	1	2	1	0	1	2	1
OG0005560	1	1	1	0	2	1	2	0	0	1	2	1
OG0005562	0	1	1	0	1	3	2	0	0	1	2	1
OG0005563	1	1	1	0	0	3	0	0	0	1	2	3
OG0005566	0	1	2	0	1	2	5	0	0	0	1	0
OG0005567	0	1	2	3	0	1	0	0	0	1	2	2
OG0005569	0	3	2	0	0	0	0	0	0	1	6	0
OG0005573	1	1	1	3	1	1	1	0	0	0	3	0
OG0005574	0	0	1	2	1	2	1	0	0	1	3	1
OG0005577	0	1	2	1	1	2	0	0	0	2	2	1
OG0005581	0	0	0	1	1	1	3	1	0	2	2	1
OG0005582	1	0	0	1	1	3	2	0	0	0	2	2
OG0005583	0	1	1	1	1	1	1	0	0	1	4	1
OG0005584	0	0	1	1	3	1	1	0	0	2	2	1
OG0005593	0	1	1	1	1	2	1	0	0	0	3	2
OG0005594	1	1	1	1	1	2	1	0	0	1	2	1
OG0005599	0	2	1	1	2	1	2	0	0	0	2	1
OG0005602	0	1	1	0	2	6	0	0	0	0	2	0
OG0005603	1	1	1	1	1	1	1	1	0	1	2	1
OG0005605	1	1	1	0	0	0	0	0	0	3	6	0
OG0005607	1	1	0	2	0	2	2	0	0	1	2	1
OG0005614	0	0	2	6	0	1	0	0	0	0	2	1
OG0005615	1	0	0	1	1	2	1	1	0	4	1	0
OG0005616	1	1	1	1	0	1	2	0	0	0	4	1
OG0005626	1	0	0	1	1	2	1	0	0	2	2	2
OG0005629	1	1	1	1	1	2	2	0	0	0	2	1
OG0005631	0	1	0	1	1	6	1	0	0	0	2	0
OG0005647	1	0	0	1	2	1	3	0	0	1	2	1
OG0005657	0	0	0	1	3	2	0	2	0	2	1	1
OG0005663	1	0	0	1	2	2	2	0	0	1	2	1
OG0005666	0	1	1	1	1	1	1	1	0	2	2	1
OG0005670	1	1	0	2	1	2	1	0	0	1	2	1
OG0005671	1	1	1	1	2	1	1	0	0	2	2	0
OG0005672	1	1	0	1	1	4	0	0	0	1	2	1
OG0005676	1	1	1	1	2	2	0	0	0	1	2	1
OG0005678	2	0	0	2	1	2	2	0	0	2	1	0
OG0005679	0	1	1	1	1	2	0	0	0	1	3	2
OG0005682	2	1	1	1	1	1	0	1	0	1	2	1
OG0005684	2	0	0	6	0	0	0	0	0	2	1	1
OG0005688	1	1	1	1	1	1	1	1	0	1	2	1
OG0005689	1	1	1	2	1	2	1	0	0	0	2	1
OG0005690	1	0	0	2	0	2	1	0	0	2	2	2
OG0005691	1	1	1	1	1	1	2	0	0	1	2	1
OG0005693	1	1	1	1	1	1	1	1	0	1	2	1
OG0005697	1	1	1	1	1	1	2	0	0	1	2	1
OG0005698	0	2	1	1	1	2	1	0	0	1	2	1
OG0005699	1	1	1	0	1	1	1	0	0	1	4	1
OG0005704	1	1	0	1	2	0	1	0	0	1	4	1
OG0005708	1	1	0	2	0	2	3	0	0	1	1	1
OG0005709	1	1	1	2	1	1	1	0	0	1	2	1
OG0005712	1	1	1	0	2	0	3	0	0	1	2	1
OG0005714	1	1	1	1	1	2	3	0	0	0	1	1
OG0005716	1	1	1	1	1	2	1	0	0	3	1	0
OG0005719	1	1	1	1	1	2	1	0	0	1	2	1
OG0005729	0	0	1	0	2	4	0	0	0	1	4	0
OG0005753	1	1	1	1	1	2	1	0	0	1	2	1
OG0005755	1	1	0	1	1	1	1	1	0	1	2	2
OG0005758	0	1	1	3	1	2	0	0	0	1	2	1
OG0005764	1	1	0	1	1	2	1	0	0	1	2	2
OG0005767	1	1	0	0	1	0	0	0	0	1	2	6
OG0005772	0	1	0	1	3	1	1	0	0	1	2	2
OG0005774	1	1	1	1	1	1	2	0	0	1	2	1
OG0005776	1	0	0	2	1	2	1	0	0	1	2	2
OG0005778	0	1	1	1	1	1	1	0	0	1	4	1
OG0005792	1	1	1	1	1	1	1	1	0	1	2	1
OG0005799	0	0	0	4	1	1	0	1	0	1	2	2
OG0005804	1	0	0	2	1	2	1	0	0	1	3	1
OG0005814	0	1	1	3	2	0	1	0	0	1	2	1
OG0005823	1	1	0	1	2	1	1	0	0	2	2	1
OG0005829	1	0	0	1	3	1	1	0	0	0	2	3
OG0005830	1	1	0	2	1	1	2	0	0	1	2	1
OG0005850	1	0	0	1	3	2	1	0	0	1	2	1
OG0005852	2	0	0	2	1	1	1	0	0	3	2	0
OG0005857	1	1	1	1	1	1	1	0	0	1	3	1
OG0005868	1	1	1	1	1	2	1	1	0	1	1	1
OG0005869	1	0	0	1	3	2	1	0	0	1	2	1
OG0005871	1	0	1	1	3	0	1	0	0	1	2	2
OG0005877	1	0	1	1	1	2	1	1	0	1	2	1
OG0005878	1	0	0	1	4	1	1	0	0	1	2	1
OG0005879	1	1	1	1	1	1	2	0	0	1	2	1
OG0005881	2	0	0	2	1	0	1	1	0	1	2	2
OG0005882	1	1	1	1	1	1	1	0	0	2	2	1
OG0005886	1	1	2	1	1	3	0	0	0	1	2	0
OG0005892	0	1	1	1	1	2	1	0	0	2	2	1
OG0005893	1	1	1	6	0	0	0	0	0	0	2	1
OG0005896	2	1	1	5	0	0	0	0	0	0	2	1
OG0005907	1	0	0	1	3	2	1	0	0	0	2	2
OG0005921	1	1	1	1	2	0	1	0	0	1	2	2
OG0005922	1	0	1	2	1	3	0	0	0	1	2	1
OG0005923	1	1	0	2	1	1	2	1	0	1	1	1
OG0005931	1	1	0	1	1	1	3	0	0	1	2	1
OG0005935	1	1	1	1	2	1	1	0	0	1	2	1
OG0005944	1	1	1	2	2	1	1	0	0	1	1	1
OG0005946	2	1	0	0	0	2	1	1	0	2	2	1
OG0005949	1	1	1	1	1	0	1	0	0	2	2	2
OG0005951	1	1	0	1	2	1	0	1	0	1	2	2
OG0005952	1	0	1	1	2	2	2	0	0	1	1	1
OG0005963	0	2	1	1	1	2	1	0	0	1	2	1
OG0005965	1	1	1	1	1	1	2	1	0	1	1	1
OG0005969	1	0	0	1	2	2	1	0	0	2	2	1
OG0005974	1	1	0	1	2	1	1	1	0	1	2	1
OG0005981	1	1	0	1	2	2	1	0	0	1	2	1
OG0005987	1	2	1	2	1	1	1	0	0	1	1	1
OG0005994	0	1	1	1	1	2	1	1	0	1	2	1
OG0006000	0	1	1	1	1	3	2	0	0	1	1	1
OG0006001	1	1	1	1	1	0	1	3	0	1	1	1
OG0006006	0	0	0	5	1	2	1	1	0	1	0	1
OG0006007	2	0	0	0	0	0	10	0	0	0	0	0
OG0006011	0	0	0	0	9	0	1	2	0	0	0	0
OG0006025	1	0	0	2	3	4	2	0	0	0	0	0
OG0006034	1	1	1	3	2	1	3	0	0	0	0	0
OG0006037	1	1	1	3	1	2	3	0	0	0	0	0
OG0006038	1	1	1	4	1	1	1	0	0	2	0	0
OG0006044	1	1	1	1	1	6	1	0	0	0	0	0
OG0006046	1	1	1	1	1	2	0	2	0	1	0	2
OG0006068	0	0	0	0	0	1	0	11	0	0	0	0
OG0006084	1	1	1	1	1	2	0	0	0	1	2	1
OG0006086	1	0	1	2	1	1	0	0	0	1	3	1
OG0006087	1	1	1	1	1	0	1	1	0	1	2	1
OG0006090	1	1	1	1	0	1	0	0	0	2	2	2
OG0006094	1	1	0	1	1	2	1	0	0	1	2	1
OG0006098	0	1	1	0	1	2	0	0	0	1	4	1
OG0006100	1	0	0	1	1	2	2	0	0	1	2	1
OG0006110	2	0	0	1	3	2	0	0	0	0	3	0
OG0006112	1	1	1	1	1	1	1	0	0	1	2	1
OG0006113	1	1	1	2	1	1	1	0	0	1	1	1
OG0006116	1	1	1	3	0	0	0	0	0	2	2	1
OG0006117	0	1	0	6	0	0	0	0	0	1	3	0
OG0006121	0	1	0	1	1	1	3	0	0	1	2	1
OG0006127	0	1	1	0	0	1	0	0	0	1	7	0
OG0006132	0	1	1	1	1	1	1	1	0	1	2	1
OG0006134	1	0	0	3	1	0	2	0	0	1	2	1
OG0006135	0	1	1	2	1	2	1	0	0	0	3	0
OG0006137	0	1	1	1	1	0	2	1	0	1	2	1
OG0006139	1	0	0	2	2	1	1	0	0	1	2	1
OG0006140	0	0	0	0	0	0	0	1	0	0	6	4
OG0006141	0	0	0	2	1	2	1	1	0	2	2	0
OG0006142	0	1	0	0	0	1	0	0	0	2	7	0
OG0006144	1	1	1	1	1	2	0	0	0	1	2	1
OG0006147	1	1	1	1	1	1	0	0	0	1	2	2
OG0006157	1	1	0	2	1	1	1	0	0	1	2	1
OG0006160	0	1	0	0	2	3	2	0	0	2	1	0
OG0006175	0	1	0	1	1	1	1	2	0	1	2	1
OG0006178	1	0	0	2	2	0	1	0	0	2	2	1
OG0006183	1	1	0	1	1	1	1	0	0	1	3	1
OG0006185	1	0	0	2	2	2	0	0	0	1	2	1
OG0006187	0	1	0	0	1	2	4	0	0	0	1	2
OG0006188	0	1	1	7	0	0	0	0	0	0	2	0
OG0006192	0	1	1	3	0	0	0	0	0	3	2	1
OG0006195	0	0	1	1	0	2	0	0	0	0	6	1
OG0006197	0	0	0	1	3	1	1	2	0	0	2	1
OG0006202	2	1	0	1	0	1	1	0	0	2	2	1
OG0006205	1	0	0	1	1	1	1	2	0	1	2	1
OG0006207	1	0	1	1	1	2	1	0	0	1	2	1
OG0006209	0	0	0	0	0	0	0	2	0	0	9	0
OG0006211	1	1	1	1	1	1	1	0	0	2	2	0
OG0006214	0	1	1	1	0	2	1	0	0	2	2	1
OG0006217	0	1	0	2	1	4	0	0	0	1	1	1
OG0006220	1	1	1	1	1	1	1	0	0	1	2	1
OG0006222	2	0	0	1	1	2	1	0	0	1	2	1
OG0006223	1	1	2	2	0	2	0	0	0	1	2	0
OG0006225	1	1	0	0	3	1	2	0	0	1	1	1
OG0006226	0	1	1	1	1	2	1	0	0	1	2	1
OG0006227	1	0	0	1	1	0	2	0	0	3	2	1
OG0006228	1	0	0	2	0	2	0	1	0	1	2	2
OG0006231	1	0	1	1	1	1	2	0	0	1	2	1
OG0006233	0	1	1	0	2	3	1	0	0	1	2	0
OG0006240	0	0	0	1	1	2	1	3	0	1	2	0
OG0006243	1	1	1	0	2	2	1	0	0	0	2	1
OG0006244	1	1	0	2	1	1	1	0	0	0	3	1
OG0006245	1	1	1	1	0	0	2	0	0	1	4	0
OG0006246	1	0	0	2	1	2	1	0	0	1	2	1
OG0006247	1	1	0	1	1	1	2	1	0	1	1	1
OG0006248	0	1	1	1	1	2	1	0	0	1	1	2
OG0006250	0	0	0	1	2	1	1	1	0	1	2	2
OG0006263	1	1	1	1	1	1	0	1	0	1	2	1
OG0006264	1	1	1	1	1	1	1	0	0	1	2	1
OG0006274	1	1	1	1	1	2	0	0	0	1	2	1
OG0006280	1	1	1	1	1	1	1	0	0	1	2	1
OG0006281	1	0	0	1	3	1	0	0	0	2	2	1
OG0006282	1	1	1	1	1	2	1	0	0	0	2	1
OG0006283	1	1	1	1	1	1	2	0	0	1	1	1
OG0006284	0	0	0	2	1	1	1	1	0	1	2	2
OG0006291	1	0	0	0	1	2	2	0	0	1	4	0
OG0006293	1	2	1	1	1	1	0	0	0	2	1	1
OG0006294	0	1	1	0	1	2	2	0	0	1	2	1
OG0006296	0	1	1	1	1	1	1	0	0	2	2	1
OG0006297	1	1	1	1	1	1	1	0	0	1	2	1
OG0006305	0	2	1	0	0	0	0	0	0	3	3	2
OG0006307	0	0	0	3	1	1	1	1	0	2	2	0
OG0006309	3	0	0	1	1	1	0	0	0	2	2	1
OG0006322	1	1	1	0	2	1	2	0	0	1	2	0
OG0006326	1	1	1	1	2	1	0	0	0	1	2	1
OG0006328	0	0	0	1	1	1	3	1	0	1	1	2
OG0006335	2	1	1	2	0	0	0	1	0	1	2	1
OG0006336	0	2	2	1	1	1	1	0	0	1	1	1
OG0006337	1	0	0	1	1	1	4	0	0	1	1	1
OG0006341	1	0	0	1	1	0	1	0	0	1	5	1
OG0006343	0	1	1	1	1	2	1	0	0	1	2	1
OG0006352	0	1	1	1	1	0	2	1	0	1	2	1
OG0006353	1	1	1	1	0	1	1	1	0	2	1	1
OG0006356	1	1	0	1	2	1	1	1	0	1	1	1
OG0006358	0	1	0	1	1	3	1	0	0	2	1	1
OG0006360	1	1	1	1	1	1	1	0	0	1	2	1
OG0006370	1	2	0	0	0	0	3	0	0	0	1	4
OG0006373	0	0	0	1	0	3	0	1	0	3	2	1
OG0006376	0	1	0	2	3	1	0	0	0	1	2	1
OG0006381	1	1	1	1	0	1	1	1	0	1	2	1
OG0006382	0	2	1	1	1	0	2	0	0	1	1	2
OG0006383	1	1	1	1	1	1	1	0	0	1	2	1
OG0006385	1	0	0	2	1	1	1	0	0	1	2	2
OG0006387	1	1	0	1	1	0	1	0	0	2	2	2
OG0006389	1	1	1	1	2	1	1	0	0	1	1	1
OG0006390	1	1	1	1	1	1	1	0	0	1	2	1
OG0006395	3	1	1	1	1	1	0	0	0	0	2	1
OG0006402	1	1	0	1	1	1	0	1	0	2	2	1
OG0006416	1	1	1	1	1	0	1	1	0	1	2	1
OG0006418	1	1	1	2	1	0	0	0	0	3	1	1
OG0006422	0	1	0	1	2	1	2	0	0	2	2	0
OG0006423	0	0	1	1	1	1	1	2	0	1	2	1
OG0006431	0	1	1	1	2	1	2	0	0	1	1	1
OG0006434	2	1	1	2	1	1	0	0	0	1	1	1
OG0006441	2	1	0	1	1	1	1	0	0	1	2	1
OG0006442	1	2	2	2	0	0	0	0	0	0	2	2
OG0006449	1	1	1	4	1	1	0	0	0	1	1	0
OG0006455	1	0	1	1	2	1	1	0	0	1	2	1
OG0006460	1	1	1	1	1	1	1	0	0	1	2	1
OG0006462	0	1	1	1	1	2	2	0	0	1	1	1
OG0006466	1	1	1	1	1	1	1	1	0	1	1	1
OG0006467	2	0	0	0	2	1	1	0	0	2	1	2
OG0006481	1	0	0	3	1	2	2	0	0	1	0	1
OG0006482	1	1	1	1	1	2	2	0	0	1	0	1
OG0006486	0	1	1	1	1	2	5	0	0	0	0	0
OG0006495	1	1	1	1	2	3	2	0	0	0	0	0
OG0006497	1	1	1	2	0	2	1	0	0	2	0	1
OG0006498	1	0	0	2	4	1	3	0	0	0	0	0
OG0006501	1	0	0	2	1	0	7	0	0	0	0	0
OG0006508	1	1	1	2	1	3	1	0	0	1	0	0
OG0006509	0	1	1	0	1	2	2	0	0	2	0	2
OG0006516	0	5	2	1	1	1	1	0	0	0	0	0
OG0006530	1	1	1	4	1	3	0	0	0	0	0	0
OG0006531	2	2	6	1	0	0	0	0	0	0	0	0
OG0006533	0	0	1	10	0	0	0	0	0	0	0	0
OG0006534	3	0	0	5	0	0	0	0	0	3	0	0
OG0006541	0	0	0	0	0	2	0	9	0	0	0	0
OG0006542	0	0	0	0	8	1	0	2	0	0	0	0
OG0006545	0	1	0	0	10	0	0	0	0	0	0	0
OG0006579	0	1	1	2	0	0	0	0	0	3	2	1
OG0006581	2	0	1	1	0	0	0	0	0	1	4	1
OG0006583	0	1	0	1	0	0	0	0	0	3	5	0
OG0006587	1	0	0	2	1	1	0	0	0	2	2	1
OG0006588	1	0	1	1	1	2	1	0	0	1	1	1
OG0006592	0	3	3	1	0	0	0	0	0	1	2	0
OG0006599	1	0	0	1	1	1	0	1	0	2	2	1
OG0006600	0	1	0	3	0	0	0	0	0	1	2	3
OG0006603	0	1	1	0	0	2	0	0	0	1	3	2
OG0006605	0	1	0	2	1	0	1	0	0	2	1	2
OG0006618	2	1	1	0	0	0	0	0	0	1	4	1
OG0006620	1	1	1	0	0	0	0	0	0	2	5	0
OG0006623	1	1	0	1	1	2	0	0	0	1	2	1
OG0006625	0	2	1	0	1	3	2	0	0	0	1	0
OG0006627	0	1	0	1	1	2	1	0	0	1	2	1
OG0006628	0	1	1	0	0	0	0	0	0	2	3	3
OG0006633	0	1	1	0	2	1	0	0	0	1	3	1
OG0006635	1	0	0	0	2	2	2	0	0	1	1	1
OG0006636	0	1	1	2	0	0	0	0	0	2	3	1
OG0006640	1	0	0	0	1	4	0	0	0	0	4	0
OG0006643	1	0	0	1	2	2	0	1	0	0	1	2
OG0006650	0	0	0	3	3	0	0	1	0	0	3	0
OG0006652	0	1	0	0	0	0	0	0	0	0	9	0
OG0006653	1	0	1	1	1	2	1	0	0	1	1	1
OG0006657	0	1	1	2	1	1	0	0	0	2	2	0
OG0006658	2	1	1	1	1	0	0	0	0	1	2	1
OG0006664	1	1	0	1	1	1	0	0	0	2	2	1
OG0006666	1	1	0	2	0	1	1	0	0	1	2	1
OG0006668	1	2	2	1	0	0	0	0	0	1	2	1
OG0006669	0	1	1	0	1	0	2	1	0	1	2	1
OG0006671	1	1	1	1	1	1	0	0	0	1	2	1
OG0006672	1	0	1	1	1	1	1	0	0	1	2	1
OG0006673	0	0	0	0	2	0	0	5	0	0	3	0
OG0006674	1	0	0	1	1	2	2	0	0	1	1	1
OG0006676	1	0	0	1	0	1	3	0	0	1	2	1
OG0006682	0	1	0	3	1	0	1	0	0	2	2	0
OG0006688	1	1	0	0	2	1	1	0	0	1	2	1
OG0006689	0	1	1	1	0	3	0	0	0	1	2	1
OG0006696	1	1	1	1	1	2	2	0	0	0	1	0
OG0006702	1	1	0	1	0	0	4	0	0	0	3	0
OG0006704	1	0	0	1	1	1	1	0	0	1	3	1
OG0006708	1	0	1	0	1	2	0	0	0	2	2	1
OG0006709	0	0	1	2	1	0	3	0	0	1	1	1
OG0006710	0	1	1	1	1	1	1	0	0	1	2	1
OG0006711	0	0	1	1	3	1	0	0	0	2	2	0
OG0006712	0	1	0	5	1	0	0	0	0	1	1	1
OG0006713	1	1	0	1	2	0	0	1	0	0	2	2
OG0006714	0	1	1	1	1	2	2	0	0	1	1	0
OG0006715	1	0	0	1	0	3	1	0	0	1	2	1
OG0006721	1	0	0	1	1	1	0	1	0	1	3	1
OG0006722	0	1	1	1	1	2	1	0	0	1	1	1
OG0006723	0	1	0	2	1	1	1	0	0	1	1	2
OG0006724	1	1	1	1	0	1	1	0	0	1	2	1
OG0006728	1	0	0	1	2	1	1	0	0	1	2	1
OG0006731	1	1	0	1	0	2	1	0	0	1	2	1
OG0006732	1	1	0	1	1	2	1	0	0	1	1	1
OG0006733	0	1	1	1	1	2	1	0	0	1	1	1
OG0006737	1	1	0	1	1	2	1	0	0	0	2	1
OG0006739	1	1	1	1	1	0	1	0	0	1	2	1
OG0006740	0	2	1	2	0	0	0	2	0	0	2	1
OG0006744	1	1	0	0	1	1	2	0	0	0	2	2
OG0006751	1	1	0	1	1	1	1	0	0	1	2	1
OG0006752	0	0	1	2	1	1	1	0	0	1	2	1
OG0006754	1	1	0	2	1	1	1	0	0	0	2	1
OG0006759	1	0	0	1	1	1	1	1	0	1	2	1
OG0006760	1	0	0	1	2	2	1	0	0	1	1	1
OG0006761	1	1	1	1	1	1	0	0	0	1	2	1
OG0006762	0	0	1	1	1	2	1	0	0	1	2	1
OG0006766	1	0	0	1	1	2	1	0	0	1	1	2
OG0006770	1	1	1	1	1	0	1	0	0	1	2	1
OG0006773	1	1	1	1	1	1	0	0	0	1	2	1
OG0006776	1	1	1	1	1	1	1	0	0	1	1	1
OG0006779	0	1	0	0	1	2	1	0	0	2	2	1
OG0006780	1	1	1	0	1	2	2	0	0	0	2	0
OG0006781	0	1	0	0	1	4	2	0	0	0	2	0
OG0006786	1	1	0	0	1	1	1	0	0	2	2	1
OG0006791	0	0	0	0	1	1	0	3	0	1	2	2
OG0006794	0	1	0	1	2	0	1	0	0	2	2	1
OG0006795	1	0	0	2	1	1	0	0	0	2	2	1
OG0006797	1	0	0	4	0	0	0	0	0	0	2	3
OG0006801	1	0	1	0	0	0	0	0	0	6	2	0
OG0006802	0	1	0	1	1	1	2	0	0	2	2	0
OG0006804	2	1	0	1	1	2	1	0	0	0	1	1
OG0006807	0	1	0	1	1	0	4	0	0	0	2	1
OG0006810	0	1	0	5	0	0	0	0	0	1	2	1
OG0006811	0	0	0	0	0	0	0	1	0	1	8	0
OG0006822	0	1	1	1	1	2	1	0	0	1	1	1
OG0006825	1	1	0	1	2	1	0	0	0	1	2	1
OG0006827	1	1	0	1	2	0	2	1	0	0	1	1
OG0006829	1	0	0	0	1	3	2	0	0	1	1	1
OG0006830	1	1	1	1	1	1	1	0	0	0	2	1
OG0006831	2	0	0	1	2	2	0	0	0	1	1	1
OG0006832	1	1	1	0	1	1	1	0	0	1	2	1
OG0006843	1	1	1	1	1	0	1	0	0	1	2	1
OG0006845	1	1	0	1	1	2	1	0	0	1	1	1
OG0006848	1	1	0	1	0	2	1	0	0	1	2	1
OG0006851	0	1	1	1	1	1	0	1	0	1	2	1
OG0006853	1	0	0	0	2	4	0	1	0	0	2	0
OG0006856	1	2	1	1	1	1	0	0	0	0	2	1
OG0006857	1	1	1	1	3	1	0	0	0	0	1	1
OG0006858	0	1	1	1	1	1	1	0	0	1	2	1
OG0006863	1	1	0	1	1	2	1	0	0	1	1	1
OG0006865	1	1	1	1	0	3	0	0	0	1	1	1
OG0006867	0	1	1	1	1	1	0	0	0	2	2	1
OG0006868	1	1	0	1	1	1	0	2	0	1	1	1
OG0006869	1	1	1	1	1	2	0	0	0	1	1	1
OG0006870	1	1	0	1	1	2	1	0	0	1	1	1
OG0006871	1	1	1	1	1	1	1	0	0	1	1	1
OG0006873	1	1	1	0	2	0	0	1	0	1	2	1
OG0006874	1	0	0	1	1	1	1	1	0	1	2	1
OG0006878	1	0	1	1	1	1	0	1	0	1	2	1
OG0006884	1	0	0	1	1	2	0	2	0	0	2	1
OG0006887	2	1	1	1	0	0	0	0	0	3	1	1
OG0006888	1	0	1	0	1	1	1	0	0	3	1	1
OG0006890	0	0	1	1	2	2	1	0	0	1	1	1
OG0006899	1	0	0	1	1	2	1	0	0	1	1	2
OG0006900	1	1	1	1	1	1	0	1	0	1	1	1
OG0006902	3	0	0	2	1	1	1	0	0	0	1	1
OG0006905	1	0	0	0	1	5	3	0	0	0	0	0
OG0006907	0	1	0	0	0	0	6	0	0	3	0	0
OG0006908	1	0	0	3	0	1	2	0	0	3	0	0
OG0006920	0	0	0	0	1	4	4	1	0	0	0	0
OG0006933	1	1	1	0	1	2	2	0	0	2	0	0
OG0006941	1	1	1	1	2	1	1	0	0	1	0	1
OG0006942	2	0	0	1	3	2	2	0	0	0	0	0
OG0006943	0	1	1	0	4	2	1	0	0	0	0	1
OG0006944	1	1	1	0	1	2	1	0	0	0	0	3
OG0006945	1	3	1	1	1	0	3	0	0	0	0	0
OG0006947	1	0	0	1	2	2	2	0	0	1	0	1
OG0006948	1	0	0	4	1	1	1	0	0	0	0	2
OG0006949	0	1	1	1	3	1	2	0	0	1	0	0
OG0006952	0	0	1	1	1	1	2	0	0	1	0	3
OG0006958	1	0	0	6	1	1	1	0	0	0	0	0
OG0006961	0	1	0	0	1	1	1	0	0	6	0	0
OG0006962	2	0	0	0	3	2	2	0	0	1	0	0
OG0006967	1	0	0	1	2	2	2	0	0	1	0	1
OG0006969	1	1	1	0	1	0	0	3	0	1	0	2
OG0006975	1	1	1	1	0	0	0	0	0	0	0	6
OG0006978	1	1	1	0	2	3	0	0	0	1	0	1
OG0006979	0	0	0	0	4	0	0	1	0	4	0	1
OG0007000	1	3	2	2	0	0	0	0	0	2	0	0
OG0007001	1	1	1	4	1	2	0	0	0	0	0	0
OG0007005	0	0	1	9	0	0	0	0	0	0	0	0
OG0007006	0	0	1	0	0	0	0	0	0	9	0	0
OG0007010	1	0	0	0	3	5	0	0	0	1	0	0
OG0007011	0	0	0	4	2	2	0	1	0	1	0	0
OG0007017	1	3	0	6	0	0	0	0	0	0	0	0
OG0007032	1	0	0	1	2	0	1	0	0	1	2	1
OG0007034	1	0	0	0	1	2	1	0	0	1	1	2
OG0007035	0	0	1	3	0	0	0	1	0	1	2	1
OG0007037	0	1	0	2	1	1	1	0	0	1	1	1
OG0007038	0	1	0	0	0	0	0	0	0	2	2	4
OG0007042	1	0	0	2	1	1	0	0	0	1	2	1
OG0007047	0	1	1	1	0	2	1	0	0	0	2	1
OG0007048	0	1	1	0	1	2	1	0	0	1	2	0
OG0007051	1	0	0	0	1	2	1	0	0	1	2	1
OG0007053	1	1	1	1	0	0	2	0	0	1	1	1
OG0007055	2	0	0	0	2	0	1	0	0	1	2	1
OG0007057	0	0	0	2	0	1	1	1	0	1	2	1
OG0007062	1	0	0	1	0	0	0	0	0	2	3	2
OG0007063	0	1	1	0	0	0	0	0	0	1	4	2
OG0007069	0	0	0	3	0	0	0	1	0	2	3	0
OG0007070	0	1	1	1	1	1	1	0	0	1	2	0
OG0007071	1	1	1	0	0	0	0	0	0	0	3	3
OG0007072	1	1	0	1	0	2	0	0	0	1	2	1
OG0007080	2	0	0	0	0	0	0	0	0	1	6	0
OG0007081	0	1	1	0	0	1	2	1	0	1	2	0
OG0007083	1	0	0	0	1	1	2	0	0	0	3	1
OG0007085	0	1	0	0	0	0	0	0	0	0	5	3
OG0007089	1	1	0	1	1	1	1	0	0	1	2	0
OG0007095	1	1	1	1	1	1	0	0	0	1	1	1
OG0007098	1	2	0	1	0	1	0	0	0	0	4	0
OG0007100	0	0	0	0	1	2	1	2	0	1	2	0
OG0007107	0	0	0	1	0	0	0	5	0	0	3	0
OG0007112	0	0	1	0	0	0	0	0	0	2	6	0
OG0007120	1	0	0	1	1	2	2	0	0	0	1	1
OG0007121	0	1	1	0	0	0	0	1	0	0	3	3
OG0007126	0	1	0	1	0	1	2	1	0	0	2	1
OG0007127	0	0	0	0	0	0	0	2	0	2	5	0
OG0007135	1	0	0	1	0	0	5	0	0	0	2	0
OG0007140	1	0	0	1	1	1	1	0	0	1	2	1
OG0007141	0	1	0	1	1	3	1	0	0	0	2	0
OG0007143	0	0	0	0	0	5	0	1	0	0	3	0
OG0007144	1	0	0	0	1	1	2	0	0	1	2	1
OG0007149	1	0	0	0	0	0	0	1	0	4	2	1
OG0007155	0	1	0	0	1	1	1	0	0	2	2	1
OG0007168	1	0	0	1	1	0	1	0	0	1	3	1
OG0007169	1	1	0	1	1	0	1	0	0	1	2	1
OG0007170	0	0	1	1	1	2	1	0	0	1	1	1
OG0007172	1	1	0	1	1	0	1	0	0	1	2	1
OG0007176	1	0	0	4	0	0	0	0	0	1	2	1
OG0007177	1	1	0	3	1	0	1	0	0	1	1	0
OG0007179	1	1	1	0	1	1	1	0	0	1	1	1
OG0007182	1	0	1	1	1	1	1	0	0	0	2	1
OG0007184	1	1	1	1	0	0	0	0	0	2	2	1
OG0007185	1	1	0	1	1	2	1	0	0	1	1	0
OG0007186	0	1	0	1	1	1	2	0	0	0	2	1
OG0007187	1	1	1	0	1	1	0	0	0	1	2	1
OG0007190	1	1	1	1	0	0	0	0	0	2	2	1
OG0007192	1	2	0	1	1	0	0	0	0	1	2	1
OG0007199	1	0	0	0	1	1	2	0	0	1	2	1
OG0007202	1	0	1	1	0	0	1	0	0	1	3	1
OG0007204	0	1	0	1	0	2	1	0	0	1	2	1
OG0007207	1	1	1	0	0	2	0	0	0	1	2	1
OG0007211	1	1	0	0	1	1	0	0	0	2	2	1
OG0007215	1	1	0	0	0	0	0	0	0	2	2	3
OG0007216	1	0	0	1	1	2	0	0	0	1	2	1
OG0007218	0	1	1	1	0	0	2	0	0	1	2	1
OG0007224	1	1	1	1	0	1	1	0	0	1	2	0
OG0007227	1	1	1	1	1	0	0	0	0	1	2	1
OG0007228	1	1	1	1	1	1	0	0	0	1	2	0
OG0007233	1	1	0	1	1	1	1	0	0	0	2	1
OG0007235	1	0	0	1	1	1	1	0	0	1	1	2
OG0007240	0	1	1	1	1	0	1	0	0	1	1	2
OG0007242	1	0	0	1	1	0	2	0	0	1	1	2
OG0007245	1	1	1	1	0	0	2	0	0	1	2	0
OG0007248	2	0	0	1	1	1	1	0	0	1	1	1
OG0007249	0	1	0	0	2	1	2	0	0	1	1	1
OG0007268	1	1	1	1	1	0	1	0	0	0	2	1
OG0007273	0	1	1	0	0	0	0	1	0	2	2	2
OG0007275	1	1	1	1	1	0	1	0	0	0	2	1
OG0007277	1	1	1	1	0	0	0	0	0	2	2	1
OG0007278	1	0	0	1	2	0	1	0	0	1	2	1
OG0007281	1	0	0	2	1	1	1	0	0	0	2	1
OG0007282	1	2	1	1	0	0	0	0	0	1	2	1
OG0007285	0	1	1	3	0	0	0	0	0	1	2	1
OG0007286	0	0	0	1	1	1	1	1	0	1	2	1
OG0007288	0	1	1	1	1	1	0	0	0	1	2	1
OG0007298	0	1	1	1	1	0	0	0	0	2	2	1
OG0007300	1	1	0	1	1	0	1	0	0	1	2	1
OG0007302	1	0	1	1	1	1	0	0	0	1	2	1
OG0007304	0	0	0	0	1	1	1	2	0	1	2	1
OG0007305	1	0	0	4	0	0	0	0	0	1	2	1
OG0007306	1	1	0	1	1	0	0	0	0	1	3	1
OG0007307	2	1	0	1	0	0	0	0	0	2	2	1
OG0007308	1	1	1	1	1	0	1	0	0	1	1	1
OG0007310	0	1	1	2	1	1	0	0	0	1	2	0
OG0007314	1	1	0	0	1	1	0	1	0	1	2	1
OG0007315	1	1	1	0	1	0	1	0	0	1	2	1
OG0007316	0	1	0	0	1	2	0	0	0	2	1	2
OG0007319	1	0	0	1	1	1	0	1	0	1	2	1
OG0007321	1	1	1	0	1	1	1	0	0	1	1	1
OG0007322	1	0	0	1	1	2	1	0	0	1	1	1
OG0007324	1	1	1	1	1	0	1	1	0	1	0	1
OG0007325	0	1	0	1	2	2	2	0	0	1	0	0
OG0007336	1	1	1	2	1	0	1	0	0	1	0	1
OG0007343	2	0	0	1	1	2	1	0	0	1	0	1
OG0007344	1	0	0	0	3	2	3	0	0	0	0	0
OG0007348	0	2	2	0	0	2	3	0	0	0	0	0
OG0007351	1	1	1	1	1	2	1	0	0	1	0	0
OG0007352	2	0	0	2	1	0	2	0	0	1	0	1
OG0007353	1	1	1	1	1	2	1	0	0	1	0	0
OG0007358	0	0	1	3	1	2	2	0	0	0	0	0
OG0007360	0	1	1	1	2	3	1	0	0	0	0	0
OG0007361	0	2	0	2	1	2	1	0	0	0	0	1
OG0007362	1	0	0	5	0	0	2	0	0	1	0	0
OG0007368	0	1	0	1	1	1	2	0	0	0	0	3
OG0007370	1	1	1	0	2	2	1	0	0	1	0	0
OG0007373	1	1	2	0	1	1	3	0	0	0	0	0
OG0007376	1	0	1	0	0	0	3	0	0	4	0	0
OG0007377	1	0	0	2	1	4	1	0	0	0	0	0
OG0007379	0	0	1	0	3	2	3	0	0	0	0	0
OG0007382	1	1	1	2	2	1	1	0	0	0	0	0
OG0007383	0	1	1	1	1	4	1	0	0	0	0	0
OG0007387	0	1	0	0	3	4	1	0	0	0	0	0
OG0007390	0	1	1	1	2	2	1	0	0	1	0	0
OG0007391	1	0	0	2	1	4	1	0	0	0	0	0
OG0007393	0	1	2	4	0	0	2	0	0	0	0	0
OG0007394	0	1	0	2	1	2	3	0	0	0	0	0
OG0007400	1	3	3	0	1	0	1	0	0	0	0	0
OG0007406	0	1	1	5	0	0	0	0	0	0	0	2
OG0007428	0	1	5	3	0	0	0	0	0	0	0	0
OG0007429	2	1	1	5	0	0	0	0	0	0	0	0
OG0007431	0	1	1	2	0	0	0	0	0	5	0	0
OG0007434	0	0	0	0	7	0	0	1	0	1	0	0
OG0007437	1	0	0	0	4	0	0	0	0	4	0	0
OG0007439	1	0	0	0	0	0	0	0	0	8	0	0
OG0007441	0	1	0	0	0	0	0	0	0	8	0	0
OG0007446	0	0	0	8	0	0	0	1	0	0	0	0
OG0007447	0	0	0	0	1	0	0	8	0	0	0	0
OG0007448	0	1	0	1	5	2	0	0	0	0	0	0
OG0007449	1	1	0	6	1	0	0	0	0	0	0	0
OG0007482	1	1	1	0	0	0	0	0	0	1	2	2
OG0007484	1	0	0	1	1	0	1	0	0	1	2	1
OG0007489	0	1	1	1	1	1	1	0	0	1	1	0
OG0007493	1	1	0	1	0	0	1	0	0	1	2	1
OG0007494	1	0	0	0	1	1	1	0	0	0	3	1
OG0007497	1	0	0	1	1	0	1	0	0	0	3	1
OG0007499	0	1	0	3	0	1	1	0	0	0	2	0
OG0007502	1	0	0	1	1	2	0	0	0	1	1	1
OG0007503	1	0	0	2	1	0	2	0	0	1	1	0
OG0007507	0	0	0	0	0	0	0	1	0	0	7	0
OG0007509	0	1	0	0	1	1	1	0	0	1	2	1
OG0007511	0	1	1	2	0	0	0	0	0	0	3	1
OG0007515	0	1	1	1	1	1	1	0	0	0	1	1
OG0007518	1	1	0	1	1	0	1	0	0	0	2	1
OG0007519	1	1	1	1	0	0	0	0	0	2	2	0
OG0007527	1	0	0	1	1	0	1	0	0	1	2	1
OG0007528	1	0	0	1	1	0	1	0	0	1	2	1
OG0007529	0	1	0	0	1	1	0	0	0	1	3	1
OG0007533	1	0	0	1	1	1	1	0	0	1	2	0
OG0007539	0	0	0	0	0	0	0	1	0	1	6	0
OG0007548	0	0	0	1	1	1	1	1	0	0	1	2
OG0007551	1	1	1	1	0	0	0	0	0	1	2	1
OG0007553	0	1	1	1	0	0	0	0	0	1	4	0
OG0007554	0	1	1	0	0	0	0	0	0	2	2	2
OG0007555	1	0	0	1	2	1	0	0	0	1	1	1
OG0007557	0	0	0	0	0	0	0	1	0	0	4	3
OG0007560	1	1	1	2	0	0	0	0	0	1	2	0
OG0007565	1	1	1	1	0	0	0	0	0	1	2	1
OG0007566	0	0	0	0	0	0	0	1	0	0	7	0
OG0007576	1	1	0	0	0	2	0	0	0	1	2	1
OG0007577	1	1	1	3	0	0	0	0	0	0	2	0
OG0007579	0	0	0	0	0	0	0	2	0	5	1	0
OG0007582	1	0	0	1	1	2	1	0	0	0	1	1
OG0007584	0	1	1	4	0	0	0	0	0	1	1	0
OG0007585	0	1	0	0	0	0	0	0	0	1	4	2
OG0007588	1	0	0	2	1	1	0	0	0	1	2	0
OG0007596	1	0	0	0	0	0	0	0	0	3	2	2
OG0007597	0	1	1	1	0	0	0	0	0	2	3	0
OG0007601	1	1	1	1	1	0	1	0	0	1	1	0
OG0007605	0	0	1	0	0	2	2	0	0	0	2	1
OG0007611	0	1	1	0	1	1	1	0	0	1	2	0
OG0007615	0	0	0	0	1	2	0	1	0	1	2	1
OG0007616	1	0	0	1	1	1	0	0	0	1	1	2
OG0007618	0	0	0	1	1	1	1	1	0	1	1	1
OG0007619	1	1	1	1	1	1	1	0	0	0	1	0
OG0007621	1	1	0	0	0	1	1	0	0	1	2	1
OG0007625	1	0	0	2	0	2	1	0	0	0	2	0
OG0007627	1	0	0	0	0	0	0	0	0	1	5	1
OG0007632	0	1	1	0	1	2	0	0	0	1	1	1
OG0007633	1	0	1	1	0	0	0	0	0	1	3	1
OG0007636	1	0	0	1	1	1	0	0	0	1	2	1
OG0007638	1	1	1	2	0	0	0	0	0	0	2	1
OG0007639	1	1	0	0	1	0	1	0	0	1	2	1
OG0007642	1	0	0	1	1	1	1	0	0	0	2	1
OG0007644	0	1	1	0	0	0	0	2	0	1	2	1
OG0007647	1	0	0	1	2	1	1	0	0	0	2	0
OG0007653	1	0	0	1	1	1	0	0	0	1	2	1
OG0007654	0	1	0	1	0	0	0	0	0	1	2	3
OG0007655	1	0	0	1	1	0	0	0	0	1	2	2
OG0007656	2	0	0	1	1	0	1	0	0	0	2	1
OG0007660	0	1	1	1	2	0	1	0	0	0	1	1
OG0007661	0	1	1	1	0	0	0	0	0	1	3	1
OG0007662	1	0	0	2	0	1	0	0	0	0	2	2
OG0007664	1	1	1	0	1	2	0	0	0	0	2	0
OG0007668	1	0	0	1	1	0	0	0	0	2	2	1
OG0007669	1	0	0	0	1	1	0	0	0	1	2	2
OG0007671	1	1	0	0	1	1	0	0	0	2	1	1
OG0007672	1	1	1	1	0	0	0	0	0	1	2	1
OG0007674	1	0	0	0	1	1	2	0	0	0	2	1
OG0007676	1	1	0	1	0	1	0	0	0	1	2	1
OG0007682	1	0	0	1	0	0	0	0	0	2	1	3
OG0007684	1	0	0	1	0	0	0	1	0	1	2	2
OG0007686	0	0	0	0	0	0	0	1	0	1	3	3
OG0007695	1	1	1	0	0	0	0	0	0	2	1	2
OG0007696	0	2	1	1	0	0	0	0	0	1	2	1
OG0007698	0	0	1	1	0	1	0	0	0	3	1	1
OG0007700	0	1	1	0	1	1	0	0	0	1	2	1
OG0007702	1	1	1	1	0	0	0	0	0	1	2	1
OG0007707	0	0	0	0	0	0	0	1	0	2	4	1
OG0007709	0	1	0	1	1	1	1	0	0	1	1	1
OG0007717	0	0	0	1	1	1	1	1	0	1	1	1
OG0007721	2	0	0	0	0	4	1	0	0	0	1	0
OG0007723	1	0	0	1	1	1	0	0	0	1	2	1
OG0007724	1	0	1	1	1	1	1	0	0	0	1	1
OG0007726	1	1	0	0	1	0	0	1	0	1	2	1
OG0007730	0	0	0	0	2	0	0	1	0	1	4	0
OG0007731	0	0	0	3	0	1	0	3	0	0	1	0
OG0007732	0	1	0	1	1	0	1	0	0	2	1	1
OG0007733	1	0	0	1	0	0	1	0	0	1	2	2
OG0007734	1	1	1	1	0	0	0	0	0	1	2	1
OG0007738	0	0	0	0	1	3	1	1	0	1	1	0
OG0007740	1	0	0	1	1	1	1	0	0	1	1	1
OG0007748	0	0	0	5	0	0	0	1	0	1	1	0
OG0007749	1	0	0	1	1	2	0	0	0	0	2	1
OG0007750	1	1	1	1	0	0	0	0	0	1	2	1
OG0007751	0	1	1	0	1	1	1	0	0	1	1	1
OG0007752	1	1	0	0	3	0	1	0	0	0	1	1
OG0007758	1	1	1	1	1	0	0	0	0	1	1	1
OG0007760	1	1	0	0	1	1	0	0	0	1	2	1
OG0007762	0	0	0	0	2	1	0	1	0	1	2	1
OG0007765	1	1	0	0	1	2	1	0	0	1	1	0
OG0007767	0	0	1	0	1	1	1	0	0	1	2	1
OG0007785	0	0	1	2	1	2	1	0	0	0	0	1
OG0007787	0	1	1	0	1	4	1	0	0	0	0	0
OG0007798	1	0	0	2	2	1	1	0	0	1	0	0
OG0007799	1	1	1	0	1	1	1	0	0	1	0	1
OG0007810	0	1	1	2	2	0	2	0	0	0	0	0
OG0007824	1	1	0	0	1	2	2	1	0	0	0	0
OG0007828	1	1	1	1	1	0	1	0	0	1	0	1
OG0007831	1	1	1	1	1	1	2	0	0	0	0	0
OG0007833	1	1	1	1	1	1	2	0	0	0	0	0
OG0007836	1	1	1	1	1	1	2	0	0	0	0	0
OG0007837	1	1	1	0	1	1	2	0	0	1	0	0
OG0007839	1	1	1	0	2	2	1	0	0	0	0	0
OG0007842	1	1	1	0	1	3	1	0	0	0	0	0
OG0007843	0	1	1	1	1	2	1	0	0	1	0	0
OG0007846	1	0	0	1	1	1	2	0	0	1	0	1
OG0007850	2	1	1	1	1	1	1	0	0	0	0	0
OG0007851	0	1	0	2	2	2	1	0	0	0	0	0
OG0007853	0	0	1	2	2	2	1	0	0	0	0	0
OG0007860	1	0	0	3	1	1	1	0	0	1	0	0
OG0007861	1	0	1	0	1	2	1	0	0	1	0	1
OG0007865	0	1	0	2	1	2	2	0	0	0	0	0
OG0007867	1	1	0	2	0	3	1	0	0	0	0	0
OG0007872	0	2	1	2	0	0	0	0	0	1	0	2
OG0007875	1	1	0	1	1	2	0	0	0	1	0	1
OG0007922	0	1	3	1	0	3	0	0	0	0	0	0
OG0007923	0	0	7	0	0	1	0	0	0	0	0	0
OG0007925	2	1	1	4	0	0	0	0	0	0	0	0
OG0007926	0	0	1	0	0	0	0	7	0	0	0	0
OG0007928	0	1	1	5	0	0	0	0	0	1	0	0
OG0007929	1	1	1	0	1	2	0	0	0	2	0	0
OG0007930	1	1	2	0	0	0	0	0	0	4	0	0
OG0007931	0	0	1	7	0	0	0	0	0	0	0	0
OG0007932	0	0	1	4	3	0	0	0	0	0	0	0
OG0007933	1	2	2	3	0	0	0	0	0	0	0	0
OG0007934	0	1	1	2	0	4	0	0	0	0	0	0
OG0007935	1	0	1	2	1	1	0	0	0	2	0	0
OG0007936	4	1	1	0	1	0	0	0	0	1	0	0
OG0007937	0	0	0	0	0	4	0	1	0	3	0	0
OG0007938	0	0	0	1	0	2	0	1	0	4	0	0
OG0007946	0	0	0	0	0	0	0	7	0	1	0	0
OG0007948	1	0	0	2	0	0	0	4	0	1	0	0
OG0007952	0	0	0	0	0	0	0	7	0	1	0	0
OG0007953	0	0	0	3	0	0	0	5	0	0	0	0
OG0007961	2	0	0	3	2	1	0	0	0	0	0	0
OG0007962	1	0	0	7	0	0	0	0	0	0	0	0
OG0007965	1	0	0	7	0	0	0	0	0	0	0	0
OG0007985	3	0	0	0	0	5	0	0	0	0	0	0
OG0007997	0	0	0	0	3	0	0	1	0	0	3	0
OG0007998	1	1	1	0	0	0	0	0	0	0	2	2
OG0008000	0	0	1	0	0	0	0	0	0	0	4	2
OG0008001	1	1	0	1	0	0	0	0	0	1	2	1
OG0008002	1	0	0	0	0	0	0	0	0	1	4	1
OG0008003	0	1	0	2	0	0	0	0	0	1	2	1
OG0008010	1	0	0	1	1	0	0	0	0	1	2	1
OG0008013	0	1	0	0	0	0	0	0	0	1	3	2
OG0008017	0	0	1	1	1	0	0	0	0	0	4	0
OG0008018	0	0	1	0	0	1	1	0	0	1	2	1
OG0008019	1	1	0	1	1	0	0	0	0	1	2	0
OG0008026	0	0	0	0	0	0	0	1	0	0	6	0
OG0008033	0	1	0	0	1	1	1	0	0	0	2	1
OG0008036	0	0	0	0	1	0	1	1	0	1	2	1
OG0008043	0	1	1	0	0	0	0	0	0	1	3	1
OG0008047	1	0	0	0	0	0	0	0	0	0	4	2
OG0008048	1	0	0	0	0	2	1	0	0	1	1	1
OG0008049	1	0	0	1	1	2	0	0	0	0	2	0
OG0008056	1	0	1	0	0	0	0	0	0	0	2	3
OG0008058	0	3	3	0	0	0	0	0	0	0	1	0
OG0008059	0	1	0	1	1	0	0	0	0	1	2	1
OG0008060	0	1	1	0	0	0	0	0	0	1	2	2
OG0008063	1	0	0	1	1	0	1	0	0	1	2	0
OG0008065	0	0	1	1	0	0	0	0	0	2	2	1
OG0008073	1	0	0	1	0	0	0	1	0	1	1	2
OG0008074	0	1	1	2	1	1	0	0	0	0	1	0
OG0008078	0	1	0	1	1	1	0	0	0	0	2	1
OG0008079	0	0	0	0	0	1	1	1	0	1	2	1
OG0008080	1	1	1	1	0	0	0	0	0	1	2	0
OG0008081	1	0	0	2	0	2	1	0	0	0	1	0
OG0008082	0	1	0	0	1	1	0	0	0	1	2	1
OG0008083	1	0	0	1	0	0	0	0	0	2	2	1
OG0008087	1	1	0	2	0	0	0	0	0	0	2	1
OG0008088	0	0	0	1	0	0	0	1	0	1	2	2
OG0008090	0	3	0	0	0	0	0	1	0	0	3	0
OG0008093	1	0	1	1	1	0	0	0	0	0	2	1
OG0008094	0	0	0	1	0	0	2	2	0	1	1	0
OG0008095	1	0	0	0	0	1	0	0	0	1	3	1
OG0008098	1	0	0	0	1	0	1	0	0	1	2	1
OG0008104	0	0	0	1	1	1	1	1	0	1	1	0
OG0008105	0	0	0	0	0	0	0	2	0	0	5	0
OG0008106	0	1	0	0	0	1	2	1	0	0	2	0
OG0008111	0	1	1	0	0	0	0	0	0	1	4	0
OG0008123	0	1	0	1	0	1	0	0	0	0	3	1
OG0008131	0	0	1	0	1	2	0	0	0	1	2	0
OG0008137	0	1	0	0	0	1	1	0	0	1	2	1
OG0008144	1	1	0	0	0	1	0	0	0	1	2	1
OG0008146	1	1	1	0	0	0	0	0	0	2	1	1
OG0008151	0	0	0	0	0	0	0	1	0	3	2	1
OG0008154	0	1	0	1	1	0	0	0	0	2	2	0
OG0008156	1	0	0	1	0	0	0	0	0	1	2	2
OG0008160	0	1	1	0	1	2	0	0	0	1	1	0
OG0008162	0	1	1	1	1	0	1	0	0	0	2	0
OG0008165	1	0	1	0	0	0	0	0	0	2	2	1
OG0008169	1	0	1	0	0	0	0	0	0	3	2	0
OG0008171	1	0	0	1	0	0	0	0	0	2	2	1
OG0008174	2	1	1	1	0	0	0	0	0	0	1	1
OG0008177	0	1	0	1	0	0	0	0	0	1	2	2
OG0008183	1	1	0	0	1	1	0	0	0	0	2	1
OG0008194	0	1	1	0	0	0	0	0	0	0	3	2
OG0008195	1	1	0	0	1	0	0	0	0	1	2	1
OG0008197	0	0	1	3	0	0	0	0	0	1	2	0
OG0008205	1	0	1	0	0	1	0	0	0	1	2	1
OG0008210	1	1	0	2	0	0	0	0	0	1	1	1
OG0008217	1	1	0	1	0	0	0	0	0	1	2	1
OG0008219	0	1	0	1	1	0	1	0	0	1	1	1
OG0008220	1	1	0	1	0	0	0	0	0	1	2	1
OG0008223	1	1	0	1	1	0	0	0	0	1	1	1
OG0008226	1	0	0	0	1	0	1	0	0	1	2	1
OG0008228	1	1	0	0	1	0	0	0	0	2	1	1
OG0008237	1	1	0	0	1	0	0	0	0	1	2	1
OG0008244	1	1	0	0	1	0	3	0	0	1	0	0
OG0008271	0	0	0	0	5	0	1	1	0	0	0	0
OG0008275	0	1	1	0	4	0	1	0	0	0	0	0
OG0008279	1	1	1	1	0	1	1	0	0	1	0	0
OG0008289	0	1	1	0	1	2	2	0	0	0	0	0
OG0008296	0	1	0	2	1	1	1	0	0	1	0	0
OG0008302	2	0	0	1	1	2	1	0	0	0	0	0
OG0008303	0	0	1	0	0	4	2	0	0	0	0	0
OG0008310	1	0	0	1	1	2	1	0	0	1	0	0
OG0008312	0	1	1	3	1	0	1	0	0	0	0	0
OG0008315	1	1	1	1	1	1	1	0	0	0	0	0
OG0008318	1	1	0	1	2	0	1	0	0	0	0	1
OG0008325	1	0	0	1	1	1	3	0	0	0	0	0
OG0008329	0	1	0	0	1	3	2	0	0	0	0	0
OG0008330	1	0	1	1	1	1	1	0	0	0	0	1
OG0008332	0	0	0	0	1	2	3	1	0	0	0	0
OG0008333	0	1	3	0	1	1	1	0	0	0	0	0
OG0008337	0	1	1	0	1	1	1	0	0	1	0	1
OG0008338	1	0	0	1	1	2	1	0	0	0	0	1
OG0008347	1	0	0	1	1	2	1	0	0	1	0	0
OG0008348	2	0	0	1	1	2	1	0	0	0	0	0
OG0008352	0	1	1	1	0	2	1	0	0	0	0	1
OG0008354	1	0	1	1	0	2	2	0	0	0	0	0
OG0008359	1	0	0	0	1	3	1	0	0	1	0	0
OG0008362	1	1	2	0	1	0	1	0	0	1	0	0
OG0008375	1	1	1	0	1	1	0	0	0	1	0	1
OG0008377	0	1	1	0	0	2	0	0	0	2	0	1
OG0008380	0	1	2	0	0	0	0	0	0	0	0	4
OG0008381	1	1	1	2	0	0	0	0	0	1	0	1
OG0008382	0	1	1	0	0	1	0	0	0	3	0	1
OG0008384	1	1	0	1	2	0	0	0	0	1	0	1
OG0008387	1	1	0	0	1	2	0	0	0	1	0	1
OG0008424	2	1	1	0	2	1	0	0	0	0	0	0
OG0008425	0	1	2	3	0	0	0	0	0	1	0	0
OG0008426	0	0	1	6	0	0	0	0	0	0	0	0
OG0008427	0	0	3	0	4	0	0	0	0	0	0	0
OG0008429	2	1	2	0	0	1	0	0	0	1	0	0
OG0008430	1	3	2	1	0	0	0	0	0	0	0	0
OG0008432	0	0	2	1	0	4	0	0	0	0	0	0
OG0008435	0	0	1	0	0	0	0	6	0	0	0	0
OG0008437	0	2	1	4	0	0	0	0	0	0	0	0
OG0008439	0	0	0	0	5	0	0	1	0	1	0	0
OG0008444	1	0	0	0	0	0	0	0	0	6	0	0
OG0008445	0	1	0	4	0	0	0	0	0	2	0	0
OG0008449	1	0	0	5	0	0	0	0	0	1	0	0
OG0008458	0	0	0	0	5	1	0	1	0	0	0	0
OG0008459	0	0	0	1	3	2	0	1	0	0	0	0
OG0008475	4	0	0	3	0	0	0	0	0	0	0	0
OG0008507	1	0	0	0	0	6	0	0	0	0	0	0
OG0008532	1	1	1	0	0	0	0	0	0	0	2	1
OG0008537	2	0	0	0	0	1	0	0	0	1	1	1
OG0008539	0	1	1	0	0	0	0	0	0	1	2	1
OG0008558	0	0	1	0	0	0	0	0	0	0	2	3
OG0008562	0	1	1	1	0	0	0	0	0	1	2	0
OG0008564	0	0	0	1	0	0	0	1	0	1	2	1
OG0008569	0	1	0	0	1	0	0	0	0	0	2	2
OG0008591	0	0	0	0	1	0	3	1	0	0	1	0
OG0008597	0	1	1	2	0	0	0	0	0	0	2	0
OG0008598	1	0	0	1	0	0	0	0	0	1	2	1
OG0008599	1	0	0	0	0	0	0	1	0	1	2	1
OG0008610	0	0	0	0	1	2	0	2	0	0	1	0
OG0008613	0	1	0	0	0	0	0	0	0	1	3	1
OG0008616	0	1	1	0	0	0	0	0	0	2	2	0
OG0008621	1	1	1	0	0	0	0	0	0	0	3	0
OG0008633	1	0	0	0	1	0	0	1	0	1	2	0
OG0008637	0	1	0	1	1	1	0	0	0	0	2	0
OG0008652	1	0	0	0	1	0	0	0	0	0	3	1
OG0008657	0	1	1	1	0	0	0	0	0	1	2	0
OG0008663	1	1	1	0	0	0	0	0	0	0	2	1
OG0008665	1	1	0	0	0	0	0	0	0	0	2	2
OG0008668	1	0	0	0	1	1	0	0	0	0	2	1
OG0008673	0	0	0	0	0	0	0	1	0	0	1	4
OG0008675	0	1	0	0	1	0	1	0	0	1	1	1
OG0008676	1	0	0	1	0	1	0	0	0	1	2	0
OG0008678	0	1	0	1	0	0	0	1	0	1	1	1
OG0008679	0	0	0	1	0	0	0	1	0	2	1	1
OG0008680	1	1	0	1	0	0	0	0	0	1	1	1
OG0008681	0	1	0	0	1	1	0	0	0	0	2	1
OG0008682	1	0	0	1	1	0	0	0	0	1	2	0
OG0008684	0	1	1	2	0	0	0	0	0	0	2	0
OG0008685	0	0	1	1	0	0	0	0	0	1	2	1
OG0008686	1	0	1	0	0	0	0	0	0	2	1	1
OG0008690	2	0	0	1	0	0	0	0	0	1	1	1
OG0008698	0	0	0	0	0	0	0	1	0	1	2	2
OG0008700	0	1	1	0	0	0	0	0	0	1	2	1
OG0008701	1	1	1	0	0	0	0	0	0	1	2	0
OG0008705	0	1	1	1	0	0	0	0	0	1	2	0
OG0008707	0	1	0	0	0	0	0	0	0	3	2	0
OG0008709	1	1	1	0	0	0	1	0	0	0	1	1
OG0008711	2	1	1	0	0	0	0	0	0	0	2	0
OG0008714	0	1	0	1	1	0	1	0	0	1	1	0
OG0008717	0	1	1	0	0	0	0	0	0	1	2	1
OG0008731	0	1	0	0	1	0	1	0	0	1	1	1
OG0008732	0	2	0	0	1	1	0	0	0	0	2	0
OG0008734	0	1	1	2	0	0	0	0	0	0	2	0
OG0008737	0	0	1	0	0	0	0	0	0	2	2	1
OG0008750	0	0	0	1	0	0	0	2	0	0	3	0
OG0008755	1	1	0	1	0	0	0	0	0	1	1	1
OG0008758	0	0	0	0	0	0	0	1	0	1	4	0
OG0008763	0	0	0	0	0	0	0	2	0	0	2	2
OG0008767	1	1	0	0	0	0	0	0	0	1	2	1
OG0008772	1	1	0	0	0	0	0	0	0	1	2	1
OG0008773	0	3	1	0	0	0	0	0	0	0	2	0
OG0008776	1	1	1	0	0	0	0	0	0	0	2	1
OG0008781	1	1	0	0	1	0	0	0	0	1	1	1
OG0008782	2	0	0	0	0	0	0	0	0	1	2	1
OG0008783	0	0	0	0	1	0	0	1	0	1	1	2
OG0008787	1	0	0	0	1	0	0	1	0	0	2	1
OG0008788	1	0	0	0	1	1	0	0	0	1	1	1
OG0008790	1	1	0	0	0	0	1	0	0	1	1	1
OG0008791	0	0	1	0	0	4	0	0	0	0	1	0
OG0008793	0	0	1	2	0	0	0	0	0	0	2	1
OG0008794	1	0	0	0	1	0	0	0	0	1	2	1
OG0008795	1	1	0	0	2	0	0	0	0	0	1	1
OG0008796	0	1	0	1	0	0	0	0	0	1	2	1
OG0008797	1	0	1	0	2	0	0	0	0	0	1	1
OG0008830	0	1	1	1	0	1	1	0	0	1	0	0
OG0008832	1	0	0	2	0	1	2	0	0	0	0	0
OG0008847	0	1	1	0	0	2	2	0	0	0	0	0
OG0008861	0	1	1	2	0	1	1	0	0	0	0	0
OG0008862	0	1	1	0	1	2	1	0	0	0	0	0
OG0008864	0	1	0	0	0	2	1	0	0	1	0	1
OG0008867	0	1	0	0	0	4	1	0	0	0	0	0
OG0008877	0	1	0	1	1	2	1	0	0	0	0	0
OG0008881	0	3	1	0	0	0	2	0	0	0	0	0
OG0008890	0	1	1	1	1	1	1	0	0	0	0	0
OG0008896	0	1	0	0	2	2	1	0	0	0	0	0
OG0008915	1	0	1	0	1	1	1	0	0	1	0	0
OG0008918	0	0	0	1	2	1	1	1	0	0	0	0
OG0008920	1	0	0	2	0	2	1	0	0	0	0	0
OG0008926	1	0	0	0	1	2	2	0	0	0	0	0
OG0008929	2	1	1	1	0	0	1	0	0	0	0	0
OG0008931	0	1	0	1	1	2	1	0	0	0	0	0
OG0008932	1	0	1	1	1	1	1	0	0	0	0	0
OG0008934	1	0	0	1	0	2	2	0	0	0	0	0
OG0008938	1	0	0	1	1	1	1	0	0	1	0	0
OG0008944	0	3	1	0	0	0	0	0	0	0	0	2
OG0008946	0	1	1	2	0	0	0	0	0	0	0	2
OG0008947	0	1	0	2	1	1	0	0	0	0	0	1
OG0008948	1	1	1	0	0	1	0	0	0	1	0	1
OG0008955	1	1	0	1	2	0	0	0	0	0	0	1
OG0008959	0	1	1	0	0	0	0	0	0	2	0	2
OG0008960	0	1	2	1	0	0	0	0	0	0	0	2
OG0008961	0	1	0	1	1	2	0	0	0	0	0	1
OG0008964	1	1	0	0	1	1	0	0	0	1	0	1
OG0008965	3	0	0	1	0	0	0	0	0	1	0	1
OG0009021	1	1	1	0	1	1	0	0	0	1	0	0
OG0009022	0	0	3	3	0	0	0	0	0	0	0	0
OG0009023	0	0	3	2	1	0	0	0	0	0	0	0
OG0009025	1	1	1	1	0	0	0	0	0	2	0	0
OG0009026	1	2	1	1	0	0	0	0	0	1	0	0
OG0009027	3	1	1	0	1	0	0	0	0	0	0	0
OG0009029	0	2	2	0	1	0	0	0	0	1	0	0
OG0009032	2	1	1	0	0	0	0	0	0	2	0	0
OG0009033	2	1	1	2	0	0	0	0	0	0	0	0
OG0009036	1	1	1	2	0	0	0	0	0	1	0	0
OG0009037	2	1	1	0	1	0	0	0	0	1	0	0
OG0009038	1	1	1	2	1	0	0	0	0	0	0	0
OG0009040	0	3	2	0	0	0	0	0	0	1	0	0
OG0009042	0	0	0	0	3	1	0	1	0	1	0	0
OG0009048	0	0	0	2	2	0	0	1	0	1	0	0
OG0009049	1	1	0	1	1	1	0	0	0	1	0	0
OG0009052	0	1	0	1	1	2	0	0	0	1	0	0
OG0009057	0	1	0	3	0	0	0	0	0	2	0	0
OG0009059	2	0	0	0	2	0	0	0	0	2	0	0
OG0009061	0	5	0	0	0	0	0	0	0	1	0	0
OG0009062	0	1	0	1	0	3	0	0	0	1	0	0
OG0009064	0	0	0	2	0	0	0	4	0	0	0	0
OG0009070	0	0	0	0	1	4	0	1	0	0	0	0
OG0009072	0	0	0	0	2	3	0	1	0	0	0	0
OG0009074	0	3	0	2	1	0	0	0	0	0	0	0
OG0009076	0	1	0	0	5	0	0	0	0	0	0	0
OG0009149	0	0	0	0	0	2	0	1	0	0	2	0
OG0009154	0	0	1	0	0	0	0	0	0	1	2	1
OG0009162	1	0	1	0	0	0	0	0	0	1	2	0
OG0009165	0	1	1	0	0	0	0	0	0	0	2	1
OG0009174	1	0	0	1	0	0	0	0	0	1	1	1
OG0009178	0	1	1	0	0	0	0	0	0	1	1	1
OG0009181	1	0	0	0	0	0	0	0	0	1	2	1
OG0009189	1	0	0	0	0	0	0	0	0	0	3	1
OG0009192	1	0	0	1	0	0	0	0	0	1	2	0
OG0009203	0	1	1	0	0	2	0	0	0	0	1	0
OG0009207	0	0	1	1	0	0	0	0	0	1	2	0
OG0009210	0	1	1	0	0	0	0	0	0	1	2	0
OG0009214	0	1	0	0	0	0	0	0	0	3	1	0
OG0009219	0	1	1	0	0	0	0	0	0	1	2	0
OG0009222	0	1	1	0	0	0	0	0	0	0	2	1
OG0009239	0	0	1	0	0	0	0	0	0	1	3	0
OG0009240	1	0	0	0	0	0	0	0	0	1	2	1
OG0009243	0	1	0	0	0	1	0	0	0	1	2	0
OG0009247	1	0	0	0	0	0	0	0	0	1	2	1
OG0009248	0	0	1	1	0	1	0	0	0	0	2	0
OG0009250	0	1	1	0	0	0	0	0	0	1	1	1
OG0009258	0	0	0	1	0	0	0	1	0	1	2	0
OG0009263	0	1	1	0	0	0	0	0	0	0	2	1
OG0009268	0	0	1	1	0	1	0	0	0	0	2	0
OG0009269	0	2	0	0	0	0	0	0	0	1	1	1
OG0009272	1	0	0	2	0	0	0	0	0	0	2	0
OG0009275	0	0	0	0	0	0	0	4	0	0	1	0
OG0009279	0	0	0	0	0	0	0	2	0	2	1	0
OG0009280	0	0	1	0	0	0	0	0	0	0	3	1
OG0009281	0	0	0	0	0	0	0	1	0	0	4	0
OG0009283	1	1	0	0	0	0	0	0	0	1	2	0
OG0009284	0	0	1	0	0	0	0	0	0	0	4	0
OG0009289	2	0	0	0	0	0	0	0	0	0	2	1
OG0009306	1	1	0	0	0	0	0	2	0	0	1	0
OG0009310	1	0	0	1	0	0	0	0	0	1	2	0
OG0009313	2	0	0	0	0	0	0	0	0	0	3	0
OG0009329	1	0	0	0	1	0	1	0	0	0	2	0
OG0009333	0	0	1	1	0	0	0	0	0	1	2	0
OG0009335	0	1	1	0	0	0	0	0	0	2	1	0
OG0009338	0	1	1	1	0	0	0	0	0	0	2	0
OG0009355	2	0	0	0	0	0	0	0	0	0	2	1
OG0009358	0	1	1	1	0	0	0	0	0	0	1	1
OG0009359	1	1	1	1	0	0	0	0	0	0	1	0
OG0009361	1	0	0	1	0	0	0	0	0	1	2	0
OG0009367	1	0	0	0	0	0	0	0	0	0	2	2
OG0009380	1	0	0	0	0	0	0	0	0	1	2	1
OG0009383	0	0	0	0	0	0	0	3	0	0	2	0
OG0009385	0	0	0	0	0	0	0	1	0	1	2	1
OG0009391	1	0	0	0	0	0	0	0	0	1	2	1
OG0009395	2	0	0	0	0	0	0	0	0	0	3	0
OG0009396	0	1	0	0	1	0	0	0	0	0	2	1
OG0009399	0	1	1	0	0	0	0	0	0	1	2	0
OG0009402	1	0	0	1	0	0	1	0	0	0	2	0
OG0009409	1	0	0	0	0	0	0	0	0	1	2	1
OG0009410	0	0	0	0	0	0	1	1	0	2	1	0
OG0009417	1	0	0	0	0	0	0	0	0	1	2	1
OG0009422	0	1	1	0	0	0	0	0	0	1	2	0
OG0009423	0	1	1	0	0	0	0	0	0	1	2	0
OG0009435	1	1	0	0	1	0	0	0	0	0	1	1
OG0009440	0	1	0	1	0	0	0	0	0	1	1	1
OG0009442	0	0	0	1	0	0	0	1	0	1	1	1
OG0009447	0	0	0	0	1	0	0	1	0	2	1	0
OG0009449	1	0	0	0	0	0	0	0	0	2	1	1
OG0009452	0	0	1	0	0	1	0	0	0	1	1	1
OG0009457	0	1	0	1	0	0	0	0	0	2	1	0
OG0009459	0	1	0	1	0	0	0	0	0	1	1	1
OG0009482	0	0	1	1	1	1	1	0	0	0	0	0
OG0009484	0	0	0	0	0	0	4	1	0	0	0	0
OG0009504	0	0	0	0	1	0	2	2	0	0	0	0
OG0009507	0	0	0	0	0	0	4	1	0	0	0	0
OG0009522	0	1	0	0	1	1	1	0	0	0	0	1
OG0009528	0	1	0	1	0	1	1	0	0	0	0	1
OG0009546	0	0	0	0	3	0	1	1	0	0	0	0
OG0009549	0	1	1	0	1	1	1	0	0	0	0	0
OG0009579	0	1	0	1	1	1	1	0	0	0	0	0
OG0009598	1	0	0	2	1	0	1	0	0	0	0	0
OG0009604	1	0	0	1	1	1	1	0	0	0	0	0
OG0009612	0	1	1	0	0	2	1	0	0	0	0	0
OG0009632	0	1	1	0	1	0	1	0	0	1	0	0
OG0009636	1	1	1	0	0	0	1	0	0	1	0	0
OG0009640	1	1	0	0	0	0	0	0	0	2	0	1
OG0009641	0	1	0	1	1	0	0	0	0	1	0	1
OG0009644	0	1	0	0	2	1	0	0	0	0	0	1
OG0009645	2	1	0	0	0	0	0	0	0	1	0	1
OG0009660	1	1	0	0	1	0	0	0	0	1	0	1
OG0009661	0	0	0	0	0	0	0	4	0	0	0	1
OG0009737	0	1	1	1	1	0	0	0	0	1	0	0
OG0009741	0	0	1	1	1	2	0	0	0	0	0	0
OG0009742	1	1	1	0	0	0	0	0	0	2	0	0
OG0009744	1	1	1	0	0	0	0	0	0	2	0	0
OG0009748	0	0	1	0	3	1	0	0	0	0	0	0
OG0009749	0	1	1	2	0	0	0	0	0	1	0	0
OG0009751	0	0	1	4	0	0	0	0	0	0	0	0
OG0009752	1	1	1	0	1	0	0	0	0	1	0	0
OG0009753	0	0	1	4	0	0	0	0	0	0	0	0
OG0009756	0	1	3	0	0	0	0	0	0	1	0	0
OG0009757	0	0	1	1	1	2	0	0	0	0	0	0
OG0009758	0	0	1	0	0	2	0	1	0	1	0	0
OG0009759	0	1	1	0	1	2	0	0	0	0	0	0
OG0009760	0	2	1	2	0	0	0	0	0	0	0	0
OG0009761	0	3	1	1	0	0	0	0	0	0	0	0
OG0009762	0	2	1	0	0	0	0	0	0	2	0	0
OG0009763	1	1	1	1	0	0	0	0	0	1	0	0
OG0009764	1	1	1	1	0	0	0	0	0	1	0	0
OG0009765	0	1	1	0	0	0	0	0	0	3	0	0
OG0009766	0	1	1	1	0	0	0	0	0	2	0	0
OG0009767	1	1	2	1	0	0	0	0	0	0	0	0
OG0009768	1	1	1	0	0	0	0	0	0	2	0	0
OG0009769	1	1	1	0	1	0	0	0	0	1	0	0
OG0009770	0	1	1	3	0	0	0	0	0	0	0	0
OG0009771	0	2	1	1	1	0	0	0	0	0	0	0
OG0009779	0	0	0	0	1	1	0	1	0	2	0	0
OG0009780	0	1	0	2	0	0	0	0	0	2	0	0
OG0009783	1	0	0	0	1	2	0	0	0	1	0	0
OG0009785	0	0	0	0	0	0	0	1	0	4	0	0
OG0009800	0	0	0	0	1	2	0	1	0	1	0	0
OG0009805	1	1	0	2	0	0	0	0	0	1	0	0
OG0009806	0	0	0	2	0	0	0	3	0	0	0	0
OG0009812	0	1	0	4	0	0	0	0	0	0	0	0
OG0009813	0	1	0	0	1	3	0	0	0	0	0	0
OG0009814	0	1	0	2	1	1	0	0	0	0	0	0
OG0009816	0	1	0	0	1	3	0	0	0	0	0	0
OG0009845	1	0	0	0	2	2	0	0	0	0	0	0
OG0009924	0	0	0	0	0	0	0	3	0	0	1	0
OG0009925	0	2	0	0	0	0	0	0	0	0	2	0
OG0009931	0	0	0	0	0	0	0	1	0	1	2	0
OG0009938	1	0	0	0	0	0	0	0	0	0	2	1
OG0009963	0	0	0	0	0	0	0	1	0	0	3	0
OG0009971	0	0	1	0	0	0	0	0	0	1	2	0
OG0009974	1	0	0	1	0	0	0	0	0	0	2	0
OG0009976	1	0	0	1	0	0	0	0	0	1	1	0
OG0009980	0	1	0	0	1	1	0	0	0	0	1	0
OG0009989	0	0	0	0	0	2	0	1	0	0	1	0
OG0009990	0	0	1	1	0	0	0	0	0	0	2	0
OG0010001	0	1	0	0	0	0	0	0	0	0	2	1
OG0010023	3	0	0	0	0	0	0	0	0	0	1	0
OG0010024	0	1	0	0	0	0	0	0	0	1	1	1
OG0010033	0	0	0	0	0	0	0	1	0	0	3	0
OG0010040	1	0	0	0	1	0	0	0	0	0	1	1
OG0010046	0	1	0	1	0	0	0	0	0	0	1	1
OG0010050	0	1	0	0	0	0	0	0	0	0	3	0
OG0010062	1	0	0	0	0	0	0	0	0	1	2	0
OG0010070	0	1	0	0	0	0	0	0	0	1	1	1
OG0010075	0	1	1	0	0	0	0	0	0	1	1	0
OG0010087	1	0	0	0	0	0	0	0	0	0	2	1
OG0010088	0	0	1	0	0	0	0	0	0	1	2	0
OG0010100	0	1	0	0	0	0	0	0	0	0	2	1
OG0010109	1	0	0	0	0	0	0	0	0	0	3	0
OG0010124	1	0	0	0	0	0	0	0	0	1	1	1
OG0010126	0	1	0	0	0	0	0	0	0	1	1	1
OG0010127	0	1	0	0	0	1	0	0	0	1	1	0
OG0010148	1	0	0	1	0	0	0	0	0	0	2	0
OG0010149	1	1	0	0	0	0	0	0	0	0	2	0
OG0010153	0	1	0	0	0	0	0	0	0	1	2	0
OG0010154	0	1	1	0	0	0	0	0	0	0	2	0
OG0010180	1	0	0	1	0	0	0	0	0	1	1	0
OG0010187	1	0	0	0	0	0	0	0	0	2	1	0
OG0010196	0	0	0	0	0	0	0	2	0	1	1	0
OG0010200	0	1	0	0	0	0	0	0	0	1	1	1
OG0010222	1	1	1	0	0	0	0	0	0	0	1	0
OG0010224	1	0	0	0	0	0	0	0	0	1	1	1
OG0010234	0	1	1	0	0	0	0	0	0	0	2	0
OG0010256	1	0	0	0	1	1	1	0	0	0	0	0
OG0010259	0	0	1	0	0	0	3	0	0	0	0	0
OG0010266	0	0	0	0	0	0	3	1	0	0	0	0
OG0010304	0	1	1	0	0	0	1	0	0	1	0	0
OG0010308	1	0	0	0	1	1	1	0	0	0	0	0
OG0010323	1	0	0	1	1	0	1	0	0	0	0	0
OG0010332	0	1	0	0	1	1	1	0	0	0	0	0
OG0010363	0	0	0	0	0	0	2	1	0	1	0	0
OG0010368	0	1	0	1	0	0	1	0	0	0	0	1
OG0010370	0	0	0	0	0	0	2	2	0	0	0	0
OG0010380	1	0	0	1	1	0	1	0	0	0	0	0
OG0010403	0	0	1	0	0	2	1	0	0	0	0	0
OG0010406	0	1	1	1	0	0	1	0	0	0	0	0
OG0010416	0	2	1	0	0	0	1	0	0	0	0	0
OG0010436	1	0	0	0	1	1	1	0	0	0	0	0
OG0010460	1	2	0	0	0	0	1	0	0	0	0	0
OG0010470	0	0	0	1	0	0	1	2	0	0	0	0
OG0010500	0	1	0	0	0	1	2	0	0	0	0	0
OG0010501	0	1	1	0	0	0	1	0	0	1	0	0
OG0010502	0	1	1	0	0	0	2	0	0	0	0	0
OG0010513	0	1	0	0	2	0	1	0	0	0	0	0
OG0010519	0	0	0	1	0	0	0	1	0	1	0	1
OG0010526	0	1	1	0	0	0	0	0	0	1	0	1
OG0010527	0	1	1	0	0	0	0	0	0	0	0	2
OG0010528	1	1	0	0	0	0	0	0	0	1	0	1
OG0010530	0	1	0	0	1	0	0	0	0	1	0	1
OG0010532	1	0	0	0	0	0	0	0	0	2	0	1
[truncated: 322 more rows]
