# Supplementary material for: Tracing animal genomic evolution with the chromosomal-level assembly of the freshwater sponge Ephydatia muelleri
Source: Nat Commun. 2020 Jul 27;11:3676. doi: 10.1038/s41467-020-17397-w (PMC7385117; doi:10.1038/s41467-020-17397-w)
Supplement: Supplementary file 9 — Supplementary Data 5 [file 41467_2020_17397_MOESM9_ESM.zip › Supplementary_Data_5_gain_loss_analyses_lists/Loss_Analysis/porosis_losses/Sycon_losses]

OG0000045	2	1	1	0	0	0	0	31	35	47	56	27
OG0000056	6	0	0	0	36	53	46	0	1	15	12	3
OG0000110	3	0	0	0	13	77	31	0	0	0	0	0
OG0000125	0	1	1	0	0	0	0	6	13	11	62	23
OG0000137	0	7	3	0	0	0	0	2	10	10	76	4
OG0000163	1	0	0	0	0	0	0	0	0	39	38	24
OG0000182	0	3	1	0	27	19	18	2	5	5	18	0
OG0000313	0	2	61	0	0	0	6	0	0	0	0	0
OG0000316	4	0	0	0	0	28	3	0	0	2	24	7
OG0000320	2	0	0	0	8	17	41	0	0	0	0	0
OG0000348	1	1	1	0	0	0	0	0	0	19	34	8
OG0000372	0	1	1	0	0	0	1	6	6	3	37	6
OG0000382	0	3	52	0	0	0	0	0	0	2	3	0
OG0000425	0	24	5	0	0	0	0	0	0	4	21	1
OG0000462	0	1	0	0	0	0	0	2	25	0	24	0
OG0000482	0	4	2	0	0	3	3	4	3	5	26	1
OG0000499	1	1	0	0	0	0	1	1	0	11	35	0
OG0000508	0	1	0	0	4	2	4	2	17	6	11	2
OG0000510	1	36	0	0	3	1	1	0	0	1	6	0
OG0000521	2	1	2	0	3	2	3	0	0	2	31	2
OG0000544	0	0	1	0	3	1	0	1	42	0	0	0
OG0000582	2	2	1	0	1	1	13	0	0	24	0	2
OG0000646	1	1	0	0	1	6	29	0	0	1	3	0
OG0000680	0	1	1	0	2	10	1	5	9	0	11	1
OG0000738	1	1	0	0	2	10	22	0	0	1	2	0
OG0000740	2	0	0	0	0	0	0	3	7	8	10	9
OG0000775	0	1	0	0	1	0	3	0	0	1	32	0
OG0000783	0	1	0	0	0	0	0	0	0	2	35	0
OG0000799	1	0	0	0	15	10	12	0	0	0	0	0
OG0000806	0	1	1	0	0	0	0	5	5	6	14	5
OG0000815	0	1	0	0	1	4	6	0	1	0	23	1
OG0000830	3	0	0	0	18	10	5	0	0	0	1	0
OG0000856	0	5	3	0	1	0	0	2	4	5	16	0
OG0000859	1	0	0	0	1	1	0	0	0	1	28	4
OG0000887	0	1	2	0	19	13	1	0	0	0	0	0
OG0000900	1	0	0	0	0	2	0	4	2	8	13	5
OG0000925	5	0	0	0	6	10	7	0	0	3	2	2
OG0000942	0	0	1	0	3	9	8	1	1	2	9	0
OG0000987	1	0	0	0	0	0	0	0	0	4	24	4
OG0001030	1	1	1	0	2	3	8	1	1	6	6	2
OG0001088	6	0	0	0	0	26	0	0	0	0	0	0
OG0001166	1	1	1	0	1	0	2	4	13	2	3	2
OG0001194	1	0	0	0	19	2	7	0	0	1	0	0
OG0001198	0	1	0	0	12	10	7	0	0	0	0	0
OG0001223	1	0	0	0	0	0	0	0	1	0	25	2
OG0001225	0	1	0	0	0	0	0	0	0	0	28	0
OG0001289	0	1	1	0	9	0	0	2	1	6	8	0
OG0001292	1	1	0	0	0	0	0	0	0	10	13	3
OG0001341	0	1	0	0	27	0	0	0	0	0	0	0
OG0001370	0	0	1	0	3	14	0	0	0	4	5	0
OG0001378	2	1	0	0	10	1	1	0	0	7	4	1
OG0001392	1	1	1	0	17	0	1	2	1	1	1	1
OG0001404	3	2	2	0	4	7	2	0	1	3	2	1
OG0001425	5	1	0	0	20	0	0	0	0	1	0	0
OG0001458	0	1	0	0	2	4	6	1	2	3	4	3
OG0001469	1	1	1	0	13	6	0	1	1	0	2	0
OG0001476	4	3	4	0	3	2	1	0	0	1	3	5
OG0001494	2	0	1	0	2	2	15	0	0	1	2	1
OG0001507	0	0	1	0	2	2	1	3	2	3	6	6
OG0001517	1	0	0	0	3	5	15	1	1	0	0	0
OG0001540	0	0	3	0	0	0	0	0	0	5	17	0
OG0001567	0	6	3	0	1	2	0	3	4	2	3	1
OG0001573	0	1	1	0	0	2	0	0	0	3	15	3
OG0001585	1	0	0	0	0	0	0	0	0	20	3	1
OG0001597	2	1	1	0	3	4	2	1	2	3	3	3
OG0001603	1	0	0	0	1	2	2	1	1	1	2	14
OG0001613	1	0	1	0	2	0	0	0	2	3	3	13
OG0001622	4	0	0	0	0	19	0	0	0	0	0	2
OG0001632	15	0	0	0	2	8	0	0	0	0	0	0
OG0001646	4	2	1	0	1	1	3	2	1	3	3	3
OG0001649	1	0	0	0	0	0	0	0	0	0	23	0
OG0001656	2	1	0	0	1	5	1	0	0	2	9	3
OG0001661	1	3	1	0	13	1	1	0	0	0	4	0
OG0001665	0	5	0	0	0	0	0	0	0	0	19	0
OG0001765	0	0	1	0	0	0	0	0	0	0	22	0
OG0001793	0	1	1	0	2	2	1	0	0	1	12	3
OG0001798	0	1	0	0	0	0	0	0	0	21	1	0
OG0001824	2	0	0	0	7	4	3	0	1	1	4	1
OG0001857	1	1	5	0	0	0	0	15	1	0	0	0
OG0001881	0	1	2	0	0	0	0	0	0	5	13	1
OG0001898	0	2	0	0	0	0	0	0	0	0	17	3
OG0001926	1	1	1	0	0	1	13	0	0	3	2	0
OG0001984	2	2	3	0	0	4	6	0	0	2	2	1
OG0001986	0	1	0	0	8	12	0	0	0	0	1	0
OG0002022	15	1	1	0	0	0	1	0	0	4	0	0
OG0002038	0	1	1	0	1	1	0	0	0	2	14	1
OG0002088	1	2	1	0	8	2	2	0	0	1	3	1
OG0002097	0	0	1	0	4	8	3	0	0	1	2	2
OG0002098	1	1	1	0	1	1	0	0	2	1	11	2
OG0002147	2	0	0	0	5	2	2	1	1	2	2	4
OG0002206	1	0	1	0	0	1	3	1	1	2	9	1
OG0002211	1	14	4	0	0	0	0	0	0	0	1	0
OG0002221	1	0	0	0	0	0	0	0	0	5	13	1
OG0002227	0	1	0	0	0	0	0	0	0	5	11	3
OG0002355	8	1	1	0	1	2	1	1	1	1	2	1
OG0002362	0	7	8	0	0	0	5	0	0	0	0	0
OG0002373	1	1	1	0	2	5	5	0	0	4	0	1
OG0002395	0	1	2	0	0	0	0	0	0	1	15	0
OG0002414	0	1	0	0	0	0	0	0	0	1	17	0
OG0002426	0	1	0	0	1	5	1	4	1	2	3	1
OG0002439	0	0	1	0	0	0	0	1	1	0	16	0
OG0002442	1	2	2	0	4	2	1	1	1	2	2	1
OG0002443	2	0	0	0	0	0	0	0	0	4	12	1
OG0002463	1	1	0	0	1	2	1	1	1	2	7	2
OG0002474	1	1	1	0	1	3	1	3	1	2	3	2
OG0002497	0	1	1	0	9	2	2	0	0	1	2	1
OG0002547	0	1	1	0	1	2	1	5	3	1	2	2
OG0002552	2	2	1	0	2	3	1	0	1	2	3	2
OG0002607	0	0	1	0	0	0	17	1	0	0	0	0
OG0002610	0	0	1	0	0	0	0	7	11	0	0	0
OG0002612	1	0	0	0	0	0	0	7	11	0	0	0
OG0002614	1	0	0	0	1	13	0	3	1	0	0	0
OG0002620	0	1	0	0	3	12	0	0	0	3	0	0
OG0002621	0	1	0	0	18	0	0	0	0	0	0	0
OG0002661	1	2	0	0	1	1	2	1	1	2	6	1
OG0002678	0	1	1	0	1	1	3	2	2	2	2	3
OG0002683	0	5	0	0	0	0	2	0	0	1	10	0
OG0002755	1	1	1	0	5	2	1	1	1	1	2	2
OG0002834	1	1	2	0	3	1	1	0	1	2	2	4
OG0002845	0	1	1	0	7	1	5	0	0	1	2	0
OG0002860	1	1	1	0	9	2	0	1	0	1	2	0
OG0002863	2	3	2	0	2	2	2	0	0	2	2	1
OG0002866	4	1	0	0	1	3	1	1	1	1	2	3
OG0002909	0	0	2	0	0	0	16	0	0	0	0	0
OG0002978	1	0	0	0	0	0	3	6	2	0	3	2
OG0002996	3	2	2	0	3	2	2	0	0	1	2	0
OG0003006	0	0	1	0	0	0	0	0	0	0	11	5
OG0003014	0	4	1	0	1	4	1	0	1	2	2	1
OG0003015	2	0	0	0	1	0	1	1	1	2	4	5
OG0003041	0	1	1	0	0	0	0	1	2	1	10	1
OG0003050	1	0	0	0	3	2	2	0	0	0	9	0
OG0003060	1	0	0	0	4	5	2	0	0	1	2	2
OG0003070	0	2	1	0	7	1	2	0	0	1	2	1
OG0003110	1	1	1	0	2	2	1	3	1	2	2	1
OG0003123	1	1	1	0	1	2	2	1	1	1	4	2
OG0003142	0	2	1	0	1	4	3	0	2	0	4	0
OG0003162	1	1	1	0	6	1	1	1	1	1	2	1
OG0003181	1	0	0	0	3	2	2	0	0	2	4	3
OG0003201	0	1	1	0	1	1	0	4	2	1	2	4
OG0003275	0	1	1	0	2	0	1	0	0	2	7	2
OG0003282	1	2	1	0	1	2	0	0	1	3	3	2
OG0003335	1	3	1	0	0	0	0	0	0	3	8	0
OG0003336	0	2	2	0	7	1	1	0	0	0	3	0
OG0003370	1	2	2	0	1	0	3	0	0	3	2	2
OG0003387	1	1	1	0	0	0	0	0	0	1	12	0
OG0003403	2	1	0	0	1	1	1	0	0	2	4	4
OG0003425	1	0	0	0	3	2	0	1	1	1	4	3
OG0003432	0	1	1	0	1	2	1	2	1	4	2	1
OG0003461	1	1	1	0	6	1	2	1	0	1	1	1
OG0003471	0	1	1	0	1	1	3	1	1	2	4	1
OG0003474	1	0	0	0	0	0	0	0	0	2	10	3
OG0003501	1	0	1	0	2	2	4	1	1	1	2	1
OG0003556	2	1	1	0	2	2	1	1	1	2	2	1
OG0003563	1	0	1	0	2	2	1	4	1	1	2	1
OG0003689	1	0	1	0	2	7	5	0	0	0	0	0
OG0003693	1	0	0	0	7	2	6	0	0	0	0	0
OG0003695	1	0	0	0	6	6	3	0	0	0	0	0
OG0003699	1	0	0	0	5	2	5	0	0	2	0	1
OG0003718	1	0	0	0	0	12	0	0	0	0	0	3
OG0003722	0	1	0	0	0	0	0	5	8	2	0	0
OG0003731	3	13	0	0	0	0	0	0	0	0	0	0
OG0003752	1	1	1	0	0	0	0	0	2	3	7	0
OG0003764	0	1	1	0	0	0	0	1	2	2	5	3
OG0003770	1	1	1	0	3	2	1	1	1	1	2	1
OG0003799	2	1	1	0	0	2	2	1	0	1	2	3
OG0003844	0	1	1	0	0	1	1	2	4	2	2	1
OG0003847	2	1	1	0	0	0	0	0	0	0	11	0
OG0003848	4	1	0	0	2	2	1	0	1	1	2	1
OG0003869	1	0	0	0	5	2	1	1	1	1	2	1
OG0003891	3	0	0	0	2	2	0	0	0	1	5	2
OG0003914	1	1	0	0	0	0	1	0	0	2	3	7
OG0003926	0	1	1	0	1	1	0	0	3	2	2	4
OG0004028	0	1	2	0	0	0	0	2	1	4	4	1
OG0004031	0	2	2	0	1	2	0	1	1	2	2	2
OG0004048	0	0	1	0	0	0	2	3	3	2	3	1
OG0004120	1	1	1	0	1	2	1	0	2	0	2	4
OG0004127	0	2	1	0	4	2	2	0	0	1	2	1
OG0004137	5	1	1	0	0	0	0	1	1	2	3	1
OG0004146	1	1	1	0	2	2	1	0	2	1	3	1
OG0004169	1	1	0	0	1	2	2	3	0	1	2	2
OG0004180	0	1	1	0	1	2	1	1	1	2	3	2
OG0004226	1	0	1	0	0	9	3	0	0	1	0	0
OG0004243	1	0	0	0	2	6	3	0	0	1	0	2
OG0004280	0	1	3	0	1	4	0	0	1	1	2	1
OG0004282	0	1	1	0	1	1	6	0	0	1	2	1
OG0004313	1	1	0	0	0	4	1	1	1	2	2	1
OG0004316	1	0	0	0	2	2	2	1	1	2	2	1
OG0004334	1	1	1	0	1	1	0	2	1	1	4	1
OG0004353	0	1	0	0	0	0	0	0	0	0	9	4
OG0004378	3	0	0	0	0	0	0	0	0	0	10	1
OG0004385	0	2	1	0	1	2	1	2	1	1	2	1
OG0004427	1	0	0	0	0	2	4	0	0	0	6	1
OG0004448	0	0	1	0	0	0	0	0	1	3	7	2
OG0004457	0	0	1	0	0	0	0	0	0	3	9	1
OG0004458	0	1	1	0	1	0	0	2	2	4	2	1
OG0004462	0	0	1	0	0	1	0	0	0	4	8	0
OG0004470	0	1	0	0	1	1	0	1	1	2	3	4
OG0004472	1	2	2	0	1	2	1	0	1	1	2	1
OG0004560	0	1	0	0	1	2	3	1	1	1	3	1
OG0004615	1	1	1	0	2	2	1	1	0	2	2	1
OG0004675	1	0	0	0	1	1	1	5	1	1	1	2
OG0004679	0	1	1	0	1	2	2	1	1	1	2	2
OG0004787	2	1	1	0	1	3	1	1	1	0	1	2
OG0004794	0	1	1	0	3	1	2	1	1	2	1	1
OG0004819	1	1	1	0	0	0	0	3	2	3	2	1
OG0004837	13	0	0	0	0	0	1	0	0	0	0	0
OG0004840	2	0	0	0	3	0	5	0	0	2	0	2
OG0004853	0	0	1	0	1	5	3	0	0	4	0	0
OG0004859	0	2	2	0	1	2	1	1	5	0	0	0
OG0004864	2	1	0	0	2	8	1	0	0	0	0	0
OG0004930	1	0	0	0	1	4	1	0	1	2	2	1
OG0004931	0	1	0	0	5	1	1	0	0	0	5	0
OG0004934	0	1	0	0	2	3	0	0	0	3	4	0
OG0004959	0	1	0	0	0	0	1	5	2	1	2	1
OG0004966	0	1	1	0	0	0	0	0	0	0	8	3
OG0004988	0	1	1	0	2	2	1	0	0	0	6	0
OG0004992	0	1	1	0	0	0	0	0	0	1	10	0
OG0005033	0	2	1	0	0	0	0	3	4	0	3	0
OG0005044	0	1	1	0	3	1	1	2	1	1	1	1
OG0005073	2	1	2	0	0	0	0	0	0	2	4	2
OG0005074	2	1	1	0	0	0	0	0	0	0	7	2
OG0005088	1	1	1	0	1	1	1	1	2	1	2	1
OG0005130	1	1	1	0	0	0	0	2	1	1	2	4
OG0005251	2	0	0	0	1	2	1	2	1	1	2	1
OG0005266	0	1	0	0	0	6	2	0	0	0	4	0
OG0005285	1	0	0	0	1	1	4	0	0	1	2	3
OG0005286	4	1	1	0	1	1	1	0	0	0	2	2
OG0005299	1	1	1	0	1	1	5	0	0	1	1	1
OG0005327	0	1	1	0	2	3	1	0	0	1	2	2
OG0005332	2	1	1	0	1	1	1	0	1	1	1	3
OG0005369	5	1	1	0	0	0	0	1	1	0	2	2
OG0005372	1	1	0	0	1	2	1	0	1	2	2	2
OG0005385	1	0	1	0	1	0	0	2	1	2	4	1
OG0005391	1	1	1	0	1	1	0	1	0	1	2	4
OG0005419	1	0	1	0	1	4	1	1	1	1	1	1
OG0005439	1	1	1	0	1	1	2	1	1	1	2	1
OG0005452	5	0	0	0	2	0	6	0	0	0	0	0
OG0005467	5	0	0	0	2	1	1	0	0	1	0	3
OG0005478	1	0	0	0	1	7	3	0	0	1	0	0
OG0005494	1	0	0	0	0	0	0	2	7	3	0	0
OG0005497	5	2	1	0	0	0	0	3	2	0	0	0
OG0005536	0	1	0	0	0	0	0	0	0	0	7	4
OG0005538	0	0	1	0	0	1	1	1	1	2	3	2
OG0005543	3	1	1	0	0	1	1	0	0	0	4	1
OG0005546	0	1	0	0	0	0	0	0	4	2	2	3
OG0005560	1	1	1	0	2	1	2	0	0	1	2	1
OG0005562	0	1	1	0	1	3	2	0	0	1	2	1
OG0005563	1	1	1	0	0	3	0	0	0	1	2	3
OG0005566	0	1	2	0	1	2	5	0	0	0	1	0
OG0005569	0	3	2	0	0	0	0	0	0	1	6	0
OG0005590	2	0	0	0	1	1	0	0	1	1	5	1
OG0005602	0	1	1	0	2	6	0	0	0	0	2	0
OG0005605	1	1	1	0	0	0	0	0	0	3	6	0
OG0005633	1	0	0	0	1	2	0	2	3	1	1	1
OG0005652	1	0	0	0	1	1	2	1	1	1	3	1
OG0005658	0	1	0	0	0	3	0	0	1	2	1	4
OG0005685	0	1	1	0	1	2	1	0	1	2	1	2
OG0005695	1	0	1	0	1	2	2	0	1	2	1	1
OG0005699	1	1	1	0	1	1	1	0	0	1	4	1
OG0005712	1	1	1	0	2	0	3	0	0	1	2	1
OG0005729	0	0	1	0	2	4	0	0	0	1	4	0
OG0005731	1	1	1	0	1	1	1	0	1	1	1	3
OG0005736	0	1	0	0	1	2	1	1	1	2	2	1
OG0005767	1	1	0	0	1	0	0	0	0	1	2	6
OG0005786	1	1	1	0	1	1	1	1	1	1	2	1
OG0005854	1	0	0	0	0	0	0	3	3	2	2	1
OG0005860	1	2	1	0	1	0	1	1	1	1	2	1
OG0005926	1	1	1	0	1	2	1	1	1	1	1	1
OG0005929	1	1	1	0	1	2	0	1	1	1	2	1
OG0005942	1	1	0	0	0	0	0	2	2	2	3	1
OG0005946	2	1	0	0	0	2	1	1	0	2	2	1
OG0005958	1	0	1	0	1	1	1	1	1	2	2	1
OG0005968	0	1	1	0	1	2	2	0	1	1	2	1
OG0005983	0	1	0	0	1	2	1	2	1	2	1	1
OG0006007	2	0	0	0	0	0	10	0	0	0	0	0
OG0006053	6	0	2	0	0	1	0	2	1	0	0	0
OG0006095	0	1	0	0	2	2	1	2	1	0	2	0
OG0006098	0	1	1	0	1	2	0	0	0	1	4	1
OG0006102	1	1	1	0	1	1	0	1	1	1	2	1
OG0006106	1	1	1	0	0	0	0	0	1	2	4	1
OG0006107	1	1	0	0	1	2	1	0	1	1	1	2
OG0006127	0	1	1	0	0	1	0	0	0	1	7	0
OG0006128	1	1	1	0	1	1	1	0	1	1	2	1
OG0006142	0	1	0	0	0	1	0	0	0	2	7	0
OG0006160	0	1	0	0	2	3	2	0	0	2	1	0
OG0006172	2	0	0	0	1	2	0	0	1	1	2	2
OG0006181	1	1	1	0	1	0	1	0	2	1	2	1
OG0006187	0	1	0	0	1	2	4	0	0	0	1	2
OG0006225	1	1	0	0	3	1	2	0	0	1	1	1
OG0006233	0	1	1	0	2	3	1	0	0	1	2	0
OG0006237	1	0	0	0	0	2	2	1	1	1	2	1
OG0006243	1	1	1	0	2	2	1	0	0	0	2	1
OG0006253	1	0	0	0	1	1	1	1	1	2	2	1
OG0006267	1	1	0	0	1	1	0	0	1	1	4	1
OG0006272	0	1	0	0	1	1	1	0	3	2	2	0
OG0006278	2	0	0	0	1	1	1	1	1	1	2	1
OG0006290	0	1	0	0	1	2	1	1	1	1	2	1
OG0006291	1	0	0	0	1	2	2	0	0	1	4	0
OG0006294	0	1	1	0	1	2	2	0	0	1	2	1
OG0006298	1	1	1	0	2	0	1	0	1	1	2	1
OG0006305	0	2	1	0	0	0	0	0	0	3	3	2
OG0006313	0	1	1	0	0	0	0	0	2	0	5	2
OG0006316	1	0	0	0	1	2	0	1	1	2	2	1
OG0006319	1	0	0	0	2	2	0	1	1	1	2	1
OG0006322	1	1	1	0	2	1	2	0	0	1	2	0
OG0006329	0	1	1	0	0	0	0	2	1	2	2	2
OG0006364	0	1	0	0	1	2	2	1	1	1	1	1
OG0006370	1	2	0	0	0	0	3	0	0	0	1	4
OG0006384	0	1	1	0	1	1	0	2	1	1	2	1
OG0006397	0	1	1	0	0	2	0	1	1	2	1	2
OG0006403	1	1	0	0	0	1	1	0	1	1	3	2
OG0006406	1	1	0	0	1	1	2	1	1	1	1	1
OG0006417	2	0	0	0	0	0	0	1	1	3	2	2
OG0006426	1	1	0	0	1	1	1	0	1	2	2	1
OG0006467	2	0	0	0	2	1	1	0	0	2	1	2
OG0006505	1	0	0	0	4	3	2	0	1	0	0	0
OG0006509	0	1	1	0	1	2	2	0	0	2	0	2
OG0006543	1	10	0	0	0	0	0	0	0	0	0	0
OG0006545	0	1	0	0	10	0	0	0	0	0	0	0
OG0006584	0	1	0	0	1	1	1	1	1	1	2	1
OG0006589	0	1	1	0	0	0	0	0	1	1	5	1
OG0006597	1	0	0	0	1	2	1	0	1	1	2	1
OG0006602	0	1	0	0	0	0	0	0	3	2	4	0
OG0006603	0	1	1	0	0	2	0	0	0	1	3	2
OG0006608	1	1	0	0	1	1	1	1	1	1	1	1
OG0006618	2	1	1	0	0	0	0	0	0	1	4	1
OG0006620	1	1	1	0	0	0	0	0	0	2	5	0
OG0006624	0	1	1	0	1	2	1	0	1	1	1	1
OG0006625	0	2	1	0	1	3	2	0	0	0	1	0
OG0006628	0	1	1	0	0	0	0	0	0	2	3	3
OG0006633	0	1	1	0	2	1	0	0	0	1	3	1
OG0006635	1	0	0	0	2	2	2	0	0	1	1	1
OG0006640	1	0	0	0	1	4	0	0	0	0	4	0
OG0006647	1	1	1	0	1	1	0	0	1	1	1	2
OG0006648	0	1	1	0	0	0	0	1	1	2	3	1
OG0006652	0	1	0	0	0	0	0	0	0	0	9	0
OG0006669	0	1	1	0	1	0	2	1	0	1	2	1
OG0006684	0	1	1	0	1	0	1	0	1	2	2	1
OG0006688	1	1	0	0	2	1	1	0	0	1	2	1
OG0006697	1	1	1	0	0	0	0	1	1	1	2	2
OG0006707	1	1	1	0	1	0	0	1	1	1	2	1
OG0006708	1	0	1	0	1	2	0	0	0	2	2	1
OG0006726	1	2	0	0	0	0	0	2	1	1	2	1
OG0006744	1	1	0	0	1	1	2	0	0	0	2	2
OG0006763	1	1	0	0	0	0	0	3	1	1	1	2
OG0006779	0	1	0	0	1	2	1	0	0	2	2	1
OG0006780	1	1	1	0	1	2	2	0	0	0	2	0
OG0006781	0	1	0	0	1	4	2	0	0	0	2	0
OG0006786	1	1	0	0	1	1	1	0	0	2	2	1
OG0006801	1	0	1	0	0	0	0	0	0	6	2	0
OG0006818	0	1	0	0	0	0	0	2	1	0	3	3
OG0006829	1	0	0	0	1	3	2	0	0	1	1	1
OG0006832	1	1	1	0	1	1	1	0	0	1	2	1
OG0006839	0	1	0	0	5	0	0	0	1	1	1	1
OG0006842	0	1	0	0	1	1	1	0	1	2	2	1
OG0006853	1	0	0	0	2	4	0	1	0	0	2	0
OG0006859	1	0	1	0	2	0	0	1	1	2	1	1
OG0006873	1	1	1	0	2	0	0	1	0	1	2	1
OG0006879	1	0	0	0	1	1	1	0	1	1	2	2
OG0006885	1	0	0	0	1	1	2	0	1	0	2	2
OG0006888	1	0	1	0	1	1	1	0	0	3	1	1
OG0006891	1	1	1	0	1	0	1	1	1	1	1	1
OG0006894	1	1	0	0	1	0	1	1	1	1	2	1
OG0006896	1	1	1	0	0	0	0	1	1	2	2	1
OG0006905	1	0	0	0	1	5	3	0	0	0	0	0
OG0006907	0	1	0	0	0	0	6	0	0	3	0	0
OG0006931	1	1	1	0	0	0	1	4	2	0	0	0
OG0006933	1	1	1	0	1	2	2	0	0	2	0	0
OG0006943	0	1	1	0	4	2	1	0	0	0	0	1
OG0006944	1	1	1	0	1	2	1	0	0	0	0	3
OG0006950	1	1	0	0	1	0	1	2	1	1	0	2
OG0006961	0	1	0	0	1	1	1	0	0	6	0	0
OG0006962	2	0	0	0	3	2	2	0	0	1	0	0
OG0006969	1	1	1	0	1	0	0	3	0	1	0	2
OG0006977	0	1	1	0	0	0	0	3	4	0	0	1
OG0006978	1	1	1	0	2	3	0	0	0	1	0	1
OG0007002	2	4	4	0	0	0	0	0	0	0	0	0
OG0007006	0	0	1	0	0	0	0	0	0	9	0	0
OG0007010	1	0	0	0	3	5	0	0	0	1	0	0
OG0007033	0	1	1	0	0	0	0	1	2	1	3	0
OG0007034	1	0	0	0	1	2	1	0	0	1	1	2
OG0007038	0	1	0	0	0	0	0	0	0	2	2	4
OG0007048	0	1	1	0	1	2	1	0	0	1	2	0
OG0007051	1	0	0	0	1	2	1	0	0	1	2	1
OG0007055	2	0	0	0	2	0	1	0	0	1	2	1
OG0007063	0	1	1	0	0	0	0	0	0	1	4	2
OG0007071	1	1	1	0	0	0	0	0	0	0	3	3
OG0007080	2	0	0	0	0	0	0	0	0	1	6	0
OG0007081	0	1	1	0	0	1	2	1	0	1	2	0
OG0007083	1	0	0	0	1	1	2	0	0	0	3	1
OG0007085	0	1	0	0	0	0	0	0	0	0	5	3
OG0007112	0	0	1	0	0	0	0	0	0	2	6	0
OG0007117	0	1	1	0	1	0	0	0	1	1	3	1
OG0007121	0	1	1	0	0	0	0	1	0	0	3	3
OG0007138	1	0	0	0	1	1	1	0	1	1	2	1
OG0007144	1	0	0	0	1	1	2	0	0	1	2	1
OG0007149	1	0	0	0	0	0	0	1	0	4	2	1
OG0007155	0	1	0	0	1	1	1	0	0	2	2	1
OG0007179	1	1	1	0	1	1	1	0	0	1	1	1
OG0007183	0	1	1	0	1	1	0	0	1	1	2	1
OG0007187	1	1	1	0	1	1	0	0	0	1	2	1
OG0007191	1	0	0	0	0	0	0	2	1	2	3	0
OG0007194	1	0	0	0	1	0	1	1	1	1	1	2
OG0007196	1	1	0	0	1	1	0	0	1	1	2	1
OG0007199	1	0	0	0	1	1	2	0	0	1	2	1
OG0007207	1	1	1	0	0	2	0	0	0	1	2	1
OG0007211	1	1	0	0	1	1	0	0	0	2	2	1
OG0007215	1	1	0	0	0	0	0	0	0	2	2	3
OG0007219	1	1	1	0	0	0	0	1	1	2	2	0
OG0007229	1	1	0	0	1	0	1	1	1	1	1	1
OG0007244	0	1	1	0	0	1	0	1	1	1	2	1
OG0007249	0	1	0	0	2	1	2	0	0	1	1	1
OG0007259	1	1	0	0	1	0	1	0	1	1	2	1
OG0007273	0	1	1	0	0	0	0	1	0	2	2	2
OG0007276	1	1	1	0	0	1	0	0	1	1	1	2
OG0007287	1	0	1	0	0	0	0	2	1	1	2	1
OG0007291	1	1	1	0	0	0	0	1	1	1	2	1
OG0007299	1	1	0	0	1	0	1	0	1	1	1	2
OG0007309	0	1	1	0	0	0	0	2	2	1	1	1
OG0007314	1	1	0	0	1	1	0	1	0	1	2	1
OG0007315	1	1	1	0	1	0	1	0	0	1	2	1
OG0007316	0	1	0	0	1	2	0	0	0	2	1	2
OG0007317	1	0	0	0	1	0	1	1	1	1	2	1
OG0007321	1	1	1	0	1	1	1	0	0	1	1	1
OG0007344	1	0	0	0	3	2	3	0	0	0	0	0
OG0007348	0	2	2	0	0	2	3	0	0	0	0	0
OG0007356	1	1	0	0	1	1	3	0	1	0	0	1
OG0007370	1	1	1	0	2	2	1	0	0	1	0	0
OG0007373	1	1	2	0	1	1	3	0	0	0	0	0
OG0007376	1	0	1	0	0	0	3	0	0	4	0	0
OG0007379	0	0	1	0	3	2	3	0	0	0	0	0
OG0007387	0	1	0	0	3	4	1	0	0	0	0	0
OG0007400	1	3	3	0	1	0	1	0	0	0	0	0
OG0007402	0	1	1	0	0	2	1	3	1	0	0	0
OG0007416	1	0	0	0	1	0	0	5	2	0	0	0
OG0007417	1	0	0	0	0	1	0	1	5	1	0	0
OG0007423	0	1	0	0	0	0	0	6	2	0	0	0
OG0007432	8	0	1	0	0	0	0	0	0	0	0	0
OG0007433	3	5	1	0	0	0	0	0	0	0	0	0
OG0007437	1	0	0	0	4	0	0	0	0	4	0	0
OG0007439	1	0	0	0	0	0	0	0	0	8	0	0
OG0007441	0	1	0	0	0	0	0	0	0	8	0	0
OG0007482	1	1	1	0	0	0	0	0	0	1	2	2
OG0007494	1	0	0	0	1	1	1	0	0	0	3	1
OG0007509	0	1	0	0	1	1	1	0	0	1	2	1
OG0007529	0	1	0	0	1	1	0	0	0	1	3	1
OG0007536	0	0	1	0	0	2	0	0	1	1	2	1
OG0007554	0	1	1	0	0	0	0	0	0	2	2	2
OG0007576	1	1	0	0	0	2	0	0	0	1	2	1
OG0007585	0	1	0	0	0	0	0	0	0	1	4	2
OG0007596	1	0	0	0	0	0	0	0	0	3	2	2
OG0007600	1	1	1	0	0	0	0	0	1	3	1	0
OG0007605	0	0	1	0	0	2	2	0	0	0	2	1
OG0007611	0	1	1	0	1	1	1	0	0	1	2	0
OG0007614	1	0	0	0	0	0	0	1	1	2	2	1
OG0007621	1	1	0	0	0	1	1	0	0	1	2	1
OG0007627	1	0	0	0	0	0	0	0	0	1	5	1
OG0007632	0	1	1	0	1	2	0	0	0	1	1	1
OG0007639	1	1	0	0	1	0	1	0	0	1	2	1
OG0007644	0	1	1	0	0	0	0	2	0	1	2	1
OG0007649	0	1	0	0	0	2	0	0	1	1	2	1
OG0007651	0	1	1	0	0	0	0	0	1	2	2	1
OG0007652	0	1	0	0	0	0	1	1	2	1	2	0
OG0007664	1	1	1	0	1	2	0	0	0	0	2	0
OG0007669	1	0	0	0	1	1	0	0	0	1	2	2
OG0007671	1	1	0	0	1	1	0	0	0	2	1	1
OG0007674	1	0	0	0	1	1	2	0	0	0	2	1
OG0007695	1	1	1	0	0	0	0	0	0	2	1	2
OG0007700	0	1	1	0	1	1	0	0	0	1	2	1
OG0007701	1	0	0	0	0	0	3	0	1	2	1	0
OG0007703	1	1	0	0	1	0	0	0	1	1	1	2
OG0007721	2	0	0	0	0	4	1	0	0	0	1	0
OG0007726	1	1	0	0	1	0	0	1	0	1	2	1
OG0007746	1	1	1	0	0	0	0	0	1	1	1	2
OG0007751	0	1	1	0	1	1	1	0	0	1	1	1
OG0007752	1	1	0	0	3	0	1	0	0	0	1	1
OG0007755	1	1	0	0	1	0	1	0	1	0	2	1
OG0007756	1	1	0	0	0	0	0	0	1	0	3	2
OG0007760	1	1	0	0	1	1	0	0	0	1	2	1
OG0007764	1	1	1	0	1	0	0	0	1	1	1	1
OG0007765	1	1	0	0	1	2	1	0	0	1	1	0
OG0007766	1	1	0	0	1	0	0	0	1	2	1	1
OG0007767	0	0	1	0	1	1	1	0	0	1	2	1
OG0007787	0	1	1	0	1	4	1	0	0	0	0	0
OG0007794	0	1	0	0	1	2	2	0	1	1	0	0
OG0007799	1	1	1	0	1	1	1	0	0	1	0	1
OG0007824	1	1	0	0	1	2	2	1	0	0	0	0
OG0007837	1	1	1	0	1	1	2	0	0	1	0	0
OG0007839	1	1	1	0	2	2	1	0	0	0	0	0
OG0007842	1	1	1	0	1	3	1	0	0	0	0	0
OG0007861	1	0	1	0	1	2	1	0	0	1	0	1
OG0007871	1	0	0	0	0	0	0	1	1	3	0	2
OG0007876	1	1	0	0	0	0	0	1	1	3	0	1
OG0007894	1	0	0	0	1	4	0	1	1	0	0	0
OG0007902	7	0	0	0	0	0	0	0	1	0	0	0
OG0007923	0	0	7	0	0	1	0	0	0	0	0	0
OG0007926	0	0	1	0	0	0	0	7	0	0	0	0
OG0007927	4	2	2	0	0	0	0	0	0	0	0	0
OG0007929	1	1	1	0	1	2	0	0	0	2	0	0
OG0007930	1	1	2	0	0	0	0	0	0	4	0	0
OG0007936	4	1	1	0	1	0	0	0	0	1	0	0
OG0007985	3	0	0	0	0	5	0	0	0	0	0	0
OG0007998	1	1	1	0	0	0	0	0	0	0	2	2
OG0008000	0	0	1	0	0	0	0	0	0	0	4	2
OG0008002	1	0	0	0	0	0	0	0	0	1	4	1
OG0008013	0	1	0	0	0	0	0	0	0	1	3	2
OG0008018	0	0	1	0	0	1	1	0	0	1	2	1
OG0008033	0	1	0	0	1	1	1	0	0	0	2	1
OG0008043	0	1	1	0	0	0	0	0	0	1	3	1
OG0008047	1	0	0	0	0	0	0	0	0	0	4	2
OG0008048	1	0	0	0	0	2	1	0	0	1	1	1
OG0008056	1	0	1	0	0	0	0	0	0	0	2	3
OG0008057	1	0	1	0	0	0	0	1	1	1	2	0
OG0008058	0	3	3	0	0	0	0	0	0	0	1	0
OG0008060	0	1	1	0	0	0	0	0	0	1	2	2
OG0008066	1	0	0	0	0	1	1	0	1	0	2	1
OG0008082	0	1	0	0	1	1	0	0	0	1	2	1
OG0008090	0	3	0	0	0	0	0	1	0	0	3	0
OG0008095	1	0	0	0	0	1	0	0	0	1	3	1
OG0008098	1	0	0	0	1	0	1	0	0	1	2	1
OG0008106	0	1	0	0	0	1	2	1	0	0	2	0
OG0008107	1	0	0	0	0	0	0	1	1	2	1	1
OG0008111	0	1	1	0	0	0	0	0	0	1	4	0
OG0008131	0	0	1	0	1	2	0	0	0	1	2	0
OG0008136	0	1	0	0	0	0	0	1	1	1	2	1
OG0008137	0	1	0	0	0	1	1	0	0	1	2	1
OG0008138	0	1	1	0	0	0	0	0	1	1	2	1
OG0008144	1	1	0	0	0	1	0	0	0	1	2	1
OG0008146	1	1	1	0	0	0	0	0	0	2	1	1
OG0008160	0	1	1	0	1	2	0	0	0	1	1	0
OG0008165	1	0	1	0	0	0	0	0	0	2	2	1
OG0008169	1	0	1	0	0	0	0	0	0	3	2	0
OG0008176	1	0	0	0	0	1	1	0	1	1	1	1
OG0008183	1	1	0	0	1	1	0	0	0	0	2	1
OG0008184	0	1	0	0	0	0	0	1	1	1	2	1
OG0008194	0	1	1	0	0	0	0	0	0	0	3	2
OG0008195	1	1	0	0	1	0	0	0	0	1	2	1
OG0008201	0	0	1	0	0	0	0	1	1	1	2	1
OG0008202	0	1	0	0	1	0	0	0	1	1	2	1
OG0008205	1	0	1	0	0	1	0	0	0	1	2	1
OG0008207	1	0	0	0	1	0	0	1	1	0	2	1
OG0008218	0	1	0	0	0	0	0	0	2	1	2	1
OG0008226	1	0	0	0	1	0	1	0	0	1	2	1
OG0008228	1	1	0	0	1	0	0	0	0	2	1	1
OG0008230	1	0	0	0	1	0	1	0	1	0	2	1
OG0008237	1	1	0	0	1	0	0	0	0	1	2	1
OG0008244	1	1	0	0	1	0	3	0	0	1	0	0
OG0008249	1	1	0	0	1	0	1	0	1	1	0	1
OG0008268	3	1	0	0	0	0	1	0	1	0	0	1
OG0008275	0	1	1	0	4	0	1	0	0	0	0	0
OG0008289	0	1	1	0	1	2	2	0	0	0	0	0
OG0008303	0	0	1	0	0	4	2	0	0	0	0	0
OG0008329	0	1	0	0	1	3	2	0	0	0	0	0
OG0008333	0	1	3	0	1	1	1	0	0	0	0	0
OG0008335	0	1	1	0	1	1	1	0	1	1	0	0
OG0008337	0	1	1	0	1	1	1	0	0	1	0	1
OG0008359	1	0	0	0	1	3	1	0	0	1	0	0
OG0008362	1	1	2	0	1	0	1	0	0	1	0	0
OG0008372	3	0	1	0	0	1	0	0	1	0	0	1
OG0008373	1	1	1	0	0	0	0	0	1	1	0	2
OG0008375	1	1	1	0	1	1	0	0	0	1	0	1
OG0008377	0	1	1	0	0	2	0	0	0	2	0	1
OG0008380	0	1	2	0	0	0	0	0	0	0	0	4
OG0008382	0	1	1	0	0	1	0	0	0	3	0	1
OG0008387	1	1	0	0	1	2	0	0	0	1	0	1
OG0008391	4	0	0	0	0	0	0	0	3	0	0	0
OG0008410	0	3	0	0	0	0	0	1	1	2	0	0
OG0008413	0	2	2	0	0	0	0	0	1	2	0	0
OG0008416	0	1	0	0	0	0	0	2	1	3	0	0
OG0008424	2	1	1	0	2	1	0	0	0	0	0	0
OG0008427	0	0	3	0	4	0	0	0	0	0	0	0
OG0008429	2	1	2	0	0	1	0	0	0	1	0	0
OG0008434	2	4	1	0	0	0	0	0	0	0	0	0
OG0008435	0	0	1	0	0	0	0	6	0	0	0	0
OG0008436	2	4	1	0	0	0	0	0	0	0	0	0
OG0008444	1	0	0	0	0	0	0	0	0	6	0	0
OG0008507	1	0	0	0	0	6	0	0	0	0	0	0
OG0008532	1	1	1	0	0	0	0	0	0	0	2	1
OG0008537	2	0	0	0	0	1	0	0	0	1	1	1
OG0008539	0	1	1	0	0	0	0	0	0	1	2	1
OG0008548	1	0	0	0	0	0	0	0	1	1	2	1
OG0008558	0	0	1	0	0	0	0	0	0	0	2	3
OG0008569	0	1	0	0	1	0	0	0	0	0	2	2
OG0008599	1	0	0	0	0	0	0	1	0	1	2	1
OG0008613	0	1	0	0	0	0	0	0	0	1	3	1
OG0008616	0	1	1	0	0	0	0	0	0	2	2	0
OG0008621	1	1	1	0	0	0	0	0	0	0	3	0
OG0008633	1	0	0	0	1	0	0	1	0	1	2	0
OG0008652	1	0	0	0	1	0	0	0	0	0	3	1
OG0008663	1	1	1	0	0	0	0	0	0	0	2	1
OG0008665	1	1	0	0	0	0	0	0	0	0	2	2
OG0008668	1	0	0	0	1	1	0	0	0	0	2	1
OG0008675	0	1	0	0	1	0	1	0	0	1	1	1
OG0008681	0	1	0	0	1	1	0	0	0	0	2	1
OG0008686	1	0	1	0	0	0	0	0	0	2	1	1
OG0008700	0	1	1	0	0	0	0	0	0	1	2	1
OG0008701	1	1	1	0	0	0	0	0	0	1	2	0
OG0008704	0	1	1	0	0	0	0	0	1	1	2	0
OG0008707	0	1	0	0	0	0	0	0	0	3	2	0
OG0008709	1	1	1	0	0	0	1	0	0	0	1	1
OG0008711	2	1	1	0	0	0	0	0	0	0	2	0
OG0008717	0	1	1	0	0	0	0	0	0	1	2	1
OG0008726	1	0	1	0	1	0	0	0	1	0	1	1
OG0008731	0	1	0	0	1	0	1	0	0	1	1	1
OG0008732	0	2	0	0	1	1	0	0	0	0	2	0
OG0008737	0	0	1	0	0	0	0	0	0	2	2	1
OG0008767	1	1	0	0	0	0	0	0	0	1	2	1
OG0008772	1	1	0	0	0	0	0	0	0	1	2	1
OG0008773	0	3	1	0	0	0	0	0	0	0	2	0
OG0008776	1	1	1	0	0	0	0	0	0	0	2	1
OG0008781	1	1	0	0	1	0	0	0	0	1	1	1
OG0008782	2	0	0	0	0	0	0	0	0	1	2	1
OG0008787	1	0	0	0	1	0	0	1	0	0	2	1
OG0008788	1	0	0	0	1	1	0	0	0	1	1	1
OG0008790	1	1	0	0	0	0	1	0	0	1	1	1
OG0008791	0	0	1	0	0	4	0	0	0	0	1	0
OG0008794	1	0	0	0	1	0	0	0	0	1	2	1
OG0008795	1	1	0	0	2	0	0	0	0	0	1	1
OG0008797	1	0	1	0	2	0	0	0	0	0	1	1
OG0008798	1	0	0	0	0	0	0	1	1	0	2	1
OG0008822	0	1	2	0	0	0	2	0	1	0	0	0
OG0008847	0	1	1	0	0	2	2	0	0	0	0	0
OG0008862	0	1	1	0	1	2	1	0	0	0	0	0
OG0008864	0	1	0	0	0	2	1	0	0	1	0	1
OG0008867	0	1	0	0	0	4	1	0	0	0	0	0
OG0008881	0	3	1	0	0	0	2	0	0	0	0	0
OG0008896	0	1	0	0	2	2	1	0	0	0	0	0
OG0008915	1	0	1	0	1	1	1	0	0	1	0	0
OG0008926	1	0	0	0	1	2	2	0	0	0	0	0
OG0008928	0	1	0	0	1	1	1	1	1	0	0	0
OG0008944	0	3	1	0	0	0	0	0	0	0	0	2
OG0008948	1	1	1	0	0	1	0	0	0	1	0	1
OG0008950	0	1	0	0	1	1	0	0	1	1	0	1
OG0008956	1	0	2	0	0	0	0	0	1	1	0	1
OG0008959	0	1	1	0	0	0	0	0	0	2	0	2
OG0008964	1	1	0	0	1	1	0	0	0	1	0	1
OG0008995	0	2	1	0	0	0	0	2	1	0	0	0
OG0009000	2	0	0	0	0	0	0	2	2	0	0	0
OG0009015	4	0	0	0	0	0	0	1	1	0	0	0
OG0009020	1	3	2	0	0	0	0	0	0	0	0	0
OG0009021	1	1	1	0	1	1	0	0	0	1	0	0
OG0009027	3	1	1	0	1	0	0	0	0	0	0	0
OG0009029	0	2	2	0	1	0	0	0	0	1	0	0
OG0009031	4	1	1	0	0	0	0	0	0	0	0	0
OG0009032	2	1	1	0	0	0	0	0	0	2	0	0
OG0009035	2	2	2	0	0	0	0	0	0	0	0	0
OG0009037	2	1	1	0	1	0	0	0	0	1	0	0
OG0009039	2	3	1	0	0	0	0	0	0	0	0	0
OG0009040	0	3	2	0	0	0	0	0	0	1	0	0
OG0009059	2	0	0	0	2	0	0	0	0	2	0	0
OG0009061	0	5	0	0	0	0	0	0	0	1	0	0
OG0009076	0	1	0	0	5	0	0	0	0	0	0	0
OG0009154	0	0	1	0	0	0	0	0	0	1	2	1
OG0009162	1	0	1	0	0	0	0	0	0	1	2	0
OG0009165	0	1	1	0	0	0	0	0	0	0	2	1
OG0009178	0	1	1	0	0	0	0	0	0	1	1	1
OG0009181	1	0	0	0	0	0	0	0	0	1	2	1
OG0009189	1	0	0	0	0	0	0	0	0	0	3	1
OG0009203	0	1	1	0	0	2	0	0	0	0	1	0
OG0009210	0	1	1	0	0	0	0	0	0	1	2	0
OG0009214	0	1	0	0	0	0	0	0	0	3	1	0
OG0009219	0	1	1	0	0	0	0	0	0	1	2	0
OG0009222	0	1	1	0	0	0	0	0	0	0	2	1
OG0009239	0	0	1	0	0	0	0	0	0	1	3	0
OG0009240	1	0	0	0	0	0	0	0	0	1	2	1
OG0009243	0	1	0	0	0	1	0	0	0	1	2	0
OG0009247	1	0	0	0	0	0	0	0	0	1	2	1
OG0009250	0	1	1	0	0	0	0	0	0	1	1	1
OG0009263	0	1	1	0	0	0	0	0	0	0	2	1
OG0009269	0	2	0	0	0	0	0	0	0	1	1	1
OG0009280	0	0	1	0	0	0	0	0	0	0	3	1
OG0009283	1	1	0	0	0	0	0	0	0	1	2	0
OG0009284	0	0	1	0	0	0	0	0	0	0	4	0
OG0009289	2	0	0	0	0	0	0	0	0	0	2	1
OG0009306	1	1	0	0	0	0	0	2	0	0	1	0
OG0009313	2	0	0	0	0	0	0	0	0	0	3	0
OG0009320	0	1	0	0	0	0	0	1	2	0	1	0
OG0009329	1	0	0	0	1	0	1	0	0	0	2	0
OG0009335	0	1	1	0	0	0	0	0	0	2	1	0
OG0009339	0	1	0	0	0	1	0	0	1	0	1	1
OG0009355	2	0	0	0	0	0	0	0	0	0	2	1
OG0009356	0	1	0	0	0	0	0	1	1	1	1	0
OG0009367	1	0	0	0	0	0	0	0	0	0	2	2
OG0009380	1	0	0	0	0	0	0	0	0	1	2	1
OG0009391	1	0	0	0	0	0	0	0	0	1	2	1
OG0009395	2	0	0	0	0	0	0	0	0	0	3	0
OG0009396	0	1	0	0	1	0	0	0	0	0	2	1
OG0009399	0	1	1	0	0	0	0	0	0	1	2	0
OG0009409	1	0	0	0	0	0	0	0	0	1	2	1
OG0009411	0	0	1	0	0	0	0	1	1	1	1	0
OG0009416	0	1	1	0	0	0	0	0	1	1	1	0
OG0009417	1	0	0	0	0	0	0	0	0	1	2	1
OG0009422	0	1	1	0	0	0	0	0	0	1	2	0
OG0009423	0	1	1	0	0	0	0	0	0	1	2	0
OG0009427	1	0	0	0	1	0	0	0	1	0	1	1
OG0009429	0	1	1	0	0	0	0	0	1	0	1	1
OG0009435	1	1	0	0	1	0	0	0	0	0	1	1
OG0009449	1	0	0	0	0	0	0	0	0	2	1	1
OG0009452	0	0	1	0	0	1	0	0	0	1	1	1
OG0009522	0	1	0	0	1	1	1	0	0	0	0	1
OG0009549	0	1	1	0	1	1	1	0	0	0	0	0
OG0009612	0	1	1	0	0	2	1	0	0	0	0	0
OG0009632	0	1	1	0	1	0	1	0	0	1	0	0
OG0009636	1	1	1	0	0	0	1	0	0	1	0	0
OG0009640	1	1	0	0	0	0	0	0	0	2	0	1
OG0009644	0	1	0	0	2	1	0	0	0	0	0	1
OG0009645	2	1	0	0	0	0	0	0	0	1	0	1
OG0009646	0	1	1	0	0	0	0	1	1	0	0	1
OG0009660	1	1	0	0	1	0	0	0	0	1	0	1
OG0009668	1	1	1	0	0	0	0	0	2	0	0	0
OG0009680	1	0	0	0	0	0	0	2	2	0	0	0
OG0009695	0	0	1	0	0	0	0	3	1	0	0	0
OG0009700	1	2	0	0	0	0	0	0	1	1	0	0
OG0009730	1	0	0	0	1	2	0	0	1	0	0	0
OG0009733	1	2	2	0	0	0	0	0	0	0	0	0
OG0009735	1	2	2	0	0	0	0	0	0	0	0	0
OG0009736	1	1	3	0	0	0	0	0	0	0	0	0
OG0009742	1	1	1	0	0	0	0	0	0	2	0	0
OG0009743	1	2	2	0	0	0	0	0	0	0	0	0
OG0009744	1	1	1	0	0	0	0	0	0	2	0	0
OG0009748	0	0	1	0	3	1	0	0	0	0	0	0
OG0009752	1	1	1	0	1	0	0	0	0	1	0	0
OG0009754	2	1	2	0	0	0	0	0	0	0	0	0
OG0009756	0	1	3	0	0	0	0	0	0	1	0	0
OG0009758	0	0	1	0	0	2	0	1	0	1	0	0
OG0009759	0	1	1	0	1	2	0	0	0	0	0	0
OG0009762	0	2	1	0	0	0	0	0	0	2	0	0
OG0009765	0	1	1	0	0	0	0	0	0	3	0	0
OG0009768	1	1	1	0	0	0	0	0	0	2	0	0
OG0009769	1	1	1	0	1	0	0	0	0	1	0	0
OG0009772	4	0	1	0	0	0	0	0	0	0	0	0
OG0009783	1	0	0	0	1	2	0	0	0	1	0	0
OG0009813	0	1	0	0	1	3	0	0	0	0	0	0
OG0009815	4	1	0	0	0	0	0	0	0	0	0	0
OG0009816	0	1	0	0	1	3	0	0	0	0	0	0
OG0009845	1	0	0	0	2	2	0	0	0	0	0	0
OG0009925	0	2	0	0	0	0	0	0	0	0	2	0
OG0009938	1	0	0	0	0	0	0	0	0	0	2	1
OG0009971	0	0	1	0	0	0	0	0	0	1	2	0
OG0009980	0	1	0	0	1	1	0	0	0	0	1	0
OG0010001	0	1	0	0	0	0	0	0	0	0	2	1
OG0010023	3	0	0	0	0	0	0	0	0	0	1	0
OG0010024	0	1	0	0	0	0	0	0	0	1	1	1
OG0010040	1	0	0	0	1	0	0	0	0	0	1	1
OG0010050	0	1	0	0	0	0	0	0	0	0	3	0
OG0010062	1	0	0	0	0	0	0	0	0	1	2	0
OG0010070	0	1	0	0	0	0	0	0	0	1	1	1
OG0010075	0	1	1	0	0	0	0	0	0	1	1	0
OG0010087	1	0	0	0	0	0	0	0	0	0	2	1
OG0010088	0	0	1	0	0	0	0	0	0	1	2	0
OG0010100	0	1	0	0	0	0	0	0	0	0	2	1
OG0010109	1	0	0	0	0	0	0	0	0	0	3	0
OG0010124	1	0	0	0	0	0	0	0	0	1	1	1
OG0010126	0	1	0	0	0	0	0	0	0	1	1	1
OG0010127	0	1	0	0	0	1	0	0	0	1	1	0
OG0010149	1	1	0	0	0	0	0	0	0	0	2	0
OG0010153	0	1	0	0	0	0	0	0	0	1	2	0
OG0010154	0	1	1	0	0	0	0	0	0	0	2	0
OG0010157	0	2	0	0	0	0	0	0	1	0	1	0
OG0010164	1	0	0	0	0	0	0	1	1	0	1	0
OG0010187	1	0	0	0	0	0	0	0	0	2	1	0
OG0010200	0	1	0	0	0	0	0	0	0	1	1	1
OG0010222	1	1	1	0	0	0	0	0	0	0	1	0
OG0010224	1	0	0	0	0	0	0	0	0	1	1	1
OG0010234	0	1	1	0	0	0	0	0	0	0	2	0
OG0010256	1	0	0	0	1	1	1	0	0	0	0	0
OG0010259	0	0	1	0	0	0	3	0	0	0	0	0
OG0010304	0	1	1	0	0	0	1	0	0	1	0	0
OG0010308	1	0	0	0	1	1	1	0	0	0	0	0
OG0010332	0	1	0	0	1	1	1	0	0	0	0	0
OG0010347	0	1	0	0	0	0	2	0	1	0	0	0
OG0010403	0	0	1	0	0	2	1	0	0	0	0	0
OG0010416	0	2	1	0	0	0	1	0	0	0	0	0
OG0010436	1	0	0	0	1	1	1	0	0	0	0	0
OG0010460	1	2	0	0	0	0	1	0	0	0	0	0
OG0010500	0	1	0	0	0	1	2	0	0	0	0	0
OG0010501	0	1	1	0	0	0	1	0	0	1	0	0
OG0010502	0	1	1	0	0	0	2	0	0	0	0	0
OG0010513	0	1	0	0	2	0	1	0	0	0	0	0
OG0010526	0	1	1	0	0	0	0	0	0	1	0	1
OG0010527	0	1	1	0	0	0	0	0	0	0	0	2
OG0010528	1	1	0	0	0	0	0	0	0	1	0	1
OG0010530	0	1	0	0	1	0	0	0	0	1	0	1
OG0010532	1	0	0	0	0	0	0	0	0	2	0	1
OG0010542	1	0	0	0	0	2	0	0	0	0	0	1
OG0010543	1	1	0	0	0	0	0	0	0	1	0	1
OG0010560	0	1	1	0	0	0	0	0	2	0	0	0
OG0010596	0	0	3	0	0	0	0	0	1	0	0	0
OG0010624	0	0	1	0	0	0	0	2	1	0	0	0
OG0010625	0	1	1	0	0	0	0	1	1	0	0	0
OG0010630	2	0	0	0	0	0	0	1	1	0	0	0
OG0010633	1	1	1	0	0	0	0	0	1	0	0	0
OG0010663	0	2	0	0	0	0	0	1	1	0	0	0
OG0010670	0	1	1	0	0	0	0	1	1	0	0	0
OG0010673	0	2	1	0	0	0	0	0	1	0	0	0
OG0010684	2	1	1	0	0	0	0	0	0	0	0	0
OG0010687	1	1	2	0	0	0	0	0	0	0	0	0
OG0010690	1	1	1	0	0	0	0	0	0	1	0	0
OG0010692	1	2	1	0	0	0	0	0	0	0	0	0
OG0010699	1	1	1	0	0	0	0	0	0	1	0	0
OG0010701	1	2	1	0	0	0	0	0	0	0	0	0
OG0010709	0	1	1	0	1	1	0	0	0	0	0	0
OG0010710	0	1	2	0	1	0	0	0	0	0	0	0
OG0010712	1	2	1	0	0	0	0	0	0	0	0	0
OG0010719	1	1	1	0	1	0	0	0	0	0	0	0
OG0010721	0	1	1	0	0	0	0	0	0	2	0	0
OG0010722	1	2	1	0	0	0	0	0	0	0	0	0
OG0010724	0	1	2	0	0	1	0	0	0	0	0	0
OG0010725	1	1	1	0	1	0	0	0	0	0	0	0
OG0010726	0	2	1	0	0	0	0	0	0	1	0	0
OG0010727	1	1	1	0	1	0	0	0	0	0	0	0
OG0010729	1	2	1	0	0	0	0	0	0	0	0	0
OG0010730	1	1	1	0	0	0	0	0	0	1	0	0
OG0010732	0	0	1	0	0	0	0	0	0	3	0	0
OG0010734	1	2	1	0	0	0	0	0	0	0	0	0
OG0010737	1	2	1	0	0	0	0	0	0	0	0	0
OG0010740	2	1	1	0	0	0	0	0	0	0	0	0
OG0010741	1	1	1	0	0	0	0	0	0	1	0	0
OG0010743	1	1	1	0	1	0	0	0	0	0	0	0
OG0010744	0	2	1	0	0	0	0	1	0	0	0	0
OG0010749	2	1	1	0	0	0	0	0	0	0	0	0
OG0010751	2	1	1	0	0	0	0	0	0	0	0	0
OG0010752	0	1	1	0	0	0	0	0	0	2	0	0
OG0010753	0	0	1	0	0	0	0	3	0	0	0	0
OG0010754	1	1	1	0	0	0	0	0	0	1	0	0
OG0010761	0	1	0	0	0	0	0	0	0	3	0	0
OG0010762	1	2	0	0	0	0	0	0	0	1	0	0
OG0010784	1	0	0	0	0	0	0	0	0	3	0	0
OG0010820	3	1	0	0	0	0	0	0	0	0	0	0
OG0010824	1	1	0	0	1	1	0	0	0	0	0	0
OG0010829	2	2	0	0	0	0	0	0	0	0	0	0
OG0010932	2	0	0	0	0	2	0	0	0	0	0	0
OG0011006	1	0	0	0	0	0	0	0	0	0	2	0
OG0011046	1	0	0	0	0	0	0	0	0	0	1	1
OG0011092	0	1	0	0	0	0	0	0	0	1	1	0
OG0011208	0	1	1	0	0	0	0	0	0	0	1	0
OG0011253	1	0	0	0	0	0	0	0	0	0	2	0
OG0011256	0	0	1	0	0	0	0	0	0	0	2	0
OG0011266	0	0	1	0	0	0	0	0	0	1	1	0
OG0011276	1	0	0	0	0	0	0	0	0	0	2	0
OG0011340	1	0	0	0	0	0	0	0	0	0	2	0
OG0011371	0	1	1	0	0	0	0	0	0	0	1	0
OG0011404	0	1	0	0	0	0	0	0	0	0	1	1
OG0011439	0	2	0	0	0	0	0	0	0	0	1	0
OG0011441	1	0	0	0	0	0	0	0	0	0	1	1
OG0011460	1	0	0	0	0	0	0	0	0	1	1	0
OG0011471	1	0	0	0	0	1	1	0	0	0	0	0
OG0011537	0	1	0	0	0	0	1	0	0	1	0	0
OG0011538	0	1	1	0	0	0	1	0	0	0	0	0
OG0011563	0	0	1	0	1	0	1	0	0	0	0	0
OG0011582	0	1	0	0	0	0	2	0	0	0	0	0
OG0011681	0	0	1	0	0	1	1	0	0	0	0	0
OG0011718	0	1	0	0	0	0	2	0	0	0	0	0
OG0011729	0	0	1	0	0	0	1	0	0	1	0	0
OG0011733	0	0	1	0	0	0	2	0	0	0	0	0
OG0011738	1	0	0	0	0	0	1	0	0	1	0	0
OG0011739	1	0	0	0	1	0	1	0	0	0	0	0
OG0011740	0	1	1	0	0	0	1	0	0	0	0	0
OG0011745	0	1	1	0	0	0	1	0	0	0	0	0
OG0011747	0	1	0	0	1	0	1	0	0	0	0	0
OG0011760	1	0	0	0	0	0	0	0	1	0	0	1
OG0011763	0	0	1	0	1	0	0	0	0	0	0	1
OG0011829	0	1	1	0	0	0	0	0	1	0	0	0
OG0011867	0	1	1	0	0	0	0	0	1	0	0	0
OG0011876	0	1	1	0	0	0	0	0	1	0	0	0
OG0011919	0	1	0	0	0	0	0	1	1	0	0	0
OG0011927	0	1	0	0	0	0	0	1	1	0	0	0
OG0011932	0	1	0	0	0	0	0	0	2	0	0	0
OG0011978	0	2	0	0	0	0	0	0	1	0	0	0
OG0012044	0	1	0	0	0	0	0	1	1	0	0	0
OG0012063	1	0	0	0	0	0	0	1	1	0	0	0
OG0012068	0	1	0	0	1	0	0	0	1	0	0	0
OG0012086	0	1	0	0	0	0	0	1	1	0	0	0
OG0012100	1	0	0	0	0	0	0	1	1	0	0	0
OG0012132	0	0	1	0	0	0	0	1	1	0	0	0
OG0012137	1	1	1	0	0	0	0	0	0	0	0	0
OG0012140	1	1	1	0	0	0	0	0	0	0	0	0
OG0012143	1	1	1	0	0	0	0	0	0	0	0	0
OG0012144	1	1	1	0	0	0	0	0	0	0	0	0
OG0012145	1	1	1	0	0	0	0	0	0	0	0	0
OG0012146	0	1	1	0	0	0	0	0	0	1	0	0
OG0012147	1	1	1	0	0	0	0	0	0	0	0	0
OG0012150	1	1	1	0	0	0	0	0	0	0	0	0
OG0012151	0	1	1	0	0	0	0	0	0	1	0	0
OG0012152	1	1	1	0	0	0	0	0	0	0	0	0
OG0012158	0	1	1	0	1	0	0	0	0	0	0	0
OG0012159	0	0	1	0	1	0	0	0	0	1	0	0
OG0012160	0	1	1	0	0	0	0	1	0	0	0	0
OG0012161	1	1	1	0	0	0	0	0	0	0	0	0
OG0012162	1	1	1	0	0	0	0	0	0	0	0	0
OG0012165	0	1	1	0	0	0	0	0	0	1	0	0
OG0012166	0	1	1	0	0	0	0	0	0	1	0	0
OG0012170	1	1	1	0	0	0	0	0	0	0	0	0
OG0012171	1	1	1	0	0	0	0	0	0	0	0	0
OG0012172	0	1	1	0	0	0	0	0	0	1	0	0
OG0012173	1	1	1	0	0	0	0	0	0	0	0	0
OG0012175	1	0	1	0	0	0	0	0	0	1	0	0
OG0012177	1	1	1	0	0	0	0	0	0	0	0	0
OG0012179	1	1	1	0	0	0	0	0	0	0	0	0
OG0012184	1	1	1	0	0	0	0	0	0	0	0	0
OG0012185	1	1	1	0	0	0	0	0	0	0	0	0
OG0012187	1	1	1	0	0	0	0	0	0	0	0	0
OG0012188	1	1	1	0	0	0	0	0	0	0	0	0
OG0012190	1	1	1	0	0	0	0	0	0	0	0	0
OG0012192	0	1	1	0	1	0	0	0	0	0	0	0
OG0012194	1	1	1	0	0	0	0	0	0	0	0	0
OG0012195	1	1	1	0	0	0	0	0	0	0	0	0
OG0012196	0	1	1	0	0	0	0	0	0	1	0	0
OG0012197	1	1	1	0	0	0	0	0	0	0	0	0
OG0012199	0	1	1	0	0	0	0	0	0	1	0	0
OG0012200	1	1	1	0	0	0	0	0	0	0	0	0
OG0012205	1	1	1	0	0	0	0	0	0	0	0	0
OG0012207	1	1	1	0	0	0	0	0	0	0	0	0
OG0012209	1	0	1	0	0	0	0	0	0	1	0	0
OG0012210	1	1	1	0	0	0	0	0	0	0	0	0
OG0012212	1	1	1	0	0	0	0	0	0	0	0	0
OG0012213	1	1	1	0	0	0	0	0	0	0	0	0
OG0012217	1	1	1	0	0	0	0	0	0	0	0	0
OG0012223	1	1	1	0	0	0	0	0	0	0	0	0
OG0012224	1	1	1	0	0	0	0	0	0	0	0	0
OG0012226	0	1	1	0	0	1	0	0	0	0	0	0
OG0012227	1	0	1	0	0	0	0	0	0	1	0	0
OG0012228	1	1	1	0	0	0	0	0	0	0	0	0
OG0012229	0	1	1	0	0	0	0	0	0	1	0	0
OG0012231	1	1	1	0	0	0	0	0	0	0	0	0
OG0012232	0	1	1	0	0	0	0	1	0	0	0	0
OG0012236	1	1	1	0	0	0	0	0	0	0	0	0
OG0012238	1	1	1	0	0	0	0	0	0	0	0	0
OG0012240	1	1	1	0	0	0	0	0	0	0	0	0
OG0012241	1	1	1	0	0	0	0	0	0	0	0	0
OG0012242	1	1	1	0	0	0	0	0	0	0	0	0
OG0012243	0	1	1	0	0	0	0	0	0	1	0	0
OG0012245	1	1	1	0	0	0	0	0	0	0	0	0
OG0012246	0	1	1	0	0	1	0	0	0	0	0	0
OG0012247	2	0	1	0	0	0	0	0	0	0	0	0
OG0012248	1	1	1	0	0	0	0	0	0	0	0	0
OG0012249	1	1	1	0	0	0	0	0	0	0	0	0
OG0012250	1	1	1	0	0	0	0	0	0	0	0	0
OG0012255	0	1	1	0	1	0	0	0	0	0	0	0
OG0012256	0	1	1	0	0	0	0	0	0	1	0	0
OG0012258	0	1	1	0	0	0	0	0	0	1	0	0
OG0012259	0	0	1	0	0	2	0	0	0	0	0	0
OG0012260	1	1	1	0	0	0	0	0	0	0	0	0
OG0012261	0	0	1	0	0	0	0	0	0	2	0	0
OG0012262	1	1	1	0	0	0	0	0	0	0	0	0
OG0012266	1	1	1	0	0	0	0	0	0	0	0	0
OG0012267	1	1	1	0	0	0	0	0	0	0	0	0
OG0012268	2	0	1	0	0	0	0	0	0	0	0	0
OG0012269	1	1	1	0	0	0	0	0	0	0	0	0
OG0012274	1	1	1	0	0	0	0	0	0	0	0	0
OG0012280	0	1	1	0	1	0	0	0	0	0	0	0
OG0012282	1	1	1	0	0	0	0	0	0	0	0	0
OG0012283	1	1	1	0	0	0	0	0	0	0	0	0
OG0012290	1	1	1	0	0	0	0	0	0	0	0	0
OG0012291	1	1	1	0	0	0	0	0	0	0	0	0
OG0012294	1	0	1	0	0	0	0	0	0	1	0	0
OG0012296	0	1	1	0	1	0	0	0	0	0	0	0
OG0012297	0	1	1	0	1	0	0	0	0	0	0	0
OG0012307	0	1	0	0	0	0	0	0	0	2	0	0
OG0012317	0	1	0	0	0	0	0	0	0	2	0	0
OG0012318	1	0	0	0	1	0	0	0	0	1	0	0
OG0012341	0	1	0	0	0	0	0	1	0	1	0	0
OG0012343	2	0	0	0	0	0	0	0	0	1	0	0
OG0012346	1	0	0	0	1	0	0	0	0	1	0	0
OG0012351	0	1	0	0	0	0	0	0	0	2	0	0
OG0012369	1	0	0	0	0	0	0	0	0	2	0	0
OG0012376	0	1	0	0	0	0	0	0	0	2	0	0
OG0012414	1	1	0	0	0	0	0	1	0	0	0	0
OG0012434	0	1	0	0	1	1	0	0	0	0	0	0
OG0012437	1	2	0	0	0	0	0	0	0	0	0	0
OG0012441	1	1	0	0	1	0	0	0	0	0	0	0
OG0012442	2	1	0	0	0	0	0	0	0	0	0	0
OG0012446	0	1	0	0	0	2	0	0	0	0	0	0
OG0012447	2	1	0	0	0	0	0	0	0	0	0	0
OG0012583	1	0	0	0	0	2	0	0	0	0	0	0
OG0012701	1	0	0	0	1	1	0	0	0	0	0	0
OG0012754	1	0	0	0	2	0	0	0	0	0	0	0
OG0012812	0	1	0	0	0	0	0	0	0	0	1	0
OG0012848	1	0	0	0	0	0	0	0	0	0	1	0
OG0012880	0	1	0	0	0	0	0	0	0	0	1	0
OG0012884	0	1	0	0	0	0	0	0	0	0	1	0
OG0012927	1	0	0	0	0	0	0	0	0	0	1	0
OG0012958	1	0	0	0	0	0	0	0	0	0	1	0
OG0012989	0	1	0	0	0	0	0	0	0	0	1	0
OG0013031	0	0	1	0	0	0	0	0	0	0	1	0
OG0013047	0	1	0	0	0	0	0	0	0	0	1	0
OG0013092	1	0	0	0	0	0	1	0	0	0	0	0
OG0013158	0	0	1	0	0	0	1	0	0	0	0	0
OG0013188	1	0	0	0	0	0	1	0	0	0	0	0
OG0013203	0	0	1	0	0	0	1	0	0	0	0	0
OG0013328	1	0	0	0	0	0	0	0	0	0	0	1
OG0013353	1	0	0	0	0	0	0	0	0	0	0	1
OG0013358	1	0	0	0	0	0	0	0	0	0	0	1
OG0013363	1	0	0	0	0	0	0	0	0	0	0	1
OG0013366	0	1	0	0	0	0	0	0	0	0	0	1
OG0013532	0	1	0	0	0	0	0	0	1	0	0	0
OG0013944	0	1	0	0	0	0	0	0	1	0	0	0
OG0014098	1	0	0	0	0	0	0	0	1	0	0	0
OG0014469	0	0	1	0	0	0	0	0	1	0	0	0
OG0014618	1	0	1	0	0	0	0	0	0	0	0	0
OG0014661	1	0	1	0	0	0	0	0	0	0	0	0
OG0014688	1	0	1	0	0	0	0	0	0	0	0	0
OG0014693	1	0	1	0	0	0	0	0	0	0	0	0
OG0014717	0	0	1	0	1	0	0	0	0	0	0	0
OG0014748	0	0	1	0	0	0	0	0	0	1	0	0
OG0014765	0	0	1	0	0	0	0	1	0	0	0	0
OG0014820	0	0	1	0	1	0	0	0	0	0	0	0
OG0014831	0	0	1	0	1	0	0	0	0	0	0	0
OG0014840	0	0	1	0	1	0	0	0	0	0	0	0
OG0014848	1	0	1	0	0	0	0	0	0	0	0	0
OG0014853	0	0	1	0	0	0	0	1	0	0	0	0
OG0014873	1	0	1	0	0	0	0	0	0	0	0	0
OG0014887	1	0	1	0	0	0	0	0	0	0	0	0
OG0014905	0	0	1	0	0	1	0	0	0	0	0	0
OG0014919	1	0	1	0	0	0	0	0	0	0	0	0
OG0014926	0	0	1	0	0	0	0	0	0	1	0	0
OG0015000	1	0	1	0	0	0	0	0	0	0	0	0
OG0015027	1	0	1	0	0	0	0	0	0	0	0	0
OG0015059	1	0	1	0	0	0	0	0	0	0	0	0
OG0015060	1	0	1	0	0	0	0	0	0	0	0	0
OG0015125	1	0	1	0	0	0	0	0	0	0	0	0
OG0015137	1	0	1	0	0	0	0	0	0	0	0	0
OG0015140	0	0	1	0	0	0	0	0	0	1	0	0
OG0015284	1	0	0	0	0	0	0	0	0	1	0	0
OG0015291	1	0	0	0	0	0	0	0	0	1	0	0
OG0015314	1	0	0	0	0	0	0	0	0	1	0	0
OG0015326	1	0	0	0	0	0	0	0	0	1	0	0
OG0015351	1	0	0	0	0	0	0	0	0	1	0	0
OG0015384	1	0	0	0	0	0	0	0	0	1	0	0
OG0015397	0	1	0	0	0	0	0	0	0	1	0	0
OG0015428	1	0	0	0	0	0	0	1	0	0	0	0
OG0015439	1	0	0	0	0	0	0	1	0	0	0	0
OG0015444	1	0	0	0	0	0	0	1	0	0	0	0
OG0015462	1	1	0	0	0	0	0	0	0	0	0	0
OG0015465	1	1	0	0	0	0	0	0	0	0	0	0
OG0015466	0	1	0	0	0	1	0	0	0	0	0	0
OG0015467	1	1	0	0	0	0	0	0	0	0	0	0
OG0015468	0	1	0	0	1	0	0	0	0	0	0	0
OG0015470	1	1	0	0	0	0	0	0	0	0	0	0
OG0015472	1	1	0	0	0	0	0	0	0	0	0	0
OG0015473	1	1	0	0	0	0	0	0	0	0	0	0
OG0015475	1	1	0	0	0	0	0	0	0	0	0	0
OG0015478	1	1	0	0	0	0	0	0	0	0	0	0
OG0015481	1	1	0	0	0	0	0	0	0	0	0	0
OG0015484	1	1	0	0	0	0	0	0	0	0	0	0
OG0015486	1	1	0	0	0	0	0	0	0	0	0	0
OG0015487	1	1	0	0	0	0	0	0	0	0	0	0
OG0015489	1	1	0	0	0	0	0	0	0	0	0	0
OG0015490	1	1	0	0	0	0	0	0	0	0	0	0
OG0015491	1	1	0	0	0	0	0	0	0	0	0	0
OG0015492	1	1	0	0	0	0	0	0	0	0	0	0
OG0015493	1	1	0	0	0	0	0	0	0	0	0	0
OG0015494	1	1	0	0	0	0	0	0	0	0	0	0
OG0015495	1	1	0	0	0	0	0	0	0	0	0	0
OG0015496	1	1	0	0	0	0	0	0	0	0	0	0
OG0015497	1	1	0	0	0	0	0	0	0	0	0	0
OG0015498	1	1	0	0	0	0	0	0	0	0	0	0
OG0015500	1	1	0	0	0	0	0	0	0	0	0	0
OG0015928	1	0	0	0	1	0	0	0	0	0	0	0
OG0015937	1	0	0	0	1	0	0	0	0	0	0	0
OG0015944	1	0	0	0	1	0	0	0	0	0	0	0
