# Supplementary material for: Tracing animal genomic evolution with the chromosomal-level assembly of the freshwater sponge Ephydatia muelleri
Source: Nat Commun. 2020 Jul 27;11:3676. doi: 10.1038/s41467-020-17397-w (PMC7385117; doi:10.1038/s41467-020-17397-w)
Supplement: Supplementary file 9 — Supplementary Data 5 [file 41467_2020_17397_MOESM9_ESM.zip › Supplementary_Data_5_gain_loss_analyses_lists/Loss_Analysis/porosis_losses/TethyaLosses]

OG0000007	0	0	0	0	1	0	0	1	2	139	206	114
OG0000041	0	0	0	24	0	0	0	0	0	106	66	17
OG0000045	2	1	1	0	0	0	0	31	35	47	56	27
OG0000064	0	0	0	91	0	0	17	12	25	17	3	0
OG0000077	0	0	0	15	0	0	0	0	0	52	71	14
OG0000078	0	0	0	8	0	0	0	22	24	25	61	11
OG0000081	0	1	0	28	1	0	1	89	21	0	8	0
OG0000088	0	0	0	1	0	0	0	66	69	2	6	0
OG0000089	0	3	3	10	0	0	0	2	0	14	82	30
OG0000102	1	1	0	18	0	0	0	16	18	27	36	13
OG0000116	0	2	2	5	0	0	0	1	2	16	91	2
OG0000125	0	1	1	0	0	0	0	6	13	11	62	23
OG0000133	0	0	0	67	0	0	0	5	29	1	9	2
OG0000137	0	7	3	0	0	0	0	2	10	10	76	4
OG0000146	0	0	0	37	0	0	2	9	15	31	14	0
OG0000155	0	0	0	1	0	0	0	13	17	21	53	0
OG0000163	1	0	0	0	0	0	0	0	0	39	38	24
OG0000181	0	1	0	4	0	0	0	0	0	4	87	2
OG0000192	0	1	1	23	5	0	3	0	0	19	34	8
OG0000207	0	2	1	1	0	0	0	6	1	35	41	2
OG0000243	0	0	0	5	0	0	0	9	9	3	41	12
OG0000267	0	0	0	1	0	0	0	1	0	38	25	10
OG0000300	0	0	0	12	0	0	0	0	2	24	18	14
OG0000304	0	0	0	7	0	0	6	3	5	16	26	6
OG0000313	0	2	61	0	0	0	6	0	0	0	0	0
OG0000315	0	0	0	2	0	0	0	19	16	32	0	0
OG0000327	0	3	5	3	0	0	56	0	0	0	0	0
OG0000334	0	0	0	1	0	0	0	23	28	3	11	0
OG0000346	0	0	0	33	0	0	6	11	14	1	0	0
OG0000348	1	1	1	0	0	0	0	0	0	19	34	8
OG0000350	0	1	2	1	0	0	0	0	0	0	57	3
OG0000357	0	0	0	3	0	0	0	0	1	18	36	5
OG0000367	0	0	0	46	0	0	0	0	0	13	3	0
OG0000372	0	1	1	0	0	0	1	6	6	3	37	6
OG0000373	0	1	0	11	8	0	2	0	0	9	21	9
OG0000382	0	3	52	0	0	0	0	0	0	2	3	0
OG0000386	0	0	0	14	0	0	0	5	6	33	1	0
OG0000425	0	24	5	0	0	0	0	0	0	4	21	1
OG0000462	0	1	0	0	0	0	0	2	25	0	24	0
OG0000467	32	1	0	2	2	0	3	0	0	1	2	9
OG0000468	0	0	0	0	2	0	47	0	0	0	2	1
OG0000474	0	0	0	11	22	0	15	0	0	1	0	3
OG0000477	0	8	2	8	0	0	0	6	6	3	10	8
OG0000485	0	1	0	25	0	0	4	0	0	9	11	1
OG0000499	1	1	0	0	0	0	1	1	0	11	35	0
OG0000501	0	25	0	4	0	0	21	0	0	0	0	0
OG0000502	0	1	0	23	2	0	11	9	4	0	0	0
OG0000511	0	0	0	0	2	0	0	1	0	40	6	0
OG0000516	0	0	0	0	6	0	0	0	0	0	2	41
OG0000517	0	0	0	21	0	0	2	8	18	0	0	0
OG0000518	0	0	0	48	0	0	0	0	1	0	0	0
OG0000523	3	1	1	31	1	0	0	0	0	3	7	1
OG0000542	0	0	1	1	0	0	0	18	28	0	0	0
OG0000543	0	0	0	1	0	0	0	20	27	0	0	0
OG0000565	0	6	9	25	0	0	0	0	0	7	0	0
OG0000571	0	1	0	3	0	0	0	0	0	7	32	3
OG0000574	0	0	0	0	1	0	0	0	1	0	44	0
OG0000578	1	1	0	1	1	0	3	1	1	1	2	34
OG0000579	1	1	1	2	30	0	2	1	1	4	2	1
OG0000613	0	0	1	15	2	0	3	0	0	5	16	2
OG0000621	0	0	0	36	0	0	0	3	1	4	0	0
OG0000629	1	1	0	2	0	0	0	2	3	2	27	5
OG0000631	0	1	0	1	1	0	0	0	0	2	25	13
OG0000658	0	1	0	28	0	0	0	1	1	3	6	2
OG0000667	0	0	0	2	38	0	0	1	0	1	0	0
OG0000679	0	0	0	4	0	0	0	5	4	10	11	7
OG0000682	0	0	0	1	0	0	0	8	10	3	12	7
OG0000689	1	3	3	2	2	0	16	2	2	3	4	3
OG0000697	1	1	1	31	0	0	0	0	1	1	1	4
OG0000708	0	0	0	0	7	0	0	1	1	4	26	1
OG0000710	0	2	0	1	0	0	0	0	1	1	26	9
OG0000719	0	0	0	36	0	0	0	0	0	1	3	0
OG0000734	3	1	1	4	0	0	0	6	4	1	16	3
OG0000740	2	0	0	0	0	0	0	3	7	8	10	9
OG0000745	0	1	1	5	0	0	0	0	0	10	21	1
OG0000763	1	21	4	4	0	0	0	4	1	1	2	1
OG0000769	0	0	0	23	0	0	0	1	1	14	0	0
OG0000775	0	1	0	0	1	0	3	0	0	1	32	0
OG0000778	0	0	0	3	0	0	0	3	6	5	18	3
OG0000783	0	1	0	0	0	0	0	0	0	2	35	0
OG0000806	0	1	1	0	0	0	0	5	5	6	14	5
OG0000812	0	2	3	2	0	0	0	1	1	17	10	1
OG0000853	0	0	0	2	0	0	0	14	12	0	8	0
OG0000856	0	5	3	0	1	0	0	2	4	5	16	0
OG0000862	1	0	0	8	0	0	0	4	1	13	6	3
OG0000873	0	0	0	1	0	0	0	0	0	3	25	7
OG0000888	0	4	5	27	0	0	0	0	0	0	0	0
OG0000899	0	1	2	3	5	0	2	3	5	4	7	3
OG0000902	0	0	0	16	2	0	8	3	1	1	2	2
OG0000908	0	0	0	27	3	0	0	2	0	2	1	0
OG0000912	0	0	0	3	0	0	0	9	18	0	5	0
OG0000938	0	4	0	17	0	0	0	0	0	2	5	6
OG0000959	1	1	1	3	12	0	3	0	2	1	3	7
OG0000971	23	0	0	6	0	0	1	0	0	2	2	0
OG0000986	0	0	0	0	0	0	1	0	3	0	18	11
OG0000987	1	0	0	0	0	0	0	0	0	4	24	4
OG0000996	0	0	0	1	26	0	1	0	1	1	2	1
OG0001015	0	0	0	3	13	0	15	0	1	1	0	0
OG0001021	0	0	0	13	2	0	0	2	1	15	0	0
OG0001026	1	1	1	1	1	0	1	15	3	1	3	4
OG0001027	1	1	1	12	1	0	3	2	3	1	5	2
OG0001034	0	2	0	7	1	0	4	0	0	2	16	0
OG0001042	1	0	1	4	13	0	7	0	1	2	2	1
OG0001063	14	1	0	2	1	0	7	1	1	1	2	2
OG0001069	0	0	0	25	0	0	0	0	0	3	2	2
OG0001081	0	0	0	1	0	0	0	4	27	0	0	0
OG0001082	0	0	1	8	0	0	0	9	13	1	0	0
OG0001099	0	0	0	28	0	0	0	0	0	0	3	0
OG0001104	0	0	0	0	3	0	0	1	5	8	9	5
OG0001138	0	0	1	4	0	0	0	0	0	25	1	0
OG0001157	0	0	0	8	4	0	3	2	1	1	8	3
OG0001166	1	1	1	0	1	0	2	4	13	2	3	2
OG0001192	2	1	1	3	2	0	2	3	3	6	4	3
OG0001202	0	0	0	28	0	0	0	0	0	2	0	0
OG0001211	0	0	0	2	0	0	0	2	0	5	13	7
OG0001213	0	0	0	2	1	0	0	11	11	1	3	0
OG0001216	0	0	0	1	1	0	0	0	0	3	18	6
OG0001220	1	2	1	3	0	0	0	1	1	4	14	2
OG0001223	1	0	0	0	0	0	0	0	1	0	25	2
OG0001225	0	1	0	0	0	0	0	0	0	0	28	0
OG0001238	0	0	0	0	0	0	1	0	1	1	26	0
OG0001281	0	0	0	1	0	0	0	0	0	4	23	0
OG0001289	0	1	1	0	9	0	0	2	1	6	8	0
OG0001292	1	1	0	0	0	0	0	0	0	10	13	3
OG0001294	0	0	0	1	2	0	0	2	1	0	21	1
OG0001300	5	4	4	4	0	0	0	0	1	2	4	4
OG0001322	0	0	0	1	0	0	0	2	0	8	9	8
OG0001333	9	2	2	11	0	0	0	0	0	1	2	1
OG0001334	0	0	0	1	9	0	14	0	1	3	0	0
OG0001341	0	1	0	0	27	0	0	0	0	0	0	0
OG0001344	0	4	7	5	0	0	0	0	0	1	8	2
OG0001358	0	2	1	2	16	0	0	1	1	1	2	1
OG0001361	3	1	1	3	0	0	0	0	0	8	7	4
OG0001368	0	0	0	0	0	0	1	1	1	2	22	0
OG0001372	1	0	0	1	0	0	0	0	0	21	3	1
OG0001383	0	0	0	2	0	0	0	0	0	0	25	0
OG0001392	1	1	1	0	17	0	1	2	1	1	1	1
OG0001414	0	1	1	6	0	0	0	5	5	7	2	0
OG0001416	0	0	0	0	6	0	19	0	0	2	0	0
OG0001418	0	0	0	0	3	0	22	0	1	1	0	0
OG0001425	5	1	0	0	20	0	0	0	0	1	0	0
OG0001426	0	0	0	22	0	0	0	0	0	5	0	0
OG0001443	0	0	0	11	1	0	0	3	3	0	7	1
OG0001445	3	0	0	7	0	0	0	0	0	1	11	4
OG0001451	0	0	0	1	0	0	0	0	0	0	17	8
OG0001453	1	1	0	4	2	0	2	1	1	3	9	2
OG0001499	0	0	0	23	1	0	0	0	0	1	1	0
OG0001503	1	3	2	10	3	0	0	0	0	3	4	0
OG0001524	0	0	0	0	1	0	0	0	0	25	0	0
OG0001536	0	0	0	8	0	0	0	2	2	3	7	3
OG0001540	0	0	3	0	0	0	0	0	0	5	17	0
OG0001548	0	0	0	1	0	0	0	0	0	5	18	1
OG0001550	1	3	2	6	1	0	1	0	0	3	5	3
OG0001574	1	1	1	2	3	0	4	2	1	4	3	3
OG0001585	1	0	0	0	0	0	0	0	0	20	3	1
OG0001591	0	1	2	3	0	0	0	5	9	1	4	0
OG0001613	1	0	1	0	2	0	0	0	2	3	3	13
OG0001614	0	1	1	1	1	0	3	4	10	1	2	1
OG0001619	0	0	0	20	3	0	1	0	0	1	0	0
OG0001623	0	3	0	20	0	0	0	0	0	0	0	2
OG0001628	0	1	0	23	1	0	0	0	0	0	0	0
OG0001638	0	1	0	14	1	0	0	1	1	1	4	1
OG0001649	1	0	0	0	0	0	0	0	0	0	23	0
OG0001665	0	5	0	0	0	0	0	0	0	0	19	0
OG0001667	1	2	1	1	2	0	2	1	3	3	6	2
OG0001672	0	0	0	1	0	0	0	2	3	16	2	0
OG0001674	0	2	1	1	3	0	3	1	0	2	7	4
OG0001675	1	1	1	1	1	0	1	3	2	2	2	9
OG0001678	0	7	1	4	2	0	1	1	2	2	3	1
OG0001723	0	0	0	0	0	0	23	0	0	0	0	1
OG0001734	0	0	0	18	0	0	0	3	2	1	0	0
OG0001744	0	0	0	7	16	0	0	0	0	1	0	0
OG0001757	0	2	1	2	0	0	0	2	2	6	6	2
OG0001763	0	0	0	0	0	0	22	0	0	0	1	0
OG0001765	0	0	1	0	0	0	0	0	0	0	22	0
OG0001773	1	1	1	1	0	0	0	1	0	1	16	1
OG0001775	0	0	0	3	0	0	0	0	0	1	12	7
OG0001786	0	0	0	1	0	0	1	7	6	0	7	1
OG0001798	0	1	0	0	0	0	0	0	0	21	1	0
OG0001819	0	1	1	3	2	0	3	0	2	4	5	2
OG0001825	1	1	2	2	2	0	5	1	2	2	2	3
OG0001830	0	1	1	1	0	0	0	1	0	16	2	1
OG0001838	0	0	0	1	0	0	0	0	2	4	16	0
OG0001845	1	1	0	19	0	0	0	0	0	0	1	1
OG0001856	0	0	0	5	2	0	0	0	2	14	0	0
OG0001857	1	1	5	0	0	0	0	15	1	0	0	0
OG0001858	2	3	3	1	0	0	0	0	0	14	0	0
OG0001860	0	0	0	0	13	0	0	0	0	10	0	0
OG0001870	2	1	1	3	0	0	0	0	0	6	2	7
OG0001878	0	2	0	5	0	0	0	2	2	3	4	4
OG0001881	0	1	2	0	0	0	0	0	0	5	13	1
OG0001885	1	1	1	1	2	0	1	4	2	3	3	3
OG0001886	0	0	0	15	0	0	0	1	1	0	5	0
OG0001895	1	1	0	1	0	0	0	14	3	0	2	0
OG0001898	0	2	0	0	0	0	0	0	0	0	17	3
OG0001957	0	0	0	1	0	0	0	0	0	0	21	0
OG0001959	4	1	0	6	5	0	0	0	1	2	2	1
OG0001968	7	2	0	1	0	0	0	1	0	1	9	1
OG0001981	2	3	2	3	1	0	2	2	1	2	2	2
OG0002022	15	1	1	0	0	0	1	0	0	4	0	0
OG0002023	1	4	3	10	3	0	0	0	0	1	0	0
OG0002024	0	0	0	21	0	0	0	1	0	0	0	0
OG0002046	0	0	0	1	0	0	0	0	0	2	18	0
OG0002047	1	1	1	9	1	0	1	0	0	1	4	2
OG0002050	1	1	1	6	1	0	2	1	1	0	2	5
OG0002053	1	1	0	1	1	0	1	0	0	1	12	3
OG0002078	0	0	1	1	2	0	1	10	2	1	2	1
OG0002096	0	0	0	7	1	0	4	1	1	2	2	3
OG0002106	0	2	2	2	1	0	1	1	1	4	3	4
OG0002171	0	0	0	0	4	0	15	0	2	0	0	0
OG0002181	0	0	0	20	0	0	0	0	1	0	0	0
OG0002183	0	0	0	1	0	0	0	18	2	0	0	0
OG0002184	0	0	1	20	0	0	0	0	0	0	0	0
OG0002211	1	14	4	0	0	0	0	0	0	0	1	0
OG0002213	0	0	0	2	0	0	0	0	0	0	18	0
OG0002221	1	0	0	0	0	0	0	0	0	5	13	1
OG0002227	0	1	0	0	0	0	0	0	0	5	11	3
OG0002228	0	2	1	3	4	0	2	1	0	1	5	1
OG0002231	0	0	0	1	0	0	0	0	0	0	16	3
OG0002234	0	1	0	12	0	0	1	0	0	2	2	2
OG0002238	0	0	0	1	0	0	0	0	0	2	13	4
OG0002255	0	1	0	1	0	0	0	0	0	2	15	1
OG0002261	0	0	0	1	0	0	0	1	1	5	8	4
OG0002310	1	3	2	1	0	0	1	5	1	2	2	2
OG0002322	14	0	0	2	0	0	0	0	0	0	1	3
OG0002351	1	0	1	2	2	0	1	2	2	3	5	1
OG0002354	0	12	1	2	0	0	0	0	0	4	1	0
OG0002362	0	7	8	0	0	0	5	0	0	0	0	0
OG0002384	0	0	0	1	0	0	0	11	1	7	0	0
OG0002385	0	1	1	18	0	0	0	0	0	0	0	0
OG0002395	0	1	2	0	0	0	0	0	0	1	15	0
OG0002407	0	1	0	4	1	0	0	0	0	5	5	3
OG0002414	0	1	0	0	0	0	0	0	0	1	17	0
OG0002416	1	1	1	3	0	0	0	6	1	3	2	1
OG0002439	0	0	1	0	0	0	0	1	1	0	16	0
OG0002443	2	0	0	0	0	0	0	0	0	4	12	1
OG0002465	0	0	0	1	0	0	0	0	0	5	13	0
OG0002485	1	1	1	7	1	0	1	1	1	1	3	1
OG0002535	1	2	2	3	1	0	2	2	1	1	2	2
OG0002567	0	0	0	1	0	0	0	3	9	0	6	0
OG0002574	1	4	2	2	1	0	1	1	1	3	1	2
OG0002578	0	0	0	18	0	0	0	0	0	0	1	0
OG0002607	0	0	1	0	0	0	17	1	0	0	0	0
OG0002609	0	0	0	16	0	0	0	0	0	2	0	1
OG0002610	0	0	1	0	0	0	0	7	11	0	0	0
OG0002612	1	0	0	0	0	0	0	7	11	0	0	0
OG0002616	0	0	0	17	1	0	0	0	1	0	0	0
OG0002618	0	1	1	17	0	0	0	0	0	0	0	0
OG0002619	0	0	0	15	1	0	0	0	0	3	0	0
OG0002621	0	1	0	0	18	0	0	0	0	0	0	0
OG0002638	1	2	2	1	5	0	1	0	1	1	2	2
OG0002642	1	0	2	2	2	0	4	0	1	1	3	2
OG0002643	0	0	0	4	0	0	0	1	1	1	7	4
OG0002665	0	0	0	2	0	0	0	0	0	1	14	1
OG0002683	0	5	0	0	0	0	2	0	0	1	10	0
OG0002686	1	1	1	5	4	0	0	1	1	1	2	1
OG0002706	0	0	0	0	17	0	0	0	0	0	1	0
OG0002725	2	1	1	2	1	0	2	1	1	1	2	4
OG0002730	0	0	0	3	1	0	2	0	1	4	4	3
OG0002731	2	1	0	4	0	0	0	5	1	1	3	1
OG0002744	1	0	0	3	1	0	4	1	2	4	1	1
OG0002746	0	1	0	3	1	0	1	6	1	1	3	1
OG0002754	1	2	2	4	1	0	1	0	1	1	2	3
OG0002763	1	1	1	2	1	0	2	1	1	2	3	3
OG0002807	2	1	1	2	1	0	1	4	1	2	2	1
OG0002818	0	0	0	10	0	0	0	4	0	0	4	0
OG0002850	0	6	3	1	1	0	1	1	1	1	2	1
OG0002865	1	1	1	1	3	0	1	1	2	3	2	2
OG0002883	0	0	0	14	0	0	1	1	0	0	2	0
OG0002892	1	1	1	4	1	0	1	2	2	1	2	2
OG0002905	0	0	0	2	0	0	1	0	0	5	0	10
OG0002908	1	0	0	8	2	0	2	1	0	0	0	4
OG0002909	0	0	2	0	0	0	16	0	0	0	0	0
OG0002931	0	0	0	5	0	0	0	12	1	0	0	0
OG0002933	0	1	1	16	0	0	0	0	0	0	0	0
OG0002935	0	0	0	1	0	0	0	0	0	17	0	0
OG0002947	1	1	1	1	3	0	1	1	1	2	4	1
OG0002951	2	0	0	2	0	0	0	0	0	0	13	0
OG0002970	0	1	1	1	3	0	0	0	0	1	9	1
OG0002974	0	0	0	1	0	0	0	0	2	4	9	1
OG0002978	1	0	0	0	0	0	3	6	2	0	3	2
OG0002988	1	0	0	2	6	0	0	1	0	2	4	1
OG0002991	1	1	0	1	4	0	1	2	1	2	2	2
OG0003006	0	0	1	0	0	0	0	0	0	0	11	5
OG0003009	0	0	0	1	8	0	3	0	0	2	2	1
OG0003010	0	1	1	9	1	0	1	0	0	1	2	1
OG0003015	2	0	0	0	1	0	1	1	1	2	4	5
OG0003029	3	1	1	3	1	0	1	0	1	1	2	3
OG0003030	1	1	1	2	2	0	4	0	1	2	2	1
OG0003041	0	1	1	0	0	0	0	1	2	1	10	1
OG0003042	0	1	1	1	2	0	1	2	2	5	1	1
OG0003051	0	1	1	3	4	0	0	2	1	1	3	1
OG0003053	0	0	0	8	0	0	0	0	0	0	9	0
OG0003055	0	0	0	3	2	0	3	1	1	4	2	1
OG0003063	0	0	0	1	5	0	8	0	0	1	2	0
OG0003066	4	1	1	1	2	0	1	1	1	2	2	1
OG0003078	0	0	0	1	0	0	0	0	1	4	10	1
OG0003102	1	1	1	1	0	0	0	5	1	2	3	2
OG0003112	1	0	0	10	0	0	0	0	0	3	2	1
OG0003113	1	1	1	3	1	0	2	2	1	1	2	2
OG0003147	1	0	0	2	6	0	1	1	1	2	2	1
OG0003179	0	0	0	2	1	0	1	3	3	1	2	4
OG0003194	1	1	1	3	2	0	1	0	0	2	3	3
OG0003198	3	1	1	1	1	0	2	1	1	3	2	1
OG0003199	0	0	0	0	16	0	0	0	0	0	1	0
OG0003211	2	1	1	1	6	0	2	0	0	1	2	1
OG0003219	0	0	0	16	0	0	0	0	0	0	1	0
OG0003229	1	1	1	1	1	0	1	1	1	4	2	3
OG0003231	1	1	1	1	3	0	3	2	1	1	2	1
OG0003246	0	0	0	3	0	0	13	0	1	0	0	0
OG0003247	0	0	0	0	0	0	15	0	2	0	0	0
OG0003275	0	1	1	0	2	0	1	0	0	2	7	2
OG0003287	0	1	2	5	2	0	1	0	0	0	4	1
OG0003292	0	0	1	3	1	0	0	0	0	2	9	0
OG0003299	1	0	1	1	1	0	1	2	5	1	2	1
OG0003304	0	0	0	4	4	0	0	0	0	1	3	4
OG0003307	1	0	0	5	0	0	0	0	0	2	6	2
OG0003315	0	1	1	2	0	0	0	2	2	1	2	5
OG0003335	1	3	1	0	0	0	0	0	0	3	8	0
OG0003344	0	0	0	0	0	0	2	0	0	3	7	4
OG0003348	2	1	2	3	0	0	0	1	1	1	2	3
OG0003356	0	0	0	4	0	0	0	0	0	0	12	0
OG0003370	1	2	2	0	1	0	3	0	0	3	2	2
OG0003387	1	1	1	0	0	0	0	0	0	1	12	0
OG0003411	0	0	0	4	0	0	0	0	0	11	1	0
OG0003412	1	1	1	2	5	0	1	1	1	0	2	1
OG0003440	3	1	0	1	0	0	0	0	0	1	9	1
OG0003466	3	1	1	1	4	0	1	0	1	1	2	1
OG0003474	1	0	0	0	0	0	0	0	0	2	10	3
OG0003478	0	1	1	4	3	0	3	0	0	1	2	1
OG0003481	2	1	1	1	2	0	1	0	1	1	4	2
OG0003522	1	1	1	1	1	0	0	4	3	1	2	1
OG0003538	0	1	1	3	0	0	4	2	1	1	2	1
OG0003597	0	4	1	2	0	0	0	1	0	2	2	4
OG0003599	1	1	1	1	1	0	2	2	1	1	3	2
OG0003606	0	0	0	13	0	0	0	0	0	0	3	0
OG0003633	0	0	0	0	14	0	0	0	0	1	1	0
OG0003643	0	0	0	2	0	0	0	3	2	5	2	2
OG0003650	5	1	0	2	1	0	1	1	1	1	2	1
OG0003655	1	1	1	3	1	0	1	1	1	1	2	3
OG0003661	1	1	1	2	1	0	1	3	1	2	1	2
OG0003662	1	1	1	2	1	0	2	2	1	2	2	1
OG0003666	0	0	0	5	0	0	0	1	9	0	1	0
OG0003678	1	1	1	1	1	0	1	0	2	2	4	2
OG0003679	1	1	1	4	1	0	1	1	1	1	2	2
OG0003688	1	0	0	1	0	0	14	0	0	0	0	0
OG0003722	0	1	0	0	0	0	0	5	8	2	0	0
OG0003726	0	1	1	13	0	0	0	0	0	1	0	0
OG0003727	0	0	0	0	14	0	0	0	0	2	0	0
OG0003728	0	0	0	11	3	0	0	1	0	1	0	0
OG0003730	0	0	0	1	0	0	0	15	0	0	0	0
OG0003731	3	13	0	0	0	0	0	0	0	0	0	0
OG0003744	1	1	1	1	2	0	1	1	1	1	3	2
OG0003749	1	1	1	1	2	0	2	1	1	2	2	1
OG0003752	1	1	1	0	0	0	0	0	2	3	7	0
OG0003755	1	0	0	2	0	0	0	0	0	0	11	1
OG0003757	1	1	1	1	1	0	2	1	1	3	2	1
OG0003764	0	1	1	0	0	0	0	1	2	2	5	3
OG0003776	1	1	1	1	3	0	1	1	1	2	3	0
OG0003785	0	0	0	0	1	0	1	0	0	1	12	0
OG0003801	0	0	0	2	0	0	0	0	0	2	9	2
OG0003810	1	1	1	1	1	0	2	3	1	1	2	1
OG0003820	0	0	0	1	0	0	2	0	0	1	11	0
OG0003832	0	0	1	3	0	0	0	4	1	2	3	1
OG0003839	0	0	0	4	1	0	3	0	0	2	3	2
OG0003847	2	1	1	0	0	0	0	0	0	0	11	0
OG0003866	1	1	1	3	1	0	0	1	1	1	4	1
OG0003868	3	1	1	4	0	0	0	0	1	2	1	2
OG0003878	0	0	0	1	2	0	1	0	1	1	3	6
OG0003914	1	1	0	0	0	0	1	0	0	2	3	7
OG0003915	0	0	0	4	2	0	2	0	1	1	3	2
OG0003967	1	3	1	2	1	0	0	2	2	1	1	1
OG0003988	0	0	0	1	1	0	1	3	1	5	2	1
OG0004016	0	1	2	1	0	0	0	0	0	4	4	3
OG0004018	2	1	1	1	0	0	2	2	0	2	2	2
OG0004028	0	1	2	0	0	0	0	2	1	4	4	1
OG0004029	0	1	1	2	1	0	1	2	1	2	3	1
OG0004035	0	0	0	2	2	0	2	2	2	1	2	2
OG0004048	0	0	1	0	0	0	2	3	3	2	3	1
OG0004050	0	2	2	3	1	0	2	0	1	1	2	1
OG0004077	1	3	1	1	1	0	1	1	2	1	2	1
OG0004083	2	1	1	1	1	0	2	1	1	1	2	2
OG0004126	0	0	0	1	0	0	0	8	2	1	2	1
OG0004135	0	0	0	1	0	0	0	1	0	0	13	0
OG0004136	0	0	0	0	7	0	0	1	0	1	5	1
OG0004137	5	1	1	0	0	0	0	1	1	2	3	1
OG0004177	1	1	1	1	1	0	3	1	1	3	1	1
OG0004217	0	1	1	4	2	0	0	0	1	2	2	2
OG0004225	1	2	1	1	2	0	3	0	0	4	0	1
OG0004231	0	0	0	0	0	0	14	0	1	0	0	0
OG0004233	1	1	1	1	1	0	9	0	0	1	0	0
OG0004259	0	0	0	1	2	0	0	0	0	12	0	0
OG0004261	0	0	0	14	0	0	0	1	0	0	0	0
OG0004262	1	2	0	12	0	0	0	0	0	0	0	0
OG0004283	2	0	0	2	3	0	1	1	0	2	2	1
OG0004285	1	0	1	1	0	0	0	0	0	2	8	1
OG0004296	1	1	1	1	0	0	1	2	3	1	2	1
OG0004301	1	1	1	1	4	0	1	0	1	1	2	1
OG0004318	1	1	1	2	1	0	2	1	1	1	1	2
OG0004320	0	0	0	0	1	0	0	0	0	6	2	5
OG0004324	0	0	0	0	1	0	0	0	0	0	13	0
OG0004329	0	2	2	1	3	0	2	1	0	1	2	0
OG0004335	0	0	0	11	0	0	0	0	0	0	3	0
OG0004340	1	1	1	2	2	0	0	1	1	1	2	2
OG0004344	0	0	0	0	0	0	3	1	2	1	6	1
OG0004353	0	1	0	0	0	0	0	0	0	0	9	4
OG0004376	0	0	0	7	0	0	0	0	0	0	7	0
OG0004377	0	3	1	1	1	0	1	2	0	2	2	1
OG0004378	3	0	0	0	0	0	0	0	0	0	10	1
OG0004382	1	1	1	1	4	0	1	1	1	1	1	1
OG0004393	0	1	1	3	1	0	2	1	1	1	2	1
OG0004398	1	2	2	1	1	0	2	0	0	1	4	0
OG0004409	1	0	1	1	2	0	3	1	1	1	2	1
OG0004416	2	1	1	4	0	0	0	0	1	2	2	1
OG0004431	0	6	3	1	0	0	0	0	0	1	1	2
OG0004436	1	1	1	1	1	0	1	2	0	1	2	3
OG0004448	0	0	1	0	0	0	0	0	1	3	7	2
OG0004457	0	0	1	0	0	0	0	0	0	3	9	1
OG0004458	0	1	1	0	1	0	0	2	2	4	2	1
OG0004466	0	0	3	1	0	0	0	0	0	4	6	0
OG0004485	0	1	0	2	1	0	0	3	3	1	2	1
OG0004490	0	2	1	1	2	0	4	0	0	0	2	2
OG0004500	1	1	1	1	1	0	1	2	1	2	2	1
OG0004545	1	0	0	3	0	0	0	3	1	0	4	2
OG0004555	0	0	0	3	0	0	0	2	1	2	6	0
OG0004571	1	1	1	1	1	0	1	1	1	3	2	1
OG0004583	1	1	1	2	1	0	2	1	1	1	2	1
OG0004601	1	1	1	1	1	0	2	0	1	3	2	1
OG0004608	1	1	1	1	2	0	1	1	1	1	2	2
OG0004622	1	1	1	3	1	0	1	1	1	1	2	1
OG0004672	2	1	1	1	0	0	0	1	1	2	2	3
OG0004695	1	3	1	1	0	0	2	1	1	1	2	1
OG0004699	1	1	0	5	0	0	0	0	1	3	2	1
OG0004700	1	1	1	1	2	0	3	0	0	1	3	1
OG0004712	0	1	1	4	2	0	1	0	0	2	2	1
OG0004715	0	0	0	0	10	0	1	0	0	1	1	1
OG0004716	1	1	1	3	0	0	2	1	1	1	2	1
OG0004717	0	2	1	1	1	0	1	1	1	3	2	1
OG0004740	2	0	0	2	0	0	0	4	2	1	2	1
OG0004748	1	1	1	1	1	0	2	1	1	2	2	1
OG0004773	2	4	2	1	1	0	0	0	1	1	1	1
OG0004780	1	1	1	1	4	0	0	1	1	1	1	2
OG0004805	1	1	1	5	1	0	0	1	0	1	2	1
OG0004819	1	1	1	0	0	0	0	3	2	3	2	1
OG0004837	13	0	0	0	0	0	1	0	0	0	0	0
OG0004840	2	0	0	0	3	0	5	0	0	2	0	2
OG0004860	0	0	0	0	12	0	1	0	0	1	0	0
OG0004873	0	0	0	10	0	0	0	3	1	0	0	0
OG0004885	1	1	1	2	1	0	2	0	1	1	2	1
OG0004892	1	1	1	2	1	0	1	1	1	1	2	1
OG0004893	1	1	1	1	1	0	2	1	1	1	2	1
OG0004896	1	1	1	2	1	0	1	1	1	1	2	1
OG0004899	0	1	0	1	3	0	0	0	0	5	2	1
OG0004909	1	1	1	2	1	0	1	1	1	1	2	1
OG0004919	2	2	1	1	0	0	0	1	1	1	3	1
OG0004922	1	1	1	2	1	0	1	0	0	3	2	1
OG0004929	0	1	1	1	1	0	1	2	2	1	2	1
OG0004932	1	2	1	1	1	0	2	1	0	1	2	1
OG0004959	0	1	0	0	0	0	1	5	2	1	2	1
OG0004966	0	1	1	0	0	0	0	0	0	0	8	3
OG0004968	0	0	0	2	0	0	0	2	1	0	8	0
OG0004982	0	0	0	11	0	0	0	0	0	0	2	0
OG0004992	0	1	1	0	0	0	0	0	0	1	10	0
OG0005010	2	2	2	1	0	0	0	1	1	1	2	1
OG0005016	1	1	0	1	2	0	1	0	1	1	4	1
OG0005021	1	1	1	1	2	0	1	1	1	1	2	1
OG0005033	0	2	1	0	0	0	0	3	4	0	3	0
OG0005050	0	0	0	1	0	0	0	0	0	5	3	4
OG0005051	2	1	1	1	1	0	1	0	1	1	3	1
OG0005061	1	1	1	1	1	0	1	1	1	2	2	1
OG0005069	0	0	0	0	0	0	11	0	0	0	2	0
OG0005073	2	1	2	0	0	0	0	0	0	2	4	2
OG0005074	2	1	1	0	0	0	0	0	0	0	7	2
OG0005079	1	1	0	1	2	0	2	1	1	1	2	1
OG0005080	0	0	0	8	0	0	0	0	0	0	5	0
OG0005081	0	0	0	1	0	0	0	0	1	4	5	2
OG0005087	1	1	1	1	1	0	0	1	1	2	2	2
OG0005092	0	0	0	0	11	0	0	0	0	0	2	0
OG0005093	0	1	1	2	2	0	1	1	1	1	2	1
OG0005098	0	0	0	4	0	0	0	0	0	3	3	3
OG0005100	2	1	1	1	1	0	1	1	1	1	2	1
OG0005115	1	1	1	2	0	0	0	1	1	1	3	2
OG0005122	1	1	1	1	1	0	3	0	1	1	2	1
OG0005130	1	1	1	0	0	0	0	2	1	1	2	4
OG0005163	1	1	1	1	4	0	0	0	1	1	2	1
OG0005194	1	0	0	1	1	0	1	2	1	2	2	2
OG0005199	1	1	0	1	2	0	2	1	1	1	2	1
OG0005208	2	1	1	1	3	0	1	0	0	1	2	1
OG0005215	1	2	1	1	1	0	0	2	1	1	2	1
OG0005229	1	1	1	2	0	0	2	0	1	2	2	1
OG0005260	1	1	1	1	1	0	4	0	0	1	2	1
OG0005267	0	0	0	6	1	0	3	0	0	1	2	0
OG0005290	2	1	1	1	1	0	1	1	1	1	2	1
OG0005298	1	1	0	2	0	0	1	1	2	1	3	1
OG0005305	1	1	1	2	1	0	1	1	2	1	1	1
OG0005308	0	1	1	1	1	0	2	0	2	2	2	1
OG0005314	1	0	0	1	1	0	1	2	1	2	3	1
OG0005321	1	0	0	3	0	0	0	1	1	2	2	3
OG0005352	1	0	0	6	0	0	0	0	0	3	2	1
OG0005367	1	1	1	3	2	0	0	0	0	1	3	1
OG0005369	5	1	1	0	0	0	0	1	1	0	2	2
OG0005385	1	0	1	0	1	0	0	2	1	2	4	1
OG0005400	0	0	0	12	0	0	0	0	0	0	1	0
OG0005403	0	1	1	3	1	0	1	2	0	1	2	1
OG0005409	1	1	1	1	1	0	1	2	1	1	2	1
OG0005412	2	1	1	1	1	0	1	1	1	1	2	1
OG0005430	1	2	1	1	2	0	0	1	1	2	1	1
OG0005438	1	1	1	2	1	0	2	0	1	1	1	2
OG0005452	5	0	0	0	2	0	6	0	0	0	0	0
OG0005483	0	1	1	2	2	0	2	2	1	1	0	1
OG0005485	2	2	2	1	3	0	3	0	0	0	0	0
OG0005490	0	1	0	1	1	0	0	7	1	1	0	1
OG0005494	1	0	0	0	0	0	0	2	7	3	0	0
OG0005497	5	2	1	0	0	0	0	3	2	0	0	0
OG0005502	0	0	0	1	0	0	0	0	0	12	0	0
OG0005503	0	0	0	2	10	0	0	0	0	1	0	0
OG0005505	0	0	0	4	0	0	0	0	0	9	0	0
OG0005507	0	0	0	0	12	0	0	0	0	1	0	0
OG0005513	1	0	0	12	0	0	0	0	0	0	0	0
OG0005527	1	1	1	1	1	0	3	0	0	1	2	1
OG0005536	0	1	0	0	0	0	0	0	0	0	7	4
OG0005544	1	1	1	1	1	0	1	0	1	2	2	1
OG0005546	0	1	0	0	0	0	0	0	4	2	2	3
OG0005548	1	1	0	2	1	0	2	2	0	1	1	1
OG0005549	0	1	0	1	3	0	1	1	1	1	2	1
OG0005550	0	2	1	1	2	0	4	0	0	0	1	1
OG0005551	1	1	1	1	2	0	2	0	1	1	1	1
OG0005569	0	3	2	0	0	0	0	0	0	1	6	0
OG0005591	1	1	1	1	0	0	0	2	1	2	2	1
OG0005592	0	0	0	1	0	0	0	0	0	4	6	1
OG0005595	0	0	1	1	1	0	4	0	1	1	2	1
OG0005605	1	1	1	0	0	0	0	0	0	3	6	0
OG0005612	0	1	1	1	1	0	2	1	1	1	2	1
OG0005617	1	1	1	1	0	0	0	1	1	2	3	1
OG0005624	0	0	0	6	0	0	0	1	1	3	1	0
OG0005628	1	1	1	2	1	0	0	0	1	0	3	2
OG0005632	0	0	0	9	0	0	0	0	0	1	2	0
OG0005640	1	1	1	1	0	0	0	1	1	1	3	2
OG0005642	1	0	1	3	0	0	0	1	1	2	2	1
OG0005644	1	1	1	2	0	0	0	1	2	1	3	0
OG0005660	1	0	0	3	1	0	1	1	1	1	2	1
OG0005684	2	0	0	6	0	0	0	0	0	2	1	1
OG0005704	1	1	0	1	2	0	1	0	0	1	4	1
OG0005706	0	0	0	2	6	0	0	0	0	3	1	0
OG0005712	1	1	1	0	2	0	3	0	0	1	2	1
OG0005713	1	2	1	1	1	0	0	0	1	2	2	1
OG0005721	0	1	1	2	0	0	1	1	1	1	2	2
OG0005722	1	1	1	1	2	0	1	0	1	1	2	1
OG0005730	0	1	1	2	1	0	1	0	2	1	2	1
OG0005761	0	0	0	3	0	0	0	1	1	1	5	1
OG0005766	1	2	1	4	0	0	0	0	1	0	2	1
OG0005767	1	1	0	0	1	0	0	0	0	1	2	6
OG0005771	1	1	1	1	0	0	0	2	1	2	2	1
OG0005777	1	1	1	1	1	0	1	1	1	1	2	1
OG0005784	0	0	0	1	1	0	3	1	1	1	1	3
OG0005814	0	1	1	3	2	0	1	0	0	1	2	1
OG0005821	0	0	0	10	0	0	0	0	0	0	2	0
OG0005828	1	1	1	1	1	0	1	1	1	1	2	1
OG0005831	1	0	0	1	2	0	1	1	1	1	2	2
OG0005839	0	1	1	2	1	0	1	0	1	2	2	1
OG0005841	2	1	0	1	1	0	1	0	1	2	2	1
OG0005842	0	0	0	5	1	0	1	0	0	2	2	1
OG0005844	1	1	0	2	1	0	1	1	1	1	1	2
OG0005851	1	0	0	1	1	0	1	2	1	1	2	2
OG0005853	2	1	1	1	1	0	1	0	1	2	1	1
OG0005854	1	0	0	0	0	0	0	3	3	2	2	1
OG0005855	0	1	1	1	1	0	3	0	2	1	2	0
OG0005860	1	2	1	0	1	0	1	1	1	1	2	1
OG0005861	1	1	1	2	1	0	1	0	1	1	2	1
OG0005867	1	0	0	2	0	0	0	1	1	4	2	1
OG0005871	1	0	1	1	3	0	1	0	0	1	2	2
OG0005876	2	0	1	1	1	0	2	0	1	2	1	1
OG0005880	0	0	0	3	3	0	1	0	0	0	2	3
OG0005881	2	0	0	2	1	0	1	1	0	1	2	2
OG0005893	1	1	1	6	0	0	0	0	0	0	2	1
OG0005895	0	0	0	4	0	0	0	0	0	2	3	3
OG0005896	2	1	1	5	0	0	0	0	0	0	2	1
OG0005909	0	0	0	11	0	0	0	0	0	0	1	0
OG0005916	1	1	2	1	0	0	0	2	1	1	2	1
OG0005921	1	1	1	1	2	0	1	0	0	1	2	2
OG0005930	0	0	0	1	1	0	1	2	3	1	2	1
OG0005934	1	1	1	1	1	0	0	1	2	2	1	1
OG0005941	1	1	1	1	1	0	1	1	1	1	2	1
OG0005942	1	1	0	0	0	0	0	2	2	2	3	1
OG0005949	1	1	1	1	1	0	1	0	0	2	2	2
OG0005950	0	0	0	9	0	0	0	0	0	0	2	1
OG0005953	1	1	1	1	1	0	1	1	1	1	2	1
OG0005966	1	0	0	4	1	0	1	0	1	1	2	1
OG0005972	1	1	1	1	1	0	1	1	1	1	2	1
OG0005986	1	0	0	1	1	0	1	3	1	1	1	2
OG0006001	1	1	1	1	1	0	1	3	0	1	1	1
OG0006007	2	0	0	0	0	0	10	0	0	0	0	0
OG0006011	0	0	0	0	9	0	1	2	0	0	0	0
OG0006018	0	0	0	0	0	0	4	0	0	8	0	0
OG0006020	0	0	0	5	4	0	1	0	0	2	0	0
OG0006039	1	1	1	2	1	0	1	0	1	2	0	2
OG0006048	0	0	0	7	0	0	0	0	0	3	0	2
OG0006049	0	0	0	5	0	0	0	1	4	1	0	1
OG0006059	0	0	0	5	0	0	0	1	6	0	0	0
OG0006061	0	0	0	0	9	0	0	2	1	0	0	0
OG0006062	0	2	2	3	0	0	0	3	2	0	0	0
OG0006087	1	1	1	1	1	0	1	1	0	1	2	1
OG0006104	0	1	1	1	0	0	0	2	2	2	2	0
OG0006106	1	1	1	0	0	0	0	0	1	2	4	1
OG0006116	1	1	1	3	0	0	0	0	0	2	2	1
OG0006117	0	1	0	6	0	0	0	0	0	1	3	0
OG0006118	0	0	0	1	0	0	0	0	0	2	6	2
OG0006122	0	0	0	1	0	0	0	0	0	1	5	4
OG0006123	0	0	0	0	1	0	0	0	0	0	5	5
OG0006129	0	0	0	1	0	0	0	2	1	2	4	1
OG0006134	1	0	0	3	1	0	2	0	0	1	2	1
OG0006137	0	1	1	1	1	0	2	1	0	1	2	1
OG0006138	0	0	0	2	0	0	0	0	0	0	6	3
OG0006152	0	0	0	1	0	0	0	2	1	4	2	1
OG0006156	0	0	0	3	0	0	0	1	2	1	2	2
OG0006165	1	1	1	1	1	0	0	1	1	1	2	1
OG0006166	1	1	1	1	1	0	1	1	1	0	2	1
OG0006170	0	0	0	2	0	0	0	0	0	0	9	0
OG0006171	0	1	1	1	0	0	0	1	1	1	1	4
OG0006178	1	0	0	2	2	0	1	0	0	2	2	1
OG0006180	0	0	0	1	4	0	1	0	1	1	2	1
OG0006181	1	1	1	0	1	0	1	0	2	1	2	1
OG0006186	0	0	0	1	1	0	1	1	1	1	2	3
OG0006188	0	1	1	7	0	0	0	0	0	0	2	0
OG0006192	0	1	1	3	0	0	0	0	0	3	2	1
OG0006194	1	0	0	1	3	0	0	1	1	1	2	1
OG0006199	2	0	0	1	1	0	1	1	1	1	2	1
OG0006204	0	0	0	0	2	0	1	1	1	1	5	0
OG0006216	0	0	0	10	0	0	0	0	0	0	1	0
OG0006221	1	0	1	1	0	0	0	1	1	2	3	1
OG0006224	0	0	0	2	1	0	1	0	0	4	2	1
OG0006227	1	0	0	1	1	0	2	0	0	3	2	1
OG0006236	1	0	0	1	1	0	1	0	2	1	2	2
OG0006239	0	0	0	6	0	0	0	0	0	0	2	3
OG0006245	1	1	1	1	0	0	2	0	0	1	4	0
OG0006251	1	0	0	1	1	0	2	0	1	1	2	2
OG0006252	2	1	1	1	0	0	0	1	1	1	2	1
OG0006268	1	1	1	1	1	0	1	0	1	1	2	1
OG0006273	1	1	1	1	1	0	0	1	1	1	2	1
OG0006275	1	1	1	1	1	0	1	1	1	1	1	1
OG0006298	1	1	1	0	2	0	1	0	1	1	2	1
OG0006302	1	1	1	1	1	0	1	0	1	1	2	1
OG0006305	0	2	1	0	0	0	0	0	0	3	3	2
OG0006310	0	1	1	1	2	0	1	0	1	1	2	1
OG0006313	0	1	1	0	0	0	0	0	2	0	5	2
OG0006314	1	1	1	1	1	0	1	0	1	1	2	1
OG0006315	1	0	1	1	0	0	2	0	1	2	2	1
OG0006320	1	1	0	1	0	0	0	1	2	1	2	2
OG0006329	0	1	1	0	0	0	0	2	1	2	2	2
OG0006331	1	1	1	1	1	0	1	0	1	1	2	1
OG0006335	2	1	1	2	0	0	0	1	0	1	2	1
OG0006340	1	1	1	1	1	0	0	1	1	1	2	1
OG0006341	1	0	0	1	1	0	1	0	0	1	5	1
OG0006342	0	2	2	1	0	0	0	1	1	1	2	1
OG0006345	1	1	1	1	1	0	1	0	1	1	2	1
OG0006346	0	1	1	2	0	0	0	1	1	2	2	1
OG0006347	1	1	1	1	0	0	1	1	1	1	2	1
OG0006352	0	1	1	1	1	0	2	1	0	1	2	1
OG0006357	0	1	1	2	1	0	1	1	1	1	1	1
OG0006363	0	0	0	4	0	0	0	0	1	1	2	3
OG0006369	1	2	0	2	1	0	0	0	1	1	1	2
OG0006370	1	2	0	0	0	0	3	0	0	0	1	4
OG0006378	0	0	0	2	1	0	1	0	0	3	2	2
OG0006380	2	0	0	1	1	0	1	0	1	1	2	2
OG0006382	0	2	1	1	1	0	2	0	0	1	1	2
OG0006387	1	1	0	1	1	0	1	0	0	2	2	2
OG0006398	2	1	1	1	0	0	0	1	1	1	2	1
OG0006410	1	1	1	1	1	0	1	0	1	1	2	1
OG0006416	1	1	1	1	1	0	1	1	0	1	2	1
OG0006417	2	0	0	0	0	0	0	1	1	3	2	2
OG0006418	1	1	1	2	1	0	0	0	0	3	1	1
OG0006424	0	0	0	0	0	0	1	0	0	9	1	0
OG0006425	0	0	0	0	1	0	0	1	7	1	1	0
OG0006429	0	0	0	0	1	0	1	3	2	1	2	1
OG0006430	1	1	1	1	0	0	1	1	1	1	1	2
OG0006442	1	2	2	2	0	0	0	0	0	0	2	2
OG0006445	0	0	0	1	1	0	5	0	0	2	1	1
OG0006448	0	0	0	8	1	0	0	0	0	1	1	0
OG0006457	1	0	1	1	1	0	1	1	1	2	1	1
OG0006458	1	0	1	1	2	0	0	1	1	2	1	1
OG0006469	1	1	1	1	1	0	0	0	1	1	2	2
OG0006501	1	0	0	2	1	0	7	0	0	0	0	0
OG0006524	1	0	0	3	0	0	0	1	6	0	0	0
OG0006528	0	0	0	1	9	0	0	0	1	0	0	0
OG0006529	4	1	1	3	0	0	0	0	1	1	0	0
OG0006531	2	2	6	1	0	0	0	0	0	0	0	0
OG0006533	0	0	1	10	0	0	0	0	0	0	0	0
OG0006534	3	0	0	5	0	0	0	0	0	3	0	0
OG0006536	0	0	0	0	10	0	0	0	0	1	0	0
OG0006537	0	0	0	0	10	0	0	0	0	1	0	0
OG0006539	0	0	0	10	0	0	0	0	0	1	0	0
OG0006543	1	10	0	0	0	0	0	0	0	0	0	0
OG0006545	0	1	0	0	10	0	0	0	0	0	0	0
OG0006567	0	1	1	1	1	0	0	0	1	1	2	2
OG0006568	1	1	0	1	0	0	0	0	1	3	1	2
OG0006569	0	1	0	1	1	0	1	1	1	1	2	1
OG0006573	1	1	1	1	0	0	0	1	1	1	2	1
OG0006579	0	1	1	2	0	0	0	0	0	3	2	1
OG0006581	2	0	1	1	0	0	0	0	0	1	4	1
OG0006583	0	1	0	1	0	0	0	0	0	3	5	0
OG0006586	0	1	1	2	0	0	0	1	1	0	4	0
OG0006589	0	1	1	0	0	0	0	0	1	1	5	1
OG0006590	0	0	0	2	0	0	0	0	0	1	7	0
OG0006591	0	0	0	5	0	0	0	1	1	1	2	0
OG0006592	0	3	3	1	0	0	0	0	0	1	2	0
OG0006598	0	1	1	1	1	0	0	1	1	2	2	0
OG0006600	0	1	0	3	0	0	0	0	0	1	2	3
OG0006602	0	1	0	0	0	0	0	0	3	2	4	0
OG0006605	0	1	0	2	1	0	1	0	0	2	1	2
OG0006609	0	0	0	3	0	0	0	0	0	0	6	1
OG0006614	0	0	0	1	0	0	0	1	3	1	4	0
OG0006617	1	1	1	1	0	0	0	1	1	1	2	1
OG0006618	2	1	1	0	0	0	0	0	0	1	4	1
OG0006620	1	1	1	0	0	0	0	0	0	2	5	0
OG0006621	1	0	0	1	0	0	1	1	2	2	2	0
OG0006626	1	1	1	1	0	0	0	1	1	1	2	1
OG0006628	0	1	1	0	0	0	0	0	0	2	3	3
OG0006630	0	0	0	1	0	0	0	0	0	0	9	0
OG0006634	0	0	0	2	1	0	1	1	1	1	2	1
OG0006636	0	1	1	2	0	0	0	0	0	2	3	1
OG0006638	0	0	0	1	4	0	0	0	0	1	2	2
OG0006642	0	0	0	0	0	0	3	0	0	3	4	0
OG0006648	0	1	1	0	0	0	0	1	1	2	3	1
OG0006649	0	0	0	2	1	0	0	1	1	1	3	1
OG0006650	0	0	0	3	3	0	0	1	0	0	3	0
OG0006652	0	1	0	0	0	0	0	0	0	0	9	0
OG0006658	2	1	1	1	1	0	0	0	0	1	2	1
OG0006662	0	0	0	0	3	0	2	0	1	0	2	2
OG0006668	1	2	2	1	0	0	0	0	0	1	2	1
OG0006669	0	1	1	0	1	0	2	1	0	1	2	1
OG0006673	0	0	0	0	2	0	0	5	0	0	3	0
OG0006677	0	1	1	1	0	0	0	1	1	2	2	1
OG0006681	0	0	0	1	0	0	1	2	1	2	2	1
OG0006682	0	1	0	3	1	0	1	0	0	2	2	0
OG0006684	0	1	1	0	1	0	1	0	1	2	2	1
OG0006690	1	1	1	1	0	0	0	1	1	1	2	1
OG0006697	1	1	1	0	0	0	0	1	1	1	2	2
OG0006701	0	0	0	2	0	0	0	0	1	1	3	3
OG0006702	1	1	0	1	0	0	4	0	0	0	3	0
OG0006707	1	1	1	0	1	0	0	1	1	1	2	1
OG0006709	0	0	1	2	1	0	3	0	0	1	1	1
OG0006712	0	1	0	5	1	0	0	0	0	1	1	1
OG0006713	1	1	0	1	2	0	0	1	0	0	2	2
OG0006718	0	0	0	3	0	0	0	2	1	1	2	1
OG0006726	1	2	0	0	0	0	0	2	1	1	2	1
OG0006729	0	1	0	1	2	0	1	0	2	0	2	1
OG0006736	0	0	0	8	0	0	0	0	0	0	2	0
OG0006739	1	1	1	1	1	0	1	0	0	1	2	1
OG0006740	0	2	1	2	0	0	0	2	0	0	2	1
OG0006742	1	0	1	1	0	0	0	1	1	1	2	2
OG0006743	1	0	1	1	1	0	0	1	1	1	2	1
OG0006747	0	0	0	2	1	0	2	0	0	2	2	1
OG0006753	0	1	1	1	0	0	1	2	1	1	1	1
OG0006755	0	0	0	3	0	0	0	0	0	5	1	1
OG0006758	0	0	0	0	0	0	2	0	0	2	3	3
OG0006763	1	1	0	0	0	0	0	3	1	1	1	2
OG0006770	1	1	1	1	1	0	1	0	0	1	2	1
OG0006783	1	1	0	1	0	0	0	1	1	1	2	2
OG0006787	0	0	0	2	0	0	0	2	1	2	2	1
OG0006789	1	1	1	1	0	0	1	0	1	1	2	1
OG0006794	0	1	0	1	2	0	1	0	0	2	2	1
OG0006797	1	0	0	4	0	0	0	0	0	0	2	3
OG0006798	0	0	0	1	1	0	1	1	1	1	2	2
OG0006801	1	0	1	0	0	0	0	0	0	6	2	0
OG0006806	1	0	0	1	1	0	1	0	1	2	1	2
OG0006807	0	1	0	1	1	0	4	0	0	0	2	1
OG0006808	0	0	0	0	9	0	0	0	0	0	1	0
OG0006809	0	1	0	1	1	0	0	2	1	1	1	2
OG0006810	0	1	0	5	0	0	0	0	0	1	2	1
OG0006813	0	0	0	1	1	0	2	1	1	1	2	1
OG0006818	0	1	0	0	0	0	0	2	1	0	3	3
OG0006819	0	0	0	1	0	0	0	0	0	0	2	7
OG0006827	1	1	0	1	2	0	2	1	0	0	1	1
OG0006833	1	1	0	1	1	0	1	1	1	1	1	1
OG0006835	1	1	0	1	1	0	1	1	1	1	2	0
OG0006838	0	0	0	1	0	0	0	1	2	3	2	1
OG0006839	0	1	0	0	5	0	0	0	1	1	1	1
OG0006843	1	1	1	1	1	0	1	0	0	1	2	1
OG0006847	0	1	0	3	1	0	0	1	1	1	1	1
OG0006850	0	0	0	2	1	0	1	1	1	1	2	1
OG0006854	0	0	0	1	1	0	4	0	0	1	2	1
OG0006855	0	0	0	2	0	0	0	0	0	1	6	1
OG0006859	1	0	1	0	2	0	0	1	1	2	1	1
OG0006862	0	1	0	1	1	0	1	2	1	1	1	1
OG0006866	1	0	0	1	1	0	1	0	1	2	2	1
OG0006873	1	1	1	0	2	0	0	1	0	1	2	1
OG0006882	1	1	0	1	1	0	1	0	1	1	2	1
OG0006887	2	1	1	1	0	0	0	0	0	3	1	1
OG0006889	1	0	0	1	1	0	0	1	2	1	1	2
OG0006891	1	1	1	0	1	0	1	1	1	1	1	1
OG0006892	0	0	0	4	1	0	1	0	0	1	2	1
OG0006894	1	1	0	0	1	0	1	1	1	1	2	1
OG0006895	0	1	1	1	2	0	1	0	1	1	1	1
OG0006896	1	1	1	0	0	0	0	1	1	2	2	1
OG0006897	0	0	0	2	0	0	0	1	1	2	2	2
OG0006904	0	1	1	1	1	0	1	1	1	1	1	1
OG0006907	0	1	0	0	0	0	6	0	0	3	0	0
OG0006928	1	1	0	1	1	0	1	1	1	1	0	2
OG0006931	1	1	1	0	0	0	1	4	2	0	0	0
OG0006945	1	3	1	1	1	0	3	0	0	0	0	0
OG0006946	0	0	0	7	0	0	1	0	0	2	0	0
OG0006950	1	1	0	0	1	0	1	2	1	1	0	2
OG0006969	1	1	1	0	1	0	0	3	0	1	0	2
OG0006971	0	0	0	9	0	0	0	0	0	0	0	1
OG0006972	0	1	0	4	0	0	0	1	1	2	0	1
OG0006975	1	1	1	1	0	0	0	0	0	0	0	6
OG0006977	0	1	1	0	0	0	0	3	4	0	0	1
OG0006979	0	0	0	0	4	0	0	1	0	4	0	1
OG0006980	0	0	0	1	0	0	0	4	3	2	0	0
OG0006982	0	2	2	1	0	0	0	2	3	0	0	0
OG0006996	0	0	0	0	1	0	0	8	1	0	0	0
OG0007000	1	3	2	2	0	0	0	0	0	2	0	0
OG0007002	2	4	4	0	0	0	0	0	0	0	0	0
OG0007005	0	0	1	9	0	0	0	0	0	0	0	0
OG0007006	0	0	1	0	0	0	0	0	0	9	0	0
OG0007008	0	0	0	8	0	0	0	0	0	2	0	0
OG0007009	0	0	0	0	9	0	0	0	0	1	0	0
OG0007017	1	3	0	6	0	0	0	0	0	0	0	0
OG0007032	1	0	0	1	2	0	1	0	0	1	2	1
OG0007033	0	1	1	0	0	0	0	1	2	1	3	0
OG0007035	0	0	1	3	0	0	0	1	0	1	2	1
OG0007038	0	1	0	0	0	0	0	0	0	2	2	4
OG0007039	1	0	0	1	0	0	0	1	1	1	3	1
OG0007040	0	0	0	2	1	0	0	1	1	1	2	1
OG0007053	1	1	1	1	0	0	2	0	0	1	1	1
OG0007055	2	0	0	0	2	0	1	0	0	1	2	1
OG0007058	0	0	0	2	0	0	0	0	0	0	3	4
OG0007060	0	0	0	2	0	0	0	0	0	1	4	2
OG0007061	0	0	0	2	0	0	0	1	1	1	2	2
OG0007062	1	0	0	1	0	0	0	0	0	2	3	2
OG0007063	0	1	1	0	0	0	0	0	0	1	4	2
OG0007068	0	0	1	2	2	0	0	0	1	0	2	1
OG0007069	0	0	0	3	0	0	0	1	0	2	3	0
OG0007071	1	1	1	0	0	0	0	0	0	0	3	3
OG0007075	0	0	0	0	1	0	1	0	0	4	2	1
OG0007076	0	0	0	1	0	0	0	1	1	3	2	1
OG0007080	2	0	0	0	0	0	0	0	0	1	6	0
OG0007085	0	1	0	0	0	0	0	0	0	0	5	3
OG0007093	0	0	0	1	0	0	0	0	0	1	7	0
OG0007094	1	0	0	1	0	0	0	0	2	1	3	1
OG0007097	0	0	0	6	0	0	0	0	0	0	1	2
OG0007099	2	0	0	1	0	0	0	1	1	1	2	1
OG0007103	0	0	0	0	3	0	0	0	0	2	4	0
OG0007107	0	0	0	1	0	0	0	5	0	0	3	0
OG0007109	0	0	0	3	2	0	1	0	0	1	1	1
OG0007112	0	0	1	0	0	0	0	0	0	2	6	0
OG0007117	0	1	1	0	1	0	0	0	1	1	3	1
OG0007121	0	1	1	0	0	0	0	1	0	0	3	3
OG0007122	1	0	0	3	0	0	0	1	1	2	1	0
OG0007125	2	1	1	1	0	0	0	0	1	1	1	1
OG0007129	0	0	0	0	0	0	1	0	0	2	6	0
OG0007130	0	0	0	1	0	0	0	1	1	1	2	3
OG0007131	0	0	0	2	1	0	0	2	1	1	1	1
OG0007132	1	0	0	1	1	0	1	1	1	1	1	1
OG0007133	0	0	0	0	0	0	2	3	1	0	3	0
OG0007135	1	0	0	1	0	0	5	0	0	0	2	0
OG0007136	1	1	0	2	1	0	0	0	1	0	2	1
OG0007139	1	0	0	1	0	0	0	1	1	1	2	2
OG0007147	0	0	0	1	0	0	0	0	0	1	6	1
OG0007149	1	0	0	0	0	0	0	1	0	4	2	1
OG0007151	0	0	0	1	0	0	0	1	2	0	5	0
OG0007154	0	0	0	0	6	0	0	0	0	1	2	0
OG0007161	0	0	0	2	1	0	1	0	0	1	2	2
OG0007166	0	0	0	4	2	0	1	0	0	0	2	0
OG0007168	1	0	0	1	1	0	1	0	0	1	3	1
OG0007169	1	1	0	1	1	0	1	0	0	1	2	1
OG0007172	1	1	0	1	1	0	1	0	0	1	2	1
OG0007174	0	0	0	0	1	0	0	0	0	0	4	4
OG0007176	1	0	0	4	0	0	0	0	0	1	2	1
OG0007177	1	1	0	3	1	0	1	0	0	1	1	0
OG0007181	0	1	1	1	0	0	0	1	1	1	2	1
OG0007184	1	1	1	1	0	0	0	0	0	2	2	1
OG0007190	1	1	1	1	0	0	0	0	0	2	2	1
OG0007191	1	0	0	0	0	0	0	2	1	2	3	0
OG0007192	1	2	0	1	1	0	0	0	0	1	2	1
OG0007194	1	0	0	0	1	0	1	1	1	1	1	2
OG0007200	0	0	0	0	0	0	1	1	1	3	2	1
OG0007202	1	0	1	1	0	0	1	0	0	1	3	1
OG0007203	1	1	0	2	0	0	0	1	1	2	1	0
OG0007210	1	1	1	1	0	0	0	1	1	1	2	0
OG0007212	1	0	0	1	0	0	1	1	1	1	2	1
OG0007215	1	1	0	0	0	0	0	0	0	2	2	3
OG0007218	0	1	1	1	0	0	2	0	0	1	2	1
OG0007219	1	1	1	0	0	0	0	1	1	2	2	0
OG0007222	0	0	0	3	0	0	0	0	0	2	2	2
OG0007225	1	0	0	1	1	0	0	1	2	1	1	1
OG0007227	1	1	1	1	1	0	0	0	0	1	2	1
OG0007229	1	1	0	0	1	0	1	1	1	1	1	1
OG0007230	0	0	0	1	1	0	0	0	0	2	2	3
OG0007231	0	0	0	1	1	0	2	0	1	1	2	1
OG0007232	0	1	1	1	0	0	1	0	1	1	2	1
OG0007237	1	0	0	1	1	0	0	1	1	1	2	1
OG0007240	0	1	1	1	1	0	1	0	0	1	1	2
OG0007242	1	0	0	1	1	0	2	0	0	1	1	2
OG0007245	1	1	1	1	0	0	2	0	0	1	2	0
OG0007246	0	1	0	1	0	0	0	1	2	1	2	1
OG0007250	0	1	0	1	0	0	0	1	1	2	2	1
OG0007251	0	0	0	2	0	0	0	0	0	1	5	1
OG0007254	0	1	1	1	0	0	0	1	1	1	2	1
OG0007255	0	0	0	0	1	0	0	0	0	0	8	0
OG0007259	1	1	0	0	1	0	1	0	1	1	2	1
OG0007263	0	0	0	1	1	0	1	0	2	1	2	1
OG0007264	2	0	0	1	0	0	0	0	1	1	2	2
OG0007267	0	0	0	0	1	0	1	1	1	0	4	1
OG0007268	1	1	1	1	1	0	1	0	0	0	2	1
OG0007272	0	1	0	1	1	0	0	1	1	1	2	1
OG0007273	0	1	1	0	0	0	0	1	0	2	2	2
OG0007275	1	1	1	1	1	0	1	0	0	0	2	1
OG0007277	1	1	1	1	0	0	0	0	0	2	2	1
OG0007278	1	0	0	1	2	0	1	0	0	1	2	1
OG0007282	1	2	1	1	0	0	0	0	0	1	2	1
OG0007284	1	1	1	2	0	0	0	0	1	1	1	1
OG0007285	0	1	1	3	0	0	0	0	0	1	2	1
OG0007287	1	0	1	0	0	0	0	2	1	1	2	1
OG0007289	1	1	1	2	0	0	0	0	1	1	1	1
OG0007291	1	1	1	0	0	0	0	1	1	1	2	1
OG0007293	0	1	1	1	0	0	0	1	1	1	2	1
OG0007295	0	0	0	4	0	0	0	0	0	1	2	2
OG0007298	0	1	1	1	1	0	0	0	0	2	2	1
OG0007299	1	1	0	0	1	0	1	0	1	1	1	2
OG0007300	1	1	0	1	1	0	1	0	0	1	2	1
OG0007305	1	0	0	4	0	0	0	0	0	1	2	1
OG0007306	1	1	0	1	1	0	0	0	0	1	3	1
OG0007307	2	1	0	1	0	0	0	0	0	2	2	1
OG0007308	1	1	1	1	1	0	1	0	0	1	1	1
OG0007309	0	1	1	0	0	0	0	2	2	1	1	1
OG0007311	0	0	0	1	1	0	1	1	1	1	1	2
OG0007315	1	1	1	0	1	0	1	0	0	1	2	1
OG0007317	1	0	0	0	1	0	1	1	1	1	2	1
OG0007324	1	1	1	1	1	0	1	1	0	1	0	1
OG0007326	0	0	0	3	0	0	3	0	0	3	0	0
OG0007330	0	0	0	0	1	0	6	0	0	2	0	0
OG0007336	1	1	1	2	1	0	1	0	0	1	0	1
OG0007352	2	0	0	2	1	0	2	0	0	1	0	1
OG0007362	1	0	0	5	0	0	2	0	0	1	0	0
OG0007367	1	1	0	1	1	0	1	1	1	1	0	1
OG0007369	0	0	0	2	2	0	1	0	2	2	0	0
OG0007376	1	0	1	0	0	0	3	0	0	4	0	0
OG0007393	0	1	2	4	0	0	2	0	0	0	0	0
OG0007400	1	3	3	0	1	0	1	0	0	0	0	0
OG0007404	0	0	0	3	0	0	0	0	1	4	0	1
OG0007406	0	1	1	5	0	0	0	0	0	0	0	2
OG0007408	1	1	1	1	2	0	0	0	1	1	0	1
OG0007412	1	0	0	1	0	0	0	0	1	6	0	0
OG0007416	1	0	0	0	1	0	0	5	2	0	0	0
OG0007419	0	0	0	5	0	0	0	0	4	0	0	0
OG0007421	0	0	0	5	0	0	0	0	4	0	0	0
OG0007423	0	1	0	0	0	0	0	6	2	0	0	0
OG0007428	0	1	5	3	0	0	0	0	0	0	0	0
OG0007429	2	1	1	5	0	0	0	0	0	0	0	0
OG0007431	0	1	1	2	0	0	0	0	0	5	0	0
OG0007432	8	0	1	0	0	0	0	0	0	0	0	0
OG0007433	3	5	1	0	0	0	0	0	0	0	0	0
OG0007434	0	0	0	0	7	0	0	1	0	1	0	0
OG0007435	0	0	0	1	0	0	0	0	0	8	0	0
OG0007437	1	0	0	0	4	0	0	0	0	4	0	0
OG0007439	1	0	0	0	0	0	0	0	0	8	0	0
OG0007441	0	1	0	0	0	0	0	0	0	8	0	0
OG0007444	0	0	0	2	5	0	0	0	0	2	0	0
OG0007446	0	0	0	8	0	0	0	1	0	0	0	0
OG0007447	0	0	0	0	1	0	0	8	0	0	0	0
OG0007449	1	1	0	6	1	0	0	0	0	0	0	0
OG0007482	1	1	1	0	0	0	0	0	0	1	2	2
OG0007484	1	0	0	1	1	0	1	0	0	1	2	1
OG0007485	0	0	0	1	1	0	2	0	0	1	2	1
OG0007486	0	0	0	2	1	0	0	0	0	1	3	1
OG0007490	0	1	0	1	1	0	0	0	1	1	2	1
OG0007491	0	0	0	1	1	0	1	0	1	1	2	1
OG0007493	1	1	0	1	0	0	1	0	0	1	2	1
OG0007495	0	0	0	2	0	0	0	0	0	2	4	0
OG0007496	0	0	0	1	1	0	0	0	1	2	2	1
OG0007497	1	0	0	1	1	0	1	0	0	0	3	1
OG0007498	0	0	0	1	1	0	3	0	0	1	1	1
OG0007501	0	0	0	1	1	0	2	0	1	0	2	1
OG0007503	1	0	0	2	1	0	2	0	0	1	1	0
OG0007506	0	0	0	0	1	0	1	2	1	0	2	1
OG0007508	0	0	1	1	0	0	0	1	1	1	3	0
OG0007510	0	0	0	1	0	0	0	0	0	2	2	3
OG0007511	0	1	1	2	0	0	0	0	0	0	3	1
OG0007512	0	0	0	5	0	0	0	0	0	1	2	0
OG0007513	0	0	0	1	0	0	0	0	0	1	5	1
OG0007516	0	0	0	1	0	0	0	1	2	1	2	1
OG0007517	0	1	1	1	0	0	0	1	1	0	2	1
OG0007518	1	1	0	1	1	0	1	0	0	0	2	1
OG0007519	1	1	1	1	0	0	0	0	0	2	2	0
OG0007520	0	0	0	3	1	0	0	0	0	0	4	0
OG0007522	0	0	0	3	1	0	1	0	0	0	3	0
OG0007526	0	0	0	1	0	0	0	0	0	0	4	3
OG0007527	1	0	0	1	1	0	1	0	0	1	2	1
OG0007528	1	0	0	1	1	0	1	0	0	1	2	1
OG0007540	0	0	0	2	0	0	0	1	3	1	1	0
OG0007542	0	1	0	1	0	0	0	2	1	1	2	0
OG0007547	0	0	0	2	1	0	1	1	1	0	1	1
OG0007550	0	0	0	2	1	0	1	0	0	1	2	1
OG0007551	1	1	1	1	0	0	0	0	0	1	2	1
OG0007553	0	1	1	1	0	0	0	0	0	1	4	0
OG0007554	0	1	1	0	0	0	0	0	0	2	2	2
OG0007560	1	1	1	2	0	0	0	0	0	1	2	0
OG0007562	0	0	0	1	0	0	0	0	0	1	6	0
OG0007565	1	1	1	1	0	0	0	0	0	1	2	1
OG0007568	0	0	0	1	0	0	0	1	1	1	2	2
OG0007569	0	0	0	1	1	0	0	1	1	1	2	1
OG0007570	0	0	0	1	0	0	0	1	1	2	2	1
OG0007573	1	1	0	1	0	0	0	0	1	1	2	1
OG0007575	0	0	0	2	0	0	0	1	1	0	3	1
OG0007577	1	1	1	3	0	0	0	0	0	0	2	0
OG0007584	0	1	1	4	0	0	0	0	0	1	1	0
OG0007585	0	1	0	0	0	0	0	0	0	1	4	2
OG0007590	0	0	0	1	1	0	2	0	0	1	1	2
OG0007591	0	0	0	6	0	0	0	0	0	0	2	0
OG0007592	1	1	0	1	0	0	0	0	1	1	2	1
OG0007596	1	0	0	0	0	0	0	0	0	3	2	2
OG0007597	0	1	1	1	0	0	0	0	0	2	3	0
OG0007600	1	1	1	0	0	0	0	0	1	3	1	0
OG0007601	1	1	1	1	1	0	1	0	0	1	1	0
OG0007604	1	0	0	1	1	0	1	0	1	1	1	1
OG0007614	1	0	0	0	0	0	0	1	1	2	2	1
OG0007627	1	0	0	0	0	0	0	0	0	1	5	1
OG0007630	0	0	0	3	0	0	0	0	1	1	2	1
OG0007633	1	0	1	1	0	0	0	0	0	1	3	1
OG0007638	1	1	1	2	0	0	0	0	0	0	2	1
OG0007639	1	1	0	0	1	0	1	0	0	1	2	1
OG0007641	0	0	0	1	0	0	0	0	0	1	1	5
OG0007644	0	1	1	0	0	0	0	2	0	1	2	1
OG0007646	0	0	0	1	1	0	1	0	1	1	2	1
OG0007648	0	0	0	1	1	0	1	0	1	1	2	1
OG0007651	0	1	1	0	0	0	0	0	1	2	2	1
OG0007652	0	1	0	0	0	0	1	1	2	1	2	0
OG0007654	0	1	0	1	0	0	0	0	0	1	2	3
OG0007655	1	0	0	1	1	0	0	0	0	1	2	2
OG0007656	2	0	0	1	1	0	1	0	0	0	2	1
OG0007657	0	0	0	1	1	0	0	1	1	1	2	1
OG0007658	0	0	0	4	0	0	1	0	0	1	2	0
OG0007660	0	1	1	1	2	0	1	0	0	0	1	1
OG0007661	0	1	1	1	0	0	0	0	0	1	3	1
OG0007666	0	0	0	1	0	0	0	2	1	1	2	1
OG0007668	1	0	0	1	1	0	0	0	0	2	2	1
OG0007672	1	1	1	1	0	0	0	0	0	1	2	1
OG0007677	0	0	0	3	0	0	0	0	0	2	2	1
OG0007679	0	0	0	0	0	0	1	2	1	2	1	1
OG0007680	1	1	0	2	0	0	0	1	1	0	2	0
OG0007682	1	0	0	1	0	0	0	0	0	2	1	3
OG0007684	1	0	0	1	0	0	0	1	0	1	2	2
OG0007685	0	0	0	5	0	0	0	0	0	0	3	0
OG0007687	0	0	0	1	1	0	2	0	0	1	2	1
OG0007688	0	0	0	3	0	0	0	0	0	2	2	1
OG0007691	0	0	0	1	0	0	0	2	2	1	1	1
OG0007695	1	1	1	0	0	0	0	0	0	2	1	2
OG0007696	0	2	1	1	0	0	0	0	0	1	2	1
OG0007701	1	0	0	0	0	0	3	0	1	2	1	0
OG0007702	1	1	1	1	0	0	0	0	0	1	2	1
OG0007703	1	1	0	0	1	0	0	0	1	1	1	2
OG0007708	0	0	0	2	0	0	0	0	0	1	2	3
OG0007710	0	0	0	3	0	0	0	0	0	1	2	2
OG0007713	0	1	0	2	0	0	1	0	1	1	1	1
OG0007715	0	0	0	4	0	0	0	0	0	0	4	0
OG0007719	1	0	0	2	0	0	0	1	1	0	2	1
OG0007726	1	1	0	0	1	0	0	1	0	1	2	1
OG0007727	0	1	0	1	0	0	0	1	1	1	2	1
OG0007728	0	0	0	0	0	0	1	1	3	0	2	1
OG0007729	0	0	0	0	2	0	1	0	0	1	2	2
OG0007730	0	0	0	0	2	0	0	1	0	1	4	0
OG0007732	0	1	0	1	1	0	1	0	0	2	1	1
OG0007733	1	0	0	1	0	0	1	0	0	1	2	2
OG0007734	1	1	1	1	0	0	0	0	0	1	2	1
OG0007735	1	0	0	1	1	0	0	0	1	1	2	1
OG0007742	0	0	0	2	0	0	0	2	1	2	1	0
OG0007744	0	0	0	4	2	0	0	0	0	0	2	0
OG0007746	1	1	1	0	0	0	0	0	1	1	1	2
OG0007748	0	0	0	5	0	0	0	1	0	1	1	0
OG0007750	1	1	1	1	0	0	0	0	0	1	2	1
OG0007752	1	1	0	0	3	0	1	0	0	0	1	1
OG0007753	0	0	0	1	0	0	0	1	1	1	2	2
OG0007755	1	1	0	0	1	0	1	0	1	0	2	1
OG0007756	1	1	0	0	0	0	0	0	1	0	3	2
OG0007758	1	1	1	1	1	0	0	0	0	1	1	1
OG0007763	0	1	0	1	0	0	0	1	1	1	2	1
OG0007764	1	1	1	0	1	0	0	0	1	1	1	1
OG0007766	1	1	0	0	1	0	0	0	1	2	1	1
OG0007770	0	0	0	0	0	0	6	0	2	0	0	0
OG0007771	0	0	0	4	0	0	1	0	0	3	0	0
OG0007806	0	0	0	0	3	0	1	0	0	3	0	1
OG0007809	0	0	0	0	6	0	1	0	1	0	0	0
OG0007810	0	1	1	2	2	0	2	0	0	0	0	0
OG0007813	0	0	0	4	2	0	1	0	0	1	0	0
OG0007820	0	0	0	1	1	0	1	2	1	1	0	1
OG0007828	1	1	1	1	1	0	1	0	0	1	0	1
OG0007841	0	0	0	0	3	0	2	1	1	1	0	0
OG0007862	0	0	0	2	0	0	1	2	1	0	0	2
OG0007871	1	0	0	0	0	0	0	1	1	3	0	2
OG0007872	0	2	1	2	0	0	0	0	0	1	0	2
OG0007874	0	0	0	7	0	0	0	0	0	0	0	1
OG0007876	1	1	0	0	0	0	0	1	1	3	0	1
OG0007877	0	1	1	1	0	0	0	2	1	1	0	1
OG0007883	1	1	1	1	1	0	0	0	1	1	0	1
OG0007885	0	0	0	2	0	0	0	1	3	2	0	0
OG0007887	0	0	0	1	0	0	0	3	4	0	0	0
OG0007902	7	0	0	0	0	0	0	0	1	0	0	0
OG0007903	0	1	3	2	0	0	0	0	1	1	0	0
OG0007912	0	0	0	0	3	0	0	4	1	0	0	0
OG0007921	0	0	1	5	0	0	0	0	1	1	0	0
OG0007925	2	1	1	4	0	0	0	0	0	0	0	0
OG0007926	0	0	1	0	0	0	0	7	0	0	0	0
OG0007927	4	2	2	0	0	0	0	0	0	0	0	0
OG0007928	0	1	1	5	0	0	0	0	0	1	0	0
OG0007930	1	1	2	0	0	0	0	0	0	4	0	0
OG0007931	0	0	1	7	0	0	0	0	0	0	0	0
OG0007932	0	0	1	4	3	0	0	0	0	0	0	0
OG0007933	1	2	2	3	0	0	0	0	0	0	0	0
OG0007936	4	1	1	0	1	0	0	0	0	1	0	0
OG0007939	0	0	0	0	1	0	0	0	0	7	0	0
OG0007944	0	0	0	7	0	0	0	0	0	1	0	0
OG0007945	0	0	0	7	0	0	0	0	0	1	0	0
OG0007948	1	0	0	2	0	0	0	4	0	1	0	0
OG0007950	0	0	0	5	2	0	0	0	0	1	0	0
OG0007953	0	0	0	3	0	0	0	5	0	0	0	0
OG0007962	1	0	0	7	0	0	0	0	0	0	0	0
OG0007965	1	0	0	7	0	0	0	0	0	0	0	0
OG0007996	0	0	0	3	0	0	0	0	0	1	2	1
OG0007997	0	0	0	0	3	0	0	1	0	0	3	0
OG0007998	1	1	1	0	0	0	0	0	0	0	2	2
OG0008000	0	0	1	0	0	0	0	0	0	0	4	2
OG0008001	1	1	0	1	0	0	0	0	0	1	2	1
OG0008002	1	0	0	0	0	0	0	0	0	1	4	1
OG0008003	0	1	0	2	0	0	0	0	0	1	2	1
OG0008004	0	0	0	1	0	0	0	1	1	1	2	1
OG0008010	1	0	0	1	1	0	0	0	0	1	2	1
OG0008013	0	1	0	0	0	0	0	0	0	1	3	2
OG0008016	1	0	0	1	0	0	0	1	1	1	2	0
OG0008017	0	0	1	1	1	0	0	0	0	0	4	0
OG0008019	1	1	0	1	1	0	0	0	0	1	2	0
OG0008028	0	0	0	0	1	0	2	0	0	1	2	1
OG0008034	0	0	0	0	2	0	2	0	0	1	2	0
OG0008036	0	0	0	0	1	0	1	1	0	1	2	1
OG0008039	0	0	0	1	0	0	0	0	0	2	4	0
OG0008041	0	0	0	1	0	0	0	1	1	1	2	1
OG0008042	0	0	0	5	0	0	0	0	0	1	1	0
OG0008043	0	1	1	0	0	0	0	0	0	1	3	1
OG0008047	1	0	0	0	0	0	0	0	0	0	4	2
OG0008051	0	0	0	1	2	0	1	0	0	1	1	1
OG0008056	1	0	1	0	0	0	0	0	0	0	2	3
OG0008057	1	0	1	0	0	0	0	1	1	1	2	0
OG0008058	0	3	3	0	0	0	0	0	0	0	1	0
OG0008059	0	1	0	1	1	0	0	0	0	1	2	1
OG0008060	0	1	1	0	0	0	0	0	0	1	2	2
OG0008063	1	0	0	1	1	0	1	0	0	1	2	0
OG0008065	0	0	1	1	0	0	0	0	0	2	2	1
OG0008068	0	0	0	2	0	0	1	0	0	1	2	1
OG0008071	0	0	0	0	1	0	1	0	0	1	3	1
OG0008073	1	0	0	1	0	0	0	1	0	1	1	2
OG0008077	0	1	0	2	0	0	0	0	1	0	3	0
OG0008080	1	1	1	1	0	0	0	0	0	1	2	0
OG0008083	1	0	0	1	0	0	0	0	0	2	2	1
OG0008086	0	0	0	4	0	0	0	0	0	1	2	0
OG0008087	1	1	0	2	0	0	0	0	0	0	2	1
OG0008088	0	0	0	1	0	0	0	1	0	1	2	2
OG0008090	0	3	0	0	0	0	0	1	0	0	3	0
OG0008092	0	0	0	1	0	0	0	2	2	0	2	0
OG0008093	1	0	1	1	1	0	0	0	0	0	2	1
OG0008094	0	0	0	1	0	0	2	2	0	1	1	0
OG0008098	1	0	0	0	1	0	1	0	0	1	2	1
OG0008107	1	0	0	0	0	0	0	1	1	2	1	1
OG0008111	0	1	1	0	0	0	0	0	0	1	4	0
OG0008115	0	0	0	1	0	0	0	0	1	1	2	2
OG0008116	0	0	0	4	0	0	0	0	0	1	2	0
OG0008118	0	0	0	2	2	0	1	0	0	0	1	1
OG0008122	0	1	0	1	0	0	0	0	1	1	1	2
OG0008124	0	0	0	1	0	0	0	0	0	2	2	2
OG0008126	0	0	0	2	0	0	0	0	0	2	2	1
OG0008127	0	1	0	2	0	0	0	0	1	1	1	1
OG0008128	0	0	0	1	1	0	0	0	1	1	2	1
OG0008130	0	0	0	1	0	0	2	0	0	1	2	1
OG0008136	0	1	0	0	0	0	0	1	1	1	2	1
OG0008138	0	1	1	0	0	0	0	0	1	1	2	1
OG0008140	0	0	0	2	0	0	0	0	0	2	2	1
OG0008143	0	0	0	1	2	0	0	0	0	1	2	1
OG0008146	1	1	1	0	0	0	0	0	0	2	1	1
OG0008148	0	0	0	2	0	0	1	0	1	1	2	0
OG0008149	0	0	0	1	0	0	0	1	1	1	2	1
OG0008153	0	0	0	5	0	0	0	0	0	0	2	0
OG0008154	0	1	0	1	1	0	0	0	0	2	2	0
OG0008156	1	0	0	1	0	0	0	0	0	1	2	2
OG0008157	0	0	0	1	1	0	1	0	0	1	2	1
OG0008162	0	1	1	1	1	0	1	0	0	0	2	0
OG0008163	0	0	0	1	1	0	0	0	1	2	1	1
OG0008165	1	0	1	0	0	0	0	0	0	2	2	1
OG0008169	1	0	1	0	0	0	0	0	0	3	2	0
OG0008171	1	0	0	1	0	0	0	0	0	2	2	1
OG0008172	0	0	0	2	0	0	0	0	1	1	1	2
OG0008174	2	1	1	1	0	0	0	0	0	0	1	1
OG0008175	0	0	0	2	1	0	1	1	1	0	1	0
OG0008177	0	1	0	1	0	0	0	0	0	1	2	2
OG0008178	0	0	0	4	2	0	0	0	0	0	1	0
OG0008179	0	0	0	2	0	0	4	0	0	0	1	0
OG0008180	1	0	0	2	0	0	0	0	1	1	1	1
OG0008182	0	0	0	0	1	0	2	0	0	1	2	1
OG0008184	0	1	0	0	0	0	0	1	1	1	2	1
OG0008185	0	0	0	1	1	0	0	0	1	1	2	1
OG0008186	0	0	0	1	0	0	0	0	0	1	2	3
OG0008191	0	0	0	1	2	0	0	0	0	1	2	1
OG0008192	0	0	0	6	0	0	0	0	0	0	1	0
OG0008194	0	1	1	0	0	0	0	0	0	0	3	2
OG0008195	1	1	0	0	1	0	0	0	0	1	2	1
OG0008196	0	0	0	0	0	0	1	1	1	1	2	1
OG0008197	0	0	1	3	0	0	0	0	0	1	2	0
OG0008199	0	0	0	1	0	0	0	1	1	1	2	1
OG0008201	0	0	1	0	0	0	0	1	1	1	2	1
OG0008202	0	1	0	0	1	0	0	0	1	1	2	1
OG0008207	1	0	0	0	1	0	0	1	1	0	2	1
OG0008210	1	1	0	2	0	0	0	0	0	1	1	1
OG0008214	0	0	0	0	1	0	0	0	0	2	2	2
OG0008217	1	1	0	1	0	0	0	0	0	1	2	1
OG0008218	0	1	0	0	0	0	0	0	2	1	2	1
OG0008219	0	1	0	1	1	0	1	0	0	1	1	1
OG0008220	1	1	0	1	0	0	0	0	0	1	2	1
OG0008222	0	0	0	1	1	0	0	0	1	1	2	1
OG0008223	1	1	0	1	1	0	0	0	0	1	1	1
OG0008226	1	0	0	0	1	0	1	0	0	1	2	1
OG0008227	0	0	0	2	0	0	0	0	0	1	2	2
OG0008228	1	1	0	0	1	0	0	0	0	2	1	1
OG0008230	1	0	0	0	1	0	1	0	1	0	2	1
OG0008236	0	0	0	1	2	0	0	0	0	1	1	2
OG0008237	1	1	0	0	1	0	0	0	0	1	2	1
OG0008244	1	1	0	0	1	0	3	0	0	1	0	0
OG0008249	1	1	0	0	1	0	1	0	1	1	0	1
OG0008268	3	1	0	0	0	0	1	0	1	0	0	1
OG0008271	0	0	0	0	5	0	1	1	0	0	0	0
OG0008275	0	1	1	0	4	0	1	0	0	0	0	0
OG0008312	0	1	1	3	1	0	1	0	0	0	0	0
OG0008318	1	1	0	1	2	0	1	0	0	0	0	1
OG0008341	0	0	0	0	3	0	2	0	0	1	0	1
OG0008362	1	1	2	0	1	0	1	0	0	1	0	0
OG0008366	0	0	0	6	0	0	0	0	0	0	0	1
OG0008373	1	1	1	0	0	0	0	0	1	1	0	2
OG0008378	2	1	0	1	1	0	0	0	1	0	0	1
OG0008380	0	1	2	0	0	0	0	0	0	0	0	4
OG0008381	1	1	1	2	0	0	0	0	0	1	0	1
OG0008384	1	1	0	1	2	0	0	0	0	1	0	1
OG0008388	0	0	0	0	1	0	0	2	1	2	0	1
OG0008391	4	0	0	0	0	0	0	0	3	0	0	0
OG0008393	0	0	0	1	0	0	0	0	2	4	0	0
OG0008396	1	1	1	1	1	0	0	0	1	1	0	0
OG0008398	0	0	0	5	0	0	0	0	2	0	0	0
OG0008401	0	0	0	0	6	0	0	0	1	0	0	0
OG0008405	1	1	0	2	0	0	0	1	1	1	0	0
OG0008410	0	3	0	0	0	0	0	1	1	2	0	0
OG0008413	0	2	2	0	0	0	0	0	1	2	0	0
OG0008416	0	1	0	0	0	0	0	2	1	3	0	0
OG0008417	0	0	0	0	4	0	0	1	1	1	0	0
OG0008425	0	1	2	3	0	0	0	0	0	1	0	0
OG0008426	0	0	1	6	0	0	0	0	0	0	0	0
OG0008427	0	0	3	0	4	0	0	0	0	0	0	0
OG0008430	1	3	2	1	0	0	0	0	0	0	0	0
OG0008434	2	4	1	0	0	0	0	0	0	0	0	0
OG0008435	0	0	1	0	0	0	0	6	0	0	0	0
OG0008436	2	4	1	0	0	0	0	0	0	0	0	0
OG0008437	0	2	1	4	0	0	0	0	0	0	0	0
OG0008439	0	0	0	0	5	0	0	1	0	1	0	0
OG0008442	0	0	0	0	6	0	0	0	0	1	0	0
OG0008444	1	0	0	0	0	0	0	0	0	6	0	0
OG0008445	0	1	0	4	0	0	0	0	0	2	0	0
OG0008446	0	0	0	2	0	0	0	0	0	5	0	0
OG0008448	0	0	0	2	0	0	0	0	0	5	0	0
OG0008449	1	0	0	5	0	0	0	0	0	1	0	0
OG0008475	4	0	0	3	0	0	0	0	0	0	0	0
OG0008532	1	1	1	0	0	0	0	0	0	0	2	1
OG0008533	0	0	0	2	0	0	0	0	0	1	2	1
OG0008534	0	0	0	1	0	0	0	0	0	1	2	2
OG0008539	0	1	1	0	0	0	0	0	0	1	2	1
OG0008541	0	0	0	1	1	0	2	0	0	0	2	0
OG0008544	0	0	0	1	0	0	0	0	0	0	4	1
OG0008547	0	0	0	1	0	0	0	0	0	1	3	1
OG0008548	1	0	0	0	0	0	0	0	1	1	2	1
OG0008553	0	0	0	1	0	0	1	0	0	1	2	1
OG0008556	0	0	0	2	0	0	0	0	0	0	4	0
OG0008558	0	0	1	0	0	0	0	0	0	0	2	3
OG0008560	0	0	0	0	1	0	1	0	0	0	4	0
OG0008561	0	0	0	1	0	0	0	0	0	2	3	0
OG0008562	0	1	1	1	0	0	0	0	0	1	2	0
OG0008564	0	0	0	1	0	0	0	1	0	1	2	1
OG0008568	0	0	0	3	0	0	0	0	0	1	2	0
OG0008569	0	1	0	0	1	0	0	0	0	0	2	2
OG0008570	0	0	0	1	0	0	0	0	0	1	3	1
OG0008580	0	0	0	0	1	0	2	0	0	1	1	1
OG0008583	0	0	0	1	0	0	0	0	0	1	3	1
OG0008585	0	0	0	0	1	0	0	0	0	1	3	1
OG0008591	0	0	0	0	1	0	3	1	0	0	1	0
OG0008594	0	0	0	1	0	0	0	0	0	1	3	1
OG0008597	0	1	1	2	0	0	0	0	0	0	2	0
OG0008598	1	0	0	1	0	0	0	0	0	1	2	1
OG0008599	1	0	0	0	0	0	0	1	0	1	2	1
OG0008602	0	0	0	2	0	0	1	0	1	1	1	0
OG0008604	0	0	0	0	3	0	0	0	0	0	3	0
OG0008605	0	0	0	3	0	0	0	0	0	0	3	0
OG0008612	0	0	1	1	0	0	0	0	1	1	2	0
OG0008613	0	1	0	0	0	0	0	0	0	1	3	1
OG0008616	0	1	1	0	0	0	0	0	0	2	2	0
OG0008617	0	0	1	1	0	0	0	1	1	0	1	1
OG0008620	0	0	0	1	0	0	1	0	0	0	2	2
OG0008621	1	1	1	0	0	0	0	0	0	0	3	0
OG0008624	0	0	0	2	0	0	0	0	1	1	1	1
OG0008627	0	0	0	1	0	0	0	0	0	0	2	3
OG0008630	0	0	0	1	0	0	0	1	1	1	1	1
OG0008633	1	0	0	0	1	0	0	1	0	1	2	0
OG0008635	0	0	0	0	1	0	0	1	1	1	2	0
OG0008639	0	0	0	0	1	0	0	0	0	0	5	0
OG0008643	0	0	0	1	0	0	0	0	0	1	2	2
OG0008644	0	0	0	1	0	0	0	0	1	1	2	1
OG0008647	0	0	0	1	3	0	0	0	1	0	1	0
OG0008649	0	0	0	0	1	0	0	0	0	2	3	0
OG0008652	1	0	0	0	1	0	0	0	0	0	3	1
OG0008653	0	0	0	0	4	0	0	0	0	1	1	0
OG0008656	1	0	0	1	0	0	0	1	1	0	1	1
OG0008657	0	1	1	1	0	0	0	0	0	1	2	0
OG0008659	0	0	0	1	1	0	1	0	0	0	2	1
OG0008661	0	0	0	1	0	0	0	0	0	1	1	3
OG0008662	0	0	0	2	1	0	1	0	0	0	1	1
OG0008663	1	1	1	0	0	0	0	0	0	0	2	1
OG0008665	1	1	0	0	0	0	0	0	0	0	2	2
OG0008670	0	0	0	1	0	0	0	0	0	2	2	1
OG0008671	0	0	0	0	2	0	0	0	1	0	2	1
OG0008675	0	1	0	0	1	0	1	0	0	1	1	1
OG0008678	0	1	0	1	0	0	0	1	0	1	1	1
OG0008679	0	0	0	1	0	0	0	1	0	2	1	1
OG0008680	1	1	0	1	0	0	0	0	0	1	1	1
OG0008682	1	0	0	1	1	0	0	0	0	1	2	0
OG0008684	0	1	1	2	0	0	0	0	0	0	2	0
OG0008685	0	0	1	1	0	0	0	0	0	1	2	1
OG0008686	1	0	1	0	0	0	0	0	0	2	1	1
OG0008690	2	0	0	1	0	0	0	0	0	1	1	1
OG0008691	0	0	0	1	0	0	1	0	0	1	2	1
OG0008693	0	0	0	0	1	0	1	0	0	0	2	2
OG0008694	0	0	0	1	0	0	0	0	1	1	2	1
OG0008695	0	0	0	2	0	0	0	0	0	1	2	1
OG0008700	0	1	1	0	0	0	0	0	0	1	2	1
OG0008701	1	1	1	0	0	0	0	0	0	1	2	0
OG0008702	0	0	0	1	0	0	1	0	0	1	2	1
OG0008703	0	0	0	1	0	0	0	0	1	1	2	1
OG0008704	0	1	1	0	0	0	0	0	1	1	2	0
OG0008705	0	1	1	1	0	0	0	0	0	1	2	0
OG0008707	0	1	0	0	0	0	0	0	0	3	2	0
OG0008709	1	1	1	0	0	0	1	0	0	0	1	1
OG0008710	0	0	0	2	1	0	0	0	0	0	3	0
OG0008711	2	1	1	0	0	0	0	0	0	0	2	0
OG0008712	0	0	0	1	1	0	1	0	0	1	1	1
OG0008713	0	0	0	1	0	0	0	0	0	1	2	2
OG0008714	0	1	0	1	1	0	1	0	0	1	1	0
OG0008715	0	0	0	1	0	0	0	0	1	1	2	1
OG0008717	0	1	1	0	0	0	0	0	0	1	2	1
OG0008721	0	0	0	1	0	0	1	0	0	1	1	2
OG0008722	0	0	0	1	1	0	0	0	0	1	2	1
OG0008726	1	0	1	0	1	0	0	0	1	0	1	1
OG0008731	0	1	0	0	1	0	1	0	0	1	1	1
OG0008734	0	1	1	2	0	0	0	0	0	0	2	0
OG0008737	0	0	1	0	0	0	0	0	0	2	2	1
OG0008739	0	0	0	1	1	0	1	0	0	1	1	1
OG0008741	0	0	0	1	0	0	0	0	1	1	2	1
OG0008745	0	0	0	3	0	0	0	0	0	0	2	1
OG0008750	0	0	0	1	0	0	0	2	0	0	3	0
OG0008752	0	1	0	1	0	0	0	0	1	1	1	1
OG0008753	0	0	0	1	0	0	2	0	0	0	2	1
OG0008755	1	1	0	1	0	0	0	0	0	1	1	1
OG0008756	0	0	0	2	0	0	0	0	0	3	1	0
OG0008757	0	0	0	1	0	0	0	0	1	1	2	1
OG0008759	0	0	0	0	1	0	0	0	0	0	5	0
OG0008764	0	0	0	0	0	0	1	0	0	1	2	2
OG0008767	1	1	0	0	0	0	0	0	0	1	2	1
OG0008771	0	0	0	2	1	0	0	0	0	1	1	1
OG0008772	1	1	0	0	0	0	0	0	0	1	2	1
OG0008773	0	3	1	0	0	0	0	0	0	0	2	0
OG0008774	0	0	0	2	0	0	0	0	0	2	2	0
OG0008776	1	1	1	0	0	0	0	0	0	0	2	1
OG0008781	1	1	0	0	1	0	0	0	0	1	1	1
OG0008782	2	0	0	0	0	0	0	0	0	1	2	1
OG0008783	0	0	0	0	1	0	0	1	0	1	1	2
OG0008785	0	0	0	1	0	0	0	1	1	1	1	1
OG0008787	1	0	0	0	1	0	0	1	0	0	2	1
OG0008790	1	1	0	0	0	0	1	0	0	1	1	1
OG0008793	0	0	1	2	0	0	0	0	0	0	2	1
OG0008794	1	0	0	0	1	0	0	0	0	1	2	1
OG0008795	1	1	0	0	2	0	0	0	0	0	1	1
OG0008796	0	1	0	1	0	0	0	0	0	1	2	1
OG0008797	1	0	1	0	2	0	0	0	0	0	1	1
OG0008798	1	0	0	0	0	0	0	1	1	0	2	1
OG0008802	0	0	0	2	0	0	2	0	0	0	0	2
OG0008819	0	0	0	0	2	0	2	1	1	0	0	0
OG0008822	0	1	2	0	0	0	2	0	1	0	0	0
OG0008824	0	0	0	0	0	0	1	0	5	0	0	0
OG0008825	0	0	0	0	0	0	5	0	0	1	0	0
OG0008863	0	0	0	0	0	0	5	0	0	1	0	0
OG0008881	0	3	1	0	0	0	2	0	0	0	0	0
OG0008929	2	1	1	1	0	0	1	0	0	0	0	0
OG0008944	0	3	1	0	0	0	0	0	0	0	0	2
OG0008946	0	1	1	2	0	0	0	0	0	0	0	2
OG0008952	0	0	0	1	0	0	0	1	2	1	0	1
OG0008953	0	0	0	1	1	0	0	0	0	1	0	3
OG0008954	0	0	0	1	0	0	0	1	1	1	0	2
OG0008955	1	1	0	1	2	0	0	0	0	0	0	1
OG0008956	1	0	2	0	0	0	0	0	1	1	0	1
OG0008959	0	1	1	0	0	0	0	0	0	2	0	2
OG0008960	0	1	2	1	0	0	0	0	0	0	0	2
OG0008965	3	0	0	1	0	0	0	0	0	1	0	1
OG0008969	0	0	0	0	4	0	0	1	1	0	0	0
OG0008974	0	0	0	4	0	0	0	1	1	0	0	0
OG0008986	1	1	1	1	0	0	0	0	1	1	0	0
OG0008989	0	0	0	1	0	0	0	3	2	0	0	0
OG0008995	0	2	1	0	0	0	0	2	1	0	0	0
OG0008998	0	0	0	2	0	0	0	0	2	2	0	0
OG0009000	2	0	0	0	0	0	0	2	2	0	0	0
OG0009008	0	0	0	0	1	0	0	2	3	0	0	0
OG0009009	0	0	0	0	1	0	0	2	3	0	0	0
OG0009011	0	0	0	0	4	0	0	1	1	0	0	0
OG0009015	4	0	0	0	0	0	0	1	1	0	0	0
OG0009020	1	3	2	0	0	0	0	0	0	0	0	0
OG0009022	0	0	3	3	0	0	0	0	0	0	0	0
OG0009023	0	0	3	2	1	0	0	0	0	0	0	0
OG0009025	1	1	1	1	0	0	0	0	0	2	0	0
OG0009026	1	2	1	1	0	0	0	0	0	1	0	0
OG0009027	3	1	1	0	1	0	0	0	0	0	0	0
OG0009029	0	2	2	0	1	0	0	0	0	1	0	0
OG0009031	4	1	1	0	0	0	0	0	0	0	0	0
OG0009032	2	1	1	0	0	0	0	0	0	2	0	0
OG0009033	2	1	1	2	0	0	0	0	0	0	0	0
OG0009035	2	2	2	0	0	0	0	0	0	0	0	0
OG0009036	1	1	1	2	0	0	0	0	0	1	0	0
OG0009037	2	1	1	0	1	0	0	0	0	1	0	0
OG0009038	1	1	1	2	1	0	0	0	0	0	0	0
OG0009039	2	3	1	0	0	0	0	0	0	0	0	0
OG0009040	0	3	2	0	0	0	0	0	0	1	0	0
OG0009043	0	0	0	1	3	0	0	0	0	2	0	0
OG0009045	0	0	0	1	3	0	0	0	0	2	0	0
OG0009046	0	0	0	5	0	0	0	0	0	1	0	0
OG0009048	0	0	0	2	2	0	0	1	0	1	0	0
OG0009057	0	1	0	3	0	0	0	0	0	2	0	0
OG0009058	0	0	0	2	0	0	0	0	0	4	0	0
OG0009059	2	0	0	0	2	0	0	0	0	2	0	0
OG0009060	0	0	0	4	0	0	0	0	0	2	0	0
OG0009061	0	5	0	0	0	0	0	0	0	1	0	0
OG0009064	0	0	0	2	0	0	0	4	0	0	0	0
OG0009074	0	3	0	2	1	0	0	0	0	0	0	0
OG0009076	0	1	0	0	5	0	0	0	0	0	0	0
OG0009150	0	0	0	1	0	0	0	0	0	1	2	1
OG0009154	0	0	1	0	0	0	0	0	0	1	2	1
OG0009155	0	0	0	1	0	0	0	0	0	1	2	1
OG0009159	0	0	0	2	0	0	0	0	0	1	2	0
OG0009162	1	0	1	0	0	0	0	0	0	1	2	0
OG0009164	0	0	0	1	0	0	1	0	0	1	1	1
OG0009165	0	1	1	0	0	0	0	0	0	0	2	1
OG0009166	0	0	0	1	0	0	0	0	0	1	2	1
OG0009167	0	0	0	0	0	0	1	0	0	1	2	1
OG0009172	0	0	0	1	0	0	0	0	1	0	2	1
OG0009174	1	0	0	1	0	0	0	0	0	1	1	1
OG0009178	0	1	1	0	0	0	0	0	0	1	1	1
OG0009181	1	0	0	0	0	0	0	0	0	1	2	1
OG0009184	0	0	0	1	0	0	0	0	0	1	2	1
OG0009189	1	0	0	0	0	0	0	0	0	0	3	1
OG0009191	0	0	0	1	0	0	0	0	0	0	3	1
OG0009192	1	0	0	1	0	0	0	0	0	1	2	0
OG0009198	0	0	0	1	0	0	0	0	1	1	2	0
OG0009199	0	0	0	1	1	0	0	0	0	0	2	1
OG0009207	0	0	1	1	0	0	0	0	0	1	2	0
OG0009210	0	1	1	0	0	0	0	0	0	1	2	0
OG0009213	0	0	0	2	0	0	0	0	0	1	2	0
OG0009214	0	1	0	0	0	0	0	0	0	3	1	0
OG0009215	0	0	0	0	0	0	3	0	0	0	2	0
OG0009219	0	1	1	0	0	0	0	0	0	1	2	0
OG0009222	0	1	1	0	0	0	0	0	0	0	2	1
OG0009224	0	0	0	0	0	0	1	0	0	0	2	2
OG0009226	0	0	0	1	0	0	0	0	0	1	2	1
OG0009239	0	0	1	0	0	0	0	0	0	1	3	0
OG0009240	1	0	0	0	0	0	0	0	0	1	2	1
OG0009245	0	0	0	0	1	0	1	0	0	1	1	1
OG0009247	1	0	0	0	0	0	0	0	0	1	2	1
OG0009249	0	0	0	3	0	0	0	0	0	0	2	0
OG0009250	0	1	1	0	0	0	0	0	0	1	1	1
OG0009251	0	0	0	1	0	0	0	0	0	2	2	0
OG0009252	0	0	0	0	0	0	2	0	0	1	2	0
OG0009255	0	0	0	0	2	0	1	0	0	0	1	1
OG0009258	0	0	0	1	0	0	0	1	0	1	2	0
OG0009259	0	0	0	2	0	0	0	0	0	0	3	0
OG0009261	0	0	0	4	0	0	0	0	0	0	1	0
OG0009263	0	1	1	0	0	0	0	0	0	0	2	1
OG0009269	0	2	0	0	0	0	0	0	0	1	1	1
OG0009272	1	0	0	2	0	0	0	0	0	0	2	0
OG0009273	0	0	0	2	0	0	0	0	0	0	2	1
OG0009280	0	0	1	0	0	0	0	0	0	0	3	1
OG0009283	1	1	0	0	0	0	0	0	0	1	2	0
OG0009284	0	0	1	0	0	0	0	0	0	0	4	0
OG0009289	2	0	0	0	0	0	0	0	0	0	2	1
OG0009306	1	1	0	0	0	0	0	2	0	0	1	0
OG0009308	0	0	0	3	0	0	0	0	0	0	2	0
OG0009309	0	0	0	0	1	0	0	0	0	1	2	1
OG0009310	1	0	0	1	0	0	0	0	0	1	2	0
OG0009313	2	0	0	0	0	0	0	0	0	0	3	0
OG0009314	0	0	0	0	1	0	0	0	1	1	2	0
OG0009316	0	0	0	1	0	0	0	0	0	1	1	2
OG0009317	0	0	0	2	0	0	0	0	0	1	1	1
OG0009318	0	0	0	1	0	0	0	0	0	1	2	1
OG0009320	0	1	0	0	0	0	0	1	2	0	1	0
OG0009321	0	0	0	0	1	0	0	0	0	1	2	1
OG0009322	0	0	0	2	0	0	0	0	0	1	2	0
OG0009323	0	0	0	0	2	0	0	0	0	1	2	0
OG0009324	0	0	0	1	0	0	0	0	0	1	3	0
OG0009329	1	0	0	0	1	0	1	0	0	0	2	0
OG0009330	0	0	0	1	0	0	0	0	0	0	2	2
OG0009332	0	0	0	1	0	0	0	0	0	1	2	1
OG0009333	0	0	1	1	0	0	0	0	0	1	2	0
OG0009335	0	1	1	0	0	0	0	0	0	2	1	0
OG0009338	0	1	1	1	0	0	0	0	0	0	2	0
OG0009344	0	0	0	4	0	0	0	0	0	0	1	0
OG0009346	0	0	0	1	0	0	0	0	0	1	1	2
OG0009354	0	0	0	1	0	0	0	0	0	0	3	1
OG0009355	2	0	0	0	0	0	0	0	0	0	2	1
OG0009356	0	1	0	0	0	0	0	1	1	1	1	0
OG0009358	0	1	1	1	0	0	0	0	0	0	1	1
OG0009359	1	1	1	1	0	0	0	0	0	0	1	0
OG0009361	1	0	0	1	0	0	0	0	0	1	2	0
OG0009363	0	0	0	1	0	0	0	0	0	1	2	1
OG0009366	0	0	0	1	0	0	0	0	0	1	2	1
OG0009367	1	0	0	0	0	0	0	0	0	0	2	2
OG0009368	0	0	0	0	1	0	1	0	0	1	2	0
OG0009370	0	0	0	1	0	0	0	0	0	1	3	0
OG0009375	0	0	0	1	0	0	0	0	0	1	2	1
OG0009378	0	0	0	2	0	0	0	0	0	1	2	0
OG0009380	1	0	0	0	0	0	0	0	0	1	2	1
OG0009382	0	0	0	0	2	0	0	0	0	2	1	0
OG0009387	0	0	0	1	0	0	0	0	0	0	4	0
OG0009391	1	0	0	0	0	0	0	0	0	1	2	1
OG0009393	0	0	0	1	0	0	0	0	0	3	1	0
OG0009394	0	0	0	1	0	0	0	0	0	1	2	1
OG0009395	2	0	0	0	0	0	0	0	0	0	3	0
OG0009396	0	1	0	0	1	0	0	0	0	0	2	1
OG0009399	0	1	1	0	0	0	0	0	0	1	2	0
OG0009401	0	0	0	1	0	0	0	0	0	1	2	1
OG0009402	1	0	0	1	0	0	1	0	0	0	2	0
OG0009407	0	0	0	0	2	0	0	0	0	0	2	1
OG0009409	1	0	0	0	0	0	0	0	0	1	2	1
OG0009410	0	0	0	0	0	0	1	1	0	2	1	0
OG0009411	0	0	1	0	0	0	0	1	1	1	1	0
OG0009414	0	0	0	1	0	0	0	0	0	1	2	1
OG0009416	0	1	1	0	0	0	0	0	1	1	1	0
OG0009417	1	0	0	0	0	0	0	0	0	1	2	1
OG0009418	0	0	0	2	0	0	0	0	0	0	3	0
OG0009422	0	1	1	0	0	0	0	0	0	1	2	0
OG0009423	0	1	1	0	0	0	0	0	0	1	2	0
OG0009424	0	0	0	2	0	0	0	0	0	1	1	1
OG0009427	1	0	0	0	1	0	0	0	1	0	1	1
OG0009428	0	0	0	1	0	0	0	0	1	0	2	1
OG0009429	0	1	1	0	0	0	0	0	1	0	1	1
OG0009433	0	0	0	1	0	0	0	0	0	1	2	1
OG0009435	1	1	0	0	1	0	0	0	0	0	1	1
OG0009437	0	0	0	4	0	0	0	0	0	0	1	0
OG0009438	0	0	0	2	0	0	0	0	2	0	1	0
OG0009439	0	0	0	1	0	0	0	0	0	1	2	1
OG0009440	0	1	0	1	0	0	0	0	0	1	1	1
OG0009441	0	0	0	0	2	0	0	0	0	0	1	2
OG0009442	0	0	0	1	0	0	0	1	0	1	1	1
OG0009446	0	0	0	0	0	0	4	0	0	0	1	0
OG0009447	0	0	0	0	1	0	0	1	0	2	1	0
OG0009448	0	0	0	4	0	0	0	0	0	0	1	0
OG0009449	1	0	0	0	0	0	0	0	0	2	1	1
OG0009450	0	0	0	3	0	0	0	0	0	0	1	1
OG0009451	0	0	0	3	0	0	0	0	0	1	1	0
OG0009457	0	1	0	1	0	0	0	0	0	2	1	0
OG0009459	0	1	0	1	0	0	0	0	0	1	1	1
OG0009463	0	0	0	0	0	0	3	0	2	0	0	0
OG0009470	0	0	0	0	0	0	1	0	1	3	0	0
OG0009478	0	0	0	1	0	0	3	0	1	0	0	0
OG0009479	0	0	0	0	0	0	4	0	0	1	0	0
OG0009484	0	0	0	0	0	0	4	1	0	0	0	0
OG0009493	0	0	0	1	0	0	1	1	1	1	0	0
OG0009504	0	0	0	0	1	0	2	2	0	0	0	0
OG0009506	0	0	0	0	0	0	2	1	1	1	0	0
OG0009507	0	0	0	0	0	0	4	1	0	0	0	0
OG0009526	0	0	0	1	0	0	1	0	0	1	0	2
OG0009542	0	0	0	0	0	0	2	0	0	1	0	2
OG0009546	0	0	0	0	3	0	1	1	0	0	0	0
OG0009575	0	0	0	0	3	0	1	0	0	1	0	0
OG0009580	0	0	0	2	0	0	2	0	0	1	0	0
OG0009598	1	0	0	2	1	0	1	0	0	0	0	0
OG0009632	0	1	1	0	1	0	1	0	0	1	0	0
OG0009636	1	1	1	0	0	0	1	0	0	1	0	0
OG0009640	1	1	0	0	0	0	0	0	0	2	0	1
OG0009641	0	1	0	1	1	0	0	0	0	1	0	1
OG0009645	2	1	0	0	0	0	0	0	0	1	0	1
OG0009646	0	1	1	0	0	0	0	1	1	0	0	1
OG0009648	0	0	0	4	0	0	0	0	0	0	0	1
OG0009649	0	0	0	2	1	0	0	0	0	1	0	1
OG0009652	0	0	0	1	0	0	0	0	0	0	0	4
OG0009653	0	0	0	4	0	0	0	0	0	0	0	1
OG0009657	0	0	0	1	3	0	0	0	0	0	0	1
OG0009659	0	0	1	1	0	0	0	0	1	1	0	1
OG0009660	1	1	0	0	1	0	0	0	0	1	0	1
OG0009663	0	0	0	0	3	0	0	0	0	1	0	1
OG0009666	0	0	0	2	0	0	0	0	3	0	0	0
OG0009668	1	1	1	0	0	0	0	0	2	0	0	0
OG0009670	0	0	0	1	0	0	0	2	2	0	0	0
OG0009678	1	1	1	1	0	0	0	0	1	0	0	0
OG0009680	1	0	0	0	0	0	0	2	2	0	0	0
OG0009687	0	0	0	1	0	0	0	1	1	2	0	0
OG0009688	0	0	0	4	0	0	0	0	1	0	0	0
OG0009689	0	1	1	1	0	0	0	1	1	0	0	0
OG0009693	0	0	0	1	0	0	0	2	1	1	0	0
OG0009695	0	0	1	0	0	0	0	3	1	0	0	0
OG0009696	0	0	0	0	2	0	0	2	1	0	0	0
OG0009700	1	2	0	0	0	0	0	0	1	1	0	0
OG0009702	0	0	0	4	0	0	0	0	1	0	0	0
OG0009703	0	1	0	1	0	0	0	1	2	0	0	0
OG0009710	0	0	0	2	0	0	0	2	1	0	0	0
OG0009711	0	0	0	1	1	0	0	2	1	0	0	0
OG0009716	0	0	0	3	0	0	0	1	1	0	0	0
OG0009722	0	0	0	1	0	0	0	2	1	1	0	0
OG0009725	0	0	0	0	4	0	0	0	1	0	0	0
OG0009726	0	0	0	1	0	0	0	1	1	2	0	0
OG0009729	0	1	1	1	0	0	0	0	1	1	0	0
OG0009733	1	2	2	0	0	0	0	0	0	0	0	0
OG0009735	1	2	2	0	0	0	0	0	0	0	0	0
OG0009736	1	1	3	0	0	0	0	0	0	0	0	0
OG0009737	0	1	1	1	1	0	0	0	0	1	0	0
OG0009742	1	1	1	0	0	0	0	0	0	2	0	0
OG0009743	1	2	2	0	0	0	0	0	0	0	0	0
OG0009744	1	1	1	0	0	0	0	0	0	2	0	0
OG0009749	0	1	1	2	0	0	0	0	0	1	0	0
OG0009751	0	0	1	4	0	0	0	0	0	0	0	0
OG0009752	1	1	1	0	1	0	0	0	0	1	0	0
OG0009753	0	0	1	4	0	0	0	0	0	0	0	0
OG0009754	2	1	2	0	0	0	0	0	0	0	0	0
OG0009756	0	1	3	0	0	0	0	0	0	1	0	0
OG0009760	0	2	1	2	0	0	0	0	0	0	0	0
OG0009761	0	3	1	1	0	0	0	0	0	0	0	0
OG0009762	0	2	1	0	0	0	0	0	0	2	0	0
OG0009763	1	1	1	1	0	0	0	0	0	1	0	0
OG0009764	1	1	1	1	0	0	0	0	0	1	0	0
OG0009765	0	1	1	0	0	0	0	0	0	3	0	0
OG0009766	0	1	1	1	0	0	0	0	0	2	0	0
OG0009767	1	1	2	1	0	0	0	0	0	0	0	0
OG0009768	1	1	1	0	0	0	0	0	0	2	0	0
OG0009769	1	1	1	0	1	0	0	0	0	1	0	0
OG0009770	0	1	1	3	0	0	0	0	0	0	0	0
OG0009771	0	2	1	1	1	0	0	0	0	0	0	0
OG0009772	4	0	1	0	0	0	0	0	0	0	0	0
OG0009778	0	0	0	0	2	0	0	0	0	3	0	0
OG0009780	0	1	0	2	0	0	0	0	0	2	0	0
OG0009781	0	0	0	0	4	0	0	0	0	1	0	0
OG0009788	0	0	0	2	0	0	0	0	0	3	0	0
OG0009789	0	0	0	0	2	0	0	0	0	3	0	0
OG0009791	0	0	0	3	0	0	0	0	0	2	0	0
OG0009792	0	0	0	2	0	0	0	0	0	3	0	0
OG0009795	0	0	0	0	4	0	0	0	0	1	0	0
OG0009796	0	0	0	0	3	0	0	0	0	2	0	0
OG0009801	0	0	0	0	4	0	0	0	0	1	0	0
OG0009802	0	0	0	0	4	0	0	0	0	1	0	0
OG0009803	0	0	0	2	2	0	0	0	0	1	0	0
OG0009804	0	0	0	4	0	0	0	0	0	1	0	0
OG0009805	1	1	0	2	0	0	0	0	0	1	0	0
OG0009806	0	0	0	2	0	0	0	3	0	0	0	0
OG0009812	0	1	0	4	0	0	0	0	0	0	0	0
OG0009815	4	1	0	0	0	0	0	0	0	0	0	0
OG0009907	0	0	0	0	2	0	1	0	0	0	1	0
OG0009925	0	2	0	0	0	0	0	0	0	0	2	0
OG0009927	0	0	0	1	0	0	0	0	0	1	2	0
OG0009930	0	0	0	2	0	0	0	0	1	0	1	0
OG0009936	0	0	0	1	0	0	0	0	0	1	2	0
OG0009938	1	0	0	0	0	0	0	0	0	0	2	1
OG0009947	0	0	0	1	1	0	0	0	0	0	1	1
OG0009956	0	0	0	2	0	0	0	0	0	0	2	0
OG0009960	0	0	0	0	1	0	0	0	0	1	1	1
OG0009971	0	0	1	0	0	0	0	0	0	1	2	0
OG0009974	1	0	0	1	0	0	0	0	0	0	2	0
OG0009976	1	0	0	1	0	0	0	0	0	1	1	0
OG0009978	0	0	0	1	0	0	0	0	0	1	2	0
OG0009990	0	0	1	1	0	0	0	0	0	0	2	0
OG0009992	0	0	0	1	0	0	0	0	0	1	1	1
OG0010001	0	1	0	0	0	0	0	0	0	0	2	1
OG0010006	0	0	0	1	0	0	0	0	0	0	2	1
OG0010011	0	0	0	3	0	0	0	0	0	0	1	0
OG0010014	0	0	0	2	0	0	0	0	0	0	2	0
OG0010017	0	0	0	0	1	0	0	0	0	2	1	0
OG0010021	0	0	0	1	0	0	0	0	1	1	1	0
OG0010022	0	0	0	0	1	0	0	0	0	2	1	0
OG0010023	3	0	0	0	0	0	0	0	0	0	1	0
OG0010024	0	1	0	0	0	0	0	0	0	1	1	1
OG0010040	1	0	0	0	1	0	0	0	0	0	1	1
OG0010044	0	0	0	0	1	0	0	0	0	0	3	0
OG0010046	0	1	0	1	0	0	0	0	0	0	1	1
OG0010050	0	1	0	0	0	0	0	0	0	0	3	0
OG0010059	0	0	0	0	1	0	0	1	1	0	1	0
OG0010062	1	0	0	0	0	0	0	0	0	1	2	0
OG0010069	0	0	0	1	0	0	0	0	0	0	2	1
OG0010070	0	1	0	0	0	0	0	0	0	1	1	1
OG0010071	0	0	0	1	0	0	0	0	1	1	1	0
OG0010075	0	1	1	0	0	0	0	0	0	1	1	0
OG0010082	0	0	0	2	0	0	0	0	0	0	2	0
OG0010087	1	0	0	0	0	0	0	0	0	0	2	1
OG0010088	0	0	1	0	0	0	0	0	0	1	2	0
OG0010089	0	0	0	1	0	0	0	0	0	1	2	0
OG0010094	0	0	0	1	0	0	0	0	0	2	1	0
OG0010095	0	0	0	1	0	0	0	0	0	0	2	1
OG0010099	0	0	0	0	0	0	2	0	1	0	1	0
OG0010100	0	1	0	0	0	0	0	0	0	0	2	1
OG0010105	0	0	0	0	1	0	0	0	0	1	2	0
OG0010106	0	0	0	1	1	0	1	0	0	0	1	0
OG0010109	1	0	0	0	0	0	0	0	0	0	3	0
OG0010112	0	0	0	2	0	0	0	0	0	0	2	0
OG0010118	0	0	0	0	1	0	0	0	0	0	2	1
OG0010123	0	0	0	1	0	0	0	0	0	1	2	0
OG0010124	1	0	0	0	0	0	0	0	0	1	1	1
OG0010125	0	0	0	0	2	0	0	0	0	1	1	0
OG0010126	0	1	0	0	0	0	0	0	0	1	1	1
OG0010148	1	0	0	1	0	0	0	0	0	0	2	0
OG0010149	1	1	0	0	0	0	0	0	0	0	2	0
OG0010152	0	0	0	1	0	0	0	1	1	0	1	0
OG0010153	0	1	0	0	0	0	0	0	0	1	2	0
OG0010154	0	1	1	0	0	0	0	0	0	0	2	0
OG0010157	0	2	0	0	0	0	0	0	1	0	1	0
OG0010163	0	0	0	1	0	0	0	0	0	1	1	1
OG0010164	1	0	0	0	0	0	0	1	1	0	1	0
OG0010174	0	0	0	1	0	0	0	0	0	0	3	0
OG0010180	1	0	0	1	0	0	0	0	0	1	1	0
OG0010187	1	0	0	0	0	0	0	0	0	2	1	0
OG0010191	0	0	0	3	0	0	0	0	0	0	1	0
OG0010197	0	0	0	2	0	0	0	0	0	1	1	0
OG0010198	0	0	0	0	1	0	0	0	0	1	2	0
OG0010200	0	1	0	0	0	0	0	0	0	1	1	1
OG0010207	0	0	0	1	0	0	0	0	0	0	2	1
OG0010213	0	0	0	2	0	0	0	0	0	1	1	0
OG0010214	0	0	0	0	0	0	1	0	0	0	2	1
OG0010216	0	0	0	1	0	0	0	0	0	1	1	1
OG0010222	1	1	1	0	0	0	0	0	0	0	1	0
OG0010224	1	0	0	0	0	0	0	0	0	1	1	1
OG0010225	0	0	0	3	0	0	0	0	0	0	1	0
OG0010229	0	0	0	1	1	0	0	0	0	0	2	0
OG0010234	0	1	1	0	0	0	0	0	0	0	2	0
OG0010235	0	0	0	1	0	0	0	0	0	1	1	1
OG0010240	0	0	0	1	0	0	0	0	0	1	1	1
OG0010243	0	0	0	0	0	0	3	0	0	1	0	0
OG0010259	0	0	1	0	0	0	3	0	0	0	0	0
OG0010266	0	0	0	0	0	0	3	1	0	0	0	0
OG0010278	0	0	0	1	0	0	2	0	1	0	0	0
OG0010289	0	0	0	0	1	0	2	0	0	1	0	0
OG0010304	0	1	1	0	0	0	1	0	0	1	0	0
OG0010311	0	0	0	0	0	0	1	2	1	0	0	0
OG0010319	0	0	0	0	0	0	1	0	0	3	0	0
OG0010322	0	0	0	0	1	0	1	0	0	2	0	0
OG0010323	1	0	0	1	1	0	1	0	0	0	0	0
OG0010347	0	1	0	0	0	0	2	0	1	0	0	0
OG0010363	0	0	0	0	0	0	2	1	0	1	0	0
OG0010367	0	0	0	1	0	0	1	0	0	2	0	0
OG0010368	0	1	0	1	0	0	1	0	0	0	0	1
OG0010370	0	0	0	0	0	0	2	2	0	0	0	0
OG0010380	1	0	0	1	1	0	1	0	0	0	0	0
OG0010381	0	0	0	0	1	0	2	0	0	1	0	0
OG0010406	0	1	1	1	0	0	1	0	0	0	0	0
OG0010416	0	2	1	0	0	0	1	0	0	0	0	0
OG0010459	0	0	0	0	0	0	1	0	3	0	0	0
OG0010460	1	2	0	0	0	0	1	0	0	0	0	0
OG0010470	0	0	0	1	0	0	1	2	0	0	0	0
OG0010485	0	0	0	1	0	0	1	1	1	0	0	0
OG0010501	0	1	1	0	0	0	1	0	0	1	0	0
OG0010502	0	1	1	0	0	0	2	0	0	0	0	0
OG0010508	0	0	0	0	0	0	1	2	1	0	0	0
OG0010513	0	1	0	0	2	0	1	0	0	0	0	0
OG0010517	0	0	0	0	2	0	1	0	0	1	0	0
OG0010519	0	0	0	1	0	0	0	1	0	1	0	1
OG0010520	0	0	0	2	0	0	0	0	0	1	0	1
OG0010521	0	0	0	2	0	0	0	0	0	1	0	1
OG0010526	0	1	1	0	0	0	0	0	0	1	0	1
OG0010527	0	1	1	0	0	0	0	0	0	0	0	2
OG0010528	1	1	0	0	0	0	0	0	0	1	0	1
OG0010530	0	1	0	0	1	0	0	0	0	1	0	1
OG0010531	0	0	0	1	0	0	0	0	0	2	0	1
OG0010532	1	0	0	0	0	0	0	0	0	2	0	1
OG0010540	0	0	0	3	0	0	0	0	0	0	0	1
OG0010543	1	1	0	0	0	0	0	0	0	1	0	1
OG0010544	0	1	1	1	0	0	0	0	0	0	0	1
OG0010547	0	0	0	0	1	0	0	0	0	2	0	1
OG0010549	0	0	0	1	0	0	0	1	1	1	0	0
OG0010560	0	1	1	0	0	0	0	0	2	0	0	0
OG0010595	0	0	0	1	0	0	0	2	1	0	0	0
OG0010596	0	0	3	0	0	0	0	0	1	0	0	0
OG0010597	0	1	0	1	0	0	0	0	1	1	0	0
OG0010621	0	0	0	1	0	0	0	1	2	0	0	0
OG0010624	0	0	1	0	0	0	0	2	1	0	0	0
OG0010625	0	1	1	0	0	0	0	1	1	0	0	0
OG0010630	2	0	0	0	0	0	0	1	1	0	0	0
OG0010633	1	1	1	0	0	0	0	0	1	0	0	0
OG0010636	0	0	0	1	0	0	0	1	2	0	0	0
OG0010641	0	0	0	0	3	0	0	0	1	0	0	0
OG0010663	0	2	0	0	0	0	0	1	1	0	0	0
OG0010667	0	0	0	1	0	0	0	2	1	0	0	0
OG0010670	0	1	1	0	0	0	0	1	1	0	0	0
OG0010671	1	0	0	1	0	0	0	1	1	0	0	0
OG0010673	0	2	1	0	0	0	0	0	1	0	0	0
OG0010683	0	0	0	1	0	0	0	2	1	0	0	0
OG0010684	2	1	1	0	0	0	0	0	0	0	0	0
OG0010685	0	0	1	3	0	0	0	0	0	0	0	0
OG0010686	0	0	1	3	0	0	0	0	0	0	0	0
OG0010687	1	1	2	0	0	0	0	0	0	0	0	0
OG0010690	1	1	1	0	0	0	0	0	0	1	0	0
OG0010692	1	2	1	0	0	0	0	0	0	0	0	0
OG0010694	1	1	1	1	0	0	0	0	0	0	0	0
OG0010696	0	1	1	1	0	0	0	0	0	1	0	0
OG0010698	0	1	1	2	0	0	0	0	0	0	0	0
OG0010699	1	1	1	0	0	0	0	0	0	1	0	0
OG0010700	1	1	1	1	0	0	0	0	0	0	0	0
OG0010701	1	2	1	0	0	0	0	0	0	0	0	0
OG0010703	1	1	1	1	0	0	0	0	0	0	0	0
OG0010708	0	2	1	1	0	0	0	0	0	0	0	0
OG0010710	0	1	2	0	1	0	0	0	0	0	0	0
OG0010711	0	1	1	2	0	0	0	0	0	0	0	0
OG0010712	1	2	1	0	0	0	0	0	0	0	0	0
OG0010713	1	1	1	1	0	0	0	0	0	0	0	0
OG0010714	0	1	2	1	0	0	0	0	0	0	0	0
OG0010715	0	1	1	1	0	0	0	0	0	1	0	0
OG0010719	1	1	1	0	1	0	0	0	0	0	0	0
OG0010721	0	1	1	0	0	0	0	0	0	2	0	0
OG0010722	1	2	1	0	0	0	0	0	0	0	0	0
OG0010725	1	1	1	0	1	0	0	0	0	0	0	0
OG0010726	0	2	1	0	0	0	0	0	0	1	0	0
OG0010727	1	1	1	0	1	0	0	0	0	0	0	0
OG0010728	1	1	1	1	0	0	0	0	0	0	0	0
OG0010729	1	2	1	0	0	0	0	0	0	0	0	0
OG0010730	1	1	1	0	0	0	0	0	0	1	0	0
OG0010731	1	1	1	1	0	0	0	0	0	0	0	0
OG0010732	0	0	1	0	0	0	0	0	0	3	0	0
OG0010734	1	2	1	0	0	0	0	0	0	0	0	0
OG0010736	0	2	1	1	0	0	0	0	0	0	0	0
OG0010737	1	2	1	0	0	0	0	0	0	0	0	0
OG0010738	0	1	1	1	1	0	0	0	0	0	0	0
OG0010739	1	1	1	1	0	0	0	0	0	0	0	0
OG0010740	2	1	1	0	0	0	0	0	0	0	0	0
OG0010741	1	1	1	0	0	0	0	0	0	1	0	0
OG0010743	1	1	1	0	1	0	0	0	0	0	0	0
OG0010744	0	2	1	0	0	0	0	1	0	0	0	0
OG0010745	1	1	1	1	0	0	0	0	0	0	0	0
OG0010746	1	1	1	1	0	0	0	0	0	0	0	0
OG0010747	1	1	1	1	0	0	0	0	0	0	0	0
OG0010748	1	1	1	1	0	0	0	0	0	0	0	0
OG0010749	2	1	1	0	0	0	0	0	0	0	0	0
OG0010751	2	1	1	0	0	0	0	0	0	0	0	0
OG0010752	0	1	1	0	0	0	0	0	0	2	0	0
OG0010753	0	0	1	0	0	0	0	3	0	0	0	0
OG0010754	1	1	1	0	0	0	0	0	0	1	0	0
OG0010755	0	0	0	0	2	0	0	0	0	2	0	0
OG0010757	0	0	0	0	1	0	0	2	0	1	0	0
OG0010761	0	1	0	0	0	0	0	0	0	3	0	0
OG0010762	1	2	0	0	0	0	0	0	0	1	0	0
OG0010767	0	0	0	0	1	0	0	0	0	3	0	0
OG0010769	0	0	0	0	1	0	0	2	0	1	0	0
OG0010770	0	0	0	0	2	0	0	0	0	2	0	0
OG0010771	0	0	0	0	2	0	0	0	0	2	0	0
OG0010773	0	0	0	3	0	0	0	0	0	1	0	0
OG0010774	0	0	0	2	1	0	0	0	0	1	0	0
OG0010775	0	0	0	0	3	0	0	0	0	1	0	0
OG0010777	0	0	0	1	0	0	0	0	0	3	0	0
OG0010782	0	0	0	0	1	0	0	0	0	3	0	0
OG0010784	1	0	0	0	0	0	0	0	0	3	0	0
OG0010789	0	0	0	1	0	0	0	0	0	3	0	0
OG0010792	0	0	0	0	3	0	0	0	0	1	0	0
OG0010793	0	0	0	2	0	0	0	0	0	2	0	0
OG0010794	0	0	0	3	0	0	0	0	0	1	0	0
OG0010795	0	0	0	3	0	0	0	0	0	1	0	0
OG0010804	0	0	0	1	1	0	0	2	0	0	0	0
OG0010817	0	0	0	3	0	0	0	1	0	0	0	0
OG0010818	0	0	0	0	3	0	0	1	0	0	0	0
OG0010819	0	2	0	2	0	0	0	0	0	0	0	0
OG0010820	3	1	0	0	0	0	0	0	0	0	0	0
OG0010821	0	1	0	3	0	0	0	0	0	0	0	0
OG0010826	0	2	0	2	0	0	0	0	0	0	0	0
OG0010827	2	1	0	1	0	0	0	0	0	0	0	0
OG0010828	0	2	0	2	0	0	0	0	0	0	0	0
OG0010829	2	2	0	0	0	0	0	0	0	0	0	0
OG0011003	0	0	0	1	0	0	0	0	0	0	1	1
OG0011006	1	0	0	0	0	0	0	0	0	0	2	0
OG0011007	0	0	0	0	0	0	1	0	0	0	2	0
OG0011010	0	0	0	1	0	0	0	0	0	1	1	0
OG0011018	0	0	0	1	0	0	0	0	0	0	2	0
OG0011025	0	0	0	1	0	0	0	0	0	0	2	0
OG0011042	0	0	0	1	0	0	0	0	0	1	1	0
OG0011046	1	0	0	0	0	0	0	0	0	0	1	1
OG0011050	0	0	0	0	1	0	1	0	0	0	1	0
OG0011056	0	0	0	2	0	0	0	0	0	0	1	0
OG0011058	0	0	0	0	0	0	2	0	0	0	1	0
OG0011066	0	0	0	0	0	0	1	0	0	0	2	0
OG0011071	0	0	0	0	1	0	0	0	0	0	2	0
OG0011074	0	0	0	1	0	0	0	0	0	0	2	0
OG0011086	0	0	0	1	0	0	0	0	0	0	2	0
OG0011092	0	1	0	0	0	0	0	0	0	1	1	0
OG0011095	0	0	0	0	0	0	2	0	0	0	1	0
OG0011106	0	0	0	1	0	0	0	0	0	0	2	0
OG0011128	0	0	0	1	0	0	0	0	0	0	2	0
OG0011131	0	1	0	1	0	0	0	0	0	0	1	0
OG0011152	0	0	0	1	0	0	0	0	0	0	2	0
OG0011157	0	0	0	1	0	0	0	0	0	0	2	0
OG0011173	0	0	0	2	0	0	0	0	0	0	1	0
OG0011183	0	0	0	0	0	0	1	1	0	0	1	0
OG0011207	0	0	0	1	0	0	0	0	0	1	1	0
OG0011208	0	1	1	0	0	0	0	0	0	0	1	0
OG0011209	0	0	0	0	0	0	1	0	0	0	1	1
OG0011212	0	0	0	0	1	0	0	0	0	0	2	0
OG0011216	0	0	0	0	0	0	2	0	0	0	1	0
OG0011228	0	0	0	1	0	0	0	0	0	0	2	0
OG0011240	0	0	0	1	0	0	0	0	0	0	2	0
OG0011245	0	0	0	1	0	0	0	0	0	0	2	0
OG0011253	1	0	0	0	0	0	0	0	0	0	2	0
OG0011255	0	0	0	2	0	0	0	0	0	0	1	0
OG0011256	0	0	1	0	0	0	0	0	0	0	2	0
OG0011266	0	0	1	0	0	0	0	0	0	1	1	0
OG0011268	0	0	0	1	0	0	0	0	0	1	1	0
OG0011276	1	0	0	0	0	0	0	0	0	0	2	0
OG0011309	0	0	0	0	0	0	1	0	0	0	2	0
OG0011314	0	0	0	0	1	0	0	0	0	0	1	1
OG0011325	0	0	0	1	0	0	0	0	0	1	1	0
OG0011336	0	0	0	1	1	0	0	0	0	0	1	0
OG0011340	1	0	0	0	0	0	0	0	0	0	2	0
OG0011345	0	0	0	0	1	0	0	0	0	0	2	0
OG0011350	0	0	0	1	0	0	0	1	0	0	1	0
OG0011359	0	0	0	0	1	0	1	0	0	0	1	0
OG0011371	0	1	1	0	0	0	0	0	0	0	1	0
OG0011379	0	0	0	1	0	0	0	0	0	0	1	1
OG0011389	0	0	0	1	0	0	0	0	0	1	1	0
OG0011394	0	0	0	2	0	0	0	0	0	0	1	0
OG0011402	0	0	0	0	1	0	0	0	0	1	1	0
OG0011404	0	1	0	0	0	0	0	0	0	0	1	1
OG0011423	0	0	0	2	0	0	0	0	0	0	1	0
OG0011426	0	0	0	0	2	0	0	0	0	0	1	0
OG0011429	0	0	0	2	0	0	0	0	0	0	1	0
OG0011432	0	0	0	0	1	0	0	0	0	1	1	0
OG0011434	0	0	0	2	0	0	0	0	0	0	1	0
OG0011439	0	2	0	0	0	0	0	0	0	0	1	0
OG0011441	1	0	0	0	0	0	0	0	0	0	1	1
OG0011460	1	0	0	0	0	0	0	0	0	1	1	0
OG0011465	0	0	0	0	0	0	1	0	0	2	0	0
OG0011468	0	0	0	0	0	0	1	2	0	0	0	0
OG0011472	0	0	0	0	0	0	1	0	0	2	0	0
OG0011491	0	0	0	0	0	0	2	0	0	1	0	0
OG0011533	0	0	0	0	0	0	1	1	1	0	0	0
OG0011537	0	1	0	0	0	0	1	0	0	1	0	0
OG0011538	0	1	1	0	0	0	1	0	0	0	0	0
OG0011542	0	0	0	0	0	0	2	1	0	0	0	0
OG0011563	0	0	1	0	1	0	1	0	0	0	0	0
OG0011574	0	0	0	0	0	0	2	0	0	1	0	0
OG0011582	0	1	0	0	0	0	2	0	0	0	0	0
OG0011589	0	0	0	1	0	0	1	0	0	1	0	0
OG0011626	0	0	0	0	1	0	1	0	0	1	0	0
OG0011635	0	0	0	0	1	0	1	0	1	0	0	0
OG0011643	0	0	0	0	0	0	1	0	0	2	0	0
OG0011649	0	0	0	0	0	0	1	0	0	1	0	1
OG0011662	0	0	0	1	0	0	1	1	0	0	0	0
OG0011688	0	0	0	1	0	0	1	0	0	1	0	0
OG0011693	0	0	0	0	0	0	2	0	1	0	0	0
OG0011704	0	0	1	1	0	0	1	0	0	0	0	0
OG0011718	0	1	0	0	0	0	2	0	0	0	0	0
OG0011729	0	0	1	0	0	0	1	0	0	1	0	0
OG0011733	0	0	1	0	0	0	2	0	0	0	0	0
OG0011736	0	0	0	0	0	0	1	0	0	2	0	0
OG0011737	0	0	0	0	1	0	1	0	0	1	0	0
OG0011738	1	0	0	0	0	0	1	0	0	1	0	0
OG0011739	1	0	0	0	1	0	1	0	0	0	0	0
OG0011740	0	1	1	0	0	0	1	0	0	0	0	0
OG0011745	0	1	1	0	0	0	1	0	0	0	0	0
OG0011747	0	1	0	0	1	0	1	0	0	0	0	0
OG0011749	0	0	0	0	0	0	1	0	0	2	0	0
OG0011760	1	0	0	0	0	0	0	0	1	0	0	1
OG0011762	0	0	0	1	0	0	0	0	0	0	0	2
OG0011763	0	0	1	0	1	0	0	0	0	0	0	1
OG0011771	0	0	0	0	1	0	0	0	0	0	0	2
OG0011774	0	0	0	0	1	0	0	0	0	1	0	1
OG0011779	0	0	0	2	0	0	0	0	0	0	0	1
OG0011780	0	0	0	2	0	0	0	0	0	0	0	1
OG0011782	0	0	0	1	0	0	0	0	0	0	0	2
OG0011783	0	0	0	2	0	0	0	0	0	0	0	1
OG0011786	0	0	0	0	1	0	0	0	0	1	0	1
OG0011795	0	0	0	1	0	0	0	1	1	0	0	0
OG0011804	0	0	0	0	2	0	0	0	1	0	0	0
OG0011819	0	0	0	1	0	0	0	1	1	0	0	0
OG0011829	0	1	1	0	0	0	0	0	1	0	0	0
OG0011833	0	0	0	1	0	0	0	0	2	0	0	0
OG0011867	0	1	1	0	0	0	0	0	1	0	0	0
OG0011869	0	0	0	1	0	0	0	1	1	0	0	0
OG0011876	0	1	1	0	0	0	0	0	1	0	0	0
OG0011915	0	0	0	0	1	0	0	1	1	0	0	0
OG0011919	0	1	0	0	0	0	0	1	1	0	0	0
OG0011927	0	1	0	0	0	0	0	1	1	0	0	0
OG0011932	0	1	0	0	0	0	0	0	2	0	0	0
OG0011941	0	0	0	2	0	0	0	0	1	0	0	0
OG0011953	0	0	0	0	2	0	0	0	1	0	0	0
OG0011958	0	0	0	0	1	0	0	1	1	0	0	0
OG0011978	0	2	0	0	0	0	0	0	1	0	0	0
OG0012003	0	0	0	1	0	0	0	1	1	0	0	0
OG0012009	0	0	0	1	0	0	0	1	1	0	0	0
OG0012024	0	0	0	1	0	0	0	1	1	0	0	0
OG0012044	0	1	0	0	0	0	0	1	1	0	0	0
OG0012063	1	0	0	0	0	0	0	1	1	0	0	0
OG0012068	0	1	0	0	1	0	0	0	1	0	0	0
OG0012086	0	1	0	0	0	0	0	1	1	0	0	0
OG0012100	1	0	0	0	0	0	0	1	1	0	0	0
OG0012105	0	0	0	1	0	0	0	1	1	0	0	0
OG0012132	0	0	1	0	0	0	0	1	1	0	0	0
OG0012133	0	0	0	1	0	0	0	1	1	0	0	0
[truncated: 424 more rows]
