# Supplementary material for: Tracing animal genomic evolution with the chromosomal-level assembly of the freshwater sponge Ephydatia muelleri
Source: Nat Commun. 2020 Jul 27;11:3676. doi: 10.1038/s41467-020-17397-w (PMC7385117; doi:10.1038/s41467-020-17397-w)
Supplement: Supplementary file 9 — Supplementary Data 5 [file 41467_2020_17397_MOESM9_ESM.zip › Supplementary_Data_5_gain_loss_analyses_lists/Loss_Analysis/porosis_losses/Amphimedon_losses]

OG0000041	0	0	0	24	0	0	0	0	0	106	66	17
OG0000045	2	1	1	0	0	0	0	31	35	47	56	27
OG0000064	0	0	0	91	0	0	17	12	25	17	3	0
OG0000077	0	0	0	15	0	0	0	0	0	52	71	14
OG0000078	0	0	0	8	0	0	0	22	24	25	61	11
OG0000088	0	0	0	1	0	0	0	66	69	2	6	0
OG0000089	0	3	3	10	0	0	0	2	0	14	82	30
OG0000102	1	1	0	18	0	0	0	16	18	27	36	13
OG0000107	3	0	0	9	0	1	0	2	19	24	45	24
OG0000116	0	2	2	5	0	0	0	1	2	16	91	2
OG0000125	0	1	1	0	0	0	0	6	13	11	62	23
OG0000133	0	0	0	67	0	0	0	5	29	1	9	2
OG0000137	0	7	3	0	0	0	0	2	10	10	76	4
OG0000138	0	0	1	27	0	24	23	0	0	2	25	10
OG0000146	0	0	0	37	0	0	2	9	15	31	14	0
OG0000155	0	0	0	1	0	0	0	13	17	21	53	0
OG0000163	1	0	0	0	0	0	0	0	0	39	38	24
OG0000174	0	0	0	2	0	54	36	0	2	3	3	0
OG0000181	0	1	0	4	0	0	0	0	0	4	87	2
OG0000198	4	1	1	12	0	1	0	31	27	12	1	1
OG0000207	0	2	1	1	0	0	0	6	1	35	41	2
OG0000236	1	2	2	9	0	2	0	33	6	5	13	7
OG0000243	0	0	0	5	0	0	0	9	9	3	41	12
OG0000257	0	0	0	8	0	49	0	5	5	0	9	0
OG0000267	0	0	0	1	0	0	0	1	0	38	25	10
OG0000300	0	0	0	12	0	0	0	0	2	24	18	14
OG0000301	0	0	0	1	0	7	0	12	47	3	0	0
OG0000304	0	0	0	7	0	0	6	3	5	16	26	6
OG0000313	0	2	61	0	0	0	6	0	0	0	0	0
OG0000315	0	0	0	2	0	0	0	19	16	32	0	0
OG0000316	4	0	0	0	0	28	3	0	0	2	24	7
OG0000327	0	3	5	3	0	0	56	0	0	0	0	0
OG0000334	0	0	0	1	0	0	0	23	28	3	11	0
OG0000346	0	0	0	33	0	0	6	11	14	1	0	0
OG0000348	1	1	1	0	0	0	0	0	0	19	34	8
OG0000350	0	1	2	1	0	0	0	0	0	0	57	3
OG0000357	0	0	0	3	0	0	0	0	1	18	36	5
OG0000367	0	0	0	46	0	0	0	0	0	13	3	0
OG0000372	0	1	1	0	0	0	1	6	6	3	37	6
OG0000382	0	3	52	0	0	0	0	0	0	2	3	0
OG0000386	0	0	0	14	0	0	0	5	6	33	1	0
OG0000390	0	0	0	14	0	14	4	0	0	0	23	3
OG0000397	0	1	1	23	0	18	15	0	0	0	0	0
OG0000402	0	0	0	3	0	2	1	8	12	5	21	5
OG0000425	0	24	5	0	0	0	0	0	0	4	21	1
OG0000462	0	1	0	0	0	0	0	2	25	0	24	0
OG0000477	0	8	2	8	0	0	0	6	6	3	10	8
OG0000482	0	4	2	0	0	3	3	4	3	5	26	1
OG0000485	0	1	0	25	0	0	4	0	0	9	11	1
OG0000499	1	1	0	0	0	0	1	1	0	11	35	0
OG0000501	0	25	0	4	0	0	21	0	0	0	0	0
OG0000505	0	3	4	6	0	2	1	0	0	1	31	1
OG0000509	1	0	0	17	0	4	0	0	0	3	24	0
OG0000517	0	0	0	21	0	0	2	8	18	0	0	0
OG0000518	0	0	0	48	0	0	0	0	1	0	0	0
OG0000542	0	0	1	1	0	0	0	18	28	0	0	0
OG0000543	0	0	0	1	0	0	0	20	27	0	0	0
OG0000548	1	0	0	7	0	2	0	1	2	7	14	13
OG0000565	0	6	9	25	0	0	0	0	0	7	0	0
OG0000571	0	1	0	3	0	0	0	0	0	7	32	3
OG0000590	1	1	1	7	0	2	1	3	3	11	13	2
OG0000595	0	0	0	34	0	3	0	0	0	3	2	3
OG0000621	0	0	0	36	0	0	0	3	1	4	0	0
OG0000629	1	1	0	2	0	0	0	2	3	2	27	5
OG0000642	0	0	0	28	0	7	0	0	0	8	0	0
OG0000657	0	0	0	21	0	1	0	2	2	3	10	3
OG0000658	0	1	0	28	0	0	0	1	1	3	6	2
OG0000679	0	0	0	4	0	0	0	5	4	10	11	7
OG0000682	0	0	0	1	0	0	0	8	10	3	12	7
OG0000696	1	0	1	19	0	6	10	0	0	1	2	1
OG0000697	1	1	1	31	0	0	0	0	1	1	1	4
OG0000702	0	0	0	25	0	1	0	0	2	13	0	0
OG0000710	0	2	0	1	0	0	0	0	1	1	26	9
OG0000711	0	0	1	2	0	1	0	0	0	0	36	0
OG0000719	0	0	0	36	0	0	0	0	0	1	3	0
OG0000734	3	1	1	4	0	0	0	6	4	1	16	3
OG0000740	2	0	0	0	0	0	0	3	7	8	10	9
OG0000745	0	1	1	5	0	0	0	0	0	10	21	1
OG0000748	0	1	0	1	0	6	4	0	0	24	3	0
OG0000750	0	0	0	2	0	4	16	0	0	0	17	0
OG0000763	1	21	4	4	0	0	0	4	1	1	2	1
OG0000769	0	0	0	23	0	0	0	1	1	14	0	0
OG0000778	0	0	0	3	0	0	0	3	6	5	18	3
OG0000783	0	1	0	0	0	0	0	0	0	2	35	0
OG0000798	0	0	0	29	0	2	2	0	0	5	0	0
OG0000806	0	1	1	0	0	0	0	5	5	6	14	5
OG0000808	0	0	0	2	0	3	5	4	6	4	12	1
OG0000812	0	2	3	2	0	0	0	1	1	17	10	1
OG0000813	0	0	0	3	0	2	2	0	0	10	19	1
OG0000853	0	0	0	2	0	0	0	14	12	0	8	0
OG0000858	0	2	2	6	0	9	0	5	2	3	4	3
OG0000862	1	0	0	8	0	0	0	4	1	13	6	3
OG0000873	0	0	0	1	0	0	0	0	0	3	25	7
OG0000876	0	0	0	2	0	6	0	2	0	6	20	0
OG0000888	0	4	5	27	0	0	0	0	0	0	0	0
OG0000900	1	0	0	0	0	2	0	4	2	8	13	5
OG0000912	0	0	0	3	0	0	0	9	18	0	5	0
OG0000926	0	0	1	7	0	8	15	0	1	3	0	0
OG0000938	0	4	0	17	0	0	0	0	0	2	5	6
OG0000971	23	0	0	6	0	0	1	0	0	2	2	0
OG0000987	1	0	0	0	0	0	0	0	0	4	24	4
OG0001013	0	0	0	7	0	14	9	0	0	3	0	0
OG0001069	0	0	0	25	0	0	0	0	0	3	2	2
OG0001081	0	0	0	1	0	0	0	4	27	0	0	0
OG0001082	0	0	1	8	0	0	0	9	13	1	0	0
OG0001088	6	0	0	0	0	26	0	0	0	0	0	0
OG0001096	0	3	0	2	0	8	8	0	0	8	2	0
OG0001099	0	0	0	28	0	0	0	0	0	0	3	0
OG0001122	1	3	0	6	0	5	6	0	2	1	5	2
OG0001136	0	0	0	21	0	2	0	1	0	4	3	0
OG0001138	0	0	1	4	0	0	0	0	0	25	1	0
OG0001202	0	0	0	28	0	0	0	0	0	2	0	0
OG0001211	0	0	0	2	0	0	0	2	0	5	13	7
OG0001214	1	0	0	11	0	1	1	1	2	4	8	0
OG0001220	1	2	1	3	0	0	0	1	1	4	14	2
OG0001223	1	0	0	0	0	0	0	0	1	0	25	2
OG0001225	0	1	0	0	0	0	0	0	0	0	28	0
OG0001227	0	0	0	1	0	1	0	0	0	12	12	3
OG0001234	0	2	3	3	0	6	3	5	3	0	4	0
OG0001249	0	0	0	1	0	4	6	12	5	0	1	0
OG0001262	0	0	0	4	0	2	18	0	0	5	0	0
OG0001270	0	0	0	4	0	23	0	2	0	0	0	0
OG0001281	0	0	0	1	0	0	0	0	0	4	23	0
OG0001292	1	1	0	0	0	0	0	0	0	10	13	3
OG0001300	5	4	4	4	0	0	0	0	1	2	4	4
OG0001302	1	3	2	2	0	2	4	1	2	2	7	2
OG0001303	2	3	3	8	0	2	3	0	0	0	6	1
OG0001312	1	1	18	1	0	3	0	0	0	1	2	1
OG0001322	0	0	0	1	0	0	0	2	0	8	9	8
OG0001325	16	1	1	1	0	2	1	2	0	1	2	1
OG0001333	9	2	2	11	0	0	0	0	0	1	2	1
OG0001337	0	1	1	19	0	4	1	0	0	2	0	0
OG0001344	0	4	7	5	0	0	0	0	0	1	8	2
OG0001361	3	1	1	3	0	0	0	0	0	8	7	4
OG0001372	1	0	0	1	0	0	0	0	0	21	3	1
OG0001376	1	0	1	14	0	1	1	1	1	2	4	1
OG0001379	0	0	0	16	0	1	0	1	2	3	4	0
OG0001383	0	0	0	2	0	0	0	0	0	0	25	0
OG0001388	0	0	0	6	0	6	1	2	1	3	4	4
OG0001414	0	1	1	6	0	0	0	5	5	7	2	0
OG0001426	0	0	0	22	0	0	0	0	0	5	0	0
OG0001445	3	0	0	7	0	0	0	0	0	1	11	4
OG0001451	0	0	0	1	0	0	0	0	0	0	17	8
OG0001454	1	2	2	3	0	2	1	2	3	1	3	6
OG0001457	0	0	0	5	0	2	2	1	4	6	4	2
OG0001459	0	0	0	1	0	4	9	0	1	2	9	0
OG0001504	1	2	2	2	0	1	4	4	2	2	2	4
OG0001536	0	0	0	8	0	0	0	2	2	3	7	3
OG0001540	0	0	3	0	0	0	0	0	0	5	17	0
OG0001548	0	0	0	1	0	0	0	0	0	5	18	1
OG0001553	0	1	0	6	0	2	3	0	0	0	13	0
OG0001563	2	2	1	7	0	4	3	0	0	3	1	2
OG0001573	0	1	1	0	0	2	0	0	0	3	15	3
OG0001575	0	0	0	2	0	4	0	0	0	1	8	10
OG0001585	1	0	0	0	0	0	0	0	0	20	3	1
OG0001591	0	1	2	3	0	0	0	5	9	1	4	0
OG0001612	1	1	1	6	0	3	0	2	2	2	2	5
OG0001622	4	0	0	0	0	19	0	0	0	0	0	2
OG0001623	0	3	0	20	0	0	0	0	0	0	0	2
OG0001649	1	0	0	0	0	0	0	0	0	0	23	0
OG0001665	0	5	0	0	0	0	0	0	0	0	19	0
OG0001672	0	0	0	1	0	0	0	2	3	16	2	0
OG0001687	0	1	0	5	0	4	0	1	3	3	4	3
OG0001707	1	2	0	5	0	2	1	4	2	2	3	2
OG0001734	0	0	0	18	0	0	0	3	2	1	0	0
OG0001738	0	0	1	15	0	8	0	0	0	0	0	0
OG0001757	0	2	1	2	0	0	0	2	2	6	6	2
OG0001765	0	0	1	0	0	0	0	0	0	0	22	0
OG0001773	1	1	1	1	0	0	0	1	0	1	16	1
OG0001775	0	0	0	3	0	0	0	0	0	1	12	7
OG0001786	0	0	0	1	0	0	1	7	6	0	7	1
OG0001798	0	1	0	0	0	0	0	0	0	21	1	0
OG0001808	0	0	0	1	0	2	0	0	0	2	12	6
OG0001811	0	0	0	1	0	3	4	8	1	3	2	1
OG0001830	0	1	1	1	0	0	0	1	0	16	2	1
OG0001838	0	0	0	1	0	0	0	0	2	4	16	0
OG0001845	1	1	0	19	0	0	0	0	0	0	1	1
OG0001857	1	1	5	0	0	0	0	15	1	0	0	0
OG0001858	2	3	3	1	0	0	0	0	0	14	0	0
OG0001870	2	1	1	3	0	0	0	0	0	6	2	7
OG0001877	2	0	0	2	0	1	1	3	3	2	4	4
OG0001878	0	2	0	5	0	0	0	2	2	3	4	4
OG0001881	0	1	2	0	0	0	0	0	0	5	13	1
OG0001886	0	0	0	15	0	0	0	1	1	0	5	0
OG0001895	1	1	0	1	0	0	0	14	3	0	2	0
OG0001898	0	2	0	0	0	0	0	0	0	0	17	3
OG0001904	0	1	2	4	0	2	0	1	1	4	2	5
OG0001926	1	1	1	0	0	1	13	0	0	3	2	0
OG0001955	1	1	1	6	0	1	0	1	0	4	4	3
OG0001957	0	0	0	1	0	0	0	0	0	0	21	0
OG0001968	7	2	0	1	0	0	0	1	0	1	9	1
OG0001984	2	2	3	0	0	4	6	0	0	2	2	1
OG0002017	1	0	0	6	0	13	2	0	0	0	0	0
OG0002022	15	1	1	0	0	0	1	0	0	4	0	0
OG0002024	0	0	0	21	0	0	0	1	0	0	0	0
OG0002046	0	0	0	1	0	0	0	0	0	2	18	0
OG0002068	0	0	0	2	0	12	0	4	1	1	1	0
OG0002110	0	1	1	4	0	5	0	6	1	0	2	1
OG0002152	0	0	0	1	0	1	0	16	1	1	1	0
OG0002181	0	0	0	20	0	0	0	0	1	0	0	0
OG0002183	0	0	0	1	0	0	0	18	2	0	0	0
OG0002184	0	0	1	20	0	0	0	0	0	0	0	0
OG0002206	1	0	1	0	0	1	3	1	1	2	9	1
OG0002211	1	14	4	0	0	0	0	0	0	0	1	0
OG0002213	0	0	0	2	0	0	0	0	0	0	18	0
OG0002221	1	0	0	0	0	0	0	0	0	5	13	1
OG0002227	0	1	0	0	0	0	0	0	0	5	11	3
OG0002231	0	0	0	1	0	0	0	0	0	0	16	3
OG0002234	0	1	0	12	0	0	1	0	0	2	2	2
OG0002238	0	0	0	1	0	0	0	0	0	2	13	4
OG0002243	0	1	1	4	0	2	1	1	1	4	4	1
OG0002255	0	1	0	1	0	0	0	0	0	2	15	1
OG0002261	0	0	0	1	0	0	0	1	1	5	8	4
OG0002310	1	3	2	1	0	0	1	5	1	2	2	2
OG0002322	14	0	0	2	0	0	0	0	0	0	1	3
OG0002349	1	1	1	1	0	4	3	2	1	3	2	1
OG0002354	0	12	1	2	0	0	0	0	0	4	1	0
OG0002362	0	7	8	0	0	0	5	0	0	0	0	0
OG0002384	0	0	0	1	0	0	0	11	1	7	0	0
OG0002385	0	1	1	18	0	0	0	0	0	0	0	0
OG0002386	0	0	0	14	0	5	0	0	0	1	0	0
OG0002395	0	1	2	0	0	0	0	0	0	1	15	0
OG0002397	2	1	1	2	0	2	1	1	2	2	3	2
OG0002400	0	1	0	1	0	2	5	3	2	2	2	1
OG0002414	0	1	0	0	0	0	0	0	0	1	17	0
OG0002416	1	1	1	3	0	0	0	6	1	3	2	1
OG0002439	0	0	1	0	0	0	0	1	1	0	16	0
OG0002443	2	0	0	0	0	0	0	0	0	4	12	1
OG0002465	0	0	0	1	0	0	0	0	0	5	13	0
OG0002490	0	0	0	14	0	2	0	0	0	0	3	0
OG0002501	1	2	1	1	0	2	3	0	1	1	6	1
OG0002562	0	0	0	4	0	5	0	4	1	4	1	0
OG0002567	0	0	0	1	0	0	0	3	9	0	6	0
OG0002578	0	0	0	18	0	0	0	0	0	0	1	0
OG0002607	0	0	1	0	0	0	17	1	0	0	0	0
OG0002609	0	0	0	16	0	0	0	0	0	2	0	1
OG0002610	0	0	1	0	0	0	0	7	11	0	0	0
OG0002612	1	0	0	0	0	0	0	7	11	0	0	0
OG0002618	0	1	1	17	0	0	0	0	0	0	0	0
OG0002636	1	2	2	1	0	2	0	0	0	2	4	4
OG0002643	0	0	0	4	0	0	0	1	1	1	7	4
OG0002665	0	0	0	2	0	0	0	0	0	1	14	1
OG0002683	0	5	0	0	0	0	2	0	0	1	10	0
OG0002731	2	1	0	4	0	0	0	5	1	1	3	1
OG0002771	1	1	1	5	0	1	2	2	1	1	1	2
OG0002772	1	1	1	2	0	2	1	2	1	2	3	2
OG0002793	1	2	2	1	0	2	1	2	2	2	2	1
OG0002818	0	0	0	10	0	0	0	4	0	0	4	0
OG0002870	3	1	2	2	0	2	1	1	1	2	1	2
OG0002883	0	0	0	14	0	0	1	1	0	0	2	0
OG0002905	0	0	0	2	0	0	1	0	0	5	0	10
OG0002909	0	0	2	0	0	0	16	0	0	0	0	0
OG0002931	0	0	0	5	0	0	0	12	1	0	0	0
OG0002933	0	1	1	16	0	0	0	0	0	0	0	0
OG0002935	0	0	0	1	0	0	0	0	0	17	0	0
OG0002938	0	0	0	15	0	2	0	0	0	1	0	0
OG0002946	2	0	0	1	0	1	2	2	1	2	5	1
OG0002951	2	0	0	2	0	0	0	0	0	0	13	0
OG0002952	0	1	0	2	0	2	5	0	0	0	6	1
OG0002957	0	0	0	2	0	3	2	4	1	2	3	0
OG0002974	0	0	0	1	0	0	0	0	2	4	9	1
OG0002977	0	1	2	6	0	2	0	0	0	2	4	0
OG0002978	1	0	0	0	0	0	3	6	2	0	3	2
OG0002999	1	1	1	1	0	2	4	1	1	2	2	1
OG0003006	0	0	1	0	0	0	0	0	0	0	11	5
OG0003041	0	1	1	0	0	0	0	1	2	1	10	1
OG0003053	0	0	0	8	0	0	0	0	0	0	9	0
OG0003054	1	0	0	3	0	4	0	0	0	2	7	0
OG0003073	0	1	1	1	0	2	1	1	2	0	6	2
OG0003078	0	0	0	1	0	0	0	0	1	4	10	1
OG0003082	1	1	1	1	0	5	1	0	2	2	2	1
OG0003102	1	1	1	1	0	0	0	5	1	2	3	2
OG0003112	1	0	0	10	0	0	0	0	0	3	2	1
OG0003200	1	2	1	1	0	4	2	0	1	1	2	2
OG0003219	0	0	0	16	0	0	0	0	0	0	1	0
OG0003246	0	0	0	3	0	0	13	0	1	0	0	0
OG0003267	0	0	0	6	0	2	0	9	0	0	0	0
OG0003268	0	1	0	6	0	10	0	0	0	0	0	0
OG0003289	1	0	1	2	0	1	1	3	2	1	2	2
OG0003307	1	0	0	5	0	0	0	0	0	2	6	2
OG0003310	1	1	1	1	0	1	2	2	1	1	4	1
OG0003311	2	1	1	1	0	1	0	0	1	1	5	3
OG0003315	0	1	1	2	0	0	0	2	2	1	2	5
OG0003332	1	1	0	1	0	1	2	0	0	1	8	1
OG0003335	1	3	1	0	0	0	0	0	0	3	8	0
OG0003348	2	1	2	3	0	0	0	1	1	1	2	3
OG0003351	1	0	1	1	0	2	2	1	1	1	2	4
OG0003356	0	0	0	4	0	0	0	0	0	0	12	0
OG0003373	1	1	1	5	0	2	1	0	1	0	4	0
OG0003387	1	1	1	0	0	0	0	0	0	1	12	0
OG0003411	0	0	0	4	0	0	0	0	0	11	1	0
OG0003440	3	1	0	1	0	0	0	0	0	1	9	1
OG0003474	1	0	0	0	0	0	0	0	0	2	10	3
OG0003482	1	2	1	3	0	2	2	0	1	1	2	1
OG0003490	1	1	1	1	0	1	1	3	1	2	2	2
OG0003518	2	1	1	1	0	2	2	1	1	2	2	1
OG0003538	0	1	1	3	0	0	4	2	1	1	2	1
OG0003578	1	2	0	1	0	2	3	1	1	2	2	1
OG0003588	0	1	1	1	0	2	0	4	3	2	2	0
OG0003595	0	0	1	2	0	2	3	1	1	3	2	1
OG0003597	0	4	1	2	0	0	0	1	0	2	2	4
OG0003603	1	1	1	1	0	2	2	2	1	3	1	1
OG0003606	0	0	0	13	0	0	0	0	0	0	3	0
OG0003643	0	0	0	2	0	0	0	3	2	5	2	2
OG0003648	1	2	1	5	0	2	2	0	0	0	2	1
OG0003666	0	0	0	5	0	0	0	1	9	0	1	0
OG0003682	2	2	2	2	0	1	2	0	0	1	2	2
OG0003685	0	1	1	1	0	3	1	2	1	2	2	2
OG0003688	1	0	0	1	0	0	14	0	0	0	0	0
OG0003702	2	2	0	5	0	3	3	0	1	0	0	0
OG0003718	1	0	0	0	0	12	0	0	0	0	0	3
OG0003722	0	1	0	0	0	0	0	5	8	2	0	0
OG0003726	0	1	1	13	0	0	0	0	0	1	0	0
OG0003730	0	0	0	1	0	0	0	15	0	0	0	0
OG0003731	3	13	0	0	0	0	0	0	0	0	0	0
OG0003752	1	1	1	0	0	0	0	0	2	3	7	0
OG0003754	0	1	1	1	0	3	1	2	2	1	2	1
OG0003755	1	0	0	2	0	0	0	0	0	0	11	1
OG0003764	0	1	1	0	0	0	0	1	2	2	5	3
OG0003782	0	0	0	6	0	2	0	0	0	0	7	0
OG0003799	2	1	1	0	0	2	2	1	0	1	2	3
OG0003801	0	0	0	2	0	0	0	0	0	2	9	2
OG0003804	1	2	1	1	0	2	1	0	1	3	2	1
OG0003820	0	0	0	1	0	0	2	0	0	1	11	0
OG0003832	0	0	1	3	0	0	0	4	1	2	3	1
OG0003844	0	1	1	0	0	1	1	2	4	2	2	1
OG0003847	2	1	1	0	0	0	0	0	0	0	11	0
OG0003868	3	1	1	4	0	0	0	0	1	2	1	2
OG0003914	1	1	0	0	0	0	1	0	0	2	3	7
OG0003976	2	1	1	2	0	2	1	1	1	1	2	1
OG0004016	0	1	2	1	0	0	0	0	0	4	4	3
OG0004018	2	1	1	1	0	0	2	2	0	2	2	2
OG0004028	0	1	2	0	0	0	0	2	1	4	4	1
OG0004048	0	0	1	0	0	0	2	3	3	2	3	1
OG0004053	0	0	0	3	0	4	1	1	2	1	2	1
OG0004108	1	1	1	4	0	2	1	0	0	0	2	3
OG0004126	0	0	0	1	0	0	0	8	2	1	2	1
OG0004134	0	1	0	10	0	2	0	0	0	0	2	0
OG0004135	0	0	0	1	0	0	0	1	0	0	13	0
OG0004137	5	1	1	0	0	0	0	1	1	2	3	1
OG0004148	1	1	1	1	0	2	1	1	1	1	4	1
OG0004188	1	1	0	3	0	1	0	1	2	1	1	4
OG0004223	1	1	2	1	0	2	3	0	1	2	1	1
OG0004226	1	0	1	0	0	9	3	0	0	1	0	0
OG0004239	0	0	0	1	0	2	2	0	0	10	0	0
OG0004250	0	8	1	4	0	1	1	0	0	0	0	0
OG0004261	0	0	0	14	0	0	0	1	0	0	0	0
OG0004262	1	2	0	12	0	0	0	0	0	0	0	0
OG0004285	1	0	1	1	0	0	0	0	0	2	8	1
OG0004296	1	1	1	1	0	0	1	2	3	1	2	1
OG0004313	1	1	0	0	0	4	1	1	1	2	2	1
OG0004327	0	1	1	2	0	2	4	0	0	1	2	1
OG0004333	1	1	1	1	0	2	2	0	1	1	3	1
OG0004335	0	0	0	11	0	0	0	0	0	0	3	0
OG0004337	1	1	0	2	0	1	0	0	0	1	2	6
OG0004338	1	1	1	1	0	2	1	1	0	3	2	1
OG0004346	1	0	0	1	0	2	1	0	5	1	2	1
OG0004353	0	1	0	0	0	0	0	0	0	0	9	4
OG0004356	0	0	0	1	0	1	0	0	0	9	3	0
OG0004361	0	3	1	1	0	2	2	0	1	2	2	0
OG0004363	1	1	1	3	0	1	1	0	0	2	3	1
OG0004364	4	1	1	1	0	2	1	0	0	1	2	1
OG0004369	0	0	0	9	0	1	3	0	0	0	1	0
OG0004376	0	0	0	7	0	0	0	0	0	0	7	0
OG0004378	3	0	0	0	0	0	0	0	0	0	10	1
OG0004407	0	1	1	1	0	4	2	0	0	0	4	1
OG0004416	2	1	1	4	0	0	0	0	1	2	2	1
OG0004427	1	0	0	0	0	2	4	0	0	0	6	1
OG0004429	0	0	0	1	0	1	1	6	1	1	2	1
OG0004431	0	6	3	1	0	0	0	0	0	1	1	2
OG0004448	0	0	1	0	0	0	0	0	1	3	7	2
OG0004454	0	0	0	1	0	12	0	0	0	0	1	0
OG0004457	0	0	1	0	0	0	0	0	0	3	9	1
OG0004459	3	1	1	1	0	1	2	0	1	1	2	1
OG0004462	0	0	1	0	0	1	0	0	0	4	8	0
OG0004466	0	0	3	1	0	0	0	0	0	4	6	0
OG0004487	0	0	0	3	0	1	2	1	1	1	4	1
OG0004518	1	0	0	2	0	2	1	1	0	1	4	2
OG0004545	1	0	0	3	0	0	0	3	1	0	4	2
OG0004555	0	0	0	3	0	0	0	2	1	2	6	0
OG0004558	0	0	0	1	0	2	1	2	2	2	2	2
OG0004572	1	1	1	1	0	1	1	2	1	2	2	1
OG0004589	1	1	1	2	0	2	0	3	0	1	2	1
OG0004672	2	1	1	1	0	0	0	1	1	2	2	3
OG0004695	1	3	1	1	0	0	2	1	1	1	2	1
OG0004699	1	1	0	5	0	0	0	0	1	3	2	1
OG0004703	1	1	1	1	0	1	1	1	1	1	2	3
OG0004709	0	1	1	2	0	2	0	0	1	1	4	2
OG0004716	1	1	1	3	0	0	2	1	1	1	2	1
OG0004740	2	0	0	2	0	0	0	4	2	1	2	1
OG0004751	1	1	1	1	0	2	1	2	2	0	2	1
OG0004819	1	1	1	0	0	0	0	3	2	3	2	1
OG0004837	13	0	0	0	0	0	1	0	0	0	0	0
OG0004873	0	0	0	10	0	0	0	3	1	0	0	0
OG0004904	1	1	1	1	0	1	1	0	1	1	4	1
OG0004915	4	1	1	1	0	1	0	1	1	0	2	1
OG0004919	2	2	1	1	0	0	0	1	1	1	3	1
OG0004925	0	0	0	1	0	3	2	0	0	0	7	0
OG0004954	0	2	0	1	0	3	0	0	1	1	4	1
OG0004959	0	1	0	0	0	0	1	5	2	1	2	1
OG0004966	0	1	1	0	0	0	0	0	0	0	8	3
OG0004968	0	0	0	2	0	0	0	2	1	0	8	0
OG0004982	0	0	0	11	0	0	0	0	0	0	2	0
OG0004992	0	1	1	0	0	0	0	0	0	1	10	0
OG0004994	0	0	0	2	0	1	2	2	1	3	2	0
OG0005010	2	2	2	1	0	0	0	1	1	1	2	1
OG0005026	1	0	0	1	0	2	2	0	0	1	3	3
OG0005032	1	1	1	1	0	2	1	1	1	1	2	1
OG0005033	0	2	1	0	0	0	0	3	4	0	3	0
OG0005050	0	0	0	1	0	0	0	0	0	5	3	4
OG0005055	1	1	0	2	0	2	0	2	1	1	2	1
OG0005073	2	1	2	0	0	0	0	0	0	2	4	2
OG0005074	2	1	1	0	0	0	0	0	0	0	7	2
OG0005080	0	0	0	8	0	0	0	0	0	0	5	0
OG0005081	0	0	0	1	0	0	0	0	1	4	5	2
OG0005082	1	1	0	1	0	2	1	1	1	2	2	1
OG0005090	1	0	0	2	0	1	1	1	1	1	2	3
OG0005098	0	0	0	4	0	0	0	0	0	3	3	3
OG0005115	1	1	1	2	0	0	0	1	1	1	3	2
OG0005117	1	1	1	3	0	1	1	0	1	1	2	1
OG0005130	1	1	1	0	0	0	0	2	1	1	2	4
OG0005132	1	1	1	1	0	1	1	2	1	1	2	1
OG0005151	1	0	0	1	0	1	1	1	2	1	2	3
OG0005179	1	1	1	1	0	2	2	1	1	0	1	2
OG0005225	0	1	1	1	0	4	2	0	0	1	2	1
OG0005229	1	1	1	2	0	0	2	0	1	2	2	1
OG0005231	1	0	0	1	0	1	0	1	1	1	3	4
OG0005261	2	1	1	1	0	1	1	1	1	1	2	1
OG0005266	0	1	0	0	0	6	2	0	0	0	4	0
OG0005275	1	1	1	1	0	2	1	1	1	1	2	1
OG0005298	1	1	0	2	0	0	1	1	2	1	3	1
OG0005301	1	0	0	2	0	4	1	1	1	1	1	1
OG0005317	0	1	1	2	0	1	1	2	1	1	2	1
OG0005321	1	0	0	3	0	0	0	1	1	2	2	3
OG0005330	0	1	1	2	0	2	1	1	1	1	2	1
OG0005341	2	0	0	2	0	2	2	0	1	1	2	1
OG0005346	0	1	1	1	0	1	5	0	0	3	1	0
OG0005352	1	0	0	6	0	0	0	0	0	3	2	1
OG0005361	0	0	0	2	0	1	1	0	0	3	5	1
OG0005369	5	1	1	0	0	0	0	1	1	0	2	2
OG0005395	1	1	1	1	0	2	2	0	0	2	2	1
OG0005400	0	0	0	12	0	0	0	0	0	0	1	0
OG0005494	1	0	0	0	0	0	0	2	7	3	0	0
OG0005497	5	2	1	0	0	0	0	3	2	0	0	0
OG0005502	0	0	0	1	0	0	0	0	0	12	0	0
OG0005505	0	0	0	4	0	0	0	0	0	9	0	0
OG0005513	1	0	0	12	0	0	0	0	0	0	0	0
OG0005532	1	0	0	1	0	1	4	0	0	2	2	1
OG0005536	0	1	0	0	0	0	0	0	0	0	7	4
OG0005538	0	0	1	0	0	1	1	1	1	2	3	2
OG0005543	3	1	1	0	0	1	1	0	0	0	4	1
OG0005546	0	1	0	0	0	0	0	0	4	2	2	3
OG0005563	1	1	1	0	0	3	0	0	0	1	2	3
OG0005567	0	1	2	3	0	1	0	0	0	1	2	2
OG0005568	0	0	0	2	0	3	2	0	0	1	2	2
OG0005569	0	3	2	0	0	0	0	0	0	1	6	0
OG0005578	0	1	0	1	0	2	2	1	1	1	2	1
OG0005591	1	1	1	1	0	0	0	2	1	2	2	1
OG0005592	0	0	0	1	0	0	0	0	0	4	6	1
OG0005600	0	0	0	4	0	2	0	0	1	1	2	2
OG0005605	1	1	1	0	0	0	0	0	0	3	6	0
OG0005607	1	1	0	2	0	2	2	0	0	1	2	1
OG0005614	0	0	2	6	0	1	0	0	0	0	2	1
OG0005616	1	1	1	1	0	1	2	0	0	0	4	1
OG0005617	1	1	1	1	0	0	0	1	1	2	3	1
OG0005619	0	0	0	3	0	1	1	0	2	1	3	1
OG0005624	0	0	0	6	0	0	0	1	1	3	1	0
OG0005625	0	0	0	1	0	1	0	1	5	1	3	0
OG0005632	0	0	0	9	0	0	0	0	0	1	2	0
OG0005640	1	1	1	1	0	0	0	1	1	1	3	2
OG0005642	1	0	1	3	0	0	0	1	1	2	2	1
OG0005644	1	1	1	2	0	0	0	1	2	1	3	0
OG0005658	0	1	0	0	0	3	0	0	1	2	1	4
OG0005667	0	1	1	1	0	2	1	1	1	1	2	1
OG0005684	2	0	0	6	0	0	0	0	0	2	1	1
OG0005690	1	0	0	2	0	2	1	0	0	2	2	2
OG0005708	1	1	0	2	0	2	3	0	0	1	1	1
OG0005721	0	1	1	2	0	0	1	1	1	1	2	2
OG0005746	1	1	1	3	0	1	0	0	1	1	2	1
OG0005761	0	0	0	3	0	0	0	1	1	1	5	1
OG0005766	1	2	1	4	0	0	0	0	1	0	2	1
OG0005771	1	1	1	1	0	0	0	2	1	2	2	1
OG0005773	0	0	0	4	0	2	0	1	1	1	2	1
OG0005821	0	0	0	10	0	0	0	0	0	0	2	0
OG0005854	1	0	0	0	0	0	0	3	3	2	2	1
OG0005867	1	0	0	2	0	0	0	1	1	4	2	1
OG0005893	1	1	1	6	0	0	0	0	0	0	2	1
OG0005895	0	0	0	4	0	0	0	0	0	2	3	3
OG0005896	2	1	1	5	0	0	0	0	0	0	2	1
OG0005902	1	2	1	1	0	1	1	0	1	1	2	1
OG0005903	0	0	0	1	0	2	0	0	1	1	3	4
OG0005909	0	0	0	11	0	0	0	0	0	0	1	0
OG0005916	1	1	2	1	0	0	0	2	1	1	2	1
OG0005920	1	1	1	1	0	1	2	0	1	1	2	1
OG0005936	0	1	1	2	0	1	0	0	1	2	2	2
OG0005942	1	1	0	0	0	0	0	2	2	2	3	1
OG0005946	2	1	0	0	0	2	1	1	0	2	2	1
OG0005950	0	0	0	9	0	0	0	0	0	0	2	1
OG0006007	2	0	0	0	0	0	10	0	0	0	0	0
OG0006048	0	0	0	7	0	0	0	0	0	3	0	2
OG0006049	0	0	0	5	0	0	0	1	4	1	0	1
OG0006053	6	0	2	0	0	1	0	2	1	0	0	0
OG0006059	0	0	0	5	0	0	0	1	6	0	0	0
OG0006062	0	2	2	3	0	0	0	3	2	0	0	0
OG0006089	0	0	0	1	0	3	2	0	1	1	2	1
OG0006090	1	1	1	1	0	1	0	0	0	2	2	2
OG0006101	0	0	0	2	0	2	1	0	0	1	2	3
OG0006104	0	1	1	1	0	0	0	2	2	2	2	0
OG0006106	1	1	1	0	0	0	0	0	1	2	4	1
OG0006116	1	1	1	3	0	0	0	0	0	2	2	1
OG0006117	0	1	0	6	0	0	0	0	0	1	3	0
OG0006118	0	0	0	1	0	0	0	0	0	2	6	2
OG0006120	0	0	0	2	0	1	4	0	0	1	2	1
OG0006122	0	0	0	1	0	0	0	0	0	1	5	4
OG0006125	0	0	0	1	0	3	2	0	0	0	5	0
OG0006127	0	1	1	0	0	1	0	0	0	1	7	0
OG0006129	0	0	0	1	0	0	0	2	1	2	4	1
OG0006138	0	0	0	2	0	0	0	0	0	0	6	3
OG0006142	0	1	0	0	0	1	0	0	0	2	7	0
OG0006152	0	0	0	1	0	0	0	2	1	4	2	1
OG0006156	0	0	0	3	0	0	0	1	2	1	2	2
OG0006163	1	0	0	1	0	3	1	0	1	1	2	1
OG0006170	0	0	0	2	0	0	0	0	0	0	9	0
OG0006171	0	1	1	1	0	0	0	1	1	1	1	4
OG0006188	0	1	1	7	0	0	0	0	0	0	2	0
OG0006192	0	1	1	3	0	0	0	0	0	3	2	1
OG0006195	0	0	1	1	0	2	0	0	0	0	6	1
OG0006202	2	1	0	1	0	1	1	0	0	2	2	1
OG0006213	1	1	1	1	0	1	1	1	1	1	1	1
OG0006214	0	1	1	1	0	2	1	0	0	2	2	1
OG0006216	0	0	0	10	0	0	0	0	0	0	1	0
OG0006221	1	0	1	1	0	0	0	1	1	2	3	1
OG0006223	1	1	2	2	0	2	0	0	0	1	2	0
OG0006228	1	0	0	2	0	2	0	1	0	1	2	2
OG0006237	1	0	0	0	0	2	2	1	1	1	2	1
OG0006239	0	0	0	6	0	0	0	0	0	0	2	3
OG0006245	1	1	1	1	0	0	2	0	0	1	4	0
OG0006252	2	1	1	1	0	0	0	1	1	1	2	1
OG0006286	0	0	0	1	0	2	2	0	0	3	2	1
OG0006289	1	1	1	1	0	1	1	0	1	1	2	1
OG0006305	0	2	1	0	0	0	0	0	0	3	3	2
OG0006313	0	1	1	0	0	0	0	0	2	0	5	2
OG0006315	1	0	1	1	0	0	2	0	1	2	2	1
OG0006320	1	1	0	1	0	0	0	1	2	1	2	2
OG0006327	1	1	0	1	0	1	1	1	1	1	2	1
OG0006329	0	1	1	0	0	0	0	2	1	2	2	2
OG0006335	2	1	1	2	0	0	0	1	0	1	2	1
OG0006342	0	2	2	1	0	0	0	1	1	1	2	1
OG0006344	0	0	0	2	0	2	2	0	0	1	2	2
OG0006346	0	1	1	2	0	0	0	1	1	2	2	1
OG0006347	1	1	1	1	0	0	1	1	1	1	2	1
OG0006348	0	1	0	1	0	1	1	0	1	1	1	4
OG0006353	1	1	1	1	0	1	1	1	0	2	1	1
OG0006363	0	0	0	4	0	0	0	0	1	1	2	3
OG0006370	1	2	0	0	0	0	3	0	0	0	1	4
OG0006373	0	0	0	1	0	3	0	1	0	3	2	1
OG0006375	0	1	1	1	0	2	1	0	1	1	1	2
OG0006381	1	1	1	1	0	1	1	1	0	1	2	1
OG0006391	0	0	0	1	0	2	1	0	1	1	1	4
OG0006397	0	1	1	0	0	2	0	1	1	2	1	2
OG0006398	2	1	1	1	0	0	0	1	1	1	2	1
OG0006403	1	1	0	0	0	1	1	0	1	1	3	2
OG0006417	2	0	0	0	0	0	0	1	1	3	2	2
OG0006430	1	1	1	1	0	0	1	1	1	1	1	2
OG0006433	0	1	1	1	0	4	0	0	1	0	2	1
OG0006442	1	2	2	2	0	0	0	0	0	0	2	2
OG0006444	1	1	1	1	0	2	1	0	1	1	1	1
OG0006497	1	1	1	2	0	2	1	0	0	2	0	1
OG0006504	0	0	0	4	0	1	2	0	3	1	0	0
OG0006524	1	0	0	3	0	0	0	1	6	0	0	0
OG0006529	4	1	1	3	0	0	0	0	1	1	0	0
OG0006531	2	2	6	1	0	0	0	0	0	0	0	0
OG0006533	0	0	1	10	0	0	0	0	0	0	0	0
OG0006534	3	0	0	5	0	0	0	0	0	3	0	0
OG0006539	0	0	0	10	0	0	0	0	0	1	0	0
OG0006543	1	10	0	0	0	0	0	0	0	0	0	0
OG0006568	1	1	0	1	0	0	0	0	1	3	1	2
OG0006570	0	0	0	2	0	1	3	0	0	1	2	1
OG0006573	1	1	1	1	0	0	0	1	1	1	2	1
OG0006579	0	1	1	2	0	0	0	0	0	3	2	1
OG0006581	2	0	1	1	0	0	0	0	0	1	4	1
OG0006583	0	1	0	1	0	0	0	0	0	3	5	0
OG0006586	0	1	1	2	0	0	0	1	1	0	4	0
OG0006589	0	1	1	0	0	0	0	0	1	1	5	1
OG0006590	0	0	0	2	0	0	0	0	0	1	7	0
OG0006591	0	0	0	5	0	0	0	1	1	1	2	0
OG0006592	0	3	3	1	0	0	0	0	0	1	2	0
OG0006595	0	0	1	2	0	1	0	0	1	1	3	1
OG0006600	0	1	0	3	0	0	0	0	0	1	2	3
OG0006602	0	1	0	0	0	0	0	0	3	2	4	0
OG0006603	0	1	1	0	0	2	0	0	0	1	3	2
OG0006609	0	0	0	3	0	0	0	0	0	0	6	1
OG0006610	0	0	0	7	0	1	0	0	0	0	2	0
OG0006611	0	0	0	2	0	1	2	0	1	1	2	1
OG0006614	0	0	0	1	0	0	0	1	3	1	4	0
OG0006617	1	1	1	1	0	0	0	1	1	1	2	1
OG0006618	2	1	1	0	0	0	0	0	0	1	4	1
OG0006620	1	1	1	0	0	0	0	0	0	2	5	0
OG0006621	1	0	0	1	0	0	1	1	2	2	2	0
OG0006626	1	1	1	1	0	0	0	1	1	1	2	1
OG0006628	0	1	1	0	0	0	0	0	0	2	3	3
OG0006630	0	0	0	1	0	0	0	0	0	0	9	0
OG0006636	0	1	1	2	0	0	0	0	0	2	3	1
OG0006648	0	1	1	0	0	0	0	1	1	2	3	1
OG0006652	0	1	0	0	0	0	0	0	0	0	9	0
OG0006666	1	1	0	2	0	1	1	0	0	1	2	1
OG0006668	1	2	2	1	0	0	0	0	0	1	2	1
OG0006676	1	0	0	1	0	1	3	0	0	1	2	1
OG0006677	0	1	1	1	0	0	0	1	1	2	2	1
OG0006678	0	0	0	1	0	2	0	1	1	1	3	1
OG0006681	0	0	0	1	0	0	1	2	1	2	2	1
OG0006689	0	1	1	1	0	3	0	0	0	1	2	1
OG0006690	1	1	1	1	0	0	0	1	1	1	2	1
OG0006692	0	1	0	1	0	2	0	2	1	1	1	1
OG0006697	1	1	1	0	0	0	0	1	1	1	2	2
OG0006701	0	0	0	2	0	0	0	0	1	1	3	3
OG0006702	1	1	0	1	0	0	4	0	0	0	3	0
OG0006715	1	0	0	1	0	3	1	0	0	1	2	1
OG0006718	0	0	0	3	0	0	0	2	1	1	2	1
OG0006724	1	1	1	1	0	1	1	0	0	1	2	1
OG0006726	1	2	0	0	0	0	0	2	1	1	2	1
OG0006731	1	1	0	1	0	2	1	0	0	1	2	1
OG0006734	0	0	0	2	0	2	1	0	0	1	2	2
OG0006736	0	0	0	8	0	0	0	0	0	0	2	0
OG0006740	0	2	1	2	0	0	0	2	0	0	2	1
OG0006742	1	0	1	1	0	0	0	1	1	1	2	2
OG0006746	0	0	0	3	0	1	1	0	0	1	2	2
OG0006748	0	1	1	2	0	1	0	1	1	1	2	0
OG0006753	0	1	1	1	0	0	1	2	1	1	1	1
OG0006755	0	0	0	3	0	0	0	0	0	5	1	1
OG0006763	1	1	0	0	0	0	0	3	1	1	1	2
OG0006783	1	1	0	1	0	0	0	1	1	1	2	2
OG0006784	1	0	0	1	0	2	1	1	1	1	1	1
OG0006787	0	0	0	2	0	0	0	2	1	2	2	1
OG0006789	1	1	1	1	0	0	1	0	1	1	2	1
OG0006797	1	0	0	4	0	0	0	0	0	0	2	3
OG0006801	1	0	1	0	0	0	0	0	0	6	2	0
OG0006810	0	1	0	5	0	0	0	0	0	1	2	1
OG0006818	0	1	0	0	0	0	0	2	1	0	3	3
OG0006819	0	0	0	1	0	0	0	0	0	0	2	7
OG0006821	0	0	0	1	0	1	1	0	0	1	2	4
OG0006826	0	0	0	1	0	1	0	1	1	2	3	1
OG0006838	0	0	0	1	0	0	0	1	2	3	2	1
OG0006848	1	1	0	1	0	2	1	0	0	1	2	1
OG0006855	0	0	0	2	0	0	0	0	0	1	6	1
OG0006865	1	1	1	1	0	3	0	0	0	1	1	1
OG0006875	1	1	1	1	0	1	0	0	1	1	2	1
OG0006887	2	1	1	1	0	0	0	0	0	3	1	1
OG0006896	1	1	1	0	0	0	0	1	1	2	2	1
OG0006897	0	0	0	2	0	0	0	1	1	2	2	2
OG0006907	0	1	0	0	0	0	6	0	0	3	0	0
OG0006908	1	0	0	3	0	1	2	0	0	3	0	0
OG0006931	1	1	1	0	0	0	1	4	2	0	0	0
OG0006946	0	0	0	7	0	0	1	0	0	2	0	0
OG0006956	0	0	0	5	0	3	1	0	0	1	0	0
OG0006971	0	0	0	9	0	0	0	0	0	0	0	1
OG0006972	0	1	0	4	0	0	0	1	1	2	0	1
OG0006975	1	1	1	1	0	0	0	0	0	0	0	6
OG0006977	0	1	1	0	0	0	0	3	4	0	0	1
OG0006980	0	0	0	1	0	0	0	4	3	2	0	0
OG0006982	0	2	2	1	0	0	0	2	3	0	0	0
OG0007000	1	3	2	2	0	0	0	0	0	2	0	0
OG0007002	2	4	4	0	0	0	0	0	0	0	0	0
OG0007005	0	0	1	9	0	0	0	0	0	0	0	0
OG0007006	0	0	1	0	0	0	0	0	0	9	0	0
OG0007008	0	0	0	8	0	0	0	0	0	2	0	0
OG0007017	1	3	0	6	0	0	0	0	0	0	0	0
OG0007033	0	1	1	0	0	0	0	1	2	1	3	0
OG0007035	0	0	1	3	0	0	0	1	0	1	2	1
OG0007038	0	1	0	0	0	0	0	0	0	2	2	4
OG0007039	1	0	0	1	0	0	0	1	1	1	3	1
OG0007043	0	0	0	1	0	1	1	0	0	1	3	2
OG0007047	0	1	1	1	0	2	1	0	0	0	2	1
OG0007053	1	1	1	1	0	0	2	0	0	1	1	1
OG0007057	0	0	0	2	0	1	1	1	0	1	2	1
OG0007058	0	0	0	2	0	0	0	0	0	0	3	4
OG0007060	0	0	0	2	0	0	0	0	0	1	4	2
OG0007061	0	0	0	2	0	0	0	1	1	1	2	2
OG0007062	1	0	0	1	0	0	0	0	0	2	3	2
OG0007063	0	1	1	0	0	0	0	0	0	1	4	2
OG0007069	0	0	0	3	0	0	0	1	0	2	3	0
OG0007071	1	1	1	0	0	0	0	0	0	0	3	3
OG0007072	1	1	0	1	0	2	0	0	0	1	2	1
OG0007076	0	0	0	1	0	0	0	1	1	3	2	1
OG0007079	0	0	0	3	0	1	0	0	0	2	3	0
OG0007080	2	0	0	0	0	0	0	0	0	1	6	0
OG0007081	0	1	1	0	0	1	2	1	0	1	2	0
OG0007084	0	0	0	1	0	1	0	1	1	2	2	1
OG0007085	0	1	0	0	0	0	0	0	0	0	5	3
OG0007090	0	0	0	3	0	1	1	0	0	1	2	1
OG0007093	0	0	0	1	0	0	0	0	0	1	7	0
OG0007094	1	0	0	1	0	0	0	0	2	1	3	1
OG0007097	0	0	0	6	0	0	0	0	0	0	1	2
OG0007098	1	2	0	1	0	1	0	0	0	0	4	0
OG0007099	2	0	0	1	0	0	0	1	1	1	2	1
OG0007107	0	0	0	1	0	0	0	5	0	0	3	0
OG0007112	0	0	1	0	0	0	0	0	0	2	6	0
OG0007121	0	1	1	0	0	0	0	1	0	0	3	3
OG0007122	1	0	0	3	0	0	0	1	1	2	1	0
OG0007125	2	1	1	1	0	0	0	0	1	1	1	1
OG0007126	0	1	0	1	0	1	2	1	0	0	2	1
OG0007130	0	0	0	1	0	0	0	1	1	1	2	3
OG0007135	1	0	0	1	0	0	5	0	0	0	2	0
OG0007137	0	0	0	3	0	3	0	0	0	1	2	0
OG0007139	1	0	0	1	0	0	0	1	1	1	2	2
OG0007147	0	0	0	1	0	0	0	0	0	1	6	1
OG0007149	1	0	0	0	0	0	0	1	0	4	2	1
OG0007151	0	0	0	1	0	0	0	1	2	0	5	0
OG0007164	0	0	0	4	0	2	1	0	0	1	1	0
OG0007176	1	0	0	4	0	0	0	0	0	1	2	1
OG0007181	0	1	1	1	0	0	0	1	1	1	2	1
OG0007184	1	1	1	1	0	0	0	0	0	2	2	1
OG0007190	1	1	1	1	0	0	0	0	0	2	2	1
OG0007191	1	0	0	0	0	0	0	2	1	2	3	0
OG0007202	1	0	1	1	0	0	1	0	0	1	3	1
OG0007203	1	1	0	2	0	0	0	1	1	2	1	0
OG0007204	0	1	0	1	0	2	1	0	0	1	2	1
OG0007207	1	1	1	0	0	2	0	0	0	1	2	1
OG0007210	1	1	1	1	0	0	0	1	1	1	2	0
OG0007212	1	0	0	1	0	0	1	1	1	1	2	1
OG0007215	1	1	0	0	0	0	0	0	0	2	2	3
OG0007218	0	1	1	1	0	0	2	0	0	1	2	1
OG0007219	1	1	1	0	0	0	0	1	1	2	2	0
OG0007222	0	0	0	3	0	0	0	0	0	2	2	2
OG0007224	1	1	1	1	0	1	1	0	0	1	2	0
OG0007232	0	1	1	1	0	0	1	0	1	1	2	1
OG0007234	0	0	0	2	0	1	0	0	1	2	2	1
OG0007239	0	0	0	5	0	1	0	0	0	1	1	1
OG0007244	0	1	1	0	0	1	0	1	1	1	2	1
OG0007245	1	1	1	1	0	0	2	0	0	1	2	0
OG0007246	0	1	0	1	0	0	0	1	2	1	2	1
OG0007250	0	1	0	1	0	0	0	1	1	2	2	1
OG0007251	0	0	0	2	0	0	0	0	0	1	5	1
OG0007254	0	1	1	1	0	0	0	1	1	1	2	1
OG0007262	0	0	0	1	0	2	0	0	0	1	2	3
OG0007264	2	0	0	1	0	0	0	0	1	1	2	2
OG0007273	0	1	1	0	0	0	0	1	0	2	2	2
OG0007276	1	1	1	0	0	1	0	0	1	1	1	2
OG0007277	1	1	1	1	0	0	0	0	0	2	2	1
OG0007280	0	1	1	1	0	1	0	1	1	1	1	1
OG0007282	1	2	1	1	0	0	0	0	0	1	2	1
OG0007284	1	1	1	2	0	0	0	0	1	1	1	1
OG0007285	0	1	1	3	0	0	0	0	0	1	2	1
OG0007287	1	0	1	0	0	0	0	2	1	1	2	1
OG0007289	1	1	1	2	0	0	0	0	1	1	1	1
OG0007291	1	1	1	0	0	0	0	1	1	1	2	1
OG0007293	0	1	1	1	0	0	0	1	1	1	2	1
OG0007295	0	0	0	4	0	0	0	0	0	1	2	2
OG0007305	1	0	0	4	0	0	0	0	0	1	2	1
OG0007307	2	1	0	1	0	0	0	0	0	2	2	1
OG0007309	0	1	1	0	0	0	0	2	2	1	1	1
OG0007326	0	0	0	3	0	0	3	0	0	3	0	0
OG0007348	0	2	2	0	0	2	3	0	0	0	0	0
OG0007362	1	0	0	5	0	0	2	0	0	1	0	0
OG0007376	1	0	1	0	0	0	3	0	0	4	0	0
OG0007384	0	0	0	2	0	2	2	1	1	1	0	0
OG0007393	0	1	2	4	0	0	2	0	0	0	0	0
OG0007401	0	0	0	1	0	2	2	2	1	1	0	0
OG0007402	0	1	1	0	0	2	1	3	1	0	0	0
OG0007404	0	0	0	3	0	0	0	0	1	4	0	1
OG0007406	0	1	1	5	0	0	0	0	0	0	0	2
OG0007412	1	0	0	1	0	0	0	0	1	6	0	0
OG0007417	1	0	0	0	0	1	0	1	5	1	0	0
OG0007419	0	0	0	5	0	0	0	0	4	0	0	0
OG0007421	0	0	0	5	0	0	0	0	4	0	0	0
OG0007423	0	1	0	0	0	0	0	6	2	0	0	0
OG0007428	0	1	5	3	0	0	0	0	0	0	0	0
OG0007429	2	1	1	5	0	0	0	0	0	0	0	0
OG0007431	0	1	1	2	0	0	0	0	0	5	0	0
OG0007432	8	0	1	0	0	0	0	0	0	0	0	0
OG0007433	3	5	1	0	0	0	0	0	0	0	0	0
OG0007435	0	0	0	1	0	0	0	0	0	8	0	0
OG0007439	1	0	0	0	0	0	0	0	0	8	0	0
OG0007441	0	1	0	0	0	0	0	0	0	8	0	0
OG0007446	0	0	0	8	0	0	0	1	0	0	0	0
OG0007482	1	1	1	0	0	0	0	0	0	1	2	2
OG0007493	1	1	0	1	0	0	1	0	0	1	2	1
OG0007495	0	0	0	2	0	0	0	0	0	2	4	0
OG0007499	0	1	0	3	0	1	1	0	0	0	2	0
OG0007508	0	0	1	1	0	0	0	1	1	1	3	0
OG0007510	0	0	0	1	0	0	0	0	0	2	2	3
OG0007511	0	1	1	2	0	0	0	0	0	0	3	1
OG0007512	0	0	0	5	0	0	0	0	0	1	2	0
OG0007513	0	0	0	1	0	0	0	0	0	1	5	1
OG0007516	0	0	0	1	0	0	0	1	2	1	2	1
OG0007517	0	1	1	1	0	0	0	1	1	0	2	1
OG0007519	1	1	1	1	0	0	0	0	0	2	2	0
OG0007524	0	0	0	2	0	2	0	0	0	2	2	0
OG0007526	0	0	0	1	0	0	0	0	0	0	4	3
OG0007536	0	0	1	0	0	2	0	0	1	1	2	1
OG0007540	0	0	0	2	0	0	0	1	3	1	1	0
OG0007542	0	1	0	1	0	0	0	2	1	1	2	0
OG0007551	1	1	1	1	0	0	0	0	0	1	2	1
OG0007553	0	1	1	1	0	0	0	0	0	1	4	0
OG0007554	0	1	1	0	0	0	0	0	0	2	2	2
OG0007560	1	1	1	2	0	0	0	0	0	1	2	0
OG0007562	0	0	0	1	0	0	0	0	0	1	6	0
OG0007565	1	1	1	1	0	0	0	0	0	1	2	1
OG0007568	0	0	0	1	0	0	0	1	1	1	2	2
OG0007570	0	0	0	1	0	0	0	1	1	2	2	1
OG0007573	1	1	0	1	0	0	0	0	1	1	2	1
OG0007575	0	0	0	2	0	0	0	1	1	0	3	1
OG0007576	1	1	0	0	0	2	0	0	0	1	2	1
OG0007577	1	1	1	3	0	0	0	0	0	0	2	0
OG0007580	0	0	0	1	0	2	3	0	0	1	1	0
OG0007584	0	1	1	4	0	0	0	0	0	1	1	0
OG0007585	0	1	0	0	0	0	0	0	0	1	4	2
OG0007591	0	0	0	6	0	0	0	0	0	0	2	0
OG0007592	1	1	0	1	0	0	0	0	1	1	2	1
OG0007596	1	0	0	0	0	0	0	0	0	3	2	2
OG0007597	0	1	1	1	0	0	0	0	0	2	3	0
OG0007600	1	1	1	0	0	0	0	0	1	3	1	0
OG0007605	0	0	1	0	0	2	2	0	0	0	2	1
OG0007614	1	0	0	0	0	0	0	1	1	2	2	1
OG0007621	1	1	0	0	0	1	1	0	0	1	2	1
OG0007625	1	0	0	2	0	2	1	0	0	0	2	0
OG0007627	1	0	0	0	0	0	0	0	0	1	5	1
OG0007629	0	0	0	1	0	2	1	0	0	1	2	1
OG0007630	0	0	0	3	0	0	0	0	1	1	2	1
OG0007633	1	0	1	1	0	0	0	0	0	1	3	1
OG0007637	0	0	0	1	0	2	1	0	0	1	2	1
OG0007638	1	1	1	2	0	0	0	0	0	0	2	1
OG0007641	0	0	0	1	0	0	0	0	0	1	1	5
OG0007644	0	1	1	0	0	0	0	2	0	1	2	1
OG0007645	0	0	0	4	0	2	1	0	0	0	1	0
OG0007649	0	1	0	0	0	2	0	0	1	1	2	1
OG0007651	0	1	1	0	0	0	0	0	1	2	2	1
OG0007652	0	1	0	0	0	0	1	1	2	1	2	0
OG0007654	0	1	0	1	0	0	0	0	0	1	2	3
OG0007658	0	0	0	4	0	0	1	0	0	1	2	0
OG0007661	0	1	1	1	0	0	0	0	0	1	3	1
OG0007662	1	0	0	2	0	1	0	0	0	0	2	2
OG0007666	0	0	0	1	0	0	0	2	1	1	2	1
OG0007670	0	0	0	2	0	2	0	0	0	2	2	0
OG0007672	1	1	1	1	0	0	0	0	0	1	2	1
OG0007676	1	1	0	1	0	1	0	0	0	1	2	1
OG0007677	0	0	0	3	0	0	0	0	0	2	2	1
OG0007680	1	1	0	2	0	0	0	1	1	0	2	0
OG0007681	0	0	0	1	0	1	0	0	0	0	4	2
OG0007682	1	0	0	1	0	0	0	0	0	2	1	3
OG0007684	1	0	0	1	0	0	0	1	0	1	2	2
OG0007685	0	0	0	5	0	0	0	0	0	0	3	0
OG0007688	0	0	0	3	0	0	0	0	0	2	2	1
OG0007691	0	0	0	1	0	0	0	2	2	1	1	1
OG0007695	1	1	1	0	0	0	0	0	0	2	1	2
OG0007696	0	2	1	1	0	0	0	0	0	1	2	1
OG0007697	0	1	0	1	0	1	0	1	1	1	2	0
OG0007698	0	0	1	1	0	1	0	0	0	3	1	1
OG0007701	1	0	0	0	0	0	3	0	1	2	1	0
OG0007702	1	1	1	1	0	0	0	0	0	1	2	1
OG0007704	0	0	0	2	0	1	1	0	1	1	2	0
OG0007708	0	0	0	2	0	0	0	0	0	1	2	3
OG0007710	0	0	0	3	0	0	0	0	0	1	2	2
OG0007713	0	1	0	2	0	0	1	0	1	1	1	1
OG0007715	0	0	0	4	0	0	0	0	0	0	4	0
OG0007719	1	0	0	2	0	0	0	1	1	0	2	1
OG0007721	2	0	0	0	0	4	1	0	0	0	1	0
OG0007727	0	1	0	1	0	0	0	1	1	1	2	1
OG0007731	0	0	0	3	0	1	0	3	0	0	1	0
OG0007733	1	0	0	1	0	0	1	0	0	1	2	2
OG0007734	1	1	1	1	0	0	0	0	0	1	2	1
OG0007742	0	0	0	2	0	0	0	2	1	2	1	0
OG0007746	1	1	1	0	0	0	0	0	1	1	1	2
OG0007748	0	0	0	5	0	0	0	1	0	1	1	0
OG0007750	1	1	1	1	0	0	0	0	0	1	2	1
OG0007753	0	0	0	1	0	0	0	1	1	1	2	2
OG0007756	1	1	0	0	0	0	0	0	1	0	3	2
OG0007763	0	1	0	1	0	0	0	1	1	1	2	1
OG0007771	0	0	0	4	0	0	1	0	0	3	0	0
OG0007805	0	0	0	1	0	1	3	0	0	3	0	0
OG0007862	0	0	0	2	0	0	1	2	1	0	0	2
OG0007867	1	1	0	2	0	3	1	0	0	0	0	0
OG0007871	1	0	0	0	0	0	0	1	1	3	0	2
OG0007872	0	2	1	2	0	0	0	0	0	1	0	2
OG0007874	0	0	0	7	0	0	0	0	0	0	0	1
OG0007876	1	1	0	0	0	0	0	1	1	3	0	1
OG0007877	0	1	1	1	0	0	0	2	1	1	0	1
OG0007880	0	0	0	1	0	6	0	0	0	0	0	1
OG0007885	0	0	0	2	0	0	0	1	3	2	0	0
OG0007887	0	0	0	1	0	0	0	3	4	0	0	0
OG0007891	1	1	1	1	0	2	0	1	1	0	0	0
OG0007902	7	0	0	0	0	0	0	0	1	0	0	0
OG0007903	0	1	3	2	0	0	0	0	1	1	0	0
OG0007917	0	0	0	2	0	2	0	1	1	2	0	0
OG0007921	0	0	1	5	0	0	0	0	1	1	0	0
OG0007922	0	1	3	1	0	3	0	0	0	0	0	0
OG0007923	0	0	7	0	0	1	0	0	0	0	0	0
OG0007925	2	1	1	4	0	0	0	0	0	0	0	0
OG0007926	0	0	1	0	0	0	0	7	0	0	0	0
OG0007927	4	2	2	0	0	0	0	0	0	0	0	0
OG0007928	0	1	1	5	0	0	0	0	0	1	0	0
OG0007930	1	1	2	0	0	0	0	0	0	4	0	0
OG0007931	0	0	1	7	0	0	0	0	0	0	0	0
OG0007933	1	2	2	3	0	0	0	0	0	0	0	0
OG0007934	0	1	1	2	0	4	0	0	0	0	0	0
OG0007938	0	0	0	1	0	2	0	1	0	4	0	0
OG0007944	0	0	0	7	0	0	0	0	0	1	0	0
OG0007945	0	0	0	7	0	0	0	0	0	1	0	0
OG0007947	0	0	0	6	0	1	0	0	0	1	0	0
OG0007948	1	0	0	2	0	0	0	4	0	1	0	0
OG0007953	0	0	0	3	0	0	0	5	0	0	0	0
OG0007962	1	0	0	7	0	0	0	0	0	0	0	0
OG0007965	1	0	0	7	0	0	0	0	0	0	0	0
OG0007985	3	0	0	0	0	5	0	0	0	0	0	0
OG0007996	0	0	0	3	0	0	0	0	0	1	2	1
OG0007998	1	1	1	0	0	0	0	0	0	0	2	2
OG0008000	0	0	1	0	0	0	0	0	0	0	4	2
OG0008001	1	1	0	1	0	0	0	0	0	1	2	1
OG0008002	1	0	0	0	0	0	0	0	0	1	4	1
OG0008003	0	1	0	2	0	0	0	0	0	1	2	1
OG0008004	0	0	0	1	0	0	0	1	1	1	2	1
OG0008013	0	1	0	0	0	0	0	0	0	1	3	2
OG0008016	1	0	0	1	0	0	0	1	1	1	2	0
OG0008018	0	0	1	0	0	1	1	0	0	1	2	1
OG0008039	0	0	0	1	0	0	0	0	0	2	4	0
OG0008041	0	0	0	1	0	0	0	1	1	1	2	1
OG0008042	0	0	0	5	0	0	0	0	0	1	1	0
OG0008043	0	1	1	0	0	0	0	0	0	1	3	1
OG0008044	0	0	0	1	0	1	0	1	1	0	3	0
OG0008047	1	0	0	0	0	0	0	0	0	0	4	2
OG0008048	1	0	0	0	0	2	1	0	0	1	1	1
OG0008052	0	0	0	2	0	1	2	0	0	0	1	1
OG0008056	1	0	1	0	0	0	0	0	0	0	2	3
OG0008057	1	0	1	0	0	0	0	1	1	1	2	0
OG0008058	0	3	3	0	0	0	0	0	0	0	1	0
OG0008060	0	1	1	0	0	0	0	0	0	1	2	2
OG0008065	0	0	1	1	0	0	0	0	0	2	2	1
OG0008066	1	0	0	0	0	1	1	0	1	0	2	1
OG0008068	0	0	0	2	0	0	1	0	0	1	2	1
OG0008070	0	0	0	1	0	1	1	0	0	0	4	0
OG0008073	1	0	0	1	0	0	0	1	0	1	1	2
OG0008077	0	1	0	2	0	0	0	0	1	0	3	0
OG0008080	1	1	1	1	0	0	0	0	0	1	2	0
OG0008081	1	0	0	2	0	2	1	0	0	0	1	0
OG0008083	1	0	0	1	0	0	0	0	0	2	2	1
OG0008086	0	0	0	4	0	0	0	0	0	1	2	0
OG0008087	1	1	0	2	0	0	0	0	0	0	2	1
OG0008088	0	0	0	1	0	0	0	1	0	1	2	2
OG0008090	0	3	0	0	0	0	0	1	0	0	3	0
OG0008092	0	0	0	1	0	0	0	2	2	0	2	0
OG0008094	0	0	0	1	0	0	2	2	0	1	1	0
OG0008095	1	0	0	0	0	1	0	0	0	1	3	1
OG0008106	0	1	0	0	0	1	2	1	0	0	2	0
OG0008107	1	0	0	0	0	0	0	1	1	2	1	1
OG0008111	0	1	1	0	0	0	0	0	0	1	4	0
OG0008112	0	0	0	1	0	2	0	0	0	1	2	1
OG0008115	0	0	0	1	0	0	0	0	1	1	2	2
OG0008116	0	0	0	4	0	0	0	0	0	1	2	0
OG0008117	0	0	0	1	0	1	1	0	1	1	2	0
OG0008119	0	0	0	1	0	2	0	0	0	1	3	0
OG0008122	0	1	0	1	0	0	0	0	1	1	1	2
OG0008123	0	1	0	1	0	1	0	0	0	0	3	1
OG0008124	0	0	0	1	0	0	0	0	0	2	2	2
OG0008126	0	0	0	2	0	0	0	0	0	2	2	1
OG0008127	0	1	0	2	0	0	0	0	1	1	1	1
OG0008130	0	0	0	1	0	0	2	0	0	1	2	1
OG0008136	0	1	0	0	0	0	0	1	1	1	2	1
OG0008137	0	1	0	0	0	1	1	0	0	1	2	1
OG0008138	0	1	1	0	0	0	0	0	1	1	2	1
OG0008140	0	0	0	2	0	0	0	0	0	2	2	1
OG0008141	0	0	0	1	0	4	1	0	0	0	1	0
OG0008144	1	1	0	0	0	1	0	0	0	1	2	1
OG0008146	1	1	1	0	0	0	0	0	0	2	1	1
OG0008148	0	0	0	2	0	0	1	0	1	1	2	0
OG0008149	0	0	0	1	0	0	0	1	1	1	2	1
OG0008153	0	0	0	5	0	0	0	0	0	0	2	0
OG0008156	1	0	0	1	0	0	0	0	0	1	2	2
OG0008158	0	0	0	1	0	1	0	0	0	1	2	2
OG0008165	1	0	1	0	0	0	0	0	0	2	2	1
OG0008169	1	0	1	0	0	0	0	0	0	3	2	0
OG0008171	1	0	0	1	0	0	0	0	0	2	2	1
OG0008172	0	0	0	2	0	0	0	0	1	1	1	2
OG0008174	2	1	1	1	0	0	0	0	0	0	1	1
OG0008176	1	0	0	0	0	1	1	0	1	1	1	1
OG0008177	0	1	0	1	0	0	0	0	0	1	2	2
OG0008179	0	0	0	2	0	0	4	0	0	0	1	0
OG0008180	1	0	0	2	0	0	0	0	1	1	1	1
OG0008184	0	1	0	0	0	0	0	1	1	1	2	1
OG0008186	0	0	0	1	0	0	0	0	0	1	2	3
OG0008192	0	0	0	6	0	0	0	0	0	0	1	0
OG0008193	0	0	0	2	0	1	1	0	1	1	1	0
OG0008194	0	1	1	0	0	0	0	0	0	0	3	2
OG0008197	0	0	1	3	0	0	0	0	0	1	2	0
OG0008199	0	0	0	1	0	0	0	1	1	1	2	1
OG0008201	0	0	1	0	0	0	0	1	1	1	2	1
OG0008204	0	0	0	1	0	2	0	1	1	1	1	0
OG0008205	1	0	1	0	0	1	0	0	0	1	2	1
OG0008210	1	1	0	2	0	0	0	0	0	1	1	1
OG0008213	0	0	0	1	0	2	1	0	0	0	2	1
OG0008217	1	1	0	1	0	0	0	0	0	1	2	1
OG0008218	0	1	0	0	0	0	0	0	2	1	2	1
OG0008220	1	1	0	1	0	0	0	0	0	1	2	1
OG0008227	0	0	0	2	0	0	0	0	0	1	2	2
OG0008258	0	0	0	2	0	1	2	1	1	0	0	0
OG0008268	3	1	0	0	0	0	1	0	1	0	0	1
OG0008279	1	1	1	1	0	1	1	0	0	1	0	0
OG0008303	0	0	1	0	0	4	2	0	0	0	0	0
OG0008352	0	1	1	1	0	2	1	0	0	0	0	1
OG0008354	1	0	1	1	0	2	2	0	0	0	0	0
OG0008355	0	0	0	2	0	1	1	2	1	0	0	0
OG0008366	0	0	0	6	0	0	0	0	0	0	0	1
OG0008369	0	0	0	4	0	2	0	0	0	0	0	1
OG0008372	3	0	1	0	0	1	0	0	1	0	0	1
OG0008373	1	1	1	0	0	0	0	0	1	1	0	2
OG0008376	0	1	0	1	0	2	0	0	1	1	0	1
OG0008377	0	1	1	0	0	2	0	0	0	2	0	1
OG0008380	0	1	2	0	0	0	0	0	0	0	0	4
OG0008381	1	1	1	2	0	0	0	0	0	1	0	1
OG0008382	0	1	1	0	0	1	0	0	0	3	0	1
OG0008391	4	0	0	0	0	0	0	0	3	0	0	0
OG0008393	0	0	0	1	0	0	0	0	2	4	0	0
OG0008398	0	0	0	5	0	0	0	0	2	0	0	0
OG0008405	1	1	0	2	0	0	0	1	1	1	0	0
OG0008410	0	3	0	0	0	0	0	1	1	2	0	0
OG0008413	0	2	2	0	0	0	0	0	1	2	0	0
OG0008416	0	1	0	0	0	0	0	2	1	3	0	0
OG0008425	0	1	2	3	0	0	0	0	0	1	0	0
OG0008426	0	0	1	6	0	0	0	0	0	0	0	0
OG0008429	2	1	2	0	0	1	0	0	0	1	0	0
OG0008430	1	3	2	1	0	0	0	0	0	0	0	0
OG0008432	0	0	2	1	0	4	0	0	0	0	0	0
OG0008434	2	4	1	0	0	0	0	0	0	0	0	0
OG0008435	0	0	1	0	0	0	0	6	0	0	0	0
OG0008436	2	4	1	0	0	0	0	0	0	0	0	0
OG0008437	0	2	1	4	0	0	0	0	0	0	0	0
OG0008444	1	0	0	0	0	0	0	0	0	6	0	0
OG0008445	0	1	0	4	0	0	0	0	0	2	0	0
OG0008446	0	0	0	2	0	0	0	0	0	5	0	0
OG0008448	0	0	0	2	0	0	0	0	0	5	0	0
OG0008449	1	0	0	5	0	0	0	0	0	1	0	0
OG0008450	0	0	0	4	0	2	0	0	0	1	0	0
OG0008475	4	0	0	3	0	0	0	0	0	0	0	0
OG0008507	1	0	0	0	0	6	0	0	0	0	0	0
OG0008532	1	1	1	0	0	0	0	0	0	0	2	1
OG0008533	0	0	0	2	0	0	0	0	0	1	2	1
OG0008534	0	0	0	1	0	0	0	0	0	1	2	2
OG0008537	2	0	0	0	0	1	0	0	0	1	1	1
OG0008539	0	1	1	0	0	0	0	0	0	1	2	1
OG0008544	0	0	0	1	0	0	0	0	0	0	4	1
OG0008547	0	0	0	1	0	0	0	0	0	1	3	1
OG0008548	1	0	0	0	0	0	0	0	1	1	2	1
OG0008553	0	0	0	1	0	0	1	0	0	1	2	1
OG0008556	0	0	0	2	0	0	0	0	0	0	4	0
OG0008558	0	0	1	0	0	0	0	0	0	0	2	3
OG0008561	0	0	0	1	0	0	0	0	0	2	3	0
OG0008562	0	1	1	1	0	0	0	0	0	1	2	0
OG0008564	0	0	0	1	0	0	0	1	0	1	2	1
OG0008568	0	0	0	3	0	0	0	0	0	1	2	0
OG0008570	0	0	0	1	0	0	0	0	0	1	3	1
OG0008573	0	0	0	1	0	1	0	0	0	1	2	1
OG0008583	0	0	0	1	0	0	0	0	0	1	3	1
OG0008594	0	0	0	1	0	0	0	0	0	1	3	1
OG0008597	0	1	1	2	0	0	0	0	0	0	2	0
OG0008598	1	0	0	1	0	0	0	0	0	1	2	1
OG0008599	1	0	0	0	0	0	0	1	0	1	2	1
OG0008602	0	0	0	2	0	0	1	0	1	1	1	0
OG0008605	0	0	0	3	0	0	0	0	0	0	3	0
OG0008612	0	0	1	1	0	0	0	0	1	1	2	0
OG0008613	0	1	0	0	0	0	0	0	0	1	3	1
OG0008616	0	1	1	0	0	0	0	0	0	2	2	0
OG0008617	0	0	1	1	0	0	0	1	1	0	1	1
OG0008620	0	0	0	1	0	0	1	0	0	0	2	2
OG0008621	1	1	1	0	0	0	0	0	0	0	3	0
OG0008624	0	0	0	2	0	0	0	0	1	1	1	1
OG0008627	0	0	0	1	0	0	0	0	0	0	2	3
OG0008630	0	0	0	1	0	0	0	1	1	1	1	1
OG0008643	0	0	0	1	0	0	0	0	0	1	2	2
OG0008644	0	0	0	1	0	0	0	0	1	1	2	1
OG0008645	0	0	0	2	0	1	0	0	0	0	2	1
OG0008655	0	0	0	1	0	2	0	0	0	0	2	1
OG0008656	1	0	0	1	0	0	0	1	1	0	1	1
OG0008657	0	1	1	1	0	0	0	0	0	1	2	0
OG0008661	0	0	0	1	0	0	0	0	0	1	1	3
OG0008663	1	1	1	0	0	0	0	0	0	0	2	1
OG0008665	1	1	0	0	0	0	0	0	0	0	2	2
OG0008667	0	0	0	1	0	2	0	0	0	0	2	1
OG0008670	0	0	0	1	0	0	0	0	0	2	2	1
OG0008676	1	0	0	1	0	1	0	0	0	1	2	0
OG0008678	0	1	0	1	0	0	0	1	0	1	1	1
OG0008679	0	0	0	1	0	0	0	1	0	2	1	1
OG0008680	1	1	0	1	0	0	0	0	0	1	1	1
OG0008684	0	1	1	2	0	0	0	0	0	0	2	0
OG0008685	0	0	1	1	0	0	0	0	0	1	2	1
OG0008686	1	0	1	0	0	0	0	0	0	2	1	1
OG0008690	2	0	0	1	0	0	0	0	0	1	1	1
OG0008691	0	0	0	1	0	0	1	0	0	1	2	1
OG0008694	0	0	0	1	0	0	0	0	1	1	2	1
OG0008695	0	0	0	2	0	0	0	0	0	1	2	1
OG0008699	0	0	0	1	0	1	0	0	0	1	2	1
OG0008700	0	1	1	0	0	0	0	0	0	1	2	1
OG0008701	1	1	1	0	0	0	0	0	0	1	2	0
OG0008702	0	0	0	1	0	0	1	0	0	1	2	1
OG0008703	0	0	0	1	0	0	0	0	1	1	2	1
OG0008704	0	1	1	0	0	0	0	0	1	1	2	0
OG0008705	0	1	1	1	0	0	0	0	0	1	2	0
OG0008706	0	0	0	3	0	1	0	0	0	0	2	0
OG0008707	0	1	0	0	0	0	0	0	0	3	2	0
OG0008709	1	1	1	0	0	0	1	0	0	0	1	1
OG0008711	2	1	1	0	0	0	0	0	0	0	2	0
OG0008713	0	0	0	1	0	0	0	0	0	1	2	2
OG0008715	0	0	0	1	0	0	0	0	1	1	2	1
OG0008717	0	1	1	0	0	0	0	0	0	1	2	1
OG0008721	0	0	0	1	0	0	1	0	0	1	1	2
OG0008734	0	1	1	2	0	0	0	0	0	0	2	0
OG0008737	0	0	1	0	0	0	0	0	0	2	2	1
OG0008741	0	0	0	1	0	0	0	0	1	1	2	1
OG0008745	0	0	0	3	0	0	0	0	0	0	2	1
OG0008750	0	0	0	1	0	0	0	2	0	0	3	0
OG0008752	0	1	0	1	0	0	0	0	1	1	1	1
OG0008753	0	0	0	1	0	0	2	0	0	0	2	1
OG0008755	1	1	0	1	0	0	0	0	0	1	1	1
OG0008756	0	0	0	2	0	0	0	0	0	3	1	0
OG0008757	0	0	0	1	0	0	0	0	1	1	2	1
OG0008767	1	1	0	0	0	0	0	0	0	1	2	1
OG0008772	1	1	0	0	0	0	0	0	0	1	2	1
OG0008773	0	3	1	0	0	0	0	0	0	0	2	0
OG0008774	0	0	0	2	0	0	0	0	0	2	2	0
OG0008776	1	1	1	0	0	0	0	0	0	0	2	1
OG0008782	2	0	0	0	0	0	0	0	0	1	2	1
OG0008785	0	0	0	1	0	0	0	1	1	1	1	1
OG0008790	1	1	0	0	0	0	1	0	0	1	1	1
OG0008791	0	0	1	0	0	4	0	0	0	0	1	0
OG0008793	0	0	1	2	0	0	0	0	0	0	2	1
OG0008796	0	1	0	1	0	0	0	0	0	1	2	1
OG0008798	1	0	0	0	0	0	0	1	1	0	2	1
OG0008802	0	0	0	2	0	0	2	0	0	0	0	2
OG0008809	0	0	0	1	0	3	1	0	0	1	0	0
OG0008822	0	1	2	0	0	0	2	0	1	0	0	0
OG0008830	0	1	1	1	0	1	1	0	0	1	0	0
OG0008832	1	0	0	2	0	1	2	0	0	0	0	0
OG0008847	0	1	1	0	0	2	2	0	0	0	0	0
OG0008861	0	1	1	2	0	1	1	0	0	0	0	0
OG0008864	0	1	0	0	0	2	1	0	0	1	0	1
OG0008867	0	1	0	0	0	4	1	0	0	0	0	0
OG0008881	0	3	1	0	0	0	2	0	0	0	0	0
OG0008920	1	0	0	2	0	2	1	0	0	0	0	0
OG0008929	2	1	1	1	0	0	1	0	0	0	0	0
OG0008934	1	0	0	1	0	2	2	0	0	0	0	0
OG0008944	0	3	1	0	0	0	0	0	0	0	0	2
OG0008946	0	1	1	2	0	0	0	0	0	0	0	2
OG0008948	1	1	1	0	0	1	0	0	0	1	0	1
OG0008952	0	0	0	1	0	0	0	1	2	1	0	1
OG0008954	0	0	0	1	0	0	0	1	1	1	0	2
OG0008956	1	0	2	0	0	0	0	0	1	1	0	1
OG0008959	0	1	1	0	0	0	0	0	0	2	0	2
OG0008960	0	1	2	1	0	0	0	0	0	0	0	2
OG0008965	3	0	0	1	0	0	0	0	0	1	0	1
OG0008974	0	0	0	4	0	0	0	1	1	0	0	0
OG0008986	1	1	1	1	0	0	0	0	1	1	0	0
OG0008989	0	0	0	1	0	0	0	3	2	0	0	0
OG0008995	0	2	1	0	0	0	0	2	1	0	0	0
OG0008998	0	0	0	2	0	0	0	0	2	2	0	0
OG0009000	2	0	0	0	0	0	0	2	2	0	0	0
OG0009015	4	0	0	0	0	0	0	1	1	0	0	0
OG0009020	1	3	2	0	0	0	0	0	0	0	0	0
OG0009022	0	0	3	3	0	0	0	0	0	0	0	0
OG0009025	1	1	1	1	0	0	0	0	0	2	0	0
OG0009026	1	2	1	1	0	0	0	0	0	1	0	0
OG0009031	4	1	1	0	0	0	0	0	0	0	0	0
OG0009032	2	1	1	0	0	0	0	0	0	2	0	0
OG0009033	2	1	1	2	0	0	0	0	0	0	0	0
OG0009035	2	2	2	0	0	0	0	0	0	0	0	0
OG0009036	1	1	1	2	0	0	0	0	0	1	0	0
OG0009039	2	3	1	0	0	0	0	0	0	0	0	0
OG0009040	0	3	2	0	0	0	0	0	0	1	0	0
OG0009046	0	0	0	5	0	0	0	0	0	1	0	0
OG0009055	0	0	0	4	0	1	0	0	0	1	0	0
OG0009057	0	1	0	3	0	0	0	0	0	2	0	0
OG0009058	0	0	0	2	0	0	0	0	0	4	0	0
OG0009060	0	0	0	4	0	0	0	0	0	2	0	0
OG0009061	0	5	0	0	0	0	0	0	0	1	0	0
OG0009062	0	1	0	1	0	3	0	0	0	1	0	0
OG0009064	0	0	0	2	0	0	0	4	0	0	0	0
OG0009150	0	0	0	1	0	0	0	0	0	1	2	1
OG0009154	0	0	1	0	0	0	0	0	0	1	2	1
OG0009155	0	0	0	1	0	0	0	0	0	1	2	1
OG0009159	0	0	0	2	0	0	0	0	0	1	2	0
OG0009162	1	0	1	0	0	0	0	0	0	1	2	0
OG0009164	0	0	0	1	0	0	1	0	0	1	1	1
OG0009165	0	1	1	0	0	0	0	0	0	0	2	1
OG0009166	0	0	0	1	0	0	0	0	0	1	2	1
OG0009172	0	0	0	1	0	0	0	0	1	0	2	1
OG0009174	1	0	0	1	0	0	0	0	0	1	1	1
OG0009178	0	1	1	0	0	0	0	0	0	1	1	1
OG0009181	1	0	0	0	0	0	0	0	0	1	2	1
OG0009184	0	0	0	1	0	0	0	0	0	1	2	1
OG0009188	0	0	0	2	0	1	0	0	0	1	1	0
OG0009189	1	0	0	0	0	0	0	0	0	0	3	1
OG0009191	0	0	0	1	0	0	0	0	0	0	3	1
OG0009192	1	0	0	1	0	0	0	0	0	1	2	0
OG0009198	0	0	0	1	0	0	0	0	1	1	2	0
OG0009203	0	1	1	0	0	2	0	0	0	0	1	0
OG0009207	0	0	1	1	0	0	0	0	0	1	2	0
OG0009210	0	1	1	0	0	0	0	0	0	1	2	0
OG0009213	0	0	0	2	0	0	0	0	0	1	2	0
OG0009214	0	1	0	0	0	0	0	0	0	3	1	0
OG0009219	0	1	1	0	0	0	0	0	0	1	2	0
OG0009222	0	1	1	0	0	0	0	0	0	0	2	1
OG0009226	0	0	0	1	0	0	0	0	0	1	2	1
OG0009239	0	0	1	0	0	0	0	0	0	1	3	0
OG0009240	1	0	0	0	0	0	0	0	0	1	2	1
OG0009243	0	1	0	0	0	1	0	0	0	1	2	0
OG0009247	1	0	0	0	0	0	0	0	0	1	2	1
OG0009248	0	0	1	1	0	1	0	0	0	0	2	0
OG0009249	0	0	0	3	0	0	0	0	0	0	2	0
OG0009250	0	1	1	0	0	0	0	0	0	1	1	1
OG0009251	0	0	0	1	0	0	0	0	0	2	2	0
OG0009258	0	0	0	1	0	0	0	1	0	1	2	0
OG0009259	0	0	0	2	0	0	0	0	0	0	3	0
OG0009261	0	0	0	4	0	0	0	0	0	0	1	0
OG0009263	0	1	1	0	0	0	0	0	0	0	2	1
OG0009268	0	0	1	1	0	1	0	0	0	0	2	0
OG0009269	0	2	0	0	0	0	0	0	0	1	1	1
OG0009272	1	0	0	2	0	0	0	0	0	0	2	0
OG0009273	0	0	0	2	0	0	0	0	0	0	2	1
OG0009280	0	0	1	0	0	0	0	0	0	0	3	1
OG0009283	1	1	0	0	0	0	0	0	0	1	2	0
OG0009284	0	0	1	0	0	0	0	0	0	0	4	0
OG0009289	2	0	0	0	0	0	0	0	0	0	2	1
OG0009290	0	0	0	1	0	1	0	0	0	1	2	0
OG0009300	0	0	0	3	0	1	0	0	0	0	1	0
OG0009306	1	1	0	0	0	0	0	2	0	0	1	0
OG0009308	0	0	0	3	0	0	0	0	0	0	2	0
OG0009310	1	0	0	1	0	0	0	0	0	1	2	0
OG0009313	2	0	0	0	0	0	0	0	0	0	3	0
OG0009316	0	0	0	1	0	0	0	0	0	1	1	2
OG0009317	0	0	0	2	0	0	0	0	0	1	1	1
OG0009318	0	0	0	1	0	0	0	0	0	1	2	1
OG0009320	0	1	0	0	0	0	0	1	2	0	1	0
OG0009322	0	0	0	2	0	0	0	0	0	1	2	0
OG0009324	0	0	0	1	0	0	0	0	0	1	3	0
OG0009330	0	0	0	1	0	0	0	0	0	0	2	2
OG0009332	0	0	0	1	0	0	0	0	0	1	2	1
OG0009333	0	0	1	1	0	0	0	0	0	1	2	0
OG0009334	0	0	0	1	0	1	1	0	0	0	2	0
OG0009335	0	1	1	0	0	0	0	0	0	2	1	0
OG0009338	0	1	1	1	0	0	0	0	0	0	2	0
OG0009339	0	1	0	0	0	1	0	0	1	0	1	1
OG0009341	0	0	0	1	0	1	1	0	0	0	2	0
OG0009344	0	0	0	4	0	0	0	0	0	0	1	0
OG0009346	0	0	0	1	0	0	0	0	0	1	1	2
OG0009354	0	0	0	1	0	0	0	0	0	0	3	1
OG0009355	2	0	0	0	0	0	0	0	0	0	2	1
OG0009356	0	1	0	0	0	0	0	1	1	1	1	0
OG0009358	0	1	1	1	0	0	0	0	0	0	1	1
OG0009359	1	1	1	1	0	0	0	0	0	0	1	0
OG0009361	1	0	0	1	0	0	0	0	0	1	2	0
OG0009363	0	0	0	1	0	0	0	0	0	1	2	1
OG0009366	0	0	0	1	0	0	0	0	0	1	2	1
OG0009367	1	0	0	0	0	0	0	0	0	0	2	2
OG0009370	0	0	0	1	0	0	0	0	0	1	3	0
OG0009371	0	0	0	2	0	1	0	0	0	0	2	0
OG0009375	0	0	0	1	0	0	0	0	0	1	2	1
OG0009378	0	0	0	2	0	0	0	0	0	1	2	0
OG0009380	1	0	0	0	0	0	0	0	0	1	2	1
OG0009387	0	0	0	1	0	0	0	0	0	0	4	0
OG0009391	1	0	0	0	0	0	0	0	0	1	2	1
OG0009393	0	0	0	1	0	0	0	0	0	3	1	0
OG0009394	0	0	0	1	0	0	0	0	0	1	2	1
OG0009395	2	0	0	0	0	0	0	0	0	0	3	0
OG0009399	0	1	1	0	0	0	0	0	0	1	2	0
OG0009401	0	0	0	1	0	0	0	0	0	1	2	1
OG0009402	1	0	0	1	0	0	1	0	0	0	2	0
OG0009409	1	0	0	0	0	0	0	0	0	1	2	1
OG0009411	0	0	1	0	0	0	0	1	1	1	1	0
OG0009414	0	0	0	1	0	0	0	0	0	1	2	1
OG0009416	0	1	1	0	0	0	0	0	1	1	1	0
OG0009417	1	0	0	0	0	0	0	0	0	1	2	1
OG0009418	0	0	0	2	0	0	0	0	0	0	3	0
OG0009422	0	1	1	0	0	0	0	0	0	1	2	0
OG0009423	0	1	1	0	0	0	0	0	0	1	2	0
OG0009424	0	0	0	2	0	0	0	0	0	1	1	1
OG0009428	0	0	0	1	0	0	0	0	1	0	2	1
OG0009429	0	1	1	0	0	0	0	0	1	0	1	1
OG0009433	0	0	0	1	0	0	0	0	0	1	2	1
OG0009437	0	0	0	4	0	0	0	0	0	0	1	0
OG0009438	0	0	0	2	0	0	0	0	2	0	1	0
OG0009439	0	0	0	1	0	0	0	0	0	1	2	1
OG0009440	0	1	0	1	0	0	0	0	0	1	1	1
OG0009442	0	0	0	1	0	0	0	1	0	1	1	1
OG0009448	0	0	0	4	0	0	0	0	0	0	1	0
OG0009449	1	0	0	0	0	0	0	0	0	2	1	1
OG0009450	0	0	0	3	0	0	0	0	0	0	1	1
OG0009451	0	0	0	3	0	0	0	0	0	1	1	0
OG0009452	0	0	1	0	0	1	0	0	0	1	1	1
OG0009456	0	0	0	1	0	1	0	0	1	0	1	1
OG0009457	0	1	0	1	0	0	0	0	0	2	1	0
OG0009459	0	1	0	1	0	0	0	0	0	1	1	1
OG0009478	0	0	0	1	0	0	3	0	1	0	0	0
OG0009493	0	0	0	1	0	0	1	1	1	1	0	0
OG0009526	0	0	0	1	0	0	1	0	0	1	0	2
OG0009528	0	1	0	1	0	1	1	0	0	0	0	1
OG0009580	0	0	0	2	0	0	2	0	0	1	0	0
OG0009595	0	0	0	1	0	2	1	0	0	1	0	0
OG0009599	0	0	0	1	0	2	1	0	0	1	0	0
OG0009612	0	1	1	0	0	2	1	0	0	0	0	0
OG0009636	1	1	1	0	0	0	1	0	0	1	0	0
OG0009640	1	1	0	0	0	0	0	0	0	2	0	1
OG0009645	2	1	0	0	0	0	0	0	0	1	0	1
OG0009646	0	1	1	0	0	0	0	1	1	0	0	1
OG0009648	0	0	0	4	0	0	0	0	0	0	0	1
OG0009652	0	0	0	1	0	0	0	0	0	0	0	4
OG0009653	0	0	0	4	0	0	0	0	0	0	0	1
OG0009659	0	0	1	1	0	0	0	0	1	1	0	1
OG0009666	0	0	0	2	0	0	0	0	3	0	0	0
OG0009668	1	1	1	0	0	0	0	0	2	0	0	0
OG0009670	0	0	0	1	0	0	0	2	2	0	0	0
OG0009678	1	1	1	1	0	0	0	0	1	0	0	0
OG0009680	1	0	0	0	0	0	0	2	2	0	0	0
OG0009686	0	0	0	1	0	3	0	0	1	0	0	0
OG0009687	0	0	0	1	0	0	0	1	1	2	0	0
OG0009688	0	0	0	4	0	0	0	0	1	0	0	0
OG0009689	0	1	1	1	0	0	0	1	1	0	0	0
OG0009692	0	0	0	1	0	2	0	0	1	1	0	0
OG0009693	0	0	0	1	0	0	0	2	1	1	0	0
OG0009695	0	0	1	0	0	0	0	3	1	0	0	0
OG0009700	1	2	0	0	0	0	0	0	1	1	0	0
OG0009702	0	0	0	4	0	0	0	0	1	0	0	0
OG0009703	0	1	0	1	0	0	0	1	2	0	0	0
OG0009710	0	0	0	2	0	0	0	2	1	0	0	0
OG0009714	0	1	0	1	0	1	0	1	1	0	0	0
OG0009716	0	0	0	3	0	0	0	1	1	0	0	0
OG0009717	0	0	0	2	0	1	0	1	1	0	0	0
OG0009722	0	0	0	1	0	0	0	2	1	1	0	0
OG0009726	0	0	0	1	0	0	0	1	1	2	0	0
OG0009729	0	1	1	1	0	0	0	0	1	1	0	0
OG0009733	1	2	2	0	0	0	0	0	0	0	0	0
OG0009735	1	2	2	0	0	0	0	0	0	0	0	0
OG0009736	1	1	3	0	0	0	0	0	0	0	0	0
OG0009742	1	1	1	0	0	0	0	0	0	2	0	0
OG0009743	1	2	2	0	0	0	0	0	0	0	0	0
OG0009744	1	1	1	0	0	0	0	0	0	2	0	0
OG0009749	0	1	1	2	0	0	0	0	0	1	0	0
OG0009751	0	0	1	4	0	0	0	0	0	0	0	0
OG0009753	0	0	1	4	0	0	0	0	0	0	0	0
OG0009754	2	1	2	0	0	0	0	0	0	0	0	0
OG0009756	0	1	3	0	0	0	0	0	0	1	0	0
OG0009758	0	0	1	0	0	2	0	1	0	1	0	0
OG0009760	0	2	1	2	0	0	0	0	0	0	0	0
OG0009761	0	3	1	1	0	0	0	0	0	0	0	0
OG0009762	0	2	1	0	0	0	0	0	0	2	0	0
OG0009763	1	1	1	1	0	0	0	0	0	1	0	0
OG0009764	1	1	1	1	0	0	0	0	0	1	0	0
OG0009765	0	1	1	0	0	0	0	0	0	3	0	0
OG0009766	0	1	1	1	0	0	0	0	0	2	0	0
OG0009767	1	1	2	1	0	0	0	0	0	0	0	0
OG0009768	1	1	1	0	0	0	0	0	0	2	0	0
OG0009770	0	1	1	3	0	0	0	0	0	0	0	0
OG0009772	4	0	1	0	0	0	0	0	0	0	0	0
OG0009780	0	1	0	2	0	0	0	0	0	2	0	0
OG0009788	0	0	0	2	0	0	0	0	0	3	0	0
OG0009791	0	0	0	3	0	0	0	0	0	2	0	0
OG0009792	0	0	0	2	0	0	0	0	0	3	0	0
OG0009804	0	0	0	4	0	0	0	0	0	1	0	0
OG0009805	1	1	0	2	0	0	0	0	0	1	0	0
OG0009806	0	0	0	2	0	0	0	3	0	0	0	0
OG0009812	0	1	0	4	0	0	0	0	0	0	0	0
OG0009815	4	1	0	0	0	0	0	0	0	0	0	0
OG0009925	0	2	0	0	0	0	0	0	0	0	2	0
OG0009927	0	0	0	1	0	0	0	0	0	1	2	0
OG0009930	0	0	0	2	0	0	0	0	1	0	1	0
OG0009936	0	0	0	1	0	0	0	0	0	1	2	0
OG0009938	1	0	0	0	0	0	0	0	0	0	2	1
OG0009956	0	0	0	2	0	0	0	0	0	0	2	0
OG0009965	0	0	0	1	0	1	0	0	0	0	2	0
OG0009971	0	0	1	0	0	0	0	0	0	1	2	0
OG0009974	1	0	0	1	0	0	0	0	0	0	2	0
OG0009976	1	0	0	1	0	0	0	0	0	1	1	0
OG0009978	0	0	0	1	0	0	0	0	0	1	2	0
OG0009990	0	0	1	1	0	0	0	0	0	0	2	0
OG0009992	0	0	0	1	0	0	0	0	0	1	1	1
OG0009993	0	0	0	2	0	1	0	0	0	0	1	0
OG0010001	0	1	0	0	0	0	0	0	0	0	2	1
OG0010006	0	0	0	1	0	0	0	0	0	0	2	1
OG0010011	0	0	0	3	0	0	0	0	0	0	1	0
OG0010014	0	0	0	2	0	0	0	0	0	0	2	0
OG0010021	0	0	0	1	0	0	0	0	1	1	1	0
OG0010023	3	0	0	0	0	0	0	0	0	0	1	0
OG0010024	0	1	0	0	0	0	0	0	0	1	1	1
OG0010046	0	1	0	1	0	0	0	0	0	0	1	1
OG0010050	0	1	0	0	0	0	0	0	0	0	3	0
OG0010062	1	0	0	0	0	0	0	0	0	1	2	0
OG0010069	0	0	0	1	0	0	0	0	0	0	2	1
OG0010070	0	1	0	0	0	0	0	0	0	1	1	1
OG0010071	0	0	0	1	0	0	0	0	1	1	1	0
OG0010075	0	1	1	0	0	0	0	0	0	1	1	0
OG0010082	0	0	0	2	0	0	0	0	0	0	2	0
OG0010087	1	0	0	0	0	0	0	0	0	0	2	1
OG0010088	0	0	1	0	0	0	0	0	0	1	2	0
OG0010089	0	0	0	1	0	0	0	0	0	1	2	0
OG0010094	0	0	0	1	0	0	0	0	0	2	1	0
OG0010095	0	0	0	1	0	0	0	0	0	0	2	1
OG0010100	0	1	0	0	0	0	0	0	0	0	2	1
OG0010109	1	0	0	0	0	0	0	0	0	0	3	0
OG0010112	0	0	0	2	0	0	0	0	0	0	2	0
OG0010123	0	0	0	1	0	0	0	0	0	1	2	0
OG0010124	1	0	0	0	0	0	0	0	0	1	1	1
OG0010126	0	1	0	0	0	0	0	0	0	1	1	1
OG0010127	0	1	0	0	0	1	0	0	0	1	1	0
OG0010148	1	0	0	1	0	0	0	0	0	0	2	0
OG0010149	1	1	0	0	0	0	0	0	0	0	2	0
OG0010152	0	0	0	1	0	0	0	1	1	0	1	0
OG0010153	0	1	0	0	0	0	0	0	0	1	2	0
OG0010154	0	1	1	0	0	0	0	0	0	0	2	0
OG0010157	0	2	0	0	0	0	0	0	1	0	1	0
OG0010163	0	0	0	1	0	0	0	0	0	1	1	1
OG0010164	1	0	0	0	0	0	0	1	1	0	1	0
OG0010170	0	0	0	1	0	2	0	0	0	0	1	0
OG0010174	0	0	0	1	0	0	0	0	0	0	3	0
OG0010180	1	0	0	1	0	0	0	0	0	1	1	0
OG0010187	1	0	0	0	0	0	0	0	0	2	1	0
OG0010191	0	0	0	3	0	0	0	0	0	0	1	0
OG0010197	0	0	0	2	0	0	0	0	0	1	1	0
OG0010200	0	1	0	0	0	0	0	0	0	1	1	1
OG0010207	0	0	0	1	0	0	0	0	0	0	2	1
OG0010213	0	0	0	2	0	0	0	0	0	1	1	0
OG0010216	0	0	0	1	0	0	0	0	0	1	1	1
OG0010222	1	1	1	0	0	0	0	0	0	0	1	0
OG0010224	1	0	0	0	0	0	0	0	0	1	1	1
OG0010225	0	0	0	3	0	0	0	0	0	0	1	0
OG0010234	0	1	1	0	0	0	0	0	0	0	2	0
OG0010235	0	0	0	1	0	0	0	0	0	1	1	1
OG0010240	0	0	0	1	0	0	0	0	0	1	1	1
OG0010259	0	0	1	0	0	0	3	0	0	0	0	0
OG0010278	0	0	0	1	0	0	2	0	1	0	0	0
OG0010304	0	1	1	0	0	0	1	0	0	1	0	0
OG0010347	0	1	0	0	0	0	2	0	1	0	0	0
OG0010367	0	0	0	1	0	0	1	0	0	2	0	0
OG0010368	0	1	0	1	0	0	1	0	0	0	0	1
OG0010403	0	0	1	0	0	2	1	0	0	0	0	0
OG0010406	0	1	1	1	0	0	1	0	0	0	0	0
OG0010416	0	2	1	0	0	0	1	0	0	0	0	0
OG0010460	1	2	0	0	0	0	1	0	0	0	0	0
OG0010470	0	0	0	1	0	0	1	2	0	0	0	0
OG0010485	0	0	0	1	0	0	1	1	1	0	0	0
OG0010500	0	1	0	0	0	1	2	0	0	0	0	0
OG0010501	0	1	1	0	0	0	1	0	0	1	0	0
OG0010502	0	1	1	0	0	0	2	0	0	0	0	0
OG0010519	0	0	0	1	0	0	0	1	0	1	0	1
OG0010520	0	0	0	2	0	0	0	0	0	1	0	1
OG0010521	0	0	0	2	0	0	0	0	0	1	0	1
OG0010526	0	1	1	0	0	0	0	0	0	1	0	1
OG0010527	0	1	1	0	0	0	0	0	0	0	0	2
OG0010528	1	1	0	0	0	0	0	0	0	1	0	1
OG0010531	0	0	0	1	0	0	0	0	0	2	0	1
OG0010532	1	0	0	0	0	0	0	0	0	2	0	1
OG0010540	0	0	0	3	0	0	0	0	0	0	0	1
OG0010542	1	0	0	0	0	2	0	0	0	0	0	1
OG0010543	1	1	0	0	0	0	0	0	0	1	0	1
OG0010544	0	1	1	1	0	0	0	0	0	0	0	1
OG0010549	0	0	0	1	0	0	0	1	1	1	0	0
OG0010560	0	1	1	0	0	0	0	0	2	0	0	0
OG0010595	0	0	0	1	0	0	0	2	1	0	0	0
OG0010596	0	0	3	0	0	0	0	0	1	0	0	0
OG0010597	0	1	0	1	0	0	0	0	1	1	0	0
OG0010621	0	0	0	1	0	0	0	1	2	0	0	0
OG0010624	0	0	1	0	0	0	0	2	1	0	0	0
OG0010625	0	1	1	0	0	0	0	1	1	0	0	0
OG0010630	2	0	0	0	0	0	0	1	1	0	0	0
OG0010633	1	1	1	0	0	0	0	0	1	0	0	0
OG0010636	0	0	0	1	0	0	0	1	2	0	0	0
OG0010663	0	2	0	0	0	0	0	1	1	0	0	0
OG0010667	0	0	0	1	0	0	0	2	1	0	0	0
OG0010670	0	1	1	0	0	0	0	1	1	0	0	0
OG0010671	1	0	0	1	0	0	0	1	1	0	0	0
OG0010673	0	2	1	0	0	0	0	0	1	0	0	0
OG0010676	0	0	0	1	0	1	0	1	1	0	0	0
OG0010683	0	0	0	1	0	0	0	2	1	0	0	0
OG0010684	2	1	1	0	0	0	0	0	0	0	0	0
OG0010685	0	0	1	3	0	0	0	0	0	0	0	0
OG0010686	0	0	1	3	0	0	0	0	0	0	0	0
OG0010687	1	1	2	0	0	0	0	0	0	0	0	0
OG0010690	1	1	1	0	0	0	0	0	0	1	0	0
OG0010692	1	2	1	0	0	0	0	0	0	0	0	0
OG0010694	1	1	1	1	0	0	0	0	0	0	0	0
OG0010696	0	1	1	1	0	0	0	0	0	1	0	0
OG0010698	0	1	1	2	0	0	0	0	0	0	0	0
OG0010699	1	1	1	0	0	0	0	0	0	1	0	0
OG0010700	1	1	1	1	0	0	0	0	0	0	0	0
OG0010701	1	2	1	0	0	0	0	0	0	0	0	0
OG0010703	1	1	1	1	0	0	0	0	0	0	0	0
OG0010708	0	2	1	1	0	0	0	0	0	0	0	0
OG0010711	0	1	1	2	0	0	0	0	0	0	0	0
OG0010712	1	2	1	0	0	0	0	0	0	0	0	0
OG0010713	1	1	1	1	0	0	0	0	0	0	0	0
OG0010714	0	1	2	1	0	0	0	0	0	0	0	0
OG0010715	0	1	1	1	0	0	0	0	0	1	0	0
OG0010721	0	1	1	0	0	0	0	0	0	2	0	0
OG0010722	1	2	1	0	0	0	0	0	0	0	0	0
OG0010724	0	1	2	0	0	1	0	0	0	0	0	0
OG0010726	0	2	1	0	0	0	0	0	0	1	0	0
OG0010728	1	1	1	1	0	0	0	0	0	0	0	0
OG0010729	1	2	1	0	0	0	0	0	0	0	0	0
OG0010730	1	1	1	0	0	0	0	0	0	1	0	0
OG0010731	1	1	1	1	0	0	0	0	0	0	0	0
OG0010732	0	0	1	0	0	0	0	0	0	3	0	0
OG0010734	1	2	1	0	0	0	0	0	0	0	0	0
OG0010736	0	2	1	1	0	0	0	0	0	0	0	0
OG0010737	1	2	1	0	0	0	0	0	0	0	0	0
OG0010739	1	1	1	1	0	0	0	0	0	0	0	0
OG0010740	2	1	1	0	0	0	0	0	0	0	0	0
OG0010741	1	1	1	0	0	0	0	0	0	1	0	0
OG0010744	0	2	1	0	0	0	0	1	0	0	0	0
OG0010745	1	1	1	1	0	0	0	0	0	0	0	0
OG0010746	1	1	1	1	0	0	0	0	0	0	0	0
OG0010747	1	1	1	1	0	0	0	0	0	0	0	0
OG0010748	1	1	1	1	0	0	0	0	0	0	0	0
OG0010749	2	1	1	0	0	0	0	0	0	0	0	0
OG0010751	2	1	1	0	0	0	0	0	0	0	0	0
OG0010752	0	1	1	0	0	0	0	0	0	2	0	0
OG0010753	0	0	1	0	0	0	0	3	0	0	0	0
OG0010754	1	1	1	0	0	0	0	0	0	1	0	0
OG0010761	0	1	0	0	0	0	0	0	0	3	0	0
OG0010762	1	2	0	0	0	0	0	0	0	1	0	0
OG0010764	0	0	0	2	0	1	0	0	0	1	0	0
OG0010773	0	0	0	3	0	0	0	0	0	1	0	0
OG0010777	0	0	0	1	0	0	0	0	0	3	0	0
OG0010784	1	0	0	0	0	0	0	0	0	3	0	0
OG0010786	0	0	0	2	0	1	0	0	0	1	0	0
OG0010789	0	0	0	1	0	0	0	0	0	3	0	0
OG0010793	0	0	0	2	0	0	0	0	0	2	0	0
OG0010794	0	0	0	3	0	0	0	0	0	1	0	0
OG0010795	0	0	0	3	0	0	0	0	0	1	0	0
OG0010810	0	0	0	1	0	2	0	1	0	0	0	0
OG0010817	0	0	0	3	0	0	0	1	0	0	0	0
OG0010819	0	2	0	2	0	0	0	0	0	0	0	0
OG0010820	3	1	0	0	0	0	0	0	0	0	0	0
OG0010821	0	1	0	3	0	0	0	0	0	0	0	0
OG0010826	0	2	0	2	0	0	0	0	0	0	0	0
OG0010827	2	1	0	1	0	0	0	0	0	0	0	0
OG0010828	0	2	0	2	0	0	0	0	0	0	0	0
OG0010829	2	2	0	0	0	0	0	0	0	0	0	0
OG0010894	1	0	0	1	0	2	0	0	0	0	0	0
OG0010932	2	0	0	0	0	2	0	0	0	0	0	0
OG0011003	0	0	0	1	0	0	0	0	0	0	1	1
OG0011006	1	0	0	0	0	0	0	0	0	0	2	0
OG0011010	0	0	0	1	0	0	0	0	0	1	1	0
OG0011018	0	0	0	1	0	0	0	0	0	0	2	0
OG0011025	0	0	0	1	0	0	0	0	0	0	2	0
OG0011042	0	0	0	1	0	0	0	0	0	1	1	0
OG0011046	1	0	0	0	0	0	0	0	0	0	1	1
OG0011056	0	0	0	2	0	0	0	0	0	0	1	0
OG0011074	0	0	0	1	0	0	0	0	0	0	2	0
OG0011086	0	0	0	1	0	0	0	0	0	0	2	0
OG0011092	0	1	0	0	0	0	0	0	0	1	1	0
OG0011106	0	0	0	1	0	0	0	0	0	0	2	0
OG0011128	0	0	0	1	0	0	0	0	0	0	2	0
OG0011131	0	1	0	1	0	0	0	0	0	0	1	0
OG0011152	0	0	0	1	0	0	0	0	0	0	2	0
OG0011157	0	0	0	1	0	0	0	0	0	0	2	0
OG0011173	0	0	0	2	0	0	0	0	0	0	1	0
OG0011207	0	0	0	1	0	0	0	0	0	1	1	0
OG0011208	0	1	1	0	0	0	0	0	0	0	1	0
OG0011228	0	0	0	1	0	0	0	0	0	0	2	0
OG0011240	0	0	0	1	0	0	0	0	0	0	2	0
OG0011245	0	0	0	1	0	0	0	0	0	0	2	0
OG0011253	1	0	0	0	0	0	0	0	0	0	2	0
OG0011255	0	0	0	2	0	0	0	0	0	0	1	0
OG0011256	0	0	1	0	0	0	0	0	0	0	2	0
OG0011266	0	0	1	0	0	0	0	0	0	1	1	0
OG0011268	0	0	0	1	0	0	0	0	0	1	1	0
OG0011276	1	0	0	0	0	0	0	0	0	0	2	0
OG0011325	0	0	0	1	0	0	0	0	0	1	1	0
OG0011340	1	0	0	0	0	0	0	0	0	0	2	0
OG0011350	0	0	0	1	0	0	0	1	0	0	1	0
OG0011371	0	1	1	0	0	0	0	0	0	0	1	0
OG0011379	0	0	0	1	0	0	0	0	0	0	1	1
OG0011389	0	0	0	1	0	0	0	0	0	1	1	0
OG0011394	0	0	0	2	0	0	0	0	0	0	1	0
OG0011404	0	1	0	0	0	0	0	0	0	0	1	1
OG0011423	0	0	0	2	0	0	0	0	0	0	1	0
OG0011429	0	0	0	2	0	0	0	0	0	0	1	0
OG0011434	0	0	0	2	0	0	0	0	0	0	1	0
OG0011439	0	2	0	0	0	0	0	0	0	0	1	0
OG0011441	1	0	0	0	0	0	0	0	0	0	1	1
OG0011460	1	0	0	0	0	0	0	0	0	1	1	0
OG0011471	1	0	0	0	0	1	1	0	0	0	0	0
OG0011537	0	1	0	0	0	0	1	0	0	1	0	0
OG0011538	0	1	1	0	0	0	1	0	0	0	0	0
OG0011582	0	1	0	0	0	0	2	0	0	0	0	0
OG0011589	0	0	0	1	0	0	1	0	0	1	0	0
OG0011662	0	0	0	1	0	0	1	1	0	0	0	0
OG0011681	0	0	1	0	0	1	1	0	0	0	0	0
OG0011688	0	0	0	1	0	0	1	0	0	1	0	0
OG0011704	0	0	1	1	0	0	1	0	0	0	0	0
OG0011718	0	1	0	0	0	0	2	0	0	0	0	0
OG0011729	0	0	1	0	0	0	1	0	0	1	0	0
OG0011733	0	0	1	0	0	0	2	0	0	0	0	0
OG0011738	1	0	0	0	0	0	1	0	0	1	0	0
OG0011740	0	1	1	0	0	0	1	0	0	0	0	0
OG0011745	0	1	1	0	0	0	1	0	0	0	0	0
OG0011760	1	0	0	0	0	0	0	0	1	0	0	1
OG0011762	0	0	0	1	0	0	0	0	0	0	0	2
OG0011779	0	0	0	2	0	0	0	0	0	0	0	1
OG0011780	0	0	0	2	0	0	0	0	0	0	0	1
OG0011782	0	0	0	1	0	0	0	0	0	0	0	2
OG0011783	0	0	0	2	0	0	0	0	0	0	0	1
OG0011795	0	0	0	1	0	0	0	1	1	0	0	0
OG0011819	0	0	0	1	0	0	0	1	1	0	0	0
OG0011829	0	1	1	0	0	0	0	0	1	0	0	0
OG0011833	0	0	0	1	0	0	0	0	2	0	0	0
OG0011867	0	1	1	0	0	0	0	0	1	0	0	0
OG0011869	0	0	0	1	0	0	0	1	1	0	0	0
OG0011876	0	1	1	0	0	0	0	0	1	0	0	0
OG0011919	0	1	0	0	0	0	0	1	1	0	0	0
OG0011927	0	1	0	0	0	0	0	1	1	0	0	0
OG0011932	0	1	0	0	0	0	0	0	2	0	0	0
OG0011941	0	0	0	2	0	0	0	0	1	0	0	0
OG0011978	0	2	0	0	0	0	0	0	1	0	0	0
OG0012003	0	0	0	1	0	0	0	1	1	0	0	0
OG0012009	0	0	0	1	0	0	0	1	1	0	0	0
OG0012024	0	0	0	1	0	0	0	1	1	0	0	0
OG0012044	0	1	0	0	0	0	0	1	1	0	0	0
OG0012063	1	0	0	0	0	0	0	1	1	0	0	0
OG0012086	0	1	0	0	0	0	0	1	1	0	0	0
OG0012100	1	0	0	0	0	0	0	1	1	0	0	0
OG0012105	0	0	0	1	0	0	0	1	1	0	0	0
OG0012132	0	0	1	0	0	0	0	1	1	0	0	0
OG0012133	0	0	0	1	0	0	0	1	1	0	0	0
OG0012137	1	1	1	0	0	0	0	0	0	0	0	0
OG0012139	0	1	1	1	0	0	0	0	0	0	0	0
OG0012140	1	1	1	0	0	0	0	0	0	0	0	0
OG0012143	1	1	1	0	0	0	0	0	0	0	0	0
OG0012144	1	1	1	0	0	0	0	0	0	0	0	0
OG0012145	1	1	1	0	0	0	0	0	0	0	0	0
OG0012146	0	1	1	0	0	0	0	0	0	1	0	0
OG0012147	1	1	1	0	0	0	0	0	0	0	0	0
OG0012148	0	1	1	1	0	0	0	0	0	0	0	0
OG0012150	1	1	1	0	0	0	0	0	0	0	0	0
OG0012151	0	1	1	0	0	0	0	0	0	1	0	0
OG0012152	1	1	1	0	0	0	0	0	0	0	0	0
OG0012156	0	1	1	1	0	0	0	0	0	0	0	0
OG0012160	0	1	1	0	0	0	0	1	0	0	0	0
OG0012161	1	1	1	0	0	0	0	0	0	0	0	0
OG0012162	1	1	1	0	0	0	0	0	0	0	0	0
OG0012164	0	1	1	1	0	0	0	0	0	0	0	0
OG0012165	0	1	1	0	0	0	0	0	0	1	0	0
OG0012166	0	1	1	0	0	0	0	0	0	1	0	0
OG0012167	0	1	1	1	0	0	0	0	0	0	0	0
OG0012170	1	1	1	0	0	0	0	0	0	0	0	0
OG0012171	1	1	1	0	0	0	0	0	0	0	0	0
OG0012172	0	1	1	0	0	0	0	0	0	1	0	0
OG0012173	1	1	1	0	0	0	0	0	0	0	0	0
OG0012175	1	0	1	0	0	0	0	0	0	1	0	0
OG0012176	1	0	1	1	0	0	0	0	0	0	0	0
OG0012177	1	1	1	0	0	0	0	0	0	0	0	0
OG0012179	1	1	1	0	0	0	0	0	0	0	0	0
OG0012183	0	1	1	1	0	0	0	0	0	0	0	0
OG0012184	1	1	1	0	0	0	0	0	0	0	0	0
OG0012185	1	1	1	0	0	0	0	0	0	0	0	0
OG0012186	0	1	1	1	0	0	0	0	0	0	0	0
OG0012187	1	1	1	0	0	0	0	0	0	0	0	0
OG0012188	1	1	1	0	0	0	0	0	0	0	0	0
OG0012190	1	1	1	0	0	0	0	0	0	0	0	0
OG0012194	1	1	1	0	0	0	0	0	0	0	0	0
OG0012195	1	1	1	0	0	0	0	0	0	0	0	0
OG0012196	0	1	1	0	0	0	0	0	0	1	0	0
OG0012197	1	1	1	0	0	0	0	0	0	0	0	0
OG0012199	0	1	1	0	0	0	0	0	0	1	0	0
OG0012200	1	1	1	0	0	0	0	0	0	0	0	0
OG0012203	0	1	1	1	0	0	0	0	0	0	0	0
OG0012204	0	1	1	1	0	0	0	0	0	0	0	0
OG0012205	1	1	1	0	0	0	0	0	0	0	0	0
OG0012206	1	0	1	1	0	0	0	0	0	0	0	0
OG0012207	1	1	1	0	0	0	0	0	0	0	0	0
OG0012209	1	0	1	0	0	0	0	0	0	1	0	0
OG0012210	1	1	1	0	0	0	0	0	0	0	0	0
OG0012212	1	1	1	0	0	0	0	0	0	0	0	0
OG0012213	1	1	1	0	0	0	0	0	0	0	0	0
OG0012215	0	1	1	1	0	0	0	0	0	0	0	0
OG0012217	1	1	1	0	0	0	0	0	0	0	0	0
OG0012221	0	0	1	2	0	0	0	0	0	0	0	0
OG0012223	1	1	1	0	0	0	0	0	0	0	0	0
OG0012224	1	1	1	0	0	0	0	0	0	0	0	0
OG0012226	0	1	1	0	0	1	0	0	0	0	0	0
OG0012227	1	0	1	0	0	0	0	0	0	1	0	0
OG0012228	1	1	1	0	0	0	0	0	0	0	0	0
OG0012229	0	1	1	0	0	0	0	0	0	1	0	0
OG0012231	1	1	1	0	0	0	0	0	0	0	0	0
OG0012232	0	1	1	0	0	0	0	1	0	0	0	0
OG0012234	0	1	1	1	0	0	0	0	0	0	0	0
OG0012236	1	1	1	0	0	0	0	0	0	0	0	0
OG0012238	1	1	1	0	0	0	0	0	0	0	0	0
OG0012240	1	1	1	0	0	0	0	0	0	0	0	0
OG0012241	1	1	1	0	0	0	0	0	0	0	0	0
OG0012242	1	1	1	0	0	0	0	0	0	0	0	0
OG0012243	0	1	1	0	0	0	0	0	0	1	0	0
OG0012244	0	1	1	1	0	0	0	0	0	0	0	0
OG0012245	1	1	1	0	0	0	0	0	0	0	0	0
OG0012246	0	1	1	0	0	1	0	0	0	0	0	0
OG0012247	2	0	1	0	0	0	0	0	0	0	0	0
OG0012248	1	1	1	0	0	0	0	0	0	0	0	0
OG0012249	1	1	1	0	0	0	0	0	0	0	0	0
OG0012250	1	1	1	0	0	0	0	0	0	0	0	0
OG0012252	0	1	1	1	0	0	0	0	0	0	0	0
OG0012256	0	1	1	0	0	0	0	0	0	1	0	0
OG0012258	0	1	1	0	0	0	0	0	0	1	0	0
OG0012259	0	0	1	0	0	2	0	0	0	0	0	0
OG0012260	1	1	1	0	0	0	0	0	0	0	0	0
OG0012261	0	0	1	0	0	0	0	0	0	2	0	0
OG0012262	1	1	1	0	0	0	0	0	0	0	0	0
OG0012265	1	0	1	1	0	0	0	0	0	0	0	0
OG0012266	1	1	1	0	0	0	0	0	0	0	0	0
OG0012267	1	1	1	0	0	0	0	0	0	0	0	0
OG0012268	2	0	1	0	0	0	0	0	0	0	0	0
OG0012269	1	1	1	0	0	0	0	0	0	0	0	0
OG0012274	1	1	1	0	0	0	0	0	0	0	0	0
OG0012275	0	0	1	2	0	0	0	0	0	0	0	0
OG0012277	0	0	1	2	0	0	0	0	0	0	0	0
OG0012282	1	1	1	0	0	0	0	0	0	0	0	0
OG0012283	1	1	1	0	0	0	0	0	0	0	0	0
OG0012288	0	1	1	1	0	0	0	0	0	0	0	0
OG0012290	1	1	1	0	0	0	0	0	0	0	0	0
OG0012291	1	1	1	0	0	0	0	0	0	0	0	0
OG0012294	1	0	1	0	0	0	0	0	0	1	0	0
OG0012303	0	0	0	2	0	0	0	0	0	1	0	0
OG0012307	0	1	0	0	0	0	0	0	0	2	0	0
OG0012310	0	0	0	2	0	0	0	0	0	1	0	0
OG0012314	0	0	0	1	0	0	0	0	0	2	0	0
OG0012317	0	1	0	0	0	0	0	0	0	2	0	0
OG0012320	0	0	0	1	0	1	0	0	0	1	0	0
OG0012321	0	0	0	1	0	0	0	0	0	2	0	0
OG0012324	0	0	0	1	0	0	0	0	0	2	0	0
OG0012326	0	0	0	1	0	0	0	1	0	1	0	0
OG0012338	0	0	0	2	0	0	0	0	0	1	0	0
OG0012341	0	1	0	0	0	0	0	1	0	1	0	0
OG0012343	2	0	0	0	0	0	0	0	0	1	0	0
OG0012344	0	0	0	1	0	0	0	1	0	1	0	0
OG0012347	1	0	0	1	0	0	0	0	0	1	0	0
OG0012348	1	0	0	1	0	0	0	0	0	1	0	0
OG0012349	1	0	0	1	0	0	0	0	0	1	0	0
OG0012351	0	1	0	0	0	0	0	0	0	2	0	0
OG0012352	1	0	0	1	0	0	0	0	0	1	0	0
OG0012356	0	0	0	2	0	0	0	0	0	1	0	0
OG0012357	0	0	0	2	0	0	0	0	0	1	0	0
OG0012359	0	0	0	2	0	0	0	0	0	1	0	0
OG0012362	0	0	0	1	0	0	0	0	0	2	0	0
OG0012364	0	0	0	1	0	0	0	0	0	2	0	0
OG0012366	0	0	0	2	0	0	0	0	0	1	0	0
OG0012369	1	0	0	0	0	0	0	0	0	2	0	0
OG0012375	0	0	0	2	0	0	0	0	0	1	0	0
OG0012376	0	1	0	0	0	0	0	0	0	2	0	0
OG0012377	0	0	0	2	0	0	0	0	0	1	0	0
OG0012378	0	0	0	1	0	1	0	0	0	1	0	0
OG0012380	0	0	0	1	0	0	0	0	0	2	0	0
OG0012383	0	0	0	1	0	0	0	0	0	2	0	0
OG0012387	1	0	0	1	0	0	0	0	0	1	0	0
OG0012388	0	0	0	1	0	0	0	0	0	2	0	0
OG0012389	0	0	0	1	0	0	0	0	0	2	0	0
OG0012390	0	0	0	1	0	0	0	0	0	2	0	0
OG0012392	0	0	0	2	0	0	0	0	0	1	0	0
OG0012393	0	0	0	2	0	0	0	0	0	1	0	0
OG0012395	0	0	0	2	0	0	0	0	0	1	0	0
OG0012409	0	0	0	1	0	0	0	2	0	0	0	0
OG0012411	0	0	0	2	0	0	0	1	0	0	0	0
OG0012414	1	1	0	0	0	0	0	1	0	0	0	0
OG0012424	0	0	0	2	0	0	0	1	0	0	0	0
OG0012426	0	0	0	2	0	0	0	1	0	0	0	0
OG0012428	0	1	0	1	0	1	0	0	0	0	0	0
OG0012431	0	1	0	2	0	0	0	0	0	0	0	0
OG0012432	1	1	0	1	0	0	0	0	0	0	0	0
OG0012433	0	1	0	1	0	1	0	0	0	0	0	0
OG0012435	0	2	0	1	0	0	0	0	0	0	0	0
OG0012437	1	2	0	0	0	0	0	0	0	0	0	0
OG0012439	1	1	0	1	0	0	0	0	0	0	0	0
OG0012442	2	1	0	0	0	0	0	0	0	0	0	0
OG0012445	0	1	0	2	0	0	0	0	0	0	0	0
OG0012446	0	1	0	0	0	2	0	0	0	0	0	0
OG0012447	2	1	0	0	0	0	0	0	0	0	0	0
OG0012448	0	2	0	1	0	0	0	0	0	0	0	0
OG0012478	2	0	0	1	0	0	0	0	0	0	0	0
OG0012487	1	0	0	2	0	0	0	0	0	0	0	0
OG0012500	2	0	0	1	0	0	0	0	0	0	0	0
OG0012505	2	0	0	1	0	0	0	0	0	0	0	0
OG0012583	1	0	0	0	0	2	0	0	0	0	0	0
OG0012768	0	0	0	1	0	0	0	0	0	0	1	0
OG0012812	0	1	0	0	0	0	0	0	0	0	1	0
OG0012821	0	0	0	1	0	0	0	0	0	0	1	0
OG0012827	0	0	0	1	0	0	0	0	0	0	1	0
OG0012829	0	0	0	1	0	0	0	0	0	0	1	0
OG0012848	1	0	0	0	0	0	0	0	0	0	1	0
OG0012876	0	0	0	1	0	0	0	0	0	0	1	0
OG0012880	0	1	0	0	0	0	0	0	0	0	1	0
OG0012884	0	1	0	0	0	0	0	0	0	0	1	0
OG0012892	0	0	0	1	0	0	0	0	0	0	1	0
OG0012894	0	0	0	1	0	0	0	0	0	0	1	0
OG0012895	0	0	0	1	0	0	0	0	0	0	1	0
OG0012906	0	0	0	1	0	0	0	0	0	0	1	0
OG0012927	1	0	0	0	0	0	0	0	0	0	1	0
OG0012949	0	0	0	1	0	0	0	0	0	0	1	0
OG0012954	0	0	0	1	0	0	0	0	0	0	1	0
OG0012958	1	0	0	0	0	0	0	0	0	0	1	0
OG0012970	0	0	0	1	0	0	0	0	0	0	1	0
OG0012989	0	1	0	0	0	0	0	0	0	0	1	0
OG0013008	0	0	0	1	0	0	0	0	0	0	1	0
OG0013022	0	0	0	1	0	0	0	0	0	0	1	0
OG0013031	0	0	1	0	0	0	0	0	0	0	1	0
OG0013047	0	1	0	0	0	0	0	0	0	0	1	0
OG0013076	0	0	0	1	0	0	0	0	0	0	1	0
OG0013092	1	0	0	0	0	0	1	0	0	0	0	0
OG0013158	0	0	1	0	0	0	1	0	0	0	0	0
OG0013188	1	0	0	0	0	0	1	0	0	0	0	0
OG0013203	0	0	1	0	0	0	1	0	0	0	0	0
OG0013328	1	0	0	0	0	0	0	0	0	0	0	1
OG0013330	0	0	0	1	0	0	0	0	0	0	0	1
OG0013332	0	0	0	1	0	0	0	0	0	0	0	1
OG0013353	1	0	0	0	0	0	0	0	0	0	0	1
OG0013357	0	0	0	1	0	0	0	0	0	0	0	1
OG0013358	1	0	0	0	0	0	0	0	0	0	0	1
OG0013363	1	0	0	0	0	0	0	0	0	0	0	1
OG0013365	0	0	0	1	0	0	0	0	0	0	0	1
OG0013366	0	1	0	0	0	0	0	0	0	0	0	1
OG0013376	0	0	0	1	0	0	0	0	0	0	0	1
OG0013532	0	1	0	0	0	0	0	0	1	0	0	0
OG0013944	0	1	0	0	0	0	0	0	1	0	0	0
OG0014028	0	0	0	1	0	0	0	0	1	0	0	0
OG0014098	1	0	0	0	0	0	0	0	1	0	0	0
OG0014336	0	0	0	1	0	0	0	0	1	0	0	0
OG0014469	0	0	1	0	0	0	0	0	1	0	0	0
OG0014618	1	0	1	0	0	0	0	0	0	0	0	0
OG0014661	1	0	1	0	0	0	0	0	0	0	0	0
OG0014688	1	0	1	0	0	0	0	0	0	0	0	0
OG0014693	1	0	1	0	0	0	0	0	0	0	0	0
OG0014733	0	0	1	1	0	0	0	0	0	0	0	0
OG0014748	0	0	1	0	0	0	0	0	0	1	0	0
OG0014765	0	0	1	0	0	0	0	1	0	0	0	0
OG0014843	0	0	1	1	0	0	0	0	0	0	0	0
OG0014848	1	0	1	0	0	0	0	0	0	0	0	0
OG0014851	0	0	1	1	0	0	0	0	0	0	0	0
OG0014853	0	0	1	0	0	0	0	1	0	0	0	0
OG0014869	0	0	1	1	0	0	0	0	0	0	0	0
OG0014873	1	0	1	0	0	0	0	0	0	0	0	0
OG0014878	0	0	1	1	0	0	0	0	0	0	0	0
OG0014887	1	0	1	0	0	0	0	0	0	0	0	0
OG0014905	0	0	1	0	0	1	0	0	0	0	0	0
OG0014919	1	0	1	0	0	0	0	0	0	0	0	0
OG0014926	0	0	1	0	0	0	0	0	0	1	0	0
OG0014963	0	0	1	1	0	0	0	0	0	0	0	0
OG0014969	0	0	1	1	0	0	0	0	0	0	0	0
OG0014970	0	0	1	1	0	0	0	0	0	0	0	0
OG0015000	1	0	1	0	0	0	0	0	0	0	0	0
OG0015005	0	0	1	1	0	0	0	0	0	0	0	0
OG0015027	1	0	1	0	0	0	0	0	0	0	0	0
OG0015059	1	0	1	0	0	0	0	0	0	0	0	0
OG0015060	1	0	1	0	0	0	0	0	0	0	0	0
OG0015063	0	0	1	1	0	0	0	0	0	0	0	0
OG0015069	0	0	1	1	0	0	0	0	0	0	0	0
OG0015101	0	0	1	1	0	0	0	0	0	0	0	0
OG0015113	0	0	1	1	0	0	0	0	0	0	0	0
OG0015125	1	0	1	0	0	0	0	0	0	0	0	0
OG0015137	1	0	1	0	0	0	0	0	0	0	0	0
OG0015140	0	0	1	0	0	0	0	0	0	1	0	0
OG0015182	0	0	1	1	0	0	0	0	0	0	0	0
OG0015208	0	0	1	1	0	0	0	0	0	0	0	0
OG0015218	0	0	1	1	0	0	0	0	0	0	0	0
OG0015274	0	0	0	1	0	0	0	0	0	1	0	0
OG0015284	1	0	0	0	0	0	0	0	0	1	0	0
OG0015289	0	0	0	1	0	0	0	0	0	1	0	0
OG0015291	1	0	0	0	0	0	0	0	0	1	0	0
OG0015293	0	0	0	1	0	0	0	0	0	1	0	0
OG0015300	0	0	0	1	0	0	0	0	0	1	0	0
OG0015304	0	0	0	1	0	0	0	0	0	1	0	0
OG0015311	0	0	0	1	0	0	0	0	0	1	0	0
OG0015312	0	0	0	1	0	0	0	0	0	1	0	0
OG0015314	1	0	0	0	0	0	0	0	0	1	0	0
OG0015326	1	0	0	0	0	0	0	0	0	1	0	0
OG0015332	0	0	0	1	0	0	0	0	0	1	0	0
OG0015338	0	0	0	1	0	0	0	0	0	1	0	0
OG0015341	0	0	0	1	0	0	0	0	0	1	0	0
OG0015342	0	0	0	1	0	0	0	0	0	1	0	0
OG0015343	0	0	0	1	0	0	0	0	0	1	0	0
OG0015346	0	0	0	1	0	0	0	0	0	1	0	0
OG0015349	0	0	0	1	0	0	0	0	0	1	0	0
OG0015351	1	0	0	0	0	0	0	0	0	1	0	0
OG0015360	0	0	0	1	0	0	0	0	0	1	0	0
OG0015373	0	0	0	1	0	0	0	0	0	1	0	0
OG0015384	1	0	0	0	0	0	0	0	0	1	0	0
OG0015390	0	0	0	1	0	0	0	0	0	1	0	0
OG0015391	0	0	0	1	0	0	0	0	0	1	0	0
OG0015394	0	0	0	1	0	0	0	0	0	1	0	0
OG0015396	0	0	0	1	0	0	0	0	0	1	0	0
OG0015397	0	1	0	0	0	0	0	0	0	1	0	0
OG0015419	0	0	0	1	0	0	0	1	0	0	0	0
OG0015425	0	0	0	1	0	0	0	1	0	0	0	0
OG0015428	1	0	0	0	0	0	0	1	0	0	0	0
OG0015438	0	0	0	1	0	0	0	1	0	0	0	0
OG0015439	1	0	0	0	0	0	0	1	0	0	0	0
OG0015444	1	0	0	0	0	0	0	1	0	0	0	0
OG0015461	0	1	0	1	0	0	0	0	0	0	0	0
OG0015462	1	1	0	0	0	0	0	0	0	0	0	0
OG0015465	1	1	0	0	0	0	0	0	0	0	0	0
OG0015466	0	1	0	0	0	1	0	0	0	0	0	0
OG0015467	1	1	0	0	0	0	0	0	0	0	0	0
OG0015469	0	1	0	1	0	0	0	0	0	0	0	0
OG0015470	1	1	0	0	0	0	0	0	0	0	0	0
OG0015471	0	1	0	1	0	0	0	0	0	0	0	0
OG0015472	1	1	0	0	0	0	0	0	0	0	0	0
OG0015473	1	1	0	0	0	0	0	0	0	0	0	0
OG0015474	0	1	0	1	0	0	0	0	0	0	0	0
OG0015475	1	1	0	0	0	0	0	0	0	0	0	0
OG0015478	1	1	0	0	0	0	0	0	0	0	0	0
OG0015480	0	1	0	1	0	0	0	0	0	0	0	0
OG0015481	1	1	0	0	0	0	0	0	0	0	0	0
OG0015483	0	1	0	1	0	0	0	0	0	0	0	0
OG0015484	1	1	0	0	0	0	0	0	0	0	0	0
OG0015485	0	1	0	1	0	0	0	0	0	0	0	0
OG0015486	1	1	0	0	0	0	0	0	0	0	0	0
OG0015487	1	1	0	0	0	0	0	0	0	0	0	0
OG0015489	1	1	0	0	0	0	0	0	0	0	0	0
OG0015490	1	1	0	0	0	0	0	0	0	0	0	0
OG0015491	1	1	0	0	0	0	0	0	0	0	0	0
OG0015492	1	1	0	0	0	0	0	0	0	0	0	0
OG0015493	1	1	0	0	0	0	0	0	0	0	0	0
OG0015494	1	1	0	0	0	0	0	0	0	0	0	0
OG0015495	1	1	0	0	0	0	0	0	0	0	0	0
OG0015496	1	1	0	0	0	0	0	0	0	0	0	0
OG0015497	1	1	0	0	0	0	0	0	0	0	0	0
OG0015498	1	1	0	0	0	0	0	0	0	0	0	0
OG0015499	0	1	0	1	0	0	0	0	0	0	0	0
OG0015500	1	1	0	0	0	0	0	0	0	0	0	0
OG0015543	1	0	0	1	0	0	0	0	0	0	0	0
OG0015580	1	0	0	1	0	0	0	0	0	0	0	0
OG0015587	1	0	0	1	0	0	0	0	0	0	0	0
OG0015592	1	0	0	1	0	0	0	0	0	0	0	0
OG0015599	1	0	0	1	0	0	0	0	0	0	0	0
OG0015616	1	0	0	1	0	0	0	0	0	0	0	0
OG0015626	1	0	0	1	0	0	0	0	0	0	0	0
