# Supplementary material for: Tracing animal genomic evolution with the chromosomal-level assembly of the freshwater sponge Ephydatia muelleri
Source: Nat Commun. 2020 Jul 27;11:3676. doi: 10.1038/s41467-020-17397-w (PMC7385117; doi:10.1038/s41467-020-17397-w)
Supplement: Supplementary file 9 — Supplementary Data 5 [file 41467_2020_17397_MOESM9_ESM.zip › Supplementary_Data_5_gain_loss_analyses_lists/Loss_Analysis/porosis_losses/MissingCtenophore_and_nem_and_chordate]

OG0000017	0	100	1	1	126	65	55	0	0	0	0	0
OG0000035	0	12	3	54	77	34	54	0	0	0	0	0
OG0000110	3	0	0	0	13	77	31	0	0	0	0	0
OG0000144	0	7	2	19	18	64	0	0	0	0	0	0
OG0000205	1	0	0	4	45	15	25	0	0	0	0	0
OG0000255	1	0	0	2	72	1	1	0	0	0	0	0
OG0000313	0	2	61	0	0	0	6	0	0	0	0	0
OG0000320	2	0	0	0	8	17	41	0	0	0	0	0
OG0000327	0	3	5	3	0	0	56	0	0	0	0	0
OG0000397	0	1	1	23	0	18	15	0	0	0	0	0
OG0000501	0	25	0	4	0	0	21	0	0	0	0	0
OG0000701	3	5	27	1	1	1	3	0	0	0	0	0
OG0000799	1	0	0	0	15	10	12	0	0	0	0	0
OG0000885	0	0	1	1	1	30	3	0	0	0	0	0
OG0000887	0	1	2	0	19	13	1	0	0	0	0	0
OG0000888	0	4	5	27	0	0	0	0	0	0	0	0
OG0001014	0	2	6	9	1	9	6	0	0	0	0	0
OG0001080	0	2	0	17	3	8	2	0	0	0	0	0
OG0001088	6	0	0	0	0	26	0	0	0	0	0	0
OG0001198	0	1	0	0	12	10	7	0	0	0	0	0
OG0001269	0	2	3	11	9	4	0	0	0	0	0	0
OG0001338	0	4	2	8	3	6	5	0	0	0	0	0
OG0001341	0	1	0	0	27	0	0	0	0	0	0	0
OG0001422	1	2	4	2	6	3	9	0	0	0	0	0
OG0001621	0	2	2	16	1	3	1	0	0	0	0	0
OG0001628	0	1	0	23	1	0	0	0	0	0	0	0
OG0001632	15	0	0	0	2	8	0	0	0	0	0	0
OG0001738	0	0	1	15	0	8	0	0	0	0	0	0
OG0001739	0	1	1	1	1	20	0	0	0	0	0	0
OG0001862	9	8	0	2	1	3	0	0	0	0	0	0
OG0002011	1	3	4	1	1	1	11	0	0	0	0	0
OG0002012	0	0	2	15	1	3	1	0	0	0	0	0
OG0002017	1	0	0	6	0	13	2	0	0	0	0	0
OG0002184	0	0	1	20	0	0	0	0	0	0	0	0
OG0002362	0	7	8	0	0	0	5	0	0	0	0	0
OG0002368	2	1	2	7	3	1	4	0	0	0	0	0
OG0002371	0	2	1	1	1	10	5	0	0	0	0	0
OG0002385	0	1	1	18	0	0	0	0	0	0	0	0
OG0002602	1	3	2	5	2	4	2	0	0	0	0	0
OG0002606	0	1	4	2	3	8	1	0	0	0	0	0
OG0002618	0	1	1	17	0	0	0	0	0	0	0	0
OG0002621	0	1	0	0	18	0	0	0	0	0	0	0
OG0002909	0	0	2	0	0	0	16	0	0	0	0	0
OG0002910	1	1	1	10	1	2	2	0	0	0	0	0
OG0002925	0	1	1	3	5	4	4	0	0	0	0	0
OG0002933	0	1	1	16	0	0	0	0	0	0	0	0
OG0003251	1	1	1	7	4	2	1	0	0	0	0	0
OG0003261	0	1	1	9	1	4	1	0	0	0	0	0
OG0003265	0	1	2	2	1	11	0	0	0	0	0	0
OG0003268	0	1	0	6	0	10	0	0	0	0	0	0
OG0003688	1	0	0	1	0	0	14	0	0	0	0	0
OG0003689	1	0	1	0	2	7	5	0	0	0	0	0
OG0003693	1	0	0	0	7	2	6	0	0	0	0	0
OG0003695	1	0	0	0	6	6	3	0	0	0	0	0
OG0003713	1	2	1	5	3	2	2	0	0	0	0	0
OG0003731	3	13	0	0	0	0	0	0	0	0	0	0
OG0004235	0	2	1	1	3	1	7	0	0	0	0	0
OG0004237	1	1	1	4	1	5	2	0	0	0	0	0
OG0004250	0	8	1	4	0	1	1	0	0	0	0	0
OG0004262	1	2	0	12	0	0	0	0	0	0	0	0
OG0004837	13	0	0	0	0	0	1	0	0	0	0	0
OG0004864	2	1	0	0	2	8	1	0	0	0	0	0
OG0005452	5	0	0	0	2	0	6	0	0	0	0	0
OG0005476	5	0	1	2	2	2	1	0	0	0	0	0
OG0005484	1	2	2	4	1	2	1	0	0	0	0	0
OG0005485	2	2	2	1	3	0	3	0	0	0	0	0
OG0005513	1	0	0	12	0	0	0	0	0	0	0	0
OG0006007	2	0	0	0	0	0	10	0	0	0	0	0
OG0006025	1	0	0	2	3	4	2	0	0	0	0	0
OG0006034	1	1	1	3	2	1	3	0	0	0	0	0
OG0006037	1	1	1	3	1	2	3	0	0	0	0	0
OG0006044	1	1	1	1	1	6	1	0	0	0	0	0
OG0006486	0	1	1	1	1	2	5	0	0	0	0	0
OG0006495	1	1	1	1	2	3	2	0	0	0	0	0
OG0006498	1	0	0	2	4	1	3	0	0	0	0	0
OG0006501	1	0	0	2	1	0	7	0	0	0	0	0
OG0006516	0	5	2	1	1	1	1	0	0	0	0	0
OG0006530	1	1	1	4	1	3	0	0	0	0	0	0
OG0006531	2	2	6	1	0	0	0	0	0	0	0	0
OG0006533	0	0	1	10	0	0	0	0	0	0	0	0
OG0006543	1	10	0	0	0	0	0	0	0	0	0	0
OG0006545	0	1	0	0	10	0	0	0	0	0	0	0
OG0006905	1	0	0	0	1	5	3	0	0	0	0	0
OG0006942	2	0	0	1	3	2	2	0	0	0	0	0
OG0006945	1	3	1	1	1	0	3	0	0	0	0	0
OG0006958	1	0	0	6	1	1	1	0	0	0	0	0
OG0007001	1	1	1	4	1	2	0	0	0	0	0	0
OG0007002	2	4	4	0	0	0	0	0	0	0	0	0
OG0007005	0	0	1	9	0	0	0	0	0	0	0	0
OG0007017	1	3	0	6	0	0	0	0	0	0	0	0
OG0007344	1	0	0	0	3	2	3	0	0	0	0	0
OG0007348	0	2	2	0	0	2	3	0	0	0	0	0
OG0007358	0	0	1	3	1	2	2	0	0	0	0	0
OG0007360	0	1	1	1	2	3	1	0	0	0	0	0
OG0007373	1	1	2	0	1	1	3	0	0	0	0	0
OG0007377	1	0	0	2	1	4	1	0	0	0	0	0
OG0007379	0	0	1	0	3	2	3	0	0	0	0	0
OG0007382	1	1	1	2	2	1	1	0	0	0	0	0
OG0007383	0	1	1	1	1	4	1	0	0	0	0	0
OG0007387	0	1	0	0	3	4	1	0	0	0	0	0
OG0007391	1	0	0	2	1	4	1	0	0	0	0	0
OG0007393	0	1	2	4	0	0	2	0	0	0	0	0
OG0007394	0	1	0	2	1	2	3	0	0	0	0	0
OG0007400	1	3	3	0	1	0	1	0	0	0	0	0
OG0007428	0	1	5	3	0	0	0	0	0	0	0	0
OG0007429	2	1	1	5	0	0	0	0	0	0	0	0
OG0007432	8	0	1	0	0	0	0	0	0	0	0	0
OG0007433	3	5	1	0	0	0	0	0	0	0	0	0
OG0007448	0	1	0	1	5	2	0	0	0	0	0	0
OG0007449	1	1	0	6	1	0	0	0	0	0	0	0
OG0007787	0	1	1	0	1	4	1	0	0	0	0	0
OG0007810	0	1	1	2	2	0	2	0	0	0	0	0
OG0007831	1	1	1	1	1	1	2	0	0	0	0	0
OG0007833	1	1	1	1	1	1	2	0	0	0	0	0
OG0007836	1	1	1	1	1	1	2	0	0	0	0	0
OG0007839	1	1	1	0	2	2	1	0	0	0	0	0
OG0007842	1	1	1	0	1	3	1	0	0	0	0	0
OG0007850	2	1	1	1	1	1	1	0	0	0	0	0
OG0007851	0	1	0	2	2	2	1	0	0	0	0	0
OG0007853	0	0	1	2	2	2	1	0	0	0	0	0
OG0007865	0	1	0	2	1	2	2	0	0	0	0	0
OG0007867	1	1	0	2	0	3	1	0	0	0	0	0
OG0007922	0	1	3	1	0	3	0	0	0	0	0	0
OG0007923	0	0	7	0	0	1	0	0	0	0	0	0
OG0007925	2	1	1	4	0	0	0	0	0	0	0	0
OG0007927	4	2	2	0	0	0	0	0	0	0	0	0
OG0007931	0	0	1	7	0	0	0	0	0	0	0	0
OG0007932	0	0	1	4	3	0	0	0	0	0	0	0
OG0007933	1	2	2	3	0	0	0	0	0	0	0	0
OG0007934	0	1	1	2	0	4	0	0	0	0	0	0
OG0007961	2	0	0	3	2	1	0	0	0	0	0	0
OG0007962	1	0	0	7	0	0	0	0	0	0	0	0
OG0007965	1	0	0	7	0	0	0	0	0	0	0	0
OG0007985	3	0	0	0	0	5	0	0	0	0	0	0
OG0008275	0	1	1	0	4	0	1	0	0	0	0	0
OG0008289	0	1	1	0	1	2	2	0	0	0	0	0
OG0008302	2	0	0	1	1	2	1	0	0	0	0	0
OG0008303	0	0	1	0	0	4	2	0	0	0	0	0
OG0008312	0	1	1	3	1	0	1	0	0	0	0	0
OG0008315	1	1	1	1	1	1	1	0	0	0	0	0
OG0008325	1	0	0	1	1	1	3	0	0	0	0	0
OG0008329	0	1	0	0	1	3	2	0	0	0	0	0
OG0008333	0	1	3	0	1	1	1	0	0	0	0	0
OG0008348	2	0	0	1	1	2	1	0	0	0	0	0
OG0008354	1	0	1	1	0	2	2	0	0	0	0	0
OG0008424	2	1	1	0	2	1	0	0	0	0	0	0
OG0008426	0	0	1	6	0	0	0	0	0	0	0	0
OG0008427	0	0	3	0	4	0	0	0	0	0	0	0
OG0008430	1	3	2	1	0	0	0	0	0	0	0	0
OG0008432	0	0	2	1	0	4	0	0	0	0	0	0
OG0008434	2	4	1	0	0	0	0	0	0	0	0	0
OG0008436	2	4	1	0	0	0	0	0	0	0	0	0
OG0008437	0	2	1	4	0	0	0	0	0	0	0	0
OG0008475	4	0	0	3	0	0	0	0	0	0	0	0
OG0008507	1	0	0	0	0	6	0	0	0	0	0	0
OG0008832	1	0	0	2	0	1	2	0	0	0	0	0
OG0008847	0	1	1	0	0	2	2	0	0	0	0	0
OG0008861	0	1	1	2	0	1	1	0	0	0	0	0
OG0008862	0	1	1	0	1	2	1	0	0	0	0	0
OG0008867	0	1	0	0	0	4	1	0	0	0	0	0
OG0008877	0	1	0	1	1	2	1	0	0	0	0	0
OG0008881	0	3	1	0	0	0	2	0	0	0	0	0
OG0008890	0	1	1	1	1	1	1	0	0	0	0	0
OG0008896	0	1	0	0	2	2	1	0	0	0	0	0
OG0008920	1	0	0	2	0	2	1	0	0	0	0	0
OG0008926	1	0	0	0	1	2	2	0	0	0	0	0
OG0008929	2	1	1	1	0	0	1	0	0	0	0	0
OG0008931	0	1	0	1	1	2	1	0	0	0	0	0
OG0008932	1	0	1	1	1	1	1	0	0	0	0	0
OG0008934	1	0	0	1	0	2	2	0	0	0	0	0
OG0009020	1	3	2	0	0	0	0	0	0	0	0	0
OG0009022	0	0	3	3	0	0	0	0	0	0	0	0
OG0009023	0	0	3	2	1	0	0	0	0	0	0	0
OG0009027	3	1	1	0	1	0	0	0	0	0	0	0
OG0009031	4	1	1	0	0	0	0	0	0	0	0	0
OG0009033	2	1	1	2	0	0	0	0	0	0	0	0
OG0009035	2	2	2	0	0	0	0	0	0	0	0	0
OG0009038	1	1	1	2	1	0	0	0	0	0	0	0
OG0009039	2	3	1	0	0	0	0	0	0	0	0	0
OG0009074	0	3	0	2	1	0	0	0	0	0	0	0
OG0009076	0	1	0	0	5	0	0	0	0	0	0	0
OG0009482	0	0	1	1	1	1	1	0	0	0	0	0
OG0009549	0	1	1	0	1	1	1	0	0	0	0	0
OG0009579	0	1	0	1	1	1	1	0	0	0	0	0
OG0009598	1	0	0	2	1	0	1	0	0	0	0	0
OG0009604	1	0	0	1	1	1	1	0	0	0	0	0
OG0009612	0	1	1	0	0	2	1	0	0	0	0	0
OG0009733	1	2	2	0	0	0	0	0	0	0	0	0
OG0009735	1	2	2	0	0	0	0	0	0	0	0	0
OG0009736	1	1	3	0	0	0	0	0	0	0	0	0
OG0009741	0	0	1	1	1	2	0	0	0	0	0	0
OG0009743	1	2	2	0	0	0	0	0	0	0	0	0
OG0009748	0	0	1	0	3	1	0	0	0	0	0	0
OG0009751	0	0	1	4	0	0	0	0	0	0	0	0
OG0009753	0	0	1	4	0	0	0	0	0	0	0	0
OG0009754	2	1	2	0	0	0	0	0	0	0	0	0
OG0009757	0	0	1	1	1	2	0	0	0	0	0	0
OG0009759	0	1	1	0	1	2	0	0	0	0	0	0
OG0009760	0	2	1	2	0	0	0	0	0	0	0	0
OG0009761	0	3	1	1	0	0	0	0	0	0	0	0
OG0009767	1	1	2	1	0	0	0	0	0	0	0	0
OG0009770	0	1	1	3	0	0	0	0	0	0	0	0
OG0009771	0	2	1	1	1	0	0	0	0	0	0	0
OG0009772	4	0	1	0	0	0	0	0	0	0	0	0
OG0009812	0	1	0	4	0	0	0	0	0	0	0	0
OG0009813	0	1	0	0	1	3	0	0	0	0	0	0
OG0009814	0	1	0	2	1	1	0	0	0	0	0	0
OG0009815	4	1	0	0	0	0	0	0	0	0	0	0
OG0009816	0	1	0	0	1	3	0	0	0	0	0	0
OG0009845	1	0	0	0	2	2	0	0	0	0	0	0
OG0010256	1	0	0	0	1	1	1	0	0	0	0	0
OG0010259	0	0	1	0	0	0	3	0	0	0	0	0
OG0010308	1	0	0	0	1	1	1	0	0	0	0	0
OG0010323	1	0	0	1	1	0	1	0	0	0	0	0
OG0010332	0	1	0	0	1	1	1	0	0	0	0	0
OG0010380	1	0	0	1	1	0	1	0	0	0	0	0
OG0010403	0	0	1	0	0	2	1	0	0	0	0	0
OG0010406	0	1	1	1	0	0	1	0	0	0	0	0
OG0010416	0	2	1	0	0	0	1	0	0	0	0	0
OG0010436	1	0	0	0	1	1	1	0	0	0	0	0
OG0010460	1	2	0	0	0	0	1	0	0	0	0	0
OG0010500	0	1	0	0	0	1	2	0	0	0	0	0
OG0010502	0	1	1	0	0	0	2	0	0	0	0	0
OG0010513	0	1	0	0	2	0	1	0	0	0	0	0
OG0010684	2	1	1	0	0	0	0	0	0	0	0	0
OG0010685	0	0	1	3	0	0	0	0	0	0	0	0
OG0010686	0	0	1	3	0	0	0	0	0	0	0	0
OG0010687	1	1	2	0	0	0	0	0	0	0	0	0
OG0010692	1	2	1	0	0	0	0	0	0	0	0	0
OG0010694	1	1	1	1	0	0	0	0	0	0	0	0
OG0010698	0	1	1	2	0	0	0	0	0	0	0	0
OG0010700	1	1	1	1	0	0	0	0	0	0	0	0
OG0010701	1	2	1	0	0	0	0	0	0	0	0	0
OG0010703	1	1	1	1	0	0	0	0	0	0	0	0
OG0010708	0	2	1	1	0	0	0	0	0	0	0	0
OG0010709	0	1	1	0	1	1	0	0	0	0	0	0
OG0010710	0	1	2	0	1	0	0	0	0	0	0	0
OG0010711	0	1	1	2	0	0	0	0	0	0	0	0
OG0010712	1	2	1	0	0	0	0	0	0	0	0	0
OG0010713	1	1	1	1	0	0	0	0	0	0	0	0
OG0010714	0	1	2	1	0	0	0	0	0	0	0	0
OG0010719	1	1	1	0	1	0	0	0	0	0	0	0
OG0010722	1	2	1	0	0	0	0	0	0	0	0	0
OG0010724	0	1	2	0	0	1	0	0	0	0	0	0
OG0010725	1	1	1	0	1	0	0	0	0	0	0	0
OG0010727	1	1	1	0	1	0	0	0	0	0	0	0
OG0010728	1	1	1	1	0	0	0	0	0	0	0	0
OG0010729	1	2	1	0	0	0	0	0	0	0	0	0
OG0010731	1	1	1	1	0	0	0	0	0	0	0	0
OG0010734	1	2	1	0	0	0	0	0	0	0	0	0
OG0010736	0	2	1	1	0	0	0	0	0	0	0	0
OG0010737	1	2	1	0	0	0	0	0	0	0	0	0
OG0010738	0	1	1	1	1	0	0	0	0	0	0	0
OG0010739	1	1	1	1	0	0	0	0	0	0	0	0
OG0010740	2	1	1	0	0	0	0	0	0	0	0	0
OG0010743	1	1	1	0	1	0	0	0	0	0	0	0
OG0010745	1	1	1	1	0	0	0	0	0	0	0	0
OG0010746	1	1	1	1	0	0	0	0	0	0	0	0
OG0010747	1	1	1	1	0	0	0	0	0	0	0	0
OG0010748	1	1	1	1	0	0	0	0	0	0	0	0
OG0010749	2	1	1	0	0	0	0	0	0	0	0	0
OG0010751	2	1	1	0	0	0	0	0	0	0	0	0
OG0010819	0	2	0	2	0	0	0	0	0	0	0	0
OG0010820	3	1	0	0	0	0	0	0	0	0	0	0
OG0010821	0	1	0	3	0	0	0	0	0	0	0	0
OG0010824	1	1	0	0	1	1	0	0	0	0	0	0
OG0010826	0	2	0	2	0	0	0	0	0	0	0	0
OG0010827	2	1	0	1	0	0	0	0	0	0	0	0
OG0010828	0	2	0	2	0	0	0	0	0	0	0	0
OG0010829	2	2	0	0	0	0	0	0	0	0	0	0
OG0010894	1	0	0	1	0	2	0	0	0	0	0	0
OG0010932	2	0	0	0	0	2	0	0	0	0	0	0
OG0011471	1	0	0	0	0	1	1	0	0	0	0	0
OG0011538	0	1	1	0	0	0	1	0	0	0	0	0
OG0011563	0	0	1	0	1	0	1	0	0	0	0	0
OG0011582	0	1	0	0	0	0	2	0	0	0	0	0
OG0011681	0	0	1	0	0	1	1	0	0	0	0	0
OG0011704	0	0	1	1	0	0	1	0	0	0	0	0
OG0011718	0	1	0	0	0	0	2	0	0	0	0	0
OG0011733	0	0	1	0	0	0	2	0	0	0	0	0
OG0011739	1	0	0	0	1	0	1	0	0	0	0	0
OG0011740	0	1	1	0	0	0	1	0	0	0	0	0
OG0011745	0	1	1	0	0	0	1	0	0	0	0	0
OG0011747	0	1	0	0	1	0	1	0	0	0	0	0
OG0012137	1	1	1	0	0	0	0	0	0	0	0	0
OG0012139	0	1	1	1	0	0	0	0	0	0	0	0
OG0012140	1	1	1	0	0	0	0	0	0	0	0	0
OG0012143	1	1	1	0	0	0	0	0	0	0	0	0
OG0012144	1	1	1	0	0	0	0	0	0	0	0	0
OG0012145	1	1	1	0	0	0	0	0	0	0	0	0
OG0012147	1	1	1	0	0	0	0	0	0	0	0	0
OG0012148	0	1	1	1	0	0	0	0	0	0	0	0
OG0012150	1	1	1	0	0	0	0	0	0	0	0	0
OG0012152	1	1	1	0	0	0	0	0	0	0	0	0
OG0012155	0	0	1	1	1	0	0	0	0	0	0	0
OG0012156	0	1	1	1	0	0	0	0	0	0	0	0
OG0012158	0	1	1	0	1	0	0	0	0	0	0	0
OG0012161	1	1	1	0	0	0	0	0	0	0	0	0
OG0012162	1	1	1	0	0	0	0	0	0	0	0	0
OG0012164	0	1	1	1	0	0	0	0	0	0	0	0
OG0012167	0	1	1	1	0	0	0	0	0	0	0	0
OG0012170	1	1	1	0	0	0	0	0	0	0	0	0
OG0012171	1	1	1	0	0	0	0	0	0	0	0	0
OG0012173	1	1	1	0	0	0	0	0	0	0	0	0
OG0012176	1	0	1	1	0	0	0	0	0	0	0	0
OG0012177	1	1	1	0	0	0	0	0	0	0	0	0
OG0012179	1	1	1	0	0	0	0	0	0	0	0	0
OG0012183	0	1	1	1	0	0	0	0	0	0	0	0
OG0012184	1	1	1	0	0	0	0	0	0	0	0	0
OG0012185	1	1	1	0	0	0	0	0	0	0	0	0
OG0012186	0	1	1	1	0	0	0	0	0	0	0	0
OG0012187	1	1	1	0	0	0	0	0	0	0	0	0
OG0012188	1	1	1	0	0	0	0	0	0	0	0	0
OG0012190	1	1	1	0	0	0	0	0	0	0	0	0
OG0012192	0	1	1	0	1	0	0	0	0	0	0	0
OG0012194	1	1	1	0	0	0	0	0	0	0	0	0
OG0012195	1	1	1	0	0	0	0	0	0	0	0	0
OG0012197	1	1	1	0	0	0	0	0	0	0	0	0
OG0012200	1	1	1	0	0	0	0	0	0	0	0	0
OG0012203	0	1	1	1	0	0	0	0	0	0	0	0
OG0012204	0	1	1	1	0	0	0	0	0	0	0	0
OG0012205	1	1	1	0	0	0	0	0	0	0	0	0
OG0012206	1	0	1	1	0	0	0	0	0	0	0	0
OG0012207	1	1	1	0	0	0	0	0	0	0	0	0
OG0012210	1	1	1	0	0	0	0	0	0	0	0	0
OG0012212	1	1	1	0	0	0	0	0	0	0	0	0
OG0012213	1	1	1	0	0	0	0	0	0	0	0	0
OG0012215	0	1	1	1	0	0	0	0	0	0	0	0
OG0012217	1	1	1	0	0	0	0	0	0	0	0	0
OG0012221	0	0	1	2	0	0	0	0	0	0	0	0
OG0012223	1	1	1	0	0	0	0	0	0	0	0	0
OG0012224	1	1	1	0	0	0	0	0	0	0	0	0
OG0012226	0	1	1	0	0	1	0	0	0	0	0	0
OG0012228	1	1	1	0	0	0	0	0	0	0	0	0
OG0012231	1	1	1	0	0	0	0	0	0	0	0	0
OG0012234	0	1	1	1	0	0	0	0	0	0	0	0
OG0012236	1	1	1	0	0	0	0	0	0	0	0	0
OG0012238	1	1	1	0	0	0	0	0	0	0	0	0
OG0012240	1	1	1	0	0	0	0	0	0	0	0	0
OG0012241	1	1	1	0	0	0	0	0	0	0	0	0
OG0012242	1	1	1	0	0	0	0	0	0	0	0	0
OG0012244	0	1	1	1	0	0	0	0	0	0	0	0
OG0012245	1	1	1	0	0	0	0	0	0	0	0	0
OG0012246	0	1	1	0	0	1	0	0	0	0	0	0
OG0012247	2	0	1	0	0	0	0	0	0	0	0	0
OG0012248	1	1	1	0	0	0	0	0	0	0	0	0
OG0012249	1	1	1	0	0	0	0	0	0	0	0	0
OG0012250	1	1	1	0	0	0	0	0	0	0	0	0
OG0012252	0	1	1	1	0	0	0	0	0	0	0	0
OG0012255	0	1	1	0	1	0	0	0	0	0	0	0
OG0012259	0	0	1	0	0	2	0	0	0	0	0	0
OG0012260	1	1	1	0	0	0	0	0	0	0	0	0
OG0012262	1	1	1	0	0	0	0	0	0	0	0	0
OG0012265	1	0	1	1	0	0	0	0	0	0	0	0
OG0012266	1	1	1	0	0	0	0	0	0	0	0	0
OG0012267	1	1	1	0	0	0	0	0	0	0	0	0
OG0012268	2	0	1	0	0	0	0	0	0	0	0	0
OG0012269	1	1	1	0	0	0	0	0	0	0	0	0
OG0012274	1	1	1	0	0	0	0	0	0	0	0	0
OG0012275	0	0	1	2	0	0	0	0	0	0	0	0
OG0012277	0	0	1	2	0	0	0	0	0	0	0	0
OG0012280	0	1	1	0	1	0	0	0	0	0	0	0
OG0012282	1	1	1	0	0	0	0	0	0	0	0	0
OG0012283	1	1	1	0	0	0	0	0	0	0	0	0
OG0012288	0	1	1	1	0	0	0	0	0	0	0	0
OG0012290	1	1	1	0	0	0	0	0	0	0	0	0
OG0012291	1	1	1	0	0	0	0	0	0	0	0	0
OG0012296	0	1	1	0	1	0	0	0	0	0	0	0
OG0012297	0	1	1	0	1	0	0	0	0	0	0	0
OG0012428	0	1	0	1	0	1	0	0	0	0	0	0
OG0012431	0	1	0	2	0	0	0	0	0	0	0	0
OG0012432	1	1	0	1	0	0	0	0	0	0	0	0
OG0012433	0	1	0	1	0	1	0	0	0	0	0	0
OG0012434	0	1	0	0	1	1	0	0	0	0	0	0
OG0012435	0	2	0	1	0	0	0	0	0	0	0	0
OG0012437	1	2	0	0	0	0	0	0	0	0	0	0
OG0012439	1	1	0	1	0	0	0	0	0	0	0	0
OG0012441	1	1	0	0	1	0	0	0	0	0	0	0
OG0012442	2	1	0	0	0	0	0	0	0	0	0	0
OG0012445	0	1	0	2	0	0	0	0	0	0	0	0
OG0012446	0	1	0	0	0	2	0	0	0	0	0	0
OG0012447	2	1	0	0	0	0	0	0	0	0	0	0
OG0012448	0	2	0	1	0	0	0	0	0	0	0	0
OG0012478	2	0	0	1	0	0	0	0	0	0	0	0
OG0012487	1	0	0	2	0	0	0	0	0	0	0	0
OG0012500	2	0	0	1	0	0	0	0	0	0	0	0
OG0012505	2	0	0	1	0	0	0	0	0	0	0	0
OG0012583	1	0	0	0	0	2	0	0	0	0	0	0
OG0012701	1	0	0	0	1	1	0	0	0	0	0	0
OG0012754	1	0	0	0	2	0	0	0	0	0	0	0
OG0013092	1	0	0	0	0	0	1	0	0	0	0	0
OG0013158	0	0	1	0	0	0	1	0	0	0	0	0
OG0013188	1	0	0	0	0	0	1	0	0	0	0	0
OG0013203	0	0	1	0	0	0	1	0	0	0	0	0
OG0014618	1	0	1	0	0	0	0	0	0	0	0	0
OG0014661	1	0	1	0	0	0	0	0	0	0	0	0
OG0014688	1	0	1	0	0	0	0	0	0	0	0	0
OG0014693	1	0	1	0	0	0	0	0	0	0	0	0
OG0014717	0	0	1	0	1	0	0	0	0	0	0	0
OG0014733	0	0	1	1	0	0	0	0	0	0	0	0
OG0014820	0	0	1	0	1	0	0	0	0	0	0	0
OG0014831	0	0	1	0	1	0	0	0	0	0	0	0
OG0014840	0	0	1	0	1	0	0	0	0	0	0	0
OG0014843	0	0	1	1	0	0	0	0	0	0	0	0
OG0014848	1	0	1	0	0	0	0	0	0	0	0	0
OG0014851	0	0	1	1	0	0	0	0	0	0	0	0
OG0014869	0	0	1	1	0	0	0	0	0	0	0	0
OG0014873	1	0	1	0	0	0	0	0	0	0	0	0
OG0014878	0	0	1	1	0	0	0	0	0	0	0	0
OG0014887	1	0	1	0	0	0	0	0	0	0	0	0
OG0014905	0	0	1	0	0	1	0	0	0	0	0	0
OG0014919	1	0	1	0	0	0	0	0	0	0	0	0
OG0014963	0	0	1	1	0	0	0	0	0	0	0	0
OG0014969	0	0	1	1	0	0	0	0	0	0	0	0
OG0014970	0	0	1	1	0	0	0	0	0	0	0	0
OG0015000	1	0	1	0	0	0	0	0	0	0	0	0
OG0015005	0	0	1	1	0	0	0	0	0	0	0	0
OG0015027	1	0	1	0	0	0	0	0	0	0	0	0
OG0015059	1	0	1	0	0	0	0	0	0	0	0	0
OG0015060	1	0	1	0	0	0	0	0	0	0	0	0
OG0015063	0	0	1	1	0	0	0	0	0	0	0	0
OG0015069	0	0	1	1	0	0	0	0	0	0	0	0
OG0015101	0	0	1	1	0	0	0	0	0	0	0	0
OG0015113	0	0	1	1	0	0	0	0	0	0	0	0
OG0015125	1	0	1	0	0	0	0	0	0	0	0	0
OG0015137	1	0	1	0	0	0	0	0	0	0	0	0
OG0015182	0	0	1	1	0	0	0	0	0	0	0	0
OG0015208	0	0	1	1	0	0	0	0	0	0	0	0
OG0015218	0	0	1	1	0	0	0	0	0	0	0	0
OG0015461	0	1	0	1	0	0	0	0	0	0	0	0
OG0015462	1	1	0	0	0	0	0	0	0	0	0	0
OG0015465	1	1	0	0	0	0	0	0	0	0	0	0
OG0015466	0	1	0	0	0	1	0	0	0	0	0	0
OG0015467	1	1	0	0	0	0	0	0	0	0	0	0
OG0015468	0	1	0	0	1	0	0	0	0	0	0	0
OG0015469	0	1	0	1	0	0	0	0	0	0	0	0
OG0015470	1	1	0	0	0	0	0	0	0	0	0	0
OG0015471	0	1	0	1	0	0	0	0	0	0	0	0
OG0015472	1	1	0	0	0	0	0	0	0	0	0	0
OG0015473	1	1	0	0	0	0	0	0	0	0	0	0
OG0015474	0	1	0	1	0	0	0	0	0	0	0	0
OG0015475	1	1	0	0	0	0	0	0	0	0	0	0
OG0015478	1	1	0	0	0	0	0	0	0	0	0	0
OG0015480	0	1	0	1	0	0	0	0	0	0	0	0
OG0015481	1	1	0	0	0	0	0	0	0	0	0	0
OG0015483	0	1	0	1	0	0	0	0	0	0	0	0
OG0015484	1	1	0	0	0	0	0	0	0	0	0	0
OG0015485	0	1	0	1	0	0	0	0	0	0	0	0
OG0015486	1	1	0	0	0	0	0	0	0	0	0	0
OG0015487	1	1	0	0	0	0	0	0	0	0	0	0
OG0015489	1	1	0	0	0	0	0	0	0	0	0	0
OG0015490	1	1	0	0	0	0	0	0	0	0	0	0
OG0015491	1	1	0	0	0	0	0	0	0	0	0	0
OG0015492	1	1	0	0	0	0	0	0	0	0	0	0
OG0015493	1	1	0	0	0	0	0	0	0	0	0	0
OG0015494	1	1	0	0	0	0	0	0	0	0	0	0
OG0015495	1	1	0	0	0	0	0	0	0	0	0	0
OG0015496	1	1	0	0	0	0	0	0	0	0	0	0
OG0015497	1	1	0	0	0	0	0	0	0	0	0	0
OG0015498	1	1	0	0	0	0	0	0	0	0	0	0
OG0015499	0	1	0	1	0	0	0	0	0	0	0	0
OG0015500	1	1	0	0	0	0	0	0	0	0	0	0
OG0015543	1	0	0	1	0	0	0	0	0	0	0	0
OG0015580	1	0	0	1	0	0	0	0	0	0	0	0
OG0015587	1	0	0	1	0	0	0	0	0	0	0	0
OG0015592	1	0	0	1	0	0	0	0	0	0	0	0
OG0015599	1	0	0	1	0	0	0	0	0	0	0	0
OG0015616	1	0	0	1	0	0	0	0	0	0	0	0
OG0015626	1	0	0	1	0	0	0	0	0	0	0	0
OG0015928	1	0	0	0	1	0	0	0	0	0	0	0
OG0015937	1	0	0	0	1	0	0	0	0	0	0	0
OG0015944	1	0	0	0	1	0	0	0	0	0	0	0
