# Supplementary material for: Tracing animal genomic evolution with the chromosomal-level assembly of the freshwater sponge Ephydatia muelleri
Source: Nat Commun. 2020 Jul 27;11:3676. doi: 10.1038/s41467-020-17397-w (PMC7385117; doi:10.1038/s41467-020-17397-w)
Supplement: Supplementary file 9 — Supplementary Data 5 [file 41467_2020_17397_MOESM9_ESM.zip › Supplementary_Data_5_gain_loss_analyses_lists/Gains_Orthofinder_output/Porosis_Gene_Duplications_0.5_Support.tre]

(cow1_1635:1,((Sal1_1350:1,Monosiga1_649:1)N2_259:1,((Sci1_12729:1,(aqu1_13617:1,(Twi1_15636:1,Eph1_13518:1)N9_190:1)N6_635:1)N4_159:1,((Pbachei2_4306:1,Mle1_2968:1)N7_932:1,(Nve1_7152:1,(Bflo_20281:1,Hum1_5971:1)N10_404:1)N8_370:1)N5_55:1)N3_232:1)N1_200:1)N0_402;
