# Supplementary material for: Tracing animal genomic evolution with the chromosomal-level assembly of the freshwater sponge Ephydatia muelleri
Source: Nat Commun. 2020 Jul 27;11:3676. doi: 10.1038/s41467-020-17397-w (PMC7385117; doi:10.1038/s41467-020-17397-w)
Supplement: Supplementary file 9 — Supplementary Data 5 [file 41467_2020_17397_MOESM9_ESM.zip › Supplementary_Data_5_gain_loss_analyses_lists/Gains_Orthofinder_output/ctenosis_Gene_Duplications_0.5_Support.tre]

(cow1_1636:1,((Sal1_1351:1,Monosiga1_650:1)N2_256:1,((Pbachei2_4294:1,Mle1_2964:1)N4_933:1,((Sci1_12736:1,(aqu1_13629:1,(Twi1_15643:1,Eph1_13519:1)N10_192:1)N8_635:1)N6_158:1,(Nve1_7152:1,(Bflo_20280:1,Hum1_5972:1)N9_405:1)N7_369:1)N5_142:1)N3_181:1)N1_201:1)N0_401;
