# Supplementary material for: Tracing animal genomic evolution with the chromosomal-level assembly of the freshwater sponge Ephydatia muelleri
Source: Nat Commun. 2020 Jul 27;11:3676. doi: 10.1038/s41467-020-17397-w (PMC7385117; doi:10.1038/s41467-020-17397-w)
Supplement: Supplementary file 9 — Supplementary Data 5 [file 41467_2020_17397_MOESM9_ESM.zip › Supplementary_Data_5_gain_loss_analyses_lists/Gains_Orthofinder_output/ctenosisDuplications.tsv]

Orthogroup	Species Tree Node	Gene Tree Node	Support	Type	Genes 1	Genes 2
OG0000000	N0	n0	0.9166666666666666	Non-Terminal	Mle1_Mle_ML074240a, Nve1_Nve__Nemve1_39805_gw44001, Bflo_jgi|Brafl1|269996|estExt_GenewiseH_1.C_3800047, Hum1_Hum_EGR4, Hum1_Hum_EGR3, Hum1_Hum_EGR2, Hum1_Hum_EGR1, aqu1_Aqu_Aqu2_1_24276_001, Twi1_Twi_Twilhelma_g5480_t1, Twi1_Twi_Twilhelma_g5480_t2, Eph1_Eph_Em0003g1870a, Eph1_Eph_Em0003g1879a, Eph1_Eph_Em0670g2a, Sci1_Sci_scpid43542, Sci1_Sci_scpid37965, Sci1_Sci_scpid102610, Sci1_Sci_scpid67099…	cow1_Cow_Cowc_CAOG_06541T0, cow1_Cow_Cowc_CAOG_06541T1, aqu1_Aqu_Aqu2_1_30487_001, Eph1_Eph_Em0022g214a, Twi1_Twi_Twilhelma_g10981_t1, Sci1_Sci_scpid34448, Bflo_jgi|Brafl1|277895|estExt_gwp.C_400285, Hum1_Hum_ZIC1, Hum1_Hum_ZIC3, Hum1_Hum_ZIC2, Hum1_Hum_ZIC4, Hum1_Hum_ZIC5, Nve1_Nve__Nemve1_121294_e_gw177701, Nve1_Nve__Nemve1_121204_e_gw177551, Nve1_Nve__Nemve1_25267_gw177531, Nve1_Nve__Nemve1_12…
OG0000000	N0	n1	0.25	Non-Terminal	Mle1_Mle_ML074240a, Nve1_Nve__Nemve1_39805_gw44001, Bflo_jgi|Brafl1|269996|estExt_GenewiseH_1.C_3800047, Hum1_Hum_EGR4, Hum1_Hum_EGR3, Hum1_Hum_EGR2, Hum1_Hum_EGR1, aqu1_Aqu_Aqu2_1_24276_001, Twi1_Twi_Twilhelma_g5480_t1, Twi1_Twi_Twilhelma_g5480_t2, Eph1_Eph_Em0003g1870a, Eph1_Eph_Em0003g1879a, Eph1_Eph_Em0670g2a, Sci1_Sci_scpid43542, Sci1_Sci_scpid37965, Sci1_Sci_scpid102610, Sci1_Sci_scpid67099…	Sci1_Sci_scpid73852, Sci1_Sci_scpid51098, Monosiga1_Mon_EDQ88894, cow1_Cow_Cowc_CAOG_03773T0, cow1_Cow_Cowc_CAOG_06198T0, cow1_Cow_Cowc_CAOG_06198T1, cow1_Cow_Cowc_CAOG_07968T0, Monosiga1_Mon_EDQ90004, Sal1_Sal_EGD79181, Hum1_Hum_ZNF853, Twi1_Twi_Twilhelma_g19461_t1, Sal1_Sal_EGD80885, cow1_Cow_Cowc_CAOG_05972T0, Sal1_Sal_EGD80273, Sal1_Sal_EGD79687, cow1_Cow_Cowc_CAOG_09855T0, cow1_Cow_Cowc_CAOG…
OG0000000	Hum1	n6	1.0	Terminal	Hum1_Hum_EGR4	Hum1_Hum_EGR3, Hum1_Hum_EGR2, Hum1_Hum_EGR1
OG0000000	Hum1	n7	1.0	Terminal	Hum1_Hum_EGR3, Hum1_Hum_EGR2	Hum1_Hum_EGR1
OG0000000	Hum1	n8	1.0	Terminal	Hum1_Hum_EGR3	Hum1_Hum_EGR2
OG0000000	N6	n9	1.0	Non-Terminal	aqu1_Aqu_Aqu2_1_24276_001, Twi1_Twi_Twilhelma_g5480_t1, Twi1_Twi_Twilhelma_g5480_t2, Eph1_Eph_Em0003g1870a, Eph1_Eph_Em0003g1879a, Eph1_Eph_Em0670g2a, Sci1_Sci_scpid43542	Sci1_Sci_scpid37965, Sci1_Sci_scpid102610, Sci1_Sci_scpid67099, Sci1_Sci_scpid65066, Sci1_Sci_scpid58852, Sci1_Sci_scpid79424, Sci1_Sci_scpid97874, Sci1_Sci_scpid97875, aqu1_Aqu_Aqu2_1_40687_001, Eph1_Eph_Em0013g322a, Eph1_Eph_Em0013g325a, Twi1_Twi_Twilhelma_g8487_t1
OG0000000	Twi1	n13	1.0	Terminal	Twi1_Twi_Twilhelma_g5480_t1	Twi1_Twi_Twilhelma_g5480_t2
OG0000000	Eph1	n14	1.0	Terminal	Eph1_Eph_Em0003g1870a	Eph1_Eph_Em0003g1879a, Eph1_Eph_Em0670g2a
OG0000000	Eph1	n15	1.0	Terminal	Eph1_Eph_Em0003g1879a	Eph1_Eph_Em0670g2a
OG0000000	Sci1	n17	1.0	Terminal	Sci1_Sci_scpid37965	Sci1_Sci_scpid102610, Sci1_Sci_scpid67099, Sci1_Sci_scpid65066, Sci1_Sci_scpid58852, Sci1_Sci_scpid79424, Sci1_Sci_scpid97874, Sci1_Sci_scpid97875
OG0000000	Sci1	n18	1.0	Terminal	Sci1_Sci_scpid102610, Sci1_Sci_scpid67099, Sci1_Sci_scpid65066	Sci1_Sci_scpid58852, Sci1_Sci_scpid79424, Sci1_Sci_scpid97874, Sci1_Sci_scpid97875
OG0000000	Sci1	n19	1.0	Terminal	Sci1_Sci_scpid102610	Sci1_Sci_scpid67099, Sci1_Sci_scpid65066
OG0000000	Sci1	n20	1.0	Terminal	Sci1_Sci_scpid67099	Sci1_Sci_scpid65066
OG0000000	Sci1	n21	1.0	Terminal	Sci1_Sci_scpid58852	Sci1_Sci_scpid79424, Sci1_Sci_scpid97874, Sci1_Sci_scpid97875
OG0000000	Sci1	n22	1.0	Terminal	Sci1_Sci_scpid79424	Sci1_Sci_scpid97874, Sci1_Sci_scpid97875
OG0000000	Sci1	n23	1.0	Terminal	Sci1_Sci_scpid97874	Sci1_Sci_scpid97875
OG0000000	Eph1	n26	1.0	Terminal	Eph1_Eph_Em0013g322a	Eph1_Eph_Em0013g325a
OG0000000	Sci1	n28	1.0	Terminal	Sci1_Sci_scpid73852	Sci1_Sci_scpid51098
OG0000000	N0	n29	0.3333333333333333	Non-Terminal	Monosiga1_Mon_EDQ88894, cow1_Cow_Cowc_CAOG_03773T0, cow1_Cow_Cowc_CAOG_06198T0, cow1_Cow_Cowc_CAOG_06198T1, cow1_Cow_Cowc_CAOG_07968T0, Monosiga1_Mon_EDQ90004, Sal1_Sal_EGD79181, Hum1_Hum_ZNF853, Twi1_Twi_Twilhelma_g19461_t1	Sal1_Sal_EGD80885, cow1_Cow_Cowc_CAOG_05972T0, Sal1_Sal_EGD80273, Sal1_Sal_EGD79687, cow1_Cow_Cowc_CAOG_09855T0, cow1_Cow_Cowc_CAOG_07675T0, cow1_Cow_Cowc_CAOG_09317T0, Sal1_Sal_EGD80708, Sal1_Sal_EGD80700, Sal1_Sal_EGD73617, Sal1_Sal_EGD73591, Hum1_Hum_ZBTB37, Hum1_Hum_ZBTB34, Monosiga1_Mon_EDQ84589, Monosiga1_Mon_EDQ90171, Sal1_Sal_EGD83135, Sal1_Sal_EGD77717, Sal1_Sal_EGD79857, Sal1_Sal_EGD734…
OG0000000	N0	n30	0.16666666666666666	Non-Terminal	Monosiga1_Mon_EDQ88894, cow1_Cow_Cowc_CAOG_03773T0, cow1_Cow_Cowc_CAOG_06198T0, cow1_Cow_Cowc_CAOG_06198T1	cow1_Cow_Cowc_CAOG_07968T0, Monosiga1_Mon_EDQ90004, Sal1_Sal_EGD79181, Hum1_Hum_ZNF853, Twi1_Twi_Twilhelma_g19461_t1
OG0000000	cow1	n32	1.0	Terminal	cow1_Cow_Cowc_CAOG_03773T0	cow1_Cow_Cowc_CAOG_06198T0, cow1_Cow_Cowc_CAOG_06198T1
OG0000000	cow1	n33	1.0	Terminal	cow1_Cow_Cowc_CAOG_06198T0	cow1_Cow_Cowc_CAOG_06198T1
OG0000000	N0	n38	0.16666666666666666	Non-Terminal	Sal1_Sal_EGD80885, cow1_Cow_Cowc_CAOG_05972T0, Sal1_Sal_EGD80273, Sal1_Sal_EGD79687, cow1_Cow_Cowc_CAOG_09855T0, cow1_Cow_Cowc_CAOG_07675T0	cow1_Cow_Cowc_CAOG_09317T0, Sal1_Sal_EGD80708, Sal1_Sal_EGD80700, Sal1_Sal_EGD73617, Sal1_Sal_EGD73591, Hum1_Hum_ZBTB37, Hum1_Hum_ZBTB34, Monosiga1_Mon_EDQ84589, Monosiga1_Mon_EDQ90171, Sal1_Sal_EGD83135, Sal1_Sal_EGD77717, Sal1_Sal_EGD79857, Sal1_Sal_EGD73480, Sal1_Sal_EGD74894
OG0000000	N0	n39	0.16666666666666666	Non-Terminal	Sal1_Sal_EGD80885, cow1_Cow_Cowc_CAOG_05972T0	Sal1_Sal_EGD80273, Sal1_Sal_EGD79687, cow1_Cow_Cowc_CAOG_09855T0, cow1_Cow_Cowc_CAOG_07675T0
OG0000000	Sal1	n42	1.0	Terminal	Sal1_Sal_EGD80273	Sal1_Sal_EGD79687
OG0000000	cow1	n43	1.0	Terminal	cow1_Cow_Cowc_CAOG_09855T0	cow1_Cow_Cowc_CAOG_07675T0
OG0000000	N1	n45	0.18181818181818182	Non-Terminal	Sal1_Sal_EGD80708, Sal1_Sal_EGD80700, Sal1_Sal_EGD73617, Sal1_Sal_EGD73591, Hum1_Hum_ZBTB37, Hum1_Hum_ZBTB34, Monosiga1_Mon_EDQ84589	Monosiga1_Mon_EDQ90171, Sal1_Sal_EGD83135, Sal1_Sal_EGD77717, Sal1_Sal_EGD79857, Sal1_Sal_EGD73480, Sal1_Sal_EGD74894
OG0000000	Sal1	n47	1.0	Terminal	Sal1_Sal_EGD80708, Sal1_Sal_EGD80700	Sal1_Sal_EGD73617, Sal1_Sal_EGD73591
OG0000000	Sal1	n48	1.0	Terminal	Sal1_Sal_EGD80708	Sal1_Sal_EGD80700
OG0000000	Sal1	n49	1.0	Terminal	Sal1_Sal_EGD73617	Sal1_Sal_EGD73591
OG0000000	Hum1	n51	1.0	Terminal	Hum1_Hum_ZBTB37	Hum1_Hum_ZBTB34
OG0000000	Sal1	n53	1.0	Terminal	Sal1_Sal_EGD83135, Sal1_Sal_EGD77717, Sal1_Sal_EGD79857, Sal1_Sal_EGD73480	Sal1_Sal_EGD74894
OG0000000	Sal1	n54	1.0	Terminal	Sal1_Sal_EGD83135, Sal1_Sal_EGD77717	Sal1_Sal_EGD79857, Sal1_Sal_EGD73480
OG0000000	Sal1	n55	1.0	Terminal	Sal1_Sal_EGD83135	Sal1_Sal_EGD77717
OG0000000	Sal1	n56	1.0	Terminal	Sal1_Sal_EGD79857	Sal1_Sal_EGD73480
OG0000000	N0	n57	0.8333333333333334	Non-Terminal	cow1_Cow_Cowc_CAOG_06541T0, cow1_Cow_Cowc_CAOG_06541T1, aqu1_Aqu_Aqu2_1_30487_001, Eph1_Eph_Em0022g214a, Twi1_Twi_Twilhelma_g10981_t1, Sci1_Sci_scpid34448, Bflo_jgi|Brafl1|277895|estExt_gwp.C_400285, Hum1_Hum_ZIC1, Hum1_Hum_ZIC3, Hum1_Hum_ZIC2, Hum1_Hum_ZIC4, Hum1_Hum_ZIC5, Nve1_Nve__Nemve1_121294_e_gw177701, Nve1_Nve__Nemve1_121204_e_gw177551, Nve1_Nve__Nemve1_25267_gw177531, Nve1_Nve__Nemve1_12…	Mle1_Mle_ML034620a, Mle1_Mle_ML065746a, Hum1_Hum_ZNF653, Mle1_Mle_ML02167a, Eph1_Eph_Em0023g377a, Twi1_Twi_Twilhelma_g11526_t1, aqu1_Aqu_Aqu2_1_33331_001, Nve1_Nve__Nemve1_120836_e_gw174351, Sci1_Sci_scpid51995, Hum1_Hum_MTF1, Bflo_jgi|Brafl1|155422|gw.418.36.1, Bflo_jgi|Brafl1|195855|gw.105.215.1, Bflo_jgi|Brafl1|125869|estExt_fgenesh2_pg.C_1970081, Nve1_Nve__Nemve1_123077_e_gw19671, Hum1_Hum_ZN…
OG0000000	cow1	n60	1.0	Terminal	cow1_Cow_Cowc_CAOG_06541T0	cow1_Cow_Cowc_CAOG_06541T1
OG0000000	N3	n61	0.3333333333333333	Non-Terminal	aqu1_Aqu_Aqu2_1_30487_001, Eph1_Eph_Em0022g214a, Twi1_Twi_Twilhelma_g10981_t1	Sci1_Sci_scpid34448, Bflo_jgi|Brafl1|277895|estExt_gwp.C_400285, Hum1_Hum_ZIC1, Hum1_Hum_ZIC3, Hum1_Hum_ZIC2, Hum1_Hum_ZIC4, Hum1_Hum_ZIC5, Nve1_Nve__Nemve1_121294_e_gw177701, Nve1_Nve__Nemve1_121204_e_gw177551, Nve1_Nve__Nemve1_25267_gw177531, Nve1_Nve__Nemve1_121215_e_gw177421, Nve1_Nve__Nemve1_108729_e_gw92671, Sci1_Sci_scpid44450, Sci1_Sci_scpid95097, Sci1_Sci_scpid95532, Sci1_Sci_scpid88150,…
OG0000000	N3	n64	0.1111111111111111	Non-Terminal	Sci1_Sci_scpid34448	Bflo_jgi|Brafl1|277895|estExt_gwp.C_400285, Hum1_Hum_ZIC1, Hum1_Hum_ZIC3, Hum1_Hum_ZIC2, Hum1_Hum_ZIC4, Hum1_Hum_ZIC5, Nve1_Nve__Nemve1_121294_e_gw177701, Nve1_Nve__Nemve1_121204_e_gw177551, Nve1_Nve__Nemve1_25267_gw177531, Nve1_Nve__Nemve1_121215_e_gw177421, Nve1_Nve__Nemve1_108729_e_gw92671, Sci1_Sci_scpid44450, Sci1_Sci_scpid95097, Sci1_Sci_scpid95532, Sci1_Sci_scpid88150, aqu1_Aqu_Aqu2_1_2727…
OG0000000	N3	n65	0.4444444444444444	Non-Terminal	Bflo_jgi|Brafl1|277895|estExt_gwp.C_400285, Hum1_Hum_ZIC1, Hum1_Hum_ZIC3, Hum1_Hum_ZIC2, Hum1_Hum_ZIC4, Hum1_Hum_ZIC5, Nve1_Nve__Nemve1_121294_e_gw177701, Nve1_Nve__Nemve1_121204_e_gw177551, Nve1_Nve__Nemve1_25267_gw177531, Nve1_Nve__Nemve1_121215_e_gw177421, Nve1_Nve__Nemve1_108729_e_gw92671, Sci1_Sci_scpid44450, Sci1_Sci_scpid95097, Sci1_Sci_scpid95532, Sci1_Sci_scpid88150	aqu1_Aqu_Aqu2_1_27279_001, Eph1_Eph_Em0007g214a, Twi1_Twi_Twilhelma_g4790_t1, Bflo_jgi|Brafl1|85026|fgenesh2_pg.scaffold_137000068, Bflo_jgi|Brafl1|88123|fgenesh2_pg.scaffold_169000072, Nve1_Nve__Nemve1_116463_e_gw138411, Hum1_Hum_GLI1, Hum1_Hum_GLI3, Hum1_Hum_GLI2, Eph1_Eph_Em0011g831a, aqu1_Aqu_Aqu2_1_20668_001, Twi1_Twi_Twilhelma_g18987_t1, Nve1_Nve__Nemve1_95177_e_gw38491, Hum1_Hum_GLIS2, Bfl…
OG0000000	Hum1	n69	1.0	Terminal	Hum1_Hum_ZIC1, Hum1_Hum_ZIC3, Hum1_Hum_ZIC2	Hum1_Hum_ZIC4, Hum1_Hum_ZIC5
OG0000000	Hum1	n70	1.0	Terminal	Hum1_Hum_ZIC1	Hum1_Hum_ZIC3, Hum1_Hum_ZIC2
OG0000000	Hum1	n71	1.0	Terminal	Hum1_Hum_ZIC3	Hum1_Hum_ZIC2
OG0000000	Hum1	n72	1.0	Terminal	Hum1_Hum_ZIC4	Hum1_Hum_ZIC5
OG0000000	Nve1	n73	1.0	Terminal	Nve1_Nve__Nemve1_121294_e_gw177701	Nve1_Nve__Nemve1_121204_e_gw177551, Nve1_Nve__Nemve1_25267_gw177531, Nve1_Nve__Nemve1_121215_e_gw177421, Nve1_Nve__Nemve1_108729_e_gw92671
OG0000000	Nve1	n74	1.0	Terminal	Nve1_Nve__Nemve1_121204_e_gw177551	Nve1_Nve__Nemve1_25267_gw177531, Nve1_Nve__Nemve1_121215_e_gw177421, Nve1_Nve__Nemve1_108729_e_gw92671
OG0000000	Nve1	n75	1.0	Terminal	Nve1_Nve__Nemve1_25267_gw177531	Nve1_Nve__Nemve1_121215_e_gw177421, Nve1_Nve__Nemve1_108729_e_gw92671
OG0000000	Nve1	n76	1.0	Terminal	Nve1_Nve__Nemve1_121215_e_gw177421	Nve1_Nve__Nemve1_108729_e_gw92671
OG0000000	Sci1	n77	1.0	Terminal	Sci1_Sci_scpid44450, Sci1_Sci_scpid95097, Sci1_Sci_scpid95532	Sci1_Sci_scpid88150
OG0000000	Sci1	n78	1.0	Terminal	Sci1_Sci_scpid44450	Sci1_Sci_scpid95097, Sci1_Sci_scpid95532
OG0000000	Sci1	n79	1.0	Terminal	Sci1_Sci_scpid95097	Sci1_Sci_scpid95532
OG0000000	N3	n80	0.6666666666666666	Non-Terminal	aqu1_Aqu_Aqu2_1_27279_001, Eph1_Eph_Em0007g214a, Twi1_Twi_Twilhelma_g4790_t1, Bflo_jgi|Brafl1|85026|fgenesh2_pg.scaffold_137000068, Bflo_jgi|Brafl1|88123|fgenesh2_pg.scaffold_169000072, Nve1_Nve__Nemve1_116463_e_gw138411, Hum1_Hum_GLI1, Hum1_Hum_GLI3, Hum1_Hum_GLI2	Eph1_Eph_Em0011g831a, aqu1_Aqu_Aqu2_1_20668_001, Twi1_Twi_Twilhelma_g18987_t1, Nve1_Nve__Nemve1_95177_e_gw38491, Hum1_Hum_GLIS2, Bflo_jgi|Brafl1|117059|estExt_fgenesh2_pg.C_20001, Bflo_jgi|Brafl1|235675|e_gw.326.31.1, Mle1_Mle_ML145833a, Nve1_Nve__Nemve1_37793_gw321911, Sci1_Sci_scpid82501, Bflo_jgi|Brafl1|168393|gw.28.157.1, Bflo_jgi|Brafl1|246400|e_gw.471.22.1, Hum1_Hum_GLIS1, Hum1_Hum_GLIS3
OG0000000	Bflo	n85	1.0	Terminal	Bflo_jgi|Brafl1|85026|fgenesh2_pg.scaffold_137000068	Bflo_jgi|Brafl1|88123|fgenesh2_pg.scaffold_169000072
OG0000000	Hum1	n87	1.0	Terminal	Hum1_Hum_GLI1	Hum1_Hum_GLI3, Hum1_Hum_GLI2
OG0000000	Hum1	n88	1.0	Terminal	Hum1_Hum_GLI3	Hum1_Hum_GLI2
OG0000000	N3	n92	0.3333333333333333	Non-Terminal	Nve1_Nve__Nemve1_95177_e_gw38491, Hum1_Hum_GLIS2, Bflo_jgi|Brafl1|117059|estExt_fgenesh2_pg.C_20001, Bflo_jgi|Brafl1|235675|e_gw.326.31.1	Mle1_Mle_ML145833a, Nve1_Nve__Nemve1_37793_gw321911, Sci1_Sci_scpid82501, Bflo_jgi|Brafl1|168393|gw.28.157.1, Bflo_jgi|Brafl1|246400|e_gw.471.22.1, Hum1_Hum_GLIS1, Hum1_Hum_GLIS3
OG0000000	Bflo	n95	1.0	Terminal	Bflo_jgi|Brafl1|117059|estExt_fgenesh2_pg.C_20001	Bflo_jgi|Brafl1|235675|e_gw.326.31.1
OG0000000	Bflo	n100	1.0	Terminal	Bflo_jgi|Brafl1|168393|gw.28.157.1	Bflo_jgi|Brafl1|246400|e_gw.471.22.1
OG0000000	Hum1	n101	1.0	Terminal	Hum1_Hum_GLIS1	Hum1_Hum_GLIS3
OG0000000	N1	n103	0.09090909090909091	Non-Terminal	Mle1_Mle_ML034620a	Mle1_Mle_ML065746a, Hum1_Hum_ZNF653, Mle1_Mle_ML02167a, Eph1_Eph_Em0023g377a, Twi1_Twi_Twilhelma_g11526_t1, aqu1_Aqu_Aqu2_1_33331_001, Nve1_Nve__Nemve1_120836_e_gw174351, Sci1_Sci_scpid51995, Hum1_Hum_MTF1, Bflo_jgi|Brafl1|155422|gw.418.36.1, Bflo_jgi|Brafl1|195855|gw.105.215.1, Bflo_jgi|Brafl1|125869|estExt_fgenesh2_pg.C_1970081, Nve1_Nve__Nemve1_123077_e_gw19671, Hum1_Hum_ZNF76, Hum1_Hum_ZNF143…
OG0000000	N1	n104	0.09090909090909091	Non-Terminal	Mle1_Mle_ML065746a	Hum1_Hum_ZNF653, Mle1_Mle_ML02167a, Eph1_Eph_Em0023g377a, Twi1_Twi_Twilhelma_g11526_t1, aqu1_Aqu_Aqu2_1_33331_001, Nve1_Nve__Nemve1_120836_e_gw174351, Sci1_Sci_scpid51995, Hum1_Hum_MTF1, Bflo_jgi|Brafl1|155422|gw.418.36.1, Bflo_jgi|Brafl1|195855|gw.105.215.1, Bflo_jgi|Brafl1|125869|estExt_fgenesh2_pg.C_1970081, Nve1_Nve__Nemve1_123077_e_gw19671, Hum1_Hum_ZNF76, Hum1_Hum_ZNF143, Hum1_Hum_E4F1, Twi…
OG0000000	N1	n105	0.7272727272727273	Non-Terminal	Hum1_Hum_ZNF653, Mle1_Mle_ML02167a, Eph1_Eph_Em0023g377a, Twi1_Twi_Twilhelma_g11526_t1, aqu1_Aqu_Aqu2_1_33331_001, Nve1_Nve__Nemve1_120836_e_gw174351, Sci1_Sci_scpid51995, Hum1_Hum_MTF1, Bflo_jgi|Brafl1|155422|gw.418.36.1, Bflo_jgi|Brafl1|195855|gw.105.215.1, Bflo_jgi|Brafl1|125869|estExt_fgenesh2_pg.C_1970081, Nve1_Nve__Nemve1_123077_e_gw19671, Hum1_Hum_ZNF76, Hum1_Hum_ZNF143, Hum1_Hum_E4F1, Twi…	Mle1_Mle_ML01275a, Sci1_Sci_scpid74418, Sci1_Sci_scpid19638, Sci1_Sci_scpid97271, Sci1_Sci_scpid43178, Sci1_Sci_scpid86795, Sci1_Sci_scpid89013, Sci1_Sci_scpid89649, Mle1_Mle_ML04306a, Mle1_Mle_ML04678a, Mle1_Mle_ML216317a, Pbachei2_Pbac_3471004_, Sal1_Sal_EGD72056, Monosiga1_Mon_EDQ92798, Hum1_Hum_FEZF2, Nve1_Nve__Nemve1_95684_e_gw402011, Nve1_Nve__Nemve1_47061_gw196151, Nve1_Nve__Nemve1_125130_…
OG0000000	N3	n106	0.1111111111111111	Non-Terminal	Hum1_Hum_ZNF653	Mle1_Mle_ML02167a, Eph1_Eph_Em0023g377a, Twi1_Twi_Twilhelma_g11526_t1, aqu1_Aqu_Aqu2_1_33331_001, Nve1_Nve__Nemve1_120836_e_gw174351, Sci1_Sci_scpid51995, Hum1_Hum_MTF1, Bflo_jgi|Brafl1|155422|gw.418.36.1, Bflo_jgi|Brafl1|195855|gw.105.215.1, Bflo_jgi|Brafl1|125869|estExt_fgenesh2_pg.C_1970081, Nve1_Nve__Nemve1_123077_e_gw19671, Hum1_Hum_ZNF76, Hum1_Hum_ZNF143, Hum1_Hum_E4F1, Twi1_Twi_Twilhelma_g…
OG0000000	N3	n107	0.5555555555555556	Non-Terminal	Mle1_Mle_ML02167a, Eph1_Eph_Em0023g377a, Twi1_Twi_Twilhelma_g11526_t1, aqu1_Aqu_Aqu2_1_33331_001, Nve1_Nve__Nemve1_120836_e_gw174351, Sci1_Sci_scpid51995, Hum1_Hum_MTF1, Bflo_jgi|Brafl1|155422|gw.418.36.1, Bflo_jgi|Brafl1|195855|gw.105.215.1, Bflo_jgi|Brafl1|125869|estExt_fgenesh2_pg.C_1970081, Nve1_Nve__Nemve1_123077_e_gw19671, Hum1_Hum_ZNF76, Hum1_Hum_ZNF143, Hum1_Hum_E4F1	Twi1_Twi_Twilhelma_g26080_t1, aqu1_Aqu_Aqu2_1_32549_001, Nve1_Nve__Nemve1_20538_gw4231, Nve1_Nve__Nemve1_6843_gw455431, Nve1_Nve__Nemve1_3320_gw103211, Hum1_Hum_ZNF384, Twi1_Twi_Twilhelma_g19460_t1, Sci1_Sci_scpid62829, Sci1_Sci_scpid69147, Sci1_Sci_scpid72428
OG0000000	N5	n109	0.14285714285714285	Non-Terminal	Eph1_Eph_Em0023g377a, Twi1_Twi_Twilhelma_g11526_t1, aqu1_Aqu_Aqu2_1_33331_001, Nve1_Nve__Nemve1_120836_e_gw174351, Sci1_Sci_scpid51995, Hum1_Hum_MTF1, Bflo_jgi|Brafl1|155422|gw.418.36.1, Bflo_jgi|Brafl1|195855|gw.105.215.1, Bflo_jgi|Brafl1|125869|estExt_fgenesh2_pg.C_1970081, Nve1_Nve__Nemve1_123077_e_gw19671, Hum1_Hum_ZNF76, Hum1_Hum_ZNF143	Hum1_Hum_E4F1
OG0000000	N5	n110	0.42857142857142855	Non-Terminal	Eph1_Eph_Em0023g377a, Twi1_Twi_Twilhelma_g11526_t1, aqu1_Aqu_Aqu2_1_33331_001, Nve1_Nve__Nemve1_120836_e_gw174351, Sci1_Sci_scpid51995, Hum1_Hum_MTF1, Bflo_jgi|Brafl1|155422|gw.418.36.1, Bflo_jgi|Brafl1|195855|gw.105.215.1	Bflo_jgi|Brafl1|125869|estExt_fgenesh2_pg.C_1970081, Nve1_Nve__Nemve1_123077_e_gw19671, Hum1_Hum_ZNF76, Hum1_Hum_ZNF143
OG0000000	Bflo	n117	1.0	Terminal	Bflo_jgi|Brafl1|155422|gw.418.36.1	Bflo_jgi|Brafl1|195855|gw.105.215.1
OG0000000	Hum1	n120	1.0	Terminal	Hum1_Hum_ZNF76	Hum1_Hum_ZNF143
OG0000000	N5	n121	0.14285714285714285	Non-Terminal	Twi1_Twi_Twilhelma_g26080_t1, aqu1_Aqu_Aqu2_1_32549_001, Nve1_Nve__Nemve1_20538_gw4231, Nve1_Nve__Nemve1_6843_gw455431, Nve1_Nve__Nemve1_3320_gw103211	Hum1_Hum_ZNF384, Twi1_Twi_Twilhelma_g19460_t1, Sci1_Sci_scpid62829, Sci1_Sci_scpid69147, Sci1_Sci_scpid72428
OG0000000	Nve1	n124	1.0	Terminal	Nve1_Nve__Nemve1_20538_gw4231	Nve1_Nve__Nemve1_6843_gw455431, Nve1_Nve__Nemve1_3320_gw103211
OG0000000	Nve1	n125	1.0	Terminal	Nve1_Nve__Nemve1_6843_gw455431	Nve1_Nve__Nemve1_3320_gw103211
OG0000000	Sci1	n128	1.0	Terminal	Sci1_Sci_scpid62829	Sci1_Sci_scpid69147, Sci1_Sci_scpid72428
OG0000000	Sci1	n129	1.0	Terminal	Sci1_Sci_scpid69147	Sci1_Sci_scpid72428
OG0000000	N1	n130	0.18181818181818182	Non-Terminal	Mle1_Mle_ML01275a, Sci1_Sci_scpid74418, Sci1_Sci_scpid19638, Sci1_Sci_scpid97271, Sci1_Sci_scpid43178	Sci1_Sci_scpid86795, Sci1_Sci_scpid89013, Sci1_Sci_scpid89649, Mle1_Mle_ML04306a, Mle1_Mle_ML04678a, Mle1_Mle_ML216317a, Pbachei2_Pbac_3471004_, Sal1_Sal_EGD72056, Monosiga1_Mon_EDQ92798, Hum1_Hum_FEZF2, Nve1_Nve__Nemve1_95684_e_gw402011, Nve1_Nve__Nemve1_47061_gw196151, Nve1_Nve__Nemve1_125130_e_gw2171241, Nve1_Nve__Nemve1_228271_fgenesh1_pmscaffold_12000017, Nve1_Nve__Nemve1_201757_fgenesh1_pgs…
OG0000000	Sci1	n132	1.0	Terminal	Sci1_Sci_scpid74418	Sci1_Sci_scpid19638, Sci1_Sci_scpid97271, Sci1_Sci_scpid43178
OG0000000	Sci1	n133	1.0	Terminal	Sci1_Sci_scpid19638	Sci1_Sci_scpid97271, Sci1_Sci_scpid43178
OG0000000	Sci1	n134	1.0	Terminal	Sci1_Sci_scpid97271	Sci1_Sci_scpid43178
OG0000000	N1	n135	0.18181818181818182	Non-Terminal	Sci1_Sci_scpid86795, Sci1_Sci_scpid89013, Sci1_Sci_scpid89649, Mle1_Mle_ML04306a, Mle1_Mle_ML04678a, Mle1_Mle_ML216317a	Pbachei2_Pbac_3471004_, Sal1_Sal_EGD72056, Monosiga1_Mon_EDQ92798, Hum1_Hum_FEZF2, Nve1_Nve__Nemve1_95684_e_gw402011, Nve1_Nve__Nemve1_47061_gw196151, Nve1_Nve__Nemve1_125130_e_gw2171241, Nve1_Nve__Nemve1_228271_fgenesh1_pmscaffold_12000017, Nve1_Nve__Nemve1_201757_fgenesh1_pgscaffold_30000108, Nve1_Nve__Nemve1_80425_e_gw33721, Sci1_Sci_scpid83057, Sci1_Sci_scpid49882, Mle1_Mle_ML03178a, Sci1_Sci…
OG0000000	Sci1	n137	1.0	Terminal	Sci1_Sci_scpid86795	Sci1_Sci_scpid89013, Sci1_Sci_scpid89649
OG0000000	Sci1	n138	1.0	Terminal	Sci1_Sci_scpid89013	Sci1_Sci_scpid89649
OG0000000	Mle1	n139	1.0	Terminal	Mle1_Mle_ML04306a	Mle1_Mle_ML04678a, Mle1_Mle_ML216317a
OG0000000	Mle1	n140	1.0	Terminal	Mle1_Mle_ML04678a	Mle1_Mle_ML216317a
OG0000000	N1	n141	0.5454545454545454	Non-Terminal	Pbachei2_Pbac_3471004_, Sal1_Sal_EGD72056, Monosiga1_Mon_EDQ92798, Hum1_Hum_FEZF2, Nve1_Nve__Nemve1_95684_e_gw402011, Nve1_Nve__Nemve1_47061_gw196151, Nve1_Nve__Nemve1_125130_e_gw2171241, Nve1_Nve__Nemve1_228271_fgenesh1_pmscaffold_12000017, Nve1_Nve__Nemve1_201757_fgenesh1_pgscaffold_30000108, Nve1_Nve__Nemve1_80425_e_gw33721, Sci1_Sci_scpid83057, Sci1_Sci_scpid49882	Mle1_Mle_ML03178a, Sci1_Sci_scpid59920, Sci1_Sci_scpid66845, Pbachei2_Pbac_3464530_, Pbachei2_Pbac_3464629_, Bflo_jgi|Brafl1|72699|fgenesh2_pg.scaffold_40000038, Bflo_jgi|Brafl1|124855|estExt_fgenesh2_pg.C_1590064, Bflo_jgi|Brafl1|87203|fgenesh2_pg.scaffold_159000062, Bflo_jgi|Brafl1|209693|e_gw.40.246.1, Bflo_jgi|Brafl1|225522|e_gw.108.115.1, Bflo_jgi|Brafl1|207895|e_gw.33.166.1, Nve1_Nve__Nemve…
OG0000000	Nve1	n147	1.0	Terminal	Nve1_Nve__Nemve1_95684_e_gw402011, Nve1_Nve__Nemve1_47061_gw196151, Nve1_Nve__Nemve1_125130_e_gw2171241	Nve1_Nve__Nemve1_228271_fgenesh1_pmscaffold_12000017, Nve1_Nve__Nemve1_201757_fgenesh1_pgscaffold_30000108, Nve1_Nve__Nemve1_80425_e_gw33721
OG0000000	Nve1	n148	1.0	Terminal	Nve1_Nve__Nemve1_95684_e_gw402011	Nve1_Nve__Nemve1_47061_gw196151, Nve1_Nve__Nemve1_125130_e_gw2171241
OG0000000	Nve1	n149	1.0	Terminal	Nve1_Nve__Nemve1_47061_gw196151	Nve1_Nve__Nemve1_125130_e_gw2171241
OG0000000	Nve1	n150	1.0	Terminal	Nve1_Nve__Nemve1_228271_fgenesh1_pmscaffold_12000017	Nve1_Nve__Nemve1_201757_fgenesh1_pgscaffold_30000108, Nve1_Nve__Nemve1_80425_e_gw33721
OG0000000	Nve1	n151	1.0	Terminal	Nve1_Nve__Nemve1_201757_fgenesh1_pgscaffold_30000108	Nve1_Nve__Nemve1_80425_e_gw33721
OG0000000	Sci1	n152	1.0	Terminal	Sci1_Sci_scpid83057	Sci1_Sci_scpid49882
OG0000000	N1	n153	0.18181818181818182	Non-Terminal	Mle1_Mle_ML03178a, Sci1_Sci_scpid59920, Sci1_Sci_scpid66845	Pbachei2_Pbac_3464530_, Pbachei2_Pbac_3464629_, Bflo_jgi|Brafl1|72699|fgenesh2_pg.scaffold_40000038, Bflo_jgi|Brafl1|124855|estExt_fgenesh2_pg.C_1590064, Bflo_jgi|Brafl1|87203|fgenesh2_pg.scaffold_159000062, Bflo_jgi|Brafl1|209693|e_gw.40.246.1, Bflo_jgi|Brafl1|225522|e_gw.108.115.1, Bflo_jgi|Brafl1|207895|e_gw.33.166.1, Nve1_Nve__Nemve1_102092_e_gw63571, Nve1_Nve__Nemve1_98639_e_gw502371, aqu1_A…
OG0000000	Sci1	n155	1.0	Terminal	Sci1_Sci_scpid59920	Sci1_Sci_scpid66845
OG0000000	N1	n156	0.2727272727272727	Non-Terminal	Pbachei2_Pbac_3464530_, Pbachei2_Pbac_3464629_, Bflo_jgi|Brafl1|72699|fgenesh2_pg.scaffold_40000038, Bflo_jgi|Brafl1|124855|estExt_fgenesh2_pg.C_1590064, Bflo_jgi|Brafl1|87203|fgenesh2_pg.scaffold_159000062, Bflo_jgi|Brafl1|209693|e_gw.40.246.1, Bflo_jgi|Brafl1|225522|e_gw.108.115.1, Bflo_jgi|Brafl1|207895|e_gw.33.166.1, Nve1_Nve__Nemve1_102092_e_gw63571, Nve1_Nve__Nemve1_98639_e_gw502371, aqu1_A…	Sal1_Sal_EGD79936, Sci1_Sci_scpid104339, Bflo_jgi|Brafl1|229324|e_gw.261.3.1, Bflo_jgi|Brafl1|257465|e_gw.857.4.1
OG0000000	N1	n157	0.6363636363636364	Non-Terminal	Pbachei2_Pbac_3464530_, Pbachei2_Pbac_3464629_, Bflo_jgi|Brafl1|72699|fgenesh2_pg.scaffold_40000038, Bflo_jgi|Brafl1|124855|estExt_fgenesh2_pg.C_1590064, Bflo_jgi|Brafl1|87203|fgenesh2_pg.scaffold_159000062, Bflo_jgi|Brafl1|209693|e_gw.40.246.1, Bflo_jgi|Brafl1|225522|e_gw.108.115.1, Bflo_jgi|Brafl1|207895|e_gw.33.166.1, Nve1_Nve__Nemve1_102092_e_gw63571, Nve1_Nve__Nemve1_98639_e_gw502371, aqu1_A…	Eph1_Eph_Em0021g418a, Mle1_Mle_ML074239a, Mle1_Mle_ML351745a, Hum1_Hum_OVOL2, Monosiga1_Mon_EDQ90082, Hum1_Hum_ZNF410, Bflo_jgi|Brafl1|121580|estExt_fgenesh2_pg.C_680144, Pbachei2_Pbac_3469173_, Mle1_Mle_ML08106a, Mle1_Mle_ML096924a, Mle1_Mle_ML065731a, Bflo_jgi|Brafl1|170254|gw.94.118.1, Hum1_Hum_ZNF541, Bflo_jgi|Brafl1|199308|e_gw.1.315.1, Nve1_Nve__Nemve1_68554_gw183491, Pbachei2_Pbac_3478290_…
OG0000000	Pbachei2	n159	1.0	Terminal	Pbachei2_Pbac_3464530_	Pbachei2_Pbac_3464629_
OG0000000	Bflo	n161	1.0	Terminal	Bflo_jgi|Brafl1|72699|fgenesh2_pg.scaffold_40000038, Bflo_jgi|Brafl1|124855|estExt_fgenesh2_pg.C_1590064, Bflo_jgi|Brafl1|87203|fgenesh2_pg.scaffold_159000062, Bflo_jgi|Brafl1|209693|e_gw.40.246.1	Bflo_jgi|Brafl1|225522|e_gw.108.115.1, Bflo_jgi|Brafl1|207895|e_gw.33.166.1
OG0000000	Bflo	n162	1.0	Terminal	Bflo_jgi|Brafl1|72699|fgenesh2_pg.scaffold_40000038, Bflo_jgi|Brafl1|124855|estExt_fgenesh2_pg.C_1590064	Bflo_jgi|Brafl1|87203|fgenesh2_pg.scaffold_159000062, Bflo_jgi|Brafl1|209693|e_gw.40.246.1
OG0000000	Bflo	n163	1.0	Terminal	Bflo_jgi|Brafl1|72699|fgenesh2_pg.scaffold_40000038	Bflo_jgi|Brafl1|124855|estExt_fgenesh2_pg.C_1590064
OG0000000	Bflo	n164	1.0	Terminal	Bflo_jgi|Brafl1|87203|fgenesh2_pg.scaffold_159000062	Bflo_jgi|Brafl1|209693|e_gw.40.246.1
OG0000000	Bflo	n165	1.0	Terminal	Bflo_jgi|Brafl1|225522|e_gw.108.115.1	Bflo_jgi|Brafl1|207895|e_gw.33.166.1
OG0000000	N3	n166	0.1111111111111111	Non-Terminal	Nve1_Nve__Nemve1_102092_e_gw63571	Nve1_Nve__Nemve1_98639_e_gw502371, aqu1_Aqu_Aqu2_1_40759_001, Eph1_Eph_Em0013g277a, Twi1_Twi_Twilhelma_g22656_t1, Twi1_Twi_Twilhelma_g22656_t2, Mle1_Mle_ML19062a, Nve1_Nve__Nemve1_85918_e_gw123991, aqu1_Aqu_Aqu2_1_40760_001, Twi1_Twi_Twilhelma_g22657_t1, Eph1_Eph_Em0013g276a, Nve1_Nve__Nemve1_204332_fgenesh1_pgscaffold_50000016
OG0000000	N3	n167	0.1111111111111111	Non-Terminal	Nve1_Nve__Nemve1_98639_e_gw502371	aqu1_Aqu_Aqu2_1_40759_001, Eph1_Eph_Em0013g277a, Twi1_Twi_Twilhelma_g22656_t1, Twi1_Twi_Twilhelma_g22656_t2, Mle1_Mle_ML19062a, Nve1_Nve__Nemve1_85918_e_gw123991, aqu1_Aqu_Aqu2_1_40760_001, Twi1_Twi_Twilhelma_g22657_t1, Eph1_Eph_Em0013g276a, Nve1_Nve__Nemve1_204332_fgenesh1_pgscaffold_50000016
OG0000000	N3	n168	0.4444444444444444	Non-Terminal	aqu1_Aqu_Aqu2_1_40759_001, Eph1_Eph_Em0013g277a, Twi1_Twi_Twilhelma_g22656_t1, Twi1_Twi_Twilhelma_g22656_t2, Mle1_Mle_ML19062a, Nve1_Nve__Nemve1_85918_e_gw123991	aqu1_Aqu_Aqu2_1_40760_001, Twi1_Twi_Twilhelma_g22657_t1, Eph1_Eph_Em0013g276a, Nve1_Nve__Nemve1_204332_fgenesh1_pgscaffold_50000016
OG0000000	Twi1	n172	1.0	Terminal	Twi1_Twi_Twilhelma_g22656_t1	Twi1_Twi_Twilhelma_g22656_t2
OG0000000	N1	n177	0.2727272727272727	Non-Terminal	Eph1_Eph_Em0021g418a, Mle1_Mle_ML074239a, Mle1_Mle_ML351745a, Hum1_Hum_OVOL2	Monosiga1_Mon_EDQ90082, Hum1_Hum_ZNF410, Bflo_jgi|Brafl1|121580|estExt_fgenesh2_pg.C_680144, Pbachei2_Pbac_3469173_, Mle1_Mle_ML08106a, Mle1_Mle_ML096924a, Mle1_Mle_ML065731a, Bflo_jgi|Brafl1|170254|gw.94.118.1, Hum1_Hum_ZNF541, Bflo_jgi|Brafl1|199308|e_gw.1.315.1, Nve1_Nve__Nemve1_68554_gw183491, Pbachei2_Pbac_3478290_, Nve1_Nve__Nemve1_110233_e_gw99641, Pbachei2_Pbac_3465394_, Mle1_Mle_ML009615…
OG0000000	Mle1	n180	1.0	Terminal	Mle1_Mle_ML074239a	Mle1_Mle_ML351745a
OG0000000	N1	n181	0.45454545454545453	Non-Terminal	Monosiga1_Mon_EDQ90082, Hum1_Hum_ZNF410, Bflo_jgi|Brafl1|121580|estExt_fgenesh2_pg.C_680144, Pbachei2_Pbac_3469173_, Mle1_Mle_ML08106a, Mle1_Mle_ML096924a, Mle1_Mle_ML065731a	Bflo_jgi|Brafl1|170254|gw.94.118.1, Hum1_Hum_ZNF541, Bflo_jgi|Brafl1|199308|e_gw.1.315.1, Nve1_Nve__Nemve1_68554_gw183491, Pbachei2_Pbac_3478290_, Nve1_Nve__Nemve1_110233_e_gw99641, Pbachei2_Pbac_3465394_, Mle1_Mle_ML009615a, Sci1_Sci_scpid112465, Sci1_Sci_scpid114794, Sci1_Sci_scpid104340, Nve1_Nve__Nemve1_41788_gw113661, Nve1_Nve__Nemve1_200651_fgenesh1_pgscaffold_23000016, Nve1_Nve__Nemve1_112…
OG0000000	Mle1	n186	1.0	Terminal	Mle1_Mle_ML08106a	Mle1_Mle_ML096924a, Mle1_Mle_ML065731a
OG0000000	Mle1	n187	1.0	Terminal	Mle1_Mle_ML096924a	Mle1_Mle_ML065731a
OG0000000	N1	n188	0.36363636363636365	Non-Terminal	Bflo_jgi|Brafl1|170254|gw.94.118.1, Hum1_Hum_ZNF541, Bflo_jgi|Brafl1|199308|e_gw.1.315.1, Nve1_Nve__Nemve1_68554_gw183491, Pbachei2_Pbac_3478290_	Nve1_Nve__Nemve1_110233_e_gw99641, Pbachei2_Pbac_3465394_, Mle1_Mle_ML009615a, Sci1_Sci_scpid112465, Sci1_Sci_scpid114794, Sci1_Sci_scpid104340, Nve1_Nve__Nemve1_41788_gw113661, Nve1_Nve__Nemve1_200651_fgenesh1_pgscaffold_23000016, Nve1_Nve__Nemve1_112691_e_gw113701, Nve1_Nve__Nemve1_54602_gw601811, Nve1_Nve__Nemve1_84066_e_gw91191, Sci1_Sci_scpid88427, Sci1_Sci_scpid86714, aqu1_Aqu_Aqu2_1_29223_…
OG0000000	N3	n189	0.1111111111111111	Non-Terminal	Bflo_jgi|Brafl1|170254|gw.94.118.1	Hum1_Hum_ZNF541, Bflo_jgi|Brafl1|199308|e_gw.1.315.1, Nve1_Nve__Nemve1_68554_gw183491, Pbachei2_Pbac_3478290_
OG0000000	N1	n193	0.6363636363636364	Non-Terminal	Nve1_Nve__Nemve1_110233_e_gw99641, Pbachei2_Pbac_3465394_, Mle1_Mle_ML009615a, Sci1_Sci_scpid112465, Sci1_Sci_scpid114794, Sci1_Sci_scpid104340, Nve1_Nve__Nemve1_41788_gw113661, Nve1_Nve__Nemve1_200651_fgenesh1_pgscaffold_23000016, Nve1_Nve__Nemve1_112691_e_gw113701, Nve1_Nve__Nemve1_54602_gw601811, Nve1_Nve__Nemve1_84066_e_gw91191, Sci1_Sci_scpid88427, Sci1_Sci_scpid86714, aqu1_Aqu_Aqu2_1_29223_…	Bflo_jgi|Brafl1|121306|estExt_fgenesh2_pg.C_630101, Bflo_jgi|Brafl1|203262|e_gw.10.89.1, Nve1_Nve__Nemve1_92831_e_gw31161, Mle1_Mle_ML00702a, Pbachei2_Pbac_3467221_, Mle1_Mle_ML13048a, Pbachei2_Pbac_3464773_, Sci1_Sci_scpid108289, Mle1_Mle_ML204427a, Hum1_Hum_ZNF202, Hum1_Hum_ZNF500, Hum1_Hum_ZSCAN32, Hum1_Hum_ZNF263, Hum1_Hum_ZSCAN5B, Hum1_Hum_ZNF18, Nve1_Nve__Nemve1_83449_e_gw72911, Nve1_Nve__N…
OG0000000	N1	n194	0.6363636363636364	Non-Terminal	Nve1_Nve__Nemve1_110233_e_gw99641, Pbachei2_Pbac_3465394_, Mle1_Mle_ML009615a, Sci1_Sci_scpid112465, Sci1_Sci_scpid114794, Sci1_Sci_scpid104340, Nve1_Nve__Nemve1_41788_gw113661, Nve1_Nve__Nemve1_200651_fgenesh1_pgscaffold_23000016, Nve1_Nve__Nemve1_112691_e_gw113701, Nve1_Nve__Nemve1_54602_gw601811, Nve1_Nve__Nemve1_84066_e_gw91191, Sci1_Sci_scpid88427, Sci1_Sci_scpid86714, aqu1_Aqu_Aqu2_1_29223_…	Mle1_Mle_ML06366a, Mle1_Mle_ML128450a, Pbachei2_Pbac_3464318_, Sci1_Sci_scpid101681, Sci1_Sci_scpid97850, Sci1_Sci_scpid103173, Sci1_Sci_scpid102013, Pbachei2_Pbac_3465047_, Mle1_Mle_ML20879a, Mle1_Mle_ML46358a, Mle1_Mle_ML145817a, Mle1_Mle_ML04386a, Mle1_Mle_ML08093a, Mle1_Mle_ML09929a, aqu1_Aqu_Aqu2_1_43645_001, Eph1_Eph_Em0014g6a, Eph1_Eph_Em0047g6a, Twi1_Twi_Twilhelma_g8167_t1, Twi1_Twi_Twilh…
OG0000000	N3	n195	0.2222222222222222	Non-Terminal	Nve1_Nve__Nemve1_110233_e_gw99641, Pbachei2_Pbac_3465394_, Mle1_Mle_ML009615a, Sci1_Sci_scpid112465, Sci1_Sci_scpid114794, Sci1_Sci_scpid104340, Nve1_Nve__Nemve1_41788_gw113661, Nve1_Nve__Nemve1_200651_fgenesh1_pgscaffold_23000016, Nve1_Nve__Nemve1_112691_e_gw113701, Nve1_Nve__Nemve1_54602_gw601811, Nve1_Nve__Nemve1_84066_e_gw91191, Sci1_Sci_scpid88427, Sci1_Sci_scpid86714, aqu1_Aqu_Aqu2_1_29223_…	Sci1_Sci_scpid105174, Pbachei2_Pbac_3466430_
OG0000000	N3	n196	0.2222222222222222	Non-Terminal	Nve1_Nve__Nemve1_110233_e_gw99641, Pbachei2_Pbac_3465394_, Mle1_Mle_ML009615a, Sci1_Sci_scpid112465, Sci1_Sci_scpid114794, Sci1_Sci_scpid104340	Nve1_Nve__Nemve1_41788_gw113661, Nve1_Nve__Nemve1_200651_fgenesh1_pgscaffold_23000016, Nve1_Nve__Nemve1_112691_e_gw113701, Nve1_Nve__Nemve1_54602_gw601811, Nve1_Nve__Nemve1_84066_e_gw91191, Sci1_Sci_scpid88427, Sci1_Sci_scpid86714, aqu1_Aqu_Aqu2_1_29223_001, Eph1_Eph_Em0016g46a, Twi1_Twi_Twilhelma_g20408_t1
OG0000000	Sci1	n200	1.0	Terminal	Sci1_Sci_scpid112465	Sci1_Sci_scpid114794, Sci1_Sci_scpid104340
OG0000000	Sci1	n201	1.0	Terminal	Sci1_Sci_scpid114794	Sci1_Sci_scpid104340
OG0000000	Nve1	n203	1.0	Terminal	Nve1_Nve__Nemve1_41788_gw113661	Nve1_Nve__Nemve1_200651_fgenesh1_pgscaffold_23000016, Nve1_Nve__Nemve1_112691_e_gw113701, Nve1_Nve__Nemve1_54602_gw601811, Nve1_Nve__Nemve1_84066_e_gw91191
OG0000000	Nve1	n204	1.0	Terminal	Nve1_Nve__Nemve1_200651_fgenesh1_pgscaffold_23000016	Nve1_Nve__Nemve1_112691_e_gw113701, Nve1_Nve__Nemve1_54602_gw601811, Nve1_Nve__Nemve1_84066_e_gw91191
OG0000000	Nve1	n205	1.0	Terminal	Nve1_Nve__Nemve1_112691_e_gw113701	Nve1_Nve__Nemve1_54602_gw601811, Nve1_Nve__Nemve1_84066_e_gw91191
OG0000000	Nve1	n206	1.0	Terminal	Nve1_Nve__Nemve1_54602_gw601811	Nve1_Nve__Nemve1_84066_e_gw91191
OG0000000	Sci1	n208	1.0	Terminal	Sci1_Sci_scpid88427	Sci1_Sci_scpid86714
OG0000000	N1	n212	0.9090909090909091	Non-Terminal	Mle1_Mle_ML06366a, Mle1_Mle_ML128450a, Pbachei2_Pbac_3464318_, Sci1_Sci_scpid101681, Sci1_Sci_scpid97850, Sci1_Sci_scpid103173, Sci1_Sci_scpid102013, Pbachei2_Pbac_3465047_, Mle1_Mle_ML20879a, Mle1_Mle_ML46358a, Mle1_Mle_ML145817a, Mle1_Mle_ML04386a, Mle1_Mle_ML08093a, Mle1_Mle_ML09929a, aqu1_Aqu_Aqu2_1_43645_001, Eph1_Eph_Em0014g6a, Eph1_Eph_Em0047g6a, Twi1_Twi_Twilhelma_g8167_t1, Twi1_Twi_Twilh…	Mle1_Mle_ML020049a, Mle1_Mle_ML01807a, Nve1_Nve__Nemve1_225627_fgenesh1_pgscaffold_9877000001, Mle1_Mle_ML070271a, Pbachei2_Pbac_3470764_, Pbachei2_Pbac_3463073_, Mle1_Mle_ML030220a, Sci1_Sci_scpid95376, Sci1_Sci_scpid48982, Sci1_Sci_scpid67802, Sci1_Sci_scpid67503, Sci1_Sci_scpid89977, Sci1_Sci_scpid70624, Sci1_Sci_scpid83804, Sci1_Sci_scpid83545, Sci1_Sci_scpid103091, Sci1_Sci_scpid84490, Sci1_…
OG0000000	N1	n213	0.2727272727272727	Non-Terminal	Mle1_Mle_ML06366a, Mle1_Mle_ML128450a, Pbachei2_Pbac_3464318_, Sci1_Sci_scpid101681, Sci1_Sci_scpid97850, Sci1_Sci_scpid103173, Sci1_Sci_scpid102013	Pbachei2_Pbac_3465047_, Mle1_Mle_ML20879a, Mle1_Mle_ML46358a, Mle1_Mle_ML145817a, Mle1_Mle_ML04386a, Mle1_Mle_ML08093a, Mle1_Mle_ML09929a, aqu1_Aqu_Aqu2_1_43645_001, Eph1_Eph_Em0014g6a, Eph1_Eph_Em0047g6a, Twi1_Twi_Twilhelma_g8167_t1, Twi1_Twi_Twilhelma_g8167_t2, Bflo_jgi|Brafl1|139374|gw.243.4.1, Bflo_jgi|Brafl1|245600|e_gw.457.8.1, Nve1_Nve__Nemve1_242586_estExt_fgenesh1_pgC_670034, Bflo_jgi|Br…
OG0000000	Mle1	n215	1.0	Terminal	Mle1_Mle_ML06366a	Mle1_Mle_ML128450a
OG0000000	Sci1	n217	1.0	Terminal	Sci1_Sci_scpid101681	Sci1_Sci_scpid97850, Sci1_Sci_scpid103173, Sci1_Sci_scpid102013
OG0000000	Sci1	n218	1.0	Terminal	Sci1_Sci_scpid97850	Sci1_Sci_scpid103173, Sci1_Sci_scpid102013
OG0000000	Sci1	n219	1.0	Terminal	Sci1_Sci_scpid103173	Sci1_Sci_scpid102013
OG0000000	Mle1	n222	1.0	Terminal	Mle1_Mle_ML20879a	Mle1_Mle_ML46358a, Mle1_Mle_ML145817a, Mle1_Mle_ML04386a, Mle1_Mle_ML08093a, Mle1_Mle_ML09929a
OG0000000	Mle1	n223	1.0	Terminal	Mle1_Mle_ML46358a, Mle1_Mle_ML145817a	Mle1_Mle_ML04386a, Mle1_Mle_ML08093a, Mle1_Mle_ML09929a
OG0000000	Mle1	n224	1.0	Terminal	Mle1_Mle_ML46358a	Mle1_Mle_ML145817a
OG0000000	Mle1	n225	1.0	Terminal	Mle1_Mle_ML04386a, Mle1_Mle_ML08093a	Mle1_Mle_ML09929a
OG0000000	Mle1	n226	1.0	Terminal	Mle1_Mle_ML04386a	Mle1_Mle_ML08093a
OG0000000	N1	n227	0.09090909090909091	Non-Terminal	aqu1_Aqu_Aqu2_1_43645_001, Eph1_Eph_Em0014g6a, Eph1_Eph_Em0047g6a, Twi1_Twi_Twilhelma_g8167_t1, Twi1_Twi_Twilhelma_g8167_t2, Bflo_jgi|Brafl1|139374|gw.243.4.1, Bflo_jgi|Brafl1|245600|e_gw.457.8.1, Nve1_Nve__Nemve1_242586_estExt_fgenesh1_pgC_670034, Bflo_jgi|Brafl1|283312|estExt_gwp.C_2950014, Eph1_Eph_Em0022g306a, Twi1_Twi_Twilhelma_g7983_t1, Twi1_Twi_Twilhelma_g7983_t2, Sci1_Sci_scpid37903, Sci1…	Monosiga1_Mon_EDQ85527, Sci1_Sci_scpid35007, Sci1_Sci_scpid30132
OG0000000	N5	n228	0.42857142857142855	Non-Terminal	aqu1_Aqu_Aqu2_1_43645_001, Eph1_Eph_Em0014g6a, Eph1_Eph_Em0047g6a, Twi1_Twi_Twilhelma_g8167_t1, Twi1_Twi_Twilhelma_g8167_t2, Bflo_jgi|Brafl1|139374|gw.243.4.1, Bflo_jgi|Brafl1|245600|e_gw.457.8.1	Nve1_Nve__Nemve1_242586_estExt_fgenesh1_pgC_670034, Bflo_jgi|Brafl1|283312|estExt_gwp.C_2950014, Eph1_Eph_Em0022g306a, Twi1_Twi_Twilhelma_g7983_t1, Twi1_Twi_Twilhelma_g7983_t2, Sci1_Sci_scpid37903, Sci1_Sci_scpid47466, Hum1_Hum_GTF3A
OG0000000	Eph1	n232	1.0	Terminal	Eph1_Eph_Em0014g6a	Eph1_Eph_Em0047g6a
OG0000000	Twi1	n233	1.0	Terminal	Twi1_Twi_Twilhelma_g8167_t1	Twi1_Twi_Twilhelma_g8167_t2
OG0000000	Bflo	n234	1.0	Terminal	Bflo_jgi|Brafl1|139374|gw.243.4.1	Bflo_jgi|Brafl1|245600|e_gw.457.8.1
OG0000000	Twi1	n240	1.0	Terminal	Twi1_Twi_Twilhelma_g7983_t1	Twi1_Twi_Twilhelma_g7983_t2
OG0000000	Sci1	n241	1.0	Terminal	Sci1_Sci_scpid37903	Sci1_Sci_scpid47466
OG0000000	Sci1	n243	1.0	Terminal	Sci1_Sci_scpid35007	Sci1_Sci_scpid30132
OG0000000	N1	n244	0.2727272727272727	Non-Terminal	Mle1_Mle_ML020049a, Mle1_Mle_ML01807a, Nve1_Nve__Nemve1_225627_fgenesh1_pgscaffold_9877000001, Mle1_Mle_ML070271a, Pbachei2_Pbac_3470764_	Pbachei2_Pbac_3463073_, Mle1_Mle_ML030220a, Sci1_Sci_scpid95376, Sci1_Sci_scpid48982, Sci1_Sci_scpid67802, Sci1_Sci_scpid67503, Sci1_Sci_scpid89977, Sci1_Sci_scpid70624, Sci1_Sci_scpid83804, Sci1_Sci_scpid83545, Sci1_Sci_scpid103091, Sci1_Sci_scpid84490, Sci1_Sci_scpid87061, Sci1_Sci_scpid67900, Sci1_Sci_scpid70867, Sci1_Sci_scpid90070, Sci1_Sci_scpid67616, Eph1_Eph_Em0017g774a, aqu1_Aqu_Aqu2_1_2…
OG0000000	N3	n245	0.1111111111111111	Non-Terminal	Mle1_Mle_ML020049a, Mle1_Mle_ML01807a	Nve1_Nve__Nemve1_225627_fgenesh1_pgscaffold_9877000001, Mle1_Mle_ML070271a, Pbachei2_Pbac_3470764_
OG0000000	Mle1	n246	1.0	Terminal	Mle1_Mle_ML020049a	Mle1_Mle_ML01807a
OG0000000	N1	n249	0.7272727272727273	Non-Terminal	Pbachei2_Pbac_3463073_, Mle1_Mle_ML030220a, Sci1_Sci_scpid95376, Sci1_Sci_scpid48982, Sci1_Sci_scpid67802, Sci1_Sci_scpid67503, Sci1_Sci_scpid89977, Sci1_Sci_scpid70624, Sci1_Sci_scpid83804, Sci1_Sci_scpid83545, Sci1_Sci_scpid103091, Sci1_Sci_scpid84490, Sci1_Sci_scpid87061, Sci1_Sci_scpid67900, Sci1_Sci_scpid70867, Sci1_Sci_scpid90070, Sci1_Sci_scpid67616, Eph1_Eph_Em0017g774a, aqu1_Aqu_Aqu2_1_2…	Bflo_jgi|Brafl1|61586|fgenesh2_pm.scaffold_380000008, Bflo_jgi|Brafl1|63213|fgenesh2_pg.scaffold_1000019, Bflo_jgi|Brafl1|108735|fgenesh2_pg.scaffold_642000010, Bflo_jgi|Brafl1|119068|estExt_fgenesh2_pg.C_230072, Eph1_Eph_Em0006g632a, Eph1_Eph_Em0006g634a, Monosiga1_Mon_EDQ92307, Hum1_Hum_ZBTB14, aqu1_Aqu_Aqu2_1_30241_001, aqu1_Aqu_Aqu2_1_34321_001, Nve1_Nve__Nemve1_197426_fgenesh1_pgscaffold_500…
OG0000000	Sci1	n255	1.0	Terminal	Sci1_Sci_scpid95376, Sci1_Sci_scpid48982	Sci1_Sci_scpid67802, Sci1_Sci_scpid67503, Sci1_Sci_scpid89977, Sci1_Sci_scpid70624, Sci1_Sci_scpid83804, Sci1_Sci_scpid83545, Sci1_Sci_scpid103091, Sci1_Sci_scpid84490, Sci1_Sci_scpid87061, Sci1_Sci_scpid67900, Sci1_Sci_scpid70867, Sci1_Sci_scpid90070, Sci1_Sci_scpid67616
OG0000000	Sci1	n256	1.0	Terminal	Sci1_Sci_scpid95376	Sci1_Sci_scpid48982
OG0000000	Sci1	n257	1.0	Terminal	Sci1_Sci_scpid67802, Sci1_Sci_scpid67503, Sci1_Sci_scpid89977, Sci1_Sci_scpid70624	Sci1_Sci_scpid83804, Sci1_Sci_scpid83545, Sci1_Sci_scpid103091, Sci1_Sci_scpid84490, Sci1_Sci_scpid87061, Sci1_Sci_scpid67900, Sci1_Sci_scpid70867, Sci1_Sci_scpid90070, Sci1_Sci_scpid67616
OG0000000	Sci1	n258	1.0	Terminal	Sci1_Sci_scpid67802	Sci1_Sci_scpid67503, Sci1_Sci_scpid89977, Sci1_Sci_scpid70624
OG0000000	Sci1	n259	1.0	Terminal	Sci1_Sci_scpid67503, Sci1_Sci_scpid89977	Sci1_Sci_scpid70624
OG0000000	Sci1	n260	1.0	Terminal	Sci1_Sci_scpid67503	Sci1_Sci_scpid89977
OG0000000	Sci1	n261	1.0	Terminal	Sci1_Sci_scpid83804, Sci1_Sci_scpid83545, Sci1_Sci_scpid103091, Sci1_Sci_scpid84490, Sci1_Sci_scpid87061	Sci1_Sci_scpid67900, Sci1_Sci_scpid70867, Sci1_Sci_scpid90070, Sci1_Sci_scpid67616
OG0000000	Sci1	n262	1.0	Terminal	Sci1_Sci_scpid83804	Sci1_Sci_scpid83545, Sci1_Sci_scpid103091, Sci1_Sci_scpid84490, Sci1_Sci_scpid87061
OG0000000	Sci1	n263	1.0	Terminal	Sci1_Sci_scpid83545, Sci1_Sci_scpid103091	Sci1_Sci_scpid84490, Sci1_Sci_scpid87061
OG0000000	Sci1	n264	1.0	Terminal	Sci1_Sci_scpid83545	Sci1_Sci_scpid103091
OG0000000	Sci1	n265	1.0	Terminal	Sci1_Sci_scpid84490	Sci1_Sci_scpid87061
OG0000000	Sci1	n266	1.0	Terminal	Sci1_Sci_scpid67900	Sci1_Sci_scpid70867, Sci1_Sci_scpid90070, Sci1_Sci_scpid67616
OG0000000	Sci1	n267	1.0	Terminal	Sci1_Sci_scpid70867	Sci1_Sci_scpid90070, Sci1_Sci_scpid67616
OG0000000	Sci1	n268	1.0	Terminal	Sci1_Sci_scpid90070	Sci1_Sci_scpid67616
OG0000000	Nve1	n271	1.0	Terminal	Nve1_Nve__Nemve1_119069_e_gw15891	Nve1_Nve__Nemve1_113856_e_gw12091
OG0000000	Hum1	n272	1.0	Terminal	Hum1_Hum_ZNF768, Hum1_Hum_ZNF787, Hum1_Hum_ZSCAN10	Hum1_Hum_ZNF497, Hum1_Hum_ZNF316, Hum1_Hum_ZNF771, Hum1_Hum_MZF1, Hum1_Hum_ZNF467, Hum1_Hum_ZNF398, Hum1_Hum_ZNF777, Hum1_Hum_ZNF169, Hum1_Hum_HKR1, Hum1_Hum_ZNF337, Hum1_Hum_ZNF343, Hum1_Hum_ZNF133, Hum1_Hum_PRDM9, Hum1_Hum_PRDM7
OG0000000	Hum1	n273	1.0	Terminal	Hum1_Hum_ZNF768, Hum1_Hum_ZNF787	Hum1_Hum_ZSCAN10
OG0000000	Hum1	n274	1.0	Terminal	Hum1_Hum_ZNF768	Hum1_Hum_ZNF787
OG0000000	Hum1	n275	1.0	Terminal	Hum1_Hum_ZNF497, Hum1_Hum_ZNF316, Hum1_Hum_ZNF771, Hum1_Hum_MZF1	Hum1_Hum_ZNF467, Hum1_Hum_ZNF398, Hum1_Hum_ZNF777, Hum1_Hum_ZNF169, Hum1_Hum_HKR1, Hum1_Hum_ZNF337, Hum1_Hum_ZNF343, Hum1_Hum_ZNF133, Hum1_Hum_PRDM9, Hum1_Hum_PRDM7
OG0000000	Hum1	n276	1.0	Terminal	Hum1_Hum_ZNF497, Hum1_Hum_ZNF316, Hum1_Hum_ZNF771	Hum1_Hum_MZF1
OG0000000	Hum1	n277	1.0	Terminal	Hum1_Hum_ZNF497	Hum1_Hum_ZNF316, Hum1_Hum_ZNF771
OG0000000	Hum1	n278	1.0	Terminal	Hum1_Hum_ZNF316	Hum1_Hum_ZNF771
OG0000000	Hum1	n279	1.0	Terminal	Hum1_Hum_ZNF467, Hum1_Hum_ZNF398, Hum1_Hum_ZNF777	Hum1_Hum_ZNF169, Hum1_Hum_HKR1, Hum1_Hum_ZNF337, Hum1_Hum_ZNF343, Hum1_Hum_ZNF133, Hum1_Hum_PRDM9, Hum1_Hum_PRDM7
OG0000000	Hum1	n280	1.0	Terminal	Hum1_Hum_ZNF467	Hum1_Hum_ZNF398, Hum1_Hum_ZNF777
OG0000000	Hum1	n281	1.0	Terminal	Hum1_Hum_ZNF398	Hum1_Hum_ZNF777
OG0000000	Hum1	n282	1.0	Terminal	Hum1_Hum_ZNF169	Hum1_Hum_HKR1, Hum1_Hum_ZNF337, Hum1_Hum_ZNF343, Hum1_Hum_ZNF133, Hum1_Hum_PRDM9, Hum1_Hum_PRDM7
OG0000000	Hum1	n283	1.0	Terminal	Hum1_Hum_HKR1, Hum1_Hum_ZNF337, Hum1_Hum_ZNF343, Hum1_Hum_ZNF133	Hum1_Hum_PRDM9, Hum1_Hum_PRDM7
OG0000000	Hum1	n284	1.0	Terminal	Hum1_Hum_HKR1	Hum1_Hum_ZNF337, Hum1_Hum_ZNF343, Hum1_Hum_ZNF133
OG0000000	Hum1	n285	1.0	Terminal	Hum1_Hum_ZNF337	Hum1_Hum_ZNF343, Hum1_Hum_ZNF133
OG0000000	Hum1	n286	1.0	Terminal	Hum1_Hum_ZNF343	Hum1_Hum_ZNF133
OG0000000	Hum1	n287	1.0	Terminal	Hum1_Hum_PRDM9	Hum1_Hum_PRDM7
OG0000000	N1	n288	0.7272727272727273	Non-Terminal	Bflo_jgi|Brafl1|61586|fgenesh2_pm.scaffold_380000008, Bflo_jgi|Brafl1|63213|fgenesh2_pg.scaffold_1000019, Bflo_jgi|Brafl1|108735|fgenesh2_pg.scaffold_642000010, Bflo_jgi|Brafl1|119068|estExt_fgenesh2_pg.C_230072, Eph1_Eph_Em0006g632a, Eph1_Eph_Em0006g634a, Monosiga1_Mon_EDQ92307, Hum1_Hum_ZBTB14, aqu1_Aqu_Aqu2_1_30241_001, aqu1_Aqu_Aqu2_1_34321_001, Nve1_Nve__Nemve1_197426_fgenesh1_pgscaffold_500…	Bflo_jgi|Brafl1|194472|gw.1.665.1, Bflo_jgi|Brafl1|62927|fgenesh2_pm.scaffold_843000008, Bflo_jgi|Brafl1|57766|fgenesh2_pm.scaffold_34000010, Bflo_jgi|Brafl1|57770|fgenesh2_pm.scaffold_34000014, Bflo_jgi|Brafl1|210900|e_gw.43.367.1, Bflo_jgi|Brafl1|85734|fgenesh2_pg.scaffold_144000107, Bflo_jgi|Brafl1|58242|fgenesh2_pm.scaffold_55000017, Bflo_jgi|Brafl1|88363|fgenesh2_pg.scaffold_173000028, Bflo_…
OG0000000	N1	n289	0.45454545454545453	Non-Terminal	Bflo_jgi|Brafl1|61586|fgenesh2_pm.scaffold_380000008, Bflo_jgi|Brafl1|63213|fgenesh2_pg.scaffold_1000019, Bflo_jgi|Brafl1|108735|fgenesh2_pg.scaffold_642000010, Bflo_jgi|Brafl1|119068|estExt_fgenesh2_pg.C_230072, Eph1_Eph_Em0006g632a, Eph1_Eph_Em0006g634a, Monosiga1_Mon_EDQ92307, Hum1_Hum_ZBTB14, aqu1_Aqu_Aqu2_1_30241_001, aqu1_Aqu_Aqu2_1_34321_001, Nve1_Nve__Nemve1_197426_fgenesh1_pgscaffold_500…	Pbachei2_Pbac_3471029_, Mle1_Mle_ML08066a, Sci1_Sci_scpid70023, Twi1_Twi_Twilhelma_g23820_t1, Twi1_Twi_Twilhelma_g23822_t1, Bflo_jgi|Brafl1|243775|e_gw.431.8.1, Mle1_Mle_ML008717a, Mle1_Mle_ML019123a, Hum1_Hum_PRDM5, Nve1_Nve__Nemve1_119949_e_gw166411, Nve1_Nve__Nemve1_33613_gw321051, Mle1_Mle_ML14396a, Mle1_Mle_ML014011a, Mle1_Mle_ML04006a, Mle1_Mle_ML01444a, Bflo_jgi|Brafl1|199476|e_gw.3.102.1,…
OG0000000	Bflo	n291	1.0	Terminal	Bflo_jgi|Brafl1|61586|fgenesh2_pm.scaffold_380000008	Bflo_jgi|Brafl1|63213|fgenesh2_pg.scaffold_1000019, Bflo_jgi|Brafl1|108735|fgenesh2_pg.scaffold_642000010, Bflo_jgi|Brafl1|119068|estExt_fgenesh2_pg.C_230072
OG0000000	Bflo	n292	1.0	Terminal	Bflo_jgi|Brafl1|63213|fgenesh2_pg.scaffold_1000019	Bflo_jgi|Brafl1|108735|fgenesh2_pg.scaffold_642000010, Bflo_jgi|Brafl1|119068|estExt_fgenesh2_pg.C_230072
OG0000000	Bflo	n293	1.0	Terminal	Bflo_jgi|Brafl1|108735|fgenesh2_pg.scaffold_642000010	Bflo_jgi|Brafl1|119068|estExt_fgenesh2_pg.C_230072
OG0000000	Eph1	n295	1.0	Terminal	Eph1_Eph_Em0006g632a	Eph1_Eph_Em0006g634a
OG0000000	N1	n296	0.18181818181818182	Non-Terminal	Monosiga1_Mon_EDQ92307, Hum1_Hum_ZBTB14, aqu1_Aqu_Aqu2_1_30241_001, aqu1_Aqu_Aqu2_1_34321_001, Nve1_Nve__Nemve1_197426_fgenesh1_pgscaffold_5000232	Pbachei2_Pbac_3466852_, Pbachei2_Pbac_3479637_, Pbachei2_Pbac_3462159_, Pbachei2_Pbac_3474244_, Pbachei2_Pbac_3461065_, Pbachei2_Pbac_3464777_, Pbachei2_Pbac_3460965_, Pbachei2_Pbac_3464020_, Pbachei2_Pbac_3463892_, Pbachei2_Pbac_3466380_, Pbachei2_Pbac_3463425_, Pbachei2_Pbac_3463760_, Pbachei2_Pbac_3465441_, Pbachei2_Pbac_3461793_, Pbachei2_Pbac_3464384_, Pbachei2_Pbac_3477944_, Pbachei2_Pbac_3…
OG0000000	aqu1	n300	1.0	Terminal	aqu1_Aqu_Aqu2_1_30241_001	aqu1_Aqu_Aqu2_1_34321_001
OG0000000	Pbachei2	n304	1.0	Terminal	Pbachei2_Pbac_3466852_, Pbachei2_Pbac_3479637_, Pbachei2_Pbac_3462159_, Pbachei2_Pbac_3474244_, Pbachei2_Pbac_3461065_, Pbachei2_Pbac_3464777_, Pbachei2_Pbac_3460965_, Pbachei2_Pbac_3464020_, Pbachei2_Pbac_3463892_, Pbachei2_Pbac_3466380_, Pbachei2_Pbac_3463425_, Pbachei2_Pbac_3463760_, Pbachei2_Pbac_3465441_, Pbachei2_Pbac_3461793_, Pbachei2_Pbac_3464384_	Pbachei2_Pbac_3477944_, Pbachei2_Pbac_3468670_, Pbachei2_Pbac_3470306_, Pbachei2_Pbac_3471497_, Pbachei2_Pbac_3461759_, Pbachei2_Pbac_3469254_, Pbachei2_Pbac_3460697_, Pbachei2_Pbac_3467296_, Pbachei2_Pbac_3468534_, Pbachei2_Pbac_3471212_, Pbachei2_Pbac_3462578_, Pbachei2_Pbac_3469198_, Pbachei2_Pbac_3469214_, Pbachei2_Pbac_3466226_
OG0000000	Pbachei2	n305	1.0	Terminal	Pbachei2_Pbac_3466852_, Pbachei2_Pbac_3479637_, Pbachei2_Pbac_3462159_, Pbachei2_Pbac_3474244_, Pbachei2_Pbac_3461065_, Pbachei2_Pbac_3464777_	Pbachei2_Pbac_3460965_, Pbachei2_Pbac_3464020_, Pbachei2_Pbac_3463892_, Pbachei2_Pbac_3466380_, Pbachei2_Pbac_3463425_, Pbachei2_Pbac_3463760_, Pbachei2_Pbac_3465441_, Pbachei2_Pbac_3461793_, Pbachei2_Pbac_3464384_
OG0000000	Pbachei2	n306	1.0	Terminal	Pbachei2_Pbac_3466852_, Pbachei2_Pbac_3479637_	Pbachei2_Pbac_3462159_, Pbachei2_Pbac_3474244_, Pbachei2_Pbac_3461065_, Pbachei2_Pbac_3464777_
OG0000000	Pbachei2	n307	1.0	Terminal	Pbachei2_Pbac_3466852_	Pbachei2_Pbac_3479637_
OG0000000	Pbachei2	n308	1.0	Terminal	Pbachei2_Pbac_3462159_, Pbachei2_Pbac_3474244_	Pbachei2_Pbac_3461065_, Pbachei2_Pbac_3464777_
OG0000000	Pbachei2	n309	1.0	Terminal	Pbachei2_Pbac_3462159_	Pbachei2_Pbac_3474244_
OG0000000	Pbachei2	n310	1.0	Terminal	Pbachei2_Pbac_3461065_	Pbachei2_Pbac_3464777_
OG0000000	Pbachei2	n311	1.0	Terminal	Pbachei2_Pbac_3460965_	Pbachei2_Pbac_3464020_, Pbachei2_Pbac_3463892_, Pbachei2_Pbac_3466380_, Pbachei2_Pbac_3463425_, Pbachei2_Pbac_3463760_, Pbachei2_Pbac_3465441_, Pbachei2_Pbac_3461793_, Pbachei2_Pbac_3464384_
OG0000000	Pbachei2	n312	1.0	Terminal	Pbachei2_Pbac_3464020_, Pbachei2_Pbac_3463892_, Pbachei2_Pbac_3466380_, Pbachei2_Pbac_3463425_, Pbachei2_Pbac_3463760_, Pbachei2_Pbac_3465441_	Pbachei2_Pbac_3461793_, Pbachei2_Pbac_3464384_
OG0000000	Pbachei2	n313	1.0	Terminal	Pbachei2_Pbac_3464020_	Pbachei2_Pbac_3463892_, Pbachei2_Pbac_3466380_, Pbachei2_Pbac_3463425_, Pbachei2_Pbac_3463760_, Pbachei2_Pbac_3465441_
OG0000000	Pbachei2	n314	1.0	Terminal	Pbachei2_Pbac_3463892_, Pbachei2_Pbac_3466380_	Pbachei2_Pbac_3463425_, Pbachei2_Pbac_3463760_, Pbachei2_Pbac_3465441_
OG0000000	Pbachei2	n315	1.0	Terminal	Pbachei2_Pbac_3463892_	Pbachei2_Pbac_3466380_
OG0000000	Pbachei2	n316	1.0	Terminal	Pbachei2_Pbac_3463425_, Pbachei2_Pbac_3463760_	Pbachei2_Pbac_3465441_
OG0000000	Pbachei2	n317	1.0	Terminal	Pbachei2_Pbac_3463425_	Pbachei2_Pbac_3463760_
OG0000000	Pbachei2	n318	1.0	Terminal	Pbachei2_Pbac_3461793_	Pbachei2_Pbac_3464384_
OG0000000	Pbachei2	n319	1.0	Terminal	Pbachei2_Pbac_3477944_, Pbachei2_Pbac_3468670_, Pbachei2_Pbac_3470306_, Pbachei2_Pbac_3471497_, Pbachei2_Pbac_3461759_, Pbachei2_Pbac_3469254_, Pbachei2_Pbac_3460697_	Pbachei2_Pbac_3467296_, Pbachei2_Pbac_3468534_, Pbachei2_Pbac_3471212_, Pbachei2_Pbac_3462578_, Pbachei2_Pbac_3469198_, Pbachei2_Pbac_3469214_, Pbachei2_Pbac_3466226_
OG0000000	Pbachei2	n320	1.0	Terminal	Pbachei2_Pbac_3477944_, Pbachei2_Pbac_3468670_, Pbachei2_Pbac_3470306_, Pbachei2_Pbac_3471497_, Pbachei2_Pbac_3461759_, Pbachei2_Pbac_3469254_	Pbachei2_Pbac_3460697_
OG0000000	Pbachei2	n321	1.0	Terminal	Pbachei2_Pbac_3477944_, Pbachei2_Pbac_3468670_	Pbachei2_Pbac_3470306_, Pbachei2_Pbac_3471497_, Pbachei2_Pbac_3461759_, Pbachei2_Pbac_3469254_
OG0000000	Pbachei2	n322	1.0	Terminal	Pbachei2_Pbac_3477944_	Pbachei2_Pbac_3468670_
OG0000000	Pbachei2	n323	1.0	Terminal	Pbachei2_Pbac_3470306_, Pbachei2_Pbac_3471497_, Pbachei2_Pbac_3461759_	Pbachei2_Pbac_3469254_
OG0000000	Pbachei2	n324	1.0	Terminal	Pbachei2_Pbac_3470306_, Pbachei2_Pbac_3471497_	Pbachei2_Pbac_3461759_
OG0000000	Pbachei2	n325	1.0	Terminal	Pbachei2_Pbac_3470306_	Pbachei2_Pbac_3471497_
OG0000000	Pbachei2	n326	1.0	Terminal	Pbachei2_Pbac_3467296_, Pbachei2_Pbac_3468534_, Pbachei2_Pbac_3471212_, Pbachei2_Pbac_3462578_, Pbachei2_Pbac_3469198_, Pbachei2_Pbac_3469214_	Pbachei2_Pbac_3466226_
OG0000000	Pbachei2	n327	1.0	Terminal	Pbachei2_Pbac_3467296_, Pbachei2_Pbac_3468534_, Pbachei2_Pbac_3471212_	Pbachei2_Pbac_3462578_, Pbachei2_Pbac_3469198_, Pbachei2_Pbac_3469214_
OG0000000	Pbachei2	n328	1.0	Terminal	Pbachei2_Pbac_3467296_	Pbachei2_Pbac_3468534_, Pbachei2_Pbac_3471212_
OG0000000	Pbachei2	n329	1.0	Terminal	Pbachei2_Pbac_3468534_	Pbachei2_Pbac_3471212_
OG0000000	Pbachei2	n330	1.0	Terminal	Pbachei2_Pbac_3462578_	Pbachei2_Pbac_3469198_, Pbachei2_Pbac_3469214_
OG0000000	Pbachei2	n331	1.0	Terminal	Pbachei2_Pbac_3469198_	Pbachei2_Pbac_3469214_
OG0000000	Mle1	n332	1.0	Terminal	Mle1_Mle_ML04043a	Mle1_Mle_ML124240a
OG0000000	N3	n333	0.2222222222222222	Non-Terminal	Pbachei2_Pbac_3471029_, Mle1_Mle_ML08066a, Sci1_Sci_scpid70023, Twi1_Twi_Twilhelma_g23820_t1, Twi1_Twi_Twilhelma_g23822_t1, Bflo_jgi|Brafl1|243775|e_gw.431.8.1	Mle1_Mle_ML008717a, Mle1_Mle_ML019123a, Hum1_Hum_PRDM5, Nve1_Nve__Nemve1_119949_e_gw166411, Nve1_Nve__Nemve1_33613_gw321051, Mle1_Mle_ML14396a, Mle1_Mle_ML014011a, Mle1_Mle_ML04006a, Mle1_Mle_ML01444a, Bflo_jgi|Brafl1|199476|e_gw.3.102.1, Bflo_jgi|Brafl1|199552|e_gw.3.103.1, Nve1_Nve__Nemve1_23194_gw91621, Nve1_Nve__Nemve1_34342_gw51571, Nve1_Nve__Nemve1_32594_gw18481
OG0000000	Twi1	n338	1.0	Terminal	Twi1_Twi_Twilhelma_g23820_t1	Twi1_Twi_Twilhelma_g23822_t1
OG0000000	N3	n339	0.1111111111111111	Non-Terminal	Mle1_Mle_ML008717a, Mle1_Mle_ML019123a	Hum1_Hum_PRDM5, Nve1_Nve__Nemve1_119949_e_gw166411, Nve1_Nve__Nemve1_33613_gw321051, Mle1_Mle_ML14396a, Mle1_Mle_ML014011a, Mle1_Mle_ML04006a, Mle1_Mle_ML01444a, Bflo_jgi|Brafl1|199476|e_gw.3.102.1, Bflo_jgi|Brafl1|199552|e_gw.3.103.1, Nve1_Nve__Nemve1_23194_gw91621, Nve1_Nve__Nemve1_34342_gw51571, Nve1_Nve__Nemve1_32594_gw18481
OG0000000	Mle1	n340	1.0	Terminal	Mle1_Mle_ML008717a	Mle1_Mle_ML019123a
OG0000000	N3	n341	0.2222222222222222	Non-Terminal	Hum1_Hum_PRDM5, Nve1_Nve__Nemve1_119949_e_gw166411, Nve1_Nve__Nemve1_33613_gw321051, Mle1_Mle_ML14396a, Mle1_Mle_ML014011a, Mle1_Mle_ML04006a	Mle1_Mle_ML01444a, Bflo_jgi|Brafl1|199476|e_gw.3.102.1, Bflo_jgi|Brafl1|199552|e_gw.3.103.1, Nve1_Nve__Nemve1_23194_gw91621, Nve1_Nve__Nemve1_34342_gw51571, Nve1_Nve__Nemve1_32594_gw18481
OG0000000	Nve1	n344	1.0	Terminal	Nve1_Nve__Nemve1_119949_e_gw166411	Nve1_Nve__Nemve1_33613_gw321051
OG0000000	Mle1	n345	1.0	Terminal	Mle1_Mle_ML14396a	Mle1_Mle_ML014011a, Mle1_Mle_ML04006a
OG0000000	Mle1	n346	1.0	Terminal	Mle1_Mle_ML014011a	Mle1_Mle_ML04006a
OG0000000	Bflo	n349	1.0	Terminal	Bflo_jgi|Brafl1|199476|e_gw.3.102.1	Bflo_jgi|Brafl1|199552|e_gw.3.103.1
OG0000000	Nve1	n350	1.0	Terminal	Nve1_Nve__Nemve1_23194_gw91621	Nve1_Nve__Nemve1_34342_gw51571, Nve1_Nve__Nemve1_32594_gw18481
OG0000000	Nve1	n351	1.0	Terminal	Nve1_Nve__Nemve1_34342_gw51571	Nve1_Nve__Nemve1_32594_gw18481
OG0000000	N1	n352	0.2727272727272727	Non-Terminal	Bflo_jgi|Brafl1|194472|gw.1.665.1, Bflo_jgi|Brafl1|62927|fgenesh2_pm.scaffold_843000008, Bflo_jgi|Brafl1|57766|fgenesh2_pm.scaffold_34000010, Bflo_jgi|Brafl1|57770|fgenesh2_pm.scaffold_34000014, Bflo_jgi|Brafl1|210900|e_gw.43.367.1, Bflo_jgi|Brafl1|85734|fgenesh2_pg.scaffold_144000107, Bflo_jgi|Brafl1|58242|fgenesh2_pm.scaffold_55000017, Bflo_jgi|Brafl1|88363|fgenesh2_pg.scaffold_173000028, Bflo_…	Nve1_Nve__Nemve1_33694_gw22581, Nve1_Nve__Nemve1_200306_fgenesh1_pgscaffold_20000144, Nve1_Nve__Nemve1_123933_e_gw205121, Mle1_Mle_ML10108a, Sci1_Sci_scpid109652, Twi1_Twi_Twilhelma_g14490_t1, Hum1_Hum_ZNF319, Nve1_Nve__Nemve1_99684_e_gw541121, Nve1_Nve__Nemve1_24260_gw133651, Nve1_Nve__Nemve1_104526_e_gw73111, Hum1_Hum_PRDM4, Bflo_jgi|Brafl1|101069|fgenesh2_pg.scaffold_374000046, Bflo_jgi|Brafl1…
OG0000000	Bflo	n355	1.0	Terminal	Bflo_jgi|Brafl1|194472|gw.1.665.1	Bflo_jgi|Brafl1|62927|fgenesh2_pm.scaffold_843000008, Bflo_jgi|Brafl1|57766|fgenesh2_pm.scaffold_34000010, Bflo_jgi|Brafl1|57770|fgenesh2_pm.scaffold_34000014, Bflo_jgi|Brafl1|210900|e_gw.43.367.1, Bflo_jgi|Brafl1|85734|fgenesh2_pg.scaffold_144000107, Bflo_jgi|Brafl1|58242|fgenesh2_pm.scaffold_55000017, Bflo_jgi|Brafl1|88363|fgenesh2_pg.scaffold_173000028, Bflo_jgi|Brafl1|58403|fgenesh2_pm.scaffo…
OG0000000	Bflo	n356	1.0	Terminal	Bflo_jgi|Brafl1|62927|fgenesh2_pm.scaffold_843000008, Bflo_jgi|Brafl1|57766|fgenesh2_pm.scaffold_34000010, Bflo_jgi|Brafl1|57770|fgenesh2_pm.scaffold_34000014, Bflo_jgi|Brafl1|210900|e_gw.43.367.1, Bflo_jgi|Brafl1|85734|fgenesh2_pg.scaffold_144000107, Bflo_jgi|Brafl1|58242|fgenesh2_pm.scaffold_55000017, Bflo_jgi|Brafl1|88363|fgenesh2_pg.scaffold_173000028, Bflo_jgi|Brafl1|58403|fgenesh2_pm.scaffo…	Bflo_jgi|Brafl1|63556|fgenesh2_pg.scaffold_1000362, Bflo_jgi|Brafl1|234331|e_gw.313.6.1
OG0000000	Bflo	n357	1.0	Terminal	Bflo_jgi|Brafl1|62927|fgenesh2_pm.scaffold_843000008, Bflo_jgi|Brafl1|57766|fgenesh2_pm.scaffold_34000010, Bflo_jgi|Brafl1|57770|fgenesh2_pm.scaffold_34000014, Bflo_jgi|Brafl1|210900|e_gw.43.367.1, Bflo_jgi|Brafl1|85734|fgenesh2_pg.scaffold_144000107, Bflo_jgi|Brafl1|58242|fgenesh2_pm.scaffold_55000017, Bflo_jgi|Brafl1|88363|fgenesh2_pg.scaffold_173000028, Bflo_jgi|Brafl1|58403|fgenesh2_pm.scaffo…	Bflo_jgi|Brafl1|207518|e_gw.32.81.1, Bflo_jgi|Brafl1|113980|estExt_fgenesh2_pm.C_320004, Bflo_jgi|Brafl1|97775|fgenesh2_pg.scaffold_309000028, Bflo_jgi|Brafl1|89178|fgenesh2_pg.scaffold_183000102
OG0000000	Bflo	n358	1.0	Terminal	Bflo_jgi|Brafl1|62927|fgenesh2_pm.scaffold_843000008, Bflo_jgi|Brafl1|57766|fgenesh2_pm.scaffold_34000010, Bflo_jgi|Brafl1|57770|fgenesh2_pm.scaffold_34000014, Bflo_jgi|Brafl1|210900|e_gw.43.367.1, Bflo_jgi|Brafl1|85734|fgenesh2_pg.scaffold_144000107, Bflo_jgi|Brafl1|58242|fgenesh2_pm.scaffold_55000017, Bflo_jgi|Brafl1|88363|fgenesh2_pg.scaffold_173000028, Bflo_jgi|Brafl1|58403|fgenesh2_pm.scaffo…	Bflo_jgi|Brafl1|61717|fgenesh2_pm.scaffold_407000001, Bflo_jgi|Brafl1|71734|fgenesh2_pg.scaffold_34000215, Bflo_jgi|Brafl1|71730|fgenesh2_pg.scaffold_34000211, Bflo_jgi|Brafl1|71679|fgenesh2_pg.scaffold_34000160, Bflo_jgi|Brafl1|71740|fgenesh2_pg.scaffold_34000221, Bflo_jgi|Brafl1|71675|fgenesh2_pg.scaffold_34000156, Bflo_jgi|Brafl1|71729|fgenesh2_pg.scaffold_34000210, Bflo_jgi|Brafl1|140229|gw.4…
OG0000000	Bflo	n359	1.0	Terminal	Bflo_jgi|Brafl1|62927|fgenesh2_pm.scaffold_843000008, Bflo_jgi|Brafl1|57766|fgenesh2_pm.scaffold_34000010, Bflo_jgi|Brafl1|57770|fgenesh2_pm.scaffold_34000014, Bflo_jgi|Brafl1|210900|e_gw.43.367.1, Bflo_jgi|Brafl1|85734|fgenesh2_pg.scaffold_144000107, Bflo_jgi|Brafl1|58242|fgenesh2_pm.scaffold_55000017, Bflo_jgi|Brafl1|88363|fgenesh2_pg.scaffold_173000028, Bflo_jgi|Brafl1|58403|fgenesh2_pm.scaffo…	Bflo_jgi|Brafl1|62417|fgenesh2_pm.scaffold_574000003, Bflo_jgi|Brafl1|111659|fgenesh2_pg.scaffold_931000003, Bflo_jgi|Brafl1|71682|fgenesh2_pg.scaffold_34000163, Bflo_jgi|Brafl1|71736|fgenesh2_pg.scaffold_34000217
OG0000000	Bflo	n360	1.0	Terminal	Bflo_jgi|Brafl1|62927|fgenesh2_pm.scaffold_843000008	Bflo_jgi|Brafl1|57766|fgenesh2_pm.scaffold_34000010, Bflo_jgi|Brafl1|57770|fgenesh2_pm.scaffold_34000014, Bflo_jgi|Brafl1|210900|e_gw.43.367.1, Bflo_jgi|Brafl1|85734|fgenesh2_pg.scaffold_144000107, Bflo_jgi|Brafl1|58242|fgenesh2_pm.scaffold_55000017, Bflo_jgi|Brafl1|88363|fgenesh2_pg.scaffold_173000028, Bflo_jgi|Brafl1|58403|fgenesh2_pm.scaffold_64000013, Bflo_jgi|Brafl1|76505|fgenesh2_pg.scaffol…
OG0000000	Bflo	n361	1.0	Terminal	Bflo_jgi|Brafl1|57766|fgenesh2_pm.scaffold_34000010, Bflo_jgi|Brafl1|57770|fgenesh2_pm.scaffold_34000014, Bflo_jgi|Brafl1|210900|e_gw.43.367.1, Bflo_jgi|Brafl1|85734|fgenesh2_pg.scaffold_144000107	Bflo_jgi|Brafl1|58242|fgenesh2_pm.scaffold_55000017, Bflo_jgi|Brafl1|88363|fgenesh2_pg.scaffold_173000028, Bflo_jgi|Brafl1|58403|fgenesh2_pm.scaffold_64000013, Bflo_jgi|Brafl1|76505|fgenesh2_pg.scaffold_64000116, Bflo_jgi|Brafl1|61132|fgenesh2_pm.scaffold_316000001, Bflo_jgi|Brafl1|129473|estExt_fgenesh2_pg.C_3690006, Bflo_jgi|Brafl1|89148|fgenesh2_pg.scaffold_183000072, Bflo_jgi|Brafl1|59002|fge…
OG0000000	Bflo	n362	1.0	Terminal	Bflo_jgi|Brafl1|57766|fgenesh2_pm.scaffold_34000010	Bflo_jgi|Brafl1|57770|fgenesh2_pm.scaffold_34000014, Bflo_jgi|Brafl1|210900|e_gw.43.367.1, Bflo_jgi|Brafl1|85734|fgenesh2_pg.scaffold_144000107
OG0000000	Bflo	n363	1.0	Terminal	Bflo_jgi|Brafl1|57770|fgenesh2_pm.scaffold_34000014, Bflo_jgi|Brafl1|210900|e_gw.43.367.1	Bflo_jgi|Brafl1|85734|fgenesh2_pg.scaffold_144000107
OG0000000	Bflo	n364	1.0	Terminal	Bflo_jgi|Brafl1|57770|fgenesh2_pm.scaffold_34000014	Bflo_jgi|Brafl1|210900|e_gw.43.367.1
OG0000000	Bflo	n365	1.0	Terminal	Bflo_jgi|Brafl1|58242|fgenesh2_pm.scaffold_55000017, Bflo_jgi|Brafl1|88363|fgenesh2_pg.scaffold_173000028, Bflo_jgi|Brafl1|58403|fgenesh2_pm.scaffold_64000013, Bflo_jgi|Brafl1|76505|fgenesh2_pg.scaffold_64000116, Bflo_jgi|Brafl1|61132|fgenesh2_pm.scaffold_316000001, Bflo_jgi|Brafl1|129473|estExt_fgenesh2_pg.C_3690006, Bflo_jgi|Brafl1|89148|fgenesh2_pg.scaffold_183000072, Bflo_jgi|Brafl1|59002|fge…	Bflo_jgi|Brafl1|281209|estExt_gwp.C_980083, Bflo_jgi|Brafl1|59871|fgenesh2_pm.scaffold_172000003, Bflo_jgi|Brafl1|63005|fgenesh2_pm.scaffold_931000003
OG0000000	Bflo	n366	1.0	Terminal	Bflo_jgi|Brafl1|58242|fgenesh2_pm.scaffold_55000017, Bflo_jgi|Brafl1|88363|fgenesh2_pg.scaffold_173000028, Bflo_jgi|Brafl1|58403|fgenesh2_pm.scaffold_64000013, Bflo_jgi|Brafl1|76505|fgenesh2_pg.scaffold_64000116	Bflo_jgi|Brafl1|61132|fgenesh2_pm.scaffold_316000001, Bflo_jgi|Brafl1|129473|estExt_fgenesh2_pg.C_3690006, Bflo_jgi|Brafl1|89148|fgenesh2_pg.scaffold_183000072, Bflo_jgi|Brafl1|59002|fgenesh2_pm.scaffold_101000001, Bflo_jgi|Brafl1|61882|fgenesh2_pm.scaffold_435000009
OG0000000	Bflo	n367	1.0	Terminal	Bflo_jgi|Brafl1|58242|fgenesh2_pm.scaffold_55000017	Bflo_jgi|Brafl1|88363|fgenesh2_pg.scaffold_173000028, Bflo_jgi|Brafl1|58403|fgenesh2_pm.scaffold_64000013, Bflo_jgi|Brafl1|76505|fgenesh2_pg.scaffold_64000116
OG0000000	Bflo	n368	1.0	Terminal	Bflo_jgi|Brafl1|88363|fgenesh2_pg.scaffold_173000028	Bflo_jgi|Brafl1|58403|fgenesh2_pm.scaffold_64000013, Bflo_jgi|Brafl1|76505|fgenesh2_pg.scaffold_64000116
OG0000000	Bflo	n369	1.0	Terminal	Bflo_jgi|Brafl1|58403|fgenesh2_pm.scaffold_64000013	Bflo_jgi|Brafl1|76505|fgenesh2_pg.scaffold_64000116
OG0000000	Bflo	n370	1.0	Terminal	Bflo_jgi|Brafl1|61132|fgenesh2_pm.scaffold_316000001, Bflo_jgi|Brafl1|129473|estExt_fgenesh2_pg.C_3690006	Bflo_jgi|Brafl1|89148|fgenesh2_pg.scaffold_183000072, Bflo_jgi|Brafl1|59002|fgenesh2_pm.scaffold_101000001, Bflo_jgi|Brafl1|61882|fgenesh2_pm.scaffold_435000009
OG0000000	Bflo	n371	1.0	Terminal	Bflo_jgi|Brafl1|61132|fgenesh2_pm.scaffold_316000001	Bflo_jgi|Brafl1|129473|estExt_fgenesh2_pg.C_3690006
OG0000000	Bflo	n372	1.0	Terminal	Bflo_jgi|Brafl1|89148|fgenesh2_pg.scaffold_183000072	Bflo_jgi|Brafl1|59002|fgenesh2_pm.scaffold_101000001, Bflo_jgi|Brafl1|61882|fgenesh2_pm.scaffold_435000009
OG0000000	Bflo	n373	1.0	Terminal	Bflo_jgi|Brafl1|59002|fgenesh2_pm.scaffold_101000001	Bflo_jgi|Brafl1|61882|fgenesh2_pm.scaffold_435000009
OG0000000	Bflo	n374	1.0	Terminal	Bflo_jgi|Brafl1|281209|estExt_gwp.C_980083	Bflo_jgi|Brafl1|59871|fgenesh2_pm.scaffold_172000003, Bflo_jgi|Brafl1|63005|fgenesh2_pm.scaffold_931000003
OG0000000	Bflo	n375	1.0	Terminal	Bflo_jgi|Brafl1|59871|fgenesh2_pm.scaffold_172000003	Bflo_jgi|Brafl1|63005|fgenesh2_pm.scaffold_931000003
OG0000000	Bflo	n376	1.0	Terminal	Bflo_jgi|Brafl1|62417|fgenesh2_pm.scaffold_574000003	Bflo_jgi|Brafl1|111659|fgenesh2_pg.scaffold_931000003, Bflo_jgi|Brafl1|71682|fgenesh2_pg.scaffold_34000163, Bflo_jgi|Brafl1|71736|fgenesh2_pg.scaffold_34000217
OG0000000	Bflo	n377	1.0	Terminal	Bflo_jgi|Brafl1|111659|fgenesh2_pg.scaffold_931000003	Bflo_jgi|Brafl1|71682|fgenesh2_pg.scaffold_34000163, Bflo_jgi|Brafl1|71736|fgenesh2_pg.scaffold_34000217
OG0000000	Bflo	n378	1.0	Terminal	Bflo_jgi|Brafl1|71682|fgenesh2_pg.scaffold_34000163	Bflo_jgi|Brafl1|71736|fgenesh2_pg.scaffold_34000217
OG0000000	Bflo	n379	1.0	Terminal	Bflo_jgi|Brafl1|61717|fgenesh2_pm.scaffold_407000001	Bflo_jgi|Brafl1|71734|fgenesh2_pg.scaffold_34000215, Bflo_jgi|Brafl1|71730|fgenesh2_pg.scaffold_34000211, Bflo_jgi|Brafl1|71679|fgenesh2_pg.scaffold_34000160, Bflo_jgi|Brafl1|71740|fgenesh2_pg.scaffold_34000221, Bflo_jgi|Brafl1|71675|fgenesh2_pg.scaffold_34000156, Bflo_jgi|Brafl1|71729|fgenesh2_pg.scaffold_34000210, Bflo_jgi|Brafl1|140229|gw.407.28.1, Bflo_jgi|Brafl1|135918|gw.43.7.1, Bflo_jgi|Br…
OG0000000	Bflo	n380	1.0	Terminal	Bflo_jgi|Brafl1|71734|fgenesh2_pg.scaffold_34000215, Bflo_jgi|Brafl1|71730|fgenesh2_pg.scaffold_34000211, Bflo_jgi|Brafl1|71679|fgenesh2_pg.scaffold_34000160, Bflo_jgi|Brafl1|71740|fgenesh2_pg.scaffold_34000221, Bflo_jgi|Brafl1|71675|fgenesh2_pg.scaffold_34000156, Bflo_jgi|Brafl1|71729|fgenesh2_pg.scaffold_34000210, Bflo_jgi|Brafl1|140229|gw.407.28.1, Bflo_jgi|Brafl1|135918|gw.43.7.1, Bflo_jgi|Br…	Bflo_jgi|Brafl1|250963|e_gw.574.12.1, Bflo_jgi|Brafl1|103418|fgenesh2_pg.scaffold_435000014, Bflo_jgi|Brafl1|71700|fgenesh2_pg.scaffold_34000181
OG0000000	Bflo	n381	1.0	Terminal	Bflo_jgi|Brafl1|71734|fgenesh2_pg.scaffold_34000215, Bflo_jgi|Brafl1|71730|fgenesh2_pg.scaffold_34000211, Bflo_jgi|Brafl1|71679|fgenesh2_pg.scaffold_34000160, Bflo_jgi|Brafl1|71740|fgenesh2_pg.scaffold_34000221, Bflo_jgi|Brafl1|71675|fgenesh2_pg.scaffold_34000156	Bflo_jgi|Brafl1|71729|fgenesh2_pg.scaffold_34000210, Bflo_jgi|Brafl1|140229|gw.407.28.1, Bflo_jgi|Brafl1|135918|gw.43.7.1, Bflo_jgi|Brafl1|73247|fgenesh2_pg.scaffold_43000069, Bflo_jgi|Brafl1|120333|estExt_fgenesh2_pg.C_430067
OG0000000	Bflo	n382	1.0	Terminal	Bflo_jgi|Brafl1|71734|fgenesh2_pg.scaffold_34000215, Bflo_jgi|Brafl1|71730|fgenesh2_pg.scaffold_34000211, Bflo_jgi|Brafl1|71679|fgenesh2_pg.scaffold_34000160, Bflo_jgi|Brafl1|71740|fgenesh2_pg.scaffold_34000221	Bflo_jgi|Brafl1|71675|fgenesh2_pg.scaffold_34000156
OG0000000	Bflo	n383	1.0	Terminal	Bflo_jgi|Brafl1|71734|fgenesh2_pg.scaffold_34000215, Bflo_jgi|Brafl1|71730|fgenesh2_pg.scaffold_34000211	Bflo_jgi|Brafl1|71679|fgenesh2_pg.scaffold_34000160, Bflo_jgi|Brafl1|71740|fgenesh2_pg.scaffold_34000221
OG0000000	Bflo	n384	1.0	Terminal	Bflo_jgi|Brafl1|71734|fgenesh2_pg.scaffold_34000215	Bflo_jgi|Brafl1|71730|fgenesh2_pg.scaffold_34000211
OG0000000	Bflo	n385	1.0	Terminal	Bflo_jgi|Brafl1|71679|fgenesh2_pg.scaffold_34000160	Bflo_jgi|Brafl1|71740|fgenesh2_pg.scaffold_34000221
OG0000000	Bflo	n386	1.0	Terminal	Bflo_jgi|Brafl1|71729|fgenesh2_pg.scaffold_34000210, Bflo_jgi|Brafl1|140229|gw.407.28.1	Bflo_jgi|Brafl1|135918|gw.43.7.1, Bflo_jgi|Brafl1|73247|fgenesh2_pg.scaffold_43000069, Bflo_jgi|Brafl1|120333|estExt_fgenesh2_pg.C_430067
OG0000000	Bflo	n387	1.0	Terminal	Bflo_jgi|Brafl1|71729|fgenesh2_pg.scaffold_34000210	Bflo_jgi|Brafl1|140229|gw.407.28.1
OG0000000	Bflo	n388	1.0	Terminal	Bflo_jgi|Brafl1|135918|gw.43.7.1	Bflo_jgi|Brafl1|73247|fgenesh2_pg.scaffold_43000069, Bflo_jgi|Brafl1|120333|estExt_fgenesh2_pg.C_430067
OG0000000	Bflo	n389	1.0	Terminal	Bflo_jgi|Brafl1|73247|fgenesh2_pg.scaffold_43000069	Bflo_jgi|Brafl1|120333|estExt_fgenesh2_pg.C_430067
OG0000000	Bflo	n390	1.0	Terminal	Bflo_jgi|Brafl1|250963|e_gw.574.12.1, Bflo_jgi|Brafl1|103418|fgenesh2_pg.scaffold_435000014	Bflo_jgi|Brafl1|71700|fgenesh2_pg.scaffold_34000181
OG0000000	Bflo	n391	1.0	Terminal	Bflo_jgi|Brafl1|250963|e_gw.574.12.1	Bflo_jgi|Brafl1|103418|fgenesh2_pg.scaffold_435000014
OG0000000	Bflo	n392	1.0	Terminal	Bflo_jgi|Brafl1|207518|e_gw.32.81.1, Bflo_jgi|Brafl1|113980|estExt_fgenesh2_pm.C_320004	Bflo_jgi|Brafl1|97775|fgenesh2_pg.scaffold_309000028, Bflo_jgi|Brafl1|89178|fgenesh2_pg.scaffold_183000102
OG0000000	Bflo	n393	1.0	Terminal	Bflo_jgi|Brafl1|207518|e_gw.32.81.1	Bflo_jgi|Brafl1|113980|estExt_fgenesh2_pm.C_320004
OG0000000	Bflo	n394	1.0	Terminal	Bflo_jgi|Brafl1|97775|fgenesh2_pg.scaffold_309000028	Bflo_jgi|Brafl1|89178|fgenesh2_pg.scaffold_183000102
OG0000000	Bflo	n395	1.0	Terminal	Bflo_jgi|Brafl1|63556|fgenesh2_pg.scaffold_1000362	Bflo_jgi|Brafl1|234331|e_gw.313.6.1
OG0000000	N1	n396	0.09090909090909091	Non-Terminal	Mle1_Mle_ML00782a, Mle1_Mle_ML218943a	Sal1_Sal_EGD78478, Sal1_Sal_EGD78475, Mle1_Mle_ML09833a, Mle1_Mle_ML008510a, Mle1_Mle_ML28184a, Mle1_Mle_ML128221a, Mle1_Mle_ML02499a
OG0000000	Mle1	n397	1.0	Terminal	Mle1_Mle_ML00782a	Mle1_Mle_ML218943a
OG0000000	Sal1	n399	1.0	Terminal	Sal1_Sal_EGD78478	Sal1_Sal_EGD78475
OG0000000	Mle1	n400	1.0	Terminal	Mle1_Mle_ML09833a	Mle1_Mle_ML008510a, Mle1_Mle_ML28184a, Mle1_Mle_ML128221a, Mle1_Mle_ML02499a
OG0000000	Mle1	n401	1.0	Terminal	Mle1_Mle_ML008510a, Mle1_Mle_ML28184a	Mle1_Mle_ML128221a, Mle1_Mle_ML02499a
OG0000000	Mle1	n402	1.0	Terminal	Mle1_Mle_ML008510a	Mle1_Mle_ML28184a
OG0000000	Mle1	n403	1.0	Terminal	Mle1_Mle_ML128221a	Mle1_Mle_ML02499a
OG0000000	N3	n404	0.1111111111111111	Non-Terminal	Nve1_Nve__Nemve1_33694_gw22581, Nve1_Nve__Nemve1_200306_fgenesh1_pgscaffold_20000144, Nve1_Nve__Nemve1_123933_e_gw205121	Mle1_Mle_ML10108a, Sci1_Sci_scpid109652, Twi1_Twi_Twilhelma_g14490_t1, Hum1_Hum_ZNF319, Nve1_Nve__Nemve1_99684_e_gw541121, Nve1_Nve__Nemve1_24260_gw133651, Nve1_Nve__Nemve1_104526_e_gw73111, Hum1_Hum_PRDM4, Bflo_jgi|Brafl1|101069|fgenesh2_pg.scaffold_374000046, Bflo_jgi|Brafl1|123265|estExt_fgenesh2_pg.C_1150080, Bflo_jgi|Brafl1|199581|e_gw.3.285.1, Nve1_Nve__Nemve1_85463_e_gw11391, Nve1_Nve__Nem…
OG0000000	Nve1	n405	1.0	Terminal	Nve1_Nve__Nemve1_33694_gw22581	Nve1_Nve__Nemve1_200306_fgenesh1_pgscaffold_20000144, Nve1_Nve__Nemve1_123933_e_gw205121
OG0000000	Nve1	n406	1.0	Terminal	Nve1_Nve__Nemve1_200306_fgenesh1_pgscaffold_20000144	Nve1_Nve__Nemve1_123933_e_gw205121
OG0000000	N3	n407	0.4444444444444444	Non-Terminal	Mle1_Mle_ML10108a, Sci1_Sci_scpid109652, Twi1_Twi_Twilhelma_g14490_t1, Hum1_Hum_ZNF319, Nve1_Nve__Nemve1_99684_e_gw541121, Nve1_Nve__Nemve1_24260_gw133651, Nve1_Nve__Nemve1_104526_e_gw73111, Hum1_Hum_PRDM4, Bflo_jgi|Brafl1|101069|fgenesh2_pg.scaffold_374000046, Bflo_jgi|Brafl1|123265|estExt_fgenesh2_pg.C_1150080, Bflo_jgi|Brafl1|199581|e_gw.3.285.1, Nve1_Nve__Nemve1_85463_e_gw11391, Nve1_Nve__Nem…	Eph1_Eph_Em0012g905a, Eph1_Eph_Em0280g2a, Nve1_Nve__Nemve1_137742_e_gw410251, Bflo_jgi|Brafl1|124937|estExt_fgenesh2_pg.C_1630069, Pbachei2_Pbac_3470169_, Bflo_jgi|Brafl1|226324|e_gw.236.5.1, Bflo_jgi|Brafl1|239863|e_gw.374.2.1, Mle1_Mle_ML14257a, Pbachei2_Pbac_3468506_, Pbachei2_Pbac_3479444_, Bflo_jgi|Brafl1|119914|estExt_fgenesh2_pg.C_360131, Bflo_jgi|Brafl1|124172|estExt_fgenesh2_pg.C_1400088…
OG0000000	N3	n408	0.1111111111111111	Non-Terminal	Mle1_Mle_ML10108a, Sci1_Sci_scpid109652, Twi1_Twi_Twilhelma_g14490_t1, Hum1_Hum_ZNF319, Nve1_Nve__Nemve1_99684_e_gw541121, Nve1_Nve__Nemve1_24260_gw133651, Nve1_Nve__Nemve1_104526_e_gw73111, Hum1_Hum_PRDM4, Bflo_jgi|Brafl1|101069|fgenesh2_pg.scaffold_374000046, Bflo_jgi|Brafl1|123265|estExt_fgenesh2_pg.C_1150080, Bflo_jgi|Brafl1|199581|e_gw.3.285.1, Nve1_Nve__Nemve1_85463_e_gw11391, Nve1_Nve__Nem…	Nve1_Nve__Nemve1_34890_gw81171, Nve1_Nve__Nemve1_81344_e_gw43191
OG0000000	N3	n409	0.2222222222222222	Non-Terminal	Mle1_Mle_ML10108a, Sci1_Sci_scpid109652, Twi1_Twi_Twilhelma_g14490_t1, Hum1_Hum_ZNF319, Nve1_Nve__Nemve1_99684_e_gw541121, Nve1_Nve__Nemve1_24260_gw133651, Nve1_Nve__Nemve1_104526_e_gw73111, Hum1_Hum_PRDM4, Bflo_jgi|Brafl1|101069|fgenesh2_pg.scaffold_374000046, Bflo_jgi|Brafl1|123265|estExt_fgenesh2_pg.C_1150080, Bflo_jgi|Brafl1|199581|e_gw.3.285.1, Nve1_Nve__Nemve1_85463_e_gw11391, Nve1_Nve__Nem…	Hum1_Hum_ZNF425, Nve1_Nve__Nemve1_118120_e_gw15121, Nve1_Nve__Nemve1_14714_gw191261, Nve1_Nve__Nemve1_23386_gw51631, Nve1_Nve__Nemve1_118951_e_gw157371
OG0000000	N3	n410	0.1111111111111111	Non-Terminal	Mle1_Mle_ML10108a, Sci1_Sci_scpid109652, Twi1_Twi_Twilhelma_g14490_t1, Hum1_Hum_ZNF319, Nve1_Nve__Nemve1_99684_e_gw541121, Nve1_Nve__Nemve1_24260_gw133651, Nve1_Nve__Nemve1_104526_e_gw73111, Hum1_Hum_PRDM4, Bflo_jgi|Brafl1|101069|fgenesh2_pg.scaffold_374000046, Bflo_jgi|Brafl1|123265|estExt_fgenesh2_pg.C_1150080, Bflo_jgi|Brafl1|199581|e_gw.3.285.1, Nve1_Nve__Nemve1_85463_e_gw11391, Nve1_Nve__Nem…	Nve1_Nve__Nemve1_21003_gw62421, Nve1_Nve__Nemve1_93710_e_gw33691, Nve1_Nve__Nemve1_82654_e_gw6621, Nve1_Nve__Nemve1_173851_estExt_gwpC_2710054
OG0000000	N3	n411	0.2222222222222222	Non-Terminal	Mle1_Mle_ML10108a, Sci1_Sci_scpid109652, Twi1_Twi_Twilhelma_g14490_t1, Hum1_Hum_ZNF319, Nve1_Nve__Nemve1_99684_e_gw541121, Nve1_Nve__Nemve1_24260_gw133651, Nve1_Nve__Nemve1_104526_e_gw73111	Hum1_Hum_PRDM4, Bflo_jgi|Brafl1|101069|fgenesh2_pg.scaffold_374000046, Bflo_jgi|Brafl1|123265|estExt_fgenesh2_pg.C_1150080, Bflo_jgi|Brafl1|199581|e_gw.3.285.1, Nve1_Nve__Nemve1_85463_e_gw11391, Nve1_Nve__Nemve1_25237_gw132661, Nve1_Nve__Nemve1_44263_gw182841, Nve1_Nve__Nemve1_116580_e_gw13971, Nve1_Nve__Nemve1_138627_e_gw438201
OG0000000	Nve1	n416	1.0	Terminal	Nve1_Nve__Nemve1_99684_e_gw541121	Nve1_Nve__Nemve1_24260_gw133651, Nve1_Nve__Nemve1_104526_e_gw73111
OG0000000	Nve1	n417	1.0	Terminal	Nve1_Nve__Nemve1_24260_gw133651	Nve1_Nve__Nemve1_104526_e_gw73111
OG0000000	Bflo	n420	1.0	Terminal	Bflo_jgi|Brafl1|101069|fgenesh2_pg.scaffold_374000046	Bflo_jgi|Brafl1|123265|estExt_fgenesh2_pg.C_1150080, Bflo_jgi|Brafl1|199581|e_gw.3.285.1
OG0000000	Bflo	n421	1.0	Terminal	Bflo_jgi|Brafl1|123265|estExt_fgenesh2_pg.C_1150080	Bflo_jgi|Brafl1|199581|e_gw.3.285.1
OG0000000	Nve1	n422	1.0	Terminal	Nve1_Nve__Nemve1_85463_e_gw11391, Nve1_Nve__Nemve1_25237_gw132661, Nve1_Nve__Nemve1_44263_gw182841	Nve1_Nve__Nemve1_116580_e_gw13971, Nve1_Nve__Nemve1_138627_e_gw438201
OG0000000	Nve1	n423	1.0	Terminal	Nve1_Nve__Nemve1_85463_e_gw11391	Nve1_Nve__Nemve1_25237_gw132661, Nve1_Nve__Nemve1_44263_gw182841
OG0000000	Nve1	n424	1.0	Terminal	Nve1_Nve__Nemve1_25237_gw132661	Nve1_Nve__Nemve1_44263_gw182841
OG0000000	Nve1	n425	1.0	Terminal	Nve1_Nve__Nemve1_116580_e_gw13971	Nve1_Nve__Nemve1_138627_e_gw438201
OG0000000	Nve1	n426	1.0	Terminal	Nve1_Nve__Nemve1_21003_gw62421	Nve1_Nve__Nemve1_93710_e_gw33691, Nve1_Nve__Nemve1_82654_e_gw6621, Nve1_Nve__Nemve1_173851_estExt_gwpC_2710054
OG0000000	Nve1	n427	1.0	Terminal	Nve1_Nve__Nemve1_93710_e_gw33691	Nve1_Nve__Nemve1_82654_e_gw6621, Nve1_Nve__Nemve1_173851_estExt_gwpC_2710054
OG0000000	Nve1	n428	1.0	Terminal	Nve1_Nve__Nemve1_82654_e_gw6621	Nve1_Nve__Nemve1_173851_estExt_gwpC_2710054
OG0000000	Nve1	n430	1.0	Terminal	Nve1_Nve__Nemve1_118120_e_gw15121	Nve1_Nve__Nemve1_14714_gw191261, Nve1_Nve__Nemve1_23386_gw51631, Nve1_Nve__Nemve1_118951_e_gw157371
OG0000000	Nve1	n431	1.0	Terminal	Nve1_Nve__Nemve1_14714_gw191261	Nve1_Nve__Nemve1_23386_gw51631, Nve1_Nve__Nemve1_118951_e_gw157371
OG0000000	Nve1	n432	1.0	Terminal	Nve1_Nve__Nemve1_23386_gw51631	Nve1_Nve__Nemve1_118951_e_gw157371
OG0000000	Nve1	n433	1.0	Terminal	Nve1_Nve__Nemve1_34890_gw81171	Nve1_Nve__Nemve1_81344_e_gw43191
OG0000000	N3	n434	0.5555555555555556	Non-Terminal	Eph1_Eph_Em0012g905a, Eph1_Eph_Em0280g2a, Nve1_Nve__Nemve1_137742_e_gw410251, Bflo_jgi|Brafl1|124937|estExt_fgenesh2_pg.C_1630069, Pbachei2_Pbac_3470169_, Bflo_jgi|Brafl1|226324|e_gw.236.5.1, Bflo_jgi|Brafl1|239863|e_gw.374.2.1, Mle1_Mle_ML14257a, Pbachei2_Pbac_3468506_, Pbachei2_Pbac_3479444_, Bflo_jgi|Brafl1|119914|estExt_fgenesh2_pg.C_360131, Bflo_jgi|Brafl1|124172|estExt_fgenesh2_pg.C_1400088…	Eph1_Eph_Em0001g3408a, Eph1_Eph_Em0001g3324a, Eph1_Eph_Em0001g3381a, Nve1_Nve__Nemve1_133479_e_gw317211, Hum1_Hum_ZNF562, Hum1_Hum_ZNF596, Hum1_Hum_ZNF891, Hum1_Hum_ZNF177, Hum1_Hum_ZNF559-ZNF177, Hum1_Hum_ZNF317, Hum1_Hum_ZNF558, Hum1_Hum_ZNF559, Hum1_Hum_ZNF266, Hum1_Hum_ZNF426, Hum1_Hum_ZNF778, Hum1_Hum_ZNF121, Hum1_Hum_ZNF699, Hum1_Hum_ZNF77, Hum1_Hum_ZNF555, Hum1_Hum_ZNF709, Hum1_Hum_ZNF14, …
OG0000000	Eph1	n436	1.0	Terminal	Eph1_Eph_Em0012g905a	Eph1_Eph_Em0280g2a
OG0000000	N3	n438	0.1111111111111111	Non-Terminal	Bflo_jgi|Brafl1|124937|estExt_fgenesh2_pg.C_1630069, Pbachei2_Pbac_3470169_, Bflo_jgi|Brafl1|226324|e_gw.236.5.1, Bflo_jgi|Brafl1|239863|e_gw.374.2.1, Mle1_Mle_ML14257a, Pbachei2_Pbac_3468506_, Pbachei2_Pbac_3479444_	Bflo_jgi|Brafl1|119914|estExt_fgenesh2_pg.C_360131, Bflo_jgi|Brafl1|124172|estExt_fgenesh2_pg.C_1400088, Bflo_jgi|Brafl1|222451|e_gw.92.175.1, Bflo_jgi|Brafl1|222462|e_gw.92.170.1, Bflo_jgi|Brafl1|269560|estExt_GenewiseH_1.C_3580002, Bflo_jgi|Brafl1|133163|estExt_fgenesh2_pg.C_9660001, Bflo_jgi|Brafl1|125176|estExt_fgenesh2_pg.C_1710043, Bflo_jgi|Brafl1|58855|fgenesh2_pm.scaffold_91000002, Bflo_j…
OG0000000	N3	n439	0.2222222222222222	Non-Terminal	Bflo_jgi|Brafl1|124937|estExt_fgenesh2_pg.C_1630069, Pbachei2_Pbac_3470169_	Bflo_jgi|Brafl1|226324|e_gw.236.5.1, Bflo_jgi|Brafl1|239863|e_gw.374.2.1, Mle1_Mle_ML14257a, Pbachei2_Pbac_3468506_, Pbachei2_Pbac_3479444_
OG0000000	Bflo	n442	1.0	Terminal	Bflo_jgi|Brafl1|226324|e_gw.236.5.1	Bflo_jgi|Brafl1|239863|e_gw.374.2.1
OG0000000	Pbachei2	n444	1.0	Terminal	Pbachei2_Pbac_3468506_	Pbachei2_Pbac_3479444_
OG0000000	Bflo	n445	1.0	Terminal	Bflo_jgi|Brafl1|119914|estExt_fgenesh2_pg.C_360131, Bflo_jgi|Brafl1|124172|estExt_fgenesh2_pg.C_1400088, Bflo_jgi|Brafl1|222451|e_gw.92.175.1, Bflo_jgi|Brafl1|222462|e_gw.92.170.1	Bflo_jgi|Brafl1|269560|estExt_GenewiseH_1.C_3580002, Bflo_jgi|Brafl1|133163|estExt_fgenesh2_pg.C_9660001, Bflo_jgi|Brafl1|125176|estExt_fgenesh2_pg.C_1710043, Bflo_jgi|Brafl1|58855|fgenesh2_pm.scaffold_91000002, Bflo_jgi|Brafl1|122344|estExt_fgenesh2_pg.C_840118, Bflo_jgi|Brafl1|58784|fgenesh2_pm.scaffold_84000019, Bflo_jgi|Brafl1|79416|fgenesh2_pg.scaffold_84000106, Bflo_jgi|Brafl1|96468|fgenesh…
OG0000000	Bflo	n446	1.0	Terminal	Bflo_jgi|Brafl1|119914|estExt_fgenesh2_pg.C_360131, Bflo_jgi|Brafl1|124172|estExt_fgenesh2_pg.C_1400088	Bflo_jgi|Brafl1|222451|e_gw.92.175.1, Bflo_jgi|Brafl1|222462|e_gw.92.170.1
OG0000000	Bflo	n447	1.0	Terminal	Bflo_jgi|Brafl1|119914|estExt_fgenesh2_pg.C_360131	Bflo_jgi|Brafl1|124172|estExt_fgenesh2_pg.C_1400088
OG0000000	Bflo	n448	1.0	Terminal	Bflo_jgi|Brafl1|222451|e_gw.92.175.1	Bflo_jgi|Brafl1|222462|e_gw.92.170.1
OG0000000	Bflo	n449	1.0	Terminal	Bflo_jgi|Brafl1|269560|estExt_GenewiseH_1.C_3580002, Bflo_jgi|Brafl1|133163|estExt_fgenesh2_pg.C_9660001, Bflo_jgi|Brafl1|125176|estExt_fgenesh2_pg.C_1710043	Bflo_jgi|Brafl1|58855|fgenesh2_pm.scaffold_91000002, Bflo_jgi|Brafl1|122344|estExt_fgenesh2_pg.C_840118, Bflo_jgi|Brafl1|58784|fgenesh2_pm.scaffold_84000019, Bflo_jgi|Brafl1|79416|fgenesh2_pg.scaffold_84000106, Bflo_jgi|Brafl1|96468|fgenesh2_pg.scaffold_285000028, Bflo_jgi|Brafl1|267706|estExt_GenewiseH_1.C_2850087, Bflo_jgi|Brafl1|283093|estExt_gwp.C_2850061, Bflo_jgi|Brafl1|87563|fgenesh2_pg.sc…
OG0000000	Bflo	n450	1.0	Terminal	Bflo_jgi|Brafl1|269560|estExt_GenewiseH_1.C_3580002	Bflo_jgi|Brafl1|133163|estExt_fgenesh2_pg.C_9660001, Bflo_jgi|Brafl1|125176|estExt_fgenesh2_pg.C_1710043
OG0000000	Bflo	n451	1.0	Terminal	Bflo_jgi|Brafl1|133163|estExt_fgenesh2_pg.C_9660001	Bflo_jgi|Brafl1|125176|estExt_fgenesh2_pg.C_1710043
OG0000000	Bflo	n452	1.0	Terminal	Bflo_jgi|Brafl1|58855|fgenesh2_pm.scaffold_91000002, Bflo_jgi|Brafl1|122344|estExt_fgenesh2_pg.C_840118, Bflo_jgi|Brafl1|58784|fgenesh2_pm.scaffold_84000019, Bflo_jgi|Brafl1|79416|fgenesh2_pg.scaffold_84000106, Bflo_jgi|Brafl1|96468|fgenesh2_pg.scaffold_285000028, Bflo_jgi|Brafl1|267706|estExt_GenewiseH_1.C_2850087, Bflo_jgi|Brafl1|283093|estExt_gwp.C_2850061, Bflo_jgi|Brafl1|87563|fgenesh2_pg.sc…	Bflo_jgi|Brafl1|114599|estExt_fgenesh2_pm.C_950009, Bflo_jgi|Brafl1|120820|estExt_fgenesh2_pg.C_530079, Bflo_jgi|Brafl1|86201|fgenesh2_pg.scaffold_149000065, Bflo_jgi|Brafl1|114047|estExt_fgenesh2_pm.C_370036
OG0000000	Bflo	n453	1.0	Terminal	Bflo_jgi|Brafl1|58855|fgenesh2_pm.scaffold_91000002, Bflo_jgi|Brafl1|122344|estExt_fgenesh2_pg.C_840118, Bflo_jgi|Brafl1|58784|fgenesh2_pm.scaffold_84000019, Bflo_jgi|Brafl1|79416|fgenesh2_pg.scaffold_84000106	Bflo_jgi|Brafl1|96468|fgenesh2_pg.scaffold_285000028, Bflo_jgi|Brafl1|267706|estExt_GenewiseH_1.C_2850087, Bflo_jgi|Brafl1|283093|estExt_gwp.C_2850061, Bflo_jgi|Brafl1|87563|fgenesh2_pg.scaffold_163000033, Bflo_jgi|Brafl1|238233|e_gw.354.7.1, Bflo_jgi|Brafl1|132313|estExt_fgenesh2_pg.C_6770003, Bflo_jgi|Brafl1|100134|fgenesh2_pg.scaffold_354000010, Bflo_jgi|Brafl1|58991|fgenesh2_pm.scaffold_10000…
OG0000000	Bflo	n454	1.0	Terminal	Bflo_jgi|Brafl1|58855|fgenesh2_pm.scaffold_91000002	Bflo_jgi|Brafl1|122344|estExt_fgenesh2_pg.C_840118, Bflo_jgi|Brafl1|58784|fgenesh2_pm.scaffold_84000019, Bflo_jgi|Brafl1|79416|fgenesh2_pg.scaffold_84000106
OG0000000	Bflo	n455	1.0	Terminal	Bflo_jgi|Brafl1|122344|estExt_fgenesh2_pg.C_840118	Bflo_jgi|Brafl1|58784|fgenesh2_pm.scaffold_84000019, Bflo_jgi|Brafl1|79416|fgenesh2_pg.scaffold_84000106
OG0000000	Bflo	n456	1.0	Terminal	Bflo_jgi|Brafl1|58784|fgenesh2_pm.scaffold_84000019	Bflo_jgi|Brafl1|79416|fgenesh2_pg.scaffold_84000106
OG0000000	Bflo	n457	1.0	Terminal	Bflo_jgi|Brafl1|96468|fgenesh2_pg.scaffold_285000028, Bflo_jgi|Brafl1|267706|estExt_GenewiseH_1.C_2850087, Bflo_jgi|Brafl1|283093|estExt_gwp.C_2850061, Bflo_jgi|Brafl1|87563|fgenesh2_pg.scaffold_163000033, Bflo_jgi|Brafl1|238233|e_gw.354.7.1, Bflo_jgi|Brafl1|132313|estExt_fgenesh2_pg.C_6770003, Bflo_jgi|Brafl1|100134|fgenesh2_pg.scaffold_354000010, Bflo_jgi|Brafl1|58991|fgenesh2_pm.scaffold_10000…	Bflo_jgi|Brafl1|66735|fgenesh2_pg.scaffold_11000196, Bflo_jgi|Brafl1|60125|fgenesh2_pm.scaffold_195000009, Bflo_jgi|Brafl1|89103|fgenesh2_pg.scaffold_183000027, Bflo_jgi|Brafl1|234647|e_gw.316.240.1, Bflo_jgi|Brafl1|61483|fgenesh2_pm.scaffold_366000003, Bflo_jgi|Brafl1|62206|fgenesh2_pm.scaffold_502000002, Bflo_jgi|Brafl1|112808|fgenesh2_pg.scaffold_1594000001, Bflo_jgi|Brafl1|203969|e_gw.11.87.1…
OG0000000	Bflo	n458	1.0	Terminal	Bflo_jgi|Brafl1|96468|fgenesh2_pg.scaffold_285000028, Bflo_jgi|Brafl1|267706|estExt_GenewiseH_1.C_2850087, Bflo_jgi|Brafl1|283093|estExt_gwp.C_2850061, Bflo_jgi|Brafl1|87563|fgenesh2_pg.scaffold_163000033, Bflo_jgi|Brafl1|238233|e_gw.354.7.1, Bflo_jgi|Brafl1|132313|estExt_fgenesh2_pg.C_6770003, Bflo_jgi|Brafl1|100134|fgenesh2_pg.scaffold_354000010, Bflo_jgi|Brafl1|58991|fgenesh2_pm.scaffold_10000…	Bflo_jgi|Brafl1|204293|e_gw.11.104.1, Bflo_jgi|Brafl1|282576|estExt_gwp.C_2660001, Bflo_jgi|Brafl1|58887|fgenesh2_pm.scaffold_93000004, Bflo_jgi|Brafl1|59776|fgenesh2_pm.scaffold_163000002, Bflo_jgi|Brafl1|130338|estExt_fgenesh2_pg.C_4320005
OG0000000	Bflo	n459	1.0	Terminal	Bflo_jgi|Brafl1|96468|fgenesh2_pg.scaffold_285000028, Bflo_jgi|Brafl1|267706|estExt_GenewiseH_1.C_2850087, Bflo_jgi|Brafl1|283093|estExt_gwp.C_2850061, Bflo_jgi|Brafl1|87563|fgenesh2_pg.scaffold_163000033, Bflo_jgi|Brafl1|238233|e_gw.354.7.1, Bflo_jgi|Brafl1|132313|estExt_fgenesh2_pg.C_6770003	Bflo_jgi|Brafl1|100134|fgenesh2_pg.scaffold_354000010, Bflo_jgi|Brafl1|58991|fgenesh2_pm.scaffold_100000002, Bflo_jgi|Brafl1|240465|e_gw.382.71.1, Bflo_jgi|Brafl1|66738|fgenesh2_pg.scaffold_11000199, Bflo_jgi|Brafl1|230655|e_gw.274.72.1
OG0000000	Bflo	n460	1.0	Terminal	Bflo_jgi|Brafl1|96468|fgenesh2_pg.scaffold_285000028, Bflo_jgi|Brafl1|267706|estExt_GenewiseH_1.C_2850087	Bflo_jgi|Brafl1|283093|estExt_gwp.C_2850061, Bflo_jgi|Brafl1|87563|fgenesh2_pg.scaffold_163000033, Bflo_jgi|Brafl1|238233|e_gw.354.7.1, Bflo_jgi|Brafl1|132313|estExt_fgenesh2_pg.C_6770003
OG0000000	Bflo	n461	1.0	Terminal	Bflo_jgi|Brafl1|96468|fgenesh2_pg.scaffold_285000028	Bflo_jgi|Brafl1|267706|estExt_GenewiseH_1.C_2850087
OG0000000	Bflo	n462	1.0	Terminal	Bflo_jgi|Brafl1|283093|estExt_gwp.C_2850061, Bflo_jgi|Brafl1|87563|fgenesh2_pg.scaffold_163000033, Bflo_jgi|Brafl1|238233|e_gw.354.7.1	Bflo_jgi|Brafl1|132313|estExt_fgenesh2_pg.C_6770003
OG0000000	Bflo	n463	1.0	Terminal	Bflo_jgi|Brafl1|283093|estExt_gwp.C_2850061	Bflo_jgi|Brafl1|87563|fgenesh2_pg.scaffold_163000033, Bflo_jgi|Brafl1|238233|e_gw.354.7.1
OG0000000	Bflo	n464	1.0	Terminal	Bflo_jgi|Brafl1|87563|fgenesh2_pg.scaffold_163000033	Bflo_jgi|Brafl1|238233|e_gw.354.7.1
OG0000000	Bflo	n465	1.0	Terminal	Bflo_jgi|Brafl1|100134|fgenesh2_pg.scaffold_354000010, Bflo_jgi|Brafl1|58991|fgenesh2_pm.scaffold_100000002, Bflo_jgi|Brafl1|240465|e_gw.382.71.1	Bflo_jgi|Brafl1|66738|fgenesh2_pg.scaffold_11000199, Bflo_jgi|Brafl1|230655|e_gw.274.72.1
OG0000000	Bflo	n466	1.0	Terminal	Bflo_jgi|Brafl1|100134|fgenesh2_pg.scaffold_354000010	Bflo_jgi|Brafl1|58991|fgenesh2_pm.scaffold_100000002, Bflo_jgi|Brafl1|240465|e_gw.382.71.1
OG0000000	Bflo	n467	1.0	Terminal	Bflo_jgi|Brafl1|58991|fgenesh2_pm.scaffold_100000002	Bflo_jgi|Brafl1|240465|e_gw.382.71.1
OG0000000	Bflo	n468	1.0	Terminal	Bflo_jgi|Brafl1|66738|fgenesh2_pg.scaffold_11000199	Bflo_jgi|Brafl1|230655|e_gw.274.72.1
OG0000000	Bflo	n469	1.0	Terminal	Bflo_jgi|Brafl1|204293|e_gw.11.104.1, Bflo_jgi|Brafl1|282576|estExt_gwp.C_2660001	Bflo_jgi|Brafl1|58887|fgenesh2_pm.scaffold_93000004, Bflo_jgi|Brafl1|59776|fgenesh2_pm.scaffold_163000002, Bflo_jgi|Brafl1|130338|estExt_fgenesh2_pg.C_4320005
OG0000000	Bflo	n470	1.0	Terminal	Bflo_jgi|Brafl1|204293|e_gw.11.104.1	Bflo_jgi|Brafl1|282576|estExt_gwp.C_2660001
OG0000000	Bflo	n471	1.0	Terminal	Bflo_jgi|Brafl1|58887|fgenesh2_pm.scaffold_93000004, Bflo_jgi|Brafl1|59776|fgenesh2_pm.scaffold_163000002	Bflo_jgi|Brafl1|130338|estExt_fgenesh2_pg.C_4320005
OG0000000	Bflo	n472	1.0	Terminal	Bflo_jgi|Brafl1|58887|fgenesh2_pm.scaffold_93000004	Bflo_jgi|Brafl1|59776|fgenesh2_pm.scaffold_163000002
OG0000000	Bflo	n473	1.0	Terminal	Bflo_jgi|Brafl1|66735|fgenesh2_pg.scaffold_11000196	Bflo_jgi|Brafl1|60125|fgenesh2_pm.scaffold_195000009, Bflo_jgi|Brafl1|89103|fgenesh2_pg.scaffold_183000027, Bflo_jgi|Brafl1|234647|e_gw.316.240.1, Bflo_jgi|Brafl1|61483|fgenesh2_pm.scaffold_366000003, Bflo_jgi|Brafl1|62206|fgenesh2_pm.scaffold_502000002, Bflo_jgi|Brafl1|112808|fgenesh2_pg.scaffold_1594000001, Bflo_jgi|Brafl1|203969|e_gw.11.87.1, Bflo_jgi|Brafl1|77742|fgenesh2_pg.scaffold_73000013…
OG0000000	Bflo	n474	1.0	Terminal	Bflo_jgi|Brafl1|60125|fgenesh2_pm.scaffold_195000009, Bflo_jgi|Brafl1|89103|fgenesh2_pg.scaffold_183000027, Bflo_jgi|Brafl1|234647|e_gw.316.240.1, Bflo_jgi|Brafl1|61483|fgenesh2_pm.scaffold_366000003, Bflo_jgi|Brafl1|62206|fgenesh2_pm.scaffold_502000002, Bflo_jgi|Brafl1|112808|fgenesh2_pg.scaffold_1594000001, Bflo_jgi|Brafl1|203969|e_gw.11.87.1	Bflo_jgi|Brafl1|77742|fgenesh2_pg.scaffold_73000013, Bflo_jgi|Brafl1|58764|fgenesh2_pm.scaffold_83000015, Bflo_jgi|Brafl1|135082|gw.252.5.1, Bflo_jgi|Brafl1|234007|e_gw.309.128.1, Bflo_jgi|Brafl1|118117|estExt_fgenesh2_pg.C_100080, Bflo_jgi|Brafl1|202102|e_gw.7.673.1, Bflo_jgi|Brafl1|59639|fgenesh2_pm.scaffold_150000001, Bflo_jgi|Brafl1|67776|fgenesh2_pg.scaffold_16000076, Bflo_jgi|Brafl1|83455|f…
OG0000000	Bflo	n475	1.0	Terminal	Bflo_jgi|Brafl1|60125|fgenesh2_pm.scaffold_195000009, Bflo_jgi|Brafl1|89103|fgenesh2_pg.scaffold_183000027, Bflo_jgi|Brafl1|234647|e_gw.316.240.1, Bflo_jgi|Brafl1|61483|fgenesh2_pm.scaffold_366000003, Bflo_jgi|Brafl1|62206|fgenesh2_pm.scaffold_502000002	Bflo_jgi|Brafl1|112808|fgenesh2_pg.scaffold_1594000001, Bflo_jgi|Brafl1|203969|e_gw.11.87.1
OG0000000	Bflo	n476	1.0	Terminal	Bflo_jgi|Brafl1|60125|fgenesh2_pm.scaffold_195000009, Bflo_jgi|Brafl1|89103|fgenesh2_pg.scaffold_183000027, Bflo_jgi|Brafl1|234647|e_gw.316.240.1	Bflo_jgi|Brafl1|61483|fgenesh2_pm.scaffold_366000003, Bflo_jgi|Brafl1|62206|fgenesh2_pm.scaffold_502000002
OG0000000	Bflo	n477	1.0	Terminal	Bflo_jgi|Brafl1|60125|fgenesh2_pm.scaffold_195000009	Bflo_jgi|Brafl1|89103|fgenesh2_pg.scaffold_183000027, Bflo_jgi|Brafl1|234647|e_gw.316.240.1
OG0000000	Bflo	n478	1.0	Terminal	Bflo_jgi|Brafl1|89103|fgenesh2_pg.scaffold_183000027	Bflo_jgi|Brafl1|234647|e_gw.316.240.1
OG0000000	Bflo	n479	1.0	Terminal	Bflo_jgi|Brafl1|61483|fgenesh2_pm.scaffold_366000003	Bflo_jgi|Brafl1|62206|fgenesh2_pm.scaffold_502000002
OG0000000	Bflo	n480	1.0	Terminal	Bflo_jgi|Brafl1|112808|fgenesh2_pg.scaffold_1594000001	Bflo_jgi|Brafl1|203969|e_gw.11.87.1
OG0000000	Bflo	n481	1.0	Terminal	Bflo_jgi|Brafl1|77742|fgenesh2_pg.scaffold_73000013, Bflo_jgi|Brafl1|58764|fgenesh2_pm.scaffold_83000015, Bflo_jgi|Brafl1|135082|gw.252.5.1	Bflo_jgi|Brafl1|234007|e_gw.309.128.1, Bflo_jgi|Brafl1|118117|estExt_fgenesh2_pg.C_100080, Bflo_jgi|Brafl1|202102|e_gw.7.673.1, Bflo_jgi|Brafl1|59639|fgenesh2_pm.scaffold_150000001, Bflo_jgi|Brafl1|67776|fgenesh2_pg.scaffold_16000076, Bflo_jgi|Brafl1|83455|fgenesh2_pg.scaffold_121000038, Bflo_jgi|Brafl1|204357|e_gw.11.861.1, Bflo_jgi|Brafl1|203662|e_gw.11.377.1, Bflo_jgi|Brafl1|194496|gw.285.147.…
OG0000000	Bflo	n482	1.0	Terminal	Bflo_jgi|Brafl1|77742|fgenesh2_pg.scaffold_73000013	Bflo_jgi|Brafl1|58764|fgenesh2_pm.scaffold_83000015, Bflo_jgi|Brafl1|135082|gw.252.5.1
OG0000000	Bflo	n483	1.0	Terminal	Bflo_jgi|Brafl1|58764|fgenesh2_pm.scaffold_83000015	Bflo_jgi|Brafl1|135082|gw.252.5.1
OG0000000	Bflo	n484	1.0	Terminal	Bflo_jgi|Brafl1|234007|e_gw.309.128.1, Bflo_jgi|Brafl1|118117|estExt_fgenesh2_pg.C_100080, Bflo_jgi|Brafl1|202102|e_gw.7.673.1, Bflo_jgi|Brafl1|59639|fgenesh2_pm.scaffold_150000001, Bflo_jgi|Brafl1|67776|fgenesh2_pg.scaffold_16000076, Bflo_jgi|Brafl1|83455|fgenesh2_pg.scaffold_121000038	Bflo_jgi|Brafl1|204357|e_gw.11.861.1, Bflo_jgi|Brafl1|203662|e_gw.11.377.1, Bflo_jgi|Brafl1|194496|gw.285.147.1, Bflo_jgi|Brafl1|100145|fgenesh2_pg.scaffold_354000021, Bflo_jgi|Brafl1|100147|fgenesh2_pg.scaffold_354000023, Bflo_jgi|Brafl1|62880|fgenesh2_pm.scaffold_800000002, Bflo_jgi|Brafl1|195773|gw.73.382.1, Bflo_jgi|Brafl1|233347|e_gw.302.54.1, Bflo_jgi|Brafl1|57705|fgenesh2_pm.scaffold_31000…
OG0000000	Bflo	n485	1.0	Terminal	Bflo_jgi|Brafl1|234007|e_gw.309.128.1, Bflo_jgi|Brafl1|118117|estExt_fgenesh2_pg.C_100080, Bflo_jgi|Brafl1|202102|e_gw.7.673.1	Bflo_jgi|Brafl1|59639|fgenesh2_pm.scaffold_150000001, Bflo_jgi|Brafl1|67776|fgenesh2_pg.scaffold_16000076, Bflo_jgi|Brafl1|83455|fgenesh2_pg.scaffold_121000038
OG0000000	Bflo	n486	1.0	Terminal	Bflo_jgi|Brafl1|234007|e_gw.309.128.1, Bflo_jgi|Brafl1|118117|estExt_fgenesh2_pg.C_100080	Bflo_jgi|Brafl1|202102|e_gw.7.673.1
OG0000000	Bflo	n487	1.0	Terminal	Bflo_jgi|Brafl1|234007|e_gw.309.128.1	Bflo_jgi|Brafl1|118117|estExt_fgenesh2_pg.C_100080
OG0000000	Bflo	n488	1.0	Terminal	Bflo_jgi|Brafl1|59639|fgenesh2_pm.scaffold_150000001	Bflo_jgi|Brafl1|67776|fgenesh2_pg.scaffold_16000076, Bflo_jgi|Brafl1|83455|fgenesh2_pg.scaffold_121000038
OG0000000	Bflo	n489	1.0	Terminal	Bflo_jgi|Brafl1|67776|fgenesh2_pg.scaffold_16000076	Bflo_jgi|Brafl1|83455|fgenesh2_pg.scaffold_121000038
OG0000000	Bflo	n490	1.0	Terminal	Bflo_jgi|Brafl1|204357|e_gw.11.861.1, Bflo_jgi|Brafl1|203662|e_gw.11.377.1, Bflo_jgi|Brafl1|194496|gw.285.147.1, Bflo_jgi|Brafl1|100145|fgenesh2_pg.scaffold_354000021, Bflo_jgi|Brafl1|100147|fgenesh2_pg.scaffold_354000023, Bflo_jgi|Brafl1|62880|fgenesh2_pm.scaffold_800000002, Bflo_jgi|Brafl1|195773|gw.73.382.1, Bflo_jgi|Brafl1|233347|e_gw.302.54.1, Bflo_jgi|Brafl1|57705|fgenesh2_pm.scaffold_31000…	Bflo_jgi|Brafl1|60697|fgenesh2_pm.scaffold_252000013, Bflo_jgi|Brafl1|123257|estExt_fgenesh2_pg.C_1150058, Bflo_jgi|Brafl1|259771|estExt_GenewiseH_1.C_30347, Bflo_jgi|Brafl1|113758|estExt_fgenesh2_pm.C_160016, Bflo_jgi|Brafl1|109280|fgenesh2_pg.scaffold_677000005, Bflo_jgi|Brafl1|57245|fgenesh2_pm.scaffold_14000007, Bflo_jgi|Brafl1|224086|e_gw.99.2.1, Bflo_jgi|Brafl1|82362|fgenesh2_pg.scaffold_11…
OG0000000	Bflo	n491	1.0	Terminal	Bflo_jgi|Brafl1|204357|e_gw.11.861.1, Bflo_jgi|Brafl1|203662|e_gw.11.377.1, Bflo_jgi|Brafl1|194496|gw.285.147.1, Bflo_jgi|Brafl1|100145|fgenesh2_pg.scaffold_354000021, Bflo_jgi|Brafl1|100147|fgenesh2_pg.scaffold_354000023	Bflo_jgi|Brafl1|62880|fgenesh2_pm.scaffold_800000002, Bflo_jgi|Brafl1|195773|gw.73.382.1, Bflo_jgi|Brafl1|233347|e_gw.302.54.1, Bflo_jgi|Brafl1|57705|fgenesh2_pm.scaffold_31000011, Bflo_jgi|Brafl1|207090|e_gw.31.50.1, Bflo_jgi|Brafl1|246121|e_gw.466.10.1
OG0000000	Bflo	n492	1.0	Terminal	Bflo_jgi|Brafl1|204357|e_gw.11.861.1, Bflo_jgi|Brafl1|203662|e_gw.11.377.1	Bflo_jgi|Brafl1|194496|gw.285.147.1, Bflo_jgi|Brafl1|100145|fgenesh2_pg.scaffold_354000021, Bflo_jgi|Brafl1|100147|fgenesh2_pg.scaffold_354000023
OG0000000	Bflo	n493	1.0	Terminal	Bflo_jgi|Brafl1|204357|e_gw.11.861.1	Bflo_jgi|Brafl1|203662|e_gw.11.377.1
OG0000000	Bflo	n494	1.0	Terminal	Bflo_jgi|Brafl1|194496|gw.285.147.1	Bflo_jgi|Brafl1|100145|fgenesh2_pg.scaffold_354000021, Bflo_jgi|Brafl1|100147|fgenesh2_pg.scaffold_354000023
OG0000000	Bflo	n495	1.0	Terminal	Bflo_jgi|Brafl1|100145|fgenesh2_pg.scaffold_354000021	Bflo_jgi|Brafl1|100147|fgenesh2_pg.scaffold_354000023
OG0000000	Bflo	n496	1.0	Terminal	Bflo_jgi|Brafl1|62880|fgenesh2_pm.scaffold_800000002, Bflo_jgi|Brafl1|195773|gw.73.382.1, Bflo_jgi|Brafl1|233347|e_gw.302.54.1	Bflo_jgi|Brafl1|57705|fgenesh2_pm.scaffold_31000011, Bflo_jgi|Brafl1|207090|e_gw.31.50.1, Bflo_jgi|Brafl1|246121|e_gw.466.10.1
OG0000000	Bflo	n497	1.0	Terminal	Bflo_jgi|Brafl1|62880|fgenesh2_pm.scaffold_800000002	Bflo_jgi|Brafl1|195773|gw.73.382.1, Bflo_jgi|Brafl1|233347|e_gw.302.54.1
OG0000000	Bflo	n498	1.0	Terminal	Bflo_jgi|Brafl1|195773|gw.73.382.1	Bflo_jgi|Brafl1|233347|e_gw.302.54.1
OG0000000	Bflo	n499	1.0	Terminal	Bflo_jgi|Brafl1|57705|fgenesh2_pm.scaffold_31000011, Bflo_jgi|Brafl1|207090|e_gw.31.50.1	Bflo_jgi|Brafl1|246121|e_gw.466.10.1
OG0000000	Bflo	n500	1.0	Terminal	Bflo_jgi|Brafl1|57705|fgenesh2_pm.scaffold_31000011	Bflo_jgi|Brafl1|207090|e_gw.31.50.1
OG0000000	Bflo	n501	1.0	Terminal	Bflo_jgi|Brafl1|60697|fgenesh2_pm.scaffold_252000013, Bflo_jgi|Brafl1|123257|estExt_fgenesh2_pg.C_1150058, Bflo_jgi|Brafl1|259771|estExt_GenewiseH_1.C_30347, Bflo_jgi|Brafl1|113758|estExt_fgenesh2_pm.C_160016, Bflo_jgi|Brafl1|109280|fgenesh2_pg.scaffold_677000005	Bflo_jgi|Brafl1|57245|fgenesh2_pm.scaffold_14000007, Bflo_jgi|Brafl1|224086|e_gw.99.2.1, Bflo_jgi|Brafl1|82362|fgenesh2_pg.scaffold_111000017, Bflo_jgi|Brafl1|71028|fgenesh2_pg.scaffold_31000075, Bflo_jgi|Brafl1|222187|e_gw.91.307.1, Bflo_jgi|Brafl1|71023|fgenesh2_pg.scaffold_31000070, Bflo_jgi|Brafl1|207053|e_gw.31.12.1, Bflo_jgi|Brafl1|57412|fgenesh2_pm.scaffold_19000030, Bflo_jgi|Brafl1|58719|…
OG0000000	Bflo	n502	1.0	Terminal	Bflo_jgi|Brafl1|60697|fgenesh2_pm.scaffold_252000013, Bflo_jgi|Brafl1|123257|estExt_fgenesh2_pg.C_1150058, Bflo_jgi|Brafl1|259771|estExt_GenewiseH_1.C_30347	Bflo_jgi|Brafl1|113758|estExt_fgenesh2_pm.C_160016, Bflo_jgi|Brafl1|109280|fgenesh2_pg.scaffold_677000005
OG0000000	Bflo	n503	1.0	Terminal	Bflo_jgi|Brafl1|60697|fgenesh2_pm.scaffold_252000013	Bflo_jgi|Brafl1|123257|estExt_fgenesh2_pg.C_1150058, Bflo_jgi|Brafl1|259771|estExt_GenewiseH_1.C_30347
OG0000000	Bflo	n504	1.0	Terminal	Bflo_jgi|Brafl1|123257|estExt_fgenesh2_pg.C_1150058	Bflo_jgi|Brafl1|259771|estExt_GenewiseH_1.C_30347
OG0000000	Bflo	n505	1.0	Terminal	Bflo_jgi|Brafl1|113758|estExt_fgenesh2_pm.C_160016	Bflo_jgi|Brafl1|109280|fgenesh2_pg.scaffold_677000005
OG0000000	Bflo	n506	1.0	Terminal	Bflo_jgi|Brafl1|57245|fgenesh2_pm.scaffold_14000007, Bflo_jgi|Brafl1|224086|e_gw.99.2.1	Bflo_jgi|Brafl1|82362|fgenesh2_pg.scaffold_111000017, Bflo_jgi|Brafl1|71028|fgenesh2_pg.scaffold_31000075, Bflo_jgi|Brafl1|222187|e_gw.91.307.1, Bflo_jgi|Brafl1|71023|fgenesh2_pg.scaffold_31000070, Bflo_jgi|Brafl1|207053|e_gw.31.12.1, Bflo_jgi|Brafl1|57412|fgenesh2_pm.scaffold_19000030, Bflo_jgi|Brafl1|58719|fgenesh2_pm.scaffold_80000010, Bflo_jgi|Brafl1|57344|fgenesh2_pm.scaffold_17000020, Bflo_…
OG0000000	Bflo	n507	1.0	Terminal	Bflo_jgi|Brafl1|57245|fgenesh2_pm.scaffold_14000007	Bflo_jgi|Brafl1|224086|e_gw.99.2.1
OG0000000	Bflo	n508	1.0	Terminal	Bflo_jgi|Brafl1|82362|fgenesh2_pg.scaffold_111000017, Bflo_jgi|Brafl1|71028|fgenesh2_pg.scaffold_31000075, Bflo_jgi|Brafl1|222187|e_gw.91.307.1	Bflo_jgi|Brafl1|71023|fgenesh2_pg.scaffold_31000070, Bflo_jgi|Brafl1|207053|e_gw.31.12.1, Bflo_jgi|Brafl1|57412|fgenesh2_pm.scaffold_19000030, Bflo_jgi|Brafl1|58719|fgenesh2_pm.scaffold_80000010, Bflo_jgi|Brafl1|57344|fgenesh2_pm.scaffold_17000020, Bflo_jgi|Brafl1|135973|gw.73.8.1, Bflo_jgi|Brafl1|65421|fgenesh2_pg.scaffold_7000127, Bflo_jgi|Brafl1|222978|e_gw.94.366.1, Bflo_jgi|Brafl1|58309|fgen…
OG0000000	Bflo	n509	1.0	Terminal	Bflo_jgi|Brafl1|82362|fgenesh2_pg.scaffold_111000017	Bflo_jgi|Brafl1|71028|fgenesh2_pg.scaffold_31000075, Bflo_jgi|Brafl1|222187|e_gw.91.307.1
OG0000000	Bflo	n510	1.0	Terminal	Bflo_jgi|Brafl1|71028|fgenesh2_pg.scaffold_31000075	Bflo_jgi|Brafl1|222187|e_gw.91.307.1
OG0000000	Bflo	n511	1.0	Terminal	Bflo_jgi|Brafl1|71023|fgenesh2_pg.scaffold_31000070, Bflo_jgi|Brafl1|207053|e_gw.31.12.1	Bflo_jgi|Brafl1|57412|fgenesh2_pm.scaffold_19000030, Bflo_jgi|Brafl1|58719|fgenesh2_pm.scaffold_80000010, Bflo_jgi|Brafl1|57344|fgenesh2_pm.scaffold_17000020, Bflo_jgi|Brafl1|135973|gw.73.8.1, Bflo_jgi|Brafl1|65421|fgenesh2_pg.scaffold_7000127, Bflo_jgi|Brafl1|222978|e_gw.94.366.1, Bflo_jgi|Brafl1|58309|fgenesh2_pm.scaffold_59000012, Bflo_jgi|Brafl1|214886|e_gw.59.180.1, Bflo_jgi|Brafl1|59132|fge…
OG0000000	Bflo	n512	1.0	Terminal	Bflo_jgi|Brafl1|71023|fgenesh2_pg.scaffold_31000070	Bflo_jgi|Brafl1|207053|e_gw.31.12.1
OG0000000	Bflo	n513	1.0	Terminal	Bflo_jgi|Brafl1|57412|fgenesh2_pm.scaffold_19000030, Bflo_jgi|Brafl1|58719|fgenesh2_pm.scaffold_80000010, Bflo_jgi|Brafl1|57344|fgenesh2_pm.scaffold_17000020, Bflo_jgi|Brafl1|135973|gw.73.8.1, Bflo_jgi|Brafl1|65421|fgenesh2_pg.scaffold_7000127, Bflo_jgi|Brafl1|222978|e_gw.94.366.1, Bflo_jgi|Brafl1|58309|fgenesh2_pm.scaffold_59000012, Bflo_jgi|Brafl1|214886|e_gw.59.180.1, Bflo_jgi|Brafl1|59132|fge…	Bflo_jgi|Brafl1|115126|estExt_fgenesh2_pm.C_1770012, Bflo_jgi|Brafl1|65402|fgenesh2_pg.scaffold_7000108, Bflo_jgi|Brafl1|214830|e_gw.59.179.1, Bflo_jgi|Brafl1|100651|fgenesh2_pg.scaffold_365000004, Bflo_jgi|Brafl1|279229|estExt_gwp.C_620135, Bflo_jgi|Brafl1|80523|fgenesh2_pg.scaffold_94000053, Bflo_jgi|Brafl1|222979|e_gw.94.358.1, Bflo_jgi|Brafl1|82521|fgenesh2_pg.scaffold_112000059, Bflo_jgi|Bra…
OG0000000	Bflo	n514	1.0	Terminal	Bflo_jgi|Brafl1|57412|fgenesh2_pm.scaffold_19000030, Bflo_jgi|Brafl1|58719|fgenesh2_pm.scaffold_80000010, Bflo_jgi|Brafl1|57344|fgenesh2_pm.scaffold_17000020, Bflo_jgi|Brafl1|135973|gw.73.8.1	Bflo_jgi|Brafl1|65421|fgenesh2_pg.scaffold_7000127, Bflo_jgi|Brafl1|222978|e_gw.94.366.1, Bflo_jgi|Brafl1|58309|fgenesh2_pm.scaffold_59000012, Bflo_jgi|Brafl1|214886|e_gw.59.180.1, Bflo_jgi|Brafl1|59132|fgenesh2_pm.scaffold_111000008, Bflo_jgi|Brafl1|57046|fgenesh2_pm.scaffold_7000010, Bflo_jgi|Brafl1|202033|e_gw.7.672.1, Bflo_jgi|Brafl1|108223|fgenesh2_pg.scaffold_614000002, Bflo_jgi|Brafl1|7185…
OG0000000	Bflo	n515	1.0	Terminal	Bflo_jgi|Brafl1|57412|fgenesh2_pm.scaffold_19000030	Bflo_jgi|Brafl1|58719|fgenesh2_pm.scaffold_80000010, Bflo_jgi|Brafl1|57344|fgenesh2_pm.scaffold_17000020, Bflo_jgi|Brafl1|135973|gw.73.8.1
OG0000000	Bflo	n516	1.0	Terminal	Bflo_jgi|Brafl1|58719|fgenesh2_pm.scaffold_80000010	Bflo_jgi|Brafl1|57344|fgenesh2_pm.scaffold_17000020, Bflo_jgi|Brafl1|135973|gw.73.8.1
OG0000000	Bflo	n517	1.0	Terminal	Bflo_jgi|Brafl1|57344|fgenesh2_pm.scaffold_17000020	Bflo_jgi|Brafl1|135973|gw.73.8.1
OG0000000	Bflo	n518	1.0	Terminal	Bflo_jgi|Brafl1|65421|fgenesh2_pg.scaffold_7000127, Bflo_jgi|Brafl1|222978|e_gw.94.366.1	Bflo_jgi|Brafl1|58309|fgenesh2_pm.scaffold_59000012, Bflo_jgi|Brafl1|214886|e_gw.59.180.1, Bflo_jgi|Brafl1|59132|fgenesh2_pm.scaffold_111000008, Bflo_jgi|Brafl1|57046|fgenesh2_pm.scaffold_7000010, Bflo_jgi|Brafl1|202033|e_gw.7.672.1, Bflo_jgi|Brafl1|108223|fgenesh2_pg.scaffold_614000002, Bflo_jgi|Brafl1|71854|fgenesh2_pg.scaffold_35000094, Bflo_jgi|Brafl1|62549|fgenesh2_pm.scaffold_614000001, Bfl…
OG0000000	Bflo	n519	1.0	Terminal	Bflo_jgi|Brafl1|65421|fgenesh2_pg.scaffold_7000127	Bflo_jgi|Brafl1|222978|e_gw.94.366.1
OG0000000	Bflo	n520	1.0	Terminal	Bflo_jgi|Brafl1|58309|fgenesh2_pm.scaffold_59000012, Bflo_jgi|Brafl1|214886|e_gw.59.180.1, Bflo_jgi|Brafl1|59132|fgenesh2_pm.scaffold_111000008, Bflo_jgi|Brafl1|57046|fgenesh2_pm.scaffold_7000010, Bflo_jgi|Brafl1|202033|e_gw.7.672.1, Bflo_jgi|Brafl1|108223|fgenesh2_pg.scaffold_614000002, Bflo_jgi|Brafl1|71854|fgenesh2_pg.scaffold_35000094, Bflo_jgi|Brafl1|62549|fgenesh2_pm.scaffold_614000001, Bfl…	Bflo_jgi|Brafl1|275668|estExt_gwp.C_70272, Bflo_jgi|Brafl1|80519|fgenesh2_pg.scaffold_94000049, Bflo_jgi|Brafl1|149267|gw.7.104.1, Bflo_jgi|Brafl1|80515|fgenesh2_pg.scaffold_94000045, Bflo_jgi|Brafl1|217893|e_gw.73.371.1, Bflo_jgi|Brafl1|290226|estExt_gwp.C_11150005, Bflo_jgi|Brafl1|233312|e_gw.302.51.1, Bflo_jgi|Brafl1|75770|fgenesh2_pg.scaffold_59000117, Bflo_jgi|Brafl1|77731|fgenesh2_pg.scaffo…
OG0000000	Bflo	n521	1.0	Terminal	Bflo_jgi|Brafl1|58309|fgenesh2_pm.scaffold_59000012, Bflo_jgi|Brafl1|214886|e_gw.59.180.1, Bflo_jgi|Brafl1|59132|fgenesh2_pm.scaffold_111000008, Bflo_jgi|Brafl1|57046|fgenesh2_pm.scaffold_7000010, Bflo_jgi|Brafl1|202033|e_gw.7.672.1, Bflo_jgi|Brafl1|108223|fgenesh2_pg.scaffold_614000002, Bflo_jgi|Brafl1|71854|fgenesh2_pg.scaffold_35000094	Bflo_jgi|Brafl1|62549|fgenesh2_pm.scaffold_614000001, Bflo_jgi|Brafl1|119633|estExt_fgenesh2_pg.C_310073, Bflo_jgi|Brafl1|65373|fgenesh2_pg.scaffold_7000079, Bflo_jgi|Brafl1|108228|fgenesh2_pg.scaffold_614000007
OG0000000	Bflo	n522	1.0	Terminal	Bflo_jgi|Brafl1|58309|fgenesh2_pm.scaffold_59000012, Bflo_jgi|Brafl1|214886|e_gw.59.180.1, Bflo_jgi|Brafl1|59132|fgenesh2_pm.scaffold_111000008	Bflo_jgi|Brafl1|57046|fgenesh2_pm.scaffold_7000010, Bflo_jgi|Brafl1|202033|e_gw.7.672.1, Bflo_jgi|Brafl1|108223|fgenesh2_pg.scaffold_614000002, Bflo_jgi|Brafl1|71854|fgenesh2_pg.scaffold_35000094
OG0000000	Bflo	n523	1.0	Terminal	Bflo_jgi|Brafl1|58309|fgenesh2_pm.scaffold_59000012, Bflo_jgi|Brafl1|214886|e_gw.59.180.1	Bflo_jgi|Brafl1|59132|fgenesh2_pm.scaffold_111000008
OG0000000	Bflo	n524	1.0	Terminal	Bflo_jgi|Brafl1|58309|fgenesh2_pm.scaffold_59000012	Bflo_jgi|Brafl1|214886|e_gw.59.180.1
OG0000000	Bflo	n525	1.0	Terminal	Bflo_jgi|Brafl1|57046|fgenesh2_pm.scaffold_7000010, Bflo_jgi|Brafl1|202033|e_gw.7.672.1, Bflo_jgi|Brafl1|108223|fgenesh2_pg.scaffold_614000002	Bflo_jgi|Brafl1|71854|fgenesh2_pg.scaffold_35000094
OG0000000	Bflo	n526	1.0	Terminal	Bflo_jgi|Brafl1|57046|fgenesh2_pm.scaffold_7000010, Bflo_jgi|Brafl1|202033|e_gw.7.672.1	Bflo_jgi|Brafl1|108223|fgenesh2_pg.scaffold_614000002
OG0000000	Bflo	n527	1.0	Terminal	Bflo_jgi|Brafl1|57046|fgenesh2_pm.scaffold_7000010	Bflo_jgi|Brafl1|202033|e_gw.7.672.1
OG0000000	Bflo	n528	1.0	Terminal	Bflo_jgi|Brafl1|62549|fgenesh2_pm.scaffold_614000001, Bflo_jgi|Brafl1|119633|estExt_fgenesh2_pg.C_310073	Bflo_jgi|Brafl1|65373|fgenesh2_pg.scaffold_7000079, Bflo_jgi|Brafl1|108228|fgenesh2_pg.scaffold_614000007
OG0000000	Bflo	n529	1.0	Terminal	Bflo_jgi|Brafl1|62549|fgenesh2_pm.scaffold_614000001	Bflo_jgi|Brafl1|119633|estExt_fgenesh2_pg.C_310073
OG0000000	Bflo	n530	1.0	Terminal	Bflo_jgi|Brafl1|65373|fgenesh2_pg.scaffold_7000079	Bflo_jgi|Brafl1|108228|fgenesh2_pg.scaffold_614000007
OG0000000	Bflo	n531	1.0	Terminal	Bflo_jgi|Brafl1|275668|estExt_gwp.C_70272, Bflo_jgi|Brafl1|80519|fgenesh2_pg.scaffold_94000049, Bflo_jgi|Brafl1|149267|gw.7.104.1, Bflo_jgi|Brafl1|80515|fgenesh2_pg.scaffold_94000045, Bflo_jgi|Brafl1|217893|e_gw.73.371.1, Bflo_jgi|Brafl1|290226|estExt_gwp.C_11150005	Bflo_jgi|Brafl1|233312|e_gw.302.51.1, Bflo_jgi|Brafl1|75770|fgenesh2_pg.scaffold_59000117, Bflo_jgi|Brafl1|77731|fgenesh2_pg.scaffold_73000002, Bflo_jgi|Brafl1|100461|fgenesh2_pg.scaffold_360000052, Bflo_jgi|Brafl1|201591|e_gw.7.23.1, Bflo_jgi|Brafl1|201637|e_gw.7.650.1
OG0000000	Bflo	n532	1.0	Terminal	Bflo_jgi|Brafl1|275668|estExt_gwp.C_70272, Bflo_jgi|Brafl1|80519|fgenesh2_pg.scaffold_94000049, Bflo_jgi|Brafl1|149267|gw.7.104.1	Bflo_jgi|Brafl1|80515|fgenesh2_pg.scaffold_94000045, Bflo_jgi|Brafl1|217893|e_gw.73.371.1, Bflo_jgi|Brafl1|290226|estExt_gwp.C_11150005
OG0000000	Bflo	n533	1.0	Terminal	Bflo_jgi|Brafl1|275668|estExt_gwp.C_70272	Bflo_jgi|Brafl1|80519|fgenesh2_pg.scaffold_94000049, Bflo_jgi|Brafl1|149267|gw.7.104.1
OG0000000	Bflo	n534	1.0	Terminal	Bflo_jgi|Brafl1|80519|fgenesh2_pg.scaffold_94000049	Bflo_jgi|Brafl1|149267|gw.7.104.1
OG0000000	Bflo	n535	1.0	Terminal	Bflo_jgi|Brafl1|80515|fgenesh2_pg.scaffold_94000045	Bflo_jgi|Brafl1|217893|e_gw.73.371.1, Bflo_jgi|Brafl1|290226|estExt_gwp.C_11150005
OG0000000	Bflo	n536	1.0	Terminal	Bflo_jgi|Brafl1|217893|e_gw.73.371.1	Bflo_jgi|Brafl1|290226|estExt_gwp.C_11150005
OG0000000	Bflo	n537	1.0	Terminal	Bflo_jgi|Brafl1|233312|e_gw.302.51.1, Bflo_jgi|Brafl1|75770|fgenesh2_pg.scaffold_59000117, Bflo_jgi|Brafl1|77731|fgenesh2_pg.scaffold_73000002	Bflo_jgi|Brafl1|100461|fgenesh2_pg.scaffold_360000052, Bflo_jgi|Brafl1|201591|e_gw.7.23.1, Bflo_jgi|Brafl1|201637|e_gw.7.650.1
OG0000000	Bflo	n538	1.0	Terminal	Bflo_jgi|Brafl1|233312|e_gw.302.51.1	Bflo_jgi|Brafl1|75770|fgenesh2_pg.scaffold_59000117, Bflo_jgi|Brafl1|77731|fgenesh2_pg.scaffold_73000002
OG0000000	Bflo	n539	1.0	Terminal	Bflo_jgi|Brafl1|75770|fgenesh2_pg.scaffold_59000117	Bflo_jgi|Brafl1|77731|fgenesh2_pg.scaffold_73000002
OG0000000	Bflo	n540	1.0	Terminal	Bflo_jgi|Brafl1|100461|fgenesh2_pg.scaffold_360000052, Bflo_jgi|Brafl1|201591|e_gw.7.23.1	Bflo_jgi|Brafl1|201637|e_gw.7.650.1
OG0000000	Bflo	n541	1.0	Terminal	Bflo_jgi|Brafl1|100461|fgenesh2_pg.scaffold_360000052	Bflo_jgi|Brafl1|201591|e_gw.7.23.1
OG0000000	Bflo	n542	1.0	Terminal	Bflo_jgi|Brafl1|115126|estExt_fgenesh2_pm.C_1770012, Bflo_jgi|Brafl1|65402|fgenesh2_pg.scaffold_7000108, Bflo_jgi|Brafl1|214830|e_gw.59.179.1, Bflo_jgi|Brafl1|100651|fgenesh2_pg.scaffold_365000004, Bflo_jgi|Brafl1|279229|estExt_gwp.C_620135, Bflo_jgi|Brafl1|80523|fgenesh2_pg.scaffold_94000053, Bflo_jgi|Brafl1|222979|e_gw.94.358.1, Bflo_jgi|Brafl1|82521|fgenesh2_pg.scaffold_112000059, Bflo_jgi|Bra…	Bflo_jgi|Brafl1|242600|e_gw.411.77.1, Bflo_jgi|Brafl1|115226|estExt_fgenesh2_pm.C_1950006, Bflo_jgi|Brafl1|115657|estExt_fgenesh2_pm.C_2850005, Bflo_jgi|Brafl1|114646|estExt_fgenesh2_pm.C_1020002, Bflo_jgi|Brafl1|122867|estExt_fgenesh2_pg.C_1020005, Bflo_jgi|Brafl1|132916|estExt_fgenesh2_pg.C_8210006, Bflo_jgi|Brafl1|57406|fgenesh2_pm.scaffold_19000024, Bflo_jgi|Brafl1|235348|e_gw.322.21.1, Bflo_…
OG0000000	Bflo	n543	1.0	Terminal	Bflo_jgi|Brafl1|115126|estExt_fgenesh2_pm.C_1770012, Bflo_jgi|Brafl1|65402|fgenesh2_pg.scaffold_7000108	Bflo_jgi|Brafl1|214830|e_gw.59.179.1, Bflo_jgi|Brafl1|100651|fgenesh2_pg.scaffold_365000004, Bflo_jgi|Brafl1|279229|estExt_gwp.C_620135, Bflo_jgi|Brafl1|80523|fgenesh2_pg.scaffold_94000053, Bflo_jgi|Brafl1|222979|e_gw.94.358.1, Bflo_jgi|Brafl1|82521|fgenesh2_pg.scaffold_112000059, Bflo_jgi|Brafl1|58229|fgenesh2_pm.scaffold_55000004, Bflo_jgi|Brafl1|58240|fgenesh2_pm.scaffold_55000015, Bflo_jgi|Br…
OG0000000	Bflo	n544	1.0	Terminal	Bflo_jgi|Brafl1|115126|estExt_fgenesh2_pm.C_1770012	Bflo_jgi|Brafl1|65402|fgenesh2_pg.scaffold_7000108
OG0000000	Bflo	n545	1.0	Terminal	Bflo_jgi|Brafl1|214830|e_gw.59.179.1, Bflo_jgi|Brafl1|100651|fgenesh2_pg.scaffold_365000004, Bflo_jgi|Brafl1|279229|estExt_gwp.C_620135, Bflo_jgi|Brafl1|80523|fgenesh2_pg.scaffold_94000053, Bflo_jgi|Brafl1|222979|e_gw.94.358.1	Bflo_jgi|Brafl1|82521|fgenesh2_pg.scaffold_112000059, Bflo_jgi|Brafl1|58229|fgenesh2_pm.scaffold_55000004, Bflo_jgi|Brafl1|58240|fgenesh2_pm.scaffold_55000015, Bflo_jgi|Brafl1|241819|e_gw.401.4.1, Bflo_jgi|Brafl1|94026|fgenesh2_pg.scaffold_246000019
OG0000000	Bflo	n546	1.0	Terminal	Bflo_jgi|Brafl1|214830|e_gw.59.179.1, Bflo_jgi|Brafl1|100651|fgenesh2_pg.scaffold_365000004, Bflo_jgi|Brafl1|279229|estExt_gwp.C_620135	Bflo_jgi|Brafl1|80523|fgenesh2_pg.scaffold_94000053, Bflo_jgi|Brafl1|222979|e_gw.94.358.1
OG0000000	Bflo	n547	1.0	Terminal	Bflo_jgi|Brafl1|214830|e_gw.59.179.1	Bflo_jgi|Brafl1|100651|fgenesh2_pg.scaffold_365000004, Bflo_jgi|Brafl1|279229|estExt_gwp.C_620135
OG0000000	Bflo	n548	1.0	Terminal	Bflo_jgi|Brafl1|100651|fgenesh2_pg.scaffold_365000004	Bflo_jgi|Brafl1|279229|estExt_gwp.C_620135
OG0000000	Bflo	n549	1.0	Terminal	Bflo_jgi|Brafl1|80523|fgenesh2_pg.scaffold_94000053	Bflo_jgi|Brafl1|222979|e_gw.94.358.1
OG0000000	Bflo	n550	1.0	Terminal	Bflo_jgi|Brafl1|82521|fgenesh2_pg.scaffold_112000059, Bflo_jgi|Brafl1|58229|fgenesh2_pm.scaffold_55000004, Bflo_jgi|Brafl1|58240|fgenesh2_pm.scaffold_55000015, Bflo_jgi|Brafl1|241819|e_gw.401.4.1	Bflo_jgi|Brafl1|94026|fgenesh2_pg.scaffold_246000019
OG0000000	Bflo	n551	1.0	Terminal	Bflo_jgi|Brafl1|82521|fgenesh2_pg.scaffold_112000059	Bflo_jgi|Brafl1|58229|fgenesh2_pm.scaffold_55000004, Bflo_jgi|Brafl1|58240|fgenesh2_pm.scaffold_55000015, Bflo_jgi|Brafl1|241819|e_gw.401.4.1
OG0000000	Bflo	n552	1.0	Terminal	Bflo_jgi|Brafl1|58229|fgenesh2_pm.scaffold_55000004	Bflo_jgi|Brafl1|58240|fgenesh2_pm.scaffold_55000015, Bflo_jgi|Brafl1|241819|e_gw.401.4.1
OG0000000	Bflo	n553	1.0	Terminal	Bflo_jgi|Brafl1|58240|fgenesh2_pm.scaffold_55000015	Bflo_jgi|Brafl1|241819|e_gw.401.4.1
OG0000000	Bflo	n554	1.0	Terminal	Bflo_jgi|Brafl1|242600|e_gw.411.77.1, Bflo_jgi|Brafl1|115226|estExt_fgenesh2_pm.C_1950006, Bflo_jgi|Brafl1|115657|estExt_fgenesh2_pm.C_2850005, Bflo_jgi|Brafl1|114646|estExt_fgenesh2_pm.C_1020002, Bflo_jgi|Brafl1|122867|estExt_fgenesh2_pg.C_1020005, Bflo_jgi|Brafl1|132916|estExt_fgenesh2_pg.C_8210006, Bflo_jgi|Brafl1|57406|fgenesh2_pm.scaffold_19000024, Bflo_jgi|Brafl1|235348|e_gw.322.21.1, Bflo_…	Bflo_jgi|Brafl1|60702|fgenesh2_pm.scaffold_253000004, Bflo_jgi|Brafl1|65381|fgenesh2_pg.scaffold_7000087
OG0000000	Bflo	n555	1.0	Terminal	Bflo_jgi|Brafl1|242600|e_gw.411.77.1, Bflo_jgi|Brafl1|115226|estExt_fgenesh2_pm.C_1950006, Bflo_jgi|Brafl1|115657|estExt_fgenesh2_pm.C_2850005, Bflo_jgi|Brafl1|114646|estExt_fgenesh2_pm.C_1020002, Bflo_jgi|Brafl1|122867|estExt_fgenesh2_pg.C_1020005, Bflo_jgi|Brafl1|132916|estExt_fgenesh2_pg.C_8210006, Bflo_jgi|Brafl1|57406|fgenesh2_pm.scaffold_19000024, Bflo_jgi|Brafl1|235348|e_gw.322.21.1, Bflo_…	Bflo_jgi|Brafl1|56774|fgenesh2_pm.scaffold_1000029, Bflo_jgi|Brafl1|65416|fgenesh2_pg.scaffold_7000122, Bflo_jgi|Brafl1|57804|fgenesh2_pm.scaffold_35000029, Bflo_jgi|Brafl1|71886|fgenesh2_pg.scaffold_35000126, Bflo_jgi|Brafl1|65379|fgenesh2_pg.scaffold_7000085, Bflo_jgi|Brafl1|65420|fgenesh2_pg.scaffold_7000126, Bflo_jgi|Brafl1|81092|fgenesh2_pg.scaffold_99000030, Bflo_jgi|Brafl1|65377|fgenesh2_p…
OG0000000	Bflo	n556	1.0	Terminal	Bflo_jgi|Brafl1|242600|e_gw.411.77.1, Bflo_jgi|Brafl1|115226|estExt_fgenesh2_pm.C_1950006, Bflo_jgi|Brafl1|115657|estExt_fgenesh2_pm.C_2850005, Bflo_jgi|Brafl1|114646|estExt_fgenesh2_pm.C_1020002, Bflo_jgi|Brafl1|122867|estExt_fgenesh2_pg.C_1020005, Bflo_jgi|Brafl1|132916|estExt_fgenesh2_pg.C_8210006, Bflo_jgi|Brafl1|57406|fgenesh2_pm.scaffold_19000024, Bflo_jgi|Brafl1|235348|e_gw.322.21.1, Bflo_…	Bflo_jgi|Brafl1|82630|fgenesh2_pg.scaffold_113000063, Bflo_jgi|Brafl1|280890|estExt_gwp.C_910087, Bflo_jgi|Brafl1|226054|e_gw.111.251.1, Bflo_jgi|Brafl1|65388|fgenesh2_pg.scaffold_7000094, Bflo_jgi|Brafl1|149454|gw.7.108.1, Bflo_jgi|Brafl1|223126|e_gw.94.355.1, Bflo_jgi|Brafl1|238762|e_gw.360.87.1
OG0000000	Bflo	n557	1.0	Terminal	Bflo_jgi|Brafl1|242600|e_gw.411.77.1, Bflo_jgi|Brafl1|115226|estExt_fgenesh2_pm.C_1950006, Bflo_jgi|Brafl1|115657|estExt_fgenesh2_pm.C_2850005, Bflo_jgi|Brafl1|114646|estExt_fgenesh2_pm.C_1020002, Bflo_jgi|Brafl1|122867|estExt_fgenesh2_pg.C_1020005, Bflo_jgi|Brafl1|132916|estExt_fgenesh2_pg.C_8210006, Bflo_jgi|Brafl1|57406|fgenesh2_pm.scaffold_19000024, Bflo_jgi|Brafl1|235348|e_gw.322.21.1, Bflo_…	Bflo_jgi|Brafl1|218178|e_gw.73.46.1
OG0000000	Bflo	n558	1.0	Terminal	Bflo_jgi|Brafl1|242600|e_gw.411.77.1, Bflo_jgi|Brafl1|115226|estExt_fgenesh2_pm.C_1950006, Bflo_jgi|Brafl1|115657|estExt_fgenesh2_pm.C_2850005, Bflo_jgi|Brafl1|114646|estExt_fgenesh2_pm.C_1020002, Bflo_jgi|Brafl1|122867|estExt_fgenesh2_pg.C_1020005, Bflo_jgi|Brafl1|132916|estExt_fgenesh2_pg.C_8210006, Bflo_jgi|Brafl1|57406|fgenesh2_pm.scaffold_19000024, Bflo_jgi|Brafl1|235348|e_gw.322.21.1, Bflo_…	Bflo_jgi|Brafl1|73538|fgenesh2_pg.scaffold_45000044, Bflo_jgi|Brafl1|78958|fgenesh2_pg.scaffold_80000123, Bflo_jgi|Brafl1|100734|fgenesh2_pg.scaffold_367000011, Bflo_jgi|Brafl1|114614|estExt_fgenesh2_pm.C_960019, Bflo_jgi|Brafl1|217875|e_gw.73.384.1, Bflo_jgi|Brafl1|196278|gw.111.255.1, Bflo_jgi|Brafl1|101573|fgenesh2_pg.scaffold_385000029, Bflo_jgi|Brafl1|219981|e_gw.80.296.1, Bflo_jgi|Brafl1|22…
OG0000000	Bflo	n559	1.0	Terminal	Bflo_jgi|Brafl1|242600|e_gw.411.77.1, Bflo_jgi|Brafl1|115226|estExt_fgenesh2_pm.C_1950006, Bflo_jgi|Brafl1|115657|estExt_fgenesh2_pm.C_2850005, Bflo_jgi|Brafl1|114646|estExt_fgenesh2_pm.C_1020002, Bflo_jgi|Brafl1|122867|estExt_fgenesh2_pg.C_1020005, Bflo_jgi|Brafl1|132916|estExt_fgenesh2_pg.C_8210006, Bflo_jgi|Brafl1|57406|fgenesh2_pm.scaffold_19000024, Bflo_jgi|Brafl1|235348|e_gw.322.21.1, Bflo_…	Bflo_jgi|Brafl1|62073|fgenesh2_pm.scaffold_466000003, Bflo_jgi|Brafl1|195609|gw.7.676.1, Bflo_jgi|Brafl1|78961|fgenesh2_pg.scaffold_80000126, Bflo_jgi|Brafl1|65384|fgenesh2_pg.scaffold_7000090, Bflo_jgi|Brafl1|65403|fgenesh2_pg.scaffold_7000109
OG0000000	Bflo	n560	1.0	Terminal	Bflo_jgi|Brafl1|242600|e_gw.411.77.1, Bflo_jgi|Brafl1|115226|estExt_fgenesh2_pm.C_1950006, Bflo_jgi|Brafl1|115657|estExt_fgenesh2_pm.C_2850005, Bflo_jgi|Brafl1|114646|estExt_fgenesh2_pm.C_1020002, Bflo_jgi|Brafl1|122867|estExt_fgenesh2_pg.C_1020005, Bflo_jgi|Brafl1|132916|estExt_fgenesh2_pg.C_8210006	Bflo_jgi|Brafl1|57406|fgenesh2_pm.scaffold_19000024, Bflo_jgi|Brafl1|235348|e_gw.322.21.1, Bflo_jgi|Brafl1|76925|fgenesh2_pg.scaffold_67000089, Bflo_jgi|Brafl1|75766|fgenesh2_pg.scaffold_59000113, Bflo_jgi|Brafl1|279904|estExt_gwp.C_730013, Bflo_jgi|Brafl1|252379|e_gw.614.35.1, Bflo_jgi|Brafl1|227700|e_gw.248.77.1, Bflo_jgi|Brafl1|204363|e_gw.11.845.1, Bflo_jgi|Brafl1|169256|gw.11.242.1, Bflo_jgi…
OG0000000	Bflo	n561	1.0	Terminal	Bflo_jgi|Brafl1|242600|e_gw.411.77.1	Bflo_jgi|Brafl1|115226|estExt_fgenesh2_pm.C_1950006, Bflo_jgi|Brafl1|115657|estExt_fgenesh2_pm.C_2850005, Bflo_jgi|Brafl1|114646|estExt_fgenesh2_pm.C_1020002, Bflo_jgi|Brafl1|122867|estExt_fgenesh2_pg.C_1020005, Bflo_jgi|Brafl1|132916|estExt_fgenesh2_pg.C_8210006
OG0000000	Bflo	n562	1.0	Terminal	Bflo_jgi|Brafl1|115226|estExt_fgenesh2_pm.C_1950006, Bflo_jgi|Brafl1|115657|estExt_fgenesh2_pm.C_2850005	Bflo_jgi|Brafl1|114646|estExt_fgenesh2_pm.C_1020002, Bflo_jgi|Brafl1|122867|estExt_fgenesh2_pg.C_1020005, Bflo_jgi|Brafl1|132916|estExt_fgenesh2_pg.C_8210006
OG0000000	Bflo	n563	1.0	Terminal	Bflo_jgi|Brafl1|115226|estExt_fgenesh2_pm.C_1950006	Bflo_jgi|Brafl1|115657|estExt_fgenesh2_pm.C_2850005
OG0000000	Bflo	n564	1.0	Terminal	Bflo_jgi|Brafl1|114646|estExt_fgenesh2_pm.C_1020002	Bflo_jgi|Brafl1|122867|estExt_fgenesh2_pg.C_1020005, Bflo_jgi|Brafl1|132916|estExt_fgenesh2_pg.C_8210006
OG0000000	Bflo	n565	1.0	Terminal	Bflo_jgi|Brafl1|122867|estExt_fgenesh2_pg.C_1020005	Bflo_jgi|Brafl1|132916|estExt_fgenesh2_pg.C_8210006
OG0000000	Bflo	n566	1.0	Terminal	Bflo_jgi|Brafl1|57406|fgenesh2_pm.scaffold_19000024, Bflo_jgi|Brafl1|235348|e_gw.322.21.1, Bflo_jgi|Brafl1|76925|fgenesh2_pg.scaffold_67000089, Bflo_jgi|Brafl1|75766|fgenesh2_pg.scaffold_59000113, Bflo_jgi|Brafl1|279904|estExt_gwp.C_730013	Bflo_jgi|Brafl1|252379|e_gw.614.35.1, Bflo_jgi|Brafl1|227700|e_gw.248.77.1, Bflo_jgi|Brafl1|204363|e_gw.11.845.1, Bflo_jgi|Brafl1|169256|gw.11.242.1, Bflo_jgi|Brafl1|66750|fgenesh2_pg.scaffold_11000211, Bflo_jgi|Brafl1|112493|fgenesh2_pg.scaffold_1323000001, Bflo_jgi|Brafl1|96453|fgenesh2_pg.scaffold_285000013, Bflo_jgi|Brafl1|96471|fgenesh2_pg.scaffold_285000031, Bflo_jgi|Brafl1|61396|fgenesh2_p…
OG0000000	Bflo	n567	1.0	Terminal	Bflo_jgi|Brafl1|57406|fgenesh2_pm.scaffold_19000024, Bflo_jgi|Brafl1|235348|e_gw.322.21.1	Bflo_jgi|Brafl1|76925|fgenesh2_pg.scaffold_67000089, Bflo_jgi|Brafl1|75766|fgenesh2_pg.scaffold_59000113, Bflo_jgi|Brafl1|279904|estExt_gwp.C_730013
OG0000000	Bflo	n568	1.0	Terminal	Bflo_jgi|Brafl1|57406|fgenesh2_pm.scaffold_19000024	Bflo_jgi|Brafl1|235348|e_gw.322.21.1
OG0000000	Bflo	n569	1.0	Terminal	Bflo_jgi|Brafl1|76925|fgenesh2_pg.scaffold_67000089	Bflo_jgi|Brafl1|75766|fgenesh2_pg.scaffold_59000113, Bflo_jgi|Brafl1|279904|estExt_gwp.C_730013
OG0000000	Bflo	n570	1.0	Terminal	Bflo_jgi|Brafl1|75766|fgenesh2_pg.scaffold_59000113	Bflo_jgi|Brafl1|279904|estExt_gwp.C_730013
OG0000000	Bflo	n571	1.0	Terminal	Bflo_jgi|Brafl1|252379|e_gw.614.35.1, Bflo_jgi|Brafl1|227700|e_gw.248.77.1, Bflo_jgi|Brafl1|204363|e_gw.11.845.1, Bflo_jgi|Brafl1|169256|gw.11.242.1, Bflo_jgi|Brafl1|66750|fgenesh2_pg.scaffold_11000211	Bflo_jgi|Brafl1|112493|fgenesh2_pg.scaffold_1323000001, Bflo_jgi|Brafl1|96453|fgenesh2_pg.scaffold_285000013, Bflo_jgi|Brafl1|96471|fgenesh2_pg.scaffold_285000031, Bflo_jgi|Brafl1|61396|fgenesh2_pm.scaffold_354000006, Bflo_jgi|Brafl1|116630|estExt_fgenesh2_pm.C_7050004, Bflo_jgi|Brafl1|115656|estExt_fgenesh2_pm.C_2850002, Bflo_jgi|Brafl1|61400|fgenesh2_pm.scaffold_354000010, Bflo_jgi|Brafl1|12493…
OG0000000	Bflo	n572	1.0	Terminal	Bflo_jgi|Brafl1|252379|e_gw.614.35.1	Bflo_jgi|Brafl1|227700|e_gw.248.77.1, Bflo_jgi|Brafl1|204363|e_gw.11.845.1, Bflo_jgi|Brafl1|169256|gw.11.242.1, Bflo_jgi|Brafl1|66750|fgenesh2_pg.scaffold_11000211
OG0000000	Bflo	n573	1.0	Terminal	Bflo_jgi|Brafl1|227700|e_gw.248.77.1	Bflo_jgi|Brafl1|204363|e_gw.11.845.1, Bflo_jgi|Brafl1|169256|gw.11.242.1, Bflo_jgi|Brafl1|66750|fgenesh2_pg.scaffold_11000211
OG0000000	Bflo	n574	1.0	Terminal	Bflo_jgi|Brafl1|204363|e_gw.11.845.1	Bflo_jgi|Brafl1|169256|gw.11.242.1, Bflo_jgi|Brafl1|66750|fgenesh2_pg.scaffold_11000211
OG0000000	Bflo	n575	1.0	Terminal	Bflo_jgi|Brafl1|169256|gw.11.242.1	Bflo_jgi|Brafl1|66750|fgenesh2_pg.scaffold_11000211
OG0000000	Bflo	n576	1.0	Terminal	Bflo_jgi|Brafl1|112493|fgenesh2_pg.scaffold_1323000001, Bflo_jgi|Brafl1|96453|fgenesh2_pg.scaffold_285000013	Bflo_jgi|Brafl1|96471|fgenesh2_pg.scaffold_285000031, Bflo_jgi|Brafl1|61396|fgenesh2_pm.scaffold_354000006, Bflo_jgi|Brafl1|116630|estExt_fgenesh2_pm.C_7050004, Bflo_jgi|Brafl1|115656|estExt_fgenesh2_pm.C_2850002, Bflo_jgi|Brafl1|61400|fgenesh2_pm.scaffold_354000010, Bflo_jgi|Brafl1|124932|estExt_fgenesh2_pg.C_1630023, Bflo_jgi|Brafl1|238215|e_gw.354.12.1, Bflo_jgi|Brafl1|238223|e_gw.354.102.1, B…
OG0000000	Bflo	n577	1.0	Terminal	Bflo_jgi|Brafl1|112493|fgenesh2_pg.scaffold_1323000001	Bflo_jgi|Brafl1|96453|fgenesh2_pg.scaffold_285000013
OG0000000	Bflo	n578	1.0	Terminal	Bflo_jgi|Brafl1|96471|fgenesh2_pg.scaffold_285000031, Bflo_jgi|Brafl1|61396|fgenesh2_pm.scaffold_354000006, Bflo_jgi|Brafl1|116630|estExt_fgenesh2_pm.C_7050004, Bflo_jgi|Brafl1|115656|estExt_fgenesh2_pm.C_2850002, Bflo_jgi|Brafl1|61400|fgenesh2_pm.scaffold_354000010, Bflo_jgi|Brafl1|124932|estExt_fgenesh2_pg.C_1630023, Bflo_jgi|Brafl1|238215|e_gw.354.12.1, Bflo_jgi|Brafl1|238223|e_gw.354.102.1	Bflo_jgi|Brafl1|208282|e_gw.35.16.1, Bflo_jgi|Brafl1|277393|estExt_gwp.C_350110, Bflo_jgi|Brafl1|68839|fgenesh2_pg.scaffold_20000187, Bflo_jgi|Brafl1|257435|e_gw.856.1.1, Bflo_jgi|Brafl1|109287|fgenesh2_pg.scaffold_677000012, Bflo_jgi|Brafl1|124694|estExt_fgenesh2_pg.C_1540002, Bflo_jgi|Brafl1|113832|estExt_fgenesh2_pm.C_210007, Bflo_jgi|Brafl1|133532|estExt_fgenesh2_pg.C_28780001
OG0000000	Bflo	n579	1.0	Terminal	Bflo_jgi|Brafl1|96471|fgenesh2_pg.scaffold_285000031	Bflo_jgi|Brafl1|61396|fgenesh2_pm.scaffold_354000006, Bflo_jgi|Brafl1|116630|estExt_fgenesh2_pm.C_7050004, Bflo_jgi|Brafl1|115656|estExt_fgenesh2_pm.C_2850002, Bflo_jgi|Brafl1|61400|fgenesh2_pm.scaffold_354000010, Bflo_jgi|Brafl1|124932|estExt_fgenesh2_pg.C_1630023, Bflo_jgi|Brafl1|238215|e_gw.354.12.1, Bflo_jgi|Brafl1|238223|e_gw.354.102.1
OG0000000	Bflo	n580	1.0	Terminal	Bflo_jgi|Brafl1|61396|fgenesh2_pm.scaffold_354000006	Bflo_jgi|Brafl1|116630|estExt_fgenesh2_pm.C_7050004, Bflo_jgi|Brafl1|115656|estExt_fgenesh2_pm.C_2850002, Bflo_jgi|Brafl1|61400|fgenesh2_pm.scaffold_354000010, Bflo_jgi|Brafl1|124932|estExt_fgenesh2_pg.C_1630023, Bflo_jgi|Brafl1|238215|e_gw.354.12.1, Bflo_jgi|Brafl1|238223|e_gw.354.102.1
OG0000000	Bflo	n581	1.0	Terminal	Bflo_jgi|Brafl1|116630|estExt_fgenesh2_pm.C_7050004	Bflo_jgi|Brafl1|115656|estExt_fgenesh2_pm.C_2850002, Bflo_jgi|Brafl1|61400|fgenesh2_pm.scaffold_354000010, Bflo_jgi|Brafl1|124932|estExt_fgenesh2_pg.C_1630023, Bflo_jgi|Brafl1|238215|e_gw.354.12.1, Bflo_jgi|Brafl1|238223|e_gw.354.102.1
OG0000000	Bflo	n582	1.0	Terminal	Bflo_jgi|Brafl1|115656|estExt_fgenesh2_pm.C_2850002	Bflo_jgi|Brafl1|61400|fgenesh2_pm.scaffold_354000010, Bflo_jgi|Brafl1|124932|estExt_fgenesh2_pg.C_1630023, Bflo_jgi|Brafl1|238215|e_gw.354.12.1, Bflo_jgi|Brafl1|238223|e_gw.354.102.1
OG0000000	Bflo	n583	1.0	Terminal	Bflo_jgi|Brafl1|61400|fgenesh2_pm.scaffold_354000010	Bflo_jgi|Brafl1|124932|estExt_fgenesh2_pg.C_1630023, Bflo_jgi|Brafl1|238215|e_gw.354.12.1, Bflo_jgi|Brafl1|238223|e_gw.354.102.1
OG0000000	Bflo	n584	1.0	Terminal	Bflo_jgi|Brafl1|124932|estExt_fgenesh2_pg.C_1630023	Bflo_jgi|Brafl1|238215|e_gw.354.12.1, Bflo_jgi|Brafl1|238223|e_gw.354.102.1
OG0000000	Bflo	n585	1.0	Terminal	Bflo_jgi|Brafl1|238215|e_gw.354.12.1	Bflo_jgi|Brafl1|238223|e_gw.354.102.1
OG0000000	Bflo	n586	1.0	Terminal	Bflo_jgi|Brafl1|208282|e_gw.35.16.1, Bflo_jgi|Brafl1|277393|estExt_gwp.C_350110, Bflo_jgi|Brafl1|68839|fgenesh2_pg.scaffold_20000187, Bflo_jgi|Brafl1|257435|e_gw.856.1.1	Bflo_jgi|Brafl1|109287|fgenesh2_pg.scaffold_677000012, Bflo_jgi|Brafl1|124694|estExt_fgenesh2_pg.C_1540002, Bflo_jgi|Brafl1|113832|estExt_fgenesh2_pm.C_210007, Bflo_jgi|Brafl1|133532|estExt_fgenesh2_pg.C_28780001
OG0000000	Bflo	n587	1.0	Terminal	Bflo_jgi|Brafl1|208282|e_gw.35.16.1, Bflo_jgi|Brafl1|277393|estExt_gwp.C_350110	Bflo_jgi|Brafl1|68839|fgenesh2_pg.scaffold_20000187, Bflo_jgi|Brafl1|257435|e_gw.856.1.1
OG0000000	Bflo	n588	1.0	Terminal	Bflo_jgi|Brafl1|208282|e_gw.35.16.1	Bflo_jgi|Brafl1|277393|estExt_gwp.C_350110
OG0000000	Bflo	n589	1.0	Terminal	Bflo_jgi|Brafl1|68839|fgenesh2_pg.scaffold_20000187	Bflo_jgi|Brafl1|257435|e_gw.856.1.1
OG0000000	Bflo	n590	1.0	Terminal	Bflo_jgi|Brafl1|109287|fgenesh2_pg.scaffold_677000012	Bflo_jgi|Brafl1|124694|estExt_fgenesh2_pg.C_1540002, Bflo_jgi|Brafl1|113832|estExt_fgenesh2_pm.C_210007, Bflo_jgi|Brafl1|133532|estExt_fgenesh2_pg.C_28780001
OG0000000	Bflo	n591	1.0	Terminal	Bflo_jgi|Brafl1|124694|estExt_fgenesh2_pg.C_1540002	Bflo_jgi|Brafl1|113832|estExt_fgenesh2_pm.C_210007, Bflo_jgi|Brafl1|133532|estExt_fgenesh2_pg.C_28780001
OG0000000	Bflo	n592	1.0	Terminal	Bflo_jgi|Brafl1|113832|estExt_fgenesh2_pm.C_210007	Bflo_jgi|Brafl1|133532|estExt_fgenesh2_pg.C_28780001
OG0000000	Bflo	n593	1.0	Terminal	Bflo_jgi|Brafl1|62073|fgenesh2_pm.scaffold_466000003, Bflo_jgi|Brafl1|195609|gw.7.676.1	Bflo_jgi|Brafl1|78961|fgenesh2_pg.scaffold_80000126, Bflo_jgi|Brafl1|65384|fgenesh2_pg.scaffold_7000090, Bflo_jgi|Brafl1|65403|fgenesh2_pg.scaffold_7000109
OG0000000	Bflo	n594	1.0	Terminal	Bflo_jgi|Brafl1|62073|fgenesh2_pm.scaffold_466000003	Bflo_jgi|Brafl1|195609|gw.7.676.1
OG0000000	Bflo	n595	1.0	Terminal	Bflo_jgi|Brafl1|78961|fgenesh2_pg.scaffold_80000126	Bflo_jgi|Brafl1|65384|fgenesh2_pg.scaffold_7000090, Bflo_jgi|Brafl1|65403|fgenesh2_pg.scaffold_7000109
OG0000000	Bflo	n596	1.0	Terminal	Bflo_jgi|Brafl1|65384|fgenesh2_pg.scaffold_7000090	Bflo_jgi|Brafl1|65403|fgenesh2_pg.scaffold_7000109
OG0000000	Bflo	n597	1.0	Terminal	Bflo_jgi|Brafl1|73538|fgenesh2_pg.scaffold_45000044, Bflo_jgi|Brafl1|78958|fgenesh2_pg.scaffold_80000123, Bflo_jgi|Brafl1|100734|fgenesh2_pg.scaffold_367000011, Bflo_jgi|Brafl1|114614|estExt_fgenesh2_pm.C_960019, Bflo_jgi|Brafl1|217875|e_gw.73.384.1, Bflo_jgi|Brafl1|196278|gw.111.255.1	Bflo_jgi|Brafl1|101573|fgenesh2_pg.scaffold_385000029, Bflo_jgi|Brafl1|219981|e_gw.80.296.1, Bflo_jgi|Brafl1|223059|e_gw.94.346.1, Bflo_jgi|Brafl1|194454|gw.7.654.1
OG0000000	Bflo	n598	1.0	Terminal	Bflo_jgi|Brafl1|73538|fgenesh2_pg.scaffold_45000044, Bflo_jgi|Brafl1|78958|fgenesh2_pg.scaffold_80000123, Bflo_jgi|Brafl1|100734|fgenesh2_pg.scaffold_367000011, Bflo_jgi|Brafl1|114614|estExt_fgenesh2_pm.C_960019, Bflo_jgi|Brafl1|217875|e_gw.73.384.1	Bflo_jgi|Brafl1|196278|gw.111.255.1
OG0000000	Bflo	n599	1.0	Terminal	Bflo_jgi|Brafl1|73538|fgenesh2_pg.scaffold_45000044, Bflo_jgi|Brafl1|78958|fgenesh2_pg.scaffold_80000123, Bflo_jgi|Brafl1|100734|fgenesh2_pg.scaffold_367000011, Bflo_jgi|Brafl1|114614|estExt_fgenesh2_pm.C_960019	Bflo_jgi|Brafl1|217875|e_gw.73.384.1
OG0000000	Bflo	n600	1.0	Terminal	Bflo_jgi|Brafl1|73538|fgenesh2_pg.scaffold_45000044, Bflo_jgi|Brafl1|78958|fgenesh2_pg.scaffold_80000123	Bflo_jgi|Brafl1|100734|fgenesh2_pg.scaffold_367000011, Bflo_jgi|Brafl1|114614|estExt_fgenesh2_pm.C_960019
OG0000000	Bflo	n601	1.0	Terminal	Bflo_jgi|Brafl1|73538|fgenesh2_pg.scaffold_45000044	Bflo_jgi|Brafl1|78958|fgenesh2_pg.scaffold_80000123
OG0000000	Bflo	n602	1.0	Terminal	Bflo_jgi|Brafl1|100734|fgenesh2_pg.scaffold_367000011	Bflo_jgi|Brafl1|114614|estExt_fgenesh2_pm.C_960019
OG0000000	Bflo	n603	1.0	Terminal	Bflo_jgi|Brafl1|101573|fgenesh2_pg.scaffold_385000029, Bflo_jgi|Brafl1|219981|e_gw.80.296.1, Bflo_jgi|Brafl1|223059|e_gw.94.346.1	Bflo_jgi|Brafl1|194454|gw.7.654.1
OG0000000	Bflo	n604	1.0	Terminal	Bflo_jgi|Brafl1|101573|fgenesh2_pg.scaffold_385000029, Bflo_jgi|Brafl1|219981|e_gw.80.296.1	Bflo_jgi|Brafl1|223059|e_gw.94.346.1
OG0000000	Bflo	n605	1.0	Terminal	Bflo_jgi|Brafl1|101573|fgenesh2_pg.scaffold_385000029	Bflo_jgi|Brafl1|219981|e_gw.80.296.1
OG0000000	Bflo	n606	1.0	Terminal	Bflo_jgi|Brafl1|82630|fgenesh2_pg.scaffold_113000063, Bflo_jgi|Brafl1|280890|estExt_gwp.C_910087, Bflo_jgi|Brafl1|226054|e_gw.111.251.1, Bflo_jgi|Brafl1|65388|fgenesh2_pg.scaffold_7000094, Bflo_jgi|Brafl1|149454|gw.7.108.1	Bflo_jgi|Brafl1|223126|e_gw.94.355.1, Bflo_jgi|Brafl1|238762|e_gw.360.87.1
OG0000000	Bflo	n607	1.0	Terminal	Bflo_jgi|Brafl1|82630|fgenesh2_pg.scaffold_113000063, Bflo_jgi|Brafl1|280890|estExt_gwp.C_910087	Bflo_jgi|Brafl1|226054|e_gw.111.251.1, Bflo_jgi|Brafl1|65388|fgenesh2_pg.scaffold_7000094, Bflo_jgi|Brafl1|149454|gw.7.108.1
OG0000000	Bflo	n608	1.0	Terminal	Bflo_jgi|Brafl1|82630|fgenesh2_pg.scaffold_113000063	Bflo_jgi|Brafl1|280890|estExt_gwp.C_910087
OG0000000	Bflo	n609	1.0	Terminal	Bflo_jgi|Brafl1|226054|e_gw.111.251.1	Bflo_jgi|Brafl1|65388|fgenesh2_pg.scaffold_7000094, Bflo_jgi|Brafl1|149454|gw.7.108.1
OG0000000	Bflo	n610	1.0	Terminal	Bflo_jgi|Brafl1|65388|fgenesh2_pg.scaffold_7000094	Bflo_jgi|Brafl1|149454|gw.7.108.1
OG0000000	Bflo	n611	1.0	Terminal	Bflo_jgi|Brafl1|223126|e_gw.94.355.1	Bflo_jgi|Brafl1|238762|e_gw.360.87.1
OG0000000	Bflo	n612	1.0	Terminal	Bflo_jgi|Brafl1|56774|fgenesh2_pm.scaffold_1000029, Bflo_jgi|Brafl1|65416|fgenesh2_pg.scaffold_7000122, Bflo_jgi|Brafl1|57804|fgenesh2_pm.scaffold_35000029, Bflo_jgi|Brafl1|71886|fgenesh2_pg.scaffold_35000126, Bflo_jgi|Brafl1|65379|fgenesh2_pg.scaffold_7000085, Bflo_jgi|Brafl1|65420|fgenesh2_pg.scaffold_7000126, Bflo_jgi|Brafl1|81092|fgenesh2_pg.scaffold_99000030, Bflo_jgi|Brafl1|65377|fgenesh2_p…	Bflo_jgi|Brafl1|193704|gw.360.80.1, Bflo_jgi|Brafl1|171333|gw.7.320.1, Bflo_jgi|Brafl1|238781|e_gw.360.13.1
OG0000000	Bflo	n613	1.0	Terminal	Bflo_jgi|Brafl1|56774|fgenesh2_pm.scaffold_1000029, Bflo_jgi|Brafl1|65416|fgenesh2_pg.scaffold_7000122, Bflo_jgi|Brafl1|57804|fgenesh2_pm.scaffold_35000029, Bflo_jgi|Brafl1|71886|fgenesh2_pg.scaffold_35000126, Bflo_jgi|Brafl1|65379|fgenesh2_pg.scaffold_7000085, Bflo_jgi|Brafl1|65420|fgenesh2_pg.scaffold_7000126, Bflo_jgi|Brafl1|81092|fgenesh2_pg.scaffold_99000030, Bflo_jgi|Brafl1|65377|fgenesh2_p…	Bflo_jgi|Brafl1|109597|fgenesh2_pg.scaffold_698000003, Bflo_jgi|Brafl1|252382|e_gw.614.7.1, Bflo_jgi|Brafl1|75128|fgenesh2_pg.scaffold_55000110, Bflo_jgi|Brafl1|78970|fgenesh2_pg.scaffold_80000135, Bflo_jgi|Brafl1|58912|fgenesh2_pm.scaffold_94000014, Bflo_jgi|Brafl1|76327|fgenesh2_pg.scaffold_63000082, Bflo_jgi|Brafl1|203839|e_gw.11.865.1, Bflo_jgi|Brafl1|82390|fgenesh2_pg.scaffold_111000045, Bfl…
OG0000000	Bflo	n614	1.0	Terminal	Bflo_jgi|Brafl1|56774|fgenesh2_pm.scaffold_1000029, Bflo_jgi|Brafl1|65416|fgenesh2_pg.scaffold_7000122, Bflo_jgi|Brafl1|57804|fgenesh2_pm.scaffold_35000029, Bflo_jgi|Brafl1|71886|fgenesh2_pg.scaffold_35000126, Bflo_jgi|Brafl1|65379|fgenesh2_pg.scaffold_7000085, Bflo_jgi|Brafl1|65420|fgenesh2_pg.scaffold_7000126, Bflo_jgi|Brafl1|81092|fgenesh2_pg.scaffold_99000030, Bflo_jgi|Brafl1|65377|fgenesh2_p…	Bflo_jgi|Brafl1|120891|estExt_fgenesh2_pg.C_550032
OG0000000	Bflo	n615	1.0	Terminal	Bflo_jgi|Brafl1|56774|fgenesh2_pm.scaffold_1000029, Bflo_jgi|Brafl1|65416|fgenesh2_pg.scaffold_7000122, Bflo_jgi|Brafl1|57804|fgenesh2_pm.scaffold_35000029, Bflo_jgi|Brafl1|71886|fgenesh2_pg.scaffold_35000126, Bflo_jgi|Brafl1|65379|fgenesh2_pg.scaffold_7000085, Bflo_jgi|Brafl1|65420|fgenesh2_pg.scaffold_7000126, Bflo_jgi|Brafl1|81092|fgenesh2_pg.scaffold_99000030, Bflo_jgi|Brafl1|65377|fgenesh2_p…	Bflo_jgi|Brafl1|67133|fgenesh2_pg.scaffold_13000045, Bflo_jgi|Brafl1|208356|e_gw.35.346.1, Bflo_jgi|Brafl1|208499|e_gw.35.343.1, Bflo_jgi|Brafl1|106873|fgenesh2_pg.scaffold_553000016, Bflo_jgi|Brafl1|113168|fgenesh2_pg.scaffold_2088000002, Bflo_jgi|Brafl1|82380|fgenesh2_pg.scaffold_111000035, Bflo_jgi|Brafl1|72505|fgenesh2_pg.scaffold_39000016, Bflo_jgi|Brafl1|82360|fgenesh2_pg.scaffold_111000015…
OG0000000	Bflo	n616	1.0	Terminal	Bflo_jgi|Brafl1|56774|fgenesh2_pm.scaffold_1000029, Bflo_jgi|Brafl1|65416|fgenesh2_pg.scaffold_7000122, Bflo_jgi|Brafl1|57804|fgenesh2_pm.scaffold_35000029, Bflo_jgi|Brafl1|71886|fgenesh2_pg.scaffold_35000126	Bflo_jgi|Brafl1|65379|fgenesh2_pg.scaffold_7000085, Bflo_jgi|Brafl1|65420|fgenesh2_pg.scaffold_7000126, Bflo_jgi|Brafl1|81092|fgenesh2_pg.scaffold_99000030, Bflo_jgi|Brafl1|65377|fgenesh2_pg.scaffold_7000083, Bflo_jgi|Brafl1|221443|e_gw.88.36.1, Bflo_jgi|Brafl1|65386|fgenesh2_pg.scaffold_7000092, Bflo_jgi|Brafl1|111201|fgenesh2_pg.scaffold_856000006
OG0000000	Bflo	n617	1.0	Terminal	Bflo_jgi|Brafl1|56774|fgenesh2_pm.scaffold_1000029, Bflo_jgi|Brafl1|65416|fgenesh2_pg.scaffold_7000122	Bflo_jgi|Brafl1|57804|fgenesh2_pm.scaffold_35000029, Bflo_jgi|Brafl1|71886|fgenesh2_pg.scaffold_35000126
OG0000000	Bflo	n618	1.0	Terminal	Bflo_jgi|Brafl1|56774|fgenesh2_pm.scaffold_1000029	Bflo_jgi|Brafl1|65416|fgenesh2_pg.scaffold_7000122
OG0000000	Bflo	n619	1.0	Terminal	Bflo_jgi|Brafl1|57804|fgenesh2_pm.scaffold_35000029	Bflo_jgi|Brafl1|71886|fgenesh2_pg.scaffold_35000126
OG0000000	Bflo	n620	1.0	Terminal	Bflo_jgi|Brafl1|65379|fgenesh2_pg.scaffold_7000085, Bflo_jgi|Brafl1|65420|fgenesh2_pg.scaffold_7000126	Bflo_jgi|Brafl1|81092|fgenesh2_pg.scaffold_99000030, Bflo_jgi|Brafl1|65377|fgenesh2_pg.scaffold_7000083, Bflo_jgi|Brafl1|221443|e_gw.88.36.1, Bflo_jgi|Brafl1|65386|fgenesh2_pg.scaffold_7000092, Bflo_jgi|Brafl1|111201|fgenesh2_pg.scaffold_856000006
OG0000000	Bflo	n621	1.0	Terminal	Bflo_jgi|Brafl1|65379|fgenesh2_pg.scaffold_7000085	Bflo_jgi|Brafl1|65420|fgenesh2_pg.scaffold_7000126
OG0000000	Bflo	n622	1.0	Terminal	Bflo_jgi|Brafl1|81092|fgenesh2_pg.scaffold_99000030, Bflo_jgi|Brafl1|65377|fgenesh2_pg.scaffold_7000083, Bflo_jgi|Brafl1|221443|e_gw.88.36.1	Bflo_jgi|Brafl1|65386|fgenesh2_pg.scaffold_7000092, Bflo_jgi|Brafl1|111201|fgenesh2_pg.scaffold_856000006
OG0000000	Bflo	n623	1.0	Terminal	Bflo_jgi|Brafl1|81092|fgenesh2_pg.scaffold_99000030	Bflo_jgi|Brafl1|65377|fgenesh2_pg.scaffold_7000083, Bflo_jgi|Brafl1|221443|e_gw.88.36.1
OG0000000	Bflo	n624	1.0	Terminal	Bflo_jgi|Brafl1|65377|fgenesh2_pg.scaffold_7000083	Bflo_jgi|Brafl1|221443|e_gw.88.36.1
OG0000000	Bflo	n625	1.0	Terminal	Bflo_jgi|Brafl1|65386|fgenesh2_pg.scaffold_7000092	Bflo_jgi|Brafl1|111201|fgenesh2_pg.scaffold_856000006
OG0000000	Bflo	n626	1.0	Terminal	Bflo_jgi|Brafl1|67133|fgenesh2_pg.scaffold_13000045, Bflo_jgi|Brafl1|208356|e_gw.35.346.1, Bflo_jgi|Brafl1|208499|e_gw.35.343.1	Bflo_jgi|Brafl1|106873|fgenesh2_pg.scaffold_553000016, Bflo_jgi|Brafl1|113168|fgenesh2_pg.scaffold_2088000002, Bflo_jgi|Brafl1|82380|fgenesh2_pg.scaffold_111000035, Bflo_jgi|Brafl1|72505|fgenesh2_pg.scaffold_39000016, Bflo_jgi|Brafl1|82360|fgenesh2_pg.scaffold_111000015, Bflo_jgi|Brafl1|82381|fgenesh2_pg.scaffold_111000036, Bflo_jgi|Brafl1|80527|fgenesh2_pg.scaffold_94000057, Bflo_jgi|Brafl1|5890…
OG0000000	Bflo	n627	1.0	Terminal	Bflo_jgi|Brafl1|67133|fgenesh2_pg.scaffold_13000045	Bflo_jgi|Brafl1|208356|e_gw.35.346.1, Bflo_jgi|Brafl1|208499|e_gw.35.343.1
OG0000000	Bflo	n628	1.0	Terminal	Bflo_jgi|Brafl1|208356|e_gw.35.346.1	Bflo_jgi|Brafl1|208499|e_gw.35.343.1
OG0000000	Bflo	n629	1.0	Terminal	Bflo_jgi|Brafl1|106873|fgenesh2_pg.scaffold_553000016, Bflo_jgi|Brafl1|113168|fgenesh2_pg.scaffold_2088000002, Bflo_jgi|Brafl1|82380|fgenesh2_pg.scaffold_111000035, Bflo_jgi|Brafl1|72505|fgenesh2_pg.scaffold_39000016, Bflo_jgi|Brafl1|82360|fgenesh2_pg.scaffold_111000015, Bflo_jgi|Brafl1|82381|fgenesh2_pg.scaffold_111000036, Bflo_jgi|Brafl1|80527|fgenesh2_pg.scaffold_94000057	Bflo_jgi|Brafl1|58905|fgenesh2_pm.scaffold_94000007
OG0000000	Bflo	n630	1.0	Terminal	Bflo_jgi|Brafl1|106873|fgenesh2_pg.scaffold_553000016	Bflo_jgi|Brafl1|113168|fgenesh2_pg.scaffold_2088000002, Bflo_jgi|Brafl1|82380|fgenesh2_pg.scaffold_111000035, Bflo_jgi|Brafl1|72505|fgenesh2_pg.scaffold_39000016, Bflo_jgi|Brafl1|82360|fgenesh2_pg.scaffold_111000015, Bflo_jgi|Brafl1|82381|fgenesh2_pg.scaffold_111000036, Bflo_jgi|Brafl1|80527|fgenesh2_pg.scaffold_94000057
OG0000000	Bflo	n631	1.0	Terminal	Bflo_jgi|Brafl1|113168|fgenesh2_pg.scaffold_2088000002, Bflo_jgi|Brafl1|82380|fgenesh2_pg.scaffold_111000035, Bflo_jgi|Brafl1|72505|fgenesh2_pg.scaffold_39000016, Bflo_jgi|Brafl1|82360|fgenesh2_pg.scaffold_111000015, Bflo_jgi|Brafl1|82381|fgenesh2_pg.scaffold_111000036	Bflo_jgi|Brafl1|80527|fgenesh2_pg.scaffold_94000057
OG0000000	Bflo	n632	1.0	Terminal	Bflo_jgi|Brafl1|113168|fgenesh2_pg.scaffold_2088000002	Bflo_jgi|Brafl1|82380|fgenesh2_pg.scaffold_111000035, Bflo_jgi|Brafl1|72505|fgenesh2_pg.scaffold_39000016, Bflo_jgi|Brafl1|82360|fgenesh2_pg.scaffold_111000015, Bflo_jgi|Brafl1|82381|fgenesh2_pg.scaffold_111000036
OG0000000	Bflo	n633	1.0	Terminal	Bflo_jgi|Brafl1|82380|fgenesh2_pg.scaffold_111000035	Bflo_jgi|Brafl1|72505|fgenesh2_pg.scaffold_39000016, Bflo_jgi|Brafl1|82360|fgenesh2_pg.scaffold_111000015, Bflo_jgi|Brafl1|82381|fgenesh2_pg.scaffold_111000036
OG0000000	Bflo	n634	1.0	Terminal	Bflo_jgi|Brafl1|72505|fgenesh2_pg.scaffold_39000016, Bflo_jgi|Brafl1|82360|fgenesh2_pg.scaffold_111000015	Bflo_jgi|Brafl1|82381|fgenesh2_pg.scaffold_111000036
OG0000000	Bflo	n635	1.0	Terminal	Bflo_jgi|Brafl1|72505|fgenesh2_pg.scaffold_39000016	Bflo_jgi|Brafl1|82360|fgenesh2_pg.scaffold_111000015
OG0000000	Bflo	n636	1.0	Terminal	Bflo_jgi|Brafl1|109597|fgenesh2_pg.scaffold_698000003, Bflo_jgi|Brafl1|252382|e_gw.614.7.1, Bflo_jgi|Brafl1|75128|fgenesh2_pg.scaffold_55000110, Bflo_jgi|Brafl1|78970|fgenesh2_pg.scaffold_80000135, Bflo_jgi|Brafl1|58912|fgenesh2_pm.scaffold_94000014, Bflo_jgi|Brafl1|76327|fgenesh2_pg.scaffold_63000082, Bflo_jgi|Brafl1|203839|e_gw.11.865.1, Bflo_jgi|Brafl1|82390|fgenesh2_pg.scaffold_111000045, Bfl…	Bflo_jgi|Brafl1|57334|fgenesh2_pm.scaffold_17000010, Bflo_jgi|Brafl1|62643|fgenesh2_pm.scaffold_652000003, Bflo_jgi|Brafl1|109288|fgenesh2_pg.scaffold_677000013, Bflo_jgi|Brafl1|57801|fgenesh2_pm.scaffold_35000026, Bflo_jgi|Brafl1|85278|fgenesh2_pg.scaffold_140000030, Bflo_jgi|Brafl1|93654|fgenesh2_pg.scaffold_241000023, Bflo_jgi|Brafl1|67486|fgenesh2_pg.scaffold_14000179, Bflo_jgi|Brafl1|109253|…
OG0000000	Bflo	n637	1.0	Terminal	Bflo_jgi|Brafl1|109597|fgenesh2_pg.scaffold_698000003, Bflo_jgi|Brafl1|252382|e_gw.614.7.1, Bflo_jgi|Brafl1|75128|fgenesh2_pg.scaffold_55000110, Bflo_jgi|Brafl1|78970|fgenesh2_pg.scaffold_80000135, Bflo_jgi|Brafl1|58912|fgenesh2_pm.scaffold_94000014, Bflo_jgi|Brafl1|76327|fgenesh2_pg.scaffold_63000082, Bflo_jgi|Brafl1|203839|e_gw.11.865.1, Bflo_jgi|Brafl1|82390|fgenesh2_pg.scaffold_111000045	Bflo_jgi|Brafl1|80521|fgenesh2_pg.scaffold_94000051, Bflo_jgi|Brafl1|277769|estExt_gwp.C_390036
OG0000000	Bflo	n638	1.0	Terminal	Bflo_jgi|Brafl1|109597|fgenesh2_pg.scaffold_698000003, Bflo_jgi|Brafl1|252382|e_gw.614.7.1, Bflo_jgi|Brafl1|75128|fgenesh2_pg.scaffold_55000110, Bflo_jgi|Brafl1|78970|fgenesh2_pg.scaffold_80000135	Bflo_jgi|Brafl1|58912|fgenesh2_pm.scaffold_94000014, Bflo_jgi|Brafl1|76327|fgenesh2_pg.scaffold_63000082, Bflo_jgi|Brafl1|203839|e_gw.11.865.1, Bflo_jgi|Brafl1|82390|fgenesh2_pg.scaffold_111000045
OG0000000	Bflo	n639	1.0	Terminal	Bflo_jgi|Brafl1|109597|fgenesh2_pg.scaffold_698000003, Bflo_jgi|Brafl1|252382|e_gw.614.7.1	Bflo_jgi|Brafl1|75128|fgenesh2_pg.scaffold_55000110, Bflo_jgi|Brafl1|78970|fgenesh2_pg.scaffold_80000135
OG0000000	Bflo	n640	1.0	Terminal	Bflo_jgi|Brafl1|109597|fgenesh2_pg.scaffold_698000003	Bflo_jgi|Brafl1|252382|e_gw.614.7.1
OG0000000	Bflo	n641	1.0	Terminal	Bflo_jgi|Brafl1|75128|fgenesh2_pg.scaffold_55000110	Bflo_jgi|Brafl1|78970|fgenesh2_pg.scaffold_80000135
OG0000000	Bflo	n642	1.0	Terminal	Bflo_jgi|Brafl1|58912|fgenesh2_pm.scaffold_94000014, Bflo_jgi|Brafl1|76327|fgenesh2_pg.scaffold_63000082, Bflo_jgi|Brafl1|203839|e_gw.11.865.1	Bflo_jgi|Brafl1|82390|fgenesh2_pg.scaffold_111000045
OG0000000	Bflo	n643	1.0	Terminal	Bflo_jgi|Brafl1|58912|fgenesh2_pm.scaffold_94000014	Bflo_jgi|Brafl1|76327|fgenesh2_pg.scaffold_63000082, Bflo_jgi|Brafl1|203839|e_gw.11.865.1
OG0000000	Bflo	n644	1.0	Terminal	Bflo_jgi|Brafl1|76327|fgenesh2_pg.scaffold_63000082	Bflo_jgi|Brafl1|203839|e_gw.11.865.1
OG0000000	Bflo	n645	1.0	Terminal	Bflo_jgi|Brafl1|80521|fgenesh2_pg.scaffold_94000051	Bflo_jgi|Brafl1|277769|estExt_gwp.C_390036
OG0000000	Bflo	n646	1.0	Terminal	Bflo_jgi|Brafl1|57334|fgenesh2_pm.scaffold_17000010, Bflo_jgi|Brafl1|62643|fgenesh2_pm.scaffold_652000003, Bflo_jgi|Brafl1|109288|fgenesh2_pg.scaffold_677000013, Bflo_jgi|Brafl1|57801|fgenesh2_pm.scaffold_35000026	Bflo_jgi|Brafl1|85278|fgenesh2_pg.scaffold_140000030, Bflo_jgi|Brafl1|93654|fgenesh2_pg.scaffold_241000023, Bflo_jgi|Brafl1|67486|fgenesh2_pg.scaffold_14000179, Bflo_jgi|Brafl1|109253|fgenesh2_pg.scaffold_675000016, Bflo_jgi|Brafl1|57914|fgenesh2_pm.scaffold_39000015, Bflo_jgi|Brafl1|94390|fgenesh2_pg.scaffold_252000039, Bflo_jgi|Brafl1|72611|fgenesh2_pg.scaffold_39000122
OG0000000	Bflo	n647	1.0	Terminal	Bflo_jgi|Brafl1|57334|fgenesh2_pm.scaffold_17000010, Bflo_jgi|Brafl1|62643|fgenesh2_pm.scaffold_652000003, Bflo_jgi|Brafl1|109288|fgenesh2_pg.scaffold_677000013	Bflo_jgi|Brafl1|57801|fgenesh2_pm.scaffold_35000026
OG0000000	Bflo	n648	1.0	Terminal	Bflo_jgi|Brafl1|57334|fgenesh2_pm.scaffold_17000010, Bflo_jgi|Brafl1|62643|fgenesh2_pm.scaffold_652000003	Bflo_jgi|Brafl1|109288|fgenesh2_pg.scaffold_677000013
OG0000000	Bflo	n649	1.0	Terminal	Bflo_jgi|Brafl1|57334|fgenesh2_pm.scaffold_17000010	Bflo_jgi|Brafl1|62643|fgenesh2_pm.scaffold_652000003
OG0000000	Bflo	n650	1.0	Terminal	Bflo_jgi|Brafl1|85278|fgenesh2_pg.scaffold_140000030, Bflo_jgi|Brafl1|93654|fgenesh2_pg.scaffold_241000023, Bflo_jgi|Brafl1|67486|fgenesh2_pg.scaffold_14000179, Bflo_jgi|Brafl1|109253|fgenesh2_pg.scaffold_675000016	Bflo_jgi|Brafl1|57914|fgenesh2_pm.scaffold_39000015, Bflo_jgi|Brafl1|94390|fgenesh2_pg.scaffold_252000039, Bflo_jgi|Brafl1|72611|fgenesh2_pg.scaffold_39000122
OG0000000	Bflo	n651	1.0	Terminal	Bflo_jgi|Brafl1|85278|fgenesh2_pg.scaffold_140000030, Bflo_jgi|Brafl1|93654|fgenesh2_pg.scaffold_241000023	Bflo_jgi|Brafl1|67486|fgenesh2_pg.scaffold_14000179, Bflo_jgi|Brafl1|109253|fgenesh2_pg.scaffold_675000016
OG0000000	Bflo	n652	1.0	Terminal	Bflo_jgi|Brafl1|85278|fgenesh2_pg.scaffold_140000030	Bflo_jgi|Brafl1|93654|fgenesh2_pg.scaffold_241000023
OG0000000	Bflo	n653	1.0	Terminal	Bflo_jgi|Brafl1|67486|fgenesh2_pg.scaffold_14000179	Bflo_jgi|Brafl1|109253|fgenesh2_pg.scaffold_675000016
OG0000000	Bflo	n654	1.0	Terminal	Bflo_jgi|Brafl1|57914|fgenesh2_pm.scaffold_39000015	Bflo_jgi|Brafl1|94390|fgenesh2_pg.scaffold_252000039, Bflo_jgi|Brafl1|72611|fgenesh2_pg.scaffold_39000122
OG0000000	Bflo	n655	1.0	Terminal	Bflo_jgi|Brafl1|94390|fgenesh2_pg.scaffold_252000039	Bflo_jgi|Brafl1|72611|fgenesh2_pg.scaffold_39000122
OG0000000	Bflo	n656	1.0	Terminal	Bflo_jgi|Brafl1|193704|gw.360.80.1, Bflo_jgi|Brafl1|171333|gw.7.320.1	Bflo_jgi|Brafl1|238781|e_gw.360.13.1
OG0000000	Bflo	n657	1.0	Terminal	Bflo_jgi|Brafl1|193704|gw.360.80.1	Bflo_jgi|Brafl1|171333|gw.7.320.1
OG0000000	Bflo	n658	1.0	Terminal	Bflo_jgi|Brafl1|60702|fgenesh2_pm.scaffold_253000004	Bflo_jgi|Brafl1|65381|fgenesh2_pg.scaffold_7000087
OG0000000	Bflo	n659	1.0	Terminal	Bflo_jgi|Brafl1|114599|estExt_fgenesh2_pm.C_950009, Bflo_jgi|Brafl1|120820|estExt_fgenesh2_pg.C_530079	Bflo_jgi|Brafl1|86201|fgenesh2_pg.scaffold_149000065, Bflo_jgi|Brafl1|114047|estExt_fgenesh2_pm.C_370036
OG0000000	Bflo	n660	1.0	Terminal	Bflo_jgi|Brafl1|114599|estExt_fgenesh2_pm.C_950009	Bflo_jgi|Brafl1|120820|estExt_fgenesh2_pg.C_530079
OG0000000	Bflo	n661	1.0	Terminal	Bflo_jgi|Brafl1|86201|fgenesh2_pg.scaffold_149000065	Bflo_jgi|Brafl1|114047|estExt_fgenesh2_pm.C_370036
OG0000000	Eph1	n663	1.0	Terminal	Eph1_Eph_Em0001g3408a	Eph1_Eph_Em0001g3324a, Eph1_Eph_Em0001g3381a
OG0000000	Eph1	n664	1.0	Terminal	Eph1_Eph_Em0001g3324a	Eph1_Eph_Em0001g3381a
OG0000000	N3	n665	0.2222222222222222	Non-Terminal	Nve1_Nve__Nemve1_133479_e_gw317211, Hum1_Hum_ZNF562, Hum1_Hum_ZNF596, Hum1_Hum_ZNF891, Hum1_Hum_ZNF177, Hum1_Hum_ZNF559-ZNF177, Hum1_Hum_ZNF317, Hum1_Hum_ZNF558, Hum1_Hum_ZNF559, Hum1_Hum_ZNF266, Hum1_Hum_ZNF426, Hum1_Hum_ZNF778, Hum1_Hum_ZNF121, Hum1_Hum_ZNF699, Hum1_Hum_ZNF77, Hum1_Hum_ZNF555, Hum1_Hum_ZNF709, Hum1_Hum_ZNF14, Hum1_Hum_ZNF44, Hum1_Hum_ZNF700, Hum1_Hum_ZNF433, Hum1_Hum_ZNF625, Hu…	Nve1_Nve__Nemve1_37136_gw122331, Nve1_Nve__Nemve1_105290_e_gw76291, Hum1_Hum_ZNF229, Hum1_Hum_ZNF45, Hum1_Hum_ZNF155, Hum1_Hum_ZNF224, Hum1_Hum_ZNF234, Hum1_Hum_ZNF226, Hum1_Hum_ZNF227, Hum1_Hum_ZNF235, Hum1_Hum_ZNF112, Hum1_Hum_ZNF285, Hum1_Hum_ZNF214, Hum1_Hum_ZNF664, Hum1_Hum_ZNF239, Hum1_Hum_ZNF22, Hum1_Hum_ZNF879, Hum1_Hum_ZNF251, Hum1_Hum_ZNF34, Hum1_Hum_ZNF554, Hum1_Hum_ZNF8, Hum1_Hum_ZNF7…
OG0000000	Hum1	n667	1.0	Terminal	Hum1_Hum_ZNF562	Hum1_Hum_ZNF596, Hum1_Hum_ZNF891, Hum1_Hum_ZNF177, Hum1_Hum_ZNF559-ZNF177, Hum1_Hum_ZNF317, Hum1_Hum_ZNF558, Hum1_Hum_ZNF559, Hum1_Hum_ZNF266, Hum1_Hum_ZNF426, Hum1_Hum_ZNF778, Hum1_Hum_ZNF121, Hum1_Hum_ZNF699, Hum1_Hum_ZNF77, Hum1_Hum_ZNF555, Hum1_Hum_ZNF709, Hum1_Hum_ZNF14, Hum1_Hum_ZNF44, Hum1_Hum_ZNF700, Hum1_Hum_ZNF433, Hum1_Hum_ZNF625, Hum1_Hum_ZNF878, Hum1_Hum_ZNF627, Hum1_Hum_ZNF670, Hum1…
OG0000000	Hum1	n668	1.0	Terminal	Hum1_Hum_ZNF596, Hum1_Hum_ZNF891	Hum1_Hum_ZNF177, Hum1_Hum_ZNF559-ZNF177, Hum1_Hum_ZNF317, Hum1_Hum_ZNF558, Hum1_Hum_ZNF559, Hum1_Hum_ZNF266, Hum1_Hum_ZNF426, Hum1_Hum_ZNF778, Hum1_Hum_ZNF121, Hum1_Hum_ZNF699, Hum1_Hum_ZNF77, Hum1_Hum_ZNF555, Hum1_Hum_ZNF709, Hum1_Hum_ZNF14, Hum1_Hum_ZNF44, Hum1_Hum_ZNF700, Hum1_Hum_ZNF433, Hum1_Hum_ZNF625, Hum1_Hum_ZNF878, Hum1_Hum_ZNF627, Hum1_Hum_ZNF670, Hum1_Hum_ZNF669, Hum1_Hum_ZNF791, Hum1…
OG0000000	Hum1	n669	1.0	Terminal	Hum1_Hum_ZNF596	Hum1_Hum_ZNF891
OG0000000	Hum1	n670	1.0	Terminal	Hum1_Hum_ZNF177, Hum1_Hum_ZNF559-ZNF177, Hum1_Hum_ZNF317, Hum1_Hum_ZNF558, Hum1_Hum_ZNF559, Hum1_Hum_ZNF266, Hum1_Hum_ZNF426, Hum1_Hum_ZNF778, Hum1_Hum_ZNF121	Hum1_Hum_ZNF699, Hum1_Hum_ZNF77, Hum1_Hum_ZNF555, Hum1_Hum_ZNF709, Hum1_Hum_ZNF14, Hum1_Hum_ZNF44, Hum1_Hum_ZNF700, Hum1_Hum_ZNF433, Hum1_Hum_ZNF625, Hum1_Hum_ZNF878, Hum1_Hum_ZNF627, Hum1_Hum_ZNF670, Hum1_Hum_ZNF669, Hum1_Hum_ZNF791, Hum1_Hum_ZNF101
OG0000000	Hum1	n671	1.0	Terminal	Hum1_Hum_ZNF177, Hum1_Hum_ZNF559-ZNF177, Hum1_Hum_ZNF317, Hum1_Hum_ZNF558	Hum1_Hum_ZNF559, Hum1_Hum_ZNF266, Hum1_Hum_ZNF426, Hum1_Hum_ZNF778, Hum1_Hum_ZNF121
OG0000000	Hum1	n672	1.0	Terminal	Hum1_Hum_ZNF177, Hum1_Hum_ZNF559-ZNF177	Hum1_Hum_ZNF317, Hum1_Hum_ZNF558
OG0000000	Hum1	n673	1.0	Terminal	Hum1_Hum_ZNF177	Hum1_Hum_ZNF559-ZNF177
OG0000000	Hum1	n674	1.0	Terminal	Hum1_Hum_ZNF317	Hum1_Hum_ZNF558
OG0000000	Hum1	n675	1.0	Terminal	Hum1_Hum_ZNF559	Hum1_Hum_ZNF266, Hum1_Hum_ZNF426, Hum1_Hum_ZNF778, Hum1_Hum_ZNF121
OG0000000	Hum1	n676	1.0	Terminal	Hum1_Hum_ZNF266, Hum1_Hum_ZNF426	Hum1_Hum_ZNF778, Hum1_Hum_ZNF121
OG0000000	Hum1	n677	1.0	Terminal	Hum1_Hum_ZNF266	Hum1_Hum_ZNF426
OG0000000	Hum1	n678	1.0	Terminal	Hum1_Hum_ZNF778	Hum1_Hum_ZNF121
OG0000000	Hum1	n679	1.0	Terminal	Hum1_Hum_ZNF699	Hum1_Hum_ZNF77, Hum1_Hum_ZNF555, Hum1_Hum_ZNF709, Hum1_Hum_ZNF14, Hum1_Hum_ZNF44, Hum1_Hum_ZNF700, Hum1_Hum_ZNF433, Hum1_Hum_ZNF625, Hum1_Hum_ZNF878, Hum1_Hum_ZNF627, Hum1_Hum_ZNF670, Hum1_Hum_ZNF669, Hum1_Hum_ZNF791, Hum1_Hum_ZNF101
OG0000000	Hum1	n680	1.0	Terminal	Hum1_Hum_ZNF77	Hum1_Hum_ZNF555, Hum1_Hum_ZNF709, Hum1_Hum_ZNF14, Hum1_Hum_ZNF44, Hum1_Hum_ZNF700, Hum1_Hum_ZNF433, Hum1_Hum_ZNF625, Hum1_Hum_ZNF878, Hum1_Hum_ZNF627, Hum1_Hum_ZNF670, Hum1_Hum_ZNF669, Hum1_Hum_ZNF791, Hum1_Hum_ZNF101
OG0000000	Hum1	n681	1.0	Terminal	Hum1_Hum_ZNF555	Hum1_Hum_ZNF709, Hum1_Hum_ZNF14, Hum1_Hum_ZNF44, Hum1_Hum_ZNF700, Hum1_Hum_ZNF433, Hum1_Hum_ZNF625, Hum1_Hum_ZNF878, Hum1_Hum_ZNF627, Hum1_Hum_ZNF670, Hum1_Hum_ZNF669, Hum1_Hum_ZNF791, Hum1_Hum_ZNF101
OG0000000	Hum1	n682	1.0	Terminal	Hum1_Hum_ZNF709, Hum1_Hum_ZNF14, Hum1_Hum_ZNF44, Hum1_Hum_ZNF700, Hum1_Hum_ZNF433, Hum1_Hum_ZNF625, Hum1_Hum_ZNF878, Hum1_Hum_ZNF627, Hum1_Hum_ZNF670, Hum1_Hum_ZNF669, Hum1_Hum_ZNF791	Hum1_Hum_ZNF101
OG0000000	Hum1	n683	1.0	Terminal	Hum1_Hum_ZNF709, Hum1_Hum_ZNF14, Hum1_Hum_ZNF44, Hum1_Hum_ZNF700, Hum1_Hum_ZNF433, Hum1_Hum_ZNF625, Hum1_Hum_ZNF878	Hum1_Hum_ZNF627, Hum1_Hum_ZNF670, Hum1_Hum_ZNF669, Hum1_Hum_ZNF791
OG0000000	Hum1	n684	1.0	Terminal	Hum1_Hum_ZNF709, Hum1_Hum_ZNF14	Hum1_Hum_ZNF44, Hum1_Hum_ZNF700, Hum1_Hum_ZNF433, Hum1_Hum_ZNF625, Hum1_Hum_ZNF878
OG0000000	Hum1	n685	1.0	Terminal	Hum1_Hum_ZNF709	Hum1_Hum_ZNF14
OG0000000	Hum1	n686	1.0	Terminal	Hum1_Hum_ZNF44	Hum1_Hum_ZNF700, Hum1_Hum_ZNF433, Hum1_Hum_ZNF625, Hum1_Hum_ZNF878
OG0000000	Hum1	n687	1.0	Terminal	Hum1_Hum_ZNF700	Hum1_Hum_ZNF433, Hum1_Hum_ZNF625, Hum1_Hum_ZNF878
OG0000000	Hum1	n688	1.0	Terminal	Hum1_Hum_ZNF433, Hum1_Hum_ZNF625	Hum1_Hum_ZNF878
OG0000000	Hum1	n689	1.0	Terminal	Hum1_Hum_ZNF433	Hum1_Hum_ZNF625
OG0000000	Hum1	n690	1.0	Terminal	Hum1_Hum_ZNF627, Hum1_Hum_ZNF670, Hum1_Hum_ZNF669	Hum1_Hum_ZNF791
OG0000000	Hum1	n691	1.0	Terminal	Hum1_Hum_ZNF627	Hum1_Hum_ZNF670, Hum1_Hum_ZNF669
OG0000000	Hum1	n692	1.0	Terminal	Hum1_Hum_ZNF670	Hum1_Hum_ZNF669
OG0000000	N3	n693	0.2222222222222222	Non-Terminal	Nve1_Nve__Nemve1_37136_gw122331, Nve1_Nve__Nemve1_105290_e_gw76291, Hum1_Hum_ZNF229, Hum1_Hum_ZNF45, Hum1_Hum_ZNF155, Hum1_Hum_ZNF224, Hum1_Hum_ZNF234, Hum1_Hum_ZNF226, Hum1_Hum_ZNF227, Hum1_Hum_ZNF235, Hum1_Hum_ZNF112, Hum1_Hum_ZNF285, Hum1_Hum_ZNF214, Hum1_Hum_ZNF664, Hum1_Hum_ZNF239, Hum1_Hum_ZNF22, Hum1_Hum_ZNF879, Hum1_Hum_ZNF251, Hum1_Hum_ZNF34, Hum1_Hum_ZNF554, Hum1_Hum_ZNF8, Hum1_Hum_ZNF7…	Nve1_Nve__Nemve1_171510_estExt_gwpC_1780058, Nve1_Nve__Nemve1_1034_gw31881, Nve1_Nve__Nemve1_184315_estExt_GenewiseH_1C_560088, Nve1_Nve__Nemve1_22037_gw861011, Nve1_Nve__Nemve1_242762_estExt_fgenesh1_pgC_710069, Nve1_Nve__Nemve1_135766_e_gw361141, Nve1_Nve__Nemve1_44106_gw361351, Nve1_Nve__Nemve1_231585_fgenesh1_pmscaffold_5298000001, Nve1_Nve__Nemve1_966_gw277011, Nve1_Nve__Nemve1_10533_gw14533…
OG0000000	Nve1	n695	1.0	Terminal	Nve1_Nve__Nemve1_37136_gw122331	Nve1_Nve__Nemve1_105290_e_gw76291
OG0000000	Hum1	n696	1.0	Terminal	Hum1_Hum_ZNF229, Hum1_Hum_ZNF45, Hum1_Hum_ZNF155, Hum1_Hum_ZNF224, Hum1_Hum_ZNF234, Hum1_Hum_ZNF226, Hum1_Hum_ZNF227, Hum1_Hum_ZNF235, Hum1_Hum_ZNF112, Hum1_Hum_ZNF285, Hum1_Hum_ZNF214, Hum1_Hum_ZNF664, Hum1_Hum_ZNF239, Hum1_Hum_ZNF22, Hum1_Hum_ZNF879, Hum1_Hum_ZNF251, Hum1_Hum_ZNF34, Hum1_Hum_ZNF554, Hum1_Hum_ZNF8, Hum1_Hum_ZNF713, Hum1_Hum_ZFP69B, Hum1_Hum_ZFP69, Hum1_Hum_ZNF793, Hum1_Hum_ZNF35…	Hum1_Hum_ZFP62
OG0000000	Hum1	n697	1.0	Terminal	Hum1_Hum_ZNF229, Hum1_Hum_ZNF45, Hum1_Hum_ZNF155, Hum1_Hum_ZNF224, Hum1_Hum_ZNF234, Hum1_Hum_ZNF226, Hum1_Hum_ZNF227, Hum1_Hum_ZNF235, Hum1_Hum_ZNF112, Hum1_Hum_ZNF285, Hum1_Hum_ZNF214, Hum1_Hum_ZNF664, Hum1_Hum_ZNF239, Hum1_Hum_ZNF22	Hum1_Hum_ZNF879, Hum1_Hum_ZNF251, Hum1_Hum_ZNF34, Hum1_Hum_ZNF554, Hum1_Hum_ZNF8, Hum1_Hum_ZNF713, Hum1_Hum_ZFP69B, Hum1_Hum_ZFP69, Hum1_Hum_ZNF793, Hum1_Hum_ZNF354C, Hum1_Hum_ZNF74, Hum1_Hum_ZNF527, Hum1_Hum_ZNF570, Hum1_Hum_ZNF583, Hum1_Hum_ZNF470, Hum1_Hum_ZFP28, Hum1_Hum_ZNF471, Hum1_Hum_ZNF519, Hum1_Hum_ZNF461, Hum1_Hum_ZNF582, Hum1_Hum_ZNF568, Hum1_Hum_ZNF566, Hum1_Hum_ZNF829, Hum1_Hum_ZNF3…
OG0000000	Hum1	n698	1.0	Terminal	Hum1_Hum_ZNF229	Hum1_Hum_ZNF45, Hum1_Hum_ZNF155, Hum1_Hum_ZNF224, Hum1_Hum_ZNF234, Hum1_Hum_ZNF226, Hum1_Hum_ZNF227, Hum1_Hum_ZNF235, Hum1_Hum_ZNF112, Hum1_Hum_ZNF285, Hum1_Hum_ZNF214, Hum1_Hum_ZNF664, Hum1_Hum_ZNF239, Hum1_Hum_ZNF22
OG0000000	Hum1	n699	1.0	Terminal	Hum1_Hum_ZNF45, Hum1_Hum_ZNF155, Hum1_Hum_ZNF224, Hum1_Hum_ZNF234, Hum1_Hum_ZNF226, Hum1_Hum_ZNF227, Hum1_Hum_ZNF235	Hum1_Hum_ZNF112, Hum1_Hum_ZNF285, Hum1_Hum_ZNF214, Hum1_Hum_ZNF664, Hum1_Hum_ZNF239, Hum1_Hum_ZNF22
OG0000000	Hum1	n700	1.0	Terminal	Hum1_Hum_ZNF45	Hum1_Hum_ZNF155, Hum1_Hum_ZNF224, Hum1_Hum_ZNF234, Hum1_Hum_ZNF226, Hum1_Hum_ZNF227, Hum1_Hum_ZNF235
OG0000000	Hum1	n701	1.0	Terminal	Hum1_Hum_ZNF155, Hum1_Hum_ZNF224, Hum1_Hum_ZNF234, Hum1_Hum_ZNF226	Hum1_Hum_ZNF227, Hum1_Hum_ZNF235
OG0000000	Hum1	n702	1.0	Terminal	Hum1_Hum_ZNF155, Hum1_Hum_ZNF224	Hum1_Hum_ZNF234, Hum1_Hum_ZNF226
OG0000000	Hum1	n703	1.0	Terminal	Hum1_Hum_ZNF155	Hum1_Hum_ZNF224
OG0000000	Hum1	n704	1.0	Terminal	Hum1_Hum_ZNF234	Hum1_Hum_ZNF226
OG0000000	Hum1	n705	1.0	Terminal	Hum1_Hum_ZNF227	Hum1_Hum_ZNF235
OG0000000	Hum1	n706	1.0	Terminal	Hum1_Hum_ZNF112, Hum1_Hum_ZNF285	Hum1_Hum_ZNF214, Hum1_Hum_ZNF664, Hum1_Hum_ZNF239, Hum1_Hum_ZNF22
OG0000000	Hum1	n707	1.0	Terminal	Hum1_Hum_ZNF112	Hum1_Hum_ZNF285
OG0000000	Hum1	n708	1.0	Terminal	Hum1_Hum_ZNF214, Hum1_Hum_ZNF664	Hum1_Hum_ZNF239, Hum1_Hum_ZNF22
OG0000000	Hum1	n709	1.0	Terminal	Hum1_Hum_ZNF214	Hum1_Hum_ZNF664
OG0000000	Hum1	n710	1.0	Terminal	Hum1_Hum_ZNF239	Hum1_Hum_ZNF22
OG0000000	Hum1	n711	1.0	Terminal	Hum1_Hum_ZNF879, Hum1_Hum_ZNF251, Hum1_Hum_ZNF34, Hum1_Hum_ZNF554, Hum1_Hum_ZNF8, Hum1_Hum_ZNF713, Hum1_Hum_ZFP69B, Hum1_Hum_ZFP69, Hum1_Hum_ZNF793, Hum1_Hum_ZNF354C, Hum1_Hum_ZNF74, Hum1_Hum_ZNF527, Hum1_Hum_ZNF570, Hum1_Hum_ZNF583, Hum1_Hum_ZNF470, Hum1_Hum_ZFP28, Hum1_Hum_ZNF471, Hum1_Hum_ZNF519, Hum1_Hum_ZNF461, Hum1_Hum_ZNF582, Hum1_Hum_ZNF568, Hum1_Hum_ZNF566, Hum1_Hum_ZNF829, Hum1_Hum_ZNF3…	Hum1_Hum_ZNF454, Hum1_Hum_ZNF677, Hum1_Hum_ZNF616, Hum1_Hum_ZNF836, Hum1_Hum_ZNF415, Hum1_Hum_ZNF347, Hum1_Hum_ZNF160, Hum1_Hum_ZNF665, Hum1_Hum_LOC107983997, Hum1_Hum_ZNF816, Hum1_Hum_ZNF28, Hum1_Hum_ZNF468, Hum1_Hum_ZNF701, Hum1_Hum_ZNF888, Hum1_Hum_ZNF765, Hum1_Hum_ZNF761, Hum1_Hum_ZNF845, Hum1_Hum_ZNF813, Hum1_Hum_ZNF578, Hum1_Hum_ZNF808, Hum1_Hum_ZNF611, Hum1_Hum_ZNF600, Hum1_Hum_ZNF83, Hum1…
OG0000000	Hum1	n712	1.0	Terminal	Hum1_Hum_ZNF879, Hum1_Hum_ZNF251, Hum1_Hum_ZNF34, Hum1_Hum_ZNF554, Hum1_Hum_ZNF8, Hum1_Hum_ZNF713, Hum1_Hum_ZFP69B, Hum1_Hum_ZFP69, Hum1_Hum_ZNF793, Hum1_Hum_ZNF354C, Hum1_Hum_ZNF74	Hum1_Hum_ZNF527, Hum1_Hum_ZNF570, Hum1_Hum_ZNF583, Hum1_Hum_ZNF470, Hum1_Hum_ZFP28, Hum1_Hum_ZNF471, Hum1_Hum_ZNF519, Hum1_Hum_ZNF461, Hum1_Hum_ZNF582, Hum1_Hum_ZNF568, Hum1_Hum_ZNF566, Hum1_Hum_ZNF829, Hum1_Hum_ZNF383, Hum1_Hum_ZNF565, Hum1_Hum_ZNF571, Hum1_Hum_ZNF420, Hum1_Hum_ZNF850, Hum1_Hum_ZNF345, Hum1_Hum_ZNF607, Hum1_Hum_ZNF573, Hum1_Hum_ZNF30, Hum1_Hum_ZNF540, Hum1_Hum_ZFP14, Hum1_Hum_ZF…
OG0000000	Hum1	n713	1.0	Terminal	Hum1_Hum_ZNF879, Hum1_Hum_ZNF251, Hum1_Hum_ZNF34	Hum1_Hum_ZNF554, Hum1_Hum_ZNF8, Hum1_Hum_ZNF713, Hum1_Hum_ZFP69B, Hum1_Hum_ZFP69, Hum1_Hum_ZNF793, Hum1_Hum_ZNF354C, Hum1_Hum_ZNF74
OG0000000	Hum1	n714	1.0	Terminal	Hum1_Hum_ZNF879	Hum1_Hum_ZNF251, Hum1_Hum_ZNF34
OG0000000	Hum1	n715	1.0	Terminal	Hum1_Hum_ZNF251	Hum1_Hum_ZNF34
OG0000000	Hum1	n716	1.0	Terminal	Hum1_Hum_ZNF554, Hum1_Hum_ZNF8, Hum1_Hum_ZNF713, Hum1_Hum_ZFP69B, Hum1_Hum_ZFP69	Hum1_Hum_ZNF793, Hum1_Hum_ZNF354C, Hum1_Hum_ZNF74
OG0000000	Hum1	n717	1.0	Terminal	Hum1_Hum_ZNF554	Hum1_Hum_ZNF8, Hum1_Hum_ZNF713, Hum1_Hum_ZFP69B, Hum1_Hum_ZFP69
OG0000000	Hum1	n718	1.0	Terminal	Hum1_Hum_ZNF8	Hum1_Hum_ZNF713, Hum1_Hum_ZFP69B, Hum1_Hum_ZFP69
OG0000000	Hum1	n719	1.0	Terminal	Hum1_Hum_ZNF713	Hum1_Hum_ZFP69B, Hum1_Hum_ZFP69
OG0000000	Hum1	n720	1.0	Terminal	Hum1_Hum_ZFP69B	Hum1_Hum_ZFP69
OG0000000	Hum1	n721	1.0	Terminal	Hum1_Hum_ZNF793	Hum1_Hum_ZNF354C, Hum1_Hum_ZNF74
OG0000000	Hum1	n722	1.0	Terminal	Hum1_Hum_ZNF354C	Hum1_Hum_ZNF74
OG0000000	Hum1	n723	1.0	Terminal	Hum1_Hum_ZNF527, Hum1_Hum_ZNF570, Hum1_Hum_ZNF583, Hum1_Hum_ZNF470, Hum1_Hum_ZFP28, Hum1_Hum_ZNF471, Hum1_Hum_ZNF519, Hum1_Hum_ZNF461, Hum1_Hum_ZNF582, Hum1_Hum_ZNF568, Hum1_Hum_ZNF566, Hum1_Hum_ZNF829, Hum1_Hum_ZNF383, Hum1_Hum_ZNF565, Hum1_Hum_ZNF571, Hum1_Hum_ZNF420, Hum1_Hum_ZNF850, Hum1_Hum_ZNF345, Hum1_Hum_ZNF607, Hum1_Hum_ZNF573, Hum1_Hum_ZNF30, Hum1_Hum_ZNF540, Hum1_Hum_ZFP14, Hum1_Hum_ZF…	Hum1_Hum_ZNF624
OG0000000	Hum1	n724	1.0	Terminal	Hum1_Hum_ZNF527, Hum1_Hum_ZNF570, Hum1_Hum_ZNF583, Hum1_Hum_ZNF470, Hum1_Hum_ZFP28, Hum1_Hum_ZNF471, Hum1_Hum_ZNF519, Hum1_Hum_ZNF461, Hum1_Hum_ZNF582, Hum1_Hum_ZNF568, Hum1_Hum_ZNF566, Hum1_Hum_ZNF829, Hum1_Hum_ZNF383, Hum1_Hum_ZNF565, Hum1_Hum_ZNF571, Hum1_Hum_ZNF420, Hum1_Hum_ZNF850, Hum1_Hum_ZNF345, Hum1_Hum_ZNF607, Hum1_Hum_ZNF573, Hum1_Hum_ZNF30, Hum1_Hum_ZNF540, Hum1_Hum_ZFP14, Hum1_Hum_ZF…	Hum1_Hum_ZNF883, Hum1_Hum_ZNF287, Hum1_Hum_ZSCAN22, Hum1_Hum_ZFP2, Hum1_Hum_ZNF71, Hum1_Hum_ZNF79, Hum1_Hum_ZNF70, Hum1_Hum_ZNF329, Hum1_Hum_ZNF391, Hum1_Hum_ZNF629, Hum1_Hum_ZSCAN2, Hum1_Hum_ZNF774, Hum1_Hum_ZNF572, Hum1_Hum_ZNF205, Hum1_Hum_ZNF16, Hum1_Hum_ZNF852, Hum1_Hum_ZNF502, Hum1_Hum_ZNF501, Hum1_Hum_ZNF473
OG0000000	Hum1	n725	1.0	Terminal	Hum1_Hum_ZNF527, Hum1_Hum_ZNF570, Hum1_Hum_ZNF583, Hum1_Hum_ZNF470, Hum1_Hum_ZFP28, Hum1_Hum_ZNF471, Hum1_Hum_ZNF519, Hum1_Hum_ZNF461, Hum1_Hum_ZNF582, Hum1_Hum_ZNF568, Hum1_Hum_ZNF566, Hum1_Hum_ZNF829, Hum1_Hum_ZNF383, Hum1_Hum_ZNF565, Hum1_Hum_ZNF571, Hum1_Hum_ZNF420, Hum1_Hum_ZNF850, Hum1_Hum_ZNF345, Hum1_Hum_ZNF607, Hum1_Hum_ZNF573, Hum1_Hum_ZNF30, Hum1_Hum_ZNF540, Hum1_Hum_ZFP14, Hum1_Hum_ZF…	Hum1_Hum_LOC100287477
OG0000000	Hum1	n726	1.0	Terminal	Hum1_Hum_ZNF527, Hum1_Hum_ZNF570, Hum1_Hum_ZNF583, Hum1_Hum_ZNF470, Hum1_Hum_ZFP28, Hum1_Hum_ZNF471, Hum1_Hum_ZNF519, Hum1_Hum_ZNF461, Hum1_Hum_ZNF582, Hum1_Hum_ZNF568, Hum1_Hum_ZNF566, Hum1_Hum_ZNF829, Hum1_Hum_ZNF383, Hum1_Hum_ZNF565, Hum1_Hum_ZNF571, Hum1_Hum_ZNF420, Hum1_Hum_ZNF850, Hum1_Hum_ZNF345, Hum1_Hum_ZNF607, Hum1_Hum_ZNF573, Hum1_Hum_ZNF30, Hum1_Hum_ZNF540, Hum1_Hum_ZFP14, Hum1_Hum_ZF…	Hum1_Hum_ZNF436, Hum1_Hum_ZNF10, Hum1_Hum_ZNF606, Hum1_Hum_ZFP37, Hum1_Hum_ZNF180, Hum1_Hum_ZNF567, Hum1_Hum_ZNF25, Hum1_Hum_ZNF33A, Hum1_Hum_ZNF33B, Hum1_Hum_ZNF782, Hum1_Hum_ZNF334, Hum1_Hum_RBAK, Hum1_Hum_ZNF12, Hum1_Hum_ZNF717, Hum1_Hum_ZNF691, Hum1_Hum_ZNF157, Hum1_Hum_ZNF658, Hum1_Hum_ZNF510, Hum1_Hum_ZNF585A, Hum1_Hum_ZNF585B, Hum1_Hum_ZNF484, Hum1_Hum_ZNF41, Hum1_Hum_ZNF260, Hum1_Hum_ZNF5…
OG0000000	Hum1	n727	1.0	Terminal	Hum1_Hum_ZNF527, Hum1_Hum_ZNF570, Hum1_Hum_ZNF583, Hum1_Hum_ZNF470, Hum1_Hum_ZFP28, Hum1_Hum_ZNF471, Hum1_Hum_ZNF519, Hum1_Hum_ZNF461, Hum1_Hum_ZNF582, Hum1_Hum_ZNF568, Hum1_Hum_ZNF566, Hum1_Hum_ZNF829, Hum1_Hum_ZNF383, Hum1_Hum_ZNF565, Hum1_Hum_ZNF571, Hum1_Hum_ZNF420, Hum1_Hum_ZNF850, Hum1_Hum_ZNF345, Hum1_Hum_ZNF607, Hum1_Hum_ZNF573, Hum1_Hum_ZNF30, Hum1_Hum_ZNF540, Hum1_Hum_ZFP14, Hum1_Hum_ZF…	Hum1_Hum_ZNF23, Hum1_Hum_ZNF19
OG0000000	Hum1	n728	1.0	Terminal	Hum1_Hum_ZNF527, Hum1_Hum_ZNF570, Hum1_Hum_ZNF583, Hum1_Hum_ZNF470, Hum1_Hum_ZFP28, Hum1_Hum_ZNF471	Hum1_Hum_ZNF519, Hum1_Hum_ZNF461, Hum1_Hum_ZNF582, Hum1_Hum_ZNF568, Hum1_Hum_ZNF566, Hum1_Hum_ZNF829, Hum1_Hum_ZNF383, Hum1_Hum_ZNF565, Hum1_Hum_ZNF571, Hum1_Hum_ZNF420, Hum1_Hum_ZNF850, Hum1_Hum_ZNF345, Hum1_Hum_ZNF607, Hum1_Hum_ZNF573, Hum1_Hum_ZNF30, Hum1_Hum_ZNF540, Hum1_Hum_ZFP14, Hum1_Hum_ZFP30, Hum1_Hum_ZNF283, Hum1_Hum_ZNF780B
OG0000000	Hum1	n729	1.0	Terminal	Hum1_Hum_ZNF527	Hum1_Hum_ZNF570, Hum1_Hum_ZNF583, Hum1_Hum_ZNF470, Hum1_Hum_ZFP28, Hum1_Hum_ZNF471
OG0000000	Hum1	n730	1.0	Terminal	Hum1_Hum_ZNF570, Hum1_Hum_ZNF583	Hum1_Hum_ZNF470, Hum1_Hum_ZFP28, Hum1_Hum_ZNF471
OG0000000	Hum1	n731	1.0	Terminal	Hum1_Hum_ZNF570	Hum1_Hum_ZNF583
OG0000000	Hum1	n732	1.0	Terminal	Hum1_Hum_ZNF470	Hum1_Hum_ZFP28, Hum1_Hum_ZNF471
OG0000000	Hum1	n733	1.0	Terminal	Hum1_Hum_ZFP28	Hum1_Hum_ZNF471
OG0000000	Hum1	n734	1.0	Terminal	Hum1_Hum_ZNF519	Hum1_Hum_ZNF461, Hum1_Hum_ZNF582, Hum1_Hum_ZNF568, Hum1_Hum_ZNF566, Hum1_Hum_ZNF829, Hum1_Hum_ZNF383, Hum1_Hum_ZNF565, Hum1_Hum_ZNF571, Hum1_Hum_ZNF420, Hum1_Hum_ZNF850, Hum1_Hum_ZNF345, Hum1_Hum_ZNF607, Hum1_Hum_ZNF573, Hum1_Hum_ZNF30, Hum1_Hum_ZNF540, Hum1_Hum_ZFP14, Hum1_Hum_ZFP30, Hum1_Hum_ZNF283, Hum1_Hum_ZNF780B
OG0000000	Hum1	n735	1.0	Terminal	Hum1_Hum_ZNF461, Hum1_Hum_ZNF582, Hum1_Hum_ZNF568, Hum1_Hum_ZNF566, Hum1_Hum_ZNF829, Hum1_Hum_ZNF383, Hum1_Hum_ZNF565, Hum1_Hum_ZNF571, Hum1_Hum_ZNF420, Hum1_Hum_ZNF850, Hum1_Hum_ZNF345	Hum1_Hum_ZNF607, Hum1_Hum_ZNF573, Hum1_Hum_ZNF30, Hum1_Hum_ZNF540, Hum1_Hum_ZFP14, Hum1_Hum_ZFP30, Hum1_Hum_ZNF283, Hum1_Hum_ZNF780B
OG0000000	Hum1	n736	1.0	Terminal	Hum1_Hum_ZNF461, Hum1_Hum_ZNF582, Hum1_Hum_ZNF568, Hum1_Hum_ZNF566, Hum1_Hum_ZNF829, Hum1_Hum_ZNF383, Hum1_Hum_ZNF565, Hum1_Hum_ZNF571	Hum1_Hum_ZNF420, Hum1_Hum_ZNF850, Hum1_Hum_ZNF345
OG0000000	Hum1	n737	1.0	Terminal	Hum1_Hum_ZNF461, Hum1_Hum_ZNF582, Hum1_Hum_ZNF568, Hum1_Hum_ZNF566, Hum1_Hum_ZNF829, Hum1_Hum_ZNF383	Hum1_Hum_ZNF565, Hum1_Hum_ZNF571
OG0000000	Hum1	n738	1.0	Terminal	Hum1_Hum_ZNF461	Hum1_Hum_ZNF582, Hum1_Hum_ZNF568, Hum1_Hum_ZNF566, Hum1_Hum_ZNF829, Hum1_Hum_ZNF383
OG0000000	Hum1	n739	1.0	Terminal	Hum1_Hum_ZNF582, Hum1_Hum_ZNF568	Hum1_Hum_ZNF566, Hum1_Hum_ZNF829, Hum1_Hum_ZNF383
OG0000000	Hum1	n740	1.0	Terminal	Hum1_Hum_ZNF582	Hum1_Hum_ZNF568
OG0000000	Hum1	n741	1.0	Terminal	Hum1_Hum_ZNF566	Hum1_Hum_ZNF829, Hum1_Hum_ZNF383
OG0000000	Hum1	n742	1.0	Terminal	Hum1_Hum_ZNF829	Hum1_Hum_ZNF383
OG0000000	Hum1	n743	1.0	Terminal	Hum1_Hum_ZNF565	Hum1_Hum_ZNF571
OG0000000	Hum1	n744	1.0	Terminal	Hum1_Hum_ZNF420	Hum1_Hum_ZNF850, Hum1_Hum_ZNF345
OG0000000	Hum1	n745	1.0	Terminal	Hum1_Hum_ZNF850	Hum1_Hum_ZNF345
OG0000000	Hum1	n746	1.0	Terminal	Hum1_Hum_ZNF607	Hum1_Hum_ZNF573, Hum1_Hum_ZNF30, Hum1_Hum_ZNF540, Hum1_Hum_ZFP14, Hum1_Hum_ZFP30, Hum1_Hum_ZNF283, Hum1_Hum_ZNF780B
OG0000000	Hum1	n747	1.0	Terminal	Hum1_Hum_ZNF573, Hum1_Hum_ZNF30, Hum1_Hum_ZNF540, Hum1_Hum_ZFP14, Hum1_Hum_ZFP30	Hum1_Hum_ZNF283, Hum1_Hum_ZNF780B
OG0000000	Hum1	n748	1.0	Terminal	Hum1_Hum_ZNF573, Hum1_Hum_ZNF30	Hum1_Hum_ZNF540, Hum1_Hum_ZFP14, Hum1_Hum_ZFP30
OG0000000	Hum1	n749	1.0	Terminal	Hum1_Hum_ZNF573	Hum1_Hum_ZNF30
OG0000000	Hum1	n750	1.0	Terminal	Hum1_Hum_ZNF540	Hum1_Hum_ZFP14, Hum1_Hum_ZFP30
OG0000000	Hum1	n751	1.0	Terminal	Hum1_Hum_ZFP14	Hum1_Hum_ZFP30
OG0000000	Hum1	n752	1.0	Terminal	Hum1_Hum_ZNF283	Hum1_Hum_ZNF780B
OG0000000	Hum1	n753	1.0	Terminal	Hum1_Hum_ZNF23	Hum1_Hum_ZNF19
OG0000000	Hum1	n754	1.0	Terminal	Hum1_Hum_ZNF436, Hum1_Hum_ZNF10, Hum1_Hum_ZNF606, Hum1_Hum_ZFP37, Hum1_Hum_ZNF180, Hum1_Hum_ZNF567, Hum1_Hum_ZNF25, Hum1_Hum_ZNF33A, Hum1_Hum_ZNF33B, Hum1_Hum_ZNF782, Hum1_Hum_ZNF334, Hum1_Hum_RBAK, Hum1_Hum_ZNF12, Hum1_Hum_ZNF717, Hum1_Hum_ZNF691, Hum1_Hum_ZNF157, Hum1_Hum_ZNF658, Hum1_Hum_ZNF510, Hum1_Hum_ZNF585A, Hum1_Hum_ZNF585B, Hum1_Hum_ZNF484, Hum1_Hum_ZNF41, Hum1_Hum_ZNF260, Hum1_Hum_ZNF5…	Hum1_Hum_ZNF184, Hum1_Hum_ZNF135, Hum1_Hum_ZNF599, Hum1_Hum_ZNF805, Hum1_Hum_ZNF460, Hum1_Hum_ZNF543, Hum1_Hum_ZSCAN31, Hum1_Hum_ZSCAN23, Hum1_Hum_ZNF776, Hum1_Hum_ZNF551, Hum1_Hum_ZNF211, Hum1_Hum_ZNF132, Hum1_Hum_ZNF418
OG0000000	Hum1	n755	1.0	Terminal	Hum1_Hum_ZNF436, Hum1_Hum_ZNF10, Hum1_Hum_ZNF606	Hum1_Hum_ZFP37, Hum1_Hum_ZNF180, Hum1_Hum_ZNF567, Hum1_Hum_ZNF25, Hum1_Hum_ZNF33A, Hum1_Hum_ZNF33B, Hum1_Hum_ZNF782, Hum1_Hum_ZNF334, Hum1_Hum_RBAK, Hum1_Hum_ZNF12, Hum1_Hum_ZNF717, Hum1_Hum_ZNF691, Hum1_Hum_ZNF157, Hum1_Hum_ZNF658, Hum1_Hum_ZNF510, Hum1_Hum_ZNF585A, Hum1_Hum_ZNF585B, Hum1_Hum_ZNF484, Hum1_Hum_ZNF41, Hum1_Hum_ZNF260, Hum1_Hum_ZNF569, Hum1_Hum_ZNF300, Hum1_Hum_ZNF630, Hum1_Hum_ZNF…
OG0000000	Hum1	n756	1.0	Terminal	Hum1_Hum_ZNF436	Hum1_Hum_ZNF10, Hum1_Hum_ZNF606
OG0000000	Hum1	n757	1.0	Terminal	Hum1_Hum_ZNF10	Hum1_Hum_ZNF606
OG0000000	Hum1	n758	1.0	Terminal	Hum1_Hum_ZFP37, Hum1_Hum_ZNF180	Hum1_Hum_ZNF567, Hum1_Hum_ZNF25, Hum1_Hum_ZNF33A, Hum1_Hum_ZNF33B, Hum1_Hum_ZNF782, Hum1_Hum_ZNF334, Hum1_Hum_RBAK, Hum1_Hum_ZNF12, Hum1_Hum_ZNF717, Hum1_Hum_ZNF691, Hum1_Hum_ZNF157, Hum1_Hum_ZNF658, Hum1_Hum_ZNF510, Hum1_Hum_ZNF585A, Hum1_Hum_ZNF585B, Hum1_Hum_ZNF484, Hum1_Hum_ZNF41, Hum1_Hum_ZNF260, Hum1_Hum_ZNF569, Hum1_Hum_ZNF300, Hum1_Hum_ZNF630, Hum1_Hum_ZNF605, Hum1_Hum_ZNF84, Hum1_Hum_ZNF…
OG0000000	Hum1	n759	1.0	Terminal	Hum1_Hum_ZFP37	Hum1_Hum_ZNF180
OG0000000	Hum1	n760	1.0	Terminal	Hum1_Hum_ZNF567, Hum1_Hum_ZNF25, Hum1_Hum_ZNF33A, Hum1_Hum_ZNF33B, Hum1_Hum_ZNF782, Hum1_Hum_ZNF334, Hum1_Hum_RBAK, Hum1_Hum_ZNF12, Hum1_Hum_ZNF717, Hum1_Hum_ZNF691, Hum1_Hum_ZNF157, Hum1_Hum_ZNF658, Hum1_Hum_ZNF510	Hum1_Hum_ZNF585A, Hum1_Hum_ZNF585B, Hum1_Hum_ZNF484, Hum1_Hum_ZNF41, Hum1_Hum_ZNF260, Hum1_Hum_ZNF569, Hum1_Hum_ZNF300, Hum1_Hum_ZNF630, Hum1_Hum_ZNF605, Hum1_Hum_ZNF84, Hum1_Hum_ZNF577, Hum1_Hum_ZNF26, Hum1_Hum_ZNF182
OG0000000	Hum1	n761	1.0	Terminal	Hum1_Hum_ZNF567, Hum1_Hum_ZNF25, Hum1_Hum_ZNF33A, Hum1_Hum_ZNF33B, Hum1_Hum_ZNF782, Hum1_Hum_ZNF334, Hum1_Hum_RBAK, Hum1_Hum_ZNF12, Hum1_Hum_ZNF717, Hum1_Hum_ZNF691, Hum1_Hum_ZNF157	Hum1_Hum_ZNF658, Hum1_Hum_ZNF510
OG0000000	Hum1	n762	1.0	Terminal	Hum1_Hum_ZNF567, Hum1_Hum_ZNF25, Hum1_Hum_ZNF33A, Hum1_Hum_ZNF33B, Hum1_Hum_ZNF782, Hum1_Hum_ZNF334, Hum1_Hum_RBAK, Hum1_Hum_ZNF12, Hum1_Hum_ZNF717, Hum1_Hum_ZNF691	Hum1_Hum_ZNF157
OG0000000	Hum1	n763	1.0	Terminal	Hum1_Hum_ZNF567, Hum1_Hum_ZNF25, Hum1_Hum_ZNF33A, Hum1_Hum_ZNF33B, Hum1_Hum_ZNF782, Hum1_Hum_ZNF334, Hum1_Hum_RBAK, Hum1_Hum_ZNF12, Hum1_Hum_ZNF717	Hum1_Hum_ZNF691
OG0000000	Hum1	n764	1.0	Terminal	Hum1_Hum_ZNF567, Hum1_Hum_ZNF25, Hum1_Hum_ZNF33A, Hum1_Hum_ZNF33B, Hum1_Hum_ZNF782, Hum1_Hum_ZNF334, Hum1_Hum_RBAK, Hum1_Hum_ZNF12	Hum1_Hum_ZNF717
OG0000000	Hum1	n765	1.0	Terminal	Hum1_Hum_ZNF567	Hum1_Hum_ZNF25, Hum1_Hum_ZNF33A, Hum1_Hum_ZNF33B, Hum1_Hum_ZNF782, Hum1_Hum_ZNF334, Hum1_Hum_RBAK, Hum1_Hum_ZNF12
OG0000000	Hum1	n766	1.0	Terminal	Hum1_Hum_ZNF25, Hum1_Hum_ZNF33A, Hum1_Hum_ZNF33B, Hum1_Hum_ZNF782	Hum1_Hum_ZNF334, Hum1_Hum_RBAK, Hum1_Hum_ZNF12
OG0000000	Hum1	n767	1.0	Terminal	Hum1_Hum_ZNF25, Hum1_Hum_ZNF33A, Hum1_Hum_ZNF33B	Hum1_Hum_ZNF782
OG0000000	Hum1	n768	1.0	Terminal	Hum1_Hum_ZNF25	Hum1_Hum_ZNF33A, Hum1_Hum_ZNF33B
OG0000000	Hum1	n769	1.0	Terminal	Hum1_Hum_ZNF33A	Hum1_Hum_ZNF33B
OG0000000	Hum1	n770	1.0	Terminal	Hum1_Hum_ZNF334	Hum1_Hum_RBAK, Hum1_Hum_ZNF12
OG0000000	Hum1	n771	1.0	Terminal	Hum1_Hum_RBAK	Hum1_Hum_ZNF12
OG0000000	Hum1	n772	1.0	Terminal	Hum1_Hum_ZNF658	Hum1_Hum_ZNF510
OG0000000	Hum1	n773	1.0	Terminal	Hum1_Hum_ZNF585A, Hum1_Hum_ZNF585B, Hum1_Hum_ZNF484, Hum1_Hum_ZNF41	Hum1_Hum_ZNF260, Hum1_Hum_ZNF569, Hum1_Hum_ZNF300, Hum1_Hum_ZNF630, Hum1_Hum_ZNF605, Hum1_Hum_ZNF84, Hum1_Hum_ZNF577, Hum1_Hum_ZNF26, Hum1_Hum_ZNF182
OG0000000	Hum1	n774	1.0	Terminal	Hum1_Hum_ZNF585A, Hum1_Hum_ZNF585B	Hum1_Hum_ZNF484, Hum1_Hum_ZNF41
OG0000000	Hum1	n775	1.0	Terminal	Hum1_Hum_ZNF585A	Hum1_Hum_ZNF585B
OG0000000	Hum1	n776	1.0	Terminal	Hum1_Hum_ZNF484	Hum1_Hum_ZNF41
OG0000000	Hum1	n777	1.0	Terminal	Hum1_Hum_ZNF260, Hum1_Hum_ZNF569	Hum1_Hum_ZNF300, Hum1_Hum_ZNF630, Hum1_Hum_ZNF605, Hum1_Hum_ZNF84, Hum1_Hum_ZNF577, Hum1_Hum_ZNF26, Hum1_Hum_ZNF182
OG0000000	Hum1	n778	1.0	Terminal	Hum1_Hum_ZNF260	Hum1_Hum_ZNF569
OG0000000	Hum1	n779	1.0	Terminal	Hum1_Hum_ZNF300, Hum1_Hum_ZNF630, Hum1_Hum_ZNF605, Hum1_Hum_ZNF84, Hum1_Hum_ZNF577, Hum1_Hum_ZNF26	Hum1_Hum_ZNF182
OG0000000	Hum1	n780	1.0	Terminal	Hum1_Hum_ZNF300, Hum1_Hum_ZNF630	Hum1_Hum_ZNF605, Hum1_Hum_ZNF84, Hum1_Hum_ZNF577, Hum1_Hum_ZNF26
OG0000000	Hum1	n781	1.0	Terminal	Hum1_Hum_ZNF300	Hum1_Hum_ZNF630
OG0000000	Hum1	n782	1.0	Terminal	Hum1_Hum_ZNF605, Hum1_Hum_ZNF84, Hum1_Hum_ZNF577	Hum1_Hum_ZNF26
OG0000000	Hum1	n783	1.0	Terminal	Hum1_Hum_ZNF605	Hum1_Hum_ZNF84, Hum1_Hum_ZNF577
OG0000000	Hum1	n784	1.0	Terminal	Hum1_Hum_ZNF84	Hum1_Hum_ZNF577
OG0000000	Hum1	n785	1.0	Terminal	Hum1_Hum_ZNF184, Hum1_Hum_ZNF135	Hum1_Hum_ZNF599, Hum1_Hum_ZNF805, Hum1_Hum_ZNF460, Hum1_Hum_ZNF543, Hum1_Hum_ZSCAN31, Hum1_Hum_ZSCAN23, Hum1_Hum_ZNF776, Hum1_Hum_ZNF551, Hum1_Hum_ZNF211, Hum1_Hum_ZNF132, Hum1_Hum_ZNF418
OG0000000	Hum1	n786	1.0	Terminal	Hum1_Hum_ZNF184	Hum1_Hum_ZNF135
OG0000000	Hum1	n787	1.0	Terminal	Hum1_Hum_ZNF599, Hum1_Hum_ZNF805, Hum1_Hum_ZNF460, Hum1_Hum_ZNF543	Hum1_Hum_ZSCAN31, Hum1_Hum_ZSCAN23, Hum1_Hum_ZNF776, Hum1_Hum_ZNF551, Hum1_Hum_ZNF211, Hum1_Hum_ZNF132, Hum1_Hum_ZNF418
OG0000000	Hum1	n788	1.0	Terminal	Hum1_Hum_ZNF599	Hum1_Hum_ZNF805, Hum1_Hum_ZNF460, Hum1_Hum_ZNF543
OG0000000	Hum1	n789	1.0	Terminal	Hum1_Hum_ZNF805	Hum1_Hum_ZNF460, Hum1_Hum_ZNF543
OG0000000	Hum1	n790	1.0	Terminal	Hum1_Hum_ZNF460	Hum1_Hum_ZNF543
OG0000000	Hum1	n791	1.0	Terminal	Hum1_Hum_ZSCAN31, Hum1_Hum_ZSCAN23	Hum1_Hum_ZNF776, Hum1_Hum_ZNF551, Hum1_Hum_ZNF211, Hum1_Hum_ZNF132, Hum1_Hum_ZNF418
OG0000000	Hum1	n792	1.0	Terminal	Hum1_Hum_ZSCAN31	Hum1_Hum_ZSCAN23
OG0000000	Hum1	n793	1.0	Terminal	Hum1_Hum_ZNF776, Hum1_Hum_ZNF551, Hum1_Hum_ZNF211, Hum1_Hum_ZNF132	Hum1_Hum_ZNF418
OG0000000	Hum1	n794	1.0	Terminal	Hum1_Hum_ZNF776	Hum1_Hum_ZNF551, Hum1_Hum_ZNF211, Hum1_Hum_ZNF132
OG0000000	Hum1	n795	1.0	Terminal	Hum1_Hum_ZNF551	Hum1_Hum_ZNF211, Hum1_Hum_ZNF132
OG0000000	Hum1	n796	1.0	Terminal	Hum1_Hum_ZNF211	Hum1_Hum_ZNF132
OG0000000	Hum1	n797	1.0	Terminal	Hum1_Hum_ZNF883, Hum1_Hum_ZNF287, Hum1_Hum_ZSCAN22, Hum1_Hum_ZFP2, Hum1_Hum_ZNF71, Hum1_Hum_ZNF79, Hum1_Hum_ZNF70	Hum1_Hum_ZNF329, Hum1_Hum_ZNF391, Hum1_Hum_ZNF629, Hum1_Hum_ZSCAN2, Hum1_Hum_ZNF774, Hum1_Hum_ZNF572, Hum1_Hum_ZNF205, Hum1_Hum_ZNF16, Hum1_Hum_ZNF852, Hum1_Hum_ZNF502, Hum1_Hum_ZNF501, Hum1_Hum_ZNF473
OG0000000	Hum1	n798	1.0	Terminal	Hum1_Hum_ZNF883, Hum1_Hum_ZNF287, Hum1_Hum_ZSCAN22, Hum1_Hum_ZFP2, Hum1_Hum_ZNF71	Hum1_Hum_ZNF79, Hum1_Hum_ZNF70
OG0000000	Hum1	n799	1.0	Terminal	Hum1_Hum_ZNF883, Hum1_Hum_ZNF287, Hum1_Hum_ZSCAN22	Hum1_Hum_ZFP2, Hum1_Hum_ZNF71
OG0000000	Hum1	n800	1.0	Terminal	Hum1_Hum_ZNF883, Hum1_Hum_ZNF287	Hum1_Hum_ZSCAN22
OG0000000	Hum1	n801	1.0	Terminal	Hum1_Hum_ZNF883	Hum1_Hum_ZNF287
OG0000000	Hum1	n802	1.0	Terminal	Hum1_Hum_ZFP2	Hum1_Hum_ZNF71
OG0000000	Hum1	n803	1.0	Terminal	Hum1_Hum_ZNF79	Hum1_Hum_ZNF70
OG0000000	Hum1	n804	1.0	Terminal	Hum1_Hum_ZNF329, Hum1_Hum_ZNF391, Hum1_Hum_ZNF629, Hum1_Hum_ZSCAN2, Hum1_Hum_ZNF774, Hum1_Hum_ZNF572, Hum1_Hum_ZNF205, Hum1_Hum_ZNF16	Hum1_Hum_ZNF852, Hum1_Hum_ZNF502, Hum1_Hum_ZNF501, Hum1_Hum_ZNF473
OG0000000	Hum1	n805	1.0	Terminal	Hum1_Hum_ZNF329, Hum1_Hum_ZNF391, Hum1_Hum_ZNF629	Hum1_Hum_ZSCAN2, Hum1_Hum_ZNF774, Hum1_Hum_ZNF572, Hum1_Hum_ZNF205, Hum1_Hum_ZNF16
OG0000000	Hum1	n806	1.0	Terminal	Hum1_Hum_ZNF329, Hum1_Hum_ZNF391	Hum1_Hum_ZNF629
OG0000000	Hum1	n807	1.0	Terminal	Hum1_Hum_ZNF329	Hum1_Hum_ZNF391
OG0000000	Hum1	n808	1.0	Terminal	Hum1_Hum_ZSCAN2, Hum1_Hum_ZNF774, Hum1_Hum_ZNF572, Hum1_Hum_ZNF205	Hum1_Hum_ZNF16
OG0000000	Hum1	n809	1.0	Terminal	Hum1_Hum_ZSCAN2, Hum1_Hum_ZNF774, Hum1_Hum_ZNF572	Hum1_Hum_ZNF205
OG0000000	Hum1	n810	1.0	Terminal	Hum1_Hum_ZSCAN2, Hum1_Hum_ZNF774	Hum1_Hum_ZNF572
OG0000000	Hum1	n811	1.0	Terminal	Hum1_Hum_ZSCAN2	Hum1_Hum_ZNF774
OG0000000	Hum1	n812	1.0	Terminal	Hum1_Hum_ZNF852, Hum1_Hum_ZNF502, Hum1_Hum_ZNF501	Hum1_Hum_ZNF473
OG0000000	Hum1	n813	1.0	Terminal	Hum1_Hum_ZNF852	Hum1_Hum_ZNF502, Hum1_Hum_ZNF501
OG0000000	Hum1	n814	1.0	Terminal	Hum1_Hum_ZNF502	Hum1_Hum_ZNF501
OG0000000	Hum1	n815	1.0	Terminal	Hum1_Hum_ZNF454, Hum1_Hum_ZNF677, Hum1_Hum_ZNF616, Hum1_Hum_ZNF836, Hum1_Hum_ZNF415, Hum1_Hum_ZNF347, Hum1_Hum_ZNF160, Hum1_Hum_ZNF665, Hum1_Hum_LOC107983997, Hum1_Hum_ZNF816, Hum1_Hum_ZNF28, Hum1_Hum_ZNF468, Hum1_Hum_ZNF701, Hum1_Hum_ZNF888, Hum1_Hum_ZNF765, Hum1_Hum_ZNF761, Hum1_Hum_ZNF845, Hum1_Hum_ZNF813, Hum1_Hum_ZNF578, Hum1_Hum_ZNF808, Hum1_Hum_ZNF611, Hum1_Hum_ZNF600, Hum1_Hum_ZNF83, Hum1…	Hum1_Hum_ZNF267, Hum1_Hum_ZNF678, Hum1_Hum_ZNF195, Hum1_Hum_ZNF479, Hum1_Hum_ZNF716, Hum1_Hum_ZNF679, Hum1_Hum_ZNF107, Hum1_Hum_ZNF117, Hum1_Hum_ZNF85, Hum1_Hum_ZNF681, Hum1_Hum_ZNF43, Hum1_Hum_ZNF730, Hum1_Hum_ZNF675, Hum1_Hum_ZNF429, Hum1_Hum_ZNF257, Hum1_Hum_ZNF728, Hum1_Hum_ZNF208, Hum1_Hum_ZNF676, Hum1_Hum_ZNF254, Hum1_Hum_ZNF726, Hum1_Hum_ZNF91, Hum1_Hum_ZNF98, Hum1_Hum_ZNF492, Hum1_Hum_ZNF…
OG0000000	Hum1	n816	1.0	Terminal	Hum1_Hum_ZNF454, Hum1_Hum_ZNF677	Hum1_Hum_ZNF616, Hum1_Hum_ZNF836, Hum1_Hum_ZNF415, Hum1_Hum_ZNF347, Hum1_Hum_ZNF160, Hum1_Hum_ZNF665, Hum1_Hum_LOC107983997, Hum1_Hum_ZNF816, Hum1_Hum_ZNF28, Hum1_Hum_ZNF468, Hum1_Hum_ZNF701, Hum1_Hum_ZNF888, Hum1_Hum_ZNF765, Hum1_Hum_ZNF761, Hum1_Hum_ZNF845, Hum1_Hum_ZNF813, Hum1_Hum_ZNF578, Hum1_Hum_ZNF808, Hum1_Hum_ZNF611, Hum1_Hum_ZNF600, Hum1_Hum_ZNF83, Hum1_Hum_ZNF766, Hum1_Hum_ZNF480
OG0000000	Hum1	n817	1.0	Terminal	Hum1_Hum_ZNF454	Hum1_Hum_ZNF677
OG0000000	Hum1	n818	1.0	Terminal	Hum1_Hum_ZNF616, Hum1_Hum_ZNF836	Hum1_Hum_ZNF415, Hum1_Hum_ZNF347, Hum1_Hum_ZNF160, Hum1_Hum_ZNF665, Hum1_Hum_LOC107983997, Hum1_Hum_ZNF816, Hum1_Hum_ZNF28, Hum1_Hum_ZNF468, Hum1_Hum_ZNF701, Hum1_Hum_ZNF888, Hum1_Hum_ZNF765, Hum1_Hum_ZNF761, Hum1_Hum_ZNF845, Hum1_Hum_ZNF813, Hum1_Hum_ZNF578, Hum1_Hum_ZNF808, Hum1_Hum_ZNF611, Hum1_Hum_ZNF600, Hum1_Hum_ZNF83, Hum1_Hum_ZNF766, Hum1_Hum_ZNF480
OG0000000	Hum1	n819	1.0	Terminal	Hum1_Hum_ZNF616	Hum1_Hum_ZNF836
OG0000000	Hum1	n820	1.0	Terminal	Hum1_Hum_ZNF415, Hum1_Hum_ZNF347, Hum1_Hum_ZNF160, Hum1_Hum_ZNF665	Hum1_Hum_LOC107983997, Hum1_Hum_ZNF816, Hum1_Hum_ZNF28, Hum1_Hum_ZNF468, Hum1_Hum_ZNF701, Hum1_Hum_ZNF888, Hum1_Hum_ZNF765, Hum1_Hum_ZNF761, Hum1_Hum_ZNF845, Hum1_Hum_ZNF813, Hum1_Hum_ZNF578, Hum1_Hum_ZNF808, Hum1_Hum_ZNF611, Hum1_Hum_ZNF600, Hum1_Hum_ZNF83, Hum1_Hum_ZNF766, Hum1_Hum_ZNF480
OG0000000	Hum1	n821	1.0	Terminal	Hum1_Hum_ZNF415	Hum1_Hum_ZNF347, Hum1_Hum_ZNF160, Hum1_Hum_ZNF665
OG0000000	Hum1	n822	1.0	Terminal	Hum1_Hum_ZNF347	Hum1_Hum_ZNF160, Hum1_Hum_ZNF665
OG0000000	Hum1	n823	1.0	Terminal	Hum1_Hum_ZNF160	Hum1_Hum_ZNF665
OG0000000	Hum1	n824	1.0	Terminal	Hum1_Hum_LOC107983997, Hum1_Hum_ZNF816, Hum1_Hum_ZNF28, Hum1_Hum_ZNF468, Hum1_Hum_ZNF701, Hum1_Hum_ZNF888, Hum1_Hum_ZNF765, Hum1_Hum_ZNF761, Hum1_Hum_ZNF845, Hum1_Hum_ZNF813, Hum1_Hum_ZNF578, Hum1_Hum_ZNF808, Hum1_Hum_ZNF611, Hum1_Hum_ZNF600	Hum1_Hum_ZNF83, Hum1_Hum_ZNF766, Hum1_Hum_ZNF480
OG0000000	Hum1	n825	1.0	Terminal	Hum1_Hum_LOC107983997, Hum1_Hum_ZNF816	Hum1_Hum_ZNF28, Hum1_Hum_ZNF468, Hum1_Hum_ZNF701, Hum1_Hum_ZNF888, Hum1_Hum_ZNF765, Hum1_Hum_ZNF761, Hum1_Hum_ZNF845, Hum1_Hum_ZNF813, Hum1_Hum_ZNF578, Hum1_Hum_ZNF808, Hum1_Hum_ZNF611, Hum1_Hum_ZNF600
OG0000000	Hum1	n826	1.0	Terminal	Hum1_Hum_LOC107983997	Hum1_Hum_ZNF816
OG0000000	Hum1	n827	1.0	Terminal	Hum1_Hum_ZNF28, Hum1_Hum_ZNF468, Hum1_Hum_ZNF701, Hum1_Hum_ZNF888	Hum1_Hum_ZNF765, Hum1_Hum_ZNF761, Hum1_Hum_ZNF845, Hum1_Hum_ZNF813, Hum1_Hum_ZNF578, Hum1_Hum_ZNF808, Hum1_Hum_ZNF611, Hum1_Hum_ZNF600
OG0000000	Hum1	n828	1.0	Terminal	Hum1_Hum_ZNF28, Hum1_Hum_ZNF468	Hum1_Hum_ZNF701, Hum1_Hum_ZNF888
OG0000000	Hum1	n829	1.0	Terminal	Hum1_Hum_ZNF28	Hum1_Hum_ZNF468
OG0000000	Hum1	n830	1.0	Terminal	Hum1_Hum_ZNF701	Hum1_Hum_ZNF888
OG0000000	Hum1	n831	1.0	Terminal	Hum1_Hum_ZNF765, Hum1_Hum_ZNF761, Hum1_Hum_ZNF845, Hum1_Hum_ZNF813	Hum1_Hum_ZNF578, Hum1_Hum_ZNF808, Hum1_Hum_ZNF611, Hum1_Hum_ZNF600
OG0000000	Hum1	n832	1.0	Terminal	Hum1_Hum_ZNF765, Hum1_Hum_ZNF761	Hum1_Hum_ZNF845, Hum1_Hum_ZNF813
OG0000000	Hum1	n833	1.0	Terminal	Hum1_Hum_ZNF765	Hum1_Hum_ZNF761
OG0000000	Hum1	n834	1.0	Terminal	Hum1_Hum_ZNF845	Hum1_Hum_ZNF813
OG0000000	Hum1	n835	1.0	Terminal	Hum1_Hum_ZNF578	Hum1_Hum_ZNF808, Hum1_Hum_ZNF611, Hum1_Hum_ZNF600
OG0000000	Hum1	n836	1.0	Terminal	Hum1_Hum_ZNF808	Hum1_Hum_ZNF611, Hum1_Hum_ZNF600
OG0000000	Hum1	n837	1.0	Terminal	Hum1_Hum_ZNF611	Hum1_Hum_ZNF600
OG0000000	Hum1	n838	1.0	Terminal	Hum1_Hum_ZNF83	Hum1_Hum_ZNF766, Hum1_Hum_ZNF480
OG0000000	Hum1	n839	1.0	Terminal	Hum1_Hum_ZNF766	Hum1_Hum_ZNF480
OG0000000	Hum1	n840	1.0	Terminal	Hum1_Hum_ZNF267, Hum1_Hum_ZNF678, Hum1_Hum_ZNF195, Hum1_Hum_ZNF479, Hum1_Hum_ZNF716, Hum1_Hum_ZNF679, Hum1_Hum_ZNF107, Hum1_Hum_ZNF117, Hum1_Hum_ZNF85, Hum1_Hum_ZNF681, Hum1_Hum_ZNF43, Hum1_Hum_ZNF730, Hum1_Hum_ZNF675, Hum1_Hum_ZNF429, Hum1_Hum_ZNF257, Hum1_Hum_ZNF728, Hum1_Hum_ZNF208, Hum1_Hum_ZNF676, Hum1_Hum_ZNF254, Hum1_Hum_ZNF726, Hum1_Hum_ZNF91, Hum1_Hum_ZNF98, Hum1_Hum_ZNF492, Hum1_Hum_ZNF…	Hum1_Hum_ZNF667
OG0000000	Hum1	n841	1.0	Terminal	Hum1_Hum_ZNF267	Hum1_Hum_ZNF678, Hum1_Hum_ZNF195, Hum1_Hum_ZNF479, Hum1_Hum_ZNF716, Hum1_Hum_ZNF679, Hum1_Hum_ZNF107, Hum1_Hum_ZNF117, Hum1_Hum_ZNF85, Hum1_Hum_ZNF681, Hum1_Hum_ZNF43, Hum1_Hum_ZNF730, Hum1_Hum_ZNF675, Hum1_Hum_ZNF429, Hum1_Hum_ZNF257, Hum1_Hum_ZNF728, Hum1_Hum_ZNF208, Hum1_Hum_ZNF676, Hum1_Hum_ZNF254, Hum1_Hum_ZNF726, Hum1_Hum_ZNF91, Hum1_Hum_ZNF98, Hum1_Hum_ZNF492, Hum1_Hum_ZNF93, Hum1_Hum_ZNF9…
OG0000000	Hum1	n842	1.0	Terminal	Hum1_Hum_ZNF678, Hum1_Hum_ZNF195	Hum1_Hum_ZNF479, Hum1_Hum_ZNF716, Hum1_Hum_ZNF679, Hum1_Hum_ZNF107, Hum1_Hum_ZNF117, Hum1_Hum_ZNF85, Hum1_Hum_ZNF681, Hum1_Hum_ZNF43, Hum1_Hum_ZNF730, Hum1_Hum_ZNF675, Hum1_Hum_ZNF429, Hum1_Hum_ZNF257, Hum1_Hum_ZNF728, Hum1_Hum_ZNF208, Hum1_Hum_ZNF676, Hum1_Hum_ZNF254, Hum1_Hum_ZNF726, Hum1_Hum_ZNF91, Hum1_Hum_ZNF98, Hum1_Hum_ZNF492, Hum1_Hum_ZNF93, Hum1_Hum_ZNF90, Hum1_Hum_ZNF486, Hum1_Hum_ZNF50…
OG0000000	Hum1	n843	1.0	Terminal	Hum1_Hum_ZNF678	Hum1_Hum_ZNF195
OG0000000	Hum1	n844	1.0	Terminal	Hum1_Hum_ZNF479, Hum1_Hum_ZNF716, Hum1_Hum_ZNF679, Hum1_Hum_ZNF107, Hum1_Hum_ZNF117, Hum1_Hum_ZNF85, Hum1_Hum_ZNF681, Hum1_Hum_ZNF43, Hum1_Hum_ZNF730, Hum1_Hum_ZNF675, Hum1_Hum_ZNF429, Hum1_Hum_ZNF257, Hum1_Hum_ZNF728, Hum1_Hum_ZNF208, Hum1_Hum_ZNF676, Hum1_Hum_ZNF254, Hum1_Hum_ZNF726, Hum1_Hum_ZNF91, Hum1_Hum_ZNF98, Hum1_Hum_ZNF492, Hum1_Hum_ZNF93, Hum1_Hum_ZNF90, Hum1_Hum_ZNF486, Hum1_Hum_ZNF50…	Hum1_Hum_ZNF718, Hum1_Hum_ZNF595, Hum1_Hum_ZNF721, Hum1_Hum_ZNF732, Hum1_Hum_ZNF141, Hum1_Hum_LOC101929991
OG0000000	Hum1	n845	1.0	Terminal	Hum1_Hum_ZNF479, Hum1_Hum_ZNF716, Hum1_Hum_ZNF679	Hum1_Hum_ZNF107, Hum1_Hum_ZNF117, Hum1_Hum_ZNF85, Hum1_Hum_ZNF681, Hum1_Hum_ZNF43, Hum1_Hum_ZNF730, Hum1_Hum_ZNF675, Hum1_Hum_ZNF429, Hum1_Hum_ZNF257, Hum1_Hum_ZNF728, Hum1_Hum_ZNF208, Hum1_Hum_ZNF676, Hum1_Hum_ZNF254, Hum1_Hum_ZNF726, Hum1_Hum_ZNF91, Hum1_Hum_ZNF98, Hum1_Hum_ZNF492, Hum1_Hum_ZNF93, Hum1_Hum_ZNF90, Hum1_Hum_ZNF486, Hum1_Hum_ZNF506, Hum1_Hum_ZNF253, Hum1_Hum_ZNF626, Hum1_Hum_ZNF73…
OG0000000	Hum1	n846	1.0	Terminal	Hum1_Hum_ZNF479	Hum1_Hum_ZNF716, Hum1_Hum_ZNF679
OG0000000	Hum1	n847	1.0	Terminal	Hum1_Hum_ZNF716	Hum1_Hum_ZNF679
OG0000000	Hum1	n848	1.0	Terminal	Hum1_Hum_ZNF107, Hum1_Hum_ZNF117, Hum1_Hum_ZNF85, Hum1_Hum_ZNF681, Hum1_Hum_ZNF43, Hum1_Hum_ZNF730, Hum1_Hum_ZNF675, Hum1_Hum_ZNF429, Hum1_Hum_ZNF257	Hum1_Hum_ZNF728, Hum1_Hum_ZNF208, Hum1_Hum_ZNF676, Hum1_Hum_ZNF254, Hum1_Hum_ZNF726, Hum1_Hum_ZNF91, Hum1_Hum_ZNF98, Hum1_Hum_ZNF492, Hum1_Hum_ZNF93, Hum1_Hum_ZNF90, Hum1_Hum_ZNF486, Hum1_Hum_ZNF506, Hum1_Hum_ZNF253, Hum1_Hum_ZNF626, Hum1_Hum_ZNF737, Hum1_Hum_ZNF430, Hum1_Hum_ZNF100, Hum1_Hum_ZNF714, Hum1_Hum_ZNF431, Hum1_Hum_ZNF708, Hum1_Hum_ZNF729, Hum1_Hum_ZNF99, Hum1_Hum_ZNF273, Hum1_Hum_ZNF4…
OG0000000	Hum1	n849	1.0	Terminal	Hum1_Hum_ZNF107, Hum1_Hum_ZNF117, Hum1_Hum_ZNF85, Hum1_Hum_ZNF681	Hum1_Hum_ZNF43, Hum1_Hum_ZNF730, Hum1_Hum_ZNF675, Hum1_Hum_ZNF429, Hum1_Hum_ZNF257
OG0000000	Hum1	n850	1.0	Terminal	Hum1_Hum_ZNF107, Hum1_Hum_ZNF117	Hum1_Hum_ZNF85, Hum1_Hum_ZNF681
OG0000000	Hum1	n851	1.0	Terminal	Hum1_Hum_ZNF107	Hum1_Hum_ZNF117
OG0000000	Hum1	n852	1.0	Terminal	Hum1_Hum_ZNF85	Hum1_Hum_ZNF681
OG0000000	Hum1	n853	1.0	Terminal	Hum1_Hum_ZNF43, Hum1_Hum_ZNF730	Hum1_Hum_ZNF675, Hum1_Hum_ZNF429, Hum1_Hum_ZNF257
OG0000000	Hum1	n854	1.0	Terminal	Hum1_Hum_ZNF43	Hum1_Hum_ZNF730
OG0000000	Hum1	n855	1.0	Terminal	Hum1_Hum_ZNF675	Hum1_Hum_ZNF429, Hum1_Hum_ZNF257
OG0000000	Hum1	n856	1.0	Terminal	Hum1_Hum_ZNF429	Hum1_Hum_ZNF257
OG0000000	Hum1	n857	1.0	Terminal	Hum1_Hum_ZNF728, Hum1_Hum_ZNF208, Hum1_Hum_ZNF676, Hum1_Hum_ZNF254, Hum1_Hum_ZNF726, Hum1_Hum_ZNF91, Hum1_Hum_ZNF98, Hum1_Hum_ZNF492	Hum1_Hum_ZNF93, Hum1_Hum_ZNF90, Hum1_Hum_ZNF486, Hum1_Hum_ZNF506, Hum1_Hum_ZNF253, Hum1_Hum_ZNF626, Hum1_Hum_ZNF737, Hum1_Hum_ZNF430, Hum1_Hum_ZNF100, Hum1_Hum_ZNF714, Hum1_Hum_ZNF431, Hum1_Hum_ZNF708, Hum1_Hum_ZNF729, Hum1_Hum_ZNF99, Hum1_Hum_ZNF273, Hum1_Hum_ZNF493, Hum1_Hum_ZNF92
OG0000000	Hum1	n858	1.0	Terminal	Hum1_Hum_ZNF728, Hum1_Hum_ZNF208, Hum1_Hum_ZNF676, Hum1_Hum_ZNF254, Hum1_Hum_ZNF726, Hum1_Hum_ZNF91	Hum1_Hum_ZNF98, Hum1_Hum_ZNF492
OG0000000	Hum1	n859	1.0	Terminal	Hum1_Hum_ZNF728, Hum1_Hum_ZNF208, Hum1_Hum_ZNF676	Hum1_Hum_ZNF254, Hum1_Hum_ZNF726, Hum1_Hum_ZNF91
OG0000000	Hum1	n860	1.0	Terminal	Hum1_Hum_ZNF728	Hum1_Hum_ZNF208, Hum1_Hum_ZNF676
OG0000000	Hum1	n861	1.0	Terminal	Hum1_Hum_ZNF208	Hum1_Hum_ZNF676
OG0000000	Hum1	n862	1.0	Terminal	Hum1_Hum_ZNF254	Hum1_Hum_ZNF726, Hum1_Hum_ZNF91
OG0000000	Hum1	n863	1.0	Terminal	Hum1_Hum_ZNF726	Hum1_Hum_ZNF91
OG0000000	Hum1	n864	1.0	Terminal	Hum1_Hum_ZNF98	Hum1_Hum_ZNF492
OG0000000	Hum1	n865	1.0	Terminal	Hum1_Hum_ZNF93, Hum1_Hum_ZNF90, Hum1_Hum_ZNF486, Hum1_Hum_ZNF506, Hum1_Hum_ZNF253, Hum1_Hum_ZNF626, Hum1_Hum_ZNF737	Hum1_Hum_ZNF430, Hum1_Hum_ZNF100, Hum1_Hum_ZNF714, Hum1_Hum_ZNF431, Hum1_Hum_ZNF708, Hum1_Hum_ZNF729, Hum1_Hum_ZNF99, Hum1_Hum_ZNF273, Hum1_Hum_ZNF493, Hum1_Hum_ZNF92
OG0000000	Hum1	n866	1.0	Terminal	Hum1_Hum_ZNF93	Hum1_Hum_ZNF90, Hum1_Hum_ZNF486, Hum1_Hum_ZNF506, Hum1_Hum_ZNF253, Hum1_Hum_ZNF626, Hum1_Hum_ZNF737
OG0000000	Hum1	n867	1.0	Terminal	Hum1_Hum_ZNF90, Hum1_Hum_ZNF486, Hum1_Hum_ZNF506, Hum1_Hum_ZNF253, Hum1_Hum_ZNF626	Hum1_Hum_ZNF737
OG0000000	Hum1	n868	1.0	Terminal	Hum1_Hum_ZNF90, Hum1_Hum_ZNF486, Hum1_Hum_ZNF506, Hum1_Hum_ZNF253	Hum1_Hum_ZNF626
OG0000000	Hum1	n869	1.0	Terminal	Hum1_Hum_ZNF90, Hum1_Hum_ZNF486	Hum1_Hum_ZNF506, Hum1_Hum_ZNF253
OG0000000	Hum1	n870	1.0	Terminal	Hum1_Hum_ZNF90	Hum1_Hum_ZNF486
OG0000000	Hum1	n871	1.0	Terminal	Hum1_Hum_ZNF506	Hum1_Hum_ZNF253
OG0000000	Hum1	n872	1.0	Terminal	Hum1_Hum_ZNF430, Hum1_Hum_ZNF100, Hum1_Hum_ZNF714, Hum1_Hum_ZNF431, Hum1_Hum_ZNF708, Hum1_Hum_ZNF729, Hum1_Hum_ZNF99, Hum1_Hum_ZNF273, Hum1_Hum_ZNF493	Hum1_Hum_ZNF92
OG0000000	Hum1	n873	1.0	Terminal	Hum1_Hum_ZNF430, Hum1_Hum_ZNF100, Hum1_Hum_ZNF714, Hum1_Hum_ZNF431, Hum1_Hum_ZNF708, Hum1_Hum_ZNF729, Hum1_Hum_ZNF99	Hum1_Hum_ZNF273, Hum1_Hum_ZNF493
OG0000000	Hum1	n874	1.0	Terminal	Hum1_Hum_ZNF430, Hum1_Hum_ZNF100, Hum1_Hum_ZNF714, Hum1_Hum_ZNF431	Hum1_Hum_ZNF708, Hum1_Hum_ZNF729, Hum1_Hum_ZNF99
OG0000000	Hum1	n875	1.0	Terminal	Hum1_Hum_ZNF430, Hum1_Hum_ZNF100	Hum1_Hum_ZNF714, Hum1_Hum_ZNF431
OG0000000	Hum1	n876	1.0	Terminal	Hum1_Hum_ZNF430	Hum1_Hum_ZNF100
OG0000000	Hum1	n877	1.0	Terminal	Hum1_Hum_ZNF714	Hum1_Hum_ZNF431
OG0000000	Hum1	n878	1.0	Terminal	Hum1_Hum_ZNF708	Hum1_Hum_ZNF729, Hum1_Hum_ZNF99
OG0000000	Hum1	n879	1.0	Terminal	Hum1_Hum_ZNF729	Hum1_Hum_ZNF99
OG0000000	Hum1	n880	1.0	Terminal	Hum1_Hum_ZNF273	Hum1_Hum_ZNF493
OG0000000	Hum1	n881	1.0	Terminal	Hum1_Hum_ZNF718, Hum1_Hum_ZNF595, Hum1_Hum_ZNF721, Hum1_Hum_ZNF732, Hum1_Hum_ZNF141	Hum1_Hum_LOC101929991
OG0000000	Hum1	n882	1.0	Terminal	Hum1_Hum_ZNF718	Hum1_Hum_ZNF595, Hum1_Hum_ZNF721, Hum1_Hum_ZNF732, Hum1_Hum_ZNF141
OG0000000	Hum1	n883	1.0	Terminal	Hum1_Hum_ZNF595	Hum1_Hum_ZNF721, Hum1_Hum_ZNF732, Hum1_Hum_ZNF141
OG0000000	Hum1	n884	1.0	Terminal	Hum1_Hum_ZNF721	Hum1_Hum_ZNF732, Hum1_Hum_ZNF141
OG0000000	Hum1	n885	1.0	Terminal	Hum1_Hum_ZNF732	Hum1_Hum_ZNF141
OG0000000	N3	n886	0.1111111111111111	Non-Terminal	Nve1_Nve__Nemve1_171510_estExt_gwpC_1780058, Nve1_Nve__Nemve1_1034_gw31881, Nve1_Nve__Nemve1_184315_estExt_GenewiseH_1C_560088, Nve1_Nve__Nemve1_22037_gw861011, Nve1_Nve__Nemve1_242762_estExt_fgenesh1_pgC_710069, Nve1_Nve__Nemve1_135766_e_gw361141, Nve1_Nve__Nemve1_44106_gw361351, Nve1_Nve__Nemve1_231585_fgenesh1_pmscaffold_5298000001, Nve1_Nve__Nemve1_966_gw277011, Nve1_Nve__Nemve1_10533_gw14533…	Pbachei2_Pbac_3468535_, Pbachei2_Pbac_3469403_, Pbachei2_Pbac_3475036_, Pbachei2_Pbac_3461036_, Pbachei2_Pbac_3465787_, Pbachei2_Pbac_3464487_, Pbachei2_Pbac_3460737_, Pbachei2_Pbac_3468466_, Pbachei2_Pbac_3460821_, Pbachei2_Pbac_3464162_, Pbachei2_Pbac_3461265_, Pbachei2_Pbac_3463766_, Nve1_Nve__Nemve1_112357_e_gw111181, Nve1_Nve__Nemve1_89609_e_gw22611, Nve1_Nve__Nemve1_179413_estExt_GenewiseH_…
OG0000000	Nve1	n887	1.0	Terminal	Nve1_Nve__Nemve1_171510_estExt_gwpC_1780058	Nve1_Nve__Nemve1_1034_gw31881, Nve1_Nve__Nemve1_184315_estExt_GenewiseH_1C_560088, Nve1_Nve__Nemve1_22037_gw861011, Nve1_Nve__Nemve1_242762_estExt_fgenesh1_pgC_710069, Nve1_Nve__Nemve1_135766_e_gw361141, Nve1_Nve__Nemve1_44106_gw361351, Nve1_Nve__Nemve1_231585_fgenesh1_pmscaffold_5298000001, Nve1_Nve__Nemve1_966_gw277011, Nve1_Nve__Nemve1_10533_gw145331, Nve1_Nve__Nemve1_145714_e_gw149211, Nve1_N…
OG0000000	Nve1	n888	1.0	Terminal	Nve1_Nve__Nemve1_1034_gw31881, Nve1_Nve__Nemve1_184315_estExt_GenewiseH_1C_560088	Nve1_Nve__Nemve1_22037_gw861011, Nve1_Nve__Nemve1_242762_estExt_fgenesh1_pgC_710069, Nve1_Nve__Nemve1_135766_e_gw361141, Nve1_Nve__Nemve1_44106_gw361351, Nve1_Nve__Nemve1_231585_fgenesh1_pmscaffold_5298000001, Nve1_Nve__Nemve1_966_gw277011, Nve1_Nve__Nemve1_10533_gw145331, Nve1_Nve__Nemve1_145714_e_gw149211, Nve1_Nve__Nemve1_192_gw36131, Nve1_Nve__Nemve1_22123_gw105281, Nve1_Nve__Nemve1_135772_e_…
OG0000000	Nve1	n889	1.0	Terminal	Nve1_Nve__Nemve1_1034_gw31881	Nve1_Nve__Nemve1_184315_estExt_GenewiseH_1C_560088
OG0000000	Nve1	n890	1.0	Terminal	Nve1_Nve__Nemve1_22037_gw861011, Nve1_Nve__Nemve1_242762_estExt_fgenesh1_pgC_710069	Nve1_Nve__Nemve1_135766_e_gw361141, Nve1_Nve__Nemve1_44106_gw361351, Nve1_Nve__Nemve1_231585_fgenesh1_pmscaffold_5298000001, Nve1_Nve__Nemve1_966_gw277011, Nve1_Nve__Nemve1_10533_gw145331, Nve1_Nve__Nemve1_145714_e_gw149211, Nve1_Nve__Nemve1_192_gw36131, Nve1_Nve__Nemve1_22123_gw105281, Nve1_Nve__Nemve1_135772_e_gw361161, Nve1_Nve__Nemve1_1904_gw264111, Nve1_Nve__Nemve1_143532_e_gw83511, Nve1_Nve…
OG0000000	Nve1	n891	1.0	Terminal	Nve1_Nve__Nemve1_22037_gw861011	Nve1_Nve__Nemve1_242762_estExt_fgenesh1_pgC_710069
OG0000000	Nve1	n892	1.0	Terminal	Nve1_Nve__Nemve1_135766_e_gw361141	Nve1_Nve__Nemve1_44106_gw361351, Nve1_Nve__Nemve1_231585_fgenesh1_pmscaffold_5298000001, Nve1_Nve__Nemve1_966_gw277011, Nve1_Nve__Nemve1_10533_gw145331, Nve1_Nve__Nemve1_145714_e_gw149211, Nve1_Nve__Nemve1_192_gw36131, Nve1_Nve__Nemve1_22123_gw105281, Nve1_Nve__Nemve1_135772_e_gw361161, Nve1_Nve__Nemve1_1904_gw264111, Nve1_Nve__Nemve1_143532_e_gw83511, Nve1_Nve__Nemve1_3275_gw445021, Nve1_Nve__Ne…
OG0000000	Nve1	n893	1.0	Terminal	Nve1_Nve__Nemve1_44106_gw361351, Nve1_Nve__Nemve1_231585_fgenesh1_pmscaffold_5298000001	Nve1_Nve__Nemve1_966_gw277011, Nve1_Nve__Nemve1_10533_gw145331, Nve1_Nve__Nemve1_145714_e_gw149211, Nve1_Nve__Nemve1_192_gw36131, Nve1_Nve__Nemve1_22123_gw105281, Nve1_Nve__Nemve1_135772_e_gw361161, Nve1_Nve__Nemve1_1904_gw264111, Nve1_Nve__Nemve1_143532_e_gw83511, Nve1_Nve__Nemve1_3275_gw445021, Nve1_Nve__Nemve1_135736_e_gw36111, Nve1_Nve__Nemve1_141921_e_gw61761, Nve1_Nve__Nemve1_21470_gw105241…
OG0000000	Nve1	n894	1.0	Terminal	Nve1_Nve__Nemve1_44106_gw361351	Nve1_Nve__Nemve1_231585_fgenesh1_pmscaffold_5298000001
OG0000000	Nve1	n895	1.0	Terminal	Nve1_Nve__Nemve1_966_gw277011, Nve1_Nve__Nemve1_10533_gw145331, Nve1_Nve__Nemve1_145714_e_gw149211, Nve1_Nve__Nemve1_192_gw36131, Nve1_Nve__Nemve1_22123_gw105281, Nve1_Nve__Nemve1_135772_e_gw361161, Nve1_Nve__Nemve1_1904_gw264111, Nve1_Nve__Nemve1_143532_e_gw83511, Nve1_Nve__Nemve1_3275_gw445021, Nve1_Nve__Nemve1_135736_e_gw36111, Nve1_Nve__Nemve1_141921_e_gw61761	Nve1_Nve__Nemve1_21470_gw105241, Nve1_Nve__Nemve1_107_gw37511, Nve1_Nve__Nemve1_230928_fgenesh1_pmscaffold_297000005, Nve1_Nve__Nemve1_20980_gw63271, Nve1_Nve__Nemve1_859_gw221911, Nve1_Nve__Nemve1_32220_gw10541, Nve1_Nve__Nemve1_31930_gw14461, Nve1_Nve__Nemve1_33793_gw35781, Nve1_Nve__Nemve1_21241_gw147191, Nve1_Nve__Nemve1_52811_gw541501, Nve1_Nve__Nemve1_99869_e_gw54131, Nve1_Nve__Nemve1_20162…
OG0000000	Nve1	n896	1.0	Terminal	Nve1_Nve__Nemve1_966_gw277011	Nve1_Nve__Nemve1_10533_gw145331, Nve1_Nve__Nemve1_145714_e_gw149211, Nve1_Nve__Nemve1_192_gw36131, Nve1_Nve__Nemve1_22123_gw105281, Nve1_Nve__Nemve1_135772_e_gw361161, Nve1_Nve__Nemve1_1904_gw264111, Nve1_Nve__Nemve1_143532_e_gw83511, Nve1_Nve__Nemve1_3275_gw445021, Nve1_Nve__Nemve1_135736_e_gw36111, Nve1_Nve__Nemve1_141921_e_gw61761
OG0000000	Nve1	n897	1.0	Terminal	Nve1_Nve__Nemve1_10533_gw145331, Nve1_Nve__Nemve1_145714_e_gw149211, Nve1_Nve__Nemve1_192_gw36131	Nve1_Nve__Nemve1_22123_gw105281, Nve1_Nve__Nemve1_135772_e_gw361161, Nve1_Nve__Nemve1_1904_gw264111, Nve1_Nve__Nemve1_143532_e_gw83511, Nve1_Nve__Nemve1_3275_gw445021, Nve1_Nve__Nemve1_135736_e_gw36111, Nve1_Nve__Nemve1_141921_e_gw61761
OG0000000	Nve1	n898	1.0	Terminal	Nve1_Nve__Nemve1_10533_gw145331	Nve1_Nve__Nemve1_145714_e_gw149211, Nve1_Nve__Nemve1_192_gw36131
OG0000000	Nve1	n899	1.0	Terminal	Nve1_Nve__Nemve1_145714_e_gw149211	Nve1_Nve__Nemve1_192_gw36131
OG0000000	Nve1	n900	1.0	Terminal	Nve1_Nve__Nemve1_22123_gw105281	Nve1_Nve__Nemve1_135772_e_gw361161, Nve1_Nve__Nemve1_1904_gw264111, Nve1_Nve__Nemve1_143532_e_gw83511, Nve1_Nve__Nemve1_3275_gw445021, Nve1_Nve__Nemve1_135736_e_gw36111, Nve1_Nve__Nemve1_141921_e_gw61761
OG0000000	Nve1	n901	1.0	Terminal	Nve1_Nve__Nemve1_135772_e_gw361161, Nve1_Nve__Nemve1_1904_gw264111, Nve1_Nve__Nemve1_143532_e_gw83511	Nve1_Nve__Nemve1_3275_gw445021, Nve1_Nve__Nemve1_135736_e_gw36111, Nve1_Nve__Nemve1_141921_e_gw61761
OG0000000	Nve1	n902	1.0	Terminal	Nve1_Nve__Nemve1_135772_e_gw361161	Nve1_Nve__Nemve1_1904_gw264111, Nve1_Nve__Nemve1_143532_e_gw83511
OG0000000	Nve1	n903	1.0	Terminal	Nve1_Nve__Nemve1_1904_gw264111	Nve1_Nve__Nemve1_143532_e_gw83511
OG0000000	Nve1	n904	1.0	Terminal	Nve1_Nve__Nemve1_3275_gw445021	Nve1_Nve__Nemve1_135736_e_gw36111, Nve1_Nve__Nemve1_141921_e_gw61761
OG0000000	Nve1	n905	1.0	Terminal	Nve1_Nve__Nemve1_135736_e_gw36111	Nve1_Nve__Nemve1_141921_e_gw61761
OG0000000	Nve1	n906	1.0	Terminal	Nve1_Nve__Nemve1_21470_gw105241, Nve1_Nve__Nemve1_107_gw37511	Nve1_Nve__Nemve1_230928_fgenesh1_pmscaffold_297000005, Nve1_Nve__Nemve1_20980_gw63271, Nve1_Nve__Nemve1_859_gw221911, Nve1_Nve__Nemve1_32220_gw10541, Nve1_Nve__Nemve1_31930_gw14461, Nve1_Nve__Nemve1_33793_gw35781, Nve1_Nve__Nemve1_21241_gw147191, Nve1_Nve__Nemve1_52811_gw541501, Nve1_Nve__Nemve1_99869_e_gw54131, Nve1_Nve__Nemve1_201626_fgenesh1_pgscaffold_29000108, Nve1_Nve__Nemve1_214579_fgenesh…
OG0000000	Nve1	n907	1.0	Terminal	Nve1_Nve__Nemve1_21470_gw105241	Nve1_Nve__Nemve1_107_gw37511
OG0000000	Nve1	n908	1.0	Terminal	Nve1_Nve__Nemve1_230928_fgenesh1_pmscaffold_297000005, Nve1_Nve__Nemve1_20980_gw63271, Nve1_Nve__Nemve1_859_gw221911, Nve1_Nve__Nemve1_32220_gw10541, Nve1_Nve__Nemve1_31930_gw14461, Nve1_Nve__Nemve1_33793_gw35781, Nve1_Nve__Nemve1_21241_gw147191, Nve1_Nve__Nemve1_52811_gw541501, Nve1_Nve__Nemve1_99869_e_gw54131, Nve1_Nve__Nemve1_201626_fgenesh1_pgscaffold_29000108, Nve1_Nve__Nemve1_214579_fgenesh…	Nve1_Nve__Nemve1_20972_gw63261
OG0000000	Nve1	n909	1.0	Terminal	Nve1_Nve__Nemve1_230928_fgenesh1_pmscaffold_297000005	Nve1_Nve__Nemve1_20980_gw63271, Nve1_Nve__Nemve1_859_gw221911, Nve1_Nve__Nemve1_32220_gw10541, Nve1_Nve__Nemve1_31930_gw14461, Nve1_Nve__Nemve1_33793_gw35781, Nve1_Nve__Nemve1_21241_gw147191, Nve1_Nve__Nemve1_52811_gw541501, Nve1_Nve__Nemve1_99869_e_gw54131, Nve1_Nve__Nemve1_201626_fgenesh1_pgscaffold_29000108, Nve1_Nve__Nemve1_214579_fgenesh1_pgscaffold_204000003, Nve1_Nve__Nemve1_23524_gw48321,…
OG0000000	Nve1	n910	1.0	Terminal	Nve1_Nve__Nemve1_20980_gw63271	Nve1_Nve__Nemve1_859_gw221911, Nve1_Nve__Nemve1_32220_gw10541, Nve1_Nve__Nemve1_31930_gw14461, Nve1_Nve__Nemve1_33793_gw35781, Nve1_Nve__Nemve1_21241_gw147191, Nve1_Nve__Nemve1_52811_gw541501, Nve1_Nve__Nemve1_99869_e_gw54131, Nve1_Nve__Nemve1_201626_fgenesh1_pgscaffold_29000108, Nve1_Nve__Nemve1_214579_fgenesh1_pgscaffold_204000003, Nve1_Nve__Nemve1_23524_gw48321, Nve1_Nve__Nemve1_108304_e_gw901…
OG0000000	Nve1	n911	1.0	Terminal	Nve1_Nve__Nemve1_859_gw221911, Nve1_Nve__Nemve1_32220_gw10541	Nve1_Nve__Nemve1_31930_gw14461, Nve1_Nve__Nemve1_33793_gw35781, Nve1_Nve__Nemve1_21241_gw147191, Nve1_Nve__Nemve1_52811_gw541501, Nve1_Nve__Nemve1_99869_e_gw54131, Nve1_Nve__Nemve1_201626_fgenesh1_pgscaffold_29000108, Nve1_Nve__Nemve1_214579_fgenesh1_pgscaffold_204000003, Nve1_Nve__Nemve1_23524_gw48321, Nve1_Nve__Nemve1_108304_e_gw90161, Nve1_Nve__Nemve1_13117_gw115171
OG0000000	Nve1	n912	1.0	Terminal	Nve1_Nve__Nemve1_859_gw221911	Nve1_Nve__Nemve1_32220_gw10541
OG0000000	Nve1	n913	1.0	Terminal	Nve1_Nve__Nemve1_31930_gw14461	Nve1_Nve__Nemve1_33793_gw35781, Nve1_Nve__Nemve1_21241_gw147191, Nve1_Nve__Nemve1_52811_gw541501, Nve1_Nve__Nemve1_99869_e_gw54131, Nve1_Nve__Nemve1_201626_fgenesh1_pgscaffold_29000108, Nve1_Nve__Nemve1_214579_fgenesh1_pgscaffold_204000003, Nve1_Nve__Nemve1_23524_gw48321, Nve1_Nve__Nemve1_108304_e_gw90161, Nve1_Nve__Nemve1_13117_gw115171
OG0000000	Nve1	n914	1.0	Terminal	Nve1_Nve__Nemve1_33793_gw35781, Nve1_Nve__Nemve1_21241_gw147191, Nve1_Nve__Nemve1_52811_gw541501, Nve1_Nve__Nemve1_99869_e_gw54131, Nve1_Nve__Nemve1_201626_fgenesh1_pgscaffold_29000108, Nve1_Nve__Nemve1_214579_fgenesh1_pgscaffold_204000003, Nve1_Nve__Nemve1_23524_gw48321, Nve1_Nve__Nemve1_108304_e_gw90161	Nve1_Nve__Nemve1_13117_gw115171
OG0000000	Nve1	n915	1.0	Terminal	Nve1_Nve__Nemve1_33793_gw35781	Nve1_Nve__Nemve1_21241_gw147191, Nve1_Nve__Nemve1_52811_gw541501, Nve1_Nve__Nemve1_99869_e_gw54131, Nve1_Nve__Nemve1_201626_fgenesh1_pgscaffold_29000108, Nve1_Nve__Nemve1_214579_fgenesh1_pgscaffold_204000003, Nve1_Nve__Nemve1_23524_gw48321, Nve1_Nve__Nemve1_108304_e_gw90161
OG0000000	Nve1	n916	1.0	Terminal	Nve1_Nve__Nemve1_21241_gw147191, Nve1_Nve__Nemve1_52811_gw541501	Nve1_Nve__Nemve1_99869_e_gw54131, Nve1_Nve__Nemve1_201626_fgenesh1_pgscaffold_29000108, Nve1_Nve__Nemve1_214579_fgenesh1_pgscaffold_204000003, Nve1_Nve__Nemve1_23524_gw48321, Nve1_Nve__Nemve1_108304_e_gw90161
OG0000000	Nve1	n917	1.0	Terminal	Nve1_Nve__Nemve1_21241_gw147191	Nve1_Nve__Nemve1_52811_gw541501
OG0000000	Nve1	n918	1.0	Terminal	Nve1_Nve__Nemve1_99869_e_gw54131	Nve1_Nve__Nemve1_201626_fgenesh1_pgscaffold_29000108, Nve1_Nve__Nemve1_214579_fgenesh1_pgscaffold_204000003, Nve1_Nve__Nemve1_23524_gw48321, Nve1_Nve__Nemve1_108304_e_gw90161
OG0000000	Nve1	n919	1.0	Terminal	Nve1_Nve__Nemve1_201626_fgenesh1_pgscaffold_29000108	Nve1_Nve__Nemve1_214579_fgenesh1_pgscaffold_204000003, Nve1_Nve__Nemve1_23524_gw48321, Nve1_Nve__Nemve1_108304_e_gw90161
OG0000000	Nve1	n920	1.0	Terminal	Nve1_Nve__Nemve1_214579_fgenesh1_pgscaffold_204000003, Nve1_Nve__Nemve1_23524_gw48321	Nve1_Nve__Nemve1_108304_e_gw90161
OG0000000	Nve1	n921	1.0	Terminal	Nve1_Nve__Nemve1_214579_fgenesh1_pgscaffold_204000003	Nve1_Nve__Nemve1_23524_gw48321
OG0000000	N3	n922	0.1111111111111111	Non-Terminal	Pbachei2_Pbac_3468535_, Pbachei2_Pbac_3469403_, Pbachei2_Pbac_3475036_, Pbachei2_Pbac_3461036_, Pbachei2_Pbac_3465787_, Pbachei2_Pbac_3464487_, Pbachei2_Pbac_3460737_, Pbachei2_Pbac_3468466_, Pbachei2_Pbac_3460821_, Pbachei2_Pbac_3464162_, Pbachei2_Pbac_3461265_, Pbachei2_Pbac_3463766_, Nve1_Nve__Nemve1_112357_e_gw111181	Nve1_Nve__Nemve1_89609_e_gw22611, Nve1_Nve__Nemve1_179413_estExt_GenewiseH_1C_120237, Nve1_Nve__Nemve1_2515_gw330521, Nve1_Nve__Nemve1_34044_gw27971, Nve1_Nve__Nemve1_121619_e_gw18131, Bflo_jgi|Brafl1|185156|gw.69.162.1, Bflo_jgi|Brafl1|195596|gw.370.42.1, Hum1_Hum_ZNF710, Mle1_Mle_ML154191a, Mle1_Mle_ML054416a, Hum1_Hum_ZFP64
OG0000000	Pbachei2	n924	1.0	Terminal	Pbachei2_Pbac_3468535_, Pbachei2_Pbac_3469403_, Pbachei2_Pbac_3475036_, Pbachei2_Pbac_3461036_, Pbachei2_Pbac_3465787_, Pbachei2_Pbac_3464487_, Pbachei2_Pbac_3460737_, Pbachei2_Pbac_3468466_, Pbachei2_Pbac_3460821_, Pbachei2_Pbac_3464162_	Pbachei2_Pbac_3461265_, Pbachei2_Pbac_3463766_
OG0000000	Pbachei2	n925	1.0	Terminal	Pbachei2_Pbac_3468535_, Pbachei2_Pbac_3469403_, Pbachei2_Pbac_3475036_, Pbachei2_Pbac_3461036_, Pbachei2_Pbac_3465787_, Pbachei2_Pbac_3464487_, Pbachei2_Pbac_3460737_, Pbachei2_Pbac_3468466_	Pbachei2_Pbac_3460821_, Pbachei2_Pbac_3464162_
OG0000000	Pbachei2	n926	1.0	Terminal	Pbachei2_Pbac_3468535_, Pbachei2_Pbac_3469403_, Pbachei2_Pbac_3475036_, Pbachei2_Pbac_3461036_, Pbachei2_Pbac_3465787_	Pbachei2_Pbac_3464487_, Pbachei2_Pbac_3460737_, Pbachei2_Pbac_3468466_
OG0000000	Pbachei2	n927	1.0	Terminal	Pbachei2_Pbac_3468535_, Pbachei2_Pbac_3469403_, Pbachei2_Pbac_3475036_	Pbachei2_Pbac_3461036_, Pbachei2_Pbac_3465787_
OG0000000	Pbachei2	n928	1.0	Terminal	Pbachei2_Pbac_3468535_	Pbachei2_Pbac_3469403_, Pbachei2_Pbac_3475036_
OG0000000	Pbachei2	n929	1.0	Terminal	Pbachei2_Pbac_3469403_	Pbachei2_Pbac_3475036_
OG0000000	Pbachei2	n930	1.0	Terminal	Pbachei2_Pbac_3461036_	Pbachei2_Pbac_3465787_
OG0000000	Pbachei2	n931	1.0	Terminal	Pbachei2_Pbac_3464487_	Pbachei2_Pbac_3460737_, Pbachei2_Pbac_3468466_
OG0000000	Pbachei2	n932	1.0	Terminal	Pbachei2_Pbac_3460737_	Pbachei2_Pbac_3468466_
OG0000000	Pbachei2	n933	1.0	Terminal	Pbachei2_Pbac_3460821_	Pbachei2_Pbac_3464162_
OG0000000	Pbachei2	n934	1.0	Terminal	Pbachei2_Pbac_3461265_	Pbachei2_Pbac_3463766_
OG0000000	Nve1	n936	1.0	Terminal	Nve1_Nve__Nemve1_89609_e_gw22611, Nve1_Nve__Nemve1_179413_estExt_GenewiseH_1C_120237	Nve1_Nve__Nemve1_2515_gw330521, Nve1_Nve__Nemve1_34044_gw27971, Nve1_Nve__Nemve1_121619_e_gw18131
OG0000000	Nve1	n937	1.0	Terminal	Nve1_Nve__Nemve1_89609_e_gw22611	Nve1_Nve__Nemve1_179413_estExt_GenewiseH_1C_120237
OG0000000	Nve1	n938	1.0	Terminal	Nve1_Nve__Nemve1_2515_gw330521, Nve1_Nve__Nemve1_34044_gw27971	Nve1_Nve__Nemve1_121619_e_gw18131
OG0000000	Nve1	n939	1.0	Terminal	Nve1_Nve__Nemve1_2515_gw330521	Nve1_Nve__Nemve1_34044_gw27971
OG0000000	Bflo	n941	1.0	Terminal	Bflo_jgi|Brafl1|185156|gw.69.162.1	Bflo_jgi|Brafl1|195596|gw.370.42.1
OG0000000	N3	n942	0.2222222222222222	Non-Terminal	Hum1_Hum_ZNF710, Mle1_Mle_ML154191a	Mle1_Mle_ML054416a, Hum1_Hum_ZFP64
OG0000000	Bflo	n946	1.0	Terminal	Bflo_jgi|Brafl1|121306|estExt_fgenesh2_pg.C_630101	Bflo_jgi|Brafl1|203262|e_gw.10.89.1
OG0000000	N1	n947	0.18181818181818182	Non-Terminal	Nve1_Nve__Nemve1_92831_e_gw31161, Mle1_Mle_ML00702a, Pbachei2_Pbac_3467221_, Mle1_Mle_ML13048a, Pbachei2_Pbac_3464773_	Sci1_Sci_scpid108289, Mle1_Mle_ML204427a, Hum1_Hum_ZNF202, Hum1_Hum_ZNF500, Hum1_Hum_ZSCAN32, Hum1_Hum_ZNF263, Hum1_Hum_ZSCAN5B, Hum1_Hum_ZNF18, Nve1_Nve__Nemve1_83449_e_gw72911, Nve1_Nve__Nemve1_23405_gw130551, Sal1_Sal_EGD73671
OG0000000	N4	n949	1.0	Non-Terminal	Mle1_Mle_ML00702a, Pbachei2_Pbac_3467221_	Mle1_Mle_ML13048a, Pbachei2_Pbac_3464773_
OG0000000	Hum1	n955	1.0	Terminal	Hum1_Hum_ZNF202, Hum1_Hum_ZNF500, Hum1_Hum_ZSCAN32, Hum1_Hum_ZNF263	Hum1_Hum_ZSCAN5B, Hum1_Hum_ZNF18
OG0000000	Hum1	n956	1.0	Terminal	Hum1_Hum_ZNF202, Hum1_Hum_ZNF500, Hum1_Hum_ZSCAN32	Hum1_Hum_ZNF263
OG0000000	Hum1	n957	1.0	Terminal	Hum1_Hum_ZNF202	Hum1_Hum_ZNF500, Hum1_Hum_ZSCAN32
OG0000000	Hum1	n958	1.0	Terminal	Hum1_Hum_ZNF500	Hum1_Hum_ZSCAN32
OG0000000	Hum1	n959	1.0	Terminal	Hum1_Hum_ZSCAN5B	Hum1_Hum_ZNF18
OG0000000	N1	n960	0.09090909090909091	Non-Terminal	Nve1_Nve__Nemve1_83449_e_gw72911	Nve1_Nve__Nemve1_23405_gw130551, Sal1_Sal_EGD73671
OG0000000	Bflo	n964	1.0	Terminal	Bflo_jgi|Brafl1|229324|e_gw.261.3.1	Bflo_jgi|Brafl1|257465|e_gw.857.4.1
OG0000001	N3	n1	0.2222222222222222	Non-Terminal	Mle1_Mle_ML282535a, Mle1_Mle_ML004440a, Mle1_Mle_ML02641a, Mle1_Mle_ML28022a, Mle1_Mle_ML12366a, Mle1_Mle_ML214310a, Mle1_Mle_ML434317a, Pbachei2_Pbac_3465793_, Pbachei2_Pbac_3470168_, Pbachei2_Pbac_3469147_, Mle1_Mle_ML19046a, Mle1_Mle_ML14392a, Mle1_Mle_ML36935a, Mle1_Mle_ML17061a, Pbachei2_Pbac_3462513_, Mle1_Mle_ML22881a, Mle1_Mle_ML310312a, Pbachei2_Pbac_3464998_, Pbachei2_Pbac_3470403_, Pba…	Mle1_Mle_ML005136a, Nve1_Nve__Nemve1_126498_e_gw232911
OG0000001	N3	n2	0.1111111111111111	Non-Terminal	Mle1_Mle_ML282535a	Mle1_Mle_ML004440a, Mle1_Mle_ML02641a, Mle1_Mle_ML28022a, Mle1_Mle_ML12366a, Mle1_Mle_ML214310a, Mle1_Mle_ML434317a, Pbachei2_Pbac_3465793_, Pbachei2_Pbac_3470168_, Pbachei2_Pbac_3469147_, Mle1_Mle_ML19046a, Mle1_Mle_ML14392a, Mle1_Mle_ML36935a, Mle1_Mle_ML17061a, Pbachei2_Pbac_3462513_, Mle1_Mle_ML22881a, Mle1_Mle_ML310312a, Pbachei2_Pbac_3464998_, Pbachei2_Pbac_3470403_, Pbachei2_Pbac_3462126_,…
OG0000001	N3	n3	0.1111111111111111	Non-Terminal	Mle1_Mle_ML004440a	Mle1_Mle_ML02641a, Mle1_Mle_ML28022a, Mle1_Mle_ML12366a, Mle1_Mle_ML214310a, Mle1_Mle_ML434317a, Pbachei2_Pbac_3465793_, Pbachei2_Pbac_3470168_, Pbachei2_Pbac_3469147_, Mle1_Mle_ML19046a, Mle1_Mle_ML14392a, Mle1_Mle_ML36935a, Mle1_Mle_ML17061a, Pbachei2_Pbac_3462513_, Mle1_Mle_ML22881a, Mle1_Mle_ML310312a, Pbachei2_Pbac_3464998_, Pbachei2_Pbac_3470403_, Pbachei2_Pbac_3462126_, Pbachei2_Pbac_34608…
OG0000001	N3	n4	0.1111111111111111	Non-Terminal	Mle1_Mle_ML02641a, Mle1_Mle_ML28022a, Mle1_Mle_ML12366a, Mle1_Mle_ML214310a, Mle1_Mle_ML434317a	Pbachei2_Pbac_3465793_, Pbachei2_Pbac_3470168_, Pbachei2_Pbac_3469147_, Mle1_Mle_ML19046a, Mle1_Mle_ML14392a, Mle1_Mle_ML36935a, Mle1_Mle_ML17061a, Pbachei2_Pbac_3462513_, Mle1_Mle_ML22881a, Mle1_Mle_ML310312a, Pbachei2_Pbac_3464998_, Pbachei2_Pbac_3470403_, Pbachei2_Pbac_3462126_, Pbachei2_Pbac_3460871_, Pbachei2_Pbac_3462017_, Pbachei2_Pbac_3462420_, Mle1_Mle_ML04661a, Pbachei2_Pbac_3464455_, P…
OG0000001	Mle1	n5	1.0	Terminal	Mle1_Mle_ML02641a, Mle1_Mle_ML28022a	Mle1_Mle_ML12366a, Mle1_Mle_ML214310a, Mle1_Mle_ML434317a
OG0000001	Mle1	n6	1.0	Terminal	Mle1_Mle_ML02641a	Mle1_Mle_ML28022a
OG0000001	Mle1	n7	1.0	Terminal	Mle1_Mle_ML12366a	Mle1_Mle_ML214310a, Mle1_Mle_ML434317a
OG0000001	Mle1	n8	1.0	Terminal	Mle1_Mle_ML214310a	Mle1_Mle_ML434317a
OG0000001	N3	n9	0.2222222222222222	Non-Terminal	Pbachei2_Pbac_3465793_, Pbachei2_Pbac_3470168_, Pbachei2_Pbac_3469147_, Mle1_Mle_ML19046a	Mle1_Mle_ML14392a, Mle1_Mle_ML36935a, Mle1_Mle_ML17061a, Pbachei2_Pbac_3462513_, Mle1_Mle_ML22881a, Mle1_Mle_ML310312a, Pbachei2_Pbac_3464998_, Pbachei2_Pbac_3470403_, Pbachei2_Pbac_3462126_, Pbachei2_Pbac_3460871_, Pbachei2_Pbac_3462017_, Pbachei2_Pbac_3462420_, Mle1_Mle_ML04661a, Pbachei2_Pbac_3464455_, Pbachei2_Pbac_3460598_, Pbachei2_Pbac_3465070_, Pbachei2_Pbac_3461115_, Pbachei2_Pbac_346142…
OG0000001	Pbachei2	n11	1.0	Terminal	Pbachei2_Pbac_3465793_	Pbachei2_Pbac_3470168_, Pbachei2_Pbac_3469147_
OG0000001	Pbachei2	n12	1.0	Terminal	Pbachei2_Pbac_3470168_	Pbachei2_Pbac_3469147_
OG0000001	N3	n13	0.2222222222222222	Non-Terminal	Mle1_Mle_ML14392a, Mle1_Mle_ML36935a, Mle1_Mle_ML17061a, Pbachei2_Pbac_3462513_, Mle1_Mle_ML22881a, Mle1_Mle_ML310312a, Pbachei2_Pbac_3464998_, Pbachei2_Pbac_3470403_, Pbachei2_Pbac_3462126_, Pbachei2_Pbac_3460871_, Pbachei2_Pbac_3462017_, Pbachei2_Pbac_3462420_, Mle1_Mle_ML04661a, Pbachei2_Pbac_3464455_, Pbachei2_Pbac_3460598_, Pbachei2_Pbac_3465070_, Pbachei2_Pbac_3461115_, Pbachei2_Pbac_346142…	Mle1_Mle_ML124911a, Pbachei2_Pbac_3474390_, Mle1_Mle_ML13058a, Pbachei2_Pbac_3467815_, Pbachei2_Pbac_3463016_, Pbachei2_Pbac_3462218_, Mle1_Mle_ML00919a, Mle1_Mle_ML11549a, Mle1_Mle_ML37901a, Pbachei2_Pbac_3469945_, Pbachei2_Pbac_3469496_, Pbachei2_Pbac_3461807_, Mle1_Mle_ML032214a, Eph1_Eph_Em0037g45a, Eph1_Eph_Em0012g233a, Eph1_Eph_Em0015g1252a, Eph1_Eph_Em0597g4a, Eph1_Eph_Em0598g5a, Nve1_Nve_…
OG0000001	N4	n14	1.0	Non-Terminal	Mle1_Mle_ML14392a, Mle1_Mle_ML36935a, Mle1_Mle_ML17061a, Pbachei2_Pbac_3462513_, Mle1_Mle_ML22881a, Mle1_Mle_ML310312a, Pbachei2_Pbac_3464998_, Pbachei2_Pbac_3470403_, Pbachei2_Pbac_3462126_, Pbachei2_Pbac_3460871_, Pbachei2_Pbac_3462017_, Pbachei2_Pbac_3462420_	Mle1_Mle_ML04661a, Pbachei2_Pbac_3464455_, Pbachei2_Pbac_3460598_, Pbachei2_Pbac_3465070_, Pbachei2_Pbac_3461115_, Pbachei2_Pbac_3461423_, Pbachei2_Pbac_3460756_, Pbachei2_Pbac_3468761_, Pbachei2_Pbac_3471143_, Pbachei2_Pbac_3471305_
OG0000001	N4	n15	0.5	Non-Terminal	Mle1_Mle_ML14392a, Mle1_Mle_ML36935a	Mle1_Mle_ML17061a, Pbachei2_Pbac_3462513_, Mle1_Mle_ML22881a, Mle1_Mle_ML310312a, Pbachei2_Pbac_3464998_, Pbachei2_Pbac_3470403_, Pbachei2_Pbac_3462126_, Pbachei2_Pbac_3460871_, Pbachei2_Pbac_3462017_, Pbachei2_Pbac_3462420_
OG0000001	Mle1	n16	1.0	Terminal	Mle1_Mle_ML14392a	Mle1_Mle_ML36935a
OG0000001	N4	n17	0.5	Non-Terminal	Mle1_Mle_ML17061a	Pbachei2_Pbac_3462513_, Mle1_Mle_ML22881a, Mle1_Mle_ML310312a, Pbachei2_Pbac_3464998_, Pbachei2_Pbac_3470403_, Pbachei2_Pbac_3462126_, Pbachei2_Pbac_3460871_, Pbachei2_Pbac_3462017_, Pbachei2_Pbac_3462420_
OG0000001	N4	n18	1.0	Non-Terminal	Pbachei2_Pbac_3462513_, Mle1_Mle_ML22881a	Mle1_Mle_ML310312a, Pbachei2_Pbac_3464998_, Pbachei2_Pbac_3470403_, Pbachei2_Pbac_3462126_, Pbachei2_Pbac_3460871_, Pbachei2_Pbac_3462017_, Pbachei2_Pbac_3462420_
OG0000001	Pbachei2	n21	1.0	Terminal	Pbachei2_Pbac_3464998_, Pbachei2_Pbac_3470403_	Pbachei2_Pbac_3462126_, Pbachei2_Pbac_3460871_, Pbachei2_Pbac_3462017_, Pbachei2_Pbac_3462420_
OG0000001	Pbachei2	n22	1.0	Terminal	Pbachei2_Pbac_3464998_	Pbachei2_Pbac_3470403_
OG0000001	Pbachei2	n23	1.0	Terminal	Pbachei2_Pbac_3462126_	Pbachei2_Pbac_3460871_, Pbachei2_Pbac_3462017_, Pbachei2_Pbac_3462420_
OG0000001	Pbachei2	n24	1.0	Terminal	Pbachei2_Pbac_3460871_	Pbachei2_Pbac_3462017_, Pbachei2_Pbac_3462420_
OG0000001	Pbachei2	n25	1.0	Terminal	Pbachei2_Pbac_3462017_	Pbachei2_Pbac_3462420_
OG0000001	Pbachei2	n27	1.0	Terminal	Pbachei2_Pbac_3464455_, Pbachei2_Pbac_3460598_, Pbachei2_Pbac_3465070_, Pbachei2_Pbac_3461115_, Pbachei2_Pbac_3461423_, Pbachei2_Pbac_3460756_, Pbachei2_Pbac_3468761_, Pbachei2_Pbac_3471143_	Pbachei2_Pbac_3471305_
OG0000001	Pbachei2	n28	1.0	Terminal	Pbachei2_Pbac_3464455_, Pbachei2_Pbac_3460598_, Pbachei2_Pbac_3465070_	Pbachei2_Pbac_3461115_, Pbachei2_Pbac_3461423_, Pbachei2_Pbac_3460756_, Pbachei2_Pbac_3468761_, Pbachei2_Pbac_3471143_
OG0000001	Pbachei2	n29	1.0	Terminal	Pbachei2_Pbac_3464455_	Pbachei2_Pbac_3460598_, Pbachei2_Pbac_3465070_
OG0000001	Pbachei2	n30	1.0	Terminal	Pbachei2_Pbac_3460598_	Pbachei2_Pbac_3465070_
OG0000001	Pbachei2	n31	1.0	Terminal	Pbachei2_Pbac_3461115_, Pbachei2_Pbac_3461423_, Pbachei2_Pbac_3460756_, Pbachei2_Pbac_3468761_	Pbachei2_Pbac_3471143_
OG0000001	Pbachei2	n32	1.0	Terminal	Pbachei2_Pbac_3461115_	Pbachei2_Pbac_3461423_, Pbachei2_Pbac_3460756_, Pbachei2_Pbac_3468761_
OG0000001	Pbachei2	n33	1.0	Terminal	Pbachei2_Pbac_3461423_	Pbachei2_Pbac_3460756_, Pbachei2_Pbac_3468761_
OG0000001	Pbachei2	n34	1.0	Terminal	Pbachei2_Pbac_3460756_	Pbachei2_Pbac_3468761_
OG0000001	N3	n35	0.1111111111111111	Non-Terminal	Mle1_Mle_ML124911a	Pbachei2_Pbac_3474390_, Mle1_Mle_ML13058a, Pbachei2_Pbac_3467815_, Pbachei2_Pbac_3463016_, Pbachei2_Pbac_3462218_, Mle1_Mle_ML00919a, Mle1_Mle_ML11549a, Mle1_Mle_ML37901a, Pbachei2_Pbac_3469945_, Pbachei2_Pbac_3469496_, Pbachei2_Pbac_3461807_, Mle1_Mle_ML032214a, Eph1_Eph_Em0037g45a, Eph1_Eph_Em0012g233a, Eph1_Eph_Em0015g1252a, Eph1_Eph_Em0597g4a, Eph1_Eph_Em0598g5a, Nve1_Nve__Nemve1_91296_e_gw26…
OG0000001	N3	n36	0.2222222222222222	Non-Terminal	Pbachei2_Pbac_3474390_, Mle1_Mle_ML13058a	Pbachei2_Pbac_3467815_, Pbachei2_Pbac_3463016_, Pbachei2_Pbac_3462218_, Mle1_Mle_ML00919a, Mle1_Mle_ML11549a, Mle1_Mle_ML37901a, Pbachei2_Pbac_3469945_, Pbachei2_Pbac_3469496_, Pbachei2_Pbac_3461807_, Mle1_Mle_ML032214a, Eph1_Eph_Em0037g45a, Eph1_Eph_Em0012g233a, Eph1_Eph_Em0015g1252a, Eph1_Eph_Em0597g4a, Eph1_Eph_Em0598g5a, Nve1_Nve__Nemve1_91296_e_gw262781, Pbachei2_Pbac_3466353_, Pbachei2_Pbac…
OG0000001	N3	n38	0.1111111111111111	Non-Terminal	Pbachei2_Pbac_3467815_	Pbachei2_Pbac_3463016_, Pbachei2_Pbac_3462218_, Mle1_Mle_ML00919a, Mle1_Mle_ML11549a, Mle1_Mle_ML37901a, Pbachei2_Pbac_3469945_, Pbachei2_Pbac_3469496_, Pbachei2_Pbac_3461807_, Mle1_Mle_ML032214a, Eph1_Eph_Em0037g45a, Eph1_Eph_Em0012g233a, Eph1_Eph_Em0015g1252a, Eph1_Eph_Em0597g4a, Eph1_Eph_Em0598g5a, Nve1_Nve__Nemve1_91296_e_gw262781, Pbachei2_Pbac_3466353_, Pbachei2_Pbac_3475337_, Bflo_jgi|Braf…
OG0000001	N3	n39	0.2222222222222222	Non-Terminal	Pbachei2_Pbac_3463016_, Pbachei2_Pbac_3462218_, Mle1_Mle_ML00919a, Mle1_Mle_ML11549a, Mle1_Mle_ML37901a	Pbachei2_Pbac_3469945_, Pbachei2_Pbac_3469496_, Pbachei2_Pbac_3461807_, Mle1_Mle_ML032214a, Eph1_Eph_Em0037g45a, Eph1_Eph_Em0012g233a, Eph1_Eph_Em0015g1252a, Eph1_Eph_Em0597g4a, Eph1_Eph_Em0598g5a, Nve1_Nve__Nemve1_91296_e_gw262781, Pbachei2_Pbac_3466353_, Pbachei2_Pbac_3475337_, Bflo_jgi|Brafl1|259363|e_gw.2638.1.1, aqu1_Aqu_Aqu2_1_32985_001, Twi1_Twi_Twilhelma_g582_t1, Twi1_Twi_Twilhelma_g14004…
OG0000001	Pbachei2	n41	1.0	Terminal	Pbachei2_Pbac_3463016_	Pbachei2_Pbac_3462218_
OG0000001	Mle1	n42	1.0	Terminal	Mle1_Mle_ML00919a, Mle1_Mle_ML11549a	Mle1_Mle_ML37901a
OG0000001	Mle1	n43	1.0	Terminal	Mle1_Mle_ML00919a	Mle1_Mle_ML11549a
OG0000001	N3	n44	0.4444444444444444	Non-Terminal	Pbachei2_Pbac_3469945_, Pbachei2_Pbac_3469496_, Pbachei2_Pbac_3461807_, Mle1_Mle_ML032214a, Eph1_Eph_Em0037g45a, Eph1_Eph_Em0012g233a, Eph1_Eph_Em0015g1252a, Eph1_Eph_Em0597g4a, Eph1_Eph_Em0598g5a, Nve1_Nve__Nemve1_91296_e_gw262781, Pbachei2_Pbac_3466353_, Pbachei2_Pbac_3475337_, Bflo_jgi|Brafl1|259363|e_gw.2638.1.1, aqu1_Aqu_Aqu2_1_32985_001, Twi1_Twi_Twilhelma_g582_t1, Twi1_Twi_Twilhelma_g14004…	Pbachei2_Pbac_3465056_, Pbachei2_Pbac_3470557_, Mle1_Mle_ML01862a, Mle1_Mle_ML32222a, Mle1_Mle_ML44201a, Mle1_Mle_ML05621a, Mle1_Mle_ML00302a, Mle1_Mle_ML02382a, Mle1_Mle_ML13057a, Mle1_Mle_ML002621a, Mle1_Mle_ML252811a, Mle1_Mle_ML38071a, Mle1_Mle_ML00945a, Mle1_Mle_ML279821a, Mle1_Mle_ML31951a, Pbachei2_Pbac_3465112_, Mle1_Mle_ML059821a, Mle1_Mle_ML104621a, Mle1_Mle_ML16941a, Mle1_Mle_ML20421a,…
OG0000001	N3	n45	0.2222222222222222	Non-Terminal	Pbachei2_Pbac_3469945_, Pbachei2_Pbac_3469496_, Pbachei2_Pbac_3461807_, Mle1_Mle_ML032214a, Eph1_Eph_Em0037g45a, Eph1_Eph_Em0012g233a, Eph1_Eph_Em0015g1252a, Eph1_Eph_Em0597g4a, Eph1_Eph_Em0598g5a, Nve1_Nve__Nemve1_91296_e_gw262781, Pbachei2_Pbac_3466353_, Pbachei2_Pbac_3475337_, Bflo_jgi|Brafl1|259363|e_gw.2638.1.1, aqu1_Aqu_Aqu2_1_32985_001, Twi1_Twi_Twilhelma_g582_t1, Twi1_Twi_Twilhelma_g14004…	Pbachei2_Pbac_3461733_, Pbachei2_Pbac_3468788_, Pbachei2_Pbac_3461329_, Pbachei2_Pbac_3461683_, Pbachei2_Pbac_3463277_, Pbachei2_Pbac_3465055_, Pbachei2_Pbac_3466881_, Pbachei2_Pbac_3465038_, Pbachei2_Pbac_3469141_, Pbachei2_Pbac_3461249_, Pbachei2_Pbac_3473679_, Mle1_Mle_ML056924a, Mle1_Mle_ML21882a, Mle1_Mle_ML10216a, Mle1_Mle_ML03461a, Mle1_Mle_ML00633a, Mle1_Mle_ML138319a, Mle1_Mle_ML10104a, …
OG0000001	N3	n46	0.2222222222222222	Non-Terminal	Pbachei2_Pbac_3469945_, Pbachei2_Pbac_3469496_, Pbachei2_Pbac_3461807_, Mle1_Mle_ML032214a, Eph1_Eph_Em0037g45a, Eph1_Eph_Em0012g233a, Eph1_Eph_Em0015g1252a, Eph1_Eph_Em0597g4a, Eph1_Eph_Em0598g5a, Nve1_Nve__Nemve1_91296_e_gw262781, Pbachei2_Pbac_3466353_, Pbachei2_Pbac_3475337_, Bflo_jgi|Brafl1|259363|e_gw.2638.1.1, aqu1_Aqu_Aqu2_1_32985_001, Twi1_Twi_Twilhelma_g582_t1, Twi1_Twi_Twilhelma_g14004…	Twi1_Twi_Twilhelma_g3561_t1, Pbachei2_Pbac_3460534_, Pbachei2_Pbac_3460780_, Pbachei2_Pbac_3473771_, Pbachei2_Pbac_3460339_, Pbachei2_Pbac_3462986_, Pbachei2_Pbac_3471288_, Pbachei2_Pbac_3479499_, Pbachei2_Pbac_3464778_, Pbachei2_Pbac_3463618_, Pbachei2_Pbac_3473729_
OG0000001	N3	n47	0.1111111111111111	Non-Terminal	Pbachei2_Pbac_3469945_, Pbachei2_Pbac_3469496_	Pbachei2_Pbac_3461807_, Mle1_Mle_ML032214a, Eph1_Eph_Em0037g45a, Eph1_Eph_Em0012g233a, Eph1_Eph_Em0015g1252a, Eph1_Eph_Em0597g4a, Eph1_Eph_Em0598g5a, Nve1_Nve__Nemve1_91296_e_gw262781, Pbachei2_Pbac_3466353_, Pbachei2_Pbac_3475337_, Bflo_jgi|Brafl1|259363|e_gw.2638.1.1, aqu1_Aqu_Aqu2_1_32985_001, Twi1_Twi_Twilhelma_g582_t1, Twi1_Twi_Twilhelma_g14004_t1, Mle1_Mle_ML096918a, Nve1_Nve__Nemve1_46072_…
OG0000001	Pbachei2	n48	1.0	Terminal	Pbachei2_Pbac_3469945_	Pbachei2_Pbac_3469496_
OG0000001	N3	n49	0.3333333333333333	Non-Terminal	Pbachei2_Pbac_3461807_, Mle1_Mle_ML032214a, Eph1_Eph_Em0037g45a, Eph1_Eph_Em0012g233a, Eph1_Eph_Em0015g1252a, Eph1_Eph_Em0597g4a, Eph1_Eph_Em0598g5a	Nve1_Nve__Nemve1_91296_e_gw262781, Pbachei2_Pbac_3466353_, Pbachei2_Pbac_3475337_, Bflo_jgi|Brafl1|259363|e_gw.2638.1.1, aqu1_Aqu_Aqu2_1_32985_001, Twi1_Twi_Twilhelma_g582_t1, Twi1_Twi_Twilhelma_g14004_t1, Mle1_Mle_ML096918a, Nve1_Nve__Nemve1_46072_gw61311, aqu1_Aqu_Aqu2_1_10887_001, Pbachei2_Pbac_3462887_, Mle1_Mle_ML01632a, Mle1_Mle_ML21901a, Mle1_Mle_ML01031a, Nve1_Nve__Nemve1_218164_fgenesh1_…
OG0000001	Eph1	n52	1.0	Terminal	Eph1_Eph_Em0037g45a	Eph1_Eph_Em0012g233a, Eph1_Eph_Em0015g1252a, Eph1_Eph_Em0597g4a, Eph1_Eph_Em0598g5a
OG0000001	Eph1	n53	1.0	Terminal	Eph1_Eph_Em0012g233a	Eph1_Eph_Em0015g1252a, Eph1_Eph_Em0597g4a, Eph1_Eph_Em0598g5a
OG0000001	N3	n55	0.2222222222222222	Non-Terminal	Nve1_Nve__Nemve1_91296_e_gw262781, Pbachei2_Pbac_3466353_, Pbachei2_Pbac_3475337_	Bflo_jgi|Brafl1|259363|e_gw.2638.1.1, aqu1_Aqu_Aqu2_1_32985_001, Twi1_Twi_Twilhelma_g582_t1, Twi1_Twi_Twilhelma_g14004_t1, Mle1_Mle_ML096918a, Nve1_Nve__Nemve1_46072_gw61311, aqu1_Aqu_Aqu2_1_10887_001, Pbachei2_Pbac_3462887_, Mle1_Mle_ML01632a, Mle1_Mle_ML21901a, Mle1_Mle_ML01031a, Nve1_Nve__Nemve1_218164_fgenesh1_pgscaffold_333000009, Pbachei2_Pbac_3463652_, Nve1_Nve__Nemve1_209478_fgenesh1_pgsc…
OG0000001	Pbachei2	n57	1.0	Terminal	Pbachei2_Pbac_3466353_	Pbachei2_Pbac_3475337_
OG0000001	N3	n58	0.4444444444444444	Non-Terminal	Bflo_jgi|Brafl1|259363|e_gw.2638.1.1, aqu1_Aqu_Aqu2_1_32985_001, Twi1_Twi_Twilhelma_g582_t1, Twi1_Twi_Twilhelma_g14004_t1, Mle1_Mle_ML096918a	Nve1_Nve__Nemve1_46072_gw61311, aqu1_Aqu_Aqu2_1_10887_001, Pbachei2_Pbac_3462887_, Mle1_Mle_ML01632a, Mle1_Mle_ML21901a, Mle1_Mle_ML01031a, Nve1_Nve__Nemve1_218164_fgenesh1_pgscaffold_333000009, Pbachei2_Pbac_3463652_, Nve1_Nve__Nemve1_209478_fgenesh1_pgscaffold_106000062, Sci1_Sci_scpid42947, Mle1_Mle_ML274612a, Pbachei2_Pbac_3468820_, Pbachei2_Pbac_3471954_, Nve1_Nve__Nemve1_57281_gw176961, Nve…
OG0000001	Twi1	n62	1.0	Terminal	Twi1_Twi_Twilhelma_g582_t1	Twi1_Twi_Twilhelma_g14004_t1
OG0000001	N3	n63	0.6666666666666666	Non-Terminal	Nve1_Nve__Nemve1_46072_gw61311, aqu1_Aqu_Aqu2_1_10887_001, Pbachei2_Pbac_3462887_, Mle1_Mle_ML01632a, Mle1_Mle_ML21901a, Mle1_Mle_ML01031a, Nve1_Nve__Nemve1_218164_fgenesh1_pgscaffold_333000009, Pbachei2_Pbac_3463652_, Nve1_Nve__Nemve1_209478_fgenesh1_pgscaffold_106000062, Sci1_Sci_scpid42947, Mle1_Mle_ML274612a, Pbachei2_Pbac_3468820_, Pbachei2_Pbac_3471954_, Nve1_Nve__Nemve1_57281_gw176961, Nve…	Nve1_Nve__Nemve1_48404_gw470111, aqu1_Aqu_Aqu2_1_16593_001, aqu1_Aqu_Aqu2_1_34054_001, Twi1_Twi_Twilhelma_g6677_t1, Twi1_Twi_Twilhelma_g16654_t1, Sci1_Sci_scpid96053, Eph1_Eph_Em0007g1131a, Mle1_Mle_ML17729a, Mle1_Mle_ML09793a, Mle1_Mle_ML002240a, Mle1_Mle_ML002239a, Mle1_Mle_ML002237a, Mle1_Mle_ML002241a, Eph1_Eph_Em0005g1093a, Mle1_Mle_ML13281a, Pbachei2_Pbac_3479363_, Sci1_Sci_scpid85957
OG0000001	N3	n64	0.6666666666666666	Non-Terminal	Nve1_Nve__Nemve1_46072_gw61311, aqu1_Aqu_Aqu2_1_10887_001, Pbachei2_Pbac_3462887_, Mle1_Mle_ML01632a, Mle1_Mle_ML21901a, Mle1_Mle_ML01031a, Nve1_Nve__Nemve1_218164_fgenesh1_pgscaffold_333000009, Pbachei2_Pbac_3463652_, Nve1_Nve__Nemve1_209478_fgenesh1_pgscaffold_106000062, Sci1_Sci_scpid42947, Mle1_Mle_ML274612a, Pbachei2_Pbac_3468820_, Pbachei2_Pbac_3471954_, Nve1_Nve__Nemve1_57281_gw176961, Nve…	aqu1_Aqu_Aqu2_1_07935_001, aqu1_Aqu_Aqu2_1_12072_001, Nve1_Nve__Nemve1_46205_gw248441, aqu1_Aqu_Aqu2_1_34676_001, aqu1_Aqu_Aqu2_1_05298_001, aqu1_Aqu_Aqu2_1_37848_001, aqu1_Aqu_Aqu2_1_00527_001, aqu1_Aqu_Aqu2_1_05849_001, aqu1_Aqu_Aqu2_1_21362_001, aqu1_Aqu_Aqu2_1_42988_001, aqu1_Aqu_Aqu2_1_13558_001, aqu1_Aqu_Aqu2_1_44318_001, aqu1_Aqu_Aqu2_1_15489_001, aqu1_Aqu_Aqu2_1_33870_001, aqu1_Aqu_Aqu2_1…
OG0000001	N3	n65	0.1111111111111111	Non-Terminal	Nve1_Nve__Nemve1_46072_gw61311	aqu1_Aqu_Aqu2_1_10887_001, Pbachei2_Pbac_3462887_, Mle1_Mle_ML01632a, Mle1_Mle_ML21901a, Mle1_Mle_ML01031a, Nve1_Nve__Nemve1_218164_fgenesh1_pgscaffold_333000009, Pbachei2_Pbac_3463652_, Nve1_Nve__Nemve1_209478_fgenesh1_pgscaffold_106000062, Sci1_Sci_scpid42947, Mle1_Mle_ML274612a, Pbachei2_Pbac_3468820_, Pbachei2_Pbac_3471954_, Nve1_Nve__Nemve1_57281_gw176961, Nve1_Nve__Nemve1_131160_e_gw291251,…
OG0000001	N3	n66	0.3333333333333333	Non-Terminal	aqu1_Aqu_Aqu2_1_10887_001, Pbachei2_Pbac_3462887_, Mle1_Mle_ML01632a, Mle1_Mle_ML21901a, Mle1_Mle_ML01031a, Nve1_Nve__Nemve1_218164_fgenesh1_pgscaffold_333000009, Pbachei2_Pbac_3463652_, Nve1_Nve__Nemve1_209478_fgenesh1_pgscaffold_106000062, Sci1_Sci_scpid42947, Mle1_Mle_ML274612a, Pbachei2_Pbac_3468820_, Pbachei2_Pbac_3471954_, Nve1_Nve__Nemve1_57281_gw176961, Nve1_Nve__Nemve1_131160_e_gw291251,…	Pbachei2_Pbac_3467016_, Mle1_Mle_ML08322a, Mle1_Mle_ML359310a, Mle1_Mle_ML009110a, Mle1_Mle_ML01022a, Pbachei2_Pbac_3462432_, Mle1_Mle_ML11829a, Mle1_Mle_ML17019a, Twi1_Twi_Twilhelma_g14652_t1, Nve1_Nve__Nemve1_6048_gw420341, Nve1_Nve__Nemve1_112546_e_gw1121371
OG0000001	N3	n67	0.3333333333333333	Non-Terminal	aqu1_Aqu_Aqu2_1_10887_001, Pbachei2_Pbac_3462887_, Mle1_Mle_ML01632a, Mle1_Mle_ML21901a, Mle1_Mle_ML01031a, Nve1_Nve__Nemve1_218164_fgenesh1_pgscaffold_333000009, Pbachei2_Pbac_3463652_, Nve1_Nve__Nemve1_209478_fgenesh1_pgscaffold_106000062, Sci1_Sci_scpid42947	Mle1_Mle_ML274612a, Pbachei2_Pbac_3468820_, Pbachei2_Pbac_3471954_, Nve1_Nve__Nemve1_57281_gw176961, Nve1_Nve__Nemve1_131160_e_gw291251, Mle1_Mle_ML13171a, Mle1_Mle_ML03462a, Mle1_Mle_ML43211a, Nve1_Nve__Nemve1_118043_e_gw1501041
OG0000001	N3	n68	0.1111111111111111	Non-Terminal	aqu1_Aqu_Aqu2_1_10887_001, Pbachei2_Pbac_3462887_, Mle1_Mle_ML01632a, Mle1_Mle_ML21901a, Mle1_Mle_ML01031a, Nve1_Nve__Nemve1_218164_fgenesh1_pgscaffold_333000009, Pbachei2_Pbac_3463652_	Nve1_Nve__Nemve1_209478_fgenesh1_pgscaffold_106000062, Sci1_Sci_scpid42947
OG0000001	N3	n70	0.2222222222222222	Non-Terminal	Pbachei2_Pbac_3462887_, Mle1_Mle_ML01632a, Mle1_Mle_ML21901a	Mle1_Mle_ML01031a, Nve1_Nve__Nemve1_218164_fgenesh1_pgscaffold_333000009, Pbachei2_Pbac_3463652_
OG0000001	Mle1	n72	1.0	Terminal	Mle1_Mle_ML01632a	Mle1_Mle_ML21901a
OG0000001	N3	n76	0.2222222222222222	Non-Terminal	Mle1_Mle_ML274612a, Pbachei2_Pbac_3468820_	Pbachei2_Pbac_3471954_, Nve1_Nve__Nemve1_57281_gw176961, Nve1_Nve__Nemve1_131160_e_gw291251, Mle1_Mle_ML13171a, Mle1_Mle_ML03462a, Mle1_Mle_ML43211a, Nve1_Nve__Nemve1_118043_e_gw1501041
OG0000001	N3	n79	0.1111111111111111	Non-Terminal	Nve1_Nve__Nemve1_57281_gw176961, Nve1_Nve__Nemve1_131160_e_gw291251, Mle1_Mle_ML13171a, Mle1_Mle_ML03462a, Mle1_Mle_ML43211a	Nve1_Nve__Nemve1_118043_e_gw1501041
OG0000001	Nve1	n81	1.0	Terminal	Nve1_Nve__Nemve1_57281_gw176961	Nve1_Nve__Nemve1_131160_e_gw291251
OG0000001	Mle1	n82	1.0	Terminal	Mle1_Mle_ML13171a	Mle1_Mle_ML03462a, Mle1_Mle_ML43211a
OG0000001	Mle1	n83	1.0	Terminal	Mle1_Mle_ML03462a	Mle1_Mle_ML43211a
OG0000001	N3	n84	0.2222222222222222	Non-Terminal	Pbachei2_Pbac_3467016_, Mle1_Mle_ML08322a, Mle1_Mle_ML359310a, Mle1_Mle_ML009110a, Mle1_Mle_ML01022a	Pbachei2_Pbac_3462432_, Mle1_Mle_ML11829a, Mle1_Mle_ML17019a, Twi1_Twi_Twilhelma_g14652_t1, Nve1_Nve__Nemve1_6048_gw420341, Nve1_Nve__Nemve1_112546_e_gw1121371
OG0000001	Mle1	n86	1.0	Terminal	Mle1_Mle_ML08322a, Mle1_Mle_ML359310a	Mle1_Mle_ML009110a, Mle1_Mle_ML01022a
OG0000001	Mle1	n87	1.0	Terminal	Mle1_Mle_ML08322a	Mle1_Mle_ML359310a
OG0000001	Mle1	n88	1.0	Terminal	Mle1_Mle_ML009110a	Mle1_Mle_ML01022a
OG0000001	Mle1	n91	1.0	Terminal	Mle1_Mle_ML11829a	Mle1_Mle_ML17019a
OG0000001	Nve1	n93	1.0	Terminal	Nve1_Nve__Nemve1_6048_gw420341	Nve1_Nve__Nemve1_112546_e_gw1121371
OG0000001	N3	n94	0.3333333333333333	Non-Terminal	aqu1_Aqu_Aqu2_1_07935_001, aqu1_Aqu_Aqu2_1_12072_001, Nve1_Nve__Nemve1_46205_gw248441, aqu1_Aqu_Aqu2_1_34676_001, aqu1_Aqu_Aqu2_1_05298_001, aqu1_Aqu_Aqu2_1_37848_001, aqu1_Aqu_Aqu2_1_00527_001, aqu1_Aqu_Aqu2_1_05849_001, aqu1_Aqu_Aqu2_1_21362_001, aqu1_Aqu_Aqu2_1_42988_001, aqu1_Aqu_Aqu2_1_13558_001, aqu1_Aqu_Aqu2_1_44318_001, aqu1_Aqu_Aqu2_1_15489_001, aqu1_Aqu_Aqu2_1_33870_001, aqu1_Aqu_Aqu2_1…	Mle1_Mle_ML013414a, Mle1_Mle_ML42221a, Mle1_Mle_ML06468a, Mle1_Mle_ML14581a, Mle1_Mle_ML002235a, Mle1_Mle_ML09662a, Mle1_Mle_ML38781a, Nve1_Nve__Nemve1_150108_e_gw329531, Nve1_Nve__Nemve1_154930_e_gw795411, Mle1_Mle_ML00662a, Mle1_Mle_ML033219a, Mle1_Mle_ML04602a, Mle1_Mle_ML12844a, Mle1_Mle_ML06748a, Mle1_Mle_ML12752a, Mle1_Mle_ML23314a, Mle1_Mle_ML39111a, Mle1_Mle_ML27895a, Mle1_Mle_ML46271a, M…
OG0000001	N3	n95	0.5555555555555556	Non-Terminal	aqu1_Aqu_Aqu2_1_07935_001, aqu1_Aqu_Aqu2_1_12072_001, Nve1_Nve__Nemve1_46205_gw248441, aqu1_Aqu_Aqu2_1_34676_001, aqu1_Aqu_Aqu2_1_05298_001, aqu1_Aqu_Aqu2_1_37848_001, aqu1_Aqu_Aqu2_1_00527_001, aqu1_Aqu_Aqu2_1_05849_001, aqu1_Aqu_Aqu2_1_21362_001, aqu1_Aqu_Aqu2_1_42988_001, aqu1_Aqu_Aqu2_1_13558_001, aqu1_Aqu_Aqu2_1_44318_001, aqu1_Aqu_Aqu2_1_15489_001, aqu1_Aqu_Aqu2_1_33870_001, aqu1_Aqu_Aqu2_1…	Sci1_Sci_scpid73920, Twi1_Twi_Twilhelma_g16285_t1, Twi1_Twi_Twilhelma_g15783_t1, Twi1_Twi_Twilhelma_g24821_t1, Twi1_Twi_Twilhelma_g25770_t1, Twi1_Twi_Twilhelma_g2909_t1, Twi1_Twi_Twilhelma_g14378_t1, Twi1_Twi_Twilhelma_g20622_t1, Twi1_Twi_Twilhelma_g7353_t1, Twi1_Twi_Twilhelma_g15437_t1, Twi1_Twi_Twilhelma_g23978_t1, Twi1_Twi_Twilhelma_g1997_t1, Twi1_Twi_Twilhelma_g4694_t1, Twi1_Twi_Twilhelma_g16…
OG0000001	N3	n96	0.5555555555555556	Non-Terminal	aqu1_Aqu_Aqu2_1_07935_001, aqu1_Aqu_Aqu2_1_12072_001, Nve1_Nve__Nemve1_46205_gw248441, aqu1_Aqu_Aqu2_1_34676_001, aqu1_Aqu_Aqu2_1_05298_001, aqu1_Aqu_Aqu2_1_37848_001, aqu1_Aqu_Aqu2_1_00527_001, aqu1_Aqu_Aqu2_1_05849_001, aqu1_Aqu_Aqu2_1_21362_001, aqu1_Aqu_Aqu2_1_42988_001, aqu1_Aqu_Aqu2_1_13558_001, aqu1_Aqu_Aqu2_1_44318_001, aqu1_Aqu_Aqu2_1_15489_001, aqu1_Aqu_Aqu2_1_33870_001, aqu1_Aqu_Aqu2_1…	Mle1_Mle_ML086419a, Pbachei2_Pbac_3460632_, Nve1_Nve__Nemve1_117029_e_gw143561, Nve1_Nve__Nemve1_53391_gw802501, Nve1_Nve__Nemve1_53409_gw196871, Nve1_Nve__Nemve1_54187_gw184581, Nve1_Nve__Nemve1_211767_fgenesh1_pgscaffold_143000044, Nve1_Nve__Nemve1_46185_gw186921, Nve1_Nve__Nemve1_197680_fgenesh1_pgscaffold_6000193, Nve1_Nve__Nemve1_91800_e_gw282631, Nve1_Nve__Nemve1_53427_gw462331, Nve1_Nve__N…
OG0000001	N3	n97	0.1111111111111111	Non-Terminal	aqu1_Aqu_Aqu2_1_07935_001, aqu1_Aqu_Aqu2_1_12072_001, Nve1_Nve__Nemve1_46205_gw248441, aqu1_Aqu_Aqu2_1_34676_001, aqu1_Aqu_Aqu2_1_05298_001, aqu1_Aqu_Aqu2_1_37848_001, aqu1_Aqu_Aqu2_1_00527_001, aqu1_Aqu_Aqu2_1_05849_001, aqu1_Aqu_Aqu2_1_21362_001, aqu1_Aqu_Aqu2_1_42988_001, aqu1_Aqu_Aqu2_1_13558_001, aqu1_Aqu_Aqu2_1_44318_001, aqu1_Aqu_Aqu2_1_15489_001, aqu1_Aqu_Aqu2_1_33870_001, aqu1_Aqu_Aqu2_1…	aqu1_Aqu_Aqu2_1_34970_001
OG0000001	N3	n98	0.1111111111111111	Non-Terminal	aqu1_Aqu_Aqu2_1_07935_001, aqu1_Aqu_Aqu2_1_12072_001	Nve1_Nve__Nemve1_46205_gw248441, aqu1_Aqu_Aqu2_1_34676_001, aqu1_Aqu_Aqu2_1_05298_001, aqu1_Aqu_Aqu2_1_37848_001, aqu1_Aqu_Aqu2_1_00527_001, aqu1_Aqu_Aqu2_1_05849_001, aqu1_Aqu_Aqu2_1_21362_001, aqu1_Aqu_Aqu2_1_42988_001, aqu1_Aqu_Aqu2_1_13558_001, aqu1_Aqu_Aqu2_1_44318_001, aqu1_Aqu_Aqu2_1_15489_001, aqu1_Aqu_Aqu2_1_33870_001, aqu1_Aqu_Aqu2_1_07099_001, aqu1_Aqu_Aqu2_1_28399_001, aqu1_Aqu_Aqu2_1…
OG0000001	aqu1	n99	1.0	Terminal	aqu1_Aqu_Aqu2_1_07935_001	aqu1_Aqu_Aqu2_1_12072_001
OG0000001	N3	n100	0.4444444444444444	Non-Terminal	Nve1_Nve__Nemve1_46205_gw248441, aqu1_Aqu_Aqu2_1_34676_001, aqu1_Aqu_Aqu2_1_05298_001, aqu1_Aqu_Aqu2_1_37848_001, aqu1_Aqu_Aqu2_1_00527_001, aqu1_Aqu_Aqu2_1_05849_001, aqu1_Aqu_Aqu2_1_21362_001, aqu1_Aqu_Aqu2_1_42988_001, aqu1_Aqu_Aqu2_1_13558_001, aqu1_Aqu_Aqu2_1_44318_001, aqu1_Aqu_Aqu2_1_15489_001, aqu1_Aqu_Aqu2_1_33870_001, aqu1_Aqu_Aqu2_1_07099_001, aqu1_Aqu_Aqu2_1_28399_001, aqu1_Aqu_Aqu2_1…	aqu1_Aqu_Aqu2_1_11706_001, Twi1_Twi_Twilhelma_g16989_t1, Twi1_Twi_Twilhelma_g10815_t1, Twi1_Twi_Twilhelma_g26710_t1, Twi1_Twi_Twilhelma_g16828_t1, Twi1_Twi_Twilhelma_g16828_t2, aqu1_Aqu_Aqu2_1_21031_001, Twi1_Twi_Twilhelma_g17047_t1, Twi1_Twi_Twilhelma_g17047_t2, Twi1_Twi_Twilhelma_g4989_t1, Twi1_Twi_Twilhelma_g24776_t1, Twi1_Twi_Twilhelma_g13272_t1, Twi1_Twi_Twilhelma_g3416_t1, Twi1_Twi_Twilhelm…
OG0000001	N3	n101	0.4444444444444444	Non-Terminal	Nve1_Nve__Nemve1_46205_gw248441, aqu1_Aqu_Aqu2_1_34676_001, aqu1_Aqu_Aqu2_1_05298_001, aqu1_Aqu_Aqu2_1_37848_001, aqu1_Aqu_Aqu2_1_00527_001, aqu1_Aqu_Aqu2_1_05849_001, aqu1_Aqu_Aqu2_1_21362_001, aqu1_Aqu_Aqu2_1_42988_001, aqu1_Aqu_Aqu2_1_13558_001, aqu1_Aqu_Aqu2_1_44318_001, aqu1_Aqu_Aqu2_1_15489_001, aqu1_Aqu_Aqu2_1_33870_001, aqu1_Aqu_Aqu2_1_07099_001, aqu1_Aqu_Aqu2_1_28399_001, aqu1_Aqu_Aqu2_1…	Nve1_Nve__Nemve1_47567_gw671131, aqu1_Aqu_Aqu2_1_34055_001, Twi1_Twi_Twilhelma_g14033_t1, Twi1_Twi_Twilhelma_g13512_t1, Twi1_Twi_Twilhelma_g1769_t1, Twi1_Twi_Twilhelma_g1769_t2, Pbachei2_Pbac_3464554_, aqu1_Aqu_Aqu2_1_16285_001, aqu1_Aqu_Aqu2_1_38220_001, aqu1_Aqu_Aqu2_1_32069_001, aqu1_Aqu_Aqu2_1_14070_001, aqu1_Aqu_Aqu2_1_42372_001, aqu1_Aqu_Aqu2_1_20451_001, aqu1_Aqu_Aqu2_1_19088_001, aqu1_Aqu…
OG0000001	N3	n103	0.1111111111111111	Non-Terminal	aqu1_Aqu_Aqu2_1_34676_001, aqu1_Aqu_Aqu2_1_05298_001, aqu1_Aqu_Aqu2_1_37848_001, aqu1_Aqu_Aqu2_1_00527_001, aqu1_Aqu_Aqu2_1_05849_001, aqu1_Aqu_Aqu2_1_21362_001, aqu1_Aqu_Aqu2_1_42988_001, aqu1_Aqu_Aqu2_1_13558_001, aqu1_Aqu_Aqu2_1_44318_001, aqu1_Aqu_Aqu2_1_15489_001, aqu1_Aqu_Aqu2_1_33870_001, aqu1_Aqu_Aqu2_1_07099_001, aqu1_Aqu_Aqu2_1_28399_001, aqu1_Aqu_Aqu2_1_13270_001, aqu1_Aqu_Aqu2_1_34750…	aqu1_Aqu_Aqu2_1_22371_001, aqu1_Aqu_Aqu2_1_21363_001, aqu1_Aqu_Aqu2_1_16912_001, aqu1_Aqu_Aqu2_1_25645_001, aqu1_Aqu_Aqu2_1_14384_001, aqu1_Aqu_Aqu2_1_14385_001, Twi1_Twi_Twilhelma_g14528_t1, Twi1_Twi_Twilhelma_g16461_t1, Twi1_Twi_Twilhelma_g24824_t3, aqu1_Aqu_Aqu2_1_10195_001, aqu1_Aqu_Aqu2_1_04086_001, aqu1_Aqu_Aqu2_1_41748_001, aqu1_Aqu_Aqu2_1_20913_001, aqu1_Aqu_Aqu2_1_43008_001, aqu1_Aqu_Aqu…
OG0000001	aqu1	n104	1.0	Terminal	aqu1_Aqu_Aqu2_1_34676_001, aqu1_Aqu_Aqu2_1_05298_001, aqu1_Aqu_Aqu2_1_37848_001, aqu1_Aqu_Aqu2_1_00527_001, aqu1_Aqu_Aqu2_1_05849_001, aqu1_Aqu_Aqu2_1_21362_001, aqu1_Aqu_Aqu2_1_42988_001, aqu1_Aqu_Aqu2_1_13558_001, aqu1_Aqu_Aqu2_1_44318_001	aqu1_Aqu_Aqu2_1_15489_001, aqu1_Aqu_Aqu2_1_33870_001, aqu1_Aqu_Aqu2_1_07099_001, aqu1_Aqu_Aqu2_1_28399_001, aqu1_Aqu_Aqu2_1_13270_001, aqu1_Aqu_Aqu2_1_34750_001, aqu1_Aqu_Aqu2_1_21435_001, aqu1_Aqu_Aqu2_1_12732_001, aqu1_Aqu_Aqu2_1_18776_001, aqu1_Aqu_Aqu2_1_38699_001, aqu1_Aqu_Aqu2_1_00285_001, aqu1_Aqu_Aqu2_1_01624_001, aqu1_Aqu_Aqu2_1_10317_001, aqu1_Aqu_Aqu2_1_06511_001, aqu1_Aqu_Aqu2_1_10144…
OG0000001	aqu1	n105	1.0	Terminal	aqu1_Aqu_Aqu2_1_34676_001, aqu1_Aqu_Aqu2_1_05298_001, aqu1_Aqu_Aqu2_1_37848_001, aqu1_Aqu_Aqu2_1_00527_001, aqu1_Aqu_Aqu2_1_05849_001	aqu1_Aqu_Aqu2_1_21362_001, aqu1_Aqu_Aqu2_1_42988_001, aqu1_Aqu_Aqu2_1_13558_001, aqu1_Aqu_Aqu2_1_44318_001
OG0000001	aqu1	n106	1.0	Terminal	aqu1_Aqu_Aqu2_1_34676_001, aqu1_Aqu_Aqu2_1_05298_001, aqu1_Aqu_Aqu2_1_37848_001	aqu1_Aqu_Aqu2_1_00527_001, aqu1_Aqu_Aqu2_1_05849_001
OG0000001	aqu1	n107	1.0	Terminal	aqu1_Aqu_Aqu2_1_34676_001	aqu1_Aqu_Aqu2_1_05298_001, aqu1_Aqu_Aqu2_1_37848_001
OG0000001	aqu1	n108	1.0	Terminal	aqu1_Aqu_Aqu2_1_05298_001	aqu1_Aqu_Aqu2_1_37848_001
OG0000001	aqu1	n109	1.0	Terminal	aqu1_Aqu_Aqu2_1_00527_001	aqu1_Aqu_Aqu2_1_05849_001
OG0000001	aqu1	n110	1.0	Terminal	aqu1_Aqu_Aqu2_1_21362_001	aqu1_Aqu_Aqu2_1_42988_001, aqu1_Aqu_Aqu2_1_13558_001, aqu1_Aqu_Aqu2_1_44318_001
OG0000001	aqu1	n111	1.0	Terminal	aqu1_Aqu_Aqu2_1_42988_001	aqu1_Aqu_Aqu2_1_13558_001, aqu1_Aqu_Aqu2_1_44318_001
OG0000001	aqu1	n112	1.0	Terminal	aqu1_Aqu_Aqu2_1_13558_001	aqu1_Aqu_Aqu2_1_44318_001
OG0000001	aqu1	n113	1.0	Terminal	aqu1_Aqu_Aqu2_1_15489_001, aqu1_Aqu_Aqu2_1_33870_001, aqu1_Aqu_Aqu2_1_07099_001, aqu1_Aqu_Aqu2_1_28399_001, aqu1_Aqu_Aqu2_1_13270_001, aqu1_Aqu_Aqu2_1_34750_001, aqu1_Aqu_Aqu2_1_21435_001, aqu1_Aqu_Aqu2_1_12732_001, aqu1_Aqu_Aqu2_1_18776_001, aqu1_Aqu_Aqu2_1_38699_001, aqu1_Aqu_Aqu2_1_00285_001, aqu1_Aqu_Aqu2_1_01624_001, aqu1_Aqu_Aqu2_1_10317_001, aqu1_Aqu_Aqu2_1_06511_001, aqu1_Aqu_Aqu2_1_10144…	aqu1_Aqu_Aqu2_1_34852_001
OG0000001	aqu1	n114	1.0	Terminal	aqu1_Aqu_Aqu2_1_15489_001, aqu1_Aqu_Aqu2_1_33870_001, aqu1_Aqu_Aqu2_1_07099_001, aqu1_Aqu_Aqu2_1_28399_001, aqu1_Aqu_Aqu2_1_13270_001, aqu1_Aqu_Aqu2_1_34750_001, aqu1_Aqu_Aqu2_1_21435_001, aqu1_Aqu_Aqu2_1_12732_001, aqu1_Aqu_Aqu2_1_18776_001, aqu1_Aqu_Aqu2_1_38699_001, aqu1_Aqu_Aqu2_1_00285_001, aqu1_Aqu_Aqu2_1_01624_001, aqu1_Aqu_Aqu2_1_10317_001, aqu1_Aqu_Aqu2_1_06511_001, aqu1_Aqu_Aqu2_1_10144…	aqu1_Aqu_Aqu2_1_05147_001, aqu1_Aqu_Aqu2_1_25942_001, aqu1_Aqu_Aqu2_1_00672_001, aqu1_Aqu_Aqu2_1_27020_001, aqu1_Aqu_Aqu2_1_30422_001
OG0000001	aqu1	n115	1.0	Terminal	aqu1_Aqu_Aqu2_1_15489_001, aqu1_Aqu_Aqu2_1_33870_001, aqu1_Aqu_Aqu2_1_07099_001, aqu1_Aqu_Aqu2_1_28399_001, aqu1_Aqu_Aqu2_1_13270_001, aqu1_Aqu_Aqu2_1_34750_001, aqu1_Aqu_Aqu2_1_21435_001, aqu1_Aqu_Aqu2_1_12732_001, aqu1_Aqu_Aqu2_1_18776_001, aqu1_Aqu_Aqu2_1_38699_001, aqu1_Aqu_Aqu2_1_00285_001, aqu1_Aqu_Aqu2_1_01624_001	aqu1_Aqu_Aqu2_1_10317_001, aqu1_Aqu_Aqu2_1_06511_001, aqu1_Aqu_Aqu2_1_10144_001
OG0000001	aqu1	n116	1.0	Terminal	aqu1_Aqu_Aqu2_1_15489_001, aqu1_Aqu_Aqu2_1_33870_001, aqu1_Aqu_Aqu2_1_07099_001, aqu1_Aqu_Aqu2_1_28399_001, aqu1_Aqu_Aqu2_1_13270_001, aqu1_Aqu_Aqu2_1_34750_001, aqu1_Aqu_Aqu2_1_21435_001	aqu1_Aqu_Aqu2_1_12732_001, aqu1_Aqu_Aqu2_1_18776_001, aqu1_Aqu_Aqu2_1_38699_001, aqu1_Aqu_Aqu2_1_00285_001, aqu1_Aqu_Aqu2_1_01624_001
OG0000001	aqu1	n117	1.0	Terminal	aqu1_Aqu_Aqu2_1_15489_001, aqu1_Aqu_Aqu2_1_33870_001, aqu1_Aqu_Aqu2_1_07099_001, aqu1_Aqu_Aqu2_1_28399_001, aqu1_Aqu_Aqu2_1_13270_001, aqu1_Aqu_Aqu2_1_34750_001	aqu1_Aqu_Aqu2_1_21435_001
OG0000001	aqu1	n118	1.0	Terminal	aqu1_Aqu_Aqu2_1_15489_001, aqu1_Aqu_Aqu2_1_33870_001	aqu1_Aqu_Aqu2_1_07099_001, aqu1_Aqu_Aqu2_1_28399_001, aqu1_Aqu_Aqu2_1_13270_001, aqu1_Aqu_Aqu2_1_34750_001
OG0000001	aqu1	n119	1.0	Terminal	aqu1_Aqu_Aqu2_1_15489_001	aqu1_Aqu_Aqu2_1_33870_001
OG0000001	aqu1	n120	1.0	Terminal	aqu1_Aqu_Aqu2_1_07099_001, aqu1_Aqu_Aqu2_1_28399_001	aqu1_Aqu_Aqu2_1_13270_001, aqu1_Aqu_Aqu2_1_34750_001
OG0000001	aqu1	n121	1.0	Terminal	aqu1_Aqu_Aqu2_1_07099_001	aqu1_Aqu_Aqu2_1_28399_001
OG0000001	aqu1	n122	1.0	Terminal	aqu1_Aqu_Aqu2_1_13270_001	aqu1_Aqu_Aqu2_1_34750_001
OG0000001	aqu1	n123	1.0	Terminal	aqu1_Aqu_Aqu2_1_12732_001, aqu1_Aqu_Aqu2_1_18776_001, aqu1_Aqu_Aqu2_1_38699_001, aqu1_Aqu_Aqu2_1_00285_001	aqu1_Aqu_Aqu2_1_01624_001
OG0000001	aqu1	n124	1.0	Terminal	aqu1_Aqu_Aqu2_1_12732_001, aqu1_Aqu_Aqu2_1_18776_001, aqu1_Aqu_Aqu2_1_38699_001	aqu1_Aqu_Aqu2_1_00285_001
OG0000001	aqu1	n125	1.0	Terminal	aqu1_Aqu_Aqu2_1_12732_001	aqu1_Aqu_Aqu2_1_18776_001, aqu1_Aqu_Aqu2_1_38699_001
OG0000001	aqu1	n126	1.0	Terminal	aqu1_Aqu_Aqu2_1_18776_001	aqu1_Aqu_Aqu2_1_38699_001
OG0000001	aqu1	n127	1.0	Terminal	aqu1_Aqu_Aqu2_1_10317_001	aqu1_Aqu_Aqu2_1_06511_001, aqu1_Aqu_Aqu2_1_10144_001
OG0000001	aqu1	n128	1.0	Terminal	aqu1_Aqu_Aqu2_1_06511_001	aqu1_Aqu_Aqu2_1_10144_001
OG0000001	aqu1	n129	1.0	Terminal	aqu1_Aqu_Aqu2_1_05147_001, aqu1_Aqu_Aqu2_1_25942_001, aqu1_Aqu_Aqu2_1_00672_001	aqu1_Aqu_Aqu2_1_27020_001, aqu1_Aqu_Aqu2_1_30422_001
OG0000001	aqu1	n130	1.0	Terminal	aqu1_Aqu_Aqu2_1_05147_001, aqu1_Aqu_Aqu2_1_25942_001	aqu1_Aqu_Aqu2_1_00672_001
OG0000001	aqu1	n131	1.0	Terminal	aqu1_Aqu_Aqu2_1_05147_001	aqu1_Aqu_Aqu2_1_25942_001
OG0000001	aqu1	n132	1.0	Terminal	aqu1_Aqu_Aqu2_1_27020_001	aqu1_Aqu_Aqu2_1_30422_001
OG0000001	N3	n133	0.1111111111111111	Non-Terminal	aqu1_Aqu_Aqu2_1_22371_001, aqu1_Aqu_Aqu2_1_21363_001, aqu1_Aqu_Aqu2_1_16912_001, aqu1_Aqu_Aqu2_1_25645_001	aqu1_Aqu_Aqu2_1_14384_001, aqu1_Aqu_Aqu2_1_14385_001, Twi1_Twi_Twilhelma_g14528_t1, Twi1_Twi_Twilhelma_g16461_t1, Twi1_Twi_Twilhelma_g24824_t3, aqu1_Aqu_Aqu2_1_10195_001, aqu1_Aqu_Aqu2_1_04086_001, aqu1_Aqu_Aqu2_1_41748_001, aqu1_Aqu_Aqu2_1_20913_001, aqu1_Aqu_Aqu2_1_43008_001, aqu1_Aqu_Aqu2_1_18775_001, aqu1_Aqu_Aqu2_1_33225_001, Pbachei2_Pbac_3472034_, aqu1_Aqu_Aqu2_1_16193_001, aqu1_Aqu_Aqu2_1…
OG0000001	aqu1	n134	1.0	Terminal	aqu1_Aqu_Aqu2_1_22371_001, aqu1_Aqu_Aqu2_1_21363_001	aqu1_Aqu_Aqu2_1_16912_001, aqu1_Aqu_Aqu2_1_25645_001
OG0000001	aqu1	n135	1.0	Terminal	aqu1_Aqu_Aqu2_1_22371_001	aqu1_Aqu_Aqu2_1_21363_001
OG0000001	aqu1	n136	1.0	Terminal	aqu1_Aqu_Aqu2_1_16912_001	aqu1_Aqu_Aqu2_1_25645_001
OG0000001	N3	n137	0.1111111111111111	Non-Terminal	aqu1_Aqu_Aqu2_1_14384_001, aqu1_Aqu_Aqu2_1_14385_001, Twi1_Twi_Twilhelma_g14528_t1, Twi1_Twi_Twilhelma_g16461_t1, Twi1_Twi_Twilhelma_g24824_t3, aqu1_Aqu_Aqu2_1_10195_001, aqu1_Aqu_Aqu2_1_04086_001, aqu1_Aqu_Aqu2_1_41748_001, aqu1_Aqu_Aqu2_1_20913_001, aqu1_Aqu_Aqu2_1_43008_001, aqu1_Aqu_Aqu2_1_18775_001, aqu1_Aqu_Aqu2_1_33225_001, Pbachei2_Pbac_3472034_	aqu1_Aqu_Aqu2_1_16193_001, aqu1_Aqu_Aqu2_1_42423_001, aqu1_Aqu_Aqu2_1_14698_001, aqu1_Aqu_Aqu2_1_39440_001, aqu1_Aqu_Aqu2_1_13179_001, aqu1_Aqu_Aqu2_1_37311_001, aqu1_Aqu_Aqu2_1_07118_001, aqu1_Aqu_Aqu2_1_09939_001, aqu1_Aqu_Aqu2_1_26059_001, aqu1_Aqu_Aqu2_1_39368_001, aqu1_Aqu_Aqu2_1_14737_001, aqu1_Aqu_Aqu2_1_14738_001, aqu1_Aqu_Aqu2_1_00262_001, aqu1_Aqu_Aqu2_1_12346_001, aqu1_Aqu_Aqu2_1_27145…
OG0000001	N3	n138	0.1111111111111111	Non-Terminal	aqu1_Aqu_Aqu2_1_14384_001, aqu1_Aqu_Aqu2_1_14385_001, Twi1_Twi_Twilhelma_g14528_t1, Twi1_Twi_Twilhelma_g16461_t1, Twi1_Twi_Twilhelma_g24824_t3	aqu1_Aqu_Aqu2_1_10195_001, aqu1_Aqu_Aqu2_1_04086_001, aqu1_Aqu_Aqu2_1_41748_001, aqu1_Aqu_Aqu2_1_20913_001, aqu1_Aqu_Aqu2_1_43008_001, aqu1_Aqu_Aqu2_1_18775_001, aqu1_Aqu_Aqu2_1_33225_001, Pbachei2_Pbac_3472034_
OG0000001	aqu1	n140	1.0	Terminal	aqu1_Aqu_Aqu2_1_14384_001	aqu1_Aqu_Aqu2_1_14385_001
OG0000001	Twi1	n141	1.0	Terminal	Twi1_Twi_Twilhelma_g14528_t1	Twi1_Twi_Twilhelma_g16461_t1, Twi1_Twi_Twilhelma_g24824_t3
OG0000001	Twi1	n142	1.0	Terminal	Twi1_Twi_Twilhelma_g16461_t1	Twi1_Twi_Twilhelma_g24824_t3
OG0000001	aqu1	n144	1.0	Terminal	aqu1_Aqu_Aqu2_1_10195_001	aqu1_Aqu_Aqu2_1_04086_001, aqu1_Aqu_Aqu2_1_41748_001, aqu1_Aqu_Aqu2_1_20913_001, aqu1_Aqu_Aqu2_1_43008_001, aqu1_Aqu_Aqu2_1_18775_001, aqu1_Aqu_Aqu2_1_33225_001
OG0000001	aqu1	n145	1.0	Terminal	aqu1_Aqu_Aqu2_1_04086_001, aqu1_Aqu_Aqu2_1_41748_001, aqu1_Aqu_Aqu2_1_20913_001, aqu1_Aqu_Aqu2_1_43008_001	aqu1_Aqu_Aqu2_1_18775_001, aqu1_Aqu_Aqu2_1_33225_001
OG0000001	aqu1	n146	1.0	Terminal	aqu1_Aqu_Aqu2_1_04086_001	aqu1_Aqu_Aqu2_1_41748_001, aqu1_Aqu_Aqu2_1_20913_001, aqu1_Aqu_Aqu2_1_43008_001
OG0000001	aqu1	n147	1.0	Terminal	aqu1_Aqu_Aqu2_1_41748_001	aqu1_Aqu_Aqu2_1_20913_001, aqu1_Aqu_Aqu2_1_43008_001
OG0000001	aqu1	n148	1.0	Terminal	aqu1_Aqu_Aqu2_1_20913_001	aqu1_Aqu_Aqu2_1_43008_001
OG0000001	aqu1	n149	1.0	Terminal	aqu1_Aqu_Aqu2_1_18775_001	aqu1_Aqu_Aqu2_1_33225_001
OG0000001	aqu1	n150	1.0	Terminal	aqu1_Aqu_Aqu2_1_16193_001, aqu1_Aqu_Aqu2_1_42423_001, aqu1_Aqu_Aqu2_1_14698_001, aqu1_Aqu_Aqu2_1_39440_001, aqu1_Aqu_Aqu2_1_13179_001, aqu1_Aqu_Aqu2_1_37311_001	aqu1_Aqu_Aqu2_1_07118_001, aqu1_Aqu_Aqu2_1_09939_001, aqu1_Aqu_Aqu2_1_26059_001, aqu1_Aqu_Aqu2_1_39368_001, aqu1_Aqu_Aqu2_1_14737_001, aqu1_Aqu_Aqu2_1_14738_001, aqu1_Aqu_Aqu2_1_00262_001, aqu1_Aqu_Aqu2_1_12346_001, aqu1_Aqu_Aqu2_1_27145_001, aqu1_Aqu_Aqu2_1_02085_001, aqu1_Aqu_Aqu2_1_16158_001
OG0000001	aqu1	n151	1.0	Terminal	aqu1_Aqu_Aqu2_1_16193_001	aqu1_Aqu_Aqu2_1_42423_001, aqu1_Aqu_Aqu2_1_14698_001, aqu1_Aqu_Aqu2_1_39440_001, aqu1_Aqu_Aqu2_1_13179_001, aqu1_Aqu_Aqu2_1_37311_001
OG0000001	aqu1	n152	1.0	Terminal	aqu1_Aqu_Aqu2_1_42423_001	aqu1_Aqu_Aqu2_1_14698_001, aqu1_Aqu_Aqu2_1_39440_001, aqu1_Aqu_Aqu2_1_13179_001, aqu1_Aqu_Aqu2_1_37311_001
OG0000001	aqu1	n153	1.0	Terminal	aqu1_Aqu_Aqu2_1_14698_001	aqu1_Aqu_Aqu2_1_39440_001, aqu1_Aqu_Aqu2_1_13179_001, aqu1_Aqu_Aqu2_1_37311_001
OG0000001	aqu1	n154	1.0	Terminal	aqu1_Aqu_Aqu2_1_39440_001	aqu1_Aqu_Aqu2_1_13179_001, aqu1_Aqu_Aqu2_1_37311_001
OG0000001	aqu1	n155	1.0	Terminal	aqu1_Aqu_Aqu2_1_13179_001	aqu1_Aqu_Aqu2_1_37311_001
OG0000001	aqu1	n156	1.0	Terminal	aqu1_Aqu_Aqu2_1_07118_001, aqu1_Aqu_Aqu2_1_09939_001, aqu1_Aqu_Aqu2_1_26059_001, aqu1_Aqu_Aqu2_1_39368_001	aqu1_Aqu_Aqu2_1_14737_001, aqu1_Aqu_Aqu2_1_14738_001, aqu1_Aqu_Aqu2_1_00262_001, aqu1_Aqu_Aqu2_1_12346_001, aqu1_Aqu_Aqu2_1_27145_001, aqu1_Aqu_Aqu2_1_02085_001, aqu1_Aqu_Aqu2_1_16158_001
OG0000001	aqu1	n157	1.0	Terminal	aqu1_Aqu_Aqu2_1_07118_001	aqu1_Aqu_Aqu2_1_09939_001, aqu1_Aqu_Aqu2_1_26059_001, aqu1_Aqu_Aqu2_1_39368_001
OG0000001	aqu1	n158	1.0	Terminal	aqu1_Aqu_Aqu2_1_09939_001	aqu1_Aqu_Aqu2_1_26059_001, aqu1_Aqu_Aqu2_1_39368_001
OG0000001	aqu1	n159	1.0	Terminal	aqu1_Aqu_Aqu2_1_26059_001	aqu1_Aqu_Aqu2_1_39368_001
OG0000001	aqu1	n160	1.0	Terminal	aqu1_Aqu_Aqu2_1_14737_001, aqu1_Aqu_Aqu2_1_14738_001	aqu1_Aqu_Aqu2_1_00262_001, aqu1_Aqu_Aqu2_1_12346_001, aqu1_Aqu_Aqu2_1_27145_001, aqu1_Aqu_Aqu2_1_02085_001, aqu1_Aqu_Aqu2_1_16158_001
OG0000001	aqu1	n161	1.0	Terminal	aqu1_Aqu_Aqu2_1_14737_001	aqu1_Aqu_Aqu2_1_14738_001
OG0000001	aqu1	n162	1.0	Terminal	aqu1_Aqu_Aqu2_1_00262_001, aqu1_Aqu_Aqu2_1_12346_001, aqu1_Aqu_Aqu2_1_27145_001	aqu1_Aqu_Aqu2_1_02085_001, aqu1_Aqu_Aqu2_1_16158_001
OG0000001	aqu1	n163	1.0	Terminal	aqu1_Aqu_Aqu2_1_00262_001	aqu1_Aqu_Aqu2_1_12346_001, aqu1_Aqu_Aqu2_1_27145_001
OG0000001	aqu1	n164	1.0	Terminal	aqu1_Aqu_Aqu2_1_12346_001	aqu1_Aqu_Aqu2_1_27145_001
OG0000001	aqu1	n165	1.0	Terminal	aqu1_Aqu_Aqu2_1_02085_001	aqu1_Aqu_Aqu2_1_16158_001
OG0000001	N3	n167	0.2222222222222222	Non-Terminal	aqu1_Aqu_Aqu2_1_34055_001, Twi1_Twi_Twilhelma_g14033_t1, Twi1_Twi_Twilhelma_g13512_t1, Twi1_Twi_Twilhelma_g1769_t1, Twi1_Twi_Twilhelma_g1769_t2	Pbachei2_Pbac_3464554_, aqu1_Aqu_Aqu2_1_16285_001, aqu1_Aqu_Aqu2_1_38220_001, aqu1_Aqu_Aqu2_1_32069_001, aqu1_Aqu_Aqu2_1_14070_001, aqu1_Aqu_Aqu2_1_42372_001, aqu1_Aqu_Aqu2_1_20451_001, aqu1_Aqu_Aqu2_1_19088_001, aqu1_Aqu_Aqu2_1_19089_001, aqu1_Aqu_Aqu2_1_00622_001, aqu1_Aqu_Aqu2_1_09951_001, aqu1_Aqu_Aqu2_1_12616_001, aqu1_Aqu_Aqu2_1_41721_001, aqu1_Aqu_Aqu2_1_04418_001, aqu1_Aqu_Aqu2_1_02365_00…
OG0000001	Twi1	n169	1.0	Terminal	Twi1_Twi_Twilhelma_g14033_t1	Twi1_Twi_Twilhelma_g13512_t1, Twi1_Twi_Twilhelma_g1769_t1, Twi1_Twi_Twilhelma_g1769_t2
OG0000001	Twi1	n170	1.0	Terminal	Twi1_Twi_Twilhelma_g13512_t1	Twi1_Twi_Twilhelma_g1769_t1, Twi1_Twi_Twilhelma_g1769_t2
OG0000001	Twi1	n171	1.0	Terminal	Twi1_Twi_Twilhelma_g1769_t1	Twi1_Twi_Twilhelma_g1769_t2
OG0000001	aqu1	n174	1.0	Terminal	aqu1_Aqu_Aqu2_1_16285_001, aqu1_Aqu_Aqu2_1_38220_001, aqu1_Aqu_Aqu2_1_32069_001	aqu1_Aqu_Aqu2_1_14070_001, aqu1_Aqu_Aqu2_1_42372_001, aqu1_Aqu_Aqu2_1_20451_001, aqu1_Aqu_Aqu2_1_19088_001, aqu1_Aqu_Aqu2_1_19089_001, aqu1_Aqu_Aqu2_1_00622_001, aqu1_Aqu_Aqu2_1_09951_001, aqu1_Aqu_Aqu2_1_12616_001, aqu1_Aqu_Aqu2_1_41721_001, aqu1_Aqu_Aqu2_1_04418_001, aqu1_Aqu_Aqu2_1_02365_001, aqu1_Aqu_Aqu2_1_02633_001, aqu1_Aqu_Aqu2_1_01131_001, aqu1_Aqu_Aqu2_1_04819_001, aqu1_Aqu_Aqu2_1_08167…
OG0000001	aqu1	n175	1.0	Terminal	aqu1_Aqu_Aqu2_1_16285_001, aqu1_Aqu_Aqu2_1_38220_001	aqu1_Aqu_Aqu2_1_32069_001
OG0000001	aqu1	n176	1.0	Terminal	aqu1_Aqu_Aqu2_1_16285_001	aqu1_Aqu_Aqu2_1_38220_001
OG0000001	aqu1	n177	1.0	Terminal	aqu1_Aqu_Aqu2_1_14070_001, aqu1_Aqu_Aqu2_1_42372_001, aqu1_Aqu_Aqu2_1_20451_001, aqu1_Aqu_Aqu2_1_19088_001, aqu1_Aqu_Aqu2_1_19089_001	aqu1_Aqu_Aqu2_1_00622_001, aqu1_Aqu_Aqu2_1_09951_001, aqu1_Aqu_Aqu2_1_12616_001, aqu1_Aqu_Aqu2_1_41721_001, aqu1_Aqu_Aqu2_1_04418_001, aqu1_Aqu_Aqu2_1_02365_001, aqu1_Aqu_Aqu2_1_02633_001, aqu1_Aqu_Aqu2_1_01131_001, aqu1_Aqu_Aqu2_1_04819_001, aqu1_Aqu_Aqu2_1_08167_001, aqu1_Aqu_Aqu2_1_04332_001, aqu1_Aqu_Aqu2_1_19309_001, aqu1_Aqu_Aqu2_1_19134_001, aqu1_Aqu_Aqu2_1_16589_001, aqu1_Aqu_Aqu2_1_20450…
OG0000001	aqu1	n178	1.0	Terminal	aqu1_Aqu_Aqu2_1_14070_001	aqu1_Aqu_Aqu2_1_42372_001, aqu1_Aqu_Aqu2_1_20451_001, aqu1_Aqu_Aqu2_1_19088_001, aqu1_Aqu_Aqu2_1_19089_001
OG0000001	aqu1	n179	1.0	Terminal	aqu1_Aqu_Aqu2_1_42372_001	aqu1_Aqu_Aqu2_1_20451_001, aqu1_Aqu_Aqu2_1_19088_001, aqu1_Aqu_Aqu2_1_19089_001
OG0000001	aqu1	n180	1.0	Terminal	aqu1_Aqu_Aqu2_1_20451_001	aqu1_Aqu_Aqu2_1_19088_001, aqu1_Aqu_Aqu2_1_19089_001
OG0000001	aqu1	n181	1.0	Terminal	aqu1_Aqu_Aqu2_1_19088_001	aqu1_Aqu_Aqu2_1_19089_001
OG0000001	aqu1	n182	1.0	Terminal	aqu1_Aqu_Aqu2_1_00622_001	aqu1_Aqu_Aqu2_1_09951_001, aqu1_Aqu_Aqu2_1_12616_001, aqu1_Aqu_Aqu2_1_41721_001, aqu1_Aqu_Aqu2_1_04418_001, aqu1_Aqu_Aqu2_1_02365_001, aqu1_Aqu_Aqu2_1_02633_001, aqu1_Aqu_Aqu2_1_01131_001, aqu1_Aqu_Aqu2_1_04819_001, aqu1_Aqu_Aqu2_1_08167_001, aqu1_Aqu_Aqu2_1_04332_001, aqu1_Aqu_Aqu2_1_19309_001, aqu1_Aqu_Aqu2_1_19134_001, aqu1_Aqu_Aqu2_1_16589_001, aqu1_Aqu_Aqu2_1_20450_001
OG0000001	aqu1	n183	1.0	Terminal	aqu1_Aqu_Aqu2_1_09951_001, aqu1_Aqu_Aqu2_1_12616_001, aqu1_Aqu_Aqu2_1_41721_001, aqu1_Aqu_Aqu2_1_04418_001, aqu1_Aqu_Aqu2_1_02365_001, aqu1_Aqu_Aqu2_1_02633_001	aqu1_Aqu_Aqu2_1_01131_001, aqu1_Aqu_Aqu2_1_04819_001, aqu1_Aqu_Aqu2_1_08167_001, aqu1_Aqu_Aqu2_1_04332_001, aqu1_Aqu_Aqu2_1_19309_001, aqu1_Aqu_Aqu2_1_19134_001, aqu1_Aqu_Aqu2_1_16589_001, aqu1_Aqu_Aqu2_1_20450_001
OG0000001	aqu1	n184	1.0	Terminal	aqu1_Aqu_Aqu2_1_09951_001, aqu1_Aqu_Aqu2_1_12616_001	aqu1_Aqu_Aqu2_1_41721_001, aqu1_Aqu_Aqu2_1_04418_001, aqu1_Aqu_Aqu2_1_02365_001, aqu1_Aqu_Aqu2_1_02633_001
OG0000001	aqu1	n185	1.0	Terminal	aqu1_Aqu_Aqu2_1_09951_001	aqu1_Aqu_Aqu2_1_12616_001
OG0000001	aqu1	n186	1.0	Terminal	aqu1_Aqu_Aqu2_1_41721_001	aqu1_Aqu_Aqu2_1_04418_001, aqu1_Aqu_Aqu2_1_02365_001, aqu1_Aqu_Aqu2_1_02633_001
OG0000001	aqu1	n187	1.0	Terminal	aqu1_Aqu_Aqu2_1_04418_001	aqu1_Aqu_Aqu2_1_02365_001, aqu1_Aqu_Aqu2_1_02633_001
OG0000001	aqu1	n188	1.0	Terminal	aqu1_Aqu_Aqu2_1_02365_001	aqu1_Aqu_Aqu2_1_02633_001
OG0000001	aqu1	n189	1.0	Terminal	aqu1_Aqu_Aqu2_1_01131_001	aqu1_Aqu_Aqu2_1_04819_001, aqu1_Aqu_Aqu2_1_08167_001, aqu1_Aqu_Aqu2_1_04332_001, aqu1_Aqu_Aqu2_1_19309_001, aqu1_Aqu_Aqu2_1_19134_001, aqu1_Aqu_Aqu2_1_16589_001, aqu1_Aqu_Aqu2_1_20450_001
OG0000001	aqu1	n190	1.0	Terminal	aqu1_Aqu_Aqu2_1_04819_001, aqu1_Aqu_Aqu2_1_08167_001, aqu1_Aqu_Aqu2_1_04332_001, aqu1_Aqu_Aqu2_1_19309_001	aqu1_Aqu_Aqu2_1_19134_001, aqu1_Aqu_Aqu2_1_16589_001, aqu1_Aqu_Aqu2_1_20450_001
OG0000001	aqu1	n191	1.0	Terminal	aqu1_Aqu_Aqu2_1_04819_001, aqu1_Aqu_Aqu2_1_08167_001, aqu1_Aqu_Aqu2_1_04332_001	aqu1_Aqu_Aqu2_1_19309_001
OG0000001	aqu1	n192	1.0	Terminal	aqu1_Aqu_Aqu2_1_04819_001, aqu1_Aqu_Aqu2_1_08167_001	aqu1_Aqu_Aqu2_1_04332_001
OG0000001	aqu1	n193	1.0	Terminal	aqu1_Aqu_Aqu2_1_04819_001	aqu1_Aqu_Aqu2_1_08167_001
OG0000001	aqu1	n194	1.0	Terminal	aqu1_Aqu_Aqu2_1_19134_001	aqu1_Aqu_Aqu2_1_16589_001, aqu1_Aqu_Aqu2_1_20450_001
OG0000001	aqu1	n195	1.0	Terminal	aqu1_Aqu_Aqu2_1_16589_001	aqu1_Aqu_Aqu2_1_20450_001
OG0000001	Twi1	n196	1.0	Terminal	Twi1_Twi_Twilhelma_g20940_t1	Twi1_Twi_Twilhelma_g6916_t1, Twi1_Twi_Twilhelma_g19062_t1, Twi1_Twi_Twilhelma_g21362_t1, Twi1_Twi_Twilhelma_g17970_t1, Twi1_Twi_Twilhelma_g5628_t1, Twi1_Twi_Twilhelma_g16366_t1
OG0000001	Twi1	n197	1.0	Terminal	Twi1_Twi_Twilhelma_g6916_t1, Twi1_Twi_Twilhelma_g19062_t1, Twi1_Twi_Twilhelma_g21362_t1	Twi1_Twi_Twilhelma_g17970_t1, Twi1_Twi_Twilhelma_g5628_t1, Twi1_Twi_Twilhelma_g16366_t1
OG0000001	Twi1	n198	1.0	Terminal	Twi1_Twi_Twilhelma_g6916_t1, Twi1_Twi_Twilhelma_g19062_t1	Twi1_Twi_Twilhelma_g21362_t1
OG0000001	Twi1	n199	1.0	Terminal	Twi1_Twi_Twilhelma_g6916_t1	Twi1_Twi_Twilhelma_g19062_t1
OG0000001	Twi1	n200	1.0	Terminal	Twi1_Twi_Twilhelma_g17970_t1	Twi1_Twi_Twilhelma_g5628_t1, Twi1_Twi_Twilhelma_g16366_t1
OG0000001	Twi1	n201	1.0	Terminal	Twi1_Twi_Twilhelma_g5628_t1	Twi1_Twi_Twilhelma_g16366_t1
OG0000001	N3	n202	0.1111111111111111	Non-Terminal	aqu1_Aqu_Aqu2_1_11706_001, Twi1_Twi_Twilhelma_g16989_t1, Twi1_Twi_Twilhelma_g10815_t1, Twi1_Twi_Twilhelma_g26710_t1, Twi1_Twi_Twilhelma_g16828_t1, Twi1_Twi_Twilhelma_g16828_t2, aqu1_Aqu_Aqu2_1_21031_001, Twi1_Twi_Twilhelma_g17047_t1, Twi1_Twi_Twilhelma_g17047_t2, Twi1_Twi_Twilhelma_g4989_t1, Twi1_Twi_Twilhelma_g24776_t1, Twi1_Twi_Twilhelma_g13272_t1, Twi1_Twi_Twilhelma_g3416_t1, Twi1_Twi_Twilhelm…	Twi1_Twi_Twilhelma_g7928_t1, Twi1_Twi_Twilhelma_g25747_t1
OG0000001	N3	n203	0.2222222222222222	Non-Terminal	aqu1_Aqu_Aqu2_1_11706_001, Twi1_Twi_Twilhelma_g16989_t1, Twi1_Twi_Twilhelma_g10815_t1, Twi1_Twi_Twilhelma_g26710_t1, Twi1_Twi_Twilhelma_g16828_t1, Twi1_Twi_Twilhelma_g16828_t2, aqu1_Aqu_Aqu2_1_21031_001, Twi1_Twi_Twilhelma_g17047_t1, Twi1_Twi_Twilhelma_g17047_t2, Twi1_Twi_Twilhelma_g4989_t1, Twi1_Twi_Twilhelma_g24776_t1, Twi1_Twi_Twilhelma_g13272_t1, Twi1_Twi_Twilhelma_g3416_t1	Twi1_Twi_Twilhelma_g14567_t1, Mle1_Mle_ML37081a, Pbachei2_Pbac_3476509_, aqu1_Aqu_Aqu2_1_36468_001, aqu1_Aqu_Aqu2_1_29726_001, aqu1_Aqu_Aqu2_1_39030_001, aqu1_Aqu_Aqu2_1_12545_001, aqu1_Aqu_Aqu2_1_21997_001, aqu1_Aqu_Aqu2_1_29257_001, aqu1_Aqu_Aqu2_1_21998_001, aqu1_Aqu_Aqu2_1_29256_001, aqu1_Aqu_Aqu2_1_25058_001, aqu1_Aqu_Aqu2_1_25057_001, Pbachei2_Pbac_3477372_, aqu1_Aqu_Aqu2_1_00007_001, aqu1_…
OG0000001	N8	n204	0.3333333333333333	Non-Terminal	aqu1_Aqu_Aqu2_1_11706_001, Twi1_Twi_Twilhelma_g16989_t1, Twi1_Twi_Twilhelma_g10815_t1, Twi1_Twi_Twilhelma_g26710_t1, Twi1_Twi_Twilhelma_g16828_t1, Twi1_Twi_Twilhelma_g16828_t2, aqu1_Aqu_Aqu2_1_21031_001	Twi1_Twi_Twilhelma_g17047_t1, Twi1_Twi_Twilhelma_g17047_t2, Twi1_Twi_Twilhelma_g4989_t1, Twi1_Twi_Twilhelma_g24776_t1, Twi1_Twi_Twilhelma_g13272_t1, Twi1_Twi_Twilhelma_g3416_t1
OG0000001	N8	n205	0.6666666666666666	Non-Terminal	aqu1_Aqu_Aqu2_1_11706_001, Twi1_Twi_Twilhelma_g16989_t1	Twi1_Twi_Twilhelma_g10815_t1, Twi1_Twi_Twilhelma_g26710_t1, Twi1_Twi_Twilhelma_g16828_t1, Twi1_Twi_Twilhelma_g16828_t2, aqu1_Aqu_Aqu2_1_21031_001
OG0000001	Twi1	n208	1.0	Terminal	Twi1_Twi_Twilhelma_g10815_t1	Twi1_Twi_Twilhelma_g26710_t1, Twi1_Twi_Twilhelma_g16828_t1, Twi1_Twi_Twilhelma_g16828_t2
OG0000001	Twi1	n209	1.0	Terminal	Twi1_Twi_Twilhelma_g26710_t1	Twi1_Twi_Twilhelma_g16828_t1, Twi1_Twi_Twilhelma_g16828_t2
OG0000001	Twi1	n210	1.0	Terminal	Twi1_Twi_Twilhelma_g16828_t1	Twi1_Twi_Twilhelma_g16828_t2
OG0000001	Twi1	n211	1.0	Terminal	Twi1_Twi_Twilhelma_g17047_t1, Twi1_Twi_Twilhelma_g17047_t2	Twi1_Twi_Twilhelma_g4989_t1, Twi1_Twi_Twilhelma_g24776_t1, Twi1_Twi_Twilhelma_g13272_t1, Twi1_Twi_Twilhelma_g3416_t1
OG0000001	Twi1	n212	1.0	Terminal	Twi1_Twi_Twilhelma_g17047_t1	Twi1_Twi_Twilhelma_g17047_t2
OG0000001	Twi1	n213	1.0	Terminal	Twi1_Twi_Twilhelma_g4989_t1, Twi1_Twi_Twilhelma_g24776_t1, Twi1_Twi_Twilhelma_g13272_t1	Twi1_Twi_Twilhelma_g3416_t1
OG0000001	Twi1	n214	1.0	Terminal	Twi1_Twi_Twilhelma_g4989_t1, Twi1_Twi_Twilhelma_g24776_t1	Twi1_Twi_Twilhelma_g13272_t1
OG0000001	Twi1	n215	1.0	Terminal	Twi1_Twi_Twilhelma_g4989_t1	Twi1_Twi_Twilhelma_g24776_t1
OG0000001	N3	n217	0.1111111111111111	Non-Terminal	Mle1_Mle_ML37081a, Pbachei2_Pbac_3476509_, aqu1_Aqu_Aqu2_1_36468_001, aqu1_Aqu_Aqu2_1_29726_001, aqu1_Aqu_Aqu2_1_39030_001, aqu1_Aqu_Aqu2_1_12545_001, aqu1_Aqu_Aqu2_1_21997_001, aqu1_Aqu_Aqu2_1_29257_001, aqu1_Aqu_Aqu2_1_21998_001, aqu1_Aqu_Aqu2_1_29256_001, aqu1_Aqu_Aqu2_1_25058_001, aqu1_Aqu_Aqu2_1_25057_001, Pbachei2_Pbac_3477372_, aqu1_Aqu_Aqu2_1_00007_001, aqu1_Aqu_Aqu2_1_20489_001, aqu1_Aqu…	aqu1_Aqu_Aqu2_1_13086_001, aqu1_Aqu_Aqu2_1_17991_001, aqu1_Aqu_Aqu2_1_17992_001, aqu1_Aqu_Aqu2_1_10617_001, aqu1_Aqu_Aqu2_1_16023_001, aqu1_Aqu_Aqu2_1_13526_001, aqu1_Aqu_Aqu2_1_08220_001, aqu1_Aqu_Aqu2_1_27465_001
OG0000001	N3	n218	0.1111111111111111	Non-Terminal	Mle1_Mle_ML37081a, Pbachei2_Pbac_3476509_, aqu1_Aqu_Aqu2_1_36468_001, aqu1_Aqu_Aqu2_1_29726_001, aqu1_Aqu_Aqu2_1_39030_001, aqu1_Aqu_Aqu2_1_12545_001, aqu1_Aqu_Aqu2_1_21997_001, aqu1_Aqu_Aqu2_1_29257_001, aqu1_Aqu_Aqu2_1_21998_001, aqu1_Aqu_Aqu2_1_29256_001, aqu1_Aqu_Aqu2_1_25058_001, aqu1_Aqu_Aqu2_1_25057_001, Pbachei2_Pbac_3477372_, aqu1_Aqu_Aqu2_1_00007_001, aqu1_Aqu_Aqu2_1_20489_001, aqu1_Aqu…	Nve1_Nve__Nemve1_147693_e_gw209911, aqu1_Aqu_Aqu2_1_17289_001, aqu1_Aqu_Aqu2_1_14931_001, aqu1_Aqu_Aqu2_1_14929_001, aqu1_Aqu_Aqu2_1_14930_001
OG0000001	N3	n220	0.1111111111111111	Non-Terminal	Pbachei2_Pbac_3476509_, aqu1_Aqu_Aqu2_1_36468_001, aqu1_Aqu_Aqu2_1_29726_001, aqu1_Aqu_Aqu2_1_39030_001, aqu1_Aqu_Aqu2_1_12545_001, aqu1_Aqu_Aqu2_1_21997_001, aqu1_Aqu_Aqu2_1_29257_001, aqu1_Aqu_Aqu2_1_21998_001, aqu1_Aqu_Aqu2_1_29256_001, aqu1_Aqu_Aqu2_1_25058_001, aqu1_Aqu_Aqu2_1_25057_001, Pbachei2_Pbac_3477372_, aqu1_Aqu_Aqu2_1_00007_001, aqu1_Aqu_Aqu2_1_20489_001, aqu1_Aqu_Aqu2_1_02596_001, …	aqu1_Aqu_Aqu2_1_12172_001
OG0000001	N3	n221	0.2222222222222222	Non-Terminal	Pbachei2_Pbac_3476509_, aqu1_Aqu_Aqu2_1_36468_001, aqu1_Aqu_Aqu2_1_29726_001, aqu1_Aqu_Aqu2_1_39030_001, aqu1_Aqu_Aqu2_1_12545_001, aqu1_Aqu_Aqu2_1_21997_001, aqu1_Aqu_Aqu2_1_29257_001, aqu1_Aqu_Aqu2_1_21998_001, aqu1_Aqu_Aqu2_1_29256_001, aqu1_Aqu_Aqu2_1_25058_001, aqu1_Aqu_Aqu2_1_25057_001	Pbachei2_Pbac_3477372_, aqu1_Aqu_Aqu2_1_00007_001, aqu1_Aqu_Aqu2_1_20489_001, aqu1_Aqu_Aqu2_1_02596_001, aqu1_Aqu_Aqu2_1_16623_001
OG0000001	aqu1	n223	1.0	Terminal	aqu1_Aqu_Aqu2_1_36468_001, aqu1_Aqu_Aqu2_1_29726_001, aqu1_Aqu_Aqu2_1_39030_001	aqu1_Aqu_Aqu2_1_12545_001, aqu1_Aqu_Aqu2_1_21997_001, aqu1_Aqu_Aqu2_1_29257_001, aqu1_Aqu_Aqu2_1_21998_001, aqu1_Aqu_Aqu2_1_29256_001, aqu1_Aqu_Aqu2_1_25058_001, aqu1_Aqu_Aqu2_1_25057_001
OG0000001	aqu1	n224	1.0	Terminal	aqu1_Aqu_Aqu2_1_36468_001, aqu1_Aqu_Aqu2_1_29726_001	aqu1_Aqu_Aqu2_1_39030_001
OG0000001	aqu1	n225	1.0	Terminal	aqu1_Aqu_Aqu2_1_36468_001	aqu1_Aqu_Aqu2_1_29726_001
OG0000001	aqu1	n226	1.0	Terminal	aqu1_Aqu_Aqu2_1_12545_001, aqu1_Aqu_Aqu2_1_21997_001, aqu1_Aqu_Aqu2_1_29257_001	aqu1_Aqu_Aqu2_1_21998_001, aqu1_Aqu_Aqu2_1_29256_001, aqu1_Aqu_Aqu2_1_25058_001, aqu1_Aqu_Aqu2_1_25057_001
OG0000001	aqu1	n227	1.0	Terminal	aqu1_Aqu_Aqu2_1_12545_001	aqu1_Aqu_Aqu2_1_21997_001, aqu1_Aqu_Aqu2_1_29257_001
OG0000001	aqu1	n228	1.0	Terminal	aqu1_Aqu_Aqu2_1_21997_001	aqu1_Aqu_Aqu2_1_29257_001
OG0000001	aqu1	n229	1.0	Terminal	aqu1_Aqu_Aqu2_1_21998_001	aqu1_Aqu_Aqu2_1_29256_001, aqu1_Aqu_Aqu2_1_25058_001, aqu1_Aqu_Aqu2_1_25057_001
OG0000001	aqu1	n230	1.0	Terminal	aqu1_Aqu_Aqu2_1_29256_001	aqu1_Aqu_Aqu2_1_25058_001, aqu1_Aqu_Aqu2_1_25057_001
OG0000001	aqu1	n231	1.0	Terminal	aqu1_Aqu_Aqu2_1_25058_001	aqu1_Aqu_Aqu2_1_25057_001
OG0000001	aqu1	n233	1.0	Terminal	aqu1_Aqu_Aqu2_1_00007_001, aqu1_Aqu_Aqu2_1_20489_001	aqu1_Aqu_Aqu2_1_02596_001, aqu1_Aqu_Aqu2_1_16623_001
OG0000001	aqu1	n234	1.0	Terminal	aqu1_Aqu_Aqu2_1_00007_001	aqu1_Aqu_Aqu2_1_20489_001
OG0000001	aqu1	n235	1.0	Terminal	aqu1_Aqu_Aqu2_1_02596_001	aqu1_Aqu_Aqu2_1_16623_001
OG0000001	aqu1	n237	1.0	Terminal	aqu1_Aqu_Aqu2_1_17289_001	aqu1_Aqu_Aqu2_1_14931_001, aqu1_Aqu_Aqu2_1_14929_001, aqu1_Aqu_Aqu2_1_14930_001
OG0000001	aqu1	n238	1.0	Terminal	aqu1_Aqu_Aqu2_1_14931_001	aqu1_Aqu_Aqu2_1_14929_001, aqu1_Aqu_Aqu2_1_14930_001
OG0000001	aqu1	n239	1.0	Terminal	aqu1_Aqu_Aqu2_1_14929_001	aqu1_Aqu_Aqu2_1_14930_001
OG0000001	aqu1	n240	1.0	Terminal	aqu1_Aqu_Aqu2_1_13086_001, aqu1_Aqu_Aqu2_1_17991_001, aqu1_Aqu_Aqu2_1_17992_001	aqu1_Aqu_Aqu2_1_10617_001, aqu1_Aqu_Aqu2_1_16023_001, aqu1_Aqu_Aqu2_1_13526_001, aqu1_Aqu_Aqu2_1_08220_001, aqu1_Aqu_Aqu2_1_27465_001
OG0000001	aqu1	n241	1.0	Terminal	aqu1_Aqu_Aqu2_1_13086_001	aqu1_Aqu_Aqu2_1_17991_001, aqu1_Aqu_Aqu2_1_17992_001
OG0000001	aqu1	n242	1.0	Terminal	aqu1_Aqu_Aqu2_1_17991_001	aqu1_Aqu_Aqu2_1_17992_001
OG0000001	aqu1	n243	1.0	Terminal	aqu1_Aqu_Aqu2_1_10617_001, aqu1_Aqu_Aqu2_1_16023_001	aqu1_Aqu_Aqu2_1_13526_001, aqu1_Aqu_Aqu2_1_08220_001, aqu1_Aqu_Aqu2_1_27465_001
OG0000001	aqu1	n244	1.0	Terminal	aqu1_Aqu_Aqu2_1_10617_001	aqu1_Aqu_Aqu2_1_16023_001
OG0000001	aqu1	n245	1.0	Terminal	aqu1_Aqu_Aqu2_1_13526_001	aqu1_Aqu_Aqu2_1_08220_001, aqu1_Aqu_Aqu2_1_27465_001
OG0000001	aqu1	n246	1.0	Terminal	aqu1_Aqu_Aqu2_1_08220_001	aqu1_Aqu_Aqu2_1_27465_001
OG0000001	Twi1	n247	1.0	Terminal	Twi1_Twi_Twilhelma_g7928_t1	Twi1_Twi_Twilhelma_g25747_t1
OG0000001	N3	n248	0.2222222222222222	Non-Terminal	Mle1_Mle_ML086419a, Pbachei2_Pbac_3460632_, Nve1_Nve__Nemve1_117029_e_gw143561, Nve1_Nve__Nemve1_53391_gw802501, Nve1_Nve__Nemve1_53409_gw196871, Nve1_Nve__Nemve1_54187_gw184581, Nve1_Nve__Nemve1_211767_fgenesh1_pgscaffold_143000044, Nve1_Nve__Nemve1_46185_gw186921, Nve1_Nve__Nemve1_197680_fgenesh1_pgscaffold_6000193, Nve1_Nve__Nemve1_91800_e_gw282631, Nve1_Nve__Nemve1_53427_gw462331, Nve1_Nve__N…	Nve1_Nve__Nemve1_90156_e_gw233481, Nve1_Nve__Nemve1_42499_gw98041, Nve1_Nve__Nemve1_91022_e_gw262611, Nve1_Nve__Nemve1_111441_e_gw105691, aqu1_Aqu_Aqu2_1_26522_001, Twi1_Twi_Twilhelma_g13338_t1, Twi1_Twi_Twilhelma_g14344_t1, aqu1_Aqu_Aqu2_1_07473_001, aqu1_Aqu_Aqu2_1_01313_001, aqu1_Aqu_Aqu2_1_41720_001, Twi1_Twi_Twilhelma_g7260_t1, Twi1_Twi_Twilhelma_g25748_t1, Twi1_Twi_Twilhelma_g4988_t1, Mle1_…
OG0000001	Nve1	n251	1.0	Terminal	Nve1_Nve__Nemve1_117029_e_gw143561, Nve1_Nve__Nemve1_53391_gw802501, Nve1_Nve__Nemve1_53409_gw196871, Nve1_Nve__Nemve1_54187_gw184581, Nve1_Nve__Nemve1_211767_fgenesh1_pgscaffold_143000044, Nve1_Nve__Nemve1_46185_gw186921, Nve1_Nve__Nemve1_197680_fgenesh1_pgscaffold_6000193	Nve1_Nve__Nemve1_91800_e_gw282631, Nve1_Nve__Nemve1_53427_gw462331, Nve1_Nve__Nemve1_144518_e_gw106591, Nve1_Nve__Nemve1_128093_e_gw246301, Nve1_Nve__Nemve1_150249_e_gw336071, Nve1_Nve__Nemve1_139954_e_gw498361
OG0000001	Nve1	n252	1.0	Terminal	Nve1_Nve__Nemve1_117029_e_gw143561, Nve1_Nve__Nemve1_53391_gw802501, Nve1_Nve__Nemve1_53409_gw196871	Nve1_Nve__Nemve1_54187_gw184581, Nve1_Nve__Nemve1_211767_fgenesh1_pgscaffold_143000044, Nve1_Nve__Nemve1_46185_gw186921, Nve1_Nve__Nemve1_197680_fgenesh1_pgscaffold_6000193
OG0000001	Nve1	n253	1.0	Terminal	Nve1_Nve__Nemve1_117029_e_gw143561	Nve1_Nve__Nemve1_53391_gw802501, Nve1_Nve__Nemve1_53409_gw196871
OG0000001	Nve1	n254	1.0	Terminal	Nve1_Nve__Nemve1_53391_gw802501	Nve1_Nve__Nemve1_53409_gw196871
OG0000001	Nve1	n255	1.0	Terminal	Nve1_Nve__Nemve1_54187_gw184581, Nve1_Nve__Nemve1_211767_fgenesh1_pgscaffold_143000044, Nve1_Nve__Nemve1_46185_gw186921	Nve1_Nve__Nemve1_197680_fgenesh1_pgscaffold_6000193
OG0000001	Nve1	n256	1.0	Terminal	Nve1_Nve__Nemve1_54187_gw184581	Nve1_Nve__Nemve1_211767_fgenesh1_pgscaffold_143000044, Nve1_Nve__Nemve1_46185_gw186921
OG0000001	Nve1	n257	1.0	Terminal	Nve1_Nve__Nemve1_211767_fgenesh1_pgscaffold_143000044	Nve1_Nve__Nemve1_46185_gw186921
OG0000001	Nve1	n258	1.0	Terminal	Nve1_Nve__Nemve1_91800_e_gw282631, Nve1_Nve__Nemve1_53427_gw462331, Nve1_Nve__Nemve1_144518_e_gw106591	Nve1_Nve__Nemve1_128093_e_gw246301, Nve1_Nve__Nemve1_150249_e_gw336071, Nve1_Nve__Nemve1_139954_e_gw498361
OG0000001	Nve1	n259	1.0	Terminal	Nve1_Nve__Nemve1_91800_e_gw282631	Nve1_Nve__Nemve1_53427_gw462331, Nve1_Nve__Nemve1_144518_e_gw106591
OG0000001	Nve1	n260	1.0	Terminal	Nve1_Nve__Nemve1_53427_gw462331	Nve1_Nve__Nemve1_144518_e_gw106591
OG0000001	Nve1	n261	1.0	Terminal	Nve1_Nve__Nemve1_128093_e_gw246301, Nve1_Nve__Nemve1_150249_e_gw336071	Nve1_Nve__Nemve1_139954_e_gw498361
OG0000001	Nve1	n262	1.0	Terminal	Nve1_Nve__Nemve1_128093_e_gw246301	Nve1_Nve__Nemve1_150249_e_gw336071
OG0000001	Nve1	n264	1.0	Terminal	Nve1_Nve__Nemve1_90156_e_gw233481	Nve1_Nve__Nemve1_42499_gw98041, Nve1_Nve__Nemve1_91022_e_gw262611, Nve1_Nve__Nemve1_111441_e_gw105691
OG0000001	Nve1	n265	1.0	Terminal	Nve1_Nve__Nemve1_42499_gw98041	Nve1_Nve__Nemve1_91022_e_gw262611, Nve1_Nve__Nemve1_111441_e_gw105691
OG0000001	Nve1	n266	1.0	Terminal	Nve1_Nve__Nemve1_91022_e_gw262611	Nve1_Nve__Nemve1_111441_e_gw105691
OG0000001	N8	n268	0.3333333333333333	Non-Terminal	aqu1_Aqu_Aqu2_1_26522_001, Twi1_Twi_Twilhelma_g13338_t1, Twi1_Twi_Twilhelma_g14344_t1, aqu1_Aqu_Aqu2_1_07473_001, aqu1_Aqu_Aqu2_1_01313_001, aqu1_Aqu_Aqu2_1_41720_001, Twi1_Twi_Twilhelma_g7260_t1, Twi1_Twi_Twilhelma_g25748_t1	Twi1_Twi_Twilhelma_g4988_t1
OG0000001	N8	n269	0.6666666666666666	Non-Terminal	aqu1_Aqu_Aqu2_1_26522_001, Twi1_Twi_Twilhelma_g13338_t1, Twi1_Twi_Twilhelma_g14344_t1	aqu1_Aqu_Aqu2_1_07473_001, aqu1_Aqu_Aqu2_1_01313_001, aqu1_Aqu_Aqu2_1_41720_001, Twi1_Twi_Twilhelma_g7260_t1, Twi1_Twi_Twilhelma_g25748_t1
OG0000001	Twi1	n271	1.0	Terminal	Twi1_Twi_Twilhelma_g13338_t1	Twi1_Twi_Twilhelma_g14344_t1
OG0000001	aqu1	n273	1.0	Terminal	aqu1_Aqu_Aqu2_1_07473_001	aqu1_Aqu_Aqu2_1_01313_001, aqu1_Aqu_Aqu2_1_41720_001
OG0000001	aqu1	n274	1.0	Terminal	aqu1_Aqu_Aqu2_1_01313_001	aqu1_Aqu_Aqu2_1_41720_001
OG0000001	Twi1	n275	1.0	Terminal	Twi1_Twi_Twilhelma_g7260_t1	Twi1_Twi_Twilhelma_g25748_t1
OG0000001	N3	n276	0.4444444444444444	Non-Terminal	Sci1_Sci_scpid73920, Twi1_Twi_Twilhelma_g16285_t1, Twi1_Twi_Twilhelma_g15783_t1, Twi1_Twi_Twilhelma_g24821_t1, Twi1_Twi_Twilhelma_g25770_t1, Twi1_Twi_Twilhelma_g2909_t1, Twi1_Twi_Twilhelma_g14378_t1, Twi1_Twi_Twilhelma_g20622_t1, Twi1_Twi_Twilhelma_g7353_t1, Twi1_Twi_Twilhelma_g15437_t1, Twi1_Twi_Twilhelma_g23978_t1, Twi1_Twi_Twilhelma_g1997_t1, Twi1_Twi_Twilhelma_g4694_t1, Twi1_Twi_Twilhelma_g16…	Twi1_Twi_Twilhelma_g23621_t1, Twi1_Twi_Twilhelma_g164_t1, Twi1_Twi_Twilhelma_g7263_t1, Twi1_Twi_Twilhelma_g13225_t1, Nve1_Nve__Nemve1_134137_e_gw330101, Nve1_Nve__Nemve1_90098_e_gw233211, Pbachei2_Pbac_3469428_, Pbachei2_Pbac_3471605_, Mle1_Mle_ML03663a, Mle1_Mle_ML47561a
OG0000001	N3	n277	0.2222222222222222	Non-Terminal	Sci1_Sci_scpid73920, Twi1_Twi_Twilhelma_g16285_t1, Twi1_Twi_Twilhelma_g15783_t1, Twi1_Twi_Twilhelma_g24821_t1, Twi1_Twi_Twilhelma_g25770_t1, Twi1_Twi_Twilhelma_g2909_t1, Twi1_Twi_Twilhelma_g14378_t1, Twi1_Twi_Twilhelma_g20622_t1, Twi1_Twi_Twilhelma_g7353_t1, Twi1_Twi_Twilhelma_g15437_t1, Twi1_Twi_Twilhelma_g23978_t1, Twi1_Twi_Twilhelma_g1997_t1, Twi1_Twi_Twilhelma_g4694_t1, Twi1_Twi_Twilhelma_g16…	Sci1_Sci_scpid30462, Mle1_Mle_ML131715a, Nve1_Nve__Nemve1_140231_e_gw508351, Nve1_Nve__Nemve1_49217_gw558331, Nve1_Nve__Nemve1_141843_e_gw614181, Nve1_Nve__Nemve1_223954_fgenesh1_pgscaffold_3607000001, Nve1_Nve__Nemve1_121371_e_gw178661, Nve1_Nve__Nemve1_57238_gw351921, Nve1_Nve__Nemve1_45975_gw453151, Nve1_Nve__Nemve1_215822_fgenesh1_pgscaffold_240000013, Nve1_Nve__Nemve1_142249_e_gw65671, Nve1_…
OG0000001	N6	n278	0.25	Non-Terminal	Sci1_Sci_scpid73920, Twi1_Twi_Twilhelma_g16285_t1, Twi1_Twi_Twilhelma_g15783_t1, Twi1_Twi_Twilhelma_g24821_t1, Twi1_Twi_Twilhelma_g25770_t1, Twi1_Twi_Twilhelma_g2909_t1, Twi1_Twi_Twilhelma_g14378_t1, Twi1_Twi_Twilhelma_g20622_t1, Twi1_Twi_Twilhelma_g7353_t1, Twi1_Twi_Twilhelma_g15437_t1, Twi1_Twi_Twilhelma_g23978_t1, Twi1_Twi_Twilhelma_g1997_t1, Twi1_Twi_Twilhelma_g4694_t1, Twi1_Twi_Twilhelma_g16…	aqu1_Aqu_Aqu2_1_06037_001, aqu1_Aqu_Aqu2_1_11000_001, aqu1_Aqu_Aqu2_1_25805_001, aqu1_Aqu_Aqu2_1_07968_001, aqu1_Aqu_Aqu2_1_11422_001, aqu1_Aqu_Aqu2_1_03595_001, aqu1_Aqu_Aqu2_1_09663_001, Twi1_Twi_Twilhelma_g6519_t3, Twi1_Twi_Twilhelma_g6948_t1, Twi1_Twi_Twilhelma_g23430_t1
OG0000001	Twi1	n280	1.0	Terminal	Twi1_Twi_Twilhelma_g16285_t1, Twi1_Twi_Twilhelma_g15783_t1, Twi1_Twi_Twilhelma_g24821_t1, Twi1_Twi_Twilhelma_g25770_t1	Twi1_Twi_Twilhelma_g2909_t1, Twi1_Twi_Twilhelma_g14378_t1, Twi1_Twi_Twilhelma_g20622_t1, Twi1_Twi_Twilhelma_g7353_t1, Twi1_Twi_Twilhelma_g15437_t1, Twi1_Twi_Twilhelma_g23978_t1, Twi1_Twi_Twilhelma_g1997_t1, Twi1_Twi_Twilhelma_g4694_t1, Twi1_Twi_Twilhelma_g16870_t1, Twi1_Twi_Twilhelma_g1941_t1, Twi1_Twi_Twilhelma_g11711_t1, Twi1_Twi_Twilhelma_g13133_t1, Twi1_Twi_Twilhelma_g1976_t1, Twi1_Twi_Twilhe…
OG0000001	Twi1	n281	1.0	Terminal	Twi1_Twi_Twilhelma_g16285_t1	Twi1_Twi_Twilhelma_g15783_t1, Twi1_Twi_Twilhelma_g24821_t1, Twi1_Twi_Twilhelma_g25770_t1
OG0000001	Twi1	n282	1.0	Terminal	Twi1_Twi_Twilhelma_g15783_t1	Twi1_Twi_Twilhelma_g24821_t1, Twi1_Twi_Twilhelma_g25770_t1
OG0000001	Twi1	n283	1.0	Terminal	Twi1_Twi_Twilhelma_g24821_t1	Twi1_Twi_Twilhelma_g25770_t1
OG0000001	Twi1	n284	1.0	Terminal	Twi1_Twi_Twilhelma_g2909_t1, Twi1_Twi_Twilhelma_g14378_t1, Twi1_Twi_Twilhelma_g20622_t1, Twi1_Twi_Twilhelma_g7353_t1, Twi1_Twi_Twilhelma_g15437_t1, Twi1_Twi_Twilhelma_g23978_t1, Twi1_Twi_Twilhelma_g1997_t1, Twi1_Twi_Twilhelma_g4694_t1, Twi1_Twi_Twilhelma_g16870_t1, Twi1_Twi_Twilhelma_g1941_t1, Twi1_Twi_Twilhelma_g11711_t1, Twi1_Twi_Twilhelma_g13133_t1, Twi1_Twi_Twilhelma_g1976_t1, Twi1_Twi_Twilhe…	Twi1_Twi_Twilhelma_g606_t1, Twi1_Twi_Twilhelma_g4683_t1, Twi1_Twi_Twilhelma_g13506_t1, Twi1_Twi_Twilhelma_g13506_t2, Twi1_Twi_Twilhelma_g21227_t2, Twi1_Twi_Twilhelma_g25324_t1, Twi1_Twi_Twilhelma_g22564_t1, Twi1_Twi_Twilhelma_g14843_t1, Twi1_Twi_Twilhelma_g10049_t1, Twi1_Twi_Twilhelma_g10048_t1, Twi1_Twi_Twilhelma_g17909_t1, Twi1_Twi_Twilhelma_g26541_t1, Twi1_Twi_Twilhelma_g26541_t2, Twi1_Twi_Twi…
OG0000001	Twi1	n285	1.0	Terminal	Twi1_Twi_Twilhelma_g2909_t1, Twi1_Twi_Twilhelma_g14378_t1, Twi1_Twi_Twilhelma_g20622_t1, Twi1_Twi_Twilhelma_g7353_t1, Twi1_Twi_Twilhelma_g15437_t1, Twi1_Twi_Twilhelma_g23978_t1, Twi1_Twi_Twilhelma_g1997_t1, Twi1_Twi_Twilhelma_g4694_t1, Twi1_Twi_Twilhelma_g16870_t1, Twi1_Twi_Twilhelma_g1941_t1, Twi1_Twi_Twilhelma_g11711_t1, Twi1_Twi_Twilhelma_g13133_t1, Twi1_Twi_Twilhelma_g1976_t1, Twi1_Twi_Twilhe…	Twi1_Twi_Twilhelma_g20334_t1, Twi1_Twi_Twilhelma_g4276_t1, Twi1_Twi_Twilhelma_g22621_t1
OG0000001	Twi1	n286	1.0	Terminal	Twi1_Twi_Twilhelma_g2909_t1, Twi1_Twi_Twilhelma_g14378_t1, Twi1_Twi_Twilhelma_g20622_t1, Twi1_Twi_Twilhelma_g7353_t1, Twi1_Twi_Twilhelma_g15437_t1, Twi1_Twi_Twilhelma_g23978_t1, Twi1_Twi_Twilhelma_g1997_t1, Twi1_Twi_Twilhelma_g4694_t1	Twi1_Twi_Twilhelma_g16870_t1, Twi1_Twi_Twilhelma_g1941_t1, Twi1_Twi_Twilhelma_g11711_t1, Twi1_Twi_Twilhelma_g13133_t1, Twi1_Twi_Twilhelma_g1976_t1, Twi1_Twi_Twilhelma_g9069_t1
OG0000001	Twi1	n287	1.0	Terminal	Twi1_Twi_Twilhelma_g2909_t1, Twi1_Twi_Twilhelma_g14378_t1, Twi1_Twi_Twilhelma_g20622_t1	Twi1_Twi_Twilhelma_g7353_t1, Twi1_Twi_Twilhelma_g15437_t1, Twi1_Twi_Twilhelma_g23978_t1, Twi1_Twi_Twilhelma_g1997_t1, Twi1_Twi_Twilhelma_g4694_t1
OG0000001	Twi1	n288	1.0	Terminal	Twi1_Twi_Twilhelma_g2909_t1	Twi1_Twi_Twilhelma_g14378_t1, Twi1_Twi_Twilhelma_g20622_t1
OG0000001	Twi1	n289	1.0	Terminal	Twi1_Twi_Twilhelma_g14378_t1	Twi1_Twi_Twilhelma_g20622_t1
OG0000001	Twi1	n290	1.0	Terminal	Twi1_Twi_Twilhelma_g7353_t1, Twi1_Twi_Twilhelma_g15437_t1, Twi1_Twi_Twilhelma_g23978_t1, Twi1_Twi_Twilhelma_g1997_t1	Twi1_Twi_Twilhelma_g4694_t1
OG0000001	Twi1	n291	1.0	Terminal	Twi1_Twi_Twilhelma_g7353_t1	Twi1_Twi_Twilhelma_g15437_t1, Twi1_Twi_Twilhelma_g23978_t1, Twi1_Twi_Twilhelma_g1997_t1
OG0000001	Twi1	n292	1.0	Terminal	Twi1_Twi_Twilhelma_g15437_t1	Twi1_Twi_Twilhelma_g23978_t1, Twi1_Twi_Twilhelma_g1997_t1
OG0000001	Twi1	n293	1.0	Terminal	Twi1_Twi_Twilhelma_g23978_t1	Twi1_Twi_Twilhelma_g1997_t1
OG0000001	Twi1	n294	1.0	Terminal	Twi1_Twi_Twilhelma_g16870_t1, Twi1_Twi_Twilhelma_g1941_t1, Twi1_Twi_Twilhelma_g11711_t1	Twi1_Twi_Twilhelma_g13133_t1, Twi1_Twi_Twilhelma_g1976_t1, Twi1_Twi_Twilhelma_g9069_t1
OG0000001	Twi1	n295	1.0	Terminal	Twi1_Twi_Twilhelma_g16870_t1	Twi1_Twi_Twilhelma_g1941_t1, Twi1_Twi_Twilhelma_g11711_t1
OG0000001	Twi1	n296	1.0	Terminal	Twi1_Twi_Twilhelma_g1941_t1	Twi1_Twi_Twilhelma_g11711_t1
OG0000001	Twi1	n297	1.0	Terminal	Twi1_Twi_Twilhelma_g13133_t1	Twi1_Twi_Twilhelma_g1976_t1, Twi1_Twi_Twilhelma_g9069_t1
OG0000001	Twi1	n298	1.0	Terminal	Twi1_Twi_Twilhelma_g1976_t1	Twi1_Twi_Twilhelma_g9069_t1
OG0000001	Twi1	n299	1.0	Terminal	Twi1_Twi_Twilhelma_g20334_t1	Twi1_Twi_Twilhelma_g4276_t1, Twi1_Twi_Twilhelma_g22621_t1
OG0000001	Twi1	n300	1.0	Terminal	Twi1_Twi_Twilhelma_g4276_t1	Twi1_Twi_Twilhelma_g22621_t1
OG0000001	Twi1	n301	1.0	Terminal	Twi1_Twi_Twilhelma_g606_t1, Twi1_Twi_Twilhelma_g4683_t1	Twi1_Twi_Twilhelma_g13506_t1, Twi1_Twi_Twilhelma_g13506_t2, Twi1_Twi_Twilhelma_g21227_t2, Twi1_Twi_Twilhelma_g25324_t1, Twi1_Twi_Twilhelma_g22564_t1, Twi1_Twi_Twilhelma_g14843_t1, Twi1_Twi_Twilhelma_g10049_t1, Twi1_Twi_Twilhelma_g10048_t1, Twi1_Twi_Twilhelma_g17909_t1, Twi1_Twi_Twilhelma_g26541_t1, Twi1_Twi_Twilhelma_g26541_t2, Twi1_Twi_Twilhelma_g14268_t1, Twi1_Twi_Twilhelma_g10519_t1, Twi1_Twi_…
OG0000001	Twi1	n302	1.0	Terminal	Twi1_Twi_Twilhelma_g606_t1	Twi1_Twi_Twilhelma_g4683_t1
OG0000001	Twi1	n303	1.0	Terminal	Twi1_Twi_Twilhelma_g13506_t1, Twi1_Twi_Twilhelma_g13506_t2, Twi1_Twi_Twilhelma_g21227_t2, Twi1_Twi_Twilhelma_g25324_t1	Twi1_Twi_Twilhelma_g22564_t1, Twi1_Twi_Twilhelma_g14843_t1, Twi1_Twi_Twilhelma_g10049_t1, Twi1_Twi_Twilhelma_g10048_t1, Twi1_Twi_Twilhelma_g17909_t1, Twi1_Twi_Twilhelma_g26541_t1, Twi1_Twi_Twilhelma_g26541_t2, Twi1_Twi_Twilhelma_g14268_t1, Twi1_Twi_Twilhelma_g10519_t1, Twi1_Twi_Twilhelma_g15106_t1, Twi1_Twi_Twilhelma_g4057_t1
OG0000001	Twi1	n304	1.0	Terminal	Twi1_Twi_Twilhelma_g13506_t1, Twi1_Twi_Twilhelma_g13506_t2	Twi1_Twi_Twilhelma_g21227_t2, Twi1_Twi_Twilhelma_g25324_t1
OG0000001	Twi1	n305	1.0	Terminal	Twi1_Twi_Twilhelma_g13506_t1	Twi1_Twi_Twilhelma_g13506_t2
OG0000001	Twi1	n306	1.0	Terminal	Twi1_Twi_Twilhelma_g21227_t2	Twi1_Twi_Twilhelma_g25324_t1
OG0000001	Twi1	n307	1.0	Terminal	Twi1_Twi_Twilhelma_g22564_t1	Twi1_Twi_Twilhelma_g14843_t1, Twi1_Twi_Twilhelma_g10049_t1, Twi1_Twi_Twilhelma_g10048_t1, Twi1_Twi_Twilhelma_g17909_t1, Twi1_Twi_Twilhelma_g26541_t1, Twi1_Twi_Twilhelma_g26541_t2, Twi1_Twi_Twilhelma_g14268_t1, Twi1_Twi_Twilhelma_g10519_t1, Twi1_Twi_Twilhelma_g15106_t1, Twi1_Twi_Twilhelma_g4057_t1
OG0000001	Twi1	n308	1.0	Terminal	Twi1_Twi_Twilhelma_g14843_t1, Twi1_Twi_Twilhelma_g10049_t1, Twi1_Twi_Twilhelma_g10048_t1, Twi1_Twi_Twilhelma_g17909_t1, Twi1_Twi_Twilhelma_g26541_t1, Twi1_Twi_Twilhelma_g26541_t2	Twi1_Twi_Twilhelma_g14268_t1, Twi1_Twi_Twilhelma_g10519_t1, Twi1_Twi_Twilhelma_g15106_t1, Twi1_Twi_Twilhelma_g4057_t1
OG0000001	Twi1	n309	1.0	Terminal	Twi1_Twi_Twilhelma_g14843_t1, Twi1_Twi_Twilhelma_g10049_t1, Twi1_Twi_Twilhelma_g10048_t1, Twi1_Twi_Twilhelma_g17909_t1	Twi1_Twi_Twilhelma_g26541_t1, Twi1_Twi_Twilhelma_g26541_t2
OG0000001	Twi1	n310	1.0	Terminal	Twi1_Twi_Twilhelma_g14843_t1, Twi1_Twi_Twilhelma_g10049_t1, Twi1_Twi_Twilhelma_g10048_t1	Twi1_Twi_Twilhelma_g17909_t1
OG0000001	Twi1	n311	1.0	Terminal	Twi1_Twi_Twilhelma_g14843_t1	Twi1_Twi_Twilhelma_g10049_t1, Twi1_Twi_Twilhelma_g10048_t1
OG0000001	Twi1	n312	1.0	Terminal	Twi1_Twi_Twilhelma_g10049_t1	Twi1_Twi_Twilhelma_g10048_t1
OG0000001	Twi1	n313	1.0	Terminal	Twi1_Twi_Twilhelma_g26541_t1	Twi1_Twi_Twilhelma_g26541_t2
OG0000001	Twi1	n314	1.0	Terminal	Twi1_Twi_Twilhelma_g14268_t1	Twi1_Twi_Twilhelma_g10519_t1, Twi1_Twi_Twilhelma_g15106_t1, Twi1_Twi_Twilhelma_g4057_t1
OG0000001	Twi1	n315	1.0	Terminal	Twi1_Twi_Twilhelma_g10519_t1	Twi1_Twi_Twilhelma_g15106_t1, Twi1_Twi_Twilhelma_g4057_t1
OG0000001	Twi1	n316	1.0	Terminal	Twi1_Twi_Twilhelma_g15106_t1	Twi1_Twi_Twilhelma_g4057_t1
OG0000001	aqu1	n318	1.0	Terminal	aqu1_Aqu_Aqu2_1_06037_001, aqu1_Aqu_Aqu2_1_11000_001	aqu1_Aqu_Aqu2_1_25805_001, aqu1_Aqu_Aqu2_1_07968_001, aqu1_Aqu_Aqu2_1_11422_001, aqu1_Aqu_Aqu2_1_03595_001, aqu1_Aqu_Aqu2_1_09663_001
OG0000001	aqu1	n319	1.0	Terminal	aqu1_Aqu_Aqu2_1_06037_001	aqu1_Aqu_Aqu2_1_11000_001
OG0000001	aqu1	n320	1.0	Terminal	aqu1_Aqu_Aqu2_1_25805_001, aqu1_Aqu_Aqu2_1_07968_001, aqu1_Aqu_Aqu2_1_11422_001	aqu1_Aqu_Aqu2_1_03595_001, aqu1_Aqu_Aqu2_1_09663_001
OG0000001	aqu1	n321	1.0	Terminal	aqu1_Aqu_Aqu2_1_25805_001	aqu1_Aqu_Aqu2_1_07968_001, aqu1_Aqu_Aqu2_1_11422_001
OG0000001	aqu1	n322	1.0	Terminal	aqu1_Aqu_Aqu2_1_07968_001	aqu1_Aqu_Aqu2_1_11422_001
OG0000001	aqu1	n323	1.0	Terminal	aqu1_Aqu_Aqu2_1_03595_001	aqu1_Aqu_Aqu2_1_09663_001
OG0000001	Twi1	n324	1.0	Terminal	Twi1_Twi_Twilhelma_g6519_t3	Twi1_Twi_Twilhelma_g6948_t1, Twi1_Twi_Twilhelma_g23430_t1
OG0000001	Twi1	n325	1.0	Terminal	Twi1_Twi_Twilhelma_g6948_t1	Twi1_Twi_Twilhelma_g23430_t1
OG0000001	N3	n326	0.3333333333333333	Non-Terminal	Sci1_Sci_scpid30462, Mle1_Mle_ML131715a, Nve1_Nve__Nemve1_140231_e_gw508351, Nve1_Nve__Nemve1_49217_gw558331, Nve1_Nve__Nemve1_141843_e_gw614181, Nve1_Nve__Nemve1_223954_fgenesh1_pgscaffold_3607000001, Nve1_Nve__Nemve1_121371_e_gw178661, Nve1_Nve__Nemve1_57238_gw351921, Nve1_Nve__Nemve1_45975_gw453151, Nve1_Nve__Nemve1_215822_fgenesh1_pgscaffold_240000013, Nve1_Nve__Nemve1_142249_e_gw65671, Nve1_…	Sci1_Sci_scpid66661, Sci1_Sci_scpid92871, Sci1_Sci_scpid54036, Sci1_Sci_scpid38281, Sci1_Sci_scpid33873, Sci1_Sci_scpid19225, Sci1_Sci_scpid88169, Sci1_Sci_scpid30942, Sci1_Sci_scpid52886, Sci1_Sci_scpid75161, Sci1_Sci_scpid74684, Sci1_Sci_scpid45184, Sci1_Sci_scpid61169, Sci1_Sci_scpid73986, Sci1_Sci_scpid21949, Sci1_Sci_scpid22849, Sci1_Sci_scpid25620, Bflo_jgi|Brafl1|220775|e_gw.85.60.1, Bflo_…
OG0000001	N3	n327	0.2222222222222222	Non-Terminal	Sci1_Sci_scpid30462, Mle1_Mle_ML131715a, Nve1_Nve__Nemve1_140231_e_gw508351, Nve1_Nve__Nemve1_49217_gw558331, Nve1_Nve__Nemve1_141843_e_gw614181, Nve1_Nve__Nemve1_223954_fgenesh1_pgscaffold_3607000001, Nve1_Nve__Nemve1_121371_e_gw178661, Nve1_Nve__Nemve1_57238_gw351921, Nve1_Nve__Nemve1_45975_gw453151, Nve1_Nve__Nemve1_215822_fgenesh1_pgscaffold_240000013, Nve1_Nve__Nemve1_142249_e_gw65671, Nve1_…	Sci1_Sci_scpid40068, Sci1_Sci_scpid38539, Sci1_Sci_scpid79575, Sci1_Sci_scpid38803, Nve1_Nve__Nemve1_64334_gw392391
OG0000001	Nve1	n330	1.0	Terminal	Nve1_Nve__Nemve1_140231_e_gw508351, Nve1_Nve__Nemve1_49217_gw558331, Nve1_Nve__Nemve1_141843_e_gw614181	Nve1_Nve__Nemve1_223954_fgenesh1_pgscaffold_3607000001, Nve1_Nve__Nemve1_121371_e_gw178661, Nve1_Nve__Nemve1_57238_gw351921, Nve1_Nve__Nemve1_45975_gw453151, Nve1_Nve__Nemve1_215822_fgenesh1_pgscaffold_240000013, Nve1_Nve__Nemve1_142249_e_gw65671, Nve1_Nve__Nemve1_57255_gw374651, Nve1_Nve__Nemve1_79180_e_gw16101, Nve1_Nve__Nemve1_143032_e_gw733151
OG0000001	Nve1	n331	1.0	Terminal	Nve1_Nve__Nemve1_140231_e_gw508351	Nve1_Nve__Nemve1_49217_gw558331, Nve1_Nve__Nemve1_141843_e_gw614181
OG0000001	Nve1	n332	1.0	Terminal	Nve1_Nve__Nemve1_49217_gw558331	Nve1_Nve__Nemve1_141843_e_gw614181
OG0000001	Nve1	n333	1.0	Terminal	Nve1_Nve__Nemve1_223954_fgenesh1_pgscaffold_3607000001, Nve1_Nve__Nemve1_121371_e_gw178661	Nve1_Nve__Nemve1_57238_gw351921, Nve1_Nve__Nemve1_45975_gw453151, Nve1_Nve__Nemve1_215822_fgenesh1_pgscaffold_240000013, Nve1_Nve__Nemve1_142249_e_gw65671, Nve1_Nve__Nemve1_57255_gw374651, Nve1_Nve__Nemve1_79180_e_gw16101, Nve1_Nve__Nemve1_143032_e_gw733151
OG0000001	Nve1	n334	1.0	Terminal	Nve1_Nve__Nemve1_223954_fgenesh1_pgscaffold_3607000001	Nve1_Nve__Nemve1_121371_e_gw178661
OG0000001	Nve1	n335	1.0	Terminal	Nve1_Nve__Nemve1_57238_gw351921, Nve1_Nve__Nemve1_45975_gw453151, Nve1_Nve__Nemve1_215822_fgenesh1_pgscaffold_240000013, Nve1_Nve__Nemve1_142249_e_gw65671, Nve1_Nve__Nemve1_57255_gw374651	Nve1_Nve__Nemve1_79180_e_gw16101, Nve1_Nve__Nemve1_143032_e_gw733151
OG0000001	Nve1	n336	1.0	Terminal	Nve1_Nve__Nemve1_57238_gw351921	Nve1_Nve__Nemve1_45975_gw453151, Nve1_Nve__Nemve1_215822_fgenesh1_pgscaffold_240000013, Nve1_Nve__Nemve1_142249_e_gw65671, Nve1_Nve__Nemve1_57255_gw374651
OG0000001	Nve1	n337	1.0	Terminal	Nve1_Nve__Nemve1_45975_gw453151, Nve1_Nve__Nemve1_215822_fgenesh1_pgscaffold_240000013	Nve1_Nve__Nemve1_142249_e_gw65671, Nve1_Nve__Nemve1_57255_gw374651
OG0000001	Nve1	n338	1.0	Terminal	Nve1_Nve__Nemve1_45975_gw453151	Nve1_Nve__Nemve1_215822_fgenesh1_pgscaffold_240000013
OG0000001	Nve1	n339	1.0	Terminal	Nve1_Nve__Nemve1_142249_e_gw65671	Nve1_Nve__Nemve1_57255_gw374651
OG0000001	Nve1	n340	1.0	Terminal	Nve1_Nve__Nemve1_79180_e_gw16101	Nve1_Nve__Nemve1_143032_e_gw733151
OG0000001	Sci1	n342	1.0	Terminal	Sci1_Sci_scpid40068, Sci1_Sci_scpid38539	Sci1_Sci_scpid79575, Sci1_Sci_scpid38803
OG0000001	Sci1	n343	1.0	Terminal	Sci1_Sci_scpid40068	Sci1_Sci_scpid38539
OG0000001	Sci1	n344	1.0	Terminal	Sci1_Sci_scpid79575	Sci1_Sci_scpid38803
OG0000001	N3	n345	0.4444444444444444	Non-Terminal	Sci1_Sci_scpid66661, Sci1_Sci_scpid92871, Sci1_Sci_scpid54036, Sci1_Sci_scpid38281, Sci1_Sci_scpid33873, Sci1_Sci_scpid19225, Sci1_Sci_scpid88169, Sci1_Sci_scpid30942, Sci1_Sci_scpid52886, Sci1_Sci_scpid75161, Sci1_Sci_scpid74684, Sci1_Sci_scpid45184, Sci1_Sci_scpid61169, Sci1_Sci_scpid73986, Sci1_Sci_scpid21949, Sci1_Sci_scpid22849, Sci1_Sci_scpid25620, Bflo_jgi|Brafl1|220775|e_gw.85.60.1, Bflo_…	Nve1_Nve__Nemve1_49679_gw1760341, Sci1_Sci_scpid73162, Sci1_Sci_scpid31236, Sci1_Sci_scpid31350, Sci1_Sci_scpid31531, Sci1_Sci_scpid79081, Sci1_Sci_scpid43369, Sci1_Sci_scpid59039, Sci1_Sci_scpid59349, Sci1_Sci_scpid96010, Sci1_Sci_scpid18368, Sci1_Sci_scpid86489, Sci1_Sci_scpid74616, Sci1_Sci_scpid58134, Sci1_Sci_scpid57740, Sci1_Sci_scpid90818, Sci1_Sci_scpid90461, Sci1_Sci_scpid77259, Sci1_Sci…
OG0000001	N3	n346	0.1111111111111111	Non-Terminal	Sci1_Sci_scpid66661, Sci1_Sci_scpid92871, Sci1_Sci_scpid54036, Sci1_Sci_scpid38281, Sci1_Sci_scpid33873, Sci1_Sci_scpid19225, Sci1_Sci_scpid88169, Sci1_Sci_scpid30942, Sci1_Sci_scpid52886, Sci1_Sci_scpid75161, Sci1_Sci_scpid74684, Sci1_Sci_scpid45184, Sci1_Sci_scpid61169, Sci1_Sci_scpid73986, Sci1_Sci_scpid21949, Sci1_Sci_scpid22849, Sci1_Sci_scpid25620	Bflo_jgi|Brafl1|220775|e_gw.85.60.1, Bflo_jgi|Brafl1|151948|gw.481.43.1, Bflo_jgi|Brafl1|161396|gw.357.29.1, Bflo_jgi|Brafl1|221637|e_gw.89.107.1, Mle1_Mle_ML21659a, Nve1_Nve__Nemve1_107283_e_gw851511, Sci1_Sci_scpid61170, Sci1_Sci_scpid81562, Sci1_Sci_scpid37928, Sci1_Sci_scpid28517, Sci1_Sci_scpid43720, Sci1_Sci_scpid37906, Sci1_Sci_scpid57700, Sci1_Sci_scpid54604, Sci1_Sci_scpid49526, Sci1_Sci…
OG0000001	Sci1	n347	1.0	Terminal	Sci1_Sci_scpid66661, Sci1_Sci_scpid92871, Sci1_Sci_scpid54036, Sci1_Sci_scpid38281, Sci1_Sci_scpid33873, Sci1_Sci_scpid19225	Sci1_Sci_scpid88169, Sci1_Sci_scpid30942, Sci1_Sci_scpid52886, Sci1_Sci_scpid75161, Sci1_Sci_scpid74684, Sci1_Sci_scpid45184, Sci1_Sci_scpid61169, Sci1_Sci_scpid73986, Sci1_Sci_scpid21949, Sci1_Sci_scpid22849, Sci1_Sci_scpid25620
OG0000001	Sci1	n348	1.0	Terminal	Sci1_Sci_scpid66661, Sci1_Sci_scpid92871	Sci1_Sci_scpid54036, Sci1_Sci_scpid38281, Sci1_Sci_scpid33873, Sci1_Sci_scpid19225
OG0000001	Sci1	n349	1.0	Terminal	Sci1_Sci_scpid66661	Sci1_Sci_scpid92871
OG0000001	Sci1	n350	1.0	Terminal	Sci1_Sci_scpid54036	Sci1_Sci_scpid38281, Sci1_Sci_scpid33873, Sci1_Sci_scpid19225
OG0000001	Sci1	n351	1.0	Terminal	Sci1_Sci_scpid38281	Sci1_Sci_scpid33873, Sci1_Sci_scpid19225
OG0000001	Sci1	n352	1.0	Terminal	Sci1_Sci_scpid33873	Sci1_Sci_scpid19225
OG0000001	Sci1	n353	1.0	Terminal	Sci1_Sci_scpid88169, Sci1_Sci_scpid30942	Sci1_Sci_scpid52886, Sci1_Sci_scpid75161, Sci1_Sci_scpid74684, Sci1_Sci_scpid45184, Sci1_Sci_scpid61169, Sci1_Sci_scpid73986, Sci1_Sci_scpid21949, Sci1_Sci_scpid22849, Sci1_Sci_scpid25620
OG0000001	Sci1	n354	1.0	Terminal	Sci1_Sci_scpid88169	Sci1_Sci_scpid30942
OG0000001	Sci1	n355	1.0	Terminal	Sci1_Sci_scpid52886, Sci1_Sci_scpid75161, Sci1_Sci_scpid74684, Sci1_Sci_scpid45184, Sci1_Sci_scpid61169, Sci1_Sci_scpid73986, Sci1_Sci_scpid21949, Sci1_Sci_scpid22849	Sci1_Sci_scpid25620
OG0000001	Sci1	n356	1.0	Terminal	Sci1_Sci_scpid52886, Sci1_Sci_scpid75161, Sci1_Sci_scpid74684	Sci1_Sci_scpid45184, Sci1_Sci_scpid61169, Sci1_Sci_scpid73986, Sci1_Sci_scpid21949, Sci1_Sci_scpid22849
OG0000001	Sci1	n357	1.0	Terminal	Sci1_Sci_scpid52886	Sci1_Sci_scpid75161, Sci1_Sci_scpid74684
OG0000001	Sci1	n358	1.0	Terminal	Sci1_Sci_scpid75161	Sci1_Sci_scpid74684
OG0000001	Sci1	n359	1.0	Terminal	Sci1_Sci_scpid45184, Sci1_Sci_scpid61169, Sci1_Sci_scpid73986	Sci1_Sci_scpid21949, Sci1_Sci_scpid22849
OG0000001	Sci1	n360	1.0	Terminal	Sci1_Sci_scpid45184	Sci1_Sci_scpid61169, Sci1_Sci_scpid73986
OG0000001	Sci1	n361	1.0	Terminal	Sci1_Sci_scpid61169	Sci1_Sci_scpid73986
OG0000001	Sci1	n362	1.0	Terminal	Sci1_Sci_scpid21949	Sci1_Sci_scpid22849
OG0000001	Bflo	n364	1.0	Terminal	Bflo_jgi|Brafl1|220775|e_gw.85.60.1	Bflo_jgi|Brafl1|151948|gw.481.43.1, Bflo_jgi|Brafl1|161396|gw.357.29.1, Bflo_jgi|Brafl1|221637|e_gw.89.107.1
OG0000001	Bflo	n365	1.0	Terminal	Bflo_jgi|Brafl1|151948|gw.481.43.1, Bflo_jgi|Brafl1|161396|gw.357.29.1	Bflo_jgi|Brafl1|221637|e_gw.89.107.1
OG0000001	Bflo	n366	1.0	Terminal	Bflo_jgi|Brafl1|151948|gw.481.43.1	Bflo_jgi|Brafl1|161396|gw.357.29.1
OG0000001	N3	n367	0.1111111111111111	Non-Terminal	Mle1_Mle_ML21659a	Nve1_Nve__Nemve1_107283_e_gw851511, Sci1_Sci_scpid61170, Sci1_Sci_scpid81562, Sci1_Sci_scpid37928, Sci1_Sci_scpid28517, Sci1_Sci_scpid43720, Sci1_Sci_scpid37906, Sci1_Sci_scpid57700, Sci1_Sci_scpid54604, Sci1_Sci_scpid49526, Sci1_Sci_scpid29943, Sci1_Sci_scpid40191, Sci1_Sci_scpid11156, Sci1_Sci_scpid48991, Sci1_Sci_scpid37301, Sci1_Sci_scpid62779, Sci1_Sci_scpid22421, Sci1_Sci_scpid52027, Sci1_S…
OG0000001	N3	n368	0.1111111111111111	Non-Terminal	Nve1_Nve__Nemve1_107283_e_gw851511, Sci1_Sci_scpid61170, Sci1_Sci_scpid81562, Sci1_Sci_scpid37928, Sci1_Sci_scpid28517, Sci1_Sci_scpid43720, Sci1_Sci_scpid37906, Sci1_Sci_scpid57700, Sci1_Sci_scpid54604, Sci1_Sci_scpid49526, Sci1_Sci_scpid29943, Sci1_Sci_scpid40191, Sci1_Sci_scpid11156, Sci1_Sci_scpid48991, Sci1_Sci_scpid37301, Sci1_Sci_scpid62779, Sci1_Sci_scpid22421, Sci1_Sci_scpid52027, Sci1_S…	Pbachei2_Pbac_3460577_, Pbachei2_Pbac_3461209_, Pbachei2_Pbac_3461343_, Mle1_Mle_ML08232a, Mle1_Mle_ML200222a, aqu1_Aqu_Aqu2_1_31562_001, Sci1_Sci_scpid23949, Mle1_Mle_ML07849a, Mle1_Mle_ML37221a, Mle1_Mle_ML04751a, Mle1_Mle_ML21206a, Mle1_Mle_ML106631a, Mle1_Mle_ML181016a, Mle1_Mle_ML07848a, Mle1_Mle_ML11781a, Mle1_Mle_ML14091a, Mle1_Mle_ML25962a, Mle1_Mle_ML05094a, Mle1_Mle_ML10424a, Mle1_Mle_M…
OG0000001	N5	n369	0.2857142857142857	Non-Terminal	Nve1_Nve__Nemve1_107283_e_gw851511, Sci1_Sci_scpid61170, Sci1_Sci_scpid81562, Sci1_Sci_scpid37928, Sci1_Sci_scpid28517, Sci1_Sci_scpid43720, Sci1_Sci_scpid37906, Sci1_Sci_scpid57700, Sci1_Sci_scpid54604, Sci1_Sci_scpid49526, Sci1_Sci_scpid29943, Sci1_Sci_scpid40191, Sci1_Sci_scpid11156, Sci1_Sci_scpid48991, Sci1_Sci_scpid37301, Sci1_Sci_scpid62779, Sci1_Sci_scpid22421, Sci1_Sci_scpid52027, Sci1_S…	Sci1_Sci_scpid87356, Sci1_Sci_scpid69411, Nve1_Nve__Nemve1_134731_e_gw344671, Nve1_Nve__Nemve1_103904_e_gw70401, Nve1_Nve__Nemve1_132224_e_gw306151, Nve1_Nve__Nemve1_138742_e_gw442211, Nve1_Nve__Nemve1_149553_e_gw303121, Nve1_Nve__Nemve1_122171_e_gw187381, Nve1_Nve__Nemve1_139048_e_gw45551, Nve1_Nve__Nemve1_104345_e_gw721251, Nve1_Nve__Nemve1_148080_e_gw225111, Nve1_Nve__Nemve1_46781_gw107621, Nv…
OG0000001	Sci1	n371	1.0	Terminal	Sci1_Sci_scpid61170, Sci1_Sci_scpid81562, Sci1_Sci_scpid37928, Sci1_Sci_scpid28517, Sci1_Sci_scpid43720, Sci1_Sci_scpid37906, Sci1_Sci_scpid57700, Sci1_Sci_scpid54604, Sci1_Sci_scpid49526, Sci1_Sci_scpid29943	Sci1_Sci_scpid40191, Sci1_Sci_scpid11156, Sci1_Sci_scpid48991, Sci1_Sci_scpid37301, Sci1_Sci_scpid62779, Sci1_Sci_scpid22421, Sci1_Sci_scpid52027, Sci1_Sci_scpid18846, Sci1_Sci_scpid95808, Sci1_Sci_scpid53824, Sci1_Sci_scpid66108, Sci1_Sci_scpid25290, Sci1_Sci_scpid24796, Sci1_Sci_scpid38092, Sci1_Sci_scpid36683, Sci1_Sci_scpid39418, Sci1_Sci_scpid41015, Sci1_Sci_scpid49418, Sci1_Sci_scpid17324, …
OG0000001	Sci1	n372	1.0	Terminal	Sci1_Sci_scpid61170, Sci1_Sci_scpid81562, Sci1_Sci_scpid37928, Sci1_Sci_scpid28517, Sci1_Sci_scpid43720	Sci1_Sci_scpid37906, Sci1_Sci_scpid57700, Sci1_Sci_scpid54604, Sci1_Sci_scpid49526, Sci1_Sci_scpid29943
OG0000001	Sci1	n373	1.0	Terminal	Sci1_Sci_scpid61170, Sci1_Sci_scpid81562, Sci1_Sci_scpid37928	Sci1_Sci_scpid28517, Sci1_Sci_scpid43720
OG0000001	Sci1	n374	1.0	Terminal	Sci1_Sci_scpid61170	Sci1_Sci_scpid81562, Sci1_Sci_scpid37928
OG0000001	Sci1	n375	1.0	Terminal	Sci1_Sci_scpid81562	Sci1_Sci_scpid37928
OG0000001	Sci1	n376	1.0	Terminal	Sci1_Sci_scpid28517	Sci1_Sci_scpid43720
OG0000001	Sci1	n377	1.0	Terminal	Sci1_Sci_scpid37906, Sci1_Sci_scpid57700, Sci1_Sci_scpid54604	Sci1_Sci_scpid49526, Sci1_Sci_scpid29943
OG0000001	Sci1	n378	1.0	Terminal	Sci1_Sci_scpid37906	Sci1_Sci_scpid57700, Sci1_Sci_scpid54604
OG0000001	Sci1	n379	1.0	Terminal	Sci1_Sci_scpid57700	Sci1_Sci_scpid54604
OG0000001	Sci1	n380	1.0	Terminal	Sci1_Sci_scpid49526	Sci1_Sci_scpid29943
OG0000001	Sci1	n381	1.0	Terminal	Sci1_Sci_scpid40191, Sci1_Sci_scpid11156, Sci1_Sci_scpid48991	Sci1_Sci_scpid37301, Sci1_Sci_scpid62779, Sci1_Sci_scpid22421, Sci1_Sci_scpid52027, Sci1_Sci_scpid18846, Sci1_Sci_scpid95808, Sci1_Sci_scpid53824, Sci1_Sci_scpid66108, Sci1_Sci_scpid25290, Sci1_Sci_scpid24796, Sci1_Sci_scpid38092, Sci1_Sci_scpid36683, Sci1_Sci_scpid39418, Sci1_Sci_scpid41015, Sci1_Sci_scpid49418, Sci1_Sci_scpid17324, Sci1_Sci_scpid16317, Sci1_Sci_scpid67767, Sci1_Sci_scpid112245,…
OG0000001	Sci1	n382	1.0	Terminal	Sci1_Sci_scpid40191	Sci1_Sci_scpid11156, Sci1_Sci_scpid48991
OG0000001	Sci1	n383	1.0	Terminal	Sci1_Sci_scpid11156	Sci1_Sci_scpid48991
OG0000001	Sci1	n384	1.0	Terminal	Sci1_Sci_scpid37301, Sci1_Sci_scpid62779, Sci1_Sci_scpid22421, Sci1_Sci_scpid52027, Sci1_Sci_scpid18846, Sci1_Sci_scpid95808, Sci1_Sci_scpid53824, Sci1_Sci_scpid66108, Sci1_Sci_scpid25290, Sci1_Sci_scpid24796, Sci1_Sci_scpid38092, Sci1_Sci_scpid36683, Sci1_Sci_scpid39418, Sci1_Sci_scpid41015, Sci1_Sci_scpid49418	Sci1_Sci_scpid17324, Sci1_Sci_scpid16317, Sci1_Sci_scpid67767, Sci1_Sci_scpid112245, Sci1_Sci_scpid33984, Sci1_Sci_scpid36488, Sci1_Sci_scpid36157, Sci1_Sci_scpid82103, Sci1_Sci_scpid70740, Sci1_Sci_scpid70356, Sci1_Sci_scpid58006, Sci1_Sci_scpid79374
OG0000001	Sci1	n385	1.0	Terminal	Sci1_Sci_scpid37301, Sci1_Sci_scpid62779, Sci1_Sci_scpid22421, Sci1_Sci_scpid52027	Sci1_Sci_scpid18846, Sci1_Sci_scpid95808, Sci1_Sci_scpid53824, Sci1_Sci_scpid66108, Sci1_Sci_scpid25290, Sci1_Sci_scpid24796, Sci1_Sci_scpid38092, Sci1_Sci_scpid36683, Sci1_Sci_scpid39418, Sci1_Sci_scpid41015, Sci1_Sci_scpid49418
OG0000001	Sci1	n386	1.0	Terminal	Sci1_Sci_scpid37301	Sci1_Sci_scpid62779, Sci1_Sci_scpid22421, Sci1_Sci_scpid52027
OG0000001	Sci1	n387	1.0	Terminal	Sci1_Sci_scpid62779	Sci1_Sci_scpid22421, Sci1_Sci_scpid52027
OG0000001	Sci1	n388	1.0	Terminal	Sci1_Sci_scpid22421	Sci1_Sci_scpid52027
OG0000001	Sci1	n389	1.0	Terminal	Sci1_Sci_scpid18846, Sci1_Sci_scpid95808, Sci1_Sci_scpid53824, Sci1_Sci_scpid66108	Sci1_Sci_scpid25290, Sci1_Sci_scpid24796, Sci1_Sci_scpid38092, Sci1_Sci_scpid36683, Sci1_Sci_scpid39418, Sci1_Sci_scpid41015, Sci1_Sci_scpid49418
OG0000001	Sci1	n390	1.0	Terminal	Sci1_Sci_scpid18846	Sci1_Sci_scpid95808, Sci1_Sci_scpid53824, Sci1_Sci_scpid66108
OG0000001	Sci1	n391	1.0	Terminal	Sci1_Sci_scpid95808	Sci1_Sci_scpid53824, Sci1_Sci_scpid66108
OG0000001	Sci1	n392	1.0	Terminal	Sci1_Sci_scpid53824	Sci1_Sci_scpid66108
OG0000001	Sci1	n393	1.0	Terminal	Sci1_Sci_scpid25290, Sci1_Sci_scpid24796	Sci1_Sci_scpid38092, Sci1_Sci_scpid36683, Sci1_Sci_scpid39418, Sci1_Sci_scpid41015, Sci1_Sci_scpid49418
OG0000001	Sci1	n394	1.0	Terminal	Sci1_Sci_scpid25290	Sci1_Sci_scpid24796
OG0000001	Sci1	n395	1.0	Terminal	Sci1_Sci_scpid38092, Sci1_Sci_scpid36683	Sci1_Sci_scpid39418, Sci1_Sci_scpid41015, Sci1_Sci_scpid49418
OG0000001	Sci1	n396	1.0	Terminal	Sci1_Sci_scpid38092	Sci1_Sci_scpid36683
OG0000001	Sci1	n397	1.0	Terminal	Sci1_Sci_scpid39418, Sci1_Sci_scpid41015	Sci1_Sci_scpid49418
OG0000001	Sci1	n398	1.0	Terminal	Sci1_Sci_scpid39418	Sci1_Sci_scpid41015
OG0000001	Sci1	n399	1.0	Terminal	Sci1_Sci_scpid17324, Sci1_Sci_scpid16317	Sci1_Sci_scpid67767, Sci1_Sci_scpid112245, Sci1_Sci_scpid33984, Sci1_Sci_scpid36488, Sci1_Sci_scpid36157, Sci1_Sci_scpid82103, Sci1_Sci_scpid70740, Sci1_Sci_scpid70356, Sci1_Sci_scpid58006, Sci1_Sci_scpid79374
OG0000001	Sci1	n400	1.0	Terminal	Sci1_Sci_scpid17324	Sci1_Sci_scpid16317
OG0000001	Sci1	n401	1.0	Terminal	Sci1_Sci_scpid67767, Sci1_Sci_scpid112245, Sci1_Sci_scpid33984, Sci1_Sci_scpid36488, Sci1_Sci_scpid36157	Sci1_Sci_scpid82103, Sci1_Sci_scpid70740, Sci1_Sci_scpid70356, Sci1_Sci_scpid58006, Sci1_Sci_scpid79374
OG0000001	Sci1	n402	1.0	Terminal	Sci1_Sci_scpid67767	Sci1_Sci_scpid112245, Sci1_Sci_scpid33984, Sci1_Sci_scpid36488, Sci1_Sci_scpid36157
OG0000001	Sci1	n403	1.0	Terminal	Sci1_Sci_scpid112245	Sci1_Sci_scpid33984, Sci1_Sci_scpid36488, Sci1_Sci_scpid36157
OG0000001	Sci1	n404	1.0	Terminal	Sci1_Sci_scpid33984	Sci1_Sci_scpid36488, Sci1_Sci_scpid36157
OG0000001	Sci1	n405	1.0	Terminal	Sci1_Sci_scpid36488	Sci1_Sci_scpid36157
OG0000001	Sci1	n406	1.0	Terminal	Sci1_Sci_scpid82103, Sci1_Sci_scpid70740, Sci1_Sci_scpid70356	Sci1_Sci_scpid58006, Sci1_Sci_scpid79374
OG0000001	Sci1	n407	1.0	Terminal	Sci1_Sci_scpid82103	Sci1_Sci_scpid70740, Sci1_Sci_scpid70356
OG0000001	Sci1	n408	1.0	Terminal	Sci1_Sci_scpid70740	Sci1_Sci_scpid70356
OG0000001	Sci1	n409	1.0	Terminal	Sci1_Sci_scpid58006	Sci1_Sci_scpid79374
OG0000001	Sci1	n411	1.0	Terminal	Sci1_Sci_scpid87356	Sci1_Sci_scpid69411
OG0000001	Nve1	n412	1.0	Terminal	Nve1_Nve__Nemve1_134731_e_gw344671, Nve1_Nve__Nemve1_103904_e_gw70401, Nve1_Nve__Nemve1_132224_e_gw306151	Nve1_Nve__Nemve1_138742_e_gw442211, Nve1_Nve__Nemve1_149553_e_gw303121, Nve1_Nve__Nemve1_122171_e_gw187381, Nve1_Nve__Nemve1_139048_e_gw45551, Nve1_Nve__Nemve1_104345_e_gw721251, Nve1_Nve__Nemve1_148080_e_gw225111, Nve1_Nve__Nemve1_46781_gw107621, Nve1_Nve__Nemve1_134317_e_gw335201, Nve1_Nve__Nemve1_48586_gw266311, Nve1_Nve__Nemve1_139319_e_gw470461, Nve1_Nve__Nemve1_156629_e_gw1179611, Nve1_Nve_…
OG0000001	Nve1	n413	1.0	Terminal	Nve1_Nve__Nemve1_134731_e_gw344671, Nve1_Nve__Nemve1_103904_e_gw70401	Nve1_Nve__Nemve1_132224_e_gw306151
OG0000001	Nve1	n414	1.0	Terminal	Nve1_Nve__Nemve1_134731_e_gw344671	Nve1_Nve__Nemve1_103904_e_gw70401
OG0000001	Nve1	n415	1.0	Terminal	Nve1_Nve__Nemve1_138742_e_gw442211, Nve1_Nve__Nemve1_149553_e_gw303121, Nve1_Nve__Nemve1_122171_e_gw187381, Nve1_Nve__Nemve1_139048_e_gw45551, Nve1_Nve__Nemve1_104345_e_gw721251, Nve1_Nve__Nemve1_148080_e_gw225111, Nve1_Nve__Nemve1_46781_gw107621, Nve1_Nve__Nemve1_134317_e_gw335201, Nve1_Nve__Nemve1_48586_gw266311, Nve1_Nve__Nemve1_139319_e_gw470461, Nve1_Nve__Nemve1_156629_e_gw1179611	Nve1_Nve__Nemve1_113950_e_gw1211001, Nve1_Nve__Nemve1_123404_e_gw199721, Nve1_Nve__Nemve1_146352_e_gw165051, Nve1_Nve__Nemve1_154371_e_gw727531, Nve1_Nve__Nemve1_66470_gw452401, Nve1_Nve__Nemve1_6290_gw486121
OG0000001	Nve1	n416	1.0	Terminal	Nve1_Nve__Nemve1_138742_e_gw442211, Nve1_Nve__Nemve1_149553_e_gw303121, Nve1_Nve__Nemve1_122171_e_gw187381, Nve1_Nve__Nemve1_139048_e_gw45551, Nve1_Nve__Nemve1_104345_e_gw721251, Nve1_Nve__Nemve1_148080_e_gw225111, Nve1_Nve__Nemve1_46781_gw107621	Nve1_Nve__Nemve1_134317_e_gw335201, Nve1_Nve__Nemve1_48586_gw266311, Nve1_Nve__Nemve1_139319_e_gw470461, Nve1_Nve__Nemve1_156629_e_gw1179611
OG0000001	Nve1	n417	1.0	Terminal	Nve1_Nve__Nemve1_138742_e_gw442211, Nve1_Nve__Nemve1_149553_e_gw303121, Nve1_Nve__Nemve1_122171_e_gw187381, Nve1_Nve__Nemve1_139048_e_gw45551, Nve1_Nve__Nemve1_104345_e_gw721251, Nve1_Nve__Nemve1_148080_e_gw225111	Nve1_Nve__Nemve1_46781_gw107621
OG0000001	Nve1	n418	1.0	Terminal	Nve1_Nve__Nemve1_138742_e_gw442211, Nve1_Nve__Nemve1_149553_e_gw303121	Nve1_Nve__Nemve1_122171_e_gw187381, Nve1_Nve__Nemve1_139048_e_gw45551, Nve1_Nve__Nemve1_104345_e_gw721251, Nve1_Nve__Nemve1_148080_e_gw225111
OG0000001	Nve1	n419	1.0	Terminal	Nve1_Nve__Nemve1_138742_e_gw442211	Nve1_Nve__Nemve1_149553_e_gw303121
OG0000001	Nve1	n420	1.0	Terminal	Nve1_Nve__Nemve1_122171_e_gw187381	Nve1_Nve__Nemve1_139048_e_gw45551, Nve1_Nve__Nemve1_104345_e_gw721251, Nve1_Nve__Nemve1_148080_e_gw225111
OG0000001	Nve1	n421	1.0	Terminal	Nve1_Nve__Nemve1_139048_e_gw45551	Nve1_Nve__Nemve1_104345_e_gw721251, Nve1_Nve__Nemve1_148080_e_gw225111
OG0000001	Nve1	n422	1.0	Terminal	Nve1_Nve__Nemve1_104345_e_gw721251	Nve1_Nve__Nemve1_148080_e_gw225111
OG0000001	Nve1	n423	1.0	Terminal	Nve1_Nve__Nemve1_134317_e_gw335201	Nve1_Nve__Nemve1_48586_gw266311, Nve1_Nve__Nemve1_139319_e_gw470461, Nve1_Nve__Nemve1_156629_e_gw1179611
OG0000001	Nve1	n424	1.0	Terminal	Nve1_Nve__Nemve1_48586_gw266311	Nve1_Nve__Nemve1_139319_e_gw470461, Nve1_Nve__Nemve1_156629_e_gw1179611
OG0000001	Nve1	n425	1.0	Terminal	Nve1_Nve__Nemve1_139319_e_gw470461	Nve1_Nve__Nemve1_156629_e_gw1179611
OG0000001	Nve1	n426	1.0	Terminal	Nve1_Nve__Nemve1_113950_e_gw1211001, Nve1_Nve__Nemve1_123404_e_gw199721, Nve1_Nve__Nemve1_146352_e_gw165051, Nve1_Nve__Nemve1_154371_e_gw727531, Nve1_Nve__Nemve1_66470_gw452401	Nve1_Nve__Nemve1_6290_gw486121
OG0000001	Nve1	n427	1.0	Terminal	Nve1_Nve__Nemve1_113950_e_gw1211001, Nve1_Nve__Nemve1_123404_e_gw199721, Nve1_Nve__Nemve1_146352_e_gw165051, Nve1_Nve__Nemve1_154371_e_gw727531	Nve1_Nve__Nemve1_66470_gw452401
OG0000001	Nve1	n428	1.0	Terminal	Nve1_Nve__Nemve1_113950_e_gw1211001, Nve1_Nve__Nemve1_123404_e_gw199721, Nve1_Nve__Nemve1_146352_e_gw165051	Nve1_Nve__Nemve1_154371_e_gw727531
OG0000001	Nve1	n429	1.0	Terminal	Nve1_Nve__Nemve1_113950_e_gw1211001	Nve1_Nve__Nemve1_123404_e_gw199721, Nve1_Nve__Nemve1_146352_e_gw165051
OG0000001	Nve1	n430	1.0	Terminal	Nve1_Nve__Nemve1_123404_e_gw199721	Nve1_Nve__Nemve1_146352_e_gw165051
OG0000001	N3	n431	0.3333333333333333	Non-Terminal	Pbachei2_Pbac_3460577_, Pbachei2_Pbac_3461209_, Pbachei2_Pbac_3461343_, Mle1_Mle_ML08232a, Mle1_Mle_ML200222a, aqu1_Aqu_Aqu2_1_31562_001, Sci1_Sci_scpid23949, Mle1_Mle_ML07849a, Mle1_Mle_ML37221a, Mle1_Mle_ML04751a, Mle1_Mle_ML21206a, Mle1_Mle_ML106631a, Mle1_Mle_ML181016a, Mle1_Mle_ML07848a, Mle1_Mle_ML11781a, Mle1_Mle_ML14091a, Mle1_Mle_ML25962a, Mle1_Mle_ML05094a, Mle1_Mle_ML10424a, Mle1_Mle_M…	aqu1_Aqu_Aqu2_1_04330_001, Pbachei2_Pbac_3464110_, Pbachei2_Pbac_3469537_, Mle1_Mle_ML07703a, Mle1_Mle_ML030417a, Mle1_Mle_ML16601a, Mle1_Mle_ML12041a, Mle1_Mle_ML00081a, Mle1_Mle_ML47891a, Mle1_Mle_ML00701a, Mle1_Mle_ML01642a, Mle1_Mle_ML21892a, Mle1_Mle_ML13201a, Mle1_Mle_ML00558a, Mle1_Mle_ML1541131a, Mle1_Mle_ML343436a, Mle1_Mle_ML12866a, Mle1_Mle_ML033419a, Mle1_Mle_ML29411a, Mle1_Mle_ML1488…
OG0000001	N3	n432	0.1111111111111111	Non-Terminal	Pbachei2_Pbac_3460577_, Pbachei2_Pbac_3461209_	Pbachei2_Pbac_3461343_, Mle1_Mle_ML08232a, Mle1_Mle_ML200222a, aqu1_Aqu_Aqu2_1_31562_001, Sci1_Sci_scpid23949, Mle1_Mle_ML07849a, Mle1_Mle_ML37221a, Mle1_Mle_ML04751a, Mle1_Mle_ML21206a, Mle1_Mle_ML106631a, Mle1_Mle_ML181016a, Mle1_Mle_ML07848a, Mle1_Mle_ML11781a, Mle1_Mle_ML14091a, Mle1_Mle_ML25962a, Mle1_Mle_ML05094a, Mle1_Mle_ML10424a, Mle1_Mle_ML056514a, Pbachei2_Pbac_3478223_
OG0000001	Pbachei2	n433	1.0	Terminal	Pbachei2_Pbac_3460577_	Pbachei2_Pbac_3461209_
OG0000001	N3	n434	0.2222222222222222	Non-Terminal	Pbachei2_Pbac_3461343_, Mle1_Mle_ML08232a, Mle1_Mle_ML200222a	aqu1_Aqu_Aqu2_1_31562_001, Sci1_Sci_scpid23949, Mle1_Mle_ML07849a, Mle1_Mle_ML37221a, Mle1_Mle_ML04751a, Mle1_Mle_ML21206a, Mle1_Mle_ML106631a, Mle1_Mle_ML181016a, Mle1_Mle_ML07848a, Mle1_Mle_ML11781a, Mle1_Mle_ML14091a, Mle1_Mle_ML25962a, Mle1_Mle_ML05094a, Mle1_Mle_ML10424a, Mle1_Mle_ML056514a, Pbachei2_Pbac_3478223_
OG0000001	Mle1	n436	1.0	Terminal	Mle1_Mle_ML08232a	Mle1_Mle_ML200222a
OG0000001	Mle1	n440	1.0	Terminal	Mle1_Mle_ML07849a, Mle1_Mle_ML37221a	Mle1_Mle_ML04751a, Mle1_Mle_ML21206a, Mle1_Mle_ML106631a, Mle1_Mle_ML181016a, Mle1_Mle_ML07848a, Mle1_Mle_ML11781a, Mle1_Mle_ML14091a, Mle1_Mle_ML25962a, Mle1_Mle_ML05094a, Mle1_Mle_ML10424a, Mle1_Mle_ML056514a
OG0000001	Mle1	n441	1.0	Terminal	Mle1_Mle_ML07849a	Mle1_Mle_ML37221a
OG0000001	Mle1	n442	1.0	Terminal	Mle1_Mle_ML04751a, Mle1_Mle_ML21206a, Mle1_Mle_ML106631a, Mle1_Mle_ML181016a	Mle1_Mle_ML07848a, Mle1_Mle_ML11781a, Mle1_Mle_ML14091a, Mle1_Mle_ML25962a, Mle1_Mle_ML05094a, Mle1_Mle_ML10424a, Mle1_Mle_ML056514a
OG0000001	Mle1	n443	1.0	Terminal	Mle1_Mle_ML04751a, Mle1_Mle_ML21206a, Mle1_Mle_ML106631a	Mle1_Mle_ML181016a
OG0000001	Mle1	n444	1.0	Terminal	Mle1_Mle_ML04751a, Mle1_Mle_ML21206a	Mle1_Mle_ML106631a
OG0000001	Mle1	n445	1.0	Terminal	Mle1_Mle_ML04751a	Mle1_Mle_ML21206a
OG0000001	Mle1	n446	1.0	Terminal	Mle1_Mle_ML07848a	Mle1_Mle_ML11781a, Mle1_Mle_ML14091a, Mle1_Mle_ML25962a, Mle1_Mle_ML05094a, Mle1_Mle_ML10424a, Mle1_Mle_ML056514a
OG0000001	Mle1	n447	1.0	Terminal	Mle1_Mle_ML11781a, Mle1_Mle_ML14091a, Mle1_Mle_ML25962a	Mle1_Mle_ML05094a, Mle1_Mle_ML10424a, Mle1_Mle_ML056514a
OG0000001	Mle1	n448	1.0	Terminal	Mle1_Mle_ML11781a	Mle1_Mle_ML14091a, Mle1_Mle_ML25962a
OG0000001	Mle1	n449	1.0	Terminal	Mle1_Mle_ML14091a	Mle1_Mle_ML25962a
OG0000001	Mle1	n450	1.0	Terminal	Mle1_Mle_ML05094a	Mle1_Mle_ML10424a, Mle1_Mle_ML056514a
OG0000001	Mle1	n451	1.0	Terminal	Mle1_Mle_ML10424a	Mle1_Mle_ML056514a
OG0000001	N3	n452	0.2222222222222222	Non-Terminal	aqu1_Aqu_Aqu2_1_04330_001, Pbachei2_Pbac_3464110_, Pbachei2_Pbac_3469537_, Mle1_Mle_ML07703a, Mle1_Mle_ML030417a, Mle1_Mle_ML16601a, Mle1_Mle_ML12041a, Mle1_Mle_ML00081a, Mle1_Mle_ML47891a, Mle1_Mle_ML00701a, Mle1_Mle_ML01642a, Mle1_Mle_ML21892a, Mle1_Mle_ML13201a, Mle1_Mle_ML00558a, Mle1_Mle_ML1541131a, Mle1_Mle_ML343436a, Mle1_Mle_ML12866a, Mle1_Mle_ML033419a, Mle1_Mle_ML29411a, Mle1_Mle_ML1488…	Mle1_Mle_ML28833a, Mle1_Mle_ML34051a, Mle1_Mle_ML12261a, Pbachei2_Pbac_3462197_, Pbachei2_Pbac_3460750_, Pbachei2_Pbac_3461526_
OG0000001	Pbachei2	n455	1.0	Terminal	Pbachei2_Pbac_3464110_	Pbachei2_Pbac_3469537_
OG0000001	Mle1	n456	1.0	Terminal	Mle1_Mle_ML07703a, Mle1_Mle_ML030417a	Mle1_Mle_ML16601a, Mle1_Mle_ML12041a, Mle1_Mle_ML00081a, Mle1_Mle_ML47891a, Mle1_Mle_ML00701a, Mle1_Mle_ML01642a, Mle1_Mle_ML21892a, Mle1_Mle_ML13201a, Mle1_Mle_ML00558a, Mle1_Mle_ML1541131a, Mle1_Mle_ML343436a, Mle1_Mle_ML12866a, Mle1_Mle_ML033419a, Mle1_Mle_ML29411a, Mle1_Mle_ML14888a, Mle1_Mle_ML08883a
OG0000001	Mle1	n457	1.0	Terminal	Mle1_Mle_ML07703a	Mle1_Mle_ML030417a
OG0000001	Mle1	n458	1.0	Terminal	Mle1_Mle_ML16601a, Mle1_Mle_ML12041a, Mle1_Mle_ML00081a, Mle1_Mle_ML47891a, Mle1_Mle_ML00701a, Mle1_Mle_ML01642a, Mle1_Mle_ML21892a, Mle1_Mle_ML13201a, Mle1_Mle_ML00558a, Mle1_Mle_ML1541131a, Mle1_Mle_ML343436a, Mle1_Mle_ML12866a, Mle1_Mle_ML033419a, Mle1_Mle_ML29411a	Mle1_Mle_ML14888a, Mle1_Mle_ML08883a
OG0000001	Mle1	n459	1.0	Terminal	Mle1_Mle_ML16601a, Mle1_Mle_ML12041a, Mle1_Mle_ML00081a, Mle1_Mle_ML47891a, Mle1_Mle_ML00701a, Mle1_Mle_ML01642a, Mle1_Mle_ML21892a, Mle1_Mle_ML13201a, Mle1_Mle_ML00558a, Mle1_Mle_ML1541131a	Mle1_Mle_ML343436a, Mle1_Mle_ML12866a, Mle1_Mle_ML033419a, Mle1_Mle_ML29411a
OG0000001	Mle1	n460	1.0	Terminal	Mle1_Mle_ML16601a, Mle1_Mle_ML12041a, Mle1_Mle_ML00081a, Mle1_Mle_ML47891a	Mle1_Mle_ML00701a, Mle1_Mle_ML01642a, Mle1_Mle_ML21892a, Mle1_Mle_ML13201a, Mle1_Mle_ML00558a, Mle1_Mle_ML1541131a
OG0000001	Mle1	n461	1.0	Terminal	Mle1_Mle_ML16601a, Mle1_Mle_ML12041a	Mle1_Mle_ML00081a, Mle1_Mle_ML47891a
OG0000001	Mle1	n462	1.0	Terminal	Mle1_Mle_ML16601a	Mle1_Mle_ML12041a
OG0000001	Mle1	n463	1.0	Terminal	Mle1_Mle_ML00081a	Mle1_Mle_ML47891a
OG0000001	Mle1	n464	1.0	Terminal	Mle1_Mle_ML00701a, Mle1_Mle_ML01642a, Mle1_Mle_ML21892a	Mle1_Mle_ML13201a, Mle1_Mle_ML00558a, Mle1_Mle_ML1541131a
OG0000001	Mle1	n465	1.0	Terminal	Mle1_Mle_ML00701a	Mle1_Mle_ML01642a, Mle1_Mle_ML21892a
OG0000001	Mle1	n466	1.0	Terminal	Mle1_Mle_ML01642a	Mle1_Mle_ML21892a
OG0000001	Mle1	n467	1.0	Terminal	Mle1_Mle_ML13201a	Mle1_Mle_ML00558a, Mle1_Mle_ML1541131a
OG0000001	Mle1	n468	1.0	Terminal	Mle1_Mle_ML00558a	Mle1_Mle_ML1541131a
OG0000001	Mle1	n469	1.0	Terminal	Mle1_Mle_ML343436a	Mle1_Mle_ML12866a, Mle1_Mle_ML033419a, Mle1_Mle_ML29411a
OG0000001	Mle1	n470	1.0	Terminal	Mle1_Mle_ML12866a	Mle1_Mle_ML033419a, Mle1_Mle_ML29411a
OG0000001	Mle1	n471	1.0	Terminal	Mle1_Mle_ML033419a	Mle1_Mle_ML29411a
OG0000001	Mle1	n472	1.0	Terminal	Mle1_Mle_ML14888a	Mle1_Mle_ML08883a
OG0000001	Mle1	n474	1.0	Terminal	Mle1_Mle_ML28833a, Mle1_Mle_ML34051a	Mle1_Mle_ML12261a
OG0000001	Mle1	n475	1.0	Terminal	Mle1_Mle_ML28833a	Mle1_Mle_ML34051a
OG0000001	Pbachei2	n476	1.0	Terminal	Pbachei2_Pbac_3462197_	Pbachei2_Pbac_3460750_, Pbachei2_Pbac_3461526_
OG0000001	Pbachei2	n477	1.0	Terminal	Pbachei2_Pbac_3460750_	Pbachei2_Pbac_3461526_
OG0000001	N3	n478	0.1111111111111111	Non-Terminal	Nve1_Nve__Nemve1_49679_gw1760341, Sci1_Sci_scpid73162, Sci1_Sci_scpid31236, Sci1_Sci_scpid31350, Sci1_Sci_scpid31531, Sci1_Sci_scpid79081, Sci1_Sci_scpid43369, Sci1_Sci_scpid59039, Sci1_Sci_scpid59349, Sci1_Sci_scpid96010, Sci1_Sci_scpid18368, Sci1_Sci_scpid86489, Sci1_Sci_scpid74616, Sci1_Sci_scpid58134, Sci1_Sci_scpid57740, Sci1_Sci_scpid90818, Sci1_Sci_scpid90461, Sci1_Sci_scpid77259, Sci1_Sci…	Mle1_Mle_ML01991a, Bflo_jgi|Brafl1|92265|fgenesh2_pg.scaffold_220000043, Nve1_Nve__Nemve1_54886_gw534251, Nve1_Nve__Nemve1_54966_gw561331
OG0000001	N5	n479	0.2857142857142857	Non-Terminal	Nve1_Nve__Nemve1_49679_gw1760341, Sci1_Sci_scpid73162, Sci1_Sci_scpid31236, Sci1_Sci_scpid31350, Sci1_Sci_scpid31531	Sci1_Sci_scpid79081, Sci1_Sci_scpid43369, Sci1_Sci_scpid59039, Sci1_Sci_scpid59349, Sci1_Sci_scpid96010, Sci1_Sci_scpid18368, Sci1_Sci_scpid86489, Sci1_Sci_scpid74616, Sci1_Sci_scpid58134, Sci1_Sci_scpid57740, Sci1_Sci_scpid90818, Sci1_Sci_scpid90461, Sci1_Sci_scpid77259, Sci1_Sci_scpid77823, Sci1_Sci_scpid42845, Sci1_Sci_scpid42400, Sci1_Sci_scpid34343, Sci1_Sci_scpid42374, Sci1_Sci_scpid65209, …
OG0000001	Sci1	n481	1.0	Terminal	Sci1_Sci_scpid73162	Sci1_Sci_scpid31236, Sci1_Sci_scpid31350, Sci1_Sci_scpid31531
OG0000001	Sci1	n482	1.0	Terminal	Sci1_Sci_scpid31236	Sci1_Sci_scpid31350, Sci1_Sci_scpid31531
OG0000001	Sci1	n483	1.0	Terminal	Sci1_Sci_scpid31350	Sci1_Sci_scpid31531
OG0000001	Sci1	n485	1.0	Terminal	Sci1_Sci_scpid79081, Sci1_Sci_scpid43369, Sci1_Sci_scpid59039, Sci1_Sci_scpid59349, Sci1_Sci_scpid96010, Sci1_Sci_scpid18368, Sci1_Sci_scpid86489, Sci1_Sci_scpid74616, Sci1_Sci_scpid58134, Sci1_Sci_scpid57740, Sci1_Sci_scpid90818, Sci1_Sci_scpid90461, Sci1_Sci_scpid77259, Sci1_Sci_scpid77823, Sci1_Sci_scpid42845, Sci1_Sci_scpid42400, Sci1_Sci_scpid34343, Sci1_Sci_scpid42374, Sci1_Sci_scpid65209, …	Sci1_Sci_scpid33236, Sci1_Sci_scpid70576, Sci1_Sci_scpid91697, Sci1_Sci_scpid85177, Sci1_Sci_scpid109597, Sci1_Sci_scpid84859, Sci1_Sci_scpid68076
OG0000001	Sci1	n486	1.0	Terminal	Sci1_Sci_scpid79081, Sci1_Sci_scpid43369, Sci1_Sci_scpid59039, Sci1_Sci_scpid59349, Sci1_Sci_scpid96010, Sci1_Sci_scpid18368, Sci1_Sci_scpid86489	Sci1_Sci_scpid74616, Sci1_Sci_scpid58134, Sci1_Sci_scpid57740, Sci1_Sci_scpid90818, Sci1_Sci_scpid90461, Sci1_Sci_scpid77259, Sci1_Sci_scpid77823, Sci1_Sci_scpid42845, Sci1_Sci_scpid42400, Sci1_Sci_scpid34343, Sci1_Sci_scpid42374, Sci1_Sci_scpid65209, Sci1_Sci_scpid81275, Sci1_Sci_scpid84606, Sci1_Sci_scpid70173, Sci1_Sci_scpid69465, Sci1_Sci_scpid69633, Sci1_Sci_scpid70388, Sci1_Sci_scpid32774, …
OG0000001	Sci1	n487	1.0	Terminal	Sci1_Sci_scpid79081	Sci1_Sci_scpid43369, Sci1_Sci_scpid59039, Sci1_Sci_scpid59349, Sci1_Sci_scpid96010, Sci1_Sci_scpid18368, Sci1_Sci_scpid86489
OG0000001	Sci1	n488	1.0	Terminal	Sci1_Sci_scpid43369	Sci1_Sci_scpid59039, Sci1_Sci_scpid59349, Sci1_Sci_scpid96010, Sci1_Sci_scpid18368, Sci1_Sci_scpid86489
OG0000001	Sci1	n489	1.0	Terminal	Sci1_Sci_scpid59039, Sci1_Sci_scpid59349	Sci1_Sci_scpid96010, Sci1_Sci_scpid18368, Sci1_Sci_scpid86489
OG0000001	Sci1	n490	1.0	Terminal	Sci1_Sci_scpid59039	Sci1_Sci_scpid59349
OG0000001	Sci1	n491	1.0	Terminal	Sci1_Sci_scpid96010	Sci1_Sci_scpid18368, Sci1_Sci_scpid86489
OG0000001	Sci1	n492	1.0	Terminal	Sci1_Sci_scpid18368	Sci1_Sci_scpid86489
OG0000001	Sci1	n493	1.0	Terminal	Sci1_Sci_scpid74616, Sci1_Sci_scpid58134, Sci1_Sci_scpid57740, Sci1_Sci_scpid90818, Sci1_Sci_scpid90461, Sci1_Sci_scpid77259, Sci1_Sci_scpid77823, Sci1_Sci_scpid42845, Sci1_Sci_scpid42400, Sci1_Sci_scpid34343, Sci1_Sci_scpid42374, Sci1_Sci_scpid65209, Sci1_Sci_scpid81275, Sci1_Sci_scpid84606, Sci1_Sci_scpid70173, Sci1_Sci_scpid69465, Sci1_Sci_scpid69633, Sci1_Sci_scpid70388, Sci1_Sci_scpid32774, …	Sci1_Sci_scpid26526
OG0000001	Sci1	n494	1.0	Terminal	Sci1_Sci_scpid74616	Sci1_Sci_scpid58134, Sci1_Sci_scpid57740, Sci1_Sci_scpid90818, Sci1_Sci_scpid90461, Sci1_Sci_scpid77259, Sci1_Sci_scpid77823, Sci1_Sci_scpid42845, Sci1_Sci_scpid42400, Sci1_Sci_scpid34343, Sci1_Sci_scpid42374, Sci1_Sci_scpid65209, Sci1_Sci_scpid81275, Sci1_Sci_scpid84606, Sci1_Sci_scpid70173, Sci1_Sci_scpid69465, Sci1_Sci_scpid69633, Sci1_Sci_scpid70388, Sci1_Sci_scpid32774, Sci1_Sci_scpid9142
OG0000001	Sci1	n495	1.0	Terminal	Sci1_Sci_scpid58134, Sci1_Sci_scpid57740, Sci1_Sci_scpid90818, Sci1_Sci_scpid90461, Sci1_Sci_scpid77259, Sci1_Sci_scpid77823	Sci1_Sci_scpid42845, Sci1_Sci_scpid42400, Sci1_Sci_scpid34343, Sci1_Sci_scpid42374, Sci1_Sci_scpid65209, Sci1_Sci_scpid81275, Sci1_Sci_scpid84606, Sci1_Sci_scpid70173, Sci1_Sci_scpid69465, Sci1_Sci_scpid69633, Sci1_Sci_scpid70388, Sci1_Sci_scpid32774, Sci1_Sci_scpid9142
OG0000001	Sci1	n496	1.0	Terminal	Sci1_Sci_scpid58134, Sci1_Sci_scpid57740, Sci1_Sci_scpid90818, Sci1_Sci_scpid90461	Sci1_Sci_scpid77259, Sci1_Sci_scpid77823
OG0000001	Sci1	n497	1.0	Terminal	Sci1_Sci_scpid58134, Sci1_Sci_scpid57740	Sci1_Sci_scpid90818, Sci1_Sci_scpid90461
OG0000001	Sci1	n498	1.0	Terminal	Sci1_Sci_scpid58134	Sci1_Sci_scpid57740
OG0000001	Sci1	n499	1.0	Terminal	Sci1_Sci_scpid90818	Sci1_Sci_scpid90461
OG0000001	Sci1	n500	1.0	Terminal	Sci1_Sci_scpid77259	Sci1_Sci_scpid77823
OG0000001	Sci1	n501	1.0	Terminal	Sci1_Sci_scpid42845, Sci1_Sci_scpid42400, Sci1_Sci_scpid34343, Sci1_Sci_scpid42374, Sci1_Sci_scpid65209, Sci1_Sci_scpid81275	Sci1_Sci_scpid84606, Sci1_Sci_scpid70173, Sci1_Sci_scpid69465, Sci1_Sci_scpid69633, Sci1_Sci_scpid70388, Sci1_Sci_scpid32774, Sci1_Sci_scpid9142
OG0000001	Sci1	n502	1.0	Terminal	Sci1_Sci_scpid42845, Sci1_Sci_scpid42400, Sci1_Sci_scpid34343, Sci1_Sci_scpid42374	Sci1_Sci_scpid65209, Sci1_Sci_scpid81275
OG0000001	Sci1	n503	1.0	Terminal	Sci1_Sci_scpid42845, Sci1_Sci_scpid42400	Sci1_Sci_scpid34343, Sci1_Sci_scpid42374
OG0000001	Sci1	n504	1.0	Terminal	Sci1_Sci_scpid42845	Sci1_Sci_scpid42400
OG0000001	Sci1	n505	1.0	Terminal	Sci1_Sci_scpid34343	Sci1_Sci_scpid42374
OG0000001	Sci1	n506	1.0	Terminal	Sci1_Sci_scpid65209	Sci1_Sci_scpid81275
OG0000001	Sci1	n507	1.0	Terminal	Sci1_Sci_scpid84606, Sci1_Sci_scpid70173, Sci1_Sci_scpid69465, Sci1_Sci_scpid69633, Sci1_Sci_scpid70388	Sci1_Sci_scpid32774, Sci1_Sci_scpid9142
OG0000001	Sci1	n508	1.0	Terminal	Sci1_Sci_scpid84606	Sci1_Sci_scpid70173, Sci1_Sci_scpid69465, Sci1_Sci_scpid69633, Sci1_Sci_scpid70388
OG0000001	Sci1	n509	1.0	Terminal	Sci1_Sci_scpid70173, Sci1_Sci_scpid69465	Sci1_Sci_scpid69633, Sci1_Sci_scpid70388
OG0000001	Sci1	n510	1.0	Terminal	Sci1_Sci_scpid70173	Sci1_Sci_scpid69465
OG0000001	Sci1	n511	1.0	Terminal	Sci1_Sci_scpid69633	Sci1_Sci_scpid70388
OG0000001	Sci1	n512	1.0	Terminal	Sci1_Sci_scpid32774	Sci1_Sci_scpid9142
OG0000001	Sci1	n513	1.0	Terminal	Sci1_Sci_scpid33236, Sci1_Sci_scpid70576, Sci1_Sci_scpid91697, Sci1_Sci_scpid85177, Sci1_Sci_scpid109597, Sci1_Sci_scpid84859	Sci1_Sci_scpid68076
OG0000001	Sci1	n514	1.0	Terminal	Sci1_Sci_scpid33236	Sci1_Sci_scpid70576, Sci1_Sci_scpid91697, Sci1_Sci_scpid85177, Sci1_Sci_scpid109597, Sci1_Sci_scpid84859
OG0000001	Sci1	n515	1.0	Terminal	Sci1_Sci_scpid70576, Sci1_Sci_scpid91697	Sci1_Sci_scpid85177, Sci1_Sci_scpid109597, Sci1_Sci_scpid84859
OG0000001	Sci1	n516	1.0	Terminal	Sci1_Sci_scpid70576	Sci1_Sci_scpid91697
OG0000001	Sci1	n517	1.0	Terminal	Sci1_Sci_scpid85177	Sci1_Sci_scpid109597, Sci1_Sci_scpid84859
OG0000001	Sci1	n518	1.0	Terminal	Sci1_Sci_scpid109597	Sci1_Sci_scpid84859
OG0000001	Nve1	n521	1.0	Terminal	Nve1_Nve__Nemve1_54886_gw534251	Nve1_Nve__Nemve1_54966_gw561331
OG0000001	Twi1	n524	1.0	Terminal	Twi1_Twi_Twilhelma_g23621_t1	Twi1_Twi_Twilhelma_g164_t1, Twi1_Twi_Twilhelma_g7263_t1, Twi1_Twi_Twilhelma_g13225_t1
OG0000001	Twi1	n525	1.0	Terminal	Twi1_Twi_Twilhelma_g164_t1	Twi1_Twi_Twilhelma_g7263_t1, Twi1_Twi_Twilhelma_g13225_t1
OG0000001	Twi1	n526	1.0	Terminal	Twi1_Twi_Twilhelma_g7263_t1	Twi1_Twi_Twilhelma_g13225_t1
OG0000001	Nve1	n528	1.0	Terminal	Nve1_Nve__Nemve1_134137_e_gw330101	Nve1_Nve__Nemve1_90098_e_gw233211
OG0000001	Pbachei2	n529	1.0	Terminal	Pbachei2_Pbac_3469428_	Pbachei2_Pbac_3471605_
OG0000001	Mle1	n530	1.0	Terminal	Mle1_Mle_ML03663a	Mle1_Mle_ML47561a
OG0000001	N3	n531	0.1111111111111111	Non-Terminal	Mle1_Mle_ML013414a, Mle1_Mle_ML42221a, Mle1_Mle_ML06468a, Mle1_Mle_ML14581a, Mle1_Mle_ML002235a, Mle1_Mle_ML09662a, Mle1_Mle_ML38781a	Nve1_Nve__Nemve1_150108_e_gw329531, Nve1_Nve__Nemve1_154930_e_gw795411, Mle1_Mle_ML00662a, Mle1_Mle_ML033219a, Mle1_Mle_ML04602a, Mle1_Mle_ML12844a, Mle1_Mle_ML06748a, Mle1_Mle_ML12752a, Mle1_Mle_ML23314a, Mle1_Mle_ML39111a, Mle1_Mle_ML27895a, Mle1_Mle_ML46271a, Mle1_Mle_ML073247a, Mle1_Mle_ML00161a, Mle1_Mle_ML14988a, Mle1_Mle_ML45523a, Nve1_Nve__Nemve1_45847_gw392221, Pbachei2_Pbac_3463975_, Pb…
OG0000001	Mle1	n532	1.0	Terminal	Mle1_Mle_ML013414a, Mle1_Mle_ML42221a	Mle1_Mle_ML06468a, Mle1_Mle_ML14581a, Mle1_Mle_ML002235a, Mle1_Mle_ML09662a, Mle1_Mle_ML38781a
OG0000001	Mle1	n533	1.0	Terminal	Mle1_Mle_ML013414a	Mle1_Mle_ML42221a
OG0000001	Mle1	n534	1.0	Terminal	Mle1_Mle_ML06468a	Mle1_Mle_ML14581a, Mle1_Mle_ML002235a, Mle1_Mle_ML09662a, Mle1_Mle_ML38781a
OG0000001	Mle1	n535	1.0	Terminal	Mle1_Mle_ML14581a	Mle1_Mle_ML002235a, Mle1_Mle_ML09662a, Mle1_Mle_ML38781a
OG0000001	Mle1	n536	1.0	Terminal	Mle1_Mle_ML002235a	Mle1_Mle_ML09662a, Mle1_Mle_ML38781a
OG0000001	Mle1	n537	1.0	Terminal	Mle1_Mle_ML09662a	Mle1_Mle_ML38781a
OG0000001	N3	n538	0.1111111111111111	Non-Terminal	Nve1_Nve__Nemve1_150108_e_gw329531, Nve1_Nve__Nemve1_154930_e_gw795411	Mle1_Mle_ML00662a, Mle1_Mle_ML033219a, Mle1_Mle_ML04602a, Mle1_Mle_ML12844a, Mle1_Mle_ML06748a, Mle1_Mle_ML12752a, Mle1_Mle_ML23314a, Mle1_Mle_ML39111a, Mle1_Mle_ML27895a, Mle1_Mle_ML46271a, Mle1_Mle_ML073247a, Mle1_Mle_ML00161a, Mle1_Mle_ML14988a, Mle1_Mle_ML45523a, Nve1_Nve__Nemve1_45847_gw392221, Pbachei2_Pbac_3463975_, Pbachei2_Pbac_3468821_, Pbachei2_Pbac_3460336_, Pbachei2_Pbac_3467179_, Pb…
OG0000001	Nve1	n539	1.0	Terminal	Nve1_Nve__Nemve1_150108_e_gw329531	Nve1_Nve__Nemve1_154930_e_gw795411
OG0000001	N3	n540	0.3333333333333333	Non-Terminal	Mle1_Mle_ML00662a, Mle1_Mle_ML033219a, Mle1_Mle_ML04602a, Mle1_Mle_ML12844a, Mle1_Mle_ML06748a, Mle1_Mle_ML12752a, Mle1_Mle_ML23314a, Mle1_Mle_ML39111a, Mle1_Mle_ML27895a, Mle1_Mle_ML46271a, Mle1_Mle_ML073247a, Mle1_Mle_ML00161a, Mle1_Mle_ML14988a, Mle1_Mle_ML45523a, Nve1_Nve__Nemve1_45847_gw392221, Pbachei2_Pbac_3463975_, Pbachei2_Pbac_3468821_, Pbachei2_Pbac_3460336_, Pbachei2_Pbac_3467179_, Pb…	Mle1_Mle_ML00478a, Pbachei2_Pbac_3460786_, Pbachei2_Pbac_3461059_, Pbachei2_Pbac_3461165_, Pbachei2_Pbac_3464447_, Pbachei2_Pbac_3461268_, Nve1_Nve__Nemve1_154253_e_gw714911
OG0000001	Mle1	n542	1.0	Terminal	Mle1_Mle_ML00662a, Mle1_Mle_ML033219a, Mle1_Mle_ML04602a, Mle1_Mle_ML12844a, Mle1_Mle_ML06748a, Mle1_Mle_ML12752a, Mle1_Mle_ML23314a, Mle1_Mle_ML39111a	Mle1_Mle_ML27895a, Mle1_Mle_ML46271a, Mle1_Mle_ML073247a, Mle1_Mle_ML00161a, Mle1_Mle_ML14988a, Mle1_Mle_ML45523a
OG0000001	Mle1	n543	1.0	Terminal	Mle1_Mle_ML00662a, Mle1_Mle_ML033219a, Mle1_Mle_ML04602a	Mle1_Mle_ML12844a, Mle1_Mle_ML06748a, Mle1_Mle_ML12752a, Mle1_Mle_ML23314a, Mle1_Mle_ML39111a
OG0000001	Mle1	n544	1.0	Terminal	Mle1_Mle_ML00662a	Mle1_Mle_ML033219a, Mle1_Mle_ML04602a
OG0000001	Mle1	n545	1.0	Terminal	Mle1_Mle_ML033219a	Mle1_Mle_ML04602a
OG0000001	Mle1	n546	1.0	Terminal	Mle1_Mle_ML12844a	Mle1_Mle_ML06748a, Mle1_Mle_ML12752a, Mle1_Mle_ML23314a, Mle1_Mle_ML39111a
OG0000001	Mle1	n547	1.0	Terminal	Mle1_Mle_ML06748a	Mle1_Mle_ML12752a, Mle1_Mle_ML23314a, Mle1_Mle_ML39111a
OG0000001	Mle1	n548	1.0	Terminal	Mle1_Mle_ML12752a	Mle1_Mle_ML23314a, Mle1_Mle_ML39111a
OG0000001	Mle1	n549	1.0	Terminal	Mle1_Mle_ML23314a	Mle1_Mle_ML39111a
OG0000001	Mle1	n550	1.0	Terminal	Mle1_Mle_ML27895a, Mle1_Mle_ML46271a, Mle1_Mle_ML073247a	Mle1_Mle_ML00161a, Mle1_Mle_ML14988a, Mle1_Mle_ML45523a
OG0000001	Mle1	n551	1.0	Terminal	Mle1_Mle_ML27895a	Mle1_Mle_ML46271a, Mle1_Mle_ML073247a
OG0000001	Mle1	n552	1.0	Terminal	Mle1_Mle_ML46271a	Mle1_Mle_ML073247a
OG0000001	Mle1	n553	1.0	Terminal	Mle1_Mle_ML00161a	Mle1_Mle_ML14988a, Mle1_Mle_ML45523a
OG0000001	Mle1	n554	1.0	Terminal	Mle1_Mle_ML14988a	Mle1_Mle_ML45523a
OG0000001	Pbachei2	n556	1.0	Terminal	Pbachei2_Pbac_3463975_, Pbachei2_Pbac_3468821_, Pbachei2_Pbac_3460336_, Pbachei2_Pbac_3467179_, Pbachei2_Pbac_3467412_	Pbachei2_Pbac_3460462_, Pbachei2_Pbac_3466140_, Pbachei2_Pbac_3466242_, Pbachei2_Pbac_3462412_, Pbachei2_Pbac_3477657_, Pbachei2_Pbac_3461033_
OG0000001	Pbachei2	n557	1.0	Terminal	Pbachei2_Pbac_3463975_, Pbachei2_Pbac_3468821_	Pbachei2_Pbac_3460336_, Pbachei2_Pbac_3467179_, Pbachei2_Pbac_3467412_
OG0000001	Pbachei2	n558	1.0	Terminal	Pbachei2_Pbac_3463975_	Pbachei2_Pbac_3468821_
OG0000001	Pbachei2	n559	1.0	Terminal	Pbachei2_Pbac_3460336_, Pbachei2_Pbac_3467179_	Pbachei2_Pbac_3467412_
OG0000001	Pbachei2	n560	1.0	Terminal	Pbachei2_Pbac_3460336_	Pbachei2_Pbac_3467179_
OG0000001	Pbachei2	n561	1.0	Terminal	Pbachei2_Pbac_3460462_, Pbachei2_Pbac_3466140_, Pbachei2_Pbac_3466242_, Pbachei2_Pbac_3462412_, Pbachei2_Pbac_3477657_	Pbachei2_Pbac_3461033_
OG0000001	Pbachei2	n562	1.0	Terminal	Pbachei2_Pbac_3460462_	Pbachei2_Pbac_3466140_, Pbachei2_Pbac_3466242_, Pbachei2_Pbac_3462412_, Pbachei2_Pbac_3477657_
OG0000001	Pbachei2	n563	1.0	Terminal	Pbachei2_Pbac_3466140_	Pbachei2_Pbac_3466242_, Pbachei2_Pbac_3462412_, Pbachei2_Pbac_3477657_
OG0000001	Pbachei2	n564	1.0	Terminal	Pbachei2_Pbac_3466242_	Pbachei2_Pbac_3462412_, Pbachei2_Pbac_3477657_
OG0000001	Pbachei2	n565	1.0	Terminal	Pbachei2_Pbac_3462412_	Pbachei2_Pbac_3477657_
OG0000001	Pbachei2	n568	1.0	Terminal	Pbachei2_Pbac_3460786_, Pbachei2_Pbac_3461059_, Pbachei2_Pbac_3461165_	Pbachei2_Pbac_3464447_, Pbachei2_Pbac_3461268_
OG0000001	Pbachei2	n569	1.0	Terminal	Pbachei2_Pbac_3460786_	Pbachei2_Pbac_3461059_, Pbachei2_Pbac_3461165_
OG0000001	Pbachei2	n570	1.0	Terminal	Pbachei2_Pbac_3461059_	Pbachei2_Pbac_3461165_
OG0000001	Pbachei2	n571	1.0	Terminal	Pbachei2_Pbac_3464447_	Pbachei2_Pbac_3461268_
OG0000001	N3	n573	0.3333333333333333	Non-Terminal	aqu1_Aqu_Aqu2_1_16593_001, aqu1_Aqu_Aqu2_1_34054_001, Twi1_Twi_Twilhelma_g6677_t1, Twi1_Twi_Twilhelma_g16654_t1, Sci1_Sci_scpid96053, Eph1_Eph_Em0007g1131a, Mle1_Mle_ML17729a, Mle1_Mle_ML09793a, Mle1_Mle_ML002240a, Mle1_Mle_ML002239a, Mle1_Mle_ML002237a, Mle1_Mle_ML002241a	Eph1_Eph_Em0005g1093a, Mle1_Mle_ML13281a, Pbachei2_Pbac_3479363_, Sci1_Sci_scpid85957
OG0000001	aqu1	n577	1.0	Terminal	aqu1_Aqu_Aqu2_1_16593_001	aqu1_Aqu_Aqu2_1_34054_001
OG0000001	Twi1	n578	1.0	Terminal	Twi1_Twi_Twilhelma_g6677_t1	Twi1_Twi_Twilhelma_g16654_t1
OG0000001	Mle1	n580	1.0	Terminal	Mle1_Mle_ML17729a	Mle1_Mle_ML09793a, Mle1_Mle_ML002240a, Mle1_Mle_ML002239a, Mle1_Mle_ML002237a, Mle1_Mle_ML002241a
OG0000001	Mle1	n581	1.0	Terminal	Mle1_Mle_ML09793a	Mle1_Mle_ML002240a, Mle1_Mle_ML002239a, Mle1_Mle_ML002237a, Mle1_Mle_ML002241a
OG0000001	Mle1	n582	1.0	Terminal	Mle1_Mle_ML002240a	Mle1_Mle_ML002239a, Mle1_Mle_ML002237a, Mle1_Mle_ML002241a
OG0000001	Mle1	n583	1.0	Terminal	Mle1_Mle_ML002239a	Mle1_Mle_ML002237a, Mle1_Mle_ML002241a
OG0000001	Mle1	n584	1.0	Terminal	Mle1_Mle_ML002237a	Mle1_Mle_ML002241a
OG0000001	Pbachei2	n589	1.0	Terminal	Pbachei2_Pbac_3460534_, Pbachei2_Pbac_3460780_, Pbachei2_Pbac_3473771_, Pbachei2_Pbac_3460339_, Pbachei2_Pbac_3462986_, Pbachei2_Pbac_3471288_	Pbachei2_Pbac_3479499_, Pbachei2_Pbac_3464778_, Pbachei2_Pbac_3463618_, Pbachei2_Pbac_3473729_
OG0000001	Pbachei2	n590	1.0	Terminal	Pbachei2_Pbac_3460534_, Pbachei2_Pbac_3460780_, Pbachei2_Pbac_3473771_	Pbachei2_Pbac_3460339_, Pbachei2_Pbac_3462986_, Pbachei2_Pbac_3471288_
OG0000001	Pbachei2	n591	1.0	Terminal	Pbachei2_Pbac_3460534_, Pbachei2_Pbac_3460780_	Pbachei2_Pbac_3473771_
OG0000001	Pbachei2	n592	1.0	Terminal	Pbachei2_Pbac_3460534_	Pbachei2_Pbac_3460780_
OG0000001	Pbachei2	n593	1.0	Terminal	Pbachei2_Pbac_3460339_	Pbachei2_Pbac_3462986_, Pbachei2_Pbac_3471288_
OG0000001	Pbachei2	n594	1.0	Terminal	Pbachei2_Pbac_3462986_	Pbachei2_Pbac_3471288_
OG0000001	Pbachei2	n595	1.0	Terminal	Pbachei2_Pbac_3479499_	Pbachei2_Pbac_3464778_, Pbachei2_Pbac_3463618_, Pbachei2_Pbac_3473729_
OG0000001	Pbachei2	n596	1.0	Terminal	Pbachei2_Pbac_3464778_, Pbachei2_Pbac_3463618_	Pbachei2_Pbac_3473729_
OG0000001	Pbachei2	n597	1.0	Terminal	Pbachei2_Pbac_3464778_	Pbachei2_Pbac_3463618_
OG0000001	Pbachei2	n599	1.0	Terminal	Pbachei2_Pbac_3461733_, Pbachei2_Pbac_3468788_, Pbachei2_Pbac_3461329_, Pbachei2_Pbac_3461683_, Pbachei2_Pbac_3463277_	Pbachei2_Pbac_3465055_, Pbachei2_Pbac_3466881_, Pbachei2_Pbac_3465038_, Pbachei2_Pbac_3469141_, Pbachei2_Pbac_3461249_, Pbachei2_Pbac_3473679_
OG0000001	Pbachei2	n600	1.0	Terminal	Pbachei2_Pbac_3461733_, Pbachei2_Pbac_3468788_	Pbachei2_Pbac_3461329_, Pbachei2_Pbac_3461683_, Pbachei2_Pbac_3463277_
OG0000001	Pbachei2	n601	1.0	Terminal	Pbachei2_Pbac_3461733_	Pbachei2_Pbac_3468788_
OG0000001	Pbachei2	n602	1.0	Terminal	Pbachei2_Pbac_3461329_	Pbachei2_Pbac_3461683_, Pbachei2_Pbac_3463277_
OG0000001	Pbachei2	n603	1.0	Terminal	Pbachei2_Pbac_3461683_	Pbachei2_Pbac_3463277_
OG0000001	Pbachei2	n604	1.0	Terminal	Pbachei2_Pbac_3465055_, Pbachei2_Pbac_3466881_	Pbachei2_Pbac_3465038_, Pbachei2_Pbac_3469141_, Pbachei2_Pbac_3461249_, Pbachei2_Pbac_3473679_
OG0000001	Pbachei2	n605	1.0	Terminal	Pbachei2_Pbac_3465055_	Pbachei2_Pbac_3466881_
OG0000001	Pbachei2	n606	1.0	Terminal	Pbachei2_Pbac_3465038_, Pbachei2_Pbac_3469141_	Pbachei2_Pbac_3461249_, Pbachei2_Pbac_3473679_
OG0000001	Pbachei2	n607	1.0	Terminal	Pbachei2_Pbac_3465038_	Pbachei2_Pbac_3469141_
OG0000001	Pbachei2	n608	1.0	Terminal	Pbachei2_Pbac_3461249_	Pbachei2_Pbac_3473679_
OG0000001	Mle1	n609	1.0	Terminal	Mle1_Mle_ML056924a, Mle1_Mle_ML21882a, Mle1_Mle_ML10216a, Mle1_Mle_ML03461a, Mle1_Mle_ML00633a, Mle1_Mle_ML138319a, Mle1_Mle_ML10104a, Mle1_Mle_ML36933a, Mle1_Mle_ML38751a, Mle1_Mle_ML434318a	Mle1_Mle_ML09104a, Mle1_Mle_ML03719a, Mle1_Mle_ML04053a, Mle1_Mle_ML06975a, Mle1_Mle_ML00211a, Mle1_Mle_ML124241a, Mle1_Mle_ML41651a, Mle1_Mle_ML00575a, Mle1_Mle_ML00042a, Mle1_Mle_ML135626a, Mle1_Mle_ML37011a, Mle1_Mle_ML130415a, Mle1_Mle_ML021111a
OG0000001	Mle1	n610	1.0	Terminal	Mle1_Mle_ML056924a, Mle1_Mle_ML21882a, Mle1_Mle_ML10216a, Mle1_Mle_ML03461a	Mle1_Mle_ML00633a, Mle1_Mle_ML138319a, Mle1_Mle_ML10104a, Mle1_Mle_ML36933a, Mle1_Mle_ML38751a, Mle1_Mle_ML434318a
OG0000001	Mle1	n611	1.0	Terminal	Mle1_Mle_ML056924a	Mle1_Mle_ML21882a, Mle1_Mle_ML10216a, Mle1_Mle_ML03461a
OG0000001	Mle1	n612	1.0	Terminal	Mle1_Mle_ML21882a	Mle1_Mle_ML10216a, Mle1_Mle_ML03461a
OG0000001	Mle1	n613	1.0	Terminal	Mle1_Mle_ML10216a	Mle1_Mle_ML03461a
OG0000001	Mle1	n614	1.0	Terminal	Mle1_Mle_ML00633a, Mle1_Mle_ML138319a	Mle1_Mle_ML10104a, Mle1_Mle_ML36933a, Mle1_Mle_ML38751a, Mle1_Mle_ML434318a
OG0000001	Mle1	n615	1.0	Terminal	Mle1_Mle_ML00633a	Mle1_Mle_ML138319a
OG0000001	Mle1	n616	1.0	Terminal	Mle1_Mle_ML10104a	Mle1_Mle_ML36933a, Mle1_Mle_ML38751a, Mle1_Mle_ML434318a
OG0000001	Mle1	n617	1.0	Terminal	Mle1_Mle_ML36933a	Mle1_Mle_ML38751a, Mle1_Mle_ML434318a
OG0000001	Mle1	n618	1.0	Terminal	Mle1_Mle_ML38751a	Mle1_Mle_ML434318a
OG0000001	Mle1	n619	1.0	Terminal	Mle1_Mle_ML09104a, Mle1_Mle_ML03719a, Mle1_Mle_ML04053a	Mle1_Mle_ML06975a, Mle1_Mle_ML00211a, Mle1_Mle_ML124241a, Mle1_Mle_ML41651a, Mle1_Mle_ML00575a, Mle1_Mle_ML00042a, Mle1_Mle_ML135626a, Mle1_Mle_ML37011a, Mle1_Mle_ML130415a, Mle1_Mle_ML021111a
OG0000001	Mle1	n620	1.0	Terminal	Mle1_Mle_ML09104a	Mle1_Mle_ML03719a, Mle1_Mle_ML04053a
OG0000001	Mle1	n621	1.0	Terminal	Mle1_Mle_ML03719a	Mle1_Mle_ML04053a
OG0000001	Mle1	n622	1.0	Terminal	Mle1_Mle_ML06975a, Mle1_Mle_ML00211a, Mle1_Mle_ML124241a, Mle1_Mle_ML41651a, Mle1_Mle_ML00575a, Mle1_Mle_ML00042a, Mle1_Mle_ML135626a, Mle1_Mle_ML37011a, Mle1_Mle_ML130415a	Mle1_Mle_ML021111a
OG0000001	Mle1	n623	1.0	Terminal	Mle1_Mle_ML06975a	Mle1_Mle_ML00211a, Mle1_Mle_ML124241a, Mle1_Mle_ML41651a, Mle1_Mle_ML00575a, Mle1_Mle_ML00042a, Mle1_Mle_ML135626a, Mle1_Mle_ML37011a, Mle1_Mle_ML130415a
OG0000001	Mle1	n624	1.0	Terminal	Mle1_Mle_ML00211a, Mle1_Mle_ML124241a, Mle1_Mle_ML41651a, Mle1_Mle_ML00575a, Mle1_Mle_ML00042a, Mle1_Mle_ML135626a	Mle1_Mle_ML37011a, Mle1_Mle_ML130415a
OG0000001	Mle1	n625	1.0	Terminal	Mle1_Mle_ML00211a, Mle1_Mle_ML124241a, Mle1_Mle_ML41651a	Mle1_Mle_ML00575a, Mle1_Mle_ML00042a, Mle1_Mle_ML135626a
OG0000001	Mle1	n626	1.0	Terminal	Mle1_Mle_ML00211a	Mle1_Mle_ML124241a, Mle1_Mle_ML41651a
OG0000001	Mle1	n627	1.0	Terminal	Mle1_Mle_ML124241a	Mle1_Mle_ML41651a
OG0000001	Mle1	n628	1.0	Terminal	Mle1_Mle_ML00575a	Mle1_Mle_ML00042a, Mle1_Mle_ML135626a
OG0000001	Mle1	n629	1.0	Terminal	Mle1_Mle_ML00042a	Mle1_Mle_ML135626a
OG0000001	Mle1	n630	1.0	Terminal	Mle1_Mle_ML37011a	Mle1_Mle_ML130415a
OG0000001	N4	n632	0.5	Non-Terminal	Pbachei2_Pbac_3465056_, Pbachei2_Pbac_3470557_	Mle1_Mle_ML01862a, Mle1_Mle_ML32222a, Mle1_Mle_ML44201a, Mle1_Mle_ML05621a, Mle1_Mle_ML00302a, Mle1_Mle_ML02382a, Mle1_Mle_ML13057a, Mle1_Mle_ML002621a, Mle1_Mle_ML252811a, Mle1_Mle_ML38071a, Mle1_Mle_ML00945a, Mle1_Mle_ML279821a, Mle1_Mle_ML31951a, Pbachei2_Pbac_3465112_, Mle1_Mle_ML059821a, Mle1_Mle_ML104621a, Mle1_Mle_ML16941a, Mle1_Mle_ML20421a, Mle1_Mle_ML00224a, Mle1_Mle_ML435819a, Mle1_Mle…
OG0000001	Pbachei2	n633	1.0	Terminal	Pbachei2_Pbac_3465056_	Pbachei2_Pbac_3470557_
OG0000001	N4	n634	0.5	Non-Terminal	Mle1_Mle_ML01862a, Mle1_Mle_ML32222a, Mle1_Mle_ML44201a, Mle1_Mle_ML05621a, Mle1_Mle_ML00302a, Mle1_Mle_ML02382a, Mle1_Mle_ML13057a	Mle1_Mle_ML002621a, Mle1_Mle_ML252811a, Mle1_Mle_ML38071a, Mle1_Mle_ML00945a, Mle1_Mle_ML279821a, Mle1_Mle_ML31951a, Pbachei2_Pbac_3465112_, Mle1_Mle_ML059821a, Mle1_Mle_ML104621a, Mle1_Mle_ML16941a, Mle1_Mle_ML20421a, Mle1_Mle_ML00224a, Mle1_Mle_ML435819a, Mle1_Mle_ML128215a, Mle1_Mle_ML07219a, Mle1_Mle_ML008719a, Mle1_Mle_ML020062a, Mle1_Mle_ML36991a, Mle1_Mle_ML01241a, Mle1_Mle_ML19852a, Mle1_…
OG0000001	Mle1	n635	1.0	Terminal	Mle1_Mle_ML01862a	Mle1_Mle_ML32222a, Mle1_Mle_ML44201a, Mle1_Mle_ML05621a, Mle1_Mle_ML00302a, Mle1_Mle_ML02382a, Mle1_Mle_ML13057a
OG0000001	Mle1	n636	1.0	Terminal	Mle1_Mle_ML32222a, Mle1_Mle_ML44201a	Mle1_Mle_ML05621a, Mle1_Mle_ML00302a, Mle1_Mle_ML02382a, Mle1_Mle_ML13057a
OG0000001	Mle1	n637	1.0	Terminal	Mle1_Mle_ML32222a	Mle1_Mle_ML44201a
OG0000001	Mle1	n638	1.0	Terminal	Mle1_Mle_ML05621a	Mle1_Mle_ML00302a, Mle1_Mle_ML02382a, Mle1_Mle_ML13057a
OG0000001	Mle1	n639	1.0	Terminal	Mle1_Mle_ML00302a	Mle1_Mle_ML02382a, Mle1_Mle_ML13057a
OG0000001	Mle1	n640	1.0	Terminal	Mle1_Mle_ML02382a	Mle1_Mle_ML13057a
OG0000001	N4	n641	0.5	Non-Terminal	Mle1_Mle_ML002621a, Mle1_Mle_ML252811a, Mle1_Mle_ML38071a, Mle1_Mle_ML00945a, Mle1_Mle_ML279821a, Mle1_Mle_ML31951a	Pbachei2_Pbac_3465112_, Mle1_Mle_ML059821a, Mle1_Mle_ML104621a, Mle1_Mle_ML16941a, Mle1_Mle_ML20421a, Mle1_Mle_ML00224a, Mle1_Mle_ML435819a, Mle1_Mle_ML128215a, Mle1_Mle_ML07219a, Mle1_Mle_ML008719a, Mle1_Mle_ML020062a, Mle1_Mle_ML36991a, Mle1_Mle_ML01241a, Mle1_Mle_ML19852a, Mle1_Mle_ML078932a, Mle1_Mle_ML13783a, Mle1_Mle_ML18595a, Mle1_Mle_ML24681a, Pbachei2_Pbac_3468692_
OG0000001	Mle1	n642	1.0	Terminal	Mle1_Mle_ML002621a, Mle1_Mle_ML252811a	Mle1_Mle_ML38071a, Mle1_Mle_ML00945a, Mle1_Mle_ML279821a, Mle1_Mle_ML31951a
OG0000001	Mle1	n643	1.0	Terminal	Mle1_Mle_ML002621a	Mle1_Mle_ML252811a
OG0000001	Mle1	n644	1.0	Terminal	Mle1_Mle_ML38071a	Mle1_Mle_ML00945a, Mle1_Mle_ML279821a, Mle1_Mle_ML31951a
OG0000001	Mle1	n645	1.0	Terminal	Mle1_Mle_ML00945a	Mle1_Mle_ML279821a, Mle1_Mle_ML31951a
OG0000001	Mle1	n646	1.0	Terminal	Mle1_Mle_ML279821a	Mle1_Mle_ML31951a
OG0000001	N4	n647	1.0	Non-Terminal	Pbachei2_Pbac_3465112_, Mle1_Mle_ML059821a, Mle1_Mle_ML104621a, Mle1_Mle_ML16941a	Mle1_Mle_ML20421a, Mle1_Mle_ML00224a, Mle1_Mle_ML435819a, Mle1_Mle_ML128215a, Mle1_Mle_ML07219a, Mle1_Mle_ML008719a, Mle1_Mle_ML020062a, Mle1_Mle_ML36991a, Mle1_Mle_ML01241a, Mle1_Mle_ML19852a, Mle1_Mle_ML078932a, Mle1_Mle_ML13783a, Mle1_Mle_ML18595a, Mle1_Mle_ML24681a, Pbachei2_Pbac_3468692_
OG0000001	Mle1	n649	1.0	Terminal	Mle1_Mle_ML059821a	Mle1_Mle_ML104621a, Mle1_Mle_ML16941a
OG0000001	Mle1	n650	1.0	Terminal	Mle1_Mle_ML104621a	Mle1_Mle_ML16941a
OG0000001	Mle1	n652	1.0	Terminal	Mle1_Mle_ML20421a, Mle1_Mle_ML00224a, Mle1_Mle_ML435819a, Mle1_Mle_ML128215a, Mle1_Mle_ML07219a	Mle1_Mle_ML008719a, Mle1_Mle_ML020062a, Mle1_Mle_ML36991a, Mle1_Mle_ML01241a, Mle1_Mle_ML19852a, Mle1_Mle_ML078932a, Mle1_Mle_ML13783a, Mle1_Mle_ML18595a, Mle1_Mle_ML24681a
OG0000001	Mle1	n653	1.0	Terminal	Mle1_Mle_ML20421a, Mle1_Mle_ML00224a, Mle1_Mle_ML435819a	Mle1_Mle_ML128215a, Mle1_Mle_ML07219a
OG0000001	Mle1	n654	1.0	Terminal	Mle1_Mle_ML20421a	Mle1_Mle_ML00224a, Mle1_Mle_ML435819a
OG0000001	Mle1	n655	1.0	Terminal	Mle1_Mle_ML00224a	Mle1_Mle_ML435819a
OG0000001	Mle1	n656	1.0	Terminal	Mle1_Mle_ML128215a	Mle1_Mle_ML07219a
OG0000001	Mle1	n657	1.0	Terminal	Mle1_Mle_ML008719a	Mle1_Mle_ML020062a, Mle1_Mle_ML36991a, Mle1_Mle_ML01241a, Mle1_Mle_ML19852a, Mle1_Mle_ML078932a, Mle1_Mle_ML13783a, Mle1_Mle_ML18595a, Mle1_Mle_ML24681a
OG0000001	Mle1	n658	1.0	Terminal	Mle1_Mle_ML020062a, Mle1_Mle_ML36991a, Mle1_Mle_ML01241a	Mle1_Mle_ML19852a, Mle1_Mle_ML078932a, Mle1_Mle_ML13783a, Mle1_Mle_ML18595a, Mle1_Mle_ML24681a
OG0000001	Mle1	n659	1.0	Terminal	Mle1_Mle_ML020062a, Mle1_Mle_ML36991a	Mle1_Mle_ML01241a
OG0000001	Mle1	n660	1.0	Terminal	Mle1_Mle_ML020062a	Mle1_Mle_ML36991a
OG0000001	Mle1	n661	1.0	Terminal	Mle1_Mle_ML19852a	Mle1_Mle_ML078932a, Mle1_Mle_ML13783a, Mle1_Mle_ML18595a, Mle1_Mle_ML24681a
OG0000001	Mle1	n662	1.0	Terminal	Mle1_Mle_ML078932a, Mle1_Mle_ML13783a	Mle1_Mle_ML18595a, Mle1_Mle_ML24681a
OG0000001	Mle1	n663	1.0	Terminal	Mle1_Mle_ML078932a	Mle1_Mle_ML13783a
OG0000001	Mle1	n664	1.0	Terminal	Mle1_Mle_ML18595a	Mle1_Mle_ML24681a
OG0000002	N1	n1	0.7272727272727273	Non-Terminal	aqu1_Aqu_Aqu2_1_41459_001, Twi1_Twi_Twilhelma_g24598_t1, Twi1_Twi_Twilhelma_g2684_t1, Twi1_Twi_Twilhelma_g2684_t2, Twi1_Twi_Twilhelma_g7642_t1, Twi1_Twi_Twilhelma_g6528_t1, Twi1_Twi_Twilhelma_g6528_t2, Twi1_Twi_Twilhelma_g18097_t1, Twi1_Twi_Twilhelma_g24911_t1, Twi1_Twi_Twilhelma_g24911_t2, Eph1_Eph_Em0008g709a, Eph1_Eph_Em0008g741a, Eph1_Eph_Em0008g710a, Eph1_Eph_Em0008g783a, Eph1_Eph_Em0008g782…	Monosiga1_Mon_EDQ89983, Sal1_Sal_EGD81383, Sci1_Sci_scpid68948, Bflo_jgi|Brafl1|73714|fgenesh2_pg.scaffold_46000056, Bflo_jgi|Brafl1|120502|estExt_fgenesh2_pg.C_460076, Hum1_Hum_FAM98C, Hum1_Hum_FAM98A, Hum1_Hum_FAM98B, Eph1_Eph_Em0011g23a, Twi1_Twi_Twilhelma_g6277_t1, Twi1_Twi_Twilhelma_g6277_t2, Nve1_Nve__Nemve1_212843_fgenesh1_pgscaffold_164000004, Mle1_Mle_ML26177a
OG0000002	N1	n2	0.18181818181818182	Non-Terminal	aqu1_Aqu_Aqu2_1_41459_001, Twi1_Twi_Twilhelma_g24598_t1, Twi1_Twi_Twilhelma_g2684_t1, Twi1_Twi_Twilhelma_g2684_t2, Twi1_Twi_Twilhelma_g7642_t1, Twi1_Twi_Twilhelma_g6528_t1, Twi1_Twi_Twilhelma_g6528_t2, Twi1_Twi_Twilhelma_g18097_t1, Twi1_Twi_Twilhelma_g24911_t1, Twi1_Twi_Twilhelma_g24911_t2, Eph1_Eph_Em0008g709a, Eph1_Eph_Em0008g741a, Eph1_Eph_Em0008g710a, Eph1_Eph_Em0008g783a, Eph1_Eph_Em0008g782…	Eph1_Eph_Em0008g757a, Monosiga1_Mon_EDQ89408
OG0000002	N1	n3	0.6363636363636364	Non-Terminal	aqu1_Aqu_Aqu2_1_41459_001, Twi1_Twi_Twilhelma_g24598_t1, Twi1_Twi_Twilhelma_g2684_t1, Twi1_Twi_Twilhelma_g2684_t2, Twi1_Twi_Twilhelma_g7642_t1, Twi1_Twi_Twilhelma_g6528_t1, Twi1_Twi_Twilhelma_g6528_t2, Twi1_Twi_Twilhelma_g18097_t1, Twi1_Twi_Twilhelma_g24911_t1, Twi1_Twi_Twilhelma_g24911_t2, Eph1_Eph_Em0008g709a, Eph1_Eph_Em0008g741a, Eph1_Eph_Em0008g710a, Eph1_Eph_Em0008g783a, Eph1_Eph_Em0008g782…	Twi1_Twi_Twilhelma_g21435_t1, Twi1_Twi_Twilhelma_g21022_t1, Twi1_Twi_Twilhelma_g21022_t2, Eph1_Eph_Em0011g252a, Twi1_Twi_Twilhelma_g12215_t1, aqu1_Aqu_Aqu2_1_01035_001, Hum1_Hum_TRAFD1, Mle1_Mle_ML02235a, aqu1_Aqu_Aqu2_1_39826_001, Sci1_Sci_scpid93529, Sci1_Sci_scpid93530, Bflo_jgi|Brafl1|232239|e_gw.290.69.1, Bflo_jgi|Brafl1|254867|e_gw.703.9.1, Bflo_jgi|Brafl1|84270|fgenesh2_pg.scaffold_1290000…
OG0000002	N5	n4	0.5714285714285714	Non-Terminal	aqu1_Aqu_Aqu2_1_41459_001, Twi1_Twi_Twilhelma_g24598_t1, Twi1_Twi_Twilhelma_g2684_t1, Twi1_Twi_Twilhelma_g2684_t2, Twi1_Twi_Twilhelma_g7642_t1, Twi1_Twi_Twilhelma_g6528_t1, Twi1_Twi_Twilhelma_g6528_t2, Twi1_Twi_Twilhelma_g18097_t1, Twi1_Twi_Twilhelma_g24911_t1, Twi1_Twi_Twilhelma_g24911_t2, Eph1_Eph_Em0008g709a, Eph1_Eph_Em0008g741a, Eph1_Eph_Em0008g710a, Eph1_Eph_Em0008g783a, Eph1_Eph_Em0008g782…	Sci1_Sci_scpid29063, Sci1_Sci_scpid98319, Sci1_Sci_scpid100043, Sci1_Sci_scpid79394, Sci1_Sci_scpid30632, Sci1_Sci_scpid31318, Sci1_Sci_scpid26908, Sci1_Sci_scpid32286, Sci1_Sci_scpid51446, Sci1_Sci_scpid22364, Sci1_Sci_scpid95158, Sci1_Sci_scpid83281, Sci1_Sci_scpid51877, Sci1_Sci_scpid52066, Sci1_Sci_scpid18763, Sci1_Sci_scpid33975, Sci1_Sci_scpid71642, Sci1_Sci_scpid75813, Sci1_Sci_scpid100292…
OG0000002	N5	n5	0.2857142857142857	Non-Terminal	aqu1_Aqu_Aqu2_1_41459_001, Twi1_Twi_Twilhelma_g24598_t1, Twi1_Twi_Twilhelma_g2684_t1, Twi1_Twi_Twilhelma_g2684_t2, Twi1_Twi_Twilhelma_g7642_t1, Twi1_Twi_Twilhelma_g6528_t1, Twi1_Twi_Twilhelma_g6528_t2, Twi1_Twi_Twilhelma_g18097_t1, Twi1_Twi_Twilhelma_g24911_t1, Twi1_Twi_Twilhelma_g24911_t2, Eph1_Eph_Em0008g709a, Eph1_Eph_Em0008g741a, Eph1_Eph_Em0008g710a, Eph1_Eph_Em0008g783a, Eph1_Eph_Em0008g782…	Twi1_Twi_Twilhelma_g25460_t1, Nve1_Nve__Nemve1_104836_e_gw74251, Nve1_Nve__Nemve1_222626_fgenesh1_pgscaffold_1790000001, Nve1_Nve__Nemve1_224093_fgenesh1_pgscaffold_3879000001, Nve1_Nve__Nemve1_209771_fgenesh1_pgscaffold_111000030
OG0000002	N5	n6	0.7142857142857143	Non-Terminal	aqu1_Aqu_Aqu2_1_41459_001, Twi1_Twi_Twilhelma_g24598_t1, Twi1_Twi_Twilhelma_g2684_t1, Twi1_Twi_Twilhelma_g2684_t2, Twi1_Twi_Twilhelma_g7642_t1, Twi1_Twi_Twilhelma_g6528_t1, Twi1_Twi_Twilhelma_g6528_t2, Twi1_Twi_Twilhelma_g18097_t1, Twi1_Twi_Twilhelma_g24911_t1, Twi1_Twi_Twilhelma_g24911_t2, Eph1_Eph_Em0008g709a, Eph1_Eph_Em0008g741a, Eph1_Eph_Em0008g710a, Eph1_Eph_Em0008g783a, Eph1_Eph_Em0008g782…	Nve1_Nve__Nemve1_22095_gw198551, Twi1_Twi_Twilhelma_g26341_t1, aqu1_Aqu_Aqu2_1_16525_001, aqu1_Aqu_Aqu2_1_16526_001, aqu1_Aqu_Aqu2_1_05757_001, aqu1_Aqu_Aqu2_1_08856_001, aqu1_Aqu_Aqu2_1_09523_001, aqu1_Aqu_Aqu2_1_24380_001, aqu1_Aqu_Aqu2_1_08859_001, aqu1_Aqu_Aqu2_1_20128_001, Eph1_Eph_Em0017g788a, Eph1_Eph_Em0229g4a, Eph1_Eph_Em0016g278a, aqu1_Aqu_Aqu2_1_33441_001, aqu1_Aqu_Aqu2_1_41092_001, Ep…
OG0000002	Twi1	n10	1.0	Terminal	Twi1_Twi_Twilhelma_g24598_t1, Twi1_Twi_Twilhelma_g2684_t1, Twi1_Twi_Twilhelma_g2684_t2	Twi1_Twi_Twilhelma_g7642_t1, Twi1_Twi_Twilhelma_g6528_t1, Twi1_Twi_Twilhelma_g6528_t2, Twi1_Twi_Twilhelma_g18097_t1, Twi1_Twi_Twilhelma_g24911_t1, Twi1_Twi_Twilhelma_g24911_t2
OG0000002	Twi1	n11	1.0	Terminal	Twi1_Twi_Twilhelma_g24598_t1	Twi1_Twi_Twilhelma_g2684_t1, Twi1_Twi_Twilhelma_g2684_t2
OG0000002	Twi1	n12	1.0	Terminal	Twi1_Twi_Twilhelma_g2684_t1	Twi1_Twi_Twilhelma_g2684_t2
OG0000002	Twi1	n13	1.0	Terminal	Twi1_Twi_Twilhelma_g7642_t1	Twi1_Twi_Twilhelma_g6528_t1, Twi1_Twi_Twilhelma_g6528_t2, Twi1_Twi_Twilhelma_g18097_t1, Twi1_Twi_Twilhelma_g24911_t1, Twi1_Twi_Twilhelma_g24911_t2
OG0000002	Twi1	n14	1.0	Terminal	Twi1_Twi_Twilhelma_g6528_t1, Twi1_Twi_Twilhelma_g6528_t2	Twi1_Twi_Twilhelma_g18097_t1, Twi1_Twi_Twilhelma_g24911_t1, Twi1_Twi_Twilhelma_g24911_t2
OG0000002	Twi1	n15	1.0	Terminal	Twi1_Twi_Twilhelma_g6528_t1	Twi1_Twi_Twilhelma_g6528_t2
OG0000002	Twi1	n16	1.0	Terminal	Twi1_Twi_Twilhelma_g18097_t1	Twi1_Twi_Twilhelma_g24911_t1, Twi1_Twi_Twilhelma_g24911_t2
OG0000002	Twi1	n17	1.0	Terminal	Twi1_Twi_Twilhelma_g24911_t1	Twi1_Twi_Twilhelma_g24911_t2
OG0000002	Eph1	n18	1.0	Terminal	Eph1_Eph_Em0008g709a, Eph1_Eph_Em0008g741a, Eph1_Eph_Em0008g710a	Eph1_Eph_Em0008g783a, Eph1_Eph_Em0008g782a, Eph1_Eph_Em0008g784a, Eph1_Eph_Em0885g1a, Eph1_Eph_Em0008g753a, Eph1_Eph_Em0008g754a, Eph1_Eph_Em0008g743a, Eph1_Eph_Em0008g712a, Eph1_Eph_Em0008g751a, Eph1_Eph_Em0008g778a, Eph1_Eph_Em0008g714a, Eph1_Eph_Em0008g745a, Eph1_Eph_Em0008g740a, Eph1_Eph_Em0008g717a, Eph1_Eph_Em0008g748a, Eph1_Eph_Em0008g749a, Eph1_Eph_Em0008g713a, Eph1_Eph_Em0008g744a, Eph1_…
OG0000002	Eph1	n19	1.0	Terminal	Eph1_Eph_Em0008g709a	Eph1_Eph_Em0008g741a, Eph1_Eph_Em0008g710a
OG0000002	Eph1	n20	1.0	Terminal	Eph1_Eph_Em0008g741a	Eph1_Eph_Em0008g710a
OG0000002	Eph1	n21	1.0	Terminal	Eph1_Eph_Em0008g783a, Eph1_Eph_Em0008g782a, Eph1_Eph_Em0008g784a, Eph1_Eph_Em0885g1a, Eph1_Eph_Em0008g753a, Eph1_Eph_Em0008g754a	Eph1_Eph_Em0008g743a, Eph1_Eph_Em0008g712a, Eph1_Eph_Em0008g751a, Eph1_Eph_Em0008g778a, Eph1_Eph_Em0008g714a, Eph1_Eph_Em0008g745a, Eph1_Eph_Em0008g740a, Eph1_Eph_Em0008g717a, Eph1_Eph_Em0008g748a, Eph1_Eph_Em0008g749a, Eph1_Eph_Em0008g713a, Eph1_Eph_Em0008g744a, Eph1_Eph_Em0008g752a, Eph1_Eph_Em0008g719a, Eph1_Eph_Em0008g750a
OG0000002	Eph1	n22	1.0	Terminal	Eph1_Eph_Em0008g783a, Eph1_Eph_Em0008g782a, Eph1_Eph_Em0008g784a	Eph1_Eph_Em0885g1a, Eph1_Eph_Em0008g753a, Eph1_Eph_Em0008g754a
OG0000002	Eph1	n23	1.0	Terminal	Eph1_Eph_Em0008g783a, Eph1_Eph_Em0008g782a	Eph1_Eph_Em0008g784a
OG0000002	Eph1	n24	1.0	Terminal	Eph1_Eph_Em0008g783a	Eph1_Eph_Em0008g782a
OG0000002	Eph1	n25	1.0	Terminal	Eph1_Eph_Em0885g1a	Eph1_Eph_Em0008g753a, Eph1_Eph_Em0008g754a
OG0000002	Eph1	n26	1.0	Terminal	Eph1_Eph_Em0008g753a	Eph1_Eph_Em0008g754a
OG0000002	Eph1	n27	1.0	Terminal	Eph1_Eph_Em0008g743a, Eph1_Eph_Em0008g712a	Eph1_Eph_Em0008g751a, Eph1_Eph_Em0008g778a, Eph1_Eph_Em0008g714a, Eph1_Eph_Em0008g745a, Eph1_Eph_Em0008g740a, Eph1_Eph_Em0008g717a, Eph1_Eph_Em0008g748a, Eph1_Eph_Em0008g749a, Eph1_Eph_Em0008g713a, Eph1_Eph_Em0008g744a, Eph1_Eph_Em0008g752a, Eph1_Eph_Em0008g719a, Eph1_Eph_Em0008g750a
OG0000002	Eph1	n28	1.0	Terminal	Eph1_Eph_Em0008g743a	Eph1_Eph_Em0008g712a
OG0000002	Eph1	n29	1.0	Terminal	Eph1_Eph_Em0008g751a	Eph1_Eph_Em0008g778a, Eph1_Eph_Em0008g714a, Eph1_Eph_Em0008g745a, Eph1_Eph_Em0008g740a, Eph1_Eph_Em0008g717a, Eph1_Eph_Em0008g748a, Eph1_Eph_Em0008g749a, Eph1_Eph_Em0008g713a, Eph1_Eph_Em0008g744a, Eph1_Eph_Em0008g752a, Eph1_Eph_Em0008g719a, Eph1_Eph_Em0008g750a
OG0000002	Eph1	n30	1.0	Terminal	Eph1_Eph_Em0008g778a	Eph1_Eph_Em0008g714a, Eph1_Eph_Em0008g745a, Eph1_Eph_Em0008g740a, Eph1_Eph_Em0008g717a, Eph1_Eph_Em0008g748a, Eph1_Eph_Em0008g749a, Eph1_Eph_Em0008g713a, Eph1_Eph_Em0008g744a, Eph1_Eph_Em0008g752a, Eph1_Eph_Em0008g719a, Eph1_Eph_Em0008g750a
OG0000002	Eph1	n31	1.0	Terminal	Eph1_Eph_Em0008g714a, Eph1_Eph_Em0008g745a, Eph1_Eph_Em0008g740a, Eph1_Eph_Em0008g717a, Eph1_Eph_Em0008g748a, Eph1_Eph_Em0008g749a, Eph1_Eph_Em0008g713a, Eph1_Eph_Em0008g744a	Eph1_Eph_Em0008g752a, Eph1_Eph_Em0008g719a, Eph1_Eph_Em0008g750a
OG0000002	Eph1	n32	1.0	Terminal	Eph1_Eph_Em0008g714a, Eph1_Eph_Em0008g745a, Eph1_Eph_Em0008g740a	Eph1_Eph_Em0008g717a, Eph1_Eph_Em0008g748a, Eph1_Eph_Em0008g749a, Eph1_Eph_Em0008g713a, Eph1_Eph_Em0008g744a
OG0000002	Eph1	n33	1.0	Terminal	Eph1_Eph_Em0008g714a, Eph1_Eph_Em0008g745a	Eph1_Eph_Em0008g740a
OG0000002	Eph1	n34	1.0	Terminal	Eph1_Eph_Em0008g714a	Eph1_Eph_Em0008g745a
OG0000002	Eph1	n35	1.0	Terminal	Eph1_Eph_Em0008g717a, Eph1_Eph_Em0008g748a	Eph1_Eph_Em0008g749a, Eph1_Eph_Em0008g713a, Eph1_Eph_Em0008g744a
OG0000002	Eph1	n36	1.0	Terminal	Eph1_Eph_Em0008g717a	Eph1_Eph_Em0008g748a
OG0000002	Eph1	n37	1.0	Terminal	Eph1_Eph_Em0008g749a	Eph1_Eph_Em0008g713a, Eph1_Eph_Em0008g744a
OG0000002	Eph1	n38	1.0	Terminal	Eph1_Eph_Em0008g713a	Eph1_Eph_Em0008g744a
OG0000002	Eph1	n39	1.0	Terminal	Eph1_Eph_Em0008g752a	Eph1_Eph_Em0008g719a, Eph1_Eph_Em0008g750a
OG0000002	Eph1	n40	1.0	Terminal	Eph1_Eph_Em0008g719a	Eph1_Eph_Em0008g750a
OG0000002	Sci1	n42	1.0	Terminal	Sci1_Sci_scpid54414, Sci1_Sci_scpid40615	Sci1_Sci_scpid52457
OG0000002	Sci1	n43	1.0	Terminal	Sci1_Sci_scpid54414	Sci1_Sci_scpid40615
OG0000002	N5	n44	0.14285714285714285	Non-Terminal	Nve1_Nve__Nemve1_22095_gw198551, Twi1_Twi_Twilhelma_g26341_t1, aqu1_Aqu_Aqu2_1_16525_001, aqu1_Aqu_Aqu2_1_16526_001, aqu1_Aqu_Aqu2_1_05757_001, aqu1_Aqu_Aqu2_1_08856_001, aqu1_Aqu_Aqu2_1_09523_001, aqu1_Aqu_Aqu2_1_24380_001, aqu1_Aqu_Aqu2_1_08859_001, aqu1_Aqu_Aqu2_1_20128_001, Eph1_Eph_Em0017g788a, Eph1_Eph_Em0229g4a, Eph1_Eph_Em0016g278a, aqu1_Aqu_Aqu2_1_33441_001, aqu1_Aqu_Aqu2_1_41092_001, Ep…	Sci1_Sci_scpid77613, Sci1_Sci_scpid20539, Sci1_Sci_scpid86871, Sci1_Sci_scpid62301, Sci1_Sci_scpid97246, Sci1_Sci_scpid82215, Sci1_Sci_scpid76107, Sci1_Sci_scpid79474, Sci1_Sci_scpid68400, Sci1_Sci_scpid89889, Sci1_Sci_scpid38394, Sci1_Sci_scpid94177, Sci1_Sci_scpid110892, Sci1_Sci_scpid96027, Sci1_Sci_scpid61840, Sci1_Sci_scpid64195, Sci1_Sci_scpid85820, Sci1_Sci_scpid82790, Sci1_Sci_scpid71365,…
OG0000002	N5	n45	0.42857142857142855	Non-Terminal	Nve1_Nve__Nemve1_22095_gw198551, Twi1_Twi_Twilhelma_g26341_t1, aqu1_Aqu_Aqu2_1_16525_001, aqu1_Aqu_Aqu2_1_16526_001, aqu1_Aqu_Aqu2_1_05757_001, aqu1_Aqu_Aqu2_1_08856_001, aqu1_Aqu_Aqu2_1_09523_001, aqu1_Aqu_Aqu2_1_24380_001, aqu1_Aqu_Aqu2_1_08859_001, aqu1_Aqu_Aqu2_1_20128_001, Eph1_Eph_Em0017g788a, Eph1_Eph_Em0229g4a, Eph1_Eph_Em0016g278a, aqu1_Aqu_Aqu2_1_33441_001, aqu1_Aqu_Aqu2_1_41092_001, Ep…	Twi1_Twi_Twilhelma_g8321_t1, aqu1_Aqu_Aqu2_1_30096_001, aqu1_Aqu_Aqu2_1_30098_001, aqu1_Aqu_Aqu2_1_07288_001, aqu1_Aqu_Aqu2_1_30101_001, aqu1_Aqu_Aqu2_1_11169_001, aqu1_Aqu_Aqu2_1_30106_001, aqu1_Aqu_Aqu2_1_30097_001, aqu1_Aqu_Aqu2_1_30110_001, aqu1_Aqu_Aqu2_1_30100_001, aqu1_Aqu_Aqu2_1_01210_001, aqu1_Aqu_Aqu2_1_11170_001, aqu1_Aqu_Aqu2_1_34922_001, Eph1_Eph_Em0011g260a, Eph1_Eph_Em0011g251a, Ep…
OG0000002	N5	n46	0.42857142857142855	Non-Terminal	Nve1_Nve__Nemve1_22095_gw198551, Twi1_Twi_Twilhelma_g26341_t1, aqu1_Aqu_Aqu2_1_16525_001, aqu1_Aqu_Aqu2_1_16526_001, aqu1_Aqu_Aqu2_1_05757_001, aqu1_Aqu_Aqu2_1_08856_001, aqu1_Aqu_Aqu2_1_09523_001, aqu1_Aqu_Aqu2_1_24380_001, aqu1_Aqu_Aqu2_1_08859_001, aqu1_Aqu_Aqu2_1_20128_001, Eph1_Eph_Em0017g788a, Eph1_Eph_Em0229g4a, Eph1_Eph_Em0016g278a	aqu1_Aqu_Aqu2_1_33441_001, aqu1_Aqu_Aqu2_1_41092_001, Eph1_Eph_Em0004g908a, Eph1_Eph_Em0004g909a, Twi1_Twi_Twilhelma_g25670_t1, Twi1_Twi_Twilhelma_g24975_t2, Twi1_Twi_Twilhelma_g24975_t1, Twi1_Twi_Twilhelma_g24976_t2, Twi1_Twi_Twilhelma_g24976_t1, Twi1_Twi_Twilhelma_g5950_t1, Twi1_Twi_Twilhelma_g24977_t1
OG0000002	aqu1	n50	1.0	Terminal	aqu1_Aqu_Aqu2_1_16525_001, aqu1_Aqu_Aqu2_1_16526_001, aqu1_Aqu_Aqu2_1_05757_001, aqu1_Aqu_Aqu2_1_08856_001, aqu1_Aqu_Aqu2_1_09523_001, aqu1_Aqu_Aqu2_1_24380_001, aqu1_Aqu_Aqu2_1_08859_001	aqu1_Aqu_Aqu2_1_20128_001
OG0000002	aqu1	n51	1.0	Terminal	aqu1_Aqu_Aqu2_1_16525_001, aqu1_Aqu_Aqu2_1_16526_001, aqu1_Aqu_Aqu2_1_05757_001, aqu1_Aqu_Aqu2_1_08856_001, aqu1_Aqu_Aqu2_1_09523_001, aqu1_Aqu_Aqu2_1_24380_001	aqu1_Aqu_Aqu2_1_08859_001
OG0000002	aqu1	n52	1.0	Terminal	aqu1_Aqu_Aqu2_1_16525_001, aqu1_Aqu_Aqu2_1_16526_001, aqu1_Aqu_Aqu2_1_05757_001, aqu1_Aqu_Aqu2_1_08856_001, aqu1_Aqu_Aqu2_1_09523_001	aqu1_Aqu_Aqu2_1_24380_001
OG0000002	aqu1	n53	1.0	Terminal	aqu1_Aqu_Aqu2_1_16525_001, aqu1_Aqu_Aqu2_1_16526_001, aqu1_Aqu_Aqu2_1_05757_001, aqu1_Aqu_Aqu2_1_08856_001	aqu1_Aqu_Aqu2_1_09523_001
OG0000002	aqu1	n54	1.0	Terminal	aqu1_Aqu_Aqu2_1_16525_001	aqu1_Aqu_Aqu2_1_16526_001, aqu1_Aqu_Aqu2_1_05757_001, aqu1_Aqu_Aqu2_1_08856_001
OG0000002	aqu1	n55	1.0	Terminal	aqu1_Aqu_Aqu2_1_16526_001	aqu1_Aqu_Aqu2_1_05757_001, aqu1_Aqu_Aqu2_1_08856_001
OG0000002	aqu1	n56	1.0	Terminal	aqu1_Aqu_Aqu2_1_05757_001	aqu1_Aqu_Aqu2_1_08856_001
OG0000002	Eph1	n57	1.0	Terminal	Eph1_Eph_Em0017g788a, Eph1_Eph_Em0229g4a	Eph1_Eph_Em0016g278a
OG0000002	Eph1	n58	1.0	Terminal	Eph1_Eph_Em0017g788a	Eph1_Eph_Em0229g4a
OG0000002	aqu1	n60	1.0	Terminal	aqu1_Aqu_Aqu2_1_33441_001	aqu1_Aqu_Aqu2_1_41092_001
OG0000002	Eph1	n62	1.0	Terminal	Eph1_Eph_Em0004g908a	Eph1_Eph_Em0004g909a
OG0000002	Twi1	n63	1.0	Terminal	Twi1_Twi_Twilhelma_g25670_t1, Twi1_Twi_Twilhelma_g24975_t2, Twi1_Twi_Twilhelma_g24975_t1, Twi1_Twi_Twilhelma_g24976_t2, Twi1_Twi_Twilhelma_g24976_t1	Twi1_Twi_Twilhelma_g5950_t1, Twi1_Twi_Twilhelma_g24977_t1
OG0000002	Twi1	n64	1.0	Terminal	Twi1_Twi_Twilhelma_g25670_t1, Twi1_Twi_Twilhelma_g24975_t2, Twi1_Twi_Twilhelma_g24975_t1	Twi1_Twi_Twilhelma_g24976_t2, Twi1_Twi_Twilhelma_g24976_t1
OG0000002	Twi1	n65	1.0	Terminal	Twi1_Twi_Twilhelma_g25670_t1, Twi1_Twi_Twilhelma_g24975_t2	Twi1_Twi_Twilhelma_g24975_t1
OG0000002	Twi1	n66	1.0	Terminal	Twi1_Twi_Twilhelma_g25670_t1	Twi1_Twi_Twilhelma_g24975_t2
OG0000002	Twi1	n67	1.0	Terminal	Twi1_Twi_Twilhelma_g24976_t2	Twi1_Twi_Twilhelma_g24976_t1
OG0000002	Twi1	n68	1.0	Terminal	Twi1_Twi_Twilhelma_g5950_t1	Twi1_Twi_Twilhelma_g24977_t1
OG0000002	N8	n69	1.0	Non-Terminal	Twi1_Twi_Twilhelma_g8321_t1, aqu1_Aqu_Aqu2_1_30096_001, aqu1_Aqu_Aqu2_1_30098_001, aqu1_Aqu_Aqu2_1_07288_001, aqu1_Aqu_Aqu2_1_30101_001, aqu1_Aqu_Aqu2_1_11169_001, aqu1_Aqu_Aqu2_1_30106_001, aqu1_Aqu_Aqu2_1_30097_001, aqu1_Aqu_Aqu2_1_30110_001, aqu1_Aqu_Aqu2_1_30100_001, aqu1_Aqu_Aqu2_1_01210_001, aqu1_Aqu_Aqu2_1_11170_001, aqu1_Aqu_Aqu2_1_34922_001, Eph1_Eph_Em0011g260a, Eph1_Eph_Em0011g251a, Ep…	Twi1_Twi_Twilhelma_g8782_t1, Eph1_Eph_Em0014g930a, aqu1_Aqu_Aqu2_1_36234_001, Twi1_Twi_Twilhelma_g8784_t1, Twi1_Twi_Twilhelma_g8784_t2
OG0000002	N8	n70	0.3333333333333333	Non-Terminal	Twi1_Twi_Twilhelma_g8321_t1	aqu1_Aqu_Aqu2_1_30096_001, aqu1_Aqu_Aqu2_1_30098_001, aqu1_Aqu_Aqu2_1_07288_001, aqu1_Aqu_Aqu2_1_30101_001, aqu1_Aqu_Aqu2_1_11169_001, aqu1_Aqu_Aqu2_1_30106_001, aqu1_Aqu_Aqu2_1_30097_001, aqu1_Aqu_Aqu2_1_30110_001, aqu1_Aqu_Aqu2_1_30100_001, aqu1_Aqu_Aqu2_1_01210_001, aqu1_Aqu_Aqu2_1_11170_001, aqu1_Aqu_Aqu2_1_34922_001, Eph1_Eph_Em0011g260a, Eph1_Eph_Em0011g251a, Eph1_Eph_Em0011g259a, Eph1_Eph_…
OG0000002	aqu1	n72	1.0	Terminal	aqu1_Aqu_Aqu2_1_30096_001, aqu1_Aqu_Aqu2_1_30098_001	aqu1_Aqu_Aqu2_1_07288_001, aqu1_Aqu_Aqu2_1_30101_001, aqu1_Aqu_Aqu2_1_11169_001, aqu1_Aqu_Aqu2_1_30106_001, aqu1_Aqu_Aqu2_1_30097_001, aqu1_Aqu_Aqu2_1_30110_001, aqu1_Aqu_Aqu2_1_30100_001, aqu1_Aqu_Aqu2_1_01210_001, aqu1_Aqu_Aqu2_1_11170_001, aqu1_Aqu_Aqu2_1_34922_001
OG0000002	aqu1	n73	1.0	Terminal	aqu1_Aqu_Aqu2_1_30096_001	aqu1_Aqu_Aqu2_1_30098_001
OG0000002	aqu1	n74	1.0	Terminal	aqu1_Aqu_Aqu2_1_07288_001, aqu1_Aqu_Aqu2_1_30101_001	aqu1_Aqu_Aqu2_1_11169_001, aqu1_Aqu_Aqu2_1_30106_001, aqu1_Aqu_Aqu2_1_30097_001, aqu1_Aqu_Aqu2_1_30110_001, aqu1_Aqu_Aqu2_1_30100_001, aqu1_Aqu_Aqu2_1_01210_001, aqu1_Aqu_Aqu2_1_11170_001, aqu1_Aqu_Aqu2_1_34922_001
OG0000002	aqu1	n75	1.0	Terminal	aqu1_Aqu_Aqu2_1_07288_001	aqu1_Aqu_Aqu2_1_30101_001
OG0000002	aqu1	n76	1.0	Terminal	aqu1_Aqu_Aqu2_1_11169_001, aqu1_Aqu_Aqu2_1_30106_001, aqu1_Aqu_Aqu2_1_30097_001, aqu1_Aqu_Aqu2_1_30110_001, aqu1_Aqu_Aqu2_1_30100_001, aqu1_Aqu_Aqu2_1_01210_001	aqu1_Aqu_Aqu2_1_11170_001, aqu1_Aqu_Aqu2_1_34922_001
OG0000002	aqu1	n77	1.0	Terminal	aqu1_Aqu_Aqu2_1_11169_001	aqu1_Aqu_Aqu2_1_30106_001, aqu1_Aqu_Aqu2_1_30097_001, aqu1_Aqu_Aqu2_1_30110_001, aqu1_Aqu_Aqu2_1_30100_001, aqu1_Aqu_Aqu2_1_01210_001
OG0000002	aqu1	n78	1.0	Terminal	aqu1_Aqu_Aqu2_1_30106_001, aqu1_Aqu_Aqu2_1_30097_001, aqu1_Aqu_Aqu2_1_30110_001, aqu1_Aqu_Aqu2_1_30100_001	aqu1_Aqu_Aqu2_1_01210_001
OG0000002	aqu1	n79	1.0	Terminal	aqu1_Aqu_Aqu2_1_30106_001	aqu1_Aqu_Aqu2_1_30097_001, aqu1_Aqu_Aqu2_1_30110_001, aqu1_Aqu_Aqu2_1_30100_001
OG0000002	aqu1	n80	1.0	Terminal	aqu1_Aqu_Aqu2_1_30097_001	aqu1_Aqu_Aqu2_1_30110_001, aqu1_Aqu_Aqu2_1_30100_001
OG0000002	aqu1	n81	1.0	Terminal	aqu1_Aqu_Aqu2_1_30110_001	aqu1_Aqu_Aqu2_1_30100_001
OG0000002	aqu1	n82	1.0	Terminal	aqu1_Aqu_Aqu2_1_11170_001	aqu1_Aqu_Aqu2_1_34922_001
OG0000002	Eph1	n84	1.0	Terminal	Eph1_Eph_Em0011g260a	Eph1_Eph_Em0011g251a, Eph1_Eph_Em0011g259a, Eph1_Eph_Em0011g258a, Eph1_Eph_Em0011g271a, Eph1_Eph_Em0187g3a, Eph1_Eph_Em0011g270a, Eph1_Eph_Em0011g256a, Eph1_Eph_Em0011g273a, Eph1_Eph_Em0011g254a, Eph1_Eph_Em0011g255a, Eph1_Eph_Em0011g275a
OG0000002	Eph1	n85	1.0	Terminal	Eph1_Eph_Em0011g251a	Eph1_Eph_Em0011g259a, Eph1_Eph_Em0011g258a, Eph1_Eph_Em0011g271a, Eph1_Eph_Em0187g3a, Eph1_Eph_Em0011g270a, Eph1_Eph_Em0011g256a, Eph1_Eph_Em0011g273a, Eph1_Eph_Em0011g254a, Eph1_Eph_Em0011g255a, Eph1_Eph_Em0011g275a
OG0000002	Eph1	n86	1.0	Terminal	Eph1_Eph_Em0011g259a, Eph1_Eph_Em0011g258a, Eph1_Eph_Em0011g271a, Eph1_Eph_Em0187g3a, Eph1_Eph_Em0011g270a, Eph1_Eph_Em0011g256a, Eph1_Eph_Em0011g273a	Eph1_Eph_Em0011g254a, Eph1_Eph_Em0011g255a, Eph1_Eph_Em0011g275a
OG0000002	Eph1	n87	1.0	Terminal	Eph1_Eph_Em0011g259a	Eph1_Eph_Em0011g258a, Eph1_Eph_Em0011g271a, Eph1_Eph_Em0187g3a, Eph1_Eph_Em0011g270a, Eph1_Eph_Em0011g256a, Eph1_Eph_Em0011g273a
OG0000002	Eph1	n88	1.0	Terminal	Eph1_Eph_Em0011g258a, Eph1_Eph_Em0011g271a	Eph1_Eph_Em0187g3a, Eph1_Eph_Em0011g270a, Eph1_Eph_Em0011g256a, Eph1_Eph_Em0011g273a
OG0000002	Eph1	n89	1.0	Terminal	Eph1_Eph_Em0011g258a	Eph1_Eph_Em0011g271a
OG0000002	Eph1	n90	1.0	Terminal	Eph1_Eph_Em0187g3a	Eph1_Eph_Em0011g270a, Eph1_Eph_Em0011g256a, Eph1_Eph_Em0011g273a
OG0000002	Eph1	n91	1.0	Terminal	Eph1_Eph_Em0011g270a	Eph1_Eph_Em0011g256a, Eph1_Eph_Em0011g273a
OG0000002	Eph1	n92	1.0	Terminal	Eph1_Eph_Em0011g256a	Eph1_Eph_Em0011g273a
OG0000002	Eph1	n93	1.0	Terminal	Eph1_Eph_Em0011g254a	Eph1_Eph_Em0011g255a, Eph1_Eph_Em0011g275a
OG0000002	Eph1	n94	1.0	Terminal	Eph1_Eph_Em0011g255a	Eph1_Eph_Em0011g275a
OG0000002	Twi1	n95	1.0	Terminal	Twi1_Twi_Twilhelma_g9256_t1, Twi1_Twi_Twilhelma_g9255_t1, Twi1_Twi_Twilhelma_g12212_t1	Twi1_Twi_Twilhelma_g12217_t1
OG0000002	Twi1	n96	1.0	Terminal	Twi1_Twi_Twilhelma_g9256_t1	Twi1_Twi_Twilhelma_g9255_t1, Twi1_Twi_Twilhelma_g12212_t1
OG0000002	Twi1	n97	1.0	Terminal	Twi1_Twi_Twilhelma_g9255_t1	Twi1_Twi_Twilhelma_g12212_t1
OG0000002	N8	n98	0.3333333333333333	Non-Terminal	Twi1_Twi_Twilhelma_g8782_t1	Eph1_Eph_Em0014g930a, aqu1_Aqu_Aqu2_1_36234_001, Twi1_Twi_Twilhelma_g8784_t1, Twi1_Twi_Twilhelma_g8784_t2
OG0000002	Twi1	n101	1.0	Terminal	Twi1_Twi_Twilhelma_g8784_t1	Twi1_Twi_Twilhelma_g8784_t2
OG0000002	Sci1	n103	1.0	Terminal	Sci1_Sci_scpid77613, Sci1_Sci_scpid20539, Sci1_Sci_scpid86871, Sci1_Sci_scpid62301, Sci1_Sci_scpid97246, Sci1_Sci_scpid82215, Sci1_Sci_scpid76107, Sci1_Sci_scpid79474, Sci1_Sci_scpid68400, Sci1_Sci_scpid89889	Sci1_Sci_scpid38394, Sci1_Sci_scpid94177, Sci1_Sci_scpid110892, Sci1_Sci_scpid96027, Sci1_Sci_scpid61840, Sci1_Sci_scpid64195, Sci1_Sci_scpid85820, Sci1_Sci_scpid82790, Sci1_Sci_scpid71365, Sci1_Sci_scpid104324, Sci1_Sci_scpid94694, Sci1_Sci_scpid92213, Sci1_Sci_scpid101941, Sci1_Sci_scpid73724, Sci1_Sci_scpid86033, Sci1_Sci_scpid83604, Sci1_Sci_scpid58737, Sci1_Sci_scpid18509, Sci1_Sci_scpid20356
OG0000002	Sci1	n104	1.0	Terminal	Sci1_Sci_scpid77613, Sci1_Sci_scpid20539	Sci1_Sci_scpid86871, Sci1_Sci_scpid62301, Sci1_Sci_scpid97246, Sci1_Sci_scpid82215, Sci1_Sci_scpid76107, Sci1_Sci_scpid79474, Sci1_Sci_scpid68400, Sci1_Sci_scpid89889
OG0000002	Sci1	n105	1.0	Terminal	Sci1_Sci_scpid77613	Sci1_Sci_scpid20539
OG0000002	Sci1	n106	1.0	Terminal	Sci1_Sci_scpid86871	Sci1_Sci_scpid62301, Sci1_Sci_scpid97246, Sci1_Sci_scpid82215, Sci1_Sci_scpid76107, Sci1_Sci_scpid79474, Sci1_Sci_scpid68400, Sci1_Sci_scpid89889
OG0000002	Sci1	n107	1.0	Terminal	Sci1_Sci_scpid62301	Sci1_Sci_scpid97246, Sci1_Sci_scpid82215, Sci1_Sci_scpid76107, Sci1_Sci_scpid79474, Sci1_Sci_scpid68400, Sci1_Sci_scpid89889
OG0000002	Sci1	n108	1.0	Terminal	Sci1_Sci_scpid97246	Sci1_Sci_scpid82215, Sci1_Sci_scpid76107, Sci1_Sci_scpid79474, Sci1_Sci_scpid68400, Sci1_Sci_scpid89889
OG0000002	Sci1	n109	1.0	Terminal	Sci1_Sci_scpid82215	Sci1_Sci_scpid76107, Sci1_Sci_scpid79474, Sci1_Sci_scpid68400, Sci1_Sci_scpid89889
OG0000002	Sci1	n110	1.0	Terminal	Sci1_Sci_scpid76107, Sci1_Sci_scpid79474, Sci1_Sci_scpid68400	Sci1_Sci_scpid89889
OG0000002	Sci1	n111	1.0	Terminal	Sci1_Sci_scpid76107	Sci1_Sci_scpid79474, Sci1_Sci_scpid68400
OG0000002	Sci1	n112	1.0	Terminal	Sci1_Sci_scpid79474	Sci1_Sci_scpid68400
OG0000002	Sci1	n113	1.0	Terminal	Sci1_Sci_scpid38394	Sci1_Sci_scpid94177, Sci1_Sci_scpid110892, Sci1_Sci_scpid96027, Sci1_Sci_scpid61840, Sci1_Sci_scpid64195, Sci1_Sci_scpid85820, Sci1_Sci_scpid82790, Sci1_Sci_scpid71365, Sci1_Sci_scpid104324, Sci1_Sci_scpid94694, Sci1_Sci_scpid92213, Sci1_Sci_scpid101941, Sci1_Sci_scpid73724, Sci1_Sci_scpid86033, Sci1_Sci_scpid83604, Sci1_Sci_scpid58737, Sci1_Sci_scpid18509, Sci1_Sci_scpid20356
OG0000002	Sci1	n114	1.0	Terminal	Sci1_Sci_scpid94177, Sci1_Sci_scpid110892, Sci1_Sci_scpid96027, Sci1_Sci_scpid61840, Sci1_Sci_scpid64195, Sci1_Sci_scpid85820, Sci1_Sci_scpid82790, Sci1_Sci_scpid71365, Sci1_Sci_scpid104324, Sci1_Sci_scpid94694, Sci1_Sci_scpid92213, Sci1_Sci_scpid101941, Sci1_Sci_scpid73724, Sci1_Sci_scpid86033, Sci1_Sci_scpid83604	Sci1_Sci_scpid58737, Sci1_Sci_scpid18509, Sci1_Sci_scpid20356
OG0000002	Sci1	n115	1.0	Terminal	Sci1_Sci_scpid94177, Sci1_Sci_scpid110892, Sci1_Sci_scpid96027	Sci1_Sci_scpid61840, Sci1_Sci_scpid64195, Sci1_Sci_scpid85820, Sci1_Sci_scpid82790, Sci1_Sci_scpid71365, Sci1_Sci_scpid104324, Sci1_Sci_scpid94694, Sci1_Sci_scpid92213, Sci1_Sci_scpid101941, Sci1_Sci_scpid73724, Sci1_Sci_scpid86033, Sci1_Sci_scpid83604
OG0000002	Sci1	n116	1.0	Terminal	Sci1_Sci_scpid94177	Sci1_Sci_scpid110892, Sci1_Sci_scpid96027
OG0000002	Sci1	n117	1.0	Terminal	Sci1_Sci_scpid110892	Sci1_Sci_scpid96027
OG0000002	Sci1	n118	1.0	Terminal	Sci1_Sci_scpid61840, Sci1_Sci_scpid64195, Sci1_Sci_scpid85820, Sci1_Sci_scpid82790	Sci1_Sci_scpid71365, Sci1_Sci_scpid104324, Sci1_Sci_scpid94694, Sci1_Sci_scpid92213, Sci1_Sci_scpid101941, Sci1_Sci_scpid73724, Sci1_Sci_scpid86033, Sci1_Sci_scpid83604
OG0000002	Sci1	n119	1.0	Terminal	Sci1_Sci_scpid61840	Sci1_Sci_scpid64195, Sci1_Sci_scpid85820, Sci1_Sci_scpid82790
OG0000002	Sci1	n120	1.0	Terminal	Sci1_Sci_scpid64195	Sci1_Sci_scpid85820, Sci1_Sci_scpid82790
OG0000002	Sci1	n121	1.0	Terminal	Sci1_Sci_scpid85820	Sci1_Sci_scpid82790
OG0000002	Sci1	n122	1.0	Terminal	Sci1_Sci_scpid71365, Sci1_Sci_scpid104324, Sci1_Sci_scpid94694, Sci1_Sci_scpid92213, Sci1_Sci_scpid101941, Sci1_Sci_scpid73724, Sci1_Sci_scpid86033	Sci1_Sci_scpid83604
OG0000002	Sci1	n123	1.0	Terminal	Sci1_Sci_scpid71365	Sci1_Sci_scpid104324, Sci1_Sci_scpid94694, Sci1_Sci_scpid92213, Sci1_Sci_scpid101941, Sci1_Sci_scpid73724, Sci1_Sci_scpid86033
OG0000002	Sci1	n124	1.0	Terminal	Sci1_Sci_scpid104324, Sci1_Sci_scpid94694, Sci1_Sci_scpid92213, Sci1_Sci_scpid101941	Sci1_Sci_scpid73724, Sci1_Sci_scpid86033
OG0000002	Sci1	n125	1.0	Terminal	Sci1_Sci_scpid104324, Sci1_Sci_scpid94694	Sci1_Sci_scpid92213, Sci1_Sci_scpid101941
OG0000002	Sci1	n126	1.0	Terminal	Sci1_Sci_scpid104324	Sci1_Sci_scpid94694
OG0000002	Sci1	n127	1.0	Terminal	Sci1_Sci_scpid92213	Sci1_Sci_scpid101941
OG0000002	Sci1	n128	1.0	Terminal	Sci1_Sci_scpid73724	Sci1_Sci_scpid86033
OG0000002	Sci1	n129	1.0	Terminal	Sci1_Sci_scpid58737	Sci1_Sci_scpid18509, Sci1_Sci_scpid20356
OG0000002	Sci1	n130	1.0	Terminal	Sci1_Sci_scpid18509	Sci1_Sci_scpid20356
OG0000002	N7	n131	1.0	Non-Terminal	Nve1_Nve__Nemve1_80332_e_gw3981, Bflo_jgi|Brafl1|238009|e_gw.351.87.1, Bflo_jgi|Brafl1|237984|e_gw.351.88.1, Bflo_jgi|Brafl1|170776|gw.47.132.1, Bflo_jgi|Brafl1|99999|fgenesh2_pg.scaffold_351000035, Bflo_jgi|Brafl1|237951|e_gw.351.32.1, Hum1_Hum_TRAF3, Hum1_Hum_TRAF5	Hum1_Hum_TRAF1, Hum1_Hum_TRAF2, Bflo_jgi|Brafl1|68988|fgenesh2_pg.scaffold_21000121, Bflo_jgi|Brafl1|68985|fgenesh2_pg.scaffold_21000118, Bflo_jgi|Brafl1|107005|fgenesh2_pg.scaffold_558000009, Bflo_jgi|Brafl1|68992|fgenesh2_pg.scaffold_21000125, Bflo_jgi|Brafl1|68997|fgenesh2_pg.scaffold_21000130, Bflo_jgi|Brafl1|107021|fgenesh2_pg.scaffold_558000025, Bflo_jgi|Brafl1|250201|e_gw.558.3.1, Bflo_jgi…
OG0000002	Bflo	n134	1.0	Terminal	Bflo_jgi|Brafl1|238009|e_gw.351.87.1, Bflo_jgi|Brafl1|237984|e_gw.351.88.1, Bflo_jgi|Brafl1|170776|gw.47.132.1	Bflo_jgi|Brafl1|99999|fgenesh2_pg.scaffold_351000035, Bflo_jgi|Brafl1|237951|e_gw.351.32.1
OG0000002	Bflo	n135	1.0	Terminal	Bflo_jgi|Brafl1|238009|e_gw.351.87.1	Bflo_jgi|Brafl1|237984|e_gw.351.88.1, Bflo_jgi|Brafl1|170776|gw.47.132.1
OG0000002	Bflo	n136	1.0	Terminal	Bflo_jgi|Brafl1|237984|e_gw.351.88.1	Bflo_jgi|Brafl1|170776|gw.47.132.1
OG0000002	Bflo	n137	1.0	Terminal	Bflo_jgi|Brafl1|99999|fgenesh2_pg.scaffold_351000035	Bflo_jgi|Brafl1|237951|e_gw.351.32.1
OG0000002	Hum1	n138	1.0	Terminal	Hum1_Hum_TRAF3	Hum1_Hum_TRAF5
OG0000002	Hum1	n141	1.0	Terminal	Hum1_Hum_TRAF1	Hum1_Hum_TRAF2
OG0000002	Bflo	n142	1.0	Terminal	Bflo_jgi|Brafl1|68988|fgenesh2_pg.scaffold_21000121, Bflo_jgi|Brafl1|68985|fgenesh2_pg.scaffold_21000118, Bflo_jgi|Brafl1|107005|fgenesh2_pg.scaffold_558000009	Bflo_jgi|Brafl1|68992|fgenesh2_pg.scaffold_21000125, Bflo_jgi|Brafl1|68997|fgenesh2_pg.scaffold_21000130, Bflo_jgi|Brafl1|107021|fgenesh2_pg.scaffold_558000025, Bflo_jgi|Brafl1|250201|e_gw.558.3.1, Bflo_jgi|Brafl1|68993|fgenesh2_pg.scaffold_21000126, Bflo_jgi|Brafl1|107017|fgenesh2_pg.scaffold_558000021, Bflo_jgi|Brafl1|250205|e_gw.558.14.1, Bflo_jgi|Brafl1|68995|fgenesh2_pg.scaffold_21000128, Bf…
OG0000002	Bflo	n143	1.0	Terminal	Bflo_jgi|Brafl1|68988|fgenesh2_pg.scaffold_21000121	Bflo_jgi|Brafl1|68985|fgenesh2_pg.scaffold_21000118, Bflo_jgi|Brafl1|107005|fgenesh2_pg.scaffold_558000009
OG0000002	Bflo	n144	1.0	Terminal	Bflo_jgi|Brafl1|68985|fgenesh2_pg.scaffold_21000118	Bflo_jgi|Brafl1|107005|fgenesh2_pg.scaffold_558000009
OG0000002	Bflo	n145	1.0	Terminal	Bflo_jgi|Brafl1|68992|fgenesh2_pg.scaffold_21000125, Bflo_jgi|Brafl1|68997|fgenesh2_pg.scaffold_21000130, Bflo_jgi|Brafl1|107021|fgenesh2_pg.scaffold_558000025, Bflo_jgi|Brafl1|250201|e_gw.558.3.1	Bflo_jgi|Brafl1|68993|fgenesh2_pg.scaffold_21000126, Bflo_jgi|Brafl1|107017|fgenesh2_pg.scaffold_558000021, Bflo_jgi|Brafl1|250205|e_gw.558.14.1, Bflo_jgi|Brafl1|68995|fgenesh2_pg.scaffold_21000128, Bflo_jgi|Brafl1|250186|e_gw.558.8.1, Bflo_jgi|Brafl1|68989|fgenesh2_pg.scaffold_21000122, Bflo_jgi|Brafl1|68990|fgenesh2_pg.scaffold_21000123, Bflo_jgi|Brafl1|250208|e_gw.558.50.1, Bflo_jgi|Brafl1|250…
OG0000002	Bflo	n146	1.0	Terminal	Bflo_jgi|Brafl1|68992|fgenesh2_pg.scaffold_21000125	Bflo_jgi|Brafl1|68997|fgenesh2_pg.scaffold_21000130, Bflo_jgi|Brafl1|107021|fgenesh2_pg.scaffold_558000025, Bflo_jgi|Brafl1|250201|e_gw.558.3.1
OG0000002	Bflo	n147	1.0	Terminal	Bflo_jgi|Brafl1|68997|fgenesh2_pg.scaffold_21000130, Bflo_jgi|Brafl1|107021|fgenesh2_pg.scaffold_558000025	Bflo_jgi|Brafl1|250201|e_gw.558.3.1
OG0000002	Bflo	n148	1.0	Terminal	Bflo_jgi|Brafl1|68997|fgenesh2_pg.scaffold_21000130	Bflo_jgi|Brafl1|107021|fgenesh2_pg.scaffold_558000025
OG0000002	Bflo	n149	1.0	Terminal	Bflo_jgi|Brafl1|68993|fgenesh2_pg.scaffold_21000126	Bflo_jgi|Brafl1|107017|fgenesh2_pg.scaffold_558000021, Bflo_jgi|Brafl1|250205|e_gw.558.14.1, Bflo_jgi|Brafl1|68995|fgenesh2_pg.scaffold_21000128, Bflo_jgi|Brafl1|250186|e_gw.558.8.1, Bflo_jgi|Brafl1|68989|fgenesh2_pg.scaffold_21000122, Bflo_jgi|Brafl1|68990|fgenesh2_pg.scaffold_21000123, Bflo_jgi|Brafl1|250208|e_gw.558.50.1, Bflo_jgi|Brafl1|250213|e_gw.558.34.1, Bflo_jgi|Brafl1|250202|e_gw.558.49…
OG0000002	Bflo	n150	1.0	Terminal	Bflo_jgi|Brafl1|107017|fgenesh2_pg.scaffold_558000021, Bflo_jgi|Brafl1|250205|e_gw.558.14.1, Bflo_jgi|Brafl1|68995|fgenesh2_pg.scaffold_21000128, Bflo_jgi|Brafl1|250186|e_gw.558.8.1, Bflo_jgi|Brafl1|68989|fgenesh2_pg.scaffold_21000122, Bflo_jgi|Brafl1|68990|fgenesh2_pg.scaffold_21000123, Bflo_jgi|Brafl1|250208|e_gw.558.50.1, Bflo_jgi|Brafl1|250213|e_gw.558.34.1, Bflo_jgi|Brafl1|250202|e_gw.558.49…	Bflo_jgi|Brafl1|68986|fgenesh2_pg.scaffold_21000119
OG0000002	Bflo	n151	1.0	Terminal	Bflo_jgi|Brafl1|107017|fgenesh2_pg.scaffold_558000021, Bflo_jgi|Brafl1|250205|e_gw.558.14.1, Bflo_jgi|Brafl1|68995|fgenesh2_pg.scaffold_21000128, Bflo_jgi|Brafl1|250186|e_gw.558.8.1, Bflo_jgi|Brafl1|68989|fgenesh2_pg.scaffold_21000122, Bflo_jgi|Brafl1|68990|fgenesh2_pg.scaffold_21000123, Bflo_jgi|Brafl1|250208|e_gw.558.50.1	Bflo_jgi|Brafl1|250213|e_gw.558.34.1, Bflo_jgi|Brafl1|250202|e_gw.558.49.1, Bflo_jgi|Brafl1|68994|fgenesh2_pg.scaffold_21000127, Bflo_jgi|Brafl1|250196|e_gw.558.47.1
OG0000002	Bflo	n152	1.0	Terminal	Bflo_jgi|Brafl1|107017|fgenesh2_pg.scaffold_558000021	Bflo_jgi|Brafl1|250205|e_gw.558.14.1, Bflo_jgi|Brafl1|68995|fgenesh2_pg.scaffold_21000128, Bflo_jgi|Brafl1|250186|e_gw.558.8.1, Bflo_jgi|Brafl1|68989|fgenesh2_pg.scaffold_21000122, Bflo_jgi|Brafl1|68990|fgenesh2_pg.scaffold_21000123, Bflo_jgi|Brafl1|250208|e_gw.558.50.1
OG0000002	Bflo	n153	1.0	Terminal	Bflo_jgi|Brafl1|250205|e_gw.558.14.1, Bflo_jgi|Brafl1|68995|fgenesh2_pg.scaffold_21000128, Bflo_jgi|Brafl1|250186|e_gw.558.8.1, Bflo_jgi|Brafl1|68989|fgenesh2_pg.scaffold_21000122, Bflo_jgi|Brafl1|68990|fgenesh2_pg.scaffold_21000123	Bflo_jgi|Brafl1|250208|e_gw.558.50.1
OG0000002	Bflo	n154	1.0	Terminal	Bflo_jgi|Brafl1|250205|e_gw.558.14.1, Bflo_jgi|Brafl1|68995|fgenesh2_pg.scaffold_21000128, Bflo_jgi|Brafl1|250186|e_gw.558.8.1	Bflo_jgi|Brafl1|68989|fgenesh2_pg.scaffold_21000122, Bflo_jgi|Brafl1|68990|fgenesh2_pg.scaffold_21000123
OG0000002	Bflo	n155	1.0	Terminal	Bflo_jgi|Brafl1|250205|e_gw.558.14.1	Bflo_jgi|Brafl1|68995|fgenesh2_pg.scaffold_21000128, Bflo_jgi|Brafl1|250186|e_gw.558.8.1
OG0000002	Bflo	n156	1.0	Terminal	Bflo_jgi|Brafl1|68995|fgenesh2_pg.scaffold_21000128	Bflo_jgi|Brafl1|250186|e_gw.558.8.1
OG0000002	Bflo	n157	1.0	Terminal	Bflo_jgi|Brafl1|68989|fgenesh2_pg.scaffold_21000122	Bflo_jgi|Brafl1|68990|fgenesh2_pg.scaffold_21000123
OG0000002	Bflo	n158	1.0	Terminal	Bflo_jgi|Brafl1|250213|e_gw.558.34.1	Bflo_jgi|Brafl1|250202|e_gw.558.49.1, Bflo_jgi|Brafl1|68994|fgenesh2_pg.scaffold_21000127, Bflo_jgi|Brafl1|250196|e_gw.558.47.1
OG0000002	Bflo	n159	1.0	Terminal	Bflo_jgi|Brafl1|250202|e_gw.558.49.1	Bflo_jgi|Brafl1|68994|fgenesh2_pg.scaffold_21000127, Bflo_jgi|Brafl1|250196|e_gw.558.47.1
OG0000002	Bflo	n160	1.0	Terminal	Bflo_jgi|Brafl1|68994|fgenesh2_pg.scaffold_21000127	Bflo_jgi|Brafl1|250196|e_gw.558.47.1
OG0000002	Nve1	n162	1.0	Terminal	Nve1_Nve__Nemve1_104836_e_gw74251, Nve1_Nve__Nemve1_222626_fgenesh1_pgscaffold_1790000001, Nve1_Nve__Nemve1_224093_fgenesh1_pgscaffold_3879000001	Nve1_Nve__Nemve1_209771_fgenesh1_pgscaffold_111000030
OG0000002	Nve1	n163	1.0	Terminal	Nve1_Nve__Nemve1_104836_e_gw74251	Nve1_Nve__Nemve1_222626_fgenesh1_pgscaffold_1790000001, Nve1_Nve__Nemve1_224093_fgenesh1_pgscaffold_3879000001
OG0000002	Nve1	n164	1.0	Terminal	Nve1_Nve__Nemve1_222626_fgenesh1_pgscaffold_1790000001	Nve1_Nve__Nemve1_224093_fgenesh1_pgscaffold_3879000001
OG0000002	Sci1	n166	1.0	Terminal	Sci1_Sci_scpid29063	Sci1_Sci_scpid98319, Sci1_Sci_scpid100043, Sci1_Sci_scpid79394, Sci1_Sci_scpid30632, Sci1_Sci_scpid31318, Sci1_Sci_scpid26908, Sci1_Sci_scpid32286, Sci1_Sci_scpid51446, Sci1_Sci_scpid22364, Sci1_Sci_scpid95158, Sci1_Sci_scpid83281, Sci1_Sci_scpid51877, Sci1_Sci_scpid52066, Sci1_Sci_scpid18763, Sci1_Sci_scpid33975, Sci1_Sci_scpid71642, Sci1_Sci_scpid75813, Sci1_Sci_scpid100292, Sci1_Sci_scpid51776…
OG0000002	Sci1	n167	1.0	Terminal	Sci1_Sci_scpid98319, Sci1_Sci_scpid100043, Sci1_Sci_scpid79394, Sci1_Sci_scpid30632, Sci1_Sci_scpid31318, Sci1_Sci_scpid26908, Sci1_Sci_scpid32286	Sci1_Sci_scpid51446, Sci1_Sci_scpid22364, Sci1_Sci_scpid95158, Sci1_Sci_scpid83281, Sci1_Sci_scpid51877, Sci1_Sci_scpid52066, Sci1_Sci_scpid18763, Sci1_Sci_scpid33975, Sci1_Sci_scpid71642, Sci1_Sci_scpid75813, Sci1_Sci_scpid100292, Sci1_Sci_scpid51776, Sci1_Sci_scpid51256, Sci1_Sci_scpid51535, Sci1_Sci_scpid81149, Sci1_Sci_scpid81719, Sci1_Sci_scpid87117, Sci1_Sci_scpid86477, Sci1_Sci_scpid48457
OG0000002	Sci1	n168	1.0	Terminal	Sci1_Sci_scpid98319, Sci1_Sci_scpid100043	Sci1_Sci_scpid79394, Sci1_Sci_scpid30632, Sci1_Sci_scpid31318, Sci1_Sci_scpid26908, Sci1_Sci_scpid32286
OG0000002	Sci1	n169	1.0	Terminal	Sci1_Sci_scpid98319	Sci1_Sci_scpid100043
OG0000002	Sci1	n170	1.0	Terminal	Sci1_Sci_scpid79394	Sci1_Sci_scpid30632, Sci1_Sci_scpid31318, Sci1_Sci_scpid26908, Sci1_Sci_scpid32286
OG0000002	Sci1	n171	1.0	Terminal	Sci1_Sci_scpid30632, Sci1_Sci_scpid31318	Sci1_Sci_scpid26908, Sci1_Sci_scpid32286
OG0000002	Sci1	n172	1.0	Terminal	Sci1_Sci_scpid30632	Sci1_Sci_scpid31318
OG0000002	Sci1	n173	1.0	Terminal	Sci1_Sci_scpid26908	Sci1_Sci_scpid32286
OG0000002	Sci1	n174	1.0	Terminal	Sci1_Sci_scpid51446, Sci1_Sci_scpid22364	Sci1_Sci_scpid95158, Sci1_Sci_scpid83281, Sci1_Sci_scpid51877, Sci1_Sci_scpid52066, Sci1_Sci_scpid18763, Sci1_Sci_scpid33975, Sci1_Sci_scpid71642, Sci1_Sci_scpid75813, Sci1_Sci_scpid100292, Sci1_Sci_scpid51776, Sci1_Sci_scpid51256, Sci1_Sci_scpid51535, Sci1_Sci_scpid81149, Sci1_Sci_scpid81719, Sci1_Sci_scpid87117, Sci1_Sci_scpid86477, Sci1_Sci_scpid48457
OG0000002	Sci1	n175	1.0	Terminal	Sci1_Sci_scpid51446	Sci1_Sci_scpid22364
OG0000002	Sci1	n176	1.0	Terminal	Sci1_Sci_scpid95158, Sci1_Sci_scpid83281, Sci1_Sci_scpid51877	Sci1_Sci_scpid52066, Sci1_Sci_scpid18763, Sci1_Sci_scpid33975, Sci1_Sci_scpid71642, Sci1_Sci_scpid75813, Sci1_Sci_scpid100292, Sci1_Sci_scpid51776, Sci1_Sci_scpid51256, Sci1_Sci_scpid51535, Sci1_Sci_scpid81149, Sci1_Sci_scpid81719, Sci1_Sci_scpid87117, Sci1_Sci_scpid86477, Sci1_Sci_scpid48457
OG0000002	Sci1	n177	1.0	Terminal	Sci1_Sci_scpid95158	Sci1_Sci_scpid83281, Sci1_Sci_scpid51877
OG0000002	Sci1	n178	1.0	Terminal	Sci1_Sci_scpid83281	Sci1_Sci_scpid51877
OG0000002	Sci1	n179	1.0	Terminal	Sci1_Sci_scpid52066, Sci1_Sci_scpid18763, Sci1_Sci_scpid33975	Sci1_Sci_scpid71642, Sci1_Sci_scpid75813, Sci1_Sci_scpid100292, Sci1_Sci_scpid51776, Sci1_Sci_scpid51256, Sci1_Sci_scpid51535, Sci1_Sci_scpid81149, Sci1_Sci_scpid81719, Sci1_Sci_scpid87117, Sci1_Sci_scpid86477, Sci1_Sci_scpid48457
OG0000002	Sci1	n180	1.0	Terminal	Sci1_Sci_scpid52066	Sci1_Sci_scpid18763, Sci1_Sci_scpid33975
OG0000002	Sci1	n181	1.0	Terminal	Sci1_Sci_scpid18763	Sci1_Sci_scpid33975
OG0000002	Sci1	n182	1.0	Terminal	Sci1_Sci_scpid71642, Sci1_Sci_scpid75813, Sci1_Sci_scpid100292	Sci1_Sci_scpid51776, Sci1_Sci_scpid51256, Sci1_Sci_scpid51535, Sci1_Sci_scpid81149, Sci1_Sci_scpid81719, Sci1_Sci_scpid87117, Sci1_Sci_scpid86477, Sci1_Sci_scpid48457
OG0000002	Sci1	n183	1.0	Terminal	Sci1_Sci_scpid71642	Sci1_Sci_scpid75813, Sci1_Sci_scpid100292
OG0000002	Sci1	n184	1.0	Terminal	Sci1_Sci_scpid75813	Sci1_Sci_scpid100292
OG0000002	Sci1	n185	1.0	Terminal	Sci1_Sci_scpid51776	Sci1_Sci_scpid51256, Sci1_Sci_scpid51535, Sci1_Sci_scpid81149, Sci1_Sci_scpid81719, Sci1_Sci_scpid87117, Sci1_Sci_scpid86477, Sci1_Sci_scpid48457
OG0000002	Sci1	n186	1.0	Terminal	Sci1_Sci_scpid51256, Sci1_Sci_scpid51535, Sci1_Sci_scpid81149, Sci1_Sci_scpid81719, Sci1_Sci_scpid87117, Sci1_Sci_scpid86477	Sci1_Sci_scpid48457
OG0000002	Sci1	n187	1.0	Terminal	Sci1_Sci_scpid51256, Sci1_Sci_scpid51535	Sci1_Sci_scpid81149, Sci1_Sci_scpid81719, Sci1_Sci_scpid87117, Sci1_Sci_scpid86477
OG0000002	Sci1	n188	1.0	Terminal	Sci1_Sci_scpid51256	Sci1_Sci_scpid51535
OG0000002	Sci1	n189	1.0	Terminal	Sci1_Sci_scpid81149, Sci1_Sci_scpid81719	Sci1_Sci_scpid87117, Sci1_Sci_scpid86477
OG0000002	Sci1	n190	1.0	Terminal	Sci1_Sci_scpid81149	Sci1_Sci_scpid81719
OG0000002	Sci1	n191	1.0	Terminal	Sci1_Sci_scpid87117	Sci1_Sci_scpid86477
OG0000002	N7	n192	0.6666666666666666	Non-Terminal	Bflo_jgi|Brafl1|84269|fgenesh2_pg.scaffold_129000039, Bflo_jgi|Brafl1|89402|fgenesh2_pg.scaffold_186000041, Nve1_Nve__Nemve1_174288_estExt_gwpC_2970002, Nve1_Nve__Nemve1_217424_fgenesh1_pgscaffold_297000002	Nve1_Nve__Nemve1_188980_estExt_GenewiseH_1C_1330007, Hum1_Hum_TRAF4, Bflo_jgi|Brafl1|115711|estExt_fgenesh2_pm.C_2970009, Bflo_jgi|Brafl1|97096|fgenesh2_pg.scaffold_297000050, Bflo_jgi|Brafl1|85024|fgenesh2_pg.scaffold_137000066, Bflo_jgi|Brafl1|88126|fgenesh2_pg.scaffold_169000075, Nve1_Nve__Nemve1_207593_fgenesh1_pgscaffold_82000042, Nve1_Nve__Nemve1_218898_fgenesh1_pgscaffold_374000013, Nve1_N…
OG0000002	Bflo	n194	1.0	Terminal	Bflo_jgi|Brafl1|84269|fgenesh2_pg.scaffold_129000039	Bflo_jgi|Brafl1|89402|fgenesh2_pg.scaffold_186000041
OG0000002	Nve1	n195	1.0	Terminal	Nve1_Nve__Nemve1_174288_estExt_gwpC_2970002	Nve1_Nve__Nemve1_217424_fgenesh1_pgscaffold_297000002
OG0000002	N7	n196	1.0	Non-Terminal	Nve1_Nve__Nemve1_188980_estExt_GenewiseH_1C_1330007, Hum1_Hum_TRAF4, Bflo_jgi|Brafl1|115711|estExt_fgenesh2_pm.C_2970009, Bflo_jgi|Brafl1|97096|fgenesh2_pg.scaffold_297000050, Bflo_jgi|Brafl1|85024|fgenesh2_pg.scaffold_137000066, Bflo_jgi|Brafl1|88126|fgenesh2_pg.scaffold_169000075, Nve1_Nve__Nemve1_207593_fgenesh1_pgscaffold_82000042, Nve1_Nve__Nemve1_218898_fgenesh1_pgscaffold_374000013, Nve1_N…	Bflo_jgi|Brafl1|69354|fgenesh2_pg.scaffold_23000061, Hum1_Hum_TRAF6, Nve1_Nve__Nemve1_161826_estExt_gwpC_250021, Nve1_Nve__Nemve1_112560_e_gw1121161, Nve1_Nve__Nemve1_156301_e_gw1003131, Nve1_Nve__Nemve1_178259_estExt_GenewiseH_1C_60065
OG0000002	N7	n197	0.6666666666666666	Non-Terminal	Nve1_Nve__Nemve1_188980_estExt_GenewiseH_1C_1330007, Hum1_Hum_TRAF4, Bflo_jgi|Brafl1|115711|estExt_fgenesh2_pm.C_2970009, Bflo_jgi|Brafl1|97096|fgenesh2_pg.scaffold_297000050	Bflo_jgi|Brafl1|85024|fgenesh2_pg.scaffold_137000066, Bflo_jgi|Brafl1|88126|fgenesh2_pg.scaffold_169000075, Nve1_Nve__Nemve1_207593_fgenesh1_pgscaffold_82000042, Nve1_Nve__Nemve1_218898_fgenesh1_pgscaffold_374000013, Nve1_Nve__Nemve1_218900_fgenesh1_pgscaffold_374000015, Nve1_Nve__Nemve1_141553_e_gw58341, Nve1_Nve__Nemve1_220806_fgenesh1_pgscaffold_583000005, Nve1_Nve__Nemve1_4389_gw58351, Nve1_N…
OG0000002	Bflo	n200	1.0	Terminal	Bflo_jgi|Brafl1|115711|estExt_fgenesh2_pm.C_2970009	Bflo_jgi|Brafl1|97096|fgenesh2_pg.scaffold_297000050
OG0000002	Bflo	n202	1.0	Terminal	Bflo_jgi|Brafl1|85024|fgenesh2_pg.scaffold_137000066	Bflo_jgi|Brafl1|88126|fgenesh2_pg.scaffold_169000075
OG0000002	Nve1	n203	1.0	Terminal	Nve1_Nve__Nemve1_207593_fgenesh1_pgscaffold_82000042	Nve1_Nve__Nemve1_218898_fgenesh1_pgscaffold_374000013, Nve1_Nve__Nemve1_218900_fgenesh1_pgscaffold_374000015, Nve1_Nve__Nemve1_141553_e_gw58341, Nve1_Nve__Nemve1_220806_fgenesh1_pgscaffold_583000005, Nve1_Nve__Nemve1_4389_gw58351, Nve1_Nve__Nemve1_213139_fgenesh1_pgscaffold_170000002, Nve1_Nve__Nemve1_238777_estExt_fgenesh1_pgC_80108, Nve1_Nve__Nemve1_4250_gw145571, Nve1_Nve__Nemve1_227950_fgenes…
OG0000002	Nve1	n204	1.0	Terminal	Nve1_Nve__Nemve1_218898_fgenesh1_pgscaffold_374000013, Nve1_Nve__Nemve1_218900_fgenesh1_pgscaffold_374000015, Nve1_Nve__Nemve1_141553_e_gw58341, Nve1_Nve__Nemve1_220806_fgenesh1_pgscaffold_583000005, Nve1_Nve__Nemve1_4389_gw58351, Nve1_Nve__Nemve1_213139_fgenesh1_pgscaffold_170000002, Nve1_Nve__Nemve1_238777_estExt_fgenesh1_pgC_80108	Nve1_Nve__Nemve1_4250_gw145571, Nve1_Nve__Nemve1_227950_fgenesh1_pmscaffold_3000046
OG0000002	Nve1	n205	1.0	Terminal	Nve1_Nve__Nemve1_218898_fgenesh1_pgscaffold_374000013, Nve1_Nve__Nemve1_218900_fgenesh1_pgscaffold_374000015, Nve1_Nve__Nemve1_141553_e_gw58341, Nve1_Nve__Nemve1_220806_fgenesh1_pgscaffold_583000005, Nve1_Nve__Nemve1_4389_gw58351	Nve1_Nve__Nemve1_213139_fgenesh1_pgscaffold_170000002, Nve1_Nve__Nemve1_238777_estExt_fgenesh1_pgC_80108
OG0000002	Nve1	n206	1.0	Terminal	Nve1_Nve__Nemve1_218898_fgenesh1_pgscaffold_374000013, Nve1_Nve__Nemve1_218900_fgenesh1_pgscaffold_374000015, Nve1_Nve__Nemve1_141553_e_gw58341, Nve1_Nve__Nemve1_220806_fgenesh1_pgscaffold_583000005	Nve1_Nve__Nemve1_4389_gw58351
OG0000002	Nve1	n207	1.0	Terminal	Nve1_Nve__Nemve1_218898_fgenesh1_pgscaffold_374000013	Nve1_Nve__Nemve1_218900_fgenesh1_pgscaffold_374000015, Nve1_Nve__Nemve1_141553_e_gw58341, Nve1_Nve__Nemve1_220806_fgenesh1_pgscaffold_583000005
OG0000002	Nve1	n208	1.0	Terminal	Nve1_Nve__Nemve1_218900_fgenesh1_pgscaffold_374000015, Nve1_Nve__Nemve1_141553_e_gw58341	Nve1_Nve__Nemve1_220806_fgenesh1_pgscaffold_583000005
OG0000002	Nve1	n209	1.0	Terminal	Nve1_Nve__Nemve1_218900_fgenesh1_pgscaffold_374000015	Nve1_Nve__Nemve1_141553_e_gw58341
OG0000002	Nve1	n210	1.0	Terminal	Nve1_Nve__Nemve1_213139_fgenesh1_pgscaffold_170000002	Nve1_Nve__Nemve1_238777_estExt_fgenesh1_pgC_80108
OG0000002	Nve1	n211	1.0	Terminal	Nve1_Nve__Nemve1_4250_gw145571	Nve1_Nve__Nemve1_227950_fgenesh1_pmscaffold_3000046
OG0000002	Nve1	n214	1.0	Terminal	Nve1_Nve__Nemve1_161826_estExt_gwpC_250021, Nve1_Nve__Nemve1_112560_e_gw1121161, Nve1_Nve__Nemve1_156301_e_gw1003131	Nve1_Nve__Nemve1_178259_estExt_GenewiseH_1C_60065
OG0000002	Nve1	n215	1.0	Terminal	Nve1_Nve__Nemve1_161826_estExt_gwpC_250021	Nve1_Nve__Nemve1_112560_e_gw1121161, Nve1_Nve__Nemve1_156301_e_gw1003131
OG0000002	Nve1	n216	1.0	Terminal	Nve1_Nve__Nemve1_112560_e_gw1121161	Nve1_Nve__Nemve1_156301_e_gw1003131
OG0000002	N1	n217	0.09090909090909091	Non-Terminal	Twi1_Twi_Twilhelma_g21435_t1, Twi1_Twi_Twilhelma_g21022_t1, Twi1_Twi_Twilhelma_g21022_t2	Eph1_Eph_Em0011g252a, Twi1_Twi_Twilhelma_g12215_t1, aqu1_Aqu_Aqu2_1_01035_001, Hum1_Hum_TRAFD1, Mle1_Mle_ML02235a, aqu1_Aqu_Aqu2_1_39826_001, Sci1_Sci_scpid93529, Sci1_Sci_scpid93530, Bflo_jgi|Brafl1|232239|e_gw.290.69.1, Bflo_jgi|Brafl1|254867|e_gw.703.9.1, Bflo_jgi|Brafl1|84270|fgenesh2_pg.scaffold_129000040, Bflo_jgi|Brafl1|89401|fgenesh2_pg.scaffold_186000040, Mle1_Mle_ML13485a, Hum1_Hum_XAF1…
OG0000002	Twi1	n218	1.0	Terminal	Twi1_Twi_Twilhelma_g21435_t1	Twi1_Twi_Twilhelma_g21022_t1, Twi1_Twi_Twilhelma_g21022_t2
OG0000002	Twi1	n219	1.0	Terminal	Twi1_Twi_Twilhelma_g21022_t1	Twi1_Twi_Twilhelma_g21022_t2
OG0000002	N1	n220	0.2727272727272727	Non-Terminal	Eph1_Eph_Em0011g252a, Twi1_Twi_Twilhelma_g12215_t1, aqu1_Aqu_Aqu2_1_01035_001	Hum1_Hum_TRAFD1, Mle1_Mle_ML02235a, aqu1_Aqu_Aqu2_1_39826_001, Sci1_Sci_scpid93529, Sci1_Sci_scpid93530, Bflo_jgi|Brafl1|232239|e_gw.290.69.1, Bflo_jgi|Brafl1|254867|e_gw.703.9.1, Bflo_jgi|Brafl1|84270|fgenesh2_pg.scaffold_129000040, Bflo_jgi|Brafl1|89401|fgenesh2_pg.scaffold_186000040, Mle1_Mle_ML13485a, Hum1_Hum_XAF1, Eph1_Eph_Em0015g820a, Eph1_Eph_Em0015g860a, aqu1_Aqu_Aqu2_1_43856_001, aqu1_A…
OG0000002	N1	n223	0.45454545454545453	Non-Terminal	Hum1_Hum_TRAFD1, Mle1_Mle_ML02235a, aqu1_Aqu_Aqu2_1_39826_001, Sci1_Sci_scpid93529, Sci1_Sci_scpid93530, Bflo_jgi|Brafl1|232239|e_gw.290.69.1, Bflo_jgi|Brafl1|254867|e_gw.703.9.1, Bflo_jgi|Brafl1|84270|fgenesh2_pg.scaffold_129000040, Bflo_jgi|Brafl1|89401|fgenesh2_pg.scaffold_186000040	Mle1_Mle_ML13485a, Hum1_Hum_XAF1, Eph1_Eph_Em0015g820a, Eph1_Eph_Em0015g860a, aqu1_Aqu_Aqu2_1_43856_001, aqu1_Aqu_Aqu2_1_11598_001, aqu1_Aqu_Aqu2_1_24785_001, Pbachei2_Pbac_3464295_, Pbachei2_Pbac_3463056_, Pbachei2_Pbac_3463234_, Pbachei2_Pbac_3473452_, Pbachei2_Pbac_3462356_, Pbachei2_Pbac_3465186_, Pbachei2_Pbac_3465849_, Pbachei2_Pbac_3463385_, Pbachei2_Pbac_3466145_, aqu1_Aqu_Aqu2_1_38613_00…
OG0000002	Sci1	n228	1.0	Terminal	Sci1_Sci_scpid93529	Sci1_Sci_scpid93530
OG0000002	Bflo	n229	1.0	Terminal	Bflo_jgi|Brafl1|232239|e_gw.290.69.1, Bflo_jgi|Brafl1|254867|e_gw.703.9.1	Bflo_jgi|Brafl1|84270|fgenesh2_pg.scaffold_129000040, Bflo_jgi|Brafl1|89401|fgenesh2_pg.scaffold_186000040
OG0000002	Bflo	n230	1.0	Terminal	Bflo_jgi|Brafl1|232239|e_gw.290.69.1	Bflo_jgi|Brafl1|254867|e_gw.703.9.1
OG0000002	Bflo	n231	1.0	Terminal	Bflo_jgi|Brafl1|84270|fgenesh2_pg.scaffold_129000040	Bflo_jgi|Brafl1|89401|fgenesh2_pg.scaffold_186000040
OG0000002	N1	n232	0.36363636363636365	Non-Terminal	Mle1_Mle_ML13485a, Hum1_Hum_XAF1, Eph1_Eph_Em0015g820a, Eph1_Eph_Em0015g860a, aqu1_Aqu_Aqu2_1_43856_001, aqu1_Aqu_Aqu2_1_11598_001, aqu1_Aqu_Aqu2_1_24785_001, Pbachei2_Pbac_3464295_, Pbachei2_Pbac_3463056_, Pbachei2_Pbac_3463234_, Pbachei2_Pbac_3473452_, Pbachei2_Pbac_3462356_, Pbachei2_Pbac_3465186_, Pbachei2_Pbac_3465849_, Pbachei2_Pbac_3463385_, Pbachei2_Pbac_3466145_	aqu1_Aqu_Aqu2_1_38613_001, Twi1_Twi_Twilhelma_g1373_t1, Twi1_Twi_Twilhelma_g3461_t1, Nve1_Nve__Nemve1_55373_gw275801, Twi1_Twi_Twilhelma_g25403_t1, aqu1_Aqu_Aqu2_1_27881_001, aqu1_Aqu_Aqu2_1_05335_001, aqu1_Aqu_Aqu2_1_35185_001, Twi1_Twi_Twilhelma_g3618_t1, Twi1_Twi_Twilhelma_g3619_t1, Twi1_Twi_Twilhelma_g3303_t1, Twi1_Twi_Twilhelma_g19730_t1, Twi1_Twi_Twilhelma_g25257_t1, Twi1_Twi_Twilhelma_g197…
OG0000002	Eph1	n237	1.0	Terminal	Eph1_Eph_Em0015g820a	Eph1_Eph_Em0015g860a
OG0000002	aqu1	n238	1.0	Terminal	aqu1_Aqu_Aqu2_1_43856_001	aqu1_Aqu_Aqu2_1_11598_001, aqu1_Aqu_Aqu2_1_24785_001
OG0000002	aqu1	n239	1.0	Terminal	aqu1_Aqu_Aqu2_1_11598_001	aqu1_Aqu_Aqu2_1_24785_001
OG0000002	Pbachei2	n240	1.0	Terminal	Pbachei2_Pbac_3464295_, Pbachei2_Pbac_3463056_, Pbachei2_Pbac_3463234_	Pbachei2_Pbac_3473452_, Pbachei2_Pbac_3462356_, Pbachei2_Pbac_3465186_, Pbachei2_Pbac_3465849_, Pbachei2_Pbac_3463385_, Pbachei2_Pbac_3466145_
OG0000002	Pbachei2	n241	1.0	Terminal	Pbachei2_Pbac_3464295_	Pbachei2_Pbac_3463056_, Pbachei2_Pbac_3463234_
OG0000002	Pbachei2	n242	1.0	Terminal	Pbachei2_Pbac_3463056_	Pbachei2_Pbac_3463234_
OG0000002	Pbachei2	n243	1.0	Terminal	Pbachei2_Pbac_3473452_, Pbachei2_Pbac_3462356_, Pbachei2_Pbac_3465186_, Pbachei2_Pbac_3465849_	Pbachei2_Pbac_3463385_, Pbachei2_Pbac_3466145_
OG0000002	Pbachei2	n244	1.0	Terminal	Pbachei2_Pbac_3473452_	Pbachei2_Pbac_3462356_, Pbachei2_Pbac_3465186_, Pbachei2_Pbac_3465849_
OG0000002	Pbachei2	n245	1.0	Terminal	Pbachei2_Pbac_3462356_	Pbachei2_Pbac_3465186_, Pbachei2_Pbac_3465849_
OG0000002	Pbachei2	n246	1.0	Terminal	Pbachei2_Pbac_3465186_	Pbachei2_Pbac_3465849_
OG0000002	Pbachei2	n247	1.0	Terminal	Pbachei2_Pbac_3463385_	Pbachei2_Pbac_3466145_
OG0000002	N1	n248	0.45454545454545453	Non-Terminal	aqu1_Aqu_Aqu2_1_38613_001, Twi1_Twi_Twilhelma_g1373_t1, Twi1_Twi_Twilhelma_g3461_t1, Nve1_Nve__Nemve1_55373_gw275801, Twi1_Twi_Twilhelma_g25403_t1, aqu1_Aqu_Aqu2_1_27881_001, aqu1_Aqu_Aqu2_1_05335_001, aqu1_Aqu_Aqu2_1_35185_001, Twi1_Twi_Twilhelma_g3618_t1, Twi1_Twi_Twilhelma_g3619_t1, Twi1_Twi_Twilhelma_g3303_t1, Twi1_Twi_Twilhelma_g19730_t1, Twi1_Twi_Twilhelma_g25257_t1, Twi1_Twi_Twilhelma_g197…	Monosiga1_Mon_EDQ87374, Bflo_jgi|Brafl1|78132|fgenesh2_pg.scaffold_75000055, Sci1_Sci_scpid49852, Sci1_Sci_scpid106418, Sci1_Sci_scpid106144, Sci1_Sci_scpid105313, Sci1_Sci_scpid16661, Sci1_Sci_scpid37607, Twi1_Twi_Twilhelma_g10157_t1, aqu1_Aqu_Aqu2_1_23780_001, Twi1_Twi_Twilhelma_g14330_t1, Twi1_Twi_Twilhelma_g14331_t1, Twi1_Twi_Twilhelma_g21740_t1, Twi1_Twi_Twilhelma_g11974_t1, Twi1_Twi_Twilhel…
OG0000002	N1	n249	0.18181818181818182	Non-Terminal	aqu1_Aqu_Aqu2_1_38613_001, Twi1_Twi_Twilhelma_g1373_t1, Twi1_Twi_Twilhelma_g3461_t1	Nve1_Nve__Nemve1_55373_gw275801, Twi1_Twi_Twilhelma_g25403_t1, aqu1_Aqu_Aqu2_1_27881_001, aqu1_Aqu_Aqu2_1_05335_001, aqu1_Aqu_Aqu2_1_35185_001, Twi1_Twi_Twilhelma_g3618_t1, Twi1_Twi_Twilhelma_g3619_t1, Twi1_Twi_Twilhelma_g3303_t1, Twi1_Twi_Twilhelma_g19730_t1, Twi1_Twi_Twilhelma_g25257_t1, Twi1_Twi_Twilhelma_g19736_t1, Twi1_Twi_Twilhelma_g19732_t1, Twi1_Twi_Twilhelma_g24967_t1, Twi1_Twi_Twilhelma…
OG0000002	Twi1	n251	1.0	Terminal	Twi1_Twi_Twilhelma_g1373_t1	Twi1_Twi_Twilhelma_g3461_t1
OG0000002	N1	n252	0.18181818181818182	Non-Terminal	Nve1_Nve__Nemve1_55373_gw275801, Twi1_Twi_Twilhelma_g25403_t1, aqu1_Aqu_Aqu2_1_27881_001, aqu1_Aqu_Aqu2_1_05335_001, aqu1_Aqu_Aqu2_1_35185_001	Twi1_Twi_Twilhelma_g3618_t1, Twi1_Twi_Twilhelma_g3619_t1, Twi1_Twi_Twilhelma_g3303_t1, Twi1_Twi_Twilhelma_g19730_t1, Twi1_Twi_Twilhelma_g25257_t1, Twi1_Twi_Twilhelma_g19736_t1, Twi1_Twi_Twilhelma_g19732_t1, Twi1_Twi_Twilhelma_g24967_t1, Twi1_Twi_Twilhelma_g17800_t1, Twi1_Twi_Twilhelma_g3807_t1, Twi1_Twi_Twilhelma_g3140_t1, Twi1_Twi_Twilhelma_g3138_t1, Twi1_Twi_Twilhelma_g3139_t1, Twi1_Twi_Twilhel…
OG0000002	aqu1	n255	1.0	Terminal	aqu1_Aqu_Aqu2_1_27881_001	aqu1_Aqu_Aqu2_1_05335_001, aqu1_Aqu_Aqu2_1_35185_001
OG0000002	aqu1	n256	1.0	Terminal	aqu1_Aqu_Aqu2_1_05335_001	aqu1_Aqu_Aqu2_1_35185_001
OG0000002	N1	n257	0.09090909090909091	Non-Terminal	Twi1_Twi_Twilhelma_g3618_t1, Twi1_Twi_Twilhelma_g3619_t1, Twi1_Twi_Twilhelma_g3303_t1, Twi1_Twi_Twilhelma_g19730_t1, Twi1_Twi_Twilhelma_g25257_t1, Twi1_Twi_Twilhelma_g19736_t1, Twi1_Twi_Twilhelma_g19732_t1, Twi1_Twi_Twilhelma_g24967_t1, Twi1_Twi_Twilhelma_g17800_t1, Twi1_Twi_Twilhelma_g3807_t1, Twi1_Twi_Twilhelma_g3140_t1, Twi1_Twi_Twilhelma_g3138_t1, Twi1_Twi_Twilhelma_g3139_t1, Twi1_Twi_Twilhel…	Eph1_Eph_Em0003g848a, Eph1_Eph_Em0003g1001a, Eph1_Eph_Em0003g910a, Eph1_Eph_Em0003g1039a, Eph1_Eph_Em0003g1253a, Eph1_Eph_Em0003g1274a, Twi1_Twi_Twilhelma_g11206_t1, aqu1_Aqu_Aqu2_1_11267_001, aqu1_Aqu_Aqu2_1_26849_001, Twi1_Twi_Twilhelma_g7324_t1, Twi1_Twi_Twilhelma_g7980_t1, Twi1_Twi_Twilhelma_g20970_t1, Eph1_Eph_Em0003g114a, Eph1_Eph_Em0003g119a, Eph1_Eph_Em0003g124a, Eph1_Eph_Em0014g884a, Eph…
OG0000002	Twi1	n258	1.0	Terminal	Twi1_Twi_Twilhelma_g3618_t1, Twi1_Twi_Twilhelma_g3619_t1, Twi1_Twi_Twilhelma_g3303_t1, Twi1_Twi_Twilhelma_g19730_t1, Twi1_Twi_Twilhelma_g25257_t1, Twi1_Twi_Twilhelma_g19736_t1, Twi1_Twi_Twilhelma_g19732_t1, Twi1_Twi_Twilhelma_g24967_t1, Twi1_Twi_Twilhelma_g17800_t1, Twi1_Twi_Twilhelma_g3807_t1, Twi1_Twi_Twilhelma_g3140_t1, Twi1_Twi_Twilhelma_g3138_t1, Twi1_Twi_Twilhelma_g3139_t1, Twi1_Twi_Twilhel…	Twi1_Twi_Twilhelma_g25935_t1, Twi1_Twi_Twilhelma_g1319_t1, Twi1_Twi_Twilhelma_g1320_t1, Twi1_Twi_Twilhelma_g22087_t1, Twi1_Twi_Twilhelma_g22095_t1, Twi1_Twi_Twilhelma_g22088_t1, Twi1_Twi_Twilhelma_g3006_t1, Twi1_Twi_Twilhelma_g22089_t1
OG0000002	Twi1	n259	1.0	Terminal	Twi1_Twi_Twilhelma_g3618_t1, Twi1_Twi_Twilhelma_g3619_t1	Twi1_Twi_Twilhelma_g3303_t1, Twi1_Twi_Twilhelma_g19730_t1, Twi1_Twi_Twilhelma_g25257_t1, Twi1_Twi_Twilhelma_g19736_t1, Twi1_Twi_Twilhelma_g19732_t1, Twi1_Twi_Twilhelma_g24967_t1, Twi1_Twi_Twilhelma_g17800_t1, Twi1_Twi_Twilhelma_g3807_t1, Twi1_Twi_Twilhelma_g3140_t1, Twi1_Twi_Twilhelma_g3138_t1, Twi1_Twi_Twilhelma_g3139_t1, Twi1_Twi_Twilhelma_g2715_t1, Twi1_Twi_Twilhelma_g2711_t1, Twi1_Twi_Twilhel…
OG0000002	Twi1	n260	1.0	Terminal	Twi1_Twi_Twilhelma_g3618_t1	Twi1_Twi_Twilhelma_g3619_t1
OG0000002	Twi1	n261	1.0	Terminal	Twi1_Twi_Twilhelma_g3303_t1, Twi1_Twi_Twilhelma_g19730_t1, Twi1_Twi_Twilhelma_g25257_t1	Twi1_Twi_Twilhelma_g19736_t1, Twi1_Twi_Twilhelma_g19732_t1, Twi1_Twi_Twilhelma_g24967_t1, Twi1_Twi_Twilhelma_g17800_t1, Twi1_Twi_Twilhelma_g3807_t1, Twi1_Twi_Twilhelma_g3140_t1, Twi1_Twi_Twilhelma_g3138_t1, Twi1_Twi_Twilhelma_g3139_t1, Twi1_Twi_Twilhelma_g2715_t1, Twi1_Twi_Twilhelma_g2711_t1, Twi1_Twi_Twilhelma_g2710_t1, Twi1_Twi_Twilhelma_g2712_t1, Twi1_Twi_Twilhelma_g17484_t1, Twi1_Twi_Twilhelm…
OG0000002	Twi1	n262	1.0	Terminal	Twi1_Twi_Twilhelma_g3303_t1, Twi1_Twi_Twilhelma_g19730_t1	Twi1_Twi_Twilhelma_g25257_t1
OG0000002	Twi1	n263	1.0	Terminal	Twi1_Twi_Twilhelma_g3303_t1	Twi1_Twi_Twilhelma_g19730_t1
OG0000002	Twi1	n264	1.0	Terminal	Twi1_Twi_Twilhelma_g19736_t1	Twi1_Twi_Twilhelma_g19732_t1, Twi1_Twi_Twilhelma_g24967_t1, Twi1_Twi_Twilhelma_g17800_t1, Twi1_Twi_Twilhelma_g3807_t1, Twi1_Twi_Twilhelma_g3140_t1, Twi1_Twi_Twilhelma_g3138_t1, Twi1_Twi_Twilhelma_g3139_t1, Twi1_Twi_Twilhelma_g2715_t1, Twi1_Twi_Twilhelma_g2711_t1, Twi1_Twi_Twilhelma_g2710_t1, Twi1_Twi_Twilhelma_g2712_t1, Twi1_Twi_Twilhelma_g17484_t1, Twi1_Twi_Twilhelma_g2707_t1, Twi1_Twi_Twilhelma…
OG0000002	Twi1	n265	1.0	Terminal	Twi1_Twi_Twilhelma_g19732_t1, Twi1_Twi_Twilhelma_g24967_t1	Twi1_Twi_Twilhelma_g17800_t1, Twi1_Twi_Twilhelma_g3807_t1, Twi1_Twi_Twilhelma_g3140_t1, Twi1_Twi_Twilhelma_g3138_t1, Twi1_Twi_Twilhelma_g3139_t1, Twi1_Twi_Twilhelma_g2715_t1, Twi1_Twi_Twilhelma_g2711_t1, Twi1_Twi_Twilhelma_g2710_t1, Twi1_Twi_Twilhelma_g2712_t1, Twi1_Twi_Twilhelma_g17484_t1, Twi1_Twi_Twilhelma_g2707_t1, Twi1_Twi_Twilhelma_g2714_t1, Twi1_Twi_Twilhelma_g19725_t1, Twi1_Twi_Twilhelma_…
OG0000002	Twi1	n266	1.0	Terminal	Twi1_Twi_Twilhelma_g19732_t1	Twi1_Twi_Twilhelma_g24967_t1
OG0000002	Twi1	n267	1.0	Terminal	Twi1_Twi_Twilhelma_g17800_t1, Twi1_Twi_Twilhelma_g3807_t1, Twi1_Twi_Twilhelma_g3140_t1, Twi1_Twi_Twilhelma_g3138_t1, Twi1_Twi_Twilhelma_g3139_t1, Twi1_Twi_Twilhelma_g2715_t1, Twi1_Twi_Twilhelma_g2711_t1	Twi1_Twi_Twilhelma_g2710_t1, Twi1_Twi_Twilhelma_g2712_t1, Twi1_Twi_Twilhelma_g17484_t1, Twi1_Twi_Twilhelma_g2707_t1, Twi1_Twi_Twilhelma_g2714_t1, Twi1_Twi_Twilhelma_g19725_t1, Twi1_Twi_Twilhelma_g2685_t1, Twi1_Twi_Twilhelma_g19729_t1, Twi1_Twi_Twilhelma_g19731_t1, Twi1_Twi_Twilhelma_g19728_t1, Twi1_Twi_Twilhelma_g1544_t1, Twi1_Twi_Twilhelma_g2713_t1, Twi1_Twi_Twilhelma_g4879_t1, Twi1_Twi_Twilhelm…
OG0000002	Twi1	n268	1.0	Terminal	Twi1_Twi_Twilhelma_g17800_t1	Twi1_Twi_Twilhelma_g3807_t1, Twi1_Twi_Twilhelma_g3140_t1, Twi1_Twi_Twilhelma_g3138_t1, Twi1_Twi_Twilhelma_g3139_t1, Twi1_Twi_Twilhelma_g2715_t1, Twi1_Twi_Twilhelma_g2711_t1
OG0000002	Twi1	n269	1.0	Terminal	Twi1_Twi_Twilhelma_g3807_t1, Twi1_Twi_Twilhelma_g3140_t1, Twi1_Twi_Twilhelma_g3138_t1, Twi1_Twi_Twilhelma_g3139_t1, Twi1_Twi_Twilhelma_g2715_t1	Twi1_Twi_Twilhelma_g2711_t1
OG0000002	Twi1	n270	1.0	Terminal	Twi1_Twi_Twilhelma_g3807_t1, Twi1_Twi_Twilhelma_g3140_t1, Twi1_Twi_Twilhelma_g3138_t1, Twi1_Twi_Twilhelma_g3139_t1	Twi1_Twi_Twilhelma_g2715_t1
OG0000002	Twi1	n271	1.0	Terminal	Twi1_Twi_Twilhelma_g3807_t1	Twi1_Twi_Twilhelma_g3140_t1, Twi1_Twi_Twilhelma_g3138_t1, Twi1_Twi_Twilhelma_g3139_t1
OG0000002	Twi1	n272	1.0	Terminal	Twi1_Twi_Twilhelma_g3140_t1	Twi1_Twi_Twilhelma_g3138_t1, Twi1_Twi_Twilhelma_g3139_t1
OG0000002	Twi1	n273	1.0	Terminal	Twi1_Twi_Twilhelma_g3138_t1	Twi1_Twi_Twilhelma_g3139_t1
OG0000002	Twi1	n274	1.0	Terminal	Twi1_Twi_Twilhelma_g2710_t1, Twi1_Twi_Twilhelma_g2712_t1, Twi1_Twi_Twilhelma_g17484_t1, Twi1_Twi_Twilhelma_g2707_t1, Twi1_Twi_Twilhelma_g2714_t1, Twi1_Twi_Twilhelma_g19725_t1, Twi1_Twi_Twilhelma_g2685_t1, Twi1_Twi_Twilhelma_g19729_t1, Twi1_Twi_Twilhelma_g19731_t1, Twi1_Twi_Twilhelma_g19728_t1, Twi1_Twi_Twilhelma_g1544_t1, Twi1_Twi_Twilhelma_g2713_t1	Twi1_Twi_Twilhelma_g4879_t1, Twi1_Twi_Twilhelma_g24965_t1
OG0000002	Twi1	n275	1.0	Terminal	Twi1_Twi_Twilhelma_g2710_t1, Twi1_Twi_Twilhelma_g2712_t1	Twi1_Twi_Twilhelma_g17484_t1, Twi1_Twi_Twilhelma_g2707_t1, Twi1_Twi_Twilhelma_g2714_t1, Twi1_Twi_Twilhelma_g19725_t1, Twi1_Twi_Twilhelma_g2685_t1, Twi1_Twi_Twilhelma_g19729_t1, Twi1_Twi_Twilhelma_g19731_t1, Twi1_Twi_Twilhelma_g19728_t1, Twi1_Twi_Twilhelma_g1544_t1, Twi1_Twi_Twilhelma_g2713_t1
OG0000002	Twi1	n276	1.0	Terminal	Twi1_Twi_Twilhelma_g2710_t1	Twi1_Twi_Twilhelma_g2712_t1
OG0000002	Twi1	n277	1.0	Terminal	Twi1_Twi_Twilhelma_g17484_t1, Twi1_Twi_Twilhelma_g2707_t1, Twi1_Twi_Twilhelma_g2714_t1, Twi1_Twi_Twilhelma_g19725_t1	Twi1_Twi_Twilhelma_g2685_t1, Twi1_Twi_Twilhelma_g19729_t1, Twi1_Twi_Twilhelma_g19731_t1, Twi1_Twi_Twilhelma_g19728_t1, Twi1_Twi_Twilhelma_g1544_t1, Twi1_Twi_Twilhelma_g2713_t1
OG0000002	Twi1	n278	1.0	Terminal	Twi1_Twi_Twilhelma_g17484_t1	Twi1_Twi_Twilhelma_g2707_t1, Twi1_Twi_Twilhelma_g2714_t1, Twi1_Twi_Twilhelma_g19725_t1
OG0000002	Twi1	n279	1.0	Terminal	Twi1_Twi_Twilhelma_g2707_t1, Twi1_Twi_Twilhelma_g2714_t1	Twi1_Twi_Twilhelma_g19725_t1
OG0000002	Twi1	n280	1.0	Terminal	Twi1_Twi_Twilhelma_g2707_t1	Twi1_Twi_Twilhelma_g2714_t1
OG0000002	Twi1	n281	1.0	Terminal	Twi1_Twi_Twilhelma_g2685_t1, Twi1_Twi_Twilhelma_g19729_t1, Twi1_Twi_Twilhelma_g19731_t1, Twi1_Twi_Twilhelma_g19728_t1	Twi1_Twi_Twilhelma_g1544_t1, Twi1_Twi_Twilhelma_g2713_t1
OG0000002	Twi1	n282	1.0	Terminal	Twi1_Twi_Twilhelma_g2685_t1	Twi1_Twi_Twilhelma_g19729_t1, Twi1_Twi_Twilhelma_g19731_t1, Twi1_Twi_Twilhelma_g19728_t1
OG0000002	Twi1	n283	1.0	Terminal	Twi1_Twi_Twilhelma_g19729_t1, Twi1_Twi_Twilhelma_g19731_t1	Twi1_Twi_Twilhelma_g19728_t1
OG0000002	Twi1	n284	1.0	Terminal	Twi1_Twi_Twilhelma_g19729_t1	Twi1_Twi_Twilhelma_g19731_t1
OG0000002	Twi1	n285	1.0	Terminal	Twi1_Twi_Twilhelma_g1544_t1	Twi1_Twi_Twilhelma_g2713_t1
OG0000002	Twi1	n286	1.0	Terminal	Twi1_Twi_Twilhelma_g4879_t1	Twi1_Twi_Twilhelma_g24965_t1
OG0000002	Twi1	n287	1.0	Terminal	Twi1_Twi_Twilhelma_g25935_t1	Twi1_Twi_Twilhelma_g1319_t1, Twi1_Twi_Twilhelma_g1320_t1, Twi1_Twi_Twilhelma_g22087_t1, Twi1_Twi_Twilhelma_g22095_t1, Twi1_Twi_Twilhelma_g22088_t1, Twi1_Twi_Twilhelma_g3006_t1, Twi1_Twi_Twilhelma_g22089_t1
OG0000002	Twi1	n288	1.0	Terminal	Twi1_Twi_Twilhelma_g1319_t1, Twi1_Twi_Twilhelma_g1320_t1	Twi1_Twi_Twilhelma_g22087_t1, Twi1_Twi_Twilhelma_g22095_t1, Twi1_Twi_Twilhelma_g22088_t1, Twi1_Twi_Twilhelma_g3006_t1, Twi1_Twi_Twilhelma_g22089_t1
OG0000002	Twi1	n289	1.0	Terminal	Twi1_Twi_Twilhelma_g1319_t1	Twi1_Twi_Twilhelma_g1320_t1
OG0000002	Twi1	n290	1.0	Terminal	Twi1_Twi_Twilhelma_g22087_t1	Twi1_Twi_Twilhelma_g22095_t1, Twi1_Twi_Twilhelma_g22088_t1, Twi1_Twi_Twilhelma_g3006_t1, Twi1_Twi_Twilhelma_g22089_t1
OG0000002	Twi1	n291	1.0	Terminal	Twi1_Twi_Twilhelma_g22095_t1	Twi1_Twi_Twilhelma_g22088_t1, Twi1_Twi_Twilhelma_g3006_t1, Twi1_Twi_Twilhelma_g22089_t1
OG0000002	Twi1	n292	1.0	Terminal	Twi1_Twi_Twilhelma_g22088_t1	Twi1_Twi_Twilhelma_g3006_t1, Twi1_Twi_Twilhelma_g22089_t1
OG0000002	Twi1	n293	1.0	Terminal	Twi1_Twi_Twilhelma_g3006_t1	Twi1_Twi_Twilhelma_g22089_t1
OG0000002	N1	n294	0.18181818181818182	Non-Terminal	Eph1_Eph_Em0003g848a, Eph1_Eph_Em0003g1001a, Eph1_Eph_Em0003g910a, Eph1_Eph_Em0003g1039a, Eph1_Eph_Em0003g1253a, Eph1_Eph_Em0003g1274a, Twi1_Twi_Twilhelma_g11206_t1, aqu1_Aqu_Aqu2_1_11267_001, aqu1_Aqu_Aqu2_1_26849_001, Twi1_Twi_Twilhelma_g7324_t1, Twi1_Twi_Twilhelma_g7980_t1, Twi1_Twi_Twilhelma_g20970_t1, Eph1_Eph_Em0003g114a, Eph1_Eph_Em0003g119a, Eph1_Eph_Em0003g124a, Eph1_Eph_Em0014g884a, Eph…	Sci1_Sci_scpid109893, Eph1_Eph_Em0015g159a, Pbachei2_Pbac_3478428_, Eph1_Eph_Em0015g160a, Eph1_Eph_Em0015g165a, Eph1_Eph_Em0015g167a, Eph1_Eph_Em0015g655a, Monosiga1_Mon_EDQ88417, aqu1_Aqu_Aqu2_1_35187_001, aqu1_Aqu_Aqu2_1_04126_001, aqu1_Aqu_Aqu2_1_39701_001, aqu1_Aqu_Aqu2_1_30270_001, aqu1_Aqu_Aqu2_1_10209_001, aqu1_Aqu_Aqu2_1_16557_001, aqu1_Aqu_Aqu2_1_04922_001, aqu1_Aqu_Aqu2_1_03772_001, aqu…
OG0000002	N3	n295	0.1111111111111111	Non-Terminal	Eph1_Eph_Em0003g848a, Eph1_Eph_Em0003g1001a, Eph1_Eph_Em0003g910a, Eph1_Eph_Em0003g1039a	Eph1_Eph_Em0003g1253a, Eph1_Eph_Em0003g1274a, Twi1_Twi_Twilhelma_g11206_t1, aqu1_Aqu_Aqu2_1_11267_001, aqu1_Aqu_Aqu2_1_26849_001, Twi1_Twi_Twilhelma_g7324_t1, Twi1_Twi_Twilhelma_g7980_t1, Twi1_Twi_Twilhelma_g20970_t1, Eph1_Eph_Em0003g114a, Eph1_Eph_Em0003g119a, Eph1_Eph_Em0003g124a, Eph1_Eph_Em0014g884a, Eph1_Eph_Em0014g889a, aqu1_Aqu_Aqu2_1_43794_001, Mle1_Mle_ML267913a, Eph1_Eph_Em0004g1376a, E…
OG0000002	Eph1	n296	1.0	Terminal	Eph1_Eph_Em0003g848a, Eph1_Eph_Em0003g1001a	Eph1_Eph_Em0003g910a, Eph1_Eph_Em0003g1039a
OG0000002	Eph1	n297	1.0	Terminal	Eph1_Eph_Em0003g848a	Eph1_Eph_Em0003g1001a
OG0000002	Eph1	n298	1.0	Terminal	Eph1_Eph_Em0003g910a	Eph1_Eph_Em0003g1039a
OG0000002	N3	n299	0.3333333333333333	Non-Terminal	Eph1_Eph_Em0003g1253a, Eph1_Eph_Em0003g1274a, Twi1_Twi_Twilhelma_g11206_t1, aqu1_Aqu_Aqu2_1_11267_001, aqu1_Aqu_Aqu2_1_26849_001, Twi1_Twi_Twilhelma_g7324_t1, Twi1_Twi_Twilhelma_g7980_t1, Twi1_Twi_Twilhelma_g20970_t1, Eph1_Eph_Em0003g114a, Eph1_Eph_Em0003g119a, Eph1_Eph_Em0003g124a, Eph1_Eph_Em0014g884a, Eph1_Eph_Em0014g889a, aqu1_Aqu_Aqu2_1_43794_001	Mle1_Mle_ML267913a, Eph1_Eph_Em0004g1376a, Eph1_Eph_Em0003g1183a, Eph1_Eph_Em0003g1187a, Eph1_Eph_Em0003g1190a, Eph1_Eph_Em0003g1450a, Eph1_Eph_Em0003g1442a, Eph1_Eph_Em0360g4a, Eph1_Eph_Em0003g1472a, Eph1_Eph_Em0003g1482a, aqu1_Aqu_Aqu2_1_36418_001, Twi1_Twi_Twilhelma_g1871_t2, Twi1_Twi_Twilhelma_g10156_t1, Eph1_Eph_Em0012g955a, Eph1_Eph_Em0001g1900a, Eph1_Eph_Em0001g2487a, Eph1_Eph_Em0001g2473a…
OG0000002	N8	n300	1.0	Non-Terminal	Eph1_Eph_Em0003g1253a, Eph1_Eph_Em0003g1274a, Twi1_Twi_Twilhelma_g11206_t1, aqu1_Aqu_Aqu2_1_11267_001, aqu1_Aqu_Aqu2_1_26849_001	Twi1_Twi_Twilhelma_g7324_t1, Twi1_Twi_Twilhelma_g7980_t1, Twi1_Twi_Twilhelma_g20970_t1, Eph1_Eph_Em0003g114a, Eph1_Eph_Em0003g119a, Eph1_Eph_Em0003g124a, Eph1_Eph_Em0014g884a, Eph1_Eph_Em0014g889a, aqu1_Aqu_Aqu2_1_43794_001
OG0000002	Eph1	n302	1.0	Terminal	Eph1_Eph_Em0003g1253a	Eph1_Eph_Em0003g1274a
OG0000002	aqu1	n304	1.0	Terminal	aqu1_Aqu_Aqu2_1_11267_001	aqu1_Aqu_Aqu2_1_26849_001
OG0000002	Twi1	n307	1.0	Terminal	Twi1_Twi_Twilhelma_g7324_t1	Twi1_Twi_Twilhelma_g7980_t1, Twi1_Twi_Twilhelma_g20970_t1
OG0000002	Twi1	n308	1.0	Terminal	Twi1_Twi_Twilhelma_g7980_t1	Twi1_Twi_Twilhelma_g20970_t1
OG0000002	Eph1	n309	1.0	Terminal	Eph1_Eph_Em0003g114a, Eph1_Eph_Em0003g119a, Eph1_Eph_Em0003g124a	Eph1_Eph_Em0014g884a, Eph1_Eph_Em0014g889a
OG0000002	Eph1	n310	1.0	Terminal	Eph1_Eph_Em0003g114a	Eph1_Eph_Em0003g119a, Eph1_Eph_Em0003g124a
OG0000002	Eph1	n311	1.0	Terminal	Eph1_Eph_Em0003g119a	Eph1_Eph_Em0003g124a
OG0000002	Eph1	n312	1.0	Terminal	Eph1_Eph_Em0014g884a	Eph1_Eph_Em0014g889a
OG0000002	N3	n313	0.2222222222222222	Non-Terminal	Mle1_Mle_ML267913a, Eph1_Eph_Em0004g1376a, Eph1_Eph_Em0003g1183a, Eph1_Eph_Em0003g1187a, Eph1_Eph_Em0003g1190a, Eph1_Eph_Em0003g1450a, Eph1_Eph_Em0003g1442a, Eph1_Eph_Em0360g4a, Eph1_Eph_Em0003g1472a, Eph1_Eph_Em0003g1482a, aqu1_Aqu_Aqu2_1_36418_001, Twi1_Twi_Twilhelma_g1871_t2, Twi1_Twi_Twilhelma_g10156_t1	Eph1_Eph_Em0012g955a, Eph1_Eph_Em0001g1900a, Eph1_Eph_Em0001g2487a, Eph1_Eph_Em0001g2473a, Eph1_Eph_Em0001g2505a, Eph1_Eph_Em0018g532a, Eph1_Eph_Em0052g12a, Eph1_Eph_Em0019g952a, Eph1_Eph_Em0005g1242a, Eph1_Eph_Em0006g641a, Eph1_Eph_Em0002g1139a, Eph1_Eph_Em0002g1153a, Eph1_Eph_Em0002g1076a, Eph1_Eph_Em0002g1098a, Twi1_Twi_Twilhelma_g9061_t1, Twi1_Twi_Twilhelma_g9062_t1, Twi1_Twi_Twilhelma_g25138…
OG0000002	N8	n316	0.3333333333333333	Non-Terminal	Eph1_Eph_Em0004g1376a, Eph1_Eph_Em0003g1183a, Eph1_Eph_Em0003g1187a, Eph1_Eph_Em0003g1190a	Eph1_Eph_Em0003g1450a, Eph1_Eph_Em0003g1442a, Eph1_Eph_Em0360g4a, Eph1_Eph_Em0003g1472a, Eph1_Eph_Em0003g1482a, aqu1_Aqu_Aqu2_1_36418_001
OG0000002	Eph1	n317	1.0	Terminal	Eph1_Eph_Em0004g1376a	Eph1_Eph_Em0003g1183a, Eph1_Eph_Em0003g1187a, Eph1_Eph_Em0003g1190a
OG0000002	Eph1	n318	1.0	Terminal	Eph1_Eph_Em0003g1183a	Eph1_Eph_Em0003g1187a, Eph1_Eph_Em0003g1190a
OG0000002	Eph1	n319	1.0	Terminal	Eph1_Eph_Em0003g1187a	Eph1_Eph_Em0003g1190a
OG0000002	Eph1	n321	1.0	Terminal	Eph1_Eph_Em0003g1450a, Eph1_Eph_Em0003g1442a, Eph1_Eph_Em0360g4a	Eph1_Eph_Em0003g1472a, Eph1_Eph_Em0003g1482a
OG0000002	Eph1	n322	1.0	Terminal	Eph1_Eph_Em0003g1450a	Eph1_Eph_Em0003g1442a, Eph1_Eph_Em0360g4a
OG0000002	Eph1	n323	1.0	Terminal	Eph1_Eph_Em0003g1442a	Eph1_Eph_Em0360g4a
OG0000002	Eph1	n324	1.0	Terminal	Eph1_Eph_Em0003g1472a	Eph1_Eph_Em0003g1482a
OG0000002	Twi1	n325	1.0	Terminal	Twi1_Twi_Twilhelma_g1871_t2	Twi1_Twi_Twilhelma_g10156_t1
OG0000002	Eph1	n327	1.0	Terminal	Eph1_Eph_Em0012g955a	Eph1_Eph_Em0001g1900a, Eph1_Eph_Em0001g2487a, Eph1_Eph_Em0001g2473a, Eph1_Eph_Em0001g2505a, Eph1_Eph_Em0018g532a, Eph1_Eph_Em0052g12a, Eph1_Eph_Em0019g952a, Eph1_Eph_Em0005g1242a, Eph1_Eph_Em0006g641a, Eph1_Eph_Em0002g1139a, Eph1_Eph_Em0002g1153a, Eph1_Eph_Em0002g1076a, Eph1_Eph_Em0002g1098a
OG0000002	Eph1	n328	1.0	Terminal	Eph1_Eph_Em0001g1900a, Eph1_Eph_Em0001g2487a, Eph1_Eph_Em0001g2473a, Eph1_Eph_Em0001g2505a	Eph1_Eph_Em0018g532a, Eph1_Eph_Em0052g12a, Eph1_Eph_Em0019g952a, Eph1_Eph_Em0005g1242a, Eph1_Eph_Em0006g641a, Eph1_Eph_Em0002g1139a, Eph1_Eph_Em0002g1153a, Eph1_Eph_Em0002g1076a, Eph1_Eph_Em0002g1098a
OG0000002	Eph1	n329	1.0	Terminal	Eph1_Eph_Em0001g1900a	Eph1_Eph_Em0001g2487a, Eph1_Eph_Em0001g2473a, Eph1_Eph_Em0001g2505a
OG0000002	Eph1	n330	1.0	Terminal	Eph1_Eph_Em0001g2487a	Eph1_Eph_Em0001g2473a, Eph1_Eph_Em0001g2505a
OG0000002	Eph1	n331	1.0	Terminal	Eph1_Eph_Em0001g2473a	Eph1_Eph_Em0001g2505a
OG0000002	Eph1	n332	1.0	Terminal	Eph1_Eph_Em0018g532a, Eph1_Eph_Em0052g12a	Eph1_Eph_Em0019g952a, Eph1_Eph_Em0005g1242a, Eph1_Eph_Em0006g641a, Eph1_Eph_Em0002g1139a, Eph1_Eph_Em0002g1153a, Eph1_Eph_Em0002g1076a, Eph1_Eph_Em0002g1098a
OG0000002	Eph1	n333	1.0	Terminal	Eph1_Eph_Em0018g532a	Eph1_Eph_Em0052g12a
OG0000002	Eph1	n334	1.0	Terminal	Eph1_Eph_Em0019g952a	Eph1_Eph_Em0005g1242a, Eph1_Eph_Em0006g641a, Eph1_Eph_Em0002g1139a, Eph1_Eph_Em0002g1153a, Eph1_Eph_Em0002g1076a, Eph1_Eph_Em0002g1098a
OG0000002	Eph1	n335	1.0	Terminal	Eph1_Eph_Em0005g1242a	Eph1_Eph_Em0006g641a, Eph1_Eph_Em0002g1139a, Eph1_Eph_Em0002g1153a, Eph1_Eph_Em0002g1076a, Eph1_Eph_Em0002g1098a
OG0000002	Eph1	n336	1.0	Terminal	Eph1_Eph_Em0006g641a	Eph1_Eph_Em0002g1139a, Eph1_Eph_Em0002g1153a, Eph1_Eph_Em0002g1076a, Eph1_Eph_Em0002g1098a
OG0000002	Eph1	n337	1.0	Terminal	Eph1_Eph_Em0002g1139a, Eph1_Eph_Em0002g1153a	Eph1_Eph_Em0002g1076a, Eph1_Eph_Em0002g1098a
OG0000002	Eph1	n338	1.0	Terminal	Eph1_Eph_Em0002g1139a	Eph1_Eph_Em0002g1153a
OG0000002	Eph1	n339	1.0	Terminal	Eph1_Eph_Em0002g1076a	Eph1_Eph_Em0002g1098a
OG0000002	Twi1	n340	1.0	Terminal	Twi1_Twi_Twilhelma_g9061_t1, Twi1_Twi_Twilhelma_g9062_t1	Twi1_Twi_Twilhelma_g25138_t1, Twi1_Twi_Twilhelma_g8788_t1, Twi1_Twi_Twilhelma_g24488_t1, Twi1_Twi_Twilhelma_g18029_t1, Twi1_Twi_Twilhelma_g25817_t2, Twi1_Twi_Twilhelma_g21761_t1, Twi1_Twi_Twilhelma_g24486_t1, Twi1_Twi_Twilhelma_g24487_t1, Twi1_Twi_Twilhelma_g24487_t2, Twi1_Twi_Twilhelma_g21755_t1, Twi1_Twi_Twilhelma_g21755_t2, Twi1_Twi_Twilhelma_g21763_t1, Twi1_Twi_Twilhelma_g21764_t1, Twi1_Twi_T…
OG0000002	Twi1	n341	1.0	Terminal	Twi1_Twi_Twilhelma_g9061_t1	Twi1_Twi_Twilhelma_g9062_t1
OG0000002	Twi1	n342	1.0	Terminal	Twi1_Twi_Twilhelma_g25138_t1, Twi1_Twi_Twilhelma_g8788_t1, Twi1_Twi_Twilhelma_g24488_t1, Twi1_Twi_Twilhelma_g18029_t1, Twi1_Twi_Twilhelma_g25817_t2, Twi1_Twi_Twilhelma_g21761_t1, Twi1_Twi_Twilhelma_g24486_t1, Twi1_Twi_Twilhelma_g24487_t1, Twi1_Twi_Twilhelma_g24487_t2, Twi1_Twi_Twilhelma_g21755_t1, Twi1_Twi_Twilhelma_g21755_t2, Twi1_Twi_Twilhelma_g21763_t1, Twi1_Twi_Twilhelma_g21764_t1, Twi1_Twi_T…	Twi1_Twi_Twilhelma_g20972_t1
OG0000002	Twi1	n343	1.0	Terminal	Twi1_Twi_Twilhelma_g25138_t1	Twi1_Twi_Twilhelma_g8788_t1, Twi1_Twi_Twilhelma_g24488_t1, Twi1_Twi_Twilhelma_g18029_t1, Twi1_Twi_Twilhelma_g25817_t2, Twi1_Twi_Twilhelma_g21761_t1, Twi1_Twi_Twilhelma_g24486_t1, Twi1_Twi_Twilhelma_g24487_t1, Twi1_Twi_Twilhelma_g24487_t2, Twi1_Twi_Twilhelma_g21755_t1, Twi1_Twi_Twilhelma_g21755_t2, Twi1_Twi_Twilhelma_g21763_t1, Twi1_Twi_Twilhelma_g21764_t1, Twi1_Twi_Twilhelma_g21765_t1, Twi1_Twi_T…
OG0000002	Twi1	n344	1.0	Terminal	Twi1_Twi_Twilhelma_g8788_t1, Twi1_Twi_Twilhelma_g24488_t1, Twi1_Twi_Twilhelma_g18029_t1, Twi1_Twi_Twilhelma_g25817_t2, Twi1_Twi_Twilhelma_g21761_t1, Twi1_Twi_Twilhelma_g24486_t1, Twi1_Twi_Twilhelma_g24487_t1, Twi1_Twi_Twilhelma_g24487_t2, Twi1_Twi_Twilhelma_g21755_t1, Twi1_Twi_Twilhelma_g21755_t2, Twi1_Twi_Twilhelma_g21763_t1, Twi1_Twi_Twilhelma_g21764_t1, Twi1_Twi_Twilhelma_g21765_t1, Twi1_Twi_T…	Twi1_Twi_Twilhelma_g8341_t1, Twi1_Twi_Twilhelma_g26591_t1, Twi1_Twi_Twilhelma_g7951_t1
OG0000002	Twi1	n345	1.0	Terminal	Twi1_Twi_Twilhelma_g8788_t1, Twi1_Twi_Twilhelma_g24488_t1, Twi1_Twi_Twilhelma_g18029_t1, Twi1_Twi_Twilhelma_g25817_t2, Twi1_Twi_Twilhelma_g21761_t1, Twi1_Twi_Twilhelma_g24486_t1, Twi1_Twi_Twilhelma_g24487_t1, Twi1_Twi_Twilhelma_g24487_t2, Twi1_Twi_Twilhelma_g21755_t1, Twi1_Twi_Twilhelma_g21755_t2, Twi1_Twi_Twilhelma_g21763_t1, Twi1_Twi_Twilhelma_g21764_t1, Twi1_Twi_Twilhelma_g21765_t1, Twi1_Twi_T…	Twi1_Twi_Twilhelma_g4092_t1, Twi1_Twi_Twilhelma_g26071_t3, Twi1_Twi_Twilhelma_g24513_t1, Twi1_Twi_Twilhelma_g8970_t1, Twi1_Twi_Twilhelma_g8972_t1, Twi1_Twi_Twilhelma_g18274_t1, Twi1_Twi_Twilhelma_g18274_t2, Twi1_Twi_Twilhelma_g5907_t1, Twi1_Twi_Twilhelma_g16374_t1, Twi1_Twi_Twilhelma_g12169_t1, Twi1_Twi_Twilhelma_g3321_t1, Twi1_Twi_Twilhelma_g23110_t1, Twi1_Twi_Twilhelma_g11996_t1, Twi1_Twi_Twilh…
OG0000002	Twi1	n346	1.0	Terminal	Twi1_Twi_Twilhelma_g8788_t1, Twi1_Twi_Twilhelma_g24488_t1, Twi1_Twi_Twilhelma_g18029_t1, Twi1_Twi_Twilhelma_g25817_t2, Twi1_Twi_Twilhelma_g21761_t1, Twi1_Twi_Twilhelma_g24486_t1, Twi1_Twi_Twilhelma_g24487_t1, Twi1_Twi_Twilhelma_g24487_t2, Twi1_Twi_Twilhelma_g21755_t1, Twi1_Twi_Twilhelma_g21755_t2, Twi1_Twi_Twilhelma_g21763_t1, Twi1_Twi_Twilhelma_g21764_t1, Twi1_Twi_Twilhelma_g21765_t1, Twi1_Twi_T…	Twi1_Twi_Twilhelma_g23696_t1, Twi1_Twi_Twilhelma_g23688_t1, Twi1_Twi_Twilhelma_g23690_t1, Twi1_Twi_Twilhelma_g23695_t1, Twi1_Twi_Twilhelma_g23694_t1, Twi1_Twi_Twilhelma_g15048_t1, Twi1_Twi_Twilhelma_g23689_t1, Twi1_Twi_Twilhelma_g23692_t1, Twi1_Twi_Twilhelma_g23700_t1, Twi1_Twi_Twilhelma_g23701_t1, Twi1_Twi_Twilhelma_g23701_t2, Twi1_Twi_Twilhelma_g15049_t1, Twi1_Twi_Twilhelma_g23702_t1, Twi1_Twi_…
OG0000002	Twi1	n347	1.0	Terminal	Twi1_Twi_Twilhelma_g8788_t1	Twi1_Twi_Twilhelma_g24488_t1, Twi1_Twi_Twilhelma_g18029_t1, Twi1_Twi_Twilhelma_g25817_t2, Twi1_Twi_Twilhelma_g21761_t1, Twi1_Twi_Twilhelma_g24486_t1, Twi1_Twi_Twilhelma_g24487_t1, Twi1_Twi_Twilhelma_g24487_t2, Twi1_Twi_Twilhelma_g21755_t1, Twi1_Twi_Twilhelma_g21755_t2, Twi1_Twi_Twilhelma_g21763_t1, Twi1_Twi_Twilhelma_g21764_t1, Twi1_Twi_Twilhelma_g21765_t1, Twi1_Twi_Twilhelma_g21753_t1, Twi1_Twi_…
OG0000002	Twi1	n348	1.0	Terminal	Twi1_Twi_Twilhelma_g24488_t1, Twi1_Twi_Twilhelma_g18029_t1, Twi1_Twi_Twilhelma_g25817_t2, Twi1_Twi_Twilhelma_g21761_t1, Twi1_Twi_Twilhelma_g24486_t1, Twi1_Twi_Twilhelma_g24487_t1, Twi1_Twi_Twilhelma_g24487_t2, Twi1_Twi_Twilhelma_g21755_t1, Twi1_Twi_Twilhelma_g21755_t2, Twi1_Twi_Twilhelma_g21763_t1, Twi1_Twi_Twilhelma_g21764_t1, Twi1_Twi_Twilhelma_g21765_t1, Twi1_Twi_Twilhelma_g21753_t1, Twi1_Twi_…	Twi1_Twi_Twilhelma_g21752_t1, Twi1_Twi_Twilhelma_g13954_t1, Twi1_Twi_Twilhelma_g21756_t1
OG0000002	Twi1	n349	1.0	Terminal	Twi1_Twi_Twilhelma_g24488_t1, Twi1_Twi_Twilhelma_g18029_t1, Twi1_Twi_Twilhelma_g25817_t2	Twi1_Twi_Twilhelma_g21761_t1, Twi1_Twi_Twilhelma_g24486_t1, Twi1_Twi_Twilhelma_g24487_t1, Twi1_Twi_Twilhelma_g24487_t2, Twi1_Twi_Twilhelma_g21755_t1, Twi1_Twi_Twilhelma_g21755_t2, Twi1_Twi_Twilhelma_g21763_t1, Twi1_Twi_Twilhelma_g21764_t1, Twi1_Twi_Twilhelma_g21765_t1, Twi1_Twi_Twilhelma_g21753_t1, Twi1_Twi_Twilhelma_g21754_t1, Twi1_Twi_Twilhelma_g21759_t1, Twi1_Twi_Twilhelma_g21748_t1, Twi1_Twi_…
OG0000002	Twi1	n350	1.0	Terminal	Twi1_Twi_Twilhelma_g24488_t1	Twi1_Twi_Twilhelma_g18029_t1, Twi1_Twi_Twilhelma_g25817_t2
OG0000002	Twi1	n351	1.0	Terminal	Twi1_Twi_Twilhelma_g18029_t1	Twi1_Twi_Twilhelma_g25817_t2
OG0000002	Twi1	n352	1.0	Terminal	Twi1_Twi_Twilhelma_g21761_t1, Twi1_Twi_Twilhelma_g24486_t1, Twi1_Twi_Twilhelma_g24487_t1, Twi1_Twi_Twilhelma_g24487_t2, Twi1_Twi_Twilhelma_g21755_t1, Twi1_Twi_Twilhelma_g21755_t2, Twi1_Twi_Twilhelma_g21763_t1, Twi1_Twi_Twilhelma_g21764_t1, Twi1_Twi_Twilhelma_g21765_t1, Twi1_Twi_Twilhelma_g21753_t1, Twi1_Twi_Twilhelma_g21754_t1, Twi1_Twi_Twilhelma_g21759_t1, Twi1_Twi_Twilhelma_g21748_t1, Twi1_Twi_…	Twi1_Twi_Twilhelma_g22233_t1, Twi1_Twi_Twilhelma_g24628_t1
OG0000002	Twi1	n353	1.0	Terminal	Twi1_Twi_Twilhelma_g21761_t1, Twi1_Twi_Twilhelma_g24486_t1, Twi1_Twi_Twilhelma_g24487_t1, Twi1_Twi_Twilhelma_g24487_t2	Twi1_Twi_Twilhelma_g21755_t1, Twi1_Twi_Twilhelma_g21755_t2, Twi1_Twi_Twilhelma_g21763_t1, Twi1_Twi_Twilhelma_g21764_t1, Twi1_Twi_Twilhelma_g21765_t1, Twi1_Twi_Twilhelma_g21753_t1, Twi1_Twi_Twilhelma_g21754_t1, Twi1_Twi_Twilhelma_g21759_t1, Twi1_Twi_Twilhelma_g21748_t1, Twi1_Twi_Twilhelma_g21762_t1, Twi1_Twi_Twilhelma_g21749_t1, Twi1_Twi_Twilhelma_g21751_t1, Twi1_Twi_Twilhelma_g21757_t1, Twi1_Twi_…
OG0000002	Twi1	n354	1.0	Terminal	Twi1_Twi_Twilhelma_g21761_t1	Twi1_Twi_Twilhelma_g24486_t1, Twi1_Twi_Twilhelma_g24487_t1, Twi1_Twi_Twilhelma_g24487_t2
OG0000002	Twi1	n355	1.0	Terminal	Twi1_Twi_Twilhelma_g24486_t1	Twi1_Twi_Twilhelma_g24487_t1, Twi1_Twi_Twilhelma_g24487_t2
OG0000002	Twi1	n356	1.0	Terminal	Twi1_Twi_Twilhelma_g24487_t1	Twi1_Twi_Twilhelma_g24487_t2
OG0000002	Twi1	n357	1.0	Terminal	Twi1_Twi_Twilhelma_g21755_t1, Twi1_Twi_Twilhelma_g21755_t2, Twi1_Twi_Twilhelma_g21763_t1, Twi1_Twi_Twilhelma_g21764_t1, Twi1_Twi_Twilhelma_g21765_t1, Twi1_Twi_Twilhelma_g21753_t1, Twi1_Twi_Twilhelma_g21754_t1, Twi1_Twi_Twilhelma_g21759_t1, Twi1_Twi_Twilhelma_g21748_t1, Twi1_Twi_Twilhelma_g21762_t1, Twi1_Twi_Twilhelma_g21749_t1, Twi1_Twi_Twilhelma_g21751_t1	Twi1_Twi_Twilhelma_g21757_t1, Twi1_Twi_Twilhelma_g21758_t1
OG0000002	Twi1	n358	1.0	Terminal	Twi1_Twi_Twilhelma_g21755_t1, Twi1_Twi_Twilhelma_g21755_t2, Twi1_Twi_Twilhelma_g21763_t1, Twi1_Twi_Twilhelma_g21764_t1, Twi1_Twi_Twilhelma_g21765_t1	Twi1_Twi_Twilhelma_g21753_t1, Twi1_Twi_Twilhelma_g21754_t1, Twi1_Twi_Twilhelma_g21759_t1, Twi1_Twi_Twilhelma_g21748_t1, Twi1_Twi_Twilhelma_g21762_t1, Twi1_Twi_Twilhelma_g21749_t1, Twi1_Twi_Twilhelma_g21751_t1
OG0000002	Twi1	n359	1.0	Terminal	Twi1_Twi_Twilhelma_g21755_t1, Twi1_Twi_Twilhelma_g21755_t2	Twi1_Twi_Twilhelma_g21763_t1, Twi1_Twi_Twilhelma_g21764_t1, Twi1_Twi_Twilhelma_g21765_t1
OG0000002	Twi1	n360	1.0	Terminal	Twi1_Twi_Twilhelma_g21755_t1	Twi1_Twi_Twilhelma_g21755_t2
OG0000002	Twi1	n361	1.0	Terminal	Twi1_Twi_Twilhelma_g21763_t1	Twi1_Twi_Twilhelma_g21764_t1, Twi1_Twi_Twilhelma_g21765_t1
OG0000002	Twi1	n362	1.0	Terminal	Twi1_Twi_Twilhelma_g21764_t1	Twi1_Twi_Twilhelma_g21765_t1
OG0000002	Twi1	n363	1.0	Terminal	Twi1_Twi_Twilhelma_g21753_t1, Twi1_Twi_Twilhelma_g21754_t1, Twi1_Twi_Twilhelma_g21759_t1, Twi1_Twi_Twilhelma_g21748_t1, Twi1_Twi_Twilhelma_g21762_t1	Twi1_Twi_Twilhelma_g21749_t1, Twi1_Twi_Twilhelma_g21751_t1
OG0000002	Twi1	n364	1.0	Terminal	Twi1_Twi_Twilhelma_g21753_t1	Twi1_Twi_Twilhelma_g21754_t1, Twi1_Twi_Twilhelma_g21759_t1, Twi1_Twi_Twilhelma_g21748_t1, Twi1_Twi_Twilhelma_g21762_t1
OG0000002	Twi1	n365	1.0	Terminal	Twi1_Twi_Twilhelma_g21754_t1, Twi1_Twi_Twilhelma_g21759_t1	Twi1_Twi_Twilhelma_g21748_t1, Twi1_Twi_Twilhelma_g21762_t1
OG0000002	Twi1	n366	1.0	Terminal	Twi1_Twi_Twilhelma_g21754_t1	Twi1_Twi_Twilhelma_g21759_t1
OG0000002	Twi1	n367	1.0	Terminal	Twi1_Twi_Twilhelma_g21748_t1	Twi1_Twi_Twilhelma_g21762_t1
OG0000002	Twi1	n368	1.0	Terminal	Twi1_Twi_Twilhelma_g21749_t1	Twi1_Twi_Twilhelma_g21751_t1
OG0000002	Twi1	n369	1.0	Terminal	Twi1_Twi_Twilhelma_g21757_t1	Twi1_Twi_Twilhelma_g21758_t1
OG0000002	Twi1	n370	1.0	Terminal	Twi1_Twi_Twilhelma_g22233_t1	Twi1_Twi_Twilhelma_g24628_t1
OG0000002	Twi1	n371	1.0	Terminal	Twi1_Twi_Twilhelma_g21752_t1	Twi1_Twi_Twilhelma_g13954_t1, Twi1_Twi_Twilhelma_g21756_t1
OG0000002	Twi1	n372	1.0	Terminal	Twi1_Twi_Twilhelma_g13954_t1	Twi1_Twi_Twilhelma_g21756_t1
OG0000002	Twi1	n373	1.0	Terminal	Twi1_Twi_Twilhelma_g23696_t1, Twi1_Twi_Twilhelma_g23688_t1, Twi1_Twi_Twilhelma_g23690_t1, Twi1_Twi_Twilhelma_g23695_t1, Twi1_Twi_Twilhelma_g23694_t1	Twi1_Twi_Twilhelma_g15048_t1, Twi1_Twi_Twilhelma_g23689_t1, Twi1_Twi_Twilhelma_g23692_t1, Twi1_Twi_Twilhelma_g23700_t1, Twi1_Twi_Twilhelma_g23701_t1, Twi1_Twi_Twilhelma_g23701_t2, Twi1_Twi_Twilhelma_g15049_t1, Twi1_Twi_Twilhelma_g23702_t1, Twi1_Twi_Twilhelma_g23697_t1, Twi1_Twi_Twilhelma_g23699_t1, Twi1_Twi_Twilhelma_g23691_t1, Twi1_Twi_Twilhelma_g23693_t1, Twi1_Twi_Twilhelma_g23698_t1, Twi1_Twi_…
OG0000002	Twi1	n374	1.0	Terminal	Twi1_Twi_Twilhelma_g23696_t1, Twi1_Twi_Twilhelma_g23688_t1, Twi1_Twi_Twilhelma_g23690_t1, Twi1_Twi_Twilhelma_g23695_t1	Twi1_Twi_Twilhelma_g23694_t1
OG0000002	Twi1	n375	1.0	Terminal	Twi1_Twi_Twilhelma_g23696_t1, Twi1_Twi_Twilhelma_g23688_t1	Twi1_Twi_Twilhelma_g23690_t1, Twi1_Twi_Twilhelma_g23695_t1
OG0000002	Twi1	n376	1.0	Terminal	Twi1_Twi_Twilhelma_g23696_t1	Twi1_Twi_Twilhelma_g23688_t1
OG0000002	Twi1	n377	1.0	Terminal	Twi1_Twi_Twilhelma_g23690_t1	Twi1_Twi_Twilhelma_g23695_t1
OG0000002	Twi1	n378	1.0	Terminal	Twi1_Twi_Twilhelma_g15048_t1, Twi1_Twi_Twilhelma_g23689_t1, Twi1_Twi_Twilhelma_g23692_t1, Twi1_Twi_Twilhelma_g23700_t1, Twi1_Twi_Twilhelma_g23701_t1, Twi1_Twi_Twilhelma_g23701_t2, Twi1_Twi_Twilhelma_g15049_t1, Twi1_Twi_Twilhelma_g23702_t1	Twi1_Twi_Twilhelma_g23697_t1, Twi1_Twi_Twilhelma_g23699_t1, Twi1_Twi_Twilhelma_g23691_t1, Twi1_Twi_Twilhelma_g23693_t1, Twi1_Twi_Twilhelma_g23698_t1, Twi1_Twi_Twilhelma_g23703_t1, Twi1_Twi_Twilhelma_g23704_t1
OG0000002	Twi1	n379	1.0	Terminal	Twi1_Twi_Twilhelma_g15048_t1, Twi1_Twi_Twilhelma_g23689_t1, Twi1_Twi_Twilhelma_g23692_t1, Twi1_Twi_Twilhelma_g23700_t1	Twi1_Twi_Twilhelma_g23701_t1, Twi1_Twi_Twilhelma_g23701_t2, Twi1_Twi_Twilhelma_g15049_t1, Twi1_Twi_Twilhelma_g23702_t1
OG0000002	Twi1	n380	1.0	Terminal	Twi1_Twi_Twilhelma_g15048_t1, Twi1_Twi_Twilhelma_g23689_t1, Twi1_Twi_Twilhelma_g23692_t1	Twi1_Twi_Twilhelma_g23700_t1
OG0000002	Twi1	n381	1.0	Terminal	Twi1_Twi_Twilhelma_g15048_t1	Twi1_Twi_Twilhelma_g23689_t1, Twi1_Twi_Twilhelma_g23692_t1
OG0000002	Twi1	n382	1.0	Terminal	Twi1_Twi_Twilhelma_g23689_t1	Twi1_Twi_Twilhelma_g23692_t1
OG0000002	Twi1	n383	1.0	Terminal	Twi1_Twi_Twilhelma_g23701_t1, Twi1_Twi_Twilhelma_g23701_t2	Twi1_Twi_Twilhelma_g15049_t1, Twi1_Twi_Twilhelma_g23702_t1
OG0000002	Twi1	n384	1.0	Terminal	Twi1_Twi_Twilhelma_g23701_t1	Twi1_Twi_Twilhelma_g23701_t2
OG0000002	Twi1	n385	1.0	Terminal	Twi1_Twi_Twilhelma_g15049_t1	Twi1_Twi_Twilhelma_g23702_t1
OG0000002	Twi1	n386	1.0	Terminal	Twi1_Twi_Twilhelma_g23697_t1, Twi1_Twi_Twilhelma_g23699_t1, Twi1_Twi_Twilhelma_g23691_t1, Twi1_Twi_Twilhelma_g23693_t1, Twi1_Twi_Twilhelma_g23698_t1	Twi1_Twi_Twilhelma_g23703_t1, Twi1_Twi_Twilhelma_g23704_t1
OG0000002	Twi1	n387	1.0	Terminal	Twi1_Twi_Twilhelma_g23697_t1, Twi1_Twi_Twilhelma_g23699_t1	Twi1_Twi_Twilhelma_g23691_t1, Twi1_Twi_Twilhelma_g23693_t1, Twi1_Twi_Twilhelma_g23698_t1
OG0000002	Twi1	n388	1.0	Terminal	Twi1_Twi_Twilhelma_g23697_t1	Twi1_Twi_Twilhelma_g23699_t1
OG0000002	Twi1	n389	1.0	Terminal	Twi1_Twi_Twilhelma_g23691_t1	Twi1_Twi_Twilhelma_g23693_t1, Twi1_Twi_Twilhelma_g23698_t1
OG0000002	Twi1	n390	1.0	Terminal	Twi1_Twi_Twilhelma_g23693_t1	Twi1_Twi_Twilhelma_g23698_t1
OG0000002	Twi1	n391	1.0	Terminal	Twi1_Twi_Twilhelma_g23703_t1	Twi1_Twi_Twilhelma_g23704_t1
OG0000002	Twi1	n392	1.0	Terminal	Twi1_Twi_Twilhelma_g4092_t1, Twi1_Twi_Twilhelma_g26071_t3, Twi1_Twi_Twilhelma_g24513_t1, Twi1_Twi_Twilhelma_g8970_t1, Twi1_Twi_Twilhelma_g8972_t1, Twi1_Twi_Twilhelma_g18274_t1, Twi1_Twi_Twilhelma_g18274_t2, Twi1_Twi_Twilhelma_g5907_t1, Twi1_Twi_Twilhelma_g16374_t1, Twi1_Twi_Twilhelma_g12169_t1, Twi1_Twi_Twilhelma_g3321_t1, Twi1_Twi_Twilhelma_g23110_t1, Twi1_Twi_Twilhelma_g11996_t1, Twi1_Twi_Twilh…	Twi1_Twi_Twilhelma_g3813_t1, Twi1_Twi_Twilhelma_g3818_t1, Twi1_Twi_Twilhelma_g3819_t1
OG0000002	Twi1	n393	1.0	Terminal	Twi1_Twi_Twilhelma_g4092_t1, Twi1_Twi_Twilhelma_g26071_t3, Twi1_Twi_Twilhelma_g24513_t1, Twi1_Twi_Twilhelma_g8970_t1, Twi1_Twi_Twilhelma_g8972_t1, Twi1_Twi_Twilhelma_g18274_t1, Twi1_Twi_Twilhelma_g18274_t2, Twi1_Twi_Twilhelma_g5907_t1, Twi1_Twi_Twilhelma_g16374_t1, Twi1_Twi_Twilhelma_g12169_t1, Twi1_Twi_Twilhelma_g3321_t1, Twi1_Twi_Twilhelma_g23110_t1, Twi1_Twi_Twilhelma_g11996_t1, Twi1_Twi_Twilh…	Twi1_Twi_Twilhelma_g23120_t1, Twi1_Twi_Twilhelma_g23126_t1, Twi1_Twi_Twilhelma_g23125_t1, Twi1_Twi_Twilhelma_g23122_t1, Twi1_Twi_Twilhelma_g23124_t1, Twi1_Twi_Twilhelma_g23127_t1
OG0000002	Twi1	n394	1.0	Terminal	Twi1_Twi_Twilhelma_g4092_t1, Twi1_Twi_Twilhelma_g26071_t3, Twi1_Twi_Twilhelma_g24513_t1, Twi1_Twi_Twilhelma_g8970_t1, Twi1_Twi_Twilhelma_g8972_t1, Twi1_Twi_Twilhelma_g18274_t1, Twi1_Twi_Twilhelma_g18274_t2, Twi1_Twi_Twilhelma_g5907_t1, Twi1_Twi_Twilhelma_g16374_t1, Twi1_Twi_Twilhelma_g12169_t1, Twi1_Twi_Twilhelma_g3321_t1, Twi1_Twi_Twilhelma_g23110_t1, Twi1_Twi_Twilhelma_g11996_t1, Twi1_Twi_Twilh…	Twi1_Twi_Twilhelma_g12000_t1, Twi1_Twi_Twilhelma_g11995_t1, Twi1_Twi_Twilhelma_g11994_t1
OG0000002	Twi1	n395	1.0	Terminal	Twi1_Twi_Twilhelma_g4092_t1, Twi1_Twi_Twilhelma_g26071_t3, Twi1_Twi_Twilhelma_g24513_t1, Twi1_Twi_Twilhelma_g8970_t1, Twi1_Twi_Twilhelma_g8972_t1, Twi1_Twi_Twilhelma_g18274_t1, Twi1_Twi_Twilhelma_g18274_t2, Twi1_Twi_Twilhelma_g5907_t1, Twi1_Twi_Twilhelma_g16374_t1, Twi1_Twi_Twilhelma_g12169_t1, Twi1_Twi_Twilhelma_g3321_t1, Twi1_Twi_Twilhelma_g23110_t1, Twi1_Twi_Twilhelma_g11996_t1, Twi1_Twi_Twilh…	Twi1_Twi_Twilhelma_g23119_t1, Twi1_Twi_Twilhelma_g23121_t1
OG0000002	Twi1	n396	1.0	Terminal	Twi1_Twi_Twilhelma_g4092_t1, Twi1_Twi_Twilhelma_g26071_t3	Twi1_Twi_Twilhelma_g24513_t1, Twi1_Twi_Twilhelma_g8970_t1, Twi1_Twi_Twilhelma_g8972_t1, Twi1_Twi_Twilhelma_g18274_t1, Twi1_Twi_Twilhelma_g18274_t2, Twi1_Twi_Twilhelma_g5907_t1, Twi1_Twi_Twilhelma_g16374_t1, Twi1_Twi_Twilhelma_g12169_t1, Twi1_Twi_Twilhelma_g3321_t1, Twi1_Twi_Twilhelma_g23110_t1, Twi1_Twi_Twilhelma_g11996_t1, Twi1_Twi_Twilhelma_g11997_t1, Twi1_Twi_Twilhelma_g23117_t1, Twi1_Twi_Twil…
OG0000002	Twi1	n397	1.0	Terminal	Twi1_Twi_Twilhelma_g4092_t1	Twi1_Twi_Twilhelma_g26071_t3
OG0000002	Twi1	n398	1.0	Terminal	Twi1_Twi_Twilhelma_g24513_t1, Twi1_Twi_Twilhelma_g8970_t1, Twi1_Twi_Twilhelma_g8972_t1, Twi1_Twi_Twilhelma_g18274_t1, Twi1_Twi_Twilhelma_g18274_t2, Twi1_Twi_Twilhelma_g5907_t1, Twi1_Twi_Twilhelma_g16374_t1, Twi1_Twi_Twilhelma_g12169_t1, Twi1_Twi_Twilhelma_g3321_t1, Twi1_Twi_Twilhelma_g23110_t1, Twi1_Twi_Twilhelma_g11996_t1, Twi1_Twi_Twilhelma_g11997_t1, Twi1_Twi_Twilhelma_g23117_t1, Twi1_Twi_Twil…	Twi1_Twi_Twilhelma_g26072_t1, Twi1_Twi_Twilhelma_g8975_t1
OG0000002	Twi1	n399	1.0	Terminal	Twi1_Twi_Twilhelma_g24513_t1	Twi1_Twi_Twilhelma_g8970_t1, Twi1_Twi_Twilhelma_g8972_t1, Twi1_Twi_Twilhelma_g18274_t1, Twi1_Twi_Twilhelma_g18274_t2, Twi1_Twi_Twilhelma_g5907_t1, Twi1_Twi_Twilhelma_g16374_t1, Twi1_Twi_Twilhelma_g12169_t1, Twi1_Twi_Twilhelma_g3321_t1, Twi1_Twi_Twilhelma_g23110_t1, Twi1_Twi_Twilhelma_g11996_t1, Twi1_Twi_Twilhelma_g11997_t1, Twi1_Twi_Twilhelma_g23117_t1, Twi1_Twi_Twilhelma_g23117_t2, Twi1_Twi_Twil…
OG0000002	Twi1	n400	1.0	Terminal	Twi1_Twi_Twilhelma_g8970_t1, Twi1_Twi_Twilhelma_g8972_t1, Twi1_Twi_Twilhelma_g18274_t1, Twi1_Twi_Twilhelma_g18274_t2, Twi1_Twi_Twilhelma_g5907_t1, Twi1_Twi_Twilhelma_g16374_t1, Twi1_Twi_Twilhelma_g12169_t1, Twi1_Twi_Twilhelma_g3321_t1, Twi1_Twi_Twilhelma_g23110_t1	Twi1_Twi_Twilhelma_g11996_t1, Twi1_Twi_Twilhelma_g11997_t1, Twi1_Twi_Twilhelma_g23117_t1, Twi1_Twi_Twilhelma_g23117_t2, Twi1_Twi_Twilhelma_g12167_t1, Twi1_Twi_Twilhelma_g2269_t1, Twi1_Twi_Twilhelma_g2269_t2
OG0000002	Twi1	n401	1.0	Terminal	Twi1_Twi_Twilhelma_g8970_t1, Twi1_Twi_Twilhelma_g8972_t1	Twi1_Twi_Twilhelma_g18274_t1, Twi1_Twi_Twilhelma_g18274_t2, Twi1_Twi_Twilhelma_g5907_t1, Twi1_Twi_Twilhelma_g16374_t1, Twi1_Twi_Twilhelma_g12169_t1, Twi1_Twi_Twilhelma_g3321_t1, Twi1_Twi_Twilhelma_g23110_t1
OG0000002	Twi1	n402	1.0	Terminal	Twi1_Twi_Twilhelma_g8970_t1	Twi1_Twi_Twilhelma_g8972_t1
OG0000002	Twi1	n403	1.0	Terminal	Twi1_Twi_Twilhelma_g18274_t1, Twi1_Twi_Twilhelma_g18274_t2, Twi1_Twi_Twilhelma_g5907_t1, Twi1_Twi_Twilhelma_g16374_t1, Twi1_Twi_Twilhelma_g12169_t1	Twi1_Twi_Twilhelma_g3321_t1, Twi1_Twi_Twilhelma_g23110_t1
OG0000002	Twi1	n404	1.0	Terminal	Twi1_Twi_Twilhelma_g18274_t1, Twi1_Twi_Twilhelma_g18274_t2	Twi1_Twi_Twilhelma_g5907_t1, Twi1_Twi_Twilhelma_g16374_t1, Twi1_Twi_Twilhelma_g12169_t1
OG0000002	Twi1	n405	1.0	Terminal	Twi1_Twi_Twilhelma_g18274_t1	Twi1_Twi_Twilhelma_g18274_t2
OG0000002	Twi1	n406	1.0	Terminal	Twi1_Twi_Twilhelma_g5907_t1	Twi1_Twi_Twilhelma_g16374_t1, Twi1_Twi_Twilhelma_g12169_t1
OG0000002	Twi1	n407	1.0	Terminal	Twi1_Twi_Twilhelma_g16374_t1	Twi1_Twi_Twilhelma_g12169_t1
OG0000002	Twi1	n408	1.0	Terminal	Twi1_Twi_Twilhelma_g3321_t1	Twi1_Twi_Twilhelma_g23110_t1
OG0000002	Twi1	n409	1.0	Terminal	Twi1_Twi_Twilhelma_g11996_t1, Twi1_Twi_Twilhelma_g11997_t1, Twi1_Twi_Twilhelma_g23117_t1, Twi1_Twi_Twilhelma_g23117_t2	Twi1_Twi_Twilhelma_g12167_t1, Twi1_Twi_Twilhelma_g2269_t1, Twi1_Twi_Twilhelma_g2269_t2
OG0000002	Twi1	n410	1.0	Terminal	Twi1_Twi_Twilhelma_g11996_t1, Twi1_Twi_Twilhelma_g11997_t1	Twi1_Twi_Twilhelma_g23117_t1, Twi1_Twi_Twilhelma_g23117_t2
OG0000002	Twi1	n411	1.0	Terminal	Twi1_Twi_Twilhelma_g11996_t1	Twi1_Twi_Twilhelma_g11997_t1
OG0000002	Twi1	n412	1.0	Terminal	Twi1_Twi_Twilhelma_g23117_t1	Twi1_Twi_Twilhelma_g23117_t2
OG0000002	Twi1	n413	1.0	Terminal	Twi1_Twi_Twilhelma_g12167_t1	Twi1_Twi_Twilhelma_g2269_t1, Twi1_Twi_Twilhelma_g2269_t2
OG0000002	Twi1	n414	1.0	Terminal	Twi1_Twi_Twilhelma_g2269_t1	Twi1_Twi_Twilhelma_g2269_t2
OG0000002	Twi1	n415	1.0	Terminal	Twi1_Twi_Twilhelma_g26072_t1	Twi1_Twi_Twilhelma_g8975_t1
OG0000002	Twi1	n416	1.0	Terminal	Twi1_Twi_Twilhelma_g23119_t1	Twi1_Twi_Twilhelma_g23121_t1
OG0000002	Twi1	n417	1.0	Terminal	Twi1_Twi_Twilhelma_g12000_t1	Twi1_Twi_Twilhelma_g11995_t1, Twi1_Twi_Twilhelma_g11994_t1
OG0000002	Twi1	n418	1.0	Terminal	Twi1_Twi_Twilhelma_g11995_t1	Twi1_Twi_Twilhelma_g11994_t1
OG0000002	Twi1	n419	1.0	Terminal	Twi1_Twi_Twilhelma_g23120_t1, Twi1_Twi_Twilhelma_g23126_t1, Twi1_Twi_Twilhelma_g23125_t1, Twi1_Twi_Twilhelma_g23122_t1, Twi1_Twi_Twilhelma_g23124_t1	Twi1_Twi_Twilhelma_g23127_t1
OG0000002	Twi1	n420	1.0	Terminal	Twi1_Twi_Twilhelma_g23120_t1	Twi1_Twi_Twilhelma_g23126_t1, Twi1_Twi_Twilhelma_g23125_t1, Twi1_Twi_Twilhelma_g23122_t1, Twi1_Twi_Twilhelma_g23124_t1
OG0000002	Twi1	n421	1.0	Terminal	Twi1_Twi_Twilhelma_g23126_t1	Twi1_Twi_Twilhelma_g23125_t1, Twi1_Twi_Twilhelma_g23122_t1, Twi1_Twi_Twilhelma_g23124_t1
OG0000002	Twi1	n422	1.0	Terminal	Twi1_Twi_Twilhelma_g23125_t1	Twi1_Twi_Twilhelma_g23122_t1, Twi1_Twi_Twilhelma_g23124_t1
OG0000002	Twi1	n423	1.0	Terminal	Twi1_Twi_Twilhelma_g23122_t1	Twi1_Twi_Twilhelma_g23124_t1
OG0000002	Twi1	n424	1.0	Terminal	Twi1_Twi_Twilhelma_g3813_t1	Twi1_Twi_Twilhelma_g3818_t1, Twi1_Twi_Twilhelma_g3819_t1
OG0000002	Twi1	n425	1.0	Terminal	Twi1_Twi_Twilhelma_g3818_t1	Twi1_Twi_Twilhelma_g3819_t1
OG0000002	Twi1	n426	1.0	Terminal	Twi1_Twi_Twilhelma_g8341_t1, Twi1_Twi_Twilhelma_g26591_t1	Twi1_Twi_Twilhelma_g7951_t1
OG0000002	Twi1	n427	1.0	Terminal	Twi1_Twi_Twilhelma_g8341_t1	Twi1_Twi_Twilhelma_g26591_t1
OG0000002	N3	n431	0.1111111111111111	Non-Terminal	Eph1_Eph_Em0015g159a, Pbachei2_Pbac_3478428_	Eph1_Eph_Em0015g160a, Eph1_Eph_Em0015g165a, Eph1_Eph_Em0015g167a, Eph1_Eph_Em0015g655a
OG0000002	Eph1	n433	1.0	Terminal	Eph1_Eph_Em0015g160a	Eph1_Eph_Em0015g165a, Eph1_Eph_Em0015g167a, Eph1_Eph_Em0015g655a
OG0000002	Eph1	n434	1.0	Terminal	Eph1_Eph_Em0015g165a	Eph1_Eph_Em0015g167a, Eph1_Eph_Em0015g655a
OG0000002	Eph1	n435	1.0	Terminal	Eph1_Eph_Em0015g167a	Eph1_Eph_Em0015g655a
OG0000002	aqu1	n436	1.0	Terminal	aqu1_Aqu_Aqu2_1_35187_001, aqu1_Aqu_Aqu2_1_04126_001, aqu1_Aqu_Aqu2_1_39701_001	aqu1_Aqu_Aqu2_1_30270_001, aqu1_Aqu_Aqu2_1_10209_001, aqu1_Aqu_Aqu2_1_16557_001, aqu1_Aqu_Aqu2_1_04922_001, aqu1_Aqu_Aqu2_1_03772_001, aqu1_Aqu_Aqu2_1_16558_001, aqu1_Aqu_Aqu2_1_27396_001, aqu1_Aqu_Aqu2_1_09089_001, aqu1_Aqu_Aqu2_1_27402_001, aqu1_Aqu_Aqu2_1_09088_001, aqu1_Aqu_Aqu2_1_17713_001, aqu1_Aqu_Aqu2_1_07902_001, aqu1_Aqu_Aqu2_1_17714_001, aqu1_Aqu_Aqu2_1_07903_001, aqu1_Aqu_Aqu2_1_27403…
OG0000002	aqu1	n437	1.0	Terminal	aqu1_Aqu_Aqu2_1_35187_001	aqu1_Aqu_Aqu2_1_04126_001, aqu1_Aqu_Aqu2_1_39701_001
OG0000002	aqu1	n438	1.0	Terminal	aqu1_Aqu_Aqu2_1_04126_001	aqu1_Aqu_Aqu2_1_39701_001
OG0000002	aqu1	n439	1.0	Terminal	aqu1_Aqu_Aqu2_1_30270_001, aqu1_Aqu_Aqu2_1_10209_001, aqu1_Aqu_Aqu2_1_16557_001, aqu1_Aqu_Aqu2_1_04922_001, aqu1_Aqu_Aqu2_1_03772_001, aqu1_Aqu_Aqu2_1_16558_001, aqu1_Aqu_Aqu2_1_27396_001, aqu1_Aqu_Aqu2_1_09089_001, aqu1_Aqu_Aqu2_1_27402_001, aqu1_Aqu_Aqu2_1_09088_001, aqu1_Aqu_Aqu2_1_17713_001, aqu1_Aqu_Aqu2_1_07902_001, aqu1_Aqu_Aqu2_1_17714_001, aqu1_Aqu_Aqu2_1_07903_001, aqu1_Aqu_Aqu2_1_27403…	aqu1_Aqu_Aqu2_1_29363_001, aqu1_Aqu_Aqu2_1_08185_001, aqu1_Aqu_Aqu2_1_29367_001, aqu1_Aqu_Aqu2_1_08187_001, aqu1_Aqu_Aqu2_1_29366_001, aqu1_Aqu_Aqu2_1_29365_001, aqu1_Aqu_Aqu2_1_37088_001
[truncated: 107,557 more rows]
