# Supplementary material for: Tracing animal genomic evolution with the chromosomal-level assembly of the freshwater sponge Ephydatia muelleri
Source: Nat Commun. 2020 Jul 27;11:3676. doi: 10.1038/s41467-020-17397-w (PMC7385117; doi:10.1038/s41467-020-17397-w)
Supplement: Supplementary file 9 — Supplementary Data 5 [file 41467_2020_17397_MOESM9_ESM.zip › Supplementary_Data_5_gain_loss_analyses_lists/Blast_Emu_lost/Supp_Data_5_Blast_Genes_lost_Emu_txome.xlsx]

## Sheet: Genes_lost_Emu_txome
Gene abbreviation	Gene name	evalue
Hum_PHPT1	14 kDa phosphohistidine phosphatase OS=Homo sapiens OX=9606 GN=PHPT1 PE=1 SV=1	1.8e-68
Hum_DPH1	2-(3-amino-3-carboxypropyl)histidine synthase subunit 1 OS=Homo sapiens OX=9606 GN=DPH1 PE=1 SV=2	5.2e-256
Mon_EDQ92405	2-dehydro-3-deoxy-L-rhamnonate dehydrogenase (NAD(+)) OS=Sphingomonas sp. (strain SKA58) OX=314266 GN=LRA5 PE=1 SV=1	1.5e-50
Hum_PSMD10	26S proteasome non-ATPase regulatory subunit 10 OS=Homo sapiens OX=9606 GN=PSMD10 PE=1 SV=1	9.7e-33
Hum_PSMD3	26S proteasome non-ATPase regulatory subunit 3 OS=Homo sapiens OX=9606 GN=PSMD3 PE=1 SV=2	4.3e-265
Hum_PSMD8	26S proteasome non-ATPase regulatory subunit 8 OS=Homo sapiens OX=9606 GN=PSMD8 PE=1 SV=2	1.8e-174
Hum_MRPS15	28S ribosomal protein S15, mitochondrial OS=Homo sapiens OX=9606 GN=MRPS15 PE=1 SV=1	1.7e-129
Hum_MRPS16	28S ribosomal protein S16, mitochondrial OS=Homo sapiens OX=9606 GN=MRPS16 PE=1 SV=1	5.4e-52
Hum_MRPS17	28S ribosomal protein S17, mitochondrial OS=Homo sapiens OX=9606 GN=MRPS17 PE=1 SV=1	3.5e-67
Hum_MRPS34	28S ribosomal protein S34, mitochondrial OS=Homo sapiens OX=9606 GN=MRPS34 PE=1 SV=2	1.6e-125
Hum_MRPS35	28S ribosomal protein S35, mitochondrial OS=Homo sapiens OX=9606 GN=MRPS35 PE=1 SV=1	4e-165
Hum_HSD17B10	3-hydroxyacyl-CoA dehydrogenase type-2 OS=Homo sapiens OX=9606 GN=HSD17B10 PE=1 SV=3	2.2e-134
Hum_HIBADH	3-hydroxyisobutyrate dehydrogenase, mitochondrial OS=Homo sapiens OX=9606 GN=HIBADH PE=1 SV=2	1.1e-186
Hum_MRPL21	39S ribosomal protein L21, mitochondrial OS=Homo sapiens OX=9606 GN=MRPL21 PE=1 SV=2	1.8e-110
Hum_MRPL27	39S ribosomal protein L27, mitochondrial OS=Homo sapiens OX=9606 GN=MRPL27 PE=1 SV=1	1.4e-77
Hum_MRPL30	39S ribosomal protein L30, mitochondrial OS=Homo sapiens OX=9606 GN=MRPL30 PE=1 SV=1	1.1e-91
Hum_MRPL32	39S ribosomal protein L32, mitochondrial OS=Homo sapiens OX=9606 GN=MRPL32 PE=1 SV=1	7.7e-108
Hum_MRPL35	39S ribosomal protein L35, mitochondrial OS=Homo sapiens OX=9606 GN=MRPL35 PE=1 SV=3	1.4e-90
Hum_MRPL47	39S ribosomal protein L47, mitochondrial OS=Homo sapiens OX=9606 GN=MRPL47 PE=1 SV=2	2e-135
Hum_MRPL52	39S ribosomal protein L52, mitochondrial OS=Homo sapiens OX=9606 GN=MRPL52 PE=1 SV=2	1.3e-63
Hum_ABAT	4-aminobutyrate aminotransferase, mitochondrial OS=Homo sapiens OX=9606 GN=ABAT PE=1 SV=3	3.5e-301
Hum_RPS13	40S ribosomal protein S13 OS=Bos taurus OX=9913 GN=RPS13 PE=2 SV=3	8.4e-81
Hum_RPS17	40S ribosomal protein S17 OS=Homo sapiens OX=9606 GN=RPS17 PE=1 SV=2	9.2e-71
Hum_RPS19	40S ribosomal protein S19 OS=Bos taurus OX=9913 GN=RPS19 PE=2 SV=3	9.4e-27
Hum_RPS26	40S ribosomal protein S26 OS=Bos taurus OX=9913 GN=RPS26 PE=3 SV=3	1.2e-58
Hum_RPS27	40S ribosomal protein S27 OS=Bos taurus OX=9913 GN=RPS27 PE=3 SV=3	3.5e-44
Hum_RPS28	40S ribosomal protein S28 OS=Bos taurus OX=9913 GN=RPS28 PE=3 SV=1	2.8e-31
Hum_RPS29	40S ribosomal protein S29 OS=Bos taurus OX=9913 GN=RPS29 PE=3 SV=2	1.6e-28
Hum_RPS7	40S ribosomal protein S7 OS=Bos taurus OX=9913 GN=RPS7 PE=2 SV=1	6.5e-102
Hum_PGD	6-phosphogluconate dehydrogenase, decarboxylating OS=Homo sapiens OX=9606 GN=PGD PE=1 SV=3	1.5e-285
Hum_RPL29	6-pyruvoyl tetrahydrobiopterin synthase OS=Homo sapiens OX=9606 GN=PTS PE=1 SV=1	4.5e-61
Hum_PTS	6-pyruvoyl tetrahydrobiopterin synthase OS=Homo sapiens OX=9606 GN=PTS PE=1 SV=1	2.6e-79
Hum_RPL12	60S ribosomal protein L12 OS=Bos taurus OX=9913 GN=RPL12 PE=2 SV=1	1.7e-90
Hum_RPL18A	60S ribosomal protein L18a OS=Bos taurus OX=9913 GN=RPL18A PE=2 SV=1	2.9e-101
Hum_RPL23A	60S ribosomal protein L23a OS=Bos taurus OX=9913 GN=RPL23A PE=2 SV=1	2.5e-72
Hum_RPL27A	60S ribosomal protein L27a OS=Homo sapiens OX=9606 GN=RPL27A PE=1 SV=2	2.2e-62
Hum_RPL32	60S ribosomal protein L32 OS=Canis lupus familiaris OX=9615 GN=RPL32 PE=1 SV=1	5.9e-70
Hum_RPL36AL	60S ribosomal protein L36a-like OS=Homo sapiens OX=9606 GN=RPL36AL PE=1 SV=3	2.2e-56
Hum_RPL37	60S ribosomal protein L37 OS=Bos taurus OX=9913 GN=RPL37 PE=3 SV=4	8.4e-50
Hum_RPL8	60S ribosomal protein L8 OS=Bos taurus OX=9913 GN=RPL8 PE=2 SV=3	2.3e-147
Hum_SUB1	Activated RNA polymerase II transcriptional coactivator p15 OS=Homo sapiens OX=9606 GN=SUB1 PE=1 SV=3	3.1e-44
Hum_ABT1	Activator of basal transcription 1 OS=Homo sapiens OX=9606 GN=ABT1 PE=1 SV=1	2.8e-135
Hum_NADK	AD kinase OS=Homo sapiens OX=9606 GN=NADK PE=1 SV=1	4.9e-254
Hum_SIRT1	AD-dependent protein deacetylase sirtuin-1 OS=Homo sapiens OX=9606 GN=SIRT1 PE=1 SV=2	0
Hum_NECAP2	Adaptin ear-binding coat-associated protein 2 OS=Homo sapiens OX=9606 GN=NECAP2 PE=1 SV=1	2e-112
Hum_AK6	Adenylate kinase isoenzyme 6 OS=Homo sapiens OX=9606 GN=AK6 PE=1 SV=1	1.4e-92
Hum_AKIRIN1	Akirin-1 OS=Homo sapiens OX=9606 GN=AKIRIN1 PE=1 SV=1	6.6e-99
Sal_EGD82542	Alanine--tRNA ligase OS=Halobacterium salinarum (strain ATCC 29341 / DSM 671 / R1) OX=478009 GN=alaS PE=3 SV=1	8.8e-16
Mon_EDQ90902	Alginate lyase 7 OS=Azotobacter vinelandii OX=354 GN=algE7 PE=1 SV=1	0.00031
Hum_METTL11B	Alpha N-terminal protein methyltransferase 1B OS=Homo sapiens OX=9606 GN=METTL11B PE=1 SV=2	2.1e-165
Hum_AAGAB	Alpha- and gamma-adaptin-binding protein p34 OS=Homo sapiens OX=9606 GN=AAGAB PE=1 SV=1	6.7e-181
Hum_ALDH7A1	Alpha-aminoadipic semialdehyde dehydrogenase OS=Homo sapiens OX=9606 GN=ALDH7A1 PE=1 SV=5	2.8e-271
Hum_ALKBH4	Alpha-ketoglutarate-dependent dioxygenase alkB homolog 4 OS=Homo sapiens OX=9606 GN=ALKBH4 PE=1 SV=1	4.6e-179
Hum_ALKBH6	Alpha-ketoglutarate-dependent dioxygenase alkB homolog 6 OS=Homo sapiens OX=9606 GN=ALKBH6 PE=1 SV=2	7e-131
Hum_NAGLU	Alpha-N-acetylglucosaminidase OS=Homo sapiens OX=9606 GN=NAGLU PE=1 SV=2	0
Nve__Nemve1_235548_estExt_fgenesh1_pmC_1700003	Anaphase-promoting complex subunit 11 OS=Mus musculus OX=10090 GN=Anapc11 PE=3 SV=1	1.9e-40
Hum_ANKDD1B	Ankyrin repeat and death domain-containing protein 1B OS=Homo sapiens OX=9606 GN=ANKDD1B PE=4 SV=3	3.3e-130
Hum_ANKFN1	Ankyrin repeat and fibronectin type-III domain-containing protein 1 OS=Homo sapiens OX=9606 GN=ANKFN1 PE=2 SV=2	0
Hum_ANKMY2	Ankyrin repeat and MYND domain-containing protein 2 OS=Homo sapiens OX=9606 GN=ANKMY2 PE=1 SV=1	2.5e-234
Hum_ANKRD39	Ankyrin repeat domain-containing protein 39 OS=Homo sapiens OX=9606 GN=ANKRD39 PE=1 SV=1	4.6e-41
Sal_EGD81064	Ankyrin repeat domain-containing protein 55 OS=Homo sapiens OX=9606 GN=ANKRD55 PE=1 SV=3	2.5e-06
Hum_AP2S1	AP-2 complex subunit sigma OS=Bos taurus OX=9913 GN=AP2S1 PE=2 SV=1	3.5e-46
Hum_AAK1	AP2-associated protein kinase 1 OS=Homo sapiens OX=9606 GN=AAK1 PE=1 SV=3	0
Hum_ARMC7	Armadillo repeat-containing protein 7 OS=Homo sapiens OX=9606 GN=ARMC7 PE=1 SV=1	2e-66
Hum_ATXN10	Ataxin-10 OS=Homo sapiens OX=9606 GN=ATXN10 PE=1 SV=1	5.2e-270	ubiquitin	histone acetylation
Hum_ATXN7L2	Ataxin-7-like protein 2 OS=Homo sapiens OX=9606 GN=ATXN7L2 PE=1 SV=1	0
Hum_ATXN7L3B	Ataxin-7-like protein 3B OS=Homo sapiens OX=9606 GN=ATXN7L3B PE=1 SV=2	4e-52
Hum_ATP5F1	ATP synthase F(0) complex subunit B1, mitochondrial OS=Homo sapiens OX=9606 GN=ATP5F1 PE=1 SV=2	9.7e-138
Hum_ATP5L	ATP synthase subunit g, mitochondrial OS=Homo sapiens OX=9606 GN=ATP5L PE=1 SV=3	2.8e-51
Hum_ATP5O	ATP synthase subunit O, mitochondrial OS=Homo sapiens OX=9606 GN=ATP5PO PE=1 SV=1	2.7e-109
Hum_SUPV3L1	ATP-dependent RNA helicase SUPV3L1, mitochondrial OS=Homo sapiens OX=9606 GN=SUPV3L1 PE=1 SV=1	0
Hum_MAU2	AU2 chromatid cohesion factor homolog OS=Homo sapiens OX=9606 GN=MAU2 PE=1 SV=2	0
Hum_ATG101	Autophagy-related protein 101 OS=Homo sapiens OX=9606 GN=ATG101 PE=1 SV=1	9.8e-123
Hum_ATG2A	Autophagy-related protein 2 homolog A OS=Homo sapiens OX=9606 GN=ATG2A PE=1 SV=3	0
Hum_NAIP	Baculoviral IAP repeat-containing protein 1 OS=Homo sapiens OX=9606 GN=NAIP PE=1 SV=3	0
Hum_BBS1	Bardet-Biedl syndrome 1 protein OS=Homo sapiens OX=9606 GN=BBS1 PE=1 SV=1	0
Hum_BBS4	Bardet-Biedl syndrome 4 protein OS=Homo sapiens OX=9606 GN=BBS4 PE=1 SV=2	1.3e-293
Hum_BBOF1	Basal body-orientation factor 1 OS=Homo sapiens OX=9606 GN=BBOF1 PE=2 SV=3	4.1e-245
Sci_scpid60074	Battenin OS=Dictyostelium discoideum OX=44689 GN=cln3 PE=3 SV=1	7.9e-48
Hum_BBIP1	BBSome-interacting protein 1 OS=Homo sapiens OX=9606 GN=BBIP1 PE=1 SV=2	1.1e-24
Hum_BLOC1S1	Biogenesis of lysosome-related organelles complex 1 subunit 1 OS=Homo sapiens OX=9606 GN=BLOC1S1 PE=1 SV=2	9.4e-80
Hum_BLOC1S2	Biogenesis of lysosome-related organelles complex 1 subunit 2 OS=Homo sapiens OX=9606 GN=BLOC1S2 PE=1 SV=1	1.8e-53
Hum_BLOC1S4	Biogenesis of lysosome-related organelles complex 1 subunit 4 OS=Homo sapiens OX=9606 GN=BLOC1S4 PE=1 SV=1	1.1e-118
Hum_FHIT	Bis(5'-adenosyl)-triphosphatase OS=Homo sapiens OX=9606 GN=FHIT PE=1 SV=3	1.9e-48
Hum_CHP1	Calcineurin B homologous protein 1 OS=Homo sapiens OX=9606 GN=CHP1 PE=1 SV=3	9.7e-106
Hum_CAMSAP2	Calmodulin-regulated spectrin-associated protein 2 OS=Homo sapiens OX=9606 GN=CAMSAP2 PE=1 SV=3	0
Hum_CNOT8	CCR4-NOT transcription complex subunit 8 OS=Homo sapiens OX=9606 GN=CNOT8 PE=1 SV=1	9.3e-169
Hum_CDC42SE1	CDC42 small effector protein 1 OS=Bos taurus OX=9913 GN=CDC42SE1 PE=3 SV=1	6.8e-42
Hum_CISD2	CDGSH iron-sulfur domain-containing protein 2 OS=Bos taurus OX=9913 GN=CISD2 PE=2 SV=1	3.7e-72
Hum_PGS1	CDP-diacylglycerol--glycerol-3-phosphate 3-phosphatidyltransferase, mitochondrial OS=Homo sapiens OX=9606 GN=PGS1 PE=2 SV=1	5.6e-270
Twi_Twilhelma_g24798_t1	Cell division control protein 25 OS=Candida albicans (strain SC5314 / ATCC MYA-2876) OX=237561 GN=CDC25 PE=4 SV=2	2.7e-24
Hum_ZW10	Centromere/kinetochore protein zw10 homolog OS=Homo sapiens OX=9606 GN=ZW10 PE=1 SV=3	0
Hum_CEP290	Centrosomal protein of 290 kDa OS=Homo sapiens OX=9606 GN=CEP290 PE=1 SV=2	0
Mle_ML351730a	Chromosome transmission fidelity protein 8 homolog OS=Rattus norvegicus OX=10116 GN=Chtf8 PE=3 SV=1	2.5e-15
Mle_ML00804a	Chromosome-associated kinesin KIF4A OS=Homo sapiens OX=9606 GN=KIF4A PE=1 SV=3	7.9e-22
Hum_CFAP100	Cilia- and flagella-associated protein 100 OS=Homo sapiens OX=9606 GN=CFAP100 PE=2 SV=1	5.4e-304
Hum_CATIP	Ciliogenesis-associated TTC17-interacting protein OS=Homo sapiens OX=9606 GN=CATIP PE=1 SV=1	7e-220
Hum_CLTB	Clathrin light chain B OS=Homo sapiens OX=9606 GN=CLTB PE=1 SV=1	3.7e-95
Hum_CPSF3	Cleavage and polyadenylation specificity factor subunit 3 OS=Homo sapiens OX=9606 GN=CPSF3 PE=1 SV=1	0
Hum_CLUAP1	Clusterin-associated protein 1 OS=Homo sapiens OX=9606 GN=CLUAP1 PE=1 SV=4	7.2e-184
Hum_CCHCR1	Coiled-coil alpha-helical rod protein 1 OS=Homo sapiens OX=9606 GN=CCHCR1 PE=1 SV=2	1.4e-262
Hum_CC2D2A	Coiled-coil and C2 domain-containing protein 2A OS=Homo sapiens OX=9606 GN=CC2D2A PE=1 SV=3	0
Hum_CCDC25	Coiled-coil domain-containing protein 25 OS=Pongo abelii OX=9601 GN=CCDC25 PE=2 SV=2	1.7e-45
Hum_CCDC96	Coiled-coil domain-containing protein 96 OS=Homo sapiens OX=9606 GN=CCDC96 PE=2 SV=2	2.9e-219
Mon_EDQ84742	Collagen and calcium-binding EGF domain-containing protein 1 OS=Homo sapiens OX=9606 GN=CCBE1 PE=1 SV=1	3.5e-06
Hum_COMMD8	COMM domain-containing protein 8 OS=Homo sapiens OX=9606 GN=COMMD8 PE=1 SV=1	9.8e-100
Hum_NDUFAF1	Complex I intermediate-associated protein 30, mitochondrial OS=Homo sapiens OX=9606 GN=NDUFAF1 PE=1 SV=2	1.8e-192
Hum_COG2	Conserved oligomeric Golgi complex subunit 2 OS=Homo sapiens OX=9606 GN=COG2 PE=1 SV=1	0
Hum_COG6	Conserved oligomeric Golgi complex subunit 6 OS=Homo sapiens OX=9606 GN=COG6 PE=1 SV=2	1.2e-303
Hum_COG7	Conserved oligomeric Golgi complex subunit 7 OS=Homo sapiens OX=9606 GN=COG7 PE=1 SV=1	0
Hum_HSD11B1	Corticosteroid 11-beta-dehydrogenase isozyme 1 OS=Homo sapiens OX=9606 GN=HSD11B1 PE=1 SV=3	1.7e-159
Hum_CMC2	COX assembly mitochondrial protein 2 homolog OS=Homo sapiens OX=9606 GN=CMC2 PE=1 SV=1	7.2e-22
Hum_CMC1	COX assembly mitochondrial protein homolog OS=Homo sapiens OX=9606 GN=CMC1 PE=1 SV=1	2.8e-52
Hum_CREBZF	CREB/ATF bZIP transcription factor OS=Homo sapiens OX=9606 GN=CREBZF PE=1 SV=2	5.5e-115
Sal_EGD81368	Crk-like protein OS=Homo sapiens OX=9606 GN=CRKL PE=1 SV=1	6.4e-06
Hum_CRNKL1	Crooked neck-like protein 1 OS=Homo sapiens OX=9606 GN=CRNKL1 PE=1 SV=4	0
Hum_DMTF1	Cyclin-D-binding Myb-like transcription factor 1 OS=Homo sapiens OX=9606 GN=DMTF1 PE=1 SV=1	0
Hum_CKS1B	Cyclin-dependent kinases regulatory subunit 1 OS=Bos taurus OX=9913 GN=CKS1B PE=3 SV=1	5.2e-42
Hum_CCNH	Cyclin-H OS=Bos taurus OX=9913 GN=CCNH PE=2 SV=1	3.8e-171
Hum_CCNI	Cyclin-I OS=Homo sapiens OX=9606 GN=CCNI PE=1 SV=1	1.6e-163
Hum_CSTA	Cystatin-A OS=Homo sapiens OX=9606 GN=CSTA PE=1 SV=1	3.8e-50
Hum_CSRP1	Cysteine and glycine-rich protein 1 OS=Homo sapiens OX=9606 GN=CSRP1 PE=1 SV=3	1.9e-111
Sci_scpid11422	Cysteine proteinase 1 OS=Dictyostelium discoideum OX=44689 GN=cprA PE=2 SV=2	3e-47
Hum_CDPF1	Cysteine-rich DPF motif domain-containing protein 1 OS=Homo sapiens OX=9606 GN=CDPF1 PE=1 SV=1	2.3e-39
Hum_UQCRB	Cytochrome b-c1 complex subunit 7 OS=Homo sapiens OX=9606 GN=UQCRB PE=1 SV=2	1.1e-58
Hum_UQCRQ	Cytochrome b-c1 complex subunit 8 OS=Homo sapiens OX=9606 GN=UQCRQ PE=1 SV=4	1.1e-42
Hum_UQCR10	Cytochrome b-c1 complex subunit 9 OS=Homo sapiens OX=9606 GN=UQCR10 PE=1 SV=3	1.5e-28
Hum_COA6	Cytochrome c oxidase assembly factor 6 homolog OS=Homo sapiens OX=9606 GN=COA6 PE=1 SV=1	7.6e-45
Hum_COX17	Cytochrome c oxidase copper chaperone OS=Homo sapiens OX=9606 GN=COX17 PE=1 SV=2	3e-32
Hum_COX4I1	Cytochrome c oxidase subunit 4 isoform 1, mitochondrial OS=Homo sapiens OX=9606 GN=COX4I1 PE=1 SV=1	6.3e-93
Hum_COX5A	Cytochrome c oxidase subunit 5A, mitochondrial OS=Homo sapiens OX=9606 GN=COX5A PE=1 SV=2	1.2e-82
Mon_EDQ90771	D-beta-hydroxybutyrate dehydrogenase OS=Rhizobium meliloti (strain 1021) OX=266834 GN=bdhA PE=1 SV=1	6.3e-52
Hum_DCAF15	DDB1- and CUL4-associated factor 15 OS=Homo sapiens OX=9606 GN=DCAF15 PE=1 SV=1	3.4e-303
Hum_DCAF7	DDB1- and CUL4-associated factor 7 OS=Homo sapiens OX=9606 GN=DCAF7 PE=1 SV=1	1.4e-211
Hum_ECH1	Delta(3,5)-Delta(2,4)-dienoyl-CoA isomerase, mitochondrial OS=Homo sapiens OX=9606 GN=ECH1 PE=1 SV=2	6.9e-181
Hum_DENND3	DENN domain-containing protein 3 OS=Homo sapiens OX=9606 GN=DENND3 PE=1 SV=2	0
Hum_DENND4B	DENN domain-containing protein 4B OS=Homo sapiens OX=9606 GN=DENND4B PE=1 SV=4	0
Hum_DCTD	Deoxycytidylate deaminase OS=Homo sapiens OX=9606 GN=DCTD PE=1 SV=2	3.3e-103
Hum_TFB1M	Dimethyladenosine transferase 1, mitochondrial OS=Homo sapiens OX=9606 GN=TFB1M PE=1 SV=1	8e-127
Hum_ERCC6	DNA excision repair protein ERCC-6 OS=Homo sapiens OX=9606 GN=ERCC6 PE=1 SV=1	0
Hum_POLB	DNA polymerase beta OS=Homo sapiens OX=9606 GN=POLB PE=1 SV=3	5.6e-187
Mon_EDQ91825	DNA polymerase delta subunit 4 OS=Bos taurus OX=9913 GN=POLD4 PE=1 SV=1	3.8e-12
Hum_POLE4	DNA polymerase epsilon subunit 4 OS=Homo sapiens OX=9606 GN=POLE4 PE=1 SV=2	2.7e-55
Hum_POLG2	DNA polymerase subunit gamma-2, mitochondrial OS=Homo sapiens OX=9606 GN=POLG2 PE=1 SV=1	1.1e-291
Hum_XPA	DNA repair protein complementing XP-A cells OS=Homo sapiens OX=9606 GN=XPA PE=1 SV=1	2.8e-108
Hum_XRCC1	DNA repair protein XRCC1 OS=Homo sapiens OX=9606 GN=XRCC1 PE=1 SV=2	0
Hum_GINS4	DNA replication complex GINS protein SLD5 OS=Homo sapiens OX=9606 GN=GINS4 PE=1 SV=1	1.2e-120
Hum_ZNRD1	DNA-directed RNA polymerase I subunit RPA12 OS=Homo sapiens OX=9606 GN=ZNRD1 PE=2 SV=1	7.7e-72
Hum_TWISTNB	DNA-directed RNA polymerase I subunit RPA43 OS=Homo sapiens OX=9606 GN=TWISTNB PE=1 SV=1	1.4e-139
Hum_POLR2L	DNA-directed RNA polymerases I, II, and III subunit RPABC5 OS=Bos taurus OX=9913 GN=POLR2L PE=1 SV=1	3.4e-34
Hum_DNAJC24	DnaJ homolog subfamily C member 24 OS=Homo sapiens OX=9606 GN=DNAJC24 PE=1 SV=2	5.5e-85
Hum_DNAJC9	DnaJ homolog subfamily C member 9 OS=Homo sapiens OX=9606 GN=DNAJC9 PE=1 SV=1	1.2e-140
Hum_DPM2	Dolichol phosphate-mannose biosynthesis regulatory protein OS=Homo sapiens OX=9606 GN=DPM2 PE=1 SV=3	1.4e-37
Hum_DZANK1	Double zinc ribbon and ankyrin repeat-containing protein 1 OS=Homo sapiens OX=9606 GN=DZANK1 PE=1 SV=3	0
Hum_CLK2	Dual specificity protein kinase CLK2 OS=Homo sapiens OX=9606 GN=CLK2 PE=1 SV=1	6.7e-244
Hum_TTK	Dual specificity protein kinase TTK OS=Homo sapiens OX=9606 GN=TTK PE=1 SV=2	0
Hum_DCTN1	Dynactin subunit 1 OS=Homo sapiens OX=9606 GN=DCTN1 PE=1 SV=3	0
Hum_DCTN3	Dynactin subunit 3 OS=Homo sapiens OX=9606 GN=DCTN3 PE=1 SV=1	2.6e-77
Hum_DCTN4	Dynactin subunit 4 OS=Homo sapiens OX=9606 GN=DCTN4 PE=1 SV=1	5e-270
Hum_DCTN6	Dynactin subunit 6 OS=Homo sapiens OX=9606 GN=DCTN6 PE=1 SV=1	3.3e-106
Hum_DNAAF3	Dynein assembly factor 3, axonemal OS=Homo sapiens OX=9606 GN=DNAAF3 PE=1 SV=4	1.1e-298
Hum_DNAAF5	Dynein assembly factor 5, axonemal OS=Homo sapiens OX=9606 GN=DNAAF5 PE=1 SV=4	0
Hum_DYNLL1	Dynein light chain 1, cytoplasmic OS=Bos taurus OX=9913 GN=DYNLL1 PE=1 SV=1	1.8e-46
Hum_KIAA0319L	Dyslexia-associated protein KIAA0319-like protein OS=Homo sapiens OX=9606 GN=KIAA0319L PE=1 SV=2	0
Hum_MGRN1	E3 ubiquitin-protein ligase MGRN1 OS=Homo sapiens OX=9606 GN=MGRN1 PE=1 SV=2	2.5E-311
Hum_RNF170	E3 ubiquitin-protein ligase RNF170 OS=Homo sapiens OX=9606 GN=RNF170 PE=1 SV=2	2.1e-71
Hum_TOPORS	E3 ubiquitin-protein ligase Topors OS=Homo sapiens OX=9606 GN=TOPORS PE=1 SV=1	0
Hum_RMND5A	E3 ubiquitin-protein transferase RMND5A OS=Homo sapiens OX=9606 GN=RMND5A PE=1 SV=1	6.7e-231
Hum_EEA1	Early endosome antigen 1 OS=Homo sapiens OX=9606 GN=EEA1 PE=1 SV=2	1.4e-238
Hum_EEF1AKMT1	EEF1A lysine methyltransferase 1 OS=Homo sapiens OX=9606 GN=EEF1AKMT1 PE=1 SV=1	8.1e-122
Hum_EOGT	EGF domain-specific O-linked N-acetylglucosamine transferase OS=Homo sapiens OX=9606 GN=EOGT PE=1 SV=1	4.4e-263
Hum_LAGE3	EKC/KEOPS complex subunit LAGE3 OS=Homo sapiens OX=9606 GN=LAGE3 PE=1 SV=2	1e-51
Hum_TPRKB	EKC/KEOPS complex subunit TPRKB OS=Homo sapiens OX=9606 GN=TPRKB PE=1 SV=1	1e-67
Hum_ETFB	Electron transfer flavoprotein subunit beta OS=Homo sapiens OX=9606 GN=ETFB PE=1 SV=3	4.8e-137
Hum_ELMOD2	ELMO domain-containing protein 2 OS=Homo sapiens OX=9606 GN=ELMOD2 PE=1 SV=1	4.6e-171
Hum_SH3GL2	Endophilin-A1 OS=Homo sapiens OX=9606 GN=SH3GL2 PE=1 SV=1	1.1e-197
Hum_LNPK	Endoplasmic reticulum junction formation protein lunapark OS=Homo sapiens OX=9606 GN=LNPK PE=1 SV=2	1e-163
Hum_YBEY	Endoribonuclease YbeY OS=Homo sapiens OX=9606 GN=YBEY PE=1 SV=2	5.8e-42
Hum_EPC2	Enhancer of polycomb homolog 2 OS=Homo sapiens OX=9606 GN=EPC2 PE=1 SV=2	0
Hum_EMC9	ER membrane protein complex subunit 9 OS=Homo sapiens OX=9606 GN=EMC9 PE=1 SV=3	9.7e-120
Hum_ERLIN2	Erlin-2 OS=Homo sapiens OX=9606 GN=ERLIN2 PE=1 SV=1	2.6e-183
Hum_OVCA2	Esterase OVCA2 OS=Homo sapiens OX=9606 GN=OVCA2 PE=1 SV=1	1.5e-129
Hum_EIF1B	Eukaryotic translation initiation factor 1b OS=Homo sapiens OX=9606 GN=EIF1B PE=1 SV=2	5.5e-61
Hum_EIF2S3	Eukaryotic translation initiation factor 2 subunit 3 OS=Homo sapiens OX=9606 GN=EIF2S3 PE=1 SV=3	7.2e-272
Hum_EIF3G	Eukaryotic translation initiation factor 3 subunit G OS=Homo sapiens OX=9606 GN=EIF3G PE=1 SV=2	3.5e-185
Hum_EIF3J	Eukaryotic translation initiation factor 3 subunit J OS=Homo sapiens OX=9606 GN=EIF3J PE=1 SV=2	2.8e-84
Hum_EXOC6B	Exocyst complex component 6B OS=Homo sapiens OX=9606 GN=EXOC6B PE=1 SV=3	0
Hum_EXOSC1	Exosome complex component CSL4 OS=Homo sapiens OX=9606 GN=EXOSC1 PE=1 SV=1	1.1e-62
Hum_EXOSC2	Exosome complex component RRP4 OS=Homo sapiens OX=9606 GN=EXOSC2 PE=1 SV=2	9e-164
Hum_EXOSC3	Exosome complex component RRP40 OS=Homo sapiens OX=9606 GN=EXOSC3 PE=1 SV=3	2.5e-155
Hum_XPO6	Exportin-6 OS=Homo sapiens OX=9606 GN=XPO6 PE=1 SV=1	0
Sci_scpid51650	External alternative NAD(P)H-ubiquinone oxidoreductase B1, mitochondrial OS=Solanum tuberosum OX=4113 GN=NDB1 PE=3 SV=1	4.2e-114
Hum_FAF2	FAS-associated factor 2 OS=Homo sapiens OX=9606 GN=FAF2 PE=1 SV=2	1.1e-229
Hum_FADS1	Fatty acid desaturase 1 OS=Homo sapiens OX=9606 GN=FADS1 PE=1 SV=3	3.2e-270
Hum_FRMD8	FERM domain-containing protein 8 OS=Homo sapiens OX=9606 GN=FRMD8 PE=1 SV=1	1.1e-269
Hum_FECH	Ferrochelatase, mitochondrial OS=Homo sapiens OX=9606 GN=FECH PE=1 SV=2	3.8e-226
Sal_EGD79374	Fibroblast growth factor receptor 4 OS=Pleurodeles waltl OX=8319 GN=FGFR4 PE=2 SV=1	4.5e-07
Hum_FBLN7	Fibulin-7 OS=Homo sapiens OX=9606 GN=FBLN7 PE=2 SV=1	7.2e-192
Hum_FLCN	Folliculin OS=Homo sapiens OX=9606 GN=FLCN PE=1 SV=1	2.1e-299
Hum_SUMF1	Formylglycine-generating enzyme OS=Homo sapiens OX=9606 GN=SUMF1 PE=1 SV=3	2e-185
Hum_FXR1	Fragile X mental retardation syndrome-related protein 1 OS=Mus musculus OX=10090 GN=Fxr1 PE=1 SV=2	0
Hum_FAHD2A	Fumarylacetoacetate hydrolase domain-containing protein 2A OS=Homo sapiens OX=9606 GN=FAHD2A PE=1 SV=1	3.6e-172
Hum_FUNDC1	FUN14 domain-containing protein 1 OS=Homo sapiens OX=9606 GN=FUNDC1 PE=1 SV=1	1.1e-80
Hum_NPRL3	GATOR complex protein NPRL3 OS=Homo sapiens OX=9606 GN=NPRL3 PE=1 SV=1	1.4e-306
Hum_PGGT1B	Geranylgeranyl transferase type-1 subunit beta OS=Homo sapiens OX=9606 GN=PGGT1B PE=1 SV=2	2.2e-224
Hum_RABGGTA	Geranylgeranyl transferase type-2 subunit alpha OS=Homo sapiens OX=9606 GN=RABGGTA PE=1 SV=2	0
Hum_GMFB	Glia maturation factor beta OS=Bos taurus OX=9913 GN=GMFB PE=1 SV=2	1.5e-76
Hum_GID8	Glucose-induced degradation protein 8 homolog OS=Homo sapiens OX=9606 GN=GID8 PE=1 SV=1	2.7e-123
Hum_PRKCSH	Glucosidase 2 subunit beta OS=Homo sapiens OX=9606 GN=PRKCSH PE=1 SV=2	1.8e-210
Hum_GLRX2	Glutaredoxin-2, mitochondrial OS=Pongo abelii OX=9601 GN=GLRX2 PE=2 SV=1	7e-65
Hum_GSS	Glutathione synthetase OS=Homo sapiens OX=9606 GN=GSS PE=1 SV=1	2e-266
Hum_GMPS	GMP synthase	0
Hum_TVP23A	Golgi apparatus membrane protein TVP23 homolog A OS=Homo sapiens OX=9606 GN=TVP23A PE=2 SV=3	1.5e-120
Hum_BLZF1	Golgin-45 OS=Homo sapiens OX=9606 GN=BLZF1 PE=1 SV=2	2.4e-223
Hum_GIMD1	GTPase IMAP family member GIMD1 OS=Homo sapiens OX=9606 GN=GIMD1 PE=2 SV=1	1.1e-122
Hum_GAPVD1	GTPase-activating protein and VPS9 domain-containing protein 1 OS=Homo sapiens OX=9606 GN=GAPVD1 PE=1 SV=2	0
Hum_GNG12	Guanine nucleotide-binding protein G(I)/G(S)/G(O) subunit gamma-12 OS=Homo sapiens OX=9606 GN=GNG12 PE=1 SV=3	2.6e-32
Hum_SLC48A1	Heme transporter HRG1 OS=Homo sapiens OX=9606 GN=SLC48A1 PE=1 SV=1	1.5e-52
Hum_HPS5	Hermansky-Pudlak syndrome 5 protein OS=Homo sapiens OX=9606 GN=HPS5 PE=1 SV=2	0
Hum_HAT1	Histone acetyltransferase type B catalytic subunit OS=Homo sapiens OX=9606 GN=HAT1 PE=1 SV=1	3.3e-244
Hum_HDAC11	Histone deacetylase 11 OS=Homo sapiens OX=9606 GN=HDAC11 PE=1 SV=1	2.9e-201
Hum_PGM3	hosphoacetylglucosamine mutase OS=Homo sapiens OX=9606 GN=PGM3 PE=1 SV=1	1.3e-285
Hum_MEAF6	hromatin modification-related protein MEAF6 OS=Homo sapiens OX=9606 GN=MEAF6 PE=1 SV=1	1.9e-69
Hum_HSPBAP1	HSPB1-associated protein 1 OS=Homo sapiens OX=9606 GN=HSPBAP1 PE=1 SV=1	1.2e-246
Hum_IER3IP1	Immediate early response 3-interacting protein 1 OS=Bos taurus OX=9913 GN=IER3IP1 PE=3 SV=1	6.9e-37
Hum_PLD5	Inactive phospholipase D5 OS=Homo sapiens OX=9606 GN=PLD5 PE=2 SV=2	0
Hum_PPA1	Inorganic pyrophosphatase OS=Homo sapiens OX=9606 GN=PPA1 PE=1 SV=2	1.6e-176
Hum_INPP1	Inositol polyphosphate 1-phosphatase OS=Homo sapiens OX=9606 GN=INPP1 PE=1 SV=1	1.5e-230
Hum_IFT52	Intraflagellar transport protein 52 homolog OS=Homo sapiens OX=9606 GN=IFT52 PE=1 SV=3	3.7e-254
Hum_ISCA1	Iron-sulfur cluster assembly 1 homolog, mitochondrial OS=Bos taurus OX=9913 GN=ISCA1 PE=2 SV=1	7.7e-67
Hum_IDI2	Isopentenyl-diphosphate delta-isomerase 2 OS=Homo sapiens OX=9606 GN=IDI2 PE=1 SV=1	3.2e-132
Hum_AHI1	Jouberin OS=Homo sapiens OX=9606 GN=AHI1 PE=1 SV=1	0
Hum_KANSL2	KAT8 regulatory NSL complex subunit 2 OS=Homo sapiens OX=9606 GN=KANSL2 PE=1 SV=3	3.1e-286
Mon_EDQ89841	Kelch domain-containing protein 2 OS=Bos taurus OX=9913 GN=KLHDC2 PE=2 SV=1	2e-18
Hum_KRTCAP2	Keratinocyte-associated protein 2 OS=Homo sapiens OX=9606 GN=KRTCAP2 PE=1 SV=2	3.3e-67
Hum_CRYM	Ketimine reductase mu-crystallin OS=Homo sapiens OX=9606 GN=CRYM PE=1 SV=1	7.9e-174
Hum_SPC25	Kinetochore protein Spc25 OS=Homo sapiens OX=9606 GN=SPC25 PE=1 SV=1	3.3e-95
Mon_EDQ85088	L-allo-threonine aldolase OS=Aeromonas jandaei OX=650 GN=ltaA PE=1 SV=1	1.1e-79
Hum_DBR1	Lariat debranching enzyme OS=Homo sapiens OX=9606 GN=DBR1 PE=1 SV=2	6.5E-312
Hum_ZFYVE28	Lateral signaling target protein 2 homolog OS=Homo sapiens OX=9606 GN=ZFYVE28 PE=1 SV=3	0
Hum_LRCH3	Leucine-rich repeat and calponin homology domain-containing protein 3 OS=Homo sapiens OX=9606 GN=LRCH3 PE=1 SV=2	0
Hum_LRRC1	Leucine-rich repeat-containing protein 1 OS=Homo sapiens OX=9606 GN=LRRC1 PE=1 SV=1	4.2e-79
Hum_LRRC7	Leucine-rich repeat-containing protein 7 OS=Homo sapiens OX=9606 GN=LRRC7 PE=1 SV=1	0
Hum_ELP4	longator complex protein 4 OS=Homo sapiens OX=9606 GN=ELP4 PE=1 SV=2	5.7e-216
Hum_ACP1	Low molecular weight phosphotyrosine protein phosphatase OS=Homo sapiens OX=9606 GN=ACP1 PE=1 SV=3	2.1e-90
Hum_LYRM4	LYR motif-containing protein 4 OS=Homo sapiens OX=9606 GN=LYRM4 PE=1 SV=1	7.5e-30
Hum_MDH2	Malate dehydrogenase, mitochondrial OS=Homo sapiens OX=9606 GN=MDH2 PE=1 SV=3	2.7e-188
Hum_MCTS1	Malignant T-cell-amplified sequence 1 OS=Bos taurus OX=9913 GN=MCTS1 PE=2 SV=1	8.4e-104
Hum_SNRPD2	mall nuclear ribonucleoprotein Sm D2 OS=Bos taurus OX=9913 GN=SNRPD2 PE=3 SV=1	1.3e-60
Hum_MED10	Mediator of RNA polymerase II transcription subunit 10 OS=Bos taurus OX=9913 GN=MED10 PE=2 SV=1	2.2e-72
Hum_MED18	Mediator of RNA polymerase II transcription subunit 18 OS=Homo sapiens OX=9606 GN=MED18 PE=1 SV=1	1e-116
Hum_MED20	Mediator of RNA polymerase II transcription subunit 20 OS=Homo sapiens OX=9606 GN=MED20 PE=1 SV=1	1.1e-121
Hum_MMGT1	Membrane magnesium transporter 1 OS=Homo sapiens OX=9606 GN=MMGT1 PE=1 SV=1	3.2e-68
Hum_PKMYT1	Membrane-associated tyrosine- and threonine-specific cdc2-inhibitory kinase OS=Homo sapiens OX=9606 GN=PKMYT1 PE=1 SV=1	2.9e-243
Hum_MTRR	Methionine synthase reductase OS=Homo sapiens OX=9606 GN=MTRR PE=1 SV=3	0
Hum_MRI1	Methylthioribose-1-phosphate isomerase OS=Homo sapiens OX=9606 GN=MRI1 PE=1 SV=1	1.9e-203
Hum_METTL13	Methyltransferase-like protein 13 OS=Homo sapiens OX=9606 GN=METTL13 PE=1 SV=1	0
Hum_METTL9	Methyltransferase-like protein 9 OS=Homo sapiens OX=9606 GN=METTL9 PE=2 SV=1	5.5e-155
Hum_DNAJC19	Mitochondrial import inner membrane translocase subunit TIM14 OS=Homo sapiens OX=9606 GN=DNAJC19 PE=1 SV=3	1.8e-59
Hum_TIMM17A	Mitochondrial import inner membrane translocase subunit Tim17-A OS=Homo sapiens OX=9606 GN=TIMM17A PE=1 SV=1	1.4e-95
Hum_TIMM29	Mitochondrial import inner membrane translocase subunit Tim29 OS=Homo sapiens OX=9606 GN=TIMM29 PE=1 SV=2	2.3e-147
Hum_TIMM50	Mitochondrial import inner membrane translocase subunit TIM50 OS=Homo sapiens OX=9606 GN=TIMM50 PE=1 SV=2	1.1e-203
Hum_TIMM8B	Mitochondrial import inner membrane translocase subunit Tim8 B OS=Homo sapiens OX=9606 GN=TIMM8B PE=1 SV=1	1.1e-41
Hum_MAP3K6	Mitogen-activated protein kinase kinase kinase 6 OS=Homo sapiens OX=9606 GN=MAP3K6 PE=1 SV=3	0
Hum_MAPKBP1	Mitogen-activated protein kinase-binding protein 1 OS=Homo sapiens OX=9606 GN=MAPKBP1 PE=1 SV=4	0
Hum_BUB3	Mitotic checkpoint protein BUB3 OS=Bos taurus OX=9913 GN=BUB3 PE=2 SV=1	6.9e-197
Hum_BUB1	Mitotic checkpoint serine/threonine-protein kinase BUB1 OS=Homo sapiens OX=9606 GN=BUB1 PE=1 SV=1	0
Hum_MZT1	Mitotic-spindle organizing protein 1 OS=Homo sapiens OX=9606 GN=MZT1 PE=1 SV=2	1.9e-26
Hum_NIFK	MKI67 FHA domain-interacting nucleolar phosphoprotein OS=Homo sapiens OX=9606 GN=NIFK PE=1 SV=1	7.1e-161
Hum_ABHD2	Monoacylglycerol lipase ABHD2 OS=Homo sapiens OX=9606 GN=ABHD2 PE=1 SV=1	2.2e-256
Hum_MORN1	MORN repeat-containing protein 1 OS=Homo sapiens OX=9606 GN=MORN1 PE=2 SV=2	5.5e-195
Hum_MORN3	MORN repeat-containing protein 3 OS=Homo sapiens OX=9606 GN=MORN3 PE=1 SV=2	1.7e-26
Hum_MOSPD3	Motile sperm domain-containing protein 3 OS=Homo sapiens OX=9606 GN=MOSPD3 PE=2 SV=1	6.6e-125
Hum_MRNIP	MRN complex-interacting protein OS=Homo sapiens OX=9606 GN=MRNIP PE=1 SV=2	8.6e-159
Hum_ZFP36L2	mRNA decay activator protein ZFP36L2 OS=Homo sapiens OX=9606 GN=ZFP36L2 PE=1 SV=3	2.3e-167
Hum_RAE1	mRNA export factor OS=Homo sapiens OX=9606 GN=RAE1 PE=1 SV=1	8e-203
Hum_TRMT112	Multifunctional methyltransferase subunit TRM112-like protein OS=Homo sapiens OX=9606 GN=TRMT112 PE=1 SV=1	2.8e-63
Mon_EDQ89644	Myosin heavy chain IB OS=Acanthamoeba castellanii OX=5755 GN=MIB PE=1 SV=2	5.3e-09
Sci_scpid39881	Myosin-M heavy chain OS=Dictyostelium discoideum OX=44689 GN=myoM PE=1 SV=1	1.1e-28
Hum_GALNS	N-acetylgalactosamine-6-sulfatase OS=Homo sapiens OX=9606 GN=GALNS PE=1 SV=1	1.1e-302
Hum_NAGPA	N-acetylglucosamine-1-phosphodiester alpha-N-acetylglucosaminidase OS=Homo sapiens OX=9606 GN=NAGPA PE=1 SV=2	3.6e-258
Hum_NAA11	N-alpha-acetyltransferase 11 OS=Homo sapiens OX=9606 GN=NAA11 PE=1 SV=3	4.6e-115
Hum_NAA50	N-alpha-acetyltransferase 50 OS=Bos taurus OX=9913 GN=NAA50 PE=2 SV=1	2.8e-93
Hum_NAA60	N-alpha-acetyltransferase 60 OS=Homo sapiens OX=9606 GN=NAA60 PE=1 SV=1	9.8e-119
Hum_KMT5A	N-lysine methyltransferase KMT5A OS=Homo sapiens OX=9606 GN=KMT5A PE=1 SV=3	1.8e-187
Hum_MCM7	NA replication licensing factor MCM7 OS=Homo sapiens OX=9606 GN=MCM7 PE=1 SV=4	0
Hum_POLR2D	NA-directed RNA polymerase II subunit RPB4 OS=Homo sapiens OX=9606 GN=POLR2D PE=1 SV=1	1.1e-71
Hum_POLR3D	NA-directed RNA polymerase III subunit RPC4 OS=Homo sapiens OX=9606 GN=POLR3D PE=1 SV=2	2.6e-206
Mle_ML034642a	NADH dehydrogenase	1.3e-74
Hum_NDUFS5	NADH dehydrogenase	3.4e-60
Hum_NDUFB3	NADH dehydrogenase	1.3e-50
Hum_NDUFB2	NADH dehydrogenase	9e-58
Hum_NDUFA7	NADH dehydrogenase	2e-58
Hum_NDUFA6	NADH dehydrogenase	4.4e-69
Hum_NDUFA5	NADH dehydrogenase	2.5e-47
Hum_NDUFA1	NADH dehydrogenase	5e-36
Hum_NDUFAF6	NADH dehydrogenase (ubiquinone) complex I, assembly factor 6 OS=Homo sapiens OX=9606 GN=NDUFAF6 PE=1 SV=2	5.6e-155
Hum_ANAPC4	Anaphase-promoting complex subunit 4 OS=Homo sapiens OX=9606 GN=ANAPC4 PE=1 SV=2	0
Hum_NPHP1	Nephrocystin-1 OS=Homo sapiens OX=9606 GN=NPHP1 PE=1 SV=1	2.4e-307
Mon_EDQ92105	Neurogenic locus notch homolog protein 1 OS=Cricetulus griseus OX=10029 GN=NOTCH1 PE=1 SV=2	3.2e-07
Hum_SNRK	NF-related serine/threonine-protein kinase OS=Homo sapiens OX=9606 GN=SNRK PE=1 SV=2	0
Hum_NIN	Ninein OS=Homo sapiens OX=9606 GN=NIN PE=1 SV=4	0
Hum_GLE1	Nucleoporin GLE1 OS=Homo sapiens OX=9606 GN=GLE1 PE=1 SV=2	0
Hum_NDC1	Nucleoporin NDC1 OS=Homo sapiens OX=9606 GN=NDC1 PE=1 SV=2	0
Hum_NUP43	Nucleoporin Nup43 OS=Homo sapiens OX=9606 GN=NUP43 PE=1 SV=1	6.1e-229
Hum_NME3	Nucleoside diphosphate kinase 3 OS=Homo sapiens OX=9606 GN=NME3 PE=1 SV=2	5.7e-94
Hum_NAP1L4	Nucleosome assembly protein 1-like 4 OS=Homo sapiens OX=9606 GN=NAP1L4 PE=1 SV=1	1.8e-201
Hum_NUDCD1	NudC domain-containing protein 1 OS=Homo sapiens OX=9606 GN=NUDCD1 PE=1 SV=2	0
Hum_OLA1	Obg-like ATPase 1 OS=Homo sapiens OX=9606 GN=OLA1 PE=1 SV=2	9.4e-233
Hum_ORC6	Origin recognition complex subunit 6 OS=Homo sapiens OX=9606 GN=ORC6 PE=1 SV=1	3.4e-135
Nve__Nemve1_219460_fgenesh1_pgscaffold_413000001	Protein daughter of sevenless OS=Drosophila melanogaster OX=7227 GN=dos PE=1 SV=1	5.7e-05
Mon_EDQ85453	Palmitoyltransferase AKR1 OS=Saccharomyces cerevisiae (strain ATCC 204508 / S288c) OX=559292 GN=AKR1 PE=1 SV=1	7.1e-07
Hum_ZDHHC18	Palmitoyltransferase ZDHHC18 OS=Homo sapiens OX=9606 GN=ZDHHC18 PE=1 SV=2	1.9e-193
Hum_CDC73	Parafibromin OS=Homo sapiens OX=9606 GN=CDC73 PE=1 SV=1	8e-304
Hum_PCNX2	Pecanex-like protein 2 OS=Homo sapiens OX=9606 GN=PCNX2 PE=2 SV=3	0
Hum_FKBP8	Peptidyl-prolyl cis-trans isomerase FKBP8 OS=Homo sapiens OX=9606 GN=FKBP8 PE=1 SV=2	5.3e-194
Hum_PLIN2	Perilipin-2 OS=Homo sapiens OX=9606 GN=PLIN2 PE=1 SV=2	2.2e-193
Hum_DECR2	Peroxisomal 2,4-dienoyl-CoA reductase OS=Homo sapiens OX=9606 GN=DECR2 PE=1 SV=1	4.3e-166
Hum_TYSND1	Peroxisomal leader peptide-processing protease OS=Homo sapiens OX=9606 GN=TYSND1 PE=1 SV=3	0
Hum_PEX5L	PEX5-related protein OS=Homo sapiens OX=9606 GN=PEX5L PE=1 SV=2	1.3e-275
Hum_PHF5A	PHD finger-like domain-containing protein 5A OS=Homo sapiens OX=9606 GN=PHF5A PE=1 SV=1	6.1e-65
Hum_PIGC	Phosphatidylinositol N-acetylglucosaminyltransferase subunit C OS=Homo sapiens OX=9606 GN=PIGC PE=1 SV=1	1.7e-165
Hum_PIGP	Phosphatidylinositol N-acetylglucosaminyltransferase subunit P OS=Homo sapiens OX=9606 GN=PIGP PE=1 SV=4	2.2e-84
Hum_PIK3R5	Phosphoinositide 3-kinase regulatory subunit 5 OS=Homo sapiens OX=9606 GN=PIK3R5 PE=1 SV=1	0
Hum_PMVK	Phosphomevalonate kinase OS=Homo sapiens OX=9606 GN=PMVK PE=1 SV=3	1.2e-108
Hum_PIGM	PI mannosyltransferase 1 OS=Homo sapiens OX=9606 GN=PIGM PE=1 SV=1	1.7e-243
Hum_PIH1D2	PIH1 domain-containing protein 2 OS=Homo sapiens OX=9606 GN=PIH1D2 PE=1 SV=1	4.4e-152
Hum_PINX1	PIN2/TERF1-interacting telomerase inhibitor 1 OS=Homo sapiens OX=9606 GN=PINX1 PE=1 SV=2	5.9e-180
Hum_PITHD1	PITH domain-containing protein 1 OS=Homo sapiens OX=9606 GN=PITHD1 PE=1 SV=1	1.5e-115
Hum_PLS1	Plastin-1 OS=Homo sapiens OX=9606 GN=PLS1 PE=1 SV=2	0
Hum_PLEKHF2	Pleckstrin homology domain-containing family F member 2 OS=Homo sapiens OX=9606 GN=PLEKHF2 PE=1 SV=1	7.7e-140
Hum_PUF60	Poly(U)-binding-splicing factor PUF60 OS=Homo sapiens OX=9606 GN=PUF60 PE=1 SV=1	7.8e-264
Hum_PCGF1	Polycomb group RING finger protein 1 OS=Homo sapiens OX=9606 GN=PCGF1 PE=1 SV=2	1.1e-149
Mon_EDQ89542	Polygalacturonase OS=Persea americana OX=3435 PE=2 SV=1	2.9e-48
Hum_SRD5A3	Polyprenol reductase OS=Homo sapiens OX=9606 GN=SRD5A3 PE=1 SV=1	9.1e-186
Hum_SIVA1	poptosis regulatory protein Siva OS=Homo sapiens OX=9606 GN=SIVA1 PE=1 SV=2	1.3e-77
Mon_EDQ85204	Possible lysine-specific histone demethylase 1 OS=Drosophila melanogaster OX=7227 GN=Su(var)3-3 PE=1 SV=1	0.00076
Hum_PQLC1	PQ-loop repeat-containing protein 1 OS=Homo sapiens OX=9606 GN=PQLC1 PE=1 SV=1	5.4e-141
Hum_APLF	prataxin and PNK-like factor OS=Homo sapiens OX=9606 GN=APLF PE=1 SV=1	1.4e-260
Hum_APTX	prataxin OS=Homo sapiens OX=9606 GN=APTX PE=1 SV=2	4.2e-154
Mon_EDQ87047	Pre-mRNA-splicing factor ATP-dependent RNA helicase ddx-15 OS=Caenorhabditis elegans OX=6239 GN=ddx-15 PE=3 SV=1	7.8e-38
Hum_PFDN2	Prefoldin subunit 2 OS=Homo sapiens OX=9606 GN=PFDN2 PE=1 SV=1	2e-74
Hum_PFDN5	Prefoldin subunit 5 OS=Homo sapiens OX=9606 GN=PFDN5 PE=1 SV=2	7.5e-77
Hum_RABAC1	Prenylated Rab acceptor protein 1 OS=Homo sapiens OX=9606 GN=RABAC1 PE=1 SV=1	1.3e-99
Hum_PCYOX1	Prenylcysteine oxidase 1 OS=Homo sapiens OX=9606 GN=PCYOX1 PE=1 SV=3	4.1e-297
Hum_PRKRIP1	PRKR-interacting protein 1 OS=Homo sapiens OX=9606 GN=PRKRIP1 PE=1 SV=1	9.9e-60
Hum_CIAO1	Probable cytosolic iron-sulfur protein assembly protein CIAO1 OS=Homo sapiens OX=9606 GN=CIAO1 PE=1 SV=1	7.3e-101
Mle_ML14762a	Probable E3 ubiquitin ligase complex SCF subunit sconB OS=Arthroderma otae (strain ATCC MYA-4605 / CBS 113480) OX=554155 GN=sconB PE=3 SV=1	2.2e-18
Hum_ERG28	Probable ergosterol biosynthetic protein 28 OS=Homo sapiens OX=9606 GN=ERG28 PE=1 SV=1	9.2e-74
Hum_AMDHD1	Probable imidazolonepropionase OS=Homo sapiens OX=9606 GN=AMDHD1 PE=1 SV=2	3.6e-246
Hum_LARS2	Probable leucine--tRNA ligase, mitochondrial OS=Homo sapiens OX=9606 GN=LARS2 PE=1 SV=2	0
Mle_ML210019a	Probable phospholipid-transporting ATPase IM OS=Homo sapiens OX=9606 GN=ATP8B4 PE=1 SV=3	1.3e-10
Mon_EDQ90666	Probable serine/threonine-protein kinase DDB_G0267514 OS=Dictyostelium discoideum OX=44689 GN=DDB_G0267514 PE=3 SV=1	3.9e-10
Hum_PFN4	Profilin-4 OS=Homo sapiens OX=9606 GN=PFN4 PE=1 SV=1	1.4e-68
Hum_PDCD6IP	Programmed cell death 6-interacting protein OS=Homo sapiens OX=9606 GN=PDCD6IP PE=1 SV=1	0
Hum_PSMA1	Proteasome subunit alpha type-1 OS=Bos taurus OX=9913 GN=PSMA1 PE=1 SV=1	4.1e-139
Hum_PSMA5	Proteasome subunit alpha type-5 OS=Bos taurus OX=9913 GN=PSMA5 PE=1 SV=1	1.7e-131
Hum_PSMB4	Proteasome subunit beta type-4 OS=Homo sapiens OX=9606 GN=PSMB4 PE=1 SV=4	3.5e-151
Hum_PSMB8	Proteasome subunit beta type-8 OS=Homo sapiens OX=9606 GN=PSMB8 PE=1 SV=3	7.6e-133
Hum_ANGEL2	Protein angel homolog 2 OS=Homo sapiens OX=9606 GN=ANGEL2 PE=2 SV=1	0
Hum_PRMT7	Protein arginine N-methyltransferase 7 OS=Homo sapiens OX=9606 GN=PRMT7 PE=1 SV=1	0
Hum_ARV1	Protein ARV1 OS=Homo sapiens OX=9606 GN=ARV1 PE=1 SV=1	3.4e-150
Hum_WDR83OS	Protein Asterix OS=Homo sapiens OX=9606 GN=WDR83OS PE=1 SV=1	3.5e-57
Hum_BTG2	Protein BTG2 OS=Homo sapiens OX=9606 GN=BTG2 PE=1 SV=1	4.3e-88
Hum_C21orf2	Protein C21orf2 OS=Homo sapiens OX=9606 GN=C21orf2 PE=1 SV=1	2.3e-120
Hum_C8orf37	Protein C8orf37 OS=Homo sapiens OX=9606 GN=C8orf37 PE=1 SV=1	4.8e-93
Hum_CHURC1	Protein Churchill OS=Homo sapiens OX=9606 GN=CHURC1 PE=1 SV=2	4.3e-79
Hum_DPY30	Protein dpy-30 homolog OS=Bos taurus OX=9913 GN=DPY30 PE=3 SV=1	3e-34
Hum_FAM136A	Protein FAM136A OS=Homo sapiens OX=9606 GN=FAM136A PE=1 SV=1	2.9e-72
Hum_FAM183A	Protein FAM183A OS=Homo sapiens OX=9606 GN=FAM183A PE=3 SV=2	5.8e-48
Hum_FAM210B	Protein FAM210B, mitochondrial OS=Homo sapiens OX=9606 GN=FAM210B PE=1 SV=2	3e-99
Hum_FAM69A	Protein FAM69A OS=Homo sapiens OX=9606 GN=FAM69A PE=2 SV=1	8.7e-92
Hum_FAM72B	Protein FAM72B OS=Homo sapiens OX=9606 GN=FAM72B PE=2 SV=2	8.3e-57
Hum_NSMAF	Protein FAN OS=Homo sapiens OX=9606 GN=NSMAF PE=1 SV=2	0
Mon_EDQ91169	Protein fem-1 homolog A-B OS=Mus musculus OX=10090 GN=Fem1ab PE=2 SV=1	0.00093
Hum_FLII	Protein flightless-1 homolog OS=Homo sapiens OX=9606 GN=FLII PE=1 SV=2	0
Hum_FRYL	Protein furry homolog-like OS=Homo sapiens OX=9606 GN=FRYL PE=1 SV=2	0
Sal_EGD80082	Protein HOS4 OS=Saccharomyces cerevisiae (strain ATCC 204508 / S288c) OX=559292 GN=HOS4 PE=1 SV=1	6e-06
Nve__Nemve1_248060_estExt_fgenesh1_pgC_4090004	Protein kinase C-like 3 OS=Caenorhabditis elegans OX=6239 GN=pkc-3 PE=1 SV=1	0.00049
Hum_TMEM167B	Protein kish-B OS=Bos taurus OX=9913 GN=TMEM167B PE=3 SV=1	2.7e-21
Hum_KRI1	Protein KRI1 homolog OS=Homo sapiens OX=9606 GN=KRI1 PE=1 SV=3	0
Hum_KTI12	Protein KTI12 homolog OS=Homo sapiens OX=9606 GN=KTI12 PE=1 SV=1	8.8e-198
Hum_LSM12	Protein LSM12 homolog OS=Bos taurus OX=9913 GN=LSM12 PE=2 SV=2	1.4e-104
Hum_MSTO1	Protein misato homolog 1 OS=Homo sapiens OX=9606 GN=MSTO1 PE=1 SV=1	0
Hum_C17orf75	Protein Njmu-R1 OS=Homo sapiens OX=9606 GN=C17orf75 PE=1 SV=2	5e-218
Hum_FAM114A1	Protein NOXP20 OS=Homo sapiens OX=9606 GN=FAM114A1 PE=1 SV=2	5.4e-282
Hum_PATL1	Protein PAT1 homolog 1 OS=Homo sapiens OX=9606 GN=PATL1 PE=1 SV=2	0
Hum_RER1	Protein RER1 OS=Homo sapiens OX=9606 GN=RER1 PE=1 SV=1	1.2e-110
Hum_FAM206A	Protein Simiate OS=Homo sapiens OX=9606 GN=FAM206A PE=1 SV=1	3.9e-46
Hum_THEM6	Protein THEM6 OS=Homo sapiens OX=9606 GN=THEM6 PE=1 SV=2	1.6e-111
Hum_UNC50	Protein unc-50 homolog OS=Homo sapiens OX=9606 GN=UNC50 PE=1 SV=2	1e-145
Hum_RP2	Protein XRP2 OS=Homo sapiens OX=9606 GN=RP2 PE=1 SV=4	9.3e-184
Hum_YIPF6	Protein YIPF6 OS=Homo sapiens OX=9606 GN=YIPF6 PE=1 SV=2	1.6e-107
Hum_ZFYVE27	Protrudin OS=Homo sapiens OX=9606 GN=ZFYVE27 PE=1 SV=1	1.2e-233
Hum_LIPT2	Putative lipoyltransferase 2, mitochondrial OS=Homo sapiens OX=9606 GN=LIPT2 PE=1 SV=1	7.6e-134
Hum_IBA57	Putative transferase CAF17, mitochondrial OS=Homo sapiens OX=9606 GN=IBA57 PE=1 SV=1	7e-211
Hum_SVOPL	Putative transporter SVOPL OS=Homo sapiens OX=9606 GN=SVOPL PE=2 SV=2	4e-273
Hum_PYGO2	Pygopus homolog 2 OS=Homo sapiens OX=9606 GN=PYGO2 PE=1 SV=2	3.8e-197
Hum_IQCE	Q domain-containing protein E OS=Homo sapiens OX=9606 GN=IQCE PE=1 SV=2	0
Hum_CHML	Rab proteins geranylgeranyltransferase component A 2 OS=Homo sapiens OX=9606 GN=CHML PE=1 SV=2	0
Hum_RABL2A	Rab-like protein 2A OS=Homo sapiens OX=9606 GN=RABL2A PE=1 SV=1	4.1e-122
Hum_RABGEF1	Rab5 GDP/GTP exchange factor OS=Bos taurus OX=9913 GN=RABGEF1 PE=1 SV=1	6.7e-276
Hum_RSPH14	Radial spoke head 14 homolog OS=Homo sapiens OX=9606 GN=RSPH14 PE=1 SV=1	3.6e-123
Hum_LAMTOR2	Ragulator complex protein LAMTOR2 OS=Bos taurus OX=9913 GN=LAMTOR2 PE=2 SV=1	2.2e-63
Hum_LAMTOR3	Ragulator complex protein LAMTOR3 OS=Homo sapiens OX=9606 GN=LAMTOR3 PE=1 SV=1	3.8e-57
Mon_EDQ87105	Ras-like protein 1 OS=Physarum polycephalum OX=5791 GN=RAS1 PE=2 SV=1	1.1e-29
Hum_RAB23	Ras-related protein Rab-23 OS=Homo sapiens OX=9606 GN=RAB23 PE=1 SV=1	9e-130
Mle_ML064947a	Ras-related protein Rab-35 OS=Homo sapiens OX=9606 GN=RAB35 PE=1 SV=1	9.1e-09
Hum_RALGPS2	Ras-specific guanine nucleotide-releasing factor RalGPS2 OS=Homo sapiens OX=9606 GN=RALGPS2 PE=1 SV=1	0
Hum_ROMO1	Reactive oxygen species modulator 1 OS=Bos taurus OX=9913 GN=ROMO1 PE=3 SV=1	8.4e-40
Mon_EDQ90184	Receptor-type tyrosine-protein phosphatase beta OS=Homo sapiens OX=9606 GN=PTPRB PE=1 SV=3	1.1e-13
Hum_RPA1	Replication protein A 70 kDa DNA-binding subunit OS=Homo sapiens OX=9606 GN=RPA1 PE=1 SV=2	0
Hum_PSEN2	resenilin-2 OS=Homo sapiens OX=9606 GN=PSEN2 PE=1 SV=1	3e-251
Hum_RCOR3	REST corepressor 3 OS=Homo sapiens OX=9606 GN=RCOR3 PE=1 SV=2	1.5e-239
Hum_RTN4IP1	Reticulon-4-interacting protein 1, mitochondrial OS=Homo sapiens OX=9606 GN=RTN4IP1 PE=1 SV=2	1.2e-232
Hum_ARHGAP17	Rho GTPase-activating protein 17 OS=Homo sapiens OX=9606 GN=ARHGAP17 PE=1 SV=1	0
Hum_ARHGAP29	Rho GTPase-activating protein 29 OS=Homo sapiens OX=9606 GN=ARHGAP29 PE=1 SV=2	0
Nve__Nemve1_219039_fgenesh1_pgscaffold_382000006	Rho guanine nucleotide exchange factor 10 OS=Mus musculus OX=10090 GN=Arhgef10 PE=1 SV=2	5e-20
Hum_ARHGEF16	Rho guanine nucleotide exchange factor 16 OS=Homo sapiens OX=9606 GN=ARHGEF16 PE=1 SV=1	0
Hum_RHOC	Rho-related GTP-binding protein RhoC OS=Bos taurus OX=9913 GN=RHOC PE=2 SV=1	3.2e-109
Hum_RNASEH2B	Ribonuclease H2 subunit B OS=Homo sapiens OX=9606 GN=RNASEH2B PE=1 SV=1	7.4e-141
Hum_RNASEH2C	Ribonuclease H2 subunit C OS=Homo sapiens OX=9606 GN=RNASEH2C PE=1 SV=1	2e-91
Hum_RNASEK	Ribonuclease kappa OS=Homo sapiens OX=9606 GN=RNASEK PE=2 SV=2	2.3e-69
Hum_RPP25L	Ribonuclease P protein subunit p25-like protein OS=Homo sapiens OX=9606 GN=RPP25L PE=1 SV=1	2.1e-90
Hum_RPP30	Ribonuclease P protein subunit p30 OS=Homo sapiens OX=9606 GN=RPP30 PE=1 SV=1	1.3e-145
Hum_RNASET2	Ribonuclease T2 OS=Homo sapiens OX=9606 GN=RNASET2 PE=1 SV=2	2.4e-157
Hum_PRPS1L1	Ribose-phosphate pyrophosphokinase 3 OS=Homo sapiens OX=9606 GN=PRPS1L1 PE=1 SV=2	4.8e-179
Hum_MRPL57	Ribosomal protein 63, mitochondrial OS=Homo sapiens OX=9606 GN=MRPL57 PE=1 SV=1	7e-55
Hum_RRP7A	Ribosomal RNA-processing protein 7 homolog A OS=Homo sapiens OX=9606 GN=RRP7A PE=1 SV=2	5.6e-155
Hum_RRS1	Ribosome biogenesis regulatory protein homolog OS=Homo sapiens OX=9606 GN=RRS1 PE=1 SV=2	8.3e-159
Hum_RIMBP2	RIMS-binding protein 2 OS=Homo sapiens OX=9606 GN=RIMBP2 PE=1 SV=3	0
Hum_RNF10	RING finger protein 10 OS=Homo sapiens OX=9606 GN=RNF10 PE=1 SV=2	0
Hum_GCC2	RIP and coiled-coil domain-containing protein 2 OS=Homo sapiens OX=9606 GN=GCC2 PE=1 SV=4	0
Hum_RBFOX1	RNA binding protein fox-1 homolog 1 OS=Homo sapiens OX=9606 GN=RBFOX1 PE=1 SV=2	5.7e-207
Hum_PRR3	roline-rich protein 3 OS=Homo sapiens OX=9606 GN=PRR3 PE=1 SV=2	8.8e-72
Hum_ZBTB8OS	rotein archease OS=Homo sapiens OX=9606 GN=ZBTB8OS PE=1 SV=2	5.1e-93
Hum_RTFDC1	rotein RTF2 homolog OS=Homo sapiens OX=9606 GN=RTFDC1 PE=1 SV=3	2.7e-148
Hum_C16orf58	RUS1 family protein C16orf58 OS=Homo sapiens OX=9606 GN=C16orf58 PE=1 SV=2	7.1e-272
Hum_RWDD2A	RWD domain-containing protein 2A OS=Homo sapiens OX=9606 GN=RWDD2A PE=1 SV=1	1.5e-171
Hum_ESD	S-formylglutathione hydrolase OS=Homo sapiens OX=9606 GN=ESD PE=1 SV=2	3e-172
Hum_SAYSD1	SAYSvFN domain-containing protein 1 OS=Homo sapiens OX=9606 GN=SAYSD1 PE=2 SV=1	2e-97
Hum_SELENOF	Selenoprotein F OS=Homo sapiens OX=9606 GN=SELENOF PE=1 SV=4	1.2e-88
Hum_SENP2	Sentrin-specific protease 2 OS=Homo sapiens OX=9606 GN=SENP2 PE=1 SV=3	0
Hum_SENP8	Sentrin-specific protease 8 OS=Homo sapiens OX=9606 GN=SENP8 PE=1 SV=1	8.2e-121
Mon_EDQ91929	Serine O-succinyltransferase OS=Emericella nidulans OX=162425 GN=CysA PE=1 SV=1	4.4e-117
Nve__Nemve1_196990_fgenesh1_pgscaffold_4000070	Serine/arginine-rich splicing factor RS2Z32 OS=Arabidopsis thaliana OX=3702 GN=RS2Z32 PE=1 SV=1	3.9e-19
Hum_PKN2	Serine/threonine-protein kinase N2 OS=Homo sapiens OX=9606 GN=PKN2 PE=1 SV=1	0
Hum_PRPF4B	Serine/threonine-protein kinase PRP4 homolog OS=Homo sapiens OX=9606 GN=PRPF4B PE=1 SV=3	0
Hum_TLK1	Serine/threonine-protein kinase tousled-like 1 OS=Homo sapiens OX=9606 GN=TLK1 PE=1 SV=2	0
Hum_PPP2R3C	Serine/threonine-protein phosphatase 2A regulatory subunit B'' subunit gamma OS=Homo sapiens OX=9606 GN=PPP2R3C PE=1 SV=1	2.4e-231
Hum_SCOC	Short coiled-coil protein OS=Mus musculus OX=10090 GN=Scoc PE=1 SV=1	5.2e-49
Hum_SRP19	Signal recognition particle 19 kDa protein OS=Homo sapiens OX=9606 GN=SRP19 PE=1 SV=3	3.8e-53
Hum_SRP9	Signal recognition particle 9 kDa protein OS=Homo sapiens OX=9606 GN=SRP9 PE=1 SV=2	3.9e-43
Hum_SRPRA	Signal recognition particle receptor subunit alpha OS=Homo sapiens OX=9606 GN=SRPRA PE=1 SV=2	2.8e-295
Hum_SRP72	Signal recognition particle subunit SRP72 OS=Homo sapiens OX=9606 GN=SRP72 PE=1 SV=3	1.5e-307
Hum_LOC107986084	Sjoegren syndrome nuclear autoantigen 1 homolog OS=Mus musculus OX=10090 GN=Ssna1 PE=1 SV=1	1.9e-17
Hum_SRGAP2C	SLIT-ROBO Rho GTPase-activating protein 2C OS=Homo sapiens OX=9606 GN=SRGAP2C PE=1 SV=1	7.8e-255
Mon_EDQ88143	Slowpoke-binding protein OS=Drosophila melanogaster OX=7227 GN=Slob PE=1 SV=2	8.4e-25
Hum_SMIM20	Small integral membrane protein 20 OS=Homo sapiens OX=9606 GN=SMIM20 PE=1 SV=3	6.4e-33
Hum_SNRPN	Small nuclear ribonucleoprotein-associated protein N OS=Bos taurus OX=9913 GN=SNRPN PE=2 SV=1	1.3e-80
Hum_SNAPC3	snRNA-activating protein complex subunit 3 OS=Homo sapiens OX=9606 GN=SNAPC3 PE=1 SV=1	2.7e-251
Nve__Nemve1_204678_fgenesh1_pgscaffold_53000017	Sodium-coupled neutral amino acid transporter 5 OS=Rattus norvegicus OX=10116 GN=Slc38a5 PE=1 SV=1	1.9e-25
Hum_SLC22A18	Solute carrier family 22 member 18 OS=Homo sapiens OX=9606 GN=SLC22A18 PE=1 SV=3	5.8e-227
Hum_SLC25A33	Solute carrier family 25 member 33 OS=Homo sapiens OX=9606 GN=SLC25A33 PE=1 SV=1	1.2e-180
Hum_SLC35E2B	Solute carrier family 35 member E2 OS=Homo sapiens OX=9606 GN=SLC35E2 PE=2 SV=1	6.1e-132
Hum_SLC35E3	Solute carrier family 35 member E3 OS=Homo sapiens OX=9606 GN=SLC35E3 PE=2 SV=1	6.4e-176
Hum_SLC41A1	Solute carrier family 41 member 1 OS=Homo sapiens OX=9606 GN=SLC41A1 PE=2 SV=2	1.5e-291
Hum_SNX14	Sorting nexin-14 OS=Homo sapiens OX=9606 GN=SNX14 PE=1 SV=3	0
Hum_SPAST	Spastin OS=Homo sapiens OX=9606 GN=SPAST PE=1 SV=1	6.7e-286
Hum_SPEF2	Sperm flagellar protein 2 OS=Homo sapiens OX=9606 GN=SPEF2 PE=2 SV=2	0
Hum_SPAG16	Sperm-associated antigen 16 protein OS=Homo sapiens OX=9606 GN=SPAG16 PE=2 SV=2	6.3e-231
Hum_SF3B4	Splicing factor 3B subunit 4 OS=Homo sapiens OX=9606 GN=SF3B4 PE=1 SV=1	4.1e-133
Hum_SF3B5	Splicing factor 3B subunit 5 OS=Bos taurus OX=9913 GN=SF3B5 PE=3 SV=1	1.5e-47
Hum_RBM17	Splicing factor 45 OS=Homo sapiens OX=9606 GN=RBM17 PE=1 SV=1	2.7e-163
Hum_SPRYD7	SPRY domain-containing protein 7 OS=Homo sapiens OX=9606 GN=SPRYD7 PE=1 SV=2	8.1e-87
Hum_SART3	Squamous cell carcinoma antigen recognized by T-cells 3 OS=Homo sapiens OX=9606 GN=SART3 PE=1 SV=1	0
Hum_SRPK1	SRSF protein kinase 1 OS=Homo sapiens OX=9606 GN=SRPK1 PE=1 SV=2	0
Hum_STRADB	STE20-related kinase adapter protein beta OS=Homo sapiens OX=9606 GN=STRADB PE=1 SV=1	1.3e-245
Hum_SAMD15	Sterile alpha motif domain-containing protein 15 OS=Homo sapiens OX=9606 GN=SAMD15 PE=2 SV=1	1.6e-240
Hum_TMEM110-MUSTN1	Store-operated calcium entry regulator STIMATE OS=Homo sapiens OX=9606 GN=STIMATE PE=1 SV=1	1.4e-161
Hum_SERP1	Stress-associated endoplasmic reticulum protein 1 OS=Bos taurus OX=9913 GN=SERP1 PE=3 SV=1	2.5e-29
Hum_STRN	Striatin OS=Homo sapiens OX=9606 GN=STRN PE=1 SV=4	0
Hum_SDHB	Succinate dehydrogenase	1.1e-163
Hum_SDHD	Succinate dehydrogenase	3.9e-89
Hum_SDHAF4	Succinate dehydrogenase assembly factor 4, mitochondrial OS=Homo sapiens OX=9606 GN=SDHAF4 PE=3 SV=1	3.2e-58
Hum_SDHC	Succinate dehydrogenase cytochrome b560 subunit, mitochondrial OS=Homo sapiens OX=9606 GN=SDHC PE=1 SV=1	2.6e-42
Hum_SUOX	Sulfite oxidase, mitochondrial OS=Homo sapiens OX=9606 GN=SUOX PE=1 SV=2	0
Hum_SAE1	SUMO-activating enzyme subunit 1 OS=Homo sapiens OX=9606 GN=SAE1 PE=1 SV=1	7e-169
Hum_ST7L	Suppressor of tumorigenicity 7 protein-like OS=Homo sapiens OX=9606 GN=ST7L PE=2 SV=1	0
Hum_SYNGR3	Synaptogyrin-3 OS=Homo sapiens OX=9606 GN=SYNGR3 PE=1 SV=2	6.2e-128
Nve__Nemve1_241115_estExt_fgenesh1_pgC_400016	Synergin gamma OS=Homo sapiens OX=9606 GN=SYNRG PE=1 SV=2	4.4e-14
Mon_EDQ92189	Synphilin-1 OS=Homo sapiens OX=9606 GN=SNCAIP PE=1 SV=2	3e-05
Hum_TAGAP	T-cell activation Rho GTPase-activating protein OS=Homo sapiens OX=9606 GN=TAGAP PE=1 SV=1	0
Hum_CCT5	T-complex protein 1 subunit epsilon OS=Homo sapiens OX=9606 GN=CCT5 PE=1 SV=1	3.3e-286
Hum_TOE1	Target of EGR1 protein 1 OS=Homo sapiens OX=9606 GN=TOE1 PE=1 SV=1	2.3e-287
Hum_TBC1D13	TBC1 domain family member 13 OS=Homo sapiens OX=9606 GN=TBC1D13 PE=1 SV=3	7.8e-235
Hum_TBC1D22B	TBC1 domain family member 22B OS=Homo sapiens OX=9606 GN=TBC1D22B PE=1 SV=3	2.4e-297
Sal_EGD78514	TBC1 domain family member 2A OS=Ailuropoda melanoleuca OX=9646 GN=TBC1D2 PE=3 SV=1	4.3e-10
Hum_TERB2	Telomere repeats-binding bouquet formation protein 2 OS=Homo sapiens OX=9606 GN=TERB2 PE=2 SV=1	4.3e-126
Hum_TNS1	Tensin-1 OS=Homo sapiens OX=9606 GN=TNS1 PE=1 SV=2	0
Hum_TSPAN13	Tetraspanin-13 OS=Homo sapiens OX=9606 GN=TSPAN13 PE=2 SV=1	1.7e-100
Hum_TTC14	Tetratricopeptide repeat protein 14 OS=Homo sapiens OX=9606 GN=TTC14 PE=1 SV=1	1.8e-268
Hum_TTC25	Tetratricopeptide repeat protein 25 OS=Homo sapiens OX=9606 GN=TTC25 PE=1 SV=2	0
Hum_TTC30B	Tetratricopeptide repeat protein 30B OS=Homo sapiens OX=9606 GN=TTC30B PE=1 SV=2	0
Hum_TTC5	Tetratricopeptide repeat protein 5 OS=Homo sapiens OX=9606 GN=TTC5 PE=1 SV=2	3.8e-251
Hum_TPMT	Thiopurine S-methyltransferase OS=Homo sapiens OX=9606 GN=TPMT PE=1 SV=1	5.8e-134
Hum_THNSL2	Threonine synthase-like 2 OS=Homo sapiens OX=9606 GN=THNSL2 PE=2 SV=3	1.4e-283
Hum_TMSB10	Thymosin beta-10 OS=Equus caballus OX=9796 GN=TMSB10 PE=1 SV=2	1.4e-15
Hum_TM2D1	TM2 domain-containing protein 1 OS=Homo sapiens OX=9606 GN=TM2D1 PE=1 SV=1	1.6e-119
Hum_TRIAP1	TP53-regulated inhibitor of apoptosis 1 OS=Homo sapiens OX=9606 GN=TRIAP1 PE=1 SV=1	4.4e-22
Hum_TRAPPC11	Trafficking protein particle complex subunit 11 OS=Homo sapiens OX=9606 GN=TRAPPC11 PE=1 SV=2	0
Hum_TRAPPC6B	Trafficking protein particle complex subunit 6B OS=Bos taurus OX=9913 GN=TRAPPC6B PE=2 SV=1	1.5e-65
Hum_ENY2	Transcription and mRNA export factor ENY2 OS=Bos taurus OX=9913 GN=ENY2 PE=3 SV=1	1.1e-33
Hum_SUPT4H1	Transcription elongation factor SPT4-A OS=Mus musculus OX=10090 GN=Supt4h1a PE=2 SV=1	4.2e-64
Hum_GTF2A2	Transcription initiation factor IIA subunit 2 OS=Homo sapiens OX=9606 GN=GTF2A2 PE=1 SV=1	7.4e-55
Hum_GTF2B	Transcription initiation factor IIB OS=Homo sapiens OX=9606 GN=GTF2B PE=1 SV=1	1.4e-178
Hum_TAF11	Transcription initiation factor TFIID subunit 11 OS=Homo sapiens OX=9606 GN=TAF11 PE=1 SV=1	4.6e-101
Hum_TAF13	Transcription initiation factor TFIID subunit 13 OS=Bos taurus OX=9913 GN=TAF13 PE=2 SV=1	1.5e-64
Hum_SUPT3H	Transcription initiation protein SPT3 homolog OS=Homo sapiens OX=9606 GN=SUPT3H PE=1 SV=3	7.7e-153
Hum_TADA3	Transcriptional adapter 3 OS=Bos taurus OX=9913 GN=TADA3 PE=2 SV=1	1.1e-229
Hum_EIF2B3	Translation initiation factor eIF-2B subunit gamma OS=Homo sapiens OX=9606 GN=EIF2B3 PE=1 SV=1	4.9e-209
Hum_TPT1	Translationally-controlled tumor protein OS=Homo sapiens OX=9606 GN=TPT1 PE=1 SV=1	5.2e-95
Hum_TSN	Translin OS=Homo sapiens OX=9606 GN=TSN PE=1 SV=1	7.1e-124
Hum_SSR3	Translocon-associated protein subunit gamma OS=Homo sapiens OX=9606 GN=SSR3 PE=1 SV=1	1.2e-92
Hum_TMED9	Transmembrane emp24 domain-containing protein 9 OS=Homo sapiens OX=9606 GN=TMED9 PE=1 SV=2	2.1e-123
Hum_TMEM135	Transmembrane protein 135 OS=Homo sapiens OX=9606 GN=TMEM135 PE=2 SV=2	1.9e-269
Hum_TMEM161B	Transmembrane protein 161B OS=Homo sapiens OX=9606 GN=TMEM161B PE=2 SV=1	3e-242
Hum_TMEM186	Transmembrane protein 186 OS=Homo sapiens OX=9606 GN=TMEM186 PE=2 SV=1	1.9e-123
Hum_TMEM229A	Transmembrane protein 229A OS=Homo sapiens OX=9606 GN=TMEM229A PE=2 SV=2	2.7e-184
Hum_TMEM230	Transmembrane protein 230 OS=Homo sapiens OX=9606 GN=TMEM230 PE=1 SV=1	5.5e-33
Hum_TMEM234	Transmembrane protein 234 OS=Homo sapiens OX=9606 GN=TMEM234 PE=1 SV=1	8.3e-64
Hum_TMEM33	Transmembrane protein 33 OS=Homo sapiens OX=9606 GN=TMEM33 PE=1 SV=2	1.1e-133
Hum_TMEM53	Transmembrane protein 53 OS=Homo sapiens OX=9606 GN=TMEM53 PE=2 SV=1	2.9e-131
Hum_TMEM62	Transmembrane protein 62 OS=Homo sapiens OX=9606 GN=TMEM62 PE=1 SV=1	0
Hum_METTL1	tRNA (guanine-N(7)-)-methyltransferase OS=Homo sapiens OX=9606 GN=METTL1 PE=1 SV=1	1.6e-162
Hum_ADAT2	tRNA-specific adenosine deaminase 2 OS=Homo sapiens OX=9606 GN=ADAT2 PE=1 SV=1	1.5e-106
Hum_TSEN34	tRNA-splicing endonuclease subunit Sen34 OS=Homo sapiens OX=9606 GN=TSEN34 PE=1 SV=1	4e-133
Hum_TSEN54	tRNA-splicing endonuclease subunit Sen54 OS=Homo sapiens OX=9606 GN=TSEN54 PE=1 SV=3	4.2e-305
Nve__Nemve1_194572_estExt_GenewiseH_1C_3840029	TRPL translocation defect protein 14 OS=Drosophila melanogaster OX=7227 GN=Ttd14 PE=1 SV=1	4.4e-126
Hum_WARS2	Tryptophan--tRNA ligase, mitochondrial OS=Homo sapiens OX=9606 GN=WARS2 PE=1 SV=1	2.7e-138
Hum_ARPC4-TTLL3	Tubulin monoglycylase TTLL3 OS=Homo sapiens OX=9606 GN=TTLL3 PE=1 SV=2	3.8e-260
Hum_TDRD3	Tudor domain-containing protein 3 OS=Bos taurus OX=9913 GN=TDRD3 PE=2 SV=1	0
Hum_MPHOSPH10	U3 small nucleolar ribonucleoprotein protein MPP10 OS=Homo sapiens OX=9606 GN=MPHOSPH10 PE=1 SV=2	1.4e-281
Hum_LSM1	U6 snRNA-associated Sm-like protein LSm1 OS=Homo sapiens OX=9606 GN=LSM1 PE=1 SV=1	1.6e-51
Hum_LSM3	U6 snRNA-associated Sm-like protein LSm3 OS=Bos taurus OX=9913 GN=LSM3 PE=3 SV=3	3.6e-51
Hum_LSM10	U7 snRNA-associated Sm-like protein LSm10 OS=Homo sapiens OX=9606 GN=LSM10 PE=1 SV=1	5.6e-67
Hum_LSM11	U7 snRNA-associated Sm-like protein LSm11 OS=Homo sapiens OX=9606 GN=LSM11 PE=1 SV=2	8.2e-159
Hum_UBALD1	UBA-like domain-containing protein 1 OS=Homo sapiens OX=9606 GN=UBALD1 PE=2 SV=1	7.7e-34
Hum_UQCC2	Ubiquinol-cytochrome-c reductase complex assembly factor 2 OS=Homo sapiens OX=9606 GN=UQCC2 PE=1 SV=1	2.3e-68
Hum_USP28	Ubiquitin carboxyl-terminal hydrolase 28 OS=Homo sapiens OX=9606 GN=USP28 PE=1 SV=1	0
Hum_CYLD	Ubiquitin carboxyl-terminal hydrolase CYLD OS=Homo sapiens OX=9606 GN=CYLD PE=1 SV=1	0
Hum_UBE2H	Ubiquitin-conjugating enzyme E2 H OS=Bos taurus OX=9913 GN=UBE2H PE=2 SV=1	2.6e-58
Hum_UBE2N	Ubiquitin-conjugating enzyme E2 N OS=Bos taurus OX=9913 GN=UBE2N PE=2 SV=1	6.2e-84
Hum_ATG12	Ubiquitin-like protein ATG12 OS=Homo sapiens OX=9606 GN=ATG12 PE=1 SV=1	2.4e-74
Hum_ATG10	Ubiquitin-like-conjugating enzyme ATG10 OS=Homo sapiens OX=9606 GN=ATG10 PE=1 SV=1	3.1e-132
Hum_UBE2L6	Ubiquitin/ISG15-conjugating enzyme E2 L6 OS=Homo sapiens OX=9606 GN=UBE2L6 PE=1 SV=4	6.1e-87
Hum_ALG14	UDP-N-acetylglucosamine transferase subunit ALG14 homolog OS=Homo sapiens OX=9606 GN=ALG14 PE=1 SV=1	7.9e-117
Nve__Nemve1_236651_estExt_fgenesh1_kgC_340002	UGMIN subunit 2 OS=Arabidopsis thaliana OX=3702 GN=AUG2 PE=1 SV=2	3.1e-07
Mon_EDQ85421	Uncharacterized glycosidase Rv0584 OS=Mycobacterium tuberculosis (strain ATCC 25618 / H37Rv) OX=83332 GN=Rv0584 PE=3 SV=1	1.4e-40
Sal_EGD83005	Uncharacterized protein AF_1281 OS=Archaeoglobus fulgidus (strain ATCC 49558 / VC-16 / DSM 4304 / JCM 9628 / NBRC 100126) OX=224325 GN=AF_1281 PE=3 SV=1	1.8e-34
Hum_C12orf73	Uncharacterized protein C12orf73 OS=Homo sapiens OX=9606 GN=C12orf73 PE=3 SV=2	3.1e-33
Hum_C15orf41	Uncharacterized protein C15orf41 OS=Homo sapiens OX=9606 GN=C15orf41 PE=1 SV=2	5.7e-163
Hum_C1orf112	Uncharacterized protein C1orf112 OS=Homo sapiens OX=9606 GN=C1orf112 PE=1 SV=1	0
Mle_ML159716a	Uncharacterized protein C20orf85 homolog OS=Mus musculus OX=10090 PE=2 SV=2	1e-07
Mle_ML049014a	Uncharacterized protein C594.04c OS=Schizosaccharomyces pombe (strain 972 / ATCC 24843) OX=284812 GN=SPCC594.04c PE=3 SV=2	9.4e-32
Mle_ML020027a	Uncharacterized RNA-binding protein C365.04c OS=Schizosaccharomyces pombe (strain 972 / ATCC 24843) OX=284812 GN=SPBC365.04c PE=4 SV=1	1.8e-09
Mon_EDQ89348	Unconventional myosin-VIIa OS=Mus musculus OX=10090 GN=Myo7a PE=1 SV=2	6.5e-85
Hum_C8orf33	UPF0488 protein C8orf33 OS=Homo sapiens OX=9606 GN=C8orf33 PE=1 SV=1	8.7e-122
Hum_C1orf123	UPF0587 protein C1orf123 OS=Homo sapiens OX=9606 GN=C1orf123 PE=1 SV=1	6.7e-59
Hum_C9orf116	UPF0691 protein C9orf116 OS=Homo sapiens OX=9606 GN=C9orf116 PE=1 SV=1	2.3e-77
Nve__Nemve1_175574_estExt_gwpC_4180019	Uricase OS=Macaca fascicularis OX=9541 GN=UOX PE=3 SV=3	9.3e-84
Hum_UCK2	Uridine-cytidine kinase 2 OS=Homo sapiens OX=9606 GN=UCK2 PE=1 SV=1	3.7e-145
Hum_USP6NL	USP6 N-terminal-like protein OS=Homo sapiens OX=9606 GN=USP6NL PE=1 SV=3	0
Hum_ATP6V1F	V-type proton ATPase subunit F OS=Homo sapiens OX=9606 GN=ATP6V1F PE=1 SV=2	9.7e-58
Hum_VPS11	Vacuolar protein sorting-associated protein 11 homolog OS=Homo sapiens OX=9606 GN=VPS11 PE=1 SV=1	0
Hum_VPS18	Vacuolar protein sorting-associated protein 18 homolog OS=Homo sapiens OX=9606 GN=VPS18 PE=1 SV=2	0
Hum_VASN	Vasorin OS=Homo sapiens OX=9606 GN=VASN PE=1 SV=1	1.2e-304
Mon_EDQ87662	Very-long-chain 3-oxoacyl-CoA reductase OS=Anas platyrhynchos OX=8839 GN=HSD17B12 PE=2 SV=1	1.8e-16
Hum_SFT2D3	Vesicle transport protein SFT2C OS=Homo sapiens OX=9606 GN=SFT2D3 PE=2 SV=1	1.8e-108
Hum_PROS1	Vitamin K-dependent protein S OS=Homo sapiens OX=9606 GN=PROS1 PE=1 SV=1	0
Hum_CACNB4	Voltage-dependent L-type calcium channel subunit beta-4 OS=Homo sapiens OX=9606 GN=CACNB4 PE=1 SV=2	3.6e-228
Hum_WBP2	W domain-binding protein 2 OS=Homo sapiens OX=9606 GN=WBP2 PE=1 SV=1	3e-71
Hum_WDTC1	WD and tetratricopeptide repeats protein 1 OS=Homo sapiens OX=9606 GN=WDTC1 PE=1 SV=2	0
Hum_WDR18	WD repeat-containing protein 18 OS=Homo sapiens OX=9606 GN=WDR18 PE=1 SV=2	1.4e-256
Hum_WDR31	WD repeat-containing protein 31 OS=Homo sapiens OX=9606 GN=WDR31 PE=2 SV=1	2.8e-191
Hum_RPGRIP1	X-linked retinitis pigmentosa GTPase regulator-interacting protein 1 OS=Homo sapiens OX=9606 GN=RPGRIP1 PE=1 SV=2	0
Hum_XPNPEP3	Xaa-Pro aminopeptidase 3 OS=Homo sapiens OX=9606 GN=XPNPEP3 PE=1 SV=1	1.7e-303
Hum_ZNHIT1	Zinc finger HIT domain-containing protein 1 OS=Bos taurus OX=9913 GN=ZNHIT1 PE=2 SV=1	1.4e-86
Hum_ZNHIT3	Zinc finger HIT domain-containing protein 3 OS=Homo sapiens OX=9606 GN=ZNHIT3 PE=1 SV=2	2.4e-48
Hum_ZMAT2	Zinc finger matrin-type protein 2 OS=Homo sapiens OX=9606 GN=ZMAT2 PE=1 SV=1	2.1e-79
Hum_ZNF639	Zinc finger protein 639 OS=Homo sapiens OX=9606 GN=ZNF639 PE=1 SV=1	1.3e-279
Hum_ZSWIM7	Zinc finger SWIM domain-containing protein 7 OS=Homo sapiens OX=9606 GN=ZSWIM7 PE=1 SV=1	1.5e-68
Hum_ELAC2	Zinc phosphodiesterase ELAC protein 2 OS=Homo sapiens OX=9606 GN=ELAC2 PE=1 SV=2	0
Hum_SLC30A6	Zinc transporter 6 OS=Homo sapiens OX=9606 GN=SLC30A6 PE=1 SV=2	1e-260
Mon_EDQ84027
Nve__Nemve1_53782_gw601771
Mle_ML06719a
Sal_EGD77895
Mon_EDQ84470
Mon_EDQ91376
Mle_ML01507a
Mle_ML008027a
Mle_ML01551a
Mon_EDQ92701
Mon_EDQ90348
Mon_EDQ87171
Mon_EDQ84749
Mon_EDQ86014
Mle_ML17404a
Mon_EDQ90932
Sal_EGD79406
Sci_scpid54960
Twi_Twilhelma_g23112_t1
Sal_EGD76420
Twi_Twilhelma_g9476_t1
Twi_Twilhelma_g14289_t1

## Sheet: Sheet1
Gene abbreviation
Hum	PHPT1
Hum	DPH1
Mon	EDQ92405
Hum	PSMD10
Hum	PSMD3
Hum	PSMD8
Hum	MRPS15
Hum	MRPS16
Hum	MRPS17
Hum	MRPS34
Hum	MRPS35
Hum	HSD17B10
Hum	HIBADH
Hum	MRPL21
Hum	MRPL27
Hum	MRPL30
Hum	MRPL32
Hum	MRPL35
Hum	MRPL47
Hum	MRPL52
Hum	ABAT
Hum	RPS13
Hum	RPS17
Hum	RPS19
Hum	RPS26
Hum	RPS27
Hum	RPS28
Hum	RPS29
Hum	RPS7
Hum	PGD
Hum	RPL29
Hum	PTS
Hum	RPL12
Hum	RPL18A
Hum	RPL23A
Hum	RPL27A
Hum	RPL32
Hum	RPL36AL
Hum	RPL37
Hum	RPL8
Hum	SUB1
Hum	ABT1
Hum	NADK
Hum	SIRT1
Hum	NECAP2
Hum	AK6
Hum	AKIRIN1
Sal	EGD82542
Mon	EDQ90902
Hum	METTL11B
Hum	AAGAB
Hum	ALDH7A1
Hum	ALKBH4
Hum	ALKBH6
Hum	NAGLU
Nve		Nemve1	235548	estExt	fgenesh1	pmC	1700003
Hum	ANKDD1B
Hum	ANKFN1
Hum	ANKMY2
Hum	ANKRD39
Sal	EGD81064
Hum	AP2S1
Hum	AAK1
Hum	ARMC7
Hum	ATXN10
Hum	ATXN7L2
Hum	ATXN7L3B
Hum	ATP5F1
Hum	ATP5L
Hum	ATP5O
Hum	SUPV3L1
Hum	MAU2
Hum	ATG101
Hum	ATG2A
Hum	NAIP
Hum	BBS1
Hum	BBS4
Hum	BBOF1
Sci	scpid60074
Hum	BBIP1
Hum	BLOC1S1
Hum	BLOC1S2
Hum	BLOC1S4
Hum	FHIT
Hum	CHP1
Hum	CAMSAP2
Hum	CNOT8
Hum	CDC42SE1
Hum	CISD2
Hum	PGS1
Twi	Twilhelma	g24798	t1
Hum	ZW10
Hum	CEP290
Mle	ML351730a
Mle	ML00804a
Hum	CFAP100
Hum	CATIP
Hum	CLTB
Hum	CPSF3
Hum	CLUAP1
Hum	CCHCR1
Hum	CC2D2A
Hum	CCDC25
Hum	CCDC96
Mon	EDQ84742
Hum	COMMD8
Hum	NDUFAF1
Hum	COG2
Hum	COG6
Hum	COG7
Hum	HSD11B1
Hum	CMC2
Hum	CMC1
Hum	CREBZF
Sal	EGD81368
Hum	CRNKL1
Hum	DMTF1
Hum	CKS1B
Hum	CCNH
Hum	CCNI
Hum	CSTA
Hum	CSRP1
Sci	scpid11422
Hum	CDPF1
Hum	UQCRB
Hum	UQCRQ
Hum	UQCR10
Hum	COA6
Hum	COX17
Hum	COX4I1
Hum	COX5A
Mon	EDQ90771
Hum	DCAF15
Hum	DCAF7
Hum	DENND3
Hum	DENND4B
Hum	DCTD
Hum	TFB1M
Hum	ERCC6
Hum	POLB
Mon	EDQ91825
Hum	POLE4
Hum	POLG2
Hum	XPA
Hum	XRCC1
Hum	GINS4
Hum	ZNRD1
Hum	TWISTNB
Hum	POLR2L
Hum	DNAJC24
Hum	DNAJC9
Hum	DPM2
Hum	DZANK1
Hum	CLK2
Hum	TTK
Hum	DCTN1
Hum	DCTN3
Hum	DCTN4
Hum	DCTN6
Hum	DNAAF3
Hum	DNAAF5
Hum	DYNLL1
Hum	KIAA0319L
Hum	MGRN1
Hum	RNF170
Hum	TOPORS
Hum	RMND5A
Hum	EEA1
Hum	EEF1AKMT1
Hum	LAGE3
Hum	TPRKB
Hum	ETFB
Hum	ELMOD2
Hum	ECH1
Hum	SLC48A1
Hum	SH3GL2
Hum	LNPK
Hum	YBEY
Hum	EPC2
Hum	EMC9
Hum	ERLIN2
Hum	HPS5
Hum	OVCA2
Hum	EIF1B
Hum	EIF2S3
Hum	EIF3G
Hum	EIF3J
Hum	EXOC6B
Hum	EXOSC1
Hum	EXOSC2
Hum	EXOSC3
Hum	XPO6
Sci	scpid51650
Hum	FAF2
Hum	FADS1
Hum	FRMD8
Hum	FECH
Sal	EGD79374
Hum	FBLN7
Hum	FLCN
Hum	SUMF1
Hum	FXR1
Hum	FAHD2A
Hum	FUNDC1
Hum	NPRL3
Hum	PGGT1B
Hum	RABGGTA
Hum	EOGT
Hum	GMFB
Hum	GID8
Hum	PRKCSH
Hum	GLRX2
Hum	GSS
Hum	GMPS
Hum	TVP23A
Hum	BLZF1
Hum	GIMD1
Hum	GAPVD1
Hum	GNG12
Hum	HAT1
Hum	HDAC11
Hum	PGM3
Hum	MEAF6
Hum	HSPBAP1
Hum	IER3IP1
Hum	PLD5
Hum	PPA1
Hum	INPP1
Hum	IFT52
Hum	ISCA1
Hum	IDI2
Hum	AHI1
Hum	KANSL2
Mon	EDQ89841
Hum	KRTCAP2
Hum	CRYM
Hum	SPC25
Mon	EDQ85088
Hum	DBR1
Hum	ZFYVE28
Hum	LRCH3
Hum	LRRC1
Hum	LRRC7
Hum	ELP4
Hum	ACP1
Hum	LYRM4
Hum	MDH2
Hum	MCTS1
Hum	SNRPD2
Hum	MED10
Hum	MED18
Hum	MED20
Hum	MMGT1
Hum	PKMYT1
Hum	MTRR
Hum	MRI1
Hum	METTL13
Hum	METTL9
Hum	DNAJC19
Hum	TIMM17A
Hum	TIMM29
Hum	TIMM50
Hum	TIMM8B
Hum	MAP3K6
Hum	MAPKBP1
Hum	BUB3
Hum	BUB1
Hum	MZT1
Hum	NIFK
Hum	ABHD2
Hum	MORN1
Hum	MORN3
Hum	MOSPD3
Hum	MRNIP
Hum	ZFP36L2
Hum	RAE1
Hum	TRMT112
Mon	EDQ89644
Sci	scpid39881
Hum	GALNS
Hum	NAGPA
Hum	NAA11
Hum	NAA50
Hum	NAA60
Hum	KMT5A
Hum	MCM7
Hum	POLR2D
Hum	POLR3D
Mle	ML034642a
Hum	NDUFS5
Hum	NDUFB3
Hum	NDUFB2
Hum	NDUFA7
Hum	NDUFA6
Hum	NDUFA5
Hum	NDUFA1
Hum	NDUFAF6
Hum	ANAPC4
Hum	NPHP1
Mon	EDQ92105
Hum	SNRK
Hum	NIN
Hum	GLE1
Hum	NDC1
Hum	NUP43
Hum	NME3
Hum	NAP1L4
Hum	NUDCD1
Hum	OLA1
Hum	ORC6
Nve		Nemve1	219460	fgenesh1	pgscaffold	413000001
Mon	EDQ85453
Hum	ZDHHC18
Hum	CDC73
Hum	PCNX2
Hum	FKBP8
Hum	PLIN2
Hum	DECR2
Hum	TYSND1
Hum	PEX5L
Hum	PHF5A
Hum	PIGC
Hum	PIGP
Hum	PIK3R5
Hum	PMVK
Hum	PIGM
Hum	PIH1D2
Hum	PINX1
Hum	PITHD1
Hum	PLS1
Hum	PLEKHF2
Hum	PUF60
Hum	PCGF1
Mon	EDQ89542
Hum	SRD5A3
Hum	SIVA1
Mon	EDQ85204
Hum	PQLC1
Hum	APLF
Hum	APTX
Mon	EDQ87047
Hum	PFDN2
Hum	PFDN5
Hum	RABAC1
Hum	PCYOX1
Hum	PRKRIP1
Hum	CIAO1
Mle	ML14762a
Hum	ERG28
Hum	AMDHD1
Hum	LARS2
Mle	ML210019a
Mon	EDQ90666
Hum	PFN4
Hum	PDCD6IP
Hum	PSMA1
Hum	PSMA5
Hum	PSMB4
Hum	PSMB8
Hum	ANGEL2
Hum	PRMT7
Hum	ARV1
Hum	WDR83OS
Hum	BTG2
Hum	C21orf2
Hum	C8orf37
Hum	CHURC1
Hum	DPY30
Hum	FAM136A
Hum	FAM183A
Hum	FAM210B
Hum	FAM69A
Hum	FAM72B
Hum	NSMAF
Mon	EDQ91169
Hum	FLII
Hum	FRYL
Sal	EGD80082
Nve		Nemve1	248060	estExt	fgenesh1	pgC	4090004
Hum	TMEM167B
Hum	KRI1
Hum	KTI12
Hum	LSM12
Hum	MSTO1
Hum	C17orf75
Hum	FAM114A1
Hum	PATL1
Hum	RER1
Hum	FAM206A
Hum	THEM6
Hum	UNC50
Hum	RP2
Hum	YIPF6
Hum	ZFYVE27
Hum	LIPT2
Hum	IBA57
Hum	SVOPL
Hum	PYGO2
Hum	IQCE
Hum	CHML
Hum	RABL2A
Hum	RABGEF1
Hum	RSPH14
Hum	LAMTOR2
Hum	LAMTOR3
Mon	EDQ87105
Hum	RAB23
Mle	ML064947a
Hum	RALGPS2
Hum	ROMO1
Mon	EDQ90184
Hum	RPA1
Hum	PSEN2
Hum	RCOR3
Hum	RTN4IP1
Hum	ARHGAP17
Hum	ARHGAP29
Nve		Nemve1	219039	fgenesh1	pgscaffold	382000006
Hum	ARHGEF16
Hum	RHOC
Hum	RNASEH2B
Hum	RNASEH2C
Hum	RNASEK
Hum	RPP25L
Hum	RPP30
Hum	RNASET2
Hum	PRPS1L1
Hum	MRPL57
Hum	RRP7A
Hum	RRS1
Hum	RIMBP2
Hum	RNF10
Hum	GCC2
Hum	RBFOX1
Hum	PRR3
Hum	ZBTB8OS
Hum	RTFDC1
Hum	C16orf58
Hum	RWDD2A
Hum	ESD
Hum	SAYSD1
Hum	SELENOF
Hum	SENP2
Hum	SENP8
Mon	EDQ91929
Nve		Nemve1	196990	fgenesh1	pgscaffold	4000070
Hum	PKN2
Hum	PRPF4B
Hum	TLK1
Hum	PPP2R3C
Hum	SCOC
Hum	SRP19
Hum	SRP9
Hum	SRPRA
Hum	SRP72
Hum	LOC107986084
Hum	SRGAP2C
Mon	EDQ88143
Hum	SMIM20
Hum	SNRPN
Hum	SNAPC3
Nve		Nemve1	204678	fgenesh1	pgscaffold	53000017
Hum	SLC22A18
Hum	SLC25A33
Hum	SLC35E2B
Hum	SLC35E3
Hum	SLC41A1
Hum	SNX14
Hum	SPAST
Hum	SPEF2
Hum	SPAG16
Hum	SF3B4
Hum	SF3B5
Hum	RBM17
Hum	SPRYD7
Hum	SART3
Hum	SRPK1
Hum	STRADB
Hum	SAMD15
Hum	TMEM110-MUSTN1
Hum	SERP1
Hum	STRN
Hum	SDHB
Hum	SDHD
Hum	SDHAF4
Hum	SDHC
Hum	SUOX
Hum	SAE1
Hum	ST7L
Hum	SYNGR3
Nve		Nemve1	241115	estExt	fgenesh1	pgC	400016
Mon	EDQ92189
Hum	TAGAP
Hum	CCT5
Hum	TOE1
Hum	TBC1D13
Hum	TBC1D22B
Sal	EGD78514
Hum	TERB2
Hum	TNS1
Hum	TSPAN13
Hum	TTC14
Hum	TTC25
Hum	TTC30B
Hum	TTC5
Hum	TPMT
Hum	THNSL2
Hum	TMSB10
Hum	TM2D1
Hum	TRIAP1
Hum	TRAPPC11
Hum	TRAPPC6B
Hum	ENY2
Hum	SUPT4H1
Hum	GTF2A2
Hum	GTF2B
Hum	TAF11
Hum	TAF13
Hum	SUPT3H
Hum	TADA3
Hum	EIF2B3
Hum	TPT1
Hum	TSN
Hum	SSR3
Hum	TMED9
Hum	TMEM135
Hum	TMEM161B
Hum	TMEM186
Hum	TMEM229A
Hum	TMEM230
Hum	TMEM234
Hum	TMEM33
Hum	TMEM53
Hum	TMEM62
Hum	METTL1
Hum	ADAT2
Hum	TSEN34
Hum	TSEN54
Nve		Nemve1	194572	estExt	GenewiseH	1C	3840029
Hum	WARS2
Hum	ARPC4-TTLL3
Hum	TDRD3
Hum	MPHOSPH10
Hum	LSM1
Hum	LSM3
Hum	LSM10
Hum	LSM11
Hum	UBALD1
Hum	UQCC2
Hum	USP28
Hum	CYLD
Hum	UBE2H
Hum	UBE2N
Hum	ATG12
Hum	ATG10
Hum	UBE2L6
Hum	ALG14
Nve		Nemve1	236651	estExt	fgenesh1	kgC	340002
Mon	EDQ85421
Sal	EGD83005
Hum	C12orf73
Hum	C15orf41
Hum	C1orf112
Mle	ML159716a
Mle	ML049014a
Mle	ML020027a
Mon	EDQ89348
Hum	C8orf33
Hum	C1orf123
Hum	C9orf116
Nve		Nemve1	175574	estExt	gwpC	4180019
Hum	UCK2
Hum	USP6NL
Hum	ATP6V1F
Hum	VPS11
Hum	VPS18
Hum	VASN
Mon	EDQ87662
Hum	SFT2D3
Hum	PROS1
Hum	CACNB4
Hum	WBP2
Hum	WDTC1
Hum	WDR18
Hum	WDR31
Hum	RPGRIP1
Hum	XPNPEP3
Hum	ZNHIT1
Hum	ZNHIT3
Hum	ZMAT2
Hum	ZNF639
Hum	ZSWIM7
Hum	ELAC2
Hum	SLC30A6
Mon	EDQ84027
Nve		Nemve1	53782	gw601771
Mle	ML06719a
Sal	EGD77895
Mon	EDQ84470
Mon	EDQ91376
Mle	ML01507a
Mle	ML008027a
Mle	ML01551a
Mon	EDQ92701
Mon	EDQ90348
Mon	EDQ87171
Mon	EDQ84749
Mon	EDQ86014
Mle	ML17404a
Mon	EDQ90932
Sal	EGD79406
Sci	scpid54960
Twi	Twilhelma	g23112	t1
Sal	EGD76420
Twi	Twilhelma	g9476	t1
Twi	Twilhelma	g14289	t1
