# Supplementary material for: Tracing animal genomic evolution with the chromosomal-level assembly of the freshwater sponge Ephydatia muelleri
Source: Nat Commun. 2020 Jul 27;11:3676. doi: 10.1038/s41467-020-17397-w (PMC7385117; doi:10.1038/s41467-020-17397-w)
Supplement: Supplementary file 10 — Supplementary Data 6 [file 41467_2020_17397_MOESM10_ESM.zip]

Archive with 10 entries (7 files):
- Supplementary_Data_6_Orthogroups_Full_Results_Positive_selection/
- Supplementary_Data_6_Orthogroups_Full_Results_Positive_selection/.DS_Store
- __MACOSX/
- __MACOSX/Supplementary_Data_6_Orthogroups_Full_Results_Positive_selection/
- __MACOSX/Supplementary_Data_6_Orthogroups_Full_Results_Positive_selection/._.DS_Store
- Supplementary_Data_6_Orthogroups_Full_Results_Positive_selection/CollectedResults.xlsx
- __MACOSX/Supplementary_Data_6_Orthogroups_Full_Results_Positive_selection/._CollectedResults.xlsx
- Supplementary_Data_6_Orthogroups_Full_Results_Positive_selection/Alignments.tar.gz
- __MACOSX/Supplementary_Data_6_Orthogroups_Full_Results_Positive_selection/._Alignments.tar.gz
- __MACOSX/._Supplementary_Data_6_Orthogroups_Full_Results_Positive_selection
