# Supplementary material for: Tracing animal genomic evolution with the chromosomal-level assembly of the freshwater sponge Ephydatia muelleri
Source: Nat Commun. 2020 Jul 27;11:3676. doi: 10.1038/s41467-020-17397-w (PMC7385117; doi:10.1038/s41467-020-17397-w)
Supplement: Supplementary file 10 — Supplementary Data 6 [file 41467_2020_17397_MOESM10_ESM.zip › Supplementary_Data_6_Orthogroups_Full_Results_Positive_selection/CollectedResults.xlsx]

## Sheet: Contents
	This excel file contains 11 tabs, with the following contents:
	Tab 1	This page
	Tab 2	Collated results, tests of all freshwater species
	Tab 3	Collated results, tests of Ephydatia muelleri only
	Tab 4	Results significant in BUSTED, Absrel and CODEML, tests of all freshwater species
	Tab 5	Results significant in BUSTED, Absrel and CODEML, tests of Ephydatia muelleri only
	Tab 6	Comparison of results in Tab 4 and 5, showing orthogroups present in both tests
	Tab 7	Curated output, BUSTED
	Tab 8	Curated output, Absrel
	Tab 9	Curated output, MEME
	Tab 10	Curated output, CODEML
	Tab 11	Curated output, CODEML-BEB
	Tab 12	BLAST ID information

## Sheet: All_Freshwater_Collated
	BlastID	Busted	Absrel	CODEML	BEB	MEME
OG0000000	XP_019862717.1 PREDICTED: uncharacterized protein K02A2.6-like [Amphimedon queenslandica]	1		1
OG0000001	XP_003392074.2 PREDICTED: ephrin type-A receptor 4a-like, partial [Amphimedon queenslandica]	1	0.000684819	1	52 G 0.978* 53 Q 1.000** 69 N 0.985* 71 M 0.991** 85 F 0.986* 95 R 0.989* 149 R 0.974* 158 Y 0.997**	124, 156
OG0000002	XP_019856229.1 PREDICTED: uncharacterized protein LOC109584796 isoform X5 [Amphimedon queenslandica]	1.63056e-06	0.003659805,0.001485113	1	3 R 0.984*	2, 11, 59, 81
OG0000004	XP_019860287.1 PREDICTED: E3 ubiquitin-protein ligase TRIM71-like [Amphimedon queenslandica]	0.893905		0.87837
OG0000006	XP_019864180.1 PREDICTED: fibulin-5-like, partial [Amphimedon queenslandica]	0.0858248		1		19, 39
OG0000007	XP_003392036.2 PREDICTED: neurotrypsin-like [Amphimedon queenslandica]	0.000254561		1	13 Y 0.960* 53 N 0.992** 116 Y 0.951* 220 N 0.996** 251 N 0.981*	4, 12, 45, 111, 130, 198, 225, 229, 258
OG0000010	XP_011407636.1 PREDICTED: piggyBac transposable element-derived protein 4-like [Amphimedon queenslandica]	0.00108473	0.0129103	0.015481	6 M 0.969* 12 S 0.961* 14 P 0.983* 19 A 0.954* 20 Q 0.984* 21 M 0.953* 41 Q 0.986*	41
OG0000019	XP_019854610.1 PREDICTED: tyrosine-protein kinase receptor UFO-like [Amphimedon queenslandica]	0.0113098	0.001151986,0.007064302,0.010450276	1		5, 7, 71
OG0000020	XP_019864195.1 PREDICTED: ryncolin-1-like [Amphimedon queenslandica]	0.0114335		0.000218257	61 F 0.967* 107 S 0.999** 121 G 0.998** 122 Y 0.992**	4, 80, 120, 121
OG0000021	XP_019861849.1 PREDICTED: uncharacterized protein LOC109590368 [Amphimedon queenslandica]	4.32569e-07	1.38e-05	0.00916922
OG0000023	XP_019850576.1 PREDICTED: short-chain collagen C4-like isoform X1 [Amphimedon queenslandica]	1		1
OG0000027	XP_019850445.1 PREDICTED: uncharacterized protein LOC109581108 isoform X2 [Amphimedon queenslandica]	0.795747		0.217192		46, 79, 89, 95, 98
OG0000030	XP_019855301.1 PREDICTED: multidrug resistance-associated protein 4-like [Amphimedon queenslandica]	0.788607		1
OG0000032	XP_003392130.1 PREDICTED: phosphatidylcholine translocator ABCB4-like, partial [Amphimedon queenslandica]	0.792324		1		52, 56, 138
OG0000036	XP_019863105.1 PREDICTED: calcium/calmodulin-regulated receptor-like kinase 1 [Amphimedon queenslandica]	1	0.0350674	0.21658	76 R 0.994**
OG0000039	XP_011405103.1 PREDICTED: putative transmembrane protein DDB_G0267530 [Amphimedon queenslandica]	1		1		49
OG0000040	XP_019864071.1 PREDICTED: TNF receptor-associated factor 6-like [Amphimedon queenslandica]	0.288324		1		37, 67, 77
OG0000043	XP_019859638.1 PREDICTED: U-box domain-containing protein 32-like [Amphimedon queenslandica]	0.0153653		1	215 V 0.994** 235 M 0.998**	2, 5, 30, 150, 169, 186, 204, 237
OG0000046	XP_019853028.1 PREDICTED: uncharacterized protein LOC109582628 [Amphimedon queenslandica]	1		1	21 H 0.981* 29 S 0.970* 36 L 0.991** 40 Q 0.997**	104
OG0000051	XP_019859912.1 PREDICTED: uncharacterized protein LOC100641607 [Amphimedon queenslandica]	0.259713		1		8
OG0000055	XP_003388275.2 PREDICTED: heat shock cognate 71 kDa protein-like [Amphimedon queenslandica]	0.125827		0.740099	1 M 0.994** 21 H 1.000** 22 G 0.978* 24 V 0.990* 41 T 0.996** 48 S 0.961* 51 N 0.977* 77 A 0.979* 85 D 0.995** 90 A 0.998** 92 R 0.999** 94 K 1.000** 96 K 0.976* 99 A 0.995** 105 E 0.999** 108 S 0.967* 179 L 0.989* 194 T 0.993** 196 E 0.968* 206 N 0.993** 210 H 0.991** 233 K 0.998** 234 K 0.960* 248 T 1.000** 250 C 0.995** 256 T 1.000** 260 Q 0.999** 261 T 0.989* 264 N 0.997** 268 D 1.000** 271 F…	410, 422
OG0000056	XP_003391783.2 PREDICTED: receptor-type tyrosine-protein phosphatase F-like, partial [Amphimedon queenslandica]	0	0.034997842,0	7.71036e-06	309 E 0.984*	56, 81, 90, 144, 167, 193, 196, 255, 285, 286
OG0000057	XP_019849913.1 PREDICTED: tripartite motif-containing protein 3-like [Amphimedon queenslandica]	0.00207614		0.00172565	18 D 0.963* 25 G 0.986*	20, 24
OG0000058	XP_011409152.1 PREDICTED: uncharacterized protein LOC105316053 [Amphimedon queenslandica]	0.0659396		1
OG0000059	XP_019851301.1 PREDICTED: receptor-type tyrosine-protein phosphatase alpha-like [Amphimedon queenslandica]	0.0257449		0.165124		96, 119, 145, 157, 192
OG0000060	XP_019856923.1 PREDICTED: multidrug and toxin extrusion protein 1-like isoform X1 [Amphimedon queenslandica]	0.000104469	0.002495769,0.02161229	0.125844	50 Y 0.999** 54 C 0.999** 68 I 0.966* 90 K 0.999**	33, 44, 53, 54, 89, 115, 156, 185, 218
OG0000061	XP_019852875.1 PREDICTED: TNF receptor-associated factor 2-like [Amphimedon queenslandica]	5.5133e-05	0.0272818	0.0252122	36 N 0.975*	30, 35, 82, 100
OG0000067	XP_019855806.1 PREDICTED: E3 ubiquitin-protein ligase NEDD4-like [Amphimedon queenslandica]	0.602149		1	4 A 0.962* 13 D 0.987* 14 D 0.993** 18 P 0.999** 27 T 0.987* 29 R 0.973* 36 N 0.992** 42 W 0.999** 44 H 0.993** 53 L 0.999** 69 S 0.989* 74 H 0.994** 89 L 0.986* 94 Y 0.999** 96 K 0.999** 108 L 0.993** 112 W 0.999** 114 F 0.978* 118 H 0.966* 119 E 0.999** 143 F 0.965* 145 H 0.995** 149 Y 1.000** 157 C 0.996** 162 Y 0.993** 165 K 1.000** 178 M 0.999** 184 I 0.993** 185 T 0.994** 194 T 0.991** 201 …	60
OG0000069	XP_019860778.1 PREDICTED: uncharacterized protein LOC105315157 [Amphimedon queenslandica]	0.346822		0.0366706	1 C 0.996**
OG0000076	XP_003391629.1 PREDICTED: chloride transport protein 6-like, partial [Amphimedon queenslandica]	0.0413993		1	33 I 0.951* 37 W 0.999**	33
OG0000080	XP_003384376.1 PREDICTED: actin-3-like [Amphimedon queenslandica]	2.51056e-05	4.58e-05	1		147, 279, 281, 282
OG0000096	XP_019856831.1 PREDICTED: uncharacterized protein LOC105314131 [Amphimedon queenslandica]	0.569835		0.0107653	19 T 0.999**	7, 18, 34
OG0000099	XP_019854193.1 PREDICTED: cytochrome P450 3A21-like [Amphimedon queenslandica]	0.221452	0.00504673	1		4, 48, 82
OG0000101	XP_019863750.1 PREDICTED: uncharacterized protein LOC109592852, partial [Amphimedon queenslandica]	1		0.566259
OG0000108	XP_011406938.1 PREDICTED: silicatein-like [Amphimedon queenslandica]	1		1	68 T 0.983* 113 G 0.989*	288
OG0000109	XP_011405005.1 PREDICTED: probable G-protein coupled receptor 157 [Amphimedon queenslandica]	0.325511	0.011785577,0.010536616	1.76298e-06	8 L 0.999** 57 Y 0.999** 65 K 0.996** 77 L 0.964* 98 V 0.984* 99 Y 0.995** 106 N 0.950* 131 F 1.000** 135 P 1.000** 136 R 0.978*	70
OG0000113	XP_019856102.1 PREDICTED: uncharacterized protein LOC105313927 [Amphimedon queenslandica]	1		1		53
OG0000114	XP_019856383.1 PREDICTED: deleted in malignant brain tumors 1 protein-like isoform X1 [Amphimedon queenslandica]	0.115234		0.119349		2, 102, 163
OG0000115	XP_019856840.1 PREDICTED: polyubiquitin-like [Amphimedon queenslandica]	0.0195475		0.164554	28 Q 0.982*	7, 18, 27
OG0000116	XP_019856841.1 PREDICTED: uncharacterized protein LOC109585281 [Amphimedon queenslandica]	3.32622e-05	0.00257028	1	4 A 0.988* 12 V 0.972*
OG0000117	XP_003392140.2 PREDICTED: uncharacterized protein K02A2.6-like, partial [Amphimedon queenslandica]	1		1	4 S 0.992**
OG0000121	XP_003390362.1 PREDICTED: ras-related C3 botulinum toxin substrate 1-like [Amphimedon queenslandica]	1.38604e-05	0.000138599	1	6 V 0.996** 27 D 0.961* 32 V 0.995** 33 F 0.986* 37 A 0.968* 53 D 0.981* 55 A 0.990** 57 Q 1.000** 58 E 0.998** 59 E 0.992** 61 D 0.988* 83 P 0.998** 87 D 0.953* 92 K 0.982* 100 F 1.000** 121 E 0.967* 131 I 0.989* 167 A 0.954* 171 K 0.996** 177 K 0.999** 178 H 1.000**	14, 24, 26, 31, 32, 56, 84, 86, 139, 143
OG0000131	XP_019854001.1 PREDICTED: uncharacterized protein LOC109583198 [Amphimedon queenslandica]	1		1
OG0000133	XP_019855360.1 PREDICTED: adhesion G protein-coupled receptor L4-like isoform X2 [Amphimedon queenslandica]	0.88935		1		1
OG0000151	XP_003392075.2 PREDICTED: N-acetylated-alpha-linked acidic dipeptidase 2-like, partial [Amphimedon queenslandica]	1		1	67 L 0.969* 82 A 0.992**
OG0000153	XP_003389739.3 PREDICTED: endothelin-converting enzyme 1-like [Amphimedon queenslandica]	0.00564213		0.107865	79 Q 1.000**	109, 113, 207
OG0000160	XP_019853942.1 PREDICTED: DBH-like monooxygenase protein 1 homolog [Amphimedon queenslandica]<>XP_019853943.1 PREDICTED: DBH-like monooxygenase protein 1 homolog [Amphimedon queenslandica]<>XP_019853944.1 PREDICTED: DBH-like monooxygenase protein 1 homolog [Amphimedon queenslandica]<>XP_019853945.1 PREDICTED: DBH-like monooxygenase protein 1 homolog [Amphimedon queenslandica]<>XP_019853946.1 PRED…	0.795239		0.236551		3
OG0000161	XP_003388590.1 PREDICTED: ras-related protein Rab-8A-like [Amphimedon queenslandica]<>XP_003391667.1 PREDICTED: ras-related protein Rab-8A-like [Amphimedon queenslandica]	1		1	118 A 0.990*	60, 121, 124
OG0000169	XP_019851792.1 PREDICTED: leucine-rich repeat serine/threonine-protein kinase 1-like [Amphimedon queenslandica]	1		1
OG0000170	XP_019863575.1 PREDICTED: uncharacterized protein LOC109592610 isoform X2 [Amphimedon queenslandica]	1		1
OG0000173	XP_019850065.1 PREDICTED: uncharacterized protein LOC109580920 [Amphimedon queenslandica]	1		1
OG0000174	XP_003384893.1 PREDICTED: proteinase T-like [Amphimedon queenslandica]	0.000212079		1	5 N 1.000** 66 L 0.978* 67 G 1.000** 124 F 0.996** 131 V 0.994**	39, 46, 52, 61, 63, 123
OG0000176	XP_019858961.1 PREDICTED: uncharacterized protein LOC109587166 [Amphimedon queenslandica]	0.317234		0.0385692	26 C 1.000**	4
OG0000178	XP_003387184.1 PREDICTED: tubulin alpha-8 chain [Amphimedon queenslandica]	0.0305469		1		70
OG0000180	XP_019859541.1 PREDICTED: disintegrin and metalloproteinase domain-containing protein 19-like isoform X3 [Amphimedon queenslandica]	0.0151432	0.0113042	1		35
OG0000188	XP_019856029.1 PREDICTED: eosinophil peroxidase-like [Amphimedon queenslandica]	0.942304		1	43 M 0.994** 79 R 0.994** 98 V 0.985*	97
OG0000189	XP_019864228.1 PREDICTED: cadherin EGF LAG seven-pass G-type receptor 3-like, partial [Amphimedon queenslandica]	1		0.144527
OG0000190	XP_019861797.1 PREDICTED: ATP-binding cassette sub-family A member 3-like [Amphimedon queenslandica]	1		1
OG0000191	XP_019857826.1 PREDICTED: ephrin type-A receptor 3-like isoform X1 [Amphimedon queenslandica]	4.25981e-12		0.128618
OG0000192	XP_003384886.1 PREDICTED: zinc transporter 2-like [Amphimedon queenslandica]	0.000679497	0.004957074,0.004597577,0.004078184	1	65 M 0.986*	7, 19, 30, 31, 33, 36, 122
OG0000193	XP_011410522.1 PREDICTED: tetratricopeptide repeat protein 38-like [Amphimedon queenslandica]	0.0113791	0.000208158	0.0031771	47 A 0.958*	19, 49, 111, 118, 135
OG0000195	XP_019854217.1 PREDICTED: protein F37C4.5-like [Amphimedon queenslandica]	0.0264002	0.029724	0.001141	61 P 0.998**	28, 29, 131
OG0000196	XP_019862134.1 PREDICTED: deoxynucleoside triphosphate triphosphohydrolase SAMHD1-like [Amphimedon queenslandica]	0.533708	0.0402351	1		107, 154, 275
OG0000203	XP_003389392.2 PREDICTED: facilitated trehalose transporter Tret1-like [Amphimedon queenslandica]	0.901742		0.229853		77
OG0000208	XP_003391626.2 PREDICTED: uncharacterized protein LOC100636891 [Amphimedon queenslandica]	0.770566		1		6, 57, 63
OG0000210	XP_011409460.2 PREDICTED: high-affinity lysophosphatidic acid receptor-like, partial [Amphimedon queenslandica]	0.807347		0.742724	57 I 0.987* 62 P 1.000**	26
OG0000215	XP_003383419.1 PREDICTED: arachidonate 5-lipoxygenase-like [Amphimedon queenslandica]	0.000251845		1
OG0000216	XP_019851288.1 PREDICTED: uncharacterized protein LOC105312529 [Amphimedon queenslandica]	0.0871141	0.000252126	0.673768	3 D 0.980* 28 H 0.970* 31 G 0.954* 32 G 0.994** 46 S 0.991** 47 A 0.979* 56 N 0.978* 62 K 0.966* 64 E 0.992** 68 G 0.989* 79 S 0.984* 87 V 0.991** 96 R 0.989* 105 C 0.999**	20, 32, 38, 66, 104
OG0000217	XP_011404490.1 PREDICTED: uncharacterized protein LOC105313063 [Amphimedon queenslandica]	1		0.0669358	52 K 0.994**	19, 55
OG0000218	XP_019849023.1 PREDICTED: dehydrogenase/reductase SDR family member on chromosome X-like [Amphimedon queenslandica]	0.0918177		1		63
OG0000226	XP_019858579.1 PREDICTED: arrestin domain-containing protein 3-like [Amphimedon queenslandica]	1	0.0320098	1	1 K 0.994** 47 Y 0.990*	1, 37, 39, 93, 129, 174, 182, 213
OG0000228	XP_003383304.1 PREDICTED: ankyrin repeat and IBR domain-containing protein 1-like [Amphimedon queenslandica]	0.360774		1	1 N 0.969* 5 L 0.997** 6 H 0.964* 8 G 0.990** 11 F 0.957* 16 M 1.000** 17 K 0.960* 25 K 0.998** 36 G 0.998** 37 G 0.988* 41 R 0.999** 47 V 0.999** 48 V 0.977* 49 E 1.000** 50 R 0.996** 52 V 0.973* 58 T 0.998** 59 K 1.000** 62 T 1.000** 66 R 0.954* 70 D 1.000** 72 N 0.995** 77 W 0.997** 80 H 1.000** 81 V 0.999** 85 G 1.000** 86 V 1.000** 87 V 0.982* 88 H 1.000** 93 L 1.000** 100 Y 0.992**	15, 101
OG0000233	XP_019855892.1 PREDICTED: cytosolic carboxypeptidase 1-like [Amphimedon queenslandica]	0.89385		1	3 S 0.989* 4 S 0.986* 5 R 0.979* 8 V 0.998** 10 K 0.979* 11 S 0.998** 13 E 1.000** 19 V 0.999** 20 M 0.990** 27 T 0.981* 32 S 0.999** 33 D 0.996** 34 D 0.996** 36 S 0.995** 38 S 0.998**
OG0000234	XP_003388214.1 PREDICTED: transmembrane and TPR repeat-containing protein 3-like [Amphimedon queenslandica]	0.080292		1	7 V 0.965* 24 T 0.953* 54 L 0.989* 74 A 0.992** 79 S 0.971* 84 L 0.992** 86 T 0.950* 96 H 0.958* 102 N 0.988* 130 A 0.996**
OG0000236	XP_019864018.1 PREDICTED: twitchin-like, partial [Amphimedon queenslandica]	1		1	19 L 0.978* 34 K 0.998** 45 E 0.961* 56 A 0.978* 75 K 0.951* 86 K 0.951* 102 Y 0.977* 142 G 0.990** 154 Q 1.000** 171 I 0.980*	14, 124
OG0000240	XP_019860386.1 PREDICTED: uncharacterized protein LOC109588697 [Amphimedon queenslandica]	0.842015		1
OG0000243	XP_011402471.1 PREDICTED: group XV phospholipase A2-like [Amphimedon queenslandica]	1		1	1 H 1.000** 5 F 1.000** 6 T 0.993** 7 E 0.972* 8 L 1.000** 10 P 1.000** 12 D 0.993** 13 C 0.997** 15 N 0.986* 16 T 0.997** 17 R 0.989* 32 I 1.000** 34 A 0.971* 35 P 1.000** 47 P 0.964* 63 K 0.999** 74 A 0.998** 81 L 0.991** 91 D 0.994** 100 M 0.984* 103 N 0.991**
OG0000244	XP_003382840.1 PREDICTED: transmembrane channel-like protein 7 [Amphimedon queenslandica]	0.0206484		1
OG0000245	XP_019863858.1 PREDICTED: putative ferric-chelate reductase 1 [Amphimedon queenslandica]	0.782504	0.0119404	1		67, 81
OG0000246	XP_019860505.1 PREDICTED: poly [ADP-ribose] polymerase 15-like [Amphimedon queenslandica]	1		1		89, 100, 144
OG0000250	XP_011408180.2 PREDICTED: kelch-like protein 20, partial [Amphimedon queenslandica]	1		1	328 A 0.953* 343 N 0.976* 388 D 0.980*	35, 66, 121, 151, 198, 230, 286, 342, 418
OG0000255	XP_011409334.2 PREDICTED: copper-transporting ATPase 2-like, partial [Amphimedon queenslandica]	1		1
OG0000258	XP_019855473.1 PREDICTED: leucine-rich repeat and IQ domain-containing protein 1-like isoform X2 [Amphimedon queenslandica]	4.03249e-06		0.517491	6 M 0.961* 22 I 0.968*	5, 29
OG0000262	XP_003392076.1 PREDICTED: annexin-B12-like, partial [Amphimedon queenslandica]	0.402819	0.001830994,0.002993811	1		102, 159, 247
OG0000264	XP_003386198.1 PREDICTED: dnaJ homolog subfamily C member 5-like [Amphimedon queenslandica]	0.265036		0.062707		74
OG0000269	XP_003391274.2 PREDICTED: aldose reductase-like, partial [Amphimedon queenslandica]	5.70788e-08		1	110 M 0.959*	28, 42, 43, 81, 98
OG0000270	XP_011407264.2 PREDICTED: autophagy-related protein 16-1-like [Amphimedon queenslandica]	2.17813e-10	0.001881678,0.000302977	0.00146411	1 K 1.000** 2 E 1.000** 3 L 0.999** 4 E 0.989* 5 D 0.989* 6 A 0.992** 10 K 1.000** 14 V 0.973* 17 K 0.996** 22 V 1.000** 25 P 1.000** 28 C 0.998** 54 V 0.963* 57 Q 0.999**	15, 29, 34, 54
OG0000271	XP_011405756.2 PREDICTED: elongation of very long chain fatty acids protein 4-like isoform X2 [Amphimedon queenslandica]	0.294133	6.12e-13	1		38, 168, 219
OG0000276	XP_019855468.1 PREDICTED: V-type proton ATPase 116 kDa subunit a-like isoform X1 [Amphimedon queenslandica]	0.000130281		0.622451	1 S 1.000** 3 L 0.997** 4 Q 1.000** 10 G 0.990* 11 D 1.000**	5
OG0000277	XP_019851689.1 PREDICTED: cytochrome P450 4F22-like [Amphimedon queenslandica]	0.0781763	0.0127657	0.434737	21 S 0.970* 27 F 0.959* 46 K 0.959* 96 C 0.998** 107 C 0.995** 135 C 1.000** 155 E 0.981*	11, 25, 35, 63, 95, 154
OG0000279	XP_019848677.1 PREDICTED: probable alpha-glucosidase Os06g0675700 [Amphimedon queenslandica]	0.658135		1	5 E 0.985* 15 L 0.994** 43 F 0.985* 50 Q 0.959* 56 T 0.957* 58 L 0.980* 72 F 0.997** 77 W 0.979* 87 E 0.964* 93 Q 0.998** 104 L 0.992** 110 Q 0.984* 111 R 0.980* 125 N 0.989* 127 Q 0.967* 175 F 0.995** 179 M 0.983* 199 F 0.953* 210 S 0.955* 213 Y 0.985* 217 I 1.000** 222 Y 0.989* 223 I 0.958* 227 A 0.988* 233 K 0.958* 238 C 0.995** 248 H 0.979* 252 H 0.985* 268 E 0.998** 272 G 0.997** 283 F 0.998…	113, 162, 198, 234
OG0000285	XP_003386206.1 PREDICTED: acetyl-coenzyme A synthetase 2-like, mitochondrial [Amphimedon queenslandica]	1	0.0129851	1	12 D 0.986*	139
OG0000288	XP_019855979.1 PREDICTED: BRCA1-associated protein-like [Amphimedon queenslandica]	0.0675311		1
OG0000289	XP_003388035.1 PREDICTED: uncharacterized protein LOC100633436 [Amphimedon queenslandica]	1		1		41
OG0000297	XP_011407639.1 PREDICTED: nicotinamide N-methyltransferase-like [Amphimedon queenslandica]	1		1	41 Y 0.967* 52 T 0.971* 54 E 0.955* 60 L 0.985* 62 E 0.995**	20, 58
OG0000311	XP_019855897.1 PREDICTED: retinol dehydrogenase 12-like [Amphimedon queenslandica]	0.0327817	0.0309459	1	26 M 0.990*	10
OG0000313	XP_019849289.1 PREDICTED: NR1 nuclear receptor isoform X1 [Amphimedon queenslandica]	0.992792	9.9e-08	0.00462378	4 Q 0.998** 40 M 1.000** 41 P 1.000** 42 Y 0.997** 43 P 0.977* 47 S 0.973* 51 P 0.960* 53 R 0.993** 67 I 0.990** 72 P 0.971* 94 Q 0.987* 136 S 0.999**	52, 71
OG0000319	XP_019858792.1 PREDICTED: ammonium transporter 1 member 3-like [Amphimedon queenslandica]	1.13776e-05		0.127994
OG0000322	XP_019854410.1 PREDICTED: long-chain-fatty-acid--CoA ligase ACSBG2-like [Amphimedon queenslandica]	0.804179		0.000172579	236 G 0.971* 263 W 0.999** 264 G 0.995**	103, 214, 353
OG0000324	XP_019849508.1 PREDICTED: uncharacterized protein LOC109580598 [Amphimedon queenslandica]	0.00679208		1
OG0000329	XP_019858791.1 PREDICTED: tyrosine-protein kinase Fer-like [Amphimedon queenslandica]	1		1		35, 59, 78, 130, 140
OG0000334	XP_019851432.1 PREDICTED: uncharacterized protein LOC109581606 isoform X2 [Amphimedon queenslandica]	0.000223018		1		1
OG0000335	XP_003386175.1 PREDICTED: probable 4-coumarate--CoA ligase 1 [Amphimedon queenslandica]	1	0.000587695	0.00442693	62 I 0.964* 114 Y 0.955*	120, 132, 136, 254
OG0000337	XP_019848723.1 PREDICTED: uncharacterized protein LOC100632476 [Amphimedon queenslandica]	0.209951		1		170
OG0000342	XP_011406381.1 PREDICTED: putative inhibitor of apoptosis [Amphimedon queenslandica]	1		1
OG0000354	XP_019858509.1 PREDICTED: uncharacterized protein LOC109586746 [Amphimedon queenslandica]	1		0.635567
OG0000357	XP_019863826.1 PREDICTED: E3 ubiquitin-protein ligase TRAF7-like, partial [Amphimedon queenslandica]	0.360088		1
OG0000359	XP_019859490.1 PREDICTED: uncharacterized protein LOC109587707 [Amphimedon queenslandica]	0.121995		0.541676	42 K 0.951* 46 K 0.976*	19
OG0000362	XP_011409381.1 PREDICTED: probable inactive purple acid phosphatase 27, partial [Amphimedon queenslandica]	0.824478		0.0555617		6
OG0000370	XP_003388475.1 PREDICTED: ras-related protein Rab-32-like [Amphimedon queenslandica]	1		1	58 K 0.955* 64 Q 0.998** 71 E 0.984*	7
OG0000373	XP_003386088.1 PREDICTED: 60 kDa heat shock protein, mitochondrial-like [Amphimedon queenslandica]	1		1	42 T 0.971* 62 N 0.989* 76 K 0.987*
OG0000375	XP_019854300.1 PREDICTED: interferon-induced helicase C domain-containing protein 1-like [Amphimedon queenslandica]	0.0288418		1
OG0000376	XP_019851163.1 PREDICTED: 2'-5'-oligoadenylate synthase-like protein 2 [Amphimedon queenslandica]	1		1	77 N 0.971*	14, 146, 149
OG0000389	XP_011405846.2 PREDICTED: WSCD family member CG9164-like [Amphimedon queenslandica]	1		1		41
OG0000390	XP_019852323.1 PREDICTED: transcriptional regulator Erg-like [Amphimedon queenslandica]	0.000162339		1
OG0000391	XP_003385851.1 PREDICTED: serine/threonine-protein phosphatase alpha-2 isoform [Amphimedon queenslandica]	1		9.44376e-07	186 R 1.000** 192 N 1.000** 193 K 0.997** 194 K 1.000**
OG0000397	XP_003391291.1 PREDICTED: 14-3-3-like protein 2 [Amphimedon queenslandica]	1		1	82 T 0.982* 128 N 0.964*
OG0000398	XP_019853503.1 PREDICTED: sialin-like [Amphimedon queenslandica]	0.886614		1
OG0000399	XP_019852772.1 PREDICTED: uncharacterized protein LOC109582486 [Amphimedon queenslandica]	1		1	84 S 0.958* 142 S 0.984* 158 L 0.951*	129, 139
OG0000418	XP_003391044.2 PREDICTED: sphingomyelin phosphodiesterase-like [Amphimedon queenslandica]	0.999999		1
OG0000422	XP_019849105.1 PREDICTED: E3 ubiquitin-protein ligase UHRF1 [Amphimedon queenslandica]	1	0.0126654	1	5 A 0.958* 27 S 0.985* 86 Q 0.972* 87 Y 0.998** 91 Y 0.967*	26, 75, 78, 88, 93
OG0000428	XP_019861134.1 PREDICTED: NAD-dependent protein deacetylase sirtuin-2-like isoform X2 [Amphimedon queenslandica]	1		1		117, 140, 145
OG0000438	XP_019864345.1 PREDICTED: fibroblast growth factor receptor-like [Amphimedon queenslandica]	0.160882		1
OG0000441	XP_019852367.1 PREDICTED: protein asteroid homolog 1-like [Amphimedon queenslandica]	1		1
OG0000442	XP_019853149.1 PREDICTED: myoferlin-like [Amphimedon queenslandica]	1		1	3 D 0.996** 13 E 0.978* 18 L 0.975* 28 Q 0.967* 33 T 0.998** 36 A 0.999** 53 S 0.997** 54 D 0.955* 69 L 0.988* 70 P 0.973* 79 V 0.971* 83 S 0.952* 120 K 0.992** 135 V 0.994** 144 A 0.992** 148 I 0.996** 153 E 0.959* 159 Y 0.974* 179 Y 0.995** 186 L 0.989* 189 L 0.954* 198 P 1.000** 199 N 0.996** 200 K 0.998** 218 R 0.965* 220 Y 0.997** 221 G 0.999** 229 T 0.968* 239 N 0.995** 242 E 0.996** 249 L …	158, 169, 197, 220, 344
OG0000443	XP_019861474.1 PREDICTED: uncharacterized protein LOC109589940 [Amphimedon queenslandica]	1		0.713085		1, 10, 13, 17, 23, 25
OG0000445	XP_011404460.2 PREDICTED: acyl-lipid (8-3)-desaturase-like [Amphimedon queenslandica]	0.202364		1
OG0000447	XP_019862722.1 PREDICTED: cytosolic 10-formyltetrahydrofolate dehydrogenase-like, partial [Amphimedon queenslandica]	0.359325		1
OG0000450	XP_011410206.2 PREDICTED: SEC14-like protein 2 [Amphimedon queenslandica]	0.0190681		1		1
OG0000462	XP_019856519.1 PREDICTED: lon protease homolog, mitochondrial-like [Amphimedon queenslandica]	1	0.04575366,0.029549045	1	70 D 0.979* 102 P 0.995**	13
OG0000463	XP_003386874.1 PREDICTED: major facilitator superfamily domain-containing protein 7-like [Amphimedon queenslandica]	0.758207		1
OG0000469	XP_019851843.1 PREDICTED: proton-coupled folate transporter-like [Amphimedon queenslandica]	1		1		116, 117
OG0000472	XP_003384401.1 PREDICTED: von Willebrand factor-like [Amphimedon queenslandica]	0.803205		1
OG0000474	XP_003382370.2 PREDICTED: multiple C2 and transmembrane domain-containing protein 2-like isoform X1 [Amphimedon queenslandica]	0.000252445		1
OG0000485	XP_019851267.1 PREDICTED: glutamyl aminopeptidase-like isoform X2 [Amphimedon queenslandica]	1	0.025874264,7.43E-06	0.0239675		2, 10, 70
OG0000489	XP_003391801.3 PREDICTED: hydroxyacid oxidase 1-like [Amphimedon queenslandica]	0.0419359		1
OG0000493	XP_019859356.1 PREDICTED: uncharacterized protein LOC109587565 [Amphimedon queenslandica]	0.0106772		1		35, 52, 71, 106, 173, 205
OG0000494	XP_003389109.2 PREDICTED: kinesin-like protein KIF3A [Amphimedon queenslandica]	0.981577		8.12926e-08	92 G 0.952* 251 Q 0.966*	161
OG0000495	XP_019850724.1 PREDICTED: TNFAIP3-interacting protein 1-like [Amphimedon queenslandica]	1		1
OG0000496	XP_019864046.1 PREDICTED: inner centromere protein A-like [Amphimedon queenslandica]	0.0272137		0.510557
OG0000499	XP_011404759.1 PREDICTED: glycine N-acyltransferase-like protein 3 isoform X1 [Amphimedon queenslandica]	0.999472	0.022739	1		1, 34, 49, 98, 113
OG0000514	XP_019854996.1 PREDICTED: uncharacterized protein LOC100635235 [Amphimedon queenslandica]	1		1
OG0000517	XP_003384164.1 PREDICTED: gamma-glutamyltranspeptidase 1-like [Amphimedon queenslandica]	1		0.000879426	57 T 1.000**
OG0000520	XP_006819156.1 PREDICTED: xenotropic and polytropic retrovirus receptor 1-like [Saccoglossus kowalevskii]	1		1
OG0000539	XP_011410152.2 PREDICTED: probable ATP-dependent RNA helicase DHX37 [Amphimedon queenslandica]	0.000426041		1		17, 71
OG0000540	XP_019860622.1 PREDICTED: bone morphogenetic protein receptor type-1B-like [Amphimedon queenslandica]	0.00167542	0.049848876,0.039675917	4.96036e-98	19 G 0.985* 42 V 0.969* 128 M 0.954* 160 H 0.964* 234 D 0.993** 306 Y 0.951* 307 E 0.996**	4, 16, 284
OG0000548	XP_019858335.1 PREDICTED: von Willebrand factor A domain-containing protein 5A-like, partial [Amphimedon queenslandica]	0.000177089		0.759748	117 S 0.985*	23, 116, 173, 195
OG0000557	XP_003391770.2 PREDICTED: prostaglandin reductase 1-like, partial [Amphimedon queenslandica]	1	1.03e-08	0.000151247	116 P 0.985*	58, 108, 147, 263, 271
OG0000558	XP_003391400.1 PREDICTED: uncharacterized protein LOC100636386, partial [Amphimedon queenslandica]	1		1
OG0000559	XP_003390576.3 PREDICTED: putative ATP-dependent RNA helicase DHX33 [Amphimedon queenslandica]	0.0448501		0.408814
OG0000560	XP_011405874.1 PREDICTED: carbohydrate sulfotransferase 14-like [Amphimedon queenslandica]	1		1		15, 21, 77
OG0000570	XP_019862756.1 PREDICTED: THO complex subunit 2-like, partial [Amphimedon queenslandica]	1		1
OG0000571	XP_003388469.1 PREDICTED: pyrroline-5-carboxylate reductase 1, mitochondrial-like, partial [Amphimedon queenslandica]	1.15276e-09		0.00209643	33 K 0.995**	32
OG0000572	XP_003384736.1 PREDICTED: VPS10 domain-containing receptor SorCS1-like [Amphimedon queenslandica]	0.00235567	1.56E-06,3.99E-06,0.037591193	7.44155e-07	177 D 0.997** 195 C 1.000** 257 G 0.970* 300 G 0.970*	10, 123, 217, 244, 255, 256, 291, 301
OG0000573	XP_011407714.2 PREDICTED: uncharacterized protein LOC105314946 isoform X1 [Amphimedon queenslandica]	0.979397		1		33, 65, 87, 197
OG0000586	XP_019863690.1 PREDICTED: caspase-3-like, partial [Amphimedon queenslandica]	0.0897939		0.00246148	19 N 1.000** 20 N 0.997** 109 D 0.999**	18, 120
OG0000588	XP_019848975.1 PREDICTED: probable G-protein coupled receptor 157 [Amphimedon queenslandica]	0.210312		0.0815864		80
OG0000589	XP_019858099.1 PREDICTED: uncharacterized protein LOC109586359 [Amphimedon queenslandica]	0.0980932		1	1 Y 0.968* 2 T 0.991** 3 S 0.997** 4 E 0.995** 10 S 0.973* 12 L 0.958* 17 D 1.000** 19 R 0.961* 23 P 0.997** 24 Q 0.991** 30 F 0.999** 31 V 0.998** 33 T 0.998** 35 S 0.987* 41 Q 0.990* 42 L 1.000** 48 L 0.996**	7
OG0000599	XP_019859385.1 PREDICTED: dedicator of cytokinesis protein 1 isoform X1 [Amphimedon queenslandica]	1		1	21 G 0.970* 149 D 0.968* 192 R 0.988* 231 K 0.952* 319 S 0.959*	65, 260, 287
OG0000615	XP_019858765.1 PREDICTED: insulin-like growth factor 1 receptor [Amphimedon queenslandica]	0.605511		1		55, 62, 64
OG0000616	XP_011406711.1 PREDICTED: alanine--tRNA ligase, cytoplasmic-like [Amphimedon queenslandica]	1		1	23 Q 0.958* 33 R 0.998** 89 Q 1.000** 94 G 0.979* 98 G 0.999** 99 V 0.991** 116 N 0.998** 139 V 0.997** 151 K 0.967* 206 V 0.979* 211 R 0.999** 232 A 0.989* 256 S 0.964* 306 T 1.000** 307 I 0.965* 363 E 0.971* 373 M 0.978* 384 L 0.962* 390 E 0.966* 408 E 0.985*	88, 98, 169, 204
OG0000620	XP_011403007.2 PREDICTED: N-acetylglucosaminyl-phosphatidylinositol biosynthetic protein-like [Amphimedon queenslandica]	1		1
OG0000632	XP_011404967.1 PREDICTED: uncharacterized protein LOC100633392 [Amphimedon queenslandica]	1		1
OG0000633	XP_011404682.1 PREDICTED: probable E3 ubiquitin-protein ligase RNF217 [Amphimedon queenslandica]	3.79543e-07		1		22
OG0000635	XP_019849740.1 PREDICTED: cytochrome P450 4F1-like [Amphimedon queenslandica]	1	7.67e-13	0.0116758	3 K 0.994** 6 R 0.965* 8 R 0.996** 16 H 0.999** 18 D 0.979* 19 I 0.994** 20 L 0.985* 21 K 0.997** 22 P 0.996** 24 V 0.969* 30 C 0.992** 38 W 0.991** 45 D 0.999** 48 E 0.990** 49 L 0.997** 79 I 0.992** 89 T 1.000** 98 K 0.984* 116 D 0.959* 164 S 0.992**	29, 32, 42, 44, 48
OG0000645	XP_003391631.2 PREDICTED: paraplegin-like, partial [Amphimedon queenslandica]	0.525487		1		90, 167
OG0000646	XP_019858766.1 PREDICTED: protein O-linked-mannose beta-1,2-N-acetylglucosaminyltransferase 1-like [Amphimedon queenslandica]	0.0460018		1		61, 113
OG0000650	XP_003385808.1 PREDICTED: cyclic nucleotide-gated cation channel alpha-3-like [Amphimedon queenslandica]	1		1		26
OG0000652	XP_003385099.2 PREDICTED: uncharacterized protein LOC100636993 [Amphimedon queenslandica]	1		1
OG0000653	XP_019864024.1 PREDICTED: integrin alpha-9-like [Amphimedon queenslandica]	1		1
OG0000654	XP_003383462.2 PREDICTED: gastric triacylglycerol lipase-like [Amphimedon queenslandica]	0.999444		1
OG0000656	XP_019851574.1 PREDICTED: deoxyribonuclease-1-like [Amphimedon queenslandica]	1		1		96, 119
OG0000663	XP_003387822.1 PREDICTED: inosine-5'-monophosphate dehydrogenase 2-like [Amphimedon queenslandica]	1		1
OG0000673	XP_003388929.1 PREDICTED: glycolipid transfer protein-like [Amphimedon queenslandica]	0.214491		1	13 D 0.986*
OG0000678	XP_003391692.2 PREDICTED: inactive rhomboid protein 2-like, partial [Amphimedon queenslandica]	0.510821		1	15 H 1.000** 34 I 0.991** 57 G 0.979* 78 P 0.999** 81 E 0.954* 84 K 0.994** 103 F 0.984* 116 A 0.983* 162 I 0.967* 180 R 0.998**	31, 145
OG0000679	XP_003385133.1 PREDICTED: sacsin-like [Amphimedon queenslandica]	1		0.359554	24 L 0.982*
OG0000681	XP_003391359.2 PREDICTED: dehydrogenase/reductase SDR family member 11-like, partial [Amphimedon queenslandica]	0.244135		0.0470253	133 M 0.965* 134 S 0.980* 136 H 0.974*	149
OG0000685	XP_003384066.1 PREDICTED: dual oxidase 1-like [Amphimedon queenslandica]	0.363169	0.00112195	8.99844e-06	90 G 0.998** 94 A 0.998** 176 K 0.995** 218 A 0.999** 367 G 0.976* 419 T 0.973* 439 Y 0.999**	37, 71, 76, 111, 178, 217, 372, 378, 441
OG0000686	XP_003383295.1 PREDICTED: lysosomal thioesterase PPT2-A-like [Amphimedon queenslandica]	0.0518181		1	16 V 0.984* 43 T 0.988* 49 L 0.988*	15
OG0000690	XP_019863265.1 PREDICTED: two pore calcium channel protein 1-like [Amphimedon queenslandica]	0.389947		1
OG0000693	XP_019861972.1 PREDICTED: probable E3 ubiquitin-protein ligase HERC4, partial [Amphimedon queenslandica]	1.30353e-05		1		135, 195
OG0000699	XP_003386741.1 PREDICTED: hematopoietic prostaglandin D synthase-like [Amphimedon queenslandica]	1	3.3e-05	1	5 T 0.960* 39 K 1.000** 54 E 0.981* 85 I 0.954* 89 I 0.997** 109 A 0.998** 116 K 0.999** 119 N 0.959*	108, 144, 145
OG0000702	XP_003384807.2 PREDICTED: uncharacterized protein LOC100641714 [Amphimedon queenslandica]	0.281378		1
OG0000706	XP_003391880.3 PREDICTED: neurotrypsin-like, partial [Amphimedon queenslandica]	1		0.230031	83 N 0.986*	8, 18, 93
OG0000708	XP_019862722.1 PREDICTED: cytosolic 10-formyltetrahydrofolate dehydrogenase-like, partial [Amphimedon queenslandica]	1		1
OG0000714	XP_011405582.2 PREDICTED: solute carrier organic anion transporter family member 4A1-like [Amphimedon queenslandica]	1		0.00113058	35 N 0.999**
OG0000718	XP_003384919.1 PREDICTED: C-1-tetrahydrofolate synthase, cytoplasmic [Amphimedon queenslandica]	0.826675		1
OG0000719	XP_011402490.2 PREDICTED: protein phosphatase 1 regulatory subunit 16A-like [Amphimedon queenslandica]	1		0.456913	83 S 1.000**	38, 77
OG0000725	XP_003392149.2 PREDICTED: interleukin-1 receptor-associated kinase 4-like, partial [Amphimedon queenslandica]	1		0.740099		18
OG0000726	XP_003389717.1 PREDICTED: DNA-directed RNA polymerase II subunit RPB2 [Amphimedon queenslandica]	0.0155172		1
OG0000728	XP_011407855.2 PREDICTED: integrin beta-1-like, partial [Amphimedon queenslandica]	0.0048875	0.00269025	1
OG0000730	XP_019855106.1 PREDICTED: fatty aldehyde dehydrogenase-like [Amphimedon queenslandica]	0.0468317	0.0119472	0.00279264	23 K 1.000**	9, 16
OG0000731	XP_003388319.2 PREDICTED: calmodulin-like [Amphimedon queenslandica]	1		1	76 F 0.960* 94 E 0.958*	107
OG0000732	XP_019864391.1 PREDICTED: translation factor GUF1, mitochondrial [Amphimedon queenslandica]	0.0183255		1
OG0000744	XP_019855203.1 PREDICTED: 23 kDa integral membrane protein-like [Amphimedon queenslandica]	0.618665		0.00012724	25 I 0.969* 28 I 0.996** 36 E 0.987* 100 A 1.000** 102 D 0.995** 108 Q 0.996** 117 R 0.959* 120 L 0.989* 122 D 0.996** 137 N 0.972* 142 W 0.999** 148 Y 0.995** 168 Y 0.978* 169 D 0.951* 178 D 0.978* 206 F 0.987*	80, 104, 105, 129, 144, 145, 158
OG0000745	XP_003386582.1 PREDICTED: cryptochrome-2-like [Amphimedon queenslandica]	1		1	144 P 0.976*	75, 106
OG0000747	XP_003382696.1 PREDICTED: uncharacterized protein LOC100635379 [Amphimedon queenslandica]	0.965372	1.91e-08	1	2 E 0.961* 7 D 0.965* 13 G 0.985* 14 V 0.991** 20 A 0.989* 23 Y 0.987* 27 K 0.991** 28 H 0.992** 32 F 0.974* 53 Y 0.991** 57 L 0.990* 58 T 0.988* 92 L 0.990** 96 C 0.989* 97 T 0.980* 98 T 0.987* 100 D 0.976* 102 V 0.960* 104 A 0.991** 110 V 0.987* 114 I 0.988* 116 C 0.991** 118 D 0.989* 125 V 0.985* 136 G 0.990** 139 F 0.988* 140 P 0.993** 141 L 0.980* 156 K 0.955* 174 P 0.976*	129
OG0000752	XP_019856885.1 PREDICTED: protein Jade-3-like [Amphimedon queenslandica]	5.2377e-05		1
OG0000754	XP_003391657.2 PREDICTED: disintegrin and metalloproteinase domain-containing protein 10-like [Amphimedon queenslandica]	1	0.049896002,0.002392092,0.028333113	0.056139	199 L 1.000**	113, 124, 136, 145, 169, 176, 179, 190, 198, 199
OG0000755	XP_011407417.1 PREDICTED: D-aspartate oxidase-like [Amphimedon queenslandica]	0.561104		1
OG0000764	XP_003386149.1 PREDICTED: S-adenosylmethionine synthase-like [Amphimedon queenslandica]	0.22726		1		11, 63
OG0000766	XP_003383097.1 PREDICTED: monoglyceride lipase-like [Amphimedon queenslandica]	0.00565505		0.574875	129 A 0.966*	138, 251
OG0000777	XP_011407770.1 PREDICTED: mitochondrial basic amino acids transporter-like [Amphimedon queenslandica]	0.214413		1	72 E 0.953* 85 K 0.988*	154
OG0000780	XP_003385752.1 PREDICTED: SPRY domain-containing protein 3-like [Amphimedon queenslandica]<>XP_019850718.1 PREDICTED: SPRY domain-containing protein 3-like [Amphimedon queenslandica]	1		1	21 M 0.998** 40 L 0.980* 56 Y 0.978* 91 H 1.000** 139 N 0.980* 143 E 1.000** 164 E 0.997** 174 G 0.964*	39, 71, 82, 109, 138
OG0000791	XP_003387187.2 PREDICTED: uncharacterized protein LOC100637589 [Amphimedon queenslandica]	1		1	33 H 0.972*
OG0000792	XP_003386473.1 PREDICTED: eukaryotic initiation factor 4A-III [Amphimedon queenslandica]	1		1	17 W 0.989* 55 C 0.995** 87 C 0.996** 131 M 0.984* 150 S 0.963* 152 D 0.965* 166 S 0.996** 178 K 0.985* 188 S 0.993** 223 Q 0.993** 265 R 0.993** 292 S 0.995** 325 N 0.995** 332 G 0.992** 345 R 0.992** 359 N 0.994** 368 A 0.977*
OG0000796	XP_019857941.1 PREDICTED: NEDD4-like E3 ubiquitin-protein ligase WWP1 [Amphimedon queenslandica]	1		1
OG0000797	XP_011404290.2 PREDICTED: valine--tRNA ligase-like [Amphimedon queenslandica]	0.0129294		1
OG0000800	XP_003382518.1 PREDICTED: phosphatidylcholine transfer protein-like [Amphimedon queenslandica]	1	0.00104324	1		10, 196
OG0000803	XP_011409366.2 PREDICTED: chondroitin sulfate synthase 1-like, partial [Amphimedon queenslandica]	0.733688		1		7
OG0000807	XP_019850135.1 PREDICTED: ubiquitin carboxyl-terminal hydrolase 4-like [Amphimedon queenslandica]	1		0.267224
OG0000809	XP_003391525.2 PREDICTED: uncharacterized protein C1orf228-like [Amphimedon queenslandica]	1		1		1
OG0000816	XP_019856764.1 PREDICTED: importin subunit alpha-6-like [Amphimedon queenslandica]	0.723007		1	47 E 0.993** 74 Q 1.000** 79 L 0.987* 135 A 0.990** 221 Q 0.956* 265 V 0.976* 359 G 0.989*	16, 49, 176, 189
OG0000823	XP_019861315.1 PREDICTED: mitogen-activated protein kinase kinase kinase 2-like [Amphimedon queenslandica]	0.607483	0.00101669	0.203054	1 Y 0.998** 2 S 0.971* 3 D 0.963* 4 T 0.960* 5 K 0.961* 13 N 0.995** 16 E 0.995** 17 L 0.985* 23 H 0.962* 24 E 0.971* 32 K 0.953* 34 V 0.989*	4
OG0000833	XP_019850949.1 PREDICTED: histone deacetylase 3-like [Amphimedon queenslandica]	0.982085		0.0555617
OG0000834	XP_003387885.1 PREDICTED: disks large-associated protein 4-like [Amphimedon queenslandica]	0.141318		0.153508	10 E 0.965* 66 G 0.969*	38
OG0000837	XP_019854639.1 PREDICTED: histidine--tRNA ligase, cytoplasmic-like [Amphimedon queenslandica]	1		1	1 K 0.982* 128 T 0.956* 129 A 0.965*	297
OG0000838	XP_011402876.1 PREDICTED: cell death-inducing p53-target protein 1 homolog [Amphimedon queenslandica]	0.167032		1	3 A 0.986* 26 A 0.978* 39 E 0.980* 44 Y 0.983* 48 C 0.974*
OG0000839	XP_012546645.1 calmodulin isoform X1 [Bombyx mori]	0.473273		1	17 S 0.963* 66 P 0.978*	97
OG0000840	XP_019849709.1 PREDICTED: carnitine O-palmitoyltransferase 1, liver isoform-like isoform X3 [Amphimedon queenslandica]	0.236725		0.606498	3 M 0.969* 70 K 0.971* 72 T 0.954*	4, 31, 59
OG0000841	XP_003383705.1 PREDICTED: bifunctional D-cysteine desulfhydrase/1-aminocyclopropane-1-carboxylate deaminase, mitochondrial-like [Amphimedon queenslandica]	0.667282		0.701793		32, 60, 68, 104, 121
OG0000842	XP_019858888.1 PREDICTED: alpha-1,6-mannosylglycoprotein 6-beta-N-acetylglucosaminyltransferase B-like [Amphimedon queenslandica]	8.11653e-09		1
OG0000849	XP_011408847.2 PREDICTED: carboxypeptidase A5-like [Amphimedon queenslandica]	0.00106213	0.014973972,1.37E-09	1		14, 62, 195, 221, 289
OG0000850	XP_019862581.1 PREDICTED: mRNA-capping enzyme-like, partial [Amphimedon queenslandica]	1	0.0107722	0.263934	28 S 0.997** 32 E 0.975* 41 I 0.987* 47 S 0.984* 52 A 0.963* 53 Q 0.988* 55 V 1.000** 56 S 0.995** 57 M 0.998** 59 T 0.995**	27, 31, 46, 58
OG0000853	XP_003389469.1 PREDICTED: mitogen-activated protein kinase 7-like [Amphimedon queenslandica]	0.0178056		1
OG0000854	XP_011406403.1 PREDICTED: vesicle-associated membrane protein 3-like [Amphimedon queenslandica]	1.06746e-06		1		83
OG0000855	XP_003383279.1 PREDICTED: late histone H2B.L4-like [Amphimedon queenslandica]	0.4302		0.000172672	8 G 0.978* 29 I 0.997**	7, 10
OG0000856	XP_011405973.2 PREDICTED: ataxin-2-like [Amphimedon queenslandica]	0.280621		0.196102		6
OG0000860	XP_003388165.2 PREDICTED: chondroitin sulfate synthase 3-like [Amphimedon queenslandica]	0.0271073		0.000214967	18 R 0.995** 23 V 0.976* 60 L 0.994** 63 D 0.990** 66 Y 0.998** 71 T 0.995** 87 D 0.951* 97 Y 0.964* 107 S 0.999** 128 K 0.951* 129 Y 0.999**	79, 96, 106, 118
OG0000861	XP_019854655.1 PREDICTED: zinc transporter ZIP10-like [Amphimedon queenslandica]	1		1		2, 16, 35, 79
OG0000862	XP_019853757.1 PREDICTED: uncharacterized protein LOC100639112 isoform X1 [Amphimedon queenslandica]	0.1189		0.0176368	69 E 0.985* 160 D 0.951* 182 V 0.992**	36, 68, 159
OG0000864	XP_019850990.1 PREDICTED: protein vav-1-like [Amphimedon queenslandica]	1		1		16, 81
OG0000865	XP_003385741.1 PREDICTED: protein fem-1 homolog C-like [Amphimedon queenslandica]	0.00077235		1		36
OG0000874	XP_003392005.2 PREDICTED: peptidase M20 domain-containing protein 2-like, partial [Amphimedon queenslandica]	0.208795		1	206 P 0.999** 219 T 0.987*	69, 145, 185, 221, 223
OG0000875	XP_003391408.2 PREDICTED: probable ATP-dependent RNA helicase DDX49, partial [Amphimedon queenslandica]	0.552415	0.00688155	2.29961e-09	4 K 1.000** 5 Q 1.000** 6 I 1.000** 10 G 0.999** 12 E 1.000** 14 A 0.998** 17 L 0.961* 20 S 1.000** 22 V 1.000** 29 S 1.000** 30 I 0.992** 32 Q 1.000** 35 E 0.999** 36 G 1.000** 38 T 0.999** 43 T 1.000** 49 C 0.956* 51 I 1.000** 52 L 0.999** 53 M 0.967* 58 T 0.998** 63 C 1.000** 64 T 0.999** 68 S 1.000** 69 L 1.000** 73 G 0.970* 77 A 0.969* 80 A 0.999** 81 K 0.995** 85 N 1.000** 87 I 0.991** 88 R…	42, 140, 174, 184, 198, 203, 208
OG0000877	XP_019859795.1 PREDICTED: kinesin-like protein KIN-14M [Amphimedon queenslandica]	0.513993		1
OG0000882	XP_019853085.1 PREDICTED: transcriptional adapter 2-beta-like [Amphimedon queenslandica]	1		1
OG0000883	XP_019853016.1 PREDICTED: developmentally-regulated GTP-binding protein 1-like isoform X1 [Amphimedon queenslandica]	0.332268		1		86, 94, 151, 154, 237, 252
OG0000884	XP_019850605.1 PREDICTED: carbonyl reductase [NADPH] 1-like isoform X1 [Amphimedon queenslandica]	1		1	45 Q 0.994**	25, 35, 89, 106
OG0000885	XP_019850093.1 PREDICTED: serine/threonine-protein phosphatase 4 catalytic subunit [Amphimedon queenslandica]	0.239547		1	5 K 0.983* 10 W 0.971* 40 S 0.961* 136 N 0.960* 151 P 0.956* 219 Q 0.972* 227 H 0.958*
OG0000896	XP_019858596.1 PREDICTED: uncharacterized protein LOC109586819 [Amphimedon queenslandica]	1		1		30, 46, 71, 109
OG0000903	XP_019856235.1 PREDICTED: heat shock factor protein-like [Amphimedon queenslandica]	0.891196		0.0505696	68 S 0.963*	26, 56
OG0000906	XP_019853146.1 PREDICTED: tissue alpha-L-fucosidase-like [Amphimedon queenslandica]	1		0.378039
OG0000909	XP_011402749.2 PREDICTED: tetratricopeptide repeat protein 16-like [Amphimedon queenslandica]	0.194504		1		2, 3, 4
OG0000920	XP_019856517.1 PREDICTED: cartilage oligomeric matrix protein-like isoform X1 [Amphimedon queenslandica]	1		0.064834	105 D 0.965* 143 C 0.989*	44, 81
OG0000921	XP_003388520.3 PREDICTED: uncharacterized protein LOC100640676 isoform X1 [Amphimedon queenslandica]<>XP_019855289.1 PREDICTED: uncharacterized protein LOC100640676 isoform X2 [Amphimedon queenslandica]	1		1
OG0000925	XP_003387629.1 PREDICTED: serine/arginine-rich splicing factor 5-like [Amphimedon queenslandica]<>XP_019853708.1 PREDICTED: serine/arginine-rich splicing factor 5-like [Amphimedon queenslandica]	1		1
OG0000931	XP_784456.3 PREDICTED: queuine tRNA-ribosyltransferase-like [Strongylocentrotus purpuratus]	1		1
OG0000933	XP_003382978.1 PREDICTED: 6-phosphofructo-2-kinase/fructose-2,6-bisphosphatase 1-like [Amphimedon queenslandica]	1		1	9 D 0.958* 162 S 0.951* 212 E 0.971*
OG0000946	XP_011406489.1 PREDICTED: adipocyte plasma membrane-associated protein-like isoform X2 [Amphimedon queenslandica]	1		1
OG0000947	XP_019856320.1 PREDICTED: uncharacterized protein LOC109584864 [Amphimedon queenslandica]	1		1		164, 208
OG0000949	XP_003389008.1 PREDICTED: elongation factor G, mitochondrial-like isoform X1 [Amphimedon queenslandica]	1		1
OG0000950	XP_003388924.1 PREDICTED: gelsolin-like protein 2 [Amphimedon queenslandica]	1		1	12 S 1.000** 28 A 0.996** 34 Q 0.984* 45 H 0.999** 122 K 0.998** 130 L 1.000** 164 K 1.000** 166 V 1.000** 172 C 0.992** 205 Q 1.000** 212 S 1.000** 222 T 1.000** 227 D 0.999**	165
OG0000951	XP_019854968.1 PREDICTED: dnaJ homolog subfamily C member 7-like [Amphimedon queenslandica]	0.554642		0.278527		80, 98
OG0000956	XP_011410196.2 PREDICTED: alanine--glyoxylate aminotransferase 2-like [Amphimedon queenslandica]	1		1	15 N 0.977* 40 H 1.000** 42 E 0.972* 62 K 0.992** 73 P 0.996** 75 T 0.996** 77 G 1.000** 79 L 0.996** 80 Y 0.984* 85 K 0.993** 89 D 0.997** 105 C 1.000** 122 Y 1.000** 126 A 1.000** 139 F 0.987* 146 F 0.996** 161 I 0.967* 207 L 0.988* 211 E 0.994** 226 L 0.991** 243 R 1.000** 268 R 1.000** 277 G 1.000**	125, 150
OG0000957	XP_019864358.1 PREDICTED: uncharacterized protein LOC100636524 [Amphimedon queenslandica]	0.149679		1
OG0000976	XP_011405854.1 PREDICTED: ras-related protein Rab-43-like [Amphimedon queenslandica]	1		1	49 N 0.953* 133 E 0.984* 172 S 0.996**	156
OG0000979	XP_011403842.1 PREDICTED: lysocardiolipin acyltransferase 1-like [Amphimedon queenslandica]	1		0.0871318		96
OG0000983	XP_003383932.1 PREDICTED: putative leucine-rich repeat-containing protein DDB_G0290503 [Amphimedon queenslandica]	0.763364		1
OG0000990	XP_003387722.1 PREDICTED: ATP synthase subunit alpha, mitochondrial-like [Amphimedon queenslandica]	0.0424829		0.832813
OG0000992	XP_003391448.2 PREDICTED: ras-related protein Rab-22A-like [Amphimedon queenslandica]	0.00567259	0.0138052	3.10822e-26	4 R 0.999** 5 T 0.972* 8 A 0.951* 9 M 0.959* 11 S 1.000** 18 K 0.999** 28 I 0.987* 33 C 1.000** 37 N 0.994** 38 E 1.000** 41 I 0.961* 45 Q 0.996** 52 E 1.000** 53 V 0.999** 54 N 0.999** 63 L 1.000** 65 G 0.997** 73 T 0.999** 74 Q 1.000** 76 G 1.000** 77 R 0.993** 78 K 1.000** 79 L 0.993** 87 V 0.966* 94 C 0.981* 95 P 1.000**
OG0001001	XP_019862103.1 PREDICTED: uncharacterized protein LOC109590646 [Amphimedon queenslandica]	0.0241862		1	5 A 0.962* 6 R 0.988* 8 W 1.000** 20 Y 0.954* 28 F 0.966* 57 F 0.999** 60 D 0.977*	39, 81
OG0001002	No good hits	0.993049	0.023309182,0.038065728	0.000437157	9 V 0.985* 28 A 0.989* 30 N 0.977* 36 S 0.999** 82 I 0.984* 84 S 0.978*	56, 76, 83
OG0001018	XP_019856497.1 PREDICTED: long-chain fatty acid transport protein 4-like isoform X1 [Amphimedon queenslandica]<>XP_011406235.2 PREDICTED: long-chain fatty acid transport protein 4-like isoform X2 [Amphimedon queenslandica]	1.96269e-09		0.732578	159 E 0.986* 160 D 0.995**	68
OG0001019	XP_011405812.1 PREDICTED: epoxide hydrolase 4-like [Amphimedon queenslandica]	0.962347	0.00359873	0.0295427	67 E 1.000** 68 R 1.000** 71 D 0.999** 77 M 0.998** 79 T 0.996** 94 K 0.998** 95 S 0.991** 100 A 0.994** 106 V 0.998** 108 A 0.996** 110 K 1.000** 112 I 0.976* 114 S 0.986* 122 F 0.969* 130 A 0.994** 131 K 0.954* 132 V 0.957* 135 K 1.000** 136 S 0.980* 137 F 0.977* 139 S 1.000** 140 W 0.997** 143 F 0.999** 147 W 1.000** 151 V 0.987* 162 L 0.952*	143, 162
OG0001021	XP_019854412.1 PREDICTED: solute carrier family 35 member F2-like [Amphimedon queenslandica]	1		1	13 Q 0.971* 88 V 0.987* 114 F 0.972*	41, 100, 113
OG0001022	XP_003387342.1 PREDICTED: putative phosphatidylglycerol/phosphatidylinositol transfer protein DDB_G0278295 [Amphimedon queenslandica]	1		1	40 Q 0.981*	54
OG0001024	XP_019850834.1 PREDICTED: vacuolar protein-sorting-associated protein 36-like [Amphimedon queenslandica]	1		0.400808	33 R 0.973* 152 K 0.962*
OG0001027	XP_019864394.1 PREDICTED: WD repeat-containing protein 91-like [Amphimedon queenslandica]	0.391937		1
OG0001038	XP_019862921.1 PREDICTED: tyrosine-protein kinase receptor Tie-1-like [Amphimedon queenslandica]	0.931318		1		2
OG0001043	XP_019853381.1 PREDICTED: N-alpha-acetyltransferase 25, NatB auxiliary subunit-like [Amphimedon queenslandica]	6.09222e-06		1
OG0001047	XP_003385695.1 PREDICTED: vacuolar protein sorting-associated protein 4B-like [Amphimedon queenslandica]	0.000179951	0.00112555	0.00285961	6 D 0.995** 21 V 0.996** 30 D 0.996** 93 S 0.998** 113 N 0.997** 139 G 0.952* 147 I 0.989* 172 N 0.970* 198 A 0.991** 213 E 0.994** 235 G 0.996** 237 V 0.998** 266 T 0.954* 269 P 0.986* 272 A 0.996** 281 L 0.995** 283 V 0.993** 293 V 0.994** 318 E 0.993** 323 D 0.995**	5, 138, 212, 234, 236, 241, 292, 311, 318
OG0001049	XP_003385057.1 PREDICTED: heat shock protein HSP 90-alpha-like [Amphimedon queenslandica]	0.910271	0.0353936	0.0295427	130 E 0.985* 152 R 0.990* 166 Y 0.973* 323 H 0.950*	7, 59, 129, 131, 214
OG0001060	XP_019851891.1 PREDICTED: tetratricopeptide repeat protein 14 [Amphimedon queenslandica]	0.209183		1		26
OG0001061	XP_011409522.1 PREDICTED: alpha-protein kinase vwkA-like [Amphimedon queenslandica]	1		1		2, 34
OG0001065	XP_011409069.1 PREDICTED: P protein-like, partial [Amphimedon queenslandica]	0.0337358		1	3 L 0.981* 14 A 0.986* 60 V 0.999**	2
OG0001067	XP_019851601.1 PREDICTED: 1-phosphatidylinositol 4,5-bisphosphate phosphodiesterase beta-4-like [Amphimedon queenslandica]	1		0.0107653	102 R 0.983* 119 E 0.992**	28, 82, 118
OG0001068	XP_003391481.1 PREDICTED: uncharacterized protein LOC100637486, partial [Amphimedon queenslandica]	0.942548		1
OG0001069	XP_019857195.1 PREDICTED: sentrin-specific protease 1-like [Amphimedon queenslandica]	0.762988		1
OG0001078	XP_019855241.1 PREDICTED: triple functional domain protein-like [Amphimedon queenslandica]	1		1		106, 115, 140
OG0001081	XP_003386118.1 PREDICTED: G patch domain-containing protein 8-like isoform X1 [Amphimedon queenslandica]	0.720933		1
OG0001085	XP_003384096.1 PREDICTED: CTP synthase 2-like [Amphimedon queenslandica]	1		0.125888		128, 138, 170, 210
OG0001087	XP_003383452.1 PREDICTED: FAD synthase-like [Amphimedon queenslandica]	1		1
OG0001097	XP_011409292.2 PREDICTED: methionine synthase-like, partial [Amphimedon queenslandica]	0.879694		1
OG0001103	XP_019855814.1 PREDICTED: NSFL1 cofactor p47-like [Amphimedon queenslandica]	1		0.975703	9 S 0.982* 14 A 0.968* 27 I 0.977* 33 A 0.968* 53 T 0.975* 73 V 0.975*	25, 26
OG0001105	XP_011408056.1 PREDICTED: PAX3- and PAX7-binding protein 1-like, partial [Amphimedon queenslandica]	0.0870731		1
OG0001111	XP_019856072.1 PREDICTED: carbonic anhydrase 12-like [Amphimedon queenslandica]	1		1.51919e-05	28 N 0.971* 104 G 0.984* 141 P 0.969* 198 P 0.972*	140, 218
OG0001113	XP_003387078.1 PREDICTED: cyclic AMP-responsive element-binding protein 3-like protein 2 [Amphimedon queenslandica]	1		1
OG0001116	XP_003385385.1 PREDICTED: elongation factor 1-beta-like [Amphimedon queenslandica]	1		1
OG0001118	XP_019848937.1 PREDICTED: tankyrase-2-like [Amphimedon queenslandica]	0.926651		1
OG0001119	XP_003384136.1 PREDICTED: P2X purinoceptor 4-like [Amphimedon queenslandica]	0		1		43
OG0001122	XP_003382788.1 PREDICTED: guanine nucleotide-binding protein G(q) subunit alpha-like [Amphimedon queenslandica]	1	0,0	7.79824e-19	143 D 0.952* 179 T 0.956* 198 C 0.992** 217 S 1.000** 220 E 0.992** 236 T 0.996** 239 W 1.000** 241 Q 0.955* 243 S 0.998** 251 T 0.995** 253 L 0.986* 255 E 0.999** 261 H 0.997** 263 A 0.999** 264 D 1.000** 268 E 0.996** 277 E 0.973* 278 S 0.999** 279 A 0.988* 283 I 1.000** 284 R 0.996** 288 I 1.000** 290 V 1.000** 291 A 1.000** 298 Y 0.972* 299 S 1.000** 310 K 1.000** 318 S 0.992** 319 H 0.979* 3…	5, 28, 148, 216, 218, 235, 240, 250, 254, 262
OG0001123	XP_019850408.1 PREDICTED: intraflagellar transport protein 80 homolog [Amphimedon queenslandica]	0.721252		1
OG0001135	XP_019862087.1 PREDICTED: synaptic vesicle glycoprotein 2B-like [Amphimedon queenslandica]	1		1	34 K 0.983* 55 F 0.976* 63 L 0.954*	60
OG0001136	XP_019861856.1 PREDICTED: fatty acid amide hydrolase-like [Amphimedon queenslandica]	0.971711		1	119 I 0.992**
OG0001137	XP_011407715.1 PREDICTED: cyclin-dependent-like kinase 5 [Amphimedon queenslandica]	0.0195941		1	7 I 0.984* 46 S 0.997** 94 L 0.991** 99 D 0.972* 112 Q 0.951* 136 S 0.952* 139 A 0.952* 178 R 0.955* 188 I 0.993**	92, 95
OG0001141	XP_003387308.1 PREDICTED: solute carrier family 35 member F6-like isoform X2 [Amphimedon queenslandica]	0.00111873	0.049285	1		82
OG0001153	XP_019858460.1 PREDICTED: sialate O-acetylesterase-like [Amphimedon queenslandica]	1	0.0191215	1	7 S 0.998** 42 G 0.989* 90 G 0.996** 101 Y 1.000** 198 E 0.998** 227 R 0.999**	158, 189, 250
OG0001158	XP_003392015.1 PREDICTED: ATP-binding cassette sub-family B member 7, mitochondrial-like, partial [Amphimedon queenslandica]	1		1
OG0001169	XP_003391478.2 PREDICTED: piwi-like protein 1, partial [Amphimedon queenslandica]	2.69161e-05		1
OG0001172	XP_019860835.1 PREDICTED: LOW QUALITY PROTEIN: iron-sulfur protein NUBPL-like [Amphimedon queenslandica]	1	9.09e-07	1	63 V 0.975* 71 I 0.976*	64, 70
OG0001174	XP_003390789.1 PREDICTED: mitochondrial folate transporter/carrier-like [Amphimedon queenslandica]	0.0673749		1
OG0001176	XP_003389350.2 PREDICTED: rac guanine nucleotide exchange factor B-like [Amphimedon queenslandica]	0.905438		1	28 E 0.999** 92 K 0.985* 113 N 0.955* 129 K 0.960*
OG0001177	XP_011406188.1 PREDICTED: uncharacterized protein LOC100633014 [Amphimedon queenslandica]	1		0.0610287		168, 177, 199, 308
OG0001178	XP_003389083.2 PREDICTED: cysteine synthase 1-like [Amphimedon queenslandica]	0.959651		1
OG0001181	XP_011404319.2 PREDICTED: 8-oxo-dGDP phosphatase NUDT18-like [Amphimedon queenslandica]	1		1		31, 74
OG0001182	XP_019852313.1 PREDICTED: proton-coupled amino acid transporter 1-like [Amphimedon queenslandica]	1		0.130162		19
OG0001189	XP_019861869.1 PREDICTED: glucokinase regulatory protein-like [Amphimedon queenslandica]	0.608459		1
OG0001190	XP_003383104.1 PREDICTED: glutathione reductase, mitochondrial-like [Amphimedon queenslandica]	0.931887		7.99719e-05	17 K 0.965* 104 D 0.971*	16, 101
OG0001193	XP_019851062.1 PREDICTED: uncharacterized protein LOC105312486 [Amphimedon queenslandica]	1		1	29 S 0.975*
OG0001206	XP_003391902.2 PREDICTED: DNA ligase 4-like [Amphimedon queenslandica]	0.611411		1
OG0001207	XP_011409154.2 PREDICTED: Hermansky-Pudlak syndrome 1 protein homolog [Amphimedon queenslandica]	0.438245		0.927323	30 L 0.996** 42 D 0.984* 52 V 0.950* 136 R 0.989*	88, 92
OG0001212	XP_003389075.2 PREDICTED: uncharacterized protein LOC100633693 [Amphimedon queenslandica]	1		1	28 S 0.955* 32 L 0.953* 56 P 0.957* 58 R 0.979* 87 W 0.981* 92 G 1.000** 106 N 0.989* 166 R 0.964* 218 P 0.952* 219 Q 0.966*	25
OG0001214	XP_019855593.1 PREDICTED: protein RRNAD1-like isoform X1 [Amphimedon queenslandica]	1		0.0859356
OG0001215	XP_011404504.2 PREDICTED: methylcrotonoyl-CoA carboxylase beta chain, mitochondrial-like [Amphimedon queenslandica]	1		1
OG0001219	XP_011403601.2 PREDICTED: mothers against decapentaplegic homolog 3-like [Amphimedon queenslandica]	0.778455		0.618782
OG0001220	XP_019851114.1 PREDICTED: uncharacterized protein LOC100642011 [Amphimedon queenslandica]	1		1	70 F 0.990*	13, 20, 87
OG0001221	XP_019850827.1 PREDICTED: nuclear factor of activated T-cells, cytoplasmic 4-like [Amphimedon queenslandica]	1		1
OG0001223	XP_019850554.1 PREDICTED: coiled-coil domain-containing protein 18-like [Amphimedon queenslandica]	1		0.615143	42 C 0.976*	54, 104
OG0001225	XP_003383793.1 PREDICTED: tubulin beta-4B chain [Amphimedon queenslandica]	1		1
OG0001226	XP_019862843.1 PREDICTED: RNA-binding protein 27-like [Amphimedon queenslandica]	0.828472		0.173722
OG0001229	XP_003383310.2 PREDICTED: cytosolic purine 5'-nucleotidase-like [Amphimedon queenslandica]	0.508273		0.160273		5
OG0001240	XP_003385158.1 PREDICTED: DNA repair endonuclease XPF-like [Amphimedon queenslandica]	0.914352		0.106574	20 K 0.963*	8, 62, 71
OG0001243	XP_019863875.1 PREDICTED: cystathionine beta-synthase-like [Amphimedon queenslandica]	0.0124914		1		59
OG0001249	XP_019863400.1 PREDICTED: lysosome membrane protein 2-like, partial [Amphimedon queenslandica]	0.171385		1
OG0001251	XP_019850151.1 PREDICTED: signal transducer and activator of transcription 5B-like isoform X2 [Amphimedon queenslandica]	1		1	3 G 0.982* 16 P 0.978* 17 D 0.984* 19 E 0.997** 20 P 0.968* 26 V 0.978* 29 P 0.999** 34 S 0.991** 36 N 0.991** 39 T 0.990* 61 I 0.980* 64 D 0.960* 66 D 0.998** 68 S 0.992** 69 Q 0.962* 72 V 0.999** 75 Q 0.995** 76 I 0.996** 81 H 0.973* 82 L 0.979* 109 N 0.984* 117 L 0.974* 124 E 0.991** 128 K 0.995** 131 P 0.987* 149 K 0.982* 154 Q 0.994** 157 D 0.968*	38
OG0001258	XP_019854801.1 PREDICTED: LOW QUALITY PROTEIN: pseudouridine-5'-phosphatase-like, partial [Amphimedon queenslandica]	1		1
OG0001259	XP_003387134.2 PREDICTED: probable tRNA (uracil-O(2)-)-methyltransferase isoform X2 [Amphimedon queenslandica]	0.00787182		1
OG0001263	XP_003386218.1 PREDICTED: trans-1,2-dihydrobenzene-1,2-diol dehydrogenase-like [Amphimedon queenslandica]	1	0.00311357	0.594357	77 E 0.978* 187 P 0.998** 192 I 0.994** 223 D 0.989*	37, 76, 186, 191, 212, 218
OG0001270	XP_003383506.1 PREDICTED: syntaxin-7-like [Amphimedon queenslandica]	0.349692		1
OG0001281	XP_019850835.1 PREDICTED: pericentriolar material 1 protein-like [Amphimedon queenslandica]	1		0.322223	4 P 0.996** 5 F 0.987*	7
OG0001291	XP_019856658.1 PREDICTED: EH domain-binding protein 1-like protein 1 isoform X2 [Amphimedon queenslandica]	1		1	52 N 0.983* 57 T 0.992** 109 P 0.985* 112 R 0.985*	77
OG0001292	XP_003389176.1 PREDICTED: insulin receptor substrate 1-like isoform X1 [Amphimedon queenslandica]	1		1
OG0001294	XP_019855093.1 PREDICTED: serine/threonine-protein kinase ULK3-like [Amphimedon queenslandica]	1		0.0514897	10 S 0.988*
OG0001295	XP_019855078.1 PREDICTED: phosphoenolpyruvate carboxykinase, cytosolic [GTP] [Amphimedon queenslandica]	1		1
OG0001296	XP_019853750.1 PREDICTED: serine protease HTRA2, mitochondrial-like [Amphimedon queenslandica]	0.630484		1		12
OG0001298	XP_003386619.1 PREDICTED: cytochrome P450 20A1-like [Amphimedon queenslandica]	1		1	28 A 0.976*
OG0001300	XP_019850412.1 PREDICTED: cGMP-dependent protein kinase 1 [Amphimedon queenslandica]	2.67812e-08		1
OG0001302	XP_003385512.1 PREDICTED: ATP-dependent RNA helicase dbp2-like [Amphimedon queenslandica]	1.95458e-05	6.66e-16	0.0677417	1 R 0.967* 3 S 0.993** 10 R 0.982* 43 V 0.971* 109 Q 0.979* 112 S 0.988* 115 T 0.975* 116 L 0.989* 118 Y 0.995** 119 L 0.952* 123 I 0.974* 124 V 0.998** 126 I 0.975* 127 K 0.990* 128 H 0.980* 129 Q 0.979* 130 A 0.985* 133 R 0.954* 134 H 0.980* 136 D 0.999** 137 G 0.986* 138 P 0.982* 139 I 0.971* 142 V 0.988* 143 L 0.984* 204 E 0.982* 265 V 0.970*	9, 125, 203
OG0001303	XP_011410218.1 PREDICTED: rho GTPase-activating protein 39-like isoform X1 [Amphimedon queenslandica]	0.910386	0.000713098,0.04937739	0.0602454	6 L 0.999** 7 L 0.992** 31 K 0.991** 54 R 0.998** 109 A 0.999** 124 M 0.998**	16, 69, 108
OG0001305	XP_011409901.1 PREDICTED: RNA-binding protein 39-like isoform X2 [Amphimedon queenslandica]	0.868663		1		3, 38
OG0001309	XP_019852742.1 PREDICTED: importin-11-like isoform X1 [Amphimedon queenslandica]	0.00636643		1
OG0001318	XP_019864138.1 PREDICTED: uncharacterized protein LOC109593544, partial [Amphimedon queenslandica]	1		1	1 E 0.960* 36 M 0.952* 42 K 0.996**
OG0001321	XP_003391930.2 PREDICTED: polypeptide N-acetylgalactosaminyltransferase 14-like [Amphimedon queenslandica]	0.757885		1
OG0001326	XP_019852108.1 PREDICTED: uncharacterized protein LOC109582008 [Amphimedon queenslandica]<>XP_019852109.1 PREDICTED: uncharacterized protein LOC109582008 [Amphimedon queenslandica]<>XP_019852110.1 PREDICTED: uncharacterized protein LOC109582008 [Amphimedon queenslandica]<>XP_019852111.1 PREDICTED: uncharacterized protein LOC109582008 [Amphimedon queenslandica]<>XP_019852112.1 PREDICTED: uncharact…	1		1	1 L 0.990** 9 R 0.996** 13 S 0.998** 21 G 0.998** 36 N 0.985* 39 Y 0.996** 40 H 0.999** 56 N 0.999** 61 Q 0.993** 67 E 0.996** 74 D 0.959* 81 E 0.988* 83 E 0.991** 86 R 0.965* 103 H 0.998** 104 E 1.000** 108 L 1.000** 109 N 0.993** 110 I 0.977* 112 D 0.963* 119 R 0.984* 120 N 0.957* 125 Y 0.976* 126 A 1.000** 127 T 0.954* 130 E 0.990**	44, 80, 125, 127
OG0001335	XP_019855181.1 PREDICTED: cAMP-specific 3',5'-cyclic phosphodiesterase 4C-like isoform X2 [Amphimedon queenslandica]	0.190198		1		6, 46
OG0001336	XP_019854392.1 PREDICTED: uncharacterized protein LOC109583463 [Amphimedon queenslandica]	0.725628		1
OG0001345	XP_003384842.1 PREDICTED: adenylate kinase 2, mitochondrial-like [Amphimedon queenslandica]	0.0013932		1		42, 68
OG0001355	XP_003392153.2 PREDICTED: pyruvate dehydrogenase E1 component subunit alpha, somatic form, mitochondrial-like, partial [Amphimedon queenslandica]	0.048322		0.0586653	30 K 0.999** 31 E 0.974* 32 R 0.960*	51
OG0001361	XP_011409182.1 PREDICTED: disks large homolog 2-like, partial [Amphimedon queenslandica]	1		1	10 V 0.989* 17 G 1.000** 29 S 0.988* 41 G 0.961* 56 L 0.987* 61 V 0.998** 87 R 1.000** 92 T 0.988* 109 L 1.000** 112 S 0.998** 114 A 1.000** 165 M 0.970* 202 R 0.999** 206 T 0.990* 207 G 0.989* 215 G 1.000** 218 N 0.975* 225 S 0.979* 239 I 0.987* 259 E 0.998** 282 F 0.995** 286 Q 0.979* 289 I 0.970* 291 N 0.954* 294 D 1.000**	3, 8, 9, 113, 141, 214, 253, 269, 285
OG0001362	XP_019863146.1 PREDICTED: agrin-like, partial [Amphimedon queenslandica]	0.00282825		1		24
OG0001369	XP_011408543.2 PREDICTED: E3 SUMO-protein ligase RanBP2-like, partial [Amphimedon queenslandica]	1	0.0280429	1	28 I 0.996**	125
OG0001371	XP_019854490.1 PREDICTED: tudor domain-containing protein 7A-like [Amphimedon queenslandica]	0.797462		1
OG0001375	XP_011405258.1 PREDICTED: solute carrier family 15 member 2 isoform X1 [Amphimedon queenslandica]	1		1
OG0001382	XP_019850795.1 PREDICTED: equilibrative nucleoside transporter 1-like [Amphimedon queenslandica]	2.57784e-06		0.0486373	3 N 0.996**	2
OG0001383	XP_019850665.1 PREDICTED: centromere/microtubule-binding protein CBF5-like isoform X3 [Amphimedon queenslandica]	0.526624	6.4e-09	5.68e-06	66 E 0.998** 68 V 1.000** 70 L 0.999** 71 G 1.000** 72 I 0.969* 78 M 1.000** 80 S 0.999** 85 R 0.999** 86 V 1.000** 87 I 1.000** 88 M 1.000** 89 S 0.998** 90 R 1.000** 91 D 1.000** 140 Q 0.969*	72
OG0001385	XP_011403062.1 PREDICTED: tetraspanin-6-like [Amphimedon queenslandica]	1		0.433979		11, 35, 39, 40
OG0001386	XP_003385233.1 PREDICTED: uncharacterized protein LOC100635519 [Amphimedon queenslandica]	0.0893781		0.0491899
OG0001391	XP_019864389.1 PREDICTED: exocyst complex component 2-like [Amphimedon queenslandica]	8.77769e-11	0.00190784	0.0585113	38 N 0.998**	49, 67
OG0001392	XP_011409565.2 PREDICTED: tyrosine 3-monooxygenase-like [Amphimedon queenslandica]	1	2.08e-13	0.128618	98 D 0.967* 101 A 0.984* 102 N 0.951* 115 P 0.959*	66, 99, 100, 108, 322
OG0001414	XP_019863261.1 PREDICTED: ABC transporter A family member 7-like, partial [Amphimedon queenslandica]	1		1
OG0001430	XP_003389193.1 PREDICTED: UMP-CMP kinase-like [Amphimedon queenslandica]	0.172343		0.973988	1 K 0.990** 2 I 0.997** 4 N 0.998** 5 I 1.000** 6 I 0.970* 7 K 0.986* 8 E 0.997**
OG0001431	XP_011406106.1 PREDICTED: poly(rC)-binding protein 2-like [Amphimedon queenslandica]	0.142955	0.0295352	0.00407183	2 A 0.966* 13 V 0.958* 15 H 0.999** 31 I 0.965* 40 N 0.995** 41 I 1.000** 42 S 1.000** 43 D 1.000** 68 G 0.960* 85 T 0.973* 86 F 0.965* 91 P 0.962* 92 A 1.000** 96 G 1.000** 97 S 0.978* 102 G 0.969* 110 R 0.971*	3, 40, 41, 42, 67, 91, 95, 111
OG0001432	XP_003388852.1 PREDICTED: cathepsin B-like [Amphimedon queenslandica]	1		1
OG0001434	XP_003388750.1 PREDICTED: UPF0769 protein C21orf59 homolog [Amphimedon queenslandica]	0.0526267		0.0747427		21
OG0001435	XP_011405709.2 PREDICTED: TBC1 domain family member 15-like [Amphimedon queenslandica]	0.950376	0.0302399	1	23 K 0.998** 35 I 0.994** 43 M 0.984* 47 L 0.966* 48 Y 0.979* 88 T 0.995** 93 L 0.991** 95 T 0.998** 96 D 0.990* 97 Q 0.997** 99 K 0.996** 101 N 0.997**	22, 46, 48, 50, 92
OG0001438	XP_011405033.2 PREDICTED: ornithine decarboxylase-like [Amphimedon queenslandica]	0.0270477		1		69
OG0001440	XP_011404780.1 PREDICTED: putative transporter arsB [Amphimedon queenslandica]	1		0.00130253	6 V 0.998** 10 W 1.000** 19 I 0.983* 43 T 0.999**	5, 9, 18
OG0001441	XP_019853263.1 PREDICTED: ral GTPase-activating protein subunit beta-like isoform X1 [Amphimedon queenslandica]<>XP_019853264.1 PREDICTED: ral GTPase-activating protein subunit beta-like isoform X2 [Amphimedon queenslandica]	1		1
OG0001444	EFN83153.1 Histone H3.3 [Harpegnathos saltator]	1		1
OG0001457	XP_003384780.1 PREDICTED: mRNA cap guanine-N7 methyltransferase-like [Amphimedon queenslandica]	1		0.414058
OG0001460	XP_003382828.1 PREDICTED: myosin heavy chain, non-muscle [Amphimedon queenslandica]	1		1		54
OG0001462	XP_019850087.1 PREDICTED: vacuolar protein sorting-associated protein 54-like [Amphimedon queenslandica]	1		1
OG0001471	XP_011409374.1 PREDICTED: neurofibromin-like, partial [Amphimedon queenslandica]	0.198047		1
OG0001473	XP_019863757.1 PREDICTED: myotubularin-related protein 10-B-like [Amphimedon queenslandica]	1		1		109
OG0001478	XP_003391345.2 PREDICTED: propionyl-CoA carboxylase beta chain, mitochondrial-like, partial [Amphimedon queenslandica]	0.823739		1
OG0001484	XP_019860275.1 PREDICTED: angiogenic factor with G patch and FHA domains 1-like [Amphimedon queenslandica]	0.164822		0.00603193		1
OG0001486	XP_019858831.1 PREDICTED: receptor homology region, transmembrane domain- and RING domain-containing protein 3-like [Amphimedon queenslandica]	1.33227e-15		1		83, 88, 102
OG0001487	XP_019858049.1 PREDICTED: serine/threonine-protein kinase 26-like [Amphimedon queenslandica]	0.774021	0.043709977,1.34E-10,0.028794889,2.03E-08	1	186 G 0.999**	180
OG0001488	XP_003389768.1 PREDICTED: saccharopine dehydrogenase-like oxidoreductase [Amphimedon queenslandica]	2.22785e-05		1	90 N 0.964* 94 H 0.992** 99 C 0.998**	50, 77
OG0001494	XP_019854891.1 PREDICTED: bactericidal permeability-increasing protein-like isoform X1 [Amphimedon queenslandica]	0.560485	0.0239835	1	39 E 0.959*	31, 43, 55, 74
OG0001497	XP_003387043.1 PREDICTED: band 7 protein AGAP004871-like isoform X1 [Amphimedon queenslandica]	1	0.00666618	0.114891	140 S 0.970* 150 I 0.997** 153 G 0.986* 154 L 0.951*	149, 152
OG0001498	XP_019851943.1 PREDICTED: RNA-binding protein 5-like [Amphimedon queenslandica]	0.699493		1
OG0001499	XP_003386348.2 PREDICTED: uncharacterized protein LOC100637584 [Amphimedon queenslandica]<>XP_019851546.1 PREDICTED: uncharacterized protein LOC100637584 [Amphimedon queenslandica]	1		1	19 K 0.989*
OG0001504	XP_003384343.1 PREDICTED: uncharacterized protein LOC100632866 [Amphimedon queenslandica]	1		1	8 K 0.963*
OG0001511	XP_019858112.1 PREDICTED: myotubularin-related protein 2-like isoform X1 [Amphimedon queenslandica]	0.99863		0.53786
OG0001512	XP_019856559.1 PREDICTED: propionyl-CoA carboxylase alpha chain, mitochondrial-like [Amphimedon queenslandica]	0.0722846		1
OG0001525	XP_019863995.1 PREDICTED: acyl-CoA dehydrogenase family member 11-like, partial [Amphimedon queenslandica]	0.0538966	0.039200596,0.003808371,0.00139292	1	340 S 0.985*	64, 105, 122, 245, 289
OG0001530	XP_003391704.1 PREDICTED: 15-hydroxyprostaglandin dehydrogenase [NAD(+)]-like [Amphimedon queenslandica]	0.282122		0.000437157	40 Q 0.990* 49 K 0.983* 73 V 0.972* 119 E 0.966* 134 A 0.973* 147 R 0.989* 165 D 0.981* 172 K 0.974* 180 E 0.994** 194 K 0.990** 213 K 0.991** 216 K 1.000**	16, 154, 163, 167, 173, 205
OG0001539	XP_019857795.1 PREDICTED: uncharacterized protein LOC100635708 [Amphimedon queenslandica]	0.990511		1	6 S 0.964* 8 G 0.955* 31 G 0.977* 33 Q 0.987* 44 Y 0.970* 57 T 0.976* 64 E 0.963* 66 V 0.957* 68 R 0.963* 73 L 0.969* 103 S 0.952* 132 S 0.982* 143 L 0.968*
OG0001545	XP_003387852.1 PREDICTED: branched-chain-amino-acid aminotransferase, cytosolic-like [Amphimedon queenslandica]	1		1	2 F 0.994** 5 L 0.963* 15 V 0.964* 21 D 0.957* 31 A 0.998**	30
OG0001549	XP_019853625.1 PREDICTED: WD repeat-containing protein 24-like [Amphimedon queenslandica]	0.157534		1
OG0001550	XP_019852363.1 PREDICTED: RNA polymerase II elongation factor ELL2-like isoform X3 [Amphimedon queenslandica]	0.694737		0.440294	13 I 0.991** 23 D 0.963*	12, 64
OG0001552	XP_019852284.1 PREDICTED: ATP-dependent Clp protease ATP-binding subunit clpX-like, mitochondrial isoform X2 [Amphimedon queenslandica]	1		1
OG0001553	XP_003386700.1 PREDICTED: uncharacterized protein LOC100631948 [Amphimedon queenslandica]	1		1
OG0001558	XP_019850311.1 PREDICTED: DNA-binding protein RFX2-like isoform X1 [Amphimedon queenslandica]<>XP_019850312.1 PREDICTED: DNA-binding protein RFX2-like isoform X1 [Amphimedon queenslandica]	0.998247		1		113
OG0001560	XP_011409784.2 PREDICTED: trans-L-3-hydroxyproline dehydratase-like [Amphimedon queenslandica]	0.0117684		1
OG0001566	XP_003382496.1 PREDICTED: protein PLANT CADMIUM RESISTANCE 3-like [Amphimedon queenslandica]	0.2936		1	12 Y 0.988* 24 A 0.999** 32 G 0.986* 37 F 0.989* 43 W 1.000** 45 R 0.977* 50 G 1.000** 57 R 0.970* 60 C 1.000** 61 I 1.000** 68 W 0.996**	59, 70, 71
OG0001567	XP_019849768.1 PREDICTED: AKT-interacting protein-like [Amphimedon queenslandica]	1		1
OG0001574	XP_011409489.2 PREDICTED: integrin beta-1-like, partial [Amphimedon queenslandica]	0.000639372		1	124 V 0.999**	158
OG0001576	XP_003392103.2 PREDICTED: lysosomal Pro-X carboxypeptidase-like [Amphimedon queenslandica]	1	0.00656145	0.167009	40 N 0.970*	91
OG0001581	XP_003391910.2 PREDICTED: beta-mannosidase-like, partial [Amphimedon queenslandica]	1		1
OG0001584	XP_003391604.1 PREDICTED: 60S ribosomal protein L5-like, partial [Amphimedon queenslandica]	1		1		29
OG0001593	XP_003389936.1 PREDICTED: catalase-like [Amphimedon queenslandica]	0.793061		1	3 K 0.993** 6 K 0.959* 29 P 1.000** 234 G 0.982* 242 Q 0.982* 255 S 0.958* 394 K 0.996** 410 N 0.980* 421 G 0.996** 424 Y 0.986*	252
OG0001595	XP_003387665.1 PREDICTED: ubiquitin carboxyl-terminal hydrolase 22-like [Amphimedon queenslandica]	1		1
OG0001597	XP_003387412.1 PREDICTED: calcium-binding protein NCS-1-like [Amphimedon queenslandica]	1		1		116, 143, 149, 155
OG0001599	XP_003386538.1 PREDICTED: serine/threonine-protein phosphatase 2A 56 kDa regulatory subunit epsilon isoform-like [Amphimedon queenslandica]	1		1		29
OG0001603	XP_019850701.1 PREDICTED: lysophosphatidylcholine acyltransferase 2-like [Amphimedon queenslandica]	1		1		66
OG0001606	XP_019850071.1 PREDICTED: peroxisome biogenesis factor 1-like [Amphimedon queenslandica]	0.767884		1
OG0001607	XP_003384969.1 PREDICTED: protein FAM50A-like [Amphimedon queenslandica]	0.657136		1	14 K 0.974* 47 S 0.958*	13, 46, 86
OG0001616	XP_003382558.1 PREDICTED: nck-associated protein 1-like [Amphimedon queenslandica]	1		0.478111		34
OG0001627	XP_019864156.1 PREDICTED: mannosyl-oligosaccharide glucosidase-like, partial [Amphimedon queenslandica]	1		1		1, 51
OG0001632	XP_019863974.1 PREDICTED: asparagine--tRNA ligase, cytoplasmic-like, partial [Amphimedon queenslandica]	1	0.0270451	1	3 P 0.974* 5 A 0.965* 6 E 0.992** 42 G 0.951* 44 C 0.979* 46 G 0.971* 53 L 0.966* 54 L 0.956* 60 R 0.958*
OG0001636	XP_011408951.2 PREDICTED: tubulin polyglutamylase ttll6-like, partial [Amphimedon queenslandica]	0.363574		0.410606	66 L 0.969*	23
OG0001637	XP_019862655.1 PREDICTED: major vault protein alpha-like [Amphimedon queenslandica]	0.411772		1	81 E 0.963* 286 N 0.974*	281, 346, 382, 430, 568, 610
OG0001646	XP_019857254.1 PREDICTED: band 4.1-like protein 2 isoform X1 [Amphimedon queenslandica]	2.12067e-07		1		50
OG0001647	XP_019856156.1 PREDICTED: ras-GEF domain-containing family member 1B-like [Amphimedon queenslandica]	0.901567	6.62e-10	2.67176e-05	4 I 1.000** 5 R 0.998** 6 L 0.982* 7 F 1.000** 8 M 1.000** 9 Q 0.973* 10 P 0.998** 13 L 1.000** 15 A 1.000** 16 K 1.000** 17 V 0.984* 18 S 0.981* 19 R 1.000**	15, 28
OG0001651	XP_011405688.1 PREDICTED: zinc transporter ZIP9-B-like [Amphimedon queenslandica]	1		1
OG0001652	XP_003388386.2 PREDICTED: nuclear autoantigenic sperm protein-like [Amphimedon queenslandica]	0.0175355		1
OG0001653	XP_003387510.1 PREDICTED: probable ethanolamine kinase [Amphimedon queenslandica]	1		0.0243302		22, 137, 165, 213, 239, 255
OG0001655	XP_019852923.1 PREDICTED: far upstream element-binding protein 1-like isoform X2 [Amphimedon queenslandica]	0.880878		1
OG0001659	XP_019852441.1 PREDICTED: LETM1 and EF-hand domain-containing protein 1, mitochondrial-like [Amphimedon queenslandica]	1		1		269, 336
OG0001677	XP_019853815.1 PREDICTED: intersectin-1-like [Amphimedon queenslandica]	1		0.500197	1 R 0.953* 9 D 0.968* 21 S 0.959*	4, 8
OG0001680	XP_011402782.1 PREDICTED: SUMO-activating enzyme subunit 2-like [Amphimedon queenslandica]	0.96148		1
OG0001681	XP_003382501.1 PREDICTED: dual adapter for phosphotyrosine and 3-phosphotyrosine and 3-phosphoinositide-like [Amphimedon queenslandica]	0.93067		1		78, 109, 145
OG0001700	XP_019851446.1 PREDICTED: uncharacterized protein LOC100639693 isoform X1 [Amphimedon queenslandica]	1		1
OG0001705	XP_003389848.2 PREDICTED: protein C9orf72 homolog [Amphimedon queenslandica]	0.15906		1		33
OG0001716	XP_019853987.1 PREDICTED: membrane-associated phosphatidylinositol transfer protein 2-like [Amphimedon queenslandica]	1		0.427718	7 E 0.973*	40
OG0001720	XP_003387241.2 PREDICTED: cAMP-regulated D2 protein-like [Amphimedon queenslandica]	1		0.0396222	16 L 0.995**	112
OG0001722	XP_003386786.1 PREDICTED: nuclear factor related to kappa-B-binding protein-like [Amphimedon queenslandica]	0.340846		1
OG0001724	XP_003386696.1 PREDICTED: nuclease-sensitive element-binding protein 1-like isoform X1 [Amphimedon queenslandica]	0.314984		1
OG0001725	XP_011403935.1 PREDICTED: protein DENND6B-like [Amphimedon queenslandica]	1		0.0746178	88 T 0.966*	2
OG0001730	XP_003385586.1 PREDICTED: adenylate kinase 7-like isoform X2 [Amphimedon queenslandica]	1		1
OG0001732	XP_003385058.1 PREDICTED: uncharacterized protein LOC100631524 [Amphimedon queenslandica]	0.0184278		1
OG0001734	XP_019849718.1 PREDICTED: UDP-galactose translocator-like [Amphimedon queenslandica]	0.000559622		1		61, 114, 149
OG0001738	XP_019849243.1 PREDICTED: sorting nexin-29-like [Amphimedon queenslandica]	1	0.00788504	0.0747427	1 V 0.973*	166, 176, 181, 182
OG0001742	XP_003383663.1 PREDICTED: ATP synthase subunit beta, mitochondrial [Amphimedon queenslandica]	1		1
OG0001759	ELU11448.1 hypothetical protein CAPTEDRAFT_104506, partial [Capitella teleta]	1		1
OG0001760	XP_003392004.3 PREDICTED: oxysterol-binding protein 2-like, partial [Amphimedon queenslandica]	1		1
OG0001765	XP_011403301.2 PREDICTED: centrosomal protein of 104 kDa-like [Amphimedon queenslandica]	1		1
OG0001769	XP_019860471.1 PREDICTED: mitoguardin 2-like isoform X1 [Amphimedon queenslandica]	1		1		38, 104, 112
OG0001773	XP_003391490.1 PREDICTED: intraflagellar transport protein 172 homolog, partial [Amphimedon queenslandica]	1		1		5
OG0001778	XP_019861088.1 PREDICTED: phenylalanine--tRNA ligase alpha subunit-like, partial [Amphimedon queenslandica]	0.536715		1	12 K 0.996** 30 K 0.997**
OG0001779	XP_003389790.1 PREDICTED: outer dense fiber protein 3-B-like [Amphimedon queenslandica]<>XP_003390964.1 PREDICTED: outer dense fiber protein 3-B-like [Amphimedon queenslandica]	1		1		73, 157
OG0001781	XP_011407163.2 PREDICTED: cyclin-dependent kinase 11B-like [Amphimedon queenslandica]	0.00563694		1
OG0001784	XP_011406309.2 PREDICTED: uncharacterized protein LOC100641267 [Amphimedon queenslandica]	0.907734	0.000720925	1		164, 209
OG0001785	XP_019856446.1 PREDICTED: oxidation resistance protein 1-like [Amphimedon queenslandica]	1		1		18
OG0001798	XP_003386012.2 PREDICTED: 28S ribosomal protein S7, mitochondrial-like [Amphimedon queenslandica]	1		1
OG0001800	XP_019850829.1 PREDICTED: protein phosphatase methylesterase 1-like isoform X2 [Amphimedon queenslandica]	0.941139		1
OG0001802	XP_003385532.1 PREDICTED: uncharacterized protein LOC100633802 [Amphimedon queenslandica]	0.82471		1		6
OG0001803	XP_003385464.1 PREDICTED: B9 domain-containing protein 1-like [Amphimedon queenslandica]	0.0918819		0.798304	41 A 0.981*	89, 100
OG0001805	XP_011410501.2 PREDICTED: RNA-binding protein 25-like [Amphimedon queenslandica]	1		0.451315	2 Y 0.969* 3 K 0.961* 95 A 0.960*	2, 94, 193
OG0001806	XP_003384453.1 PREDICTED: ubiquitin-conjugating enzyme E2-17 kDa [Amphimedon queenslandica]	0.650752		1	9 R 0.951* 34 T 0.959* 125 K 0.966*	107
OG0001815	XP_019855442.1 PREDICTED: nascent polypeptide-associated complex subunit alpha, muscle-specific form-like isoform X1 [Amphimedon queenslandica]	0.757954		0.0102074	98 E 0.992** 208 E 0.978*	97
OG0001816	XP_019856101.1 PREDICTED: poly [ADP-ribose] polymerase 3-like [Amphimedon queenslandica]	1		0.062707	14 P 1.000** 45 Q 0.973*	46
OG0001817	XP_003382755.1 PREDICTED: histone deacetylase 6-like [Amphimedon queenslandica]	0.309102		1	221 E 0.988*	42, 98, 122
OG0001835	XP_011408950.2 PREDICTED: alpha-tocopherol transfer protein-like, partial [Amphimedon queenslandica]	1		0.00190701	2 T 0.977* 27 F 0.988* 33 G 1.000** 37 D 0.990* 38 L 1.000** 50 G 0.999** 56 D 0.986* 58 R 0.975* 67 I 1.000** 79 T 0.997** 83 V 0.964* 85 C 0.974* 99 D 1.000** 130 L 1.000** 132 E 0.999**	49, 60, 68, 160
OG0001837	XP_011408803.1 PREDICTED: ATP-dependent RNA helicase HAS1-like, partial [Amphimedon queenslandica]	1		1
OG0001852	XP_003388713.2 PREDICTED: zinc transporter ZIP11-like [Amphimedon queenslandica]	1		1
OG0001857	Poor hit to Voltage-dependent N-type calcium channel subunit alpha-	0.147376		1
OG0001865	XP_003386492.1 PREDICTED: omega-amidase NIT2-like isoform X2 [Amphimedon queenslandica]	1	0.0298378	0.620461	67 Y 0.995** 73 P 0.992** 74 A 0.994** 79 S 0.968* 81 V 0.998** 83 W 0.998** 85 H 0.987* 88 N 0.989*	80
OG0001870	XP_019850698.1 PREDICTED: protein ABHD4-like [Amphimedon queenslandica]	1		1	8 I 0.962* 27 R 0.974* 39 K 0.998**
OG0001871	XP_011403146.1 PREDICTED: rho GTPase-activating protein 29-like [Amphimedon queenslandica]	0.0215499		1
OG0001872	XP_003385624.1 PREDICTED: phosphatidylserine synthase 2-like [Amphimedon queenslandica]	0.883736	0.0321057	0.048147	223 H 0.973*	3, 87
OG0001875	XP_003385389.1 PREDICTED: DNA-directed RNA polymerase III subunit RPC3-like [Amphimedon queenslandica]	1		1
OG0001876	XP_019849786.1 PREDICTED: 72 kDa inositol polyphosphate 5-phosphatase-like [Amphimedon queenslandica]	1		0.000606306
OG0001880	XP_003384510.1 PREDICTED: uncharacterized protein LOC100634387 [Amphimedon queenslandica]	0.380765		1
OG0001881	XP_019848954.1 PREDICTED: hydroxyacid-oxoacid transhydrogenase, mitochondrial-like [Amphimedon queenslandica]	0.365533		1		56, 83
OG0001883	XP_003383928.1 PREDICTED: sideroflexin-2-like [Amphimedon queenslandica]	1		0.0964528	122 K 0.999** 127 K 0.960*
OG0001884	XP_019864383.1 PREDICTED: LOW QUALITY PROTEIN: casein kinase I-like [Amphimedon queenslandica]	1		1
OG0001886	XP_003383654.1 PREDICTED: succinate--CoA ligase [ADP-forming] subunit beta, mitochondrial-like [Amphimedon queenslandica]	1		0.329205	34 I 0.999**	72, 80
OG0001887	XP_003383338.1 PREDICTED: transforming acidic coiled-coil-containing protein 3-like [Amphimedon queenslandica]	1		1		12, 113
OG0001890	XP_003383006.1 PREDICTED: ras-related protein rab7-like [Amphimedon queenslandica]	0.0414303		1	1 Q 0.984* 3 V 0.997** 22 V 0.973* 23 M 0.999** 26 D 0.998** 39 Q 0.989* 40 E 0.997** 44 S 0.978* 47 V 0.967* 48 A 0.982* 51 R 0.967* 55 C 0.984* 62 V 0.960* 66 N 0.956* 67 S 0.969* 70 T 0.965* 80 I 0.998** 81 Q 0.965* 83 S 0.973* 85 G 0.962* 86 D 0.999** 95 L 0.983* 103 N 1.000** 112 Q 0.987* 113 S 0.975* 119 N 0.986* 129 E 0.995** 131 R 0.967* 139 T 0.998** 140 I 0.999**	2, 118
OG0001893	XP_019851096.1 PREDICTED: uncharacterized protein LOC105312497 [Amphimedon queenslandica]	1		0.282235	39 E 0.990*
OG0001915	XP_003391883.2 PREDICTED: beta-hexosaminidase subunit alpha-like [Amphimedon queenslandica]	1		1
OG0001927	XP_019856716.1 PREDICTED: flocculation protein FLO11-like [Amphimedon queenslandica]	1		1
OG0001933	XP_019853706.1 PREDICTED: MAP/microtubule affinity-regulating kinase 3-like isoform X2 [Amphimedon queenslandica]	1		1
OG0001937	XP_011403650.1 PREDICTED: Smith-Magenis syndrome chromosomal region candidate gene 8 protein-like [Amphimedon queenslandica]	1		0.117467	5 Q 0.998**	4
OG0001941	XP_003385700.1 PREDICTED: tyrosine aminotransferase-like [Amphimedon queenslandica]	0.00162313		0.740099	160 G 0.985*
OG0001942	XP_003385611.1 PREDICTED: cathepsin D-like [Amphimedon queenslandica]	0.0227172		0.000655533	127 I 0.983* 196 Y 0.999** 327 R 0.999** 334 K 1.000**	64, 190
OG0001948	XP_003384480.1 PREDICTED: acyl-CoA desaturase-like [Amphimedon queenslandica]	1		1	9 L 0.981* 17 N 0.951* 18 D 0.956* 63 K 0.991** 67 K 0.997** 84 H 0.991** 125 W 0.995**
OG0001950	XP_019848854.1 PREDICTED: spindle assembly checkpoint kinase-like [Amphimedon queenslandica]	1		0.709729
OG0001953	XP_019864397.1 PREDICTED: uncharacterized protein LOC109593765 [Amphimedon queenslandica]	1		1		38
OG0001954	XP_019863373.1 PREDICTED: probable asparagine--tRNA ligase, mitochondrial [Amphimedon queenslandica]	1		1
OG0001955	XP_003383307.1 PREDICTED: 3'-5' exoribonuclease 1-like [Amphimedon queenslandica]	0.130802		1		43
OG0001956	XP_011407948.1 PREDICTED: cysteine protease ATG4A-like [Amphimedon queenslandica]	0.700317		0.621425		60, 143
OG0001964	XP_003382724.1 PREDICTED: vacuolar protein sorting-associated protein 41 homolog [Amphimedon queenslandica]	0.0226407		0.704095	33 I 0.982* 45 G 0.960* 77 D 0.958* 125 D 0.977* 145 N 0.986* 165 I 0.998** 175 E 0.955* 235 V 0.958* 264 E 0.994** 280 D 0.989*	32, 82, 87, 92, 124, 125, 175, 279
OG0001980	XP_019848995.1 PREDICTED: structural maintenance of chromosomes protein 4-like [Amphimedon queenslandica]	0.00472325		0.0779807	109 E 0.967*	152
OG0001987	XP_003386553.1 PREDICTED: glutamine--fructose-6-phosphate aminotransferase [isomerizing] 1-like [Amphimedon queenslandica]	0.127091	0.00943131	1		9, 11, 78
OG0001991	XP_003386584.1 PREDICTED: uncharacterized protein LOC100637508 [Amphimedon queenslandica]	1		1		94
OG0001993	XP_019858741.1 PREDICTED: long-chain-fatty-acid--CoA ligase 1-like [Amphimedon queenslandica]	0.217924		0.0109302	30 R 0.952* 34 I 0.991** 35 I 0.992** 55 C 1.000**
OG0001995	XP_019857051.1 PREDICTED: flocculation protein FLO11-like isoform X2 [Amphimedon queenslandica]	0.998008		0.22299		7
OG0001998	XP_011406110.1 PREDICTED: uncharacterized protein C17orf105-like [Amphimedon queenslandica]	1		1	39 T 0.979*	38, 48, 58
OG0002004	XP_019855377.1 PREDICTED: negative elongation factor A-like [Amphimedon queenslandica]	0.980181		1
OG0002005	XP_011405604.1 PREDICTED: MAPK/MAK/MRK overlapping kinase-like isoform X2 [Amphimedon queenslandica]	1		1
OG0002007	XP_019854198.1 PREDICTED: phosphatidylinositol 3-kinase regulatory subunit gamma-like [Amphimedon queenslandica]	0.0978795		1
OG0002008	XP_003387679.1 PREDICTED: solute carrier family 35 member F5-like [Amphimedon queenslandica]	1		0.421436
OG0002009	XP_019853651.1 PREDICTED: uncharacterized protein LOC109582984 [Amphimedon queenslandica]	0.207473		1	8 F 0.997** 67 V 0.984* 72 F 0.951* 74 W 0.986* 84 I 0.953* 85 I 1.000** 92 K 0.987*	7, 17, 20, 26, 88
OG0002018	XP_011403036.2 PREDICTED: dihydrofolate reductase-like [Amphimedon queenslandica]	1		0.0690755	29 I 1.000** 52 P 0.963* 68 E 1.000** 72 S 0.970* 74 L 0.997** 75 K 0.967*	20, 28, 60, 67, 74
OG0002024	XP_019849394.1 PREDICTED: probable tyrosine-protein phosphatase F54C8.4 [Amphimedon queenslandica]	0.849758		1
OG0002025	XP_003384485.1 PREDICTED: selenium-binding protein 1-like isoform X1 [Amphimedon queenslandica]	3.03865e-06		1	24 N 0.980* 29 Q 0.984*	5, 89
OG0002030	XP_019862572.1 PREDICTED: uncharacterized protein LOC109591238 [Amphimedon queenslandica]	0.0331401	1.28e-05	0.274874	114 D 0.971* 155 R 0.999** 159 R 0.975*	31, 119, 127, 137, 154
OG0002035	XP_019848976.1 PREDICTED: CWF19-like protein 1 [Amphimedon queenslandica]	0.238484		1		99
OG0002037	XP_003382431.1 PREDICTED: mitochondrial carnitine/acylcarnitine carrier protein-like [Amphimedon queenslandica]	1	0.0186424	0.36777	8 E 0.999** 10 P 0.997** 16 F 1.000** 29 K 0.991** 45 Y 1.000** 47 C 1.000** 49 L 0.999** 62 P 1.000** 64 D 0.969* 72 F 1.000** 76 M 1.000** 77 V 0.953* 80 V 0.973* 81 F 0.988* 101 G 0.997** 107 K 0.997** 110 S 0.999** 121 Q 0.989* 126 N 0.996** 127 L 0.996** 131 T 0.994** 133 A 0.993** 135 L 0.975* 136 L 0.999** 142 S 1.000** 144 V 0.995** 148 T 0.985* 150 W 0.998** 152 L 0.966* 157 P 0.997** 15…	44, 62, 204
OG0002054	XP_019864150.1 PREDICTED: Fanconi anemia group I protein-like, partial [Amphimedon queenslandica]	0.0243817		1
OG0002060	XP_019850257.1 PREDICTED: lysine-specific histone demethylase 1B-like [Amphimedon queenslandica]	1		0.00798362	1 M 0.998** 2 S 0.995**	1
OG0002081	XP_019853761.1 PREDICTED: uncharacterized protein LOC109583029 [Amphimedon queenslandica]	1		0.381728	98 P 0.999** 107 H 0.996** 111 M 0.976* 115 D 0.970*
OG0002087	XP_011403953.1 PREDICTED: rabenosyn-5-like [Amphimedon queenslandica]	1		1	19 D 0.986* 21 L 0.987* 22 M 0.973* 89 E 0.966* 121 S 0.991** 142 E 0.988* 161 Q 0.999**	41, 78, 109, 154, 160, 167
OG0002092	XP_019850255.1 PREDICTED: probable serine racemase isoform X1 [Amphimedon queenslandica]	0.909324		1	9 D 0.990* 18 G 0.991** 19 G 0.990* 23 I 0.999**
OG0002097	XP_019849865.1 PREDICTED: phospholipase B1, membrane-associated-like [Amphimedon queenslandica]	6.974e-09		1
OG0002100	XP_003384809.1 PREDICTED: elongation factor 1-alpha [Amphimedon queenslandica]	0.0874883	0.000109672	0.0115537	236 L 1.000**	82, 222, 236
OG0002101	XP_011410447.2 PREDICTED: uncharacterized protein LOC105316885 [Amphimedon queenslandica]	1		0.354502	29 D 0.998**	28, 43, 147
OG0002103	XP_019849030.1 PREDICTED: nuclease EXOG, mitochondrial-like [Amphimedon queenslandica]	0.732429		1
OG0002104	XP_003384144.2 PREDICTED: uncharacterized protein LOC100637409 [Amphimedon queenslandica]	1		0.781133	9 V 0.997** 18 P 0.969* 27 A 0.998** 29 Q 0.985* 45 P 0.984* 53 D 0.991** 54 P 0.989* 57 V 0.992** 67 T 0.974* 75 D 0.977* 79 V 0.972* 90 K 0.996**	42, 69, 81
OG0002105	XP_019864424.1 PREDICTED: WD repeat-containing protein 11-like isoform X1 [Amphimedon queenslandica]	0.0359712	8.3e-10	1		14
OG0002106	XP_019864272.1 PREDICTED: L-2-hydroxyglutarate dehydrogenase, mitochondrial-like [Amphimedon queenslandica]	1		1		5, 7
OG0002109	XP_019855966.1 PREDICTED: uncharacterized protein LOC109584598 isoform X1 [Amphimedon queenslandica]	1		1
OG0002110	XP_019852352.1 PREDICTED: exocyst complex component 7-like [Amphimedon queenslandica]	1		1	83 T 0.982*	136, 161, 185, 227, 281
OG0002129	XP_011409364.1 PREDICTED: OTU domain-containing protein 6B-like, partial [Amphimedon queenslandica]	1		1
OG0002133	ELT93310.1 hypothetical protein CAPTEDRAFT_177720 [Capitella teleta]	1		1
OG0002137	XP_011406584.1 PREDICTED: bifunctional coenzyme A synthase-like [Amphimedon queenslandica]	0.0957394		1
OG0002140	XP_019856256.1 PREDICTED: vacuolar protein sorting-associated protein 52 homolog [Amphimedon queenslandica]	1		1
OG0002148	XP_019861419.1 PREDICTED: uncharacterized protein LOC105315347 [Amphimedon queenslandica]	0.856027		1
OG0002154	XP_003389493.1 PREDICTED: glycerol-3-phosphate phosphatase-like [Amphimedon queenslandica]	0.993893		1		25, 70
OG0002156	XP_003389143.2 PREDICTED: galactose-1-phosphate uridylyltransferase-like [Amphimedon queenslandica]	1		1
OG0002164	XP_019853579.1 PREDICTED: uridine 5'-monophosphate synthase-like [Amphimedon queenslandica]	1		1
OG0002171	XP_019852171.1 PREDICTED: acylglycerol kinase, mitochondrial-like [Amphimedon queenslandica]	1		1
OG0002175	XP_019851520.1 PREDICTED: activating signal cointegrator 1 complex subunit 2-like [Amphimedon queenslandica]	1		1
OG0002178	XP_019851249.1 PREDICTED: cyclin-dependent kinase-like 1 [Amphimedon queenslandica]	0.843688		1
OG0002179	XP_003385937.1 PREDICTED: cholesterol 7-desaturase-like [Amphimedon queenslandica]	1		1	13 V 0.992** 63 G 0.980*	96
OG0002181	XP_019850192.1 PREDICTED: kazrin-like [Amphimedon queenslandica]	0.992707		1
OG0002188	XP_003383659.1 PREDICTED: desumoylating isopeptidase 1-like [Amphimedon queenslandica]	1		1	49 L 0.995** 59 P 1.000** 61 L 0.997**	2
OG0002192	XP_019861417.1 PREDICTED: exportin-7-B-like [Amphimedon queenslandica]	1		1
OG0002193	XP_019857975.1 PREDICTED: DNA polymerase alpha catalytic subunit-like [Amphimedon queenslandica]	0.000219536		1
OG0002194	XP_003382830.3 PREDICTED: ethanolamine-phosphate cytidylyltransferase-like isoform X2 [Amphimedon queenslandica]	0.0425199	0.030387135,0.001225323	1		43, 49, 78, 189
OG0002197	XP_019850778.1 PREDICTED: LOW QUALITY PROTEIN: unconventional myosin-Id-like [Amphimedon queenslandica]	0.000917088		6.25005e-06	36 K 0.961* 53 K 0.999** 141 L 0.998** 143 I 0.972* 165 S 0.957* 205 H 0.990* 239 C 0.961*	140, 142, 222
OG0002213	XP_019849731.1 PREDICTED: FYVE, RhoGEF and PH domain-containing protein 6-like [Amphimedon queenslandica]	1		0.000862744	7 K 0.952* 11 N 1.000** 15 I 0.999** 20 D 0.983* 23 S 1.000** 25 L 1.000** 28 F 1.000** 33 S 0.951* 34 I 0.996** 41 D 0.977* 48 E 0.973* 62 D 0.994** 65 H 0.959* 69 Q 1.000** 82 Q 0.969* 98 L 1.000** 99 E 1.000** 103 P 1.000** 105 R 0.993** 110 E 1.000** 113 N 0.999** 116 R 0.990* 120 N 1.000** 121 K 1.000** 122 A 1.000** 124 S 0.997** 144 W 0.999** 145 D 1.000** 157 K 0.993** 160 L 0.984* 162 L …	38, 102, 252, 258
OG0002222	XP_011409211.2 PREDICTED: retinoblastoma-like protein 1 [Amphimedon queenslandica]	1		1
OG0002223	XP_011409184.2 PREDICTED: apolipoprotein L3-like [Amphimedon queenslandica]	1		1
OG0002226	XP_011408988.2 PREDICTED: TBC1 domain family member 23-like [Amphimedon queenslandica]	0.000158624		1	37 V 0.970*
OG0002227	XP_019849657.1 PREDICTED: vacuolar protein sorting-associated protein 27-like [Amphimedon queenslandica]	0.837348	0.047375465,0.002611337	1	4 N 0.997** 5 R 0.994** 7 F 0.999** 8 V 1.000** 11 Q 1.000** 12 S 1.000** 13 D 0.997** 15 N 0.996** 16 T 0.997** 17 L 1.000** 35 D 0.986* 38 A 0.958* 40 D 0.999**	2, 17, 18, 22, 37, 39
OG0002232	XP_011408569.1 PREDICTED: ribosome biogenesis protein BMS1 homolog [Amphimedon queenslandica]	0.487559		0.118629		59, 81
OG0002235	XP_019861798.1 PREDICTED: extracellular sulfatase Sulf-2-like [Amphimedon queenslandica]	0.101685		0.114891	25 D 0.997** 64 D 0.998**	24, 39, 43, 63
OG0002236	XP_011408383.2 PREDICTED: isocitrate dehydrogenase [NAD] subunit 2, mitochondrial-like [Amphimedon queenslandica]	1		1		141
OG0002237	XP_019856483.1 PREDICTED: elongation factor 2-like [Amphimedon queenslandica]	0.899986		1
OG0002239	XP_019860456.1 PREDICTED: putative cystathionine gamma-lyase 2, partial [Amphimedon queenslandica]	1		1		158
OG0002241	XP_011407130.2 PREDICTED: protein FAM214A-like [Amphimedon queenslandica]	2.04359e-06		0.127873
OG0002242	XP_019857662.1 PREDICTED: putative uncharacterized oxidoreductase YGL039W [Amphimedon queenslandica]	1	1.15e-06	0.625451		41, 59, 168, 187, 218, 248, 300, 316, 348, 349
OG0002243	XP_019856150.1 PREDICTED: ZZ-type zinc finger-containing protein 3-like [Amphimedon queenslandica]	0.764761		1
OG0002245	XP_003388559.2 PREDICTED: metallophosphoesterase domain-containing protein 1-like [Amphimedon queenslandica]	1		0.00416741	6 E 0.968* 28 N 0.997**
OG0002248	XP_019854958.1 PREDICTED: uncharacterized protein LOC109583893 isoform X1 [Amphimedon queenslandica]	1		0.0467847	20 K 1.000** 35 V 0.993** 40 V 0.990** 41 K 1.000**	41
OG0002260	XP_019851553.1 PREDICTED: serine/threonine-protein kinase PAK mbt-like [Amphimedon queenslandica]	0.915212		1.02906e-05	8 A 0.992** 24 T 0.957* 73 K 1.000** 107 D 0.995** 112 T 0.999** 135 S 0.950*	111
OG0002275	XP_019848719.1 PREDICTED: polymerase delta-interacting protein 2-like isoform X1 [Amphimedon queenslandica]	0.0201793		1		93
OG0002278	XP_011409658.1 PREDICTED: aquaporin-9-like [Amphimedon queenslandica]	0.0256994		0.000606306	49 P 0.989*	48, 53, 95, 104, 127
OG0002281	XP_019854984.1 PREDICTED: soma ferritin-like [Amphimedon queenslandica]	1		1	33 M 0.986*
OG0002315	XP_011402926.1 PREDICTED: arf-GAP with SH3 domain, ANK repeat and PH domain-containing protein 2-like [Amphimedon queenslandica]	0.286695		1
OG0002322	XP_011409318.1 PREDICTED: ufm1-specific protease 2-like, partial [Amphimedon queenslandica]	0.983043		0.0186766	1 A 1.000** 3 R 1.000** 4 S 0.973* 5 L 0.981* 6 Q 0.968*	3
OG0002323	XP_019863709.1 PREDICTED: cilia- and flagella-associated protein 206-like, partial [Amphimedon queenslandica]	0.414893		1
OG0002336	XP_019860886.1 PREDICTED: tyrosine-protein phosphatase non-receptor type 1-like, partial [Amphimedon queenslandica]	1		0.180018	22 G 0.999**	10
OG0002343	XP_019857021.1 PREDICTED: E3 ubiquitin-protein ligase HECTD1-like [Amphimedon queenslandica]	0.0273773		0.410606	57 Q 0.992**
OG0002350	XP_011406096.1 PREDICTED: 7-methylguanosine phosphate-specific 5'-nucleotidase-like [Amphimedon queenslandica]<>XP_019856207.1 PREDICTED: 7-methylguanosine phosphate-specific 5'-nucleotidase-like [Amphimedon queenslandica]<>XP_019856208.1 PREDICTED: 7-methylguanosine phosphate-specific 5'-nucleotidase-like [Amphimedon queenslandica]	0.0707279		0.529223
OG0002362	XP_019853086.1 PREDICTED: uncharacterized protein LOC109582673 [Amphimedon queenslandica]<>XP_019853087.1 PREDICTED: uncharacterized protein LOC109582673 [Amphimedon queenslandica]	0.905465		1	32 P 0.966*	48, 52, 76, 122
OG0002365	XP_003387025.1 PREDICTED: lysyl oxidase homolog 4-like [Amphimedon queenslandica]	0.000126344		0.664661	1 T 0.953* 75 C 0.966* 85 N 0.996** 97 R 0.954* 111 M 0.957* 114 L 1.000** 136 C 0.970* 155 E 0.993** 161 D 0.990**	29, 35, 74, 76, 140, 160, 161
OG0002366	XP_003386945.1 PREDICTED: fatty acid hydroxylase domain-containing protein 2-like [Amphimedon queenslandica]	1	5.6e-05	7.95087e-05	35 M 0.965* 222 T 0.992** 223 D 0.992** 224 N 0.978* 227 K 0.954* 228 K 0.969* 229 T 0.996** 232 K 0.991** 233 R 0.987* 234 H 0.995** 235 R 0.960* 241 T 0.990** 243 A 0.968*	11, 34, 35, 41, 44, 46, 48, 76, 89, 96
OG0002367	XP_003386907.1 PREDICTED: ras-related GTP-binding protein A-like [Amphimedon queenslandica]	1		3.57197e-05	283 V 0.951* 286 R 0.994** 297 K 0.998** 298 L 0.982*	285
OG0002369	XP_019852250.1 PREDICTED: delta-aminolevulinic acid dehydratase-like [Amphimedon queenslandica]	0.420966		1
OG0002372	XP_011403730.1 PREDICTED: leucine-rich repeat extensin-like protein 5 [Amphimedon queenslandica]<>XP_019851599.1 PREDICTED: leucine-rich repeat extensin-like protein 5 [Amphimedon queenslandica]	0.106865		0.121056		107
OG0002374	XP_019851302.1 PREDICTED: uncharacterized protein LOC109581544 [Amphimedon queenslandica]	1		0.151207	125 D 0.972*	65
OG0002389	XP_003384131.1 PREDICTED: F-box only protein 9-like [Amphimedon queenslandica]	0.983368		1
OG0002393	XP_003384014.3 PREDICTED: uncharacterized protein LOC100638887 isoform X2 [Amphimedon queenslandica]	1		0.263906	31 E 0.965* 43 Q 0.963* 55 V 0.981* 173 N 0.988* 208 A 0.954*	76, 150, 193, 211, 244
OG0002394	XP_019864365.1 PREDICTED: transcription elongation regulator 1-like isoform X1 [Amphimedon queenslandica]	1		1
OG0002396	XP_003383808.1 PREDICTED: lysine--tRNA ligase-like isoform X2 [Amphimedon queenslandica]	1		1		8, 36, 60, 134
OG0002399	XP_019862006.1 PREDICTED: armadillo repeat-containing protein 3-like [Amphimedon queenslandica]	0.0568718		0.0924261		2, 4
OG0002403	XP_003383003.1 PREDICTED: protein DD3-3-like [Amphimedon queenslandica]	1	0.0050497	1	29 D 0.999** 97 K 0.990** 148 T 0.975*	28, 71, 188, 282
OG0002405	XP_019852654.1 PREDICTED: sphingosine kinase 2-like isoform X3 [Amphimedon queenslandica]	1		1
OG0002407	NP_001266238.1 nuclear factor kappa B [Amphimedon queenslandica]<>ABW76682.1 nuclear factor kappa B [Amphimedon queenslandica]	0.626282		1
OG0002408	XP_019849843.1 PREDICTED: docking protein 5-like isoform X2 [Amphimedon queenslandica]	1		0.266099		70, 130
OG0002435	XP_003391961.2 PREDICTED: sister chromatid cohesion protein DCC1-like, partial [Amphimedon queenslandica]	0.123666		1	44 D 0.952*
OG0002447	XP_003391508.1 PREDICTED: adrenodoxin-like protein, mitochondrial [Amphimedon queenslandica]	1		1	1 I 0.975* 9 R 0.993** 13 R 0.999** 14 H 0.999** 15 E 0.964* 22 D 0.996** 26 Y 0.998** 29 H 0.998** 30 R 0.998** 31 D 1.000** 49 Y 1.000** 53 A 0.961* 54 Y 0.998** 55 F 0.990* 56 D 1.000** 71 P 1.000** 85 S 0.962* 86 K 1.000**	9, 91
OG0002451	XP_019854181.1 PREDICTED: cilia- and flagella-associated protein 57 [Amphimedon queenslandica]	0.412859		0.340272	377 K 0.999**	376
OG0002453	XP_011407764.1 PREDICTED: vesicle transport protein USE1-like [Amphimedon queenslandica]	0.377759		0.0141089	7 V 0.959*	21, 36, 91
OG0002455	XP_003389969.1 PREDICTED: grainyhead-like protein 2 homolog isoform X1 [Amphimedon queenslandica]	0.0812862		1
OG0002456	XP_019857987.1 PREDICTED: rho GTPase-activating protein 26-like isoform X2 [Amphimedon queenslandica]	0.539642		0.214993	95 D 0.965*	38, 91
OG0002457	XP_019857809.1 PREDICTED: dystrophin-like [Amphimedon queenslandica]	0.000577271		0.505409		95, 156
OG0002463	XP_003388740.1 PREDICTED: p21-activated protein kinase-interacting protein 1-like [Amphimedon queenslandica]	0.741265	0.0189907	0.201568		189
OG0002465	XP_019855211.1 PREDICTED: heterogeneous nuclear ribonucleoprotein 27C-like [Amphimedon queenslandica]	1		0.00263608	53 P 0.990* 191 Q 0.999**	179, 188
OG0002471	XP_003387864.2 PREDICTED: serine hydroxymethyltransferase, cytosolic-like isoform X1 [Amphimedon queenslandica]	1		1
OG0002477	XP_003387046.1 PREDICTED: erythrocyte band 7 integral membrane protein-like [Amphimedon queenslandica]	1		0.00190701		2, 40
OG0002488	XP_019850857.1 PREDICTED: N-acetylserotonin O-methyltransferase-like protein [Amphimedon queenslandica]	1		1	3 V 0.959* 4 V 0.961* 8 S 0.990*	122
OG0002490	XP_003385717.1 PREDICTED: uncharacterized protein LOC100637792 [Amphimedon queenslandica]	1		0.0345759
OG0002494	XP_003385358.1 PREDICTED: ADP-ribosylation factor-like [Amphimedon queenslandica]	0.332084		1	147 Q 0.975* 162 C 0.955*
OG0002495	XP_011402880.2 PREDICTED: cyclin-L1-like [Amphimedon queenslandica]	1		1		82, 97, 118, 145
OG0002497	XP_019849976.1 PREDICTED: atrial natriuretic peptide receptor 1-like [Amphimedon queenslandica]	0.00129192		1
OG0002499	XP_003385030.1 PREDICTED: nicotinamide phosphoribosyltransferase-like [Amphimedon queenslandica]	1	0.017217	6.39205e-08	270 A 0.996** 291 D 0.984* 332 P 0.957*	20, 97, 99, 253, 290, 352, 364
OG0002500	XP_003385002.1 PREDICTED: potential E3 ubiquitin-protein ligase ariadne-2-like [Amphimedon queenslandica]	0.0391465		1	133 R 0.988* 203 E 0.970*
OG0002502	XP_003384737.3 PREDICTED: protein SON-like isoform X2 [Amphimedon queenslandica]	1	3.4e-06	1	61 S 0.957*	3
OG0002504	XP_019849231.1 PREDICTED: UPF0505 protein C16orf62-like [Amphimedon queenslandica]	1		1
OG0002505	XP_003384550.1 PREDICTED: protein ecdysoneless homolog [Amphimedon queenslandica]	1		1	6 F 0.979* 8 R 0.971*	1
OG0002506	XP_003384562.1 PREDICTED: adenylosuccinate lyase-like isoform X1 [Amphimedon queenslandica]	0.989972		1		130
OG0002511	XP_003383841.1 PREDICTED: E3 ubiquitin-protein ligase TRAF7-like [Amphimedon queenslandica]	0.536611		0.175901	73 K 0.955* 115 L 0.964*	72
OG0002518	XP_003383207.1 PREDICTED: mitogen-activated protein kinase kinase kinase MLT-like [Amphimedon queenslandica]	1		0.31714	1 K 0.994**
OG0002521	XP_011407800.2 PREDICTED: putative deoxyribonuclease TATDN1 isoform X2 [Amphimedon queenslandica]	1		1	28 Q 0.955*	35, 52
OG0002522	XP_019857759.1 PREDICTED: uncharacterized protein LOC109586030 [Amphimedon queenslandica]	8.62963e-08		1		109
OG0002525	XP_003383061.1 PREDICTED: protein DD3-3-like [Amphimedon queenslandica]	0.751654	3.78e-08	1	20 E 0.971* 48 E 1.000** 81 Y 0.989* 90 A 0.995** 134 R 0.995**	18, 169, 171, 174
OG0002527	XP_011403130.2 PREDICTED: thioredoxin domain-containing protein 3 homolog [Amphimedon queenslandica]	1		0.0729017	87 T 0.971*	84, 86
OG0002558	XP_003392069.1 PREDICTED: frizzled-7-B-like [Amphimedon queenslandica]	1		1		42
OG0002559	XP_019857081.1 PREDICTED: translocation protein SEC63 homolog [Amphimedon queenslandica]	0.0801905		0.141739	41 D 0.978*
OG0002561	XP_019849540.1 PREDICTED: exocyst complex component 1-like [Amphimedon queenslandica]	1		1	94 L 0.968* 111 V 0.985*	93
OG0002565	XP_019857198.1 PREDICTED: LOW QUALITY PROTEIN: IQ domain-containing protein G-like [Amphimedon queenslandica]	0.399961		1
OG0002581	XP_019861390.1 PREDICTED: ATP-binding cassette sub-family D member 3-like [Amphimedon queenslandica]	1	0.0295092	0.548709	29 H 0.998** 40 I 0.964* 60 D 0.962* 64 P 0.968* 80 R 0.971*
OG0002583	XP_003390944.1 PREDICTED: echinoderm microtubule-associated protein-like 6 [Amphimedon queenslandica]	1		1		227
OG0002584	XP_019860561.1 PREDICTED: integrin beta-1-B-like [Amphimedon queenslandica]	0.165515		0.210941
OG0002590	XP_019859038.1 PREDICTED: proline-rich extensin-like protein EPR1, partial [Amphimedon queenslandica]	0.0955082		1.35567e-41	26 Q 0.974* 35 P 0.999**
OG0002594	XP_003389641.1 PREDICTED: 3-mercaptopyruvate sulfurtransferase-like [Amphimedon queenslandica]	1	0.000392546	1	156 K 0.988* 177 N 0.974* 197 T 0.992** 212 V 0.998**	43, 142, 176, 211, 215, 252
OG0002595	XP_019857086.1 PREDICTED: paraspeckle component 1-like [Amphimedon queenslandica]	0.121005		1		13, 92
OG0002597	XP_019856917.1 PREDICTED: protein O-GlcNAcase-like isoform X2 [Amphimedon queenslandica]	1		0.0200432	35 G 0.998** 36 S 0.962* 85 L 0.986*	62
OG0002598	XP_019856310.1 PREDICTED: la-related protein 1B-like [Amphimedon queenslandica]	1		1
OG0002605	XP_003387703.1 PREDICTED: ras-related protein Rab-5C-like [Amphimedon queenslandica]	1		1
OG0002613	XP_019851708.1 PREDICTED: myotubularin-related protein 9-like [Amphimedon queenslandica]	1		0.103853	78 Q 0.993**	77
OG0002616	XP_019851209.1 PREDICTED: ATP-dependent RNA helicase DDX1-like [Amphimedon queenslandica]	1		1		97
OG0002617	XP_003386033.1 PREDICTED: DNA repair protein XRCC1-like [Amphimedon queenslandica]	0.575462		1	9 N 0.952* 12 R 0.997** 15 G 0.981* 21 K 0.958* 36 T 0.962* 41 K 0.996** 49 F 0.966* 51 K 0.967* 52 L 0.951* 53 H 0.982* 69 Q 0.958* 71 R 0.996** 74 S 0.997**
OG0002619	NP_001266224.1 myeloid differentiation primary response gene 88 [Amphimedon queenslandica]<>ADR78337.1 MyD88 [Amphimedon queenslandica]	1		1
OG0002620	XP_019850510.1 PREDICTED: crescerin-1-like [Amphimedon queenslandica]	1		0.374071
OG0002626	XP_003385202.2 PREDICTED: 28S ribosomal protein S5, mitochondrial-like [Amphimedon queenslandica]	1		1
OG0002628	XP_019849869.1 PREDICTED: uncharacterized protein LOC100633464 [Amphimedon queenslandica]	1.51344e-06		1
OG0002629	XP_019849717.1 PREDICTED: alpha-aminoadipic semialdehyde synthase, mitochondrial-like [Amphimedon queenslandica]	0.740756	8.2e-08	3.33141e-05	77 F 0.997** 81 L 0.999** 82 P 1.000** 86 S 1.000** 87 C 0.999** 88 I 0.993** 91 K 0.998** 93 N 0.997** 94 M 1.000** 95 L 0.999** 97 A 1.000** 98 S 0.998** 99 Y 1.000** 100 L 1.000** 101 S 0.999** 103 E 0.999** 106 E 0.973* 108 H 0.998** 109 Q 1.000** 115 D 0.999** 121 F 0.999**	32, 80, 81, 82, 93, 94, 96
OG0002632	XP_003384841.1 PREDICTED: cytosolic acyl coenzyme A thioester hydrolase-like [Amphimedon queenslandica]	1		1		70
OG0002636	XP_011410210.1 PREDICTED: glutamine synthetase 2 cytoplasmic-like [Amphimedon queenslandica]	0.271666		1		54
OG0002641	XP_011410084.2 PREDICTED: putative thiamine transporter SLC35F3 [Amphimedon queenslandica]	0.137324		0.770459	3 F 0.994** 25 T 0.991** 31 D 0.993** 37 S 0.999**	18, 34
OG0002651	XP_003382489.1 PREDICTED: receptor of activated protein C kinase 1-like [Amphimedon queenslandica]	0.00209232		1		63
OG0002680	XP_003391996.1 PREDICTED: methionine aminopeptidase 1-like, partial [Amphimedon queenslandica]	0.898915	0.00100886	1.91339e-05	102 T 1.000** 107 M 0.964* 109 G 1.000** 112 I 1.000** 113 V 0.999** 114 K 1.000** 117 T 0.997** 119 P 0.999** 120 D 0.997** 123 T 0.967* 124 A 1.000** 126 T 1.000**	110, 123, 125
OG0002683	XP_019863582.1 PREDICTED: uncharacterized protein LOC109592614 [Amphimedon queenslandica]	0.815943		1		6
OG0002684	XP_011409228.2 PREDICTED: nuclear envelope integral membrane protein 1-like [Amphimedon queenslandica]	1		1
OG0002692	XP_019862142.1 PREDICTED: protein FAM98A-like, partial [Amphimedon queenslandica]	0.922264		0.357448	228 P 0.984*	110, 165, 208, 227
OG0002700	XP_011407813.2 PREDICTED: protein cereblon-like [Amphimedon queenslandica]	0.0272157		0.131648	31 A 0.986*	28
OG0002701	XP_003390444.2 PREDICTED: arginyl-tRNA--protein transferase 1-like [Amphimedon queenslandica]	1		1	10 K 0.956* 21 I 0.995** 23 S 0.959* 36 E 0.961* 47 S 1.000** 50 K 1.000** 51 D 0.984* 62 R 0.968* 72 S 0.998** 76 K 0.956* 83 S 0.956* 96 M 0.995** 106 C 0.971* 107 L 0.955* 152 Y 0.978* 161 N 0.978* 164 G 0.992** 169 F 0.990* 174 E 0.986* 212 M 0.995** 213 P 0.992** 226 E 0.997** 227 K 0.992** 232 Y 0.989*	8, 23, 51, 208
OG0002703	XP_019859014.1 PREDICTED: 2-oxoglutarate and iron-dependent oxygenase domain-containing protein 2-like isoform X1 [Amphimedon queenslandica]	1		1
OG0002711	XP_003389251.1 PREDICTED: coiled-coil domain-containing protein 113-like [Amphimedon queenslandica]	1		1		117
OG0002714	XP_019855814.1 PREDICTED: NSFL1 cofactor p47-like [Amphimedon queenslandica]	0.372559		1	46 L 0.986* 48 K 0.990**	4
OG0002719	XP_003388251.1 PREDICTED: pyridoxal 5'-phosphate synthase subunit SNZERR-like [Amphimedon queenslandica]	1		1
OG0002720	XP_019854789.1 PREDICTED: transcriptional enhancer factor TEF-1 [Amphimedon queenslandica]	1		1
OG0002724	XP_019854062.1 PREDICTED: transcription factor sem-2-like isoform X1 [Amphimedon queenslandica]	0.168601		0.322223
OG0002725	XP_003387749.1 PREDICTED: transmembrane protein with metallophosphoesterase domain-like [Amphimedon queenslandica]	0.00769776		1	7 S 0.993**
OG0002728	XP_019853346.1 PREDICTED: SH3 domain-containing kinase-binding protein 1-like isoform X2 [Amphimedon queenslandica]	0.998773	0.0131767	0.0511253	15 H 0.972* 82 G 0.997**	14, 18, 67, 72
OG0002731	XP_011404280.2 PREDICTED: uncharacterized protein LOC105312944 [Amphimedon queenslandica]	1		1		3, 27
OG0002737	XP_003386605.1 PREDICTED: zinc finger CCHC-type and RNA-binding motif-containing protein 1-like [Amphimedon queenslandica]	1		1		30
OG0002738	XP_019851981.1 PREDICTED: F-box/LRR-repeat protein 13-like [Amphimedon queenslandica]	1		1
OG0002743	XP_019851730.1 PREDICTED: inositol-trisphosphate 3-kinase A-like isoform X1 [Amphimedon queenslandica]	1		1
OG0002747	XP_003385734.1 PREDICTED: dual specificity mitogen-activated protein kinase kinase 6-like [Amphimedon queenslandica]	1		1
OG0002750	XP_019850498.1 PREDICTED: acetylornithine deacetylase-like [Amphimedon queenslandica]	0.975018		1		63
OG0002754	XP_019850094.1 PREDICTED: histone-lysine N-methyltransferase SETD1B-like [Amphimedon queenslandica]	1		0.522285
OG0002756	XP_003384903.3 PREDICTED: xaa-Pro aminopeptidase 1-like isoform X2 [Amphimedon queenslandica]	1		1
OG0002757	XP_019849669.1 PREDICTED: RAB6A-GEF complex partner protein 1-like isoform X1 [Amphimedon queenslandica]	1		1
OG0002762	XP_003384785.1 PREDICTED: guanine nucleotide-binding protein subunit beta-like protein [Amphimedon queenslandica]	1		0.542826
OG0002765	XP_019849049.1 PREDICTED: cleavage and polyadenylation specificity factor subunit 1-like [Amphimedon queenslandica]	0.794074		1
OG0002776	XP_003383163.1 PREDICTED: thioredoxin-like [Amphimedon queenslandica]	0.726317		1	57 E 0.957*
OG0002778	XP_003383035.1 PREDICTED: glutamine--tRNA ligase-like [Amphimedon queenslandica]	1		0.0246264	108 S 0.966*
OG0002784	XP_003382697.1 PREDICTED: tyrosyl-DNA phosphodiesterase 2-like [Amphimedon queenslandica]	0.803508		1
OG0002785	XP_011410132.1 PREDICTED: dual specificity protein phosphatase 6-like [Amphimedon queenslandica]	0.0339848		1		27
OG0002786	XP_019848782.1 PREDICTED: LIM domain-binding protein 3-like [Amphimedon queenslandica]	1	0.00618269	1		8, 13, 64, 98
OG0002809	XP_019860436.1 PREDICTED: uncharacterized protein LOC105315063 [Amphimedon queenslandica]	1		1
OG0002819	XP_019849784.1 PREDICTED: DIS3-like exonuclease 2 [Amphimedon queenslandica]	0.860831		1
OG0002821	XP_019862951.1 PREDICTED: tetratricopeptide repeat protein 37-like, partial [Amphimedon queenslandica]	1		0.448439
OG0002823	XP_003391695.1 PREDICTED: choline transporter-like protein 4, partial [Amphimedon queenslandica]	1		1
OG0002826	XP_019848951.1 PREDICTED: uncharacterized protein LOC109580353 isoform X2 [Amphimedon queenslandica]	0.243376		1
OG0002828	XP_011409200.1 PREDICTED: charged multivesicular body protein 7-like [Amphimedon queenslandica]	0.475182		0.364425		10
OG0002829	XP_019858573.1 PREDICTED: dynamin-like 120 kDa protein, mitochondrial [Amphimedon queenslandica]	0.000152336		0.31597	14 E 0.995**
OG0002831	XP_003389707.2 PREDICTED: thioredoxin reductase 2, mitochondrial-like isoform X1 [Amphimedon queenslandica]	0.201663	0.00153918	1		36, 71, 97, 114
OG0002833	XP_019856987.1 PREDICTED: uncharacterized protein LOC109585374 [Amphimedon queenslandica]	1		1
OG0002834	XP_003389445.1 PREDICTED: protein pelota homolog [Amphimedon queenslandica]	0.307906		1
OG0002837	XP_019856406.1 PREDICTED: zinc finger RNA-binding protein-like isoform X1 [Amphimedon queenslandica]	0.0609512		1
OG0002838	XP_019855610.1 PREDICTED: uncharacterized protein LOC100637302 [Amphimedon queenslandica]	0.036773		0.381728	1 K 0.975* 7 K 0.967* 37 V 0.985* 44 S 0.990* 61 A 0.995** 65 E 0.981* 66 E 0.979* 68 E 0.989*	31, 43
OG0002840	XP_011405630.1 PREDICTED: cAMP-dependent protein kinase catalytic subunit alpha-like isoform X1 [Amphimedon queenslandica]	1		3.45352e-17	9 N 0.998** 43 S 0.972* 46 I 0.999** 58 I 0.955* 78 T 0.999** 111 N 0.996** 112 K 0.998**	28, 45, 87, 113, 122, 154
OG0002842	XP_019855184.1 PREDICTED: importin-13-like isoform X1 [Amphimedon queenslandica]	1		1
OG0002843	XP_019855018.1 PREDICTED: uncharacterized protein LOC109583927 [Amphimedon queenslandica]	1		1
OG0002844	XP_011405377.1 PREDICTED: G patch domain-containing protein 3-like [Amphimedon queenslandica]	0.382587		1		34
OG0002846	XP_003387983.1 PREDICTED: dnaJ homolog subfamily A member 1-like [Amphimedon queenslandica]	1		1	159 Q 0.993**	46
OG0002850	XP_019853295.1 PREDICTED: 40S ribosomal protein S5 [Amphimedon queenslandica]	1		1
OG0002852	XP_019852515.1 PREDICTED: protein lin-54 homolog [Amphimedon queenslandica]	0.990105		1
OG0002856	XP_019851306.1 PREDICTED: farnesyl pyrophosphate synthase-like [Amphimedon queenslandica]	0.00152185		1		36, 55, 67
OG0002857	XP_003386140.1 PREDICTED: radixin-like [Amphimedon queenslandica]	0.904535	0.00218824	1	358 I 0.999** 363 T 0.996** 365 E 0.994** 369 Q 0.999** 373 M 0.998**	171, 357
OG0002858	XP_003386058.1 PREDICTED: NADH-ubiquinone oxidoreductase 49 kDa subunit-like [Amphimedon queenslandica]	1		0.0393397
OG0002861	XP_003385702.1 PREDICTED: cytochrome b5-like isoform X2 [Amphimedon queenslandica]	0.163931		1
OG0002864	XP_019850050.1 PREDICTED: SH3 and PX domain-containing protein 2A-like [Amphimedon queenslandica]	0.00890577		0.177905
OG0002871	XP_003384227.1 PREDICTED: GTPase HRas [Amphimedon queenslandica]	0.974167		0.306649	77 A 0.995** 149 K 0.961* 155 E 0.994** 156 D 0.999** 158 E 0.951* 161 R 0.992** 167 L 0.957*	94, 130, 158, 160
OG0002877	XP_003383564.1 PREDICTED: 60S ribosomal protein L4-A-like [Amphimedon queenslandica]	9.21436e-11		1		153
OG0002879	XP_003383503.1 PREDICTED: methylmalonyl-CoA mutase, mitochondrial-like [Amphimedon queenslandica]	0.883524	2e-15	9.46482e-09	89 V 0.960* 107 L 0.993** 111 I 0.999** 114 D 1.000** 117 A 0.999** 119 R 0.999** 120 L 0.996** 121 S 0.997** 126 I 1.000** 128 M 1.000** 129 N 0.991** 131 Y 1.000** 132 M 1.000** 137 M 1.000** 138 R 0.998** 139 A 0.999** 141 R 0.994** 143 L 0.998** 144 W 0.998** 145 A 0.975* 146 N 1.000** 148 M 1.000** 151 F 1.000** 153 A 0.999** 155 N 1.000** 158 S 0.998** 160 Q 0.978* 162 R 1.000** 166 Q 0.999…
OG0002880	XP_003383119.1 PREDICTED: bifunctional methylenetetrahydrofolate dehydrogenase/cyclohydrolase, mitochondrial-like [Amphimedon queenslandica]	0.559274		0.399089	37 T 0.987*	111, 114
OG0002881	XP_011407510.2 PREDICTED: bifunctional 3'-phosphoadenosine 5'-phosphosulfate synthase 2 [Amphimedon queenslandica]	1	0.0398243	0.584414	167 A 0.982*
OG0002882	XP_003383267.1 PREDICTED: run domain Beclin-1-interacting and cysteine-rich domain-containing protein-like [Amphimedon queenslandica]	1		0.152194		14
OG0002885	XP_019855255.1 PREDICTED: cysteine-rich with EGF-like domain protein 2 [Amphimedon queenslandica]	1		0.130162
OG0002886	XP_011403578.2 PREDICTED: syndetin-like [Amphimedon queenslandica]	0.98738		0.153195
OG0002888	XP_003382455.1 PREDICTED: inositol monophosphatase 1-like [Amphimedon queenslandica]	1		1		5, 24, 73
OG0002889	XP_003382530.1 PREDICTED: charged multivesicular body protein 4b-like [Amphimedon queenslandica]	0.200216		1		64
OG0002891	XP_003382380.1 PREDICTED: uncharacterized protein LOC100634840 isoform X1 [Amphimedon queenslandica]	1		1
OG0002920	XP_011409427.2 PREDICTED: TFIIH basal transcription factor complex helicase XPB subunit-like [Amphimedon queenslandica]	1		1		39
OG0002922	XP_011403897.2 PREDICTED: cytochrome b-c1 complex subunit 2, mitochondrial-like [Amphimedon queenslandica]	1		0.177408		62
OG0002926	XP_003391792.1 PREDICTED: ras guanyl-releasing protein 3-like, partial [Amphimedon queenslandica]	1		0.442682	54 R 0.981*	53
OG0002932	XP_003391495.3 PREDICTED: phosphoglucomutase-2-like [Amphimedon queenslandica]	0.607368		1
OG0002933	XP_019862401.1 PREDICTED: uncharacterized protein LOC109591027 [Amphimedon queenslandica]	1		1		56
OG0002943	XP_003390376.2 PREDICTED: centrosomal protein of 131 kDa-like [Amphimedon queenslandica]	0.974769		1
OG0002946	XP_019858567.1 PREDICTED: runt-related transcription factor 1 [Amphimedon queenslandica]	0.826947		1
OG0002959	NP_001266234.1 beta-catenin [Amphimedon queenslandica]<>ADO16578.1 BcatA [Amphimedon queenslandica]	0.79262		1		2, 8
OG0002961	XP_019854175.1 PREDICTED: ceramide glucosyltransferase-B-like [Amphimedon queenslandica]	0.748457		1
OG0002977	XP_003386405.1 PREDICTED: forkhead box protein E3-like [Amphimedon queenslandica]	1		0.393679		43
OG0002981	XP_019851133.1 PREDICTED: methylmalonic aciduria type A protein, mitochondrial-like [Amphimedon queenslandica]	0.303399		0.615726	11 L 0.991**	35, 123
OG0002985	XP_019850484.1 PREDICTED: transcription factor RFX4-like [Amphimedon queenslandica]	1		0.303568		3, 15, 44
OG0002989	XP_003385333.1 PREDICTED: large subunit GTPase 1 homolog isoform X1 [Amphimedon queenslandica]	1		1
OG0002993	XP_019849745.1 PREDICTED: transmembrane protein 177-like [Amphimedon queenslandica]	1		0.000311274
OG0002994	XP_003384999.1 PREDICTED: sortilin-like [Amphimedon queenslandica]	1		0.012587
OG0002995	XP_011402621.2 PREDICTED: zinc finger CCCH domain-containing protein 13-like [Amphimedon queenslandica]	0.101019		1
OG0002999	XP_019849390.1 PREDICTED: uncharacterized protein LOC109580539 [Amphimedon queenslandica]	1		0.536293		109
OG0003004	XP_019864455.1 PREDICTED: smad nuclear-interacting protein 1-like, partial [Amphimedon queenslandica]	1		1		2
OG0003005	XP_019864353.1 PREDICTED: glycerol-3-phosphate acyltransferase 3-like [Amphimedon queenslandica]	1		1
OG0003007	XP_003383873.1 PREDICTED: mitochondrial inner membrane protein OXA1L-like [Amphimedon queenslandica]	1		1	149 I 0.969*	148
OG0003017	XP_003382951.1 PREDICTED: UDP-N-acetylglucosamine/UDP-glucose/GDP-mannose transporter-like [Amphimedon queenslandica]	1		1
OG0003018	XP_019849383.1 PREDICTED: transcription initiation factor TFIID subunit 1-like isoform X1 [Amphimedon queenslandica]	1		1
OG0003020	XP_019856522.1 PREDICTED: AP-3 complex subunit beta-2-like [Amphimedon queenslandica]	1		1	2 L 0.987* 3 L 0.986* 6 K 0.966*
OG0003051	XP_011409414.2 PREDICTED: polycomb protein eed-like [Amphimedon queenslandica]	1		1
OG0003055	XP_011409351.2 PREDICTED: acetoacetyl-CoA synthetase-like, partial [Amphimedon queenslandica]	0.663623		1
OG0003060	XP_019863262.1 PREDICTED: uncharacterized protein LOC109592172, partial [Amphimedon queenslandica]	0.840363		1
OG0003064	XP_003391655.3 PREDICTED: WD repeat and FYVE domain-containing protein 2-like, partial [Amphimedon queenslandica]	0.508373		0.213671	66 D 0.995**
OG0003066	XP_019861973.1 PREDICTED: wings apart-like protein homolog [Amphimedon queenslandica]	1		1
OG0003068	XP_003391263.2 PREDICTED: uncharacterized protein LOC100636978 [Amphimedon queenslandica]	0.50919		1
OG0003076	XP_011408719.1 PREDICTED: pollen-specific leucine-rich repeat extensin-like protein 1 [Amphimedon queenslandica]	0.0178594		1	1 P 0.962* 6 F 0.961* 7 E 0.963* 8 C 0.969* 9 P 0.968* 11 S 0.964* 13 S 0.998** 14 R 0.999** 16 S 0.967* 17 T 0.998** 46 Q 0.985* 47 Q 0.967* 83 S 0.985* 109 V 0.992** 113 S 0.973*	78
OG0003085	XP_011406699.1 PREDICTED: next to BRCA1 gene 1 protein-like [Amphimedon queenslandica]	1	0.00100108	0.0714579	78 E 0.973*	27, 70, 71, 121
OG0003090	XP_019855947.1 PREDICTED: uncharacterized protein LOC100639497 [Amphimedon queenslandica]	0.580476		1
OG0003099	XP_011404745.1 PREDICTED: uncharacterized protein LOC105313212 [Amphimedon queenslandica]	1		0.140337		7, 12, 18, 21
OG0003100	XP_019853534.1 PREDICTED: U3 small nucleolar RNA-associated protein 18 homolog [Amphimedon queenslandica]	0.154893		1		77
OG0003101	XP_011404601.1 PREDICTED: BSD domain-containing protein 1-like [Amphimedon queenslandica]	1	0.0228471	0.378039	170 E 0.987* 172 E 0.991**	43, 57, 118
OG0003104	XP_011404097.2 PREDICTED: receptor-type tyrosine-protein phosphatase epsilon-like [Amphimedon queenslandica]	1		0.500197
OG0003107	XP_019852036.1 PREDICTED: manganese-transporting ATPase 13A1-like [Amphimedon queenslandica]	1		1
OG0003119	XP_003385652.2 PREDICTED: thymidylate synthase-like [Amphimedon queenslandica]	1		0.37409
OG0003124	XP_019849879.1 PREDICTED: RNA polymerase-associated protein RTF1 homolog [Amphimedon queenslandica]	1		1
OG0003126	XP_003384922.2 PREDICTED: aspartate--tRNA ligase, cytoplasmic-like [Amphimedon queenslandica]	1		1
OG0003130	XP_003384588.1 PREDICTED: regulator of microtubule dynamics protein 1-like [Amphimedon queenslandica]	1		0.0225996	9 F 0.971*	21
OG0003136	XP_003384145.1 PREDICTED: probable 18S rRNA (guanine-N(7))-methyltransferase isoform X2 [Amphimedon queenslandica]	1		0.241503	1 V 0.980* 2 S 0.999** 5 S 1.000** 6 E 0.976* 8 R 0.998** 11 K 1.000**
OG0003145	XP_019864233.1 PREDICTED: beta-arrestin-2-like isoform X1 [Amphimedon queenslandica]<>XP_019864234.1 PREDICTED: beta-arrestin-2-like isoform X1 [Amphimedon queenslandica]	0.543326		0.537247
OG0003149	XP_003383425.1 PREDICTED: uncharacterized protein LOC100636521 [Amphimedon queenslandica]	0.956652		1
OG0003151	XP_019859500.1 PREDICTED: arsenite methyltransferase-like [Amphimedon queenslandica]	1		1	22 P 0.990*	21
OG0003212	XP_019858284.1 PREDICTED: cullin-3-like [Amphimedon queenslandica]	0.280618		0.894544
OG0003227	XP_011407929.1 PREDICTED: SEC23-interacting protein-like [Amphimedon queenslandica]	1.1322e-06		1		88
OG0003229	XP_019859992.1 PREDICTED: lethal(3)malignant brain tumor-like protein 1 [Amphimedon queenslandica]	1	2.15e-07	0.001141	22 C 0.997** 25 D 1.000** 49 G 0.992** 53 W 1.000** 54 N 0.956* 56 Y 0.996** 59 D 0.957* 60 P 0.974* 67 A 0.998** 68 H 0.978* 69 I 0.999** 70 F 0.996** 71 T 0.996** 99 D 0.972* 113 S 0.964*	68, 101
OG0003230	XP_019859948.1 PREDICTED: DNA damage-regulated autophagy modulator protein 1-like [Amphimedon queenslandica]	0.985552		0.931567	26 V 0.978* 29 G 0.992** 34 L 0.977* 56 L 0.994** 72 S 0.992** 79 D 1.000** 104 E 0.998** 107 N 0.952* 108 N 0.956* 112 S 0.999** 129 F 0.950* 131 F 0.997** 155 S 0.965* 160 V 0.997** 168 K 0.984* 169 Y 0.986* 179 I 0.994** 181 T 0.999** 202 E 1.000** 211 D 0.970*
OG0003231	XP_003386675.1 PREDICTED: putative serine protease K12H4.7 [Amphimedon queenslandica]	1		0.483327	44 H 0.960*
OG0003233	XP_003390219.1 PREDICTED: NADH dehydrogenase [ubiquinone] 1 alpha subcomplex subunit 9, mitochondrial-like [Amphimedon queenslandica]	0.0228094		1
OG0003236	XP_019857082.1 PREDICTED: DNA-(apurinic or apyrimidinic site) lyase-like [Amphimedon queenslandica]	1		0.489729	34 L 0.999** 62 C 0.968*	44, 61
OG0003237	XP_011406372.2 PREDICTED: microphthalmia-associated transcription factor-like [Amphimedon queenslandica]<>XP_019856753.1 PREDICTED: microphthalmia-associated transcription factor-like [Amphimedon queenslandica]	0.0881647		1
OG0003238	XP_003389006.1 PREDICTED: F-box-like/WD repeat-containing protein TBL1X [Amphimedon queenslandica]	0.426912		0.0491899	4 Q 0.974* 6 T 0.977*
OG0003239	XP_019856025.1 PREDICTED: uncharacterized protein LOC109584648 isoform X1 [Amphimedon queenslandica]	0.653619		1		29, 92
OG0003246	XP_003387715.1 PREDICTED: calcium/calmodulin-dependent protein kinase type II alpha chain [Amphimedon queenslandica]	0.945638		1.81625e-10	63 H 0.991** 71 H 0.991** 223 Y 1.000** 260 D 0.974* 352 L 0.976*	247, 329, 351, 354
OG0003247	XP_003387660.1 PREDICTED: vacuolar fusion protein CCZ1 homolog [Amphimedon queenslandica]	1		1		8
OG0003249	XP_003387357.3 PREDICTED: natural resistance-associated macrophage protein 2-like [Amphimedon queenslandica]	0.386445		1
OG0003253	XP_019852761.1 PREDICTED: ESF1 homolog [Amphimedon queenslandica]	0.549074		0.0859356	119 D 0.984*	73
OG0003257	XP_019851811.1 PREDICTED: ribosomal RNA processing protein 36 homolog isoform X1 [Amphimedon queenslandica]	1		0.456884	11 N 0.990** 17 R 0.990*	4, 16
OG0003258	XP_003386511.1 PREDICTED: serine palmitoyltransferase 2-like [Amphimedon queenslandica]	0.35301		1
OG0003259	XP_019851687.1 PREDICTED: G kinase-anchoring protein 1-A-like [Amphimedon queenslandica]	1		1	106 G 0.999**
OG0003271	XP_019850936.1 PREDICTED: origin recognition complex subunit 1-like [Amphimedon queenslandica]	1		0.121603	77 D 0.963*	22, 68
OG0003278	XP_011403125.1 PREDICTED: sorting nexin-13-like [Amphimedon queenslandica]	0.213006		1		30
OG0003279	XP_019850458.1 PREDICTED: rab11 family-interacting protein 3-like isoform X2 [Amphimedon queenslandica]	1		0.0369627	201 M 0.998**	200
OG0003281	XP_003384814.1 PREDICTED: serine/arginine-rich splicing factor 2-like [Amphimedon queenslandica]	1		1		110, 125
OG0003284	XP_011410512.2 PREDICTED: probable ATP-dependent RNA helicase DDX27 [Amphimedon queenslandica]	1		1
OG0003299	XP_003383574.1 PREDICTED: isobutyryl-CoA dehydrogenase, mitochondrial-like isoform X1 [Amphimedon queenslandica]	1		1
OG0003302	XP_019861207.1 PREDICTED: tubulin--tyrosine ligase-like protein 12 [Amphimedon queenslandica]	0.802495		1
OG0003303	XP_019861218.1 PREDICTED: protein SAND-like [Amphimedon queenslandica]	1		1
OG0003305	XP_003383150.1 PREDICTED: methylmalonic aciduria and homocystinuria type D homolog, mitochondrial-like [Amphimedon queenslandica]	1		1	17 Q 0.986*
OG0003312	XP_011410337.2 PREDICTED: structural maintenance of chromosomes protein 6-like [Amphimedon queenslandica]	1		1
OG0003349	XP_019857617.1 PREDICTED: LOW QUALITY PROTEIN: NADPH--cytochrome P450 reductase-like [Amphimedon queenslandica]	1		1		29, 98, 101
OG0003353	XP_011404238.1 PREDICTED: coatomer subunit beta'-like [Amphimedon queenslandica]	0.00335867		1
OG0003356	XP_003390645.1 PREDICTED: dnaJ homolog subfamily B member 13-like [Amphimedon queenslandica]	0.122471	0.00691087	1	1 M 0.965* 4 D 0.965* 5 Y 0.980* 6 Y 0.993** 77 G 0.982* 141 S 0.970* 241 E 0.979* 243 S 0.953* 253 E 0.971*	16, 224
OG0003358	XP_003391715.1 PREDICTED: tax1-binding protein 1 homolog B-like [Amphimedon queenslandica]	1		1		52
OG0003362	XP_019862250.1 PREDICTED: rho guanine nucleotide exchange factor 9-like [Amphimedon queenslandica]	1		1	2 T 1.000** 5 D 0.969* 6 W 1.000** 7 W 1.000** 10 Y 1.000** 11 I 0.996** 15 S 0.959* 16 G 0.996** 22 P 1.000** 32 T 1.000** 33 R 0.959* 34 A 0.995** 35 S 0.999** 41 K 0.992** 42 L 0.958* 47 Y 0.985* 49 A 0.954* 53 E 0.992** 57 S 0.980* 61 T 0.975* 64 K 0.998** 68 D 0.954*	38
OG0003363	XP_019862198.1 PREDICTED: vesicle-fusing ATPase-like, partial [Amphimedon queenslandica]	0.428189		1
OG0003370	XP_019860507.1 PREDICTED: bifunctional glutamate/proline--tRNA ligase-like, partial [Amphimedon queenslandica]	1		0.199224	33 K 0.965* 215 A 0.978*
OG0003373	XP_019859597.1 PREDICTED: heat shock 70 kDa protein 4-like isoform X1 [Amphimedon queenslandica]	1		1
OG0003377	XP_003390037.1 PREDICTED: beta-1,3-glucan-binding protein-like [Amphimedon queenslandica]	0.935806		0.00674236	68 K 0.989*	14
OG0003378	XP_011402676.1 PREDICTED: tankyrase-1-like [Amphimedon queenslandica]<>XP_011406548.1 PREDICTED: tankyrase-1-like [Amphimedon queenslandica]	0.831665		0.000692353	56 M 0.962* 70 R 0.995** 74 R 0.979*	38, 73
OG0003382	XP_003389232.1 PREDICTED: paired box protein Pax-6-like [Amphimedon queenslandica]	1		1
OG0003384	XP_003388985.1 PREDICTED: bifunctional polynucleotide phosphatase/kinase-like [Amphimedon queenslandica]	1		1
OG0003387	XP_003388477.1 PREDICTED: vacuolar protein sorting-associated protein VTA1 homolog [Amphimedon queenslandica]	1		1	60 E 0.952* 72 M 0.979*
OG0003388	XP_003388389.1 PREDICTED: U2 small nuclear ribonucleoprotein A'-like [Amphimedon queenslandica]	0.532762		0.609463	117 N 0.975*	116, 117
OG0003397	XP_003387387.1 PREDICTED: myosin-11-like [Amphimedon queenslandica]	0.193249		1		1
OG0003398	XP_019853386.1 PREDICTED: tRNA (uracil-5-)-methyltransferase homolog A-like [Amphimedon queenslandica]	1		0.804415		128
OG0003402	XP_019852683.1 PREDICTED: AF4/FMR2 family member 4-like [Amphimedon queenslandica]	1		1
OG0003405	XP_003386612.1 PREDICTED: selenocysteine lyase-like [Amphimedon queenslandica]	0.190402		1		48
OG0003408	XP_003386363.2 PREDICTED: zinc finger CCCH domain-containing protein 14-like [Amphimedon queenslandica]	0.596656		0.0358707	14 F 0.999** 16 V 1.000** 17 T 0.999** 18 M 0.998** 21 V 0.951*	13
OG0003410	XP_019851377.1 PREDICTED: CAAX prenyl protease 1 homolog [Amphimedon queenslandica]	0.863039		1		55
OG0003415	XP_011403233.1 PREDICTED: cleft lip and palate transmembrane protein 1-like protein [Amphimedon queenslandica]	1		1		93
OG0003416	XP_011403179.2 PREDICTED: cAMP-dependent protein kinase catalytic subunit PRKX-like [Amphimedon queenslandica]	0.28502		0.493079		40
OG0003417	XP_019850588.1 PREDICTED: mediator of DNA damage checkpoint protein 1-like [Amphimedon queenslandica]	0.796412		1	89 R 0.989*
OG0003423	XP_019850380.1 PREDICTED: regulator of G-protein signaling 7-like [Amphimedon queenslandica]	1		0.201609	3 L 0.996** 8 P 1.000** 14 T 0.991** 17 T 0.998**	13
OG0003426	XP_019849288.1 PREDICTED: nuclear receptor 2 isoform X1 [Amphimedon queenslandica]	1		1
OG0003427	XP_011410349.2 PREDICTED: 1-phosphatidylinositol 4,5-bisphosphate phosphodiesterase gamma-1 [Amphimedon queenslandica]	0.0560362		0.350692	65 I 0.991**
OG0003432	XP_011409933.1 PREDICTED: myosin regulatory light chain 12B-like isoform X2 [Amphimedon queenslandica]	1		0.60448		1
OG0003433	XP_003383968.1 PREDICTED: pre-mRNA-splicing factor SLU7-like [Amphimedon queenslandica]	1		0.149973
OG0003435	XP_019864259.1 PREDICTED: uncharacterized protein LOC105316566 [Amphimedon queenslandica]	0.0663635		1
OG0003436	XP_003383779.1 PREDICTED: maleylacetoacetate isomerase-like [Amphimedon queenslandica]	1		1	33 Y 0.996** 38 K 0.999** 44 C 0.970* 83 K 0.998**
OG0003438	XP_003383664.1 PREDICTED: splicing factor 3A subunit 3-like [Amphimedon queenslandica]	0.0508531		1
OG0003442	XP_019861943.1 PREDICTED: pleckstrin homology domain-containing family M member 2-like [Amphimedon queenslandica]	1		0.496327		4, 6
OG0003444	XP_003383174.1 PREDICTED: calpain-7-like [Amphimedon queenslandica]	0.664		1
OG0003445	XP_003383210.1 PREDICTED: inositol hexakisphosphate kinase 3-like [Amphimedon queenslandica]	1		1
OG0003450	XP_019851525.1 PREDICTED: dihydrolipoyl dehydrogenase, mitochondrial-like [Amphimedon queenslandica]	1		1		154
OG0003454	XP_019849262.1 PREDICTED: uncharacterized protein LOC109580481 [Amphimedon queenslandica]	1		1
OG0003455	XP_003382373.1 PREDICTED: histone PARylation factor 1-like [Amphimedon queenslandica]	0.765643		1	37 P 0.967*
OG0003488	XP_019864179.1 PREDICTED: pre-mRNA-splicing factor SYF1-like, partial [Amphimedon queenslandica]	1		0.195349	59 D 0.954* 62 A 0.989* 64 E 1.000**
OG0003499	XP_003389559.2 PREDICTED: charged multivesicular body protein 1a-like [Amphimedon queenslandica]	0.988893		1	2 S 0.985* 10 A 0.996** 31 G 0.989* 45 T 0.985* 54 Q 0.985* 84 G 0.994** 93 A 0.967* 106 T 0.974* 107 G 0.989* 122 E 0.951*
OG0003502	XP_011409070.2 PREDICTED: protein FAM172A-like, partial [Amphimedon queenslandica]	0.355065		0.114891	78 L 0.954* 113 K 0.988*	29, 55, 75
OG0003506	XP_019863073.1 PREDICTED: uncharacterized protein LOC109591914 [Amphimedon queenslandica]	1		0.59358	5 K 0.967*	3
OG0003508	XP_019856716.1 PREDICTED: flocculation protein FLO11-like [Amphimedon queenslandica]	1		1		84
OG0003514	XP_019862277.1 PREDICTED: protein arginine N-methyltransferase 1-like, partial [Amphimedon queenslandica]	1		1
OG0003517	XP_019861967.1 PREDICTED: WD repeat-containing protein 46-like, partial [Amphimedon queenslandica]	0.563321		1
OG0003522	XP_003390666.1 PREDICTED: WD repeat domain-containing protein 83-like [Amphimedon queenslandica]	0.807519		1	1 L 0.974* 10 K 0.976* 13 M 0.991** 16 S 0.955* 19 Y 0.955*
OG0003526	XP_011407281.1 PREDICTED: protein SEC13 homolog [Amphimedon queenslandica]	0.104006		1		163
OG0003527	XP_003390151.1 PREDICTED: histidine triad nucleotide-binding protein 1-like [Amphimedon queenslandica]	1		1		10, 77
OG0003532	XP_003389337.1 PREDICTED: alanyl-tRNA editing protein Aarsd1-like [Amphimedon queenslandica]	1		1	14 N 0.951*
OG0003537	XP_019855535.1 PREDICTED: NAD kinase 2, mitochondrial-like [Amphimedon queenslandica]	0.175281		0.0896819	25 P 1.000**
OG0003539	XP_003388654.1 PREDICTED: DENN domain-containing protein 2A-like [Amphimedon queenslandica]	0.779058		0.354502
OG0003541	XP_003388367.2 PREDICTED: ubiquilin-1-like [Amphimedon queenslandica]	0.997491		1		51, 91
OG0003550	XP_003387562.1 PREDICTED: methylmalonate-semialdehyde dehydrogenase [acylating], mitochondrial-like [Amphimedon queenslandica]	0.959745		0.195349		17
OG0003554	XP_003387057.1 PREDICTED: deoxyhypusine synthase-like [Amphimedon queenslandica]	0.0729132		0.925464	99 S 0.984*	128
OG0003558	XP_019851953.1 PREDICTED: succinate--CoA ligase [GDP-forming] subunit beta, mitochondrial-like isoform X2 [Amphimedon queenslandica]	0.989811		1
OG0003559	XP_003386426.1 PREDICTED: probable electron transfer flavoprotein subunit alpha, mitochondrial [Amphimedon queenslandica]	0.96694		1		103
OG0003569	XP_019849852.1 PREDICTED: circularly permutated Ras protein 1-like [Amphimedon queenslandica]	0.301979		1		55
OG0003577	XP_019849230.1 PREDICTED: delphilin-like [Amphimedon queenslandica]	0.830944		0.0636487	33 S 0.981*	32, 38
OG0003582	XP_011410302.1 PREDICTED: restriction of telomere capping protein 5-like [Amphimedon queenslandica]	1	0.000882609	0.505409	205 I 0.957* 232 Q 0.981*	51, 85, 163
OG0003584	XP_019848881.1 PREDICTED: ligand of Numb protein X 2-like isoform X1 [Amphimedon queenslandica]	1		1
OG0003588	XP_003383917.1 PREDICTED: kinesin-like protein KIF11-B [Amphimedon queenslandica]	1		1	127 D 0.997**
OG0003590	XP_011409978.2 PREDICTED: heat shock 70 kDa protein 12A-like [Amphimedon queenslandica]	1		0.00200664	60 D 0.974*	20
OG0003591	XP_003383964.3 PREDICTED: 7SK snRNA methylphosphate capping enzyme-like [Amphimedon queenslandica]	1		1		4
OG0003592	XP_003383913.2 PREDICTED: pentatricopeptide repeat domain-containing protein 3, mitochondrial-like isoform X2 [Amphimedon queenslandica]	0.711427		1		83
OG0003593	XP_003383842.2 PREDICTED: exocyst complex component 5-like [Amphimedon queenslandica]	0.907291		1
OG0003596	XP_003383542.1 PREDICTED: regulator of chromosome condensation-like [Amphimedon queenslandica]	1		0.250248	84 R 0.996**
OG0003597	XP_019861331.1 PREDICTED: serine/threonine-protein kinase haspin-like [Amphimedon queenslandica]	1		1
OG0003605	XP_019853233.1 PREDICTED: formin-like protein 3 [Amphimedon queenslandica]	1		1
OG0003606	XP_019858729.1 PREDICTED: GPN-loop GTPase 3-like [Amphimedon queenslandica]	1		1
OG0003643	XP_011409412.1 PREDICTED: protein phosphatase 1D-like, partial [Amphimedon queenslandica]	1		0.478175
OG0003646	XP_003388152.1 PREDICTED: ubiquitin-protein ligase E3A-like [Amphimedon queenslandica]	0.0129654		1
OG0003655	XP_003385315.1 PREDICTED: tyrosine-protein phosphatase corkscrew-like [Amphimedon queenslandica]	1		1
OG0003656	XP_019853514.1 PREDICTED: transcription initiation factor TFIID subunit 4B-like [Amphimedon queenslandica]	1		0.450207		19
OG0003657	XP_019861520.1 PREDICTED: CCR4-NOT transcription complex subunit 2-like, partial [Amphimedon queenslandica]	1		1
OG0003669	XP_019858924.1 PREDICTED: zinc finger FYVE domain-containing protein 26-like [Amphimedon queenslandica]	0.10278		0.0388538	22 M 0.964*
OG0003670	XP_003389928.1 PREDICTED: transitional endoplasmic reticulum ATPase-like, partial [Amphimedon queenslandica]	1		0.566259
OG0003672	XP_019857934.1 PREDICTED: protein cycle-like [Amphimedon queenslandica]	1		1
OG0003677	XP_019856017.1 PREDICTED: heterogeneous nuclear ribonucleoprotein F-like isoform X1 [Amphimedon queenslandica]	1		1
OG0003691	XP_011405131.1 PREDICTED: collagen alpha-1(I) chain isoform X1 [Amphimedon queenslandica]	0.367338		1		69, 118, 129
OG0003693	XP_019854090.1 PREDICTED: glycogen [starch] synthase, muscle-like [Amphimedon queenslandica]	0.52017		1
OG0003697	XP_019853549.1 PREDICTED: N(4)-(Beta-N-acetylglucosaminyl)-L-asparaginase-like [Amphimedon queenslandica]	1		0.192734	15 K 0.985*
OG0003699	XP_003385167.1 PREDICTED: tumor susceptibility gene 101 protein-like [Amphimedon queenslandica]	0.220969		1	81 N 0.962*
OG0003701	XP_003387052.1 PREDICTED: 60S ribosomal protein L7a-like [Amphimedon queenslandica]	0.568179		1		140
OG0003702	XP_019852624.1 PREDICTED: corticosteroid 11-beta-dehydrogenase isozyme 1-like [Amphimedon queenslandica]	0.490349		0.518831	22 V 0.994** 23 Y 0.990*	6, 21
OG0003704	XP_003386656.1 PREDICTED: circadian locomoter output cycles protein kaput-like [Amphimedon queenslandica]	0.0658395		1		155, 164
OG0003709	XP_019851273.1 PREDICTED: protein piccolo-like isoform X1 [Amphimedon queenslandica]	0.80095	0.0336732	1		113
OG0003716	XP_019849932.1 PREDICTED: uncharacterized protein LOC100631901 [Amphimedon queenslandica]	0.445635		1		89
OG0003717	XP_019849864.1 PREDICTED: E3 ubiquitin-protein ligase AMFR-like [Amphimedon queenslandica]	1		1
OG0003719	XP_019729536.1 PREDICTED: fibroblast growth factor receptor substrate 2 [Hippocampus comes]	0.604039		1		3
OG0003722	XP_003384834.1 PREDICTED: uncharacterized protein PB18E9.04c-like [Amphimedon queenslandica]	0.00265071		1		70
OG0003727	XP_003384468.1 PREDICTED: kinesin-like protein KIF23 [Amphimedon queenslandica]	1	0.000245359	0.00674236	103 Y 0.994** 104 R 0.994** 108 L 0.997** 111 L 0.998** 113 K 0.998**
OG0003731	XP_019864469.1 PREDICTED: speract receptor-like [Amphimedon queenslandica]	1		1
OG0003741	XP_019857328.1 PREDICTED: 5'-AMP-activated protein kinase subunit gamma-1-like isoform X2 [Amphimedon queenslandica]	1		1
OG0003742	XP_003383113.1 PREDICTED: serine--tRNA ligase, cytoplasmic-like isoform X2 [Amphimedon queenslandica]	1		1
OG0003746	XP_003382614.1 PREDICTED: protein transport protein Sec61 subunit alpha [Amphimedon queenslandica]	0.0080391		1	1 M 0.993** 9 V 0.977* 10 R 0.988* 11 P 0.997** 12 F 0.997** 13 V 0.973* 14 S 0.992** 16 I 0.995** 18 E 0.992** 26 I 0.996** 29 R 1.000** 30 E 0.991** 36 A 0.990** 43 L 0.995** 49 P 0.987* 58 T 0.966* 60 P 0.995** 68 M 0.978* 80 I 0.993** 81 S 0.990** 82 P 0.996** 85 T 0.996** 87 G 0.990* 88 L 0.995** 93 D 0.991** 96 V 0.962* 101 Q 0.994** 121 V 0.987* 123 L 0.999** 131 T 0.989* 135 I 0.982* 144 …	114, 118, 296
OG0003747	XP_011403428.2 PREDICTED: serine/threonine-protein phosphatase 6 regulatory ankyrin repeat subunit A-like isoform X1 [Amphimedon queenslandica]	1	0.000657159	0.0254639	84 I 0.993** 89 A 0.995**	81, 82, 83
OG0003786	XP_011403974.2 PREDICTED: rab-like protein 6 [Amphimedon queenslandica]	1		1
OG0003793	XP_019863738.1 PREDICTED: uncharacterized protein LOC109592833 [Amphimedon queenslandica]	0.640903		1		13, 15, 46, 60
OG0003796	XP_003385940.2 PREDICTED: uncharacterized protein LOC100635269 [Amphimedon queenslandica]	1		1		61
OG0003798	XP_019862821.1 PREDICTED: purine nucleoside phosphorylase-like isoform X2 [Amphimedon queenslandica]	0.306167		1
OG0003803	XP_003388773.1 PREDICTED: kynurenine 3-monooxygenase-like [Amphimedon queenslandica]	1		1		35, 45, 133
OG0003805	XP_019856203.1 PREDICTED: LOW QUALITY PROTEIN: protein transport protein Sec24A-like [Amphimedon queenslandica]	1		0.202789
OG0003809	XP_019860094.1 PREDICTED: ruvB-like 2 [Amphimedon queenslandica]	1		1
OG0003810	AAI27437.1 LOC100036804 protein, partial [Xenopus laevis]	0.947896		1
OG0003811	XP_019858870.1 PREDICTED: inversin-like, partial [Amphimedon queenslandica]	1		1		90
OG0003814	XP_011406909.2 PREDICTED: uncharacterized protein LOC105314438 [Amphimedon queenslandica]	1		1
OG0003820	XP_019856906.1 PREDICTED: zinc finger Ran-binding domain-containing protein 2-like [Amphimedon queenslandica]	1		1		70
OG0003823	XP_011406045.2 PREDICTED: kidney mitochondrial carrier protein 1-like [Amphimedon queenslandica]	0.939972		1		143
OG0003826	XP_019855910.1 PREDICTED: chromatin assembly factor 1 subunit A-like [Amphimedon queenslandica]	1		1
OG0003829	XP_003388498.2 PREDICTED: N-alpha-acetyltransferase 30-like [Amphimedon queenslandica]	0.849306		1
OG0003830	XP_003388470.1 PREDICTED: double-strand-break repair protein rad21 homolog [Amphimedon queenslandica]	1		0.491434		73, 74, 90
OG0003836	XP_019854083.1 PREDICTED: heterogeneous nuclear ribonucleoprotein A0-like [Amphimedon queenslandica]	0.818132		1
OG0003839	XP_019853614.1 PREDICTED: O(6)-methylguanine-induced apoptosis 2-like [Amphimedon queenslandica]	0.997215		1
OG0003840	XP_011404664.1 PREDICTED: lipoamide acyltransferase component of branched-chain alpha-keto acid dehydrogenase complex, mitochondrial-like [Amphimedon queenslandica]	1		0.322519	123 E 0.997**	4
OG0003847	XP_003387125.1 PREDICTED: retinoblastoma-binding protein 5 homolog [Amphimedon queenslandica]	0.439898		1
OG0003850	XP_003386934.3 PREDICTED: UDP-N-acetylglucosamine--peptide N-acetylglucosaminyltransferase 110 kDa subunit-like [Amphimedon queenslandica]	1		1
OG0003851	XP_019852563.1 PREDICTED: uncharacterized protein LOC100639821 isoform X2 [Amphimedon queenslandica]	0.234214		0.116596	55 E 0.999**	15, 32, 57
OG0003852	XP_003386853.3 PREDICTED: transcription elongation factor A protein 1-like [Amphimedon queenslandica]	1		0.583217	2 V 1.000** 3 R 0.968* 4 D 0.952* 5 K 0.982* 7 R 1.000** 8 G 1.000**	6
OG0003853	XP_003386817.1 PREDICTED: protein ABHD1-like [Amphimedon queenslandica]	1		1		98, 116
OG0003857	XP_011403850.1 PREDICTED: histone-lysine N-methyltransferase setd3-like [Amphimedon queenslandica]	1		1		8, 18
OG0003859	XP_003386392.2 PREDICTED: galactosylgalactosylxylosylprotein 3-beta-glucuronosyltransferase 2-like [Amphimedon queenslandica]	1		0.252088	1 R 0.999** 2 D 1.000** 3 S 0.999** 5 T 1.000** 7 E 0.974* 9 Y 0.999** 10 E 0.999** 12 N 0.999**
OG0003860	XP_019851450.1 PREDICTED: uncharacterized protein LOC105312593 [Amphimedon queenslandica]	1		1
OG0003863	XP_011403511.1 PREDICTED: LOW QUALITY PROTEIN: splicing factor 3B subunit 1-like [Amphimedon queenslandica]	1		1
OG0003864	XP_003386132.1 PREDICTED: ATP-citrate synthase-like [Amphimedon queenslandica]	1		1
OG0003865	XP_011403497.1 PREDICTED: transforming growth factor beta-1-like [Amphimedon queenslandica]	0.889911		1
OG0003866	XP_003385944.1 PREDICTED: suppressor of SWI4 1 homolog [Amphimedon queenslandica]	1		0.0556598
OG0003872	XP_019850615.1 PREDICTED: WD repeat domain phosphoinositide-interacting protein 4-like [Amphimedon queenslandica]	1		1
OG0003873	XP_003385572.3 PREDICTED: microtubule-associated proteins 1A/1B light chain 3C-like [Amphimedon queenslandica]	0.000598107		1
OG0003878	XP_003385504.1 PREDICTED: arf-GAP with dual PH domain-containing protein 1-like [Amphimedon queenslandica]	1	3.36e-07	1	14 K 0.962* 18 C 0.987* 19 A 0.986* 21 C 0.985* 45 I 0.951* 63 T 0.998** 64 M 0.956* 68 G 0.983* 72 A 0.990* 349 T 0.999**	2, 44, 67, 92, 284, 291
OG0003879	XP_003385457.1 PREDICTED: FAD-dependent oxidoreductase domain-containing protein 2-like [Amphimedon queenslandica]	0.279188		0.145464	48 V 0.971*	47
OG0003880	XP_011402887.1 PREDICTED: N-acetyltransferase ESCO2-like [Amphimedon queenslandica]	3.45596e-07		1
OG0003884	XP_003385106.3 PREDICTED: protein ADP-ribosylarginine hydrolase-like [Amphimedon queenslandica]	1	0.002389384,0.004785922,0.008509024	0.00198704	82 L 0.995** 88 H 0.971*	11, 22, 62, 81, 84, 85, 87, 130
OG0003888	XP_003384720.1 PREDICTED: metal transporter CNNM4-like [Amphimedon queenslandica]	1		1
OG0003889	XP_003384723.1 PREDICTED: ornithine aminotransferase, mitochondrial-like [Amphimedon queenslandica]	1		1	20 R 0.961* 42 Q 0.981* 77 D 0.997** 91 T 0.999** 160 V 0.995** 161 Q 0.984* 228 C 0.997** 238 M 0.997** 268 S 0.991** 288 K 0.953* 310 K 0.960* 341 T 0.985*
OG0003892	XP_003384623.1 PREDICTED: fermitin family homolog 2-like [Amphimedon queenslandica]	0.809445		1
OG0003895	XP_011410226.1 PREDICTED: heparan-alpha-glucosaminide N-acetyltransferase-like isoform X2 [Amphimedon queenslandica]	1		0.927323		11, 50
OG0003901	XP_019864408.1 PREDICTED: pantothenate kinase 3-like isoform X1 [Amphimedon queenslandica]<>XP_019864409.1 PREDICTED: pantothenate kinase 3-like isoform X2 [Amphimedon queenslandica]	0.193404		1	115 Q 0.969*	90, 114
OG0003902	XP_003383978.1 PREDICTED: protein glass-like [Amphimedon queenslandica]	0.866334		1	47 P 0.992**	21, 88
OG0003903	XP_019864442.1 PREDICTED: glycine-rich RNA-binding protein RZ1B-like [Amphimedon queenslandica]	0.784007		0.118646		142, 147
OG0003905	XP_019864319.1 PREDICTED: coiled-coil domain-containing protein 40-like [Amphimedon queenslandica]	0.760525		0.171391	17 T 0.961* 136 S 0.986*	40, 172
OG0003908	XP_019862917.1 PREDICTED: N-acetylglucosamine-6-phosphate deacetylase-like [Amphimedon queenslandica]	0.45565		1
OG0003912	XP_019857511.1 PREDICTED: protein DEFECTIVE IN EXINE FORMATION 1-like isoform X2 [Amphimedon queenslandica]	0.206837	0.00695459	0.565397		31, 45
OG0003914	XP_011405646.2 PREDICTED: regulator of nonsense transcripts 2-like [Amphimedon queenslandica]	0.000112076		1		3, 5, 10
OG0003915	XP_003382983.1 PREDICTED: sorting nexin-32-like [Amphimedon queenslandica]	1	3.87e-05	1
OG0003916	XP_011405994.1 PREDICTED: ras-related protein Rab-7L1-like [Amphimedon queenslandica]	1		0.354502	50 D 0.977*
OG0003919	XP_003382769.1 PREDICTED: SUMO-conjugating enzyme UBC9-B [Amphimedon queenslandica]	1		1
OG0003967	XP_003384858.1 PREDICTED: nicotinamide phosphoribosyltransferase-like [Amphimedon queenslandica]	0.588568		1
OG0003968	XP_019853339.1 PREDICTED: dynein regulatory complex subunit 7-like [Amphimedon queenslandica]	1		1	25 Y 0.989* 192 T 0.963*	24
OG0003977	XP_003391662.2 PREDICTED: 116 kDa U5 small nuclear ribonucleoprotein component-like, partial [Amphimedon queenslandica]	1		1		93
OG0003978	XP_019862735.1 PREDICTED: ubiquitin thioesterase OTU1-like [Amphimedon queenslandica]	1		1
OG0003979	XP_003391564.1 PREDICTED: integrin-linked kinase-associated serine/threonine phosphatase 2C-like, partial [Amphimedon queenslandica]	1		0.0345759	21 H 0.952*
OG0003982	XP_019862226.1 PREDICTED: uncharacterized protein LOC109590793 [Amphimedon queenslandica]	1		0.351536
OG0003987	XP_003391111.1 PREDICTED: UDP-N-acetylglucosamine--dolichyl-phosphate N-acetylglucosaminephosphotransferase-like, partial [Amphimedon queenslandica]	1		1
OG0004000	XP_003389760.1 PREDICTED: 60S ribosomal protein L22-like [Amphimedon queenslandica]	1		1
OG0004002	XP_019857321.1 PREDICTED: uncharacterized protein LOC100636549 [Amphimedon queenslandica]	1		1
OG0004004	XP_011406512.2 PREDICTED: ABC transporter B family member 25-like isoform X1 [Amphimedon queenslandica]	1		0.753436
OG0004007	XP_003389330.1 PREDICTED: glycerol-3-phosphate dehydrogenase 1-like protein [Amphimedon queenslandica]	1		1
OG0004018	XP_011405602.1 PREDICTED: uncharacterized protein LOC105313678 [Amphimedon queenslandica]	1		1
OG0004020	XP_019854887.1 PREDICTED: soluble guanylate cyclase 88E-like [Amphimedon queenslandica]	1		1
OG0004021	XP_003388238.1 PREDICTED: GTP-binding nuclear protein Ran-like [Amphimedon queenslandica]	0.59077		1
OG0004024	XP_003388138.2 PREDICTED: sodium-dependent lysophosphatidylcholine symporter 1-B-like [Amphimedon queenslandica]	1		0.456884
OG0004029	XP_003387719.1 PREDICTED: microspherule protein 1-like [Amphimedon queenslandica]	0.102515		1		6, 68
OG0004031	XP_019853713.1 PREDICTED: uncharacterized protein C19orf47-like isoform X2 [Amphimedon queenslandica]	1		0.026886	29 R 1.000**	4, 10, 28
OG0004034	XP_019853296.1 PREDICTED: phospholipase A-2-activating protein-like [Amphimedon queenslandica]	0.0419351		1
OG0004039	XP_003386813.1 PREDICTED: 40S ribosomal protein S8-like [Amphimedon queenslandica]	1		1	145 A 0.994**	123, 144
OG0004040	XP_003386647.1 PREDICTED: medium-chain specific acyl-CoA dehydrogenase, mitochondrial-like [Amphimedon queenslandica]	1		0.594357	279 M 0.958*
OG0004046	XP_019851719.1 PREDICTED: mRNA turnover protein 4 homolog [Amphimedon queenslandica]	1		1
OG0004050	XP_019851343.1 PREDICTED: microfibrillar-associated protein 1-like [Amphimedon queenslandica]	1		1		1
OG0004053	XP_011403420.2 PREDICTED: dual specificity tyrosine-phosphorylation-regulated kinase 4-like isoform X2 [Amphimedon queenslandica]	1		1
OG0004054	XP_019851055.1 PREDICTED: uncharacterized protein LOC109581414 [Amphimedon queenslandica]	1		1
OG0004061	XP_003385608.1 PREDICTED: sperm-associated antigen 6-like [Amphimedon queenslandica]	1		1
OG0004064	XP_003385500.1 PREDICTED: NAD(P)H-hydrate epimerase-like [Amphimedon queenslandica]	1		0.230887	23 P 0.981*	22
OG0004065	XP_003385476.1 PREDICTED: putative RNA-binding protein Luc7-like 2 isoform X1 [Amphimedon queenslandica]	0.432077		1
OG0004072	XP_011402599.1 PREDICTED: trichohyalin-like [Amphimedon queenslandica]	0.000508986		0.245767	249 R 0.959*	153, 167, 176, 212, 231, 247, 266, 286
OG0004076	XP_003384813.1 PREDICTED: peflin-like [Amphimedon queenslandica]	1	0.0178138	1	39 A 0.999** 45 A 0.995** 53 H 0.994** 64 G 1.000** 68 D 0.978* 131 R 0.952* 146 V 0.996**	67
OG0004079	XP_019849366.1 PREDICTED: nuclear pore complex protein Nup107-like [Amphimedon queenslandica]	5.43837e-09		1
OG0004081	XP_019849345.1 PREDICTED: vesicle-associated membrane protein-associated protein B/C-like isoform X1 [Amphimedon queenslandica]	1	0.040910035,1.45E-10	0.0920133	3 K 0.957*	90, 106, 113, 129
OG0004085	XP_003384393.1 PREDICTED: gamma-aminobutyric acid receptor-associated protein-like 2 [Amphimedon queenslandica]	1		0.195719	3 E 0.986* 4 E 0.993** 7 F 0.959* 9 V 1.000** 11 K 1.000** 14 A 0.964* 15 D 0.954* 18 R 0.976* 22 P 0.978* 29 V 1.000** 32 V 0.950* 33 A 0.995** 34 S 0.999** 35 S 1.000** 36 R 0.999** 52 T 0.985* 54 A 0.964* 62 Q 0.951* 65 Q 0.999** 68 A 1.000** 74 L 0.964* 79 I 0.999** 81 P 0.962*
OG0004089	XP_003384124.2 PREDICTED: INO80 complex subunit B-like isoform X1 [Amphimedon queenslandica]	1		1		9
OG0004091	XP_019848652.1 PREDICTED: phosphatidylinositol-binding clathrin assembly protein LAP-like [Amphimedon queenslandica]	1		1
OG0004092	XP_019864346.1 PREDICTED: uncharacterized protein LOC109593747 [Amphimedon queenslandica]	1		1
OG0004093	XP_019864377.1 PREDICTED: probable ATP-dependent RNA helicase DDX56 [Amphimedon queenslandica]	1		0.729247
OG0004094	XP_003383901.1 PREDICTED: tetratricopeptide repeat protein 1-like isoform X1 [Amphimedon queenslandica]	0.278467		1
OG0004096	XP_003383786.1 PREDICTED: cysteine desulfurase, mitochondrial-like [Amphimedon queenslandica]	1		0.0913222	29 A 0.977*	36
OG0004103	XP_003383480.1 PREDICTED: COP9 signalosome complex subunit 1-like [Amphimedon queenslandica]	0.0179674		1
OG0004108	XP_019859378.1 PREDICTED: coiled-coil domain-containing protein 149-like [Amphimedon queenslandica]	1	2.68e-06	0.00747565	2 N 0.969* 18 A 0.976* 29 A 0.994** 33 L 0.983* 60 Y 1.000** 61 K 0.999** 63 A 0.999** 64 V 1.000** 65 E 1.000** 68 K 1.000** 70 Q 0.966* 71 Y 0.989* 74 E 0.963*	17, 19, 59, 62
OG0004109	XP_019859450.1 PREDICTED: glycerol-3-phosphate acyltransferase 1, mitochondrial-like [Amphimedon queenslandica]	4.9627e-14		1
OG0004111	XP_003383118.1 PREDICTED: nucleolar and coiled-body phosphoprotein 1-like isoform X1 [Amphimedon queenslandica]	1	0.006936306,7.60E-11	0.0496939	18 T 0.993** 25 T 0.976* 108 D 0.989* 109 D 0.984*	15, 19, 24
OG0004113	XP_003383183.1 PREDICTED: CWF19-like protein 2 [Amphimedon queenslandica]	1		1
OG0004116	XP_003382988.1 PREDICTED: E3 ubiquitin-protein ligase arih1-like [Amphimedon queenslandica]	1		1
OG0004119	XP_003382766.1 PREDICTED: calcium-dependent protein kinase C-like [Amphimedon queenslandica]	1		8.69475e-11	123 K 0.983*	166, 225, 303
OG0004120	XP_011404989.1 PREDICTED: decapping and exoribonuclease protein-like [Amphimedon queenslandica]	0.000284112		1
OG0004122	XP_003382931.1 PREDICTED: phosphoserine aminotransferase-like [Amphimedon queenslandica]	0.947995	2.83e-05	0.236551		14, 15, 41
OG0004127	XP_019849727.1 PREDICTED: LOW QUALITY PROTEIN: nuclear pore complex protein Nup93-like [Amphimedon queenslandica]	0.081417		1
OG0004170	XP_003392088.2 PREDICTED: COP9 signalosome complex subunit 4-like, partial [Amphimedon queenslandica]	0.137953		1		102
OG0004172	XP_011409384.2 PREDICTED: queuine tRNA-ribosyltransferase accessory subunit 2-like, partial [Amphimedon queenslandica]	1		0.0573262	39 L 0.995** 52 D 0.983*	37, 38
OG0004175	XP_019864266.1 PREDICTED: endoglycoceramidase-like [Amphimedon queenslandica]	0.623183		0.252088
OG0004178	XP_019863611.1 PREDICTED: centrosomal protein of 192 kDa-like [Amphimedon queenslandica]	0.582634		1		23, 52
OG0004190	XP_011408941.2 PREDICTED: uncharacterized protein LOC105315876 [Amphimedon queenslandica]	1		0.0421578	2 K 1.000**	1
OG0004193	XP_019862428.1 PREDICTED: anaphase-promoting complex subunit cdc20-like [Amphimedon queenslandica]	0.0403402		1		79
OG0004195	XP_019862318.1 PREDICTED: neutral ceramidase-like [Amphimedon queenslandica]	1		1		130
OG0004199	XP_019861710.1 PREDICTED: 60S ribosomal export protein NMD3-like, partial [Amphimedon queenslandica]	0.976101		1
OG0004201	XP_003389406.1 PREDICTED: protein LSM14 homolog B-like [Amphimedon queenslandica]	1		1	2 S 1.000**	1, 2
OG0004203	XP_003391094.1 PREDICTED: 40S ribosomal protein S12-like [Amphimedon queenslandica]<>XP_019858852.1 PREDICTED: 40S ribosomal protein S12-like [Amphimedon queenslandica]<>XP_019861300.1 PREDICTED: 40S ribosomal protein S12-like [Amphimedon queenslandica]	0.013231		0.00110084	61 A 0.969*	52
OG0004204	XP_003386963.1 PREDICTED: T-complex protein 1 subunit zeta-like [Amphimedon queenslandica]	1	0.00499859	1.13871e-06	231 P 0.964* 242 G 0.962*	230, 236, 237, 241
OG0004208	XP_019860050.1 PREDICTED: cell division cycle 5-related protein-like isoform X1 [Amphimedon queenslandica]	1		1
OG0004210	XP_019859219.1 PREDICTED: 26S protease regulatory subunit 4-like [Amphimedon queenslandica]	0.955577		1
OG0004226	XP_019856460.1 PREDICTED: uncharacterized protein LOC109584991 [Amphimedon queenslandica]<>XP_019856461.1 PREDICTED: uncharacterized protein LOC109584991 [Amphimedon queenslandica]	0.293587		0.114891		21, 73, 109
OG0004234	XP_003388341.1 PREDICTED: tetraspanin-14-like [Amphimedon queenslandica]	1		0.114891	5 K 0.994** 143 D 0.999**	153, 193
OG0004238	XP_019854878.1 PREDICTED: DEAD-box ATP-dependent RNA helicase 37-like isoform X1 [Amphimedon queenslandica]	1		1
OG0004240	ODM94721.1 Acyl-CoA-binding domain-containing protein 5 [Orchesella cincta]	0.174317		0.294373	11 K 0.996** 18 S 0.974*	10, 17
OG0004243	XP_003387867.1 PREDICTED: double-stranded RNA-specific editase 1-like [Amphimedon queenslandica]	1		0.389348	5 L 1.000** 7 N 1.000** 8 R 0.998** 24 N 0.999** 40 G 0.999** 41 S 0.950* 43 G 0.990* 45 G 0.996** 49 L 1.000** 52 H 0.999** 60 T 0.990* 73 L 0.999** 79 S 0.999** 104 A 0.998** 109 R 1.000** 112 S 1.000** 113 P 1.000** 133 E 0.997** 135 T 0.999** 145 W 0.960*
OG0004244	XP_003387824.1 PREDICTED: uncharacterized protein LOC100638265 [Amphimedon queenslandica]	0.00127375		1		29
OG0004246	XP_019853816.1 PREDICTED: glycine-rich cell wall structural protein 1-like [Amphimedon queenslandica]	0.917671	4.05e-05	0.00384094	91 T 1.000** 92 E 0.997** 93 L 1.000** 95 I 0.999** 96 A 0.956* 98 E 0.999** 99 K 0.999** 101 I 0.990* 103 H 0.978* 105 L 0.988* 107 A 0.999** 109 N 0.997** 111 F 1.000** 112 V 0.968* 113 Y 0.999** 115 Q 1.000**	94, 100, 104, 112
OG0004255	XP_019851890.1 PREDICTED: attractin-like [Amphimedon queenslandica]	1		0.182635		30
OG0004256	XP_019851536.1 PREDICTED: mitogen-activated protein kinase kinase kinase kinase 5-like [Amphimedon queenslandica]	0.185987		1
OG0004259	XP_019851137.1 PREDICTED: transcription initiation factor TFIID subunit 7-like [Amphimedon queenslandica]	0.307441		1		1, 11
OG0004260	XP_003386009.1 PREDICTED: 60S ribosomal protein L19-like [Amphimedon queenslandica]	1		0.219376	39 A 0.998** 61 E 1.000** 80 S 0.964* 121 A 1.000**	60, 118, 120
OG0004262	XP_019850707.1 PREDICTED: apoptotic chromatin condensation inducer in the nucleus-like [Amphimedon queenslandica]	1		1		17, 23
OG0004263	XP_011403140.1 PREDICTED: RNA polymerase-associated protein CTR9 homolog [Amphimedon queenslandica]	0.143058		1
OG0004266	XP_003385436.2 PREDICTED: cell division cycle protein 23 homolog [Amphimedon queenslandica]	0.000545512		0.384469	15 K 0.988*	40, 84
OG0004270	XP_019849838.1 PREDICTED: pre-rRNA-processing protein TSR1 homolog [Amphimedon queenslandica]	0.961311	8.89e-07	0.00166464	1 E 0.997** 5 K 0.996** 7 S 0.999** 8 V 1.000** 9 L 0.994** 11 F 0.997** 15 R 0.997** 21 L 0.993** 23 H 1.000** 24 T 0.997**	10, 78, 111, 149
OG0004275	XP_019849804.1 PREDICTED: syntaxin-binding protein 1-like, partial [Amphimedon queenslandica]	0.14361		0.500197	81 I 0.999**	31
OG0004280	XP_011402493.2 PREDICTED: tetratricopeptide repeat protein 39C-like [Amphimedon queenslandica]	1		1	6 Y 0.998**
OG0004282	XP_003384578.1 PREDICTED: adenosylhomocysteinase B-like [Amphimedon queenslandica]	1		1
OG0004283	XP_019849315.1 PREDICTED: uncharacterized protein LOC109580501 [Amphimedon queenslandica]	0.129562		0.522285		85
OG0004286	NP_001266242.1 segment polarity protein dishevelled homolog [Amphimedon queenslandica]<>ADO16582.1 Dvl [Amphimedon queenslandica]	1	0.0431781	2.20746e-05	82 D 0.986* 147 P 0.983*	84, 149
OG0004287	XP_003384337.1 PREDICTED: phenylalanine--tRNA ligase beta subunit-like [Amphimedon queenslandica]	0		1
OG0004293	XP_003384065.1 PREDICTED: dual oxidase maturation factor 1-like [Amphimedon queenslandica]	0.521825	0.028657398,2.88E-12,6.94E-09	5.59997e-14	4 N 0.984* 196 R 0.999** 224 P 1.000** 232 E 1.000** 261 F 0.999** 262 F 1.000** 265 R 1.000** 267 I 1.000** 276 V 0.963* 277 E 0.955* 282 F 0.998** 284 D 0.988* 285 A 0.966* 290 G 1.000** 291 Y 0.954* 292 R 1.000** 293 Q 0.994** 295 R 1.000** 296 L 0.989* 298 R 0.988* 299 S 0.995** 301 A 0.995** 306 E 1.000** 307 D 1.000**	96, 195, 261, 266, 274, 283, 290, 300, 301
OG0004294	XP_003384090.1 PREDICTED: 3-hydroxybutyrate dehydrogenase type 2-like [Amphimedon queenslandica]	0.724611		1		60, 97, 111
OG0004295	XP_019864451.1 PREDICTED: guanine nucleotide-binding protein-like 3 homolog [Amphimedon queenslandica]	0.0928716		1
OG0004298	XP_003383893.1 PREDICTED: serine/threonine-protein kinase 10-like [Amphimedon queenslandica]	0.460515		1		42, 54
OG0004299	XP_003383937.1 PREDICTED: vesicle-fusing ATPase-like [Amphimedon queenslandica]	0.762307		1		38, 48
OG0004300	XP_003383946.3 PREDICTED: TBC1 domain family member 12-like [Amphimedon queenslandica]	1		0.018393		168
OG0004302	XP_011409893.1 PREDICTED: inactive tyrosine-protein kinase 7-like [Amphimedon queenslandica]	1		1
OG0004303	XP_003383706.1 PREDICTED: serine/threonine-protein phosphatase 2A regulatory subunit B'' subunit beta-like [Amphimedon queenslandica]	0.931347		1		4
OG0004304	XP_019864172.1 PREDICTED: misshapen-like kinase 1 [Amphimedon queenslandica]	1		1		143
OG0004305	XP_003383681.1 PREDICTED: AP-1 complex subunit sigma-2-like isoform X3 [Amphimedon queenslandica]	1		1
OG0004307	XP_019862850.1 PREDICTED: septin-11-like [Amphimedon queenslandica]	0.624536	0.00209929	2.95795e-06	4 M 0.970* 31 D 0.954* 32 H 1.000** 33 I 0.991** 34 P 0.994** 35 F 1.000** 36 G 1.000** 37 V 0.997** 39 T 1.000** 40 A 0.998** 41 K 0.973* 42 L 0.982* 43 R 1.000** 44 E 0.991** 45 M 0.998** 46 L 1.000** 47 I 0.993** 48 R 1.000** 49 T 0.991** 50 N 1.000** 51 M 0.976* 52 E 0.981* 54 S 0.999** 55 S 1.000** 56 R 0.980* 58 S 1.000** 59 L 0.994** 60 Q 1.000** 61 E 1.000** 62 I 0.995** 63 Y 0.977* 64 Q …
OG0004308	XP_003383565.1 PREDICTED: RWD domain-containing protein 1-like [Amphimedon queenslandica]	1		1		36
OG0004312	XP_019857085.1 PREDICTED: uncharacterized protein LOC109585439 [Amphimedon queenslandica]	0.00120631		1
OG0004313	XP_011407807.1 PREDICTED: probable serine carboxypeptidase CPVL [Amphimedon queenslandica]	1		1
OG0004315	XP_011408010.1 PREDICTED: glycerophosphodiester phosphodiesterase domain-containing protein 4-like [Amphimedon queenslandica]	1		1
OG0004318	XP_003383265.1 PREDICTED: acetyl-CoA acetyltransferase, mitochondrial-like [Amphimedon queenslandica]	1		1		29
OG0004322	XP_011404778.1 PREDICTED: periodic tryptophan protein 2 homolog [Amphimedon queenslandica]	0.330073		0.343695	167 L 0.954*
OG0004326	XP_019851685.1 PREDICTED: uncharacterized protein LOC109581747 [Amphimedon queenslandica]	0.950866		0.0924261	8 L 0.991**
OG0004382	XP_011409516.1 PREDICTED: whirlin-like [Amphimedon queenslandica]	1		5.92276e-10	151 M 0.999**	2, 150
OG0004386	XP_003386937.1 PREDICTED: coiled-coil domain-containing protein 22 homolog isoform X1 [Amphimedon queenslandica]	0.81556		1
OG0004387	XP_011404218.2 PREDICTED: protein strawberry notch homolog 1-like isoform X2 [Amphimedon queenslandica]	0.141373		1		88
OG0004394	XP_003388698.1 PREDICTED: proline-serine-threonine phosphatase-interacting protein 1-like [Amphimedon queenslandica]	1		1	3 T 0.983* 4 I 0.982* 32 P 0.980* 38 A 0.956*	7, 31
OG0004401	XP_003391586.2 PREDICTED: palmitoyl-protein thioesterase 1-like, partial [Amphimedon queenslandica]	0.0612009		1	58 K 0.994** 63 S 0.952*
OG0004404	XP_019855737.1 PREDICTED: Golgi pH regulator-like [Amphimedon queenslandica]	1		1		39, 42, 76
OG0004414	XP_019857863.1 PREDICTED: AT-rich interactive domain-containing protein 1B-like isoform X1 [Amphimedon queenslandica]	0.942983		1
OG0004415	XP_003389865.1 PREDICTED: 60S ribosomal protein L24-like isoform X1 [Amphimedon queenslandica]<>XP_019857865.1 PREDICTED: 60S ribosomal protein L24-like isoform X2 [Amphimedon queenslandica]	0.00315785		1		117
OG0004417	XP_019857308.1 PREDICTED: flowering time control protein FY-like [Amphimedon queenslandica]	1	0.00925644	1		9, 13
OG0004425	XP_003388703.1 PREDICTED: WD repeat domain phosphoinositide-interacting protein 3-like [Amphimedon queenslandica]	1		0.984903		94
OG0004445	XP_019853592.1 PREDICTED: cat eye syndrome critical region protein 2-like [Amphimedon queenslandica]	1		0.278527
OG0004452	XP_019853015.1 PREDICTED: ankyrin repeat domain-containing protein 13B-like [Amphimedon queenslandica]	0.753209		0.539076	35 R 0.998**
OG0004459	XP_003386743.1 PREDICTED: E3 ubiquitin-protein ligase RNF115-like isoform X1 [Amphimedon queenslandica]	1		0.399089	9 G 0.969*	28
OG0004460	XP_019852137.1 PREDICTED: vigilin [Amphimedon queenslandica]	1		1
OG0004464	XP_003386373.1 PREDICTED: 5'-3' exoribonuclease 2-like [Amphimedon queenslandica]	0.994648		1
OG0004466	XP_003386288.1 PREDICTED: lambda-crystallin-like [Amphimedon queenslandica]	0.952817		0.50528		22, 221
OG0004475	XP_003385716.2 PREDICTED: homocysteine-responsive endoplasmic reticulum-resident ubiquitin-like domain member 2 protein [Amphimedon queenslandica]	0.806295		1		85
OG0004479	XP_019850318.1 PREDICTED: YTH domain-containing protein 1-like isoform X3 [Amphimedon queenslandica]	1		0.306691	39 L 0.997**
OG0004483	XP_019849840.1 PREDICTED: protein Smaug homolog 2-like [Amphimedon queenslandica]	1		1		1, 28, 34
OG0004484	XP_011402665.1 PREDICTED: titin-like [Amphimedon queenslandica]	1		1		4, 5, 10, 12
OG0004489	XP_019849234.1 PREDICTED: sorting and assembly machinery component 50 homolog [Amphimedon queenslandica]	1		1
OG0004491	XP_011410239.2 PREDICTED: recombining binding protein suppressor of hairless-like [Amphimedon queenslandica]	0.972729		1	2 S 0.976* 4 V 0.983* 8 N 0.985* 13 Q 0.989* 17 T 0.988* 20 S 0.976* 22 T 0.994** 26 S 0.980* 27 F 0.985* 28 Y 0.980*
OG0004498	XP_003383676.1 PREDICTED: hypoxanthine-guanine phosphoribosyltransferase-like [Amphimedon queenslandica]<>XP_019864159.1 PREDICTED: hypoxanthine-guanine phosphoribosyltransferase-like [Amphimedon queenslandica]	1		0.201568	39 D 0.984*	1, 39
OG0004499	XP_019860659.1 PREDICTED: proliferation-associated protein 2G4-like isoform X2 [Amphimedon queenslandica]	0.847282		1
OG0004504	XP_019857547.1 PREDICTED: protein lin-9 homolog [Amphimedon queenslandica]	1		1
OG0004505	XP_019857791.1 PREDICTED: WD repeat-containing protein 44-like isoform X2 [Amphimedon queenslandica]	0.989789		1
OG0004507	XP_019855042.1 PREDICTED: leukotriene A-4 hydrolase-like [Amphimedon queenslandica]	0.978825		1		117, 245
OG0004513	XP_011403324.1 PREDICTED: male-specific lethal 1 homolog [Amphimedon queenslandica]	0.938028		0.350692		9, 17, 97, 104
OG0004515	XP_019851336.1 PREDICTED: phosphatidylinositol 3,4,5-trisphosphate 3-phosphatase and dual-specificity protein phosphatase PTEN-like [Amphimedon queenslandica]	1		1
OG0004580	XP_019862957.1 PREDICTED: uncharacterized protein LOC109591738 [Amphimedon queenslandica]	1		0.0980271		1, 30, 36, 42, 77
OG0004583	XP_003391541.2 PREDICTED: DCN1-like protein 1 [Amphimedon queenslandica]	1		0.354502	13 T 0.990**	12
OG0004584	XP_019862488.1 PREDICTED: denticleless protein homolog, partial [Amphimedon queenslandica]	0.233919		1
OG0004597	XP_003390542.1 PREDICTED: 40S ribosomal protein S3-like [Amphimedon queenslandica]	1		1	27 P 0.999**	26, 104
OG0004599	XP_019859278.1 PREDICTED: 60S ribosomal protein L23-like [Amphimedon queenslandica]	1		0.574875
OG0004601	XP_020301454.1 RNA-binding protein [Loa loa]<>EFO16801.2 RNA-binding protein [Loa loa]	1		1
OG0004603	XP_019858094.1 PREDICTED: serine/threonine-protein kinase D1-like [Amphimedon queenslandica]	1	1.12e-05	0.000384752	1 N 0.995** 2 T 0.999** 6 S 1.000** 7 F 1.000** 8 Y 0.995** 11 S 0.952* 12 F 0.969* 13 R 0.991** 22 Y 1.000** 23 I 0.999** 25 T 1.000** 27 L 0.998** 28 D 0.999** 30 S 1.000** 32 F 1.000** 33 Y 1.000** 35 I 1.000** 36 F 1.000** 37 P 0.999** 40 V 0.998** 41 L 1.000** 42 G 1.000** 45 Q 0.999** 47 G 0.998** 49 V 0.999** 50 Y 0.999** 53 P 1.000** 54 E 0.997** 57 K 1.000** 58 S 1.000** 59 Q 0.971* 63 R…	109
OG0004607	XP_003389270.1 PREDICTED: dihydropyrimidinase-like [Amphimedon queenslandica]	0.531504		0.0393397	414 Q 0.961*	410, 413, 421
OG0004612	XP_019856319.1 PREDICTED: ran GTPase-activating protein 1-like [Amphimedon queenslandica]	1		1	54 E 0.998** 142 E 0.976*	77, 97, 141
OG0004614	XP_003388911.1 PREDICTED: methyltransferase-like protein 16 homolog [Amphimedon queenslandica]	0.831614		1
OG0004617	XP_003388769.1 PREDICTED: eukaryotic translation initiation factor 3 subunit M-like [Amphimedon queenslandica]	0.656873		1		13, 49, 95, 99, 131, 191
OG0004618	XP_019855616.1 PREDICTED: pyridoxal-dependent decarboxylase domain-containing protein 1-like [Amphimedon queenslandica]	1		1
OG0004619	XP_019855522.1 PREDICTED: endoplasmic reticulum resident protein 44-like isoform X2 [Amphimedon queenslandica]	0.87105	9.5e-05	1	13 T 0.984* 18 L 0.959* 19 N 0.988* 21 Y 0.976* 23 D 0.982* 26 R 0.986* 27 Y 0.980* 28 S 0.958* 29 Q 0.988* 32 K 0.990** 33 P 0.985* 35 F 0.954* 41 H 0.968* 43 T 0.975* 44 K 0.989* 55 K 0.995** 57 T 0.984* 63 E 0.987* 65 T 0.981* 66 E 0.983* 67 E 0.981* 76 H 0.963* 80 H 0.994** 82 G 0.989* 83 K 0.963* 86 K 0.958* 89 P 0.989* 90 L 0.979* 92 A 0.999** 94 D 0.996** 95 S 0.997** 96 F 0.980* 99 M 0.98…
OG0004623	WP_013450029.1 hypothetical protein [Sulfuricurvum kujiense]<>ADR35418.1 hypothetical protein Sulku_2769 (plasmid) [Sulfuricurvum kujiense DSM 16994]	0.9406		1
OG0004624	XP_011405439.2 PREDICTED: putative methyltransferase NSUN7 [Amphimedon queenslandica]	0.957091		1
OG0004626	XP_019854724.1 PREDICTED: uncharacterized protein LOC105313532 [Amphimedon queenslandica]	1		0.496327		31
OG0004627	XP_003388074.1 PREDICTED: calreticulin-like [Amphimedon queenslandica]	1		1		87, 185
OG0004629	XP_003387643.1 PREDICTED: eukaryotic peptide chain release factor GTP-binding subunit ERF3A-like isoform X1 [Amphimedon queenslandica]<>XP_019853760.1 PREDICTED: eukaryotic peptide chain release factor GTP-binding subunit ERF3A-like isoform X1 [Amphimedon queenslandica]	0.350719		1
OG0004631	XP_003387460.1 PREDICTED: glutamate--cysteine ligase catalytic subunit-like [Amphimedon queenslandica]	0.188313		1		3, 5
OG0004638	XP_019853203.1 PREDICTED: aminoacylase-1-like [Amphimedon queenslandica]	1		0.345683		6
OG0004641	XP_003387027.1 PREDICTED: protein FRA10AC1 homolog [Amphimedon queenslandica]	0.477684		1		116
OG0004643	XP_003386891.1 PREDICTED: uncharacterized protein LOC100637166 [Amphimedon queenslandica]	1		1		12, 13, 29
OG0004644	XP_019852372.1 PREDICTED: protein scribble homolog [Amphimedon queenslandica]	0.989813		1
OG0004648	XP_019851862.1 PREDICTED: uncharacterized protein LOC109581847 [Amphimedon queenslandica]	1		1
OG0004657	XP_003385835.1 PREDICTED: 60S ribosomal protein L31-like [Amphimedon queenslandica]	1		1
OG0004663	XP_003385452.1 PREDICTED: N-chimaerin-like [Amphimedon queenslandica]	0.942796		0.381728	199 E 0.994** 207 R 0.983*	150, 206
OG0004670	XP_019850140.1 PREDICTED: BLOC-1-related complex subunit 5-like [Amphimedon queenslandica]	1		1		13
OG0004672	XP_003385204.1 PREDICTED: clathrin heavy chain 1-like [Amphimedon queenslandica]	1		1
OG0004677	XP_011402553.1 PREDICTED: amphiphysin-like isoform X2 [Amphimedon queenslandica]	1		1
OG0004678	XP_003384898.2 PREDICTED: caprin-1-like [Amphimedon queenslandica]	0.746834		1
OG0004680	XP_003384811.1 PREDICTED: 60S acidic ribosomal protein P0-like [Amphimedon queenslandica]	1		1
OG0004683	XP_003384752.1 PREDICTED: pre-mRNA-splicing factor RBM22-like [Amphimedon queenslandica]	0.627108		1
OG0004693	XP_019849193.1 PREDICTED: phosphatidylinositol 4-phosphate 5-kinase type-1 alpha-like [Amphimedon queenslandica]	0.310869		1		112
OG0004694	XP_019849056.1 PREDICTED: telomerase-binding protein EST1A-like [Amphimedon queenslandica]	0.211979		0.583217		43, 97, 202
OG0004696	XP_003384351.1 PREDICTED: short-chain dehydrogenase/reductase family 16C member 6-like [Amphimedon queenslandica]	1		0.445947	35 R 0.982* 54 L 0.963*
OG0004701	XP_019848648.1 PREDICTED: cullin-5 [Amphimedon queenslandica]	0.213745		1
OG0004704	XP_019864405.1 PREDICTED: inactive rhomboid protein 1-like [Amphimedon queenslandica]	0.695434		1	2 T 0.991** 6 V 0.975* 11 C 1.000**
OG0004708	XP_019863948.1 PREDICTED: U4/U6.U5 tri-snRNP-associated protein 2-like [Amphimedon queenslandica]	0.839448		1
OG0004709	XP_019864101.1 PREDICTED: dynactin subunit 2-like [Amphimedon queenslandica]	0.131193		1
OG0004711	XP_003383665.1 PREDICTED: 26S protease regulatory subunit 8 [Amphimedon queenslandica]	1		1
OG0004716	XP_003383355.1 PREDICTED: phosphoglycerate kinase 1-like [Amphimedon queenslandica]	0.753929		1	3 F 0.966*	202
OG0004718	XP_011407619.1 PREDICTED: protein FAM8A1-like [Amphimedon queenslandica]	1		1
OG0004720	XP_019857603.1 PREDICTED: uncharacterized protein LOC109585900 [Amphimedon queenslandica]	0.996936		1		12, 40, 93
OG0004726	XP_003383013.1 PREDICTED: ras-related protein O-Krev [Amphimedon queenslandica]	1.47197e-05	8.47e-08	1	41 R 0.955* 106 Q 0.972* 158 D 0.964* 165 S 0.999** 166 I 0.999** 169 E 0.994** 170 P 0.978* 172 E 0.953* 180 I 0.960*	160, 176, 180
OG0004727	XP_011406755.1 PREDICTED: sterol-4-alpha-carboxylate 3-dehydrogenase, decarboxylating-like [Amphimedon queenslandica]	0.00690196		0.0294447	8 Y 0.986* 10 F 0.987* 24 I 0.969* 48 A 0.975* 140 I 0.980* 159 Q 0.959* 181 R 0.952*	7, 9
OG0004729	XP_003382807.2 PREDICTED: F-box/WD repeat-containing protein 7-like [Amphimedon queenslandica]	0.785988		1
OG0004730	XP_019852263.1 PREDICTED: uncharacterized protein LOC109582104 [Amphimedon queenslandica]	1		0.307834
OG0004731	XP_019852390.1 PREDICTED: mitotic spindle assembly checkpoint protein MAD1-like [Amphimedon queenslandica]	0.499162		1
OG0004733	XP_019850472.1 PREDICTED: U4/U6.U5 tri-snRNP-associated protein 1-like [Amphimedon queenslandica]	1		1
OG0004735	XP_003382691.3 PREDICTED: WD repeat-containing protein 82-like [Amphimedon queenslandica]	0.995457		1
OG0004738	XP_003382513.1 PREDICTED: guanine nucleotide-binding protein G(s) subunit alpha-like [Amphimedon queenslandica]	0.726666		1		2, 4
OG0004791	XP_003392079.1 PREDICTED: dolichol kinase-like [Amphimedon queenslandica]	1		1
OG0004792	XP_019858657.1 PREDICTED: armadillo repeat-containing protein 2-like [Amphimedon queenslandica]	0.882011		0.452032
OG0004794	XP_019853506.1 PREDICTED: splicing regulatory glutamine/lysine-rich protein 1-like isoform X2 [Amphimedon queenslandica]	0.0221809		0.00114641	43 I 0.999** 44 R 1.000** 45 D 1.000** 49 R 0.980*	47
OG0004795	XP_019853969.1 PREDICTED: sorting nexin-7-like [Amphimedon queenslandica]	2.47092e-06	4.7e-07	0.37409	19 K 0.970* 27 E 0.997** 135 G 0.990** 139 S 0.978* 141 F 0.965* 142 L 0.966* 144 H 0.960* 145 M 0.988* 149 F 0.969* 150 I 0.968* 152 D 0.997**	26, 30, 37, 130, 148, 195, 199
OG0004808	XP_019863409.1 PREDICTED: uncharacterized protein LOC109592400, partial [Amphimedon queenslandica]	1		1		15
OG0004811	XP_003391777.3 PREDICTED: ras-related protein Rab6-like [Amphimedon queenslandica]	1		1	17 N 0.993** 90 A 0.956*
OG0004823	XP_003391436.1 PREDICTED: uncharacterized protein LOC100641573 [Amphimedon queenslandica]	1		1
OG0004824	XP_003391395.1 PREDICTED: mitochondrial import receptor subunit TOM40 homolog [Amphimedon queenslandica]	0.365537		0.173722	30 R 0.953*	29
OG0004828	XP_019860506.1 PREDICTED: targeting protein for Xklp2 homolog, partial [Amphimedon queenslandica]	1		1
OG0004831	XP_003390483.1 PREDICTED: myosin-2 essential light chain-like isoform X2 [Amphimedon queenslandica]	1		1
OG0004834	XP_019852528.1 PREDICTED: unconventional myosin-Ie, partial [Amphimedon queenslandica]	1		1
OG0004835	XP_011407291.1 PREDICTED: immunoglobulin-binding protein 1-like [Amphimedon queenslandica]	0.0113018		0.984903	104 T 0.987* 106 R 0.983*	25, 103, 105, 106
OG0004845	XP_003389317.1 PREDICTED: uridine phosphorylase 2-like [Amphimedon queenslandica]	0.406143		1		3
OG0004849	XP_003389005.1 PREDICTED: EF-hand domain-containing family member C2-like [Amphimedon queenslandica]	0.199472	0.0103958	1	262 E 0.977*	258, 259, 261
OG0004851	XP_003388923.1 PREDICTED: TBC1 domain family member 10A-like [Amphimedon queenslandica]	0.0287737		0.0505696	33 K 0.974* 50 L 0.996**	35
OG0004861	XP_003388117.1 PREDICTED: V-type proton ATPase catalytic subunit A [Amphimedon queenslandica]	1		1
OG0004862	XP_003388020.1 PREDICTED: sorbitol dehydrogenase-like [Amphimedon queenslandica]	1		1
OG0004865	XP_011405134.1 PREDICTED: uncharacterized protein LOC100639410 [Amphimedon queenslandica]	1		1
OG0004870	XP_003387673.1 PREDICTED: 40S ribosomal protein S9-like [Amphimedon queenslandica]	1		1
OG0004871	XP_003387642.3 PREDICTED: pleckstrin homology domain-containing family D member 1-like isoform X1 [Amphimedon queenslandica]	0.000121322	3.01e-05	1	25 H 1.000** 27 S 0.999** 29 W 0.999** 30 Q 1.000** 32 R 0.990** 35 I 0.998** 36 V 1.000** 41 M 0.999** 42 Y 1.000** 43 Y 1.000** 44 S 1.000** 54 H 0.998** 55 H 0.998** 58 H 0.987*	9, 24, 29, 31, 35, 41, 42, 43, 53
OG0004875	XP_019853485.1 PREDICTED: hydroxymethylglutaryl-CoA lyase, mitochondrial-like isoform X1 [Amphimedon queenslandica]	1		1
OG0004878	XP_011404505.2 PREDICTED: neutral alpha-glucosidase AB [Amphimedon queenslandica]	1		1		20, 96, 119, 262
OG0004879	XP_003387239.1 PREDICTED: hydroxysteroid dehydrogenase-like protein 2 [Amphimedon queenslandica]	1		1
OG0004886	XP_019852505.1 PREDICTED: endonuclease V-like isoform X1 [Amphimedon queenslandica]	0.442776		0.633353	56 T 0.969*	46, 55, 80, 95, 116, 140, 143
OG0004888	XP_003386739.1 PREDICTED: 26S protease regulatory subunit 6A-B [Amphimedon queenslandica]	1		1
OG0004891	XP_011403781.1 PREDICTED: stomatin-like protein 2, mitochondrial [Amphimedon queenslandica]	1		1
OG0004897	XP_003386077.1 PREDICTED: protein phosphatase 1F-like [Amphimedon queenslandica]	0.853541		0.315432	300 P 0.997**	299
OG0004899	XP_019850836.1 PREDICTED: proline-rich extensin-like protein EPR1 [Amphimedon queenslandica]	1		1
OG0004904	XP_003385646.1 PREDICTED: nitric oxide synthase-interacting protein-like [Amphimedon queenslandica]	0.687899		0.00175281
OG0004908	XP_003385510.1 PREDICTED: rho GTPase-activating protein 17-like [Amphimedon queenslandica]	1		1
OG0004909	XP_003385429.1 PREDICTED: zinc finger protein 330 homolog isoform X1 [Amphimedon queenslandica]	1		1		80
OG0004910	XP_019850199.1 PREDICTED: coiled-coil domain-containing protein 50-like [Amphimedon queenslandica]	5.57826e-06	0.0182148	0.0677417	54 H 0.996** 78 Q 0.979* 82 E 0.967*	50, 77
OG0004911	XP_003385070.1 PREDICTED: BRO1 domain-containing protein BROX-like [Amphimedon queenslandica]	1		6.55673e-08	80 I 0.996**	165, 204
OG0004919	XP_019849071.1 PREDICTED: uncharacterized protein LOC105316829 [Amphimedon queenslandica]	0.609065		0.483327	55 Q 0.969*	30, 64, 68
OG0004923	XP_019848836.1 PREDICTED: methionine aminopeptidase 2-like isoform X1 [Amphimedon queenslandica]	0.852551		0.505409		105
OG0004925	XP_003384129.1 PREDICTED: tRNA-splicing ligase RtcB homolog [Amphimedon queenslandica]	8.66358e-05	2.86e-08	0.496327		110, 207
OG0004926	XP_003384132.1 PREDICTED: serine/arginine-rich splicing factor 1-like [Amphimedon queenslandica]<>XP_011410133.1 PREDICTED: serine/arginine-rich splicing factor 1-like [Amphimedon queenslandica]<>XP_019848769.1 PREDICTED: serine/arginine-rich splicing factor 1-like [Amphimedon queenslandica]	1		1
OG0004927	XP_003384054.1 PREDICTED: uncharacterized protein LOC100636315 [Amphimedon queenslandica]	0.504207		1	40 K 0.962*
OG0004929	XP_011409948.1 PREDICTED: uncharacterized protein LOC105316609 [Amphimedon queenslandica]	1		1		38
OG0004931	XP_019864286.1 PREDICTED: bifunctional lysine-specific demethylase and histidyl-hydroxylase NO66-like [Amphimedon queenslandica]	0.998222		1		41, 48, 82, 104
OG0004933	XP_003383783.1 PREDICTED: pre-mRNA-splicing regulator female-lethal(2)D-like [Amphimedon queenslandica]	1		1		3, 34
OG0004937	XP_019863884.1 PREDICTED: phosphatidylinositol 5-phosphate 4-kinase type-2 beta-like isoform X2 [Amphimedon queenslandica]	0.00195778		0.00798362		285
OG0004938	XP_019863932.1 PREDICTED: proliferating cell nuclear antigen-like [Amphimedon queenslandica]	1		1
OG0004939	XP_003383685.1 PREDICTED: very long-chain specific acyl-CoA dehydrogenase, mitochondrial-like [Amphimedon queenslandica]	0.0681119		1
OG0004940	XP_003383401.1 PREDICTED: 60S ribosomal protein L10a-like [Amphimedon queenslandica]	1		1
OG0004942	XP_011409619.1 PREDICTED: phosphatidylinositol 4-kinase type 2-alpha-like [Amphimedon queenslandica]	1		0.136308	1 M 0.996**	3, 9
OG0004946	XP_003383102.1 PREDICTED: 40S ribosomal protein S14 [Amphimedon queenslandica]	0.409982		1
OG0004950	XP_003382862.1 PREDICTED: mitochondrial dicarboxylate carrier-like [Amphimedon queenslandica]	0.000384085	0.00076699	1	47 V 0.979* 183 A 0.956*	46, 173, 178, 181
OG0004951	XP_019853557.1 PREDICTED: UNC93-like protein MFSD11 [Amphimedon queenslandica]	0.135232		0.000172672		42, 100, 141
OG0004952	XP_003382930.1 PREDICTED: COP9 signalosome complex subunit 2-like [Amphimedon queenslandica]	1	0.013617	0.0455951	31 Y 0.999** 32 A 0.995** 34 E 0.983* 38 Y 0.992** 41 Q 1.000** 45 L 0.977*
OG0004953	XP_019850505.1 PREDICTED: uncharacterized protein LOC109581132 [Amphimedon queenslandica]	0.00673366	0.0113563	0.0555617	30 E 0.995**	27, 29, 32
OG0004956	XP_003382442.1 PREDICTED: progestin and adipoQ receptor family member 3-like [Amphimedon queenslandica]	0.983779		0.141739		50
OG0005016	XP_003391981.1 PREDICTED: aminoacyl tRNA synthase complex-interacting multifunctional protein 1-like [Amphimedon queenslandica]	0.800317		1		17
OG0005022	XP_003387542.1 PREDICTED: extracellular signal-regulated kinase 2-like [Amphimedon queenslandica]	0.340448		0.0292172	2 W 0.977* 3 S 1.000** 5 G 1.000**
OG0005046	XP_019857647.1 PREDICTED: repressor of RNA polymerase III transcription MAF1 homolog [Amphimedon queenslandica]	1		0.177547
OG0005049	XP_003389589.1 PREDICTED: acyl-coenzyme A thioesterase 13-like [Amphimedon queenslandica]	1		0.128618
OG0005051	XP_011406317.1 PREDICTED: uncharacterized protein LOC100632130 isoform X2 [Amphimedon queenslandica]	0.198639	0.00253344	1	134 I 0.991** 136 Q 0.992** 139 Q 0.990* 141 Q 0.960* 143 L 0.972* 148 Q 0.995** 149 L 0.974* 155 Q 0.972*	68, 147
OG0005052	XP_011406274.1 PREDICTED: ras-related protein Rab-13-like [Amphimedon queenslandica]	1	0.00444747	0.000575856	24 R 0.996** 35 K 0.968* 84 I 0.972* 90 F 0.982* 146 S 0.968* 176 K 0.996** 178 K 0.996**	23, 43, 48
OG0005054	XP_011406094.1 PREDICTED: LOW QUALITY PROTEIN: GTP-binding protein SAR1b-like [Amphimedon queenslandica]	1		1
OG0005058	XP_019855340.1 PREDICTED: golgin subfamily A member 2-like [Amphimedon queenslandica]	0.173547		0.317285	1 E 0.997** 12 Q 0.995** 13 S 0.959*	3, 11, 12
OG0005061	XP_003388129.1 PREDICTED: mitogen-activated protein kinase kinase kinase 13-A-like [Amphimedon queenslandica]	0.48153		1
OG0005067	XP_011404756.1 PREDICTED: uncharacterized protein LOC105313217 [Amphimedon queenslandica]	0.61385		1		11, 12, 13, 24, 34, 50, 85
OG0005068	XP_019853566.1 PREDICTED: 1-acyl-sn-glycerol-3-phosphate acyltransferase epsilon-like [Amphimedon queenslandica]	1		1
OG0005078	XP_019852691.1 PREDICTED: serine/threonine-protein phosphatase 6 regulatory ankyrin repeat subunit C-like [Amphimedon queenslandica]	1		1
OG0005088	XP_019851983.1 PREDICTED: carnitine O-palmitoyltransferase 2, mitochondrial-like isoform X1 [Amphimedon queenslandica]	1.27585e-07	1.19e-13	0.0345759	16 S 0.956* 129 L 0.994**	20, 128
OG0005089	XP_003386474.2 PREDICTED: uncharacterized protein LOC100632035 [Amphimedon queenslandica]	1		0.00787499	3 N 1.000**	2, 13
OG0005091	XP_019851346.1 PREDICTED: E3 ubiquitin-protein ligase RING2-like [Amphimedon queenslandica]	1		1	102 Q 0.976*	101
OG0005094	XP_003386092.1 PREDICTED: apoptosis regulator Bcl-2-like [Amphimedon queenslandica]	1		1
OG0005095	XP_003386113.1 PREDICTED: solute carrier family 40 member 1-like [Amphimedon queenslandica]	1		1
OG0005096	XP_003386102.1 PREDICTED: 60S ribosomal protein L27-like [Amphimedon queenslandica]	0.251042		1	15 S 0.967* 16 N 0.969*	67
OG0005097	XP_019851132.1 PREDICTED: double-strand break repair protein MRE11A-like [Amphimedon queenslandica]	1		1
OG0005103	XP_003385817.1 PREDICTED: ribose-phosphate pyrophosphokinase 4-like [Amphimedon queenslandica]	0.996153		1
OG0005121	XP_011402690.1 PREDICTED: WD repeat-containing protein 20-like [Amphimedon queenslandica]	0.00243584	0.033732837,0.018503636	1	64 K 0.995**	44, 54
OG0005124	XP_011402582.1 PREDICTED: histone-lysine N-methyltransferase KMT5B-A-like [Amphimedon queenslandica]	1		1
OG0005132	XP_003384679.1 PREDICTED: autophagy-related protein 9A-like [Amphimedon queenslandica]	1		0.128746
OG0005134	XP_003384579.1 PREDICTED: radial spoke head protein 6 homolog A-like [Amphimedon queenslandica]	1		1
OG0005137	NP_001266244.1 axin [Amphimedon queenslandica]<>ADO16575.1 axin [Amphimedon queenslandica]	0.999952		0.60448
OG0005144	XP_003384049.3 PREDICTED: L-galactose dehydrogenase-like [Amphimedon queenslandica]	1		0.0246264		22
OG0005146	XP_019864517.1 PREDICTED: paired amphipathic helix protein Sin3a [Amphimedon queenslandica]	0.809908		0.00442693		39, 45, 144, 185
OG0005148	XP_019864263.1 PREDICTED: histone acetyltransferase KAT5-like [Amphimedon queenslandica]	1		1
OG0005150	XP_019864268.1 PREDICTED: E3 ubiquitin-protein ligase MARCH6-like isoform X2 [Amphimedon queenslandica]	1		1		6
OG0005152	XP_011409769.1 PREDICTED: 40S ribosomal protein S24-like [Amphimedon queenslandica]	0.806422		1		69
OG0005156	XP_011409636.1 PREDICTED: LOW QUALITY PROTEIN: L-threonine 3-dehydrogenase, mitochondrial-like [Amphimedon queenslandica]	0.0667676		0.0896819		4
OG0005157	XP_019861799.1 PREDICTED: serine/arginine repetitive matrix protein 1-like [Amphimedon queenslandica]	1		1
OG0005158	XP_019860730.1 PREDICTED: ras GTPase-activating protein-binding protein 1-like isoform X1 [Amphimedon queenslandica]	1		1		6, 24
OG0005159	XP_003383440.1 PREDICTED: CD2 antigen cytoplasmic tail-binding protein 2-like [Amphimedon queenslandica]	0.171399		1
OG0005163	XP_003383221.1 PREDICTED: death-associated protein kinase related-like [Amphimedon queenslandica]	1		1
OG0005167	XP_003383037.1 PREDICTED: pre-mRNA-splicing factor 18-like [Amphimedon queenslandica]	0.764496		1
OG0005169	XP_019852937.1 PREDICTED: protein HID1-like [Amphimedon queenslandica]	0.00457573	0.00468767	1	10 H 0.967*
OG0005170	XP_019853834.1 PREDICTED: phosphoribosyl pyrophosphate synthase-associated protein 2-like [Amphimedon queenslandica]<>XP_019853837.1 PREDICTED: phosphoribosyl pyrophosphate synthase-associated protein 2-like [Amphimedon queenslandica]	1		1
OG0005172	XP_003382652.1 PREDICTED: DDB1- and CUL4-associated factor 13-like [Amphimedon queenslandica]	0.82406		1
OG0005175	XP_003382441.1 PREDICTED: transmembrane emp24 domain-containing protein 5-like isoform X1 [Amphimedon queenslandica]	1		1
OG0005247	XP_019863646.1 PREDICTED: dehydrodolichyl diphosphate synthase complex subunit Nus1-like, partial [Amphimedon queenslandica]	0.481838		1	38 C 0.956*	4
OG0005254	XP_011409077.1 PREDICTED: protein YIPF7-like, partial [Amphimedon queenslandica]	1		1
OG0005261	XP_011408682.2 PREDICTED: F-actin-uncapping protein LRRC16A-like, partial [Amphimedon queenslandica]	1		0.09186		6, 35, 43, 93, 97, 147
OG0005264	XP_019862260.1 PREDICTED: glutaryl-CoA dehydrogenase, mitochondrial-like, partial [Amphimedon queenslandica]	1		1		31
OG0005265	XP_011408577.1 PREDICTED: X-ray repair cross-complementing protein 5-like [Amphimedon queenslandica]	0.870295		0.161904	46 N 0.996**
OG0005266	XP_019852451.1 PREDICTED: CCR4-NOT transcription complex subunit 6-like [Amphimedon queenslandica]	0.816117		0.0282915
OG0005270	XP_002733723.2 PREDICTED: ubiquitin-like modifier-activating enzyme 6-like [Saccoglossus kowalevskii]	1		1
OG0005276	XP_019853494.1 PREDICTED: ATP-dependent RNA helicase DDX54-like [Amphimedon queenslandica]	1		1
OG0005290	XP_011405856.1 PREDICTED: uncharacterized protein KIAA0930 homolog [Amphimedon queenslandica]	0.640088		1
OG0005291	XP_019855567.1 PREDICTED: receptor-type tyrosine-protein phosphatase S-like [Amphimedon queenslandica]	1		1
OG0005299	XP_019853882.1 PREDICTED: RNA 3'-terminal phosphate cyclase-like protein [Amphimedon queenslandica]	1		1
OG0005303	XP_003387153.2 PREDICTED: glyceraldehyde-3-phosphate dehydrogenase-like [Amphimedon queenslandica]	1		1	260 T 0.993**	248, 259
OG0005304	XP_003387141.1 PREDICTED: uncharacterized protein LOC100640582 [Amphimedon queenslandica]	0.893244		0.843485	45 K 0.995**	95, 124
OG0005312	XP_019851967.1 PREDICTED: uncharacterized protein LOC100640796 [Amphimedon queenslandica]	1		0.622451
OG0005313	XP_003386630.1 PREDICTED: U3 small nucleolar ribonucleoprotein protein IMP4-like [Amphimedon queenslandica]	1		1
OG0005318	XP_003386431.1 PREDICTED: nucleobindin-2-like [Amphimedon queenslandica]	0.195634		1		89, 150
OG0005319	XP_019851503.1 PREDICTED: zinc finger MYND domain-containing protein 12-like isoform X2 [Amphimedon queenslandica]	1		1		50
OG0005323	XP_019851245.1 PREDICTED: radial spoke head protein 3 homolog B-like [Amphimedon queenslandica]	1.34647e-05	1.27e-05	0.0031114	1 K 0.966* 2 R 0.998** 4 A 0.997** 11 G 0.981* 12 R 1.000** 13 K 0.955* 41 A 0.970* 177 G 0.983* 178 I 0.999**	1, 3, 11, 59, 192
OG0005324	XP_003386096.2 PREDICTED: glycine--tRNA ligase-like [Amphimedon queenslandica]	0.731575		1		16
OG0005333	XP_019850731.1 PREDICTED: ATP-dependent RNA helicase DDX24-like [Amphimedon queenslandica]	1		1
OG0005337	XP_003385651.1 PREDICTED: cleavage stimulation factor subunit 2-like [Amphimedon queenslandica]	1		1
OG0005339	XP_003385482.2 PREDICTED: isocitrate dehydrogenase [NADP] cytoplasmic-like [Amphimedon queenslandica]	0.616919		0.927323
OG0005346	XP_003385245.1 PREDICTED: uncharacterized protein LOC100637034 [Amphimedon queenslandica]	0.349423		0.718241		17, 18
OG0005352	XP_011402632.2 PREDICTED: putative uncharacterized hydrolase YOR131C [Amphimedon queenslandica]	1		0.491434	29 Q 0.995**	8
OG0005354	XP_019849609.1 PREDICTED: ankyrin repeat and EF-hand domain-containing protein 1-like isoform X1 [Amphimedon queenslandica]	1		1	2 Y 0.999** 4 K 0.983* 9 I 0.969* 12 S 0.996** 13 H 0.994** 15 R 0.995**
OG0005367	XP_003384478.1 PREDICTED: sn1-specific diacylglycerol lipase beta-like [Amphimedon queenslandica]	0.997394		0.354502	11 R 0.997**	1, 15, 53
OG0005368	XP_019849055.1 PREDICTED: methylcytosine dioxygenase TET1-like [Amphimedon queenslandica]	0.0964022		1
OG0005369	XP_003384319.1 PREDICTED: eukaryotic translation initiation factor 5A-1-like [Amphimedon queenslandica]	1		1
OG0005371	XP_003384336.1 PREDICTED: trifunctional enzyme subunit alpha, mitochondrial-like isoform X1 [Amphimedon queenslandica]	1		0.37409		137, 245, 336, 373
OG0005374	XP_003384127.1 PREDICTED: inositol oxygenase-like [Amphimedon queenslandica]	1		1
OG0005376	XP_003384081.1 PREDICTED: BUD13 homolog [Amphimedon queenslandica]	1		1	93 D 0.963*	7, 22, 152
OG0005382	XP_011409956.2 PREDICTED: uncharacterized protein LOC100637785 [Amphimedon queenslandica]	1		1
OG0005385	XP_003383701.1 PREDICTED: calcium-binding protein 39-like [Amphimedon queenslandica]	0.168537		1
OG0005389	XP_003383494.1 PREDICTED: phosphatase and actin regulator 4B-like [Amphimedon queenslandica]	0.141812		1	59 T 0.957* 73 P 0.981*	28, 31, 72
OG0005394	XP_019859641.1 PREDICTED: protein NEDD1-like [Amphimedon queenslandica]	1		1	10 L 0.972*
OG0005400	XP_011404648.2 PREDICTED: protein prune homolog [Amphimedon queenslandica]	1		1		20
OG0005403	XP_011404159.1 PREDICTED: GTP-binding protein 1-like [Amphimedon queenslandica]<>XP_019853409.1 PREDICTED: GTP-binding protein 1-like [Amphimedon queenslandica]<>XP_019853416.1 PREDICTED: GTP-binding protein 1-like [Amphimedon queenslandica]	1		0.145211	60 L 0.987*
OG0005404	XP_019853542.1 PREDICTED: ADP-ribosylation factor-binding protein GGA1-like [Amphimedon queenslandica]	1		0.605208
OG0005406	XP_019853875.1 PREDICTED: 3-phosphoinositide-dependent protein kinase 1-like [Amphimedon queenslandica]	0.998031		1
OG0005407	XP_019850467.1 PREDICTED: 26S proteasome non-ATPase regulatory subunit 1-like [Amphimedon queenslandica]	3.2575e-10	0	1.27114e-16	1 M 1.000** 2 S 1.000** 3 A 1.000** 4 Y 0.999** 5 L 1.000** 7 K 1.000** 10 K 0.991** 12 I 0.986* 13 R 1.000** 14 K 1.000** 15 L 0.999** 16 L 0.999** 18 A 1.000** 19 V 0.999** 20 S 0.981* 21 D 1.000** 24 N 1.000** 27 R 0.999** 28 R 1.000** 32 T 0.977* 33 S 1.000** 34 I 0.958* 35 G 1.000** 147 G 1.000** 148 G 1.000** 149 R 0.999** 150 N 1.000** 151 V 1.000** 152 A 1.000** 155 L 0.999**	23, 26, 34
OG0005410	XP_003382579.1 PREDICTED: serine/threonine-protein kinase PLK1-like [Amphimedon queenslandica]	0.352174		1
OG0005488	XP_019862184.1 PREDICTED: calcium uptake protein 1 homolog, mitochondrial-like [Amphimedon queenslandica]	1		1
OG0005497	XP_003391943.3 PREDICTED: peptidyl-prolyl cis-trans isomerase-like 3, partial [Amphimedon queenslandica]	0.243003		1
OG0005503	XP_019862974.1 PREDICTED: uncharacterized protein LOC109591758 [Amphimedon queenslandica]	1		1	4 P 0.997** 5 E 0.998** 7 K 0.971* 10 T 0.997** 12 E 0.996** 13 E 0.988* 14 E 0.997** 16 E 0.986* 17 N 0.994** 20 Q 0.997** 22 S 0.999** 23 A 0.995** 27 V 0.986* 33 H 0.998** 35 W 0.969* 37 E 0.996** 39 G 0.998** 40 R 0.998** 49 H 0.997** 50 Q 0.988* 51 E 0.975* 54 P 0.987* 56 Q 0.990** 57 S 0.973* 62 Y 0.996** 63 K 0.998** 67 N 0.984* 68 T 0.996** 71 W 0.999** 72 P 0.996** 73 Q 0.987* 74 M 0.995…	47
OG0005508	XP_003390966.1 PREDICTED: myc proto-oncogene protein-like [Amphimedon queenslandica]	1		1
OG0005521	XP_019858913.1 PREDICTED: synaptophysin-like protein 1 isoform X1 [Amphimedon queenslandica]	0.67572		0.000437157	15 R 0.996** 62 T 0.978*	1
OG0005522	XP_003390276.1 PREDICTED: signal peptidase complex catalytic subunit SEC11C-like [Amphimedon queenslandica]	1		1
OG0005524	XP_019858768.1 PREDICTED: cysteine protease ATG4D-like [Amphimedon queenslandica]	1		1
OG0005528	XP_003389902.1 PREDICTED: cytoplasmic dynein 1 intermediate chain 2-like [Amphimedon queenslandica]	1		1	22 Q 0.964*	28, 73
OG0005529	XP_019857900.1 PREDICTED: uncharacterized protein LOC100633190 [Amphimedon queenslandica]	0.000121238	0.012541333,0.04601928	1
OG0005531	XP_003389570.1 PREDICTED: NEDD8-activating enzyme E1 regulatory subunit-like [Amphimedon queenslandica]	1		1		7
OG0005535	XP_003389344.1 PREDICTED: RIB43A-like with coiled-coils protein 2 [Amphimedon queenslandica]	1		1
OG0005543	XP_011405807.2 PREDICTED: TBC1 domain family member 16-like [Amphimedon queenslandica]	0.281985		1		10
OG0005548	XP_019855214.1 PREDICTED: mitochondrial adenine nucleotide transporter ADNT1-like isoform X1 [Amphimedon queenslandica]	1		1		17, 45
OG0005558	XP_019854586.1 PREDICTED: MAGUK p55 subfamily member 6-like [Amphimedon queenslandica]	0.129486	0.00041734	0.555734	6 V 0.951*	1
OG0005561	XP_003387890.1 PREDICTED: sorting nexin-25-like [Amphimedon queenslandica]	0.271554		1		16
OG0005562	XP_003387876.1 PREDICTED: F-actin-capping protein subunit beta-like [Amphimedon queenslandica]	1		1		119
OG0005571	XP_011404293.1 PREDICTED: eukaryotic peptide chain release factor subunit 1 [Amphimedon queenslandica]	1		1
OG0005574	XP_019851926.1 PREDICTED: non-specific lipid-transfer protein-like [Amphimedon queenslandica]	1		0.00138751	174 T 0.956*
OG0005578	XP_003386319.1 PREDICTED: enoyl-CoA hydratase, mitochondrial-like [Amphimedon queenslandica]	1		0.0246264	32 D 0.954*
OG0005590	XP_003385757.1 PREDICTED: uncharacterized protein LOC100632071 [Amphimedon queenslandica]	6.75162e-05	3.72e-06	1	174 P 0.974* 208 H 0.952*	1, 169, 170
OG0005592	XP_003385706.1 PREDICTED: ubiquitin-conjugating enzyme E2 variant 2-like isoform X2 [Amphimedon queenslandica]	1		1
OG0005593	XP_003385679.2 PREDICTED: tyrosine-protein kinase HTK16-like [Amphimedon queenslandica]	1		1
OG0005596	XP_003385522.1 PREDICTED: apoptosis-inducing factor 1, mitochondrial-like [Amphimedon queenslandica]	0.000865931	7e-09	1	165 V 0.959* 170 V 0.979* 174 L 0.967* 176 A 0.986* 177 D 0.976* 185 L 0.982* 186 E 0.955* 190 G 0.976* 191 G 0.976* 192 Y 0.973* 198 L 0.986* 200 A 0.969* 201 C 0.978* 203 D 0.987*	176, 185, 235, 274
OG0005597	XP_019850432.1 PREDICTED: wiskott-Aldrich syndrome protein family member 2-like [Amphimedon queenslandica]	1		1
OG0005598	XP_003385435.3 PREDICTED: cilia- and flagella-associated protein 52 [Amphimedon queenslandica]	1		1
OG0005606	XP_011402785.1 PREDICTED: uncharacterized protein LOC105312106 [Amphimedon queenslandica]	0.556453		1		40
OG0005607	XP_019850041.1 PREDICTED: uncharacterized protein LOC100639981 [Amphimedon queenslandica]	0.0203849	7.74e-08	0.526201	63 F 0.965* 64 C 0.986* 67 L 0.977* 115 A 0.956* 117 H 0.990* 131 L 0.976* 133 K 0.952* 136 E 0.992** 137 E 0.988* 151 L 0.963* 152 T 0.981* 154 E 0.950* 158 L 0.980*	128
OG0005608	XP_003385059.1 PREDICTED: glutaminyl-peptide cyclotransferase-like [Amphimedon queenslandica]	0.448058	0.0305262	1		27
OG0005609	XP_011402703.2 PREDICTED: ADP-ribosylation factor GTPase-activating protein 1-like [Amphimedon queenslandica]	1		0.540798		84
OG0005610	XP_019849752.1 PREDICTED: uncharacterized protein LOC109580714 isoform X1 [Amphimedon queenslandica]	1		1
OG0005615	XP_003384635.1 PREDICTED: inhibitor of growth protein 3-like [Amphimedon queenslandica]	0.283552		0.322223
OG0005616	XP_011410518.1 PREDICTED: uncharacterized protein LOC100631437 isoform X1 [Amphimedon queenslandica]<>XP_019849337.1 PREDICTED: uncharacterized protein LOC100631437 isoform X1 [Amphimedon queenslandica]	1		1
OG0005618	XP_019849227.1 PREDICTED: WW domain-binding protein 11-like [Amphimedon queenslandica]	1		1
OG0005625	XP_011410042.2 PREDICTED: uncharacterized protein LOC100638248 [Amphimedon queenslandica]	1		0.566179		5
OG0005626	XP_011409976.1 PREDICTED: testicular haploid expressed gene protein-like [Amphimedon queenslandica]	1		0.357223	14 A 0.970* 17 A 0.977* 27 S 0.961* 29 H 0.983* 42 S 0.976* 45 W 0.973* 51 A 0.970*
OG0005632	XP_003383803.1 PREDICTED: DNA replication complex GINS protein PSF3-like [Amphimedon queenslandica]	0.970732		0.232788	73 R 0.969*
OG0005639	XP_003383514.1 PREDICTED: eukaryotic translation initiation factor 3 subunit H-A-like [Amphimedon queenslandica]	0.372262		0.0246264	4 L 0.977*
OG0005641	XP_011409552.2 PREDICTED: HBS1-like protein isoform X1 [Amphimedon queenslandica]	0.118137		1		191
OG0005645	XP_019859018.1 PREDICTED: T-complex protein 1 subunit eta-like [Amphimedon queenslandica]	6.74185e-06	1.93e-14	0.352081	11 I 0.955* 12 V 0.995** 13 S 0.996** 15 I 0.987* 17 A 0.984* 18 C 0.987* 60 A 0.983* 61 A 0.967* 93 V 0.977* 96 G 0.989* 97 L 0.968* 101 I 0.973* 102 V 0.962* 106 R 0.955* 159 D 0.983* 160 A 0.962* 161 V 0.970* 165 E 0.974* 168 P 0.983* 171 M 0.966* 172 I 0.980* 174 M 0.974* 177 K 0.979*	14, 59, 74, 96, 159
OG0005646	XP_011407260.1 PREDICTED: ribosome biogenesis protein wdr12-like [Amphimedon queenslandica]	1		1
OG0005652	XP_019852304.1 PREDICTED: UPF0193 protein EVG1-like [Amphimedon queenslandica]	7.77156e-14	0	0.267179	111 R 0.957* 113 L 0.969* 114 K 0.975* 116 I 0.993**	108, 110, 112, 113, 114, 115
OG0005653	XP_011404591.1 PREDICTED: E3 ubiquitin-protein ligase SMURF1-like [Amphimedon queenslandica]	1		1
OG0005661	XP_011403345.1 PREDICTED: F-box only protein 40-like [Amphimedon queenslandica]	0.159375		1	6 V 0.994** 92 P 0.990*	5, 10, 91, 143
OG0005665	XP_019864369.1 PREDICTED: uncharacterized protein LOC109593757 [Amphimedon queenslandica]	0.599153		0.108843	2 E 0.978* 7 T 0.997** 20 A 0.999** 34 R 0.951* 52 G 0.980* 55 F 0.992** 67 N 0.975* 75 H 0.959*	6, 54
OG0005668	XP_003382507.1 PREDICTED: splicing factor 3B subunit 3-like isoform X1 [Amphimedon queenslandica]	0.850263		0.440294	197 G 0.971*	212
OG0005671	XP_003382406.1 PREDICTED: peroxisomal multifunctional enzyme type 2 [Amphimedon queenslandica]	1		1
OG0005743	XP_019850043.1 PREDICTED: coiled-coil and C2 domain-containing protein 1-like [Amphimedon queenslandica]	0.321691		0.000932478	26 D 1.000** 27 S 0.969*	25
OG0005744	XP_019864175.1 PREDICTED: NEDD8-activating enzyme E1 catalytic subunit-like, partial [Amphimedon queenslandica]	0.126343		0.589349
OG0005752	XP_011409223.2 PREDICTED: golgin-45-like [Amphimedon queenslandica]	1		1
OG0005757	XP_003391797.2 PREDICTED: dipeptidyl peptidase 3-like [Amphimedon queenslandica]	1		1		84, 100, 149
OG0005762	XP_003391682.1 PREDICTED: prolyl 3-hydroxylase OGFOD1-like, partial [Amphimedon queenslandica]	1		1
OG0005763	XP_003391679.3 PREDICTED: solute carrier family 35 member B1-like [Amphimedon queenslandica]	1		0.106942
OG0005768	XP_003389514.1 PREDICTED: proteasome subunit beta type-6-like [Amphimedon queenslandica]	1		1
OG0005770	XP_003391366.1 PREDICTED: fructose-bisphosphate aldolase-like [Amphimedon queenslandica]	1		1	5 T 0.973* 186 T 0.973*	185
OG0005780	XP_003389564.1 PREDICTED: 3-hydroxyanthranilate 3,4-dioxygenase-like [Amphimedon queenslandica]<>XP_003390965.1 PREDICTED: 3-hydroxyanthranilate 3,4-dioxygenase-like [Amphimedon queenslandica]	1		1	4 I 0.970* 72 V 0.968* 127 I 0.959*	166, 172
OG0005783	XP_003384704.3 PREDICTED: probable ATP-dependent RNA helicase DDX41 [Amphimedon queenslandica]	1		0.974562
OG0005784	XP_003390571.1 PREDICTED: alpha-parvin-like [Amphimedon queenslandica]	0.814594		1
OG0005785	XP_003390484.1 PREDICTED: ubiquitin-conjugating enzyme E2 Z-like [Amphimedon queenslandica]	0.462093		1		93
OG0005794	XP_019856999.1 PREDICTED: DNA-directed RNA polymerase III subunit RPC9-like [Amphimedon queenslandica]	0.104033	0.0163655	1	3 Q 0.983* 17 S 0.978* 81 E 0.987*	30, 80, 83
OG0005795	XP_003389455.1 PREDICTED: vitamin K epoxide reductase complex subunit 1-like protein 1 [Amphimedon queenslandica]	1		0.465724		102
OG0005800	XP_003389322.1 PREDICTED: protein SCO1 homolog, mitochondrial-like [Amphimedon queenslandica]	0.29404		1
OG0005806	XP_003388858.1 PREDICTED: 60S ribosomal protein L17-like [Amphimedon queenslandica]<>XP_003388860.1 PREDICTED: 60S ribosomal protein L17-like [Amphimedon queenslandica]	0.941111		1
OG0005808	XP_019855699.1 PREDICTED: amyloid beta A4 precursor protein-binding family A member 1-like [Amphimedon queenslandica]	1		1
OG0005810	XP_019855464.1 PREDICTED: uncharacterized protein LOC109584238, partial [Amphimedon queenslandica]	1		1
OG0005811	XP_003388648.1 PREDICTED: protein kinase C and casein kinase substrate in neurons protein 1-like [Amphimedon queenslandica]	1		1		115, 139, 149
OG0005815	XP_019854943.1 PREDICTED: uncharacterized protein LOC100640713 isoform X2 [Amphimedon queenslandica]	0.686006		2.85083e-12
OG0005820	XP_003387859.1 PREDICTED: zinc finger protein GLI2-like [Amphimedon queenslandica]	1		0.351994
OG0005821	XP_011405024.2 PREDICTED: xylulose kinase-like [Amphimedon queenslandica]	0.975158		1		50
OG0005824	XP_003387676.1 PREDICTED: cAMP-dependent protein kinase type I-alpha regulatory subunit-like [Amphimedon queenslandica]	0.148365		0.559144	25 K 0.994**	97
OG0005827	XP_003387619.1 PREDICTED: protein-glutamate O-methyltransferase-like [Amphimedon queenslandica]	1		1
OG0005833	XP_019853574.1 PREDICTED: DNA primase small subunit-like [Amphimedon queenslandica]	0.7564		1		49
OG0005839	XP_019853259.1 PREDICTED: dehydrogenase/reductase SDR family member 7-like [Amphimedon queenslandica]	0.427499		0.0701887	180 F 0.956*	179
OG0005842	XP_003386989.1 PREDICTED: acetyl-coenzyme A transporter 1-like [Amphimedon queenslandica]	0.298638		1
OG0005846	XP_003386729.1 PREDICTED: peptidyl-prolyl cis-trans isomerase-like 1 [Amphimedon queenslandica]	1		1
OG0005847	XP_019852157.1 PREDICTED: set1/Ash2 histone methyltransferase complex subunit ASH2-like [Amphimedon queenslandica]	1		1
OG0005855	XP_011403421.1 PREDICTED: NADH dehydrogenase [ubiquinone] flavoprotein 1, mitochondrial-like [Amphimedon queenslandica]	1		0.732124
OG0005856	XP_011403424.2 PREDICTED: succinate dehydrogenase [ubiquinone] flavoprotein subunit, mitochondrial-like [Amphimedon queenslandica]	0.777119		1		72
OG0005859	XP_019850897.1 PREDICTED: calcium-transporting ATPase sarcoplasmic/endoplasmic reticulum type-like [Amphimedon queenslandica]	0.157779		1		20, 58
OG0005860	XP_003385794.1 PREDICTED: heterogeneous nuclear ribonucleoprotein U-like [Amphimedon queenslandica]	0.723778		0.0255478	79 F 0.977*
OG0005862	XP_019850729.1 PREDICTED: NFU1 iron-sulfur cluster scaffold homolog, mitochondrial-like [Amphimedon queenslandica]	1		1		16
OG0005864	XP_019850193.1 PREDICTED: PERQ amino acid-rich with GYF domain-containing protein 2 [Amphimedon queenslandica]	0.874323		1
OG0005869	XP_003384894.1 PREDICTED: lysoplasmalogenase-like protein TMEM86A [Amphimedon queenslandica]	1		0.322223
OG0005871	XP_003384808.1 PREDICTED: ER membrane protein complex subunit 2-like [Amphimedon queenslandica]	1		1
OG0005872	XP_003384835.1 PREDICTED: dihydrolipoyllysine-residue acetyltransferase component of pyruvate dehydrogenase complex, mitochondrial-like [Amphimedon queenslandica]	0.204308		1		3, 34, 48
OG0005877	XP_003384576.1 PREDICTED: type 1 phosphatidylinositol 4,5-bisphosphate 4-phosphatase-like [Amphimedon queenslandica]	1		1
OG0005878	XP_003384646.1 PREDICTED: septin-7-like isoform X1 [Amphimedon queenslandica]	5.5402e-06	2.41e-08	1		211, 213, 215
OG0005879	XP_003384528.1 PREDICTED: serine/threonine-protein kinase SBK1-like [Amphimedon queenslandica]	1		1		50
OG0005882	XP_003384323.1 PREDICTED: protein Wnt-2 [Amphimedon queenslandica]<>ABX90060.1 Wnt [Amphimedon queenslandica]	0.0019109		1		22, 63, 87, 169, 171, 174, 210, 238, 242, 268
OG0005883	XP_003384369.1 PREDICTED: poly(U)-specific endoribonuclease-like [Amphimedon queenslandica]	0.525313		1		90
OG0005884	XP_003384279.2 PREDICTED: cell differentiation protein RCD1 homolog [Amphimedon queenslandica]	1		1
OG0005887	XP_019848758.1 PREDICTED: sarcolemmal membrane-associated protein-like [Amphimedon queenslandica]	1		1
OG0005893	XP_019864375.1 PREDICTED: nucleolar protein 56-like isoform X2 [Amphimedon queenslandica]	1		1
OG0005894	XP_011409928.1 PREDICTED: DDRGK domain-containing protein 1-like [Amphimedon queenslandica]	1		0.137741		9, 13, 70
OG0005896	XP_003383660.1 PREDICTED: glutamate dehydrogenase, mitochondrial [Amphimedon queenslandica]	0.982128		9.95628e-05	72 G 0.999** 180 E 0.997**	71
OG0005898	XP_003383752.1 PREDICTED: rhomboid-related protein 4-like [Amphimedon queenslandica]	1		0.0573262	31 V 0.955* 89 S 1.000**	27, 47, 48, 56, 86, 96
OG0005903	XP_011409647.1 PREDICTED: DNA-directed RNA polymerase III subunit RPC6-like [Amphimedon queenslandica]	0.000241897	9.68e-09	0.232788	120 S 1.000** 122 C 0.996** 124 D 0.954* 126 A 0.992** 127 A 0.982*	123
OG0005905	XP_003383539.2 PREDICTED: delta-1-pyrroline-5-carboxylate dehydrogenase, mitochondrial-like [Amphimedon queenslandica]	0.0189259		0.0486373
OG0005907	XP_011409592.1 PREDICTED: uncharacterized protein LOC105316423 [Amphimedon queenslandica]	0.971599		0.173942		93
OG0005910	XP_003383283.1 PREDICTED: V-type proton ATPase subunit B [Amphimedon queenslandica]	0.00624972	0.0160588	0.176863
OG0005911	XP_019856907.1 PREDICTED: rho GTPase-activating protein 12-like [Amphimedon queenslandica]<>XP_019856914.1 PREDICTED: rho GTPase-activating protein 12-like [Amphimedon queenslandica]	0.201231		1	66 N 0.989*	27, 106
OG0005915	XP_003383027.1 PREDICTED: 5-aminolevulinate synthase, erythroid-specific, mitochondrial-like [Amphimedon queenslandica]<>XP_019854963.1 PREDICTED: 5-aminolevulinate synthase, erythroid-specific, mitochondrial-like [Amphimedon queenslandica]	0.953165		0.155281	3 M 0.996** 51 A 0.986*
OG0005919	XP_003382764.1 PREDICTED: 40S ribosomal protein SA-like [Amphimedon queenslandica]	1		0.15988	19 F 0.999**	18, 66
OG0005920	XP_003382768.1 PREDICTED: 60S ribosomal protein L11-like [Amphimedon queenslandica]	1		1
OG0005922	XP_003382801.2 PREDICTED: aminoacyl tRNA synthase complex-interacting multifunctional protein 2-like [Amphimedon queenslandica]	0.0976168		1	6 P 0.961*
OG0005931	XP_003382454.1 PREDICTED: TLD domain-containing protein 1-like [Amphimedon queenslandica]	0.0344433		0.921701		26
OG0005935	XP_011403539.2 PREDICTED: collagen type IV alpha-3-binding protein-like [Amphimedon queenslandica]	1		0.770459
OG0005936	XP_019855411.1 PREDICTED: insulin gene enhancer protein ISL-1-like [Amphimedon queenslandica]	1		0.263934
OG0006016	XP_011404308.1 PREDICTED: 28S ribosomal protein S31, mitochondrial-like [Amphimedon queenslandica]	0.0293502		1		30
OG0006032	XP_019863084.1 PREDICTED: growth hormone-inducible transmembrane protein-like, partial [Amphimedon queenslandica]	1		1
OG0006034	XP_011409007.2 PREDICTED: cold shock domain-containing protein E1-like [Amphimedon queenslandica]	0.9076		1		146
OG0006039	XP_019852777.1 PREDICTED: oxysterol-binding protein 1-like [Amphimedon queenslandica]	0.87341		1
OG0006041	XP_019862225.1 PREDICTED: uncharacterized protein LOC109590792, partial [Amphimedon queenslandica]	1		1
OG0006044	XP_007421425.1 cytoplasmic dynein 1 light intermediate chain 1 [Python bivittatus]	1		1
OG0006055	XP_019858798.1 PREDICTED: striatin-3-like isoform X1 [Amphimedon queenslandica]	0.206367		0.081935	134 G 0.997** 217 L 0.956*	181
OG0006056	XP_019858776.1 PREDICTED: BRCA1-A complex subunit BRE-like [Amphimedon queenslandica]	1		1		50, 59
OG0006072	XP_003389250.1 PREDICTED: core histone macro-H2A.1-like [Amphimedon queenslandica]	0.233751		0.266712	93 M 0.956*	69, 82
OG0006084	XP_003388529.1 PREDICTED: bystin-like [Amphimedon queenslandica]	1		1
OG0006085	XP_011405641.2 PREDICTED: glycerol-3-phosphate dehydrogenase, mitochondrial-like [Amphimedon queenslandica]	0.918682		1
OG0006086	XP_003388483.1 PREDICTED: synaptosomal-associated protein 25-A-like [Amphimedon queenslandica]	1		1
OG0006088	XP_003388417.3 PREDICTED: probable rRNA-processing protein EBP2 [Amphimedon queenslandica]	1		1		98, 246
OG0006091	XP_003388403.1 PREDICTED: eukaryotic translation initiation factor 2 subunit 2-like [Amphimedon queenslandica]	1		1
OG0006094	XP_003388202.1 PREDICTED: transmembrane protein 9B-like [Amphimedon queenslandica]	0.925556		1		35
OG0006096	XP_019854443.1 PREDICTED: N-alpha-acetyltransferase 15, NatA auxiliary subunit [Amphimedon queenslandica]	0.40042		5.68e-06	100 I 0.995**	9, 34, 43, 47, 73, 74, 271, 289
OG0006098	XP_003387849.2 PREDICTED: F-box/LRR-repeat protein 2-like [Amphimedon queenslandica]	1		1
OG0006100	XP_019854052.1 PREDICTED: pleckstrin-2-like [Amphimedon queenslandica]	0.00446134	0.0128045	0.0246264	2 P 0.993** 3 I 0.997** 198 E 0.971*	5, 107, 151
OG0006101	XP_019853869.1 PREDICTED: phosphoglycerate mutase-like protein AT74H isoform X3 [Amphimedon queenslandica]	0.907712		1
OG0006103	XP_019853707.1 PREDICTED: selenoprotein N-like [Amphimedon queenslandica]	1		0.127873	16 K 0.994**
OG0006104	XP_003387600.1 PREDICTED: DNA replication licensing factor mcm5-A-like [Amphimedon queenslandica]	1		1
OG0006114	XP_011404456.1 PREDICTED: methylosome protein 50-like [Amphimedon queenslandica]	0.865233		1		84, 139
OG0006116	XP_003387106.1 PREDICTED: AMP deaminase 2-like [Amphimedon queenslandica]	1		0.127132	66 I 0.998**
OG0006120	XP_011404129.1 PREDICTED: receptor expression-enhancing protein 2-like [Amphimedon queenslandica]	1		1
OG0006121	XP_019852369.1 PREDICTED: fructose-1,6-bisphosphatase 1-like isoform X1 [Amphimedon queenslandica]<>XP_019852370.1 PREDICTED: fructose-1,6-bisphosphatase 1-like isoform X2 [Amphimedon queenslandica]	0.99562		0.260314	143 A 0.955*
OG0006123	XP_003386534.1 PREDICTED: DNA repair protein RAD51 homolog B [Amphimedon queenslandica]	1		1
OG0006125	XP_019851362.1 PREDICTED: histone-binding protein RBBP7-like [Amphimedon queenslandica]	1		1
OG0006127	XP_003386142.1 PREDICTED: trafficking protein particle complex subunit 3-like [Amphimedon queenslandica]	1		1
OG0006129	XP_003385862.1 PREDICTED: serine/threonine-protein kinase TAO3-like [Amphimedon queenslandica]	0.00313704	0.0161527	1		121
OG0006131	XP_011403264.2 PREDICTED: WD repeat-containing protein 74-like [Amphimedon queenslandica]	1		1		53
OG0006133	XP_011403103.1 PREDICTED: glycogen phosphorylase, brain form-like [Amphimedon queenslandica]	1		1
OG0006139	XP_019850373.1 PREDICTED: vacuolar protein sorting-associated protein 16 homolog [Amphimedon queenslandica]	0.434675		1	28 C 0.973* 123 S 0.969* 146 L 0.958*	145
OG0006142	XP_019850203.1 PREDICTED: utrophin-like isoform X1 [Amphimedon queenslandica]	1		1		15
OG0006145	XP_003385131.1 PREDICTED: rRNA-processing protein UTP23 homolog [Amphimedon queenslandica]	0.958894		0.369727		38
OG0006150	XP_003384889.1 PREDICTED: cell death specification protein 2-like [Amphimedon queenslandica]	0.00449316	0.0028072	1		1, 2, 9
OG0006161	XP_003384684.2 PREDICTED: isocitrate dehydrogenase [NAD] subunit 1, mitochondrial-like [Amphimedon queenslandica]	1		0.130162	71 R 0.991**
OG0006162	XP_003384738.1 PREDICTED: nucleolar protein 58-like [Amphimedon queenslandica]	1		1		124
OG0006166	XP_003384607.1 PREDICTED: peroxiredoxin-5, mitochondrial-like [Amphimedon queenslandica]	0.858995		0.931567	7 K 0.952* 10 A 0.952* 74 P 0.964* 99 E 0.966* 104 I 0.981* 113 L 0.961* 117 S 0.999** 120 Y 0.999** 121 S 0.998** 136 P 0.970*	59
OG0006167	XP_011410392.2 PREDICTED: interleukin enhancer-binding factor 2 homolog [Amphimedon queenslandica]	0.728083	8.39e-06	1	77 G 0.971* 78 G 0.973* 79 V 0.979* 83 F 0.960* 89 I 0.994** 91 S 0.989* 92 V 0.970* 99 A 0.965*	77
OG0006168	XP_003384418.1 PREDICTED: mitochondrial import inner membrane translocase subunit Tim21-like [Amphimedon queenslandica]	0.580311		1	79 N 0.952* 83 K 0.979*	78, 79
OG0006171	XP_003384405.1 PREDICTED: eukaryotic translation initiation factor 5-like [Amphimedon queenslandica]	0.876679		0.904359		298, 305, 309
OG0006172	XP_019849008.1 PREDICTED: uncharacterized protein LOC109580380 [Amphimedon queenslandica]	1		1
OG0006178	XP_019848765.1 PREDICTED: peroxisomal biogenesis factor 3-like [Amphimedon queenslandica]	1		1		35
OG0006184	XP_003383703.1 PREDICTED: COP9 signalosome complex subunit 6-like [Amphimedon queenslandica]	0.697985		1		66
OG0006185	XP_003383734.1 PREDICTED: nostrin-like [Amphimedon queenslandica]	0.361668		0.555734	315 A 0.996**	110, 266, 312
OG0006197	XP_019858121.1 PREDICTED: intraflagellar transport protein 57 homolog [Amphimedon queenslandica]	1		0.0747427		219
OG0006200	XP_003383099.2 PREDICTED: dual specificity protein phosphatase 19-like [Amphimedon queenslandica]	0.956414		1
OG0006203	XP_019852251.1 PREDICTED: protein tweety homolog 2-like [Amphimedon queenslandica]	0.0413781		6.66179e-08	143 A 0.960* 155 S 0.973* 164 G 0.970* 165 N 0.977* 167 S 0.997** 168 E 0.989*	16, 62, 136
OG0006209	XP_019851635.1 PREDICTED: death-associated protein kinase 1-like [Amphimedon queenslandica]	1		0.776296
OG0006291	XP_003383671.1 PREDICTED: putative all-trans-retinol 13,14-reductase [Amphimedon queenslandica]	1		1
OG0006292	XP_011409508.2 PREDICTED: cell division cycle protein 123-like [Amphimedon queenslandica]	0.161908		0.105564	14 A 0.953* 21 F 1.000**
OG0006297	XP_019858742.1 PREDICTED: U4/U6 small nuclear ribonucleoprotein Prp4-like [Amphimedon queenslandica]	1		1		54
OG0006302	XP_011409237.2 PREDICTED: adenosine deaminase-like protein [Amphimedon queenslandica]	1		1
OG0006310	XP_019862993.1 PREDICTED: superkiller viralicidic activity 2-like 2, partial [Amphimedon queenslandica]	1		1
OG0006313	XP_011408721.2 PREDICTED: atlastin-2-like [Amphimedon queenslandica]	1		1	158 V 0.967*
OG0006316	XP_019862690.1 PREDICTED: 4-hydroxyphenylpyruvate dioxygenase-like [Amphimedon queenslandica]	0.0724464		1		5, 7
OG0006319	XP_003388090.1 PREDICTED: translation initiation factor eIF-2B subunit beta-like isoform X2 [Amphimedon queenslandica]	0.320616		0.973988		31
OG0006321	XP_003386746.1 PREDICTED: sorting nexin-2-like isoform X1 [Amphimedon queenslandica]	3.58959e-08	8.95e-13	0.0270249	6 E 0.997** 10 E 0.984* 14 D 0.999** 15 V 0.994** 17 I 0.988* 18 C 0.992** 20 T 0.989* 22 P 0.998** 24 K 0.969* 25 V 0.997** 29 M 0.997** 32 S 0.997** 33 K 0.969* 37 G 0.984* 39 R 0.999** 40 K 0.969* 43 D 0.998** 44 F 0.997** 45 I 0.994** 47 F 0.997** 48 L 0.997** 51 P 0.997** 54 L 0.999** 55 P 0.999** 56 K 0.998** 58 K 0.969* 60 T 0.998** 61 S 0.993** 79 I 0.987* 192 N 0.987* 253 A 0.997**	24, 32, 50, 115, 129, 217, 252
OG0006338	XP_019859836.1 PREDICTED: mitochondrial genome maintenance exonuclease 1-like [Amphimedon queenslandica]	1		1
OG0006347	XP_011406753.1 PREDICTED: uncharacterized protein LOC105314343 [Amphimedon queenslandica]	0.981161		1
OG0006354	XP_003389341.1 PREDICTED: ras-related protein Rab-13-like isoform X2 [Amphimedon queenslandica]	1	1.8e-06	1
OG0006357	XP_019856000.1 PREDICTED: midnolin-like [Amphimedon queenslandica]	0.0832509	0.00519601	1
OG0006361	XP_011405858.1 PREDICTED: Parkinson disease 7 domain-containing protein 1-like [Amphimedon queenslandica]	1		1
OG0006364	XP_003388638.1 PREDICTED: 40S ribosomal protein S10-like [Amphimedon queenslandica]<>XP_019855484.1 PREDICTED: 40S ribosomal protein S10-like [Amphimedon queenslandica]	1		0.781133
OG0006365	XP_003388644.1 PREDICTED: Wilms tumor protein-like [Amphimedon queenslandica]	0.0346598		1		89
OG0006367	XP_003388583.1 PREDICTED: CUGBP Elav-like family member 3-B [Amphimedon queenslandica]	1		1
OG0006369	XP_003388407.2 PREDICTED: G1/S-specific cyclin-E1-like [Amphimedon queenslandica]	0.948616		0.36777		88
OG0006370	XP_003388404.1 PREDICTED: gamma-interferon-inducible lysosomal thiol reductase-like [Amphimedon queenslandica]	0.98991		1
OG0006371	XP_003388401.1 PREDICTED: sphingolipid delta(4)-desaturase DES1-like [Amphimedon queenslandica]	1		1
OG0006372	XP_011405478.1 PREDICTED: katanin p60 ATPase-containing subunit A1-like [Amphimedon queenslandica]	1		1
OG0006373	XP_003388348.1 PREDICTED: protein TSSC1-like [Amphimedon queenslandica]	1		1		31
OG0006377	XP_003388290.1 PREDICTED: protein unc-45 homolog A-like [Amphimedon queenslandica]	1		1
OG0006383	XP_003388010.1 PREDICTED: cyclin-Y-like protein 1 [Amphimedon queenslandica]	0.800148		0.0965068
OG0006384	NP_001266199.1 uncharacterized protein LOC100637004 [Amphimedon queenslandica]<>ABZ79673.1 bHLH1 [Amphimedon queenslandica]	1		1
OG0006386	XP_019854097.1 PREDICTED: tripeptidyl-peptidase 1-like [Amphimedon queenslandica]	0.917517		0.00876	113 A 0.964*	112
OG0006389	XP_003387672.1 PREDICTED: dehydrogenase/reductase SDR family member 7B-like [Amphimedon queenslandica]	1		1
OG0006391	XP_019853661.1 PREDICTED: NF-kappa-B inhibitor cactus-like isoform X1 [Amphimedon queenslandica]<>XP_019853662.1 PREDICTED: NF-kappa-B inhibitor cactus-like isoform X1 [Amphimedon queenslandica]	1		1
OG0006394	XP_019853452.1 PREDICTED: dual specificity protein phosphatase CDC14A-like [Amphimedon queenslandica]	1		1		132, 154
OG0006399	XP_011404370.2 PREDICTED: uncharacterized protein LOC100632327 [Amphimedon queenslandica]	1		1
OG0006405	XP_003386949.1 PREDICTED: uncharacterized protein LOC100635737 isoform X1 [Amphimedon queenslandica]	1		1		50
OG0006408	XP_011404092.1 PREDICTED: epidermal retinol dehydrogenase 2-like [Amphimedon queenslandica]	0.904668		0.834844	28 E 0.975*
OG0006414	XP_011403811.1 PREDICTED: protein phosphatase 1A-like [Amphimedon queenslandica]	1		1
OG0006415	XP_003386485.1 PREDICTED: calcium-independent protein kinase C [Amphimedon queenslandica]	1		1
OG0006416	XP_003386433.1 PREDICTED: 60S ribosomal protein L7-like [Amphimedon queenslandica]	1		0.369458		149
OG0006419	NP_001266212.1 glycogen synthase kinase 3 [Amphimedon queenslandica]<>ADO16568.1 GSK3 [Amphimedon queenslandica]	0.0833338		0.565397		334
OG0006421	XP_019851430.1 PREDICTED: protein FAM76B-like [Amphimedon queenslandica]	1		1
OG0006427	XP_019851213.1 PREDICTED: probable citrate synthase 2, mitochondrial [Amphimedon queenslandica]	0.852623		0.555126	45 E 0.989*	41
OG0006431	XP_003386026.1 PREDICTED: PRELI domain-containing protein 1, mitochondrial-like [Amphimedon queenslandica]	1		1		59
OG0006436	XP_003385767.2 PREDICTED: 2-oxoisovalerate dehydrogenase subunit alpha, mitochondrial-like [Amphimedon queenslandica]	0.50173		0.0555617		43
OG0006438	XP_019850338.1 PREDICTED: lethal(2) giant larvae protein homolog 2-like [Amphimedon queenslandica]	1		1
OG0006439	XP_011402894.1 PREDICTED: splicing factor 3B subunit 2-like [Amphimedon queenslandica]	9.89744e-05	1.64e-06	0.977109		155, 156, 158, 159
OG0006440	XP_003385304.1 PREDICTED: uncharacterized protein C1orf50 homolog [Amphimedon queenslandica]	0.68692		0.0117617	1 L 0.994** 17 V 0.998**
OG0006441	XP_003385312.1 PREDICTED: WASH complex subunit strumpellin-like [Amphimedon queenslandica]	1		0.139922
OG0006443	XP_011402820.2 PREDICTED: angiopoietin-1 receptor-like [Amphimedon queenslandica]	1		1
OG0006448	XP_003385094.1 PREDICTED: cyclin-K-like [Amphimedon queenslandica]	1		1
OG0006449	XP_003385038.1 PREDICTED: grpE protein homolog 1, mitochondrial-like [Amphimedon queenslandica]	0.0128552	0.0489146	1
OG0006450	XP_011402664.1 PREDICTED: protein SET [Amphimedon queenslandica]	0.591091		1		117
OG0006456	XP_003384884.1 PREDICTED: ribulose-phosphate 3-epimerase-like [Amphimedon queenslandica]	0.989085		0.121042	71 K 1.000**
OG0006464	XP_003384656.1 PREDICTED: transcription factor E2F5-like [Amphimedon queenslandica]	1		1
OG0006465	XP_003384449.1 PREDICTED: charged multivesicular body protein 2a-like [Amphimedon queenslandica]	0.685267		0.399089		42
OG0006467	XP_003384422.1 PREDICTED: GDP-mannose 4,6 dehydratase 2-like [Amphimedon queenslandica]	1		0.125844	57 K 0.994**	56, 133, 143, 237
OG0006468	XP_003384330.1 PREDICTED: ubiquinol-cytochrome-c reductase complex assembly factor 1-like [Amphimedon queenslandica]	1		1		11
OG0006469	XP_003384289.3 PREDICTED: tubby protein homolog [Amphimedon queenslandica]	1		1		79, 96
OG0006470	XP_003384257.1 PREDICTED: leucine-rich repeat-containing protein C10orf11 homolog [Amphimedon queenslandica]	1.50122e-05	3.47e-06	1	8 S 0.966*	5
OG0006476	RMH27526.1 hypothetical protein D6691_06085 [Candidatus Hydrogenedentes bacterium]	1		1	49 Y 0.999** 52 C 1.000** 56 K 0.993** 74 R 0.963* 116 D 0.999** 121 A 0.987* 124 I 0.988* 127 S 0.966* 129 W 0.996** 135 G 0.961* 143 R 0.962* 146 Q 0.982* 149 S 1.000** 153 Y 1.000** 154 I 0.974* 156 S 1.000** 163 N 1.000** 164 M 0.994** 168 R 0.991**	48, 55, 171
OG0006480	XP_003383939.1 PREDICTED: protein farnesyltransferase/geranylgeranyltransferase type-1 subunit alpha-like [Amphimedon queenslandica]	0.498599	0.0224792	1	11 F 0.970* 12 R 0.984* 57 S 0.983* 143 S 0.988* 144 A 0.976* 147 Y 0.970*	68, 102, 142, 148
OG0006482	XP_019864281.1 PREDICTED: dephospho-CoA kinase domain-containing protein-like [Amphimedon queenslandica]	1		1	10 G 0.984* 31 K 0.979*	30
OG0006485	XP_003383875.1 PREDICTED: protein FAM135B-like [Amphimedon queenslandica]	1		0.0486373		63
OG0006487	XP_003383674.1 PREDICTED: glycylpeptide N-tetradecanoyltransferase 2-like [Amphimedon queenslandica]	3.4547e-05	0.0268466	1	39 S 0.963* 147 K 0.985* 153 E 0.981* 164 V 0.980* 179 N 0.986*	163, 178
OG0006494	XP_003383289.1 PREDICTED: cytochrome b561 domain-containing protein 2-like [Amphimedon queenslandica]	1		0.320221		28
OG0006498	XP_003383117.1 PREDICTED: protein FAM192A-like isoform X1 [Amphimedon queenslandica]	1		1
OG0006500	XP_003382982.1 PREDICTED: 26S proteasome non-ATPase regulatory subunit 6-like [Amphimedon queenslandica]	0.00438561	0.000232301	1	15 T 0.991** 22 E 0.986* 302 S 0.968* 306 Q 0.965* 316 K 0.950* 321 I 0.989*	129, 305, 315
OG0006501	XP_019855235.1 PREDICTED: endoplasmin-like [Amphimedon queenslandica]	0.904676		0.267179	78 E 0.983*	77, 432
OG0006502	XP_003383053.1 PREDICTED: ATP-binding cassette sub-family D member 2 [Amphimedon queenslandica]	0.00426385	0.0375825	0.345683	51 K 0.950*	50
OG0006507	XP_003382824.1 PREDICTED: dnaJ homolog subfamily C member 11-like [Amphimedon queenslandica]	0.00744611		1	84 S 0.968*	39, 124
OG0006508	XP_011404007.1 PREDICTED: enolase-like [Amphimedon queenslandica]	1		0.127132		333
OG0006515	XP_019850426.1 PREDICTED: sushi, von Willebrand factor type A, EGF and pentraxin domain-containing protein 1-like [Amphimedon queenslandica]	1		1
OG0006516	XP_011402836.2 PREDICTED: pre-mRNA-processing factor 40 homolog B-like [Amphimedon queenslandica]	1		1		130
OG0006520	XP_019849803.1 PREDICTED: uncharacterized protein LOC109580748 isoform X1 [Amphimedon queenslandica]	1		1
OG0006617	XP_019853424.1 PREDICTED: TOM1-like protein 2 [Amphimedon queenslandica]	0.478418		1
OG0006625	XP_011405110.2 PREDICTED: uncharacterized protein LOC100635234 [Amphimedon queenslandica]<>XP_019854234.1 PREDICTED: uncharacterized protein LOC100635234 [Amphimedon queenslandica]	1		1
OG0006664	XP_011406934.2 PREDICTED: coiled-coil domain-containing protein 93-like [Amphimedon queenslandica]	0.00740641		1		63, 240, 273
OG0006666	XP_003389900.1 PREDICTED: U1 small nuclear ribonucleoprotein 70 kDa-like [Amphimedon queenslandica]	1		1	146 A 0.996**	113
OG0006670	XP_011406756.1 PREDICTED: WW domain-containing oxidoreductase-like [Amphimedon queenslandica]	0.024416	0.00502192	0.0146083	4 A 0.974* 49 L 0.999** 57 V 0.998** 60 S 1.000** 61 E 1.000**	57
OG0006675	XP_019856769.1 PREDICTED: intraflagellar transport protein 88 homolog [Amphimedon queenslandica]	0.355264		1		6
OG0006680	XP_019856223.1 PREDICTED: peroxisomal trans-2-enoyl-CoA reductase-like [Amphimedon queenslandica]	1		0.614356	9 H 0.974*
OG0006693	XP_003386844.1 PREDICTED: uncharacterized protein LOC100641381 [Amphimedon queenslandica]	1		1
OG0006694	XP_019854962.1 PREDICTED: trimethylguanosine synthase-like [Amphimedon queenslandica]	0.0248563	0.0412125	0.0212383	136 D 0.981*	132
OG0006699	XP_011405194.2 PREDICTED: testin-like isoform X1 [Amphimedon queenslandica]	0.401866		0.437522	1 Y 0.965* 5 A 0.952*	1, 4, 98, 113
OG0006700	XP_019854265.1 PREDICTED: endophilin-B1-like isoform X2 [Amphimedon queenslandica]	0.0115846		0.440294	3 E 0.997** 4 F 0.984* 5 I 0.998** 6 A 0.999**	19
OG0006703	XP_003387880.1 PREDICTED: protein phosphatase 1 regulatory subunit 7-like [Amphimedon queenslandica]	0.985839		0.368241		80, 101
OG0006705	XP_019854114.1 PREDICTED: procollagen-lysine,2-oxoglutarate 5-dioxygenase 3-like [Amphimedon queenslandica]	0.000469853	5.85e-11	0.166398	1 F 0.999** 5 D 0.986* 7 V 0.982* 10 L 0.992** 11 M 0.999** 12 E 0.953* 15 R 0.964* 17 V 0.998** 24 R 0.996** 25 P 0.988* 32 Y 0.972* 33 W 0.972* 38 F 0.975* 39 Y 0.988* 41 R 0.975* 43 R 0.988* 55 G 0.988* 56 V 0.983* 59 A 0.981* 65 A 0.976* 68 L 0.976* 70 G 0.987* 72 W 0.979* 73 L 0.953* 76 H 0.953* 87 D 0.989* 89 T 0.988* 91 C 0.986* 93 W 0.989* 95 R 0.986* 96 D 0.954* 99 H 0.988* 104 T 0.979* …	55, 80
OG0006711	XP_003387596.1 PREDICTED: actin-related protein 2-B [Amphimedon queenslandica]	1		1
OG0006714	XP_019853603.1 PREDICTED: ubiquitin carboxyl-terminal hydrolase 14-like [Amphimedon queenslandica]	1		1
OG0006716	XP_011404693.2 PREDICTED: HD domain-containing protein 2 homolog isoform X2 [Amphimedon queenslandica]	1		1		4
OG0006721	XP_019853258.1 PREDICTED: kinesin light chain 1-like [Amphimedon queenslandica]	0.982601		1
OG0006731	XP_003386788.1 PREDICTED: cilia- and flagella-associated protein 45-like [Amphimedon queenslandica]	0.245333		1
OG0006737	XP_003386563.1 PREDICTED: 5'-AMP-activated protein kinase subunit beta-1-like [Amphimedon queenslandica]	0.0478932		0.193321		23, 24, 33, 39
OG0006743	XP_003386460.1 PREDICTED: calcium uniporter protein, mitochondrial-like [Amphimedon queenslandica]	0.967635		0.571435	108 L 0.999**	6, 53
OG0006746	XP_011403618.2 PREDICTED: protein NLRC3-like [Amphimedon queenslandica]	1		1	152 V 0.973*
OG0006747	XP_003386179.3 PREDICTED: quinone oxidoreductase-like [Amphimedon queenslandica]	1		0.354502		104
OG0006750	XP_019851060.1 PREDICTED: EF-hand domain-containing protein 1-like [Amphimedon queenslandica]	8.15692e-12	3.33e-16	0.00108488	107 V 0.988* 250 V 0.998** 251 H 0.998** 252 Q 0.998** 254 N 0.964* 257 R 0.999** 258 D 0.996** 259 P 0.994** 260 F 0.990** 262 L 0.989* 264 P 0.999** 265 K 0.998** 266 D 0.978* 267 F 0.999** 268 G 0.995** 269 I 0.998** 271 K 0.991**	97, 210, 250, 254, 268
OG0006751	XP_019851013.1 PREDICTED: cullin-1 isoform X1 [Amphimedon queenslandica]	0.973217		0.0306024	51 D 0.976*	318, 321, 329, 395
OG0006753	XP_019850913.1 PREDICTED: calcium/calmodulin-dependent protein kinase kinase 1-like [Amphimedon queenslandica]	0.260547		1
OG0006754	XP_019850867.1 PREDICTED: G2/mitotic-specific cyclin-A-like, partial [Amphimedon queenslandica]	1		1
OG0006756	XP_003385713.1 PREDICTED: probable ribonuclease ZC3H12D [Amphimedon queenslandica]	1		1
OG0006761	XP_003385496.2 PREDICTED: ubiquitin carboxyl-terminal hydrolase 8-like isoform X2 [Amphimedon queenslandica]	1		0.61119
OG0006764	XP_003385366.1 PREDICTED: serine/threonine-protein kinase 3-like [Amphimedon queenslandica]	0.998881	0.000635673	1
OG0006770	XP_003385193.1 PREDICTED: pre-mRNA-processing factor 19-like [Amphimedon queenslandica]	1		1
OG0006774	XP_003385055.2 PREDICTED: ubiquitin-40S ribosomal protein S27a [Amphimedon queenslandica]	1		1
OG0006776	XP_003384949.1 PREDICTED: coatomer subunit gamma-2-like [Amphimedon queenslandica]	0.167834		0.305842	144 H 0.968*	29, 110
OG0006778	XP_019849749.1 PREDICTED: uncharacterized protein LOC109580712 [Amphimedon queenslandica]	1		0.635567
OG0006782	XP_019849559.1 PREDICTED: uncharacterized protein LOC109580618 [Amphimedon queenslandica]	9.45399e-07	5.42e-07	0.0470125	1 K 0.995** 10 P 1.000** 96 K 0.994**	7, 8, 11, 71, 132, 146, 180
OG0006783	XP_003384853.1 PREDICTED: leucine carboxyl methyltransferase 1-like [Amphimedon queenslandica]	1		1
OG0006790	XP_019849344.1 PREDICTED: uncharacterized protein LOC100634888 [Amphimedon queenslandica]	0.0675022		1		24, 54
OG0006792	XP_003384520.1 PREDICTED: actin-related protein 2/3 complex subunit 1A-like [Amphimedon queenslandica]	1		1
OG0006793	XP_003384458.1 PREDICTED: protein mago nashi homolog [Amphimedon queenslandica]	0.0987927		1
OG0006797	XP_003384301.1 PREDICTED: eukaryotic translation initiation factor 3 subunit A-like [Amphimedon queenslandica]	0.0608906		0.559144	166 Q 0.985*	141
OG0006799	XP_011410252.2 PREDICTED: transcription elongation factor SPT5-like [Amphimedon queenslandica]	1		0.798539
OG0006800	XP_011410142.1 PREDICTED: proteinase T-like [Amphimedon queenslandica]	1		1
OG0006804	XP_003383889.1 PREDICTED: 2,3-bisphosphoglycerate-independent phosphoglycerate mutase-like [Amphimedon queenslandica]	1		1		112, 185
OG0006808	XP_003383767.1 PREDICTED: cardiolipin synthase (CMP-forming)-like [Amphimedon queenslandica]	0.357902		1
OG0006811	XP_019863893.1 PREDICTED: dehydrogenase/reductase SDR family member 12-like isoform X1 [Amphimedon queenslandica]	1		1
OG0006814	XP_003383570.1 PREDICTED: 60S ribosomal protein L9-like [Amphimedon queenslandica]	0.286767		0.0987789	7 Y 1.000** 13 G 1.000** 24 Y 0.999** 32 A 0.997** 58 Y 0.952* 65 R 1.000** 70 C 0.993** 72 S 0.967* 74 G 0.998** 88 L 0.989* 91 Q 0.980* 94 V 1.000** 95 M 0.999**	18, 22
OG0006818	XP_019860811.1 PREDICTED: prolyl 3-hydroxylase 1-like isoform X1 [Amphimedon queenslandica]	0.0659086		1		58
OG0006820	XP_003383455.1 PREDICTED: cell growth-regulating nucleolar protein-like [Amphimedon queenslandica]	1		0.345683
OG0006821	XP_019859915.1 PREDICTED: eukaryotic translation initiation factor 5B-like [Amphimedon queenslandica]	0.952553	0.046964	1		127
OG0006829	XP_019856533.1 PREDICTED: PH and SEC7 domain-containing protein 3-like [Amphimedon queenslandica]	0.0349922		0.00285961	176 K 1.000**	69
OG0006839	XP_003382629.1 PREDICTED: vacuolar protein sorting-associated protein 45-like [Amphimedon queenslandica]	1		0.633353	111 E 0.955* 186 V 0.958*	175
OG0006842	XP_003382576.1 PREDICTED: sorting nexin-33-like [Amphimedon queenslandica]	1		1		134
OG0006843	XP_003382494.1 PREDICTED: AP2-associated protein kinase 1-like [Amphimedon queenslandica]	1		1
OG0006846	XP_003382527.1 PREDICTED: 60S ribosomal protein L13-like [Amphimedon queenslandica]	0.709313		1
OG0006962	XP_019860349.1 PREDICTED: zinc finger MIZ domain-containing protein 1-like [Amphimedon queenslandica]	0.137847		0.386279	18 Y 0.955*	8
OG0006964	XP_003391973.2 PREDICTED: protein kinase C iota type-like, partial [Amphimedon queenslandica]	0.292815	1.21e-08	1.14764e-10	164 I 1.000** 167 D 0.994** 170 L 0.996** 171 D 1.000** 172 N 1.000** 176 D 1.000** 178 D 0.999** 180 H 0.983* 181 V 0.999** 182 K 1.000** 185 D 0.998** 186 Y 0.998** 188 M 0.956* 189 C 1.000** 192 G 1.000** 193 L 0.999** 194 R 1.000** 197 D 0.999** 200 S 1.000** 201 T 1.000** 203 C 0.999** 204 G 0.999** 207 N 0.999** 213 I 0.973* 215 R 0.990** 217 Q 0.996** 218 V 0.999** 221 F 1.000** 222 E 0.99…
OG0006971	XP_003388813.1 PREDICTED: heat shock 70 kDa protein-like [Amphimedon queenslandica]	0.993894		1	80 G 0.955*
OG0006973	XP_019862337.1 PREDICTED: ubiquitin carboxyl-terminal hydrolase 12-A-like, partial [Amphimedon queenslandica]	1		1		82, 106
OG0006976	XP_003391337.1 PREDICTED: cytochrome c1, heme protein, mitochondrial-like [Amphimedon queenslandica]	1		1		92
OG0006982	XP_019853933.1 PREDICTED: transmembrane protein 192-like isoform X1 [Amphimedon queenslandica]	0.925699		1		48, 54
OG0006985	XP_019860317.1 PREDICTED: proteoglycan 4-like isoform X3 [Amphimedon queenslandica]<>XP_019860318.1 PREDICTED: proteoglycan 4-like isoform X4 [Amphimedon queenslandica]	0.0833833		0.627476	7 K 0.984* 19 G 0.992**
OG0006986	XP_019860259.1 PREDICTED: pescadillo homolog [Amphimedon queenslandica]	1		0.125844	40 A 0.986*	39, 239
OG0006989	XP_011407658.2 PREDICTED: aspartyl/asparaginyl beta-hydroxylase-like [Amphimedon queenslandica]	1		1		131, 136, 193
OG0006995	XP_011407028.1 PREDICTED: oxidative stress-induced growth inhibitor 2-like [Amphimedon queenslandica]	1		1
OG0006997	XP_011406989.2 PREDICTED: extensin-like [Amphimedon queenslandica]	0.561639		0.00694358	56 L 0.951* 98 C 0.979*	4, 110
OG0006999	XP_003389713.1 PREDICTED: putative hexokinase HKDC1 [Amphimedon queenslandica]	0.998815		0.182431		155, 163, 205
OG0007004	XP_003389492.1 PREDICTED: GTP-binding protein 2-like isoform X2 [Amphimedon queenslandica]	1		0.00246148		66
OG0007007	XP_011406319.1 PREDICTED: ras-related protein SEC4-like [Amphimedon queenslandica]	1		1	20 H 0.972* 55 V 0.967*	46, 60
OG0007010	XP_019856405.1 PREDICTED: ras GTPase-activating-like protein IQGAP1, partial [Amphimedon queenslandica]	0.00374848		0.0262029	97 T 0.963* 254 E 0.997**	222, 253, 386
OG0007011	XP_003388874.1 PREDICTED: la-related protein 6-like [Amphimedon queenslandica]	0.788375		1		97, 108
OG0007013	XP_003388833.2 PREDICTED: EF-hand domain-containing protein D2-like [Amphimedon queenslandica]	1		1
OG0007023	XP_003388007.1 PREDICTED: NEDD8-conjugating enzyme UBE2F-like [Amphimedon queenslandica]	0.644642		1		85
OG0007026	XP_011405094.1 PREDICTED: S-methyl-5'-thioadenosine phosphorylase-like [Amphimedon queenslandica]	0.934094		1
OG0007034	XP_011404824.1 PREDICTED: SPRY domain-containing SOCS box protein 3-like [Amphimedon queenslandica]	0.499882		1
OG0007040	XP_003387271.1 PREDICTED: adenylosuccinate synthetase isozyme 2-like [Amphimedon queenslandica]	1		1		300
OG0007045	XP_011404410.2 PREDICTED: E3 ubiquitin-protein ligase synoviolin-like [Amphimedon queenslandica]	0.0240894		1
OG0007046	XP_003387142.1 PREDICTED: phosphatidylinositol transfer protein alpha isoform-like [Amphimedon queenslandica]	1		1
OG0007072	XP_003386244.3 PREDICTED: uncharacterized protein LOC100633637 [Amphimedon queenslandica]	0.227155		0.477954
OG0007075	XP_003386197.1 PREDICTED: actin-like protein 6A [Amphimedon queenslandica]	1		0.182431		83
OG0007080	XP_019850971.1 PREDICTED: calcium-binding mitochondrial carrier protein SCaMC-3-like [Amphimedon queenslandica]	0.0480341		0.0109684	38 R 0.971* 176 G 0.990** 195 C 0.972*	4, 91, 95
OG0007091	XP_003385302.1 PREDICTED: uncharacterized protein LOC100634227 isoform X1 [Amphimedon queenslandica]	1	0.01036608,0.000239424	1		59, 136
OG0007097	XP_003385062.1 PREDICTED: probable RNA-binding protein EIF1AD [Amphimedon queenslandica]	1		1		44
OG0007100	XP_003384958.1 PREDICTED: ATP synthase subunit gamma, mitochondrial-like [Amphimedon queenslandica]	0.977779		0.894544	51 L 0.983*
OG0007105	XP_011402513.1 PREDICTED: protein fem-1 homolog C-like [Amphimedon queenslandica]	0.879206		1
OG0007108	XP_003384776.2 PREDICTED: THO complex subunit 3-like isoform X2 [Amphimedon queenslandica]	1		1
OG0007128	XP_011410014.1 PREDICTED: dual specificity tyrosine-phosphorylation-regulated kinase 2-like [Amphimedon queenslandica]	1		1
OG0007131	XP_003383886.2 PREDICTED: ribose-5-phosphate isomerase-like [Amphimedon queenslandica]	6.68436e-05	1.67e-15	0.00631319	9 A 0.991** 15 V 0.995** 16 N 0.989* 20 K 0.992** 26 S 0.999** 27 F 0.996** 29 A 0.998** 30 R 0.990* 31 Q 0.997** 32 I 0.997** 33 V 0.994** 34 D 0.983* 36 G 0.970* 58 V 0.997** 71 C 0.998** 72 Q 0.982* 73 T 0.998** 74 Q 0.969* 77 I 0.993** 78 V 0.997** 79 A 0.995** 82 S 0.987*	5, 8, 21, 35, 57, 76, 126
OG0007135	XP_011409882.2 PREDICTED: protein FAM161A-like [Amphimedon queenslandica]	0.820706		0.399089	1 E 0.990**
OG0007139	XP_019863584.1 PREDICTED: plasma membrane calcium-transporting ATPase 2 [Amphimedon queenslandica]	0.0292003		0.464798	99 R 0.967*	75, 99
OG0007141	XP_019860802.1 PREDICTED: carboxy-terminal domain RNA polymerase II polypeptide A small phosphatase 1-like [Amphimedon queenslandica]	0.996346		1
OG0007142	XP_003383460.1 PREDICTED: serine/threonine-protein kinase 33-like [Amphimedon queenslandica]	1		1
OG0007143	XP_019861201.1 PREDICTED: cGMP-inhibited 3',5'-cyclic phosphodiesterase A-like [Amphimedon queenslandica]	1		1
OG0007144	XP_003383270.1 PREDICTED: actin-related protein 3 [Amphimedon queenslandica]	1		1
OG0007146	XP_003383305.1 PREDICTED: clathrin interactor 1-like [Amphimedon queenslandica]	3.74199e-06	0.021740611,1.32E-06	0.281121	24 T 0.955* 26 M 0.994** 27 N 0.962* 109 A 0.989*	28, 88, 187, 215
OG0007149	XP_003383208.1 PREDICTED: 26S proteasome non-ATPase regulatory subunit 11-like [Amphimedon queenslandica]	1		1		81
OG0007152	XP_003383246.2 PREDICTED: NF-kappa-B-activating protein-like [Amphimedon queenslandica]	0.641394		1		74
OG0007159	XP_003382833.1 PREDICTED: sulfide:quinone oxidoreductase, mitochondrial-like [Amphimedon queenslandica]	0.587298		0.0809975	10 K 0.990*	9
OG0007274	XP_003391994.2 PREDICTED: beta-ureidopropionase-like [Amphimedon queenslandica]	1		1
OG0007316	XP_019857703.1 PREDICTED: ADP-dependent glucokinase-like [Amphimedon queenslandica]	1		0.53786	61 I 0.971* 106 F 0.977*	139
OG0007324	XP_003388844.1 PREDICTED: T-complex protein 1 subunit gamma-like [Amphimedon queenslandica]	1		0.205311	98 R 0.962*
OG0007328	XP_019854967.1 PREDICTED: ankyrin repeat and IBR domain-containing protein 1-like [Amphimedon queenslandica]	1		1		136
OG0007336	XP_003387854.1 PREDICTED: digestive cysteine proteinase 1-like [Amphimedon queenslandica]	0.726429		1
OG0007338	XP_019853838.1 PREDICTED: importin subunit beta-1 isoform X2 [Amphimedon queenslandica]	0.902078		1		220
OG0007339	XP_003387671.1 PREDICTED: UPF0472 protein C16orf72 homolog [Amphimedon queenslandica]	0.626277		1
OG0007343	XP_003387154.1 PREDICTED: tumor protein p63-regulated gene 1-like protein [Amphimedon queenslandica]	1		1	15 D 0.979* 18 Y 0.970* 110 P 0.960* 139 I 0.952* 178 K 0.959*	105, 109, 188
OG0007345	XP_003385313.1 PREDICTED: E3 ubiquitin-protein ligase HECTD3-like [Amphimedon queenslandica]	1		1
OG0007346	XP_003386976.1 PREDICTED: glypican-1-like [Amphimedon queenslandica]	1		1
OG0007360	XP_003386303.1 PREDICTED: peroxisomal biogenesis factor 19-like [Amphimedon queenslandica]	1		1		25, 27, 30
OG0007361	XP_019851421.1 PREDICTED: abl interactor 2-like [Amphimedon queenslandica]	0.283245		1		8, 39, 57
OG0007366	XP_003386074.1 PREDICTED: IQ domain-containing protein D-like [Amphimedon queenslandica]	1		1
OG0007374	XP_011403277.1 PREDICTED: stonin-2-like [Amphimedon queenslandica]	1		1
OG0007384	XP_011403090.1 PREDICTED: Na(+)/H(+) exchange regulatory cofactor NHE-RF1-like [Amphimedon queenslandica]	1		1		52, 84
OG0007387	XP_003385419.1 PREDICTED: ras-like protein rasD [Amphimedon queenslandica]	1		1
OG0007392	XP_011402817.1 PREDICTED: myosin heavy chain, embryonic smooth muscle isoform-like [Amphimedon queenslandica]	1		1		14
OG0007395	XP_019849846.1 PREDICTED: protein phosphatase 1 regulatory subunit 37-like isoform X3 [Amphimedon queenslandica]	0.000924355	0.00267571	1		319, 332
OG0007402	XP_003384895.1 PREDICTED: patatin-like phospholipase domain-containing protein 2 [Amphimedon queenslandica]	0.340595		1	169 Q 0.971*	124
OG0007409	XP_011410550.1 PREDICTED: 26S proteasome non-ATPase regulatory subunit 4-like [Amphimedon queenslandica]	0.870849		1		15, 56, 132, 138
OG0007412	XP_003384595.1 PREDICTED: DNA-directed RNA polymerase II subunit RPB3-like [Amphimedon queenslandica]	0.764733		1
OG0007413	XP_003384600.1 PREDICTED: protein disulfide isomerase-like 2-1 [Amphimedon queenslandica]	1		0.148167	12 P 0.992**	38
OG0007417	XP_003384341.1 PREDICTED: stromal membrane-associated protein 1-like [Amphimedon queenslandica]	1		1		25, 37, 121
OG0007425	XP_003384077.1 PREDICTED: dnaJ homolog subfamily C member 8-like [Amphimedon queenslandica]	1		1
OG0007434	XP_019862866.1 PREDICTED: pre-mRNA-splicing regulator WTAP-like [Amphimedon queenslandica]	0.511317		0.186856		30, 89
OG0007437	XP_003383645.1 PREDICTED: putative Ras-related protein Rab-33 [Amphimedon queenslandica]	1		1		104
OG0007443	XP_003383396.2 PREDICTED: mannose-1-phosphate guanyltransferase alpha-A-like [Amphimedon queenslandica]	1		1
OG0007444	XP_011409556.1 PREDICTED: protein phosphatase 1 regulatory subunit 3C-like [Amphimedon queenslandica]	1		1
OG0007446	XP_003383477.1 PREDICTED: serine/threonine-protein phosphatase 2A 55 kDa regulatory subunit B delta isoform-like [Amphimedon queenslandica]	1		0.09186
OG0007450	XP_003383192.1 PREDICTED: protein disulfide-isomerase A4-like [Amphimedon queenslandica]	1		1		167
OG0007451	XP_011408227.2 PREDICTED: transcription initiation factor TFIID subunit 3-like [Amphimedon queenslandica]	1		1
OG0007453	XP_003382979.1 PREDICTED: glutathione S-transferase omega-1-like [Amphimedon queenslandica]	1		0.0555617	26 G 0.976*	12
OG0007459	XP_003382825.2 PREDICTED: chitinase domain-containing protein 1-like [Amphimedon queenslandica]	1		0.17734
OG0007463	XP_019850392.1 PREDICTED: phosphatidylinositol 3,4,5-trisphosphate 5-phosphatase 2-like [Amphimedon queenslandica]	1		0.67942		59, 124
OG0007464	XP_003382701.2 PREDICTED: EH domain-containing protein 1-like [Amphimedon queenslandica]	1		1		188
OG0007615	XP_011409112.1 PREDICTED: uncharacterized protein LOC105316022, partial [Amphimedon queenslandica]	0.97559		1
OG0007616	XP_011409059.1 PREDICTED: peroxisomal membrane protein PEX16-like [Amphimedon queenslandica]	1		1
OG0007620	XP_019862998.1 PREDICTED: lamin-B receptor-like, partial [Amphimedon queenslandica]	0.000126134	0.00449772	0.00168855	1 M 0.999** 2 N 0.988* 3 G 1.000** 4 I 1.000** 6 A 1.000** 9 L 1.000** 12 I 1.000** 14 F 0.999** 21 T 0.999** 23 V 1.000** 24 Y 0.999** 27 Y 1.000** 29 A 1.000** 30 L 0.998** 31 A 1.000** 32 T 0.999** 35 I 0.999** 40 I 0.977* 41 L 1.000** 42 S 0.998** 45 L 0.960* 47 K 1.000** 48 S 1.000** 53 A 1.000** 54 M 1.000** 55 L 1.000** 58 G 0.965* 61 T 1.000** 145 S 0.989* 147 Q 1.000** 150 L 0.999** 153 …	35, 39, 120
OG0007638	XP_003390554.1 PREDICTED: programmed cell death protein 10-like [Amphimedon queenslandica]	0.711675		1
OG0007644	XP_019858268.1 PREDICTED: bromodomain-containing protein 4-like [Amphimedon queenslandica]	0.134511		1
OG0007645	XP_003389903.3 PREDICTED: ATP-dependent RNA helicase DDX19A-like, partial [Amphimedon queenslandica]	1		1
OG0007647	XP_011406825.2 PREDICTED: ribonucleoside-diphosphate reductase subunit M2 B-like [Amphimedon queenslandica]	1		0.448119	75 H 0.985*
OG0007650	XP_003389688.1 PREDICTED: methyltransferase-like protein 14 homolog [Amphimedon queenslandica]	0.0950117	0.0094266	1	49 S 0.998** 52 M 0.999** 55 I 0.996** 57 P 0.962*
OG0007656	XP_019856858.1 PREDICTED: uncharacterized protein YMR317W-like [Amphimedon queenslandica]	0.0475355		0.0592852	85 D 0.993**	4, 57, 83
OG0007657	XP_011406414.2 PREDICTED: kelch-like protein 5 [Amphimedon queenslandica]	1		1
OG0007671	XP_003388797.1 PREDICTED: filamin-A-like [Amphimedon queenslandica]	1		0.0243302	45 P 0.977* 123 V 0.999**	47
OG0007676	XP_003388697.1 PREDICTED: cytoplasmic polyadenylation element-binding protein 1-like [Amphimedon queenslandica]	1		0.108843
OG0007679	XP_011405655.2 PREDICTED: lamin-L(I)-like isoform X1 [Amphimedon queenslandica]	0.0216981	0.000653064	4.75701e-10	112 N 0.973* 375 S 0.971* 440 A 0.970*	90, 124, 311, 369, 374, 399, 439, 440, 443, 471
OG0007694	XP_019854065.1 PREDICTED: mannose-P-dolichol utilization defect 1 protein-like [Amphimedon queenslandica]	1		0.633353
OG0007711	XP_003387157.1 PREDICTED: uncharacterized protein LOC100632453 [Amphimedon queenslandica]	1		1		65
OG0007714	XP_011404274.2 PREDICTED: probable dimethyladenosine transferase isoform X2 [Amphimedon queenslandica]	0.180655		1
OG0007724	XP_003386450.1 PREDICTED: mitochondrial chaperone BCS1-like [Amphimedon queenslandica]	0.185615		1		21
OG0007725	XP_003386357.1 PREDICTED: ribonucleoside-diphosphate reductase large subunit-like [Amphimedon queenslandica]	9.16711e-13	0	7.48816e-11	28 T 0.999** 32 P 0.999** 33 T 0.999** 35 F 0.998** 36 N 0.998** 37 A 0.999** 41 K 0.998** 45 S 1.000** 46 S 0.999** 47 C 0.999** 48 F 1.000** 49 L 1.000** 50 V 0.999** 53 K 1.000** 54 E 0.999** 55 D 0.999** 56 S 0.998** 58 E 0.975* 94 N 0.998** 95 G 0.974* 96 T 1.000** 98 N 0.998** 100 L 0.999** 101 V 1.000** 102 P 0.999** 103 M 1.000** 104 L 0.999** 105 R 1.000** 108 N 0.977* 109 N 0.977* 111 R…	32, 44, 46, 81, 93, 95, 127, 131, 150, 173
OG0007730	XP_003386231.1 PREDICTED: ras-related protein Rab-13-like [Amphimedon queenslandica]	1		0.892932	36 F 0.975* 37 M 0.957*
OG0007735	XP_019851214.1 PREDICTED: paired mesoderm homeobox protein 2-like [Amphimedon queenslandica]	1		1
OG0007737	XP_003386127.3 PREDICTED: growth factor receptor-bound protein 14-like [Amphimedon queenslandica]	0.254078		0.701793	1 I 0.957* 52 P 0.956* 53 S 0.982* 56 C 0.978* 58 C 0.988* 60 K 0.963* 65 T 0.974* 66 P 0.995** 67 S 0.969* 70 V 0.997**
OG0007742	XP_019850912.1 PREDICTED: FACT complex subunit SSRP1-like [Amphimedon queenslandica]	1		1	44 E 0.970*
OG0007745	XP_019850684.1 PREDICTED: dual specificity protein phosphatase 1B-like isoform X1 [Amphimedon queenslandica]	0.529945		0.0803484	26 P 0.999**	9
OG0007746	XP_003385703.1 PREDICTED: ADP-ribosylation factor-like protein 2-binding protein [Amphimedon queenslandica]	1		1		36
OG0007751	XP_003385402.1 PREDICTED: endoplasmic reticulum-Golgi intermediate compartment protein 3-like [Amphimedon queenslandica]	1		1
OG0007766	XP_019849572.1 PREDICTED: casein kinase I-like [Amphimedon queenslandica]	1		1
OG0007767	XP_011402457.2 PREDICTED: multiple coagulation factor deficiency protein 2-like [Amphimedon queenslandica]	0.28379		1	9 F 0.983*	8, 12, 17, 26, 50, 56
OG0007771	XP_019849348.1 PREDICTED: partitioning defective 6 homolog beta-like [Amphimedon queenslandica]	0.682909		1		14
OG0007776	XP_003384459.1 PREDICTED: zinc finger A20 and AN1 domain-containing stress-associated protein 7-like [Amphimedon queenslandica]	0.143114		1		62
OG0007780	XP_019848818.1 PREDICTED: vacuolar protein sorting-associated protein 37C-like [Amphimedon queenslandica]	0.360867		0.536293	11 A 0.984*	63, 86
OG0007788	XP_003383969.1 PREDICTED: probable ADP-ribosylation factor GTPase-activating protein AGD13 [Amphimedon queenslandica]	1		0.00315344	110 Y 0.997**	27, 81
OG0007791	XP_003383773.1 PREDICTED: dr1-associated corepressor-like [Amphimedon queenslandica]	1		1
OG0007808	XP_003383138.1 PREDICTED: S-phase kinase-associated protein 1 [Amphimedon queenslandica]	0.823235		1
OG0007821	XP_003382490.1 PREDICTED: vesicle transport through interaction with t-SNAREs homolog 1A-like [Amphimedon queenslandica]	1		1
OG0007827	XP_011404360.1 PREDICTED: 28S ribosomal protein S30, mitochondrial-like [Amphimedon queenslandica]	0.234583	0.0223498	1		57
OG0007979	XP_011409160.2 PREDICTED: transmembrane 9 superfamily member 4-like, partial [Amphimedon queenslandica]	1		1
OG0007984	XP_003391669.2 PREDICTED: elongation factor 1-gamma-like, partial [Amphimedon queenslandica]	1		1		77, 132
OG0008000	XP_003385149.1 PREDICTED: AP-1 complex subunit mu-1-like [Amphimedon queenslandica]	1		1
OG0008009	XP_019854654.1 PREDICTED: uncharacterized protein LOC109583659 [Amphimedon queenslandica]	0.829698		1	46 G 0.952*	25, 45, 55
OG0008019	XP_003388223.1 PREDICTED: COMM domain-containing protein 2-like [Amphimedon queenslandica]	0.000666059	7.03e-06	0.00190701	3 L 0.990* 4 V 1.000** 6 S 1.000** 9 K 1.000** 10 T 1.000**
OG0008024	XP_003389714.2 PREDICTED: dnaJ homolog subfamily B member 11-like [Amphimedon queenslandica]	1		1
OG0008026	XP_003389696.1 PREDICTED: 3-ketoacyl-CoA thiolase, mitochondrial-like [Amphimedon queenslandica]	1.09778e-05	3.55e-08	0.145264	51 V 0.992** 67 E 0.968* 73 A 0.952* 178 V 0.960* 180 A 0.956* 183 A 0.952*	150, 177, 178, 179
OG0008028	XP_003389419.2 PREDICTED: zinc finger protein GLI1-like [Amphimedon queenslandica]	0.863705		1
OG0008041	XP_019855537.1 PREDICTED: store-operated calcium entry-associated regulatory factor-like [Amphimedon queenslandica]	0.0827883		0.594357		3, 126
OG0008044	XP_019855202.1 PREDICTED: LOW QUALITY PROTEIN: protein ABHD13-like [Amphimedon queenslandica]	1		1		1
OG0008045	XP_003388473.2 PREDICTED: ras-related protein Rab-20-like [Amphimedon queenslandica]	0.761747		0.351536	8 G 0.989*	7
OG0008058	XP_019854374.1 PREDICTED: GDP-L-fucose synthase-like [Amphimedon queenslandica]	0.781359		0.571435
OG0008059	XP_003387978.2 PREDICTED: uncharacterized protein LOC100636877 [Amphimedon queenslandica]	0.999244		1
OG0008066	XP_011404741.1 PREDICTED: ras suppressor protein 1-like [Amphimedon queenslandica]	1		0.0552779	131 K 0.969*	44, 93
OG0008072	XP_019853272.1 PREDICTED: uncharacterized protein LOC100638555 [Amphimedon queenslandica]	0.642168		1
OG0008076	XP_019853162.1 PREDICTED: uncharacterized protein LOC100639992 [Amphimedon queenslandica]	0.000263483	0.000319754	0.240357	13 S 0.985* 16 A 0.979*	12, 119, 122
OG0008077	XP_003387192.1 PREDICTED: chromo domain-containing protein cec-3-like [Amphimedon queenslandica]	1		1
OG0008083	XP_019852496.1 PREDICTED: zinc finger protein 598-like [Amphimedon queenslandica]	0.817139		1		41, 48
OG0008090	XP_019852131.1 PREDICTED: triosephosphate isomerase-like [Amphimedon queenslandica]	0.199512		1	167 P 0.975*	6, 111
OG0008097	XP_003386618.1 PREDICTED: engulfment and cell motility protein 1-like [Amphimedon queenslandica]	1		1	2 R 0.988* 5 D 1.000** 7 V 0.963* 8 K 0.993** 10 A 0.982* 13 P 0.985* 21 L 0.989* 23 D 0.996** 26 K 0.983* 27 L 0.999** 29 L 0.989* 31 A 0.982* 32 I 0.978* 38 G 0.977* 40 W 0.989* 41 N 0.983* 42 V 0.967* 46 E 1.000** 48 Y 0.999** 49 A 0.980* 55 G 0.982* 59 K 0.974* 60 F 0.971* 61 G 0.985* 62 Y 0.983* 68 R 0.969* 88 Q 0.999** 123 N 0.997** 147 A 0.952* 186 E 0.961* 189 S 0.965* 219 N 0.974* 229 E …	1, 60, 87, 218
OG0008103	XP_003386365.1 PREDICTED: homeobox protein six1-like isoform X1 [Amphimedon queenslandica]	1		0.0250617	2 R 0.980*
OG0008106	XP_003386326.3 PREDICTED: protein-L-isoaspartate(D-aspartate) O-methyltransferase-like [Amphimedon queenslandica]	0.934996		1		28
OG0008108	XP_019851523.1 PREDICTED: coatomer subunit delta-like isoform X2 [Amphimedon queenslandica]	1		0.505241		148
OG0008110	XP_003386341.1 PREDICTED: sorting nexin-17-like [Amphimedon queenslandica]	0.723351		1		27, 34, 262, 354
OG0008114	XP_003386194.1 PREDICTED: beclin-1-like [Amphimedon queenslandica]	0.145539		0.000318163	1 N 0.998** 2 Q 0.999**
OG0008121	XP_011403391.1 PREDICTED: ribosomal RNA-processing protein 14-C-like [Amphimedon queenslandica]	0.836106		1		2
OG0008122	XP_019850891.1 PREDICTED: serine/arginine repetitive matrix protein 2-like [Amphimedon queenslandica]	1		1
OG0008124	XP_003385793.1 PREDICTED: EF-hand calcium-binding domain-containing protein 2-like [Amphimedon queenslandica]	0.00267412	5.26e-05	0.0161358	2 P 0.959* 88 Q 0.979* 102 K 0.999** 103 K 1.000** 104 G 0.998** 105 H 0.972* 107 T 1.000** 108 K 0.996** 110 E 1.000** 113 K 0.996** 114 A 0.997** 116 E 1.000** 119 T 0.951* 120 D 0.996** 121 D 0.993** 122 E 0.998** 125 E 0.985* 131 V 0.999** 132 Q 0.991** 133 D 0.999** 140 Y 1.000** 143 F 0.998** 144 V 0.996** 146 S 0.999**	1, 18, 104, 106, 142, 143
OG0008130	XP_003385641.1 PREDICTED: MOB kinase activator 2-like [Amphimedon queenslandica]	0.0311289	0.0177768	1	3 G 0.995**	119
OG0008142	XP_019850006.1 PREDICTED: coatomer subunit beta-like [Amphimedon queenslandica]	0.973644		1		43, 121, 177, 238, 261
OG0008143	XP_003385164.1 PREDICTED: toll-interacting protein B [Amphimedon queenslandica]<>ADR78335.1 Tollip, partial [Amphimedon queenslandica]	1		0.236551		82
OG0008145	XP_003385121.1 PREDICTED: carboxyl-terminal PDZ ligand of neuronal nitric oxide synthase protein-like [Amphimedon queenslandica]	7.57722e-05	0.0122187	0.0149936	25 Q 0.972* 28 R 0.977* 162 E 0.980*	47, 105, 167
OG0008151	XP_019849557.1 PREDICTED: uncharacterized protein LOC100635728 isoform X3 [Amphimedon queenslandica]	1		1
OG0008158	XP_003384523.1 PREDICTED: L-xylulose reductase-like [Amphimedon queenslandica]	0.811302		0.701793		28, 160
OG0008159	XP_003384454.2 PREDICTED: trichohyalin-like [Amphimedon queenslandica]	0.711321		1	54 R 0.957*	4, 29, 57, 114, 151, 232, 249
OG0008162	XP_003384329.1 PREDICTED: tektin-2-like [Amphimedon queenslandica]	1		1	62 K 0.978* 64 T 0.987* 95 L 0.975*	61, 101
OG0008170	XP_019864348.1 PREDICTED: type I inositol 1,4,5-trisphosphate 5-phosphatase [Amphimedon queenslandica]	0.928501		1
OG0008173	XP_003383973.1 PREDICTED: histone RNA hairpin-binding protein-like [Amphimedon queenslandica]<>XP_019864343.1 PREDICTED: histone RNA hairpin-binding protein-like [Amphimedon queenslandica]	1		1
OG0008175	XP_003383794.1 PREDICTED: transmembrane protein 64-like [Amphimedon queenslandica]	0.464356		0.364638
OG0008176	XP_003383733.1 PREDICTED: prostaglandin E synthase 3-like [Amphimedon queenslandica]	1		0.00641883	56 F 0.954*
OG0008177	XP_003383677.1 PREDICTED: MAP kinase-activated protein kinase 5-like [Amphimedon queenslandica]	1		1
OG0008185	XP_019860294.1 PREDICTED: iodotyrosine deiodinase 1-like, partial [Amphimedon queenslandica]	0.00972427	0.0116627	0.350692	50 P 0.979* 77 P 0.986*	54
OG0008197	XP_003383211.1 PREDICTED: vacuolar-sorting protein SNF8-like [Amphimedon queenslandica]	1.89367e-06	4.16e-08	1		1, 4, 5, 10, 124, 193, 194
OG0008207	XP_019852504.1 PREDICTED: ralA-binding protein 1-like isoform X1 [Amphimedon queenslandica]	1		1
OG0008208	XP_011404674.1 PREDICTED: mesoderm development candidate 1-like [Amphimedon queenslandica]	1		1
OG0008213	XP_003382661.1 PREDICTED: dolichyl-diphosphooligosaccharide--protein glycosyltransferase 48 kDa subunit-like [Amphimedon queenslandica]	0.00354708	3.17e-11	0.000158984	118 E 0.977* 119 V 0.957* 121 H 1.000** 124 V 0.958* 126 K 0.999** 130 I 0.999** 131 Y 1.000** 132 T 0.993** 134 D 1.000** 135 I 1.000** 138 L 1.000** 139 D 0.999** 140 G 0.964* 141 A 0.951* 142 W 0.998** 143 K 0.999** 144 P 1.000** 145 S 0.998** 147 K 0.998** 150 L 0.999** 152 S 1.000** 154 Y 1.000** 155 P 0.999** 158 F 0.999** 159 G 1.000** 160 A 0.999** 162 S 1.000** 164 M 0.996** 167 V 0.999*…	24, 165
OG0008221	XP_003382402.1 PREDICTED: translocon-associated protein subunit beta-like [Amphimedon queenslandica]	1		1		59, 78
OG0008223	XP_011406910.2 PREDICTED: selenide, water dikinase-like [Amphimedon queenslandica]	0.013485		1	35 H 0.961* 36 V 0.989* 48 S 0.983* 58 R 0.993** 99 E 0.998**	40, 98, 100
OG0008392	XP_003391082.1 PREDICTED: malectin-A-like [Amphimedon queenslandica]	1		0.620461		92, 117
OG0008403	XP_003390025.1 PREDICTED: transcription initiation factor TFIID subunit 9B-like [Amphimedon queenslandica]	1		1
OG0008405	XP_011406923.2 PREDICTED: ankyrin-1-like [Amphimedon queenslandica]	1		1	217 D 0.991**	128
OG0008411	XP_003389550.1 PREDICTED: coiled-coil domain-containing protein 124-like [Amphimedon queenslandica]	1		1
OG0008414	XP_003389443.1 PREDICTED: tektin-1-like [Amphimedon queenslandica]	1		1
OG0008415	XP_003389400.1 PREDICTED: nuclear transport factor 2-like [Amphimedon queenslandica]	1		1
OG0008428	XP_003388787.1 PREDICTED: lathosterol oxidase-like [Amphimedon queenslandica]	1		1
OG0008449	XP_003387651.2 PREDICTED: 28 kDa heat- and acid-stable phosphoprotein-like [Amphimedon queenslandica]	0.00474249	0.00186368	0.00182962	118 Q 1.000** 119 K 0.992** 120 R 0.985*
OG0008452	XP_003387587.2 PREDICTED: cell division cycle protein 16 homolog [Amphimedon queenslandica]	1		1
OG0008453	XP_019853578.1 PREDICTED: homeodomain-interacting protein kinase 2-like [Amphimedon queenslandica]	1		1		125
OG0008460	XP_003387215.1 PREDICTED: Krueppel-like factor 10 [Amphimedon queenslandica]	1		0.252516
OG0008467	XP_019852743.1 PREDICTED: spliceosome-associated protein CWC15 homolog [Amphimedon queenslandica]	1.81402e-07	1.14e-11	2.4092e-12	1 M 0.997** 2 T 1.000** 4 A 0.959* 5 A 0.973* 6 R 1.000** 7 P 1.000** 8 T 1.000** 9 F 1.000** 10 D 1.000** 11 P 0.970* 12 A 0.997** 13 R 0.999** 15 G 1.000** 16 Q 0.996** 17 G 1.000** 18 N 1.000** 21 S 0.967* 22 A 0.952* 25 K 1.000** 26 Q 0.998** 27 Y 1.000** 28 S 0.977* 30 R 0.989* 31 D 0.997** 32 L 0.998** 33 P 1.000** 34 S 1.000** 35 H 1.000** 36 T 1.000** 37 K 0.970* 38 L 0.995** 39 K 0.975* …	1, 5, 8
OG0008468	XP_003386860.1 PREDICTED: LYR motif containing protein 1-like [Amphimedon queenslandica]	0.507293		1	1 M 0.999**
OG0008477	XP_019851863.1 PREDICTED: tafazzin-like [Amphimedon queenslandica]	1		1
OG0008487	XP_019851228.1 PREDICTED: probable ATP-dependent RNA helicase DDX23 [Amphimedon queenslandica]	0.184317	0.0414483	0.125844	45 S 0.991**	67
OG0008491	XP_003385953.1 PREDICTED: proteasome subunit beta type-1-B-like [Amphimedon queenslandica]	1		0.0295427		89
OG0008502	XP_003385408.1 PREDICTED: uncharacterized protein LOC100637202 [Amphimedon queenslandica]	1		5.69441e-42		12, 13
OG0008504	XP_003385295.1 PREDICTED: DNA-directed RNA polymerase II subunit RPB7-like [Amphimedon queenslandica]	1		1
OG0008512	XP_003384961.2 PREDICTED: peroxisomal membrane protein 4-like [Amphimedon queenslandica]	1		1
OG0008513	XP_003384906.1 PREDICTED: alkyldihydroxyacetonephosphate synthase, peroxisomal-like [Amphimedon queenslandica]	1		0.781133		151
OG0008519	XP_011410552.1 PREDICTED: exocyst complex component 8-like [Amphimedon queenslandica]	0.41686		1	44 P 0.956* 76 H 0.998**	75, 121
OG0008521	XP_003384689.1 PREDICTED: COP9 signalosome complex subunit 5-like [Amphimedon queenslandica]	1		1
OG0008527	XP_011410455.1 PREDICTED: dual specificity mitogen-activated protein kinase kinase 2-like [Amphimedon queenslandica]	0.0121228	0.000480826	1	42 A 0.952*
OG0008531	XP_019849074.1 PREDICTED: ultraviolet-B receptor UVR8-like [Amphimedon queenslandica]	1		1
OG0008542	XP_019864420.1 PREDICTED: rhotekin-2-like [Amphimedon queenslandica]	1		1
OG0008546	XP_019864299.1 PREDICTED: vacuolar protein sorting-associated protein 35-like [Amphimedon queenslandica]	1		1		184, 220
OG0008547	XP_003383789.1 PREDICTED: proteasome subunit alpha type-7-like [Amphimedon queenslandica]	4.59147e-10	1.8e-11	1.63373e-08	1 V 0.972* 2 T 1.000** 5 Y 1.000** 7 A 1.000** 8 K 1.000** 9 Y 1.000** 11 A 1.000** 12 I 0.997** 13 C 0.992** 105 I 0.996** 131 E 1.000** 132 E 1.000** 134 A 0.999** 135 E 0.999** 137 K 1.000** 138 R 0.999** 140 K 0.999** 141 K 1.000**	1, 4, 7, 10, 11, 12, 103, 104, 130, 131
OG0008554	XP_011409630.1 PREDICTED: cation-dependent mannose-6-phosphate receptor-like [Amphimedon queenslandica]<>XP_019862025.1 PREDICTED: cation-dependent mannose-6-phosphate receptor-like [Amphimedon queenslandica]<>XP_019862033.1 PREDICTED: cation-dependent mannose-6-phosphate receptor-like [Amphimedon queenslandica]	1		1
OG0008557	XP_003383297.2 PREDICTED: N6-adenosine-methyltransferase subunit METTL3-like [Amphimedon queenslandica]	1		1
OG0008560	XP_003383130.1 PREDICTED: MOB kinase activator 1A-like [Amphimedon queenslandica]	1		1
OG0008563	XP_011406338.2 PREDICTED: G/T mismatch-specific thymine DNA glycosylase-like [Amphimedon queenslandica]	1		1
OG0008565	XP_003383017.1 PREDICTED: rab GDP dissociation inhibitor alpha-like [Amphimedon queenslandica]	0.188643		0.114891	122 N 0.996** 311 E 0.997**	112, 309
OG0008568	XP_003382878.1 PREDICTED: THO complex subunit 1-like [Amphimedon queenslandica]	1		0.606481	31 E 0.998**
OG0008572	XP_003382932.2 PREDICTED: acidic leucine-rich nuclear phosphoprotein 32 family member E-like [Amphimedon queenslandica]	0.985838		1
OG0008576	XP_019851304.1 PREDICTED: protein phosphatase 1H-like [Amphimedon queenslandica]	0.524497		1
OG0008741	XP_003391985.1 PREDICTED: vacuolar protein sorting-associated protein 72 homolog [Amphimedon queenslandica]	0.524035		1	42 E 0.951*	61
OG0008747	XP_019854024.1 PREDICTED: ubiquitin-conjugating enzyme E2 J1-like [Amphimedon queenslandica]	1		0.794535
OG0008751	XP_011408836.2 PREDICTED: coiled-coil domain-containing protein 130-like, partial [Amphimedon queenslandica]	0.44272		1
OG0008798	XP_011406124.1 PREDICTED: intraflagellar transport protein 43 homolog A-like [Amphimedon queenslandica]	0.846402		1
OG0008839	XP_003387700.1 PREDICTED: aristaless-related homeobox protein-like [Amphimedon queenslandica]	2.88362e-07	3.4e-08	6.84291e-06	133 W 0.998** 134 N 0.999** 136 N 1.000** 138 F 1.000** 141 P 1.000** 143 P 0.998** 145 T 1.000** 149 E 0.999** 150 P 0.999**	132, 133, 134, 135, 137, 140, 142, 144, 148, 149
OG0008846	XP_003387448.1 PREDICTED: phosducin-like protein 3 [Amphimedon queenslandica]	1		1
OG0008848	XP_011404567.1 PREDICTED: MIF4G domain-containing protein A-like [Amphimedon queenslandica]	1		1	93 K 0.992**	54
OG0008863	XP_003386549.1 PREDICTED: transaldolase-like [Amphimedon queenslandica]	1		1		156, 222
OG0008867	XP_003386300.1 PREDICTED: DNA-directed RNA polymerases I, II, and III subunit RPABC3-like [Amphimedon queenslandica]	1		1
OG0008883	XP_003385708.2 PREDICTED: uncharacterized protein LOC100636658 [Amphimedon queenslandica]	1		1
OG0008903	XP_003384680.1 PREDICTED: prohibitin-like [Amphimedon queenslandica]	1		1
OG0008911	XP_003384268.3 PREDICTED: uncharacterized protein LOC100632148 [Amphimedon queenslandica]	0.772005		1		71
OG0008922	XP_003383653.1 PREDICTED: uncharacterized protein LOC100634597 [Amphimedon queenslandica]<>XP_019863824.1 PREDICTED: uncharacterized protein LOC100634597 [Amphimedon queenslandica]	1		0.195719	155 H 0.965*
OG0008928	XP_011409536.1 PREDICTED: coiled-coil domain-containing protein 189-like [Amphimedon queenslandica]	0.063348		0.542826
OG0008937	XP_003382664.1 PREDICTED: F-box only protein 36-like [Amphimedon queenslandica]	1		1	35 S 0.974*	34, 45, 52
OG0008939	XP_003382439.1 PREDICTED: vinculin-like [Amphimedon queenslandica]	1		0.000172579	74 S 0.999** 82 Q 0.989*	73
OG0009117	XP_011406795.1 PREDICTED: uncharacterized protein LOC100632176 [Amphimedon queenslandica]	0.280848		0.0441349	177 H 1.000**	351
OG0009118	XP_019861700.1 PREDICTED: DNA polymerase delta subunit 2-like [Amphimedon queenslandica]	1		1
OG0009153	XP_003388889.2 PREDICTED: putative peptidyl-tRNA hydrolase PTRHD1 [Amphimedon queenslandica]	1		1		65
OG0009156	XP_003388722.2 PREDICTED: mediator of RNA polymerase II transcription subunit 7-like [Amphimedon queenslandica]	1		1		129, 173, 175
OG0009164	XP_003388281.1 PREDICTED: GTP-binding protein YPTC1-like [Amphimedon queenslandica]	0.00492894		0.0031114	171 T 0.997** 184 T 0.958* 204 G 0.970*
OG0009168	XP_019854304.1 PREDICTED: probable 28S rRNA (cytosine(4447)-C(5))-methyltransferase [Amphimedon queenslandica]	1		1
OG0009177	XP_011404829.1 PREDICTED: ankyrin repeat and SAM domain-containing protein 4B-like [Amphimedon queenslandica]	0.113765		1		66, 88, 128, 148, 249
OG0009181	XP_019853696.1 PREDICTED: cartilage-associated protein-like [Amphimedon queenslandica]	1		1		174, 289
OG0009205	XP_003386638.1 PREDICTED: cilia- and flagella-associated protein 161-like [Amphimedon queenslandica]	0.756104		0.808756	71 K 1.000**	87
OG0009217	XP_003386052.1 PREDICTED: probable ATP-dependent RNA helicase DDX6 [Amphimedon queenslandica]	0.505639		0.433979	179 V 0.963*	116, 178, 203
OG0009219	XP_019851067.1 PREDICTED: deoxyguanosine kinase-like [Amphimedon queenslandica]	0.770523		1		132, 133, 155, 160
OG0009228	XP_003385492.1 PREDICTED: nudC domain-containing protein 3-like [Amphimedon queenslandica]	0.00687622	0.0176083	1	211 I 0.987*	44, 46, 52, 56
OG0009246	XP_019849510.1 PREDICTED: SNW domain-containing protein 1-like [Amphimedon queenslandica]	1		1
OG0009264	XP_019848697.1 PREDICTED: uncharacterized protein LOC109580208 [Amphimedon queenslandica]<>XP_019848698.1 PREDICTED: uncharacterized protein LOC109580208 [Amphimedon queenslandica]	0.761051		0.0865046	14 N 0.993** 61 K 0.999** 79 D 0.976*	13
OG0009276	XP_019861281.1 PREDICTED: actin-interacting protein 1-like [Amphimedon queenslandica]	0.191701		0.537247		181
OG0009284	XP_011406105.2 PREDICTED: uncharacterized protein LOC105313960 [Amphimedon queenslandica]	0.86151		1.52465e-08	374 D 0.998** 449 R 0.951*	161, 241, 416, 448
OG0009285	XP_003382987.1 PREDICTED: glucose-6-phosphate 1-dehydrogenase-like [Amphimedon queenslandica]	0.383653		1		39, 84
OG0009493	XP_003390125.1 PREDICTED: transmembrane protein 184B-like [Amphimedon queenslandica]	0.239923		0.0330563	36 A 0.996**	35, 68, 176
OG0009527	XP_011405698.1 PREDICTED: COMM domain-containing protein 4-like [Amphimedon queenslandica]	1		1		143
OG0009606	XP_011402700.2 PREDICTED: NADH dehydrogenase [ubiquinone] flavoprotein 2, mitochondrial-like [Amphimedon queenslandica]	0.989772		1		9
OG0009618	XP_003384318.1 PREDICTED: protein LZIC-like [Amphimedon queenslandica]	1		1
OG0009624	XP_003383986.1 PREDICTED: mannose-1-phosphate guanyltransferase beta-A-like [Amphimedon queenslandica]	0.000437322		1		32, 127, 241
OG0009630	XP_020611318.1 uncharacterized protein LOC110049833 [Orbicella faveolata]	0.177021		1	18 E 0.994** 54 E 0.957* 96 E 0.979* 109 E 0.981*	91
OG0009653	XP_003382924.1 PREDICTED: coronin-1A-like [Amphimedon queenslandica]	1		0.0325486
OG0009661	XP_003382509.1 PREDICTED: H/ACA ribonucleoprotein complex subunit 2-like protein [Amphimedon queenslandica]	0.994888		1
OG0009662	XP_003382456.2 PREDICTED: ubiquitin-conjugating enzyme E2 C-like [Amphimedon queenslandica]	0.970143		0.0109649	36 P 0.951* 85 E 0.963*
OG0009906	XP_011407462.1 PREDICTED: TNF receptor-associated factor 4-like [Amphimedon queenslandica]	0.610222	0.0418105	0.404118		30, 97
OG0009961	XP_003386999.1 PREDICTED: transmembrane protein 14C-like [Amphimedon queenslandica]	0.0736793		0.350245	58 S 0.983*	39, 57
OG0009981	XP_003385861.1 PREDICTED: ubiquitin fusion degradation protein 1 homolog [Amphimedon queenslandica]	0.0841006		0.0200432		187
OG0009992	XP_003385166.1 PREDICTED: charged multivesicular body protein 3-like [Amphimedon queenslandica]	0.928946	0.0444064	1		37
OG0009996	XP_011402649.1 PREDICTED: calcyclin-binding protein-like [Amphimedon queenslandica]	0.999102		1		73, 89
OG0010340	No good hits	1		1
OG0010360	XP_003386748.1 PREDICTED: protein AF-9-like [Amphimedon queenslandica]	0.0501366		1		56
OG0010363	XP_003386676.1 PREDICTED: protein FAM78B-like [Amphimedon queenslandica]	0.447537		0.354502	139 R 0.993**	111
OG0010399	XP_011410454.1 PREDICTED: galactokinase-like [Amphimedon queenslandica]	0.0638287	0.000140053	1	254 E 0.995** 293 R 1.000** 302 Y 0.952*	10, 220, 307,

## Sheet: Ephydatia_Collated
	BlastID	BUSTED	Absrel	CODEML	CODEML-BEB	MEME
OG0000000	XP_019862717.1 PREDICTED: uncharacterized protein K02A2.6-like [Amphimedon queenslandica]	1		1
OG0000001	XP_003392074.2 PREDICTED: ephrin type-A receptor 4a-like, partial [Amphimedon queenslandica]	0.998273		1
OG0000002	XP_019856229.1 PREDICTED: uncharacterized protein LOC109584796 isoform X5 [Amphimedon queenslandica]	0.00124326	0.000246953	0.00155432	1 W 0.997** 4 I 0.956* 13 G 0.991**	1, 11
OG0000004	XP_019860287.1 PREDICTED: E3 ubiquitin-protein ligase TRIM71-like [Amphimedon queenslandica]	1		1
OG0000006	XP_019864180.1 PREDICTED: fibulin-5-like, partial [Amphimedon queenslandica]	1		1
OG0000007	XP_003392036.2 PREDICTED: neurotrypsin-like [Amphimedon queenslandica]	0.0589274		0.0674211	24 D 0.963* 77 R 0.959* 146 D 0.962* 181 Q 0.954* 246 G 0.965*	45, 130, 224, 258
OG0000010	XP_011407636.1 PREDICTED: piggyBac transposable element-derived protein 4-like [Amphimedon queenslandica]	0.000710632	0.00214756	0.00155432	36 R 0.969* 37 L 0.958* 40 D 0.988* 42 L 0.999** 43 L 0.984*
OG0000019	XP_019854610.1 PREDICTED: tyrosine-protein kinase receptor UFO-like [Amphimedon queenslandica]	1	0.00254533	1
OG0000020	XP_019864195.1 PREDICTED: ryncolin-1-like [Amphimedon queenslandica]	0.180102		0.251136		4, 56, 80, 121
OG0000021	XP_019861849.1 PREDICTED: uncharacterized protein LOC109590368 [Amphimedon queenslandica]	7.74652e-07	2.29939e-06	1.53921e-08	31 V 1.000** 32 L 0.995** 33 K 0.961* 34 W 0.995** 36 G 0.996**	30, 32
OG0000023	XP_019850576.1 PREDICTED: short-chain collagen C4-like isoform X1 [Amphimedon queenslandica]	1		1
OG0000027	XP_019850445.1 PREDICTED: uncharacterized protein LOC109581108 isoform X2 [Amphimedon queenslandica]	0.870082		1		38, 95
OG0000030	XP_019855301.1 PREDICTED: multidrug resistance-associated protein 4-like [Amphimedon queenslandica]	0.793624		1		11, 14, 33
OG0000032	XP_003392130.1 PREDICTED: phosphatidylcholine translocator ABCB4-like, partial [Amphimedon queenslandica]	0.486186		0.909557
OG0000036	XP_019863105.1 PREDICTED: calcium/calmodulin-regulated receptor-like kinase 1 [Amphimedon queenslandica]	1		1		65, 72
OG0000039	XP_011405103.1 PREDICTED: putative transmembrane protein DDB_G0267530 [Amphimedon queenslandica]	0.448263		0.355543	16 P 0.993**	15, 26, 63, 86
OG0000040	XP_019864071.1 PREDICTED: TNF receptor-associated factor 6-like [Amphimedon queenslandica]	1		1		11, 12
OG0000043	XP_019859638.1 PREDICTED: U-box domain-containing protein 32-like [Amphimedon queenslandica]	0.535011		0.374625		5
OG0000046	XP_019853028.1 PREDICTED: uncharacterized protein LOC109582628 [Amphimedon queenslandica]	0.658019		0.0110177	8 A 0.963* 20 L 0.995** 22 C 0.996** 50 S 0.979* 69 A 0.960* 92 L 0.953* 101 Y 0.977*	28, 101, 104
OG0000051	XP_019859912.1 PREDICTED: uncharacterized protein LOC100641607 [Amphimedon queenslandica]	1		1
OG0000055	XP_003388275.2 PREDICTED: heat shock cognate 71 kDa protein-like [Amphimedon queenslandica]	1		1	206 N 0.983* 284 R 0.958* 433 G 0.985* 452 A 0.987* 480 A 0.957* 495 D 0.980* 514 N 0.976*
OG0000056	XP_003391783.2 PREDICTED: receptor-type tyrosine-protein phosphatase F-like, partial [Amphimedon queenslandica]	0.00644052	0.0434044	1		36, 56, 81, 135, 196
OG0000057	XP_019849913.1 PREDICTED: tripartite motif-containing protein 3-like [Amphimedon queenslandica]	0.285263	0.0107855	1		17, 27
OG0000058	XP_011409152.1 PREDICTED: uncharacterized protein LOC105316053 [Amphimedon queenslandica]	1		1
OG0000059	XP_019851301.1 PREDICTED: receptor-type tyrosine-protein phosphatase alpha-like [Amphimedon queenslandica]	0.186926	0.0246535	1		145
OG0000060	XP_019856923.1 PREDICTED: multidrug and toxin extrusion protein 1-like isoform X1 [Amphimedon queenslandica]	0.00137659	0.000422821	0.000761504	34 I 0.978* 40 L 0.959* 43 E 0.990* 45 I 0.959* 48 I 0.986* 49 L 0.980* 54 C 0.975*	33, 44, 53, 89
OG0000061	XP_019852875.1 PREDICTED: TNF receptor-associated factor 2-like [Amphimedon queenslandica]	0.000629656	0.0044987	0.079463	83 M 0.992**	7, 35, 82
OG0000067	XP_019855806.1 PREDICTED: E3 ubiquitin-protein ligase NEDD4-like [Amphimedon queenslandica]	1		1		156
OG0000069	XP_019860778.1 PREDICTED: uncharacterized protein LOC105315157 [Amphimedon queenslandica]	1		0.861628
OG0000076	XP_003391629.1 PREDICTED: chloride transport protein 6-like, partial [Amphimedon queenslandica]	0.235168		0.00537		20, 33
OG0000080	XP_003384376.1 PREDICTED: actin-3-like [Amphimedon queenslandica]	5.17216e-05	8.0249e-06	4.18981e-06	277 Y 0.996** 282 P 0.998** 283 A 1.000**	279, 281, 282
OG0000096	XP_019856831.1 PREDICTED: uncharacterized protein LOC105314131 [Amphimedon queenslandica]	0.874976		1		7, 18
OG0000099	XP_019854193.1 PREDICTED: cytochrome P450 3A21-like [Amphimedon queenslandica]	1		1		48
OG0000101	XP_019863750.1 PREDICTED: uncharacterized protein LOC109592852, partial [Amphimedon queenslandica]	1		1
OG0000108	XP_011406938.1 PREDICTED: silicatein-like [Amphimedon queenslandica]	1		0.173134
OG0000109	XP_011405005.1 PREDICTED: probable G-protein coupled receptor 157 [Amphimedon queenslandica]	0.830045	0.00256501	0.0231305	8 L 0.991** 131 F 0.983*
OG0000113	XP_019856102.1 PREDICTED: uncharacterized protein LOC105313927 [Amphimedon queenslandica]	1		0.138525	44 R 0.977*
OG0000114	XP_019856383.1 PREDICTED: deleted in malignant brain tumors 1 protein-like isoform X1 [Amphimedon queenslandica]	1		1		2, 102, 128
OG0000115	XP_019856840.1 PREDICTED: polyubiquitin-like [Amphimedon queenslandica]	1		1
OG0000116	XP_019856841.1 PREDICTED: uncharacterized protein LOC109585281 [Amphimedon queenslandica]	1		1
OG0000117	XP_003392140.2 PREDICTED: uncharacterized protein K02A2.6-like, partial [Amphimedon queenslandica]	1		1
OG0000121	XP_003390362.1 PREDICTED: ras-related C3 botulinum toxin substrate 1-like [Amphimedon queenslandica]	0.99796		0.386228
OG0000131	XP_019854001.1 PREDICTED: uncharacterized protein LOC109583198 [Amphimedon queenslandica]	1		1
OG0000133	XP_019855360.1 PREDICTED: adhesion G protein-coupled receptor L4-like isoform X2 [Amphimedon queenslandica]	1		1
OG0000151	XP_003392075.2 PREDICTED: N-acetylated-alpha-linked acidic dipeptidase 2-like, partial [Amphimedon queenslandica]	1		1
OG0000153	XP_003389739.3 PREDICTED: endothelin-converting enzyme 1-like [Amphimedon queenslandica]	1		1		176
OG0000160	XP_019853942.1 PREDICTED: DBH-like monooxygenase protein 1 homolog [Amphimedon queenslandica]<>XP_019853943.1 PREDICTED: DBH-like monooxygenase protein 1 homolog [Amphimedon queenslandica]<>XP_019853944.1 PREDICTED: DBH-like monooxygenase protein 1 homolog [Amphimedon queenslandica]<>XP_019853945.1 PREDICTED: DBH-like monooxygenase protein 1 homolog [Amphimedon queenslandica]<>XP_019853946.1 PRED…	1		1
OG0000161	XP_003388590.1 PREDICTED: ras-related protein Rab-8A-like [Amphimedon queenslandica]<>XP_003391667.1 PREDICTED: ras-related protein Rab-8A-like [Amphimedon queenslandica]	1		0.93775	26 R 0.990* 28 I 0.971* 52 N 0.995** 54 R 0.991** 87 R 0.950* 97 I 0.957* 107 S 0.973* 109 N 0.994** 111 E 0.999** 114 F 0.997** 118 A 0.992**	53, 65, 85
OG0000169	XP_019851792.1 PREDICTED: leucine-rich repeat serine/threonine-protein kinase 1-like [Amphimedon queenslandica]	0.82648		1
OG0000170	XP_019863575.1 PREDICTED: uncharacterized protein LOC109592610 isoform X2 [Amphimedon queenslandica]	0.694666		1		17
OG0000173	XP_019850065.1 PREDICTED: uncharacterized protein LOC109580920 [Amphimedon queenslandica]	1		1
OG0000174	XP_003384893.1 PREDICTED: proteinase T-like [Amphimedon queenslandica]	1		1
OG0000176	XP_019858961.1 PREDICTED: uncharacterized protein LOC109587166 [Amphimedon queenslandica]	1		1
OG0000178	XP_003387184.1 PREDICTED: tubulin alpha-8 chain [Amphimedon queenslandica]	0.103842		0.285917	71 T 0.979*	70, 105
OG0000180	XP_019859541.1 PREDICTED: disintegrin and metalloproteinase domain-containing protein 19-like isoform X3 [Amphimedon queenslandica]	0.36006		1		44
OG0000188	XP_019856029.1 PREDICTED: eosinophil peroxidase-like [Amphimedon queenslandica]	1		0.803769	3 F 0.966* 43 M 0.962* 64 W 0.978*
OG0000189	XP_019864228.1 PREDICTED: cadherin EGF LAG seven-pass G-type receptor 3-like, partial [Amphimedon queenslandica]	1		1
OG0000190	XP_019861797.1 PREDICTED: ATP-binding cassette sub-family A member 3-like [Amphimedon queenslandica]	1		1
OG0000191	XP_019857826.1 PREDICTED: ephrin type-A receptor 3-like isoform X1 [Amphimedon queenslandica]	0.998329		1
OG0000192	XP_003384886.1 PREDICTED: zinc transporter 2-like [Amphimedon queenslandica]	0.0273406	0.000716507	1		31, 207
OG0000193	XP_011410522.1 PREDICTED: tetratricopeptide repeat protein 38-like [Amphimedon queenslandica]	5.82909e-05	2.57774e-05	3.99102e-07	19 P 0.990* 48 Y 0.974* 112 Y 0.977* 114 F 0.999** 116 L 0.962* 119 T 0.998** 121 R 0.997** 130 E 0.952* 132 S 0.992** 133 L 0.990*	19, 111, 118
OG0000195	XP_019854217.1 PREDICTED: protein F37C4.5-like [Amphimedon queenslandica]	0.31192		1		29, 131
OG0000196	XP_019862134.1 PREDICTED: deoxynucleoside triphosphate triphosphohydrolase SAMHD1-like [Amphimedon queenslandica]	1		1
OG0000203	XP_003389392.2 PREDICTED: facilitated trehalose transporter Tret1-like [Amphimedon queenslandica]	0.654735		0.0408711	94 E 0.988*
OG0000208	XP_003391626.2 PREDICTED: uncharacterized protein LOC100636891 [Amphimedon queenslandica]	0.962005		1		6
OG0000210	XP_011409460.2 PREDICTED: high-affinity lysophosphatidic acid receptor-like, partial [Amphimedon queenslandica]	1		0.255373		5, 31, 49, 56, 64
OG0000215	XP_003383419.1 PREDICTED: arachidonate 5-lipoxygenase-like [Amphimedon queenslandica]	1		1
OG0000216	XP_019851288.1 PREDICTED: uncharacterized protein LOC105312529 [Amphimedon queenslandica]	0.730256		1		38, 66, 86
OG0000217	XP_011404490.1 PREDICTED: uncharacterized protein LOC105313063 [Amphimedon queenslandica]	1		1
OG0000218	XP_019849023.1 PREDICTED: dehydrogenase/reductase SDR family member on chromosome X-like [Amphimedon queenslandica]	0.831988		1
OG0000226	XP_019858579.1 PREDICTED: arrestin domain-containing protein 3-like [Amphimedon queenslandica]	0.00361518	0.00568158	0.0272359	1 K 0.959* 46 H 0.965* 93 S 0.965* 95 T 0.952* 172 S 0.966* 174 R 0.992** 184 Q 0.982* 216 L 0.977* 239 T 0.984* 247 D 0.986* 255 M 0.953*	65, 172, 173, 174, 180, 190, 191, 198, 245
OG0000228	XP_003383304.1 PREDICTED: ankyrin repeat and IBR domain-containing protein 1-like [Amphimedon queenslandica]	1		1	86 V 0.953*	15, 71
OG0000233	XP_019855892.1 PREDICTED: cytosolic carboxypeptidase 1-like [Amphimedon queenslandica]	0.935263		0.992134		18
OG0000234	XP_003388214.1 PREDICTED: transmembrane and TPR repeat-containing protein 3-like [Amphimedon queenslandica]	0.84871		0.461512		1, 6, 10, 60
OG0000236	XP_019864018.1 PREDICTED: twitchin-like, partial [Amphimedon queenslandica]	0.123948		1
OG0000240	XP_019860386.1 PREDICTED: uncharacterized protein LOC109588697 [Amphimedon queenslandica]	1		1	6 L 0.986* 11 K 0.983* 37 S 0.998** 42 E 0.972*
OG0000243	XP_011402471.1 PREDICTED: group XV phospholipase A2-like [Amphimedon queenslandica]	1		0.91853
OG0000244	XP_003382840.1 PREDICTED: transmembrane channel-like protein 7 [Amphimedon queenslandica]	1		1
OG0000245	XP_019863858.1 PREDICTED: putative ferric-chelate reductase 1 [Amphimedon queenslandica]	0.441042		0.0204913		90
OG0000246	XP_019860505.1 PREDICTED: poly [ADP-ribose] polymerase 15-like [Amphimedon queenslandica]	1		1	46 E 0.981* 47 W 0.991** 49 R 0.979* 57 T 0.980* 58 L 0.990* 60 V 0.986* 67 Q 0.964* 72 W 0.984* 78 H 0.996** 81 R 0.988* 85 K 0.990* 88 G 0.990** 93 R 0.951* 94 E 0.991** 96 F 0.987* 100 S 0.995** 104 P 0.996** 105 G 0.977* 113 F 0.984* 114 S 0.980* 117 G 0.996** 119 W 0.995** 135 Y 0.983* 140 Q 0.985* 145 K 0.998** 146 V 0.979* 148 T 0.995** 151 S 0.990*
OG0000250	XP_011408180.2 PREDICTED: kelch-like protein 20, partial [Amphimedon queenslandica]	1		1		121, 250, 319
OG0000255	XP_011409334.2 PREDICTED: copper-transporting ATPase 2-like, partial [Amphimedon queenslandica]	1		1
OG0000258	XP_019855473.1 PREDICTED: leucine-rich repeat and IQ domain-containing protein 1-like isoform X2 [Amphimedon queenslandica]	1		1
OG0000262	XP_003392076.1 PREDICTED: annexin-B12-like, partial [Amphimedon queenslandica]	0.00489633	0.00058031	1		10, 11, 96, 164
OG0000264	XP_003386198.1 PREDICTED: dnaJ homolog subfamily C member 5-like [Amphimedon queenslandica]	1		1
OG0000269	XP_003391274.2 PREDICTED: aldose reductase-like, partial [Amphimedon queenslandica]	0.552579		1		28, 98
OG0000270	XP_011407264.2 PREDICTED: autophagy-related protein 16-1-like [Amphimedon queenslandica]	1		0.304541	36 L 0.959* 42 A 0.980* 46 D 0.984* 49 A 0.966* 50 R 0.984* 51 L 0.975* 56 E 0.957*	29, 36, 39, 44, 48, 53, 59
OG0000271	XP_011405756.2 PREDICTED: elongation of very long chain fatty acids protein 4-like isoform X2 [Amphimedon queenslandica]	1		1
OG0000276	XP_019855468.1 PREDICTED: V-type proton ATPase 116 kDa subunit a-like isoform X1 [Amphimedon queenslandica]	0.882316		0.52311	1 S 0.989* 13 D 0.991**
OG0000277	XP_019851689.1 PREDICTED: cytochrome P450 4F22-like [Amphimedon queenslandica]	0.00611496	0.0187233	1		63, 157
OG0000279	XP_019848677.1 PREDICTED: probable alpha-glucosidase Os06g0675700 [Amphimedon queenslandica]	1		0.968411		234
OG0000285	XP_003386206.1 PREDICTED: acetyl-coenzyme A synthetase 2-like, mitochondrial [Amphimedon queenslandica]	1		1		50, 243
OG0000288	XP_019855979.1 PREDICTED: BRCA1-associated protein-like [Amphimedon queenslandica]	1		1
OG0000289	XP_003388035.1 PREDICTED: uncharacterized protein LOC100633436 [Amphimedon queenslandica]	0.61662		0.510551		12, 43
OG0000297	XP_011407639.1 PREDICTED: nicotinamide N-methyltransferase-like [Amphimedon queenslandica]	0.0914806	0.0413531	0.156192	51 L 0.968* 52 T 0.980* 54 E 0.964* 60 L 0.957*	50
OG0000311	XP_019855897.1 PREDICTED: retinol dehydrogenase 12-like [Amphimedon queenslandica]	0.037477	0.014686	0.285917	26 M 0.987*	7, 26
OG0000313	XP_019849289.1 PREDICTED: NR1 nuclear receptor isoform X1 [Amphimedon queenslandica]	1		1		93
OG0000319	XP_019858792.1 PREDICTED: ammonium transporter 1 member 3-like [Amphimedon queenslandica]	1		1
OG0000322	XP_019854410.1 PREDICTED: long-chain-fatty-acid--CoA ligase ACSBG2-like [Amphimedon queenslandica]	1		1
OG0000324	XP_019849508.1 PREDICTED: uncharacterized protein LOC109580598 [Amphimedon queenslandica]	1		1		25
OG0000329	XP_019858791.1 PREDICTED: tyrosine-protein kinase Fer-like [Amphimedon queenslandica]	0.000123867		0.000902588	10 D 0.994** 28 K 0.975* 34 L 0.955* 38 L 0.955* 48 L 0.982* 50 Q 0.960* 52 D 0.993** 133 P 0.986* 141 N 0.965*	9, 16, 33, 35, 47, 51, 64, 126, 132, 140
OG0000334	XP_019851432.1 PREDICTED: uncharacterized protein LOC109581606 isoform X2 [Amphimedon queenslandica]	1		1
OG0000335	XP_003386175.1 PREDICTED: probable 4-coumarate--CoA ligase 1 [Amphimedon queenslandica]	0.0349644	0.0271303	0.0146921	38 S 0.993** 114 Y 0.998**	14, 120
OG0000337	XP_019848723.1 PREDICTED: uncharacterized protein LOC100632476 [Amphimedon queenslandica]	1		1
OG0000342	XP_011406381.1 PREDICTED: putative inhibitor of apoptosis [Amphimedon queenslandica]	0.055894		0.0960805
OG0000354	XP_019858509.1 PREDICTED: uncharacterized protein LOC109586746 [Amphimedon queenslandica]	1		1
OG0000357	XP_019863826.1 PREDICTED: E3 ubiquitin-protein ligase TRAF7-like, partial [Amphimedon queenslandica]	1		1
OG0000359	XP_019859490.1 PREDICTED: uncharacterized protein LOC109587707 [Amphimedon queenslandica]	1		1		39
OG0000362	XP_011409381.1 PREDICTED: probable inactive purple acid phosphatase 27, partial [Amphimedon queenslandica]	1		1		52
OG0000370	XP_003388475.1 PREDICTED: ras-related protein Rab-32-like [Amphimedon queenslandica]	0.48555		1
OG0000373	XP_003386088.1 PREDICTED: 60 kDa heat shock protein, mitochondrial-like [Amphimedon queenslandica]	1		1
OG0000375	XP_019854300.1 PREDICTED: interferon-induced helicase C domain-containing protein 1-like [Amphimedon queenslandica]	1		1
OG0000376	XP_019851163.1 PREDICTED: 2'-5'-oligoadenylate synthase-like protein 2 [Amphimedon queenslandica]	0.373111		0.184243		14
OG0000389	XP_011405846.2 PREDICTED: WSCD family member CG9164-like [Amphimedon queenslandica]	1		0.215447
OG0000390	XP_019852323.1 PREDICTED: transcriptional regulator Erg-like [Amphimedon queenslandica]	0.880939		1
OG0000391	XP_003385851.1 PREDICTED: serine/threonine-protein phosphatase alpha-2 isoform [Amphimedon queenslandica]	0.0122758	0.0124023	0.0378462	190 P 0.992** 192 N 0.967*
OG0000397	XP_003391291.1 PREDICTED: 14-3-3-like protein 2 [Amphimedon queenslandica]	1		1
OG0000398	XP_019853503.1 PREDICTED: sialin-like [Amphimedon queenslandica]	1		0.423278
OG0000399	XP_019852772.1 PREDICTED: uncharacterized protein LOC109582486 [Amphimedon queenslandica]	1		1		10, 89, 129
OG0000418	XP_003391044.2 PREDICTED: sphingomyelin phosphodiesterase-like [Amphimedon queenslandica]	1		0.352428
OG0000422	XP_019849105.1 PREDICTED: E3 ubiquitin-protein ligase UHRF1 [Amphimedon queenslandica]	0.972797		1
OG0000428	XP_019861134.1 PREDICTED: NAD-dependent protein deacetylase sirtuin-2-like isoform X2 [Amphimedon queenslandica]	0.736438		1
OG0000438	XP_019864345.1 PREDICTED: fibroblast growth factor receptor-like [Amphimedon queenslandica]	1		1
OG0000441	XP_019852367.1 PREDICTED: protein asteroid homolog 1-like [Amphimedon queenslandica]	0.44722		1		53
OG0000442	XP_019853149.1 PREDICTED: myoferlin-like [Amphimedon queenslandica]	0.229965		1		220, 223
OG0000443	XP_019861474.1 PREDICTED: uncharacterized protein LOC109589940 [Amphimedon queenslandica]	1		0.438227	2 D 0.958*
OG0000445	XP_011404460.2 PREDICTED: acyl-lipid (8-3)-desaturase-like [Amphimedon queenslandica]	0.801141		1
OG0000447	XP_019862722.1 PREDICTED: cytosolic 10-formyltetrahydrofolate dehydrogenase-like, partial [Amphimedon queenslandica]	1		1
OG0000450	XP_011410206.2 PREDICTED: SEC14-like protein 2 [Amphimedon queenslandica]	0.23638		1
OG0000462	XP_019856519.1 PREDICTED: lon protease homolog, mitochondrial-like [Amphimedon queenslandica]	1		0.102589	69 Y 0.983*	68
OG0000463	XP_003386874.1 PREDICTED: major facilitator superfamily domain-containing protein 7-like [Amphimedon queenslandica]	1		1
OG0000469	XP_019851843.1 PREDICTED: proton-coupled folate transporter-like [Amphimedon queenslandica]	1		1		42
OG0000472	XP_003384401.1 PREDICTED: von Willebrand factor-like [Amphimedon queenslandica]	1		1
OG0000474	XP_003382370.2 PREDICTED: multiple C2 and transmembrane domain-containing protein 2-like isoform X1 [Amphimedon queenslandica]	1		1
OG0000485	XP_019851267.1 PREDICTED: glutamyl aminopeptidase-like isoform X2 [Amphimedon queenslandica]	0.959552		1		70
OG0000489	XP_003391801.3 PREDICTED: hydroxyacid oxidase 1-like [Amphimedon queenslandica]	1		1		51
OG0000493	XP_019859356.1 PREDICTED: uncharacterized protein LOC109587565 [Amphimedon queenslandica]	0.798512		1		1, 8, 48, 89, 91, 102, 161, 202, 205
OG0000494	XP_003389109.2 PREDICTED: kinesin-like protein KIF3A [Amphimedon queenslandica]	0.970144		0.0655534		34, 118, 242, 254
OG0000495	XP_019850724.1 PREDICTED: TNFAIP3-interacting protein 1-like [Amphimedon queenslandica]	0.994299		1
OG0000496	XP_019864046.1 PREDICTED: inner centromere protein A-like [Amphimedon queenslandica]	1		1
OG0000499	XP_011404759.1 PREDICTED: glycine N-acyltransferase-like protein 3 isoform X1 [Amphimedon queenslandica]	0.588133		1		34
OG0000514	XP_019854996.1 PREDICTED: uncharacterized protein LOC100635235 [Amphimedon queenslandica]	0.782011		1		4, 7, 11
OG0000517	XP_003384164.1 PREDICTED: gamma-glutamyltranspeptidase 1-like [Amphimedon queenslandica]	1		1		34, 54
OG0000520	XP_006819156.1 PREDICTED: xenotropic and polytropic retrovirus receptor 1-like [Saccoglossus kowalevskii]	1		1
OG0000539	XP_011410152.2 PREDICTED: probable ATP-dependent RNA helicase DHX37 [Amphimedon queenslandica]	0.897894		1		17, 71
OG0000540	XP_019860622.1 PREDICTED: bone morphogenetic protein receptor type-1B-like [Amphimedon queenslandica]	0.00408604	0.00672098	0.000247164	303 D 0.959* 306 Y 0.998** 307 E 0.997** 309 P 0.959* 310 V 0.996**	180, 310
OG0000548	XP_019858335.1 PREDICTED: von Willebrand factor A domain-containing protein 5A-like, partial [Amphimedon queenslandica]	0.0940299	0.035585	0.0110177	117 S 0.980*	116, 271
OG0000557	XP_003391770.2 PREDICTED: prostaglandin reductase 1-like, partial [Amphimedon queenslandica]	5.85298e-09	1.53706e-09	5.24853e-07	108 A 0.998** 109 A 0.998** 114 G 0.999** 116 P 1.000**	53, 58, 103, 108, 109, 227
OG0000558	XP_003391400.1 PREDICTED: uncharacterized protein LOC100636386, partial [Amphimedon queenslandica]	1		1
OG0000559	XP_003390576.3 PREDICTED: putative ATP-dependent RNA helicase DHX33 [Amphimedon queenslandica]	1		1
OG0000560	XP_011405874.1 PREDICTED: carbohydrate sulfotransferase 14-like [Amphimedon queenslandica]	0.21712		0.189019		15, 21, 100, 107
OG0000570	XP_019862756.1 PREDICTED: THO complex subunit 2-like, partial [Amphimedon queenslandica]	1		1
OG0000571	XP_003388469.1 PREDICTED: pyrroline-5-carboxylate reductase 1, mitochondrial-like, partial [Amphimedon queenslandica]	1		1
OG0000572	XP_003384736.1 PREDICTED: VPS10 domain-containing receptor SorCS1-like [Amphimedon queenslandica]	0.0377282	0.0104176	1		159
OG0000573	XP_011407714.2 PREDICTED: uncharacterized protein LOC105314946 isoform X1 [Amphimedon queenslandica]	1		0.0960805		65, 88, 197
OG0000586	XP_019863690.1 PREDICTED: caspase-3-like, partial [Amphimedon queenslandica]	1		0.152777	102 S 0.987*	139
OG0000588	XP_019848975.1 PREDICTED: probable G-protein coupled receptor 157 [Amphimedon queenslandica]	0.333321		1		10, 19, 63, 80, 98
OG0000589	XP_019858099.1 PREDICTED: uncharacterized protein LOC109586359 [Amphimedon queenslandica]	0.50763		0.218313	1 Y 0.980*	50
OG0000599	XP_019859385.1 PREDICTED: dedicator of cytokinesis protein 1 isoform X1 [Amphimedon queenslandica]	1		0.538817
OG0000615	XP_019858765.1 PREDICTED: insulin-like growth factor 1 receptor [Amphimedon queenslandica]	1		1
OG0000616	XP_011406711.1 PREDICTED: alanine--tRNA ligase, cytoplasmic-like [Amphimedon queenslandica]	1		1		88
OG0000620	XP_011403007.2 PREDICTED: N-acetylglucosaminyl-phosphatidylinositol biosynthetic protein-like [Amphimedon queenslandica]	1		1
OG0000632	XP_011404967.1 PREDICTED: uncharacterized protein LOC100633392 [Amphimedon queenslandica]	1		1
OG0000633	XP_011404682.1 PREDICTED: probable E3 ubiquitin-protein ligase RNF217 [Amphimedon queenslandica]	0.939666		1		22
OG0000635	XP_019849740.1 PREDICTED: cytochrome P450 4F1-like [Amphimedon queenslandica]	1.00542e-12	1.61149e-13	1.84296e-13	3 K 1.000** 6 R 0.997** 8 R 1.000** 12 T 0.965* 16 H 1.000** 18 D 0.997** 19 I 1.000** 20 L 0.998** 21 K 1.000** 22 P 1.000** 25 K 0.970* 30 C 0.999** 38 W 0.998** 43 K 0.973* 45 D 0.999** 48 E 0.992** 49 L 1.000** 52 S 0.975* 93 K 0.957* 164 S 0.964*	5, 18, 29, 32, 34, 42, 44, 48
OG0000645	XP_003391631.2 PREDICTED: paraplegin-like, partial [Amphimedon queenslandica]	1		1
OG0000646	XP_019858766.1 PREDICTED: protein O-linked-mannose beta-1,2-N-acetylglucosaminyltransferase 1-like [Amphimedon queenslandica]	1		0.367521	62 A 0.967*	19, 61
OG0000650	XP_003385808.1 PREDICTED: cyclic nucleotide-gated cation channel alpha-3-like [Amphimedon queenslandica]	1		0.44726	46 S 0.966* 148 A 0.966* 165 E 0.954*	39, 147
OG0000652	XP_003385099.2 PREDICTED: uncharacterized protein LOC100636993 [Amphimedon queenslandica]	1		1
OG0000653	XP_019864024.1 PREDICTED: integrin alpha-9-like [Amphimedon queenslandica]	1		1
OG0000654	XP_003383462.2 PREDICTED: gastric triacylglycerol lipase-like [Amphimedon queenslandica]	1		1
OG0000656	XP_019851574.1 PREDICTED: deoxyribonuclease-1-like [Amphimedon queenslandica]	1		1
OG0000663	XP_003387822.1 PREDICTED: inosine-5'-monophosphate dehydrogenase 2-like [Amphimedon queenslandica]	1		1
OG0000673	XP_003388929.1 PREDICTED: glycolipid transfer protein-like [Amphimedon queenslandica]	1		1		10
OG0000678	XP_003391692.2 PREDICTED: inactive rhomboid protein 2-like, partial [Amphimedon queenslandica]	0.263586		1		139
OG0000679	XP_003385133.1 PREDICTED: sacsin-like [Amphimedon queenslandica]	1		1
OG0000681	XP_003391359.2 PREDICTED: dehydrogenase/reductase SDR family member 11-like, partial [Amphimedon queenslandica]	0.37841		1		93
OG0000685	XP_003384066.1 PREDICTED: dual oxidase 1-like [Amphimedon queenslandica]	0.775573		0.50331	442 H 0.961*	221, 378, 422, 441
OG0000686	XP_003383295.1 PREDICTED: lysosomal thioesterase PPT2-A-like [Amphimedon queenslandica]	1		1
OG0000690	XP_019863265.1 PREDICTED: two pore calcium channel protein 1-like [Amphimedon queenslandica]	1		1
OG0000693	XP_019861972.1 PREDICTED: probable E3 ubiquitin-protein ligase HERC4, partial [Amphimedon queenslandica]	0.709027		1		193, 195
OG0000699	XP_003386741.1 PREDICTED: hematopoietic prostaglandin D synthase-like [Amphimedon queenslandica]	3.93514e-05	5.06135e-06	0.00180915	101 K 0.977* 110 G 0.998**	58, 87, 92, 100, 109, 113, 145
OG0000702	XP_003384807.2 PREDICTED: uncharacterized protein LOC100641714 [Amphimedon queenslandica]	1		1
OG0000706	XP_003391880.3 PREDICTED: neurotrypsin-like, partial [Amphimedon queenslandica]	1		1
OG0000708	XP_019862722.1 PREDICTED: cytosolic 10-formyltetrahydrofolate dehydrogenase-like, partial [Amphimedon queenslandica]	1		1
OG0000714	XP_011405582.2 PREDICTED: solute carrier organic anion transporter family member 4A1-like [Amphimedon queenslandica]	1		1		7
OG0000718	XP_003384919.1 PREDICTED: C-1-tetrahydrofolate synthase, cytoplasmic [Amphimedon queenslandica]	1		1
OG0000719	XP_011402490.2 PREDICTED: protein phosphatase 1 regulatory subunit 16A-like [Amphimedon queenslandica]	1		1
OG0000725	XP_003392149.2 PREDICTED: interleukin-1 receptor-associated kinase 4-like, partial [Amphimedon queenslandica]	1		1		18
OG0000726	XP_003389717.1 PREDICTED: DNA-directed RNA polymerase II subunit RPB2 [Amphimedon queenslandica]	1		1
OG0000728	XP_011407855.2 PREDICTED: integrin beta-1-like, partial [Amphimedon queenslandica]	0.21064	0.0424676	1
OG0000730	XP_019855106.1 PREDICTED: fatty aldehyde dehydrogenase-like [Amphimedon queenslandica]	0.00714661	0.0019811	0.305787		16
OG0000731	XP_003388319.2 PREDICTED: calmodulin-like [Amphimedon queenslandica]	0.759086		0.909557		107
OG0000732	XP_019864391.1 PREDICTED: translation factor GUF1, mitochondrial [Amphimedon queenslandica]	1		1
OG0000744	XP_019855203.1 PREDICTED: 23 kDa integral membrane protein-like [Amphimedon queenslandica]	0.153775		1		34, 53, 105
OG0000745	XP_003386582.1 PREDICTED: cryptochrome-2-like [Amphimedon queenslandica]	0.997281		1	29 Q 0.959* 51 V 0.952* 85 P 0.962* 102 Q 0.953* 106 T 0.965* 108 K 0.964* 176 Q 0.955* 180 V 0.963* 186 E 0.963*	32, 103, 107, 113, 163
OG0000747	XP_003382696.1 PREDICTED: uncharacterized protein LOC100635379 [Amphimedon queenslandica]	1.04406e-08	3.11675e-09	4.39486e-10	2 E 0.999** 5 T 0.978* 6 D 0.997** 7 D 0.999** 11 G 0.959* 13 G 1.000** 14 V 1.000** 16 I 0.951* 18 G 0.971* 20 A 1.000** 22 C 0.981* 23 Y 0.999** 27 K 0.987* 28 H 1.000** 30 S 0.976* 31 R 0.954* 32 F 0.999** 34 Q 0.986* 52 N 0.997** 53 Y 1.000** 57 L 1.000** 58 T 1.000** 92 L 1.000** 96 C 1.000** 97 T 1.000** 98 T 1.000** 99 C 0.978* 101 P 0.963* 102 V 0.999** 103 F 0.962* 104 A 1.000** 107 A 0.…	6, 10, 52, 56, 103, 115, 118, 133, 135, 139
OG0000752	XP_019856885.1 PREDICTED: protein Jade-3-like [Amphimedon queenslandica]	1		1		157
OG0000754	XP_003391657.2 PREDICTED: disintegrin and metalloproteinase domain-containing protein 10-like [Amphimedon queenslandica]	0.0961819	0.0100265	1	199 L 0.962*	176, 179, 197, 198
OG0000755	XP_011407417.1 PREDICTED: D-aspartate oxidase-like [Amphimedon queenslandica]	1		1		32, 83
OG0000764	XP_003386149.1 PREDICTED: S-adenosylmethionine synthase-like [Amphimedon queenslandica]	1		1
OG0000766	XP_003383097.1 PREDICTED: monoglyceride lipase-like [Amphimedon queenslandica]	0.782829		0.226996		229
OG0000777	XP_011407770.1 PREDICTED: mitochondrial basic amino acids transporter-like [Amphimedon queenslandica]	0.065649		1		119
OG0000780	XP_003385752.1 PREDICTED: SPRY domain-containing protein 3-like [Amphimedon queenslandica]<>XP_019850718.1 PREDICTED: SPRY domain-containing protein 3-like [Amphimedon queenslandica]	0.868957		0.367521		147
OG0000791	XP_003387187.2 PREDICTED: uncharacterized protein LOC100637589 [Amphimedon queenslandica]	0.660318		0.442712	29 C 0.990**
OG0000792	XP_003386473.1 PREDICTED: eukaryotic initiation factor 4A-III [Amphimedon queenslandica]	1		1		305
OG0000796	XP_019857941.1 PREDICTED: NEDD4-like E3 ubiquitin-protein ligase WWP1 [Amphimedon queenslandica]	1		1
OG0000797	XP_011404290.2 PREDICTED: valine--tRNA ligase-like [Amphimedon queenslandica]	1		1
OG0000800	XP_003382518.1 PREDICTED: phosphatidylcholine transfer protein-like [Amphimedon queenslandica]	1		1		3
OG0000803	XP_011409366.2 PREDICTED: chondroitin sulfate synthase 1-like, partial [Amphimedon queenslandica]	1		1
OG0000807	XP_019850135.1 PREDICTED: ubiquitin carboxyl-terminal hydrolase 4-like [Amphimedon queenslandica]	1		1		34
OG0000809	XP_003391525.2 PREDICTED: uncharacterized protein C1orf228-like [Amphimedon queenslandica]	1		1
OG0000816	XP_019856764.1 PREDICTED: importin subunit alpha-6-like [Amphimedon queenslandica]	1		1
OG0000823	XP_019861315.1 PREDICTED: mitogen-activated protein kinase kinase kinase 2-like [Amphimedon queenslandica]	1		1
OG0000833	XP_019850949.1 PREDICTED: histone deacetylase 3-like [Amphimedon queenslandica]	0.850693		1	24 T 0.978* 70 T 0.960* 80 S 0.991** 81 K 0.991** 106 S 0.976* 149 I 0.971* 151 P 0.986* 155 T 0.981* 168 T 0.975* 169 R 0.961* 180 A 0.964* 183 V 0.975* 184 Q 0.991** 187 R 0.988* 188 I 0.961* 193 D 0.965* 194 K 0.992** 196 I 0.961*	45, 154
OG0000834	XP_003387885.1 PREDICTED: disks large-associated protein 4-like [Amphimedon queenslandica]	0.775931		1
OG0000837	XP_019854639.1 PREDICTED: histidine--tRNA ligase, cytoplasmic-like [Amphimedon queenslandica]	0.717563		0.161611	128 T 0.970*	186, 297
OG0000838	XP_011402876.1 PREDICTED: cell death-inducing p53-target protein 1 homolog [Amphimedon queenslandica]	0.899944		1
OG0000839	XP_012546645.1 calmodulin isoform X1 [Bombyx mori]	1		1		56, 61, 75, 97, 131
OG0000840	XP_019849709.1 PREDICTED: carnitine O-palmitoyltransferase 1, liver isoform-like isoform X3 [Amphimedon queenslandica]	0.468963		0.367521	43 I 0.955*	4, 273
OG0000841	XP_003383705.1 PREDICTED: bifunctional D-cysteine desulfhydrase/1-aminocyclopropane-1-carboxylate deaminase, mitochondrial-like [Amphimedon queenslandica]	0.893048		0.251854	13 R 0.955* 24 R 0.957* 71 N 0.959* 82 S 0.956* 117 S 0.958* 134 A 0.965* 137 D 0.976*	32, 70
OG0000842	XP_019858888.1 PREDICTED: alpha-1,6-mannosylglycoprotein 6-beta-N-acetylglucosaminyltransferase B-like [Amphimedon queenslandica]	1		1
OG0000849	XP_011408847.2 PREDICTED: carboxypeptidase A5-like [Amphimedon queenslandica]	1.24172e-10	1.10543e-10	1.0441e-16	220 S 0.997** 223 Y 1.000** 224 T 0.999** 232 Y 1.000** 234 T 0.998** 237 T 0.998** 239 S 0.958* 240 D 0.988* 277 I 0.998** 278 I 0.985* 281 G 0.996** 282 E 0.999** 286 P 0.995** 288 V 0.994**	235, 289
OG0000850	XP_019862581.1 PREDICTED: mRNA-capping enzyme-like, partial [Amphimedon queenslandica]	0.00111169	0.00178792	6.84338e-06	47 S 0.995** 51 G 0.979* 52 A 0.998** 53 Q 0.999** 55 V 1.000** 56 S 1.000** 57 M 1.000** 58 D 0.987* 59 T 1.000**	46, 48, 54, 55, 58
OG0000853	XP_003389469.1 PREDICTED: mitogen-activated protein kinase 7-like [Amphimedon queenslandica]	1		1
OG0000854	XP_011406403.1 PREDICTED: vesicle-associated membrane protein 3-like [Amphimedon queenslandica]	0.007868		0.442712
OG0000855	XP_003383279.1 PREDICTED: late histone H2B.L4-like [Amphimedon queenslandica]	0.136315		0.575003		34, 47
OG0000856	XP_011405973.2 PREDICTED: ataxin-2-like [Amphimedon queenslandica]	0.259886		1		126
OG0000860	XP_003388165.2 PREDICTED: chondroitin sulfate synthase 3-like [Amphimedon queenslandica]	1		1		79
OG0000861	XP_019854655.1 PREDICTED: zinc transporter ZIP10-like [Amphimedon queenslandica]	0.999266		0.132904		79
OG0000862	XP_019853757.1 PREDICTED: uncharacterized protein LOC100639112 isoform X1 [Amphimedon queenslandica]	1		0.381536		144
OG0000864	XP_019850990.1 PREDICTED: protein vav-1-like [Amphimedon queenslandica]	0.501401		0.536374		81
OG0000865	XP_003385741.1 PREDICTED: protein fem-1 homolog C-like [Amphimedon queenslandica]	1		1
OG0000874	XP_003392005.2 PREDICTED: peptidase M20 domain-containing protein 2-like, partial [Amphimedon queenslandica]	1		0.182867	206 P 0.985*
OG0000875	XP_003391408.2 PREDICTED: probable ATP-dependent RNA helicase DDX49, partial [Amphimedon queenslandica]	0.00129844	0.00116551	1.32463e-06	4 K 1.000** 119 D 0.981* 120 Y 0.999** 122 H 0.999** 123 R 0.984* 124 V 0.969* 129 R 0.999** 130 A 0.999** 137 I 0.999** 138 T 0.999** 141 T 0.999** 142 Q 0.999**	123, 135, 140
OG0000877	XP_019859795.1 PREDICTED: kinesin-like protein KIN-14M [Amphimedon queenslandica]	1		1
OG0000882	XP_019853085.1 PREDICTED: transcriptional adapter 2-beta-like [Amphimedon queenslandica]	1		1
OG0000883	XP_019853016.1 PREDICTED: developmentally-regulated GTP-binding protein 1-like isoform X1 [Amphimedon queenslandica]	1		1		222
OG0000884	XP_019850605.1 PREDICTED: carbonyl reductase [NADPH] 1-like isoform X1 [Amphimedon queenslandica]	1		1		59
OG0000885	XP_019850093.1 PREDICTED: serine/threonine-protein phosphatase 4 catalytic subunit [Amphimedon queenslandica]	1		1
OG0000896	XP_019858596.1 PREDICTED: uncharacterized protein LOC109586819 [Amphimedon queenslandica]	1		1		30
OG0000903	XP_019856235.1 PREDICTED: heat shock factor protein-like [Amphimedon queenslandica]	0.210775		1		26
OG0000906	XP_019853146.1 PREDICTED: tissue alpha-L-fucosidase-like [Amphimedon queenslandica]	1		1
OG0000909	XP_011402749.2 PREDICTED: tetratricopeptide repeat protein 16-like [Amphimedon queenslandica]	1		1
OG0000920	XP_019856517.1 PREDICTED: cartilage oligomeric matrix protein-like isoform X1 [Amphimedon queenslandica]	0.361541		1		187, 205
OG0000921	XP_003388520.3 PREDICTED: uncharacterized protein LOC100640676 isoform X1 [Amphimedon queenslandica]<>XP_019855289.1 PREDICTED: uncharacterized protein LOC100640676 isoform X2 [Amphimedon queenslandica]	1		1
OG0000925	XP_003387629.1 PREDICTED: serine/arginine-rich splicing factor 5-like [Amphimedon queenslandica]<>XP_019853708.1 PREDICTED: serine/arginine-rich splicing factor 5-like [Amphimedon queenslandica]	1		1
OG0000931	XP_784456.3 PREDICTED: queuine tRNA-ribosyltransferase-like [Strongylocentrotus purpuratus]	0.982798		1		58
OG0000933	XP_003382978.1 PREDICTED: 6-phosphofructo-2-kinase/fructose-2,6-bisphosphatase 1-like [Amphimedon queenslandica]	1		1		212
OG0000946	XP_011406489.1 PREDICTED: adipocyte plasma membrane-associated protein-like isoform X2 [Amphimedon queenslandica]	1		1		6, 9, 14
OG0000947	XP_019856320.1 PREDICTED: uncharacterized protein LOC109584864 [Amphimedon queenslandica]	1		1
OG0000949	XP_003389008.1 PREDICTED: elongation factor G, mitochondrial-like isoform X1 [Amphimedon queenslandica]	1		1
OG0000950	XP_003388924.1 PREDICTED: gelsolin-like protein 2 [Amphimedon queenslandica]	1		0.367149		171
OG0000951	XP_019854968.1 PREDICTED: dnaJ homolog subfamily C member 7-like [Amphimedon queenslandica]	0.894574		1		62, 87, 98
OG0000956	XP_011410196.2 PREDICTED: alanine--glyoxylate aminotransferase 2-like [Amphimedon queenslandica]	1		0.93519		150, 278
OG0000957	XP_019864358.1 PREDICTED: uncharacterized protein LOC100636524 [Amphimedon queenslandica]	1		1
OG0000976	XP_011405854.1 PREDICTED: ras-related protein Rab-43-like [Amphimedon queenslandica]	1		0.146093
OG0000979	XP_011403842.1 PREDICTED: lysocardiolipin acyltransferase 1-like [Amphimedon queenslandica]	1		1
OG0000983	XP_003383932.1 PREDICTED: putative leucine-rich repeat-containing protein DDB_G0290503 [Amphimedon queenslandica]	1		1
OG0000990	XP_003387722.1 PREDICTED: ATP synthase subunit alpha, mitochondrial-like [Amphimedon queenslandica]	1		1
OG0000992	XP_003391448.2 PREDICTED: ras-related protein Rab-22A-like [Amphimedon queenslandica]	0.0970177		1
OG0001001	XP_019862103.1 PREDICTED: uncharacterized protein LOC109590646 [Amphimedon queenslandica]	1		1
OG0001002	No good hits	1		1		76
OG0001018	XP_019856497.1 PREDICTED: long-chain fatty acid transport protein 4-like isoform X1 [Amphimedon queenslandica]<>XP_011406235.2 PREDICTED: long-chain fatty acid transport protein 4-like isoform X2 [Amphimedon queenslandica]	0.610794		1	36 N 0.962* 85 I 0.953* 114 V 0.951* 116 K 0.958*	15, 35, 57, 85, 94, 110, 113, 115, 159, 167
OG0001019	XP_011405812.1 PREDICTED: epoxide hydrolase 4-like [Amphimedon queenslandica]	0.914022		1
OG0001021	XP_019854412.1 PREDICTED: solute carrier family 35 member F2-like [Amphimedon queenslandica]	1		1		8, 35, 109, 113
OG0001022	XP_003387342.1 PREDICTED: putative phosphatidylglycerol/phosphatidylinositol transfer protein DDB_G0278295 [Amphimedon queenslandica]	1		1		104
OG0001024	XP_019850834.1 PREDICTED: vacuolar protein-sorting-associated protein 36-like [Amphimedon queenslandica]	1		1
OG0001027	XP_019864394.1 PREDICTED: WD repeat-containing protein 91-like [Amphimedon queenslandica]	1		1
OG0001038	XP_019862921.1 PREDICTED: tyrosine-protein kinase receptor Tie-1-like [Amphimedon queenslandica]	1		1
OG0001043	XP_019853381.1 PREDICTED: N-alpha-acetyltransferase 25, NatB auxiliary subunit-like [Amphimedon queenslandica]	1		1
OG0001047	XP_003385695.1 PREDICTED: vacuolar protein sorting-associated protein 4B-like [Amphimedon queenslandica]	1		0.628659	6 D 0.999** 9 K 0.965* 11 K 0.963* 13 R 0.971* 15 Q 0.976* 18 S 0.958* 19 A 0.970* 21 V 0.973* 28 H 0.968* 30 D 0.999** 43 K 0.966* 46 V 0.976* 48 L 0.972* 50 I 0.974* 54 H 0.972* 64 R 0.969* 65 G 0.972* 72 P 0.975* 87 A 0.968* 93 S 0.999** 94 I 0.967* 102 K 0.969* 107 S 0.967* 108 E 0.973* 113 N 0.999** 116 E 0.966* 121 S 0.963* 122 K 0.972* 125 I 0.969* 130 E 0.962* 131 V 0.982* 140 E 0.968* 14…	5, 17, 49, 107, 130, 138, 234, 236, 288, 292
OG0001049	XP_003385057.1 PREDICTED: heat shock protein HSP 90-alpha-like [Amphimedon queenslandica]	0.10706	0.0423364	1	323 H 0.995**	214
OG0001060	XP_019851891.1 PREDICTED: tetratricopeptide repeat protein 14 [Amphimedon queenslandica]	0.909831		1
OG0001061	XP_011409522.1 PREDICTED: alpha-protein kinase vwkA-like [Amphimedon queenslandica]	0.83137		0.309851
OG0001065	XP_011409069.1 PREDICTED: P protein-like, partial [Amphimedon queenslandica]	0.786206		1	3 L 0.992** 60 V 0.981* 69 H 0.955*	2
OG0001067	XP_019851601.1 PREDICTED: 1-phosphatidylinositol 4,5-bisphosphate phosphodiesterase beta-4-like [Amphimedon queenslandica]	1		0.449792		53, 82, 86, 90, 95, 118
OG0001068	XP_003391481.1 PREDICTED: uncharacterized protein LOC100637486, partial [Amphimedon queenslandica]	0.319712		1
OG0001069	XP_019857195.1 PREDICTED: sentrin-specific protease 1-like [Amphimedon queenslandica]	1		1
OG0001078	XP_019855241.1 PREDICTED: triple functional domain protein-like [Amphimedon queenslandica]	1		1
OG0001081	XP_003386118.1 PREDICTED: G patch domain-containing protein 8-like isoform X1 [Amphimedon queenslandica]	1		1
OG0001085	XP_003384096.1 PREDICTED: CTP synthase 2-like [Amphimedon queenslandica]	0.212366		1		138
OG0001087	XP_003383452.1 PREDICTED: FAD synthase-like [Amphimedon queenslandica]	1		1
OG0001097	XP_011409292.2 PREDICTED: methionine synthase-like, partial [Amphimedon queenslandica]	1		1
OG0001103	XP_019855814.1 PREDICTED: NSFL1 cofactor p47-like [Amphimedon queenslandica]	0.559058		1		26
OG0001105	XP_011408056.1 PREDICTED: PAX3- and PAX7-binding protein 1-like, partial [Amphimedon queenslandica]	1		1
OG0001111	XP_019856072.1 PREDICTED: carbonic anhydrase 12-like [Amphimedon queenslandica]	1		1
OG0001113	XP_003387078.1 PREDICTED: cyclic AMP-responsive element-binding protein 3-like protein 2 [Amphimedon queenslandica]	1		1
OG0001116	XP_003385385.1 PREDICTED: elongation factor 1-beta-like [Amphimedon queenslandica]	1		1
OG0001118	XP_019848937.1 PREDICTED: tankyrase-2-like [Amphimedon queenslandica]	1		1		5, 7, 12
OG0001119	XP_003384136.1 PREDICTED: P2X purinoceptor 4-like [Amphimedon queenslandica]	0.649198		1
OG0001122	XP_003382788.1 PREDICTED: guanine nucleotide-binding protein G(q) subunit alpha-like [Amphimedon queenslandica]	1		1
OG0001123	XP_019850408.1 PREDICTED: intraflagellar transport protein 80 homolog [Amphimedon queenslandica]	1		1
OG0001135	XP_019862087.1 PREDICTED: synaptic vesicle glycoprotein 2B-like [Amphimedon queenslandica]	1		1		60
OG0001136	XP_019861856.1 PREDICTED: fatty acid amide hydrolase-like [Amphimedon queenslandica]	1		1
OG0001137	XP_011407715.1 PREDICTED: cyclin-dependent-like kinase 5 [Amphimedon queenslandica]	1	0.040126	0.00436161
OG0001141	XP_003387308.1 PREDICTED: solute carrier family 35 member F6-like isoform X2 [Amphimedon queenslandica]	0.569607		0.0467759		27
OG0001153	XP_019858460.1 PREDICTED: sialate O-acetylesterase-like [Amphimedon queenslandica]	1		9.9996e-05		39, 158
OG0001158	XP_003392015.1 PREDICTED: ATP-binding cassette sub-family B member 7, mitochondrial-like, partial [Amphimedon queenslandica]	1		1		242
OG0001169	XP_003391478.2 PREDICTED: piwi-like protein 1, partial [Amphimedon queenslandica]	1		1
OG0001172	XP_019860835.1 PREDICTED: LOW QUALITY PROTEIN: iron-sulfur protein NUBPL-like [Amphimedon queenslandica]	2.61442e-06	1.52035e-07	1.33581e-05	63 V 0.998** 64 A 0.968* 65 L 1.000** 71 I 1.000** 74 T 0.985* 76 T 0.969*	59, 63, 64, 70, 71, 73, 76
OG0001174	XP_003390789.1 PREDICTED: mitochondrial folate transporter/carrier-like [Amphimedon queenslandica]	1		1
OG0001176	XP_003389350.2 PREDICTED: rac guanine nucleotide exchange factor B-like [Amphimedon queenslandica]	1		1
OG0001177	XP_011406188.1 PREDICTED: uncharacterized protein LOC100633014 [Amphimedon queenslandica]	1		1
OG0001178	XP_003389083.2 PREDICTED: cysteine synthase 1-like [Amphimedon queenslandica]	1		1
OG0001181	XP_011404319.2 PREDICTED: 8-oxo-dGDP phosphatase NUDT18-like [Amphimedon queenslandica]	0.794722		1		74, 101
OG0001182	XP_019852313.1 PREDICTED: proton-coupled amino acid transporter 1-like [Amphimedon queenslandica]	1		1
OG0001189	XP_019861869.1 PREDICTED: glucokinase regulatory protein-like [Amphimedon queenslandica]	1		1
OG0001190	XP_003383104.1 PREDICTED: glutathione reductase, mitochondrial-like [Amphimedon queenslandica]	0.80431		1
OG0001193	XP_019851062.1 PREDICTED: uncharacterized protein LOC105312486 [Amphimedon queenslandica]	1		0.646174
OG0001206	XP_003391902.2 PREDICTED: DNA ligase 4-like [Amphimedon queenslandica]	1		1
OG0001207	XP_011409154.2 PREDICTED: Hermansky-Pudlak syndrome 1 protein homolog [Amphimedon queenslandica]	0.713521		0.367149		88, 143
OG0001212	XP_003389075.2 PREDICTED: uncharacterized protein LOC100633693 [Amphimedon queenslandica]	0.240192		1		53
OG0001214	XP_019855593.1 PREDICTED: protein RRNAD1-like isoform X1 [Amphimedon queenslandica]	1		1
OG0001215	XP_011404504.2 PREDICTED: methylcrotonoyl-CoA carboxylase beta chain, mitochondrial-like [Amphimedon queenslandica]	1		1
OG0001219	XP_011403601.2 PREDICTED: mothers against decapentaplegic homolog 3-like [Amphimedon queenslandica]	1		1
OG0001220	XP_019851114.1 PREDICTED: uncharacterized protein LOC100642011 [Amphimedon queenslandica]	0.836472		0.149907		5
OG0001221	XP_019850827.1 PREDICTED: nuclear factor of activated T-cells, cytoplasmic 4-like [Amphimedon queenslandica]	1		1
OG0001223	XP_019850554.1 PREDICTED: coiled-coil domain-containing protein 18-like [Amphimedon queenslandica]	1		1		62
OG0001225	XP_003383793.1 PREDICTED: tubulin beta-4B chain [Amphimedon queenslandica]	1		1
OG0001226	XP_019862843.1 PREDICTED: RNA-binding protein 27-like [Amphimedon queenslandica]	1		1
OG0001229	XP_003383310.2 PREDICTED: cytosolic purine 5'-nucleotidase-like [Amphimedon queenslandica]	1		1
OG0001240	XP_003385158.1 PREDICTED: DNA repair endonuclease XPF-like [Amphimedon queenslandica]	1		1		62
OG0001243	XP_019863875.1 PREDICTED: cystathionine beta-synthase-like [Amphimedon queenslandica]	1		1		71
OG0001249	XP_019863400.1 PREDICTED: lysosome membrane protein 2-like, partial [Amphimedon queenslandica]	1		1
OG0001251	XP_019850151.1 PREDICTED: signal transducer and activator of transcription 5B-like isoform X2 [Amphimedon queenslandica]	0.749115		1	3 G 0.989* 16 P 0.984* 19 E 0.989* 34 S 0.995** 36 N 0.993** 39 T 0.958* 61 I 0.988* 64 D 0.976* 66 D 0.971* 68 S 0.996** 69 Q 0.978* 72 V 0.999** 75 Q 0.997** 76 I 0.984* 81 H 0.985* 82 L 0.988* 109 N 0.990* 128 K 0.997** 131 P 0.992** 149 K 0.989* 157 D 0.982*	38, 67, 71
OG0001258	XP_019854801.1 PREDICTED: LOW QUALITY PROTEIN: pseudouridine-5'-phosphatase-like, partial [Amphimedon queenslandica]	0.813868		0.383254		26
OG0001259	XP_003387134.2 PREDICTED: probable tRNA (uracil-O(2)-)-methyltransferase isoform X2 [Amphimedon queenslandica]	1		1
OG0001263	XP_003386218.1 PREDICTED: trans-1,2-dihydrobenzene-1,2-diol dehydrogenase-like [Amphimedon queenslandica]	0.00104559	0.000468807	0.0160236	192 I 0.977* 212 E 0.970* 213 G 0.966*	186, 187, 191, 199, 212
OG0001270	XP_003383506.1 PREDICTED: syntaxin-7-like [Amphimedon queenslandica]	0.22469		0.145897	8 V 0.997** 22 R 0.998** 24 E 0.997** 31 K 0.992** 33 I 0.993** 39 N 0.998** 43 C 0.999** 44 C 0.989* 50 I 0.983* 51 T 0.991**	23, 38, 50
OG0001281	XP_019850835.1 PREDICTED: pericentriolar material 1 protein-like [Amphimedon queenslandica]	0.323126		0.569522	8 A 0.983*	7
OG0001291	XP_019856658.1 PREDICTED: EH domain-binding protein 1-like protein 1 isoform X2 [Amphimedon queenslandica]	1		1		110
OG0001292	XP_003389176.1 PREDICTED: insulin receptor substrate 1-like isoform X1 [Amphimedon queenslandica]	1		1
OG0001294	XP_019855093.1 PREDICTED: serine/threonine-protein kinase ULK3-like [Amphimedon queenslandica]	1		1
OG0001295	XP_019855078.1 PREDICTED: phosphoenolpyruvate carboxykinase, cytosolic [GTP] [Amphimedon queenslandica]	1		1
OG0001296	XP_019853750.1 PREDICTED: serine protease HTRA2, mitochondrial-like [Amphimedon queenslandica]	1		1
OG0001298	XP_003386619.1 PREDICTED: cytochrome P450 20A1-like [Amphimedon queenslandica]	1		0.283682
OG0001300	XP_019850412.1 PREDICTED: cGMP-dependent protein kinase 1 [Amphimedon queenslandica]	1		1
OG0001302	XP_003385512.1 PREDICTED: ATP-dependent RNA helicase dbp2-like [Amphimedon queenslandica]	1.55431e-15	1.11022e-16	4.61998e-18	1 R 0.999** 6 R 0.997** 10 R 0.999** 109 Q 0.999** 112 S 1.000** 115 T 0.999** 116 L 1.000** 118 Y 1.000** 119 L 0.990* 120 L 0.998** 122 A 0.961* 123 I 0.999** 124 V 0.998** 125 H 0.989* 127 K 0.999** 128 H 0.999** 129 Q 0.999** 130 A 1.000** 132 V 0.973* 133 R 0.991** 134 H 0.999** 136 D 1.000** 137 G 1.000** 138 P 1.000** 139 I 0.999** 142 V 1.000** 143 L 1.000**	7, 9, 109, 117, 119, 121, 125, 132
OG0001303	XP_011410218.1 PREDICTED: rho GTPase-activating protein 39-like isoform X1 [Amphimedon queenslandica]	0.0271036	0.00990965	0.0504737		16
OG0001305	XP_011409901.1 PREDICTED: RNA-binding protein 39-like isoform X2 [Amphimedon queenslandica]	0.806465		1
OG0001309	XP_019852742.1 PREDICTED: importin-11-like isoform X1 [Amphimedon queenslandica]	1		1
OG0001318	XP_019864138.1 PREDICTED: uncharacterized protein LOC109593544, partial [Amphimedon queenslandica]	0.0168646	0.020419	0.000105846	38 D 0.998** 39 Y 1.000**
OG0001321	XP_003391930.2 PREDICTED: polypeptide N-acetylgalactosaminyltransferase 14-like [Amphimedon queenslandica]	0.988383		1
OG0001326	XP_019852108.1 PREDICTED: uncharacterized protein LOC109582008 [Amphimedon queenslandica]<>XP_019852109.1 PREDICTED: uncharacterized protein LOC109582008 [Amphimedon queenslandica]<>XP_019852110.1 PREDICTED: uncharacterized protein LOC109582008 [Amphimedon queenslandica]<>XP_019852111.1 PREDICTED: uncharacterized protein LOC109582008 [Amphimedon queenslandica]<>XP_019852112.1 PREDICTED: uncharact…	1		1		127
OG0001335	XP_019855181.1 PREDICTED: cAMP-specific 3',5'-cyclic phosphodiesterase 4C-like isoform X2 [Amphimedon queenslandica]	1		1		6, 27, 46, 59
OG0001336	XP_019854392.1 PREDICTED: uncharacterized protein LOC109583463 [Amphimedon queenslandica]	0.752392		0.305787
OG0001345	XP_003384842.1 PREDICTED: adenylate kinase 2, mitochondrial-like [Amphimedon queenslandica]	1		1		2
OG0001355	XP_003392153.2 PREDICTED: pyruvate dehydrogenase E1 component subunit alpha, somatic form, mitochondrial-like, partial [Amphimedon queenslandica]	1		1		51, 76
OG0001361	XP_011409182.1 PREDICTED: disks large homolog 2-like, partial [Amphimedon queenslandica]	0.640914		0.145996	165 M 0.983* 236 K 0.985*	2, 9, 33, 34, 75, 77, 87, 100, 113, 133
OG0001362	XP_019863146.1 PREDICTED: agrin-like, partial [Amphimedon queenslandica]	1		1		33
OG0001369	XP_011408543.2 PREDICTED: E3 SUMO-protein ligase RanBP2-like, partial [Amphimedon queenslandica]	1		1		25
OG0001371	XP_019854490.1 PREDICTED: tudor domain-containing protein 7A-like [Amphimedon queenslandica]	1		1
OG0001375	XP_011405258.1 PREDICTED: solute carrier family 15 member 2 isoform X1 [Amphimedon queenslandica]	0.531281		1		7
OG0001382	XP_019850795.1 PREDICTED: equilibrative nucleoside transporter 1-like [Amphimedon queenslandica]	1		1		65, 68
OG0001383	XP_019850665.1 PREDICTED: centromere/microtubule-binding protein CBF5-like isoform X3 [Amphimedon queenslandica]	2.17104e-08	1.06634e-09	2.06453e-08	66 E 0.997** 68 V 1.000** 70 L 0.999** 71 G 1.000** 72 I 0.952* 78 M 1.000** 80 S 0.998** 85 R 0.998** 86 V 0.999** 87 I 1.000** 88 M 1.000** 89 S 0.996** 90 R 0.999** 91 D 0.999**	71, 72, 79
OG0001385	XP_011403062.1 PREDICTED: tetraspanin-6-like [Amphimedon queenslandica]	0.122528		1
OG0001386	XP_003385233.1 PREDICTED: uncharacterized protein LOC100635519 [Amphimedon queenslandica]	1		1
OG0001391	XP_019864389.1 PREDICTED: exocyst complex component 2-like [Amphimedon queenslandica]	0.0028849	0.000695499	0.000187122	38 N 0.994**	41
OG0001392	XP_011409565.2 PREDICTED: tyrosine 3-monooxygenase-like [Amphimedon queenslandica]	2.37477e-13	2.77556e-14	1.22658e-15	98 D 1.000** 101 A 1.000** 102 N 1.000** 103 R 0.996** 111 D 0.999** 114 H 0.999** 115 P 1.000**	97, 99, 100, 101, 107, 108, 111, 112, 113, 200
OG0001414	XP_019863261.1 PREDICTED: ABC transporter A family member 7-like, partial [Amphimedon queenslandica]	1		1
OG0001430	XP_003389193.1 PREDICTED: UMP-CMP kinase-like [Amphimedon queenslandica]	1		1
OG0001431	XP_011406106.1 PREDICTED: poly(rC)-binding protein 2-like [Amphimedon queenslandica]	1	0.00497169	0.00467435	2 A 0.959* 15 H 0.999** 31 I 0.957* 40 N 0.993** 41 I 1.000** 42 S 1.000** 43 D 1.000** 68 G 0.951* 85 T 0.969* 86 F 0.957* 91 P 0.952* 92 A 1.000** 96 G 1.000** 97 S 0.984* 102 G 0.962* 110 R 0.965*	1, 3, 8, 40, 41, 42, 67, 91, 95, 111
OG0001432	XP_003388852.1 PREDICTED: cathepsin B-like [Amphimedon queenslandica]	1		1		58
OG0001434	XP_003388750.1 PREDICTED: UPF0769 protein C21orf59 homolog [Amphimedon queenslandica]	0.704052		1		21
OG0001435	XP_011405709.2 PREDICTED: TBC1 domain family member 15-like [Amphimedon queenslandica]	0.866653		1	23 K 0.957* 43 M 0.978* 137 N 0.971*	48
OG0001438	XP_011405033.2 PREDICTED: ornithine decarboxylase-like [Amphimedon queenslandica]	1		1
OG0001440	XP_011404780.1 PREDICTED: putative transporter arsB [Amphimedon queenslandica]	0.75769		0.366761		8, 38, 40, 45
OG0001441	XP_019853263.1 PREDICTED: ral GTPase-activating protein subunit beta-like isoform X1 [Amphimedon queenslandica]<>XP_019853264.1 PREDICTED: ral GTPase-activating protein subunit beta-like isoform X2 [Amphimedon queenslandica]	1		1
OG0001444	EFN83153.1 Histone H3.3 [Harpegnathos saltator]	1		1
OG0001457	XP_003384780.1 PREDICTED: mRNA cap guanine-N7 methyltransferase-like [Amphimedon queenslandica]	1		1
OG0001460	XP_003382828.1 PREDICTED: myosin heavy chain, non-muscle [Amphimedon queenslandica]	1		1		54
OG0001462	XP_019850087.1 PREDICTED: vacuolar protein sorting-associated protein 54-like [Amphimedon queenslandica]	1		1
OG0001471	XP_011409374.1 PREDICTED: neurofibromin-like, partial [Amphimedon queenslandica]	1		1
OG0001473	XP_019863757.1 PREDICTED: myotubularin-related protein 10-B-like [Amphimedon queenslandica]	0.030754	0.0240854	0.00084282	116 K 0.994** 117 D 0.970* 119 T 0.996**	114, 118
OG0001478	XP_003391345.2 PREDICTED: propionyl-CoA carboxylase beta chain, mitochondrial-like, partial [Amphimedon queenslandica]	1		1		73
OG0001484	XP_019860275.1 PREDICTED: angiogenic factor with G patch and FHA domains 1-like [Amphimedon queenslandica]	1		0.239463
OG0001486	XP_019858831.1 PREDICTED: receptor homology region, transmembrane domain- and RING domain-containing protein 3-like [Amphimedon queenslandica]	0.681605		1		102
OG0001487	XP_019858049.1 PREDICTED: serine/threonine-protein kinase 26-like [Amphimedon queenslandica]	3.0414e-08	4.01943e-09	0.000165965	197 W 0.998**
OG0001488	XP_003389768.1 PREDICTED: saccharopine dehydrogenase-like oxidoreductase [Amphimedon queenslandica]	0.270573		0.0164108	94 H 0.988* 97 R 0.956* 99 C 0.998**
OG0001494	XP_019854891.1 PREDICTED: bactericidal permeability-increasing protein-like isoform X1 [Amphimedon queenslandica]	0.485396		1		135, 136
OG0001497	XP_003387043.1 PREDICTED: band 7 protein AGAP004871-like isoform X1 [Amphimedon queenslandica]	0.00807978	0.00105954	0.0109545	28 T 0.993** 44 E 0.990* 140 S 0.996** 151 L 0.989* 154 L 0.995**	27, 138, 153
OG0001498	XP_019851943.1 PREDICTED: RNA-binding protein 5-like [Amphimedon queenslandica]	1		1
OG0001499	XP_003386348.2 PREDICTED: uncharacterized protein LOC100637584 [Amphimedon queenslandica]<>XP_019851546.1 PREDICTED: uncharacterized protein LOC100637584 [Amphimedon queenslandica]	1		1		16, 20
OG0001504	XP_003384343.1 PREDICTED: uncharacterized protein LOC100632866 [Amphimedon queenslandica]	1		1	10 L 0.967* 31 K 0.970*
OG0001511	XP_019858112.1 PREDICTED: myotubularin-related protein 2-like isoform X1 [Amphimedon queenslandica]	1		1
OG0001512	XP_019856559.1 PREDICTED: propionyl-CoA carboxylase alpha chain, mitochondrial-like [Amphimedon queenslandica]	1		1
OG0001525	XP_019863995.1 PREDICTED: acyl-CoA dehydrogenase family member 11-like, partial [Amphimedon queenslandica]	0.375185	0.000231514	1	338 G 0.995** 340 S 0.974* 351 A 0.994**	122, 289
OG0001530	XP_003391704.1 PREDICTED: 15-hydroxyprostaglandin dehydrogenase [NAD(+)]-like [Amphimedon queenslandica]	0.126087	0.0165908	0.00659835	31 V 0.957* 150 C 0.961*	30, 203, 216
OG0001539	XP_019857795.1 PREDICTED: uncharacterized protein LOC100635708 [Amphimedon queenslandica]	0.601918		0.18388	143 L 0.983*
OG0001545	XP_003387852.1 PREDICTED: branched-chain-amino-acid aminotransferase, cytosolic-like [Amphimedon queenslandica]	0.060187	0.0162633	0.366761	2 F 0.992** 3 E 0.998** 5 L 1.000**	1, 4, 33
OG0001549	XP_019853625.1 PREDICTED: WD repeat-containing protein 24-like [Amphimedon queenslandica]	1		1
OG0001550	XP_019852363.1 PREDICTED: RNA polymerase II elongation factor ELL2-like isoform X3 [Amphimedon queenslandica]	0.343093		0.367521		22, 64
OG0001552	XP_019852284.1 PREDICTED: ATP-dependent Clp protease ATP-binding subunit clpX-like, mitochondrial isoform X2 [Amphimedon queenslandica]	1		1
OG0001553	XP_003386700.1 PREDICTED: uncharacterized protein LOC100631948 [Amphimedon queenslandica]	1		1
OG0001558	XP_019850311.1 PREDICTED: DNA-binding protein RFX2-like isoform X1 [Amphimedon queenslandica]<>XP_019850312.1 PREDICTED: DNA-binding protein RFX2-like isoform X1 [Amphimedon queenslandica]	0.655287		1		113
OG0001560	XP_011409784.2 PREDICTED: trans-L-3-hydroxyproline dehydratase-like [Amphimedon queenslandica]	1		1
OG0001566	XP_003382496.1 PREDICTED: protein PLANT CADMIUM RESISTANCE 3-like [Amphimedon queenslandica]	1		0.0658051	1 M 0.979* 27 D 0.958* 29 C 0.966* 60 C 0.979*
OG0001567	XP_019849768.1 PREDICTED: AKT-interacting protein-like [Amphimedon queenslandica]	0.626594		0.335206
OG0001574	XP_011409489.2 PREDICTED: integrin beta-1-like, partial [Amphimedon queenslandica]	0.277817		1	43 L 0.986* 124 V 0.975* 127 A 0.996** 219 D 0.997**	69, 218, 258
OG0001576	XP_003392103.2 PREDICTED: lysosomal Pro-X carboxypeptidase-like [Amphimedon queenslandica]	1		1
OG0001581	XP_003391910.2 PREDICTED: beta-mannosidase-like, partial [Amphimedon queenslandica]	1		0.78171	3 R 0.996** 6 H 0.985* 7 E 0.992** 9 Q 0.996** 11 Q 0.998** 12 S 0.995** 14 S 0.998** 15 S 0.998** 16 I 0.995** 18 Y 0.998**
OG0001584	XP_003391604.1 PREDICTED: 60S ribosomal protein L5-like, partial [Amphimedon queenslandica]	1		1
OG0001593	XP_003389936.1 PREDICTED: catalase-like [Amphimedon queenslandica]	1		1		470
OG0001595	XP_003387665.1 PREDICTED: ubiquitin carboxyl-terminal hydrolase 22-like [Amphimedon queenslandica]	0.59416		0.305787	8 T 0.959*
OG0001597	XP_003387412.1 PREDICTED: calcium-binding protein NCS-1-like [Amphimedon queenslandica]	0.661798		1		116, 147, 155
OG0001599	XP_003386538.1 PREDICTED: serine/threonine-protein phosphatase 2A 56 kDa regulatory subunit epsilon isoform-like [Amphimedon queenslandica]	1		1
OG0001603	XP_019850701.1 PREDICTED: lysophosphatidylcholine acyltransferase 2-like [Amphimedon queenslandica]	1		1		104
OG0001606	XP_019850071.1 PREDICTED: peroxisome biogenesis factor 1-like [Amphimedon queenslandica]	1		1
OG0001607	XP_003384969.1 PREDICTED: protein FAM50A-like [Amphimedon queenslandica]	1		1
OG0001616	XP_003382558.1 PREDICTED: nck-associated protein 1-like [Amphimedon queenslandica]	1		1
OG0001627	XP_019864156.1 PREDICTED: mannosyl-oligosaccharide glucosidase-like, partial [Amphimedon queenslandica]	1		1		1
OG0001632	XP_019863974.1 PREDICTED: asparagine--tRNA ligase, cytoplasmic-like, partial [Amphimedon queenslandica]	0.0319752	0.00453509	0.0209987	3 P 0.999** 5 A 0.999** 6 E 0.992** 9 K 0.985* 40 K 0.997** 42 G 0.996** 44 C 0.999** 46 G 0.999** 52 W 0.961* 54 L 0.997** 55 G 0.993** 60 R 0.998**	2, 59
OG0001636	XP_011408951.2 PREDICTED: tubulin polyglutamylase ttll6-like, partial [Amphimedon queenslandica]	0.601293		0.362518
OG0001637	XP_019862655.1 PREDICTED: major vault protein alpha-like [Amphimedon queenslandica]	0.521867		0.183124	282 G 0.978* 286 N 0.997** 288 T 0.975*	281, 346, 382
OG0001646	XP_019857254.1 PREDICTED: band 4.1-like protein 2 isoform X1 [Amphimedon queenslandica]	1		1
OG0001647	XP_019856156.1 PREDICTED: ras-GEF domain-containing family member 1B-like [Amphimedon queenslandica]	1		1
OG0001651	XP_011405688.1 PREDICTED: zinc transporter ZIP9-B-like [Amphimedon queenslandica]	1		1
OG0001652	XP_003388386.2 PREDICTED: nuclear autoantigenic sperm protein-like [Amphimedon queenslandica]	1		1
OG0001653	XP_003387510.1 PREDICTED: probable ethanolamine kinase [Amphimedon queenslandica]	0.0355507	0.0493273	0.010716	261 Y 0.992** 262 L 0.990*	169, 209, 211
OG0001655	XP_019852923.1 PREDICTED: far upstream element-binding protein 1-like isoform X2 [Amphimedon queenslandica]	1		1
OG0001659	XP_019852441.1 PREDICTED: LETM1 and EF-hand domain-containing protein 1, mitochondrial-like [Amphimedon queenslandica]	1		1		173
OG0001677	XP_019853815.1 PREDICTED: intersectin-1-like [Amphimedon queenslandica]	1		0.0121631	1 R 1.000** 2 I 1.000** 4 G 0.999** 5 V 0.999** 6 I 1.000** 7 K 1.000** 8 K 1.000** 9 D 0.997** 10 N 1.000** 11 K 1.000** 12 D 0.998** 13 T 1.000** 14 N 0.999** 15 Y 1.000** 16 A 0.999** 17 T 0.999** 18 Y 1.000** 19 F 1.000** 20 E 0.999** 21 S 1.000** 22 E 1.000** 23 H 1.000** 24 H 1.000** 26 M 1.000** 28 V 0.999** 29 M 1.000** 30 E 0.999**
OG0001680	XP_011402782.1 PREDICTED: SUMO-activating enzyme subunit 2-like [Amphimedon queenslandica]	1		1
OG0001681	XP_003382501.1 PREDICTED: dual adapter for phosphotyrosine and 3-phosphotyrosine and 3-phosphoinositide-like [Amphimedon queenslandica]	1		0.0230638		78
OG0001700	XP_019851446.1 PREDICTED: uncharacterized protein LOC100639693 isoform X1 [Amphimedon queenslandica]	1		1		95, 109
OG0001705	XP_003389848.2 PREDICTED: protein C9orf72 homolog [Amphimedon queenslandica]	0.169887		1		9, 34
OG0001716	XP_019853987.1 PREDICTED: membrane-associated phosphatidylinositol transfer protein 2-like [Amphimedon queenslandica]	1		1
OG0001720	XP_003387241.2 PREDICTED: cAMP-regulated D2 protein-like [Amphimedon queenslandica]	1		1		113
OG0001722	XP_003386786.1 PREDICTED: nuclear factor related to kappa-B-binding protein-like [Amphimedon queenslandica]	1		1
OG0001724	XP_003386696.1 PREDICTED: nuclease-sensitive element-binding protein 1-like isoform X1 [Amphimedon queenslandica]	1		1
OG0001725	XP_011403935.1 PREDICTED: protein DENND6B-like [Amphimedon queenslandica]	0.996048		1		2
OG0001730	XP_003385586.1 PREDICTED: adenylate kinase 7-like isoform X2 [Amphimedon queenslandica]	1		1
OG0001732	XP_003385058.1 PREDICTED: uncharacterized protein LOC100631524 [Amphimedon queenslandica]	1		0.780851
OG0001734	XP_019849718.1 PREDICTED: UDP-galactose translocator-like [Amphimedon queenslandica]	0.18909	0.0196753	0.00853012		61
OG0001738	XP_019849243.1 PREDICTED: sorting nexin-29-like [Amphimedon queenslandica]	0.00225519	0.0013626	0.000510253	182 P 0.961* 183 K 0.997**	176, 178, 181, 182
OG0001742	XP_003383663.1 PREDICTED: ATP synthase subunit beta, mitochondrial [Amphimedon queenslandica]	1		1
OG0001759	ELU11448.1 hypothetical protein CAPTEDRAFT_104506, partial [Capitella teleta]	1		1
OG0001760	XP_003392004.3 PREDICTED: oxysterol-binding protein 2-like, partial [Amphimedon queenslandica]	1		1
OG0001765	XP_011403301.2 PREDICTED: centrosomal protein of 104 kDa-like [Amphimedon queenslandica]	1		0.436672
OG0001769	XP_019860471.1 PREDICTED: mitoguardin 2-like isoform X1 [Amphimedon queenslandica]	1		1		154
OG0001773	XP_003391490.1 PREDICTED: intraflagellar transport protein 172 homolog, partial [Amphimedon queenslandica]	1		1
OG0001778	XP_019861088.1 PREDICTED: phenylalanine--tRNA ligase alpha subunit-like, partial [Amphimedon queenslandica]	0.472303		1		1, 4, 32
OG0001779	XP_003389790.1 PREDICTED: outer dense fiber protein 3-B-like [Amphimedon queenslandica]<>XP_003390964.1 PREDICTED: outer dense fiber protein 3-B-like [Amphimedon queenslandica]	0.336947		0.0687866	10 A 0.950* 38 S 0.964* 57 I 0.964* 102 S 0.951* 127 D 0.953* 173 A 0.962* 185 C 0.976*
OG0001781	XP_011407163.2 PREDICTED: cyclin-dependent kinase 11B-like [Amphimedon queenslandica]	1		1
OG0001784	XP_011406309.2 PREDICTED: uncharacterized protein LOC100641267 [Amphimedon queenslandica]	0.000515684	0.000132121	0.0114243	207 C 0.997**	26, 173, 206, 207, 208, 209
OG0001785	XP_019856446.1 PREDICTED: oxidation resistance protein 1-like [Amphimedon queenslandica]	0.480795		0.374625		18, 76
OG0001798	XP_003386012.2 PREDICTED: 28S ribosomal protein S7, mitochondrial-like [Amphimedon queenslandica]	1		1		22
OG0001800	XP_019850829.1 PREDICTED: protein phosphatase methylesterase 1-like isoform X2 [Amphimedon queenslandica]	1		1
OG0001802	XP_003385532.1 PREDICTED: uncharacterized protein LOC100633802 [Amphimedon queenslandica]	0.928339		0.422505		6
OG0001803	XP_003385464.1 PREDICTED: B9 domain-containing protein 1-like [Amphimedon queenslandica]	1		1		36
OG0001805	XP_011410501.2 PREDICTED: RNA-binding protein 25-like [Amphimedon queenslandica]	0.0383989	0.0103297	0.000730106	2 Y 0.997** 3 K 0.997**	2
OG0001806	XP_003384453.1 PREDICTED: ubiquitin-conjugating enzyme E2-17 kDa [Amphimedon queenslandica]	1		1
OG0001815	XP_019855442.1 PREDICTED: nascent polypeptide-associated complex subunit alpha, muscle-specific form-like isoform X1 [Amphimedon queenslandica]	1		1
OG0001816	XP_019856101.1 PREDICTED: poly [ADP-ribose] polymerase 3-like [Amphimedon queenslandica]	1		1		13, 46
OG0001817	XP_003382755.1 PREDICTED: histone deacetylase 6-like [Amphimedon queenslandica]	0.326458		0.984484	4 V 0.981* 8 W 0.958* 20 C 0.956* 96 G 0.984*	3, 95, 98
OG0001835	XP_011408950.2 PREDICTED: alpha-tocopherol transfer protein-like, partial [Amphimedon queenslandica]	1		1		50, 147
OG0001837	XP_011408803.1 PREDICTED: ATP-dependent RNA helicase HAS1-like, partial [Amphimedon queenslandica]	1		1
OG0001852	XP_003388713.2 PREDICTED: zinc transporter ZIP11-like [Amphimedon queenslandica]	1		1
OG0001857	Poor hit to Voltage-dependent N-type calcium channel subunit alpha-	1		1		3, 5, 19, 23, 30
OG0001865	XP_003386492.1 PREDICTED: omega-amidase NIT2-like isoform X2 [Amphimedon queenslandica]	0.00650827	0.00569851	0.00070057	55 F 0.966* 65 Q 0.978* 67 Y 0.999** 73 P 0.998** 74 A 0.999** 75 R 0.963* 77 E 0.971* 78 A 0.963* 79 S 0.988* 81 V 1.000** 83 W 1.000** 85 H 0.999** 88 N 0.996**
OG0001870	XP_019850698.1 PREDICTED: protein ABHD4-like [Amphimedon queenslandica]	0.966385		1		72, 80
OG0001871	XP_011403146.1 PREDICTED: rho GTPase-activating protein 29-like [Amphimedon queenslandica]	1		1		15, 20, 71
OG0001872	XP_003385624.1 PREDICTED: phosphatidylserine synthase 2-like [Amphimedon queenslandica]	1		1	76 R 0.963* 124 D 0.965* 128 T 0.963* 189 E 0.962* 229 D 0.950* 231 R 0.954*
OG0001875	XP_003385389.1 PREDICTED: DNA-directed RNA polymerase III subunit RPC3-like [Amphimedon queenslandica]	0.884047		1		138
OG0001876	XP_019849786.1 PREDICTED: 72 kDa inositol polyphosphate 5-phosphatase-like [Amphimedon queenslandica]	1		1
OG0001880	XP_003384510.1 PREDICTED: uncharacterized protein LOC100634387 [Amphimedon queenslandica]	1		1
OG0001881	XP_019848954.1 PREDICTED: hydroxyacid-oxoacid transhydrogenase, mitochondrial-like [Amphimedon queenslandica]	1		1
OG0001883	XP_003383928.1 PREDICTED: sideroflexin-2-like [Amphimedon queenslandica]	1		1		83
OG0001884	XP_019864383.1 PREDICTED: LOW QUALITY PROTEIN: casein kinase I-like [Amphimedon queenslandica]	1		1		32, 126, 191
OG0001886	XP_003383654.1 PREDICTED: succinate--CoA ligase [ADP-forming] subunit beta, mitochondrial-like [Amphimedon queenslandica]	1		1		275
OG0001887	XP_003383338.1 PREDICTED: transforming acidic coiled-coil-containing protein 3-like [Amphimedon queenslandica]	0.19893	0.0412175	0.223708		80
OG0001890	XP_003383006.1 PREDICTED: ras-related protein rab7-like [Amphimedon queenslandica]	1		0.156192	3 V 0.983* 24 V 0.990* 29 V 0.966* 51 R 0.991** 72 D 0.963* 81 Q 0.991** 95 L 0.956* 97 N 0.973* 123 F 0.994** 129 E 0.987* 132 N 0.968* 138 Q 0.997** 147 K 0.983*	36, 113
OG0001893	XP_019851096.1 PREDICTED: uncharacterized protein LOC105312497 [Amphimedon queenslandica]	0.031378	0.0198809	0.707102	39 E 0.999**	1, 2, 22, 47, 54, 65, 79, 94, 102, 112
OG0001915	XP_003391883.2 PREDICTED: beta-hexosaminidase subunit alpha-like [Amphimedon queenslandica]	0.653769		1
OG0001927	XP_019856716.1 PREDICTED: flocculation protein FLO11-like [Amphimedon queenslandica]	1		1		42
OG0001933	XP_019853706.1 PREDICTED: MAP/microtubule affinity-regulating kinase 3-like isoform X2 [Amphimedon queenslandica]	1		1
OG0001937	XP_011403650.1 PREDICTED: Smith-Magenis syndrome chromosomal region candidate gene 8 protein-like [Amphimedon queenslandica]	1		1
OG0001941	XP_003385700.1 PREDICTED: tyrosine aminotransferase-like [Amphimedon queenslandica]	1		1
OG0001942	XP_003385611.1 PREDICTED: cathepsin D-like [Amphimedon queenslandica]	0.538446	0.0182885	0.0658138	300 I 0.969*
OG0001948	XP_003384480.1 PREDICTED: acyl-CoA desaturase-like [Amphimedon queenslandica]	0.418089		0.0965383	9 L 0.995** 63 K 0.968* 67 K 0.994**	250
OG0001950	XP_019848854.1 PREDICTED: spindle assembly checkpoint kinase-like [Amphimedon queenslandica]	1		1		8, 62
OG0001953	XP_019864397.1 PREDICTED: uncharacterized protein LOC109593765 [Amphimedon queenslandica]	1		1
OG0001954	XP_019863373.1 PREDICTED: probable asparagine--tRNA ligase, mitochondrial [Amphimedon queenslandica]	1		1
OG0001955	XP_003383307.1 PREDICTED: 3'-5' exoribonuclease 1-like [Amphimedon queenslandica]	1		1
OG0001956	XP_011407948.1 PREDICTED: cysteine protease ATG4A-like [Amphimedon queenslandica]	0.599187		0.115775	162 M 0.986*
OG0001964	XP_003382724.1 PREDICTED: vacuolar protein sorting-associated protein 41 homolog [Amphimedon queenslandica]	1		0.397654	19 D 0.986* 45 G 0.987*	113, 161
OG0001980	XP_019848995.1 PREDICTED: structural maintenance of chromosomes protein 4-like [Amphimedon queenslandica]	0.11998		0.0298815	1 R 0.979*	82, 279
OG0001987	XP_003386553.1 PREDICTED: glutamine--fructose-6-phosphate aminotransferase [isomerizing] 1-like [Amphimedon queenslandica]	0.0087795	0.00162907	1		4
OG0001991	XP_003386584.1 PREDICTED: uncharacterized protein LOC100637508 [Amphimedon queenslandica]	1		1	97 P 0.957*	9, 11
OG0001993	XP_019858741.1 PREDICTED: long-chain-fatty-acid--CoA ligase 1-like [Amphimedon queenslandica]	0.244955		0.489355	34 I 0.971* 37 G 0.951* 55 C 0.993**
OG0001995	XP_019857051.1 PREDICTED: flocculation protein FLO11-like isoform X2 [Amphimedon queenslandica]	1		1		36
OG0001998	XP_011406110.1 PREDICTED: uncharacterized protein C17orf105-like [Amphimedon queenslandica]	0.917284		1
OG0002004	XP_019855377.1 PREDICTED: negative elongation factor A-like [Amphimedon queenslandica]	1		1		5, 128, 129
OG0002005	XP_011405604.1 PREDICTED: MAPK/MAK/MRK overlapping kinase-like isoform X2 [Amphimedon queenslandica]	1		1		30
OG0002007	XP_019854198.1 PREDICTED: phosphatidylinositol 3-kinase regulatory subunit gamma-like [Amphimedon queenslandica]	0.602753		1
OG0002008	XP_003387679.1 PREDICTED: solute carrier family 35 member F5-like [Amphimedon queenslandica]	1		1
OG0002009	XP_019853651.1 PREDICTED: uncharacterized protein LOC109582984 [Amphimedon queenslandica]	1		0.636589	74 W 0.974*
OG0002018	XP_011403036.2 PREDICTED: dihydrofolate reductase-like [Amphimedon queenslandica]	0.8942		0.181818		73
OG0002024	XP_019849394.1 PREDICTED: probable tyrosine-protein phosphatase F54C8.4 [Amphimedon queenslandica]	1		1		26, 28, 67, 71
OG0002025	XP_003384485.1 PREDICTED: selenium-binding protein 1-like isoform X1 [Amphimedon queenslandica]	1		1
OG0002030	XP_019862572.1 PREDICTED: uncharacterized protein LOC109591238 [Amphimedon queenslandica]	0.994723		0.189019
OG0002035	XP_019848976.1 PREDICTED: CWF19-like protein 1 [Amphimedon queenslandica]	0.0627632		1		127
OG0002037	XP_003382431.1 PREDICTED: mitochondrial carnitine/acylcarnitine carrier protein-like [Amphimedon queenslandica]	0.344389	0.00407541	1	136 L 0.957*	45, 79
OG0002054	XP_019864150.1 PREDICTED: Fanconi anemia group I protein-like, partial [Amphimedon queenslandica]	1		1
OG0002060	XP_019850257.1 PREDICTED: lysine-specific histone demethylase 1B-like [Amphimedon queenslandica]	1		1
OG0002081	XP_019853761.1 PREDICTED: uncharacterized protein LOC109583029 [Amphimedon queenslandica]	1		1
OG0002087	XP_011403953.1 PREDICTED: rabenosyn-5-like [Amphimedon queenslandica]	0.675787		0.561832
OG0002092	XP_019850255.1 PREDICTED: probable serine racemase isoform X1 [Amphimedon queenslandica]	1		1		119, 154, 160
OG0002097	XP_019849865.1 PREDICTED: phospholipase B1, membrane-associated-like [Amphimedon queenslandica]	1		1
OG0002100	XP_003384809.1 PREDICTED: elongation factor 1-alpha [Amphimedon queenslandica]	0.401161		1
OG0002101	XP_011410447.2 PREDICTED: uncharacterized protein LOC105316885 [Amphimedon queenslandica]	0.487567		1
OG0002103	XP_019849030.1 PREDICTED: nuclease EXOG, mitochondrial-like [Amphimedon queenslandica]	1		1		43, 80, 107
OG0002104	XP_003384144.2 PREDICTED: uncharacterized protein LOC100637409 [Amphimedon queenslandica]	0.876206		1
OG0002105	XP_019864424.1 PREDICTED: WD repeat-containing protein 11-like isoform X1 [Amphimedon queenslandica]	6.68242e-11	1.37695e-10	8.1339e-17	13 L 0.969* 59 Y 0.974* 62 R 0.978* 70 E 0.997** 71 D 0.990** 72 V 0.969* 73 C 1.000** 74 G 0.990* 75 Q 1.000** 77 K 1.000** 78 W 1.000** 79 G 0.976* 80 R 0.979* 81 G 1.000** 83 A 0.995** 84 D 0.982* 86 A 0.994** 87 S 0.960* 88 S 1.000** 89 D 1.000** 90 K 1.000** 91 P 0.987* 92 I 1.000** 93 V 1.000** 94 L 0.978* 95 T 1.000** 96 S 1.000** 97 D 1.000** 98 G 0.991** 101 H 1.000** 102 V 0.980* 103 L …	53
OG0002106	XP_019864272.1 PREDICTED: L-2-hydroxyglutarate dehydrogenase, mitochondrial-like [Amphimedon queenslandica]	0.0180636	0.0239734	0.00145948	1 Y 0.994** 6 K 0.998**	72, 79, 88, 92, 97, 102, 108, 111, 113, 118
OG0002109	XP_019855966.1 PREDICTED: uncharacterized protein LOC109584598 isoform X1 [Amphimedon queenslandica]	1		1		5, 6
OG0002110	XP_019852352.1 PREDICTED: exocyst complex component 7-like [Amphimedon queenslandica]	0.993264		1	228 G 0.979*
OG0002129	XP_011409364.1 PREDICTED: OTU domain-containing protein 6B-like, partial [Amphimedon queenslandica]	1		1		227, 281, 299
OG0002133	ELT93310.1 hypothetical protein CAPTEDRAFT_177720 [Capitella teleta]	1		1
OG0002137	XP_011406584.1 PREDICTED: bifunctional coenzyme A synthase-like [Amphimedon queenslandica]	1		1
OG0002140	XP_019856256.1 PREDICTED: vacuolar protein sorting-associated protein 52 homolog [Amphimedon queenslandica]	0.933998		1
OG0002148	XP_019861419.1 PREDICTED: uncharacterized protein LOC105315347 [Amphimedon queenslandica]	1		1		10
OG0002154	XP_003389493.1 PREDICTED: glycerol-3-phosphate phosphatase-like [Amphimedon queenslandica]	0.817632		0.397654
OG0002156	XP_003389143.2 PREDICTED: galactose-1-phosphate uridylyltransferase-like [Amphimedon queenslandica]	1		1		25, 70, 158
OG0002164	XP_019853579.1 PREDICTED: uridine 5'-monophosphate synthase-like [Amphimedon queenslandica]	1		1
OG0002171	XP_019852171.1 PREDICTED: acylglycerol kinase, mitochondrial-like [Amphimedon queenslandica]	1		1		55
OG0002175	XP_019851520.1 PREDICTED: activating signal cointegrator 1 complex subunit 2-like [Amphimedon queenslandica]	1		1
OG0002178	XP_019851249.1 PREDICTED: cyclin-dependent kinase-like 1 [Amphimedon queenslandica]	1		1
OG0002179	XP_003385937.1 PREDICTED: cholesterol 7-desaturase-like [Amphimedon queenslandica]	0.0725179	0.0179373	1		129
OG0002181	XP_019850192.1 PREDICTED: kazrin-like [Amphimedon queenslandica]	1		0.575003
OG0002188	XP_003383659.1 PREDICTED: desumoylating isopeptidase 1-like [Amphimedon queenslandica]	0.0157524	0.0087329	0.00067244	49 L 0.993** 54 G 0.970* 55 Q 0.998** 56 Q 0.990* 59 P 0.998** 61 L 0.998** 63 I 0.992** 65 G 0.998**
OG0002192	XP_019861417.1 PREDICTED: exportin-7-B-like [Amphimedon queenslandica]	0.960478		1		67
OG0002193	XP_019857975.1 PREDICTED: DNA polymerase alpha catalytic subunit-like [Amphimedon queenslandica]	1		1		16
OG0002194	XP_003382830.3 PREDICTED: ethanolamine-phosphate cytidylyltransferase-like isoform X2 [Amphimedon queenslandica]	0.00052841	0.000204756	0.000117424	181 Y 0.997** 182 E 0.999** 185 N 0.996** 186 A 0.997** 191 R 0.972*
OG0002197	XP_019850778.1 PREDICTED: LOW QUALITY PROTEIN: unconventional myosin-Id-like [Amphimedon queenslandica]	0.122252		0.0378462	53 K 0.996**	177, 184, 188, 189
OG0002213	XP_019849731.1 PREDICTED: FYVE, RhoGEF and PH domain-containing protein 6-like [Amphimedon queenslandica]	0.246429		0.0235155	120 N 0.995** 260 E 0.971*
OG0002222	XP_011409211.2 PREDICTED: retinoblastoma-like protein 1 [Amphimedon queenslandica]	1		1		19, 102, 143
OG0002223	XP_011409184.2 PREDICTED: apolipoprotein L3-like [Amphimedon queenslandica]	1		1
OG0002226	XP_011408988.2 PREDICTED: TBC1 domain family member 23-like [Amphimedon queenslandica]	1		1
OG0002227	XP_019849657.1 PREDICTED: vacuolar protein sorting-associated protein 27-like [Amphimedon queenslandica]	0.00313183	0.000427327	1.2896e-07	3 S 1.000** 4 N 0.967* 5 R 0.996** 7 F 0.997** 8 V 0.980* 9 L 0.998** 11 Q 0.979* 12 S 0.989* 13 D 0.992** 14 F 0.954* 16 T 0.985* 17 L 0.984*	11
OG0002232	XP_011408569.1 PREDICTED: ribosome biogenesis protein BMS1 homolog [Amphimedon queenslandica]	0.723274		1		2, 11
OG0002235	XP_019861798.1 PREDICTED: extracellular sulfatase Sulf-2-like [Amphimedon queenslandica]	1		1		59
OG0002236	XP_011408383.2 PREDICTED: isocitrate dehydrogenase [NAD] subunit 2, mitochondrial-like [Amphimedon queenslandica]	1		1		24
OG0002237	XP_019856483.1 PREDICTED: elongation factor 2-like [Amphimedon queenslandica]	1		1
OG0002239	XP_019860456.1 PREDICTED: putative cystathionine gamma-lyase 2, partial [Amphimedon queenslandica]	1		1
OG0002241	XP_011407130.2 PREDICTED: protein FAM214A-like [Amphimedon queenslandica]	1		1
OG0002242	XP_019857662.1 PREDICTED: putative uncharacterized oxidoreductase YGL039W [Amphimedon queenslandica]	0.318751		0.218275	42 E 0.962* 236 P 0.958* 301 L 0.968*
OG0002243	XP_019856150.1 PREDICTED: ZZ-type zinc finger-containing protein 3-like [Amphimedon queenslandica]	1		1		41, 162, 187, 300, 316
OG0002245	XP_003388559.2 PREDICTED: metallophosphoesterase domain-containing protein 1-like [Amphimedon queenslandica]	1		0.507878	28 N 0.974*
OG0002248	XP_019854958.1 PREDICTED: uncharacterized protein LOC109583893 isoform X1 [Amphimedon queenslandica]	1		0.0112399	34 Q 0.954* 40 V 0.998** 41 K 0.997** 42 F 1.000**
OG0002260	XP_019851553.1 PREDICTED: serine/threonine-protein kinase PAK mbt-like [Amphimedon queenslandica]	0.725829		0.156192	135 S 0.982*	41
OG0002275	XP_019848719.1 PREDICTED: polymerase delta-interacting protein 2-like isoform X1 [Amphimedon queenslandica]	1		1
OG0002278	XP_011409658.1 PREDICTED: aquaporin-9-like [Amphimedon queenslandica]	1		1
OG0002281	XP_019854984.1 PREDICTED: soma ferritin-like [Amphimedon queenslandica]	0.92408		1
OG0002315	XP_011402926.1 PREDICTED: arf-GAP with SH3 domain, ANK repeat and PH domain-containing protein 2-like [Amphimedon queenslandica]	1		1		112
OG0002322	XP_011409318.1 PREDICTED: ufm1-specific protease 2-like, partial [Amphimedon queenslandica]	0.265594		0.00145948	1 A 1.000** 3 R 1.000** 4 S 0.994** 5 L 0.994** 6 Q 0.993**
OG0002323	XP_019863709.1 PREDICTED: cilia- and flagella-associated protein 206-like, partial [Amphimedon queenslandica]	1		1		3
OG0002336	XP_019860886.1 PREDICTED: tyrosine-protein phosphatase non-receptor type 1-like, partial [Amphimedon queenslandica]	0.738488		0.551605
OG0002343	XP_019857021.1 PREDICTED: E3 ubiquitin-protein ligase HECTD1-like [Amphimedon queenslandica]	0.99924		0.651909		22
OG0002350	XP_011406096.1 PREDICTED: 7-methylguanosine phosphate-specific 5'-nucleotidase-like [Amphimedon queenslandica]<>XP_019856207.1 PREDICTED: 7-methylguanosine phosphate-specific 5'-nucleotidase-like [Amphimedon queenslandica]<>XP_019856208.1 PREDICTED: 7-methylguanosine phosphate-specific 5'-nucleotidase-like [Amphimedon queenslandica]	0.20862		1		102
OG0002362	XP_019853086.1 PREDICTED: uncharacterized protein LOC109582673 [Amphimedon queenslandica]<>XP_019853087.1 PREDICTED: uncharacterized protein LOC109582673 [Amphimedon queenslandica]	0.974532		1
OG0002365	XP_003387025.1 PREDICTED: lysyl oxidase homolog 4-like [Amphimedon queenslandica]	1		0.622522		122
OG0002366	XP_003386945.1 PREDICTED: fatty acid hydroxylase domain-containing protein 2-like [Amphimedon queenslandica]	1.0367e-05	1.12087e-05	4.92243e-11	34 M 0.962* 35 M 0.990* 36 D 0.983* 47 F 0.987* 49 I 0.987* 222 T 0.997** 223 D 0.999** 224 N 0.988* 227 K 0.986* 228 K 0.971* 229 T 0.999** 232 K 0.997** 233 R 0.996** 234 H 0.999** 235 R 0.984* 241 T 0.996** 243 A 0.992** 244 S 0.953*	19
OG0002367	XP_003386907.1 PREDICTED: ras-related GTP-binding protein A-like [Amphimedon queenslandica]	1		1		35, 41, 48, 76, 227, 228, 234, 237, 240, 242
OG0002369	XP_019852250.1 PREDICTED: delta-aminolevulinic acid dehydratase-like [Amphimedon queenslandica]	1		1
OG0002372	XP_011403730.1 PREDICTED: leucine-rich repeat extensin-like protein 5 [Amphimedon queenslandica]<>XP_019851599.1 PREDICTED: leucine-rich repeat extensin-like protein 5 [Amphimedon queenslandica]	0.62218		0.181087	108 E 0.974*
OG0002374	XP_019851302.1 PREDICTED: uncharacterized protein LOC109581544 [Amphimedon queenslandica]	0.0680315	0.0335808	0.0183608	34 V 0.974*	61, 107
OG0002389	XP_003384131.1 PREDICTED: F-box only protein 9-like [Amphimedon queenslandica]	1		1		116
OG0002393	XP_003384014.3 PREDICTED: uncharacterized protein LOC100638887 isoform X2 [Amphimedon queenslandica]	0.729185		0.093048	173 N 0.962* 208 A 0.977*
OG0002394	XP_019864365.1 PREDICTED: transcription elongation regulator 1-like isoform X1 [Amphimedon queenslandica]	1		1		157
OG0002396	XP_003383808.1 PREDICTED: lysine--tRNA ligase-like isoform X2 [Amphimedon queenslandica]	1		1
OG0002399	XP_019862006.1 PREDICTED: armadillo repeat-containing protein 3-like [Amphimedon queenslandica]	1		1		1, 8, 36
OG0002403	XP_003383003.1 PREDICTED: protein DD3-3-like [Amphimedon queenslandica]	1		1
OG0002405	XP_019852654.1 PREDICTED: sphingosine kinase 2-like isoform X3 [Amphimedon queenslandica]	1		0.276235		71, 79, 241
OG0002407	NP_001266238.1 nuclear factor kappa B [Amphimedon queenslandica]<>ABW76682.1 nuclear factor kappa B [Amphimedon queenslandica]	1		1
OG0002408	XP_019849843.1 PREDICTED: docking protein 5-like isoform X2 [Amphimedon queenslandica]	0.857267		1
OG0002435	XP_003391961.2 PREDICTED: sister chromatid cohesion protein DCC1-like, partial [Amphimedon queenslandica]	1		1
OG0002447	XP_003391508.1 PREDICTED: adrenodoxin-like protein, mitochondrial [Amphimedon queenslandica]	1		1
OG0002451	XP_019854181.1 PREDICTED: cilia- and flagella-associated protein 57 [Amphimedon queenslandica]	1		1		9, 30
OG0002453	XP_011407764.1 PREDICTED: vesicle transport protein USE1-like [Amphimedon queenslandica]	0.345632		1		297
OG0002455	XP_003389969.1 PREDICTED: grainyhead-like protein 2 homolog isoform X1 [Amphimedon queenslandica]	0.179252		0.0206035	94 Q 0.976*	21
OG0002456	XP_019857987.1 PREDICTED: rho GTPase-activating protein 26-like isoform X2 [Amphimedon queenslandica]	0.765952		0.893038
OG0002457	XP_019857809.1 PREDICTED: dystrophin-like [Amphimedon queenslandica]	1		1		7, 38, 93, 98
OG0002463	XP_003388740.1 PREDICTED: p21-activated protein kinase-interacting protein 1-like [Amphimedon queenslandica]	0.00367	0.0034574	1		145, 156
OG0002465	XP_019855211.1 PREDICTED: heterogeneous nuclear ribonucleoprotein 27C-like [Amphimedon queenslandica]	0.181585		1		189
OG0002471	XP_003387864.2 PREDICTED: serine hydroxymethyltransferase, cytosolic-like isoform X1 [Amphimedon queenslandica]	1		1		22, 164, 165, 167, 188, 190
OG0002477	XP_003387046.1 PREDICTED: erythrocyte band 7 integral membrane protein-like [Amphimedon queenslandica]	1		1
OG0002488	XP_019850857.1 PREDICTED: N-acetylserotonin O-methyltransferase-like protein [Amphimedon queenslandica]	1		1
OG0002490	XP_003385717.1 PREDICTED: uncharacterized protein LOC100637792 [Amphimedon queenslandica]	0.997063		1		66
OG0002494	XP_003385358.1 PREDICTED: ADP-ribosylation factor-like [Amphimedon queenslandica]	1		1		47, 84
OG0002495	XP_011402880.2 PREDICTED: cyclin-L1-like [Amphimedon queenslandica]	1		1		9, 11, 140, 161, 184
OG0002497	XP_019849976.1 PREDICTED: atrial natriuretic peptide receptor 1-like [Amphimedon queenslandica]	1		1		139
OG0002499	XP_003385030.1 PREDICTED: nicotinamide phosphoribosyltransferase-like [Amphimedon queenslandica]	0.00811163	0.00283541	2.99497e-07	21 T 0.998** 98 S 0.994** 102 G 0.998** 271 L 0.995**	213
OG0002500	XP_003385002.1 PREDICTED: potential E3 ubiquitin-protein ligase ariadne-2-like [Amphimedon queenslandica]	0.962323		0.724191		20, 97, 99, 352
OG0002502	XP_003384737.3 PREDICTED: protein SON-like isoform X2 [Amphimedon queenslandica]	1.75346e-06	5.66115e-07	1.34764e-08	61 S 0.988* 99 V 0.957* 103 K 0.968* 104 K 0.997** 111 E 0.997** 112 A 0.951* 113 N 0.998** 115 P 0.961* 118 P 0.999** 122 A 0.999** 123 K 0.998**
OG0002504	XP_019849231.1 PREDICTED: UPF0505 protein C16orf62-like [Amphimedon queenslandica]	1		1		60, 98, 103, 104, 110, 111, 112, 114, 117, 121
OG0002505	XP_003384550.1 PREDICTED: protein ecdysoneless homolog [Amphimedon queenslandica]	1		1
OG0002506	XP_003384562.1 PREDICTED: adenylosuccinate lyase-like isoform X1 [Amphimedon queenslandica]	1		1
OG0002511	XP_003383841.1 PREDICTED: E3 ubiquitin-protein ligase TRAF7-like [Amphimedon queenslandica]	1		1
OG0002518	XP_003383207.1 PREDICTED: mitogen-activated protein kinase kinase kinase MLT-like [Amphimedon queenslandica]	0.270709		1		3
OG0002521	XP_011407800.2 PREDICTED: putative deoxyribonuclease TATDN1 isoform X2 [Amphimedon queenslandica]	1		1
OG0002522	XP_019857759.1 PREDICTED: uncharacterized protein LOC109586030 [Amphimedon queenslandica]	1		1		24, 52
OG0002525	XP_003383061.1 PREDICTED: protein DD3-3-like [Amphimedon queenslandica]	1		0.395076		109
OG0002527	XP_011403130.2 PREDICTED: thioredoxin domain-containing protein 3 homolog [Amphimedon queenslandica]	1		1		18, 28, 54, 71
OG0002558	XP_003392069.1 PREDICTED: frizzled-7-B-like [Amphimedon queenslandica]	1		1		182
OG0002559	XP_019857081.1 PREDICTED: translocation protein SEC63 homolog [Amphimedon queenslandica]	1		1
OG0002561	XP_019849540.1 PREDICTED: exocyst complex component 1-like [Amphimedon queenslandica]	0.0602525	0.0167092	0.0735098	92 N 0.982* 94 L 0.994**
OG0002565	XP_019857198.1 PREDICTED: LOW QUALITY PROTEIN: IQ domain-containing protein G-like [Amphimedon queenslandica]	1		1		92, 93
OG0002581	XP_019861390.1 PREDICTED: ATP-binding cassette sub-family D member 3-like [Amphimedon queenslandica]	1		1
OG0002583	XP_003390944.1 PREDICTED: echinoderm microtubule-associated protein-like 6 [Amphimedon queenslandica]	1		1
OG0002584	XP_019860561.1 PREDICTED: integrin beta-1-B-like [Amphimedon queenslandica]	1		1		10, 12, 193, 229, 232
OG0002590	XP_019859038.1 PREDICTED: proline-rich extensin-like protein EPR1, partial [Amphimedon queenslandica]	0.191931		0.0968473	35 P 0.994**
OG0002594	XP_003389641.1 PREDICTED: 3-mercaptopyruvate sulfurtransferase-like [Amphimedon queenslandica]	1		1
OG0002595	XP_019857086.1 PREDICTED: paraspeckle component 1-like [Amphimedon queenslandica]	1		1		169
OG0002597	XP_019856917.1 PREDICTED: protein O-GlcNAcase-like isoform X2 [Amphimedon queenslandica]	0.386407		0.812561		13
OG0002598	XP_019856310.1 PREDICTED: la-related protein 1B-like [Amphimedon queenslandica]	1		1		8, 32, 62, 63, 72
OG0002605	XP_003387703.1 PREDICTED: ras-related protein Rab-5C-like [Amphimedon queenslandica]	1		0.305787
OG0002613	XP_019851708.1 PREDICTED: myotubularin-related protein 9-like [Amphimedon queenslandica]	1		1
OG0002616	XP_019851209.1 PREDICTED: ATP-dependent RNA helicase DDX1-like [Amphimedon queenslandica]	1		1		30
OG0002617	XP_003386033.1 PREDICTED: DNA repair protein XRCC1-like [Amphimedon queenslandica]	1		1	71 R 0.950*
OG0002619	NP_001266224.1 myeloid differentiation primary response gene 88 [Amphimedon queenslandica]<>ADR78337.1 MyD88 [Amphimedon queenslandica]	0.0416677	0.0269812	1
OG0002620	XP_019850510.1 PREDICTED: crescerin-1-like [Amphimedon queenslandica]	1		1		53, 57, 58, 60, 78, 79
OG0002626	XP_003385202.2 PREDICTED: 28S ribosomal protein S5, mitochondrial-like [Amphimedon queenslandica]	1		1
OG0002628	XP_019849869.1 PREDICTED: uncharacterized protein LOC100633464 [Amphimedon queenslandica]	1		1
OG0002629	XP_019849717.1 PREDICTED: alpha-aminoadipic semialdehyde synthase, mitochondrial-like [Amphimedon queenslandica]	3.92027e-08	1.32817e-08	5.07618e-09	77 F 0.997** 81 L 1.000** 82 P 1.000** 83 I 0.957* 86 S 1.000** 87 C 0.999** 88 I 0.996** 91 K 0.998** 93 N 0.998** 94 M 1.000** 95 L 0.999** 97 A 1.000** 98 S 0.998** 99 Y 1.000** 100 L 1.000** 101 S 1.000** 103 E 0.999** 106 E 0.978* 108 H 0.998** 109 Q 1.000** 111 A 0.955* 115 D 1.000** 121 F 0.999**	7
OG0002632	XP_003384841.1 PREDICTED: cytosolic acyl coenzyme A thioester hydrolase-like [Amphimedon queenslandica]	1		1		73, 80, 81, 82, 89, 93, 94, 96, 99, 111
OG0002636	XP_011410210.1 PREDICTED: glutamine synthetase 2 cytoplasmic-like [Amphimedon queenslandica]	0.774195		1		47
OG0002641	XP_011410084.2 PREDICTED: putative thiamine transporter SLC35F3 [Amphimedon queenslandica]	0.230466		0.449792	37 S 0.999**
OG0002651	XP_003382489.1 PREDICTED: receptor of activated protein C kinase 1-like [Amphimedon queenslandica]	0.466637		0.156192	64 V 0.984*
OG0002680	XP_003391996.1 PREDICTED: methionine aminopeptidase 1-like, partial [Amphimedon queenslandica]	0.000530107	0.000168399	3.41046e-06	102 T 0.996** 107 M 0.970* 109 G 1.000** 110 I 0.957* 112 I 0.999** 113 V 0.999** 114 K 0.999** 117 T 0.991** 119 P 0.999** 120 D 0.998** 123 T 0.973* 124 A 1.000** 126 T 1.000**	63
OG0002683	XP_019863582.1 PREDICTED: uncharacterized protein LOC109592614 [Amphimedon queenslandica]	0.828411		1		110, 123, 125
OG0002684	XP_011409228.2 PREDICTED: nuclear envelope integral membrane protein 1-like [Amphimedon queenslandica]	1		1		6, 38
OG0002692	XP_019862142.1 PREDICTED: protein FAM98A-like, partial [Amphimedon queenslandica]	1		1
OG0002700	XP_011407813.2 PREDICTED: protein cereblon-like [Amphimedon queenslandica]	1		0.840054		227
OG0002701	XP_003390444.2 PREDICTED: arginyl-tRNA--protein transferase 1-like [Amphimedon queenslandica]	0.197238		1		9
OG0002703	XP_019859014.1 PREDICTED: 2-oxoglutarate and iron-dependent oxygenase domain-containing protein 2-like isoform X1 [Amphimedon queenslandica]	0.907031		1	23 I 0.958*	178
OG0002711	XP_003389251.1 PREDICTED: coiled-coil domain-containing protein 113-like [Amphimedon queenslandica]	1		1		3, 22
OG0002714	XP_019855814.1 PREDICTED: NSFL1 cofactor p47-like [Amphimedon queenslandica]	0.800097		0.778731		13, 104
OG0002719	XP_003388251.1 PREDICTED: pyridoxal 5'-phosphate synthase subunit SNZERR-like [Amphimedon queenslandica]	0.154793		0.034173	43 I 0.999**	4, 41
OG0002720	XP_019854789.1 PREDICTED: transcriptional enhancer factor TEF-1 [Amphimedon queenslandica]	1		1		42
OG0002724	XP_019854062.1 PREDICTED: transcription factor sem-2-like isoform X1 [Amphimedon queenslandica]	1		1
OG0002725	XP_003387749.1 PREDICTED: transmembrane protein with metallophosphoesterase domain-like [Amphimedon queenslandica]	0.0705759		0.0674211	5 L 0.953* 7 S 1.000**
OG0002728	XP_019853346.1 PREDICTED: SH3 domain-containing kinase-binding protein 1-like isoform X2 [Amphimedon queenslandica]	0.00931164	0.00219104	0.0467759
OG0002731	XP_011404280.2 PREDICTED: uncharacterized protein LOC105312944 [Amphimedon queenslandica]	1		1		14, 72, 74
OG0002737	XP_003386605.1 PREDICTED: zinc finger CCHC-type and RNA-binding motif-containing protein 1-like [Amphimedon queenslandica]	1		1		3
OG0002738	XP_019851981.1 PREDICTED: F-box/LRR-repeat protein 13-like [Amphimedon queenslandica]	1		1		35
OG0002743	XP_019851730.1 PREDICTED: inositol-trisphosphate 3-kinase A-like isoform X1 [Amphimedon queenslandica]	1		1
OG0002747	XP_003385734.1 PREDICTED: dual specificity mitogen-activated protein kinase kinase 6-like [Amphimedon queenslandica]	1		1
OG0002750	XP_019850498.1 PREDICTED: acetylornithine deacetylase-like [Amphimedon queenslandica]	1		1
OG0002754	XP_019850094.1 PREDICTED: histone-lysine N-methyltransferase SETD1B-like [Amphimedon queenslandica]	1		1
OG0002756	XP_003384903.3 PREDICTED: xaa-Pro aminopeptidase 1-like isoform X2 [Amphimedon queenslandica]	1		1
OG0002757	XP_019849669.1 PREDICTED: RAB6A-GEF complex partner protein 1-like isoform X1 [Amphimedon queenslandica]	1		1
OG0002762	XP_003384785.1 PREDICTED: guanine nucleotide-binding protein subunit beta-like protein [Amphimedon queenslandica]	1		1
OG0002765	XP_019849049.1 PREDICTED: cleavage and polyadenylation specificity factor subunit 1-like [Amphimedon queenslandica]	1		1	2 L 0.969* 4 G 0.982* 6 L 0.988* 7 T 0.974* 9 S 0.990** 10 Y 0.972* 14 R 0.987* 15 K 0.979* 17 P 0.981* 18 T 0.979* 20 A 0.973* 23 H 0.963* 25 P 0.982* 28 K 0.989* 34 L 0.978* 36 E 0.980* 38 K 0.960* 39 V 0.966* 41 K 0.963* 42 V 0.971*	6, 56
OG0002776	XP_003383163.1 PREDICTED: thioredoxin-like [Amphimedon queenslandica]	1		1
OG0002778	XP_003383035.1 PREDICTED: glutamine--tRNA ligase-like [Amphimedon queenslandica]	1		1
OG0002784	XP_003382697.1 PREDICTED: tyrosyl-DNA phosphodiesterase 2-like [Amphimedon queenslandica]	1		1
OG0002785	XP_011410132.1 PREDICTED: dual specificity protein phosphatase 6-like [Amphimedon queenslandica]	1		1
OG0002786	XP_019848782.1 PREDICTED: LIM domain-binding protein 3-like [Amphimedon queenslandica]	0.00182361	0.00103037	3.12825e-05	4 K 0.953* 7 S 0.993** 9 P 0.997** 10 A 0.996** 12 S 0.998** 14 R 0.998** 19 K 0.980*	27
OG0002809	XP_019860436.1 PREDICTED: uncharacterized protein LOC105315063 [Amphimedon queenslandica]	1		1		8, 9, 13, 98
OG0002819	XP_019849784.1 PREDICTED: DIS3-like exonuclease 2 [Amphimedon queenslandica]	1		1
OG0002821	XP_019862951.1 PREDICTED: tetratricopeptide repeat protein 37-like, partial [Amphimedon queenslandica]	1		1		1
OG0002823	XP_003391695.1 PREDICTED: choline transporter-like protein 4, partial [Amphimedon queenslandica]	1		1
OG0002826	XP_019848951.1 PREDICTED: uncharacterized protein LOC109580353 isoform X2 [Amphimedon queenslandica]	1		1
OG0002828	XP_011409200.1 PREDICTED: charged multivesicular body protein 7-like [Amphimedon queenslandica]	0.639381		1	1 T 1.000** 2 K 1.000** 3 I 1.000** 4 Q 0.996** 5 M 1.000** 6 A 1.000** 7 E 1.000** 8 T 1.000** 9 D 1.000** 11 M 1.000** 12 V 1.000** 13 L 0.996** 14 E 0.995** 15 A 1.000** 16 Y 1.000** 17 Q 1.000** 18 D 1.000** 19 G 1.000** 20 I 0.999** 21 K 0.999** 22 S 0.996** 23 L 0.997** 24 K 0.999** 25 N 0.978* 26 V 1.000** 27 A 0.997** 28 I 0.998** 29 D 1.000** 30 I 0.996** 31 D 1.000** 33 V 1.000** 34 D 0…
OG0002829	XP_019858573.1 PREDICTED: dynamin-like 120 kDa protein, mitochondrial [Amphimedon queenslandica]	1		0.331559		17, 55
OG0002831	XP_003389707.2 PREDICTED: thioredoxin reductase 2, mitochondrial-like isoform X1 [Amphimedon queenslandica]	0.000813103	0.000254266	1
OG0002833	XP_019856987.1 PREDICTED: uncharacterized protein LOC109585374 [Amphimedon queenslandica]	1		1
OG0002834	XP_003389445.1 PREDICTED: protein pelota homolog [Amphimedon queenslandica]	1		1
OG0002837	XP_019856406.1 PREDICTED: zinc finger RNA-binding protein-like isoform X1 [Amphimedon queenslandica]	1		1
OG0002838	XP_019855610.1 PREDICTED: uncharacterized protein LOC100637302 [Amphimedon queenslandica]	0.596408		1
OG0002840	XP_011405630.1 PREDICTED: cAMP-dependent protein kinase catalytic subunit alpha-like isoform X1 [Amphimedon queenslandica]	0.515209		0.296461	181 N 0.986*	43
OG0002842	XP_019855184.1 PREDICTED: importin-13-like isoform X1 [Amphimedon queenslandica]	1		1
OG0002843	XP_019855018.1 PREDICTED: uncharacterized protein LOC109583927 [Amphimedon queenslandica]	1		1
OG0002844	XP_011405377.1 PREDICTED: G patch domain-containing protein 3-like [Amphimedon queenslandica]	1		1		47
OG0002846	XP_003387983.1 PREDICTED: dnaJ homolog subfamily A member 1-like [Amphimedon queenslandica]	1		1
OG0002850	XP_019853295.1 PREDICTED: 40S ribosomal protein S5 [Amphimedon queenslandica]	1		1
OG0002852	XP_019852515.1 PREDICTED: protein lin-54 homolog [Amphimedon queenslandica]	1		1
OG0002856	XP_019851306.1 PREDICTED: farnesyl pyrophosphate synthase-like [Amphimedon queenslandica]	1		1
OG0002857	XP_003386140.1 PREDICTED: radixin-like [Amphimedon queenslandica]	1		0.820313
OG0002858	XP_003386058.1 PREDICTED: NADH-ubiquinone oxidoreductase 49 kDa subunit-like [Amphimedon queenslandica]	1		1
OG0002861	XP_003385702.1 PREDICTED: cytochrome b5-like isoform X2 [Amphimedon queenslandica]	1		1
OG0002864	XP_019850050.1 PREDICTED: SH3 and PX domain-containing protein 2A-like [Amphimedon queenslandica]	0.220587		1
OG0002871	XP_003384227.1 PREDICTED: GTPase HRas [Amphimedon queenslandica]	0.131082		0.0733971
OG0002877	XP_003383564.1 PREDICTED: 60S ribosomal protein L4-A-like [Amphimedon queenslandica]	1		1		26, 64, 142, 148, 149, 151, 155, 157, 158, 160
OG0002879	XP_003383503.1 PREDICTED: methylmalonyl-CoA mutase, mitochondrial-like [Amphimedon queenslandica]	8.88178e-16	3.33067e-16	6.27636e-15	107 L 0.991** 110 G 0.957* 111 I 0.999** 114 D 1.000** 117 A 1.000** 119 R 1.000** 120 L 0.998** 121 S 0.999** 126 I 1.000** 128 M 1.000** 129 N 0.997** 131 Y 1.000** 132 M 1.000** 137 M 1.000** 138 R 0.999** 139 A 1.000** 140 G 0.968* 141 R 0.990* 143 L 0.999** 144 W 0.999** 145 A 0.970* 146 N 1.000** 148 M 1.000** 151 F 1.000** 153 A 1.000** 155 N 1.000** 157 K 0.972* 158 S 0.999** 160 Q 0.982*…
OG0002880	XP_003383119.1 PREDICTED: bifunctional methylenetetrahydrofolate dehydrogenase/cyclohydrolase, mitochondrial-like [Amphimedon queenslandica]	1		1		108, 116, 120, 125, 133, 137, 138, 144, 154, 171
OG0002881	XP_011407510.2 PREDICTED: bifunctional 3'-phosphoadenosine 5'-phosphosulfate synthase 2 [Amphimedon queenslandica]	1		1		114
OG0002882	XP_003383267.1 PREDICTED: run domain Beclin-1-interacting and cysteine-rich domain-containing protein-like [Amphimedon queenslandica]	1		1
OG0002885	XP_019855255.1 PREDICTED: cysteine-rich with EGF-like domain protein 2 [Amphimedon queenslandica]	1		1
OG0002886	XP_011403578.2 PREDICTED: syndetin-like [Amphimedon queenslandica]	1		1
OG0002888	XP_003382455.1 PREDICTED: inositol monophosphatase 1-like [Amphimedon queenslandica]	1		1
OG0002889	XP_003382530.1 PREDICTED: charged multivesicular body protein 4b-like [Amphimedon queenslandica]	1		1		73
OG0002891	XP_003382380.1 PREDICTED: uncharacterized protein LOC100634840 isoform X1 [Amphimedon queenslandica]	1		1		64
OG0002920	XP_011409427.2 PREDICTED: TFIIH basal transcription factor complex helicase XPB subunit-like [Amphimedon queenslandica]	1		1
OG0002922	XP_011403897.2 PREDICTED: cytochrome b-c1 complex subunit 2, mitochondrial-like [Amphimedon queenslandica]	1		1
OG0002926	XP_003391792.1 PREDICTED: ras guanyl-releasing protein 3-like, partial [Amphimedon queenslandica]	1		1		22, 45, 55, 75
OG0002932	XP_003391495.3 PREDICTED: phosphoglucomutase-2-like [Amphimedon queenslandica]	1		1
OG0002933	XP_019862401.1 PREDICTED: uncharacterized protein LOC109591027 [Amphimedon queenslandica]	1		1
OG0002943	XP_003390376.2 PREDICTED: centrosomal protein of 131 kDa-like [Amphimedon queenslandica]	1		1		31, 56
OG0002946	XP_019858567.1 PREDICTED: runt-related transcription factor 1 [Amphimedon queenslandica]	1		1
OG0002959	NP_001266234.1 beta-catenin [Amphimedon queenslandica]<>ADO16578.1 BcatA [Amphimedon queenslandica]	0.800703		1
OG0002961	XP_019854175.1 PREDICTED: ceramide glucosyltransferase-B-like [Amphimedon queenslandica]	1		1		2
OG0002977	XP_003386405.1 PREDICTED: forkhead box protein E3-like [Amphimedon queenslandica]	1		1
OG0002981	XP_019851133.1 PREDICTED: methylmalonic aciduria type A protein, mitochondrial-like [Amphimedon queenslandica]	1		1
OG0002985	XP_019850484.1 PREDICTED: transcription factor RFX4-like [Amphimedon queenslandica]	1		1		15
OG0002989	XP_003385333.1 PREDICTED: large subunit GTPase 1 homolog isoform X1 [Amphimedon queenslandica]	1		1
OG0002993	XP_019849745.1 PREDICTED: transmembrane protein 177-like [Amphimedon queenslandica]	0.835018		1
OG0002994	XP_003384999.1 PREDICTED: sortilin-like [Amphimedon queenslandica]	1		1		9
OG0002995	XP_011402621.2 PREDICTED: zinc finger CCCH domain-containing protein 13-like [Amphimedon queenslandica]	0.575621		0.223845
OG0002999	XP_019849390.1 PREDICTED: uncharacterized protein LOC109580539 [Amphimedon queenslandica]	1		1		1
OG0003004	XP_019864455.1 PREDICTED: smad nuclear-interacting protein 1-like, partial [Amphimedon queenslandica]	1		1		4, 42, 46, 85, 109
OG0003005	XP_019864353.1 PREDICTED: glycerol-3-phosphate acyltransferase 3-like [Amphimedon queenslandica]	1		1
OG0003007	XP_003383873.1 PREDICTED: mitochondrial inner membrane protein OXA1L-like [Amphimedon queenslandica]	1		1
OG0003017	XP_003382951.1 PREDICTED: UDP-N-acetylglucosamine/UDP-glucose/GDP-mannose transporter-like [Amphimedon queenslandica]	1		1
OG0003018	XP_019849383.1 PREDICTED: transcription initiation factor TFIID subunit 1-like isoform X1 [Amphimedon queenslandica]	1		1
OG0003020	XP_019856522.1 PREDICTED: AP-3 complex subunit beta-2-like [Amphimedon queenslandica]	1		1	2 L 0.979* 3 L 0.990** 6 K 0.955*
OG0003051	XP_011409414.2 PREDICTED: polycomb protein eed-like [Amphimedon queenslandica]	1		1
OG0003055	XP_011409351.2 PREDICTED: acetoacetyl-CoA synthetase-like, partial [Amphimedon queenslandica]	1		1
OG0003060	XP_019863262.1 PREDICTED: uncharacterized protein LOC109592172, partial [Amphimedon queenslandica]	1		1		105
OG0003064	XP_003391655.3 PREDICTED: WD repeat and FYVE domain-containing protein 2-like, partial [Amphimedon queenslandica]	1		1
OG0003066	XP_019861973.1 PREDICTED: wings apart-like protein homolog [Amphimedon queenslandica]	1		1
OG0003068	XP_003391263.2 PREDICTED: uncharacterized protein LOC100636978 [Amphimedon queenslandica]	1		1
OG0003076	XP_011408719.1 PREDICTED: pollen-specific leucine-rich repeat extensin-like protein 1 [Amphimedon queenslandica]	1		1
OG0003085	XP_011406699.1 PREDICTED: next to BRCA1 gene 1 protein-like [Amphimedon queenslandica]	0.0620787	0.0177459	1
OG0003090	XP_019855947.1 PREDICTED: uncharacterized protein LOC100639497 [Amphimedon queenslandica]	1		1		121
OG0003099	XP_011404745.1 PREDICTED: uncharacterized protein LOC105313212 [Amphimedon queenslandica]	0.593365		0.285917
OG0003100	XP_019853534.1 PREDICTED: U3 small nucleolar RNA-associated protein 18 homolog [Amphimedon queenslandica]	1		1		7, 21
OG0003101	XP_011404601.1 PREDICTED: BSD domain-containing protein 1-like [Amphimedon queenslandica]	1		1		72, 86
OG0003104	XP_011404097.2 PREDICTED: receptor-type tyrosine-protein phosphatase epsilon-like [Amphimedon queenslandica]	1		1		19
OG0003107	XP_019852036.1 PREDICTED: manganese-transporting ATPase 13A1-like [Amphimedon queenslandica]	0.397164		1		44, 79
OG0003119	XP_003385652.2 PREDICTED: thymidylate synthase-like [Amphimedon queenslandica]	1		1
OG0003124	XP_019849879.1 PREDICTED: RNA polymerase-associated protein RTF1 homolog [Amphimedon queenslandica]	1		1
OG0003126	XP_003384922.2 PREDICTED: aspartate--tRNA ligase, cytoplasmic-like [Amphimedon queenslandica]	1		1
OG0003130	XP_003384588.1 PREDICTED: regulator of microtubule dynamics protein 1-like [Amphimedon queenslandica]	1		1
OG0003136	XP_003384145.1 PREDICTED: probable 18S rRNA (guanine-N(7))-methyltransferase isoform X2 [Amphimedon queenslandica]	1		1		21
OG0003145	XP_019864233.1 PREDICTED: beta-arrestin-2-like isoform X1 [Amphimedon queenslandica]<>XP_019864234.1 PREDICTED: beta-arrestin-2-like isoform X1 [Amphimedon queenslandica]	1		1
OG0003149	XP_003383425.1 PREDICTED: uncharacterized protein LOC100636521 [Amphimedon queenslandica]	1		1
OG0003151	XP_019859500.1 PREDICTED: arsenite methyltransferase-like [Amphimedon queenslandica]	0.460932		0.197943
OG0003212	XP_019858284.1 PREDICTED: cullin-3-like [Amphimedon queenslandica]	1		1		21
OG0003227	XP_011407929.1 PREDICTED: SEC23-interacting protein-like [Amphimedon queenslandica]	1		1		229
OG0003229	XP_019859992.1 PREDICTED: lethal(3)malignant brain tumor-like protein 1 [Amphimedon queenslandica]	5.53438e-08	3.58052e-08	1.96095e-08	22 C 0.997** 25 D 0.978* 49 G 0.999** 52 K 0.971* 53 W 1.000** 56 Y 0.993** 62 I 0.976* 67 A 0.998** 68 H 0.994** 69 I 1.000** 70 F 0.995** 71 T 0.994** 72 A 0.963*
OG0003230	XP_019859948.1 PREDICTED: DNA damage-regulated autophagy modulator protein 1-like [Amphimedon queenslandica]	1		1		21, 47, 48, 57, 61, 68
OG0003231	XP_003386675.1 PREDICTED: putative serine protease K12H4.7 [Amphimedon queenslandica]	0.963122		1
OG0003233	XP_003390219.1 PREDICTED: NADH dehydrogenase [ubiquinone] 1 alpha subcomplex subunit 9, mitochondrial-like [Amphimedon queenslandica]	1		1		46, 51
OG0003236	XP_019857082.1 PREDICTED: DNA-(apurinic or apyrimidinic site) lyase-like [Amphimedon queenslandica]	0.984165		1
OG0003237	XP_011406372.2 PREDICTED: microphthalmia-associated transcription factor-like [Amphimedon queenslandica]<>XP_019856753.1 PREDICTED: microphthalmia-associated transcription factor-like [Amphimedon queenslandica]	0.983087		1		44, 69
OG0003238	XP_003389006.1 PREDICTED: F-box-like/WD repeat-containing protein TBL1X [Amphimedon queenslandica]	1		0.58712	6 T 0.972*	2
OG0003239	XP_019856025.1 PREDICTED: uncharacterized protein LOC109584648 isoform X1 [Amphimedon queenslandica]	1		1
OG0003246	XP_003387715.1 PREDICTED: calcium/calmodulin-dependent protein kinase type II alpha chain [Amphimedon queenslandica]	1		1
OG0003247	XP_003387660.1 PREDICTED: vacuolar fusion protein CCZ1 homolog [Amphimedon queenslandica]	1		1		156
OG0003249	XP_003387357.3 PREDICTED: natural resistance-associated macrophage protein 2-like [Amphimedon queenslandica]	1		1
OG0003253	XP_019852761.1 PREDICTED: ESF1 homolog [Amphimedon queenslandica]	1		1
OG0003257	XP_019851811.1 PREDICTED: ribosomal RNA processing protein 36 homolog isoform X1 [Amphimedon queenslandica]	1		1
OG0003258	XP_003386511.1 PREDICTED: serine palmitoyltransferase 2-like [Amphimedon queenslandica]	1		1
OG0003259	XP_019851687.1 PREDICTED: G kinase-anchoring protein 1-A-like [Amphimedon queenslandica]	0.155188		1
OG0003271	XP_019850936.1 PREDICTED: origin recognition complex subunit 1-like [Amphimedon queenslandica]	1		1		123
OG0003278	XP_011403125.1 PREDICTED: sorting nexin-13-like [Amphimedon queenslandica]	1		1
OG0003279	XP_019850458.1 PREDICTED: rab11 family-interacting protein 3-like isoform X2 [Amphimedon queenslandica]	0.0431814	0.0258174	0.0867826		30
OG0003281	XP_003384814.1 PREDICTED: serine/arginine-rich splicing factor 2-like [Amphimedon queenslandica]	1		1		200
OG0003284	XP_011410512.2 PREDICTED: probable ATP-dependent RNA helicase DDX27 [Amphimedon queenslandica]	1		1		110
OG0003299	XP_003383574.1 PREDICTED: isobutyryl-CoA dehydrogenase, mitochondrial-like isoform X1 [Amphimedon queenslandica]	1		1
OG0003302	XP_019861207.1 PREDICTED: tubulin--tyrosine ligase-like protein 12 [Amphimedon queenslandica]	1		1
OG0003303	XP_019861218.1 PREDICTED: protein SAND-like [Amphimedon queenslandica]	1		1
OG0003305	XP_003383150.1 PREDICTED: methylmalonic aciduria and homocystinuria type D homolog, mitochondrial-like [Amphimedon queenslandica]	1		1
OG0003312	XP_011410337.2 PREDICTED: structural maintenance of chromosomes protein 6-like [Amphimedon queenslandica]	1		1		45, 65, 129
OG0003349	XP_019857617.1 PREDICTED: LOW QUALITY PROTEIN: NADPH--cytochrome P450 reductase-like [Amphimedon queenslandica]	1		1
OG0003353	XP_011404238.1 PREDICTED: coatomer subunit beta'-like [Amphimedon queenslandica]	1		1
OG0003356	XP_003390645.1 PREDICTED: dnaJ homolog subfamily B member 13-like [Amphimedon queenslandica]	0.00361313	0.001156	0.000203691	1 M 0.997** 4 D 0.996** 5 Y 0.998** 6 Y 1.000** 241 E 0.997**
OG0003358	XP_003391715.1 PREDICTED: tax1-binding protein 1 homolog B-like [Amphimedon queenslandica]	0.307942		1		4, 220
OG0003362	XP_019862250.1 PREDICTED: rho guanine nucleotide exchange factor 9-like [Amphimedon queenslandica]	0.169595	0.00870216	0.00869478	2 T 0.953* 32 T 0.961* 35 S 0.953*	52, 64
OG0003363	XP_019862198.1 PREDICTED: vesicle-fusing ATPase-like, partial [Amphimedon queenslandica]	1		1		1, 3, 9, 10, 18, 21, 31, 41, 42, 70
OG0003370	XP_019860507.1 PREDICTED: bifunctional glutamate/proline--tRNA ligase-like, partial [Amphimedon queenslandica]	0.367431		0.00357667	215 A 0.997**
OG0003373	XP_019859597.1 PREDICTED: heat shock 70 kDa protein 4-like isoform X1 [Amphimedon queenslandica]	0.987133		1
OG0003377	XP_003390037.1 PREDICTED: beta-1,3-glucan-binding protein-like [Amphimedon queenslandica]	1		1
OG0003378	XP_011402676.1 PREDICTED: tankyrase-1-like [Amphimedon queenslandica]<>XP_011406548.1 PREDICTED: tankyrase-1-like [Amphimedon queenslandica]	1		1
OG0003382	XP_003389232.1 PREDICTED: paired box protein Pax-6-like [Amphimedon queenslandica]	0.10287		1		6, 36
OG0003384	XP_003388985.1 PREDICTED: bifunctional polynucleotide phosphatase/kinase-like [Amphimedon queenslandica]	0.0804826	0.0422883	0.0218798	2 K 0.978* 3 E 0.972* 5 F 0.998** 6 E 0.996** 7 K 0.996** 8 E 0.993** 9 K 0.964* 10 D 0.992**
OG0003387	XP_003388477.1 PREDICTED: vacuolar protein sorting-associated protein VTA1 homolog [Amphimedon queenslandica]	1		1		1, 4, 8
OG0003388	XP_003388389.1 PREDICTED: U2 small nuclear ribonucleoprotein A'-like [Amphimedon queenslandica]	1		1		35
OG0003397	XP_003387387.1 PREDICTED: myosin-11-like [Amphimedon queenslandica]	1		1
OG0003398	XP_019853386.1 PREDICTED: tRNA (uracil-5-)-methyltransferase homolog A-like [Amphimedon queenslandica]	0.294983		0.160728	3 K 0.992**
OG0003402	XP_019852683.1 PREDICTED: AF4/FMR2 family member 4-like [Amphimedon queenslandica]	1		1		129
OG0003405	XP_003386612.1 PREDICTED: selenocysteine lyase-like [Amphimedon queenslandica]	1		1
OG0003408	XP_003386363.2 PREDICTED: zinc finger CCCH domain-containing protein 14-like [Amphimedon queenslandica]	0.189867		0.0235155	14 F 0.998** 16 V 1.000** 17 T 0.999** 18 M 0.997**
OG0003410	XP_019851377.1 PREDICTED: CAAX prenyl protease 1 homolog [Amphimedon queenslandica]	1		1		13
OG0003415	XP_011403233.1 PREDICTED: cleft lip and palate transmembrane protein 1-like protein [Amphimedon queenslandica]	1		1
OG0003416	XP_011403179.2 PREDICTED: cAMP-dependent protein kinase catalytic subunit PRKX-like [Amphimedon queenslandica]	1		1
OG0003417	XP_019850588.1 PREDICTED: mediator of DNA damage checkpoint protein 1-like [Amphimedon queenslandica]	0.923832		1
OG0003423	XP_019850380.1 PREDICTED: regulator of G-protein signaling 7-like [Amphimedon queenslandica]	1		1
OG0003426	XP_019849288.1 PREDICTED: nuclear receptor 2 isoform X1 [Amphimedon queenslandica]	1		1
OG0003427	XP_011410349.2 PREDICTED: 1-phosphatidylinositol 4,5-bisphosphate phosphodiesterase gamma-1 [Amphimedon queenslandica]	1		1
OG0003432	XP_011409933.1 PREDICTED: myosin regulatory light chain 12B-like isoform X2 [Amphimedon queenslandica]	1		1
OG0003433	XP_003383968.1 PREDICTED: pre-mRNA-splicing factor SLU7-like [Amphimedon queenslandica]	1		1
OG0003435	XP_019864259.1 PREDICTED: uncharacterized protein LOC105316566 [Amphimedon queenslandica]	1		1
OG0003436	XP_003383779.1 PREDICTED: maleylacetoacetate isomerase-like [Amphimedon queenslandica]	1		1
OG0003438	XP_003383664.1 PREDICTED: splicing factor 3A subunit 3-like [Amphimedon queenslandica]	1		1
OG0003442	XP_019861943.1 PREDICTED: pleckstrin homology domain-containing family M member 2-like [Amphimedon queenslandica]	0.926158		1
OG0003444	XP_003383174.1 PREDICTED: calpain-7-like [Amphimedon queenslandica]	1		1
OG0003445	XP_003383210.1 PREDICTED: inositol hexakisphosphate kinase 3-like [Amphimedon queenslandica]	1		1
OG0003450	XP_019851525.1 PREDICTED: dihydrolipoyl dehydrogenase, mitochondrial-like [Amphimedon queenslandica]	1		1		6
OG0003454	XP_019849262.1 PREDICTED: uncharacterized protein LOC109580481 [Amphimedon queenslandica]	1		1
OG0003455	XP_003382373.1 PREDICTED: histone PARylation factor 1-like [Amphimedon queenslandica]	1		1		58
OG0003488	XP_019864179.1 PREDICTED: pre-mRNA-splicing factor SYF1-like, partial [Amphimedon queenslandica]	0.927888		0.84975
OG0003499	XP_003389559.2 PREDICTED: charged multivesicular body protein 1a-like [Amphimedon queenslandica]	1		1
OG0003502	XP_011409070.2 PREDICTED: protein FAM172A-like, partial [Amphimedon queenslandica]	1		1
OG0003506	XP_019863073.1 PREDICTED: uncharacterized protein LOC109591914 [Amphimedon queenslandica]	0.336756		0.0312839		75
OG0003508	XP_019856716.1 PREDICTED: flocculation protein FLO11-like [Amphimedon queenslandica]	1		1		3
OG0003514	XP_019862277.1 PREDICTED: protein arginine N-methyltransferase 1-like, partial [Amphimedon queenslandica]	0.411534		1
OG0003517	XP_019861967.1 PREDICTED: WD repeat-containing protein 46-like, partial [Amphimedon queenslandica]	1		1		83
OG0003522	XP_003390666.1 PREDICTED: WD repeat domain-containing protein 83-like [Amphimedon queenslandica]	0.705609		0.440038		70
OG0003526	XP_011407281.1 PREDICTED: protein SEC13 homolog [Amphimedon queenslandica]	1		1		12
OG0003527	XP_003390151.1 PREDICTED: histidine triad nucleotide-binding protein 1-like [Amphimedon queenslandica]	1		1
OG0003532	XP_003389337.1 PREDICTED: alanyl-tRNA editing protein Aarsd1-like [Amphimedon queenslandica]	1		1		10, 77
OG0003537	XP_019855535.1 PREDICTED: NAD kinase 2, mitochondrial-like [Amphimedon queenslandica]	1		1
OG0003539	XP_003388654.1 PREDICTED: DENN domain-containing protein 2A-like [Amphimedon queenslandica]	0.441596		1		22
OG0003541	XP_003388367.2 PREDICTED: ubiquilin-1-like [Amphimedon queenslandica]	1		1
OG0003550	XP_003387562.1 PREDICTED: methylmalonate-semialdehyde dehydrogenase [acylating], mitochondrial-like [Amphimedon queenslandica]	0.108091	0.0294179	0.0102992	18 I 0.986* 19 T 0.965*	43
OG0003554	XP_003387057.1 PREDICTED: deoxyhypusine synthase-like [Amphimedon queenslandica]	1		1		17
OG0003558	XP_019851953.1 PREDICTED: succinate--CoA ligase [GDP-forming] subunit beta, mitochondrial-like isoform X2 [Amphimedon queenslandica]	1		1		148
OG0003559	XP_003386426.1 PREDICTED: probable electron transfer flavoprotein subunit alpha, mitochondrial [Amphimedon queenslandica]	1		0.429283
OG0003569	XP_019849852.1 PREDICTED: circularly permutated Ras protein 1-like [Amphimedon queenslandica]	1		1
OG0003577	XP_019849230.1 PREDICTED: delphilin-like [Amphimedon queenslandica]	1		1
OG0003582	XP_011410302.1 PREDICTED: restriction of telomere capping protein 5-like [Amphimedon queenslandica]	1		1		32
OG0003584	XP_019848881.1 PREDICTED: ligand of Numb protein X 2-like isoform X1 [Amphimedon queenslandica]	1		1		161
OG0003588	XP_003383917.1 PREDICTED: kinesin-like protein KIF11-B [Amphimedon queenslandica]	0.950791		1
OG0003590	XP_011409978.2 PREDICTED: heat shock 70 kDa protein 12A-like [Amphimedon queenslandica]	0.562314		1
OG0003591	XP_003383964.3 PREDICTED: 7SK snRNA methylphosphate capping enzyme-like [Amphimedon queenslandica]	1		1		20
OG0003592	XP_003383913.2 PREDICTED: pentatricopeptide repeat domain-containing protein 3, mitochondrial-like isoform X2 [Amphimedon queenslandica]	1		1
OG0003593	XP_003383842.2 PREDICTED: exocyst complex component 5-like [Amphimedon queenslandica]	0.353618		0.15831	12 S 0.981* 33 D 0.995**	83
OG0003596	XP_003383542.1 PREDICTED: regulator of chromosome condensation-like [Amphimedon queenslandica]	0.443017		0.318137	9 S 0.991**	77
OG0003597	XP_019861331.1 PREDICTED: serine/threonine-protein kinase haspin-like [Amphimedon queenslandica]	1		1		9
OG0003605	XP_019853233.1 PREDICTED: formin-like protein 3 [Amphimedon queenslandica]	1		0.672309	120 E 0.962*
OG0003606	XP_019858729.1 PREDICTED: GPN-loop GTPase 3-like [Amphimedon queenslandica]	1		1
OG0003643	XP_011409412.1 PREDICTED: protein phosphatase 1D-like, partial [Amphimedon queenslandica]	1		1
OG0003646	XP_003388152.1 PREDICTED: ubiquitin-protein ligase E3A-like [Amphimedon queenslandica]	1		1
OG0003655	XP_003385315.1 PREDICTED: tyrosine-protein phosphatase corkscrew-like [Amphimedon queenslandica]	1		1
OG0003656	XP_019853514.1 PREDICTED: transcription initiation factor TFIID subunit 4B-like [Amphimedon queenslandica]	1		1		95, 241, 248
OG0003657	XP_019861520.1 PREDICTED: CCR4-NOT transcription complex subunit 2-like, partial [Amphimedon queenslandica]	1		1
OG0003669	XP_019858924.1 PREDICTED: zinc finger FYVE domain-containing protein 26-like [Amphimedon queenslandica]	0.790798		1
OG0003670	XP_003389928.1 PREDICTED: transitional endoplasmic reticulum ATPase-like, partial [Amphimedon queenslandica]	1		1
OG0003672	XP_019857934.1 PREDICTED: protein cycle-like [Amphimedon queenslandica]	1		1
OG0003677	XP_019856017.1 PREDICTED: heterogeneous nuclear ribonucleoprotein F-like isoform X1 [Amphimedon queenslandica]	1		1		8
OG0003691	XP_011405131.1 PREDICTED: collagen alpha-1(I) chain isoform X1 [Amphimedon queenslandica]	0.829229		0.177612	51 K 0.967* 119 E 0.966*
OG0003693	XP_019854090.1 PREDICTED: glycogen [starch] synthase, muscle-like [Amphimedon queenslandica]	1		1		69, 118, 129
OG0003697	XP_019853549.1 PREDICTED: N(4)-(Beta-N-acetylglucosaminyl)-L-asparaginase-like [Amphimedon queenslandica]	1		1
OG0003699	XP_003385167.1 PREDICTED: tumor susceptibility gene 101 protein-like [Amphimedon queenslandica]	1		1
OG0003701	XP_003387052.1 PREDICTED: 60S ribosomal protein L7a-like [Amphimedon queenslandica]	1		1		7, 18, 129
OG0003702	XP_019852624.1 PREDICTED: corticosteroid 11-beta-dehydrogenase isozyme 1-like [Amphimedon queenslandica]	1		1
OG0003704	XP_003386656.1 PREDICTED: circadian locomoter output cycles protein kaput-like [Amphimedon queenslandica]	0.464813		0.0514975	159 S 0.979*
OG0003709	XP_019851273.1 PREDICTED: protein piccolo-like isoform X1 [Amphimedon queenslandica]	0.0131184	0.00558098	1		155
OG0003716	XP_019849932.1 PREDICTED: uncharacterized protein LOC100631901 [Amphimedon queenslandica]	0.978786		0.339479		45, 79, 113, 115
OG0003717	XP_019849864.1 PREDICTED: E3 ubiquitin-protein ligase AMFR-like [Amphimedon queenslandica]	1		1
OG0003719	XP_019729536.1 PREDICTED: fibroblast growth factor receptor substrate 2 [Hippocampus comes]	1		1	26 E 0.971* 31 Q 0.970*
OG0003722	XP_003384834.1 PREDICTED: uncharacterized protein PB18E9.04c-like [Amphimedon queenslandica]	1		1
OG0003727	XP_003384468.1 PREDICTED: kinesin-like protein KIF23 [Amphimedon queenslandica]	0.000151498	4.10388e-05	1.27697e-05	103 Y 0.997** 104 R 0.996** 108 L 0.999** 111 L 0.999** 113 K 0.999**
OG0003731	XP_019864469.1 PREDICTED: speract receptor-like [Amphimedon queenslandica]	1		1		99, 103, 110, 112
OG0003741	XP_019857328.1 PREDICTED: 5'-AMP-activated protein kinase subunit gamma-1-like isoform X2 [Amphimedon queenslandica]	1		1
OG0003742	XP_003383113.1 PREDICTED: serine--tRNA ligase, cytoplasmic-like isoform X2 [Amphimedon queenslandica]	1		1
OG0003746	XP_003382614.1 PREDICTED: protein transport protein Sec61 subunit alpha [Amphimedon queenslandica]	0.579388		1	1 M 0.991** 11 P 0.996** 12 F 0.997** 16 I 0.993** 24 R 0.955* 26 I 0.996** 29 R 0.994** 30 E 0.985* 36 A 0.982* 43 L 0.992** 60 P 0.990** 80 I 0.990* 82 P 0.994** 85 T 0.995** 88 L 0.991** 93 D 0.987* 101 Q 0.989* 123 L 0.989* 144 Q 0.986* 145 K 0.986* 146 Y 0.990* 153 S 0.998** 172 A 0.994** 173 T 0.995** 180 T 0.995** 190 F 0.987* 199 K 0.989* 201 R 0.950* 204 R 0.972* 212 L 0.990** 243 Y 0.99…
OG0003747	XP_011403428.2 PREDICTED: serine/threonine-protein phosphatase 6 regulatory ankyrin repeat subunit A-like isoform X1 [Amphimedon queenslandica]	0.000243944	0.000109926	3.7773e-06	82 V 0.998** 83 E 0.997** 84 I 0.999** 89 A 0.999**
OG0003786	XP_011403974.2 PREDICTED: rab-like protein 6 [Amphimedon queenslandica]	1		0.000123469		82
OG0003793	XP_019863738.1 PREDICTED: uncharacterized protein LOC109592833 [Amphimedon queenslandica]	0.911851		1
OG0003796	XP_003385940.2 PREDICTED: uncharacterized protein LOC100635269 [Amphimedon queenslandica]	1		1		15, 46, 80
OG0003798	XP_019862821.1 PREDICTED: purine nucleoside phosphorylase-like isoform X2 [Amphimedon queenslandica]	1		0.804563
OG0003803	XP_003388773.1 PREDICTED: kynurenine 3-monooxygenase-like [Amphimedon queenslandica]	0.992821		1
OG0003805	XP_019856203.1 PREDICTED: LOW QUALITY PROTEIN: protein transport protein Sec24A-like [Amphimedon queenslandica]	1		1		45, 139
OG0003809	XP_019860094.1 PREDICTED: ruvB-like 2 [Amphimedon queenslandica]	1		1
OG0003810	AAI27437.1 LOC100036804 protein, partial [Xenopus laevis]	1		1
OG0003811	XP_019858870.1 PREDICTED: inversin-like, partial [Amphimedon queenslandica]	1		1
OG0003814	XP_011406909.2 PREDICTED: uncharacterized protein LOC105314438 [Amphimedon queenslandica]	1		1		49
OG0003820	XP_019856906.1 PREDICTED: zinc finger Ran-binding domain-containing protein 2-like [Amphimedon queenslandica]	0.37315		1
OG0003823	XP_011406045.2 PREDICTED: kidney mitochondrial carrier protein 1-like [Amphimedon queenslandica]	1		1		70
OG0003826	XP_019855910.1 PREDICTED: chromatin assembly factor 1 subunit A-like [Amphimedon queenslandica]	1		1		87
OG0003829	XP_003388498.2 PREDICTED: N-alpha-acetyltransferase 30-like [Amphimedon queenslandica]	1		1		20
OG0003830	XP_003388470.1 PREDICTED: double-strand-break repair protein rad21 homolog [Amphimedon queenslandica]	1		1
OG0003836	XP_019854083.1 PREDICTED: heterogeneous nuclear ribonucleoprotein A0-like [Amphimedon queenslandica]	1		1
OG0003839	XP_019853614.1 PREDICTED: O(6)-methylguanine-induced apoptosis 2-like [Amphimedon queenslandica]	0.953299		1		76
OG0003840	XP_011404664.1 PREDICTED: lipoamide acyltransferase component of branched-chain alpha-keto acid dehydrogenase complex, mitochondrial-like [Amphimedon queenslandica]	1		1
OG0003847	XP_003387125.1 PREDICTED: retinoblastoma-binding protein 5 homolog [Amphimedon queenslandica]	1		1
OG0003850	XP_003386934.3 PREDICTED: UDP-N-acetylglucosamine--peptide N-acetylglucosaminyltransferase 110 kDa subunit-like [Amphimedon queenslandica]	0.306733		1
OG0003851	XP_019852563.1 PREDICTED: uncharacterized protein LOC100639821 isoform X2 [Amphimedon queenslandica]	1		1
OG0003852	XP_003386853.3 PREDICTED: transcription elongation factor A protein 1-like [Amphimedon queenslandica]	0.0868098		0.0141291	1 M 0.956* 2 V 1.000** 4 D 0.997** 6 C 0.998** 7 R 1.000** 8 G 1.000**	47
OG0003853	XP_003386817.1 PREDICTED: protein ABHD1-like [Amphimedon queenslandica]	1		1		6, 7
OG0003857	XP_011403850.1 PREDICTED: histone-lysine N-methyltransferase setd3-like [Amphimedon queenslandica]	1		1
OG0003859	XP_003386392.2 PREDICTED: galactosylgalactosylxylosylprotein 3-beta-glucuronosyltransferase 2-like [Amphimedon queenslandica]	1		1
OG0003860	XP_019851450.1 PREDICTED: uncharacterized protein LOC105312593 [Amphimedon queenslandica]	1		1
OG0003863	XP_011403511.1 PREDICTED: LOW QUALITY PROTEIN: splicing factor 3B subunit 1-like [Amphimedon queenslandica]	1		1
OG0003864	XP_003386132.1 PREDICTED: ATP-citrate synthase-like [Amphimedon queenslandica]	1		0.91853
OG0003865	XP_011403497.1 PREDICTED: transforming growth factor beta-1-like [Amphimedon queenslandica]	1		1
OG0003866	XP_003385944.1 PREDICTED: suppressor of SWI4 1 homolog [Amphimedon queenslandica]	1		1		78
OG0003872	XP_019850615.1 PREDICTED: WD repeat domain phosphoinositide-interacting protein 4-like [Amphimedon queenslandica]	1		1
OG0003873	XP_003385572.3 PREDICTED: microtubule-associated proteins 1A/1B light chain 3C-like [Amphimedon queenslandica]	0.811974		1
OG0003878	XP_003385504.1 PREDICTED: arf-GAP with dual PH domain-containing protein 1-like [Amphimedon queenslandica]	1.16781e-07	5.58334e-08	1.0814e-09	14 K 0.993** 18 C 1.000** 19 A 0.999** 20 D 0.988* 21 C 0.999** 63 T 0.973* 64 M 0.995** 68 G 0.999** 69 N 0.989* 72 A 0.999**
OG0003879	XP_003385457.1 PREDICTED: FAD-dependent oxidoreductase domain-containing protein 2-like [Amphimedon queenslandica]	0.873861		0.850318		2, 12, 13, 62, 65, 67
OG0003880	XP_011402887.1 PREDICTED: N-acetyltransferase ESCO2-like [Amphimedon queenslandica]	0.253831		0.145897
OG0003884	XP_003385106.3 PREDICTED: protein ADP-ribosylarginine hydrolase-like [Amphimedon queenslandica]	0.00490578	0.00952741	0.0180424	12 S 0.964*
OG0003888	XP_003384720.1 PREDICTED: metal transporter CNNM4-like [Amphimedon queenslandica]	1		1		10, 11, 33, 81
OG0003889	XP_003384723.1 PREDICTED: ornithine aminotransferase, mitochondrial-like [Amphimedon queenslandica]	1		0.667612
OG0003892	XP_003384623.1 PREDICTED: fermitin family homolog 2-like [Amphimedon queenslandica]	1		1		268
OG0003895	XP_011410226.1 PREDICTED: heparan-alpha-glucosaminide N-acetyltransferase-like isoform X2 [Amphimedon queenslandica]	1		1
OG0003901	XP_019864408.1 PREDICTED: pantothenate kinase 3-like isoform X1 [Amphimedon queenslandica]<>XP_019864409.1 PREDICTED: pantothenate kinase 3-like isoform X2 [Amphimedon queenslandica]	1		1		50
OG0003902	XP_003383978.1 PREDICTED: protein glass-like [Amphimedon queenslandica]	0.0707156		0.0728359	2 P 0.981* 47 P 0.984*	114
OG0003903	XP_019864442.1 PREDICTED: glycine-rich RNA-binding protein RZ1B-like [Amphimedon queenslandica]	0.744481		1		1, 8, 21, 46, 88
OG0003905	XP_019864319.1 PREDICTED: coiled-coil domain-containing protein 40-like [Amphimedon queenslandica]	1		1		147
OG0003908	XP_019862917.1 PREDICTED: N-acetylglucosamine-6-phosphate deacetylase-like [Amphimedon queenslandica]	1		1		40, 161
OG0003912	XP_019857511.1 PREDICTED: protein DEFECTIVE IN EXINE FORMATION 1-like isoform X2 [Amphimedon queenslandica]	0.681596		1
OG0003914	XP_011405646.2 PREDICTED: regulator of nonsense transcripts 2-like [Amphimedon queenslandica]	1		1		31
OG0003915	XP_003382983.1 PREDICTED: sorting nexin-32-like [Amphimedon queenslandica]	1		1
OG0003916	XP_011405994.1 PREDICTED: ras-related protein Rab-7L1-like [Amphimedon queenslandica]	1		1
OG0003919	XP_003382769.1 PREDICTED: SUMO-conjugating enzyme UBC9-B [Amphimedon queenslandica]	1		1
OG0003967	XP_003384858.1 PREDICTED: nicotinamide phosphoribosyltransferase-like [Amphimedon queenslandica]	1		1
OG0003968	XP_019853339.1 PREDICTED: dynein regulatory complex subunit 7-like [Amphimedon queenslandica]	0.133285	0.0423062	0.213822
OG0003977	XP_003391662.2 PREDICTED: 116 kDa U5 small nuclear ribonucleoprotein component-like, partial [Amphimedon queenslandica]	1		1		17
OG0003978	XP_019862735.1 PREDICTED: ubiquitin thioesterase OTU1-like [Amphimedon queenslandica]	1		1
OG0003979	XP_003391564.1 PREDICTED: integrin-linked kinase-associated serine/threonine phosphatase 2C-like, partial [Amphimedon queenslandica]	1		1
OG0003982	XP_019862226.1 PREDICTED: uncharacterized protein LOC109590793 [Amphimedon queenslandica]	1		1
OG0003987	XP_003391111.1 PREDICTED: UDP-N-acetylglucosamine--dolichyl-phosphate N-acetylglucosaminephosphotransferase-like, partial [Amphimedon queenslandica]	0.991837		1
OG0004000	XP_003389760.1 PREDICTED: 60S ribosomal protein L22-like [Amphimedon queenslandica]	1		1
OG0004002	XP_019857321.1 PREDICTED: uncharacterized protein LOC100636549 [Amphimedon queenslandica]	0.96213		1
OG0004004	XP_011406512.2 PREDICTED: ABC transporter B family member 25-like isoform X1 [Amphimedon queenslandica]	1		1
OG0004007	XP_003389330.1 PREDICTED: glycerol-3-phosphate dehydrogenase 1-like protein [Amphimedon queenslandica]	1		1
OG0004018	XP_011405602.1 PREDICTED: uncharacterized protein LOC105313678 [Amphimedon queenslandica]	1		1
OG0004020	XP_019854887.1 PREDICTED: soluble guanylate cyclase 88E-like [Amphimedon queenslandica]	1		1
OG0004021	XP_003388238.1 PREDICTED: GTP-binding nuclear protein Ran-like [Amphimedon queenslandica]	1		1
OG0004024	XP_003388138.2 PREDICTED: sodium-dependent lysophosphatidylcholine symporter 1-B-like [Amphimedon queenslandica]	1		1
OG0004029	XP_003387719.1 PREDICTED: microspherule protein 1-like [Amphimedon queenslandica]	1		1		79
OG0004031	XP_019853713.1 PREDICTED: uncharacterized protein C19orf47-like isoform X2 [Amphimedon queenslandica]	0.701515		1		68
OG0004034	XP_019853296.1 PREDICTED: phospholipase A-2-activating protein-like [Amphimedon queenslandica]	1		1		16
OG0004039	XP_003386813.1 PREDICTED: 40S ribosomal protein S8-like [Amphimedon queenslandica]	1		1
OG0004040	XP_003386647.1 PREDICTED: medium-chain specific acyl-CoA dehydrogenase, mitochondrial-like [Amphimedon queenslandica]	1		1
OG0004046	XP_019851719.1 PREDICTED: mRNA turnover protein 4 homolog [Amphimedon queenslandica]	1		1
OG0004050	XP_019851343.1 PREDICTED: microfibrillar-associated protein 1-like [Amphimedon queenslandica]	1		1
OG0004053	XP_011403420.2 PREDICTED: dual specificity tyrosine-phosphorylation-regulated kinase 4-like isoform X2 [Amphimedon queenslandica]	1		1
OG0004054	XP_019851055.1 PREDICTED: uncharacterized protein LOC109581414 [Amphimedon queenslandica]	1		1
OG0004061	XP_003385608.1 PREDICTED: sperm-associated antigen 6-like [Amphimedon queenslandica]	1		1
OG0004064	XP_003385500.1 PREDICTED: NAD(P)H-hydrate epimerase-like [Amphimedon queenslandica]	1		1
OG0004065	XP_003385476.1 PREDICTED: putative RNA-binding protein Luc7-like 2 isoform X1 [Amphimedon queenslandica]	1		1		31
OG0004072	XP_011402599.1 PREDICTED: trichohyalin-like [Amphimedon queenslandica]	0.738538		0.442712
OG0004076	XP_003384813.1 PREDICTED: peflin-like [Amphimedon queenslandica]	0.0144969	0.00297627	0.000217239	53 H 0.973* 64 G 0.988*	75, 85, 148, 167, 176, 247
OG0004079	XP_019849366.1 PREDICTED: nuclear pore complex protein Nup107-like [Amphimedon queenslandica]	1		1		17, 39, 48
OG0004081	XP_019849345.1 PREDICTED: vesicle-associated membrane protein-associated protein B/C-like isoform X1 [Amphimedon queenslandica]	2.39386e-12	2.39103e-11	4.90362e-11	3 K 0.989* 93 W 1.000** 95 S 0.952* 96 V 0.962* 98 E 0.959* 101 D 0.997** 102 S 1.000** 107 F 0.974* 108 E 0.973* 109 E 0.987* 110 G 0.959* 112 S 0.973* 114 P 0.975* 117 P 0.963* 119 T 0.970* 121 T 0.963* 126 P 0.999**
OG0004085	XP_003384393.1 PREDICTED: gamma-aminobutyric acid receptor-associated protein-like 2 [Amphimedon queenslandica]	1		1		94, 96, 106, 107, 113, 123, 126, 129
OG0004089	XP_003384124.2 PREDICTED: INO80 complex subunit B-like isoform X1 [Amphimedon queenslandica]	1		1
OG0004091	XP_019848652.1 PREDICTED: phosphatidylinositol-binding clathrin assembly protein LAP-like [Amphimedon queenslandica]	1		0.286564		131
OG0004092	XP_019864346.1 PREDICTED: uncharacterized protein LOC109593747 [Amphimedon queenslandica]	0.185557		1
OG0004093	XP_019864377.1 PREDICTED: probable ATP-dependent RNA helicase DDX56 [Amphimedon queenslandica]	1		1		9
OG0004094	XP_003383901.1 PREDICTED: tetratricopeptide repeat protein 1-like isoform X1 [Amphimedon queenslandica]	1		1
OG0004096	XP_003383786.1 PREDICTED: cysteine desulfurase, mitochondrial-like [Amphimedon queenslandica]	1		1
OG0004103	XP_003383480.1 PREDICTED: COP9 signalosome complex subunit 1-like [Amphimedon queenslandica]	1		1
OG0004108	XP_019859378.1 PREDICTED: coiled-coil domain-containing protein 149-like [Amphimedon queenslandica]	1		1
OG0004109	XP_019859450.1 PREDICTED: glycerol-3-phosphate acyltransferase 1, mitochondrial-like [Amphimedon queenslandica]	1		1		12, 17
OG0004111	XP_003383118.1 PREDICTED: nucleolar and coiled-body phosphoprotein 1-like isoform X1 [Amphimedon queenslandica]	1		0.482654
OG0004113	XP_003383183.1 PREDICTED: CWF19-like protein 2 [Amphimedon queenslandica]	1		1
OG0004116	XP_003382988.1 PREDICTED: E3 ubiquitin-protein ligase arih1-like [Amphimedon queenslandica]	1		1
OG0004119	XP_003382766.1 PREDICTED: calcium-dependent protein kinase C-like [Amphimedon queenslandica]	0.629888		1	1 A 0.989*
OG0004120	XP_011404989.1 PREDICTED: decapping and exoribonuclease protein-like [Amphimedon queenslandica]	1		1		47
OG0004122	XP_003382931.1 PREDICTED: phosphoserine aminotransferase-like [Amphimedon queenslandica]	1		1		77
OG0004127	XP_019849727.1 PREDICTED: LOW QUALITY PROTEIN: nuclear pore complex protein Nup93-like [Amphimedon queenslandica]	0.890611		1	91 Q 0.992**	19
OG0004170	XP_003392088.2 PREDICTED: COP9 signalosome complex subunit 4-like, partial [Amphimedon queenslandica]	1		1
OG0004172	XP_011409384.2 PREDICTED: queuine tRNA-ribosyltransferase accessory subunit 2-like, partial [Amphimedon queenslandica]	0.0562267		0.223471	49 E 0.976* 51 V 0.985*
OG0004175	XP_019864266.1 PREDICTED: endoglycoceramidase-like [Amphimedon queenslandica]	1		1		7, 38
OG0004178	XP_019863611.1 PREDICTED: centrosomal protein of 192 kDa-like [Amphimedon queenslandica]	1		1
OG0004190	XP_011408941.2 PREDICTED: uncharacterized protein LOC105315876 [Amphimedon queenslandica]	1		1		62
OG0004193	XP_019862428.1 PREDICTED: anaphase-promoting complex subunit cdc20-like [Amphimedon queenslandica]	1		1
OG0004195	XP_019862318.1 PREDICTED: neutral ceramidase-like [Amphimedon queenslandica]	1		1		16, 79
OG0004199	XP_019861710.1 PREDICTED: 60S ribosomal export protein NMD3-like, partial [Amphimedon queenslandica]	1		1		136, 140
OG0004201	XP_003389406.1 PREDICTED: protein LSM14 homolog B-like [Amphimedon queenslandica]	1		1
OG0004203	XP_003391094.1 PREDICTED: 40S ribosomal protein S12-like [Amphimedon queenslandica]<>XP_019858852.1 PREDICTED: 40S ribosomal protein S12-like [Amphimedon queenslandica]<>XP_019861300.1 PREDICTED: 40S ribosomal protein S12-like [Amphimedon queenslandica]	1		0.0716476
OG0004204	XP_003386963.1 PREDICTED: T-complex protein 1 subunit zeta-like [Amphimedon queenslandica]	0.000958414	0.000714975	0.000822899	231 P 0.996** 232 N 0.988* 235 S 0.988* 238 G 0.998** 242 G 0.999**	52, 66
OG0004208	XP_019860050.1 PREDICTED: cell division cycle 5-related protein-like isoform X1 [Amphimedon queenslandica]	1		1		230, 237, 241
OG0004210	XP_019859219.1 PREDICTED: 26S protease regulatory subunit 4-like [Amphimedon queenslandica]	1		1
OG0004226	XP_019856460.1 PREDICTED: uncharacterized protein LOC109584991 [Amphimedon queenslandica]<>XP_019856461.1 PREDICTED: uncharacterized protein LOC109584991 [Amphimedon queenslandica]	1		1		112
OG0004234	XP_003388341.1 PREDICTED: tetraspanin-14-like [Amphimedon queenslandica]	0.431267		0.0674211	1 M 0.957* 203 Q 0.980*
OG0004238	XP_019854878.1 PREDICTED: DEAD-box ATP-dependent RNA helicase 37-like isoform X1 [Amphimedon queenslandica]	1		1		188, 189
OG0004240	ODM94721.1 Acyl-CoA-binding domain-containing protein 5 [Orchesella cincta]	1		0.00853012	11 K 0.967* 16 E 0.968* 18 S 0.964* 19 P 0.999**
OG0004243	XP_003387867.1 PREDICTED: double-stranded RNA-specific editase 1-like [Amphimedon queenslandica]	1		0.198112	5 L 0.975* 7 N 0.973* 24 N 0.979* 40 G 0.978* 43 G 0.987* 49 L 0.973* 52 H 0.956* 60 T 0.986* 73 L 0.976* 74 C 0.959* 104 A 0.965* 109 R 0.984* 112 S 0.980* 113 P 0.983* 118 H 0.960* 133 E 0.952* 135 T 0.966* 139 H 0.986* 142 F 0.977*	10, 17
OG0004244	XP_003387824.1 PREDICTED: uncharacterized protein LOC100638265 [Amphimedon queenslandica]	1		1
OG0004246	XP_019853816.1 PREDICTED: glycine-rich cell wall structural protein 1-like [Amphimedon queenslandica]	1.03375e-05	7.22631e-06	8.14182e-07	91 T 1.000** 92 E 0.998** 93 L 1.000** 95 I 0.999** 98 E 0.999** 99 K 1.000** 101 I 0.988* 103 H 0.985* 107 A 0.999** 109 N 0.998** 111 F 1.000** 112 V 0.979* 113 Y 0.999** 115 Q 1.000**
OG0004255	XP_019851890.1 PREDICTED: attractin-like [Amphimedon queenslandica]	1		1		90, 92, 94, 95, 97, 98, 100, 102, 104, 106
OG0004256	XP_019851536.1 PREDICTED: mitogen-activated protein kinase kinase kinase kinase 5-like [Amphimedon queenslandica]	1		1
OG0004259	XP_019851137.1 PREDICTED: transcription initiation factor TFIID subunit 7-like [Amphimedon queenslandica]	0.180348		4.69907e-31	1 P 0.994** 2 S 0.998**
OG0004260	XP_003386009.1 PREDICTED: 60S ribosomal protein L19-like [Amphimedon queenslandica]	1		1		1, 11
OG0004262	XP_019850707.1 PREDICTED: apoptotic chromatin condensation inducer in the nucleus-like [Amphimedon queenslandica]	1		1
OG0004263	XP_011403140.1 PREDICTED: RNA polymerase-associated protein CTR9 homolog [Amphimedon queenslandica]	1		1		17
OG0004266	XP_003385436.2 PREDICTED: cell division cycle protein 23 homolog [Amphimedon queenslandica]	0.969259		1
OG0004270	XP_019849838.1 PREDICTED: pre-rRNA-processing protein TSR1 homolog [Amphimedon queenslandica]	1		1
OG0004275	XP_019849804.1 PREDICTED: syntaxin-binding protein 1-like, partial [Amphimedon queenslandica]	1		1		111
OG0004280	XP_011402493.2 PREDICTED: tetratricopeptide repeat protein 39C-like [Amphimedon queenslandica]	1		1
OG0004282	XP_003384578.1 PREDICTED: adenosylhomocysteinase B-like [Amphimedon queenslandica]	1		1
OG0004283	XP_019849315.1 PREDICTED: uncharacterized protein LOC109580501 [Amphimedon queenslandica]	1		1
OG0004286	NP_001266242.1 segment polarity protein dishevelled homolog [Amphimedon queenslandica]<>ADO16582.1 Dvl [Amphimedon queenslandica]	1		1		18
OG0004287	XP_003384337.1 PREDICTED: phenylalanine--tRNA ligase beta subunit-like [Amphimedon queenslandica]	1		1
OG0004293	XP_003384065.1 PREDICTED: dual oxidase maturation factor 1-like [Amphimedon queenslandica]	5.96035e-09	1.27331e-09	1.66071e-06	265 R 0.961* 292 R 0.971* 295 R 0.980* 296 L 0.956*
OG0004294	XP_003384090.1 PREDICTED: 3-hydroxybutyrate dehydrogenase type 2-like [Amphimedon queenslandica]	1		1		274, 283, 290, 300, 301
OG0004295	XP_019864451.1 PREDICTED: guanine nucleotide-binding protein-like 3 homolog [Amphimedon queenslandica]	0.92875		1
OG0004298	XP_003383893.1 PREDICTED: serine/threonine-protein kinase 10-like [Amphimedon queenslandica]	0.448134		1	43 K 0.983*	7
OG0004299	XP_003383937.1 PREDICTED: vesicle-fusing ATPase-like [Amphimedon queenslandica]	0.888603		1		42
OG0004300	XP_003383946.3 PREDICTED: TBC1 domain family member 12-like [Amphimedon queenslandica]	1		1		48
OG0004302	XP_011409893.1 PREDICTED: inactive tyrosine-protein kinase 7-like [Amphimedon queenslandica]	1		1
OG0004303	XP_003383706.1 PREDICTED: serine/threonine-protein phosphatase 2A regulatory subunit B'' subunit beta-like [Amphimedon queenslandica]	1		1
OG0004304	XP_019864172.1 PREDICTED: misshapen-like kinase 1 [Amphimedon queenslandica]	0.0557645		0.0700146	7 I 0.990*	4, 89
OG0004305	XP_003383681.1 PREDICTED: AP-1 complex subunit sigma-2-like isoform X3 [Amphimedon queenslandica]	1		1		6, 138, 140, 141
OG0004307	XP_019862850.1 PREDICTED: septin-11-like [Amphimedon queenslandica]	1	0.000349711	1.85779e-06	4 M 0.951* 32 H 1.000** 33 I 0.988* 34 P 0.993** 35 F 1.000** 36 G 1.000** 37 V 0.996** 39 T 1.000** 40 A 0.998** 41 K 0.963* 42 L 0.974* 43 R 1.000** 44 E 0.989* 45 M 0.997** 46 L 1.000** 47 I 0.991** 48 R 1.000** 49 T 0.990** 50 N 1.000** 51 M 0.967* 52 E 0.974* 54 S 0.999** 55 S 1.000** 56 R 0.975* 58 S 1.000** 59 L 0.992** 60 Q 1.000** 61 E 1.000** 62 I 0.994** 63 Y 0.967* 64 Q 0.998** 65 Q 0…
OG0004308	XP_003383565.1 PREDICTED: RWD domain-containing protein 1-like [Amphimedon queenslandica]	1		1		34, 35, 39, 72, 80, 83
OG0004312	XP_019857085.1 PREDICTED: uncharacterized protein LOC109585439 [Amphimedon queenslandica]	1		0.010716
OG0004313	XP_011407807.1 PREDICTED: probable serine carboxypeptidase CPVL [Amphimedon queenslandica]	1		1
OG0004315	XP_011408010.1 PREDICTED: glycerophosphodiester phosphodiesterase domain-containing protein 4-like [Amphimedon queenslandica]	1		1		101
OG0004318	XP_003383265.1 PREDICTED: acetyl-CoA acetyltransferase, mitochondrial-like [Amphimedon queenslandica]	1		1
[truncated: 741 more rows]

## Sheet: All_Freshwater_Significant3
	BlastID	Busted	Absrel	CODEML	BEB	MEME
[truncated: 33 more rows]

## Sheet: Ephydatia_Significant3
	BlastID	BUSTED	Absrel	CODEML	CODEML-BEB	MEME
[truncated: 117 more rows]

## Sheet: Overlap EphydatiaFreshwater
Ephydatia and Freshwater (23)		Freshwater, not Ephydatia (10)		Ephydatia only (94)
[truncated: 94 more rows]

[truncated: 6 more sheets: BUSTED, Absrel, MEME, CODEML, CODEML-BEB, BLAST_ID]
