# Supplementary material for: Tracing animal genomic evolution with the chromosomal-level assembly of the freshwater sponge Ephydatia muelleri
Source: Nat Commun. 2020 Jul 27;11:3676. doi: 10.1038/s41467-020-17397-w (PMC7385117; doi:10.1038/s41467-020-17397-w)
Supplement: Supplementary file 11 — Supplementary Data 7 [file 41467_2020_17397_MOESM11_ESM.zip]

Archive with 58 entries (55 files):
- Supplementary_Data_7_Clustering_analyses_full_lists/
- Supplementary_Data_7_Clustering_analyses_full_lists/FA3_EPMU_ALL_unique_Demo_only_gene_names.txt.fasta
- __MACOSX/
- __MACOSX/Supplementary_Data_7_Clustering_analyses_full_lists/
- __MACOSX/Supplementary_Data_7_Clustering_analyses_full_lists/._FA3_EPMU_ALL_unique_Demo_only_gene_names.txt.fasta
- Supplementary_Data_7_Clustering_analyses_full_lists/Supp_Data_7H_Figures_EPMU_REVIGO_treemap_over_all_GO_terms_MF_3.pdf
- __MACOSX/Supplementary_Data_7_Clustering_analyses_full_lists/._Supp_Data_7H_Figures_EPMU_REVIGO_treemap_over_all_GO_terms_MF_3.pdf
- Supplementary_Data_7_Clustering_analyses_full_lists/Supplementary_Data_7I_EPMU_GO_terms_2196.csv
- __MACOSX/Supplementary_Data_7_Clustering_analyses_full_lists/._Supplementary_Data_7I_EPMU_GO_terms_2196.csv
- Supplementary_Data_7_Clustering_analyses_full_lists/.DS_Store
- __MACOSX/Supplementary_Data_7_Clustering_analyses_full_lists/._.DS_Store
- Supplementary_Data_7_Clustering_analyses_full_lists/FA2_Porifera_proteins_unique.txt.fasta
- __MACOSX/Supplementary_Data_7_Clustering_analyses_full_lists/._FA2_Porifera_proteins_unique.txt.fasta
- Supplementary_Data_7_Clustering_analyses_full_lists/Supp_Data_7E_Figures_EPMU_REVIGO_treemap_for_over_all_GO_terms_BP.pdf
- __MACOSX/Supplementary_Data_7_Clustering_analyses_full_lists/._Supp_Data_7E_Figures_EPMU_REVIGO_treemap_for_over_all_GO_terms_BP.pdf
- Supplementary_Data_7_Clustering_analyses_full_lists/SuppData_7C_7023_Demospongiae_unique (EPMU,TEWH,AMQU).xlsx
- __MACOSX/Supplementary_Data_7_Clustering_analyses_full_lists/._SuppData_7C_7023_Demospongiae_unique (EPMU,TEWH,AMQU).xlsx
- Supplementary_Data_7_Clustering_analyses_full_lists/O1_PANNZER_and_REVIGO-for_EPMU_clusters.zip
- __MACOSX/Supplementary_Data_7_Clustering_analyses_full_lists/._O1_PANNZER_and_REVIGO-for_EPMU_clusters.zip
- Supplementary_Data_7_Clustering_analyses_full_lists/Supplementary_Data_7F_Ephydatia muelleri duplications.xlsx
- __MACOSX/Supplementary_Data_7_Clustering_analyses_full_lists/._Supplementary_Data_7F_Ephydatia muelleri duplications.xlsx
- Supplementary_Data_7_Clustering_analyses_full_lists/FA5_TEWI_ALL_unique_Demo_only_gene_names.txt.fasta
- __MACOSX/Supplementary_Data_7_Clustering_analyses_full_lists/._FA5_TEWI_ALL_unique_Demo_only_gene_names.txt.fasta
- Supplementary_Data_7_Clustering_analyses_full_lists/O7_PANNZER_REVIGO-Not_Demospongia_Porifera_uniq(SYCI,OSCA).zip
- __MACOSX/Supplementary_Data_7_Clustering_analyses_full_lists/._O7_PANNZER_REVIGO-Not_Demospongia_Porifera_uniq(SYCI,OSCA).zip
- Supplementary_Data_7_Clustering_analyses_full_lists/FA1_EPMU_Proteins_unique.txt.fasta
- __MACOSX/Supplementary_Data_7_Clustering_analyses_full_lists/._FA1_EPMU_Proteins_unique.txt.fasta
- Supplementary_Data_7_Clustering_analyses_full_lists/Supp_Data_7D_Not_Demospongia_Porifera_unique(SYCI,OSCA).xlsx
- __MACOSX/Supplementary_Data_7_Clustering_analyses_full_lists/._Supp_Data_7D_Not_Demospongia_Porifera_unique(SYCI,OSCA).xlsx
- Supplementary_Data_7_Clustering_analyses_full_lists/README.odt
- __MACOSX/Supplementary_Data_7_Clustering_analyses_full_lists/._README.odt
- Supplementary_Data_7_Clustering_analyses_full_lists/O3_PANNZER_and_REVIGO-550_Porifera_unique_proteins.zip
- __MACOSX/Supplementary_Data_7_Clustering_analyses_full_lists/._O3_PANNZER_and_REVIGO-550_Porifera_unique_proteins.zip
- Supplementary_Data_7_Clustering_analyses_full_lists/O6_OrthoVenn2--for_7023_Demospongiae_unique_Proteins.zip
- __MACOSX/Supplementary_Data_7_Clustering_analyses_full_lists/._O6_OrthoVenn2--for_7023_Demospongiae_unique_Proteins.zip
- Supplementary_Data_7_Clustering_analyses_full_lists/O2_OrthoVenn2-for_EPMU_clusters.zip
- __MACOSX/Supplementary_Data_7_Clustering_analyses_full_lists/._O2_OrthoVenn2-for_EPMU_clusters.zip
- Supplementary_Data_7_Clustering_analyses_full_lists/Supplementary_Data_7B_550_Porifera_unique_proteins.xlsx
- __MACOSX/Supplementary_Data_7_Clustering_analyses_full_lists/._Supplementary_Data_7B_550_Porifera_unique_proteins.xlsx
- Supplementary_Data_7_Clustering_analyses_full_lists/Supp_Data_7G_Figures_EPMU_REVIGO_treemap_over_all_GO_terms_CC_2.pdf
- __MACOSX/Supplementary_Data_7_Clustering_analyses_full_lists/._Supp_Data_7G_Figures_EPMU_REVIGO_treemap_over_all_GO_terms_CC_2.pdf
- Supplementary_Data_7_Clustering_analyses_full_lists/O5_PANNZER_and_REVIGO-for_7023_Demospongiae_unique.zip
- __MACOSX/Supplementary_Data_7_Clustering_analyses_full_lists/._O5_PANNZER_and_REVIGO-for_7023_Demospongiae_unique.zip
- Supplementary_Data_7_Clustering_analyses_full_lists/FA4_AMQU_ALL_unique_Demo_only_gene_names.txt.fasta
- __MACOSX/Supplementary_Data_7_Clustering_analyses_full_lists/._FA4_AMQU_ALL_unique_Demo_only_gene_names.txt.fasta
- Supplementary_Data_7_Clustering_analyses_full_lists/O8_OrthoVenn2-Not_Demospongia_Porifera_unique(SYCI,OSCA).zip
- __MACOSX/Supplementary_Data_7_Clustering_analyses_full_lists/._O8_OrthoVenn2-Not_Demospongia_Porifera_unique(SYCI,OSCA).zip
- Supplementary_Data_7_Clustering_analyses_full_lists/FA6_OSCA_SYCI_proteins_unique.txt.fasta
- __MACOSX/Supplementary_Data_7_Clustering_analyses_full_lists/._FA6_OSCA_SYCI_proteins_unique.txt.fasta
- Supplementary_Data_7_Clustering_analyses_full_lists/Supplementary_Data_7A_All Unique clusters EPMU.xlsx
- __MACOSX/Supplementary_Data_7_Clustering_analyses_full_lists/._Supplementary_Data_7A_All Unique clusters EPMU.xlsx
- Supplementary_Data_7_Clustering_analyses_full_lists/README.pdf
- __MACOSX/Supplementary_Data_7_Clustering_analyses_full_lists/._README.pdf
- Supplementary_Data_7_Clustering_analyses_full_lists/PS-20200114T194047Z-001.zip
- __MACOSX/Supplementary_Data_7_Clustering_analyses_full_lists/._PS-20200114T194047Z-001.zip
- Supplementary_Data_7_Clustering_analyses_full_lists/O4_OrthoVenn2-550_Porifera_unique_proteins.zip
- __MACOSX/Supplementary_Data_7_Clustering_analyses_full_lists/._O4_OrthoVenn2-550_Porifera_unique_proteins.zip
- __MACOSX/._Supplementary_Data_7_Clustering_analyses_full_lists
