# Supplementary material for: Tracing animal genomic evolution with the chromosomal-level assembly of the freshwater sponge Ephydatia muelleri
Source: Nat Commun. 2020 Jul 27;11:3676. doi: 10.1038/s41467-020-17397-w (PMC7385117; doi:10.1038/s41467-020-17397-w)
Supplement: Supplementary file 11 — Supplementary Data 7 [file 41467_2020_17397_MOESM11_ESM.zip › Supplementary_Data_7_Clustering_analyses_full_lists/Supplementary_Data_7I_EPMU_GO_terms_2196.csv]

Unique GO terms for E. muelleri from all analysis performed with their PPV score and representing gene identifier
GO:0072382	minus-end-directed vesicle transport along microtubule	0.88	EPMU|Em0023g959a
GO:0032311	angiogenin-PRI complex	0.87	EPMU|Em0001g2627a
GO:0010269	response to selenium ion	0.87	EPMU|Em0010g1004a
GO:1903094	negative regulation of protein K48-linked deubiquitination	0.87	EPMU|Em0146g2a
GO:0045569	TRAIL binding	0.87	EPMU|Em0002g273a
GO:1904417	positive regulation of xenophagy	0.87	EPMU|Em0002g1315a
GO:0005981	regulation of glycogen catabolic process	0.86	EPMU|Em0017g404a
GO:0001616	growth hormone secretagogue receptor activity	0.86	EPMU|Em0004g585a
GO:0019957	C-C chemokine binding	0.86	EPMU|Em0004g455a
GO:0071595	Nem1-Spo7 phosphatase complex	0.85	EPMU|Em0018g1203a
GO:1904293	negative regulation of ERAD pathway	0.85	EPMU|Em0146g2a
GO:0106073	dolichyl pyrophosphate Glc2Man9GlcNAc2 alpha-1,2-glucosyltransferase activity	0.85	EPMU|Em0003g464a
GO:0016266	O-glycan processing	0.85	EPMU|Em0006g1041a
GO:0051988	regulation of attachment of spindle microtubules to kinetochore	0.85	EPMU|Em0001g431a
GO:0016493	C-C chemokine receptor activity	0.85	EPMU|Em0004g455a
GO:0012511	monolayer-surrounded lipid storage body	0.85	EPMU|Em0104g1a
GO:0015016	[heparan sulfate]-glucosamine N-sulfotransferase activity	0.85	EPMU|Em0002g199a
GO:0045041	protein import into mitochondrial intermembrane space	0.85	EPMU|Em0008g461a
GO:0005760	gamma DNA polymerase complex	0.85	EPMU|Em0009g1269a
GO:0102229	amylopectin maltohydrolase activity	0.85	EPMU|Em0001g3145a
GO:0001602	pancreatic polypeptide receptor activity	0.85	EPMU|Em0006g1143a
GO:0016161	beta-amylase activity	0.85	EPMU|Em0001g3145a
GO:0004925	prolactin receptor activity	0.85	EPMU|Em0006g374a
GO:0016977	chitosanase activity	0.85	EPMU|Em0002g1431a
GO:2000660	negative regulation of interleukin-1-mediated signaling pathway	0.85	EPMU|Em0022g380a
GO:0001601	peptide YY receptor activity	0.85	EPMU|Em0006g1143a
GO:0038161	prolactin signaling pathway	0.85	EPMU|Em0006g374a
GO:0000961	negative regulation of mitochondrial RNA catabolic process	0.84	EPMU|Em0014g826a
GO:0036402	proteasome-activating ATPase activity	0.84	EPMU|Em0005g592a
GO:0035101	FACT complex	0.84	EPMU|Em0018g815a
GO:0050664	oxidoreductase activity, acting on NAD(P)H, oxygen as acceptor	0.84	EPMU|Em0011g1129a
GO:2000676	positive regulation of type B pancreatic cell apoptotic process	0.84	EPMU|Em0024g222a
GO:0018142	protein-DNA covalent cross-linking	0.84	EPMU|Em0002g585a
GO:0071918	urea transmembrane transport	0.84	EPMU|Em0001g492a
GO:0005026	transforming growth factor beta receptor activity, type II	0.84	EPMU|Em0010g616a
GO:0017176	phosphatidylinositol N-acetylglucosaminyltransferase activity	0.84	EPMU|Em0034g38a
GO:0000250	lanosterol synthase activity	0.83	EPMU|Em0004g219a
GO:0042300	beta-amyrin synthase activity	0.83	EPMU|Em0004g219a
GO:1902936	phosphatidylinositol bisphosphate binding	0.83	EPMU|Em0020g926a
GO:0097199	cysteine-type endopeptidase activity involved in apoptotic signaling pathway	0.83	EPMU|Em0002g1634a
GO:0016104	triterpenoid biosynthetic process	0.83	EPMU|Em0004g219a
GO:0003920	GMP reductase activity	0.83	EPMU|Em0018g350a
GO:0070695	FHF complex	0.82	EPMU|Em0002g1344a
GO:0044162	host cell cytoplasmic vesicle membrane	0.82	EPMU|Em0001g2433a
GO:2000568	positive regulation of memory T cell activation	0.82	EPMU|Em0023g46a
GO:0039618	T=pseudo3 icosahedral viral capsid	0.82	EPMU|Em0001g2433a
GO:0042242	cobyrinic acid a,c-diamide synthase activity	0.81	EPMU|Em0005g930a
GO:1902560	GMP reductase complex	0.81	EPMU|Em0018g350a
GO:0023030	MHC class Ib protein binding, via antigen binding groove	0.81	EPMU|Em0023g46a
GO:0009450	gamma-aminobutyric acid catabolic process	0.81	EPMU|Em0166g2a
GO:0009013	succinate-semialdehyde dehydrogenase [NAD(P)+] activity	0.81	EPMU|Em0166g2a
GO:0051903	S-(hydroxymethyl)glutathione dehydrogenase activity	0.80	EPMU|Em0002g2a
GO:0004816	asparagine-tRNA ligase activity	0.80	EPMU|Em0009g1076a
GO:0004655	porphobilinogen synthase activity	0.80	EPMU|Em0016g651a
GO:0030272	5-formyltetrahydrofolate cyclo-ligase activity	0.79	EPMU|Em0008g1182a
GO:0004020	adenylylsulfate kinase activity	0.79	EPMU|Em0002g14a
GO:0004350	glutamate-5-semialdehyde dehydrogenase activity	0.79	EPMU|Em0001g3319a
GO:0033781	cholesterol 24-hydroxylase activity	0.79	EPMU|Em0002g737a
GO:0004345	glucose-6-phosphate dehydrogenase activity	0.79	EPMU|Em0001g1147a
GO:0003979	UDP-glucose 6-dehydrogenase activity	0.79	EPMU|Em0023g48a
GO:0000774	adenyl-nucleotide exchange factor activity	0.79	EPMU|Em0014g301a
GO:0035418	protein localization to synapse	0.79	EPMU|Em0006g1521a
GO:0052906	tRNA (guanine(37)-N(1))-methyltransferase activity	0.79	EPMU|Em0003g263a
GO:0004084	branched-chain-amino-acid transaminase activity	0.79	EPMU|Em0003g1292a
GO:0051878	lateral element assembly	0.79	EPMU|Em0013g429a
GO:0004822	isoleucine-tRNA ligase activity	0.79	EPMU|Em0003g1560a
GO:0004781	sulfate adenylyltransferase (ATP) activity	0.79	EPMU|Em0002g14a
GO:0005684	U2-type spliceosomal complex	0.79	EPMU|Em0005g1420a
GO:1905673	positive regulation of lysosome organization	0.78	EPMU|Em0020g531a
GO:0038006	netrin receptor activity involved in chemoattraction	0.78	EPMU|Em0011g404a
GO:0035615	clathrin adaptor activity	0.78	EPMU|Em0014g785a
GO:0031262	Ndc80 complex	0.78	EPMU|Em0015g75a
GO:0035438	cyclic-di-GMP binding	0.77	EPMU|Em0008g255a
GO:0030706	germarium-derived oocyte differentiation	0.77	EPMU|Em0004g1365a
GO:0030122	AP-2 adaptor complex	0.77	EPMU|Em0014g785a
GO:0070129	regulation of mitochondrial translation	0.77	EPMU|Em0014g826a
GO:0030897	HOPS complex	0.77	EPMU|Em0002g1344a
GO:1902564	negative regulation of neutrophil activation	0.76	EPMU|Em0020g531a
GO:0009008	DNA-methyltransferase activity	0.76	EPMU|Em0002g1836a
GO:0004164	diphthine synthase activity	0.76	EPMU|Em0008g1137a
GO:0060266	negative regulation of respiratory burst involved in inflammatory response	0.76	EPMU|Em0020g531a
GO:1905198	manchette assembly	0.76	EPMU|Em0019g310a
GO:0004349	glutamate 5-kinase activity	0.76	EPMU|Em0001g3319a
GO:0039707	pore formation by virus in membrane of host cell	0.76	EPMU|Em0001g2433a
GO:0071678	olfactory bulb axon guidance	0.76	EPMU|Em0011g404a
GO:0051694	pointed-end actin filament capping	0.76	EPMU|Em0002g681a
GO:0004856	xylulokinase activity	0.76	EPMU|Em0021g554a
GO:0005172	vascular endothelial growth factor receptor binding	0.75	EPMU|Em0017g189a
GO:0010970	transport along microtubule	0.75	EPMU|Em0003g1033a
GO:0021654	rhombomere boundary formation	0.75	EPMU|Em0001g674a
GO:0007042	lysosomal lumen acidification	0.75	EPMU|Em0020g531a
GO:0044385	integral to membrane of host cell	0.75	EPMU|Em0001g2433a
GO:1905247	positive regulation of aspartic-type peptidase activity	0.75	EPMU|Em0020g531a
GO:0019050	suppression by virus of host apoptotic process	0.75	EPMU|Em0013g1080a
GO:0000711	meiotic DNA repair synthesis	0.75	EPMU|Em0013g429a
GO:0008884	glutathionylspermidine amidase activity	0.75	EPMU|Em0003g664a
GO:0021960	anterior commissure morphogenesis	0.74	EPMU|Em0011g404a
GO:0002116	semaphorin receptor complex	0.74	EPMU|Em0014g276a
GO:0060400	negative regulation of growth hormone receptor signaling pathway	0.74	EPMU|Em0005g1373a
GO:0051026	chiasma assembly	0.74	EPMU|Em0013g429a
GO:2000821	regulation of grooming behavior	0.74	EPMU|Em0006g1521a
GO:0035092	sperm chromatin condensation	0.74	EPMU|Em0013g429a
GO:0061056	sclerotome development	0.74	EPMU|Em0001g674a
GO:0002023	reduction of food intake in response to dietary excess	0.74	EPMU|Em0005g1373a
GO:0060842	arterial endothelial cell differentiation	0.74	EPMU|Em0001g674a
GO:0010569	regulation of double-strand break repair via homologous recombination	0.73	EPMU|Em0016g904a
GO:0015375	glycine:sodium symporter activity	0.73	EPMU|Em0021g1006a
GO:0048936	peripheral nervous system neuron axonogenesis	0.73	EPMU|Em0001g674a
GO:0017182	peptidyl-diphthamide metabolic process	0.73	EPMU|Em0008g1137a
GO:1902284	neuron projection extension involved in neuron projection guidance	0.73	EPMU|Em0011g404a
GO:1900247	regulation of cytoplasmic translational elongation	0.73	EPMU|Em0008g1137a
GO:0008885	glutathionylspermidine synthase activity	0.73	EPMU|Em0003g664a
GO:0035865	cellular response to potassium ion	0.73	EPMU|Em0006g1521a
GO:0044300	cerebellar mossy fiber	0.73	EPMU|Em0006g1521a
GO:1903804	glycine import across plasma membrane	0.73	EPMU|Em0021g1006a
GO:0001840	neural plate development	0.72	EPMU|Em0001g674a
GO:0044224	juxtaparanode region of axon	0.72	EPMU|Em0006g1521a
GO:0046755	viral budding	0.72	EPMU|Em0002g1315a
GO:0015297	antiporter activity	0.71	EPMU|Em0001g3235a
GO:0044804	autophagy of nucleus	0.71	EPMU|Em0056g1a
GO:0030991	intraciliary transport particle A	0.71	EPMU|Em0007g136a
GO:0035860	glial cell-derived neurotrophic factor receptor signaling pathway	0.71	EPMU|Em0005g1373a
GO:0060996	dendritic spine development	0.71	EPMU|Em0006g1521a
GO:0006144	purine nucleobase metabolic process	0.71	EPMU|Em0018g350a
GO:0016783	sulfurtransferase activity	0.71	EPMU|Em0001g3765a
GO:0009081	branched-chain amino acid metabolic process	0.71	EPMU|Em0003g1292a
GO:0035721	intraciliary retrograde transport	0.70	EPMU|Em0007g136a
GO:0048665	neuron fate specification	0.70	EPMU|Em0011g404a
GO:0044027	hypermethylation of CpG island	0.70	EPMU|Em1386g1a
GO:0106027	neuron projection organization	0.70	EPMU|Em0006g1521a
GO:0061863	microtubule plus end polymerase	0.70	EPMU|Em0018g4a
GO:0102130	malonyl-CoA methyltransferase activity	0.70	EPMU|Em0023g883a
GO:0035522	monoubiquitinated histone H2A deubiquitination	0.70	EPMU|Em0003g645a
GO:0005385	zinc ion transmembrane transporter activity	0.70	EPMU|Em0007g715a
GO:0000171	ribonuclease MRP activity	0.69	EPMU|Em0003g949a
GO:1905799	regulation of intraciliary retrograde transport	0.68	EPMU|Em0007g136a
GO:0047479	trypanothione synthase activity	0.68	EPMU|Em0003g664a
GO:0010589	leaf proximal/distal pattern formation	0.67	EPMU|Em0023g405a
GO:0005744	TIM23 mitochondrial import inner membrane translocase complex	0.67	EPMU|Em0014g301a
GO:0008770	[acyl-carrier-protein] phosphodiesterase activity	0.67	EPMU|Em0017g403a
GO:0051088	PMA-inducible membrane protein ectodomain proteolysis	0.67	EPMU|Em0015g237a
GO:0005655	nucleolar ribonuclease P complex	0.67	EPMU|Em0003g949a
GO:0030867	rough endoplasmic reticulum membrane	0.66	EPMU|Em0020g504a
GO:0031209	SCAR complex	0.66	EPMU|Em0006g1415a
GO:0042602	riboflavin reductase (NADPH) activity	0.66	EPMU|Em0008g862a
GO:0000172	ribonuclease MRP complex	0.66	EPMU|Em0003g949a
GO:0010340	carboxyl-O-methyltransferase activity	0.66	EPMU|Em0023g883a
GO:0045075	regulation of interleukin-12 biosynthetic process	0.66	EPMU|Em0001g1760a
GO:0035252	UDP-xylosyltransferase activity	0.65	EPMU|Em0001g3612a
GO:0021798	forebrain dorsal/ventral pattern formation	0.65	EPMU|Em0007g136a
GO:0035246	peptidyl-arginine N-methylation	0.65	EPMU|Em0027g65a
GO:0052652	cyclic purine nucleotide metabolic process	0.64	EPMU|Em0001g2830a
GO:0060020	Bergmann glial cell differentiation	0.64	EPMU|Em0007g136a
GO:0039689	negative stranded viral RNA replication	0.64	EPMU|Em0016g956a
GO:0006501	C-terminal protein lipidation	0.64	EPMU|Em0016g956a
GO:2000543	positive regulation of gastrulation	0.64	EPMU|Em0002g4a
GO:0035279	mRNA cleavage involved in gene silencing by miRNA	0.63	EPMU|Em0023g405a
GO:0015473	fimbrial usher porin activity	0.63	EPMU|Em0007g990a
GO:1990861	Ubp3-Bre5 deubiquitination complex	0.63	EPMU|Em0017g97a
GO:0060803	BMP signaling pathway involved in mesodermal cell fate specification	0.63	EPMU|Em0019g361a
GO:0033601	positive regulation of mammary gland epithelial cell proliferation	0.63	EPMU|Em0006g1436a
GO:0042665	regulation of ectodermal cell fate specification	0.63	EPMU|Em0019g361a
GO:0010390	histone monoubiquitination	0.63	EPMU|Em0004g40a
GO:0048668	collateral sprouting	0.63	EPMU|Em0520g5a
GO:0001682	tRNA 5'-leader removal	0.63	EPMU|Em0003g949a
GO:0031021	interphase microtubule organizing center	0.63	EPMU|Em0003g965a
GO:0009735	response to cytokinin	0.62	EPMU|Em0023g405a
GO:0055111	ingression involved in gastrulation with mouth forming second	0.62	EPMU|Em0074g15a
GO:0048339	paraxial mesoderm development	0.62	EPMU|Em0001g3612a
GO:0009297	pilus assembly	0.62	EPMU|Em0007g990a
GO:0031962	mineralocorticoid receptor binding	0.62	EPMU|Em0015g1302a
GO:0072546	ER membrane protein complex	0.62	EPMU|Em0014g25a
GO:0000105	histidine biosynthetic process	0.62	EPMU|Em0008g1133a
GO:0060113	inner ear receptor cell differentiation	0.62	EPMU|Em0002g1219a
GO:0090063	positive regulation of microtubule nucleation	0.62	EPMU|Em0018g4a
GO:0033229	cysteine transmembrane transporter activity	0.62	EPMU|Em0011g994a
GO:0044611	nuclear pore inner ring	0.62	EPMU|Em0002g680a
GO:0060763	mammary duct terminal end bud growth	0.62	EPMU|Em0006g1436a
GO:0005742	mitochondrial outer membrane translocase complex	0.62	EPMU|Em0008g119a
GO:1903712	cysteine transmembrane transport	0.61	EPMU|Em0011g994a
GO:0001304	progressive alteration of chromatin involved in replicative cell aging	0.61	EPMU|Em0017g591a
GO:0140009	L-aspartate import across plasma membrane	0.61	EPMU|Em0011g994a
GO:0004526	ribonuclease P activity	0.61	EPMU|Em0003g949a
GO:0048320	axial mesoderm formation	0.61	EPMU|Em0008g173a
GO:0061649	ubiquitin modification-dependent histone binding	0.61	EPMU|Em0005g202a
GO:0001165	RNA polymerase I upstream control element sequence-specific DNA binding	0.61	EPMU|Em1248g1a
GO:0035251	UDP-glucosyltransferase activity	0.61	EPMU|Em0001g3612a
GO:0042769	DNA damage response, detection of DNA damage	0.61	EPMU|Em0019g150a
GO:0030618	transforming growth factor beta receptor, pathway-specific cytoplasmic mediator activity	0.61	EPMU|Em0015g1302a
GO:0010978	gene silencing involved in chronological cell aging	0.61	EPMU|Em0017g591a
GO:1904356	regulation of telomere maintenance via telomere lengthening	0.61	EPMU|Em0002g1906a
GO:0070579	methylcytosine dioxygenase activity	0.61	EPMU|Em0007g984a
GO:0008716	D-alanine-D-alanine ligase activity	0.61	EPMU|Em0001g3281a
GO:0050859	negative regulation of B cell receptor signaling pathway	0.61	EPMU|Em0005g1083a
GO:0019857	5-methylcytosine metabolic process	0.61	EPMU|Em0007g984a
GO:0003689	DNA clamp loader activity	0.61	EPMU|Em0001g1624a
GO:0070779	D-aspartate import across plasma membrane	0.60	EPMU|Em0011g994a
GO:0033598	mammary gland epithelial cell proliferation	0.60	EPMU|Em0008g173a
GO:0002043	blood vessel endothelial cell proliferation involved in sprouting angiogenesis	0.60	EPMU|Em0008g173a
GO:0060821	inactivation of X chromosome by DNA methylation	0.60	EPMU|Em0001g2398a
GO:0098712	L-glutamate import across plasma membrane	0.60	EPMU|Em0011g994a
GO:0010996	response to auditory stimulus	0.60	EPMU|Em0001g915a
GO:0060035	notochord cell development	0.60	EPMU|Em0008g173a
GO:1901896	positive regulation of ATPase-coupled calcium transmembrane transporter activity	0.60	EPMU|Em0014g671a
GO:1990707	nuclear subtelomeric heterochromatin	0.60	EPMU|Em0017g591a
GO:0060389	pathway-restricted SMAD protein phosphorylation	0.60	EPMU|Em0005g202a
GO:0033512	L-lysine catabolic process to acetyl-CoA via saccharopine	0.60	EPMU|Em0003g779a
GO:0070194	synaptonemal complex disassembly	0.60	EPMU|Em0014g671a
GO:0031934	mating-type region heterochromatin	0.60	EPMU|Em0017g591a
GO:0032909	regulation of transforming growth factor beta2 production	0.59	EPMU|Em0015g1302a
GO:0045299	otolith mineralization	0.59	EPMU|Em0016g683a
GO:1901203	positive regulation of extracellular matrix assembly	0.59	EPMU|Em0015g1302a
GO:2000318	positive regulation of T-helper 17 type immune response	0.59	EPMU|Em0002g1077a
GO:0030874	nucleolar chromatin	0.59	EPMU|Em0017g591a
GO:0034236	protein kinase A catalytic subunit binding	0.59	EPMU|Em0003g1173a
GO:0042997	negative regulation of Golgi to plasma membrane protein transport	0.59	EPMU|Em0003g1173a
GO:0000406	double-strand/single-strand DNA junction binding	0.59	EPMU|Em0001g179a
GO:0039552	RIG-I binding	0.59	EPMU|Em0003g956a
GO:0120081	positive regulation of microfilament motor activity	0.59	EPMU|Em0023g282a
GO:1904036	negative regulation of epithelial cell apoptotic process	0.59	EPMU|Em0006g1436a
GO:0030702	chromatin silencing at centromere	0.59	EPMU|Em0017g591a
GO:0005313	L-glutamate transmembrane transporter activity	0.59	EPMU|Em0011g994a
GO:0044538	host cell periphery	0.58	EPMU|Em0003g1000a
GO:0033553	rDNA heterochromatin	0.58	EPMU|Em0017g591a
GO:0051861	glycolipid binding	0.58	EPMU|Em0014g671a
GO:0070336	flap-structured DNA binding	0.58	EPMU|Em0001g179a
GO:0033689	negative regulation of osteoblast proliferation	0.58	EPMU|Em0015g1302a
GO:0080111	DNA demethylation	0.58	EPMU|Em0007g984a
GO:0031938	regulation of chromatin silencing at telomere	0.58	EPMU|Em0017g591a
GO:0000183	chromatin silencing at rDNA	0.58	EPMU|Em0017g591a
GO:2000623	negative regulation of nuclear-transcribed mRNA catabolic process, nonsense-mediated decay	0.58	EPMU|Em0009g271a
GO:0031618	nuclear pericentric heterochromatin	0.58	EPMU|Em0017g591a
GO:0032464	positive regulation of protein homooligomerization	0.58	EPMU|Em0002g4a
GO:0099607	lateral attachment of mitotic spindle microtubules to kinetochore	0.58	EPMU|Em0002g1224a
GO:0002827	positive regulation of T-helper 1 type immune response	0.58	EPMU|Em0002g1077a
GO:0051343	positive regulation of cyclic-nucleotide phosphodiesterase activity	0.58	EPMU|Em0002g4a
GO:0090176	microtubule cytoskeleton organization involved in establishment of planar polarity	0.58	EPMU|Em0009g222a
GO:1902895	positive regulation of pri-miRNA transcription by RNA polymerase II	0.58	EPMU|Em0015g1302a
GO:0005160	transforming growth factor beta receptor binding	0.58	EPMU|Em0005g202a
GO:0048515	spermatid differentiation	0.58	EPMU|Em0011g41a
GO:0030292	protein tyrosine kinase inhibitor activity	0.58	EPMU|Em0002g4a
GO:0048340	paraxial mesoderm morphogenesis	0.58	EPMU|Em0015g1302a
GO:0001973	adenosine receptor signaling pathway	0.58	EPMU|Em0001g2830a
GO:0006346	methylation-dependent chromatin silencing	0.58	EPMU|Em0001g2398a
GO:1990630	IRE1-RACK1-PP2A complex	0.58	EPMU|Em0002g4a
GO:1904322	cellular response to forskolin	0.58	EPMU|Em0001g2830a
GO:0003128	heart field specification	0.58	EPMU|Em0006g538a
GO:0072687	meiotic spindle	0.58	EPMU|Em0014g671a
GO:0071455	cellular response to hyperoxia	0.58	EPMU|Em0001g2398a
GO:0090102	cochlea development	0.57	EPMU|Em0001g1573a
GO:0000403	Y-form DNA binding	0.57	EPMU|Em0001g179a
GO:0031000	response to caffeine	0.57	EPMU|Em0001g2398a
GO:0008832	dGTPase activity	0.57	EPMU|Em0001g1478a
GO:0006203	dGTP catabolic process	0.57	EPMU|Em0001g1478a
GO:0000900	translation repressor activity, mRNA regulatory element binding	0.57	EPMU|Em0004g16a
GO:0051573	negative regulation of histone H3-K9 methylation	0.57	EPMU|Em0001g2398a
GO:0097309	cap1 mRNA methylation	0.57	EPMU|Em0004g348a
GO:0036128	CatSper complex	0.57	EPMU|Em0014g671a
GO:0070939	Dsl1/NZR complex	0.57	EPMU|Em0009g271a
GO:0001188	RNA polymerase I preinitiation complex assembly	0.57	EPMU|Em1248g1a
GO:0035877	death effector domain binding	0.57	EPMU|Em0002g1634a
GO:0004766	spermidine synthase activity	0.57	EPMU|Em0008g394a
GO:0021952	central nervous system projection neuron axonogenesis	0.57	EPMU|Em0087g15a
GO:1900264	positive regulation of DNA-directed DNA polymerase activity	0.57	EPMU|Em0020g721a
GO:0030515	snoRNA binding	0.57	EPMU|Em0012g892a
GO:0042584	chromaffin granule membrane	0.56	EPMU|Em0012g47a
GO:0006349	regulation of gene expression by genetic imprinting	0.56	EPMU|Em0001g2398a
GO:0003886	DNA (cytosine-5-)-methyltransferase activity	0.56	EPMU|Em0008g329a
GO:0052047	symbiotic process mediated by secreted substance	0.56	EPMU|Em0005g10a
GO:0071007	U2-type catalytic step 2 spliceosome	0.56	EPMU|Em0001g1623a
GO:2000825	positive regulation of androgen receptor activity	0.56	EPMU|Em0020g55a
GO:2001202	negative regulation of transforming growth factor-beta secretion	0.56	EPMU|Em0005g10a
GO:0071005	U2-type precatalytic spliceosome	0.56	EPMU|Em0001g1623a
GO:0007447	imaginal disc pattern formation	0.56	EPMU|Em0009g222a
GO:0090166	Golgi disassembly	0.56	EPMU|Em0019g292a
GO:1905671	regulation of lysosome organization	0.56	EPMU|Em0021g22a
GO:0070124	mitochondrial translational initiation	0.56	EPMU|Em0001g696a
GO:0031380	nuclear RNA-directed RNA polymerase complex	0.56	EPMU|Em0018g173a
GO:0031265	CD95 death-inducing signaling complex	0.56	EPMU|Em0002g1634a
GO:0120054	intestinal motility	0.56	EPMU|Em0018g1104a
GO:0003190	atrioventricular valve formation	0.56	EPMU|Em0023g48a
GO:1904237	positive regulation of substrate-dependent cell migration, cell attachment to substrate	0.56	EPMU|Em0005g10a
GO:0030626	U12 snRNA binding	0.56	EPMU|Em0013g968a
GO:0008193	tRNA guanylyltransferase activity	0.56	EPMU|Em0010g611a
GO:0071076	RNA 3' uridylation	0.56	EPMU|Em0011g652a
GO:0004045	aminoacyl-tRNA hydrolase activity	0.56	EPMU|Em0007g1070a
GO:0097604	temperature-gated cation channel activity	0.56	EPMU|Em0008g1167a
GO:0003839	gamma-glutamylcyclotransferase activity	0.56	EPMU|Em0011g1204a
GO:0007161	calcium-independent cell-matrix adhesion	0.55	EPMU|Em0005g10a
GO:0035718	macrophage migration inhibitory factor binding	0.55	EPMU|Em0012g335a
GO:0004765	shikimate kinase activity	0.55	EPMU|Em0397g4a
GO:0005969	serine-pyruvate aminotransferase complex	0.55	EPMU|Em0007g1356a
GO:2000425	regulation of apoptotic cell clearance	0.55	EPMU|Em0021g22a
GO:0032807	DNA ligase IV complex	0.55	EPMU|Em0004g574a
GO:0046331	lateral inhibition	0.55	EPMU|Em0001g1354a
GO:0031493	nucleosomal histone binding	0.55	EPMU|Em0019g292a
GO:0004413	homoserine kinase activity	0.55	EPMU|Em0368g5a
GO:0098966	perisynaptic extracellular matrix	0.55	EPMU|Em0001g2795a
GO:0015030	Cajal body	0.55	EPMU|Em0001g1623a
GO:0072529	pyrimidine-containing compound catabolic process	0.55	EPMU|Em0007g984a
GO:1905845	positive regulation of cellular response to gamma radiation	0.55	EPMU|Em0002g278a
GO:0033523	histone H2B ubiquitination	0.55	EPMU|Em0004g348a
GO:0008334	histone mRNA metabolic process	0.55	EPMU|Em0959g1a
GO:0044671	sorocarp spore cell differentiation	0.55	EPMU|Em0017g96a
GO:0086038	calcium:sodium antiporter activity involved in regulation of cardiac muscle cell membrane potential	0.55	EPMU|Em0002g689a
GO:1903894	regulation of IRE1-mediated unfolded protein response	0.55	EPMU|Em0012g335a
GO:1901166	neural crest cell migration involved in autonomic nervous system development	0.54	EPMU|Em0005g10a
GO:1990174	phosphodiesterase decapping endonuclease activity	0.54	EPMU|Em0014g85a
GO:1905931	negative regulation of vascular smooth muscle cell differentiation involved in phenotypic switching	0.54	EPMU|Em0011g603a
GO:0048798	swim bladder inflation	0.54	EPMU|Em0018g1104a
GO:0034274	Atg12-Atg5-Atg16 complex	0.54	EPMU|Em0002g1059a
GO:0008303	caspase complex	0.54	EPMU|Em0002g278a
GO:0031056	regulation of histone modification	0.54	EPMU|Em0001g505a
GO:0014010	Schwann cell proliferation	0.54	EPMU|Em0015g324a
GO:0003412	establishment of epithelial cell apical/basal polarity involved in camera-type eye morphogenesis	0.54	EPMU|Em1088g2a
GO:0044308	axonal spine	0.54	EPMU|Em0007g1356a
GO:0006751	glutathione catabolic process	0.54	EPMU|Em0011g1204a
GO:0045083	negative regulation of interleukin-12 biosynthetic process	0.54	EPMU|Em0006g1180a
GO:0009934	regulation of meristem structural organization	0.54	EPMU|Em0009g1253a
GO:0032790	ribosome disassembly	0.54	EPMU|Em0001g696a
GO:0017116	single-stranded DNA helicase activity	0.54	EPMU|Em0020g721a
GO:0051481	negative regulation of cytosolic calcium ion concentration	0.54	EPMU|Em0006g1143a
GO:0016077	snoRNA catabolic process	0.54	EPMU|Em0014g85a
GO:0021556	central nervous system formation	0.54	EPMU|Em0012g9a
GO:0048027	mRNA 5'-UTR binding	0.54	EPMU|Em0004g16a
GO:0005762	mitochondrial large ribosomal subunit	0.54	EPMU|Em0002g682a
GO:1905460	negative regulation of vascular associated smooth muscle cell apoptotic process	0.54	EPMU|Em0011g603a
GO:0034355	NAD salvage	0.54	EPMU|Em0012g740a
GO:0070358	actin polymerization-dependent cell motility	0.54	EPMU|Em0006g1415a
GO:0051098	regulation of binding	0.54	EPMU|Em0015g1302a
GO:1900127	positive regulation of hyaluronan biosynthetic process	0.54	EPMU|Em0006g1180a
GO:2000563	positive regulation of CD4-positive, alpha-beta T cell proliferation	0.54	EPMU|Em0010g616a
GO:0050072	m7G(5')pppN diphosphatase activity	0.54	EPMU|Em0014g85a
GO:0006122	mitochondrial electron transport, ubiquinol to cytochrome c	0.54	EPMU|Em0004g1476a
GO:0009825	multidimensional cell growth	0.54	EPMU|Em0009g1253a
GO:1904784	NLRP1 inflammasome complex assembly	0.53	EPMU|Em0001g2943a
GO:0035686	sperm fibrous sheath	0.53	EPMU|Em0001g2787a
GO:1905803	negative regulation of cellular response to manganese ion	0.53	EPMU|Em0002g278a
GO:0035462	determination of left/right asymmetry in diencephalon	0.53	EPMU|Em0012g9a
GO:0072314	glomerular epithelial cell fate commitment	0.53	EPMU|Em0006g1412a
GO:0086036	regulation of cardiac muscle cell membrane potential	0.53	EPMU|Em0002g689a
GO:0005958	DNA-dependent protein kinase-DNA ligase 4 complex	0.53	EPMU|Em0004g574a
GO:0003831	beta-N-acetylglucosaminylglycopeptide beta-1,4-galactosyltransferase activity	0.53	EPMU|Em0002g1059a
GO:0002651	positive regulation of tolerance induction to self antigen	0.53	EPMU|Em0010g616a
GO:1905317	inferior endocardial cushion morphogenesis	0.53	EPMU|Em0010g616a
GO:0002134	UTP binding	0.53	EPMU|Em0002g849a
GO:0072559	NLRP3 inflammasome complex	0.53	EPMU|Em0001g2861a
GO:0031671	primary cell septum biogenesis	0.53	EPMU|Em0001g2597a
GO:0002063	chondrocyte development	0.53	EPMU|Em0001g2795a
GO:0070285	pigment cell development	0.53	EPMU|Em0008g156a
GO:1990953	intramanchette transport	0.53	EPMU|Em0409g1a
GO:0070889	platelet alpha granule organization	0.53	EPMU|Em0107g4a
GO:0008843	endochitinase activity	0.53	EPMU|Em0022g484a
GO:0001164	RNA polymerase I CORE element sequence-specific DNA binding	0.53	EPMU|Em0009g1253a
GO:0031728	CCR3 chemokine receptor binding	0.53	EPMU|Em0009g1076a
GO:0004483	mRNA (nucleoside-2'-O-)-methyltransferase activity	0.52	EPMU|Em0004g348a
GO:0120212	sperm head-tail coupling apparatus	0.52	EPMU|Em0409g1a
GO:0072563	endothelial microparticle	0.52	EPMU|Em0012g50a
GO:0034346	positive regulation of type III interferon production	0.52	EPMU|Em0018g358a
GO:0051702	interaction with symbiont	0.52	EPMU|Em0005g10a
GO:0010026	trichome differentiation	0.52	EPMU|Em0009g1253a
GO:0014731	spectrin-associated cytoskeleton	0.52	EPMU|Em0001g537a
GO:0060434	bronchus morphogenesis	0.52	EPMU|Em0010g616a
GO:0021602	cranial nerve morphogenesis	0.52	EPMU|Em0018g1104a
GO:0000753	cell morphogenesis involved in conjugation with cellular fusion	0.52	EPMU|Em0002g849a
GO:0002661	regulation of B cell tolerance induction	0.52	EPMU|Em0010g616a
GO:0004140	dephospho-CoA kinase activity	0.52	EPMU|Em0001g156a
GO:0072558	NLRP1 inflammasome complex	0.52	EPMU|Em0001g2943a
GO:0007304	chorion-containing eggshell formation	0.52	EPMU|Em0006g444a
GO:0046888	negative regulation of hormone secretion	0.52	EPMU|Em0006g1143a
GO:0099116	tRNA 5'-end processing	0.52	EPMU|Em0010g611a
GO:1905224	clathrin-coated pit assembly	0.52	EPMU|Em0014g359a
GO:0009088	threonine biosynthetic process	0.52	EPMU|Em0368g5a
GO:0061303	cornea development in camera-type eye	0.52	EPMU|Em1088g2a
GO:0071403	cellular response to high density lipoprotein particle stimulus	0.52	EPMU|Em0014g60a
GO:1904498	protein localization to mitotic actomyosin contractile ring	0.52	EPMU|Em0001g2597a
GO:0003274	endocardial cushion fusion	0.52	EPMU|Em0010g616a
GO:0003230	cardiac atrium development	0.52	EPMU|Em0012g9a
GO:0035330	regulation of hippo signaling	0.52	EPMU|Em0015g324a
GO:1901623	regulation of lymphocyte chemotaxis	0.52	EPMU|Em0002g689a
GO:0098519	nucleotide phosphatase activity, acting on free nucleotides	0.52	EPMU|Em0014g85a
GO:0051138	positive regulation of NK T cell differentiation	0.52	EPMU|Em0010g616a
GO:0016890	site-specific endodeoxyribonuclease activity, specific for altered base	0.52	EPMU|Em0151g8a
GO:0009864	induced systemic resistance, jasmonic acid mediated signaling pathway	0.52	EPMU|Em0004g1275a
GO:0002666	positive regulation of T cell tolerance induction	0.52	EPMU|Em0010g616a
GO:0035624	receptor transactivation	0.52	EPMU|Em0014g60a
GO:0003186	tricuspid valve morphogenesis	0.52	EPMU|Em0010g616a
GO:1905005	regulation of epithelial to mesenchymal transition involved in endocardial cushion formation	0.52	EPMU|Em0010g616a
GO:0015042	trypanothione-disulfide reductase activity	0.52	EPMU|Em0003g664a
GO:0005832	chaperonin-containing T-complex	0.52	EPMU|Em0015g622a
GO:0051717	inositol-1,3,4,5-tetrakisphosphate 3-phosphatase activity	0.51	EPMU|Em0017g619a
GO:0051800	phosphatidylinositol-3,4-bisphosphate 3-phosphatase activity	0.51	EPMU|Em0017g619a
GO:0016314	phosphatidylinositol-3,4,5-trisphosphate 3-phosphatase activity	0.51	EPMU|Em0017g619a
GO:0070489	T cell aggregation	0.51	EPMU|Em0099g25a
GO:0060440	trachea formation	0.51	EPMU|Em0010g616a
GO:1903772	regulation of viral budding via host ESCRT complex	0.51	EPMU|Em0404g6a
GO:0006287	base-excision repair, gap-filling	0.51	EPMU|Em0009g1269a
GO:0039021	pronephric glomerulus development	0.51	EPMU|Em0006g1412a
GO:0045741	positive regulation of epidermal growth factor-activated receptor activity	0.51	EPMU|Em0014g60a
GO:0009295	nucleoid	0.51	EPMU|Em0003g860a
GO:0090160	Golgi to lysosome transport	0.51	EPMU|Em0014g359a
GO:1902990	mitotic telomere maintenance via semi-conservative replication	0.51	EPMU|Em0151g8a
GO:0000749	response to pheromone triggering conjugation with cellular fusion	0.51	EPMU|Em0002g849a
GO:0016256	N-glycan processing to lysosome	0.51	EPMU|Em0020g100a
GO:0051238	sequestering of metal ion	0.51	EPMU|Em0007g715a
GO:0010824	regulation of centrosome duplication	0.51	EPMU|Em0409g1a
GO:0000142	cellular bud neck contractile ring	0.51	EPMU|Em0001g2597a
GO:2000078	positive regulation of type B pancreatic cell development	0.51	EPMU|Em0044g7a
GO:0062130	adhesive extracellular matrix	0.51	EPMU|Em0004g1739a
GO:0030690	Noc1p-Noc2p complex	0.51	EPMU|Em0019g33a
GO:0002730	regulation of dendritic cell cytokine production	0.51	EPMU|Em0018g358a
GO:1905564	positive regulation of vascular endothelial cell proliferation	0.51	EPMU|Em0014g60a
GO:0097451	glial limiting end-foot	0.51	EPMU|Em0001g3525a
GO:0009682	induced systemic resistance	0.51	EPMU|Em0004g1304a
GO:0003976	UDP-N-acetylglucosamine-lysosomal-enzyme N-acetylglucosaminephosphotransferase activity	0.51	EPMU|Em0020g100a
GO:0043928	exonucleolytic catabolism of deadenylated mRNA	0.51	EPMU|Em0012g1015a
GO:0070198	protein localization to chromosome, telomeric region	0.51	EPMU|Em0002g1906a
GO:0003214	cardiac left ventricle morphogenesis	0.51	EPMU|Em0010g616a
GO:0010501	RNA secondary structure unwinding	0.51	EPMU|Em0006g837a
GO:0009420	bacterial-type flagellum filament	0.51	EPMU|Em0003g360a
GO:0051606	detection of stimulus	0.51	EPMU|Em0718g3a
GO:0097742	de novo centriole assembly	0.51	EPMU|Em0012g743a
GO:0060219	camera-type eye photoreceptor cell differentiation	0.51	EPMU|Em0011g443a
GO:0089701	U2AF	0.51	EPMU|Em0003g739a
GO:0034505	tooth mineralization	0.51	EPMU|Em0001g1325a
GO:0005138	interleukin-6 receptor binding	0.51	EPMU|Em0014g60a
GO:0071267	L-methionine salvage	0.51	EPMU|Em0001g711a
GO:0045080	positive regulation of chemokine biosynthetic process	0.51	EPMU|Em0018g358a
GO:1903251	multi-ciliated epithelial cell differentiation	0.51	EPMU|Em0012g743a
GO:0070161	anchoring junction	0.50	EPMU|Em0017g505a
GO:0004962	endothelin receptor activity	0.50	EPMU|Em0002g977a
GO:0070306	lens fiber cell differentiation	0.50	EPMU|Em0015g324a
GO:0045849	negative regulation of nurse cell apoptotic process	0.50	EPMU|Em0019g866a
GO:0019783	ubiquitin-like protein-specific protease activity	0.50	EPMU|Em0012g335a
GO:0044546	NLRP3 inflammasome complex assembly	0.50	EPMU|Em0001g2861a
GO:0098643	banded collagen fibril	0.50	EPMU|Em0001g1325a
GO:0004845	uracil phosphoribosyltransferase activity	0.50	EPMU|Em0022g838a
GO:0044549	GTP cyclohydrolase binding	0.50	EPMU|Em0018g972a
GO:1902299	pre-replicative complex assembly involved in cell cycle DNA replication	0.50	EPMU|Em0001g1599a
GO:0086100	endothelin receptor signaling pathway	0.50	EPMU|Em0002g977a
GO:0071395	cellular response to jasmonic acid stimulus	0.50	EPMU|Em0004g1304a
GO:0004573	mannosyl-oligosaccharide glucosidase activity	0.50	EPMU|Em0001g546a
GO:0005587	collagen type IV trimer	0.50	EPMU|Em0021g147a
GO:0090379	secondary cell wall biogenesis involved in seed trichome differentiation	0.50	EPMU|Em0017g152a
GO:0070177	contractile vacuole discharge	0.50	EPMU|Em0012g793a
GO:0032621	interleukin-18 production	0.50	EPMU|Em0001g2861a
GO:0042805	actinin binding	0.50	EPMU|Em0006g1180a
GO:0043504	mitochondrial DNA repair	0.50	EPMU|Em0151g8a
GO:0000729	DNA double-strand break processing	0.50	EPMU|Em0151g8a
GO:0002756	MyD88-independent toll-like receptor signaling pathway	0.50	EPMU|Em0018g358a
GO:0050021	L-arabinonolactonase activity	0.50	EPMU|Em0002g246a
GO:0022614	membrane to membrane docking	0.50	EPMU|Em0099g25a
GO:0005750	mitochondrial respiratory chain complex III	0.50	EPMU|Em0004g1476a
GO:0043163	cell envelope organization	0.50	EPMU|Em0001g1770a
GO:0005956	protein kinase CK2 complex	0.50	EPMU|Em0001g3374a
GO:1904430	negative regulation of t-circle formation	0.50	EPMU|Em0016g904a
GO:0031038	myosin II filament organization	0.50	EPMU|Em0012g793a
GO:1902204	positive regulation of hepatocyte growth factor receptor signaling pathway	0.50	EPMU|Em0019g591a
GO:0003159	morphogenesis of an endothelium	0.50	EPMU|Em0012g9a
GO:0033953	alpha-agarase activity	0.50	EPMU|Em0012g1012a
GO:0010573	vascular endothelial growth factor production	0.49	EPMU|Em0001g3525a
GO:0014013	regulation of gliogenesis	0.49	EPMU|Em0015g324a
GO:1901879	regulation of protein depolymerization	0.49	EPMU|Em0009g284a
GO:0071437	invadopodium	0.49	EPMU|Em0099g25a
GO:0042688	crystal cell differentiation	0.49	EPMU|Em0006g1408a
GO:0004596	peptide alpha-N-acetyltransferase activity	0.49	EPMU|Em0006g255a
GO:0020036	Maurer's cleft	0.49	EPMU|Em0001g273a
GO:0061430	bone trabecula morphogenesis	0.49	EPMU|Em0001g1325a
GO:0072678	T cell migration	0.49	EPMU|Em0099g25a
GO:0021819	layer formation in cerebral cortex	0.49	EPMU|Em0001g3525a
GO:0033353	S-adenosylmethionine cycle	0.49	EPMU|Em0001g711a
GO:0003963	RNA-3'-phosphate cyclase activity	0.49	EPMU|Em0005g71a
GO:0005171	hepatocyte growth factor receptor binding	0.49	EPMU|Em0019g591a
GO:1900180	regulation of protein localization to nucleus	0.49	EPMU|Em0015g324a
GO:0031164	contractile vacuolar membrane	0.49	EPMU|Em0012g793a
GO:0010964	regulation of chromatin silencing by small RNA	0.49	EPMU|Em0007g827a
GO:0035458	cellular response to interferon-beta	0.49	EPMU|Em0528g3a
GO:0032205	negative regulation of telomere maintenance	0.49	EPMU|Em0002g1906a
GO:0000076	DNA replication checkpoint	0.49	EPMU|Em0151g8a
GO:1903097	regulation of CENP-A containing nucleosome assembly	0.49	EPMU|Em0007g827a
GO:0014889	muscle atrophy	0.49	EPMU|Em0023g464a
GO:1901515	poly-beta-1,6-N-acetyl-D-glucosamine transmembrane transporter activity	0.49	EPMU|Em0038g33a
GO:0071224	cellular response to peptidoglycan	0.49	EPMU|Em0001g2861a
GO:0015127	bilirubin transmembrane transporter activity	0.49	EPMU|Em0014g279a
GO:1905605	positive regulation of maintenance of permeability of blood-brain barrier	0.49	EPMU|Em0018g739a
GO:0008273	calcium, potassium:sodium antiporter activity	0.49	EPMU|Em0001g531a
GO:0032592	integral component of mitochondrial membrane	0.49	EPMU|Em0002g689a
GO:0070182	DNA polymerase binding	0.49	EPMU|Em0016g904a
GO:0001931	uropod	0.48	EPMU|Em0099g25a
GO:2000321	positive regulation of T-helper 17 cell differentiation	0.48	EPMU|Em0001g2861a
GO:0008821	crossover junction endodeoxyribonuclease activity	0.48	EPMU|Em0015g984a
GO:0046587	positive regulation of calcium-dependent cell-cell adhesion	0.48	EPMU|Em0016g31a
GO:0010568	regulation of budding cell apical bud growth	0.48	EPMU|Em0016g1080a
GO:0051986	negative regulation of attachment of spindle microtubules to kinetochore	0.48	EPMU|Em0016g1080a
GO:0090006	regulation of linear element assembly	0.48	EPMU|Em0016g1080a
GO:0140280	negative regulation of mitotic division septum assembly	0.48	EPMU|Em0016g1080a
GO:1901319	positive regulation of trehalose catabolic process	0.48	EPMU|Em0016g1080a
GO:1904537	negative regulation of mitotic telomere tethering at nuclear periphery	0.48	EPMU|Em0016g1080a
GO:1990820	response to mitotic DNA integrity checkpoint signaling	0.48	EPMU|Em0016g1080a
GO:1905168	positive regulation of double-strand break repair via homologous recombination	0.48	EPMU|Em0013g918a
GO:0072426	response to G2 DNA damage checkpoint signaling	0.48	EPMU|Em0016g1080a
GO:1905785	negative regulation of anaphase-promoting complex-dependent catabolic process	0.48	EPMU|Em0016g1080a
GO:1900226	negative regulation of NLRP3 inflammasome complex assembly	0.48	EPMU|Em0001g2603a
GO:1903467	negative regulation of mitotic DNA replication initiation	0.48	EPMU|Em0016g1080a
GO:1902596	negative regulation of DNA replication origin binding	0.48	EPMU|Em0016g1080a
GO:1903500	negative regulation of mitotic actomyosin contractile ring assembly	0.48	EPMU|Em0016g1080a
GO:1904512	regulation of initiation of premeiotic DNA replication	0.48	EPMU|Em0016g1080a
GO:0051389	inactivation of MAPKK activity	0.48	EPMU|Em0138g5a
GO:0060114	vestibular receptor cell differentiation	0.48	EPMU|Em0195g2a
GO:0097588	archaeal or bacterial-type flagellum-dependent cell motility	0.48	EPMU|Em0001g696a
GO:0090053	positive regulation of chromatin silencing at centromere	0.48	EPMU|Em0007g827a
GO:1905263	positive regulation of meiotic DNA double-strand break formation involved in reciprocal meiotic recombination	0.48	EPMU|Em0016g1080a
GO:0035678	neuromast hair cell morphogenesis	0.48	EPMU|Em0018g1163a
GO:1902889	protein localization to spindle microtubule	0.48	EPMU|Em0016g1080a
GO:0045550	geranylgeranyl reductase activity	0.48	EPMU|Em0004g344a
GO:0045819	positive regulation of glycogen catabolic process	0.48	EPMU|Em0016g1080a
GO:0090727	positive regulation of brood size	0.48	EPMU|Em0004g368a
GO:1902721	negative regulation of prolactin secretion	0.48	EPMU|Em0012g50a
GO:1903380	positive regulation of mitotic chromosome condensation	0.48	EPMU|Em0016g1080a
GO:1990758	mitotic sister chromatid biorientation	0.48	EPMU|Em0016g1080a
GO:1902845	negative regulation of mitotic spindle elongation	0.48	EPMU|Em0016g1080a
GO:0022616	DNA strand elongation	0.48	EPMU|Em0007g827a
GO:0033833	hydroxymethylfurfural reductase (NADH) activity	0.48	EPMU|Em0002g2a
GO:0015969	guanosine tetraphosphate metabolic process	0.48	EPMU|Em0001g3468a
GO:0050701	interleukin-1 secretion	0.48	EPMU|Em0001g2861a
GO:0048250	iron import into the mitochondrion	0.48	EPMU|Em0013g627a
GO:0033859	furaldehyde metabolic process	0.48	EPMU|Em0002g2a
GO:0071895	odontoblast differentiation	0.48	EPMU|Em0007g1323a
GO:0010696	positive regulation of mitotic spindle pole body separation	0.48	EPMU|Em0016g1080a
GO:1905756	regulation of primary cell septum biogenesis	0.48	EPMU|Em0016g1080a
GO:1990139	protein localization to nuclear periphery	0.48	EPMU|Em0016g1080a
GO:0018276	isopeptide cross-linking via N6-glycyl-L-lysine	0.48	EPMU|Em0007g220a
GO:0032611	interleukin-1 beta production	0.48	EPMU|Em0001g2861a
GO:2000401	regulation of lymphocyte migration	0.48	EPMU|Em0099g25a
GO:0002381	immunoglobulin production involved in immunoglobulin mediated immune response	0.48	EPMU|Em0004g764a
GO:0032298	positive regulation of DNA-dependent DNA replication initiation	0.48	EPMU|Em0016g1080a
GO:0007171	activation of transmembrane receptor protein tyrosine kinase activity	0.48	EPMU|Em0018g739a
GO:0071514	genetic imprinting	0.48	EPMU|Em0007g1167a
GO:0031031	positive regulation of septation initiation signaling	0.48	EPMU|Em0016g1080a
GO:0098595	perivitelline space	0.48	EPMU|Em0001g2548a
GO:1902423	regulation of attachment of mitotic spindle microtubules to kinetochore	0.48	EPMU|Em0016g1080a
GO:0000947	amino acid catabolic process to alcohol via Ehrlich pathway	0.48	EPMU|Em0002g2a
GO:0071249	cellular response to nitrate	0.48	EPMU|Em0009g375a
GO:0046974	histone methyltransferase activity (H3-K9 specific)	0.48	EPMU|Em0001g505a
GO:0050110	mucinaminylserine mucinaminidase activity	0.48	EPMU|Em0001g1371a
GO:2001033	negative regulation of double-strand break repair via nonhomologous end joining	0.47	EPMU|Em0016g1080a
GO:0016247	channel regulator activity	0.47	EPMU|Em0404g6a
GO:0031643	positive regulation of myelination	0.47	EPMU|Em0998g2a
GO:0034663	endoplasmic reticulum chaperone complex	0.47	EPMU|Em0002g826a
GO:0045875	negative regulation of sister chromatid cohesion	0.47	EPMU|Em0016g1080a
GO:0016784	3-mercaptopyruvate sulfurtransferase activity	0.47	EPMU|Em0002g78a
GO:0016896	exoribonuclease activity, producing 5'-phosphomonoesters	0.47	EPMU|Em0008g1088a
GO:0010950	positive regulation of endopeptidase activity	0.47	EPMU|Em0002g1663a
GO:0022877	protein-N(PI)-phosphohistidine-fructose phosphotransferase system transporter activity	0.47	EPMU|Em0016g59a
GO:0120170	intraciliary transport particle B binding	0.47	EPMU|Em0016g31a
GO:0050233	pyranose oxidase activity	0.47	EPMU|Em0010g611a
GO:0097187	dentinogenesis	0.47	EPMU|Em0007g1323a
GO:0072703	cellular response to methyl methanesulfonate	0.47	EPMU|Em0018g1179a
GO:0061650	ubiquitin-like protein conjugating enzyme activity	0.47	EPMU|Em0019g866a
GO:0015014	heparan sulfate proteoglycan biosynthetic process, polysaccharide chain biosynthetic process	0.47	EPMU|Em0002g199a
GO:0090284	positive regulation of protein glycosylation in Golgi	0.47	EPMU|Em0023g277a
GO:0016281	eukaryotic translation initiation factor 4F complex	0.47	EPMU|Em0003g211a
GO:0021520	spinal cord motor neuron cell fate specification	0.47	EPMU|Em0006g1332a
GO:0032898	neurotrophin production	0.47	EPMU|Em0009g1128a
GO:0015755	fructose transmembrane transport	0.47	EPMU|Em0016g59a
GO:0000706	meiotic DNA double-strand break processing	0.47	EPMU|Em0016g1080a
GO:0061088	regulation of sequestering of zinc ion	0.47	EPMU|Em0007g715a
GO:0071817	MMXD complex	0.47	EPMU|Em0013g918a
GO:1990879	CST complex	0.47	EPMU|Em0003g1410a
GO:0034244	negative regulation of transcription elongation from RNA polymerase II promoter	0.47	EPMU|Em0001g1071a
GO:0043378	positive regulation of CD8-positive, alpha-beta T cell differentiation	0.47	EPMU|Em0006g1415a
GO:0033256	I-kappaB/NF-kappaB complex	0.47	EPMU|Em0006g1180a
GO:0034720	histone H3-K4 demethylation	0.47	EPMU|Em0001g369a
GO:0021796	cerebral cortex regionalization	0.47	EPMU|Em0001g3525a
GO:0060443	mammary gland morphogenesis	0.47	EPMU|Em0010g616a
GO:0031138	negative regulation of conjugation with cellular fusion	0.47	EPMU|Em0016g1080a
GO:0098969	neurotransmitter receptor transport to postsynaptic membrane	0.47	EPMU|Em0006g315a
GO:0006971	hypotonic response	0.47	EPMU|Em0012g793a
GO:0071668	plant-type cell wall assembly	0.47	EPMU|Em0017g152a
GO:0010458	exit from mitosis	0.47	EPMU|Em0020g499a
GO:0048763	calcium-induced calcium release activity	0.47	EPMU|Em0001g2817a
GO:0005880	nuclear microtubule	0.47	EPMU|Em0005g1298a
GO:0010570	regulation of filamentous growth	0.47	EPMU|Em0016g1080a
GO:0061927	TOC-TIC supercomplex I	0.47	EPMU|Em0007g281a
GO:0002460	adaptive immune response based on somatic recombination of immune receptors built from immunoglobulin superfamily domains	0.47	EPMU|Em0011g695a
GO:0000479	endonucleolytic cleavage of tricistronic rRNA transcript (SSU-rRNA, 5.8S rRNA, LSU-rRNA)	0.47	EPMU|Em0012g897a
GO:0045588	positive regulation of gamma-delta T cell differentiation	0.47	EPMU|Em0006g1415a
GO:0046294	formaldehyde catabolic process	0.47	EPMU|Em0002g2a
GO:1904761	negative regulation of myofibroblast differentiation	0.47	EPMU|Em0018g1179a
GO:0033577	protein glycosylation in endoplasmic reticulum	0.47	EPMU|Em0001g3612a
GO:0016018	cyclosporin A binding	0.47	EPMU|Em0002g370a
GO:0002109	maturation of SSU-rRNA from tricistronic rRNA transcript (SSU-rRNA, LSU-rRNA,5S)	0.47	EPMU|Em0113g1a
GO:2001223	negative regulation of neuron migration	0.47	EPMU|Em0001g2643a
GO:0016274	protein-arginine N-methyltransferase activity	0.46	EPMU|Em0063g8a
GO:1990481	mRNA pseudouridine synthesis	0.46	EPMU|Em0003g345a
GO:1902527	positive regulation of protein monoubiquitination	0.46	EPMU|Em0016g758a
GO:0005214	structural constituent of chitin-based cuticle	0.46	EPMU|Em0063g4a
GO:2000446	regulation of macrophage migration inhibitory factor signaling pathway	0.46	EPMU|Em0018g739a
GO:0000262	mitochondrial chromosome	0.46	EPMU|Em0001g546a
GO:0101031	chaperone complex	0.46	EPMU|Em0013g125a
GO:0070307	lens fiber cell development	0.46	EPMU|Em0008g179a
GO:0061085	regulation of histone H3-K27 methylation	0.46	EPMU|Em0007g338a
GO:1902255	positive regulation of intrinsic apoptotic signaling pathway by p53 class mediator	0.46	EPMU|Em0016g758a
GO:0021888	hypothalamus gonadotrophin-releasing hormone neuron development	0.46	EPMU|Em0016g758a
GO:0060613	fat pad development	0.46	EPMU|Em0016g758a
GO:0051447	negative regulation of meiotic cell cycle	0.46	EPMU|Em0016g1080a
GO:0060100	positive regulation of phagocytosis, engulfment	0.46	EPMU|Em0006g1544a
GO:0070296	sarcoplasmic reticulum calcium ion transport	0.46	EPMU|Em0001g2817a
GO:1902969	mitotic DNA replication	0.46	EPMU|Em0001g1269a
GO:0043953	protein transport by the Tat complex	0.46	EPMU|Em0012g140a
GO:0010430	fatty acid omega-oxidation	0.46	EPMU|Em0002g12a
GO:0015131	oxaloacetate transmembrane transporter activity	0.46	EPMU|Em0020g955a
GO:0071218	cellular response to misfolded protein	0.46	EPMU|Em0024g224a
GO:0044030	regulation of DNA methylation	0.46	EPMU|Em0011g603a
GO:0046206	trypanothione metabolic process	0.46	EPMU|Em0003g664a
GO:1902356	oxaloacetate(2-) transmembrane transport	0.46	EPMU|Em0020g955a
GO:0016556	mRNA modification	0.46	EPMU|Em0008g1159a
GO:0002089	lens morphogenesis in camera-type eye	0.46	EPMU|Em0008g179a
GO:0071361	cellular response to ethanol	0.46	EPMU|Em0018g1179a
GO:0001003	RNA polymerase III type 2 promoter sequence-specific DNA binding	0.46	EPMU|Em0016g17a
GO:0002524	hypersensitivity	0.46	EPMU|Em0011g695a
GO:1901317	regulation of flagellated sperm motility	0.46	EPMU|Em0012g50a
GO:0000733	DNA strand renaturation	0.46	EPMU|Em0001g546a
GO:0007144	female meiosis I	0.46	EPMU|Em0016g758a
GO:0001002	RNA polymerase III type 1 promoter sequence-specific DNA binding	0.46	EPMU|Em0016g17a
GO:0070816	phosphorylation of RNA polymerase II C-terminal domain	0.46	EPMU|Em0007g1356a
GO:1901605	alpha-amino acid metabolic process	0.46	EPMU|Em0003g1292a
GO:0032410	negative regulation of transporter activity	0.46	EPMU|Em0018g1127a
GO:0008441	3'(2'),5'-bisphosphate nucleotidase activity	0.46	EPMU|Em0019g34a
GO:0002752	cell surface pattern recognition receptor signaling pathway	0.46	EPMU|Em0001g3310a
GO:0015141	succinate transmembrane transporter activity	0.46	EPMU|Em0020g955a
GO:0006482	protein demethylation	0.46	EPMU|Em0005g1347a
GO:0009311	oligosaccharide metabolic process	0.46	EPMU|Em0001g546a
GO:2000756	regulation of peptidyl-lysine acetylation	0.46	EPMU|Em0001g505a
GO:0009007	site-specific DNA-methyltransferase (adenine-specific) activity	0.46	EPMU|Em0001g802a
GO:0090023	positive regulation of neutrophil chemotaxis	0.46	EPMU|Em0006g1415a
GO:0050568	protein-glutamine glutaminase activity	0.46	EPMU|Em0005g1347a
GO:0071563	Myo2p-Vac17p-Vac8p transport complex	0.46	EPMU|Em0002g1326a
GO:0010231	maintenance of seed dormancy	0.46	EPMU|Em0015g383a
GO:0043372	positive regulation of CD4-positive, alpha-beta T cell differentiation	0.46	EPMU|Em0006g1415a
GO:1900062	regulation of replicative cell aging	0.46	EPMU|Em0002g1187a
GO:0071422	succinate transmembrane transport	0.46	EPMU|Em0020g955a
GO:0042308	negative regulation of protein import into nucleus	0.46	EPMU|Em0018g739a
GO:0033926	glycopeptide alpha-N-acetylgalactosaminidase activity	0.45	EPMU|Em0001g1371a
GO:1904235	regulation of substrate-dependent cell migration, cell attachment to substrate	0.45	EPMU|Em0005g17a
GO:0008984	protein-glutamate methylesterase activity	0.45	EPMU|Em0005g1347a
GO:0032775	DNA methylation on adenine	0.45	EPMU|Em0001g802a
GO:0098038	non-replicative transposition, DNA-mediated	0.45	EPMU|Em0001g1042a
GO:0010529	negative regulation of transposition	0.45	EPMU|Em0019g156a
GO:0035967	cellular response to topologically incorrect protein	0.45	EPMU|Em0002g826a
GO:0072012	glomerulus vasculature development	0.45	EPMU|Em0018g739a
GO:0005007	fibroblast growth factor-activated receptor activity	0.45	EPMU|Em0520g5a
GO:0015949	nucleobase-containing small molecule interconversion	0.45	EPMU|Em0018g350a
GO:1901687	glutathione derivative biosynthetic process	0.45	EPMU|Em0003g664a
GO:0048313	Golgi inheritance	0.45	EPMU|Em0002g1326a
GO:0007118	budding cell apical bud growth	0.45	EPMU|Em0002g1326a
GO:0043024	ribosomal small subunit binding	0.45	EPMU|Em0007g281a
GO:0033017	sarcoplasmic reticulum membrane	0.45	EPMU|Em0001g2817a
GO:0000156	phosphorelay response regulator activity	0.45	EPMU|Em0005g1347a
GO:0035479	angioblast cell migration from lateral mesoderm to midline	0.45	EPMU|Em0018g555a
GO:0006305	DNA alkylation	0.45	EPMU|Em0001g505a
GO:0043716	2-hydroxy-3-keto-5-methylthiopentenyl-1-phosphate phosphatase activity	0.45	EPMU|Em0001g3168a
GO:0043715	2,3-diketo-5-methylthiopentyl-1-phosphate enolase activity	0.45	EPMU|Em0001g3168a
GO:0044728	DNA methylation or demethylation	0.45	EPMU|Em0001g505a
GO:0070773	protein-N-terminal glutamine amidohydrolase activity	0.45	EPMU|Em0018g434a
GO:0071006	U2-type catalytic step 1 spliceosome	0.45	EPMU|Em0008g1150a
GO:0018467	formaldehyde dehydrogenase activity	0.45	EPMU|Em0002g12a
GO:0015140	malate transmembrane transporter activity	0.45	EPMU|Em0020g955a
GO:0031232	extrinsic component of external side of plasma membrane	0.45	EPMU|Em0001g3310a
GO:0042328	heparan sulfate N-acetylglucosaminyltransferase activity	0.45	EPMU|Em0002g199a
GO:0008418	protein-N-terminal asparagine amidohydrolase activity	0.45	EPMU|Em0018g434a
GO:0003356	regulation of cilium beat frequency	0.45	EPMU|Em1188g1a
GO:0010424	DNA methylation on cytosine within a CG sequence	0.45	EPMU|Em0011g603a
GO:0008200	ion channel inhibitor activity	0.45	EPMU|Em0002g4a
GO:0061180	mammary gland epithelium development	0.45	EPMU|Em0006g524a
GO:0030721	spectrosome organization	0.45	EPMU|Em0012g153a
GO:0050504	mannosyl-3-phosphoglycerate synthase activity	0.45	EPMU|Em0001g419a
GO:0061914	negative regulation of growth plate cartilage chondrocyte proliferation	0.45	EPMU|Em0007g1323a
GO:0061976	temporomandibular joint articular cartilage development	0.45	EPMU|Em0007g1323a
GO:0006382	adenosine to inosine editing	0.45	EPMU|Em0004g1231a
GO:0061005	cell differentiation involved in kidney development	0.45	EPMU|Em0425g6a
GO:0006473	protein acetylation	0.45	EPMU|Em0020g928a
GO:0090610	bundle sheath cell fate specification	0.44	EPMU|Em0002g1131a
GO:0036002	pre-mRNA binding	0.44	EPMU|Em0002g1115a
GO:0098744	1-phosphatidylinositol 4-kinase activator activity	0.44	EPMU|Em0016g1123a
GO:0035278	miRNA mediated inhibition of translation	0.44	EPMU|Em0001g3496a
GO:0072487	MSL complex	0.44	EPMU|Em0002g805a
GO:1905323	telomerase holoenzyme complex assembly	0.44	EPMU|Em0016g1141a
GO:0051754	meiotic sister chromatid cohesion, centromeric	0.44	EPMU|Em0001g3660a
GO:0016668	oxidoreductase activity, acting on a sulfur group of donors, NAD(P) as acceptor	0.44	EPMU|Em0002g16a
GO:0034784	pivalyl-CoA mutase activity	0.44	EPMU|Em0694g3a
GO:0090669	telomerase RNA stabilization	0.44	EPMU|Em0016g1141a
GO:0070199	establishment of protein localization to chromosome	0.44	EPMU|Em0001g3660a
GO:0043126	regulation of 1-phosphatidylinositol 4-kinase activity	0.44	EPMU|Em0016g1123a
GO:0047727	isobutyryl-CoA mutase activity	0.44	EPMU|Em0694g3a
GO:0012510	trans-Golgi network transport vesicle membrane	0.44	EPMU|Em0008g563a
GO:0019464	glycine decarboxylation via glycine cleavage system	0.44	EPMU|Em0001g340a
GO:1901148	gene expression involved in extracellular matrix organization	0.44	EPMU|Em0007g1323a
GO:0010588	cotyledon vascular tissue pattern formation	0.44	EPMU|Em0001g3464a
GO:1902685	positive regulation of receptor localization to synapse	0.44	EPMU|Em0021g214a
GO:1905949	negative regulation of calcium ion import across plasma membrane	0.44	EPMU|Em0016g1123a
GO:0043062	extracellular structure organization	0.44	EPMU|Em0011g684a
GO:0017002	activin-activated receptor activity	0.44	EPMU|Em0010g616a
GO:0005220	inositol 1,4,5-trisphosphate-sensitive calcium-release channel activity	0.44	EPMU|Em0001g1353a
GO:0009751	response to salicylic acid	0.44	EPMU|Em0003g1441a
GO:1902404	mitotic actomyosin contractile ring contraction	0.44	EPMU|Em0001g1975a
GO:0060373	regulation of ventricular cardiac muscle cell membrane depolarization	0.44	EPMU|Em0010g809a
GO:0071460	cellular response to cell-matrix adhesion	0.44	EPMU|Em0007g1323a
GO:0071556	integral component of lumenal side of endoplasmic reticulum membrane	0.44	EPMU|Em0016g225a
GO:1902949	positive regulation of tau-protein kinase activity	0.44	EPMU|Em0019g409a
GO:0071458	integral component of cytoplasmic side of endoplasmic reticulum membrane	0.44	EPMU|Em0016g225a
GO:0051349	positive regulation of lyase activity	0.44	EPMU|Em0002g849a
GO:0005606	laminin-1 complex	0.44	EPMU|Em0056g13a
GO:0005608	laminin-3 complex	0.44	EPMU|Em0056g13a
GO:0060847	endothelial cell fate specification	0.44	EPMU|Em0005g1397a
GO:0015888	thiamine transport	0.44	EPMU|Em0001g2914a
GO:0015117	thiosulfate transmembrane transporter activity	0.44	EPMU|Em0020g955a
GO:0050525	cutinase activity	0.44	EPMU|Em0001g3660a
GO:0099039	sphingolipid translocation	0.44	EPMU|Em0020g337a
GO:0009956	radial pattern formation	0.44	EPMU|Em0002g1131a
GO:0030911	TPR domain binding	0.44	EPMU|Em0019g409a
GO:1990530	Cdc50p-Drs2p complex	0.44	EPMU|Em0022g432a
GO:0010816	calcitonin catabolic process	0.44	EPMU|Em0008g167a
GO:1905537	positive regulation of eukaryotic translation initiation factor 4F complex assembly	0.44	EPMU|Em0008g1160a
GO:1905610	regulation of mRNA cap binding	0.44	EPMU|Em0008g1160a
GO:0044614	nuclear pore cytoplasmic filaments	0.44	EPMU|Em0001g531a
GO:0097271	protein localization to bud neck	0.44	EPMU|Em0002g849a
GO:0043420	anthranilate metabolic process	0.44	EPMU|Em0005g103a
GO:0002085	inhibition of neuroepithelial cell differentiation	0.43	EPMU|Em0005g1397a
GO:0034354	'de novo' NAD biosynthetic process from tryptophan	0.43	EPMU|Em0005g103a
GO:0019805	quinolinate biosynthetic process	0.43	EPMU|Em0005g103a
GO:0070034	telomerase RNA binding	0.43	EPMU|Em0016g1141a
GO:0036396	RNA N6-methyladenosine methyltransferase complex	0.43	EPMU|Em0016g1056a
GO:0036305	ameloblast differentiation	0.43	EPMU|Em0007g1323a
GO:1904851	positive regulation of establishment of protein localization to telomere	0.43	EPMU|Em0013g125a
GO:0048483	autonomic nervous system development	0.43	EPMU|Em0005g17a
GO:1990120	messenger ribonucleoprotein complex assembly	0.43	EPMU|Em0006g837a
GO:0043217	myelin maintenance	0.43	EPMU|Em0008g237a
GO:0033830	Skp1-protein-hydroxyproline N-acetylglucosaminyltransferase activity	0.43	EPMU|Em0553g1a
GO:1905696	regulation of polysome binding	0.43	EPMU|Em0008g1160a
GO:1905618	positive regulation of miRNA mediated inhibition of translation	0.43	EPMU|Em0008g1160a
GO:0055029	nuclear DNA-directed RNA polymerase complex	0.43	EPMU|Em0001g505a
GO:0050961	detection of temperature stimulus involved in sensory perception	0.43	EPMU|Em0020g68a
GO:0000340	RNA 7-methylguanosine cap binding	0.43	EPMU|Em0003g211a
GO:0016298	lipase activity	0.43	EPMU|Em0001g1242a
GO:0031936	negative regulation of chromatin silencing	0.43	EPMU|Em0006g856a
GO:0018119	peptidyl-cysteine S-nitrosylation	0.43	EPMU|Em0002g12a
GO:0017034	Rap guanyl-nucleotide exchange factor activity	0.43	EPMU|Em0021g214a
GO:0005816	spindle pole body	0.43	EPMU|Em0001g3660a
GO:0047555	3',5'-cyclic-GMP phosphodiesterase activity	0.43	EPMU|Em0023g644a
GO:0090218	positive regulation of lipid kinase activity	0.43	EPMU|Em0016g1123a
GO:0002343	peripheral B cell selection	0.43	EPMU|Em0011g695a
GO:0004687	myosin light chain kinase activity	0.43	EPMU|Em0011g160a
GO:0036228	protein localization to nuclear inner membrane	0.43	EPMU|Em0035g16a
GO:0045605	negative regulation of epidermal cell differentiation	0.43	EPMU|Em0005g1397a
GO:0000725	recombinational repair	0.43	EPMU|Em0001g546a
GO:0043979	histone H2B-K5 acetylation	0.43	EPMU|Em0001g9a
GO:2000730	regulation of termination of RNA polymerase I transcription	0.43	EPMU|Em0001g9a
GO:0008623	CHRAC	0.43	EPMU|Em0001g531a
GO:1904431	positive regulation of t-circle formation	0.43	EPMU|Em0015g984a
GO:0097192	extrinsic apoptotic signaling pathway in absence of ligand	0.43	EPMU|Em0007g1471a
GO:1990036	calcium ion import into sarcoplasmic reticulum	0.43	EPMU|Em0001g9a
GO:0004494	methylmalonyl-CoA mutase activity	0.43	EPMU|Em0694g3a
GO:0044837	actomyosin contractile ring organization	0.43	EPMU|Em0003g1278a
GO:1904358	positive regulation of telomere maintenance via telomere lengthening	0.43	EPMU|Em0016g1141a
GO:0035845	photoreceptor cell outer segment organization	0.43	EPMU|Em0002g622a
GO:0003100	regulation of systemic arterial blood pressure by endothelin	0.43	EPMU|Em0008g167a
GO:1902410	mitotic cytokinetic process	0.43	EPMU|Em0003g1278a
GO:0060732	positive regulation of inositol phosphate biosynthetic process	0.43	EPMU|Em0001g3525a
GO:0008525	phosphatidylcholine transporter activity	0.43	EPMU|Em0022g432a
GO:0045252	oxoglutarate dehydrogenase complex	0.43	EPMU|Em0001g1071a
GO:0070175	positive regulation of enamel mineralization	0.43	EPMU|Em0007g1323a
GO:1902416	positive regulation of mRNA binding	0.43	EPMU|Em0008g1160a
GO:0044294	dendritic growth cone	0.43	EPMU|Em0019g409a
GO:0071329	cellular response to sucrose stimulus	0.43	EPMU|Em0020g828a
GO:0006925	inflammatory cell apoptotic process	0.43	EPMU|Em0001g9a
GO:0008296	3'-5'-exodeoxyribonuclease activity	0.43	EPMU|Em0001g2693a
GO:1902731	negative regulation of chondrocyte proliferation	0.43	EPMU|Em0007g1323a
GO:0032777	Piccolo NuA4 histone acetyltransferase complex	0.43	EPMU|Em0003g662a
GO:0009630	gravitropism	0.43	EPMU|Em0002g1131a
GO:0072050	S-shaped body morphogenesis	0.43	EPMU|Em0007g1323a
GO:0017080	sodium channel regulator activity	0.43	EPMU|Em0010g809a
GO:0004720	protein-lysine 6-oxidase activity	0.43	EPMU|Em0005g788a
GO:0061762	CAMKK-AMPK signaling cascade	0.43	EPMU|Em0001g9a
GO:0045777	positive regulation of blood pressure	0.42	EPMU|Em0002g12a
GO:0001325	formation of extrachromosomal circular DNA	0.42	EPMU|Em0015g984a
GO:0090737	telomere maintenance via telomere trimming	0.42	EPMU|Em0015g984a
GO:0010087	phloem or xylem histogenesis	0.42	EPMU|Em0001g3464a
GO:2001054	negative regulation of mesenchymal cell apoptotic process	0.42	EPMU|Em0007g1323a
GO:0032567	dGTP binding	0.42	EPMU|Em0001g1478a
GO:0030327	prenylated protein catabolic process	0.42	EPMU|Em0001g9a
GO:2001256	regulation of store-operated calcium entry	0.42	EPMU|Em0001g3507a
GO:0006607	NLS-bearing protein import into nucleus	0.42	EPMU|Em0035g16a
GO:1990164	histone H2A phosphorylation	0.42	EPMU|Em0001g9a
GO:0071953	elastic fiber	0.42	EPMU|Em0001g3496a
GO:0018196	peptidyl-asparagine modification	0.42	EPMU|Em0007g1319a
GO:0030124	AP-4 adaptor complex	0.42	EPMU|Em0014g802a
GO:0019069	viral capsid assembly	0.42	EPMU|Em0008g452a
GO:0001302	replicative cell aging	0.42	EPMU|Em0002g849a
GO:0022029	telencephalon cell migration	0.42	EPMU|Em0009g868a
GO:0019104	DNA N-glycosylase activity	0.42	EPMU|Em0002g1661a
GO:0003014	renal system process	0.42	EPMU|Em0022g736a
GO:1904290	negative regulation of mitotic DNA damage checkpoint	0.42	EPMU|Em0001g3464a
GO:0051987	positive regulation of attachment of spindle microtubules to kinetochore	0.42	EPMU|Em0002g1224a
GO:0044025	histone kinase activity (H2B-S14 specific)	0.42	EPMU|Em0703g1a
GO:0007004	telomere maintenance via telomerase	0.42	EPMU|Em0019g409a
GO:0017071	intracellular cyclic nucleotide activated cation channel complex	0.42	EPMU|Em0002g622a
GO:2000618	regulation of histone H4-K16 acetylation	0.42	EPMU|Em0001g9a
GO:0032571	response to vitamin K	0.42	EPMU|Em0001g3035a
GO:0006999	nuclear pore organization	0.42	EPMU|Em0035g16a
GO:0000767	cell morphogenesis involved in conjugation	0.42	EPMU|Em0009g737a
GO:0097186	amelogenesis	0.42	EPMU|Em0007g1323a
GO:0043991	histone H2B-S14 phosphorylation	0.42	EPMU|Em0703g1a
GO:0007555	regulation of ecdysteroid secretion	0.42	EPMU|Em0001g1355a
GO:0016593	Cdc73/Paf1 complex	0.42	EPMU|Em0001g1609a
GO:0070180	large ribosomal subunit rRNA binding	0.42	EPMU|Em0004g90a
GO:0007084	mitotic nuclear envelope reassembly	0.42	EPMU|Em0001g1881a
GO:0072511	divalent inorganic cation transport	0.42	EPMU|Em0003g180a
GO:0016972	thiol oxidase activity	0.42	EPMU|Em0005g154a
GO:0070043	rRNA (guanine-N7-)-methyltransferase activity	0.42	EPMU|Em0001g3a
GO:0035014	phosphatidylinositol 3-kinase regulator activity	0.42	EPMU|Em0013g13a
GO:1904535	positive regulation of telomeric loop disassembly	0.42	EPMU|Em0016g904a
GO:0032776	DNA methylation on cytosine	0.42	EPMU|Em0001g19a
GO:0034608	vulval location	0.42	EPMU|Em0016g68a
GO:0044220	host cell perinuclear region of cytoplasm	0.42	EPMU|Em0012g1055a
GO:2001020	regulation of response to DNA damage stimulus	0.42	EPMU|Em0002g1187a
GO:0097061	dendritic spine organization	0.42	EPMU|Em0017g505a
GO:0005835	fatty acid synthase complex	0.42	EPMU|Em0008g107a
GO:0043007	maintenance of rDNA	0.42	EPMU|Em0001g9a
GO:1903799	negative regulation of production of miRNAs involved in gene silencing by miRNA	0.42	EPMU|Em0001g9a
GO:0002735	positive regulation of myeloid dendritic cell cytokine production	0.42	EPMU|Em0002g1884a
GO:0000229	cytoplasmic chromosome	0.42	EPMU|Em0008g1105a
GO:0006027	glycosaminoglycan catabolic process	0.42	EPMU|Em0023g687a
GO:0110025	DNA strand resection involved in replication fork processing	0.42	EPMU|Em0001g1478a
GO:0035545	determination of left/right asymmetry in nervous system	0.42	EPMU|Em0016g443a
GO:0070476	rRNA (guanine-N7)-methylation	0.42	EPMU|Em0001g3a
GO:0098771	inorganic ion homeostasis	0.42	EPMU|Em0006g524a
GO:2000644	regulation of receptor catabolic process	0.42	EPMU|Em0012g1055a
GO:1990872	negative regulation of sterol import by negative regulation of transcription from RNA polymerase II promoter	0.42	EPMU|Em0703g1a
GO:0008962	phosphatidylglycerophosphatase activity	0.42	EPMU|Em0008g546a
GO:0030692	Noc4p-Nop14p complex	0.42	EPMU|Em0001g2527a
GO:0072423	response to DNA damage checkpoint signaling	0.42	EPMU|Em0001g9a
GO:1902101	positive regulation of metaphase/anaphase transition of cell cycle	0.42	EPMU|Em0002g1224a
GO:0004641	phosphoribosylformylglycinamidine cyclo-ligase activity	0.42	EPMU|Em0044g4a
GO:0097437	maintenance of dormancy	0.42	EPMU|Em0015g356a
GO:0033214	siderophore-dependent iron import into cell	0.42	EPMU|Em0131g1a
GO:0034606	response to hermaphrodite contact	0.42	EPMU|Em0016g68a
GO:0035627	ceramide transport	0.42	EPMU|Em0001g2233a
GO:0004462	lactoylglutathione lyase activity	0.42	EPMU|Em0001g1203a
GO:0060307	regulation of ventricular cardiac muscle cell membrane repolarization	0.42	EPMU|Em0001g9a
GO:0004644	phosphoribosylglycinamide formyltransferase activity	0.42	EPMU|Em0044g4a
GO:0009298	GDP-mannose biosynthetic process	0.42	EPMU|Em0017g731a
GO:0006555	methionine metabolic process	0.42	EPMU|Em0608g2a
GO:0032401	establishment of melanosome localization	0.42	EPMU|Em0002g739a
GO:0070880	fungal-type cell wall beta-glucan biosynthetic process	0.42	EPMU|Em0002g826a
GO:0060116	vestibular receptor cell morphogenesis	0.42	EPMU|Em0008g1273a
GO:0030707	ovarian follicle cell development	0.42	EPMU|Em0016g443a
GO:0046957	negative phototaxis	0.42	EPMU|Em0008g485a
GO:0004318	enoyl-[acyl-carrier-protein] reductase (NADH) activity	0.42	EPMU|Em0008g107a
GO:0039706	co-receptor binding	0.42	EPMU|Em0001g2801a
GO:0008111	alpha-methylacyl-CoA racemase activity	0.42	EPMU|Em0015g464a
GO:0006597	spermine biosynthetic process	0.42	EPMU|Em0003g1379a
GO:0000137	Golgi cis cisterna	0.41	EPMU|Em0002g1405a
GO:0050966	detection of mechanical stimulus involved in sensory perception of pain	0.41	EPMU|Em0018g677a
GO:0009863	salicylic acid mediated signaling pathway	0.41	EPMU|Em0229g6a
GO:1904506	negative regulation of telomere maintenance in response to DNA damage	0.41	EPMU|Em0016g904a
GO:0046658	anchored component of plasma membrane	0.41	EPMU|Em0001g821a
GO:0019320	hexose catabolic process	0.41	EPMU|Em0001g1587a
GO:0004476	mannose-6-phosphate isomerase activity	0.41	EPMU|Em0017g731a
GO:2000772	regulation of cellular senescence	0.41	EPMU|Em0001g9a
GO:0032019	mitochondrial cloud	0.41	EPMU|Em0010g41a
GO:0061912	selective autophagy	0.41	EPMU|Em0016g968a
GO:0007505	adult fat body development	0.41	EPMU|Em0010g494a
GO:1990111	spermatoproteasome complex	0.41	EPMU|Em0018g923a
GO:0010162	seed dormancy process	0.41	EPMU|Em0015g356a
GO:0019222	regulation of metabolic process	0.41	EPMU|Em0012g305a
GO:1905068	positive regulation of canonical Wnt signaling pathway involved in heart development	0.41	EPMU|Em0363g1a
GO:0031406	carboxylic acid binding	0.41	EPMU|Em0001g530a
GO:0090033	positive regulation of filamentous growth	0.41	EPMU|Em0002g849a
GO:0043516	regulation of DNA damage response, signal transduction by p53 class mediator	0.41	EPMU|Em0001g9a
GO:0061158	3'-UTR-mediated mRNA destabilization	0.41	EPMU|Em0004g336a
GO:0006264	mitochondrial DNA replication	0.41	EPMU|Em0001g3465a
GO:0009574	preprophase band	0.41	EPMU|Em0006g225a
GO:0001402	signal transduction involved in filamentous growth	0.41	EPMU|Em0703g1a
GO:0061723	glycophagy	0.41	EPMU|Em0001g3465a
GO:0060134	prepulse inhibition	0.41	EPMU|Em0018g1104a
GO:0009556	microsporogenesis	0.41	EPMU|Em0006g225a
GO:0072377	blood coagulation, common pathway	0.41	EPMU|Em0010g708a
GO:0043532	angiostatin binding	0.41	EPMU|Em0017g470a
GO:0020008	rhoptry	0.41	EPMU|Em0002g1326a
GO:0003847	1-alkyl-2-acetylglycerophosphocholine esterase activity	0.41	EPMU|Em0024g410a
GO:0035376	sterol import	0.41	EPMU|Em0703g1a
GO:0055001	muscle cell development	0.41	EPMU|Em0013g75a
GO:0007119	budding cell isotropic bud growth	0.41	EPMU|Em0009g753a
GO:0010091	trichome branching	0.41	EPMU|Em0016g10a
GO:1901202	negative regulation of extracellular matrix assembly	0.41	EPMU|Em0010g494a
GO:1900076	regulation of cellular response to insulin stimulus	0.41	EPMU|Em0001g3035a
GO:0060964	regulation of gene silencing by miRNA	0.41	EPMU|Em0004g237a
GO:0120135	distal portion of axoneme	0.41	EPMU|Em0164g2a
GO:2000269	regulation of fibroblast apoptotic process	0.41	EPMU|Em0018g1104a
GO:0008242	omega peptidase activity	0.41	EPMU|Em0012g1055a
GO:0120153	calcium-dependent carbohydrate binding	0.41	EPMU|Em0006g650a
GO:1900428	regulation of filamentous growth of a population of unicellular organisms	0.41	EPMU|Em0002g849a
GO:0035383	thioester metabolic process	0.41	EPMU|Em0694g3a
GO:0003144	embryonic heart tube formation	0.41	EPMU|Em0010g494a
GO:0007509	mesoderm migration involved in gastrulation	0.41	EPMU|Em0002g199a
GO:0003865	3-oxo-5-alpha-steroid 4-dehydrogenase activity	0.41	EPMU|Em0013g853a
GO:0008479	queuine tRNA-ribosyltransferase activity	0.41	EPMU|Em0001g3737a
GO:0032173	septin collar	0.41	EPMU|Em0022g135a
GO:0000409	regulation of transcription by galactose	0.41	EPMU|Em0002g849a
GO:0009113	purine nucleobase biosynthetic process	0.41	EPMU|Em0044g4a
GO:2000816	negative regulation of mitotic sister chromatid separation	0.41	EPMU|Em0002g1224a
GO:0051409	response to nitrosative stress	0.41	EPMU|Em0002g12a
GO:1901295	regulation of canonical Wnt signaling pathway involved in cardiac muscle cell fate commitment	0.41	EPMU|Em0363g1a
GO:0031685	adenosine receptor binding	0.41	EPMU|Em0005g203a
GO:1903539	protein localization to postsynaptic membrane	0.41	EPMU|Em0018g479a
GO:0002604	regulation of dendritic cell antigen processing and presentation	0.41	EPMU|Em0018g742a
GO:2000659	regulation of interleukin-1-mediated signaling pathway	0.41	EPMU|Em0019g292a
GO:0032039	integrator complex	0.41	EPMU|Em0001g3411a
GO:0060486	club cell differentiation	0.41	EPMU|Em0363g1a
GO:0042622	photoreceptor outer segment membrane	0.41	EPMU|Em0009g1009a
GO:0002121	inter-male aggressive behavior	0.41	EPMU|Em0001g3201a
GO:0033180	proton-transporting V-type ATPase, V1 domain	0.41	EPMU|Em0001g1686a
GO:1901585	regulation of acid-sensing ion channel activity	0.41	EPMU|Em0016g191a
GO:0002429	immune response-activating cell surface receptor signaling pathway	0.41	EPMU|Em0021g202a
GO:0045900	negative regulation of translational elongation	0.41	EPMU|Em0002g1323a
GO:0043583	ear development	0.41	EPMU|Em0008g167a
GO:0009787	regulation of abscisic acid-activated signaling pathway	0.41	EPMU|Em0015g356a
GO:0007350	blastoderm segmentation	0.41	EPMU|Em0018g1127a
GO:0036312	phosphatidylinositol 3-kinase regulatory subunit binding	0.41	EPMU|Em0006g1521a
GO:0005663	DNA replication factor C complex	0.41	EPMU|Em0020g721a
GO:0007561	imaginal disc eversion	0.41	EPMU|Em0010g516a
GO:0060743	epithelial cell maturation involved in prostate gland development	0.41	EPMU|Em0032g4a
GO:0015844	monoamine transport	0.41	EPMU|Em0020g828a
GO:0001405	PAM complex, Tim23 associated import motor	0.41	EPMU|Em0003g1310a
GO:0009524	phragmoplast	0.41	EPMU|Em0006g225a
GO:0004588	orotate phosphoribosyltransferase activity	0.41	EPMU|Em0005g71a
GO:2000138	positive regulation of cell proliferation involved in heart morphogenesis	0.41	EPMU|Em0363g1a
GO:0016206	catechol O-methyltransferase activity	0.41	EPMU|Em0016g746a
GO:0030681	multimeric ribonuclease P complex	0.41	EPMU|Em0011g469a
GO:0008349	MAP kinase kinase kinase kinase activity	0.41	EPMU|Em0703g1a
GO:0061739	protein lipidation involved in autophagosome assembly	0.41	EPMU|Em0016g968a
GO:0033018	sarcoplasmic reticulum lumen	0.41	EPMU|Em0025g15a
GO:0035196	production of miRNAs involved in gene silencing by miRNA	0.41	EPMU|Em0004g336a
GO:0001730	2'-5'-oligoadenylate synthetase activity	0.41	EPMU|Em0018g555a
GO:0075713	establishment of integrated proviral latency	0.40	EPMU|Em0002g601a
GO:0007469	antennal development	0.40	EPMU|Em0002g1175a
GO:0016768	spermine synthase activity	0.40	EPMU|Em0008g394a
GO:0039519	modulation by virus of host autophagy	0.40	EPMU|Em0012g1055a
GO:2000482	regulation of interleukin-8 secretion	0.40	EPMU|Em0009g833a
GO:0035143	caudal fin morphogenesis	0.40	EPMU|Em0012g802a
GO:0033875	ribonucleoside bisphosphate metabolic process	0.40	EPMU|Em0694g3a
GO:0034032	purine nucleoside bisphosphate metabolic process	0.40	EPMU|Em0694g3a
GO:0019858	cytosine metabolic process	0.40	EPMU|Em0118g4a
GO:0015628	protein secretion by the type II secretion system	0.40	EPMU|Em0063g4a
GO:0008622	epsilon DNA polymerase complex	0.40	EPMU|Em0001g2727a
GO:0004329	formate-tetrahydrofolate ligase activity	0.40	EPMU|Em0002g1580a
GO:0031617	NMS complex	0.40	EPMU|Em0006g15a
GO:0006359	regulation of transcription by RNA polymerase III	0.40	EPMU|Em0018g1104a
GO:0010427	abscisic acid binding	0.40	EPMU|Em0015g356a
GO:1990621	ESCRT IV complex	0.40	EPMU|Em0004g1562a
GO:0051873	killing by host of symbiont cells	0.40	EPMU|Em0006g650a
GO:0019808	polyamine binding	0.40	EPMU|Em0008g1181a
GO:0009960	endosperm development	0.40	EPMU|Em0020g295a
GO:1902109	negative regulation of mitochondrial membrane permeability involved in apoptotic process	0.40	EPMU|Em0006g1413a
GO:0010039	response to iron ion	0.40	EPMU|Em0004g383a
GO:0002945	cyclin K-CDK13 complex	0.40	EPMU|Em0003g1472a
GO:0044165	host cell endoplasmic reticulum	0.40	EPMU|Em0012g1055a
GO:0002944	cyclin K-CDK12 complex	0.40	EPMU|Em0003g1472a
GO:1902915	negative regulation of protein polyubiquitination	0.40	EPMU|Em0013g75a
GO:0009951	polarity specification of dorsal/ventral axis	0.40	EPMU|Em0019g156a
GO:0031310	intrinsic component of vacuolar membrane	0.40	EPMU|Em0267g1a
GO:0060442	branching involved in prostate gland morphogenesis	0.40	EPMU|Em0032g4a
GO:0072562	blood microparticle	0.40	EPMU|Em0003g1278a
GO:0000337	regulation of transposition, DNA-mediated	0.40	EPMU|Em0019g156a
GO:0036213	contractile ring contraction	0.40	EPMU|Em0003g1278a
GO:0001675	acrosome assembly	0.40	EPMU|Em0009g506a
GO:0042473	outer ear morphogenesis	0.40	EPMU|Em0118g4a
GO:0046292	formaldehyde metabolic process	0.40	EPMU|Em0009g410a
GO:0098553	lumenal side of endoplasmic reticulum membrane	0.40	EPMU|Em0935g4a
GO:0070541	response to platinum ion	0.40	EPMU|Em0016g651a
GO:0061767	negative regulation of lung blood pressure	0.40	EPMU|Em0015g1302a
GO:1901382	regulation of chorionic trophoblast cell proliferation	0.40	EPMU|Em0002g651a
GO:0010603	regulation of cytoplasmic mRNA processing body assembly	0.40	EPMU|Em0002g849a
GO:0031137	regulation of conjugation with cellular fusion	0.40	EPMU|Em0009g737a
GO:1900490	positive regulation of hydroxymethylglutaryl-CoA reductase (NADPH) activity	0.40	EPMU|Em0007g338a
GO:0098554	cytoplasmic side of endoplasmic reticulum membrane	0.40	EPMU|Em0935g4a
GO:0016879	ligase activity, forming carbon-nitrogen bonds	0.40	EPMU|Em0002g921a
GO:0050121	N-acylglucosamine 2-epimerase activity	0.40	EPMU|Em0017g731a
GO:0097012	response to granulocyte macrophage colony-stimulating factor	0.40	EPMU|Em0118g4a
GO:0035020	regulation of Rac protein signal transduction	0.40	EPMU|Em0025g21a
GO:0030252	growth hormone secretion	0.40	EPMU|Em0019g799a
GO:1901409	positive regulation of phosphorylation of RNA polymerase II C-terminal domain	0.40	EPMU|Em0003g1472a
GO:1901842	negative regulation of high voltage-gated calcium channel activity	0.40	EPMU|Em0013g75a
GO:0060339	negative regulation of type I interferon-mediated signaling pathway	0.40	EPMU|Em0001g1837a
GO:0010025	wax biosynthetic process	0.40	EPMU|Em0007g338a
GO:2000479	regulation of cAMP-dependent protein kinase activity	0.40	EPMU|Em0006g1436a
GO:0007378	amnioserosa formation	0.40	EPMU|Em0008g499a
GO:0071585	detoxification of cadmium ion	0.40	EPMU|Em0020g337a
GO:0034657	GID complex	0.40	EPMU|Em0003g1743a
GO:0070676	intralumenal vesicle formation	0.40	EPMU|Em0004g1562a
GO:0010345	suberin biosynthetic process	0.40	EPMU|Em0007g338a
GO:0032916	positive regulation of transforming growth factor beta3 production	0.40	EPMU|Em0015g1302a
GO:1904854	proteasome core complex binding	0.40	EPMU|Em0016g651a
GO:0009532	plastid stroma	0.40	EPMU|Em0002g622a
GO:0004415	hyalurononglucosaminidase activity	0.40	EPMU|Em0001g369a
GO:0071716	leukotriene transport	0.40	EPMU|Em0020g337a
GO:0031080	nuclear pore outer ring	0.40	EPMU|Em0013g1033a
GO:0032637	interleukin-8 production	0.40	EPMU|Em0019g799a
GO:0102391	decanoate-CoA ligase activity	0.40	EPMU|Em0005g373a
GO:0003996	acyl-CoA ligase activity	0.40	EPMU|Em0005g373a
GO:0009949	polarity specification of anterior/posterior axis	0.40	EPMU|Em0019g156a
GO:0015846	polyamine transport	0.40	EPMU|Em0008g1181a
GO:0010266	response to vitamin B1	0.40	EPMU|Em0016g651a
GO:0046443	FAD metabolic process	0.40	EPMU|Em0001g2197a
GO:0010143	cutin biosynthetic process	0.40	EPMU|Em0007g338a
GO:0004994	somatostatin receptor activity	0.40	EPMU|Em0020g258a
GO:0071763	nuclear membrane organization	0.40	EPMU|Em0024g500a
GO:0048096	chromatin-mediated maintenance of transcription	0.40	EPMU|Em0007g608a
GO:0050994	regulation of lipid catabolic process	0.40	EPMU|Em0018g728a
GO:0016899	oxidoreductase activity, acting on the CH-OH group of donors, oxygen as acceptor	0.40	EPMU|Em0177g1a
GO:0045488	pectin metabolic process	0.40	EPMU|Em0002g1709a
GO:0031428	box C/D snoRNP complex	0.40	EPMU|Em0737g5a
GO:0030255	protein secretion by the type IV secretion system	0.40	EPMU|Em0001g3507a
GO:0009056	catabolic process	0.40	EPMU|Em0019g937a
GO:0038170	somatostatin signaling pathway	0.40	EPMU|Em0020g258a
GO:1905795	cellular response to puromycin	0.40	EPMU|Em0959g1a
GO:0030716	oocyte fate determination	0.40	EPMU|Em0019g156a
GO:0097311	bacterial biofilm matrix	0.40	EPMU|Em0008g243a
GO:0035312	5'-3' exodeoxyribonuclease activity	0.40	EPMU|Em0737g5a
GO:0034634	glutathione transmembrane transporter activity	0.40	EPMU|Em0020g337a
GO:0070491	repressing transcription factor binding	0.40	EPMU|Em0001g3201a
GO:2000656	regulation of apolipoprotein binding	0.40	EPMU|Em0087g15a
GO:0120029	proton export across plasma membrane	0.40	EPMU|Em0007g528a
GO:0061928	glutathione specific gamma-glutamylcyclotransferase activity	0.40	EPMU|Em0017g690a
GO:0048636	positive regulation of muscle organ development	0.39	EPMU|Em0012g153a
GO:0060415	muscle tissue morphogenesis	0.39	EPMU|Em0363g1a
GO:0046596	regulation of viral entry into host cell	0.39	EPMU|Em0009g868a
GO:0048368	lateral mesoderm development	0.39	EPMU|Em0018g359a
GO:0097296	activation of cysteine-type endopeptidase activity involved in apoptotic signaling pathway	0.39	EPMU|Em0015g1302a
GO:0030684	preribosome	0.39	EPMU|Em0001g2798a
GO:0043540	6-phosphofructo-2-kinase/fructose-2,6-biphosphatase complex	0.39	EPMU|Em0004g384a
GO:1900080	positive regulation of arginine biosynthetic process	0.39	EPMU|Em0057g5a
GO:1900465	negative regulation of arginine catabolic process by negative regulation of transcription from RNA polymerase II promoter	0.39	EPMU|Em0057g5a
GO:0002349	histamine production involved in inflammatory response	0.39	EPMU|Em0008g863a
GO:0034637	cellular carbohydrate biosynthetic process	0.39	EPMU|Em0001g419a
GO:1903020	positive regulation of glycoprotein metabolic process	0.39	EPMU|Em0019g799a
GO:0001896	autolysis	0.39	EPMU|Em0001g3717a
GO:0061836	intranuclear rod	0.39	EPMU|Em0006g1498a
GO:0001197	positive regulation of mating-type specific transcription from RNA polymerase II promoter	0.39	EPMU|Em0057g5a
GO:1901072	glucosamine-containing compound catabolic process	0.39	EPMU|Em0005g509a
GO:0032005	signal transduction involved in positive regulation of conjugation with cellular fusion	0.39	EPMU|Em0009g761a
GO:1902073	positive regulation of hypoxia-inducible factor-1alpha signaling pathway	0.39	EPMU|Em0008g1181a
GO:0031136	positive regulation of conjugation	0.39	EPMU|Em0009g737a
GO:0021536	diencephalon development	0.39	EPMU|Em0363g1a
GO:0001507	acetylcholine catabolic process in synaptic cleft	0.39	EPMU|Em0021g750a
GO:0006409	tRNA export from nucleus	0.39	EPMU|Em0018g555a
GO:2000369	regulation of clathrin-dependent endocytosis	0.39	EPMU|Em0006g816a
GO:0016435	rRNA (guanine) methyltransferase activity	0.39	EPMU|Em0004g1a
GO:0050436	microfibril binding	0.39	EPMU|Em0006g1438a
GO:0001123	transcription initiation from bacterial-type RNA polymerase promoter	0.39	EPMU|Em0003g1832a
GO:0043023	ribosomal large subunit binding	0.39	EPMU|Em0003g59a
GO:0098703	calcium ion import across plasma membrane	0.39	EPMU|Em0006g1332a
GO:0003990	acetylcholinesterase activity	0.39	EPMU|Em0021g750a
GO:0010044	response to aluminum ion	0.39	EPMU|Em0016g651a
GO:1903243	negative regulation of cardiac muscle hypertrophy in response to stress	0.39	EPMU|Em0015g1302a
GO:0044374	sequence-specific DNA binding, bending	0.39	EPMU|Em0057g5a
GO:1904062	regulation of cation transmembrane transport	0.39	EPMU|Em0006g1391a
GO:0003905	alkylbase DNA N-glycosylase activity	0.39	EPMU|Em0001g3201a
GO:0043381	negative regulation of memory T cell differentiation	0.39	EPMU|Em0018g741a
GO:0046938	phytochelatin biosynthetic process	0.39	EPMU|Em0008g1198a
GO:0097729	9+2 motile cilium	0.39	EPMU|Em0164g2a
GO:0034471	ncRNA 5'-end processing	0.39	EPMU|Em0001g2527a
GO:0099003	vesicle-mediated transport in synapse	0.39	EPMU|Em0006g315a
GO:1903203	regulation of oxidative stress-induced neuron death	0.39	EPMU|Em0004g359a
GO:0008682	2-octoprenyl-3-methyl-6-methoxy-1,4-benzoquinone hydroxylase activity	0.39	EPMU|Em0020g624a
GO:0005778	peroxisomal membrane	0.39	EPMU|Em0005g509a
GO:0033235	positive regulation of protein sumoylation	0.39	EPMU|Em0008g1181a
GO:0045894	negative regulation of mating-type specific transcription, DNA-templated	0.39	EPMU|Em0057g5a
GO:0009047	dosage compensation by hyperactivation of X chromosome	0.39	EPMU|Em0001g239a
GO:0005937	mating projection	0.39	EPMU|Em0003g1278a
GO:1904845	cellular response to L-glutamine	0.39	EPMU|Em0023g779a
GO:0034457	Mpp10 complex	0.39	EPMU|Em0008g415a
GO:0051923	sulfation	0.39	EPMU|Em0002g202a
GO:0048167	regulation of synaptic plasticity	0.39	EPMU|Em0008g485a
GO:0090222	centrosome-templated microtubule nucleation	0.39	EPMU|Em0024g188a
GO:0019622	3-(3-hydroxy)phenylpropionate catabolic process	0.39	EPMU|Em0005g103a
GO:0015462	ATPase-coupled protein transmembrane transporter activity	0.39	EPMU|Em0001g600a
GO:0008909	isochorismate synthase activity	0.39	EPMU|Em0021g3a
GO:1904415	regulation of xenophagy	0.39	EPMU|Em0087g15a
GO:1902203	negative regulation of hepatocyte growth factor receptor signaling pathway	0.39	EPMU|Em0009g146a
GO:0000041	transition metal ion transport	0.39	EPMU|Em0005g1135a
GO:0016964	alpha-2 macroglobulin receptor activity	0.39	EPMU|Em0010g833a
GO:0015891	siderophore transport	0.39	EPMU|Em0131g1a
GO:0032804	negative regulation of low-density lipoprotein particle receptor catabolic process	0.39	EPMU|Em0018g359a
GO:0009765	photosynthesis, light harvesting	0.39	EPMU|Em0001g718a
GO:0009328	phenylalanine-tRNA ligase complex	0.39	EPMU|Em0021g1007a
GO:2001112	regulation of cellular response to hepatocyte growth factor stimulus	0.39	EPMU|Em0009g146a
GO:0003866	3-phosphoshikimate 1-carboxyvinyltransferase activity	0.39	EPMU|Em0007g608a
GO:0047617	acyl-CoA hydrolase activity	0.39	EPMU|Em0006g1413a
GO:0009259	ribonucleotide metabolic process	0.39	EPMU|Em0018g350a
GO:0097733	photoreceptor cell cilium	0.39	EPMU|Em0020g251a
GO:0061308	cardiac neural crest cell development involved in heart development	0.39	EPMU|Em0087g15a
GO:1904044	response to aldosterone	0.39	EPMU|Em0023g779a
GO:0004331	fructose-2,6-bisphosphate 2-phosphatase activity	0.39	EPMU|Em0004g384a
GO:0014722	regulation of skeletal muscle contraction by calcium ion signaling	0.39	EPMU|Em0006g1391a
GO:0032731	positive regulation of interleukin-1 beta production	0.39	EPMU|Em0002g1634a
GO:0032911	negative regulation of transforming growth factor beta1 production	0.39	EPMU|Em0018g359a
GO:0007381	specification of segmental identity, labial segment	0.39	EPMU|Em0014g392a
GO:0036360	sorocarp stalk morphogenesis	0.39	EPMU|Em0008g394a
GO:0035038	female pronucleus assembly	0.39	EPMU|Em0003g1595a
GO:0071962	mitotic sister chromatid cohesion, centromeric	0.39	EPMU|Em0001g3035a
GO:0035039	male pronucleus assembly	0.39	EPMU|Em0003g1595a
GO:0019746	hopanoid biosynthetic process	0.39	EPMU|Em0139g1a
GO:0010526	negative regulation of transposition, RNA-mediated	0.39	EPMU|Em0001g239a
GO:0071288	cellular response to mercury ion	0.39	EPMU|Em0005g10a
GO:0033011	perinuclear theca	0.39	EPMU|Em0003g1595a
GO:0031412	gas vesicle organization	0.39	EPMU|Em0021g460a
GO:0004864	protein phosphatase inhibitor activity	0.39	EPMU|Em0002g1135a
GO:0031494	regulation of mating type switching	0.39	EPMU|Em0057g5a
GO:0031267	small GTPase binding	0.39	EPMU|Em0023g277a
GO:0050864	regulation of B cell activation	0.39	EPMU|Em0021g202a
GO:1905145	cellular response to acetylcholine	0.39	EPMU|Em0001g1635a
GO:0016984	ribulose-bisphosphate carboxylase activity	0.39	EPMU|Em0003g1310a
GO:0003838	sterol 24-C-methyltransferase activity	0.39	EPMU|Em0023g883a
GO:0045936	negative regulation of phosphate metabolic process	0.39	EPMU|Em0008g179a
GO:0035542	regulation of SNARE complex assembly	0.39	EPMU|Em0279g1a
GO:0022824	transmitter-gated ion channel activity	0.39	EPMU|Em0158g12a
GO:0035087	siRNA loading onto RISC involved in RNA interference	0.39	EPMU|Em0001g239a
GO:0060603	mammary gland duct morphogenesis	0.39	EPMU|Em0014g864a
GO:0030423	targeting of mRNA for destruction involved in RNA interference	0.39	EPMU|Em0001g239a
GO:0035271	ring gland development	0.39	EPMU|Em0014g392a
GO:0004640	phosphoribosylanthranilate isomerase activity	0.39	EPMU|Em0006g650a
GO:0004817	cysteine-tRNA ligase activity	0.39	EPMU|Em0015g433a
GO:0003319	cardioblast migration to the midline involved in heart rudiment formation	0.38	EPMU|Em0006g538a
GO:0071409	cellular response to cycloheximide	0.38	EPMU|Em0959g1a
GO:0060303	regulation of nucleosome density	0.38	EPMU|Em0006g1261a
GO:0008881	glutamate racemase activity	0.38	EPMU|Em0177g1a
GO:0072345	NAADP-sensitive calcium-release channel activity	0.38	EPMU|Em0015g616a
GO:0098857	membrane microdomain	0.38	EPMU|Em0013g75a
GO:0006423	cysteinyl-tRNA aminoacylation	0.38	EPMU|Em0015g433a
GO:0015369	calcium:proton antiporter activity	0.38	EPMU|Em0017g900a
GO:0000014	single-stranded DNA endodeoxyribonuclease activity	0.38	EPMU|Em0008g243a
GO:0080030	methyl indole-3-acetate esterase activity	0.38	EPMU|Em0003g86a
GO:0031411	gas vesicle	0.38	EPMU|Em0021g460a
GO:0060718	chorionic trophoblast cell differentiation	0.38	EPMU|Em0019g591a
GO:0030167	proteoglycan catabolic process	0.38	EPMU|Em0009g146a
GO:0005588	collagen type V trimer	0.38	EPMU|Em0054g23a
GO:0005215	transporter activity	0.38	EPMU|Em0107g8a
GO:0030322	stabilization of membrane potential	0.38	EPMU|Em0017g900a
GO:0042063	gliogenesis	0.38	EPMU|Em0003g1173a
GO:0097411	hypoxia-inducible factor-1alpha signaling pathway	0.38	EPMU|Em0023g779a
GO:0015179	L-amino acid transmembrane transporter activity	0.38	EPMU|Em0008g1142a
GO:0051303	establishment of chromosome localization	0.38	EPMU|Em0009g10a
GO:0022841	potassium ion leak channel activity	0.38	EPMU|Em0017g900a
GO:1900046	regulation of hemostasis	0.38	EPMU|Em0009g868a
GO:0032741	positive regulation of interleukin-18 production	0.38	EPMU|Em0005g184a
GO:0070309	lens fiber cell morphogenesis	0.38	EPMU|Em0006g538a
GO:0070578	RISC-loading complex	0.38	EPMU|Em0001g239a
GO:1904855	proteasome regulatory particle binding	0.38	EPMU|Em0002g905a
GO:0032427	GBD domain binding	0.38	EPMU|Em0007g855a
GO:0060956	endocardial cell differentiation	0.38	EPMU|Em0006g538a
GO:0008551	cadmium transmembrane transporter activity, phosphorylative mechanism	0.38	EPMU|Em0005g1135a
GO:1990166	protein localization to site of double-strand break	0.38	EPMU|Em0001g664a
GO:0061458	reproductive system development	0.38	EPMU|Em0010g494a
GO:0042781	3'-tRNA processing endoribonuclease activity	0.38	EPMU|Em0002g912a
GO:0010193	response to ozone	0.38	EPMU|Em0005g10a
GO:0006362	transcription elongation from RNA polymerase I promoter	0.38	EPMU|Em0006g1440a
GO:0009269	response to desiccation	0.38	EPMU|Em0024g188a
GO:0035010	encapsulation of foreign target	0.38	EPMU|Em0009g753a
GO:0034184	positive regulation of maintenance of mitotic sister chromatid cohesion	0.38	EPMU|Em0001g664a
GO:0070137	ubiquitin-like protein-specific endopeptidase activity	0.38	EPMU|Em0048g10a
GO:0042937	tripeptide transmembrane transporter activity	0.38	EPMU|Em0020g339a
GO:0051046	regulation of secretion	0.38	EPMU|Em0018g555a
GO:0046828	regulation of RNA import into nucleus	0.38	EPMU|Em0014g494a
GO:0032504	multicellular organism reproduction	0.38	EPMU|Em0010g494a
GO:0034364	high-density lipoprotein particle	0.38	EPMU|Em0008g963a
GO:1902275	regulation of chromatin organization	0.38	EPMU|Em0007g608a
GO:0034414	tRNA 3'-trailer cleavage, endonucleolytic	0.38	EPMU|Em0002g912a
GO:0030274	LIM domain binding	0.38	EPMU|Em0006g225a
GO:0051880	G-quadruplex DNA binding	0.38	EPMU|Em0959g1a
GO:0019948	SUMO activating enzyme activity	0.38	EPMU|Em0001g3035a
GO:0046600	negative regulation of centriole replication	0.38	EPMU|Em0020g258a
GO:0005427	proton-dependent oligopeptide secondary active transmembrane transporter activity	0.38	EPMU|Em0006g358a
GO:0090245	axis elongation involved in somitogenesis	0.38	EPMU|Em0005g10a
GO:0106006	microtubule cortical anchor activity	0.38	EPMU|Em0006g1261a
GO:0006026	aminoglycan catabolic process	0.38	EPMU|Em0005g509a
GO:0106047	polyamine deacetylation	0.38	EPMU|Em0017g591a
GO:0032189	maintenance of actomyosin contractile ring localization	0.38	EPMU|Em0053g19a
GO:0008310	single-stranded DNA 3'-5' exodeoxyribonuclease activity	0.38	EPMU|Em0002g1566a
GO:0002502	peptide antigen assembly with MHC class I protein complex	0.38	EPMU|Em0002g1710a
GO:0070260	5'-tyrosyl-DNA phosphodiesterase activity	0.38	EPMU|Em0020g258a
GO:0090730	Las1 complex	0.38	EPMU|Em0001g2798a
GO:0044033	multi-organism metabolic process	0.38	EPMU|Em0009g753a
GO:0030422	production of siRNA involved in RNA interference	0.38	EPMU|Em0001g239a
GO:0016168	chlorophyll binding	0.38	EPMU|Em0001g718a
GO:0003146	heart jogging	0.38	EPMU|Em0006g538a
GO:0046501	protoporphyrinogen IX metabolic process	0.38	EPMU|Em0016g651a
GO:0043244	regulation of protein complex disassembly	0.38	EPMU|Em0003g118a
GO:0043772	acyl-phosphate glycerol-3-phosphate acyltransferase activity	0.38	EPMU|Em0006g856a
GO:0033557	Slx1-Slx4 complex	0.38	EPMU|Em0009g1110a
GO:0031510	SUMO activating enzyme complex	0.38	EPMU|Em0017g900a
GO:0047611	acetylspermidine deacetylase activity	0.38	EPMU|Em0017g591a
GO:0061957	NVT complex	0.38	EPMU|Em0023g641a
GO:0048791	calcium ion-regulated exocytosis of neurotransmitter	0.38	EPMU|Em0014g494a
GO:0043546	molybdopterin cofactor binding	0.38	EPMU|Em0001g613a
GO:0009644	response to high light intensity	0.38	EPMU|Em0001g1076a
GO:0005332	gamma-aminobutyric acid:sodium symporter activity	0.38	EPMU|Em0007g719a
GO:1902547	regulation of cellular response to vascular endothelial growth factor stimulus	0.38	EPMU|Em0009g146a
GO:0060013	righting reflex	0.38	EPMU|Em0002g1664a
GO:0070139	SUMO-specific endopeptidase activity	0.38	EPMU|Em0008g58a
GO:0001710	mesodermal cell fate commitment	0.38	EPMU|Em0014g762a
GO:0033625	positive regulation of integrin activation	0.38	EPMU|Em0006g358a
GO:0016929	SUMO-specific protease activity	0.38	EPMU|Em0048g10a
GO:0044391	ribosomal subunit	0.38	EPMU|Em0017g900a
GO:0032797	SMN complex	0.38	EPMU|Em0011g477a
GO:0005854	nascent polypeptide-associated complex	0.38	EPMU|Em0003g1743a
GO:0004677	DNA-dependent protein kinase activity	0.38	EPMU|Em0003g259a
GO:0000930	gamma-tubulin complex	0.38	EPMU|Em0001g933a
GO:0017098	sulfonylurea receptor binding	0.38	EPMU|Em0019g409a
GO:0005785	signal recognition particle receptor complex	0.38	EPMU|Em0001g821a
GO:0008449	N-acetylglucosamine-6-sulfatase activity	0.38	EPMU|Em0014g392a
GO:0000738	DNA catabolic process, exonucleolytic	0.38	EPMU|Em0001g3675a
GO:0097078	FAL1-SGD1 complex	0.38	EPMU|Em0013g966a
GO:0016407	acetyltransferase activity	0.38	EPMU|Em0001g2830a
GO:0000328	fungal-type vacuole lumen	0.38	EPMU|Em0023g641a
GO:0002328	pro-B cell differentiation	0.38	EPMU|Em0004g606a
GO:0004579	dolichyl-diphosphooligosaccharide-protein glycotransferase activity	0.38	EPMU|Em0021g147a
GO:0000244	spliceosomal tri-snRNP complex assembly	0.38	EPMU|Em0005g203a
GO:0032564	dATP binding	0.38	EPMU|Em0019g409a
GO:0005703	polytene chromosome puff	0.38	EPMU|Em0005g1141a
GO:0030228	lipoprotein particle receptor activity	0.38	EPMU|Em0011g751a
GO:1990776	response to angiotensin	0.38	EPMU|Em0023g779a
GO:0046812	host cell surface binding	0.38	EPMU|Em0002g1326a
GO:0006056	mannoprotein metabolic process	0.38	EPMU|Em0001g2650a
GO:0019240	citrulline biosynthetic process	0.38	EPMU|Em0001g3320a
GO:0060355	positive regulation of cell adhesion molecule production	0.38	EPMU|Em0001g1321a
GO:1904355	positive regulation of telomere capping	0.38	EPMU|Em0087g15a
GO:0000275	mitochondrial proton-transporting ATP synthase complex, catalytic core F(1)	0.38	EPMU|Em0002g1247a
GO:1904413	negative regulation of cardiac ventricle development	0.38	EPMU|Em0967g1a
GO:0000830	inositol hexakisphosphate 4-kinase activity	0.38	EPMU|Em0006g663a
GO:0002315	marginal zone B cell differentiation	0.38	EPMU|Em0015g357a
GO:0006592	ornithine biosynthetic process	0.38	EPMU|Em0001g3320a
GO:0042283	dolichyl pyrophosphate Glc1Man9GlcNAc2 alpha-1,3-glucosyltransferase activity	0.38	EPMU|Em0001g707a
GO:0000162	tryptophan biosynthetic process	0.38	EPMU|Em0006g650a
GO:0101011	inositol 1-diphosphate 2,3,4,5,6-pentakisphosphate 1-diphosphatase activity	0.38	EPMU|Em0006g663a
GO:0009379	Holliday junction helicase complex	0.37	EPMU|Em0004g1028a
GO:0072349	modified amino acid transmembrane transporter activity	0.37	EPMU|Em0020g339a
GO:0006361	transcription initiation from RNA polymerase I promoter	0.37	EPMU|Em0006g1440a
GO:0030915	Smc5-Smc6 complex	0.37	EPMU|Em0018g173a
GO:0003879	ATP phosphoribosyltransferase activity	0.37	EPMU|Em0018g1133a
GO:0060601	lateral sprouting from an epithelium	0.37	EPMU|Em0001g3525a
GO:0031231	intrinsic component of peroxisomal membrane	0.37	EPMU|Em0010g830a
GO:0019098	reproductive behavior	0.37	EPMU|Em0009g753a
GO:1901333	positive regulation of lateral root development	0.37	EPMU|Em0008g1230a
GO:0071030	nuclear mRNA surveillance of spliceosomal pre-mRNA splicing	0.37	EPMU|Em0017g790a
GO:0042939	tripeptide transport	0.37	EPMU|Em0020g339a
GO:1901262	negative regulation of sorocarp spore cell differentiation	0.37	EPMU|Em0002g849a
GO:0097680	double-strand break repair via classical nonhomologous end joining	0.37	EPMU|Em0004g606a
GO:0010743	regulation of macrophage derived foam cell differentiation	0.37	EPMU|Em0006g1180a
GO:0035098	ESC/E(Z) complex	0.37	EPMU|Em0001g3711a
GO:0052845	inositol-5-diphosphate-1,2,3,4,6-pentakisphosphate diphosphatase activity	0.37	EPMU|Em0006g663a
GO:0097226	sperm mitochondrial sheath	0.37	EPMU|Em0019g409a
GO:0090548	response to nitrate starvation	0.37	EPMU|Em0008g1230a
GO:0043855	cyclic nucleotide-gated ion channel activity	0.37	EPMU|Em0003g1832a
GO:0051022	Rho GDP-dissociation inhibitor binding	0.37	EPMU|Em0019g409a
GO:0006582	melanin metabolic process	0.37	EPMU|Em0009g753a
GO:0051282	regulation of sequestering of calcium ion	0.37	EPMU|Em0006g1391a
GO:0015812	gamma-aminobutyric acid transport	0.37	EPMU|Em0007g719a
GO:0071217	cellular response to external biotic stimulus	0.37	EPMU|Em0001g2323a
GO:0070661	leukocyte proliferation	0.37	EPMU|Em0008g456a
GO:0031152	aggregation involved in sorocarp development	0.37	EPMU|Em0009g410a
GO:0042824	MHC class I peptide loading complex	0.37	EPMU|Em0002g1710a
GO:0009877	nodulation	0.37	EPMU|Em0009g457a
GO:0032966	negative regulation of collagen biosynthetic process	0.37	EPMU|Em0001g1080a
GO:0005851	eukaryotic translation initiation factor 2B complex	0.37	EPMU|Em0005g1683a
GO:0000831	inositol hexakisphosphate 6-kinase activity	0.37	EPMU|Em0006g663a
GO:0033398	zeatin biosynthetic process	0.37	EPMU|Em0005g1278a
GO:0033400	trans-zeatin metabolic process	0.37	EPMU|Em0005g1278a
GO:0044185	host cell late endosome membrane	0.37	EPMU|Em0002g601a
GO:0008852	exodeoxyribonuclease I activity	0.37	EPMU|Em0001g3675a
GO:1905449	regulation of Fc-gamma receptor signaling pathway involved in phagocytosis	0.37	EPMU|Em0001g1080a
GO:0099186	structural constituent of postsynapse	0.37	EPMU|Em0003g1278a
GO:0019148	D-cysteine desulfhydrase activity	0.37	EPMU|Em0008g912a
GO:0014822	detection of wounding	0.37	EPMU|Em0006g225a
GO:1902531	regulation of intracellular signal transduction	0.37	EPMU|Em0002g1710a
GO:0042537	benzene-containing compound metabolic process	0.37	EPMU|Em0021g460a
GO:0010103	stomatal complex morphogenesis	0.37	EPMU|Em0011g838a
GO:0031218	arabinogalactan endo-1,4-beta-galactosidase activity	0.37	EPMU|Em0663g1a
GO:0046879	hormone secretion	0.37	EPMU|Em0008g874a
GO:0033037	polysaccharide localization	0.37	EPMU|Em0004g383a
GO:0000943	retrotransposon nucleocapsid	0.37	EPMU|Em0005g35a
GO:0033144	negative regulation of intracellular steroid hormone receptor signaling pathway	0.37	EPMU|Em0002g1710a
GO:0016926	protein desumoylation	0.37	EPMU|Em0008g58a
GO:1905075	positive regulation of tight junction disassembly	0.37	EPMU|Em0002g651a
GO:0098974	postsynaptic actin cytoskeleton organization	0.37	EPMU|Em0003g1278a
GO:0022904	respiratory electron transport chain	0.37	EPMU|Em0004g973a
GO:2000697	negative regulation of epithelial cell differentiation involved in kidney development	0.37	EPMU|Em0022g514a
GO:1901631	positive regulation of presynaptic membrane organization	0.37	EPMU|Em1359g1a
GO:0045340	mercury ion binding	0.37	EPMU|Em0005g10a
GO:1905953	negative regulation of lipid localization	0.37	EPMU|Em0006g1180a
GO:0046958	nonassociative learning	0.37	EPMU|Em0006g1391a
GO:1905952	regulation of lipid localization	0.37	EPMU|Em0009g753a
GO:0070899	mitochondrial tRNA wobble uridine modification	0.37	EPMU|Em0007g739a
GO:0048227	plasma membrane to endosome transport	0.37	EPMU|Em0016g379a
GO:0007105	cytokinesis, site selection	0.37	EPMU|Em0009g411a
GO:1904161	DNA synthesis involved in UV-damage excision repair	0.37	EPMU|Em0001g528a
GO:0019028	viral capsid	0.37	EPMU|Em0002g601a
GO:0002568	somatic diversification of T cell receptor genes	0.37	EPMU|Em0004g606a
GO:0071360	cellular response to exogenous dsRNA	0.37	EPMU|Em0001g1321a
GO:0033142	progesterone receptor binding	0.37	EPMU|Em0014g671a
GO:0032374	regulation of cholesterol transport	0.37	EPMU|Em0006g1180a
GO:0033595	response to genistein	0.37	EPMU|Em0001g2323a
GO:0033025	regulation of mast cell apoptotic process	0.37	EPMU|Em0015g237a
GO:0060393	regulation of pathway-restricted SMAD protein phosphorylation	0.37	EPMU|Em0016g502a
GO:0000751	mitotic cell cycle G1 arrest in response to pheromone	0.37	EPMU|Em0003g914a
GO:1901220	negative regulation of cardiac chamber morphogenesis	0.37	EPMU|Em0967g1a
GO:1905277	negative regulation of epithelial tube formation	0.37	EPMU|Em0967g1a
GO:0016837	carbon-oxygen lyase activity, acting on polysaccharides	0.37	EPMU|Em0014g91a
GO:0070181	small ribosomal subunit rRNA binding	0.37	EPMU|Em0018g1043a
GO:1990077	primosome complex	0.37	EPMU|Em0009g327a
GO:2001268	negative regulation of cysteine-type endopeptidase activity involved in apoptotic signaling pathway	0.37	EPMU|Em0022g514a
GO:0043533	inositol 1,3,4,5 tetrakisphosphate binding	0.37	EPMU|Em0020g931a
GO:0042165	neurotransmitter binding	0.37	EPMU|Em0007g719a
GO:0034138	toll-like receptor 3 signaling pathway	0.37	EPMU|Em0001g1321a
GO:1904395	positive regulation of skeletal muscle acetylcholine-gated channel clustering	0.37	EPMU|Em1359g1a
GO:0097421	liver regeneration	0.37	EPMU|Em0001g1080a
GO:0030210	heparin biosynthetic process	0.37	EPMU|Em0002g202a
GO:0098633	collagen fibril binding	0.37	EPMU|Em0019g106a
GO:1902025	nitrate import	0.37	EPMU|Em0008g1230a
GO:0006210	thymine catabolic process	0.37	EPMU|Em0014g814a
GO:0016445	somatic diversification of immunoglobulins	0.37	EPMU|Em0004g606a
GO:0008825	cyclopropane-fatty-acyl-phospholipid synthase activity	0.37	EPMU|Em0023g883a
GO:2000652	regulation of secondary cell wall biogenesis	0.37	EPMU|Em0008g1230a
GO:0007253	cytoplasmic sequestering of NF-kappaB	0.37	EPMU|Em0006g1180a
GO:0048567	ectodermal digestive tract morphogenesis	0.37	EPMU|Em0006g225a
GO:0060819	inactivation of X chromosome by genetic imprinting	0.37	EPMU|Em0012g468a
GO:1903666	positive regulation of asexual reproduction	0.37	EPMU|Em0002g849a
GO:0042567	insulin-like growth factor ternary complex	0.37	EPMU|Em0019g106a
GO:0110053	regulation of actin filament organization	0.37	EPMU|Em0001g3507a
GO:0061919	process utilizing autophagic mechanism	0.37	EPMU|Em0019g937a
GO:0043562	cellular response to nitrogen levels	0.37	EPMU|Em0021g22a
GO:0003984	acetolactate synthase activity	0.37	EPMU|Em0032g41a
GO:1904886	beta-catenin destruction complex disassembly	0.37	EPMU|Em0020g35a
GO:0015734	taurine transport	0.37	EPMU|Em0007g719a
GO:0072494	host multivesicular body	0.37	EPMU|Em0002g601a
GO:0048087	positive regulation of developmental pigmentation	0.37	EPMU|Em0009g146a
GO:0060148	positive regulation of posttranscriptional gene silencing	0.37	EPMU|Em0004g336a
GO:0072337	modified amino acid transport	0.37	EPMU|Em0020g339a
GO:0102482	5-deoxy-D-glucuronate isomerase activity	0.37	EPMU|Em0014g762a
GO:0001999	renal response to blood flow involved in circulatory renin-angiotensin regulation of systemic arterial blood pressure	0.37	EPMU|Em0009g1128a
GO:0005114	type II transforming growth factor beta receptor binding	0.37	EPMU|Em0002g651a
GO:0097524	sperm plasma membrane	0.37	EPMU|Em0019g409a
GO:1904215	regulation of protein import into chloroplast stroma	0.37	EPMU|Em0022g542a
GO:0035063	nuclear speck organization	0.37	EPMU|Em0008g418a
GO:0046834	lipid phosphorylation	0.37	EPMU|Em0001g528a
GO:0061386	closure of optic fissure	0.37	EPMU|Em0028g31a
GO:1900142	negative regulation of oligodendrocyte apoptotic process	0.37	EPMU|Em0008g878a
GO:0032011	ARF protein signal transduction	0.37	EPMU|Em0021g807a
GO:0005347	ATP transmembrane transporter activity	0.37	EPMU|Em0443g6a
GO:1904027	negative regulation of collagen fibril organization	0.37	EPMU|Em0019g106a
GO:0060174	limb bud formation	0.37	EPMU|Em0001g1342a
GO:1905169	regulation of protein localization to phagocytic vesicle	0.37	EPMU|Em0002g849a
GO:0090324	negative regulation of oxidative phosphorylation	0.37	EPMU|Em0015g325a
GO:0033858	N-acetylgalactosamine kinase activity	0.37	EPMU|Em0001g1587a
GO:0010856	adenylate cyclase activator activity	0.37	EPMU|Em0002g849a
GO:0031114	regulation of microtubule depolymerization	0.37	EPMU|Em0968g2a
GO:0001955	blood vessel maturation	0.37	EPMU|Em0012g469a
GO:0016157	sucrose synthase activity	0.37	EPMU|Em0008g1138a
GO:0042651	thylakoid membrane	0.37	EPMU|Em0044g21a
GO:0097070	ductus arteriosus closure	0.37	EPMU|Em0006g225a
GO:0019800	peptide cross-linking via chondroitin 4-sulfate glycosaminoglycan	0.37	EPMU|Em0107g8a
GO:1903350	response to dopamine	0.37	EPMU|Em0087g15a
GO:0090217	negative regulation of 1-phosphatidylinositol-4-phosphate 5-kinase activity	0.37	EPMU|Em0009g233a
GO:0010046	response to mycotoxin	0.37	EPMU|Em0001g2323a
GO:1900436	positive regulation of filamentous growth of a population of unicellular organisms in response to starvation	0.37	EPMU|Em0003g914a
GO:1901980	positive regulation of inward rectifier potassium channel activity	0.37	EPMU|Em0003g464a
GO:0022842	narrow pore channel activity	0.37	EPMU|Em0006g225a
GO:0010934	macrophage cytokine production	0.37	EPMU|Em0008g878a
GO:0033189	response to vitamin A	0.37	EPMU|Em0001g2323a
GO:0090611	ubiquitin-independent protein catabolic process via the multivesicular body sorting pathway	0.37	EPMU|Em0016g10a
GO:0015867	ATP transport	0.37	EPMU|Em0443g6a
GO:0060391	positive regulation of SMAD protein signal transduction	0.37	EPMU|Em0002g651a
GO:0072498	embryonic skeletal joint development	0.37	EPMU|Em0001g1342a
GO:0051235	maintenance of location	0.37	EPMU|Em0006g550a
GO:0046586	regulation of calcium-dependent cell-cell adhesion	0.37	EPMU|Em0002g849a
GO:0098661	inorganic anion transmembrane transport	0.37	EPMU|Em0737g5a
GO:0030260	entry into host cell	0.37	EPMU|Em0002g1326a
GO:0071307	cellular response to vitamin K	0.37	EPMU|Em0008g878a
GO:1904192	regulation of cholangiocyte apoptotic process	0.37	EPMU|Em0138g5a
GO:0070723	response to cholesterol	0.37	EPMU|Em0002g651a
GO:1904629	response to diterpene	0.37	EPMU|Em1027g2a
GO:0070574	cadmium ion transmembrane transport	0.37	EPMU|Em0018g9a
GO:0048617	embryonic foregut morphogenesis	0.37	EPMU|Em0006g225a
GO:0036361	racemase activity, acting on amino acids and derivatives	0.37	EPMU|Em0553g1a
GO:0010311	lateral root formation	0.37	EPMU|Em0008g1230a
GO:0019787	ubiquitin-like protein transferase activity	0.37	EPMU|Em0016g959a
GO:0022836	gated channel activity	0.37	EPMU|Em0001g528a
GO:0002495	antigen processing and presentation of peptide antigen via MHC class II	0.37	EPMU|Em0015g213a
GO:0036388	pre-replicative complex assembly	0.37	EPMU|Em0001g1598a
GO:0006490	oligosaccharide-lipid intermediate biosynthetic process	0.37	EPMU|Em0001g707a
GO:0014841	skeletal muscle satellite cell proliferation	0.37	EPMU|Em0004g129a
GO:0009037	tyrosine-based site-specific recombinase activity	0.37	EPMU|Em0001g1326a
GO:0043165	Gram-negative-bacterium-type cell outer membrane assembly	0.37	EPMU|Em0006g550a
GO:1903943	regulation of hepatocyte apoptotic process	0.37	EPMU|Em0138g5a
GO:0035978	histone H2A-S139 phosphorylation	0.37	EPMU|Em0006g1436a
GO:0019377	glycolipid catabolic process	0.37	EPMU|Em0023g854a
GO:0000325	plant-type vacuole	0.37	EPMU|Em0533g2a
GO:2001240	negative regulation of extrinsic apoptotic signaling pathway in absence of ligand	0.37	EPMU|Em0001g1342a
GO:2001262	positive regulation of semaphorin-plexin signaling pathway	0.37	EPMU|Em0128g4a
GO:0072527	pyrimidine-containing compound metabolic process	0.37	EPMU|Em0017g900a
GO:0007516	hemocyte development	0.37	EPMU|Em0007g856a
GO:0044273	sulfur compound catabolic process	0.37	EPMU|Em0023g690a
GO:0097553	calcium ion transmembrane import into cytosol	0.37	EPMU|Em0019g409a
GO:0102250	linear malto-oligosaccharide phosphorylase activity	0.37	EPMU|Em0006g1440a
GO:0102499	SHG alpha-glucan phosphorylase activity	0.37	EPMU|Em0006g1440a
GO:0004668	protein-arginine deiminase activity	0.37	EPMU|Em0057g5a
GO:0097241	hematopoietic stem cell migration to bone marrow	0.37	EPMU|Em0008g878a
GO:0014045	establishment of endothelial blood-brain barrier	0.37	EPMU|Em0001g2323a
GO:0001555	oocyte growth	0.37	EPMU|Em0018g712a
GO:0051540	metal cluster binding	0.37	EPMU|Em0007g608a
GO:0031464	Cul4A-RING E3 ubiquitin ligase complex	0.37	EPMU|Em0013g778a
GO:0035754	B cell chemotaxis	0.37	EPMU|Em0008g878a
GO:0042683	negative regulation of compound eye cone cell fate specification	0.37	EPMU|Em0006g1408a
GO:0003955	NAD(P)H dehydrogenase (quinone) activity	0.37	EPMU|Em0002g912a
GO:0048742	regulation of skeletal muscle fiber development	0.37	EPMU|Em0024g209a
GO:0007451	dorsal/ventral lineage restriction, imaginal disc	0.37	EPMU|Em0006g1408a
GO:0140077	positive regulation of lipoprotein transport	0.37	EPMU|Em0128g4a
GO:0072572	poly-ADP-D-ribose binding	0.37	EPMU|Em0020g308a
GO:0042030	ATPase inhibitor activity	0.37	EPMU|Em0005g71a
GO:0030126	COPI vesicle coat	0.37	EPMU|Em0001g3711a
GO:0046975	histone methyltransferase activity (H3-K36 specific)	0.37	EPMU|Em0005g113a
GO:2001258	negative regulation of cation channel activity	0.36	EPMU|Em0022g514a
GO:0008184	glycogen phosphorylase activity	0.36	EPMU|Em0006g1440a
GO:1904801	positive regulation of neuron remodeling	0.36	EPMU|Em0021g807a
GO:2000762	regulation of phenylpropanoid metabolic process	0.36	EPMU|Em0008g1230a
GO:0022610	biological adhesion	0.36	EPMU|Em0019g409a
GO:1990798	pancreas regeneration	0.36	EPMU|Em0006g816a
GO:0008683	2-oxoglutarate decarboxylase activity	0.36	EPMU|Em0006g225a
GO:1990335	process resulting in tolerance to alcohol	0.36	EPMU|Em0010g748a
GO:0008180	COP9 signalosome	0.36	EPMU|Em0008g1138a
GO:0030590	first cell cycle pseudocleavage	0.36	EPMU|Em0009g233a
GO:0014802	terminal cisterna	0.36	EPMU|Em0001g2817a
GO:0004969	histamine receptor activity	0.36	EPMU|Em0264g3a
GO:0010452	histone H3-K36 methylation	0.36	EPMU|Em0005g113a
GO:0048931	posterior lateral line nerve glial cell differentiation	0.36	EPMU|Em0011g439a
GO:0048938	lateral line nerve glial cell morphogenesis involved in differentiation	0.36	EPMU|Em0011g439a
GO:0019744	hopanoid metabolic process	0.36	EPMU|Em0013g775a
GO:0061952	midbody abscission	0.36	EPMU|Em0016g10a
GO:0035735	intraciliary transport involved in cilium assembly	0.36	EPMU|Em0007g171a
GO:0016129	phytosteroid biosynthetic process	0.36	EPMU|Em0020g459a
GO:0010921	regulation of phosphatase activity	0.36	EPMU|Em0002g1730a
GO:0044530	supraspliceosomal complex	0.36	EPMU|Em0017g790a
GO:0032780	negative regulation of ATPase activity	0.36	EPMU|Em0005g71a
GO:0045923	positive regulation of fatty acid metabolic process	0.36	EPMU|Em0015g325a
GO:0010752	regulation of cGMP-mediated signaling	0.36	EPMU|Em0002g849a
GO:0035672	oligopeptide transmembrane transport	0.36	EPMU|Em0006g358a
GO:0042287	MHC protein binding	0.36	EPMU|Em0015g213a
GO:0008190	eukaryotic initiation factor 4E binding	0.36	EPMU|Em0001g706a
GO:0005221	intracellular cyclic nucleotide activated cation channel activity	0.36	EPMU|Em0001g2817a
GO:0032201	telomere maintenance via semi-conservative replication	0.36	EPMU|Em0017g790a
GO:1903651	positive regulation of cytoplasmic transport	0.36	EPMU|Em0018g712a
GO:0036387	pre-replicative complex	0.36	EPMU|Em0001g895a
GO:0050711	negative regulation of interleukin-1 secretion	0.36	EPMU|Em0008g878a
GO:0009097	isoleucine biosynthetic process	0.36	EPMU|Em0032g41a
GO:0060050	positive regulation of protein glycosylation	0.36	EPMU|Em0003g464a
GO:0140354	lipid import into cell	0.36	EPMU|Em0020g337a
GO:0045463	R8 cell development	0.36	EPMU|Em0042g35a
GO:0009425	bacterial-type flagellum basal body	0.36	EPMU|Em0003g1608a
GO:0032331	negative regulation of chondrocyte differentiation	0.36	EPMU|Em0019g106a
GO:0015926	glucosidase activity	0.36	EPMU|Em0663g1a
GO:0098630	aggregation of unicellular organisms	0.36	EPMU|Em0002g849a
GO:0008496	mannan endo-1,6-alpha-mannosidase activity	0.36	EPMU|Em0014g762a
GO:0060119	inner ear receptor cell development	0.36	EPMU|Em0011g1197a
GO:1904093	negative regulation of autophagic cell death	0.36	EPMU|Em0022g603a
GO:0051205	protein insertion into membrane	0.36	EPMU|Em0011g574a
GO:0051253	negative regulation of RNA metabolic process	0.36	EPMU|Em0011g1088a
GO:1902495	transmembrane transporter complex	0.36	EPMU|Em0008g415a
GO:0020011	apicoplast	0.36	EPMU|Em0153g12a
GO:1904047	S-adenosyl-L-methionine binding	0.36	EPMU|Em0023g841a
GO:1900048	positive regulation of hemostasis	0.36	EPMU|Em0009g146a
GO:1902160	negative regulation of cyclic nucleotide-gated ion channel activity	0.36	EPMU|Em0010g748a
GO:0050820	positive regulation of coagulation	0.36	EPMU|Em0009g146a
GO:0009312	oligosaccharide biosynthetic process	0.36	EPMU|Em0014g392a
GO:0008880	glucuronate isomerase activity	0.36	EPMU|Em0014g762a
GO:0045992	negative regulation of embryonic development	0.36	EPMU|Em0967g1a
GO:1902186	regulation of viral release from host cell	0.36	EPMU|Em0016g10a
GO:0000294	nuclear-transcribed mRNA catabolic process, endonucleolytic cleavage-dependent decay	0.36	EPMU|Em0017g790a
GO:0070168	negative regulation of biomineral tissue development	0.36	EPMU|Em0008g878a
GO:0009132	nucleoside diphosphate metabolic process	0.36	EPMU|Em0968g2a
GO:0004355	glutamate synthase (NADPH) activity	0.36	EPMU|Em0020g610a
GO:0050926	regulation of positive chemotaxis	0.36	EPMU|Em0002g849a
GO:0071205	protein localization to juxtaparanode region of axon	0.36	EPMU|Em0001g2584a
GO:1904892	regulation of receptor signaling pathway via STAT	0.36	EPMU|Em0011g1080a
GO:0016417	S-acyltransferase activity	0.36	EPMU|Em0006g153a
GO:0045334	clathrin-coated endocytic vesicle	0.36	EPMU|Em0016g482a
GO:0034723	DNA replication-dependent nucleosome organization	0.36	EPMU|Em0001g2091a
GO:0019674	NAD metabolic process	0.36	EPMU|Em0002g1664a
GO:0030289	protein phosphatase 4 complex	0.36	EPMU|Em0012g469a
GO:0034714	type III transforming growth factor beta receptor binding	0.36	EPMU|Em0010g616a
GO:0032655	regulation of interleukin-12 production	0.36	EPMU|Em0009g146a
GO:1904879	positive regulation of calcium ion transmembrane transport via high voltage-gated calcium channel	0.36	EPMU|Em0001g1238a
GO:0007112	male meiosis cytokinesis	0.36	EPMU|Em0021g807a
GO:0030244	cellulose biosynthetic process	0.36	EPMU|Em0003g894a
GO:0032446	protein modification by small protein conjugation	0.36	EPMU|Em0015g1120a
GO:0099240	intrinsic component of synaptic membrane	0.36	EPMU|Em0011g1045a
GO:2000510	positive regulation of dendritic cell chemotaxis	0.36	EPMU|Em0002g1135a
GO:0030416	methylamine metabolic process	0.36	EPMU|Em0014g762a
GO:0031282	regulation of guanylate cyclase activity	0.36	EPMU|Em0002g849a
GO:0051304	chromosome separation	0.36	EPMU|Em0001g2798a
GO:0015097	mercury ion transmembrane transporter activity	0.36	EPMU|Em0008g1237a
GO:0035195	gene silencing by miRNA	0.36	EPMU|Em0001g239a
GO:0045467	R7 cell development	0.36	EPMU|Em0042g35a
GO:0000271	polysaccharide biosynthetic process	0.36	EPMU|Em0004g383a
GO:0019637	organophosphate metabolic process	0.36	EPMU|Em0005g225a
GO:1904632	cellular response to glucoside	0.36	EPMU|Em0006g1180a
GO:0044806	G-quadruplex DNA unwinding	0.36	EPMU|Em0001g3264a
GO:0015694	mercury ion transport	0.36	EPMU|Em0008g1237a
GO:0032784	regulation of DNA-templated transcription, elongation	0.36	EPMU|Em0001g528a
GO:0016661	oxidoreductase activity, acting on other nitrogenous compounds as donors	0.36	EPMU|Em0014g392a
GO:0030294	receptor signaling protein tyrosine kinase inhibitor activity	0.36	EPMU|Em0023g687a
GO:0004088	carbamoyl-phosphate synthase (glutamine-hydrolyzing) activity	0.36	EPMU|Em0338g5a
GO:0010994	free ubiquitin chain polymerization	0.36	EPMU|Em0002g440a
GO:0018444	translation release factor complex	0.36	EPMU|Em0003g1729a
GO:0030598	rRNA N-glycosylase activity	0.36	EPMU|Em0024g209a
GO:0003856	3-dehydroquinate synthase activity	0.36	EPMU|Em0016g871a
GO:0090130	tissue migration	0.36	EPMU|Em0006g225a
GO:2000219	positive regulation of invasive growth in response to glucose limitation	0.36	EPMU|Em0007g719a
GO:1905451	positive regulation of Fc-gamma receptor signaling pathway involved in phagocytosis	0.36	EPMU|Em0006g1293a
GO:0032703	negative regulation of interleukin-2 production	0.36	EPMU|Em0011g1080a
GO:0045945	positive regulation of transcription by RNA polymerase III	0.36	EPMU|Em0006g1097a
GO:0017125	deoxycytidyl transferase activity	0.36	EPMU|Em0007g719a
GO:0007021	tubulin complex assembly	0.36	EPMU|Em0002g1187a
GO:1901740	negative regulation of myoblast fusion	0.36	EPMU|Em0002g1662a
GO:0035304	regulation of protein dephosphorylation	0.36	EPMU|Em0006g1086a
GO:0006271	DNA strand elongation involved in DNA replication	0.36	EPMU|Em0001g528a
GO:0009273	peptidoglycan-based cell wall biogenesis	0.36	EPMU|Em0139g1a
GO:0034713	type I transforming growth factor beta receptor binding	0.36	EPMU|Em0002g744a
GO:0003855	3-dehydroquinate dehydratase activity	0.36	EPMU|Em0016g871a
GO:1903225	negative regulation of endodermal cell differentiation	0.36	EPMU|Em0054g23a
GO:0090070	positive regulation of ribosome biogenesis	0.36	EPMU|Em0006g1097a
GO:0070589	cellular component macromolecule biosynthetic process	0.36	EPMU|Em0139g1a
GO:0080115	myosin XI tail binding	0.36	EPMU|Em0894g2a
GO:0014899	cardiac muscle atrophy	0.36	EPMU|Em0001g1327a
GO:0016724	oxidoreductase activity, oxidizing metal ions, oxygen as acceptor	0.36	EPMU|Em0012g469a
GO:0033962	cytoplasmic mRNA processing body assembly	0.36	EPMU|Em0011g558a
GO:0033906	hyaluronoglucuronidase activity	0.36	EPMU|Em0023g687a
GO:0007023	post-chaperonin tubulin folding pathway	0.36	EPMU|Em0002g1187a
GO:0010734	negative regulation of protein glutathionylation	0.36	EPMU|Em0001g1150a
GO:0072347	response to anesthetic	0.36	EPMU|Em0128g4a
GO:0071801	regulation of podosome assembly	0.36	EPMU|Em0021g202a
GO:0048521	negative regulation of behavior	0.36	EPMU|Em0138g5a
GO:0004764	shikimate 3-dehydrogenase (NADP+) activity	0.36	EPMU|Em0016g871a
GO:2000508	regulation of dendritic cell chemotaxis	0.36	EPMU|Em0001g2817a
GO:0019530	taurine metabolic process	0.36	EPMU|Em0001g1154a
GO:0006011	UDP-glucose metabolic process	0.36	EPMU|Em0003g894a
GO:0031371	ubiquitin conjugating enzyme complex	0.36	EPMU|Em0002g440a
GO:0032888	regulation of mitotic spindle elongation	0.36	EPMU|Em0009g233a
GO:0000967	rRNA 5'-end processing	0.36	EPMU|Em0013g36a
GO:0046782	regulation of viral transcription	0.36	EPMU|Em0112g13a
GO:0042255	ribosome assembly	0.36	EPMU|Em0010g516a
GO:1990429	peroxisomal importomer complex	0.36	EPMU|Em0015g350a
GO:0007529	establishment of synaptic specificity at neuromuscular junction	0.36	EPMU|Em0967g1a
GO:0004534	5'-3' exoribonuclease activity	0.36	EPMU|Em0011g482a
GO:1901532	regulation of hematopoietic progenitor cell differentiation	0.36	EPMU|Em0006g1180a
GO:0005753	mitochondrial proton-transporting ATP synthase complex	0.36	EPMU|Em0002g1243a
GO:0046813	receptor-mediated virion attachment to host cell	0.36	EPMU|Em0008g878a
GO:0030077	plasma membrane light-harvesting complex	0.36	EPMU|Em0012g454a
GO:0019322	pentose biosynthetic process	0.36	EPMU|Em0001g1150a
GO:0043577	chemotropism	0.36	EPMU|Em0010g748a
GO:0009087	methionine catabolic process	0.36	EPMU|Em0022g797a
GO:0099191	trans-synaptic signaling by BDNF	0.36	EPMU|Em0006g1436a
GO:0016615	malate dehydrogenase activity	0.36	EPMU|Em0013g966a
GO:0098690	glycinergic synapse	0.36	EPMU|Em0014g986a
GO:0071306	cellular response to vitamin E	0.36	EPMU|Em0001g1342a
GO:0031313	extrinsic component of endosome membrane	0.36	EPMU|Em0001g3652a
GO:0017084	delta1-pyrroline-5-carboxylate synthetase activity	0.36	EPMU|Em0001g3319a
GO:0003870	5-aminolevulinate synthase activity	0.36	EPMU|Em0013g774a
GO:0003877	ATP adenylyltransferase activity	0.36	EPMU|Em0018g391a
GO:0004610	phosphoacetylglucosamine mutase activity	0.36	EPMU|Em0001g1355a
GO:0015591	D-ribose transmembrane transporter activity	0.36	EPMU|Em0014g762a
GO:0047961	glycine N-acyltransferase activity	0.36	EPMU|Em0002g1220a
GO:0008460	dTDP-glucose 4,6-dehydratase activity	0.36	EPMU|Em0001g3711a
GO:0046174	polyol catabolic process	0.36	EPMU|Em0014g762a
GO:0060586	multicellular organismal iron ion homeostasis	0.36	EPMU|Em0023g687a
GO:1904751	positive regulation of protein localization to nucleolus	0.36	EPMU|Em0055g13a
GO:0015752	D-ribose transmembrane transport	0.36	EPMU|Em0014g762a
GO:0006664	glycolipid metabolic process	0.36	EPMU|Em0001g530a
GO:0014732	skeletal muscle atrophy	0.36	EPMU|Em0001g1327a
GO:0007077	mitotic nuclear envelope disassembly	0.36	EPMU|Em0018g1203a
GO:0036379	myofilament	0.36	EPMU|Em0001g2817a
GO:1903955	positive regulation of protein targeting to mitochondrion	0.36	EPMU|Em0019g1155a
GO:0031289	actin phosphorylation	0.36	EPMU|Em0001g1080a
GO:0039722	suppression by virus of host toll-like receptor signaling pathway	0.36	EPMU|Em0001g2569a
GO:0039723	suppression by virus of host TBK1 activity	0.36	EPMU|Em0001g2569a
GO:0020013	modulation by symbiont of host erythrocyte aggregation	0.36	EPMU|Em0019g409a
GO:0020030	infected host cell surface knob	0.36	EPMU|Em0019g409a
GO:0071513	phosphopantothenoylcysteine decarboxylase complex	0.36	EPMU|Em0001g2798a
GO:0004441	inositol-1,4-bisphosphate 1-phosphatase activity	0.36	EPMU|Em0019g34a
GO:0008254	3'-nucleotidase activity	0.36	EPMU|Em0019g34a
GO:0010660	regulation of muscle cell apoptotic process	0.36	EPMU|Em0138g5a
GO:0097105	presynaptic membrane assembly	0.36	EPMU|Em0010g833a
GO:1901626	regulation of postsynaptic membrane organization	0.36	EPMU|Em0010g833a
GO:0072720	response to dithiothreitol	0.36	EPMU|Em0005g129a
GO:0009741	response to brassinosteroid	0.36	EPMU|Em0001g1355a
GO:1905354	exoribonuclease complex	0.36	EPMU|Em0015g433a
GO:1905959	positive regulation of cellular response to alcohol	0.36	EPMU|Em0010g748a
GO:0097104	postsynaptic membrane assembly	0.35	EPMU|Em0010g833a
GO:0046653	tetrahydrofolate metabolic process	0.35	EPMU|Em0279g1a
GO:1903845	negative regulation of cellular response to transforming growth factor beta stimulus	0.35	EPMU|Em0012g9a
GO:2000617	positive regulation of histone H3-K9 acetylation	0.35	EPMU|Em0153g12a
GO:0071432	peptide mating pheromone maturation involved in positive regulation of conjugation with cellular fusion	0.35	EPMU|Em0001g9a
GO:0004347	glucose-6-phosphate isomerase activity	0.35	EPMU|Em0005g1394a
GO:0099550	trans-synaptic signaling, modulating synaptic transmission	0.35	EPMU|Em0006g1436a
GO:0015693	magnesium ion transport	0.35	EPMU|Em0004g1055a
GO:0003414	chondrocyte morphogenesis involved in endochondral bone morphogenesis	0.35	EPMU|Em0001g2643a
GO:0007567	parturition	0.35	EPMU|Em0105g9a
GO:0010233	phloem transport	0.35	EPMU|Em0008g1104a
GO:0060571	morphogenesis of an epithelial fold	0.35	EPMU|Em0005g1435a
GO:0014866	skeletal myofibril assembly	0.35	EPMU|Em0002g1662a
GO:0042066	perineurial glial growth	0.35	EPMU|Em0019g139a
GO:0043618	regulation of transcription from RNA polymerase II promoter in response to stress	0.35	EPMU|Em0010g572a
GO:0039023	pronephric duct morphogenesis	0.35	EPMU|Em0004g245a
GO:0072739	response to anisomycin	0.35	EPMU|Em0005g129a
GO:0003050	regulation of systemic arterial blood pressure by atrial natriuretic peptide	0.35	EPMU|Em0008g796a
GO:0002280	monocyte activation involved in immune response	0.35	EPMU|Em0013g74a
GO:1904869	regulation of protein localization to Cajal body	0.35	EPMU|Em0013g125a
GO:0010510	regulation of acetyl-CoA biosynthetic process from pyruvate	0.35	EPMU|Em0019g1144a
GO:0061689	tricellular tight junction	0.35	EPMU|Em0004g1212a
GO:0006826	iron ion transport	0.35	EPMU|Em0020g990a
GO:0098973	structural constituent of postsynaptic actin cytoskeleton	0.35	EPMU|Em0009g1178a
GO:0004368	glycerol-3-phosphate dehydrogenase (quinone) activity	0.35	EPMU|Em0004g656a
GO:1990416	cellular response to brain-derived neurotrophic factor stimulus	0.35	EPMU|Em0006g1180a
GO:0007341	penetration of zona pellucida	0.35	EPMU|Em0023g687a
GO:0045156	electron transporter, transferring electrons within the cyclic electron transport pathway of photosynthesis activity	0.35	EPMU|Em0012g454a
GO:0005128	erythropoietin receptor binding	0.35	EPMU|Em0008g863a
GO:0015627	type II protein secretion system complex	0.35	EPMU|Em0044g21a
GO:0045491	xylan metabolic process	0.35	EPMU|Em0001g2817a
GO:1990143	CoA-synthesizing protein complex	0.35	EPMU|Em0001g2798a
GO:0072708	response to sorbitol	0.35	EPMU|Em0005g129a
GO:0004300	enoyl-CoA hydratase activity	0.35	EPMU|Em0024g61a
GO:0072716	response to actinomycin D	0.35	EPMU|Em0005g129a
GO:0030575	nuclear body organization	0.35	EPMU|Em0006g225a
GO:0039660	structural constituent of virion	0.35	EPMU|Em0002g601a
GO:0020033	antigenic variation	0.35	EPMU|Em0019g409a
GO:0010659	cardiac muscle cell apoptotic process	0.35	EPMU|Em0019g409a
GO:0045583	regulation of cytotoxic T cell differentiation	0.35	EPMU|Em0019g409a
GO:0000399	cellular bud neck septin structure	0.35	EPMU|Em0153g12a
GO:0046049	UMP metabolic process	0.35	EPMU|Em0018g437a
GO:2001124	regulation of translational frameshifting	0.35	EPMU|Em0002g4a
GO:0044790	negative regulation by host of viral release from host cell	0.35	EPMU|Em0022g542a
GO:0010200	response to chitin	0.35	EPMU|Em0008g108a
GO:0031120	snRNA pseudouridine synthesis	0.35	EPMU|Em0003g383a
GO:0097628	distal tip cell migration	0.35	EPMU|Em0009g410a
GO:0039547	suppression by virus of host TRAF activity	0.35	EPMU|Em0001g2569a
GO:0043520	regulation of myosin II filament assembly	0.35	EPMU|Em0001g1080a
GO:0033281	TAT protein transport complex	0.35	EPMU|Em0002g1664a
GO:1905634	regulation of protein localization to chromatin	0.35	EPMU|Em0006g153a
GO:0090240	positive regulation of histone H4 acetylation	0.35	EPMU|Em0005g129a
GO:0098683	cochlear hair cell ribbon synapse	0.35	EPMU|Em0009g354a
GO:0010665	regulation of cardiac muscle cell apoptotic process	0.35	EPMU|Em0055g13a
GO:0035813	regulation of renal sodium excretion	0.35	EPMU|Em0008g796a
GO:0031089	platelet dense granule lumen	0.35	EPMU|Em0005g793a
GO:0004170	dUTP diphosphatase activity	0.35	EPMU|Em0003g1188a
GO:0050849	negative regulation of calcium-mediated signaling	0.35	EPMU|Em0010g748a
GO:0009187	cyclic nucleotide metabolic process	0.35	EPMU|Em0008g180a
GO:1901392	regulation of transforming growth factor beta1 activation	0.35	EPMU|Em0009g1128a
GO:0007569	cell aging	0.35	EPMU|Em0002g1730a
GO:0071694	maintenance of protein location in extracellular region	0.35	EPMU|Em0008g882a
GO:1901390	positive regulation of transforming growth factor beta activation	0.35	EPMU|Em0009g1128a
GO:1905165	regulation of lysosomal protein catabolic process	0.35	EPMU|Em1359g1a
GO:0004419	hydroxymethylglutaryl-CoA lyase activity	0.35	EPMU|Em0014g421a
GO:0032995	regulation of fungal-type cell wall biogenesis	0.35	EPMU|Em0002g4a
GO:0061443	endocardial cushion cell differentiation	0.35	EPMU|Em0016g502a
GO:1902659	regulation of glucose mediated signaling pathway	0.35	EPMU|Em0002g4a
GO:0004647	phosphoserine phosphatase activity	0.35	EPMU|Em0010g809a
GO:0060733	regulation of eIF2 alpha phosphorylation by amino acid starvation	0.35	EPMU|Em0002g4a
GO:1904893	negative regulation of receptor signaling pathway via STAT	0.35	EPMU|Em0011g1150a
GO:0099634	postsynaptic specialization membrane	0.35	EPMU|Em0014g986a
GO:2000748	positive regulation of defecation rhythm	0.35	EPMU|Em0012g809a
GO:0015098	molybdate ion transmembrane transporter activity	0.35	EPMU|Em0007g1143a
GO:0042867	pyruvate catabolic process	0.35	EPMU|Em0002g12a
GO:0050771	negative regulation of axonogenesis	0.35	EPMU|Em0010g833a
GO:0001147	transcription termination site sequence-specific DNA binding	0.35	EPMU|Em0032g33a
GO:0033617	mitochondrial respiratory chain complex IV assembly	0.35	EPMU|Em0044g4a
GO:0015232	heme transporter activity	0.35	EPMU|Em0014g762a
GO:0102991	myristoyl-CoA hydrolase activity	0.35	EPMU|Em0006g1413a
GO:0072710	response to hydroxyurea	0.35	EPMU|Em0005g129a
GO:0045263	proton-transporting ATP synthase complex, coupling factor F(o)	0.35	EPMU|Em0009g194a
GO:0006732	coenzyme metabolic process	0.35	EPMU|Em0001g530a
GO:0051054	positive regulation of DNA metabolic process	0.35	EPMU|Em0138g5a
GO:0090497	mesenchymal cell migration	0.35	EPMU|Em0105g7a
GO:0048631	regulation of skeletal muscle tissue growth	0.35	EPMU|Em0005g1385a
GO:2000784	positive regulation of establishment of cell polarity regulating cell shape	0.35	EPMU|Em0020g35a
GO:1905315	cell proliferation involved in endocardial cushion morphogenesis	0.35	EPMU|Em0010g616a
GO:1905316	superior endocardial cushion morphogenesis	0.35	EPMU|Em0010g616a
GO:0006068	ethanol catabolic process	0.35	EPMU|Em0002g12a
GO:0098641	cadherin binding involved in cell-cell adhesion	0.35	EPMU|Em0022g415a
GO:0060441	epithelial tube branching involved in lung morphogenesis	0.35	EPMU|Em0017g867a
GO:0055087	Ski complex	0.35	EPMU|Em0002g1565a
GO:0009846	pollen germination	0.35	EPMU|Em0002g1916a
GO:0060858	vesicle-mediated transport involved in floral organ abscission	0.35	EPMU|Em0020g931a
GO:0048550	negative regulation of pinocytosis	0.35	EPMU|Em0001g1080a
GO:0016231	beta-N-acetylglucosaminidase activity	0.35	EPMU|Em0001g2261a
GO:0009415	response to water	0.35	EPMU|Em0001g2652a
GO:0006695	cholesterol biosynthetic process	0.35	EPMU|Em0001g1150a
GO:2000071	regulation of defense response by callose deposition	0.35	EPMU|Em0002g1187a
GO:0055131	C3HC4-type RING finger domain binding	0.35	EPMU|Em0014g671a
GO:0048820	hair follicle maturation	0.35	EPMU|Em0363g1a
GO:0048853	forebrain morphogenesis	0.35	EPMU|Em0014g359a
GO:0016691	chloride peroxidase activity	0.35	EPMU|Em0012g136a
GO:0004520	endodeoxyribonuclease activity	0.35	EPMU|Em0001g5a
GO:0061343	cell adhesion involved in heart morphogenesis	0.35	EPMU|Em0016g502a
GO:0051377	mannose-ethanolamine phosphotransferase activity	0.35	EPMU|Em0014g531a
GO:0009432	SOS response	0.35	EPMU|Em0001g3264a
GO:0023026	MHC class II protein complex binding	0.35	EPMU|Em0014g671a
GO:0060187	cell pole	0.35	EPMU|Em0001g1080a
GO:0034551	mitochondrial respiratory chain complex III assembly	0.35	EPMU|Em0019g409a
GO:2000637	positive regulation of gene silencing by miRNA	0.35	EPMU|Em0006g1180a
GO:0090259	regulation of retinal ganglion cell axon guidance	0.35	EPMU|Em0011g1150a
GO:0040035	hermaphrodite genitalia development	0.35	EPMU|Em0001g2483a
GO:1901074	regulation of engulfment of apoptotic cell	0.35	EPMU|Em0009g753a
GO:0070603	SWI/SNF superfamily-type complex	0.35	EPMU|Em0001g2483a
GO:0019720	Mo-molybdopterin cofactor metabolic process	0.35	EPMU|Em0014g762a
GO:0005657	replication fork	0.35	EPMU|Em0001g895a
GO:0000453	enzyme-directed rRNA 2'-O-methylation	0.35	EPMU|Em0015g984a
GO:0008412	4-hydroxybenzoate octaprenyltransferase activity	0.35	EPMU|Em0005g1156a
GO:1904480	positive regulation of intestinal absorption	0.35	EPMU|Em0012g809a
GO:0002765	immune response-inhibiting signal transduction	0.35	EPMU|Em0006g947a
GO:1904874	positive regulation of telomerase RNA localization to Cajal body	0.35	EPMU|Em0013g125a
GO:0004604	phosphoadenylyl-sulfate reductase (thioredoxin) activity	0.35	EPMU|Em0019g409a
GO:0006084	acetyl-CoA metabolic process	0.35	EPMU|Em0006g1511a
GO:0031154	culmination involved in sorocarp development	0.35	EPMU|Em0019g780a
GO:0046725	negative regulation by virus of viral protein levels in host cell	0.35	EPMU|Em0022g542a
GO:0016333	morphogenesis of follicular epithelium	0.35	EPMU|Em0009g196a
GO:0098684	photoreceptor ribbon synapse	0.35	EPMU|Em0009g354a
GO:1901684	arsenate ion transmembrane transport	0.35	EPMU|Em0020g991a
GO:1905488	positive regulation of anterior/posterior axon guidance	0.35	EPMU|Em0105g7a
GO:0060866	leaf abscission	0.35	EPMU|Em0020g931a
GO:0019379	sulfate assimilation, phosphoadenylyl sulfate reduction by phosphoadenylyl-sulfate reductase (thioredoxin)	0.35	EPMU|Em0019g409a
GO:0002083	4-hydroxybenzoate decaprenyltransferase activity	0.35	EPMU|Em0005g1156a
GO:0047293	4-hydroxybenzoate nonaprenyltransferase activity	0.35	EPMU|Em0005g1156a
GO:1901508	positive regulation of acylglycerol transport	0.35	EPMU|Em0012g809a
GO:1905883	regulation of triglyceride transport	0.35	EPMU|Em0012g809a
GO:0005302	L-tyrosine transmembrane transporter activity	0.35	EPMU|Em0016g679a
GO:0035093	spermatogenesis, exchange of chromosomal proteins	0.35	EPMU|Em0007g228a
GO:0060101	negative regulation of phagocytosis, engulfment	0.35	EPMU|Em0022g433a
GO:0000373	Group II intron splicing	0.35	EPMU|Em0008g377a
GO:0030448	hyphal growth	0.35	EPMU|Em0004g1573a
GO:0060753	regulation of mast cell chemotaxis	0.35	EPMU|Em0009g437a
GO:0051344	negative regulation of cyclic-nucleotide phosphodiesterase activity	0.35	EPMU|Em0179g1a
GO:0014819	regulation of skeletal muscle contraction	0.35	EPMU|Em0011g877a
GO:0016279	protein-lysine N-methyltransferase activity	0.35	EPMU|Em0057g5a
GO:1905754	ascospore-type prospore nucleus	0.35	EPMU|Em0015g900a
GO:0039657	suppression by virus of host gene expression	0.35	EPMU|Em0002g601a
GO:0009850	auxin metabolic process	0.35	EPMU|Em0001g1355a
GO:0015828	tyrosine transport	0.35	EPMU|Em0016g679a
GO:0035652	clathrin-coated vesicle cargo loading	0.35	EPMU|Em0020g931a
GO:0110011	regulation of basement membrane organization	0.35	EPMU|Em0967g1a
GO:0035122	embryonic medial fin morphogenesis	0.35	EPMU|Em0105g7a
GO:0055071	manganese ion homeostasis	0.35	EPMU|Em0107g2a
GO:2000427	positive regulation of apoptotic cell clearance	0.35	EPMU|Em0009g761a
GO:0061014	positive regulation of mRNA catabolic process	0.35	EPMU|Em0002g4a
GO:0055026	negative regulation of cardiac muscle tissue development	0.35	EPMU|Em0005g1385a
GO:0006650	glycerophospholipid metabolic process	0.35	EPMU|Em0002g912a
GO:0033212	iron import into cell	0.35	EPMU|Em0128g4a
GO:0044830	modulation by host of viral RNA genome replication	0.35	EPMU|Em0022g542a
GO:0045046	protein import into peroxisome membrane	0.35	EPMU|Em0018g783a
GO:0035306	positive regulation of dephosphorylation	0.35	EPMU|Em0011g683a
GO:0046503	glycerolipid catabolic process	0.35	EPMU|Em0002g1395a
GO:0032211	negative regulation of telomere maintenance via telomerase	0.35	EPMU|Em0959g1a
GO:0051391	tRNA acetylation	0.35	EPMU|Em0024g377a
GO:0010363	regulation of plant-type hypersensitive response	0.35	EPMU|Em0008g157a
GO:0004452	isopentenyl-diphosphate delta-isomerase activity	0.35	EPMU|Em0007g1320a
GO:0033215	reductive iron assimilation	0.35	EPMU|Em0020g991a
GO:0010853	cyclase activator activity	0.35	EPMU|Em0001g1080a
GO:0036057	slit diaphragm	0.35	EPMU|Em0012g1053a
GO:0003093	regulation of glomerular filtration	0.35	EPMU|Em0011g1080a
GO:0002532	production of molecular mediator involved in inflammatory response	0.35	EPMU|Em0015g237a
GO:0044238	primary metabolic process	0.35	EPMU|Em0001g1154a
GO:0001959	regulation of cytokine-mediated signaling pathway	0.35	EPMU|Em0011g1080a
GO:1900241	positive regulation of phenotypic switching	0.35	EPMU|Em0002g849a
GO:0001881	receptor recycling	0.35	EPMU|Em0002g1916a
GO:0009048	dosage compensation by inactivation of X chromosome	0.35	EPMU|Em0017g790a
GO:0031848	protection from non-homologous end joining at telomere	0.35	EPMU|Em0003g1441a
GO:0043053	dauer entry	0.35	EPMU|Em0078g6a
GO:1900231	regulation of single-species biofilm formation on inanimate substrate	0.35	EPMU|Em0002g849a
GO:0048898	anterior lateral line system development	0.35	EPMU|Em0009g1128a
GO:0032290	peripheral nervous system myelin formation	0.35	EPMU|Em0250g3a
GO:0030249	guanylate cyclase regulator activity	0.35	EPMU|Em0001g1080a
GO:0071521	Cdc42 GTPase complex	0.35	EPMU|Em0002g849a
GO:0031284	positive regulation of guanylate cyclase activity	0.35	EPMU|Em0001g1080a
GO:0050023	L-fuconate dehydratase activity	0.35	EPMU|Em0008g156a
GO:0035825	homologous recombination	0.35	EPMU|Em0832g1a
GO:0006844	acyl carnitine transport	0.35	EPMU|Em0017g60a
GO:0007429	secondary branching, open tracheal system	0.35	EPMU|Em0003g1173a
GO:0110156	methylguanosine-cap decapping	0.35	EPMU|Em0015g350a
GO:0008635	activation of cysteine-type endopeptidase activity involved in apoptotic process by cytochrome c	0.35	EPMU|Em0012g335a
GO:0036166	phenotypic switching	0.35	EPMU|Em0002g849a
GO:0050881	musculoskeletal movement	0.35	EPMU|Em0019g409a
GO:1905789	positive regulation of detection of mechanical stimulus involved in sensory perception of touch	0.35	EPMU|Em0016g191a
GO:1905792	positive regulation of mechanosensory behavior	0.35	EPMU|Em0016g191a
GO:0090637	inner dense plaque of desmosome	0.35	EPMU|Em0001g2265a
GO:0001178	regulation of transcriptional start site selection at RNA polymerase II promoter	0.35	EPMU|Em0019g629a
GO:0048841	regulation of axon extension involved in axon guidance	0.35	EPMU|Em0009g208a
GO:0090636	outer dense plaque of desmosome	0.35	EPMU|Em0001g2265a
GO:0080065	4-alpha-methyl-delta7-sterol oxidation	0.35	EPMU|Em0010g420a
GO:0075296	positive regulation of ascospore formation	0.35	EPMU|Em0019g416a
GO:0034384	high-density lipoprotein particle clearance	0.35	EPMU|Em0008g963a
GO:0071593	lymphocyte aggregation	0.35	EPMU|Em0009g410a
GO:1990443	peptidyl-threonine autophosphorylation	0.35	EPMU|Em0179g1a
GO:0061418	regulation of transcription from RNA polymerase II promoter in response to hypoxia	0.35	EPMU|Em0005g592a
GO:0071624	positive regulation of granulocyte chemotaxis	0.35	EPMU|Em0009g437a
GO:0032530	regulation of microvillus organization	0.35	EPMU|Em0012g1053a
GO:1900827	positive regulation of membrane depolarization during cardiac muscle cell action potential	0.35	EPMU|Em0009g418a
GO:0035154	terminal cell fate specification, open tracheal system	0.35	EPMU|Em0003g1173a
GO:0044458	motile cilium assembly	0.35	EPMU|Em0006g1517a
GO:0061400	positive regulation of transcription from RNA polymerase II promoter in response to calcium ion	0.35	EPMU|Em0001g458a
GO:0072528	pyrimidine-containing compound biosynthetic process	0.35	EPMU|Em0002g1063a
GO:0070221	sulfide oxidation, using sulfide:quinone oxidoreductase	0.35	EPMU|Em0020g955a
GO:0008892	guanine deaminase activity	0.35	EPMU|Em0001g2478a
GO:0042806	fucose binding	0.35	EPMU|Em0023g854a
GO:0019064	fusion of virus membrane with host plasma membrane	0.35	EPMU|Em0008g878a
GO:0048571	long-day photoperiodism	0.35	EPMU|Em0017g790a
GO:0097200	cysteine-type endopeptidase activity involved in execution phase of apoptosis	0.35	EPMU|Em0002g1663a
GO:0051004	regulation of lipoprotein lipase activity	0.35	EPMU|Em0009g1128a
GO:0006147	guanine catabolic process	0.35	EPMU|Em0001g2478a
GO:0039557	suppression by virus of host IRF7 activity	0.35	EPMU|Em0001g2569a
GO:1900150	regulation of defense response to fungus	0.35	EPMU|Em0002g1187a
GO:0016531	copper chaperone activity	0.35	EPMU|Em0001g635a
GO:1901342	regulation of vasculature development	0.35	EPMU|Em0001g329a
GO:1902908	regulation of melanosome transport	0.35	EPMU|Em0894g2a
GO:0016875	ligase activity, forming carbon-oxygen bonds	0.35	EPMU|Em0007g829a
GO:0051669	fructan beta-fructosidase activity	0.35	EPMU|Em0004g1625a
GO:2000017	positive regulation of determination of dorsal identity	0.35	EPMU|Em0012g9a
GO:2001253	regulation of histone H3-K36 trimethylation	0.35	EPMU|Em0019g629a
GO:0031639	plasminogen activation	0.35	EPMU|Em0007g228a
GO:0071704	organic substance metabolic process	0.35	EPMU|Em0216g7a
GO:1904729	regulation of intestinal lipid absorption	0.35	EPMU|Em0012g809a
GO:0005092	GDP-dissociation inhibitor activity	0.35	EPMU|Em0002g4a
GO:0070016	armadillo repeat domain binding	0.35	EPMU|Em0018g1104a
GO:0010650	positive regulation of cell communication by electrical coupling	0.35	EPMU|Em0009g418a
GO:1905301	regulation of macropinocytosis	0.35	EPMU|Em0179g1a
GO:0008526	phosphatidylinositol transfer activity	0.35	EPMU|Em0004g90a
GO:0009063	cellular amino acid catabolic process	0.35	EPMU|Em0003g1292a
GO:0032996	Bcl3-Bcl10 complex	0.35	EPMU|Em0006g1180a
GO:0097384	cellular lipid biosynthetic process	0.35	EPMU|Em0020g459a
GO:0039548	suppression by virus of host IRF3 activity	0.35	EPMU|Em0001g2569a
GO:0003032	detection of oxygen	0.35	EPMU|Em0010g616a
GO:0004082	bisphosphoglycerate mutase activity	0.35	EPMU|Em0021g686a
GO:0072321	chaperone-mediated protein transport	0.35	EPMU|Em0019g409a
GO:1905153	regulation of membrane invagination	0.35	EPMU|Em0009g410a
GO:0034237	protein kinase A regulatory subunit binding	0.35	EPMU|Em0002g1916a
GO:0039617	T=3 icosahedral viral capsid	0.34	EPMU|Em0001g2569a
GO:1905007	positive regulation of epithelial to mesenchymal transition involved in endocardial cushion formation	0.34	EPMU|Em0012g9a
GO:0031595	nuclear proteasome complex	0.34	EPMU|Em0015g900a
GO:0005833	hemoglobin complex	0.34	EPMU|Em0007g638a
GO:1902622	regulation of neutrophil migration	0.34	EPMU|Em0008g879a
GO:1990896	protein localization to cell cortex of cell tip	0.34	EPMU|Em0019g780a
GO:0072718	response to cisplatin	0.34	EPMU|Em0179g1a
GO:0004160	dihydroxy-acid dehydratase activity	0.34	EPMU|Em0055g13a
GO:0060263	regulation of respiratory burst	0.34	EPMU|Em0009g410a
GO:0015144	carbohydrate transmembrane transporter activity	0.34	EPMU|Em0005g226a
GO:1900736	regulation of phospholipase C-activating G protein-coupled receptor signaling pathway	0.34	EPMU|Em0015g900a
GO:0051497	negative regulation of stress fiber assembly	0.34	EPMU|Em0009g364a
GO:0030880	RNA polymerase complex	0.34	EPMU|Em0044g4a
GO:0060713	labyrinthine layer morphogenesis	0.34	EPMU|Em0010g456a
GO:1900424	regulation of defense response to bacterium	0.34	EPMU|Em0002g1187a
GO:0030042	actin filament depolymerization	0.34	EPMU|Em0001g288a
GO:0006949	syncytium formation	0.34	EPMU|Em0009g761a
GO:0035024	negative regulation of Rho protein signal transduction	0.34	EPMU|Em0009g364a
GO:0103025	alpha-amylase activity (releasing maltohexaose)	0.34	EPMU|Em0001g2261a
GO:0097542	ciliary tip	0.34	EPMU|Em0010g12a
GO:0009401	phosphoenolpyruvate-dependent sugar phosphotransferase system	0.34	EPMU|Em0005g226a
GO:0022890	inorganic cation transmembrane transporter activity	0.34	EPMU|Em0044g21a
GO:0010287	plastoglobule	0.34	EPMU|Em0013g774a
GO:1904837	beta-catenin-TCF complex assembly	0.34	EPMU|Em0005g1141a
GO:0000254	C-4 methylsterol oxidase activity	0.34	EPMU|Em0010g420a
GO:0050976	detection of mechanical stimulus involved in sensory perception of touch	0.34	EPMU|Em0016g191a
GO:0042536	negative regulation of tumor necrosis factor biosynthetic process	0.34	EPMU|Em0006g1180a
GO:0030798	trans-aconitate 2-methyltransferase activity	0.34	EPMU|Em0023g883a
GO:0031053	primary miRNA processing	0.34	EPMU|Em0015g1302a
GO:0007093	mitotic cell cycle checkpoint	0.34	EPMU|Em0001g1114a
GO:0003183	mitral valve morphogenesis	0.34	EPMU|Em0012g9a
GO:0031860	telomeric 3' overhang formation	0.34	EPMU|Em0151g8a
GO:0060142	regulation of syncytium formation by plasma membrane fusion	0.34	EPMU|Em0022g252a
GO:0018144	RNA-protein covalent cross-linking	0.34	EPMU|Em0001g2569a
GO:0003986	acetyl-CoA hydrolase activity	0.34	EPMU|Em0006g1413a
GO:0035384	thioester biosynthetic process	0.34	EPMU|Em0019g409a
GO:0004556	alpha-amylase activity	0.34	EPMU|Em0001g2261a
GO:0006007	glucose catabolic process	0.34	EPMU|Em0006g931a
GO:0030328	prenylcysteine catabolic process	0.34	EPMU|Em0004g1573a
GO:2000404	regulation of T cell migration	0.34	EPMU|Em0001g3408a
GO:0010590	regulation of septum digestion after cytokinesis	0.34	EPMU|Em0019g780a
GO:2000473	positive regulation of hematopoietic stem cell migration	0.34	EPMU|Em0011g1045a
GO:0022848	acetylcholine-gated cation-selective channel activity	0.34	EPMU|Em0009g1076a
GO:0031390	Ctf18 RFC-like complex	0.34	EPMU|Em0009g761a
GO:0045217	cell-cell junction maintenance	0.34	EPMU|Em0008g456a
GO:1903615	positive regulation of protein tyrosine phosphatase activity	0.34	EPMU|Em0011g1045a
GO:0045074	regulation of interleukin-10 biosynthetic process	0.34	EPMU|Em0006g1180a
GO:0044855	plasma membrane raft distribution	0.34	EPMU|Em0011g1045a
GO:0010935	regulation of macrophage cytokine production	0.34	EPMU|Em0010g616a
GO:1901213	regulation of transcription from RNA polymerase II promoter involved in heart development	0.34	EPMU|Em0012g9a
GO:0060972	left/right pattern formation	0.34	EPMU|Em0012g802a
GO:0040038	polar body extrusion after meiotic divisions	0.34	EPMU|Em0015g324a
GO:0008649	rRNA methyltransferase activity	0.34	EPMU|Em0015g984a
GO:0004633	phosphopantothenoylcysteine decarboxylase activity	0.34	EPMU|Em0001g2798a
GO:0035886	vascular smooth muscle cell differentiation	0.34	EPMU|Em0007g266a
GO:2000060	positive regulation of ubiquitin-dependent protein catabolic process	0.34	EPMU|Em0001g2693a
GO:0098821	BMP receptor activity	0.34	EPMU|Em0010g616a
GO:0000815	ESCRT III complex	0.34	EPMU|Em0004g1573a
GO:0036295	cellular response to increased oxygen levels	0.34	EPMU|Em0167g1a
GO:0061311	cell surface receptor signaling pathway involved in heart development	0.34	EPMU|Em0012g9a
GO:0044840	gut granule	0.34	EPMU|Em0014g960a
GO:0051295	establishment of meiotic spindle localization	0.34	EPMU|Em0015g324a
GO:0003157	endocardium development	0.34	EPMU|Em0012g9a
GO:0001915	negative regulation of T cell mediated cytotoxicity	0.34	EPMU|Em0011g1045a
GO:0005542	folic acid binding	0.34	EPMU|Em0004g601a
GO:0044794	positive regulation by host of viral process	0.34	EPMU|Em0008g456a
GO:0090370	negative regulation of cholesterol efflux	0.34	EPMU|Em0011g687a
GO:0006933	negative regulation of cell adhesion involved in substrate-bound cell migration	0.34	EPMU|Em0011g1045a
GO:0004408	holocytochrome-c synthase activity	0.34	EPMU|Em0001g995a
GO:0004619	phosphoglycerate mutase activity	0.34	EPMU|Em0006g931a
GO:0004478	methionine adenosyltransferase activity	0.34	EPMU|Em0019g150a
GO:0060319	primitive erythrocyte differentiation	0.34	EPMU|Em0007g266a
GO:1905048	regulation of metallopeptidase activity	0.34	EPMU|Em0001g2907a
GO:0032493	response to bacterial lipoprotein	0.34	EPMU|Em0002g434a
GO:0046461	neutral lipid catabolic process	0.34	EPMU|Em0002g1395a
GO:0009660	amyloplast organization	0.34	EPMU|Em0002g1395a
GO:0035552	oxidative single-stranded DNA demethylation	0.34	EPMU|Em0107g8a
GO:0070390	transcription export complex 2	0.34	EPMU|Em0023g651a
GO:1904799	regulation of neuron remodeling	0.34	EPMU|Em0023g284a
GO:0002925	positive regulation of humoral immune response mediated by circulating immunoglobulin	0.34	EPMU|Em0011g1045a
GO:0036089	cleavage furrow formation	0.34	EPMU|Em0015g324a
GO:0009590	detection of gravity	0.34	EPMU|Em0002g1395a
GO:0071819	DUBm complex	0.34	EPMU|Em0023g651a
GO:0032365	intracellular lipid transport	0.34	EPMU|Em0017g60a
GO:0003938	IMP dehydrogenase activity	0.34	EPMU|Em0018g350a
GO:0006809	nitric oxide biosynthetic process	0.34	EPMU|Em0001g110a
GO:2000191	regulation of fatty acid transport	0.34	EPMU|Em0280g2a
GO:0090609	single-species submerged biofilm formation	0.34	EPMU|Em0002g849a
GO:0001562	response to protozoan	0.34	EPMU|Em0006g1180a
GO:1905774	regulation of DNA helicase activity	0.34	EPMU|Em0017g931a
GO:1905463	negative regulation of DNA duplex unwinding	0.34	EPMU|Em0017g931a
GO:0060438	trachea development	0.34	EPMU|Em0003g1173a
GO:0070791	cleistothecium development	0.34	EPMU|Em0008g108a
GO:0048304	positive regulation of isotype switching to IgG isotypes	0.34	EPMU|Em0011g1045a
GO:1905812	regulation of motor neuron axon guidance	0.34	EPMU|Em0001g1328a
GO:0032814	regulation of natural killer cell activation	0.34	EPMU|Em0021g202a
GO:0002221	pattern recognition receptor signaling pathway	0.34	EPMU|Em0002g1187a
GO:0018738	S-formylglutathione hydrolase activity	0.34	EPMU|Em0002g12a
GO:0048315	conidium formation	0.34	EPMU|Em0020g991a
GO:0045059	positive thymic T cell selection	0.34	EPMU|Em0011g1045a
GO:0016422	mRNA (2'-O-methyladenosine-N6-)-methyltransferase activity	0.34	EPMU|Em0012g9a
GO:0045145	single-stranded DNA 5'-3' exodeoxyribonuclease activity	0.34	EPMU|Em0151g8a
GO:0034112	positive regulation of homotypic cell-cell adhesion	0.34	EPMU|Em0009g418a
GO:0045060	negative thymic T cell selection	0.34	EPMU|Em0011g1045a
GO:0030123	AP-3 adaptor complex	0.34	EPMU|Em0001g2798a
GO:0061377	mammary gland lobule development	0.34	EPMU|Em0011g687a
GO:0004637	phosphoribosylamine-glycine ligase activity	0.34	EPMU|Em0021g997a
GO:0020020	food vacuole	0.34	EPMU|Em0021g807a
GO:0006521	regulation of cellular amino acid metabolic process	0.34	EPMU|Em0005g592a
GO:0045086	positive regulation of interleukin-2 biosynthetic process	0.34	EPMU|Em0011g1045a
GO:0015909	long-chain fatty acid transport	0.34	EPMU|Em0017g60a
GO:0055024	regulation of cardiac muscle tissue development	0.34	EPMU|Em0001g2907a
GO:1904906	positive regulation of endothelial cell-matrix adhesion via fibronectin	0.34	EPMU|Em0895g1a
GO:0098589	membrane region	0.34	EPMU|Em0023g854a
GO:0050891	multicellular organismal water homeostasis	0.34	EPMU|Em0409g2a
GO:0034308	primary alcohol metabolic process	0.34	EPMU|Em0010g809a
GO:0043262	adenosine-diphosphatase activity	0.34	EPMU|Em0012g468a
GO:0090317	negative regulation of intracellular protein transport	0.34	EPMU|Em0006g153a
GO:0039545	suppression by virus of host MAVS activity	0.34	EPMU|Em0001g2569a
GO:0015689	molybdate ion transport	0.34	EPMU|Em0004g1055a
GO:0046500	S-adenosylmethionine metabolic process	0.34	EPMU|Em0011g603a
GO:0046641	positive regulation of alpha-beta T cell proliferation	0.34	EPMU|Em0011g1045a
GO:0021894	cerebral cortex GABAergic interneuron development	0.34	EPMU|Em0009g751a
GO:0070012	oligopeptidase activity	0.34	EPMU|Em0008g165a
GO:0032798	Swi5-Sfr1 complex	0.34	EPMU|Em0001g446a
GO:0008887	glycerate kinase activity	0.34	EPMU|Em0007g228a
GO:0045838	positive regulation of membrane potential	0.34	EPMU|Em0009g418a
GO:0004333	fumarate hydratase activity	0.34	EPMU|Em0001g110a
GO:0001907	killing by symbiont of host cells	0.34	EPMU|Em0002g1634a
GO:0010497	plasmodesmata-mediated intercellular transport	0.34	EPMU|Em0001g2798a
GO:0006106	fumarate metabolic process	0.34	EPMU|Em0001g110a
GO:0002002	regulation of angiotensin levels in blood	0.34	EPMU|Em0002g199a
GO:0072525	pyridine-containing compound biosynthetic process	0.34	EPMU|Em0005g225a
GO:0004512	inositol-3-phosphate synthase activity	0.34	EPMU|Em0002g14a
GO:0004111	creatine kinase activity	0.34	EPMU|Em0054g31a
GO:0060855	venous endothelial cell migration involved in lymph vessel development	0.34	EPMU|Em0001g2643a
GO:0006733	oxidoreduction coenzyme metabolic process	0.34	EPMU|Em0005g225a
GO:0001411	hyphal tip	0.34	EPMU|Em0008g108a
GO:0050857	positive regulation of antigen receptor-mediated signaling pathway	0.34	EPMU|Em0011g1045a
GO:0039540	suppression by virus of host RIG-I activity	0.34	EPMU|Em0001g2569a
GO:0090279	regulation of calcium ion import	0.34	EPMU|Em0011g687a
GO:0046314	phosphocreatine biosynthetic process	0.34	EPMU|Em0054g31a
GO:0030060	L-malate dehydrogenase activity	0.34	EPMU|Em0005g1006a
GO:0015994	chlorophyll metabolic process	0.34	EPMU|Em0007g941a
GO:0032885	regulation of polysaccharide biosynthetic process	0.34	EPMU|Em0011g687a
GO:1905862	ferroxidase complex	0.34	EPMU|Em0020g991a
[truncated: 197 more rows]
