# Supplementary material for: Tracing animal genomic evolution with the chromosomal-level assembly of the freshwater sponge Ephydatia muelleri
Source: Nat Commun. 2020 Jul 27;11:3676. doi: 10.1038/s41467-020-17397-w (PMC7385117; doi:10.1038/s41467-020-17397-w)
Supplement: Supplementary file 11 — Supplementary Data 7 [file 41467_2020_17397_MOESM11_ESM.zip › Supplementary_Data_7_Clustering_analyses_full_lists/SuppData_7C_7023_Demospongiae_unique (EPMU,TEWH,AMQU).xlsx]

## Sheet: Genneral
Summary
Species	Proteins	Clusters	Singletons
TEWI	2605	949	117
EPMU	2728	912	165
AMQU	1690	866	173
Total of proteins submited	7023		455
The species form 1104 clusters, 967 orthologous clusters (at least contains two species) and 137 single-copy gene clusters.
	Protein	Swiss_prot_id %
AMQU-vs-EPMU-vs-TEWI	5097	30.491
EPMU-vs-TEWI	156	36.6667
AMQU-vs-TEWI	137	33.3333
AMQU-vs-EPMU	174	44.4444
EPMU	441	48.8889
TEWI	422	42.3729
AMQU	141	59.5745
Total of proteins analysed in clusters	6568	42% in average

## Sheet: Single copy  Demospongia genes
# cluster_name	protein_number	swiss_prot_id	go_annotation			protein_list
cluster818	3	N/A	N/A			AMQU|AMQU_Aqu2.1.42140_001	TEWI|THWI_Twilhelma_g5949.t1	EPMU|EPMU_Em0004g937a
cluster819	3	Q13319	GO:0021722	P:superior olivary nucleus maturation	IEA:Ensembl	AMQU|AMQU_Aqu2.1.43665_001	TEWI|THWI_Twilhelma_g2703.t1	EPMU|EPMU_Em0004g56a
cluster820	3	N/A	N/A			AMQU|AMQU_Aqu2.1.20652_001	TEWI|THWI_Twilhelma_g11601.t1	EPMU|EPMU_Em0008g349a
cluster821	3	Q5ZK77	GO:0032474	P:otolith morphogenesis	IEA:Ensembl	AMQU|AMQU_Aqu2.1.35218_001	TEWI|THWI_Twilhelma_g21743.t1	EPMU|EPMU_Em0005g1546a
cluster822	3	Q91Z92	GO:0006486	P:protein glycosylation	IBA:GO_Central	AMQU|AMQU_Aqu2.1.40392_001	TEWI|THWI_Twilhelma_g3329.t1	EPMU|EPMU_Em0001g3728a
cluster823	3	Q08BT9	GO:2000275	P:regulation of oxidative phosphorylation uncoupler activity	ISS:UniProtKB	AMQU|AMQU_Aqu2.1.29319_001	TEWI|THWI_Twilhelma_g16731.t1	EPMU|EPMU_Em0021g635a
cluster824	3	Q6RUG5	GO:0019904	F:protein domain specific binding	IEA:InterPro	AMQU|AMQU_Aqu2.1.22699_001	TEWI|THWI_Twilhelma_g24187.t1	EPMU|EPMU_Em0016g159a
cluster825	3	Q95029	GO:0051603	P:proteolysis involved in cellular protein catabolic process	IBA:GO_Central	AMQU|AMQU_Aqu2.1.33917_001	TEWI|THWI_Twilhelma_g10174.t1	EPMU|EPMU_Em0005g1131a
cluster826	3	N/A	N/A			AMQU|AMQU_Aqu2.1.29121_001	TEWI|THWI_Twilhelma_g11655.t1	EPMU|EPMU_Em0019g170a
cluster827	3	D6C652	GO:0005634	C:nucleus	IEA:UniProtKB-SubCell	AMQU|AMQU_Aqu2.1.43827_001	TEWI|THWI_Twilhelma_g12557.t1	EPMU|EPMU_Em0021g903a
cluster828	3	N/A	N/A			AMQU|AMQU_Aqu2.1.38369_001	TEWI|THWI_Twilhelma_g2200.t1	EPMU|EPMU_Em0019g550a
cluster829	3	N/A	N/A			AMQU|AMQU_Aqu2.1.39620_001	TEWI|THWI_Twilhelma_g10443.t1	EPMU|EPMU_Em0002g1831a
cluster830	3	N/A	N/A			AMQU|AMQU_Aqu2.1.39225_001	TEWI|THWI_Twilhelma_g25512.t1	EPMU|EPMU_Em0008g513a
cluster831	3	Q61850	GO:0055010	P:ventricular cardiac muscle tissue morphogenesis	IGI:MGI	AMQU|AMQU_Aqu2.1.38744_001	TEWI|THWI_Twilhelma_g12575.t1	EPMU|EPMU_Em0018g1153a
cluster832	3	Q8JZP3	GO:0016567	P:protein ubiquitination	IDA:UniProtKB	AMQU|AMQU_Aqu2.1.27800_001	TEWI|THWI_Twilhelma_g6853.t1	EPMU|EPMU_Em0009g1232a
cluster833	3	P39768	GO:0045944	P:positive regulation of transcription by RNA polymerase II	IMP:FlyBase	AMQU|AMQU_Aqu2.1.30487_001	TEWI|THWI_Twilhelma_g10981.t1	EPMU|EPMU_Em0022g214a
cluster834	3	Q2PZL6	GO:0072307	P:regulation of metanephric nephron tubule epithelial cell differentiation	IMP:MGI	AMQU|AMQU_Aqu2.1.33324_001	TEWI|THWI_Twilhelma_g22937.t1	EPMU|EPMU_Em0023g380a
cluster835	3	N/A	N/A			AMQU|AMQU_Aqu2.1.41941_001	TEWI|THWI_Twilhelma_g21117.t1	EPMU|EPMU_Em0013g179a
cluster836	3	Q66HR2	GO:0051225	P:spindle assembly	IBA:GO_Central	AMQU|AMQU_Aqu2.1.19901_001	TEWI|THWI_Twilhelma_g12958.t1	EPMU|EPMU_Em0023g90a
cluster837	3	N/A	N/A			AMQU|AMQU_Aqu2.1.37741_001	TEWI|THWI_Twilhelma_g21742.t1	EPMU|EPMU_Em0005g1547a
cluster838	3	Q80YE7	GO:2000310	P:regulation of NMDA receptor activity	IMP:UniProtKB	AMQU|AMQU_Aqu2.1.44300_001	TEWI|THWI_Twilhelma_g19382.t1	EPMU|EPMU_Em0009g1238a
cluster839	3	Q8IMC6	GO:0018107	P:peptidyl-threonine phosphorylation	IBA:GO_Central	AMQU|AMQU_Aqu2.1.22698_001	TEWI|THWI_Twilhelma_g11236.t1	EPMU|EPMU_Em0021g19a
cluster840	3	N/A	N/A			AMQU|AMQU_Aqu2.1.31017_001	TEWI|THWI_Twilhelma_g12956.t1	EPMU|EPMU_Em0023g89a
cluster841	3	N/A	N/A			AMQU|AMQU_Aqu2.1.41242_001	TEWI|THWI_Twilhelma_g4992.t1	EPMU|EPMU_Em0022g569a
cluster842	3	N/A	N/A			AMQU|AMQU_Aqu2.1.40686_001	TEWI|THWI_Twilhelma_g8486.t1	EPMU|EPMU_Em0013g321a
cluster843	3	N/A	N/A			AMQU|AMQU_Aqu2.1.33538_001	TEWI|THWI_Twilhelma_g11796.t1	EPMU|EPMU_Em0003g325a
cluster844	3	Q8K221	GO:0006886	P:intracellular protein transport	IBA:GO_Central	AMQU|AMQU_Aqu2.1.41811_001	TEWI|THWI_Twilhelma_g12298.t1	EPMU|EPMU_Em0022g178a
cluster845	3	N/A	N/A			AMQU|AMQU_Aqu2.1.04416_001	TEWI|THWI_Twilhelma_g11209.t1	EPMU|EPMU_Em0016g402a
cluster846	3	N/A	N/A			AMQU|AMQU_Aqu2.1.41178_001	TEWI|THWI_Twilhelma_g7778.t1	EPMU|EPMU_Em0019g995a
cluster847	3	N/A	N/A			AMQU|AMQU_Aqu2.1.37225_001	TEWI|THWI_Twilhelma_g17432.t1	EPMU|EPMU_Em0016g132a
cluster848	3	N/A	N/A			AMQU|AMQU_Aqu2.1.20363_001	EPMU|EPMU_Em0019g1051a	TEWI|THWI_Twilhelma_g4890.t1
cluster849	3	D3ZAA9	GO:0051260	P:protein homooligomerization	IPI:UniProtKB	AMQU|AMQU_Aqu2.1.26493_001	TEWI|THWI_Twilhelma_g8743.t1	EPMU|EPMU_Em0012g1042a
cluster850	3	Q28948	GO:0016055	P:Wnt signaling pathway	IEA:UniProtKB-KW	AMQU|AMQU_Aqu2.1.43959_001	TEWI|THWI_Twilhelma_g11378.t2	EPMU|EPMU_Em0002g45a
cluster851	3	Q03347	GO:0001501	P:skeletal system development	IMP:MGI	AMQU|AMQU_Aqu2.1.16660_001	TEWI|THWI_Twilhelma_g12106.t1	EPMU|EPMU_Em0023g787a
cluster852	3	N/A	N/A			AMQU|AMQU_Aqu2.1.28210_001	TEWI|THWI_Twilhelma_g23584.t1	EPMU|EPMU_Em0019g313a
cluster853	3	N/A	N/A			AMQU|AMQU_Aqu2.1.17530_001	TEWI|THWI_Twilhelma_g2792.t1	EPMU|EPMU_Em0018g1018a
cluster854	3	N/A	N/A			AMQU|AMQU_Aqu2.1.42199_001	TEWI|THWI_Twilhelma_g21152.t1	EPMU|EPMU_Em0004g48a
cluster855	3	P0CY33	GO:0000920	P:septum digestion after cytokinesis	IMP:CGD	AMQU|AMQU_Aqu2.1.40863_001	TEWI|THWI_Twilhelma_g13904.t1	EPMU|EPMU_Em0019g1133a
cluster856	3	N/A	N/A			AMQU|AMQU_Aqu2.1.30469_001	TEWI|THWI_Twilhelma_g6532.t1	EPMU|EPMU_Em0015g981a
cluster857	3	Q9JHS2	GO:0006357	P:regulation of transcription by RNA polymerase II	IBA:GO_Central	AMQU|AMQU_Aqu2.1.34614_001	TEWI|THWI_Twilhelma_g24665.t1	EPMU|EPMU_Em0014g682a
cluster858	3	Q91ZM2	GO:2000278	P:regulation of DNA biosynthetic process	IMP:UniProtKB	AMQU|AMQU_Aqu2.1.39753_001	TEWI|THWI_Twilhelma_g5171.t1	EPMU|EPMU_Em0015g695a
cluster859	3	A2VDL9	GO:0016021	C:integral component of membrane	IBA:GO_Central	AMQU|AMQU_Aqu2.1.16732_001	TEWI|THWI_Twilhelma_g6447.t1	EPMU|EPMU_Em0020g950a
cluster860	3	O70239	GO:0016055	P:Wnt signaling pathway	IEA:UniProtKB-KW	AMQU|AMQU_Aqu2.1.38536_001	TEWI|THWI_Twilhelma_g10862.t1	EPMU|EPMU_Em0020g197a
cluster861	3	N/A	N/A			AMQU|AMQU_Aqu2.1.20356_001	TEWI|THWI_Twilhelma_g20579.t1	EPMU|EPMU_Em0019g326a
cluster862	3	E1BD59	GO:0034340	P:response to type I interferon	ISS:UniProtKB	AMQU|AMQU_Aqu2.1.36153_001	TEWI|THWI_Twilhelma_g23000.t1	EPMU|EPMU_Em0005g1175a
cluster863	3	Q62066	GO:0021642	P:trochlear nerve formation	IMP:BHF-UCL	AMQU|AMQU_Aqu2.1.05343_001	TEWI|THWI_Twilhelma_g17836.t1	EPMU|EPMU_Em0011g540a
cluster864	3	Q9Z339	GO:0042178	P:xenobiotic catabolic process	ISS:UniProtKB	AMQU|AMQU_Aqu2.1.42574_001	TEWI|THWI_Twilhelma_g13542.t1	EPMU|EPMU_Em0001g1335a
cluster865	3	N/A	N/A			AMQU|AMQU_Aqu2.1.41536_001	TEWI|THWI_Twilhelma_g22985.t1	EPMU|EPMU_Em0021g297a
cluster866	3	N/A	N/A			AMQU|AMQU_Aqu2.1.40013_001	TEWI|THWI_Twilhelma_g6995.t1	EPMU|EPMU_Em0023g769a
cluster868	3	Q7SY24	GO:0006357	P:regulation of transcription by RNA polymerase II	ISS:UniProtKB	AMQU|AMQU_Aqu2.1.43329_001	TEWI|THWI_Twilhelma_g5620.t1	EPMU|EPMU_Em0020g1088a
cluster869	3	Q96L73	GO:1903025	P:regulation of RNA polymerase II regulatory region sequence-specific DNA binding	IMP:MGI	AMQU|AMQU_Aqu2.1.38449_001	TEWI|THWI_Twilhelma_g23087.t1	EPMU|EPMU_Em0013g1106a
cluster870	3	Q8C0F9	GO:0005739	C:mitochondrion	HDA:MGI	AMQU|AMQU_Aqu2.1.42717_001	TEWI|THWI_Twilhelma_g26825.t1	EPMU|EPMU_Em0001g1629a
cluster871	3	P17678	GO:0010559	P:regulation of glycoprotein biosynthetic process	IBA:GO_Central	AMQU|AMQU_Aqu2.1.35108_001	TEWI|THWI_Twilhelma_g7770.t1	EPMU|EPMU_Em0003g1837a
cluster872	3	N/A	N/A			AMQU|AMQU_Aqu2.1.42197_001	TEWI|THWI_Twilhelma_g7429.t1	EPMU|EPMU_Em0004g43a
cluster873	3	N/A	N/A			AMQU|AMQU_Aqu2.1.07965_001	TEWI|THWI_Twilhelma_g10317.t1	EPMU|EPMU_Em0017g610a
cluster874	3	N/A	N/A			AMQU|AMQU_Aqu2.1.44205_001	TEWI|THWI_Twilhelma_g23818.t1	EPMU|EPMU_Em0018g124a
cluster875	3	Q0P5F3	GO:0015031	P:protein transport	IEA:UniProtKB-KW	AMQU|AMQU_Aqu2.1.21176_001	TEWI|THWI_Twilhelma_g26250.t1	EPMU|EPMU_Em0003g1413a
cluster876	3	Q3TC93	GO:0030217	P:T cell differentiation	TAS:MGI	AMQU|AMQU_Aqu2.1.39601_001	TEWI|THWI_Twilhelma_g10204.t1	EPMU|EPMU_Em0005g1164a
cluster877	3	N/A	N/A			AMQU|AMQU_Aqu2.1.38388_001	TEWI|THWI_Twilhelma_g11558.t1	EPMU|EPMU_Em0018g381a
cluster878	3	N/A	N/A			AMQU|AMQU_Aqu2.1.41893_001	TEWI|THWI_Twilhelma_g8744.t1	EPMU|EPMU_Em0012g1043a
cluster879	3	P10114	GO:0046328	P:regulation of JNK cascade	IDA:UniProtKB	AMQU|AMQU_Aqu2.1.32548_001	TEWI|THWI_Twilhelma_g3624.t1	EPMU|EPMU_Em0009g1244a
cluster880	3	N/A	N/A			AMQU|AMQU_Aqu2.1.17718_001	TEWI|THWI_Twilhelma_g24157.t1	EPMU|EPMU_Em0019g59a
cluster881	3	Q5ZM55	GO:2000001	P:regulation of DNA damage checkpoint	ISS:UniProtKB	AMQU|AMQU_Aqu2.1.37772_001	TEWI|THWI_Twilhelma_g23010.t1	EPMU|EPMU_Em0005g1212a
cluster882	3	A2TED3	GO:0006355	P:regulation of transcription, DNA-templated	IBA:GO_Central	AMQU|AMQU_Aqu2.1.35038_001	TEWI|THWI_Twilhelma_g6769.t1	EPMU|EPMU_Em0021g940a
cluster883	3	N/A	N/A			AMQU|AMQU_Aqu2.1.29449_001	TEWI|THWI_Twilhelma_g25125.t1	EPMU|EPMU_Em0011g1055a
cluster884	3	N/A	N/A			AMQU|AMQU_Aqu2.1.41087_001	TEWI|THWI_Twilhelma_g1910.t1	EPMU|EPMU_Em0004g1705a
cluster885	3	P70182	GO:0097178	P:ruffle assembly	ISS:UniProtKB	AMQU|AMQU_Aqu2.1.38661_001	TEWI|THWI_Twilhelma_g5266.t1	EPMU|EPMU_Em0010g130a
cluster886	3	N/A	N/A			AMQU|AMQU_Aqu2.1.44148_001	TEWI|THWI_Twilhelma_g25140.t1	EPMU|EPMU_Em0002g1895a
cluster887	3	N/A	N/A			AMQU|AMQU_Aqu2.1.25608_001	TEWI|THWI_Twilhelma_g6987.t1	EPMU|EPMU_Em0022g341a
cluster888	3	Q6P135	GO:0005634	C:nucleus	IEA:UniProtKB-SubCell	AMQU|AMQU_Aqu2.1.26321_001	TEWI|THWI_Twilhelma_g4765.t1	EPMU|EPMU_Em0007g843a
cluster889	3	Q13467	GO:0060071	P:Wnt signaling pathway, planar cell polarity pathway	TAS:Reactome	AMQU|AMQU_Aqu2.1.42053_001	TEWI|THWI_Twilhelma_g2225.t1	EPMU|EPMU_Em0012g384a
cluster890	3	Q13202	GO:0006470	P:protein dephosphorylation	IBA:GO_Central	AMQU|AMQU_Aqu2.1.43948_001	TEWI|THWI_Twilhelma_g13853.t1	EPMU|EPMU_Em0006g1315a
cluster891	3	Q55GV3	GO:0031098	P:stress-activated protein kinase signaling cascade	IBA:GO_Central	AMQU|AMQU_Aqu2.1.33385_001	TEWI|THWI_Twilhelma_g26877.t1	EPMU|EPMU_Em0023g600a
cluster892	3	Q9D3E6	GO:1901673	P:regulation of mitotic spindle assembly	ISO:MGI	AMQU|AMQU_Aqu2.1.42265_001	TEWI|THWI_Twilhelma_g21598.t1	EPMU|EPMU_Em0021g983a
cluster893	3	Q5GH73	GO:0016021	C:integral component of membrane	IEA:UniProtKB-KW	AMQU|AMQU_Aqu2.1.39161_001	TEWI|THWI_Twilhelma_g12996.t1	EPMU|EPMU_Em0023g83a
cluster894	3	B0UXU6	GO:0006446	P:regulation of translational initiation	IBA:GO_Central	AMQU|AMQU_Aqu2.1.28951_001	TEWI|THWI_Twilhelma_g23944.t1	EPMU|EPMU_Em0018g575a
cluster895	3	N/A	N/A			AMQU|AMQU_Aqu2.1.44237_001	TEWI|THWI_Twilhelma_g22189.t1	EPMU|EPMU_Em0019g863a
cluster896	3	N/A	N/A			AMQU|AMQU_Aqu2.1.36158_001	TEWI|THWI_Twilhelma_g10191.t1	EPMU|EPMU_Em0005g805a
cluster897	3	N/A	N/A			AMQU|AMQU_Aqu2.1.27008_001	TEWI|THWI_Twilhelma_g8173.t1	EPMU|EPMU_Em0016g1026a
cluster898	3	N/A	N/A			AMQU|AMQU_Aqu2.1.34487_001	TEWI|THWI_Twilhelma_g5519.t1	EPMU|EPMU_Em0022g397a
cluster899	3	Q91Y02	GO:0007156	P:homophilic cell adhesion via plasma membrane adhesion molecules	IEA:InterPro	AMQU|AMQU_Aqu2.1.25754_001	EPMU|EPMU_Em0022g299a	TEWI|THWI_Twilhelma_g12310.t1
cluster900	3	N/A	N/A			AMQU|AMQU_Aqu2.1.19146_001	TEWI|THWI_Twilhelma_g11662.t1	EPMU|EPMU_Em0021g986a
cluster901	3	N/A	N/A			AMQU|AMQU_Aqu2.1.39299_001	TEWI|THWI_Twilhelma_g9011.t1	EPMU|EPMU_Em0013g533a
cluster902	3	N/A	N/A			AMQU|AMQU_Aqu2.1.25399_001	TEWI|THWI_Twilhelma_g4108.t1	EPMU|EPMU_Em0011g31a
cluster903	3	P36411	GO:0060627	P:regulation of vesicle-mediated transport	IMP:dictyBase	AMQU|AMQU_Aqu2.1.44196_001	TEWI|THWI_Twilhelma_g12862.t1	EPMU|EPMU_Em0018g220a
cluster904	3	N/A	N/A			AMQU|AMQU_Aqu2.1.27329_001	TEWI|THWI_Twilhelma_g8889.t1	EPMU|EPMU_Em0014g39a
cluster905	3	N/A	N/A			AMQU|AMQU_Aqu2.1.38170_001	TEWI|THWI_Twilhelma_g21102.t1	EPMU|EPMU_Em0013g697a
cluster906	3	P60519	GO:0015031	P:protein transport	IEA:UniProtKB-KW	AMQU|AMQU_Aqu2.1.38750_001	TEWI|THWI_Twilhelma_g23424.t1	EPMU|EPMU_Em0018g1123a
cluster907	3	N/A	N/A			AMQU|AMQU_Aqu2.1.27273_001	TEWI|THWI_Twilhelma_g4789.t1	EPMU|EPMU_Em0007g223a
cluster908	3	N/A	N/A			AMQU|AMQU_Aqu2.1.44225_001	EPMU|EPMU_Em0017g648a	TEWI|THWI_Twilhelma_g23555.t1
cluster909	3	Q3UVC0	GO:0007265	P:Ras protein signal transduction	IBA:GO_Central	AMQU|AMQU_Aqu2.1.39744_001	TEWI|THWI_Twilhelma_g24877.t1	EPMU|EPMU_Em0015g139a
cluster910	3	Q0KIA2	GO:0003824	F:catalytic activity	IEA:InterPro	AMQU|AMQU_Aqu2.1.26982_001	TEWI|THWI_Twilhelma_g20369.t1	EPMU|EPMU_Em0011g136a
cluster911	3	N/A	N/A			AMQU|AMQU_Aqu2.1.37263_001	TEWI|THWI_Twilhelma_g5782.t1	EPMU|EPMU_Em0016g63a
cluster912	3	Q6BT38	GO:0006368	P:transcription elongation from RNA polymerase II promoter	IEA:EnsemblFungi	AMQU|AMQU_Aqu2.1.41257_001	TEWI|THWI_Twilhelma_g7163.t1	EPMU|EPMU_Em0022g649a
cluster913	3	Q6JPI3	GO:0006366	P:transcription by RNA polymerase II	IC:MGI	AMQU|AMQU_Aqu2.1.31554_001	TEWI|THWI_Twilhelma_g11527.t1	EPMU|EPMU_Em0015g67a
cluster914	3	N/A	N/A			AMQU|AMQU_Aqu2.1.44149_001	TEWI|THWI_Twilhelma_g25144.t1	EPMU|EPMU_Em0002g1839a
cluster915	3	N/A	N/A			AMQU|AMQU_Aqu2.1.33332_001	TEWI|THWI_Twilhelma_g11525.t1	EPMU|EPMU_Em0023g376a
cluster916	3	N/A	N/A			AMQU|AMQU_Aqu2.1.32497_001	TEWI|THWI_Twilhelma_g5887.t1	EPMU|EPMU_Em0019g760a
cluster917	3	O15085	GO:0006941	P:striated muscle contraction	NAS:UniProtKB	AMQU|AMQU_Aqu2.1.29975_001	TEWI|THWI_Twilhelma_g12476.t1	EPMU|EPMU_Em0006g888a
cluster918	3	N/A	N/A			AMQU|AMQU_Aqu2.1.36499_001	TEWI|THWI_Twilhelma_g24367.t1	EPMU|EPMU_Em0015g64a
cluster919	3	Q7SZE3	GO:0098773	P:skin epidermis development	IGI:ZFIN	AMQU|AMQU_Aqu2.1.35936_001	TEWI|THWI_Twilhelma_g22596.t1	EPMU|EPMU_Em0020g952a
cluster920	3	Q7ZTU9	GO:0046548	P:retinal rod cell development	IMP:ZFIN	AMQU|AMQU_Aqu2.1.29052_001	TEWI|THWI_Twilhelma_g19899.t1	EPMU|EPMU_Em0016g577a
cluster921	3	Q495N2	GO:1902600	P:proton transmembrane transport	IBA:GO_Central	AMQU|AMQU_Aqu2.1.26815_001	TEWI|THWI_Twilhelma_g1276.t1	EPMU|EPMU_Em0023g945a
cluster922	3	N/A	N/A			AMQU|AMQU_Aqu2.1.43751_001	TEWI|THWI_Twilhelma_g27297.t1	EPMU|EPMU_Em0004g1038a
cluster923	3	N/A	N/A			AMQU|AMQU_Aqu2.1.43335_001	TEWI|THWI_Twilhelma_g6262.t1	EPMU|EPMU_Em0020g1084a
cluster924	3	N/A	N/A			AMQU|AMQU_Aqu2.1.37183_001	TEWI|THWI_Twilhelma_g9137.t1	EPMU|EPMU_Em0019g1011a
cluster925	3	N/A	N/A			AMQU|AMQU_Aqu2.1.38816_001	TEWI|THWI_Twilhelma_g9237.t1	EPMU|EPMU_Em0019g208a
cluster926	3	N/A	N/A			AMQU|AMQU_Aqu2.1.42211_001	TEWI|THWI_Twilhelma_g23649.t1	EPMU|EPMU_Em0021g661a
cluster927	3	N/A	N/A			AMQU|AMQU_Aqu2.1.39722_001	TEWI|THWI_Twilhelma_g11259.t1	EPMU|EPMU_Em0015g282a
cluster928	3	Q86V24	GO:0061042	P:vascular wound healing	ISS:UniProtKB	AMQU|AMQU_Aqu2.1.40045_001	TEWI|THWI_Twilhelma_g7764.t1	EPMU|EPMU_Em0015g764a
cluster929	3	N/A	N/A			AMQU|AMQU_Aqu2.1.37135_001	TEWI|THWI_Twilhelma_g13905.t1	EPMU|EPMU_Em0019g1132a
cluster930	3	P57682	GO:0006357	P:regulation of transcription by RNA polymerase II	IBA:GO_Central	AMQU|AMQU_Aqu2.1.25742_001	TEWI|THWI_Twilhelma_g6829.t1	EPMU|EPMU_Em0022g273a
cluster931	3	Q90687	GO:0006641	P:triglyceride metabolic process	IEA:Ensembl	AMQU|AMQU_Aqu2.1.34822_001	TEWI|THWI_Twilhelma_g3000.t1	EPMU|EPMU_Em0019g877a
cluster932	3	A1ZAY1	GO:0090251	P:protein localization involved in establishment of planar polarity	IMP:FlyBase	AMQU|AMQU_Aqu2.1.39802_001	TEWI|THWI_Twilhelma_g4386.t1	EPMU|EPMU_Em0015g150a
cluster933	3	Q68EK7	GO:0030100	P:regulation of endocytosis	IBA:GO_Central	AMQU|AMQU_Aqu2.1.21051_001	TEWI|THWI_Twilhelma_g8170.t1	EPMU|EPMU_Em0014g29a
cluster934	3	P55201	GO:1901796	P:regulation of signal transduction by p53 class mediator	TAS:Reactome	AMQU|AMQU_Aqu2.1.42551_001	TEWI|THWI_Twilhelma_g7235.t1	EPMU|EPMU_Em0001g2416a
cluster935	3	Q13887	GO:0006366	P:transcription by RNA polymerase II	TAS:ProtInc	AMQU|AMQU_Aqu2.1.37439_001	TEWI|THWI_Twilhelma_g24881.t1	EPMU|EPMU_Em0001g1296a
cluster936	3	N/A	N/A			AMQU|AMQU_Aqu2.1.30727_001	EPMU|EPMU_Em0023g352a	TEWI|THWI_Twilhelma_g25970.t1
cluster937	3	N/A	N/A			AMQU|AMQU_Aqu2.1.37483_001	TEWI|THWI_Twilhelma_g5308.t1	EPMU|EPMU_Em0001g1488a
cluster938	3	N/A	N/A			AMQU|AMQU_Aqu2.1.42730_001	TEWI|THWI_Twilhelma_g6385.t1	EPMU|EPMU_Em0001g1436a
cluster939	3	N/A	N/A			AMQU|AMQU_Aqu2.1.43476_001	TEWI|THWI_Twilhelma_g27432.t1	EPMU|EPMU_Em0020g844a
cluster940	3	N/A	N/A			AMQU|AMQU_Aqu2.1.42685_001	TEWI|THWI_Twilhelma_g8956.t1	EPMU|EPMU_Em0001g1887a
cluster941	3	Q80VI1	GO:0034340	P:response to type I interferon	IDA:UniProtKB	AMQU|AMQU_Aqu2.1.23763_001	TEWI|THWI_Twilhelma_g20315.t1	EPMU|EPMU_Em0003g659a
cluster942	3	N/A	N/A			AMQU|AMQU_Aqu2.1.28543_001	TEWI|THWI_Twilhelma_g9419.t1	EPMU|EPMU_Em0022g360a
cluster943	3	Q54B59	GO:0019438	P:aromatic compound biosynthetic process	IDA:dictyBase	AMQU|AMQU_Aqu2.1.15650_001	TEWI|THWI_Twilhelma_g23544.t1	EPMU|EPMU_Em0023g461a
cluster944	3	N/A	N/A			AMQU|AMQU_Aqu2.1.42030_001	TEWI|THWI_Twilhelma_g20022.t1	EPMU|EPMU_Em0013g47a
cluster945	3	P56432	GO:0009314	P:response to radiation	IBA:GO_Central	AMQU|AMQU_Aqu2.1.21825_001	TEWI|THWI_Twilhelma_g16646.t1	EPMU|EPMU_Em0011g1167a
cluster946	3	N/A	N/A			AMQU|AMQU_Aqu2.1.36565_001	TEWI|THWI_Twilhelma_g7685.t1	EPMU|EPMU_Em0015g725a
cluster947	3	O88850	GO:0006915	P:apoptotic process	IEA:UniProtKB-KW	AMQU|AMQU_Aqu2.1.28480_001	TEWI|THWI_Twilhelma_g11798.t1	EPMU|EPMU_Em0003g321a
cluster948	3	H9BW96	GO:0016032	P:viral process	IEA:UniProtKB-KW	AMQU|AMQU_Aqu2.1.42693_001	TEWI|THWI_Twilhelma_g1385.t1	EPMU|EPMU_Em0001g2866a
cluster949	3	Q14186	GO:0000083	P:regulation of transcription involved in G1/S transition of mitotic cell cycle	TAS:Reactome	AMQU|AMQU_Aqu2.1.43817_001	TEWI|THWI_Twilhelma_g16777.t1	EPMU|EPMU_Em0021g542a
cluster950	3	N/A	N/A			AMQU|AMQU_Aqu2.1.41406_001	TEWI|THWI_Twilhelma_g1210.t1	EPMU|EPMU_Em0008g979a
cluster951	3	Q9SF91	GO:0006904	P:vesicle docking involved in exocytosis	IBA:GO_Central	AMQU|AMQU_Aqu2.1.35752_001	TEWI|THWI_Twilhelma_g5249.t1	EPMU|EPMU_Em0010g854a
cluster952	3	N/A	N/A			AMQU|AMQU_Aqu2.1.40782_001	TEWI|THWI_Twilhelma_g26566.t1	EPMU|EPMU_Em0019g600a
cluster953	3	N/A	N/A			AMQU|AMQU_Aqu2.1.05422_001	TEWI|THWI_Twilhelma_g21824.t1	EPMU|EPMU_Em0007g720a
cluster954	3	N/A	N/A			AMQU|AMQU_Aqu2.1.29500_001	TEWI|THWI_Twilhelma_g10018.t1	EPMU|EPMU_Em0018g775a
cluster955	3	Q9BZL4	GO:0007165	P:signal transduction	IEA:InterPro	AMQU|AMQU_Aqu2.1.37717_001	TEWI|THWI_Twilhelma_g26039.t1	EPMU|EPMU_Em0005g1471a
		49.635

## Sheet: AMQU-vs-EPMU-vs-TEWI
Amphimedon queenslandica, Ephydatia muelleri and Tethya wilhelma found to share 774 clusters of 5097 protein sequences in all species togheter (1303 proteins A.queenslandica, 1914 proteins E.muelleri and 1881 proteins T.wilhelma).
# cluster_name	protein_number	EPMU protins in cluster	TEWI protins in cluster	AMQU protins in cluster	swiss_prot_id	go_annotation			protein_list
cluster2	58	1	56	1	Q8WZB3	GO:0006941	P:striated muscle contraction	TAS:UniProtKB	TEWI|THWI_Twilhelma_g21721.t1	TEWI|THWI_Twilhelma_g213.t1	TEWI|THWI_Twilhelma_g21935.t1	TEWI|THWI_Twilhelma_g21935.t2	TEWI|THWI_Twilhelma_g3954.t1	TEWI|THWI_Twilhelma_g2920.t1	TEWI|THWI_Twilhelma_g10505.t1	TEWI|THWI_Twilhelma_g10580.t1	TEWI|THWI_Twilhelma_g18355.t1	TEWI|THWI_Twilhelma_g18355.t2	TEWI|THWI_Twilhelma_g5500.t1	TEWI|THWI_Twilhelma_g12484.t1	TEWI|THWI_Twilhelma_g13354.t1	TEWI|THWI_Twilhelma_g16163.t1	TEWI|THWI_Twilhelma_g16827.t1	TEWI|THWI_Twilhelma_g16827.t2	TEWI|THWI_Twilhelma_g5493.t1	TEWI|THWI_Twilhelma_g5497.t1	TEWI|THWI_Twilhelma_g5497.t2	TEWI|THWI_Twilhelma_g5498.t1	TEWI|THWI_Twilhelma_g5500.t2	TEWI|THWI_Twilhelma_g8370.t1	TEWI|THWI_Twilhelma_g8370.t2	TEWI|THWI_Twilhelma_g9572.t1	TEWI|THWI_Twilhelma_g9572.t2	TEWI|THWI_Twilhelma_g18357.t2	TEWI|THWI_Twilhelma_g17552.t1	TEWI|THWI_Twilhelma_g18253.t1	TEWI|THWI_Twilhelma_g18357.t1	TEWI|THWI_Twilhelma_g20674.t1	TEWI|THWI_Twilhelma_g20674.t2	TEWI|THWI_Twilhelma_g5410.t2	TEWI|THWI_Twilhelma_g5410.t3	TEWI|THWI_Twilhelma_g5415.t1	TEWI|THWI_Twilhelma_g5415.t2	TEWI|THWI_Twilhelma_g7653.t1	TEWI|THWI_Twilhelma_g7654.t1	TEWI|THWI_Twilhelma_g15429.t1	TEWI|THWI_Twilhelma_g1127.t1	TEWI|THWI_Twilhelma_g17955.t1	TEWI|THWI_Twilhelma_g18253.t2
cluster4	43	1	18	24	N/A	N/A			AMQU|AMQU_Aqu2.1.11784_001	AMQU|AMQU_Aqu2.1.17901_001	AMQU|AMQU_Aqu2.1.17902_001	AMQU|AMQU_Aqu2.1.36749_001	AMQU|AMQU_Aqu2.1.37664_001	AMQU|AMQU_Aqu2.1.37668_001	AMQU|AMQU_Aqu2.1.37661_001	AMQU|AMQU_Aqu2.1.21214_001	AMQU|AMQU_Aqu2.1.27596_001	AMQU|AMQU_Aqu2.1.37662_001	AMQU|AMQU_Aqu2.1.37663_001	AMQU|AMQU_Aqu2.1.36748_001	AMQU|AMQU_Aqu2.1.36764_001	AMQU|AMQU_Aqu2.1.32152_001	AMQU|AMQU_Aqu2.1.21778_001	AMQU|AMQU_Aqu2.1.26582_001	AMQU|AMQU_Aqu2.1.30470_001	AMQU|AMQU_Aqu2.1.37688_001	AMQU|AMQU_Aqu2.1.40677_001	AMQU|AMQU_Aqu2.1.06114_001	AMQU|AMQU_Aqu2.1.01952_001	AMQU|AMQU_Aqu2.1.32154_001	AMQU|AMQU_Aqu2.1.37670_001	AMQU|AMQU_Aqu2.1.02356_001	TEWI|THWI_Twilhelma_g4145.t1	TEWI|THWI_Twilhelma_g17834.t1	TEWI|THWI_Twilhelma_g22893.t1	TEWI|THWI_Twilhelma_g24765.t1	TEWI|THWI_Twilhelma_g25655.t1	TEWI|THWI_Twilhelma_g26013.t1	TEWI|THWI_Twilhelma_g4143.t1	TEWI|THWI_Twilhelma_g4144.t1	TEWI|THWI_Twilhelma_g4146.t1	TEWI|THWI_Twilhelma_g7347.t1	TEWI|THWI_Twilhelma_g7348.t1	TEWI|THWI_Twilhelma_g9281.t1	TEWI|THWI_Twilhelma_g9282.t1	TEWI|THWI_Twilhelma_g12461.t1	TEWI|THWI_Twilhelma_g6379.t1	TEWI|THWI_Twilhelma_g7873.t1	TEWI|THWI_Twilhelma_g22894.t1
cluster5	41	2	6	33	Q2QLH6	GO:0007169	P:transmembrane receptor protein tyrosine kinase signaling pathway	IEA:InterPro	AMQU|AMQU_Aqu2.1.11853_001	AMQU|AMQU_Aqu2.1.14050_001	AMQU|AMQU_Aqu2.1.18878_001	AMQU|AMQU_Aqu2.1.24359_001	AMQU|AMQU_Aqu2.1.25589_001	AMQU|AMQU_Aqu2.1.29238_001	AMQU|AMQU_Aqu2.1.29239_001	AMQU|AMQU_Aqu2.1.36683_001	AMQU|AMQU_Aqu2.1.36703_001	AMQU|AMQU_Aqu2.1.05045_001	AMQU|AMQU_Aqu2.1.05044_001	AMQU|AMQU_Aqu2.1.05128_001	AMQU|AMQU_Aqu2.1.07527_001	AMQU|AMQU_Aqu2.1.18882_001	AMQU|AMQU_Aqu2.1.16872_001	AMQU|AMQU_Aqu2.1.16873_001	AMQU|AMQU_Aqu2.1.17765_001	AMQU|AMQU_Aqu2.1.18879_001	AMQU|AMQU_Aqu2.1.18880_001	AMQU|AMQU_Aqu2.1.24364_001	AMQU|AMQU_Aqu2.1.24365_001	AMQU|AMQU_Aqu2.1.28042_001	AMQU|AMQU_Aqu2.1.36684_001	AMQU|AMQU_Aqu2.1.44315_001	AMQU|AMQU_Aqu2.1.24361_001	AMQU|AMQU_Aqu2.1.24360_001	AMQU|AMQU_Aqu2.1.37945_001	AMQU|AMQU_Aqu2.1.41233_001	AMQU|AMQU_Aqu2.1.06885_001	AMQU|AMQU_Aqu2.1.28040_001	AMQU|AMQU_Aqu2.1.03015_001	AMQU|AMQU_Aqu2.1.02995_001	AMQU|AMQU_Aqu2.1.24366_001	TEWI|THWI_Twilhelma_g1955.t2	TEWI|THWI_Twilhelma_g1954.t2	TEWI|THWI_Twilhelma_g1954.t3	TEWI|THWI_Twilhelma_g1955.t1	TEWI|THWI_Twilhelma_g22266.t2	TEWI|THWI_Twilhelma_g22266.t1	EPMU|EPMU_Em0009g366a	EPMU|EPMU_Em0009g370a
cluster6	40	38	1	1	N/A	N/A			EPMU|EPMU_Em0006g1162a	EPMU|EPMU_Em0001g1688a	EPMU|EPMU_Em0001g3713a	EPMU|EPMU_Em0002g1044a	EPMU|EPMU_Em0002g1046a	EPMU|EPMU_Em0002g1739a	EPMU|EPMU_Em0003g1705a	EPMU|EPMU_Em0003g878a	EPMU|EPMU_Em0003g879a	EPMU|EPMU_Em0004g278a	EPMU|EPMU_Em0005g1426a	EPMU|EPMU_Em0006g597a	EPMU|EPMU_Em0007g297a	EPMU|EPMU_Em0007g664a	EPMU|EPMU_Em0007g670a	EPMU|EPMU_Em0007g675a	EPMU|EPMU_Em0007g676a	EPMU|EPMU_Em0007g9a	EPMU|EPMU_Em0015g788a	EPMU|EPMU_Em0017g557a	EPMU|EPMU_Em0020g742a	EPMU|EPMU_Em0036g1a	EPMU|EPMU_Em0072g12a	EPMU|EPMU_Em0158g13a	EPMU|EPMU_Em0859g1a	EPMU|EPMU_Em0003g353a	EPMU|EPMU_Em0012g639a	EPMU|EPMU_Em0122g4a	EPMU|EPMU_Em0006g1573a	EPMU|EPMU_Em0011g1133a	EPMU|EPMU_Em0003g881a	EPMU|EPMU_Em0001g2226a	EPMU|EPMU_Em0003g880a	EPMU|EPMU_Em0004g258a	EPMU|EPMU_Em0072g13a	EPMU|EPMU_Em0008g23a	EPMU|EPMU_Em0016g1149a	EPMU|EPMU_Em0019g784a	AMQU|AMQU_Aqu2.1.05909_001	TEWI|THWI_Twilhelma_g733.t1
cluster7	39	35	3	1	Q9UPV8	GO:0007346	P:regulation of mitotic cell cycle	IMP:UniProtKB	TEWI|THWI_Twilhelma_g23605.t1	TEWI|THWI_Twilhelma_g18045.t1	TEWI|THWI_Twilhelma_g21620.t1	EPMU|EPMU_Em0384g1a	EPMU|EPMU_Em0019g223a	EPMU|EPMU_Em0019g225a	EPMU|EPMU_Em0241g5a	EPMU|EPMU_Em0135g7a	EPMU|EPMU_Em0009g281a	EPMU|EPMU_Em0009g282a	EPMU|EPMU_Em0009g287a	EPMU|EPMU_Em0009g290a	EPMU|EPMU_Em0009g309a	EPMU|EPMU_Em0009g371a	EPMU|EPMU_Em0019g221a	EPMU|EPMU_Em0019g227a	EPMU|EPMU_Em0019g229a	EPMU|EPMU_Em0135g3a	EPMU|EPMU_Em0135g6a	EPMU|EPMU_Em0239g1a	EPMU|EPMU_Em0241g3a	EPMU|EPMU_Em0241g6a	EPMU|EPMU_Em0272g2a	EPMU|EPMU_Em0272g4a	EPMU|EPMU_Em0283g1a	EPMU|EPMU_Em0345g2a	EPMU|EPMU_Em0384g3a	EPMU|EPMU_Em0423g1a	EPMU|EPMU_Em0423g3a	EPMU|EPMU_Em0490g1a	EPMU|EPMU_Em0636g1a	EPMU|EPMU_Em0798g2a	EPMU|EPMU_Em0283g2a	EPMU|EPMU_Em0746g1a	EPMU|EPMU_Em0241g1a	EPMU|EPMU_Em0919g1a	EPMU|EPMU_Em0009g296a	EPMU|EPMU_Em0019g222a	AMQU|AMQU_Aqu2.1.32219_001
cluster8	37	6	6	25	E9Q555	GO:0006511	P:ubiquitin-dependent protein catabolic process	ISS:UniProtKB	AMQU|AMQU_Aqu2.1.14354_001	AMQU|AMQU_Aqu2.1.26524_001	AMQU|AMQU_Aqu2.1.27153_001	AMQU|AMQU_Aqu2.1.06550_001	AMQU|AMQU_Aqu2.1.18453_001	AMQU|AMQU_Aqu2.1.08484_001	AMQU|AMQU_Aqu2.1.27152_001	AMQU|AMQU_Aqu2.1.29237_001	AMQU|AMQU_Aqu2.1.11556_001	AMQU|AMQU_Aqu2.1.18454_001	AMQU|AMQU_Aqu2.1.19631_001	AMQU|AMQU_Aqu2.1.21939_001	AMQU|AMQU_Aqu2.1.21944_001	AMQU|AMQU_Aqu2.1.30565_001	AMQU|AMQU_Aqu2.1.40038_001	AMQU|AMQU_Aqu2.1.44316_001	AMQU|AMQU_Aqu2.1.00462_001	AMQU|AMQU_Aqu2.1.16344_001	AMQU|AMQU_Aqu2.1.21940_001	AMQU|AMQU_Aqu2.1.15769_001	AMQU|AMQU_Aqu2.1.16340_001	AMQU|AMQU_Aqu2.1.16341_001	AMQU|AMQU_Aqu2.1.14355_001	TEWI|THWI_Twilhelma_g23286.t1	TEWI|THWI_Twilhelma_g21963.t1	TEWI|THWI_Twilhelma_g21963.t2	TEWI|THWI_Twilhelma_g22785.t1	TEWI|THWI_Twilhelma_g22785.t2	TEWI|THWI_Twilhelma_g23286.t2	EPMU|EPMU_Em0009g634a	EPMU|EPMU_Em0009g627a	EPMU|EPMU_Em0016g503a	EPMU|EPMU_Em0016g506a	EPMU|EPMU_Em0016g512a	EPMU|EPMU_Em0009g632a	AMQU|AMQU_Aqu2.1.18719_001	AMQU|AMQU_Aqu2.1.22001_001
cluster9	36	23	3	10	P59996	GO:0006641	P:triglyceride metabolic process	IEA:Ensembl	AMQU|AMQU_Aqu2.1.08607_001	AMQU|AMQU_Aqu2.1.00245_001	AMQU|AMQU_Aqu2.1.08606_001	AMQU|AMQU_Aqu2.1.38118_001	AMQU|AMQU_Aqu2.1.38119_001	AMQU|AMQU_Aqu2.1.38117_001	AMQU|AMQU_Aqu2.1.38120_001	AMQU|AMQU_Aqu2.1.38114_001	AMQU|AMQU_Aqu2.1.38116_001	TEWI|THWI_Twilhelma_g7562.t1	TEWI|THWI_Twilhelma_g7562.t2	EPMU|EPMU_Em0001g1679a	EPMU|EPMU_Em0001g1540a	EPMU|EPMU_Em0001g1646a	EPMU|EPMU_Em0001g1690a	EPMU|EPMU_Em0001g1698a	EPMU|EPMU_Em0001g1702a	EPMU|EPMU_Em0002g1699a	EPMU|EPMU_Em0002g1711a	EPMU|EPMU_Em0002g1717a	EPMU|EPMU_Em0002g1733a	EPMU|EPMU_Em0003g566a	EPMU|EPMU_Em0005g1567a	EPMU|EPMU_Em0005g1578a	EPMU|EPMU_Em0005g1582a	EPMU|EPMU_Em0005g1586a	EPMU|EPMU_Em0005g1587a	EPMU|EPMU_Em0002g301a	EPMU|EPMU_Em0005g1534a	EPMU|EPMU_Em0005g1535a	EPMU|EPMU_Em0005g1536a	EPMU|EPMU_Em0005g1563a	EPMU|EPMU_Em0005g1575a	EPMU|EPMU_Em0005g1580a	AMQU|AMQU_Aqu2.1.32598_001	TEWI|THWI_Twilhelma_g8607.t1
cluster10	36	8	13	15	Q9JLC8	GO:0050750	F:low-density lipoprotein particle receptor binding	ISA:MGI	AMQU|AMQU_Aqu2.1.17319_001	AMQU|AMQU_Aqu2.1.09392_001	AMQU|AMQU_Aqu2.1.12029_001	AMQU|AMQU_Aqu2.1.12328_001	AMQU|AMQU_Aqu2.1.13568_001	AMQU|AMQU_Aqu2.1.29345_001	AMQU|AMQU_Aqu2.1.32617_001	AMQU|AMQU_Aqu2.1.32620_001	AMQU|AMQU_Aqu2.1.36047_001	AMQU|AMQU_Aqu2.1.41781_001	AMQU|AMQU_Aqu2.1.43878_001	AMQU|AMQU_Aqu2.1.44291_001	AMQU|AMQU_Aqu2.1.15264_001	TEWI|THWI_Twilhelma_g16771.t1	TEWI|THWI_Twilhelma_g14819.t1	TEWI|THWI_Twilhelma_g14819.t2	TEWI|THWI_Twilhelma_g16771.t2	TEWI|THWI_Twilhelma_g6424.t1	EPMU|EPMU_Em0005g1272a	AMQU|AMQU_Aqu2.1.15262_001	TEWI|THWI_Twilhelma_g16806.t2	TEWI|THWI_Twilhelma_g16806.t1	AMQU|AMQU_Aqu2.1.23206_001	TEWI|THWI_Twilhelma_g16769.t2	TEWI|THWI_Twilhelma_g16769.t1	EPMU|EPMU_Em0011g842a	EPMU|EPMU_Em0011g841a	EPMU|EPMU_Em0006g1368a	EPMU|EPMU_Em0011g843a	EPMU|EPMU_Em0006g1358a	EPMU|EPMU_Em0011g846a	EPMU|EPMU_Em0011g1022a	TEWI|THWI_Twilhelma_g16766.t1	TEWI|THWI_Twilhelma_g17384.t1	TEWI|THWI_Twilhelma_g16766.t2	TEWI|THWI_Twilhelma_g13916.t1
cluster11	36	31	2	3	P70191	GO:0007165	P:signal transduction	IMP:MGI	AMQU|AMQU_Aqu2.1.11267_001	AMQU|AMQU_Aqu2.1.26849_001	EPMU|EPMU_Em0003g183a	EPMU|EPMU_Em0001g544a	EPMU|EPMU_Em0001g560a	EPMU|EPMU_Em0001g816a	EPMU|EPMU_Em0002g1679a	EPMU|EPMU_Em0003g151a	EPMU|EPMU_Em0003g171a	EPMU|EPMU_Em0003g176a	EPMU|EPMU_Em0010g306a	EPMU|EPMU_Em0010g348a	EPMU|EPMU_Em0016g510a	EPMU|EPMU_Em0001g1351a	EPMU|EPMU_Em0001g1823a	EPMU|EPMU_Em0002g1618a	EPMU|EPMU_Em0007g1453a	EPMU|EPMU_Em0010g307a	EPMU|EPMU_Em0017g549a	EPMU|EPMU_Em0020g1059a	EPMU|EPMU_Em0020g1058a	EPMU|EPMU_Em0003g554a	EPMU|EPMU_Em0001g1299a	EPMU|EPMU_Em0001g1306a	EPMU|EPMU_Em0001g1311a	EPMU|EPMU_Em0003g105a	EPMU|EPMU_Em0003g119a	EPMU|EPMU_Em0003g124a	EPMU|EPMU_Em0003g524a	EPMU|EPMU_Em0003g562a	EPMU|EPMU_Em0020g1060a	EPMU|EPMU_Em0010g339a	EPMU|EPMU_Em0003g551a	TEWI|THWI_Twilhelma_g11206.t1	AMQU|AMQU_Aqu2.1.43469_001	TEWI|THWI_Twilhelma_g4036.t1
cluster12	35	14	6	15	O75899	GO:0007194	P:negative regulation of adenylate cyclase activity	TAS:ProtInc	AMQU|AMQU_Aqu2.1.27571_001	AMQU|AMQU_Aqu2.1.26551_001	AMQU|AMQU_Aqu2.1.27569_001	AMQU|AMQU_Aqu2.1.27570_001	AMQU|AMQU_Aqu2.1.27573_001	AMQU|AMQU_Aqu2.1.38717_001	AMQU|AMQU_Aqu2.1.38719_001	AMQU|AMQU_Aqu2.1.33464_001	AMQU|AMQU_Aqu2.1.00457_001	AMQU|AMQU_Aqu2.1.15334_001	AMQU|AMQU_Aqu2.1.07797_001	AMQU|AMQU_Aqu2.1.06983_001	AMQU|AMQU_Aqu2.1.26602_001	AMQU|AMQU_Aqu2.1.38718_001	AMQU|AMQU_Aqu2.1.01060_001	TEWI|THWI_Twilhelma_g14672.t2	TEWI|THWI_Twilhelma_g14672.t1	TEWI|THWI_Twilhelma_g20627.t1	TEWI|THWI_Twilhelma_g20627.t2	TEWI|THWI_Twilhelma_g20629.t1	TEWI|THWI_Twilhelma_g20629.t2	EPMU|EPMU_Em0279g3a	EPMU|EPMU_Em0013g412a	EPMU|EPMU_Em0013g424a	EPMU|EPMU_Em0013g539a	EPMU|EPMU_Em0013g639a	EPMU|EPMU_Em0235g2a	EPMU|EPMU_Em0846g1a	EPMU|EPMU_Em0013g411a	EPMU|EPMU_Em0013g413a	EPMU|EPMU_Em0013g421a	EPMU|EPMU_Em0013g425a	EPMU|EPMU_Em0816g3a	EPMU|EPMU_Em0013g415a	EPMU|EPMU_Em0013g408a
cluster13	33	24	8	1	Q60803	GO:0033209	P:tumor necrosis factor-mediated signaling pathway	IMP:UniProtKB	TEWI|THWI_Twilhelma_g2684.t1	TEWI|THWI_Twilhelma_g24598.t1	TEWI|THWI_Twilhelma_g24911.t1	TEWI|THWI_Twilhelma_g24911.t2	TEWI|THWI_Twilhelma_g2684.t2	TEWI|THWI_Twilhelma_g6528.t1	TEWI|THWI_Twilhelma_g6528.t2	TEWI|THWI_Twilhelma_g18097.t1	EPMU|EPMU_Em0008g752a	EPMU|EPMU_Em0008g709a	EPMU|EPMU_Em0008g713a	EPMU|EPMU_Em0008g714a	EPMU|EPMU_Em0008g717a	EPMU|EPMU_Em0008g740a	EPMU|EPMU_Em0008g744a	EPMU|EPMU_Em0008g745a	EPMU|EPMU_Em0008g748a	EPMU|EPMU_Em0008g749a	EPMU|EPMU_Em0008g750a	EPMU|EPMU_Em0008g751a	EPMU|EPMU_Em0008g775a	EPMU|EPMU_Em0008g783a	EPMU|EPMU_Em0008g784a	EPMU|EPMU_Em0885g1a	EPMU|EPMU_Em0008g741a	EPMU|EPMU_Em0008g710a	EPMU|EPMU_Em0008g712a	EPMU|EPMU_Em0008g719a	EPMU|EPMU_Em0008g743a	EPMU|EPMU_Em0008g754a	EPMU|EPMU_Em0008g778a	EPMU|EPMU_Em0008g753a	AMQU|AMQU_Aqu2.1.41459_001
cluster14	31	17	13	1	Q8T391	GO:0015074	P:DNA integration	IEA:InterPro	TEWI|THWI_Twilhelma_g2206.t1	TEWI|THWI_Twilhelma_g695.t1	TEWI|THWI_Twilhelma_g695.t2	TEWI|THWI_Twilhelma_g5584.t1	TEWI|THWI_Twilhelma_g1343.t1	TEWI|THWI_Twilhelma_g5646.t1	TEWI|THWI_Twilhelma_g8087.t1	TEWI|THWI_Twilhelma_g14011.t1	TEWI|THWI_Twilhelma_g14011.t2	TEWI|THWI_Twilhelma_g2205.t1	TEWI|THWI_Twilhelma_g16404.t1	TEWI|THWI_Twilhelma_g11802.t2	TEWI|THWI_Twilhelma_g11802.t1	EPMU|EPMU_Em0533g3a	EPMU|EPMU_Em0001g305a	EPMU|EPMU_Em0002g1446a	EPMU|EPMU_Em0002g956a	EPMU|EPMU_Em0004g439a	EPMU|EPMU_Em0006g1049a	EPMU|EPMU_Em0006g839a	EPMU|EPMU_Em0007g54a	EPMU|EPMU_Em0011g988a	EPMU|EPMU_Em0013g71a	EPMU|EPMU_Em0019g216a	EPMU|EPMU_Em0025g44a	EPMU|EPMU_Em0056g18a	EPMU|EPMU_Em0660g4a	EPMU|EPMU_Em0809g4a	EPMU|EPMU_Em0013g86a	EPMU|EPMU_Em0239g7a	AMQU|AMQU_Aqu2.1.06704_001
cluster15	31	19	11	1	N/A	N/A			TEWI|THWI_Twilhelma_g5731.t1	TEWI|THWI_Twilhelma_g16629.t1	TEWI|THWI_Twilhelma_g16629.t2	TEWI|THWI_Twilhelma_g19821.t1	TEWI|THWI_Twilhelma_g26149.t1	TEWI|THWI_Twilhelma_g26149.t2	TEWI|THWI_Twilhelma_g5731.t2	TEWI|THWI_Twilhelma_g22714.t1	TEWI|THWI_Twilhelma_g22714.t2	TEWI|THWI_Twilhelma_g6064.t1	TEWI|THWI_Twilhelma_g6064.t2	EPMU|EPMU_Em0016g212a	EPMU|EPMU_Em0001g291a	EPMU|EPMU_Em0001g3572a	EPMU|EPMU_Em0002g439a	EPMU|EPMU_Em0003g1240a	EPMU|EPMU_Em0003g1314a	EPMU|EPMU_Em0003g1784a	EPMU|EPMU_Em0003g807a	EPMU|EPMU_Em0005g759a	EPMU|EPMU_Em0006g1356a	EPMU|EPMU_Em0006g601a	EPMU|EPMU_Em0012g757a	EPMU|EPMU_Em0023g591a	EPMU|EPMU_Em0025g52a	EPMU|EPMU_Em0001g890a	EPMU|EPMU_Em0096g7a	EPMU|EPMU_Em0003g1239a	EPMU|EPMU_Em0003g1313a	EPMU|EPMU_Em0006g1355a	AMQU|AMQU_Aqu2.1.31612_001
cluster16	30	1	2	27	Q1LYL8	N/A			AMQU|AMQU_Aqu2.1.28974_001	AMQU|AMQU_Aqu2.1.11057_001	AMQU|AMQU_Aqu2.1.13674_001	AMQU|AMQU_Aqu2.1.13814_001	AMQU|AMQU_Aqu2.1.20599_001	AMQU|AMQU_Aqu2.1.24390_001	AMQU|AMQU_Aqu2.1.28776_001	AMQU|AMQU_Aqu2.1.28777_001	AMQU|AMQU_Aqu2.1.28779_001	AMQU|AMQU_Aqu2.1.28780_001	AMQU|AMQU_Aqu2.1.28964_001	AMQU|AMQU_Aqu2.1.28968_001	AMQU|AMQU_Aqu2.1.28975_001	AMQU|AMQU_Aqu2.1.28976_001	AMQU|AMQU_Aqu2.1.31163_001	AMQU|AMQU_Aqu2.1.31164_001	AMQU|AMQU_Aqu2.1.31165_001	AMQU|AMQU_Aqu2.1.31167_001	AMQU|AMQU_Aqu2.1.05802_001	AMQU|AMQU_Aqu2.1.20594_001	AMQU|AMQU_Aqu2.1.31162_001	AMQU|AMQU_Aqu2.1.28778_001	AMQU|AMQU_Aqu2.1.13813_001	AMQU|AMQU_Aqu2.1.11058_001	AMQU|AMQU_Aqu2.1.20596_001	AMQU|AMQU_Aqu2.1.20598_001	AMQU|AMQU_Aqu2.1.17059_001	TEWI|THWI_Twilhelma_g22965.t1	TEWI|THWI_Twilhelma_g6504.t1	EPMU|EPMU_Em0016g520a
cluster17	30	27	1	2	P31792	GO:0044826	P:viral genome integration into host DNA	IEA:UniProtKB-KW	AMQU|AMQU_Aqu2.1.08206_001	AMQU|AMQU_Aqu2.1.31686_001	EPMU|EPMU_Em0016g661a	EPMU|EPMU_Em0001g1566a	EPMU|EPMU_Em0001g3172a	EPMU|EPMU_Em0001g3177a	EPMU|EPMU_Em0001g861a	EPMU|EPMU_Em0001g951a	EPMU|EPMU_Em0003g20a	EPMU|EPMU_Em0003g243a	EPMU|EPMU_Em0003g513a	EPMU|EPMU_Em0003g553a	EPMU|EPMU_Em0003g798a	EPMU|EPMU_Em0006g230a	EPMU|EPMU_Em0007g433a	EPMU|EPMU_Em0007g439a	EPMU|EPMU_Em0008g522a	EPMU|EPMU_Em0012g369a	EPMU|EPMU_Em0017g484a	EPMU|EPMU_Em0024g283a	EPMU|EPMU_Em0191g3a	EPMU|EPMU_Em0667g2a	EPMU|EPMU_Em0002g1084a	EPMU|EPMU_Em0012g796a	EPMU|EPMU_Em0005g466a	EPMU|EPMU_Em0001g2948a	EPMU|EPMU_Em0003g605a	EPMU|EPMU_Em0021g625a	EPMU|EPMU_Em0008g520a	TEWI|THWI_Twilhelma_g4608.t1
cluster18	30	2	27	1	N/A	N/A			TEWI|THWI_Twilhelma_g5921.t1	TEWI|THWI_Twilhelma_g14231.t1	TEWI|THWI_Twilhelma_g1719.t1	TEWI|THWI_Twilhelma_g17648.t1	TEWI|THWI_Twilhelma_g19900.t1	TEWI|THWI_Twilhelma_g25316.t1	TEWI|THWI_Twilhelma_g25316.t2	TEWI|THWI_Twilhelma_g25628.t1	TEWI|THWI_Twilhelma_g26940.t1	TEWI|THWI_Twilhelma_g5640.t1	TEWI|THWI_Twilhelma_g6621.t1	TEWI|THWI_Twilhelma_g14232.t1	TEWI|THWI_Twilhelma_g18472.t1	TEWI|THWI_Twilhelma_g19297.t1	TEWI|THWI_Twilhelma_g20758.t1	TEWI|THWI_Twilhelma_g20758.t2	TEWI|THWI_Twilhelma_g20759.t1	TEWI|THWI_Twilhelma_g21912.t1	TEWI|THWI_Twilhelma_g22318.t1	TEWI|THWI_Twilhelma_g26090.t1	TEWI|THWI_Twilhelma_g393.t1	TEWI|THWI_Twilhelma_g17063.t1	TEWI|THWI_Twilhelma_g5398.t1	TEWI|THWI_Twilhelma_g20267.t1	TEWI|THWI_Twilhelma_g17158.t1	TEWI|THWI_Twilhelma_g17647.t1	TEWI|THWI_Twilhelma_g20268.t1	AMQU|AMQU_Aqu2.1.33996_001	EPMU|EPMU_Em0004g404a	EPMU|EPMU_Em0010g550a
cluster19	29	3	19	7	N/A	N/A			AMQU|AMQU_Aqu2.1.04981_001	AMQU|AMQU_Aqu2.1.15758_001	AMQU|AMQU_Aqu2.1.32126_001	AMQU|AMQU_Aqu2.1.32128_001	AMQU|AMQU_Aqu2.1.32129_001	AMQU|AMQU_Aqu2.1.38122_001	AMQU|AMQU_Aqu2.1.38123_001	TEWI|THWI_Twilhelma_g1341.t1	TEWI|THWI_Twilhelma_g1341.t2	TEWI|THWI_Twilhelma_g17367.t1	TEWI|THWI_Twilhelma_g17807.t1	TEWI|THWI_Twilhelma_g17807.t2	TEWI|THWI_Twilhelma_g21839.t1	TEWI|THWI_Twilhelma_g21840.t1	TEWI|THWI_Twilhelma_g25133.t3	TEWI|THWI_Twilhelma_g5056.t1	TEWI|THWI_Twilhelma_g5056.t2	TEWI|THWI_Twilhelma_g4852.t1	TEWI|THWI_Twilhelma_g17809.t1	TEWI|THWI_Twilhelma_g17808.t1	TEWI|THWI_Twilhelma_g17808.t2	TEWI|THWI_Twilhelma_g4853.t1	TEWI|THWI_Twilhelma_g5057.t1	TEWI|THWI_Twilhelma_g4473.t1	TEWI|THWI_Twilhelma_g4473.t2	TEWI|THWI_Twilhelma_g4473.t3	EPMU|EPMU_Em0004g1054a	EPMU|EPMU_Em0017g498a	EPMU|EPMU_Em0017g501a
cluster20	29	1	27	1	Q6V4S5	GO:0007416	P:synapse assembly	IMP:UniProtKB	TEWI|THWI_Twilhelma_g7522.t2	TEWI|THWI_Twilhelma_g14156.t1	TEWI|THWI_Twilhelma_g14156.t2	TEWI|THWI_Twilhelma_g16937.t1	TEWI|THWI_Twilhelma_g16937.t2	TEWI|THWI_Twilhelma_g17278.t1	TEWI|THWI_Twilhelma_g1842.t1	TEWI|THWI_Twilhelma_g1843.t1	TEWI|THWI_Twilhelma_g1843.t2	TEWI|THWI_Twilhelma_g7377.t1	TEWI|THWI_Twilhelma_g7377.t2	TEWI|THWI_Twilhelma_g7521.t1	TEWI|THWI_Twilhelma_g7522.t1	TEWI|THWI_Twilhelma_g7523.t1	TEWI|THWI_Twilhelma_g7523.t2	TEWI|THWI_Twilhelma_g7613.t1	TEWI|THWI_Twilhelma_g7613.t2	TEWI|THWI_Twilhelma_g7614.t1	TEWI|THWI_Twilhelma_g7614.t2	TEWI|THWI_Twilhelma_g7615.t1	TEWI|THWI_Twilhelma_g7615.t2	TEWI|THWI_Twilhelma_g8040.t2	TEWI|THWI_Twilhelma_g13936.t1	TEWI|THWI_Twilhelma_g13936.t2	TEWI|THWI_Twilhelma_g17278.t2	TEWI|THWI_Twilhelma_g7520.t1	TEWI|THWI_Twilhelma_g7520.t2	AMQU|AMQU_Aqu2.1.32559_001	EPMU|EPMU_Em0009g617a
cluster21	28	9	6	13	P0CY46	GO:0007169	P:transmembrane receptor protein tyrosine kinase signaling pathway	IEA:InterPro	AMQU|AMQU_Aqu2.1.01384_001	AMQU|AMQU_Aqu2.1.00649_001	AMQU|AMQU_Aqu2.1.03822_001	AMQU|AMQU_Aqu2.1.03821_001	AMQU|AMQU_Aqu2.1.19029_001	AMQU|AMQU_Aqu2.1.21690_001	AMQU|AMQU_Aqu2.1.00618_001	AMQU|AMQU_Aqu2.1.01608_001	AMQU|AMQU_Aqu2.1.19027_001	AMQU|AMQU_Aqu2.1.21692_001	AMQU|AMQU_Aqu2.1.42052_001	AMQU|AMQU_Aqu2.1.29033_001	AMQU|AMQU_Aqu2.1.29027_001	TEWI|THWI_Twilhelma_g9661.t2	TEWI|THWI_Twilhelma_g24276.t1	TEWI|THWI_Twilhelma_g24276.t2	TEWI|THWI_Twilhelma_g26584.t1	TEWI|THWI_Twilhelma_g26584.t2	TEWI|THWI_Twilhelma_g9661.t1	EPMU|EPMU_Em0012g366a	EPMU|EPMU_Em0110g3a	EPMU|EPMU_Em0001g1123a	EPMU|EPMU_Em0001g1133a	EPMU|EPMU_Em0012g155a	EPMU|EPMU_Em0012g158a	EPMU|EPMU_Em0012g363a	EPMU|EPMU_Em0012g365a	EPMU|EPMU_Em0829g4a
cluster22	28	22	3	3	G5EBQ8	GO:0061063	P:positive regulation of nematode larval development	IMP:UniProtKB	AMQU|AMQU_Aqu2.1.20037_001	AMQU|AMQU_Aqu2.1.20035_001	AMQU|AMQU_Aqu2.1.35959_001	TEWI|THWI_Twilhelma_g12498.t1	TEWI|THWI_Twilhelma_g12497.t1	TEWI|THWI_Twilhelma_g12497.t2	EPMU|EPMU_Em0004g193a	EPMU|EPMU_Em0369g8a	EPMU|EPMU_Em0285g2a	EPMU|EPMU_Em0004g159a	EPMU|EPMU_Em0004g160a	EPMU|EPMU_Em0004g163a	EPMU|EPMU_Em0004g168a	EPMU|EPMU_Em0004g169a	EPMU|EPMU_Em0004g170a	EPMU|EPMU_Em0004g171a	EPMU|EPMU_Em0004g174a	EPMU|EPMU_Em0004g179a	EPMU|EPMU_Em0004g199a	EPMU|EPMU_Em0004g300a	EPMU|EPMU_Em0285g3a	EPMU|EPMU_Em0359g7a	EPMU|EPMU_Em0668g2a	EPMU|EPMU_Em1084g1a	EPMU|EPMU_Em0004g172a	EPMU|EPMU_Em0004g158a	EPMU|EPMU_Em0725g2a	EPMU|EPMU_Em0285g1a
cluster23	28	13	12	3	Q7TT41	GO:0006589	P:octopamine biosynthetic process	IBA:GO_Central	AMQU|AMQU_Aqu2.1.27566_001	AMQU|AMQU_Aqu2.1.27547_001	TEWI|THWI_Twilhelma_g24323.t2	TEWI|THWI_Twilhelma_g24323.t1	TEWI|THWI_Twilhelma_g6584.t1	TEWI|THWI_Twilhelma_g6584.t2	TEWI|THWI_Twilhelma_g7814.t1	TEWI|THWI_Twilhelma_g7814.t2	TEWI|THWI_Twilhelma_g8062.t1	TEWI|THWI_Twilhelma_g8062.t2	TEWI|THWI_Twilhelma_g13625.t2	TEWI|THWI_Twilhelma_g13625.t1	TEWI|THWI_Twilhelma_g8061.t1	TEWI|THWI_Twilhelma_g8061.t2	EPMU|EPMU_Em0006g272a	EPMU|EPMU_Em0006g275a	EPMU|EPMU_Em0006g277a	EPMU|EPMU_Em0006g282a	EPMU|EPMU_Em0008g682a	EPMU|EPMU_Em0022g782a	EPMU|EPMU_Em0006g271a	EPMU|EPMU_Em0022g770a	EPMU|EPMU_Em0008g674a	EPMU|EPMU_Em0008g675a	EPMU|EPMU_Em0008g681a	EPMU|EPMU_Em0008g673a	EPMU|EPMU_Em0021g531a	AMQU|AMQU_Aqu2.1.37883_001
cluster24	27	1	3	23	P79401	GO:0071357	P:cellular response to type I interferon	IMP:AgBase	AMQU|AMQU_Aqu2.1.30556_001	AMQU|AMQU_Aqu2.1.11470_001	AMQU|AMQU_Aqu2.1.10504_001	AMQU|AMQU_Aqu2.1.10677_001	AMQU|AMQU_Aqu2.1.04933_001	AMQU|AMQU_Aqu2.1.17062_001	AMQU|AMQU_Aqu2.1.18657_001	AMQU|AMQU_Aqu2.1.27121_001	AMQU|AMQU_Aqu2.1.27122_001	AMQU|AMQU_Aqu2.1.29698_001	AMQU|AMQU_Aqu2.1.30543_001	AMQU|AMQU_Aqu2.1.30557_001	AMQU|AMQU_Aqu2.1.30562_001	AMQU|AMQU_Aqu2.1.32383_001	AMQU|AMQU_Aqu2.1.32387_001	AMQU|AMQU_Aqu2.1.35575_001	AMQU|AMQU_Aqu2.1.18658_001	AMQU|AMQU_Aqu2.1.30559_001	AMQU|AMQU_Aqu2.1.02515_001	AMQU|AMQU_Aqu2.1.30560_001	AMQU|AMQU_Aqu2.1.00725_001	AMQU|AMQU_Aqu2.1.05922_001	AMQU|AMQU_Aqu2.1.06484_001	TEWI|THWI_Twilhelma_g25772.t1	TEWI|THWI_Twilhelma_g25772.t2	TEWI|THWI_Twilhelma_g26081.t1	EPMU|EPMU_Em0006g977a
cluster25	27	23	3	1	P13395	GO:0050807	P:regulation of synapse organization	IMP:FlyBase	TEWI|THWI_Twilhelma_g22304.t1	TEWI|THWI_Twilhelma_g22304.t2	EPMU|EPMU_Em0350g1a	EPMU|EPMU_Em0009g563a	EPMU|EPMU_Em0012g360a	EPMU|EPMU_Em0014g871a	EPMU|EPMU_Em0082g17a	EPMU|EPMU_Em0167g6a	EPMU|EPMU_Em0344g2a	EPMU|EPMU_Em0680g2a	EPMU|EPMU_Em0007g46a	EPMU|EPMU_Em0008g518a	EPMU|EPMU_Em0009g448a	EPMU|EPMU_Em0011g198a	EPMU|EPMU_Em0011g933a	EPMU|EPMU_Em0015g758a	EPMU|EPMU_Em0022g75a	EPMU|EPMU_Em0348g1a	EPMU|EPMU_Em0503g2a	EPMU|EPMU_Em0001g1605a	EPMU|EPMU_Em0167g7a	EPMU|EPMU_Em0344g1a	EPMU|EPMU_Em0680g3a	EPMU|EPMU_Em0014g425a	EPMU|EPMU_Em0700g2a	AMQU|AMQU_Aqu2.1.07744_001	TEWI|THWI_Twilhelma_g6646.t1
cluster26	26	1	23	2	O15439	GO:0055085	P:transmembrane transport	IBA:GO_Central	TEWI|THWI_Twilhelma_g5163.t2	TEWI|THWI_Twilhelma_g10122.t1	TEWI|THWI_Twilhelma_g10122.t2	TEWI|THWI_Twilhelma_g10150.t1	TEWI|THWI_Twilhelma_g10150.t2	TEWI|THWI_Twilhelma_g12346.t2	TEWI|THWI_Twilhelma_g12346.t3	TEWI|THWI_Twilhelma_g12347.t2	TEWI|THWI_Twilhelma_g12351.t1	TEWI|THWI_Twilhelma_g12351.t2	TEWI|THWI_Twilhelma_g24266.t1	TEWI|THWI_Twilhelma_g24266.t2	TEWI|THWI_Twilhelma_g5163.t1	TEWI|THWI_Twilhelma_g6082.t1	TEWI|THWI_Twilhelma_g6082.t2	TEWI|THWI_Twilhelma_g26726.t1	TEWI|THWI_Twilhelma_g26726.t2	TEWI|THWI_Twilhelma_g12345.t1	TEWI|THWI_Twilhelma_g12344.t1	TEWI|THWI_Twilhelma_g12344.t2	TEWI|THWI_Twilhelma_g12345.t2	TEWI|THWI_Twilhelma_g5554.t1	TEWI|THWI_Twilhelma_g5554.t2	AMQU|AMQU_Aqu2.1.36619_001	EPMU|EPMU_Em0015g510a	AMQU|AMQU_Aqu2.1.22095_001
cluster27	25	4	19	2	P41242	GO:0042127	P:regulation of cell proliferation	IBA:GO_Central	AMQU|AMQU_Aqu2.1.44044_001	AMQU|AMQU_Aqu2.1.16014_001	TEWI|THWI_Twilhelma_g24829.t1	TEWI|THWI_Twilhelma_g24829.t2	TEWI|THWI_Twilhelma_g24830.t1	TEWI|THWI_Twilhelma_g24830.t2	TEWI|THWI_Twilhelma_g24832.t1	TEWI|THWI_Twilhelma_g25417.t1	TEWI|THWI_Twilhelma_g25630.t1	TEWI|THWI_Twilhelma_g25630.t2	TEWI|THWI_Twilhelma_g5551.t1	TEWI|THWI_Twilhelma_g5551.t2	TEWI|THWI_Twilhelma_g5622.t2	TEWI|THWI_Twilhelma_g5623.t1	TEWI|THWI_Twilhelma_g5623.t2	TEWI|THWI_Twilhelma_g5622.t3	TEWI|THWI_Twilhelma_g5622.t1	TEWI|THWI_Twilhelma_g14910.t1	TEWI|THWI_Twilhelma_g14910.t2	TEWI|THWI_Twilhelma_g17788.t1	TEWI|THWI_Twilhelma_g17788.t2	EPMU|EPMU_Em0023g550a	EPMU|EPMU_Em0023g529a	EPMU|EPMU_Em0023g549a	EPMU|EPMU_Em0023g531a
cluster28	25	17	6	2	Q08465	GO:0032968	P:positive regulation of transcription elongation from RNA polymerase II promoter	IGI:SGD	AMQU|AMQU_Aqu2.1.13465_001	AMQU|AMQU_Aqu2.1.12244_001	TEWI|THWI_Twilhelma_g17572.t1	TEWI|THWI_Twilhelma_g17572.t2	TEWI|THWI_Twilhelma_g65.t1	TEWI|THWI_Twilhelma_g65.t2	TEWI|THWI_Twilhelma_g8497.t1	TEWI|THWI_Twilhelma_g18246.t1	EPMU|EPMU_Em0011g1136a	EPMU|EPMU_Em0003g1892a	EPMU|EPMU_Em0007g1199a	EPMU|EPMU_Em0009g860a	EPMU|EPMU_Em0017g722a	EPMU|EPMU_Em0019g498a	EPMU|EPMU_Em0008g645a	EPMU|EPMU_Em0011g886a	EPMU|EPMU_Em0011g891a	EPMU|EPMU_Em0015g442a	EPMU|EPMU_Em0001g142a	EPMU|EPMU_Em0002g1659a	EPMU|EPMU_Em0003g638a	EPMU|EPMU_Em0006g789a	EPMU|EPMU_Em0010g345a	EPMU|EPMU_Em0010g401a	EPMU|EPMU_Em0012g430a
cluster29	24	6	11	7	A5LGM7	GO:0015771	P:trehalose transport	IDA:UniProtKB	AMQU|AMQU_Aqu2.1.36154_001	AMQU|AMQU_Aqu2.1.20808_001	AMQU|AMQU_Aqu2.1.20811_001	AMQU|AMQU_Aqu2.1.20812_001	AMQU|AMQU_Aqu2.1.37781_001	AMQU|AMQU_Aqu2.1.39896_001	AMQU|AMQU_Aqu2.1.20810_001	TEWI|THWI_Twilhelma_g3878.t1	TEWI|THWI_Twilhelma_g13157.t1	TEWI|THWI_Twilhelma_g18467.t1	TEWI|THWI_Twilhelma_g18468.t1	TEWI|THWI_Twilhelma_g18470.t1	TEWI|THWI_Twilhelma_g13158.t1	TEWI|THWI_Twilhelma_g15755.t1	TEWI|THWI_Twilhelma_g15755.t2	TEWI|THWI_Twilhelma_g6137.t1	TEWI|THWI_Twilhelma_g8134.t1	TEWI|THWI_Twilhelma_g13159.t1	EPMU|EPMU_Em0005g1623a	EPMU|EPMU_Em0003g1647a	EPMU|EPMU_Em0003g1671a	EPMU|EPMU_Em0005g1617a	EPMU|EPMU_Em0018g415a	EPMU|EPMU_Em0005g1624a
cluster30	24	20	1	3	Q9NTU8	GO:0006351	P:transcription, DNA-templated	IEA:InterPro	AMQU|AMQU_Aqu2.1.16879_001	AMQU|AMQU_Aqu2.1.30571_001	AMQU|AMQU_Aqu2.1.18444_001	EPMU|EPMU_Em0007g1208a	EPMU|EPMU_Em0015g440a	EPMU|EPMU_Em0018g450a	EPMU|EPMU_Em0001g1762a	EPMU|EPMU_Em0001g2251a	EPMU|EPMU_Em0001g3142a	EPMU|EPMU_Em0002g1677a	EPMU|EPMU_Em0005g1118a	EPMU|EPMU_Em0006g1093a	EPMU|EPMU_Em0006g1451a	EPMU|EPMU_Em0010g529a	EPMU|EPMU_Em0014g405a	EPMU|EPMU_Em0014g459a	EPMU|EPMU_Em0020g150a	EPMU|EPMU_Em0023g878a	EPMU|EPMU_Em0057g15a	EPMU|EPMU_Em0001g2250a	EPMU|EPMU_Em0166g8a	EPMU|EPMU_Em0013g974a	EPMU|EPMU_Em0023g879a	TEWI|THWI_Twilhelma_g671.t1
cluster31	24	9	11	4	O77649	GO:0015020	F:glucuronosyltransferase activity	IEA:UniProtKB-EC	AMQU|AMQU_Aqu2.1.20497_001	AMQU|AMQU_Aqu2.1.20496_001	AMQU|AMQU_Aqu2.1.35239_001	TEWI|THWI_Twilhelma_g11909.t1	TEWI|THWI_Twilhelma_g11907.t1	TEWI|THWI_Twilhelma_g11908.t1	TEWI|THWI_Twilhelma_g11911.t1	TEWI|THWI_Twilhelma_g6912.t1	TEWI|THWI_Twilhelma_g6912.t2	TEWI|THWI_Twilhelma_g6914.t1	TEWI|THWI_Twilhelma_g6913.t1	TEWI|THWI_Twilhelma_g15748.t1	TEWI|THWI_Twilhelma_g15211.t1	TEWI|THWI_Twilhelma_g15211.t2	EPMU|EPMU_Em0004g791a	EPMU|EPMU_Em0004g755a	EPMU|EPMU_Em0004g775a	EPMU|EPMU_Em0004g777a	EPMU|EPMU_Em0004g778a	EPMU|EPMU_Em0004g786a	EPMU|EPMU_Em0004g787a	EPMU|EPMU_Em0004g788a	EPMU|EPMU_Em0004g789a	AMQU|AMQU_Aqu2.1.41371_001
cluster32	24	21	2	1	P09917	GO:0043312	P:neutrophil degranulation	TAS:Reactome	TEWI|THWI_Twilhelma_g9423.t2	TEWI|THWI_Twilhelma_g9423.t1	EPMU|EPMU_Em0060g1a	EPMU|EPMU_Em0013g625a	EPMU|EPMU_Em0013g644a	EPMU|EPMU_Em0013g663a	EPMU|EPMU_Em0013g673a	EPMU|EPMU_Em0013g676a	EPMU|EPMU_Em0060g2a	EPMU|EPMU_Em0006g1060a	EPMU|EPMU_Em0001g581a	EPMU|EPMU_Em0006g1382a	EPMU|EPMU_Em0006g1383a	EPMU|EPMU_Em0006g1385a	EPMU|EPMU_Em0008g241a	EPMU|EPMU_Em0008g245a	EPMU|EPMU_Em0013g1097a	EPMU|EPMU_Em0013g1108a	EPMU|EPMU_Em0014g463a	EPMU|EPMU_Em0014g507a	EPMU|EPMU_Em0005g961a	EPMU|EPMU_Em0008g244a	EPMU|EPMU_Em0006g1366a	AMQU|AMQU_Aqu2.1.41517_001
cluster33	23	10	4	9	P39429	GO:0033209	P:tumor necrosis factor-mediated signaling pathway	ISS:UniProtKB	AMQU|AMQU_Aqu2.1.30100_001	AMQU|AMQU_Aqu2.1.07288_001	AMQU|AMQU_Aqu2.1.11169_001	AMQU|AMQU_Aqu2.1.11170_001	AMQU|AMQU_Aqu2.1.30101_001	AMQU|AMQU_Aqu2.1.30106_001	AMQU|AMQU_Aqu2.1.30110_001	AMQU|AMQU_Aqu2.1.34922_001	AMQU|AMQU_Aqu2.1.30096_001	TEWI|THWI_Twilhelma_g12217.t1	TEWI|THWI_Twilhelma_g12212.t1	TEWI|THWI_Twilhelma_g9255.t1	TEWI|THWI_Twilhelma_g9256.t1	EPMU|EPMU_Em0011g256a	EPMU|EPMU_Em0011g258a	EPMU|EPMU_Em0011g259a	EPMU|EPMU_Em0011g260a	EPMU|EPMU_Em0011g270a	EPMU|EPMU_Em0011g271a	EPMU|EPMU_Em0011g273a	EPMU|EPMU_Em0187g3a	EPMU|EPMU_Em0011g254a	EPMU|EPMU_Em0011g251a
cluster37	22	5	15	2	Q7ZWG6	GO:0055085	P:transmembrane transport	IEA:InterPro	AMQU|AMQU_Aqu2.1.32269_001	AMQU|AMQU_Aqu2.1.32268_001	TEWI|THWI_Twilhelma_g25707.t1	TEWI|THWI_Twilhelma_g25707.t2	TEWI|THWI_Twilhelma_g25708.t1	TEWI|THWI_Twilhelma_g25709.t1	TEWI|THWI_Twilhelma_g25713.t1	TEWI|THWI_Twilhelma_g25713.t2	TEWI|THWI_Twilhelma_g25714.t1	TEWI|THWI_Twilhelma_g25715.t1	TEWI|THWI_Twilhelma_g25715.t2	TEWI|THWI_Twilhelma_g25716.t1	TEWI|THWI_Twilhelma_g25717.t1	TEWI|THWI_Twilhelma_g25717.t2	TEWI|THWI_Twilhelma_g6081.t1	TEWI|THWI_Twilhelma_g25696.t1	TEWI|THWI_Twilhelma_g25696.t2	EPMU|EPMU_Em0015g771a	EPMU|EPMU_Em0001g3646a	EPMU|EPMU_Em0001g3676a	EPMU|EPMU_Em0015g769a	EPMU|EPMU_Em0015g777a
cluster38	22	3	17	2	P29320	GO:0070507	P:regulation of microtubule cytoskeleton organization	IDA:UniProtKB	AMQU|AMQU_Aqu2.1.03436_001	AMQU|AMQU_Aqu2.1.11730_001	TEWI|THWI_Twilhelma_g16946.t2	TEWI|THWI_Twilhelma_g15714.t1	TEWI|THWI_Twilhelma_g12.t1	TEWI|THWI_Twilhelma_g14533.t1	TEWI|THWI_Twilhelma_g15714.t2	TEWI|THWI_Twilhelma_g16946.t1	TEWI|THWI_Twilhelma_g17901.t1	TEWI|THWI_Twilhelma_g3211.t1	TEWI|THWI_Twilhelma_g3211.t2	TEWI|THWI_Twilhelma_g14315.t1	TEWI|THWI_Twilhelma_g3220.t1	TEWI|THWI_Twilhelma_g3220.t2	TEWI|THWI_Twilhelma_g5079.t1	TEWI|THWI_Twilhelma_g5079.t2	TEWI|THWI_Twilhelma_g21993.t1	TEWI|THWI_Twilhelma_g17901.t2	TEWI|THWI_Twilhelma_g8140.t1	EPMU|EPMU_Em0009g286a	EPMU|EPMU_Em0008g799a	EPMU|EPMU_Em0012g954a
cluster40	21	1	5	15	E9QAM5	GO:0045944	P:positive regulation of transcription by RNA polymerase II	ISO:MGI	AMQU|AMQU_Aqu2.1.21283_001	AMQU|AMQU_Aqu2.1.07942_001	AMQU|AMQU_Aqu2.1.11493_001	AMQU|AMQU_Aqu2.1.21281_001	AMQU|AMQU_Aqu2.1.21771_001	AMQU|AMQU_Aqu2.1.22101_001	AMQU|AMQU_Aqu2.1.29473_001	AMQU|AMQU_Aqu2.1.29474_001	AMQU|AMQU_Aqu2.1.21285_001	AMQU|AMQU_Aqu2.1.21297_001	AMQU|AMQU_Aqu2.1.26033_001	AMQU|AMQU_Aqu2.1.29475_001	AMQU|AMQU_Aqu2.1.09943_001	AMQU|AMQU_Aqu2.1.05980_001	AMQU|AMQU_Aqu2.1.06269_001	TEWI|THWI_Twilhelma_g17097.t1	TEWI|THWI_Twilhelma_g10541.t1	TEWI|THWI_Twilhelma_g15251.t1	TEWI|THWI_Twilhelma_g10541.t2	TEWI|THWI_Twilhelma_g23072.t1	EPMU|EPMU_Em0001g1138a
cluster41	21	1	1	19	Q55E58	GO:0006470	P:protein dephosphorylation	ISS:dictyBase	AMQU|AMQU_Aqu2.1.14042_001	AMQU|AMQU_Aqu2.1.05435_001	AMQU|AMQU_Aqu2.1.05814_001	AMQU|AMQU_Aqu2.1.06399_001	AMQU|AMQU_Aqu2.1.07548_001	AMQU|AMQU_Aqu2.1.09594_001	AMQU|AMQU_Aqu2.1.09595_001	AMQU|AMQU_Aqu2.1.13766_001	AMQU|AMQU_Aqu2.1.13767_001	AMQU|AMQU_Aqu2.1.13770_001	AMQU|AMQU_Aqu2.1.13771_001	AMQU|AMQU_Aqu2.1.15624_001	AMQU|AMQU_Aqu2.1.15733_001	AMQU|AMQU_Aqu2.1.15734_001	AMQU|AMQU_Aqu2.1.30276_001	AMQU|AMQU_Aqu2.1.30826_001	AMQU|AMQU_Aqu2.1.30828_001	AMQU|AMQU_Aqu2.1.30830_001	AMQU|AMQU_Aqu2.1.37686_001	TEWI|THWI_Twilhelma_g17581.t1	EPMU|EPMU_Em0009g1220a
cluster42	21	12	7	2	O60733	GO:0014832	P:urinary bladder smooth muscle contraction	IEA:Ensembl	AMQU|AMQU_Aqu2.1.37106_001	AMQU|AMQU_Aqu2.1.44234_001	TEWI|THWI_Twilhelma_g13273.t1	TEWI|THWI_Twilhelma_g13779.t1	TEWI|THWI_Twilhelma_g24093.t1	TEWI|THWI_Twilhelma_g25664.t1	TEWI|THWI_Twilhelma_g25665.t1	TEWI|THWI_Twilhelma_g25666.t1	TEWI|THWI_Twilhelma_g25663.t1	EPMU|EPMU_Em0013g665a	EPMU|EPMU_Em0002g1008a	EPMU|EPMU_Em0013g542a	EPMU|EPMU_Em0013g545a	EPMU|EPMU_Em0013g623a	EPMU|EPMU_Em0013g655a	EPMU|EPMU_Em0013g662a	EPMU|EPMU_Em0013g672a	EPMU|EPMU_Em0013g677a	EPMU|EPMU_Em0016g573a	EPMU|EPMU_Em0016g574a	EPMU|EPMU_Em0060g3a
cluster43	21	16	1	4	N/A	N/A			AMQU|AMQU_Aqu2.1.36808_001	AMQU|AMQU_Aqu2.1.16774_001	AMQU|AMQU_Aqu2.1.23216_001	AMQU|AMQU_Aqu2.1.36809_001	EPMU|EPMU_Em0019g1218a	EPMU|EPMU_Em0007g1361a	EPMU|EPMU_Em0007g1362a	EPMU|EPMU_Em0007g1363a	EPMU|EPMU_Em0007g1364a	EPMU|EPMU_Em0007g1365a	EPMU|EPMU_Em0007g1366a	EPMU|EPMU_Em0019g17a	EPMU|EPMU_Em0019g18a	EPMU|EPMU_Em0019g20a	EPMU|EPMU_Em0019g21a	EPMU|EPMU_Em0019g35a	EPMU|EPMU_Em0019g36a	EPMU|EPMU_Em0019g37a	EPMU|EPMU_Em0019g19a	EPMU|EPMU_Em0004g1567a	TEWI|THWI_Twilhelma_g24041.t1
cluster44	21	7	12	2	Q8VE79	GO:0009615	P:response to virus	IMP:UniProtKB	AMQU|AMQU_Aqu2.1.41836_001	AMQU|AMQU_Aqu2.1.26937_001	TEWI|THWI_Twilhelma_g25023.t1	TEWI|THWI_Twilhelma_g25013.t1	TEWI|THWI_Twilhelma_g25013.t2	TEWI|THWI_Twilhelma_g25014.t1	TEWI|THWI_Twilhelma_g25015.t1	TEWI|THWI_Twilhelma_g25018.t1	TEWI|THWI_Twilhelma_g25021.t1	TEWI|THWI_Twilhelma_g25022.t1	TEWI|THWI_Twilhelma_g25022.t2	TEWI|THWI_Twilhelma_g25024.t1	TEWI|THWI_Twilhelma_g25025.t1	TEWI|THWI_Twilhelma_g25019.t1	EPMU|EPMU_Em0039g33a	EPMU|EPMU_Em0006g498a	EPMU|EPMU_Em0006g500a	EPMU|EPMU_Em0006g501a	EPMU|EPMU_Em0039g31a	EPMU|EPMU_Em0039g35a	EPMU|EPMU_Em0004g961a
cluster45	21	1	19	1	P70191	GO:0007165	P:signal transduction	IMP:MGI	TEWI|THWI_Twilhelma_g1516.t2	TEWI|THWI_Twilhelma_g11974.t1	TEWI|THWI_Twilhelma_g1237.t1	TEWI|THWI_Twilhelma_g14330.t1	TEWI|THWI_Twilhelma_g14331.t1	TEWI|THWI_Twilhelma_g1516.t1	TEWI|THWI_Twilhelma_g1517.t1	TEWI|THWI_Twilhelma_g15668.t1	TEWI|THWI_Twilhelma_g15669.t1	TEWI|THWI_Twilhelma_g21739.t1	TEWI|THWI_Twilhelma_g21740.t1	TEWI|THWI_Twilhelma_g21741.t1	TEWI|THWI_Twilhelma_g21741.t2	TEWI|THWI_Twilhelma_g21745.t1	TEWI|THWI_Twilhelma_g2569.t1	TEWI|THWI_Twilhelma_g26982.t1	TEWI|THWI_Twilhelma_g26983.t1	TEWI|THWI_Twilhelma_g26984.t1	TEWI|THWI_Twilhelma_g26985.t1	AMQU|AMQU_Aqu2.1.21181_001	EPMU|EPMU_Em0014g138a
cluster46	21	15	5	1	P91685	GO:0072553	P:terminal button organization	IMP:FlyBase	TEWI|THWI_Twilhelma_g18109.t2	TEWI|THWI_Twilhelma_g18109.t1	TEWI|THWI_Twilhelma_g18111.t1	TEWI|THWI_Twilhelma_g18111.t2	TEWI|THWI_Twilhelma_g26204.t1	EPMU|EPMU_Em0026g54a	EPMU|EPMU_Em0024g62a	EPMU|EPMU_Em0026g49a	EPMU|EPMU_Em0312g2a	EPMU|EPMU_Em0468g1a	EPMU|EPMU_Em0022g763a	EPMU|EPMU_Em0022g766a	EPMU|EPMU_Em0003g599a	EPMU|EPMU_Em0003g472a	EPMU|EPMU_Em0003g477a	EPMU|EPMU_Em0003g575a	EPMU|EPMU_Em0003g578a	EPMU|EPMU_Em0003g582a	EPMU|EPMU_Em0003g592a	EPMU|EPMU_Em0024g79a	AMQU|AMQU_Aqu2.1.26816_001
cluster48	20	6	1	13	Q710D3	GO:0005886	C:plasma membrane	ISO:MGI	AMQU|AMQU_Aqu2.1.39688_001	AMQU|AMQU_Aqu2.1.07778_001	AMQU|AMQU_Aqu2.1.20719_001	AMQU|AMQU_Aqu2.1.30409_001	AMQU|AMQU_Aqu2.1.34891_001	AMQU|AMQU_Aqu2.1.35763_001	AMQU|AMQU_Aqu2.1.39687_001	AMQU|AMQU_Aqu2.1.43926_001	AMQU|AMQU_Aqu2.1.43927_001	AMQU|AMQU_Aqu2.1.04821_001	AMQU|AMQU_Aqu2.1.06436_001	AMQU|AMQU_Aqu2.1.34791_001	AMQU|AMQU_Aqu2.1.41312_001	TEWI|THWI_Twilhelma_g4671.t1	EPMU|EPMU_Em0015g797a	EPMU|EPMU_Em0015g668a	EPMU|EPMU_Em0015g669a	EPMU|EPMU_Em0015g811a	EPMU|EPMU_Em0015g874a	EPMU|EPMU_Em0015g837a
cluster49	20	9	7	4	Q6ZWT7	GO:0008654	P:phospholipid biosynthetic process	IEA:UniProtKB-KW	AMQU|AMQU_Aqu2.1.42497_001	AMQU|AMQU_Aqu2.1.22364_001	AMQU|AMQU_Aqu2.1.24357_001	AMQU|AMQU_Aqu2.1.24358_001	TEWI|THWI_Twilhelma_g8611.t2	TEWI|THWI_Twilhelma_g19582.t1	TEWI|THWI_Twilhelma_g19582.t2	TEWI|THWI_Twilhelma_g8611.t1	TEWI|THWI_Twilhelma_g8612.t1	TEWI|THWI_Twilhelma_g8613.t1	TEWI|THWI_Twilhelma_g8613.t2	EPMU|EPMU_Em0005g1552a	EPMU|EPMU_Em0002g557a	EPMU|EPMU_Em0005g1549a	EPMU|EPMU_Em0005g1550a	EPMU|EPMU_Em0005g1553a	EPMU|EPMU_Em0005g1556a	EPMU|EPMU_Em0005g1558a	EPMU|EPMU_Em0005g1568a	EPMU|EPMU_Em0005g1569a
cluster50	20	11	7	2	N/A	N/A			AMQU|AMQU_Aqu2.1.30764_001	AMQU|AMQU_Aqu2.1.17370_001	TEWI|THWI_Twilhelma_g6134.t1	TEWI|THWI_Twilhelma_g10510.t1	TEWI|THWI_Twilhelma_g18690.t1	TEWI|THWI_Twilhelma_g26560.t1	TEWI|THWI_Twilhelma_g10509.t1	TEWI|THWI_Twilhelma_g22163.t1	TEWI|THWI_Twilhelma_g22163.t2	EPMU|EPMU_Em0001g770a	EPMU|EPMU_Em0001g2710a	EPMU|EPMU_Em0001g687a	EPMU|EPMU_Em0002g1357a	EPMU|EPMU_Em0006g458a	EPMU|EPMU_Em0008g38a	EPMU|EPMU_Em0010g782a	EPMU|EPMU_Em0012g381a	EPMU|EPMU_Em0016g495a	EPMU|EPMU_Em0021g416a	EPMU|EPMU_Em0240g2a
cluster51	20	7	11	2	A2BGS3	GO:0016021	C:integral component of membrane	IEA:UniProtKB-KW	AMQU|AMQU_Aqu2.1.31549_001	AMQU|AMQU_Aqu2.1.10337_001	TEWI|THWI_Twilhelma_g11540.t3	TEWI|THWI_Twilhelma_g11540.t1	TEWI|THWI_Twilhelma_g11540.t2	TEWI|THWI_Twilhelma_g11541.t1	TEWI|THWI_Twilhelma_g11542.t1	TEWI|THWI_Twilhelma_g24522.t1	TEWI|THWI_Twilhelma_g24522.t2	TEWI|THWI_Twilhelma_g24522.t3	TEWI|THWI_Twilhelma_g11542.t2	TEWI|THWI_Twilhelma_g22198.t1	TEWI|THWI_Twilhelma_g22198.t2	EPMU|EPMU_Em0015g265a	EPMU|EPMU_Em0015g256a	EPMU|EPMU_Em0015g260a	EPMU|EPMU_Em0201g11a	EPMU|EPMU_Em0201g18a	EPMU|EPMU_Em0201g6a	EPMU|EPMU_Em0664g2a
cluster52	20	13	6	1	P08183	GO:0055085	P:transmembrane transport	TAS:Reactome	TEWI|THWI_Twilhelma_g26497.t1	TEWI|THWI_Twilhelma_g23415.t1	TEWI|THWI_Twilhelma_g23416.t1	TEWI|THWI_Twilhelma_g26497.t2	TEWI|THWI_Twilhelma_g5525.t1	TEWI|THWI_Twilhelma_g5630.t1	EPMU|EPMU_Em0808g1a	EPMU|EPMU_Em0008g111a	EPMU|EPMU_Em0008g116a	EPMU|EPMU_Em0001g2337a	EPMU|EPMU_Em0001g2268a	EPMU|EPMU_Em0001g2275a	EPMU|EPMU_Em0001g2322a	EPMU|EPMU_Em0001g2339a	EPMU|EPMU_Em0021g159a	EPMU|EPMU_Em0021g160a	EPMU|EPMU_Em0021g383a	EPMU|EPMU_Em0022g351a	EPMU|EPMU_Em0022g356a	AMQU|AMQU_Aqu2.1.34489_001
cluster53	20	16	1	3	Q9BXS9	GO:0070633	P:transepithelial transport	ISS:UniProtKB	EPMU|EPMU_Em0014g610a	EPMU|EPMU_Em0014g606a	EPMU|EPMU_Em0014g607a	EPMU|EPMU_Em0014g611a	EPMU|EPMU_Em0014g616a	EPMU|EPMU_Em0014g617a	EPMU|EPMU_Em0014g636a	EPMU|EPMU_Em0016g591a	EPMU|EPMU_Em0016g594a	EPMU|EPMU_Em0357g1a	EPMU|EPMU_Em0357g2a	EPMU|EPMU_Em0244g5a	EPMU|EPMU_Em0003g29a	EPMU|EPMU_Em0003g32a	EPMU|EPMU_Em0520g1a	EPMU|EPMU_Em0244g4a	AMQU|AMQU_Aqu2.1.43777_001	TEWI|THWI_Twilhelma_g11285.t1	AMQU|AMQU_Aqu2.1.41096_001	AMQU|AMQU_Aqu2.1.41097_001
cluster54	19	5	4	10	Q4G0S4	GO:0042572	P:retinol metabolic process	IDA:UniProtKB	AMQU|AMQU_Aqu2.1.00486_001	AMQU|AMQU_Aqu2.1.30716_001	AMQU|AMQU_Aqu2.1.30718_001	AMQU|AMQU_Aqu2.1.20534_001	AMQU|AMQU_Aqu2.1.10772_001	AMQU|AMQU_Aqu2.1.21441_001	AMQU|AMQU_Aqu2.1.24608_001	AMQU|AMQU_Aqu2.1.24606_001	AMQU|AMQU_Aqu2.1.24605_001	AMQU|AMQU_Aqu2.1.24607_001	TEWI|THWI_Twilhelma_g1818.t1	TEWI|THWI_Twilhelma_g1818.t2	TEWI|THWI_Twilhelma_g1819.t1	TEWI|THWI_Twilhelma_g1819.t3	EPMU|EPMU_Em0022g619a	EPMU|EPMU_Em0010g963a	EPMU|EPMU_Em0010g968a	EPMU|EPMU_Em0022g625a	EPMU|EPMU_Em0010g946a
cluster55	19	15	1	3	Q5UAW9	GO:0060019	P:radial glial cell differentiation	ISS:UniProtKB	AMQU|AMQU_Aqu2.1.39168_001	AMQU|AMQU_Aqu2.1.39167_001	TEWI|THWI_Twilhelma_g8357.t1	EPMU|EPMU_Em0008g558a	EPMU|EPMU_Em0008g539a	EPMU|EPMU_Em0008g543a	EPMU|EPMU_Em0008g545a	EPMU|EPMU_Em0008g549a	EPMU|EPMU_Em0008g556a	EPMU|EPMU_Em0008g560a	EPMU|EPMU_Em0008g566a	EPMU|EPMU_Em0008g571a	EPMU|EPMU_Em0015g931a	EPMU|EPMU_Em0022g545a	EPMU|EPMU_Em0086g15a	EPMU|EPMU_Em0086g8a	EPMU|EPMU_Em0689g2a	EPMU|EPMU_Em0865g2a	AMQU|AMQU_Aqu2.1.39166_001
cluster57	18	14	3	1	Q54TM7	GO:0004674	F:protein serine/threonine kinase activity	IEA:UniProtKB-KW	TEWI|THWI_Twilhelma_g18323.t1	TEWI|THWI_Twilhelma_g1799.t1	TEWI|THWI_Twilhelma_g18323.t2	EPMU|EPMU_Em0018g937a	EPMU|EPMU_Em0014g305a	EPMU|EPMU_Em0014g308a	EPMU|EPMU_Em0014g317a	EPMU|EPMU_Em0018g870a	EPMU|EPMU_Em0018g882a	EPMU|EPMU_Em0018g895a	EPMU|EPMU_Em0018g908a	EPMU|EPMU_Em0018g919a	EPMU|EPMU_Em0018g954a	EPMU|EPMU_Em0014g326a	EPMU|EPMU_Em0018g872a	EPMU|EPMU_Em0018g910a	EPMU|EPMU_Em0018g883a	AMQU|AMQU_Aqu2.1.02826_001
cluster60	17	1	8	8	Q9HBW9	GO:0007186	P:G protein-coupled receptor signaling pathway	TAS:GDB	AMQU|AMQU_Aqu2.1.24594_001	AMQU|AMQU_Aqu2.1.13658_001	AMQU|AMQU_Aqu2.1.24595_001	AMQU|AMQU_Aqu2.1.24598_001	AMQU|AMQU_Aqu2.1.24599_001	AMQU|AMQU_Aqu2.1.24596_001	AMQU|AMQU_Aqu2.1.42563_001	AMQU|AMQU_Aqu2.1.26503_001	TEWI|THWI_Twilhelma_g22845.t2	TEWI|THWI_Twilhelma_g14572.t1	TEWI|THWI_Twilhelma_g14572.t2	TEWI|THWI_Twilhelma_g22845.t1	TEWI|THWI_Twilhelma_g11990.t1	TEWI|THWI_Twilhelma_g11992.t1	TEWI|THWI_Twilhelma_g11991.t2	TEWI|THWI_Twilhelma_g11991.t1	EPMU|EPMU_Em0001g3333a
cluster61	16	10	3	3	N/A	N/A			AMQU|AMQU_Aqu2.1.11946_001	AMQU|AMQU_Aqu2.1.31297_001	AMQU|AMQU_Aqu2.1.24344_001	TEWI|THWI_Twilhelma_g16333.t1	TEWI|THWI_Twilhelma_g14632.t1	TEWI|THWI_Twilhelma_g14632.t2	EPMU|EPMU_Em0006g236a	EPMU|EPMU_Em0004g1104a	EPMU|EPMU_Em0005g1493a	EPMU|EPMU_Em0005g1494a	EPMU|EPMU_Em0010g102a	EPMU|EPMU_Em0012g433a	EPMU|EPMU_Em0025g86a	EPMU|EPMU_Em0128g2a	EPMU|EPMU_Em0001g902a	EPMU|EPMU_Em0012g53a
cluster62	16	14	1	1	N/A	N/A			EPMU|EPMU_Em0002g644a	EPMU|EPMU_Em0002g465a	EPMU|EPMU_Em0002g631a	EPMU|EPMU_Em0002g632a	EPMU|EPMU_Em0002g635a	EPMU|EPMU_Em0002g636a	EPMU|EPMU_Em0002g638a	EPMU|EPMU_Em0061g11a	EPMU|EPMU_Em0061g12a	EPMU|EPMU_Em0439g2a	EPMU|EPMU_Em0439g3a	EPMU|EPMU_Em0652g5a	EPMU|EPMU_Em0787g1a	EPMU|EPMU_Em0349g1a	AMQU|AMQU_Aqu2.1.44003_001	TEWI|THWI_Twilhelma_g9800.t1
cluster63	15	1	2	12	Q8VBY0	GO:0042552	P:myelination	ISO:MGI	AMQU|AMQU_Aqu2.1.22778_001	AMQU|AMQU_Aqu2.1.03263_001	AMQU|AMQU_Aqu2.1.04463_001	AMQU|AMQU_Aqu2.1.04855_001	AMQU|AMQU_Aqu2.1.07830_001	AMQU|AMQU_Aqu2.1.10111_001	AMQU|AMQU_Aqu2.1.11445_001	AMQU|AMQU_Aqu2.1.14144_001	AMQU|AMQU_Aqu2.1.15393_001	AMQU|AMQU_Aqu2.1.11507_001	AMQU|AMQU_Aqu2.1.03122_001	AMQU|AMQU_Aqu2.1.10110_001	TEWI|THWI_Twilhelma_g20367.t2	TEWI|THWI_Twilhelma_g20367.t1	EPMU|EPMU_Em0011g140a
cluster64	15	12	1	2	Q8TDD5	GO:0007626	P:locomotory behavior	IEA:Ensembl	AMQU|AMQU_Aqu2.1.37892_001	AMQU|AMQU_Aqu2.1.37891_001	EPMU|EPMU_Em0018g847a	EPMU|EPMU_Em0018g830a	EPMU|EPMU_Em0018g842a	EPMU|EPMU_Em0018g843a	EPMU|EPMU_Em0018g849a	EPMU|EPMU_Em0018g852a	EPMU|EPMU_Em0018g854a	EPMU|EPMU_Em0018g855a	EPMU|EPMU_Em0018g856a	EPMU|EPMU_Em0018g857a	EPMU|EPMU_Em0018g968a	EPMU|EPMU_Em0018g858a	TEWI|THWI_Twilhelma_g12701.t1
cluster65	15	10	2	3	Q9BQG1	GO:0016192	P:vesicle-mediated transport	IBA:GO_Central	AMQU|AMQU_Aqu2.1.43494_001	AMQU|AMQU_Aqu2.1.28085_001	AMQU|AMQU_Aqu2.1.43493_001	TEWI|THWI_Twilhelma_g25253.t2	TEWI|THWI_Twilhelma_g25253.t1	EPMU|EPMU_Em0020g899a	EPMU|EPMU_Em0020g890a	EPMU|EPMU_Em0020g891a	EPMU|EPMU_Em0020g893a	EPMU|EPMU_Em0020g897a	EPMU|EPMU_Em0020g898a	EPMU|EPMU_Em0020g900a	EPMU|EPMU_Em0020g901a	EPMU|EPMU_Em0020g902a	EPMU|EPMU_Em0020g894a
cluster66	15	10	2	3	P70627	GO:0006508	P:proteolysis	IDA:RGD	AMQU|AMQU_Aqu2.1.13722_001	AMQU|AMQU_Aqu2.1.13721_001	AMQU|AMQU_Aqu2.1.34421_001	TEWI|THWI_Twilhelma_g12139.t2	TEWI|THWI_Twilhelma_g12139.t1	EPMU|EPMU_Em0009g748a	EPMU|EPMU_Em0001g3671a	EPMU|EPMU_Em0001g3672a	EPMU|EPMU_Em0009g728a	EPMU|EPMU_Em0009g729a	EPMU|EPMU_Em0009g733a	EPMU|EPMU_Em0009g735a	EPMU|EPMU_Em0009g742a	EPMU|EPMU_Em0009g756a	EPMU|EPMU_Em0009g758a
cluster67	15	1	13	1	P97819	GO:0014832	P:urinary bladder smooth muscle contraction	ISO:MGI	TEWI|THWI_Twilhelma_g11708.t1	TEWI|THWI_Twilhelma_g12188.t1	TEWI|THWI_Twilhelma_g12188.t2	TEWI|THWI_Twilhelma_g23977.t1	TEWI|THWI_Twilhelma_g23977.t2	TEWI|THWI_Twilhelma_g2770.t1	TEWI|THWI_Twilhelma_g4069.t1	TEWI|THWI_Twilhelma_g4069.t2	TEWI|THWI_Twilhelma_g9299.t1	TEWI|THWI_Twilhelma_g9299.t2	TEWI|THWI_Twilhelma_g9300.t1	TEWI|THWI_Twilhelma_g9300.t2	TEWI|THWI_Twilhelma_g9301.t1	AMQU|AMQU_Aqu2.1.41997_001	EPMU|EPMU_Em0013g891a
cluster68	15	6	8	1	N/A	N/A			TEWI|THWI_Twilhelma_g9812.t1	TEWI|THWI_Twilhelma_g12041.t1	TEWI|THWI_Twilhelma_g22825.t1	TEWI|THWI_Twilhelma_g21145.t1	TEWI|THWI_Twilhelma_g19960.t1	TEWI|THWI_Twilhelma_g446.t1	TEWI|THWI_Twilhelma_g649.t1	TEWI|THWI_Twilhelma_g7837.t1	EPMU|EPMU_Em0016g615a	EPMU|EPMU_Em0005g1415a	EPMU|EPMU_Em0005g1554a	EPMU|EPMU_Em0016g606a	EPMU|EPMU_Em0018g408a	EPMU|EPMU_Em0018g546a	AMQU|AMQU_Aqu2.1.44392_001
cluster69	15	11	3	1	N/A	N/A			TEWI|THWI_Twilhelma_g22762.t1	TEWI|THWI_Twilhelma_g23343.t1	TEWI|THWI_Twilhelma_g2718.t1	EPMU|EPMU_Em0010g346a	EPMU|EPMU_Em0002g1658a	EPMU|EPMU_Em0003g1893a	EPMU|EPMU_Em0003g637a	EPMU|EPMU_Em0005g1055a	EPMU|EPMU_Em0006g788a	EPMU|EPMU_Em0011g771a	EPMU|EPMU_Em0012g429a	EPMU|EPMU_Em0017g721a	EPMU|EPMU_Em0087g3a	EPMU|EPMU_Em0008g161a	AMQU|AMQU_Aqu2.1.04807_001
cluster70	15	11	3	1	Q9TTY2	GO:0043304	P:regulation of mast cell degranulation	IBA:GO_Central	TEWI|THWI_Twilhelma_g14788.t2	TEWI|THWI_Twilhelma_g11137.t1	TEWI|THWI_Twilhelma_g14788.t1	EPMU|EPMU_Em0108g1a	EPMU|EPMU_Em0010g769a	EPMU|EPMU_Em0010g773a	EPMU|EPMU_Em0010g792a	EPMU|EPMU_Em0010g793a	EPMU|EPMU_Em0010g796a	EPMU|EPMU_Em0010g797a	EPMU|EPMU_Em0108g4a	EPMU|EPMU_Em0001g1470a	EPMU|EPMU_Em0010g799a	EPMU|EPMU_Em0058g16a	AMQU|AMQU_Aqu2.1.21528_001
cluster71	15	13	1	1	Q5G271	GO:0006887	P:exocytosis	ISS:UniProtKB	EPMU|EPMU_Em1059g2a	EPMU|EPMU_Em0022g457a	EPMU|EPMU_Em0346g1a	EPMU|EPMU_Em0975g1a	EPMU|EPMU_Em0353g2a	EPMU|EPMU_Em0022g452a	EPMU|EPMU_Em0022g463a	EPMU|EPMU_Em0022g464a	EPMU|EPMU_Em0022g469a	EPMU|EPMU_Em0353g1a	EPMU|EPMU_Em0319g1a	EPMU|EPMU_Em1059g1a	EPMU|EPMU_Em0022g456a	AMQU|AMQU_Aqu2.1.20689_001	TEWI|THWI_Twilhelma_g12318.t1
cluster72	14	1	2	11	N/A	N/A			AMQU|AMQU_Aqu2.1.18564_001	AMQU|AMQU_Aqu2.1.07563_001	AMQU|AMQU_Aqu2.1.18563_001	AMQU|AMQU_Aqu2.1.21615_001	AMQU|AMQU_Aqu2.1.23067_001	AMQU|AMQU_Aqu2.1.40520_001	AMQU|AMQU_Aqu2.1.25637_001	AMQU|AMQU_Aqu2.1.30587_001	AMQU|AMQU_Aqu2.1.12131_001	AMQU|AMQU_Aqu2.1.07121_001	AMQU|AMQU_Aqu2.1.36876_001	TEWI|THWI_Twilhelma_g22221.t1	TEWI|THWI_Twilhelma_g22105.t1	EPMU|EPMU_Em0012g88a
cluster73	14	1	9	4	Q9QXA6	GO:0015804	P:neutral amino acid transport	ISS:UniProtKB	AMQU|AMQU_Aqu2.1.39222_001	AMQU|AMQU_Aqu2.1.13513_001	AMQU|AMQU_Aqu2.1.29323_001	AMQU|AMQU_Aqu2.1.11901_001	TEWI|THWI_Twilhelma_g25248.t2	TEWI|THWI_Twilhelma_g25248.t1	TEWI|THWI_Twilhelma_g4118.t1	TEWI|THWI_Twilhelma_g4119.t1	TEWI|THWI_Twilhelma_g4120.t1	TEWI|THWI_Twilhelma_g4121.t1	TEWI|THWI_Twilhelma_g4121.t2	TEWI|THWI_Twilhelma_g8440.t1	TEWI|THWI_Twilhelma_g8440.t2	EPMU|EPMU_Em0018g1109a
cluster74	14	10	2	2	Q5T3F8	GO:0005227	F:calcium activated cation channel activity	IBA:GO_Central	AMQU|AMQU_Aqu2.1.18764_001	AMQU|AMQU_Aqu2.1.22273_001	TEWI|THWI_Twilhelma_g2298.t1	TEWI|THWI_Twilhelma_g2298.t2	EPMU|EPMU_Em0014g669a	EPMU|EPMU_Em0014g1005a	EPMU|EPMU_Em0014g938a	EPMU|EPMU_Em0014g954a	EPMU|EPMU_Em0014g962a	EPMU|EPMU_Em0014g982a	EPMU|EPMU_Em0014g988a	EPMU|EPMU_Em0002g750a	EPMU|EPMU_Em0014g956a	EPMU|EPMU_Em0014g670a
cluster75	14	4	8	2	N/A	N/A			AMQU|AMQU_Aqu2.1.27328_001	AMQU|AMQU_Aqu2.1.25125_001	TEWI|THWI_Twilhelma_g13049.t1	TEWI|THWI_Twilhelma_g13048.t1	TEWI|THWI_Twilhelma_g13050.t1	TEWI|THWI_Twilhelma_g6489.t1	TEWI|THWI_Twilhelma_g6490.t1	TEWI|THWI_Twilhelma_g6490.t2	TEWI|THWI_Twilhelma_g6491.t1	TEWI|THWI_Twilhelma_g6492.t1	EPMU|EPMU_Em0005g1070a	EPMU|EPMU_Em0005g1040a	EPMU|EPMU_Em0005g1076a	EPMU|EPMU_Em0006g1285a
cluster76	14	1	7	6	Q60HG7	GO:0018272	P:protein-pyridoxal-5-phosphate linkage via peptidyl-N6-pyridoxal phosphate-L-lysine	ISS:UniProtKB	AMQU|AMQU_Aqu2.1.36519_001	AMQU|AMQU_Aqu2.1.33485_001	AMQU|AMQU_Aqu2.1.36522_001	AMQU|AMQU_Aqu2.1.36523_001	AMQU|AMQU_Aqu2.1.41777_001	AMQU|AMQU_Aqu2.1.36521_001	TEWI|THWI_Twilhelma_g24287.t1	TEWI|THWI_Twilhelma_g24288.t1	TEWI|THWI_Twilhelma_g24289.t1	TEWI|THWI_Twilhelma_g525.t1	TEWI|THWI_Twilhelma_g24290.t2	TEWI|THWI_Twilhelma_g24290.t3	TEWI|THWI_Twilhelma_g24290.t1	EPMU|EPMU_Em0021g619a
cluster77	14	1	11	2	Q9WU47	GO:0006486	P:protein glycosylation	IEA:UniProtKB-UniPathway	AMQU|AMQU_Aqu2.1.31570_001	AMQU|AMQU_Aqu2.1.19021_001	TEWI|THWI_Twilhelma_g12229.t2	TEWI|THWI_Twilhelma_g12227.t1	TEWI|THWI_Twilhelma_g12228.t2	TEWI|THWI_Twilhelma_g12229.t1	TEWI|THWI_Twilhelma_g12230.t1	TEWI|THWI_Twilhelma_g6967.t1	TEWI|THWI_Twilhelma_g6967.t2	TEWI|THWI_Twilhelma_g8582.t2	TEWI|THWI_Twilhelma_g12227.t2	TEWI|THWI_Twilhelma_g8582.t1	TEWI|THWI_Twilhelma_g12228.t1	EPMU|EPMU_Em0005g1219a
cluster78	14	5	4	5	N/A	N/A			AMQU|AMQU_Aqu2.1.33698_001	AMQU|AMQU_Aqu2.1.14639_001	AMQU|AMQU_Aqu2.1.33700_001	AMQU|AMQU_Aqu2.1.33697_001	AMQU|AMQU_Aqu2.1.33699_001	TEWI|THWI_Twilhelma_g7448.t1	TEWI|THWI_Twilhelma_g13771.t1	TEWI|THWI_Twilhelma_g20226.t1	TEWI|THWI_Twilhelma_g24615.t1	EPMU|EPMU_Em0077g9a	EPMU|EPMU_Em0016g619a	EPMU|EPMU_Em0016g620a	EPMU|EPMU_Em0077g8a	EPMU|EPMU_Em0482g2a
cluster79	14	1	12	1	Q9NTQ3	GO:0006979	P:response to oxidative stress	IEA:Ensembl	TEWI|THWI_Twilhelma_g14396.t1	TEWI|THWI_Twilhelma_g14395.t1	TEWI|THWI_Twilhelma_g14395.t2	TEWI|THWI_Twilhelma_g14396.t2	TEWI|THWI_Twilhelma_g23447.t3	TEWI|THWI_Twilhelma_g23448.t1	TEWI|THWI_Twilhelma_g23448.t2	TEWI|THWI_Twilhelma_g23449.t1	TEWI|THWI_Twilhelma_g3859.t1	TEWI|THWI_Twilhelma_g23447.t1	TEWI|THWI_Twilhelma_g3858.t1	TEWI|THWI_Twilhelma_g23447.t2	AMQU|AMQU_Aqu2.1.41849_001	EPMU|EPMU_Em0013g44a
cluster80	14	10	3	1	N/A	N/A			TEWI|THWI_Twilhelma_g10088.t1	TEWI|THWI_Twilhelma_g10375.t1	TEWI|THWI_Twilhelma_g10376.t1	EPMU|EPMU_Em0015g888a	EPMU|EPMU_Em0008g86a	EPMU|EPMU_Em0008g87a	EPMU|EPMU_Em0015g855a	EPMU|EPMU_Em0015g889a	EPMU|EPMU_Em0015g892a	EPMU|EPMU_Em0015g894a	EPMU|EPMU_Em0015g895a	EPMU|EPMU_Em0015g896a	EPMU|EPMU_Em0015g897a	AMQU|AMQU_Aqu2.1.34901_001
cluster82	13	8	3	2	P82151	GO:0042742	P:defense response to bacterium	IEA:UniProtKB-KW	AMQU|AMQU_Aqu2.1.17533_001	AMQU|AMQU_Aqu2.1.11280_001	TEWI|THWI_Twilhelma_g2530.t1	TEWI|THWI_Twilhelma_g16039.t1	TEWI|THWI_Twilhelma_g2531.t1	EPMU|EPMU_Em0022g786a	EPMU|EPMU_Em0022g785a	EPMU|EPMU_Em0022g788a	EPMU|EPMU_Em0022g789a	EPMU|EPMU_Em0022g790a	EPMU|EPMU_Em0022g791a	EPMU|EPMU_Em0022g792a	EPMU|EPMU_Em0022g787a
cluster83	13	1	9	3	Q5T3F8	GO:0005227	F:calcium activated cation channel activity	IBA:GO_Central	AMQU|AMQU_Aqu2.1.01990_001	AMQU|AMQU_Aqu2.1.07497_001	AMQU|AMQU_Aqu2.1.36235_001	TEWI|THWI_Twilhelma_g8780.t1	TEWI|THWI_Twilhelma_g27112.t1	TEWI|THWI_Twilhelma_g27112.t2	TEWI|THWI_Twilhelma_g27358.t2	TEWI|THWI_Twilhelma_g8780.t2	TEWI|THWI_Twilhelma_g27358.t1	TEWI|THWI_Twilhelma_g27359.t1	TEWI|THWI_Twilhelma_g27359.t2	TEWI|THWI_Twilhelma_g7215.t1	EPMU|EPMU_Em0014g936a
cluster84	13	2	9	2	Q60803	GO:0033209	P:tumor necrosis factor-mediated signaling pathway	IMP:UniProtKB	AMQU|AMQU_Aqu2.1.33441_001	AMQU|AMQU_Aqu2.1.41092_001	TEWI|THWI_Twilhelma_g24975.t2	TEWI|THWI_Twilhelma_g24973.t1	TEWI|THWI_Twilhelma_g24973.t2	TEWI|THWI_Twilhelma_g24975.t1	TEWI|THWI_Twilhelma_g24976.t1	TEWI|THWI_Twilhelma_g24976.t2	TEWI|THWI_Twilhelma_g24977.t1	TEWI|THWI_Twilhelma_g25670.t1	TEWI|THWI_Twilhelma_g5950.t1	EPMU|EPMU_Em0004g908a	EPMU|EPMU_Em0004g909a
cluster85	13	10	1	2	Q6PF21	GO:0006431	P:methionyl-tRNA aminoacylation	ISS:UniProtKB	AMQU|AMQU_Aqu2.1.41449_001	AMQU|AMQU_Aqu2.1.30338_001	EPMU|EPMU_Em0001g1694a	EPMU|EPMU_Em0002g266a	EPMU|EPMU_Em0009g324a	EPMU|EPMU_Em0011g1103a	EPMU|EPMU_Em0024g373a	EPMU|EPMU_Em0007g804a	EPMU|EPMU_Em0001g3100a	EPMU|EPMU_Em0009g283a	EPMU|EPMU_Em0012g583a	EPMU|EPMU_Em0063g22a	TEWI|THWI_Twilhelma_g1999.t1
cluster87	13	2	10	1	N/A	N/A			TEWI|THWI_Twilhelma_g17820.t1	TEWI|THWI_Twilhelma_g13997.t1	TEWI|THWI_Twilhelma_g13997.t2	TEWI|THWI_Twilhelma_g17820.t2	TEWI|THWI_Twilhelma_g17884.t1	TEWI|THWI_Twilhelma_g17884.t2	TEWI|THWI_Twilhelma_g13998.t1	TEWI|THWI_Twilhelma_g17819.t1	TEWI|THWI_Twilhelma_g13996.t1	TEWI|THWI_Twilhelma_g17819.t2	EPMU|EPMU_Em0001g2148a	EPMU|EPMU_Em0001g2158a	AMQU|AMQU_Aqu2.1.29232_001
cluster89	13	7	5	1	Q54P77	GO:0009698	P:phenylpropanoid metabolic process	IEA:UniProtKB-KW	TEWI|THWI_Twilhelma_g11840.t1	TEWI|THWI_Twilhelma_g10109.t1	TEWI|THWI_Twilhelma_g18870.t1	TEWI|THWI_Twilhelma_g25571.t1	TEWI|THWI_Twilhelma_g25571.t2	EPMU|EPMU_Em0017g216a	EPMU|EPMU_Em0017g215a	EPMU|EPMU_Em0017g217a	EPMU|EPMU_Em0017g218a	EPMU|EPMU_Em0017g219a	EPMU|EPMU_Em0017g223a	EPMU|EPMU_Em0019g427a	AMQU|AMQU_Aqu2.1.33415_001
cluster90	13	10	2	1	Q6ZNE9	GO:0016239	P:positive regulation of macroautophagy	IMP:UniProtKB	TEWI|THWI_Twilhelma_g4792.t2	TEWI|THWI_Twilhelma_g4792.t1	EPMU|EPMU_Em0007g153a	EPMU|EPMU_Em0007g128a	EPMU|EPMU_Em0007g133a	EPMU|EPMU_Em0007g146a	EPMU|EPMU_Em0007g148a	EPMU|EPMU_Em0007g156a	EPMU|EPMU_Em0007g157a	EPMU|EPMU_Em0007g164a	EPMU|EPMU_Em0007g179a	EPMU|EPMU_Em0007g236a	AMQU|AMQU_Aqu2.1.27282_001
cluster91	13	10	2	1	Q6YD92	GO:0008234	F:cysteine-type peptidase activity	IEA:UniProtKB-KW	TEWI|THWI_Twilhelma_g10558.t1	TEWI|THWI_Twilhelma_g10559.t1	EPMU|EPMU_Em0003g1436a	EPMU|EPMU_Em0003g1437a	EPMU|EPMU_Em0003g1460a	EPMU|EPMU_Em0005g1108a	EPMU|EPMU_Em0011g351a	EPMU|EPMU_Em0011g353a	EPMU|EPMU_Em0011g357a	EPMU|EPMU_Em0011g358a	EPMU|EPMU_Em0056g25a	EPMU|EPMU_Em0003g1438a	AMQU|AMQU_Aqu2.1.41047_001
cluster92	13	9	3	1	Q54RP0	GO:0006486	P:protein glycosylation	IDA:dictyBase	TEWI|THWI_Twilhelma_g20906.t1	TEWI|THWI_Twilhelma_g20907.t1	TEWI|THWI_Twilhelma_g20909.t1	EPMU|EPMU_Em0017g815a	EPMU|EPMU_Em0009g524a	EPMU|EPMU_Em0017g805a	EPMU|EPMU_Em0017g806a	EPMU|EPMU_Em0017g807a	EPMU|EPMU_Em0017g810a	EPMU|EPMU_Em0017g811a	EPMU|EPMU_Em0017g812a	EPMU|EPMU_Em0009g373a	AMQU|AMQU_Aqu2.1.42773_001
cluster93	13	10	2	1	Q6NT16	GO:0055085	P:transmembrane transport	IEA:InterPro	TEWI|THWI_Twilhelma_g1933.t1	TEWI|THWI_Twilhelma_g1933.t2	EPMU|EPMU_Em0015g1025a	EPMU|EPMU_Em0015g1024a	EPMU|EPMU_Em0015g1089a	EPMU|EPMU_Em0015g1090a	EPMU|EPMU_Em0015g1093a	EPMU|EPMU_Em0015g1096a	EPMU|EPMU_Em0015g1103a	EPMU|EPMU_Em0015g629a	EPMU|EPMU_Em0015g637a	EPMU|EPMU_Em0015g1023a	AMQU|AMQU_Aqu2.1.20544_001
cluster96	12	6	2	4	Q5SUL3	GO:0007194	P:negative regulation of adenylate cyclase activity	TAS:ProtInc	AMQU|AMQU_Aqu2.1.34456_001	AMQU|AMQU_Aqu2.1.34455_001	AMQU|AMQU_Aqu2.1.26851_001	AMQU|AMQU_Aqu2.1.01733_001	TEWI|THWI_Twilhelma_g12689.t1	TEWI|THWI_Twilhelma_g12688.t1	EPMU|EPMU_Em0002g112a	EPMU|EPMU_Em0002g110a	EPMU|EPMU_Em0002g113a	EPMU|EPMU_Em0002g67a	EPMU|EPMU_Em0002g68a	EPMU|EPMU_Em0002g72a
cluster97	12	1	9	2	O01735	GO:0097037	P:heme export	IBA:GO_Central	AMQU|AMQU_Aqu2.1.37806_001	AMQU|AMQU_Aqu2.1.26763_001	TEWI|THWI_Twilhelma_g22933.t1	TEWI|THWI_Twilhelma_g22933.t2	TEWI|THWI_Twilhelma_g6697.t1	TEWI|THWI_Twilhelma_g6698.t1	TEWI|THWI_Twilhelma_g6698.t2	TEWI|THWI_Twilhelma_g6699.t1	TEWI|THWI_Twilhelma_g6700.t1	TEWI|THWI_Twilhelma_g6700.t2	TEWI|THWI_Twilhelma_g6757.t1	EPMU|EPMU_Em0021g921a
cluster98	12	5	4	3	N/A	N/A			AMQU|AMQU_Aqu2.1.35149_001	AMQU|AMQU_Aqu2.1.12030_001	AMQU|AMQU_Aqu2.1.35154_001	TEWI|THWI_Twilhelma_g8016.t2	TEWI|THWI_Twilhelma_g8015.t1	TEWI|THWI_Twilhelma_g8016.t1	EPMU|EPMU_Em0003g139a	EPMU|EPMU_Em0003g137a	EPMU|EPMU_Em0003g155a	EPMU|EPMU_Em0003g166a	EPMU|EPMU_Em0003g167a	TEWI|THWI_Twilhelma_g27036.t1
cluster100	12	6	5	1	Q5TF39	GO:0006814	P:sodium ion transport	IEA:UniProtKB-KW	TEWI|THWI_Twilhelma_g8234.t1	TEWI|THWI_Twilhelma_g8231.t1	TEWI|THWI_Twilhelma_g8233.t1	TEWI|THWI_Twilhelma_g8236.t1	TEWI|THWI_Twilhelma_g8238.t1	EPMU|EPMU_Em0001g134a	EPMU|EPMU_Em0001g127a	EPMU|EPMU_Em0001g128a	EPMU|EPMU_Em0001g136a	EPMU|EPMU_Em0001g144a	AMQU|AMQU_Aqu2.1.31952_001	EPMU|EPMU_Em0001g124a
cluster101	12	6	5	1	Q3UQ28	GO:0006979	P:response to oxidative stress	IEA:InterPro	TEWI|THWI_Twilhelma_g20509.t1	TEWI|THWI_Twilhelma_g17753.t1	TEWI|THWI_Twilhelma_g17753.t2	TEWI|THWI_Twilhelma_g17754.t1	TEWI|THWI_Twilhelma_g17754.t2	EPMU|EPMU_Em0011g316a	EPMU|EPMU_Em0006g1087a	EPMU|EPMU_Em0006g1118a	EPMU|EPMU_Em0006g864a	EPMU|EPMU_Em0006g866a	EPMU|EPMU_Em0006g870a	AMQU|AMQU_Aqu2.1.33776_001
cluster102	12	9	2	1	E9PV86	GO:1902883	P:negative regulation of response to oxidative stress	ISO:MGI	TEWI|THWI_Twilhelma_g18387.t1	TEWI|THWI_Twilhelma_g18387.t2	EPMU|EPMU_Em0009g1050a	EPMU|EPMU_Em0009g1047a	EPMU|EPMU_Em0009g1048a	EPMU|EPMU_Em0009g1049a	EPMU|EPMU_Em0009g1057a	EPMU|EPMU_Em0096g11a	EPMU|EPMU_Em0096g12a	EPMU|EPMU_Em0096g13a	EPMU|EPMU_Em0096g9a	AMQU|AMQU_Aqu2.1.44296_001
cluster103	12	10	1	1	N/A	N/A			EPMU|EPMU_Em0003g607a	EPMU|EPMU_Em0001g878a	EPMU|EPMU_Em0002g1538a	EPMU|EPMU_Em0002g1798a	EPMU|EPMU_Em0003g1509a	EPMU|EPMU_Em0011g339a	EPMU|EPMU_Em0015g432a	EPMU|EPMU_Em0017g822a	EPMU|EPMU_Em0042g16a	EPMU|EPMU_Em0017g833a	AMQU|AMQU_Aqu2.1.27150_001	TEWI|THWI_Twilhelma_g4900.t1
cluster105	12	10	1	1	P10394	GO:0015074	P:DNA integration	IEA:InterPro	EPMU|EPMU_Em0763g3a	EPMU|EPMU_Em0003g491a	EPMU|EPMU_Em0010g678a	EPMU|EPMU_Em0012g182a	EPMU|EPMU_Em0012g192a	EPMU|EPMU_Em0012g193a	EPMU|EPMU_Em0020g257a	EPMU|EPMU_Em0203g1a	EPMU|EPMU_Em1183g1a	EPMU|EPMU_Em0005g280a	AMQU|AMQU_Aqu2.1.18127_001	TEWI|THWI_Twilhelma_g2239.t1
cluster106	11	1	8	2	N/A	N/A			AMQU|AMQU_Aqu2.1.23854_001	AMQU|AMQU_Aqu2.1.23855_001	TEWI|THWI_Twilhelma_g19666.t1	TEWI|THWI_Twilhelma_g19669.t1	TEWI|THWI_Twilhelma_g9902.t1	TEWI|THWI_Twilhelma_g19667.t1	TEWI|THWI_Twilhelma_g19668.t1	TEWI|THWI_Twilhelma_g24175.t1	TEWI|THWI_Twilhelma_g24176.t1	TEWI|THWI_Twilhelma_g24180.t1	EPMU|EPMU_Em0015g554a
cluster107	11	4	1	6	N/A	N/A			AMQU|AMQU_Aqu2.1.29454_001	AMQU|AMQU_Aqu2.1.03450_001	AMQU|AMQU_Aqu2.1.29452_001	AMQU|AMQU_Aqu2.1.29453_001	AMQU|AMQU_Aqu2.1.04727_001	AMQU|AMQU_Aqu2.1.04728_001	EPMU|EPMU_Em0030g21a	EPMU|EPMU_Em0008g392a	EPMU|EPMU_Em0008g398a	EPMU|EPMU_Em0030g29a	TEWI|THWI_Twilhelma_g27196.t1
cluster108	11	1	6	4	N/A	N/A			AMQU|AMQU_Aqu2.1.17699_001	AMQU|AMQU_Aqu2.1.04406_001	AMQU|AMQU_Aqu2.1.17697_001	AMQU|AMQU_Aqu2.1.17698_001	TEWI|THWI_Twilhelma_g12661.t1	TEWI|THWI_Twilhelma_g12666.t1	TEWI|THWI_Twilhelma_g12668.t1	TEWI|THWI_Twilhelma_g20861.t1	TEWI|THWI_Twilhelma_g20861.t2	TEWI|THWI_Twilhelma_g12667.t1	EPMU|EPMU_Em0022g278a
cluster109	11	4	3	4	Q09426	GO:0002175	P:protein localization to paranode region of axon	IEA:Ensembl	AMQU|AMQU_Aqu2.1.26508_001	AMQU|AMQU_Aqu2.1.34872_001	AMQU|AMQU_Aqu2.1.38448_001	AMQU|AMQU_Aqu2.1.40853_001	TEWI|THWI_Twilhelma_g21120.t1	TEWI|THWI_Twilhelma_g21119.t1	TEWI|THWI_Twilhelma_g9867.t1	EPMU|EPMU_Em0015g1080a	EPMU|EPMU_Em0015g1077a	EPMU|EPMU_Em0015g1078a	EPMU|EPMU_Em0015g1082a
cluster110	11	1	4	6	Q9W3E1	GO:0016180	P:snRNA processing	IMP:FlyBase	AMQU|AMQU_Aqu2.1.10890_001	AMQU|AMQU_Aqu2.1.19752_001	AMQU|AMQU_Aqu2.1.14833_001	AMQU|AMQU_Aqu2.1.10048_001	AMQU|AMQU_Aqu2.1.19749_001	AMQU|AMQU_Aqu2.1.03435_001	TEWI|THWI_Twilhelma_g6755.t2	TEWI|THWI_Twilhelma_g12478.t1	TEWI|THWI_Twilhelma_g12478.t2	TEWI|THWI_Twilhelma_g6755.t1	EPMU|EPMU_Em0021g856a
cluster111	11	8	2	1	Q9PTE6	GO:0006478	P:peptidyl-tyrosine sulfation	ISS:UniProtKB	TEWI|THWI_Twilhelma_g11262.t1	TEWI|THWI_Twilhelma_g11262.t2	EPMU|EPMU_Em0201g3a	EPMU|EPMU_Em0015g263a	EPMU|EPMU_Em0015g269a	EPMU|EPMU_Em0015g270a	EPMU|EPMU_Em0015g278a	EPMU|EPMU_Em0201g15a	EPMU|EPMU_Em0201g9a	EPMU|EPMU_Em0664g5a	AMQU|AMQU_Aqu2.1.39796_001
cluster112	11	7	3	1	G3V9H8	GO:0001657	P:ureteric bud development	IEA:Ensembl	TEWI|THWI_Twilhelma_g9181.t2	TEWI|THWI_Twilhelma_g23261.t1	TEWI|THWI_Twilhelma_g9181.t1	EPMU|EPMU_Em0013g859a	EPMU|EPMU_Em0002g733a	EPMU|EPMU_Em0013g856a	EPMU|EPMU_Em0013g858a	EPMU|EPMU_Em0102g12a	EPMU|EPMU_Em0013g882a	EPMU|EPMU_Em0013g883a	AMQU|AMQU_Aqu2.1.41697_001
cluster114	11	8	2	1	Q09147	GO:0035202	P:tracheal pit formation in open tracheal system	IMP:FlyBase	TEWI|THWI_Twilhelma_g23244.t2	TEWI|THWI_Twilhelma_g23244.t1	EPMU|EPMU_Em0013g745a	EPMU|EPMU_Em0013g728a	EPMU|EPMU_Em0013g735a	EPMU|EPMU_Em0013g739a	EPMU|EPMU_Em0013g744a	EPMU|EPMU_Em0013g761a	EPMU|EPMU_Em0013g762a	EPMU|EPMU_Em0013g736a	AMQU|AMQU_Aqu2.1.40603_001
cluster115	11	1	9	1	P16591	GO:0007260	P:tyrosine phosphorylation of STAT protein	IDA:UniProtKB	TEWI|THWI_Twilhelma_g19003.t1	TEWI|THWI_Twilhelma_g19002.t1	TEWI|THWI_Twilhelma_g19002.t2	TEWI|THWI_Twilhelma_g19004.t2	TEWI|THWI_Twilhelma_g14940.t1	TEWI|THWI_Twilhelma_g14940.t2	TEWI|THWI_Twilhelma_g19004.t1	TEWI|THWI_Twilhelma_g9424.t1	TEWI|THWI_Twilhelma_g9424.t2	AMQU|AMQU_Aqu2.1.38575_001	EPMU|EPMU_Em0020g1033a
cluster116	11	5	5	1	N/A	N/A			TEWI|THWI_Twilhelma_g17883.t1	TEWI|THWI_Twilhelma_g17821.t1	TEWI|THWI_Twilhelma_g17823.t1	TEWI|THWI_Twilhelma_g17823.t2	TEWI|THWI_Twilhelma_g17883.t2	EPMU|EPMU_Em0001g2147a	EPMU|EPMU_Em0001g2154a	EPMU|EPMU_Em0001g2176a	EPMU|EPMU_Em1002g2a	EPMU|EPMU_Em0001g2195a	AMQU|AMQU_Aqu2.1.29233_001
cluster117	11	8	2	1	A2VDL6	GO:0008542	P:visual learning	IEA:Ensembl	TEWI|THWI_Twilhelma_g26855.t2	TEWI|THWI_Twilhelma_g26855.t1	EPMU|EPMU_Em0006g591a	EPMU|EPMU_Em0003g685a	EPMU|EPMU_Em0003g691a	EPMU|EPMU_Em0006g590a	EPMU|EPMU_Em0006g593a	EPMU|EPMU_Em0006g582a	EPMU|EPMU_Em0006g588a	EPMU|EPMU_Em0006g213a	AMQU|AMQU_Aqu2.1.31242_001
cluster121	10	6	1	3	Q91790	GO:0090266	P:regulation of mitotic cell cycle spindle assembly checkpoint	IMP:UniProtKB	AMQU|AMQU_Aqu2.1.16371_001	AMQU|AMQU_Aqu2.1.16372_001	AMQU|AMQU_Aqu2.1.17780_001	EPMU|EPMU_Em0009g1040a	EPMU|EPMU_Em0009g1035a	EPMU|EPMU_Em0009g1037a	EPMU|EPMU_Em0009g1038a	EPMU|EPMU_Em0009g1039a	EPMU|EPMU_Em0009g1041a	TEWI|THWI_Twilhelma_g25807.t1
cluster122	10	1	1	8	Q86VF2	GO:0030018	C:Z disc	ISS:UniProtKB	AMQU|AMQU_Aqu2.1.39132_001	AMQU|AMQU_Aqu2.1.01465_001	AMQU|AMQU_Aqu2.1.22437_001	AMQU|AMQU_Aqu2.1.22438_001	AMQU|AMQU_Aqu2.1.22440_001	AMQU|AMQU_Aqu2.1.29445_001	AMQU|AMQU_Aqu2.1.39130_001	AMQU|AMQU_Aqu2.1.12608_001	TEWI|THWI_Twilhelma_g22224.t1	EPMU|EPMU_Em0022g602a
cluster123	10	1	3	6	Q86WA6	GO:0006805	P:xenobiotic metabolic process	TAS:Reactome	AMQU|AMQU_Aqu2.1.38777_001	AMQU|AMQU_Aqu2.1.00126_001	AMQU|AMQU_Aqu2.1.27306_001	AMQU|AMQU_Aqu2.1.38775_001	AMQU|AMQU_Aqu2.1.38776_001	AMQU|AMQU_Aqu2.1.40837_001	TEWI|THWI_Twilhelma_g5099.t1	TEWI|THWI_Twilhelma_g5098.t1	TEWI|THWI_Twilhelma_g5100.t1	EPMU|EPMU_Em0003g1360a
cluster125	10	2	1	7	Q09575	GO:0015074	P:DNA integration	IEA:InterPro	AMQU|AMQU_Aqu2.1.12882_001	AMQU|AMQU_Aqu2.1.27141_001	AMQU|AMQU_Aqu2.1.00614_001	AMQU|AMQU_Aqu2.1.24143_001	AMQU|AMQU_Aqu2.1.31874_001	AMQU|AMQU_Aqu2.1.32788_001	AMQU|AMQU_Aqu2.1.38784_001	EPMU|EPMU_Em0014g922a	EPMU|EPMU_Em0014g913a	TEWI|THWI_Twilhelma_g22976.t1
cluster126	10	6	1	3	N/A	N/A			AMQU|AMQU_Aqu2.1.34294_001	AMQU|AMQU_Aqu2.1.12480_001	AMQU|AMQU_Aqu2.1.32546_001	EPMU|EPMU_Em0009g688a	EPMU|EPMU_Em0009g653a	EPMU|EPMU_Em0009g659a	EPMU|EPMU_Em0009g687a	EPMU|EPMU_Em0009g707a	EPMU|EPMU_Em0009g708a	TEWI|THWI_Twilhelma_g26470.t1
cluster127	10	1	7	2	N/A	N/A			AMQU|AMQU_Aqu2.1.03895_001	AMQU|AMQU_Aqu2.1.20292_001	TEWI|THWI_Twilhelma_g16834.t1	TEWI|THWI_Twilhelma_g16834.t2	TEWI|THWI_Twilhelma_g17083.t1	TEWI|THWI_Twilhelma_g19244.t1	TEWI|THWI_Twilhelma_g19244.t2	TEWI|THWI_Twilhelma_g20915.t1	TEWI|THWI_Twilhelma_g749.t1	EPMU|EPMU_Em0001g521a
cluster128	10	2	7	1	Q9WV18	GO:0014048	P:regulation of glutamate secretion	ISO:MGI	TEWI|THWI_Twilhelma_g20850.t1	TEWI|THWI_Twilhelma_g16497.t1	TEWI|THWI_Twilhelma_g16497.t2	TEWI|THWI_Twilhelma_g20849.t1	TEWI|THWI_Twilhelma_g20849.t2	TEWI|THWI_Twilhelma_g20850.t2	TEWI|THWI_Twilhelma_g20848.t1	EPMU|EPMU_Em0023g249a	EPMU|EPMU_Em0023g248a	AMQU|AMQU_Aqu2.1.39153_001
cluster131	10	4	5	1	Q99315	GO:0032197	P:transposition, RNA-mediated	ISS:SGD	TEWI|THWI_Twilhelma_g13468.t3	TEWI|THWI_Twilhelma_g13468.t2	TEWI|THWI_Twilhelma_g18541.t1	TEWI|THWI_Twilhelma_g19055.t1	TEWI|THWI_Twilhelma_g13468.t1	EPMU|EPMU_Em0023g858a	EPMU|EPMU_Em0001g626a	EPMU|EPMU_Em0009g887a	EPMU|EPMU_Em0023g855a	AMQU|AMQU_Aqu2.1.11098_001
cluster132	10	7	2	1	O70536	GO:0008203	P:cholesterol metabolic process	IBA:GO_Central	TEWI|THWI_Twilhelma_g12529.t2	TEWI|THWI_Twilhelma_g12529.t1	EPMU|EPMU_Em0184g4a	EPMU|EPMU_Em0004g411a	EPMU|EPMU_Em0004g412a	EPMU|EPMU_Em0184g3a	EPMU|EPMU_Em0266g1a	EPMU|EPMU_Em0319g4a	EPMU|EPMU_Em0346g4a	AMQU|AMQU_Aqu2.1.33606_001
cluster133	10	4	5	1	Q9H124	GO:0031290	P:retinal ganglion cell axon guidance	IEA:Ensembl	TEWI|THWI_Twilhelma_g17123.t2	TEWI|THWI_Twilhelma_g17123.t1	TEWI|THWI_Twilhelma_g17122.t2	TEWI|THWI_Twilhelma_g17122.t1	EPMU|EPMU_Em0020g1041a	EPMU|EPMU_Em0020g1043a	EPMU|EPMU_Em0020g1044a	AMQU|AMQU_Aqu2.1.38574_001	TEWI|THWI_Twilhelma_g4976.t1	EPMU|EPMU_Em0020g1031a
cluster134	10	8	1	1	Q651J5	GO:0006817	P:phosphate ion transport	IBA:GO_Central	EPMU|EPMU_Em0006g750a	EPMU|EPMU_Em0006g746a	EPMU|EPMU_Em0006g783a	EPMU|EPMU_Em0006g785a	EPMU|EPMU_Em0049g26a	EPMU|EPMU_Em0080g10a	EPMU|EPMU_Em0080g12a	EPMU|EPMU_Em0027g10a	AMQU|AMQU_Aqu2.1.33731_001	TEWI|THWI_Twilhelma_g23795.t1
cluster137	9	1	1	7	O60244	GO:0006367	P:transcription initiation from RNA polymerase II promoter	IDA:UniProtKB	AMQU|AMQU_Aqu2.1.02308_001	AMQU|AMQU_Aqu2.1.07656_001	AMQU|AMQU_Aqu2.1.05551_001	AMQU|AMQU_Aqu2.1.06610_001	AMQU|AMQU_Aqu2.1.19154_001	AMQU|AMQU_Aqu2.1.19155_001	AMQU|AMQU_Aqu2.1.19149_001	TEWI|THWI_Twilhelma_g15830.t1	EPMU|EPMU_Em0021g989a
cluster139	9	2	5	2	N/A	N/A			AMQU|AMQU_Aqu2.1.22562_001	AMQU|AMQU_Aqu2.1.37032_001	TEWI|THWI_Twilhelma_g8131.t1	TEWI|THWI_Twilhelma_g14825.t1	TEWI|THWI_Twilhelma_g14825.t2	TEWI|THWI_Twilhelma_g5974.t1	TEWI|THWI_Twilhelma_g5974.t2	EPMU|EPMU_Em0001g1764a	EPMU|EPMU_Em0023g826a
cluster140	9	2	2	5	Q9UKR8	GO:0007166	P:cell surface receptor signaling pathway	IBA:GO_Central	AMQU|AMQU_Aqu2.1.44139_001	AMQU|AMQU_Aqu2.1.35499_001	AMQU|AMQU_Aqu2.1.35500_001	AMQU|AMQU_Aqu2.1.44141_001	AMQU|AMQU_Aqu2.1.44140_001	TEWI|THWI_Twilhelma_g26595.t2	TEWI|THWI_Twilhelma_g26595.t1	EPMU|EPMU_Em0211g4a	EPMU|EPMU_Em0017g577a
cluster141	9	4	2	3	Q6GPA8	GO:0015031	P:protein transport	IEA:UniProtKB-KW	AMQU|AMQU_Aqu2.1.29003_001	AMQU|AMQU_Aqu2.1.17771_001	AMQU|AMQU_Aqu2.1.28997_001	TEWI|THWI_Twilhelma_g25439.t1	TEWI|THWI_Twilhelma_g25439.t2	EPMU|EPMU_Em0009g105a	EPMU|EPMU_Em0009g102a	EPMU|EPMU_Em0009g103a	EPMU|EPMU_Em0009g104a
cluster143	9	4	4	1	Q8BX70	GO:0006623	P:protein targeting to vacuole	IBA:GO_Central	TEWI|THWI_Twilhelma_g9820.t3	TEWI|THWI_Twilhelma_g9820.t2	TEWI|THWI_Twilhelma_g9820.t1	EPMU|EPMU_Em0016g698a	EPMU|EPMU_Em0041g9a	EPMU|EPMU_Em0041g7a	EPMU|EPMU_Em0016g700a	AMQU|AMQU_Aqu2.1.29075_001	TEWI|THWI_Twilhelma_g9816.t1
cluster144	9	5	3	1	Q9PU45	GO:0051693	P:actin filament capping	IEA:UniProtKB-KW	TEWI|THWI_Twilhelma_g1525.t2	TEWI|THWI_Twilhelma_g1525.t1	EPMU|EPMU_Em0099g3a	EPMU|EPMU_Em0099g23a	EPMU|EPMU_Em0145g12a	EPMU|EPMU_Em0429g7a	EPMU|EPMU_Em0099g14a	AMQU|AMQU_Aqu2.1.33505_001	TEWI|THWI_Twilhelma_g9938.t1
cluster145	9	2	6	1	Q03601	GO:0016567	P:protein ubiquitination	IDA:WormBase	TEWI|THWI_Twilhelma_g22800.t1	TEWI|THWI_Twilhelma_g19417.t1	TEWI|THWI_Twilhelma_g22801.t1	TEWI|THWI_Twilhelma_g22802.t1	TEWI|THWI_Twilhelma_g4819.t1	TEWI|THWI_Twilhelma_g4820.t1	EPMU|EPMU_Em0019g739a	EPMU|EPMU_Em0019g738a	AMQU|AMQU_Aqu2.1.27336_001
cluster146	9	1	7	1	Q15738	GO:0007224	P:smoothened signaling pathway	IEA:Ensembl	TEWI|THWI_Twilhelma_g13829.t1	TEWI|THWI_Twilhelma_g8409.t1	TEWI|THWI_Twilhelma_g5496.t1	TEWI|THWI_Twilhelma_g5490.t1	TEWI|THWI_Twilhelma_g5491.t1	TEWI|THWI_Twilhelma_g5492.t1	TEWI|THWI_Twilhelma_g5492.t2	AMQU|AMQU_Aqu2.1.33330_001	EPMU|EPMU_Em0023g378a
cluster147	9	6	2	1	Q0KL00	GO:0042391	P:regulation of membrane potential	IBA:GO_Central	TEWI|THWI_Twilhelma_g19126.t2	TEWI|THWI_Twilhelma_g19126.t1	EPMU|EPMU_Em0034g12a	EPMU|EPMU_Em0018g278a	EPMU|EPMU_Em0018g281a	EPMU|EPMU_Em0034g11a	EPMU|EPMU_Em0141g9a	EPMU|EPMU_Em0018g553a	AMQU|AMQU_Aqu2.1.38329_001
cluster149	9	5	3	1	N/A	N/A			EPMU|EPMU_Em0004g1672a	EPMU|EPMU_Em0004g1663a	EPMU|EPMU_Em0004g1664a	EPMU|EPMU_Em0004g1670a	EPMU|EPMU_Em0004g1671a	AMQU|AMQU_Aqu2.1.26814_001	TEWI|THWI_Twilhelma_g1870.t1	TEWI|THWI_Twilhelma_g7798.t1	TEWI|THWI_Twilhelma_g7796.t1
cluster151	8	5	1	2	Q9P2E3	GO:0031048	P:chromatin silencing by small RNA	IBA:GO_Central	AMQU|AMQU_Aqu2.1.28233_001	AMQU|AMQU_Aqu2.1.28229_001	EPMU|EPMU_Em0015g1066a	EPMU|EPMU_Em0015g1062a	EPMU|EPMU_Em0015g1063a	EPMU|EPMU_Em0014g227a	EPMU|EPMU_Em0014g187a	TEWI|THWI_Twilhelma_g10710.t1
cluster152	8	1	1	6	N/A	N/A			AMQU|AMQU_Aqu2.1.27120_001	AMQU|AMQU_Aqu2.1.05921_001	AMQU|AMQU_Aqu2.1.06260_001	AMQU|AMQU_Aqu2.1.06483_001	AMQU|AMQU_Aqu2.1.26879_001	AMQU|AMQU_Aqu2.1.26880_001	TEWI|THWI_Twilhelma_g15315.t1	EPMU|EPMU_Em0022g85a
cluster153	8	2	3	3	Q8K1A0	GO:0003676	F:nucleic acid binding	IEA:InterPro	AMQU|AMQU_Aqu2.1.12850_001	AMQU|AMQU_Aqu2.1.21118_001	AMQU|AMQU_Aqu2.1.12851_001	TEWI|THWI_Twilhelma_g25078.t1	TEWI|THWI_Twilhelma_g25078.t2	TEWI|THWI_Twilhelma_g24539.t1	EPMU|EPMU_Em0001g1079a	EPMU|EPMU_Em0021g586a
cluster154	8	1	1	6	Q9QYF1	GO:0042572	P:retinol metabolic process	ISS:UniProtKB	AMQU|AMQU_Aqu2.1.36446_001	AMQU|AMQU_Aqu2.1.23421_001	AMQU|AMQU_Aqu2.1.23422_001	AMQU|AMQU_Aqu2.1.31158_001	AMQU|AMQU_Aqu2.1.31159_001	AMQU|AMQU_Aqu2.1.36445_001	TEWI|THWI_Twilhelma_g19492.t1	EPMU|EPMU_Em0003g1402a
cluster157	8	4	2	2	Q5U4T3	GO:0007165	P:signal transduction	IEA:InterPro	AMQU|AMQU_Aqu2.1.17984_001	AMQU|AMQU_Aqu2.1.32994_001	TEWI|THWI_Twilhelma_g19509.t2	TEWI|THWI_Twilhelma_g19509.t1	EPMU|EPMU_Em0460g1a	EPMU|EPMU_Em0022g156a	EPMU|EPMU_Em0655g1a	EPMU|EPMU_Em1006g1a
cluster158	8	3	2	3	N/A	N/A			AMQU|AMQU_Aqu2.1.08540_001	AMQU|AMQU_Aqu2.1.06808_001	AMQU|AMQU_Aqu2.1.12803_001	TEWI|THWI_Twilhelma_g11944.t2	TEWI|THWI_Twilhelma_g11944.t1	EPMU|EPMU_Em0016g931a	EPMU|EPMU_Em0016g932a	EPMU|EPMU_Em0016g933a
cluster159	8	2	4	2	Q96JN8	GO:0005814	C:centriole	IEA:UniProtKB-SubCell	AMQU|AMQU_Aqu2.1.43339_001	AMQU|AMQU_Aqu2.1.23919_001	TEWI|THWI_Twilhelma_g10277.t3	TEWI|THWI_Twilhelma_g10277.t1	TEWI|THWI_Twilhelma_g10277.t2	TEWI|THWI_Twilhelma_g5618.t1	EPMU|EPMU_Em0020g1092a	EPMU|EPMU_Em0020g1090a
cluster160	8	1	4	3	A2A9C3	GO:0031667	P:response to nutrient levels	IMP:UniProtKB	AMQU|AMQU_Aqu2.1.28702_001	AMQU|AMQU_Aqu2.1.02066_001	AMQU|AMQU_Aqu2.1.06423_001	TEWI|THWI_Twilhelma_g25802.t1	TEWI|THWI_Twilhelma_g25802.t2	TEWI|THWI_Twilhelma_g5169.t1	TEWI|THWI_Twilhelma_g5169.t2	EPMU|EPMU_Em0011g68a
cluster161	8	2	4	2	N/A	N/A			AMQU|AMQU_Aqu2.1.05906_001	AMQU|AMQU_Aqu2.1.38657_001	TEWI|THWI_Twilhelma_g24230.t2	TEWI|THWI_Twilhelma_g24230.t1	TEWI|THWI_Twilhelma_g24231.t1	TEWI|THWI_Twilhelma_g24231.t2	EPMU|EPMU_Em0010g445a	EPMU|EPMU_Em0010g461a
cluster162	8	4	2	2	Q75V66	GO:0034220	P:ion transmembrane transport	TAS:Reactome	AMQU|AMQU_Aqu2.1.41626_001	AMQU|AMQU_Aqu2.1.41627_001	TEWI|THWI_Twilhelma_g24626.t2	TEWI|THWI_Twilhelma_g24626.t1	EPMU|EPMU_Em0021g349a	EPMU|EPMU_Em0021g345a	EPMU|EPMU_Em0021g354a	EPMU|EPMU_Em0021g355a
cluster163	8	1	6	1	N/A	N/A			TEWI|THWI_Twilhelma_g13978.t1	TEWI|THWI_Twilhelma_g14846.t1	TEWI|THWI_Twilhelma_g19199.t1	TEWI|THWI_Twilhelma_g22784.t1	TEWI|THWI_Twilhelma_g19766.t1	TEWI|THWI_Twilhelma_g19766.t2	EPMU|EPMU_Em0145g1a	AMQU|AMQU_Aqu2.1.33396_001
cluster164	8	1	6	1	Q6AY30	GO:0009247	P:glycolipid biosynthetic process	IBA:GO_Central	TEWI|THWI_Twilhelma_g25258.t1	TEWI|THWI_Twilhelma_g25258.t2	TEWI|THWI_Twilhelma_g25259.t1	TEWI|THWI_Twilhelma_g25259.t2	TEWI|THWI_Twilhelma_g25260.t1	TEWI|THWI_Twilhelma_g25260.t2	AMQU|AMQU_Aqu2.1.18819_001	EPMU|EPMU_Em0018g78a
cluster166	8	1	6	1	Q9BXM7	GO:0006511	P:ubiquitin-dependent protein catabolic process	TAS:ParkinsonsUK-UCL	TEWI|THWI_Twilhelma_g16056.t1	TEWI|THWI_Twilhelma_g13185.t1	TEWI|THWI_Twilhelma_g5470.t1	TEWI|THWI_Twilhelma_g5929.t1	TEWI|THWI_Twilhelma_g5929.t2	TEWI|THWI_Twilhelma_g7749.t1	AMQU|AMQU_Aqu2.1.43528_001	EPMU|EPMU_Em0010g885a
cluster168	8	3	4	1	N/A	N/A			TEWI|THWI_Twilhelma_g4213.t2	TEWI|THWI_Twilhelma_g4213.t1	TEWI|THWI_Twilhelma_g4214.t1	TEWI|THWI_Twilhelma_g4214.t2	EPMU|EPMU_Em0020g948a	EPMU|EPMU_Em0006g1263a	EPMU|EPMU_Em0006g1276a	AMQU|AMQU_Aqu2.1.43322_001
cluster169	8	5	2	1	Q13501	GO:0006511	P:ubiquitin-dependent protein catabolic process	TAS:ProtInc	TEWI|THWI_Twilhelma_g25662.t2	TEWI|THWI_Twilhelma_g25662.t1	EPMU|EPMU_Em0012g781a	EPMU|EPMU_Em0012g774a	EPMU|EPMU_Em0012g775a	EPMU|EPMU_Em0012g780a	EPMU|EPMU_Em0012g773a	AMQU|AMQU_Aqu2.1.19199_001
cluster171	8	1	6	1	Q6TLH3	GO:0005634	C:nucleus	IEA:UniProtKB-SubCell	TEWI|THWI_Twilhelma_g24636.t1	TEWI|THWI_Twilhelma_g23950.t1	TEWI|THWI_Twilhelma_g23950.t2	TEWI|THWI_Twilhelma_g24636.t2	TEWI|THWI_Twilhelma_g24637.t1	TEWI|THWI_Twilhelma_g24637.t2	AMQU|AMQU_Aqu2.1.30467_001	EPMU|EPMU_Em0016g530a
cluster173	8	4	2	2	Q8IS64	GO:0016486	P:peptide hormone processing	IEA:InterPro	TEWI|THWI_Twilhelma_g22482.t2	TEWI|THWI_Twilhelma_g22482.t1	EPMU|EPMU_Em0008g447a	EPMU|EPMU_Em0008g451a	EPMU|EPMU_Em0225g2a	AMQU|AMQU_Aqu2.1.19016_001	EPMU|EPMU_Em0009g473a	AMQU|AMQU_Aqu2.1.19015_001
cluster174	8	1	5	2	Q17QI5	GO:0016192	P:vesicle-mediated transport	ISS:UniProtKB	TEWI|THWI_Twilhelma_g15053.t1	TEWI|THWI_Twilhelma_g10979.t1	TEWI|THWI_Twilhelma_g10979.t2	TEWI|THWI_Twilhelma_g16030.t1	TEWI|THWI_Twilhelma_g15055.t1	AMQU|AMQU_Aqu2.1.41160_001	AMQU|AMQU_Aqu2.1.25864_001	EPMU|EPMU_Em0022g211a
cluster175	8	5	2	1	N/A	N/A			TEWI|THWI_Twilhelma_g4263.t1	TEWI|THWI_Twilhelma_g4263.t2	EPMU|EPMU_Em0012g322a	EPMU|EPMU_Em0012g280a	EPMU|EPMU_Em0012g313a	EPMU|EPMU_Em0012g321a	EPMU|EPMU_Em0012g329a	AMQU|AMQU_Aqu2.1.43938_001
cluster176	8	1	6	1	Q9D4V0	GO:0006646	P:phosphatidylethanolamine biosynthetic process	ISO:MGI	TEWI|THWI_Twilhelma_g18440.t2	TEWI|THWI_Twilhelma_g18440.t1	TEWI|THWI_Twilhelma_g23331.t1	TEWI|THWI_Twilhelma_g23331.t2	TEWI|THWI_Twilhelma_g8032.t1	TEWI|THWI_Twilhelma_g8032.t2	AMQU|AMQU_Aqu2.1.28527_001	EPMU|EPMU_Em0003g1356a
cluster179	8	6	1	1	Q8QG60	GO:0042752	P:regulation of circadian rhythm	ISS:UniProtKB	EPMU|EPMU_Em0011g992a	EPMU|EPMU_Em0011g1001a	EPMU|EPMU_Em0011g1003a	EPMU|EPMU_Em0011g1008a	EPMU|EPMU_Em0011g1011a	EPMU|EPMU_Em0011g995a	AMQU|AMQU_Aqu2.1.32002_001	TEWI|THWI_Twilhelma_g15800.t1
cluster180	8	6	1	1	N/A	N/A			EPMU|EPMU_Em0005g1245a	EPMU|EPMU_Em0005g1260a	EPMU|EPMU_Em0005g1264a	EPMU|EPMU_Em0005g1259a	EPMU|EPMU_Em0005g351a	EPMU|EPMU_Em0005g365a	AMQU|AMQU_Aqu2.1.41412_001	TEWI|THWI_Twilhelma_g13027.t1
cluster181	8	6	1	1	Q9DBN1	GO:0071939	P:vitamin A import	IMP:MGI	EPMU|EPMU_Em0009g991a	EPMU|EPMU_Em0009g1179a	EPMU|EPMU_Em0009g1183a	EPMU|EPMU_Em0009g989a	EPMU|EPMU_Em0009g993a	EPMU|EPMU_Em0009g1186a	AMQU|AMQU_Aqu2.1.30852_001	TEWI|THWI_Twilhelma_g10770.t1
cluster182	8	6	1	1	Q9Y381	GO:0006355	P:regulation of transcription, DNA-templated	IEA:InterPro	EPMU|EPMU_Em0617g4a	EPMU|EPMU_Em0005g1676a	EPMU|EPMU_Em0074g18a	EPMU|EPMU_Em0438g6a	EPMU|EPMU_Em0074g17a	EPMU|EPMU_Em0617g5a	AMQU|AMQU_Aqu2.1.28654_001	TEWI|THWI_Twilhelma_g1740.t1
cluster183	8	6	1	1	Q9NT26	GO:0007519	P:skeletal muscle tissue development	IEA:Ensembl	EPMU|EPMU_Em0011g498a	EPMU|EPMU_Em0006g1345a	EPMU|EPMU_Em0006g1377a	EPMU|EPMU_Em0021g532a	EPMU|EPMU_Em0006g1346a	EPMU|EPMU_Em0006g1376a	AMQU|AMQU_Aqu2.1.28214_001	TEWI|THWI_Twilhelma_g6707.t1
cluster184	8	6	1	1	Q9JLB4	GO:0007584	P:response to nutrient	ISO:MGI	EPMU|EPMU_Em0734g2a	EPMU|EPMU_Em0006g967a	EPMU|EPMU_Em0021g426a	EPMU|EPMU_Em0019g554a	EPMU|EPMU_Em0081g2a	EPMU|EPMU_Em0081g7a	AMQU|AMQU_Aqu2.1.40830_001	TEWI|THWI_Twilhelma_g9500.t1
cluster185	7	2	2	3	Q5UP22	N/A			AMQU|AMQU_Aqu2.1.32905_001	AMQU|AMQU_Aqu2.1.11682_001	AMQU|AMQU_Aqu2.1.29712_001	TEWI|THWI_Twilhelma_g25704.t1	TEWI|THWI_Twilhelma_g25704.t2	EPMU|EPMU_Em0018g346a	EPMU|EPMU_Em0200g8a
cluster186	7	2	3	2	Q6INU7	GO:0016491	F:oxidoreductase activity	IEA:UniProtKB-KW	AMQU|AMQU_Aqu2.1.32632_001	AMQU|AMQU_Aqu2.1.32633_001	TEWI|THWI_Twilhelma_g24914.t1	TEWI|THWI_Twilhelma_g24914.t2	TEWI|THWI_Twilhelma_g24914.t3	EPMU|EPMU_Em0599g4a	EPMU|EPMU_Em0011g47a
cluster188	7	2	3	2	Q9Y2E6	GO:0032479	P:regulation of type I interferon production	TAS:Reactome	AMQU|AMQU_Aqu2.1.29903_001	AMQU|AMQU_Aqu2.1.20522_001	TEWI|THWI_Twilhelma_g4404.t1	TEWI|THWI_Twilhelma_g4402.t1	TEWI|THWI_Twilhelma_g4404.t2	EPMU|EPMU_Em0015g801a	EPMU|EPMU_Em0015g806a
cluster190	7	1	3	3	Q9C5L3	GO:0055062	P:phosphate ion homeostasis	IEP:TAIR	AMQU|AMQU_Aqu2.1.19232_001	AMQU|AMQU_Aqu2.1.19234_001	AMQU|AMQU_Aqu2.1.29978_001	TEWI|THWI_Twilhelma_g20911.t3	TEWI|THWI_Twilhelma_g20911.t1	TEWI|THWI_Twilhelma_g20911.t2	EPMU|EPMU_Em0021g568a
cluster191	7	1	1	5	Q41420	GO:0005509	F:calcium ion binding	IEA:InterPro	AMQU|AMQU_Aqu2.1.10593_001	AMQU|AMQU_Aqu2.1.06121_001	AMQU|AMQU_Aqu2.1.07477_001	AMQU|AMQU_Aqu2.1.25406_001	AMQU|AMQU_Aqu2.1.07475_001	TEWI|THWI_Twilhelma_g22407.t1	EPMU|EPMU_Em0011g1188a
cluster192	7	2	3	2	N/A	N/A			AMQU|AMQU_Aqu2.1.09013_001	AMQU|AMQU_Aqu2.1.42252_001	TEWI|THWI_Twilhelma_g25292.t1	TEWI|THWI_Twilhelma_g25293.t1	TEWI|THWI_Twilhelma_g25293.t2	EPMU|EPMU_Em0395g12a	EPMU|EPMU_Em0021g845a
cluster193	7	2	2	3	Q7ZTM6	GO:0006626	P:protein targeting to mitochondrion	ISS:UniProtKB	AMQU|AMQU_Aqu2.1.07997_001	AMQU|AMQU_Aqu2.1.07378_001	AMQU|AMQU_Aqu2.1.29915_001	TEWI|THWI_Twilhelma_g14716.t1	TEWI|THWI_Twilhelma_g14716.t2	EPMU|EPMU_Em0006g1226a	EPMU|EPMU_Em0006g1235a
cluster194	7	2	2	3	Q5SUL3	GO:0007194	P:negative regulation of adenylate cyclase activity	TAS:ProtInc	AMQU|AMQU_Aqu2.1.41785_001	AMQU|AMQU_Aqu2.1.26762_001	AMQU|AMQU_Aqu2.1.39154_001	TEWI|THWI_Twilhelma_g6548.t2	TEWI|THWI_Twilhelma_g6548.t1	EPMU|EPMU_Em0023g258a	EPMU|EPMU_Em0023g256a
cluster195	7	3	2	2	Q9WU79	GO:0010133	P:proline catabolic process to glutamate	IBA:GO_Central	AMQU|AMQU_Aqu2.1.39842_001	AMQU|AMQU_Aqu2.1.28823_001	TEWI|THWI_Twilhelma_g10004.t2	TEWI|THWI_Twilhelma_g10004.t1	EPMU|EPMU_Em0015g142a	EPMU|EPMU_Em0015g135a	EPMU|EPMU_Em0015g290a
cluster196	7	2	2	3	Q20191	GO:0008270	F:zinc ion binding	IEA:InterPro	AMQU|AMQU_Aqu2.1.10588_001	AMQU|AMQU_Aqu2.1.34180_001	EPMU|EPMU_Em0016g939a	EPMU|EPMU_Em0582g1a	AMQU|AMQU_Aqu2.1.34185_001	TEWI|THWI_Twilhelma_g11959.t1	TEWI|THWI_Twilhelma_g11963.t1
cluster197	7	3	2	2	Q9UJX3	GO:1901990	P:regulation of mitotic cell cycle phase transition	TAS:Reactome	AMQU|AMQU_Aqu2.1.23220_001	AMQU|AMQU_Aqu2.1.23236_001	TEWI|THWI_Twilhelma_g13666.t1	TEWI|THWI_Twilhelma_g13666.t2	EPMU|EPMU_Em0114g15a	EPMU|EPMU_Em0015g752a	EPMU|EPMU_Em0011g938a
cluster198	7	2	2	3	O15014	GO:0006357	P:regulation of transcription by RNA polymerase II	ISS:UniProtKB	AMQU|AMQU_Aqu2.1.23394_001	AMQU|AMQU_Aqu2.1.12223_001	AMQU|AMQU_Aqu2.1.12225_001	TEWI|THWI_Twilhelma_g18621.t2	TEWI|THWI_Twilhelma_g18621.t1	EPMU|EPMU_Em0009g922a	EPMU|EPMU_Em0009g938a
cluster201	7	4	2	1	O43314	GO:0043647	P:inositol phosphate metabolic process	TAS:Reactome	TEWI|THWI_Twilhelma_g26864.t1	TEWI|THWI_Twilhelma_g26863.t1	EPMU|EPMU_Em0006g664a	EPMU|EPMU_Em0006g678a	EPMU|EPMU_Em0006g698a	EPMU|EPMU_Em0006g716a	AMQU|AMQU_Aqu2.1.31253_001
cluster203	7	1	5	1	P29119	GO:1901394	P:positive regulation of transforming growth factor beta1 activation	ISS:UniProtKB	TEWI|THWI_Twilhelma_g5689.t1	TEWI|THWI_Twilhelma_g10892.t1	TEWI|THWI_Twilhelma_g10892.t2	TEWI|THWI_Twilhelma_g9029.t1	TEWI|THWI_Twilhelma_g9029.t3	AMQU|AMQU_Aqu2.1.31170_001	EPMU|EPMU_Em0009g1198a
cluster206	7	1	5	1	Q2MJT0	GO:0045893	P:positive regulation of transcription, DNA-templated	IMP:UniProtKB	TEWI|THWI_Twilhelma_g17304.t1	TEWI|THWI_Twilhelma_g15254.t1	TEWI|THWI_Twilhelma_g17304.t2	TEWI|THWI_Twilhelma_g14728.t1	TEWI|THWI_Twilhelma_g14728.t2	AMQU|AMQU_Aqu2.1.23392_001	EPMU|EPMU_Em0009g1173a
cluster208	7	3	3	1	P10978	GO:0015074	P:DNA integration	IEA:InterPro	TEWI|THWI_Twilhelma_g768.t1	TEWI|THWI_Twilhelma_g17167.t1	TEWI|THWI_Twilhelma_g5958.t1	EPMU|EPMU_Em0005g339a	EPMU|EPMU_Em0009g798a	EPMU|EPMU_Em0023g814a	AMQU|AMQU_Aqu2.1.22276_001
cluster209	7	4	2	1	N/A	N/A			TEWI|THWI_Twilhelma_g12929.t2	TEWI|THWI_Twilhelma_g12929.t1	EPMU|EPMU_Em0013g352a	EPMU|EPMU_Em0002g1820a	EPMU|EPMU_Em0002g1827a	EPMU|EPMU_Em0002g1829a	AMQU|AMQU_Aqu2.1.34934_001
cluster210	7	3	3	1	Q6DHQ1	GO:0010043	P:response to zinc ion	IDA:ZFIN	TEWI|THWI_Twilhelma_g16931.t1	TEWI|THWI_Twilhelma_g16508.t1	TEWI|THWI_Twilhelma_g16931.t2	EPMU|EPMU_Em0009g724a	EPMU|EPMU_Em0009g693a	EPMU|EPMU_Em0009g710a	AMQU|AMQU_Aqu2.1.31409_001
cluster211	7	4	2	1	D6RF89	GO:0043162	P:ubiquitin-dependent protein catabolic process via the multivesicular body sorting pathway	IMP:BHF-UCL	TEWI|THWI_Twilhelma_g5900.t1	TEWI|THWI_Twilhelma_g5900.t2	EPMU|EPMU_Em0009g129a	EPMU|EPMU_Em0009g114a	EPMU|EPMU_Em0186g5a	EPMU|EPMU_Em0186g6a	AMQU|AMQU_Aqu2.1.23645_001
cluster213	7	3	3	1	N/A	N/A			TEWI|THWI_Twilhelma_g23061.t1	TEWI|THWI_Twilhelma_g12809.t1	TEWI|THWI_Twilhelma_g12809.t2	EPMU|EPMU_Em0010g219a	EPMU|EPMU_Em0010g222a	EPMU|EPMU_Em0010g220a	AMQU|AMQU_Aqu2.1.15712_001
cluster214	7	4	2	1	Q8N6W0	GO:0000381	P:regulation of alternative mRNA splicing, via spliceosome	IDA:UniProtKB	TEWI|THWI_Twilhelma_g26734.t2	TEWI|THWI_Twilhelma_g26734.t1	EPMU|EPMU_Em0674g7a	EPMU|EPMU_Em0010g42a	EPMU|EPMU_Em0010g78a	EPMU|EPMU_Em0648g7a	AMQU|AMQU_Aqu2.1.24511_001
cluster215	7	4	2	1	Q8LFN9	GO:0009555	P:pollen development	IMP:TAIR	TEWI|THWI_Twilhelma_g10749.t2	TEWI|THWI_Twilhelma_g10749.t1	EPMU|EPMU_Em0013g284a	EPMU|EPMU_Em0013g285a	EPMU|EPMU_Em0013g310a	EPMU|EPMU_Em0013g311a	AMQU|AMQU_Aqu2.1.40743_001
cluster216	7	3	3	1	Q5XIA9	GO:0051301	P:cell division	IEA:UniProtKB-KW	TEWI|THWI_Twilhelma_g24862.t1	TEWI|THWI_Twilhelma_g24861.t1	TEWI|THWI_Twilhelma_g24865.t1	EPMU|EPMU_Em0001g246a	EPMU|EPMU_Em0001g264a	EPMU|EPMU_Em0001g247a	AMQU|AMQU_Aqu2.1.42609_001
cluster217	7	5	1	1	N/A	N/A			EPMU|EPMU_Em0009g6a	EPMU|EPMU_Em0008g1292a	EPMU|EPMU_Em0015g1205a	EPMU|EPMU_Em0008g1287a	EPMU|EPMU_Em0015g1206a	AMQU|AMQU_Aqu2.1.33679_001	TEWI|THWI_Twilhelma_g5296.t1
cluster219	7	4	1	2	N/A	N/A			EPMU|EPMU_Em0009g1273a	EPMU|EPMU_Em0009g1271a	EPMU|EPMU_Em0009g1272a	EPMU|EPMU_Em0009g1279a	AMQU|AMQU_Aqu2.1.33897_001	AMQU|AMQU_Aqu2.1.30894_001	TEWI|THWI_Twilhelma_g2640.t1
cluster221	7	4	2	1	Q9C040	GO:0043523	P:regulation of neuron apoptotic process	ISS:UniProtKB	EPMU|EPMU_Em0145g3a	EPMU|EPMU_Em0023g679a	EPMU|EPMU_Em0023g758a	EPMU|EPMU_Em0023g681a	AMQU|AMQU_Aqu2.1.33397_001	TEWI|THWI_Twilhelma_g19196.t1	TEWI|THWI_Twilhelma_g19197.t1
cluster223	7	5	1	1	Q27874	GO:0072327	P:vulval cell fate specification	IGI:UniProtKB	EPMU|EPMU_Em0002g212a	EPMU|EPMU_Em0002g215a	EPMU|EPMU_Em0002g218a	EPMU|EPMU_Em0002g219a	EPMU|EPMU_Em0004g134a	AMQU|AMQU_Aqu2.1.41060_001	TEWI|THWI_Twilhelma_g1549.t1
cluster224	6	2	1	3	Q08462	GO:0003091	P:renal water homeostasis	TAS:Reactome	AMQU|AMQU_Aqu2.1.28180_001	AMQU|AMQU_Aqu2.1.24545_001	AMQU|AMQU_Aqu2.1.41187_001	EPMU|EPMU_Em0005g1326a	EPMU|EPMU_Em0005g1331a	TEWI|THWI_Twilhelma_g23012.t1
cluster225	6	2	2	2	N/A	N/A			AMQU|AMQU_Aqu2.1.06972_001	AMQU|AMQU_Aqu2.1.29039_001	TEWI|THWI_Twilhelma_g12732.t2	TEWI|THWI_Twilhelma_g12732.t1	EPMU|EPMU_Em0016g914a	EPMU|EPMU_Em0020g523a
cluster228	6	1	2	3	N/A	N/A			AMQU|AMQU_Aqu2.1.33094_001	AMQU|AMQU_Aqu2.1.01966_001	AMQU|AMQU_Aqu2.1.33093_001	TEWI|THWI_Twilhelma_g9691.t2	TEWI|THWI_Twilhelma_g9691.t1	EPMU|EPMU_Em0023g484a
cluster229	6	1	2	3	N/A	N/A			AMQU|AMQU_Aqu2.1.08781_001	AMQU|AMQU_Aqu2.1.06538_001	AMQU|AMQU_Aqu2.1.09579_001	TEWI|THWI_Twilhelma_g1387.t2	TEWI|THWI_Twilhelma_g1387.t1	EPMU|EPMU_Em0007g770a
cluster230	6	1	3	2	N/A	N/A			AMQU|AMQU_Aqu2.1.42148_001	AMQU|AMQU_Aqu2.1.42147_001	TEWI|THWI_Twilhelma_g12592.t1	TEWI|THWI_Twilhelma_g12591.t1	TEWI|THWI_Twilhelma_g12592.t2	EPMU|EPMU_Em0021g893a
cluster231	6	2	1	3	Q9UHJ3	GO:0007283	P:spermatogenesis	IEA:UniProtKB-KW	AMQU|AMQU_Aqu2.1.07574_001	AMQU|AMQU_Aqu2.1.07575_001	AMQU|AMQU_Aqu2.1.23364_001	EPMU|EPMU_Em0023g421a	EPMU|EPMU_Em0023g423a	TEWI|THWI_Twilhelma_g19473.t1
cluster232	6	1	3	2	Q05193	GO:1901998	P:toxin transport	IEA:Ensembl	AMQU|AMQU_Aqu2.1.13963_001	AMQU|AMQU_Aqu2.1.31831_001	TEWI|THWI_Twilhelma_g18642.t2	TEWI|THWI_Twilhelma_g18642.t1	TEWI|THWI_Twilhelma_g18643.t1	EPMU|EPMU_Em0016g265a
cluster233	6	2	2	2	Q5NDL3	GO:0006493	P:protein O-linked glycosylation	ISS:UniProtKB	AMQU|AMQU_Aqu2.1.43768_001	AMQU|AMQU_Aqu2.1.43757_001	TEWI|THWI_Twilhelma_g25448.t1	TEWI|THWI_Twilhelma_g13464.t1	EPMU|EPMU_Em0019g1174a	EPMU|EPMU_Em0019g1153a
cluster234	6	1	1	4	Q9UMX9	GO:0007601	P:visual perception	IEA:UniProtKB-KW	AMQU|AMQU_Aqu2.1.16098_001	AMQU|AMQU_Aqu2.1.16099_001	AMQU|AMQU_Aqu2.1.19176_001	AMQU|AMQU_Aqu2.1.41370_001	EPMU|EPMU_Em0008g1056a	TEWI|THWI_Twilhelma_g10652.t1
cluster235	6	2	2	2	Q3U481	GO:0008643	P:carbohydrate transport	IEA:InterPro	AMQU|AMQU_Aqu2.1.07680_001	AMQU|AMQU_Aqu2.1.26542_001	TEWI|THWI_Twilhelma_g22873.t1	TEWI|THWI_Twilhelma_g22873.t2	EPMU|EPMU_Em0033g15a	EPMU|EPMU_Em0033g20a
cluster236	6	2	2	2	Q91WD7	GO:0072520	P:seminiferous tubule development	IMP:MGI	AMQU|AMQU_Aqu2.1.20033_001	AMQU|AMQU_Aqu2.1.10792_001	TEWI|THWI_Twilhelma_g23190.t2	TEWI|THWI_Twilhelma_g23190.t1	EPMU|EPMU_Em0019g850a	EPMU|EPMU_Em0019g856a
cluster237	6	1	3	2	N/A	N/A			AMQU|AMQU_Aqu2.1.39609_001	AMQU|AMQU_Aqu2.1.05287_001	TEWI|THWI_Twilhelma_g11611.t1	TEWI|THWI_Twilhelma_g11820.t1	TEWI|THWI_Twilhelma_g15025.t1	EPMU|EPMU_Em0002g1698a
cluster238	6	1	3	2	Q8T391	GO:0015074	P:DNA integration	IEA:InterPro	AMQU|AMQU_Aqu2.1.05990_001	AMQU|AMQU_Aqu2.1.29574_001	TEWI|THWI_Twilhelma_g12422.t1	TEWI|THWI_Twilhelma_g13988.t1	TEWI|THWI_Twilhelma_g22046.t1	EPMU|EPMU_Em0012g248a
cluster239	6	3	1	2	Q6NRS6	GO:0006914	P:autophagy	IEA:UniProtKB-KW	AMQU|AMQU_Aqu2.1.37612_001	AMQU|AMQU_Aqu2.1.04085_001	EPMU|EPMU_Em0003g382a	EPMU|EPMU_Em0003g347a	EPMU|EPMU_Em0003g384a	TEWI|THWI_Twilhelma_g11411.t1
cluster240	6	1	2	3	P23508	GO:0016055	P:Wnt signaling pathway	IEA:UniProtKB-KW	AMQU|AMQU_Aqu2.1.05323_001	AMQU|AMQU_Aqu2.1.03753_001	AMQU|AMQU_Aqu2.1.38660_001	TEWI|THWI_Twilhelma_g23815.t2	TEWI|THWI_Twilhelma_g23815.t1	EPMU|EPMU_Em0011g622a
cluster241	6	2	2	2	O02213	GO:0007211	P:octopamine or tyramine signaling pathway	IDA:UniProtKB	AMQU|AMQU_Aqu2.1.22312_001	AMQU|AMQU_Aqu2.1.22306_001	TEWI|THWI_Twilhelma_g15740.t1	TEWI|THWI_Twilhelma_g15767.t1	EPMU|EPMU_Em1131g2a	EPMU|EPMU_Em0010g751a
cluster242	6	1	3	2	P51841	GO:0007601	P:visual perception	TAS:ProtInc	AMQU|AMQU_Aqu2.1.39681_001	AMQU|AMQU_Aqu2.1.39680_001	TEWI|THWI_Twilhelma_g18894.t1	TEWI|THWI_Twilhelma_g24783.t1	TEWI|THWI_Twilhelma_g24783.t2	EPMU|EPMU_Em0016g599a
cluster243	6	1	2	3	Q20176	GO:0008270	F:zinc ion binding	IEA:InterPro	AMQU|AMQU_Aqu2.1.16676_001	AMQU|AMQU_Aqu2.1.40328_001	AMQU|AMQU_Aqu2.1.42460_001	TEWI|THWI_Twilhelma_g24165.t2	TEWI|THWI_Twilhelma_g24165.t1	EPMU|EPMU_Em0001g424a
cluster244	6	1	3	2	P30839	GO:0000302	P:response to reactive oxygen species	IDA:RGD	AMQU|AMQU_Aqu2.1.39652_001	AMQU|AMQU_Aqu2.1.25206_001	TEWI|THWI_Twilhelma_g12233.t2	TEWI|THWI_Twilhelma_g12233.t1	TEWI|THWI_Twilhelma_g20245.t1	EPMU|EPMU_Em0017g127a
cluster245	6	3	1	2	Q9QYH5	GO:0034765	P:regulation of ion transmembrane transport	IEA:UniProtKB-KW	AMQU|AMQU_Aqu2.1.27604_001	AMQU|AMQU_Aqu2.1.27603_001	EPMU|EPMU_Em0016g1173a	EPMU|EPMU_Em0016g1172a	EPMU|EPMU_Em0016g1122a	TEWI|THWI_Twilhelma_g14934.t1
cluster246	6	1	2	3	Q9H8I9	GO:0006355	P:regulation of transcription, DNA-templated	IEA:InterPro	AMQU|AMQU_Aqu2.1.14323_001	AMQU|AMQU_Aqu2.1.21808_001	AMQU|AMQU_Aqu2.1.09019_001	TEWI|THWI_Twilhelma_g19531.t1	TEWI|THWI_Twilhelma_g19531.t2	EPMU|EPMU_Em0021g813a
cluster248	6	1	4	1	Q8CF89	GO:0007179	P:transforming growth factor beta receptor signaling pathway	IMP:MGI	TEWI|THWI_Twilhelma_g26007.t1	TEWI|THWI_Twilhelma_g26007.t2	TEWI|THWI_Twilhelma_g9168.t1	TEWI|THWI_Twilhelma_g9168.t2	AMQU|AMQU_Aqu2.1.43317_001	EPMU|EPMU_Em0020g495a
cluster249	6	2	3	1	Q6GMG8	GO:0008270	F:zinc ion binding	ISS:UniProtKB	TEWI|THWI_Twilhelma_g2392.t1	TEWI|THWI_Twilhelma_g16488.t1	TEWI|THWI_Twilhelma_g2390.t1	EPMU|EPMU_Em0023g242a	EPMU|EPMU_Em0023g241a	AMQU|AMQU_Aqu2.1.36223_001
cluster251	6	3	2	1	N/A	N/A			TEWI|THWI_Twilhelma_g1524.t1	TEWI|THWI_Twilhelma_g1524.t2	EPMU|EPMU_Em0019g755a	EPMU|EPMU_Em0019g723a	EPMU|EPMU_Em0019g766a	AMQU|AMQU_Aqu2.1.35277_001
cluster252	6	1	4	1	A6QP75	GO:0005096	F:GTPase activator activity	IEA:UniProtKB-KW	TEWI|THWI_Twilhelma_g14101.t1	TEWI|THWI_Twilhelma_g8624.t1	TEWI|THWI_Twilhelma_g8624.t2	AMQU|AMQU_Aqu2.1.26951_001	TEWI|THWI_Twilhelma_g7604.t1	EPMU|EPMU_Em0012g899a
cluster253	6	2	3	1	A2ASS6	GO:0021591	P:ventricular system development	IMP:MGI	TEWI|THWI_Twilhelma_g15739.t1	TEWI|THWI_Twilhelma_g15739.t2	EPMU|EPMU_Em0012g716a	EPMU|EPMU_Em0012g717a	AMQU|AMQU_Aqu2.1.40600_001	TEWI|THWI_Twilhelma_g9056.t1
cluster255	6	3	2	1	Q8TBE0	GO:0045892	P:negative regulation of transcription, DNA-templated	IMP:UniProtKB	TEWI|THWI_Twilhelma_g20961.t2	TEWI|THWI_Twilhelma_g20961.t1	EPMU|EPMU_Em0028g36a	EPMU|EPMU_Em0028g37a	EPMU|EPMU_Em0028g44a	AMQU|AMQU_Aqu2.1.32860_001
cluster256	6	1	4	1	N/A	N/A			TEWI|THWI_Twilhelma_g151.t1	TEWI|THWI_Twilhelma_g151.t2	TEWI|THWI_Twilhelma_g784.t1	TEWI|THWI_Twilhelma_g784.t2	AMQU|AMQU_Aqu2.1.26311_001	EPMU|EPMU_Em0024g199a
cluster257	6	3	2	1	N/A	N/A			TEWI|THWI_Twilhelma_g14154.t2	TEWI|THWI_Twilhelma_g14154.t1	EPMU|EPMU_Em0006g1229a	EPMU|EPMU_Em0006g1238a	EPMU|EPMU_Em0006g1230a	AMQU|AMQU_Aqu2.1.20818_001
cluster263	6	1	4	1	Q8BYI6	GO:0006663	P:platelet activating factor biosynthetic process	IDA:UniProtKB	TEWI|THWI_Twilhelma_g6710.t1	TEWI|THWI_Twilhelma_g6710.t2	TEWI|THWI_Twilhelma_g6711.t1	TEWI|THWI_Twilhelma_g6711.t2	AMQU|AMQU_Aqu2.1.34894_001	EPMU|EPMU_Em0018g137a
cluster264	6	3	2	1	Q810F1	GO:0016021	C:integral component of membrane	IEA:UniProtKB-KW	TEWI|THWI_Twilhelma_g4736.t1	TEWI|THWI_Twilhelma_g4736.t2	EPMU|EPMU_Em0016g303a	EPMU|EPMU_Em0016g304a	EPMU|EPMU_Em0016g305a	AMQU|AMQU_Aqu2.1.31798_001
cluster267	6	1	4	1	N/A	N/A			TEWI|THWI_Twilhelma_g20495.t1	TEWI|THWI_Twilhelma_g20494.t1	TEWI|THWI_Twilhelma_g20494.t2	TEWI|THWI_Twilhelma_g20495.t2	AMQU|AMQU_Aqu2.1.37211_001	EPMU|EPMU_Em0016g540a
cluster268	6	3	2	1	Q99J21	GO:0051209	P:release of sequestered calcium ion into cytosol	ISO:MGI	TEWI|THWI_Twilhelma_g20242.t2	TEWI|THWI_Twilhelma_g20242.t1	EPMU|EPMU_Em0002g646a	EPMU|EPMU_Em0002g798a	EPMU|EPMU_Em0017g126a	AMQU|AMQU_Aqu2.1.24550_001
cluster269	6	2	3	1	N/A	N/A			TEWI|THWI_Twilhelma_g23488.t1	TEWI|THWI_Twilhelma_g23487.t1	TEWI|THWI_Twilhelma_g320.t1	EPMU|EPMU_Em0015g1026a	EPMU|EPMU_Em0015g1027a	AMQU|AMQU_Aqu2.1.43677_001
cluster270	6	1	4	1	Q5HYK7	GO:0022604	P:regulation of cell morphogenesis	IMP:UniProtKB	TEWI|THWI_Twilhelma_g2004.t1	TEWI|THWI_Twilhelma_g2004.t2	TEWI|THWI_Twilhelma_g23686.t1	TEWI|THWI_Twilhelma_g23686.t2	EPMU|EPMU_Em0002g256a	AMQU|AMQU_Aqu2.1.44009_001
cluster271	6	1	4	1	Q6GP15	GO:0005634	C:nucleus	IEA:UniProtKB-SubCell	TEWI|THWI_Twilhelma_g1898.t1	TEWI|THWI_Twilhelma_g11715.t1	TEWI|THWI_Twilhelma_g11715.t2	TEWI|THWI_Twilhelma_g1898.t2	AMQU|AMQU_Aqu2.1.35184_001	EPMU|EPMU_Em0003g1327a
cluster272	6	3	2	1	N/A	N/A			TEWI|THWI_Twilhelma_g11596.t2	TEWI|THWI_Twilhelma_g11596.t1	EPMU|EPMU_Em0014g745a	EPMU|EPMU_Em0014g747a	EPMU|EPMU_Em0014g744a	AMQU|AMQU_Aqu2.1.21209_001
cluster273	6	2	3	1	N/A	N/A			TEWI|THWI_Twilhelma_g23834.t2	TEWI|THWI_Twilhelma_g23834.t1	TEWI|THWI_Twilhelma_g23834.t3	EPMU|EPMU_Em0018g115a	EPMU|EPMU_Em0018g114a	AMQU|AMQU_Aqu2.1.44204_001
cluster274	6	3	2	1	Q8WQ53	GO:0015031	P:protein transport	IEA:UniProtKB-KW	TEWI|THWI_Twilhelma_g8395.t1	TEWI|THWI_Twilhelma_g8395.t2	EPMU|EPMU_Em0018g687a	EPMU|EPMU_Em0018g701a	AMQU|AMQU_Aqu2.1.37968_001	EPMU|EPMU_Em0018g702a
cluster276	6	1	4	1	Q6NY52	GO:0008380	P:RNA splicing	IEA:UniProtKB-KW	TEWI|THWI_Twilhelma_g15787.t1	TEWI|THWI_Twilhelma_g15914.t1	TEWI|THWI_Twilhelma_g26770.t1	TEWI|THWI_Twilhelma_g26770.t2	AMQU|AMQU_Aqu2.1.34400_001	EPMU|EPMU_Em0015g436a
cluster278	6	1	4	1	N/A	N/A			TEWI|THWI_Twilhelma_g22406.t3	TEWI|THWI_Twilhelma_g15648.t1	TEWI|THWI_Twilhelma_g22406.t1	TEWI|THWI_Twilhelma_g22406.t2	AMQU|AMQU_Aqu2.1.34798_001	EPMU|EPMU_Em0011g1187a
cluster279	6	3	2	1	Q08830	GO:0005577	C:fibrinogen complex	TAS:ProtInc	TEWI|THWI_Twilhelma_g10019.t1	TEWI|THWI_Twilhelma_g10020.t1	EPMU|EPMU_Em0018g768a	EPMU|EPMU_Em0018g769a	EPMU|EPMU_Em0018g771a	AMQU|AMQU_Aqu2.1.38452_001
cluster280	6	2	3	1	N/A	N/A			TEWI|THWI_Twilhelma_g13678.t2	TEWI|THWI_Twilhelma_g13678.t1	TEWI|THWI_Twilhelma_g13678.t3	EPMU|EPMU_Em0017g881a	EPMU|EPMU_Em0017g871a	AMQU|AMQU_Aqu2.1.35064_001
cluster281	6	3	2	1	P47812	GO:0006357	P:regulation of transcription by RNA polymerase II	ISS:UniProtKB	TEWI|THWI_Twilhelma_g12174.t2	TEWI|THWI_Twilhelma_g12174.t1	EPMU|EPMU_Em0001g3182a	EPMU|EPMU_Em0560g3a	EPMU|EPMU_Em0001g3191a	AMQU|AMQU_Aqu2.1.40416_001
cluster282	6	1	4	1	Q9Z2A5	GO:0016598	P:protein arginylation	IDA:MGI	TEWI|THWI_Twilhelma_g23986.t1	TEWI|THWI_Twilhelma_g23986.t2	TEWI|THWI_Twilhelma_g2829.t1	TEWI|THWI_Twilhelma_g2833.t1	AMQU|AMQU_Aqu2.1.14748_001	EPMU|EPMU_Em0016g318a
cluster283	6	2	3	1	P54631	GO:0007354	P:zygotic determination of anterior/posterior axis, embryo	NAS:FlyBase	TEWI|THWI_Twilhelma_g17430.t1	TEWI|THWI_Twilhelma_g17428.t1	TEWI|THWI_Twilhelma_g17429.t1	EPMU|EPMU_Em0016g138a	EPMU|EPMU_Em0016g133a	AMQU|AMQU_Aqu2.1.37223_001
cluster284	6	3	2	1	O75899	GO:0007194	P:negative regulation of adenylate cyclase activity	TAS:ProtInc	TEWI|THWI_Twilhelma_g16577.t1	TEWI|THWI_Twilhelma_g16577.t2	EPMU|EPMU_Em0020g694a	EPMU|EPMU_Em0020g695a	EPMU|EPMU_Em0020g696a	AMQU|AMQU_Aqu2.1.44283_001
cluster285	6	3	2	1	Q6AYR9	GO:0050821	P:protein stabilization	IEA:Ensembl	TEWI|THWI_Twilhelma_g3657.t1	TEWI|THWI_Twilhelma_g3657.t2	EPMU|EPMU_Em0211g2a	EPMU|EPMU_Em0017g574a	EPMU|EPMU_Em0017g575a	AMQU|AMQU_Aqu2.1.32091_001
cluster286	6	1	4	1	N/A	N/A			TEWI|THWI_Twilhelma_g25142.t2	TEWI|THWI_Twilhelma_g25142.t1	TEWI|THWI_Twilhelma_g25143.t1	TEWI|THWI_Twilhelma_g25143.t2	AMQU|AMQU_Aqu2.1.44151_001	EPMU|EPMU_Em0002g1832a
cluster287	6	1	3	2	Q7Z3L3	GO:0045892	P:negative regulation of transcription, DNA-templated	IEA:InterPro	TEWI|THWI_Twilhelma_g11140.t2	TEWI|THWI_Twilhelma_g11140.t1	AMQU|AMQU_Aqu2.1.25218_001	AMQU|AMQU_Aqu2.1.25216_001	TEWI|THWI_Twilhelma_g11142.t1	EPMU|EPMU_Em0009g618a
cluster288	6	3	2	1	Q6INP8	GO:0006357	P:regulation of transcription by RNA polymerase II	IEA:InterPro	TEWI|THWI_Twilhelma_g9315.t1	TEWI|THWI_Twilhelma_g9315.t2	EPMU|EPMU_Em0004g1010a	EPMU|EPMU_Em0068g13a	EPMU|EPMU_Em0068g14a	AMQU|AMQU_Aqu2.1.44042_001
cluster289	6	2	3	1	Q5YCC7	GO:0008381	F:mechanosensitive ion channel activity	IBA:GO_Central	TEWI|THWI_Twilhelma_g25114.t1	TEWI|THWI_Twilhelma_g25114.t2	EPMU|EPMU_Em0016g1176a	EPMU|EPMU_Em0016g1119a	AMQU|AMQU_Aqu2.1.36836_001	TEWI|THWI_Twilhelma_g25113.t1
cluster290	6	3	2	1	Q96T58	GO:0016032	P:viral process	IEA:UniProtKB-KW	TEWI|THWI_Twilhelma_g4860.t2	TEWI|THWI_Twilhelma_g4860.t1	EPMU|EPMU_Em0008g355a	EPMU|EPMU_Em0008g362a	EPMU|EPMU_Em0008g385a	AMQU|AMQU_Aqu2.1.31653_001
cluster291	6	3	2	1	Q92626	GO:0006979	P:response to oxidative stress	IEA:InterPro	TEWI|THWI_Twilhelma_g26176.t1	TEWI|THWI_Twilhelma_g26176.t2	EPMU|EPMU_Em0006g1319a	EPMU|EPMU_Em0006g1090a	EPMU|EPMU_Em0006g1121a	AMQU|AMQU_Aqu2.1.33774_001
cluster292	6	3	2	1	Q5VXU9	GO:0000712	P:resolution of meiotic recombination intermediates	ISS:UniProtKB	TEWI|THWI_Twilhelma_g6171.t2	TEWI|THWI_Twilhelma_g6171.t1	EPMU|EPMU_Em0011g782a	EPMU|EPMU_Em0015g1277a	EPMU|EPMU_Em0196g8a	AMQU|AMQU_Aqu2.1.27104_001
cluster293	6	2	3	1	A1A5K2	GO:0031023	P:microtubule organizing center organization	ISS:UniProtKB	TEWI|THWI_Twilhelma_g12025.t1	TEWI|THWI_Twilhelma_g12025.t2	EPMU|EPMU_Em0007g26a	EPMU|EPMU_Em0007g15a	AMQU|AMQU_Aqu2.1.18097_001	TEWI|THWI_Twilhelma_g14251.t1
cluster296	6	4	1	1	P29074	GO:0006470	P:protein dephosphorylation	TAS:ProtInc	EPMU|EPMU_Em0179g13a	EPMU|EPMU_Em0023g43a	EPMU|EPMU_Em0179g5a	EPMU|EPMU_Em0023g44a	AMQU|AMQU_Aqu2.1.19904_001	TEWI|THWI_Twilhelma_g13010.t1
cluster298	6	4	1	1	P15882	GO:0051056	P:regulation of small GTPase mediated signal transduction	TAS:Reactome	EPMU|EPMU_Em0029g47a	EPMU|EPMU_Em0004g566a	EPMU|EPMU_Em0004g660a	EPMU|EPMU_Em0024g141a	AMQU|AMQU_Aqu2.1.35091_001	TEWI|THWI_Twilhelma_g3629.t1
cluster299	6	4	1	1	N/A	N/A			EPMU|EPMU_Em0005g1448a	EPMU|EPMU_Em0002g61a	EPMU|EPMU_Em0005g1449a	EPMU|EPMU_Em0090g7a	AMQU|AMQU_Aqu2.1.24192_001	TEWI|THWI_Twilhelma_g22228.t1
cluster300	6	4	1	1	N/A	N/A			EPMU|EPMU_Em0305g12a	EPMU|EPMU_Em0015g740a	EPMU|EPMU_Em0306g10a	EPMU|EPMU_Em0563g3a	AMQU|AMQU_Aqu2.1.36549_001	TEWI|THWI_Twilhelma_g4397.t1
cluster301	6	4	1	1	O93229	GO:0051301	P:cell division	IEA:UniProtKB-KW	EPMU|EPMU_Em0009g1295a	EPMU|EPMU_Em0002g823a	EPMU|EPMU_Em0002g824a	EPMU|EPMU_Em0009g1290a	AMQU|AMQU_Aqu2.1.23410_001	TEWI|THWI_Twilhelma_g1573.t1
cluster304	5	1	2	2	Q6NY98	GO:0006370	P:7-methylguanosine mRNA capping	ISS:UniProtKB	AMQU|AMQU_Aqu2.1.06146_001	AMQU|AMQU_Aqu2.1.32599_001	TEWI|THWI_Twilhelma_g10447.t1	TEWI|THWI_Twilhelma_g10447.t2	EPMU|EPMU_Em0005g1635a
cluster305	5	1	2	2	Q6GNM6	N/A			AMQU|AMQU_Aqu2.1.34232_001	AMQU|AMQU_Aqu2.1.04172_001	TEWI|THWI_Twilhelma_g4126.t1	TEWI|THWI_Twilhelma_g4126.t2	EPMU|EPMU_Em0016g981a
cluster307	5	1	2	2	Q29397	GO:0016082	P:synaptic vesicle priming	IEA:Ensembl	AMQU|AMQU_Aqu2.1.32931_001	AMQU|AMQU_Aqu2.1.07542_001	TEWI|THWI_Twilhelma_g21223.t2	TEWI|THWI_Twilhelma_g21223.t1	EPMU|EPMU_Em0006g1043a
cluster308	5	1	2	2	Q5XI05	GO:0016021	C:integral component of membrane	IEA:UniProtKB-KW	AMQU|AMQU_Aqu2.1.05459_001	AMQU|AMQU_Aqu2.1.37920_001	TEWI|THWI_Twilhelma_g22746.t1	TEWI|THWI_Twilhelma_g22746.t2	EPMU|EPMU_Em0019g1048a
cluster310	5	1	1	3	N/A	N/A			AMQU|AMQU_Aqu2.1.18631_001	AMQU|AMQU_Aqu2.1.02489_001	AMQU|AMQU_Aqu2.1.12660_001	TEWI|THWI_Twilhelma_g9521.t1	EPMU|EPMU_Em0011g826a
cluster311	5	1	2	2	Q8C206	GO:0060019	P:radial glial cell differentiation	IMP:UniProtKB	AMQU|AMQU_Aqu2.1.39172_001	AMQU|AMQU_Aqu2.1.39173_001	TEWI|THWI_Twilhelma_g3902.t2	TEWI|THWI_Twilhelma_g3902.t1	EPMU|EPMU_Em0008g1215a
cluster312	5	1	2	2	N/A	N/A			AMQU|AMQU_Aqu2.1.29523_001	AMQU|AMQU_Aqu2.1.09526_001	TEWI|THWI_Twilhelma_g27202.t2	TEWI|THWI_Twilhelma_g27202.t1	EPMU|EPMU_Em0019g240a
cluster313	5	1	2	2	N/A	N/A			AMQU|AMQU_Aqu2.1.41630_001	AMQU|AMQU_Aqu2.1.04095_001	TEWI|THWI_Twilhelma_g24627.t1	TEWI|THWI_Twilhelma_g24627.t2	EPMU|EPMU_Em0021g357a
cluster314	5	1	2	2	D4B5N0	GO:0009405	P:pathogenesis	IEA:UniProtKB-KW	AMQU|AMQU_Aqu2.1.05508_001	AMQU|AMQU_Aqu2.1.43739_001	TEWI|THWI_Twilhelma_g27295.t2	TEWI|THWI_Twilhelma_g27295.t1	EPMU|EPMU_Em0002g1413a
cluster315	5	1	2	2	Q9M0Y8	GO:0035494	P:SNARE complex disassembly	IEA:InterPro	AMQU|AMQU_Aqu2.1.36727_001	AMQU|AMQU_Aqu2.1.19076_001	TEWI|THWI_Twilhelma_g19859.t2	TEWI|THWI_Twilhelma_g19859.t1	EPMU|EPMU_Em0011g965a
cluster316	5	2	1	2	Q8JHF2	GO:0008593	P:regulation of Notch signaling pathway	ISS:UniProtKB	AMQU|AMQU_Aqu2.1.16474_001	AMQU|AMQU_Aqu2.1.19925_001	EPMU|EPMU_Em0022g870a	EPMU|EPMU_Em0022g869a	TEWI|THWI_Twilhelma_g5930.t1
cluster317	5	1	2	2	Q3MII6	GO:1901096	P:regulation of autophagosome maturation	IMP:UniProtKB	AMQU|AMQU_Aqu2.1.31013_001	AMQU|AMQU_Aqu2.1.05895_001	TEWI|THWI_Twilhelma_g12966.t1	TEWI|THWI_Twilhelma_g12966.t2	EPMU|EPMU_Em0023g93a
cluster318	5	1	2	2	Q6IEG0	GO:0008380	P:RNA splicing	IC:HGNC	AMQU|AMQU_Aqu2.1.01930_001	AMQU|AMQU_Aqu2.1.28657_001	TEWI|THWI_Twilhelma_g1743.t2	TEWI|THWI_Twilhelma_g1743.t1	EPMU|EPMU_Em0005g1488a
cluster319	5	1	2	2	N/A	N/A			AMQU|AMQU_Aqu2.1.27698_001	AMQU|AMQU_Aqu2.1.32808_001	TEWI|THWI_Twilhelma_g17331.t1	TEWI|THWI_Twilhelma_g22414.t1	EPMU|EPMU_Em0006g1012a
cluster320	5	1	1	3	O15945	GO:0006355	P:regulation of transcription, DNA-templated	IDA:FlyBase	AMQU|AMQU_Aqu2.1.19264_001	AMQU|AMQU_Aqu2.1.18085_001	AMQU|AMQU_Aqu2.1.19262_001	TEWI|THWI_Twilhelma_g17659.t1	EPMU|EPMU_Em0003g1871a
cluster321	5	1	2	2	Q8VBY0	GO:0042552	P:myelination	ISO:MGI	AMQU|AMQU_Aqu2.1.24128_001	AMQU|AMQU_Aqu2.1.02748_001	TEWI|THWI_Twilhelma_g4459.t1	TEWI|THWI_Twilhelma_g4459.t2	EPMU|EPMU_Em0011g11a
cluster323	5	1	2	2	D4ARL8	GO:0031146	P:SCF-dependent proteasomal ubiquitin-dependent protein catabolic process	IEA:EnsemblFungi	AMQU|AMQU_Aqu2.1.26244_001	AMQU|AMQU_Aqu2.1.26236_001	TEWI|THWI_Twilhelma_g25116.t2	TEWI|THWI_Twilhelma_g25116.t1	EPMU|EPMU_Em0016g1072a
cluster324	5	1	2	2	N/A	N/A			AMQU|AMQU_Aqu2.1.00411_001	AMQU|AMQU_Aqu2.1.39231_001	TEWI|THWI_Twilhelma_g25514.t2	TEWI|THWI_Twilhelma_g25514.t1	EPMU|EPMU_Em0008g471a
cluster327	5	1	2	2	N/A	N/A			AMQU|AMQU_Aqu2.1.33479_001	AMQU|AMQU_Aqu2.1.00165_001	TEWI|THWI_Twilhelma_g23382.t2	TEWI|THWI_Twilhelma_g23382.t1	EPMU|EPMU_Em0018g516a
cluster328	5	1	2	2	Q14644	GO:0007165	P:signal transduction	TAS:ProtInc	AMQU|AMQU_Aqu2.1.05522_001	AMQU|AMQU_Aqu2.1.02297_001	TEWI|THWI_Twilhelma_g8669.t2	TEWI|THWI_Twilhelma_g8669.t1	EPMU|EPMU_Em1303g1a
cluster329	5	2	1	2	Q5SUL3	GO:0007194	P:negative regulation of adenylate cyclase activity	TAS:ProtInc	AMQU|AMQU_Aqu2.1.22999_001	AMQU|AMQU_Aqu2.1.23001_001	EPMU|EPMU_Em0016g376a	EPMU|EPMU_Em0016g375a	TEWI|THWI_Twilhelma_g5346.t1
cluster330	5	1	2	2	Q9UGB8	GO:0007283	P:spermatogenesis	IEA:Ensembl	AMQU|AMQU_Aqu2.1.09733_001	AMQU|AMQU_Aqu2.1.27303_001	TEWI|THWI_Twilhelma_g19497.t2	TEWI|THWI_Twilhelma_g19497.t1	EPMU|EPMU_Em0003g1398a
cluster331	5	1	2	2	Q61575	GO:0097536	P:thymus epithelium morphogenesis	IMP:UniProtKB	AMQU|AMQU_Aqu2.1.33417_001	AMQU|AMQU_Aqu2.1.33416_001	TEWI|THWI_Twilhelma_g17975.t2	TEWI|THWI_Twilhelma_g17975.t1	EPMU|EPMU_Em0006g1430a
cluster333	5	1	1	3	Q6UXH8	GO:0048845	P:venous blood vessel morphogenesis	ISS:UniProtKB	AMQU|AMQU_Aqu2.1.13729_001	AMQU|AMQU_Aqu2.1.14434_001	AMQU|AMQU_Aqu2.1.34755_001	TEWI|THWI_Twilhelma_g14885.t1	EPMU|EPMU_Em0311g3a
cluster335	5	1	2	2	N/A	N/A			AMQU|AMQU_Aqu2.1.28743_001	AMQU|AMQU_Aqu2.1.04607_001	TEWI|THWI_Twilhelma_g5204.t2	TEWI|THWI_Twilhelma_g5204.t1	EPMU|EPMU_Em0016g890a
cluster336	5	1	1	3	Q4R531	GO:0055129	P:L-proline biosynthetic process	ISS:UniProtKB	AMQU|AMQU_Aqu2.1.33955_001	AMQU|AMQU_Aqu2.1.03285_001	AMQU|AMQU_Aqu2.1.04171_001	TEWI|THWI_Twilhelma_g10167.t1	EPMU|EPMU_Em0005g1656a
cluster337	5	1	2	2	N/A	N/A			AMQU|AMQU_Aqu2.1.04200_001	AMQU|AMQU_Aqu2.1.20048_001	TEWI|THWI_Twilhelma_g21807.t2	TEWI|THWI_Twilhelma_g21807.t1	EPMU|EPMU_Em0002g1818a
cluster338	5	1	2	2	P98164	GO:0042359	P:vitamin D metabolic process	TAS:Reactome	AMQU|AMQU_Aqu2.1.37629_001	AMQU|AMQU_Aqu2.1.24252_001	TEWI|THWI_Twilhelma_g9021.t1	TEWI|THWI_Twilhelma_g9021.t2	EPMU|EPMU_Em0003g656a
cluster339	5	1	2	2	Q6AXF6	GO:0033227	P:dsRNA transport	IEA:InterPro	AMQU|AMQU_Aqu2.1.33759_001	AMQU|AMQU_Aqu2.1.43990_001	TEWI|THWI_Twilhelma_g17200.t1	TEWI|THWI_Twilhelma_g17200.t2	EPMU|EPMU_Em0006g871a
cluster340	5	1	2	2	N/A	N/A			AMQU|AMQU_Aqu2.1.32213_001	AMQU|AMQU_Aqu2.1.06627_001	TEWI|THWI_Twilhelma_g10243.t1	TEWI|THWI_Twilhelma_g10243.t2	EPMU|EPMU_Em0019g341a
cluster341	5	1	2	2	O95486	GO:0045714	P:regulation of low-density lipoprotein particle receptor biosynthetic process	IEA:Ensembl	AMQU|AMQU_Aqu2.1.08640_001	AMQU|AMQU_Aqu2.1.22422_001	TEWI|THWI_Twilhelma_g24702.t2	TEWI|THWI_Twilhelma_g24702.t1	EPMU|EPMU_Em0010g727a
cluster342	5	1	2	2	A0JNJ3	GO:0051881	P:regulation of mitochondrial membrane potential	IEA:Ensembl	AMQU|AMQU_Aqu2.1.09345_001	AMQU|AMQU_Aqu2.1.42105_001	TEWI|THWI_Twilhelma_g18963.t1	TEWI|THWI_Twilhelma_g18963.t2	EPMU|EPMU_Em0004g1709a
cluster343	5	1	2	2	Q9VW71	GO:0007431	P:salivary gland development	IMP:FlyBase	AMQU|AMQU_Aqu2.1.06316_001	AMQU|AMQU_Aqu2.1.18457_001	TEWI|THWI_Twilhelma_g2789.t1	TEWI|THWI_Twilhelma_g2789.t2	EPMU|EPMU_Em0018g999a
cluster344	5	1	2	2	Q60544	GO:0045944	P:positive regulation of transcription by RNA polymerase II	IMP:BHF-UCL	AMQU|AMQU_Aqu2.1.17890_001	AMQU|AMQU_Aqu2.1.12825_001	TEWI|THWI_Twilhelma_g14541.t1	TEWI|THWI_Twilhelma_g14541.t2	EPMU|EPMU_Em0022g784a
cluster345	5	1	2	2	N/A	N/A			AMQU|AMQU_Aqu2.1.15696_001	AMQU|AMQU_Aqu2.1.37452_001	TEWI|THWI_Twilhelma_g24173.t1	TEWI|THWI_Twilhelma_g24173.t2	EPMU|EPMU_Em0001g407a
cluster346	5	1	3	1	Q6CWQ4	GO:0098783	P:repair of mitotic merotelic kinetochore attachment defect	IEA:EnsemblFungi	TEWI|THWI_Twilhelma_g6815.t1	TEWI|THWI_Twilhelma_g6816.t1	TEWI|THWI_Twilhelma_g6816.t2	AMQU|AMQU_Aqu2.1.25759_001	EPMU|EPMU_Em0022g183a
cluster348	5	2	2	1	Q9JLH3	GO:0016192	P:vesicle-mediated transport	IDA:UniProtKB	TEWI|THWI_Twilhelma_g21221.t2	TEWI|THWI_Twilhelma_g21221.t1	EPMU|EPMU_Em0023g898a	EPMU|EPMU_Em0032g29a	AMQU|AMQU_Aqu2.1.36093_001
cluster350	5	1	3	1	N/A	N/A			TEWI|THWI_Twilhelma_g24321.t1	TEWI|THWI_Twilhelma_g24321.t2	TEWI|THWI_Twilhelma_g24321.t3	AMQU|AMQU_Aqu2.1.28822_001	EPMU|EPMU_Em0015g85a
cluster353	5	2	2	1	P08487	GO:0010634	P:positive regulation of epithelial cell migration	ISS:UniProtKB	TEWI|THWI_Twilhelma_g25952.t1	TEWI|THWI_Twilhelma_g25952.t2	EPMU|EPMU_Em0018g1039a	EPMU|EPMU_Em0018g1063a	AMQU|AMQU_Aqu2.1.18465_001
cluster354	5	2	2	1	Q9U5N0	GO:0015991	P:ATP hydrolysis coupled proton transport	IEA:InterPro	TEWI|THWI_Twilhelma_g26228.t1	TEWI|THWI_Twilhelma_g26228.t2	EPMU|EPMU_Em0005g239a	EPMU|EPMU_Em0005g235a	AMQU|AMQU_Aqu2.1.27564_001
cluster356	5	2	2	1	Q29RS4	GO:0006281	P:DNA repair	IEA:UniProtKB-KW	TEWI|THWI_Twilhelma_g9640.t1	TEWI|THWI_Twilhelma_g9640.t2	EPMU|EPMU_Em0015g305a	EPMU|EPMU_Em0015g297a	AMQU|AMQU_Aqu2.1.26011_001
cluster357	5	1	3	1	Q9DE13	GO:0046872	F:metal ion binding	IEA:UniProtKB-KW	TEWI|THWI_Twilhelma_g6768.t3	TEWI|THWI_Twilhelma_g6768.t2	TEWI|THWI_Twilhelma_g6768.t1	AMQU|AMQU_Aqu2.1.35037_001	EPMU|EPMU_Em0021g941a
cluster358	5	2	2	1	O60343	GO:0016192	P:vesicle-mediated transport	IMP:UniProtKB	TEWI|THWI_Twilhelma_g6832.t1	TEWI|THWI_Twilhelma_g6832.t2	EPMU|EPMU_Em0022g270a	EPMU|EPMU_Em0022g259a	AMQU|AMQU_Aqu2.1.25740_001
cluster359	5	2	2	1	Q7YWX7	GO:0060069	P:Wnt signaling pathway, regulating spindle positioning	IMP:WormBase	TEWI|THWI_Twilhelma_g4461.t2	TEWI|THWI_Twilhelma_g4461.t1	EPMU|EPMU_Em0011g389a	EPMU|EPMU_Em0011g6a	AMQU|AMQU_Aqu2.1.22804_001
cluster360	5	2	2	1	Q5JYT4	GO:0050804	P:modulation of chemical synaptic transmission	IEA:Ensembl	TEWI|THWI_Twilhelma_g23773.t2	TEWI|THWI_Twilhelma_g23773.t1	EPMU|EPMU_Em0006g969a	EPMU|EPMU_Em0006g970a	AMQU|AMQU_Aqu2.1.32747_001
cluster361	5	2	2	1	N/A	N/A			TEWI|THWI_Twilhelma_g25746.t2	TEWI|THWI_Twilhelma_g25746.t1	EPMU|EPMU_Em0008g630a	EPMU|EPMU_Em0581g5a	AMQU|AMQU_Aqu2.1.33940_001
cluster362	5	1	3	1	Q8NDA2	GO:0050896	P:response to stimulus	IEA:UniProtKB-KW	TEWI|THWI_Twilhelma_g6661.t2	TEWI|THWI_Twilhelma_g19677.t1	TEWI|THWI_Twilhelma_g6661.t1	AMQU|AMQU_Aqu2.1.42714_001	EPMU|EPMU_Em0001g434a
cluster364	5	2	2	1	Q75QN2	GO:0042795	P:snRNA transcription by RNA polymerase II	TAS:Reactome	TEWI|THWI_Twilhelma_g3597.t1	TEWI|THWI_Twilhelma_g3597.t2	EPMU|EPMU_Em0018g1194a	EPMU|EPMU_Em0018g1227a	AMQU|AMQU_Aqu2.1.24612_001
cluster366	5	1	3	1	N/A	N/A			TEWI|THWI_Twilhelma_g4550.t1	TEWI|THWI_Twilhelma_g4550.t3	TEWI|THWI_Twilhelma_g4550.t2	AMQU|AMQU_Aqu2.1.30474_001	EPMU|EPMU_Em0015g979a
cluster367	5	2	2	1	Q92902	GO:0007601	P:visual perception	IEA:UniProtKB-KW	TEWI|THWI_Twilhelma_g1302.t2	TEWI|THWI_Twilhelma_g1302.t1	EPMU|EPMU_Em0060g6a	EPMU|EPMU_Em0013g680a	AMQU|AMQU_Aqu2.1.39859_001
cluster368	5	2	2	1	N/A	N/A			TEWI|THWI_Twilhelma_g25725.t2	TEWI|THWI_Twilhelma_g25725.t1	EPMU|EPMU_Em0246g6a	EPMU|EPMU_Em0019g918a	AMQU|AMQU_Aqu2.1.38732_001
cluster369	5	1	3	1	Q8QZR1	GO:0006572	P:tyrosine catabolic process	IDA:UniProtKB	TEWI|THWI_Twilhelma_g4961.t1	TEWI|THWI_Twilhelma_g4962.t2	TEWI|THWI_Twilhelma_g4962.t1	AMQU|AMQU_Aqu2.1.34890_001	EPMU|EPMU_Em0018g57a
cluster370	5	2	2	1	Q8IZ73	GO:0000455	P:enzyme-directed rRNA pseudouridine synthesis	IBA:GO_Central	TEWI|THWI_Twilhelma_g21521.t2	TEWI|THWI_Twilhelma_g21521.t1	EPMU|EPMU_Em0009g1299a	EPMU|EPMU_Em0009g1287a	AMQU|AMQU_Aqu2.1.31392_001
cluster371	5	1	3	1	P87387	GO:0016055	P:Wnt signaling pathway	IEA:UniProtKB-KW	TEWI|THWI_Twilhelma_g24753.t1	TEWI|THWI_Twilhelma_g24750.t1	TEWI|THWI_Twilhelma_g24754.t1	AMQU|AMQU_Aqu2.1.39127_001	EPMU|EPMU_Em0008g1080a
cluster372	5	2	2	1	Q640S1	GO:0006829	P:zinc ion transport	IEA:UniProtKB-KW	TEWI|THWI_Twilhelma_g4746.t1	TEWI|THWI_Twilhelma_g4746.t2	EPMU|EPMU_Em0019g615a	EPMU|EPMU_Em0019g608a	AMQU|AMQU_Aqu2.1.24553_001
cluster374	5	2	2	1	Q96BA8	GO:1990440	P:positive regulation of transcription from RNA polymerase II promoter in response to endoplasmic reticulum stress	ISS:ParkinsonsUK-UCL	TEWI|THWI_Twilhelma_g13442.t1	TEWI|THWI_Twilhelma_g13442.t2	EPMU|EPMU_Em0016g420a	EPMU|EPMU_Em0016g445a	AMQU|AMQU_Aqu2.1.30050_001
cluster375	5	2	2	1	Q8VHV7	GO:0008380	P:RNA splicing	IEA:UniProtKB-KW	TEWI|THWI_Twilhelma_g2811.t2	TEWI|THWI_Twilhelma_g2811.t1	EPMU|EPMU_Em0016g308a	EPMU|EPMU_Em0016g322a	AMQU|AMQU_Aqu2.1.23009_001
cluster376	5	1	3	1	Q2T9K2	GO:0003700	F:DNA-binding transcription factor activity	IEA:InterPro	TEWI|THWI_Twilhelma_g12629.t1	TEWI|THWI_Twilhelma_g12629.t2	TEWI|THWI_Twilhelma_g12629.t3	AMQU|AMQU_Aqu2.1.41365_001	EPMU|EPMU_Em0023g125a
cluster377	5	2	2	1	P41233	GO:0043691	P:reverse cholesterol transport	IMP:BHF-UCL	TEWI|THWI_Twilhelma_g19916.t1	TEWI|THWI_Twilhelma_g19916.t2	EPMU|EPMU_Em0021g520a	EPMU|EPMU_Em0012g1093a	AMQU|AMQU_Aqu2.1.41895_001
cluster379	5	2	2	1	Q9QX11	GO:2000300	P:regulation of synaptic vesicle exocytosis	ISO:MGI	TEWI|THWI_Twilhelma_g10812.t1	TEWI|THWI_Twilhelma_g10812.t2	EPMU|EPMU_Em0020g147a	EPMU|EPMU_Em0020g141a	AMQU|AMQU_Aqu2.1.35796_001
cluster380	5	2	2	1	P82471	GO:0070208	P:protein heterotrimerization	IDA:MGI	TEWI|THWI_Twilhelma_g5467.t2	TEWI|THWI_Twilhelma_g5467.t1	EPMU|EPMU_Em0010g877a	EPMU|EPMU_Em0010g881a	AMQU|AMQU_Aqu2.1.43540_001
cluster382	5	2	2	1	Q5R8J8	GO:0006457	P:protein folding	IEA:InterPro	TEWI|THWI_Twilhelma_g13957.t3	TEWI|THWI_Twilhelma_g13957.t2	EPMU|EPMU_Em0014g772a	EPMU|EPMU_Em0014g783a	AMQU|AMQU_Aqu2.1.28295_001
cluster383	5	2	2	1	Q9Y371	GO:0031647	P:regulation of protein stability	HMP:ParkinsonsUK-UCL	TEWI|THWI_Twilhelma_g5762.t2	TEWI|THWI_Twilhelma_g5762.t1	EPMU|EPMU_Em0016g88a	EPMU|EPMU_Em0016g75a	AMQU|AMQU_Aqu2.1.26983_001
cluster384	5	1	3	1	Q6GP70	GO:0009168	P:purine ribonucleoside monophosphate biosynthetic process	IEA:InterPro	TEWI|THWI_Twilhelma_g3712.t1	TEWI|THWI_Twilhelma_g3711.t1	TEWI|THWI_Twilhelma_g3711.t2	AMQU|AMQU_Aqu2.1.36149_001	EPMU|EPMU_Em0005g1173a
cluster385	5	2	2	1	Q90687	GO:0006641	P:triglyceride metabolic process	IEA:Ensembl	TEWI|THWI_Twilhelma_g7488.t2	TEWI|THWI_Twilhelma_g7488.t1	EPMU|EPMU_Em0018g921a	EPMU|EPMU_Em0018g935a	AMQU|AMQU_Aqu2.1.16937_001
cluster386	5	2	2	1	P27925	GO:0033762	P:response to glucagon	ISS:UniProtKB	TEWI|THWI_Twilhelma_g8740.t2	TEWI|THWI_Twilhelma_g8740.t1	EPMU|EPMU_Em0004g1002a	EPMU|EPMU_Em0068g5a	AMQU|AMQU_Aqu2.1.43743_001
cluster387	5	2	2	1	O08863	GO:1901222	P:regulation of NIK/NF-kappaB signaling	IGI:MGI	TEWI|THWI_Twilhelma_g20743.t1	TEWI|THWI_Twilhelma_g20743.t2	EPMU|EPMU_Em0021g392a	EPMU|EPMU_Em0036g18a	AMQU|AMQU_Aqu2.1.29382_001
cluster388	5	1	3	1	Q5F4B2	GO:0003677	F:DNA binding	IEA:UniProtKB-KW	TEWI|THWI_Twilhelma_g10962.t3	TEWI|THWI_Twilhelma_g10962.t1	TEWI|THWI_Twilhelma_g10962.t2	AMQU|AMQU_Aqu2.1.32746_001	EPMU|EPMU_Em0014g719a
cluster389	5	2	2	1	N/A	N/A			TEWI|THWI_Twilhelma_g3306.t2	TEWI|THWI_Twilhelma_g3306.t1	EPMU|EPMU_Em0022g116a	EPMU|EPMU_Em0022g95a	AMQU|AMQU_Aqu2.1.34471_001
cluster390	5	2	2	1	Q5E9X1	GO:0001077	F:proximal promoter DNA-binding transcription activator activity, RNA polymerase II-specific	IBA:GO_Central	TEWI|THWI_Twilhelma_g17290.t1	TEWI|THWI_Twilhelma_g17290.t2	EPMU|EPMU_Em0022g251a	EPMU|EPMU_Em0022g262a	AMQU|AMQU_Aqu2.1.41269_001
cluster391	5	2	2	1	Q64487	GO:0099151	P:regulation of postsynaptic density assembly	IDA:SynGO	TEWI|THWI_Twilhelma_g1988.t1	TEWI|THWI_Twilhelma_g1988.t2	EPMU|EPMU_Em0011g124a	EPMU|EPMU_Em0011g127a	AMQU|AMQU_Aqu2.1.22812_001
cluster393	5	2	2	1	A2ALS5	GO:0051056	P:regulation of small GTPase mediated signal transduction	IEA:InterPro	TEWI|THWI_Twilhelma_g10637.t2	TEWI|THWI_Twilhelma_g10637.t1	EPMU|EPMU_Em0006g235a	EPMU|EPMU_Em0008g909a	AMQU|AMQU_Aqu2.1.23484_001
cluster394	5	2	2	1	Q70IA6	GO:0001934	P:positive regulation of protein phosphorylation	IEA:Ensembl	TEWI|THWI_Twilhelma_g6097.t1	TEWI|THWI_Twilhelma_g6097.t2	EPMU|EPMU_Em0003g1009a	EPMU|EPMU_Em0003g986a	AMQU|AMQU_Aqu2.1.35176_001
cluster395	5	2	2	1	P18433	GO:0050804	P:modulation of chemical synaptic transmission	IEA:Ensembl	TEWI|THWI_Twilhelma_g2413.t2	TEWI|THWI_Twilhelma_g2413.t1	EPMU|EPMU_Em1162g1a	EPMU|EPMU_Em0011g50a	AMQU|AMQU_Aqu2.1.22796_001
cluster396	5	1	3	1	Q804T6	GO:0030900	P:forebrain development	IMP:ZFIN	TEWI|THWI_Twilhelma_g5240.t3	TEWI|THWI_Twilhelma_g5240.t2	TEWI|THWI_Twilhelma_g5240.t1	AMQU|AMQU_Aqu2.1.43524_001	EPMU|EPMU_Em0010g901a
cluster398	5	2	2	1	Q9Y4G6	GO:0007016	P:cytoskeletal anchoring at plasma membrane	IEA:InterPro	TEWI|THWI_Twilhelma_g8948.t1	TEWI|THWI_Twilhelma_g8948.t2	EPMU|EPMU_Em0001g1952a	EPMU|EPMU_Em0001g1949a	AMQU|AMQU_Aqu2.1.37498_001
cluster399	5	2	2	1	Q6VFT7	GO:0060065	P:uterus development	IEA:Ensembl	TEWI|THWI_Twilhelma_g7481.t1	TEWI|THWI_Twilhelma_g7482.t1	EPMU|EPMU_Em0018g977a	EPMU|EPMU_Em0508g7a	AMQU|AMQU_Aqu2.1.16942_001
cluster400	5	2	2	1	Q9NWS4	GO:0009617	P:response to bacterium	IEA:Ensembl	TEWI|THWI_Twilhelma_g25726.t1	TEWI|THWI_Twilhelma_g25726.t2	EPMU|EPMU_Em0246g5a	EPMU|EPMU_Em0019g917a	AMQU|AMQU_Aqu2.1.38731_001
cluster401	5	2	2	1	N/A	N/A			TEWI|THWI_Twilhelma_g12114.t2	TEWI|THWI_Twilhelma_g12114.t1	EPMU|EPMU_Em0020g39a	EPMU|EPMU_Em0020g43a	AMQU|AMQU_Aqu2.1.43403_001
cluster402	5	2	2	1	Q8BTI9	GO:0009611	P:response to wounding	IMP:MGI	TEWI|THWI_Twilhelma_g20234.t1	TEWI|THWI_Twilhelma_g20234.t2	AMQU|AMQU_Aqu2.1.16697_001	EPMU|EPMU_Em0008g282a	EPMU|EPMU_Em0008g333a
cluster403	5	1	3	1	O88485	GO:0047496	P:vesicle transport along microtubule	ISS:HGNC	TEWI|THWI_Twilhelma_g2973.t2	TEWI|THWI_Twilhelma_g2973.t3	TEWI|THWI_Twilhelma_g2973.t1	AMQU|AMQU_Aqu2.1.18100_001	EPMU|EPMU_Em0007g31a
cluster404	5	1	3	1	A1X283	GO:0006801	P:superoxide metabolic process	IDA:UniProtKB	TEWI|THWI_Twilhelma_g6541.t2	TEWI|THWI_Twilhelma_g25892.t1	TEWI|THWI_Twilhelma_g6541.t1	AMQU|AMQU_Aqu2.1.28013_001	EPMU|EPMU_Em0015g963a
cluster405	5	2	2	1	Q6GL42	GO:0016021	C:integral component of membrane	IEA:UniProtKB-KW	TEWI|THWI_Twilhelma_g5489.t2	TEWI|THWI_Twilhelma_g5489.t1	EPMU|EPMU_Em0023g407a	EPMU|EPMU_Em0023g411a	AMQU|AMQU_Aqu2.1.21022_001
cluster406	5	2	2	1	Q01815	GO:0008542	P:visual learning	IMP:MGI	TEWI|THWI_Twilhelma_g5874.t1	TEWI|THWI_Twilhelma_g5874.t2	EPMU|EPMU_Em0001g1240a	EPMU|EPMU_Em0001g1153a	AMQU|AMQU_Aqu2.1.42586_001
cluster407	5	1	3	1	Q92051	GO:0042539	P:hypotonic salinity response	IDA:ZFIN	TEWI|THWI_Twilhelma_g12500.t1	TEWI|THWI_Twilhelma_g12499.t1	TEWI|THWI_Twilhelma_g12500.t2	AMQU|AMQU_Aqu2.1.31900_001	EPMU|EPMU_Em0014g599a
cluster408	5	2	2	1	Q05041	GO:0006357	P:regulation of transcription by RNA polymerase II	IEA:InterPro	TEWI|THWI_Twilhelma_g26785.t2	TEWI|THWI_Twilhelma_g26785.t1	EPMU|EPMU_Em0015g471a	EPMU|EPMU_Em0015g467a	AMQU|AMQU_Aqu2.1.14537_001
cluster409	5	2	2	1	Q9BTU6	GO:0046854	P:phosphatidylinositol phosphorylation	IDA:UniProtKB	TEWI|THWI_Twilhelma_g27278.t1	TEWI|THWI_Twilhelma_g27278.t2	EPMU|EPMU_Em0013g153a	EPMU|EPMU_Em0013g150a	AMQU|AMQU_Aqu2.1.41687_001
cluster410	5	1	3	1	N/A	N/A			TEWI|THWI_Twilhelma_g9390.t1	TEWI|THWI_Twilhelma_g9389.t1	TEWI|THWI_Twilhelma_g9390.t2	AMQU|AMQU_Aqu2.1.18173_001	EPMU|EPMU_Em0021g637a
cluster411	5	2	2	1	Q95UN8	GO:0048010	P:vascular endothelial growth factor receptor signaling pathway	IGI:FlyBase	TEWI|THWI_Twilhelma_g8673.t1	TEWI|THWI_Twilhelma_g8673.t2	EPMU|EPMU_Em0019g820a	EPMU|EPMU_Em0019g822a	AMQU|AMQU_Aqu2.1.16008_001
cluster412	5	2	2	1	N/A	N/A			TEWI|THWI_Twilhelma_g3627.t2	TEWI|THWI_Twilhelma_g3627.t1	EPMU|EPMU_Em0024g89a	EPMU|EPMU_Em0628g4a	AMQU|AMQU_Aqu2.1.37571_001
cluster413	5	2	2	1	Q9TZM3	GO:0048489	P:synaptic vesicle transport	IMP:WormBase	TEWI|THWI_Twilhelma_g20601.t2	TEWI|THWI_Twilhelma_g20601.t1	EPMU|EPMU_Em0016g389a	EPMU|EPMU_Em0016g390a	AMQU|AMQU_Aqu2.1.17548_001
cluster414	5	2	2	1	P26817	GO:0006979	P:response to oxidative stress	IDA:RGD	TEWI|THWI_Twilhelma_g20310.t2	TEWI|THWI_Twilhelma_g20310.t1	EPMU|EPMU_Em0015g42a	EPMU|EPMU_Em0015g38a	AMQU|AMQU_Aqu2.1.39733_001
cluster415	5	2	2	1	Q9Z0H0	GO:0010571	P:positive regulation of nuclear cell cycle DNA replication	ISO:MGI	TEWI|THWI_Twilhelma_g20419.t1	TEWI|THWI_Twilhelma_g20419.t2	EPMU|EPMU_Em0016g42a	EPMU|EPMU_Em0016g38a	AMQU|AMQU_Aqu2.1.36767_001
cluster416	5	2	2	1	P97570	GO:0014832	P:urinary bladder smooth muscle contraction	IMP:RGD	TEWI|THWI_Twilhelma_g2380.t1	TEWI|THWI_Twilhelma_g2380.t2	EPMU|EPMU_Em0023g146a	EPMU|EPMU_Em0023g135a	AMQU|AMQU_Aqu2.1.30580_001
cluster417	5	2	2	1	Q9NZS9	GO:0006511	P:ubiquitin-dependent protein catabolic process	IDA:ParkinsonsUK-UCL	TEWI|THWI_Twilhelma_g17635.t2	TEWI|THWI_Twilhelma_g17635.t1	EPMU|EPMU_Em0020g107a	EPMU|EPMU_Em0020g91a	AMQU|AMQU_Aqu2.1.43419_001
cluster418	5	2	2	1	N/A	N/A			TEWI|THWI_Twilhelma_g6068.t2	TEWI|THWI_Twilhelma_g6068.t1	EPMU|EPMU_Em0005g572a	EPMU|EPMU_Em0006g1185a	AMQU|AMQU_Aqu2.1.29966_001
cluster421	5	3	1	1	N/A	N/A			EPMU|EPMU_Em0597g6a	EPMU|EPMU_Em0015g1254a	EPMU|EPMU_Em0598g7a	AMQU|AMQU_Aqu2.1.29872_001	TEWI|THWI_Twilhelma_g2152.t1
cluster423	5	3	1	1	G3V9H8	GO:0001657	P:ureteric bud development	IEA:Ensembl	EPMU|EPMU_Em0004g1173a	EPMU|EPMU_Em0004g1134a	EPMU|EPMU_Em0004g1170a	AMQU|AMQU_Aqu2.1.43680_001	TEWI|THWI_Twilhelma_g10124.t1
cluster424	5	3	1	1	A7MBJ4	GO:0099560	P:synaptic membrane adhesion	IEA:Ensembl	EPMU|EPMU_Em0315g4a	EPMU|EPMU_Em0315g1a	EPMU|EPMU_Em0889g1a	AMQU|AMQU_Aqu2.1.24071_001	TEWI|THWI_Twilhelma_g14573.t1
cluster426	5	3	1	1	H2KYP0	GO:0005912	C:adherens junction	IEA:UniProtKB-SubCell	EPMU|EPMU_Em0019g262a	EPMU|EPMU_Em0019g271a	EPMU|EPMU_Em0402g4a	AMQU|AMQU_Aqu2.1.40860_001	TEWI|THWI_Twilhelma_g20037.t1
cluster427	5	3	1	1	Q7Z020	GO:0043052	P:thermotaxis	IMP:FlyBase	EPMU|EPMU_Em0023g455a	EPMU|EPMU_Em0023g456a	EPMU|EPMU_Em0023g459a	AMQU|AMQU_Aqu2.1.37153_001	TEWI|THWI_Twilhelma_g23543.t1
cluster430	5	3	1	1	N/A	N/A			EPMU|EPMU_Em0001g3299a	EPMU|EPMU_Em0001g3275a	EPMU|EPMU_Em0001g3300a	AMQU|AMQU_Aqu2.1.40395_001	TEWI|THWI_Twilhelma_g13609.t1
cluster431	5	3	1	1	N/A	N/A			EPMU|EPMU_Em0115g11a	EPMU|EPMU_Em0018g251a	EPMU|EPMU_Em0419g5a	AMQU|AMQU_Aqu2.1.38398_001	TEWI|THWI_Twilhelma_g12882.t1
cluster432	5	3	1	1	O35464	GO:0071526	P:semaphorin-plexin signaling pathway	IMP:UniProtKB	EPMU|EPMU_Em0019g573a	EPMU|EPMU_Em0019g563a	EPMU|EPMU_Em0019g588a	AMQU|AMQU_Aqu2.1.35291_001	TEWI|THWI_Twilhelma_g10419.t1
cluster433	5	3	1	1	Q9SE95	GO:0016567	P:protein ubiquitination	IEA:UniProtKB-UniPathway	EPMU|EPMU_Em0023g232a	EPMU|EPMU_Em0023g229a	EPMU|EPMU_Em0023g231a	AMQU|AMQU_Aqu2.1.39181_001	TEWI|THWI_Twilhelma_g20885.t1
cluster435	5	3	1	1	O46680	GO:0003222	P:ventricular trabecula myocardium morphogenesis	IEA:Ensembl	EPMU|EPMU_Em0012g10a	EPMU|EPMU_Em0003g682a	EPMU|EPMU_Em0012g37a	AMQU|AMQU_Aqu2.1.41568_001	TEWI|THWI_Twilhelma_g9551.t1
cluster437	5	3	1	1	N/A	N/A			EPMU|EPMU_Em0011g285a	EPMU|EPMU_Em0001g1468a	EPMU|EPMU_Em0058g14a	AMQU|AMQU_Aqu2.1.04609_001	TEWI|THWI_Twilhelma_g27512.t1
cluster438	5	3	1	1	Q8SXD4	GO:0010499	P:proteasomal ubiquitin-independent protein catabolic process	IMP:FlyBase	EPMU|EPMU_Em0435g5a	EPMU|EPMU_Em0011g485a	EPMU|EPMU_Em0011g490a	AMQU|AMQU_Aqu2.1.23217_001	TEWI|THWI_Twilhelma_g24033.t1
cluster439	5	2	1	2	Q60803	GO:0033209	P:tumor necrosis factor-mediated signaling pathway	IMP:UniProtKB	EPMU|EPMU_Em0014g884a	EPMU|EPMU_Em0014g889a	AMQU|AMQU_Aqu2.1.36418_001	AMQU|AMQU_Aqu2.1.43794_001	TEWI|THWI_Twilhelma_g20972.t1
cluster440	5	1	2	2	N/A	N/A			AMQU|AMQU_Aqu2.1.18394_001	TEWI|THWI_Twilhelma_g7701.t1	AMQU|AMQU_Aqu2.1.16290_001	TEWI|THWI_Twilhelma_g6775.t1	EPMU|EPMU_Em0001g1177a
cluster444	4	1	1	2	N/A	N/A			AMQU|AMQU_Aqu2.1.15704_001	AMQU|AMQU_Aqu2.1.37447_001	TEWI|THWI_Twilhelma_g3933.t1	EPMU|EPMU_Em0001g1708a
cluster445	4	1	1	2	Q9V422	GO:0016055	P:Wnt signaling pathway	IBA:GO_Central	AMQU|AMQU_Aqu2.1.27994_001	AMQU|AMQU_Aqu2.1.19444_001	TEWI|THWI_Twilhelma_g10398.t1	EPMU|EPMU_Em0021g39a
cluster446	4	1	1	2	Q14678	GO:0035023	P:regulation of Rho protein signal transduction	IMP:UniProtKB	AMQU|AMQU_Aqu2.1.26687_001	AMQU|AMQU_Aqu2.1.07587_001	TEWI|THWI_Twilhelma_g23358.t1	EPMU|EPMU_Em0011g521a
cluster447	4	1	1	2	N/A	N/A			AMQU|AMQU_Aqu2.1.11628_001	AMQU|AMQU_Aqu2.1.39148_001	EPMU|EPMU_Em0023g245a	TEWI|THWI_Twilhelma_g20845.t1
cluster448	4	1	1	2	Q9JIB6	GO:0070269	P:pyroptosis	IMP:UniProtKB	AMQU|AMQU_Aqu2.1.21023_001	AMQU|AMQU_Aqu2.1.33358_001	TEWI|THWI_Twilhelma_g7059.t1	EPMU|EPMU_Em0023g362a
cluster449	4	1	1	2	Q9P232	GO:0007399	P:nervous system development	IEA:Ensembl	AMQU|AMQU_Aqu2.1.30028_001	AMQU|AMQU_Aqu2.1.11202_001	TEWI|THWI_Twilhelma_g17443.t1	EPMU|EPMU_Em0016g142a
cluster450	4	1	1	2	Q8BSY0	GO:0060021	P:roof of mouth development	IMP:MGI	AMQU|AMQU_Aqu2.1.28637_001	AMQU|AMQU_Aqu2.1.13313_001	TEWI|THWI_Twilhelma_g26044.t1	EPMU|EPMU_Em0005g1537a
cluster451	4	1	1	2	N/A	N/A			AMQU|AMQU_Aqu2.1.31793_001	AMQU|AMQU_Aqu2.1.31794_001	TEWI|THWI_Twilhelma_g9492.t1	EPMU|EPMU_Em0016g129a
cluster452	4	1	1	2	P62998	GO:0071526	P:semaphorin-plexin signaling pathway	ISS:UniProtKB	AMQU|AMQU_Aqu2.1.15221_001	AMQU|AMQU_Aqu2.1.17816_001	TEWI|THWI_Twilhelma_g9380.t1	EPMU|EPMU_Em0021g929a
cluster453	4	1	1	2	P45985	GO:0031098	P:stress-activated protein kinase signaling cascade	IBA:GO_Central	AMQU|AMQU_Aqu2.1.34882_001	AMQU|AMQU_Aqu2.1.38503_001	TEWI|THWI_Twilhelma_g13414.t1	EPMU|EPMU_Em0020g172a
cluster454	4	1	1	2	N/A	N/A			AMQU|AMQU_Aqu2.1.18284_001	AMQU|AMQU_Aqu2.1.34584_001	TEWI|THWI_Twilhelma_g19469.t1	EPMU|EPMU_Em0023g657a
cluster455	4	1	1	2	Q9JIW5	GO:0001657	P:ureteric bud development	IEP:UniProtKB	AMQU|AMQU_Aqu2.1.41768_001	AMQU|AMQU_Aqu2.1.43977_001	TEWI|THWI_Twilhelma_g14966.t1	EPMU|EPMU_Em0022g765a
cluster456	4	1	1	2	Q8R500	GO:0007283	P:spermatogenesis	IEP:RGD	AMQU|AMQU_Aqu2.1.13105_001	AMQU|AMQU_Aqu2.1.41409_001	TEWI|THWI_Twilhelma_g1208.t1	EPMU|EPMU_Em0008g1018a
cluster457	4	1	1	2	Q9Y458	GO:0006355	P:regulation of transcription, DNA-templated	TAS:UniProtKB	AMQU|AMQU_Aqu2.1.20114_001	AMQU|AMQU_Aqu2.1.07362_001	TEWI|THWI_Twilhelma_g7230.t1	EPMU|EPMU_Em0009g1094a
cluster458	4	1	1	2	N/A	N/A			AMQU|AMQU_Aqu2.1.04904_001	AMQU|AMQU_Aqu2.1.35090_001	TEWI|THWI_Twilhelma_g3630.t1	EPMU|EPMU_Em0024g122a
cluster459	4	1	1	2	Q96AQ8	GO:0051561	P:positive regulation of mitochondrial calcium ion concentration	IMP:UniProtKB	AMQU|AMQU_Aqu2.1.38378_001	AMQU|AMQU_Aqu2.1.38379_001	TEWI|THWI_Twilhelma_g19398.t1	EPMU|EPMU_Em0018g362a
cluster460	4	1	1	2	Q80VG1	GO:0005654	C:nucleoplasm	ISO:MGI	AMQU|AMQU_Aqu2.1.22146_001	AMQU|AMQU_Aqu2.1.06616_001	TEWI|THWI_Twilhelma_g26894.t1	EPMU|EPMU_Em0023g727a
cluster461	4	1	1	2	N/A	N/A			AMQU|AMQU_Aqu2.1.29396_001	AMQU|AMQU_Aqu2.1.05165_001	TEWI|THWI_Twilhelma_g4070.t1	EPMU|EPMU_Em0009g682a
cluster462	4	1	2	1	F6S215	GO:0015031	P:protein transport	IEA:UniProtKB-KW	TEWI|THWI_Twilhelma_g12843.t1	TEWI|THWI_Twilhelma_g12843.t2	AMQU|AMQU_Aqu2.1.20208_001	EPMU|EPMU_Em0022g719a
cluster464	4	1	2	1	Q12857	GO:0019079	P:viral genome replication	NAS:UniProtKB	TEWI|THWI_Twilhelma_g18031.t2	TEWI|THWI_Twilhelma_g18031.t1	AMQU|AMQU_Aqu2.1.43080_001	EPMU|EPMU_Em0011g53a
cluster465	4	1	2	1	Q8R003	GO:0008380	P:RNA splicing	IEA:UniProtKB-KW	TEWI|THWI_Twilhelma_g22936.t2	TEWI|THWI_Twilhelma_g22936.t1	AMQU|AMQU_Aqu2.1.43588_001	EPMU|EPMU_Em0021g774a
cluster466	4	1	2	1	P57747	GO:0006811	P:ion transport	IEA:UniProtKB-KW	TEWI|THWI_Twilhelma_g22750.t2	TEWI|THWI_Twilhelma_g22750.t1	AMQU|AMQU_Aqu2.1.34794_001	EPMU|EPMU_Em0008g45a
cluster467	4	1	2	1	Q61502	GO:0006355	P:regulation of transcription, DNA-templated	IDA:MGI	TEWI|THWI_Twilhelma_g18221.t1	TEWI|THWI_Twilhelma_g18221.t2	AMQU|AMQU_Aqu2.1.38416_001	EPMU|EPMU_Em0018g244a
cluster468	4	1	2	1	Q16975	GO:0035556	P:intracellular signal transduction	IEA:InterPro	TEWI|THWI_Twilhelma_g25719.t1	TEWI|THWI_Twilhelma_g25719.t2	AMQU|AMQU_Aqu2.1.32509_001	EPMU|EPMU_Em0019g897a
cluster469	4	1	2	1	Q9PTK2	GO:0006355	P:regulation of transcription, DNA-templated	NAS:UniProtKB	TEWI|THWI_Twilhelma_g12537.t2	TEWI|THWI_Twilhelma_g12537.t1	AMQU|AMQU_Aqu2.1.36424_001	EPMU|EPMU_Em0003g60a
cluster470	4	1	2	1	F1MSG6	GO:0021591	P:ventricular system development	ISS:UniProtKB	TEWI|THWI_Twilhelma_g16528.t2	TEWI|THWI_Twilhelma_g16528.t1	AMQU|AMQU_Aqu2.1.33494_001	EPMU|EPMU_Em0023g652a
cluster471	4	1	2	1	N/A	N/A			TEWI|THWI_Twilhelma_g8912.t2	TEWI|THWI_Twilhelma_g8912.t1	AMQU|AMQU_Aqu2.1.28814_001	EPMU|EPMU_Em0015g138a
cluster472	4	1	2	1	N/A	N/A			TEWI|THWI_Twilhelma_g25187.t1	TEWI|THWI_Twilhelma_g25187.t2	AMQU|AMQU_Aqu2.1.43640_001	EPMU|EPMU_Em0023g894a
cluster473	4	1	2	1	N/A	N/A			TEWI|THWI_Twilhelma_g12369.t2	TEWI|THWI_Twilhelma_g12369.t1	AMQU|AMQU_Aqu2.1.41435_001	EPMU|EPMU_Em0023g465a
cluster474	4	1	2	1	Q9NZL6	GO:0007264	P:small GTPase mediated signal transduction	NAS:UniProtKB	TEWI|THWI_Twilhelma_g5124.t1	TEWI|THWI_Twilhelma_g5124.t2	AMQU|AMQU_Aqu2.1.24378_001	EPMU|EPMU_Em0016g276a
cluster475	4	1	2	1	A2VDU2	GO:0038203	P:TORC2 signaling	IBA:GO_Central	TEWI|THWI_Twilhelma_g4664.t2	TEWI|THWI_Twilhelma_g4664.t1	AMQU|AMQU_Aqu2.1.20339_001	EPMU|EPMU_Em0001g1332a
cluster476	4	1	2	1	Q6DCQ1	GO:0009954	P:proximal/distal pattern formation	IMP:UniProtKB	TEWI|THWI_Twilhelma_g12885.t1	TEWI|THWI_Twilhelma_g12885.t2	AMQU|AMQU_Aqu2.1.38324_001	EPMU|EPMU_Em0018g287a
cluster477	4	1	2	1	P07560	GO:0006906	P:vesicle fusion	IMP:SGD	TEWI|THWI_Twilhelma_g11965.t2	TEWI|THWI_Twilhelma_g11965.t1	AMQU|AMQU_Aqu2.1.21218_001	EPMU|EPMU_Em0016g929a
cluster478	4	1	2	1	Q712K3	GO:0006511	P:ubiquitin-dependent protein catabolic process	IBA:GO_Central	TEWI|THWI_Twilhelma_g14262.t1	TEWI|THWI_Twilhelma_g14262.t2	AMQU|AMQU_Aqu2.1.27811_001	EPMU|EPMU_Em0009g1027a
cluster480	4	1	2	1	N/A	N/A			TEWI|THWI_Twilhelma_g19320.t1	TEWI|THWI_Twilhelma_g19320.t2	AMQU|AMQU_Aqu2.1.43294_001	EPMU|EPMU_Em0020g83a
cluster481	4	1	2	1	Q5T2T1	GO:0071896	P:protein localization to adherens junction	IMP:BHF-UCL	TEWI|THWI_Twilhelma_g7172.t1	TEWI|THWI_Twilhelma_g7172.t2	AMQU|AMQU_Aqu2.1.37919_001	EPMU|EPMU_Em0019g1047a
cluster482	4	1	2	1	Q2KI18	GO:0019433	P:triglyceride catabolic process	IBA:GO_Central	TEWI|THWI_Twilhelma_g11788.t2	TEWI|THWI_Twilhelma_g11788.t1	AMQU|AMQU_Aqu2.1.37615_001	EPMU|EPMU_Em0003g458a
cluster483	4	1	2	1	O74319	GO:0006367	P:transcription initiation from RNA polymerase II promoter	IC:PomBase	TEWI|THWI_Twilhelma_g11687.t1	TEWI|THWI_Twilhelma_g11687.t2	AMQU|AMQU_Aqu2.1.37742_001	EPMU|EPMU_Em0005g1381a
cluster484	4	1	2	1	P97742	GO:0006641	P:triglyceride metabolic process	ISO:MGI	TEWI|THWI_Twilhelma_g25036.t2	TEWI|THWI_Twilhelma_g25036.t1	AMQU|AMQU_Aqu2.1.26121_001	EPMU|EPMU_Em0021g273a
cluster485	4	1	2	1	N/A	N/A			TEWI|THWI_Twilhelma_g9041.t2	TEWI|THWI_Twilhelma_g9041.t1	AMQU|AMQU_Aqu2.1.39786_001	EPMU|EPMU_Em0015g89a
cluster486	4	1	2	1	Q2PZL6	GO:0072307	P:regulation of metanephric nephron tubule epithelial cell differentiation	IMP:MGI	TEWI|THWI_Twilhelma_g25300.t1	TEWI|THWI_Twilhelma_g25300.t2	AMQU|AMQU_Aqu2.1.38488_001	EPMU|EPMU_Em0021g828a
cluster487	4	1	2	1	N/A	N/A			TEWI|THWI_Twilhelma_g13001.t2	TEWI|THWI_Twilhelma_g13001.t1	AMQU|AMQU_Aqu2.1.27240_001	EPMU|EPMU_Em0014g555a
cluster488	4	1	2	1	Q6NYP0	GO:0006624	P:vacuolar protein processing	IBA:GO_Central	TEWI|THWI_Twilhelma_g12579.t1	TEWI|THWI_Twilhelma_g12579.t2	AMQU|AMQU_Aqu2.1.37898_001	EPMU|EPMU_Em0018g1156a
cluster489	4	1	2	1	N/A	N/A			TEWI|THWI_Twilhelma_g13151.t2	TEWI|THWI_Twilhelma_g13151.t1	EPMU|EPMU_Em0015g1012a	AMQU|AMQU_Aqu2.1.26019_001
cluster490	4	1	2	1	N/A	N/A			TEWI|THWI_Twilhelma_g19764.t2	TEWI|THWI_Twilhelma_g19764.t1	AMQU|AMQU_Aqu2.1.33025_001	EPMU|EPMU_Em0023g438a
cluster492	4	1	2	1	Q9ULA3	GO:0038194	P:thyroid-stimulating hormone signaling pathway	IMP:UniProtKB	TEWI|THWI_Twilhelma_g15517.t2	TEWI|THWI_Twilhelma_g15517.t1	AMQU|AMQU_Aqu2.1.35178_001	EPMU|EPMU_Em0003g1326a
cluster493	4	1	2	1	N/A	N/A			TEWI|THWI_Twilhelma_g7676.t2	TEWI|THWI_Twilhelma_g7676.t1	AMQU|AMQU_Aqu2.1.43488_001	EPMU|EPMU_Em0020g752a
cluster494	4	1	2	1	N/A	N/A			TEWI|THWI_Twilhelma_g26836.t1	TEWI|THWI_Twilhelma_g26836.t2	AMQU|AMQU_Aqu2.1.37942_001	EPMU|EPMU_Em0019g251a
cluster495	4	1	2	1	Q0VC89	GO:0006612	P:protein targeting to membrane	IBA:GO_Central	TEWI|THWI_Twilhelma_g26309.t2	TEWI|THWI_Twilhelma_g26309.t1	AMQU|AMQU_Aqu2.1.41252_001	EPMU|EPMU_Em0022g361a
cluster496	4	1	2	1	N/A	N/A			TEWI|THWI_Twilhelma_g9756.t1	TEWI|THWI_Twilhelma_g9756.t2	AMQU|AMQU_Aqu2.1.30735_001	EPMU|EPMU_Em0014g51a
cluster497	4	1	2	1	N/A	N/A			TEWI|THWI_Twilhelma_g26136.t2	TEWI|THWI_Twilhelma_g26136.t1	AMQU|AMQU_Aqu2.1.40011_001	EPMU|EPMU_Em0023g771a
cluster498	4	1	2	1	N/A	N/A			TEWI|THWI_Twilhelma_g19211.t2	TEWI|THWI_Twilhelma_g19211.t1	AMQU|AMQU_Aqu2.1.37568_001	EPMU|EPMU_Em0024g123a
cluster499	4	1	2	1	Q14432	GO:0042493	P:response to drug	IEA:Ensembl	TEWI|THWI_Twilhelma_g24633.t1	TEWI|THWI_Twilhelma_g24633.t2	AMQU|AMQU_Aqu2.1.41657_001	EPMU|EPMU_Em0021g338a
cluster500	4	1	2	1	O75431	GO:0015031	P:protein transport	IEA:UniProtKB-KW	TEWI|THWI_Twilhelma_g23714.t2	TEWI|THWI_Twilhelma_g23714.t1	AMQU|AMQU_Aqu2.1.27271_001	EPMU|EPMU_Em0019g955a
cluster501	4	1	2	1	Q9NXV2	GO:0016032	P:viral process	IEA:UniProtKB-KW	TEWI|THWI_Twilhelma_g23099.t1	TEWI|THWI_Twilhelma_g23099.t2	AMQU|AMQU_Aqu2.1.36129_001	EPMU|EPMU_Em0005g1627a
cluster502	4	1	2	1	N/A	N/A			TEWI|THWI_Twilhelma_g19334.t1	TEWI|THWI_Twilhelma_g19334.t2	AMQU|AMQU_Aqu2.1.38463_001	EPMU|EPMU_Em0020g366a
cluster503	4	1	2	1	Q9DAG5	GO:1901537	P:positive regulation of DNA demethylation	IMP:UniProtKB	TEWI|THWI_Twilhelma_g19590.t1	TEWI|THWI_Twilhelma_g19590.t2	AMQU|AMQU_Aqu2.1.37084_001	EPMU|EPMU_Em0019g1062a
cluster505	4	1	2	1	G5ECX0	GO:0097264	P:self proteolysis	IDA:WormBase	TEWI|THWI_Twilhelma_g21589.t1	TEWI|THWI_Twilhelma_g21589.t2	AMQU|AMQU_Aqu2.1.38821_001	EPMU|EPMU_Em0002g843a
cluster506	4	1	2	1	Q5T186	GO:0016032	P:viral process	IEA:UniProtKB-KW	TEWI|THWI_Twilhelma_g7441.t1	TEWI|THWI_Twilhelma_g7441.t2	AMQU|AMQU_Aqu2.1.15446_001	EPMU|EPMU_Em0009g44a
cluster507	4	1	2	1	Q96LQ0	GO:0010923	P:negative regulation of phosphatase activity	IDA:UniProtKB	TEWI|THWI_Twilhelma_g9235.t2	TEWI|THWI_Twilhelma_g9235.t1	AMQU|AMQU_Aqu2.1.38819_001	EPMU|EPMU_Em0019g206a
cluster508	4	1	2	1	Q9NVR2	GO:0042795	P:snRNA transcription by RNA polymerase II	TAS:Reactome	TEWI|THWI_Twilhelma_g12276.t1	TEWI|THWI_Twilhelma_g12276.t2	AMQU|AMQU_Aqu2.1.33742_001	EPMU|EPMU_Em0010g435a
cluster509	4	1	2	1	Q16959	GO:0003774	F:motor activity	IEA:UniProtKB-KW	TEWI|THWI_Twilhelma_g15552.t1	TEWI|THWI_Twilhelma_g15552.t2	AMQU|AMQU_Aqu2.1.07107_001	EPMU|EPMU_Em0002g81a
cluster510	4	1	2	1	P43155	GO:0006625	P:protein targeting to peroxisome	TAS:Reactome	TEWI|THWI_Twilhelma_g5926.t2	TEWI|THWI_Twilhelma_g5926.t1	AMQU|AMQU_Aqu2.1.29049_001	EPMU|EPMU_Em0016g1137a
cluster511	4	1	2	1	P61460	GO:1904262	P:negative regulation of TORC1 signaling	ISS:UniProtKB	TEWI|THWI_Twilhelma_g20130.t1	TEWI|THWI_Twilhelma_g20130.t2	AMQU|AMQU_Aqu2.1.22053_001	EPMU|EPMU_Em0009g591a
cluster512	4	1	2	1	Q9R0M6	GO:0042147	P:retrograde transport, endosome to Golgi	IBA:GO_Central	TEWI|THWI_Twilhelma_g24168.t2	TEWI|THWI_Twilhelma_g24168.t1	AMQU|AMQU_Aqu2.1.42743_001	EPMU|EPMU_Em0001g237a
cluster513	4	1	2	1	P45985	GO:0031098	P:stress-activated protein kinase signaling cascade	IBA:GO_Central	TEWI|THWI_Twilhelma_g19329.t1	TEWI|THWI_Twilhelma_g19329.t2	AMQU|AMQU_Aqu2.1.38504_001	EPMU|EPMU_Em0020g81a
cluster514	4	1	2	1	O77708	GO:0060341	P:regulation of cellular localization	ISS:UniProtKB	TEWI|THWI_Twilhelma_g10957.t2	TEWI|THWI_Twilhelma_g10957.t1	AMQU|AMQU_Aqu2.1.27833_001	EPMU|EPMU_Em0012g965a
cluster515	4	1	2	1	A2RTY3	GO:0002244	P:hematopoietic progenitor cell differentiation	IEA:Ensembl	TEWI|THWI_Twilhelma_g13868.t2	TEWI|THWI_Twilhelma_g13868.t1	AMQU|AMQU_Aqu2.1.44253_001	EPMU|EPMU_Em0018g512a
cluster516	4	1	2	1	N/A	N/A			TEWI|THWI_Twilhelma_g12441.t1	TEWI|THWI_Twilhelma_g12441.t2	AMQU|AMQU_Aqu2.1.39731_001	EPMU|EPMU_Em0015g46a
cluster517	4	1	2	1	Q9Z2I9	GO:0006099	P:tricarboxylic acid cycle	ISO:MGI	TEWI|THWI_Twilhelma_g26097.t1	TEWI|THWI_Twilhelma_g26097.t2	AMQU|AMQU_Aqu2.1.41015_001	EPMU|EPMU_Em0021g585a
cluster518	4	1	2	1	N/A	N/A			TEWI|THWI_Twilhelma_g9384.t3	TEWI|THWI_Twilhelma_g9384.t2	AMQU|AMQU_Aqu2.1.42242_001	EPMU|EPMU_Em0021g855a
cluster519	4	1	2	1	Q17RY0	GO:0002931	P:response to ischemia	ISS:UniProtKB	TEWI|THWI_Twilhelma_g10533.t1	TEWI|THWI_Twilhelma_g10533.t2	AMQU|AMQU_Aqu2.1.41917_001	EPMU|EPMU_Em0013g172a
cluster520	4	1	2	1	P52485	GO:0000209	P:protein polyubiquitination	ISS:FlyBase	TEWI|THWI_Twilhelma_g8434.t2	TEWI|THWI_Twilhelma_g8434.t1	AMQU|AMQU_Aqu2.1.43515_001	EPMU|EPMU_Em0012g856a
cluster522	4	1	2	1	Q32PH0	GO:0030154	P:cell differentiation	IEA:UniProtKB-KW	TEWI|THWI_Twilhelma_g23914.t2	TEWI|THWI_Twilhelma_g23914.t1	AMQU|AMQU_Aqu2.1.32919_001	EPMU|EPMU_Em0005g1477a
cluster524	4	1	2	1	P36861	GO:0015031	P:protein transport	IEA:UniProtKB-KW	TEWI|THWI_Twilhelma_g12300.t2	TEWI|THWI_Twilhelma_g12300.t1	AMQU|AMQU_Aqu2.1.41338_001	EPMU|EPMU_Em0022g535a
cluster525	4	1	2	1	Q6DIT7	GO:0016021	C:integral component of membrane	IEA:UniProtKB-KW	TEWI|THWI_Twilhelma_g8546.t2	TEWI|THWI_Twilhelma_g8546.t1	AMQU|AMQU_Aqu2.1.43484_001	EPMU|EPMU_Em0020g749a
cluster526	4	1	2	1	Q6PCR7	GO:0002188	P:translation reinitiation	IBA:GO_Central	TEWI|THWI_Twilhelma_g9013.t2	TEWI|THWI_Twilhelma_g9013.t1	AMQU|AMQU_Aqu2.1.39296_001	EPMU|EPMU_Em0013g536a
cluster527	4	1	2	1	N/A	N/A			TEWI|THWI_Twilhelma_g10283.t1	TEWI|THWI_Twilhelma_g15822.t1	AMQU|AMQU_Aqu2.1.39844_001	EPMU|EPMU_Em0015g29a
cluster528	4	1	2	1	A8E657	GO:0019878	P:lysine biosynthetic process via aminoadipic acid	IBA:GO_Central	TEWI|THWI_Twilhelma_g5311.t2	TEWI|THWI_Twilhelma_g5311.t1	AMQU|AMQU_Aqu2.1.37482_001	EPMU|EPMU_Em0001g1487a
cluster529	4	1	2	1	Q8VHF0	GO:0006468	P:protein phosphorylation	ISS:UniProtKB	TEWI|THWI_Twilhelma_g2199.t1	TEWI|THWI_Twilhelma_g2199.t2	AMQU|AMQU_Aqu2.1.28187_001	EPMU|EPMU_Em0019g545a
cluster530	4	1	2	1	Q92625	GO:0006929	P:substrate-dependent cell migration	ISS:UniProtKB	TEWI|THWI_Twilhelma_g2026.t2	TEWI|THWI_Twilhelma_g2026.t1	AMQU|AMQU_Aqu2.1.37604_001	EPMU|EPMU_Em0003g487a
cluster531	4	1	2	1	O35430	GO:0016079	P:synaptic vesicle exocytosis	TAS:RGD	TEWI|THWI_Twilhelma_g9582.t2	TEWI|THWI_Twilhelma_g9582.t1	AMQU|AMQU_Aqu2.1.23811_001	EPMU|EPMU_Em0009g610a
cluster532	4	1	2	1	N/A	N/A			TEWI|THWI_Twilhelma_g5601.t2	TEWI|THWI_Twilhelma_g5601.t1	AMQU|AMQU_Aqu2.1.37613_001	EPMU|EPMU_Em0003g346a
cluster533	4	1	2	1	Q9C0D2	GO:1901985	P:positive regulation of protein acetylation	IMP:UniProtKB	TEWI|THWI_Twilhelma_g6043.t1	TEWI|THWI_Twilhelma_g6043.t2	AMQU|AMQU_Aqu2.1.42297_001	EPMU|EPMU_Em0003g1191a
cluster534	4	1	2	1	Q9Y2H1	GO:0051128	P:regulation of cellular component organization	ISS:UniProtKB	TEWI|THWI_Twilhelma_g5600.t2	TEWI|THWI_Twilhelma_g5600.t1	AMQU|AMQU_Aqu2.1.37598_001	EPMU|EPMU_Em0003g328a
cluster535	4	1	2	1	Q08DJ8	GO:0007283	P:spermatogenesis	IEA:Ensembl	TEWI|THWI_Twilhelma_g12876.t1	TEWI|THWI_Twilhelma_g12876.t2	AMQU|AMQU_Aqu2.1.22407_001	EPMU|EPMU_Em0018g186a
cluster536	4	1	2	1	Q96GM5	GO:0006357	P:regulation of transcription by RNA polymerase II	NAS:BHF-UCL	TEWI|THWI_Twilhelma_g12314.t1	TEWI|THWI_Twilhelma_g12314.t2	AMQU|AMQU_Aqu2.1.25752_001	EPMU|EPMU_Em0022g425a
cluster537	4	1	2	1	N/A	N/A			TEWI|THWI_Twilhelma_g11116.t2	TEWI|THWI_Twilhelma_g11116.t1	AMQU|AMQU_Aqu2.1.36447_001	EPMU|EPMU_Em0022g664a
cluster538	4	1	2	1	Q76LL6	GO:0045214	P:sarcomere organization	IGI:MGI	TEWI|THWI_Twilhelma_g8915.t2	TEWI|THWI_Twilhelma_g8915.t1	AMQU|AMQU_Aqu2.1.37876_001	EPMU|EPMU_Em0018g614a
cluster539	4	1	2	1	Q5TJF3	GO:0045892	P:negative regulation of transcription, DNA-templated	IEA:Ensembl	TEWI|THWI_Twilhelma_g26990.t2	TEWI|THWI_Twilhelma_g26990.t1	AMQU|AMQU_Aqu2.1.33463_001	EPMU|EPMU_Em0017g34a
cluster540	4	1	2	1	B2GUE2	GO:0016055	P:Wnt signaling pathway	ISS:UniProtKB	TEWI|THWI_Twilhelma_g1476.t1	TEWI|THWI_Twilhelma_g1476.t2	AMQU|AMQU_Aqu2.1.43753_001	EPMU|EPMU_Em0004g1040a
cluster541	4	1	2	1	Q6L986	GO:0046928	P:regulation of neurotransmitter secretion	IDA:MGI	TEWI|THWI_Twilhelma_g24867.t2	TEWI|THWI_Twilhelma_g24867.t1	AMQU|AMQU_Aqu2.1.42722_001	EPMU|EPMU_Em0001g789a
cluster543	4	1	2	1	O14638	GO:0006220	P:pyrimidine nucleotide metabolic process	IMP:UniProtKB	TEWI|THWI_Twilhelma_g7184.t1	TEWI|THWI_Twilhelma_g7184.t2	AMQU|AMQU_Aqu2.1.29241_001	EPMU|EPMU_Em0011g196a
cluster544	4	1	2	1	Q66H61	GO:0045892	P:negative regulation of transcription, DNA-templated	IBA:GO_Central	TEWI|THWI_Twilhelma_g1901.t1	TEWI|THWI_Twilhelma_g1901.t2	AMQU|AMQU_Aqu2.1.40646_001	EPMU|EPMU_Em0013g403a
cluster545	4	1	2	1	Q9W7E8	GO:0042127	P:regulation of cell proliferation	IMP:UniProtKB	TEWI|THWI_Twilhelma_g23238.t1	TEWI|THWI_Twilhelma_g23238.t2	AMQU|AMQU_Aqu2.1.40621_001	EPMU|EPMU_Em0013g714a
cluster546	4	1	2	1	N/A	N/A			TEWI|THWI_Twilhelma_g7934.t1	TEWI|THWI_Twilhelma_g7934.t2	AMQU|AMQU_Aqu2.1.31920_001	EPMU|EPMU_Em0001g2521a
cluster547	4	1	2	1	Q2IBC0	GO:0007169	P:transmembrane receptor protein tyrosine kinase signaling pathway	IEA:InterPro	TEWI|THWI_Twilhelma_g14737.t1	TEWI|THWI_Twilhelma_g14737.t2	AMQU|AMQU_Aqu2.1.39936_001	EPMU|EPMU_Em0023g576a
cluster548	4	1	2	1	Q9ULL1	GO:0035023	P:regulation of Rho protein signal transduction	IEA:InterPro	TEWI|THWI_Twilhelma_g10950.t1	TEWI|THWI_Twilhelma_g10950.t2	AMQU|AMQU_Aqu2.1.32914_001	EPMU|EPMU_Em0014g576a
cluster549	4	1	2	1	N/A	N/A			TEWI|THWI_Twilhelma_g16572.t1	TEWI|THWI_Twilhelma_g16572.t2	AMQU|AMQU_Aqu2.1.23947_001	EPMU|EPMU_Em0020g702a
cluster550	4	1	2	1	N/A	N/A			TEWI|THWI_Twilhelma_g20143.t1	TEWI|THWI_Twilhelma_g20143.t2	AMQU|AMQU_Aqu2.1.34826_001	EPMU|EPMU_Em0019g882a
cluster551	4	1	2	1	Q54NU2	GO:0032482	P:Rab protein signal transduction	IBA:GO_Central	TEWI|THWI_Twilhelma_g8270.t1	TEWI|THWI_Twilhelma_g8270.t2	AMQU|AMQU_Aqu2.1.33377_001	EPMU|EPMU_Em0023g609a
cluster553	4	1	2	1	N/A	N/A			TEWI|THWI_Twilhelma_g13321.t1	TEWI|THWI_Twilhelma_g13320.t1	AMQU|AMQU_Aqu2.1.22799_001	EPMU|EPMU_Em0008g792a
cluster554	4	1	2	1	P57682	GO:0006357	P:regulation of transcription by RNA polymerase II	IBA:GO_Central	TEWI|THWI_Twilhelma_g6830.t2	TEWI|THWI_Twilhelma_g6830.t1	AMQU|AMQU_Aqu2.1.25743_001	EPMU|EPMU_Em0022g274a
cluster555	4	1	2	1	Q9GJW7	GO:0015031	P:protein transport	IEA:UniProtKB-KW	TEWI|THWI_Twilhelma_g2990.t2	TEWI|THWI_Twilhelma_g2990.t1	AMQU|AMQU_Aqu2.1.31633_001	EPMU|EPMU_Em0008g1114a
cluster557	4	1	2	1	Q6NSM8	GO:0006468	P:protein phosphorylation	ISS:UniProtKB	TEWI|THWI_Twilhelma_g10723.t1	TEWI|THWI_Twilhelma_g10723.t2	AMQU|AMQU_Aqu2.1.28316_001	EPMU|EPMU_Em0006g1249a
cluster558	4	1	2	1	P61763	GO:0006904	P:vesicle docking involved in exocytosis	IEA:InterPro	TEWI|THWI_Twilhelma_g5784.t2	TEWI|THWI_Twilhelma_g5784.t1	AMQU|AMQU_Aqu2.1.37261_001	EPMU|EPMU_Em0016g65a
cluster559	4	1	2	1	Q0VBZ0	GO:0060368	P:regulation of Fc receptor mediated stimulatory signaling pathway	IBA:GO_Central	TEWI|THWI_Twilhelma_g23898.t1	TEWI|THWI_Twilhelma_g23898.t2	AMQU|AMQU_Aqu2.1.31858_001	EPMU|EPMU_Em0020g246a
cluster560	4	1	2	1	N/A	N/A			TEWI|THWI_Twilhelma_g3145.t2	TEWI|THWI_Twilhelma_g3145.t1	AMQU|AMQU_Aqu2.1.43631_001	EPMU|EPMU_Em0023g941a
cluster561	4	1	2	1	Q2YDQ5	GO:0006511	P:ubiquitin-dependent protein catabolic process	IBA:GO_Central	TEWI|THWI_Twilhelma_g25507.t1	TEWI|THWI_Twilhelma_g25507.t2	AMQU|AMQU_Aqu2.1.40792_001	EPMU|EPMU_Em0019g118a
cluster562	4	1	2	1	N/A	N/A			TEWI|THWI_Twilhelma_g3354.t2	TEWI|THWI_Twilhelma_g3354.t1	AMQU|AMQU_Aqu2.1.42592_001	EPMU|EPMU_Em0001g3685a
cluster563	4	1	2	1	Q2TA68	GO:0007601	P:visual perception	ISS:ParkinsonsUK-UCL	TEWI|THWI_Twilhelma_g14953.t1	TEWI|THWI_Twilhelma_g14953.t2	AMQU|AMQU_Aqu2.1.16617_001	EPMU|EPMU_Em0008g279a
cluster564	4	1	2	1	Q9VR91	GO:0016567	P:protein ubiquitination	ISS:FlyBase	TEWI|THWI_Twilhelma_g26843.t2	TEWI|THWI_Twilhelma_g26843.t1	AMQU|AMQU_Aqu2.1.38801_001	EPMU|EPMU_Em0019g188a
cluster565	4	1	2	1	Q8IVH2	GO:0043565	F:sequence-specific DNA binding	IEA:InterPro	TEWI|THWI_Twilhelma_g3381.t2	TEWI|THWI_Twilhelma_g3381.t1	AMQU|AMQU_Aqu2.1.42704_001	EPMU|EPMU_Em0001g572a
cluster566	4	1	2	1	P30530	GO:0016055	P:Wnt signaling pathway	IBA:GO_Central	TEWI|THWI_Twilhelma_g1597.t2	TEWI|THWI_Twilhelma_g1597.t1	AMQU|AMQU_Aqu2.1.41977_001	EPMU|EPMU_Em0018g161a
cluster567	4	1	2	1	Q16760	GO:0007165	P:signal transduction	TAS:UniProtKB	TEWI|THWI_Twilhelma_g3118.t2	TEWI|THWI_Twilhelma_g3118.t1	AMQU|AMQU_Aqu2.1.41019_001	EPMU|EPMU_Em0021g726a
cluster568	4	1	2	1	N/A	N/A			TEWI|THWI_Twilhelma_g8404.t1	TEWI|THWI_Twilhelma_g8404.t2	AMQU|AMQU_Aqu2.1.44111_001	EPMU|EPMU_Em0017g183a
cluster569	4	1	2	1	Q9TZM3	GO:0048489	P:synaptic vesicle transport	IMP:WormBase	TEWI|THWI_Twilhelma_g10130.t1	TEWI|THWI_Twilhelma_g24949.t1	AMQU|AMQU_Aqu2.1.19982_001	EPMU|EPMU_Em0019g774a
cluster570	4	1	2	1	N/A	N/A			TEWI|THWI_Twilhelma_g23833.t1	TEWI|THWI_Twilhelma_g23833.t2	AMQU|AMQU_Aqu2.1.44203_001	EPMU|EPMU_Em0018g116a
cluster571	4	1	2	1	Q8CD10	GO:0051561	P:positive regulation of mitochondrial calcium ion concentration	IMP:UniProtKB	TEWI|THWI_Twilhelma_g8055.t1	TEWI|THWI_Twilhelma_g8055.t2	AMQU|AMQU_Aqu2.1.23873_001	EPMU|EPMU_Em0022g247a
cluster572	4	1	2	1	N/A	N/A			TEWI|THWI_Twilhelma_g11752.t2	TEWI|THWI_Twilhelma_g11752.t1	AMQU|AMQU_Aqu2.1.43996_001	EPMU|EPMU_Em0002g759a
cluster573	4	1	2	1	P24505	GO:0007269	P:neurotransmitter secretion	IEA:InterPro	TEWI|THWI_Twilhelma_g12416.t2	TEWI|THWI_Twilhelma_g12416.t1	AMQU|AMQU_Aqu2.1.32118_001	EPMU|EPMU_Em0021g312a
cluster574	4	1	2	1	Q9ESZ0	GO:0050882	P:voluntary musculoskeletal movement	IEA:Ensembl	TEWI|THWI_Twilhelma_g22193.t1	TEWI|THWI_Twilhelma_g22191.t1	AMQU|AMQU_Aqu2.1.39872_001	EPMU|EPMU_Em0023g896a
cluster575	4	1	2	1	Q8CHL0	GO:0099054	P:presynapse assembly	IDA:SynGO	TEWI|THWI_Twilhelma_g7050.t1	TEWI|THWI_Twilhelma_g7050.t2	AMQU|AMQU_Aqu2.1.39914_001	EPMU|EPMU_Em0023g388a
cluster576	4	1	2	1	N/A	N/A			TEWI|THWI_Twilhelma_g11124.t2	TEWI|THWI_Twilhelma_g11124.t1	AMQU|AMQU_Aqu2.1.38544_001	EPMU|EPMU_Em0020g227a
cluster577	4	1	2	1	Q8N3T4	GO:0015015	P:heparan sulfate proteoglycan biosynthetic process, enzymatic modification	IBA:GO_Central	TEWI|THWI_Twilhelma_g2791.t1	TEWI|THWI_Twilhelma_g2791.t2	AMQU|AMQU_Aqu2.1.38759_001	EPMU|EPMU_Em0018g1001a
cluster578	4	1	2	1	N/A	N/A			TEWI|THWI_Twilhelma_g6219.t1	TEWI|THWI_Twilhelma_g6219.t2	AMQU|AMQU_Aqu2.1.40875_001	EPMU|EPMU_Em0018g1004a
cluster579	4	1	2	1	Q91048	GO:0001736	P:establishment of planar polarity	IBA:GO_Central	TEWI|THWI_Twilhelma_g10242.t2	TEWI|THWI_Twilhelma_g10242.t1	AMQU|AMQU_Aqu2.1.40861_001	EPMU|EPMU_Em0019g352a
cluster580	4	1	2	1	N/A	N/A			TEWI|THWI_Twilhelma_g11232.t2	TEWI|THWI_Twilhelma_g11232.t1	AMQU|AMQU_Aqu2.1.31361_001	EPMU|EPMU_Em0009g815a
cluster581	4	1	2	1	Q49AN0	GO:0009416	P:response to light stimulus	IMP:CAFA	TEWI|THWI_Twilhelma_g17623.t2	TEWI|THWI_Twilhelma_g17623.t1	AMQU|AMQU_Aqu2.1.32109_001	EPMU|EPMU_Em0021g248a
cluster582	4	1	2	1	Q66T72	GO:0006979	P:response to oxidative stress	ISS:UniProtKB	TEWI|THWI_Twilhelma_g5241.t1	TEWI|THWI_Twilhelma_g5241.t2	AMQU|AMQU_Aqu2.1.43533_001	EPMU|EPMU_Em0010g893a
cluster583	4	1	2	1	Q86XT1	GO:0007165	P:signal transduction	IEA:InterPro	TEWI|THWI_Twilhelma_g5517.t1	TEWI|THWI_Twilhelma_g5517.t2	AMQU|AMQU_Aqu2.1.34488_001	EPMU|EPMU_Em0022g357a
cluster584	4	1	2	1	N/A	N/A			TEWI|THWI_Twilhelma_g17495.t2	TEWI|THWI_Twilhelma_g17495.t1	AMQU|AMQU_Aqu2.1.43698_001	EPMU|EPMU_Em0004g1105a
cluster585	4	1	2	1	N/A	N/A			TEWI|THWI_Twilhelma_g14223.t1	TEWI|THWI_Twilhelma_g14222.t1	AMQU|AMQU_Aqu2.1.40027_001	EPMU|EPMU_Em0015g1055a
cluster586	4	1	2	1	N/A	N/A			TEWI|THWI_Twilhelma_g9939.t2	TEWI|THWI_Twilhelma_g9939.t1	AMQU|AMQU_Aqu2.1.31938_001	EPMU|EPMU_Em0001g85a
cluster587	4	1	2	1	N/A	N/A			TEWI|THWI_Twilhelma_g21307.t2	TEWI|THWI_Twilhelma_g21307.t1	AMQU|AMQU_Aqu2.1.43816_001	EPMU|EPMU_Em0021g541a
cluster588	4	1	2	1	Q9VHH9	GO:0007379	P:segment specification	IGI:FlyBase	TEWI|THWI_Twilhelma_g9042.t1	TEWI|THWI_Twilhelma_g9042.t2	AMQU|AMQU_Aqu2.1.28819_001	EPMU|EPMU_Em0015g84a
cluster590	4	1	2	1	Q2TA00	N/A			TEWI|THWI_Twilhelma_g9701.t1	TEWI|THWI_Twilhelma_g9701.t2	AMQU|AMQU_Aqu2.1.33089_001	EPMU|EPMU_Em0023g481a
cluster591	4	1	2	1	Q13972	GO:0007264	P:small GTPase mediated signal transduction	IEA:InterPro	TEWI|THWI_Twilhelma_g12987.t2	TEWI|THWI_Twilhelma_g12987.t1	AMQU|AMQU_Aqu2.1.29021_001	EPMU|EPMU_Em0009g1031a
cluster592	4	1	2	1	N/A	N/A			TEWI|THWI_Twilhelma_g21341.t1	TEWI|THWI_Twilhelma_g21341.t2	AMQU|AMQU_Aqu2.1.41264_001	EPMU|EPMU_Em0022g245a
cluster593	4	1	2	1	O95562	GO:0016192	P:vesicle-mediated transport	IEA:InterPro	TEWI|THWI_Twilhelma_g9692.t2	TEWI|THWI_Twilhelma_g9692.t1	AMQU|AMQU_Aqu2.1.33092_001	EPMU|EPMU_Em0023g483a
cluster594	4	1	2	1	Q9W4T4	GO:0040040	P:thermosensory behavior	IMP:FlyBase	TEWI|THWI_Twilhelma_g11318.t1	TEWI|THWI_Twilhelma_g11318.t2	AMQU|AMQU_Aqu2.1.25033_001	EPMU|EPMU_Em0011g1194a
cluster595	4	1	2	1	N/A	N/A			TEWI|THWI_Twilhelma_g10179.t2	TEWI|THWI_Twilhelma_g10179.t1	AMQU|AMQU_Aqu2.1.40657_001	EPMU|EPMU_Em0005g1150a
cluster596	4	1	2	1	Q92543	GO:0030073	P:insulin secretion	IGI:GO_Central	TEWI|THWI_Twilhelma_g23107.t1	TEWI|THWI_Twilhelma_g23107.t2	AMQU|AMQU_Aqu2.1.36132_001	EPMU|EPMU_Em0005g1615a
cluster597	4	1	2	1	Q91286	GO:0055010	P:ventricular cardiac muscle tissue morphogenesis	ISS:UniProtKB	TEWI|THWI_Twilhelma_g27258.t2	TEWI|THWI_Twilhelma_g27258.t1	AMQU|AMQU_Aqu2.1.36515_001	EPMU|EPMU_Em0015g650a
cluster598	4	1	2	1	Q7L804	GO:0003091	P:renal water homeostasis	TAS:Reactome	TEWI|THWI_Twilhelma_g8405.t2	TEWI|THWI_Twilhelma_g8405.t1	AMQU|AMQU_Aqu2.1.44122_001	EPMU|EPMU_Em0017g164a
cluster599	4	1	2	1	Q96IP4	GO:0009617	P:response to bacterium	IEA:Ensembl	TEWI|THWI_Twilhelma_g26882.t1	TEWI|THWI_Twilhelma_g26881.t1	AMQU|AMQU_Aqu2.1.33379_001	EPMU|EPMU_Em0023g606a
cluster600	4	1	2	1	N/A	N/A			TEWI|THWI_Twilhelma_g22932.t1	TEWI|THWI_Twilhelma_g22932.t2	AMQU|AMQU_Aqu2.1.41121_001	EPMU|EPMU_Em0021g896a
cluster601	4	1	2	1	O43312	GO:0007169	P:transmembrane receptor protein tyrosine kinase signaling pathway	TAS:UniProtKB	TEWI|THWI_Twilhelma_g11364.t1	TEWI|THWI_Twilhelma_g11364.t2	AMQU|AMQU_Aqu2.1.37966_001	EPMU|EPMU_Em0018g1014a
cluster602	4	1	2	1	N/A	N/A			TEWI|THWI_Twilhelma_g11891.t2	TEWI|THWI_Twilhelma_g11891.t1	EPMU|EPMU_Em0017g91a	AMQU|AMQU_Aqu2.1.33409_001
cluster603	4	1	2	1	Q2PFD7	GO:0032012	P:regulation of ARF protein signal transduction	IEA:InterPro	TEWI|THWI_Twilhelma_g21091.t1	TEWI|THWI_Twilhelma_g21091.t2	AMQU|AMQU_Aqu2.1.42492_001	EPMU|EPMU_Em0017g636a
cluster604	4	1	2	1	N/A	N/A			TEWI|THWI_Twilhelma_g7851.t1	TEWI|THWI_Twilhelma_g7854.t1	AMQU|AMQU_Aqu2.1.36246_001	EPMU|EPMU_Em0008g1031a
cluster605	4	1	2	1	Q96Q77	GO:0000287	F:magnesium ion binding	IDA:UniProtKB	TEWI|THWI_Twilhelma_g23357.t2	TEWI|THWI_Twilhelma_g23357.t1	AMQU|AMQU_Aqu2.1.41045_001	EPMU|EPMU_Em0011g501a
cluster606	4	1	2	1	Q5VZK9	GO:0046415	P:urate metabolic process	IMP:UniProtKB	TEWI|THWI_Twilhelma_g11181.t2	TEWI|THWI_Twilhelma_g11181.t1	AMQU|AMQU_Aqu2.1.23927_001	EPMU|EPMU_Em0018g376a
cluster607	4	1	2	1	Q9Z2D0	GO:0060304	P:regulation of phosphatidylinositol dephosphorylation	ISO:MGI	TEWI|THWI_Twilhelma_g3720.t2	TEWI|THWI_Twilhelma_g3720.t1	AMQU|AMQU_Aqu2.1.32597_001	EPMU|EPMU_Em0005g1631a
cluster608	4	1	2	1	Q9Y4A8	GO:0006366	P:transcription by RNA polymerase II	TAS:ProtInc	TEWI|THWI_Twilhelma_g12030.t1	TEWI|THWI_Twilhelma_g12030.t2	AMQU|AMQU_Aqu2.1.37524_001	EPMU|EPMU_Em0158g5a
cluster609	4	1	2	1	Q96QS3	GO:0042127	P:regulation of cell proliferation	IEA:Ensembl	TEWI|THWI_Twilhelma_g7985.t2	TEWI|THWI_Twilhelma_g7985.t1	AMQU|AMQU_Aqu2.1.27886_001	EPMU|EPMU_Em0022g305a
cluster610	4	1	2	1	Q4LAL6	GO:0006357	P:regulation of transcription by RNA polymerase II	IEA:InterPro	TEWI|THWI_Twilhelma_g12511.t2	TEWI|THWI_Twilhelma_g12511.t1	AMQU|AMQU_Aqu2.1.33566_001	EPMU|EPMU_Em0538g2a
cluster611	4	1	2	1	N/A	N/A			TEWI|THWI_Twilhelma_g2142.t1	TEWI|THWI_Twilhelma_g5578.t1	AMQU|AMQU_Aqu2.1.38620_001	EPMU|EPMU_Em0010g128a
cluster612	4	1	2	1	Q6DHF9	GO:0007519	P:skeletal muscle tissue development	IBA:GO_Central	TEWI|THWI_Twilhelma_g24667.t1	TEWI|THWI_Twilhelma_g24667.t2	AMQU|AMQU_Aqu2.1.32715_001	EPMU|EPMU_Em0014g710a
cluster614	4	1	2	1	P25500	GO:0043631	P:RNA polyadenylation	IDA:UniProtKB	TEWI|THWI_Twilhelma_g26037.t1	TEWI|THWI_Twilhelma_g26037.t2	AMQU|AMQU_Aqu2.1.32242_001	EPMU|EPMU_Em0019g343a
cluster615	4	1	2	1	Q3ZC24	GO:0090140	P:regulation of mitochondrial fission	ISS:UniProtKB	TEWI|THWI_Twilhelma_g10535.t1	TEWI|THWI_Twilhelma_g10535.t2	AMQU|AMQU_Aqu2.1.41920_001	EPMU|EPMU_Em0013g173a
cluster616	4	1	2	1	P27120	GO:0033387	P:putrescine biosynthetic process from ornithine	IEA:UniProtKB-UniPathway	TEWI|THWI_Twilhelma_g12994.t1	TEWI|THWI_Twilhelma_g12994.t2	AMQU|AMQU_Aqu2.1.27245_001	EPMU|EPMU_Em0023g85a
cluster617	4	1	2	1	Q9Z2C4	GO:0060304	P:regulation of phosphatidylinositol dephosphorylation	ISO:MGI	TEWI|THWI_Twilhelma_g11022.t2	TEWI|THWI_Twilhelma_g11022.t1	AMQU|AMQU_Aqu2.1.32517_001	EPMU|EPMU_Em0019g908a
cluster618	4	1	2	1	Q5F479	GO:0008104	P:protein localization	IBA:GO_Central	TEWI|THWI_Twilhelma_g21847.t1	TEWI|THWI_Twilhelma_g21847.t2	AMQU|AMQU_Aqu2.1.32081_001	EPMU|EPMU_Em0012g82a
cluster619	4	1	2	1	Q92796	GO:0099072	P:regulation of postsynaptic membrane neurotransmitter receptor levels	IEA:Ensembl	TEWI|THWI_Twilhelma_g5032.t1	TEWI|THWI_Twilhelma_g5032.t2	AMQU|AMQU_Aqu2.1.43981_001	EPMU|EPMU_Em0002g1893a
cluster620	4	1	2	1	P35978	GO:0048489	P:synaptic vesicle transport	IBA:GO_Central	TEWI|THWI_Twilhelma_g12525.t1	TEWI|THWI_Twilhelma_g12525.t2	AMQU|AMQU_Aqu2.1.42070_001	EPMU|EPMU_Em0004g24a
cluster621	4	1	2	1	P70661	GO:0060290	P:transdifferentiation	IDA:UniProtKB	TEWI|THWI_Twilhelma_g22973.t2	TEWI|THWI_Twilhelma_g22973.t1	AMQU|AMQU_Aqu2.1.26986_001	EPMU|EPMU_Em0016g517a
cluster622	4	1	2	1	N/A	N/A			TEWI|THWI_Twilhelma_g27157.t1	TEWI|THWI_Twilhelma_g27157.t2	AMQU|AMQU_Aqu2.1.30832_001	EPMU|EPMU_Em0009g621a
cluster623	4	1	2	1	Q5R5M5	GO:0006220	P:pyrimidine nucleotide metabolic process	ISS:UniProtKB	TEWI|THWI_Twilhelma_g6972.t1	TEWI|THWI_Twilhelma_g6972.t2	AMQU|AMQU_Aqu2.1.43627_001	EPMU|EPMU_Em0015g696a
cluster624	4	1	2	1	Q23658	GO:0007419	P:ventral cord development	IGI:UniProtKB	TEWI|THWI_Twilhelma_g2762.t2	TEWI|THWI_Twilhelma_g2762.t1	AMQU|AMQU_Aqu2.1.31923_001	EPMU|EPMU_Em0003g1487a
cluster625	4	1	2	1	N/A	N/A			TEWI|THWI_Twilhelma_g3897.t2	TEWI|THWI_Twilhelma_g3897.t1	AMQU|AMQU_Aqu2.1.36496_001	EPMU|EPMU_Em0015g515a
cluster626	4	1	2	1	N/A	N/A			TEWI|THWI_Twilhelma_g20029.t1	TEWI|THWI_Twilhelma_g20029.t2	AMQU|AMQU_Aqu2.1.39307_001	EPMU|EPMU_Em0013g431a
cluster627	4	1	2	1	N/A	N/A			TEWI|THWI_Twilhelma_g10904.t2	TEWI|THWI_Twilhelma_g10904.t1	AMQU|AMQU_Aqu2.1.35925_001	EPMU|EPMU_Em0020g966a
cluster628	4	1	2	1	Q2YDH6	GO:0006886	P:intracellular protein transport	IEA:InterPro	TEWI|THWI_Twilhelma_g8332.t2	TEWI|THWI_Twilhelma_g8332.t1	AMQU|AMQU_Aqu2.1.43536_001	EPMU|EPMU_Em0010g930a
cluster629	4	1	2	1	Q8BFX3	GO:0051260	P:protein homooligomerization	IEA:InterPro	TEWI|THWI_Twilhelma_g25486.t1	TEWI|THWI_Twilhelma_g25486.t2	AMQU|AMQU_Aqu2.1.37092_001	EPMU|EPMU_Em0019g97a
cluster630	4	1	2	1	N/A	N/A			TEWI|THWI_Twilhelma_g15269.t2	TEWI|THWI_Twilhelma_g15269.t1	AMQU|AMQU_Aqu2.1.24537_001	EPMU|EPMU_Em0002g1890a
cluster631	4	1	2	1	O75962	GO:0007185	P:transmembrane receptor protein tyrosine phosphatase signaling pathway	TAS:ProtInc	TEWI|THWI_Twilhelma_g7080.t1	TEWI|THWI_Twilhelma_g7080.t2	AMQU|AMQU_Aqu2.1.27853_001	EPMU|EPMU_Em0012g718a
cluster632	4	1	2	1	N/A	N/A			TEWI|THWI_Twilhelma_g8989.t1	TEWI|THWI_Twilhelma_g8989.t2	AMQU|AMQU_Aqu2.1.41498_001	EPMU|EPMU_Em0008g344a
cluster633	4	1	2	1	N/A	N/A			TEWI|THWI_Twilhelma_g21806.t2	TEWI|THWI_Twilhelma_g21806.t1	AMQU|AMQU_Aqu2.1.24544_001	EPMU|EPMU_Em0002g1887a
cluster634	4	1	2	1	Q8N9L6	GO:0005737	C:cytoplasm	IEA:UniProtKB-SubCell	TEWI|THWI_Twilhelma_g8107.t2	TEWI|THWI_Twilhelma_g8107.t1	AMQU|AMQU_Aqu2.1.44224_001	EPMU|EPMU_Em0018g341a
cluster635	4	1	2	1	N/A	N/A			TEWI|THWI_Twilhelma_g2016.t2	TEWI|THWI_Twilhelma_g2016.t1	AMQU|AMQU_Aqu2.1.41605_001	EPMU|EPMU_Em0012g180a
cluster636	4	1	2	1	Q68F67	GO:0015031	P:protein transport	IEA:UniProtKB-KW	TEWI|THWI_Twilhelma_g2810.t2	TEWI|THWI_Twilhelma_g2810.t1	AMQU|AMQU_Aqu2.1.23007_001	EPMU|EPMU_Em0016g307a
cluster637	4	1	2	1	A3KNI7	GO:0051726	P:regulation of cell cycle	IEA:InterPro	TEWI|THWI_Twilhelma_g6712.t1	TEWI|THWI_Twilhelma_g6712.t2	AMQU|AMQU_Aqu2.1.34897_001	EPMU|EPMU_Em0018g138a
cluster638	4	1	2	1	N/A	N/A			TEWI|THWI_Twilhelma_g7463.t2	TEWI|THWI_Twilhelma_g7463.t1	AMQU|AMQU_Aqu2.1.21882_001	EPMU|EPMU_Em0005g1462a
cluster639	4	1	2	1	Q6NRF1	N/A			TEWI|THWI_Twilhelma_g8144.t2	TEWI|THWI_Twilhelma_g8144.t1	AMQU|AMQU_Aqu2.1.41649_001	EPMU|EPMU_Em0021g340a
cluster640	4	1	2	1	Q04982	GO:0008542	P:visual learning	IEA:Ensembl	TEWI|THWI_Twilhelma_g22074.t2	TEWI|THWI_Twilhelma_g22074.t1	AMQU|AMQU_Aqu2.1.35067_001	EPMU|EPMU_Em0014g598a
cluster641	4	1	2	1	N/A	N/A			TEWI|THWI_Twilhelma_g10536.t2	TEWI|THWI_Twilhelma_g10536.t1	AMQU|AMQU_Aqu2.1.41921_001	EPMU|EPMU_Em0013g174a
cluster642	4	1	2	1	Q9WVH3	GO:0048863	P:stem cell differentiation	ISS:UniProtKB	TEWI|THWI_Twilhelma_g25577.t1	TEWI|THWI_Twilhelma_g25577.t2	AMQU|AMQU_Aqu2.1.27411_001	EPMU|EPMU_Em0023g524a
cluster643	4	1	2	1	A2XFF4	GO:0004674	F:protein serine/threonine kinase activity	IEA:UniProtKB-KW	TEWI|THWI_Twilhelma_g22963.t1	TEWI|THWI_Twilhelma_g22962.t1	AMQU|AMQU_Aqu2.1.37216_001	EPMU|EPMU_Em0016g537a
cluster644	4	1	2	1	P02457	GO:0043588	P:skin development	IBA:GO_Central	TEWI|THWI_Twilhelma_g8184.t1	TEWI|THWI_Twilhelma_g8184.t2	AMQU|AMQU_Aqu2.1.27602_001	EPMU|EPMU_Em0016g1041a
cluster645	4	1	2	1	Q13492	GO:0016192	P:vesicle-mediated transport	TAS:ProtInc	TEWI|THWI_Twilhelma_g23515.t2	TEWI|THWI_Twilhelma_g23515.t1	AMQU|AMQU_Aqu2.1.39924_001	EPMU|EPMU_Em0023g501a
cluster646	4	1	2	1	Q8K4K6	GO:0015937	P:coenzyme A biosynthetic process	IDA:MGI	TEWI|THWI_Twilhelma_g23475.t1	TEWI|THWI_Twilhelma_g23475.t2	AMQU|AMQU_Aqu2.1.40724_001	EPMU|EPMU_Em0013g166a
cluster647	4	1	2	1	Q8BG81	GO:0045727	P:positive regulation of translation	ISO:MGI	TEWI|THWI_Twilhelma_g5840.t1	TEWI|THWI_Twilhelma_g5840.t2	AMQU|AMQU_Aqu2.1.36023_001	EPMU|EPMU_Em0020g1003a
cluster648	4	1	2	1	P27465	GO:0016540	P:protein autoprocessing	IEA:UniProtKB-UniRule	TEWI|THWI_Twilhelma_g24365.t1	TEWI|THWI_Twilhelma_g24365.t2	AMQU|AMQU_Aqu2.1.36500_001	EPMU|EPMU_Em0015g62a
cluster649	4	1	2	1	Q9ULH1	GO:0071803	P:positive regulation of podosome assembly	IBA:GO_Central	TEWI|THWI_Twilhelma_g8623.t2	TEWI|THWI_Twilhelma_g8623.t1	AMQU|AMQU_Aqu2.1.36106_001	EPMU|EPMU_Em0005g1524a
cluster650	4	1	2	1	P49803	GO:0045471	P:response to ethanol	IEP:RGD	TEWI|THWI_Twilhelma_g19420.t1	TEWI|THWI_Twilhelma_g19420.t2	AMQU|AMQU_Aqu2.1.36017_001	EPMU|EPMU_Em0020g1011a
cluster651	4	1	2	1	A0JPH4	GO:0032933	P:SREBP signaling pathway	IEA:InterPro	TEWI|THWI_Twilhelma_g18432.t1	TEWI|THWI_Twilhelma_g18432.t2	AMQU|AMQU_Aqu2.1.18683_001	EPMU|EPMU_Em0009g99a
cluster652	4	1	2	1	Q03168	GO:0004190	F:aspartic-type endopeptidase activity	IEA:UniProtKB-KW	TEWI|THWI_Twilhelma_g26221.t2	TEWI|THWI_Twilhelma_g26221.t1	AMQU|AMQU_Aqu2.1.36440_001	EPMU|EPMU_Em0003g49a
cluster653	4	1	2	1	N/A	N/A			TEWI|THWI_Twilhelma_g25483.t1	TEWI|THWI_Twilhelma_g25483.t2	AMQU|AMQU_Aqu2.1.37089_001	EPMU|EPMU_Em0019g99a
cluster654	4	1	2	1	N/A	N/A			TEWI|THWI_Twilhelma_g8980.t2	TEWI|THWI_Twilhelma_g8980.t1	AMQU|AMQU_Aqu2.1.42647_001	EPMU|EPMU_Em0001g2141a
cluster655	4	1	2	1	Q7TT00	GO:0006357	P:regulation of transcription by RNA polymerase II	IBA:GO_Central	TEWI|THWI_Twilhelma_g26761.t2	TEWI|THWI_Twilhelma_g26761.t1	AMQU|AMQU_Aqu2.1.27198_001	EPMU|EPMU_Em0015g690a
cluster656	4	1	2	1	N/A	N/A			TEWI|THWI_Twilhelma_g22911.t1	TEWI|THWI_Twilhelma_g22911.t2	AMQU|AMQU_Aqu2.1.35251_001	EPMU|EPMU_Em0019g807a
cluster657	4	1	2	1	N/A	N/A			TEWI|THWI_Twilhelma_g25698.t1	TEWI|THWI_Twilhelma_g25698.t2	AMQU|AMQU_Aqu2.1.38357_001	EPMU|EPMU_Em0019g832a
cluster658	4	1	2	1	O14745	GO:0016055	P:Wnt signaling pathway	IEA:UniProtKB-KW	TEWI|THWI_Twilhelma_g3915.t1	TEWI|THWI_Twilhelma_g11143.t1	AMQU|AMQU_Aqu2.1.35571_001	EPMU|EPMU_Em0017g156a
cluster659	4	1	2	1	N/A	N/A			TEWI|THWI_Twilhelma_g27079.t1	TEWI|THWI_Twilhelma_g27079.t2	AMQU|AMQU_Aqu2.1.23728_001	EPMU|EPMU_Em0006g932a
cluster660	4	1	2	1	Q8WXE6	GO:0098921	P:retrograde trans-synaptic signaling by endocannabinoid	IBA:GO_Central	TEWI|THWI_Twilhelma_g11373.t2	TEWI|THWI_Twilhelma_g11373.t1	AMQU|AMQU_Aqu2.1.39940_001	EPMU|EPMU_Em0023g572a
cluster661	4	1	2	1	N/A	N/A			TEWI|THWI_Twilhelma_g3324.t2	TEWI|THWI_Twilhelma_g3324.t1	AMQU|AMQU_Aqu2.1.37467_001	EPMU|EPMU_Em0001g3721a
cluster662	4	1	2	1	Q69ZS8	GO:0031424	P:keratinization	IEA:UniProtKB-KW	TEWI|THWI_Twilhelma_g8774.t1	TEWI|THWI_Twilhelma_g8774.t2	AMQU|AMQU_Aqu2.1.36253_001	EPMU|EPMU_Em0008g1265a
cluster663	4	1	2	1	P30997	GO:0061561	P:trigeminal ganglion formation	IMP:AgBase	TEWI|THWI_Twilhelma_g7681.t2	TEWI|THWI_Twilhelma_g7681.t1	AMQU|AMQU_Aqu2.1.41533_001	EPMU|EPMU_Em0013g145a
cluster664	4	1	2	1	Q6IWL4	GO:0009615	P:response to virus	IDA:ZFIN	TEWI|THWI_Twilhelma_g19831.t2	TEWI|THWI_Twilhelma_g19831.t1	AMQU|AMQU_Aqu2.1.05759_001	EPMU|EPMU_Em0003g1399a
cluster665	4	1	2	1	P70191	GO:0007165	P:signal transduction	IMP:MGI	TEWI|THWI_Twilhelma_g8784.t1	TEWI|THWI_Twilhelma_g8784.t2	AMQU|AMQU_Aqu2.1.36234_001	EPMU|EPMU_Em0014g930a
cluster666	4	1	2	1	P40201	GO:0043923	P:positive regulation by host of viral transcription	ISO:MGI	TEWI|THWI_Twilhelma_g11267.t1	TEWI|THWI_Twilhelma_g11267.t2	AMQU|AMQU_Aqu2.1.37815_001	EPMU|EPMU_Em0009g968a
cluster667	4	1	2	1	N/A	N/A			TEWI|THWI_Twilhelma_g10441.t2	TEWI|THWI_Twilhelma_g10441.t1	AMQU|AMQU_Aqu2.1.34937_001	EPMU|EPMU_Em0002g1867a
cluster668	4	1	2	1	Q9H4W6	GO:0045893	P:positive regulation of transcription, DNA-templated	IMP:UniProtKB	TEWI|THWI_Twilhelma_g7119.t2	TEWI|THWI_Twilhelma_g7119.t1	AMQU|AMQU_Aqu2.1.41948_001	EPMU|EPMU_Em0013g124a
cluster669	4	1	2	1	Q6BYU4	GO:0006368	P:transcription elongation from RNA polymerase II promoter	IEA:EnsemblFungi	TEWI|THWI_Twilhelma_g16855.t1	TEWI|THWI_Twilhelma_g16855.t2	AMQU|AMQU_Aqu2.1.31427_001	EPMU|EPMU_Em0003g1873a
cluster670	4	1	2	1	Q8C4A5	GO:0006351	P:transcription, DNA-templated	IEA:InterPro	TEWI|THWI_Twilhelma_g13025.t2	TEWI|THWI_Twilhelma_g13025.t1	AMQU|AMQU_Aqu2.1.31063_001	EPMU|EPMU_Em0023g66a
cluster671	4	1	2	1	Q96RW7	GO:0007601	P:visual perception	IEA:UniProtKB-KW	TEWI|THWI_Twilhelma_g26185.t1	TEWI|THWI_Twilhelma_g26185.t2	AMQU|AMQU_Aqu2.1.33762_001	EPMU|EPMU_Em0006g1150a
cluster673	4	1	2	1	P27544	GO:0030148	P:sphingolipid biosynthetic process	IDA:UniProtKB	TEWI|THWI_Twilhelma_g26280.t2	TEWI|THWI_Twilhelma_g26280.t1	AMQU|AMQU_Aqu2.1.19630_001	EPMU|EPMU_Em0010g868a
cluster674	4	1	2	1	Q9BXI6	GO:0042147	P:retrograde transport, endosome to Golgi	IMP:UniProtKB	TEWI|THWI_Twilhelma_g4285.t2	TEWI|THWI_Twilhelma_g4285.t1	AMQU|AMQU_Aqu2.1.23242_001	EPMU|EPMU_Em0015g1265a
cluster675	4	1	2	1	Q8QFV0	GO:0042391	P:regulation of membrane potential	IBA:GO_Central	TEWI|THWI_Twilhelma_g17436.t2	TEWI|THWI_Twilhelma_g17436.t1	AMQU|AMQU_Aqu2.1.30022_001	EPMU|EPMU_Em0016g173a
cluster676	4	2	1	1	N/A	N/A			EPMU|EPMU_Em0018g305a	EPMU|EPMU_Em0018g306a	AMQU|AMQU_Aqu2.1.38374_001	TEWI|THWI_Twilhelma_g10426.t1
cluster677	4	2	1	1	N/A	N/A			EPMU|EPMU_Em0192g12a	EPMU|EPMU_Em0021g864a	AMQU|AMQU_Aqu2.1.42269_001	TEWI|THWI_Twilhelma_g20179.t1
cluster678	4	2	1	1	N/A	N/A			EPMU|EPMU_Em0021g961a	EPMU|EPMU_Em0021g947a	AMQU|AMQU_Aqu2.1.42223_001	TEWI|THWI_Twilhelma_g19527.t1
cluster680	4	2	1	1	O60812	GO:0003723	F:RNA binding	HDA:UniProtKB	EPMU|EPMU_Em0018g1217a	EPMU|EPMU_Em0018g1204a	AMQU|AMQU_Aqu2.1.40898_001	TEWI|THWI_Twilhelma_g6230.t1
cluster681	4	2	1	1	Q15404	GO:0007165	P:signal transduction	TAS:ProtInc	EPMU|EPMU_Em0032g16a	EPMU|EPMU_Em0032g6a	AMQU|AMQU_Aqu2.1.28521_001	TEWI|THWI_Twilhelma_g19214.t1
cluster682	4	2	1	1	Q28IU1	GO:0006633	P:fatty acid biosynthetic process	IEA:UniProtKB-UniPathway	EPMU|EPMU_Em0047g8a	EPMU|EPMU_Em0014g4a	AMQU|AMQU_Aqu2.1.42282_001	TEWI|THWI_Twilhelma_g23215.t1
cluster683	4	2	1	1	P13667	GO:0034976	P:response to endoplasmic reticulum stress	IBA:GO_Central	EPMU|EPMU_Em0004g1421a	EPMU|EPMU_Em0004g1462a	AMQU|AMQU_Aqu2.1.42125_001	TEWI|THWI_Twilhelma_g17615.t1
cluster684	4	2	1	1	Q9BRL6	GO:0000381	P:regulation of alternative mRNA splicing, via spliceosome	IBA:GO_Central	EPMU|EPMU_Em0021g934a	EPMU|EPMU_Em0021g931a	AMQU|AMQU_Aqu2.1.35036_001	TEWI|THWI_Twilhelma_g6767.t1
cluster685	4	2	1	1	Q80ZQ9	GO:0051489	P:regulation of filopodium assembly	IMP:UniProtKB	EPMU|EPMU_Em0004g1012a	EPMU|EPMU_Em0068g16a	AMQU|AMQU_Aqu2.1.24969_001	TEWI|THWI_Twilhelma_g3539.t1
cluster687	4	2	1	1	Q6PAV8	GO:0051725	P:protein de-ADP-ribosylation	ISS:UniProtKB	EPMU|EPMU_Em0015g1141a	EPMU|EPMU_Em0015g1128a	AMQU|AMQU_Aqu2.1.36766_001	TEWI|THWI_Twilhelma_g3580.t1
cluster688	4	2	1	1	A1ZBY1	GO:0051438	P:regulation of ubiquitin-protein transferase activity	ISS:UniProtKB	EPMU|EPMU_Em0793g2a	EPMU|EPMU_Em0018g302a	AMQU|AMQU_Aqu2.1.34895_001	TEWI|THWI_Twilhelma_g4952.t1
cluster689	4	2	1	1	N/A	N/A			EPMU|EPMU_Em0398g7a	EPMU|EPMU_Em0020g782a	AMQU|AMQU_Aqu2.1.43270_001	TEWI|THWI_Twilhelma_g16533.t1
cluster690	4	2	1	1	N/A	N/A			EPMU|EPMU_Em0018g1033a	EPMU|EPMU_Em0018g1070a	AMQU|AMQU_Aqu2.1.40888_001	TEWI|THWI_Twilhelma_g2785.t1
cluster691	4	2	1	1	Q6AI12	N/A			EPMU|EPMU_Em0020g957a	EPMU|EPMU_Em0020g963a	AMQU|AMQU_Aqu2.1.43385_001	TEWI|THWI_Twilhelma_g22876.t1
cluster692	4	2	1	1	Q8WXE6	GO:0098921	P:retrograde trans-synaptic signaling by endocannabinoid	IBA:GO_Central	EPMU|EPMU_Em0021g97a	EPMU|EPMU_Em0021g109a	AMQU|AMQU_Aqu2.1.38628_001	TEWI|THWI_Twilhelma_g14189.t1
cluster694	4	2	1	1	Q94920	GO:0030382	P:sperm mitochondrion organization	IMP:FlyBase	EPMU|EPMU_Em0010g1015a	EPMU|EPMU_Em0010g1032a	AMQU|AMQU_Aqu2.1.38605_001	TEWI|THWI_Twilhelma_g11127.t1
cluster695	4	2	1	1	Q80YR9	GO:0003723	F:RNA binding	IEA:UniProtKB-KW	EPMU|EPMU_Em0419g7a	EPMU|EPMU_Em0018g249a	AMQU|AMQU_Aqu2.1.38421_001	TEWI|THWI_Twilhelma_g21412.t1
cluster696	4	2	1	1	Q08274	GO:0043204	C:perikaryon	IEA:UniProtKB-SubCell	EPMU|EPMU_Em0019g85a	EPMU|EPMU_Em0019g94a	AMQU|AMQU_Aqu2.1.37094_001	TEWI|THWI_Twilhelma_g25488.t1
cluster697	4	2	1	1	N/A	N/A			EPMU|EPMU_Em0013g201a	EPMU|EPMU_Em0013g186a	AMQU|AMQU_Aqu2.1.20836_001	TEWI|THWI_Twilhelma_g10512.t1
cluster699	4	2	1	1	Q29466	GO:0007035	P:vacuolar acidification	IBA:GO_Central	EPMU|EPMU_Em0026g55a	EPMU|EPMU_Em0026g48a	AMQU|AMQU_Aqu2.1.24281_001	TEWI|THWI_Twilhelma_g22987.t1
cluster700	4	2	1	1	N/A	N/A			EPMU|EPMU_Em0508g11a	EPMU|EPMU_Em0018g973a	AMQU|AMQU_Aqu2.1.24609_001	TEWI|THWI_Twilhelma_g1809.t1
cluster701	4	2	1	1	N/A	N/A			EPMU|EPMU_Em0004g517a	EPMU|EPMU_Em0004g490a	AMQU|AMQU_Aqu2.1.31584_001	TEWI|THWI_Twilhelma_g13030.t1
cluster702	4	2	1	1	Q9H330	GO:0016021	C:integral component of membrane	NAS:UniProtKB	EPMU|EPMU_Em0007g182a	EPMU|EPMU_Em0007g405a	AMQU|AMQU_Aqu2.1.36456_001	TEWI|THWI_Twilhelma_g23724.t2
cluster704	4	2	1	1	N/A	N/A			EPMU|EPMU_Em0258g2a	EPMU|EPMU_Em0258g11a	AMQU|AMQU_Aqu2.1.40803_001	TEWI|THWI_Twilhelma_g13552.t1
cluster706	4	2	1	1	P08594	GO:0004252	F:serine-type endopeptidase activity	IEA:InterPro	EPMU|EPMU_Em0011g278a	EPMU|EPMU_Em0011g263a	AMQU|AMQU_Aqu2.1.30105_001	TEWI|THWI_Twilhelma_g12220.t1
cluster707	4	2	1	1	V5NAL9	GO:0007165	P:signal transduction	IEA:InterPro	EPMU|EPMU_Em0024g411a	EPMU|EPMU_Em0024g416a	AMQU|AMQU_Aqu2.1.35120_001	TEWI|THWI_Twilhelma_g23743.t1
cluster708	4	2	1	1	N/A	N/A			EPMU|EPMU_Em0004g1683a	EPMU|EPMU_Em0004g1675a	AMQU|AMQU_Aqu2.1.43726_001	TEWI|THWI_Twilhelma_g14565.t1
cluster709	4	2	1	1	N/A	N/A			EPMU|EPMU_Em0008g1194a	EPMU|EPMU_Em0008g1177a	AMQU|AMQU_Aqu2.1.36242_001	TEWI|THWI_Twilhelma_g11423.t1
cluster711	4	2	1	1	Q99743	GO:0051775	P:response to redox state	IDA:UniProtKB	EPMU|EPMU_Em0016g102a	EPMU|EPMU_Em0016g103a	AMQU|AMQU_Aqu2.1.31785_001	TEWI|THWI_Twilhelma_g5767.t1
cluster712	4	2	1	1	A9Z1V5	GO:0005576	C:extracellular region	IEA:UniProtKB-SubCell	EPMU|EPMU_Em0398g6a	EPMU|EPMU_Em0020g781a	AMQU|AMQU_Aqu2.1.38472_001	TEWI|THWI_Twilhelma_g16535.t1
cluster713	4	2	1	1	N/A	N/A			EPMU|EPMU_Em0172g1a	EPMU|EPMU_Em0005g1463a	AMQU|AMQU_Aqu2.1.21886_001	TEWI|THWI_Twilhelma_g7467.t1
cluster714	4	2	1	1	Q9Z269	GO:0045070	P:positive regulation of viral genome replication	ISS:UniProtKB	EPMU|EPMU_Em0018g222a	EPMU|EPMU_Em0053g11a	AMQU|AMQU_Aqu2.1.38438_001	TEWI|THWI_Twilhelma_g12857.t1
cluster715	4	2	1	1	Q6P4F7	GO:0007165	P:signal transduction	IEA:InterPro	EPMU|EPMU_Em0014g805a	EPMU|EPMU_Em0014g796a	AMQU|AMQU_Aqu2.1.34600_001	TEWI|THWI_Twilhelma_g18418.t1
cluster716	4	2	1	1	Q9VX32	GO:0007266	P:Rho protein signal transduction	IGI:FlyBase	EPMU|EPMU_Em0023g675a	EPMU|EPMU_Em0145g7a	AMQU|AMQU_Aqu2.1.33512_001	TEWI|THWI_Twilhelma_g13789.t1
cluster717	4	2	1	1	N/A	N/A			EPMU|EPMU_Em0007g406a	EPMU|EPMU_Em0007g183a	AMQU|AMQU_Aqu2.1.36457_001	TEWI|THWI_Twilhelma_g23723.t1
cluster718	4	2	1	1	A2AAY5	GO:0006801	P:superoxide metabolic process	ISS:UniProtKB	EPMU|EPMU_Em0015g973a	EPMU|EPMU_Em0015g972a	AMQU|AMQU_Aqu2.1.43861_001	TEWI|THWI_Twilhelma_g4547.t1
cluster719	4	2	1	1	N/A	N/A			EPMU|EPMU_Em0551g8a	EPMU|EPMU_Em0019g114a	AMQU|AMQU_Aqu2.1.35205_001	TEWI|THWI_Twilhelma_g24146.t1
cluster720	4	2	1	1	N/A	N/A			EPMU|EPMU_Em0007g1338a	EPMU|EPMU_Em0007g1341a	AMQU|AMQU_Aqu2.1.04884_001	TEWI|THWI_Twilhelma_g26088.t1
cluster721	4	2	1	1	N/A	N/A			EPMU|EPMU_Em0006g1250a	EPMU|EPMU_Em0249g2a	AMQU|AMQU_Aqu2.1.28318_001	TEWI|THWI_Twilhelma_g18316.t1
cluster722	4	2	1	1	Q2KHM9	GO:0071539	P:protein localization to centrosome	IMP:UniProtKB	EPMU|EPMU_Em0015g1124a	EPMU|EPMU_Em0015g1109a	AMQU|AMQU_Aqu2.1.36544_001	TEWI|THWI_Twilhelma_g11440.t1
cluster723	4	2	1	1	N/A	N/A			EPMU|EPMU_Em0018g493a	EPMU|EPMU_Em0018g488a	AMQU|AMQU_Aqu2.1.33478_001	TEWI|THWI_Twilhelma_g1427.t1
cluster724	4	2	1	1	Q1JP73	GO:0101030	P:tRNA-guanine transglycosylation	IBA:GO_Central	EPMU|EPMU_Em0001g845a	EPMU|EPMU_Em0001g846a	AMQU|AMQU_Aqu2.1.42608_001	TEWI|THWI_Twilhelma_g24866.t1
cluster725	4	2	1	1	Q9JJX6	GO:0042311	P:vasodilation	IMP:MGI	EPMU|EPMU_Em0004g77a	EPMU|EPMU_Em0004g76a	AMQU|AMQU_Aqu2.1.39817_001	TEWI|THWI_Twilhelma_g2505.t1
cluster726	4	2	1	1	N/A	N/A			EPMU|EPMU_Em0006g860a	EPMU|EPMU_Em0807g1a	AMQU|AMQU_Aqu2.1.29938_001	TEWI|THWI_Twilhelma_g10152.t1
cluster727	4	2	1	1	Q875S9	GO:0019706	F:protein-cysteine S-palmitoyltransferase activity	IEA:UniProtKB-EC	EPMU|EPMU_Em0013g199a	EPMU|EPMU_Em0013g194a	AMQU|AMQU_Aqu2.1.40675_001	TEWI|THWI_Twilhelma_g27508.t1
cluster728	4	2	1	1	N/A	N/A			EPMU|EPMU_Em0847g2a	EPMU|EPMU_Em0020g56a	AMQU|AMQU_Aqu2.1.28088_001	TEWI|THWI_Twilhelma_g17637.t1
cluster729	4	2	1	1	Q8BIE6	GO:0090162	P:establishment of epithelial cell polarity	IGI:MGI	EPMU|EPMU_Em0014g296a	EPMU|EPMU_Em0014g280a	AMQU|AMQU_Aqu2.1.43812_001	TEWI|THWI_Twilhelma_g4309.t1
cluster730	4	2	1	1	Q6NVQ1	GO:0016192	P:vesicle-mediated transport	ISS:UniProtKB	EPMU|EPMU_Em0008g737a	EPMU|EPMU_Em0008g702a	AMQU|AMQU_Aqu2.1.41460_001	TEWI|THWI_Twilhelma_g24600.t1
cluster731	4	2	1	1	P27090	GO:0042060	P:wound healing	ISS:UniProtKB	EPMU|EPMU_Em0015g1236a	EPMU|EPMU_Em0015g1213a	AMQU|AMQU_Aqu2.1.33667_001	TEWI|THWI_Twilhelma_g11446.t1
cluster732	4	2	1	1	Q61069	GO:0006366	P:transcription by RNA polymerase II	ISO:MGI	EPMU|EPMU_Em0006g1216a	EPMU|EPMU_Em0006g1221a	AMQU|AMQU_Aqu2.1.29954_001	TEWI|THWI_Twilhelma_g6075.t1
cluster733	4	2	1	1	N/A	N/A			EPMU|EPMU_Em0003g624a	EPMU|EPMU_Em0003g613a	AMQU|AMQU_Aqu2.1.39242_001	TEWI|THWI_Twilhelma_g4158.t1
cluster734	4	2	1	1	Q8BST6	GO:0008063	P:Toll signaling pathway	IBA:GO_Central	EPMU|EPMU_Em0019g606a	EPMU|EPMU_Em0019g613a	AMQU|AMQU_Aqu2.1.34867_001	TEWI|THWI_Twilhelma_g4744.t1
cluster736	4	2	1	1	Q80U12	GO:0043547	P:positive regulation of GTPase activity	ISO:MGI	EPMU|EPMU_Em0015g272a	EPMU|EPMU_Em0015g280a	AMQU|AMQU_Aqu2.1.39797_001	TEWI|THWI_Twilhelma_g11261.t1
cluster737	4	2	1	1	Q3ZC55	GO:0005509	F:calcium ion binding	IEA:InterPro	EPMU|EPMU_Em0017g196a	EPMU|EPMU_Em0017g207a	AMQU|AMQU_Aqu2.1.35072_001	TEWI|THWI_Twilhelma_g11494.t1
cluster738	4	2	1	1	N/A	N/A			EPMU|EPMU_Em0026g56a	EPMU|EPMU_Em0026g47a	AMQU|AMQU_Aqu2.1.36400_001	TEWI|THWI_Twilhelma_g19230.t1
cluster739	4	2	1	1	Q4R7U0	GO:0006811	P:ion transport	IEA:UniProtKB-KW	EPMU|EPMU_Em0020g1087a	EPMU|EPMU_Em0020g1086a	AMQU|AMQU_Aqu2.1.43332_001	TEWI|THWI_Twilhelma_g6258.t1
cluster740	4	2	1	1	Q9JHB5	GO:0007283	P:spermatogenesis	IEA:UniProtKB-KW	EPMU|EPMU_Em0019g575a	EPMU|EPMU_Em0019g586a	AMQU|AMQU_Aqu2.1.40821_001	TEWI|THWI_Twilhelma_g10420.t1
cluster741	4	2	1	1	B6CJY4	GO:0042088	P:T-helper 1 type immune response	IEA:Ensembl	EPMU|EPMU_Em0021g953a	EPMU|EPMU_Em0021g966a	AMQU|AMQU_Aqu2.1.14594_001	TEWI|THWI_Twilhelma_g1560.t1
cluster743	4	2	1	1	N/A	N/A			EPMU|EPMU_Em0010g64a	EPMU|EPMU_Em0010g58a	AMQU|AMQU_Aqu2.1.24006_001	TEWI|THWI_Twilhelma_g26742.t1
cluster744	4	2	1	1	Q9Y2L5	GO:0034497	P:protein localization to phagophore assembly site	IBA:GO_Central	EPMU|EPMU_Em0018g219a	EPMU|EPMU_Em0018g224a	AMQU|AMQU_Aqu2.1.38439_001	TEWI|THWI_Twilhelma_g12858.t1
cluster746	4	2	1	1	P70451	GO:0007260	P:tyrosine phosphorylation of STAT protein	ISO:MGI	EPMU|EPMU_Em0016g36a	EPMU|EPMU_Em0016g40a	AMQU|AMQU_Aqu2.1.36777_001	TEWI|THWI_Twilhelma_g23626.t1
cluster747	4	2	1	1	N/A	N/A			EPMU|EPMU_Em0774g2a	EPMU|EPMU_Em0003g1425a	AMQU|AMQU_Aqu2.1.22479_001	TEWI|THWI_Twilhelma_g11092.t1
cluster748	4	2	1	1	Q59E65	GO:0045214	P:sarcomere organization	IMP:UniProtKB	EPMU|EPMU_Em0003g1426a	EPMU|EPMU_Em0774g1a	AMQU|AMQU_Aqu2.1.41353_001	TEWI|THWI_Twilhelma_g11091.t1
cluster749	4	2	1	1	Q06889	GO:0006357	P:regulation of transcription by RNA polymerase II	IBA:GO_Central	EPMU|EPMU_Em0013g322a	EPMU|EPMU_Em0013g325a	AMQU|AMQU_Aqu2.1.40687_001	TEWI|THWI_Twilhelma_g8487.t1
cluster750	4	2	1	1	Q2TGI8	GO:0006612	P:protein targeting to membrane	IBA:GO_Central	EPMU|EPMU_Em0162g5a	EPMU|EPMU_Em0016g252a	AMQU|AMQU_Aqu2.1.12658_001	TEWI|THWI_Twilhelma_g7171.t1
cluster751	4	2	1	1	Q9VVE2	GO:0048149	P:behavioral response to ethanol	IMP:FlyBase	EPMU|EPMU_Em0015g145a	EPMU|EPMU_Em0015g132a	AMQU|AMQU_Aqu2.1.28808_001	TEWI|THWI_Twilhelma_g10007.t1
cluster752	4	2	1	1	Q8WYF7	GO:0051865	P:protein autoubiquitination	IDA:UniProtKB	EPMU|EPMU_Em0015g1217a	EPMU|EPMU_Em0015g1240a	AMQU|AMQU_Aqu2.1.27484_001	TEWI|THWI_Twilhelma_g11437.t1
cluster753	4	2	1	1	P22717	GO:0019934	P:cGMP-mediated signaling	IBA:GO_Central	EPMU|EPMU_Em0021g827a	EPMU|EPMU_Em0021g825a	AMQU|AMQU_Aqu2.1.42230_001	TEWI|THWI_Twilhelma_g25299.t1
cluster754	4	2	1	1	P29773	GO:0043565	F:sequence-specific DNA binding	IEA:InterPro	EPMU|EPMU_Em0006g874a	EPMU|EPMU_Em0006g885a	AMQU|AMQU_Aqu2.1.31250_001	TEWI|THWI_Twilhelma_g17197.t1
cluster755	4	2	1	1	P08594	GO:0004252	F:serine-type endopeptidase activity	IEA:InterPro	EPMU|EPMU_Em0015g283a	EPMU|EPMU_Em0016g371a	AMQU|AMQU_Aqu2.1.39723_001	TEWI|THWI_Twilhelma_g2164.t1
cluster756	4	2	1	1	N/A	N/A			EPMU|EPMU_Em0018g945a	EPMU|EPMU_Em0018g906a	AMQU|AMQU_Aqu2.1.34782_001	TEWI|THWI_Twilhelma_g12702.t1
cluster758	4	2	1	1	N/A	N/A			EPMU|EPMU_Em0395g3a	EPMU|EPMU_Em0021g854a	AMQU|AMQU_Aqu2.1.42243_001	TEWI|THWI_Twilhelma_g9383.t1
cluster759	4	1	2	1	O08873	GO:0032483	P:regulation of Rab protein signal transduction	IBA:GO_Central	AMQU|AMQU_Aqu2.1.27350_001	TEWI|THWI_Twilhelma_g13251.t1	EPMU|EPMU_Em0021g758a	TEWI|THWI_Twilhelma_g15569.t1
cluster818	3	1	1	1	N/A	N/A			AMQU|AMQU_Aqu2.1.42140_001	TEWI|THWI_Twilhelma_g5949.t1	EPMU|EPMU_Em0004g937a
cluster819	3	1	1	1	Q13319	GO:0021722	P:superior olivary nucleus maturation	IEA:Ensembl	AMQU|AMQU_Aqu2.1.43665_001	TEWI|THWI_Twilhelma_g2703.t1	EPMU|EPMU_Em0004g56a
cluster820	3	1	1	1	N/A	N/A			AMQU|AMQU_Aqu2.1.20652_001	TEWI|THWI_Twilhelma_g11601.t1	EPMU|EPMU_Em0008g349a
cluster821	3	1	1	1	Q5ZK77	GO:0032474	P:otolith morphogenesis	IEA:Ensembl	AMQU|AMQU_Aqu2.1.35218_001	TEWI|THWI_Twilhelma_g21743.t1	EPMU|EPMU_Em0005g1546a
cluster822	3	1	1	1	Q91Z92	GO:0006486	P:protein glycosylation	IBA:GO_Central	AMQU|AMQU_Aqu2.1.40392_001	TEWI|THWI_Twilhelma_g3329.t1	EPMU|EPMU_Em0001g3728a
cluster823	3	1	1	1	Q08BT9	GO:2000275	P:regulation of oxidative phosphorylation uncoupler activity	ISS:UniProtKB	AMQU|AMQU_Aqu2.1.29319_001	TEWI|THWI_Twilhelma_g16731.t1	EPMU|EPMU_Em0021g635a
cluster824	3	1	1	1	Q6RUG5	GO:0019904	F:protein domain specific binding	IEA:InterPro	AMQU|AMQU_Aqu2.1.22699_001	TEWI|THWI_Twilhelma_g24187.t1	EPMU|EPMU_Em0016g159a
cluster825	3	1	1	1	Q95029	GO:0051603	P:proteolysis involved in cellular protein catabolic process	IBA:GO_Central	AMQU|AMQU_Aqu2.1.33917_001	TEWI|THWI_Twilhelma_g10174.t1	EPMU|EPMU_Em0005g1131a
cluster826	3	1	1	1	N/A	N/A			AMQU|AMQU_Aqu2.1.29121_001	TEWI|THWI_Twilhelma_g11655.t1	EPMU|EPMU_Em0019g170a
cluster827	3	1	1	1	D6C652	GO:0005634	C:nucleus	IEA:UniProtKB-SubCell	AMQU|AMQU_Aqu2.1.43827_001	TEWI|THWI_Twilhelma_g12557.t1	EPMU|EPMU_Em0021g903a
cluster828	3	1	1	1	N/A	N/A			AMQU|AMQU_Aqu2.1.38369_001	TEWI|THWI_Twilhelma_g2200.t1	EPMU|EPMU_Em0019g550a
cluster829	3	1	1	1	N/A	N/A			AMQU|AMQU_Aqu2.1.39620_001	TEWI|THWI_Twilhelma_g10443.t1	EPMU|EPMU_Em0002g1831a
cluster830	3	1	1	1	N/A	N/A			AMQU|AMQU_Aqu2.1.39225_001	TEWI|THWI_Twilhelma_g25512.t1	EPMU|EPMU_Em0008g513a
cluster831	3	1	1	1	Q61850	GO:0055010	P:ventricular cardiac muscle tissue morphogenesis	IGI:MGI	AMQU|AMQU_Aqu2.1.38744_001	TEWI|THWI_Twilhelma_g12575.t1	EPMU|EPMU_Em0018g1153a
cluster832	3	1	1	1	Q8JZP3	GO:0016567	P:protein ubiquitination	IDA:UniProtKB	AMQU|AMQU_Aqu2.1.27800_001	TEWI|THWI_Twilhelma_g6853.t1	EPMU|EPMU_Em0009g1232a
cluster833	3	1	1	1	P39768	GO:0045944	P:positive regulation of transcription by RNA polymerase II	IMP:FlyBase	AMQU|AMQU_Aqu2.1.30487_001	TEWI|THWI_Twilhelma_g10981.t1	EPMU|EPMU_Em0022g214a
cluster834	3	1	1	1	Q2PZL6	GO:0072307	P:regulation of metanephric nephron tubule epithelial cell differentiation	IMP:MGI	AMQU|AMQU_Aqu2.1.33324_001	TEWI|THWI_Twilhelma_g22937.t1	EPMU|EPMU_Em0023g380a
cluster835	3	1	1	1	N/A	N/A			AMQU|AMQU_Aqu2.1.41941_001	TEWI|THWI_Twilhelma_g21117.t1	EPMU|EPMU_Em0013g179a
cluster836	3	1	1	1	Q66HR2	GO:0051225	P:spindle assembly	IBA:GO_Central	AMQU|AMQU_Aqu2.1.19901_001	TEWI|THWI_Twilhelma_g12958.t1	EPMU|EPMU_Em0023g90a
cluster837	3	1	1	1	N/A	N/A			AMQU|AMQU_Aqu2.1.37741_001	TEWI|THWI_Twilhelma_g21742.t1	EPMU|EPMU_Em0005g1547a
cluster838	3	1	1	1	Q80YE7	GO:2000310	P:regulation of NMDA receptor activity	IMP:UniProtKB	AMQU|AMQU_Aqu2.1.44300_001	TEWI|THWI_Twilhelma_g19382.t1	EPMU|EPMU_Em0009g1238a
cluster839	3	1	1	1	Q8IMC6	GO:0018107	P:peptidyl-threonine phosphorylation	IBA:GO_Central	AMQU|AMQU_Aqu2.1.22698_001	TEWI|THWI_Twilhelma_g11236.t1	EPMU|EPMU_Em0021g19a
cluster840	3	1	1	1	N/A	N/A			AMQU|AMQU_Aqu2.1.31017_001	TEWI|THWI_Twilhelma_g12956.t1	EPMU|EPMU_Em0023g89a
cluster841	3	1	1	1	N/A	N/A			AMQU|AMQU_Aqu2.1.41242_001	TEWI|THWI_Twilhelma_g4992.t1	EPMU|EPMU_Em0022g569a
cluster842	3	1	1	1	N/A	N/A			AMQU|AMQU_Aqu2.1.40686_001	TEWI|THWI_Twilhelma_g8486.t1	EPMU|EPMU_Em0013g321a
cluster843	3	1	1	1	N/A	N/A			AMQU|AMQU_Aqu2.1.33538_001	TEWI|THWI_Twilhelma_g11796.t1	EPMU|EPMU_Em0003g325a
cluster844	3	1	1	1	Q8K221	GO:0006886	P:intracellular protein transport	IBA:GO_Central	AMQU|AMQU_Aqu2.1.41811_001	TEWI|THWI_Twilhelma_g12298.t1	EPMU|EPMU_Em0022g178a
cluster845	3	1	1	1	N/A	N/A			AMQU|AMQU_Aqu2.1.04416_001	TEWI|THWI_Twilhelma_g11209.t1	EPMU|EPMU_Em0016g402a
cluster846	3	1	1	1	N/A	N/A			AMQU|AMQU_Aqu2.1.41178_001	TEWI|THWI_Twilhelma_g7778.t1	EPMU|EPMU_Em0019g995a
cluster847	3	1	1	1	N/A	N/A			AMQU|AMQU_Aqu2.1.37225_001	TEWI|THWI_Twilhelma_g17432.t1	EPMU|EPMU_Em0016g132a
cluster848	3	1	1	1	N/A	N/A			AMQU|AMQU_Aqu2.1.20363_001	EPMU|EPMU_Em0019g1051a	TEWI|THWI_Twilhelma_g4890.t1
cluster849	3	1	1	1	D3ZAA9	GO:0051260	P:protein homooligomerization	IPI:UniProtKB	AMQU|AMQU_Aqu2.1.26493_001	TEWI|THWI_Twilhelma_g8743.t1	EPMU|EPMU_Em0012g1042a
cluster850	3	1	1	1	Q28948	GO:0016055	P:Wnt signaling pathway	IEA:UniProtKB-KW	AMQU|AMQU_Aqu2.1.43959_001	TEWI|THWI_Twilhelma_g11378.t2	EPMU|EPMU_Em0002g45a
cluster851	3	1	1	1	Q03347	GO:0001501	P:skeletal system development	IMP:MGI	AMQU|AMQU_Aqu2.1.16660_001	TEWI|THWI_Twilhelma_g12106.t1	EPMU|EPMU_Em0023g787a
cluster852	3	1	1	1	N/A	N/A			AMQU|AMQU_Aqu2.1.28210_001	TEWI|THWI_Twilhelma_g23584.t1	EPMU|EPMU_Em0019g313a
cluster853	3	1	1	1	N/A	N/A			AMQU|AMQU_Aqu2.1.17530_001	TEWI|THWI_Twilhelma_g2792.t1	EPMU|EPMU_Em0018g1018a
cluster854	3	1	1	1	N/A	N/A			AMQU|AMQU_Aqu2.1.42199_001	TEWI|THWI_Twilhelma_g21152.t1	EPMU|EPMU_Em0004g48a
cluster855	3	1	1	1	P0CY33	GO:0000920	P:septum digestion after cytokinesis	IMP:CGD	AMQU|AMQU_Aqu2.1.40863_001	TEWI|THWI_Twilhelma_g13904.t1	EPMU|EPMU_Em0019g1133a
cluster856	3	1	1	1	N/A	N/A			AMQU|AMQU_Aqu2.1.30469_001	TEWI|THWI_Twilhelma_g6532.t1	EPMU|EPMU_Em0015g981a
cluster857	3	1	1	1	Q9JHS2	GO:0006357	P:regulation of transcription by RNA polymerase II	IBA:GO_Central	AMQU|AMQU_Aqu2.1.34614_001	TEWI|THWI_Twilhelma_g24665.t1	EPMU|EPMU_Em0014g682a
cluster858	3	1	1	1	Q91ZM2	GO:2000278	P:regulation of DNA biosynthetic process	IMP:UniProtKB	AMQU|AMQU_Aqu2.1.39753_001	TEWI|THWI_Twilhelma_g5171.t1	EPMU|EPMU_Em0015g695a
cluster859	3	1	1	1	A2VDL9	GO:0016021	C:integral component of membrane	IBA:GO_Central	AMQU|AMQU_Aqu2.1.16732_001	TEWI|THWI_Twilhelma_g6447.t1	EPMU|EPMU_Em0020g950a
cluster860	3	1	1	1	O70239	GO:0016055	P:Wnt signaling pathway	IEA:UniProtKB-KW	AMQU|AMQU_Aqu2.1.38536_001	TEWI|THWI_Twilhelma_g10862.t1	EPMU|EPMU_Em0020g197a
cluster861	3	1	1	1	N/A	N/A			AMQU|AMQU_Aqu2.1.20356_001	TEWI|THWI_Twilhelma_g20579.t1	EPMU|EPMU_Em0019g326a
cluster862	3	1	1	1	E1BD59	GO:0034340	P:response to type I interferon	ISS:UniProtKB	AMQU|AMQU_Aqu2.1.36153_001	TEWI|THWI_Twilhelma_g23000.t1	EPMU|EPMU_Em0005g1175a
cluster863	3	1	1	1	Q62066	GO:0021642	P:trochlear nerve formation	IMP:BHF-UCL	AMQU|AMQU_Aqu2.1.05343_001	TEWI|THWI_Twilhelma_g17836.t1	EPMU|EPMU_Em0011g540a
cluster864	3	1	1	1	Q9Z339	GO:0042178	P:xenobiotic catabolic process	ISS:UniProtKB	AMQU|AMQU_Aqu2.1.42574_001	TEWI|THWI_Twilhelma_g13542.t1	EPMU|EPMU_Em0001g1335a
cluster865	3	1	1	1	N/A	N/A			AMQU|AMQU_Aqu2.1.41536_001	TEWI|THWI_Twilhelma_g22985.t1	EPMU|EPMU_Em0021g297a
cluster866	3	1	1	1	N/A	N/A			AMQU|AMQU_Aqu2.1.40013_001	TEWI|THWI_Twilhelma_g6995.t1	EPMU|EPMU_Em0023g769a
cluster868	3	1	1	1	Q7SY24	GO:0006357	P:regulation of transcription by RNA polymerase II	ISS:UniProtKB	AMQU|AMQU_Aqu2.1.43329_001	TEWI|THWI_Twilhelma_g5620.t1	EPMU|EPMU_Em0020g1088a
cluster869	3	1	1	1	Q96L73	GO:1903025	P:regulation of RNA polymerase II regulatory region sequence-specific DNA binding	IMP:MGI	AMQU|AMQU_Aqu2.1.38449_001	TEWI|THWI_Twilhelma_g23087.t1	EPMU|EPMU_Em0013g1106a
cluster870	3	1	1	1	Q8C0F9	GO:0005739	C:mitochondrion	HDA:MGI	AMQU|AMQU_Aqu2.1.42717_001	TEWI|THWI_Twilhelma_g26825.t1	EPMU|EPMU_Em0001g1629a
cluster871	3	1	1	1	P17678	GO:0010559	P:regulation of glycoprotein biosynthetic process	IBA:GO_Central	AMQU|AMQU_Aqu2.1.35108_001	TEWI|THWI_Twilhelma_g7770.t1	EPMU|EPMU_Em0003g1837a
cluster872	3	1	1	1	N/A	N/A			AMQU|AMQU_Aqu2.1.42197_001	TEWI|THWI_Twilhelma_g7429.t1	EPMU|EPMU_Em0004g43a
cluster873	3	1	1	1	N/A	N/A			AMQU|AMQU_Aqu2.1.07965_001	TEWI|THWI_Twilhelma_g10317.t1	EPMU|EPMU_Em0017g610a
cluster874	3	1	1	1	N/A	N/A			AMQU|AMQU_Aqu2.1.44205_001	TEWI|THWI_Twilhelma_g23818.t1	EPMU|EPMU_Em0018g124a
cluster875	3	1	1	1	Q0P5F3	GO:0015031	P:protein transport	IEA:UniProtKB-KW	AMQU|AMQU_Aqu2.1.21176_001	TEWI|THWI_Twilhelma_g26250.t1	EPMU|EPMU_Em0003g1413a
cluster876	3	1	1	1	Q3TC93	GO:0030217	P:T cell differentiation	TAS:MGI	AMQU|AMQU_Aqu2.1.39601_001	TEWI|THWI_Twilhelma_g10204.t1	EPMU|EPMU_Em0005g1164a
cluster877	3	1	1	1	N/A	N/A			AMQU|AMQU_Aqu2.1.38388_001	TEWI|THWI_Twilhelma_g11558.t1	EPMU|EPMU_Em0018g381a
cluster878	3	1	1	1	N/A	N/A			AMQU|AMQU_Aqu2.1.41893_001	TEWI|THWI_Twilhelma_g8744.t1	EPMU|EPMU_Em0012g1043a
cluster879	3	1	1	1	P10114	GO:0046328	P:regulation of JNK cascade	IDA:UniProtKB	AMQU|AMQU_Aqu2.1.32548_001	TEWI|THWI_Twilhelma_g3624.t1	EPMU|EPMU_Em0009g1244a
cluster880	3	1	1	1	N/A	N/A			AMQU|AMQU_Aqu2.1.17718_001	TEWI|THWI_Twilhelma_g24157.t1	EPMU|EPMU_Em0019g59a
cluster881	3	1	1	1	Q5ZM55	GO:2000001	P:regulation of DNA damage checkpoint	ISS:UniProtKB	AMQU|AMQU_Aqu2.1.37772_001	TEWI|THWI_Twilhelma_g23010.t1	EPMU|EPMU_Em0005g1212a
cluster882	3	1	1	1	A2TED3	GO:0006355	P:regulation of transcription, DNA-templated	IBA:GO_Central	AMQU|AMQU_Aqu2.1.35038_001	TEWI|THWI_Twilhelma_g6769.t1	EPMU|EPMU_Em0021g940a
cluster883	3	1	1	1	N/A	N/A			AMQU|AMQU_Aqu2.1.29449_001	TEWI|THWI_Twilhelma_g25125.t1	EPMU|EPMU_Em0011g1055a
cluster884	3	1	1	1	N/A	N/A			AMQU|AMQU_Aqu2.1.41087_001	TEWI|THWI_Twilhelma_g1910.t1	EPMU|EPMU_Em0004g1705a
cluster885	3	1	1	1	P70182	GO:0097178	P:ruffle assembly	ISS:UniProtKB	AMQU|AMQU_Aqu2.1.38661_001	TEWI|THWI_Twilhelma_g5266.t1	EPMU|EPMU_Em0010g130a
cluster886	3	1	1	1	N/A	N/A			AMQU|AMQU_Aqu2.1.44148_001	TEWI|THWI_Twilhelma_g25140.t1	EPMU|EPMU_Em0002g1895a
cluster887	3	1	1	1	N/A	N/A			AMQU|AMQU_Aqu2.1.25608_001	TEWI|THWI_Twilhelma_g6987.t1	EPMU|EPMU_Em0022g341a
cluster888	3	1	1	1	Q6P135	GO:0005634	C:nucleus	IEA:UniProtKB-SubCell	AMQU|AMQU_Aqu2.1.26321_001	TEWI|THWI_Twilhelma_g4765.t1	EPMU|EPMU_Em0007g843a
cluster889	3	1	1	1	Q13467	GO:0060071	P:Wnt signaling pathway, planar cell polarity pathway	TAS:Reactome	AMQU|AMQU_Aqu2.1.42053_001	TEWI|THWI_Twilhelma_g2225.t1	EPMU|EPMU_Em0012g384a
cluster890	3	1	1	1	Q13202	GO:0006470	P:protein dephosphorylation	IBA:GO_Central	AMQU|AMQU_Aqu2.1.43948_001	TEWI|THWI_Twilhelma_g13853.t1	EPMU|EPMU_Em0006g1315a
cluster891	3	1	1	1	Q55GV3	GO:0031098	P:stress-activated protein kinase signaling cascade	IBA:GO_Central	AMQU|AMQU_Aqu2.1.33385_001	TEWI|THWI_Twilhelma_g26877.t1	EPMU|EPMU_Em0023g600a
cluster892	3	1	1	1	Q9D3E6	GO:1901673	P:regulation of mitotic spindle assembly	ISO:MGI	AMQU|AMQU_Aqu2.1.42265_001	TEWI|THWI_Twilhelma_g21598.t1	EPMU|EPMU_Em0021g983a
cluster893	3	1	1	1	Q5GH73	GO:0016021	C:integral component of membrane	IEA:UniProtKB-KW	AMQU|AMQU_Aqu2.1.39161_001	TEWI|THWI_Twilhelma_g12996.t1	EPMU|EPMU_Em0023g83a
cluster894	3	1	1	1	B0UXU6	GO:0006446	P:regulation of translational initiation	IBA:GO_Central	AMQU|AMQU_Aqu2.1.28951_001	TEWI|THWI_Twilhelma_g23944.t1	EPMU|EPMU_Em0018g575a
cluster895	3	1	1	1	N/A	N/A			AMQU|AMQU_Aqu2.1.44237_001	TEWI|THWI_Twilhelma_g22189.t1	EPMU|EPMU_Em0019g863a
cluster896	3	1	1	1	N/A	N/A			AMQU|AMQU_Aqu2.1.36158_001	TEWI|THWI_Twilhelma_g10191.t1	EPMU|EPMU_Em0005g805a
cluster897	3	1	1	1	N/A	N/A			AMQU|AMQU_Aqu2.1.27008_001	TEWI|THWI_Twilhelma_g8173.t1	EPMU|EPMU_Em0016g1026a
cluster898	3	1	1	1	N/A	N/A			AMQU|AMQU_Aqu2.1.34487_001	TEWI|THWI_Twilhelma_g5519.t1	EPMU|EPMU_Em0022g397a
cluster899	3	1	1	1	Q91Y02	GO:0007156	P:homophilic cell adhesion via plasma membrane adhesion molecules	IEA:InterPro	AMQU|AMQU_Aqu2.1.25754_001	EPMU|EPMU_Em0022g299a	TEWI|THWI_Twilhelma_g12310.t1
cluster900	3	1	1	1	N/A	N/A			AMQU|AMQU_Aqu2.1.19146_001	TEWI|THWI_Twilhelma_g11662.t1	EPMU|EPMU_Em0021g986a
cluster901	3	1	1	1	N/A	N/A			AMQU|AMQU_Aqu2.1.39299_001	TEWI|THWI_Twilhelma_g9011.t1	EPMU|EPMU_Em0013g533a
cluster902	3	1	1	1	N/A	N/A			AMQU|AMQU_Aqu2.1.25399_001	TEWI|THWI_Twilhelma_g4108.t1	EPMU|EPMU_Em0011g31a
cluster903	3	1	1	1	P36411	GO:0060627	P:regulation of vesicle-mediated transport	IMP:dictyBase	AMQU|AMQU_Aqu2.1.44196_001	TEWI|THWI_Twilhelma_g12862.t1	EPMU|EPMU_Em0018g220a
cluster904	3	1	1	1	N/A	N/A			AMQU|AMQU_Aqu2.1.27329_001	TEWI|THWI_Twilhelma_g8889.t1	EPMU|EPMU_Em0014g39a
cluster905	3	1	1	1	N/A	N/A			AMQU|AMQU_Aqu2.1.38170_001	TEWI|THWI_Twilhelma_g21102.t1	EPMU|EPMU_Em0013g697a
cluster906	3	1	1	1	P60519	GO:0015031	P:protein transport	IEA:UniProtKB-KW	AMQU|AMQU_Aqu2.1.38750_001	TEWI|THWI_Twilhelma_g23424.t1	EPMU|EPMU_Em0018g1123a
cluster907	3	1	1	1	N/A	N/A			AMQU|AMQU_Aqu2.1.27273_001	TEWI|THWI_Twilhelma_g4789.t1	EPMU|EPMU_Em0007g223a
cluster908	3	1	1	1	N/A	N/A			AMQU|AMQU_Aqu2.1.44225_001	EPMU|EPMU_Em0017g648a	TEWI|THWI_Twilhelma_g23555.t1
cluster909	3	1	1	1	Q3UVC0	GO:0007265	P:Ras protein signal transduction	IBA:GO_Central	AMQU|AMQU_Aqu2.1.39744_001	TEWI|THWI_Twilhelma_g24877.t1	EPMU|EPMU_Em0015g139a
cluster910	3	1	1	1	Q0KIA2	GO:0003824	F:catalytic activity	IEA:InterPro	AMQU|AMQU_Aqu2.1.26982_001	TEWI|THWI_Twilhelma_g20369.t1	EPMU|EPMU_Em0011g136a
cluster911	3	1	1	1	N/A	N/A			AMQU|AMQU_Aqu2.1.37263_001	TEWI|THWI_Twilhelma_g5782.t1	EPMU|EPMU_Em0016g63a
cluster912	3	1	1	1	Q6BT38	GO:0006368	P:transcription elongation from RNA polymerase II promoter	IEA:EnsemblFungi	AMQU|AMQU_Aqu2.1.41257_001	TEWI|THWI_Twilhelma_g7163.t1	EPMU|EPMU_Em0022g649a
cluster913	3	1	1	1	Q6JPI3	GO:0006366	P:transcription by RNA polymerase II	IC:MGI	AMQU|AMQU_Aqu2.1.31554_001	TEWI|THWI_Twilhelma_g11527.t1	EPMU|EPMU_Em0015g67a
cluster914	3	1	1	1	N/A	N/A			AMQU|AMQU_Aqu2.1.44149_001	TEWI|THWI_Twilhelma_g25144.t1	EPMU|EPMU_Em0002g1839a
cluster915	3	1	1	1	N/A	N/A			AMQU|AMQU_Aqu2.1.33332_001	TEWI|THWI_Twilhelma_g11525.t1	EPMU|EPMU_Em0023g376a
cluster916	3	1	1	1	N/A	N/A			AMQU|AMQU_Aqu2.1.32497_001	TEWI|THWI_Twilhelma_g5887.t1	EPMU|EPMU_Em0019g760a
cluster917	3	1	1	1	O15085	GO:0006941	P:striated muscle contraction	NAS:UniProtKB	AMQU|AMQU_Aqu2.1.29975_001	TEWI|THWI_Twilhelma_g12476.t1	EPMU|EPMU_Em0006g888a
cluster918	3	1	1	1	N/A	N/A			AMQU|AMQU_Aqu2.1.36499_001	TEWI|THWI_Twilhelma_g24367.t1	EPMU|EPMU_Em0015g64a
cluster919	3	1	1	1	Q7SZE3	GO:0098773	P:skin epidermis development	IGI:ZFIN	AMQU|AMQU_Aqu2.1.35936_001	TEWI|THWI_Twilhelma_g22596.t1	EPMU|EPMU_Em0020g952a
cluster920	3	1	1	1	Q7ZTU9	GO:0046548	P:retinal rod cell development	IMP:ZFIN	AMQU|AMQU_Aqu2.1.29052_001	TEWI|THWI_Twilhelma_g19899.t1	EPMU|EPMU_Em0016g577a
cluster921	3	1	1	1	Q495N2	GO:1902600	P:proton transmembrane transport	IBA:GO_Central	AMQU|AMQU_Aqu2.1.26815_001	TEWI|THWI_Twilhelma_g1276.t1	EPMU|EPMU_Em0023g945a
cluster922	3	1	1	1	N/A	N/A			AMQU|AMQU_Aqu2.1.43751_001	TEWI|THWI_Twilhelma_g27297.t1	EPMU|EPMU_Em0004g1038a
cluster923	3	1	1	1	N/A	N/A			AMQU|AMQU_Aqu2.1.43335_001	TEWI|THWI_Twilhelma_g6262.t1	EPMU|EPMU_Em0020g1084a
cluster924	3	1	1	1	N/A	N/A			AMQU|AMQU_Aqu2.1.37183_001	TEWI|THWI_Twilhelma_g9137.t1	EPMU|EPMU_Em0019g1011a
cluster925	3	1	1	1	N/A	N/A			AMQU|AMQU_Aqu2.1.38816_001	TEWI|THWI_Twilhelma_g9237.t1	EPMU|EPMU_Em0019g208a
cluster926	3	1	1	1	N/A	N/A			AMQU|AMQU_Aqu2.1.42211_001	TEWI|THWI_Twilhelma_g23649.t1	EPMU|EPMU_Em0021g661a
cluster927	3	1	1	1	N/A	N/A			AMQU|AMQU_Aqu2.1.39722_001	TEWI|THWI_Twilhelma_g11259.t1	EPMU|EPMU_Em0015g282a
cluster928	3	1	1	1	Q86V24	GO:0061042	P:vascular wound healing	ISS:UniProtKB	AMQU|AMQU_Aqu2.1.40045_001	TEWI|THWI_Twilhelma_g7764.t1	EPMU|EPMU_Em0015g764a
cluster929	3	1	1	1	N/A	N/A			AMQU|AMQU_Aqu2.1.37135_001	TEWI|THWI_Twilhelma_g13905.t1	EPMU|EPMU_Em0019g1132a
cluster930	3	1	1	1	P57682	GO:0006357	P:regulation of transcription by RNA polymerase II	IBA:GO_Central	AMQU|AMQU_Aqu2.1.25742_001	TEWI|THWI_Twilhelma_g6829.t1	EPMU|EPMU_Em0022g273a
cluster931	3	1	1	1	Q90687	GO:0006641	P:triglyceride metabolic process	IEA:Ensembl	AMQU|AMQU_Aqu2.1.34822_001	TEWI|THWI_Twilhelma_g3000.t1	EPMU|EPMU_Em0019g877a
cluster932	3	1	1	1	A1ZAY1	GO:0090251	P:protein localization involved in establishment of planar polarity	IMP:FlyBase	AMQU|AMQU_Aqu2.1.39802_001	TEWI|THWI_Twilhelma_g4386.t1	EPMU|EPMU_Em0015g150a
cluster933	3	1	1	1	Q68EK7	GO:0030100	P:regulation of endocytosis	IBA:GO_Central	AMQU|AMQU_Aqu2.1.21051_001	TEWI|THWI_Twilhelma_g8170.t1	EPMU|EPMU_Em0014g29a
cluster934	3	1	1	1	P55201	GO:1901796	P:regulation of signal transduction by p53 class mediator	TAS:Reactome	AMQU|AMQU_Aqu2.1.42551_001	TEWI|THWI_Twilhelma_g7235.t1	EPMU|EPMU_Em0001g2416a
cluster935	3	1	1	1	Q13887	GO:0006366	P:transcription by RNA polymerase II	TAS:ProtInc	AMQU|AMQU_Aqu2.1.37439_001	TEWI|THWI_Twilhelma_g24881.t1	EPMU|EPMU_Em0001g1296a
cluster936	3	1	1	1	N/A	N/A			AMQU|AMQU_Aqu2.1.30727_001	EPMU|EPMU_Em0023g352a	TEWI|THWI_Twilhelma_g25970.t1
cluster937	3	1	1	1	N/A	N/A			AMQU|AMQU_Aqu2.1.37483_001	TEWI|THWI_Twilhelma_g5308.t1	EPMU|EPMU_Em0001g1488a
cluster938	3	1	1	1	N/A	N/A			AMQU|AMQU_Aqu2.1.42730_001	TEWI|THWI_Twilhelma_g6385.t1	EPMU|EPMU_Em0001g1436a
cluster939	3	1	1	1	N/A	N/A			AMQU|AMQU_Aqu2.1.43476_001	TEWI|THWI_Twilhelma_g27432.t1	EPMU|EPMU_Em0020g844a
cluster940	3	1	1	1	N/A	N/A			AMQU|AMQU_Aqu2.1.42685_001	TEWI|THWI_Twilhelma_g8956.t1	EPMU|EPMU_Em0001g1887a
cluster941	3	1	1	1	Q80VI1	GO:0034340	P:response to type I interferon	IDA:UniProtKB	AMQU|AMQU_Aqu2.1.23763_001	TEWI|THWI_Twilhelma_g20315.t1	EPMU|EPMU_Em0003g659a
cluster942	3	1	1	1	N/A	N/A			AMQU|AMQU_Aqu2.1.28543_001	TEWI|THWI_Twilhelma_g9419.t1	EPMU|EPMU_Em0022g360a
cluster943	3	1	1	1	Q54B59	GO:0019438	P:aromatic compound biosynthetic process	IDA:dictyBase	AMQU|AMQU_Aqu2.1.15650_001	TEWI|THWI_Twilhelma_g23544.t1	EPMU|EPMU_Em0023g461a
cluster944	3	1	1	1	N/A	N/A			AMQU|AMQU_Aqu2.1.42030_001	TEWI|THWI_Twilhelma_g20022.t1	EPMU|EPMU_Em0013g47a
cluster945	3	1	1	1	P56432	GO:0009314	P:response to radiation	IBA:GO_Central	AMQU|AMQU_Aqu2.1.21825_001	TEWI|THWI_Twilhelma_g16646.t1	EPMU|EPMU_Em0011g1167a
cluster946	3	1	1	1	N/A	N/A			AMQU|AMQU_Aqu2.1.36565_001	TEWI|THWI_Twilhelma_g7685.t1	EPMU|EPMU_Em0015g725a
cluster947	3	1	1	1	O88850	GO:0006915	P:apoptotic process	IEA:UniProtKB-KW	AMQU|AMQU_Aqu2.1.28480_001	TEWI|THWI_Twilhelma_g11798.t1	EPMU|EPMU_Em0003g321a
cluster948	3	1	1	1	H9BW96	GO:0016032	P:viral process	IEA:UniProtKB-KW	AMQU|AMQU_Aqu2.1.42693_001	TEWI|THWI_Twilhelma_g1385.t1	EPMU|EPMU_Em0001g2866a
cluster949	3	1	1	1	Q14186	GO:0000083	P:regulation of transcription involved in G1/S transition of mitotic cell cycle	TAS:Reactome	AMQU|AMQU_Aqu2.1.43817_001	TEWI|THWI_Twilhelma_g16777.t1	EPMU|EPMU_Em0021g542a
cluster950	3	1	1	1	N/A	N/A			AMQU|AMQU_Aqu2.1.41406_001	TEWI|THWI_Twilhelma_g1210.t1	EPMU|EPMU_Em0008g979a
cluster951	3	1	1	1	Q9SF91	GO:0006904	P:vesicle docking involved in exocytosis	IBA:GO_Central	AMQU|AMQU_Aqu2.1.35752_001	TEWI|THWI_Twilhelma_g5249.t1	EPMU|EPMU_Em0010g854a
cluster952	3	1	1	1	N/A	N/A			AMQU|AMQU_Aqu2.1.40782_001	TEWI|THWI_Twilhelma_g26566.t1	EPMU|EPMU_Em0019g600a
cluster953	3	1	1	1	N/A	N/A			AMQU|AMQU_Aqu2.1.05422_001	TEWI|THWI_Twilhelma_g21824.t1	EPMU|EPMU_Em0007g720a
cluster954	3	1	1	1	N/A	N/A			AMQU|AMQU_Aqu2.1.29500_001	TEWI|THWI_Twilhelma_g10018.t1	EPMU|EPMU_Em0018g775a
cluster955	3	1	1	1	Q9BZL4	GO:0007165	P:signal transduction	IEA:InterPro	AMQU|AMQU_Aqu2.1.37717_001	TEWI|THWI_Twilhelma_g26039.t1	EPMU|EPMU_Em0005g1471a
					30.491
[truncated: 17 more columns]

## Sheet: EPMU-vs-TEWI
Ephydatia muelleri and Tethya wilhelma found to share 30 clusters of 156 genes in both species togheter (63 genes E.muelleri and 93 genes T.wilhelma).
# cluster_name	protein_number	EPMU protins in cluster	TEWI protins in cluster	swiss_prot_id	go_annotation			protein_list
cluster47	21	2	18	P82859	GO:0051781	P:positive regulation of cell division	IEA:UniProtKB-KW	TEWI|THWI_Twilhelma_g26004.t3	TEWI|THWI_Twilhelma_g16781.t1	TEWI|THWI_Twilhelma_g24090.t1	TEWI|THWI_Twilhelma_g24090.t2	TEWI|THWI_Twilhelma_g24505.t1	TEWI|THWI_Twilhelma_g26004.t1	TEWI|THWI_Twilhelma_g3698.t1	TEWI|THWI_Twilhelma_g5563.t1	TEWI|THWI_Twilhelma_g5563.t3	TEWI|THWI_Twilhelma_g5563.t2	TEWI|THWI_Twilhelma_g8808.t1	TEWI|THWI_Twilhelma_g17459.t1	TEWI|THWI_Twilhelma_g20333.t1	TEWI|THWI_Twilhelma_g26004.t2	TEWI|THWI_Twilhelma_g23665.t1	TEWI|THWI_Twilhelma_g24504.t1	TEWI|THWI_Twilhelma_g22173.t1	TEWI|THWI_Twilhelma_g16782.t1	TEWI|THWI_Twilhelma_g22174.t1	EPMU|EPMU_Em0020g485a	EPMU|EPMU_Em0020g456a
cluster86	13	11	1	N/A	N/A			TEWI|THWI_Twilhelma_g135.t1	TEWI|THWI_Twilhelma_g1034.t1	EPMU|EPMU_Em0005g1687a	EPMU|EPMU_Em0001g1995a	EPMU|EPMU_Em0007g1308a	EPMU|EPMU_Em0009g862a	EPMU|EPMU_Em0017g963a	EPMU|EPMU_Em0074g7a	EPMU|EPMU_Em0253g7a	EPMU|EPMU_Em0010g1a	EPMU|EPMU_Em0001g1997a	EPMU|EPMU_Em0006g1072a	EPMU|EPMU_Em0006g1108a
cluster88	13	2	10	O35674	GO:0010628	P:positive regulation of gene expression	ISS:UniProtKB	TEWI|THWI_Twilhelma_g6919.t1	TEWI|THWI_Twilhelma_g13518.t1	TEWI|THWI_Twilhelma_g18441.t1	TEWI|THWI_Twilhelma_g18441.t2	TEWI|THWI_Twilhelma_g6919.t2	TEWI|THWI_Twilhelma_g9058.t1	TEWI|THWI_Twilhelma_g9058.t2	TEWI|THWI_Twilhelma_g23988.t1	TEWI|THWI_Twilhelma_g23988.t2	TEWI|THWI_Twilhelma_g14305.t1	TEWI|THWI_Twilhelma_g14305.t2	EPMU|EPMU_Em0012g550a	EPMU|EPMU_Em0012g530a
cluster113	11	1	9	Q8IY34	GO:0015031	P:protein transport	IEA:UniProtKB-KW	TEWI|THWI_Twilhelma_g4217.t1	TEWI|THWI_Twilhelma_g14516.t1	TEWI|THWI_Twilhelma_g27445.t1	TEWI|THWI_Twilhelma_g27445.t2	TEWI|THWI_Twilhelma_g27446.t1	TEWI|THWI_Twilhelma_g4215.t1	TEWI|THWI_Twilhelma_g4215.t2	TEWI|THWI_Twilhelma_g4216.t1	TEWI|THWI_Twilhelma_g4216.t2	TEWI|THWI_Twilhelma_g10311.t1	EPMU|EPMU_Em0020g949a
cluster204	7	4	2	O60733	GO:0014832	P:urinary bladder smooth muscle contraction	IEA:Ensembl	TEWI|THWI_Twilhelma_g9143.t1	TEWI|THWI_Twilhelma_g9143.t2	TEWI|THWI_Twilhelma_g9143.t3	EPMU|EPMU_Em0023g137a	EPMU|EPMU_Em0526g1a	EPMU|EPMU_Em0023g147a	EPMU|EPMU_Em0023g136a
cluster212	7	2	4	P97819	GO:0014832	P:urinary bladder smooth muscle contraction	ISO:MGI	TEWI|THWI_Twilhelma_g11078.t1	TEWI|THWI_Twilhelma_g11078.t2	TEWI|THWI_Twilhelma_g3997.t1	TEWI|THWI_Twilhelma_g18513.t2	TEWI|THWI_Twilhelma_g18513.t1	EPMU|EPMU_Em0023g180a	EPMU|EPMU_Em0023g179a
cluster258	6	2	3	Q9JME2	GO:0007585	P:respiratory gaseous exchange	IMP:MGI	TEWI|THWI_Twilhelma_g3756.t1	TEWI|THWI_Twilhelma_g3755.t1	TEWI|THWI_Twilhelma_g5478.t1	TEWI|THWI_Twilhelma_g5478.t2	EPMU|EPMU_Em0002g73a	EPMU|EPMU_Em0002g109a
cluster295	6	4	1	Q9CZD3	GO:0006418	P:tRNA aminoacylation for protein translation	ISS:UniProtKB	EPMU|EPMU_Em0004g330a	EPMU|EPMU_Em0004g326a	EPMU|EPMU_Em0004g317a	EPMU|EPMU_Em0004g337a	EPMU|EPMU_Em0004g339a	TEWI|THWI_Twilhelma_g16489.t1
cluster347	5	3	1	N/A	N/A			TEWI|THWI_Twilhelma_g7833.t1	TEWI|THWI_Twilhelma_g7833.t2	EPMU|EPMU_Em0019g1129a	EPMU|EPMU_Em0019g1120a	EPMU|EPMU_Em0019g1121a
cluster349	5	1	3	O75899	GO:0007194	P:negative regulation of adenylate cyclase activity	TAS:ProtInc	TEWI|THWI_Twilhelma_g22747.t2	TEWI|THWI_Twilhelma_g22747.t1	TEWI|THWI_Twilhelma_g22748.t1	TEWI|THWI_Twilhelma_g22748.t2	EPMU|EPMU_Em0019g1032a
cluster425	5	3	1	Q323Z6	GO:0008152	P:metabolic process	IEA:UniProtKB-KW	EPMU|EPMU_Em0001g2191a	EPMU|EPMU_Em0001g2178a	EPMU|EPMU_Em0001g2181a	EPMU|EPMU_Em0001g2186a	TEWI|THWI_Twilhelma_g17881.t1
cluster504	4	1	2	Q2T9T9	GO:0030687	C:preribosome, large subunit precursor	IBA:GO_Central	TEWI|THWI_Twilhelma_g8117.t1	TEWI|THWI_Twilhelma_g8117.t2	TEWI|THWI_Twilhelma_g8117.t3	EPMU|EPMU_Em0011g1067a
cluster556	4	2	1	N/A	N/A			TEWI|THWI_Twilhelma_g19642.t1	TEWI|THWI_Twilhelma_g19642.t2	EPMU|EPMU_Em0021g12a	EPMU|EPMU_Em0024g197a
cluster589	4	2	1	N/A	N/A			TEWI|THWI_Twilhelma_g305.t2	TEWI|THWI_Twilhelma_g305.t1	EPMU|EPMU_Em0008g568a	EPMU|EPMU_Em0021g653a
cluster693	4	2	1	Q5EAR6	GO:0006879	P:cellular iron ion homeostasis	ISS:UniProtKB	EPMU|EPMU_Em0001g2702a	EPMU|EPMU_Em0007g1369a	EPMU|EPMU_Em0007g1428a	TEWI|THWI_Twilhelma_g1361.t1
cluster777	3	1	1	Q16584	GO:0006468	P:protein phosphorylation	IDA:UniProtKB	TEWI|THWI_Twilhelma_g11009.t1	TEWI|THWI_Twilhelma_g11009.t2	EPMU|EPMU_Em0004g28a
cluster782	3	1	1	P11456	GO:0033299	P:secretion of lysosomal enzymes	IBA:GO_Central	TEWI|THWI_Twilhelma_g1202.t1	TEWI|THWI_Twilhelma_g1202.t2	EPMU|EPMU_Em0008g1006a
cluster783	3	1	1	N/A	N/A			TEWI|THWI_Twilhelma_g2385.t1	TEWI|THWI_Twilhelma_g2386.t1	EPMU|EPMU_Em0023g290a
cluster788	3	1	1	P35546	GO:0001657	P:ureteric bud development	IMP:MGI	TEWI|THWI_Twilhelma_g10126.t2	TEWI|THWI_Twilhelma_g10126.t1	EPMU|EPMU_Em0004g1200a
cluster789	3	1	1	N/A	N/A			TEWI|THWI_Twilhelma_g6112.t1	TEWI|THWI_Twilhelma_g6112.t2	EPMU|EPMU_Em0003g612a
cluster793	3	1	1	N/A	N/A			TEWI|THWI_Twilhelma_g4915.t1	TEWI|THWI_Twilhelma_g4915.t2	EPMU|EPMU_Em0020g631a
cluster797	3	1	1	N/A	N/A			TEWI|THWI_Twilhelma_g6740.t2	TEWI|THWI_Twilhelma_g6740.t1	EPMU|EPMU_Em0021g209a
cluster801	3	1	1	P97819	GO:0014832	P:urinary bladder smooth muscle contraction	ISO:MGI	EPMU|EPMU_Em0023g167a	EPMU|EPMU_Em0023g168a	TEWI|THWI_Twilhelma_g12638.t1
cluster802	3	1	1	N/A	N/A			EPMU|EPMU_Em0002g621a	EPMU|EPMU_Em0002g629a	TEWI|THWI_Twilhelma_g3749.t1
cluster807	3	1	1	Q04982	GO:0008542	P:visual learning	IEA:Ensembl	EPMU|EPMU_Em0011g863a	EPMU|EPMU_Em0011g865a	TEWI|THWI_Twilhelma_g18475.t1
cluster867	3	0	2	A0A0R4IBK5	GO:0006511	P:ubiquitin-dependent protein catabolic process	IBA:GO_Central	EPMU|EPMU_Em0003g1341a	TEWI|THWI_Twilhelma_g24249.t2	TEWI|THWI_Twilhelma_g24249.t1
cluster1096	2	0	1	N/A	N/A			EPMU|EPMU_Em0023g931a	TEWI|THWI_Twilhelma_g11376.t1
cluster1102	2	1	0	Q9BW58	GO:0030104	P:water homeostasis	NAS:UniProtKB	TEWI|THWI_Twilhelma_g11234.t1	EPMU|EPMU_Em0009g607a
cluster1103	2	1	0	N/A	N/A			TEWI|THWI_Twilhelma_g11844.t1	EPMU|EPMU_Em0017g227a
cluster1104	2	1	0	O88879	GO:0007584	P:response to nutrient	IEA:Ensembl	TEWI|THWI_Twilhelma_g16854.t1	EPMU|EPMU_Em0003g1872a
Annotated				36.6667

## Sheet: AMQU-vs-TEWI
Amphimedon queenslandica and Tethya wilhelma found to share 27 clusters of 137 genes in both species togheter (44 genes A.queenslandica and 93 genes T.wilhelma).
# cluster_name	protein_number	TEWI protins in cluster	AMQU protins in cluster	swiss_prot_id	go_annotation			protein_list
cluster34	23	22	1	Q6QNK2	GO:0007186	P:G protein-coupled receptor signaling pathway	IDA:UniProtKB	TEWI|THWI_Twilhelma_g19063.t2	TEWI|THWI_Twilhelma_g2495.t2	TEWI|THWI_Twilhelma_g13364.t1	TEWI|THWI_Twilhelma_g13364.t3	TEWI|THWI_Twilhelma_g17070.t1	TEWI|THWI_Twilhelma_g17070.t2	TEWI|THWI_Twilhelma_g20100.t1	TEWI|THWI_Twilhelma_g2495.t1	TEWI|THWI_Twilhelma_g26941.t1	TEWI|THWI_Twilhelma_g26941.t2	TEWI|THWI_Twilhelma_g10783.t1	TEWI|THWI_Twilhelma_g12756.t1	TEWI|THWI_Twilhelma_g12756.t2	TEWI|THWI_Twilhelma_g13364.t2	TEWI|THWI_Twilhelma_g16923.t1	TEWI|THWI_Twilhelma_g16923.t2	TEWI|THWI_Twilhelma_g16925.t1	TEWI|THWI_Twilhelma_g16925.t2	TEWI|THWI_Twilhelma_g16926.t1	TEWI|THWI_Twilhelma_g18497.t1	TEWI|THWI_Twilhelma_g18497.t2	TEWI|THWI_Twilhelma_g19063.t1	AMQU|AMQU_Aqu2.1.05826_001
cluster99	12	11	1	N/A	N/A			TEWI|THWI_Twilhelma_g11510.t1	TEWI|THWI_Twilhelma_g2582.t1	TEWI|THWI_Twilhelma_g2585.t1	TEWI|THWI_Twilhelma_g115.t1	TEWI|THWI_Twilhelma_g21497.t1	TEWI|THWI_Twilhelma_g2579.t1	TEWI|THWI_Twilhelma_g2580.t1	TEWI|THWI_Twilhelma_g2583.t1	TEWI|THWI_Twilhelma_g2584.t1	TEWI|THWI_Twilhelma_g2586.t1	TEWI|THWI_Twilhelma_g8823.t1	AMQU|AMQU_Aqu2.1.26852_001
cluster130	10	9	1	Q6NY52	GO:0008380	P:RNA splicing	IEA:UniProtKB-KW	TEWI|THWI_Twilhelma_g15073.t2	TEWI|THWI_Twilhelma_g15073.t1	TEWI|THWI_Twilhelma_g15713.t1	TEWI|THWI_Twilhelma_g15819.t1	TEWI|THWI_Twilhelma_g15819.t2	TEWI|THWI_Twilhelma_g26774.t2	TEWI|THWI_Twilhelma_g26804.t1	TEWI|THWI_Twilhelma_g16288.t1	TEWI|THWI_Twilhelma_g8291.t1	AMQU|AMQU_Aqu2.1.34399_001
cluster187	7	2	5	N/A	N/A			AMQU|AMQU_Aqu2.1.26436_001	AMQU|AMQU_Aqu2.1.07995_001	AMQU|AMQU_Aqu2.1.06475_001	AMQU|AMQU_Aqu2.1.05943_001	AMQU|AMQU_Aqu2.1.21970_001	TEWI|THWI_Twilhelma_g20020.t1	TEWI|THWI_Twilhelma_g16213.t1
cluster199	7	2	5	Q6PAV2	GO:0007283	P:spermatogenesis	IMP:UniProtKB	AMQU|AMQU_Aqu2.1.35007_001	AMQU|AMQU_Aqu2.1.11804_001	AMQU|AMQU_Aqu2.1.16832_001	AMQU|AMQU_Aqu2.1.16221_001	AMQU|AMQU_Aqu2.1.27317_001	TEWI|THWI_Twilhelma_g21063.t1	TEWI|THWI_Twilhelma_g21063.t2
cluster226	6	1	5	N/A	N/A			AMQU|AMQU_Aqu2.1.12949_001	AMQU|AMQU_Aqu2.1.16780_001	AMQU|AMQU_Aqu2.1.26510_001	AMQU|AMQU_Aqu2.1.30533_001	AMQU|AMQU_Aqu2.1.30535_001	TEWI|THWI_Twilhelma_g19811.t1
cluster259	6	5	1	N/A	N/A			TEWI|THWI_Twilhelma_g26561.t1	TEWI|THWI_Twilhelma_g15639.t2	TEWI|THWI_Twilhelma_g15639.t1	TEWI|THWI_Twilhelma_g21292.t1	TEWI|THWI_Twilhelma_g25500.t1	AMQU|AMQU_Aqu2.1.05652_001
cluster322	5	2	3	N/A	N/A			AMQU|AMQU_Aqu2.1.23990_001	AMQU|AMQU_Aqu2.1.26789_001	AMQU|AMQU_Aqu2.1.29656_001	TEWI|THWI_Twilhelma_g496.t1	TEWI|THWI_Twilhelma_g496.t2
cluster332	5	1	4	A7E3Q8	GO:0051639	P:actin filament network formation	IBA:GO_Central	AMQU|AMQU_Aqu2.1.21413_001	AMQU|AMQU_Aqu2.1.14087_001	AMQU|AMQU_Aqu2.1.15671_001	AMQU|AMQU_Aqu2.1.16323_001	TEWI|THWI_Twilhelma_g14463.t1
cluster365	5	4	1	N/A	N/A			TEWI|THWI_Twilhelma_g20484.t1	TEWI|THWI_Twilhelma_g20481.t1	TEWI|THWI_Twilhelma_g20482.t1	TEWI|THWI_Twilhelma_g20484.t2	AMQU|AMQU_Aqu2.1.24193_001
cluster378	5	4	1	A1Z713	GO:0006623	P:protein targeting to vacuole	ISS:FlyBase	TEWI|THWI_Twilhelma_g5192.t2	TEWI|THWI_Twilhelma_g5192.t1	TEWI|THWI_Twilhelma_g5192.t3	TEWI|THWI_Twilhelma_g14822.t1	AMQU|AMQU_Aqu2.1.28364_001
cluster381	5	4	1	Q8NCH0	GO:0050655	P:dermatan sulfate proteoglycan metabolic process	IDA:UniProtKB	TEWI|THWI_Twilhelma_g8342.t1	TEWI|THWI_Twilhelma_g12405.t1	TEWI|THWI_Twilhelma_g8343.t1	TEWI|THWI_Twilhelma_g9165.t1	AMQU|AMQU_Aqu2.1.35532_001
cluster397	5	4	1	Q9NRJ4	GO:0016567	P:protein ubiquitination	IEA:UniProtKB-UniPathway	TEWI|THWI_Twilhelma_g16268.t1	TEWI|THWI_Twilhelma_g16268.t2	TEWI|THWI_Twilhelma_g26063.t1	TEWI|THWI_Twilhelma_g26063.t2	AMQU|AMQU_Aqu2.1.42688_001
cluster672	4	3	1	Q9HCL5	GO:0006337	P:nucleosome disassembly	IDA:BHF-UCL	TEWI|THWI_Twilhelma_g3041.t2	TEWI|THWI_Twilhelma_g3041.t1	TEWI|THWI_Twilhelma_g3651.t1	AMQU|AMQU_Aqu2.1.29391_001
cluster767	3	2	1	P33497	GO:0004714	F:transmembrane receptor protein tyrosine kinase activity	IEA:UniProtKB-EC	AMQU|AMQU_Aqu2.1.14263_001	TEWI|THWI_Twilhelma_g25393.t2	TEWI|THWI_Twilhelma_g25393.t1
cluster787	3	2	1	Q55GU0	GO:0004674	F:protein serine/threonine kinase activity	IEA:UniProtKB-KW	TEWI|THWI_Twilhelma_g1852.t1	TEWI|THWI_Twilhelma_g1852.t2	AMQU|AMQU_Aqu2.1.33637_001
cluster791	3	2	1	G3V9H8	GO:0001657	P:ureteric bud development	IEA:Ensembl	TEWI|THWI_Twilhelma_g10125.t1	TEWI|THWI_Twilhelma_g10125.t2	AMQU|AMQU_Aqu2.1.43679_001
cluster794	3	2	1	Q91736	GO:0046328	P:regulation of JNK cascade	ISS:UniProtKB	TEWI|THWI_Twilhelma_g22980.t2	TEWI|THWI_Twilhelma_g22980.t1	AMQU|AMQU_Aqu2.1.24308_001
cluster795	3	2	1	B4MYA4	GO:0015771	P:trehalose transport	ISS:UniProtKB	TEWI|THWI_Twilhelma_g25976.t1	TEWI|THWI_Twilhelma_g25979.t1	AMQU|AMQU_Aqu2.1.36131_001
cluster796	3	2	1	Q61097	GO:0043405	P:regulation of MAP kinase activity	IMP:UniProtKB	TEWI|THWI_Twilhelma_g11233.t2	TEWI|THWI_Twilhelma_g11233.t1	AMQU|AMQU_Aqu2.1.31360_001
cluster1093	2	1	1	N/A	N/A			AMQU|AMQU_Aqu2.1.29231_001	TEWI|THWI_Twilhelma_g17816.t1
cluster1094	2	1	1	N/A	N/A			AMQU|AMQU_Aqu2.1.42011_001	TEWI|THWI_Twilhelma_g10549.t1
cluster1095	2	1	1	Q9VSR3	GO:0007283	P:spermatogenesis	IMP:FlyBase	AMQU|AMQU_Aqu2.1.41918_001	TEWI|THWI_Twilhelma_g10534.t1
cluster1098	2	1	1	N/A	N/A			AMQU|AMQU_Aqu2.1.37694_001	TEWI|THWI_Twilhelma_g16781.t2
cluster1099	2	1	1	Q645M6	GO:0036462	P:TRAIL-activated apoptotic signaling pathway	IEA:Ensembl	AMQU|AMQU_Aqu2.1.27075_001	TEWI|THWI_Twilhelma_g4413.t1
cluster1100	2	1	1	A1Z713	GO:0006623	P:protein targeting to vacuole	ISS:FlyBase	AMQU|AMQU_Aqu2.1.07361_001	TEWI|THWI_Twilhelma_g5198.t1
cluster1101	2	1	1	O15439	GO:0055085	P:transmembrane transport	IBA:GO_Central	AMQU|AMQU_Aqu2.1.22169_001	TEWI|THWI_Twilhelma_g12346.t1
				33.3333

## Sheet: AMQU-vs-EPMU
Amphimedon queenslandica and Ephydatia muelleri found to share 18 clusters of 174 genes in both species togheter (145 genes A.queenslandica and 29 genes E.muelleri).
# cluster_name	protein_number	EPMU protins in cluster	AMQU protins in cluster	swiss_prot_id	go_annotation			protein_list
cluster1	61	58	0	Q862F4	GO:0016567	P:protein ubiquitination	IBA:GO_Central	EPMU|EPMU_Em0001g2694a	EPMU|EPMU_Em0001g2688a	EPMU|EPMU_Em0001g2695a	EPMU|EPMU_Em0001g2701a	EPMU|EPMU_Em0001g2703a	EPMU|EPMU_Em0001g2708a	EPMU|EPMU_Em0001g2709a	EPMU|EPMU_Em0001g2716a	EPMU|EPMU_Em0001g2718a	EPMU|EPMU_Em0001g2719a	EPMU|EPMU_Em0001g2720a	EPMU|EPMU_Em0001g2726a	EPMU|EPMU_Em0018g569a	EPMU|EPMU_Em0018g618a	EPMU|EPMU_Em0018g626a	EPMU|EPMU_Em0018g632a	EPMU|EPMU_Em0018g638a	EPMU|EPMU_Em0018g642a	EPMU|EPMU_Em0018g646a	EPMU|EPMU_Em0018g649a	EPMU|EPMU_Em0018g654a	EPMU|EPMU_Em0368g1a	EPMU|EPMU_Em0008g1102a	EPMU|EPMU_Em0001g16a	EPMU|EPMU_Em0002g878a	EPMU|EPMU_Em0008g1103a	EPMU|EPMU_Em0014g404a	EPMU|EPMU_Em0014g409a	EPMU|EPMU_Em0014g431a	EPMU|EPMU_Em0014g486a	EPMU|EPMU_Em0015g857a	EPMU|EPMU_Em0023g613a	EPMU|EPMU_Em0023g618a	EPMU|EPMU_Em0023g623a	EPMU|EPMU_Em0023g632a	EPMU|EPMU_Em0024g118a	EPMU|EPMU_Em0024g70a	EPMU|EPMU_Em0024g9a	EPMU|EPMU_Em0018g631a	EPMU|EPMU_Em0018g571a	EPMU|EPMU_Em0018g616a	EPMU|EPMU_Em0018g648a
cluster59	18	16	1	N/A	N/A			EPMU|EPMU_Em0004g1618a	EPMU|EPMU_Em0001g1383a	EPMU|EPMU_Em0747g1a	EPMU|EPMU_Em0009g859a	EPMU|EPMU_Em0001g1382a	EPMU|EPMU_Em0005g1029a	EPMU|EPMU_Em0005g1476a	EPMU|EPMU_Em0009g472a	EPMU|EPMU_Em0010g312a	EPMU|EPMU_Em0012g245a	EPMU|EPMU_Em0016g767a	EPMU|EPMU_Em0018g280a	EPMU|EPMU_Em0023g956a	EPMU|EPMU_Em0051g7a	EPMU|EPMU_Em0747g2a	EPMU|EPMU_Em0005g970a	EPMU|EPMU_Em0016g768a	AMQU|AMQU_Aqu2.1.40055_001
cluster94	13	11	1	N/A	N/A			EPMU|EPMU_Em0012g74a	EPMU|EPMU_Em0005g871a	EPMU|EPMU_Em0005g877a	EPMU|EPMU_Em0012g76a	EPMU|EPMU_Em0005g873a	EPMU|EPMU_Em0005g876a	EPMU|EPMU_Em0005g879a	EPMU|EPMU_Em0012g73a	EPMU|EPMU_Em0452g7a	EPMU|EPMU_Em0452g4a	EPMU|EPMU_Em0006g1404a	EPMU|EPMU_Em0006g1409a	AMQU|AMQU_Aqu2.1.18730_001
cluster95	13	11	1	Q9DBU2	GO:0006334	P:nucleosome assembly	ISS:UniProtKB	EPMU|EPMU_Em0003g1811a	EPMU|EPMU_Em0001g1945a	EPMU|EPMU_Em0001g870a	EPMU|EPMU_Em0001g885a	EPMU|EPMU_Em0002g10a	EPMU|EPMU_Em0003g1801a	EPMU|EPMU_Em0006g762a	EPMU|EPMU_Em0014g912a	EPMU|EPMU_Em0018g29a	EPMU|EPMU_Em0027g40a	EPMU|EPMU_Em0002g3a	EPMU|EPMU_Em0002g32a	AMQU|AMQU_Aqu2.1.41655_001
cluster124	10	7	3	Q9R1V7	GO:1990830	P:cellular response to leukemia inhibitory factor	IEP:MGI	AMQU|AMQU_Aqu2.1.14221_001	AMQU|AMQU_Aqu2.1.39250_001	AMQU|AMQU_Aqu2.1.39254_001	EPMU|EPMU_Em0021g192a	EPMU|EPMU_Em0021g322a	EPMU|EPMU_Em0021g179a	EPMU|EPMU_Em0021g324a	EPMU|EPMU_Em0021g327a	EPMU|EPMU_Em0021g178a	EPMU|EPMU_Em0007g926a
cluster150	9	7	1	N/A	N/A			EPMU|EPMU_Em0005g883a	EPMU|EPMU_Em0005g882a	EPMU|EPMU_Em0005g886a	EPMU|EPMU_Em0005g875a	EPMU|EPMU_Em0001g1014a	EPMU|EPMU_Em0005g881a	EPMU|EPMU_Em0005g889a	EPMU|EPMU_Em0005g885a	AMQU|AMQU_Aqu2.1.44329_001
cluster156	8	7	1	Q6ZNA5	GO:0046872	F:metal ion binding	IEA:UniProtKB-KW	AMQU|AMQU_Aqu2.1.24504_001	EPMU|EPMU_Em0011g45a	EPMU|EPMU_Em0013g42a	EPMU|EPMU_Em0012g44a	EPMU|EPMU_Em0012g17a	EPMU|EPMU_Em0012g42a	EPMU|EPMU_Em0012g43a	EPMU|EPMU_Em0015g658a
cluster189	7	2	5	N/A	N/A			AMQU|AMQU_Aqu2.1.19103_001	AMQU|AMQU_Aqu2.1.09697_001	AMQU|AMQU_Aqu2.1.17599_001	AMQU|AMQU_Aqu2.1.21542_001	AMQU|AMQU_Aqu2.1.21816_001	EPMU|EPMU_Em0005g1409a	EPMU|EPMU_Em0002g593a
cluster302	6	4	1	P07630	GO:0071244	P:cellular response to carbon dioxide	IDA:AgBase	EPMU|EPMU_Em0614g5a	EPMU|EPMU_Em0001g83a	EPMU|EPMU_Em0014g559a	EPMU|EPMU_Em1042g1a	EPMU|EPMU_Em0014g586a	AMQU|AMQU_Aqu2.1.41692_001
cluster306	5	3	2	O94766	GO:0006486	P:protein glycosylation	IEA:UniProtKB-UniPathway	AMQU|AMQU_Aqu2.1.32752_001	AMQU|AMQU_Aqu2.1.32753_001	EPMU|EPMU_Em0005g944a	EPMU|EPMU_Em0005g945a	EPMU|EPMU_Em0008g532a
cluster326	5	2	3	N/A	N/A			AMQU|AMQU_Aqu2.1.36536_001	AMQU|AMQU_Aqu2.1.09694_001	AMQU|AMQU_Aqu2.1.36534_001	EPMU|EPMU_Em0001g201a	EPMU|EPMU_Em0152g7a
cluster763	3	1	2	Q7L1S5	GO:0006790	P:sulfur compound metabolic process	IDA:UniProtKB	AMQU|AMQU_Aqu2.1.23745_001	AMQU|AMQU_Aqu2.1.23746_001	EPMU|EPMU_Em0012g403a
cluster773	3	1	2	N/A	N/A			AMQU|AMQU_Aqu2.1.11150_001	AMQU|AMQU_Aqu2.1.02612_001	EPMU|EPMU_Em0021g970a
cluster809	3	1	1	N/A	N/A			EPMU|EPMU_Em0007g1540a	EPMU|EPMU_Em0007g1276a	AMQU|AMQU_Aqu2.1.22451_001
cluster812	3	1	1	N/A	N/A			EPMU|EPMU_Em0019g1106a	EPMU|EPMU_Em0019g1116a	AMQU|AMQU_Aqu2.1.32209_001
cluster815	3	1	1	Q6YD92	GO:0008234	F:cysteine-type peptidase activity	IEA:UniProtKB-KW	EPMU|EPMU_Em0017g928a	EPMU|EPMU_Em0017g930a	AMQU|AMQU_Aqu2.1.42494_001
cluster1092	2	1	1	Q54SA5	GO:0006364	P:rRNA processing	IBA:GO_Central	AMQU|AMQU_Aqu2.1.24066_001	EPMU|EPMU_Em0012g875a
cluster1097	2	1	1	O77760	GO:0008203	P:cholesterol metabolic process	IEA:UniProtKB-KW	AMQU|AMQU_Aqu2.1.33605_001	EPMU|EPMU_Em0004g410a
				44.4444
[truncated: 19 more columns]

## Sheet: EPMU
# cluster_name	protein_number	swiss_prot_id	go_annotation			protein_list
cluster3	48	O08523	GO:0007605	P:sensory perception of sound	TAS:MGI	EPMU|EPMU_Em0019g942a	EPMU|EPMU_Em0007g174a	EPMU|EPMU_Em0009g827a	EPMU|EPMU_Em0009g853a	EPMU|EPMU_Em0009g884a	EPMU|EPMU_Em0009g893a	EPMU|EPMU_Em0009g900a	EPMU|EPMU_Em0009g903a	EPMU|EPMU_Em0009g906a	EPMU|EPMU_Em0009g926a	EPMU|EPMU_Em0009g956a	EPMU|EPMU_Em0009g957a	EPMU|EPMU_Em0020g19a	EPMU|EPMU_Em0051g11a	EPMU|EPMU_Em0051g23a	EPMU|EPMU_Em0557g1a	EPMU|EPMU_Em0002g513a	EPMU|EPMU_Em0002g519a	EPMU|EPMU_Em0006g42a	EPMU|EPMU_Em0006g43a	EPMU|EPMU_Em0006g45a	EPMU|EPMU_Em0008g593a	EPMU|EPMU_Em0008g669a	EPMU|EPMU_Em0018g239a	EPMU|EPMU_Em0018g240a	EPMU|EPMU_Em0018g241a	EPMU|EPMU_Em0018g256a	EPMU|EPMU_Em0018g257a	EPMU|EPMU_Em0018g259a	EPMU|EPMU_Em0018g260a	EPMU|EPMU_Em0018g262a	EPMU|EPMU_Em0018g263a	EPMU|EPMU_Em0018g275a	EPMU|EPMU_Em0115g2a	EPMU|EPMU_Em0115g5a	EPMU|EPMU_Em0016g893a	EPMU|EPMU_Em0001g688a	EPMU|EPMU_Em0001g689a	EPMU|EPMU_Em0003g1493a	EPMU|EPMU_Em0006g44a	EPMU|EPMU_Em0009g870a	EPMU|EPMU_Em0009g911a	EPMU|EPMU_Em0009g931a	EPMU|EPMU_Em0016g906a
cluster36	23	P03356	GO:0019068	P:virion assembly	IEA:InterPro	EPMU|EPMU_Em0005g34a	EPMU|EPMU_Em0001g1921a	EPMU|EPMU_Em0001g3132a	EPMU|EPMU_Em0001g3288a	EPMU|EPMU_Em0001g913a	EPMU|EPMU_Em0002g565a	EPMU|EPMU_Em0004g369a	EPMU|EPMU_Em0005g36a	EPMU|EPMU_Em0007g263a	EPMU|EPMU_Em0007g730a	EPMU|EPMU_Em0009g29a	EPMU|EPMU_Em0011g953a	EPMU|EPMU_Em0012g147a	EPMU|EPMU_Em0012g150a	EPMU|EPMU_Em0012g310a	EPMU|EPMU_Em0014g90a	EPMU|EPMU_Em0017g962a	EPMU|EPMU_Em0018g878a	EPMU|EPMU_Em0020g672a	EPMU|EPMU_Em0022g611a	EPMU|EPMU_Em0022g992a	EPMU|EPMU_Em0253g8a	EPMU|EPMU_Em0023g875a
cluster56	19	N/A	N/A			EPMU|EPMU_Em0388g1a	EPMU|EPMU_Em0005g763a	EPMU|EPMU_Em0005g779a	EPMU|EPMU_Em0005g780a	EPMU|EPMU_Em0005g781a	EPMU|EPMU_Em0005g782a	EPMU|EPMU_Em0005g785a	EPMU|EPMU_Em0005g789a	EPMU|EPMU_Em0005g790a	EPMU|EPMU_Em0005g796a	EPMU|EPMU_Em0005g799a	EPMU|EPMU_Em0015g817a	EPMU|EPMU_Em0015g818a	EPMU|EPMU_Em0302g1a	EPMU|EPMU_Em0302g2a	EPMU|EPMU_Em0388g2a	EPMU|EPMU_Em0589g1a	EPMU|EPMU_Em0589g2a	EPMU|EPMU_Em1256g1a
cluster58	18	Q54NA6	GO:0045893	P:positive regulation of transcription, DNA-templated	IBA:GO_Central	EPMU|EPMU_Em0010g132a	EPMU|EPMU_Em0005g77a	EPMU|EPMU_Em0005g95a	EPMU|EPMU_Em0010g127a	EPMU|EPMU_Em0010g131a	EPMU|EPMU_Em0010g133a	EPMU|EPMU_Em0010g134a	EPMU|EPMU_Em0010g135a	EPMU|EPMU_Em0010g140a	EPMU|EPMU_Em0010g142a	EPMU|EPMU_Em0010g143a	EPMU|EPMU_Em0010g144a	EPMU|EPMU_Em0010g145a	EPMU|EPMU_Em0010g151a	EPMU|EPMU_Em0010g160a	EPMU|EPMU_Em0010g167a	EPMU|EPMU_Em0002g922a	EPMU|EPMU_Em0020g18a
cluster81	14	Q29466	GO:0007035	P:vacuolar acidification	IBA:GO_Central	EPMU|EPMU_Em0064g12a	EPMU|EPMU_Em0007g1355a	EPMU|EPMU_Em0024g201a	EPMU|EPMU_Em0026g72a	EPMU|EPMU_Em0064g17a	EPMU|EPMU_Em0159g6a	EPMU|EPMU_Em0623g1a	EPMU|EPMU_Em0897g3a	EPMU|EPMU_Em0024g207a	EPMU|EPMU_Em0409g3a	EPMU|EPMU_Em0026g51a	EPMU|EPMU_Em0897g2a	EPMU|EPMU_Em0026g63a	EPMU|EPMU_Em0007g1279a
cluster104	12	Q91288	GO:0008284	P:positive regulation of cell proliferation	IEA:InterPro	EPMU|EPMU_Em0003g1144a	EPMU|EPMU_Em0003g1079a	EPMU|EPMU_Em0003g1109a	EPMU|EPMU_Em0003g1170a	EPMU|EPMU_Em0003g861a	EPMU|EPMU_Em0003g862a	EPMU|EPMU_Em0003g882a	EPMU|EPMU_Em0003g874a	EPMU|EPMU_Em0017g324a	EPMU|EPMU_Em0037g41a	EPMU|EPMU_Em0001g865a	EPMU|EPMU_Em0007g733a
cluster118	11	Q7TQ69	GO:0008381	F:mechanosensitive ion channel activity	IBA:GO_Central	EPMU|EPMU_Em0017g411a	EPMU|EPMU_Em0017g360a	EPMU|EPMU_Em0017g407a	EPMU|EPMU_Em0017g410a	EPMU|EPMU_Em0017g413a	EPMU|EPMU_Em0017g414a	EPMU|EPMU_Em0017g419a	EPMU|EPMU_Em0017g421a	EPMU|EPMU_Em0017g496a	EPMU|EPMU_Em0168g6a	EPMU|EPMU_Em0017g361a
cluster119	11	N/A	N/A			EPMU|EPMU_Em0124g11a	EPMU|EPMU_Em0001g445a	EPMU|EPMU_Em0001g447a	EPMU|EPMU_Em0001g450a	EPMU|EPMU_Em0001g464a	EPMU|EPMU_Em0001g465a	EPMU|EPMU_Em0001g466a	EPMU|EPMU_Em0124g2a	EPMU|EPMU_Em0124g6a	EPMU|EPMU_Em0124g8a	EPMU|EPMU_Em0001g443a
cluster120	11	N/A	N/A			EPMU|EPMU_Em0017g695a	EPMU|EPMU_Em0003g715a	EPMU|EPMU_Em0009g867a	EPMU|EPMU_Em0009g928a	EPMU|EPMU_Em0017g730a	EPMU|EPMU_Em0017g808a	EPMU|EPMU_Em0017g809a	EPMU|EPMU_Em0004g1635a	EPMU|EPMU_Em0017g671a	EPMU|EPMU_Em0003g1494a	EPMU|EPMU_Em0002g1270a
cluster135	10	P09958	GO:0097341	P:zymogen inhibition	IMP:UniProtKB	EPMU|EPMU_Em0005g1351a	EPMU|EPMU_Em0005g1352a	EPMU|EPMU_Em0005g1359a	EPMU|EPMU_Em0005g1360a	EPMU|EPMU_Em0005g1361a	EPMU|EPMU_Em0005g1366a	EPMU|EPMU_Em0013g613a	EPMU|EPMU_Em0020g486a	EPMU|EPMU_Em0005g1363a	EPMU|EPMU_Em0005g1368a
cluster136	10	N/A	N/A			EPMU|EPMU_Em0172g4a	EPMU|EPMU_Em0005g1466a	EPMU|EPMU_Em0005g1467a	EPMU|EPMU_Em0005g1468a	EPMU|EPMU_Em0005g1470a	EPMU|EPMU_Em0029g9a	EPMU|EPMU_Em0172g5a	EPMU|EPMU_Em0172g7a	EPMU|EPMU_Em0917g2a	EPMU|EPMU_Em0172g6a
cluster148	9	G5ECJ6	GO:0043050	P:pharyngeal pumping	IMP:WormBase	EPMU|EPMU_Em0001g2160a	EPMU|EPMU_Em0001g2168a	EPMU|EPMU_Em0001g2170a	EPMU|EPMU_Em0001g2203a	EPMU|EPMU_Em0001g2207a	EPMU|EPMU_Em0001g2210a	EPMU|EPMU_Em0001g2212a	EPMU|EPMU_Em0001g2205a	EPMU|EPMU_Em0001g2163a
cluster177	8	N/A	N/A			EPMU|EPMU_Em0019g492a	EPMU|EPMU_Em0019g505a	EPMU|EPMU_Em0118g3a	EPMU|EPMU_Em0118g7a	EPMU|EPMU_Em0118g9a	EPMU|EPMU_Em0166g9a	EPMU|EPMU_Em0682g2a	EPMU|EPMU_Em0729g2a
cluster178	8	N/A	N/A			EPMU|EPMU_Em0010g476a	EPMU|EPMU_Em0001g2668a	EPMU|EPMU_Em0002g819a	EPMU|EPMU_Em0004g1234a	EPMU|EPMU_Em0017g244a	EPMU|EPMU_Em0021g622a	EPMU|EPMU_Em0022g837a	EPMU|EPMU_Em0022g978a
cluster218	7	N/A	N/A			EPMU|EPMU_Em0006g655a	EPMU|EPMU_Em0006g772a	EPMU|EPMU_Em0027g52a	EPMU|EPMU_Em0027g60a	EPMU|EPMU_Em0006g730a	EPMU|EPMU_Em0027g23a	EPMU|EPMU_Em0049g17a
cluster220	7	N/A	N/A			EPMU|EPMU_Em0011g46a	EPMU|EPMU_Em0599g3a	EPMU|EPMU_Em0011g57a	EPMU|EPMU_Em0011g58a	EPMU|EPMU_Em0011g44a	EPMU|EPMU_Em0011g43a	EPMU|EPMU_Em0599g2a
cluster222	7	Q70J99	GO:0043304	P:regulation of mast cell degranulation	IMP:UniProtKB	EPMU|EPMU_Em0020g904a	EPMU|EPMU_Em0020g911a	EPMU|EPMU_Em0020g912a	EPMU|EPMU_Em0020g913a	EPMU|EPMU_Em0020g914a	EPMU|EPMU_Em0020g903a	EPMU|EPMU_Em0020g910a
cluster294	6	N/A	N/A			EPMU|EPMU_Em0024g394a	EPMU|EPMU_Em0024g391a	EPMU|EPMU_Em0024g450a	EPMU|EPMU_Em0009g895a	EPMU|EPMU_Em0015g588a	EPMU|EPMU_Em0054g26a
cluster297	6	N/A	N/A			EPMU|EPMU_Em0002g1362a	EPMU|EPMU_Em0001g1724a	EPMU|EPMU_Em0002g1371a	EPMU|EPMU_Em0002g1377a	EPMU|EPMU_Em0064g15a	EPMU|EPMU_Em0009g490a
cluster419	5	N/A	N/A			EPMU|EPMU_Em0014g932a	EPMU|EPMU_Em0003g1752a	EPMU|EPMU_Em0760g2a	EPMU|EPMU_Em0010g1024a	EPMU|EPMU_Em0010g974a
cluster420	5	P54755	GO:0043087	P:regulation of GTPase activity	ISS:UniProtKB	EPMU|EPMU_Em0012g256a	EPMU|EPMU_Em0003g1633a	EPMU|EPMU_Em0003g1682a	EPMU|EPMU_Em0012g259a	EPMU|EPMU_Em0003g1680a
cluster422	5	N/A	N/A			EPMU|EPMU_Em0001g2504a	EPMU|EPMU_Em0001g2507a	EPMU|EPMU_Em0001g2516a	EPMU|EPMU_Em0001g2486a	EPMU|EPMU_Em0001g2506a
cluster428	5	N/A	N/A			EPMU|EPMU_Em0003g1859a	EPMU|EPMU_Em0001g2393a	EPMU|EPMU_Em0013g902a	EPMU|EPMU_Em0001g1489a	EPMU|EPMU_Em0009g238a
cluster429	5	N/A	N/A			EPMU|EPMU_Em0015g258a	EPMU|EPMU_Em0201g10a	EPMU|EPMU_Em0201g16a	EPMU|EPMU_Em0201g4a	EPMU|EPMU_Em0664g4a
cluster434	5	Q92508	GO:0042391	P:regulation of membrane potential	IBA:GO_Central	EPMU|EPMU_Em0006g41a	EPMU|EPMU_Em0022g861a	EPMU|EPMU_Em0022g864a	EPMU|EPMU_Em0842g2a	EPMU|EPMU_Em0022g862a
cluster436	5	N/A	N/A			EPMU|EPMU_Em0002g1026a	EPMU|EPMU_Em0002g1193a	EPMU|EPMU_Em0007g836a	EPMU|EPMU_Em0011g641a	EPMU|EPMU_Em0148g10a
cluster679	4	D6PXE8	GO:0090729	F:toxin activity	IEA:UniProtKB-KW	EPMU|EPMU_Em0399g1a	EPMU|EPMU_Em0021g504a	EPMU|EPMU_Em0399g3a	EPMU|EPMU_Em0399g2a
cluster686	4	N/A	N/A			EPMU|EPMU_Em0001g3151a	EPMU|EPMU_Em0005g1289a	EPMU|EPMU_Em0009g12a	EPMU|EPMU_Em0003g604a
cluster698	4	Q13501	GO:0006511	P:ubiquitin-dependent protein catabolic process	TAS:ProtInc	EPMU|EPMU_Em0022g505a	EPMU|EPMU_Em0022g503a	EPMU|EPMU_Em0022g504a	EPMU|EPMU_Em0022g584a
cluster703	4	P22292	GO:0015367	F:oxoglutarate:malate antiporter activity	IBA:GO_Central	EPMU|EPMU_Em1086g1a	EPMU|EPMU_Em0008g363a	EPMU|EPMU_Em0008g366a	EPMU|EPMU_Em0030g28a
cluster705	4	Q9YHB3	GO:0007275	P:multicellular organism development	IEA:UniProtKB-KW	EPMU|EPMU_Em0003g1324a	EPMU|EPMU_Em0003g1305a	EPMU|EPMU_Em0003g1536a	EPMU|EPMU_Em0004g1057a
cluster710	4	P0CY46	GO:0007169	P:transmembrane receptor protein tyrosine kinase signaling pathway	IEA:InterPro	EPMU|EPMU_Em0110g1a	EPMU|EPMU_Em0012g156a	EPMU|EPMU_Em0012g160a	EPMU|EPMU_Em0110g5a
cluster735	4	P97570	GO:0014832	P:urinary bladder smooth muscle contraction	IMP:RGD	EPMU|EPMU_Em0018g487a	EPMU|EPMU_Em0018g486a	EPMU|EPMU_Em0018g491a	EPMU|EPMU_Em0018g492a
cluster742	4	Q9UPV8	GO:0007346	P:regulation of mitotic cell cycle	IMP:UniProtKB	EPMU|EPMU_Em0015g301a	EPMU|EPMU_Em0015g294a	EPMU|EPMU_Em0199g1a	EPMU|EPMU_Em0199g5a
cluster745	4	Q6DDL7	GO:0016021	C:integral component of membrane	IEA:UniProtKB-KW	EPMU|EPMU_Em0015g812a	EPMU|EPMU_Em0015g793a	EPMU|EPMU_Em0015g796a	EPMU|EPMU_Em0015g814a
cluster757	4	O52538	GO:0008270	F:zinc ion binding	IEA:InterPro	EPMU|EPMU_Em0018g603a	EPMU|EPMU_Em0001g678a	EPMU|EPMU_Em0001g682a	EPMU|EPMU_Em0018g608a
cluster799	3	N/A	N/A			EPMU|EPMU_Em0030g30a	EPMU|EPMU_Em0008g391a	EPMU|EPMU_Em0030g20a
cluster800	3	N/A	N/A			EPMU|EPMU_Em0007g1353a	EPMU|EPMU_Em0007g1393a	EPMU|EPMU_Em0064g11a
cluster803	3	N/A	N/A			EPMU|EPMU_Em0090g8a	EPMU|EPMU_Em0008g397a	EPMU|EPMU_Em0090g4a
cluster804	3	N/A	N/A			EPMU|EPMU_Em0064g5a	EPMU|EPMU_Em0002g587a	EPMU|EPMU_Em0007g1349a
cluster805	3	N/A	N/A			EPMU|EPMU_Em0019g1164a	EPMU|EPMU_Em0019g1148a	EPMU|EPMU_Em0019g1171a
cluster806	3	Q2UXQ5	GO:0090729	F:toxin activity	IEA:UniProtKB-KW	EPMU|EPMU_Em0014g821a	EPMU|EPMU_Em0014g841a	EPMU|EPMU_Em0014g844a
cluster808	3	P19075	GO:0007283	P:spermatogenesis	IEA:Ensembl	EPMU|EPMU_Em0017g585a	EPMU|EPMU_Em0007g937a	EPMU|EPMU_Em0017g587a
cluster810	3	N/A	N/A			EPMU|EPMU_Em0014g216a	EPMU|EPMU_Em0014g201a	EPMU|EPMU_Em1342g1a
cluster811	3	N/A	N/A			EPMU|EPMU_Em0005g1464a	EPMU|EPMU_Em0172g2a	EPMU|EPMU_Em0917g1a
cluster813	3	N/A	N/A			EPMU|EPMU_Em0001g1026a	EPMU|EPMU_Em0001g1030a	EPMU|EPMU_Em0001g1039a
cluster814	3	P97819	GO:0014832	P:urinary bladder smooth muscle contraction	ISO:MGI	EPMU|EPMU_Em0017g290a	EPMU|EPMU_Em0017g285a	EPMU|EPMU_Em0017g292a
cluster816	3	N/A	N/A			EPMU|EPMU_Em0015g398a	EPMU|EPMU_Em0015g395a	EPMU|EPMU_Em0015g412a
cluster817	3	N/A	N/A			EPMU|EPMU_Em0024g276a	EPMU|EPMU_Em0003g1333a	EPMU|EPMU_Em0024g481a
cluster1051	2	P48999	GO:0019233	P:sensory perception of pain	ISO:MGI	EPMU|EPMU_Em0007g935a	EPMU|EPMU_Em0007g927a
cluster1052	2	N/A	N/A			EPMU|EPMU_Em0005g1056a	EPMU|EPMU_Em0020g524a
cluster1053	2	Q3HTN1	GO:0090729	F:toxin activity	IEA:UniProtKB-KW	EPMU|EPMU_Em0021g505a	EPMU|EPMU_Em0399g4a
cluster1054	2	N/A	N/A			EPMU|EPMU_Em0004g663a	EPMU|EPMU_Em0004g661a
cluster1055	2	N/A	N/A			EPMU|EPMU_Em0018g896a	EPMU|EPMU_Em0018g884a
cluster1056	2	N/A	N/A			EPMU|EPMU_Em0006g1045a	EPMU|EPMU_Em0533g1a
cluster1057	2	Q9VZZ4	GO:0006979	P:response to oxidative stress	IEA:InterPro	EPMU|EPMU_Em0004g1248a	EPMU|EPMU_Em0004g1245a
cluster1058	2	Q6Q3F5	GO:0033227	P:dsRNA transport	IEA:InterPro	EPMU|EPMU_Em0718g8a	EPMU|EPMU_Em0019g145a
cluster1059	2	Q5RJH2	GO:0007275	P:multicellular organism development	IEA:UniProtKB-KW	EPMU|EPMU_Em0736g3a	EPMU|EPMU_Em0009g1053a
cluster1060	2	Q99J21	GO:0051209	P:release of sequestered calcium ion into cytosol	ISO:MGI	EPMU|EPMU_Em0002g647a	EPMU|EPMU_Em0002g797a
cluster1061	2	Q8C206	GO:0060019	P:radial glial cell differentiation	IMP:UniProtKB	EPMU|EPMU_Em0008g765a	EPMU|EPMU_Em0008g762a
cluster1062	2	Q6P1B1	GO:0006508	P:proteolysis	ISS:UniProtKB	EPMU|EPMU_Em0248g1a	EPMU|EPMU_Em0158g7a
cluster1063	2	Q14088	GO:0032482	P:Rab protein signal transduction	IBA:GO_Central	EPMU|EPMU_Em0022g537a	EPMU|EPMU_Em0022g536a
cluster1064	2	N/A	N/A			EPMU|EPMU_Em0019g1125a	EPMU|EPMU_Em0019g1128a
cluster1065	2	P18433	GO:0050804	P:modulation of chemical synaptic transmission	IEA:Ensembl	EPMU|EPMU_Em0219g6a	EPMU|EPMU_Em0315g2a
cluster1066	2	Q9BW58	GO:0030104	P:water homeostasis	NAS:UniProtKB	EPMU|EPMU_Em0009g127a	EPMU|EPMU_Em0009g134a
cluster1067	2	O16025	GO:0031408	P:oxylipin biosynthetic process	IEA:UniProtKB-KW	EPMU|EPMU_Em0008g242a	EPMU|EPMU_Em0013g674a
cluster1068	2	N/A	N/A			EPMU|EPMU_Em0015g726a	EPMU|EPMU_Em0015g729a
cluster1069	2	G5ECX0	GO:0097264	P:self proteolysis	IDA:WormBase	EPMU|EPMU_Em0002g1415a	EPMU|EPMU_Em0002g1423a
cluster1070	2	N/A	N/A			EPMU|EPMU_Em0016g618a	EPMU|EPMU_Em0077g7a
cluster1071	2	N/A	N/A			EPMU|EPMU_Em0004g1335a	EPMU|EPMU_Em0004g1349a
cluster1072	2	N/A	N/A			EPMU|EPMU_Em0019g1107a	EPMU|EPMU_Em0019g1117a
cluster1073	2	P27544	GO:0030148	P:sphingolipid biosynthetic process	IDA:UniProtKB	EPMU|EPMU_Em0010g869a	EPMU|EPMU_Em0010g871a
cluster1074	2	N/A	N/A			EPMU|EPMU_Em0017g90a	EPMU|EPMU_Em0017g93a
cluster1075	2	N/A	N/A			EPMU|EPMU_Em0173g2a	EPMU|EPMU_Em0011g363a
cluster1076	2	Q9VYB7	GO:0009306	P:protein secretion	IMP:FlyBase	EPMU|EPMU_Em0015g271a	EPMU|EPMU_Em0015g279a
cluster1077	2	Q7LZ61	GO:0090729	F:toxin activity	IEA:UniProtKB-KW	EPMU|EPMU_Em0782g2a	EPMU|EPMU_Em0013g506a
cluster1078	2	N/A	N/A			EPMU|EPMU_Em0020g722a	EPMU|EPMU_Em0020g758a
cluster1079	2	N/A	N/A			EPMU|EPMU_Em0015g1212a	EPMU|EPMU_Em0015g1235a
cluster1080	2	A8DZH4	GO:0001501	P:skeletal system development	IMP:ZFIN	EPMU|EPMU_Em0049g28a	EPMU|EPMU_Em0006g748a
cluster1081	2	N/A	N/A			EPMU|EPMU_Em0004g329a	EPMU|EPMU_Em0004g425a
cluster1082	2	N/A	N/A			EPMU|EPMU_Em0016g501a	EPMU|EPMU_Em0016g442a
cluster1083	2	N/A	N/A			EPMU|EPMU_Em0020g896a	EPMU|EPMU_Em0020g892a
cluster1084	2	P09760	GO:0034446	P:substrate adhesion-dependent cell spreading	ISS:UniProtKB	EPMU|EPMU_Em0058g15a	EPMU|EPMU_Em0001g1469a
cluster1085	2	O75899	GO:0007194	P:negative regulation of adenylate cyclase activity	TAS:ProtInc	EPMU|EPMU_Em0008g607a	EPMU|EPMU_Em0008g608a
cluster1086	2	F1QFU0	GO:0008381	F:mechanosensitive ion channel activity	IBA:GO_Central	EPMU|EPMU_Em0011g635a	EPMU|EPMU_Em0011g640a
cluster1087	2	Q9SL56	GO:0055062	P:phosphate ion homeostasis	IEP:TAIR	EPMU|EPMU_Em0006g881a	EPMU|EPMU_Em0006g878a
cluster1088	2	O49841	GO:0032482	P:Rab protein signal transduction	IBA:GO_Central	EPMU|EPMU_Em0022g534a	EPMU|EPMU_Em0022g533a
cluster1089	2	N/A	N/A			EPMU|EPMU_Em0020g528a	EPMU|EPMU_Em0020g516a
cluster1090	2	Q5E9H7	GO:0006633	P:fatty acid biosynthetic process	IEA:UniProtKB-UniPathway	EPMU|EPMU_Em0004g1024a	EPMU|EPMU_Em0004g1018a
cluster1091	2	N/A	N/A			EPMU|EPMU_Em0018g892a	EPMU|EPMU_Em0018g867a
		48.8889
[truncated: 4 more columns]

## Sheet: TEWI
# cluster_name	protein_number	swiss_prot_id	go_annotation			protein_list
cluster35	23	Q13443	GO:0007179	P:transforming growth factor beta receptor signaling pathway	IMP:BHF-UCL	TEWI|THWI_Twilhelma_g23976.t2	TEWI|THWI_Twilhelma_g15469.t1	TEWI|THWI_Twilhelma_g15469.t2	TEWI|THWI_Twilhelma_g22455.t1	TEWI|THWI_Twilhelma_g22455.t2	TEWI|THWI_Twilhelma_g23976.t1	TEWI|THWI_Twilhelma_g24884.t1	TEWI|THWI_Twilhelma_g2809.t1	TEWI|THWI_Twilhelma_g2809.t2	TEWI|THWI_Twilhelma_g9054.t1	TEWI|THWI_Twilhelma_g9054.t2	TEWI|THWI_Twilhelma_g15567.t1	TEWI|THWI_Twilhelma_g15214.t1	TEWI|THWI_Twilhelma_g15214.t2	TEWI|THWI_Twilhelma_g15567.t2	TEWI|THWI_Twilhelma_g18017.t1	TEWI|THWI_Twilhelma_g25363.t1	TEWI|THWI_Twilhelma_g9055.t1	TEWI|THWI_Twilhelma_g9055.t2	TEWI|THWI_Twilhelma_g9057.t1	TEWI|THWI_Twilhelma_g9057.t2	TEWI|THWI_Twilhelma_g22454.t1	TEWI|THWI_Twilhelma_g22454.t2
cluster39	22	Q8AVY8	GO:0006633	P:fatty acid biosynthetic process	IEA:UniProtKB-UniPathway	TEWI|THWI_Twilhelma_g4015.t1	TEWI|THWI_Twilhelma_g14739.t1	TEWI|THWI_Twilhelma_g14739.t2	TEWI|THWI_Twilhelma_g14740.t2	TEWI|THWI_Twilhelma_g25865.t1	TEWI|THWI_Twilhelma_g4015.t2	TEWI|THWI_Twilhelma_g25863.t2	TEWI|THWI_Twilhelma_g14740.t3	TEWI|THWI_Twilhelma_g25859.t1	TEWI|THWI_Twilhelma_g25859.t2	TEWI|THWI_Twilhelma_g25863.t1	TEWI|THWI_Twilhelma_g4013.t2	TEWI|THWI_Twilhelma_g4016.t1	TEWI|THWI_Twilhelma_g4016.t2	TEWI|THWI_Twilhelma_g14186.t1	TEWI|THWI_Twilhelma_g14186.t2	TEWI|THWI_Twilhelma_g14740.t1	TEWI|THWI_Twilhelma_g25862.t1	TEWI|THWI_Twilhelma_g25862.t2	TEWI|THWI_Twilhelma_g25864.t1	TEWI|THWI_Twilhelma_g25864.t2	TEWI|THWI_Twilhelma_g4013.t1
cluster129	10	N/A	N/A			TEWI|THWI_Twilhelma_g9307.t1	TEWI|THWI_Twilhelma_g1188.t1	TEWI|THWI_Twilhelma_g1188.t2	TEWI|THWI_Twilhelma_g18275.t1	TEWI|THWI_Twilhelma_g18275.t2	TEWI|THWI_Twilhelma_g18915.t1	TEWI|THWI_Twilhelma_g18915.t2	TEWI|THWI_Twilhelma_g9307.t2	TEWI|THWI_Twilhelma_g21645.t1	TEWI|THWI_Twilhelma_g881.t1
cluster142	9	N/A	N/A			TEWI|THWI_Twilhelma_g14833.t2	TEWI|THWI_Twilhelma_g14007.t1	TEWI|THWI_Twilhelma_g14833.t1	TEWI|THWI_Twilhelma_g14857.t1	TEWI|THWI_Twilhelma_g14857.t2	TEWI|THWI_Twilhelma_g17907.t1	TEWI|THWI_Twilhelma_g20651.t1	TEWI|THWI_Twilhelma_g20651.t2	TEWI|THWI_Twilhelma_g23340.t1
cluster165	8	N/A	N/A			TEWI|THWI_Twilhelma_g15395.t2	TEWI|THWI_Twilhelma_g1187.t1	TEWI|THWI_Twilhelma_g14726.t1	TEWI|THWI_Twilhelma_g15395.t1	TEWI|THWI_Twilhelma_g16109.t1	TEWI|THWI_Twilhelma_g17415.t1	TEWI|THWI_Twilhelma_g6298.t1	TEWI|THWI_Twilhelma_g18451.t1
cluster167	8	O15344	GO:0035372	P:protein localization to microtubule	IMP:UniProtKB	TEWI|THWI_Twilhelma_g9104.t1	TEWI|THWI_Twilhelma_g11665.t1	TEWI|THWI_Twilhelma_g11665.t2	TEWI|THWI_Twilhelma_g11666.t1	TEWI|THWI_Twilhelma_g11666.t2	TEWI|THWI_Twilhelma_g11666.t3	TEWI|THWI_Twilhelma_g11667.t1	TEWI|THWI_Twilhelma_g9103.t1
cluster170	8	Q91187	GO:0033151	P:V(D)J recombination	ISS:UniProtKB	TEWI|THWI_Twilhelma_g6604.t2	TEWI|THWI_Twilhelma_g14127.t1	TEWI|THWI_Twilhelma_g16348.t1	TEWI|THWI_Twilhelma_g16348.t2	TEWI|THWI_Twilhelma_g3692.t1	TEWI|THWI_Twilhelma_g4417.t1	TEWI|THWI_Twilhelma_g6604.t1	TEWI|THWI_Twilhelma_g8466.t1
cluster172	8	N/A	N/A			TEWI|THWI_Twilhelma_g4076.t1	TEWI|THWI_Twilhelma_g23760.t3	TEWI|THWI_Twilhelma_g26678.t1	TEWI|THWI_Twilhelma_g12361.t1	TEWI|THWI_Twilhelma_g26678.t2	TEWI|THWI_Twilhelma_g26682.t1	TEWI|THWI_Twilhelma_g26685.t1	TEWI|THWI_Twilhelma_g17316.t1
cluster200	7	Q92626	GO:0006979	P:response to oxidative stress	IEA:InterPro	TEWI|THWI_Twilhelma_g23687.t1	TEWI|THWI_Twilhelma_g2172.t1	TEWI|THWI_Twilhelma_g21787.t1	TEWI|THWI_Twilhelma_g21787.t2	TEWI|THWI_Twilhelma_g23688.t2	TEWI|THWI_Twilhelma_g26458.t1	TEWI|THWI_Twilhelma_g4323.t1
cluster202	7	Q9FRL3	GO:0010030	P:positive regulation of seed germination	IMP:TAIR	TEWI|THWI_Twilhelma_g23103.t1	TEWI|THWI_Twilhelma_g23102.t1	TEWI|THWI_Twilhelma_g23102.t2	TEWI|THWI_Twilhelma_g23103.t2	TEWI|THWI_Twilhelma_g23104.t1	TEWI|THWI_Twilhelma_g23105.t1	TEWI|THWI_Twilhelma_g23106.t1
cluster205	7	Q7ZU99	GO:0030433	P:ubiquitin-dependent ERAD pathway	ISS:UniProtKB	TEWI|THWI_Twilhelma_g12211.t1	TEWI|THWI_Twilhelma_g8068.t1	TEWI|THWI_Twilhelma_g10648.t1	TEWI|THWI_Twilhelma_g10647.t1	TEWI|THWI_Twilhelma_g10649.t1	TEWI|THWI_Twilhelma_g10649.t2	TEWI|THWI_Twilhelma_g8069.t1
cluster207	7	N/A	N/A			TEWI|THWI_Twilhelma_g4674.t1	TEWI|THWI_Twilhelma_g3107.t1	TEWI|THWI_Twilhelma_g3929.t1	TEWI|THWI_Twilhelma_g4675.t1	TEWI|THWI_Twilhelma_g4676.t1	TEWI|THWI_Twilhelma_g4677.t1	TEWI|THWI_Twilhelma_g4677.t2
cluster247	6	N/A	N/A			TEWI|THWI_Twilhelma_g6257.t1	TEWI|THWI_Twilhelma_g15003.t1	TEWI|THWI_Twilhelma_g6256.t1	TEWI|THWI_Twilhelma_g6256.t2	TEWI|THWI_Twilhelma_g6259.t1	TEWI|THWI_Twilhelma_g6259.t2
cluster250	6	Q08CS6	GO:0006589	P:octopamine biosynthetic process	IBA:GO_Central	TEWI|THWI_Twilhelma_g6884.t2	TEWI|THWI_Twilhelma_g14733.t1	TEWI|THWI_Twilhelma_g6884.t1	TEWI|THWI_Twilhelma_g6886.t1	TEWI|THWI_Twilhelma_g6886.t2	TEWI|THWI_Twilhelma_g7810.t1
cluster254	6	N/A	N/A			TEWI|THWI_Twilhelma_g17571.t1	TEWI|THWI_Twilhelma_g2910.t1	TEWI|THWI_Twilhelma_g8496.t1	TEWI|THWI_Twilhelma_g18247.t1	TEWI|THWI_Twilhelma_g2600.t1	TEWI|THWI_Twilhelma_g16831.t1
cluster260	6	N/A	N/A			TEWI|THWI_Twilhelma_g1250.t2	TEWI|THWI_Twilhelma_g1248.t1	TEWI|THWI_Twilhelma_g1250.t1	TEWI|THWI_Twilhelma_g15081.t1	TEWI|THWI_Twilhelma_g4085.t1	TEWI|THWI_Twilhelma_g4847.t1
cluster261	6	P27120	GO:0033387	P:putrescine biosynthetic process from ornithine	IEA:UniProtKB-UniPathway	TEWI|THWI_Twilhelma_g20172.t2	TEWI|THWI_Twilhelma_g20172.t1	TEWI|THWI_Twilhelma_g6074.t1	TEWI|THWI_Twilhelma_g6074.t2	TEWI|THWI_Twilhelma_g6617.t1	TEWI|THWI_Twilhelma_g6617.t2
cluster262	6	N/A	N/A			TEWI|THWI_Twilhelma_g220.t1	TEWI|THWI_Twilhelma_g19298.t1	TEWI|THWI_Twilhelma_g490.t1	TEWI|THWI_Twilhelma_g5013.t1	TEWI|THWI_Twilhelma_g5013.t2	TEWI|THWI_Twilhelma_g20756.t1
cluster265	6	N/A	N/A			TEWI|THWI_Twilhelma_g25438.t2	TEWI|THWI_Twilhelma_g1267.t1	TEWI|THWI_Twilhelma_g1267.t2	TEWI|THWI_Twilhelma_g15635.t1	TEWI|THWI_Twilhelma_g15635.t2	TEWI|THWI_Twilhelma_g25438.t1
cluster266	6	P42690	GO:0004715	F:non-membrane spanning protein tyrosine kinase activity	IEA:UniProtKB-EC	TEWI|THWI_Twilhelma_g21245.t2	TEWI|THWI_Twilhelma_g20638.t1	TEWI|THWI_Twilhelma_g20639.t1	TEWI|THWI_Twilhelma_g20643.t1	TEWI|THWI_Twilhelma_g20643.t2	TEWI|THWI_Twilhelma_g21245.t1
cluster275	6	N/A	N/A			TEWI|THWI_Twilhelma_g17408.t2	TEWI|THWI_Twilhelma_g16340.t1	TEWI|THWI_Twilhelma_g17408.t1	TEWI|THWI_Twilhelma_g26223.t1	TEWI|THWI_Twilhelma_g26223.t2	TEWI|THWI_Twilhelma_g26738.t1
cluster277	6	O97825	GO:0007416	P:synapse assembly	ISS:UniProtKB	TEWI|THWI_Twilhelma_g14206.t2	TEWI|THWI_Twilhelma_g14206.t1	TEWI|THWI_Twilhelma_g14858.t1	TEWI|THWI_Twilhelma_g6839.t1	TEWI|THWI_Twilhelma_g6839.t2	TEWI|THWI_Twilhelma_g10290.t1
cluster351	5	N/A	N/A			TEWI|THWI_Twilhelma_g21099.t1	TEWI|THWI_Twilhelma_g21099.t2	TEWI|THWI_Twilhelma_g21100.t1	TEWI|THWI_Twilhelma_g6133.t1	TEWI|THWI_Twilhelma_g6133.t2
cluster352	5	N/A	N/A			TEWI|THWI_Twilhelma_g18947.t2	TEWI|THWI_Twilhelma_g25211.t1	TEWI|THWI_Twilhelma_g18947.t1	TEWI|THWI_Twilhelma_g8139.t1	TEWI|THWI_Twilhelma_g635.t1
cluster355	5	Q96Q15	GO:0032204	P:regulation of telomere maintenance	IMP:BHF-UCL	TEWI|THWI_Twilhelma_g22485.t1	TEWI|THWI_Twilhelma_g22485.t2	TEWI|THWI_Twilhelma_g22488.t1	TEWI|THWI_Twilhelma_g22486.t1	TEWI|THWI_Twilhelma_g22487.t1
cluster363	5	N/A	N/A			TEWI|THWI_Twilhelma_g14598.t1	TEWI|THWI_Twilhelma_g20778.t1	TEWI|THWI_Twilhelma_g20778.t2	TEWI|THWI_Twilhelma_g23840.t1	TEWI|THWI_Twilhelma_g20824.t1
cluster373	5	P97819	GO:0014832	P:urinary bladder smooth muscle contraction	ISO:MGI	TEWI|THWI_Twilhelma_g11079.t2	TEWI|THWI_Twilhelma_g11079.t1	TEWI|THWI_Twilhelma_g11079.t3	TEWI|THWI_Twilhelma_g2383.t1	TEWI|THWI_Twilhelma_g2383.t2
cluster392	5	N/A	N/A			TEWI|THWI_Twilhelma_g12371.t1	TEWI|THWI_Twilhelma_g12371.t2	TEWI|THWI_Twilhelma_g12373.t1	TEWI|THWI_Twilhelma_g12373.t2	TEWI|THWI_Twilhelma_g3144.t1
cluster463	4	G5ECX0	GO:0097264	P:self proteolysis	IDA:WormBase	TEWI|THWI_Twilhelma_g13395.t2	TEWI|THWI_Twilhelma_g13395.t1	TEWI|THWI_Twilhelma_g1912.t1	TEWI|THWI_Twilhelma_g1912.t2
cluster479	4	N/A	N/A			TEWI|THWI_Twilhelma_g4910.t1	TEWI|THWI_Twilhelma_g11370.t1	TEWI|THWI_Twilhelma_g11370.t2	TEWI|THWI_Twilhelma_g4910.t2
cluster491	4	Q4V7D6	GO:0045893	P:positive regulation of transcription, DNA-templated	IEA:Ensembl	TEWI|THWI_Twilhelma_g2927.t1	TEWI|THWI_Twilhelma_g26536.t1	TEWI|THWI_Twilhelma_g26536.t2	TEWI|THWI_Twilhelma_g2927.t2
cluster521	4	A4IGL7	GO:0006979	P:response to oxidative stress	IEA:InterPro	TEWI|THWI_Twilhelma_g3250.t1	TEWI|THWI_Twilhelma_g25473.t1	TEWI|THWI_Twilhelma_g25473.t2	TEWI|THWI_Twilhelma_g3250.t2
cluster523	4	P29317	GO:0001570	P:vasculogenesis	IEA:Ensembl	TEWI|THWI_Twilhelma_g25278.t1	TEWI|THWI_Twilhelma_g18757.t1	TEWI|THWI_Twilhelma_g18757.t2	TEWI|THWI_Twilhelma_g25278.t2
cluster542	4	Q5EAR5	GO:0006388	P:tRNA splicing, via endonucleolytic cleavage and ligation	IEA:InterPro	TEWI|THWI_Twilhelma_g14807.t2	TEWI|THWI_Twilhelma_g14807.t1	TEWI|THWI_Twilhelma_g7966.t1	TEWI|THWI_Twilhelma_g7966.t2
cluster552	4	P46097	GO:0016192	P:vesicle-mediated transport	IBA:GO_Central	TEWI|THWI_Twilhelma_g12418.t1	TEWI|THWI_Twilhelma_g11657.t1	TEWI|THWI_Twilhelma_g12418.t3	TEWI|THWI_Twilhelma_g12418.t2
cluster613	4	Q28IU1	GO:0006633	P:fatty acid biosynthetic process	IEA:UniProtKB-UniPathway	TEWI|THWI_Twilhelma_g9267.t1	TEWI|THWI_Twilhelma_g16821.t1	TEWI|THWI_Twilhelma_g16821.t2	TEWI|THWI_Twilhelma_g9267.t2
cluster775	3	Q7LFX5	GO:0019319	P:hexose biosynthetic process	IDA:UniProtKB	TEWI|THWI_Twilhelma_g19350.t1	TEWI|THWI_Twilhelma_g8135.t1	TEWI|THWI_Twilhelma_g8135.t2
cluster776	3	P27139	GO:0046903	P:secretion	IEA:Ensembl	TEWI|THWI_Twilhelma_g7887.t1	TEWI|THWI_Twilhelma_g24293.t1	TEWI|THWI_Twilhelma_g16217.t1
cluster778	3	Q8NCH0	GO:0050655	P:dermatan sulfate proteoglycan metabolic process	IDA:UniProtKB	TEWI|THWI_Twilhelma_g8340.t1	TEWI|THWI_Twilhelma_g8340.t2	TEWI|THWI_Twilhelma_g8346.t1
cluster779	3	P55216	GO:0019346	P:transsulfuration	IBA:GO_Central	TEWI|THWI_Twilhelma_g24284.t1	TEWI|THWI_Twilhelma_g24283.t1	TEWI|THWI_Twilhelma_g24284.t2
cluster780	3	Q5U5R9	GO:0000209	P:protein polyubiquitination	TAS:Reactome	TEWI|THWI_Twilhelma_g16301.t1	TEWI|THWI_Twilhelma_g150.t1	TEWI|THWI_Twilhelma_g150.t2
cluster781	3	N/A	N/A			TEWI|THWI_Twilhelma_g26874.t1	TEWI|THWI_Twilhelma_g19349.t1	TEWI|THWI_Twilhelma_g19349.t2
cluster784	3	N/A	N/A			TEWI|THWI_Twilhelma_g13287.t1	TEWI|THWI_Twilhelma_g13284.t1	TEWI|THWI_Twilhelma_g13286.t1
cluster785	3	N/A	N/A			TEWI|THWI_Twilhelma_g18571.t1	TEWI|THWI_Twilhelma_g18572.t1	TEWI|THWI_Twilhelma_g18572.t2
cluster786	3	Q7LFX5	GO:0019319	P:hexose biosynthetic process	IDA:UniProtKB	TEWI|THWI_Twilhelma_g22882.t1	TEWI|THWI_Twilhelma_g19294.t1	TEWI|THWI_Twilhelma_g22881.t1
cluster790	3	N/A	N/A			TEWI|THWI_Twilhelma_g18190.t1	TEWI|THWI_Twilhelma_g18190.t2	TEWI|THWI_Twilhelma_g19608.t1
cluster792	3	N/A	N/A			TEWI|THWI_Twilhelma_g15858.t2	TEWI|THWI_Twilhelma_g15858.t1	TEWI|THWI_Twilhelma_g17341.t1
cluster798	3	Q92890	GO:0006511	P:ubiquitin-dependent protein catabolic process	IMP:UniProtKB	TEWI|THWI_Twilhelma_g9796.t1	TEWI|THWI_Twilhelma_g16123.t1	TEWI|THWI_Twilhelma_g26779.t1
cluster981	2	O16025	GO:0031408	P:oxylipin biosynthetic process	IEA:UniProtKB-KW	TEWI|THWI_Twilhelma_g22630.t1	TEWI|THWI_Twilhelma_g22630.t2
cluster982	2	O42184	GO:0008017	F:microtubule binding	ISS:UniProtKB	TEWI|THWI_Twilhelma_g24381.t2	TEWI|THWI_Twilhelma_g24381.t1
cluster983	2	P20444	GO:0000302	P:response to reactive oxygen species	ISO:MGI	TEWI|THWI_Twilhelma_g12477.t2	TEWI|THWI_Twilhelma_g12477.t1
cluster984	2	Q8VE79	GO:0009615	P:response to virus	IMP:UniProtKB	TEWI|THWI_Twilhelma_g25012.t1	TEWI|THWI_Twilhelma_g25012.t2
cluster985	2	Q5SPF7	GO:0016021	C:integral component of membrane	IEA:UniProtKB-KW	TEWI|THWI_Twilhelma_g25921.t1	TEWI|THWI_Twilhelma_g4670.t1
cluster986	2	P18433	GO:0050804	P:modulation of chemical synaptic transmission	IEA:Ensembl	TEWI|THWI_Twilhelma_g13341.t2	TEWI|THWI_Twilhelma_g13341.t1
cluster987	2	N/A	N/A			TEWI|THWI_Twilhelma_g25284.t2	TEWI|THWI_Twilhelma_g25284.t1
cluster988	2	P81124	GO:0050610	F:methylarsonate reductase activity	IEA:UniProtKB-EC	TEWI|THWI_Twilhelma_g2098.t2	TEWI|THWI_Twilhelma_g2098.t1
cluster989	2	D2IYS2	GO:0007275	P:multicellular organism development	IEA:UniProtKB-KW	TEWI|THWI_Twilhelma_g10314.t2	TEWI|THWI_Twilhelma_g10314.t1
cluster990	2	O57314	GO:0006633	P:fatty acid biosynthetic process	IEA:UniProtKB-UniPathway	TEWI|THWI_Twilhelma_g26679.t2	TEWI|THWI_Twilhelma_g26679.t1
cluster991	2	P30530	GO:0016055	P:Wnt signaling pathway	IBA:GO_Central	TEWI|THWI_Twilhelma_g19356.t2	TEWI|THWI_Twilhelma_g19356.t1
cluster992	2	N/A	N/A			TEWI|THWI_Twilhelma_g5286.t2	TEWI|THWI_Twilhelma_g5286.t1
cluster993	2	N/A	N/A			TEWI|THWI_Twilhelma_g26277.t1	TEWI|THWI_Twilhelma_g26277.t2
cluster994	2	Q7Z020	GO:0043052	P:thermotaxis	IMP:FlyBase	TEWI|THWI_Twilhelma_g9222.t1	TEWI|THWI_Twilhelma_g9223.t1
cluster995	2	Q24488	GO:0007169	P:transmembrane receptor protein tyrosine kinase signaling pathway	IEA:InterPro	TEWI|THWI_Twilhelma_g20640.t1	TEWI|THWI_Twilhelma_g20640.t2
cluster996	2	N/A	N/A			TEWI|THWI_Twilhelma_g23165.t2	TEWI|THWI_Twilhelma_g23165.t1
cluster997	2	N/A	N/A			TEWI|THWI_Twilhelma_g22844.t1	TEWI|THWI_Twilhelma_g22844.t2
cluster998	2	Q9HAR2	GO:0007416	P:synapse assembly	ISS:UniProtKB	TEWI|THWI_Twilhelma_g4704.t1	TEWI|THWI_Twilhelma_g4704.t2
cluster999	2	N/A	N/A			TEWI|THWI_Twilhelma_g26383.t2	TEWI|THWI_Twilhelma_g26383.t1
cluster1000	2	Q80T32	GO:0007186	P:G protein-coupled receptor signaling pathway	ISS:UniProtKB	TEWI|THWI_Twilhelma_g19134.t2	TEWI|THWI_Twilhelma_g19134.t1
cluster1001	2	N/A	N/A			TEWI|THWI_Twilhelma_g12430.t1	TEWI|THWI_Twilhelma_g12430.t2
cluster1002	2	N/A	N/A			TEWI|THWI_Twilhelma_g2635.t1	TEWI|THWI_Twilhelma_g2636.t1
cluster1003	2	N/A	N/A			TEWI|THWI_Twilhelma_g25731.t2	TEWI|THWI_Twilhelma_g25731.t1
cluster1004	2	N/A	N/A			TEWI|THWI_Twilhelma_g3437.t1	TEWI|THWI_Twilhelma_g2231.t1
cluster1005	2	N/A	N/A			TEWI|THWI_Twilhelma_g23542.t1	TEWI|THWI_Twilhelma_g17218.t1
cluster1006	2	N/A	N/A			TEWI|THWI_Twilhelma_g4090.t2	TEWI|THWI_Twilhelma_g4090.t1
cluster1007	2	P70627	GO:0006508	P:proteolysis	IDA:RGD	TEWI|THWI_Twilhelma_g17785.t2	TEWI|THWI_Twilhelma_g17785.t1
cluster1008	2	N/A	N/A			TEWI|THWI_Twilhelma_g2165.t1	TEWI|THWI_Twilhelma_g2165.t2
cluster1009	2	O23401	GO:0008194	F:UDP-glycosyltransferase activity	IBA:GO_Central	TEWI|THWI_Twilhelma_g7496.t1	TEWI|THWI_Twilhelma_g7495.t1
cluster1010	2	N/A	N/A			TEWI|THWI_Twilhelma_g524.t1	TEWI|THWI_Twilhelma_g219.t1
cluster1011	2	N/A	N/A			TEWI|THWI_Twilhelma_g3754.t1	TEWI|THWI_Twilhelma_g3753.t1
cluster1012	2	O75899	GO:0007194	P:negative regulation of adenylate cyclase activity	TAS:ProtInc	TEWI|THWI_Twilhelma_g10785.t2	TEWI|THWI_Twilhelma_g10785.t1
cluster1013	2	O77564	GO:0008237	F:metallopeptidase activity	IEA:UniProtKB-KW	TEWI|THWI_Twilhelma_g12137.t1	TEWI|THWI_Twilhelma_g12137.t2
cluster1014	2	N/A	N/A			TEWI|THWI_Twilhelma_g25372.t2	TEWI|THWI_Twilhelma_g25372.t1
cluster1015	2	P47934	GO:0006631	P:fatty acid metabolic process	ISO:MGI	TEWI|THWI_Twilhelma_g17139.t2	TEWI|THWI_Twilhelma_g17139.t1
cluster1016	2	Q6ZWT7	GO:0008654	P:phospholipid biosynthetic process	IEA:UniProtKB-KW	TEWI|THWI_Twilhelma_g8614.t2	TEWI|THWI_Twilhelma_g8614.t1
cluster1017	2	A1Z713	GO:0006623	P:protein targeting to vacuole	ISS:FlyBase	TEWI|THWI_Twilhelma_g15286.t2	TEWI|THWI_Twilhelma_g15286.t1
cluster1018	2	Q00993	GO:0016055	P:Wnt signaling pathway	IBA:GO_Central	TEWI|THWI_Twilhelma_g1598.t2	TEWI|THWI_Twilhelma_g1598.t1
cluster1019	2	N/A	N/A			TEWI|THWI_Twilhelma_g24382.t1	TEWI|THWI_Twilhelma_g24382.t2
cluster1020	2	Q32LQ6	GO:0055085	P:transmembrane transport	IEA:InterPro	TEWI|THWI_Twilhelma_g11507.t1	TEWI|THWI_Twilhelma_g11507.t2
cluster1021	2	Q91WC9	GO:0098921	P:retrograde trans-synaptic signaling by endocannabinoid	IBA:GO_Central	TEWI|THWI_Twilhelma_g7843.t1	TEWI|THWI_Twilhelma_g7842.t1
cluster1022	2	N/A	N/A			TEWI|THWI_Twilhelma_g5014.t1	TEWI|THWI_Twilhelma_g491.t1
cluster1023	2	N/A	N/A			TEWI|THWI_Twilhelma_g13250.t1	TEWI|THWI_Twilhelma_g13503.t1
cluster1024	2	P22717	GO:0019934	P:cGMP-mediated signaling	IBA:GO_Central	TEWI|THWI_Twilhelma_g24375.t1	TEWI|THWI_Twilhelma_g24375.t2
cluster1025	2	N/A	N/A			TEWI|THWI_Twilhelma_g13233.t2	TEWI|THWI_Twilhelma_g13233.t1
cluster1026	2	N/A	N/A			TEWI|THWI_Twilhelma_g16062.t1	TEWI|THWI_Twilhelma_g16062.t2
cluster1027	2	Q6YD92	GO:0008234	F:cysteine-type peptidase activity	IEA:UniProtKB-KW	TEWI|THWI_Twilhelma_g21076.t1	TEWI|THWI_Twilhelma_g21076.t2
cluster1028	2	O16025	GO:0031408	P:oxylipin biosynthetic process	IEA:UniProtKB-KW	TEWI|THWI_Twilhelma_g21247.t1	TEWI|THWI_Twilhelma_g23947.t1
cluster1029	2	N/A	N/A			TEWI|THWI_Twilhelma_g9321.t1	TEWI|THWI_Twilhelma_g9321.t2
cluster1030	2	N/A	N/A			TEWI|THWI_Twilhelma_g21293.t1	TEWI|THWI_Twilhelma_g21293.t2
cluster1031	2	Q5SUL3	GO:0007194	P:negative regulation of adenylate cyclase activity	TAS:ProtInc	TEWI|THWI_Twilhelma_g6549.t1	TEWI|THWI_Twilhelma_g6549.t2
cluster1032	2	Q6YD92	GO:0008234	F:cysteine-type peptidase activity	IEA:UniProtKB-KW	TEWI|THWI_Twilhelma_g10557.t1	TEWI|THWI_Twilhelma_g10557.t2
cluster1033	2	O60733	GO:0014832	P:urinary bladder smooth muscle contraction	IEA:Ensembl	TEWI|THWI_Twilhelma_g2382.t2	TEWI|THWI_Twilhelma_g2382.t1
cluster1034	2	P21804	GO:0045893	P:positive regulation of transcription, DNA-templated	TAS:DFLAT	TEWI|THWI_Twilhelma_g10310.t2	TEWI|THWI_Twilhelma_g10310.t1
cluster1035	2	P24505	GO:0007269	P:neurotransmitter secretion	IEA:InterPro	TEWI|THWI_Twilhelma_g12417.t2	TEWI|THWI_Twilhelma_g12417.t1
cluster1036	2	P29317	GO:0001570	P:vasculogenesis	IEA:Ensembl	TEWI|THWI_Twilhelma_g25279.t2	TEWI|THWI_Twilhelma_g25279.t1
cluster1037	2	N/A	N/A			TEWI|THWI_Twilhelma_g5313.t1	TEWI|THWI_Twilhelma_g5313.t2
cluster1038	2	N/A	N/A			TEWI|THWI_Twilhelma_g25256.t2	TEWI|THWI_Twilhelma_g25256.t1
cluster1039	2	C0LGP9	GO:0004674	F:protein serine/threonine kinase activity	IEA:UniProtKB-KW	TEWI|THWI_Twilhelma_g12432.t1	TEWI|THWI_Twilhelma_g12432.t2
cluster1040	2	G5ECX0	GO:0097264	P:self proteolysis	IDA:WormBase	TEWI|THWI_Twilhelma_g20679.t1	TEWI|THWI_Twilhelma_g20679.t2
cluster1041	2	N/A	N/A			TEWI|THWI_Twilhelma_g24700.t1	TEWI|THWI_Twilhelma_g2637.t1
cluster1042	2	O54697	GO:0008237	F:metallopeptidase activity	IEA:UniProtKB-KW	TEWI|THWI_Twilhelma_g7432.t1	TEWI|THWI_Twilhelma_g7432.t2
cluster1043	2	P97570	GO:0014832	P:urinary bladder smooth muscle contraction	IMP:RGD	TEWI|THWI_Twilhelma_g2381.t1	TEWI|THWI_Twilhelma_g2381.t2
cluster1044	2	N/A	N/A			TEWI|THWI_Twilhelma_g12218.t1	TEWI|THWI_Twilhelma_g12218.t2
cluster1045	2	Q09147	GO:0035202	P:tracheal pit formation in open tracheal system	IMP:FlyBase	TEWI|THWI_Twilhelma_g23245.t2	TEWI|THWI_Twilhelma_g23245.t1
cluster1046	2	Q9WV18	GO:0014048	P:regulation of glutamate secretion	ISO:MGI	TEWI|THWI_Twilhelma_g5598.t1	TEWI|THWI_Twilhelma_g5598.t2
cluster1047	2	N/A	N/A			TEWI|THWI_Twilhelma_g7827.t1	TEWI|THWI_Twilhelma_g4278.t1
cluster1048	2	Q5SUL3	GO:0007194	P:negative regulation of adenylate cyclase activity	TAS:ProtInc	TEWI|THWI_Twilhelma_g5347.t2	TEWI|THWI_Twilhelma_g5347.t1
cluster1049	2	N/A	N/A			TEWI|THWI_Twilhelma_g2639.t1	TEWI|THWI_Twilhelma_g2638.t1
cluster1050	2	Q8SQA4	GO:0007166	P:cell surface receptor signaling pathway	IEA:InterPro	TEWI|THWI_Twilhelma_g25302.t2	TEWI|THWI_Twilhelma_g25302.t1
		42.3729

## Sheet: AMQU
# cluster_name	protein_number	swiss_prot_id	go_annotation			protein_list
cluster138	9	N/A	N/A			AMQU|AMQU_Aqu2.1.30555_001	AMQU|AMQU_Aqu2.1.04282_001	AMQU|AMQU_Aqu2.1.17762_001	AMQU|AMQU_Aqu2.1.18885_001	AMQU|AMQU_Aqu2.1.29459_001	AMQU|AMQU_Aqu2.1.29460_001	AMQU|AMQU_Aqu2.1.29462_001	AMQU|AMQU_Aqu2.1.29463_001	AMQU|AMQU_Aqu2.1.29464_001
cluster155	8	Q9Z2E3	GO:0016075	P:rRNA catabolic process	ISO:MGI	AMQU|AMQU_Aqu2.1.02581_001	AMQU|AMQU_Aqu2.1.04336_001	AMQU|AMQU_Aqu2.1.05791_001	AMQU|AMQU_Aqu2.1.06758_001	AMQU|AMQU_Aqu2.1.07917_001	AMQU|AMQU_Aqu2.1.10084_001	AMQU|AMQU_Aqu2.1.19873_001	AMQU|AMQU_Aqu2.1.26232_001
cluster227	6	O75899	GO:0007194	P:negative regulation of adenylate cyclase activity	TAS:ProtInc	AMQU|AMQU_Aqu2.1.06779_001	AMQU|AMQU_Aqu2.1.01881_001	AMQU|AMQU_Aqu2.1.27572_001	AMQU|AMQU_Aqu2.1.38169_001	AMQU|AMQU_Aqu2.1.07795_001	AMQU|AMQU_Aqu2.1.07796_001
cluster303	5	N/A	N/A			AMQU|AMQU_Aqu2.1.01035_001	AMQU|AMQU_Aqu2.1.01210_001	AMQU|AMQU_Aqu2.1.30103_001	AMQU|AMQU_Aqu2.1.12881_001	AMQU|AMQU_Aqu2.1.30097_001
cluster309	5	N/A	N/A			AMQU|AMQU_Aqu2.1.06965_001	AMQU|AMQU_Aqu2.1.10085_001	AMQU|AMQU_Aqu2.1.34585_001	AMQU|AMQU_Aqu2.1.00712_001	AMQU|AMQU_Aqu2.1.18285_001
cluster325	5	A4QP81	GO:0016491	F:oxidoreductase activity	IEA:UniProtKB-KW	AMQU|AMQU_Aqu2.1.24503_001	AMQU|AMQU_Aqu2.1.02678_001	AMQU|AMQU_Aqu2.1.03115_001	AMQU|AMQU_Aqu2.1.04091_001	AMQU|AMQU_Aqu2.1.32635_001
cluster334	5	N/A	N/A			AMQU|AMQU_Aqu2.1.21943_001	AMQU|AMQU_Aqu2.1.01098_001	AMQU|AMQU_Aqu2.1.15770_001	AMQU|AMQU_Aqu2.1.21948_001	AMQU|AMQU_Aqu2.1.03276_001
cluster441	4	Q00PJ8	GO:0007169	P:transmembrane receptor protein tyrosine kinase signaling pathway	IEA:InterPro	AMQU|AMQU_Aqu2.1.01710_001	AMQU|AMQU_Aqu2.1.08337_001	AMQU|AMQU_Aqu2.1.28007_001	AMQU|AMQU_Aqu2.1.19446_001
cluster442	4	P70392	GO:0007264	P:small GTPase mediated signal transduction	IEA:InterPro	AMQU|AMQU_Aqu2.1.29025_001	AMQU|AMQU_Aqu2.1.07478_001	AMQU|AMQU_Aqu2.1.08533_001	AMQU|AMQU_Aqu2.1.12835_001
cluster443	4	N/A	N/A			AMQU|AMQU_Aqu2.1.39145_001	AMQU|AMQU_Aqu2.1.11625_001	AMQU|AMQU_Aqu2.1.11626_001	AMQU|AMQU_Aqu2.1.39144_001
cluster760	3	O57314	GO:0006633	P:fatty acid biosynthetic process	IEA:UniProtKB-UniPathway	AMQU|AMQU_Aqu2.1.42285_001	AMQU|AMQU_Aqu2.1.42284_001	AMQU|AMQU_Aqu2.1.42286_001
cluster761	3	N/A	N/A			AMQU|AMQU_Aqu2.1.11666_001	AMQU|AMQU_Aqu2.1.12905_001	AMQU|AMQU_Aqu2.1.18801_001
cluster762	3	N/A	N/A			AMQU|AMQU_Aqu2.1.17560_001	AMQU|AMQU_Aqu2.1.01320_001	AMQU|AMQU_Aqu2.1.35675_001
cluster764	3	N/A	N/A			AMQU|AMQU_Aqu2.1.02271_001	AMQU|AMQU_Aqu2.1.06367_001	AMQU|AMQU_Aqu2.1.25786_001
cluster765	3	N/A	N/A			AMQU|AMQU_Aqu2.1.18740_001	AMQU|AMQU_Aqu2.1.18734_001	AMQU|AMQU_Aqu2.1.26502_001
cluster766	3	N/A	N/A			AMQU|AMQU_Aqu2.1.09052_001	AMQU|AMQU_Aqu2.1.28923_001	AMQU|AMQU_Aqu2.1.19288_001
cluster768	3	Q9WV18	GO:0014048	P:regulation of glutamate secretion	ISO:MGI	AMQU|AMQU_Aqu2.1.22085_001	AMQU|AMQU_Aqu2.1.01062_001	AMQU|AMQU_Aqu2.1.14757_001
cluster769	3	N/A	N/A			AMQU|AMQU_Aqu2.1.41464_001	AMQU|AMQU_Aqu2.1.13449_001	AMQU|AMQU_Aqu2.1.35150_001
cluster770	3	Q13972	GO:0007264	P:small GTPase mediated signal transduction	IEA:InterPro	AMQU|AMQU_Aqu2.1.29022_001	AMQU|AMQU_Aqu2.1.00576_001	AMQU|AMQU_Aqu2.1.29032_001
cluster771	3	N/A	N/A			AMQU|AMQU_Aqu2.1.40791_001	AMQU|AMQU_Aqu2.1.08966_001	AMQU|AMQU_Aqu2.1.08967_001
cluster772	3	Q9YHB3	GO:0007275	P:multicellular organism development	IEA:UniProtKB-KW	AMQU|AMQU_Aqu2.1.33460_001	AMQU|AMQU_Aqu2.1.33458_001	AMQU|AMQU_Aqu2.1.33459_001
cluster774	3	N/A	N/A			AMQU|AMQU_Aqu2.1.02731_001	AMQU|AMQU_Aqu2.1.41991_001	AMQU|AMQU_Aqu2.1.02608_001
cluster956	2	N/A	N/A			AMQU|AMQU_Aqu2.1.03942_001	AMQU|AMQU_Aqu2.1.35155_001
cluster957	2	P35546	GO:0001657	P:ureteric bud development	IMP:MGI	AMQU|AMQU_Aqu2.1.13436_001	AMQU|AMQU_Aqu2.1.18357_001
cluster958	2	Q8BX70	GO:0006623	P:protein targeting to vacuole	IBA:GO_Central	AMQU|AMQU_Aqu2.1.02682_001	AMQU|AMQU_Aqu2.1.08462_001
cluster959	2	O15439	GO:0055085	P:transmembrane transport	IBA:GO_Central	AMQU|AMQU_Aqu2.1.41700_001	AMQU|AMQU_Aqu2.1.41708_001
cluster960	2	N/A	N/A			AMQU|AMQU_Aqu2.1.42726_001	AMQU|AMQU_Aqu2.1.42725_001
cluster961	2	Q29RR0	GO:0099575	P:regulation of protein catabolic process at presynapse, modulating synaptic transmission	IEA:Ensembl	AMQU|AMQU_Aqu2.1.21053_001	AMQU|AMQU_Aqu2.1.21054_001
cluster962	2	N/A	N/A			AMQU|AMQU_Aqu2.1.33844_001	AMQU|AMQU_Aqu2.1.15833_001
cluster963	2	N/A	N/A			AMQU|AMQU_Aqu2.1.02977_001	AMQU|AMQU_Aqu2.1.02978_001
cluster964	2	N/A	N/A			AMQU|AMQU_Aqu2.1.16136_001	AMQU|AMQU_Aqu2.1.24343_001
cluster965	2	Q9NST1	GO:0019433	P:triglyceride catabolic process	IDA:UniProtKB	AMQU|AMQU_Aqu2.1.37617_001	AMQU|AMQU_Aqu2.1.37618_001
cluster966	2	N/A	N/A			AMQU|AMQU_Aqu2.1.03168_001	AMQU|AMQU_Aqu2.1.01672_001
cluster967	2	N/A	N/A			AMQU|AMQU_Aqu2.1.11610_001	AMQU|AMQU_Aqu2.1.14122_001
cluster968	2	N/A	N/A			AMQU|AMQU_Aqu2.1.15037_001	AMQU|AMQU_Aqu2.1.09548_001
cluster969	2	N/A	N/A			AMQU|AMQU_Aqu2.1.20034_001	AMQU|AMQU_Aqu2.1.20036_001
cluster970	2	N/A	N/A			AMQU|AMQU_Aqu2.1.03683_001	AMQU|AMQU_Aqu2.1.01853_001
cluster971	2	N/A	N/A			AMQU|AMQU_Aqu2.1.33260_001	AMQU|AMQU_Aqu2.1.25271_001
cluster972	2	P23049	GO:0004715	F:non-membrane spanning protein tyrosine kinase activity	IEA:UniProtKB-EC	AMQU|AMQU_Aqu2.1.01668_001	AMQU|AMQU_Aqu2.1.04559_001
cluster973	2	P29119	GO:1901394	P:positive regulation of transforming growth factor beta1 activation	ISS:UniProtKB	AMQU|AMQU_Aqu2.1.28225_001	AMQU|AMQU_Aqu2.1.31171_001
cluster974	2	P39429	GO:0033209	P:tumor necrosis factor-mediated signaling pathway	ISS:UniProtKB	AMQU|AMQU_Aqu2.1.30098_001	AMQU|AMQU_Aqu2.1.03906_001
cluster975	2	Q03145	GO:0001570	P:vasculogenesis	IMP:MGI	AMQU|AMQU_Aqu2.1.24309_001	AMQU|AMQU_Aqu2.1.09132_001
cluster976	2	N/A	N/A			AMQU|AMQU_Aqu2.1.25655_001	AMQU|AMQU_Aqu2.1.38905_001
cluster977	2	N/A	N/A			AMQU|AMQU_Aqu2.1.36873_001	AMQU|AMQU_Aqu2.1.24247_001
cluster978	2	Q4V7T3	GO:0006914	P:autophagy	IEA:UniProtKB-KW	AMQU|AMQU_Aqu2.1.41831_001	AMQU|AMQU_Aqu2.1.41829_001
cluster979	2	N/A	N/A			AMQU|AMQU_Aqu2.1.23853_001	AMQU|AMQU_Aqu2.1.23851_001
cluster980	2	N/A	N/A			AMQU|AMQU_Aqu2.1.03935_001	AMQU|AMQU_Aqu2.1.10685_001
		59.5745

## Sheet: PANNZER GO
GO terms output from PANNZER to Venn analysis
List names	number of elements	number of unique elements
AMQU	25249	5624
EPMU	42829	6238
TEWI	43066	5983
Overall number of unique elements		8940
