# Supplementary material for: Tracing animal genomic evolution with the chromosomal-level assembly of the freshwater sponge Ephydatia muelleri
Source: Nat Commun. 2020 Jul 27;11:3676. doi: 10.1038/s41467-020-17397-w (PMC7385117; doi:10.1038/s41467-020-17397-w)
Supplement: Supplementary file 11 — Supplementary Data 7 [file 41467_2020_17397_MOESM11_ESM.zip › Supplementary_Data_7_Clustering_analyses_full_lists/Supplementary_Data_7F_Ephydatia muelleri duplications.xlsx]

## Sheet: Sheet1
Table of possible duplicate genes with positive selection detected in homologs clusters approach. In light blue duplicated genes from list of 117 gene with positive selection, 13 in total. Nine more duplicated genes of Ephydatia muelleri (EPMU) found in clusters.
Cluster number	Total number of genes in cluster	EPMU total number of genes	Possibly duplicated genes in EPMU base on simmilyrity % (above 94%)	Remarks	Duplicated Genes
1	25	25	5		EPMU|Em0008g218a	EPMU|Em0008g237a	EPMU|Em0011g439a	EPMU|Em0011g442a	EPMU|Em0011g451a
2	30	30	10		EPMU|Em0001g3594a	EPMU|Em0007g1288a	EPMU|Em0012g33a	EPMU|Em0022g713a	EPMU|Em0022g715a	EPMU|Em0014g673a	EPMU|Em0022g824a	EPMU|Em0022g826a	EPMU|Em0026g6a	EPMU|Em0635g2a
3	13	13	-	Few with 90%
4	29	11	-	Few duplications possible in THWI
5	5	2	-
6	22	11	4		EPMU|Em0018g104a	EPMU|Em0018g140a	EPMU|Em0018g121a	EPMU|Em0018g141a
7	12	2	-	1	EPMU|Em0011g609a	EPMU|Em0087g7a
8	13	7	-	few with 93%
9	31	2	-
10	5	3	-
11	45	6	5	only 93%, but relatively high to other genes in cluster	EPMU|Em0009g942a	EPMU|Em0009g944a	EPMU|Em0009g948a	EPMU|Em0009g949a	EPMU|Em0009g950a
12	49	8	2		EPMU|Em0021g731a	EPMU|Em0021g742a
13	34	14	6		EPMU|Em0009g915a	EPMU|Em0012g663a	EPMU|Em0012g670a	EPMU|Em0009g918a	EPMU|Em0012g670a	EPMU|Em0615g2a
14	17	5	-	one option for duplication with 92%
15	5	1	-
16	5	1	-
17	37	2	-	all Porifera except EPMU 1 copy, EPMU 2 with 83%	EPMU|Em0020g210a	EPMU|Em0020g223a
18	10	4	-
19	44	5	4		EPMU|Em0004g1662a	EPMU|Em0004g1660a	EPMU|Em0009g646a	EPMU|Em0009g665a
20	31	2	-
21	4	2	-
22	6	1	-
23	26	1	-
24	31	3	-
25	3	2	-
26	6	5	-
27	2	2	-
28	9	2	-
29	41	3	-
30	31	2	2		EPMU|Em0009g1135a	EPMU|Em0009g1151a
31	49	4	2	Two pairs	EPMU|Em0246g4a	EPMU|Em0019g916a
31	49	4	2		EPMU|Em0246g3a	EPMU|Em0019g915a
32	4	2	-
33	5	5	-
34	34	1	-
35	37	1	-
36	3	3	-
37	34	2	-
38	29	1	-
39	33	1	-
40	11	1	-
41	6	1	-
42	27	2	-
43	28	1	-
44	5	2	2		EPMU|Em0014g772a	EPMU|Em0014g783a
45	6	2	-
46	32	1	-
47	33	3	-
48	30	3	3		EPMU|Em0020g560a	EPMU|Em0020g563a	EPMU|Em0020g564a
49	40	3	-
50	4	2	-
51	6	1	-
52	42	2	-	Only 95%, but looks like real duplication, except AMQU other Porifera have duplicates	EPMU|Em0023g494a	EPMU|Em0023g497a
53	3	2	-
54	2	2	-	1	EPMU|Em0001g1080a	EPMU|Em0001g1101a
55	7	1	-
56	27	1	-
57	30	2	-
58	4	2	-
59	2	2	-	1	EPMU|Em0020g955a	EPMU|Em0020g961a
60	2	1	-
61	35	2	-
62	4	2	-
63	3	2	-
64	33	6	6	Not more than 95% but the highest similarity to each other	EPMU|Em0099g7a	EPMU|Em0099g11a	EPMU|Em0099g19a	EPMU|Em0145g16a	EPMU|Em0425g3a	EPMU|Em0429g3a
65	3	3	-
66	32	1	-
67	35	4	3	Not more than 95% but the highest similarity to each other	EPMU|Em0013g992a	EPMU|Em0013g993a	EPMU|Em0013g997a
68	44	2	-
69	3	3	-
70	28	1	-
71	28	1	-
72	5	1	-
73	34	33	20		EPMU|Em0014g195a	EPMU|Em0014g200a	EPMU|Em0014g217a	EPMU|Em0014g220a	EPMU|Em0014g223a	EPMU|Em0014g224a	EPMU|Em0014g226a	EPMU|Em0014g234a	EPMU|Em0014g237a	EPMU|Em0014g238a	EPMU|Em0014g240a	EPMU|Em0018g1215a	EPMU|Em0337g8a	EPMU|Em0014g188a	EPMU|Em0014g189a	EPMU|Em0014g190a	EPMU|Em0014g191a	EPMU|Em0014g231a	EPMU|Em0014g232a	EPMU|Em0018g1206a
74	3	1	-
75	5	2	-
76	21	2	-
77	40	2	2		EPMU|Em0016g419a	EPMU|Em0016g444a
78	34	1	-
79	35	1	-
80	31	1	-
81	38	1	-
82	4	2	-
83	2	1	-
84	17	16	5		EPMU|Em0006g1528a	EPMU|Em0006g1523a	EPMU|Em0019g1150a	EPMU|Em0019g1166a	EPMU|Em0023g647a
85	2	2	-
86	31	2	-
87	35	1	-
88	28	2	-
89	16	2	-	Not more than 95% but the highest similarity to each other	EPMU|Em0009g426a	EPMU|Em0009g429a
90	5	2	-
91	33	1	-
92	2	2	-
93	8	1	-
94	33	2	-
95	12	9	4		EPMU|Em0017g244a	EPMU|Em0021g622a	EPMU|Em0022g837a	EPMU|Em0022g978a
96	3	2	-	Three genes not highly informative cluster	EPMU|Em0016g1120a	EPMU|Em0016g1175a
97	37	1	-
98	3	1	-
99	30	1	-
100	2	1	-
101	4	1	-
102	2	2	-
103	27	1	-
104	29	2	-	Not more than 95% but the highest similarity to each other	EPMU|Em0020g95a	EPMU|Em0020g103a
Average cluster size for category	20.0381	3.49524	4.83333
