# Supplementary material for: Tracing animal genomic evolution with the chromosomal-level assembly of the freshwater sponge Ephydatia muelleri
Source: Nat Commun. 2020 Jul 27;11:3676. doi: 10.1038/s41467-020-17397-w (PMC7385117; doi:10.1038/s41467-020-17397-w)
Supplement: Supplementary file 11 — Supplementary Data 7 [file 41467_2020_17397_MOESM11_ESM.zip › Supplementary_Data_7_Clustering_analyses_full_lists/FA5_TEWI_ALL_unique_Demo_only_gene_names.txt.fasta]

>THWI_Twilhelma_g12.t1
MILLYWWVRDYPVSSAAQEAEVGRNTAIDVYQWLREVCSTKLLGINIQVGGPGKVVQIDK
SQFTHKPKSHRGRPPCTEIWVFGLVDTSVTPAQGYMEIVQRRDAATLLPIIRQHVASGSI
VWLDEWAAYNRVSSLLNVSSHGVVNHSIQFVNPTTGVHTQNVESYWNRVKIKLKRMREHQ
VPSYLDEFMYRERFGTTATQLFNNIISDIATQYLV
>THWI_Twilhelma_g65.t1
MQCNGKEISWSHIVNLYYKNSGTGLSLVPKLKYEHVFLTSFSKMRVDLAVQVMSSTVSDA
LKLTGGDAIAETVRFISMFDKLFDCLNVNSFQSGKLKRKPFQDPFRPNDFRLKWLEEEFL
PYLEEWEKSVGNREEFSKTEQNKMLLSSATRTGLKFTVRTFIDMVNYMFTIPGVTCFLSE
KVSQDPLEKFFGCQRQRGRTHENPNVKEFVQNTQALCVISNVCKDIRGNCRGNTGHGDLS
DGDIHVPLCKRKRIKE
>THWI_Twilhelma_g65.t2
MFASRVSHQENDLSSHSNSTNYRYLSNDQLKERIRNWRGVQRSTANKLSRLRSKIAASVK
ENGIDVNEGLHSDIRDIMQKCTEQALSSHPPDSFAHIFWEQQRQASLSHSSQRRYHPLII
KWALYLRHQSSRAYDTLRESGVLVLPSQCTLRDYTYFLESTIGFSSEVDRHLMETSKLDT
LEEHQKLVALVVDEMYVKEDLVFNKHTGDLVGFVNLGSINNLLLEYERSLESTDSHSPVL
AKTMVVFMVRGLVSNLVFPYAQFACKSIAGDLLFDPFWEAVYRLEKIGFKVIAATADGAS
PNRRFFNMHSVDGMTHKTLNPFANECNGKEISWSHIVNLYYKNSGTGLSLVPKLKYEHVF
LTSFSKMRVDLAVQVMSSTVSDALKLTGGDAIAETVRFISMFDKLFDCLNVNSFQSGKLK
RKPFQDPFRPNDFRLKWLEEEFLPYLEEWEKSVGNREEFSKTEQNKMLLSSATRTGLKFT
VRTFIDMVNYMFTIPGVTCFLSEKVSQDPLEKFFGCQRQRGRTHENPNVKEFVQNTQALC
VISNVCKDIRGNCRGNTGHGDLSDGDIHVPLCKRKRIKE
>THWI_Twilhelma_g115.t1
MLLLIIIAIIAVKIVMIIIWSIVDPWHTIHEEILSLNAQPPYYQVIQSCSSNHTGIWLLL
AFVFTGLLFLILAVLAIKTRKIEQKDFKDTKKINALIMALFLDIIIASSLWGILRLSGES
IDSKVVLSVAYLLGAMIIIFFLFMPKVSAPIHKLINTVANEFTSKSSSVDSKTTLSTQIQ
E
>THWI_Twilhelma_g135.t1
MAARFGSKLRSSDFSESSSSSSCSSAPKRRKVSVATVEKWQKQYDSEHQSLLWLRCSKDE
IDKSIVSTLWCEVCKEYESQICGTINFSDVWISGSTNHKTSNILDHAKSDQHSKSMACMR
RAQTDALAFILRPWMT
>THWI_Twilhelma_g150.t1
MNISSIGEVVCDLRKNLISEVFTFIVRRKHLLSDALMFMDQIGYSPAKKIKVQFLGEDGC
DTGGLTREFFTILHRDVARKYMDSGTFKHNSAQLQEGVFSKLGQLAATAFVQGGSGHHIL
TTSVFNYVRGMKVTDICVDIDEIPDANIREIAHIELDSTQGIVMYTV
>THWI_Twilhelma_g150.t2
MISIGEVVCDLRKNLISEVFTFIVRRKHLLSDALMFMDQIGYSPAKKIKVQFLGEDGCDT
GGLTREFFTILHRDVARKYMDSGTFKHNSAQLQEGVFSKLGQLAATAFVQGGSGHHILTT
SVFNYVRGMKVTDICVDIDEIPDANIREIAHIELDSTQGIVMYTV
>THWI_Twilhelma_g151.t1
MTRGHCQGCFCNDKESSFTARGCFRNNKESSFTARRCFCKDEGSSFTGKGYFASTERFQE
SSLWHDFHLTVISLVAVALVCVESLYLKLLILMAENISSGNLRQQVLHYTDILLRAVDQL
DTGSGTSSQTSVGGGNQGTVQQSLMGGARSEAGSSGTSRDERIGHGISSMGGVGHLPGPS
ATASRSSAGQELRRLFHYSGSSVRSRSKRTNSDNSRASGRSKKKKLVTFTHTFVCLSSMT
RSQVPDLHMKTKLSLAGLGEKISLFLFGDAEELDCDLKDHYPKLENAGGYELLRSSDNGG
KALTVIDMPPSGYTPEYLKSIVSSANIYLQNNLDLSVEDRPGTSKSLQECQTCGDIVQMN
KLKEHLEKCRNGNLKAECDDTHIYAYNSDSDFEDPPFRCANPCNSPIVISPSTEPSVAGD
SYEAEEEIVRYVMQKSQGEEPQVLSQP
>THWI_Twilhelma_g151.t2
MAENISSGNLRQQVLHYTDILLRAVDQLDTGSGTSSQTSVGGGNQGTVQQSLMGGARSEA
GSSGTSRDERIGHGISSMGGVGHLPGPSATASRSSAGQELRRLFHYSGSSVRSRSKRTNS
DNSRASGRSKKKKLVTFTHTFVCLSSMTRSQVPDLHMKTKLSLAGLGEKISLFLFGDAEE
LDCDLKDHYPKLENAGGYELLRSSDNGGKALTVIDMPPSGYTPEYLKSIVSSANIYLQNN
LDLSVEDRPGTSKSLQECQTCGDIVQMNKLKEHLEKCRNGNLKAECDDTHIYAYNSDSDF
EDPPFRCANPCNSPIVISPSTEPSVAGDSYEAEEEIVRYVMQKSQGEEPQVLSQP
>THWI_Twilhelma_g213.t1
MSIKECTTQEKNLLCAVKVGSTHSSSLEIVFKKKKKKKKVDTTKVRIAVLEGDYTSLENI
GVPLPVCFQLQQYQLKLAQAHWTARQSSAGFSVSFFSDLPATKLIKKDKKSKNKKTKHRS
PSMQVSNVLATKKPLTSQASKTTTKQVPSSAHLPSQSPGSPMSTGPQSSPSQAPTKTSSI
VVSPDLLKCKNIQYECQENQYRWSHLSNR
>THWI_Twilhelma_g219.t1
MHPLKKKKKKKKKKKKKKKKKKKKKKKKKKKKKKKKKKKKKKKKKKKKKKMIKIRGKDPA
CMHAVLSVYAKIRILTLWRLDCGPTEITRTLKKEGIVTTRKTVTSFIIRYKKFCTIARKP
GSGRPTKLSNVCLQVVNKQMHLNDENTAVQLQDIITRHGITVSLRTVLRSREQHSVVQHT
ASLYVKNKTERLEWAQQFIDDDFANVI
>THWI_Twilhelma_g220.t1
MQQARASKHIKVGTGQTSGASSASVPELSSNPTVTHLLLLQTNTSLEAPALSLTVNTPLS
LDPADTSLSLDPTDTSLSLDAADTSLSLDLTDTSLSLDPAGTLLSVDPTNTSLSFDPADT
SSLSLDPANTPLSVDIDPASSSLPSVSGTSEALNLDDLADKYSQDWIKELSRCDLMSFSI
MLHCLLVKELNFQLTEAATIIGKLLDRSDRTIREWRATFLANEGSFPDTLQGKYQRTGVL
WHNEEMNKQATRYVRENAAVKGKPNLKLHNFTKCVNECLLPNYGLEPGYHRKISVETALK
WLP
>THWI_Twilhelma_g305.t1
MRDQTCIPTTDFDKEELYEARLGLKEVEFESVDMTAEEFREVTLETLELEDNTKHGRKKR
IAVGADQTDGSDEELLGYGDNRPKLGDAVTTIQCLSDGINILQRKVTYIDVDDFVQIEVR
RSFLLKDALQEAKKKKFCAEKMLKVNFVGEGAIDSGGQGREFFTLLAVEGAEKFFVGTES
KKFFNLDVTAFQEREFFYFGQYVSMSIAQGGSGFPFLAEPVYEYLKSGKCDRITVGISDI
PNPTLKFVIQKIQSVENDDDLRLVFAMDEAMDLLMETGFRKPVSLLTLDDIQVSSALIDF
HCMLKVKAGMDQFKEGLKNLGLLNILEQGPSLWKELFVSNGDTLSAG
>THWI_Twilhelma_g305.t2
MRDQTCIPTTDFDKEELYEARLGLKEVEFESVDMTAEEFREVTLETLELEDNTKHGRKKR
IAVGADQTDGSDEELSHNSDCPIIVDESTLLCLGYGDNRPKLGDAVTTIQCLSDGINILQ
RKVTYIDVDDFVQIEVRRSFLLKDALQEAKKKKFCAEKMLKVNFVGEGAIDSGGQGREFF
TLLAVEGAEKFFVGTESKKFFNLDVTAFQEREFFYFGQYVSMSIAQGGSGFPFLAEPVYE
YLKSGKCDRITVGISDIPNPTLKFVIQKIQSVENDDDLRLVFAMDEAMDLLMETGFRKPV
SLLTLDDIQVSSALIDFHCMLKVKAGMDQFKEGLKNLGLLNILEQGPSLWKELFVSNGDT
LSAG
>THWI_Twilhelma_g320.t1
MYRFLLGSPAKTQLSSDYAAKIQKKQELALYGYGDEEEESYDVLGQLPTEALVNICMYLD
SQSLWFLSQVNHYIRTMCYFIVKTKGMVYSIWEYNKTTNRWISGPANYNSYAQWPPDLAL
YPGLPPPPQNALTLQLVKYKIFAKVGLGTRLHQTPILCRV
>THWI_Twilhelma_g393.t1
MNVRPDGAQAVMRDTVWVGKVRRLVDDHGIPKGMKQVLEERGINTATLKGPDMRIILANH
EDFRSEKTIVEHFFLNRHHPIHFIPKFHCEFNPIERVWGQSKTYTRKYTNFTLLDLKNMI
EPALDSVTVDNIQKYLRKAHDYERTYREGHQAGEMVEQAIKKYKSHHRIFFKDQQ
>THWI_Twilhelma_g446.t1
MTRFRINYRHFPDGNTKNPPSITIGKRFASPKKKGARADRAKHRYEQRELSRSESKSVTP
SHSCTPTGGSQITFQQPSITPLGEQLVHDFGVHELQGMSECEPSEDRVLVNTALLAWIEA
LESENSRLKSEKSKKTYFRLKDDDKLVRFYTGFMLYSVFLTFLEFLGPVVHHLNFWGSKE
GVRVRRRSSKLDPENQLFLTLVKLKLNLKITDLAFRFGLSKSQVSRYLTTWICFLYQHLK
EIEWMPTVRQVSGTLPTSFREKFPTTFAIIDGSEIFIEMQTDLHMHFSTLSEYKHHNTAK
FFCKYSKWSHMLCVTSVCGVYSDVELTRECGFLKALEDKPGISIMADRGFTVKDMLKELN
NDLNIPHFLKVTHDYLLQK
>THWI_Twilhelma_g490.t1
MSLSIMLHCLLVKELNFQLTEAAVIIGKLLDRSDRTIREWRATFLANEGSFPDTLQGKYQ
RTGVLWHNEEMNKRATRYVRENAAVKGKPNFKLHTFTKWVNECLLPNYGLEPGYPQKISV
KTAQKWLHELGF
>THWI_Twilhelma_g491.t1
MVALGFLHEGNAPTPEAKSALPIDLECPSTDVTENTNVLFHIESTFQANDFEKNQLGKKD
GCMLVPKSKGAGIMISDFICEQGEYLQLSEEEFAEGVKSNPNLKRRARASIEYGENKDGY
WTSERFMEQLKYCVQISECKYPREKGYKVVWIFDHSSCHGAYAEDALNASKMNAKPGGKQ
PKMRDTFWEGKP
>THWI_Twilhelma_g496.t1
MSNISPSVSEENLQSQLRECCSTLMSIARNIGCTTTTNLSDRTRVLPGGGDIGRLSSLSQ
ESGKGLHLLLNKDSMTVPGNKEMKKTLTDAGLGEKRIQLPMQSSSIQLHEAIVDSFPKLQ
SCGGYTLLKCIPNSRNLQRIENPSGHTPVSLKETVGQSRVYIRPLQRSISLTVVTATATA
CQEAATKNEGPTERCFRYRQEMPLSVLSAHLDSCTESFSDSDDFEPVGLPPNLNPRRSLT
IPESDIDDDDEIVQHHDLISEPSIVDEQPPAIRESNDHHEVILIQDSPVRPSYSARASTS
SRNDEPGPSRRMGVISESISCNLDPQVQRVASSSCPSDLQSARPLAVDSGTSDSSDEPAS
MSPPIERNKLMTLREMFPNYTDQQVDVALELCCNDADMVCRLLLNCNLATLLKLIKARMR
KEPRSVNIDPNNLSNDALMKIYKNENVKISVPLSVNYIGQPAIDVGGVRRHFFDELIYQL
ANNPQLGLFEGNSEVMLPSYSHDAIMTGHFRMFGKILVHSILQEGPSFPCFPKPIYWFIV
SQSLDACMMYISVKDLPASVQTVVKESDSELLDMIAADEDDGMISTLMHSCGSRALLRVI
RMSTRYTIVQNIILHETLIKRQIQTLQIAEGLEELGFLRVLRAFPTEFEELFVRVNDASS
VPTTDALIELLHPQRGVPSVIVEWLKNFIRGLDEEGRKRFLQFCTGTSNLPAIGFEHNKI
CIRVDRYSSGVVASTCFNMLSFSLVEDESLFQAMMDATVLVGNNGPEFNTV
>THWI_Twilhelma_g496.t2
MWAHNFYCLSDKDSMTVPGNKEMKKTLTDAGLGEKRIQLPMQSSSIQLHEAIVDSFPKLQ
SCGGYTLLKCIPNSRNLQRIENPSGHTPVSLKETVGQSRVYIRPLQRSISLTVVTATATA
CQEAATKNEGPTERCFRYRQEMPLSVLSAHLDSCTESFSDSDDFEPVGLPPNLNPRRSLT
IPESDIDDDDEIVQHHDLISEPSIVDEQPPAIRESNDHHEVILIQDSPVRPSYSARASTS
SRNDEPGPSRRMGVISESISCNLDPQVQRVASSSCPSDLQSARPLAVDSGTSDSSDEPAS
MSPPIERNKLMTLREMFPNYTDQQVDVALELCCNDADMVCRLLLNCNLATLLKLIKARMR
KEPRSVNIDPNNLSNDALMKIYKNENVKISVPLSVNYIGQPAIDVGGVRRHFFDELIYQL
ANNPQLGLFEGNSEVMLPSYSHDAIMTGHFRMFGKILVHSILQEGPSFPCFPKPIYWFIV
SQSLDACMMYISVKDLPASVQTVVKESDSELLDMIAADEDDGMISTLMHSCGSRALLRVI
RMSTRYTIVQNIILHETLIKRQIQTLQIAEGLEELGFLRVLRAFPTEFEELFVRVNDASS
VPTTDALIELLHPQRGVPSVIVEWLKNFIRGLDEEGRKRFLQFCTGTSNLPAIGFEHNKI
CIRVDRYSSGVVASTCFNMLSFSLVEDESLFQAMMDATVLVGNNGPEFNTV
>THWI_Twilhelma_g524.t1
MHAVLSVYAKIRILTLWRLDCGPTEITRTLKKEGIVTTRKTVTSFIIRYKKFCTIARKPG
SGRPTKLSNVCLQVVNKQMHLNDENTAVQLQDIITRHGITVSLRTVLRSREQHSVVQHTA
SLYVKNKTERLEWAQQFIDDDFANVI
>THWI_Twilhelma_g525.t1
MSGTQKSIQAQSTKKAPAANPLDVPKHVPKPAVPVITGKEVERIIDFGLGRGIDATKPSP
WRNKTSFQVRRVTIKDIIGTEEGGALESYHNEISTVTTKECGLRAAIAVPQAPLNFGVEG
ELSRSMSKTQIAVGKRVVNRSISFRGDFDDVPQFEGTHMMDECSNSNAGPNPITGPGSNS
NPNADSNPNTGSNPNTGSTPNAGSTPITGSDSTTYVGSSNLSAESTFEERLSKFVLKRAL
HRYNLKKEAGNKSVKPPDNVQDLAKYLSKIDDAEKNMIVEDLANFVKHFHITHYVSSIQL
GAFQYRIINDTEYFTKVGGGGSFGFEQLADIAVKEGGSKKLSMKASQLREIGHICEDKVV
ERGSYDEAVVGIQIQPIHTLVKLRFLHLAMRKVLLDYIDEQRDTSSGPFIIGCGETTQLL
YLKVDQTGNDYVVKASQDSKEASNFYILPTDDSSYSYEFNICWRKEPQEFTEQTPLNPSS
RFIKPLFRYLDAKVSILGTNPGPLCLRDELNAQHSRLTLHQRVFGERLIPTHLKDCTQFI
PSINPWVDGGDKFFLQCSRQWFKLDGFIAVQKVGEEFHTTCVRSKANHSAHEGVHMLFRI
FPSDKKMYGPVSKHEKVLNDEFKSYFKKSEECSPNRMPVHLSQDERHISPGAADAREKDI
VSFEVGHQSDQGLNDN
>THWI_Twilhelma_g630.t1
MFCFPSDSTKRQQWFNALNMTESDITEHSRICSLHGTPSNLPSLDIGKRFSSPTKSNVDR
GQRAKKRSTVFLPSPAKQRRSSSRRSSVTACTPGTSTDAETDGGESSALSVSVGPAAFKL
QYWGDSERKTTRRRKKLKLDPINQFFLTLRLNLRVKDLAFRFGISIGLVSKYFITWICFM
YHHLMEINWNPTAEQVAATLPVAFKDKYPTTFCIIDASEIFIEMPTDLFLQSCTWSNYKH
HNTAKLLIGCIPNGAILYVSPLYVGTISDVELTRVSGFLNTLTGKEGLSVMADRGFTIRD
MLKEKGVELNIPPFMVGY
>THWI_Twilhelma_g635.t1
MNIQSHRGCPPRTEIWVFGLVDTSVTPDQGYVEIIQRRDAATLLPIIRQQSVSGSIVWSD
DWAAYNRVSSLPNASSHGVVNYSIQFVNPTT
>THWI_Twilhelma_g649.t1
MTIIGKHFASPKKKGTRADRAKHRYEQRELSRSESKSVTFSHSCTPTGGSQITFQQPSIT
PLGEQLVHDFRVHELPGTSECEPSEDGVLVNTALLARIEALEAENSRLKSKKSKKTYFRL
KDIKDDDKLVRFYTGFISYSVFLTFFEFLGPLVHHLNFSGSKEGVRVRRRSRKLDPENHL
FLTLVKLKLNLKITDLAFRLGLSKSQVSRYLTTWICFFYQHLKEIECVPTVRQVPGTLAT
SFQEKFPTTFAIIDGSEIFIEMPTDLHMHFSTWSDYKHHNTAKFLVAXLTRKCGFLEALE
DKPEISIMADRGFTVKDMLKELKIDLNIPPFLQGRTRFPSAEVHKGRKIASLRLHVERAM
DI
>THWI_Twilhelma_g671.t1
MPGALPSLRTVQNILFKEYRPIQEGKFRFVELLNHLETYGIPKVVSIGEDATRLISRVDY
DNETDKLVEFVLPYNDEWAVPVSDAFLAVSFDSIKESFHNGELAKYAFVYMAHPLSKRVP
AFCRACLGTDNKFTAEHVLKRWHYIYMECKKLGIDVVSFGADGDSRELKSMQVSTNLMAS
SSNPLAYLSPSNSLTPLFVPKDWRKWFAMKKPTRIAYVIVHSNFNKDVRERDINHKDKQN
YEAVLRMTSSSVLELLKQLPDAKGTESYLNVLKCVVDSYLDKSLHPLQRVRKAWFAVFFM
KYWRQWLLLNKDYTFGNNFITFNAYMCIELNAHSLITHVLTLRKLLPNCGFCPGLLGSQS
CEKAFRAARSMSTTFSTVINVGMLGLLRRLHRMHVQFCLEWESEENGIKHPRADRYSVKD
GHGEVACESVGMISDEDIHQAVLASKEEAQSMIKDLGMLNAHKHWENPPTPLLVDSVSFD
EDDEEEDELAGEEVNGELLQEVNASQDSKNVAEGISKLLTNGAIGKEEHDSLTKLHKIAF
KRVSSVDSNSIPIFAESFKGTRTNNKCCPYVKVQRNGKNVYINKTTAVWLLQENERVSSH
RLFRVRNKQPYTNDNLKSTGVSVAAKQPVHCDQVSIGDICVFEDVKNGWKVGKVVQFSHY
NETKKSAQMYRGLMAQSSSSSKLGILCSWYQRSDDSLVLSATHILPDSTADSSNTSIADF
PAHCFIPLSSYICTLPHACFQEIDSHVCGSSVDKHDDQALSIATACSLTLRQDALACIED
LTKEEKQHILPAKQTASKEKEKNKPPKSNSSDVDEGWVEYGGYVLCRKHLQQILHGKLLC
DLHINTFHALLKRLFPHIGGLQCTLYQDKHALHLDSRSTTFAIQILHSRKSHWITLCIQD
NNINVSYSSVSDDMEI
>THWI_Twilhelma_g672.t1
MMAESAAELPLFCNNVSIVVPSDVGSERHAVKVMLESLPSYIVKCMTAAGFDTLEVIAEM
DVSSHPGNSIEQVEQFISEDPEYANDPKYRRGKKFPPGHKIRIQKFVSELHDSRKKQLRK
RKSPQNAPSVLKKTKTNDAAAGDADLSDMHNTTSDIRRQIIKWQRQQTNQNVRNVKEHDH
FEIKPTSNGGVSIVCKFCTKTQSLGIKNNAFLISNWTRHVVKCCENNQKSENTSSNILDY
VPVASSTHSSSNQSESGNTDCTESPTMSDQQACDHQEQQNFQQSPPVILGEQEGNQHG
>THWI_Twilhelma_g695.t1
MNRTLMESARSMLSHSHLSDKYWAEAISTAAYLRNRSVSSAICEDKTPYEMWYNQKPDLS
HLKVFGCVAYAHIPDSQRRKLDKKAKKYRFVGYCKNSKGYRLLDETSWKIVKRRDVIFNE
FSFNMNDTTVNLKQQSMLDLEPASKTVEEHAESEEEQQVRQSTRDRRQPVRYGFDEYADA
AKVDHLACRASQIIEPMTIEEAFAGDEASEWRAAANSEYTSLLENQTWELVKLPPDREAI
PCKWVFKVKYRDDGNVERFKARLVAKGYVQKHGIDYDETFSPVVRLSSIRILLAFGLQND
MHIHQMDVVTAFLHGNLEEEIYMTQPCGYSVEGKEDLVCRLNKSLYGLKQAPRCWNKAFQ
EYIEALGFSQSTADPCVFIEVSDMSTTTAIAVYVDDLILMTRDLNRMQELKQSLAEQFKM
KDMGPLHYILGITVIQGDNFISLHQKHYILKLLKKFGLEEAKTIATPADINVKLTKDDQV
SKKADSTKFQSLVGSLLYAAVSTRPDISLAVGAVSKFCSDPSEIHLTAAKRILRYLKGTL
NLTLMYRKSENVSPVGYADANWAGDLDSRRSTSGNAFLMNESAICWLSKTQPTVALSSSE
AEYVSLSLAAQEATWIRRFLGDLQVITSSIEVMEDNQGAIAIAKNPVSHVRTKHIDIRYH
FVREAIQQNVIAVKYCPTEDMVADILTKPLTKS
>THWI_Twilhelma_g695.t2
MLSHSHLSDKYWAEAISTAAYLRNRSVSSAICEDKTPYEMWYNQKPDLSHLKVFGCVAYA
HIPDSQRRKLDKKAKKYRFVGYCKNSKGYRLLDETSWKIVKRRDVIFNEFSFNMNDTTVN
LKQQSMLDLEPASKTVEEHAESEEEQQVRQSTRDRRQPVRYGFDEYADAAKVDHLACRAS
QIIEPMTIEEAFAGDEASEWRAAANSEYTSLLENQTWELVKLPPDREAIPCKWVFKVKYR
DDGNVERFKARLVAKGYVQKHGIDYDETFSPVVRLSSIRILLAFGLQNDMHIHQMDVVTA
FLHGNLEEEIYMTQPCGYSVEGKEDLVCRLNKSLYGLKQAPRCWNKAFQEYIEALGFSQS
TADPCVFIEVSDMSTTTAIAVYVDDLILMTRDLNRMQELKQSLAEQFKMKDMGPLHYILG
ITVIQGDNFISLHQKHYILKLLKKFGLEEAKTIATPADINVKLTKDDQVSKKADSTKFQS
LVGSLLYAAVSTRPDISLAVGAVSKFCSDPSEIHLTAAKRILRYLKGTLNLTLMYRKSEN
VSPVGYADANWAGDLDSRRSTSGNAFLMNESAICWLSKTQPTVALSSSEAEYVSLSLAAQ
EATWIRRFLGDLQVITSSIEVMEDNQGAIAIAKNPVSHVRTKHIDIRYHFVREAIQQNVI
AVKYCPTEDMVADILTKPLTKS
>THWI_Twilhelma_g733.t1
MSELKGVKDGLNKIFSVTSGMSIPLGLKTVLFETFRCSICQATPMNPPIIFANCCKTIVG
CEDTWYVGDRTKTSPKCRRERAYPDSCRLFGLDDFLETITQLLQEESSVEDDD
>THWI_Twilhelma_g748.t1
MPTEEFAKIKVFPDPVPSDTGHYKQFSEVYGSETSEDHRPSIAKKRKKATLHASVQNVNN
SGIMLQCEKCGIWRLVYARRKLKKNEVRKVNAALDGLSFSCGSPLPDLDLDDNILSELYV
QDLQCLDPVEPLYYIAGLLDICVYCCVEVESISTSEYYPVSRM
>THWI_Twilhelma_g749.t1
MSVSNVIDGGRYSSLHKVYRITAYVLKFIDLLRKRVSSPDLTTQDLHHLEILWVQDCQKK
LEADEHFPEWRVQFGLFKDEKGLWRCGGRLHNANLSFTTKHPLLLDRHHFLTLLVVRGAH
LRVQHNGVKETLAEVRRKFWIIGGRSLVKGSIHKCVVCRRYEGLPYSAPPPPPLPNYRVC
EAPAFTYTAVDYAGPMYLKGSKGAEGNKIWICLFTCCVTRSIHLELVPDLSASTFIRCLK
RFSARRGLPRKIISDNAKTFKAAAKSIQTMLSQKDLKDYLRDLRVDWSFNLERAPWWGGL
FERLIRSTKRCLRKMIGQARLTYEEMHTALLEVEAILNSRPLSYTTSEDTEEPLTPSHLI
LGRRLLSLPDDLSYYEDGDEDFELTSESLQRRVKYLNHVVNHFWQRWSKEYLLELRDSHR
RQVTAKDASPINVGDVVIIHDQDKRRGFWRLARVEKLLTGKDGKVRGAALRVSNEKGQIS
ELRRPVQRLYPLEINDKPGDEGRETLTDKVAPEKIPPTSDSERPQRTAALRARDRVKQWS
TQLLEDGTELVVDC
>THWI_Twilhelma_g768.t1
MATGSNTSELIKLNSENYPSWKLQLRMALIRDDLWEIVNGKEKEPEGSGDAVAAEKKKFK
TKCNKALSMIVLSLKPELHYLIGREPEDPVAVWKLLQNHFERKTWGNRYELWKKLFNLPR
MKELKDGGSVTKHLKLLQEIFDSLAVLEDPVGENKQVMFILASLPESFQTMVTALTASTD
AVPSLADVKEKIRSEELRQKQLTCGGLEGESDGKAFSAKHGYRSNRGNPRNTLTCHFCHK
PGHFKRDCRKWAQLQKKNEGHSSSKPKQSASAADAKSRSDSDGESMLVAAHALSTVSRGK
WIVDSGATCHMCNDKEQFAELEQLKESQEVTLGDGHTLDGTAVGTVTIETLLPDGNTHRC
RLKNVLYGPNLSYNLLSVSKAAEAGSTTKFTKSGCDILNKDDKVIAFATRVGNLYYLEYC
RKNPQVNVAEEDNMERLWHRRYGHLSEQNLQKLARNKLVKKFNYNVKKNIGLCEACISGK
HHRKPFETRMNSAREPLELVHSDVCGKLDERSQGGAEYFMTFTDDHSRYAWVYPLKTKDQ
AFGKFLEWKALVEKSTGYKVKTFRTDNGGEYTSNQFKEYLKAEGIRHERTIPKTPEQNGV
AERLNRTLVEMSRSMLHSANLPKKFWAEAVSTATYLKNRSPTKALQDKTPYEVWHGEKPS
VEHLRVFGCQAYAHIPKDERGKLDVKARKCILLGYGDTTKGYRLYDQVKERVIHSRDVKF
NESEGIDVSDGSIVSNETDKVIVNHDTSSEDEEAEDTSQSQDSPPEQVRRSTRERRPPNY
YVREQANFSSSKEPTSFSEATTSSDQSKWRNAMQAEMKSLDENQVWDLVELPPGRKTVGS
KWVYKRKYGADGSVERYKARLVAQGYTQKFGTDYDETFCPVVRQESLRVLLALSVQHSLK
LHQVDVTTAFLNGNLEEEVYMAQPEGYVSPGREHLVCKLKKSIYGLKQSPRCWNFALDSH
LKKIGFTQSKSDPCIYYKTIDGNIFYMGVYVDDIVLAGKSEKQLKKVKCELANKFDIKDL
GELRYFLGMSIVQSEESGSVWIGQPTYTNNLLTKFGMQQCKPVSTPIESGTKLKAATDTD
ELTNQQQYQSAIGSLLYLSVGTRPDICYVVSNLARFSSKPTKNHWNSIKRVMRYLKGTSN
LGILYTKDGDSKIVGFSDADWGGDIDDRKSTSGYIFKLSGGAVSWKSKKQTCVALSTAEA
EYIALSAAAQESLWLKQLVSELNISSTSSPIVIYEDNQSTIAMSHNPQFHGRSKHIDIKY
HFVREHVESGNIALVYCPTQEMTADMLTKGLSRQNLCKLREDAGLMEH
>THWI_Twilhelma_g784.t1
MAGLGEKTLSVFLYGDAEELDEVLLQSFPKLQDAGGYELLRSSDKGGKLLTVIDMPPSGY
TPENLKSIISSAKLYVRPIQKDLDMTPVQEEVFFHLGQLGAAALAQGASGHHIFSPSVFD
YIRGLALNKININIAEVEDAETREIVSKAETDQYMEGIRSCDVLDNIQKHHQILRNFYCQ
DMTTVKAPTADSIRAMFKHVRYSEKGSSAREMEEATYMHFVKYLQFCEQGHVTLKPVLSF
FTGAEEPPLGWDGTPALTFSPDNPYPTSSTCALVLTLPTMYFSDYQEFTKALDTAFLCHG
GFGLL
>THWI_Twilhelma_g784.t2
MKLSMAGLGEKTLSVFLYGDAEELDEVLLQSFPKLQDAGGYELLRSSDKGGKLLTVIDMP
PSGYTPENLKSIISSAKLYVRPIQKDLDMTPVQEEVFFHLGQLGAAALAQGASGHHIFSP
SVFDYIRGLALNKININIAEVEDAETREIVSKAETDQYMEGIRSCDVLDNIQKHHQILRN
FYCQDMTTVKAPTADSIRAMFKHVRYSEKGSSAREMEEATYMHFVKYLQFCEQGHVTLKP
VLSFFTGAEEPPLGWDGTPALTFSPDNPYPTSSTCALVLTLPTMYFSDYQEFTKALDTAF
LCHGGFGLL
>THWI_Twilhelma_g881.t1
MDAGPPGPMALHPSEGCGEIHLLIFWGRAELTPRQSSKEKMGNKYLWPWRDSNSLPMGWE
SESMVNKPPSHSECVGMKTRSERQKKLR
>THWI_Twilhelma_g961.t1
MNASNSESNCFCETVNYQNLSKSRISSSESNSGAQDEDSMHLPEGEALQLRSSESHRGNS
SQITQDELDNEDESSGEADNFDPVSATASYASELVQSLDHDALQSLTNFSYISQLPSNWS
CRFNQSSSDKGERTVDVNS
>THWI_Twilhelma_g1034.t1
MAARLGSKRSSDFSESFSSSSCSSAPKRRKVSIATFEKWQKQYDSEQQSLLWLRCSKGEI
DKSITFGFLAQLIIRLDHAKSDQHLKSMACMQRAQARVNNENYALLMNPEQMENMKRKFE
IYYILTKEGVAFKKYPAFH
>THWI_Twilhelma_g1050.t1
MEAQVSTIGISNAVIESRFIETTLTSLMPPEQVTFNFSADSKALIIAWKYTQETGTYGIE
ITDEQSEVLFSKSVAVNKHDSHPLDTSEPDSGDHKANTKIPYSELSSINDTTVDYTVQLS
AVRQLEMKDLIPYFLV
>THWI_Twilhelma_g1127.t1
MFVPDLQKAEMVDEIMLIISDYNSFFNCLLVKRIFKTLGTDEDLIMLERYEKDFKLFAEN
TVSVCSLAQERATDKSQCTFMIKVDERFECYTFSELEKFRLKISNILELSDEVLLLESIK
IGCFELNFKIPSFVHEAIFPLPSQQEQDLVALGVIKISASNYQYPSSQDDSDENDHSDDG
KPHDRPDPDGGTTLSRTSAECSISR
>THWI_Twilhelma_g1187.t1
MGGTGPVHVVQIDESCFSHKPKHHRGRASSNPVWVFGMVDTSTSPATGVMEVVSSRDAAT
LLPIIQAHCKPGTEIWSDEWSAYSRVRSLPNVSRHRVVNHSQHFVDPATGVNTQTIESYW
NRVKTKLKRMKGCHRSQLPSYLDEFMWFERHGKTCYAAFHNICRDIKLKYP
>THWI_Twilhelma_g1188.t1
MSFNEWSRYFQGVGEFSLGESRQYGVANQSYTEYVVERLDLCISTCTSLYQQMELHHLDD
SDILGEERAIILRRRADFGMLNDIADTVNDADVLELIREIHSESPNLGVSIISGRLRARG
IKVTRDRLRRLVRESDPLSSAYRLLGGTTKRRPYSVPGPNSLWHIGLTPSPDGSVVIPEI
ELHLSDSDYNRLQQTVNPLGVSDEFGVDLCSQVLAFLNTLQS
>THWI_Twilhelma_g1188.t2
MSFNEWSRYFQGVGEFSLGESRQYGVANQSYTERRADFGMLNDIADTVNDADVLELIREI
HSESPNLGVSIISGRLRARGIKVTRDRLRRLVRESDPLSSAYRLLGGTTKRRPYSVPGPN
SLWHIGLTPSPDGSVVIPEIELHLSDSDYNRLQQTVNPLGVSDEFGVDLCSQVLAFLNTL
QS
>THWI_Twilhelma_g1202.t1
MSAYVGTTYEITSQSHPNGEIYSYKVGICTPPDPVHPSCAVMQYSAGSNSSGPTHCLGSL
NSSQVARSKDGVWIELTYSKGDSYHSHCAHGTRTARIAFLCDPNVGGKGGIDFLEENNQD
DMCYYLFSVAARQVCGYQLSPGDWICIFLACIAAVWAIAMVIGILYRRFIVGAKGWEQIP
FITWYREFGNLEADGCDFVCRSRPRRHVEYKEPTFGADTDDDEDDEKDDNLLPM
>THWI_Twilhelma_g1202.t2
MSAYVGTTYEITSQSHPNGEIYSYKVGICTPPDPVHPSCAVMQYSAGSNSSGPTHCLGSL
NSSQVARSKDGVWIELTYSKGDSYHSHCAHGTRTARIAFLCDPNVGGKGGIDFLEENNQD
DMCYYLFSVAARQVCGYQLSPGDWICIFLACIAAVWAIAMVIGILYRRFIVGAKGWEQIP
FITWYREFGNLEADGCDFVCRSRPRRHVEYAPSAVHFLLVCFVLLSGWLPATYFFSHLVL
FLVALWACHDKTSIPSVIAPVTLVLACLTVYFRAGGSLGPLGGGSRDSYSTIHGSEGQQS
E
>THWI_Twilhelma_g1202.t3
MSSRSEAILTVALPVVPLLAPSAVHFLLVCFVLLSGWLPATYFFSHLVLFLVALWACHDK
TSIPSVIAPVTLVLACLTVYFRAGGSLGPLGGGSRDSYSTIHGSEGQQSE
>THWI_Twilhelma_g1208.t1
MSKNYKPFSKQTSLESPFRSSATSNGDDVDSPKPLNRSLTVRGERRTSGAPGLKRTRDPI
SPLKRFTKAKDAISRAFGLLRDRLQESQSFMVQANGQESTSVSMLLSRTRGIEEMMSRDH
MKVAFFGRTSNGKSTVINALLHDKVLPAGIGHTTNCFCSVRGVDSEEGYIISPGSTNKQN
VKNLTQLAHSLYKEHLEPSSLVQVFWPKSKCALLKDDVEFVDSPGVDMNPNMDEWINKHC
LDADVFVLVANAESTLMTAEKKFFHCVSERLSKPNIFILNNRWDCSAQEPEMTEEVKAQH
LEGDIEFLSKDLKVVDEATAKNRVFFVSAKEVLHVRKQQQGVKGQPSKEVGRGLADGWRG
RLMAFDRFEHLFKECVSSAAILTKFEHHHSQGADIVEGLEQLLAKEEENIEEKSQSVDRQ
LQESGHKMQQLSKEGLKVRDNCKQQLSATVDTVEQRLVVTARDIEGQLRDIVDRCDAQFD
PAQVTSYKESLYQWVDGQLGHELSKVGAPQMSRLYEETRQSFIDQYQEMLHLSSEEQSTF
SVLVRPPSLTFIHSSASLCEDFQEDLNFHFSLFGLTNLLHLTSLFGNIQSGVSQLLPVLP
TEVLQYVIPGALILGSFMAYRLVNLKFIVPSVALFAGIYSYERLTWSDRTKRERLHKQFV
DHMRKKLKTQIDATSTSYTNHMTDSLGLLLESLHGKLEGTQQLENNKISELTQEKSRLTQ
LKSKTKTLRNAVHLLKSDFEDFKEEYLEDGDTHA
>THWI_Twilhelma_g1210.t1
MATGIPPTDAAVNSSTAVTSPSARQQRIKERRITAQLVRQLSEDTLKSPMAPEHVVLEVR
NEETGKIDRKKVYVTEVNGIRTLDLYSGWDPDTQQHKMPLKALPVRCCQLVTLERLWVSH
NKLQSLPAQLDQMAQLREVFLHRNSFEDFPLSLCSLPHLEVLWLNYNKITVIPDEISKLK
SLKRLHLDTNFLKEVPDSLCQLVSLEVLYLNNNTIYKVSEKLGELKGLRRLHLQHNKITD
IPSSICQLTDIETLRLDNNEIRHVRRDFKLYQGEMEMKPRVTFNMKNNPFFTPQSRMKLS
VGSMHSPHTGLKTRRYSDQYERDLTSRRPTRTSQPAPRSFWATESVPVNMSLMDKSVPHR
SEAAARHHHPLTSSGSLDQS
>THWI_Twilhelma_g1237.t1
MASNIADLGGHDYNFAEQPPDDLICLICTFVAKDPQQLTCCGKIYCRACLQEYQKRSNSC
PQCQRNIKSLKVKCNNSGCKWIGEIRSFQEHFKNCKYSLVDCPLKCHVKMFPKDIEIHTS
QQCPYRIISCKLCQSKGKAIEILSTHSQTCPKVKVDCPNDGCDAKIPRCEVSNHRGSCLY
EKKNCKYHGIGCNTITNRKDLKSHEKDSQLHLEIALDTIGHLKAVVSMLDSKLKSQIEAP
KFTSKLSNFSKLKADNAKFMTPFFYSHSGGYKLSSTIYVNGDEGHRETISVFMLFHRGEN
DSELSWPFRGSCTIELLNQLEDDKHNSRELYYPTSASDEANSRVESGKERAELGYGIVDF
IRHAHLGYNPQLNCQYLKDDCLYFRFTVHPSKQAKLWLTCTQ
>THWI_Twilhelma_g1248.t1
MELEENIEQQVITAYFATIVTSTQSCVETITTKCRSKNLIVQEVVDKILYVEATPGTKTR
ILLRAVQDCMSHNHTCFEEFLEILFLCPETINATLDLTGPWPLTGEQVTCVYTSFPLLEL
LCIADMILLVVAIILLTASVLWCTASHTKELGYKDVAVFVFQTGLPSRYFIPNFKHSKCP
KSCFSCCFGCWYFIFSSIPWLPWRGPRISTDLDFLMMRLFRTDGGLGHILKEILILKEVK
SLNDNDLQKYALHRQEQKQRMFRTNDLIKRTDVADLRWTFVKPNKPGSQVPIEEGVYHPN
HYGELPTITRKVTPQPFGQRQGTEQEVTVFRIPNTIRGAVLGFSSYTKKRNLALVVSFGS
PSTGFASALARVFSYVLCINFSPFFYNRDSEDDKSERKKDLAKKTNNVTVLTYPEDVLVN
ESSVKMFLEEVKGKAKSVEINFILLAPLNKAIHVNTMTYLIYLLDDKDILAEDAVFLTMY
PLAIAGRKLSPSEDTLCLQKCSLQLKEFHSYSPEKFFPYPVTHEVQLVKDEELIWPKFDT
KGNIGEDYHTRETDDLPLWVVDPNTNFKLKTRMSFKMHSRN
>THWI_Twilhelma_g1250.t1
MSNNTPSPKGLEGKASNGEGEDDSQNVQPREFFWDSITLYVVFAIVALSSIDLVSSPDST
HSPRRKRVWYEFIRQPEVRCFSRNSQDQLADYQDYVNEFCYGTSALSNINIFRICSYILG
FAIAALHYLWLNHFGGKFAFFFKLVSDINRHRSEETGDYPKNNQIIADQLEESFTTYQRN
SIFWLYLIKVFLQLLLSIAGVIGIGYYFTQLRFDTSFLCPQTIDATLNLTGPWPLTGEQV
TCVYTSFPLLELLCIADMILLVVAIILLTASVLWCTASHTKELGYKDVAVFVFQTGLPSR
YFIPNFKLSERPKSCFSCCFGCWYFIFSSIPWLPWRGPRISTDLDFLMMRLFRTDGGLGH
ILKEILILKEVKSLNDNDLQLYSLHRREQTEAFLTTEDLIKRSDIADLMWLFDKKFFPNI
PDDCGVYNKAIYGKLQEATVSLQTTPVFRMPYTVRGAVLGFSAYAQTRNLALVLSFGSPS
TGFATALGRVFSNVISVNFSPYFYKDKAEMSEKVTDDVTVLTLPDDILVTEASVKQFLER
LNYLRADITIDFILMSPMTKPIHANAMMLLIYLLDDQEWLSEDTSLLTMYPQAIAGRKLI
PSEEDTASFCQRDFILKKEFYQCSPDKFFNPVGYPVQMVEKKLMVWPKFDTEDNAGGHKL
PRGTDDLPVWVVNDSTDFKLETRMSFKMYTKK
>THWI_Twilhelma_g1250.t2
MSNNTPSPKGLEGKASNGEGEDDSQNVQPREFFWDSITLYVVFAIVALSSIDLVSSPDST
HSPRRKRVCMSELHNYGTDNPENLKTIQDDLESDISAGTKLQKEIHHKREVKFIRQPEVR
CFSRNSQDQLADYQDYVNEFCYGTSALSNINIFRICSYILGFAIAALHYLWLNHFGGKFA
FFFKLVSDINRHRSEETGDYPKNNQIIADQLEESFTTYQRNSIFWLYLIKVFLQLLLSIA
GVIGIGYYFTQLRFDTSFLCPQTIDATLNLTGPWPLTGEQVTCVYTSFPLLELLCIADMI
LLVVAIILLTASVLWCTASHTKELGYKDVAVFVFQTGLPSRYFIPNFKLSERPKSCFSCC
FGCWYFIFSSIPWLPWRGPRISTDLDFLMMRLFRTDGGLGHILKEILILKEVKSLNDNDL
QLYSLHRREQTEAFLTTEDLIKRSDIADLMWLFDKKFFPNIPDDCGVYNKAIYGKLQEAT
VSLQTTPVFRMPYTVRGAVLGFSAYAQTRNLALVLSFGSPSTGFATALGRVFSNVISVNF
SPYFYKDKAEMSEKVTDDVTVLTLPDDILVTEASVKQFLERLNYLRADITIDFILMSPMT
KPIHANAMMLLIYLLDDQEWLSEDTSLLTMYPQAIAGRKLIPSEEDTASFCQRDFILKKE
FYQCSPDKFFNPVGYPVQMVEKKLMVWPKFDTEDNAGGHKLPRGTDDLPVWVVNDSTDFK
LETRMSFKMYTKK
>THWI_Twilhelma_g1259.t1
MKCRNCDEVGHIQHFCPKRKVKPQHGAKVTEDDLSDSDGEGAYPVSNNVPEDKWLVDSGA
SSHMTSNRSYLMEYRSFPVPEKVGLGDGRVVEAVGVGKVKLNMMFKVSSKIAVMHDVVHV
PKLTCKLFSVRATTKRGNNVRFSQSKCWIRSRSGTLYGMGILVGKLYHLQCEVKVGESAS
VVMEDVSETDLWHQRFGHLNGKQLTTMIEKEMVAGIKLTSLSNLSFCKACVQGKMQRKPF
KALKYQQSIRKLELVHSDVCGPLQVESIGGSRYFVTFIDDFSRCVSVHFLKKKSDVFEKF
EAMLTRECGESVMKLRTDNGSEYVSKEFEDYIYLKANGIEHQLTVPHSSQQNGVAERLNR
TIMESARAMLSHSGLPKKFWAEAVATAVYLRNHTTTSANDELLTPFEKWYGHKPSVGHLK
VFGCTAYCHILSVERKKLDQKAKKIIFVGYSKNPKGYRLYDATNEKVIARRDVGFNERDF
QFSTLKDQSSFDTTELLVKSEVDQCVESEQTTEEPLRRSQRVVHPPSYFGYDSADTATLA
SVQEEMIDHWIEWKQATDSEFLSLIENETWELVKLPEGREAIHCKWVFKVNGEGKVEKFK
SRLVAKGYSQQYGIDFEETFSPVVRFASIRTLLAHAIQQNMVVHQMDVVTAFLNGKLDEE
IYMHQPEGYQVSGKEGYVCRLKKSLYGLLGAGIEHSLISCTKLNLPKAMRTHLYLSVTMT
IPQSLLYWAGDLDGRCSTTGNVFILAGGAISWLSKRQAIVALSTSEAEYVALCSAAQEAA
RLQKLLADVQVPRRSITITEDNQGAIALARNPVAHTRTKHIDIRFHFIRQAQEEGVVDIV
YCPTSEMVPDILTRPIPRDRFERLRVMMDVSPILD
>THWI_Twilhelma_g1267.t1
MDAYQVQQDRPPAYIPSPTGIVGVDHEARGEEVNVRGPSFTRRRRLCYFSIKTEVPPSQH
WKMYALVALLIWVWVVYVINLVVAIVGYIVSDGRRSAEYLATMTAAIIYLVVFIPGSFLC
WFMPAYCAYSGRNSRRRMYSFVWFIIVMLFQILSFAINAISIPSFGSCGRNYKLRIIAIA
WFIVVMLFQILSFVINGIGMPDFGSCGFFNGASFFNVSDSKSTAAGAMFLITGFLWFLGL
PLVVILLIAICTHFVCGAGRSRLKRESNRMEDEEGIINASDL
>THWI_Twilhelma_g1267.t2
MDAYQVQQDRPPAYIPSPTGIVGVDHEARGEEVNVRGPSFTRRRRLCYFSIKTEVPPSQH
WKMYALVALLICKDTSWVWVVYVINLVVAIVGYIVSDGRRSAEYLATMTAAIIYLVVFIP
GSFLCWFMPAYCAYSGRNSRRRMYSFVWFIIVMLFQILSFAINAISIPSFGSCGRNYKLR
IIAIAWFIVVMLFQILSFVINGIGMPDFGSCGFFNGASFFNVSDSKSTAAGAMFLITGFL
WFLGLPLVVILLIAICTHFVCGAGRSRLKRESNRMEDEEGIINASDL
>THWI_Twilhelma_g1275.t1
MYSSPFNMPESHWQEEKVKLKRDRYRQDIEDEEDDDDSCGFICFALGVILLFAGVAVLAT
VLVYSQSNDPRSHPVSLMSTRPVKYVSESLLEAIENPHSMRTVEYSSNSQTNRAKTLLLI
IVHSLAENGKQRNSIRNSWMKDVKSKGLNAVVRFAVPAKGASPDVLTSVKEESMEHKDIV
VFLDSNSMPESEAALFELIWANMNYDFHYIMKARDSVYIRVEKLLDDVIYDLQQSNSNAY
LGYFEGNGNPRGEEKLKEPDWFLCDNFIRFAHSGGYILSHTLVARLLSQAEFLHPYNNED
VAMGTWLSPYKDIDWNHNIYFDTNIGRPRGCKNNMIVIQPAIGEMVIMHQRLAHSGRVCE
KEFEDIKAYRYNFDTLPSKCCSAV
>THWI_Twilhelma_g1276.t1
MILPILILLTYLPSFKLLAYAAYVGSIFLAIAMIVVYVYGGSHEFCTFSHIHGDSVRYLP
ETWMGVAQWFGVTAFLFCVHSMVIPLQSTMKRPQNMTILLDFAAVVVVVINLPFALYGYF
LFGEATSGYVFENIPGGTFENIVRLFLSLELSLTFPIVIKPATDVMEEIFWNFLSFISRQ
VDRTTYAIENFQKSEQLSFRLLRFLTVCIIRTLLVLVSWAVAVGIPRFELCLALVGSLAT
TILAFILPPLFHLTLFWEVAHIARRIFHIVLLGVGIMVTCFATGINLYMAIIGYGPPSTC
DSIQSSCYVNITDPTEHCYTNFTGRYVFENIPGGTFENIVRLFLSLELSLTFPIVIKPAT
DVMEEIFWNFLSFISRQVDRTTYAIENFQKSEQLSFRLLRFLTVCIIRTLLVLVSWAVAV
GIPRFELCLALVGSLATTILAFILPPLFHLTLFWEVAHIARRIFHIVLLGVGIMVTCFAT
GINLYMAIIGYGPPSTCDSIQSSCYVNITDPTEHCYTNFTGRVL
>THWI_Twilhelma_g1302.t1
MKGVVVFDNKSDLAFYTVDKAMETYVTDRINRLEYESGAPSDETGSAPLREMRDCLTAFF
LPFFTSFDVLHALKKPIFSITAPDGFLIVFRKFGENVYIAVSKDEGETEETLTKKLFVFN
RIVTMLHGPVDNRLNPTDLQARKKSWTRLASLLKTYEDLYLTDQVYLVEALEHVQFGQLQ
AAANVVQKLTRQSLDSADNGGLNNVRHAMLLVNTKFLCMCGRSPRIETADILLINLLVYH
HFHNLDGGGEEDEAEETAPNEPEDQPRAQNDTGSDEEEEEQEDPFDARESVFHSALSTPI
PRSNDDSNSPVEDPPLGSVNIRGEWFHPQFHSALSTPIPRSNDDSNSPVEDPPLGSVPRE
TAVDPRDINVEVSGTCSSGADRKKNNKKDNPKKDPLAGRVMRSALASLGFSKRVGSYHET
YRAPPAAHDENAKFLEQLIFLQTQPGLYYPHMLYCLQVYQGIVLVMVAEHGSNTHLCGSV
CKSMTTLSSIINNTRGGPPGGMHFYDGLDDNMRRIRDLTTREFNSMTDVKAAHSLKQLLM
RTLGSWNNLKQAGLKNYFQDKREELSLTRIEEREYNLTTVISKLSRLYYSLNQDYGEFLA
LKGLVNIPMAHSLKQLLMRTLGSWNNLKQAGLKNYFQDKREELSLTRIEEREYNLTTVIS
KLSRLYYSLNQDYGEFLALKGLVNIPMGVPYVEKVAKKAGENPAVFLRRKIWAMVQRVQR
FLAQGYTLQTWLDEDFLYTYYLWINVPNNALGAPLRFYSPNNVRCSEHTVPGVIGSSFFG
DIHNAKEGYVYELYCLHEAKVPIKKAAAHCRELATQLWPLSREAIAPFSLIN
>THWI_Twilhelma_g1302.t2
MKGVVVFDNKSDLAFYTVDKAMETYVTDRINRLEYESGAPSDETGSAPLREMRDCLTAFF
LPFFTSFDVLHALKKPIFSITAPDGFLIVFRKFGENVYIAVSKDEGETEETLTKKLFVFN
RIVTMLHGPVDNRLNPTDLQARKKSWTRLASLLKTYEDLYLTDQVYLVEALEHVQFGQLQ
AAANVVQKLTRQSLDSADNGGLNNVRHAMLLVNTKFLCMCGRSPRIETADILLINLLVYH
HFHNLDGGGEEDEAEETAPNEPEDQPRAQNDTGSDEEEEEQEDPFDARESVFHSALSTPI
PRSNDDSNSPVEDPPLGSVNIRGEWFHPQFHSALSTPIPRSNDDSNSPVEDPPLGSVPRE
TAVDPRDINVEPLAGRVMRSALASLGFSKRVGSYHETYRAPPAAHDENAKFLEQLIFLQT
QPGLYYPHMLYCLQVYQGIVLVMVAEHGSNTHLCGSVCKSMTTLSSIINNTRGGPPGGMH
FYDGLDDNMRRIRDLTTREFNSMTDVKAAHSLKQLLMRTLGSWNNLKQAGLKNYFQDKRE
ELSLTRIEEREYNLTTVISKLSRLYYSLNQDYGEFLALKGLVNIPMAHSLKQLLMRTLGS
WNNLKQAGLKNYFQDKREELSLTRIEEREYNLTTVISKLSRLYYSLNQDYGEFLALKGLV
NIPMGVPYVEKVAKKAGENPAVFLRRKIWAMVQRVQRFLAQGYTLQTWLDEDFLYTYYLW
INVPNNALGAPLRFYSPNNVRCSEHTVPGVIGSSFFGDIHNAKEGYVYELYCLHEAKVPI
KKAAAHCRELATQLWPLSREAIAPFSLIN
>THWI_Twilhelma_g1341.t1
MKTATLFAVYLTIAAATLWTQAEGSAILVEDDIVEMANENCKSPELEIEAPEARGDTTEP
CMAAIIHSCSQGTRVQTYGVRQVQLAAITDWNCDDVCQCCTCTLGETFRKCTPSDVGYFL
YVEWGDGSNDTTEETDLPGPYILNHQYPAAGTYRLILGIIKTSTNIGTGYIASVTITDTV
TVE
>THWI_Twilhelma_g1341.t2
MKTATLFAVYLTIAAATLWTQAEGSEDDIVEMANENCKSPELEIEAPEARGDTTEPCMAA
IIHSCSQGTRVQTYGVRQVQLAAITDWNCDDVCQCCTCTLGETFRKCTPSDVGYFLYVEW
GDGSNDTTEETDLPGPYILNHQYPAAGTYRLILGIIKTSTNIGTGYIASVTITDTVTVE
>THWI_Twilhelma_g1343.t1
MELEKGFIEKLGSTNWITWKFQMRHYLMSKGLWKYVDGTEVLGEDASAAARTTFRDNSQK
SLSTIVLAISTPQLYLVTSCETPKDVWDTLRNHFERETLANKLFLKKKYFRKEMKEGAVM
EEHLKEMKEITDKLASIGAAISEEDQVVTLLGSLPPSYSTLVTALESRVDELSLDFVQQS
LIHEEQKQKDTVTTKSSDSALLGGAKTNKGRKPPVCWKCNEIGHIQRYCPKNKADHGHNA
ANVTEHLVQDDPENAFHMSGTSSNQEQWIVDSGATSHMTFQKELLVDYQEFDTPEKVGLG
DGRIVDAVGTGNVRLSMKFKVSNPKRAVMQKVLYVPQLASNLFSVRAAAQKGNIVKFGHS
RCWIRSQTGELLGMGSLNGKLYHLDCESKLPSIEKASAATCDKSNVDLWHQRLGHVNAQY
LSDLLQKEMATGIKLTKEAQLSFCEGCIEGKMHRKPFKSVGENRSTRKLQLVHSDVCGPM
PESIGGKKYFVSFIDDFSRCCAVYFLSNKSEVFEKFKEFEAITANECGEHIGILRTDNGG
EYVSREFENYLKSKGITHQLTIPHTPEQNGVAERMNRTLMESARSMLSHSHLSDKYWAEA
ISTAAYLRNRSVSSAICEDKTPYEMWYNQKPDLSHLKVFGCVAYAHIPDSQRRKLDKKAE
KYRFVGYCKNSKGYRLLDETSWKIVKRRDVTFNEFSFNMNDTTVNLKQQSMLDLEPVSKT
VEEHAESEEEQLVRQSTRDRRQPVRYGFDEYADAAKVDHLACRASQIIEPMTIEEAFAGD
EASEWRAAANSEYTSLLENQTWELVKLPPDREAIPCKWVFKVKYRDDGNVERFKARLVAK
GYVQKHGIDYDETFSPVVRLSSIRILLAFGLQNDMHIHQMDVVTAFLHGNLEEEIYMTQP
CGYSVEGKEDLVCRLNKSLYGLKQAPRCWNKAFQEYIEALGFSQSTADPCVFIEVSDMST
TTVIAVYVDDLILMTRDLNRMQELKQSLAEQFKMKDMGPLHYILGITVIQGDNFISLHQK
HYILKLLKKFGLEEAKTIATPADINVKLTKDDQVSKKADSTKFQSLVGSLLYAAVSTRPD
ISLAVGAVSKFCSDPSELHLTAAKRILRYLKGTLNLTLMYRKSENVSPVGYADANWAGDL
DSRRSTSGNAFLMNESAICWLSKTQPTVALSSSEAEYVSLSLAAQEATWIRRFLGDLQVI
TSSIEVMEDNQGAIAIAKNPVSHVRTKHIDIRYHFVREAIQQNVIAVKYCPTEDMVADIL
TKPLTKSRFERLRQALGMHNLSN
>THWI_Twilhelma_g1361.t1
MTSVTKVCEELDKVLLEFMETLQELSELREQYSEIVKEGYFTMAKARSSMGGPTTVSSLQ
YDSVMTPLVHVTSTSDPISYEDQDLQRLSVEGTPVEFKVDRIQPGKVSSAATKQKESPKE
GELRKRKGGPRTAGVEDVPLSTEQNEEEGGTFEVKKEIKDPIKWFGILVPQALRQSQQHF
VKAVTLSTELAGAQMKAETLRRRYRQLLAEKKELQQKQQSNDPTQTST
>THWI_Twilhelma_g1385.t1
MNQYVNKKFTSQYKATIGADFLTKEVMVEDRLVTMQIWDTAGQERFQSLGVAFYRGADCC
VLVFDVTNANSFKTLDSWRDEFLIQASPRDPENFPFVVLGNKIDLENRQVPARRAQNWCE
SKNNIPYFETSAKEAINVEHAFQKIAKDALVKENDDIYKPQVNTVPDIRLDGNTPQKKSK
CC
>THWI_Twilhelma_g1387.t1
MEQEVEQLKALVSDLFMKVESLENRVSLLEEEGASKPKGPEPLLTCIQCFAEYKESENAE
GHCKYHAGKLNYGGWKCTYSCCNATANDRDRAKNIPGCTKGKHRSKHHTDYLYANYFFYM
SDLSNNAQQLWMSMETEDHITDSVEWAEIGLSKDGKVFVIVGTSRIQPVAFGVFTPKELK
KFKKSSAVVIDKSDPVGWSLKAEVHSSNSIVNAITVTLKPASSKTPLTKRVSLVFDGDSP
KPGEIETLSDPSPSKASVAYTVPDVVREGPELEAGEDYSKDRKTDYSTEIDDDMFAIQLQ
QIGSTEVESSWKQSNGKWNNLFSVNLRVSNNSPNIISITDVYGEYMNSGESHDDHMIHHV
STTVKFPDGEWVKCDQLWVGLKGSREFFDTKDFSIDCAAPMNLYVRMAISFEGEAPDHSE
GYRAHPSLPQPLHLRVNFKDQEERTASLRFEQGNRPLDIATPDSRAKSWNRGKPLEFHLY
ADDVNTRKRSDAALYYDENGVLCFRPAPNNNSSQYFYIRDFSTTAFKAKKANQKEFELTN
MMKETKGSKVEIFAVVDLDKETTYALKVVITTPTSSAVGYYLLPLEDYTSATLTTEPDEV
IVNGELEVSWKVPRASKNDRIEVYAPYAKKSLSGCYAYNRQAETEGTAKIKAPSIPGLYE
ARYYPAWLAGSYTRHRNAVYIAMGKFEVTTI
>THWI_Twilhelma_g1387.t2
MEQEVEQLKALVSDLFMKVESLENRVSLLEEEGASKPKGPEPLLTCIQCFAEYKESENAE
GHCKYHAGKLNYGGWKCTYSCCNATANDRDRAKNIPGCTKGKHRSKHHTDYLYANYFFYM
SDLSNNAQQLWMSMETEDHITDSVEWAEIGLSKDGKVFVIVGTSRIQPVAFGVFTPKELK
KFKKSSAVVIDKSDPVGWSLKAEVHSSNSIVNAITVTLKPASSKTPLTKRVSLVFDGDSP
KPGEIETLSDPSPSKASVAYTVPDVVREGPELEAGEDYSKDRKTDYSTEIDDDMFAIQLQ
QIGSTEVESSWKQSNGKWNNLFSVNLRVSNNSPNIISITDVYGEYMNSDGEWVKCDQLWV
GLKGSREFFDTKDFSIDCAAPMNLYVRMAISFEGEAPDHSEGYRAHPSLPQPLHLRVNFK
DQEERTASLRFEQGNRPLDIATPDSRAKSWNRGKPLEFHLYADDVNTRKRSDAALYYDEN
GVLCFRPAPNNNSSQYFYIRDFSTTAFKAKKANQKEFELTNMMKETKGSKVEIFAVVDLD
KETTYALKVVITTPTSSAVGYYLLPLEDYTSATLTTEPDEVIVNGELEVSWKVPRASKND
RIEVYAPYAKKSLSGCYAYNRQAETEGTAKIKAPSIPGLYEARYYPAWLAGSYTRHRNAV
YIAMGKFEVTTI
>THWI_Twilhelma_g1427.t1
MASKLISPTLLFRVQSRGFSNATVPRHKVSSFDRFVLRVTGVAKEPVAEVSIEKMDKATS
RFRIGLMFGMMAFCAVGSAYAIVQGKREKAAHISVAKMNRERHAKNKENR
>THWI_Twilhelma_g1476.t1
MSTSSSGAGSPRRSTSNLHSSGSNTMTRTRSSTLKKKKDLSRDEGSALNDMHTKQVNHLR
HHGEARDTEMESLKKQITYRDEFIERHGLHLPTGEEDEEQQILQKEMDSEEKQRLLKQIE
SLKEEIDSMKSGSLLGDQQPRDIVQVSTRMVSEYKTKLQISEAENSRLEGMTNRLKSQVT
RYKNQVKELEEREDELMKEKRQQAKEIRNLQSESEDQKTRNRFTQAKDRTA
>THWI_Twilhelma_g1476.t2
MSSSPKRGMSTSSSGAGSPRRSTSNLHSSGSNTMTRTRSSTLKKKKDLSRDEGSALNDMH
TKQVNHLRHHGEARDTEMESLKKQITYRDEFIERHGLHLPTGEEDEEQQILQKEMDSEEK
QRLLKQIESLKEEIDSMKSGSLLGDQQPRDIVQVSTRMVSEYKTKLQISEAENSRLEGMT
NRLKSQVTRYKNQVKELEEREDELMKEKRQQAKEIRNLQSESEDQKTRNRFTQAKDRTA
>THWI_Twilhelma_g1516.t1
MPMASESRPNDLSGYDYQFLQSPPDELVCLICTCVAKDPQQLVCCGRVFCRECLSKQQGY
SNKCPQCRQPYTGFNDIRGDRNIKSLKVKCSNFGRGCEWTGELRSVEEHHSTCDYGLIQC
PNHCIKEGEENELLRKNLIEHLQAKCLKRQYKCPHCKKTGEYQERITSHLKNCPQVETTC
PNSPCTAHPLRCEADDHRHVCEYEEVSCKYADIGCNRVLQRKYMTLHEKNAEEHFPIAIE
TIRMLKEQVSPFHFKLAGFAEQKKKNTEYFSKPFYTHPGGYRMCIQVNANGKGVGRNTHI
SFYVCLMKGLNDDNLSWPYLGTVTISLLNQLEDRKHHVQDVNFYCKDDFTRVVGDKERGV
GWGYEKFVAHTDLNYNPIKYCLYLKSDCLYFKVTASVVHGWLHFS
>THWI_Twilhelma_g1516.t2
MGVGNLARMPMASESRPNDLSGYDYQFLQSPPDELVCLICTCVAKDPQQLVCCGRVFCRE
CLSKQQGYSNKCPQCRQPYTGFNDIRGDRNIKSLKVKCSNFGRGCEWTGELRSVEEHHST
CDYGLIQCPNHCIKEGEENELLRKNLIEHLQAKCLKRQYKCPHCKKTGEYQERITSHLKN
CPQVETTCPNSPCTAHPLRCEADDHRHVCEYEEVSCKYADIGCNRVLQRKYMTLHEKNAE
EHFPIAIETIRMLKEQVSPFHFKLAGFAEQKKKNTEYFSKPFYTHPGGYRMCIQVNANGK
GVGRNTHISFYVCLMKGLNDDNLSWPYLGTVTISLLNQLEDRKHHVQDVNFYCKDDFTRV
VGDKERGVGWGYEKFVAHTDLNYNPIKYCLYLKSDCLYFKVTASVVHGWLHFS
>THWI_Twilhelma_g1517.t1
MALHEENAEVHFPIAMETIRMLKEQVSPFHFKLAGFAEQKKNNTEYFSKPFYTHPGGYRM
CIQVNANGKGAGRNTHISFYVCLMKGLNDDNLSWPYLGTVTISLLNQLEDRKHHVQDVNF
HHKDDFTRVVGNKERGVGWGYKKFIAHTDLNYNPIKNCLYLKSDCLYFKVTASVVHGWLH
FS
>THWI_Twilhelma_g1524.t1
MHQVTMLTPSTPHTPVDAGGDNLALDTPGIYHYACGNSTEPSSVYIVPAIYSISLCRECT
NRDVQYKINTGEAIKWSLVGEPAENCTVLIKMDKNQEANYSEEFLLDFRGETVLRKPEGH
TAFYFPVAGLYELFCKEEDNSSNILATILVGNVSQSQLNETTKESDQKYIELLYTHVAIM
GVVFGVLFPIGAFLAYHQITLVHKFTQPIGLALALIGFVMVIVYVQLSHGNHFRYLIHGV
IGLALLIMVLLVMPLLLISERSRKYHHKFGHIIAFFGMGNILLGLAILPASRAVALTLCI
LYGLWLVVSLSFYVFFPGNKKKEECKESNKKDHISSRNGFYKVNSQNSFVSNIQRGTSNG
SLSSGRGPQPLRKNIISEDKMIELRKKSLDFLEASRHRRQLDRELGLTSSRPLIENQTSM
TDVDLEEEEEDINVQFKVGGIRRDSKPDQDTPPETDKEPQQLSSPEPDSPFTPPPMRSQM
SATPDSDDEDVEDDDALESPNYNKFKLKSPPMSSSLSRAHTFNYGDTAVGAHMIHDSDDN
SSEKGGSLRITRHSKRARGRVDNLFSVPPTSLTISATAQGTSSYSVTEETPEPDNEGPLS
ESYPPPPSRPQHMMVTVSPPDPTSNGDVQQTVPTKAAMPAHGGRRRKAALVPPLITTTPV
VDDDTPPPSGCPFHSHSSPNFGTLSTSDNKRNTSLSPRPIRRGVAQSPADDDTDGSSPRP
RRKKVSVAQIEATLFPPTPVNLHPPQHLGLSRSSSFNTMRTHHDVFADNAFRSVMQISQD
AIVCANSIGDIVYWSKGACKMFGYTPGEAIGSSLEMVIPQSYKERHRVGITQRTTDTLKY
VRKHSYTPEEQKHARLYAVHGMTKSGQEIPVEVNVTSFVIDGEIFYTGVISELARHSGVN
RSRANSVSSGSDVSETSTKQRALAVGAQMKIAHQLESAEQISRKELERVLTGSLQASSFE
VDAHQMEQMMAGIMKAGDPDGDGAISFVNLIQLLSQHQLYISESGLIARYGKTKGALGSN
LTRMQKQAKRTKQFFTNNVASLSWIGFYVLLNVFLAVLGVLSTSQDGWKRFAYGTGPVLS
MNCILILVPSLTSFIHAMRSSYWMNKVFPLTKTVTLHVIIVLTIFLWTGVHILTHFVSFA
LDDKNTSMTNSTSEHFKMNIVTHLCPVITGSVILGIFAIMGLTSIKAISKLGRFVPFHLI
HWIGTVLFYSLLVIHGIRYVNPSFWKWLIPAAIILALERIYWFVFAGKQKVAIKSAGRYD
DQSRTGIIELEKPKGFKFEPGQFVLLNLPWIGYFDWQPCHISSGPKDNKLTVYVPHSNDA
WFSQAFKKLKENPYKMAKQVNPNAKESKRGEQLPTTEENHPIVQFASHIKGPYGPRDNSV
MLFDYTISALVCGGGDGPHAAKAVVKRLLEYRKVAACHCGCQPVLTKLYLVWVIPSGNDF
EWFTDYLSDLCEDPHLHRYMDIRVFLTNIDSPPDELASALLQLGLKTAGDSCKVRRPSLP
QVNNLYQKSSYGAPDFPALLDYISSQHSSKWNKGDGEVEFGVFTVGDVSQSARTELTRAC
KTSSKPGKLSYKPCHIIT
>THWI_Twilhelma_g1524.t2
MLTPSTPHTPVDAGGDNLALDTPGIYHYACGNSTEPSSVYIVPAIYSISLCRECTNRDVQ
YKINTGEAIKWSLVGEPAENCTVLIKMDKNQEANYSEEFLLDFRGETVLRKPEGHTAFYF
PVAGLYELFCKEEDNSSNILATILVGNVSQSQLNETTKESDQKYIELLYTHVAIMGVVFG
VLFPIGAFLAYHQITLVHKFTQPIGLALALIGFVMVIVYVQLSHGNHFRYLIHGVIGLAL
LIMVLLVMPLLLISERSRKYHHKFGHIIAFFGMGNILLGLAILPASRAVALTLCILYGLW
LVVSLSFYVFFPGNKKKEECKESNKKDHISSRNGFYKVNSQNSFVSNIQRGTSNGSLSSG
RGPQPLRKNIISEDKMIELRKKSLDFLEASRHRRQLDRELGLTSSRPLIENQTSMTDVDL
EEEEEDINVQFKVGGIRRDSKPDQDTPPETDKEPQQLSSPEPDSPFTPPPMRSQMSATPD
SDDEDVEDDDALESPNYNKFKLKSPPMSSSLSRAHTFNYGDTAVGAHMIHDSDDNSSEKG
GSLRITRHSKRARGRVDNLFSVPPTSLTISATAQGTSSYSVTEETPEPDNEGPLSESYPP
PPSRPQHMMVTVSPPDPTSNGDVQQTVPTKAAMPAHGGRRRKAALVPPLITTTPVVDDDT
PPPSGCPFHSHSSPNFGTLSTSDNKRNTSLSPRPIRRGVAQSPADDDTDGSSPRPRRKKV
SVAQIEATLFPPTPVNLHPPQHLGLSRSSSFNTMRTHHDVFADNAFRSVMQISQDAIVCA
NSIGDIVYWSKGACKMFGYTPGEAIGSSLEMVIPQSYKERHRVGITQRTTDTLKYVRKHS
YTPEEQKHARLYAVHGMTKSGQEIPVEVNVTSFVIDGEIFYTGVISELARHSGVNRSRAN
SVSSGSDVSETSTKQRALAVGAQMKIAHQLESAEQISRKELERVLTGSLQASSFEVDAHQ
MEQMMAGIMKAGDPDGDGAISFVNLIQLLSQHQLYISESGLIARYGKTKGALGSNLTRMQ
KQAKRTKQFFTNNVASLSWIGFYVLLNVFLAVLGVLSTSQDGWKRFAYGTGPVLSMNCIL
ILVPSLTSFIHAMRSSYWMNKVFPLTKTVTLHVIIVLTIFLWTGVHILTHFVSFALDDKN
TSMTNSTSEHFKMNIVTHLCPVITGSVILGIFAIMGLTSIKAISKLGRFVPFHLIHWIGT
VLFYSLLVIHGIRYVNPSFWKWLIPAAIILALERIYWFVFAGKQKVAIKSAGRYDDQSRT
GIIELEKPKGFKFEPGQFVLLNLPWIGYFDWQPCHISSGPKDNKLTVYVPHSNDAWFSQA
FKKLKENPYKMAKQVNPNAKESKRGEQLPTTEENHPIVQFASHIKGPYGPRDNSVMLFDY
TISALVCGGGDGPHAAKAVVKRLLEYRKVAACHCGCQPVLTKLYLVWVIPSGNDFEWFTD
YLSDLCEDPHLHRYMDIRVFLTNIDSPPDELASALLQLGLKTAGDSCKVRRPSLPQVNNL
YQKSSYGAPDFPALLDYISSQHSSKWNKGDGEVEFGVFTVGDVSQSARTELTRACKTSSK
PGKLSYKPCHIIT
>THWI_Twilhelma_g1525.t1
MRISWDSYDFVDSSGMSYNLQMSAGTEEYRRISHGSATKYTWKEDLEYNVPYKFRVQVQT
PEGVGSWCQPKQAMKAAPLFHWHNQWRNVKIELSQDKLEAYWLKGKTHHYWATFAGDRVF
DKPGQYYCEIEIVDFGKPKPHKKLAIGVIGCSRSEAANLPWQDGNHAVGQLEVPSWSFHP
ISGVLNSHTLPSEGTSYTPNLEIQNGDRIGMLLDLHAKKLSFFYNNLDLGVAFDDLGAQA
FLPAVSILDKIRVRLRFPPPPYYKRVIQVYQLMSGGGATLSTSVPNMSVLEPSFFKSKVT
RSPKMPRRSETKLPASFSPSLS
>THWI_Twilhelma_g1525.t2
MSYNLQMSAGTEEYRRISHGSATKYTWKEDLEYNVPYKFRVQVQTPEGVGSWCQPKQAMK
AAPLFHWHNQWRNVKIELSQDKLEAYWLKGKTHHYWATFAGDRVFDKPGQYYCEIEIVDF
GKPKPHKKLAIGVIGCSRSEAANLPWQDGNHAVGQLEVPSWSFHPISGVLNSHTLPSEGT
SYTPNLEIQNGDRIGMLLDLHAKKLSFFYNNLDLGVAFDDLGAQAFLPAVSILDKIRVRL
RFPPPPYYKRVIQVYQLMSGGGATLSTSVPNMSVLEPSFFKSKVTRSPKMPRRSETKLPA
SFSPSLS
>THWI_Twilhelma_g1549.t1
MCENPIGNRSANDCPRGGVSNELCSGLDRGSCDCFCLCSTFDDGRAIFGPACECDNFRCS
DNGQPEEVVCSGIAVDVAVGRGVCCEAQCRCRNSSLGNLYRGDDCECEPEVEVCVDPNGD
GSVCSGRGSCGCQSFCISADPGFQLQIPPYAIAIIILAILLILGILILALIKIIFLILDA
VEYRRWKRELDKADFSKISGEFEESCKEKRKKKTLEQVEETLLFREIMQLRLLLQIVLVA
VLSYGAMSQPVDSDLRRLCNPQSVCRDCILASPMCTWCADPDFTGVRCNPEGDSMLAMCN
QSSLQTPTGSIGNTVEPDLFDPNQFNQITPSSIEVSVRPGIPVGFPLSVRPARNFPIDLY
LLMDLSFSMRDDLDNLKTLGSLLAEEIVSISSNFRIGFGSFVDKSVGPYTDLRESVMNNP
CLGNRNFPDGCRQTYSYSHIVSLTENRTLFDVEVLRQTISGNQDSPEGGFDGFLQSILCT
DLGGIIIPHDGTCRIQETLAPADYRDWNILDYPSIGQIASALREQDIIPIFAAEAGAEDF
YNELVSELGSNSAFVGRLAADSSNVVTLVTTLYNQISQRIEFDTQRVPGVSVNVAVDECP
RPVGQDGVCAGVQIEETANFTVTVDLQQCTPELEQGPVTTTVRVVGFGSFQITINAICSC
DCDNNTEVNSPTCNGNGTLVCGICECNPGRFGDRCQCDGTGQAAQMLMCP
>THWI_Twilhelma_g1560.t1
MSVSSPLSRAVDPLTASGGGDDDEVVFVNELPEWLKCPICLSCLKDPYQTPCGHRFCKDC
ILPILSSRNNVCPNDRTQIDSTNTFPDNAVKLQINNLDIRCPYPGCSWEGAYSDRKNHQA
KCKFARVPCGLCHTLVPKTDLESHLRVCPKKKVQCDYCHEEVCRDMLKHHYDVCPEYPAL
CQYSCSQAQYPRKDLPKHYTECPRLPVPCSMAQFGCSETVERCNLSSHLLDCAPKHAANM
AALILKLQKEVEVLKSQVKDHAAAIQQVDETMYPCCGQFTWRIDDIREKIKAAQAGDPAT
SVIYSPPFYSSEAGYKLCLCIYPAGDHNQGFLSLYFVVMKGKYDEILQWPYQKRVYLSLL
NCRGGVNVIKEITPDPRLHYFHRPDNPRNVGYGFPKFMHLPRLLSEDAEHVQNGAIFLRC
KVLD
>THWI_Twilhelma_g1573.t1
MSTTSRMISKQATRRPCGNKTTASWPESQQANRTNAAQVRAKRATQQGKDKRAISVSTKD
TTTTVTVSRKPLITVTVNCNTKTTKNTRAHARRPTRGAGATRPPQPVARRKTSTQQPGKA
VKPKLKEAAIPVAAVAVEPTVSTTTETTSSLSTDVTTSSLISTESRNPQYCEEYAEDIFE
YLLNRERQPCFAVEKEFLDGQIDVKCHHRRILVDWMVQVQDRYALLPETIHMAIDILDRY
LQATLVLKSRLQLVGVTSLFIAAKYEEIYPPMCNEMAYITADTFTVEDLCKTERAILHTL
DYQINKPMSLAFLRRFSKQMAVPCKMHNLAKYILELCFMYSSTSSYLPSMKAAASLLIAD
SILSPTPSLSFSRERWFTSIALLRVKRVMLAAFIEGHNNKRCKSIRKKFASLQYFEVSKI
SELAEYS
>THWI_Twilhelma_g1597.t1
MMCWIAVLTVSLTLAAFKNSACSAQLINTTTTQSGPTDVANSTSASTNVITQPRDLCPRA
SEEFSLCANLSGRNSMNGVPQYFTELQNQFEGYTIDIVFSVLDTFDPPLPQECIDSAQHI
VCLTAIPPCEPETDQLLEICEDSCWAYDMLISSGQCQDLVDHGRQLTQTSSFGDLIFLLD
KYLDLNCSNASTYYFSLGLSELHHDPSKCTHLFDQQTLDGLLNRSELFTTTNNPESDSKG
NGNELGTILGIVGGVVVFVLLHVLFVILIFYIYNRRRYKRIHKLQGASNATEAQSTDGPR
SMKVLQEPNSKPNKTSLEDKVDYKALCSSVHIPYHTLTIGEGIGEGAFGTVHRGTHTPFE
GALPKDVAIKTIKNLSSPSELKAFFSESLIMKDFNHPNVLGLVGVCFDTPDDIPYIILPY
MVNGSLKDYLKSKRVHITNVDTYPEGLQLPVLVKMCKDVAHGMAYLADRRFVHRDLAARN
CLVDRNIAVKVGDFGLAKDIYSSDYYRAKENTRLPVKWMPPETLHDGMSNEKTDVWSFGV
TCWEVFSLGRTPYPGVENHDMVKFISTGGRLERPSLCPETFFTVMEQCWAIRPEQRPLFV
ELSDQLDNYWDIHIIQSEAGRSYVNDQLYSL
>THWI_Twilhelma_g1597.t2
MMCWIAVLTVSLTLAAFKNSGKIMRIKFSLINTTTTQSGPTDVANSTSASTNVITQPRDL
CPRASEEFSLCANLSGRNSMNGVPQYFTELQNQFEGYTIDIVFSVLDTFDPPLPQECIDS
AQHIVCLTAIPPCEPETDQLLEICEDSCWAYDMLISSGQCQDLVDHGRQLTQTSSFGDLI
FLLDKYLDLNCSNASTYYFSLGLSELHHDPSKCTHLFDQQTLDGLLNRSELFTTTNNPES
DSKGNGNELGTILGIVGGVVVFVLLHVLFVILIFYIYNRRRYKRIHKLQGASNATEAQST
DGPRSMKVLQEPNSKPNKTSLEDKVDYKALCSSVHIPYHTLTIGEGIGEGAFGTVHRGTH
TPFEGALPKDVAIKTIKNLSSPSELKAFFSESLIMKDFNHPNVLGLVGVCFDTPDDIPYI
ILPYMVNGSLKDYLKSKRVHITNVDTYPEGLQLPVLVKMCKDVAHGMAYLADRRFVHRDL
AARNCLVDRNIAVKVGDFGLAKDIYSSDYYRAKENTRLPVKWMPPETLHDGMSNEKTDVW
SFGVTCWEVFSLGRTPYPGVENHDMVKFISTGGRLERPSLCPETFFTVMEQCWAIRPEQR
PLFVELSDQLDNYWDIHIIQSEAGRSYVNDQLYSL
>THWI_Twilhelma_g1598.t1
MGAMGQFSLWVCLAMLAGCFSKGTDAQPATADPLMPSESGSGQFTPLCTLLEDEYDSCSP
LEGRMSSYQYEQHIPKLASSNTSLTGNSVDIAFTLIDSFSPPPPAICLDLLQHMLCYLAA
PPCDPVFDRQLPICNDSCRAYDILLASNLCLQFNNTLGMFRESTSVVQIQIVYTIYSTFD
CNNSSTYYFREDEEFAGNGECTSLFSPSVQVSYLCISTYRTNPCKLTWSFGVTCWEVFSL
GRTPYPGVENHDMVKFISTGGRLERPSLCPETFFTVMEQCWAIRPEQRPLFVELSDQLDN
YWDIHIIQSEAGRSYLTGREGGSSVKCMHNNLKVKEGIELGAMGQFSLWVCLAMLAGCFS
KGADAQPATADPLMPSESGSGQFTPLCTLLEDEYDSCSPLEGRMSSYQYEQHIPKLASSN
TSLTGNSVDIAFTLIDSFSPPPPAICLDLLQHMLCYLAAPPCDPVSDRQLPICNDSCRAY
DILLASNLCLQFNNTLGMFRESTSVVQIQIVYTIYSTFDCNNSSTYYFREDEEFASNGEC
TSLFTPSVQERILAKSLCIPVPSGMCMTFSETGHYIQNDRDSNITFQALNEVGESTLPSN
CGDVFMKLICDYVFLPCNQATSHQLAVCQSSCPIVERIMDNCLPFLDASIQTRQLLGELV
TFDCTDPPSYLLDNVPIDDELCIDLSSYDIVSTEVPTQEPSPSSGGIIAAGVVVGILVIS
GAILIFGCCLWQARKSKQIFLEKNDTMLVLENIGAPAERYKVTSSVRELGLSVAEQKETG
LTEDDKKHYKARFTSALVPYDKLKVGECIGEGAFGKVYRGEMKSSEDSPGEVAIKTIKNL
SSPSELKAFFSESLIMKDFNHPNVLGLVGVCFDTPDDVPYIILPYMVNGSLKDYLKSKRI
HITNVDTYPEGLDLPILVGMCVDVVHGMDYLADKKFVHRDLAARNCM
>THWI_Twilhelma_g1598.t2
MGAMGQFSLWVCLAMLAGCFSKGTDAQPATADPLMPSESGSGQFTPLCTLLEDEYDSCSP
LEGRMSSYQYEQHIPKLASSNTSLTGNSVDIAFTLIDSFSPPPPAICLDLLQHMLCYLAA
PPCDPVFDRQLPICNDSCRAYDILLASNLCLQFNNTLGMFRESTSVVQIQIVYTIYSTFD
CNNSSTYYFREDEEFAGNGECTSLFSPSVQVSYLCISTYRTNPCKLTWSFGVTCWEVFSL
GRTPYPGVENHDMVKFISTGGRLERPSLCPETFFTVMEQCWAIRPEQRPLFVELSDQLDN
YWDIHIIQSEAGRSYLTGREGGSSVKCMHNNLKVKEGIELGAMGADAQPATADPLMPSES
GSGQFTPLCTLLEDEYDSCSPLEGRMSSYQYEQHIPKLASSNTSLTGNSVDIAFTLIDSF
SPPPPAICLDLLQHMLCYLAAPPCDPVSDRQLPICNDSCRAYDILLASNLCLQFNNTLGM
FRESTSVVQIQIVYTIYSTFDCNNSSTYYFREDEEFASNGECTSLFTPSVQERILAKSLC
IPVPSGMCMTFSETGHYIQNDRDSNITFQALNEVGESTLPSNCGDVFMKLICDYVFLPCN
QATSHQLAVCQSSCPIVERIMDNCLPFLDASIQTRQLLGELVTFDCTDPPSYLLDNVPID
DELCIDLSSYDIVSTEVPTQEPSPSSGGIIAAGVVVGILVISGAILIFGCCLWQARKSKQ
IFLEKNDTMLVLENIGAPAERYKVTSSVRELGLSVAEQKETGLTEDDKKHYKARFTSALV
PYDKLKVGECIGEGAFGKVYRGEMKSSEDSPGEVAIKTIKNLSSPSELKAFFSESLIMKD
FNHPNVLGLVGVCFDTPDDVPYIILPYMVNGSLKDYLKSKRIHITNVDTYPEGLDLPILV
GMCVDVVHGMDYLADKKFVHRDLAARNCM
>THWI_Twilhelma_g1719.t1
MLELLRRCKFPGHEPQLHQGEKELIVIHHDESTFYANADQSNHWGDNELMVLKQKSLGQA
IMVSDFIEEATSQYLHYEDKQARLLLETNSDGYFENTRFLKQVDNAIDLFEMKFPDAQGL
FIFDNAPSHKKCADDALKVENINVKPGGKQSIMRDTVFNGEIQKMVLPDGQPKGLKLVLQ
ERGVDTTDMNANKLREVLRTYEDLKTHRHYSGRKSNWQRTPM
>THWI_Twilhelma_g1736.t1
MAESLDSILERSLEGSGAESSKDVIVLALHSSLLSAGYVCVAVGDEGFGNESSRSLPAIA
TSSQPQLPAGWNNSGDVYALQYRHNQSGEMCLVKVVPLGDQLLLNAVSASKSDKVYSVSV
EVSKYVKDGADLKSTSAFRNLLELITVLNKEIEAKLSQSFGQPAPVMVGVPHPAGERRRD
LSATGDDDPLRIGPPRQPRMPPVGDFDPLADPRRSGYGEGDRLPFGGSGGMIFDPLRQGG
GIPGPVPLGRYTPTYTEECLRSLYNKYDCVFVVILMCSDLILSHPLAQDQCHAHLEESLR
GTGDYQDSMGSESSSNLGTKFIYSTTGGISETKRKLVVLCQLVVVVICRLFTTLLRSPNA
ICDAKCDQFGTHNAIALLSCVKGTKRRPIIRAPDQRTTTGRYIVVLQDDLSREDLFAVID
RVKELSNDVEVHHHTEKVAKTFTAKLSPVTLEKVRHYSEVLYIEEEDMAFGATTTDSVSM
ETHYLWFLDRLNQPSLPLDSYSHNIMQKDAGKGVDIYILDSGIEYQHVEFENRAKYAGYD
PVDQHSARNTGYEPLRGKDCNGHGTLITSLAGGKTFGTANKVTLYSVRVLNCDLAGNWGV
ILDGLEFVSSVVAERKRPAIVSMALSGSQHSSINTAIQTLSNQGVLVVTSAGNSHSDACA
NSPSSSPHVLTVGSTNINDTIYEKSNYGRCVDLFAPGENVHGADRGCKTCETDSMDGTSL
ATPLVCGIAALHLSNSPLLSASELKQKLIDTSFKDVITFDNIPEDHSTPNRLLSFGYGGR
VIATSNDTKLQSPNFPRNYPDNLEYMWVIVNGGEEDDQRLEIEFDFIKLEEKYDTLKICA
GTSCNSNNILAILTGDYGEIICSYNTKGGAMTLLFESDREFSAPGFSAVYRTTDVDYGIR
GNQKGCTKPEKTKSIHLDVQSAGYNVGNRFSMSRDWQEVYAGRRQGINIAVLDEVTGGVL
QTETFDTHSSGSAANNLAAAIENITPGRIVMVGASGQANLNDRSRRAIRTLGSGAIHQLG
TTGSFAVIGIKGARPGTAVEAVSNQEAVHISAEVKLQQRRTIGLPIKVNSGGFNSGNFAD
ITIGNKRVSFVTSTSNYDGLNVVVFDETFGEVLQAQVFDTHSPVTSDYSPSDRFADLIDS
LPNGRIVAIAVKGDGAQHLSERAKVAGESIGSRLIRRLLHSTSWAIVGRKGAAVGTVAES
ASNSEVSHTIGFQQTHDPALTVCAVAATGTGFLTTQNSRGDSLGGLDVKLTVENNVINNL
QRGVNIAVVEESRCAVDTQRRFDTYLTTANSQALVNYINNIPAGRIVIAEIFDEGTAHLT
EAAKQALESIGSGLVRNLEFRDGWAIIGRKSAAPGSVPEGHDPNTISVGATVPLMPAAAE
SCDSVLYPLNC
>THWI_Twilhelma_g1740.t1
MEKSSKVRGEEKKDSSKSRSAPEDDSEVGEIIKGLSEVQVGMRLEAMDKFGKWYVAKVIE
VDEDDGDVLVHFDRWSSRYDEYIQASSGQLRQLHPARLKKLIQEREKARKALTTGDRVQA
KWEDGRMYYGKILRVHSGEADILFDDGVEYTAPLSGVRRRRTERSSDESPHFTPSRRPLK
RKHPDDSASQSSSYTSSPPSSPIFLPTKRGRVGRVDSDSTETGSDTEDSCHHRVRIGERP
RSLSEKKTERGKKGSSPASSDSEQLGLSSKNRKRKFESLRDPYKLRHPPSLSPVSEDPLD
VRSHSTSGEQQQNKDRPASALTTDSKLHSETTESHSSSSDGKVLKSPSSGPLSGNTTIAS
GEPRGQPAVRGAAASRSSRTSASGEGNGGAKKKNVVASRTRAQTKFENITKKAADKKTVA
RPAPKELVIVWDHNEFKCKFTGCTKSFRKESLLQSHIKHYHTVKTKTPPKVKAAASTSGG
PSTKSPDKEDAKKPLGSPKSPTFKSSSITSPLSRSSKSPLSPKSPSSQDGLKSPRAKKSK
SILSPLPRRNPVRSKPTSEVERRSKSPTESFFEVMKKEQKSSEVLQLLESSTQAHKASFR
QQQQYHERKRSVAGGEGGKVPHPLGGGGKGTSSKKSKSGGPPIKFPLVEIKALSRESLQS
SPAVKQPTLTAGAHQRSSSTGSRTISFDSTDEMMEIMASKMTSPPRGGRTEGENDDVVHC
ICGDDTDEGFMIQCEQCLCWQHGDCIGITKETLPAKYICCICTNPPGLRNRFKYRFDRGW
FNEGNIPSLPGGPKFPYNEAMKKSHDLSATLYQLKKMVHSSKVKLEAASTINHPYLKQWA
KECAHLSKSDIMSYLMASLLPVSYQPETDSDTASQDNSGDSVEGISPNHESSITSSQNGV
DQPAEVGPSVHSPPLPPSSSATINVSSLHLDPLPLHSSDDDPLPTACSPLSSPLAMDYKA
DPKTLKLAPLPPFSSEGVHQLTTKGVPHTHLSDNETTNKTPGLELGGSDQAAPPQGGVAA
TESAGEENQESVTAASEQEVLSDEFGVQEMAVFALGSSPLKEREATSAPSKDDNKSNTAL
TTSGIKSASPSKLVASSKSAFSPVAKPTPQPRTDPSSSSKQKQTTLTSNAAMASSADQSD
SNSLSSLQGSLSSRSMDTVTLREFAEAFMQGDTTNWFQRMKLFDHIEAVQDKIMAWMESI
DSQLDDLVPPDQQSSGEDLGQLLAGVEQTMQQLNNLQQSMTSS
>THWI_Twilhelma_g1743.t1
MATFPSLSFSERQKELCILSSFISEHEQWLQNLLNRLDWNRGSLEQHIKEGSPMVQCPFN
GNHYVPRASLDKHTERCQYAVHGVDPTLIEEMVHSDQPDLIINSAVVNAVRKYTQTTDDA
TDTPSHDSLVSREQFASLEDGLPAPTELTAWEPYKVISYIKSWTLVPSDFVSLLRTSINQ
TQTKGWLFKHLPSTHAHSSHLGGEMTAVEFIMAALGSDLDQTISPDHLTKKLRPLLGQKT
REFVLDLWKFIHISRIQSELSIPDGLLEDIAPMPASLVHRPDDQRQQEETPHISDIIEAI
AAEEMNPSGEEELPLPMDHAFYKWSTAERRVMYDYCVQMTSSSMEGEGLSYLELLKRKRD
YKRRRQSYRAKNVHITQRTTAEVFRAIINNRMEELSAAALPEEPTHTNETTSISGGDKSP
TPARRRHSSNRERSPEHQRSRPRSPGSRRHSRHSERESEGGSSRRDSRHERHRDSESERS
ETVTKSPNSSSVSRRRDRERSSRKHRHRSRSRGRSRSRSKSRERRHHHKKHKRRSPSRDR
H
>THWI_Twilhelma_g1743.t2
MATFPSLSFSERQKELCILSSFISEHEQWLQNLLNRLDWNRGSLEQHIKEGSPMVQCPFN
GNHYVPRASLDKHTERCQYAVHGVDPTLIEEMVHSDQPDLIINSAVVNAVRKYTQTTDDA
TDTPSHDSLVSREQFASLEDGLPAPTELTAWEPYKVISYIKSWTLVPSDFVSLLRTSINQ
TQTKGWLFKHLPSTHAHSSHLGGEMTAVEFIMAALGSDLDQTISPDHLTKKLRPLLGQKT
REFVLDLWKFIHISRIQSELSIPDGLLEDIAPMPASLVHRPDDQRQQEETPHISDIIEAI
AAEEMNPSGEEELPLPMDHAFYKWSTAERRVMYDYCVQLKMTSSSMEGEGLSYLELLKRK
RDYKRRRQSYRAKNVHITQRTTAEVFRAIINNRMEELSAAALPEEPTHTNETTSISGGDK
SPTPARRRHSSNRERSPEHQRSRPRSPGSRRHSRHSERESEGGSSRRDSRHERHRDSESE
RSETVTKSPNSSSVSRRRDRERSSRKHRHRSRSRGRSRSRSKSRERRHHHKKHKRRSPSR
DRH
>THWI_Twilhelma_g1799.t1
MADSGQQQPPVKEVKDNEHPLSTPDTPPRDQQDGGTPPVPKPRSRSPAPTSSLNTPSPRS
RSGAMERSSLPVKQRSASGGGGGAEGDSANVTGQSETDSYHVIKNETHSVMNGLKLRLQG
HDRPSHCFTYATSPFMNSPVAIDWKIIVAEDVQSQHIRCHELKPDNNLGELLEHFQSSFA
KAVVLINTQENYSVAPDFHDALSKTTLPVLILLMSDGEALSRILDNYDTDGVYAKVDAES
TMDAVSVPGPLESSVDSSVSRKAKKRSGEGQKEHGPGLGQRMKKALFGSDKTSVDLKSEL
KKLMFTADKAPVTISTDSGKFTMLMSAFSNYEKQAKPGQADMGEVFKRLKGHLANSFTTD
APFYVLLAYRMHINRALYECDDFSEFIMACIEKVEAMNLKNLAVVFNSFVSRGDFEIMFD
AKETRDSSKSVFFLIENACLSLCEVSRNVHNKSSNGKSNGFVYARMMWVTLALKLHDRRT
VVTKSTKRYWQEYFTTPYAPLIAITPVVIKEIKKGIDCGRHLKLPSDLTFGTEQMADLLI
TERFVRPFHEIQDFFFTLESNFQFRDDIINFLTNIRANYDSWLKESTPDKLKCVSKEGTV
MGAIDEGIGFLDVVHTVCAQRNFELLLVKAELWKWLLLLLQLIDITGDNPVLHFKKLISG
KTKMLKDFRSDVKKYVLNKTRENFQQLSIQQFYSLYKAFLIFRIKDLEDYLKVYTVPAGV
RINDATWKEFFALVVERFAGAHNHHFLLDFLRIIAARYKEEQRAGEFVVDLLELGVPKLF
AIEEKDADEEVTLEFSAFLKDYICRNTLKNTILTQMAKVMNSISEERDEFQRLILSVLQR
EVIPEFKVLKDFDSNTAQTFRTVLQVAVSHLCENLDWLQALTTKQKFCWGIVAACSSKIF
VSVESFEWVHSYDKVMARLGRIYFTYCNGKNLADQEKLITARLPADIQHSPSPNVKKYFE
WVSQIQTFLSSWQKKFGTLDLNYDDVLDYASNQTQLNALSQTVCATSLVVDSQHVQEVKT
KLLGSFELLNCSLLKYIPSHPEAKWCTLPTLLKEYGVSLPSSVQGVISQHVAFPGDDEKT
LAAPLLKNPLPPNTSGTFQPGHDISLRLSKSLTIRAILELETDILNFQKSLLTHLDTLVF
FKLHHSVMFDTYLQAQIKEISEQSIPASSPLDTLQQSGYPFSVSPASMFAPRILERRDDE
LMPKRTLQKSLEQGDTLQNVANELDCILSTGYYIFRLSHDASGSSNAYIMLEYVPSTSAA
GQQLTSGSLEETDGGSGAPLPPHPNVYPRVVTRIESHDDSQESEFATLSNIEKWNIEQIS
DFVRKLGFLDAEKEGGDKIKLFLHISETAYKLLELYIKLRELGHPKYTSEGAFGSSLMCS
IQQEAANERVKETEAELTSWTETVANLRSQYSWLLFFSVPKLLKLHALLKGETTPPVLEQ
IVGEISFLCDNDMYTRKRVGKEIENVLQECEEIIKSDNSPMYVVGHFLDLLFKDHSLPSR
NSDSSFQRNRSLTSLSFSRDSSQLLHYCPGYSQEELIRLIVSVYCGIPESFEVFRCRPTS
TEEELKLFFKRAANYPLKYLVLEVNKLPFKLQECLMQLHLLTQQEAHKKQPRGSVESSPS
GVVVPPCIHFVETAPSVLREMPWVQLKEHKEPSTTFEAARRTCVKKIISGDTYANFELVY
SNPGDGKTHYIKQQLKECNAQLTIAVNEAFTPLKAITKLRTLPLNQRNCGIFFNFTMLPP
GESVDDSERLRYHELMEVIGWFFFDLFILGYVEDPDTGSSFRIPGDLGWAIFIEVPSRDE
NTSPGDAQKQFSRDVPTLGLLGTPHFIQTLTQYVVDEDVQLVCKYLKAYDEKKKPRTGID
KLYREGGPKVQFSTNPDLGDEECQLLLQKHMPVHIKASKITQKLFVKYMKRRCAFLENFQ
NFNYNTGIGEYIVTESGRKEASDTRHLGSTILSTMLSEVADFCDPAIKENWSVKPHQQLI
YDFKDGGESIGLISLHPDKLPEEDKKKFARIGVKIPSML
>THWI_Twilhelma_g1809.t1
MEVKVKEENPEFAKLIDVLSSSYLQDGIPRTTASRYKQVESKLYSVRQHYLEQLVFKSEL
TKVLQCHTNIPAPECTAAAELQHCLELCPGTTLLGVQEEHVKAANPLHGIAKSKASIYTK
LEQHLGSKCRKVIHWHAPERATGTESFELAKIGQLPQLLHQQKEELEQRKKELQLRREEC
DEKLSAKLKVLSEMCSDMKQAIECYKLSTMAEANKVTLSHMQTQCQAMLGKLDVMYHQLL
KGICSDGRLQALQEIKSQLHSAQQKMEQRLFQTQQVLQQYQNLGDEFVSLAQQYHELLSD
KENKQWALSELGKSSKQ
>THWI_Twilhelma_g1818.t1
MIRTIRRLSLALAFQTRRMSPLSAYSTVVGESESQRTPKPFSEMPGKHWIVVVSSPAGIA
AAFRAEGKTPERGSEDNMMWIYRKMKKPYPMFFAGGEEWKRIRSAGNKQILPRRVANFVQ
PLNEIADEFLVYLDGQRDENGYVQDIREEITKWAFQGKSVPWNKPAVIDSTSIGVSYFVY
GEKTDVYGDDPEKKHIMKIGYEFLESVGLILAALPLYRLFPTKQYKEYVRTVEEMHCIGK
QIIERKYVELKDAIENGTVDETKAVGLLDQWLIEGKYTEEEAINQSCDMLSGGIDTTTNS
SIFLLYELAKNPQLQERIYNEMQSVMGDKPHPTWDDLQKMKLIRNSVKEVLRLYPPTNTA
RKLAKEAVIEGYKIPAGTLVFLNTMSSSLDSSIYKDPFTFNPDRWNEKSNSRDERFATIP
FGFGARMCYGRRLAELEMYILVQKIDMDKAIVFVRSSSALRACNVRLQTFRRLQTSFSTV
ATESNFGGSTQSKTVPRPFSEIPGIKGWPVVGTIPSLLKDLSSENAREDTWHYQMQKKFG
PIYKTKGLGDQWTVVVASPAGIAAAFGAEGKFPQRGVEENMMWIYRKIKKPCPMFFVGGE
DWKRIRSAGNKQILPRRVANFVQPLNEIADEFLVYLDGQRDENGYVQDIREETTKWAFQG
VSYFVYGEKTDVYGDDPKQKHFMKVGLEFIDSLAKIAASVPLYRLYPTKLYKKFVSTVEE
MHHIGKQIIDRKYVQLKEAIENGTVDETKAVGLLDQWLIEGKYTEEEAITQSCDMLSAGI
DTTTNSSTFLLYELAKNPQLQERIYNEIQSVMGDKPHPTWDDLQKMKLVRNSVKEIMRLY
IPTPIPRKIVEDTVMEGYLVPAGTIVYINIMNSSLDSSIYKDPFTFNPDRWNEKSDSRDD
RFATIPFGFGARMCYGNVVCERAVYVIPLKTVVSLT
>THWI_Twilhelma_g1818.t2
MIRTIRRLSLALAFQTRRMSPLSAYSTVVGESESQRTPKPFSEMPGIKGWPIVGTMPTFV
KDMRSGNVREDSWHYKLQKKFGPIYRTKALGKHWIVVVSSPAGIAAAFRAEGKTPERGSE
DNMMWIYRKMKKPYPMFFAGGEEWKRIRSAGNKQILPRRVANFVQPLNEIADEFLVYLDG
QRDENGYVQDIREEITKWAFQGKSVPWNKPAVIDSTSIGVSYFVYGEKTDVYGDDPEKKH
IMKIGYEFLESVGLILAALPLYRLFPTKQYKEYVRTVEEMHCIGKQIIERKYVELKDAIE
NGTVDETKAVGLLDQWLIEGKYTEEEAINQSCDMLSGGIDTTTNSSIFLLYELAKNPQLQ
ERIYNEMQSVMGDKPHPTWDDLQKMKLIRNSVKEVLRLYPPTNTARKLAKEAVIEGYKIP
AGTLVFLNTMSSSLDSSIYKDPFTFNPDRWNEKSNSRDERFATIPFGFGARMCYGRRLAE
LEMYILVQKIDMDKAIVFVRSSSALRACNVRLQTFRRLQTSFSTVATESNFGGSTQSKTV
PRPFSEIPGIKGWPVVGTIPSLLKDLSSENAREDTWHYQMQKKFGPIYKTKGLGDQWTVV
VASPAGIAAAFGAEGKFPQRGVEENMMWIYRKIKKPCPMFFVGGEDWKRIRSAGNKQILP
RRVANFVQPLNEIADEFLVYLDGQRDENGYVQDIREETTKWAFQGVSYFVYGEKTDVYGD
DPKQKHFMKVGLEFIDSLAKIAASVPLYRLYPTKLYKKFVSTVEEMHHIGKQIIDRKYVQ
LKEAIENGTVDETKAVGLLDQWLIEGKYTEEEAITQSCDMLSAGIDTTTNSSTFLLYELA
KNPQLQERIYNEIQSVMGDKPHPTWDDLQKMKLVRNSVKEIMRLYIPTPIPRKIVEDTVM
EGYLVPAGTIVYINIMNSSLDSSIYKDPFTFNPDRWNEKSDSRDDRFATIPFGFGARMCY
GRRLAELEMYILVQKIISKYCLTTNQSSMKLMRKTITKPKEAVPIKLTVRT
>THWI_Twilhelma_g1819.t1
MTSIAIATTNQYIFRRNYLEKRWVNVDASDKACKVQVLKRNNEFTFKVFLEGGQQIEHKL
ARDNQLHISNGFIQVPVSGHGNEMELYGIKFKNDTDAQVFYAKIVNEIGQPWMSQKTSVG
DDQLPQPVGQSLQPLNVVGSSAHSSQPFQTLPPTTSQAGVRLPPSMQHQQQQQQQQQLAS
NIQSPRNQPGQYIQQPGQFIQQQGLLNQQGGQPGQFNQQGVQFNQQGSQPGQFNQQGAQF
NQQGSQPGQFNQQGAQFNQQGGQFNQLGNQPGPGQFNQQGGQPGQYNQPDYPYQQQPQRS
IYPEQTVRLNGGQGMNPQGNQGMNPQVMNVQRVPANPNMSRVGGSQKKKPPPQNYRKQTV
PKPSEMSNVTDSLMNALNHGETENAKHLFDVLLLSVTNPDQGKSGQFNVSFDKSARAPPK
TEKSFVLAVHMEFQSPRRDPMDIFLDVTADKTIMDLQYEVERRFYVPRASQNWIIGPKLV
KNADDLGKTLKDFNVTGVGVSGVDVCMYVMHTKKANVPKEEFEALRNRQQQTQKMQENAA
LEEQRVMRNQVQTQVSQPPGNVQQYSQQQQQQQQQMNEPLYDKLRNRGYAPDQQQQQPID
PTYSRLNVYQQGGGQPEPMVRASNPPPPHAAMPQGNTDPHVRASDPGMYQAEGGGVGGGI
VQQQMPPNAFPNQQQAGLQHQLSAGIPNGAHHPQPQQQAQQPPPPLPPKAEERKIGWSCP
RCTFINRPRRPGCEQCSADRPDDYVIPDDCPVEEFEREAMENEKLFGELNRFLPSTVQLE
QQMYETKEKERREQEALENYQKLVEAEEAQLTTNKEEFECMICYGDVEPGEGVILKGCVH
QFCKECLHRTVINSEEAEVKCPFDDGEYTCGAVISEREIRAVCTEEEVKAVHRRGLAQAE
NAAQNSFHCQTPNCEGFCFYEDDVNEFRCPVCFKINCLLCKAIHEGMNCQEYQDDIKRRA
ANDEAAQATQKMLEDLVRNGEAMNCPACNEWQLVVSSPAGIATAFRAEGKTPERGVEGNM
MWIYRKMNKPYPMFFAGGEDWKRIRSAGNKQILPRRVANFVQPLNEIADEFLVYLDGQRD
ENGYVQDIREETTKWAFQGVSYFVYGEKTDVYGDDPKQKHFVKIGLEFIDSLAKIASALP
LYRLFPTKPYKEYIKIVDELHSVGKKIIERKYVQLKDAIENGTVDETKAVGLLDQWLIEG
KYTEEEAITQSCDMLSAGIDTTTNSSTFLLYELAKNPQLQERIYDEIQSVMGDKPHPTWD
DLQKMSLIRNSVKEILRLYLPLNTGRKLSEDTIIEGYHIPAGVQVVINCMSCSIDPKLYE
DPFTFNPDRWIKNPNSGTTDDRYATLPFGFGPRMCYGNYIL
>THWI_Twilhelma_g1819.t3
MMRLINLAKRCYNGSVNVSGRVAAISQRDYATADHVAQMESSEMTPRPFSEIPGNEWQLV
VSSPAGIATAFRAEGKTPERGVEGNMMWIYRKMNKPYPMFFAGGEDWKRIRSAGNKQILP
RRVANFVQPLNEIADEFLVYLDGQRDENGYVQDIREETTKWAFQGVSYFVYGEKTDVYGD
DPKQKHFVKIGLEFIDSLAKIASALPLYRLFPTKPYKEYIKIVDELHSVGKKIIERKYVQ
LKDAIENGTVDETKAVGLLDQWLIEGKYTEEEAITQSCDMLSAGIDTTTNSSTFLLYELA
KNPQLQERIYDEIQSVMGDKPHPTWDDLQKMSLIRNSVKEILRLYLPLNTGRKLSEDTII
EGYHIPAGVQVVINCMSCSIDPKLYEDPFTFNPDRWIKNPNSGTTDDRYATLPFGFGPRM
CYGNYIL
>THWI_Twilhelma_g1842.t1
MSMTVFLPLLALLSYSTTFTAAQNTVTLSLGFGGPPLVNNSEVVITEIGDRNVEGETPLV
CTTPFSPCCTSPNRAGEWYYPDGTVVPNNDAGEDFFRGRGSDGEVFLNRRDNAMSPLGTY
CCEIPLTSLTDLVTLCVSVVAPPPNTTQEATTMATTQEATTMATTQEATTMATTQEATTM
ATTQRPTGPVQLIFRGVSYPNNSVLPLNDVGTTSTGSAISCTTELTRCCTNTNRWFFPDG
TRVTSNTDFTTASPQNGTIWLNRLSNAQSPTGSFCCVSPDNNLVDHTVCVNLVTVSVSLT
PSLASPAVGGQHTLTCTVSVNGADLVNPTMTYQWFKGNTVISGQTQPTLSFFSLSLSNAG
QYRCDVTVSSDSLSQDIMNGSNTQDLTLEIPAPTDVTITTSPDDDLFVAGSSLTLTCTVV
LSSPVDTITVNTVWSGPNGFTATSVATRDGTTLMYTSTATFNSLATSDSGDYTCTATVTS
SSQYLTDSSSVFDSMTINVVSLSVSITPSGTSSDGEMYRLTCTATVDGYTATSATFQWRG
PPGDMVIPAGGSDTRMVLAGDTALSSVLQFNPLSATHQGSYTCEAVVGPATETATMIVSV
DATTEEPTTMTITTQEPTTITTTEVPTTLTTQEPTTMAPQGPVQLIFRGVSYPNNSVLPL
NDVGTNSTGSAISCTTELTRCCTNTDRWIFPDGSSVTNNNADFTTASASPLNGTIWLNRL
NNAQSPTGSFCCTLPDNSADGPGPVMTHTVCVSLVTVSVSLTPSLASPAVGDQHTLTCTV
TSVNGANLANPTMTYQWFKDNTVISNETQSTLSFSSLSLSDAGLYRCDVTVSSDSLSQPI
TEMSNTQDLTLEIPPPTSVTITPPTTGTIFTGSSLTLICTVVLSSAVDNVTVNTVWSGPN
EASFTATSVATRDGTTLMYTSTATFNSLATSDSGDYTCTATVSSSSQYLTESDPIQSETY
SLADVRETTLSVSLTASTTTPAVDGSYTLTCDVTYNGPSASSMTYQWLRNDMEVSDEAST
VTITSDDTQSTLSLSSLSLSDAGQYRCDVTVSSDSLTQPITEMSNTQDLNLESKLLKSPQ
SLSPASLFLFMNFHFIPIEKERA
>THWI_Twilhelma_g1843.t1
MPCAAVFFLLLVLLSCSTTFTAAQNTVTLSLGFSTTSSLANNSEVVITEIGDRNVEGETP
LVCTTPFRPCCSSLANRAGNWFYPNGTVVPNSGTGWDFYRGRSDEGTVYLNRRNNAMSPL
GSYCCEIPLTSLTTDLETLCVTIVAPSTTQEPTTVAPTDGATTMTTQEPTTVALSEQPTT
MAPQAPVITAMVSGGTPIVGESYSLTCTVTGADRLTPTITYQWFKDELEVSDETQSTLSF
FSLSLSDAGQYRCDVTVSSDSLSQNIMNSSNTQDLTLIIPPPTSVVVTSGTIFTGSSLTL
TCTVVLSSAVDTITVNTVWSGPNGASFTATSVATRDGATYTSTATFNSLATSDSGDYTCT
ATVSSSSQYLTDSNPVSGSITITVGPVQLIFRGISYPDNSVLPLNDVGDFSTGSAIFCST
ELTRCCMNTDRWIYPDGSPVTNNSDFSVASAQNGTVWLNRLSNTQSPTGSYCCTLPDSSL
VAHTVCVSLVTVSVSLTPSLASPAVGDQHTLTCTVSVNGANLANPTMTHQWFKDNTEISD
GTQSTLSFSSLSLSDAGHSAVDTITVNTVWSGPIGASFTATSVATRDGTTLMYTSTATFN
SLATSDSGDYTCTATVTSSSQYLTDSDPMSGSYSFVNIIETTLSVSLTASTTTPAVGGPY
TLTCGVTYNGPSASSMTYQWFQHNTVISGETQSTLSFSSLSLSDAGQYRCDVIVSSDSLS
QPITEMGNTQDLNLEIPPPTSVSVTPPTTGTIFTGSSLTLTCTVVLSSAVDTITVNTVWS
GPNAASFTATSVATRDGTTLMYTSTATFNSLATSDSGDYSCTATVTSSSQYLTDSDPMSG
SYSLADIIETTLSVSLTASTATPAVDGPYTLTCGVTYNGPSASSMTYQWFRDNTVISGQT
QSTLSFSSLSLSDAGQYRCDVIVSSDSLSQPITEMGNTQDLNLEIPPPTSVTVTPSTTGT
IFTGSSLTLTCTVVLSSAVDTITVNTVWSGPNGASFTTTSVATRDGTTLMYTSTATFNSL
ATSDSGDYTCTATVSSSSQYLTGSGTGSGTYSIAVVPPPSSPTIVTTTSDSTSITITWSQ
PQGEVVERYEISYSFQGPCPNAANSVTMETINDGTTRQYTIPGLEEFSDYQVTVTAVNGA
GRSDGTSTTVRTMSADTVTLSLGFGGPPLANNSEVVITDIGDRNVEGETPLVCTTTFSPC
CTSPNRAGDWYYPDGTVVPNNDAGWDFFRGRGSDGEVFLNRRNNAMSPLGTYCCEIPRNS
LTDLVRLCATLVAPRPPPPTTTQEATTIAPQEPTIMTTQGPTTMTTTEVPTTMTTQELTT
MTPQGPVQLIFRGVSYPNNSVLPLNDVGTTSTGSAISCITELTRCCTTTDRWFFPDGRRI
PNNTDFSTASPQNGTIWLNRLSNTQSPTGLFCCAIPDNSITTIHTLCISLVTVSVSLTPS
LASPVVGGQHTLTCTASVNGANLANPTMTYQWFKDNTVISGQTQSTLSFSSLSLSDAGQY
RCDVTVSSSLLSQDVMNGSNTQDLTLMIPPPTSVTVTPPTSGTIFTGSSLTLTCTVVLSS
AVDTITVNTVWSGPNGFTTTSVATRDGTTLMYTSTATFNSLATSDSGDYTCTATVTSSSR
YLTGSSTGSGMYSLTVVPPPSSPTIVTTTLESTSITITWSQPQGEVVERYEISYSFQGPC
PNAANSVTMETINDGTIRQYTVSGLEEFSDYQVTVTAVNGAGRSDGASTTVRTMSAAPSG
TPRSLRNTITTVSSITIQWEPLECLQTNGDITQYSLSYGPTGDTSARVHAVTNVNTRTFT
ATGLAPRTSYTFDVEAVILLQRLFGPPASLTVMTVAPESTGFLLNGVLYGNNSIVTLDEI
GEGSAALLCLTDEIQCCRSSDTPPGEPAAGEWFHPNRTSVSNAASGDSIYRGRGPSYVRL
QRRNNAQTTGVFRCEVPDASGTNQQLYVGVYPVTSGSPSITGLVYNRSSLTLTCTSTGGP
FVSLSWRKNGQPVETDDVNFQQTLTLVDPVTATYESVLSSSDITNFVGSFTCNVSNSRGD
SERSMALNGVTLSSDPFLVGMSATLNCSSDVPADRIEWLNSKRSLFAMTTSPNKLSLMFN
PVNDSIHNSLYTCKVTRGGETPEQRITIDVRVPPNPLMTTVTTEGSSVAGETYSLICTAT
ATVNGLMNVPTATWTASGPNITITSPSASTSVLTFNPLMTSHAIEDGYTCTSTLTSPALD
APLTETVAEQLVVEIPAPSVSVSVGSPLYAGASSVNLTCTITLGDAVNTDIMMEVTWFRS
GTPLSNSTSRVSISPVSQSVNTFTSILTLAPLSTQDNTTFRCEATAVPVTHGLVVESEAS
SSELPVLVESPSISTTIIASDSATVGESYSLTCTVTGANLANPTMTYQWFKDNTVISGQT
QSTLSFSSLSLSDAGQYRCNVTVSSDSLSQNIMNSSNIQDLTLRIPPPTSVTVTPPTSGP
IFTGSSLTLTCTVVLSSAVDTITVNTVWSGPNGASFTATSVATRDGTTLMYTSTATFNSL
ATSDSGDYTCTATVTSSSQHLTGSDPMSGTYSLAISETTLLVSLTASTTTPAVGGPYTLT
CGVTYNGPSVSSMTYQWFQDNTVISGQTQSTLSFSSLSLSDAGQYRCDVTVSSDSLSQDI
MNGSNTQDLTLESLFQLRLVGIRNCAAWTTGDLSGKAMDVVSAVVTNVEQRCQCGFTADQ
IQQGGFQCFEDSEDAVTYRAELHGSNQATILELTSHIGDWILQPGGVGILTQSLLVTIDG
SCDILISNRFETECQSLEATTALSMTIMMVSTVADSVTTEASPPPGDPMSSGGFDTAAIV
GGIVAVIAILILPITITAIVALVLKNRRDSLKLQEHPRRKQPLPAVELNVVSRAGEYEMG
HEYEDLTKYSEAYEEIKPTSQRIITTDEGQERQPTTTGDYEFSQCVAYGATLVANPSTSQ
STAAVASGSDGETGQTQGGPTAGSGDGGEETKEQTDGEYDNVRT
>THWI_Twilhelma_g1843.t2
MPCAAVFFLLLVLLSCSTTFTAAQNTVTLSLGFSTTSSLANNSEVVITEIGDRNVEGETP
LVCTTPFRPCCSSLANRAGNWFYPNGTVVPNSGTGWDFYRGRSDEGTVYLNRRNNAMSPL
GSYCCEIPLTSLTTDLETLCVTIVAPSTTQEPTTVAPTDGATTMTTQEPTTVALSEQPTT
MAPQAPVITAMVSGGTPIVGESYSLTCTVTGADRLTPTITYQWFKDELEVSDETQSTLSF
FSLSLSDAGQYRCDVTVSSDSLSQNIMNSSNTQDLTLIIPPPTSVVVTSGTIFTGSSLTL
TCTVVLSSAVDTITVNTVWSGPNGASFTATSVATRDGATYTSTATFNSLATSDSGDYTCT
ATVSSSSQYLTDSNPVSGSITITVGPVQLIFRGISYPDNSVLPLNDVGDFSTGSAIFCST
ELTRCCMNTDRWIYPDGSPVTNNSDFSVASAQNGTVWLNRLSNTQSPTGSYCCTLPDSSL
VAHTVCVSLVTVSVSLTPSLASPAVGDQHTLTCTVSVNGANLANPTMTHQWFKDNTEISD
GTQSTLSFSSLSLSDAGHSAVDTITVNTVWSGPIGASFTATSVATRDGTTLMYTSTATFN
SLATSDSGDYTCTATVTSSSQYLTDSDPMSGSYSFVNIIETTLSVSLTASTTTPAVGGPY
TLTCGVTYNGPSASSMTYQWFQHNTVISGETQSTLSFSSLSLSDAGQYRCDVIVSSDSLS
QPITEMGNTQDLNLEIPPPTSVSVTPPTTGTIFTGSSLTLTCTVVLSSAVDTITVNTVWS
GPNAASFTATSVATRDGTTLMYTSTATFNSLATSDSGDYSCTATVTSSSQYLTDSDPMSG
SYSLADIIETTLSVSLTASTATPAVDGPYTLTCGVTYNGPSASSMTYQWFRDNTVISGQT
QSTLSFSSLSLSDAGQYRCDVIVSSDSLSQPITEMGNTQDLNLEIPPPTSVTVTPSTTGT
IFTGSSLTLTCTVVLSSAVDTITVNTVWSGPNGASFTTTSVATRDGTTLMYTSTATFNSL
ATSDSGDYTCTATVSSSSQYLTGSGTGSGTYSIAVVPPPSSPTIVTTTSDSTSITITWSQ
PQGEVVERYEISYSFQGPCPNAANSVTMETINDGTTRQYTIPGLEEFSDYQVTVTAVNGA
GRSDGTSTTVRTMSADTVTLSLGFGGPPLANNSEVVITDIGDRNVEGETPLVCTTTFSPC
CTSPNRAGDWYYPDGTVVPNNDAGWDFFRGRGSDGEVFLNRRNNAMSPLGTYCCEIPRNS
LTDLVRLCATLVAPRPPPPTTTQEATTIAPQEPTIMTTQGPTTMTTTEVPTTMTTQELTT
MTPQGPVQLIFRGVSYPNNSVLPLNDVGTTSTGSAISCITELTRCCTTTDRWFFPDGRRI
PNNTDFSTASPQNGTIWLNRLSNTQSPTGLFCCAIPDNSITTIHTLCISLGKDCTDTSFY
FHFIIFFLSLVSVTVSVSLTPSLASPVVGGQHTLTCTASVNGANLANPTMTYQWFKDNTV
ISGQTQSTLSFSSLSLSDAGQYRCDVTVSSSLLSQDVMNGSNTQDLTLMIPPPTSVTVTP
PTSGTIFTGSSLTLTCTVVLSSAVDTITVNTVWSGPNGFTTTSVATRDGTTLMYTSTATF
NSLATSDSGDYTCTATVTSSSRYLTGSSTGSGMYSLTVVPPPSSPTIVTTTLESTSITIT
WSQPQGEVVERYEISYSFQGPCPNAANSVTMETINDGTIRQYTVSGLEEFSDYQVTVTAV
NGAGRSDGASTTVRTMSAAPSGTPRSLRNTITTVSSITIQWEPLECLQTNGDITQYSLSY
GPTGDTSARVHAVTNVNTRTFTATGLAPRTSYTFDVEAVILLQRLFGPPASLTVMTVAPE
STGFLLNGVLYGNNSIVTLDEIGEGSAALLCLTDEIQCCRSSDTPPGEPAAGEWFHPNRT
SVSNAASGDSIYRGRGPSYVRLQRRNNAQTTGVFRCEVPDASGTNQQLYVGVYPVTSGSP
SITGLVYNRSSLTLTCTSTGGPFVSLSWRKNGQPVETDDVNFQQTLTLVDPVTATYESVL
SSSDITNFVGSFTCNVSNSRGDSERSMALNGVTLSSDPFLVGMSATLNCSSDVPADRIEW
LNSKRSLFAMTTSPNKLSLMFNPVNDSIHNSLYTCKVTRGGETPEQRITIDVRVPPNPLM
TTVTTEGSSVAGETYSLICTATATVNGLMNVPTATWTASGPNITITSPSASTSVLTFNPL
MTSHAIEDGYTCTSTLTSPALDAPLTETVAEQLVVEIPAPSVSVSVGSPLYAGASSVNLT
CTITLGDAVNTDIMMEVTWFRSGTPLSNSTSRVSISPVSQSVNTFTSILTLAPLSTQDNT
TFRCEATAVPVTHGLVVESEASSSELPVLVESPSISTTIIASDSATVGESYSLTCTVTGA
NLANPTMTYQWFKDNTVISGQTQSTLSFSSLSLSDAGQYRCNVTVSSDSLSQNIMNSSNI
QDLTLRIPPPTSVTVTPPTSGPIFTGSSLTLTCTVVLSSAVDTITVNTVWSGPNGASFTA
TSVATRDGTTLMYTSTATFNSLATSDSGDYTCTATVTSSSQHLTGSDPMSGTYSLAISET
TLLVSLTASTTTPAVGGPYTLTCGVTYNGPSVSSMTYQWFQDNTVISGQTQSTLSFSSLS
LSDAGQYRCDVTVSSDSLSQDIMNGSNTQDLTLESLFQLRLVGIRNCAAWTTGDLSGKAM
DVVSAVVTNVEQRCQCGFTADQIQQGGFQCFEDSEDAVTYRAELHGSNQATILELTSHIG
DWILQPGGVGILTQSLLVTIDGSCDILISNRFETECQSLEATTALSMTIMMVSTVADSVT
TEASPPPGDPMSSGGFDTAAIVGGIVAVIAILILPITITAIVALVLKNRRDSLKLQEHPR
RKQPLPAVELNVVSRAGEYEMGHEYEDLTKYSEAYEEIKPTSQRIITTDEGQERQPTTTG
DYEFSQCVAYGATLVANPSTSQSTAAVASGSDGETGQTQGGPTAGSGDGGEETKEQTDGE
YDNVRT
>THWI_Twilhelma_g1852.t1
MKSRLLLIATLFSCFLLVSSRETSLTLLSIAPCNGTLNQEVSLFENDILSVDWDPDICTG
NGTDWKPNHLQGFRVFTHSEANSSNPVVFVAREADDGVVAWGIPLIPDDFSLEFNYVNRT
VCPVNQSNDSSYGTLFYIDIFTSSLVNVSYSISIEMVPFFELSYSSCHTKLQPGNDTGKP
SAYSIVSVFQLRFQTPTVGNDTNPRYEQMINVTIRELKPISKFAFPIILPVLVFLVLGII
ALLAGVSVNHTNATSKTSLLHMAAYCGQLEAVMLLLRLGADWQAVDSDGDTLLHFACMKE
VSHGQHDITLDFLLQSPAAKLKNTQNAGGNTPILVATRNWFMPRVKVLLKYKACVTIANN
KKELPLHRACGSDKAIEALLHFAEKLPDLNIQDNDGWTPLMYGAKSGSSAVVKYLLQRGA
DPNISQTTGFTALYLAAQEEHPSICQMLLEAGANPHLAGGAQKLTPLHIAAHRNSKPVVQ
VLIEYGADIHLTDADGDSPLMLADGEELRQSMLFAQAARQAISGLQDVTISTNNDDLNES
NEETPGDQVTNEPCQGGQLAKQDTFSKEMEREDSGESEGDTVPRSKYQELLNDVRSQATT
ITKLQGELESVHHDKEMLLSRNKSLADELQAKEDLISAHHLEHAVHVHRAHAHSVKCPHH
HAWWLVETSDYEMTDELLNIDSSTTGKFFSVYRGTYRSIPVAVRKVRGVEKWSEEVYKTF
YNEVDFISHLQCPWLVQFIGATVDMETKQCTILNELMSRGSLHCVLHVDKIPLDWNTRIG
IVRGVCCGMAFLHSHQMLHRSLIPRNILIGEHFNAKLSDFGVWETKQKSNFLSEAGSHST
GPQVYMAPEAMEHSEFTQAADVYSFGIILCEAATGQKPFADLDHVSPVVMVMRLLMGLRP
SFNGGVAKEYQSLAESCWHADPNLRPTFKSIHTSLQNM
>THWI_Twilhelma_g1852.t2
MKSRLLLIATLFSCFLLVSSRETSLTLLSIAPCNGTLNQEVSLFENDILSVDWDPDICTG
NGTDWKPNHLQGFRVFTHSEANSSNPVVFVAREADDGVVAWGIPLIPDDFSLEFNYVNRT
VCPVNQSNDSSYGTLFYIDIFTSSLVNVSYSISIEMVPFFELSYSSCHTKLQPGNDTGND
TNPRYEQMINVTIRELKPISKFAFPIILPVLVFLVLGIIALLAGVSVNHTNATSKTSLLH
MAAYCGQLEAVMLLLRLGADWQAVDSDGDTLLHFACMKEVSHGQHDITLDFLLQSPAAKL
KNTQNAGGNTPILVATRNWFMPRVKVLLKYKACVTIANNKKELPLHRACGSDKAIEALLH
FAEKLPDLNIQDNDGWTPLMYGAKSGSSAVVKYLLQRGADPNISQTTGFTALYLAAQEEH
PSICQMLLEAGANPHLAGGAQKLTPLHIAAHRNSKPVVQVLIEYGADIHLTDADGDSPLM
LADGEELRQSMLFAQAARQAISGLQDVTISTNNDDLNESNEETPGDQVTNEPCQGGQLAK
QDTFSKEMEREDSGESEGDTVPRSKYQELLNDVRSQATTITKLQGELESVHHDKEMLLSR
NKSLADELQAKEDLISAHHLEHAVHVHRAHAHSVKCPHHHAWWLVETSDYEMTDELLNID
SSTTGKFFSVYRGTYRSIPVAVRKVRGVEKWSEEVYKTFYNEVDFISHLQCPWLVQFIGA
TVDMETKQCTILNELMSRGSLHCVLHVDKIPLDWNTRIGIVRGVCCGMAFLHSHQMLHRS
LIPRNILIGEHFNAKLSDFGVWETKQKSNFLSEAGSHSTGPQVYMAPEAMEHSEFTQAAD
VYSFGIILCEAATGQKPFADLDHVSPVVMVMRLLMGLRPSFNGGVAKEYQSLAESCWHAD
PNLRPTFKSIHTSLQNM
>THWI_Twilhelma_g1870.t1
MADSDPFLTNSEWDESRSSGDFDYVVIGSSFCALGFIHQTIVSNSNAKILIIERGPCEDF
QRLSPQELSDKSKQEETYDWEVSERMGRKEHPFIHRVRGMNNFFGGRSSFWKAWSPKPSR
EEMSGWPEEVVQRVQEYFPCAEKLLSVSPVTEINSTQGSALFGKLQQTLHAVLKTRTAGD
VQYGHISRIEHAPIAAVNNDDDECKKYSAIKPLLDILRERPNVKAVVKCEALKISHKNGR
ATSLDTTRGTVTLGTAKLILAMSTLPSTSLMLDSFPDLPNIGQRFTGHFVSYITARVPIS
DQCPMYGFLQELQPTDPLEMAAVYIAGRHPDSKHQFHLQLTAETVTDSSPEDTCMRHLLK
APSREQLSTCKNHIVFVCATLGQLDHQNSDNWYRKAPGDRQATLQVAPNQNDNNLWEKMD
ETTFDILEKILTPAGGVIEYWHKNSKSWEQQQPPPADIRADGLVHPASTMWIGPSDSAPV
SHNYQFYEIDNIYLTGGALWPDGASWNPTCTMTAMAMNLADIVTSKNSV
>THWI_Twilhelma_g1898.t1
MVIVTPPNRDVVIVVDSSASLSGLFPSLLKEYIQPCIEYFSGGTLADASLGLQYGPVQYS
LVTVNPPGISYRPPCTYYPITCSPAHLMKWLHSIKFEGGLVEHSLQLSEGFGAVMEVFQL
MNTTREPCPGVDIEKNCLLVCNLPPSPHFCVESLNHSGKTYEQLLKLMIENGTKLSVVAP
RCLPFLQSLFEKGLSSTVAVDQKKLLEDADHSLHSSHLVLLQGFELPAIKALKTPKEANP
SLSLAGETQPMDTAMSQQTTEQTPIASSSEVAMETNPLSTTTTNGPAVDSNDTSGASQVR
HPSLPSLAIDTTRSVSPYAGLTGPGSVPAKQEAPTDENVTLGPSSVPPPSSFGTSMQLTS
NTAAQSSSFDAITSSLSQQQPLGQAVSSAPTNVSMTMSGMVSAQVVSSGTTIDGGAGLQQ
PLKSDPGAQAAGSSSVNPIHILSPVTNSSSPFNTLQSSVSNLTTSSAVSSSLPGGQQSTQ
ITQLVAQTLVGAGAGGGPSGSANTRTSINTSMFSGQPQNAVASMSSSFGTTGPHFTAPTT
QIGTSLPSNTAVPNSATAMGMPSTSGVASSNAPGGMMPGSTTSTDQQQYPLGSSANLAPN
TTQQTRQSPNLEAARHAAEMAKRAAAAEAKREVQRNPMGPGIAGIQRGLQGSIPTGAGAA
QPQQMTQQPVSVSGQQLPQSQVGGNVQPKPATGMGMGTGMQQPGGTNQQQPGMGMGQQNP
VGMGMGTASVSNQPGMQPVTKPQSSLGSMSSMGSGLSTNVTISTTASVANTQGTGIGPTM
HSGFQPSVASTPFQRVPTPPMASTFAGASSLQTVKTQSGMVQSAQQPGGMVHTSQQPAGG
MVQSNQQPGGMVHSGQQPAGGMVQGGQQPGGGMVQGGQQPAGGMVQGGQQPAGGMVQGGQ
QQPAGGMVQGGQQPAGGMVQGGQQPGSMVQGGQQPGSMVQPGGMLQRPTIIWTGQMELPE
MRDNQRQMRQVQCNVLTSKPDIIRDMNPGSWPSKMTMNSYPKAIFNSIMHAMKFQQGAAP
VKTVTFQFHENPQTVTMLRMLMTSEVKNFAIVQLVGAQAVQCPIRALILVWNDKQRQFTG
LIPLEQEKFVQVVSQVLFQRRQMQQQQLQQQQQQQQQSTQNPGFQPQGSQPPSSQPLGGN
PVQPSAQPGLQTQGGGGQQTTATAMAARGMNPNMAGQASNVPGPSQQPQLGQQGASQQPP
QMGVGQQPQQQQVQQTQQQPQPLGVGGAGVRPQGMQQPSTGMPQAQQHTVC
>THWI_Twilhelma_g1898.t2
MVIVTPPNRDVVIVVDSSASLSGLFPSLLKEYIQPCIEYFSGGTLADASLGLQYGPVQYS
LVTVNPPGISYRPPCTYYPITCSPAHLMKWLHSIKFEGGLVEHSLQLSEGFGAVMEVFQL
MNTTREPCPGVDIEKNCLLVCNLPPSPHFCVESLNHSGKTYEQLLKLMIESLFEKGLSST
VAVDQKKLLEDADHSLHSSHLVLLQGFELPAIKALKTPKEANPSLSLAGETQPMDTAMSQ
QTTEQTPIASSSEVAMETNPLSTTTTNGPAVDSNDTSGASQVRHPSLPSLAIDTTRSVSP
YAGLTGPGSVPAKQEAPTDENVTLGPSSVPPPSSFGTSMQLTSNTAAQSSSFDAITSSLS
QQQPLGQAVSSAPTNVSMTMSGMVSAQVVSSGTTIDGGAGLQQPLKSDPGAQAAGSSSVN
PIHILSPVTNSSSPFNTLQSSVSNLTTSSAVSSSLPGGQQSTQITQLVAQTLVGAGAGGG
PSGSANTRTSINTSMFSGQPQNAVASMSSSFGTTGPHFTAPTTQIGTSLPSNTAVPNSAT
AMGMPSTSGVASSNAPGGMMPGSTTSTDQQQYPLGSSANLAPNTTQQTRQSPNLEAARHA
AEMAKRAAAAEAKREVQRNPMGPGIAGIQRGLQGSIPTGAGAAQPQQMTQQPVSVSGQQL
PQSQVGGNVQPKPATGMGMGTGMQQPGGTNQQQPGMGMGQQNPVGMGMGTASVSNQPGMQ
PVTKPQSSLGSMSSMGSGLSTNVTISTTASVANTQGTGIGPTMHSGFQPSVASTPFQRVP
TPPMASTFAGASSLQTVKTQSGMVQSAQQPGGMVHTSQQPAGGMVQSNQQPGGMVHSGQQ
PAGGMVQGGQQPGGGMVQGGQQPAGGMVQGGQQPAGGMVQGGQQQPAGGMVQGGQQPAGG
MVQGGQQPGSMVQGGQQPGSMVQPGGMLQRPTIIWTGQMELPEMRDNQRQMRQVQCNVLT
SKPDIIRDMNPGSWPSKMTMNSYPKAIFNSIMHAMKFQQGAAPVKTVTFQFHENPQTVTM
LRMLMTSEVKNFAIVQLVGAQAVQCPIRALILVWNDKQRQFTGLIPLEQEKFVQVVSQVL
FQRRQMQQQQLQQQQQQQQQSTQNPGFQPQGSQPPSSQPLGGNPVQPSAQPGLQTQGGGG
QQTTATAMAARGMNPNMAGQASNVPGPSQQPQLGQQGASQQPPQMGVGQQPQQQQVQQTQ
QQPQPLGVGGAGVRPQGMQQPSTGMPQAQQHTVC
>THWI_Twilhelma_g1901.t1
MSQPLLPQPHSNPLLPPPGGLIPTDSGGRMMPTASMGGMAPPGNHGGVRPNENQGGLMPP
GNPGVLIPPSSSTGMPPPGGFMPPNSSAGMPPPGGLMPPSSSPGMPPPGGLMPLSSSPGM
PPSNSTGMPPPGGLMPPSSSAGMPPPGGLMPPSSSAGMPLPGGLMPPSSSPGMPPPGGLM
PPSSSAGMPPSGGLMPPSSSSGMLPPGGLMPPSSSAGMPPPGGLMPPSSSVGMPPPGGLM
PPVSGGPPTESGLPPPSHEGLMPSGTPPPTDSSVPTPTSPSLPPPPKLGLLVPSAPPSAQ
PPPGPLSQPGPVQGVPPPRMPTPPHMRFPPPVRPPPGGTGVGPDGPRPLMGLLPPGHQRA
FPQGHPPPAASTPPEVWFEHKTGDGHTYYSHSQSRQTTWERPINAQIVPQPPPGQPMGPV
PGLAPFSSPPPGSPQLVPTRVWSEHQTPDGKVYFYNKVTRQSVWEKPRDFELIMPLPISF
SQPPPAVAAAASGDRAPEVMPRSQNDDSNSQPNESTLSDSDASGVAMETNESDVKQLSDH
EMEPSQQQVQEEPASSGVPPPSAYMQEPPPEPPVPAQVPSSPLLKPTVPVSYVTATIPPH
QLEESLLPLPVVIKKERSGPHPIKSVPVPGTPWSVVWSSDERIFFFNATSRVSLWSMPDE
LKNNPQVEKILEEPVAGKKRVGAIEPTSDAKRFKVDEEVDSDMEEDGGTDQKPADLLPDS
ASEPFTLKAQTDAADMEKKAASVRAGKSLEERQKEFHEMLLERGVSAFSTWEKELPKFVF
DPRYLLLNTKERKACFEAFIRLRAEEERKERKTKLKEKREVFRNLLEEAKLHAKSSFSEF
ASKYAKDSRFKAIEKMREREQMFTDYLTELKKASKHKEDHHKHSSSKSKAEKIKSDFLAM
LGESDAITERSQWRKMKSLFDRDPRYKAVDSSSQREEWFKGYVKEITSRVDPEQERMERI
QASLKEREREVKMSRSAHEKEWGRERDQLRKAEATQHFKALLVDMVRNSEALWHETRQSL
KRDHRWGLVDQLEPSDKEKLFQDHVEGLFEKKRLQFRRLLEDTSQISLTMPWKKARKLIK
EDQRYKNFGQHDHRREMEYDRYLRDKMMEAKNEFRSLLKETKIITYRSHELIRESEKHHK
DIIDVLKNDQRYLVLDCVADERKRMFESYVYELHQKGPPPPPTATNPMYKLMPTTHVERC
RSWPATGGPGASTEPSVACCGPPLQLADRSITVQLAQEPKTRKEDNHNSPDSHRSSMIQV
VTRFPPEPNGILHIGHAMAINFSFGYARAHGGITYLRYDDTNPEKEDERFIRSIREMVEW
LGHNPYKVTHASDYFPQLYDYAVELIKRGHAYVCHQSIQEVKGRHAPLSPWRERPIEESL
QLFEEMKRGHYKEGELTLRMKVTLEDSKQDPVAYRIKYTPHPRTGDQWCIYPTYDYAHCL
CDSIENITHSFCTREFQMKRSSYYWLCNALDIYCPVQWEFNRLNVYHTVVSKRKIQQLID
AGIVRDWDDPRLFTLSGLRRRGFPPAAINAFCQEYGVMLSDGAIFPELIESFVRDELNKT
ATR
>THWI_Twilhelma_g1901.t2
MSQPLLPQPHSNPLLPPPGGLIPTDSGGRMMPTASMGGMAPPGNHGGVRPNENQGGLMPP
GNPGVLIPPSSSTGMPPPGGFMPPNSSAGMPPPGGLMPPSSSPGMPPPGGLMPLSSSPGM
PPSNSTGMPPPGGLMPPSSSAGMPPPGGLMPPSSSAGMPLPGGLMPPSSSPGMPPPGGLM
PPSSSAGMPPSGGLMPPSSSSGMLPPGGLMPPSSSAGMPPPGGLMPPSSSVGMPPPGGLM
PPVSGGPPTESGLPPPSHEGLMPSGTPPPTDSSVPTPTSPSLPPPPKLGLLVPSAPPSAQ
PPPGPLSQPGPVQGVPPPRMPTPPHMRFPPPVRPPPGGTGVGPDGPRPLMGLLPPGHQRA
FPQGHPPPAASTPPEVWFEHKTGDGHTYYSHSQSRQTTWERPINAQIVPQPPPGQPMGPV
PGLAPFSSPPPGSPQLVPTRVWSEHQTPDGKVYFYNKVTRQSVWEKPRDFELIMPLPISF
SQPPPAVAAAASGDRAPEVMPRSQNDDSNSQPNESTLSDSDASGVAMETNESDVKQLSDH
EMEPSQQQVQEEPASSGVPPPSAYMQEPPPEPPVPAQVPSSPLLKPTVPVSYVTATIPPH
QLEESLLPLPVVIKKERSGPHPIKSVPVPGTPWSVVWSSDERIFFFNATSRVSLWSMPDE
LKNNPQVEKILEEPVAGKKRVGAIEPTSDAKRFKVDEEVDSDMEEDGGTDQKPADLLPDS
ASEPFTLKAQTDAADMEKKAASVRAGKSLEERQKEFHEMLLERGVSAFSTWEKELPKFVF
DPRYLLLNTKERKACFEAFIRLRAEEERKERKTKLKEKREVFRNLLEEAKLHAKSSFSEF
ASKYAKDSRFKAIEKMREREQMFTDYLTELKKASKHKEDHHKHSSSKSKAEKIKSDFLAM
LGESDAITERSQWRKMKSLFDRDPRYKAVDSSSQREEWFKGYVKEITSRVDPEQERMERI
QASLKEREREVKMSRSAHEKEWGRERDQLRKAEATQHFKALLVDMVRNSEALWHETRQSL
KRDHRWGLVDQLEPSDKEKLFQDHVEGLFEKKRLQFRRLLEDTSQISLTMPWKKARKLIK
EDQRYKNFGQHDHRREMEYDRYLRDKMMEAKNEFRSLLKETKIITYRSHELIRESEKHHK
DIIDVLKNDQRYLVLDCVADERKRMFESYVYELHQKGPPPPPTATNPMYKLMPTTHVERC
RSWPATGGPGASTEPSVACCGPPLQLADRSITVQLAQEPKTRKEDNHNSPDSHRSSMIQA
KMMRLMDMLSLLILNDSYINIFKQLVVVTRFPPEPNGILHIGHAMAINFSFGYARAHGGI
TYLRYDDTNPEKEDERFIRSIREMVEWLGHNPYKVTHASDYFPQLYDYAVELIKRGHAYV
CHQSIQEVKGRHAPLSPWRERPIEESLQLFEEMKRGHYKEGELTLRMKVTLEDSKQDPVA
YRIKYTPHPRTGDQWCIYPTYDYAHCLCDSIENITHSFCTREFQMKRSSYYWLCNALDIY
CPVQWEFNRLNVYHTVVSKRKIQQLIDAGIVRDWDDPRLFTLSGLRRRGFPPAAINAFCQ
EYGVMLSDGAIFPELIESFVRDELNKTATR
>THWI_Twilhelma_g1910.t1
MPEFRFRRKKQQNRRHTLHDPDETKQQLKAATQQLQQNQEPVKQDKPGRQREKRNSLVQE
KEKFFELLKNKYPEQANDLEVQQVLSNGGSQDAAELGHPHHEASDEQFDFSEEAGIITTT
SSSMLPSIKASVHRRISNSFHECLFLQYGKSLRRCPMPSPITLSTIKNLYVNMFDISPQV
LDNPHCHIYIRHKDGRQWEELQNISLIADHCILLLVDTPTGHAPSQADSDINMPLTGSSQ
RSQGSAGSTGSQVVSETLGSGDTPIGKLNGLWKSGRCQEVEDLSKLSDNLPLVTLEDTTM
TSPFSVNSSTSGVYSDPAVDTKKLALRAKTLQSTVASLKEEMSLMRKDHLEKMTDFSRTL
EQTSQRLSSAVSAIFKMGVVTTKGVESFRQERAELYGLKEGYDQCAQKTMRELNVLERAV
EDMRVDVVQRRCRVDEGELESLTLAVHTLGRSVEEIKGLYEPLEVKMKGVMEKELETIVS
EEKYLQEERPRLEEALLKQKKLESILSTLTQYATVQTHRTPLIPFFPNIPDPDRETLIEN
IKAITPNHTLRVESLKLSETIQQKKKELYSPARKRIKRFENQLQIQRDHLQHRDVKTLEN
SHLRNVKVWFLEEKRDREKKNEQEFERLMKLDAQKRNKERKQMEELWRQQNLAREKANSL
KARQLQSHENVLKSLQNEENHGVLPDSHSNRRQRDVPFQISRSDDRLLETGKETHVDGDA
HFGRGRSKTFHATRSDERILDSVNPRQHANHPSFHTRTYSDDSTHNHSSNPARLYNGPPK
SIKLRPVPRGRNLKKMPQGNLSKRKSIGYLGEFDDLQVQYDASFQSSGADHSQSIASSIS
KLRNASTNSQSSFSSSGNSSSKHVPGSSVGSSGRGVGGALNVHQQQAVSHSNSGMGMKHK
QPKMNGVPARYVMYEHHSQPTSDSGYPGNGSGMEHSFNGVSLEPESDLSRHEAHVSHSHV
KSKKRTSGQSHQSARVPLRSNSDDSLFEHSTVYPQNTSTVSDHHHRHQQQHTHQDIGSTE
DQRWATNIFTSDTLPVNKVKRQLKQDSVANGNRTTQHVPPSNESSKVKSPRSKSSKVKSL
ANESISNPRQPTFHHSYTQVMHHNTSHSNISGNQSVNKTPTKPVSHSSKSRTQYVHSEPH
PHRQQQQHSNSHGHRPRHSSNGAPTHNHPSSHGQTVNLPIRPTKSAQTVPANRTITGDTQ
LTSYPRSYTAAVSNMQMRSASNGRPLPVGGSGGGRVAPSGGRGGGGKVQAYKPHLVHNSR
GELLGSLV
>THWI_Twilhelma_g1912.t1
MGFQLKGGIHGSLGSPPKSATDSYCIRTTVESLFENSTSDSDLVPQVLPLVSQLSNLTAP
ISPELSLFPRDLEDVTNTLVNIVELLVKNGEPISEEDAEEIITVISNLLEENNEPGVRSL
LQRRGDGEGGEEERSTFSQDLLNTAEEFGLYLATFLEDSGMDKLTITTNNIVLEARSVTL
NVTERSDLLFSPDTSLLSMNGSFSNTSQVNARIPYSLLEERANENGVVPVVNMLIRNLEE
YLPDLEDTNFLSAPASIIHSSQVAIRSGPSESLLVESFTVNFTLEYPIFGDTPFCAFWNF
SDPVGNGSWSTAGVLTVNVEVFNETEVLVQCSSTHLTSFAVLVNVAGTPEVFTNEALRFA
SYIGLGISLVCLGLTIVFFLSYGKKLFTAVHNFVHLNLAVALFLADLLFAVGVQAAAKNE
AACKTVAVLLHYLFLSVFCWMLCEGVMIYLLLWVVFSGLSKKWWFFLLLGWLPPLAFVII
GLATVLNQYGVKGEDGELQLYLINMQVASFPTLLLLNINTVFLVLAIVAVIKNRCGRGQR
SEVQNLGKKKSNKSKVTIAALKASIILLPLLGLTWVIGLFTVNANTIAFAWVFTVLNTLQ
VSDYIKKKFHSLWSSSSDKTMSSSQIKMTGNNSSSGLQTGTLEKTKRLNHEPEKIDLSEN
AVCVMSPVSPNSVDEQVCNHDDDCKVNGDLNGEAPSLQHHDEATV
>THWI_Twilhelma_g1912.t2
MGFQLKGGIHGSLGSPPKSATDSYCIRTTVESLFENSTSDSDLVPQVLPLVSQLSNLTAP
ISPELSLFPRDLEDVTNTLVNIVELLVKNGEPISEEDAEEIITVISNLLEENNEPGVRSL
LQRRGDGEGGEEERSTFSQDLLNTAEEFGLYLATFLEDSGMDKLTITTNNIVLEARSVTL
NVTERSDLLFSPDTSLLSMNGSFSNTSQVNARIPYSLLEERANENGVVPVVNMLIRNLEE
YLPDLEDTNFLSAPASIIHSSQVAIRSGPSESLLVESFTVNFTLEYPIFGDTPFCAFWNF
SDPVGNGSWSTAGVLTVNVEVFNETEVLVQCSSTHLTSFAVLVNVAGTPEVFTNEALRFA
SYIGLGISLVCLGLTIVFFLSYGKKLFTAVHNFVHLNLAVALFLADLLFAVGVQAAAKNE
AACKTVAVLLHYLFLSVFCWMLCEGVMIYLLLWVVFSGLSKKWWFFLLLGWLPPLAFVII
GLATVLNQYGVKGEDGELQLYLINMQVASFPTLLLLNINTVFLVLAIVAVIKNRCGRGQR
SEVQNLGKKKSNKSKVTIAALKASIILLPLLGLTWVIGLFTVNANTIAFAWVFTVLNTLQ
GVFIFYFHVFRSEKVSDYIKKKFHSLWSSSSDKTMSSSQIKMTGNNSSSGLQTGTLEKTK
RLNHEPEKIDLSENAVCVMSPVSPNSVDEQVCNHDDDCKVNGDLNGEAPSLQHHDEATV
>THWI_Twilhelma_g1933.t1
MSQSGDTTETPPKEITEESPLLQIQGHKDSKNPKTKKKVNWKNLVVAITMWVVYFFVSMA
YSLIGPFFPEEAAQKGASSTVVGIITSSSPLCVVVLSPLLGYFLPQLGLKFLMIAGLFLV
GGAFLLIGFVAMMPSGWVFILFCVLLRMTEGVGSAMYITAMFTLLPELYPTKVSTVMGVF
EVSGGLGFVVGPPLGGLLYTYGGFKLPFIVVGSLILLFIIPTFLLVNHSSCDAKKLSRRT
LFNVLTNFAIIVLVLANILSLASIAFFNPTMEPFLKKEFNLDPLHVGIVFLFGPLTYMIF
SLFVGPVSDKFVSN
>THWI_Twilhelma_g1933.t2
MSQSGDTTETPPKEITEESPLLQIQGHKDSKNPKTKKKVNWKNLVVAITMWVVYFFVSMA
YSLIGPFFPEEAAQKGASSTVVGIITSSSPLCVVVLSPLLGYFLPQLGLKFLMIAGLFLV
GGAFLLIGFVAMMPSGWVFILFCVLLRMTEGVGSAMYITAMFTLLPELYPTKVSTVMGVF
EVSGGLGFVVGPPLGGLLYTYGGFKLPFIVVGSLILLFIIPTFLLVNHSSCDAKKLSRRT
LFNVLTNFAIIVLVLANILSLASIAFFNPTMEPFLKKEVSPAA
>THWI_Twilhelma_g1954.t1
MAALQKIISTLLVFISAIIIPTQGQTLCTNETIRLVGGGSEFEGRLEICLNGVWGTVCDD
GWVIQATNVVCKQIQKQTGHEIQRALRYYVSNISSSAEGPIYLDDVRCNGSEKHLLSCRF
KTKHNCDHKEDVSVTCVPANFSLLSFQKQGEEVGKNYNDTSTCSNSSEPEVSTE
>THWI_Twilhelma_g1954.t2
MLCYYYFPPCGNITHFIEPQSICASTCVNVTEQLCYEDWTDVVKELIAHGLLDLATRFNA
DFINCTNPEFPFNAEPPTCCSDLGLDLDLIMTSISVTNENGPTFIIPTVIVTLVLVVLMV
GGGAFLLIMCLKVRRRIARPSHGDTNLELKRQPKSVQCHTRAIRDKVTEEPLDSTKGNWN
KYVLEHTDVSSPTAEHTVVKSSTTKVSSDFLQEMADGKLIIPKRHINITQRIGQGEFGIV
YKAYFGGWVGKNKEEIVAVKTLRAMYSPKDISDLTKESLKMKAFSHPNVLNLIGVCIDAG
EAPYIVMPYMANGSLLAYLKRERPSWSLKDEVNEEMELAVQKRLLSMCLQVAKGMEYLAS
QRFVHRDLAARNCMIDGDFVIKVADFGLSEDVYSRNYFRQGTLKDEGGSDVKLPIKWMAI
ESMVDGIFNEKTDVWSYGVTCWEVFSLGRTPYPAVDPFTLIKHLESGGRLDKPSNAACSD
EMYDLMKTCWFDQPRLRPQFSNLVATVNTLLENLAGYMDLKALYTA
>THWI_Twilhelma_g1954.t3
MAALQKIISTLLVFISAIIIPTQGQTLCTNETIRLVGGGSEFEGRLEICLNGVWGTVCDD
GWVIQATNVVCKQIQKQTGHEIQRALRYYVSNISSSAEGPIYLDDVRCNGSEKHLLSCRF
KTKHNCDHKEDVSVTCVPANFSLLSFQKQGEEVGKNYNDTSTCSNSSEPEVSTENVEGCI
LYLAGIRGMYSQSMCNVYYTRGISTVFISTERAVNYPDIQNNIFMEINELFNPLRRPMTP
CREAILKMLCYYYFPPCGNITHFIEPQSICASTCVNVTEQLCYEDWTDVVKELIAHGLLD
LATRFNADFINCTNPEFPFNAEPPTCCSDLGLDLDLIMTSISVTNENGPTFIIPTVIVTL
VLVVLMVGGGAFLLIMCLKVRRRIARPSHGDTNLELKRQPKSVQCHTRAIRDKVTEEPLD
STKGNWNKYVLEHTDVSSPTAEHTVVKSSTTKVSSDFLQEMADGKLIIPKRHINITQRIG
QGEFGIVYKAYFGGWVGKNKEEIVAVKTLRAMYSPKDISDLTKESLKMKAFSHPNVLNLI
GVCIDAGEAPYIVMPYMANGSLLAYLKRERPSWSLKDEVNEEMELAVQKRLLSMCLQVAK
GMEYLASQRFVHRDLAARNCMIDGDFVIKVADFGLSEDVYSRNYFRQGTLKDEGGSDVKL
PIKWMAIESMVDGIFNEKTDVWSYGVTCWEVFSLGRTPYPAVDPFTLIKHLESGGRLDKP
SNAACSDEMYDLMKTCWFDQPRLRPQFSNLVATVNTLLENLAGYMDLKALYTA
>THWI_Twilhelma_g1955.t1
MLLLRVISQVVLIGTLSRRALGQDPSLAPGSCSNEGTVRLVGGNTQFEGRLEVCLNGMWG
TVCDDLWHITASEVVCRQFEIQSGYEIQRVLSSVSNSIRPADNNQLIALDDVTCEGNEDH
FLYCNYTTEHDCEHREDISVTCVPSDFSLLRIQASPFGTGTFYDDSSTCEDPDIELLTTT
ASVDGCVFYKKIAGDASNFCDTFYTQDISTVFLPGVNDFEILNTVISHSGEILDRVSSPC
REIIAHLFCYYYFPPCGNITHFIEPRSICPSVCTNITEVLCFDEWNGIVEEVYEQGLDIL
AERFNSNFIDCAELDALFTEPPRCCSDIGLDLDSSEAPPSTTQSEVYQLPLESIVTSVVV
LVVVSLVIGAVTVIIIVCITKRRRGVRITVSGNTILNDDMQMKGCEGKACGASGYGSDSR
PSARNTYVKHNDFEGSSVHPNGAQSHLAKIPSEFLQQMTDDKLLIPKSDLNLTQCVGQGE
FGIVYRAYLSGWERRDSVVAVKTLRAMYSPKDISDLTKESLKMKAFSHPNVLNLIGVCID
AGEAPYIVMPYMANGSLLAYLKKERPNLNVAEEATEDMVITVQKRLLSMCLQVAKGMEYL
ASQKFVHRDLAARNCMIDGDFVIKVADFGLSEDVYSRNYFRQGTSKDEDGSDVKLPIKWM
AIESMVDGIFNEKTDVWSYGVTCWEVFSLGRTPYPAVDPFTLIKHLESGGRLDKPSNAAC
SVEIYDVMLSCWFDQPSSRPRFSNLVMSINTLLENLAGYMDFSQIQTNLQQNQTD
>THWI_Twilhelma_g1955.t2
MLLLRVISQVVLIGTLSRRALGQDPSLAPGSCSNEGTVRLVGGNTQFEGRLEVCLNGMWG
TVCDDLWHITASEVVCRQFEIQSGYEIQRVLSSVSNSIRPADNNQLIALDDVTCEGNEDH
FLYCNYTTEHDCEHREDISVTCVPSDFSLLRIQASPFGTGTFYDDSSTCEDPDIELLTTT
ASVDGCVFYKKIAGDASNFCDTFYTQDISTVFLPGVNDFEILNTVISHSGEILDRVSSPC
REIIAHLFCYYYFPPCGNITHFIEPRSICPSVCTNITEVLCFDEWNGIVEEVYEQGLDIL
AERFNSNFIDCAELDALFTEPPRCCSDIGLDLDSFNFTTSGTHPTTFRTTEAPPSTTQSE
VYQLPLESIVTSVVVLVVVSLVIGAVTVIIIVCITKRRRGVRITVSGNTILNDDMQMKGC
EGKACGASGYGSDSRPSARNTYVKHNDFEGSSVHPNGAQSHLAKIPSEFLQQMTDDKLLI
PKSDLNLTQCVGQGEFGIVYRAYLSGWERRDSVVAVKTLRAMYSPKDISDLTKESLKMKA
FSHPNVLNLIGVCIDAGEAPYIVMPYMANGSLLAYLKKERPNLNVAEEATEDMVITVQKR
LLSMCLQVAKGMEYLASQKFVHRDLAARNCMIDGDFVIKVADFGLSEDVYSRNYFRQGTS
KDEDGSDVKLPIKWMAIESMVDGIFNEKTDVWSYGVTCWEVFSLGRTPYPAVDPFTLIKH
LESGGRLDKPSNAACSVEIYDVMLSCWFDQPSSRPRFSNLVMSINTLLENLAGYMDFSQI
QTNLQQNQTD
>THWI_Twilhelma_g1988.t1
MTSYRRYRAAFPFDAREPTELSMKPGETLLVTQEAGQWPNPEKWMHGFNEVTKSKGEFPG
GQYVEFVEEFTVQPEPPLPELPKKPVLPPLPEKQPTLSRHGGIQVFPNAGLSNHSSMSST
TSSQGHAHHQMMGHSASQSSMQGSITAVANSNEDDEAPPPPPPRVGSHKRDSSSSISESN
PPRPAPRPRKRSNVSVKTDEEQPVAVGSTPSVPEGDYHQWSSVVFGVPVACSASYGFLIL
KASIRDVLPFSHSHYWVIAMKVVQPFNLNQNPTEAFSDNSTFTSYSSPLPENTPYIVAEI
ASDSLPSSFILGDEDSPNDFPSLYRNGPLEEGTQYAVFVWGFSPAVPGMTVAKRQTTTPA
DRQYVVFSSSPFISATTTTPAGSNSVTIAVVVVVVLLFIIALVALVILGILIYQRMRYAK
EYIPPPSRKGSMRLRDHREILQESSSSSVAGAITLRNLNAEPELPNLSPDDIRHPVTVGE
FPNYVKMMHANTDHLFSEEYEVLTIKSPSLSHLQCSMPYNVAKNRYANINCYDKCRVILK
PTPDVDGSDYINANYIDGYQSKNTYVATQGPLPGTSHDFWRMVWELDSCCIIMLTNIVEK
SRAKCHQYWPDMGSINFNDLVVTLIDVQELAYYTLRTFKMNRGNDHREVKQFHYTGWPDF
GVPDHPNPVIAFMRRIGNYKRITPGPDIVHCSAGVGRTGTLISIQSMTQMMQEEGKIDIF
NFVLGMRRRRNYMVQTERQYIFVHDALLEIMKIGDTEIPIQSLRRRHKELLAHDPETDMS
KMEKEYRQLQELEEIDESQFHSARTSVNLPKNRFQDFIPYEKYRVRLLLHPGVSGSDYIN
ASYVDGYQHRHQYIVTQGPMKNTITEFWRMVWEHRASTIMMLCQLEEKGKEQCVRYWPTE
KIQQHGDMFIELTQVSEYGTYIMREFSVTNTKINESRTIKQYHYSDWLEDQSPSTATAII
DLIGVLQKTQHTNGGGPIIVHDSSSIGRAGTFCILSSVLEQLKVEGIVDLFFSVHSLRQQ
QPGIVSTFAQYKFCYQAVIEFLDSFDHYANFD
>THWI_Twilhelma_g1988.t2
MTSYRRYRAAFPFDAREPTELSMKPGETLLVTQEAGQWPNPEKWMHGFNEVTKSKGEFPG
GQYVEFVEEFTVQPEPPLPELPKKPVLPPLPEKQPTLSRHGGIQVFPNAGLSNHSSMSST
TSSQGHAHHQMMGHSASQSSMQGSITAVANSNEDDEAPPPPPPRVGSHKRDSSSSISESN
PPRPAPRPRKRSNVSVKTDEEQPVAVGSTPSVPEGDYHQWSSVVFGVPVACSASYGFLIL
KASIRDVLPFSHSHYWVIAMKVVQPFNLNQNPTEAFSDNSTFTSYSSPLPENTPYIVAEI
ASDSLPSSFILGDEDSPNDFPSLYRNGPLEEGTQYAVFVWGFSPAVPGMTVAKRQTTTPA
DRQYVVFSSSPFISATTTTPAGSNSVTIAVVVVVVLLFIIALVALVILGILIYQRMRYAK
EYIPPPSRKGSMRLRDHREILQESSSSSVAGAITLRNLNAEPELPNLSPDDIRHPVTVGE
FPNYVKMMHANTDHLFSEEYEVLTIKSPSLSHLQCSMPYNVAKNRYANINCSLILSICLT
LSSLDDKCRVILKPTPDVDGSDYINANYIDGYQSKNTYVATQGPLPGTSHDFWRMVWELD
SCCIIMLTNIVEKSRAKCHQYWPDMGSINFNDLVVTLIDVQELAYYTLRTFKMNRGNDHR
EVKQFHYTGWPDFGVPDHPNPVIAFMRRIGNYKRITPGPDIVHCSAGVGRTGTLISIQSM
TQMMQEEGKIDIFNFVLGMRRRRNYMVQTERQYIFVHDALLEIMKIGDTEIPIQSLRRRH
KELLAHDPETDMSKMEKEYRQLQELEEIDESQFHSARTSVNLPKNRFQDFIPYEKYRVRL
LLHPGVSGSDYINASYVDGYQHRHQYIVTQGPMKNTITEFWRMVWEHRASTIMMLCQLEE
KGKEQCVRYWPTEKIQQHGDMFIELTQVSEYGTYIMREFSVTNTKINESRTIKQYHYSDW
LEDQSPSTATAIIDLIGVLQKTQHTNGGGPIIVHDSSSIGRAGTFCILSSVLEQLKVEGI
VDLFFSVHSLRQQQPGIVSTFAQYKFCYQAVIEFLDSFDHYANFD
>THWI_Twilhelma_g1999.t1
MQRVSEYHASLSAESKQRYTSKVEAGDIREIEFTDKVPPRTSLKLGPASEAQLNTLYTTI
NTSEEKPGILKITPPYSDQFIPKLYCESLPPPISQLYDSAALEMD
>THWI_Twilhelma_g2004.t1
MRPKSATTVKQTPYISVSGSTSTEDVLSANKKPTSYKTTSYSTGSSRNYWKQKDKDHQEF
EEKRRTSQEYISHRRSSSSSSDYSVKITKMHPLLRESTPEDSYHMRTYSEPVVISQSQQP
QSQQQQQQQQPQQQQPALFDRIEAEKLQGALENASTLSALEKEGVPTNLLPAVAQAQKQE
QQQPKTVLRKKELTPPPATKARALFQFEGHNEKELSFKKGDIIDLTHTVDDNWLEGTIEG
REGIFPTNYVKMLTMEEYRELMSPESKIIDTARAQYSFEGQTERELTFAKGDVIGITRRV
DANWYEGYHDNKKGIFPVAYVQII
>THWI_Twilhelma_g2004.t2
MRPKSATTVKQTPYISVSGSTSTEDVLSANKKPTSYKTTSYSTGSSRNYWKQKDKDHQEF
EEKRRTSQEYISHRRSSSSSSDYSVKITKMHPLLRESTPEDSEPVVISQSQQPQSQQQQQ
QQQPQQQQPALFDRIEAEKLQGALENASTLSALEKEGVPTNLLPAVAQAQKQEQQQPKTV
LRKKELTPPPATKARALFQFEGHNEKELSFKKGDIIDLTHTVDDNWLEGTIEGREGIFPT
NYVKMLTMEEYRELMSPESKIIDTARAQYSFEGQTERELTFAKGDVIGITRRVDANWYEG
YHDNKKGIFPVAYVQII
>THWI_Twilhelma_g2016.t1
MASAEQPRAVIKGHIPEELQQQARKVESPVVNELLVSARKGFSEHVLELLNAKEGGSARG
KAAAIVDKHGRNCLQLATLHGHIDTVLVILRTQLVGINSANKRGLTPLHDACAEGHTKIA
LLLLAMGAYIMARTKDGWTCLMSACSNGHLQLAQIVIAAGCDVNAQTKLGLTALHIAAWK
GHTPMVEALIKAGCNTLAKSHNGKTALHLAQEENQHECITVLQAANSKQSEDPVYRIASL
EGQLRICQDKLVEAHRHHDDVMANERSKQDERLFNQKSDYEKQLEIANREIDVLKNAVSK
LEKCLEKSLKQSAPVVEVKVETPTPPMVGSPATRKRKVKRKSLNNKPDVGPADQDNAKSR
PESRPRSASSVTSADKLMDMPSVKLSPEVQHSSRTGTTTHTATGTQRRMSVDKLTITDLV
AESLKHPGTMASIRKELKADGLTPKIERKFHKKSPPSTLPAMTHVQPGSGSHGNSSSISS
NATGTNLTTQVVGSRRNSTPFLGAGDRR
>THWI_Twilhelma_g2016.t2
MASAEQPRAVIKGHIPEELQQQARKVESPVVNELLVSARKGFSEHVLELLNAKEGGSARG
KAAAIVDKVEKLSLLHLPSFSLLITTVHPILVKLATLYHMLTFSTKHAIFLSFIFLVILR
TQLVGINSANKRGLTPLHDACAEGHTKIALLLLAMGAYIMARTKDGWTCLMSACSNGHLQ
LAQIVIAAGCDVNAQTKLGLTALHIAAWKGHTPMVEALIKAGCNTLAKSHNGKTALHLAQ
EENQHECITVLQAANSKQSEDPVYRIASLEGQLRICQDKLVEAHRHHDDVMANERSKQDE
RLFNQKSDYEKQLEIANREIDVLKNAVSKLEKCLEKSLKQSAPVVEVKVETPTPPMVGSP
ATRKRKVKRKSLNNKPDVGPADQDNAKSRPESRPRSASSVTSADKLMDMPSVKLSPEVQH
SSRTGTTTHTATGTQRRMSVDKLTITDLVAESLKHPGTMASIRKELKADGLTPKIERKFH
KKSPPSTLPAMTHVQPGSGSHGNSSSISSNATGTNLTTQVVGSRRNSTPFLGAGDRR
>THWI_Twilhelma_g2026.t1
MANTSGGRHTHCHRGVSAAYAMGKDTELFKAAKTGNNSVLEKAFASFLKKQSGQGSSIGS
TLNSIRHKFHPNLQDASGYTLLHHATLQGQRDTVSLLLKCGASTTIADSSGSCPLHLAAW
KGDIEIVKMLVCQGPSRANVNQQSDSDDTALHLASQYGYSDVVDFLLQRHADPLQRNSKC
ETALDLASQYGHLDTVHMLVSHCPEILQLQREDTSPLHLAARNGHAVVALSLINAGISVN
TVYLGSVIVMNLHGNRSAEEACLRLRTSTEGMQKFPEIILSISWKGIKFVDSQSKMVVST
HAIRDISCCSPDIEDERVFAYITKEKQSGMNYSHVFMAPTKEIADEIRMTIGQAFEICYQ
KVMKARRISEESKRSSLSSN
>THWI_Twilhelma_g2026.t2
MANTSGGRHTHCHRGVSAAYAMGKDTELFKAAKTGNNSVLEKAFASFLKKQSGQGSSIGS
TLNSIRHKFHPNLQDASGYTLLHHATLQGQRDTVSLLLKCGASTTIADSSGSCPLHLAAW
KGDIEIVKMLVCQGPSRANVNQQSDSDDTALHLASQYGYSDVVDFLLQVTRHADPLQRNS
KCETALDLASQYGHLDTVHMLVSHCPEILQLQREDTSPLHLAARNGHAVVALSLINAGIS
VNTVYLGSVIVMNLHGNRSAEEACLRLRTSTEGMQKFPEIILSISWKGIKFVDSQSKMVV
STHAIRDISCCSPDIEDERVFAYITKEKQSGMNYSHVFMAPTKEIADEIRMTIGQAFEIC
YQKVMKARRISEESKRSSLSSN
>THWI_Twilhelma_g2034.t1
MSAPPPVPAPRTRHSTANAPHSPGLSNSAAAPPLPTRPRPSKAGRLPSTAEPVLPPTPTT
PVSAASSTPPIVLTPLPMSFIIPTPAPPSGEGFGTCLQDSSSYDVINKRHDDELLALESL
RAHLFNRSRIDKEYAEKLANANLKATRKVANINKSSAIVKVGRLNQYTLEIVVLIG
>THWI_Twilhelma_g2098.t1
MSQIDVYTEPPPKPADIPLRVYSNPICPFAQRVRLIVAAKGIKSEEINIHLQVKPEFYPA
INPEGKVPVVEHDGKVIRESLIAFDYVDEVFGGKSLWPSDPYERAMAKLLVNDFGTKLYH
VLYTS
>THWI_Twilhelma_g2098.t2
MSQIDVYTEPPPKPADIPLRVYSNPICPFAQRVRLIVAAKGIKSEEINIHLQVKPEFYPA
INPEGKVPVVEHDGKVIRESLIAFGKQSLSMNFMCVKSKLKFYFVHL
>THWI_Twilhelma_g2142.t1
MDEEQKRRITEASQAPKGGMSDAQASVLEDINRRANKKTAHEMQEAVKEEYIQGERKTRA
QEDALRKVNQKQADKAMDKEKESRIDEMKNKEQPHIDEKLKEQIEKNTK
>THWI_Twilhelma_g2152.t1
MSAQQAETDQFKVVHKRFSHQGRRPERPSHNSNSSRAHSDETGSTTRKRPPLHHLPHREK
GDREVRLRPQTHRPPRGGDSGRGSSSGRDKEDHSFHHHSHSRHRTSNSSGADNEASKASS
KVDKITSSNRFEKLDKLDPDVDVDNESSSSSVKSSRSSDSGDKKRAVSSHKGGRSHRKGS
KESEATGKSGREKNLNKSSSSEGKAKEASKESSPRGTTTGEDGNRSSSTAYTSLESSEVS
PQSFSDSCDQSKDESASGSGEPAGEEATQSTQEKEDAKKESSANRISYTRDELLALKSKP
LSLYRPRQLDSCDPSILKGQAHVPNTSAAIVDNRLSSQDDSDSTPPDTGKVSKHPTALAL
IRESGDNKLLGKVSLSPQRRSFHSGCSWTTPGSSNTSGNSSEAPPPTPPSSSKNGSHSEK
RDSGQMNFDFETTQWTGHQAPPTGRGHAPRVIDHIPLMDQEQRHHKKATPTSSSSWRERG
RDSERRRGPSNHHHHHHREEEPEPEWMEYGPTDRYDVIELKGMEEHEREREARNQPDSEQ
EVAAPSGDKSEDYDSESPLMLGGADQMAKEVKTSSDSLPHGREGEEAPSRPPLAQEEHSS
APRGAEEVDEYMLEGFDFSTGVSICKELDLEEEEEREPLSSNVETPSQLSNALMRALKVG
GQQDQKHGDQDIRSRLGNVLTLDEIQARENIHPVSSRSVERSGEDLGAFNKLVAVLQSSG
AMHKETPQQPPPQPQKLFPPPPVAPPSYRPPAQSDPLRESNNFGYLLEKELDFEDQLMAQ
PPPPPARSHPTTLISRGNPPPSASLSRLATIERMLENLDRSHAQTGQIAPSRGYGPLPPS
HTGMASPMGALPRSKRTTPTQRDHPLDSDGGGWMYPEGIHDVRHQPPPPPEMYRPSNHRQ
LSGSGGGGGNVRGYPMMGGPLPGPTPSGGTPGRSSANNWAVEMEKRRVMELQQMQLKERM
ERERGGHHGLGPHPSQTKVSPSSRPNISLLPTSVMRHMHNATKTPPQAMHHPEPVGNTSP
PSMAGNRLDQELTSKASQTHSALSSLLNHSADGPPNMDYPPNTGRMRAPPPGPTHHMMHH
VTDPSAQMMYQRYSVPPPTVLHGIPAQPNPYMY
>THWI_Twilhelma_g2164.t1
MKLSTLLGVSVLCLLLVYSGARAEAAPLADNNGVAATQEHWEELVKTHTEFSRLEKRSLD
DTAHIVDFQEYYRDVFEQDWQEFKEKERELMDMLARLQTVSIQGEGTHTIEVGLHTRPIK
GRYIVMFQSEADDYVLDRTIEILEKANRESERRVRATDIHPLRNIGKGFTATLNAKTVSL
LSKHPLLSHVEEDTAVRRSSISIPAGGAAAGLESSKVPWNLDRLDQHTRKLNGVYAPEGS
GKNVDIYIIDTGVRATHQELAGRVHYAGFDAVDYLTGTHNHGEDCQGHGTHCAGTAAGKT
YGVAKEAEIYNLRALNCEGTGAVSGIVMGIDKIIAHHKENANGHPAVISQSLGVKKSESL
NGAIKRATEAGIVMVGAAGNQADYSCKYSPASAKVGIAVGATDQSDEVTIFTNTGECTDI
MAPGSSITSASIACDTCTKTMSGTSMAAPHAAGYAAIIFSLHPHLSATEVKQVMMQRATK
DTVQFTAEISSRANAQETPNRLLYVPQSTARDSDLIDVANIQSFSDRP
>THWI_Twilhelma_g2165.t1
MSSELKEGFSGEELLTEVLGEPIESPLEIDDTTIQTTQSAPPSGEPADTNTADGEAANTQ
SDVAMETVEYTINPVVSQGEDIVVDDELEGSKSISMVMAEPGESEKRDIIVKFAEQYSIS
QASSRFKVPASTIKKWMKTSPETASMLPKFNVPGQGRKLTYSTEKDDAIAAHVRQQMRKG
ERVTVSSISSYAKALIQEESPTFTASSGWVQRFLIRHSIDLGSQPTKKGDTPPAFSSSPS
SDGRGRPLTYSSETDKAIADYVRSRLSEGQSMSNSELRRYAKEVIVKENPSFTGSASWAQ
NFLFRHKIALQSPIDVTTPTSSYANTSSLSAPVSVSEAGLHPAAEITPTTSTSIYPDTSV
AMDTTVDDTMKTALALLTGENIDSVILSPAQAAALQSSLSELTTESVSLVDLLSNAQQLA
EQGGEGHVALITHGLESPSGNIYLGLGGGSEGFGSGLSGPAATQVNPNTQTPLPSLPAAS
EHQQQQQTEMVTQASRPLSYTKETDIALANWVQEQQAAGKKVTFASLRAYAKKLISTENP
NFNASVGWVTPFLLRHNLDLNINKKKKTRKGSTPRKISSDGQSKDKEEDSEEVSGEEAQL
QTAGAPVITPEVLATAIASTLSEQGWSEASQSSAAAMEDTDAKKQHTGDRGSEVKVMPKI
RRNKVRTRHTLAEKLEVVRLMKEHNLAAHHVCRMLGIANSTYAGWTKLVQQKGAELEALS
SNKKRANVSGQGRPWGSK
>THWI_Twilhelma_g2165.t2
MSSELKEGFSGEELLTEVLGEPIESPLEIDDTTIQTTQSAPPSGEPADTNTADGEAANTQ
SDVAMETVEYTINPVVSQGEDIVVDDELEGSKSISMVMAEPGESEKRDIIVKFAEQYSIS
QASSRFKVPASTIKKWMKTSPETASMLPKFNVPGQGRKLTYSTEKDDAIAAHVRQQMRKG
ERVTVSSISSYAKALIQEESPTFTASSGWVQRFLIRHSIDLGSQPTKKGDTPPAFSSSPS
SDGRGRPLTYSSETDKAIADYVRSRLSEGQSMSNSELRRYAKEVIVKENPSFTGSASWAQ
NFLFRHKIALQSPIDVTTPTSSYANTSSLSAPVSVSEAGLHPAAEITPTTSTSIYPDTSV
AMDTTVDDTMKTALALLTGENIDSVILSPAQAAALQSSLSELTTESVSLVDLLSNAQQLA
EQGGEGHVALITHGLESPSGNIYLGLGGGSEGFGSGLSGPAATQVNPNTQTPLPSLPAAS
EHQQQQQTEMVTQASRPLSYTKETDIALANWVQEQQAAGKKVTFASLRAYAKKLISTENP
NFNASVGWVTPFLLRHNLDLNINKKKKTRKGSTPRKISSDGQSKDKEEDSEEVSGEEAQL
QTAGAPVITPEVLATAIASTLSEQGWSEASQSSAAAMEDTDAKKQHTGDRGSEVKVMPKI
RRNKVRTRHTLAEKLEDGRNWCSRKELNWRLSPATRREPTCPVRGGR
>THWI_Twilhelma_g2172.t1
MEATQQAVKEAKANIEEFDRKRMENAKAQSKSGITSAQLLSRFFRKASQRAEKMGKARLT
MEDAVRRAERLLLEKKRVKIASVASKTEQAEVLAQELFHTPGTLLTKKEFAHINQEIECE
EIRDEDIDCSLVPFFNTIRTPDGTCNNLERPAEGSSLTGFRRFIPPRYEDGLNQPNGFRQ
SKMTDNIFHGPFAPPHPSARLVSDTIITDRLIDDGEHTHLVMQWGQFMDHDLDLAVEFTG
VECHGCEADDICLPIQVPSDDQSFGLGQPNNGDCLEFRRTIPICRQTFEFEPREQINELT
HYIDGSMIYGSTRARADFLRNFTGGLLKEGANFPEGTGRASLPEVPAAPEPDGTCITPIE
DYKGQVRRSSPGENGRCCPPGRESCFVGGDVRANEQLSLTMMHTIWLREHNRVARALANI
NQEWDDERVYQEARKIVIAEVQRIHYEEYLPAIFGQEMFDAMIGSYPGYQPVIDVTVPNA
FATAAYRFGHSQIQNEFQRLDSSFQPIEQGPLSLVNAFMNPQEYFNGGGTDPIVRGWINQ
PARRLDEFLNSILTTRLFETANSPGMDLASLNIQRSRDHGLPPYTVWRDFCQAHFRDNVS
SYETVNFANELTKIRFLQTYGSLDSVDLFVGGLAEEPLPGALIGPTFACIFALTFSNLRA
GDRFWYERTDGAQAFTPEQLAQIKNANMARIICDNADAIQTVQPNPFLLGTKQLCFLAIP
SINFEPWREDPLCYHKVQFLPHDEKVEFYFMSKSVSNVYENYPVVEEPNSQIVERCIPFE
CPTTAVNSLIAIFPTVANGDLTNFLGCQLTVNSDLPANTSPPGAPSAYHTVFTTNDIRNS
RGTFQNLPACVASQNFALKYDCPGDGPSAITSKNEKLASTEELEEELVRILADKDGSSGK
VDTQGTKSGTFLEPVDLDDPKFVERIPEALRNILKDDEKRSLRRRPSTQEQEEKKVTNQA
KETNKAEENQYTESKADKLVHLLEETLEELKNN
>THWI_Twilhelma_g2199.t1
MDGGSRQSSRHSSSHHHHHHHSSSSSSSSHRHSHHSSRHHHHSGSRPSSAGASSGSSGGG
SSGRSKVTSSRPPGDEMYIGKYKLVKTIGKGNFAKVKLARHMPTGQEVAIKIIDKTQLNP
GSLQKLFREVRIMKYLDHPNIVKLFEVIETEKTLYLVMEYASGGEVFDYLVAHGRMKEKE
ARVKFRQIVSAVQYCHQKHVIHRDLKAENLLLDANMNIKIADFGFSNEFTPGSKLDTFCG
SPPYAAPELFQGKKYDGPEVDVWSLGVILYTLVSGSLPFDGNNLKELRERVLRGKYRIPF
YMSTDCENLLKKFLVLNPTKRANLETIMKDKWMNIGYEDEELKPYLEPQPDLNDTSRIQR
MVQMGFTMKEIQESLSENRYDEVCATYMLLQRGGLNTSSNGLSSISSLPSINGPLENHSQ
NDNSQDMVNSASLGPSNRKKMSAPGVMQPHQVPKGRSLSMRQTSSNRRYGEYGYLPKTSV
GTTRSAGSAGGGGGSGGGTTTPTPEVVVNGRGNDSSDSVGSSGQRGSHGLESNTSSSRLG
SASNPNRAEMPDTGRRKSYDPCPPTFHRLRDDFTTSLPPSRHQRDSSSGKRKPSGSSGSG
TGGKEGGANRLSLPRIDDDSDQGQYRPSTAPHRGRQEMTHSAMPTMHGNPNFTRGAPGRS
SPTFHRLRDDFTTSLPPSRHQRDSSSGKRKPSGSSGSGTGGKEGGANRLSLPRIDDDSDQ
GQYRPSTAPHRGRQEMTHSAMPTMHGNPNFTRGAPGRSTYAYGTRRPAPPVMHHFRDSPG
GASSQPTPGPSTGGGFFKRLIPSRFSNRRTSEDKPRSLRFTWSMMTTSTLDGQSMMEEIC
RILESNSISYDKKERFLVLCTHGEGEGGDLVQWEMEVCKLPRLSLNGVRFKRISGNSMAF
KTIASKVANELNL
>THWI_Twilhelma_g2199.t2
MDGGSRQSSRHSSSHHHHHHHSSSSSSSSHRHSHHSSRHHHHSGSRPSSAGASSGSSGGG
SSGRSKVTSSRPPGDEMYIGKYKLVKTIGKGNFAKVKLARHMPTGQEVAIKIIDKTQLNP
GSLQKPYVGNWWGTGSPGKCSSFLVKLFEVIETEKTLYLVMEYASGGEVFDYLVAHGRMK
EKEARVKFRQIVSAVQYCHQKHVIHRDLKAENLLLDANMNIKIADFGFSNEFTPGSKLDT
FCGSPPYAAPELFQGKKYDGPEVDVWSLGVILYTLVSGSLPFDGNNLKELRERVLRGKYR
IPFYMSTDCENLLKKFLVLNPTKRANLETIMKDKWMNIGYEDEELKPYLEPQPDLNDTSR
IQRMVQMGFTMKEIQESLSENRYDEVCATYMLLQRGGLNTSSNGLSSISSLPSINGPLEN
HSQNDNSQDMVNSASLGPSNRKKMSAPGVMQPHQVPKGRSLSMRQTSSNRRYGEYGYLPK
TSVGTTRSAGSAGGGGGSGGGTTTPTPEVVVNGRGNDSSDSVGSSGQRGSHGLESNTSSS
RLGSASNPNRAEMPDTGRRKSYDPCPPTFHRLRDDFTTSLPPSRHQRDSSSGKRKPSGSS
GSGTGGKEGGANRLSLPRIDDDSDQGQYRPSTAPHRGRQEMTHSAMPTMHGNPNFTRGAP
GRSSPTFHRLRDDFTTSLPPSRHQRDSSSGKRKPSGSSGSGTGGKEGGANRLSLPRIDDD
SDQGQYRPSTAPHRGRQEMTHSAMPTMHGNPNFTRGAPGRSTYAYGTRRPAPPVMHHFRD
SPGGASSQPTPGPSTGGGFFKRLIPSRFSNRRTSEDKPRSLRFTWSMMTTSTLDGQSMME
EICRILESNSISYDKKERFLVLCTHGEGEGGDLVQWEMEVCKLPRLSLNGVRFKRISGNS
MAFKTIASKVANELNL
>THWI_Twilhelma_g2200.t1
MACASIAFLLIFSVGITLFNQLTIPSRVNSSVPDSSEPISYGRTVSRHITRDKGFLSYPS
SAIVTVFAKQTHTDENGGEFWEAEIQGKRGLIRNTAVNELTFKCQPKQFLSEEELSNYQG
TEDPYQADKLGEEGTNPTDVPFESETAAPPYQTSSSEDIDVAREEFAESSDPVHPDSTQS
TSEHNQPDVHASEPDVKIQDGTQSQPLPPVFKDTEESVFEHFDKPNDHIYPSPTTTVEEP
PPTYYEESSSTQGLDFSGEEIKSTVINLIPTPESPPALVDDGEKDEDLEEQIFPTEVDSK
LHETVKVDEPTPVPDGRERQPFKDEEVYSVDGTVPHYMEGNLDQLDGEMEQFQNQDGAPS
PQLYHQPTEQFATQTRSSTISYVTTSIDVPVETPPITPPPPVQEQPPLSQVPPELQPEVI
DGAPGSLYDHELEEEEEEEEEEEEDDEEFWDGYDDDEDEELDEVEEKPSQIDDMRMEYVQ
PGQNGAEFQKTGEPEYERDLDEHGFINEEEMTVDLPTDSGQDEELKEDDQKPVEDTPQVN
EQPSDHKLEEFDKPEDVHHGTPPSFTPPPAPPSQEPFFHPTSPESDDGPATPDPMATPTP
SLSPPPVATEDQDKVESILHQHGRGYDLDAVKRRVEQARERSRQYRQDHLRDKPEDGSED
EESTEDLVPESIAETFTPPTMDEVPTEPPGMDDEMETPPETPTQLTPTPEAQEEMLDSTA
QQPQPSVESGEELEAQERFGEPTIPDHQDPEPSALDDQRSFISPGETPPPLPSVSVSDDT
PPTTQTAPPTIPDVEIPPPLPVQAAPYNCREEYIPLPGSDSGWVAVHEKFRVQTRELILN
SLPEEWSEWICTNRPMLGIVLTSVIWFSLMVPLLFLLCQSYRSSRRKSMKVLYEIGNRRK
VEEKVLSLRTESSTLEMKLRQSADGLQSLKDDLSVCKQERDQLAREKKDLEVHYQSLNNT
LATSQQEVSNYVAHAEQLSSQMTQLEGQFTAVVAEKDTALQQINHLTATVGDYDQKVQGL
EAQKDQLEQDKYNTQTALTELEAKHETVCKELKETKLKCSQTESALQSKTTDLLAQEQTL
LEKEEELQSLRNCLQEVVEKTSDKEPVDGEDGVDAPPSGEEDSERVKIAQLAKIEAMLDT
TKVQTELRETIAERDNLLSELSEKTTQVEHDKTENARLNELISSLESKLQTTEKELEELQ
IKMKGVTEYFQEKEHTLHAKLEAGEQKRLKFENLESEAHEKAAQAEQERQKDRQELNELR
EQMKEIERSYISQVKNNEHRAEEAIVHYQSLNNTLATSQQEVSNYVAHAEQLSSQMTQLE
GQFTAVVAEKDTALQQINHLTATVGDYDQKVQGLEAQKDQLEQDKYNTQTALTELEAKHE
TVCKELKETKLKCSQTESALQSKTTDLLAQEQTLLEKEEELQSLRNCLQEVVEKTSDKEP
VDGEDGVDAPPSGEEDSERVKIAQLAKIEAMLDTTKVQTELRETIAERDNLLSELSEKTT
QVEHDKTENARLNELISSLESKLQTTEKELEELQIKMKGVTEYFQEKEHTLHAKLEAGEQ
KRLKFENLESEAHEKAAQAEQERQKDRQELNELREQMKEIERSYISQVKNNEHRAEEAIS
QLRRTEQDLRQANREITALKRRLADMDNAPPPPAMMRPIPHGSGYMPPQQRTRPPSTDPQ
QRSQGPPPPQPPRPVSAPRLDPRTSSPTSTGAIDGPPGTSGGAVMPPRPPPSSRPGRGPP
PPSGGMPKSNSVTSMLNTSHPGPSRPRVDLPPRPRSRGAGDQGPPGGVPPPGPSATAAAR
TTPLGTAGPPPPPPPSSTTPQHMQHGFSSPVPPLGGPPPSSRPPVRPSRPMYQPAAPRPR
LPPTSEYPPGSRPPLPPPQSRLPPQRMGGPRPPSGPPNPGYYPGPRGPPPPRRDYHPNDS
YPHQGGPYRHSSERLQGPGAEKQRDGETGQKTSIASSSPILHESPSFTSPVSRTESSRSS
PGESSSPPTPLKSCLKNKTYDNISPKPKKKVFFHYQVYLGRDKSSTRARGNTPQNPTGV
>THWI_Twilhelma_g2205.t1
MELEKGFIEKLGSTNWITWKFQMRHYLMSKGLWKYVDGTEVLAEDASAAARTTFRDNSQK
SLSTIVLAISTPQLYLVTSCETPKDVWDTLRNHFERETLANKLFLKKKYFRKEMKEGAAM
EEHLKEMKEITDKLASIGAAISEEDQVVTLLGSLPPSYSTLVTALESRVDELSLDFVQQS
LIHEEQKQKDTVTTKSSDSALLGGAKTNKGRKPPVCWKCNEIGHIQRYCPKNKADHGHNA
ANVTEHLVQDDPENAFHMSGTSSNQEQWIVDSGATSHMTFQKELLVDYQEFDTPWPEKVG
LGDGRIVDAVGTGNVRLSMNFKVSNPKRAVMQKVLYVPQLASNLFSVRAAAQKGNIVKFG
HSRCWIRSQTGELLGMGSLNGKLYHLDCESKLPSIEKASAATCDNDLSQKEMATGIKLTK
EAQLSFCEGCIEGKMHRKPFKSVGENRSTRKLQLVHSDVCGPMPESIGGKKYFVSFIDDF
SRCCAVYFLSNKSEVFEKFKEFEAITANECGEHIGILRTDNGGEYVSREFENYLKSKGIT
HQLTIPHTPEQNGVAERMNRTLMESARSMLSHSHLSDKYWAEAISTAAYLRNRSVSSAIC
EDKTPYEMWYNQKPDLSHLKVFGCVAYAHIPDSQRRKLDKKAEKYRFVGYCKNSKGYRLL
DESSWKIVKRRDVTFNEFSFNMNDTTVNLKQQSMLDLEPASKTVEEHAESEEE
>THWI_Twilhelma_g2206.t1
MTIEEAFAGDEASEWRAAANSEYTSLLENQTWELVKLPPDREAIPCKWVFKVKYRDDGNV
ERFKARLVAKGYVQKHGIDYDETFSPVVRLSSIRILLAFGLQNDMHIHQMDVVTAFLHGN
LDEEIYMTQPCGYSVEGKEDLVCRLNKSLYGLKQAPRCWNKAFQEYIEALGFSQSTADPC
VFIEVSDMSTTTVIAVYVDDLILMTRDLTRMQELKQSLAEQFKMKDMGPLHYILGITVIQ
GDNFISLHQKHYILKLLKKFGLEEAKTIATPADINVKLTKDDQVSKKADSTKFQSLVGSL
LYAAVSTRPDISLAVGAVSKFCSDPSELHLTAAKRILRYLKGTLNLTLMYRKSENVSPVG
YADANWAGDLDSRRSTSGNAFLMNESAICWLSKTQPTVALSSSEAEYVSLILAAQEATWI
RRFLGDLQVITSSIEVMEDNQGAIAIAKNPVSHVRTKHIDIRYHFVREAIQQNVAVKYCP
TEDMVADILTKPLTKSRFERLRQALGMHNLSN
>THWI_Twilhelma_g2225.t1
MSKSIACLLVLAVTGASLVKSQLIDITNPPEVYRCENISQIEICSEVGYEFGTFPNWREQ
ETQFLANGELEQFRPLIESVCSNAIVHMLCAVYAPFCDPTSRFAETRLPPCKELCQFVRD
GCEDDLTRYDLEWPPHLDCDRYPTKVDFPLAFCTDDIEALMIPDNIETNPVTMPGSNGMG
NGTDTNATDTDMTPTTPTGDSGRITSCPARLNISEDSTLRDVNKKYRFAGFDNCAVNCSG
IYFTPVERNTLAPVFILIFAIGCVVFTLFTVATFLIDRRRFHYPERPIIFLSFCYLIISV
AYIVGAISKLAGTQNRAFACSDDEPNLDFRDESFSYVFQRLPNSQATYKSASCVILFVMV
YYFQMASAIWWVVLTLTWFLAAAMKWGEEAVERLWLLYHVLAWCIPALQVVIVMALQLVD
GDQLSGLCYTGNANSVGLGVFVFLPLTFYLALGIVFLIIGFTALINIRNQLQKDPGKARK
LGRLIVRIAVYSTLYIIPNIVLLILLLYELAKTNEWQQQYIADCGLSNDPNCLSDNSPSF
AAFIIKYFALFSIGICSTSWILSSKTLSAWQKFFCSCGCANGGNDGGTPMGIYEYPEKRG
DLSMHPQTAV
>THWI_Twilhelma_g2231.t1
MRLADSGSVQDHIKVMTDLFDQLTAIYEPGTDEDCVVYLLASLPECKCTYLQHNVLVTAL
EAHSTVPELSVVTERLLHEESRMKNRSAEPDPEGALTVRSKRRGRCHFCNKFGHFIRDCE
EYAKSKDQVKKKTKAGAFKVTISAEDATNSHSERSGQVV
>THWI_Twilhelma_g2239.t1
MVSRSTLWRRLSELGLAFSSYSDISDSDLDGVVEALVSKNPKNGIVMMWGHLRSLNIFVT
RKRVYESLHRVSPEAMQQRHSRAISRRVYSVPASNSLWHIDGLHCLIRWKIVIHGGIDGF
LGELFICMLPITTEWKLC
>THWI_Twilhelma_g2298.t1
MAVLHWYTWIVNFFYRLKNSDIQHRCGPDASVYLSLLRYIIVLLCVFTVLSVGIILPINY
LTGNLADEGFPKTTVSNIPSTSGVLWIHTFFSLIYLCIIVVFMIHFSLKLGRQQQDYSNH
TVMVQWIPDLVHREDIMQHLHSSVTERLECLDSVFNELRIRETTRVGWKMICCCY
>THWI_Twilhelma_g2298.t2
MYWLNFLSHKIRFNLTIIPEEHWYTWIVNFFYRLKNSDIQHRCGPDASVYLSLLRYIIVL
LCVFTVLSVGIILPINYLTGNLADEGFPKTTVSNIPSTSGVLWIHTFFSLIYLCIIVVFM
IHFSLKLGRQQQDYSNHTVMVQWIPDLVHREDIMQHLHSSVTERLECLDSVFNELRIRET
TRVGWKMICCCY
>THWI_Twilhelma_g2380.t1
MITALKELLSDPSVNLNGKDGSGLAPIHAIITSRRKKSPMLLLTLLSNSSTDVNLTTDDG
ETALHLAVKNSDILIVKILLTFEAEVNPVNRELQTPLDVAMEKSHMEIVALLVSVGCQQA
GTLNSNSDKKLPRLMSFKDDPVVKRLSAPVDGLAENGHTNGRAGSGGVLSGSESEEDNFR
ERTFSVQSCERATLKDMEDGKTLTTLYERLKQCINVQLELSGSFSMSANESVALLMQQKE
LRKYNKTAQETPSMFQVKNGSRILFLDGGGMRGLIQIEILRQLEKETGRQIVELFDWIVG
TSTGGVLALGLVYGKKTLSQLRQLYFKIKDEVFANDRLGFAYNTEALERLLKAELGTELV
MDSVQFPRVLITAVYKKTTMPELHFFNNCFEDEFSKYPVWKVARYTSAAPMMFSEFENYV
DGGVLANNPSDYGLSAIQNYHRQKGERLEIALVLSVGCGIYPAEELGKIDAQEFLFFGKH
WFKIAHTLKQRAQNLIQLLSTALVDSEAVAKNTCSRLKELGIPFYRMSPYLDEVIPSGET
DTGKLLNMVMKAKSMEALSAQMDDLVQRFYLVAEMSKKQRLDM
>THWI_Twilhelma_g2380.t2
MAATVSTSPRVDNPGPGSDAGISISLIASTPSGEELGSKLPFPGKKEDRTDRDSLMIRSG
SVRSLSASPPPLRDQKLREMHKSQSVDFLASSSGNKLQHQFLSVDERAQDDSSIKPKEAL
KELLSDPSVNLNGKDGSGLAPIHAIITSRRKKSPMLLLTLLSNSSTDVNLTTDDGETALH
LAVKNSDILIVKILLTFEAEVNPVNRELQTPLDVAMEKSHMEIVALLVSVGCQQAGTLNS
NSDKKLPRLMSFKDDPVVKRLSAPVDGLAENGHTNGRAGSGGVLSGSESEEDNFRERTFS
VQSCERATLKDMEDGKTLTTLYERLKQCINVQLELSGSFSMSANESVALLMQQKELRKYN
KTAQETPSMFQVKNGSRILFLDGGGMRGLIQIEILRQLEKETGRQIVELFDWIVGTSTGG
VLALGLVYGKKTLSQLRQLYFKIKDEVFANDRLGFAYNTEALERLLKAELGTELVMDSVQ
FPRVLITAVYKKTTMPELHFFNNCFEDEFSKYPVWKVARYTSAAPMMFSEFENYVDGGVL
ANNPSDYGLSAIQNYHRQKGERLEIALVLSVGCGIYPAEELGKIDAQEFLFFGKHWFKIA
HTLKQRAQNLIQLLSTALVDSEAVAKNTCSRLKELGIPFYRMSPYLDEVIPSGETDTGKL
LNMVMKAKSMEALSAQMDDLVQRFYLVAEMSKKQRLDM
>THWI_Twilhelma_g2381.t1
MNDEVKPKVLVTAVCKKKSPLQLHFFNNCFGDEFSTPCFAHIMTIILCIELVWKVARSTS
AGPPFFNEFENYVDGGVLANNPSDCGLSAIQDYHRQKHIDLPIAVIVSIGTGIYPAEELG
RVDAHEFLFFGKHWFNFADNLKKRAQNLLSLISNALLESEMVAKNCAVRCAEQGIPYYRF
SPELDEVIPAGETDNEKLIAMILLAKKQTPQQGMSELVKLFHVIAEESRKVQYRNSRSFF
IPSS
>THWI_Twilhelma_g2381.t2
MNDEVKPKVLVTAVCKKKSPLQLHFFNNCFGDEFSTQLVWKVARSTSAGPPFFNEFENYV
DGGVLANNPSDCGLSAIQDYHRQKHIDLPIAVIVSIGTGIYPAEELGRVDAHEFLFFGKH
WFNFADNLKKRAQNLLSLISNALLESEMVAKNCAVRCAEQGIPYYRFSPELDEVIPAGET
DNEKLIAMILLAKKQTPQQGMSELVKLFHVIAEESRKVQYRNSRSFFIPSS
>THWI_Twilhelma_g2382.t1
MAEKRFRSKVRKNSSKSKTLDSNDRRSTSPIGSSLSCGESPNVSPQIIKRTKSANLPSLL
KTEDQDESDLGFVTVLSSQRFFSRSASSSPISQKRLSVKLKDLSYLLHSPKNSQALLELL
QRENTNPEVLNENGDAPLHSIVKSKREDKVELLATLLTHSTTNVDMQAESGMTALHFAAQ
SGDVSSARVLLAFGANANATNFKHQTPLDVATIAWVVHLRDVKVFDGTNILETVEERDYS
FSSSSEATCPDVFDPAFFEETPPTRRKVMVHNDLSSSWVRIDLVNTNGCKSLHGHRSLEA
SIERSGRSSIEDSREFTNTMMPIKLSDLENESAQPANGAMATSQSLAELTKLRRQFFDLL
YSVGAISGKSKKLKFNKVSRLRSFSESGELSESLEIALERSVKLKDYDEGKTILTLSEEL
QDYINTRMNSQESLSSNPDEAMAMVYQQKEITQFNKTQKLGLGHRGVLGIEYEVRGGSRI
LFLDGGGIKGLVQLEVMSQLEQSTGRKITELFDWIVGSSIGGVIALALVYAKKSLTELRQ
LFFQLKDEVFSNPKAGFVFNTNALERILKSVFGVQQCMNDEVKPKVLVTAVCKKKSPLQL
HFFNNCFGDEFSTPCFAHIMTIILCIELVWKVARSTSAGPPFFNEFENYVDGGVLANNPS
DCGLSAIQDYHRQKHIDLPIAVIVSIGTGIYPAEELGRVDAHEFLFFGKHWFNFADNLKK
RAQNLLSLISNALLESEMVAKNCAVRCAEQGIPYYRFSPELVKLGLSSTLMLWRGY
>THWI_Twilhelma_g2382.t2
MAEKRFRSKVRKNSSKSKTLDSNDRRSTSPIGSSLSCGESPNVSPQIIKRTKSANLPSLL
KTEDQDESDLGFVTVLSSQRFFSRSASSSPISQKRLSVKLKDLSYLLHSPKNSQALLELL
QRENTNPEVLNENGDAPLHSIVKSKREDKVELLATLLTHSTTNVDMQAESGMTALHFAAQ
SGDVSSARVLLAFGANANATNFKHQTPLDVATIAWVVHLRDVKVFDGTNILETVEERDYS
FSSSSEATCPDVFDPAFFEETPPTRRKVMVHNDLSSSWVRIDLVNTNGCKSLHGHRSLEA
SIERSGRSSIEDSREFTNTMMPIKLSDLENESAQPANGAMATSQSLAELTKLRRQFFDLL
YSVGAISGKSKKLKFNKVSRLRSFSESGELSESLEIALERSVKLKDYDEGKTILTLSEEL
QDYINTRMNSQESLSSNPDEAMAMVYQQKEITQFNKTQKLGLGHRGVLGIEYEVRGGSRI
LFLDGGGIKGLVQLEVMSQLEQSTGRKITELFDWIVGSSIGGVIALALVYAKKSLTELRQ
LFFQLKDEVFSNPKAGFVFNTNALERILKSVFGVQQCMNDEVKPKVLVTAVCKKKSPLQL
HFFNNCFGDEFSTQLVWKVARSTSAGPPFFNEFENYVDGGVLANNPSDCGLSAIQDYHRQ
KHIDLPIAVIVSIGTGIYPAEELGRVDAHEFLFFGKHWFNFADNLKKRAQNLLSLISNAL
LESEMVAKNCAVRCAEQGIPYYRFSPELVKLGLSSTLMLWRGY
>THWI_Twilhelma_g2383.t1
MSCRQRMTASVQPQRHVSSSTNENASICTALGTATLRPGMELRPDKRVGSLSFVSDILRN
AQHSQIGSQTNKENLENEKNATLFIEELLVAIEKSGEDEENGPSTPIIAIMKGKSQLLKP
KKRREHLLAVLTYYNVEDVIDQQSADGQTALHLAIAAHDYSSAMVLVAFGANVNVIDNQG
CTPLDLLMSNPIELETVVHITDEADTLTPQSPNQGSCVSCDERMKLVELLTSTGAVRGEA
VEKLTTIKCVPPFACIPSFDSDSQQEEEMWLSWEYRLTSRYSWLKNEIEMLLSKEEPSHE
ETFSLGSHQRELQLLKRAGSRVLFLDGGGIRGLIQIEMLSQLERKTGRRITELFDWIVGT
STGGIIALCLVYGKRTLPQLRQLYFKLKDEVFGKVRAGVATEVRKVMIAAVDKSHTNLKL
EFFNNCFDDKFHKSNGKPWPVWEVARYTSAAPLLFGEFNNFVDGGVLANNPSESGLTRIE
QYYRSGVLKLPVSLVVSVGSGLVPVKDLGSINAQDILFFGTKGWFDSTAHVRDRTINLKT
LLLNAISETETIVENCRSRCTEQGIPFFRLNPDLEKVISSQETSSDLLLSMMLKATRDTN
QLTEMKDLIRCLHALSNTCNKVSLH
>THWI_Twilhelma_g2383.t2
MLQLSTVIIITDQVVEMSCRQRMTASVQPQRHVSSSTNENASICTALGTATLRPGMELRP
DKRVGSLSFVSDILRNAQHSQIGSQTNKENLENEKNATLFIEELLVAIEKSGEDEENGPS
TPIIAIMKGKSQLLKPKKRREHLLAVLTYYNVEDVIDQQSADGQTALHLAIAAHDYSSAM
VLVAFGANVNVIDNQGCTPLDLLMSNPIELETVVHITDEADTLTPQSPNQGSCVSCDERM
KLVELLTSTGAVRGEAVEKLTTIKCVPPFACIPSFDSDSQQEEEMWLSWEYRLTSRYSWL
KNEIEMLLSKEEPSHEETFSLGSHQRELQLLKRAGSRVLFLDGGGIRGLIQIEMLSQLER
KTGRRITELFDWIVGTSTGGIIALCLVYGKRTLPQLRQLYFKLKDEVFGKVRAGVATEVR
KVMIAAVDKSHTNLKLEFFNNCFDDKFHKSNGKPWPVWEVARYTSAAPLLFGEFNNFVDG
GVLANNPSESGLTRIEQYYRSGVLKLPVSLVVSVGSGLVPVKDLGSINAQDILFFGTKGW
FDSTAHVRDRTINLKTLLLNAISETETIVENCRSRCTEQGIPFFRLNPDLEKVISSQETS
SDLLLSMMLKATRDTNQLTEMKDLIRCLHALSNTCNKVSLH
>THWI_Twilhelma_g2385.t1
MSESTDKTPLTSEPPPPSYGDAPPPTYTQDPSAPPPPQGYPAPQQQPPPPVVNTTTVVTQ
PVVVQQNIKLGDTPVTVMCPTGNHQITTEIRYQAGTMTWLIAAVLCFIVGICFAWIPFII
NDLKDVVHVCPIDGTIIGVHKRM
>THWI_Twilhelma_g2386.t1
MNQEKQPLNSPPPYNPQPQAAPPPVSQTTTTTVVTQPVVVQQNIKLGEYPVTVVCPTGGH
QITTEIRYEAGTLTWLVAAVLCFIVGICFAWIPFIINDLKDVVHVCPIDGTIIGVHKRM
>THWI_Twilhelma_g2390.t1
MSAEAPPQQIPPQQQVPPQQTTVVVAAPAPQQVIQFRDAPVTMTDSSGQQFTTQLQYKSG
MMTWIIAAVICFFTGCICLVPIPFCINATKDVVHINPNDGSVVGVYKRI
>THWI_Twilhelma_g2392.t1
MAQEPPPPYNPNLYPPPQPYPSTTQPGYPPQQQAAYPPQQPGYDPSKAPPKPQTTTTTVI
TQQRAQQLPIRFGEHPVTYTDSSGRQITTQIEYKSGTLTWLIAGGIFLFTGLICLVPIPF
CIDATKDVYHINPHDGSVVGVYRRLIQRAMAQAPPPYNPYPPQEQAGYPPATQPAAYPPQ
QPGYDPSKAPPPQAAYPPQPQTTQTAVTVVTQQPVVVQRPVFKDYPVTITLDNGQQVQTR
LQYRAGLLTWLVCCGICWIAAAFGLIFGLIGLVAFFIDDLKDVYHLDPNGNVVGVYKRI
>THWI_Twilhelma_g2413.t1
MHTGPPVPPTITFDTVVDACTARFDLTLPQTQSYNTAEVNYVVLESMDLSNSEGNDWIQV
GNETSSGTVNVRIPGSRLETRFLLRGRSGNKFVGEGENFEITGQGITIYQPAHVNEITVQ
NILGEPLSNTSIHISWTLPTPNCFNFTFFKVTCTSTGGVDHEINSTIVSRTEVPVEGLVP
NTYYNCSVTSTLRDVARGVIVTDTRAFMRGRTFTYPNNPPAIAPPELFPEAPPTMNTITV
KFALPVNHENISHYQVIVLRLDSSSDLPSTSPDLLYPPGFQFASYQDVHGEEADKTKSFP
PYIAAEIAGADFDPVFTIGDNIRRDPRYTNEKLSPGIVYTAFLRAFPKTLLDFPSRRRRQ
DNLQNRQYDVFTSSNFIEPITTVDHSRVVLSVMDRQECSDYINANYIAGFKHPKEYIATQ
GPLEQTVVDFWRMVWEQNTATIIMLTNLVELGKVKCSQYWPHSNKVIYGNIKVTLEHSVV
LPDYTIRNFTVESIATNESRTVLQFHYTKWPDYGTPKLAAPLLNFLRAVRSSNPSDVGPL
IIHCSAGVGRSGTVIAIDYCLQQLDTTGTLDIRGFVSKMREQRNYMVQTEQQYTFIHYAI
LEAITYGTTSCVLTEFRPCLERLQQGNKNKSNNDILFHPQVNGENGHTLLSEEYARLGTV
KTMVKKSSFQQRIKRKGAPPRHFDSSFHGGTSSITDNYSAHFLDGYFQSKQFIVCDGPSE
DTVTRFWQMVWDEDCAYIVMLTPQDTEELLPYWPAVNETVHHGNIIVEVVKESAEHLHTR
REVKLTNSKVGGISHNVVQYQFMGWTTQHLPGVPDFVSFVVDILRGAENLEKNRRILIHD
IKSLGPSGIMCSLCHCIEKIRLERVVDVFQAVQRIQLQRPGSIESLQQYAFIYDCVYEFI
RTHSENNTPC
>THWI_Twilhelma_g2413.t2
MHTGPPVPPTITFDTVVDACTARFDLTLPQTQSYNTAEVNYVVLESMDLSNSEGNDWIQV
GNETSSGTVNVRIPGSRLETRFLLRGRSGNKFVGEGENFEITGQGITIYQPAHVNEITVQ
NILGEPLSNTSIHISWTLPTPNCFNFTFFKVTCTSTGGVDHEINSTIVSRTEVPVEGLVP
NTYYNCSVTSTLRDVARGVIVTDTRAFMRGRTFTYPNNPPAIAPPELFPEAPPTMNTITV
KFALPVNHENISHYQVIVLRLDSSSDLPSTSPDLLYPPGFQFASYQDVHGEEADKTKSFP
PYIAAEIAGADFDPVFTIGDNIRRDPRYTNEKLSPGIVYTAFLRAFPKTLLDFPSRRRRQ
DNLQNRQYDVFTSSNFIEPITTVDHSRVVLSVMDRQECSDYINANYIAGFKHPKEYIATQ
GPLEQTVVDFWRMVWEQNTATIIMLTNLVELGKVKCSQYWPHSNKVIYGNIKVTLEHSVV
LPDYTIRNFTVESIATNESRTVLQFHYTKWPDYGTPKLAAPLLNFLRAVRSSNPSDVGPL
IIHCSAGVGRSGTVIAIDYCLQQLDTTGTLDIRGFVSKMREQRNYMVQTEQQYTFIHYAI
LEAITYGTTSCVLTEFRPCLERLQQVNGENGHTLLSEEYARLGTVKTMVKKSSFQQRIKR
KGAPPRHFDSSFHGGTSSITDNYSAHFLDGYFQSKQFIVCDGPSEDTVTRFWQMVWDEDC
AYIVMLTPQDTEELLPYWPAVNETVHHGNIIVEVVKESAEHLHTRREVKLTNSKVGGISH
NVVQYQFMGWTTQHLPGVPDFVSFVVDILRGAENLEKNRRILIHDIKSLGPSGIMCSLCH
CIEKIRLERVVDVFQAVQRIQLQRPGSIESLQQYAFIYDCVYEFIRTHSENNTPC
>THWI_Twilhelma_g2495.t1
MEFKIIAGLPEDVSVYSLMESWPTWKKRILAYSQLEKTHRPKVKELLSTLEDTTVSEMID
EDVTVLQLLSELLISKNNKKHALVYFTKNSDDLSAFAKTVDMTAPYLVVCVTAEEKTYHI
VVEKEPTCELGSFSGAMIHLLGSYFIYDIAYPRPLNSLLLMIQHFIFGLEDQQRDPPAVI
QLVTSLKNMPINVVHHQQMYKANQTDEPNWDEWTYTFWKENIGVLRKTMLEEVLNGQLVP
SATRNYLLQLPVPRLFNFAHNVFLEPEKVKVWHKIKLQPSCTSSSTPSNKRNPLEDITNV
LPNQQVPVIPSNQQAPVSFQNQQIPVSISNQQAFAALPNQKHVPFPNQQVPVAHTKQQAP
KFVSQQHQSLVSPPNQVPVPLHNNHLNPLQIKYLYPIHNNHLYPLHNNHLYPLLYPLHTN
YLTILQTQNLYRPLKTRKYIYPLQINKTKKPPSLKPTHQIFIPTFQISTIHKQEVHIVER
NIATKVVYQNICKKNILQKMAKDKYLAVNVAKELVQHLNKDHSIDVVLEEKKFESFQEFL
AWKNTEEMKTNPYYVQQCDAHITQQIPKCGIFTVIGIVITNLKERAQDNSSLKEHQRLDN
TVLFISKLYRMSQQVKLK
>THWI_Twilhelma_g2495.t2
MEFKIIAGLPEDVSVYSLMESWPTWKKRILAYSQLEKTHRPKVKELLSTLEDTTVSEMID
EDVTVLQLLSELLISKNNKKHALVYFTKNSDDLSAFAKTVDMTAPYLVVCVTAEEKTYHI
VVEKEPTCELGSFSGAMIHLLGSYFIYDIAYPRPLNSLLLMIQHFIFGLEDQQRDPPAVI
QLVTSLKNMPINVVHHQQMYKANQTDEPNWDEWTYTFWKEPPRQTNSWDCGVFACQENIG
VLRKTMLEEVLNGQLVPSATRNYLLQLPVPRLFNFAHNVFLEPEKVKVWHKIKLQPSCTS
SSTPSNKRNPLEDITNVLPNQQVPVIPSNQQAPVSFQNQQIPVSISNQQAFAALPNQKHV
PFPNQQVPVAHTKQQAPKFVSQQHQSLVSPPNQVPVPLHNNHLNPLQIKYLYPIHNNHLY
PLHNNHLYPLLYPLHTNYLTILQTQNLYRPLKTRKYIYPLQINKTKKPPSLKPTHQIFIP
TFQISTIHKQEVHIVERNIATKVVYQNICKKNILQKMAKDKYLAVNVAKELVQHLNKDHS
IDVVLEEKKFESFQEFLAWKNTEEMKTNPYYVQQCDAHITQQIPKCGIFTVIGIVITNLK
ERAQDNSSLKEHQRLDNTVLFISKLYRMSQQVKLK
>THWI_Twilhelma_g2505.t1
MAAQKVKSCCSATFGLFSSVILEYDTAKIVHIKNWKVGLLNRLVQLVIVGYIVAYGIILE
KGYQKFGPVAGIVTTKLKGASLYDGSHGDFYQNCNDSYENFTFDVADFVIPPQEPNSFFV
MTNLWRTCGQKQGICAEASGVVNTTCNPQEATHANCTKGVVKEAGNGPLTGNCVQVGADP
TKGQCEMRGWCPVEEEVKEITHSGPKINASEFTVLVKNSIEYPTVKKGNRKRNILPDAPK
TFLQSCKFSRKDKNSTYCPIFSLAAIVDMIPPDKHGNKTNFTKLSTEGGVVGLEIQWDCD
HLERGLDHCDPKYSAKRLDDATVSLSPGYNFRFAKYYLDDSDGEQIRTLYKAYGILFKVE
VTGTVSFSFQFHEIVHI
>THWI_Twilhelma_g2530.t1
MISWKNFLFIALLFTTVHGCQWEQISGHLKHVTASVNYLWGVNRNDDIYRCSRPCTGSNW
VHVSGKLKQIDASDEEVWGVNSADQIWKQPVDGSGGWIRIQGSLKHVSASGNGYIWGVNA
QDQIYKCKKPCSGTWELVDGRLAQIDAGCDYVYGVNANGNIFSRPVDGGKYWRLIPGRLI
HVSGSGKEMAYGVNASGQVFHCKKPCSGEWEIMEGSSLIQCDGTINGLFGVDSDHEIFRQ
NVDI
>THWI_Twilhelma_g2531.t1
MFSWQKFLFTVLLFTAVALTTVNGDWERINGGLKHVTASVNYLWGVSHNDLIWKCPRPCS
GSWTQIPGGLMQIDASDEEVWGVASDNTIWKRPVDGSANWVRIQGSLKHVSASGNGYIWG
VNTNDQIYKCKKPCNGYWQQVDGRLAQVDGGHDYVYGVNAHGYIYARPVDGSGHWRLIPG
RLTHVSGSGRHEVYGVNSSGHIFRCKKPCVGEWEKIEGGLMQCDGTFNGLFGVSSNYQIW
RRNIGI
>THWI_Twilhelma_g2569.t1
MASNVPKLGGYDLCFTEEPPDDLICLICTLVAKNPQQATCCGKIFCRECLTAHKKYSNAC
PQCRDDSGSHFMDQRSERHIKQLNVKCGNFESGCTWVGELGSYSDHLLKCQHDFDCPYSC
GVKLPRDDSTVLHHTQNVCPNRIIKCKHCEKEGKQCVIDGDHQQLCPKLKLACPNKPRGC
TASVIRMQLSKHRTSCPFELISCKYESIGCTATTLRKDRASHENNHELHLGQAIDTISKM
QSQLKSVESSLSGQEMYTPQTVFKVSNYSSYRKERRIFYSPPFYSHSGGYRMCIKVNASG
SVTNEAEFDKYVSLYIFFMPGHNDDNLLWPFRGKVKVELLNQEEDKAHHIQSITYNDSKD
DGDNRRVVGRQMGTSGFGKPKFISLTKLSESPQYTKDDTVYFRVTVTPKRAPTPWLTCTV
>THWI_Twilhelma_g2579.t1
MLSSGVDVPKWERGMEILPGGLLAVDEVNNNTDLLQGYHLELVPLMIPMCDPIEGITSFV
EAISSPEYNIVGVTGLFCPRLANSISPLAGHEGIDLITLSGSTTYVSKEQDPTSNHHLYH
MLPSSEVYGRAVLGLMEEVGWSRIGVIYYGRDTYYIRTREIVSNVFNNMNVSYFIDSNNV
SVILNDLHSSGMKIFLVLAPQDRIGEILCKAFMEGLKWPIYAWILTEIEVDNVISRTQAN
CRVSMHQVLEMVFIISYGVESHNMTGIEVNFNITHPSLETGTNFYGRVLYDSIWSLALSI
NASLKAIESRNLSITQYGIGNDEITHVIEHELQSLSFIGDSGHVSFNLASNVMQRTFLPI
SIFQIHSGEIVQVALYAFNDSTNEFQTALMNISNKIPSDKLERIYILYPAFLHSILAILT
SFCIFLTTGVMVLYFYYRKEPIIKATSTFLSVCIFVGCFITLTAAFLHTVLSGFAISVDR
QSLSALVCIPRSFFSVIGFDLILATIISKTLRIYHIFSTFKQTGRMWSDKWLSIFIMVIV
SVKVLIAVVWAAVDVYHIEDHESLQRSPNSLPYYRVTQDCYSRHTRLWLAIVYGYTGILL
VGLLLLAFKTRKVHMGNFKDTKKINALIMILMFDITLSISLLTIFRLDDNVIGSKLVVSI
AYPIQQYRTVNIIINV
>THWI_Twilhelma_g2580.t1
MECIKISFSIIVSVTTLVVGGISVDMSLHVLAVLSDSSGADVPRWERGMEILPGGLLAVD
EVNNNTDLLQGYHLELVPLMIPMSDPIKGITSFVEAVSSPEYNIVGVTGLFCPRLANSIS
PLAGHEGIDLITLSGSTTYVPKEQDPTSNHHLYHMLPSSEVYSRAVLGLMEELGWSRIGV
IYSQGLYYQKILNAFSSLVSEGTVSKEIIFSDEVLDSDDVPRVLQNLRDSGAKIVFALVP
PGIATEVICSAFVEKLMWPFYAWIFMHLEINNFQECSFLAIENLFVLRQHFHSNLEFQDF
FSFVFHDSIYALALAVNASLKSVRQTTSYPNSDIHIYKTSQNIGSSLHQISFAGLAGEVS
LVKS
>THWI_Twilhelma_g2582.t1
MKHISICVVVAIATLFWYSHIQFGECVTHADVSLHILAILSDSSGVDVPKWERGMEILPD
GLLAVDEVNNNTDLLQGYHLELVPLMIPICDPIEGIASFVEAISSPEYNIVGVTGLFCPR
LANSISPLKWSCKVPPVKKNKRVVWRYSQADFGKANAMITETDWSFLQDEPDLNSAWHKW
HQTFMNIIEKCVPKATISGKNLPWMNSKIRRKLRRRNWAFRKARKTGKSSFHNKYKLLRN
EVVRLLKMAKRNHLKKVSNNNNKKQFWKLVKLMNKTTSRIPSLSSDTVKATTNEEKAALL
NRTLSTNFNTDYPPLTPNKCTDFKVHPSTECPTDVLCTVDEVY
>THWI_Twilhelma_g2583.t1
MKHINICVIVAIATLCWCNHSGATPADVSESKDSLHVLAILSDSSGADVPKWERGMEILP
GGFLAVDEVNNNTDLLQGYHLELVPLMIPMCDPIEGITSFVEAISSPEYNIVGVTGLFCP
RLANSISPLAGHEGIDLITLSGSTTYVPKEQDPTSNRHLYHMLPSSEIYGRAVLGLMEEL
GWSRIGVIYGQRLYYQKIIEVFYGSISKENASQEIVFSDEVLDFNDVPRVLNNLQASGSK
VVFTAVPPGIAAEIICRAYEEELKWPDYVWIYADLEKSDLKLSCNKSAVEYLLVIKLQFF
DSTDFYSSIFHDSIFVLALAFNSSLSQFKNESDIDKNSAQIGHSLLHISFEGLTSKIMFG
KSSNGLNVPTEVVQIVNGQNVQLGLLNFLSNETAWNITIDEFPSDKLEKVYLLYSEALTV
LLFTLIIGCMLVETLLLFLFICFRNEPEVKASSFSLSICIFLGCYMVLLSSFMLKINSHF
IFPAIDENRAFSIFGCTSEVFLLTVGLDLLLATLIAKTLRIHQIFKRIVPKKLGKIWTDQ
MLLLIIIAIMSVKIVMIIIWSLADPWHSIHEEMLILDAQPPYYQVIQSCYSNHTGIWLLL
AFVFTGLLFLVLVVLAIKTRKIEQKDFKDTKKINALIMALFLDLIIASSLWSILRLSGES
IDSKVVLSVAYLLGAMIIILFLFLPKVSAPLRRLIDNVVDEFRSKSSSVDPQATLSTQVI
>THWI_Twilhelma_g2584.t1
MLLLIIIAIIAVKIVMIIIWSLADPWHTIHEEILSLDAQPPYYQVVQSCSSNHTGIWLLL
AFVFTGLLFLVLVVLAIKTRKIEQKDFKDTKKINALIMALFLDIIIASSLWGILRLSGES
IDSKVVLSIAYLLGAMIIIFFLFMPKVSAPIHKLINTVANEFTSKSSSVDSKTTLSTQIQ
E
>THWI_Twilhelma_g2585.t1
MKNINIFVVVTVTVATLVACAEQTVCESNVSLHILAILSDSSGVDVPKWERGMEILPGGL
LAVDEVNNNCFTDLLQGYHLELVPLMIPMCDPIEGITSFVEAISSPEYNIVGVTGLFCPR
LANSISPLAGHEGINLITLSGSTTYAPKEQDPTSNCRLYHMLPSSEFYGRALLGLMEEVG
WSRIGVIYDQGLYYQNIIETFSSLILEEDVSQEIVFSDEVLDFDDVPRIFNNLRPSGAKV
VFTVVPPGIAAEIICKAYEEELKWPDYVWIYADLDINDLEVACNKSAVEYLLDIKLQFSD
SSYFYSNIFHDSIFALALAFNSSLSHFNESDISAQIGHNLSHISFEGLTGEIMFSECLNG
LNVPTEVLQIINGQYVQLGLLNLLTNETVWNLTIHEFPSDELERVYLLYSEALTALLLTL
VVGCMLVETLLLFLFICFRNEPEVKASSFSLSICIFIGCYMVQISSFMHTISAHFILPTI
DKNKGYSIFGCTCEVFLLTVGLDLLLATLIAKTLRIHQIFKHIVPNKIGKIWTDQMLLLI
IIAIIAVKIVMIIIWSLADPWHTIHEEILSLDAQPPYYQVVQSCSSNHTGIWLLLAFVFT
GLLFLVLVVLAIKTRKIEQKDFKDTKKINALIMALFLDIIIASSLWGILRLSGESIDSKV
VLSIAYLLGAMIIIFFLFMPKVSAPIHKLINTVANEFTSKSSSVDSKTTLSTQIQE
>THWI_Twilhelma_g2586.t1
MGGKVMIITITALLMLQCSLQAVETKVSLHVLAILSDSSGVDVPKWERGMEILPGGLLAV
DEVNNNTDFLQGYHLELVPLMIPMCDPIEGITSFVEAISSPEYNIVGVTGLFCPRLADSI
SPLAGHEGIDLITLSGSTTYVPKEQDQTLLTSDRHLYHMLPSSAVYGRAVLGLMEEVGWS
RIGVIYSQGLYYQKIVEEFSSLISEGTVTKEIIFSDEVLDSDDVLRVLQNLRASGTKIVF
TVVPPGIAAEMLCRSYEEELKWPDYAWIFIDFETDDLMLCNEIAAENVFVLESLFDLPNF
HSQVFHDSIMALALALNVSEIFPHYNLLGGRENVTPQVVASNLQQLSFEGLSGKLDFRQG
SSGLQLPIVVSQIQASGYVQIGLYDTVQNESMWNISIDDVPSDELERVYVLYSTALAALL
LTLIVLCILVTTLFLILFVCLRNKPEVKASSFSLSICIFLGCYMVLLSSFIHTIASRLVV
PTVDENRALSIFICAGGTSLSTTGLDLLLAMLIAKTLRIHHIFNNTSKLGRPWTDQMLLL
MMILITSIKITMMIIWNVADPYYIVYEEVLQVDARPPNYQVVQSCYSNHTGIWLLLILGF
TGLLFLVLVVLAIKTRKIKRKDFKDTKKMNALIMAIFLDICVGVTLWGILRLSGESIGSK
VILSVGYLLAAMLIILFLFIPKVLAPIRRLISKQVNEFTSKSSSVDPQTTLSTQVQE
>THWI_Twilhelma_g2600.t1
MGMTHYTPEDVIILSSSEDDEVIMASTPKKLKDTGMARSRDPTYSTWRMGSTGHFGVTGK
VNIMSASQPNTPQQSPIEMLKRALCSTMEDDGFKIESRAAEASLQAAKVLLTWLESQENQ
TEKELQIQPIVQDLCKPFSFSGKTFKTSREKMWGHFHTIRTLENFIRKWVVVCNAAGAQV
LPTLYQHLTYLMFKELITVHFPITAVQSTTTKTKDAFSYEEANAIRYVAGYACRAVRNKI
KKSRTSLKQELLLSVWELLEDEVLDSSESESDDEDQPSSSTDWVRRVDRGGLLHVTDEAY
SVFASIEVAHLRVDRIQEIADGKRHEILEKVVADEDVQFHWSLISVDMSTEEACELLRRL
TDIWITVRGFSFAKSYVEMYKQRQKKTTGRSKGLRKELYTSKAD
>THWI_Twilhelma_g2634.t1
MYSYKLLSLLAQFFFILELVSSSQVVQVWPNCTAAAQSGQLINGTGIAFRREASDCYELD
QVCQESNSFTSNTTLMLKPGKHILHESCFVSNLANFHLIGGDQQQLNENGVTEDVTITCD
TGHGLAFVNISGLLIQGVKVQNCGLSGPNLNATIEILNNLVANFIYIPTTINISTVLVQC
KDVTLERVTVADTNGLGLLAVNVLGNSTFRDVSFINNTRSSSNCIATRDIKYPFFFQESI
FNQVGGGAYFLYLDTRAPLENQNGTNHQLLISDSDFWENSDCSYAGLSHISFQYFHEYIN
HSEYIVGASGGLSVFMAQLAYAVEVNVHRSTFLKNDARYGSGVYLAFFLGVKHSGVQFTD
CIIEQNGLASDSISFASGGAGMAILVDILRPSDLRKENPELDINSRDIFVQLHNVNFTHN
SATIQGGALLVYAHYHTATIPSSAGTSNIYTKISMTECQFHSNMATYGSAVFLTQRVEQG
VDGGVGIWMRDTNFTENMLIESFDESGKHDEHVTESSSNSENAALFAKSVEIFMSGTITF
ADNSVTGCNLDSSTVHVKSYTSMSFLRNQGHFGGGLRLRGTFPSIFIDKHVSLLFSENKA
TALGGAIYYSPSATIGDLQLPQNFSNCFFFPSLELCPTFRVMCDVIVTQANVSLEFYNNR
APLASSIYGTTLESCPWTGRLLNIRNMSPNASLSLLGYIGYFLPHVLNFSDSYGPPFENA
SVLSTPPVDIEVVSPNKSEPFQVFPGQLLLLNTTIRDSFQHSIPAVVTSHVSDPSINATA
RLGDSGYWFSDEKLEWTPLTITGEENQAIDVTFLTLDASANTELSFEIQSCPLGFEFNSL
NRSCECYHKLIDRTSVRCNMESFKLIVPENMWVGPFPNENGTSSNDDLVVSRCVRRYCQG
GREVQPSDLDSQCLDDTNRKGFLCGSCQTNYSIAFGSKVECRKCSDYFIFTLLAQAAGGI
FLFVLISLLGITIDKGWLNMVLFYSNGLYVYSYIRVSYLFQRIYSIPMTYLSLKTELDMC
FYDGMSPLASVALELAFPLYLYVLMIIFALITRRSVWLSSRSSTVGTFVTLSLLSYVSIL
KICSEILGAIPVTTLGGKHNIMYQWIVDPAQGYFNGWHIALGTTAIILVLGYLLPFPLVL
LFPSIAYKLFGRQKPFFDAFYAPFETKYRFWFGLRLVIRGVMFLLSSFTSTRTSLSINGI
ILLCLAHIQICIKPFKNKWQNILDSTLIVNLVIVIESALYFDASTDQSIPASILNNLGFA
ILVGGAYVVLVYVIIIHLRLKYSAFDKVFKVAAQKLKKRTISELLSSISMKVTSESMADK
NESRRNGSAISADSAIENSMNSQQDPTTSFIENGDDNDNAHDHAAPSPPVATRAELFVAK
NPVNYSMYRNSILDDDI
>THWI_Twilhelma_g2635.t1
MYSYKLLSLLAQFFFILELVSSSQVVQVWPNCTAAAQSGQLINGTGIAFRREASDCYELD
QVCQESNSFTSNTTLMLKPGKHILHESYQTIQKFNDVKFKIAIAILTIVALVLAYCIFIA
IIYYTLAQRYPVLKKIIIKVYDFLKFNCTTQRVKGKKDQDELLAINTSKTRSTTNLETHS
LEKNCLHHLGKEDSPVVSHTEVYISMENGIQTRNFTRPRESLLEPSP
>THWI_Twilhelma_g2636.t1
MPIAICSVLLLLFVNVFGTKASYSWPDCSNVQGSEVCSWHDGTEELSKAAMLTNGCECDS
RLRSYNVTCSCTDQQFLFNLPGYVWLGFDNSSGELFFPDNETDPMDYLIVTSCTLNYCKR
SGKSVSPVKGDFDVQCVHNRTGVLCGSCDVDLSSVFGSTECWKCANYSLFLILAFAIAGI
FLFAMLSFLQMTVDKGWLYIILLYSNLVSLFVYFWGDLDEYYLHFFFLPTAFLSLQLGSP
VCFYNGMSTVARAGLQFVFPTYLFLLMLLFTLLARRFSWFSKNFSPVKTFASLMMMSYIS
ILGTCVEILGPTRISTLGGKVSYRWSYDPTQKYFQGVHLFLGIYAIVVVLIYIIPFPIVL
FSPFIAYKYTKKFAPFYDAFWAPFRPKYRFWLSFRILLLFTIITLSIATDLESCLFYSVL
ALLIFILVQLSIRPFKSEWQSRADTFLVGNAIALKSGAIFVLAYDRFNDVKFKIAIAILT
IVALVLAYCIFIAIIYYTLAQRYPVLKKIIIKVYDFLKFNCTTQRVKGKKDQDELLAINT
SKTRSTTNLETHSLEKNCLHHLGKEDSPVVSHTEVYISMENGIQTRNFTRPRESLLEPSP
>THWI_Twilhelma_g2637.t1
MKAPLLSLLVLMFQATTPEAVSCSLATQNTLEACSGTDCSSLMTLDNAFQILSSNLTLML
EPGIHYVEEFVLIQNLTNLQIVGNTATIITCAPSIGLAFYNVSNLCIENIKIDGCSLNGT
NLTSVFDKIESSTQSFYNFPTVNSSGVGLMFGLCSSVNIESVQIVNVDGFGLLGINIIGN
SQLNNVTFSSNGVNRENCKFSESATSITNLRRTLQSKSEKFGGGAVFLYQDFMGDDQESY
DDQRYSLEVNSSTFYNNVECSFVYRTYVEVGMSRYLDELGYRIGGGGAMTIILVQLRYSI
DVTVKSTDFQSNSALLGSSIHAVLYQGLQDTHLTIDNCSFLGNGAPHNVSVGDSAAFGAA
GIAFFSDIGRPASRQQYVSRILNNQNVTVKVLNSDFIGNRAQYGGAMYIYSAYQSPINDI
TTDVVKFLIEKCNIEQNQAFIGPAMSVYEFKFSGRAVGIQIHIKDTSFVDNRIETAVFDK
LLISVSQNFGIIDLRSINITFLGNCQFFNNTGTAIRAEETLIGIAGNATFQGNTGINGGA
FYLLSHTYLVMAPNSSLYLLYNVAYLAGGAFYVNEIGLNSFVSGGGLYEDCFLHFSYDDF
IVCSNCSDLDTTGVYIQFSNNRAPSGSNVYGSALLSCPWALELLDQFENENESSIFQILN
DHFPNVFSFDVNHTKGPHIFRSVPTSLQLKYQNFTINNSELEYNNFTIKISPGEVITLSL
SAQDDFDQIVSTVVSSFVLNSTKTAVTKVSDDNFGFLGNNEPTEIPFRLNGVENQTVTVI
IFSTEVGSRAQTLFSLEVVSCGFGFVFNSSQSICGCNNELDPLGVMCSTENHSLTIPDDI
WVGPFPNSEISEIVIRPCLFEYCRNGERTVLISDDLAAVSLLDEQCSLLLHRAGFLCGDC
IEGFSSIFGSRKCLECSNIWLLILVPFLLGGFLIIFIIRFLDLNITGGYINGILFYSNIV
SLYGQSLVPHTVLKSLFLISLPTLNLGIETCFYDGMTSLQRVWWQLSFPLYLFVLMGGTV
VLARMKVRKFRENLSGLSTIQMLATLLVICYVSVLQASIELVTAVRVESIDGKSGIFWLI
SPSYKYFGLPHAPLGLLAMVLLIVYILPLPIFLLFPSFVYRLKNLSKYKPIYDAFWVPFK
PRYRFWLGMRLIFRWVPFVLAFAVRAPINLYVTTMLLIFLLVAQSYLQPYDGLWRNRIDC
IFLLNAIVILSTSVFFYAEIDPSQENLDRETFLNRNDTGAHVIRIFIILGFLQIVAVCFY
CVLVKFPKLKNFFVKIYHIFLCKKSGKYDATNPSTIDPSDRKDNKDEQVLSGEISNVGSD
SETVRSSNTSEPTQVDAYAAAAKKPNFSAAVLREPLLESGFLELDKVESPAHQTT
>THWI_Twilhelma_g2638.t1
MNTCYHSSKLKPRVAITGKHHEPSDVIVQCNDDTGLAFFGVESLSLSNFTLDGCGISNEN
LNEVVNFVYDFFEEELFQFPSGLNVALFIGNSQDVSIRNLHIQNTIGIGLMAINIDGELV
DNVFEDNHSESKEPPSIIFELFNRDHVEFIGGAAYVLYLDHNRSSDFNNSFPSHCSLLVS
NCLFVNNFDLSSIGSVELFYLYSRVARLRGYPLGGSGGLTVMLTQLHFSVNVEVVSSQFE
RNVARFGGGAHVSLFSGVTDSSVVFSDCQFVQNGLHENTFIVGGLSIFLEVSRPQQIENE
FVFPPFDTRNISILITNTKFIGNTAFTTGAVSVISLYVPEIADSTLSVKFQRCVFEQNVA
TRASALSIIEQKYIGLNEGVQVTLEDCTFVNNSISTSGTSSEGGDYGSVVSAQSVNFTFL
GHNEFLGNLGTALAGVRSLFYIFGGVVFRSNIGINGGALRLNSLSFLVLQPNSTVSFVKN
SAVDKGGAISASIIGDEYYVLDDECFLHLGNVEYNSQSETGLLDNLNITVTFQGNRALTG
SVIFGATLESCPWTASIPIVNTNYTVFQNMYHNPENRFFIFDEEPVGMEQISGFSERIQV
DTSMYRPVMPGEQFRIPIEAFDKFQQPIPEGISMAVLLPDQALDVLGSRLGESGFWFLDG
TPTGSNTPITLLGMENQTLNAFISSITQGSSANVNVLFSLTQCLVGFLYNKTSRSCYCDP
RLNEFDIECDISTRSLTVPDRVWFGPFEAGNDSMETLVLGSCPINFCKLGPKVVRDDDFE
FQCADNSGRTGILCGGCKEGLSITLGRSQCIKCSNYNLFFLILLAFVGILIVASLATLHI
SVAEGYLNNVLFYSNVLSFNSFLLLPFEPVRNYLFSIAGSLSLILNIGICLFDGMTAFWL
VLINYGFVVYFLLLLVLVILIAKFVSLPGQRSYSPVKILATLLLLSYVALTELSLLSLSF
VTIHSLDDQTYVRWFLDPTEPYFQGRHIALGIIAIVVLFGYVIPLPLLVLFPNFVYNSKY
LNRLKPLLDAIWAPFKTKHRWWLGFRLLARIVIIFMSAYISVPHSLFALGIFLTLILLLQ
QAVSPFQKYWCNLLDSYFMTNLILLVIGALYFRTTRDEQSHIIFTSIIVSLAYLVFLVVL
VVHIYIRFPDKFDRAKNWFQLKLLSCINSKKTEQNTDQNPSDEKEQSLYDSAAPHPKNQW
QQDKTLPGYTSPKSPHIVSFTEFREPLLDDSGEVEVNTTVLASRVLSASMEMLNIPNKKD
RVTKERRNDVASLETTV
>THWI_Twilhelma_g2639.t1
MKNSNTTLSKGRTGGSSCTILFVSLLFLLCSLRSVFGDEIVVCPKPEDAQTPTAVLPGPC
NNASLDINQALQVLTNSTTLKLQEGVHNLKNHCLIQNVEELRIIGELQNDSENTVVIKCD
RHSLASLAFYGVHNLIIKNVIVEECSGGGQNFGPIVQLLKSNFRSDIFDISVTIFQTRVA
LFLINCQNVSILSVSVQNTTGIGLFGINVFGLELENSIFESNKCDGSSTHACGGTSLLYL
DYYNQSTPYLVPQITSAAISNCTFVDNADNSDECVRDSLSSDCDNLYRVGGRGGLTVTLS
QLHFDVDVEILSTRFARNYALISCGVYLSTFRGVSDSSITVRDCQFDENVGKIGTVTGGI
MVSTHLPYPVGLQEQTMLYEQKNTSIYVTIKGTNFTNNAALLVGGVYVSSLYTVEPAVEG
VHILHVVVDECHFEGNSGTISALAISQESLGKSMQSSLQVILKDSTFIGNYLTDDVTGEQ
YSTVGVWTANVTLNRMNFSNNLGMAVNALRSTLYVEDRVEFSHNFHFIGCGGGLKLTDSI
LVLSNNSVMSFENNIARMGGAICVDDALRNLKLEPNDGCFFNCTSIESSNCGDSNFNTSI
IFEKNYAISQSGHSIFGIDITEECPELEKSRILLLNNETINTPVSQIEVLFHPQESVPGH
TFDIFVVARDSSNNYVQDVVFYSYLTIESDTENCKPATENTMNIGLNNMTFSDTRFSLPN
HESRIPMKLNGHENSCNVVCIWSQSSKHFSCFQVYLSKCKLGFAYNEANGICDCDERLAQ
NGVHCDRDEKSFEIPSTKWFGPLQLDNDNETTSEFNDILVVQHCIVNYCRNTGIPASKFT
DSQCNEDFKRRGLLCGVCQQNYSVTLGSSQCKECSNYYLLLLVPFTLFGVVLIITMAKLH
ITISEGFLNPILFYCNIANSLSDYLFPNRYYNLILILAGILSLKPKLGLCLFDGMNTLQY
FLFQYAYILYLYALLGTFLLLIRLKIITRFASVKLLATLLLLSYGSVTELCITTLAVLRI
ETLNGSVYWRWYIDPTVPYGQGLHLFLCIVASILVIIYIFPTTFLTLAPQHLYTIRYVCR
LKPLYDAMWAPFKPKYRWWFGFRLFLRWIIIVISTFLQVTIPSSTFALVILLTVLLYLHA
TLSPFQGTWQNRVDTFLLANLILLGIGALYFQNESISQSPGQTIYSGLLVMSAYILLISL
LLGHLYSRFGARTKEAFARFQLRLSRGTKGYMLQSSEEESETSSDHDHKDVEALILSQSD
AFVQVGGEGDQPGQLNLWQQENMDPESEELELRSKVITFSEFREPLLDEGEAEMKTFATL
KRKVKPSVKNGNH
>THWI_Twilhelma_g2640.t1
MKHKEIHICGFMSVAVLFLACSSRSSALKPINVSPTGNCSGVHTGDTLERVLKSLNSSTL
LNLLPGVHCITSYTLVTNLNLIEIQGGEKASITCAPDNGLAFLNVSNLTIDGVTIQGCGL
GKELIYEFKQNVTAFGIDFFFTGDASDDSIAILCAECSDFAMRNSMVTDTDGLGFLGINV
RGNSKIDNVHFLRNFPSVCFHEQVGIVQDEQIGGGAIFTYHDYEEVDCPSCDKRTMLSVA
NSTFSYNSYCGVQTLFESYYRYSEATEELKFLLGAGGGLSVVYAQFTYKVNTTIQNSYFQ
NNTAKYGGGAQIQLFSGVYDSHVVFEDCLFTKNGLGDDLYSNINYTSSGAALSIFLDFLQ
PNFSTNVKLKPSLTSESTVNVIRSNFTENLAFSGGAVTILSLFSSLFGGIIQDNILFDKC
LFENNIAIIGSALYIQEWKQSATQRGLNVDLNDVTIQDNTVLALSSITSAVQNSAVIEIL
SVNLTISGTSVFQHNRGTGVRTVSGIIHFKDHVTFLNNSASYAGALRVDNTGIIIVNNNT
KLIFENNTGAVYGGAIVANFLATLPAYVHNDCFLYFGVIDIFCFADITLNCSNVTDLNIS
VIFKGNTAPLGGVMYGSTLETCPWAGKIRMDNHLNESVHILEYLAQPELYGHDYTLFQFG
EDQIPNTISTVSTPTNRIEIETKHGLPISSLPVVPGQKLEIYVKLLDRFNQLIPGIITSR
VSKLADDDLKGVESRLGDSNYWFLEKPKENGTWSSLRTPLTVTGNSTQNSEFNLTLYAID
SLTQTEFAVNLTDCPPGFTYANSSACVCDENINKSRGAITCESNGELSVSSEIWIGYGPD
DSEQLAIVGCQYDYCQSGKKKIRPPNFDALCRDGYHRSGIACGQCAENYSVIFGSNQCRK
CTSFWVFYSLIFLLQGISVIISICFLRMNISEGYLNGVLFYANVVSIYLPVFSYSTNLST
VFVIVSWLNLDWGIPACFYDGMTALESTALEFFFPLYLYFLMVCIVLISRHSKRFTNWFA
RHGFSAVKLFATLVVMTYTSLLQTCVEILGATHVRTFDGKLHFQWTRDPNQGYFSGKHIP
LGLLAILLLIFFLIPLPFLLIFPVIIFKVKYLRRFKPIYDALWAPFKPAFRFWVGLRLLL
RAFPIMFLSFLTNVLSVLMLALFILTLYWVQSIIQPFRGIGRNAFDNFFLANILVLAIGY
IYFYIYVYNFDLDVKRNAVHLNAYTEGYFYSVVMTAYIAFVLIVIWHLMLRFPKLKKLPL
VLFKRLRSKMKKGAHSKDKKTFSINSDADTKTYGATESDLVFDTENDTTEDGESKQRATY
SELREPLLESGSLELTPAHQTL
>THWI_Twilhelma_g2684.t1
MPSQERSKNQNRSGAFATAKTLLKQEKVAGSHDDPKELLKSGDVHPNPGPGYEAKFVHAL
LKRHECPICLYAMRNPVQTECGHLFCKDCLDPVLKRRRPICPLDKEEITQDGIFPDNACR
REILNLEVYCNYVAGGCQWVGHLKDLEAHLESCEHREIQCRQCGQYIQAVSLKAHQEVEC
PMRPEECDYCHQEMPSQQMEDHIKKVCPHVLHKCPNGCNSKLEFKLPELQRHLDIIGGDC
PLSEVPCPYAIYGCSFVSLRKNLPTHMDQYQVYHVQIQGSCFMEMKSSIEKQASTFQHLM
ERVGSLESRTKAIERPQDAIEQRVELLDERREIKRVDELQRAGTSGTGINFSTVSSGYAT
DVQPATSSHLLGLGGAVGGGASQQRVDALQGRVVEVEHGINRAYSCLDQELRIQLLEHAM
YNGVLVWKIDEFERRLKEAIDGTTMSLYSTPFYTSRHGYKMCCRIYLNGDGLGKGTRLSF
FFVITRGPFDDLLDWPFKQKPITLTPTLLNQSSGPSVGDSFCPDAQSSSLLYPLKNDMNI
ASGSPIKFNRLLAVAAAGG
>THWI_Twilhelma_g2684.t2
MPSQERSKNQNRSGAFATAKTLLKQEKVAGSHDDPKELLKSGDVHPNPGPGYEAKFVHAL
LKRHECPICLYAMRNPVQTECGHLFCKDCLDPVLKRRRPICPLDKEEITQDGIFPDNACR
REILNLEVYCNYVAGGCQWVGHLKDLEAHLESCEHREIQCRQCGQYIQAVSLKAHQEVEC
PMRPEECDYCHQEMPSQQMEDHIKKVCPHVLHKCPNGCNSKLEFKLPELQRHLDIIGGDC
PLSEVPCPYAIYGCSFVYQVYHVQIQGSCFMEMKSSIEKQASTFQHLMERVGSLESRTKA
IERPQDAIEQRVELLDERREIKRVDELQRAGTSGTGINFSTVSSGYATDVQPATSSHLLG
LGGAVGGGASQQRVDALQGRVVEVEHGINRAYSCLDQELRIQLLEHAMYNGVLVWKIDEF
ERRLKEAIDGTTMSLYSTPFYTSRHGYKMCCRIYLNGDGLGKGTRLSFFFVITRGPFDDL
LDWPFKQKPITLTPTLLNQSSGPSVGDSFCPDAQSSSLLYPLKNDMNIASGSPIKFNRLL
AVAAAGG
>THWI_Twilhelma_g2703.t1
MGKQLSIPVDISSRRRHHKWSRSMDVKTKIAEDVRKITSAASKLRLHKRKDKVQASKDEE
KQVKESFEEKSPEQQEQKPKPDTTKVQEKIIPKPAPLPNKVTKGLPHHIVAATRVERKWT
LTDLLQNLGIFVQKHCTHLHTIPAASEVAMWVRCADRALQLNGWTINSFLLESHVVFAFM
LLTHAFEAYSVRTLTDVKELVLMCLYVSYTYNANEISYPLRPFLVKQDRAAFWDKCMKLS
LCCSSQMLRLNREHSYYSATLATLKHVSSLKA
>THWI_Twilhelma_g2718.t1
MATALVVESEREYNILLSAAKDVMVESESLKQQSTVASDSFEVSRKLCKWLESPDNICKA
QDFAKNIVDDLKSCIPSLTSYKSFQTRREWTWTNYHKLRCSATYAVAWKSFLASSIVTPG
QPSTGILSVPIYWQSVGDNMFKRVLQKEFAVDESVGGQESEMQAMTDLEVKALRYAAGYI
PRAIRKKLVKSSHPEKEQLLLCLFDLLDDGEEAAEESGTTDWINLLDRGGLTHVNEMTFQ
MFLYMEIGLRKHLSSQKIPNLQKIKPILKENADVRFYWSMVASDWEESLSEELLDQVVKL
FVTIRGFSFASAWVEEYKRANSKTLSKSKGLRKKLLSDGSTSNKS
>THWI_Twilhelma_g2762.t1
MIQSDSSGDSGDECHSSAEGAAKKRRYHFITATKNRRSFDGALDDYEARKISVASIKPSI
EVVDSDKGQQQQLLSPTGSIATHLLRSRCRSVNELDRDSEESLLEVHRKASLQLTSYGST
TGRHSKQNSIDDFVVISMNKHTRSLSDALSGWPDAISRSGDELSAAEDYGEESIKTGDGF
LNKQLYLLVAQCIAYPFNAKHQIETSALKPKLNEEHFKSIVQTLTAVVQGERHSRYHDSL
LTTQEQVVVKNQSFLDCLQWYVEVVLQREDVVEMCKAGRFSTKELENIFKARASKQLQLS
PERKRSIQHTPDRKVQLNSGDIQIWGSTFRKLIEHCSRGYNRKPDYSSEIPSSPLSAAGT
APNQDKLYKLFQGILKIRTNEHQVLYRECQLGNPDEQEAVVRRELQNRKRVLEDSTHKLG
FGSKKVEDIYREEQIKMLKLLNTNLDQLTISSSGVSPQNQKKKRGVITDGANVVVSKQEL
QFQLKVKVTIHEAMDLTETRPVFCVFELVEGGGNPLRTQQVKPEENIARFVEEGEFWTHS
PIPQIKFTLRAESKGLLSDDKFLARKTHTAMPSSADIYTTLDLFRGESQKGQNLVGKLRI
STLLERPANIKKCGYLSASGDYMFKQLRRRFFALIQLSQYKFLFCTYQPNGSQPKESLLL
DQGFSVEYPSTEDLSKQDPDAPVMFVMVSEMAEIGRIRFGCRDDQERQGWMQWLVRATGQ
NYEPQLGEPELSGGGSDLDRYRLREVVESVKDITTLDPHVLFTRLFKATLDSRLNADVFS
RGFLSPSQMYVLDEFCARYGVRDPFRHLTCLKEWLDKEEKGESIWPVMMLSSFRFCQMHV
GGMNPPEKSVIVTQNEKESFKQVCQKIEEVVTHKLENFRTCFPFASPKDDLKVTIKLFDL
VTVMNHAPGQNNEAITTQVLTLCMEKAALINYKDVFRKLKLGDEILPLEMPQVFELANLC
IEFMYELHGFYWDDFSQVVEAFTAHNDAFWSFFLIDVKEAMRINDDVIVKLQLFHTVNQY
FISQPTMRLGFFHRSFLDEFSHVVERYIDGLETVLTEDLAKSFTIETWLPVSDVCAAVDG
AMKALQSFKRFLDELNWPEENFASKLSHKVCLICANRFREAAGYTLQQLKALLGTGKVSL
SYNLPPHVFTMLNTLVYLSSQVMQVCSSQRLPTAYEVSLDSPSVESTQDQLGDILSQAIG
IVIERLCSPLNDILTKLAKFDANDGFLHTLRMMLPTHIPVESYSSFVANNLALISSHLVT
TIFNNFVMNWYELQLQLVCQWLEGRPEYSLHSTQTESTVTLTKSLHDGFAGYDVPEQQLN
SDSYLAIQDRIRKETSQVDLLSTMN
>THWI_Twilhelma_g2762.t2
MIQSDSSGDSGDECHSSAEGAAKKRRYHFITATKNRRSFDGALDDYEARKISVASIKPSI
EVVDSDKGQQQQLLSPTGSIATHLLRSRCRSVNELDRDSEESLLEVHRKASLQLTSYGST
TGRHSKQNSIDDFVVISMNKHTRSLSDALSGWPDAISRSGDELSAAEDYGEESIKTGDGF
LNKQLYLLVAQCIAYPFNAKHQIETSALKPKLNEEHFKSIVQTLTAVVQGERHSRYHDSL
LTTQEQVVVKNQSFLDCLQWYVEVVLQREDVVEMCKAGRFSTKELENIFKARASKQLQLS
PERKRSIQHTPDRKVQLNSGDIQIWGSTFRKLIEHCSRGYNRKPDYSSEIPSSPLSAAGT
APNQDKLYKLFQGILKIRTNEHQVLYRECQLGNPDEQEAVVRRELQNRKRVLEDSTHKLG
FGSKKVEDIYREEQIKMLKLLNTNLDQLTISSSGVSPQNQKKKRGVITDGANVVVSKQEL
QFQLKVKVTIHEAMDLTETRPVFCVFELVEGGGNPLRTQQVKPEENIARFVEEGEFWTHS
PIPQIKFTLRAESKGLLSDDKFLARKTHTAMPSSADIYTTLDLFRGESQKGQNLVGKLRI
STLLERPANIKKCGYLSASGDYMFKQLRRRFFALIQLSQYKFLFCTYQPNGSQPKESLLL
DQGFSVEYPSTEDLSKQDPDAPVMFVMVSEMAEIGRIRFGCRDDQERQGWMQWLVRATGQ
NYEPQLGEPELSGGGEPLIMDRDKDWLVLVVCGSDLDRYRLREVVESVKDITTLDPHVLF
TRLFKATLDSRLNADVFSRGFLSPSQMYVLDEFCARYGVRDPFRHLTCLKEWLDKEEKGE
SIWPVMMLSSFRFCQMHVGGMNPPEKSVIVTQNEKESFKQVCQKIEEVVTHKLENFRTCF
PFASPKDDLKVTIKLFDLVTVMNHAPGQNNEAITTQVLTLCMEKAALINYKDVFRKLKLG
DEILPLEMPQVFELANLCIEFMYELHGFYWDDFSQVVEAFTAHNDAFWSFFLIDVKEAMR
INDDVIVKLQLFHTVNQYFISQPTMRLGFFHRSFLDEFSHVVERYIDGLETVLTEDLAKS
FTIETWLPVSDVCAAVDGAMKALQSFKRFLDELNWPEENFASKLSHKVCLICANRFREAA
GYTLQQLKALLGTGKVSLSYNLPPHVFTMLNTLVYLSSQVMQVCSSQRLPTAYEVSLDSP
SVESTQDQLGDILSQAIGIVIERLCSPLNDILTKLAKFDANDGFLHTLRMMLPTHIPVES
YSSFVANNLALISSHLVTTIFNNFVMNWYELQLQLVCQWLEGRPEYSLHSTQTESTVTLT
KSLHDGFAGYDVPEQQLNSDSYLAIQDRIRKETSQVDLLSTMN
>THWI_Twilhelma_g2770.t1
MFKRAVLIISAVVYTAVIASAQVANSHVAVVRFNSRGIQGNITFTELGNGNVRIVANLQG
LRGFHNWHIHHYPVDQSLDPAIQCRGVQIGGHYDPFGRSTDPNYDAQCAANQTLCEVGDL
EGKFGPLPASGQVDVVDTTGQLALSGRYSVVGRPINIHDSVDLSVHLECGTIRLLEESEG
AEVTLLQATFISPVAGTIYMRQVERQNVEIFGKLFWVNDSESTLQHNWHIHERQVST
>THWI_Twilhelma_g2785.t1
MAKLLSFTNFNPVSLFSLILLAIGVILGAVSLGIGQWSRFETERKDAGVIDGATFKTQGL
FSRCISYDVTLEILEQGLSLEQQPQDGCLSVSSVNCSRASLPLLSRLDVFDHPELHNSYS
QDSCNDMKSSLAASAAFMLLGIIATFFAVILYFPLWHFGCFIAGAIVAVLSVIFYAISLG
VFADLDQDFAGFFSLNGRQQEGCLSYGFGIALAAFIINTIAAVVGIVAIFYRAMCPPKNK
FVYKPNKRN
>THWI_Twilhelma_g2789.t1
MAPHLNTSNTKTSTVTFIFSLQIFLLLHWSRTASTEIVFLGQQPFTAYISLASIQGETIY
QLYAVESPTGASNAITYSLTQNSQPPLFQILPQTGQLRYTTGSLALAQYTLTVSAMSSAR
SEEANVTVTVVIESDSTPRFEQAEYIISVPEDVPVDAPFSIIRAFSPNTDVPASPYSIIE
GNTDSDITIDGANGLFQANRALDRERTDLYTLVVRYVSGGGTIETTVSIHVLDINDNSPQ
FSEPFYNISIPETTAPGSFVAAILATDPDTGVNGTITYTLDPSVAATFSLDATMGRLIVM
ADLDYENQTQYQFTVTAMDGGSPSTSSVVTVLVNLMNIDDECPQFENPLFVSEVQYDENT
APSFGMVLVEVKAYDPDGLGMVTYSLEPPITSGDTLTLNNITGVITLSRIDPSIRALYVL
NVSASDNSCTRQSFVPVEIAIGSRNSHSPRFPTARCNATMFENPPLGTEVVTLNAMDEDI
GVNGIITYTLLTQTNLFAVDPSSGTVSTIAPPSAYNRETQPEIYVDVIARDGGNRQDYCQ
LTITLLDQNDNSPQILLPRYETTIQSNVPSGTFVLQIEATDDDSGINGAISYSLLSQNAL
PFTIDPGNGIITTNGTLTSTTYNFDVVVADMGEPLQLSSTATVAIIATSELSFPMFNQSI
YSAEHSENIPFNTMILRVTATSSNPSDPIVYSIVSGSEYRSNADGAFRLNQLGTGGADIS
VGSNILIDYERLQPTASFSFFVRASNSAGRSIAAVKINITDVDDSSPVFVSRDYRIFLAE
NEPIGTTVLQLQATDPDSDDINYRLFFFVSYFNVTSEGVILSNQLFDSENPTLTLSGVIV
VEAFNPNDPQVQQTTLGIPWAIVDVNDNQLSFVQFSYSATLPENLSLQSVVVRLEATDPD
SSNTNNLQFFITEGNDGTFAIDSNSIVLARRLDFENTMQYMLRVQVTDGQQTGCTQCLAT
VSIRVTNVDDEPPVFSQPVYQTQIQENAPMGTLLVNVSATDSDSATVSYRLLGLGTGRFT
VNTNGEIIVSGDIDREDFLPDGELVFPVLAEGGGIATAEVRVTITDVNDNAPRFIEVFRG
QVQENISPGDEGVSVVQVQAADLDAGQNGNVTYSLIDGESDGFRIDPSSGEITSHTLLDR
EARSSYSITVAATDGSSPSPQSSTTTVTIDVGDENDNRPFFPYPFMFARVYENAPIGTRV
ITIPAIDLDNGTNSVITYRLLSSTPSEMKFDLNSETGEVTVSGSLDYEIPLHRVYTLLVS
ISEPNFQGGSEGTLEIHLLDRNDNAPVIQQPQYALLGGFSLSETLPAEEKIVVARVNASD
EDSGLNSELVFEISGGNDNEVFSISDENGIGVIRNVRQLDHETTSRYRLLITVSDRGTPS
RSTTVDLPFRVVDVNDEPPVFNQSTYTVSVVENSDPQVSIFQLNATDPDTGSGGNISAYN
IVAGNSGGWFILDSAQGILGTTTTFDREVRSSYTLTVTAVDDGGLLAQTGTATVLVLISD
LNDNPSLFDGALYIHIYALDGRAPTGPITVPNFLDPDVNNSFTACLVRFQSSQLTQLFSI
DEENCQFSLTQSNPPQGIYNFQYSGRDGRFTSVTSNVSVTVDYIQSADLPAGSLLTVTVN
ATAEEYFSERLNISFPLLIAGAIGVDRSRLRIVSISPGYHDPDSTIDITFTAQNTNSDYI
EPALILNQLYLQRSNLINGNYSIIALPTDPCVSEPCFNQAACKSVRTVRPTEQVGRSTEF
ILLAPRIELGYECECVPGTSGRLCEINYDDCYSNPCKQNAQCFDEVGGFQCDCPDGSSGL
DCSFNPDECIREPCLNGATCINGLNTYVCECLPGYYGRECQYRYYKLSETCSDNPCQNGA
TCSPGRDTYTCVCPEGFSGQLCEQEEQAQGGCLRNPCYNGSSCTDTLEGPICSCSVGFTG
PNCRFPLDNCELQPCENGGICQQGLYDSYRCLCAPGFTGENCSVIVSACDSNPCQNGGRC
LNEVDGTYSCQCTRYFHGMNCDTPLLPPDLCDDEPCSPNATCTSGPDDFTCSCTPGFSGR
DCSQSSPPSSSSPCDSNPCQHGGTCNDMNDGSTYSCTCSLGFTGGNCQTNIEDCTAESCL
NGGLCLDGVGGFVCNCSSRNTGRSCEVFCPDSREGEFCETMIEYCSTEGRCLNGGTCVEE
VGGFRCACTPAYTGVACEVVYDCTNIECLNGGTCEEATTGVYQCDCGEGFEGPRCELLTV
SFSGSPSLNSYRAYNSLDISGQGNVSFEFATLERDGLLLYNTQYQRGESADFIAVEIVGG
LLRVGVSQGEDSAVVSVMSSAVSVSDGQWHQLRIETSGQRVRVLLDFCQLFEEGLLALAD
CSSSATTVGDKSFLDLGLPLWFGGVPAAVPMSSSRHISSRGITACVRRVYIGGELLDLES
HLMEENSAPGCAAIEGVCLSEPSVCGEGECVPMIGSHRCICPPQVAGSSCENASESLMFG
GRTFAQYTLTSNQLSLVSPRKRRQDNSQASLRTSISEQFSLRFRTEVEDGTLFQLGSPVN
GDVAFIELESGVLVYGVNLGSGEERVPLPQTHPVTDAQWHYFEASRLAFDLTLTLDNLTF
SHTLGGAHIKLDINTSSIYAGGRPPANASTSTAVANPYTGCLQDLRVGGNMLPTVGTNTF
ASVVFGGSEPISRRCALQGCFPHPCGPTGNCTEQGDTDYLCSCSDGSTQASQPCPDPVSP
SQYTLVIVIACVAGVLIICVIIILLGMLWYVQRKREKYELNVQTTNRNRDLFNLDGRNCL
VISNDPGGGEQDTSMTADRFQEQYGYLPSQDDEGSSQESLTKKSLDLETPTSKLTAMLTQ
RIDAANEELADVDSMRQFCEEGSDSENISLSSICSEVDSDEEYTIERLRNAGPEFAAFVD
LFECLLEEENDDVDSATSQVAHTGKTQEN
>THWI_Twilhelma_g2789.t2
MSSARSEEANVTVTVVIESDSTPRFEQAEYIISVPEDVPVDAPFSIIRAFSPNTDVPASP
YSIIEGNTDSDITIDGANGLFQANRALDRERTDLYTLVVRYVSGGGTIETTVSIHVLDIN
DNSPQFSEPFYNISIPETTAPGSFVAAILATDPDTGVNGTITYTLDPSVAATFSLDATMG
RLIVMADLDYENQTQYQFTVTAMDGGSPSTSSVVTVLVNLMNIDDECPQFENPLFVSEVQ
YDENTAPSFGMVLVEVKAYDPDGLGMVTYSLEPPITSGDTLTLNNITGVITLSRIDPSIR
ALYVLNVSASDNSCTRQSFVPVEIAIGSRNSHSPRFPTARCNATMFENPPLGTEVVTLNA
MDEDIGVNGIITYTLLTQTNLFAVDPSSGTVSTIAPPSAYNRETQPEIYVDVIARDGGNR
QDYCQLTITLLDQNDNSPQILLPRYETTIQSNVPSGTFVLQIEATDDDSGINGAISYSLL
SQNALPFTIDPGNGIITTNGTLTSTTYNFDVVVADMGEPLQLSSTATVAIIATSELSFPM
FNQSIYSAEHSENIPFNTMILRVTATSSNPSDPIVYSIVSGSEYRSNADGAFRLNQLGTG
GADISVGSNILIDYERLQPTASFSFFVRASNSAGRSIAAVKINITDVDDSSPVFVSRDYR
IFLAENEPIGTTVLQLQATDPDSDDINYRLFFFVSYFNVTSEGVILSNQLFDSENPTLTL
SGVIVVEAFNPNDPQVQQTTLGIPWAIVDVNDNQLSFVQFSYSATLPENLSLQSVVVRLE
ATDPDSSNTNNLQFFITEGNDGTFAIDSNSIVLARRLDFENTMQYMLRVQVTDGQQTGCT
QCLATVSIRVTNVDDEPPVFSQPVYQTQIQENAPMGTLLVNVSATDSDSATVSYRLLGLG
TGRFTVNTNGEIIVSGDIDREDFLPDGELVFPVLAEGGGIATAEVRVTITDVNDNAPRFI
EVFRGQVQENISPGDEGVSVVQVQAADLDAGQNGNVTYSLIDGESDGFRIDPSSGEITSH
TLLDREARSSYSITVAATDGSSPSPQSSTTTVTIDVGDENDNRPFFPYPFMFARVYENAP
IGTRVITIPAIDLDNGTNSVITYRLLSSTPSEMKFDLNSETGEVTVSGSLDYEIPLHRVY
TLLVSISEPNFQGGSEGTLEIHLLDRNDNAPVIQQPQYALLGGFSLSETLPAEEKIVVAR
VNASDEDSGLNSELVFEISGGNDNEVFSISDENGIGVIRNVRQLDHETTSRYRLLITVSD
RGTPSRSTTVDLPFRVVDVNDEPPVFNQSTYTVSVVENSDPQVSIFQLNATDPDTGSGGN
ISAYNIVAGNSGGWFILDSAQGILGTTTTFDREVRSSYTLTVTAVDDGGLLAQTGTATVL
VLISDLNDNPSLFDGALYIHIYALDGRAPTGPITVPNFLDPDVNNSFTACLVRFQSSQLT
QLFSIDEENCQFSLTQSNPPQGIYNFQYSGRDGRFTSVTSNVSVTVDYIQSADLPAGSLL
TVTVNATAEEYFSERLNISFPLLIAGAIGVDRSRLRIVSISPGYHDPDSTIDITFTAQNT
NSDYIEPALILNQLYLQRSNLINGNYSIIALPTDPCVSEPCFNQAACKSVRTVRPTEQVG
RSTEFILLAPRIELGYECECVPGTSGRLCEINYDDCYSNPCKQNAQCFDEVGGFQCDCPD
GSSGLDCSFNPDECIREPCLNGATCINGLNTYVCECLPGYYGRECQYRYYKLSETCSDNP
CQNGATCSPGRDTYTCVCPEGFSGQLCEQEEQAQGGCLRNPCYNGSSCTDTLEGPICSCS
VGFTGPNCRFPLDNCELQPCENGGICQQGLYDSYRCLCAPGFTGENCSVIVSACDSNPCQ
NGGRCLNEVDGTYSCQCTRYFHGMNCDTPLLPPDLCDDEPCSPNATCTSGPDDFTCSCTP
GFSGRDCSQSSPPSSSSPCDSNPCQHGGTCNDMNDGSTYSCTCSLGFTGGNCQTNIEDCT
AESCLNGGLCLDGVGGFVCNCSSRNTGRSCEVFCPDSREGEFCETMIEYCSTEGRCLNGG
TCVEEVGGFRCACTPAYTGVACEVVYDCTNIECLNGGTCEEATTGVYQCDCGEGFEGPRC
ELLTVSFSGSPSLNSYRAYNSLDISGQGNVSFEFATLERDGLLLYNTQYQRGESADFIAV
EIVGGLLRVGVSQGEDSAVVSVMSSAVSVSDGQWHQLRIETSGQRVRVLLDFCQLFEEGL
LALADCSSSATTVGDKSFLDLGLPLWFGGVPAAVPMSSSRHISSRGITACVRRVYIGGEL
LDLESHLMEENSAPGCAAIEGVCLSEPSVCGEGECVPMIGSHRCICPPQVAGSSCENASE
SLMFGGRTFAQYTLTSNQLSLVSPRKRRQDNSQASLRTSISEQFSLRFRTEVEDGTLFQL
GSPVNGDVAFIELESGVLVYGVNLGSGEERVPLPQTHPVTDAQWHYFEASRLAFDLTLTL
DNLTFSHTLGGAHIKLDINTSSIYAGGRPPANASTSTAVANPYTGCLQDLRVGGNMLPTV
GTNTFASVVFGGSEPISRRCALQGCFPHPCGPTGNCTEQGDTDYLCSCSDGSTQASQPCP
DPVSPSQYTLVIVIACVAGVLIICVIIILLGMLWYVQRKREKYELNVQTTNRNRDLFNLD
GRNCLVISNDPGGGEQDTSMTADRFQEQYGYLPSQDDEGSSQESLTKKSLDLETPTSKLT
AMLTQRIDAANEELADVDSMRQFCEEGSDSENISLSSICSEVDSDEEYTIERLRNAGPEF
AAFVDLFECLLEEENDDVDSATSQVAHTGKTQEN
>THWI_Twilhelma_g2791.t1
MSAVRLFQCFSRYSRQWSSRISWQQASLRTISVGAVSLNSDRVTHTGQQWEDDDYRNVRF
VGKQKQVNEKFAIDLVAEEPVVVVEVVLAFTASVYLLGNFNGRKKLNHTFVDKEDLQPNN
ELTSPESFTLEMSKNKEDVIEATHNKHLQRGSVHFQTTQHRVKGLSNQNSKQHEIHEKPL
DINFDPSTDTLIVIHIQKTGGSTFVRHLVTVQKNGNYLCTLSETAKNLIENHNRSRHGLL
GIKGLNRRDMTCPHDPLRPELGQWLVSEKNMGWICGAHATLMQFQDCLPHKNINGHLHFM
ITLRHPVLRYISEYLHFQRNASWASKQYCGGKEVTEDEVPTCFPGFYDKKPWIDINLDKF
LSCESNWANNRQTMALADLKVVGCYNKTLYTKKERNRHILENAKDNLQHLAFFGITEFLE
ETCTLFEKTFDVKFASSIVQRNVSELHSTPILQDLWNNTTLLNRILSVNSLDLELYEFGL
ELFIERSRRIGVDIDRDRVNKQIASMTPQDINKALKRFKRLNYTLPS
>THWI_Twilhelma_g2791.t2
MSAVRLFQCFSRYSRQWSSRISWQQASLRTISVGAVSLNSDRVTHTGQQWEDDDYRNVRF
VGKQKQVNEKFAIDLVAEEPVVVVEGNHVWCDGGRVVLAFTASVYLLGNFNGRKKLNHTF
VDKEDLQPNNELTSPESFTLEMSKNKEDVIEATHNKHLQRGSVHFQTTQHRVKGLSNQNS
KQHEIHEKPLDINFDPSTDTLIVIHIQKTGGSTFVRHLVTVQKNGNYLCTLSETAKNLIE
NHNRSRHGLLGIKGLNRRDMTCPHDPLRPELGQWLVSEKNMGWICGAHATLMQFQDCLPH
KNINGHLHFMITLRHPVLRYISEYLHFQRNASWASKQYCGGKEVTEDEVPTCFPGFYDKK
PWIDINLDKFLSCESNWANNRQTMALADLKVVGCYNKTLYTKKERNRHILENAKDNLQHL
AFFGITEFLEETCTLFEKTFDVKFASSIVQRNVSELHSTPILQDLWNNTTLLNRILSVNS
LDLELYEFGLELFIERSRRIGVDIDRDRVNKQIASMTPQDINKALKRFKRLNYTLPS
>THWI_Twilhelma_g2792.t1
MDDPVTDIAFVSDVAHCPKGYTLVAECPCGHDAQLWEKVLGGVDTTRYLCFAKDNDADEI
IEDIYIPSAGSRYLYKGFQVIHKTIEGDSAPLRHKQLALKKVPRDKATKAVADVMVCRSR
DKVSKMYKQTEKVNGLRICHRTVDYKYTPRRATVNESDLNSRFEALSVYQQQPGKLRSNT
YSDANKISSSTTTTTARKTEQRYSPSPAISPPLEAYDPKISDPPSAFPKSSDESGHPIDL
YNYTPSPNLSSTRKPVEEGAVQIATVQSLGSAPPPSAPQPSGTTSTHIDGGTIPPAPASQ
SNTAPSSGLPPVSSYPSTNPFSQSEPPSAHQQHGYPVSVNPTNTYPQQYYPPAPSGRDQG
GYGHKNPSEGSYPPYNPMQPRPPATGSYYQTQSHSSSTASAYNPSIGFGFTGAPTGGGYP
QQQVGGYNYSSVAGSSFGQVAFDPHQRGSTGTAPFNPYHQQPGSSYPPAPTSGGTGPYPP
PGAPSTNTANYGFKF
>THWI_Twilhelma_g2809.t1
MASYNSKVIEIPDSDPEDHLYEALSLYDDTEGTTIFANVQDPPAEIKSSQTEKVTPRKLT
LASISSVTDDLTPVNNGSDSYVRPASDLEQLYEQLDSRKCIKKWRDQIKMTAPLSSGQFG
TVSKAMLQLPGGFWRDVAVKTLQDGATEIEKIKFLQEAAINGQFRHANVVKLMGVVTDGE
PLMMVLEFLEKGNLSSFLRTTIKASLEEMAKNNSKVYQNLLQFCIQIASGMKYLSRKKFV
HKFLAARSILIGNFGMARDLDDDQDYVVQETKLPVKWGAPESLQFEEFSSASDVWSFGVV
MYEIWSLGHEPFETWTDLKLVTKKVNKGYRLPPPPGCPKDIYHIMIQCWNPDPSLRPTFA
QLYNRFPKNPQADDSVFDLTNENKMAPKDQGLLHPEAKMLGASLEAGTNLYLALQNTYNP
CEPGNVRLVGSSDNFQGRLEIQCNSTEWGTVCADSFWGDEEATVTCRDLGFSEIGATPVS
DTNLFGEGSGPIWLSDMHCNGDEQQLSKCLHGKLGNNNCNHGQDAGVICQPISKCIL
>THWI_Twilhelma_g2809.t2
MASYNSKVIEIPDSDPEDHLYEALSLYDDTEGTTIFANVQDPPAEIKSSQTEKVTPRKLT
LASISSVTDDLTPVNNGSDSYVRPASDLEQLYEQLDSRKCIKKWRDQIKMTAPLSSGQFG
TVSKAMLQLPGGFWRDVAVKTLQDGATEIEKIKFLQEAAINGQFRHANVVKLMGVVTDGE
PLMMVLEFLEKGNLSSFLRTTIKASLEEMAKNNSKVYQNLLQFCIQIASGMKYLSRKKFV
HKFLAARSILVSADNFCKIGNFGMARDLDDDQDYVVQETKLPVKWGAPESLQFEEFSSAS
DVWSFGVVMYEIWSLGHEPFETWTDLKLVTKKVNKGYRLPPPPGCPKDIYHIMIQCWNPD
PSLRPTFAQLYNRFPKNPQADDSVFDLTNENKMAPKDQGLLHPEAKMLGASLEAGTNLYL
ALQNTYNPCEPGNVRLVGSSDNFQGRLEIQCNSTEWGTVCADSFWGDEEATVTCRDLGFS
EIGATPVSDTNLFGEGSGPIWLSDMHCNGDEQQLSKCLHGKLGNNNCNHGQDAGVICQPI
SKCIL
>THWI_Twilhelma_g2810.t1
MSSRLKEATHIFDFYVEVSKPKLDEEGILTYIYPKEPQLGADTKKQLPNEKEEHFTFVLT
DLDSNYKFGFCRHPPKAETCMCFLSDLPWYKVFYRAMDKISDLKLDHQNEVVEPFLSGLY
SHPIPTPGIDSVLSVVPNGVDAGQVYTFPLPNPKRLPEIPTDVSFIVIALDDSHSFLFIA
VIAQDNLTQFYTNLHYNVILHLFANMVFERRIIITSSSTSLLSSTVHGAVLLLYPLHWQH
IFIPITPPHLLDYCA
>THWI_Twilhelma_g2810.t2
MSSRLKEATHIFDFYVEVSKPKLDEEGILTYIYPKEPQLGADTKKQLPNEKEEHFTFVLT
DLDSNYKFGFCRHPPKAETCMCFLSDLPWYKVFYRAMDKISDLKLDHQNEVVEPFLSGLY
SHPIPTPGIDSVLSVVPNGVDAGQVYTFPLPNPKRLPEIPTDDNLTQFYTNLHYNVILHL
FANMVFERRIIITSSSTSLLSSTVHGAVLLLYPLHWQHIFIPITPPHLLDYCA
>THWI_Twilhelma_g2811.t1
MADLTVQQQEPIIGNPAAGENSNGSDGPFVVMLRGIPFETTTTEIFEFLSDCKIKNGESG
VHILVGPDSRPTGHAMIELETHKDQSGSGDYVVRLRGLPYSAQVKDILSLLSDCQVKNGE
KGVFFTFTPDGRPSGQAFVELCSEEDVSKALGHNREHMGKRYVEIFRASRGQMEWDCRLE
DKYGGGAGTGVVRLRGLPYRCTEEQVKRFFSGLNIVPGGIVLQVDGGQNSTGVAFVEFST
KEDAEKALERDRQEIDHRYIEVFRSTHAEICPVKNSRPTPYSRPGGRGGGNYGGYGGYGG
YGGKHGSGYMRNYRGRGGGRGGGPPPQFGPYDSYGEPFYEDQEYYSGGPGGGFPIPGGPP
PPGGPPGDGNLVSYPPIRPSHSQPPTRGGYGGGGGEPGVGMGPKSQHVVRMRGLPYSSKE
KDIVDFFAPVVPVKVNIFTDHSGRQSGEAEVIFKSHEDANVSMQKNRKNIGHRYIELFLH
STEEPAGAGGGLQGGGVAGGRFGGPPQQTQQPASTWNDPRTQQQQPRPLLSEQPQIPQLM
PTVTPSGTGYAPTSIQQQQQQQQPGAMAMGGGQYGGVYQQAQQSQQAQPQQTAYQHTTAG
YGMSGGYGDAQQAGYQAQQPLDNSYAQQQQWGSY
>THWI_Twilhelma_g2811.t2
MADLTVQQQEPIIGNPAAGENSNGSDGPFVVMLRGIPFETTTTEIFEFLSDCKIKNGESG
VHILVGPDSRPTGHAMIELETHKDQVTALNHDRDHMGHRYVESGSGDYVVRLRGLPYSAQ
VKDILSLLSDCQVKNGEKGVFFTFTPDGRPSGQAFVELCSEEDVSKALGHNREHMGKRYV
EIFRASRGQMEWDCRLEDKYGGGAGTGVVRLRGLPYRCTEEQVKRFFSGLNIVPGGIVLQ
VDGGQNSTGVAFVEFSTKEDAEKALERDRQEIDHRYIEVFRSTHAEICPVKNSRPTPYSR
PGGRGGGNYGGYGGYGGYGGKHGSGYMRNYRGRGGGRGGGPPPQFGPYDSYGEPFYEDQE
YYSGGPGGGFPIPGGPPPPGGPPGDGNLVSYPPIRPSHSQPPTRGGYGGGGGEPGVGMGP
KSQHVVRMRGLPYSSKEKDIVDFFAPVVPVKVNIFTDHSGRQSGEAEVIFKSHEDANVSM
QKNRKNIGHRYIELFLHSTEEPAGAGGGLQGGGVAGGRFGGPPQQTQQPASTWNDPRTQQ
QQPRPLLSEQPQIPQLMPTVTPSGTGYAPTSIQQQQQQQQPGAMAMGGGQYGGVYQQAQQ
SQQAQPQQTAYQHTTAGYGMSGGYGDAQQAGYQAQQPLDNSYAQQQQWGSY
>THWI_Twilhelma_g2829.t1
MFRQSLVEYIYEPGGPRPYKCGYCKSKDTSLTQGVWGYRMTCQDFQDLVDRGFQRSGKFV
YRPVMKTTCCPQYVIRMDSTKFRMSKSQRRTVKKFNQYIVEGKGKPEASSSTEMVDGSSE
SSLLSGSQSEGTVKESSVDPPTPMELEQEEASVASYQAKPKKSVRPGVGPDPNKPPCQKA
KVRRREQRAKKKHEQQQKIKEEEEQLQGKEMQDKSKDESESTKPSRPESTSDTPPGNSPL
FEQDLTELLTLPSPETGTAHKFETRLVLINPRDPIFNDTYEESYEVFKKFQMIIHKEAEE
DCTRRHFEEFLVESPLLHEKGSEGMPCDYGTYHQQYLLDGKIIAVGVLDIIPKGVLCEYL
YYDPQYRFLAPGVYTALKETALTQQFYRCNPEMQYYYMGFYVQSCPKMNYKSKYSASYLL
CPETYTYVPLQLGIPKLLESPYCRLAEADVPDAKEGCTDEELNHVLVFSDMTNMTYKTFE
RLNGDGQKTMMKDYVLLVGLEVTMSLRLCMRRRSL
>THWI_Twilhelma_g2833.t1
MFQESCVHYYESGDDKCGYCKSKDASLRVTQEVCGDRMTCQDFQDLVDRGFQRSGKNVYR
PVMKATCCPEYVIRIDSTKFRMSKSQRRTVKKFNQYIVEGKGKPEASSSTEMVDGLSESS
LLSGSQSEGTVKESSVDPPTHMDLSEQEGASAASYQAKPKKLVRKEVGPDPNKPLCQKAK
VRRREQRAKKKQQQKIKEEEKQLQGKEMQDKSKDEIESTKPSWPESTPDTPPGNSPLFEQ
DLTELLTLPSPETGTPHKFETRLVLINPRDPIFNDTYEESYEVFKKFQMIIHKEAEEECT
QKDFEEFLGESPLLREKGSEGMLCDYGTYHQQYLLDGKIIAVGVLDIIPKGVLCEYLYYD
PQYRFLAPGVYTALKEIALTQQFYHSNPEMQYYYMGFYIQSCPKMNYKSKYSASYLLCPE
TYTYVPLQLGIPKLLESPYCRLAEADVPDAKEGCTDEELKQIPVFSDINWAAMTYNTFAV
LNGDGQKTMVKDYVLLVGLEVAMRLRLFIPKQFEIPPPEKKVCFRF
>THWI_Twilhelma_g2839.t1
MTEKFEDLKNAITESMEEREISIKKIVRCITESAKELKPVSKKQTPGPELYYKFPEMLQM
SSLDEAMITVSEYSSWFNYHLVKQIIKGCGTDGDKTKLAKYEQDFEKYSQRSVYECPPNV
FGTDNDCSSFLIKVHQEGFEKCSLSHLKLFIDNVATILNLPIGILLVKSVIPGCLELTLQ
VPPSIYQELFPLSSQQEAALAALGVVKISAGAYQYPSSRDEDDHSDHRDDHESDDGAGVD
LLHSHSQDDDIRGEKPQPGSKHMHSDQTRDERHSSSSDDESDDIDDDKSTARLAESQAPS
EYQHSLLQEVRHRGQRQTDLGKPSDKKSDSGIGTRSSTTTTLQKQFC
>THWI_Twilhelma_g2910.t1
MEDSVALLERALTSVLKDKGFQLPTRTAKEGHISASQMLEWIRALQECYRGLSLEKKVGR
EKMWGKYYITRTSQAFLKTWVLLMKQTLEKQLASPIFYQHVTDVMFKELVKHNTPIDPVP
NPESKQVAELTYQEANALHYVAGYVIRELQKRLSKKKKTNGEQKQNHDKEQISLDEELKL
CLIELEEDDDYEELNDPSSDWTAQVNRGGLYFINNETYSFFHAMEMRVRKHLTIESASSI
SEGFKEQLIKSIASDDDVLFYWSIVSQAWDEDVEKKLMQMMIELWVTIRGFSFARSWMEI
YKQRQKKTTQKSKGVRKQLIGQKSSSTESK
>THWI_Twilhelma_g2920.t1
MEEPDSLHHLWRPRASAVTHDTITLEWDTPKLDRENVNVMSYLVKYCCTSDGPWINIMMC
NNDTQLTIPGLTPQTKYIFKVRPELDDGGVGAESEESFPIKTKPLPCQPGRPTASAVTYD
SITVEWSKPEHRNETVRSYRVRYCVNNQSKSWTPVMTDNNETNFTATNLNPQTEYIFKVR
PELKDNIDPVGTESEVSDPIATKATSPPGKPVKCSTTHKSITLNWTRPEIGGERIKYYEI
LCGRPHQSVLRLMPSTISSQPQQEIIVATLQNLLNGKTYMFKVRAVCSTAEGKYNKGMES
DVSDPIETKTTSPPGKPVAIASTHNSITLEWMKPELGSTDIERYTIYCSKDGSRWNTLTQ
QETSKHGCCTVQNLQLNTYYSFKVLPVCRKGTGSYSEPSERIKTKVNSPPSKPVAIKITH
KSVHLKWTKPKLFITGLLCSYSVIYVNQSSQTEVSVEHPGSGDNTEFVVDGLQPNTSYIF
QIHPVCSSSNCYVSDSESSDPITTYPECKPDKLIAV
>THWI_Twilhelma_g2927.t1
MKAMSVTVRVLFLFLSVSCVTSSSIRYKKSARVYRSTGDCFDNNGGCDQICSFSGGILTC
FCNIGYTLNADGRTCDPIMPPGPTTQPPTTTTPPPSTTVSPTTAAEQPTPISDDLLIVEF
DRGYYSGDEGGNVTVCLVIVRSGTFFGDVYVTIQASSKQSIVEGRVFFEGGLTVGARRCT
SLYFPADDYVDILVQEFDLEVTSLELDLNSGTGFINHPFGTGTFPSAWLFLVETSVVEVG
FTQLEYVVSEGAGEVFVCVELVTPVHLIRPIVMRVQTQDGTATAGVDYQAVTRIIHLGSK
PPQLEDDCETCFAIPIISDSMEESTEYFTVSITVSDVGVIIDIPVATVAIVDIFGDAVAN
FNDDTPFVDSDTLRLSFSSNIPPSGATCSVERTVEGEQDCSGGSAMFTLQSGTRPHDIAV
YVNFPNGESVHLVNRVRSAVSLCSKLRKEKHYSAADCFTHAVLSFVSSTQALVYLAPPRK
LLPTTSALCNSCVHGDSKEKFQCFLENGASGGDLQLLCSDRALPVLLTKLIDNFSSNLDN
IKRHLNLPHVRLARPYVDNETKNDPEIKTVAACAGSGASVLRGVTADLYLTGKMSHHEVL
AATALGTAVMLCDHSNTERGYLQTVYKGTGGGSTGRRGQSA
>THWI_Twilhelma_g2927.t2
MKAMSVTVRVLFLFLSVSCVTSSSIRYKKSARVYRSTGDCFDNNGGCDQICSFSGGILTC
FCNIGYTLNADGRTCDPIMPPGPTTQPPTTTTPPPSTTVSPTTAAEQPTPISDDLLIVEF
DRGYYSGDEGGNVTVCLVIVRSGTFFGDVYVTIQASSKQSIVEGRVFFEGGLTVGARRCT
SLYFPADDYVDILVQEFDLEVTSLELDLNSGTGFINHPFGTGTFPSAWLFLVETSVVEVG
FTQLEYVVSEGAGEVFVCVELVTPVHLIRPIVMRVQTQDGTATAGVDYQAVTRIIHLGSK
PPQLEDDCETCFAIPIISDSMEESTEYFTVSITVSDVGVIIDIPVATVAIVDIFGDAVAN
FNDDTPFVDSDTLRLSFSSNIPPSGATCSVERTVEGEQDCSGGSAMFTLQSGTRPHDIAV
YVNFPNGESVHLVNRVRSAKVKPSFVILLTLTYFETTLQSEKKPVTSLQEKTRQLVDNIK
RHLNLPHVRLARPYVDNETKNDPEIKTVAACAGSGASVLRGVTADLYLTGKMSHHEVLAA
TALGTAVMLCDHSNTERGYLQTVYKGTGGGSTGRRGQSA
>THWI_Twilhelma_g2973.t1
MPIHSVVEYGSYPDVYCYEGTNPYSLDGVLLVWHSFHVNIMSQTPEDILMVLDNSTDAIL
RSIQMSHADDVNATEGVDLSPYKLHCIGIKHSGTLRSEVPYALNAQLKLLPRFPIMLLVG
VFLLFGAPSLSRNVTLYYGTGITLGIVASVLVVLYVFSKFVPKNNLVGLGILAGGYTVIT
SVFYWFFQHFLELSKTHWQYVIAYVVVAGLVSFAVLYRFGPVSNSRTFDLIQWTMQLVAL
LLIYSSSQMFEFSVGLVVSAVVFYFVPVSYNPITIVLSWIMYMVSCILAPFFYCCKCLSF
LNPLRLFWSKPVHRFLTEEEFEEQGRVETAKALNELRDYCKTNDVWETIGELKDSKKFTR
FLSGKSHVSQEERVDHEWSFLTNDSEEEETVDYSDYEEHTPSSQPSASASFNSSSRSSAY
YPSDESPSHHPRLSHSPPHRDAPRYEDYSSPHRDTPRFRRHGTSPHHSPYKSPHPHSRRM
FDSPASSSRYGVRR
>THWI_Twilhelma_g2973.t2
MADRKAELEKKRKKLDELRQARERKKTETKDKEIPKSSPAKAKDIDVHKLVDDLIGGGGP
PSVTAVSPKQQESKTPEKEVKQITTPSRRKPVKLVVDQLAPVNIRSREIEVYAKQTQTDV
VVQTKEEEEDDETEIPLEPIRPSQSSASTNQQTKDDTERERMHPELFLVSYYVNPNIPHD
PDGVALMWDIKFQKDTPDYIFNCQSPLMSLAFSKFHPNYVIGGTYSGQIVLWDTRSGRRT
PIQRSPLSSSAHTHPVYCLDVVGSQNAHNLISVSTDGKMCSWNLDMLSQPQESLELQNRN
NTRPAAVTCLSFPTNDVNKFLVGSEECTVYQGQRHGSKPGLSVQFEGHTGPITAVSTHRA
AGGQVDLSHLFVTSSFDWTIKLWSTKLQNEQQLSTKTGYPLCSLENNSEYVYDVCWSPVH
PAIFASADGEGKLDFWNINTDTEVPILSESLDTALSKLCWSHNGHFLACGDFEGKVHLFE
AGEGLRAPHADEWTKMQQTLMELQENQEMSASLS
>THWI_Twilhelma_g2973.t3
MADRKAELEKKRKKLDELRQARERKKTETKDKEIPKSSPAKAKDIDVHKLVDDLIGGGGP
PSVTAVSPKQQESKTPEKEVKQITTPSRRKPVKLVVDQLAPVNIRSREIEVYAKQTQTDV
VVQTKEEEEDDETEIPLEPIRPSQSSASTNQQTKDDTERERMHPELFLVSYYVNPNIPHD
PDGVALMWDIKFQKDTPDYIFNCQSPLMSLAFSKFHPNYVIGGTYSGQIVLWDTRSGRRT
PIQRSPLSSSAHTHPVYCLDVVGSQNAHNLISVSTDGKMCSWNLDMLSQPQESLELQNRN
NTRPAAVTCLSFPTNDVNKFLVGSEECTVYQGQRHGSKPGLSVQFEGHTGPITAVSTHRA
AGGQVDLSHLFVTSSFDWTIKLWSTKLQNEQQLSTKTGYPLCSLENNSEYVYDVCWSPVH
PAIFASADGEGKLDFWNINTDTEVPILSESLDTALSKLCWSHNGHFLACGDFEGKVHLFE
AGEGLRAPHADEWTKMQQTLMELQENQEMSASLSXLHGEKREKICNRNKYCLWLNEFITK
KHGMPIHSVVEYGSYPDVYCYEGTNPYSLDGVLLVWHSFHVNIMSQTPEDILMVLDNSTD
AILRSIQMSHADDVNATEGVDLSPYKLHCIGIKHSGTLRSEVPYALNAQLKLLPRFPIML
LVGVFLLFGAPSLSRNVTLYYGTGITLGIVASVLVVLYVFSKFVPKNNLVGLGILAGGYT
VITSVFYWFFQHFLELSKTHWQYVIAYVVVAGLVSFAVLYRFGPVSNSRTFDLIQWTMQL
VALLLIYSSSQMFEFSVGLVVSAVVFYFVPVSYNPITIVLSWIMYMVSCILAPFFYCCKC
LSFLNPLRLFWSKPVHRFLTEEEFEEQGRVETAKALNELRDYCKTNDVWETIGELKDSKK
FTRFLSGKSHVSQEERVDHEWSFLTNDSEEEETVDYSDYEEHTPSSQPSASASFNSSSRS
SAYYPSDESPSHHPRLSHSPPHRDAPRYEDYSSPHRDTPRFRRHGTSPHHSPYKSPHPHS
RRMFDSPASSSRYGVRR
>THWI_Twilhelma_g2990.t1
MAVNVAYKFRANVPDEVIRKSEGIKVKKKFPTKIPLVVGRVSKSGLPELEKCKFLFPASA
RVGDLIQYINGKMSRPDHAPLFIYVDNEIIVSRESTMAELYQEYRDDDYFLYLAYYEENK
YTRTHE
>THWI_Twilhelma_g2990.t2
MAVNVAYKFRANVPDEVIRKSEGIKVKKKFPTKIPLVVGRVSKSGLPELEKCKFLFPASA
RVGDLIQYINGKMSRPDHAPLFIYVDNEIIVSRESTMAELYQEYRDDDYFLYLAYYEENN
MVVLYPEEVESGDETAILVDNFAIGDLIQYINGKMSRPDHAPLFIYVDNEIIVSRESTMA
ELYQEYRDDDYFLYLAYYEENKYTRTHE
>THWI_Twilhelma_g3000.t1
MANVSRPGLSLIEDEYWYAGPISERKSERILSERGEAGSFLVRDSLLPEADYVLSVSSGK
EIWHYDVKVSPNNECVFNNYGFSSLPDAIEFYMENRLGSVFLKEPKEPVVSPEDISKIVA
SPVIKTVVTGGSLPPRTTPVSSSSRPHSSKSRPKQTTHNAIDLSKLNDHPWQGQDGSQAG
YSPALSHSSIDRSQSGLNYSNASVGDEIVRSQGSSKSSRSQTSEVDPVTSYILPNNNIEA
VFIKPPVNSKSMDQKENTATIDPAEVKSPQNDIHEFCETSFDSDLGEVADTKSQELTDSK
NNQALPESPNTPEVVKPSAPSDKADELKKLPSISDKMKELEKKSQGEPKTTPTTTSKQKR
PKSPLPPAVPKRVSSISNMKTSNSQESESEPPKTDAACPPKRLSIPEMFLEKPVEEQSSL
PSPKSSGRRIEIPSSLEAMPPPPPLATHPGLAKKKEDEEREKLQAQMGKKRGGFMKLKKK
NSKREKDKRKSLTEEPTLLGSEESNKKSSPTEVTSPRRLSGVPTPALSPGAVGGEGAELE
NKFKFITKQNWNPETFDTAPTPGGLATSDHDPRSASALTTFGHPSPSPQKQLESGPQRVS
SVSSEPPTSPASPNSMTTSPTVPQTQSVDKYQSSDGIEGVSTFLPSNSSQPETSNGVQTE
ENGIAAVTIVTPENKNSSNCTPGLNTNGIHSENGIATTQSNSLAAIVPGVKQVNPVTKSP
ARSPKVKHQMPPGFMLVGPAEPLPQQYTAAQRRLPTYDYDKPKAKPAPKPAAATTSAPGP
MNTKRGGAIKKNRRSLIFKK
>THWI_Twilhelma_g3041.t1
MSLDLQTRLLGVHQRHNKLSVKKVIGSLRGGSVVIARTLQIIGKTSIVPAKSDSSTPALE
SAVAPAKVAKMRPKMKCSPYVKRTCEILLERYKAMDPIKTNPDLLSCEDFFLTLIEAGPS
PLLSQWQEDGLDAARIRRMFSKVKSELGKDKKLTPEAHVHKPLRPEPVTESSHGSTSTSA
SDFTHSSQLSSLSLSSGDDDDIDIFISYGREQNTTPLASQLKRDLEGVGFKVWMDITDIS
SGSDWHSAIGVGLRKCRALIAIMTHKYVHSKYCRNELFMADSLQKDVFPIFLEDVTFDSH
EDAGVQYVISSINWIMMTPGKLTYSEAFKQLLDGLTKKGIAPSSGPTSSINPTSSTSSDL
QTAKGLEAFGELAWCLENEPMLSETPQDVFNRFFELLLLSDVQLVLTAMDTLYNLTLFGG
DIALGISSVDRCYEILVNLLVLRIESFGPEALARVKVIEQSSITTVKHTSQQQQQLVSRL
LSLQHSSKKTGTEVAVSSSPLLVTNPHSNLVVANPIQGLNLTTKNQTSMTGSSGRVLGQH
LKIGNSIVPTIPSKTVSPPVLPPSASVSQPPSSSSPVAVLTDKQLQELVAKKLPTGPHHL
VNLFSLNLLPGNGNKAQTIKAAPLLKNSTVSPAKTALAQSLKSLVAARSADRQKSTPSPT
ETLAERSTSSPSPSLSSKVVNGVNSSSGRSTPTSVEGVASPPPQSGTVNTSKHVQNNTED
FAGIWLKTYYKVSPQKYISLVEMHSLYLLACSQCGRKDRLSLLDFQNHIRKMFPSTLTSQ
VTLGERTVTMVSGLERQLLPVLQTAPPTSMTPPTTVSSNGTPTPPLKTSVSVGTSTSRSP
SEVSSNPSTSRPPSEFSSNPSITQPLSGASSNPSTSISPGGVPVSAGVVRKSSSTDDPID
LQPGSAKRPKLDSDTGSCSVVSSHSTPTTTTAAATDSRTASTPSLPRPHHQQQAVLSQRV
SPSEPVSSEEKPRGHSPSTRDSTPLSIGSSSQRHSSPASPLSSLSTETTPLQSSSSSTSV
VATLECQWSNCTSLYVSWESLFYHVVYDHVPSLSSFPALCPWRGCGSKVKRMRPSLVRHL
QTHHCTSDSKPSPPNVSRTLSKLRSHPPFENETESSLTKAVRLTAALVLRNLVKLLPEAR
RRLLPYESRLCQVSMSNSEASSAVSQCLYYLHH
>THWI_Twilhelma_g3041.t2
MSLDLQTRLLGVHQRHNKLSVKKVIGSLRGGSVVIARTLQIIGKTSIVPAKSDSSTPALE
SAVAPAKVAKMRPKMKCSPYVKRTCEILLERYKAMDPIKTNPDLLSCEDFFLTLIEAGPS
PLLSQWQEDGLDAARIRRMFSKVKSELGKDKKLTPEAHVHKPLRPEPVTESSHGSTSTSA
SDFTHSSQLSSLSLSSGDDDDIDIFISYGREQNTTPLASQLKRDLEGVGFKVWMDITDIS
SGSDWHSAIGVGLRKCRALIAIMTHKYVHSKYCRNELFMADSLQKDVFPIFLEDVTFDSH
EDAGVQYVISSINWIMMTPGKLTYSEAFKQLLDGLTKKGIAPSSGPTSSINPTSSTSSDL
QTAKGLEAFGELAWCLENEPMLSETPQDVFNRFFELLLLSDVQLVLTAMDTLYNLTLFGG
DIALGISSVDRCYEILVNLLVLRIESFGPEALARVKVIEQSSITTVKHTSQQQQQLVSRL
LSLQHSSKKTGTEVAVSSSPLLVTNPHSNLVVANPIQGLNLTTKNQTSMTGSSGRVLGQH
LKIGNSIVPTIPSKTVSPPVLPPSASVSQPPSSSSPVAVLTDKQLQELVAKKLPTGPHHL
VNLFSLNLLPGNGNKAQTIKAAPLLKNSTVSPAKTALAQSLKSLVAARSADRQKSTPSPT
ETLAERSTSSPSPSLSSKVVNGVNSSSGRSTPTSVEGVASPPPQSGTVNTSKHVQNNTED
FAGIWLKTYYKVSPQKYISLVEMHSLYLLACSQCGRKDRLSLLDFQNHIRKMFPSTLTSQ
VTLGERTVTMVSGLERQLLPVLQTAPPTSMTPPTTVSSNGTPTPPLKTSVSVGTSTSRSP
SEVSSNPSTSRPPSEFSSNPSITQPLSGASSNPSTSISPGGVPVSAGVVRKSSSTDDPID
LQPGSAKRPKLDSDTGSCSVVSSHSTPTTTTAAATDSRTASTPSLPRPHHQQQAVLSQRV
SPSEPVSSEEKPRGHSPSTRDSTPLSIGSSSQRHSSPASPLSSLSTETTPLQSSSSSTSV
VATLECQWSNCTSLYVSWESLFYHVVYDHVPSLSSFPALCPWRGCGSKVKRMRPSLVRHL
QNETESSLTKAVRLTAALVLRNLVKLLPEARRRLLPYESRLCQVSMSNSEASSAVSQCLY
YLHH
>THWI_Twilhelma_g3107.t1
MPNSKQGHHFSTNAEAKKWSYRNVYALGISVGLNYSGHYGLVGLQSSINPTIGLISLALM
FASAFIGAFVSPTVLKLLGTKYSIFCGYSGLLLYTLANYYPSMYTFVPTAVIAGFTSRPL
WAAIMNTSTDIATLIAPILKKDKDYLIKKFSAIVLGFFVLSYIFGNLASSLILYPYTQMD
FNVEDFYKLNLSTNSSNLSQFECDIDGSDIEKLYIYILTSVYAVIQVISILILLVFFDQF
SGHKFFSTRKKLNVYLTEPLKSIFSVLGSFQMLLLAPIVMLWALEIAFSLGTFTQVYVSD
CFGTYLVGFTLMVLGATSTIVSFICGKLSKWIPQFIMVLFGSTVMIFLLSFLLIWDPVPS
YAVIFSVAVGWGSLPGILFPKKSGTAYSAVQVCLAIAATVGYSTGEFVPVKQQICVILGV
VITTLICSFILEVTYLKRSPHSCCCYKSSSLDVSKRSGNNVLLTAIQVSAINPIACGDKV
DICKLGEADMKPSHLSMALIVENPPFEILKLETNIPEGQDYLNTNARVCTNPMLLISGEL
EDNKTYSQPDLNPMQQSAAAVRYSHSYMCALDNSVEM
>THWI_Twilhelma_g3118.t1
MANNEESVPVVVSKAAGSRESSPEDHNTEFQHSMESLIGSDSSGELIFAEEDDDSSQQVA
GEQLSDREGSAADEEVTAMNGTHHNSEASRSEPQEPAVDEKQESEETKTRKKRRLGSRRE
RKISITSSNTARMDTIKEGYLTQQGRLQRWVKKYISIMADHLYISKSKEDKLREEIFLKD
VTVAENSTKNVNHSFTVLTPFQHVCFAASSRKEMEEWIGAFKLAASKSKEPIVTEALQHL
EGHHSWFACSHSRPTYCNVCREALHGVAWHGLSCEVCKFKSHRRCVFQVKKACKWTTRSS
LQRDNVQLGQDFSIPHQWIEGNLPTGSKCIVCERACGSVRRLQDYRCLWCKWTIHNECLD
KAEKPYKVYGHSPILACVNSKSGDNQGVKFLRRLKYWLNPAQVFDLAISGPDIGVQLFQR
FEKFRVLVLGGDGSIGWVLSTIDKYNLHSKCMVGVVPLGTGNDMARVLGWGAQFHDEEKL
PQILSEMEQSSFKLLDRWSVQYTPDQNVDIQHMFKASSVSPTKCPSSSAATSCSSTRSVD
SDSRTQPVAPFPGPGTGMRHRVLSPGDSAPAGPNFSPDSVGKTSPVNQPILEEVDVEIAD
NDHEERMNGNVKWNGSGDHLNGVSSRERVKNFHELLSSLGDHFTTTLFSEDGEKVSSSAQ
VLGQLVKEFVASLVTDLQNQLHSSNLSEGLQSSDPITSDPQHNPMLQRCLVLQEKLDGLV
KNLQQIKEMTSLSSGDDVSGREEEERRFKERDVLMSRANSLKKALRGVVDATERGEVDGW
>THWI_Twilhelma_g3118.t2
MANNEESVPVVVSKAAGSRESSPEDHNTEFQHSMESLIGSDSSGELIFAEEDDDSSQQVA
GEQLSDREGSAADEEVTAMNGTHHNSEASRSEPQEPAVDEKQESEETKTRKKRRLGSRRE
RKISITSSNTARMDTIKEGYLTQQGRLQRWVKKYISIMADHLYISKSKEDKLREEIFLKD
VTVAENSTKNVNHSFTVLTPFQHVCFAASSRKEMEEWIGAFKLAASKSKEPIVTEALQHL
EGHHSWFACSHSRPTYCNVCREALHGVAWHGLSCEVCKFKSHRRCVFQVKKACKWTTRSS
LQRDNVQLGQDFSIPHQWIEGNLPTGSKCIVCERACGSVRRLQDYRCLWCKWTIHNECLD
KAEKPYKVYGHSPILACVNSKSGDNQGVKFLRRLKYWLNPAQVFDLAISGPDIGVQLFQR
FEKFRVLVLGGDGSIGWVLSTIDKYNLHSKCMVGVVPLGTGNDMARVLGWGAQFHDEEKL
PQILSEMEQSSFKLLDRWSVQYTPDQNVDIQHMFKASSPTKCPSSSAATSCSSTRSVDSD
SRTQPVAPFPGPGTGMRHRVLSPGDSAPAGPNFSPDSVGKTSPVNQPILEEVDVEIADND
HEERMNGNVKWNGSGDHLNGVSSRERVKNFHELLSSLGDHFTTTLFSEDGEKVSSSAQVL
GQLVKEFVASLVTDLQNQLHSSNLSEGLQSSDPITSDPQHNPMLQRCLVLQEKLDGLVKN
LQQIKEMTSLSSGDDVSGREEEERRFKERDVLMSRANSLKKALRGVVDATERGEVDGW
>THWI_Twilhelma_g3144.t1
MKKISTIQLLEAFATRNITSKTLDDNVLAEMNSPTLWNVYNTSIGHNQTAEFTSPTYSKL
WRVSTRNLIDSKSDEFEVTDIDVDTQFSISDYFSFPHPGGALKKKMELLDSVWVKELMQI
LHTRWNGKNKLIFMVSSNYQYITVLLNWLIVTVVTAKIDLDKILVISLDRNTHSLLQARG
ISSVFVQPSSLFLENVTPSLWMTRLVIIRLLNHWKFDVAHFDADALIVRNPEPLFHQFNE
SDIIGSQGSFPSALSHKWGATVCAGVMVIKSGKETEDYWQAMSNILRKSLSDQKRLNYAL
ESLHIRWHHPNREVLEGQCGNGLRVTLLSHSHVCRSNCRQSELGSYYVWHKTGKKNSDSK
RKTATDGRLWMVRNDWNTKCTGEDLKRLGWLDCLALS
>THWI_Twilhelma_g3145.t1
MATGGGNPTPSHGSSLSLPSSSLLASSSSPSDSLQTPDTSSLFISNLDATNPTLPAIGSD
FSSSTSTSSPFTSLEELLNVTGINSPGLGTGSGSASGGGATFDLQPPPKKARIDPSLSQP
PQVQQQHLPSTIRVQPLPSASPLTDALPSLSSSQPLSSSLQNTRSQASGGQPNNPLSNQL
TDAQSSSTVSNTASSALSSQFSYQYSSYQPPVSVQSLTTVSTASSSSTATLVGSGAPAST
FTSQIQFPLNPVSTLNVVASTQQHSSSLPSFQSTQGLPPVMNHPTATPPSSFSMVMSSAS
PQSVASSLPQSVASSLTNTLPPRFSASPSSSTTSAPLPPVSGQNTLLQLVMLYKNCQMMG
DEQGMARLKQQFIQQAARTQILTQQATKHFSQTSSQPSSSLPSSSAATPFQSPLRASGVA
PTQDVKPTVTSNHLLHTPAPTVSSVSSQQSQVLVTQHQAGLPPASRTINSGASLSSTAGA
WSSSPANSSPSIQGQSSSSAVSVNPVSSGQRSSANLQEQVNATQQRLVKQLQNLMAAFPE
SDRPKTVNELREFIQKYGALLSGGNKMAPPPSSTSQPGKPTPSTNTTSDLSSSSKMLSSD
GGTRSQLATVPSLLGSTKPESAVPQQSSLPAAATHPSLSGSRASEASASSVSLSATNSAP
FGGSASAQVAEHFKTSLLGLQPPRSVNLSSSNVPIVISDSPPTNRGAPPISSLTRTNASF
SSLQATPMTVHAPVTSQFQQSSTSSGVQQNKLSASKPSSSSNPQGIQPGVPTPLPPGLNL
ETLGVLCRLPENELVKLKIPADLLSAIRVWKARQMPLAKTNTKQQTSSNTTRNNIPVVTA
PSSDASTSVSGSSSIVTFGANGNIFGQNLKVGDALKATGTLSIGSAVKKPDALNNKTLVG
HNQQQQQPLVIPSNAGFPPRSLHAYVPMAPPSQPHHQQQQTMRSTGSGTSSGTRTAANQH
MTRFRSKMEQQKADSDRLQAITRALQSSEEARIAYRFSAHLEKMHSQLLSPDTLTPFRSH
HDVLARLLPYHIYAEPEPPPAAVEKGEELMGGPEMTCMQLQLERLFQEGEQERIRQENIE
KQQAEQVAADLSLMADGMGSFDADFSLGDAFYPMLEMDAGIT
>THWI_Twilhelma_g3145.t2
MATGGGNPTPSHGSSLSLPSSSLLASSSSPSDSLQTPDTSSLFISNLDATNPTLPAIGSD
FSSSTSTSSPFTSLEELLNVTGINSPGLGTGSGSASGGGATFDLQPPPKKARIDPSLSQP
PQVQQQHLPSTIRVQPLPSASPLTDALPSLSSSQPLSSSLQNTRSQASGGQPNNPLSNQL
TDAQSSSTVSNTASSALSSQFSYQYSSYQPPVSVQSLTTVSTASSSSTATLVGSGAPAST
FTSQIQFPLNPVSTLNVVASTQQHSSSLPSFQSTQGLPPVMNHPTATPPSSFSMVMSSAS
PQSVASSLPQSVASSLTNTLPPRFSASPSSSTTSAPLPPVSGQNTLLQLVMLYKNCQMMG
DEQGMARLKQQFIQQAARTQILTQQATKHFSQTSSQPSSSLPSSSAATPFQSPLRASGVA
PTQDVKPTVTSNHLLHTPAPTVSSVSSQQSQVLVTQHQAGLPPASRTINSGASLSSTAGA
WSSSPANSSPSIQGQSSSSAVSVNPVSSGQRSSANLQEQVNATQQRLVKQLQNLMAAFPE
SDRPKTVNELREFIQKYGALLSGGNKMAPPPSSTSQPGKPTPSTNTTSDLSSSSKMLSSD
GGTRSQLATVPSLLGSTKPESAVPQQSSLPAAATHPSLSGSRASEASASSVSLSATNSAP
FGGSASAQVAEHFKTSLLGLQPPRSVNLSSSNVPIVISDSPPTNRGAPPISSLTRTNASF
SSLQATPMTVHAPVTSQFQQSSTSSGVQQNKLSASKPSSSSNPQGIQPGVPTPLPPGLNL
ETLGVLCRLPENELVKLKIPADLLSAIRVWKARQMPLAKTNTKQQTSSNTTRNNIPVVTA
PSSDASTSVSGSSSIVTFGANGNIFGQNLKVGDALKATGTLSIGSAVKKPDALNNKTLVG
HNQQQQQPLVIPSNAGFPPRSLHAYVPMAPPSQPHHQQQQTMRSTGSGTSSGTRTAAVSG
SEVIQTSNQHMTRFRSKMEQQKADSDRLQAITRALQSSEEARIAYRFSAHLEKMHSQLLS
PDTLTPFRSHHDVLARLLPYHIYAEPEPPPAAVEKGEELMGGPEMTCMQLQLERLFQEGE
QERIRQENIEKQQAEQVAADLSLMADGMGSFDADFSLGDAFYPMLEMDAGIT
>THWI_Twilhelma_g3211.t1
MANLSILQIGPVIFGSTSDLVSYLQQKHLLADSYTCRSCSTPMDLKKKTDISDGLIFRCS
SCKTTKSLRVGSFFSKSKLTLQKWMILLYWWVRDYPVSSAAEEADVGRDTAIDVYQWLRE
VCSTKLLGMNIQVGGPGKVVQIDESQFTHKPKSHRGRPPRTEIWVFGLVDTSVTPAQGYM
EIVQRRDAATLLPIIRQHVASGSIVWSDEWAAYNRVSSLPNGDNFDLFLIIGCHAQECSP
GLTRTQPQTFPVCPGSQISYTCTVAGTNFTAWTGSSFHYFCNDTFNETIIANYYNDSTDS
MNVTFANESECGPFVATRDDAQTSDGCYVSDLEFIASNTAIFNNTSIQCLDGNGEQIGTV
DVKIAGPPTIPQNVWLDSCNGPKRTLVLHWETPASDGGNEIVRYALTGEPEIDSCNGICY
VNASTTQFIFGPLNPGTQYTFTVHAENCNGTQQGDQSNNTVYYGGPAGPSGLSASLVYQE
DELVSIVSTWEEKVPLDDPTQCNLPVTGFEISYISYFDNPVTLNISLDRCFGGICSHTYD
IVDFDIPMYTLSVASKSELGAGPPSLLDLISARNDFVNITVNASTPYPKAACQFLCGLGG
ETVTAKCGISYSTDVALIGQSDSFTDAPTTNGTKGETLSFPLTEPLPPNTMYYYQVSAFT
ADQKVTVNGNFTTGNYSAQCDPVQLVGGNISMTNSTMCEDGNEGVVSYDTNLLVCYNGSV
HSSVAKLQCRKGYNLDNGSLSQASTCQVNGLWGYYPTTTCRKGRDTAAIIGGSVGGVLGV
LLLIVVCIAIPILYKYRNRKVIKYRKTDTSGAVVMYNYSQGKYGASEKLSIAEEADDTPL
TEIS
>THWI_Twilhelma_g3211.t2
MDLKKKTDISDGLIFRCSSCKTTKSLRVGSFFSKSKLTLQKWMILLYWWVRDYPVSSAAE
EADVGRDTAIDVYQWLREVCSTKLLGMNIQVGGPGKVVQIDESQFTHKPKSHRGRPPRTE
IWVFGLVDTSVTPAQGYMEIVQRRDAATLLPIIRQHVASGSIVWSDEWAAYNRVSSLPNG
DNFDLFLIIGCHAQECSPGLTRTQPQTFPVCPGSQISYTCTVAGTNFTAWTGSSFHYFCN
DTFNETIIANYYNDSTDSMNVTFANESECGPFVATRDDAQTSDGCYVSDLEFIASNTAIF
NNTSIQCLDGNGEQIGTVDVKIAGPPTIPQNVWLDSCNGPKRTLVLHWETPASDGGNEIV
RYALTGEPEIDSCNGICYVNASTTQFIFGPLNPGTQYTFTVHAENCNGTQQGDQSNNTVY
YGGPAGPSGLSASLVYQEDELVSIVSTWEEKVPLDDPTQCNLPVTGFEISYISYFDNPVT
LNISLDRCFGGICSHTYDIVDFDIPMYTLSVASKSELGAGPPSLLDLISARNDFVNITVN
ASTPYPKAACQFLCGLGGETVTAKCGISYSTDVALIGQSDSFTDAPTTNGTKGETLSFPL
TEPLPPNTMYYYQVSAFTADQKVTVNGNFTTGNYSAQCDPVQLVGGNISMTNSTMCEDGN
EGVVSYDTNLLVCYNGSVHSSVAKLQCRKGYNLDNGSLSQASTCQVNGLWGYYPTTTCRK
GRDTAAIIGGSVGGVLGVLLLIVVCIAIPILYKYRNRKVIKYRKTDTSGAVVMYNYSQGK
YGASEKLSIAEEADDTPLTEIS
>THWI_Twilhelma_g3220.t1
MNKSVHEAVVYYLNHNSHQWGAIKYTVTGSCHSTLKFTQGPPTVPLNVWLESCSEPKRTL
VLHWETPASDGSNEIVRYALTGEPEIDSCNGICYVNASTTQFTFGPLNPGPAGPSGLSAS
LVYQEDELVSIVSTWEEKVPLDDPTQCNLPVTGFEISFISYFSNPVTLNISLDRCFGSHT
YDIVDFDIPMYTVCG
>THWI_Twilhelma_g3220.t2
MNKSVHEAVVYYLNHNSHQWGAINEPKRTLVLHWETPASDGSNEIVRYALTGEPEIDSCN
GICYVNASTTQFTFGPLNPGPAGPSGLSASLVYQEDELVSIVSTWEEKVPLDDPTQCNLP
VTGFEISFISYFSNPVTLNISLDRCFGSHTYDIVDFDIPMYTVCG
>THWI_Twilhelma_g3250.t1
MMVMVKDIAKTITLLVVFFIVSSNSQDSSCDLESLTGCVQPPQDPDCVNAVLNFRTFDGT
CNNLFYPLQGAAGTPSRRLLPAIYEDGIGRPVGTTQILLGNFFSGNWPSPRFLSQNLVRN
VTQTPINVDLTHIFMQWGQFLDHDMDLQPEIEEECGCDLTEICIPIIVPPDDPVFGIESE
NGGECLRFRRTEPICQCEETREQFSVLTSYIDGSGIYGSSKEVADSLRLFKGGLLKQGGR
SESTRGNLPFDEEREEDIPFFRAGDIRSNEHTGLTIMHTLWLREHNRVARLLCTINPCWS
DERVFQEARKIVGAEIQVITYNSFLPKIFGDNFNTYIPPYNGYDTTVDATIPSAFLTAAY
RFGHSLIRNQFERLDRDYNPLDIGPLPLVDAFFDPLNYFISEGTDPIIRGLIVDRAETVD
EFLSSTLTSQLFADTMESLGMDLASLNIQRGRDHGLPPYRDWTDFCEEQFPGIFAEFRTS
DSAEAFREAYGAFGFFRGMDLWLAGLAEGPLMGGLVGPTFACIMGITFRDVRDGDRFWYE
NTDVFSSSQLEELNEVSLARIICDNADDIPEVPFDVFLRGSERVSCEEIPSINILAWLDS
TCF
>THWI_Twilhelma_g3250.t2
MVMVKDIAKTITLLVVFFIVSSNSQDSSCDLESLTGCVQPPQDPDCVNAVLNFRTFDGTC
NNLFYPLQGAAGTPSRRLLPAIYEDGIGRPVGTTQILLGNFFSGNWPSPRFLSQNLVRNV
TQTPINVDLTHIFMQWGQFLDHDMDLQPEIEEECGCDLTEICIPIIVPPDDPVFGIESEN
GGECLRFRRTEPICQCEETREQFSVLTSYIDGSGIYGSSKEVADSLRLFKGGLLKQGGRS
ESTRGNLPFDEEREEDIPFFRAGDIRSNEHTGLTIMHTLWLREHNRVARLLCTINPCWSD
ERVFQEARKIVGAEIQVITYNSFLPKIFGDNFNTYIPPYNGYDTTVDATIPSAFLTAAYR
FGHSLIRNQFERLDRDYNPLDIGPLPLVDAFFDPLNYFISEGTDPIIRGLIVDRAETVDE
FLSSTLTSQLFADTMESLGMDLASLNIQRGRDHGLPPYRDWTDFCEEQFPGIFAEFRTSD
SAEAFREAYGAFGFFRGMDLWLAGLAEGPLMGGLVGPTFACIMGITFRDVRDGDRFWYEN
TDVFSSSQLEELNEVSLARIICDNADDIPEVPFDVFLRGSERVSCEEIPSINILAWLDST
CF
>THWI_Twilhelma_g3306.t1
MASRPSSSSKTEPSTNKRPSFQLTEEEKAVLLECRRNSIARGLPLGVASVLALRWFILTN
RAPVHVQKWRGLYYGGVFLGAFLYGVNSYRDACFKKIMALENSNLADQVRKHMQGVHTYI
EDEVNKATKEFEKSRHGRRPQSEQQKTYPPISSQRNRVPSSPSAQPSQSNVHLNEGPSIN
QRGYSRDKALMSNEDQQAEQPDAFGGGTTFYGTPAVQEEEQEPVSSARRRGRTFDEIREE
NRRQQLQQNFPRSSQFPSNEAGREEEQSNRVSGKRVLRKNKYGDDVYEE
>THWI_Twilhelma_g3306.t2
MSALFEFGKGRLSYLRFAKKSLKTMASRPSSSSKTEPSTNKRPSFQLTEEEKAVLLECRR
NSIARGLPLGVASVLALRWFILTNRAPVHVQKWRGLYYGGVFLGAFLYGVNSYRDACFKK
IMALENSNLADQVRKHMQGVHTYIEDEVNKATKEFEKSRHGRRPQSEQQKTYPPISSQRN
RVPSSPSAQPSQSNVHLNEGPSINQRGYSRDKALMSNEDQQAEQPDAFGGGTTFYGTPAV
QEEEQEPVSSARRRGRTFDEIREENRRQQLQQNFPRSSQFPSNEAGREEEQSNRVSGKRV
LRKNKYGDDVYEE
>THWI_Twilhelma_g3324.t1
MAYNQGNSLTPMMFRKKKKEAAGGGTRNERWRSRSVENIFDPAIESSPKQSRSKSTPYVG
RTVPWRELERLKGLAPVVMCVIPSLSMDFVASALLATGATPIVVEDPADIPQYLQNSKAV
VVDTSAPQVIIESLLDHYERGSVPLVVVTTHSGIDDRKKGLAVRLLERTDPTMVSGRMGD
IVAITQAWMEKVADVSPLDSLSSDSEDDENDISSKSAPLVMINDSKANRRDKFHKAGAAR
SAGSSSSSGSPPLTSPRGGSPFVSPKTSPSPSPRGVRKFLRKVTGRPDGPLQRVPSVLPR
LMMKGQYRETQMNQVASEDALESAQKLSAQTRAMVHVYETNVVTNGEVVLEINNTQLGMG
NLHSTLLVSGAVTAAVLACVRYSAEYTEDIEIKHCGHGLAFYYVAAEVAASEAISKCQKD
VAPSGALREKFIDSLCCLSEDQVHRDAVLIAYSGGMKSQWK
>THWI_Twilhelma_g3324.t2
MMFRKKKKEAAGGGTRNERWRSRSVENIFDPAIESSPKQSRSKSTPYVGRTVPWRELERL
KGLAPVVMCVIPSLSMDFVASALLATGATPIVVEDPADIPQYLQNSKAVVVDTSAPQVII
ESLLDHYERGSVPLVVVTTHSGIDDRKKGLAVRLLERTDPTMVSGRMGDIVAITQAWMEK
VADVSPLDSLSSDSEDDENDISSKSAPLVMINDSKANRRDKFHKAGAARSAGSSSSSGSP
PLTSPRGGSPFVSPKTSPSPSPRGVRKFLRKVTGRPDGPLQRVPSVLPRLMMKGQYRETQ
MNQVASEDALESAQKLSAQTRAMVHVYETNVVTNGEVVLEINNTQLGMGNLHSTLLVSGA
VTAAVLACVRYSAEYTEDIEIKHCGHGLAFYYVAAEVAASEAISKCQKDVAPSGALREKF
IDSLCCLSEDQVHRDAVLIAYSGGMKSQWK
>THWI_Twilhelma_g3329.t1
MALSCGPFLSGFLPGILIGIFSSFLLFALWRNPYLTHQDKRELQEVSINLGIESVLPKLE
LPHALQRSKSVEQRRKERRALYKELENESCNTSYWLNTQPVDEGPHFMLVLIHSTPRASD
LRNKIRTTWLSLHNSEEYLARFVIGTAGLKPKDVQLLACENKEHGDLVLLHDITDPVKTI
EWSSSEKLLASFTWAINNVDFSYMLKCSDATFAVLPILLKELQTRDSDKDFLWGFFSGGV
QAAKDGRLAEKDWFLCSHYLPFPQGGGYIISRGLVSMLSILGEDLQHYSHDDIALGVWIS
PFNDIEKKHDVRFNTGLYSRGCNNVYIVTHKETPESMLAKFIVFKQNGHICEEEFVSRLS
YVYNWTTPANRCCVRTSGIP
>THWI_Twilhelma_g3354.t1
MEDLFDDQVTTEGDSPKEKQQNDESSTQEEEPCTDVATENGDEHRTSGVESQESVEETDG
AGEEEGGGANEASGPRDDIKVSITQYQRSGDDFTYDVELEVNGANKLVHRNYKDLLWLHR
NLTRKVELGGYILPPMPAPPPKAADPKIAVLGETSQALFGDYNRLPCLSVETFLQSLADH
RFFAENDTVHTHIANDQLSPNKEALGSGLWSSFTKTISDYRLGSVQDTDEDFTKFLKNIE
ELTPHLLASSQTFSQMVNSRMSLGCAMVHLSELMEEHSTWCLGKNENYSTTCSKMAENIE
EEKKYLYASSLDGRHTLGFTLDLYHRYCLQAKEMLFRRLVRLQTLLNCTNQLEKAKPEKK
DAAEVARSDADRAFQSISETAKKEIELFQQQYIKSFQGNLVGYAQSQIEHSKKCHENLSR
LRDELAAIVIGGEE
>THWI_Twilhelma_g3354.t2
MEDLFDDQVTTEGDSPKEKQQNDESSTQEEEPCTDVATENGDEHRTSGVESQESVEETDG
AGEEEGGGANEASGPRDDIKVSITQYQRSGDDFTYDVELEVNGANKLVHRNYKDLLWLHR
NLTRKVELGGYILPPMPAPPPKAADPKIAVLGETSQALFGDYNRLPCLSVETFLQSLADH
RFFAENDTLSPNKEALGSGLWSSFTKTISDYRLGSVQDTDEDFTKFLKNIEELTPHLLAS
SQTFSQMVNSRMSLGCAMVHLSELMEEHSTWCLGKNENYSTTCSKMAENIEEEKKYLYAS
SLDGRHTLGFTLDLYHRYCLQAKEMLFRRLVRLQTLLNCTNQLEKAKPEKKDAAEVARSD
ADRAFQSISETAKKEIELFQQQYIKSFQGNLVGYAQSQIEHSKKCHENLSRLRDELAAIV
IGGEE
>THWI_Twilhelma_g3371.t1
MSNLCEMPQQPISYQEATHCQDWEKWQTAMELEMKSLQENEVWDLVKLPAGRKTIGSKWV
YKLKTGEDGSVQRYKARLVAQGFTQKFGTDFDETFCPVVRQESLRLLIALSVQHGLTLHQ
VDVTTAFLNGSLEEEVFMQQLEGFVRSGEEELVCRLKKSLYGLKQSPRCWNTTLDTYLKE
LGFTQTASDPCIYHRILERDTMFIGVYVDDIILAGSTEKQLKKVKHDLSKKFDIKDLGKL
KYFLGLKVVQDVDNQSLWIGQPAYTENILSKFGMQDAKPTSTPVNVSSKLQPATDQDEPV
KQTEYQSAVGSLMYLAVSTRPDIAFAVSNLARFNSNPQQEHWTALKRVLRYLKGTANLGI
RYCKEGLNECIGYSDADWAGDVSDRKSTSGYIFMLNGGAISWSSRKQKCVALSTAEAEYI
ALSAAVQECIWLNQLSKEMGKRSDTVTIYEDNQATIGMAKNPQYHGRAKHIDIRHHFVRE
QVSLGTIKLNFCPTTEMIADILTKGLHRDQYCKLRERAGMCELHQVK
>THWI_Twilhelma_g3381.t1
MDKGSPVISELRQFTSNSSSSSTSSVLSCSPISPPCPTPTSDPWQGLVHEMAMSAVIQKH
NTTLNSSITNNNHNSLFPITANNHHHTNNTIVKNIVFSGNVNTPNPPSPSSQPSIIAISS
AQTSNTMNAVPFFAQNMASGAQVIQGASLLAPQIAAAGQLGAADVASPVSGAAGSIVHLT
TVGYGVPSSGAAANMDRAALLQSGTGLVLPMATGLQQSAAVAAHPTHSESVKVFYEEGSH
CKWPGCSTRITSKEQMAVHLSTDHILNHKARAQVKVQTMIVDHLEKQLMMEGERLKAMKK
HLNISSSDLDNVDSSQSQHPSISPSGVSTSSNSAPSSAKTPVATTPTPLFHTAMYDQSGQ
PVYIIHQGVNSQSGGPAIIPLQLQQPSIPVAPYTSQGANTTLTNSVHVPAVTIPSSLKLD
QSGKAGLSSMATPPPGTPKSITVTQTFTPPSLDGLIQPKLPLIQLPHTNGGQQMSEVGPM
RTHTRQVTRERPSPVAFDESQEQLRKAIPRYANVDQRPPFTYAALIRQAILESPEQCLTL
CEIYAWFMKNFIYFRDNNPTWKNAIRHNLSLHKCFVRVELNKSRGAVWTVDDTLYKKKRH
IKMVSVEGEQPVSDSGNNSPENDMGKSKTIGEEESSVSKLVEMSEEATSALVPMETLNNH
RHNGGMSDYITNAAAAIPPPPPQAQEGNLEEDEALSTEDDSDTEDGASPVGGLEIKMEQP
STPPSLPVTSQFTNDGTYTVSISVPHQHDS
>THWI_Twilhelma_g3381.t2
MDKGSPVISELRQFTSNSSSSSTSSVLSCSPISPPCPTPTSDPWQGLVHEMAMSAVIQKH
NTTLNSSITNNNHNSLFPITANNHHHTNNTIVKNIVFSGNVNTPNPPSPSSQPSIIAISS
AQTSNTMNAVPFFAQNMASGAQVIQGASLLAPQIAAAGQLGAADVASPVSGAAGSIVHLT
TVGYGVPSSGAAANMDRAALLQSGTGLVLPMATGLQQSAAVAAHPTHSESVKVFYEEGSH
CKWPGCSTRITSKEQMAVHLSTDHILNHKARAQVKVQTMIVDHLEKQLMMEGERLKAMKK
HLNISSSDLDNVDSSQSQHPSISPSGVSTSSNSAPSSAKTPVATTPTPLFHTAMYDQSGQ
PVYIIHQGVNSQSGGPAIIPLQLQQPSIPVAPYTSQGANTTLTNSVHVPAVTIPSSLKLD
QSGKAGLSSMATPPPGTPKSITVTQTFTPPSLDGLIQPKLPLIQLPHTNGGQQMSEVGPM
RTHTRQVTRERPSPVAFDESQEQLRKAIPRYANVDQRPPFTYAALIRQAILESPEQCLTL
CEIYAWFMKNFIYFRDNNPTWKNAIRHNLSLHKCFVRVELNKSRGAVWTVDDTLYKKKRH
IKMVSVEGEQPVSDSGNNSPENDMAIGEEESSVSKLVEMSEEATSALVPMETLNNHRHNG
GMSDYITNAAAAIPPPPPQAQEGNLEEDEALSTEDDSDTEDGASPVGGLEIKMEQPSTPP
SLPVTSQFTNDGTYTVSISVPHQHDS
>THWI_Twilhelma_g3437.t1
MRLADSGSVQDHIKEMTEVFDQLTAIDEPVTDDNCVVYLLASLPERYNVLVTALEAHSTV
PELSVVTERLLHKESKMKNRSAEPDPEGALTVRSKRRGRCHFCNKFGHFKRDCEEYAKSK
EQVKKKTKAGAFKVTISAEDATSSDSESTGLVVQHALAGECNSGDR
>THWI_Twilhelma_g3467.t1
MEREHIEQETHSEGEDDSTPVGSGCLTISTPGGDGHPLSNYESGIAMTEESVSGDHVEED
ENVDSVIEGAADKCNLSVLNVKSILHHVLKDKRVLALVQRQAAEQEGKEHGQKWEDDEIV
TYEPKLTRSRVRQAVASGVASGTLHPEKVASLSKGIPSKALKQTQVHVQ
>THWI_Twilhelma_g3539.t1
MAVQLCKSDGTLVQSPPPPELRNLPRVKIRNEPPHTTPTHHGKKISARSDSHYACAEPER
EEVWKSNYKRRSIQFSQCGFHGVSHQPYQDVGHVILDDRRLLTEGLGHNGSKDEQSNNDP
LQTSPPAPAQQQLPTQPPPLLSSPYRVKLRAKTPSQFPTELASLDSQLYDVDIQLELIRK
GRGLFRLMKEKETEKQESEEWQSLVEERAQREEWIEPDAVSDISLTDSQTSMEEVPVAES
NPDLQPPQTKRGSVAVESQSLAESTELLPETQDELTEGEDQLTAMDGGGLHSSDGIISQW
YRRLCVLVWVLQAMKMESPDFMNIPFSKCWSLDHPLPDEHQGQRLAERRRKTQHYYEANI
AKPHKIAQATAHLRSKVLRPPIGLESVLSQATPTVNRGMEEWREDPHQTEHLLSHLSVDQ
GARKSRGQSGYRPPSRLEEERMRRQKKLTPLQMQNLTTLLEEELNYSKKQSRSRINAILK
EADKARQKKVQDDVPPKMKGVWQLPPISLDIGSVKRQFSEAEEGRRMVVHEQLTAMERDR
KQAIQQRFSSLRVSGNMWQDLAVMREGVHIETTAMARKRLLMNYEWYPLLLDTLPPPVKA
HPYCKRLLGILSELASHMREVGPARMSRRRLIQVLATLRPWELRSPEVSDAVEFLIRHVI
YIVADDYEKWLEQHSLSYQAKHSPLRTTGAAQ
>THWI_Twilhelma_g3580.t1
MADRSETQSSSALTHNGAVIPAWTETAKEYLVMEHFPQLKKRLENGLDCLEGEERAELSR
LIQERRAELKTSTQASLHRKVSLLAGGNLAHVATDVVVNASNHWLGTGKGVNGALHSAAG
PCLLEECLSLGGCAVGEAKLSSGYNLPARFVLHTVGPEGKDANRKTLLRCVGVNGALHSA
AGPCLLEECLSLGGCAVGEAKLSSGYNLPARFVLHTVGPEGKDANRKTLLRSCYESCLSL
CLKHNIRTIAFPCISTGAYRYPSVEAADIALSTVLKWLNTDDNEDKIDRIVFVTRTARDE
EAYGSLMLVYFPVS
>THWI_Twilhelma_g3597.t1
MAKTVEEDSHFKIHVAKAKDLPLSWYELVLRPDKFKEHLQHLRANPHSEPTALQLIVTFL
EKAGCFSEEQSLPAENGGVSEKKRKTLIECALLLASFLHWDLALFEKRLPDAVQFILTSQ
LSKAYPLKGGPLTDEEEPSLIAHVIANVWIIRYFTQNQYQSFQLSNATSLFDITSASAEQ
YKFEVTPLVEGAVEFLESICKLGGLTESLKPPMARVCLPLPGRSGESEMYLELEEEKWTM
SRDDLLCQIQYVLGCYHFSVDDFSAAYSAFSQCKRLLSDTPLLVNPADLRGYLLACESMR
GGEIEEEMTLEGKLERLKIADPEKVIDILIEDLTLKEIPYGFRSSLESDIAMSLANKEQT
NGAPMPKKQKLDPNFHLTISLVDRVCLCNGVHCTLEGRPPSSRFWELVQHHDGNRCLDFI
FHLCSNKKFKPPETLRLKNLLTSLCSCSQNSVDAWKALLHSPLKHLFSFEEQQCCKELLR
PHLSLSSSISSGQGEEAGNDDDRRIRRLERRVGQALTSAETLAAVEELFRAVPESQHKSL
AMKWVGSTRGFAPAESVANALVLTKYNALIHRARLLKQAESYSECHEVMECALKLLVSKK
IPISSRVRQQLEECLHEELFTVELIMTHKELLSSNNLEERTTLGCSCNAHSGSFSTKYTA
ILIFPNQR
>THWI_Twilhelma_g3597.t2
MAKTVEEDSHFKIHVAKAKDLPLSWYELVLRPDKFKEHLQHLRANPHSEPTALQLIVTFL
EKAGCFSEEQSLPAENGGVSEKKRKTLIECALLLASFLHWDLALFEKRLPDAVQFILTSQ
LSKAYPLKGGPLTDEEEPSLIAHVIANVWIIRYFTQNQYQSFQLSNATSLFDITSASAEQ
YKFEVTPLVEGAVEFLESICKLGGLTESLKPPMARVCLPLPGRSGESEMYLELEEEKWTM
SRDDLLCQIQYVLGCYHFSVDDFSAAYSAFSQCKRLLSDTPLLVNPADLRGYLLACESMR
GGEIEEEMTLEGKLERLKIADPEKVIDILIEDLTLKEIPYGFRSSLESDIAMSLANKEQT
NGAPMPKKQKLDPNFHLTISLVDRVCLCNGVHCTLEGRPPSSRFWELVQHHDGNRCLDFI
FHLCSNKKFKPPETLRLKNLLTSLCSCSQNSVDAWKALLHSPLKHLFSFEEQQCCKELLR
PHLSLSSSISSGQGEEAGNDDDRRIRRLERRVGQALTSAETLAAVEELFRAVPESQHKSL
AMKWVGSTRGFAPAESVANALVLTKYNALIHRARLLKQAESYSECHEVMECALKLLVSKK
IPISSRVRQQLEECLHEELFTVELIMTHKELLSSNNLEERLQSKELAPLVAKSKAYYMSN
RPLLDAVAMHIAGAFLLNTQQYSFFLTNDKQLEPGKVGAY
>THWI_Twilhelma_g3624.t1
MPIKPEYKVTLLGAGGVGKSALTLRIISGVFTPTYNPTVEDYYRHDTMVDGVGPCIVEIL
DTAGTEQFASMRQLYISNCRAFALVYSIDDRASFEETIELYQQIMASVSNPSEITVVLVG
NKCDLEDCREVDTAEGKKAAKDLMKNSTFIETSAMDGTRVHEFFEALVQAMSGRVKGSSS
SVVRRPRSTSVGSKSAALIRGSLRIGARRARERSHSQPDLSVYSTDSAYDGFNMSTPAVL
PSSVTPGDNARKTRGCSIM
>THWI_Twilhelma_g3627.t1
MEHSRNSISTSGNMYTVNDMTPETVMSELNLFRSTTSDWNLSNAHGVIYSNGTVSNTTAE
SPNVVLSSVSSLKSEDHSDKSSSTLSNSEVFSDSYHGAAEFPMTPPTSESRPSNSGTGSQ
VEEDSDDMPPRKKRHPVPPEKKDAKYWERRKKNNDAAKRSRDLRRKKMEDELKVAKDAMQ
ENQKLKQEIDVLKAEINSLRRLLKDANMTLSLWIRARQASEPSTQLPPMLRGSNVSFVNF
PVSTAI
>THWI_Twilhelma_g3627.t2
MYTVNDMTPETVMSELNLFRSTTSDWNLSNAHGVIYSNGTVSNTTAESPNVVLSSVSSLK
SEDHSDKSSSTLSNSEVFSDSYHGAAEFPMTPPTSESRPSNSGTGSQVEEDSDDMPPRKK
RHPVPPEKKDAKYWERRKKNNDAAKRSRDLRRKKMEDELKVAKDAMQENQKLKQEIDVLK
AEINSLRRLLKDANMTLSLWIRARQASEPSTQLPPMLRGSNVSFVNFPVSTAI
>THWI_Twilhelma_g3629.t1
MPGQPSPTNSTSSLGATSQDDSIDEFEVSSVDSEVCDDPTETLVVPFATLLRAENVSSNS
PSPPPPPVDETDSGILPDSDPFDEGSSSGSSFPMDDELGDKWDPSLYTLQCQAPKPKCVY
TNKTIDNCPPQYGKEFHGVLGLEAVGDLLGEQCGSYLVRETPKGAVILSFMLNNRMYNYR
LYYEEEMHFVGDNKFESLEDLVEDGLITLHLQNHNVAKTMEEGRTCTLARKKTQKKLKRQ
HGRRVKGLKGRAAWRSTSTGSMTSMTSLNSTTELVPPPSPSPSPVSSPVLHLNLLQESDL
DRQQGSSSAPQTPMPVTTGMAAKSILTPNSNDEQSDLDFSPKNHRRSTPNLIVSEEVPLR
SGAAIAEKSPLAARRVHSASSIQKSAVDKGKRYSAIFSTLRDAVNVDKSERSKSMDATRA
HQLEAKARKATTLGYTRGRKSSNEAHPIRHSMCNISDKLHEHSQTLKGFVTSGKSAKLLK
HTTGPQSPYYKAHNFQLHTYKGPTWCEICHHFLWGLKYQGMQCKDCGMDIHKQCVPIAIQ
MECYPNKQFVKRVFGADLTTRVKLEGNVVPNILSVCLSEIQSRGLSLHGIYRISGQSSEI
LDLKEKFDTGEDVDLSQYTDVNIITGVIKLYLRELPIPLITYDVYSEIRKITANITDPDD
PDLDWKPLGNALKLLPKAHYVTLQHLAQHLHKIDSHSDENKMSARNLAVVFAPTLMRAPN
NENTLVKDLHIQKNFVEYVILKHDVLFR
>THWI_Twilhelma_g3630.t1
MEWYSGGVSGAIASCREKNALFIVYVYDESLDSRTTDEAWKTPEVCELLGANSYVALKVI
KDSLEFRQFTQLFAVFMFPTVFCIGRTGKPLVIMNGVQSASQLISKLGEAFQKYQDEASG
SSPSTVTETASQPAPVATPTPPVSSTSPDGASGSSSAAAAPPQETKEEKLKHYQEKIKER
RVEKEVDQFKREKQREIDRREQGRNVAKFKQQQEDQRTQNWIMERKKQKEEARLAREEIK
AKLEQDKLERQAQKRMAVASEMNQPSQPGSSGVASVFSRVATSRIQLRLSTGGTSVLQLN
KSDSLKVLRDTVAKELDVRVSDVNLTSVYPRKELTADMDSQTLMELQLAPSGVVMVKVKK
GMVASLSPTGGSGGGILGALMSLLQLIVGFLTFIKNAIVGLFSRGGQSGGGSGGQGSSYS
QPERQRDRRDLRSGGSQPGSGDGLRVRKFRQEDYQDDSDEERSTYNGNSTQQQ
>THWI_Twilhelma_g3651.t1
MADSLQKDVFPIFLEDVTFDSHEDAGVQYVISSINWIMMTPGKLTYSEAFKQLLDGLTKK
GIAPSSGPTSSINPTSSTSSDLQTAKGTHTISEIQKEDETYPRPYHKIL
>THWI_Twilhelma_g3657.t1
MEALQHENDRLRSELRVRQTMYEDLKKEKERLIEENHVAMETIESLHQQLEIRKTMYQRL
EESRDKEIAELKKIRSDLEMRLQASVDLDGGAEYHEGVVNGGEERSLSTDLPRLSAKEIV
ESLGRWEGVDETKALFKNAVETENESVHWVPGSPWNVKWKFVLNVYVSAPSGTRAIVDTF
LKDHFAPLVAKYKEEGCSVVPCFMNKDDLPSIREEELIKVAVNQVKQSDVFIGFLKGPAD
KLTKIETEYGFLNNPSARSSFFVFVPEECDIAQPSKLKDRVKKVKNDKSIHIDCTAEVEA
SLIRLTTELEKVLDEEHNLLIKMENDSDGVIERTAYLEDMRREWEQVDVFKNFKQLPPSS
LVATDEVMEHLESYLVEEDTIASVLITSRPGMGRTAVITKWIEQLQQSGEFLVFYHFVKN
QCSSSAESGVLYRRFLQKMVYFCKETAAIPIKPQELCDMFVSWLEKLSVCLEDSGMKAVL
VIDNVDLLTNCEHYFSWILKPLPKNIRVVLTAKEDNFPDVWRGLPSPSLPTPNRDDLRKL
IRSFQEAESTKLSEEHVDLLASNAPESPLWCVLAAKYLLRYVCTYHIEQIFGGF
>THWI_Twilhelma_g3657.t2
MEALQHENDRLRSELRVRQTMYEDLKKEKERLIEENHVAMETIESLHQQLEIRKTMYQRL
EESRDKEIAELKKIRSDLEMRLQASVDLDGGAEYHEGVVNGGEERSLSTDLPRLSAKEIV
ESLGRWEGVDETKALFKNAVETENESVHWVPGSPWNVKWKFVLNVYVSAPSGTRAIVDTF
LKDHFAPLVAKYKEEGCSVVPCFMNKDDLPSIREEELIKVAVNQVKQSDVFIGFLKGPAD
KSVAIVGESHSYRNVVALMLLFSIYLECYLLTKIETEYGFLNNPSARSSFFVFVPEECDI
AQPSKLKDRVKKVKNDKSIHIDCTAEVEASLIRLTTELEKVLDEEHNLLIKMENDSDGVI
ERTAYLEDMRREWEQVDVFKNFKQLPPSSLVATDEVMEHLESYLVEEDTIASVLITSRPG
MGRTAVITKWIEQLQQSGEFLVFYHFVKNQCSSSAESGVLYRRFLQKMVYFCKETAAIPI
KPQELCDMFVSWLEKLSVCLEDSGMKAVLVIDNVDLLTNCEHYFSWILKPLPKNIRVVLT
AKEDNFPDVWRGLPSPSLPTPNRDDLRKLIRSFQEAESTKLSEEHVDLLASNAPESPLWC
VLAAKYLLRYVCTYHIEQIFGGF
>THWI_Twilhelma_g3692.t1
MASLSVSEYCSSLPEAVRARLHQRIDAASGRVSIEVGQVAKCIYQWEGCVAEALGLTKAN
ISAIKTKYPEELRLQTKEVLCLWQEKNGPNATYHNLIEAFLKAEKMY
>THWI_Twilhelma_g3698.t1
MEALLDIKNTPRATFTSPNQLHVSWNPLAQSVANYHLVVTGTLLPPPGSEASRTVTLFDS
VIPQTEQQITSQELYNAVGITVTVNATLTATGSNWHTATFNGKSYRTDVPNVHPTLHAPT
QVTATYDRDTLRITATASSVNYAKAYLFQLIEGTDVPYTVITQTTYTVPQDSKTTKISVS
FDHSNISSTATGPFKVRCQAVAESGSGIATSVSTYSTPLSLVPPPQDLTLVLPHFEESNQ
DITLNWRLPQSTDQKSISGFLCRIAHKVSNTVLISYNVQKPASQEGQPPPDIPTTHSFSI
DNVVQALTSNNLIPDPPGSIELEVQVSTAGINSTEIHSIFIGSTITSLKPPEEVGFNFSV
DNSVLTVSWKYTQETGIYGIEITDDTPQMVFSKKVTVNKDNTYDDTSDPASVDQKVCYKL
PYSDLSSINDSTVNYTVQLTAVTTGNEHLDSMVSSKALNSLQRLRPPTEVSLQFNSNTVL
ASATIPKPTTQSNPPSESIINGSLNINSFIDQLRGADQVHGTVQAIGGGKFLSSSSVTFT
TALTVLQPPSNLTYSFSPTEETITITCSQIDTVSEYLLGLSNDSNSNVVSMKGTVLNNQV
SVNLPIKNINKSAIKEWKVFAQSLAGDATHLPSPHSFLGNTVHVLPKPEVQQPSFTGNYE
FLKVTWSQIANLKESSYKLTVTAMKGDLELFSTSEAIIRVSYNGGQVVAYVNMYGSYPEW
YSAQSELTSLTGKVVAIGADYYISSSPGVMPTIARFDRPQNLRYGYNSDKDLIILTCDGV
AEVSRYTLGLKSTEHHGIIVSTTVDKMDNKVSASLDGNRLRRRNSEWIIFCESAGDSQHF
PSVELTLESNVKVLDAPEVGFNSLTYSASERILNLSWSPVQEASEYTISVTYANTNHQDN
SFEVSSPPNQNSLQIDMRQQVQNWDTVFKTVSSIDALVKAIGSGYFITSSKRYSATLRRF
NSPRDVAITSTSKYVAVTWSYVSLSTGYTAVIKVNGMQVISQEIDLSEQRLVVPLSDIIK
DGSLPVYHVRAEITAASDSRGIYLPSTPGVAEKDIQANKTVQSQQFGGRGGSAFNDPVQT
HSPSIVGIKALRIRHGNQVDSIQVTYLLADGSTYLGPKHGGDGGNETYIKFTAGEHIVKV
LGKTNDTLVDQLTFITKSANGIERKYGPFGKSGVTPSFQVTGKFSGVFGRASNILNAIGF
FMVSIPIETTRSPKYGGTGGTSFDPMLIHSPQIVGIRALWIRHENGLIISIQATYILEDG
TTWEAPKRGTGTGSTESYIQFDVGEYITRVDGSYYTVINHLTFTTEKADGTVKRYGPYGR
GGVTPFTVSGHRVISLFGRSGLLLDAIGFHHAELPLKMIPTSKHFGGNGGNAFSDNVSTH
KPEITGIKAIRIRHDNHVDSIQATYRCADGSTCVAPKHGGNAGQESYIQFADNENVIRIE
GKTNNVLVDQLTFVTLKADGSKGRYGPYGKTGQTTFAVEGKKILGFFGHAAYYLTSIGVY
YIIVKISKK
>THWI_Twilhelma_g3711.t1
MHYLRFQSLVFFRSSNSLCGSLYSRNMANSSLCYTTYKKGTTSKYDKLPKIELHLHSDGA
CRLSTLRDLSRQYNLPYPHDNEEEFFRCVSLPEPTSSLVDFLKVFKALSSILCTKEALER
IGYEYCEYCAQQNIVYAEYRFNPFPPATGVPSGKEYIDAMLAGLKRGQKEFGVMIRIILC
FLRQIPERAADIVQLAADYRDQGVVGVDIAGDELQPMDPRHIAAFKKAKELGLHVTVHAA
ESGPAANVREAIEVLGAERIGHGYHVLDDEAVYQLAKERGVHFEVCPTSSIYTNSATHEE
HAVQRFAADGVSFSLNTDDPGVIVCDLTGEFDVAEQRIGLTKDQLVESVLNGARAAFLPE
DEKKELVKIVKQKLEVFEKAAATS
>THWI_Twilhelma_g3711.t2
MANSSLCYTTYKKGTTSKYDKLPKIELHLHSDGACRLSTLRDLSRQYNLPYPHDNEEEFF
RCVSLPEPTSSLVDFLKVFKALSSILCTKEALERIGYEYCEYCAQQNIVYAEYRFNPFPP
ATGVPSGKEYIDAMLAGLKRGQKEFGVMIRIILCFLRQIPERAADIVQLAADYRDQGVVG
VDIAGDELQPMDPRHIAAFKKAKELGLHVTVHAAESGPAANVREAIEVLGAERIGHGYHV
LDDEAVYQLAKERGVHFEVCPTSSIYTNSATHEEHAVQRFAADGVSFSLNTDDPGVIVCD
LTGEFDVAEQRIGLTKDQLVESVLNGARAAFLPEDEKKELVKIVKQKLEVFEKAAATS
>THWI_Twilhelma_g3712.t1
MHAEGACRLSTLRDLSRQYNLPYPHDNEEEFSRCVSLPEPTSSLVDFLSVFHALCNIVCT
KEALERIAYEYCEYCAQNNIVYAEYRFNPFPWGCDENSSLPSGKNYVDGVLAGLTRGQRD
FGVMVRSIFCFTREQPEWAADIVQLAADYRDQGVVGVDIAGDELKPMDPQYIAAFRKARE
LGLHVTVHAAESGPAANVREAIEVLGAERIGHGYHVLDDEAVYQLAKERGVHFEVCPTSS
IYTNSATHEEHAVQRFAADGVSFSLNTDDPGVIVCNLTGEFDVAEQKIGLTKDQLVQSVL
NGAKAAFLPDDEKEKLLKIIEQKLEVFEREFAKTST
>THWI_Twilhelma_g3720.t1
MELMEHVRRPIIDGVKLQIVGSKAGDVETGCVCITAFHLIFSTRKQTEEDEINVLHIAID
HIEHKVATNLALLVLKDFRRFLFEFPTPEDCQDTVEALEALSRPEHLQQLYTFSYSPREA
LPPTPWQFRTLNDLFVQWKCSPERFRITSVNKGFKVCSSYPEESIVPASVSDEDLKKIAS
FRHLGRFPVVCFHHKKNKAVLLRCGQPLCGPSHKKCKEDVMLLNACLPSLSKGKVLDIRP
QSVAQSHMSKGGGIEHPSNYSQWKVEHAKMETPSSMQQSLNKLLEACFDPSLATSSSWFG
RLEASGWLAHITRLLQSARFIALTIHKDGSSVVVHGAGSRDATLQVTALSQVLLDPHSRT
IQGFIELIQREWLDGGHQFSIRHKHVNSVPDKDRAPVFLLFLDAVWQVLQQYPLSFEFNE
LFLHTLFVHSYFSIYGNEIIYNGMKKPDDFHHFCSILGSILAGNFLYDLPKERAKNQLHE
KTHSLWNFLAQPPEMEPMLNPLYEKNSAVLLITVTALNVTLWKRLYLRCDAKTGLTVPSY
LAIKSLKDDNAKLKQELTDIKKKLEEQQLQGRKFASNWKKRFKLLATPKSLPAGFLEDRR
SIYWENNIPSKDFTKTTAFVLTPRQEQLVYSKKIHPEYKGDRPSPIWKVSQGAMQATPTQ
RLEQLAQPKSLHSKYQPCREVMTVIPSTALRVRPTRRMVRLARHKTYPPLPIKDNSEWDW
GEWAPDISEAAKTAQATMRVSSLAEPKLTHKSYKPCREVQWEVSRAALSHSANERTQKLA
QPKSHNPSLEDYNPQAWSVSRGALLAQASPRLSELATPLPRKVKTKKT
>THWI_Twilhelma_g3720.t2
MELMEHVRRPIIDGVKLQIVGSKAGDVETGCVCITAFHLIFSTRKQTEEDEINVLHIAID
HIEHKVATNLALLVLKDFRRFLFEFPTPEDCQDTVEALEALSRPEHLQQLYTFSYSPREA
LPPTPWQFRTLNDLFVQWKCSPERFRITSVNKGFKVCSSYPEESIVPASVSDEDLKKIAS
FRHLGRFPVVCFHHKKNKAVLLRCGQPLCGPSHKKCKEDVMLLNACLPSLSKGKVLDIRP
QSVAQSHMSKGGGIEHPSNYSQWKVEHAKMETPSSMQQSLNKLLEACFDPSLATSSSWFG
RLEASGWLAHITRLLQSARFIALTIHKDGSSVVVHGAGSRDATLQVTALSQVLLDPHSRT
IQGFIELIQREWLDGGHQFSIRHKHVNSVPDKDRAPVFLLFLDAVWQVLQQYPLSFEFNE
LFLHTLFVHSYFSIYGNFLYDLPKERAKNQLHEKTHSLWNFLAQPPEMEPMLNPLYEKNS
AVLLITVTALNVTLWKRLYLRCDAKTGLTVPSYLAIKSLKDDNAKLKQELTDIKKKLEEQ
QLQGRKFASNWKKRFKLLATPKSLPAGFLEDRRSIYWENNIPSKDFTKTTAFVLTPRQEQ
LVYSKKIHPEYKGDRPSPIWKVSQGAMQATPTQRLEQLAQPKSLHSKYQPCREVMTVIPS
TALRVRPTRRMVRLARHKTYPPLPIKDNSEWDWGEWAPDISEAAKTAQATMRVSSLAEPK
LTHKSYKPCREVQWEVSRAALSHSANERTQKLAQPKSHNPSLEDYNPQAWSVSRGALLAQ
ASPRLSELATPLPRKVKTKKT
>THWI_Twilhelma_g3749.t1
MVDVDSRVYEVLPGPPSWTTMCNGNKQSRSTKPPSRSMSVPGSHYAVPRGINATPPLPRS
NPPSVPPRNRNPSEGEHALASSLGSSPNDRAFWGSNGRVRTPTSGITKSPSILSVGSNIS
NPAVEELSLTEFMMKYSKSLPYRVKVCKGFYGVSDQTAVTTGDVLNLHFLKKTKVAIMET
SPQDGSVTYSVPITSTLQFSLLYDPNNNFNEAKKGYKFETAGDLLALKTLPKLLRVTRSF
QGSSTDNSVEKDELLVVKGVKSKLTGKQLKVLSLAQNNKKKILSENCAGHFTTDPSKLKR
YLYEISMNMPEVLPHKALITSNCSALSDLSGTVVTLKKFISETSVVATSALDESEDGEQP
DVAEMPVELDIEVEAVPLDETEIEQLRHDTK
>THWI_Twilhelma_g3753.t1
MSLEMYKEAFKREQITGELLSECEEDVLISDLGMKSKLHRMRILKVISGRHSAQCILAGE
GPYAKKRPAPEITENSNH
>THWI_Twilhelma_g3754.t1
MSLEMYKEAFKREQITGEILSECDEDVLISDLGMKSKLHRMRILKVISGRHSAQCILAGE
GPYAKKRPTPEITEN
>THWI_Twilhelma_g3755.t1
MLKTLTTIVLIVAGANLLLFTAYLTQQATFVIHVHDVAPTSMANKTFASTAYHRRARETR
NKLIKDIEPSEPPSQNASDSILEITAQTLAIKTNTVTVPKVKAFTSTHQKLNNISTTSSV
IICSNESLSNEKYKLLLKAKSDEQQQNDFIASHTIDSNTSVNEKSKFQQAQIVKFCSKYH
LNEAQLVLPRNGSTSQEVLFRHLLLNDQAKTIFCFVPKVGCTNLKILFFKTLGIFPKNES
RKHINESQLEEAISSHSLANHSLQEQHEILETYFKFVMLRNPLERLISGYRSKVLKYPLV
GLNNYKPHYNWFRRKIFSYTHPNEYSKWVESKGVCPITISFSDFVDFWLEKSDSLSPQMD
EHFQPITTLCEPCSVRYSYYGNFESFDYDANVLISAMGADKERFQVENGSYIWRTSIPTS
NLMKGFYSTLSCEQRLKVLRKLSKELDLYYHLFPSQIGMHKSILRINASLTEPKFETSTG
GTNRTEAYTVSVTT
>THWI_Twilhelma_g3756.t1
MSLQVSNKKLLKIFTALMLIAAGVLLVMYMAYHTTFIAQKTVEKADRRSVTDELQSSAAR
SLHLAESSLELNAESQNQLQTTTATGHHHVAYNGHTQVTESSEQAVNMNSNKVPQRVSLM
ATISHSNKSLHSSSTIVTIEGDKQLPRPVNQSNNSTKLSPFSLQQNNHVRVESTHNQVNI
SGDTTSEPELSDSSTTALMNIEEIMKFQQAQVAKFCSKYRLNGARLVLPREGSPLQHVLF
RHLLLNDQAQTMFCFAPKVGCTNLKLLFFTAQDVIPKEELLKSRDHVNQTRLEEAMSQHS
LYHLPKRKRLQSLRSYFKFVMLRNPLERLISGYRSKVLRYPLVGLKDQKPHYNWFRKKIY
SYTHPDEYSKWVESKGMSPINISFSDFIDFWLADGNTFSLSTDEHFQPILNLCKPCRVRY
SYYGNFKTFNHDAKVLISAIGADEDLLRNGYYDDSESIPTKDLVKEFYSILSLRQRLGIV
QKLSQELDFYYHNAYICLILYFQQAQVAKFCSKYRLNGARLVLPREGSPLQHVLFRHLLL
NDQAQTMFCFAPKVGCTNLKLLFFTAQDVIPKEELLKSRDHVNQTRLEEAMSQHSLYHLP
KRKRLQSLRSYFKFVMLRNPLERLISGYRSKVLRYPLVGLKDQKPHYNWFRKKIYSYTHP
DEYSKWVESKGMSPINISFSDFIDFWLADGNTFSLSTDEHFQPILNLCKPCRVRYSYYGN
FKTFNHDAKVLISAIGADEDLLRNGYYDDSESIPTKDLVKEFYSILSLRQRLGIVQKLSQ
ELDFYYHLFPSEIDAHKSALGIEVGLLEPLHGIKI
>THWI_Twilhelma_g3858.t1
MHQDLKEHKSTSIEDQLDEEKTYTEPVPRYLHTSLSITGTNPGPLQFRYDATDKDTRLVL
ESCVTRRHEPPVSLPSWMSGSEICYIKCARRKFQKNGYIAVVITESQGECGSQGECGITC
CVSSKQSERSSGSYMLFQIVKTPNTSLNRKTKTSEDTFGSTGYIVDGDSLPQPMLVPEDD
PISDNSFTEEPSTYFMEEIDFQLTRSHDPLTYGQ
>THWI_Twilhelma_g3859.t1
MDSNEEEEDTQFVEIPEITLSSSGSQMLLYFFTDVAEEAPGFEFSYWVDYACPENCSGRG
ECQDNGTCLCDPDWMGDLCQLPSCPGNCSSNGVCDTNTLACSCEPGYTGDDCSIDLSSTH
WERLVYSQLPSNTSSLSLLARASHSAVLWGPHSDYMLVYGGYQFPFESHYARDEEEEDTY
SSSSAGDTFAKGSGEGEPVNSPVELLRYHFASWSWETLITTPSLENVTVDGNETVTRERQ
PQPRYGHTSIIYNNTMYVFGGAKIPSEEITSELWALDLDTMVWTPLFDDTLPPPPPPPLP
SNTSDDNSTVSDHPSDGVVAMEITNQETDEMILPVAVRSHSAHLVGRKMVVLFGLSSSED
SFVSYVQEYDLESQTWSAPDQYGIGVTGRMGHSSVYNEMDGLIYVYGGYVERTKSSAAIS
SQLLVYNPLTYTWSFLGFSGSPRYLHSSILIGPLLLTFGGCEGHGANPRDCFTSDLHIYN
TLCNSWEVVEFPGLPTNSSRYGHSTVLQPDNTTMLVYGGFLGTFHHDMLTLNVGNCSRYL
DEGECFNGSQLCVWSSVEGQCVVAGELGEERVRDSTYQCEIDSCLSFRECSECSAQSGCL
WNATFRLCTRPSSVNATSDECSPPESPRSQCRRYDRCEACLAHDCKWSNRNNTCLTETDF
IALNLTDEDNTCSRTSCFSISACEDCFDRSCFWCPSLNHCVPNEHSGFYPLTYIYGQCLG
WVNRVSSRTCPGECSRHQTCDSCQGDSVCGWCNDPSNTGLGRCEQGGFGGPREAGSCQAA
SLEEESEEWFFDQCPVCQCNGHSMCVNDTSTCEFCQDNTTGLMCEECTLGFFGNALNGGN
CTECDCNGYNPVCNTTDGTCTCLSLGVTGDRCQFCDGAQSYTGDANNFCYVDLAVGFIYT
FSVDQDRQQSGFFTVTPNSDIALHLKIEATIISQSPVVIQLFLGRSENH
>THWI_Twilhelma_g3878.t1
MTSIKSPQDQESEVKNQNSEATSLLKNKASQSQSTSSPVSVQMKSNSKERVWVTLLMATV
ASIPALLVGCTLGFPSAALLDLKDLEERPKFKFDSLLSDIFGSLAPVGAMVGGPIAGYIA
DHLGRKSALILVTIPYLSGYMVMIYAHMIENHIAFKCLLFLGRFLTGVGLGWSCLAVPVY
TAEISSSRLRGVFSSFTQLFLSIGLLLIYFLGSFEGFYYYQASLVLVGIIAIYTLMVVFV
TETPRWLLVHGHRTQTIATLKLLRGEKYDIGAELKSMEVAVSNTPHLKLTQSLVELTKRA
AFIPLLIILVVMFFQQIGGLNASTAYSALIFQEAGVPNYRQTATYAVGATGLVFTIISLF
IVDLTGRKLLLIISGVGMTLGTILLGVQFYITRPSLCHDSNATSELMEMLLTADSGGASG
CNSQYAPMAIVSLIVFNAAFAVGWGPVPWILLGELLPLRVRGMGSGIATIVNWGTAAIVT
GFYLDYAKRVRTWFAWWTFSVFNLAGVVFVLLFVFETKGKSLEEIQHRFERKHTKKVAL
>THWI_Twilhelma_g3897.t1
MESSVQVVKPLPHSQISTTMERTQMTSPARLAKLPPIAAVDSSNHHRVEEHPSSVFLQSA
SSELKDTMKHLLSEASTAEVRIQRGIDTLWQKMMEMIETKTIEMELQLSKARDETAIVKE
ELASVSNQEKALVQQNARMSMELVEKERKIGSLEKDVRTLSDKLSAKESEVCSLKETIKS
DEVKHKSEIEGLQSSLEEKKSTLKEYQDKLRKMTEKVQNISKQLTSEKASTEQLQKTTST
QMTQQVSDNRKMALEISKLKSQLASSGASLAAAKEEVKKLELQVKKAKEISDSSITALNK
QHKMVVKTLEEKIASLEREIDNLKSKHETELASMREHFERAMSQRQEEDGYLDARIRFLQ
HQNQQEKMKLIKEKQQKHQQR
>THWI_Twilhelma_g3897.t2
MESSVQVVKPLPHSQISTTMERTQMTSPARLAKLPPIAAVDSSNHHRVEEHPSSVFLQSA
SSELKDTMKHLLSEASTAEVRIQRGIDTLWQKMMEMIETKTIEMELQLSKARDETAIVKE
ELASVSNQEKALVQQNARMSMELVEKERKIGSLEKDVRTLSDKLSAKESEVCSLKETIKS
DEVKHKSEIEGLQSSLEEKKSTLKEYQDKSQLASSGASLAAAKEEVKKLELQVKKAKEIS
DSSITALNKQHKMVVKTLEEKIASLEREIDNLKSKHETELASMREHFERAMSQRQEEDGY
LDARIRFLQHQNQQEKMKLIKEKQQKHQQR
>THWI_Twilhelma_g3902.t1
MDPIEYLPMYYRSLPPDSNWDNTFPMEQTASLSSWSNHTAINCSSNSNYISNLCSDSKGT
IPRWTAYITMLSSLASMVGSILIILSFALWRDLRTVARAILVFLAIADLMTAIGYFFGGI
VYLHYEYFHNGQLDDTYQRLCTAQSFLTTVFPISSFLWTAHLAIYLFVAIVLRKVKIARK
LIVLFHIVAWGIPLAICIPAVATGILGSAEARSSASWCWIKLETNIGNLTRAEAERSLAK
FYGFEFLCGKIWEILTCIISIVLCVTVKVVLTTRKKQAGMTESIKYGYLSAEKRMQEVFL
QLDHKLIWIPIVFILLRFWGTFRFFISLAPSCRKIDDCGWICIDQTCHKLLYNAGLILMQ
SICDPGQGWSNALLYVVFHRKIAQRLFPCIFACGAKIDSFVKRLHCVWCQHQTQEVAAGD
RDPLVLNDSSRSTSRNPSRHDTPTGMSSYNKSYEDGSYYASLSGSYNSDSLVYTPPPAPD
SGSINET
>THWI_Twilhelma_g3902.t2
MYYRSLPPDSNWDNTFPMEQTASLSSWSNHTAINCSSNSNYISNLCSDSKGTIPRWTAYI
TMLSSLASMVGSILIILSFALWRDLRTVARAILVFLAIADLMTAIGYFFGGIVYLHYEYF
HNGQLDDTYQRLCTAQSFLTTVFPISSFLWTAHLAIYLFVAIVLRKVKIARKLIVLFHIV
AWGIPLAICIPAVATGILGSAEARSSASWCWIKLETNIGNLTRAEAERSLAKFYGFEFLC
GKIWEILTCIISIVLCVTVKVVLTTRKKQAGMTESIKYGYLSAEKRMQEVFLQLDHKLIW
IPIVFILLRFWGTFRFFISLAPSCRKIDDCGWICIDQTCHKLLYNAGLILMQSICDPGQG
WSNALLYVVFHRKIAQRLFPCIFACGAKIDSFVKRLHCVWCQHQTQEVAAGDRDPLVLND
SSRSTSRNPSRHDTPTGMSSYNKSYEDGSYYASLSGSYNSDSLVYTPPPAPDSGSINET
>THWI_Twilhelma_g3915.t1
MAGKSGEGGAPALKGLRLCTMDRAEDGYGFHMYTNKQLRGQYIKWVSPNSPADLAGVLAG
DHVIQVDGIDVLDMAHHKVVEIIRSGDGNGRKVLVIDKETEKEMNSKGEKLDPESAIVMI
PRAPTSPTGSGGPQDVRTPSPPDEDEVDSGPVSPASPSSPSSYSPTGEQERSEAAMLNLS
DMAAALPKRNKRAQVKNRDWKSSVQAYNAL
>THWI_Twilhelma_g3929.t1
MEIAVTIAPILKKSKDYLITKFSGIIVGTYALSYILANLASSLILYPYQVDCNVDSEPRN
CSHGGNDNCTCTDRILSLECDIDGSDIEKLYVYILTAVYAVIQVYISDCFGTYQVGFTLM
VLGATSAIMSYLCGRLSKYIPQFIMVLFGSLVMFILLSFLLVWDRVPSYAAIFSFAVGWG
CADAVWCTLSGSLPGILFPKKSKAAYSCGQIHYGLGICIGYAMSEFLPVKGQASIILVLV
TIVLVCNFIMEVTYLKNGSKSTYRWRHWCCTSKHILSSGAPNSSGEPALVAIKVCTRNPV
ISASSGCEESNSESTLSYTERNDSMVASDLGGLSVNNFERCKGSTSLSTNSVKNPLFEAY
DSKPNATEMNGSHDHHEYHCKVNNNQEETFVSLGVNPPMQHLQRSISYMYSLEDAVEF
>THWI_Twilhelma_g3933.t1
MHRPIGITSSGLSVQESDEVVVRNERELPNLTVILPTRDEDALSLPEAVSLECDNDGGLE
HKSVVETAACEGHFKSSLPSPKGMSLCATSPAKDSQLEELEELQNFPSASPTDIQFPDVT
STDNLISTTFTKPTENQPHLTSSNTTIVIGTSKQPSLSQEHPEDTTGVIPSEPKEEGTTA
ANDGGSSRGGSEGDGRTQDGALNTSGSSVQSQASSGSSSGAQGRESRGGSEDGAQRGGWE
KGPWRSRPPKRSGIPRSISDNNISNASKPINKTYSKIPTRRQTSKLKRPMAMIKPSAPRL
SKHGPSKTNIPKSKPPQFSTFNVTSTSTAQPLEAIPPENTTFTKDTSRNSDGPMTLFDPT
VVTVRSRPSNGALSVHSTPVNAASSGDAISGQATAEATPSRPQDVQHVRPSFSLSSIDSE
DSVKKTSDLLVKNAEVTETVSTLMLDCDLRTPTKRNRRSLIPTPSGKEVHRRPPPEPESG
PIPYNCHTPDTSTNGHQQENASASALMPPPKTKGVVKSTRPSGLIKPKQIRPKKVIGVST
KTRGVFKPRNGQIARSRNNGPFKAPVSYKMDKYDDDMAAMMSRPKIVHSPLDKENRPATP
HSQWSPVRKKKPMSFEDACIQCTKRI
>THWI_Twilhelma_g3954.t1
MQVSNVLATKKPLTSQASKTTTKQVPSNAHPRSQSPGSPVSTGPQSSPSQAPTKTSSIVV
SPDLSKCKNIQYECQENTAGVIYQTADGRDGWTPVTKRRKQRLVRLNTLSESESGSELDN
SCTRRVEYEERKWDTWTPTLPDRPSKLDSNQSDTIF
>THWI_Twilhelma_g3997.t1
MEPSAADDGPTGPSKVLSHPQTTASNFMMGIVDKVEELVVNSPQLQNNRVRNNRRILHNP
KNVKEFVTLIKSTNLSVNERNVRGDAPIHSLVKREFTKKQMKHEILLALLMYSDVHVNYQ
NEDGNTALHLATEVKISYIASGDLQTIMLLLSFGANINALNSQKRTPLDLISHRVFSRKS
SVIQDLIVVEMTSTLLTPTSPTSPTSPTSPTSYEWVLPPSSTNSAISQHQLNRLCAESSE
LASFLKAHGALTGKELTKMHDGLDRDPEKKSVPRFLDIIPADKEGDTSVEVGTQTDSIPR
RYFQLTTAIERKVSANSSLCNHSDEELALVAQMKEMRMLKEAGSRILFLDGGGMRGLIQI
EILSQLEEQTGRRITELFDWIVGTSTGGVIALAMVYAKKTLTELRQLYFQLGEYVFRKPP
LNTMYDSNALEGVLKNTFHGCMDDVKYPRVLVPAVNKSTVKLKLHFFNNCFNDEFSNEEV
WKVARYTCAAPMFFSECDNYVDGGVLANNPSASGLTKIQDFYRKKGQRLPISLIVSVGSG
KLPEDELGSADIFFFGKNWLTKNPSKKFENFKTLLGNAVVESDHIAENVHSRCLEQGISY
YRLSPQLTKDIPSGETNTDKLIGMILLTKREAVTQWQGSGELSKLVLQFHQFSEANRKVT
KQ
>THWI_Twilhelma_g4013.t1
MTKLVLPKMLEKKRGVIVNMSSSFGVLSIPMVITYCATKSFIISFSNGLRKEYSSKGIIV
QCAIPLFVMTPLVRTLDIDHKPTFLVPDEVSFTRAAVATIGIVNHTRGCVSHTLQGALLD
ILPDQLVDAFFLPVFKKTRDTFYKKLEKSKEE
>THWI_Twilhelma_g4013.t2
MVLPSDFLRSLAAVVGVLWLSWLLLRILKSLAVNFNAFFLAPWGITRMNLKKQGAWAVVT
GGSEGIGWGYALELARQGLNVVIISRSEEKLKKAADEIREKHGREVRIITADFSKGLEIY
PNIGEQLKDLDIGVLMNNVGISTSCPDTIANSNDMELHKVTEVNNQAMIQMTKLVLPKML
EKKRGVIVNMSSSFGVLSIPMVITYCATKSFIISFSNGLRKEYSSKGIIVQCAIPLFVMT
PLVRTLDIDHKPTFLVPDEVSFTRAAVATIGIVNHTRGCVSHTLQGALLDILPDQLVDAF
FLPVFKKTRDTFYKKLEKSKEE
>THWI_Twilhelma_g4015.t1
MTSSNSILVQVSVELVSENVYFRSLATVVGVLWLSWLLLRILKSLAVNFSAFFLAPWGIT
RMNLKKHGAWAVVTGASEGIGRGYALEVTNSEHLTVLLSGSVILLLTSSWRDKERNMVVH
EVRIITAEFSKGLEIYPNIGGQLKDLDIGVLVNNVGINTKYPEYLNNVDSNVS
>THWI_Twilhelma_g4015.t2
MTSSNSILVQVSVELVSENVYFRSLATVVGVLWLSWLLLRILKSLAVNFSAFFLAPWGIT
RMNLKKHGAWAVVTGASEGIGRGYALEVTNSEHLTVLLSGSVILLLTSSWRDKERNMVVH
EVRIITAEFSKGLEIYPNIGGQLKDLDIGVLVNNVGINTKYPEYLNNVDSNNY
>THWI_Twilhelma_g4016.t1
MELVSESYYSLFRSLATVVGVLWLSWLLLRILKSLAVNFNAFFLAPWGITRINLKKHGAW
AVVTGASEGIGRGYALELARQGLNVVIISRSEEKLKKVAEEIREKHGREVRIITADFSKG
LEIYLNIGEQLKDLDIGVLVNNVGMYTKYPEFFEEADSKMTKLLLPKMVEKKKGVIVNVS
SSVGLMDSPMSVVYAASKRFVISFSNGLHKECSSKGITVQCVMPFVVVTSMVEWSRPKPG
FFSPDEVTFARSAVATIGVKRMTHGYLGHNIQATIISFFPTSLFDSVAVSAMIKMRAAAG
YGLEPGQKSKQE
>THWI_Twilhelma_g4016.t2
MELVSESYYSLFRSLATVVGVLWLSWLLLRILKSLAVNFNAFFLAPWGITRINLKKHGAW
AECTCSCPFIPVVTGASEGIGRGYALELARQGLNVVIISRSEEKLKKVAEEIREKHGREV
RIITADFSKGLEIYLNIGEQLKDLDIGVLVNNVGMYTKYPEFFEEADSKMTKLLLPKMVE
KKKGVIVNVSSSVGLMDSPMSVVYAASKRFVISFSNGLHKECSSKGITVQCVMPFVVVTS
MVEWSRPKPGFFSPDEVTFARSAVATIGVKRMTHGYLGHNIQATIISFFPTSLFDSVAVS
AMIKMRAAAGYGLEPGQKSKQE
>THWI_Twilhelma_g4036.t1
MATGGGDNLMVVTVSFEGNKTVLHLPRNLKVGKAVQKAAEAFKQDPSGLSFLYHGLEITD
DMTVGDALAQASHVTAIHLIRSSRVRNTATLVRAASNDVDRLYGFCKTCNALGIAREVFV
CSTTKCRNPKVFQRSSSEPLNHFEPGEFSPELLSGSCGSCGKENVQASVVFECTACDDGT
TVCLLRQIRDNVGELGCMKCGLRKPLVFKFACESRHTMCLDCFSLMCKQLLGAGKFRSFG
EAGFSVGCPGPGEDCPHTPVPDPHHFKIVDEERIFYKKFMEMAMDSFVPPGDNIMCACKR
IIDPQQQRTEQAQVTEPEGATPTVAGLKWYQKLFKSQPRPPPPRTRRRTSCSQCSIQYCV
DCKQVWHEGDCVPLNKDVEAELQAYPVDSKNAEDSCWPTQPKSP
>THWI_Twilhelma_g4069.t1
MFKRAVLIISAVVYTAVIASAQVANSHIAVVRFNSRGIQGNITFTELGNGNVRIVANLQG
LRGFHNWHIHHYPVDQSLDPAIQCRGVQIGGHYDPFGRSSDPNYDAQCAANQTLCEVGDL
EGKFGPLPASGQVDVVDTTGQLALSGRYSIVGRPINIHDSVDSSVHLECGTIRLLEESEG
AEVTLLQATFISPVAGTIYMRQVERQNVEIFGKLFWVNDSESTLQHNWHIHERQPGEEYR
IGNCDITVGGNVGPHYDPTGNGPTSRAGYSTDCTPDTPQGCEVGDLTGKHSRIDVPARPD
PYRNAAFFFTDSFLNLTDVTGRSLVVHVPGGGGPALACAPLVVSEEFTLTAAGNRVVQAS
QSTPFEDTSIISFGEVGSITTPLSTNDLAILSPGLNPVSTVCARENVYSPYDLYAGEGED
TPDRYDLGDWRSRYSGDFMAFSTFTVFDMPVYGSNSIAGRTMRAVVGSNPICSSWIPVLT
RPNVIRARAAFTGSDFGPLEGAIYFFQHDLGNGVRGNTLIMVDVYYEGTSIDTSGHNWHV
HENPPVAGQMCEGTIGEHYNPYPVSTGTLNAEEEEERSMFSDYDEDCSPTYPLRCESGDL
AGKHERIRITSDGPSRPTYAYFDPDVQLAGDFSIIGRAIGIHVHNATGLLFDCGQIVPLQ
FSSNLLIIRINSGSMLRSEFARELTEGTSVDPTDVFIVTQTVTTLQPESGVQCTSFIMRI
NGETSEQANSNYDEVVNSGNLQKFGCIDPSSSGSVTFTDVPPRQLPFNRPYILRVVARMS
DGSQAVIRRPVRVEQEGFCGVHFVNNGITVAGNIAIADFVSVGTVSSMLCSMDRGPLLPX
AQFDVDYLERISSEGDSQASALARESLYVKFDPLVSKASPRKGGKGKSPRTRREEIASSD
LMAMNTPPSKIESRLPTAVNVDTDTSNTPLSTGHEWDTTQEDDSLQYSSDDILMAPDEET
LSLPESVDGGSMPEQQEELKYTEDEAVYMIKAAELEGQKSIREEVRTYNL
>THWI_Twilhelma_g4069.t2
MFKRAVLIISAVVYTAVIASAQVANSHIAVVRFNSRGIQGNITFTELGNGNVRIVANLQG
LRGFHNWHIHHYPVDQSLDPAIQCRGVQIGGHYDPFGRSSDPNYDAQCAANQTLCEVGDL
EGKFGPLPASGQVDVVDTTGQLALSGRYSIVGRPINIHDSVDSSVHLECGTIRLLEESEG
AEVTLLQATFISPVAGTIYMRQVERQNVEIFGKLFWVNDSESTLQHNWHIHERQPGEEYR
IGNCDITVGGNVGPHYDPTGNGPTSRAGYSTDCTPDTPQGCEVGDLTGKHSRIDVPARPD
PYRNAAFFFTDSFLNLTDVTGRSLVVHVPGGGGPALACAPLVVSEEFTLTAAGNRVVQAS
QSTPFEDTSIISFGEVGSITTPLSTNDLAILSPGLNPVSTVCARENVYSPYDLYAGEGED
TPDRYDLGDWRSRYSGDFMAFSTFTVFDMPVYGSNSIAGRTMRAVVGSNPICSSWIPVLT
RPNVIRARAAFTGSDFGPLEGAIYFFQHDLGNGVRGNTLIMVDVYYEGTSIDTSGHNWHV
HENPPVAGQMCEGTIGEHYNPYPVSTGTLNAEEEEERSMFSDYDEDCSPTYPLRCESGDL
AGKHERIRITSDGPSRPTYAYFDPDVQLAGDFSIIGRAIGIHVHNATGLLFDCGQIVPLQ
FSSNLLIIRINSGSMLRSEFARELTEGTSVDPTDVFIVTQTVTTLQPESGVQCTSFIMRI
NGETSEQANSNYDEVVNSGNLQKFGCIDPSSSGSVTFTDVPPRQLPFNRPYILRVVARMS
DGSQAVIRRPVRVEQEGFCGVHFVNNGITVAGNIAIADFVSVGTVSSMLCSMDRGPLLPC
SSPQIFPGLSAGEHRLKVVPSQADCGRNRYRIHKKFTVEM
>THWI_Twilhelma_g4070.t1
MAYAAAAEPLKVPRTPLESRQGYHPKGEDQLVWRSPPTRQLSRERRVEYESDVRERFYDD
YIGTRATGDAQNEVLSGLANLKFDPAIYRANAYQGLVYDPMRPVPRGVDLKGALRTEKER
ERQRHMQEYRQRRMSDSFVR
>THWI_Twilhelma_g4076.t1
MRYDGSRWGGYIQVGVVLVPCNTQLKTLDIPKDSAYYGSKNCVWWNDEVLNKLAANQTWG
TKYGSVSLRDLRKGDRLGMRLTSSGALSFFVNGQNQGVALEAGYLNVEGYEVYPFVDVNY
SCISVHMTRSGGWVGINELLQ
>THWI_Twilhelma_g4085.t1
MIMSGGTPSPKGLEGNGEGEEDSQNVQAREFFWDSITLYVVFAIVALSSIDLVIEFIRQP
EVRCFSRNSQDQLADYQDYVNEFCYGTSALSNINIFRICSYILGFAIAALHYLWLNHFGG
KFAFFFKLVSDIDRHRSEETGDYPKNNQIIADQLEEGFTTYQRNSIFWLYLIKVFLQLLL
SIAGVIGIGYYFTQLRFDTSFSCPETINATLDLTGPWPLTGEQVTCVYTSFPLLELLCIA
DMILLVVAIILLTASVLWCTASHTKELGYKDVAVFVFQTGLPSRYFIPNFNFPDSSCCQV
FYSCFSSIPWLPGRGPRISTDLDFLMMRLFRTDGGLGHILKEILTLKEVKSLNDNDNRRY
SLHNEEQRGDNYRSGDLVRKGDYGDLRWKFDKNKSPDDVYEDGVYSDENVGTLPTISRET
VFRMPDTVRGAVVGFSSYVEDRTLALVLSFGSPSTGFATALGRVFAKVVSVNFTPYEYQP
KEDEDKAETDDVINLTCAENALSEQTTKQKLIDRIHAARNELEFNFIVVTPIDKSVHCST
VNYLIYLLHFKKYLDPDAVLMTMSPHSIAGKHVTLMDDHCHLDEAKIDFYQYRPPSTFFP
TVVNQRVQLVKRKILVWPKFDTEDSTGTNGPIKSADDLPVKVVSSSGKFKLKTRMRFQLY
SQTPQQPAMAVPSQDSESSGVSLTMMLAGQTVHQRSTSPLEKQTLI
>THWI_Twilhelma_g4087.t1
MATVEQQVITAHFTTIVSSTQSCVLSIANKCRSKNLIVQDVVDNILYVQATPGTKTSILL
RAVQDCMSHKQACFEEFLEILETETIFTDLVEQLRSARQDAAVHFSISSSQDQLVPEDDD
NLFGKPTPQTEEFELRRRKYRDSGFQSISSASDVPGPDTDDTQFVPKHPKSTLSQISKDS
GISRGSIDDRTEELEPIQESSEGHESSSPVDGRATAPPQEASGTVSQPTGSRLVTNIDYM
LKRLLNLRMEAKQKEAVEESLKEEVTSLNRKLTETEDEKKRTEQKLEEKTAVIKYFEEQR
DELKQSLATKESELASKEVELERLKSTLSSAEADRERLTKECTQYKEEIESLKADLDSVS
TVHDTQLKELEETKEILKEKSATIVKLRRAILASEKEKINNYVFNSNDTPPVSKCTAE
>THWI_Twilhelma_g4090.t1
MTDPRGADRDRLGSLQSVKAFEAAPPAESVISVKCAPKEWPLFNAPVLSSLRVTGYKDKG
GTVFFSVLAILEGFQWTVEKTYDDFAVLHKVLIHGYGMDKTLLPSRRIFGLMGTPKKSQL
IEMQAKLEQMLMTIIQKFPLPPTEVLKFVEYPFTDVLSVTQALAQFFYKEGDVVLSGNKA
VQMSPVQLHCINKRLVLPLASSETGKMKDDFGHLLDFLQNLKKIKVCPPSDETVTVANNL
DFELQMLRSLEVLVVDSIEIHQLQGRSILPGQIVALEVRRSVKSLKVTVCTRV
>THWI_Twilhelma_g4090.t2
MTDPRGADRDRLGSLQSVKAFEAAPPAESVISVKCAPKEWPLFNAPVLSSLRVTGYKDKG
GTVFFSVLAILEGFQWTVEKTYDDFAVLHKVSTYEYGTLNCDDFTYPYHSCTHCQLIHGY
GMDKTLLPSRRIFGLMGTPKKSQLIEMQAKLEQMLMTIIQKFPLPPTEVLKFVEYPFTDV
LSVTQALAQFFYKEGDVVLSGNKAVQMSPVQLHCINKRLVLPLASSETGKMKDDFGHLLD
FLQNLKKIKVCPPSDETVTVANNLDFELQMLRSLEVLVVDSIEIHQLQGRSILPGQIVAL
EVRRSVKSLKVTVCTRV
>THWI_Twilhelma_g4108.t1
MFPCGETGFLLDYAQKRCHQFAKLNHNDRLMSWLHSAEECFQRKLHKLVKQFHSSSSPPC
PSTCLRLEREAIEAMNDCYNHHHNKLCHALSSSDESERSSTRQELERVMDAVRIGGAYYD
SMVNRGVPETVRKCGHDQLADSLQSDVAELRLVICSHVRFSESGLEDGDAPSEVLDTLSR
ELDVPRSQFRYSGIDGIDRCKENPPNLINVEDLDQDLHIVTWFANHSHRDITSGQISERN
ARTTQDAFILFWELKDNDVKIRDNTTCGDGIRQAGEECDYTNLEEGCSLTCQVTSSDEGW
YDCTTERLEPSACWRSTCGDGVRSSHEQCDDGNTQSQDGCSHDCRIESSTHQCTQEYNTT
SVCTALPPPLAAAAVTPSSPTASRQRSSPSSSSLPANNFRDLTLSSSSARLRTPSWTLLA
LTLVLVCVTRTVLTQR
>THWI_Twilhelma_g4118.t1
MDESTVELELKDFGHLKETQTLSNVIESSTTSNESEQELLSENSQIMDGQGKVQMKKELT
LLSGVGFVVGGIIGSGIFITPKTILENIGSFGLSMVAWVIGALIAMAGSLCYVELGLLIK
KSGGEYVYILEAYSCKKKHPALVLLGSLLAFLYTWASVFIMRGASSAVLMLTFAHYLTKP
FYIDQDIPEINVKLVAFCGLTVITFINCYSVKFSARIMTAFTGFKILSIVVIAGIGLFQV
MTSKHTPDIFHHPFTTLEDFKLSPSSLALGLYGVLWAFDGWSVLNYVTEETKNLERTLPL
SLFIGIPIVAACYLLVNVALFSVLTYKEILSSEAVAIPFGVATIGKGGLFLIPLLVALSV
LSSSNGSMFASSRLIYASAREGALPNMFSGVHTTFQTPVPALLLMATISSFFMLIGDIDV
LIDGYAVTAYLFYMLTIVTVLILRVTRPKEPRPFKVHNDIIMISFVKTL
>THWI_Twilhelma_g4119.t1
MATLSDWSEGEEQEELTSFSKKSPSSLTSGAESDSHYNGSQKASKLFRKLKSWADLSPDS
GKVELKREITTISGVAFIVGQIIGSGIFITPRNILNLTGSFGTSIVAWVIGAIVALAGAL
CYIEVGLVVNKSGGEFVYIAEAYSFKKQNRWTSLLGSLLGFLVTWTIVFFIKASSVTIIS
LTCARYLIRPFFIGCEVPDNAVRLMALAVLTLLVILNCFSVKLVVRLIAVCSVLKVISIG
FIVIIGLITVAKKGNVSEDIHQPFETFEDHKLSPSSLALALYSVMWAYDGWNGLNYVLDE
TKNVERTLARSLFIGVPIVAVCYLLVNVAFFSVLCYDEILSADAVAIPFGVKSGLGKGLF
IIPLIVALSTFGAALASLMTSTRIVHSAARDGLLPRMFSAVHNTYKTPVPAVLLMYILAI
VLVSAGSITDLINGFGAASFFFYAMVFFSVIIMRFTHREQLRPFKVWFILPVAVFAILFS
IFLIIVPLMQKEGRLPTLLAFGVILLGVPVYIFLVMETPWKLRPKVLDRVSEWLTGHTNI
ILNTST
>THWI_Twilhelma_g4120.t1
MASGTESDSDYDGSQKASGKLTKLFRKLKSWADLSPDSGKVELKREITTISGVAFVVGHI
IGSGIFITPRNILNLTGSFGTSIVAWVIGAIVALAGALCYIEVGLVVNKSGGEFVYIAEA
YSFKKQNRWTSLLGSLLGFLVTWSFVFFIGPLSASIISLTCARYLIRPFFIDCEVPDNAV
RLMALSVLSKFEFI
>THWI_Twilhelma_g4121.t1
MASDYDGSQKASGKLTKLFRKLKSWADLSPDSGKVELKREITTISGVAFVVGHIIGSGIF
ITPRNILNLTGSFGTSIVAWVIGAIVALAGALCYIEVGLVVNKSGGEFVYIAEAYSFKKQ
NRWTSLLGSLLGFLVTWSFVFFIGPLSASIISLTCARYLIRPFFIDCEVPDNAVRLMALS
VLTLLVILNCFSVKLVVRLIAVCSFFKIISIGFIVILGLITVARKGNVSEDIHQPFETFE
DLLCYNEILSADAVAIPFGVKSGLGKGLFIIPLIVALSTFGAALASLMTGTRIVHSAARD
GLLPRMFSAVHNTYKTPIPAVLFRYILAIVLVSAGSITDLINGFGAASYSFYMMVFLSVI
IMRFTHKEHPRPFKVWFILPVAVFAILFSIFLIIVPLMQKEGRLPTLLAFGVILLGVPVY
IFLVMETPWKLRPKVLDRVSEVFLRFQYPVMSDHAIGEEDGAAIELVTFTKLEDDAAGLS
TPTSGTDSEQELLNAKYDDAPQKSHPLSLLSKRFKKKSLTSSKERDGAVVLRKELTVFSG
VGFVVGQNIGSAIFITPTTILCLTGSFGTSIALWIIGALVAVVGAFCYIELGLLVRKSGA
EYAYLLEAYSFKNKYRLFKFLGSLLAFLYSWTAVFYFRGASLAVITLACARYLTRPFFIE
CSDVPEVVVRLLAMSILIVLAIINCYSVKLAARVMTLFSVMKVVALVFIVVVGVVIVIIR
RGFPADLHNPFQPLEGHTPSAPTIATALFGVTYAYDAWNVLNFSTEETKNVKREQVRVKM
ETTYDLQMFQMVGEYLQKRFLSLLL
>THWI_Twilhelma_g4121.t2
MASDYDGSQKASGKLTKLFRKLKSWADLSPDSGKVELKREITTISGVAFVVGHIIGSGIF
ITPRNILNLTGSFGTSIVAWVIGAIVALAGALCYIEVGLVVNKSGGEFVYIAEAYSFKKQ
NRWTSLLGSLLGFLVTWSFVFFIGPLSASIISLTCARYLIRPFFIDCEVPDNAVRLMALS
VLIARKGNVSEDIHQPFETFEDLLCYNEILSADAVAIPFGVKSGLGKGLFIIPLIVALST
FGAALASLMTGTRIVHSAARDGLLPRMFSAVHNTYKTPIPAVLFRYILAIVLVSAGSITD
LINGFGAASYSFYMMVFLSVIIMRFTHKEHPRPFKVWFILPVAVFAILFSIFLIIVPLMQ
KEGRLPTLLAFGVILLGVPVYIFLVMETPWKLRPKVLDRVSEVFLRFQYPVMSDHAIGEE
DGAAIELVTFTKLEDDAAGLSTPTSGTDSEQELLNAKYDDAPQKSHPLSLLSKRFKKKSL
TSSKERDGAVVLRKELTVFSGVGFVVGQNIGSAIFITPTTILCLTGSFGTSIALWIIGAL
VAVVGAFCYIELGLLVRKSGAEYAYLLEAYSFKNKYRLFKFLGSLLAFLYSWTAVFYFRG
ASLAVITLACARYLTRPFFIECSDVPEVVVRLLAMSILIVLAIINCYSVKLAARVMTLFS
VMKVVALVFIVVVGVVIVIIRRGFPADLHNPFQPLEGHTPSAPTIATALFGVTYAYDAWN
VLNFSTEETKNVKREQVRVKMETTYDLQMFQMVGEYLQKRFLSLLL
>THWI_Twilhelma_g4126.t1
MDMLNSLATAAGLNRSKKKFLFNVTFCLQDLLNTTYVSGVLFAKIKLRDGRVFNELSERC
EVKSHCVKWDQSFQFPCKMYASPQTGELEPCSCKVSVRMLGFVKLNLAEYAGAGETRRKY
LLESYNEHKHRPDNSILKVMISLKQVSGDVLFKAPRAPVWELEDEGIQPDIRGGSYDNRL
SLLSTTSSGDDLTEASVRRCAVQGVSEQSPRAPVWELEDEGIQPDIRGGSYDNRLSLLST
TSSVSGNGSLQDVRRRASSGQEKKTSSAGNLRTHSGTEQASGSESSNPASNESITEEGQG
SSESQERTPQNLSPKLANLRSDHHSRSNSVGGESTPEAHSQPTFTHRRQTSLGFLAPAGS
NSPRHRRQQSLVSGQSSKSTSAYSTLSERSTSSWDDETGSISGSTFSRLSLLPPSSRVEQ
SRVNAQSVIEQLFQNHELLVQEEGEEEEIGLKIYVDKTAGTVTLTGHDLKYSNLKPVDMK
QATGGSPKARHKKTATSKDGTLRASEAKTVSALLAAASEHTSSGSHSRQHSDSKS
>THWI_Twilhelma_g4126.t2
MLNSLATAAGLNRSKKKFLFNVTFCLQDLLNTTYVSGVLFAKIKLRDGRVFNELSERCEV
KSHCVKWDQSFQFPCKMYASPQTGELEPCSCKVSVRMLGFVKLNLAEYAGAGETRRKYLL
ESYNEHKHRPDNSILKVMISLKQVSGDVLFKAPRAPVWELEDEGIQPDIRGGSYDNRLSL
LSTTSSGDDLTEASVRRCAVQGVSEQSPRAPVWELEDEGIQPDIRGGSYDNRLSLLSTTS
SVSGNGSLQDVRRRASSGQEKKTSSAGNLRTHSGTEQASGSESSNPASNESITEEGQGSS
ESQERTPQNLSPKLANLRSDHHSRSNSVGGESTPEAHSQPTFTHRRQTSLGFLAPAGSNS
PRHRRQQSLVSGQSSKSTSAYSTLSERSTSSWDDETGSISGSTFSRLSLLPPSSRVEQSR
VNAQSVIEQLFQNHELLVQEEGEEEEIGLKIYVDKTAGTVTLTGHDLKYSNLKPVDMKQA
TGGSPKARHKKTATSKDGTLRASEAKTVSALLAAASEHTSSGSHSRQHSDSKS
>THWI_Twilhelma_g4140.t1
MQARDVMTYVPSSDVDPFQDPMINMAGVEELKKDVTCPSCGELFKYPRLLPCLHSVCTVC
LDRLKRDGERVREGLKYLVSCPVCLEETELPKIGVASLPSSYFKQNMKSICEMMEIAEGK
QEQLCEECGQERLAAYYCSHCKFICSTCAENHGKMRSFSDHSLVFLKRETVSLDELQSQL
LSLKPFTKDSSEMRCNKHSGEPLDKYCKTCKRLVCVKCTEENHKPPNHQTNDISQLIGEQ
RGDMQHYLDTVKELQSSMNARTDTLRDTKDKLEQQQRAIEDTITSSFSELVRQLEALKLQ
LIEDSKKASSVQLTSLSGELETTQREIDKLDDIIKSTEESLEYTTDRELLALKRYMTIRL
KELAAQKRASSPPGGLEAVKVSPLELSLSCAEELKKVTGKHIDQYHSLSYERTRALGDGT
RRAEVGKETSFTISMKSESGAPCLEKQEVAVKIMMPRTNLAVAVSVTHGVEVGTYQVTYV
PNTKGQYKISVQVWGEEICGSPYSVSAKPSKLDLDRPCEVCISQEWPWGVACGVNRLVYV
TALYQHRVVVLNKEGTVLRTIGLKGQRPGYLWSPTGIAVDSDGYIYVADGQENGRVQKFN
GSGQYVNSFSSLCNPQGVMLNRKEERLYVCDKDNGVVVILDTSLQQVGALGELSSSLEHC
EGFEDIAGLEAPHSTAEDTKGNIYVTDTQNGVGCIHVFSPEGQHLDTLYHPSSPCFSPAG
ICFEDDLLYVCDSAENCLVVFNTNGDVVTSCGSYGTMAGQFRSPLSVAVDLDGFIYICDH
CNTRVQVF
>THWI_Twilhelma_g4143.t1
MYLIHLRMILTVIVAVVAIQSNLILCTWENITRIEGIPHVLRSNTEIEIIFEDNIIELTR
LIVLKNVSEISLMCNNCTGKRIVCQNGAGLRFEYIEALQIRNLNLENCGGLQKENHLGTN
TTAGVFLSECSNVTIDSTTISSSAGTGMIIHNCNGAVTITNSHFINNGDNHSNGGTGLCI
AFNDLNTFAENGQCSDHNSNSKYVIQDCTFQDNVAQANEHFSSYNHVHGSLRPGRGGGLC
IYMAGNSTNNTILIKDSKFVNNTAHWGLGMYVRFQDSSFRNQLLVINSNFSHNKCSRNDL
SCGGGGVHVGFLQTSELQFFPPKHDFHPLSQNNNSILPNNVYLQNNAIVFTECRFENNTA
GIGGGTTIRSSLFTSNFQQLNNMINFTGCIWNDNKAQFGSALDIAAYQFNSHRTGYLPEL
IFKDCSFISNRVVDNCTRNSPPVACRVGQGTVLITGFMVHFETNITVANNFGSGMVLVSS
VIYFEPYTEATFTNNKGFKGGAMSLSGISALHVKTGTKLSFFDNKSATQGGAISYISIYF
HADKTSQECFIHYSQDQREYNETKPLFVFSGNEAGSGENRITGLTNGNTLYASTFNPCFK
NCSITPSNGTTIEDLFDCLGINSTVIQTNPGDMESMHGLSTCIGKLLVTMTGVMKAIPGR
RVKIPILALSDFEQRDEGIYHVSTNNSDVTVDETSQYTSDNKIQLYGNPGSKAILILNKP
ICRTLRAKIEVELTECPPGYVSREQGKNLGICICGSSTDQPYKGILRCSEKNEALALHGY
WVGYINSETEFETELNLVTAQCPQGFCWENNKGRLHQLPSIPDRDKLDRAVCGPNNRTGV
VCGRCIDNHSVFYHSRDFKCGSNRLCHLGWLFYILSELLPTTLFFVTILTLDISFTSGIA
NGFIFFAQVIDSFTTNANHFIVYSDEHQNKGYETVTFLYRVFNLDFFTIESLSFCLWKGA
NALDMIAFKYITVVFAFLLVAGTIVVLNKAHSCARFIKPRTLRNSIIHGLSAFLVVCYAQ
STRASLLLIISVHLDHRNDKKEHLLFSNHTYVFRGDMHYLSPEHLKYALPALICLCTVVL
IPPLLLIIYPLCYRVLALCNLSENKYANKIIQLMLIEKMKPILDSFQSCYKDNCRFFAGL
YFCYRTMALITYAFSPNHTFFYGALQCELLLILMLHCIAQPYKNKWYNIIDTLIFVNLSL
INTMTMINYTLSNRTNNAQVAINQVGAAQVIFISLPLVCMTVYIAYLTIATVWQYYQKKR
ARNESESDEDDSDELPARMLEEEENLRGKYWQFETSKTL
>THWI_Twilhelma_g4144.t1
MKSNTKVLFKDNKSVTEGGAISNNFAYSGAVMTSSHCFIRSENKNNFKPIFIFSGNKAGY
GENRITGLSDTDTIFSKTFKKCLMLRTCSQCPQSNIANSGHEIIRLSCCLGINITIENAI
ETKQQHSIGTCISSLKFHTNTSLKAIPGRELDIPIEALDDFNQTSVGIYHVSTNNSNINI
NEISSYISDNKILLYGQPGSTAILILNKPICQTLRAKIEVELIQCPPGYVLYSLHNHTGC
LCGSSKKKSYEGILKCNENNQALARHGYWVGYLNQIAMAETLVTAICPLGFCWVDNGSRL
FPLPTEPDYIENLDRTICGPNNRTGIICGHCIDNNSVFYHSRDYKCGYTDTPCHLGWLFY
ILSELLPTTFFFMIVLMFNISFTSGIANGFIFFAQVLDSLETSASGYIVYSDRHQRNAYE
VLTSIYRIFNLDFFNIESMSFCLWKGANALDMIAFKYVTVVFAFFLVAGTIVVLNKAHCS
ARCIKPRTLRSSIIHGLSAFLVVCYAQSTRASLALIIPVSTKLRSDTKDDIFSNRTYVFR
GDMHYFSSEHLRYAIPALVCLSTVVLIPPLLLIAYPKFYTVLGFCNLSENKFVKKVTQIM
FLEKMKPILDSFQSCYKDNCRFFAGLYFCYRTIILIIYAFKPSYRFFHGALGCKLLLILM
LHCIAQPYKNKWHNIMDALIFTNLGLINAMTIFAYFYSTLDETEQNQTVVNRVGALHVVL
VSLPLIAMAMYLMYHIVATLRQHYLKKKAQSEGEDDLDEFPARMLEETELSELNYKLFRK
>THWI_Twilhelma_g4145.t1
MSEPKACQVIIQIIILLKLTSVRSEHTTQLKVTNGHSLYNISSELESNTNIEIIFEDNIF
ELTYLIVLRNLSGISLMCNNCTGKRIVCQNGAGLRFEYIEELQIRNLNLEKCGGQHKEND
LGTDITAGIFLSESSNVTIDSITISSSAGTGMIIHNCNGAVTITKSHFLKNGADNSLKNG
GTGLCIIFTTYSKRKNSTEHTSSNHNSNSNYLIKDCRFTDNVAQANENINSFSYVPGYLR
PGRGGGLCLYFIENSSKNKIVITGSKFVNNKGQWGLGMYVRFQDNRFSFHNELSVIRSNF
SQNECNKKHLACGGGGVHLSFSKSSFHIDLHLQNNTIAFTECTIEKNSATIGGGMTIRSS
VFTSKFYEDNNTINFTRCTWSENEAQFGSALDITTYDFSTYDTGYMPELEFVESSFIFNR
VVDNCPRNSPPVACRVGEGTVLITGFTLHFYNTTTISDNIGSGMVLISALVVFEPNTEAT
FQNNTGFSGGALSLSGISTLQVKGNTKLYFVNNTSSTHGGAILYSIFFHGDITSQHCFIH
YNKDQTEHNETNPLFVFSGNEAGSGENRITGRTIGNTLYVSTFEPCFRNCTIHPSNNTTI
EDLFDCLDINASVTKSKTESQPEMASCIGQLKIKTNGSLKVVPGREIDIPIEAVDDFEQP
DIGIYHVSTNNSDILIDNTSRYISDNKLQLYGKPGSKALLTLHKVFCRNFQAKLEIELTE
CPPGYASRHRSNQRLIQCTCGSSLKQSYVGILQCNENNEALARHGYWVGYLNKTATETTL
FTATCPPGYCWKNNGLRLFPLPTEPDAHKLDRTVCGPNNRTGIICGRCIDNHSVLYHSNH
FKCGTEEHCHLGWLFYILSELLPTALFFMIVLMFNISFTSGIANGFIFFAQVLDSFETSA
SGYIVYSDRHQRNAYDVLTSIYRIFNLDFFNIESMSFCLWKGANALDMIAFKYVTVVFAF
MLVAAIICCARCIKPRTLRSSIIHGLSAFLVVCYAQSTRTSLALVRPVYLSLHNDAPGYA
LLAEHNTLTYVFRGDMRYFSHTHLKYTALALACLFTIVLIPPLLMITYPMCYKVLALCKL
SENKYITRVMQLMFLERMKPILGSFQSCYKDNCRFFAGLYFCYRIIVLLTSIFISNHALY
GTLQFELLLILMLHCVAQPYKNKWHNIIDTFILINLNLINAMTTLAYSISTLTETKQNQT
FINATGAIQVVLISLPLICLTVYITHCVIVAIQQYYRKRQARSKNEDEDETDLDEFPARM
LSDFSFDGSQSFGANYKQY
>THWI_Twilhelma_g4146.t1
MSESKACRVIIQIIILLKLTSVRSEHTTQLNVTNGHSLYNISSELESNTNIEVIFEDNIF
ELTYLIVLRNLSGISLMCNNCTGKRIVCQNGAGLRFEYIEELQIKNLNLEKCSGLQKETD
LGFDITVGVFLSESSNVSITISSSAGTVLMFNISFTSGIANGFIFFAQVLDSFETRASGY
IVYPDRHQRNAYDVLTTIYRVFNLDFFNIESMSFCLWKGANALDMIVFKYVTVVNAFLLV
AGTIVVLNKAHCSARCIKPRTLRSSIIHGLSAFLVVCYAQSTRASLALIIPVSTKLRSDT
KDHIFGNRTYVFRGDMHYFSGEHLRYAIPAL
>THWI_Twilhelma_g4158.t1
MSNLVGRDGGAAPQNLEGRAEGSKPREFFWDSITLYIVGIILGLALIDTITEFIRGSNVA
CFPPKKTEVSESQANYINNFCSTSLPRTEYFPVFIVVHAILIAIPHYLWLNHYGGNLEFF
FTQAREMDRTRSEDTGDYSEKNRIIIQQLTRAFTTYKQNWMYLLYLLKLFTQLVVTLAGL
IVVIFFFKDFDETFLCPRHFENSTISTVVREFWPLDNQVRCIFTSLGLFSAIHIADLILL
SLLALCYLWSLIWCTNSHSTELGTDEVALFCFHTGMHPEHHVPKLPGLGCCCSPFKTCIH
KCFKTIPWFGPGPRIQTNLDFLVLMLFRTDSGLGFVFREMQILQMIKYHNDDDQRRTNLH
KRQQQTKSMRDGDLIHPAIVKGFKGDIKWRLSKVAQQDGIFDASFTPLEQDQVLAIPNSL
RGTILGFALLAPKNSRAIYVTFGSVSLGIPSALARVFTKVGIINFNPHFKTSQPNPFTTS
TLASDIVHVTYPEDVLSSEIGKSSDFVKGLADIWGPSKSTTDFIVIGVVDNGLHLSTLSL
FLAKIAKTRLTKGCILLTIYPTEIASKPTGDEFHPYLPPRKFFQPYPQKVFYDKNAGDLE
WPPQNRDRRDPRGTTKDSSFEFCVECGHTTATFTFSLYKYPPTMSGVSSSAHGSSLQTKE
QVDNKPPVADSKVAAPPSQGVSSSESTSRMDKNGERLPTGTIENEKEHGMYYMGEEKPNS
D
>THWI_Twilhelma_g4212.t1
MASTVDNESDSFPLVKTQPVGAARYGQRESSIVHHSSSSAINSDIQDLGSREASCVQSVN
DHTVEQNLCDCIKIKPKSFVASSKFRKCPHDLKLILVYIMFFLLGMSEKGTFLVLFFSLY
SYEKLSPPDTVACYLFVRFMVYTAYPVMGYIADTFFGRYKVILVCLHIVWIGSAIVAASF
VKLDPILNIEAVNDLSYNWPVNRIIVLGVGYGIMGIGFTGIRVNLIPFGVDQLPDASSGE
LSSYFHWYYWCITAGNLLGSIVLPFIYIFAPLSYVFLVMNAAISICIVIFVIFHHKFHIL
PKIGNPLSLVYKVVKLALKSSKRPLARSAFLVGQPYPSRLDRTMVHNGGKFSVEEVEDVK
TFFRILFILFTFVGYFAVFSQLRTTSILQGLRMNPLTHVNCSDEVIKKLTLPHGSNITVH
CQRISIPPPIGLALSNLLLLVLLIPLFDRFIYTCLSGWKWLSMLGRIAIGNLFILATICV
ALIVEVIRREHNSEAEDIITVNAFSFHTLSSMTLKLASPVTVMLLMPQYWLFSFAELFCN
ITAVEFIYAQSPSGMKGILLGLFFGMEGVSLGLTGLFIFILGRLPSSSFCSFFANANLFY
HGSTTPQGHLQLPDRCLLKQVGDIQVPRNDTVHCSSSDNAICAYVVLVIVSLLSAIAFFV
IAFRYKLRRRELDPYLPIWLIPNSEPERINVCQYIVRKIICCV
>THWI_Twilhelma_g4213.t1
MMAQRSPSSGTVTPLSSSYDGTNRTTVYSEIFTRDSQLENPTAGERSPLLFHRSQQRSPS
VQSAKVKVDREYNSLISSGQLEQYAVHKRKIGCKQLFYDRLPKGKAVYLVYFIYFLESFA
FYGALNGVKQLMIGNVSVVTWSYFVFTLISYSTSRLFYPVAGILADTYLGRYNVIYIGLW
LFWSAFAVIALSLSLDGLSDVGDVVTEIILPVVGALLLSVGAGSVEATAIPFGVDQLQQG
ASSDELSSYFYWYSFTRNAGISLNIFIFLALFDTRLHMLPAELRKSDLAKSFNYNVLLTI
QPLSAALAITVALITHYCVREWYYRDRPRENPVKLLINVLYFAATARRQQPKYRRTFRYG
EEKKRRIELAKIDFDGIFTGEEVENVKTFCSILLVIFSLAGYFVSYGSTVGMLSYQLNTT
ATTILGCQHPFLPSDLFVLINTGTSLLSLPLLNHLILPFAPGSSMKLRLGVGVFMNILST
SAAAFLQWTFNHLDITPLHQLLWLLLPTVLLSLGEVLVFVSGLEFIYAQSPESMKGLITG
LFYFAFGLFNSWGIVFMFEYPIANTAGMDTILWFYMMFLAVSVIGLMLYMVVVCFYRNRE
RPTTDDSENEPARREIVQSVFSNSRY
>THWI_Twilhelma_g4213.t2
MAQRSPSSGTVTPLSSSYDGTNRTTVYSEIFTRDSQLENPTAGERSPLLFHRSQQRSPSV
QSAKVKVDREYNSLISSGQLEQYAVHKRKIGCKQLFYDRLPKGKAVYLVYFIYFLESFAF
YGALNGVKQLMIGNVSVVTWSYFVFTLISYSTSRLFYPVAGILADTYLGRYNVIYIGLWL
FWSAFAVIALSLSLDGLSDVGDVVTEIILPVVGALLLSVGAGSVEATAIPFGVDQLQQGA
SSDELSSYFYWYSFTRNAGISLNIFIFLALFDTRLHMLPAELRKSDLAKSFNYNVLLTIQ
PLSAALAITVALITHYCVREWYYRDRPRENPVKLLINVLYFAATARRQQPKYRRTFRYGE
EKKRRIELAKIDFDGIFTGEEVENVKTFCSILLVIFSLAGYFVSYGSTVGMLSYQLNTTA
TTILGCQHPFLPSDLFVLINTGTSLLSLPLLNHLILPFAPGSSMKLRLGVGVFMNILSTS
AAAFLQWTFNHLDITPLHQLLWLLLPTVLLSLGEVLVFVSGLEFIYAQSPESMKGLITGL
FYFAFGLFNSWGIVFMFEYPIANTAGMDTILWFYMMFLAVSVIGLMLYMVVVCFYRNRER
PTTDDSENEPARREIVQSVFSNSRY
>THWI_Twilhelma_g4214.t1
MNTQRQRTSTDSIGRSRVVSRKTDSLLRNLESDGSDSHITGERTALLAHHPIRPVSFRGE
GSQHNLLTNSTFVESEEIPPTLWNDEERAASSRQDSINSLILRDSEEYYDNLPRRRITCE
QILYSRRPTGKAVPLVLFIYFLESFAFFTILNAVRWFILNVGHNETWSNFMYVFFYSSAG
RVLYPIAGFIADAFLGRYKVIHIGLWLFWALFVILSISLAVDITSNGIKITIFILTAVLF
SAATGSIEANIIPFGADQISQGATSSEFSSYFYWHYFARNAGSLANTIVSLLVFDIGRHH
DTLSLILPMIGILCVSLALILHYCFKHLYYHEIRENPLKLVINVIHFAATVKRQPPRFRR
AFRIGESKKPRIELAKIDYDGIFTSEEVENVKTFCRILLIIYSLGGCFIAYGATYTMFTY
QLTGLASNITDLSQYGFLSRNLFQLINATSILIALPILNHIILVCLPNTNIRVRLGLGVF
FVCLSAVLGGFLQWSFNFRHIENVNYTEQLLWLVLPSIVDSIGEMLVFVTALEFIYAQSP
NNMKGMLSGLLYLALGIFGGVGNVFFMIGSVGIVMYALVACLYRNRERPVNDESEGEAAR
RIVAQRVYSS
>THWI_Twilhelma_g4214.t2
MNTQRQRTSTDSIGRSRVVSRKTDSLLRNLESDGSDSHITGERTALLAHHPIRPVSFRGE
GSQHNLLTNSTFVESEEIPPTLWNDEERAASSRQDSINSLILRDSEEYYDNLPRRRITCE
QILYSRRPTGKAVPLVLFIYFLESFAFFTILNAVRWFILNVGHNETWSNFMYVFFYSSAG
RVLYPIAGFIADAFLGRYKVIHIGLWLFWALFVILSISLAVDITSNGIKITIFILTAVLF
SAATGSIEANIIPFGADQISQGATSSEFSSYFYWHYFARNAGSLANTIVSLLVFDIGRHH
DTLSLILPMIGILCVSLALILHYCFKHLYYHEIRENPLKLVINVIHFAATVKRQPPRFRR
AFRIGESKKPRIELAKIDYDGIFTSEEVENVKTFCRILLIIYSLGGCFIAYGALINATSI
LIALPILNHIILVCLPNTNIRVRLGLGVFFVCLSAVLGGFLQWSFNFRHIENVNYTEQLL
WLVLPSIVDSIGEMLVFVTALEFIYAQSPNNMKGMLSGLLYLALGIFGGVGNVFFMIGSV
GIVMYALVACLYRNRERPVNDESEGEAARRIVAQRVYSS
>THWI_Twilhelma_g4215.t1
MSHSASVTNLKPSINSHENSDSDFESSRLNQYYMSQASAASSDIQRFRLKYLCKNSWSTF
LQYSWKRIPSGRATYLILFMCFLERLSYYYAVGDVMDPFLKIYPNLTTVERELIKDLLLN
TVGNLMFPFVGWVADVWVGRYRMAHVGLWFTWVGYASVALSFALFSLETNEINNPYWSHY
ILIGSFLVINFGSAAFQANAIPFGADQLMHRSSDSEELSSYFYCYYWVRNFAYFLKLLFT
CSNSANYWYGIVFGYISALGITVALVLNAIYSTDFSTNMKKRNPVRIMLKVLCSALTTKR
PQYRSAFSYGGAKMPSRIDLVKRTHGGKFASEDVEDTKMFGRLVLLLMSLAGGTLVWNSI
MFFRRFEEKSLSHHHTHGYLKMTNKTIFKVLNGCTKFSTIELSISLVLLIAIPLFNSCVF
PFLRDYTPNMLKRIGLGYILAILSVTSILGISIAGQVELKQIFSDNMVLNGTGCVLSNSF
SPAEPLEFPISFYYLMIPYTLMILAEVFLHISS
>THWI_Twilhelma_g4215.t2
MSHSASVTNLKPSINSHENSDSDFESSRLNQYYMSQASAASSDIQRFRLKYLCKNSWSTF
LQYSWKRIPSGRATYLILFMCFLERLSYYYAVGDVMDPFLKIYPNLTTVERELIKDLLLN
TVGNLMFPFVGWVADVWVGRYRMAHVGLWFTWVGYASVALSFALFSLETNEINNPYWSHY
ILIGSFLVINFGSAAFQANAIPFGADQLMHRSSDSEELSSYFYCYYWVRNFAYFLKLLFT
CSNSANYWYGIVFGYISALGITVALVLNAIYSTDFSTNMKKRNPVRIMLKVLCSALTTKR
PQYRSAFSYGGAKMPSRIDLVKRTHGGKFASEDVEDTKMFGRLVLLLMSLAGGTLVWNSI
MFFRRFEEKSLSHHHTHGYLKMTNKTIFKVLNGCTKFSTIELSISLVLLIAIPLFNSCVF
PFLRDYTPNMLKRIGLGYILAILSVTSILGISIAGQVELKQIFSDNMVLNGTGCVLSNSF
SPAEPLEFPISFYYLMIPYTLMILAEVFLHISSLEFFYAQSPHTMRGMMIGIYFFQWGLI
SSLSNLIFLGFSSISQSNTCQTWFHVFLLLVAILYFIIYVFVARWYRKRRRLTKHEEEVF
YRA
>THWI_Twilhelma_g4216.t1
MSYKISDLKPSINSSEDSIDEYTPLNGNLRLSKECYFSQVSGDSNDIQRFRIKYLCKNSW
STFLQFSWKRLPSGKAVYLILFMCFLERLSYYYAVGDVMDPFLKTYPDLTTVERELLKDL
LLNTVGNLMFPFVGWVADVWVGRYRMAHVGLWFTWLGYASVAFAFSLETNEINNSYSIQS
RYVLILSFLVINFGSAAFQANAIPFGADQLMHRSSDSEELSSYFYCYYWVRNLAYFLNLL
FTCSDRANHWDGIIFGYISALSITVALILNAICSTDFSTDMEKRNPVMIMLKVLCSALNT
KRPQYRSAFSYGGAKMPSRIDLVKRTHGGKFASEDVEDTKMFGRLVLLLMSLAGGTLVWN
SIMLSRRFEVKSLSSHNITYLQITDITFFHVLKGCTKFSTIEFGFCLVLLIAIPLFNSCV
FPFLRDYTPNMLKRIGLGYILAILSVTSILGISIAGQVGLKQSLMLNGTYTGCVLSDSIT
TDTVKPFPISFYYLMIPYALMILAEVFLHISSLEFFYAQSPHTMRGMMIGIYFFQWGLIS
SLSNLIFLGFSSISQSKSQLHVTCQTWFHVFLLLVAILYFIIYVVVARWYRKRRRLTKHE
EEVFYRS
>THWI_Twilhelma_g4216.t2
MSYKISDLKPSINSSEDSIDEYTPLNGNLRLSKECYFSQVSGDSNDIQRFRIKYLCKNSW
STFLQFSWKRLPSGKAVYLILFMCFLERLSYYYAVGDVMDPFLKTYPDLTTVERELLKDL
LLNTVGNLMFPFVGWVADVWVGRYRMAHVGLWFTWLGYASVAFAFSLETNEINNSYSIQS
RYVLILSFLVINFGSAAFQANAIPFGADQLMHRSSDSEELSSYFYCYYWVRNLAYFLNLL
FTCSDRANHWDGIIFGYISALSITVALILNAICSTDFSTDMEKRNPVMIMLKVLCSALNT
KRPQYRSAFSYGGAKMPSRIDLVKRTHGGKFASEDVEDTKMFGRLVLLLMSLAGGTLVWN
SRIGLGYILAILSVTSILGISIAGQVGLKQSLMLNGTYTGCVLSDSITTDTVKPFPISFY
YLMIPYALMILAEVFLHISSLEFFYAQSPHTMRGMMIGIYFFQWGLISSLSNLIFLGFSS
ISQSKSQLHVTCQTWFHVFLLLVAILYFIIYVVVARWYRKRRRLTKHEEEVFYRS
>THWI_Twilhelma_g4217.t1
MAESELDYPLININASVIDTSDYDDSNELEHANMFSSSYEEYTEAQIAREVRKYKLKNCC
KNSCLLFPKNFWRRVPKGRAVYLVLFLCYLERLAFFAGVGNIIVPFLDLYDFPNAVDSLI
QSLSLYMVAHVLFPIAGWLADVWIGRYRMVHIGLWLMWIGYALVTLVFSIEVGIQKNFES
PSEIRYLLPLCFIVINLGSAAFQANAIPFGADQIAHKSSDELSSYFYFYYWFRNLGAVFL
FISFTCNNFGSTLHGIVFGFISTLSITVALASNAIFKDWFLIDNRKKNPIKVVGKVYYSA
IVVKRPQHRSAFSYSGSEPPSQIDLVKETHGGKFSSEEVEDSKTFGRLLAVLLSLSGALM
VWNGIVYIISVQERSMEDGALFTFSTGLLGDCTISDSFVWIVNVGLILIALPLINNVLVP
LLREYTPNMLKRMGIGYILAILSPFGLLIITSIGQGILASRGQLDNATQTCLFTERDIDN
PSPEFILLPVASYTVIIPHLLISLSEAFLNTASLEFFYAQSPHSMRGLMVGLFFFMWGWS
DSIANGILGGFSLRKAGPPLTCGFWYYFLFFLIAVAGFAFYITVARWYKNRKRPVDTEDE
VFYRQFTMAATPIYPRDDVSFVSSYELREIESLELNATHEDYSESQIARDVRNERRRNYC
KNSCLLFPKNVLRRVPKGKAVYLVLFLCFLERLAFFTAVGNIIVPFLDLYKLPDAIDSLI
QSLSLYMVANVMFPIAGWLADVWIGRYRMVHIGLWLMWIGYALVTLVFSIEVGIQKNFES
PSEIRYLLPLCFIIINLGSAAFQANAIPFGADQIAHKSSDELSSYFYFYYWFRNLGAVFL
FISFTCNNFGSTLHGIVFGFISTLSITVALGSNAIFKDWLDINKEKTNPIKTVGRIYYSA
IVVKRPQHRSAFSYSGSEPPSKIDLVKDTHGGKFRSEEVENAKTFGRLLTVLFSLSGALM
VWNGIVYIISVQVRSMKDGTLFTFGTNLFGECELTDSFVWILNILGVLLVVPLLNNALFP
FLREYTPNMLKRIGIGYFLAILAPLGLLIITSIGQGVLQSRGQLDNATETCLFTEKDIDN
PSPEFILLPVSSWTTIIPHFVITVSEVFLNISSLEFFYAQSPHSMRGLMVGLFFFMWGWS
DSIANGILGGFSLRKAGPPLTCGFWYYFLFFLIAVAGFAFYITVARWYKNRKRPVDTEDE
VFYRQN
>THWI_Twilhelma_g4240.t1
MNLRPHIKDFQAEQIDGAILLECDEEVLEQELNVKNKLHRTKLLKLISGRYSAAKIIEGG
DPYVSFKPI
>THWI_Twilhelma_g4263.t1
MEPQPLNYRNTAVGTPTPHRRLSLPDSDESQGGKTNGLTAHGNEAGEDRRASTGGVVEVP
LILPTSPGGVSVSEGLETELLMDYYLVPGAKWSLLHKGETVRIISKAGSRWYRCMATRDI
SIEVPPIPTALSAGLSDLSFESIGSVEGDSVMRIPGMEHLTNQDLDVELGKRESIGEEQE
LEGLEGEVVSQEENGVLDGEKPDKQEYPVSEETREAASGTEQQNGHQVEERDDEQEVEKT
KSDEDKTESVQTKDIKEEQEEEELLPSSPVSVGEENPSNVPTGVTYRRTKESSPMNSEEV
VLRKKENRNSVERRLSYQLATEDDDFEEHLEKQKEVTQQKRKAKTVGRSVSSPSRAARIN
LQKNLGIRPASLTAAVRASLPVASFPVSRDSGSFSPHDSKRDSRLMALLERERNLTSYSA
PLIGCVPVSVLKYFVEREKGGVLLIPSPSPSCVSPVNSQYSGTSVDSPGNSRPVSEQLDL
PSNGHTPDPAHSRDISITSENLPADESVVSITVTENSDVDKNRESPNFDDLELESDTGPR
SFRSHSLPPAYLMAVTPPVSPVPPESEEDMGESNLDTSPSHFRRSGWRSPEPESEKLNPY
HSNSVGSSPNHQPRPLSPNSKSKQQRSMTHTAQSFGGLFDGAGGSGKSSLLKKLFSKNKK
KRQMNDGRPEVRSPSPNPASSLPSNLQHKTFLDDDLESMERSRVSSVSGRPIRKEGVAIV
IGEESSSESEDENEENAPHHVKALSLPIESTLSTMMTSDPHPLAPVSQTPPRDNRSMTTV
LSDTSLPSTNQKQQQPLLRSVSEHGSIQLKTMEDEKEDKEMKPQSSRSLKRNLVLSFRKP
RSITVATTDDAKKVKGGGRKSTKKKLTIEPYQVDGGQTGGNDAAAKVQFYLSEHGSIQLK
TMEDEKEDKEMKPQSSRSLKRNLVLSFRKPRSITVATTDDAKKVKGGGRKSTKKKLTIEP
YQVDGGQTGGNDAAAKVSGIFRQPPRGEVRFVHLDPQETKYGFRLQSYGRARDQGKVLQT
FVQSVIPGSPSFMAGLHPGDTIVAVNGTNVKYAPVETVVKAIQEGAKSKERIILQVEFVD
GVTRLDCMQKAEEIRARMKAKQARLREILRLERTPPPLSPPPVSPPSSPQHIIKSHDLPA
WADAPPTLDTGPHPYRYNRHLNQVVGVHGGAITTLECDVLVLPITSCYKRESENENVLLQ
LLRNSGDRLLDELSLAKQCRVGDNIITRGHGLQAKYVFHCVFGDLQDSLYGCCHTALDEA
NLQGHKTVVFWLDGFAAIAGLY
>THWI_Twilhelma_g4263.t2
MEPQPLNYRNTAVGTPTPHRRLSLPDSDESQGGKTNGLTAHGNEAGEDRRASTGGVVEVP
LILPTSPGGVSVSEGLETELLMDYYLVPGAKWSLLHKGETVRIISKAGSRWYRCMATRDI
SIEVPPIPTALSAGLSDLSFESIGSVEGDSVMRIPGMEHLTNQDLDVELGKRESIGEEQE
LEGLEGEVVSQEENGVLDGEKPDKQEYPVSEETREAASGTEQQNGHQVEERDDEQEVEKT
KSDEDKTESVQTKDIKEEQEEEELLPSSPVSVGEENPSNVPTGVTYRRTKESSPMNSEEV
VLRKKENRNSVERRLSYQLATEDDDFEEHLEKQKEVTQQKRKAKTVGRSVSSPSRAARIN
LQKNLGIRPASLTAAVRASLPVASFPVSRDSGSFSPHDSKRDSRLMALLERERNLTSYSA
PLIGCVPVSVLKYFVEREKGGVLLIPSPSPSCVSPVNSQYSGTSVDSPGNSRPVSEQLDL
PSNGHTPDPAHSRDISITSENLPADESVVSITVTENSDVDKNRESPNFDDLELESDTGPR
SFRSHSLPPAYLMAVTPPVSPVPPESEEDMGESNLDTSPSHFRRSGWRSPEPESEKLNPY
HSNSVGSSPNHQPRPLSPNSKSKQQRSMTHTAQSFGGLFDGAGGSGKSSLLKKLFSKNKK
KRQMNDGRPEVRSPSPNPASSLPSNLQHKTFLDDDLESMERSRVSSVSGRPIRKEGVAIV
IGEESSSESEDENEENAPHHVKALSLPIESTLSTMMTSDPHPLAPVSQTPPRDNRSMTTV
LSDTSLPSTNQKQQQPLLRSVSEHGSIQLKTMEDEKEDKEMKPQSSRSLKRNLVLSFRKP
RSITVATTDDAKKVKGGGRKSTKKKLTIEPYQVDGGQTGGNDAAAKVQFYLSEHGSIQLK
TMEDEKEDKEMKPQSSRSLKRNLVLSFRKPRSITVATTDDAKKVKGGGRKSTKKKLTIEP
YQVDGGQTGGNDAAAKVQPPRGEVRFVHLDPQETKYGFRLQSYGRARDQGKVLQTFVQSV
IPGSPSFMAGLHPGDTIVAVNGTNVKYAPVETVVKAIQEGAKSKERIILQVEFVDGVTRL
DCMQKAEEIRARMKAKQARLREILRLERTPPPLSPPPVSPPSSPQHIIKSHDLPAWADAP
PTLDTGPHPYRYNRHLNQVVGVHGGAITTLECDVLVLPITSCYKRESENENVLLQLLRNS
GDRLLDELSLAKQCRVGDNIITRGHGLQAKYVFHCVFGDLQDSLYGCCHTALDEANLQGH
KTVVFWLDGFAAIAGLY
>THWI_Twilhelma_g4278.t1
MIHLWARDCPVTDAMDQAEIDSHSAVDIYQWIREVCSTILLQRRIVLGGAGRVVQIDESM
FCHIPKYHRGRAASQEVWVFGLVDVSHKPALGYMEIVPQRDAATLLPIIQAHVAPGTTVH
SDMWAAYNRVSSLPNVSSHETVNHTYNFVDPITGVHTQNIESYWNRVKGKLERMKGCSRD
QLASYLDEFMWKERDGATRRQAFTNIMAAIATVYPVP
>THWI_Twilhelma_g4285.t1
MASKKGLSIKSGGTFRSSVVLKSKRPIDPDANISLARLPSPVSSVQMAKSSPSEGLSSYS
DIPSSANGERSRTREHDHYGFEYSVSEKEHHYRVHSKDWIPMRLYVLQLIGLKTNRHTSS
NMITQNDPLLSGKKARERERKWLKMLENWDYWMEKKSPKDLIGRPDNDVVLHVIDKDLDR
TFPSHEVFSKPQGQADLRKVLKAYAMYNVKTGYCQAMAPVAATLLMHMTPEEAFWVLVQI
CEQYLPGYYSPGLSKLPPNPSEPQKGLDPMLYCTEWFMSVFTRSLPWGTVLRVWDMFFFE
GAKVLFKVALALLQLSFSSPKNQVKVSGFFELTRSLRSLSIEVTHESVLIPEPILMQFFG
YEDFRCSVL
>THWI_Twilhelma_g4285.t2
MASKKGLSIKSGGTFRSSVVLKSKRPIDPDANISLARLPSPVSSVQMAKSSPSEGLSSYS
DIPSSANGERSRTREHDHYGFEYSVSEKEHHYRVHSKDWIPMRLYVLQLIGLKTNRHTSS
NMITQNDPLLSGKKARERERKWLKMLENWDYWMEKKSPKDLIGRPDNDVVLHVIDKDLDR
TFPSHEVFSKPQGQADLRKVLKAYAMYNVKTGYCQAMAPVAATLLMHMTPEEAFWVLVQI
CEQYLPGYYSPGLHAFQIDALILKNLLKVHLPEVKKFMDSKLPPNPSEPQKGLDPMLYCT
EWFMSVFTRSLPWGTVLRVWDMFFFEGAKVLFKVALALLQLSFSSPKNQVKVSGFFELTR
SLRSLSIEVTHESVLIPEPILMQFFGYEDFRCSVL
>THWI_Twilhelma_g4309.t1
MIPTSLCLSSFKNWLELDKPVLDPSQDLPKGSQPVKIYFAFKFFVDDLRYLNDHVTVELL
FQQARQAIMKCEIQTDDETIFELAACALQAHYGDFRSDVEAKQHLNSLLVLPAHVFKRHS
VNFCETEVIKYYRMMLALSRGEAIFKYLEIIQSLPMYSVHFFEVKDKKDVALWLGVGPDG
ICQCPHDDRNEHDNRFQWLQLQNIYYRDKKFSMEVYQSTKPSKKGVGFGPVSVHAWYGGN
SKVVMAIWKMARDQHMFYRNKRTNKHPHMGMNLTEIIRQLNKRYRSNVSPSSSHSSLSIE
SGKSNVAQASAEAVAAAKAAQSEMYSALLARRVALVQEFEKKAARYKEILIKEMQITGIP
PEGLTPDEIEKMRKKFGVSFKFSKFVLDNSLAGNDEVEQLEKQLEIQSSIIEASKVSGGC
GLYC
>THWI_Twilhelma_g4320.t1
MTDQEESDKKALFTMFSTTARRDRSREDVVDMRTKGKSLSSLLFCMQLGLVCVSLIVLLF
GLAVSAVGVWALQSQRSYFVITKENTEFSRLPVSMIVAGIFVSLLAVLGVFGGIFTKTMS
GSILLAVFAFVLVLLIVSEIGAGAAAIQFREEIEDRYIDSASRSLEHYEDQHNISAPTNT
ANEWDNFQKKHKCCGARNYTSYQDVFNNNTVPRSCCTNATDLNRCDEARRNVTDETIGSG
LIFTQGCPEAVVSQLKDNLIGLAVVAIAVGSAQFIGVVMACCVAFVSSKLEENKSYTYNR
LVQETT
>THWI_Twilhelma_g4323.t1
MRKPLQICLLAVCLAVALARYKSTDFTDAERMEATQQAVKVAKANMEAFDRKRIEKAKIQ
AESGLTSAQLLSRFFRKASPRTERMGKARLMMEDAVRGAERLLLDQKRAKTASIASKEKQ
AEVLAQELFHTPGTLLTKNEYAHISEEAACEEVRNEDIDCSLISDSFRTYDGTCNNLDRP
AEGSSATAFRRLIPPRYEDGLNQPNGFRQSKMTDNMFYGPFAPPHPSARLVSDTIITDRL
IDEERHTHLVMQWGQFMDHDLDLAVEFTDADVMCHGCESNDICLPIQVPSDDQASGLGQP
NNGGCLEFRRTIPVCRKSFEFEPREQINELTHYIDGSMVYGSTKARADFLRTEKGGLLKE
GESRGTSKASLPEVPSAPEADGSCRIPVEDYKGDVQKTSPGENGRCCPDGPDKNHPIASC
FFAGDVRVNEQVSLIVMHTIWLREHNRVATALANINPSWDDEKVYQEARKIVIAEIQHIH
YEEYLPAVFGREMYDKMIGPYPGYQPQIDVSIPNAFATAAYRFGHSQIQNEFQRLDSNFR
PIEQGPLNLFDAFFNPQEYYNGGGTDPIVRGWLNQPARRLDEFLNSILTTRLFETADSPG
MDLASLNIQRSRDHGLPPYTVWRDFCQARFKDNVSNFETINFANELTKIRFLQTYGSLDT
VDLFVGGLAEEPLPGALIGPTFACIFALTFSNLRAGDRFWYVRRLTINSNLSSRQSTLYK
YLFRVKSIYHGVFETSSIQDSSGIFHSQSSCEASQNSALKYDCFGDGPSKGGGDMRNTDS
VMPVLESVDIDDPKFIEQVPGRIRSLLRSIFQPSPSEQEKVTNQAIEMKKVEEKQYNEES
KADKLMYLLEETLEELKNN
>THWI_Twilhelma_g4386.t1
MSFIAMCPAPFQKPKKRAKNGGKSKHAATEAPLPPLIDHLLARNLSQHHTSGEHVLSGSF
SQVPHNHDHHHHQPGESESQQSGSTSNDSHSTHTSGYQTDDGTFEGKLLKRANRSRPANL
RMTAIRDYAPCCNEELAVRRGQRVKVLYKNNDWVYAVTKSGEAGYIPYTFVRPSRKYAGY
QSEPEYCQDTDAYRSGYDTDLPVSSGQSAAGHGRRHQHRTQICDVVPTYSVHTGFKGSPE
SKPKTFNPLEQHRRHHHTQLSGYTSAVEYQSGADSRYRPRPAKSLHNILDAGSPPSIREY
RPAERKPELDSFKKQLLEELVVIHDFEAQEEDEVFIGKGERVKVLNAEDPFWLWVETTPG
DQGFVPRTCCSLGNHPSLQNNRAHVSKRAPSNGMSRHARRYYERSRAQNVARQARSQAKQ
RFHELARLRNNPQNPVLMEKDEIKRMGSKLIVLMDYTATQEDELTIEFAETVFADVLKQA
GADRIWAYCPRIDRCGFIPVSLVVPPVV
>THWI_Twilhelma_g4397.t1
MVSILRRPLDLLIVVALFNFLLIAITIDFTQSTYGSILALEDVDEWVWPPGPVLKAYAWW
CETYDPLVAHNPMWYETMAWFSPILYAPFYVVAIFAFLFEKEWIRIPALMWGYGLLLTMV
MVVREQLYGKYHTKDTTMFLMAYGGYIAVPVIVMLRVAAAPVFSGSSKEVKKKRE
>THWI_Twilhelma_g4402.t1
MAVRDTTVPCVCWEWQRDDGGYSPYPPDISADIEAAYTTYYNDNRFDTVVLSGSYSGYVV
YFSRNVQRNSTSGWEREVRRISVNLPSSPAITAYWTWRENRSKFVLYNLEASVDIELSYL
RRDPSLDLSQCTNRLPYTINFTTMEQTRHGYGTKRKIQRYPLATPGSSLQTYLALTKTSS
TSSVTGITSTVGATGHAVASLPNPFGLKSGGTSKLSSYTSTPGGPYSSGPASLATSGSVG
LGPSVHSTSTASGSCTGTSAVNFSMGYSAPSSNRRSRNKSKATTSPRSTRGRRRGEGEGQ
EGITAGVTKDEEKDEVTMYAKKVRKRIKNADEEVR
>THWI_Twilhelma_g4404.t1
MAVRGTTVPCVCWEWQRDDGGYSPYPPDISADIEAAYTTYYNDTRFETVVLSGSYSGYVV
YFSRNVQRNSTSGWEREVRRISVNLPSSPAITAYWTWRENRSKFVLYNLEASVDIELSYL
RRDPSLDLSQCTNRLPYTIDFTTMEQTRHGYGTKRKIQRYPLATPGSSLQTYLALTKTSS
TSSVTGITSTVGATGHAVASLPNPFSLKSGGTSILSSYSSPSAGPYSSGPASLATSGSIG
LGPSLHSTSSASGSGTSTSAVNFSMGYSAPSSNRRSRNKSKATTSPRSTRGRRRGKGEGQ
EGITAGFTKDEEKDEVTMYAKKVRKRIKNADEEPCPICMNKLTEHSGYDEDEESHAPLPP
SSTLPVDVYKLRRCGHMLHRACLLMYIKNSSSQSGFQCPTCKKSYGVKTGDMPDGRMTTR
TLGTSLPGHEGHRTIEITYSFSPGVYKGRRYRTNGFPRTCYLPDSDKGQKVLRLLRVAWD
RRLTFTIGTSVTTGATDTVVWNEIHHKTSTSNYNGHGYPDPSYLDRVLLELAAQGVEEDE
GDSQGGPEGETSSSEEEEEEEEEEVRSKAAGGSASNAIRLDDSDDSDL
>THWI_Twilhelma_g4404.t2
MAVRGTTVPCVCWEWQRDDGGYSPYPPDISADIEAAYTTYYNDTRFETVVLSGSYSGYVV
YFSRNVQRNSTSGWEREVRRISVNLPSSPAITAYWTWRENRSKFVLYNLEASVDIELSYL
RRDPSLDLSQCTNRLPYTIDFTTMEQTRHGYGTKRKIQRYPLATPGSSLQTYLALTKTSS
TSSVTGITSTVGATGHAVASLPNPFSLKSGGTSILSSYSSPSAGPYSSGPASLATSGSIG
LGPSLHSTSSASGSGTSTSAVNFSMGYSAPSSNRRSRNKSKATTSPRSTRGRRRGKGEGQ
EGITAGFTKDEEKDEVTMYAKKVRKRIKNADEEPCPICMNKLTEHSGYDEDEESHAPLPP
SSTLPVDVYKLRRCGHMLHRACLLMYIKNSSSQSGFQCPTCKKSYGVKTGDMPDGRMTTR
TLGTSLPGHEGHRTIEITYSFSPGVYVSGTLAHGAYHMKGRRYRTNGFPRTCYLPDSDKG
QKVLRLLRVAWDRRLTFTIGTSVTTGATDTVVWNEIHHKTSTSNYNGHGYPDPSYLDRVL
LELAAQGVEEDEGDSQGGPEGETSSSEEEEEEEEEEVRSKAAGGSASNAIRLDDSDDSDL
>THWI_Twilhelma_g4413.t1
MAEVNRKKFEFRKLLIQVSDGLGREDVRGLKNLCYEHVQNKGEDISSGVDLFNILIERDV
FNADKPHFLCELLETIGRKDLAKLVTDYTSKLQVNDFAPSKIQDTIDIRQLQLVSEEIGR
DWKMVVRHLGLDEVTIQSIHQANFGDLKEASLQALLKWKSLRGDAATGHALKGALTEMKL
MAIVHKYFA
>THWI_Twilhelma_g4417.t1
MASVNVSEYCSSLPEPVRARLHQRIDAASGGVSIEVGQLAKCMYEFEGEVAEALGLTKAD
ISAIITKHPQELRLQTPCLESQSTRG
>THWI_Twilhelma_g4459.t1
MIQVDKVTKSEDGGLGIRMESTAELDDAGNPQMHSLHHVIRYVHPEGPVGRHNILHEGDE
ILVVNGEVLVGLQHDQAIEVVKNTAHFVTIVVCRLLTEDGGGAVVSGVNGREEEEEGEEP
ERAESHLTESETTTEGGIQTAYTSESEDDKHINMSTPDSLQALPSFDISGFARRFERQSW
RQRHEEQRKMLMKNFEQKREEYERSIQMQEEELLQQEILLKEHQQRQELEQEREDIEEEE
QGNFFDFQLDYTPYHDHHGSDYDVHQQVTSPDSMQDESDSSTSVLSPVPGSTLWESDLSE
IDLEKGDEGLGFSILDFQDPRHPGDRVILVHSLVKGGTAERDGRLKKGDKLLSVNGVSVI
NHSLQFAVDQLVAVPKGGVAKVGVNHPFPASPEINSDPTSPLAPAVGQGRDFFGEGHSTL
RNTTSTEFEDEEKPLSGEEEEPETRPQGESQESEECEEEEEFEEGEDVARFKKKKPSETD
DDDDDEPPPPYTENDPQDLKLEVKSDPHKEGGAKGPPRDSEGHLLEQPMLETNENLGTQV
QRELEANNPGSTNDTETERESVSTSDLDSESRPPTTASSASTRSPASRSSISTPDHGKSL
SYLTRITPEEEAMMNQHKSASPSSQHLNLPPDDQLDSQYSSDTTLVNSESQPSQPEAGPD
SNTSVVSSSSASTTPKVSKGEKKEKDHKDEGTGSKENRKEEGGSSTKTKTKKKKIIELKS
REKGNRKFMKGKNKENAQKSRPSNHAPSSPQDDKQNLTVNYALSQASYTNSQESFLDGLS
PEFSDCGDHSNEMESEPREIKISIRKGHSPGMHLTLDESNSCIIVKSVSGSGAIGKDGRI
RVGDRIDAINGKSLAGLSLVKVKNILKRASSKTEELVIVYAPAPQSFMLRSTSYDKQMGR
SNSGNSGGATAGMMGAGGQGYQTTSQSNQMPQPGIQIISPQSHMMQAATPQWPTMEGVSP
YHPAANLAGMGTMGIQSGYYGNSKPPPPPYMYPHQPGGHNPNLISTPQPPYVSPHMTQPT
WSLRGQQQQPQQPTASGMHMTATHNVGVVMPHAPPPNVMPTWGIPPGPTGMMHRDPPQYG
DVHVMAAAAQQPQALGGQQLGAPHLGIGQGQMGVASMVQSPHGQYQVPQSSHMTAAANHM
TSKGQVQQPQHQKMPNPSRPMNKSQSETKFPSILHPRAGASRRHNSHGDSSAASRQFLPS
YRHRAKKRGHKPEDSFEEEPAEQVEMMIGNSNSNRIQSHLQMAGGNDLSQQQHQGELGRG
PAASIAGPAGGEKLKFPRAVSLQESPEHSHHNSWAIEEEEDSAIRAEFPEVEGHLFEVTL
NKGSRGGLGLSIVANTNKDSIQGIVIMGIQKGGVAEKCNRIKWGDMILKVNDTNVVGLSQ
QEVQELLRNAPPTVRFILLRQHMNPRRNHNNSSSGGIQLTQHTPGGSDISLEGLAQVQAI
TLRREDKKGFGFTIEKCEQGSSPSVIIGSISPRGPADLDGRLQVGDQVLSVDNQKILGYA
FEKARVLIQQARGRGHVTLVVAMRSASSLAALSQQYQQYGGEVLGALGGTGEQPLPTLKG
DHKSAQIPEGVVLRKKKTSLKSSRRRPVSVDYDRNAASHDSHVEGVVGGGATATSFKVGG
AQPESNRSSQYSNRNSHPFTERDMEQGLLNFDKQTVIDPFKECEIVIFKQSQVLGVIITG
GADSILEGVYIQKILPDSPASKDGRLKPGDQILKVNDVSMSGLTRDEALQALQRSSSTVR
LRVMRDPNRAATVLHGEVPTSPIGSGEIETVELLKPERGGLGLLICEQEDRPGVYVQQVV
EKKAAYVDGRIRPGDKIQAINGQDIYNSSQNFVVRLLQSCQGSVSLTVQHQRTSTSPPSS
QPEYGGPVEMDPPHRGAMQSRPPPDYPYSLPTGHDREPPPYSQSGPTRPLFQTNGGNYGN
SNPDFAPSVRGGGGYQQYGATSSRFRVGGEVDIDMPISPEEDDEERDHE
>THWI_Twilhelma_g4459.t2
MIQVDKVTKSEDGGLGIRMESTAELDDAGNPQMHSLHHVIRYVHPEGPVGRHNILHEGDE
ILVVNGEVLVGLQHDQAIEVVKNTAHFVTIVVCRLLTEDGGGAVVSGVNGREEEEEGEEP
ERAESHLTESETTTEGGIQTAYTSESEDDKHINMSTPDSLQALPSFDISGFARRFERQSW
RQRHEEQRKMLMKNFEQKREEYERSIQMQEEELLQQEILLKEHQQRQELEQEREDIEEEE
QGNFFDFQLDYTPYHDHHGSDYDVHQQVTSPDSMQDESDSSTSVLSPVPGSTLWESDLSE
IDLEKGDEGLGFSILDFQDPRHPGDRVILVHSLVKGGTAERDGRLKKGDKLLSVNGVSVI
NHSLQFAVDQLVAVPKGGVAKVGVNHPFPASPEINSDPTSPLAPAVGQGRDFFGEGHSTL
RNTTSTEFEDEEKPLSGEEEEPETRPQGESQESEECEEEEEFEEGEDVARFKKKKPSETD
DDDDDEPPPPYTENDPQDLKLEVKSDPHKEGGAKGPPRDSEGHLLEQPMLETNENLGTQV
QRELEANNPGSTNDTETERESVSTSDLDSESRPPTTASSASTRSPASRSSISTPDHGKSL
SYLTRITPEEEAMMNQHKSASPSSQHLNLPPDDQLDSQYSSDTTLVNSESQPSQPEAGPD
SNTSVVSSSSASTTPKVSKGEKKEKDHKDEGTGSKENRKEEGGSSTKTKTKKKKIIELKS
REKGNRKFMKGKNKENAQKSRPSNHAPSSPQDDKQNLTVNYALSQASYTNSQESFLDGLS
PEFSDCGDHSNEMESEPREIKISIRKGHSPGMHLTLDESNSCIIVKSVSGSGAIGKDGRI
RVGDRIDAINGKSLAGLSLVKVKNILKRASSKTEELVIVYAPAPQSFMLRSTSYDKQMGR
SNSGNSGGATAGMMGAGGQGYQTTSQSNQMPQPGIQIISPQSHMMQAATPQWPTMEGVSP
YHPAANLAGMGTMGIQSGYYGNSKPPPPPYMYPHQPGGHNPNLISTPQPPYVSPHMTQPT
WSLRGQQQQPQQPTASGMHMTATHNVGVVMPHAPPPNVMPTWGIPPGPTGMMHRDPPQYG
DVHVMAAAAQQPQALGGQQLGAPHLGIGQGQMGVASMVQSPHGQYQVPQSSHMTAAANHM
TSKGQVQQPQHQKMPNPSRPMNKSQSETKFPSILHPRAGASRRHNSHGDSSAASRQFLPS
YRHRAKKRGHKPEDSFEEEPAEQVEMMIGNSNSNRIQSHLQMAGGNDLSQQQHQGELGRG
PAASIAGPAGGEKLKFPRAVSLQESPEHSHHNSWAIEEEEDSAIRAEFPEVEGHLFEVTL
NKGSRGGLGLSIVANTNKDSIQGIVIMGIQKGGVAEKCNRIKWGDMILKVNDTNVVGLSQ
QEVQELLRNAPPTVRFILLRQHMNPRRNHNNSSSGGIQLTQHTPGGSDISLEGLAQVQAI
TLRREDKKGFGFTIEKCEQGSSPSVIIGSISPRGPADLDGRLQVGDQVLSVDNQKILGYA
FEKARVLIQQARGRGHVTLVVAMRSASSLAALSQQYQQYGGEVLGALGGTGEQPLPTLKG
DHKSAQIPEGVVLRKKKICLFQSFSLSSASLKSSRRRPVSVDYDRNAASHDSHVEGVVGG
GATATSFKVGGAQPESNRSSQYSNRNSHPFTERDMEQGLLNFDKQTVIDPFKECEIVIFK
QSQVLGVIITGGADSILEGVYIQKILPDSPASKDGRLKPGDQILKVNDVSMSGLTRDEAL
QALQRSSSTVRLRVMRDPNRAATVLHGEVPTSPIGSGEIETVELLKPERGGLGLLICEQE
DRPGVYVQQVVEKKAAYVDGRIRPGDKIQAINGQDIYNSSQNFVVRLLQSCQGSVSLTVQ
HQRTSTSPPSSQPEYGGPVEMDPPHRGAMQSRPPPDYPYSLPTGHDREPPPYSQSGPTRP
LFQTNGGNYGNSNPDFAPSVRGGGGYQQYGATSSRFRVGGEVDIDMPISPEEDDEERDHE
>THWI_Twilhelma_g4460.t1
MDPPHRGAMQSRPPPDYPYSLPTGHDREPPPYSQSGPTRPLFQTNGGNYGNSNPDFAPSV
RGGGGYQQYGATSSRFRVGGEVDIDMPISPEEDDEERDHELKIIRLHRGPSGLGFSIVGG
KGTPQGDLPIYIKSVFEKGAAGKDGRLKKGDLLLAVNGISFENVTKDYAVETLKCLQGDV
ELTVLSSD
>THWI_Twilhelma_g4461.t1
MMAVIEERSRVWQLLLISAILVGATTLFMIIGALGPVSSQGTYSVMSMCVVPDASEHIRG
EGNPLIDETTCSEVGQPLYEPSLDELQVYPPKNVIFHAQIPFMKRHVMTRLFHFLIADLG
IRFTSSDYTSTMMKYGLNTLRFEVVLGHRPGIKGQWERMTKGNVTRTINCHHNKKGVLTC
DHLPLFELGSCHFRQYVVNLAFPTLPLANTLPQYDNLAPISKMHVYEVHQNAGFTKMWLA
LKSLLLPISAAALLWFRRRLQQVKADSHHTYTVSLIEELLLFLGSTLVLYNVPFGFLSLY
FNCPWLLVFNDFRQGLFIAALFSFWIIFVGEHHPDRSGPTHIGCYWKQLGVVAVSCIFLF
VYEFCERGIQVMFPFYSIWGNWLSTYFAVS
>THWI_Twilhelma_g4461.t2
MAVIEERSRVWQLLLISAILVGATTLFMIIGALGPVSSQGTYSVMSMCVVPDASEHIRGE
GNPLIDETTCSEVGQPLYEPSLDELQVYPPKNVIFHAQIPFMKRHVMTRLFHFLIADLGI
RFTSSDYTSTMMKYGLNTLRFEVVLGHRPGIKGQWERMTKGNVTRTINCHHNKKGVLTCD
HLPLFELGSCHFRQYVVNLAFPTLPLANTLPQYDNLAPISKMHVYEVHQNAGFTKMWLAL
KSLLLPISAAALLWFRRRLQQVKADSHHTYTVSLIEELLLFLGSTLVLYNVPFGFLSLYF
NCPWLLVFNDFRQGLFIAALFSFWIIFVGEHHPDRSGPTHIGCYWKQLGVVAVSCIFLFV
YEFCERGIQVMFPFYSIWGNWLSTYFAVS
>THWI_Twilhelma_g4473.t1
MLKSNSASIHAGMANRLNTKKPASMFVKVELSRSFRDSKAFGKRPSIAINNSSVVVEVCE
EYWYITDAPQPIRQIVSNAHRMVGGSGRRKRMLQYRIGHLDPNSRRIMWGKLGTKSSDGL
HYYTEGRRPRVALNSNNIVIVVHENQGRCYYRIGLVNQESGNIEWGQLIPSRSVLDVEYA
TGHFPGVVLLDNNTAILTSCEEKIDGSIASYIIGDIDTKEMVFVPRRDSHNKTLNNVKKL
TIAANNEGSVVVAYQTNSPRENCCMAGTVRGKYIDWNHQHILRLSVSGIMPSCPAVSINA
QGYVLATQSAFKPFGFPKQYKTTCHVGLVSYDNHDDCKLEVFPKCRKEYDNGCCPAIAID
GGNTIVELHESDVIPQIQLYYHVGKLFISTSERKSLEFIERQPIAKTKPQQTGSTECDSQ
PFACNTCRLSGVPVTHSKQVIIDRDTRILSWASHGLKIHIPPGALPETESECIFTLGVTC
TTSDFRFSPDLVLVSPMFYIKPSVKLLKPVTLEIEHCCDVKGEKDAYRLKPMLASTTSGH
PPYTFQPMQGGEFPIEGSWGCITTTSFTWYAIFFECLGGLIPSSIVYLATVYIQQINRKW
YMIEIFMSHNLAHCKESAIEKYAIGGWKYAGQFEFHFKDSDGLLSFVLPEKDELVNEGWK
INSIDDPNEVKQTDLNSVDYLIQTLRARWVKEGTQDPTANGSQPTHPQLDAKPQLHEALR
VLLPMAGKWGTIGGLLGLPDGRTEAIRSENFSASDCLRAMLSEWLNLVDP
>THWI_Twilhelma_g4473.t2
MQALAEKFRRNSSSSSISIRSGSSKIASGAIQNYKVELGKSFRDTKAYGKRPSIAINNSS
VVVEVFEEHWYITDAPQPLRYLFSSAHKITGGSSRRRRLQYRVSHLDPDSKKIVWGKLGG
KGSDELHYYAEGRRPRVALNSDNVIIVVHENQGRCYYRIGLVSQDSGNIDWGRLLPSRSA
LDVEYALGHFPGVALLDNNTAILTFCEENNTASYIIGDIDTKEMIFIRRSASHNRIVYVN
NVKKLTIAANSEGNVVIAYQTNSPRENCCMAGIMTGEYIDWNHKEISRLSMPGMYPSCPT
VSINTQGLVVASQSAFNPFWLPKQYKTICHVGLISYDDHDNYMVKVLHKCRKEYDFGCCP
AIAIDDENTIVEIHESDVVPQIHLHYHVGSLFVSENTSNPRTKLRKSQISTSSTEEDGTD
PQFDSLKVETVQSVKATLSVSGVPVTHSEQVTIDHETRTLSEWSHHGLKIHIPPGSLPET
ESECTFTLGVTCTTSDFRFSPDLVLVSPMFYIKPSVKLLKPVTLEIEHCCDIKSEKDAYY
LKPMLASTTSGCPPYTFQPMEGGKFPIEGSWGYITTSSFTWYGTFFEWLFPRPATSTGTI
IYFARFFIQQVNRTCYRIVISLSRNLEQLKLATYDDYPRTIWNHGIQFEFQFKENDCVLS
FDMPAQDELVNGGWKITPAFSPCQVKQNNLNNAPYLSREFTARWENEEASPGKLVYNVRM
NGVDKTQFEISIYPQLREATIEEEPEIALSEAFKILLPVASKWKNIGAILGLDDQIQTIS
ADNPSSANDGLQEMVRVWLKRKNPKPTWDELANAVKPFDEKCASKIQKHQVCS
>THWI_Twilhelma_g4473.t3
MLKSNSASIHAGMANRLNTKKPASMFVKVELSRSFRDSKAFGKRPSIAINNSSVVVEVCE
EYWYITDAPQPIRQIVSNAHRMVGGSGRRKRMLQYRIGHLDPNSRRIMWGKLGTKSSDGL
HYYTEGRRPRVALNSNNIVIVVHENQGRCYYRIGLVNQESGNIEWGQLIPSRSVLDVEYA
TGHFPGVVLLDNNTAILTSCEEKIDGSIASYIIGDIDTKEMVFVPRRDSHNKTLNNVKKL
TIAANNEGSVVVAYQTNSPRENCCMAGTVRGKYIDWNHQHILRLSVSGIMPSCPAVSINA
QGYVLATQSAFKPFGFPKQYKTTCHVGLVSYDNHDDCKLEVFPKCRKEYDNGCCPAIAID
GGNTIVELHESDVIPQIQLYYHVGKLFISTSERKSLEFIERQPIAKTKPQQTGSTECDSQ
PFACNTCRLSGVPVTHSKQVIIDRDTRILSWASHGLKIHIPPGALPETESECIFTLGVTC
TTSDFRFSPDLVLVSPMFYIKPSVKLLKPVTLEIEHCCDVKGEKDAYRLKPMLASTTSGH
PPYTFQPMQGGEFPIEGSWGCITTTSFTWYAIFFECLGGLIPSSIVYLATVYIQQINRKW
YMIEIFMSHNLAHCKESAIEKYAIGGWKYAGQFEFHFKDSDGLLSFVLPEKDELVNEGWK
INSIDDPNEVKQTDLNSVDYLIQTLRARWVKEGTQDPTANGSQPTHPQLDAKPQLHEALR
VLLPMAGKWGTIGGLLGLPDGRTEAIRSENFSATSGAIQNYKVELGKSFRDTKAYGKRPS
IAINNSSVVVEVFEEHWYITDAPQPLRYLFSSAHKITGGSSRRRRLQYRVSHLDPDSKKI
VWGKLGGKGSDELHYYAEGRRPRVALNSDNVIIVVHENQGRCYYRIGLVSQDSGNIDWGR
LLPSRSALDVEYALGHFPGVALLDNNTAILTFCEENNTASYIIGDIDTKEMIFIRRSASH
NRIVYVNNVKKLTIAANSEGNVVIAYQTNSPRENCCMAGIMTGEYIDWNHKEISRLSMPG
MYPSCPTVSINTQGLVVASQSAFNPFWLPKQYKTICHVGLISYDDHDNYMVKVLHKCRKE
YDFGCCPAIAIDDENTIVEIHESDVVPQIHLHYHVGSLFVSENTSNPRTKLRKSQISTSS
TEEDGTDPQFDSLKVETVQSVKATLSVSGVPVTHSEQVTIDHETRTLSEWSHHGLKIHIP
PGSLPETESECTFTLGVTCTTSDFRFSPDLVLVSPMFYIKPSVKLLKPVTLEIEHCCDIK
SEKDAYYLKPMLASTTSGCPPYTFQPMEGGKFPIEGSWGYITTSSFTWYGTFFEWLFPRP
ATSTGTIIYFARFFIQQVNRTCYRIVISLSRNLEQLKLATYDDYPRTIWNHGIQFEFQFK
ENDCVLSFDMPAQDELVNGGWKITPAFSPCQVKQNNLNNAPYLSREFTARWENEEASPGK
LVYNVRMNGVDKTQFEISIYPQLREATIEEEPEIALSEAFKILLPVASKWKNIGAILGLD
DQIQTISADNPSSANDGLQEMVRVWLKRKNPKPTWDELANAVKPFDEKCASKIQKHQVCS
>THWI_Twilhelma_g4547.t1
MDDLKTRYVVEARLLGVDETFKKKKKEIEYAIDVVLSDESKYTMYRTLKEIAVMHSKLMS
KFPVEAGYFKKDERVIPDCPVKQSVFGPQRIVRDDRSFERLLNTYIKEIPGLPAALVKSD
IVSDFFSLKPSDISDPTEDKKKRTPKRKKAIKMDTNSTISGPMALKSYYAVSGYTDKKTK
FSFAEGAVVQVIQKDPSGECLHRSISHTVQCPHPHSKKKNIEERRRLQKLAKVNCPILKK
L
>THWI_Twilhelma_g4550.t1
MRGAKTKKKTPQQVGKSKKLLALNVTPITAFFKPLNPKSPKVQERQTSSAKKSIKFSSPS
PNSSDPKENSNVSPQLNEYSPPEKSLTPTSLKLESLSISEHMSPKTKSLALLVGIKSPKR
CHVSDVEDEEAIEPMAIDIEMVTPSPKKLCMVDLTESPIVIIDSSQTLPSPENHGVVNTD
SSVDESVCKLGECCSKKETQQELPECPLKNETETKLPGCCSKNESEMKLPEREDTEVREG
VKMDTEVITDANEEPIECKQDSGEADNKASDCIILLGPSNASTPKEPQPTPNRDSLSSSS
PSQGDSNINTSFSTAESPLKLDGFASDVKKVTFSTTKEEISLCDSHDEDDLTVYTAYKTP
LLPTSAARTFRSTEFNPSLEFTPILSFPAARGLKLSTMMASCVTSVVEWSSSSVVLEEVE
TLLRRRGISGVILKIGPSRVKLFAPVQQGVILNLIEINMRSLANKVYSVVEFLTLATTPL
AMPGSEVLIGLWNMIIDPHVAINSLTPGVLNKCVVWFRRLLTLHPPGQHSVVDTHYSLFL
TAIGGDERSFGLWETIISLHEGPLYHSQLLSFIVDLLLLNARHNISKNRLGDSLFVRVFW
SSASDSHLTSPIRRLVDSITHLLHNFSQDFSKLGNLMSLLFLASLRCNDLQTELLLVCQK
LNDSSLSLFASYLQPESLREELIHKVSRLKEMFDLNTRINKLVLQADEESGASRLETPPA
AVELCDTLVEMDTQQEAVSLEASEDSREDSQKEDKKLSLISPQTEGPNVNNKQAQTASSL
SSSESSPAQEVRDVTTNPNPLIKDPSNTRHTQLNSPGLRPTVSLSTTGCQDTTKSLSKVA
TATAKPIPIVPRNKPAPSKSPVRVFMTRSRTGAIKSRRQTMDKVCNTRLSRVTNKPSRVV
AVANATEARKGRSKVKRERSCENCTNGRCTRCRQKKGSC
>THWI_Twilhelma_g4550.t2
MEGILSSWEWIEMKKEIQRQHIIHQQSPTAKEKNSPSSIDASQLQTTAAYRHLQARVSFC
LAENFISPFQHSSTLPTGARQFAAATTETLASSRQTLLDESSSNIRKACAYLLEDAPHLK
HHLKKHFNHPLPQELRPTAWSVMLQDDTPASDRERFNRVHSTAATVTLRHLRTTYEAGIG
QKCESVFKSNRTFTPVAHSTVLLNAMQETALRWNFHRGNGESVKIKMSERDLLLCIPFLY
VWKEKLQTSSSASVGDPCQLGVPGKAAFQDGQNCVVGEMASAYCNFMENLPHTMDSYKST
VTDAMNQFSKQVERLLNLGAPKLHKHLTTLFNSSAMVAKQLPFHVHLRGIIQPSVQRMLV
GDLTLDVVCYIWDQCFIGQLVSGFQCLAYYITVWFILLKEQMEDCQSVKAVTEVLATVST
KLTVFQFQIEFEKRYLQKLCASLGIVPRVLLVHSGPMDSGPVESRPKSSPMKGMSTSTHR
QEVHVPPSHSHLHSQLVHDTNDAEKERLRKSVAEMSKKLEEDHKRMSNMFKQERDQHKKE
VATLKAEIRALKKRPTESKHSPLLAENQYKRRETLTERSRRQDLTATSPSWNKTASLSTI
ETVLTPFSHSTVTSGGGTSDIHRLFTTPMPSSHDTISQGSLQSSEPPHVQSIPSTTAKRL
ECSASIFSKDKGHSVQPSLNSPIHLSEKDAVDIWLKILSRFRDGVYLVCHGSEKEKQLLM
KNLQHQERVSTTSTQLV
>THWI_Twilhelma_g4550.t3
MEGILSSWEWIEMKKEIQRQHIIHQQSPTAKEKNSPSSIDASQLQTTAAYRHLQARVSFC
LAENFISPFQHSSTLPTGARQFAAATTETLASSRQTLLDESSSNIRKACAYLLEDAPHLK
HHLKKHFNHPLPQELRPTAWSVMLQDDTPASDRERFNRVHSTAATVTLRHLRTTYEAGIG
QKCESVFKSNRTFTPVAHSTVLLNAMQETALRWNFHRGNGESVKIKMSERDLLLCIPFLY
VWKEKLQTSSSASVGDPCQLGVPGKAAFQDGQNCVVGEMASAYCNFMENLPHTMDSYKST
VTDAMNQFSKQVERLLNLGAPKLHKHLTTLFNSSAMVAKQLPFHVHLRGIIQPSVQRMLV
GDLTLDVVCYIWDQCFIGQLVSGFQCLAYYITVWFILLKEQMEDCQSVKAVTEVLATVST
KLTVFQFQIEFEKRYLQKLCASLGIVPRVLLVHSGPMDSGPVESRPKSSPMKGMSTSTHR
QEVHVPPSHSHLHSQLVHDTNDAEKERLRKSVAEMSKKLEEDHKRMSNMFKQERDQHKKE
VATLKAEIRALKKRPTESKHSPLLAENQYKRRETLTERSRRQDLTATSPSWNKTASLSTI
ETVLTPFSHSTVTSGGGTSDIHRLFTTPMPSSHDTISQGSLQSSEPPHVQSIPSTTAKRL
ECSASIFSKDKGHSVQPSLNSPIHLSEKDAVDIWLKILSRFRDGVYLDMRGAKTKKKTPQ
QVGKSKKLLALNVTPITAFFKPLNPKSPKVQERQTSSAKKSIKFSSPSPNSSDPKENSNV
SPQLNEYSPPEKSLTPTSLKLESLSISEHMSPKTKSLALLVGIKSPKRCHVSDVEDEEAI
EPMAIDIEMVTPSPKKLCMVDLTESPIVIIDSSQTLPSPENHGVVNTDSSVDESVCKLGE
CCSKKETQQELPECPLKNETETKLPGCCSKNESEMKLPEREDTEVREGVKMDTEVITDAN
EEPIECKQDSGEADNKASDCIILLGPSNASTPKEPQPTPNRDSLSSSSPSQGDSNINTSF
STAESPLKLDGFASDVKKVTFSTTKEEISLCDSHDEDDLTVYTAYKTPLLPTSAARTFRS
TEFNPSLEFTPILSFPAARGLKLSTMMASCVTSVVEWSSSSVVLEEVETLLRRRGISGVI
LKIGPSRVKLFAPVQQGVILNLIEINMRSLANKVYSVVEFLTLATTPLAMPGSEVLIGLW
NMIIDPHVAINSLTPGVLNKCVVWFRRLLTLHPPGQHSVVDTHYSLFLTAIGGDERSFGL
WETIISLHEGPLYHSQLLSFIVDLLLLNARHNISKNRLGDSLFVRVFWSSASDSHLTSPI
RRLVDSITHLLHNFSQDFSKLGNLMSLLFLASLRCNDLQTELLLVCQKLNDSSLSLFASY
LQPESLREELIHKVSRLKEMFDLNTRINKLVLQADEESGASRLETPPAAVELCDTLVEMD
TQQEAVSLEASEDSREDSQKEDKKLSLISPQTEGPNVNNKQAQTASSLSSSESSPAQEVR
DVTTNPNPLIKDPSNTRHTQLNSPGLRPTVSLSTTGCQDTTKSLSKVATATAKPIPIVPR
NKPAPSKSPVRVFMTRSRTGAIKSRRQTMDKVCNTRLSRVTNKPSRVVAVANATEARKGR
SKVKRERSCENCTNGRCTRCRQKKGSC
>THWI_Twilhelma_g4608.t1
MFKKQSSARPKKTTKKKKPPKRPAAMATEETVPKNSMTAEETAPKDSMTAEETAPKDSMT
AEETAPKDSMTTEETAPKDSMTTEETAPKDSMTTEETAPKDSMTAEETAPRHTAEETAFK
DTIKTSNHSPKADNLKDETAEITLVQNAYQYLTEKSYPPDCSKNDKRSIRRKAKTFVVRR
GQMFYKKKNDKEVRFVTDLQERKKILKACHKDATSGHMGTKRTLARITERFMWPGVTKDV
NNLVSECDVCQRTGRKMSKAAPELHPVPVVSPWHHLGIDFIGPLSPPSTEGSRYILTISD
YFSKFVLAFAKETKHASGVAATLFELFTVFGLPHVITTDQGSEFNNELNSELMQTLGIDH
RLTTPYHPQANGLDERFNQTLQNMLVKFIDDKKESWEKYLSTCVYAYNTSKHESSKFTPF
EVMFGRQALLPVDINMSSNQEAPLVAEIASEQQLEQLEQKRQSVLVKAKENILAAQQKQK
ETFDRKHSAPEVYAVGSAVLKKDFTRKKRKGGKLDHTWVGPYKITQSLGRGLYSLVEIKN
PKKTISRVNGIHLKCYVLPKKDPTTLAEDQDPTTQAEDRDPTTQAEDQDPTTQAEDRDPT
TQAEDQDPTTLPTIPEDQEKPSELNDSFESIPPLPPPMPSLQELNKKYSRKNQAAKTLQS
KQRHKQQASSKTNKRKLETIDVENYELKRPTKQSLWLNNELFTLTTSDREVLMNPAGWIN
DKIIHAGQVLLKKQSVFSGFQDPMLGITMAYEIQREEFVQVLHNGSGHWLVVATVGAGDS
TEVYAYDSMYLTLGTSVKKQIAALLCTPETKINIKMMNVQRQTGSCDCGLFALAFATAII
NGVQPGNCFFKQDAMRSHLLKCLQSGQMTMFPTVRMRRQGAHIVSEDYIDIYCSCRMPEI
LPMVQCSTCLEWFHVACEMVPTEAMDNCNVDWSCCTCTRTSN
>THWI_Twilhelma_g4664.t1
MAFFDDPKLLTAHLRHSFITSDDTGMCELIMINEDLDKEIKSDHKFSKRSLRLAQRYNPA
EHLPRYAAQSYDIQASPTLSRRPPLKNNANMFELSDQKRRKKNSQCTIITWQDTGNIFDP
SQFPRQEIQPRPKKDENPSQLSLLLAEYNKLSANPFFEYSKFNGENHGYAVTNTYRVFLP
MSKVSINLIPKSIPPCFPRRKTPLRPVLVTVLHKATVADLIGLTFWKYIEETKDPVKLVS
CSNIDQGFIKRVENRNIALQGSISPPLSNLATKFQFL
>THWI_Twilhelma_g4664.t2
MAFFDDPKLLTAHLRHSFITSDDTGKHWVNFEQDSCQMCLLLGMAFFDDPKLLTAHLRHS
FITSDDTGMCELIMINEDLDKEIKSDHKFSKRSLRLAQRYNPAEHLPRYAAQSYDIQASP
TLSRRPPLKNNANMFELSDQKRRKKNSQCTIITWQDTGNIFDPSQFPRQEIQPRPKKDEN
PSQLSLLLAEYNKLSANPFFEYSKFNGENHGYAVTNTYRVFLPMSKVSINLIPKSIPPCF
PRRKTPLRPVLVTVLHKATVADLIGLTFWKYIEETKDPVKLVSCSNIDQGFIKRVENRNI
ALQGSISPPLSNLATKFQFL
>THWI_Twilhelma_g4668.t1
MSQIVGNIVSSLVLFPYNSFSNGSSQSFAQNGDICNNTEAQDVTSEQLYILLSIYLGFDI
IGIAILLIFVSKIPQQNLTLKASKSRCRRYCLEPFTDLMSVHVSWKMLLFGPLSLYNGAT
IAFSFSSYTRNVVSKCIGVGNIGFTLIVLGFFSAITSIIYGRLAKYLHRVPFAFSAAVMN
LFFYLFLIFDQPLKPSYVLAFMFAVFWGISGGIWNTLSSSLVGILFPSIQDSAYSAFRMW
FSLGYAIGFSITKIDQLGYQCWIMTVLLLVCFSSYLLLEVFISRQGQRLCCQKDLGVFDG
PKSKFEQLSHKFNGKDITEKMLGERDLDEERSNKNQLTQDEDRYVPPMGVGSKAAGGRHI
KKRKKVSLVKGLAERGFVNPGTIEFIARGGGEGLEDSIQLFHTTVF
>THWI_Twilhelma_g4670.t1
MAEGFSFGTSAFYTRDTARIRRFQALKERRRVLLETEQPQDQEELEATSTSRARLTTARL
TRARTKRPPALSYATTRNYTTIVESVGETSPEAVPQELASAEVSGEIIEESVEELMKDVS
FKENCLTPGQSQWTNRNLYATSISFMLVFSAFIGLQGLQSSLIGSIGSASLAVTYGFYFL
IGFVTTAIVRLLGTKYAMLFGYLCHTVYIATNFYPEFFTLIPSSALLGIGSGPVWAGLST
HLGTVAIYYSLSPNAPDTFDNLIAKFTGIFFFIFQLTQIIGNLVSSLVLFPYGNVANSTN
IGSDVCDNDEAQNVTSTQTYILLSIYLLLNFSGIVTLLVFVSKLPKDINGMMSTVQTKSK
VRQYLTEPFIDLLKILFSWKMCLLGPLSLFNGLEMSFAFSSFTVNVISDCVGVSKVGFAL
IVLGFFSATTSIVYGRVVKYIPRFVLATIAAFFNLFFLFFLEFFSLRPSFPLIFLFVIFW
GIADGIWNTLSSSLVGILFSDYQDSAYSAYRIWMSLGFAIGFAINEVKSFANTIWITIAI
LLAAMICYYLLEIFTSKFGQEKCCWGCLGFFDGPKDKDDAMDNKDLMEDMLDIHLGDRPL
DSSTIVQNAYVPPSLTPRAVTYAAGDFKSKSPKQDIVLVKKDPPDANLDNGLGMIPEEAS
MSEEDVGELDGKKQKRTETAVF
>THWI_Twilhelma_g4671.t1
MSRSFTGSKSSLHDPSEGSNLAVEEGGAVLAVFPSLSQSIVQTSPEDITIVLEQDAEEIE
NSEEQNVTEQGVNVQPSIVVIIDSTSVANECQVNVSESKTPKTRKQAKRWGAKNVCGLSA
SMVIVFTSFMGLQNLQSSINSKDGLGLVSLSVLYVFFILSGFITPCILKIFGTKYSLLIG
FICHLLYTISNYYPSWYTLIPSSVILGVASGPLWTAANSHLNEIAIVIAPLLAKDQAELI
SLFCGTFCFFFQWSHIPGNLASSLIFYPYNTGTSHDNGNIDNELENFTVAVCNVENTATM
ERMHLYILVSVYIIFIVLGILILLLVVDKLPSHKENGNQFSSRKKLDVYLKVPFIEVTSI
LGSSKMMLMAPMAVVNGMELAFSFGSFTEVYISDCFGTYQVGFTLMVLGATSAIMSLIYG
RSMKYIPRLVFVLFGATINVSLITFLLIWQRSPSYAAIFVFAIGWGVADAVWNTINITMI
AILYPSNCKPAYSAYRIWIALGFAIGFTLAKLISIQARLWILLVILLLAVVCYVIVELTT
QPKSSLLPCLKIGWSCCKQVGRNKTEPKLGSEENTPVYNHTEDGSTLPQGCGNMTEHSDT
GNPKGMCTYECDSLDGTFPSFSTESNI
>THWI_Twilhelma_g4674.t1
MALNDLAKEDNFKFSWQSSNSAIEAKKWGYRNIYALSISVVTIFTGFYGLVSLQSSINPT
IGAISLSVHFTSAAIGAFISPSVLTLFGSKNTILLGYFGNLIYTLANYYPAPYILIPATL
ISGLTSKPLMWSALYHHTTKLAILIASALKESNNYLISNFTGILNGFYVFSFITGNLASS
LILYPYTQTEDSIEQSLSNSSHYDNSTAECNIDGSDIEKLYIYILTSVYAVIQVIAIITL
LAFVDQLPKDTKFFSNKKKLEVFFTKPLKNIFSILTSVRMLLLTPVMLLSGLETSFALGT
FTQVYISDCFGTYQVGFTIMVLGASSTITAFIYGRLSKYIPQFIIVLFGCIVMLILISFL
LVWDRVRSYAVIFSFAVGWGIGDGIWSTQNASLSGILFPKKLNAAFSAYMAWYLVGNAIG
YAMSELAPVKGQLGLILVTVTITLIGSFIVEVVYLRHSPHHPWCGNSAAEHVSDSNLKPD
TEKDAVELSTTNPCDETSQTTKDEAAVIVGADTLLEAYLW
>THWI_Twilhelma_g4675.t1
MALNDLAKEDNFKFSWQSSNSAIEAKKWGYRNIYALSISVVTTYTGFYGLASLQSSINPT
IGVISLSVLFTSAAIGAFISPSILTLLGSKNTILLGYFGNLLYSLANYYPAPYILIPATL
ISGLVSKPLMWSALYQHTTKLAVLVAPVLKESKDYLISNFTGILLGFYVFSYFTGNLASS
LILYPYTQTEDSIESLNNSNYYENTTVDCDIDGSDIEKLYIYILTSVYAVIQVVAIVILL
VFVNQLPKDTKFFSNKKKLEVFFTKPLKNIFSILTSVRMLLLTPAMLLLGLGKSFAFGTF
TQVYISDCFGTYQVGFTIMVFGASSTIAAFIYGRLSKYIPQFIMVLFGSIIMFILISFLL
VWDRVPSYAVIFSFAVGWGIEDGIWSTQNASLSGILFPKKLNAVFSAYMAWYLLGNAIGY
AMSELAPVKGQLGLILGTVMIALIGSFIVEVVYLRHSPHHPWCGYSVAEHVSDSNLKPDT
EKDAVGMSATNPITCDETSQTTKDECVDNTHK
>THWI_Twilhelma_g4676.t1
MPRKTEKEETPLSSHGAKKWGYRNIYALGFSVGTVYTGFCGLVSLQSSLNPTIGLISLAL
MFVSAFIGAFVTPTVLKLLGSKYTIFCGYSSMLVYTLANYYPSTYTFIPTAVIAGFVSRP
MWAAMMNSSMKIAVSIAPILKKSNHYLIMKFSGIVYGSYVTSYIFGNLASSLILYPYTRV
DEQYTNLSMFNSSFDTSLTSSDVDQYKCDIDGSDIENLYIYILTSVYALIQVISLLILIV
FVDQLPKDVEFFSTKKKTSVYLIKPLKNICSALKSIRMLLLAPIATLWGTEIAFALGTFT
QVYISDCFGTYQVGFTLMVLGATSAVMCSLCGRLSKYIPQFIMVLFGCIVMFILLSFLLV
WDRVPSYAVIFSFAIGWGIGDAVWSTQCPSLPGILFPEKAANAYSAIQVWIGVGYTLGYT
MAEFAPVKRQIYIILVLIMATLICSFILEVTYLKHSSIHALCSKTSSAKLGDETLTTVKM
SATNPTACDETASGKEIREFGVAHWDIH
>THWI_Twilhelma_g4677.t1
MMCTQNSSFLRAPNPGFLDRREDQGSRSQPTANSMQPRAPAKKKERPYNEAKKWGYQNIY
GLGISLGTVFTGFYGLVSLQSSLNPTIGLISLALMFVSAFIGAFVTPTVLKLLGSKYTIF
CGYFSMLLYTLANYYPTVYTLIPTAVIAGFTSRPMCAALMNSSMEIAVSIAPVLKKSNHY
LITKFSGIIFAFYISSYIFGNLASSLILYPYTRVLDEQYTNLSTNSSFDTNLTSGDVHQY
ECDIDGSDIEKLYIYIFTSVYAVIQVISLLILMVFVDQLPKDTQFFSTKKKLNVYLGKPL
KDIISVLASPQMLLLAPIITLWGTEIAFALGTFTHVYISDCFGTYQVGFTIMVLGATSAV
MCYLCGRLSKYIPQFIIVLFGCIVMFILLSFLLVWDRVPSYAVIFSFAVGWGIGDAVWST
IGASLPGILLPKRATSAYSAVQVWLGVGYTLGYTIAEFVPVKGQVYVILVLVMATLICSF
ILEVTYLKHSPTHAWCCKPRDRTPSKLGDVTITAVAMNPIASDETVNGREKYGLKTLCNN
TAVSAENALFLKIYPQSTDFFDQNGQVSVCVTNPKVIDQRLTEEDKSQCSKLKQQSIRFS
QSYMCALDNAV
>THWI_Twilhelma_g4677.t2
MYAQQEVEPHFRVRGGVWPARLMMCTQNSSFLRAPNPGFLDRREDQGSRSQPTANSMQPR
APAKKKERPYNEAKKWGYQNIYGLGISLGTVFTGFYGLVSLQSSLNPTIGLISLALMFVS
AFIGAFVTPTVLKLLGSKYTIFCGYFSMLLYTLANYYPTVYTLIPTAVIAGFTSRPMCAA
LMNSSMEIAVSIAPVLKKSNHYLITKFSGIIFAFYISSYIFGNLASSLILYPYTRVLDEQ
YTNLSTNSSFDTNLTSGDVHQYECDIDGSDIEKLYIYIFTSVYAVIQVISLLILMVFVDQ
LPKDTQFFSTKKKLNVYLGKPLKDIISVLASPQMLLLAPIITLWGTEIAFALGTFTHVYI
SDCFGTYQVGFTIMVLGATSAVMCYLCGRLSKYIPQFIIVLFGCIVMFILLSFLLVWDRV
PSYAVIFSFAVGWGIGDAVWSTIGASLPGILLPKRATSAYSAVQVWLGVGYTLGYTIAEF
VPVKGQVYVILVLVMATLICSFILEVTYLKHSPTHAWCCKPRDRTPSKLGDVTITAVAMN
PIASDETVNGREKYGLKTLCNNTAVSAENALFLKIYPQSTDFFDQNGQVSVCVTNPKVID
QRLTEEDKSQCSKLKQQSIRFSQSYMCALDNAV
>THWI_Twilhelma_g4704.t1
MKSKSSLEIFYTIILCITIGYVECQGSAFLNDTNSIVSENDGHLEVCIHLTQARETAVTV
NVRTSTLPNEATVDEDFTPLNEDVLFEPGETTRCVDLVILRDGTVESQQEFLRIILSSLS
VPISEPGTLLIKIVDSDNITVAFEQQEYVSSREGGSVIVCATVTSGELQPGVGVPFNMAT
QPGTAGVASNEADYIQISDTRTFTSMAQRECISVFIFDDNLIESNEVLFVAMSSESGAFV
VNEGNEVAMVTIQDDDRAMIHVSDDSITTTESDDGIVTLELCVSLVSNVVLLRREVEVLL
KTVPITAAPLEDYEVIPGTVLALSREVRSVCEPVNVSGDTVRENDEQFQVVISPRNSNDV
VSPSSTLITILDNGDVDFPPNVGFSVEGSLYPSESEAYYVYDTSHGSPSPLTVTCPLRVV
SNATTIEWLLQDEQSPLPLDLSVCPCDLGDGHTLSVLMTNSSSSVVFSPGAPSDVNLTCS
ELAIEYRMTVLTSNPYLTILDIDGENRLVLPPGTTTFNLSVMGLLTDRGGLTEVATAEDY
SLTMKGTDGEEQLQLAFQLERDTYYLRTMSVDIPANVSNIVVLSLRLSRDDLSTTVLFTV
IINECPAERDTSFDMQWMNTPAGLTASQRCGSNTTGYATRLCLDNATWSVADVRNCESKV
FASIRAEVDALLGVGDQRNDSGTVSELLGLIRDLSTLTASQEQSSSLLPRDLETTSSIVA
RTIGRLDTSLNATEINQSLEIVSVLSNLLEVNNAPGIQSLQQREKLNVPLSQDILSSLED
YGLYLNAVLDQQESELNRITWNTSNIVLRAEGVNSANEVGYIVFLEDVTVQIPSSLLTSR
AQAGSSVPVSNILIKNLIQYLPADLERSDYLTIMGVSVSMGTRPVSVIVSSQVGTTSGSV
SEPVLFDFTVNNTQDEENICVFWNFSINGGAGGWSRANVRRRSIMVLDGNTTLVQCAASH
LTSFAVLADNSVRETIAGLNYASFVGLSVSLLFLSFAFLSIVILMCTRKVIEVQHFVNLN
LVLALILTYSVFAAGVATANSSEGACKFVAALLHYSFLAVLFWSLADGIMLLCLQWKAGE
ELLSKWKWLFVIIGWIPPLLFVVIGVASVLDVYGVTSSTDQLQFCWLSYTSGSGDIWSLI
VPMMVIILTCAMLLSVVLVTNILFLKRPGGLSHSTSTEETKERKEVALEEAKEETEETED
QRKERKQLVLYTAIKSLTLLLLSVFILVFGIVLVNHNTVAVGWIFAIFTSAQGLFMFLFY
GKELLTELVKKILPPKITSPLEPKTLPVAAGSEVTLEVTASGKGLSYQWKKDGEEIAKDH
FEGATSSTLTVNDKQEGKYTCVVSNEAGKVESEEFLVVAPPKITSPLEPRTLPVAAGGEV
TLEVTASGKGLSYQWKKDGEEITSDHFEGATSSTLTVNDKQEGKYTCVVSNEAGKVESEG
ITVVAPPKITSPLEPRTLPVAAGGEVTLEVTASGKGLSYQWKKDRREITPDHFKGATSST
LTVDDKQEGKYTCVVSNEAGKVESEEFLVVASPIITSPLEPKTLPVVTGGEVTLEVTASG
KGLSYQWKKDGEEIEKDHFEGATSSKLTVNDKQEGRYTCVVSNEAGKVESEGITVTIVAS
PEITSPLEPRTLPVAAGGEVTLEVTASGKGLSYQWKKDGEEIASDHFEGATSSKLTVNDK
EEGKYTCVVSNEAGKVESEEFLVVAPPKISSPLEPKTLPVVTGGEVTLEVTASGKGLSYQ
WKKDGEEIEKDYFEGATSSKLTVNDKQEGKYTCVVSNEAGKVESEGITVTVVAPPKISSP
LEPKTLPVAAGGEVTLEVTASGKGLSYQWKKDGAEITSDHFEGATSSTLTVNDKQEGRYT
CVVSSEAGKVESEGITVVAPPEITYPLEPKTLPIVTGGEVTLEVTASGKGLSYQWKKDGG
EITPDHFEGATSSKLTVNIKQKGRYTCVVSNEAGKVESADFLVVTEYQWRPLDGNRWAAP
PKITSPLEPKTQPVAAGGEVTLEVTASGKGLSYQWKIDGEEIEGANSAEYCISSVNIRDE
GSYTCVVSNEAGKVVSEVIEVYLTYTSRSLTPPDVKGKNEKPPRITTHPKDASVGRNTPV
TFTVEAEGEGTLYYKWIQRKNNDKHIERGSQATLHIASASHGDEGSYTCTVSNRDGEVVS
AEAKLEVGYCPDCHRRVYYPHEGHQFRGKDYHKGCLYNCKACGLTLR
>THWI_Twilhelma_g4704.t2
MKSKSSLEIFYTIILCITIGYVECQGSAFLNDTNSIVSENDGHLEVCIHLTQARETAVTV
NVRTSTLPNEATVDEDFTPLNEDVLFEPGETTRCVDLVILRDGTVESQQEFLRIILSSLS
VPISEPGTLLIKIVDSDNITVAFEQQEYVSSREGGSVIVCATVTSGELQPGVGVPFNMAT
QPGTAGVASNEADYIQISDTRTFTSMAQRECISVFIFDDNLIESNEVLFVAMSSESGAFV
VNEGNEVAMVTIQDDDRAMIHVSDDSITTTESDDGIVTLELCVSLVSNVVLLRREVEVLL
KTVPITAAPLEDYEVIPGTVLALSREVRSVCEPVNVSGDTVRENDEQFQVVISPRNSNDV
VSPSSTLITILDNGDVDFPPNVGFSVEGSLYPSESEAYYVYDTSHGSPSPLTVTCPLRVV
SNATTIEWLLQDEQSPLPLDLSVCPCDLGDGHTLSVLMTNSSSSVVFSPGAPSDVNLTCS
ELAIEYRMTVLTSNPYLTILDIDGENRLVLPPGTTTFNLSVMGLLTDRGGLTEVATAEDY
SLTMKGTDGEEQLQLAFQLERDTYYLRTMSVDIPANVSNIVVLSLRLSRDDLSTTVLFTV
IINECPAERDTSFDMQWMNTPAGLTASQRCGSNTTGYATRLCLDNATWSVADVRNCESKV
FASIRAEVDALLGVGDQRNDSGTVSELLGLIRDLSTLTASQEQSSSLLPRDLETTSSIVA
RTIGRLDTSLNATEINQSLEIVSVLSNLLEVNNAPGIQSLQQREKLNVPLSQDILSSLED
YGLYLNAVLDQQESELNRITWNTSNIVLRAEGVNSANEVGYIVFLEDVTVQIPSSLLTSR
AQAGSSVPVSNILIKNLIQYLPADLESMGTRPVSVIVSSQVGTTSGSVSEPVLFDFTVNN
TQDEENICVFWNFSINGGAGGWSRANVRRRSIMVLDGNTTLVQCAASHLTSFAVLADNSV
RETIAGLNYASFVGLSVSLLFLSFAFLSIVILMCTRKVIEVQHFVNLNLVLALILTYSVF
AAGVATANSSEGACKFVAALLHYSFLAVLFWSLADGIMLLCLQWKAGEELLSKWKWLFVI
IGWIPPLLFVVIGVASVLDVYGVTSSTDQLQFCWLSYTSGSGDIWSLIVPMMVIILTCAM
LLSVVLVTNILFLKRPGGLSHSTSTEETKERKEVALEEAKEETEETEDQRKERKQLVLYT
AIKSLTLLLLSVFILVFGIVLVNHNTVAVGWIFAIFTSAQGLFMFLFYGKELLTELVKKI
LPPKITSPLEPKTLPVAAGSEVTLEVTASGKGLSYQWKKDGEEIAKDHFEGATSSTLTVN
DKQEGKYTCVVSNEAGKVESEEFLVVAPPKITSPLEPRTLPVAAGGEVTLEVTASGKGLS
YQWKKDGEEITSDHFEGATSSTLTVNDKQEGKYTCVVSNEAGKVESEGITVVAPPKITSP
LEPRTLPVAAGGEVTLEVTASGKGLSYQWKKDRREITPDHFKGATSSTLTVDDKQEGKYT
CVVSNEAGKVESEEFLVVASPIITSPLEPKTLPVVTGGEVTLEVTASGKGLSYQWKKDGE
EIEKDHFEGATSSKLTVNDKQEGRYTCVVSNEAGKVESEGITVTIVASPEITSPLEPRTL
PVAAGGEVTLEVTASGKGLSYQWKKDGEEIASDHFEGATSSKLTVNDKEEGKYTCVVSNE
AGKVESEEFLVVAPPKISSPLEPKTLPVVTGGEVTLEVTASGKGLSYQWKKDGEEIEKDY
FEGATSSKLTVNDKQEGKYTCVVSNEAGKVESEGITVTVVAPPKISSPLEPKTLPVAAGG
EVTLEVTASGKGLSYQWKKDGAEITSDHFEGATSSTLTVNDKQEGRYTCVVSSEAGKVES
EGITVVAPPEITYPLEPKTLPIVTGGEVTLEVTASGKGLSYQWKKDGGEITPDHFEGATS
SKLTVNIKQKGRYTCVVSNEAGKVESADFLVVTEYQWRPLDGNRWAAPPKITSPLEPKTQ
PVAAGGEVTLEVTASGKGLSYQWKIDGEEIEGANSAEYCISSVNIRDEGSYTCVVSNEAG
KVVSEVIEVYLTYTSRSLTPPDVKGKNEKPPRITTHPKDASVGRNTPVTFTVEAEGEGTL
YYKWIQRKNNDKHIERGSQATLHIASASHGDEGSYTCTVSNRDGEVVSAEAKLEVGYCPD
CHRRVYYPHEGHQFRGKDYHKGCLYNCKACGLTLR
>THWI_Twilhelma_g4736.t1
MTVTAFCYYQFYCFRSNQILDLFFALNTTALDFVNSTEVQSISTTICEATSPLREFIDAQ
LPWFEYQEWTWLGIALAGTLLLLVLIILLIFLAKKICISIAIIKEASKAVGGVPTSVFYP
VVTWLLLIILFVYWGVVAVFLVTASEPTYVVTTNHTNSTDTDLAALGVTQYSTPGEICDP
AVFNETIFVNDSTSESGISSVSCQFQQFVTSNFLLGIQIYHLFGLFWLGNFILALGECTL
AGAFASWYWAYRKPKDVPTFALIQSFGRAILFHSGSLAFGALLIAIVQILRVLLAYIQKK
LKGKTGRVAKVLLCLLQCCLWCFEKLLKYINRQAYIEIAIYGYDFCTAACKAVKLLLRNI
LVTAVKDRIVAFLLFLGKLAITAAVGILAYIGFGGYLGLGERLWGTELNYYLIPVLFLVI
LTYLIASGFMSVYHMAVDTVFICAMEDLERNNGQDKPYFMSKKLMKLLNVKNAKRDHVDG
NSGAIHMESVETVDS
>THWI_Twilhelma_g4736.t2
MVMTVTAFCYYQFYCFRSNQILDLFFALNTTALDFVNSTEVQSISTTICEATSPLREFID
AQLPWFEYQEWTWLGIALAGTLLLLVLIILLIFLAKKICISIAIIKEASKAVGGVPTSVF
YPVVTWLLLIILFVYWGVVAVFLVTASEPTYVVTTNHTNSTDTDLAALGVTQYSTPGEIC
DPAVFNETIFVNDSTSESGISSVSCQFQQFVTSNFLLGIQIYHLFGLFWLGNFILALGEC
TLAGAFASWYWAYRKPKDVPTFALIQSFGRAILFHSGSLAFGALLIAIVQILRVLLAYIQ
KKLKGKTGRVAKVLLCLLQCCLWCFEKLLKYINRQAYIEIAIYGYDFCTAACKAVKLLLR
NILVTAVKDRIVAFLLFLGKLAITAAVGILAYIGFGGYLGLGERLWGTELNYYLIPVLFL
VILTYLIASGFMSVYHMAVDTVFICAMEDLERNNGQDKPYFMSKKLMKLLNVKNAKRDHV
DGNSGAIHMESVETVDS
>THWI_Twilhelma_g4744.t1
MWRTAIGLEQGVSHTILREHRKSLNEKSPQCPVNFLTLHFRSESAMSAVSTSTDLDEAAS
VASREPWVYLACGHVYSYHNWKAAPHEDNLQRTCPLCFETGPYVKLDLGLERGFFIDDGP
LTHAFVPCGHVTTEKTTQYWLSVKIPHLASEWTARCPFCSSPLDQDRPAVKLLFN
>THWI_Twilhelma_g4746.t1
MDEFWRLVLLSLSMFIGCYLAGSIPLILSLSEAVLRRVTTFGAGLLIGTALIVIIPEGME
SLFGSVLSSHDHIEGDEPIIKKDSDIQANAAEVKDFPDGGIEILPDSLHKDYTVEQLQTL
MGMSLVVGFIFMLVIDQCGGGHSHTHSPETESGGTGRHKRNRMTATIGLVVHAAADGLAL
GAAAGLSKTDVELIIFLAIMLHKAPAAFGFISFLIHEGYDKTTAKKHLLVFSLAAPCTAF
LSYFGLVRVMYVVHFPLTGIAMLFSAGTFLYVSTVHVLNEITQSSHSTSSDNTHVQNSNS
KLSNVELFLVVLGSLLPLVFNAVHSHSH
>THWI_Twilhelma_g4746.t2
MTCSISAVLRRVTTFGAGLLIGTALIVIIPEGMESLFGSVLSSHDHIEGDEPIIKKDSDI
QANAAEVKDFPDGGIEILPDSLHKDYTVEQLQTLMGMSLVVGFIFMLVIDQCGGGHSHTH
SPETESGGTGRHKRNRMTATIGLVVHAAADGLALGAAAGLSKTDVELIIFLAIMLHKAPA
AFGFISFLIHEGYDKTTAKKHLLVFSLAAPCTAFLSYFGLVRVMYVVHFPLTGIAMLFSA
GTFLYVSTVHVLNEITQSSHSTSSDNTHVQNSNSKLSNVELFLVVLGSLLPLVFNAVHSH
SH
>THWI_Twilhelma_g4765.t1
MGELVEGIGDEVLLFGAFLVLSFVFVAFITTRSGGRRTQPSRQHAGSSGDQDESEQVPSS
SPTPPTTETPPQTRDSEVRSRFHRTQESNSTDASREDTDEVVSGNQLINIRLISPGNAMN
LQVRADSTLDQLKRSHFQQEVDQNCPVRFIYQGRVLNDDSVSLQQLGIADGSAVHIHIGR
PRPQGQEANQPAVNADADFLDLSYLFIPLFGVILAIVWVAMLCYPYIFSLVTKIFLFALS
LGYVMLTYVSTFT
>THWI_Twilhelma_g4789.t1
MGNTANKAPDAASGAYSPTPREENVYEPPFPPPSSKYTQSYAGSSTGNSGTSVSPPVPPR
ATGLERRALTVVSRDRHSDSPRHANHRRLSTSDMTTSAATTADSSLSDDLKAHILQSKPK
ENESKVPLSVSIVVHFDRDVRAVNINKLFEVHCNSVDPSLNPVKGRISYDARQQRAEFIP
HNTLYPNSKYTVFLMGRAVTTAQCSNSANIKNAELHFHTCDPPPKSIGIKMKGQTDKLDT
IQIANYYDLFNSLIIWSTRKWGCSGEHITGMYTESEDGKLLPLKADHDVLNLKENEVVVV
EIKD
>THWI_Twilhelma_g4792.t1
MSLKITHGAYGHYQSANGDKLPLPQTFGASGKGKNEEAYCTVERLKVIFDANKGAAPLND
DTSEVMQLCVSVECILRHQQKEKMSFWGDRRDYWSYLSESVGDMKTLDGCVKIVQALPQL
TTGQGKGRALIRECLCEQLLAECVQNSVGNTKRTKEWYHSSAILLSPSLSQRVLNALYDL
SEITFDLPNDNIDLDETWPSFVVKSFHGRQSLPDGRNKSLLGVLGTSTKEAIKVDTKKQP
ATRHILERAVEEYASEVFVKQEIPFDLALVGVLLTDIRSSLVDQEDVLNPDKAIHGSLPE
LRVTKMDDITSCLALLKDYVISLTREITSNNSTLVGELKILRERMSDLELQLKETILESE
SCESSLLVQLKDSRDSQKAWSEEVRQCADENETLKLELNEQRKKVVELETLNFDLEEQLV
RSDTPEMGRKRAYTIMENTITEKDKEITDLADQLEEKQAEIKVLQAQITELQINLDNKMR
IQELHQQSETELKSAQERESALTSKCKDLEDLNSQLERTKSNLERELDTLKEKLELESKQ
CQSVKLERDQIRTELNSMNDLIENETASLRFQLSTQTMELQYAKEESVKKGRTISELQSR
VANLKSQLGEANERCDETEKQMEELKQELQDVESILSNNQDEMMSLNEQLTEKTLSRDKE
RSDLLKLQNELDMAQTQLQMEKTKWSQQVEQLTTENNDMRRAFKRLLEQKVTLWQHADEL
EQEQIAMGEWIDDKTVPNCMACDTVFSLLSRKHHCRSCGKVFCSKCCIKKSKLPVSKDPV
RVCDKCHVRISQMRTPLAAKLINDLDSESLLLSQAIGVLPSITEATNPSTPEAVVRGSSA
MDGNTSNSLNIGRSLELNGNSLQAILYLQNSESTLGGIDIDSASVDGTSNSATRFDQESL
KSVDSREYSVDPEAKQREAEKELQIKSDDSKEGNIDFQISAVDGATSDDGYYLIDTTPQG
SAFPVGLDSAGSLQLDVNALASKLASIEVRQQEDDESESSRTVSSKASSGGRGGGLSDYT
EVMLPGGGCHEVPLRVERCGTALVWEFSTEPKGIAFGINYKEKGQTLKEEEVLPLKRTLS
HKATLTGEYIAQKAGIYILKFDNCHSKYSGRKLLYKVWVKPLF
>THWI_Twilhelma_g4792.t2
MSLKITHGAYGHYQSANGDKLPLPQTFGASGKGKNEEAYCTVERLKVIFDANKGAAPLND
DTSEVMQLCVSVECILRHQQKEKMSFWGDRRDYWSYLSESVGDMKTLDGCVKIVQALPQL
TTGQGKGRALIRECLCEQLLAECVQNSVGNTKRTKEWYHSSAILLSPSLSQRVLNALYDL
SEITFDLPNDNIDLDETWPSFVVKSFHGRQSLPDGRNKSLLGVLGTSTKEAIKVDTKKQP
ATRHILERAVEEYASEVFVKQEIPFDLALVGVLLTDIRSSLVDQEDVLNPDKAIHGSLPE
LRVTKMDDITSCLALLKDYVISLTREITSNNSTLVGELKILRERMSDLELQLKETILESE
SCESSLLVQLKDSRDSQKAWSEEVRQCADENETLKLELNEQRKKVVELETLNFDLEEQLV
RSDTPEMGRKRAYTIMENTITEKDKEITDLADQLEEKQAEIKVLQAQITELQINLDNKMR
IQELHQQSETELKSAQERESALTSKCKDLEDLNSQLERTKSNLERELDTLKEKLELESKQ
CQSVKLERDQIRTELNSMNDLIENETASLRFQLSTQTMELQYAKEESVKKGRTISELQSR
VANLKSQLGEANERCDETEKQMEELKQELQDVESILSNNQDEMMSLNEQLTEKTLSRDKE
RSDLLKLQNELDMAQTQLQMEKTKWSQQVEQLTTENNDMRRAFKRLLEQKVTLWQHADEL
EQEQIAMGEWIDDKTVPNCMACDTVFSLLSRKHHCRSCGKVFCSKCCIKKSKLPVSKDPV
RVCDKCHVRISQMRTPLAAKLINDLDSESLLLSQAIGVLPSITEATNPSTPEAVVRGSSA
MDGNTSNSLNIGRSLELNGNSLQAILYLQNSESTLGGIDIDSASVDGTSNSATRFDQESL
KSVDSREYSVDPEAKQREAEKELQIKSDDSKEGNIDFQISAVDGATSDDGYYLIDTTPQG
SAFPVGLDSAGSLQLDVNALASKLASIEVRQQEDDESESSRTVSSKASSGGRGGGLSDYT
EVMLPGGGCHEVPLRVERCGTALVWEFSTEPKGIAFGINYKEKGQTLKEEEVLPLKRTLS
HKATLTGEYIAQKAGIYILKFDNCHSK
>THWI_Twilhelma_g4798.t1
MWESSFPSPSPGAHLFSTSQPEGGVFGSPSSVDSGGYMFQHARSVSPHTKYSSIEHLLNE
IEMEYNGPSFRSQDSSKSITPYAEISKFELEAAMSSPSKAAQYRQRMQRVTLPAKAYLKS
TRDGQISKENYDFLDPPGPMDHYDYLRPDSQLTSHSSPSDVPLHHHQEVPSTPPKLPPTR
QRSLPPKMTKDTTPQAMTQVKDTSKQPKVDTDQDYADTYVYMAPLKDFPELLDSEQDGEA
NTEEEKTQEEDKGVQPYQTEAETSGESVSAPTCQEPSASPTVPSKSSSKANKKAAVICTS
PLEAEVKHEPNPKRGPVKGILSQPSDSEAEKSQLEKYLNDELETMRQAFQIRLAQIEKRY
RKQLIAEQKKNNAPTCQEPSASPTVPSKSSSKANKKAAVICTSPLEAEVKHEPNPKRGPV
KGILSQPSDSEAEKSQLEKYLNDELETMRQAFQIRLAQIEKRYRKQLIAEQKKNKSPLSP
RRNPLSPQMEPQQRPFQRNSSKRRNSWHSYMEEDQELDRFADPDKRSGSALGVDSDHSVD
DSDIEPEWIEKQSKLAMQRSAALADEAQDLPGQPPLASESRRQSSSSLNPPQEMEESTGK
PSVGLKGGNRLWKEESEEKEKNPRMSPVKGLYDEDDENLNSDGLTEEAKLVIQRKIQECH
KKMVRYFCEKSELQIAQIEKKYQEQMGEVERQCSVRASEAMDHLKSRIKDLESMLEVQTL
V
>THWI_Twilhelma_g4819.t1
MAAKNQFLAQGLNKELTCAVCISRLFHPKVLPCLHTYCRECLVKLVEKSRNKENISVTCP
KCRETHPLPANGIDGFRTHFTLNNLLELLDIHDKTSGCNVPGILCESGVDEKPAVARCLT
CEVYLCETCRTFHTKQKLSRDHTVLSLEEIKSSGKEKGVQSIRKKRYCAKHKDEVLIMYC
KTCQKIICRDCALKQHREHNSAFISEVRQETQKILEKLTMDVAAKDKETVSHGRHVIKMK
QSTQDSLRTKEQDIEEAFGNFIAYLNAYKTKLVSKVRETHQTTLEQIEAEISCTAQAHHR
LVDSVRFMQQLFENGDDIEVMLMSHQAKAHLENLLKITWDHDKIKSTELCLTTHSRPKQT
MSSLMSVYPRLKPDDVTLEVPEDIHALDEFEFKVRLLTDNIKMGSGLGEFNPRVKVVCGE
NEIAATMVEHKNNTVVLSCAPKETGNHSISITYQVGSEETVLKIKEHTVNVQSPVMRVGR
KVVRGPNWSWGNQDGGVGSIGTVIKVIDCDMTSCAVSWNPNNPKSTYQYQWKPGKYEINF
VE
>THWI_Twilhelma_g4820.t1
MATWSDFINQNEDRDGVRFTWNVWPATRVEASKLVVPLACLSTPLKERPDMPPICYDPVL
CSRAQCRAVLNPLCQVDYRSKTWICNFCFQRNAFPQHYAAISETNQPAELIPQFSTIEYQ
LQRSGIAPTIFLFVVDTCQDEDNLQALKESLQLSLSLIPPNALVGLITYGRMVQLHELGC
DGFAKSFVFRGTKEVTTKQLQEQLGLAGGVSGRPQAPAAGPAQQQQKPEVQNSGIDGFRT
HFTLNNLLELLHVHDKMSGYDVPVISCESGVDEKPAVARCLTCQAYLCETCHVIHTKQKL
SRDHTVLSLEEIKGSDKKKGVQSIRKKQYCTEHKDEVLKLFCKTCQSVICRDCVLIQHRD
HEYAFISEVRQETQKRLEKLVESIKVKEKETQSHVEHVEKIRQKNLDNLDEKEQEIEEKF
KQIVANLEAHRAKLLTELRDAHQTAAKQIEAEADSAALALVRLSDSVRFIHQLLESGDDV
EVMSMSQQAEQTLANLAKVSWKDTVKSAKLFVNTDSKIKEHIETFVTLQIPLKPEDIVLE
LPEKICAHDKFTFKVILLNKNVMMGSVCGQLFSVKVKHQEKEIPVKIENTEQNTQILSCI
PIETGLHSVTVLQVNNSATLAENSINIDQAVMKLGSKVIRGPNWKWNEEDGGDGNAGTVI
EEKTDSWVKVRWDQNNQANDYRWGAEGAFDLKIVAS
>THWI_Twilhelma_g4847.t1
MILLKHDVVCLLVYQVLCINFSPFFYNRDSEDDKSERKKDLAKKTNNVTVLTYPEDVLVN
ESSVKMFLEEVKGKAKSVEINFILLAPLNKAIHVNTMTYLIYLLDDKDILAEDAVFLTMY
PLAIAGRKLSPSEDTLCLQKCSLQLKEFHSYSPEKFFPYPVTHEVQLVKDEELIWPKFDT
KGNIGEDYHTRETDDLPLWVVDPNTNFKLKTRMSFKMHSRN
>THWI_Twilhelma_g4852.t1
MKYQAILSLLVAAVLFTGETEVPLYRYWNSGAGDHFYTTNFAEIGAGAHGWASEGIQCKI
FDGSQVPGTVPLYRYYQPNNVDHFYTTNPHEIGTTVPGVRGNHGYLSEGIAGYCFEHQVP
NTVPLYRYWKASNTDHFYTTNAGEIATVTPGQTGNHGYVSEGVACYVYPN
>THWI_Twilhelma_g4853.t1
MKFQAIFPLLVATVLFIDETEAACTVPLYRHLHLSTGNHYYTMNRIINTDWVTEGTECKI
FNGRAPGTLPLYRYKYSSSRPNIFDYLYTLDIHEGINYDYVFDGITGFCCVIKYPGMIPL
YRYFNGRDHLYTTDSGEIGTTTPGQTGREGYRFEGITCYVYPANSNRICK
>THWI_Twilhelma_g4860.t1
MAVFPMLDTSGSSDEDSNNSSSNTSSGSLSGNEVKSEKKSDDVNVLCLKITGLANRPERV
LQDGLYYEFCRYSSQAIVRMYGDDSEKKWAVVKYKKVEECREAFRQSQGMVLFGSKIRLV
PLDSDEFPVGGRDHPYLHHGSGGSIPKQFISDETDLQATRSLFVGNIPKNISIFELRDAF
QRYGNVIDVEIKKMGGNATYGFVLYYDLMSAITAKQYMDGQNLRGNTIRVGFGKGTASKT
LWIDGIDRNTTKQKLEKHLVKYGKVIRLGLDYSRCCAMVQYETMESAKDALNGLKGTFLG
GSKKILTDFANRDARAAFFARIEEEERSTPSDHFHGSTMMFNRGSDPRMMIPRPGVAPMV
GMGRDSFHFQGPPMDYYYSPYMDDYYGGARPFNVIGVPGSHRFSHPRFGRGIDDYEDELK
AFTRKREWEREREKRKVRKKHRETSSDSQESETEVSVKRKRKSGKKEKSKKVQKKDKVQE
KSESDKSKEKSEDGSDSNDSTHEEARLKATKKSRELREKLKKSKRKMDYKLPSDSESSTD
DEIERKSTKPKKISLKQDKATKDTAPGDQLSPVQKQDCSDVKSPVSESQPISKLTETSAQ
KEQPSAKSLSPKNEPELQNEYQSGTEEAAVDLQERPHVPAIEKRESESENSKPQSPHTLL
LVEEKRTSVSVKVESDLSSGDDFKESDLDLSTKKDDEPDPQPASEGDSLSKQQVPAKKIP
PNTPDRDDISQNADKDSAMLVKKEQNLPRRYQIGEDSRLHGRDAPRRRDYKVHSRSDRRP
HYPSSPPPQYSRRWRHHSPPPPEFDRRRQRRNRPGSPGQNLYRRSRSPPNFPSSPPHYKV
RSPFSDSPPPRSRTPPMEHRGSMKRRYESSPFDSVRGNPPRRLSPPSPHHRRHHYHHRSH
IPSSPPRPKSPIGRRRPKRHTPSVSPTVRSPVRDSKHESSPSSELERRGSPQRSEDQHGV
LLRRQGKRPAHVFSRTPSPISKSKGQDTKKSDSHGVKRLKLDDDTGSKQSSSENTDLAPS
EKKLHKHQDSVDQLPKTVTQANVGDESERKESPPDIDTSMQPTRGSQPRTDNLLDLLRRY
PVMWQGHLMLKNEMAAVQLHFLSGNLQLAKVCLPQPVEQHTPSLRIAQRMRLEKTQLEGV
EKRIQNDGEHCLLLALPCGRDATDVHTQTNNLKNSLISYLIQKQAAGIINVQDSQSQVTG
QKSEDKGSEGCVSKEFVCRNGVTINSSRVCDDVLDCTDGLDEQFCENLSECKLDQMSCKS
SQRQCVSLAVICDGVEDCDNGADEINCSEALYPGSDCSSNQFPCSRFGPCVALASRCDGV
RDCPYGEDEISCGVPKLIEVSEDISVEAGQNISLTCEADGYPPPFVTWTKSLQPISKNSR
YSLSSENGVGILHILETELIDEGDYNCLISSNLHGTIVVQPSVRVDVIEEMPFVCKDHVN
HKYSEGSFFFNLKPFATGPASSAAADIIFVVDESGSMAMEHEWIRQEVLLLDAGLKQQGV
GVGDRENFFALVGFGRNNPADISGITLTSLTSLHEFVSASLNLELSGVFEDGYAAIDHAL
STIETRNGTAKQIILVTDEDRGVLRTDLSRDTIRESLNSAGIVLNVVVNQGFLAGADDPT
TFAIGLNGNGTAYVTDTESSSLFRIVNNGGISSEDTFRFGSTSRDYVELAFSVGGLAWDL
NQLREQGIFAEAFTNAFTQAKVNEVMSVFRVCFSCQCSAPEETCYIQPNVCKEDCVGPVQ
LLNVAVSPSVGFAPLESSVTFKCVAYSNTMNPSLVYSWDYPNQDEGNVLAEGETLIVQSV
GPDSEGSYRCNVIDGNTGFSSFAVSTLNIDTRCILQDDGYLTLGDSRLISINNSTMAVDV
ILLVDESGSMKMEHAWIPNMVKRLDDSLMDLLIGVNPRNYFGVVGFGDDCSADAFGRVVF
GSLNQTFTTAENIVEYTKRLNTGGRTEDGYSAIREALNGYQFRDVPTLFILITDEDRDEL
AVNLTRQMIKTMLMDSGTLLNVVVSEEFSADDLRAFGIDNSSSAFVYDPTISSLFRIIEN
SGMPVEDSAHGTTNEDYTEVALQLGGAAWDLSLLRQGSDVAEAFTNAFVHAKALEIQAQL
EQCYNCTCTTSGPVCTLLPATSNCTARPVTPRPTETPLNVTINLPSITLMPGDNQVLTCT
VNATAVLGWTFNGGLLPDNVVISGRRRPQSSLEIIDATEKNAGLYACFAHSPSEAFSGVS
TAQVSFFDPERELILELDPLQRSVVMGKNYSILCRVVDFANITWSFNDGILPLNVIVTDS
VSQSLLTVIAATESNSGGYTCTATNRLTGFARGDTSYVDIVVPELELSIEPTTVEVDAGS
SVELLCTAICDCPDVVLLWRKSEQELPSQAKITIMQRTNDVTALLFIANVSEQDTGKYIC
AANCRGVSATSEAFISFISTPEALSVNIAVVNLGANHSLICEANQNVSKFSWQFNGSPVR
VQGQNELSQDEPTPINVLVVNISGPRSFLAILDARTSNSGTYVCTAISGSELVSASVEIE
VGNDE
>THWI_Twilhelma_g4860.t2
MLDTSGSSDEDSNNSSSNTSSGSLSGNEVKSEKKSDDVNVLCLKITGLANRPERVLQDGL
YYEFCRYSSQAIVRMYGDDSEKKWAVVKYKKVEECREAFRQSQGMVLFGSKIRLVPLDSD
EFPVGGRDHPYLHHGSGGSIPKQFISDETDLQATRSLFVGNIPKNISIFELRDAFQRYGN
VIDVEIKKMGGNATYGFVLYYDLMSAITAKQYMDGQNLRGNTIRVGFGKGTASKTLWIDG
IDRNTTKQKLEKHLVKYGKVIRLGLDYSRCCAMVQYETMESAKDALNGLKGTFLGGSKKI
LTDFANRDARAAFFARIEEEERSTPSDHFHGSTMMFNRGSDPRMMIPRPGVAPMVGMGRD
SFHFQGPPMDYYYSPYMDDYYGGARPFNVIGVPGSHRFSHPRFGRGIDDYEDELKAFTRK
REWEREREKRKVRKKHRETSSDSQESETEVSVKRKRKSGKKEKSKKVQKKDKVQEKSESD
KSKEKSEDGSDSNDSTHEEARLKATKKSRELREKLKKSKRKMDYKLPSDSESSTDDEIER
KSTKPKKISLKQDKATKDTAPGDQLSPVQKQDCSDVKSPVSESQPISKLTETSAQKEQPS
AKSLSPKNEPELQNEYQSGTEEAAVDLQERPHVPAIEKRESESENSKPQSPHTLLLVEEK
RTSVSVKVESDLSSGDDFKESDLDLSTKKDDEPDPQPASEGDSLSKQQVPAKKIPPNTPD
RDDISQNADKDSAMLVKKEQNLPRRYQIGEDSRLHGRDAPRRRDYKVHSRSDRRPHYPSS
PPPQYSRRWRHHSPPPPEFDRRRQRRNRPGSPGQNLYRRSRSPPNFPSSPPHYKVRSPFS
DSPPPRSRTPPMEHRGSMKRRYESSPFDSVRGNPPRRLSPPSPHHRRHHYHHRSHIPSSP
PRPKSPIGRRRPKRHTPSVSPTVRSPVRDSKHESSPSSELERRGSPQRSEDQHGVLLRRQ
GKRPAHVFSRTPSPISKSKGQDTKKSDSHGVKRLKLDDDTGSKQSSSENTDLAPSEKKLH
KHQDSVDQLPKTVTQANVGDESERKESPPDIDTSMQPTRGSQPRTDNLLDLLRRYPVMWQ
GHLMLKNEMAAVQLHFLSGNLQLAKVCLPQPVEQHTPSLRIAQRMRLEKTQLEGVEKRIQ
NDGEHCLLLALPCGRDATDVHTQTNNLKNSLISYLIQKQAAGIINVQDSQSQVTGQKSED
KGSEGCVSKEFVCRNGVTINSSRVCDDVLDCTDGLDEQFCENLSECKLDQMSCKSSQRQC
VSLAVICDGVEDCDNGADEINCSEALYPGSDCSSNQFPCSRFGPCVALASRCDGVRDCPY
GEDEISCGVPKLIEVSEDISVEAGQNISLTCEADGYPPPFVTWTKSLQPISKNSRYSLSS
ENGVGILHILETELIDEGDYNCLISSNLHGTIVVQPSVRVDVIEEMPFVCKDHVNHKYSE
GSFFFNLKPFATGPASSAAADIIFVVDESGSMAMEHEWIRQEVLLLDAGLKQQGVGVGDR
ENFFALVGFGRNNPADISGITLTSLTSLHEFVSASLNLELSGVFEDGYAAIDHALSTIET
RNGTAKQIILVTDEDRGVLRTDLSRDTIRESLNSAGIVLNVVVNQGFLAGADDPTTFAIG
LNGNGTAYVTDTESSSLFRIVNNGGISSEDTFRFGSTSRDYVELAFSVGGLAWDLNQLRE
QGIFAEAFTNAFTQAKVNEVMSVFRVCFSCQCSAPEETCYIQPNVCKEDCVGPVQLLNVA
VSPSVGFAPLESSVTFKCVAYSNTMNPSLVYSWDYPNQDEGNVLAEGETLIVQSVGPDSE
GSYRCNVIDGNTGFSSFAVSTLNIDTRCILQDDGYLTLGDSRLISINNSTMAVDVILLVD
ESGSMKMEHAWIPNMVKRLDDSLMDLLIGVNPRNYFGVVGFGDDCSADAFGRVVFGSLNQ
TFTTAENIVEYTKRLNTGGRTEDGYSAIREALNGYQFRDVPTLFILITDEDRDELAVNLT
RQMIKTMLMDSGTLLNVVVSEEFSADDLRAFGIDNSSSAFVYDPTISSLFRIIENSGMPV
EDSAHGTTNEDYTEVALQLGGAAWDLSLLRQGSDVAEAFTNAFVHAKALEIQAQLEQCYN
CTCTTSGPVCTLLPATSNCTARPVTPRPTETPLNVTINLPSITLMPGDNQVLTCTVNATA
VLGWTFNGGLLPDNVVISGRRRPQSSLEIIDATEKNAGLYACFAHSPSEAFSGVSTAQVS
FFDPERELILELDPLQRSVVMGKNYSILCRVVDFANITWSFNDGILPLNVIVTDSVSQSL
LTVIAATESNSGGYTCTATNRLTGFARGDTSYVDIVVPELELSIEPTTVEVDAGSSVELL
CTAICDCPDVVLLWRKSEQELPSQAKITIMQRTNDVTALLFIANVSEQDTGKYICAANCR
GVSATSEAFISFISTPEALSVNIAVVNLGANHSLICEANQNVSKFSWQFNGSPVRVQGQN
ELSQDEPTPINVLVVNISGPRSFLAILDARTSNSGTYVCTAISGSELVSASVEIEVGNDE
>THWI_Twilhelma_g4890.t1
MKRRHSSSLEYLDIEHQQQTLFDLSIFKLQQEQLRGRLLRFVLINNALRALQGHSLLLDE
DDSIAVDCDITTDSCSSSDSFLSNTFKNGGLTTPLSTPTPVKKIKLDASPFDKSPLITAT
PFHDNPDEEKGEGNCVKVANGEYKGGGGGGVEGGGVKGEAVEGGGVQVGSSAGENHMGHL
LNDPDKPAASSSGVHLGKRTSLQSEMDESPPVETAPWCEDSIPRGCEIKPKRLCRPGALL
VNGTAKRLNGLNGLNGFHHTSVVEEDHVPTTTSSSSSLALPTSSSSLTLSHNPSSEESDE
EYSTTPSPIDFTKVDPTLYDFDTKTTLLLPSHDSSSPPLSSSSSSSSSSSSSTSLSSQPS
APVTTTAASSTATSTSSATSPWTPSTEPPSSTTSASTTTATVPNSLPMTLAITTATVTNT
TSCLPPSQVPAVVDDVSPPSVSSMCTSKVVESSYLAAPVVASTSSCSMEGIVSAQKEPSD
DEDDERTGGERSIGNNGVLPSSQKGLESDFLEADIEHIVSLLMT
>THWI_Twilhelma_g4900.t1
MRSGTDYVIIREITFYFDPPYLTRDSRLEANQLSVSAFQFSVYKLLCKVSKHSATFQQAF
KEVMASIVSHEKDVFRKHFGALTSCLTQQEDLIPLVMQFYSEGIIGEELRNHILDTGGMN
AQQKSAKFLTAVERYIADKPASIEVVIQLFLSSSTCKYVAEMMQKDIMALEHKNLSVRKV
CEGSLLKSQQLYLPEHVLRDTSKPVLKKVNSFEPQGTVEALQSPSGHHLPKQASFPPYSS
DLVAPPPAPQLSKLTLRSRAGTFPLDVHSPSPTSQEKLLPLSTTKPSTSNSSEILSSSSS
SPPSDRNEASPELHQPSSNNDTPINLTSSTTDTNSSHPQAQTLHPDQPPSEMRVHLWCEV
MNARTRKTIKCTSSSGQNHPLLRSIKLKVKKYGTVAPCTPLQLNLTASQSCFVYIINIGS
AGDQSVLVPNEFEDSNYLEAGTVMMFPSPTAGYEFELDEDCGMETIVLMAYQSHLQNSDQ
ALSDCGVFRGTSTQERMSAELHRGIKVKPKQKRQQPVGFLEVQFAVSECL
>THWI_Twilhelma_g4910.t1
MSNSSSSCTSQTEVLNSPLSILLIVLSVCILIVLSFATQRRRLLKDGGCRYLWGYPGIVI
PVNFLSQHYQPDYIYLVLFGTMSGDVLKYIFTGYHYFILPTANIYFNVIISSVKYFPLFA
CIDPPIRIIGHLMGTLYSAFHISYGVYEDYSLTFCQFANGDNVVLWLLISTRLPIYILNL
ITFIWYCVSLVCDCVKLWRRGCSEMPREQLSVFGAKQENADKYYKHYYNYVRHTLRNTKD
AFVVLGCSNHCFGGALSVTTILAARSDCHNICPSGNCGAGGLICSDVYKLLHPRISAILI
MSPLVSLAICVILIVHMIGAVHRSILSAARGSYKFSKAYASFRVSSSLKYAGYQIAFVLA
GYTVYTIVILLIGTLILGLYLLFKSFPDYAKYVVTYMAVPLVWAGIAALSQNVLCKLLFV
RKGGGKFLIITNQRLFHWFSYILLIYDAIIGLVVALLRVLISIFFNLLLIMRLDRVVLMR
GFEACDIGHNAYLGFLFLDFTYNNAIAQTFVKLLSDSAREKMGKNWKDTQRAVLSFKENS
TEQFVDHDSSFGHNAYLGFLFLDFTYNNAIAQTFVKLLSDSAREKMGKNWKDTQRAVLSF
KENSTEQFVDHDSSFGNSLVHEEKVANYGPRTIDPNSKRHRISSRCSRNRWLVAYTLVRN
PSLQPLRASNLHCDTDPI
>THWI_Twilhelma_g4910.t2
MSNSSSSCTSQTEVLNSPLSILLIVLSVCILIVLSFATQRRRLLKDGGCRYLWGYPGIVI
PVNFLSQHYQPDYIYLVLFGTMSGDVLKYIFTGYHYFILPTANIYFNVIISSVISPLMLV
LYLSVKYFPLFACIDPPIRIIGHLMGTLYSAFHISYGVYEDYSLTFCQFANGDNVVLWLL
ISTRLPIYILNLITFIWYCVSLVCDCVKLWRRGCSEMPREQLSVFGAKQENADKYYKHYY
NYVRHTLRNTKDAFVVLGCSNHCFGGALSVTTILAARSDCHNICPSGNCGAGGLICSDVY
KLLHPRISAILIMSPLVSLAICVILIVHMIGAVHRSILSAARGSYKFSKAYASFRVSSSL
KYAGYQIAFVLAGYTVYTIVILLIGTLILGLYLLFKSFPDYAKYVVTYMAVPLVWAGIAA
LSQNVLCKLLFVRKGGGKFLIITNQRLFHWFSYILLIYDAIIGLVVALLRVLISIFFNLL
LIMRLDRVVLMRGFEACDIGHNAYLGFLFLDFTYNNAIAQTFVKLLSDSAREKMGKNWKD
TQRAVLSFKENSTEQFVDHDSSFGHNAYLGFLFLDFTYNNAIAQTFVKLLSDSAREKMGK
NWKDTQRAVLSFKENSTEQFVDHDSSFGNSLVHEEKVANYGPRTIDPNSKRHRISSRCSR
NRWLVAYTLVRNPSLQPLRASNLHCDTDPI
>THWI_Twilhelma_g4915.t1
MMENTMKFINEFNITVETIDKFLPNMKPKVDNLFYDLRSFAEAYRIILPFGTCIGFGLCM
FFTMYMVQNFHKQLYLITKGDASILVKSEPLPSLAYRLAATMRYSAIQLAHLVFSWMLYS
VMMAALLSIGLLFYYLFKDYQRFGIHLWAWFMIPLAWSSGIHHLQLFLCRFLFLGRNNKG
RRTVIRFKQLYQVLSYVFFFFNVISGVVMCFLRVFGVFVFTMVMLFRLDFDVYMRGLEGW
DFGHRTYISYLYMESTHNNAILRVFVKLMQEVVTRPKGGHTEGRALSLGNGDIQRGRRED
RNLSPDRDDDDDDDDDENTSLLGNSRRSPRDTSGLHRRKRLNNPKKTQTVSVLSCRARNR
WLIAYTLLRNPCLIELRWNRLRSEELLYAQEEQSTKPTDYGTVFVHR
>THWI_Twilhelma_g4915.t2
MENTMKFINEFNITVETIDKFLPNMKPKVDNLFYDLRSFAEAYRIILPFGTCIGFGLCMF
FTMYMVQNFHKQLYLITKGDASILVKSEPLPSLAYRLAATMRYSAIQLAHLVFSWMLYSV
MMAALLSIGLLFYYLFKDYQRFGIHLWAWFMIPLAWSSGIHHLQLFLCRFLFLGRNNKGR
RTVIRFKQLYQVLSYVFFFFNVISGVVMCFLRVFGVFVFTMVMLFRLDFDVYMRGLEGWD
FGHRTYISYLYMESTHNNAILRVFVKLMQEVVTRPKGGHTEGRALSLGNGDIQRGRREDR
NLSPDRDDDDDDDDDENTSLLGNSRRSPRDTSGLHRRKRLNNPKKTQTVSVLSCRARNRW
LIAYTLLRNPCLIELRWNRLRSEELLYAQEEQSTKPTDYGTVFVHR
>THWI_Twilhelma_g4952.t1
MACSLIDKPRYRKVDPLHGVLKHIEDGDLKKLKSLLKTTPHVNSLFKDRLKANRVGKGHS
PLVKAVLSNRFEIFKYIVKNFPGVNIEQETSAVIEGGYPVEGATPLWTASTLGYMEFVKL
LVAKGADIEHTTDSKSSPLRGAAFDGHCDVCEYLIDHKADIDKPNQVGQSPLTIAAAMQK
KDCVELLIKKGADVNHKGHNGDTPLHVSVESGAVEIAKILVKAGAKNRPNDVGFTPAILA
CCYGHNEVMDYLHDTFHLENKELYDCYCLLAAKAILGSRDDEAESWMNKAVVLRSLSPNG
FDIPAACEVYDGIQEPSTSSDVQNILQDETKMFFVSSIYCERILGRVHPTTAFYIRISGD
MVLAEERYKKCVELWQRSLDFDNAARMAYELQITEDLLFAIRGISIMADNGFTAPVEPHF
RWGLKEFKMAHESKISDVSVISCLFRMLGVWIKVAECIKERETQEKEYKLISIAVQDMIS
AMEGNKCPVLIACLQPLPEHSSGAAKDIIRSKISLHKAIALLLDHGCSVHCEDEDGNFPL
HLAVKLKEDTAMDCIKTLLEYGAHLDAVNFDNKTAIDISNTDGACQEQVVNELQPLLFQH
TTLQCLASRALVQHKLEYTKVLPKRLIEFVTWHESDQQASQKENPNTKNKQKS
>THWI_Twilhelma_g4961.t1
MAQSQWKLLGSRASRICVNPIRQTRENHYVDLIERCEKEILDLAYGDPTRFGNLPPHPAV
YEAVKKALDSSNIIGYGHSYGVECARRAVAETFTTDEHPLTFNDVLMVIGAAGALELCFT
ALCDRGEQNILLPRPGFAEFGSFAAAVGVQTKHYQLLPDRGWEVDLEDLERQIDENTAAI
VVNNPSNPCGSVFSRQHITDILAVAEKHKKPIIADEVYAGMVFKGKEFHSIGSVSKNVPV
ISCGSLSKRYLVPGFRCGWVVMYDKHGLLKENIIPGFQQLIQRPSVNPSVIIQQALPDIL
KNVPKSHMDKSMEVIENNAIACFSALSEVPGLVPVMSAGAMYMMVKIELEHFPEFKDDVS
FLKQLVLEQGVVCMPGSIFQYPSGMRIVLVMPQDKLKDAVGRLAEFCGKHYS
>THWI_Twilhelma_g4962.t1
MNGAPLSKRQKLDNWIVKGSRESHYCVNPVRSCDELYFTEAKELRDKSKEFIQLSIGDPA
RSSELPPHPAVSEAVKRVLDEGKYNGYANSSGILEAKVALAKEYSRPGAEIDPKNVILAS
AISGALEMSCAVLSNPGQNILVPSPAFGLYKCHAEARGVKLKLYSLLPEKNWEIDLEDME
RLIDQDTACILIVNPSNPCGSVYSRDHIKAILAIAERHQVPIVADETYDGMVFTGKEFVA
MASLSENVPILSCGGLSKKYMVPGWRLGWIFIHDRNDAFKDEVTPGLGRLAMKLLGPCTL
IQAALADIFKNVPQEYHQRNLRLFETNATICYDHLKDVPGITPVMPAGAMYMMVTIDLAS
FPEYDDDVDFTKALLIEQSVFCLPGKRSVIMAGVHSTASDQETVQGSWVLPVAASRESLG
CTNPIRQLVENKFADSIKSCDKELYRLGIGDPAVFGNLNPPPELVAAVQKSLETTGAGYA
HSAGLELTRRAVAEFCSVKDHRLTENDIVMTVGTSGALDTSMATLCNPGQCILLPKPCYT
IYKCLADAREIKLKHYRLLPERGWEVDLEDLERQIDENTAAIVVNNPSNPCGSVFSRQHI
TDILAVAERHKKPIIADEVYAGMVFKGEVFHSFGEVSKNVPILSCGAISKRFLVPGWRVG
WVAIFDKHDLFKKYVKPGLFRMATKLIGPSVLIQAALPDAFKNVPESFFSETMEVFENNA
KVCFSELSKVPGLTPIMPAGAMYMMIKIDMANFPEFEDDIAFLKQLIMEQGVICLPGSIF
QYPDALRVVLIMPQDKLTIAIGRIAEFCKEHFSKA
>THWI_Twilhelma_g4962.t2
MNGAPLSKRQKLDNWIVKGSRESHYCVNPVRSCDELYFTEAKELRDKSKEFIQLSIGDPA
RSSELPPHPAVSEAVKRVLDEGKYNGYANSSGILEAKVALAKEYSRPGAEIDPKNVILAS
AISGALEMSCAVLSNPGQNILVPSPAFGLYKCHAEARGVKLKLYSLLPEKNWEIDLEDME
RLIDQDTACILIVNPSNPCGSVYSRDHIKAILAIAERHQVPIVADETYDGMVFTGKEFVA
MASLSENVPILSCGGLSKKYMVPGWRLGWIFIHDRNDAFKDEVTPGLGRLAMKLLGPCTL
IQAALADIFKNVPQEYHQRNLRLFETNATICYDHLKDVPGITPVMPAGAMYMMVTIDLAS
FPEYDDDVDFTKALLIEQSVFCLPGKRSVIMAGVHSTASDQETVQGSWVLPVAASRESLG
CTNPIRQLVENKFADSIKSCDKELYRLGIGDPAVFGNLNPPPELVAAVQKSLETTGAGYA
HSAGLELTRRAVAEFCSVKDHRLTENDIVMTVGTSGALDTSMATLCNPGQCILLPKPCYT
IYKCLADAREIKLKHYRLLPERGWEVDLEDLERQIDENTAAIVVNNPSNPCGSVFSRQHI
TDILAVAERHKKPIIADEVYAGMVFKGEVFHSFGEVSKNVPILSCGAISKRFLVPGWRVG
WVAIFDKHDLFKKYVKPGLFRMATKLIGPSVLIQAALPDAFKNVPESFFSETMEVFENNA
KVCFSELSKVPGLTPIMPAGAMYMMIKIDMANFPEFEDDIAFLKQLIMEQGVICLPGSYP
DALRVVLIMPQDKLTIAIGRIAEFCKEHFSKA
>THWI_Twilhelma_g4976.t1
MQAILPNYQFLCPGLVTEIKLQVRGPLLSQCDLQIWRPLSNGSYVIRWSTRTKAVIESNF
SRDENTLTYRDQNGVPVMRGDVLGFFLEYSDNPIEVPFSTTSDSLLSTLHYVETDRPLCN
MSLCESGNSVRNMSRVFVVAEFEMRNIDNKTSFSKAEETLKSSEINQGCSTSVFSTCSIQ
PSALVPIMPQTSTSVKPTILPTPTPQIKPPRLNPPRSERVTESAAVDESASFTVTVSTSA
IVFIVIGGILFITLIVLVFVLVACVCTKKKSNQPSKKRSQPDEALATESRSTVSTQLAVS
SSVEQSNNSSATGAPQPFRYVTSHLYANAEVTRDGVFNSFAPLYQNGTHSQASGGDNSLT
RRARVWSTGALHTRPQVNDRHQRAHSVTTRISHNVSSPPPTQSKVSILSDPSSKRIINRY
SIEVSSDYSVPKPVAVISRQNRTIVDDLEHDYSDPDEVSLGYDRLVNKFRYDKLAPRPYE
EAHLKPDWGGVGHHVSPPPLPPPHHPSPPQLPPHNHLSPPKFAPHNRSSPHLPLTHHLSP
PRMPPPHHLSSPQLPIHHSSPPPLPPKLDDSSPASHSTVSVVPQPQAGDSNEEEAGVNCL
YTFVPTDEQRRLLKLQDGGHYEIAEDIEDNFATVYVTPLIQSRLMKRIGSGHFGTVSKGV
WYGGAGSEPEEVAIKTVKNTTELERIKLLQEAAIMGQFAHVNVVRLHGVVTVGEPVLIIL
EYMSRGDLRSFLQKLHPKNSKRDLPDILPKLFVKFSKDIASGMSYLSKKNFIHRDLAARN
ILLTSDMTCKIGDFGMARDIEGESDYYKSHGGIIPVKWTAPEALNYNKYSSASDVWSYGM
VLFEIWSLGEKPFNDLTNPIVIALVSSKHCQPPPPGCPRPIYHLMVECWNPDHNHRPTFD
SIHDYLDSPEDSLLQWQPSDMIEGKQAHILGAPLMEANNLYLNLQRTYQKPLL
>THWI_Twilhelma_g4992.t1
MAAPNPERRIIAGSGLLPKVFIVYPHNPDPYIQLDPTITEDIIRNHPGVPIAELERQMQQ
KILDHERNRERKIQQHERLVRDFVTFLQPSGVAVAYDQLLRDAGSENIMKWCQEQINDSD
YIILIVTDSFKEFLEDEVPPEDEHVFVGDFLYNFVHSQAKRFLPVYINQKKDADLLPVAL
HMCKFYEIWAPFDVRQERPDDLLSLYALLTNQSQIQAPPIQGPIQLPKKKRIGGGSTGSA
NSVMTQQHEHMFMTLCRMPAQILNEDNFATISDKREIATHWKQLAIHLGLSEAEIEWCEI
RGRGDVSEMCLQMLIVWKGKCMPYSPSLSLLADAVYKKYKNVTVFEHLCRVYNLC
>THWI_Twilhelma_g5013.t1
MTSGKEHQAVALLGWTRNTRDIYETFTETGEDYKTAVEKLGAYFVLKNNFDYKTFRLRQE
EEISTHASVFHGIGKLKDYELKLHIDENVPTDIFEKFEGPTPWVSPLVVIPKKNRDVSGA
LNLDDLADKYSQDWIKELSCDDLMSLSIMLLVKELNFQLTEAAVIIGKLLDGKLLDRSDH
TIREWRATFLANKGSFPDTLQGIYQRTGVLWHNEEMIKQATRYVRENAAVKGKPNLKLHD
FTKWVKECLLPNYGLEPGYPQKISVETARKWLHELGSQVIHAKKGSDVDGHEQSDVVEYC
GKFLR
>THWI_Twilhelma_g5013.t2
MHSKKMTSGKEHQAVALLGWTRNTRDIYETFTETGEDYKTAVEKLGAYFVLKNNFDYKTF
RLRQEEEISTHASVFHGIGKLKDYELKLHIDENVPTDIFEKFEGPTPWVSPLVVIPKKNR
DVSGALNLDDLADKYSQDWIKELSCDDLMSLSIMLLVKELNFQLTEAAVIIGKLLDGKLL
DRSDHTIREWRATFLANKGSFPDTLQGIYQRTGVLWHNEEMIKQATRYVRENAAVKGKPN
LKLHDFTKWVKECLLPNYGLEPGYPQKISVETARKWLHELGSQVIHAKKGSDVDGHEQSD
VVEYCGKFLR
>THWI_Twilhelma_g5014.t1
MDSECPSTDVTEKTIVLFHNESTFQANDFEKTQWGKKDDCMLVPKSKGAGIMISDLFCEQ
GGYLQLSEEEFAEGVKSNPNLKRHARASIEYGENKDGYCRTSERFMEQLKYCVQISECKY
PREKGYKVVTPAAMGHMLRMH
>THWI_Twilhelma_g5032.t1
MHDVDRLVQKHTNTLERVNELWKQKWPVNWDESWEEKHVSVSLDSDGFAGFSVVGGRDQP
QLPNPGAFIITTVNQGGPADGVLKVGDILDSVNGINLSNADHREAVRAVKETKKTLSIVL
RRRKNAYPIQAGIVTAINSVPHLTSSMKAEPSSLEQHEYSLYITGREHLGFRYEWSTVCS
VSEVATSGPATQILEPGDKIIKINNTPIEHEKPSNIKKLMKPHKSILRLVIERPQKRSYT
GQVETPPPSWPSHDDLPLKPAEAFGGGSSSARMGSESSTPVHTKKASVYSQTSQDIQRSY
SDLAAGAGCMGGSDLDLKGTKYPLGKGLASGYKSGSYSSSKGSREMMYSQDTQSQDSGSR
PTKLVSMVTQVKKDGERGESRPQERPISDGVMYGNYNERRIEYEETLLSEATESQYSQSE
SYLSETCSYDYGLSSSQSVDLTFHSMATMPTHNRLTVDTVMTTQVPSQHSDEEEVGFLAR
DDASRTTFRTRNISDSNSNNNYGNGDSSSSSHSQQRSQSESQLRCSYDYGLSSSQSVDLT
FHSMATMPTHNRLTVDTVMTTQVPSQHSDEEEVGFLARDDASRTTFRTRNISDSNSNNNY
GNGDSSSSSHSQQRSQSESQLSCPESQLSQESYSNKRRGLKKRRLPKGRKSHTLHGSRSL
SKLTASDHNGTKGSNSLAYRGRSRSNLSLGHAPSMTSVMEEPRRSTSTNDVSMYKHDPLA
DATYIRANFTYVPRSPKELNIKSGDVFHIHDEAPSERFRASFWVSRLSSDGTDEQVGAIP
NSMRAQEYLEAQGESIDLAIYEEVEAYTGRRPVLVFGALADQVVSSLLESYPNMFYNCPT
ESVEGLTRLTEARLSRDVSEGKMVDFRPTETGFEVIRLDALSQPESKSKHCLLTGSIQAF
RTLKSIAPPITILVKAMTAESITTFSPEPIPHEEAKVIFNEVTELEEQHCHEFSASLFLI
YMDTLMGQIEDIVKKEKRKQAWVPVTRDVT
>THWI_Twilhelma_g5032.t2
MESMHDVDRLVQKHTNTLERVNELWKQKWPVNWDESWEEKHVSVSLDSDGFAGFSVVGGR
DQPQLPNPGAFIITTVNQGGPADGVLKVGDILDSVNGINLSNADHREAVRAVKETKKTLS
IVLRRRKNAYPIQAGIVTAINSVPHLTSSMKAEPSSLEQHEYSLYITGREHLGFRYEWST
VCSVSEVATSGPATQILEPGDKIIKINNTPIEHEKPSNIKKLMKPHKSILRLVIERPQKR
SYTGQVETPPPSWPSHDDLPLKPAEAFGGGSSSARMGSESSTPVHTKKASVYSQTSQDIQ
RSYSDLAAGAGCMGGSDLDLKGTKYPLGKGLASGYKSGSYSSSKGSREMMYSQDTQSQDS
GSRPTKLVSMVTQVKKDGERGESRPQERPISDGVMYGNYNERRIEYEETLLSEATESQYS
QSESYLSETCSYDYGLSSSQSVDLTFHSMATMPTHNRLTVDTVMTTQVPSQHSDEEEVGF
LARDDASRTTFRTRNISDSNSNNNYGNGDSSSSSHSQQRSQSESQLRCSYDYGLSSSQSV
DLTFHSMATMPTHNRLTVDTVMTTQVPSQHSDEEEVGFLARDDASRTTFRTRNISDSNSN
NNYGNGDSSSSSHSQQRSQSESQLSCPESQLSQESYSNKRRGLKKRRLPKGRKSHTLHGS
RSLSKLTASDHNGTKGSNSLAYRGRSRSNLSLGHAPSMTSVMEEPRRSTSTNDVSMYKHD
PLADATYIRANFTYVPRSPKELNIKSGDVFHIHDEAPSERFRASFWVSRLSSDGTDEQVG
AIPNSMRAQEYLEAQGESIDLAIYEEVEAYTGRRPVLVFGALADQVVSSLLESYPNMFYN
CPTESVEGLTRLTEARLSRDVSEGKMVDFRPTETGFEVIRLDALSQPESKSKHCLLTGSI
QAFRTLKSIAPPITILVKAMTAESITTFSPEPIPHEEAKVIFNEVTELEEQHCHEFSASL
FLIYMDTLMGQIEDIVKKEKRKQAWVPVTRDVT
>THWI_Twilhelma_g5056.t1
MKTATPFVVYLTIATATLWTQVEGGEADIVEMASEHCESPDIKAETPKSEETTDPCAPAI
IYDCSQGTAVQTYGVRQVQVAAITDWDCSYVSPDCKCEDGTTVHKCAPADVGYYFRCMWG
DGSDLSYSETTDRPGPYVLTHQYAKAGTYSIQLAIFKTHAGYGSGYRETVTICDTATVTV
E
>THWI_Twilhelma_g5056.t2
MVDRLNTKKPASMFVKVELGRSFRDSKAFGKRPSIAINNSSVVVEVCEEYWYITDAPQPI
RQIVSNAHRMVGGSGRRKRLLQYRVGHLDPNSRRIMWGKLGTKSSDGLHYYTEGRRPRVA
LNSNNIVIVVHENQGRCYYRIGLVSQESGNIEWGQLIPSRSVLDVEYATGHFPGVVLLDN
NTAILTSCEEKIDGSIASYIIGDIDTKEMAFVPRRDPHNKTLNNVKKLTIAANNEGSVVV
AYQTNSPRENCCMAGTVRGKYIDWNHQHIPRLSVSGIMPSCPVVSINAQRYVLATQSAFK
PFGFPKQYKTTCHVGLVSYDNHDNCKLEVFPKCRKEYDYTYGCCPVIAIDDGNTIVEPFV
HNCKESIMKTATPFVVYLTIATATLWTQVEGGEADIVEMASEHCESPDIKAETPKSEETT
DPCAPAIIYDCSQGTAVQTYGVRQVQVAAITDWDCSYVSPDCKCEDGTTVHKCAPADVGY
YFRCMWGDGSDLSYSETTDRPGPYVLTHQYAKAGTYSIQLAIFKTHAGYGSGYRETVTIC
DTATVTVE
>THWI_Twilhelma_g5057.t1
MASEHCKSPVPKAEVPEPKAEAPKWDETTEPCNAAVISNCPSGTTLETYGDRQLRVVAMT
AWNCDYVSSDCDCILQSTYRDCTPADKGYQFRVRWGDGSHYSNSDHTENPGPYVFTHQYN
KAGTYELELGFFKTNNPYGSGYWPTVTITDKCTVTVE
>THWI_Twilhelma_g5079.t1
MTLPFVNASQCGPYLAVRDGDRTTDGCYVSNLGFVASNVAIFNNTSIECLDSDGSEIGMD
TVTIAGRPSVPQNLRVTSCDGSARTLTLAWDKPASDGGNEIFRYAMTVEPAVPQCTGICY
FNAGTNTTQFQFGPLNTSTHYTFTVHAQNCNGTQQGDRSNITVFYGGPAGPMGLSASFVY
QNDKLETIISTWEQVVSLNIPTQCNLPVIGYELSYISYFKEPIVLDISLNRCFGRTCRHS
YDIVNFDIPMYTLAVASRTLLGAGPPTVLDLISARNDFVNVTVNASTPYPEATCQFLCGF
GDGALIPVTCDITYSTNADEIGQSNSFTDAPMTDGSMVEMLSFPLTEPLPPNTMYYYRVI
AQSADQTITVIGNFTTGNYPNGMK
>THWI_Twilhelma_g5079.t2
MVNLNSTENMTLPFVNASQCGPYLAVRDGDRTTDGCYVSNLGFVASNVAIFNNTSIECLD
SDGSEIGMDTVTIAGRPSVPQNLRVTSCDGSARTLTLAWDKPASDGGNEIFRYAMTVEPA
VPQCTGICYFNAGTNTTQFQFGPLNTSTHYTFTVHAQNCNGTQQGDRSNITVFYGGPAGP
MGLSASFVYQNDKLETIISTWEQVVSLNIPTQCNLPVIGYELSYISYFKEPIVLDISLNR
CFGRTCRHSYDIVNFDIPMYTLAVASRTLLGAGPPTVLDLISARNDFVNVTVNASTPYPE
ATCQFLCGFGDGALIPVTCDITYSTNADEIGQSNSFTDAPMTDGSMVEMLSFPLTEPLPP
NTMYYYRVIAQSADQTITVIGNFTTGNYPNGMK
>THWI_Twilhelma_g5098.t1
METTNIKLLEARRVRASAESPETELTSASKASSNNSMGDKIKVNGVELYYCLRGSGPHAI
LCIPGALAPCEWSFAPQLEHFGGEDSDYTIVTFDPRGYANSRPYHRQYTIEDGQHHLKTD
AIDGYHLMKKLGYSKFSVLGWCDGGVTGIFLAALYPTAVDKLVVWGSRTFITERDLRISE
TLERIDGWNEKFLEAFLPVYDNNITDMIKVYEGLAESMREFCRLKENRDICKKEMESITC
PTLVIHGGRDGFTAVSHAEHMKRHIRDSKLHIFTTGKHNLQMGKTDSQFNIVVERFLQPQ
SRINSRL
>THWI_Twilhelma_g5099.t1
MGDKIEVNGVELYYCQRGSGPHAILCIPGALAPCEWSFAPQLEHFGGEDSDYTIVTFDPR
GYANSRPYHRQYTIEDGQHHLKTDAIDGYHLMKKLGYSKFSVLGWCDGGVTGIFLAALYP
TAVDKLVVWGSRTFITKRDLKISEALERIDGWNEMFLEAFLPVYGNSPTELLEEYKRFTE
SIREYCKLKKNDDICKKEMESITCPTLVIHGGEEVVTTMSQVEHTKRHIRDSKIHIFTTG
KHNLQMGKTGPQFNTVVERFLQSDSDTHVHVM
>THWI_Twilhelma_g5100.t1
MGDKIEVNGVELYYCLRGSGPHAILCIPGALAPCEWSFAPQLEHFGGEDSDYTIVTFDPR
GYANSRPYHRQYTIEDGQHHFKTDAIDGYLLMKKLGYCKFSILGWCDGGVTGIFLAALYP
TAVDKLVVWGSRTFITERDLRVTENFERPESWGKNFIEAFLPVYSSQTEVIEVYKGFSES
MREFYKLKESGNICREEMESITCPTLVIHGGEDTLSTMNHAEHVKRHIRDSKLHIFTTGK
HNLQMGKADSQFNTVVERFLQSTSDTHIM
>THWI_Twilhelma_g5124.t1
MSSVGGNTAQVFGEEREEGVVFSVTLKRIHYQSSEHQHTNGEGHLQWNTQKIRTMRAATV
EKLVEHLAPSREQIDVTYRMCFLCTFRTFTTVESVLKLLKESAITSFLRLWLDRYPMDFH
SPPSHHLLSLLHPFTPHSPELTRIVEGVSRSFESGQSPQGPTPNGSPVSERHKIFDLFTL
TPTEFAHCLTTEDSEVFQRILPHECLDYVRRPRETSIAPTVRACIEWFNRVSLVVVSTIL
GGLEAEGRGSIIGRWISIAQECRAVKNFSTLKAIICGLLSTAVFRLRKSWAAVPSAKISL
FQELSELVAADDNYQMSRDLLTREGTAKYAEIGTKKGKSRLNGVRGSVQGVVPYLGTFLT
DLTMLHSAYSDKTHEGFVNFEKHKKEFELLAQLTLYQKSAGNYCFPTHRGLVQWLASLHT
LSENDSYKLSKQLEPEDTLLPQSMPELTLPPLSPSRLKRKIKYILNPKGTAVSDVDSVSP
KSTLSPSLSMSDRDVSLVGHESEEEGRKSRAMSLSPQVVRRSISEPASSAGHVIRIAITN
SDCCNYKSLAITDTDKAGSVIKKALRKHGLKDPPSEYRLIQLLKDNIRHLLFSTERVEIP
ENGNVYYALSSSTEGTITLLLEKKSNAVKS
>THWI_Twilhelma_g5124.t2
MSSVGGNTAQVFGEEREEGVVFSVTLKRIHYQSSEHQHTNGEGHLQWNTQKIRTMRAATV
EKLVEHLAPSREQIDVTYRMCFLCTFRTFTTVESVLKLLKESAITSFLRLWLDRYPMDFH
SPPSHHLLSLLHPFTPHSPELTRIVEGVSRSFESGQSPQGPTPNGSPVSERHKIFDLFTL
TPTEFAHCLTTEDSEVFQRILPHECLDYVRRPRETSIAPTVRACIEWFNRVSLVVVSTIL
GGLEAEGRGSIIGRWISIAQECRAVKNFSTLKAIICGLLSTAVFRLRKSWAAVPSAKISL
FQELSELVAADDNYQMSRDLLTREGTAKYAEIGTKKGKSRLNGVRGSVQGVVPYLGTFLT
DLTMLHSAYSDKTHEGFVNFEKHKKEFELLAQLTLYQKSAGNYCFPTHRGLVQWLASLHT
LSENDSYKLSKQLEPEDTLLPQSMPELTLPPLSPSRLKRKIKYILNPKGTAVSDVDSVSP
KSTLSPSLSMSDRDVSLVGHESEEEGRKSRAMSLSPQVVRRSISEPASSAGHVIRIAITN
SDCCNYKSLAITDTDKAGSVIKKALRKHGLKDPPSEYRLIQLLKDNKRVEIPENGNVYYA
LSSSTEGTITLLLEKKSNAVKS
>THWI_Twilhelma_g5163.t1
MSSMGDECLDEPPGLAAVSARLHHIPKNPRSQGKAKYNILSRLLFLWVEPLFWRGFRHEL
KHEDLYTHPGEADSKKLLQAFNRHWSVEEKRRKSGQSSRLWAAMLKIIWWRILLTGILST
FQVAMTLVITVVLGYLTDYFIIEAPTEHDTWIAYLFAADRNIFLMFSQILLLDEATISQI
STGHIVNLASNDVHRMDQAFVFFHYIWIGPFFLLPLFTFLAYQEVGWSVFVVTGFVIVFV
PLQFLFSWIFSHFRFKSSQVTDTRVRIMNEVITGGAVLFMTALIFLPYTATGGILTPRKV
AVIILLLGSAARNIIHFVVRSLFSTSEAIVSLKRIQQFLEVENLNLSTNIEQEKLNPDSL
MNNWFLNDTSTPMSPDEGSGLQGAVCISLDGVSASWSHTIDKAVLNNISFSDKTLLAVVG
SVGAGKSTLLQVILKELKLVTGSLFVNGRVSYASQQPWIFSGTLRENILFGQPYKPKLYN
EIIKACSLIKDIEMLINGDLTLVGERGVTLSGGQKARVSLARAIYHEADIYLLDDPLSAV
DAPVAKHIFSECIQELLKDHTVVLVTHQVQFALQADEILALNKKGEIEMHGTCKELSDRG
IDLVQYLGLLSEETQPQNEFSYEEEAFVDTKDKSADHISHHDRSEVQQQSDINSPIISSS
QSIYSLSSVKTSEPENVTQEVKYQSPPEEEKAHGSVSFGTYYHYFRAGGNVVFLLAVCLL
FISTEGISVVSDWWLANWADCSVANDSTHSACQLSTHQRITVYSSIVSLTLVANLTRGAL
FYFVCVNASRVLHNKMFRSILRAPVLFFDTNPSGRILNRFSKDVGFLDDLLPPVFLEFLL
ILIRLLSVVVAVSVANVYIIPFTCLTVVVFFILRWYYLKTAREIKRLEAIWLATIKTFGK
QNLALEQLHDYQNRHSQTWYLTLVGNRWLNTRVDSFGTLYVASIVFISVLLASYLNAGFI
GLGLAYSVSLLDELQTSIRQSGEVENIMISAERIIAYIQQLESEASFETLSPNEPPSPSW
PHEGRITFEDVSFQYSLNSPLVLKNLSFSIQPSETVGVVGRTGAGKSSLISTLFRLAEPL
GVITIDGVDTKSIGLHNLRKKMSIIPQDPVLFSGTMRYNLDPFEEYSDTNLWDALEQVQL
KAVVQQLEGQLGSEVSEGGSNFSVGQRQLVCLARALLRKNKILVLDEATANVDQKTDEII
QKAIRDKFSKCTVITIAHRLNTIMDSDRILVMDSGQIQEFDTPYNLLQNTDSLFYKMVEK
TGPSAARKLHQIVLDQVGREKGDCVH
>THWI_Twilhelma_g5163.t2
MSSMGDECLDEPPGLAAVSARLHHIPKNPRSQGKAKYNILSRLLFLWVEPLFWRGFRHEL
KHEDLYTHPGEADSKKLLQAFNRHWSVEEKRRKSGQSSRLWAAMLKIIWWRILLTGILST
FQVAMTLVITVVLGYLTDYFIIEAPTEHDTWIAYLFAAGLILLLLLYVFLNAHAFISAHK
AGMIVRILLTCAIYQKILLLDEATISQISTGHIVNLASNDVHRMDQAFVFFHYIWIGPFF
LLPLFTFLAYQEVGWSVFVVTGFVIVFVPLQFLFSWIFSHFRFKSSQVTDTRVRIMNEVI
TGGAVLFMTALIFLPYTATGGILTPRKVAVIILLLGSAARNIIHFVVRSLFSTSEAIVSL
KRIQQFLEVENLNLSTNIEQEKLNPDSLMNNWFLNDTSTPMSPDEGSGLQGAVCISLDGV
SASWSHTIDKAVLNNISFSDKTLLAVVGSVGAGKSTLLQVILKELKLVTGSLFVNGRVSY
ASQQPWIFSGTLRENILFGQPYKPKLYNEIIKACSLIKDIEMLINGDLTLVGERGVTLSG
GQKARVSLARAIYHEADIYLLDDPLSAVDAPVAKHIFSECIQELLKDHTVVLVTHQVQFA
LQADEILALNKKGEIEMHGTCKELSDRGIDLVQYLGLLSEETQPQNEFSYEEEAFVDTKD
KSADHISHHDRSEVQQQSDINSPIISSSQSIYSLSSVKTSEPENVTQEVKYQSPPEEEKA
HGSVSFGTYYHYFRAGGNVVFLLAVCLLFISTEGISVVSDWWLANWADCSVANDSTHSAC
QLSTHQRITVYSSIVSLTLVANLTRGALFYFVCVNASRVLHNKMFRSILRAPVLFFDTNP
SGRILNRFSKDVGFLDDLLPPVFLEFLLILIRLLSVVVAVSVANVYIIPFTCLTVVVFFI
LRWYYLKTAREIKRLEAIWLATIKTFGKQNLALEQLHDYQNRHSQTWYLTLVGNRWLNTR
VDSFGTLYVASIVFISVLLASYLNAGFIGLGLAYSVSLLDELQTSIRQSGEVENIMISAE
RIIAYIQQLESEASFETLSPNEPPSPSWPHEGRITFEDVSFQYSLNSPLVLKNLSFSIQP
SETVGVVGRTGAGKSSLISTLFRLAEPLGVITIDGVDTKSIGLHNLRKKMSIIPQDPVLF
SGTMRYNLDPFEEYSDTNLWDALEQVQLKAVVQQLEGQLGSEVSEGGSNFSVGQRQLVCL
ARALLRKNKILVLDEATANVDQKTDEIIQKAIRDKFSKCTVITIAHRLNTIMDSDRILVM
DSGQIQEFDTPYNLLQNTDSLFYKMVEKTGPSAARKLHQIVLDQVGREKGDCVH
>THWI_Twilhelma_g5169.t1
MKPRYTSSDPRDHFHLPRELHNAYLVSGLPSEIHKDHIFIYIRPHTKGRGMAVVCVTLVT
PGGRMVAPDPHVVTKDSCYFDLDRTKLEELENEFQELSMEVSLSPTQYSLHLHVWERGNI
GLSEFSRKLSQCYKQALCDYIIELCLLTEPVASPLPEAFDERSESNSPFTVIPLPSDDIT
TPLEESVSRRSSSSSSRRGSEKSGGGSRKTSRRESDMSVLSLRSVRRESDKSITSLRRES
DKSIVSLRRESEKSLSVSRRGSAEQGSKFTSSRRDIIPDRSLSAPVSETPPPPSLARRLS
RQGSEEKTAGGGDTLLISDLPVRDRKLTQEIISELDEASQPAEGSLPPGSTGWVEKLKID
REKEAREAIFHEACVGSAGTLEHTYHTTLPLFLSQALQLASPSVRYSSYPLNDNHSGDAL
VARFKHRLEETYSDFTVEVFRGGPDPPYNHCSLFKERTSVPRALRTQGNNRGELEEACYI
AVGRSVVQFEESLDPTNARKRVSMPWLDPATKQPSQLFQPLDNKKITQAVDVPFVAMATS
RELFIPRQRVALLKISNRKAELWVYNVAELLTRHLLSALSREEEWQCGRSGVLHILLSQK
MGLFQHTHARDTQRATKLAVKMSRSRSENVALIKGSPPSEAVSAPSRAQLLLQRPVYPAM
TDQVNLELFYVYQDCLPALREEMTVDPVFNHGTHFRNTHSNHRRQYESHGLLAKVFRSWQ
SRSSAPVNPNSISALKRLARLFHYCTSPLLLHQCVPATPTERDLEAQSRWLDGIKAELLS
LYISYLRSLGFQEINEREVVPSAKQKQPPSTTPPTSTLSSLKLYKCLQRSWAGGIILMEL
MFHEDKFMVKLFTLESSRLMDQSLSSPEVDSMFSAECARYKDFIHVHSFMHDFHLHLLLD
ILRGERRPPARFDTRKLLELCYKRNNPPPAFIRNLLKKGCITVPSTVDPPDLYQHLLVHC
NTFGTSTLELRLGGASGNNPLPEDIALFIDVSRESLGPTTSPELSRLLEETQASYSIRVL
ALFSPEGVHDKAHILKMVFYLLLVNKFDQFPRLTCDSQSTSHPLPTTASYLF
>THWI_Twilhelma_g5169.t2
MAMKPRYTSSDPRDHFHLPRELHNAYLVSGLPSEIHKDHIFIYIRPHTKGRGMAVVCVTL
VTPGGRMVAPDPHVVTKDSCYFDLDRTKLEELENEFQELSMEVSLSPTQYSLHLHVWERG
NIGLSEFSRKLSQCYKQALCDYIIELCLLTEPVASPLPEAFDERSESNSPFTVIPLPSDD
ITTPLEESVSRRSSSSSSRRGSEKSGGGSRKTSRRESDMSVLSLRSVRRESDKSITSLRR
ESDKSIVSLRRESEKSLSVSRRGSAEQGSKFTSSRRDIIPDRSLSAPVSETPPPPSLARR
LSRQGSEEKTAGGGDTLLISDLPVRDRKLTQEIISELDEASQPAEGSLPPGSTGWVEKLK
IDREKEAREAIFHEACVGSAGTLEHTYHTTLPLFLSQALQLASPSVRYSSYPLNDNHSGD
ALVARFKHRLEETYSDFTVEVFRGGPDPPYNHCSLFKERTSVPRALRTQGNNRGELEEAC
YIAVGRSVVQFEESLDPTNARKRVSMPWLDPATKQPSQLFQPLDNKKITQAVDVPFVAMA
TSRELFIPRQRVALLKISNRKAELWVYNVAELLTRHLLSALSREEEWQCGRSGVLHILLS
QKMGLFQHTHARDTQRATKLAVKMSRSRSENVALIKGSPPSEAVSAPSRAQLLLQRPVYP
AMTDQVNLELFYVYQDCLPALREEMTVDPVFNHGTHFRNTHSNHRRQYESHGLLAKVFRS
WQSRSSAPVNPNSISALKRLARLFHYCTSPLLLHQCVPATPTERDLEAQSRWLDGIKAEL
LSLYISYLRSLGFQEINEREVVPSAKQKQPPSTTPPTSTLSSLKLYKCLQRSWAGGIILM
ELMFHEDKFMVKLFTLESSRLMDQSLSSPEVDSMFSAECARYKDFIHVHSFMHDFHLHLL
LDILRGERRPPARFDTRKLLELCYKRNNPPPAFIRNLLKKGCITVPSTVDPPDLYQHLLV
HCNTFGTSTLELRLGGASGNNPLPEDIALFIDVSRESLGPTTSPELSRLLEETQASYSIR
VLALFSPEGVHDKAHILKMVFYLLLVNKFDQFPRLTCDSQSTSHPLPTTASYLF
>THWI_Twilhelma_g5171.t1
MHHIVIFYKHIRAANSSAGVSNGRLRSVSTGDAQSNYVIHSTLPLTPSSGSGTRQPSLSL
SGGQPSSDLISSSSPPHAVTSALNIGIGQSDSEESIMVDVSSFLRNHPYRSPNRQQRTQS
MFVNNSYTNMPPHPLHTQLSPSHPSPPSQQAPASRFPYSSPTSSPPSDPSNTPPPLPKRD
VIRGRSQSVSNHASNTINHTPPSPSSSPMTSSSSKANNERGYPTPKRKFSQPLLEVPSSS
YSSTLVAAEVTSTNSECELLPAPGNLETCSQSSSTSALHPVSLAAMQRMAEGRRGSNLSN
PPTDDNPQLGATPVIMNNKSPKRGHMRKISAPVMVPKDFATKLQLENGIRTSTTKQNKYG
SDNILNTNKTGASSGRGAGGHLDSSPREVEQVIESDREFEEGASSSGLLDDPADYSSIVS
AHQRFPSFSSNDESTSHRLTMNFPVNSHHQPPLPIPAGGAQHHQPYRLNRNGSESTGDDA
TVNHHQLDVLLSEIGLNRPNQDSHGGRNSPHSQPRNTTTVVPNRDGAQSQASNRTNSSSD
DTDASSTGVGVAPLSSTNPIFVEANGGQDQPVVMHTQHPYEFWATREQDVVNLRVLSNYP
WFHGMISRANASQLVLAGGDRGTGQYLVRQSESREGDFVLTFNYHDRAKHLRMTLDEGGC
NIQHLWFDDVPNMLDYFKTNSIPLESFWLNDDVKLTTFIDRQASDSFRTTTVIHTDRLNR
VPPRRSRSLHVGMSRTVANSNNTNSPSSSTPNTPIPNEGELASVSSSNSHSTNSLPHSTR
HSTGWRQLFRSQRSSSAGNVGRVQRRHSTNAGSMLSTSTRSGTASRNTGGRSSSNENTYI
LRHY
>THWI_Twilhelma_g5192.t1
MHNIKLVDEIIASCSVQEQHKSGQRLKLNVIIDAPEVYLPLRSDSRETIVLDLGHLKLSN
TFHLITSGTAATSDQQQLPIYEEYAIKLTELQVYRSMIVMPERGNEEEPVRRPILQPFNL
SVSMKRNLSASWYRGIPTIDMDAELGDLKMVASGDDIESMCSIVSGNLREGIAASAEEEV
EDKEAEPAVEGEDEKNQPEEPKKDKADDSSQETTSKDEPAFETVKVTAQLKSIDIQLYLP
ETTDNFVFSKDRNQANALAKLTLHKFTATTSMKSNGAMDVSGAMENCLLYDTRPEKKEKI
SRLIERVPPDATSEDSSPSESLIKFSFNKSEENESQVLATVDGIQILVDLKFILTLVNFA
TTSIKPLTAKDETSDLDQKIEPELSKTDPSSPASPSPAPQGAPAKMRLRATVKRPLIALL
ENASVSNSRALVLNTEVDVVIIQVGSQMNLSTTIKELYIASTSVDNLRNTSNLVLARTRK
AISATIDQLKGHQTFIDVVVPPLNITLSPATVRLILSVVKSLQPDTKMEEENTGTIVPFD
LWATKPVDMTRWYLLPPELEIGTSVDFVPMISSVDKETAASKEVVELRLSMSKLNLLFEQ
EFSNGKLSPVIAIAMGKYDSQALFATAHNSTKGLKASAALSVEISYYNNSTDAWEPLLEP
VVDPKDEKVYRSWTLQAEVEKQPPRSDDKLLNPASPPLSATAANVNNNAGDIPPDLAIRF
LAENALQLTITKTSLGLFKELLMAYLEEKEPTIVEEVDVMAPEAHNALFHLKNELGKNHP
FVVKTNETLKVHGAHSSTVQSGQTVPLHPVGDFAPLKPGELLPRDIYLRRVHIITIQVAG
FKPQDVALGVSECVYYPLSPVDKPVKPDKQKGKDVPKIGIVVSVDRHPDRSAPQVIVRSP
LKIVNHLKESVDVFWKETPQDEVHLASTPLVTLEGGKTAAMPLNTTGRPGGGFVLRPKVP
NGGLSRDSLCFNEKKTVDLSCFNVARGSEGSSRCRGFFIHAQIVEEKYSKKPPIDLSSCA
HHIFHLHYPLVLQNLLPLSLSVVENANCSETRQLKPGEEAKYNHATLGDNPRFLFNLQYG
GRKWKGEVSVSKESSEFVEFKLDPQPDGQADSDGVKDKNLFLLIHKEIKGTCHLSVYSRC
WMVNKTGLILQYISKGIIVTHPPSMSLALFPKKEVRVRVVLDRGQEGEWSEPFSLDAVGS
EGLFTSVDSTTQWAYQMGSKVEVSSEGLSKIITFSPLFMAYNRTVNSVSFREKDSSQMPI
TVPPKKLVPFWPQKNSEWMSASVNDSAMTNATQLFKFTENSSFILRTYNEVPALIVDVQV
TGSANIIMFSPYYDGCVPIQLVNDTEYTLEFKQDSKSVEVSYPLLPHQSLMYTWDKPSAP
KMLSWSFSGQKKTPDLSKIEPKDSNGEFSIPKALRSTSSVLSIPPVAMGDGTEATDYADD
VWTMEGIPEEAMEGEDERSEWTGSKSQDAGSSVDVQDTGSSVDVQEEAAGHGRGDKEALE
AGEDGVDEVDFSLRKGFRKIRRSVKTKIRSLSLGSNSSRKG
>THWI_Twilhelma_g5192.t2
MHNIKLVDEIIASCSVQEQHKSGQRLKLNVIIDAPEVYLPLRSDSRETIVLDLGHLKLSN
TFHLITSGTAATSDQQQLPIYEEYAIKLTELQVYRSMIVMPERGNEEEPVRRPILQPFNL
SVSMKRNLSASWYRGIPTIDMDAELGDLKMVASGDDIESMCSIVSGNLREGIAASAEEEV
EDKEAEPAVEGEDEKNQPEEPKKDKADDSSQETTSKDEPAFETVKVTAQLKSIDIQLYLP
ETTDNFVFSKDRNQANALAKLTLHKFTATTSMKSNGAMDVSGAMENCLLYDTRPEKKEKI
SRLIERVPPDATSEDSSPSESLIKFSFNKSEENESQVLATVDGIQILVDLKFILTLVNFA
TTSIKPLTAKDETSDLDQKIEPELSKTDPSSPASPSPAPQGAPAKMRLRATVKRPLIALL
ENASVSNSRALVLNTEVDVVIIQVGSQMNLSTTIKELYIASTSVDNLRNTSNLVLARTRK
AISATIDQLKGHQTFIDVVVPPLNITLSPATVRLILSVVKSLQPDTKMEEENTGTIVPFD
LWATKPVDMTRWYLLPPELEIGTSVDFVPMISSVDKETAASKEVVELRLSMSKLNLLFEQ
EFSNGKLSPVIAIAMGKYDSQALFATAHNSTKGLKASAALSVEISYYNNSTDAWEPLLEP
VVDPKDEKVYRSWTLQAEVEKQPPRSDDKLLNPASPPLSATAANVNNNAGDIPPDLAIRF
LAENALQLTITKTSLGLFKELLMAYLEEKEPTIVEEVDVMAPEAHNALFHLKNELGKNHP
FVVKTNETLKVHGAHSSTVQSGQTVPLHPVGDFAPLKPGELLPRDIYLRRVHIITIQVAG
FKPQDVALGVSECVYYPLSPVDKPVKPDKQKGKDVPKIGIVVSVDRHPDRSAPQVIVRSP
LKIVNHLKESVDVFWKETPQDEVHLASTPLVTLEGGKTAAMPLNTTGRPGGGFVLRPKVP
NGGLSRDSLCFNEKKTVDLSCFNVARGSEGSSRCRGFFIHAQIVEEKYSKKPPIDLSSCA
HHIFHLHYPLVLQNLLPLSLSVVENANCSETRQLKPGEEAKYNHATLGDNPRFLFNLQYG
GRKWKGEVSVSKESSEFVEFKLDPQPDGQADSDGVKDKNLFLLIHKEIKGTCHLSVYSRC
WMVNKTGLILQYISKGIIVTHPPSMSLALFPKKEVRVRVVLDRGQEGEWSEPFSLDAVGS
EGLFTSVDSTTQWAYQMGSKVEVSSEGLSKIITFSPLFMAYNRTVNSVSFREKDSSQMPI
TVPPKKLVPFWPQKNSEWMSASVNDSAMTNATQLFKFTENSSFILRTYNEVPALIVDVQV
TGSANIIMFSPYYDGCVPIQLVNDTEYTLEFKQDSKSVEVSYPLLPHQSLMYTWDKPSAP
KMLSWSFSGQKKTPDLSKIEPKDSNGEFSIPKALRSTSSVLSIPPVAMGDGTEATDYADD
VWTMEGIPEEAMEGEDERSEWTGSKSQDAGSSVDVQDTGSSVDVQEEAAGHGRGDKEALE
AGEDGVDEVDFSLRKGFRKIRRSVKTKIRSLSLGSNSSRKGDTGYWISFQDGLQRVVLFT
TSHRIHGHVLEGNKQEINNFELSLSLQAVGLSLVNDVKGREIAYIGIPQYVMLFVMSVSE
IFNHSTTCLSSKPLWETEKRRNRWKPVSHELKDHLESVFSDDKSGIVEIPDTEMKASVTV
DFSNKEQLVLIAKDGTRKNIRRNQFAGVLLQLAMSKHTTSIQAKINHVQVDNQLPFTSNP
TILYPYPTAPSIASKYSPKPFIESSIIIRSTEQSNTNEIQFLQVLIQEMGVSVDMTFILA
ITGLLADLPSGMSEAELIEKDISYTELPLEKSKVAQVSAAATKNYFKYLHLSPLDVHVTI
SLERDSSLEDEHREASSSNPIFRTIFNLLNSFATLVSSTEDTELKLGYFQLENVALTQRE
LTDRITKHYTQQGLLQLYRIVFGLKVLGNPVGFIKGLKDGAVGLFYHPIQGAVLGPGEFF
EGLGLGGALLLEGTVGGVTGVFGKVSGVLGDTAAKLTFDSDYQEERRRGGGKKTLTGTIG
HGAEGVAKTTKDPQCDMEHISNGLFVFALGPYGNYGLAGPLCWIRAFENGDENCTNIGLR
DQIVFGYAIFEGTGIIGIFLMIIIAIVYYRLDVTLPDARLLLK
>THWI_Twilhelma_g5192.t3
MCSHVTVLFGQPLSSDTGYWISFQDGLQRVVLFTTSHRIHGHVLEGNKQEINNFELSLSL
QAVGLSLVNDVKGREIAYIGIPQYVMLFVMSVSEIFNHSTTCLSSKPLWETEKRRNRWKP
VSHELKDHLESVFSDDKSGIVEIPDTEMKASVTVDFSNKEQLVLIAKDGTRKNIRRNQFA
GVLLQLAMSKHTTSIQAKINHVQVDNQLPFTSNPTILYPYPTAPSIASKYSPKPFIESSI
IIRSTEQSNTNEIQFLQVLIQEMGVSVDMTFILAITGLLADLPSGMSEAELIEKDISYTE
LPLEKSKVAQVSAAATKNYFKYLHLSPLDVHVTISLERDSSLEDEHREASSSNPIFRTIF
NLLNSFATLVSSTEDTELKLGYFQLENVALTQRELTDRITKHYTQQGLLQLYRIVFGLKV
LGNPVGFIKGLKDGAVGLFYHPIQGAVLGPGEFFEGLGLGGALLLEGTVGGVTGVFGKVS
GVLGDTAAKLTFDSDYQEERRRGGGKKTLTGTIGHGAEGVAKTTKDPQCDMEHISNGLFV
FALGPYGNYGLAGPLCWIRAFENGDENCTNIGLRDQIVFGYAIFEGTGIIGIFLMIIIAI
VYYRLDVTLPDARLLLK
>THWI_Twilhelma_g5198.t1
MQGLFHGITGVVTQPIKGGKKEGFWGVVKGLGRGAVGIVLRPTAGLLDFASATLIAVQKK
TQIGDSEVTQIRTARYIGPEKIIYPYSPHLAAGYALFLGYDNGRLASTDTFFGHLELIES
PLKVLLVTSKRFALIKYNSILDKLDDEMLIEFADLDSRTTAHNNVIQMPGFGLVGKKKVT
NKTLKVLTEQLAQQSVRLINQAYDDYRATMSMAKQ
>THWI_Twilhelma_g5204.t1
MSSDDEDFEQFDYDEYVGTGAMPSTFGDSDTTVLFRDLQHELEALVQNYHVPPNELDQLF
QVVQAMFDLMDANKESFEVLEAEKKELEMLWKQEKDKLKATQMRKLELESRLEEEMMKIE
SAKTELEKEKVTLTTKLKQVGEHKQLVEQELHKLKEHTSKQEQTRKELLEQYKKQSDVIK
TASLRRLPFGSPLSQGKRRTLPHLPQTSRTMKRESKLAASVHLAGQAAGTPLQQSVETEP
LVESAEVPEEPFTSKEGTKYTNGRRTMKRDPVMSLADEFEQLESKPDSNQNGNGTQNQNE
DEPRESEEDEDDEEAWEQFAMAEGFPFMEELMGVDPLGRAEVEMLQKEKENWEEDKAKLE
EEKKTLREEKEVLERVKKERDEILDNYLEQPFDEYCITRRELHGLLTKHHDVTMELEKAK
EEERRLRRLLDSRRGFFERVKERLSKVFVRKTQSEERPTEKVTKPRQPSPFTFPTPFIRS
LATVLSGGNLVVEKGWLKSHAGHVITDKLPQWLGQITLKGFETDRIECITLGRIYSSSLD
ILPGNLTPPRFRAARRSQVSSLNGIQQTHAEVWVATVEQSMANIEIIDILAKPIKVRQTF
LLRPKTKHIICMRSVPGAVEESKDYAESATLVYKTDWVETSYLNSGLPVPGQRTSDLSPF
FKQRDRPRSAPQRTPRRTAADLMIGSSPDLSHSKFRDSVPQEADLDLFTSSTPALPSSRV
RSTENGILASSSSSSLATIDEVENTTDGGEGEQNGGDKKDIRDKDSDETDNVESGISMLV
SDSSKEALPEQVTSTPIRKSSGTTSKQHSLDISPLVKGNGTKSRNRTYSGEVSCGDLDLE
TPDGKMQSISTKHISNQDVSSPLMWIITEDNYIFFYPTTDPSHRPINSVKIKNRATCMEF
VAGKVFVGHVESTISVYHKDEFAPSWDIQNPEEIVLACPDPSDQDEVRCIAGVGDRVWVG
VGSWIFCLNAENPSSREGSIPMNAWNQKPELIVSLGDVVAVATKRGSILFIFDAYSAHLL
KKFDISPTTRLLDVPMKTVASTTLMPTDIKTMATDDHMLYIGTSNGHLVTIPKEALLKFK
TEDLVVSFDDVNSGKVSASRSDKSGKASSSVTESKCLENSAIAVHSHKDSRVKGLVSINL
PLIPPSKVKETVDSVPYHSLPNLNSPFGTRIPVTPPILSYRSMVISAGKGHVEFIEDSNP
ELEESMSGALRERNETFQLQCWGHRIIPS
>THWI_Twilhelma_g5204.t2
MSSDDEDFEQFDYDEYVGTGAMPSTFGDSDTTVLFRDLQHELEALVQNYHVPPNELDQLF
QVVQAMFDLMDANKESFEVLEAEKKELEMLWKQEKDKLKATQMRKLELESRLEEEMMKIE
SAKTELEKEKVTLTTKLKQVGEHKQLVEQELHKLKEHTSKQEQTRKELLEQYKKQSDVIK
TASLRRLPFGSPLSQGKRRTLPHLPQTSRTMKRESKLAASVHLAGQAAGTPLQQSVETEP
LVESAEVPEEPFTSKEGTKYTNGRRTMKRDPVMSLADEFEQLESKPDSNQNGNGTQNQNE
DEPRESEEDEDDEEAWEQFAMAEGFPFMEELMGVDPLGRAEVEMLQKEKENWEEDKAKLE
EEKKTLREEKEVLERQNAQLEVELRRARETNKDVTEKLSEVKKERDEILDNYLEQPFDEY
CITRRELHGLLTKHHDVTMELEKAKEEERRLRRLLDSRRGFFERVKERLSKVFVRKTQSE
ERPTEKVTKPRQPSPFTFPTPFIRSLATVLSGGNLVVEKGWLKSHAGHVITDKLPQWLGQ
ITLKGFETDRIECITLGRIYSSSLDILPGNLTPPRFRAARRSQVSSLNGIQQTHAEVWVA
TVEQSMANIEIIDILAKPIKVRQTFLLRPKTKHIICMRSVPGAVEESKDYAESATLVYKT
DWVETSYLNSGLPVPGQRTSDLSPFFKQRDRPRSAPQRTPRRTAADLMIGSSPDLSHSKF
RDSVPQEADLDLFTSSTPALPSSRVRSTENGILASSSSSSLATIDEVENTTDGGEGEQNG
GDKKDIRDKDSDETDNVESGISMLVSDSSKEALPEQVTSTPIRKSSGTTSKQHSLDISPL
VKGNGTKSRNRTYSGEVSCGDLDLETPDGKMQSISTKHISNQDVSSPLMWIITEDNYIFF
YPTTDPSHRPINSVKIKNRATCMEFVAGKVFVGHVESTISVYHKDEFAPSWDIQNPEEIV
LACPDPSDQDEVRCIAGVGDRVWVGVGSWIFCLNAENPSSREGSIPMNAWNQKPELIVSL
GDVVAVATKRGSILFIFDAYSAHLLKKFDISPTTRLLDVPMKTVASTTLMPTDIKTMATD
DHMLYIGTSNGHLVTIPKEALLKFKTEDLVVSFDDVNSGKVSASRSDKSGKASSSVTESK
CLENSAIAVHSHKDSRVKGLVSINLPLIPPSKVKETVDSVPYHSLPNLNSPFGTRIPVTP
PILSYRSMVISAGKGHVEFIEDSNPELEESMSGALRERNETFQLQCWGHRIIPS
>THWI_Twilhelma_g5240.t1
MPTERADKDPSPPDGSVRRNGGDTGIKAKLAARFRRRPDESEKKKQLQDYTAWVNNYLKR
KPGIPLVTDLRTNLQDGVSFVNLVEIVARAEVDGIDRYPTTSISRRTNIERAVSFLQQDG
VTLHVDACKDIYEGNSKGIMRVILAIAERYQPRSVKPRSVSDPPKPHSLAQQQQQHFQQL
QREHMYRDRMNAAHSNRDRPPMTRALSPDRLQQNFRQSNLASSAFAANSFSVPNMASLNV
HASSSSNSHHRSIEQSLSGPSYSPGYGPPHTGHVALSQPERPSYQDRNNHYQSDLNQSYS
LSQDDIENDTYSTPVDQLPPNAGTRIIAPKKKMAGVQLRLRSTSASNTIRSIPEEREMSE
LGAPGTAGERRRGRVAGGGVEGVQEGAEVVQEMGAVLAGLNEFKTELLQLHALLLRNSDG
SETNLLKELIEGDTSVTPTNEAPAGGVSESATPTPNQRDQELVDKEREVRKNTALYE
>THWI_Twilhelma_g5240.t2
MPTERADKDPSPPDGSVRRNGGDTGIKAKLAARFRRRPDESEKKKQLQDYTAWVNNYLKR
KPGIPLVTDLRTNLQDGVSFVNLVEIVARAEVDGIDRYPTTSISRRTNIERAVSFLQQDG
VTLHVDACKDIYEGNSKGIMRVILAIAERYQPRSVKPRSVSDPPKPHSLAQQQQQHFQQL
QREHMYRDRMNAAHSNRDRPPMTRALSPDRLQQNFRQSNLASSAFAANSFSVPNMASLNV
HASSSSNSHHRSIEQSLSGPSYSPGYGPPHTGHVALSQPERPSYQDRNNHYQSDLNQSYS
LSQDDIENDTYSTPVDQLPPNAGTRIIAPKKKMAGVQLRLRSTSASNTIRSIPEEREMSE
LGAPGTAGERRRGRVAGGGVEGVQEGAEVVQEMGAVLAGLNEFKTELLQLHALLLRNSDG
SETNLLKELIEGDTSVTPTNEAPAGGVSESATPTPNQRDQELVDKERESELGSCKEDLEE
QLREVETSKTQLSIREQTEQDLKTEMETLKSELSRLAASEETYQTKLATKERKIEFLEER
LGEVQVGRSQKLEAVTAEADAIREGLTALRSSLSPQDSSQQTLDLLEKNISDVMAKLIER
AVSPSGKKSRRHRDSDDHHRDRDRERRKRHKEKHSSGGGGEPKAVDGASPSGDMTKVFYY
MINEKQETPYVTLVPRRSNGVTLRDFKSVFDRHGSFRYFFKTEDPDCGVVKEEIIRDDQV
LPSWHGKIMVWISEKSHHHR
>THWI_Twilhelma_g5240.t3
MDWLDLSELGSCKEDLEEQLREVETSKTQLSIREQTEQDLKTEMETLKSELSRLAASEET
YQTKLATKERKIEFLEERLGEVQVGRSQKLEAVTAEADAIREGLTALRSSLSPQDSSQQT
LDLLEKNISDVMAKLIERAVSPSGKKSRRHRDSDDHHRDRDRERRKRHKEKHSSGGGGEP
KAVDGASPSGDMTKVFYYMINEKQETPYVTLVPRRSNGVTLRDFKSVFDRHGSFRYFFKT
EDPDCGVVKEEIIRDDQVLPSWHGKIMVWISEKSHHHR
>THWI_Twilhelma_g5241.t1
MPPEKYTFKENDLVWAKMKGYPHWPAKVVKPPKKLKPPANKIFVFFYGTHEHGWMAPVDL
LPYVEFQDKYKKPSCRKGFLEAVWEIEEDPLLAISSSVVTPKKKRKKIKKEVEDPNQKTS
ELVQTQSPPAETQAAEDESNQLADSQPSSIPSSLEGSQEEPVPTKKRRKRSNRSQTPSSK
PPPISGQRRSTRLSQRVKSEEREVTSESAASSGNGPNQSTGDGPNQSTGDGPNQSIGDGP
NQSTGGGPNLGLFGEVKTEILSDSETDKLGGVEGSVSTSEEPPKSPSQHEEDGGATMRGK
RDENVPTILDYTSEESSTLQCHVKTEPVVVPDAPKSPEQDCSLSTPSLQADKDFEPLQPK
QAVSTEGNDTGRETVSPTKRYSTRTRCTPGKGSIVERLTQSYSSRREMAPLTSPKQESLL
PSQHCEQPMAQQTEKKTRRESSSKSLSSQKQTAKTKASGKRQQSGRTKTSSVSSPPEGQR
VTRSRVKKESNKATSDGGDGVEGLSAATGDGAESTHIEVDQPSAGMESGGQKVEDLESGG
PEARGGLELDSPEVKKSISEDTECEQQEAGKKEGEVESESPVCKKDIEVEMFAEKDAEIQ
STEVVAKINVEDCAMMETLKNDTSEDQETMKEELSNSRSKTVSEEQQPLPAVESPSQTEE
GNEEPEMMEIVETPAEQPMIQAETVCSDITTTLNVHATVSDSGGTLSDEPVLAPSLTYHT
DAETIAQSNTLSEQAHIALPTDACVEQTPPAAVTPMEEDAPINLEDEVETATVTVLTDSH
VKSASSLEPQQEPVEDSKSQDEVDSTTDAMSTETHSSVGSLVKSQCEPEKQEISNEVECS
KSQSELDLTVPIDTSVESTISLEPQCKPESSHSDQVESLKPQEVSNTDKNLEKSDPSLAR
KKKAKGSSVGTRTSSRRKRQHSEVVTTATVTLSSTVEENQPIESTPVTVQAVADDVSVVP
VKEDVSIEIVSKGPADATAIQSAHKKLRDTSSKKQDSESLRQLRSKKRFSKSQSPCSPQK
RFKMEEHGSLSDMELPRVSTTSRDSIVVAKTQEQSPRKKRSVRLKNVGGPSGTKRKESGS
AMKGGSPAKKMKRNTNSSRERDKDGGKVVKSDTLSGAVEEVSGERVLRDVSRGQDHVVGS
PETASTVDSIHCSPDVPVTDGKSSKSDNLSNISPKIEVTIPSEQQHEPMEMSTSAESGGS
RSSLDNKEPEKKVDIELVKKVSAISNVQATDIDSSITKINTGVDLSDKHRTEPVKERDEV
AVQSGKKSSSEIKEKSTSSSNKEDLGESKPLDPPAQLRIKPGMNNVQILQIFNYNLKASL
TLNAPNVQQALIHLRDLLDLRCSTSDLEKVPDFVHTIRKLRRYKPSSKVMSRAEEVYIKL
KALYMKPSQRSSSLSLSQNKRGTVGVAGMRKRPPTMMEWIQSQNSKLAQSSTTQSPMNVS
NSTTNSPSNTTGIGDVISRKPTQQQVVTLNAPTVPDKPKQQVPQSIPCANLDGQDDKELP
VQTVEEVSLTSKSKKPKLDKSSPPRQDQSEPLSAILDQTGPSSSKATDTMPKKDSDPAPP
TRRSTRGSTRRATAAKVNYSEMLESETTTAASNSETEDDQMVPG
>THWI_Twilhelma_g5241.t2
MPPEKYTFKENDLVWAKMKGYPHWPAKVVKPPKKLKPPANKIFVFFYGTHEHGWMAPVDL
LPYVEFQDKYKKPSCRKGFLEAVWEIEEDPLLAISSSVVTPKKKRKKIKKEVEDPNQKTS
ELVQTQSPPAETQAAEDESNQLADSQPSSIPSSLEGSQEEPVPTKKRRKRSNRSQTPSSK
PPPISGQRRSTRLSQRVKSEEREVTSESAASSGNGPNQSTGDGPNQSTGDGPNQSIGDGP
NQSTGGGPNLGLFGEVKTEILSDSETDKLGGVEGSVSTSEEPPKSPSQHEEDGGATMRGK
RDENVPTILDYTSEESSTLQCHVKTEPVVVPDAPKSPEQDCSLSTPSLQADKDFEPLQPK
QAVSTEGNDTGRETVSPTKRYSTRTRCTPGKGSIVERLTQSYSSRREMAPLTSPKQESLL
PSQHCEQPMAQQTEKKTRRESSSKSLSSQKQTAKTKASGKRQQSGRTKTSSVSSPPEGQR
VTRSRVKKESNKATSDGGDGVEGLSAATGDGAESTHIEVDQPSAGMESGGQKVEDLESGG
PEARGGLELDSPEVKKSISEDTECEQQEAGKKEGEVESESPVCKKDIEVEMFAEKDAEIQ
STEVVAKINVEDCAMMETLKNDTSEDQETMKEELSNSRSKTVSEEQQPLPAVESPSQTEE
GNEEPEMMEIVETPAEQPMIQAETVCSDITTTLNVHATVSDSGGTLSDEPVLAPSLTYHT
DAETIAQSNTLSEQAHIALPTDACVEQTPPAAVTPMEEDAPINLEDEVETATVTVLTDSH
VKSASSLEPQQEPVEDSKSQDEVDSTTDAMSTETHSSVGSLVKSQCEPEKQEISNEVECS
KSQSELDLTVPIDTSVESTISLEPQCKPESSHSDQVESLKPQEVSNTDKNLEKSDPSLAR
KKKAKGSSVGTRTSSRRKRQHSEVVTTATVTLSSTVEENQPIESTPVTVQAVADDVSVVP
VKEDVSIEIVSKGPADATAIQSAHKKLRDTSSKKQDSESLRQLRSKKRFSKSQSPCSPQK
RFKMEEHGSLSDMELPRVSTTSRDSIVVAKTQEQSPRKKRSVRLKNVGGPSGTKRKESGS
AMKGGSPAKKMKRNTNSSRERDKDGGKVVKSDTLSGAVEEVSGERVLRDVSRGQDHVVGS
PETASTVDSIHCSPDVPVTDGKSSKSDNLSNISPKIEVTIPSEQQHEPMEMSTSAESGGS
RSSLDNKEPEKKVDIELVKKVSAISNVQATDIDSSITKINTGVDLSDKHRTEPVKERDEV
AVQSGKKSSSEIKEKSTSSSNKEDLGESKPLDPPAQLRIKPGMNNVQILQIFNYNLKASL
TLNAPNVQQALIHLRDLLDLRCSTSDLEKVPDFVHTIRKLRRYKPSSKVMSRAEEVYIKL
KALYMKPSQRSSSLSLSQNKRGTVGVAGMRKRPPTMMEWIQSQNSKLAQSSTTQSPMNVS
NSTTNSPSNTTGIGDVISRKPTQQQVVTLNAPTVPDKPKQQDGQDDKELPVQTVEEVSLT
SKSKKPKLDKSSPPRQDQSEPLSAILDQTGPSSSKATDTMPKKDSDPAPPTRRSTRGSTR
RATAAKVNYSEMLESETTTAASNSETEDDQMVPG
>THWI_Twilhelma_g5249.t1
MAETFDALMKIVVIGNASVGKTCLVLRYTQDSFRENFLSTIGVDFKTKAVELRRKRYKLQ
IWDTAGQERYNTIRKNFYRGARGVVLVYDVTNPDSFSSLTKWTEDIIENIGDGPARPVVL
ILGNKIDKENDRKIDMEAGKKAAEEFGTQFAEVSALSGVGITEAFTGLVDEMACKLESET
RRESNGRNIRLSTSFTDYADNNRGCC
>THWI_Twilhelma_g5266.t1
MATREGGVQFALPPEPAPKMKEPVVNHPQRRPTASTQRDFRRRLGVDEQGQYTYKKTPSS
TLMASLQLGLQHSIGSIEPKPRRDILMTDFEVVDTVEFPSAGSESTPGHKFKDFTFKTYS
PEAFRFFREAFGILAEDYLVAMCAHPLREVSNPGASGSLFYLSADDAFIIKTVQKKEAKF
LQKLLPGYYLNLTQNKRTLLPKFFGLYRYKCGSVNIRIVVMNNLLPSSLRYHEKYDLKGS
TYKRKASSDELTKKSPTFKDLDYMERHEEGIMLAPVEYEALLKSVDRDCKVLQSFGIMDY
SLLLGVYNIDQAQREKTEASAAAMDTTDGPMAAEVIPSRIELSKNFSIISTENIPLALEA
EEQQLRFPEGYIQGRIRGDRVLLYFGIIDILQSYRLKKKLEHTMKSVITDGNTVSVHNPI
YYARRFQDFITGQVFKKEKKKYSTRKNPANLQLRGGGRKIGPLYGGRGGQTAPHNLSPLH
ESQMAPQSIAVPHQQVRQRSFSASIPRSTHYPTQAPTVEIFKSSSISDKSPSSAAASKGE
EKTEDSSSSGKTGGKESSAVQPVREEEEEAGESLLEKKEEVSEETMNESGGDFGHDVRGT
STPIDLSPDLKDHSRTFDTNYNTHNTSDTVEVSKEVMNTDTVDTEHIELTVDQDQDELQQ
EEVSKPVGEVETEGHQSS
>THWI_Twilhelma_g5286.t1
MDALKLLALVFSVYYGHSLSSAAVAERECSTDHESVILQVSSSRGIPAPPGSGCSEVVNG
SAGVWECGDLQSALEAIGVAAEVGRAIFGSVPTASLPAAPECAIVEVPEGVHYITAPVHL
GNTSMHFRGRGRESSAVGCSYRLEVDEERVFDVDYEYPDYVLYFNRSQSVGFEGVAFTGC
PYPFRLDTVGGVSVINSTFRLFREAVFDIYNSPDVTIADSSFIDNRGTGISRYPYRGNSG
AVAIGYNNLSPQSAPPSALVTRCNFTNNSATAENQFRTTNNAFFSRIFSGRGGGLAVFFN
ESFHNATVEIMDNHFERNFARSFGGALFHVIFGSNTQQQFITQRNTFVSNTALLGGGGIL
LTFISNGIEGAPHAMNVSDSVFYNNTGQTGGAAFLYFAYEVFGVSFIKFERCRFVGNHGV
NTREEYGAAVAMYLVNQFRNREAPRYEFIDCSFEENFGINGILSVGYAPVLFRGNTSFVR
NNGTSSLTLIGSLVDFYDNVSFINNTAGEEGTLQLLSFGQFRLRGGTQMLFEGNSGRFGA
SIVVDTPSATIAFDRNLFNPQCFVLYENPDTPPTQWNDVSVTFRRNSAILASSLYIARLG
TCSCNDSVNTGYSRPKDPTYQIETLPQTISTPLTAVRGWPGERIQIQLTGWDQFRTPTTA
NARFLFKPNTTTLGDTTVVVRIIPEVIVIEAGLATPTLEENFTLTYTVSIGDALTSNEPI
GRVEIDAPFYSIEVRSDSFTLYPSLCPAGYTLFPTLRGLECQCKENVTEIILCEEDQDRI
VIENGFWVTSSEQTAQFRHEISFYPCPPGYCGCSQNTSLGERVCAYTYRTSDPNGQCICD
REGVLCGRCRAGLGVSALLNRCVTCSDSQAMLILVLTLVSVAVIDVPLPQWLYSFLFYIQ
VVPYVALFFPESFQHVGNPLYFISSGLSFYFVYDFCLYGNTSPLISYLLRYTPLIIALLL
MPLVILFRKKRWRLLKHHGLWSIVLLLYSHVTYTSMTILDCPLLPPDNSPRWFVDGTIGC
FTGGHAPLALLAIVVLAVCVAVIPLTALIATKIHRKSRRLYWLQFLVVPLTESFKREWRW
WAAVELGRRFVFLLFFVSFPRNYASPLLMMCVMVTVYALVQPYKSQAANILEVMVQINFI
LLLLLPSTQLIKETLFSFTPPGNVSLPARSPHENGTCTNGPPSITPLTWLLFPFYYLPLL
GVVVVAAVYLGLFLGKKMKTASEKKQSEEQDGNGFDPDLDSSMYVTRYHPSATTTELRLE
ETTELSLEKTMTTRPEDESTEM
>THWI_Twilhelma_g5286.t2
MDALKLLALVFSVYYGHSLSSAAVAERECSTDHESVILQVSSSRGIPAPPGSGCSEVVNG
SAGVWECGDLQSALEAIGVAAEVGRAIFGSVPTASLPAAPECAIVEVPEGVHYITAPVHL
GNTSMHFRGRGRESSAVGCSYRLEVDEERVFDVDYEYPDYVLYFNRSQSVGFEGVAFTGC
PYPFRLDTVGGVSVINSTFRLFREAVFDIYNSPDVTIADSSFIDNRGTGISRYPYRGNSG
AVAIGYNNLSPQSAPPSALVTRCNFTNNSATAENQFRTTNNAFFSRIFSGRGGGLAVFFN
ESFHNATVEIMDNHFERNFARSFGGALFHVIFGSNTQQQFITQRNTFVSNTALLGGGGIL
LTFISNGIEGAPHAMNVSDSVFYNNTGQTGGAAFLYFAYEAILCAVFGVSFIKFERCRFV
GNHGVNTREEYGAAVAMYLVNQFRNREAPRYEFIDCSFEENFGINGILSVGYAPVLFRGN
TSFVRNNGTSSLTLIGSLVDFYDNVSFINNTAGEEGTLQLLSFGQFRLRGGTQMLFEGNS
GRFGASIVVDTPSATIAFDRNLFNPQCFVLYENPDTPPTQWNDVSVTFRRNSAILASSLY
IARLGTCSCNDSVNTGYSRPKDPTYQIETLPQTISTPLTAVRGWPGERIQIQLTGWDQFR
TPTTANARFLFKPNTTTLGDTTVVVRIIPEVIVIEAGLATPTLEENFTLTYTVSIGDALT
SNEPIGRVEIDAPFYSIEVRSDSFTLYPSLCPAGYTLFPTLRGLECQCKENVTEIILCEE
DQDRIVIENGFWVTSSEQTAQFRHEISFYPCPPGYCGCSQNTSLGERVCAYTYRTSDPNG
QCICDREGVLCGRCRAGLGVSALLNRCVTCSDSQAMLILVLTLVSVAVIDVPLPQWLYSF
LFYIQVVPYVALFFPESFQHVGNPLYFISSGLSFYFVYDFCLYGNTSPLISYLLRYTPLI
IALLLMPLVILFRKKRWRLLKHHGLWSIVLLLYSHVTYTSMTILDCPLLPPDNSPRWFVD
GTIGCFTGGHAPLALLAIVVLAVCVAVIPLTALIATKIHRKSRRLYWLQFLVVPLTESFK
REWRWWAAVELGRRFVFLLFFVSFPRNYASPLLMMCVMVTVYALVQPYKSQAANILEVMV
QINFILLLLLPSTQLIKETLFSFTPPGNVSLPARSPHENGTCTNGPPSITPLTWLLFPFY
YLPLLGVVVVAAVYLGLFLGKKMKTASEKKQSEEQDGNGFDPDLDSSMYVTRYHPSATTT
ELRLEETTELSLEKTMTTRPEDESTEM
>THWI_Twilhelma_g5296.t1
MALEVELPANGYQLNGKECSEAAVYKRLYHESIERASILQEQVERSKSLFTKLRKIEELK
EVVIALIAENKAQIYDTRGELAKEKEGWEERLSQSTATCDQLTKECAELRHFRDSTYPRV
CGKLLAESALLKAVSRVQQEMIKVKETKETENGKIIRKMTKYVHSLQRENKKLKESLEFS
EAERAAIAESNSELEAEIATYRKYLAEKQKALEEKQSVLDSLRQPPSVVEKHVNWADLST
TNHSVPSCSGCGQLRKEMGVALASLGSKGDQSKHRDLMRENLTLQLKLSEMEREFSLAKR
EALEEFERLTSYVQNYKTKSSEKVRVLKENLSKADAEILELDQLIDKTREVMHSEIRVVK
QSPLLLGLIRELDGTEAPDSY
>THWI_Twilhelma_g5308.t1
MSEGGTQAINPSVATADKLRLNRAESPKQNGVFSVHTNNHHHHLNGTTTTTTSVPIKQPR
KATPAHVKMYQIQHQPPTNGFNAPIVEVEEADSDLEEDLDPTTTSVIPTHIREAAYLSTF
LSSSTDDSDEQITEAVITDVYRDPLDVCMEGIEDLATSILRTGRLSIQGEPGDMSKLQPA
LFGLQAIEKEIPQLLPQLLQTPFFLQSEQDSISDSWDSTGAYSMVGSDGYLEEGRIRLCL
PVDTAIYHLLRSHSAKAAKQAEELINTALASSYSPVHSQVILPQMPPMIFRLSISRPSYR
KAQRYYVPVNGFKHEDLPEGDEDSGTGSTLSINRPLFVNTSSSTVSEYSTTKSEQSNSVA
SLFSTSTSSSSIQEHHNGDIPEENGALQTSPGAKIKRQHFQARQRSRKMSHILNRPRAGS
SGSDISDYEYSMSERRLIPDEKTWNTSIVDNNMIVAQYGDSMYPLLMWNPLLKLDFRLCT
SIGILTGTVTGIDPQKPVVTLKIVNNSMQEVAFSIRCYRQSTIFKSHVVFPKSGLHVISH
DQCWEDNVEFYPKSPEKNELFVIDLFMCTLDERPSWNVIRKYAVMKAKKSSSSSNLGQRR
PSKRRPSNFHMPGTKDQKEENLKLTLSHGLQCVVKGKLEEAEVIFTQALYLPDFQRVPLK
AFVYICLAVIANKRKKLGHSASFIEALMAVNAADKLIEACEAGPGSVKMPRMVQLVKQLK
KELNMQKIMRDMHKKVEKKSSNKLEDTSREETDNVPVEGGTITFKTTVLSIPPNALQKTT
RISLSTPDSSQLASMLKATGWDETVKIVAALNIGTDPTTEHFEKPVDIAVTLPKDVTLPA
LPLVRLLQSNYLRHWQDITDDTNSKILLHENKIQVTTDCTGWLAVTAVQLDVSAIARLAL
RSLSIEPIILRFDIYGLMVPDTRSVQIAIFVTPCKPNEDPIQAESPRPQHHLPIAFPHTV
QAYPNERLRLDVQGCFEPDTSMGETDLSYELDVPRSFNQICEKWLKLTSDVEIPLSGKLI
VSSCRNINNKWERLTEINLSAKTGYVSSTSNSSGSEH
>THWI_Twilhelma_g5311.t1
MLAQSPYFFKQKSTKRFRQRRLRKFDNYSLFGDKRETQITFRGDTESVAGGGGGGGRWKR
PTTASSLRPGSAWRRVSISEGHTILPLIDPAGPKLVTSQAAAEAASSTAGGQPLEVVEAK
SYQSELKQEFLKQVEKKEKVRRTESEWKFNEAKFASSSILSSVSKFLYKISDEFEVTLPL
SLVENFLKDHQQLVEGTVVEKREWQTDCYLDFKTQNRRPFLTSVPEDSERAELEARDAAA
RQNALLKAKEEASVLKHIEKRVRMSRETLRDEKKKASSPERPLTARSILSNFSFKSDMTT
SSDDGRDSRFEYDPLPAELRPNILHYRRETLVPKLKARGPKTRLEKFQKTKKATERALKN
ERRLKSDKHSKHKSDGEVSDGHEDIDHAVSPTSGNRATVTTTIYFSLAAPNVYDSGWLVS
PSDTKDPEANTIRMWEKQLQELLRKREEARLISKQRGEDGPLVVKFYNDPKMRTLRSKHQ
RSATFPLPTVLHKLPPSMANFSTPTANEASLIGEGLTVFVLMLPDCSGSLNYYSGREAVC
HSRSGDGRKGHYTLVYDDTEGSPLLAYFTPTGKACVYYQSGGILMLCDSEGGCLYDEDGV
VSRKWSWPPHRLNLSQSVTIQLNVHLSLRCTNLSNMVLRFSCRNQHYKLLVGPSIEDLEE
RQIPPLNYSEEKLLSGVPFISKTALSHLPDRPKEETFVPLNVKAGKKGIRKR
>THWI_Twilhelma_g5311.t2
MFCILQMLAQSPYFFKQKSTKRFRQRRLRKFDNYSLFGDKRETQITFRGDTESVAGGGGG
GGRWKRPTTASSLRPGSAWRRVSISEGHTILPLIDPAGPKLVTSQAAAEAASSTAGGQPL
EVVEAKSYQSELKQEFLKQVEKKEKVRRTESEWKFNEAKFASSSILSSVSKFLYKISDEF
EVTLPLSLVENFLKDHQQLVEGTVVEKREWQTDCYLDFKTQNRRPFLTSVPEDSERAELE
ARDAAARQNALLKAKEEASVLKHIEKRVRMSRETLRDEKKKASSPERPLTARSILSNFSF
KSDMTTSSDDGRDSRFEYDPLPAELRPNILHYRRETLVPKLKARGPKTRLEKFQKTKKAT
ERALKNERRLKSDKHSKHKSDGEVSDGHEDIDHAVSPTSGNRATVTTTIYFSLAAPNVYD
SGWLVSPSDTKDPEANTIRMWEKQLQELLRKREEARLISKQRGEDGPLVVKFYNDPKMRT
LRSKHQRSATFPLPTVLHKLPPSMANFSTPTANEASLIGEGLTVFVLMLPDCSGSLNYYS
GREAVCHSRSGDGRKGHYTLVYDDTEGSPLLAYFTPTGKACVYYQSGGILMLCDSEGGCL
YDEDGVVSRKWSWPPHRLNLSQSVTIQLNVHLSLRCTNLSNMVLRFSCRNQHYKLLVGPS
IEDLEERQIPPLNYSEEKLLSGVPFISKTALSHLPDRPKEETFVPLNVKAGKKGIRKR
>THWI_Twilhelma_g5313.t1
MTPAAGPKLVTSQAAAEAASSTAGGQPLEVVEAKSYQSELKQEFLKQIEKKEKVYRIESE
WKFNEAKFASSSILSNVSKFLYKISDEFEVTLPLSLVDALS
>THWI_Twilhelma_g5313.t2
MLAQSSYFFKQKSTKRFRQRRLRKFDNYSLFGDKRETQITFRGDTETGPKLVTSQAAAEA
ASSTAGGQPLEVVEAKSYQSELKQEFLKQIEKKEKVYRIESEWKFNEAKFASSSILSNVS
KFLYKISDEFEVTLPLSLVDALS
>THWI_Twilhelma_g5346.t1
MRSTATLVFLTLLSSLASIDCEEQTDSSTVNLTAYSPDCDPSLLPPSLCPTKTTPLYIQG
FFPATNPQYSTETTIPAAYAAIHDINGNCSILPNYSLHLDVHNTKCDASRGTYQLMETVV
LNRDDDNLKILILDGGCSPATEPVAALSGEFYKIPSLSLSASSPALSDRSIFPKFFRTIP
SEIQSNSARFALMDTYGWRRVATLHQTETIFTLTVDDFHEQYNRLYNGGAPSENEEDSEE
EGRVENLLPRSFTDDPETPLKQIKEMDIRIIMGYFYEDKARETMCMAYHMNLTTENHVWM
LPAWYTSDWYNITSQNDTQVNCTEEELVEAVRYAFYLDSYNFGRNQSVPTDLGNITAETF
KKRYRCYLEEFRMNPLSMPLLDSDSTEPHAYITFTYDGIWTMAFALEEAEKELQEMGLNL
TDYTYFNETPVADVLTEKLGKVAFSGVSGDVSFDSSGSRVGTNGIYQLRKRDDGQFNLTL
IAIHDPGPGVNGTNFNLTLDFIREPEWNPLGGDQPPKDRTTPMNIYLSEALVIVCDLFIA
LAIVIAVGLLIFNLATLWKPLIRDSAPHINTIIITGCIVMLATCVLLGIDSSNPDIDEYV
GANQSDDSIINDDLRREINNNRDYRYSVVCTLRLWFLTLGFTLSFGALFAKTWQVYRVYT
NPKLKKEPFTMWNFLIIMSIFLIIDVVYLSFWTGFAPFRRETSAQKDTDNDLERIFEKCD
CNQFAYLVGALYVYKGLLVIFGLFLAYESRNVKYIYINDSRFVSITMYIVVILVGIGAPL
SLVLADRFFIDAAYALAVFMIITACVSCLLILFIPKFVYMAQGKETMVRENSQDEITVSD
GLQLGKNTSSKLEAIDELDSGSRESPLDNNKHVQLTNFTNLNPDHMQDGCTDLELQPVNG
ERRHGSDGDSGVLVTGDENDTFSSVSTSNGDHQRTSTTKTTMETDEN
>THWI_Twilhelma_g5347.t1
MWNFLIIMSVLLAVDMLYLTFWSGYAPFTRDTVKIEDRNSDQLLIYEKCSCRDFPYLIGA
LYGFKGLLALFGLFLAYESRNVKYIYINDSRFVSITMYIVVILVGIGAPLSLVLADHSIH
NGAYALSVLTIVGSCMSCLLILTIPKFVYMGKGKDTMVRVKSQDEINVPDGLQLRRKSSV
MMTLESPTHVKENKARNDDEDAPDSDEPKEDIAELQKEKPHQKIRIGSDKDSGVLVTSDE
NDTFSSFASGTTLGGSGDTQKVVCSNPLAEVSTPSASESDSTQATCAPADK
>THWI_Twilhelma_g5347.t2
MSVLLAVDMLYLTFWSGYAPFTRDTVKIEDRNSDQLLIYEKCSCRDFPYLIGALYGFKGL
LALFGLFLAYESRNVKYIYINDSRFVSITMYIVVILVGIGAPLSLVLADHSIHNGAYALS
VLTIVGSCMSCLLILTIPKFVYMGKGKDTMVRVKSQDEINVPDGLQLRRKSSVMMTLESP
THVKENKARNDDEDAPDSDEPKEDIAELQKEKPHQKIRIGSDKDSGVLVTSDENDTFSSF
ASGTTLGGSGDTQKVVCSNPLAEVSTPSASESDSTQATCAPADK
>THWI_Twilhelma_g5398.t1
MWMVTNVKNYLDQMKALRDTHLPPPPPTDERAATPPPDAEFRKRLVLIYHDESIFNTNEG
LRWAWATGEEPIIQLKTKGAGIMASDFIEQHDGFLCLSEEAAASAPTPLTRTARVLMEYG
AEKEGYLNSEKFMDNVADAVSIAKFKYPSDKNTVVFIFDQSSCHKAYAEDALNVSRMNVR
PGGKQPCMRDTMWAGNVQRMVDEDGVLKGMRKVLEERGINTSNIKGPDMRVVLSFHDDFQ
SEKTIC
>THWI_Twilhelma_g5410.t2
MPTSTATEQWRAVTGSLNAGKGSPLRPGPSLKSSSPISDLPPPPSSDWKGYYPAMVLLCV
PLLYRVYWAIMMYLINGPGANTLNTSQYINSGFTADISSSFMDHFLSQLLFSALSVLLYV
AMVITVMFFSVEEHRSSRLKDNHPHWMLTEQLPHLDLFWLTFGPDCEVMYDTETGNVYAT
LTMKDLNSTESILRYVRTSSCSSVKRDDQTPPTARDLMMVVVSFFLQLSSLVLLAMLLLL
AGDVERNPGPLHVLTMDNHFQVCQYLDDLNNEQIIQLGGALGLIYPKLQRMWDLPGDMVA
AWLRAEDGVLTTSGQPSWESLVDALKLVGQNGIAAKIASSQQCHIELENESTQLEQPFSS
QANSVLHVSAIDSSVQVAFPSKAAIIKEMTQIERKYQDLVDTISNSLERRNVPILKVVGK
IGTYGTFRPAYEGSQQPILQHRIPDLQKAQTIDEVMLIISDYSSFFLCPLVKEIIESLGT
DEDKQKLENYEKNLKQFAKNSVVECTIKSNSAADSEHKITLLIKVDNRFKSYSFDALERF
VINTSEVCGVHEGVLTLESIKYGCFELTFIIPLFVYEAVFPLSTEQEEALAALGVIKISA
GTYQYPPTQNKTDKQML
>THWI_Twilhelma_g5410.t3
MPTSTATEQWRAVTGSLNAGKGSPLRPGPSLKSSSPISDLPPPPSSDWKGYYPAMVLLCV
PLLYRVYWAIMMYLINGPGANTLNTSQYINSGFTADISSSFMDHFLSQLLFSALSVLLYV
AMVITVMFFSVEEHRSSRLKDNHPHWMLTEQLPHLDLFWLTFGPDCEVMYDTETGNVYAT
LTMKDLNSTESILRYVRTSSCSSVKRDDQTPPTARDLMMVVVSFFLQLSSLVLLAMLLLL
AGDVERNPGPLHVLTMDNHFQVCQYLDDLNNEQIIQLGGALGLIYPKLQRMWDLPGDMVA
AWLRAEDGVLTTSGQPSWESLVDALKLVGQNGIAAKIASSQQCHIELENESTQLEQPFSS
QANSVLHVSAIDSSVQVAFPSKAAIIKEMTQIERKYQDLVDTISNSLERRNVPILKVVGK
IGTYGTFRPAYEGSQQPILQHRIPDLQKAQTIDEVMLIISDYSSFFLCPLVKEIIESLGT
DEDKQKLENYEKNLKQFAKNSVVECTIKSNSAADSEHKITLLIKVDNRFKSYSFDALERF
VINTSEVCGVHEGVLTLESIKYGCFELTFIIPLFVYEAVFPLSTEQEEALAALGVIKISA
GTYQYPPTQNTLHEAKCHIENIESSPQSISVNLSFSLKHTPQTLGSIFIILQYVGFLSSW
LHYHLNLEARSQPRNGHASDSDPAISMVMSLDYWEQFANAMTSLTDLQCWANATGIGNVV
EPYWASGRASLKVSNYVNKFKADFLNGEPYVVVMLRSEKLSGSVLSSQKAKENCMNAIIS
DWKTLTNSSATNLRTLFFSDASPHGSATLHNRKQSSFSHELEKSLQLEYKVNDLDHYLEK
ISGSKSSVLISTITREIVSHAKCVVLAGGSGFQRLTLHMYSYYHREEELCYFFRNGMCER
KFEKL
>THWI_Twilhelma_g5414.t1
MYEDKNKITPLHAACIGGDLNTVKYILKEFEKYLDMNQIVTDKTKQELTPLHYAVLRGHT
EIVNYFVLELRCDPSIPEKYENNDKLTPLHLAARRGHLEAIKLLLDKGCDPSCKNVWNNT
PFHLAALCGHLNVVEFFVTELKFDPEIQGEKGCTPLHLAAQGGHMDIMKYLIEIAKCNPA
QENDNKDTPLHMAAANERLEAIKLLLDKGCDPSCKNVQSNTPFHLAALCGHLNVVEFFVT
ELKFDPEIQRGKGFTPLHLVAEGGHIDTMKYLIDTAKYNPSQENNDNHLQSFTNKVAEIV
RLPIGLLVLDSVTPGCLELTLQVPLPSYQNIFPLSSQQEEDLAALGVIKISAGKYQYPPS
HQDEDGDDDHKPDDRPDDDAPSESGLGTTFSTILTELSYIQDMADIDVDNPYEVDFEPSN
FESGIHDSDHQRPHKEADSSTGTTTPLHIAALHGNLDRVKVIMKSNAFSPLQRDKFGNTA
LHYAVRGHHINVLKYFVETKQCNPTVIGQHGEAPLNLAACLGQFDIVKYLISYQGVDPMC
EAKNNITPLHAACIGGNLNTVKYLVKEFEKYLKVDQIITDKTKHELTPLHYAAHKGHINI
VKFFASELKCDPNIPTKAIKLLLDKGCDPSCKDVHNNTPLHLAALKGHLNVIEFFIRELN
FDPDIQGRNGWTLHCAARSGHVDTMKYLISIAKGNPSQEDNDKRTPLYLAAEHGHLKAIK
LLLDKGCDPYCKNVFSNTPLHDAALSGHLKVIEFFITELNFNSDIQQHNGWTSLHCAAIG
GHVDTMKYLIDIAKCNPSQESNHKHTPLHIAAGSGHLEATKLLIDKGCDPSCKNVHSNTP
LHLAALKGHLNVVEFFITKLNFDPDIQGRNGWTSIHCAAQGGHVDTMKYLIYIAKCNPSQ
EDDDKRTPLYLAAEHGHLEAVKLLLDKGCDPCCKNVFSNTPLHLAALNGHLNVVKFLIAE
LNFDPGIQGHNGWTSLHCAARGGHVETMNCLIDYIKCNPAQEDNNKSTPIHLAAKGGHIE
AIKLLLEKGCDPSCKDVFYDTPLHDAALNGHLNVVQFFIEQLNFDPDIQGYNGWTSLHCA
ARGSHVDTMKYLIGIAKCNPSQEDNNKCTPLHFAAEHGHLEAVKLLLDKGNNGWTSLHCA
ARGGHVDTIKYLVDIARLNPSQENNNKCTPLHFAAEHGHLEAIKLLLEKGCDPSCKHVFC
DTPLHDAALNGHLNVMQFFIEELNFDPDFQGDNGWTPLHCAALDSNLEIMKYLIDIAKCN
PSLKDSNKCTPLHLAAERGHLEAIKLLLDKGCNPSCKDMFSDTPLHDAARNSHLNVVEFF
ITELNCDHDIQGYNGWTSLHCAAQGGDVDTIKYLIDIAKCNPSQENNDKHTPLHFAAKHG
HLKAIKLLLDKGCDPSCKNVYSNTPLHLAALNGHLHVVEFFITEINFDPNILGNNGWTSL
HCAARGGHVDTIKYLVDIARLNPSQYYNNKRTPLHFAAEHGHLEAIKLLLERGCDPSXST
PLHFAAEGGHIDTMKYLIDTAKCNPSQEDNDKCTPLHMAAARGHLEAIKLLLDKGCDPFC
KNMWNSTPLHFAALYGHLKVVEFFVTELNFDPELQDEKAGTPLHLAAEGGHVNTIKYLIE
TAKCNPSQENNDKHTPLHFAARCGHLEAIKLLLDNGCDPSCKNMSNSTPLHFAALYGHLK
VVEFFVTEFNCDPELQNEKADTPLHLAAEGGHVNTIKYLIETAKCNPSQEDNDKLTPLHL
AARRGHLEAIKLLLDKGNKGSTPLHFAAEGGHIDTMKCLIDTAKCNPSQGNNDKHTPLHF
AAGRGHLEAIKLLLDKGCDPSCKNMWNSTPLHFAALYGHLKVVEFFVTELKFDPAIQGGR
GFTPLHLAAECGHVDTMKYLIDTAKCNPSQEDNEKRTPLHFASQWGHLEAIKLLVNKGCD
PSCKNVQSNTPFHLAALCGHLNVVKFFITELNIDPEIQGDNGWTPLHCAALDSNLEIMKY
LIDIAKCNPSQKDSNKRTPLHLAAERGHLEAIKLLLDKGCNPSCKDMFSDTPLHDAALNG
HLNVVEFFIAELNFDPDIQGDNGWTSLHCAAQGGDVDTMKYLIDVAKCNSSQEDNDKRTP
LHLAAEHGHLEAIKLLLDKGCDPSCKDTLSDTPFHDSALNGHLHVVKFFIKELKCDPNIP
GDEGNTQLHVAAQMGHVNIVKYLIDDAKCSPSVTNNMNQTPLHVASMFGQLEVIKLLTSE
PYNCTCDSMSEDMFKGMYTPLTDDSDDDGTSDNEDYDIDGDDDMSIHDDDNQ
>THWI_Twilhelma_g5415.t1
MYLINGPGANILNTSPYINAGLTADFNHSFMDHLLCRLLFFALSIVLYVAMVITVVFFSV
DEHRRSRLKDNHLWMLTQQLPHLDFYWLDFGTDCEVVYDPETHNAYAILSMNDVCSHLIL
TCTKTDNFKKRPRPNESLGTANLLMVVVSFFLQLSSLVLLAMLLLLAGDVERNPGPFHAK
DKWHEIGVQLEIPLPQLSSIEDMFPSVDRRLSEMLGYWLDGNTETPICWESILDCLRAST
VSKRGLAEELQQKYCRESTRKRQRSASQDESDIAILDESFLTPKQPKYFLDQRDESYPSP
KRLKCMHSFPYLDLSTSCATEAESEALQAKLYSDFDDMTKKFQELIIAVRKSLEERKKTA
ADILSCVSQFKTMEPVYTGLSNNSQPTFRHQFPELKQATSISQAMNIISDYSSFFNYCLI
EEIVIGLGNDEDKSVFKEFKAEFQKYAKRSIFKCPPELGVSQKDWPSFLIKVHHKGFEEC
SLNHLRSFTNKVAELLHLPIGLLVLDSVTPGCLELTLQVPLPSYQNIFPLSSQQEEALAA
LGVIKISAGTYQYPPSH
>THWI_Twilhelma_g5415.t2
MDHLLCRLLFFALSIVLYVAMVITVVFFSVDEHRRSRLKDNHLWMLTQQLPHLDFYWLDF
GTDCEVVYDPETHNAYAILSMNDVCSHLILTCTKTDNFKKRPRPNESLGTANLLMVVVSF
FLQLSSLVLLAMLLLLAGDVERNPGPFHAKDKWHEIGVQLEIPLPQLSSIEDMFPSVDRR
LSEMLGYWLDGNTETPICWESILDCLRASTVSKRGLAEELQQKYCRESTRKRQRSASQDE
SDIAILDESFLTPKQPKYFLDQRDESYPSPKRLKCMHSFPYLDLSTSCATEAESEALQAK
LYSDFDDMTKKFQELIIAVRKSLEERKKTAADILSCVSQFKTMEPVYTGLSNNSQPTFRH
QFPELKQATSISQAMNIISDYSSFFNYCLIEEIVIGLGNDEDKSVFKEFKAEFQKYAKRS
IFKCPPELGVSQKDWPSFLIKVHHKGFEECSLNHLRSFTNKVAELLHLPIGLLVLDSVTP
GCLELTLQVPLPSYQNIFPLSSQQEEALAALGVIKISAGTYQYPPSH
>THWI_Twilhelma_g5467.t1
MSYDFITLSESRIRQHFARGVGSRRGERSLLSSRPTSLLGVHARFVSRRNRYKRVGLPVP
LLERVFTSYFYSENMALFSCCYDEDTKARMRVSRAIDRELLQWKRDSSKEFKLLLLGTGE
AGKSTFIKQMRIIHGAGYTDSDRAEFRVLVYRNVFMGMQILVKAMEHLKVPYTDANNKSN
AKLFYNLDWEEATQVTETQQKALKCLWADTGVQRCYERRREFQISDSAKYYFDAFDRIFD
PKYIPTIDDVLRVRVPTTGIIEYNFQMRKDVVFRMLDVGGQRSERRKWIHCFDDVKAIIF
LTAINEYDQVLFEDENQNRMQESLALFELINSYPFFREASIILFLNKTDLFYDKIPKSNL
ADYFPNYSGPAGDPEQAKQFILQMFLSVNPDPENRRIFAHFTQATDTENIKRVFQDVREH
VLEQNLKDYNLM
>THWI_Twilhelma_g5467.t2
MALFSCCYDEDTKARMRVSRAIDRELLQWKRDSSKEFKLLLLGTGEAGKSTFIKQMRIIH
GAGYTDSDRAEFRVLVYRNVFMGMQILVKAMEHLKVPYTDANNKSNAKLFYNLDWEEATQ
VTETQQKALKCLWADTGVQRCYERRREFQISDSAKYYFDAFDRIFDPKYIPTIDDVLRVR
VPTTGIIEYNFQMRKDVVFRMLDVGGQRSERRKWIHCFDDVKAIIFLTAINEYDQVLFED
ENQNRMQESLALFELINSYPFFREASIILFLNKTDLFYDKIPKSNLADYFPNYSGPAGDP
EQAKQFILQMFLSVNPDPENRRIFAHFTQATDTENIKRVFQDVREHVLEQNLKDYNLM
>THWI_Twilhelma_g5470.t1
MASVCDSFHANIWRPSICVNCYKPKTQHHNGTVRSRAASTIVRTESTQLSRKNSYQRNRR
SRTVSPSPEESKLRQLIANRKMAVVQVGQMGPALAGRLPTTLNMPVVGVVKPYAVVSIDA
ENPEEQDDHSEESDTNKSRRHSVPNVKVHSINATPNPRESTSTAVHKTSAPTLSNDYFRR
SSTPENRLNQSEDSSNSQTSTGSSDKIKISDQDWKRRIRHGSVEPLEVRNIHDQTVSLTR
SHSFRRNRFEASQGILGGMIPKRKAPPPPPRLSSITNRSSPSRYSVTSVSKNMPPSSPHP
IRKNSAALHQILQYSPVTAKQKEELQQVRTTQTMKVLARPRAMTVSNGDSDKCYRPESVK
LRKDSSQIRQRRSPPEKPPRTLSTFISSEEQSELVCDLQVDVMDDNAIAGGESHQQDASF
QCTILDSTVNGHTTDEFQALPGQNQVSSKSRTFNLTLPAGCTGSLRAARVRGDPTLASPG
SSLATLSPIDGPHDQTYYMDVHSQISEILSDTLTEVYDREMGRLFCRKNLWQVEKKEIKI
IHSEKTANWRGMLFSTQDIEIDDGVKRLLKISQLLIPHPNLCLIRALIPSPLRDTGHAPA
PPTLLLDHTTGDVSSLILPQRETLNPQDYLELVLLCLVQLFSALTHLYNNGVCHRDVGLE
NLLVTQVGQHWLLRLGNFNFALHRSGPVTATTFIYGYHELQWLGGAGSRLPPEVTNTPEN
AQTVDYSHTDCFAAGCLIYELMGGANPFERDPELIYYQYSDIDLPPFEGSSVRGRHLQQL
ALLLLKREQKKRVSASTGLLICEALLWLPLEWLQEPVSEVDLRRHLAMERSRLVGELAKR
EDSSVSLPSLLKAHFLLNCVPSELIRAYSAFSQHHTCTLGMV
>THWI_Twilhelma_g5478.t1
MFCLSSITMVLVPLLRKVCRHSRKLFIGSLILTLFTITYLTLPNSRTQIYSLQSVELDSI
LEKDNVFKLFQNGQKINRVRDIHGTEGPKVDVDWRFGIGHKQLDESVNGNRNLLGTGQHQ
NNVHKSIDSVQKGSQNSLISRKRENSDTSDQDREKIQHFRTHTTNTDPHSSVSQHNKISL
TQFSPTITNRSQSELDSTHQVELSNRSKVTGTNINAAHKSTHLITDSGVSAKSEVVGHHD
TKDLESKVEAETNRIAKKVEESILDTVQQDKKDKSQEVVLDADHLKIMPKANDAYMYISA
YKYMFAGVARMATLRFISIRRGHEGTYKCKAIDSQDRVTYNSVDIAVIKNEKEDGNQLDD
NDIENQVWAQHSMFGDPSQSHLKQRQSTSLMKAQMRKRHKIQQYREPQPDLETIRNALGS
KPELAQVNITALLERGKFQEQQVEKFCHHFNLDHLKLQLPDSNKSNYGLYRHLLLNDLTE
TMFCFMPKVGCTNLRVLFFIVQGFIPLSQLLKDRDAVDQERLEAAQHQLSFVSRNDIQRS
YALKHFYKFIMYRNPLERLISGYRSKVQRFPLHGLKDNVPHYNFLRKEILLWTNASKYSE
FIRSRGKLSVNITFSNFIDYWVRQLDTIRYDEHFRSIFKIAQPCRMRYNFYGNFKHFEQD
SLVLVHKIGAKPEYIRSGYYEDSESTEKLTPGYYSQLTDTQKRAMLEILAVDLEFYYHIF
PEERDVHKTILGIEDDLVLPQAIATESTFEENDIG
>THWI_Twilhelma_g5478.t2
MVLVPLLRKVCRHSRKLFIGSLILTLFTITYLTLPNSRTQIYSLQSVELDSILEKDNVFK
LFQNGQKINRVRDIHGTEGPKVDVDWRFGIGHKQLDESVNGNRNLLGTGQHQNNVHKSID
SVQKGSQNSLISRKRENSDTSDQDREKIQHFRTHTTNTDPHSSVSQHNKISLTQFSPTIT
NRSQSELDSTHQVELSNRSKVTGTNINAAHKSTHLITDSGVSAKSEVVGHHDTKDLESKV
EAETNRIAKKVEESILDTVQQDKKDKSQEVVLDADHLKIMPKANDAYMYISAYKYMFAGV
ARMATLRFISIRRGHEGTYKCKAIDSQDRVTYNSVDIAVIKNEKEDGNQLDDNDIENQVW
AQHSMFGDPSQSHLKQRQSTSLMKAQMRKRHKIQQYREPQPDLETIRNALGSKPELAQVN
ITALLERGKFQEQQVEKFCHHFNLDHLKLQLPDSNKSNYGLYRHLLLNDLTETMFCFMPK
VGCTNLRVLFFIVQGFIPLSQLLKDRDAVDQERLEAAQHQLSFVSRNDIQRSYALKHFYK
FIMYRNPLERLISGYRSKVQRFPLHGLKDNVPHYNFLRKEILLWTNASKYSEFIRSRGKL
SVNITFSNFIDYWVRQLDTIRYDEHFRSIFKIAQPCRMRYNFYGNFKHFEQDSLVLVHKI
GAKPEYIRSGYYEDSESTEKLTPGYYSQLTDTQKRAMLEILAVDLEFYYHIFPEERDVHK
TILGIEDDLVLPQAIATESTFEENDIG
>THWI_Twilhelma_g5489.t1
MKSIKKMKADSASHLLRQPVSFELFLFAYLACALVLQKINIYKTNYHLIDFNLVVFTLVI
LSRRLTWCALQELQAHWSKQPSKPPPPKSPLGGRGKKLSASGGGVGGFSGWSLNWKRWMV
VACTLMVITWSVVSVVQQTSLFNLLFLFYPLLLYLSLFGFTLEPRFHRSRFQPPKTFLEH
IDFTNPERLGAHLFSGGDVVMFSVNSDGPVPNRTAHIRSTTNCPNCSAHSSSSTSSQSGS
STYHRNHTHGGHFDRGAHLNNSSSNDTSTDGASGSNSNRGSSESQCSDSGHCHVHMFKVH
MPNDSNSKERVVGPSESNGRPSGESEIKYTWEYALMLPATPDEVRSEVDVLLSDLIVRLK
QILFNSLLCAYYVGIIPMVFADDAGQDVYMMKMQARGPQTPSGLVMQWCNGMASRSEEKA
CRMWPSLVTLHRNVSM
>THWI_Twilhelma_g5489.t2
MKADSASHLLRQPVSFELFLFAYLACALVLQKINIYKTNYHLIDFNLVVFTLVILSRRLT
WCALQELQAHWSKQPSKPPPPKSPLGGRGKKLSASGGGVGGFSGWSLNWKRWMVVACTLM
VITWSVVSVVQQTSLFNLLFLFYPLLLYLSLFGFTLEPRFHRSRFQPPKTFLEHIDFTNP
ERLGAHLFSGGDVVMFSVNSDGPVPNRTAHIRSTTNCPNCSAHSSSSTSSQSGSSTYHRN
HTHGGHFDRGAHLNNSSSNDTSTDGASGSNSNRGSSESQCSDSGHCHVHMFKVHMPNDSN
SKERVVGPSESNGRPSGESEIKYTWEYALMLPATPDEVRSEVDVLLSDLIVRLKQILFNS
LLCAYYVGIIPMVFADDAGQDVYMMKMQARGPQTPSGLVMQWCNGMASRSEEKACRMWPS
LVTLHRNVSM
>THWI_Twilhelma_g5490.t1
METVTVYYLVFLLTVVLGYLFWKMMYSAPKKLVPYKIIKGEKVAEKERGGKRVCAVVGGT
GFVGSYVVDELVNQNEYHVYVLGRTIRPEKINPKAACLIQVDLQDKDGLANALEGVDSVI
VTVAIPPSAYLSAADVYQLNMTAQENIIEATKKASVKYLVETSAHPSKSPKHPMAKAFHT
SKHLCREKFLKANGEDGVLTCAIGPPFIVGLKNAMFDPLISGKMTSTLMSDAVPNSFTPV
EYVARALVNAERKLASDQSEEVAGKFFPIQGEQMSLRKLYSLPSWPNKITEAPMWLVTIL
AHLNVASVKLFGKAPLDPVLCPGNLAFLGELKAVEVNQDEYAEGQRVLDIGPPSPPMVDY
IKEMVDRYQA
>THWI_Twilhelma_g5491.t1
METVTVFYLVFLLTVVLGYLFWKMVYSSPTQKKNKLVPYKIIKGEKVAEKERGGKRVCAV
VGGTGFVGSYIVNELVNRNEYHVYVLGRTFRPKRTNPNAACLIQVDLQDEDGLTKAFEGV
DSVFNAAAVVPNAFLSANDVYQINVTGFENIIKAAKQAGVKYLVHTSAAHVAKPPKDPVA
KAFFDSFYPSEKKFLDANGKDSLKTCAIGPPNIVGLNNVLFDPLISGKMTSALMNDSMPN
AFTPVEYVARALVNAERKLASDQSEEVAGKFFPIQGEEMSWKTLFSFPTWPNKITEAPFW
LISFFAHINVLCVKLFGKAPFGSDLCPGILAFIHQGFEGLKLDQSEYTETENVLEIGPST
PPMEEYIKEMVDRYQARREERKE
>THWI_Twilhelma_g5492.t1
METVTVYYLVFLLTVVLGYLFWKMVYSSPTQKKNKLVPYKIIKGEKVTEKERGGKRVCAV
VGGTGFVGSYIVNELVNQNEYHTYVLGRTFRPERTNPKAACLIQVDLQDEDGLTKAFEGV
DSVFNAAAVIPTAFLSASDVYQLNVTGFENILKAAKQAGVKYLVHTSGEHIAKPFKDPVA
KAFCDAYYPSEKKFLDANDKDGLKTCAIGPPNIVGLNNELFDPLISGKMTSALMTDSMPN
AFTPVEYVARALVNAERKLASDQSEEVAGKFFPMQGEEMSWKTLLSFPTWPNKITEAPFW
LISFFAHINVLCVKLVGKAPFGSDLCPGTLAFIHPGFESLQLDQSEYTETENVLEIGPST
PPMEEYIKEMVDHYQARREERRVHTLADKMETVTVYYLVFLLTVVLGYLFWKMVYSSPTQ
KKNKLVPYKIIKGEKVTEKEREGWTNPNAACLIQVDLQDEDGLTKAFEGVDSVFNAAVVI
PTAFLSASDVYQLNVTGFENILKAAKQAGVKYLVHTSGEHIAKPFKDPVAKAFCDAYYPS
EKKFLDANDKDGLKTCAIGPPNIVGLNNELFDPLISGKMTSALMNDSMPNAFMPVEYVAR
ALVNAERKLASDQSDEVARKFFPMQGEKMSWKTLFSFSTWPNKITEAPFWLISIFAHLNI
LCVKLVGKAPFGSDLCPGILALIQGFEGLKLDQSEYAETENVLEIGPSTPPMEEYIKEMV
DRYKARREERKE
>THWI_Twilhelma_g5492.t2
MRTLIVCLQVGVHTLADKMETVTVYYLVFLLTVVLGYLFWKMVYSSPTQKKNKLVPYKII
KGEKVTEKERGGKRVCAVVGGTGFVGSYIVNELVNQNEYHTYVLGRTFRPERTNPKAACL
IQVDLQDEDGLTKAFEGVDSVFNAAAVIPTAFLSASDVYQLNVTGFENILKAAKQAGVKY
LVHTSGEHIAKPFKDPVAKAFCDAYYPSEKKFLDANDKDGLKTCAIGPPNIVGLNNELFD
PLISGKMTSALMTDSMPNAFTPVEYVARALVNAERKLASDQSEEVAGKFFPMQGEEMSWK
TLLSFPTWPNKITEAPFWLISFFAHINVLCVKLVGKAPFGSDLCPGTLAFIHPGFESLQL
DQSEYTETENVLEIGPSTPPMEEYIKEMVDHYQARREERRVHTLADKMETVTVYYLVFLL
TVVLGYLFWKMVYSSPTQKKNKLVPYKIIKGEKVTEKEREGWTNPNAACLIQVDLQDEDG
LTKAFEGVDSVFNAAVVIPTAFLSASDVYQLNVTGFENILKAAKQAGVKYLVHTSGEHIA
KPFKDPVAKAFCDAYYPSEKKFLDANDKDGLKTCAIGPPNIVGLNNELFDPLISGKMTSA
LMNDSMPNAFMPVEYVARALVNAERKLASDQSDEVARKFFPMQGEKMSWKTLFSFSTWPN
KITEAPFWLISIFAHLNILCVKLVGKAPFGSDLCPGILALIQGFEGLKLDQSEYAETENV
LEIGPSTPPMEEYIKEMVDRYKARREERKE
>THWI_Twilhelma_g5493.t1
MPISAEQWRVKTGMINASRGLRQLSMKPPPLLLGGLPPPPPSDWRGYILALTLLWLPLLY
NVYELGVVVLVGLVRGENYRLNIEDGFMDQYPQLHYYTWSGLLIVLINIASNLVVVIAVF
LMRSYDYKEHNNHQFVFLQPLHSQKFLWFDVENGVSGGLQLVPKVFSSCVYATFMIEEQS
TLQCVHVRADEGKRRMVSSSVCISMVSSIIQLSTIALAMLLLLSGDVERNPGPTILSEKD
ITTLDTELNSVASEYYRIGIQFGIKPAKIEIIEYNHPLDGNSRRLTEVLLHWLRGNTDIQ
VCWESVIDILIKMGKIFLARKLAEKYCPSKIAEAMAIPAYGRGKISFPTLDISSLDDAQK
KRCQKLSC
>THWI_Twilhelma_g5496.t1
METVTVYCLVFLLTVVLGYLFWKMVYSSPTQKKNKLVPYKIIKGEKVTEKERGGKRVCAV
VGGTGFVGSYIVNELVNRNEYHVYVLGRTFRPKRINPNAACLIQVDLQDEDGLTKAFEGV
DSVFNAAAVLPNALLSATDVYQLNVTGFENIIKAAKQAGVKYLIHTSAAHVAKPPKDPVA
KAFYDSFYPSEKKFLDANDKDSLKTCAIGPPNIVGLKNVLFDPLISGKMTSTLMSDAVPN
SFTPVEYVARALVNAERKLASNQSGKVAGKFFPMKGEEMSWRTLFSLPTWPNKITEAPIW
LISAIAHVNVLCVKLVRKAPFDSDLCPGILSFVDIDQGFKGVKLDQSEYTETENVLEIGP
STPPMEEYIKEMVDRYQARREERKQ
>THWI_Twilhelma_g5497.t1
MPISAEQWRVKTGMINASRGLRKLSMKPPPLLLGGLPPPPPSDWRGYILALTLLWLPLLY
KVYELGAAVLVGLVGGESHVLDIEHSYGFMDPQLHCHSWSGLLIVLINTASYLVVVMAVF
LMGSHECTERNKHQFMFLQPLHCQKFLCFDVENGVAGGLKLVPKVFSSCVYATFMIEQQS
TLQCIRVPRLSVERTRRVDSRNTTLVSFVVQLSTIALAMLLLLSGDVERNPGPLLSEGDI
MILVTELKSVTSEYYNIGIRFGINPAKMEIIEQNYPNDCDAERRLTEVLLYWLRGNTDVK
VCWESVIDALIKVDRIILARELAAKYCPSKIAETMAIPAYGHGKISFPTLDTSSLDDDQK
KRCQKLSADMEKISEKFQDLFDSISESLEERKIPAKKIVSKIRTFKAFEPVYAESDSRSI
LEEQMTDLRNAKSIDDVMFIIGTYSSFFNYHLVGRIIKSLGTENDLKMLSEYEEQYRLFA
ECMVYECPTTFQGPADAETQRQFMVKVDDTFEKCTESHLKRFINKLSEVLKLSEGTLSLE
SIRQGCLELTLQSPLFVYQSVFPLSTDQERALAALGVIKISAGDYQYPPISRNVDVVDGV
NKGDGADDGDSGIGGTLSTIVSELSALSEEISSKETTTDPYDMDFEHQKVKTAAVTGRDT
GITPLHVASYIGKLDYIKQLIASEQFSLLQRDELGSTAFHYAVYGGQLNVMRYYNIINDF
NYNPNDYGAFGEKPLHIACRQGDLKIVEYLLIDQMLDPSVCADNYRGITPLHSACIGGNL
DIVHLLIREMIKYSPIKTVANDRTKENNTPIHYAASNGHQDIVQYFLTDLKCDANIKGEE
GSTPLHCAANYGHLNIVKYLIDTMKCNPSHLDDKRRIPLTLAAGSKSLETVQYLVEDKNC
NPVHIDSNGNTPLHFSAAVGPIKMVKYFLDILHCNLDTRGEHKASLLHAAAQGGNLQIVK
YLTDEKHCNPAILDEFNRTPLHYAADGGHLDCVKFFIITKKCSHMCASVDGDTPLHQAVF
RGHIEVLKFYVSELKCNPKNIRYQNGATLLHAAAQNDHLEIMKYLINVHKLNPLQTNDLG
FTPLHAAAENGKLDSVKYLILEKGCDPYPTVQGDTPLHVAVHKQQSEIVDFYIVELKCDP
CIRGMDQDTLLHTAVKLGHLDMAKVLLRHNAKSQMVAVNSMNVTPVHLAAIAGHISFLEL
FVNEFGCDQNVQNSDGMTPLHFAARFGDLETVKFLVVDLNSNPNIKTKSFQTPLQLAESN
DDKDIIEYLKKVSDVNSTFPVALKWKTTDQRPIRSRDNHPPKPISSILKEGDDPLQNVQY
FPMFKKLPEEREFEEHCKQRSDVNWIFMAEITNSDKSMLSGFGHRNKILVCDRSGKSNIP
ILFYHDETDKSFNFVTLRKGHTLIVQQATQHHFIDGTIGLCIEILSSLLVIPCSMKDLFD
LSALYYKNKDTKCWSCGKTRDALLILKKCTACKVAHYCSKDCQAKDWKKCHRKLCKVMPH
FTKLSQM
>THWI_Twilhelma_g5497.t2
MPISAEQWRVKTGMINASRGLRKLSMKPPPLLLGGLPPPPPSDWRGYILALTLLWLPLLY
KVYELGAAVLVGLVGGESHVLDIEHSYVVVMAVFLMGSHECTERNKHQFMFLQPLHCQKF
LCFDVENGVAGGLKLVPKVFSSCVYATFMIEQQSTLQCIRVPRLSVERTRRVDSRNTTLV
SFVVQLSTIALAMLLLLSGDVERNPGPLLSEGDIMILVTELKSVTSEYYNIGIRFGINPA
KMEIIEQNYPNDCDAERRLTEVLLYWLRGNTDVKVCWESVIDALIKVDRIILARELAAKY
CPSKIAETMAIPAYGHGKISFPTLDTSSLDDDQKKRCQKLSADMEKISEKFQDLFDSISE
SLEERKIPAKKIVSKIRTFKAFEPVYAESDSRSILEEQMTDLRNAKSIDDVMFIIGTYSS
FFNYHLVGRIIKSLGTENDLKMLSEYEEQYRLFAECMVYECPTTFQGPADAETQRQFMVK
VDDTFEKCTESHLKRFINKLSEVLKLSEGTLSLESIRQGCLELTLQSPLFVYQSVFPLST
DQERALAALGVIKISAGDYQYPPISRNVDVVDGVNKGDGADDGDSGIGGTLSTIVSELSA
LSEEISSKETTTDPYDMDFEHQKVKTAAVTGRDTGITPLHVASYIGKLDYIKQLIASEQF
SLLQRDELGSTAFHYAVYGGQLNVMRYYNIINDFNYNPNDYGAFGEKPLHIACRQGDLKI
VEYLLIDQMLDPSVCADNYRGITPLHSACIGGNLDIVHLLIREMIKYSPIKTVANDRTKE
NNTPIHYAASNGHQDIVQYFLTDLKCDANIKGEEGSTPLHCAANYGHLNIVKYLIDTMKC
NPSHLDDKRRIPLTLAAGSKSLETVQYLVEDKNCNPVHIDSNGNTPLHFSAAVGPIKMVK
YFLDILHCNLDTRGEHKASLLHAAAQGGNLQIVKYLTDEKHCNPAILDEFNRTPLHYAAD
GGHLDCVKFFIITKKCSHMCASVDGDTPLHQAVFRGHIEVLKFYVSELKCNPKNIRYQNG
ATLLHAAAQNDHLEIMKYLINVHKLNPLQTNDLGFTPLHAAAENGKLDSVKYLILEKGCD
PYPTVQGDTPLHVAVHKQQSEIVDFYIVELKCDPCIRGMDQDTLLHTAVKLGHLDMAKVL
LRHNAKSQMVAVNSMNVTPVHLAAIAGHISFLELFVNEFGCDQNVQNSDGMTPLHFAARF
GDLETVKFLVVDLNSNPNIKTKSFQTPLQLAESNDDKDIIEYLKKVSDVNSTFPVALKWK
TTDQRPIRSRDNHPPKPISSILKEGDDPLQNVQYFPMFKKLPEEREFEEHCKQRSDVNWI
FMAEITNSDKSMLSGFGHRNKILVCDRSGKSNIPILFYHDETDKSFNFVTLRKGHTLIVQ
QATQHHFIDGTIGLCIEILSSLLVIPCSMKDLFDLSALYYKNKDTKCWSCGKTRDALLIL
KKCTACKVAHYCSKDCQAKDWKKCHRKLCKVMPHFTKLSQM
>THWI_Twilhelma_g5498.t1
MPISAEQWRVKTGMINASRGLRQLSMKPPPLLLGGLPPPPPSDWRGYILALTLLWLPLLY
KVYELGVAVLMGLVRGESHVLDIEDSHYGFMDPQLHCHSWSGLVLVLINTASYLVVVMAI
FLTGNHECTEQNKHQFIFLQPLCYQKFLWFDVEDGVAGGLREVPKVFSSCVYATFTIEQQ
STLQCVRVPRLSVEGTRRVDSRNTTMVSFVVQLSTIALAMLLLLSGDVERNPGPILSEGD
IMTLVTELKSVTSEYYKIGIRFGINPAKMEIIEQNHPNDCDAERRLTEVLLHWLRGNTDV
KVHWESVIDALIKVDRIILARELAIKYCPSKITEAMAIPAYGHGKISFPTLDTSSLDDDQ
KQRCQKLSADMEKISEKFQDLFDSISESLEERKIPAKKIALKILTFKAYEPVYAESDSTS
ILAERMTELMNAKSIDDVMFIVGTYSSFFNYHLVGRIINKLGTDEDRKMLSEYEEQYRLF
AERMVYECPTTFQGPADTNTQRQFMVKVDHTFEKCTLSNLERFINKLSEVLKLSEGTLLL
ESIRRGCLELTLQSPLFVFQRIFPLSSDQERALAALGVVKISAGDYQYPPPSQDEDGDSD
DHGDKPDDGSGPGGRGDSGIDTLSTILSELSEQSEEVARVNSSDPYDIDYDNKGAMTTQT
PSHHDLTPLHIAAYNGQLEYVKTIVNSGVFKVSQRDKMGNTPLHYAALNSQLAVAKYFIE
EKECSSLVFGAFGETPLHIACRYRDFEMVKYLVVDQKVDPMYEDEEWHVSPFHSACIGGN
IDIVHLLSKEMSTYISIKEIANEKTAKGNTALHLSIANGHFDIVKYLIVEVNCNPNLPGQ
EGATPLHIAALKGHLKIIKFLMYDCKCACLPNYNGLIPLHYAAREGHLDAVKLLTVDNHC
DPNYRDSKQSTPLHYAVRAQQNEVVEFFINELKCDPNIVGFGGSLTPLLIAAQYGHLDTA
KVLLKNKECSPTGLQEDPSPLHVEGRKLPEERDFEKYYQQRDGVNWLFMAEITNSDNSQK
YGFDYRNETIVCDRSGKDNIPIYFHHDPTDRNFDFTTLKRGHTLIVQQATQHHFYNGTIG
LRIEILSTLLVIPCSMKDLFDLSAVYYKNKDTKCWSCGKSRDTAETLKWCGGCKVARYCS
KECQATDWKKRHRKWCKRRPGESPTEDTLSEGSRSEDGENSQDEDEHDLTSDPSTSQPPG
SYKKRTITIII
>THWI_Twilhelma_g5500.t1
MPISAEQWRVKTGMINACRGLRQLSMKPPPLLLGGLPPPPPSDWRGYILALTLLWLPLLY
KIYELGAAVLVGLVRGESHVLDIGDSSYGFMDPQVHCHHWSGIVLLLFNIAFYFLLIMVA
VMVVHYHALRSKYQLIYQPLHHHKFLWFDVEDSGVDAGLQVVPTVVTSCIYAVFTIEPQS
TLQCVHMADKGAEKRKLIPGVNVTVVSFVIQLLTIVLSMLLLLSGDIERNPGPTLSKIIN
L
>THWI_Twilhelma_g5500.t2
MPISAEQWRVKTGMINACRGLRQLSMKPPPLLLGGLPPPPPSDWRGYILALTLLWLPLLY
KIYELGAAVLVGLVRGESHVLDIGDSSYGFMDPQVHCHHWSGIVLLLFNIAFYFLLIMVA
VMVVHYHALRSKYQLIYQPLHHHKFLWFDVEDSGVDAGLQVVPTVVTSCIYAVFTIEPQT
IDYSFVNAPIIEWRYREKPWSYTE
>THWI_Twilhelma_g5517.t1
MDMEDTAPVHNASSPPLQQQQDGQPHADLLFAWLSPIEANVDKKSRPKSPFLPGSTNSPL
NRARSAFRKTIRATAKAGHVSSFRGHAHKLKVKEASDACLWLKAAGFPQYVQMFEDGQFP
INLSKYQVEKDHDFLSQPDIDSLIRRLNILNRCADLMEETLAKVDDSEDEVNQRALSDKW
HFKRKHKKWSRRSKTQKQLYHDISYSSSEDLLDESEQDSESSPLMLVSELRGSLTGLDRA
VKTYSFLPNEGSIPSIFVDPPTGKGEAGEGEEEQVNSQTLNGHVVEPLSWDDEDEELGNS
FPRGDLDNFATGILDAFDSNLLKLRTQSLPDVFSASSLFTVEGGSTDTSPLSSNSTSTVS
IVESTKSSSLMDSPLKTSYSPSYQFGGKITIHSPVMNGHIKILDSQSPIIMDGRKLTPEG
KEDFLEDNAAAAASSRNKRMNSIDSTETFESRSSPGDSEREEISVSPLPTYAERRFVQNE
LRGSSGELRRTMSDAVTGGGVSGGVTLRPKKVASSKADEPQSRARSKWHSYQQPYSIRQS
FKPVRTLIPIEELSVGQISLLRKLSLVKLTALTELYNSKSNIARILKTRKQKLPDIKNKR
MFGVPLSVNVSQTGQALPLSIQHAFKHLRDNGGLEIKGLFRKAASKARVDLLKEINETEP
DNSNYEDYSPYDVADMVKLYYRELPEPILTSQLSEALIIIQQNIPSQLRLQALQSIMLLL
PDANREALMTLLTFLKDVSSNSETNQGGIFVCENIYTPTELTQNSFAINMIKELVHSHF
>THWI_Twilhelma_g5517.t2
MDMEDTAPVHNASSPPLQQQQDGQPHADLLFAWLSPIEANVDKKSRPKSPFLPGSTNSPL
NRARSAFRKTIRATAKAGHVSSFRGHAHKLKVKEASDACLWLKAAGFPQYVQMFEDGQFP
INLSKYQVEKDHDFLSQPDIDSLIRRLNILNRCADLMEETLAKVDDSEDEVNQRALSDKW
HFKRKHKKWSRRSKTQKQLYHDISYSSSEDLLDESEQDSESSPLMLVSELRGSLTGLDRA
VKTYSFLPNEGSIPSIFVDPPTGKGEAGEGEEEQVNSQTLNGHVVEPLSWDDEDEELGNS
FPRGDLDNFATGILDAFDSNLLKLRTQSLPDVFSASSLFTVEGGSTDTSPLSSNSTSTVS
IVESTKSSSLMDSPLKTSYSPSYQFGGKITIHSPVMNGHIKILDSQSPIIMDGRKLTPEG
KEDFLEDNAAAAASSRNKRMNSIDSTETFESRSSPGDSEREEISVSPLPTYAERRFVQNE
LRGSSGELRRTMSDAVTGGGVSGGVTLRPKKVASSKADEPQSRARSKWHSYQQPYSIRQS
FKPVRTLIPIEELSVGQISLLRKLSLVKLTALTELYNSKSNIARILKTRKQKLPDIKNKR
MFGVPLSVNVSQTGQALPLSIQHAFKHLRDNGGLEIKGLFRKAASKARVDLLKEINETEP
DNSNYEDYSPYDVADMVKLYYRELPEPILTSQLSEALIIIQQNIPSQLRLQALQSIMLLL
PDANREALMTLLTFLKDVSSNSETNQVQ
>THWI_Twilhelma_g5519.t1
MAEPPQTERTGVTRVKELEEIVKKLEQENKQLLNKVRTNSPTLYHKKLANDLQAIQDDPH
TSKSLREIDIHNGQQGDFISEEDDLENSLVDLENGEELEDEWLFVSPKLPPTPAQKKVTP
VRWLLGGEGQGREESELPSIDDVRKTLTYNINEAENFTRSKGSSGGYSPGSISPRSVSPT
NKTAQRYLNQVRQRRNSPPSYQQEADLSPSTSPLTRVRHYRAAADSDAVPVVKWRARQPP
PPSEEEEEVQEEVPRVKWKVKQIPSDDVPKVRWNRPLAGGGGVSDEDIESEGREGDDVPV
VKWKARVPPSEGGSPSPRSRQLARPVPRRPPPSSSNEGVPVVKWKAKVPANEAEDEEVPI
VRQPSRNNPPADDVPVVKWKAKLPANEAGGEDVPVVKWKAKPPAIEAGDEDVPVVKHQLR
NAPPAGNQDVPVVKWKAKLPPTESNEDVPVVKRPSRNPPPANDVPIVKWKAKLPANEGAD
EDVPVIKRSPAASSPQQRRGLISPKRGGLTPPTTMNGDSDQSSGSEHSSENLRVSRHSAH
QSGLQRPRSGSARSPSGLTRPARITSPGSTGHHSQISSGNSSSQEDIQSISPSSSRGGRL
KIPQRQSDEHSSTPRGQTEPRRISSGLPQSSSRGGNLKMQRSTPPSGGQRPGGGGRGAIG
VSRSAPSQVQSPRSASGGGQRHLTPPSGSGNPRRTLPTPPSAGRGGGARQGGQRLKPARS
TSPRHSQPQPPVDDSGDNDSWLEGCF
>THWI_Twilhelma_g5525.t1
MSEQPSTTSTTAADKQREVQEAEMNFVDGGLSPSPIPPQKDPPPLYEDGATEVKVKKNGN
GEETEKDDKKEKEKVKPTNIIKLFRYTTLFDLILMFFGTLGAMAHGAFLPLLWLFFGDIT
NTFIQQAASLNVSQTFSPILNETINCQSMFDAPFSGTVIPNTTITGFLQVLNFGNLKCLL
GDEFISAIDSNILIFVYFGIGVFIVALTHISFFQIAAERQVYKIRLTYYRAILRQDIAWF
DVNPSGELANRLSDDIDKIHAGIGDKLAILIQWTSTAITGFIVSYTQEWRLALLLTGFAP
LMIVAGAAIAKVTAAFTSQEQKEYASAGAVAEEVLSSIRTVFAFGGEGKETNRYNRKLKE
AKRLGAKKGFTVGLVIGLLFLLIFLLYGISFWFGGYLIQDHGARGGDILAAFFTMIIAAF
SLGQSAPNIESLLTAAGSAGAIYDTIDRVPTIDSSSTEGIKPDKFEPVIELKNVQFTYPA
RPDVQVMFGVSLRAEVGQTVALVGPSGCGKSTVVQLIQRFYDADNGEVLVGGRNVKDWNL
KWLRSHIGVVSQEPILFDATIAENIRYGKEDATMDEIEEAARKANAHDFISSLPQGYNTA
TGERGVQLSGGQKQRIAIARALLPNPKILLLDEATSALDTESEAVVQEALDHAREGRTTI
VIAHRLSTIQNADVICAISEGRVVEMGTHSDLMAEKGLYHELVDAQSFGTDENFIQTREV
GRLLSQRSIRRSVKGSSSGPFERQQSIRRQVSTFSDDGGKKNLKREISVKQQEAWDKDIT
PVPLYRVLALNSKEWWLIVLGVLGAGINGCVFPSFSIFFGEILRVFGLPPDMVLGAVHMW
GGLFFGLAFVSGIANFTKVFCFTLSGESLTARLRALTFKAMLRQEIGWFDDERNSTGALT
TRLADDAGQVQGATGSRLGGLIETVFGLLFSIVVAFAYSWLITLVILGTVPILLIAGALQ
FKVLHGNAAKNKKNVETAGKIAVDSIDNIRTVASLTIEESFFDQYKVQIKGPYLRSVLVN
PFVYGFIYGFSQAVLFFMFAIVFRFGAFLVNLPPDHSLHVDYENVFRVFIAITFGAISIG
QASAFAPNYAKAKLSADRIFALLDRVPLIDNYSEDGQKLEKVTGTIAVNEVRFTYPARPD
VEVLKGMNLQLEPGKTLALVGPSGCGKSTVVSLIERFYDPSAGNLTLEGIDLRDLNLNWL
RSQIGIVSQEPVLFDCSIAENIRYGALFREVSDEEVIEAAKSANIHSFIESLPEGYNTKV
GSKGTQLSGGQKQRVAIARALVRDPKVLLLDEATSALDTESEKIVQEALDRAREGRTSIV
IAHRLSTVYNSDCIAVIQGGKVLEKGTHSELLAMKGLYYKLNRFQMVAESEDAGDSVF
>THWI_Twilhelma_g5551.t1
MAGKIDSDYKRTDRRSTPDLKPYMLEEVMYTSKNLGDGSFGSVEEVIISGTVCACKKLHD
TLIDPQNEGATRIRSRFESECQLMSCVRHPNIVQFLGLCDHPASRYPALVMERLACSVED
LLMKAEKESRIIPFSLKVSILMDTLKGLVYLHSHNPCIVHRDLTSKNVLLTPSMEAKIAD
LGNSLVIDPQTMNKTLTRVPGTAVYMPPEAMAYNSVTEEYNAKVDIFSFGHLALYIVIQQ
FPEKLLQATYSDKEDKLLARSEIERRQPYIATLYKAIGKEHLLSTIIRQCLNNLPGRRPT
ANELLTQLLDAPKRMLRDESDVYVEYSSMHKLELIHLLQNSPAIANGQPQEDKKLDIKVD
NSPLHVAEPVPPLSTRLSEEREWSLSDQLKSGVPGRLEITTMKSGSTFSRKTLSKKQYMF
QILNGTLRYYEEKPKNQITLDDVVDVTIQESKSPHIFPFDVVYKGKESATQTSTIHLGAF
SEQERTSWVKAIRSEGVDIVEEYDIVCEPNDAYQPTRDSNGENHAQSVAMPPPSNTLMAT
SLSPPVVKEASKKEEALYDEIDYEKCLPTTKAAGKQNENSPSATTVTEKAQPYLKVIPTH
NLNSHEILNSSTGYELDNEYTHMASTVEDRPMGSSHGSGEQHGGADMNSTKHEISSLFNM
LEEFIQWRNTKSYSTQSSEYQNGYSRSSSGGSSTNVHDNREVKYTTRSATRSISESDTQN
HEKPPPLPPKPQSTSKQRDPNSSRQHSGSRLSSSPPAERPASLSIGQHGTAKLGRANTFP
KIDVEGTALYVNDVPEASPKDFPQGVPSLVVEKPTDKGIPRERKTSSTKGFLDPSELKRA
LNQKLKTKDHSPQSPLLVTGDSDSEIPENRPDWAIPSTDVSPLPSPQISLDTRNPLSLLQ
KQASNLFLEISALHDLQEIGQGQFGKVFKATLKRSEHSPGVIVAVKEIKNYQSQQEMSDF
QHEMSVMKELPHPNIIHLYGMINEGIPRLVLEYLPKGDLKHHLTRNKRSVNELIKYMIDV
AMGMHYLAQRGLVHRDLAARNVMVDDNETCKVADFGLLREIPKDDTIYHATRQMPWPIRW
MAPESLGEREFSSASDVWSFGVLCWELYHPTETPYAKYPDNMQCVMKVTKGNRLSIPPAY
PSTVSDIMKACWQTKPKNRPSFALISMSLTNIVVQEHCK
>THWI_Twilhelma_g5551.t2
MAGKIDSDYKRTDRRSTPDLKPYMLEEVMYTSKNLGDGSFGSVEEVIISGTVCACKKLHD
TLIDPQNEGATRIRSRFESECQLMSCVRHPNIVQFLGLCDHPASRYPALVMERLACSVED
LLMKAEKESRIIPFSLKVSILMDTLKGLVYLHSHNPCIVHRDLTSKNVLLTPSMEAKIAD
LGNSLVIDPQTMNKTLTRVPGTAVYMPPEAMAYNSVTEEYNAKVDIFSFGHLALYIVIQQ
FPEKLLQATYSDKEDKLLARSEIERRQPYIATLYKAIGKEHLLSTIIRQCLNNLPGRRPT
ANELLTQLLDAPKRMLRDESDVYVEYSSMHKLELIHLLQNSPAIANGQPQEDKKLDIKVD
NSPLHVAEPVPPLSTRLSEEREWSLSDQLKSGVPGRLEITTMKSGSTFSRKTLSKKQYMF
QILNGTLRYYEEKPKNQITLDDVVDVTIQESKSPHIFPFDVVYKGKESATQTSTIHLGAF
SEQERTSWVKAIRSEGVDIVEEYDIVCEPNDAYQPTRDSNGENHAQSVAMPPPSNTLMAT
SLSPPVVKEASKKEEALYDEIDYEKCLPTTKAAGKQNENSPSATTVTEKAQPYLKVIPTH
NLNSHEILNSSTGYELDNEYTHMASTVEDRPMGSSHGSGEQHGGADMNSTKHEISSLFNM
LEEFIQWRNTKSYSTQSSEYQNGYSRSSSGGSSTNVHDNREVKYTTRSATRSISESDTQN
HEKPPPLPPKPQSTSKQRDPNSSRQHSGSRLSSSPPAERPASLSIGQHGTAKLGRANTFP
KIDVEGTALYVNDVPEASPKDFPQGVPSLVVEKPTDKGIPRERKTSSTKGFLDPSELKRA
LNQKLKTKDHSPQSPLLVTGDSDSEIPENRPDWAIPSTDVSPLPSPQISLDTRNPLSLLQ
KQASNLFLEISALHDLQEIGQGQFGKVFKATLKRSEHSPGVIVAVKEIKNYQSQQEMSDF
QHEMSVMKELPHPNIIHLYGMINEGIPRLVLEYLPKGDLKHHLTRNKRSVNELIKYMIDV
AMGMHYLAQRGLVHRDLAARNVMVDDNETCKVADFGLLREIPKDDTIYHATRQMPWPIRW
MAPESLGEREFSSASDVWSFGVLCWELYHPTETPYAKYPDNMHVFEKESAPHVHSKLPQS
GPNTLVGYCSTQPPLTEPNSHRVMLS
>THWI_Twilhelma_g5554.t1
MAQNCDDGKCINDYYLDQPPVVHIPKDPRTSHKYNIFCRILLLWLDPLFWTGCRHGLTSD
DLYAHPREVDSKMLLKRFNRYWSTELEHVRHGQKARLWVAVLKCSWWRFLVQAVVTFIEV
VLLIAQSVVLGSLTDYFSIESPTREETRNAYLYGAALVVITVTIVLLHAHVFLLARKIGM
ISRVSLTSAIYQKILVLSQVTIGQVSIGHVVNLASNDVQRLDLYLWIAPLHLIVFTYLVY
QEVGWSAFLVTGFVILQIPLQMLLARIFTNFGFKSAWVTDSRIRVMNEVITGIRVIKMYA
WEYAFKRVVNALRKHESKLIFKGGSLRSLTTAFSFAVAIPVMMAITFLTFTATGGELTPR
KVFVTLSLIASIRRNCNVFLVRCFFYVSEMRVAFVRIQKFLLLEEMSHLGVNQEAPKYKR
EPQLRSAQAKFDQKISSEGYFSPEFPWLPGASEIRETSPQRVDSSDSTAVSVAVEDVSVS
WTFNREKMVLKNVNFETNKPWVFSGTLRENILFGQTMQPKKYSMVIEACSLDKDVKMLIN
GDLTLVGERGVTLSGGQKARVNLARAIYHDADIYLLDDPLSAVDTTVAKQLFDECIRGLL
KDKLVVLVTHQVQFALQADKLLVLKEGEVHMYGTHAELEERGVNTTQLLGLIKTEEDEEA
DEFEYDEEESDFEEEQDAIISPKSSTRANAPNLLKVTAVNRWKRQVSLPEEDELVHGNAD
SPFDTTSLYSSPSMLSIHSAVGTSKHEEETFKGPGQAPPEEEKAYGSISMKTYCKFFRAG
GNYLLLVTTIFFLVSAEGGIVVSDWWISDWAECSVSNMTTSSTCNLSTNQRIAIYASTTV
ALIILNFVRAILLYFLCVNASRVLHNRMFAAVLRAPILFFDTNPSGRILNHFSKDTGFLD
DLLPQVFIEFLFVVLLIAQSVVLGSLTDYFTIESPTGEETRNAYLFAAALVMMIVTVVLL
HAHVFLLARKIGMISRISLTSAIYQKILVLSQVTIGQVSVGHVVNLASNDVQRFDLAFSM
VQYLWIAPLHLIVFTYLVYQEVGWSAFLVTGFVILQIPLQIILARVFTYFRFRSAQVTDS
RIRVMNEVITGIRVIKMYAWEYAFKRLVDALRKRESKLIFKGGSLRSLTTALNFGVATPL
MMAITFLTYTAAGGELTPRKVFVTLSLIEFIRRISITFIVLCFYFVSEIRVAFVRIQKFL
LLEEMSHLGDNQEVPKPEGEPQLRSVHAKFDQKISSEGHFTPESPWLPGANKIRETTPLK
VDSSDSTAVSVAVEEVSVSWTFNREKMVLKNINFETNKEFPLLAIVGPVGAGKSTLLQVL
LRELQPMDGCVKITDGKVSYVSQQPWIFSGTLRENILFGQPMEPKKYSMVVKACSLDKDI
KMLINGDLTLVGERGVTLSGGQKARVNLARAIYHDADIYLLDDPLSAVDTAVAKQLFEEC
IRGLLKDKLVVLVTHQVQFALQADKLLVLKEGEVHMYGTDAELEERGVNTTQLLGLIKPA
EDVEFEYDEEQSDFEEQDAAISPIPSTRTNDPNFIEVTAVDHWKRQLVSSPEEDESVKDN
ADSPSDTASLYSSPSMLSIHSAVGTSKHEEETFKAKVSTLGPGQALPEEEKAHGSISAKT
YYKFFRAGGNYLLLLTTLFFLVSAEGGIVVSDWWISDWAECSVSNVTTSSTCDLSTNQRI
AIYASTIVALIILIFVRAILLYFLCVNASRVLHNRMFAAVLRAPILFFDTNPSGRILNHF
SKDIGFLDDLLPQVFMEFLFLVMRFIAIILTASAANVYILIPSTFIIVVFVSLRWYYLKT
SRDVKRLEAISRGPLYSHISVTLQGLTTIRSFGKKHLDTVLEQLHDFQNKHSQGWYLYVA
TIRWFAIRIDVLAAVFVAAVAFISIPLSSDLSAGLVGLGLTYSVSLALMLQFCVRQSAEV
ENIMISTERIMAYGRLEPEASLETLPPNEKPPLDWPDKGKITFEDVAFQYSPDLPLVLKN
LCLTVKPSEKVGIVGRTGAGKSSLISVLYRLAEPCGVITIDDVDSKSIGLHDLRKKMSII
PQDPVLFSGTMRYNLDPFEEYSDSELWDALEQVQLKAVVQQLEGQLGSEVSEGGSNFSVG
QRQLVCLARALLRKNKILVLDEATANVDHQTDEIIQMAIREKFSKCTVLTIAHRLNTIMD
SDRILVMSRGQLKEFDTPYHLLQDSTSHLYKMVEKTGPTASQKLHQMAVDARLIKRRGSC
LRTST
>THWI_Twilhelma_g5554.t2
MAQNCDDGKCINDYYLDQPPVVHIPKDPRTSHKYNIFCRILLLWLDPLFWTGCRHGLTSD
DLYAHPREVDSKMLLKRFNRYWSTELEHVRHGQKARLWVAVLKCSWWRFLVQAVVTFIEV
VLLIAQSVVLGSLTDYFSIESPTREETRNAYLYGAALVVITVTIVLLHAHVFLLARKIGM
ISRVSLTSAIYQKILVLSQVTIGQVSIGHVVNLASNDVQRLDLYLWIAPLHLIVFTYLVY
QEVGWSAFLVTGFVILQIPLQMLLARIFTNFGFKSAWVTDSRIRVMNEVITGIRVIKMYA
WEYAFKRVVNALRKHESKLIFKGGSLRSLTTAFSFAVAIPVMMAITFLTFTATGGELTPR
KVFVTLSLIASIRRNCNVFLVRCFFYVSEMRVAFVRIQKFLLLEEMSHLGVNQEAPKYKR
EPQLRSAQAKFDQKISSEGYFSPEFPWLPGASEIRETSPQRVDSSDSTAVSVAVEDVSVS
WTFNREKMVLKNVNFETNKEFPLLAVVGSVGAGKPWVFSGTLRENILFGQTMQPKKYSMV
IEACSLDKDVKMLINGDLTLVGERGVTLSGGQKARVNLARAIYHDADIYLLDDPLSAVDT
TVAKQLFDECIRGLLKDKLVVLVTHQVQFALQADKLLVLKEGEVHMYGTHAELEERGVNT
TQLLGLIKTEEDEEADEFEYDEEESDFEEEQDAIISPKSSTRANAPNLLKVTAVNRWKRQ
VSLPEEDELVHGNADSPFDTTSLYSSPSMLSIHSAVGTSKHEEETFKGPGQAPPEEEKAY
GSISMKTYCKFFRAGGNYLLLVTTIFFLVSAEGGIVVSDWWISDWAECSVSNMTTSSTCN
LSTNQRIAIYASTTVALIILNFVRAILLYFLCVNASRVLHNRMFAAVLRAPILFFDTNPS
GRILNHFSKDTGFLDDLLPQVFIEFLFVVLLIAQSVVLGSLTDYFTIESPTGEETRNAYL
FAAALVMMIVTVVLLHAHVFLLARKIGMISRISLTSAIYQKILVLSQVTIGQVSVGHVVN
LASNDVQRFDLAFSMVQYLWIAPLHLIVFTYLVYQEVGWSAFLVTGFVILQIPLQIILAR
VFTYFRFRSAQVTDSRIRVMNEVITGIRVIKMYAWEYAFKRLVDALRKRESKLIFKGGSL
RSLTTALNFGVATPLMMAITFLTYTAAGGELTPRKVFVTLSLIEFIRRISITFIVLCFYF
VSEIRVAFVRIQKFLLLEEMSHLGDNQEVPKPEGEPQLRSVHAKFDQKISSEGHFTPESP
WLPGANKIRETTPLKVDSSDSTAVSVAVEEVSVSWTFNREKMVLKNINFETNKEFPLLAI
VGPVGAGKSTLLQVLLRELQPMDGCVKITDGKVSYVSQQPWIFSGTLRENILFGQPMEPK
KYSMVVKACSLDKDIKMLINGDLTLVGERGVTLSGGQKARVNLARAIYHDADIYLLDDPL
SAVDTAVAKQLFEECIRGLLKDKLVVLVTHQVQFALQADKLLVLKEGEVHMYGTDAELEE
RGVNTTQLLGLIKPAEDVEFEYDEEQSDFEEQDAAISPIPSTRTNDPNFIEVTAVDHWKR
QLVSSPEEDESVKDNADSPSDTASLYSSPSMLSIHSAVGTSKHEEETFKAKVSTLGPGQA
LPEEEKAHGSISAKTYYKFFRAGGNYLLLLTTLFFLVSAEGGIVVSDWWISDWAECSVSN
VTTSSTCDLSTNQRIAIYASTIVALIILIFVRAILLYFLCVNASRVLHNRMFAAVLRAPI
LFFDTNPSGRILNHFSKDIGFLDDLLPQVFMEFLFLVMRFIAIILTASAANVYILIPSTF
IIVVFVSLRWYYLKTSRDVKRLEAISRGPLYSHISVTLQGLTTIRSFGKKHLDTVLEQLH
DFQNKHSQGWYLYVATIRWFAIRIDVLAAVFVAAVAFISIPLSSDLSAGLVGLGLTYSVS
LALMLQFCVRQSAEVENIMISTERIMAYGRLEPEASLETLPPNEKPPLDWPDKGKITFED
VAFQYSPDLPLVLKNLCLTVKPSEKVGIVGRTGAGKSSLISVLYRLAEPCGVITIDDVDS
KSIGLHDLRKKMSIIPQDPVLFSGTMRYNLDPFEEYSDSELWDALEQVQLKAVVQQLEGQ
LGSEVSEGGSNFSVGQRQLVCLARALLRKNKILVLDEATANVDHQTDEIIQMAIREKFSK
CTVLTIAHRLNTIMDSDRILVMSRGQLKEFDTPYHLLQDSTSHLYKMVEKTGPTASQKLH
QMAVDARLIKRRGSCLRTST
>THWI_Twilhelma_g5563.t1
MVAVQGNDGNTKNINLAAILSAEPVQVTSKVDSSYNFSVAIQISSNTVDPSQGLTLSAIL
TAFGLEAAVTSAESIPFIKSLLENVVLRELRITLNTVSKSIQSFLLKVYIPSWKLFSNKV
ELSKFEIYLSYNNGDWATRFEGNATFDEEYPITIGFDLVSNVNQEARFTFTNLNYDFTIL
KFLSMFGLGNLDSIPVLGQVLSIAVTDAKLMLQKNDSGVLATEGQVSLYKESINLGSIFH
LSQVSVTIGFIRTEKSNYVFGFSVEGFINQKIYLSVAYDPNTQVLSGQALIASFKTAGLS
DAVGAFLQTGSNALSKNSVYSSVSDSFTAAISVAFNWKSGDFSLKSLIVDLRNVFSIGPI
NLEQLRFEYSKTDTSPAADDTGGKQLLPAGSHIKLIGVLVGKPDKKFSAIVEFNLNKDTT
GASTITASIRPAKENTLTLLSFLSLFSITPPTVPTIEGQDTPNFFDLALKEGSVELSLPN
YSVTSLHVKVETTNAVNLLDSPQITLENLSFEVNYSKSASPTTTGTLLGAITLLGIKVAV
QGSKETNGTVFKAVVGPESANLQDFINTLTPVDTTSPAIPSDVGLPKPVPVYIAELVVGL
LTDKKSIAFKGASQLHWIIDLGFTNFQILELGGLVNYIKMRTGDMSSKYSAFVTGKFQFS
SSILMEAELHFGATIDTALAVLVTDANQVKVNSVADNLLRFNQSKTPTDASTPSPPSTSE
KSTGAIAFTDLLPSSTSSLVSLTNVYINLNLSQSVFLLLGQVESLGSGYLLAGKFSPQQT
RYGYAFGISLPQGFRFSQLLSALAPIDDIVQVRKATCVVMSMENIKVNDVVEKMNAAKNS
AILPEDTGGLIFPFTDLQLDEATKNLTLTKGMSFYAEFDIPALGSDSIFHSIIQISSSPN
IPAVIISAIIASDPTESEFRAHLAQLTLLGLFKFNDVTMIYRPNSLVTLELHGTITINLG
DVSYSFYGSFTSTKTDAVFSVTSDPSKQVTIHEPLGMFGISLEDARLTLRYDFPKNGPKT
SSMEIAASVNFYSSDSLNPNSPQSHDPVLTLSGLIALKAILQLFFIGGLIYYASLPDGET
SLTIDDVEYKSGYHISADTEIFDIVFTIEANIPLDKSQVSITGYAHQPIDLGFAKFTGKK
DSDPSQPDESKSPQLTFTTSSSSTSISIGIGLVLFKVPLATADIGYNLTKKVFTGTLTYS
GTVGFIENPSISFEWSKESGFKVTSFPSSGAFDFDLLDKLKNYKDSCGALVDLAFKEAIQ
TKFNINTSIAKTTQPDDFLAEIQITGTYDVLLAGEAKIASVPIPDLSVGIPREDDFSLNK
LPQFILDLFTKNADRIVQQIVDDPKRLGAILGIVALKTVSQQVIQTLVCRKVRKKDIPEP
EEEETGEEPTEPDEEPTEPNEDPTLSDEDFQEANEAQQEFEGFETDFETSIGEAGGNLAE
AGAAAAGAEKSSDGAIAALTVVVAALSAILLKFSLSSYQKKRSLARARKRNLRSRQDKIR
TTLELALDIKQAPSAVFVPPNQLNVSWDPLEKSGGMYHLVVTGTLLPPPGSEDSRTVVIY
DNTISQTQQVVTSQQFYNAVGISVTVNGTVTATGSNDHTSTFNGTSYTTEVPNVHPTLHA
PAQTSAAYNHDTLKITATASPVDYAKAYHFELVEGTDVPYTKITQSTYTVTQDSTASNIS
VSFDRSSILSTANGPFKVRCQAVAESGSGIATSAYTYSTSLSLIPPPRQLTLVLSHFEEP
NKDITLNWRLPQSTDQDSIGAFVCKIVHKASGTVLMSHNVVKPTYVFGQIPPDIPTTHSF
SIESVVEAISSNNLIPDPPASIELEAQVKAVGATNAEIDSIFVGSTISSLEPPEQVEFDF
SANDNVLTIAWKYTQETDTYGIQIINESSEVVFSKKVEVNKDDSWGTSEDPKVGVGIPNS
DLLSINDPNVNYTVQVAAVTTGNENLDSLFSGSASNSLQRLPPSTEKSFKFNPDTGNVEA
EFYSVLNASGYLYELSTGSTSLASTTIPKPTAQSDPPSESVIKSSLSIDSFTDVLTGGNE
VHGVVYSLGGGRLLSSTLTFSTVLTVFQPPSRVTYTFTQASYAITIGCSQVDEVSEYLLG
ISNESNSEVLSLKDSVLDNQVSVNISIFKFYESDVQEWKVFAQCLGDATHLPSPKAFLEN
TLHVLSRPEVQQPTFDASFENLTLTWLPVNNATTYIRSISAEKGDLPLFINNRTFVVSPP
DVGQYITETINMNDVDSEWSSTLKQLTSLTGTVTAIGMVYYITSPPGIMPTITQFDPPQN
LKCGYDTAVDEVTLSCDPVAEVHDYTLGLRSATNPDSIIGELVQEPTPTLVLPGDDLRIA
NDFEWVVFGESAGDATHFPSQETTLDRSLKVLNAPYASSFTYLYHESPQHFLINCKWTSV
QGAFEYRVTVTYAHFDGQNNSFEVSVPQNETSLRIDMHQSVLDWRNVFKTVTSIKVAVKA
IGVGYNITSSSDSYPTLQRLTSPGNIAITSDDSNVTITWSTVSSSIGYKVVVKVNQKLFM
SENITQNRLVIPLDDLTQGFAGFHIQAEITASPHIGNRLPSIPGVAEKDIQVQPLQKTTE
VGLLHRGTPFDDAVETHSPSIVGIKGVRIFYSIDKIHFIEVTYLLADGSTYLGPRHGGYE
GYEARIEFREGEEIVKVFVTSDNAVVNLQLGFVTRSANGIEKTYGPYGRKGILQYEFTGK
IMGIYGRSEDFSLASIGFYMYSIPIDITSSVTYGGPSGAPFDDSIPIRSPQVVGIRELFI
YHGDDFNSIQTIFFQEDSLQTRATYQHGQARGDFVHIQFEAGEYIIRVDGKSSATNIKQL
TFTAEKVDGTIKRYGPYGASTGADSSFSVVGRIIGFLGRSSKFLNAVGFYYTPIPLKTIS
TSQEFGGNGGSAFSDAVLTHRPEITGIKTISIRYESQVVSIQATYRRADGSTWLAPKHGG
NGGRESTIQLEDKEKIIRIEGKTDNIIVDQLTFVTLKSDGSQRRFGPFGSGGRTIFAVVG
KILGFFGRAEAVLDSIGAYYLEIEEP
>THWI_Twilhelma_g5563.t2
MDRWILAGSPKYAKHHYLVDGGPTKKPGGGSPVFFFANVIETFLKYAFKGTDDVFKAEGI
MVTHPDADHQQGMQKLLDEFTPNKDPSPGKAKFEFDGPLLFTSSAIQRLSAINFAEKKLS
SGDTIDGFENIFTFYFPDPKAKTRLYYYNTKLPPTPAPTPPVPPAPPLPPSTGTAIYNVD
ASKPNRSSILLNISDPNNPSDVQVSLNGDSLGYLVLEALQEVSETYQSGATQTLRVGFKY
DDMLRSLASEFQNEVRNQGVNIPELLDTLHKRKQKIEENLGDPSVPSTQVYTKGMDSLPL
PASFDFDAAKRAVLTDAKKRDDAIKAGLGFLPAGANLPHKENEAFNMLFNYLITDRIFAE
RVSLHLVTSFYQRFKARTYFISSGDEHHHPNWQVVSGIIQAAQLTRKNVPTYTCRILLTS
GNGIDENNLPDNTTDDWTQYVSLQYFGGQTASVTIDPSFDPMARLAGALEWTRGIPLQPN
ILKDKYFKTAGALELQKLRSAAVGKKYVVKPTGYNYWLNFVVDPVTNERHFRLEAASTTL
KLTSTVFTEKKVQNSNKTCIVFTLTLENSSKDVANIFGLIGSNVPQSASYKLYQEGRKRD
AAGNMKDSYFHVLAGALAETTDENIASYFVFKEYKEPKATPRVRRSILAYSETASTYTVT
ASLPKKTANSILQLLLKDPNHTTVPQSSQNSFFSEFLNWMVSVDSSTISRTKASLIIEIP
ASGNVIYSFVIRTARMDVMIPEKRIDLIMEVIDSGVIVSMKVTGMQWIQDSSSGVLTLVK
ASKTQEVPILAIETRMLVSYQERPSMRPSLSLLEFLEWIHYSGDSKVQPVSSKDLLDRIV
SPQVTSQLLTSGKLSKESALYQFIQAMLSWNVDSSSSFGVVNDVLSTADIILTQPSSSQQ
FKDFSISTTTIFIKNPKTSNISMKLQMNATDNDGLQVTLTYELDHFIEEFVQNFQDYLRA
LGIKNDPSSYNFSDSIMLVLGSETAGFLSLSSFTRALVSKVFQWEVNQTTSYAKYISSPV
GPKILEATLAASIPDDENTTNLGIDKVFQLKSLAFKLPNVFQSDQAQMENSAPYLTADVL
VANKSARITAVTPQGDDLPSLKVELTQSISLNDIVALLGLDSSITNANVPLLSSLLKDI
>THWI_Twilhelma_g5563.t3
MDRWILAGSPKYAKHHYLVDGGPTKKPGGGSPVFFFANVIETFLKYAFKGTDDVFKAEGI
MVTHPDADHQQGMQKLLDEFTPNKDPSPGKAKFEFDGPLLFTSSAIQRLSAINFAEKKLS
SGDTIDGFENIFTFYFPDPKAKTRLYYYNTKLPPTPAPTPPVPPAPPLPPSTGTAIYNVD
ASKPNRSSILLNISDPNNPSDVQVSLNGDSLGYLVLEALQEVSETYQSGATQTLRVGFKY
DDMLRSLASEFQNEVRNQGVNIPELLDTLHKRKQKIEENLGDPSVPSTQVYTKGMDSLPL
PASFDFDAAKRAVLTDAKKRDDAIKAGLGFLPAGANLPHKENEAFNMLFNYLITDRIFAE
RVSLHLVTSFYQRFKARTYFISSGDEHHHPNWQVVSGIIQAAQLTRKNVPTYTCRILLTS
GNGIDENNLPDNTTDDWTQYVSLQYFGGQTASVTIDPSFDPMARLAGALEWTRGIPLQPN
ILKDKYFKTAGALELQKLRSAAVGKKYVVKPTGYNYWLNFVVDPVTNERHFRLEAASTTL
KLTSTVFTEKKVQNSNKTCIVFTLTLENSSKDVANIFGLIGSNVPQSASYKLYQEGRKRD
AAGNMKDSYFHVLAGALAETTDENIASYFVFKEYKEPKATPRVRRSILAYSETASTYTVT
ASLPKKTANSILQLLLKDPNHTTVPQSSQNSFFSEFLNWMVSVDSSTISRTKASLIIEIP
ASGNVIYSFVIRTARMDVMIPEKRIDLIMEVIDSGVIVSMKVTGMQWIQDSSSGVLTLVK
ASKTQEVPILAIETRMLVSYQERPSMRPSLSLLEFLEWIHYSGDSKVQPVSSKDLLDRIV
SPQVTSQLLTSGKLSKESALYQFIQAMLSWNVDSSSSFGVVNDVLSTADIILTQPSSSQQ
FKDFSISTTTIFIKNPKTSNISMKLQMNATDNDGLQVTLTYELDHFIEEFVQNFQDYLRA
LGIKNDPSSYNFSDSIMLVLGSETAGFLSLSSFTRALVSKVFQWEVNQTTSYAKYISSPV
GPKILEATLAASIPDDENTTNLGIDKVFQLKSLAFKLPNVFQSDQAQMENSAPYLTADVL
VANKSARITAVTPQGDDLPSLKVELTQSISLNDIVALLGLDSSITNANKVLNSNQSWLSS
VFFAVQFTNVSSYLPSAFSSLEDIEAQVVVYQPLLSSRKISVNIRFKFMVAVQGNDGNTK
NINLAAILSAEPVQVTSKVDSSYNFSVAIQISSNTVDPSQGLTLSAILTAFGLEAAVTSA
ESIPFIKSLLENVVLRELRITLNTVSKSIQSFLLKVYIPSWKLFSNKVELSKFEIYLSYN
NGDWATRFEGNATFDEEYPITIGFDLVSNVNQEARFTFTNLNYDFTILKFLSMFGLGNLD
SIPVLGQVLSIAVTDAKLMLQKNDSGVLATEGQVSLYKESINLGSIFHLSQVSVTIGFIR
TEKSNYVFGFSVEGFINQKIYLSVAYDPNTQVLSGQALIASFKTAGLSDAVGAFLQTGSN
ALSKNSVYSSVSDSFTAAISVAFNWKSGDFSLKSLIVDLRNVFSIGPINLEQLRFEYSKT
DTSPAADDTGGKQLLPAGSHIKLIGVLVGKPDKKFSAIVEFNLNKDTTGASTITASIRPA
KENTLTLLSFLSLFSITPPTVPTIEGQDTPNFFDLALKEGSVELSLPNYSVTSLHVKVET
TNAVNLLDSPQITLENLSFEVNYSKSASPTTTGTLLGAITLLGIKVAVQGSKETNGTVFK
AVVGPESANLQDFINTLTPVDTTSPAIPSDVGLPKPVPVYIAELVVGLLTDKKSIAFKGA
SQLHWIIDLGFTNFQILELGGLVNYIKMRTGDMSSKYSAFVTGKFQFSSSILMEAELHFG
ATIDTALAVLVTDANQVKVNSVADNLLRFNQSKTPTDASTPSPPSTSEKSTGAIAFTDLL
PSSTSSLVSLTNVYINLNLSQSVFLLLGQVESLGSGYLLAGKFSPQQTRYGYAFGISLPQ
GFRFSQLLSALAPIDDIVQVRKATCVVMSMENIKVNDVVEKMNAAKNSAILPEDTGGLIF
PFTDLQLDEATKNLTLTKGMSFYAEFDIPALGSDSIFHSIIQISSSPNIPAVIISAIIAS
DPTESEFRAHLAQLTLLGLFKFNDVTMIYRPNSLVTLELHGTITINLGDVSYSFYGSFTS
TKTDAVFSVTSDPSKQVTIHEPLGMFGISLEDARLTLRYDFPKNGPKTSSMEIAASVNFY
SSDSLNPNSPQSHDPVLTLSGLIALKAILQLFFIGGLIYYASLPDGETSLTIDDVEYKSG
YHISADTEIFDIVFTIEANIPLDKSQVSITGYAHQPIDLGFAKFTGKKDSDPSQPDESKS
PQLTFTTSSSSTSISIGIGLVLFKVPLATADIGYNLTKKVFTGTLTYSGTVGFIENPSIS
FEWSKESGFKVTSFPSSGAFDFDLLDKLKNYKDSCGALVDLAFKEAIQTKFNINTSIAKT
TQPDDFLAEIQITGTYDVLLAGEAKIASVPIPDLSVGIPREDDFSLNKLPQFILDLFTKN
ADRIVQQIVDDPKRLGAILGIVALKTVSQQVIQTLVCRKVRKKDIPEPEEEETGEEPTEP
DEEPTEPNEDPTLSDEDFQEANEAQQEFEGFETDFETSIGEAGGNLAEAGAAAAGAEKSS
DGAIAALTVVVAALSAILLKFSLSSYQKKRSLARARKRNLRSRQDKIRTTLELALDIKQA
PSAVFVPPNQLNVSWDPLEKSGGMYHLVVTGTLLPPPGSEDSRTVVIYDNTISQTQQVVT
SQQFYNAVGISVTVNGTVTATGSNDHTSTFNGTSYTTEVPNVHPTLHAPAQTSAAYNHDT
LKITATASPVDYAKAYHFELVEGTDVPYTKITQSTYTVTQDSTASNISVSFDRSSILSTA
NGPFKVRCQAVAESGSGIATSAYTYSTSLSLIPPPRQLTLVLSHFEEPNKDITLNWRLPQ
STDQDSIGAFVCKIVHKASGTVLMSHNVVKPTYVFGQIPPDIPTTHSFSIESVVEAISSN
NLIPDPPASIELEAQVKAVGATNAEIDSIFVGSTISSLEPPEQVEFDFSANDNVLTIAWK
YTQETDTYGIQIINESSEVVFSKKVEVNKDDSWGTSEDPKVGVGIPNSDLLSINDPNVNY
TVQVAAVTTGNENLDSLFSGSASNSLQRLPPSTEKSFKFNPDTGNVEAEFYSVLNASGYL
YELSTGSTSLASTTIPKPTAQSDPPSESVIKSSLSIDSFTDVLTGGNEVHGVVYSLGGGR
LLSSTLTFSTVLTVFQPPSRVTYTFTQASYAITIGCSQVDEVSEYLLGISNESNSEVLSL
KDSVLDNQVSVNISIFKFYESDVQEWKVFAQCLGDATHLPSPKAFLENTLHVLSRPEVQQ
PTFDASFENLTLTWLPVNNATTYIRSISAEKGDLPLFINNRTFVVSPPDVGQYITETINM
NDVDSEWSSTLKQLTSLTGTVTAIGMVYYITSPPGIMPTITQFDPPQNLKCGYDTAVDEV
TLSCDPVAEVHDYTLGLRSATNPDSIIGELVQEPTPTLVLPGDDLRIANDFEWVVFGESA
GDATHFPSQETTLDRSLKVLNAPYASSFTYLYHESPQHFLINCKWTSVQGAFEYRVTVTY
AHFDGQNNSFEVSVPQNETSLRIDMHQSVLDWRNVFKTVTSIKVAVKAIGVGYNITSSSD
SYPTLQRLTSPGNIAITSDDSNVTITWSTVSSSIGYKVVVKVNQKLFMSENITQNRLVIP
LDDLTQGFAGFHIQAEITASPHIGNRLPSIPGVAEKDIQVQPLQKTTEVGLLHRGTPFDD
AVETHSPSIVGIKGVRIFYSIDKIHFIEVTYLLADGSTYLGPRHGGYEGYEARIEFREGE
EIVKVFVTSDNAVVNLQLGFVTRSANGIEKTYGPYGRKGILQYEFTGKIMGIYGRSEDFS
LASIGFYMYSIPIDITSSVTYGGPSGAPFDDSIPIRSPQVVGIRELFIYHGDDFNSIQTI
FFQEDSLQTRATYQHGQARGDFVHIQFEAGEYIIRVDGKSSATNIKQLTFTAEKVDGTIK
RYGPYGASTGADSSFSVVGRIIGFLGRSSKFLNAVGFYYTPIPLKTISTSQEFGGNGGSA
FSDAVLTHRPEITGIKTISIRYESQVVSIQATYRRADGSTWLAPKHGGNGGRESTIQLED
KEKIIRIEGKTDNIIVDQLTFVTLKSDGSQRRFGPFGSGGRTIFAVVGKILGFFGRAEAV
LDSIGAYYLEIEEP
>THWI_Twilhelma_g5578.t1
MSGTESEVPLSAEAQEAKELMQRELLRKMANKMMVAAIEEERQARIKAQEKETDDAVKQK
ALNQIIVVQEDLVRTLNLMKVKADAELEQAQRVTEEKKKDVHAELLRNAAAKQADKDSEE
ERQRRIEESKDQDSESSKERRKVYDRLVKVQEDLLKTVQRMQVKADAELEQAQRVTEEKK
KDVHAELLRNAAAKQADKDSEEERQRRIEESKDQDSESSKERRKVYDRLVKVQEDLLKTV
QRMQVDEQMKQEQERRVTEDKKMDVHQELFQAVGAKSADLAMDQERQRRLEENLSDDEVQ
RRVTIAHKMLDVQKELLATHAPTKPIQGTLSQEVLEEAKAYVQEQLLRKAAQKEAIAAMD
EEQKRRITEASQAPKGGMSDAQASVLEDINRRANKKTAHEMQEAVKEEYIQGERKTRAQE
DALRKVNQKQADKAMDKEKESRIDEMKNKEQPHIDEKLKEQIEKNTK
>THWI_Twilhelma_g5584.t1
MEEKWSIEKLDGSNWTTWKFQLRHLLMAKGLWKYVDGSEVLAEGASADARAKFKSESQKA
ISTIVLAISTSQLYLITACEAPKDAWDTLKKHFERETLANKLFLKKQYFRKEMKEGTSIE
THLKEMKELTDKLASIGAPIEEEDQVVTLLGSLPSSYSTLVTALEARVDGITLDFVQQSL
IHEEQKQRSNLDVPRDSALVGGARKNPPVCWNCDEPGHFQRNCPKERRQDKPRHRAKIVE
IKASNQDSEDEGAFVAPTGLISSGEWVVDSGASSHMTSNNDHFFNYRQFDTPEKVSLGDG
RIVDAVGVGDIRLNMFFKVSNNKRAVMHNVLHVPKLACSLFSVRAATQRGNVVKFGHSKC
WIRNRVGKLYGIGYLHGKLYHLDCSVEAEECASAVTEQKGNMDLWHLRLGHLNEQQLKDV
VRKNLVTGIDMSSASSLSLCEGCVKGKMHRKPFKPVSGKRSTRKLELVHSDVCGPLQVES
IGGHKYFVTFIDDYSHCCAVYFMKRKSEKFKEFKLVASNECGQKVSRLRTDNGGEYLSKE
FQNYLKSKGIQHELTISHSPQQNGIAERMNRTLMESTRAMLVHSDLPNRYWAEAVATAAY
VKNRTTTSAYKDDQTPYERWYERKPDIGNLRVFGCVAYAHVPDSERRKLDEKARKLRFIG
YCKSSKGYRLIDEKTLKVTKSRDVVFNESSFDLTATDIKADAEKDVVSLAPPESSPNEET
EESQAQEEPRRSQRQRRPPTWYGFGEHADTATMDHFVYNVCQIEEPKTFEEALTSKQAKE
WKAAAESEYGSLIENKTWDLVELPKGRVAIDCRWVFKVKYTDEGEVDRFKARLVAKGYSQ
RHGIDYEETFSPVVRFQSIRTLLAFAIQNDLLIHQMDVVTAFLHGELEEEIYMRQPNGFE
VSGKEQLVCKLKRSLYGLKQSSRCWNRVLREYLQSIGFKQSDADPCVYIRSTTDMSVIAV
YVDDLIVIAQTTDVMQELKQSMSSRFKMKDLGELHYCLGVCIVRGEDCIWLHQRQYIRMM
LKRFGLEEAKIVSTPADASVNLVSNDGASKSADQSKVPVISGQSVICCYGNSPRHITSSG
SCVKV
>THWI_Twilhelma_g5598.t1
MLSRTAVLLLLYISILGSLTEAVPDFNQINSTEIFANCNPPPRCPETIIPAAYAAIDDVN
GNCSILPDYYLVLEFVNTMCDPSEATWQLINSIVLQDTDPRIMFLGGGCSLATEPLAALA
GRFYQIPIISYGASSPSLSEREMFPTFFRTIPSETQSNSARFAIMRNNTWMKVATLHETQ
TIFSQTVDDFHRTYDMMFGDQNSNKNATDEPEDENLILRSFTDDPNIPLMQIKQKDIRII
MGFFYEDKARITVCTAFHQNLTGKDHVWIFPAWYASDWYNTTKYSDDKVNCTVEQMMEAV
RYAFFLDSYNFGEDKNVSTDTASSYSRLFSTLSSPPTQETASTFEENFDCYLNEFLDNPV
FEDLTDSDSTEPHAYRTFTYDAIWTMAFALDKAEEELQEMNMTYNLTHFTYFNETPVAEV
VRKFINETDFTGVSGDVTFDGQTGSRNGLNGIYQFREEDGELKLRLIAIHDPMSDLEEDF
DSDGCIFLRCLDQPQWKGGSVPSDRRIPRNVSLKCQTQDDTIMMISTAAAIALTTEAPSP
ADCMHCIHVGGIVGGVIAVVVVLILAITLTVIVALVLKNKRASLKLQEQPKRQHSLPVEL
NVVSDSHTGESEGIEVGHEYEDLAKSSEDSKFNQSVA
>THWI_Twilhelma_g5598.t2
MLSRTAVLLLLYISILGSLTEAVPDFNQINSTEIFANCNPPPRCPETIIPAAYAAIDDVN
GNCSILPDYYLVLEFVNTMCDPSEATWQLINSIVLQDTDPRIMFLGGGCSLATEPLAALA
GRFYQIPIISYGASSPSLSEREMFPTFFRTIPSETQSNSARFAIMRNNTWMKVATLHETQ
TIFSQTVDDFHRTYDMMFGDQNSNKNATDEPEDENLILRSFTDDPNIPLMQIKQKDIRII
MGFFYEDKARITVCTAFHQNLTGKDHVWIFPAWYASDWYNTTKYSDDKVNCTVEQMMEAV
RYAFFLDSYNFGEDKNVSTDTASETASTFEENFDCYLNEFLDNPVFEDLTDSDSTEPHAY
RTFTYDAIWTMAFALDKAEEELQEMNMTYNLTHFTYFNETPVAEVVRKFINETDFTGVSG
DVTFDGQTGSRNGLNGIYQFREEDGELKLRLIAIHDPMSDLEEDFDSDGCIFLRCLDQPQ
WKGGSVPSDRRIPRNVSLKCQTQDDTIMMISTAAAIALTTEAPSPADCMHCIHVGGIVGG
VIAVVVVLILAITLTVIVALVLKNKRASLKLQEQPKRQHSLPVELNVVSDSHTGESEGIE
VGHEYEDLAKSSEDSKFNQSVA
>THWI_Twilhelma_g5600.t1
MAADTFSTSTLENARKAKVIMETFYENLLIQDKDRNNRWKKLEQSMEEMALSSDEREEHR
HLHAQKETQFLRLRRSRLGKKDFKCLKIIGRGAFGEVALVQKVDTGHVYAMKILRKMDML
EKEQIAHARAERDILVEADNPWVVKMYYSFQDVINLYLIMEFLPGGDMMTLLMKKDILSE
DVTRFYIAETVLAIDSIHQLGFIHRDIKPDNLLLDARGHIKLSDFGLCTGLKRSHRTEFY
RELNNVDLCKLAATVARSAIPSQDGVMKVTDFVSLSSADPQDSWRFAQNWKKQRRDRAYS
TVGTPDYIAPEVFMQTGYTYVCDYWSMGVIMYEMLMGFPPFCSEKPQDTYRKIMHWNQHL
IFSPELPPISHDAEDLIKRLVCDASDRLGHEVEELKSHAFLRNTDWEHIRDRPAAIPVHV
KHMADTSNFDDFEELDKQKRSFNEASEETQKDWVFQNYTFKRFEGLTQRGHLRM
>THWI_Twilhelma_g5600.t2
MAADTFSTSTLENARKAKVIMETFYENLLIQDKDRNNRWKKLEQSMEEMALSSDEREEHR
HLHAQKETQFLRLRRSRLGKKDFKCLKIIGRGAFGEVALVQKVDTGHVYAMKILRKMDML
EKEQIAHARAERDILVEADNPWVVKMYYSFQDVINLYLIMEFLPGGDMMTLLMKKDILSE
DVTRFYIAETVLAIDSIHQLGFIHRDIKPDNLLLDARGHIKLSDFGLCTGLKRSHRTEFY
RELNNVDLSDPQDSWRFAQNWKKQRRDRAYSTVGTPDYIAPEVFMQTGYTYVCDYWSMGV
IMYEMLMGFPPFCSEKPQDTYRKIMHWNQHLIFSPELPPISHDAEDLIKRLVCDASDRLG
HEVEELKSHAFLRNTDWEHIRDRPAAIPVHVKHMADTSNFDDFEELDKQKRSFNEASEET
QKDWVFQNYTFKRFEGLTQRGHLRM
>THWI_Twilhelma_g5601.t1
MAEVESPFAREFELIMSAYIWVSLFLSSINSRPRSTREWSFGASLSQRLPTQTQGIKPGP
GDYQRVSVTSSSQAHRQSYKPFGTTFPAIEVDKNSQLPGPGAYNHDVAGSRHVECEESFG
GRKKLKNLITVKCTLGIPDQCSECREELLGDHYENGNQHILCNQCFLNKGLKVTSGYSKV
RDCRSIHRHEFPGRESKIKVSLFLSSINSRPRSTRGWYFGASLSQRLPTQTQGIKPGPGD
YQRVSVTSSSQAHRQSYKPFGTTFPAIEMVKNSQLPGPGAYNHDVAGSRHVECEESFGGR
KKLKNLITVKCTLGIPDQCSECREELLGDHYTVQPMLPQ
>THWI_Twilhelma_g5601.t2
MAEVESPFAREFELIMSAYIWVSLFLSSINSRPRSTREWSFGASLSQRLPTQTQGIKPGP
GDYQRVSVTSSSQAHRQSYKPFGTTFPAIEVDKNSQLPGPGAYNHDVAGSRHVECEESFG
GRKKLKNLITVKCTLGIPDQCSECREELLGDHYENGNQHILCNQCFLNKGLKVTSGYSKV
RDCRSIHRHEFPGRESKIKVSLFLSSINSRPRSTRGWYFGASLSQRLPTQTQGIKPGPGD
YQRVSVTSSSQAHRQSYKPFGTTFPAIEMVKNSQLPGPGAYNHDVAGSRHVECEESFGGR
KKLKNLITVKCTLGIPDQLMTDKEQRRQRYREAYLKLYYS
>THWI_Twilhelma_g5618.t1
MMATVLTVDSEDDSGYGSSNSTREKTFVLPKKVEFGYQKEGSNQIKISDDGFQAEKRDPT
QQYAHGVVYGATKLRGTVEFEVKILSYGTGWSGTLKLGVMKCKSGTDLVSGNYQAPRYSP
EGPDHCVWSSDKLHNRLKSPTSETFYGKENLDNLREGDHLGMRLTAEGVLVFFINGKHQG
VAADNVYEKGYDVYPVVDHYANCKSTEITRAG
>THWI_Twilhelma_g5620.t1
MSSHSNVSSTSGESLGPKAGKRPVRRNAVRQRQVVEIRKHKFVLNYFKGFTFCGHCSRFL
WGVTGPQGYKCLCCDFAIHKRCIDYISFDCPGTNVPEGIEPHPHKFKVTTYLHPTFCDHC
GSLLYGLMRQGVQCTECNINVHHRCQDLVPKTCGHGGSGEKRGRMKVMFSSMTLDDSHHR
INIHVHECRNLPPMDANGLADPYVKLRLYPDSSSSIKQKTERKEKTLEPKFEEDFFYDVT
DSELDHRIVFEVWDWDKLTANDYIGGFSLRVGEIIERTKKEPFDSWYKLLDSKRAKQHHE
VIIADDEAKKLIEEFRKATLVDKAKNLKADFPDLRRGSEIDPRSKDLPRMKLTDFNLLVV
LGKGSFGKVFLAEHKSSREVYAIKSLKKDLIIQEDDVECTLNERKVLALNEKPPFLTALH
SCFQTRDHLFFVMEYINGGDLMFHILELGRFPESQTRFYAAEIVLGLLFLHKRGIIYRDL
KLDNVMLDSDGHIKIADFGLCKEGIKDGNKTRTFCGTPDYIAPEIISYQPYDSAVDWWAL
GVLIYEMLVGRPPFDGDDDDQLFNNIMEKPVHYPRGLSDQAKKIILGFLTKHPSRRLGCN
PSTGERDIKDHMFFKSIDWDKLERREAKPPYKPKIKSKKSANNFDQEFTKEPCRLSPVDP
AVIAAIEPEVFDGFSFTNPELYVH
>THWI_Twilhelma_g5622.t1
MEFMFESDPELKRFYRTDVKRTRKIIGNGSFGTVEQVTLSGAPCAAKKLHSILIESQDIG
ADKIIANFKRECRIMSILRHPNVVRFLGLCTFEESTYPVLLMECLDTCLHDFLLKSRGTV
SMDTKITILQDVAAGLLYLHTHDPQIIHRDLTAKNILLVLPAIQARISDLGNSRMLNLGM
PMTQLPGTTVYMPPEAYESSYDCKIDIFSFGHLALFTILQEFPCQLLQPNYVQKSGTLLP
RSEIQRRSKYFDEVIRLLGERSPVVRMIEECLHNDPQKRPTANEVALKLQKRQRADSMDI
RFKESPMGGSLCEAKIKLIQTGSPGLLELKKIPAKLIRRRESVMWKQFIFQISTTRAGDR
VLRYYRNVQEERMCWMEAIMPRSSHRVTSMERSMYDNIPSGPRKQWGKHKPGGESTQSQD
YSVLAEGRRDKSYEQLYMFDQPPPSAKPQLPPKPAGHQTPRITIDPESMYAEEQLRVNFT
EEQLQQLLEMFRQCSQPSTPDDTISKEASPQYQNVKESKRQYQEESKPNYEHCLVPTTVY
RGYSAMKQSPNASPYHSPQPSPPPSPHYSRSSSPQFELSTYYSSPHTSPQPSTQPSPQPS
PQPSPHHVHSSSRPQLYATPGYQTSENDVQVPDKVVRESLGMPELRQ
>THWI_Twilhelma_g5622.t2
MEFMFESDPELKRFYRTDVKRTRKIIGNGSFGTVEQVTLSGAPCAAKKLHSILIESQDIG
ADKIIANFKRECRIMSILRHPNVVRFLGLCTFEESTYPVLLMECLDTCLHDFLLKSRGTV
SMDTKITILQDVAAGLLYLHTHDPQIIHRDLTAKNILLVLPAIQARISDLGNSRMLNLGM
PMTQLPGTTVYMPPEAYESSYDCKIDIFSFGHLALFTILQEFPCQLLQPNYVQKSGTLLP
RSEIQRRSKYFDEVIRLLGERSPVVRMIEECLHNDPQKRPTANEVALKLQKRQRADSMDI
RFKESPMGGSLCEAKIKLIQTGSPGLLELKKIPAKLIRRRESVMWKQFIFQISTTRAGDR
VLRYYRNVQEERMCWMEAIMPRSSHRVTSMERSMYDNIPSGPRKQWGKHKPGGESTQSQD
YSVLAEGRRDKSYEQLYMFDQPPPSAKPQLPPKPAGHQTPRITIDPESMYAEEQLRVNFT
EEQLQQLLEMFRQCSQPSTPDDTISKEASPQYQNVKESKRQYQEESKPNYEHCLVPTTVY
RGYSAMKQSPNASPYHSPQPSPPPSPHYSRSSSPQFELSTYYSSPHTSPQPSTQPSPQPS
PQPSPHHVHSSSRPQLYATPGYQTSENDVQVPDKVVRESLDSQDKLMEEKSGLTDSFFIS
ADEVSIVTRIRAGQFGSVYKAQLSRPGSTQVVAVKTIKQYETHREKQNFMSEIIQMKDVL
QKKHPNVVQLYGIVVEKNFWFILEYLSNGNLKRFLMSHKRPVNVHILIKYMIDVAMGMHY
LTNNGAIHRDLAARNVMVSENEICKIADFGLMCKLPDDKDYVIGTTTTKKPIRWMAPECI
AESKYSPASDVWSYGVLLWEMFNPMLVPYDKMDNAQCASKIISGHKLKIPKGCPETVADI
MKACWLKNAAERPSFLLISILLAKLV
>THWI_Twilhelma_g5622.t3
MTVSFTALIVHSVLNGPKQDSPLKQDKLMEEKSGLTDSFFISADEVSIVTRIRAGQFGSV
YKAQLSRPGSTQVVAVKTIKQYETHREKQNFMSEIIQMKDVLQKKHPNVVQLYGIVVEKN
FWFILEYLSNGNLKRFLMSHKRPVNVHILIKYMIDVAMGMHYLTNNGAIHRDLAARNVMV
SENEICKIADFGLMCKLPDDKDYVIGTTTTKKPIRWMAPECIAESKYSPASDVWSYGVLL
WEMFNPMLVPYDKMDNAQCASKIISGHKLKIPKGCPETVADIMKACWLKNAAERPSFLLI
SILLAKLV
>THWI_Twilhelma_g5623.t1
MDFDFRSTPELQRFYRHDVKRTKKVLGKGSYGTVELVMLSGAPCAAKMLHAALIDVPDID
RKRLVQKFRQECEFMTMLRHPNIVQFLGFCTFEGSRNPVILMECLDTCLHSYLTKDGNNS
SLTYSTKVSILLDVVSGLCYLHGHNPPIVHRDLTAKNVLLSLPAVQAKISDLGNSRIIKL
KKFSGTLTQMPGTILYMPPEAAEEASSYNSKLDIFSFGHLALFTMLQVYPCNLLAATHMV
KGKIQPRTEVHRRSEYLTELKRMLGNRHSMVKQIEECLDNIPHNRPTARDILRELKKQPS
FREQPKQDQDGAVMESVRIEAKIKLIRKTERPTGVLNLSQVTQVQKMSGLRFIITTNGRE
LPWTLKAPDEEERTCWMEAILPGSSQVYGRTPDTSELSPQEGYVFMRSRQFERMPENHGA
IYDEPCAVPQKQEHHPYGYRPLKPQKKLPGYDYVQQSVNPSGPIYDDITLSVPANEARHQ
PRIYDDVRLTQQTSEGQNQDRISENIRTYFSEAQYEELKKMFEQAGMSDRGTQRSGATPQ
IHTKEVNPNYVNIKETLPPQPTLRVEEPKQRSNSFLAPNDAFYHMSHHGRTTSFSHSPHP
SPFHSPRPSPHPSPHPSPHTSPEHRTYQSGRSVAMPLEQSSPSIGTMLRELGPTSTALLV
TDDDDDDDDDDSDYYNSCEQITRPNWSRARTDFSGLSVEPNHDFRFNVPNVREADLLNMQ
KIGAGEFGFVYKAKLRTSMGYTDVAVKTLKRYESETETRNFMREMGAMSKVMHPNIITLY
GLVQEKFALVIEYMANGDLKNFLSRNQRPISRLVKYMIDVSMGMHYLSEKGLLHRDLAAR
NVMVSESEVCKVADFGLMRQLPDDEEYYVSSSSGKEPIRWMAPESILYKKYSPASDVWSF
GVLMWEMLHPNTIPYEDMSNLQCVAHISDGYRLPIPPNCPSTVANIMKACWQKKRSKRPS
FLLISMLLTNMNFHN
>THWI_Twilhelma_g5623.t2
MDFDFRSTPELQRFYRHDVKRTKKVLGKGSYGTVELVMLSGAPCAAKMLHAALIDVPDID
RKRLVQKFRQECEFMTMLRHPNIVQFLGFCTFEGSRNPVILMECLDTCLHSYLTKDGNNS
SLTYSTKVSILLDVVSGLCYLHGHNPPIVHRDLTAKNVLLSLPAVQAKISDLGNSRIIKL
KKFSGTLTQMPGTILYMPPEAAEEASSYNSKLDIFSFGHLALFTMLQVYPCNLLAATHMV
KGKIQPRTEVHRRSEYLTELKRMLGNRHSMVKQIEECLDNIPHNRPTARDILRELKKQPS
FREQPKQDQDGAVMESVRIEAKIKLIRKTERPTGVLNLSQVTQVQKMSGLRFIITTNGRE
LPWTLKAPDEEERTCWMEAILPGSSQVYGRTPDTSELSPQEGYVFMRSRQFERMPENHGA
IYDEPCAVPQKQEHHPYGYRPLKPQKKLPGYDYVQQSVNPSGPIYDDITLSVPANEARHQ
PRIYDDVRLTQQTSEGQNQDRISENIRTYFSEAQYEELKKMFEQAGMSDRGTQRSGATPQ
IHTKEVNPNYVNIKETLPPQPTLRVEEPKQRSNSFLAPNDAFYHMSHHGRTTSFSHSPHP
SPFHSPRPSPHPSPHPSPHTSPEHRTYQSGRSVAMPLEQSSPSIGTMLRELGPTSTALLV
TDDDDDDDDDDSDYYNSCEQITRPNWSRARTDFSGLSVEPNHDFRFNVPNVREADLLNMQ
KIGAGEFGFVYKAKLRTSMGYTDVAVKTLKRYESETETRNFMREMGAMSKVMHPNIITLY
GLVQESKSHNTIMFPDNTVKFALVIEYMANGDLKNFLSRNQRPISRLVKYMIDVSMGMHY
LSEKGLLHRDLAARNVMVSESEVCKVADFGLMRQLPDDEEYYVSSSSGKEPIRWMAPESI
LYKKYSPASDVWSFGVLMWEMLHPNTIPYEDMSNLQCVAHISDGYRLPIPPNCPSTVANI
MKACWQKKRSKRPSFLLISMLLTNMNFHN
>THWI_Twilhelma_g5630.t1
MATSDAVELEAEVAAVRDGEDAFSNELEDSASSDHNTLVLTKSGNLLKLFRYANCLDWLM
IILGILASIFNGILIPVRMLFYGQLFDVFANQVFSFANSFLLPDGIINCTTTLSPAYFGL
TVDQVAGVLNQNLSADQQIVSDCTALIDENSTYTSVIRDCDGGRSTLQCLTNEEFVDEIV
TICYYFIGIGGATFLFTFIQVWLFQTSSERQVHRIRLRFYQSILKQEIGWFDSVPTGEIS
NSLADALHQIHEGIGYKLGVLIQGTFALVVAFLIGFVFTWRLALVLLGFTPFLILSIAIM
SKLTANYTSWTQQIYASAGAVAEDVFSAIRTVKAFGGETKETERYHSRLFQANLTVIKKG
LTVGISLGFVYVIIFLMLATAFWFGAYLIGESLISSGNFFATLFAVLLGAYYFGDASPHF
EALLSVAGAVRVIHEIIQRVCCISCMPCKTLFAVLLGAYYFGDASPHFEALLSAAGAVRV
IHEIVQRKSLIDPTVDEGETMTEFDSTIELKNLFFSYPTRPDVVVLEDFTLKVESGKTVA
LVGPSGCGKSTVVQLLQRFYDIDAGQVLIGGKDIHQLNLKWLRKHIGVVSQEPVLFDISI
ADNIASGLEGATMDQIIAAAKDANAHDFISELPEGYHTVVGGGGAQISGGQKQRIAIARA
LIRNPKILLLDEATSALDTASEVSVQQALDRASEARTTIVIAHRLSTIKNADCIVSLKDG
VIQEQGTHSELMQMEGLYHDMVTAQTHGIDKTYTKPRLISQSSRASLSPKKGTSFRFLRR
ESSTDLTVQRQRSTEFKFETRRTIRPRLVPRKSCVNISTSEMDEEDYIELPSEKQIEEWD
KNIPQVSVFKVFSLSSSDWGKILLGLLGSTIASLPWPLFAILLGEILVVLGETPADEILD
AVHPWAGALIAMGIAIGVGAIIKTLFFNMSGDRITLNLRSKTFTAMVRQDVAWFDEEENS
PGALTTKLEDDARLVEAATGGPLGSVWEALVSLVAGIAIGFSYNWPMSLLILGTVPIVAI
FGLLESYFLARHSTQNKKHIEKAGEIVEESVTNIKTVASLGLEERLYEFYKKRVQPPYRS
ALSNSVFQGLSTGASKAITILLYAVLFRFGAWQATQSFTSDFFASFEEIIVTIYALIFAA
AGIAMAGSYATHFTRARLSASRILFIWNREPQINVDSEDGLKLDKVDGVVQAHGLTFHYP
SRPTVDVLKNVSLSIKQGQTLALVGPSGSGKSTIISLLERFYDSSSGSLVLDGADVKEIN
IKWLRTQIGLVSQEPVLFDATIAENIRYGALFREVTDEEVTMAAKAANIHSFVAALPKGY
DTNVGDKGTQISGGQKQRIAIARALIRDPKILLLDEATSALDTESEKIVQEALDRAQEGR
TSIVIAHRLSTVYNADKIAVLSGGSLAEVGTHAELLQKRGIYYQLNRFQNNVGSGRMTTI
RRRTTRRVRPSMKK
>THWI_Twilhelma_g5640.t1
MVSDFIEEASCDYLRHNGKEARLLLETQTDGYFDNEKLLTQVDNAITIFEDKYPHAQALF
LFDNAPSHKKYPEDALNVDKMNVKAGGKQPAMRDTIYNGEVQTMVLPDGTPKGLKIVLQE
RNTDTKEMNAAKMRDTLRKHDDFMNTQTILEEEIEKRGHVILFLPKFHCELNAIERCWCH
AKKYSRAYSNGTITRLRKVVPESLDSCSSDLISKFFLKCRDYLRAYQAGCTCFNVDELVK
VYKSHRRVNNTDQ
>THWI_Twilhelma_g5646.t1
MITMENVEHLLGATSEIGECDLDMLDMMLYVKDSYSISHVAYHEMAQICKQMPRQYKIKE
RIKELNEQWNITPLPNSIEGVQQYLEERLRVRVEHLMKVSTGESEFMKTKKLRVKLSGDG
TWIGKRLHVVCFTFTLLEEEDSTSSYEGNHILAVFKAPEKYPSLRDALEDIINNVQRLTE
IQVGDNVFNIQYFLGEEDQVVTLLGSLPPSYSTLVTALESRVDELSLDFVQQSLIHEEQK
QKDTVTTKSSDSALLGGAKTNKGRKPPVCWKCNEIGHIQRYCPKNKADHGHNAANVTEHL
VQDDPENAFHMSGTSSNQEQWIVDSGATSHMTFQKELLVDYQEFDTPEKVGLGDGRIVDA
VGTGNVRLSMKFKVSNPKRAVMQKVLYVPQLASNLFSVRAAAQKGNIVKFGHSRCWIRSQ
TGELLGMGSLNGKLYHLDCESKLPSIEKASAATCDKSNVDLWHQRLGHVNAQYLSDLSQK
EMATGIKLTKEAQLSFCEGCIEGKMHRKPFKSVGENRSTRKLQLVHSDVCGPMPESIGGK
KYFVSFIDDFSRCCAVYFLSNKSEVFEKFKEFEAITANECGEHIGILRTDNGGEYVSREF
ENYLKSKGITHQLTILHTPEQNGVAERMNRTLMESARSMLSHSHLSDKYWAEAISTAAYL
RNRSVSSAICEDKTPYEMWYNQKPDLSHLKVFGCVAYAHIPDSQRRKLDKKAEKYRFVGY
CKNSKGYRLLDETSWKIVKRRDVTFNEFSFNMNDTTVNLKQQSMLDLEPASKTVEEHAES
EEEQQVRQSTRDRRQPVRYGFDEYADAAKVDHLACRASQIIEPMTIEEAFAGDEASEWRA
AANSEYTSLLENQTWELVKLPPDREAIPCKWVFKVKYRDDGNVERFKARLVAKGYVQKHG
IDYDETFSPVVRLSSIRILLAFGLQNDMHIHQMDVVTAFLHGNLEEEIYMTQPCGYSVEG
KEDLVCRLNKSLYGLKQAPRCWNKAFQEYIEALGFSQSTADPCVFIEVSDMSTTTVIAVY
VDDLILMTRDLNRMQELKQSLAEQFKMKDMGPLHYILGITVIQGDNFISLHQKHYILKLL
KKFGLEEAKTIATPADINVKLTKDDQVSKKADSTKFQSLVGSLLYAAVSTRPDISLAVGA
VSKFCSDPSELHLTAAKRILRYLKGTLNLTLMYRKSENVSPVGYADANWAGDLDSRRSTS
GNAFLMNESAICWLSKTQPTVALSSSEAEYVSLSLAAQEATWIRRFLGDLQVITSSIEVM
EDNQGAIAIAKNPVSHVRTKHIDIRYHFVREAIQQNVIAVKYCPTEDMVADILTKPLTKS
RFERLRQALGMHYLSN
>THWI_Twilhelma_g5689.t1
MCLVYLFLLGAVLSRTASATNTLDGLRRGAVRSAVKYSDRWAVEVVGGTGVADQIADKHG
FINHGQVGRLANLYHFQVNSSSLGSMVAKRSVTSSSSSNGAKHGLTAALEQEEQVNYCEQ
QVIHQRTKRDYTPPTDPQWQHQWALLNRDQAGHDLQVEGAWVQAITGQGVVVGFVDDGLE
RAHPDLATNYDAYASWDFVHHDSNPTPDHYHGDEPDTHGTQCAGEVGMVKDNGHCGVGVA
YNASIGGLKLDLTQSTDLIEASALGYHDNHIDVYSNSWGPSDFGFEVDGPDAITTRTLES
CATHGRNSKGVVYVWSAGNGGTYFDSCAADGYVSSIYTLAVGSVDRTGAQADYDEQCAAK
MAVTFSYNARTYPGDEDTWEAYDQMSTTTLNGECSDDFTGTSASAPLMAGVVALVLQANP
DLTWRDVHYLVAYTAARDPLTSGEWSTNGGGLKVSHKFGFGVVDAEAMVTRAKRWINVPS
QHEHTVHSSQTSGTASRSHSLSVVFDVSASGGIVFLEHVVVRLSLSVEGYLRSYGYEDFE
LELSIATSVSEVLSWLDHSHPRRGDITVTLTSPQGTLSTLLPYRRYDFVNDEGYSNWPFM
SVRHWSENPMGRWTLTVTFKSSYGHVSISAPTLTIYGTSQTPLAVSGIPAVCHEECSSSC
SGGGPQDCDSCRHLRVASTLECVSSCPPGTHRYKDYCLGTPTNTTSTTDSLTETTSFLTL
PPPTEPLRTPGDGSTPPITVNWTPAGDGLAPPITVNWTPAGDGLAPPIIAVICCGVVAGV
VLIAILSALILGALYYHRKRFHGNRIRFIPLKEDPVAV
>THWI_Twilhelma_g5731.t1
MSADCTLVKASLVEPSFELSVKISEAIKVCKLRFCSRKYRDWKPKVSIKSHKRKHPPKKK
TRSKKRRLEPQCTLSSLHKTQVDHGLPTGWYDHTEIQNCEITSIRFCKVYSQSPSDQPLI
THSVIVLPDLQWKLFVHNHEVKKCSALNNIPLKLNESSFEELIKLADKLHVCAGHPEDKF
VQFVSEKKGKLLNKSGKVAAYIDDFAPILLNDESFTKTICTAECELLVHGQKCSSCSLYR
RTLRILQDRWSKRDSTSDELSSASSHMNNRYMNTPEKLSKIAGLKQRVKNAEAEVARLKE
KVRNLIDKSDPVIEGLHEDLRTIMTEQTDNIQSQFPEGSFKRIFWEQQLENAKKKDARQY
RWHPLMIKWCLNLKLMSSAAYHAMRTSGFITLPSERTLRDYTNYIKNKTGYQQEVIEMMK
HESKCKELPESKRYVSVVIDEMKIKEDIVYDKVSGNIIGFCNLGDINDQLLQCEHDADSE
HPPVAKQILAVMVRGIFFKFDFPLAHFASDGVSGDLLYPIVWEGIRLIESAGLNVIAITA
DGASPNRKFFEMHQIETDGVTYWTKNIYASDGRKVYFFADVPHLIKTVRNCLSHSVCGSS
SRFMWVLSKSVADALAYFGDPETEETQRFIQLFDKFFDCLNWLEQDFLGYLAEWDKSVSA
RPGFEAKHKRAMTLSSETLEGLRITVKSFVSLTKYILTKHATENLSLLSERFNQDPLENY
FGQQRARGGRSDNPTVERTLHNVGALRIQKSLALDPVRGNSSRKRRLFENKELTINDIDN
TPLPKRRYNRKKKS
>THWI_Twilhelma_g5731.t2
MSADCTLVKASLVEPSFELSVKISEAIKVCKLRFCSRKYRDWKPKVSIKSHKRKHPPKKK
TRSKKRRLEPQCTLSSLHKTQVDHGLPTGWYDHTEIQNCEITSIRFCKVYSQSPSDQPLI
THSVIVLPDLQWKLFVHNHEVKKCSALNNIPLKLNESSFEELIKLADKLHVCAGHPEDKF
VQFVSEKKGKLLNKSGKVAAYIDDFAPILLNDESFTKTICTAECELLVHGQKCSSCSLYR
RTLRILQDRWSKRDSTSDELSSASSHMNNRYMNTPEKLSKIAGLKQRVKNAEAEVARLKE
KVRNLIDKSDPVIEGLHEDLRTIMTEQTDNIQSQFPEGSFKRIFWEQQLENAKKKDARQY
RWHPLMIKWCLNLKLMSSAAYHAMRTSGFITLPSERTLRDYTNYIKNKTGYQQEVIEMMK
HESKCKELPESKRYVSVVIDEMKIKEDIVYDKVSGNIIGFCNLGDINDQLLQCEHDADSE
HPPVAKQILAVMVRGIFFKFDFPLAHFASDGVSGDLLYPIVWEGIRLIESAGLNVIAITA
DGASPNRKFFEMHQIETDGVTYWTKNIYASDGRKVYFFADVPHLIKTVRNCLSHSVCGSS
SRFMWQEHIDLNSYSRMRVDLATQVLSKSVADALAYFGDPETEETQRFIQLFDKFFDCLN
WLEQDFLGYLAEWDKSVSARPGFEAKHKRAMTLSSETLEGLRITVKSFVSLTKYILTKHA
TENLSLLSERFNQDPLENYFGQQRARGGRSDNPTVERTLHNVGALRIQKSLALDPVRGNS
SRKRRLFENKELTINDIDNTPLPKRRYNRKKKS
>THWI_Twilhelma_g5762.t1
MAESSYPSTTETRTNRETINKESIKKGFGDFKKFASTNFTRARQYVTEKTNKTATVTEYD
SEFASLAKQLDQIKLVTEKMLSHVLSIMQPNPNARLEDWARTKFDRPRSHRVSEHTLFST
DLAKAGEGFGTETQYGSYLSRCSEVEGKLADSRRRFEEKVTSEVITPLKAFMEIDMKAVM
KEKRLLAVNRLDLDAYKAAANKAQGDEKVQAAEANLRVAQADFDAQLEKVRKSMKKIVET
NANHMGYLRAFMSAQRSYFAECQLHLGDLEGDPGSYTSFSSLGSGSKPKEVLTAKFEVDG
VELDREDSRKARMLYDYEAESESELTVNSGELLMVTPIPGDDDYTMAEANGKSGKIPKSY
IEFL
>THWI_Twilhelma_g5762.t2
MAESSYPSTTETRTNRETINKESIKKGFGDFKKFASTNFTRARQYVTEKTNKTATVTEYD
SEFASLAKQLDQIKLVTEKMLSHVLSIMQPNPNARLEDWARTKFDRPRSHRVSEHTLFST
DLAKAGEGFGTETQYGSYLSRCSEVEGKLADSRRRFEEKVTSEVITPLKAFMEIDMKAVM
KEKRLLAVNRLDLDAYKAAANKAQGDEKVQAAEANLRVAQADFDAQLEKVRKSMKKIVET
NANHMGYLRAFMSAQRSYFAECQLHLGDLEGDPGSYTSNSFFANSFSSLGSGSKPKEVLT
AKFEVDGVELDREDSRKARMLYDYEAESESELTVNSGELLMVTPIPGDDDYTMAEANGKS
GKIPKSYIEFL
>THWI_Twilhelma_g5767.t1
MSVKALKDYQKVISPSGSVCSNNNAEDDFQYTASPKRGRKESEQKRRVLMNQYFDELVML
LSMVSEKDIPRKMDKVTTLREAVNCIQVYYDLSKATEKDKPTKSTPKQPKVSKTSPQSTT
KVEQCLLDPGQLLNFFIDSYDMFLVVVSDSGRILYSTELITSLLGHLQTRLVGQNIYDYI
HGDDHDTVQGLFDTSLYSDKVQTKNSPIIAYPPKTFDCRFQLYGGETGCFPQFLPFLCLS
YLREWNQASIISRRNSMPPSPTGEDILPPTPTTEQHSCLIILGKLPTTFTLIDLSVGTND
VNFEFEMRITCEGRIIDLDRHATLVFGYMDHEIIGSSFFEYVDPYHILDVGEGLSSILSS
GLGTTTPYRILTKGGRYVWLISKGYLSYDPWNNKPDHILLMNRTLGSDQVLPEHRFFRSR
KLLPDTDGNEKYEPTLIKEESHVRSSTQQPSSINPPTAQPAGASLSADPSQSINISHHQQ
QQQQQPTLVGTSLNSLSNVSMPVEMPHKQQQQQQQQQQSAVNMSLGSLQGLQLPPDISLL
LSSATSQPQPTSTITTQSTAAQSIQDIQKQLDQKNQELFELQRKLLEQQMLFEKERNQFY
MVTQHVMRCITSVGSPAIPGQMDMLVKASSSMPSSCPTTPAVSHNVPITCSDFAGEGMTS
WCDTLVENFPSQQQTHVAQQQSCTTKSNPLSQQLPLYSVQSQSPECLPTYHHPSLSIPNT
VSLTPDKTLSRQTVSVSEAPHFPVGTFPPHAQQHQTPFGNNMGMTQMSQGLFGAQQSQQH
SLAAHNAMYEQLQSNPPHSMQSSLPSIPENLIPTSQTRPQNLTDILGIHLPSCHS
>THWI_Twilhelma_g5782.t1
MEGFLEANRVVEVSLSKLNSIHKSGDLPLRKTLLISKVLNKAQDVATSAHLSFLRSPPST
MSSSKLLASISQEENTQESLPTGPARPTKVQLRQQSPIASAALASHEQHNVEDEEEAMDF
QNVSSVLNGILSDGDSAPAAEVKESLEATASSAVKTHGVEVSKRSKLFGDVSNSSSIWSN
STWQFELNTELRNRWQWDSVSAVTDSPKTVITPGKRNYQDAFPYSEKENSPSWFEYEKDD
SKRFKASPPPEGCPLESLPGFCGYQSPNSTPQWDPVLTCMFGKAVTEEPADFELYSWPKL
SLEDSLELDPSCENHFTPSLQTSPVKFQPILAF
>THWI_Twilhelma_g5784.t1
MALKDVVAKRVLDEILGKIYKDGVWKVLVLDQLSTRIISSCCKMHDIMARGITLVESLEK
SRQPLPHLEVVYIIIPTDQNIQTLIKDFSTDKPTYKAAHIFFLEKCSTSLFSKLGSSKAA
RKIVTLQEANMAFLPYESQVFTLDYPEAFVDFYTQGSIGKQTMVERIAEQLATVCAMLGE
YPAVRYRSESNHMADIAQSVQTKLDAFKADKRDLGSGPEKSKSQIILLDRGFDVVSPILH
ELTYQAMVYDLLTVKNDVYTYRATTGSGEQRQREVILDEGDEVWTELRHHHIAEVSKQVS
DMFQGFAAKKKLKHAGEADVSIKDLARHIRRVPQYQKELSRYSLHINLVDECLKRYRSGI
NNLCKVEQNLALGQDPSGDPITDPMKDMMPCLFDRKITVYDKIRMLMLYIMFKKGVSRDD
FLKLMQHSEIPHGERKVILNLMHLGYRVLTDETVKTPKQRLRAKERPGEKYEVSRWTPLL
QDIAEYAATDSLDDNYCPWLRSKPRPTSSSFGTGASGSSPAGVTTTSVRQRWNWIPSGKQ
SDSKDSKAPGGASAAVANKTGPTIIIFVVGGMTYSEMRAAYEATAATNYKVIIGSTSILT
PGGFLAQLKELKPLVST
>THWI_Twilhelma_g5784.t2
MALKDVVAKRVLDEILGKIYKDGVWKVLVLDQLSTRIISSCCKMHDIMARGITLVESLEK
SRQPLPHLEVVYIIIPTDQNIQTLIKDFSTDKPTYKAAHIFFLEKCSTSLFSKLGSSKAA
RKIVTLQEANMAFLPYESQVFTLDYPEAFVDFYTQGSIGKQTMVERIAEQLATVCAMLGE
YPAVRYRSESNHMADIAQSVQTKLDAFKADKRDLGSGPEKSKSQIILLDRGFDVVSPILH
ELTYQAMVYDLLTVKNDVYTYRATTGSGEQRQREVILDEGDEVWTELRHHHIAEVSKQVS
DMFQGFAAKKKLKHAGEADVSIKDLARHIRRVPQYQKELSRYSLHINLVDECLKRYRSGI
NNLCKVEQNLALGQDPSGDPITDPMKDMMPCLFDRKITVYDKIRMLMLYIMFKKGVSRDD
FLKLMQHSEIPHGERKVILNLMHLGYRVLTDETVKTPKQRLRAKERPGEKYEVSRWTPLL
QDIAEYAATDSLDDNYCPWLRSKPRPTSSSFGTGASGSSPAGVTTTSVRQRWNWIPSGKQ
SDSKDSKQAPGGASAAVANKTGPTIIIFVVGGMTYSEMRAAYEATAATNYKVIIGSTSIL
TPGGFLAQLKELKPLVST
>THWI_Twilhelma_g5840.t1
MASKVDMSLDDLVKIGGRGRGRGGGGVSARGRGRGRGGRGARTQGNPVGQRSSGPAQQHI
KIGTKQLQTGKGTGKNMNDLRDVLSKKQNSNIGDLRSKLKPKALYTSKNVKSPPKTVAPK
APVKPRRSTGTTPKGPITSPSKRLEAQKRRSRRSDPGPQLRHRDPKSNVSYEEAKKITVT
VPGMSRPVSEYTPRHGREERLAAAIARSKELRHESYMRGREEVLASAITSAFGGPSATSG
HNDRAVGSLHRMPLHGYSRSPSPVPDFNYDSHQFSLPPARAPFQPKPARGITTMTSMLIS
NLSDTVSKNDISELCSAVGPLESVTMPAPGMVEVIFKFKDDALEAFKKYNQRNLDGQPMV
CKLQPASRTRLSGSFGYGQRCEILPLQCHVVVLVPYATTFYPCSYADDFYGAPSSGFY
>THWI_Twilhelma_g5840.t2
MASKVDMSLDDLVKIGGRGRGRGGGGVSARGRGRGRGGRGARTQGNPVGQRSSGPAQQHI
KIGTKQLQTGKGTGKNMNDLRDVLSKKQNSNIGDLRSKLKPKALYTSKNVKSPPKTVAPK
APVKPRRSTGTTPKGPITSPSKRLEAQKRRSRRSDPGPQLRHRDPKSNVSYEEAKKITVT
VPGMSRPVSEYTPRHGREERLAAAIARSKELRHESYMRGREEVLASAITSAFGGPSATSG
HNDRAVGSLHRMPLHGYSRSPSPVPDFNYDSHQFSLPPARAPFQPKPARGITTMTSMLIS
NLSDTVSKNDISELCSAVGPLESVTMPAPGMVEVIFKFKDDALEAFKKYNQRNLDGQPMV
CKLQPASRTRLSGSFGYGQSYADDFYGAPSSGFY
>THWI_Twilhelma_g5874.t1
MAFKIDTHSLSVYNHSSLARQSSLEIITSEIDAHIQPGLSPSLLAPPRDAILNSSLKSIK
PGLTNKQLYGLESKSKSGCFVLQAGVQEERYYMLYNVMCVSIHCASLARELWRWMKDYIG
TIQLDPKSELKEIPAHSAFFIWSPENRFREFCFRLVSYQAFQTISMAAVFLSSIILTLEI
PIGVEESQANEELCALQRTIVSLDAIIVTFFVWEMLFKHVVTGLLYSTKSIFFIFFFNCL
VIIIFGIMGVQFFRGRFSFCTDPTITLERSCNGSFFIYDYPHGDIVPPGLLECPKVEERE
WQTHGLNFDNIGNAALTLIAMLTSEGWQDVMYNGINSVSPLNSRTSRGPETGNVQHAGVY
FVLYMLIVTFVFVNMFVGFVIVTFQEVGVKAFRETKLDRNQRNCLYFALTSKPLHLYIPK
YKFHQKIHDKLTPLIDHYISKFIIIVLLVCNCIVLAAKGTHDKENIAYKINIFFTAFFSL
EAVFKIIVLTPPIYFRNIWNLFEFLVELGAVLELVIQHSLSNPPFDDTSIASTFRVLRLL
RYIPQIFPWVGYLLLVVVFMYAVLGMQFYGDIRIAPIDESDQTEITEYNNFANFPQALLV
MIRVATGENWPDVMLSCIGGQQCEREDSGRECGSDTAYVFFVTFFFLSSILILNLFVAII
IDNFDYIVRDRSILGAHQLGLFEKLWSVYDPQATGRLFPEDVLDLLRKCNPPVGWGKLCP
QTLAYKKMMRLNMPIVDGKVTFNATLFALVKTTLKIHCQGCPDCSRKCNIDLKEKLKILF
PNMALKRITAVLPTENDYTVGMEYAALIIQAKWRSVVLSRRKVMEIFQGSRGRVLIAGPR
TVPDSGPDLNQRRVSDFAAELELPAMPSPRRPSDVSSIDTLTSGMRIESPPCTALMFYDR
ELTTSPVSGELPSPTQQEAIQEVGDSNLEKDQEDEVREKNTDVQSELSFVSAHSSPLGSV
NSLQPDYSYSMLETTV
>THWI_Twilhelma_g5874.t2
MAFKIDTHSLSVYNHSSLARQSSLEIITSEIDAHIQPGLSPSLLAPPRDAILNSSLKSIK
PGLTNKQLYGLESKSKSGCFVLQAGVQEERYYMLYNVMCVSIHCASLARELWRWMKDYIG
TIQLDPKSELKEIPAHSAFFIWSPENRFREFCFRLVSYQAFQTISMAAVFLSSIILTLEI
PIGVEESQANEELCALQRTIVSLDAIIVTFFVWEMLFKHVVTGLLYSTKSIFFIFFFNCL
VIIIFGIMGVQFFRGRFSFCTDPTITLERSCNGSFFIYDYPHGDIVPPGLLECPKVEERE
WQTHGLNFDNIGNAALTLIAMLTSEGWQDVMYNGINSVSPLNSRTSRGPETGNVQHAGVY
FVLYMLIVTFVFVNMFVGFVIVTFQEVGVKAFRETKLDRNQRNCLYFALTSKPLHLYIPK
YKFHQKIHDKLTPLIDHYISKFIIIVLLVCNCIVLAAKGTHDKENIAYKINIFFTAFFSL
EAVFKIIVLTPPIYFRNIWNLFEFLVELGAVLELVIQHSLSNPPFDDTSIASTFRVLRLL
RYIPQIFPWVGYLLLVVVFMYAVLGMQFYGDIRIAPIDESDQTEITEYNNFANFPQALLV
MIRVATGENWPDVMLSCIGGQQCEREDSGRECGSDTAYVFFVTFFFLSSILILNLFVAII
IDNFDYIVRDRSILGAHQLGLFEKLWSVYDPQATGRLFPEDVLDLLRKCNPPVGWGKLCP
QTLAYKKMMRLNMPIVDGKVTFNATLFALVKTTLKIHCQGCPDCSRKCNIDLKEKLKILF
PNMALKRITAVLPTENDYTVGMEYAALIIQAKWRSVVLSRRKVMEIFQGSRGRVLISPRR
PSDVSSIDTLTSGMRIESPPCTALMFYDRELTTSPVSGELPSPTQQEAIQEVGDSNLEKD
QEDEVREKNTDVQSELSFVSAHSSPLGSVNSLQPDYSYSMLETTV
>THWI_Twilhelma_g5887.t1
MATTTSCVTTYDSIGYSLSTSPEIVDPTPIKTKARVQKRRFSPPSRLSPPKSQLEESEHV
PNSTAQVFPRPYSPENEAIRGLSLVVSPHLLPGPDSSSDDKNVAKDATSVRLTSPDGYIT
MHRLNTELEADLFTLSPVEGDDIDAVEPAASDSQCTSPDLQQTLACTDVDRNIKSYDPRD
HDDGCYSPGSDDDHVSIPHIVDAGLHYDSKNDTSILNDSSCNVIVSSSAPSGSHFYHRHR
PLSRQNRIPIEQQQEYKVRSSGLDMHPQAEPMSFSPPPTESHDESSVAILSPESGQPHFI
GKTRPVPPPKAHHQLTKEEDTPFSQSYSKQGSVATSSTHQSFQRHHHSRLLHSTVSSPEL
FSNNRQRSNTASFLHCKAGEDRGQFRADYLGAREVDSFVHSVNSVARQLIDQRPIEVIAY
VSSEKVRLAPPKNQMVLFKSFSIKDILSVQRCTKNKRIIGIVIWRSKATVPVCHVLRCPD
NTISNSFYNAVSFQTQLVDDIQNKDPSPSTATPSLAPNDTNLSSTESDSLSLSRTTPNSS
STEVLHRFPAIHIGSTAAGKLHSINEVIQRVLGERKPSQSQEVCVWLSISQVQLVNVLKD
REEVFEAHETSRIRAIGVYSKDKRFIGYIIKEEGKPLMGHVLRCNSAGLMVSLMSFLRQS
CQLMSFQRGGSFYDELSTDDTDDWEQSEEQPSTEVADGSRLVKRLRSLTLTLTGLSSTSS
STPATRPSFTSHTQLHKKVSPANDLPPSRRDSVNTSPTIPSPLDFTDEDYAKFSVTFVGS
ATLDKPLTRHSILDALAAFSESGTAAGQAAITKNVIEMQISALGINLSDKKHKLFVNRNY
PRKHLVGYCQHPSDANVFAFASPKPGFPDSMKVHVFKRGTESIERIIEAIKFWLEMEPI
>THWI_Twilhelma_g5900.t1
MCLHDSNGRRLFINHTNHQVSFRHPRRQTSLPEQQTPSGAQGQGQPTAAGGSGGGGAVGG
RAALLDEIRHHHRRFLERNHSIEVMEEPTQSSDHSDEEESPTLPQDGTASILHHVQPGTD
PLSAMMGGLSVGQPGGQVGPGASPRPLGGASVAPSAPQQQQAAAMPQLSTAVQRANHGLP
PGWQASMTPDGRMYYINHNTRTTTWEKPRYLERRPTQEESGIKAGPVEQDSDLPEGWEMR
KTKEGRPYYVNHNTRTTTWDHPKTANERAGSVEELGPMPSGWEVKQMPDGRIFFVDHATH
STQWEDPRLMAKNKPTAKIQYSRDYKQKYTNFRSKLAPKHPVPNQINIPIRRSHIFEDSY
NFIMNVRDVEKLKSRLYIEFTGETGLDYGGLAREWFYLLSHEMFNPYYGLFEYSASDDYT
LQISPESGLYNENHLDYFRFVGRICALAVYHNRLLDAFFIRPFYKMMLDKPITLDDMQSV
DVELWNSFTYILENDPEDLCLSFSVNKKVFGEITEVDLKPGGRDIPVTEANKKEYIDLVM
KWRFTDRVQKQMDNFLKGFTDLIPRRLIKVFDERELEYLLGGLAQIDVEDWKKNTEYVGY
YATDNTVVWFWKAVENYDNEMRARLLQFVTGTSKVPMNGFAELQGSQGPRRFCIKKYGLP
TSLPRAHTCFNRIDLPPYPSYHKLKENLRLAVENTEGFEGVD
>THWI_Twilhelma_g5900.t2
MCLHFCKAIDHGIVAVDSNGRRLFINHTNHQVSFRHPRRQTSLPEQQTPSGAQGQGQPTA
AGGSGGGGAVGGRAALLDEIRHHHRRFLERNHSIEVMEEPTQSSDHSDEEESPTLPQDGT
ASILHHVQPGTDPLSAMMGGLSVGQPGGQVGPGASPRPLGGASVAPSAPQQQQAAAMPQL
STAVQRANHGLPPGWQASMTPDGRMYYINHNTRTTTWEKPRYLERRPTQEESGIKAGPVE
QDSDLPEGWEMRKTKEGRPYYVNHNTRTTTWDHPKTANERAGSVEELGPMPSGWEVKQMP
DGRIFFVDHATHSTQWEDPRLMAKNKPTAKIQYSRDYKQKYTNFRSKLAPKHPVPNQINI
PIRRSHIFEDSYNFIMNVRDVEKLKSRLYIEFTGETGLDYGGLAREWFYLLSHEMFNPYY
GLFEYSASDDYTLQISPESGLYNENHLDYFRFVGRICALAVYHNRLLDAFFIRPFYKMML
DKPITLDDMQSVDVELWNSFTYILENDPEDLCLSFSVNKKVFGEITEVDLKPGGRDIPVT
EANKKEYIDLVMKWRFTDRVQKQMDNFLKGFTDLIPRRLIKVFDERELEYLLGGLAQIDV
EDWKKNTEYVGYYATDNTVVWFWKAVENYDNEMRARLLQFVTGTSKVPMNGFAELQGSQG
PRRFCIKKYGLPTSLPRAHTCFNRIDLPPYPSYHKLKENLRLAVENTEGFEGVD
>THWI_Twilhelma_g5921.t1
MLPRGYPKAAAATRWAQTAETVASEPNYTTLNQILKHNPATYELGKESVDMYIERNITSE
MHKAIALKVFSTAISSWSKGIMEAVQCASDITGYSAYTIRKWASGFFLSLVDICPESVDN
EMMDELLMSNKGKCWGNPSSLLHDENFQLEARKYVRCDAYNRGEPNMTAEMFKNWVSKTY
NCTICCETTDGHEEAQLKDGERPLIQIHHDESTFYANADQHHYWSDGTDTVLKQKSLGQA
IIVSDFIEEASCDYLCHNGKEARLLLETQTDGYFDNEKLLMQVDNAITIFEDKYPHVQAL
LKFDNASSHKKYPKDALNVDKMNVKAGGKQPAMRDTIYNGEVQTMVLPDGTPKGLKIVLQ
ERNIGNERSKNERHIEEAR
>THWI_Twilhelma_g5926.t1
MKDNWLNEWWDYAAYLGFRESVVVNSSAAVGFPCKVVKSVDDYVSEAVPPDTYRGKPLCM
SQHDCFSKCRLPGKLVDTVRKTPIIDSRHIVIIRNGHLFKLHVLYECPDGTLAVAPASHI
IEQLHFILNSAPESCEYPVGILTTEHRDTXLLCPPEKLCWRISPEIARDILLAKENIDRL
IQDVDLQVFTFTDFGLNVIKSFKLSPDGFIQNAIQLAYFKLYKKTTATYESGATRFFKLG
RTDTIRSATKASQTFVKIMSNPLSTTDEKASSLVTAIKVHSDYTKQAINGQAMDRHLLGL
RLMAKELKMETPGLFKDPAYSKSTHFCLSTSQVPEAKQYEMFLGFGAVVPDGYGVAYNPQ
ETKITVSVSSYRSCQETNSKNFVIKLAESLREMQAILVTANCNISNM
>THWI_Twilhelma_g5926.t2
MKDNWLNEWWDYAAYLGFRESVVVNSSAAVGFPCKVVKSVDDYVSEAVPPDTYRGKPLCM
SQHDCFSKCRLPGKLVDTVRKTPIIDSRHIVIIRNGHLFKLHVLYECPDGTLAVAPASHI
IEQLHFILNSAPESCEYPVGILTTEHRDTWYQCRERLLQGASQCNNDVQKTVLANKFLHG
NGSQHNTCNRWFDSIQIFMGEDGGFGGLLEHSVADGPAALAIDLFCLSAQLLCPPEKLCW
RISPEIARDILLAKENIDRLIQDVDLQVFTFTDFGLNVIKSFKLSPDGFIQNAIQLAYFK
LYKKTTATYESGATRFFKLGRTDTIRSATKASQTFVKIMSNPLSTAINGQAMDRHLLGLR
LMAKELKMETPGLFKDPAYSKSTHFCLSTSQVPEAKQYEMFLGFGAVVPDGYGVAYNPQE
TKITVSVSSYRSCQETNSKNFVIKLAESLREMQAILVTANCNISNM
>THWI_Twilhelma_g5929.t1
MATNVALSMSVVGNGQKKIGYERQLSQGKLQPKSQGSLDHGVTRVMPGRGRQYGNRSGEI
NEKKRTMIPDIDPSSYRNSIFHNICNDMLEKGFHQSFAELFKLIERQRSDHERAGPAAIL
LSPLIDSDHTKLERLRVQLTAAEDARRSGDLDTVYLCQRNMAQYFEQTGDTWLADHFYHR
CLETGTMVEGDNRRKEGEAHCHVGLSLESRDLLSDTGHTPAPPTLLLDHTTGDVSSLILP
QRETLNPQDYLELVLLCLVQLFSALTHLYNNGVCHRDVGLENLLVTQVGQHWLLRLGNFN
FALHRSGPVTATTFIYGYHELQWLGGAGSRLPPEVTNTPENAQTVDYSHTDCFAAGCLIY
ELMGGANPFERDPELIYYQYSDIDLPPFEGSSVRGCHLQRLALLLLKREQKKRVSASTGL
LICEALLWLPLE
>THWI_Twilhelma_g5929.t2
MATNVALSMSVVGNGQKKIGYERQLSQGKLQPKSQGSLDHGVTRVMPGRGRQYGNRSGEI
NEKKRTMIPDIDPSRNSIFHNICNDMLEKGFHQSFAELFKLIERQRSDHERAGPAAILLS
PLIDSDHTKLERLRVQLTAAEDARRSGDLDTVYLCQRNMAQYFEQTGDTWLADHFYHRCL
ETGTMVEGDNRRKEGEAHCHVGLSLESRDLLSDTGHTPAPPTLLLDHTTGDVSSLILPQR
ETLNPQDYLELVLLCLVQLFSALTHLYNNGVCHRDVGLENLLVTQVGQHWLLRLGNFNFA
LHRSGPVTATTFIYGYHELQWLGGAGSRLPPEVTNTPENAQTVDYSHTDCFAAGCLIYEL
MGGANPFERDPELIYYQYSDIDLPPFEGSSVRGCHLQRLALLLLKREQKKRVSASTGLLI
CEALLWLPLE
>THWI_Twilhelma_g5930.t1
MDVFVCLLACYILLSGFAKDSDSLKVAIEDQTCDAEETNCNESSTRLDFRSPTLLLPGGR
QPERSPAPGSAGVYVSIKTTLKYHESRLPLIMLTWLQTIEPEQIHIVTDGGENDPILQLA
RDLGFHVTHCSCPADHRKESLCCKSGVEYDQYYLTQEQRDHSYK
>THWI_Twilhelma_g5949.t1
MDDSDQNQSEQASQATRENSGEGTSNLPKGHQFDFLNWFYWNLWWQHYSYWSMMLQSPQM
WGPSSLGPSQFMGAPRMGTGPEASSDSGNGTNSQSQQHPQWPINQPWNGMYQQPIQQPMQ
QPFGAAGPFPYQQQPGMGIGQIRLRIITGFETYIAPVWRRCLAELIDMFLFGLLLKWYFP
DTDYRVPEVLFKGSDVWKSMEDEELMDTRDTLMLFLVSVILQRFFHAFLEMGWLLVFRCT
PGKWLMGLRVWRCTGTPHLTRTAPGYSIRVEPGGRITIISAFLRSLFKATISLFIPTFVF
FFHMSNGRTKYDELFQTAVVDTFRLNRPIYGTLRNIQIRPGQNLGGVGNFRREQQMRVG
>THWI_Twilhelma_g5950.t1
MALLVQTLQATSYSGTFIWKVPEVQRRKHEAVTGRTVSLYSAPFYTSRHGYKLCLRLYMD
GDGSGKGTHLSFFITLMRGEYNALLAWPFRQTVTLMLLDQDKQKDIVQSFRPEPSSSSFQ
RPRSEMNVASGCPLFAPISILNNRSYIKDDTMFLKCRIDTLGINVE
>THWI_Twilhelma_g5958.t1
MADIKTAIIPLNGKNYPTWKVQCRMALVKDSLWSIVNGTEAAPSASQADARKKFMARRDR
ALAIIVLAVDPSLLYLLGDPEDPKAVWTKLEEQFQRKTWSNKLRLRRKLFALKLKEGASV
NDHIKNMTEIFEALAVIGDAITEEDKVVYLLASLPDSYNILVTALEAQSESVPQWNIVTE
KLLHEELKHKEKSATPSTTAEHSRTALVTQQKKGSGLKKAFTCHYCHKPGHFKRDCRKYL
ASLKKESTNVAQESEEGLVMIHALAATSNGNWLVDSGATCHMSNNEQLFEGLRILDTPQA
VTLGDGRCLKGTAVGTVKLETLLPDGSTQKCKLEDVLFVPELSYSLLSVSKAAEAGKTIR
FNKAGCEVFNKNERVIAFATKVGNLYYLEYCRKDHKANVVDESKEMLWHRRFGHIGEQNL
KSLVNGEMIAQRIDYNPSKSIGFCESCICGKQHRNPFDSSSRQTSDLLELVHSDVCGKIN
EKSIGGAQYFVTFTDDKSRYSWVYIIKSKDQVFKCFLEWKALVENATKKKVRTLRTDNGG
EYSSTQFSDYLKAEGIRHEFSIPKTPQQNGVAERLNRTLVEKARSMLADAKLPKKFWAEA
VSTAVYLKNRSPSKVLHTTPYEAWHGTKPKVGHLRVFGSDAYALVPKDERGKFDSKTRKC
IMVGYGTVTKGYRLYSVNQRKVIHSRDVEFNEDIKGDQESQSTIQDKYQLFVEFPEVSEI
ETDSNHDDTRAEDEQTNTIEPRRSTRHKRPPEYLHQEMSNLCEMPQQPISYQEATHCHDW
EKWQTAMELEMKSLQENKVWDLVKLPAGRKTIGSKWVYKLKTGEDGSVQRYKARLVAQGF
TQKFGTDFDETFCPVVRQESLRLLIALSVQHGLTLHQVDVTTAFLNGSLEEEVFMQQPEG
FVRSGEEELVCRLKKSLYGLKQSPRCWNTTLDTYLKELGFTQTASDPCIYHRVLERDTMF
IGVYVDDIILAGSTEKQLKEVKHDLSKKFDIKDLGKLKYFLGLKVVQDVDNQSLWIGQPA
YTENILSKFGMQDAKPTSTPVNVSSKLQPATEQDEPVKQTEYQSAVGSLMYLAVSTRPDI
AFAVSNLARFNSNPQQEHWTALKRVLRYLKGTANLGIRYCKEGLNECIGYSDADWAGDVS
DRKSTSGYIFMLNGGAISWSSRKQKCVALSTAEAEYIALSAAVQECIWLNQLSKEMGKRS
DTVTIYEDNQATIGMAKNPQYHGRAKHIDIRHHFVREQVSLGTIKLNFCPTTEMIADILT
KGLHRDQYCKLRERAGMCELHQVK
>THWI_Twilhelma_g5974.t1
MSGLWCLKIEGRTRKSVYLYRDGVRLKDNEGARLEPIVDVQAKSAQNGEFLVFKTITNQK
HRALKFGKFKVTENELCALFTNADGAVGFAEIFKIEVSRFLDSSNGCYSGLLPSCTTNQG
SSAGVTAQLSSTSNDTRPPTSDSTRSVNSDGTRSVNSDGTRSANSDGTRSANSDRTHPLN
SNATRPSTSDTARPSTSATTAGKKAKSGVKRKRGEIEADMSEMSSSIQDSFIGQYQLPLG
CLIEPSAERLLRPVDRVFVEHLKEEMIINPTSDVAPILGLVYTENFDKQHPEAYKYETIG
GNNSRVALAEVVSENPELKSQPCFLSRPVSVYLNLSNDQAQFLAQKHNRASRFTHQMTSQ
DQVNLCRNRLFVLNNASVLSDETPKATNEWREMCSSILMLTRKQLQENMVFFLASLNQKN
YEVLAEVIKKYEKGELGKVPKSKEATMAKLDCKGSNFKGLRNLDDDTVFALLSEVNNGTL
PLNHLKRRCEHIKKIKAVRESFTKQVRAASWKEATQKFPHYTSDEALLPFTNKHGLESAA
FVHHCQKAIKSTAARESTVQHDDVSIIESTSQETIIALVRSTSDSLTHEKITSALPQFSG
FPLVIASVTEGSDVKNRLFSQDVSVIVLATNSFGTIKQRQACLQSNLVTGSLREATEVMI
TSLTMPGDWILDIESNSGDVLASARDCKRNAIGVGESILDLESSLIEEYEEENSEDSGAS
E
>THWI_Twilhelma_g5974.t2
MSGLWCLKIEGRTRKSVYLYRDGVRLKDNEGARLEPIVDVQAKSAQNGEFLVFKTITNQK
HRALKFGKFKVTENELCALFTNADGAVGFAEIFKIEVSRFLDSSNGCYSGLLPSCTTNQG
SSAGVTAQLSSTSNDTRPPTSDSTRSVNSDGTRSVNSDGTRSANSDGTRSANSDRTHPLN
SNATRPSTSDTARPSTSATTAGKKAKSGVKRKRGEIEADMSEMSSSIQDSFIGQYQLPLG
CLIEPSAERLLRPVDRVFVEHLKEEMIINPTSDVAPILGLVYTENFDKQHPEAYKYETIG
GNNSRVALAEVVSENPELKSQPCFLSRPVSVYLNLSNDQAQFLAQKHNRASRFTHQMTSQ
DQVNLCRNRLFVLNNASVLSDETPKATNEWREMCSSILMLTRKQLQENMVFFLASLNQKN
YEVLAEVIKKYEKGELGKVPKSKEATMAKLDCKGSNFKGLRNLDDDTVFALLSEVNNGTL
PLNHLKRRCEHIKKIKAVRESFTKQDDVSIIESTSQETIIALVRSTSDSLTHEKITSALP
QFSGFPLVIASVTEGSDVKNRLFSQDVSVIVLATNSFGTIKQRQACLQSNLVTGSLREAT
EVMITSLTMPGDWILDIESNSGDVLASARDCKRNAIGVGESILDLESSLIEEYEEENSED
SGASE
>THWI_Twilhelma_g6043.t1
MAATSRSRYMCRLSPNEEAAALQKKRTERRKARLLQVREQERELAKSLREEVKSKREQEQ
LAIQQHLDAALMASHEDELRELESHYLSRVGEMGRGHTDAQHINEEQNRVQELRLLLEAE
QRWRADERHKSAMRELTSNKLVEKEAKQHSLKSRKKALEIEKKRAKHVATNKPHPTQPLI
MDLVVGKGRRVHLREAEGYASTYYHIPNTVVRRMDSHHTDTPNANEMAAAKTQENEIIEK
HLVASHEEQLEKARLRHKHALAKVKLEKEKEDILTQLKSLERQDRTHRQKSLAKMPVNLF
QPAHRRGEIISEQERDMEQAFERLFVRTHG
>THWI_Twilhelma_g6043.t2
MAATSRSRYMCRLSPNEEAAALQKKRTERRKARLLQVREQERELAKSLREEVKSKREQEQ
LAIQQHLDAALMASHEDELRELESHYLSRVGEMGRGHTDAQHINEEQNRVQELRLLLEAE
QRWRADERHKSAMRELTSNKLVEKEAKQHSLKSRKKALEIEKKRAKHVATNKPHPTQPLI
MDLVVGKGRRVHLREAEGYASTYYHIPNTVVRRMDSHHTDTPNANEMAAAKTQENEIIEK
EKEDILTQLKSLERQDRTHRQKSLAKMPVNLFQPAHRRGEIISEQERDMEQAFERLFVRT
HG
>THWI_Twilhelma_g6064.t1
MKKLLSKLESCNVCPGHPDEHFLVMVDAKKGKLTFRNGQDVVASVDSYAPVKLNGSVHDH
TVRHTSCQIITNGAKCQQCVKYRDTLRKAFHRWTKRSHASPRTSTTSHTNLRYLNTPDRQ
KRYRNLKIRSDTAERMVRKLLEDARERNGIELTSDLHDDLHTIMKTSTAEVRKEYPEGSF
RRIFWEQQLEAMQTKNTRQIRWHPALIKWCLHLKFKLTSAYHALRSTGVLTLPSERTLFD
YSHWVNGRVGFHQTMNDQLIQEANLIEEKNKYVVLVFDEMKVREGLVFDKHSCSLVGFVN
LGDIANTLNDFEEHCCGRTDEKNHIPDRIATHMLAFMVRGIFSNLEFPYVSFPTKGASAD
ELFPIVWDVVRNLEESGFHVMVVTCDGASANRKFFKMHKSDGETLTCKTKNVYSKDGRDI
FFMFDVPHLIKTTRNCWSNSLAHSQSRALWKDGKHISWTHLTDLYNKSNFSSGLSLIPKL
RKEHLHLNSYSWMRVSLAAQVLSTSVADGLKYYDVEDTKETEKFIRTFDKFFDCLNVRCP
KTKA
>THWI_Twilhelma_g6064.t2
MGGRKLMLGRRAKNYERKCQALKRRKLGRPSKRNKSTLSPKFPTEQQESFVLSGSQTSPP
PPPPSQPQEPSLLSSSQTSPPSQLSLLSSSQTSPPPQPSLLSSSQTSPPPPPSQPQEPSL
SLLSSSQTSPPSQPSLLSSSQTSPPPPPSQPQEPSLSLLSSSHTSPPLQPSLLSSSQTSP
PSQPSLLSGSQTSPPPPPPSQPSLLSSSQTSPPSQPSLLSSSQTSPPPPPSQPQELSLSQ
PATVEFVKESLKSQPYSKWILTTDTPEGSGPVCICKLSTPTSAAHPVVTHSLKINSDLSW
TAFVHGKPVTNSCAVLSDIPNVINLDQMKKLLSKLESCNVCPGHPDEHFLVMVDAKKGKL
TFRNGQDVVASVDSYAPVKLNGSVHDHTVRHTSCQIITNGAKCQQCVKYRDTLRKAFHRW
TKRSHASPRTSTTSHTNLRYLNTPDRQKRYRNLKIRSDTAERMVRKLLEDARERNGIELT
SDLHDDLHTIMKTSTAEVRKEYPEGSFRRIFWEQQLEAMQTKNTRQIRWHPALIKWCLHL
KFKLTSAYHALRSTGVLTLPSERTLFDYSHWVNGRVGFHQTMNDQLIQEANLIEEKNKYV
VLVFDEMKVREGLVFDKHSCSLVGFVNLGDIANTLNDFEEHCCGRTDEKNHIPDRIATHM
LAFMVRGIFSNLEFPYVSFPTKGASADELFPIVWDVVRNLEESGFHVMVVTCDGASANRK
FFKMHKSDGETLTCKTKNVYSKDGRDIFFMFDVPHLIKTTRNCWSNSLAHSQSRALWKDG
KHISWTHLTDLYNKSNFSSGLSLIPKLRKEHLHLNSYSWMRVSLAAQVLSTSVADGLKYY
DVEDTKETEKFIRTFDKFFDCLNVRCPKTKA
>THWI_Twilhelma_g6068.t1
MKAPPTHTQPVAVSKPHHNLHQIHTSQSSDTEHTNAQVKPDQSGMSVDSSSGGSGSTGDT
DNRQTHSPSQKSNIKLSAPIHPHREDDDGVTPNTSAAKMAAQSGGKDMRSVGMLHISSCS
SLSEEEASVSTVTMAKDAPPTQPVEIEGHKQRNTDSLTLSSSYSETETTVLENTKATSQV
AAVPKQPVSPTTSKKAQKRKLKKARKKEKVKEENKRKKRSQRRRIDSLTTSSDEDPASSG
AEMMSSTSTEKSTEDNGEEVMVDEETLKQHLLKRIKSKKPPSHFVTPATEPVFHEDVTFE
PQCLCTDPTSSTDAMLVLSLSEYGLTTLQDVELNLELESRISLHLLVLTWLCHTAAFSAS
HGVKGEASEEEGVSRPPFFITGLQQTVLDGHPAILVGVVYCEKVNRNGSPVFKHEFRTKD
SFQYLENYIKVTPISSLLSNITSNDSVCEMLPPSVLSQLDVVFQKPVSSLFSLHDDPAPL
STPVSFYWQSGYHPSCLPSNESVRSGTAIATTVCTLGRNSLQNIALVFAVFRSIFYNSFD
LAGLRLVYGELDNYCEAVSASSLEQENQKDLLSSITLAVALRGPDAVYRWMDIVGPKDSS
LAKVTDPDSLNARFSSAAIKELHCLRTPYSAPAVLAKWFGGRACLKTGSLLGISDAHTKQ
QRKKRQRVRFSESESDDNPPSPLPIDTALSFPPLVTNRPRLLTSAYSKLLLVVSPHIPPF
LYGSVLASCSKLGFDIFGVKRIRLNSKRATALQISSSFIFHFAPSSTPPSPAVVDWTTPP
FSSDPLHTTPPLPSVLLVVGRENALLHSISLKIEMTRNIVSVETIYPQMRAHYSLSVAMA
TPESLLHVREFSEDLVKVVGSFSTSPTVNSSQPKLAFGWERDDPLQDEISFIAVPHSTSL
SKALEFLDKIFKVQREGGAEIVVSKQRSSATEKEPEFDQFELLGFKIVPQLTRFYAKRLC
PLSSNDVLYQQAVELLSDGPAALMIFRGIGCNKRLMDAISKPQHHGSSKSLLHTGALEQR
LQVIVSQDFQEACSLSSIFFSDRELFCDTPNWPLASFVPHSWIQDSDILQRMQTTSPPLL
VSVLNVSILKLKFVVKVLDKLSRSGFRFVGMRLSEPAQNESVESPLPSEACDDVRVVVCV
ERENGVWHLQQGIGCNKRLMDAISKPQHHGSSKSLLHTGALEQRLQVIVSQDFQEACSLS
SIFFSDRELFCDTPNWPLASFVPHSWIQDSDILQRMQTTSPPLLVSVLNVSILKLKFVVK
VLDKLSRSGFRFVGMRLSEPAQNESVESPLPSEACDDVRVVVCVERENGVWHLQHILKPF
NEVSKNSALFTCSRSFLEAISDTKQHFPDGLCSHSTSITKEYNINHDSPDNFKELLLPAA
CRLAAQPGLLGYVSPLLETTLMICPPSLVAMETKLMTAGFIEILEFVCQARFAICGLKMV
LLSEETGQALHHCCEMSHIKVKDLTCGPSVVMVLQRDNAASCCQDIFRSTLQTCYHGNRA
DHAKQVLDSFKVAMAS
>THWI_Twilhelma_g6068.t2
MKAPPTHTQPVAVSKPHHNLHQIHTSQSSDTEHTNAQVKPDQSGMSVDSSSGGSGSTGDT
DNRQTHSPSQKSNIKLSAPIHPHREDDDGVTPNTSAAKMAAQSGGKDMRSVGMLHISSCS
SLSEEEASVSTVTMAKDAPPTQPVEIEGHKQRNTDSLTLSSSYSETETTVLENTKATSQV
AAVPKQPVSPTTSKKAQKRKLKKARKKEKVKEENKRKKRSQRRRIDSLTTSSDEDPASSG
AEMMSSTSTEKSTEDNGEEVMVDEETLKQHLLKRIKSKKPPSHFVTPATEPVFHEDVTFE
PQCLCTDPTSSTDAMLVLSLSEYGLTTLQDVELNLELESRISLHLLVLTWLCHTAAFSAS
HGVKGEASEEEGVSRPPFFITGLQQTVLDGHPAILVGVVYCEKVNRNGSPVFKHEFRTKD
SFQYLENYIKVTPISSLLSNITSNDSVCEMLPPSVLSQLDVVFQKPVSSLFSLHDDPAPL
STPVSFYWQSGYHPSCLPSNESVRSGTAIATTVCTLGRNSLQNIALVFAVFRSIFYNSFD
LAGLRLVYGELDNYCEAVSASSLEQENQKDLLSSITLAVALRGPDAVYRWMDIVGPKDSS
LAKVTDPDSLNARFSSAAIKELHCLRTPYSAPAVLAKWFGGRACLKTGSLLGISDAHTKQ
QRKKRQRVRFSESESDDNPPSPLPIDTALSFPPLVTNRPRLLTSAYSKLLLVVSPHIPPF
LYGSVLASCSKLGFDIFGVKRIRLNSKRATALQISSSFIFHFAPSSTPPSPAVVDWTTPP
FSSDPLHTTPPLPSVLLVVGRENALLHSISLKIEMTRNIVSVETIYPQMRAHYSLSVAMA
TPESLLHVREFSEDLVKVVGSFSTSPTVNSSQPKLAFGWERDDPLQDEISFIAVPHSTSL
SKALEFLDKIFKVQREGGAEIVVSKQRSSATEKEPEFDQFELLGFKIVPQLTRFYAKRLC
PLSSNDVLYQQAVELLSDGPAALMIFRGIGCNKRLMDAISKPQHHGSSKSLLHTGALEQR
LQVIVSQDFQEACSLSSIFFSDRELFCDTPNWPLASFVPHSWIQDSDILQRMQTTSPPLL
VSVLNVSILKLKFVVKVLDKLSRSGFRFVGMRLSEPAQNESVESPLPSEACDDVRVVVCV
ERENGVWHLQQGIGCNKRLMDAISKPQHHGSSKSLLHTGALEQRLQVIVSQDFQEACSLS
SIFFSDRELFCDTPNWPLASFVPHSWIQDSDILQRMQTTSPPLLVSVLNVSILKLKFVVK
VLDKLSRSGFRFVGMRLSEPAQNESVESPLPSEACDDVRVVVCVERENGVWHLQHILKPF
NEVSKNSALFTCSRSFLEAISDTKQHFPDGLCSHSTSITKEYNINHDSPDNFKELLLPAA
CRLAAQPGLLGYVSPLLETTLMICPPSLVAMETKLMTAGFIEILEFVCQARFAICGLKMV
LLSEETGQALHHCCEMSHIKVKDLTCGPSVVMVLQRDNAASCCQDIFRSTLQTCYHGNRA
DHVSKLLSEVIIPKTAKQAKQVLDSFKVAMAS
>THWI_Twilhelma_g6070.t1
MDGSSTDSLTELQVGSLPVVDLETEDSDEDLNSSGNGSGPVSVFSRSQHLEMLGFQDTDA
QTVDGEIAFHLQEDSTRGENEGGFVFEAPHLEIDPGAGEGLEDSNVFSRRQVATEIDWNK
FKEEFSATLQSSQEEITQLEQSNELADDLSRRTVHEQLLINAITMMHSSSDSMESSDPSQ
PGFNLSPSGGYKVGDVSPLRLRKRLLSQGTLETIHEAELDKVLEMTDLPYQQGKDVKERE
KQQQPLVNGDPPLPQFVWEGEEKEEEERLMKELEQLTHSQSATSSHALDHEDDTSVHSQG
QVGSAGQQTSSRNEQPTVFLDLRPNGPLGNSGTSDGSSLVSSTAQRLLALRGGPAERYTG
GHCTHMR
>THWI_Twilhelma_g6074.t1
MYSGPEPKCLSEDNLTDLLDLLHGVAHKWERIAIFLKVKSDTIKCKENEAEDKLLEVMKR
WLAKVNPPPTVISLVEALKKPYVGEEQTALSVLKHFYPHHQAAHLLKSVSTSEADTPNDL
DLEQRPLDRSESSPATVVPLAVEHASAPVCRPDSESQVDAKDIFVNKITYNKAIISEKIS
HDKQDQQPEETGGNLDLYDDLPNLKKLSPDEQRVVTGRLTRDYLRITKSHSKLVSDVIHS
LKAQGVTPERLSTALMNLSVFPVQKQNPSPLPLLSDNLEDICKSNSVEAVFFILRPYGSF
FNCHVIKYIVNDSGLCTDKDKENLKKYEHELDSYCRRSIFECPLIERLDPKFQSFAMKVD
DAVFNSLEMKAVDAFCINLAEACGLEPHTLRLCSVEKGCLQLTFQVPPCVLEYLFPLKSG
QKFALKKLGVLKLTCEPSWNYELEHIVYPCAWRRLFGRCNYGIECRNDHNVDPVQKPTVE
NLPEFATISAVKRIPPSGYSPDGKSYAISIQNETMNIVAEDEATAEFAKGAIRKQLQELR
EDARLKYSYIHPDGVSQPVLYAFKKPENANTFQLKQIMPKESGKQMTIADFENLPSKHVT
PAYSRLSRHKRIVYPIQLRRDYQDDILEQLKQSLSWMHENHLTPQIEGRFGKFTWRECLN
DECFDVEKLITLSRESNAPPGLSYYTFTTEISSDDAVSMKSGFQKVGDLEKTYTFILISR
DGEEAYRVKLRFDGKESPSVVYTRKLYCWGNSSNPKVQVLLDILFLHRNHDIRLSLCDFE
TVEENPSVMQFITSTIEVSETGSIHYNPGLSQGNQWFVNYIRHEESDTFKLQDSFLVEVS
SVYEYRIKQQAATEHTILPEDFHRRHELEDSDDPFYVVDLGRVIYLYDRWMEKLPQIKPF
YAVKSNDDPAIVKTLAALGAGFDCASKLVTELGVAPDRIIYANPNKQISHIQYAVSKGVS
MMVFDGEEEVHKMKEHCPQANLVLRIAADDPLRRGNFFGHKFGCSVEVGKKLLLLCKQLG
MNVIGVSFHIGSMSENPSAYQEALAACSTMFQYGAEAGYDFNLLDIGGGFPGKREKNELF
QRMVDSLRQAQGLHFSPTLYPRLRIISEPGNYFSGSTHVLATCIIGKRVLESGSNSGSDP
MASDKEDCMFMYYTNEGVFGSFNSVAVNDRLFSLPRIVSNHNSDSKLHPSTIWGQTLGPE
DKVCELEMPELNIGDWLYFDNMGAYTIGVASTFNGFDIPSKLYYVTESYRARFKQLQATA
SS
>THWI_Twilhelma_g6074.t2
MYSGPEPKCLSEDNLTDLLDLLHGVAHKWERIAIFLKVKSDTIKCKENEAEDKLLEVMKR
WLAKVNPPPTVISLVEALKKPYVGEEQTALSVLKHFYPHHQAAHLLKSVSTSEADTPNDL
DLEQRPLDRSESSPATVVPLAVEHASAPVCRPDSESQVDAKDIFVNKITYNKAIISEKIS
HDKQDQQPEETGGNLDLYDDLPNLKKLSPDEQRVVTGRLTRDYLRITKSHSKLVSDVIHS
LKAQGVTPERLSTALMNLSVFPVQKQNPSPLPLLSDNLEDICKSNSVEAVFFILRPYGSF
FNCHVIKYIVNDSGLCTDKDKENLKKYEHELDSYCRRSIFECPLIERLDPKFQSFAMKVD
DAVFNSLEMKAVDAFCINLAEACGLEPHTLRLCSVEKGCLQLTFQVPPCVLEYLFPLKSG
QKFALKKLGVLKLTCEPSWNYELEHIVYPCAWRRLFGRCNYGIECRNDHNVDPVQKPTVE
NLPEFATISAVKRIPPSGYSPDGKSYAISIQNETMNIVAEDEATAEFAKGAIRKQLQELR
EDARLKYSYIHPDGVSQPVLYAFKKPENANTFQLKQIMPKESGKQMTIADFENLPSKHVT
PAYSRLSRHKRIVYPIQLRRDYQDDILEQLKQSLSWMHENHLTPQIEGRFGKFTWRECLN
DECFDVEKLITLSRESNAPPGLSYYTFTTEISSDDAVSMKSGFQKVGDLEKTYTFILISR
DGEEAYRVKLRFDGKESPSVVYTRKLYCWGNSSNPKVQVLLDILFLHRNHDIRLSLCDFE
TVEENPSVMQFITSTIEVSETGSIHYNPGLSQGNQWFVNYIRHEESDTFKLQDSFLVEVS
SVYEYRIKQQAATEHTILPEDFHRRHELEDSDDPFYVVDLGRVIYLYDRWMEKLPQIKPF
YAVKSNDDPAIVKTLAALGAGFDCASKVVTLVTELGVAPDRIIYANPNKQISHIQYAVSK
GVSMMVFDGEEEVHKMKEHCPQANLVLRIAADDPLRRGNFFGHKFGCSVEVGKKLLLLCK
QLGMNVIGVSFHIGSMSENPSAYQEALAACSTMFQYGAEAGYDFNLLDIGGGFPGKREKN
ELFQRMVDSLRQAQGLHFSPTLYPRLRIISEPGNYFSGSTHVLATCIIGKRVLESGSNSG
SDPMASDKEDCMFMYYTNEGVFGSFNSVAVNDRLFSLPRIVSNHNSDSKLHPSTIWGQTL
GPEDKVCELEMPELNIGDWLYFDNMGAYTIGVASTFNGFDIPSKLYYVTESYRARFKQLQ
ATASS
>THWI_Twilhelma_g6075.t1
MSTIESGSFERGDETSYLNSPSPKRARFEEEAADIAEVTEVETIEAGGPNDVDHTVTITV
PSTQFEIEINSQAEGSPSDDIGQIQTGDLSGPAFGIVQDTQGLAHLADHGDSLDVSGSHD
DQSGALSAIGHALIQMQQGGHSVPSGQQSQIILTRATSSDSESGQHGGTPLYVMIPPASS
AEILQAMGQSRPIAPKTTTASVAKDYTAIDLPSSDQGRKTREAQRKATHNEVERRRRDRI
NELIKILAQIVPGCQKKDTTTGNVVGYVYSKGTVLDKTVEYLKELMTQNEQLAGTAKLAE
KSANALSLLQNQITVLEKENAFLRAQIIQFGIDAAASTSQPSPSRQLLNTPLAQSLLNTV
AQSPQTSSAPLPVNSNQVSQNAAQQLLLSLAQSLTNSPLLTSLAQTATASTLAAQTTTAS
QSLLTASQLPATQTTPTRLATPPLTNPSPPQLFQSTVSGGSAATPPQSTPVLSSLVQTLA
SITNTTTSPSNPVNKPSPLPATASAPPQGSGGLSAAAAASLLNTLILAQNVLTGGSGPSG
SGQGGTTLTDSSSVLNTVALETVATTEQTPQQ
>THWI_Twilhelma_g6081.t1
MLASDSFIPRLSPKGLSSINDGDSEEKESTSRWSSRLHCHSCKNCRIITVEPAIFLFMFA
QLVYIPLCEQYYYFRYGVQKLRNTSFQVPTHPFCLNSSKVDQYAGNGTYKSVETTSIHLV
LFAQLANCIPSVFVTILTGPLSDKFGRKPALIAVGVGKTFQAVLSLLIIHFEMNPYYFIL
ASFFTGLGGDFPGMIGSCFAYIADISSPKWRSFRFGFMQSMTLLGGCFGQLLGGYWLNLI
NCNFISPLWLNLGCNVGLTLYLVFLLPESLSPGERKKLAEKNPHSGLKASLQGLRMFFCK
LPKYSGSVWKLWVSTTSTLLILITMLGIKYVNVYFLKAPPFDFNPQFVGMYQGVYFASAA
LSCTLLVAILVAVHTSDVAISLIGVTFQGVCYLLTGFARKAYQVLTIASFQGVDTITWIG
LLGYRSKLIAPEDQGALFAIAAAVEAIATIVGTVTWINVFAMTLKYGLGAGATFFFMAAV
CLLNSFLIIWLLVFGYKNVCRTKPSTSLLSKQKQTLGEHDTTCGTPDLSDRTVSTPCVYT
PAPSEEEPLLRHTANIQYS
>THWI_Twilhelma_g6082.t1
MLINGDLTLVGERGVTLSGGQKARVSLARAIYHEADIYLLDDPLSAVDAPVAKHIFSECI
KGLLKDHTVVLVTHQVQFALQADELLALNKKGAMEMHGTCKELSDRGIDLVQYLGLLSEE
THPQNEFSYEESYEEEFLDNKNKDSESPSTLRCSPSTHSLSELPAAKTSEHDHVTAEVKY
QSPPEEERAHGSVSFATYYHYFRAGGSVVFLLAVFLLFVLTAGIAVVSDWWLANWADCSV
ANDSTHSTCQLSTHQRITVYSSIVSLTLVANLTRGALFYFVCVNASRVLHNRMFRSILRA
PVLFFDTNPSVVVAKIVGGFIFILTPSLQALMYFHLIWIGPFFVLPLSTYLVYQEVGWSA
FMATGFVIVFVPLLFVFSKVFSFFRFKSARITDVRVRVMNEVIVGIRVIKMYAWEKESNR
VLYGGIVYSILISFSQGGSSVLFMTALIFLPYTATGGILTPRKIAMIILLLVHLTKNSVH
FVVKFLFFTSEAMVALKRIQRFLDIENLSTKPDSIALDESLSNSLKLHSMCARISLDVVS
ASWTHCRDKTVLNDITLDLKDKTLLAVVGPVGAGKSTLLQVLLQELKPVTGSVVVDGRVS
YASQQPWIFSGTLRENILFGQPFKPTLYKKIVEACSLTKDIKMLINGDLTLVGERGVTLS
GGQKARVSLARALYHEADIYLLDDPLSAVDAPVAKHIFSECIKGLLHDCIVVLVTHQVQF
ALQADKILALTKEGAVEMYGTCEELSERGVDLAQHLGLLSHGQSEREVCNEFSYKEENKP
AVPERWTDSSFGPTPGVPFESPNLVPASSMVNISEHEIQYQAPPEEDRSHGSVSYKTYYH
YFRAGGNMLLLLVMFVLFLLTDGSFVLSDWWLSNWADCLAAVNETGANHSTCQLTTHRRI
AVYSSLVSASLFIALVRGAFFFFMCVNASRVLHNRMFSSILRAPVLFFDTNPSGRILNRF
SKDVGFLDDLLPLIFLEFFVVSIRMLAVVAAVSAANVYIIPFTCVTVALFLALRLFYLKT
AREVKRLEAIWLTTIRTFGKQESALKQMHKYQNRHTQGWYLNLVANRWLHVRTDAVGILY
IAIVTFSSIPLASQLSAGFVGLGLAYVLSLIDYVQYAIRQSAEVENIMISTERIVSYSRL
ESEASFESLPPNHPPSPSWPHEGRIVFKDVSFQYSHNSPLVLKNLSFTIQPSEKVGVVGR
TGAGKSSLISVLYRLAEPFGVITIDGVDTRSIGLHDLRKKMSIIPQDPVLFSGTMRYNLD
PFEEYSDAELWDALEQVQLKTVILELDGQLSSEVSEAGSNFSVGQRQLVCLARALLRKNK
ILVLDEATANVDQKTDEIIQKAIRDKFSACTVITIAHRLNTIMDSDRILVMDKGQVRDFD
TPYNLLQNRDSLFYKMVEKTGPAASKKLHQMAMGQIWREMGDC
>THWI_Twilhelma_g6082.t2
MLINGDLTLVGERGVTLSGGQKARVSLARAIYHEADIYLLDDPLSAVDAPVAKHIFSECI
KGLLKDHTVVLVTHQVQFALQADELLALNKKGAMEMHGTCKELSDRGIDLVQYLGLLSEE
THPQNEFSYEESYEEEFLDNKNKDSESPSTLRCSPSTHSLSELPAAKTSEHDHVTAEVKY
QSPPEEERAHGSVSFATYYHYFRAGGSVVFLLAVFLLFVLTAALMYFHLIWIGPFFVLPL
STYLVYQEVGWSAFMATGFVIVFVPLLFVFSKVFSFFRFKSARITDVRVRVMNEVIVGIR
VIKMYAWEKESNRVLYGGIVYSILISFSQGGSSVLFMTALIFLPYTATGGILTPRKIAMI
ILLLVHLTKNSVHFVVKFLFFTSEAMVALKRIQRFLDIENLSTKPDSIALDESLSNSLKL
HSMCARISLDVVSASWTHCRDKTVLNDITLDLKDKTLLAVVGPVGAGKSTLLQVLLQELK
PVTGSVVVDGRVSYASQQPWIFSGTLRENILFGQPFKPTLYKKIVEACSLTKDIKMLING
DLTLVGERGVTLSGGQKARVSLARALYHEADIYLLDDPLSAVDAPVAKHIFSECIKGLLH
DCIVVLVTHQVQFALQADKILALTKEGAVEMYGTCEELSERGVDLAQHLGLLSHGQSERE
VCNEFSYKEENKPAVPERWTDSSFGPTPGVPFESPNLVPASSMVNISEHEIQYQAPPEED
RSHGSVSYKTYYHYFRAGGNMLLLLVMFVLFLLTDGSFVLSDWWLSNWADCLAAVNETGA
NHSTCQLTTHRRIAVYSSLVSASLFIALVRGAFFFFMCVNASRVLHNRMFSSILRAPVLF
FDTNPSGRILNRFSKDVGFLDDLLPLIFLEFFVVSIRMLAVVAAVSAANVYIIPFTCVTV
ALFLALRLFYLKTAREVKRLEAIWLTTIRTFGKQESALKQMHKYQNRHTQGWYLNLVANR
WLHVRTDAVGILYIAIVTFSSIPLASQLSAGFVGLGLAYVLSLIDYVQYAIRQSAEVENI
MISTERIVSYSRLESEASFESLPPNHPPSPSWPHEGRIVFKDVSFQYSHNSPLVLKNLSF
TIQPSEKVGVVGRTGAGKSSLISVLYRLAEPFGVITIDGVDTRSIGLHDLRKKMSIIPQD
PVLFSGTMRYNLDPFEEYSDAELWDALEQVQLKTVILELDGQLSSEVSEAGSNFSVGQRQ
LVCLARALLRKNKILVLDEATANVDQKTDEIIQKAIRDKFSACTVITIAHRLNTIMDSDR
ILVMDKGQVRDFDTPYNLLQNRDSLFYKMVEKTGPAASKKLHQMAMGQIWREMGDC
>THWI_Twilhelma_g6097.t1
MKHTLTLTLRGGKSSSNNAVGEKKPPFLEPDALIMYHSVAGKLKNLAVLPKRTDIHEWLA
TNTLAFFNHVNVQVGAISAMCTTQSCPTMTAGKEGGKSSSNNAVGEKKPPFLEPDALIMY
HSVAGKLKNLAVLPKRTDIHEWLATNTLAFFNHVNVQVGAISAMCTTQSCPTMTAGKESF
EWLDDRKGSKKSTRVPAKQFMDTSLTQIQKQLQDEEVFPTKFGFDFPVDFVSIVRKIFRT
FFAILAHIYYHHFSSIQRLGLHDGLNTLFLHFIYFVQHFSLLDAREYSCMDELITKLIQL
DSDLAKNPPVDEMESLGMGHRGSGGGQRSQSSRGVTGNSSSKRDHRAS
>THWI_Twilhelma_g6097.t2
MPSIGGKSSSNNAVGEKKPPFLEPDALIMYHSVAGKLKNLAVLPKRTDIHEWLATNTLAF
FNHVNVQVGAISAMCTTQSCPTMTAGKEGGKSSSNNAVGEKKPPFLEPDALIMYHSVAGK
LKNLAVLPKRTDIHEWLATNTLAFFNHVNVQVGAISAMCTTQSCPTMTAGKESFEWLDDR
KGSKKSTRVPAKQFMDTSLTQIQKQLQDEEVFPTKFGFDFPVDFVSIVRKIFRTFFAILA
HIYYHHFSSIQRLGLHDGLNTLFLHFIYFVQHFSLLDAREYSCMDELITKLIQLDSDLAK
NPPVDEMESLGMGHRGSGGGQRSQSSRGVTGNSSSKRDHRAS
>THWI_Twilhelma_g6112.t1
MSLLGGVANLSGGTNPQKLDDSSEEEEEGVEETNQGALKDAFWDRLVVFLTTAIIGLTAL
DILTELLRGGSEVVCFLPDDLNLTEGQEAYINNYCVRSIPDTQYFPIFILVHGVLIAVWH
YMWRASSASHFDYFLSLANQLVRLSDDPQGIYPPKNRVIVSKLVSEFCTYKRSRILRWYQ
LKVVAQILTVIASLLLSFLVFTDFNVDFKCPRDLTSEQSTKYWPLPNTQIHCIFTSLRLF
SLLQVIDVLLLVLILLSLLGALFWSIRRHPLELGPESVAQFSFTSTISSSYFVPRPMLHN
LKSFFPRLCSKRMFREISQRFFVPRLRTDLDFLLMMLYRTDSGLGHSFKEGQVYEEYSRL
SDADFQSLSAASSGVVSFTDPKLVKRDLDKMLQWRLPPDVKHTFAPMDSSLTLSLPDVIR
GAVLGYAQRAPDNTRALDISFGTYGFSTILAKVFQHVSCTPYIFFLLVTFTYTSTPSTCR
SHLLY
>THWI_Twilhelma_g6112.t2
MSLLGGVANLSGGTNPQKLDDSSEEEEEGVEETNQGALKDAFWDRLVVFLTTAIIGLTAL
DILTELLRGGSEVVCFLPDDLNLTEGQEAYINNYCVRSIPDTQYFPIFILVHGVLIAVWH
YMWRASSASHFDYFLSLANQLVRLSDDPQGIYPPKNRVIVSKLVSEFCTYKRSRILRWYQ
LKVVAQILTVIASLLLSFLVFTDFNVDFKCPRDLTSEQSTKYWPLPNTQIHCIFTSLRLF
SLLQVIDVLLLVLILLSLLGALFWSIRRHPLELGPESVAQFSFTSTISSSYFVPRPMLHN
LKSFFPRLCSKRMFREISQRFFVPRLRTDLDFLLMMLYRTDSGLGHSFKEGQVYEEYSRL
SDADFQSLSAASSGVVSFTDPKLVKRDLDKMLQWRLPPDVKHTFAPMDSSLTLSLPDVIR
GAVLGYAQRAPDNTRALDISFGTYGFSTILAKVFQHGSEYQHTA
>THWI_Twilhelma_g6116.t1
MVGSVNFDPTYKVEGEPVVELPFPANITGFRCHENILSQVADSSNQSLPDVIRGAVLGYA
QRAPDNTRALDISFGTYGFSTILAKVFRHYHWMHTAHVISPFHLNKKGREYQHTAWYISA
KSKNAPCSVFPITIHPGSVLQ
>THWI_Twilhelma_g6133.t1
MDDVERADSVCSVSVALNQCKDLMALQEMLLVSILQKLREERVSKHQVMLEDYETLHRQL
QEEKLNHSKTRTALQSESEKYQLAMTEVDVLRKQLEREKTTFENAFGLLKTQALADNSKV
ESILAKCTALEAVCSKKDEELSSKNGEIKRLERKLRELKESHKRTVQELNVRIQQEKYLS
ELHKSEPHSAPHCHSRATVKARRKLRKTXSEQRPLPLAHGDQAFDKIVDSSANFAPLPPA
PQKGVYSGANVDSLCSDLYWWSNRPTSEPVPVCGSQVRPIHSIKCYKSSFNFPPLSASEK
AILGINSNESCALAAPR
>THWI_Twilhelma_g6133.t2
MDDVERADSVCSVSVALNQCKDLMALQEMLLVSILQKLREERVSKHQVMLEDYETLHRQL
QEEKLNHSKTRTALQSESEKYQLAMTEVDVLRKQLEREKTTFENAFGLLKTQALADNSKV
ESILAKCTGENKSKIFCVAIVILLCNAYCCLPALEAVCSKKDEELSSKNGEIKRLERKLR
ELKESHKRTVQELNVRIQQEKYLSELHKSEPHSAPHCHSRATVKARRKLRKTXSEQRPLP
LAHGDQAFDKIVDSSANFAPLPPAPQKGVYSGANVDSLCSDLYWWSNRPTSEPVPVCGSQ
VRPIHSIKCYKSSFNFPPLSASEKAILGINSNESCALAAPR
>THWI_Twilhelma_g6134.t1
MRAATTKAQNYCERVGKVSEKSAAALKKLYPVFSQSNRKRKFDPTDECVVAIEKRKKKST
NTRNKPRLFFVVFLPKKTVFVPKGYTRTRLAKKGRVLRINFRRNMNEVEVKDAIVDAFSD
FKLDEFQYLKCGQDNRFRTVIDSNLNGDGIFELAGQGSIYICLTDGSSSMPQAQQEATQV
LSSDTDEEVSPQIT
>THWI_Twilhelma_g6137.t1
MTGHYDFPSYTYNLFSVYTAQAPTGALISDPKVVVSIPQLMQLVPRVCVMTECSKPVTTW
NEYKGCGVLINMSCSAGHRYVWSSSPQHVDSRGRAVYSNNLLFSCACILSGNSYSKLRLM
FKFMGMKMISDAMHYRYQNAFVIQPIKNFYEEHQKEVLSRVTGSDLILAGDGRCDSPGFS
AMFCTYSLMDTATNLILHAENLKRSDVGYKSPNMEAEGMRKALNYLEGKVNIAEVVTDAS
KTVTSLLGVFLNQIVYGVGSIPGITYYYIALVMIAIVTLFVMTAVFLPETPRWILLKKRN
RKAARSILKCLRGPKYEHIESELDDIQSVIEKVPRRSLVATLKEFSRRSIFVPFIIILVL
MLFQELCGGGTTVSTYVGPIFQAAGVSNPDLVSFYALGGTQLLFTAISVLIIDRVGRKIL
LILSTIGMFIGSTMLGVHFYITRPSLCSDNTTSLLDPNVSFCNLQYAPLAIVSVLLFMAS
FSIGPGPVLWVLLTEYLPLHIRGTASGIVILANWLAAALVTGAYLSYADLVRPWFAWWTF
SLINLFGFLFVVAFVVETKGKSLEEVQRMFEAKSKRRTRNSRTKNNQPPANNYELT
>THWI_Twilhelma_g6171.t1
MPKYLALDYIAEALQHRQSQVERMQVPAPHHIEFVDAYIHKGEVADTGYRTPWQHINEFS
YSQEKSFLTSLSSGENVQADINHLHTNRPGHYSDATHRTSIATNLERFYVTPSKTDQENL
ASEDDLLSQDIQSAIDRFLPPTDEGCDDSQWVDGTTGEVFPTQELNHGRLTIDRAIDEDI
LELPETTDHFESLLDTVPSVNDLAKRLKPKMIQDPLLNASGQPYRYETMFSDEHKIFSSQ
DLSPVLVEERLQLPFEDFSHHSLTHSEDSDLQDLILEVDHDETAPSITINNGETLSLLDA
NDTPGGGESSQRDFSEVTEDESKDLATLASHFPAPPHLPLTPTTTLDLTHFSPTSLENPQ
ESATTAPAKFNKEIYESCDSEDSGLGHAYLESPMLPPPFTSLTSSPLTAHVRSLEPLPLS
PEGEIELRLLSPNSERRLLRTIREKDNDYDSVLTLTLSCPAGDGGIAVALRDVDLVCELV
QVMELHSLDMDDDSEAEELAWDPLVDSYKDMAIAQHNLVTPSPHDYEPLTLGSNDYDPQG
VFERDEYVAMVHRDEGELPLDLYDRGEEEMEAVKKKKKMMEVSESDIPSLQLQSGYPGVS
SRQTNSLRNQSLQPQTKTDAGPSPPDSAWNLVQISNSSSLTRPPSHSDFNLGIEGPRSST
IASTNASIMANYNRSTREASSSAKRRSGESSFPGFSSTGSALDDFLLLRSNYSSYNVGAS
GVRRSNDGGGGDRRDGLYSLGRKRLMNEENRSEPSSKRVALRDSDAELVILEEKMTSPVF
QDVYFTGEYQSSLLKMEAFASSLMSSLRRYGFQNHKGGAGGIRQLHPDTVKFFLKEQQKK
MVDSKEPGKFSSLCERYGELVGSGVDAVKQELLALQLAIASKDEASSSSSMDPHPKLREM
VGVVCRWMKTKRKSWREKAVVVVEREFNSLSGEILDFLQSIPNLKSCIFSFASDHEEASN
QSLYLKAVDERFHHYDCLVVPTTSLTDHTHFPWERVTLLLEYEPLKQPLFSPLLEAADNR
DGFGGGGLMGGTGPQGTAQCVVDRLKLEQYVALRSVWELGLLSSTSKVFGSTDKGTSLQK
>THWI_Twilhelma_g6171.t2
MPKYLALDYIAEALQHRQSQVERMQVPAPHHIEFVDAYIHKGEVADTGYRTPWQHINEFS
YSQEKSFLTSLSSGENVQADINHLHTNRPGHYSDATHRTSIATNLERFYVTPSKTDQENL
ASEDDLLSQDIQSAIDRFLPPTDEGCDDSQWVDGTTGEVFPTQELNHGRLTIDRAIDEDI
LELPETTDHFESLLDTVPSVNDLAKRLKPKMIQDPLLNASGQPYRYETMFSDEHKIFSSQ
DLSPVLVEERLQLPFEDFSHHSLTHSEDSDLQDLILEVDHDETAPSITINNGETLSLLDA
NDTPGGGESSQRDFSEVTEDESKDLATLASHFPAPPHLPLTPTTTLDLTHFSPTSLENPQ
ESATTAPAKFNKEIYESCDSEDSGLGHAYLESPMLPPPFTSLTSSPLTAHVRSLEPLPLS
PEGEIELRLLSPNSERRLLRTIREKDNDYDSVLTLTLSCPAGDGGIAVALRDVDLVCELV
QVMELHSLDMDDDSEAEELAWDPLVDSYKDMAIAQHNLVTPSPHDYEPLTLGSNDYDPQG
VFERDEYVAMVHRDEGELPLDLYDRGEEEMEAVKKKKKMMEVSESDIPSLQLQSGYPGVS
SRQTNSLRNQSLQPQTKTDAGPSPPDSAWNLVQISNSSSLTRPPSHSDFNLGIEGPRSST
IASTNASIMANYNRSTREASSSAKRRSGESSFPGFSSTGSALDDFLLLRSNYSSYNVGAS
GVRRSNDGGGGDRRDGLYSLGRKRLMNEENRSEPSSKRVALRDSDAELVILEEKMTSPVF
QDVYFTGEYQSSLLKMEAFASSLMSSLRRYGFQNHKGGAGGIRQLHPDTVKFFLKEQQKK
MVDSKEPDVELESCQLSACLYIVCTVLDLLSHCSLGVGLRKFSSLCERYGELVGSGVDAV
KQELLALQLAIASKDEASSSSSMDPHPKLREMVGVVCRWMKTKRKSWREKAVVVVEREFN
SLSGEILDFLQSIPNLKSCIFSFASDHEEASNQSLYLKAVDERFHHYDCLVVPTTSLTDH
THFPWERVTLLLEYEPLKQPLFSPLLEAADNRDGFGGGGLMGGTGPQGTAQCVVDRLKLE
QYVALRSVWELGLLSSTSKVFGSTDKGTSLQK
>THWI_Twilhelma_g6219.t1
MCMLRSEMAEGAEVLSPVVSRLKPENALKTFTDYSQWERRPSKGSGLLETSLPKLTIKSK
TQLTGAPSATLQPVCKHGKGSMKHSFTVQPAVTRSKLRPTSTRGEKQRRPKTKESSSVQL
LRLQVAAKKSSVEDYKKYKEELFQSNLSIIAAIEKAEEKTHGSVNELLEKYQKFKGAIST
LKEKSAGILKSATEDLQATRRRLQEEIKILREQVSSTDASLQSKSRQLQTLFHYKDKEYP
IRIVHVEQLKEQMELLSERNEGEILELESEIAEERRRCDQQLEEMRMNMEARAAKISLTG
MKRSIQQKAIQNKIMKKEILIHKEKRVELEHEVQTLKSNIRHLKQSMRKNSRRQLYPRGK
CLPDTEFHLNIPVLEHLPV
>THWI_Twilhelma_g6219.t2
MLRSEMAEGAEVLSPVVSRLKPENALKTFTDYSQWERRPSKGSGLLETSLPKLTIKSKTQ
LTGAPSATLQPVCKHGKGSMKHSFTVQPAVTRSKLRPTSTRGEKQRRPKTKESSSVQLLR
LQVAAKKSSVEDYKKYKEELFQSNLSIIAAIEKAEEKTHGSVNELLEKYQKFKGAISTLK
EKSAGILKSATEDLQATRRRLQEEIKILREQVSSTDASLQSKSRQLQTLFHYKDKEYPIR
IVHVEQLKEQMELLSERNEGEILELESEIAEERRRCDQQLEEMRMNMEARAAKISLTGMK
RSIQQKAIQNKIMKKEILIHKEKRVELEHEVQTLKSNIRHLKQSMRKNSRRQLYPRGKCL
PDTEFHLNIPVLEHLPV
>THWI_Twilhelma_g6230.t1
MADSAGNREELEVGHKETSPPGRETREDWKSSQRQKDGQSTSGNDTNSKPAGNRSRSRSP
IFRGRRNYSPERGRQYSRDGTNTISDEPHLQRARLFVGNIEPNRTHRRDLVRLFSNHGDV
LGVSVHKGYAFVQMERERSANKAINYEDNRMFMGSRIHVEFSQAALKAGAKFMRIPIEES
PPRDVKPPSQVASQSYALLEIEREREARLARILQMERELAYLHEKESDSRPHAPDQSYNR
YDGYRRGSSPGARDGGYMPRKEPGYDSGRVDDRGRGGYYNEPMPRGPPSGDSYNRQNVSY
PLQGGANRYDRRDEPPSQFGSGGGGGGYNRNGPMPTPNVGYGGGSGGASSTGKSSGPGGA
PPPGWPSSGYDKSNVNRPPFASATPWN
>THWI_Twilhelma_g6256.t1
MLSSSDLHKLFKELLSVQNQWYNFGLAIGLSSSTLDSIGSQYDSTKDCLREMLKEWLKTA
NPKPSWRAAVEGLRDETVEENQLAEEMEKKYCLAKQTTNGPRDETSSRDPDDYPTSTSQP
MGYLSRTIDTLKQLMYAKSDRKAGVIEDVVSDFVVTSIQSGITQEVLQAQLQRLHRQDLL
ISEDALRKAEKLSAEEFAKRTPTTLTVTESDSAKPCPPLFCKDTLYHASICCRVVSTCEA
GDYQKFFKNKELVPGHSFRAVSLSRSKQSPFLIAQMGESTYYFAFKGESSLQQWAKQFKS
FSEGIMAQSEQFPIHFIVELLNKQYRIVLTGYSFGGLLACAVAARVWDSPYISSDLLKDN
MVCITFGQPLVSVEVIQRAVRRRPELVSTLHAVYLEEDLVPSLMSLLDESWSAAEAQSKN
TSGVHASLPPQLKAPFLDPTTSVLLDKLGKIQLSQDSGTSLDFCEVKTKIEELIPKLKDQ
RVQSTSSYLISCETQSGLVWSKLLGDQNTILALTLVKTRLLNEKMYETHSFKEYSSGLFV
GHLDKPPKYEFPPAPKHAPGNVEGLRPSVDEVHIHHHGNETATIIEGSNLWFCYQVSFCG
HTTPVEEISGSSIQFNIPRESRQEKTTKNERKEMVSLHTYFSSKAIKFQVPFFEKGYSIK
TRQRQLARCSPSEVIELAYLSALLEQHPDSSYEPFSHKLQVITKFLEEVVKVVPFESIAY
AIGNCSFENAVLCYEVMVNCGIGIPKSALMEKGLENAHQRMELGYPGRCLYSMKLEARQK
IGNSPYLQYNNIEVDETQGLIKFKATGASEQFGIMVPLGPPTGFTTINVGEFTRDQTSKK
IQKHLNALRSKLLLDSSFPTATVSGLNIELLYPVQNETPQKNVSVLASPFHILTNGRMEL
SKLARKMQDELVTEKPKVKLTLKYNQKMLEAINRIRSKDVNLCTSLLGGFMDQQDIILSL
QKPQAESSDVVSLHAMASVGVWALFSLDYSHVQSLLAKCRGDQLLVKIFDYVQSISGVVP
STDGSDSGPYAAKLQFIVQGMAKTVTCNTQLISYSLECQLAELCKERNISAATPLASLTR
DWSKLFKQTTLSLVAKEDRPLIARWLKWALMIHNLREELAKYTAIGVAGLVNSGKSKIVN
TLFGIKVPTGTTEVKRTTVPFLYNLDSSVEGLDVVDFPGVDDEDDTIGELADLLLTIAQI
VLFVVDYRKVHTQSAKKWLERLQKEEVPVLVCLTFGDKLYAEHMTKKREHPDKDHMKRVV
KEQLSVIESKLGRPSHSHKTQFFSFSQDNDSVLNSEEGKEKLKDVGIGSPSDVVEWLVRV
FRKDFGQDELADQLEPFVLGNIQKVV
>THWI_Twilhelma_g6256.t2
MDTKKPTPEDMLSSSDLHKLFKELLSVQNQWYNFGLAIGLSSSTLDSIGSQYDSTKDCLR
EMLKEWLKTANPKPSWRAAVEGLRDETVEENQLAEEMEKKYCLAKQTTNGPRDETSSRDP
DDYPTSTSQPMGYLSRTIDTLKQLMYAKSDRKAGVIEDVVSDFVVTSIQSGITQEVLQAQ
LQRLHRQDLLISEDALRKAEKLSAEEFAKRTPTTLTVTESDSAKPCPPLFCKDTLYHASI
CCRVVSTCEAGDYQKFFKNKELVPGHSFRAVSLSRSKQSPFLIAQMGESTYYFAFKGESS
LQQWAKQFKSFSEGIMAQSEQFPIHFIVELLNKQYRIVLTGYSFGGLLACAVAARVWDSP
YISSDLLKDNMVCITFGQPLVSVEVIQRAVRRRPELVSTLHAVYLEEDLVPSLMSLLDES
WSAAEAQSKNTSGVHASLPPQLKAPFLDPTTSVLLDKLGKIQLSQDSGTSLDFCEVKTKI
EELIPKLKDQRVQSTSSYLISCETQSGLVWSKLLGDQNTILALTLVKTRLLNEKMYETHS
FKEYSSGLFVGHLDKPPKYEFPPAPKHAPGNVEGLRPSVDEVHIHHHGNETATIIEGSNL
WFCYQVSFCGHTTPVEEISGSSIQFNIPRESRQEKTTKNERKEMVSLHTYFSSKAIKFQV
PFFEKGYSIKTRQRQLARCSPSEVIELAYLSALLEQHPDSSYEPFSHKLQVITKFLEEVV
KVVPFESIAYAIGNCSFENAVLCYEVMVNCGIGIPKSALMEKGLENAHQRMELGYPGRCL
YSMKLEARQKIGNSPYLQYNNIEVDETQGLIKFKATGASEQFGIMVPLGPPTGFTTINVG
EFTRDQTSKKIQKHLNALRSKLLLDSSFPTATVSGLNIELLYPVQNETPQKNVSVLASPF
HILTNGRMELSKLARKMQDELVTEKPKVKLTLKYNQKMLEAINRIRSKDVNLCTSLLGGF
MDQQDIILSLQKPQAESSDVVSLHAMASVGVWALFSLDYSHVQSLLAKCRGDQLLVKIFD
YVQSISGVVPSTDGSDSGPYAAKLQFIVQGMAKTVTCNTQLISYSLECQLAELCKERNIS
AATPLASLTRDWSKLFKQTTLSLVAKEDRPLIARWLKWALMIHNLREELAKYTAIGVAGL
VNSGKSKIVNTLFGIKVPTGTTEVKRTTVPFLYNLDSSVEGLDVVDFPGVDDEDDTIGEL
ADLLLTIAQIVLFVVDYRKVHTQSAKKWLERLQKEEVPVLVCLTFGDKLYAEHMTKKREH
PDKDHMKRVVKEQLSVIESKLGRPSHSHKTQFFSFSQDNDSVLNSEEGKEKLKDVGIGSP
SDVVEWLVRVFRKDFGQDELADQLEPFVLGNIQKVV
>THWI_Twilhelma_g6257.t1
MVSDIIRKFIVTSLQSGVSLELLLEYLQRLHTDRLISEDMLSSSQQLAQEEHAKLVQSKP
DASLLQVPKPSVQPLFCKDTLYHASICCRVVSTCEAGDYQKFFKNKELVPGHSFRAVSLS
RSKQSPFLIAQMGESTYYFAFKGETNLQQWAKQFKSFSEGIMTQSEQFPIRFIVELLNKQ
CRIVLTGFSFGGLLACAVAARVWDSPYISSDLLKDNMVCITFGQPLVSVEVIQRVVRRRP
EIVSTLHAVYLEEDLVPSLMSLLDESWSAAEAQSKNALGVCVSLPPTGELKNDLDAHLDL
CKLKAEIVELIPKLNDPDQMVQNTSSYLISCETQSGLVWSKLMGDQNTSLALTLKKAQLL
HVNIYKKHSLKEYSDGLFVGHLDKPPKYEFPPAPKHAPGDVEGLRPSVDEVHIHHHGDET
ATVIEGSNLWFCYQVSFCGHTTPLEEISGSSIQFNVPRKRQEKSTRNERKEKVSLRTHFS
SKVIKYEIPLFEKAYSIKTRQQQLAKCSPSEVIELAYLSALLEQHPDSSAEPFSHKLQVI
TKFLEDVVKVVPFESIAYAIGNCSFENAVLCYEVMVNCGIELPKSALMEKGLENAHQRMQ
LGYPGRCLYSMKLEARQKIGKSPYLQYNDIEVDETQGLIKFKATAATQQFGRIVPLGPPV
GLTVNVREFTRDQTSEKIQKHLNALRTEIVLDSSFATVTVSGLNIELPYPVQNETSSDNV
SVLTSPFHILTNGRMELSKLARKMQHELVTEKLKVKETLKYNQQMLEAINRMRSKDVNLC
TSLLGGFMDQQDIILSLQRAQRETSDVVYLQAMTSVGVWALFSLDYSHVQSLLAKCRGDQ
LLVKIFDYVQSISGVLPSADDSDTGPYAAKLQFIVQGMAKTVTCNTQLISYSLERQLVEL
CREKSINAAMPLASLTRDWSKLFKQTTLSLVAQKDRPLIARWLKWALMIHNLREELAKYT
AIGVAGLVNSGKSKIVNTLFGIKVPTGTTEVKRTTVPFLYNLDSSVEGLDVVDFPGVDDE
DDTIGELADLLLTIAQIVLFVVDYRKVHTQSAKKWLERLQKEEVPVLVCLTFGDKLYAEH
MTKKREHPDKDHMKRVVKEQLSVIEGKLSRPSHSHKTQFFSFSQDNDSVLNSEEGREKLK
DVGIGSPSNVGEWLVRVFRKDFGQDELADQLEPFVHENIQKVV
>THWI_Twilhelma_g6258.t1
MTLVRTIFVRLSSLIVLIITLFILIQCSQDTSMDTMMGEDENCAFASDFLDDFITSNSTE
TCTVTCWETSIGQEFYKLGLTNFALSAASTIAVETFRNIVSRLKFKGLGEKIGKGNFNIP
KSILDLIYTQSLLWLGFIFSPMLPAVVLFTSFMLFYVKKYSLIYNLTPDKRGTYRAARTN
FLFLLLLLVTLFIFLIPVGYAISGLNPSRTCGPFQGLQFMFNIVTNLVDGASCTSQQVLD
FLASAGFVIPIIILLLLVIYAQYVLLRTRKASFRLVKKQLILEGANVTHIVGKLDGVLQK
FTEHQTLQNSQSDQNTTDGGGHKARMSVDHTGSLVTVPLKERIEKVRKESSNSYDEETLV
RRRSAPQHPALMEESTER
>THWI_Twilhelma_g6259.t1
MTLSSKDLLQVLKELLSAQNQWYDLGLVLGLSSTTLDSIKKENDSTKVCLREMLKEWLKT
ANPKPSWRAVVEALRDETVEENQLAEEVERKYCSETVSTSSDSISTTSHHPKQLLLYTIE
TLKHLQDLESAGKTIVVHDVIKRFIMTSLQSGMSLELLQEHLQRLHADRLISEDVLSSSQ
QLAQEEHAKLLQSKQDTLSSQVPKPSVQPLFCKDTLYHASICCRVVSTCEAGDYQKFFKN
KELVPGHSFRAVSLSRSKQSPFLIAQMGESTYYFAFKGETSLQQWAKQFKSFSEGIMAQS
DQFPIHFIIELLNKQCCIVLTGFSFGGLLACAVAARVWGSPYISSDLLKDNLVCITFGQP
LVSVEVIQRVVRRRPEIVSTLHAVYLEEDLVPSLMSLLDESWSAAEAQSKNTLLLESKAP
FKDPTTSVLLHKLVKIQLKQTKIGELIPKLTALMDQYPPSTSSYLISCETQSGLVWCKLM
GDQNSTLAQTLEKNKLNVNMFEKHSINEYSDGLFVGHLDKPPKYEFPPAPKHAPGDVDGL
RPSVDEVHIHHHGNETATVIEGSNLWFCYKISFCGHTTPVQEISGSSIQFNVPRDSQEKN
IRNERKEKVSLHTHFSSKPVKFHVPLSEKGYSIKIRQRQLARCSPSEVIELAYLSALLEQ
HPDSSSEPFSHKLQVITKFLEEVVKVVPFESIAYAIANCSFENAVRCYEVMVNCGIKLPK
SDLMWKGLQNAHRRMQLGYPGRCLYSMTGETQLRIANLCGPSARVEYSDFEVNESHSEIK
YKASANISELAHWDELIPKALGIPTELTFNYYVGQVTRDQTNEKIAEHLYALYCEVSSDK
LLNTTVCGSNIELLYPVKLTTPQNNMPVQNLGSPLHILTKGRKDLAKLASKAQHELVAEK
PKVKMTQEYNQQMLKTVNRIKSNDIDLCTSLLGGFMDQQNVEIALQRQQTETSNVVFLHA
MASVGVWALFSLDYSHVQLLLAKSRGDQLLVKIFDYVQSISGVLPSANNSDSGPYAAKLE
FIVQGISKTVTCNTQLISYSLECQLVELCREKGINASIPLASLTRDWSKLFKQTTLSLVA
KIHRPLIARWLKWALMIHDLREELAKYTAIGVAGLVNSGKSKIVNTLFGIKVPTGTTEVK
RTTVPFLYNLDSSVEGLDVVDFPGVDDQDDTIGELADLLLTITQIVLFVVDYRKAHTQSA
KKWLERLQKEEVPVLVCLTFGDKLYAEHMTKKREHPDKDHIKRVVKEHLSVIEGKLGRPS
HSHKTQFFSFSQDNDSVLNSEEGREKLKDVGIGSPSDVGEWLVRVFRKDFGQDELADQLE
PFVHGNVQKIV
>THWI_Twilhelma_g6259.t2
MTLSSKDLLQVLKELLSAQNQWYDLGLVLGLSSTTLDSIKKENDSTKVCLREMLKEWLKT
ANPKPSWRAVVEALRDETVEENQLAEEVERKYCSETVSTSSDSISTTSHHPKQLLLYTIE
TLKHLQDLESAGKTIVVHDVIKRFIMTSLQSGMSLELLQEHLQRLHADRLISEDVLSSSQ
QLAQEEHAKLLQSKQDTLSSQVPKPSVQPLFCKDTLYHASICCRVVSTCEAGDYQKFFKN
KELVPGHSFRAVSLSRSKQSPFLIAQMGESTYYFAFKGETSLQQWAKQFKSFSEGIMAQS
DQFPIHFIIELLNKQCCIVLTGFSFGGLLACAVAARVWGSPYISSDLLKDNLVCITFGQP
LVSVEVIQRVVRRRPEIVSTLHAVYLEEDLVPSLMSLLDESWSAAEAQSKNTLLLESKAP
FKDPTTSVLLHKLVKIQLKQNIVLDLNLIEMKTKIGELIPKLTALMDQYPPSTSSYLISC
ETQSGLVWCKLMGDQNSTLAQTLEKNKLNVNMFEKHSINEYSDGLFVGHLDKPPKYEFPP
APKHAPGDVDGLRPSVDEVHIHHHGNETATVIEGSNLWFCYKISFCGHTTPVQEISGSSI
QFNVPRDSQEKNIRNERKEKVSLHTHFSSKPVKFHVPLSEKGYSIKIRQRQLARCSPSEV
IELAYLSALLEQHPDSSSEPFSHKLQVITKFLEEVVKVVPFESIAYAIANCSFENAVRCY
EVMVNCGIKLPKSDLMWKGLQNAHRRMQLGYPGRCLYSMTGETQLRIANLCGPSARVEYS
DFEVNESHSEIKYKASANISELAHWDELIPKALGIPTELTFNYYVGQVTRDQTNEKIAEH
LYALYCEVSSDKLLNTTVCGSNIELLYPVKLTTPQNNMPVQNLGSPLHILTKGRKDLAKL
ASKAQHELVAEKPKVKMTQEYNQQMLKTVNRIKSNDIDLCTSLLGGFMDQQNVEIALQRQ
QTETSNVVFLHAMASVGVWALFSLDYSHVQLLLAKSRGDQLLVKIFDYVQSISGVLPSAN
NSDSGPYAAKLEFIVQGISKTVTCNTQLISYSLECQLVELCREKGINASIPLASLTRDWS
KLFKQTTLSLVAKIHRPLIARWLKWALMIHDLREELAKYTAIGVAGLVNSGKSKIVNTLF
GIKVPTGTTEVKRTTVPFLYNLDSSVEGLDVVDFPGVDDQDDTIGELADLLLTITQIVLF
VVDYRKAHTQSAKKWLERLQKEEVPVLVCLTFGDKLYAEHMTKKREHPDKDHIKRVVKEH
LSVIEGKLGRPSHSHKTQFFSFSQDNDSVLNSEEGREKLKDVGIGSPSDVGEWLVRVFRK
DFGQDELADQLEPFVHGNVQKIV
>THWI_Twilhelma_g6262.t1
MGQSHPKLVKWAAHDGRVNDLVFHLSYAGQEALKANGDPKRQTPMHLAAIGGHVECIRVL
WEVGASLNAVDKEGHTPLHLAAANRHYKCVLVLLQLGADLSITTRFDVSPLHISASVGHT
PCIEVLVQWGAYIDFQESWGQSALIIATIQSHIHCMKTLIQLRADTEVKDYLNGQTALHV
ACASKDEEVVLVLLDAGADLTATDGKGLSPLGVALVNKYYNIVPLLLEYGARLNYIDRQY
LPNILQEYVDKQAGTVNSLLRLSRVALRKTLGPSDIDTVLPNLGMPSHLVPYVQQVREVC
DGTAVKQASVCGSAAEQKKIHQFEIECKV
>THWI_Twilhelma_g6298.t1
MLLMYWWVRQYSVTIAAKECEVSRTTAIDFYQWLREICSWRLLNHDDTTVGGNGPNHRGR
PGNNIWVFGLVDTSTSPGIGYMEIVHQRDAATLLPIIQAHTKPNTEIWSDEWAAYNQVST
LSHVSRHRVVNHSQNFMDPVTGVNTQTVESYWNRVKLKLKAMRGVRRTHLSSYLDEFIWF
DRHGRTGRAAFDNICRDINLKYPL
>THWI_Twilhelma_g6340.t1
MHFSTWSEYKHHNTAKLLVACTPNGTICYVSPVYVGSISDVELTRKCGFLEALEDKPGIS
IMADRGFTVKDMLKELKNDLNIPHFWKITHDYLLQK
>THWI_Twilhelma_g6378.t1
MNSRLCTKFNKKTKNKAHISVIHGLSAFLVICYTQCTKISFYILTRVVLNGEGGTEGPAV
TFFGGISYFKGKHLFYAIPAVFCLVTITIIPPLLLLVYPLLYQLLSLCGLSEHPIVTKVS
NAIAIHKLMPIFDSFQSCYKDKLRFFXILFTVIIAFNISFTSGNINGFIFFCQVLSTITL
NIKTYNKNIMATISFFDLFYGILNLDFFNIDKLSFCLWEGATVMDVLAFKYITILFALLL
VIGLIIAMNSRFCTKFNKKIKNKAQISVIHGLSAFLVICYTQCTKISFYILTRVVLNGEG
GTEGPVVTFFGGISYFKGKHLFYVIPAVFCLVTITIIPPLLLLVYPLLYQLLSLCGLSEH
PIVTKVSNAIAIHKLMPIFDSFQSCYKDKLRFFAGLYFVYRIALLATYSISTSVTQFHVV
SGFTLPIILGVHSIVQPYKKNSNNRIDSIIFLNLVLINILTLFYVQYAVQSRANPGTLDR
IAILKLTNTFQMILIGLPLILTTCWFLFVTSRLVIRHLKKGRETLSNLATENYDEILVHR
ELGEETQYFELNDHDNPA
>THWI_Twilhelma_g6379.t1
MVWQSGVSLLIVFIICTCVESMEVLLNQNIGHDNDTCLEESTRLPCESLEFIAERLRVGS
QCPENLTIQITSEEIKLSEFVTFFRCYNLNIVSYMPAKVQCLANMEQYRGHGAGLIFKNT
TELRIINLDMHDCQVKFWNQSAAAIQVIECTNVEFERLNFINSTEIALVFINTFGMVSVS
NSSFREKKLLKTNVYSYSGGIYIKFSQRKLDSTTYRIQNCHFLQNEALINFSSYGQHKFD
TKKSWNGIGSGGGLGVVFTGQSNGINLTICKSTFKMNKAVWGGGMHILFQNETNNNTVMI
QKSEFVKNNATQEGGGMYILFQNKAHNNTVMIQKSEFEKNNATREGGGIDGEFVQAPPLQ
NQLLVKDCKFYKNNAAIGGGTSLFGLHAKQPQKEGESIVFQSCTWEYNTGRISAAVSIAP
TSWDKQSQGFLLVPVFQNCKFIKNTLRNKYKPLSEKKDSEMHHSTNKYSGVFTVTKASVV
FKGQTQFKRNKYSALYIISSYVSFSEQSQVLFEDNRGWKGGAIAMYGFSLLKFSHNSSFY
FTHNKAKSGGGAIYYETFDQNDFVFGQKCFLEYNGPNLTIQRRNVHFNFERNKAPAGTSI
YSNTFYPCFNEWFNKNITHENLCHFFQKMANFSFQDKITEKIKPLATNGRTFELKARVQN
STIAAIPGGKVTIPLKFLDEFGQAQITAFNLRSKPVNNNSSVKIKPKYVVGTTATFYGQE
HEQFSFILNAYEVRQKEAVINMYFLPCPPGLYYNNQSRSCKCAADKPETAYVGMTKCNNS
VLQAYILNGFWGGYVNDTNKFYTALCPLSFCNSSNYSHHHALPITKDELNNVICGTSRKG
ILCGECEGNNSVYYHSSHFECKHNRFCKLGILFYILSEIVPTVILFTVIIAFNISFTAGN
INGFIFFCQVLSTITLNIKTYNQNIMATIPFLELFYGILNLDFFNIDKISFCLWEGATVM
DVLVFKYVTILFALLLVIGLIMAMNSRFCTKFNKNKTHLSVIHGLSAFLVICYTQCTKIS
FYILTRVVLNGEGGTEGPAVTFFGGISYFKGKHLFYAIPAVFCLVTITIIPPLLLLVYPL
LYQLLSLCGLSEHSIVTKVSNVIAIHKLMPIFDSFQSCYKDKLRFFAGLYFVYRIALLAT
YSISTSVTQFYIVAGLSLFLMLGVHSVVQPYKTISTNQIDSLLFFNLVLICVSILFYSQC
TVQIDGNPGNLNKAIFIATNTVQIILIGLPLLSIASWFLFVGARKVIKIVKRGKDDYLIA
ENHTDSVISDNFEGRGGYFELTDHEETT
>THWI_Twilhelma_g6385.t1
MDEAIMEAIMTSKALYSDGGETVSELTSEWGSEETNSEYYASSLDISPYPSPAHVMMRSE
PQQMSAQAFYEKARGDRLVMNDRDKTIYNSLGSSSSPAGKMTFTELGLTRGVQKRGIMWK
TGPKPSWYSVWKRRAFVLKGNFLYYFSLERPIEESTVHGAIYLKNAIVEKVSMPMAKNVL
KISPPVPRRKGWEDEDEETSVFHIKFKTERGRNEWFEELQQVSFDHRFPAEQGPLINTSM
GFTSYMSSRH
>THWI_Twilhelma_g6424.t1
MSRSKAVLCHMGTVESQHQYSSYCIISGFQQLTFQTAINHLAKTSSWLQVLANPPTSYPS
CLPWRGRGYDSHFISLSSEVVVVGPNDVETISCLVGSQMFVVSIESQTVVELFEKHQLTI
HVLSHFKQIIKHKDMLSADHLNQLVVNIYSFLNSILSNHDIITLSNIKKWIYFKRHNSFV
SPKMVAFNFNPTFQHNLEPYLFVLPESLTEYATLFAKFGVKKCMTQSQILSVLENIRNSS
SPTVSVSNAWDIVLSILNWITNNGTRQVSLSYNEPLYVPIQSKLEWPQLRESKDVVYTDN
DFLKEFLMSSGSDHTYTFVDSRVSKNLAECLGLTPLSEYLDISEDTFEDTGQHEPLTTRL
QNILRDYKDGLTIVKELLQNADDAEATELNICYDARTHTAPPKSLFFPGMLESHGPALIV
HNNKTFTEEDFKNITKLAGATKRDKQLKIGKFGIGFCSVYHITDVPSFVSKDRLCIFDPT
LVALRKEVKNSSQPGKTVKFTSKFIAQSNQLLPYHGLFGFQPGKSYQGTLFRFPFRSCAS
ELSSTLYTEATVKQLIKDIQTCGSKLLLFLQHIKRITFQSIATGKRSPTVLLTITKETIS
QPIPQTANTEKLRCNIMYSDKFHHSLASKEHWLIAHASYVIKQKTASASIACQLQWLPAP
TSSNYSSIVNQEGEVFCYLPLSQKTGLPVHVSSNFAVINNRRGIWTADDATSKTDTEVQW
NVCLMKTVIPKAYIDLLCELQNMCHQRLLHEYVFYSLWPITTNLLQHNPWNKMITELYRM
ISISSKCLFYSKNSKKWLTLNECKFLQQGILRHSVSSSESQGPVECVVKIASHLKQPIVE
LPEAFKIHMPLSEYTITEEKFIELFFKNLKKLSEIKQSRNLFIIHMLEVYEAEYDDGTSR
CYSFEGYLNSHACIPCTPDGTILRKCKDVISPFAPFAELFDKNESYFPIQEFFQRDLVCS
ALGNLEMIHEELPWKYLIERAQTVPNLYVNNQTKALQRVKLLIHTLENHRPKENCPASIG
ITIELIEFLPVLTKPADYHLPWKGEGIHLSSGRKLVVSGKYTNNRIICGSQVKFICEYSP
EEGGCGQISPETLKLLHIRASPTCEEVISHLKLLVDTYHGKQMSKELNEWCDQLCRQAYS
FLDKIIVVHTEENKVTLSAPSSLHNLFTFPCIWNGEVFLATTNLARNWKLKGPYLFSLPT
SLEYRKKLSAFLKIKDEFSIEDVHEGLLQMKNDFGDNPVNEQCQMLLKELIPILDKVNTD
QFNNFKIMLPDENFVLHWSIELAYNDAPWAPKDTTHTYVNGFISRELAEKLNVKPVISKF
LEKYVSSAATYFSGVPFGQREELTRRISNIIRDYPFDITVLKELLQNADDAKATKMYIIL
DKRTHGTESVLSKEWKKLQGPALLVWNDSTFSEKDLKGIQELGLGSKRSDAESIGQYGIG
FNVVYHLTDCPSFITGGETLCIMDPHCRYVPGANPMDPGRRYDDLKQGLWETFSDIKSAY
LQCNLENCPPELSRGSLFRFPLRHTDELIQISKIVDNSQRQLLTAEKMNHLLRLWAAKMK
DAMLFLNYVTELKFCTIEKSSQVITTQNHFCTNVNSADQKKRMELQKYISAFKNKTGNRS
HVIMYPLTMSDITKSGTTEQKVDEEKWLIQQGVGDIENYQQLWKYVDKVKPRHGIAAPIV
TSNDNYRFESHQSRSEGSFSQSEEIQPPTLKSSQPVLHIIRSDSQRQNVKHVHTTKSISQ
ASANSKTEMTASKISQPSFSPKKWLNGQVFCFLPLPIQSGLPVHINGNFILNSTRRNLWR
ATNPDETDERSEWNNALFVAIASSYAKFLVDCQTFYVDTHHLFVSIKNYYKLFPDISTST
LQKPWFQLAETMYKVLYKNNSPCLAVIYHQANQPSQVQWCRPISTSPLHKVFIWTTRSLL
LRDHDNSVIRPILRKIGMKISSAPYRMKISFDSIIDQDKPKLLETTPASVYEFYKQASSQ
HYPVACVIAETPFESVSNFVEFTKYILYHDVETDVYKFPSDPYGIPLLLTNDGILRCFKK
NEKVLVSNFCQLFAVNSDKFLHSKLTGIGYSLEYFVNSSLSNETNEGLEFICEILTTFLP
PELEGICIIEYYLNYLTKGELRSLWKCLTNDSFFNHYLSCILKRWTLLLTVDGRLISTQS
QLLPVVPSSQEDPNFFICKLLNEMKMPFLDKSVVEGHQNSCPQLNEQKLILKNISFLNND
HNLSRVLTRSSIKDLVRYLSAIDFRHDYKSKQHVKSLPLFENIEGKFASIQGKYAFVWPN
NVCKSGYQKWLNDTDAVFVVQHGDWTKLGSAEQLDIESITPEELYVQFIFPKFNFMSQTE
RYDHLRHIRDYLLDRANSEARVKTARVKTADEELKKKKKIAQDFLAELKSLCCIGGDDED
LKPASCYYSHQVKIFSAFHDTFSFLPKYFTENEYESSEWMDFFIKIGLHKSPTTDEYLQL
CNNVANGQTSNPLEASTILVNYLFSYKASELKWHSNHTFLKAVSRIPYVYSKQLLNLTWL
KPAATPTKMISINGEIIGLTRFCDVTTDSGDNAILLWTVKPVIQSPYTKTLGQLEIQRLL
QALNVCVLPCVDDVIENMKHFCEESQFTSQTLFYNYPEGLKCPINATDLMKIVKTHFSFF
EDYFSENDLDFELLQDIPCIPVYSSPAHINTRQVVLVKPQCVLKCDVQWSHPFLHALPES
LYSVAEQLLSKLGVKSKIELHHLQLVLKLAFEHAEEQQIDINTKRCIQFTLKELYDILWR
LAGHNNPKSQQMSKSNIQNALDPLFLPSEGGTLVKSTQLVYRDKPSFRGKLDLSGSEHLL
LVHLPVEEYKFYESDFCQLLPKCIRPVALSEICEQTLDTSCKAVDNNHSAEVADQLKLAL
SIPILVTATMSVVKHYHDGDCSNLEPQMATLVSNVDITVVNNLQTMIIHKEHGVVIGNKT
VKYFLSENKVNGCTLYLDTSISNISKEYAIKELAGALITLMKQTLPDIEPQAIYKIQKHV
AYFLKAESSDDIMEVLQRAKIPIAGAIIDNPVWKLGRKIPECWHHRLDQDLDNIFYPMEY
VGYNINGEIILAQIVHAVLPQGESLDTISQFEMKYKIFINQNDDEEGINVSVIDLYKFLR
GLTKPSLTQECSNAVQTYDGARDTSTPTNNPAKVRACKEQIDCVLKEIWRLPKEERMRAV
RRLYLKWHPDKNLDNAQFAEEIFKYLVTQIERLEAASSDNPLPRERWQQQFGQWNYTAGQ
HKFFHQQEHERYRGSRSGEESSYYGQQHFRAQNSERSYTNSPFDSFQFQPKKDTLEGKRW
IRQATVDFRVLTILHDQIQPSDFELAGHVCFMAHQVAEKALKGAMYMENGLDERGLKDHN
LTRHAYALQTVRKLDPPELVTHVSPLENYYLDPRYPNKCPAGKAPAEMFGVFEANNANEH
AQQVLKVVQTLYE
>THWI_Twilhelma_g6447.t1
MELVQDSGATTDGAQGAILSINTTESLNDSFLNDTNMLHHPFIFSPYAFGISGVFAFSGL
LVTCFQIFQHLRFYSVPEQQLWIVRILFIIPIYGFCSWLGLVLSSYSVYFDAIRSCYEAF
VIYNFLRLCLAYLGGETAILAQINGKPIERSWWAGTCCLTRMAYSIRILRFCKQATLQFC
VVKPVVAIVTIILEATGVYHEGDLNPKYGYLYCALAYNLSVTVALYGLVLFYSSTRELLS
QYHPVLKFLSVKSIVFLSFWQGLLLTVLQWFRVLSDPNDTSETAAIKAAAYQNFIITIEM
FFAAILLRFAFPYKVYMDLRKDDQGRGVPMKKITTHLKDTLNPHDVVDDAIHNFSRVYQK
YAQQGDMSEEEFDMQDTSTSHSRTTLSNSDDEREKKHSPTLMSRMMRSTKRKSSDGFEKV
TLLVESDEDEIL
>THWI_Twilhelma_g6452.t1
MVTWNMIDPWLQEKYNERVINKSSAIPVIKFDSRCECEHVFVWIGVIVGYKGLMASALVV
FSILNRKIRRKGFRHSKKINILIYILTLFIGVSMPLYFLTRHIDIHIGYVILCFILNLTV
FMCCLMLFIPPVLPVVKNKLGLKEDARLHVELHRRLSEKVSRSSFSGGDLFIGKLKD
>THWI_Twilhelma_g6489.t1
MSNRNDLALSNHQSYDEHPGSDQEDDSEPEQAVILAAGSTDSGSSSDSETELDLESQQQK
STSNFQHKNRNVRLFRSHNSADETDSTGSNSTDENPKAPNGDSSFQQKRHNHRSVKLFKQ
AEGADSDESDETQNSRQQLVSFEPRRSSTDHRSVKLFRPNERKKVVSVVPWTHSSFRLSR
NKPQEEPEEHSGEYDPTANMSKKTKKRARKALKMLHNQLMKDDVEKQDSCSTSSCWRSCC
SEGVSCRMRKDEDDQPSATFLTPALRKSLNEGFTMIKVIAFPAVPAVLQDLWVYLELLVS
LAAFVFAMIDFYPFNEKLKSVYSSVYFGLTIFSLCLVMFDAYVYFIELGSCGRAIRYFQA
RTKQNSKEEDDEENVKGRGCLKPKWKQNFKMFFELGRNIATEAILFPVLVFDLFDFITEQ
LYKPEGSIKRADFSVFLIGSFYLLLAVYIMRVFVLAGSMYSLFQISANKKINNTTNGNGN
SSSSSLIVLFCVHVLGQIVVHLIIVIAVAAKINNENPILSDTIANQSNMSMLVNETAIME
DDNGLPNASPFLWVVIVLGWLMPIVGVVIFFPINIYWMREFSIGFWVNMISLLKGKSFAE
TVFGGDGMSTTKNKAASFFEKLQYNKVKKELNHYKSPSFFTKVFFPLRIMYAALSGLIYD
IAIITFLASLMLTYQDGVVKVVIFQEDSFMTIIFILSCVCIIIANIHVLLLLNFVLLILI
AIAVFYIFLAIMVTPFFILIYFPSMAVIGYAYLFVDLCKLKKLRRAREAAKYQRNRQKSM
FRAVRLQQKTPQKVKSKTPKVVTFEDAVHVA
>THWI_Twilhelma_g6490.t1
MSNRKDLAISNHQSYDERPGSDHEDDSEPEQAVILAAGSTDSGSSSDSETELDIESQKQK
STSNFQHKNCNVRLFRSHNSADETVSTGSNSDENPKAPNGDCSFQQKHRSVKLFKQTEGD
SEELNETQNSRQQLVSFEPRHSSTDHRSVKLFRPNERKKVVSVVPWTHSSFRLSRNKPQE
ELEEHSREDDPTANMSKKTKKRARKALKMLHNQLMKDDVEQQDSCSTSSCWRSCCSEGVS
CRMKKNEDDQPSATFLTPVLRKSLNEGFTMIKVIAFPAVPAILQDLWVYLELLVSLAAFV
FAMIDFYPFNEKLKNVYSTVYSSVYLGLTIFSLCLVMFDAYVYFIELGSCGRAIRYFQAR
SKQNSKEEDDEENVMGRGCLKPKWRQNFKMFFEVWRNIATEVILYPVLVFDLFDFITEQL
YKPEGSIKRADFSVFLIGSFYLLLAVYIMRVFILAGSMYFLFQISVNKKINNTTSGNGNS
SSSSLLILFCVHVLGQIVVHLIIVVAVAAKINNENPILLDTIANQSNMSMFVIETTIMED
DNGLPNASPFLWVVIVLGWLMPIVGVVIFFPINIYWMREFSIGFWVDMISLLKEKSFAET
VFGGDGLSSTKDQALSFVENSDYKKVKKQLKRFKSPSFWTKFFYPTRVPYAALSGLIYDA
LILTYITALMLTYQDGVVQVVIFKEDHVMTAAFFALALCIIVANIHVLVLLNFLLLLIAS
LIVLMVLYALLVSPLILFIYFPSLAAIGYVYFFMGFCDCK
>THWI_Twilhelma_g6490.t2
MSNRKDLAISNHQSYDERPGSDHEDDSEPEQAVILAAGSTDSGSSSDSETELDIESQKQK
STSNFQHKNCNVRLFRSHNSADETVSTGSNSDENPKAPNGDCSFQQKHRSVKLFKQTEGD
SEELNETQNSRQQLVSFEPRHSSTDHRSVKLFRPNERKKVVSVVPWTHSSFRLSRNKPQE
ELEEHREDDPTANMSKKTKKRARKALKMLHNQLMKDDVEQQDSCSTSSCWRSCCSEGVSC
RMKKNEDDQPSATFLTPVLRKSLNEGFTMIKVIAFPAVPAILQDLWVYLELLVSLAAFVF
AMIDFYPFNEKLKNVYSTVYSSVYLGLTIFSLCLVMFDAYVYFIELGSCGRAIRYFQARS
KQNSKEEDDEENVMGRGCLKPKWRQNFKMFFEVWRNIATEVILYPVLVFDLFDFITEQLY
KPEGSIKRADFSVFLIGSFYLLLAVYIMRVFILAGSMYFLFQISVNKKINNTTSGNGNSS
SSSLLILFCVHVLGQIVVHLIIVVAVAAKINNENPILLDTIANQSNMSMFVIETTIMEDD
NGLPNASPFLWVVIVLGWLMPIVGVVIFFPINIYWMREFSIGFWVDMISLLKEKSFAETV
FGGDGLSSTKDQALSFVENSDYKKVKKQLKRFKSPSFWTKFFYPTRVPYAALSGLIYDAL
ILTYITALMLTYQDGVVQVVIFKEDHVMTAAFFALALCIIVANIHVLVLLNFLLLLIASL
IVLMVLYALLVSPLILFIYFPSLAAIGYVYFFMGFCDCK
>THWI_Twilhelma_g6491.t1
MSRDGANRRSSATRRYSVTNIIPSLGPTDVHESSSEPEITAAYTDGTTSSSDSESVDRGE
EEGYHPISNRSNFQRHSEEYRSINLNQPRRRDVEPSITPWSHGSFRLSRNRPQPEDESSS
SDEEPFAFVTGNDEPTAKMKPVTKTRAKKALKSLKVQPPKPKKEKTPGCLEKLCSRMKKK
SKPKVATKVTKPKKPKPKPKPPPTRLSPQMKKANNEGYNMVKSIAFPALPSLFQDLWVYV
ELVVTIAAFGFAMYDFFPIEQGSAYTYAYLGLTLLSMILALFDAYVYFIELGSCGRAIRY
IRTRSHGPNDNEALIEDDEEDIKGKGCFKANWRQYFNSFFELGRNIISELILYPLLVFDL
FDFVTDVIYQPEDSIGRADFSLFVVGSFYLLLAVYIMRVFVIGGSIFSLIQVASNKNAGS
GDTDSTKLLIKFCLHILGQIAVHLTIILAVGAKINNENPIEDDEFMSNKTMNETFNETMM
EAEDSGLPNVSPFLLVVIVLGWFMPMVGVAMFFLINIYWMREFSISFWVNMVSLLQGASF
AETVFGGDGLSSTKDQALSFVENSDYKKVKKQLKRFKSPSFWTKFFYPTRVPYAALSGLI
YDALILTYVAALMLTYQDGVVQVVIFKEDHVMTAAFFASALCIIVANIHVLVLLNFLLLI
IASLIALMVLYALFVSPLILFIYFPSLAAIGYVYFFMGCCCCKRKKKKRDATGNKTADRE
KGEEDKSGEVVENVHALEAEDETNIEMDQVEPQENLEITNSVTSTSI
>THWI_Twilhelma_g6492.t1
MVHCVFSSNFSNENQYHAQLEEPKIHPKVRKRAQQAVKNAAKFIDSGEEDEEQKNGCFSR
LCSPSHKKKTQKDETIEEKKEMILELTPELERANGQGFSMLKNVLFPSIPAVVQDMWVFL
ELLITIAAFVFAVLDLYPISENFGFNYAYLGLVVFSMILALLDAWVYFFQLGSCARGIRE
CRKHLKKRHLKATSTIEEGEDSGEFDEESDGGSESESRKRKCCQFSPKWKQYFSTFFELI
RNLASELILYPLLVFDLFDFILDEVFRPQDGVGKADFGLFVVGSFYLILAVYIMRIFVVA
GSMLSLIRLPKNTNETGNSSDNHLLIKFCLHILGQILVHFTTIVVIGAKINNENLPMDDE
EAIFMNDTESNFLTNFSMNDTMSEEEGGANTSPFLIVAIILGGLLPITGIVMFFIVNLYW
MREFSIGFWLNMISLLQGESFAETVFGGQGKAVTKDKALKFVQKSQYKKVKKDLKKFKSL
STLAKFFYPTRIPLAALSGLLYDILIVVFLVCLAFTYKNQTVQLAVFKDDPILTYTFVIS
LVCTLVANIHVLLLLNFILLIFLSIIALAVLIFFFWSPFLLVVYFPAVGILGYILLFREM
GSCATKRSAKKKLDALNGSAGGVKLDDHSVVIGNQELELVEQLNNRNDISKASGAKKDSL
EKEEIEMLEAQVTRSFDATST
>THWI_Twilhelma_g6504.t1
MGILGLTKFIEESFSGWKTTRIEGNIIVDGSSLVYALYKKFDWANGGQYPEFREEVIDFF
GKLDDANIIPTVVLDGTTYKNEKAKTILHRRKQRVKKIHMSLYHDDQNAFEYFNDVLPIL
AFKVFIMTLIEFAIPFIVVEGEADVTISQLANHYSCPVLGNDSDYYMFNLKGGYIPLNFC
LDDNIMKDDFSVLVTKVFHVADFAKQFQFKDARLRLIIPALVGNDFLTSFDGLNSHTNKA
LLTSRSPLASMGNQIATAIVYASSFQSLEEFLERVPSLGLEHRLETTLLKRCEEVGKFYD
SEVPKSLDQLREMPEIRKLSGEVIPAWTTRAFLDGHLSKFVMDSLMQQKCVLEIGVDDTR
SKSAHVLSQPLRQYTYGILGVDTVEEFIRQELEVLSVRIPAISIIAERRLPSLEDVSILS
DIQRKELLYLLLGCNPKKIENLPEDWRLAIASVIYWAKNAKPSTNLLKALLSCLIVCKKE
AVPLQIVNLRPQQRGQWIHAVHVFSQWQSCFDAVDNLNTLLMQPLNSISPAFLYDDYTAV
QSDDVSESSSSKHKPEASSKHGNAEKPKAHKHKLRYTSPLELQNRFAGLELEKD
>THWI_Twilhelma_g6528.t1
MSTSPKPFQRSKTFSGAVHYPEEQSTSNKNQFTVDKKVAVEAHLESCDHRELQCTQCGSY
IQVITLKVHEEKECPMRPEECVHCNQKIPSLQMEDHIKKLCPDVLHKCPNGCNSNLEFKL
PELQRHLAVTGGDCPLSEVPCPYVIYGCSFVSLRKNLPQHMAQYQVYHVQIQSCCFTDMK
SAMEKQASTMQHLMERVGSLESRTNAIERLQDALEQRVELLDERRERHIERYESKIETLE
EQAIRTTATLTQLTRKVDDLQVTAGGTRVNYSTVSSGYGTDVQPAISSHLLGLGGAVGGG
ASQQQVDSLQGRVVEVEHGIDRALSSCLDQELRIQLLERATYNGVLVWKIDEFERRRKEA
VDGITMSLYSTPFYTSRHGYKMCCRIYLNGDGLGKGTHLSFFFVIMRGPFDGLLEWPFKQ
KVTLTLLNQSPERSVSDSFRPDGQSSSFQRPLRREMNIASGCPMFIKLSHLLSGGFVKDD
CIYVRAVVDTADLPEYPMALS
>THWI_Twilhelma_g6528.t2
MSTSPKPFQRSKTFSGAVHYPEEQSTSNKNQFTVDKKVAVEVTAQAACRLRIPMRLDAHL
ESCDHRELQCTQCGSYIQVITLKVHEEKECPMRPEECVHCNQKIPSLQMEDHIKKLCPDV
LHKCPNGCNSNLEFKLPELQRHLAVTGGDCPLSEVPCPYVIYGCSFVSLRKNLPQHMAQY
QVYHVQIQSCCFTDMKSAMEKQASTMQHLMERVGSLESRTNAIERLQDALEQRVELLDER
RERHIERYESKIETLEEQAIRTTATLTQLTRKVDDLQVTAGGTRVNYSTVSSGYGTDVQP
AISSHLLGLGGAVGGGASQQQVDSLQGRVVEVEHGIDRALSSCLDQELRIQLLERATYNG
VLVWKIDEFERRRKEAVDGITMSLYSTPFYTSRHGYKMCCRIYLNGDGLGKGTHLSFFFV
IMRGPFDGLLEWPFKQKVTLTLLNQSPERSVSDSFRPDGQSSSFQRPLRREMNIASGCPM
FIKLSHLLSGGFVKDDCIYVRAVVDTADLPEYPMALS
>THWI_Twilhelma_g6532.t1
MTTKTFVPRGRPKSGRVWREPGEKSKNAVAVPSLKTPWRKRQLERAEKKAMKEMERELKE
MAKRQREESRKRIEEKQQKKLENQKKSEVVQKITNSAKLKRLRKKQLRSIEKR
>THWI_Twilhelma_g6541.t1
MYILTFKKIISVSDAVISHPDEMEHLEQYQVLANYTRKDSHQVNLFAGQVVHVIEKHDTG
WWMVMTEDEQGYAPAAYLEAMEESSLDRYPQNATNEVYEAMEIYKADGDDEVGFQAGDKI
EVITKSMDGWWKIRCNGKVGYAPSALIRRTGARRVNNTSEFIYESEKTIYEELNIHKPPP
RRNTIDKSILMRLKPRIPPGYDSPRTNRTLAHIQDEEQIYVDPAGDESDEDNNIYKVPRP
ITDQPKVNGTIAPYATIKHTQSSESIDTSTRRRGSADSLDSPKLRRSREKLSQSSPDPEP
VYESTESLNDDGADSPVYENTEFGGGPPTPQKSPQPTDSGSSGCGGGGVTSPTPYIVPMS
VNRNKPRRHTPDDYEDLDDLEDPGGDVYEDMDAGLNKPAKKPLPPPQLPRVTSKSLSSDL
SLDDYEDMDSGTSKERIAPLLPAMDDYVKMDPQTAVVNSPRKMSAPVVGSKGHQKKREVP
LAWRIANSSAIEGILKKRLKGSQSTSALLNPVVAKKPSPPPVNTSSEVSKPKGRFPFKKA
ASVSAVEDVFEEEYVEMDPIYTMPPPDEMEEDQEEDTSTNSEETTNKPTSPSRPISSRPL
PPPPYAMIDTKPAPVKSHSTSTSNDAPAPKKKLTRAKSVENFLSSSSSQAREDAAKRQFS
PPAQQPKKTNKMPPLPPPRVPASKQLSTPGFDSTDGAVASRMENSIKPALGRLRSANEKS
SKPLYNGQQQQLFANREGSPENPSDLPPVSNQRVGGREFSPMKRSVSPPDWIAPNDREHS
PPHRPLIHTVSEPQMKPESSEGSASSGVSFPKTYIAKMGYTSQTEGCLSFSAGDKCVLVS
QTRDGWWLVNVGGREGWTPGDYWEEDVRNRATIASRPPKFAPKKLPDVRKPRSHTVATDS
FLPQPPVPDIPEQQSPVDTAREESLSTSLQLTNSSNNVEREKHTPLSSSMELLSSNKTPL
KPPPYSKTGKGKAPPPPKPKPLPNAGSSPGIKRKPPLPQKPMLPQKPSNIKSSPHGSPTP
PVTALPPPPSHRAPSPPPPLPPANLTRKRRSLHDPSSPATTMAGNGPMADGEYVRLQDAI
VDSIENAPWFMGKMERGQAEQFLMEHGRQREFLVRERAAKKGFYALSIRHHYSCKHFNID
PTHDNHYSMGTLTFSTIDEIIRHYQQNSLFIHEGQHITLGQPVKRRIRHADSQKSHANDF
>THWI_Twilhelma_g6541.t2
MYILTFKKIISVSDAVISHPDEMEHLEQYQVLANYTRKDSHQVNLFAGQVVHVIEKHDTG
WWMVMTEDEQGYAPAAYLEAMEESSLDRYPQNATNEVYEAMEIYKADGDDEVGFQAGDKI
EVITKSMDGWWKIRCNGKVGYAPSALIRRTGARRVNNTSEFIYESEKTIYEELNIHKPPP
RRNTIDKSILMRLKPRIPPGYDSPRTNRTLAHIQDEEQIYVDPAGDESDEDNNIYKVPRP
ITDQPKVNGTIAPYATIKHTQSSESIDTSTRRRGSADSLDSPKLRRSREKLSQSSPDPEP
VYESTESLNDDGADSPVYENTEFGGGPPTPQKSPQPTDSGSSGCGGGGVTSPTPYIVPMS
VNRNKPRRHTPDDYEDLDDLEDPGGDVYEDMDAGLNKPAKKPLPPPQLPRVTSKSLSSDL
SLDDYEDMDSGTSKERIAPLLPAMDDYVKMDPQTAVVNSPRKMSAPVVGSKGHQKKREVP
LAWRIANSSAIEGILKKRLKGSQSTSALLNPVVAKKPSPPPVNTSSEVSKPKGRFPFKKA
ASVSAVEDVFEEEYVEMDPIYTMPPPDEMEEDQEEDTSTNSEETTNKPTSPSRPISSRPL
PPPPYAMIDTKPAPVKSHSTSTSNDAPAPKKKLTRAKSVENFLSSSSSQAREDAAKRQFS
PPAQQPKKTNKMPPLPPPRVPASKQLSTPGFDSTDGAVASRMENSIKPALGRLRSANEKS
SKPLYNGQQQQLFANREGSPENPSDLPPVSNQRVGGREFSPMKRSVSPPDWIAPNDREHS
PPHRPLIHTVSEPQMKPESSEGSASSGVSFPKTYIAKMGYTSQTEGCLSFSAGDKCVLVS
QTRDGWWLVNVGGREGWTPGDYWEEDVRNRATIASRPPKFAPKKLPDVRKPRSHTVATDS
FLPQPPVPDIPEQQSPVDTAREESLSTSLQLTNSSNNVEREKHTPLSSSMELLSSNKTPL
KPPPYSKTGKGKAPPPPKPKPLPNAGSSPGIKRKPPLPQKPMLPQKPSNIKSSPHGSPTP
PVTALPPPPSHRAPSPPPPLPPANLTRKRRSLHDPSSPATTMAGNGPMADGEYVRLQDAI
VDSIENAPWFMGKMERGQAEQFLMEYRLMCPLSARSQSHCKHFNIDPTHDNHYSMGTLTF
STIDEIIRHYQQNSLFIHEGQHITLGQPVKRRIRHADSQKSHANDF
>THWI_Twilhelma_g6548.t1
MAEEQILRSENILNGYRLTHTTIQDTQCNRTKSLDLFLSQISSTVAPPVLGLIGCGCSVA
SEPVAEIIHHWNISQIGYGSAAITLSEQRFRNFFRTHPSIGNVLPVITSVLEHYNWKRVA
FLTESNRDFFTEILDNVEILLNDQNITLKRLTVTSDALFDEEDYRIIFINTDPDLAVKII
CQGYKRNLVYPRYSWLTYGWYQERWWTSEVSGIQVNCSDDQLSEFLERSLSLQIFPSASD
PLALTDTGLSPAEFFSAYSKRLRLQKKYSQTYTAALAYDAMWALAFALNKTATMENFTRE
EVFHFTGCKGDDEGNQNQMVPLELFTYNNGLMGCVINYHLKQTNFIGISGEVAFDDMGSR
TQSQITILQYNTNGSSEVRVTPIGIGFVNGSFLILSETDNGVPPDGSPILQIVTYHLAFV
VIYDVIAVAGIIFTTVCLMFNFVFRKKRVVLLTSPKLNYFFLAGAYLLYTVSILKIIPTV
DRPYALIKCSLESTFFTVGYCLAYGTLLAKMFRIFQIFHKPVQKEKNLLKDWQLMIIIIL
ITVIGAAIAMIGESVPQFKTSAHLQYSPENPNSETELGVEIHYQIWRCYSSTDPPQNVFF
YIRFSYYALLQIIGLVLAIQMRKVTVKLLNDSKYIAALIYITSITMIVSALTTFTLNSYL
IISEVLINGGTLLITTAFLCLLFIPKMVSLYHDPSGKRIFHMGNEYSVHIGSIFSVVDER
DAKISELEAKLSELESNIARTESSIVQRLYCTIISK
>THWI_Twilhelma_g6548.t2
MAEEQILRSENILNGYRLTHTTIQDTQCNRTKSLDLFLSQISSTVAPPVLGLIGCGCSVA
SEPVAEIIHHWNISQIGYGSAAITLSEQRFRNFFRTHPSIGNVLPVITSVLEHYNWKRVA
FLTESNRDFFTEILDNVEILLNDQNITLKRLTVTSDALFDEEDYRIIFINTDPDLAVKII
CQGYKRNLVYPRYSWLTYGWYQERWWTSEVSGIQSPAEFFSAYSKRLRLQKKYSQTYTAA
LAYDAMWALAFALNKTATMENFTREEVFHFTGCKGDDEGNQNQMVPLELFTYNNGLMGCV
INYHLKQTNFIGISGEVAFDDMGSRTQSQITILQYNTNGSSEVRVTPIGIGFVNGSFLIL
SETDNGVPPDGSPILQIVTYHLAFVVIYDVIAVAGIIFTTVCLMFNFVFRKKRVVLLTSP
KLNYFFLAGAYLLYTVSILKIIPTVDRPYALIKCSLESTFFTVGYCLAYGTLLAKMFRIF
QIFHKPVQKEKNLLKDWQLMIIIILITVIGAAIAMIGESVPQFKTSAHLQYSPENPNSET
ELGVEIHYQIWRCYSSTDPPQNVFFYIRFSYYALLQIIGLVLAIQMRKVTVKLLNDSKYI
AALIYITSITMIVSALTTFTLNSYLIISEVLINGGTLLITTAFLCLLFIPKMVSLYHDPS
GKRIFHMGNEYSVHIGSIFSVVDERDAKISELEAKLSELESNIARTESSIVQRLYCTIIS
K
>THWI_Twilhelma_g6549.t1
MDRAVLVVFKIGLLSLCLVFGYVRGQPIDLHYALFTAGPMGGFDSSGSVPAVEMAEEQIL
RSENILNGYRLTHTTIQDTQCDRTVSLNVFFETIPLMDSPVLGLIGCGCSVSSEPIAEII
HHWNISQISYAASSVTLSDRTRFVNYFRTAPSDTTLLTGISTVIEYYGWEQVVFITQPEN
LFEGALNGLRDEARRKNTSTINITNRMVSSDLLDVSRLVQNPDFFQAFKRGYTYPRFAWL
VYGWYVDKWWTSEVNDFPINCTDADLESFVQRFLAVQTFSSASTSNESTDTVLNEGQFFA
EYNARLNTTEAQENNYTSIFTATTAYDAVWALAFALNRTSSMINASTQEIFERTGCRSLR
GHRIVPLESFTYDNDLMGCVVRSHLIETSFVGVSGMVEFDETGTRSQTEITAGQYRQADV
DLDSDEVKMIDFATIYSNGTFIYHRNENNVTVYPGEMVD
>THWI_Twilhelma_g6549.t2
MDRAVLVVFKIGLLSLCLVFGYVRGQPIDLHYALFTAGPMGGFDSSGSVPAVEMAEEQIL
RSENILNGYRLTHTTIQDTQCDRTVSLNVFFETIPLMDSPVLGLIGCGCSVSSEPIAEII
HHWNISQISYAASSVTLSDRTRFVNYFRTAPSDTTLLTGISTVIEYYGWEQVVFITQPEN
LFEGALNGLRDEARRKNTSTINITNRMVSSDLLDVSRLVQNPDFFQLEGNDYRVFFINTY
SNVARIIICEAFKRGYTYPRFAWLVYGWYVDKWWTSEVNDFPINCTDADLESFVQRFLAV
QTFSSASTSNESTDTVLNEGQFFAEYNARLNTTEAQENNYTSIFTATTAYDAVWALAFAL
NRTSSMINASTQEIFERTGCRSLRGHRIVPLESFTYDNDLMGCVVRSHLIETSFVGVSGM
VEFDETGTRSQTEITAGQYRQADVDLDSDEVKMIDFATIYSNGTFIYHRNENNVTVYPGE
MVD
>THWI_Twilhelma_g6584.t1
MLSSPLLVLLVCLQIVAGGHDLSEEYQFSTTLDRDGAYTLHWSFDLQRKTIAFAVNVSTT
GWVGFGVSPTGNMPGSDVVIGWVGENGQITFHDRFADEYSLPSVDESQDWFLVRGEEENG
QTILEFTRNLTSCDERDLNIQADTSRIVWAYHSRDPSGINAIPQHEKMGSIPLNLLGGLT
EERVEENTASFVIANENLTIPSTDTTYWCSVYSLPEEVRQQERYIYKITPSISEESSPYV
HHILIYLCDVLEHTNVGASSQCENAHVNIGLCRGSGLLIAAWAVGGSDFVYPDGVSLPIG
GVGTAQYVVLEMHYDNPNEDAGVLDSSGIEFVYTDTVPVHRAGVLGVGHTVSTIQVIPPG
VDNFITNGICQSQCTQEFLPPEGITVFGNLLHTHLAGHGLVVRHFRENRECGALEELQPI
DENRRYDFNFQQITHLPREVKVLPGDSIQLDCFYHTTTYDSVTVGGESTRNEMCFTFLYY
YPKVDLNFCISQPSLPTAFNELTTQHLNTSQTEELYFHIQNENTAGAESIYNKIDWSQDT
IDKFQQTLLTNDALSICTPGSISRQPVIAEQPLPSIDCTYEAPDSCTGTVPERCCQRLQT
TISAAPKTVSLCYFISILSGLIAYLINSSF
>THWI_Twilhelma_g6584.t2
MLSSPLLVLLVCLQIVAGGHDLSEEYQFSTTLDRDGAYTLHWSFDLQRKTIAFAVNVSTT
GWVGFGVSPTGNMPGSDVVIGWVGENGQITFHDRFADEYSLPSVDESQDWFLVRGEEENG
QTILEFTRNLTSCDERDLNIQADTSRIVWAYHSRDPSGINAIPQHEKMGSIPLNLLGGLT
EERVEENTASFVIANENLTIPSTDTTYWCSVYSLPEEVRQQERYIYKITPSISEESSPYV
HHILIYLCDVLEHTNVGASSQCENAHVNIGLCRGSGLLIAAWAVGGSDFVYPDGVSLPIG
GVGTAQYVVLEMHYDNPNEDAGVLDSSGIEFVYTDTVPVHRAGVLGVGHTVSTIQVIPPG
VDNFITNGICQSQCTQEFLPPEGITVFGNLLHTHLAGHGLVVRHFRENRECGALEELQPI
DENRRYDFNFQQITHLPREVKVLPGDSIQLDCFYHTTTYDSVTVGGESTRNEMCFTFLYY
YPKVDLNFCISQPSLPTAFNELTTQHLNTSQTEELYFHIQNENTAGAESIYNKIDWSQDT
IDKFQQTLLTNDALSICTPGSISRQPVIAEQPLPSIDCTYEAPDSCTVGQLQQISCRAAA
AETTAIIHAKEPHLNASCQYLEQTASNAEQRSSGSKASEYTRIVSCSVHPERQCQPCILC
KKGNLSKYLHPKTWKDNSLLQALQQHEPSLNIQPESCICRPCRGDITKLITEDGFVPRWR
KTRETVDACCVPGCSNKIDKVTKLVDRVTVCDYFCGEKRVEPPVPVPIQEPVVEGVGLCK
EHYGAWYRHTNPMQYKCITCNTILYDMSNSRTCPEPEIIQKHLTENTSFSRQIGRDDKVC
LACYRSHLITIRCINTMNTVESTDSDLTSLIKKLTQQLPVDSNVHTLQQAHHYGATIAAI
HVGEALLKQTAVLLPEVYKIFNDKVKQIITLNNISTNHNMPSKEWLRSKLRSFLEHHMEY
KCAVRRYGTVLFRSGGDLLHALSVSLDQSNATEDSDNFQDMLTKTCNTLNAKCHANIKAL
LSRDATKPHKIEEVDIDKCISELDPDVWKAICLLTQPLTPKAIDRADSCNIRKMRRFFCI
CTLFFTLNNQCSFPLHTLLADAIETCGGTQRLTRLLNRFGACASIDTHNRYVVYRVEERK
KQGSLSGFPTDSFLIVSLDNLDYIHSYSQVYCGNQQSSWHGTTVQFVQPQPTKLVDKGRE
QAQTEGETTSNIDTTDQICIRHTQCSSLANTFQSYLSKRPYAAQSPHSSPEKHSPLPKRL
RRMRTGKEGKETGSSTSLQNLENPSNSTVHDSSVQINREVPEKPTLNINHFQLNQEESKS
LEELRELCNHYMLQKEASTTHDNTFTDFQSYFSLVSDLPQPEKSNIIYHQVLDQKCESKE
TLLNIIDHLHQEFILTQTKKYIILEGDQATYEKLQSIKHEYGSDLDWLLPFPGDWHFLKN
FKEVLYKIYFDAGLRDLAIACGYQPNSVTVNFKRSHRFLLEAWEAIYRHFLSMFLENKAP
AQFKEHVSQCIKSFPQCEDQQSAAHNMKEMLATQLEGYKDFPTDFTAYLDELSKSSETNK
FWIQFLLQDCFCYISLYLAMRSGRWNLRIGAIKLMAALFTAFDRPNYQKLIPQHLRDLLT
NFPEEALAHLRNGGFTVSIRGRSCHSIGIDEAHEMEINKDCKEYITRPSADYINRTAVFL
PVRARAIQNIEKQIFPERKSDTEAITSLYGSGSSHKCEMNIRKQTEKLLSSSLSCSSNSD
NLHHLFNSKELSPQQIHDLTNFRQIGQTEFEHRVQYYMLRTPSVKPPKHLKHLLTFTERR
SRQRKATTIERERKIQIECWKKRVAFATSTGTTTNTGYEQCIELPRAIATSDGRLVKGTK
SNMTKVLEKRYKDAIPSIATNTLPPGWTPDTTIIEGMFLINIKPWSAHANLGEYADFLLR
QHILPHYRNGSKQVHLLFDDPECQEQSPKYFERQHRDNTNPTPADHCCIDFTADSVIPPK
WREMVLHCRKCKRGLVCFLSTYFLEKMKRKLSPQQRFITAGGLEGIYRNKAAYVESNQDP
QCDPNLTCNVEEADSRIWLHVLNSSGSTKLVLSPDTDVYHVGLPIIARTSLDVIVKTSPF
SSLEQHFLDLKALAKALSNDPELGSIHELPSAMQMLFICTGCDYTSFFNGFGKAMFTATL
AEYSEFICSNTDSLPGTIATPDPDSTSILSFFRLVGCAYFRKHKAAFAPSFPTPIALFNS
LANETQSPLVHHSAWLQLIRDRVWSRIKFEEEMVPSDEALMRHWKRSCWIGIVWKQASSN
HIIYPPLHGHGWKINHSTQTLEIDWDSDENISTVRSRVALLRRGCGCKTGCLTSRCKCKR
SNRHCGPGCKCVRCCNIPQPAVGGTQSVEDTNDDTSEVSSSSADDLEEEVDDIMTDVFGS
SYTGIPDTLSDSDCMSTQSLSCDEAMSFEVHA
>THWI_Twilhelma_g6604.t1
MASLNVSEYCSSLPEPVRARLHQRIDAASGGVSIEVGQVAKCIYQWEGGVAEALGLTKAN
ISAIKTKYPEELGLQTREVLCLWQEKNGPNATYHNLIEAFLKAEKSSYADAVCKILKETT
VACYGKGGTTPIVGARKVESSWNLY
>THWI_Twilhelma_g6604.t2
MASLNVSEYCSSLPEPVRARLHQRIDAASGGVSIEVGQVAKCIYQWEGGVAEALGLTKAN
ISAIKTKYPEELGLQTREVLCLWQEKNGPNATYHNLIEAFLKAEKSSYADAVCKILKETT
VACYGKGGTTPIVGARKTTTHSLDNSLDLF
>THWI_Twilhelma_g6617.t1
MVPPHTERIDRSKSSPATVSVESTVPETILKKVDQCAVTVPVKNPVDDTDIEHSSAYKFL
KVEKMSELERKTLLGRLTNDYKRITASYSELNQYVIQSLRDRSVTPKMLSTVLMNLNAFR
VQKTDDKSSHTPLLADRLDSIREADDIDDVFYILRPYGSFFDCHIIRHIVNSRLCSDQDK
KELQKYEEELKEYCRRSVFECPHIENKDPKFRHFVMKVDDSVLKSSIMKAIDAFRVEVAE
ACGLEGHTLSLCTVEKGCLQLTFQIPPCVADSLFPLSHEQTVALAELGILKLTSEPQLSI
DYNFQSRKLLPCAWRRLFGRCNYNEQDCRYDHNVDPVKEPFVGDLPEFATVLAVKKIRPS
GHNSSGKPYVIVINEKEQNMKLVAEDKDTLKFAQDEVKNQLQLLREDTRLKYSYIHPDGI
EQPVLYAFKKPENAKLFGKFTWRKSLDDECFTVEKLIILSKEYTATPGLRYYAFNTEVSS
DDIIALKSMGSSLEQVGHQEKTYTLTLVDKQGGDVGYRVKIKFDDNQTPSIIYIRKFVRV
GDISAPKVRVLLDILFLHRNYDVRVSLSNFNTVEDPSVTRFISQTIEMPQPGVLHYNPAL
SQEKWSINYIRYQESDSFEFQHSYIVENSAVGEYEIARPELNIEHIISKDDFRRRQELEL
HCKSPSLNPNLTLCDQNQAEASITGWTPDGIIKDFLETGFLEVMEDLNTKLGEPH
>THWI_Twilhelma_g6617.t2
MKLVAEDKDTLKFAQDEVKNQLQLLREDTRLKYSYIHPDGIEQPVLYAFKKPENAKLFGK
FTWRKSLDDECFTVEKLIILSKEYTATPGLRYYAFNTEVSSDDIIALKSMGSSLEQVGHQ
EKTYTLTLVDKQGGDVGYRVKIKFDDNQTPSIIYIRKFVRVGDISAPKVRVLLDILFLHR
NYDVRVSLSNFNTVEDPSVTRFISQTIEMPQPGVLHYNPALSQEKWSINYIRYQESDSFE
FQHSYIVENSAVGEYEIARPELNIEHIISKDDFRRRQELELHCKSPSLNPNLTLCDQNQA
EASITGWTPDGIIKDFLETGFLEVMEDLNTKLGEPH
>THWI_Twilhelma_g6621.t1
MVSLLKDVTNLEPQAKRSCSLKASLDIKKQTQRLAPRGNPSAGGCTRAQNLQLLGNEEDS
DCQVAETLQQVLKHDRPTFERGTQWISTFVERNTTAELNKAFTLKIFSTAVSTWGCNITT
ASQRAAEVTGVSTYTIQKWAAEYYVSLVGIPPDDIDLDLTSTLLSSERGRSCKNPHSIIH
DEQFCISAREFVRSRAYQKGAPNMTVKDFRDWIQNKFNVNVCLDTARVYLHSLGFSLRNH
HKAVYFDGHERDDVVDDRKQFVETIEKLNRRMLYPGHAPQLEPGEKRLIQIHHDESTFYS
NADQSTHWDDGTLSVLKQKSLGQSIMVSDFIDEASSDYLHHNSTNTRLLLETSTDGYFDN
KMLLKQVDNAMDVFEAKYPNDQGLFIFDNAPSHKKYAEDALNAEKMNVRPGGKQPSLRDT
IFNGHTQTMVLPDGTPKGMKLVLEERGIDTTDMNAKRMREVLKQQGDFKNVKTLLEERVE
GRGHICLFFPKFHCELNAIERCWCQAKKHTRAYSNGTITRLRKSVPEGLESCTSDMIAKF
FVTCRDYMRAYREGKTCENVDRAVKQYKSHRRVFDSNNTI
>THWI_Twilhelma_g6646.t1
MYSNYPKSSIETLISIFGFYQALNILLGDIDTTEILSLLEDVWLNERPSRIVTDQDSFFL
SAVAYYKHPAVNMKSPIFVEISDSPAIDAGGPRRQLFSNVLRKFRDNSTLFEGYNNHLLP
IYSPSTLTSGLFKVLGRVIVHSVLRGGPSFPFLAPCIYRYICTSSTEQAVTVDSIDLTDI
FYVSSLRRKSCICFCL
>THWI_Twilhelma_g6661.t1
MASLDSLSRVILLFCFFNTHAVYSQQLSTSDLPVISIHPQGGIYRSASQVVLTCETTDPV
ASIRWTHNNVSLPSTDARVSTATTLTISSLTAETSGSYVCLVSNSAGTVASMEAVITLAE
LTTSFTDASNPTMVSASVGQTLTISCGPYTSIPDAAVNWLVSNPISPMVVDASYDRAIVG
INGDLYFQDIYSANAQTYVCRVTNSILGQFRESFTQITVESPTVATAPHIIVPPRDTVVN
EGDTVEFECIAGGSPVPSISWTCLSADCLADTRRRVLQGGSRLRIRRVQMSDVGSYTCTV
DGVGTYPVSLTIRAPPELTTPLQATVIEITYGEPISLTCAASGIDLTWQWYHNGTRLEGF
SGPTLDIGNSQEQHSGTYQCYAFNPAGFVSSVALVEIRTVYSQQLSASDLPVISTHPQGG
IYRSTSQVLLTCETTDPVASIRWTHNNVSLPPTDARVSTPTTLNISSLTAETSGSYVCLV
SNNAGTVASMEAVVTLAELTTSFADASNPTMVSASVGQTLTISCGPYTSIPDGAVSWLAS
DTGNAFAVEASYDRAIVGIDGNLYFQDIYSANAQTYVCRVTNSVLGQFRESFTQITVEGS
SVATAPHIIVPPRDTVVNEGDTVEFECIAGGSPVPSVSWTCLSADCLTDTRRRVLQEESR
LRIRRVQMSDVGSYTCTVDGVGTYPASLTIRAPPELTTPLQATVIEITYGDPISLTCAAS
GIDLTWQWYHNGTRLEGFSGPTLDIGNSREQHSGTYQCYAFNPAGFVSSVALVEIRTIAA
SITSILTPSQLIFSDHPFEISCSAIGAPPPRFEWTKGDVLLENGHPFDLSVPNILRITNV
EAAHGGSYTCRAVNEIGEREIGRDESTTMLTIIVLVKVKILVNKLLKREFFEIKYPVVCC
GCVAGLWMDVEHVL
>THWI_Twilhelma_g6661.t2
MASLDSLSRVILLFCFFNTHAVYSQQLSTSDLPVISIHPQGGIYRSASQVVLTCETTDPV
ASIRWTHNNVSLPSTDARVSTATTLTISSLTAETSGSYVCLVSNSAGTVASMEAVITLAE
LTTSFTDASNPTMVSASVGQTLTISCGPYTSIPDAAVNWLVSNPISPMVVDASYDRAIVG
INGDLYFQDIYSANAQTYVCRVTNSILGQFRESFTQITVESPTVATAPHIIVPPRDTVVN
EGDTVEFECIAGGSPVPSISWTCLSADCLADTRRRVLQGGSRLRIRRVQMSDVGSYTCTV
DGVGTYPVSLTIRAPPELTTPLQATVIEITYGEPISLTCAASGIDLTWQWYHNGTRLEGF
SGPTLDIGNSQEQHSGTYQCYAFNPAGFVSSVALVEIRSTLFHPVICLKRWDVVMYIA
>THWI_Twilhelma_g6697.t1
MARLKVNSSTPMSQDDRDEYTPLLPESPAENKLEKSDTPDYHYETLLPNSRYTPVNASVE
QKQSPEIRTYWWRWVVLTVFCLNLMMDNIFWITTSPIADVIKCYYKVDDFWVNSLSSVYM
PVYIILAFPCAWMMDRYGIRVMVVLASCSNVLGAGLRIAGSAGASYGFWLLLSGQGIVSL
CNVLIWGAAPLLSETWFPASERATATAFAGAVAPTAGLLIGSGLSPFLVRRSDTVEVCGN
DTAPPTSSQELFDDWSETIYHQLFYYLTGQGGLALIILVLTIVAFPNAPPSPPSRSRQLE
TSTHRDSDVGLHQVKEFVLSVLKSFTNIYFILIVITGGIMIGAFGTILTVINEMITPYFE
GYDEQIAYIGITFQVSAFIAMVVLGRILDFTKAFYAMNVVLCVSSTAAVALFAALVQYQR
HFYLLYIAAALIGVTLAAFPAVLYEYAVEMTYPLPEGTSAGIVNIATQIVNFAMIEYTGP
LVQSNKLRPYGIWGFAGIIALASVLALFTRPKLKRLEIDQGVKVNVNEQ
>THWI_Twilhelma_g6698.t1
MSQDDRDEYTPLLPESPAGSKLGKSDTPDYHYEALLPNSRYTHSPVNVSLDPKQSPKIRT
YWWRWVVLTVFCLNFAMNTIFWITTSPIADVIKCYYKVDDFWVNSLSSVFMPVYIILAFP
CAWMMDRYGIRVMLLLASCSNALGAGLRIAGSGARYGFWLLLSGQGIVSLCNVLIWGAAP
LLSETWFPASERATATAFAGAVAPTAGLLIGSGLSPFLVRRSDTVEVCGNDTTPPTSSQE
LFDDWSETIYHQLFYYLTGQGGLALILLVLTLVAFPNAPPSPPSRSRQLETSTHRDSDGG
LHQVKEFVLSVLKSFTNIYFILIVITGGIMVGTFGTIMTVINEIVTAYFDGYDEQIAYIG
ITFQVSAFIAMVVLGRILDFTKAFYAMNVVLCVSSTAAVALFAALVQYQRHFYLLYIAAA
LIGVTLAAFPAVLYEYAVEMTYPLPEGTSAGIVNIATQIVNFAMIEYTGPLVQSNKLRPY
GIWGFAGVVAVASVLALFTRPKLKRLEIDKGLQINANEQ
>THWI_Twilhelma_g6698.t2
MAQFKVNSSTPMSQDDRDEYTPLLPESPAGSKLGKSDTPDYHYEALLPNSRYTHSPVNVS
LDPKQSPKIRTYWWRWVVLTVFCLNFAMNTIFWITTSPIADVIKCYYKVDDFWVNSLSSV
FMPVYIILAFPCAWMMDRYGIRVMLLLASCSNALGAGLRIAGSGARYGFWLLLSGQGIVS
LCNVLIWGAAPLLSETWFPASERATATAFAGAVAPTAGLLIGSGLSPFLVRRSDTVEVCG
NDTTPPTSSQELFDDWSETIYHQLFYYLTGQGGLALILLVLTLVAFPNAPPSPPSRSRQL
ETSTHRDSDGGLHQVKEFVLSVLKSFTNIYFILIVITGGIMVGTFGTIMTVINEIVTAYF
DGYDEQIAYIGITFQVSAFIAMVVLGRILDFTKAFYAMNVVLCVSSTAAVALFAALVQYQ
RHFYLLYIAAALIGVTLAAFPAVLYEYAVEMTYPLPEGTSAGIVNIATQIVNFAMIEYTG
PLVQSNKLRPYGIWGFAGVVAVASVLALFTRPKLKRLEIDKGLQINANEQ
>THWI_Twilhelma_g6699.t1
MSEVSLTTSITSSEESYREATPLLQGGNYNKKPSQLRGHPHVQVSVYNQHGVAGGQGQPE
IRTYWWRWVVLAVFCLNLGTSNFIWVLASPVADVFTCYYNVSDTVLNLLSMCYMITYIIF
VFPFSWMLDRYGLRLMMMLASCATLLGAGLRLTATGAQYFWLLLSGQAISSLCNALIWGA
APFLSEVWFPPSERATATAFSGAIAPNAGVLIGLGLGPIIIHNSNTDRVCNTTVNATLVS
ASEREDWENAIFYRLFYYLLGTCVVGVVILAITFFAFPNAPPTPPSISRYLEEKAHKDIS
GLDQAKNYLFGVLSCLKNIYFILYLIPSGIMIGVFSTVASVIDEMVHPFFPDNEEQIAYL
GIVLEVSAIVSMLVIGFILDRTKLYYVTNLTVMFGATAFMAAYASVIQFQSRFYLLYPAM
VLVGMTTCSYQALAYEYGIEMTYPVPEGTSAGVINIVSQVITIGMLTFVGHFSGKRNLVP
YGMWFLVGSVLVGAIVSVFIRPELRRVKIDKDSGIVRDR
>THWI_Twilhelma_g6700.t1
MDRSSLYSESPPWPATSDEVQSRGECPEKRPLLSPDFNKKPYRDQAGPDVCREGDAGEQV
IRTYWWRWVVLTVFCLNLGAQNMVWVTESPIADVIRCYYGVDDTAVNWLSSMAIVTYMSF
IAPFTWFLHRFGLRVTVVIASCANALGASLIVIGSGASYFWFVLAGQGVASLLNVLIWGA
APLLSEAWFPSNERATATALSGAIAPNSGVLIGLVLSPILIHQNHDIVDKVCPNGTRPSD
VDQDLYVHWSGITNHQLFYWYLAQAVAGVLILFLTLVAFPNAPPSPPSISRQLEGQEGHS
GWAQLKKSLKSLVSRNGVYFVMFLMSSGIAIAVAGSLLQVINEIIHPHFKDYDEQIAYLG
LTSIVSAVVAMLVVGRILDYTKAFYLMSVILCVCGTLSLALLQALLQFQKTFYWLYPAIA
LLGYNFTLPFITLHSTVHHGLLFLSPSMTVTAYQGMMYEYAVEITYPLPEAMSASLVNIS
AQVFNLFLVFFVGKYYFRIGPWTLVGFMACAAILTIFIRPTLRRVELERGSRNSKTATDV
HVQSEQPPPPSIQQA
>THWI_Twilhelma_g6700.t2
MLGYFEIEPGSGYISGVPVCADYCDRWFEACRNDFTCVENWLADFDFDVHGYNSCPANSS
CVTFEQMYRDAEGLCNRMWGTAFVYSRDTENCTVMAFNATRGPHRSGGDRPQEAMDRSSL
YSESPPWPATSDEVQSRGECPEKRPLLSPDFNKKPYRDQAGPDVCREGDAGEQVIRTYWW
RWVVLTVFCLNLGAQNMVWVTESPIADVIRCYYGVDDTAVNWLSSMAIVTYMSFIAPFTW
FLHRFGLRVTVVIASCANALGASLIVIGSGASYFWFVLAGQGVASLLNVLIWGAAPLLSE
AWFPSNERATATALSGAIAPNSGVLIGLVLSPILIHQNHDIVDKVCPNGTRPSDVDQDLY
VHWSGITNHQLFYWYLAQAVAGVLILFLTLVAFPNAPPSPPSISRQLEGQEGHSGWAQLK
KSLKSLVSRNGVYFVMFLMSSGIAIAVAGSLLQVINEIIHPHFKDYDEQIAYLGLTSIVS
AVVAMLVVGRILDYTKAFYLMSVILCVCGTLSLALLQALLQFQKTFYWLYPAIALLGYNF
TLPFITLHSTVHHGLLFLSPSMTVTAYQGMMYEYAVEITYPLPEAMSASLVNISAQVFNL
FLVFFVGKYYFRIGPWTLVGFMACAAILTIFIRPTLRRVELERGSRNSKTATDVHVQSEQ
PPPPSIQQA
>THWI_Twilhelma_g6705.t1
MSTTNSNAETELQQIQKRTFTRWCNEHLKKQDTKIEKLEEDFSDGIRLIILMQVLSEKMI
GRYNKKPRIRAQQMENVQLALEFIKKQNIQLVNIGSDNIVDGDLKLILGLIWTLILHYQI
GKRFNITTVDAAEGKSGSTAPKQALLQWLQRKLPDKKITNFTKDWNDGTLIAALVDAMAP
GLCPEHDAMDPNNALQNATHAMRLAEDWLEVPQLVGPDDMVHLSIDELSMMTYLSLFHDA
KLKPGAPVNNDAKQKPTTQAPVMNGSSSETPAIANQASKVKVFGPGVQREGIDTEIPSAD
FIIDMRDQDGTIIQGDVVVGCVGPAGPVPVSIQENGDGTFKCSYEPRDVGKYKVTVECDE
SPVDKSPYIIIVSPSEAQKVIIESLGERLANMMVDAFNAGSGSGDFNVGLDFGLSANSRG
SN
>THWI_Twilhelma_g6707.t1
MAEWKQIQKKTFTRWCNEHLKKQDTKIEKLEEDFSDGIRLIILMQVLSEKMIGRYNKKPR
IRAQQMENVQLALEFIKKQNIQLVNIGGPDIVNGNLKLILGLIWTLIQHYQISMGFDTVD
SGKKAGPSPKQALLEWLQKKLPEKKITNFTKDWNDGTLIAALVDAMAPGLCPEHRTMDPK
NALENATHAMQIAEDWLDVPQVLGPEDMTNRHVDELSMMTYLSRYPTCKLKPGAILPGKA
KVYGSGVEPNALDTDMRSAEFIVDTRAIAIAGQVAATCMGPRGEIEVFIRDNGDGTYLCS
YELKYAGRYIVTVSYNETPAGQSPYTVNVATGASIPKPDQVRAYGPGLQTAFVKQNARFT
VDSSQAGDGFVTVDIDGPSDCDLDYIDNGNGTYLNTYVVYKAGIYIITIRFAGEDISGSP
[truncated: 1,495,785 more chars]
