# Supplementary material for: Tracing animal genomic evolution with the chromosomal-level assembly of the freshwater sponge Ephydatia muelleri
Source: Nat Commun. 2020 Jul 27;11:3676. doi: 10.1038/s41467-020-17397-w (PMC7385117; doi:10.1038/s41467-020-17397-w)
Supplement: Supplementary file 11 — Supplementary Data 7 [file 41467_2020_17397_MOESM11_ESM.zip › Supplementary_Data_7_Clustering_analyses_full_lists/Supp_Data_7D_Not_Demospongia_Porifera_unique(SYCI,OSCA).xlsx]

## Sheet: Sheet1
OrthoVenn2
Summary
Species	Proteins	Clusters	Singletons
SYCI	468	123	15
OSCA	156	116	18
The species form 123 clusters, 88 orthologous clusters (at least contains two species) and 35 single-copy gene clusters.
Venn
List names	number of elements	number of unique elements
OSCA	2607	1421
SYCI	8112	2189
Overall number of unique elements		2752
