# Supplementary material for: Tracing animal genomic evolution with the chromosomal-level assembly of the freshwater sponge Ephydatia muelleri
Source: Nat Commun. 2020 Jul 27;11:3676. doi: 10.1038/s41467-020-17397-w (PMC7385117; doi:10.1038/s41467-020-17397-w)
Supplement: Supplementary file 11 — Supplementary Data 7 [file 41467_2020_17397_MOESM11_ESM.zip › Supplementary_Data_7_Clustering_analyses_full_lists/README.odt]

Part 1 Phylogeny analysis of 38 species (including Ephydatia muelleri)
Initial protein data sets used in this section following the steps in Pett et. all, 2019 and the Ephydatia muelleri Homologs cluster analysis - All_species.tar.gz

Part 2 Ephydatia muelleri Homologs cluster analysis for finding unique genes
Supplementary Tables of Data
(Each table includes the data summarized from output files from the web tools used in this study in the section “Output Results”)
8A -  2020-01-13T17:11:04.553136760<!--StartFragment-->All Unique clusters EPMU.xlsx (3 Tabs)2020-01-13T17:11:04.553433208<!--EndFragment-->
<!--StartFragment-->
<!--EndFragment-->
8B -  2020-01-13T17:29:44.905437407<!--StartFragment-->550_Porifera_unique_proteins.xlsx (1 Tab)
<!--StartFragment-->
8C - 7023_Demospongiae_unique_Proteins (EPMU,TEWH,AMQU)_summary.xlsx (10 Tabs)2020-01-13T17:29:44.905531244<!--EndFragment-->
<!--EndFragment-->
8D - Not_Demospongia_Porifera_unique_proteins (SYCI,OSCA).xlsx (1 Tab)
8E - 2020-01-13T17:53:28.937895028<!--StartFragment-->EPMU_GO_terms_2196.csv2020-01-13T17:53:28.938040072<!--EndFragment-->
<!--StartFragment-->
<!--EndFragment-->

Supplementary Figures F1-3: 
8F - Figures_EPMU_REVIGO_treemap_for_over_all_GO_terms_BP_1.pdf
8G - Figures_EPMU_REVIGO_treemap_for_over_all_GO_terms_CC_2.pdf2020-01-13T19:51:53.722236707<!--EndFragment-->
2020-01-13T19:51:49.557799025<!--StartFragment-->8H - Figures_EPMU_REVIGO_treemap_for_over_all_GO_terms_MF_3.pdf2020-01-13T19:51:49.557964211<!--EndFragment-->
<!--EndFragment-->
<!--StartFragment-->
<!--EndFragment-->

Fasta files analysez in the section
FA1 - 2020-01-13T18:08:40.022180375<!--StartFragment-->EPMU_Proteins_unique.txt.fasta2020-01-13T18:08:40.022395121<!--EndFragment-->
<!--StartFragment-->
<!--EndFragment-->
FA2 - 2020-01-13T18:07:56.055731573<!--StartFragment-->Porifera_proteins_unique.txt.fasta2020-01-13T18:07:56.056026489<!--EndFragment-->
<!--StartFragment-->
<!--EndFragment-->
FA3 - 2020-01-13T18:08:09.558345274<!--StartFragment-->EPMU_ALL_unique_Demo_only_gene_names.txt.fasta2020-01-13T18:08:09.558586633<!--EndFragment-->
<!--StartFragment-->
<!--EndFragment-->
FA4 - 2020-01-13T18:08:53.093712390<!--StartFragment-->AMQU_ALL_unique_Demo_only_gene_names.txt.fasta2020-01-13T18:08:53.093950591<!--EndFragment-->
<!--StartFragment-->
<!--EndFragment-->
FA5 - 2020-01-13T18:09:04.061410824<!--StartFragment-->TEWI_ALL_unique_Demo_only_gene_names.txt.fasta2020-01-13T18:09:04.061615922<!--EndFragment-->
<!--StartFragment-->
<!--EndFragment-->
FA6 -  2020-01-13T18:09:20.892442685<!--StartFragment-->OSCA_SYCI_proteins_unique.txt.fasta2020-01-13T18:09:20.892598004<!--EndFragment-->
<!--StartFragment-->
<!--EndFragment-->

Output Results
(Each Output zip file includes the tables and figures downloaded and analyzed during this study from the web tools used, PANZER and_REVIGO zip files include the relevant R scripts)
O1 - PANNZER_and_REVIGO-for_EPMU_clusters.zip2020-01-13T17:18:53.862435356<!--EndFragment-->
<!--EndFragment-->
O2 - 2020-01-13T17:26:42.053553153<!--StartFragment-->OrthoVenn2-for_EPMU_clusters.zip2020-01-13T17:26:42.054120722<!--EndFragment-->
<!--StartFragment-->
<!--EndFragment-->
O3 - 2020-01-13T17:30:32.568738940<!--StartFragment-->PANNZER_and_REVIGO-550_Porifera_unique_proteins.zip2020-01-13T17:30:32.568855052<!--EndFragment-->
<!--StartFragment-->
<!--EndFragment-->
O4 - 2020-01-13T17:32:16.490024834<!--StartFragment-->OrthoVenn2-550_Porifera_unique_proteins.zip2020-01-13T17:32:16.490205651<!--EndFragment-->
<!--StartFragment-->
<!--EndFragment-->
O5 - 2020-01-13T17:39:02.249707866<!--StartFragment-->PANNZER_and_REVIGO-for_7023_Demospongiae_unique_Proteins .zip2020-01-13T17:39:02.249930237<!--EndFragment-->
<!--StartFragment-->
<!--EndFragment-->
O6 - 2020-01-13T17:41:11.545922324<!--StartFragment-->OrthoVenn2-for_7023_Demospongiae_unique_Proteins.zip2020-01-13T17:41:11.546286568<!--EndFragment-->
<!--StartFragment-->
<!--EndFragment-->
O7 - 2020-01-13T17:47:19.766903589<!--StartFragment-->2020-01-13T17:48:02.447496707<!--StartFragment-->PANNZER_and_REVIGO-for-Not_Demospongia_Porifera_unique_proteins (SYCI,OSCA).zip2020-01-13T17:48:02.447862414<!--EndFragment-->
<!--StartFragment-->
<!--StartFragment-->
<!--EndFragment-->
O8 - OrthoVenn2-for-Not_Demospongia_Porifera_unique_proteins (SYCI,OSCA).zip2020-01-13T17:47:19.767204017<!--EndFragment-->
<!--EndFragment-->

Part 3 Ephydatia muelleri Clusters analysis for Positively Selected Genes Expansion
2020-01-24T12:08:26.682525929<!--StartFragment-->8I_Ephydatia muelleri duplications.xlsx2020-01-24T12:08:26.682870235<!--EndFragment-->
<!--StartFragment-->
<!--EndFragment-->
2020-01-24T12:08:47.483317155<!--StartFragment-->PS-20200114T194047Z-001.zip2020-01-24T12:08:47.483733143<!--EndFragment-->
<!--StartFragment-->
<!--EndFragment-->
