# Supplementary material for: Tracing animal genomic evolution with the chromosomal-level assembly of the freshwater sponge Ephydatia muelleri
Source: Nat Commun. 2020 Jul 27;11:3676. doi: 10.1038/s41467-020-17397-w (PMC7385117; doi:10.1038/s41467-020-17397-w)
Supplement: Supplementary file 11 — Supplementary Data 7 [file 41467_2020_17397_MOESM11_ESM.zip › Supplementary_Data_7_Clustering_analyses_full_lists/Supplementary_Data_7B_550_Porifera_unique_proteins.xlsx]

## Sheet: Sheet1
OrthoVenn2 summary
Summary
Species	Proteins	Clusters	Singletons
TEWI	126	58	10
SYCI	124	47	4
OSCA	62	51	4
EPMU	150	59	19
AMQU	88	52	13
The species form 72 clusters, 67 orthologous clusters (at least contains two species) and 5 single-copy gene clusters.
Venn summary
List names	number of elements	number of unique elements
AMQU	1531	770
EPMU	2042	842
OSCA	1024	686
SYCI	2031	914
TEWI	2385	795
Overall number of unique elements		2022
