# Supplementary material for: Tracing animal genomic evolution with the chromosomal-level assembly of the freshwater sponge Ephydatia muelleri
Source: Nat Commun. 2020 Jul 27;11:3676. doi: 10.1038/s41467-020-17397-w (PMC7385117; doi:10.1038/s41467-020-17397-w)
Supplement: Supplementary file 11 — Supplementary Data 7 [file 41467_2020_17397_MOESM11_ESM.zip › Supplementary_Data_7_Clustering_analyses_full_lists/FA4_AMQU_ALL_unique_Demo_only_gene_names.txt.fasta]

>AMQU_Aqu2.1.44141_001
LCGLVVLIVGIWSKVHGDTYIQIVDNPSTYEQIPVLLIVIGIFVLLLGLVGVVGGVFANT
VGGRIMLGLYGFVLSLLVIIEIAGGIAAAVKKDDLGGAFNKSVNNTFTRYSNDTSIKHTW
DTVQKSFKCCGTYNYTSYTKILGINPPTSCCKSSNHNCNTTETNNIYTRGCTQVASDNVS
TVLEAIAGVAITFGLLQVIGVIVSCFVAVAGRKESRNYQVV
>AMQU_Aqu2.1.39753_001
MLGAQNNLSRSRQPSPASVSIASAGSGSLDTDWRTFSRDEGRRAALEFIDRARAYIQSAN
SPRVQESALVREFATSLTETLGANQTQPSSSSSSAQLRSLSPPTLHSTGRKTNSGSKHWW
NIFKRNKGDRGSSLGRRDSIKRGSHIDNDPGILLDGILQQMNLVKDTPTWERCRLLLIDR
HGNHQLEVYSPPKNCVPKMSLFCFLIEEVRCTSLLEVPDCDTSFVIKSRSHGEYVFKAGS
YHDKSIWISTVLQYTTAPGAPGNMHMSASMNALSDTQRISGRSFTRSRSQTPITRSTGLN
STIARSPVPPTGPTSRREEPVMIDIMLLDTATNGPVAREQPVVAREDSGTNRRLVRSMCL
DTPSPQLLEGHTPIDHIPPDLPTDDSTAGAGDQSVTGPSPPPPPIPLHRKSSAPPIVVNS
MRNEEGGASLPLYSSSEALGCVDSEERLEFVNVPPVERGGRGHSRRRSYDSSYSHSTDVG
GTGTTSPLVRNSYRIDVGSNERISSIATSGPSSTFSSAGNLHDVTRDVTHSPSSILPTTP
DPLMGLETESQASSSHALFIETSSNVDVHLPRHTEHPYQSWATTSTDVENLRVLSQYPWF
HGMISRNNATQLVQVGGVTGKYLVRQSESREGDFVLTFNCHNRAKHLRLTLDSSGCTIQH
LWFEDSATMIEYFKTHPIPLDSIPASEDITLTSYVDRSASDSFRTTTVINMERINRTPPR
RSRSIHVTSSQGTDRSNSPLRSTRGASGGAGGSNWRQIFNRRSASSQSVRSHATVQRTQS
ANASSMQEIRGRTIGGGASRWGNRVPENNYVSRQY
>AMQU_Aqu2.1.19630_001
MESKHFSPIFPNPVSCFWTVISRFSQELFNRYPRDGIGNWLKETWEWHYLAFYIGWTELI
HITSIAIGLTLLRIVLNSLILRPLPKYFNIIEQDAEKFPESAWKSIIYIVTWVWALCLCC
VSDEMYFFKLDSHWEGYNLGNAIPNSIYWLYMLQMGFYFHCIYASVYLETIRRDFLALMF
HHFLTLGLLFYSYGVRFHLIGLLVLFIHDIGDVTLEVSKTIVYFKTRNGVDHALPKFLAD
IGFAFFTIQWYVSAL
>AMQU_Aqu2.1.27833_001
MSSSPGKEKIFSELYDLKEDLGKGAFSIVKKCIGREDKIEYAAKIINKKRLTGRDISKLQ
KEEKICRQLQHPNIVLLHDVISESFTHYLVFELITGGELFDEIVAREYYSESDASHCVQQ
ILDGIAYCHRMGIMHRDLKPENLLLASRAKNAAVKLADFGLAVQLETPDQVEWHGFAGTP
GYLSPEVIKREAYGKAVDVWACGVILYILLVGYPPFWDEDQKRLYAQIKMGRYSFPSPEW
DSVTKEVKELISLMLNANPKKRIKAEEALRNPWICKRTEVASNIHRQATIAGLKRFNARR
KLKGAFLTSLIAVRTHNAATFALKKKEPEVKPQSDVVSSTVPEIPVAEDETTDEVMKAQQ
ALLMAIRCRDYEAYQKLCDSQVLSFLSTGGCRLLTGVEHHNFFFANVPPYPAENITMIEP
HVQFLGDNAAYICYVRLSQHVDKTGRAGSSECKETCIWEKKEGQWKCVHIHTSS
>AMQU_Aqu2.1.17698_001
PISSSLGRTDAPPAYGDLFPGFQDVRDQVDKARQSEGPAPAPVAVPLTLCNILCKSFFCG
CCYLLLAALPVAMIVIGSVYLHDCTLQGRIPVFLIVFGCFSLLQTCCGVGKMFCCRGNDD
ENDNQNRRKKGGNFCEGLITTFLFIWVIVGSVYTFGAWNTWVDSGRNNCPGTDCCNPVLM
YFAFSTLLLMYGISALCLCCFFCCVCCAMAGSAVSSGAG
>AMQU_Aqu2.1.38438_001
MSSLKTPQVLELDPPTELIFRGPFNEIVTTSLKLTNPTNEKVGFKVKTTAPKQYCVRPNS
GIIESHDEQQVSVVMLQPLEDIPLADRMKHKFMVQSMCVDDSISPDILDDAMRKADKKKL
MDSKLKCSFVEEDIAEQPSSSKADTISASSFESSEHVLAPDNKSSEASLDNTPVTTITPS
EQPTAGSTPGHNTGREGNLESEHVESELRLLRDRAKKLNEENKTLKTETDRLRQQFLTQS
TTVNKPNRVATPPSSNFAVTPFNAFALLLIFIALVMGYIIGSSSSA
>AMQU_Aqu2.1.37524_001
MVGRGPVQLVYPNNAPDYSNQHPPTKMESFEIPSTIKQEQNVLPPSKFNTGFGLPVGSNG
GVPSYSSPSPPFMQYETGIYVLPIDQLSNNPYKQDGGEDDSQSWLFRKYPTSSSGDASWL
PPVTSGDDFNNVLSQVPSTSSSSSFPFAKEKTVEKDEDFLAQLLDVGGFLDGFDNDSFYS
AFNQSNELSIPVQPVAGAIPPLPNHPSPPQLSPMQLIPSYQQYDIPQPLEANTEYNGLED
PGLTVPIMAEEHDPLVSGVNEVMPSPSNEVVPISNEHVIAPPADDLQDLLGELFGKDDFS
LSNSLVAPQTERNVIPVGGNGEAFNNFVSPSFIPLSFSPTSDNETNQTRKTEDNMIPSGD
LLPVSKKHRGTSESSCSTLASLLLEERPMDIQLDDEPKKKPSLSSPVSSPSQSSPKDGPA
PSSSRKSHSGGNGIGTVAMFGQNEDEIIHKLMSSHNRRGGASKPITRDKLVIMPVEDFNS
LLDEALLSEIEVAFMKEWRRRGKNKMAAQIARKRKREELFELEDDMDSLRQKKSKLQQSV
AKLNALIASYKRRVEVGEKKIYERYSHAHGSLVSRETHTIHMTDDGKTMLIPRTSDQVLL
V
>AMQU_Aqu2.1.32213_001
MGANQGREGTDAASRGLPGRPGAISPGNKYTVQPPASAQALQALLNPVKTTEHHSLDRTL
KGFLRHCNLGGLEYRLRLAGIYSLEDLVHVDEAKLCRHGFTQLMAKRLYDSLDEYLAEPE
EITPPVPLRRRPSELVRRVQMPFTRASTLMRSRKNFGKMNTKRGSARGRTPPPPRKQRPV
SLRMPDEKKVSQEGSFLISPTHYPELLLSQENMTPVNPSSPTGPLSAATPANDGGTAGEY
DIIPTLIESLPPIDPNSEFDVIPSVIDGRNSTSTNSNATPTQVTPIGPAQSILLEVPQAI
ERCISVPDGIHRLEDGLEEQDREEEGGRAVDTLSSLRGSISLSSSSPSLFGLGEEREGAS
PYLSQEVDPVQEALDTLHDSLGRLEDVVSSMYVLLDFLKQGYWVLTHPTDLEALVKNINQ
FIDDLELVELGSRVMKYIMFQSLKKGGSFFRSEAELSLAVCQCIVNVLKLYPHSQRVQLN
GTQALANLVRLDVSLGDALLNAKLFPHFTTTLQLYGDHESMCLALLNTLASISASITSAG
DELSVGFENVLKEAVNVMMLQSHNIEIQTYGLSFITLSLIDVAARINGGLMKDVVTAIIN
SANIHSDNPDVAVGVCKALSEVVSHEVLQEEALRESVTGCLLSVLADHTKSSKVQMWASY
ALYQQVSYNISLLPLVQDTGVIEKCQKTLPHLSKEAQSYLQNLTEMASL
>AMQU_Aqu2.1.04036_001
MNMDSSEFREAILNSYPRLRDGGGYRFFKCLPNSRVLDALSVSTISSPAILRERVGNAKT
YILPLQINLDTTPTRDVAAELKETCVKCNREFGYEELLIHIENCAGKPEFVEDASPSVSL
>AMQU_Aqu2.1.01954_001
MFRSFDDSDNRAVIAYGQIFIYVFTALFVYAVLNLFTSLIIRAHDESKTINRATVDKVRQ
FIYSDKLTKGGGALKEIMNVNKIVDPEVVKGNSSTPTNVD
>AMQU_Aqu2.1.38660_001
MERYNSNLFDFFQSCNTYDHRSRTIDVSDLQYLCIEYRLNLRDCKDCIKIDASQRIPYSE
IMRYIRDYAYRESNGPSAHTTIHPIQHTYSPIYRPYLEESYTPEYSSEDPFRGGDIPVSP
PDQDSHDPIPRDMHWVTTEHHHHHQTSSRASPSGLPPSNGEVRMPSDPSWYQTDSDNDYT
KGRHCRNCKSYQRQVLTLKDKLKHSKAEIEHLQTLSDKTSKELQQYYQKHWQKQAKEYEG
YLAASERDRLKLQAQIEKLTRSYRDKLEAYQKALREKERSAKRLPQDEGDSDTSSRGHAK
GYHDDGRRVKDELDMERLQRLYSSLKQETEQLKEQLRETEREKWTLKDENQKLHCQLIKG
DPLLHKSGEGVAIKGGAKGTQPLHKISSTDCDPERQQEREVQSGTKKAKSLISAPSEASD
IYASSGYLPSSVDGVSNIVSILNEDVTTSVLPESFSPEQQQQLVYALQNCHSIQELISCL
FSYSLSFSASSQEGLVENEQLRSKVKHLEAEHRRLSTSFDTVKHESEYMFCKLAQVEGNN
CCLRHITKLCKQACEVHELLYEMKLSPTSSTSPTFPSFPESNYSADRNDLGKHVLLRARY
LLSDLESNKELQSHIPTQPSDGLLSGWNLSMSQYTATTSGLSSGVSSIGEAELNSNEIDQ
LKIYYQGLVSYASQLTGTLVEIDGLRELMSVKDPNIVKDSLFDKNKMEQAVADIEDYVDT
EELCKIREEKAELRSQIYMMEQSKRSMELQVSRVQLQNNMLERRNAELQQLYKTEKDKRR
RIRDKLKLYKSQADISNIPDNTSEAQQALERALLHSEELYHFLQKHIQESQEISDQLVEF
VKELLSANRALVEAFERAKKRQQFEKRQLKQEILTLTNRLHQST
>AMQU_Aqu2.1.27120_001
MVLKYKATRITSLGSLKPGDHIRVCRMVYNHHMMVIKVINNGLLLRVIHYTESEYRQASV
GAATSAALPSSFSLSNGTDIAKVKEENIFVDPQEDRVELLEYDDPEVAIHRGQNAIRRAR
SRIGENKFDFVLTNCESLINWAITGREETGQGQVAIVAGAAAAAAAAAAVGVVGLVAVAT
IGIPGLVLSGLTFAVGVGYNMKKKKDDDENNKKN
>AMQU_Aqu2.1.21870_001
MPDLSEARLNVQDYSDVKDTDEPSENYEEYFSTIPGETLYVLAVFKMDCFTTRFGL
>AMQU_Aqu2.1.42243_001
MGLNWRRILSSLKRSVYNKETKEVLGRTGVGWSQLGAFYFAFYLAIGIFFAAHLAIFLGM
TPHPAPGVLPWNFGRYAYPNYPNSKIDLISIPGIVDTNGSYTTYRSKFRHKLLELVDHTN
ASDVYCTTDNNYGFTGTRACILLYIAKVFEWTPNTLEPFIPGIRFGSHLPISCSIEEAHS
SLGIQLALTAPGIPLTIPNNEFTGSFPYANQDNFSIPLVGVGISVSNVTLASNYAKFDVR
VTCGVNRTALNIAHWDESRINKVFELPSNTTFLIHFVRAQL
>AMQU_Aqu2.1.06283_001
MGNSPDMSTLTSTGSVRTAHAGMYRCVAMLSPGSPIEDTGILTVTIPTPTVTASTNPAIV
GSNAQLICAVTLPSYSSYSSASSDLYVQVMWNRNLPSIILPAAMNTVNGTHMFTGVSVND
SGAYACTARVFYNGTSHSPVTDSAESDTGSTTLNVKFPTPTVTASTNITEVLAGDDVELI
CTVSMPDYNANIYGNSFLVAVTWNRGVDAMNHMYMASQIFSSTLSNVATNDSGNYACTAQ
VFFTGIQSNIVNSDVSAASTPTTLNVKIPAPTVTLSSASVAVGRIATITCTVTISPFVDL
NGLNYMTRTVTPSTGGTLGSIQGNDTHTQSFTYTISNAMSINGVSYTCTVALNHPNATII
TSDNAIGNGTIYVSSVTVTPETVTRLDVSPYNRFTLNCAVTTNPSPNNLGITYSWTNNSG
SQAYTYSGATESMLTVTASVMDSFTYTCNASITVNGVDGTAMPSDSTSVTIK
>AMQU_Aqu2.1.42284_001
MTHLVLPKMLEKKKGIIVNIASIANTRPLPLMTVYSSTKQFVLYFSTALQTEYKSKGIIV
QCNSPGVVATPLTGIRRVRWWAVDPVAYGRSSVATIGLQHHTNGCLTHVFQKKMVEMLLG
QKTAIPMLNIRRKYFLKRQSEKQKKEH
>AMQU_Aqu2.1.44291_001
MSRGLNGEDFGQRRPPLHEMIRTILREYPSGQIFKEIIQNADDARATEVKFYLDCRVLQT
LPPSLLSVVCSEANQEVLSQQFTGPALLSYNNAPFRKEDWESIQSLQQSGKAKNPHKVGK
FGIGFNSVYHITDLPVILSQNYCGFLEPQESVWKGESGKGYYLENLIDECPEVLEPFDGI
CGFSKESTQYNNNTLFRFPLRNKASKLSSEVYDIDRLHKLLESLKEEAQYLLVFLRSVCS
IEIFKITESNVTEPLFKVSVSEADFDSRLKQQRRLVSQVESIFLGELSCTVGQLVNDTSH
FHIHISINGRFTSEHEWLVVNQVGSKDDEVMHLAEKQRVLPWVGAAVDLKTSCSAGRIFC
VLPLPVEDRAPMCIHVNGTFAVSSNRRSLQWEAQERKGDEEGTWNKLLVKKCLPSCYLKL
VFELMALDIPYDTVYNCWPDIQRLGGTPWDSLLEPFYSSLLNSNMVVHTQAIGSGMWISI
QEAVFITDDVPMPVIEAMKSCGIKLVELNSSCNQALAHYYNRKRSTISPALVRTNLKHNP
SSYLYVSNEAKMEILKYCFRDNNFRDLAGLQLIPLADGSFQQFKMKSNLYADGYCVCTSE
NPSALLPGLENKLISVYEEDHTLHSLLCSIARSGYTQLTMLNCQQVANLISQCNTSSWSY
AQLAYFWQWLRNQQLAFFQNKLIVPIKLPSNNSKSIVRLTTKEGVVYIPLYTAVSQPLLT
SLEKCHIKFADANVFDYLSHRELAKYLNKFECNKLLDVISSYNVANIRFSDDEAAKLQDF
FSNVLFDSNRRAAIAKLPIFKVLCEESIRYSIDVITSSYADDKAIATNGAFSFRTDLLPS
RPLIIDTTSDNALRLLRYMTSHVSFMTETDYLLNVAFKQIRNRNFANSNIVPFMKSVIDN
FYSSEYRQASRKLIANMKDLRFVEVSLSTQLEAPCNLFDPDVLILKQLFLGECKFPASSE
WSHLGILRQCGLKASVDANELFQVISTVRVTLRRYQNIVATDENRYLRLKAALKYLSDNP
SLLNAYLNTRDTLLTVLRKQAEQFCWLPIASSPPSQYPSCLVWKGSQYPSCLASFSVVNP
LILLSQDLTAAPGQHVPHNLIVGSEAVFIESVPRELAQQFRCSAKNVVSAVISHFXXXXX
XXXXXXXXXXXXLNLEPFIFVLPPNLRAFSSLFSRFGIPHNVTTEQILSVLQSVRDSSQL
REDEAWSKVRAVLDWIADNTSTMSKADILVPVESDLSYPQLIPIDDVSYTDNEMLRGIAR
TSDEKYNLIHPKVSYLSPKLGLSPLSDQLDITEDVFEDAGQHEPLTTRLSNILREYKDGL
TIIKEMIQNADDAGATEVNILHDTRTHSSHNLVLEGMAESHGPALIVHNNSTFTKEDFEN
ITKLAGATKANQPLKIGKFGVGFCSVYHITDVPSFVSGEWLYIFDPTLKHLKGVVQNESR
PGKKIKFRSKFLAKSQQLAPYQGLFGFDSSSSYNGTIFRLPFRTHPSQISSTIYNNHLVQ
MIKKDLESNGSKLLLFLQNVKRITFSSRQEGRPIVEHLSIECSNVDTENVKVCVTQSSTK
STEYWLLSNQEQRLKSQDGAYRQAVASVACKLVKKQSSFLCEAIEGNAFCFLPLSVPATG
LPVHVTANFAVMSNRSGIWTGASSAMASDEREYWNQQLMTTVIPEAYCKLLKSLQAMHCL
RRLLSYEFHMLWPLASNLQMKFPWESLVSSLYHLISQEDLFFSSSFCQWLEITQSYFLPS
TLFKVVCSSSTDIIEAVKIMKLPIVFLPLFHSSQLQKFIRVNILTEDKFAQLFLQNIDSF
SNSIKTRNEILSMMLSAIGSTITSKEHKLLKSLLHKHPCIPTSPKGFQLKRASELVDSNE
FRDMFDPEDAMFPEKILYQSAAVREGIFRLGLMSPYNVCWDVIIKSAKTVESLFVKDKIK
ALIRVKVIIGCIEEKAEHARREQEQIDPAPLELCQTHFLPVLHKPEKYVLPWKGEGHVLL
PPCQVISVDSRSLRKTGILIGSQKAIVNTKITVSGGCDSISHQALKLMNIPSQASFDEVH
NQFVTLINTFNISMCDDHEAIQLIEEICQNVYEHFEASLKESPRISRKLSKHQNQDDNQH
KTILAQYYNKPFIWTGKGFVCPCDVSINWKQLVGPCLYRLPGMLSQHRNLVNCLQVKESF
SVEKLLGTFSQMYSRFSPTHKLPQEYHETAKNIIQDLNAKDFQELSPMKKEAILVDANYI
LRPTNQLVFNDAVFLPPDNDSNYVISLLIREVALALGVQPTSSKFLEKYTSTKQKFSGIE
FGQREELTQRIKNILRDYPLDVTFLKELLQNADDAKASKMYVILDKREHRKERLPSENWA
ELQGPALLVWNDKEFTEKDLDGIQKLGLGSKRDDEESIGQFGIGFNVVYHVTDCPSFITR
GDTLCVFDPHCRYVHGADKLCPGRRYNVDDSFWNSISDLRSCFLQDELQNKPQGLDKGVL
FRFPLRCTKELVMKSELVNNPVRTEPLTADIMEMHLRSWVITMKDALLFLNHIVQFEYYV
IENSGSLKCEKSYVVHMEGNIHEMRASLKEQFSAFKQTKKPFLVTYPLTLETKSLKSSTH
EHWLIQQGVGDVQDSQNKHWEYLDKTLPKHGIAATHKRTENFLGKVFCFLPLPVYTELPV
HINGQFVLNSDRRSLWASTTNKHDSKTKWNASLIKAIASSYVHFLERAKHYYVNDDGYGT
RLELLDAINNYYSLFPFFDPPFIFKKKEEKSEIPYRTSQFAVVSQSPNPRHEVTKKKNWK
DICSMVFQLMWQGNLQLLATELKKDNFSLTKSQPVVSWVAQWHKFQSDIPKNQAYFKSKE
SKEVKQVLRQLGMILTCAPPILCSHLLSQEVQPAVLSSGSVYDYYSKFHTQIIGKCPCPI
NQSPFKTMDNLCFFLNYLLSVNFKGHEIQYEFPCFPDGIPLLLTADSQLRVFTNPPKVLC
SKYAQLFKNSSSWILHEGIITAVGKLSSTYFISNLSSEVLNEMMVSNFSLSMKSSVVENT
NYCIIAKERLMELWSCLCYDPNISQHRQCIVENWAIIPSVSGKLYSASSPVLPLLRSTNS
TYMSVFLELADLNVPLFDSTDFGECLARDYCVDVSNVSIVLAILFHHHAKEKVLLNLKAP
QKTIQCLFQYFGRINFAHDSASLHYIQRLPLFETVNGDITSLENKQVYCWPNEACKAGYS
KWASSDKVVFLPSNGKWGLLCNRNIEVLGGQHLTESELYICFIFPVFQILTSDERMKHLK
HIKDTLFSDLQYESQLKKASRRAPAINFIEKLKKLPCLETSHGNLQAIKDFSDHNMAIFT
TFREHFQFVPEEYQKNEWLEFLKALGLRVTITTEEFKSFAAIVSTAKHKNVSKASSVLVE
YLFSDSAKEWHTDKYVLSDIAKIPFVKVASLGNLEWIKKSCQPPLYLEEQKLGLTMLNQS
VIYDSASLIWTVKPVVNLPVPSYMYTYFSTSQQYYTLLEYLGITLRPDSKNVLKNLINVS
QTGLAKFDLFHKYNLTYVAKDIKRVTIETVIKQCFDYLFEHKAHEQLQSLCTIPCIPVSA
MKSLNTTVIHQPVLVKPIQVVRYIPDDCSHLFPYLHTVPDFLVGCQYLKTLGIADNIEIK
TLRYLLDTIHQQLGDKRLDPNHKITVREAVIKMHSLLINELMSPTKAQDISPLYYPNNEG
FLVDSTTLIFLDSSRYKTDKYNFSEVPVSLFQLPPQATHSVIKTFKLFSSYDPSSVPSDI
LCLQLPKNVRPHGLSLICREELLDHNVATESNSPLQLHFSKLKSIAPALEEFMPKTIVAH
YRYHAVQVDKLVATKFSETLVEHFINTVKLVIINNLRSKVIINDTSIATIEVKYLFQKNE
DEDEFILYVDKKATTSYTVFKEITHTLCVEIARMHNVKLTSYIKFTDPVCDCLRAQCIED
LIPILEKLQIDAHGINDIILPIQSNAATLGGEIPNELIDLLENDMNHIFHPEEWVGYENE
YGNFIYVIVLYAVAQESFNPLERRYVIAIDSEGNRKEVSTLDLYKLMKVSGHSLEENESQ
ELVLLEFDSASAQVRRLTDSYSLLELKKQIIQDLKFIWMLQNEDQKRKAIKRLYLKYHPD
KRNLNDSEANMYDEAFKFLKQQIENLENGRPLEDPDLPPTSSSETSSQRYTHSHWSRHFD
EWDEGLRRRRQRSRNASGNSYPRNNQSFGHGISQPQADPIKAGYWLKQAECDLKAMLILN
QNEGVQCQVLFLCHETCEKALKAGMYELVGLNDAYLKSHELLTHAYAIAGMKGGDWAELP
SLVYTIETEQYYLKTRYPNQHYPSVAPVDIYCYYTKDDEPRPLKKMDNWRSGGIRNEGSH
QYRGTSPRLSSVPYQSRIQPLPVSSEIPLTPAWDRHAYPPAAQIYSTGAVEAHGRESSPV
DVKSSSGRHVTLDRIEEKISVDHIIFGAKFLLHSCVTYPFTVFSRQCQAIPYYAVGPLYA
APGMTLYVMNKITSSQGLLSWWRGFKASVICLLGRPFAAAALTWIAERKSRSRKVSVTWS
RLRSYLICLVVNGLSYTVCLPLTSFILMESVQNTQQRTYQPDYYGFREFTLERPLLISND
PSKRLSFLQLVVPTVVTSVFCDILREQVLKLVTQFPPLKRVQSSKSHHLSPRSLLKQLWA
SYISSFVVDMVTYPLRTIVLRLHLQGLPVLVENVETGISVNFVTTFYTGPIDCAQGIWEA
EGFTGFYKGFSSVLLQYSLYGLFLVIVWRGIQQWERLKDNNRK
>AMQU_Aqu2.1.00486_001
AALSQACDLLSAGVDTSSNTAVFLLHHIAKEPELQQALYDEFTSVCGLNGIPDFNDFQRM
PLVRNCIKETLRLYPAAPIIRLAQTDMVVHGYKVPKNTSIVFELFLIGRDPKLYPNPEHF
NPYRWEGKKEQDGLVTFGSLPFGAGVRMCYGRRLAELELHLLLANICRRFVLSTDQSSSL
ELIKLTLLRSKGPVRLHIKEREHV
>AMQU_Aqu2.1.02978_001
DEDGELGTFASFESSNFTRNFASIYGAAIGATALNLFESKGETRPGEISNCTFTDNLSSE
GATIGITNFPFLFKGTNTISRNEGPGLI
>AMQU_Aqu2.1.22479_001
MTTAVTHTSANTHSVSTPTTRPAAMADSGLLRSHECRSRDIKRRIEVIQKKMADLEELGV
PCGFCYASIRNSGTLFTMGHPAITQPIEKSRHVILNHLSNWSEKGEEAGTLSERRKKVHV
LLPPLMRPLGELSISELRGLIIGIVKDLGLKWSDPRPSFWPEEIPFQYPRSTPDGYQGCW
SDGLRQVLQSIYSYFNYDIASQVPSRTRSTVLSSSSSSHSSISSPLLPLTTFPVFNGLPT
TTLTPVAQDDDEEEDVDVGTLENVGPQANTHSVEPKYEEELTSDQDEGEEEGVELERPLT
HAVSYFGYELARSESSHTSSPLASSTQDSEEVGRETPLPLLPITTDTKGLSLLQPQLLYC
APGGIYPQLYPALHLSGTTPLLLPPSLLMKQLYSTPTQLTSIQSPPADSSSSEGHSEHVF
SQMLSNGSSLSPSQVSPSQLSPSHLSPSNRKMATSARRDNEPHPLPAPPPPPPPSESKNR
KSKNGIYIYTNPTAPLRFMSLNNRKRSSSGKVPRTTTPNRGPATRPMTTPTHVLTTPTQE
MTAGKKLIAGAPVSPHTGEPVIVRTLAGEGKGVRTQPPSIRQVPSPNEAEGEPPSFTPPS
SRKSHGTSGRKKRELVFHWYKSPEAALPLPKVPKLLDSAV
>AMQU_Aqu2.1.29949_001
MKALLLVVLSCLAVFARGKTVHVTESSIQDVLDDISNSTTFQFSDGIFHLEETRIDFLSD
IAFIGSYATIIRCSDGGGLYFFMSERITIQSITFQGCNMEVTSTSRNFNVTSSFQYMTVH
ASLYFLFCSDVTLDSVAISGPGYGLILYNTIGSNNSITNSFFTSNGGYPSPIGGGVVIEF
SYCDPDEPDCPSKGSSNIDSSLVSNAQYQISQNDFNNNTASPSSFINLDPYPSTGRDYFG
LGRGGGLSIIFKGNALNNTINLHSNTFNHNTAQFGGALYVSFDDNAMNNSVVSYNDTISG
NGAFIPDAFKTFIPPLAEGGAAMFLYGSENNSISLSLTTISGNAATSFGGGITVKSMIKK
VFNGDPGKLTLDRAHMTMNQAPQGAAMFLIHLYPYSTPLAVVLSDSVWDYNSVDDACSSP
SDTGCSGIVYTRMLPLVLSGNLTTFMGNRGSALDVHQTEISVSSQVLAFTENTADNGPAI
HLSNCAKVIVSHDINLSFMGNTAYFSGGAIYETGCSLSSLSYTGVGIAQCFIQYIDESIH
PDNWNTSFFFSDNIAGKKTNSIYADSLLPCAWTNSESPLLTKDDIKKTFCWRNWWHYDDS
DSECQEFIQSGPAYINITSMIPLIFAPGQPLALPLKVYNNYDQEDTQEVKICIESGFGSF
LTYPTDAPDCISAQTSGPIPLILYSEQANVDSTCLGFKNKRAMMSISTTSRPSLKSLVPV
SFQECPLFTYFKCPECYVTLEPDIGLKCVDSATCQLTQTPCTLNSSLTTVSGYCWSNTSS
TDNTSTLNSMVGGGCPYSYGRTLPCQKIDDFNSTYAPNMCPGNREGRLCGRCSSDYQMSS
NTIDFRCIKCHHGIGWYIQLAIEVFAVTVLIILIVGLSISLNAGGTNAFIFFAQAVSIKY
PGLSYPSWVFEIDNSTSLQYNNTIVRGFTLFYSIANFEIITPLPLPPLCLSDDFMPIHAV
LLDFIAAIYPLLLLALLYSLVLMNSYKVKPVVLVTKTISKLCRCSRLKFKLSLMDSFATV
AIICASRIIATCFKLLKPSFMYSMSGQWVGTAFYYDGTLDYFGPGHIEYASVALLILIVL
VLIPSTVLLFSQCIQRSLERRHYHIERLKALVGTFNSCFKDGENGSFDLRFFAGLYIYLR
VILRLMYLFHEAKVLLALEIVFSIIVALVFITVRPYKNDIFNTMDAIIFLYLALLAGLSA
TGWAWLCYKGLLYLPLVFVLVYGLFMLSRKCYLKFCAARWTHQYSMVPVIPQDDSSSDDD
DEKEGLTPRLVLAPTPTNSNDTHEMFADLTIYDNITTKAGNTLLLCKNTMRLM
>AMQU_Aqu2.1.06436_001
MEENNNVTGISIKPLPPLDTLSRKELRDLVSPEPTDTRYSTRRRSSLHEERETLTCCTFS
NRSKAYKNLLGTSASFIVVFGSYLGILSLQSSINSEAGLGLASSAIIYGTLIIACFFGPG
MVKLLGTKYSLISGYILFFCYTLCNYYPSWYTLVIGAILNGIGQAPLWIAVFGHPIAIAL
RYYEDLKETPNHAIAFFTGIIAASIKLAQIFGSLISSIILVNVDSTENNGATNLTNTSTS
NGECVDTFGPPIEPGPIYYTLISVYALAGIIGTIIAAVFLDHL
>AMQU_Aqu2.1.33417_001
MSDPDLTSLTWLSSIDTGGVSSSDLMINSSSNEDVEYHTGTSRPCSSGLAPRSRARGANY
RSLGEHPRPPCSYSCLIAMALSASQTGCLPVNEIYHYIEQKYPFFKTAPEGWKNSIRHNL
SMNQNFVKVLRSDGYQPRKGYHWAINPKRRHALQLEIERTLRIIQQDITDHKNSNGDNDV
EQYKSGTEQVLGIKENHDYHRHHAIMQEALLKKQQLVNSMYRRPEMMTNNDMVDGVFLLT
HFGPFYASGRGAMHSKKEPQYSSNDYHHDNGNPNIEQVIITDEDTDGAEQEDSLKPFEWV
EKECVIENEEEVSTSSSSAAEMEAKTLPPVNGAANADVVDSSFDCPTLSLESMLKNMENE
EPICSLTPSLSSASSNITHEETSSPSSAFSSNGSLPFAHFEATVV
>AMQU_Aqu2.1.25759_001
MNLMDLLLADALAAGMARQAAEANRPPPDNFFIIPPDAQAWRKLYSTCKEENMVICVEVT
DDSHPPSRRMQPHIVNLAREVPQIPFFRAKIGLGRTYDELRQDLGGIRFTPSVVILFFDD
DGVRIKKAEGEEEIKMALRIGAFEKIIQDFIDQRMKLKLAEKFAEQLAGAMASDIARKRR
EAALEYEEKLRKEKAEKERKEKEAREKELEEERRKRIEAEKKAEEAKASEQKARLKSYAV
DELMRMDLNNAKIRDIKDKMDDLGLSYAGCTSREDLIKKLTANVPSLKTKMDQTDGGGGR
PSTSYVPSSYSSSQRHSSGILYSNKPTDTGPSDNGEVIKLRRKVEQLQGNIEEINVMRES
LEDELARKNREIAALKSRGGGIGRVPLFGGGGGGGDSFTKVKELENELLETRMLYTCTLD
DFEVLGVISRGKLAEGRSMMVVRAQCIKPGLPYPDRVYALKMLSGVHDTTTMTNARDQHK
NEYEVLSSIPPHKNIVRLFAFFYDRPKAHPKLSRENCSEGIALCIMMEQLSQNMEYQLKP
LRQTAGPNYSKVLGWLKDLLTGLQYLFTHYVLHRDLKLENLMLSGDILKIVDFGEAIKLE
PDYKIPFDRPCSKGGNEAHLAPEILNQRTGRGRVLDYTKQPVWAAGVLAYELAGYQNPFS
GSKDQRAYDERTLPRLTDTYSKTGRGQKFPPEFPNIVTSMLSFEPARRPTLSEALNKITK
LV
>AMQU_Aqu2.1.15262_001
EIIQNADDACATEVKFYLDCRVLQTLPPSLLSVVCSEANQEVLSQQFTGPALLSYNNAPF
RKEDRESIQSLQQSGKAKNPHKVGKFGIGFNSVYHITDLPVILSQDYCGFLEPQESVWKG
ESGKGYYLENLIDECPEVLEPFDGICGFSKESTQYNNNTLFRFPLRNKASKLSSEVYDID
RLHKLLESLKEEAQYLLVFLRSVCSIEIFKITESNVTEPLFKVSVSEADFGSRLKQQRRL
VSQVESIFLGELSRTVGQLVNDTSHFHIHISINGRFTSEHEWLVVNQVGSKDDEVMHLAE
KQRVLPWVGAAVDLKTSCSAGRIFCVLPLPVEDRAPMCIHVNEPFIFVLPQNLRVFSSLF
SRCGVPHNVTTEQILSVLQSVRDSSELKEDEAWSKVRAVLDWIADNTGRVSKANILVPVE
SDLSYPQLIPIDDVAYTDNEMLRGIARTSDEKYNLIHPKVSYLSSKLDLSPLSDQLDITE
DVFEDAGQHEPLTTRLSNILREYKDGLTIIKEMIQNADDAGATEVNILHDTRTHSSLNLV
LEGMAESHGPALIVHNNSTFTKEDFENITKLAGATKANQPLKIGKFGVGFCSVYHITDVP
SFVSGEWLYIFDPTLKHLKGVVQNENRPGKKLKFQSKFLAKSQQLAPYQGLFGFDSSASY
NGTIFRLPFRTHPSQISSTIYNNHLIQMIKKDLESNGSKLLLFLQNVKRITFSSRQEDRP
IIKHLSIECINDETENVKVCVTQSSTKSTEYWLLSNQEQRLKSQDGAYKQAVASVACKLV
KKQSSFLCEAIEGNAFCFLPLSVPATGLPVHVTANFAVMSNRSGIWAGASSAMASDEREY
WNKQLMTTIIAQAYCNLLKKHSHREHVQIDPVPPELCQTHFLPILHKPDKYILSWKGEGH
ILLPPCQVISVDSRSLRKAGILIGSQKAIVNTKTTVSGGCDSIPHQALKLMNIPSQASFD
DVHNQFVTLINTFNISMCDDLEAIQLIEEICRNVYEHFEASLKESPRVSRKLNKHQNQDD
NQYKTILAQYHNKPFIWTGRGFVCPCDVSINWKQLVGPYLYKLPGMLSQHRNLVNCLQVK
ESFSIEKLLGTFSQMYSDFSPTHKLPQEYHETANNIVQELNTRDVQELTPMKEKAILVDA
NYILRQVSQLVFNDAAWLPPNNDSNYVIPLFIRKVALALGVQPTSSKFLDKYTSAMQSFS
GIPFGQREELTQRIKNILRDYPLDVTFLKELLQNADDAKASKMYVILDKREHRKQRLPSE
NWAELQGPALLVWNDKEFTEKDLDGIQKLGLGSKRDDEESIGQFGIGFNVVYHITECPSF
ITRGNTLCVFDPHCRYVYGADKLCPGRRYNIDDSFWDSMSDLRSCFLQDELQNKPQGLDK
GSLFRFPLRCTKEQVMKSELVNNAVRTEPLTADIMEKYLNLWVNTMKDALLFLNHIVQFE
YYVIEKSGSIKCETSYVVHMEGNAHEMRASLKEQFAAFKQTKKPFLVTYPLKLETKLLKF
STHEQWLIQQGVGDVQDPHNEHWEYLNKTLPKHGIAATHKRTENFYGKVFCFLPLPVYTE
LPVHINGQFVLNSDRRSLWASTTNKHDSKTKWNANLIKAIASSYVCFLEKAKYYYVNGDG
YGTRSELLDAINNYYSLFPFFDPPFIFKKKEEKSEMPYRTSQVTVVSQSPSRKHDVARAK
KKNWEDICSMVFQLMWQENLQLLAAELKKDEVSQTKSQPLVSWVAQWHRFRSDIPQNQAY
FKSTASKEVKQVLRQLGMILTCAPPILCSHLQSQEVQPAVLSRGSVYDYYSKFHTQIIGK
CPCPINQSPFKTMDNLCFFLNYLLSVSFKGIEMQYEFPHFPEGIPLLLTADSQLRLFTDP
PEVLCSNYAQLFKNSSSWILHEGIMKAVGKLSSTYFISNLSSEVLDKMMISNFSSSMKSS
VVENTNHCIITKEKLMELWLCLCHDPIISQYRQCIVNSWAIIPSVSGKLYSANSRVLPLL
EPTSPIYIGAFDKLTDLNVPQFDSTNYANCSAKDYCVDVSHVSTVLSVLFHHHCKTKVLS
NLKAPQKTIQCLFQYFSRINFAHDSDSLDYIQRLPLFETVNGDITSLRNKQVYRWPIEAC
KAGYSKWASSDKVIFLPVNGEWRILCNYNIEVLGGQHLTERELYIRFIFPVFQILTSDER
MEHLKHIKDTLFSDLQYESQLKKASRRAPAIDFIEKLKKLPCLETSHGNLQAIKEFSDHN
MLIFTTFSQHFLFVPKEYQEDEWLEFLKALGLRVTITTEEFKLFATIVSTAKHKNVSNAS
SVLVEYLFSDSAKEWHTDKYILSDIAKIAFAKVANLSNLEWIKKSCQPPLYLEGQKLGLT
MLNKSVINDSASLIWTVKPVVNLPVPPYMYFSTSQQYCTLLEYLGVTLKPDSEDVYENLI
NVSQTGLAKFDLFHKYNSAYLATDNDRVSIEAIIKRCFDYLFEHKAHEQLKSLFDVPCIP
VSAVKSQNTVVIYQPVLVKPIQVPQADPIKAGYWLKQAECDLKAMLILNQNEGMQCQVLF
LCHETCEKALKAGMYKLVGLNSAYLKSHELLTHAYAIAGMKGGDWAELPSLVHTIETEQY
YLKTRYPNQHYPSVAPVDIYCHYTKDDEVLSVVNSAQKLIKLIQRLF
>AMQU_Aqu2.1.42052_001
MLSFGVSLIFMLFVCNAQVIPDCPDRGETICLGHSTNRVSQSQGGTVSSILQDAYEQFCG
CRYIKDNIVIQTGPTLVDANQTLVEANFSFLYYVKEISGYLELNGIPSIERLSLPNLRII
RGRNLRSGRYSLLALGKIQNLYMPNLTEISRGDVWFISRLNPYLCNTRSINWIDIAPFPV
IGHRLETNGCSDSDIINCTALGCSSGSCWCNDTDCCQTLSFNCNCNNNRCFRNGPNIQCC
NPECVAGCSEGGNNDQCRACKNVLNDGVCRERCPEQYIIDPDTRAVVLNPEFKFEAQPLC
VSTCPAMLFELGTQCVEDCPSNYMSVSGDNGTMRCVLCDGPCPQECAGGVFDYDVPGKLS
GCTIITTELRISSVPPNLDPSILNDLNEIREIRGSLDISGFNKETFPYLYNLKTVGNNDS
NQVLSQSCNGSSDSFKYSIIIADTELVSIDLSSLEAVINGGVRLQNNPSLCYLGDLRYYL
TNSSATSCILDDHRQSIEECVETNMTCHPQCSSASGWCWGPNDTQCVTCTNFIFNGQCVP
TCNDFDAHGVHLYGHNANNTCLACHSFCSGSCVGEGPANCSSSCNTNFFVNVSVGVGIQC
LESCVGDTYLPDSRTSGECLPCFSGCSLGYGCAGPGKTFNDSNGCMACDTILLDRNGDQI
ECQRDVTCPSGYYWEQLTEDRGIFLTDTVLCHSCHELCATCSGPSVSDCVLCSYIRGTNG
SCVFMCDPIRETVPMNGSSQCIPVTMGTIDPSSAGTTGVVIGSALGGLLLTALVILIIVM
LLVFVPRALRKKNKYNLNEVFSSPEELELFTLGKETLQPPRMAPNATRLIVAPEDELEFG
KELGAGAFGTVYEGYWKPANDENEYHVAIKVLKNTSASASKELLQEGVVMATMDHENVVR
LYCVCMSKQLMLVSQFVPCGALIDYIKKQQDRLNAHTILLFSSQIANGMAYLETKHLVHR
DLAARNVLVQTPVKVKITDFGLTRIIEANQSHYEATTSKMPVRWLPPESIRNRVFTHKTD
VWSFGVTVWEILTFGARPYQGKKPYEILKMLEGGHRLDQPVTCTIDLYAVLLECWLLEPD
SRPDFVDLGRRFHEFMNDPARYVLTVLDGNTSDYLMLPSNVSQPGDNAYEQPVTNETCPS
AVSIQGTLPSSDNAVNPYAMAFSAEAYVMHPPDATPVVFPTKKLNDGQEYEVPVEGSSPV
VKAPRSPRYVDLLVPAKQSNDYVDEKIKLLPNEDPDDDYTLMSDVAANAPSHSAADIIEN
YEFSENPQPLGSPLSPNDKMPLLPSAMGGGVTNLLYDNNAGSSVPEVHNYEDVEEEVNKG
GLTNLVYDSRAGEAEPLVHNYEDMEDDQNGVTNLMYDSRAGQAAIPAANNYEDMEDDRNG
VSNLMYDSRAGTSSVSAVPDVNNYEDIDEDVPSGVSNVMYDSRAGTSTVNAVPD
>AMQU_Aqu2.1.38661_001
MATPQHEHTTQKSQKHKIGHLRVDEQGEVTYKKTPSSTLMASLQLGLQHSIGGLEPKPRR
DILMTDFNVIETVDFPSGGSAITQAHKYKDFTFTTYSPVAFRFFREAFQIKAEDYLLALC
HQSLRELSNPGASGSLFYLSADDEFIIKTVQKKEAVFLQKLLPGYYLNLTQNKRTLLPKF
FGLYQYKCGGVKIRIVVMNNLLPSSLHYHWKFDLKGSTYKRRASPAELEKKSPTFKDLDF
NTQLPEGLWLPPDKYDILNSTLVRDCQVLESFGIMDYSLLLGVYNVDEAVRAGEPPPTPT
TETVGEQAGAADGDMTGGGGGETDERERSRTFLQSRIEARKNFSIFNPETLASDTDLQDF
PTPGYPEGYIQARTKGGDRLLLYLGVIDILQSYRLKKRLEHGFKSIITDGDTVSVHNPSF
YAQRFLTFLNDVVFKKDRVKIRPRRNSTIAPSKGPRRQTSVHPSSGGTSRHQLQRQSSKQ
KSTSPPRPSSPPRSPHVVPHDDITATKSDTSLKRSSGSGSKDHTPHHTPQLEPHDTSIEL
NEVQVVIDDRSSSSPSRKGSTGIRINTSTPINELDDSPLPLISSSASIIVDGTYSKDGGG
SDRGGGEGGSGRQDSSSD
>AMQU_Aqu2.1.16098_001
MNFKEKKVALWRLFLLSASAGAVDMGYAVEGAYVVPLMVASGLSLTLSTVLISLSPIMGM
LFQGFIGTISDKCNCSWGRRRPFIVLFSLTAVLGFGAAPYCFYFHNLGLHYLVIIGVVVC
VFLSDFSIGALLLPTRAYLLDVVPVSQSKTGNFIFSVAIGAGAASGYGLGAVDWSNIPSL
GLNANVVNQTKIVYGITTVTLFIAMLCTIASVKEQNPSLLTSQEKQINAETDTLLVSTIG
ETSFPTSSGNLCKTLTESTIGILKFAYYMSYNMWFLWLMSALAMAADFAFTFSFSTFVGL
AVYEGDSSSPEGSESYDLYTKGVRMGSLGLAIATVCCSVMSLILDYITRWIRLKTVLLIT
IAAFVCALGLLTYCRELYQVYILAAMYGPFFATVTSVPYALIPMYEKSGTLFRKEWTNRP
PMVEGVAVATLNTAIFAGQIIASLVIGPVVDAVGDVNYFMIIPCFFAALSFLVTLPVKSE
S
>AMQU_Aqu2.1.21022_001
MAFFSGVLRSSAASHILSNTLVFEAFLFAYLTAALWMQNINIYKTNLHLIDYNLLLFIVL
LLSRRLVWAGFQGIQGRVKFLGLNSRYWFVSGIVVSLVAWVVRELLQRASVFNLLFLFYP
VLLYLSLFGFTLDPRQYREKFAPPRRFLDHVTTTRYGSHFSSTNILLLPVSPETIRQEVN
VLISDLIVRLKQLLFNSLLCAYYVGFIPIQFTPNHVYFDKWWSIELCFFIWANSFVILSC
LLLPPNYCQILHHCALNLGCWVRCNNVEKPQQ
>AMQU_Aqu2.1.35571_001
MSSGAGKGGGAAVKGLRLLTLTRAAEGFGFHMYTNREREGQYIKSISPNSVADLAGMLTG
DRIVRVDGIDVTGDTHHQVVEKIRSGTEEKKILVIDMETEDEMKSRSEEINPDDAIVMIP
RAPPPPPPKPVEEPDSSNDHLPDLDIVSLDAARKNIQGRRAKEMIKTRGWKESVEAYNQL
>AMQU_Aqu2.1.06399_001
MLSDKKWKEVDENDEIEEVARLISAVYEKASGSEDLRTAVAASSLYKVDSSLSLSELSGQ
EIQKKEVDSFLAKAIKRAQEIEQVPIQDIKAQPFMHIWDCGGQAVFLEILPAFLTPRTLF
FLIFNAAKSLDKKWENIRNTKGNMICDNLESMSTKNLLFNWIANIHHHLAQLDERGAFLS
YPRTYCIGTHGDQINPDEQRAAIKNIESALYQNKAFSDLIKKVLVVDNTTAGSCNEDQNF
SIIREEVSDFTCNELIVKTPVSWVLFRKVIKMLDKKFISLKEAHRIGLACKIPHNDVPKV
LLFYHDLGVLLYYPFIKGLQNIVITDPQWFVETLGKVFTLEGKENQDATQARSMWSLLRE
EGILVQPLYQKVWRDYKEIKPDDLMELLVHFRLAAEVKTDRYYIKNVKQYFLPAVLKLYD
ISSPLSISDDQPVARATNLHITFGTNFVPPGFFTRFIASFANASLYEIFFEKKCVFRNRI
MFGDPNITITVTDLCDTIQVSVEFYTSTSFSNTCQELKKLVESCCNNVDEALATHCKSSK
TIEINRKLRYECTACGTYERHYIISPASGQTADSLLQCQISKTRRRPTLEESYWFPEGDK
TAQNVPVSISQQEMLTISQRASDKADSVAAGLDMLQRLNALRLDHHNNPMLHLLFEWNRG
GGCREDLVKTLKDVNLHKLADQVQNSSYTELPRPVTAVS
>AMQU_Aqu2.1.30105_001
MSAKQALLITSIFLLSLCLEGVAAQRSSKIIRAKRNVVLKGFYFVSVVESEDISSVIKEL
TDKERNGSFPPGFKMEIHGNASEVAHGFFARFSEVALNEITKNDKVESIFEDHIMKGGSA
LPSPGEEATNVTTSAAANSSTPFTRIVTTWGLDRLDQDSIRYDHHYTTPCGLTGKGVDVY
VLDSGIFYEHKEFQGRASSPGCDPIDQIFNTSKNGADFTGHGTHVAGTVGGKKFGVAPGV
NLFSVRVLDTQNSGSANSLVLGAECVVKSVERRKRPSIVNLSIYGDKNLLVKRALDTLMR
KGITVIGIAGNSKTKPKNSCKVGPGSIQGIITASASTKSDEPLMYSNAGTCVDLYAPGAE
ILSASTNCKNCRSTRQGSSMAAPHVTGAVALLLEKCPTMKPWRVKYILRSQMTKENKLNF
SRMPRIYQSMTPNLLLHTSSLQCDLEC
>AMQU_Aqu2.1.18730_001
MVAFCLCLCLMLVPTVISTNYNLRPGSSSESCTILNEPVLNCSDISTLLLSIQSLEPVTV
TLSPGEYTLLEENFTLDYSLSIISLERDAVISCRPDIDSSPANISQITFSNVSHVSFSGV
TFRGCYSLRMDEVDNVTINDCIFRDFLSPSVDIKNSLTITILNTSFINNSVTTNNQRFRA
DAAGLSLSYFFSSYPQIPRVFVNVTNCTFKNNRGEVPSQLLSQQISQVLNQQYYPARGGA
LGIIITERYVNVTGIFEDIHFLNNYAESFGGAVYIGLDGREVAHSLKFRRCKFIHNVCDG
GAGAFLIAYLKIRHDEQLSVTVIEDSEFINNTAHTGGGILSLQTRLNGSHDYLVVRRSAF
TGNKGEQGAAIAFASLFNVQTQDTIIPSIVENCNFTAHDSNGGTLIAGFTHIALQGANDF
IDNRGPTLRVIGCLLLVRGSLSFIGNDVTISGGAAMHFTAFAQMKLYKTAQIFFINNTGI
LGASIRVDLQRFPSVFTQLLFNPLCFILYEDENTAPVDWNPRMIHFHGNHAQLGSVMYMS
YFDLCSYYSSDRDNYNNIFSIKSFPSWPVFEFGENNNTFHEDSTNSSYYMQTPAITIDVN
SFTDSTISLRPGEDKTLHITGLDQFNNPTYFVARVIDENESLRATLSSLFTITDDFNPPA
DYSEVYMGKNEVSAIFSPSLLPVYPNKSSEVEYTLRLPSSVRTQQLTVYTASDKRVLVQI
DNPNGIAYNYLNLSFHVLPCPPGYDLQVSPDNNAEYTCVCTGARDDPFAVLDCDESHDAI
LLRNGYWAGFDREEAVEDSNPNLDVYTCPITYCQCMNDNNDNCITEYSYSQPNQQCHPPR
IGTLCGQCGDNTTVTILRLQCKEGCEGNYHIYYATAILIIVYVLVIVAVLLASVKLGITF
PHSMRPILFYIQTVYYTTEYFPISFWNSRQYMLYLGNLLGLYFPVDFCFLSKAPSVLLFL
PRFIPPFLVFIVPFFFLRWKRGRRKIFHGLWSLILVTYAPLCYTCMMLLHCPILADINGS
NDVMRWYLDGNIQCFRDVSHIVLGVLAIIFLLGLILLIPLVVLMVMFRNHQFFQERYPIL
ISAIDALKAGYRSHCSWWGGIELFSRMLLIGIAIGLPGRTVAPVYLLAFLLFLHIYVRPY
KYAIQNIIEAVVLFDYCLLFILRSPSSLQELLNPYSGTSIPSNFGTELPSNDSITYFYWP
FFYLPVFMGIGVCIGWIIYRVWKAKKNREKVLQDWQSRNAQANLPISIGVDHFIDHDTMI
QGNVTFSELGEYYLVDEKPVSRAINNASVRKRNKEESSNNNKKE
>AMQU_Aqu2.1.10772_001
MIRFCSWQRRLALTGGIRWKATSSRVEKAESSVQDKAVKPEVKPFSAIPSPPGSLPFIGH
IRLLKDISLSELAFKLFKEHGKIFRFDFIGYSSVFVADPSAVEKSFRNEGKYPSRSFTEA
NVDYILKQRNDRNFFVFQSGEEWRDNRSKLGKQLMPANVYGYCPGFNKVSRRFIRNVYDV
QNDDGFVEDVRDLIRYWSLEVAAHFVFGADIDSIKNKGGLEKELQDAVGGLVDTLFDLQA
GPPLYKVFPTKAYREFNKYLDKLIEIGQVYADQYTSDIKERAAVSEEKFHGMGLLEQWLI
EGKMSTKDAISHSINMLAAGMDTTAHTTAFVLYTLSKHPEVQEKAYKQITSVLGNDEEPD
GDSLQKMPYLGHHIKETQRLYHVTPYTARWLETDIELLNYHIPAKTTIFGGLETMGQDPT
LFKDPLKFNPDRWTTDDIHPFTVSGEEWRANRSKLGKQLMPANVYGYCPGFNKVARRFIR
NVYDVQNDDGFVEDARDLIRYWSLEVATHFVYGANLDCRNDKEGLAKELQDAVGGLLDCI
FDLQTTLPLFKIFPTKAYKDFNKNMDKLIEIGQVYADKYSSDIEARAAVSDEKFHGMSLL
EQWLIEGKMSTKDAISHSINMLGAGMDTTAHTTAFVLYSLSKHPKVQEKAYKQITSVLGD
DEEPDGDSLQKMPYLGHLIKETQRLYPVAPFVPRMLDTDIDLLGYHIPAKTTIVPGLEAM
GQDPK
>AMQU_Aqu2.1.37223_001
MYKSILSGRQITTAIILAVLSIQWCSSYASPAAAATTQEGALSDPTWRVRRKVGKYAGPG
PLEYMKQLRESLSTSEGSPNDIEHIPTSVLCLMDQDVINNVHHKKTPNRNCKLEQSFLFN
ITQLTSYNDTYLPLSEAFLRTYLQPIKQNLQRRNANEVKVEVSIYTKIVNSDNGSSCSGA
ALALREEMTIYADEEDQWTEWNITDGVKECWENKMEDGDTLEAIVQFRLKDESCKPGHKK
VPLRIVDPAIIPTTNKIRRQRHWDLQPVMILYLDDSNEREKLKSSLGEDNDINNNIVDLT
IGSGGGDNEDQGRGKRSSNDENACKIHNLTVYFQQIQLNHIAIPQSYEAGQCSGDCSIAV
QHHNTFTNHGKILASMYYSYNKDRDNYQGTIPVAPCCVASEYNPLTVLEWATQTTIIMKP
YPRMIVKKCECRA
>AMQU_Aqu2.1.33538_001
MAEEERKKLEFMAAVKLVPPAVLEEIHRRQMVCRAELGNWWERQHSKDFCLVPINQGSWS
SSGDKPGQSSESVHAVDINDVPTPDYAIEITSQDYCSTNSSGQVNNTNGIPYFMTTS
>AMQU_Aqu2.1.17548_001
MENEDIRTLVTFNRGKDVIDLAQYWVEENKDKPGDVTTFLLFPAAKAGQPDTLEKFIRYG
DLSQIEKDDKSHLGWNIYHYAVYGYQINCSYLLNEKSQASTANLTPDEARQIQLDIIYLL
HQHKAPVTAGLDIEQEDILHPLPLHPSLMALGFECSFSEAAILIDMLSLSSSTAGSNGVG
SHSASTPGLDNIKVTSNNDHRRALYHLFEWAYNRGHLDVLTFCHNRYLSLCSESLRIRSI
NYPIFLAAVRDKRLEVLEMVFSNQETRPLPDRILSRPYVLGKKTENVPGENMNAVGVACE
CCLNGDPSVFDAMLSHQVIGKQLVNLSLADLGVKEVPLELFHENLISLSLSGNKLEELPP
TKDWKCINLTFLSLANNLFSVVPPGLFQLPKLTNLNLSSNKLVKIGPDLWRAPLLKYLYA
SSNLLQSLPYPELKNQSSPLHAGDLVSPGSSKKEIIHSLRYSFVDSGLEREEDFHVRGQG
FNLEFLDLSDNKLTAVPPGLPCLAPLLMTLKLNNNSIKDFGNISDYPTLLKSLNLSGNGG
EVAIVRSRFSPHGPVCLQSTPEKTLHCNHADHILLSNLQHLNLSKNQLKDIMVESDAPVS
FPHGLTPTHNQSLLYPKVQSLILSENKLKRFPVGIHKLERLGTLDVTDNITIQSLPEKLH
LLKNLIGFRYKGIGDPIIGTLDTFKDTAQLLYYLRARELQAVSNTSMRLFVIGHANKGKS
TVLKTLRGERMTKENLGVMEEKRGVTVGIDVGRWTCVHTRKKSAKPINFYTWDFAGQDEY
YVTHQCFLTNRALYLLVWKLTDKEQGLEGLHVWLRNIQVLIIGTHLNAFRRAERGNADSL
LEGYKERIKKEFQYRDKIAPKIRGVFYVGFGDPPFFGSYLSPLRYEELSDKIHDIACSME
IPRDSDMPSSFSINLIDEKIPKCYLELEGAIQTLLENNPHKPLYKRDAFCKLKEVRDIIK
DEDEVDAAMHFLHNMGSVLHFPKPNLEEYYILSPQWWFDSCALVISPSNVNELIAAGDEP
GSGLLRFQMMQVMFSEKKVSSEQAKLIFSFLHQYGVLLPVDKETALVPSMLSPIPTVKLF
TGQGYFPRSVSSSSSSAYSEDIRSFFDDLPAALPSLSRKLQIKTTGLVYRRLFLLPPLPT
GFWSKLITLCLQKNDFVKIIVSVDDCLQASLQGHGALYNIGTTNVRWRYWKTGLVFDVDH
QLLLSINSLKMDEFIDPMQRAVISATYDKMKRFHFADSNGDVLPVLGSTEVIEVVVKDIE
LSCNAGYDRAVGPKLLSKALEMIDEVLKGHYEKLAENGIYTVGEMLHIVPCPLCFGEIDT
RSPKSDHKRFANHPKLAQRIRTSSVSRSSTGRQKSIHQRLGEDVLIVFSIDQCIRSSMNV
EYIECPKHGDIQLEYLVPDIMFKDLSRVKLDRNMLHDPVDSGNGAGPVGCGCFGVVYHKR
LQLEQYDPDISREVAVKEFRSSDMDYDAELEVVKSYADMRYELNKLCMMEHDFVVEFVGL
LTNPWSFILEWAPLMSLEKIRKSYEEQFKTHKPEYYYLCPVSLYLILLQVCDGLHYLHAP
PIGIIHSDLKLSNILAYRFPKMDHNCCSSVQGRGYCSECLPEPGHSYKVLVKLGDMGVSV
NPAAHNHDALGVKRFAPEASNTKLTEKVDIFCLALGLYELMTLRGLPPRGYSEIDYKNQL
KRNWRPSFHLKDPAYPIPLYTTLDQCWQQEPNARPSAKTIRNYLQKTTGLLVKNRFQLPA
KNMYHLLDTFQISSDSNVTHACIVPPSPLPPPPSPNTPVETDPEASIASTVSSPTSSVNS
SYMSPLLVCLALRQEESSVVVMCEAVGSYDSNKVVMKMTPMLQKIQEPIVSLFSLPDRSV
FVGRSGSSILYIHGNEPPLPLTICERCQNGKVMFIRYFQKDQIFVCGFSNGAVHTSHTSQ
RDMKKPDSLIGSYCGESKSIKGATAYQIIYREGENFEVWCGSKDSFIEVSTFNVTNVKAR
RVQSLSLKHKTFTVPSSLVSWMCLTSDETMMFVVLEDSLRPGACCLCRVGVVDKEVSGYW
TFGIEISHFSITTADLLLGTVTGEVLIVPMSRLQKNQNYFDASAAVMSIPSHKGSVLDVA
ILEGHIEPNGYTSFFSTFLGRQRERMDVPFLLSVGPGSLDFGKVGKSQKSEKAVTGTCIN
LWLV
>AMQU_Aqu2.1.21970_001
MALTECLVCQKNIPPQQRVLLKRHEEPLLTVRDILLRDGNRNEDLGRFCERYPMACRSGC
HPLLKRAARLRKDLVNCEEQIERGIGQFFERQSSLLVVTSHSVTSPSTPRSTSSARHRSL
FSMSTPLQTTCRSINEPSLKESPSVFVVVKKKKKKHRAYPVKKCFKTLARSAERQSKKST
VNIVMKDSQMRKLVAVKMGKFVKKELQETCSNKAESKFKDKSLDALTNFFWNETLIDLER
TAPVFTLLLHNIVGTDLSTKSQGLPKEIMKVLAAGIILRAHSERANLIQRLLSVLLYSSH
CPKQLFTRLQKIGLCVSHRSAIRIIDTMGENYDSSVISWREQLIEQLLKGMNPVSQSTNE
DPFADNSVTLEDCTCAEIAIDILDKADEDSLKSIHDSSPEEMSDSDVATVQPVFSPLASC
SSNISSVSNEEEEYDNAAVPSTAQQQVPSFKLVGDNLDKTVRPRHETVDQHSSSLHFFHM
FAVKDRCDTTGLEDNPALCDTSICDVTTIFPTIADDDVLHHNASILAARIIRKRFNFFAE
NVCPVTRHIKHKYTREMAHKSEVVLLGIIQKCETKHEDMISIMDKLQQYVPTVSQSTFLH
DPETNDEVKLFLDKFHYVLFGGDQLTVERAVGSKHERSNEHRGINRLDGLIPVVEDWHAK
AIWKLLYKTNSGGDTGMLYHLRNRIQRQSVTFEIKSDPTACEEFFLLIVESHIVSLAMRE
FDIESLESAPKHPKFSYEDFLIQTPTNRKEIFMNAVSEIVKKYMYFYNG
>AMQU_Aqu2.1.37135_001
MLAPPPDEGTRDATALEPEGKQRYLLSLENRLKKLEGRDGQLTSKDMLSALSEARDDHLS
RSTEPSSNGSSFINDSAERWEWEESDVRDRGGFVSTYCCWCGGRGYLRGRQGEFKIEEYS
CLLDCDELDLSSNENTTSPSQLGESQESARDDQPVASSGDTANGFTDNFVS
>AMQU_Aqu2.1.41536_001
MATGGREGGQAELSRRRQAFRTGATDSLDELSEEERRETERALYEYVFRRAEKDEKLSRD
EVESFREAEINKARTESEATSESDGGGGGESNAKAVGRRLAELGDEIDSMYSGHFEDIMQ
MYSDNPDQAFVTFSTVLQNVFEWDEFGLPKLNVGRIAAVLGYCYHLCKNYISKYFSSSGL
LSVLAVIASFLVKFFLKAKFYDMLKRVGGWGQLIQLPAASVLNRIASTPNFFLVVGVASL
AIYAFQYFRGR
>AMQU_Aqu2.1.32559_001
MFKMWSCSLSSYLIACFLLLAIVTGPAKGNDLSITSVTVSNNAGSPLIAGSTGSFDITCS
INLTCNGNCNDTLNISWTHNDQAIDTFLFGASYDMDIDLINTMGDRTDMSTLTSTTPVNI
SHAGIYRCNATLSTAGSSMNSTGTVNVTIPTPTVTASASTNPAIVGSNAQLICAVTLPSY
SSYSSASSDLYVQVMWSRSLPSIILPAAMNTVNGIHMFTGVSVNDSGAYTCTARVFYNGT
SPSYMYVTNSAVSDGDSTTLDVKFPTPTVSADTNITDNVLAGGDVELLCNVTLTNYSSSI
YGSVNITVTWDRGVGSMNYTASIASQTFSRTLTGVSTNGSGDYACTAQVIYTGMQSNIVN
SNVSAPSTATTLNVKIPAPIVSLTSASVAVGTNATITCTVTISPFVDLNGLNYMTRTVTP
STGVLGSIQDINTRTQSFTYTINNAMSTNGRMYTCTVGLSHSNATIIASDDGTGTGIIYV
SSVTVTPETVTRLDVSPYNEFTLNCTVTITPSPNNPQIMYLWTDGSQEVSNMQSGATENI
LNVVASVMGSFTYTCNASITVNGADGTAMPNDSTSVTIKGPSPPVQPQIVSVTTTPFTAT
ITWNVSAVSYTPESYTIMYNSDGFSNSTIANMTALDPPLAFITATNIQYTYTIQGLSSGI
QYNYSIISNNTNGSNISIVDSFVTSDAAPSAPSNVTLTTISSSALRLSWDNPTPYTGDIT
DFNYTCRGVNDTDFVPSSDTQFGNFINGNRVVILSNLKPFREYSCNVTAATSAGVGPPAT
VNGVTGQAAPSGPPLNFTITPTNSSYLYLTLAWNLPSPETANGIITSYSYVCYKGANNLT
FGVVDGTSVDITFTSITPFTNYSCNVSASTVAGTGPPASQYGTTAESAPTEVTSLVLGRS
NDTSFNVMWSRPATANGVIRYYTVSIRYYSNMTTVKNATTTDTKLSINQLRPEVPYVVSV
NATTNGGTGPAASQTNFTKEGEPGPVRNVTFQRISPTSVNVSWMPLTLEEAKGFVTGYTV
TLTPSTSNNRKRQSPITMTAEPDQSYVVFTGLSAEASYSISVSGSTAAGTGESSSGPTIP
TAVTPIDKERWEPIPVAEFAAHTAKLHSDRDLGFEDEYKSFRNIPQGSYTTAKLPENVSK
NRFENVYSYDSSRVELTAIPDKRGSDYINASFIDGYKRPKAYIAAQGPLSNTVGDFWRMV
WEFQLPTIVMLTELIERGIDKCTCYWPRALNETMDVGYDLQVTLVEQQQYVDYKLKKFLI
LNTSSTGGRLDVTHYHFLAWPDHGVPADKTIMLAFIRRVRQTHPPEGPPLIVHCSAGVGR
TGTFITLDSMQQRLDKQEKDLNIYEFLANMRTMRVLMVQTEAQYVYIHDALSEYITCGDT
SMTTKRLKIVMDELTKVSEKKSGYEKQLELINQVCRQPTEGLLCDALSKTNIGKNRFPSK
LDTLPYDMTRVRLRTASGTGDYINANHVDGYKHRGAFLATQAPMKETVEDLWRMVWEQWS
SSIVMLCNLEENEKEVCAKYWPDKVDESVTYGKMVVKLVSEEKRPHYIIRKLMLSQESTY
INVSAGAADHLMVTQFHYVNWAEDEKPKDETPLLKLIDQLLHNQMNTGNKAITVMCSDGI
GRTGSFMCMYSVLERIKIESVADVFQYIKGARFNRPGLVQNVVQYEFCHDIILEYINSFD
AYHNF
>AMQU_Aqu2.1.38719_001
AYYRGMYGSKYVWILPMWYGPDWWKTVSSKNCSCTDDVMLQVINGIIGVVPEGYFPLENE
SIITYSGLTSKMFRDKIDWIFQDPKYQNYSEIVPGTVFDTVWTIAIGLDVASKKILIKNE
TGCEGLPGELVPLEHFQYTNMKLGCVIKQSFSELNFLGITGEITYSLNGSRPYNIILYQQ
YRRISANSVARVTFGHVVVEAQRNIFRFIQGESSSTLWIGGVPPYDGYPMNKIHQNNIVI
VIIYNILAGCGLIFATFCFTFNIVCGNKKLVKLSSPRLNYIIIFGSVFLYLSVFFYSYTA
DMQRMQTAFCNVRLWLFSLGYNLCFSVILARTWRVYYIFNNPKPKKKSTGIKDWILILMV
LCIVAIDMTIITIGTTIPLSRMSATFTNDTIHPQTVTDDGLIQKNFLLLCHTKNSFYWLS
ISFCYKAFLQICAIFMAFHTRNVDVKVLNESKEIAAIIYINSIILVLIAVAELALESNHD
AYAALFGLGLLIEATLFLGFIFIPKIFFLYFDPQGTKIFNHKTTIVAALSQAKIEPTNAI
LSYAGTV
>AMQU_Aqu2.1.25742_001
MNTSTGTEGSTATPLGVNVSIASSEGSLPADTSPSPATAVTADSLTTTASKEGPSSSPQE
DIKTEPESPPVSQSLVPSETATGPPGPVPPAADPPPCVSPRLVQFPLSYLTHTSPNGQAV
LTCTLPAHLIQHLYYIQPQYALSQQATPILTTPNDKHINVPAPILTTPNDIKNESVEVPV
LDKAVGSDTPPVVPNTPPGVPNEGAGSGGVATNGSISLLSLAAAAVADNNNNNNEIKISS
SSCPSKVKKMYHCDHNGCNKMYTKSSHLKAHRRVHTGEKPFKCPWEGCHWAFRRSDELTR
HYRRHTGEKPFQCRFCDKSFSRSDHLNLHLLKHKASNGSNGISTPGNTLPVANDNDNEDK
EDDGENINKE
>AMQU_Aqu2.1.41371_001
MLPIIFLLLFTFPVESLTEKKSLSVVISVPPMSGHVLNMLILGNALREQGHNVTFLLPEY
TDYSKGRALCKDAGFPYIPIPVNSSYYEILENANRKGSTLQHMMTVVEEVIFKLHSSMEY
FIENNGADFRQWDVVLLSDWFANWFAGNYACDEAMKHLRIVGVAASPVPFTIPLSPSWPF
PLVNIYPDMTEDLSFVDRFKLAGTNIVTKPLEGYISSRTISKNQECWDEKYNRYLPLGHA
IPLIFTTVIGFEYPKSNLPLVDYVGPFISKKPDPLPSDIQSWLDSKKEKSVVYISMGTVV
HTSQKIAQAFYNGIPNDYSVLWSATSEIILDLVKNDDRYLVKSWIPQISALNHPSISLAI
LHGGAGGVHQALYFGIPMIVIPIGGDQPGNAFKVQYWKLGIHLDHNEITPDDLKQSILKI
ESGPYRNNAKKMSIIMKNAGGVKRAVELIEFYAAVGYDHLVPAYVKYHWSNAVRIEYWKL
GVHLNRNEVTASDLKESILKIESGPYRSNAKKMSIIMKNAGGVKRAVELIEFYAAVGYDH
LVPAYVKYHWNSFVSNELDTSQLDVAVVEEYLMGTLVCPKNEHLPIVYFSPGIPNDPSLL
PSWPFPHIAFPSITHDTSITDRLIITAANALLFSPLQQVIIWYLSSNNPECWERKYNYYS
PPGHGVPFILATVMGFEYPKTNLPLVDYVGPFIPNTLDPLPSDIDLWLSSKKENSVVYIS
MGSIFAGSQELAEALYNGIPTNYSVLWSATSETIRKVVENKPSSDRYLVKSWIPQISALN
HSSISLAILHGGAGGVHQALYFGIPMVVVPLGGDQLGNAVRVQYWKLGVQLKQDELTANN
LKERILKIESGPYRSNAKKMSIIMKNAGGVKRAVELIEFYAAVGYDHLVPAYVKYHWSWI
QYHNVDVQALLLAIGALMLYLCFKLIKCMCQCCCCRNAKEKKE
>AMQU_Aqu2.1.43080_001
MSDMRNWSLIQQSAKQAGAVAGSAAVLDDASEYKTDQQRQFIEALLPHVRSFAFTWLNLQ
ARKRKFYKDNDRRMTMEEERHCKDELDSEPPEVKRKWASQLLAKLRKDIRPEHRDYFVKA
ITGEVQPCCVLSTPDQKGKMRRIDCLRQADKVWRLDLVMAILFHAFPLESTDGERLGKVV
ECRNPALCVQPHHIQVTVKELDLYLSNFVCPQGIRPEDIKKEREHSLRNLHVKGAYSAQE
LFDQHRIPITNATSFVSYCYHPYTRKRQIPAYGDHFTSQDWYASQALSYSKAIKMEPSST
TYCYANDTTGVAAMHPHASAVYPSPASIDPYTGHHYIAAASYVQSSQYCSNPGIDSSYQP
SASNGTGYSMIQYVPPSLATSVSPVPSPQDGSTCLSNPLTPPHDESLNIRNSPSASPCSV
QESAYQSIIPIQTISGSIHLPESPISDSRSPGKDTVPLIDSWDMSSTSVY
>AMQU_Aqu2.1.00690_001
MLSFLKSQLPKFSVGTMAGEEGEFWEKDRLLSESICSTYSETETSDNFSGRVKTNSDQSS
DKTSPSMSILQQTAPFLLLGTDSQTPSPMQSWHSVLAELKGPRRIWTVTLFSFLAAFSAI
LSGYTLAFPSSALLDLRNMTNTSRFVKGSSIEDYFG
>AMQU_Aqu2.1.41312_001
MSDGVGSAYKNIVGQFVAVVCCLSPFLGLLFMHSSINATDGLGLFTNAISYSSLTVSVFF
SPLIVSVAGTKPSFFLSCLILTIYTCSNFYPDWFTLLPAAGLAGFALGLLWVAMYSHATS
TAVKYHSVLKKTRETCTVLLASATGVAIQLAGMVGASVSSIVLFNMKTIEYNSTLNDTGS
CGIYEEGHKVSDILYYPLMGIYTLMNIAALFTTAVFLDNFRTDSTFGSKIRKRLYTSAKS
FISSLLNVSVLLLFPMFILHGLLLGYISGDFSKVFISDCIGLKWLGFVHAVYGLTGGIVT
FLTGKALQYMPQPIVVFTALLVSFSASKCLIYLKRTPHILVIFSLAIGWAIGESMFMTLA
PGIAGILFPDCKEQVFAYYRLGMAIGYVISYATALSLETYQQLWLISGVILLTGICYVLL
KIRERIKNNENDNDSATAV
>AMQU_Aqu2.1.05459_001
GYRAFHGVATPQSCETALSYYRKVASKVAKDASIFGGSHTISKIRLIEEDEESSVFAGIT
DDEVDHYKDVFADSGAQLSLGLYYLFGLGGVERNLPLALDLLQRADSPAAYGLIGRIYAE
GSPPEIPQSNETAIRYFKKAIEHKTAEGYTGLGIMYFYGLGVKKDYTHAMELFQTAVDKG
SPEAHLYLGMGYLYGLGKQANPVRGVSSLQISSSQGGHILAQFHLAEALTKGLTGRKNCN
QAVELYKSVSERGKWAWLHREAYRLYTTGDADSALLMYLHLGELGIEVAQCNAGFILEED
ETSVMLNKTEILKRALVMWSRSATQGYSAARVKLGDYYYYGYGTETDHVLAAEQYRLASD
RMSNAQAMFNLGYMYENGIGLQKDYHLAKRYYDLSYQSSPEAAVPVNIALLKLNALFYYD
TILK
>AMQU_Aqu2.1.22804_001
MCRVIVIILILSAVTVGLYTLGAIGPSITVSEEFGLKDCDIALGSLGYPFISTDSCEANG
GQLLSENYRDTVPSDRGRHLYYLTVPVKRTHRIMSRWYQYLLADLNVVLKPDYIKKMKEA
GPSLIVYEVAIGYRDDSESDWQLLSSGNSSRILECVPNDWGVLICDHFPLFELWSVYHKH
YIINMRFLWLPIVSDYPTDNSVIKEMSLMEIHQNPQFTYVWFILKTVFFSLSFLSFAYSY
NKRKLSLYHKSLLVLNVSLLFFNMPVEWFSLLIDVPWITLLNDLRQGLLTLVIMIFWTLV
INNHDVQESGIQSVIHSLVFASLTALGLLVYELCERGIQVFLPFYSLWGSSYGRGLIYVS
VGVASISCILYIISLVINFVKIRRKIHNKLEGVANSNKGKLLQGLNEHLLITIFTAVAGL
CGYILPVEVFLLHGFHGNTDLSLYGAITVGNYGLWNCYIFIVTFLSSSTVTGYKILSASD
E
>AMQU_Aqu2.1.43817_001
MSNQREDGLAPSPSSSSSYPVMSSTGNGPAGSSNGGSVNESIMDETAASLAAGLTSDAKN
LINSLLGTRGGESGARDQNLQILSMAAAANSSQKPPPAKNTSSSPAPGPVTTPTQVTPVS
TRKRGRLPVADHDDSVKRRKCAPSSGGGRGAPTSEKQSKGLRHFSQLVCEKVREKGRTTY
NEVADELVKEFGEAERRSGQDGQIDQKNIRRRVYDALNVLMAMNIINKEKKDIHWIGLPT
NSVQECEHIQMELSQQEERISKKTSELHDLVLQILTLKNLIKRNRDKAAAGESPSQNSAI
GLPFILVNTNKNTTIDCSISSDKSEYVFTFDNTFELHQDVDILNKMDLDCGLNSGKVSTR
SIAEAKATLPKIFEPVIDDMAVLSRTIPQSPPAATLFEPPPPVSVAATPTSTQSSIQPPS
LPTPLLSDHSNGSFSNLSASSPLAIAAAALVNSHNPVSVAAAITQLQQLQQASSLPPTTS
PSSSSFLRGGTVTARPLNFTSSPRPQSSPGLLGVKGHSSQSPKVVTVQPLPNSVTSKMAE
VIASLQSSILMQQQQQYAMGGAATPLNSAQSENVIPSIASLSDELPSSKTQGGGVTATID
ESEQVSTSSVLTPSNPPVSLST
>AMQU_Aqu2.1.30103_001
FFRDRRVQKEINQISVICVHSKLRCHWNGNIGELLEHLKSCPYEKKVMCPHCKDVFLLSE
YQSHVSQCPPIQCEPSNNRPIQRSNSFNHSLPEEHMYYTAIAFESEMRQSQLCSGPGQGG
SVEDVTDLSPTLSPISSLTANISSLIQISVAVSDGHNST
>AMQU_Aqu2.1.28991_001
CVFLPNNGTYFISYIVIATFISSPLELLRLPQLAEYIYRRIRAKTKLEKQQIIKK
>AMQU_Aqu2.1.41692_001
MLLFHSLKASCHLSSKAFLRSRIISSGVIGKMSCSSWNYVDQESWCHLPNSQSNGLNQSP
IDIPTKDTKESPEISPLILKGYEQKLKGTWTRTSHSLRFDPSGPAPSIVTYGGAYILRQF
HFHWGDQPGCGSEHLVDGSSYDAELHFVHEKESPTSNVPNAPDQFAVLGVLLKRSKGQGG
GEVWEALKNVPQVDKKIEIEVTPSQLLPANKSYWHYGGSLTTPPCSEVVQWFVFHQILSV
PDDVVQRWSTLPSESPLPFNYRKVQELNGRKVWLLKDSN
>AMQU_Aqu2.1.31242_001
MMSETPTSDEGRGRAGGRKRVGWWRRFKGKGDDEGIQELKKEFKMDSHMIPLETLLDRLN
TNVEEGLSEDYAAAVLERDGPNALTPPRQTPEIIKFLKQLFGGFAALLWAGAFLCIVSFI
AQVVQGSTEFDNLYLGISLIVVVIITGIFSYYQEAKSASIMKTFSKLVPQTAVVKRGGRL
YPLSADELVVGDIIDVKAGDRLPADIRLIKSSGFKVDNSALTGESDPLLRVPDSCDENPL
ETKNLAFFSTNAVEGTCTGIVVNTGDRTVMGRIATLTSTIKQEKTPIAIELHHFIMIITS
VAIVLGVTFFAICFILGYEWIDAVLFLIAIIVANVPEGLLATVTVCLTLTAQRMKIKNCL
VRNLEAVETLGSTSVICSDKTGTLTQNRMTVAHMWYDGKVFGANTDETPNNPLITRREMT
PTWNHLSNIIGLCNRAYFKENQTGLNILDKECIGDASESALLKCYELEVGSALVLRNKYI
KKSEIPFNSTNKFQVSVHDDPETDGHLLVMKGAPERILSRCTTYLLDGEEMPVTNDFSKD
FNDAYMELGGMGERVLGFCMLQLPGETFPKGFEFNNEEVNFPLEGLCFVGLVSMLDPPRS
NVPLAVSKCRTAGIKVIMVTGDHPITAKAIAKSVGIISEGSLTPEDVAEAETITINEIRA
NQAKAIVVHGSKLADMNNDEVDGVLNNYNEIVFARTSPTQKLRIVEGCRRAGWVVAVTGD
GVNDAPALRRANIGVAMGITGSDVSKQAADMILLDDNFASIVTGVEEGRLIFDNLKKSIA
YTLTSNIPEITPFLIFILASVPLPLGIVTILFIDLGTDLVPAVSLAYEKAESNIMERKPR
DAKRDKLVNNRLISMTYGQIGMIQALAGFFTYFVIMGENGFLPLTLLGLRSDWDNRDLHV
TDSYGQDWGYGPRKQLEYTCHTGFFVSIIIVQWADLIICKTRLNSLFQQGFKNHYLTFGL
IFETTLAVFLAYCPGLENLRFYGLRFEWWFVVVAFSLLIFIYDEIRKLLIRRNPGGWVEK
ETYY
>AMQU_Aqu2.1.31952_001
MVAATMKQKISKTLIKDCIGSLRRNWRRSDIWVSIWCALSFIGLGTGLVIVSPTMLDIAA
YMGVSLSEIAAMLLVRSVGSVVGSVSSGIIFDKFHKVSLWMLIFCISSAAILTVILPLSR
QLPFFGVAMFIQGGLLSSLDTGVHAFLIRLWKNKDSGPIFQLIHFTFAVGAFIAPLIARP
FISSISQDTNSNDTCGDDTNITDFTCTGGTNCSSSQPTRSLFHSVSSDCVPSDYSTSFIY
AYWVASIPLLLSLPPLIVFAVKWQCCCRKKREDSKEEEKSVDDNQPKTYPDTMLYKTVLM
ILLFILILLYVAAEVAYGTYIFAFAVKGDLQFSKEKATILSSLFWGTFAFFRCFTIILSL
CKLSPSLLLAGNLTGSLIASLIVTIFHSNELAVWIGSGVMGASYASLYPNIVVFLTRHGP
ASGKTSSILAAGATIGDTALPVVVGVLIDKVGPVSLCYFTLADVASCCCVFIALFIITHK
CKVKKYYKLQDDHFEEENVSGGIVRIVNDESEMNEKESDSNNNNHQVDKTNFESEDLL
>AMQU_Aqu2.1.33701_001
MEKKFFNPTIFKSHGLGRLSKELGTLIEVKDTQTALDAIKEIKEQGEGASPIDPTVSDGD
QLGHYYQLMEIVCQKKLVKNEDDKYYSYSGADIPFDSKGVWPMRDDPSKEGTTGNCYTEA
RAFHTAYRNLLRELHATFGGEPERIASAVTIMESLLVHGKRVMRVPLTPESEETCGPVWD
YEWEEKQN
>AMQU_Aqu2.1.29977_001
MRRNLAEVDRETERLIHQRPIGLDPLTINTKRISLGAWLLSYLPVISWYPRRSYQVLVFV
LTFACYASYHMTRKTFSAAKSTLGPDCSTHQTGNCASDSGSQNDTGWRPFNETNCEALFG
IVDNVWSFAYALFLFGSGIVAERVDLRYFLTVGMIGSAISTGMLGVAYFAKIYHLYYFLI
WMAVSGIMQSTGWPGTVAVMGNWFGIKRRGFFMGVWNAHTSVGNILGTVIPAFWVEPGRP
WGWAFVVPALIMLVVAMAVFFFLVVDPTDIGQTPPKHHISQSRRYRDDEKGDTGSLNHEN
GAIVTINEDANGFDPLGNKEHNTETKNTHKRKASVTSLAKDAGYNVLIGNDDGAIGIVKA
LMIPGVVEFSLALFCSKLVAYTFLFWLPYYVRNRQIGGKCLGSKESDFLSTFFDVGGIVG
GITAGVISDLLNARAISCTLMLYISVPALYILHHFGNYDSAVFISLLILCGILVNGPYAC
ITTAVSNDLGTHKDLKGNQKAKATVSAIIDGTGSVGAAIGPLLTGFISKHSWDNVFYLLM
VSSFVSALLLTRLVIKEIIELYRRYCHCYTCLRYCSTD
>AMQU_Aqu2.1.39914_001
MSFFYSLYLVSFFFIFYTPRVTGQCSSRTSLIQEATCNYNYTLRNLSIYPNQVINETTEI
SEVVTLVNALDSSLRSCSSNADRSGFICAAFFPSCDSGYGPCSSFCKKIRQDCSNTLPFL
PSTVSWIFNCTRYEPNSPCIQPISIEPTSSSSSTSSIVVISTPLPSQTPSTTPSTNESSV
GCPPPSSSYYTDGMKSFTKGWIATWSTLCFLSTSLTLLTFVIKPSRFEYPWRPIIFLALC
FNIHSLGYFFSLALGRGIITCPGNNYISSSSKWSWSHIPCLLNFGLLYYSMVSAFLWWLA
LTLSWFLSAVFKWSNESVGRLAPFFHVTAWVVPLLMMISLVAAQVISADELTGTCFIVRD
DSNATLFGLLIGVIIPLLLFLSIGLLFLIIGLISVFRIRRFLHNKGRQKESIVLEKLMFR
IGIFVAVYVLPAGAVISCYIYELAKVPDWVTLNEAESCSDGGCQKASPIVFIIRIFMFLM
IGILTGVWIWSKKTLDSWRSLGNSCCSNGSSGKNDQEPTMTKHVRSFSTVNS
>AMQU_Aqu2.1.38398_001
MATAPLSEVERLQSEIETLQDENRASIERLTALENELARKDEIIHENTEQKDKLLLDIKE
KKKEIDQLQARLQEDQDQKRSLMERLSALKNELDITINENARLNTEKDKLSEQVYQLQNQ
LEQAEEEAFNAKGDKQKLKGHLEEIQVKCREAESELRNFQSRIKEADANIEESEENYHMT
MAELKGKTELVIQLERECKQIKLESSSRQANLNQALLHTKHVCIQLEARNEELEAHERML
IEEKEALESRCMELSSRLEGPCQLCRKREHAATVTIIPSNSKDDEDLDSIPRSYSTPVTP
FKTLPEETEVDRLNDELLKKKQEHDCLFENLQMVSKKNTTLKKELKESEKALYELQSVCD
SLKDELEVAYREPRHTLDSSISGKNPKQIQQEAESLMKELSGIQMRHDELLAKNSSLKVE
KIDNERSLEDAHRKLDRLMEELRSYRESSSSSDEEPRCDQHMETIAACKSALDKSKKERD
WLREANTELEKLAATLKEENEALGTQNTQLRLTISDNEADKTAIVQLESELEAKGEEIVT
LQSKVAVVSKEKSEVLKEDEELKKALRESQSQNHDLNNSLAKLKAQNKRDQELVTIQQKE
IETERAKATHINQELAASKRDLELAKNCIKRLQHDIESNAKCHDDVENQLLKSHNKLSQL
QMRLGELEGLNYELKSTLESMKTQETSLVSKSNRSKMKIEELNEKLKATEEVLEEKEREL
NLVIKSREQLKIDNNKLLEQLDQLSQALMASNNEKDLLRGQIEQYDTELEVARASHELDF
KEKEAKIADLNSAIEDLDSENESLNTQVILLKEEISACEERLSTVRLDAENKSRIIEDFE
ENEKELKMELQEMTAVKENLFSRSERQESDLLNLTEQMKHKSEELRQANREITRLKVELK
ELQQSHSNELEHSVGQYYKLKEENDHIDCENRHLQFQLSQAARSLEDLEDWKRGVVERSE
ELERKLEERERKIEELKRKIEELKNDKARLQRELKETRQRHMQHKRDYKLAEDIIKKRKQ
LEDIIYEPDTPTSERIGEGVQQYNISSTSGE
>AMQU_Aqu2.1.43777_001
MAEIVEMEELGKEPDPQKSTTTESTAAEEVVSLQDSNDEILEKTWEGFPVYREVEEERGG
GKLQFLVDRFLPQPIRNSLKPPTNKNEWKRFLYVHLPIVHWVISYTPKYLIGDVIAGLTI
GVAHIPMGIGFSLLAFLPPSYGLYSSYIPVLLYAIFGTSRHLSVGTFPVVALMTGQAVDT
LTHSLCEGNATILMNDESDPCSLNACFTERINVAITLSLMVGIFLLLMSLLKLGVISLFL
SDALISGYTAAAAFTILITQLAPLLGVSDSSVVPGLFVTPRRFFKIMASLFSWKVSVPAI
VTSIISLIILIVFDLINRFLKKKVTKISIYIPGQLIVVILATGISYGANITDLPTIEDAG
GILPAQCYTPKLPVGRLIGDVASEAFIIAVISFVINISQAKLMAQKNSYSIHPDQELFAY
GIMNIGGSLFRSFPTAGALSRTVLQDLTGGKTQLVSIIASFIVLLVMLAIGFLFNSLPNA
AVAAIVVMALKGLFLQVRDIRRYYYIHWPDMLVWLVVFLSTLIIGLDLGLGIGIFFSLFT
IIVRTILPYSPHLGEANQWSYPIDTADNEYDENDFKVRSIPGCYIYQFNAPIYFANCNVF
RSRLYIECGISTQSIGEEPKGCFEQCYDKFKTNSVSYLLCHIHKHNFSPQSDSFSPSRLQ
EKEFDNVCIVDSPDHDAKSTNDSDTKYQKTYDEPSVGRYQTVIIDCAPIGFVDSMGKAMI
EKVVCELNSFNIQVLLASPSTPFYACSHQ
>AMQU_Aqu2.1.26879_001
MGFKYRKERVHSLSALKPGDHIRVYKTLYYHHMLVVRVIDKRTVLVIHYTGPEKDEEQGQ
YGPMQAAAVAGTASSLLLAPTDKSAPRAMIIEEPVTFDLSVQILEQLEYEPGVAINTGEK
AVARARERLGETDYNLLFKNCESFVNWAITTREETNQGEMGTFGLIAGGLTLLAAGLGVG
AAAYYASSRSTSHSDEDEEKAKKRGRKWN
>AMQU_Aqu2.1.20808_001
MAQPRDEGSSLLLSLNHSSNHGPSIQESVQISPSHKRSSFCCQRPERLWSTSIVALAAAL
SPLVGGYALGYPSSSLINLSNMTHNRSLVNGSVLVDTYGALVPFGALFGGAMAGFSADTL
GRKPTIIIALLPYFVGWILLGISWFINNSIAFKVIILVGRFITGFGAGWATLVAPVYVGE
VSAPSLRGFYSSLPQLLLNVGIFLIYCIAVIPGIEYYQTAFIAAGMSCIAFLIVIWLPET
PRFLIAKENFKKALKVLVFLRGPTMNAQEEIAEIEGAIAKQKKLSCIETLREMRHRSVYL
PFILMLMVMFFQQFSGINTIAFYGEIILKDAGLSQEMAKYMALLSIGLCPVIFTLPTVLT
VDLVGRKILLMASALIMGFSSYGLGLFNRYENLNILGIVSMICFEFGFSIGYGPIPWIMI
AEMIPLRVRGQLGGILAGFNWGCAALITGFYFVYVEYVGADYAWWTFGFLNIASFAFVAF
FLPETKGKKLEVMEKQFVNNYKLCSYR
>AMQU_Aqu2.1.19444_001
MAGPSFSFLSISFISLLFLTVTQAESVSLYILASETTGISDDIDLISNGTNVHNWVVPQA
LISNGALLTFNVSESYILTYATNCTGSKYLSCPVFTSNASHIKDIGKVMMTVSCSLNQDT
IVNEVLNFSYRWTNDDTEYPFPPELLMQLHNSQVQGQGQYNLPPYPNTGHYTIPYGLPPL
PIPTLPGSPVPAAPIPPGISRASRNPSMGSNLNTSIRSLMSFRDIFVDRKRIQFNAKLME
GVFGVMYEGYLTNAEDDVEGAIPVIIKTVKDNTPDIVVKSLLEGGAATRGVVHRHLLPLI
GAHASDLEQPMLLYPKSSFGTLKTLLLKTREGGGIMLPGNNSGQCTYISTHDLVFISEQV
ARGMYHLTRKGQVHKDLACRNIYIHENLHVKIGDRGLSWDFYPEDYNTIEERGGGGDETI
AYPVKWMAAEVLSDKRYSSSSDVVRDK
>AMQU_Aqu2.1.37153_001
MAAKEESDAPVPSSGTSLDFPSTARIVTNWQQQAKGVRKKRSRQSSKEFSEELIHLASEY
DNKSPHELAFEGELSILRTRIDTFGLSLKTRGAKGETLLHSATSGNQIDTMLYLIESGVP
LNAVDKEGNTALHVAVINQCIESVHILINNNADDTICNVNQDAPLHIAVRSANKHLVEAF
LEHTNIDIVVPGYRKRTPLHIAAEFDYVDIVDAFNNCSLAVQAFKDKNSFRLCAADEDKL
TPIHFAARCGSSKVLDFMIQNCSRHGYPVELILQFLDEENSTPMHAAIDAGHLNIVKVLL
KYGASPTVVNGDQIPPIHLACYQGRIDIVQAMIEHCGRDIVFSTCSDGQTPLHWAARSIH
GGQVINYLVQQGANPKLVSRDGNTALHAAIMHNSLESTQEILAVDKCISSICDNAGRNIV
HLAVLRKRKAILHYLLNDSPCAKDLVSQQDNKKCTPLHYALTDSLGDYVSMLVTAMQPHI
PHVKDDSGLNYLHLAARSGNWKALRILLNSSFASNMLNEVSSIGATPLHEAAMQGHLQCI
EILLSAGAMLHKCYYGYTPFHGAIYKGHYECAKVLFEAHPFQKNMLSDKGESALHLAVAS
GSPKVLKLCLDLDIPITRKSNNNTFLDEIIKSGNVIAARTVIKHDRWHECLDFPVCESRP
HYFIQLIQTMPEIAEEVLDRCHQKGLQPKEHIEYFERFDFKYLRLDNNNVEPGRNDDIEK
NEEKVPLFEENDGDMMQSLNIKYKSKHSENLAVAFATRSYSSMEVLKRMLAFNRVSLLTH
PVVRQYLKIKWRGYGRIIYGTHMFFFVLQVLLLSSFVILTPPPRLNITDVTLEVISSASN
ATLLTEITTSSTVIRFITLAICFIDTMIWLGNVFSLRLRAVNILKHELIWMEGLTIGSTY
AFLIPWKFHTFGFAFVFWQAGAIAIFSGWFSIGLFLKPFDLFGVYVTMFLEVLSSLFKAL
LVASLFIIAFAFALFILVGDIPPFGSIGDSFFTTFSYLLGEINYEVYVRRSDNDSLAHSG
LTYIFVLLSAAILAVAVMNLLIGLAVGDIETIRRNALLKQRSTEVRIFTRIEPWLPKFVI
RRYDKRFHNISPNKPVSVIRKIWRYFWRTLKSSDEGEAPNLEKILERQQLYINCLQQEIA
QAKKLHQQQHEELKDLLETIVHQRSDD
>AMQU_Aqu2.1.18285_001
MAKLGDTSSILCGRILNISDLDEILALLERHNYSKASYNRLGLRLKISQNTLEKIKKDHG
EVDPCFTKFLASWLRKADNVKNPTIDSLITALRGIGENAVADGIEFDRERQNPQIHESIE
KPAKKMKVDRSSSFMQSKTQTASIKKTNATTSATVDKDITIATRSRVKRRFETNLHEVDI
TEHKEATLFKRYSPKLKRAMLNPVEVASVLCSNSIIDETTRNRITQRHHGSDLVDAIEAY
VFSLPNNKDLVQKFERVLNILKQYIPLDSIVESLESDYYGSDLLSSEQMEHSHKKVKMVP
HHTESISEGSLLDSLEQDVETSEICPQPQDIKTSTPSAKSFMQETIDQCDADPHIKQLKN
ALQVYASDLSESGLDTQATLDRIKARIESHIKKKLEDGLSKDTLTKQLNNLTMNALIPMD
INDWCYDRLDELYKEHNEKISNLKDSSSHSSDDLEDVPLPPIFSTDVVYHASLCNLVISK
ANTLEVRQPLDHYLSEFGHSFEKASLSNDMNILIALQENIIYIAFRGNVDLPLRYFCELL
HQNKRLVFTGFSDGMLPAVSFLVQLWNLPYFSAKILLQNVACILFGFPGDNLSIILSRLR
ESLDYLKAFHVFLLDIIDFKPCSLRPYRTRRRELLHLYQMFKESLYLIQKKKDGLKCTKS
PSLDSVTFNPSSQCDMQAYYQYVLRGYLDKEQYCIPSRKSLAAGSVESLVPSISKIELCQ
HKHPGGNELSIVINGDNLWFCSEIEVNFSNFNALIETSVESVAQKQICYNQLLNHECFFE
DRSTTSQIRVHSRFSNPLKSDVPIIYNEPDFISFRQSQLAKQTPSQIIQLSFLSALLEQS
PSVSSGRPTKRFKQIIRFLQEASTIVPMESAIFAVASCDTPSSSAKIRQAIVNAAHVSSI
PVSKMMISGAIEAYDKGALPRFLQLDQLSMHRMYGDFDGVEKPHLRTRVLKHLHSFDQDK
NFLQPHVLKPLRRSQKRREKLREGLASYTTVGVIGLVNSGKSTLVNKIFNVETVQGTSQG
ARTTVPFIYNLDSSVEGLSVIDFPGVDDRDESIGDLAKLLVGLAQIVIFVCGYELVPCKS
AHLNVP
>AMQU_Aqu2.1.41893_001
MLIIETSAAGEDTTSCTASSMSTVDSSSRSQHWDGSSKKEKSDITSHNTPHSKGGGSHGT
NSSTDPTVQASRGERTTSNARVHPKAELKNNEKQMSNSNHASSKSHDRKRKASNEDDESE
DTWTEHKSSSGRIYFYNKRLDKSQWEKPSKGTVKKLKTQDTKVPASSSSRSTSSTQHGSG
THASSSSSKSHSHSAHKGGGTHHSSSSHHHHHRDSRDVSGPGGQSNVHHHHHQSEYNTTP
RRKTDKRPSLSSSHASKANKSLTEGGVAGISSPPTTKPPSNTLSPLPQTPTSSRSLVGGV
PVTPDNNMMIPPHILASYMGVVDPIGPKTPIQTYPSGWVGTGTGTPEVHPLQRAILIQNQ
YTTQGYQVSPHQQVISSVPTTPVQQHQSFPPPPPPPPPPSSSVHIPNAPSMNPQNVLMGY
QSTPGGGGVYHYETRQQVPISSQKLKVPMSRLGAWPRPETDFPDPASLKPLPQLPSNDFY
SFGLVQSWSSSIEPINKQMDSSQTESLSRTTVDVAYHCGQLAKNLLALECCRMKAVSRRT
RLNDLMKTIDDIEKR
>AMQU_Aqu2.1.41708_001
MDDDQTMKGQPLDPRRKAKYNVISRGFFCWIDPLFWLGCRRSLEFSDLYVHPPEADSFYL
LNKFNKYWATELQRKKRGMSPRLLVAWFKCFWWRILLHGLFLFGEVSGFVCQSELIGSLA
EYLVLDSPSEAETRDAYLYAFGLTLLSFFIVFIHAIAFYYGHILGMHTRIVFSSALYQKI
LHLSQVTVGQQTLGHIVNLASNDIHKFDLGLLFPHFLWIAPIHVIVDIELLPEGDLTLVG
ERGVTLSGGQKARVNLARAVYRQADVYLLDDPLSAVDAAVSRHLFERCIRGILSDKIVIL
VTHQVQYLERCDAILGLKEGCVLVYGNARDVLKEDSGIFELLADDTSTSDDGFNIRKQSI
STGLEPQTLVTFEQKLSSLNEENDDHEKDNSVEQSQEEIASLKKISSTDTEEVATKMSVP
AEERAHGTVSGKTYFKYFIAGGGYVFTAIIILIIILTETNLVIADWWIADWADCESETNL
NRSTCFLSDNERIGIYGGLVGSLVIYGTLRSVLIYGLLLNAARVVHNRMFARVLRAPVLF
FDTNPIGRILNRFSKDIGFLDDQLVFTFMDFISIFSRFLAIMITAAVANFYIMIAVVVMI
VFSVIFRWYYLKTARDVKRLEALARSPVYSHLSLTLQGLPTIRSYCMQSKAINLFHKFQN
QHSQASYCYIVTNRWFGMRIDIASSLFIAVVAFLSIPLSSTSNAGLVGLSLTYVISLNGL
FQYCVRVSAEVESLMVSAERVMAYGKLETEPSLETDPSISLSSDWPTKGHIELNDLSYRH
SNEGPLVLRGITCNIKPSEKIGIVGRTGAGKSSLIGALFRLAEPTASVRYNLDPFQQYDD
DRIWRTLEQVQLKSVVEELEGGLESLVSEGGGNLSVGQRQLFCLGRALLQSNTILILDEA
TANVDMETDAIIQQVIREQFSNYTVLTIAHRLDTVMDSDRIMILRSGELIEFDVPHILLS
QSSSYLSKLVEQTGPNNAERLKNIALDYYNKLN
>AMQU_Aqu2.1.22407_001
MATGRSPLSLPPLPSPLKLEGSNGSSGSSGSSSEVAPFISKVWSIVNDESILHLVAWSES
GKTFLVLDEPRFSKDVLPKYFKHNNFASFVRQLNLYGFRKVAKPDQGALLKSSGDSVEFW
HANFRRDHPELLNLVQRRPVSSRTGGDDKNACLSQVINDIHSVKGNQTNIEGMMNELKRE
NIHLKQEIAILKEKHKHQHRLLNKIIHFIVHLLYKGTLPTKRSRLMLTDVEDSLLSPPTK
RISLDPPSPIGYSVQSPLAPPLPINSLPSSSSVIPPVSSRVDDPLPPSDGVGGAVGDGDF
LEELLTSSLPPSSYSNTLVPVSQSQPIDVQSILEPQLETNPESALSLALQKQHDEIESLK
SQVPDQLSIDPLILTEFINSSEFLPDYDFIDTARLLESVSSESEMVPNEEMIQNALIPYN
PVNQQ
>AMQU_Aqu2.1.13771_001
MAHDRRARQHRKERENETHEKNEELITPQPKIDYDKKVAEKEVEVAYSRIMLLGSAGVGK
TCFTRSLMEKPFLKNTDSTIVSELHSIVPVRRPAKANNDQRYYGVRDRHTPSRRSDYDIP
DDPSRPDRFIPSDDPSRPDQYIPSDEDDFTSLRGNMPPPNQHDPRDFRFDQRRPDQYKKR
DDYPSPDRSRPDDYTALDHRRPDRYKPDYYSTPDRYERSSHRPDNPEDVSSSTRRFIGGQ
QPQPHIDFTPLQYQSPPDHEKEPR
>AMQU_Aqu2.1.42592_001
MADLDFDHEEPQEDEVEDGELSRSPSGRPRDEIIVKVTDCRKEINDWVYEMEVSINGETH
TIERQYKEIQWLHKIITKNIDLGGHIAPPLPPSPSTMADLPSTAVIAKGDAMFGGLVRRH
TLRLEMFLQALADQKFFADNHIVHNFLANKQLGTQEAISSNLSMMTISKAYSNLTLSVSG
IQDPDEKFDTFYKYVNEMCTKLESAYERFSEFIFAWQKLGNSYVLCKAALEDVGVCDKRH
ITLTHIENQMAEGLFDVGVNECLLSLDAVLSLAVPLSFESSYFVHCKEMLVRRQVALQAL
LTANQSLDKAKPEKKDFIEQVKVKAEGEFHSLSRVAEKGVVVFTNQYCNKLKKGLQSYAE
AHVAHSKRTLESLYQIKEKLLSPPVAGEEE
>AMQU_Aqu2.1.35951_001
MAQVQAGVRSMIMLLLVLVTVFSVSGQPSSPAKKPSTSVVTNSTAVEPTAVQTSPAPTSS
SSYFVETSTFFLSSTPTGTPAPECPSQMDPIWRLPWPRTARNTTAVIPCPPHLHGHARRR
CTIFGFWKLPNVSNCYGGSIGNVGLQAGSFFGNNNQTDVDGALYLVNQLNNLTRPRMPIP
PDELNTLNYVVGQTVALLRRQGGPGASQAMDLFDAFNNVLDRNNSAGWRELQQSQSSSEE
LLSNAEEYALYIASTINGTDDTTVFSAENLVLRARKFSRSRFKKFSNSRFPNKSDLVNSS
VSDITNSITIPADYLEARANDSDDGDVSVAYMLFPSIQDFLPSDENYSIPSVVLSAQVIT
SDEDLTGDIETESVLLESPIEITFSLDLDIDYNEDNESLVFNCVYWNFSSDFNTTASSRW
ESEGIDTSFANESFVRCLSSHLTNFAVLVSVVDKESTTTIVTNGTDATETPTELEDHLLS
VFSYIGCSVSIMCLLATIVCLLTLKKGLFEKPVNFIHLNLSIALLLALILFVGGVETAVN
IPELCKTIAVLAHYFFLSAFSWMLCEAIMLYLLLVVVFSRLIKMWYIFLILGWGLPIIPV
AVTLGVRFDEYTSEHLCWLNTKHGIIWSFVGPILAVICINTVILVIVLVQIARSMHAKKR
RKTITKRFNNEPEKKNHSEAFKIAKGMIVLLPLLGSTWIIGIFFVSENTTVFAWLFVIFN
SLQGAFIFFFHVASGPLVWGRIQKRLKQKKRERESSMYTTKTHLPTKVSTMSMTTENTVL
>AMQU_Aqu2.1.22799_001
MNEGMFPGPATSMDDMIKCGVCRKTLQEPKTLLCQHTFCAHCMEERGGGGGERFVECPHC
QEITPLVSAAGIDGLNTSFVIENLLEINRKFNETEQKINKETEQEEEKGREREKEQLMET
TSRPGEKGGGDSEGKINKYIINETSHSITSDLNYPWGVARSANGGTIVAEWGGDRVTMVT
GSKRFYFGSEEKEGARSIIKPRGVAVDRDKVLVTSSNKITVYSEEGRLIRSSKGKRNIEL
AFPSGLGVHPLNGLVYVTDSDNHRILVLSSNLEYVKKFGTADSKRGTTSLPWDLDFDREG
LVYVADSNSRILKYSPDGRFMSSFEIKEDKMKRPSSLSIRNDVIHVTELHGNRVRVFDKE
GVYISCYEGRDELSLNGSCGVCADSSHLIISDCWNNRIISISNNH
>AMQU_Aqu2.1.16832_001
MELLDSGPVGSALVSSPGADSEDTGPPPPRPLLPAPTGPIRPARPRDPLLAAASHALQNL
RRARCSGGGSLGHRREKRSLQPSSCTSVKKRPVWKHNFVCLSNMDQSISYNNIDEKHRLM
KAGLGEKVIEFTDLEITRDEFKEILYSAFPPLRNGVLSSPSNLKTLAGSAKTFIRPLQCD
LPLDNIDSLDDELTEDCLKCGKSFSISLIKDHLVTCTEVSNGKPQSSSDGVVEGTINNTI
NMDFNDDDAGPSHYYAHEEVFDEFRSDSDQSDNDSIPPLPPPTVKHRPKTLKGIIATLYL
ALDGVVRIDVRRDYVLEDALVECKKEDFSPKKLLKVKFALEHAIDLGGPKREFFHLVSTE
ATKYLIGDFGKFFTTNALAVQNRVLFALGQYCGMSVTQGGNGFPYFHHLVYEYFVTGAVS
CTIDIDRDCIPYGILKYILDKLDTADSKDDIQAVFQVDEATEFLYATGYTKPVLNLGLDN
KDNIQSILVAYHCFLKVKSEMDQFIEGLCVTGVLDFVRESPSVLKHMFVLIKKKLTAEEL
KSLFKFECGLEVDSLEPIEKQSWRFFCNFLDMCEDDCGQCIDCTISDVLVFFYWYRQCAT
SRI
>AMQU_Aqu2.1.34755_001
IDECINSDCEQICNNTIGSYTCFCNNGYLLNSDGRNCSEPDNHTCTDINECIINNGGCQE
TCDNTNGSYTCSCQAGYTVDDSGHNCTDIDECSSNNGDCDQICTNLQGTHNCSCRSGYII
AVNGMSCIDIIECDDNNGGCSQICSNTDGSFECECYDGFDFIENSTTNCIDIDECLANNG
GCQEICTNTNGSFNCSCPSGYSGNVFCSDIDECDLDISDCNQTCINTVGSYYCQCLSGYT
LSIDSHSCIDNDECVMGTDTCDQVCINEPGSYDCSCNTGYSLKSNGISCIDINECQINPN
ICDQSCINTDGSFYCECYSGYRLDTRTNNTCSDIDECFEGTSGCDQICNDTLGSYNCSCM
TGYQLNSDDHNCDDVNECTINNGGCEQICINTNGGHYCMCQEGYSFNNSDTNCTDFNECM
EDISGCDHTCTNTVGSYICSCDTGYSLNTDEHNCTDINECDSSNGGCDQICNNVPGSHHC
NCKLGYLLHSNGSTCI
>AMQU_Aqu2.1.14594_001
MASDEEDNVDEDSLFLEEPPEDLRCPICLHIMRDPFQTSCGHRFCLECIKAVKATSNPVC
PIDRIPVDAGGGVFQDNAARMQIRRLKISCPHKSKGCRWTGDLADKLSHLKLCPHSIREC
PYCATPTQVSLMTNHLEVCPHRPVTCQYCNSTCSCDKLDEHYKECPRKPVPCPNGCPQTS
IPRNDVKTHCELDCPRQPVACPLERFSCKGGVPREELSNHIKTCALERISKLSLLVLEQS
DEIKELREKVKEQGEAIASLQSTSYPSSPQFTWRIEGIRDKIISSSSSPNSSHILPTYSP
PFFTGEGGYKLSLCIYPAGDNNQGFLSLYLVVMRGPFDDILPWPFQMRVCLFLVNTRGGH
NIMKDIRPDPRLHYFKKPTEPRNVGFGYPKFIPTSSLLGSDSDFVSNGAMFIRVITATQ
>AMQU_Aqu2.1.38819_001
MFATTTSSMKQGKWYWNNSAKELHFEKTKSLLLLDVPVVKSPGSVEFIDKEDPNTPVTLY
EVKTVALRLVNPKLLDSMSAKSIRLFDLCYKTEVFDKFLWRILEYFQFYLQHQEISRNQA
LEDNDSVGNTVRKELEIASNNLDQAKSNLGAVYISLISGMGIDFAHHTMQGRLRYSRWQL
DQHLQEAIYEFAIFVTWITFNYDHWNTIHSVIGSLLRTTAFNKDLSVPCIKSKDEESDSE
IYFKKENVPSEHLTWKIYSSRPSCGLLPRLRSPIFKVLYPPTEEVKLKTTLPKEELVFTH
IGIIGQPKSNYDSKTLKFIVKDEDEEAARQSINESDSLTAEVPIVHSNARDIMVDEDGII
NDDNTDFDSDLF
>AMQU_Aqu2.1.13813_001
MKLNDVLKRPLEFISPALLFNGKLCLYYACMKEADFDAIKEEKLTTFPDMAKLYEELLSV
CSAREVSKGSSSHKTSKEKHKQSAVASKKTYSTPVSTANRFELLDLDSDDSDEDDSNEEN
>AMQU_Aqu2.1.35007_001
MEQSSKEITAACNEQAPLMMKIAEIKKQIDTDETMFLDVCRGFVLIDAMRQAAKKKLNPN
QLLKIRFVGESAIDHGGLKRKFFHLLAPDVSNNYFSGADNGSRFLINIITGVQNRKYYYL
GVYFVLSVLYGGNGFPLMHDSLFNYLVYQSIDTSTVSVDNIPDQALKFLVNKVTC
>AMQU_Aqu2.1.26789_001
MTGLTATILLLLWLSVSSVIEATSGNEPFVDSLTMAGREEVKDELRNTLTRAIELLGSPY
AMADEDDIPPLPPPIISVPPRNSRTRPIAMGASVGLGGPSSSRPSMMTIGAGGPAASSSS
VDSPFSSSSERTGLGSASYTAARALRSVRSQAEQRLNFAPYQRRAGKASSKPLQFTFFCL
LNREADRVPTTKVMKLMLLDAGAGEKSVTMSPSLNAKELRDQIVSSYPLLAEGGGFELLR
CVQNSRELEVIPYNFTTTPRYLKAYVGGGKVYIRPLQRDLSVPVATAVGDVKEKCLKCQE
LILLPLLKEHMTSCREERLIDLEAMLSKSYSSIEDVIADFDIILSRSDMPVTVSRDRIIE
DSFQLIEAHPHKLPSRLLISFAGEEGCDAGGLSAEYWTLLATSLKDKYFDGEQHCVVRKN
AYSVLHNEFLKIGRLFSLGIASGFSFPFLAHCVYDYLCGWNPVDIEFEIECVPSSVVKEK
IKKINDSENLEEFHEAIEGSMDIIAESGYTKPLLNLKIEEKEDLVHTLLMYFCLLISKAE
LDQMKDGLQYLNLCTYMSRHTELFKPLFSAPEIDLTADILLSLLTVNFTDDDDLERDAYE
YFKRYLKDCEDIGIVPLQNVLLYFSGYKYLPVFGFQFSPTLTFHEETYPMASTCALSLVI
PKKHTDYVNFRLAMDKAMVYHGGYGKT
>AMQU_Aqu2.1.30448_001
MTDRVKAKWTPQVSATQQAKDYRTKFKYNLFFRLFFCWVDPLFCLGSKRSLEFNDLYAHP
SEADSNYLLNKFNKYWFVELQRKERGQSPRLFIAWLKCFWWKVILHGVLISFNVACMITL
SELLGSLVDYFVIESPTPDDTKMALLFAMGITLSSLGIMFFHAHHFHQGFLTGFYTKIMF
TGLIYKKTLQLSQATVGKLSVGHIVNLASNDVHKFDEAFARYHFLWIGPLHVMVVTYLLY
IEVQWSAFVATALLVFQIPLHLTVLKFFSKLRFKAAKMTDRRVKVMNEVISGIRVIKMYA
WEYAFRDLVATIRRTELFIVLKYYLCLSVSHTYKTALNAMIMFLTFAVYVNTTGNELVPR
KVFVTLSLITFVRFTSVRFFIMATHNIADARVAWIRIRKFLLLNEQEVNANFRLKNSCKE
SQSVKIHKSVTVQDLSASWSMDNEKLTLQNISFTVNEEKPLLAVVGSVGCGKSTLLQCLL
KELPALQGSVAVNGSIGYASQEAWVFSATVRDNILFGLPYDVERYNSVIEACALTKDIDL
LPEGDLTLVGERGVTLSGGQRARVNLARAVYCQADVYLLDDPLSAVDPAVSKHLFDKCIC
GLLSDKCVILVTHQIQYLKQCDAVLALKEGKAVMYDTPTCFIRKSNDSKLLCHVQSTNEA
TSSKTQGSNFTIGQFNEPDTISLSDKPQDQSCSKSGIVQKPALSEEERAHGSLSMKTYIH
YFIAGGGYIFTPIVVAIFILTEVNVVSADWWIADWADCNSENLNQSTCLLDDNQRIGISG
AFVVSLIIIGALRVILYFILLLNAAKVVHNNMFAKVLRAPILFFDTNPIGRVLNRFSKDI
SFLDDRLLYSSIDYLDILVQFLATIITASVANPYILIAAVALFVSSLALRWYYLKTARDI
KRLEALALSPMYSHLSLTIRGLSTIRTYSMEDEAMNQFHEFQNQHTQAAYLYIVTSRWFG
MRIDTISAIFIAIVSFVSIPLSSTLNASLVGLALTYAISLSGSFQYCVRQSAEFEGLMIS
AERVMAYEISDAEFPTKHAK
>AMQU_Aqu2.1.32597_001
MDLMEKVKRPVVEKVCLVVNQGEVIEGALCVTAFHFVFSTRIKAQDEIMFLHTSILLLER
QNPSTGTLINVTLKDFRRFSIDFPDVESCNDVFESLEMLSHPGRIDKLHPFFFRPRIPPS
DIPPFSPENMTSLFTRYKCPPDDWRVSDCNRGYKLCSSHPEEVIIPAKINDQEIGAVASF
RQHGKFPILSYYNSKQRSVILRCGEPLCGTTLKRCKEDIKLLNSCLKIGKGRIFDIRTQQ
AAQHHMSKGGGVEFPSNYSQWRVEYGSMESITNIQSSYLKLIDVCSDVNNSSWYGRLESS
GWLTHVEQLLRAVKHVVHSVYQEGTSVVLHGTNGCDGTLQVSSLAILLMDPQARTIRGFL
QLIEREWLQGGHPFSLRHNIVSAAPEKQKGPIFLLFLDAVWQIMRQYPLSFEFNELLLHI
LFVHSYSSSYGTFLYDNPAERDRHKLREKTESLWDYILLSPDVMSSIINPLYSKNSTLLV
VSVHPCSIVFWKRLYLRTDLSPTLSLESHEVLLKLKAENEELKEKLIKIRKELDEVQSKG
REYSSVWS
>AMQU_Aqu2.1.26937_001
MSAILNITHLVLIKDVLEDAHFIESKWFNLGLKLNLPINELKNIESNHSSDVSRHLIECL
NLWLQSGKARPQLLANALDEIGSKLVADDVRRILLDPASRILLDNEDELNHLSLSDELVS
SLCDEKLIAEETREMLVRDQNVLAGKSLRRVCRTVADDHDKLKVLADVFMRFNETRSLGE
KLLKCYRTKLSKVEPNVSQSSQATNVHVLVPSSSWELSTQIPDDKSTYSSEMQRDQANAT
ETYESQQAMTSKEMEIDKRTIPVVEELSEVQRSSVSEGIKQDQVGKESQASEATESFSFI
FPEDKIREYQKELARPGLEGKNYIICAPTGSGKTLIAALIIYDHLDKMKERGIKGKVLFI
VSTQQLARQQNTKLREYISGIKVVDITGESDSPIHSTLPQVDIIVCTAGKLCGELCHDLI
HMYDITLLVLDECHHTRGRAPYAEVMEHYLTDKRNGRRLPHVIGMTASPGAGHGRSLLKV
KVIDHQVRLCARIDATHGIKCVQENITELNKILPTPSFRSHSLPPRSRNDHFSQVISKAM
DDLEQKLPDKTICAFDRFTLAYQQWIKSEIEAAQLSEMDSQRDQINILKFLEVYHLALIT
YEDFEIENARDILDNVKLFDESVMNDMEKHLNEVHNQVLVNVNGIKGSRNALLDEAEVIL
MNHFRTKPASKALFFVRSVDHTRYVTQWIKRNPELSALVRPCSITGHSRKASMSKAEQLK
VIGEFRSGKYNLLATTSVLEEGLDVPECNMVIRFQIMSDEVADVQAQGRARAADSTFHTI
ITTDSPVHHRLLINNDKTEQAKLAAEHISKVGVDLSTIAIIQKEILELREKRIREANERK
QTWRAEDVELHCSKCALNACNAAELCKFDNGSVVVPSQTFVETKMKKVSRGSKKVPPPVG
EFYRPLKIVCIKCNEEWGVWGIWKNSCIQYPVLQCKKFTFYNKATLERQVSKQWKSVPFE
ITFFANFEDN
>AMQU_Aqu2.1.18719_001
MSSQVICVSCKYPLIPHDAKFCGKCGAPQSLTKACIHCKAQLSLDAVYCVVCGEPQKQNV
TVKRCIHCGAHLPSIAVYCSKCRQPQASSSQESLKTQCIFCGRALLSPGKDCIFCTAPQD
YEELNKRPFKKCQACGRHIFYESRVCVDKYCSAIQKSPPTSAIHHTIPFTTESQAPSYDV
QPQNYSPQLASYATAGPPPAIPHPAGPLAGLPPSTDPPPADLPPSSDPPPPPPPDLPPSF
DPPPPPSADPPLADLPSSSDPSPPADSPPSADLSPLADLPPPSGLPPPSGLPPSSDPPRP
PPPSADPPLANLPSSSDPSPPADSPPSADLSPLADLPPPAGLPPFSDPPPPLPPFSDPPP
PPLPPSANPPPPPAGPSPSADPPPLPADPDPPLAGPPPASLPSPSYPPSASPSPLRPDPP
LPPADPPGPPDSPDLSSQPTDRPFLSQEQIMKKFKQNQSITSDLSAAQTPLDQGNNSASR
QKQNSVTTTVVGNTDRVTAMVGGAVTCEKVDDTFGIIGEPVTVIDITQKSEEEWTILDGD
KKNGENNQQSETENLGRENEGTSDNRSNDTEDKLNNINRSNDVMGGSKNGAIRNTKNGSG
NGSNDSRDGDSETDRKQKGKDAKEGENDGAVSERVESAKDEANKKGHKEGIKESGKSGEN
IKGGISGKGVGSSGTVGGNENKPRSEKKDELRVCPNLPTTKLHVLQPTQNRAMRLQFNAV
IQKEIWKWEEGSSEVYMRFGHKSLGDWKFDIGPCILLRDAGGGFHSVRYDMTINTDFIVS
LKNGLPYKYVVYSPLIKVTHQFEYLHGAPPYQGVNTNRLLKVPKEKLVPGGFYRQFDTII
LPETKVKTAKGTLKKVWDIISRAEPDDPTAITVPTPTVMRCQCMEIHLQPTREILLSGKF
KVKLDVAINGCVSLIRCAFLQWVEHRGGENRWEVPDIGSFLIDWIEAVLVNLNKQRDYAY
NSVTSAVLLACCLYKLNQSVNVPFSNEFRVALLQAMSLSITNGEKELKFLRSMIGESPEA
KNIVVVALVHYLRTVIALQKHENAIVIVKALPLYHFLCDLSVPNQKSCVPLNQITWGDPS
VMIGKLQSTLQFKSGFVQKHEKDIQQLFQFDSKLLYIIPYICPQEDTVILCDMLPIELAI
VWLIERLNLHSDTHNLRLSSVTENKMNHCFRIPLANILKRIYEKDITTFAVLVWYSDAAG
FLLESFRDKLNFSKNAKILVKSMISLYLHILFKAKLFQDQANNQDTLCQSLTVNVRELLK
DWVAHKDVIGGSFFGASLKFAGTTFQELKKENEELEFWKSILSLKFSADVMENDLEAIVL
ELVSDRVSEIPSPELKINLFINVEHRKEIADSFRNIFLTKAIEALDSMFSKRSMTQSIQR
WDTLLDLKSERVFKLISKIIEKRYPEFRRTQEIPFNDLLDWEMWPGILKISYAQVGKDTR
ESGEWRLIVTCAVSKLEAVCANINSGGITITELNSIRAKQIQMNKLCEVIDESRIIDLQK
SIEKRLKEFEHFEEYMMKLKYFLSHIRKILAGQYNLMDELQKNYEDEKINKLCITASDGS
CEVVSFSDARPLDPCLNGFFIISSKYSSDIFNRLWHKNMSEQPATVDSSKIYSILWQPTL
QSCTLLLKKLQSGDMTLLEVDDQFKNVYFKKLDKLQKDLINLQHAADAINHIVTDDINWI
KNAVVHIGQYWDLCGYRETAESFLKIRDTLNLTGDFVIVERVASKVSSNHATLSTIDHSV
VDAGRFLQEYAMDTAKRECLEAFADCQKIVEWIRNETKDVTNLVNFVTVALATAAGGEGD
MTTDKLSFLRTVGSGFGPLIYRLTKDASYQKLQELCKTLWVTLETAPNLPEMMRTCEREI
DWYQSVKETQGSVEVTSFGQMNNINSYGIYEIGSSKKGILVSRSEGIHLRMRQSKRKRIH
KLHYNLDELRDLESKLVLITGRETKERKQVDLFLDVFHSVCRITDVLIELQQHGNDKYIG
WTLTFSCALDDIVNCLQVRASALEEDLQTWKCQLAQQRDNFYELNYFTTPQLLSLREELG
QFKGSAVPTRPVKQEVLTLLQSISRELSSNAIKNEVQTVNGILAEQQFLQDQLFTHSKSS
QSYLSGYVDPPSRLLSDNALPIQNDHNSFIPAAELHANRESIGNRDSVPLTKPIVEAVLK
TVTPSGPQPKLTDEDLTDNQKAMVYDLKEEFGFSRKLIFLAFERCEKPKVQEAVMEWCNE
NIENFDFTDSDAESETATEIYPEDEEELPSEEEDMEIDVEEAITLHEPPYLPGSYSALEE
SFDRPVEAWTEVPPLASHTVSHSSHPPASRPARLKVVDRVPISEDHPVVRGLIDSGFTVE
ESLAAAEQHPDNIERAMASLMEGPPESGELFAPVPYDSVFERHDSIGEYDRQISADSDEL
QNLVITSSEKTSAENYLTILALGMTLQQLSQSNKPTVGLQRKFPEGLKCGEPNLLVTPPD
KVFKTVLSLYMETKDLPMPTYEEVLICNENTTEEEVTLLWKRAMGDPNHFRIFCLVHAEL
LSYQVCDKALKSLSDCSYAINDYRLVIVCSDEDLDKSHMISKLQFFKQQLETFHHDDDYK
QYLKSHFVQNPNILGRRVLASTIDRENSCVRVVTSDRTGMGKSLYIQRMKEELKSKCYGV
SSDVIIPVHGPKVTSDSIVQLLKSSVGSKDTNQAIIFHLDISPNVLRQVDSVLFSLLILQ
AVSDSQGKIWRSYISHLYAIEVSVLKNDIKFAKPTVELLKLLPTVQCLSPRSVCNVLEEG
RGDASARLMDEKEFRSSHFQRVYQYLRRHIGSSPLDRFSYNPGLVEGKHVECLQVLLKQC
GVKDPSWSELKHFVEFLNTQLRSCENSIFCNEDIVGDVMSGLKTFVVKFMIRMSKDFATS
SLKGEVAAENQEEIPVEETLQEYQIDERKQWEQSYHPYLFFNEDGMSITFVGFNVTRTGD
LMDPVKGLMIEAGVMKPQLHTGLQHNQVNLSENYQSWQKDTMIEKIGMVMGLEWSYDPDP
TYVLTVDNVIKIMAIHMRFRCNIPVVIMGETGCGKTRLIRYMCDLAARGCKDGGSHVQNM
LIMKVHGGTLESDVIKKVEEAEKIAAKNRNDHEIDTILFFDEANTSDAIGLIKEVMCDRR
INGRLIEADVKFIAACNPYRKHTDKMISKLESAGLGFFVKATETQQKLGKIPLRQLVYRV
LDLPPSMRPLVYDFGQLNNATEKDYTRQIVKDRCHAIAEVTGQTAVIESVANVLAWSQKY
MRGRNDECSFVSLRDVERAMIVFKYFCQKKEQFSESVRDKAQGDEKQPVSDITRALILSV
SVCYHARLQDRNEYEDGVVQQFTAPLAIAGREQFSNEIKWCQDVLLDNMKLGPNIARNAA
LRENVFMMAICIELRIPLFLVGKPGSSKSLAKSIVAASMLGRSSEKQLMKEFKEVHMFSY
QCSQLSTPESVIEVFNTAKSFQKKQDVTNYVSVVVLDEVGLAEDSPNLPLKALHPLLEDG
TEGADDSEQFVDREQRVAFIGISNWALDPAKMNRGVMVTRGDPDEKELELSARGICSNRV
DDPVKERLDAYFQPLSAAYKKICDEQAKVNKAFFGLRDFYSLIKMLYWMCEKSGRPPTGP
QLQHAIKRNFGGLEDFKTYEIFKNLLPNIDKVPEPSSVQQDNELLNPDCTPLGLIRKSLQ
TKETSWHGENRYLLFLTENYAALQVIKHFLHEEVGLRLDKSLEGDLSLASSSASMISERG
LEESPVSPRGRSEHKMSEHRIEPFVLFGSSFPKDREYTQVCRNINQIKICMETGRTVILL
NLENLYESLYDLLNQYYIILAGGQRYVDLGLQTHRVKCRVHNNFKLILIAEKSTVYEKFP
TPLINRLEKHFVLTETVLQEEWQKEVHMRLNYWVEQFSKINHTNKKFTKQDAFVGYHDDT
PSSVIFQATEQLHSIQSWKKNFDWNEHHKTDEWKRDVLIFSKKVLLQMASPDALIRLHNT
SLSDQQKKLKNIYFNEQCHGSIVQFLQYHLHGGQAHQSGLLIQVTTHSHLLSSLEVKDLC
FKIELEYDCVSCFLLQEFDTEMDFSNKISPTFTRDSHGTDKDYLLIIQCDSGHLYGDLLA
CARYRIDDERAKLKWREGQGSTHVLFVIHLPRQAETQKSSFVGFQGGSWISAHIDDIRAP
TESALTLDDALSSPISQLFYSRRFESEPEPSASIEEPMETYEEERMGLEDEEELMENEAD
HDVLDDLPFVKPSYQAPQSKGDHTQCCRLRTSVQATVAKLVESDETRRQWGAHRLKLLLE
LIPQRPIFPLSSDTFYGALVKHIKNLLEEREKNSLYKEWVLNEALSTEKLQSGGTFQNVL
TRRLDEVIVPLFADILLFVDHYSNLNLLKEARDYVEQLWLAIFSNEELVLFSYQSYAMGK
GIHELQPTTTGVIGGRVLAADEEFVCCFPFFWLIKEAIEAKLDTVRTSSSGSRQDIHIQL
CEVLSETQLAIILKRVPEENWNEMYWYYLGDILRSIHHVPHHRASDEYEIITKALDAIIT
GPEFTHQSLMSYLAAVHVVYHDYQQEMMWFGQLTTHIPGILVHLKNAIEVHNLQYMDLPL
HAVSVAIKHELSLPLKPEDREYIPQRLVKLQLCQNAINSIISLGLNAPNEQSKELCIGIK
CKWQHVRAIQMFVEHIVTKFSTDDKKFENLVKYGTRIELFLKNCQEFTRVQAIQKVQTVL
RTLDSDAVKKFKFSADLQKRIRGYCKAFFMEVVSSLCFGQTTPPEPQLIEELLKVVFTEK
DKTKELTYSDKEETDAVPVIRSFLLQLLLEHNIDAVREHLEVYFSRSRQLIKDDRNLCLL
CIQCFEDSVHKRYIEASLQERVATAYELLKDGGTVVLSAPAPSLEGGITLPYLEGIAKIR
YSLSIVAELLHCQNSGERQCLHTNYSRLLLEMAKRCCEDVKLNYNETDKDSGPGVFLVKQ
LARQYGVTFLTNVTSEEEMKWIIPINLRQEETGHNDPFVIYQDYKKIRACLSDAVYGENL
EELTLAIQNLSDAEVIPLLVGVYEIVTGSNTFTTEAKRISGETKEGILAAVRQCKRLKRE
LMWAAQHLINDSYCGTLEPMTLRPGINPQNRLLTDLVVHAAIIIQSSNKKLVTPFVQMIN
SPAELKRVYMPTMPEDILPLVKGAVGGGQFYECPRGHRYFISECGRAWTESTCPECHAPI
GGKLHVLIADNKLSNNTDNTETGYALGNPTQREAVPSTERALSPSSCAILRAIMHCSLLW
SSCTNEHATEGLLDLTKEQVRPADMPTFFWEHLMHDIHMLSTAIGKSRDDSCLLMHLILR
NIASQNTAIPIAPGLDSREYRAEWERCFSDTFIKPVLMNLDAELQQATRLLLSDKKEECD
HLFYVIHERVRLSPKAITPHLWSYRSRITLEHLLQVLQTRKERYSILYEFVIQASCLLFW
CIIIVSIQEPLLRATQYLPAIVKLQQEMYRLSHRRLDKNEVAKITIGNYVDSLKEYRGIH
NENKKNQFQEKLNCVRKAWALVKERLKDHSRVPVDLEFVRTLTWDDSTPLSYLIPTLTGH
GVCTVALVDLLVAVHNDFVEKCHSQLKKKQKKEILWKKHKVPASQIQSCHLLDYEHQILS
IVLSHCHYSLEHGKGQNVSYDLQALEKNIVDRFIHGKPLVLLEIPQVVYRKDVYTAKAFA
SIRKNIKPQVKLNTKQQTEIVTELGSMQRLRECLDVVEIVISFLSSEKRGGTANIELKGY
VKKVLRMEKKFTSKKAMEYCTLGHILSLWETISVRMAKTLTLRKQEPFDSLDQEFYEKLQ
EEQERELKSFLRGVDIPPFLNLFFEFIETNVRHREAHERNWPLRDTMYAHLESYELEKEL
PNGFEDNFPDTITLKQSVATWEIIVFHQERHEQEINEQ
>AMQU_Aqu2.1.09156_001
MPAGSKRIIEDNDGGEESLIISTVLSRSLYSGNSGFKEVYRKELLEHLKTDPLLQDLHDA
EMADTSRLNAPAIIADYPYLGSCSHLCDIGGGLGSFLYAVLCHYDFKMKGTNFDLPDVID
NSK
>AMQU_Aqu2.1.15624_001
MVRGALRLLNNAGSSAGLPLLPSATVSGSDPPVSVKDVLISKHPAPSPFSPSHCLLKDTP
ASDHEPLGFEFSQIDGGLIKNCFLKMNMGAAGPSGMDVAHWRKVCSSFAKESADLCDAIA
CVTRKICSSYVDPVGISALVACRLIALDKDPGVRPIGIGEVVRRVMSKAILGILKSEILE
VAGSRQMCAGQESPCESIVHSLRSLFDSGSVDGLLIVDASNAFNALNRSLALRNILFLCP
SLGRVLINTYRDDVSLFVGEETIPSREGTTQGDPLAMAMFALATVPLIKSLEEVSEVTQL
WYADDASAAGSLSNLKTWWEKLSQLGKEFGYFPNAGKTSLLVSNENYKRACALFQDTGVK
VVTDGVTVLGSPIGSPAFVKEHINAKVKEWVNEIKVLADIAVSHPQAAYCGLSHGLYGHW
TYFCRSVLVSDDVVDSLEECIRNVLIPAITGKDAVNDTERQWLSLPTRFGGMGIINPKTH
SSQQYHDSLAVTDPMVQVLLQGDGQLPVDTLIETVKVKKQLLKKKEESHKVMCELVKSEL
PNEHVRLFEIGNEKGASVWLTALPLREHGFDLHKGAFRDAVCIRYGWRPPDLPSSCVCGH
AFSVDHALSCTYGGFHTLRHNNVRDLLVSLLKDVCPNVCREPSLQPLSGERLFHRSACTE
DGARLDIAVEEFWGYQGRRSFFDVRVFNPLTPTYRGQSLASCYKRNEEDKKRKYDERRKI
NNDKKKETPVQAIAKMKPKKDYSYDKEVAEKEVNVAYSRIMLLGSAGVGKTCFTRSLMKE
KYQSDTDSTIISDVKSVRPIDTPPAEQQDDAITTIKSPSDKPLSRTKEFITPDDKEEPRY
KSSHNRSVRFKSHMLSENKKWKQVDENDEIDELAYLITAVYDKDSGSEDLRTAVAALLLY
KIESPFCPSDFSNQKIHREEVDSFLEKAIKRAQMIGPVPIQDIKPQPFMHIWDCGGQAVF
LEILPAFLSSRTMFFLLFNGAKSLDEKWKNIRSKKGNMVCDEVESISTKNLLFNWMANIH
HHLARIDEKGAFLSYPRIYCIGTHGDLINHDEQIAAIEKMKSTYKNKAFSYLIKKVLIVD
NTTAGSDKEDPNFSVIREEVSDFTCNKLIVKTPVSWVLFRKVIKLLGTKVIGLKEAHKIG
LACKIPHNDVPKVLLFYHDLGVLLYYPFIKGLQDRVIISPQWFVDTLGEVFTLEGRENQD
ATEAMWNLLREKGILVQPLYQEVWKDCKEIEADDLMELLVHFCLAAEVETDQFFARNAKQ
YFLPAVLKSYDTSYLQSSCDDEPVARATNIYITFSTDFVPPGFFTRFIASFAKVSSCKIC
FEEGVFRNRIVFKFGTPSVNQVTFTDLCTTIRVSVERYSDAPNITPFSNTCQELKSLLEK
CGNEVDIALGNHSDFSKSIEISRKLNYECTACDKYELHYISPASGQTANLPFCCQKRKNY
RQPTPEESYWFPKEEQTAENVPVTISEKEMAVISKRVGDKADTLAACMEMLLKFKALQQN
PAHSNNPMLHLLYEWKSGGGYREDLIEALKSADLHQLADQVKVSDYRPASGVSLTV
>AMQU_Aqu2.1.40791_001
MDTSLLALQNLLDTISTVSKDVSTEIARRPHQMTQIRAMFVRLDAYYGKVYYLAKYICDE
EEYLIQAVEEGKAEDIQEFLGQVAAKAEICEKDLDNLIECLKKTLLQQDGDLKRKEDAQS
TKIIGIGTSIIGVIILTGFGLLAISSKGDTRNLGFKGFVAALAVTSAGIFVAIKGSSTKS
SNQDDHYCTLFAIDEIKSFFSQSESKLCTAKNRLKSATNLIQPQLQDSRSVKSSLVQDIR
GITESARSLKEYCEEFKDTSNLEHFISYFTSKKHNTM
>AMQU_Aqu2.1.22085_001
MAFHTRRVKVKILNESKEIAAIIYINSIVLVLLAASEFTLATHHNAYAALFGLGLLTEAT
LFLGLIFIPKMVRLYLDPEGEKIFTRSDAPVTSTLQTIASTIDKK
>AMQU_Aqu2.1.18683_001
MEGEGKRERLSIGRIFYAHGLMCASYPLPALICAAFIVILCSLPFFVTTSGDVNSPKGWR
SPWLNYRKSLDKGGGEMGGVREEEWIINNASLMSVRTPQWFLGLPEVIVYQLYVHTDVDC
EQMDALCQRSFYRLSKTTSAIMLQSIEQADKSCRSVLHPAAVKFARILSNKDTPPSSFSS
LILSPLLDSMYHETDQLKQYNDIKDNLTLQTIKELLYGGFWEESHLRGQESPHSLSQHRF
AFSFLFKPTADNFHQLRACLDTLDGAWPFKRPPVRIFTKHFYYESDLSLSDFAPLLFLYS
IVFLYITFSVGKIELVRSKLGLGFTAVITVISSLTMSLGICTFFGLSITISGSEVFPFVV
VVIGLENILIITKAVISTDQGLDVKHRIAEGLSKEGKSLLYNLLTILCLVILGMFTFNYA
MKEFCTIALVGILCDYFLQMVFFTTVLSIDMKRLELSDLKDSASHYHGNQQVGGAAKVRR
VARRDKVNNFLVRGRYAQKFMIVVLLAYMTSAFSKTEVFNSIVSSLTDSSTPPSAGPAPP
TGPVMGGERGGASKETTQQQDNKEGVSDSDLTSYIASWYDHGLMDRTIVYRTMEDGFELQ
CGEDTTCWRTMVTTHWPHLLEYYNISLKEKFITLLPPMMLNFRLGYTPQSLFTRSLETRS
SLTQSLLNSLLTLLSIPNVVRGIMLLMTSLLVAVYLFYLWIMAMRERKGEPGNNAVNQQL
VRVTRLQGNGQDIECVSIDNGQIVSVTIDNVLHVWDIGCRQKLLMIDRKEVIDQILQRQR
DMMSRFIVGCEDPPVVSSPSNSTTGSRDPLPTSTPKPAAVTPPISPLPTPTHVLTTPSPP
VPPVSSSFLPTSVGSIPQRILPSFLLKRLSMPTILKKSPDKRENLLSSFPNVESIPEHPS
VATPTSIAPPTLIPDSSVTLTTPTTTSSSSALQSFPSSNQSNTPTVSPAPITTTTNNNNT
STSSNKGRHTRSHSVDYSLQPSLQRPSMDSSVSFGSQWSVESISLLSENPSELSYETALT
APLSPLHPPADNSGCGCFQFKPHFSLFSPYTSNLALEYNSEEKGEEFSDRLSSLTPPIWC
LDALNGTAAVGCGNGQIEVWNSLTGSLKFFIVPKQVGVTVLRLHSIGIISGHLDGSLHLI
GHHGHLMHSISAHSKPISILTYNKDCVFTGSYDSVIKVFRIIDFICLRSFTFHTGHITSL
ILIDGSHIVSGCSFGSIFHWNSSTGRLLQELLPFPPQDDQSDLNEDHQVGVVRICTSSEY
IIGLLRDNCIRIWNKEDGHLCNIIEMDSFTHDVTVIDSHHIAIALQSQLVIYDIQRRSEV
GRKDLASSSSPLIRHLSAIDSSNLLCSSGADLQLVPSGLKIKSE
>AMQU_Aqu2.1.06616_001
MADNVELDDEQLLRKLLETIARGKGDSSSSSEGIQESVAQLLAAALNQVSQETGSGDILA
SNEVEINNVDNTVEVPSSSAPTGGIATAERQKNLGIKFSPEIRRTIVNYRKGGKRYRDIA
KELGASVSGVQKVWERFLSTGTIGDRKPSLPVGRPRKFGKTGDVEPSLPSTEEREGEEYI
ETSATGECPLQAVLITDDNNIEEPMDVPGATVEVVATTTNSNQPASVTEKKSTKRKITTP
TYREELLLK
>AMQU_Aqu2.1.44337_001
MSTNSLSAKESRHLCISGLPKVDEGELLRLFSEFGEVESIKLLSQNDPNGGLSACIDFYK
DDDAVAAFKADIKIKGSEVKKSFCDQSSKCKEHPHFTTASGDEEHRSTTSSTSSSSSTSS
DARSSSVSSTTDSEGETEVVKQKQSPENESLILKFMNLSHHRSESSVHEALYQKCCSYSS
KPKVKLYGEDEQRYALVKFQSLRERDNALNSLHGISIFGVKLKVTIFYNADFPSGGRELN
LHVSAPSHEDQYSSSLTPLGFSHGNPFISPGNEFDPSATRSLFVGNIHKNVSIYDLRDVF
QRYGHILDVEIKKMSGNATYGFVLFFNLLSAINAKKAMDGAQLGRNRIRVGFGKGTPSKV
LWIDGIDASLNETQVKSHFSKYGTVVRIGIDRSTYTAMVQFDKVDEAKDALSSVKGSFIC
NTHSKIMADFANRDAKAAFFTHLESMDGQSQSFYSRPPPTTAKSLMRHRPFAVLPGLPRP
PLDYYSYQYVEPDYYGYRSYDVRAAEVAPRHYSQYGVGSGDYEDDLREFSKKRERERERR
IDKEERKRSQFSSREYSSSDTENPRHKKQPEEKQKRKTKKIRKCSTSSKSDDDCSTCVRT
KSDSNTLKDKSCGGAPLSVSTEKIKLAKKLDDESMSKEDESDFESAVTINKSVHKSKLEG
TSKIDSDSVYLSNKNVRKEPKVIITYDEDENDEVANFSMQPSPPACIASQLAASDFQEQM
EALPTCIAETLIEQSDVQTPTGTSDTSERDEKQLEDNEPEALLHSTDGRPKISIAWKGKP
LKLDRLSFLQPPVSSVSTDVSMKEEKLESDVSSNEDCDYVKPNSHTCKYSDLSNRMQDEN
APEYKLFLNDKSTNVTHSRSLIKDSMRSTQHSKSTRHDLASKIKKKERTSTSINKEHKDV
SSASSRASDSHDHRMSHFSQCISKNGSSHSSGSPALYRQKSPLPRQPHSPMSRPHSPNHQ
RSRSPVFRRQRSPTMHSSHSSPRHPHSPTSRSSRSPTTHHSPSSYRSRSPLSHRPRSPVS
HRFRSPISGRSQRSPVSSRSRRSPVLGRSHRSPVSGRSQRSPVSARSQRSPVSARSQRSP
VSGRSQRSPFSGRSQRSPVSVRSHRSPVSVRSQKSLTSGRSQKSPVSGRSQRSPVSGRSQ
RSPVSGRSQRNLVSGRSRRSPVSGRSQSSGRSRRSPVSDQSQRSPFSGRPHSPRSWHLQS
HASQDPVSRYSRSPSPCLHKRRSQTPILKTENLISHETRKSRHIRSGQNNKQNTSSELPN
TSMCKYSPPHHARHSRSPHRVEQLHDYSPRRSSRFRASPPVSSSSRSPTSYHRKVSNDQT
KSKGHYSKSASPVNQHTPPSSPIPSSKTSEVNSSLCPPDLPCPSASQNTTFYPDDDVSEV
NIITDDVHIEVDEDLSQSVFLEQLLNKYPVVWQGSLSLKNDAALLQFHFLSGNDNLPSMG
LLHDMDCKIIGTIPTLHISQRMKLEPLHLKGIEKCMEKQTDYCLLLGLPCGLDSYDIAKQ
TSSLQKSIISYLWLKQAAGIINLSTEEDSKIALHIFPPCQFSRSHLSKVAPDMLAVALDD
AHLFIVLAVAVNDNS
>AMQU_Aqu2.1.03683_001
MGKRRRRKDDNEEDDDEIVLPSDPLTTDGPTLQHLGNKRPRPQRRNQNCPAGLKKAAETG
PSSIWDLPASDDTDNNSTPVETKK
>AMQU_Aqu2.1.24364_001
MLGDLRLVNGNRTNIGRLEICIDNEWGTVCDDGWTHTNVEVVCRQLGYSTIGAQYFSEKY
YDTGNTSIFLNDFVCLGSEDNILQCNHSTIGSSHNCSRSNGVSVQCFKIDNALCNTELDD
QLWSAMSSNGRCEAYYKGGSSTSICDHLYDPDIDYVYIPHKRLRGSQQVLRLFAIQANAF
IFQMPERCQDFAIKIMCTHYYLPCGSNGTLHVPLPICSNVCSYMSETLCPDIWSYVDNFL
VSDQVWLEFRYDEGIKIPVCNNTDGMIDYLNLTSDCCSDGGIKVPQLTITTTEVITTSTT
PVQHSTIIQTTISTPPIPTSGIPSASNQLVSTLIPGIFSVLLLLLVVLAIVLLVACYIKK
ARKRKQLMKKEFPIKTNPSLRLESNKKNIYSSKKTFEISFEYMNQLSSYIISGSSISVQE
TVGQGEFGIVYRGVMTREDQMPQPVAVKTLKGFYSKSDIDSLLDECIIMMSFDNLNVLPL
IGVCLDLGPAPYIIMPFMSRGSLLSYLKKERPNLTVADTSEEDIIMNVRKQLLSICLQVQ
C
>AMQU_Aqu2.1.38117_001
MRLLYWSCCSLLLFISLVESRRVIRAAPGEETTGNYIVVMEKETSHSTFEHIADEVRNES
MDHKIAEKVEGPFAMIIAAKLTEEAAHRLKNQEGVAFVEEETFAHGSDVSWAVDRIDQVS
SVIDGEPYTPCHCGKGVDIYVLDSGVNYDHCEFGGRAKYPGYDPVDNYLNTNNRGKDCHG
HGTHVASLAVGKNYGVARCANVYSVRVLRCDNGAPWSVVIDGLNYAARKITEKNPRRPSI
ISLSLGGGYQQSVDQLVTSIISQGITVVVAAGNDRSNACSSTPASNSAAITVAGTRNGDD
VYYNTNAGPCIDIFAPGSSIEGASYSCNTCQCLKTFSGTSMATPMVSGAAALLLQENPSL
SPASIVQKLKQDCLKNVIDFSYLPSQYRSNTNNCLLHVKSCNNTCDGSSTVTSATTSVSL
STTTLVSIIPTITTRTIVVTHTQVQPITVTETTSLTVTITETPLVLTPTSLCCETLRNFQ
ELQKSLMSDVSAIVRNGLNDISLIVRGENLTEPEPSKCEKNPLESIIPTPISTPLACEDL
MNHTLQSGLYHLYIKNESKAVYCELEKEIKGDRGFMRIANVNMSDPNTDCPDGLSLRTDG
NLRTCQRDEQGKGCSSAHFNTSGFEYSKVCGRIRGYQWASPNAFYWYQRNKRLTINDLYV
DGAVLTNQVNESRSHIWTFAAAIDEVGRSGAAFDCQCTNREVIIDFETPSFVGNDYFCET
GSRNFFEYNTFYTADPLWDGKGCGEVSTCCDKGEWFCKDVPKTSSDIELRLCGNEERFNE
DTPLDLIELYVK
>AMQU_Aqu2.1.05922_001
MLTVLILFFIIPILIFIIWYRLGIAHPPVEPFTGNVNGILRQGIIEALNNDINKYGKVFG
WYIGTDKWMIVADPNMLREIFIKSSDHFNQRPVSV
>AMQU_Aqu2.1.24511_001
MERSSSNPEYVTVPPPVSVPPVIIETVLPQPSPPSSLPPPPPPIDGSTEWTQPTGSESVK
LFVGQVPKHFEEEDLRPYLEQYGPIGELLILRHKATRQHKGCAFVTYLSRESAELAQREL
HDKVILPTMTRPLQVNAAGTKQEELRKVFVGMLSKTIDESHVRSMFERFGHIEELTVLKD
KDGYSRGCAFIKFSSRQEAQSAINEMHGSEIMAGASNPLVVKYADTERERHARKMQKAMQ
QFAELSLNPVFQVLPHPQFFNPIVYAQLMQQQSPLLSGATPTLSPGGLYSPAPHTLLSPS
SPTHVPSPIGSSHAGATGTGTTAIGSPGGLHHGLAPGGMGGPHTTGLSHNGLHGASSEHI
HSPLQSPLHGFSGYGLPYSFANPSTFGVPSPTPPPPLPSSQKEGPEGCNLFIYHLPQDYG
DQELVNLFGQYGHIVSAKVYVDKNTQQSKCFGFVSYDNPQSASTAIFGLNGLEIGHKRLK
VEHKKPKERKHQNY
>AMQU_Aqu2.1.03276_001
MEELDDEQQRISLEAAIGKMTNIDNMLEVMYEMIQTYVQTCHLEDKHKQLRVVLFDYVYQ
TKSESIFYLLELFPPDIKLSQVVCTWKEIVHLQDATKKKNR
>AMQU_Aqu2.1.16008_001
MANTVSGEEEHLSSTTIIIPSTPDPKANYPGNHLVTNSSSGNNATTPMMDPGNGPGLFPS
VTPSQSLTTVATAEVPEGQLNKAFKRTRSLGGSDGSKKSPGVKNIGIVIGDFKGLYPDEI
TLTVGERIEILSKDMIVSRNIGWWAGRNSKGTVGIFPAASVKVVSQLEAQSDDTDFEYPL
EIPADDIKLGDVIGLGGFGKVYRAQYKGEDVAVKVARHTTYDTMKAVSDVLSEAEKFAHL
AHENVCALIGVCLVKDVCLVMEYAKGGPLSKILHERNITLTVDIILDWSRQITEGMEYLH
HEITPSLIHRDLKSSNILLQYEVNPADLKGNLIKITDFGLAREIENTTHLSGAGTYPWMA
PEVIKSSEFSKKSDVWSFGVVLWEILTGEKPYSGLDMFVVAYGVGHGTLTLPIPEHCPLS
LRDLMSCCWKREHSKRPSFTQVKEKLVEIQKTEFLYTSDEEFKSLQSTWKKEVKMKFNDL
KKVESEVENKEKHLIQQMKLQEERVIAMKKNLEEKEQSLVDMMDKVQKQLEIIAREREKR
PPRTKKFFPRKMLEWLTMSSREQRRAKATDNKLPSKTIERK
>AMQU_Aqu2.1.18100_001
MADRKAEIERRKKRLEELRLARDSKKKEVKDKEALNKDLVSTSGSLSGVSSERETVDELV
AEILGPSVKAPAAAAPTGSGKSDVSGPGKDADVKRVDVPVTAVKQSNKRSVHLSIDQLLP
INIKPKTIEVYEKHTQTVLDESNALSPTNNESFDIDTSVSVTPIKDLDKGKEERGAEAME
ETGSLPLPQGKINDESRQLILQSEEFAAFIERSSLVMERLLAETSDVLFDISAGNEAKGT
GDGLSINVSKKRQFFDERWTKGKIVSSIAWSPHHSGMVLASYYQVDSNVSSDPDGTVLMW
DLKFKKDTPDFIFNCYSPVMSVTFSKFHPHYVIGGTYSGQIVLWDIRSGKRTPVQRSLLS
SSAHTHPIYCLELIGSEHAHSLISVSTDGKLCSWNIDNLSQPQESIDLQSRHPRPVAVTS
LDFPVGEVNKFIVGSEEGVVYQGQRHGKKPGVVVQYEGHYGNISSVSCHKATNIDQADFS
HLFLSSSVDWTVKLWSLKLSNEQQVTSKTATPLCSFETNSDYVNDVKWSPIHPALFVSVN
VEGKIDFWNLNHDVEVPILTEGLDIALSKVSWSPNGLLLAVGDVDGNIHIYEAGEALCVP
QSDDWTNLQQTLYELQQTSSDENNI
>AMQU_Aqu2.1.34894_001
MSASSKREYFSLKETERDVQQFRKGLDPFTNKLPLNSMDIIKVVVNTLWLLPLRLLFIAI
IVCIGLIISAVAAVADPTRPLQGWRKFLIHRIGVFFNRVLIFGIGFHCIRTIGRPAPSSE
APIRVVAPHSSFFDLLLCCLDCVPTIVARADTRNIPIFGRLTDQTLKTIFVSRMDSQSRQ
DCYNEIISRVNSPYDWPPVLIYPEGTTTNRKCLLRFKHGAFKPQVAVQPIIIRYKNKLNT
MVWTENGVGPLMSLYLTVCQFDNSVEIEYLPVYHPSEEEKDNPTLFAEHVQSLMAQSLGI
PATQHSLEDIFLGREALSAHLPFWSGVIEYGALTKQHSVTLDQVKKSVRRFAVIDVNKDG
FISKEDIVQYMRLNNDNNGLIDEMFDEMNQGNNKTIIFREYVTGLCNQSKCLLANEELIH
SIFNLLDTDNDGIVTRQDLISLLSPLSSSSSSQSPDRYHDSFISMESYQPLSGSRERIKS
CWCCVQSSCKRRRRSDDGENGECDLVHFLDIPGSWDYDQFELLVKDNLEYLILLNKLLQL
HVNDDNDATTGSHSPSITTADEIELLS
>AMQU_Aqu2.1.36523_001
MSTALLKFFDSQSDKSNGPFLISCGVASGLFLAVDPETHAVKATNEVTKATNFQIIPSDD
KYNEFYITYHEEIGRVLRKRRYSVFCTSDPGSTAALYLNAPVNMRGCNDGPLYMSDTVSD
ESSRFVLHSRIIHNKVSPVSISTWTNGTEMFFLNCSRRKRKINGYLAVKRVRERGAADTY
ITACMSSRKYHNGTSVHMLFQLIPTYLVEDEEGSEDYNDENEEETPQPIEQFEIKESETF
>AMQU_Aqu2.1.14323_001
MDITRKFKVEISSNFLKGIMTSICIRKFIPDENVLLEAVTNELGVDSIDPSLLNMSDLLS
LLQPDSDPLDQLVLTTEEASSDMIVLQQSDGMNVVQNLDLNINEEELLEGLPQELRDSVQ
AMLEDQ
>AMQU_Aqu2.1.39609_001
MAMTEQQQQQLNVSPTHTSSNEEPKVSSMTAEELRKECNSLRKQNALLNCRLLGVNELAR
LLQEKTEAADSLQDKNKRLELAVVRLENRSSNLEKKLKTSQFSSLPSSSGNPPLRTHSQQ
SQQSPFIPGPSKQILETLMKENTDLKKTLDNMTKKGPTSYREAVKVNQLEEVIDQKNEKI
ELLRGQLDSITASQEGGDVGALRRQLLKMEQSMQVKDRFCSLLSDSVNQLQKDLQDSKKG
SDETDFGVGQNRADSGISSLSKEHEVKERNLRKMIDELQGQVERERNEKREALTQADESC
QKLIEKQAELEGLQSRLDDSSLYTQTLLQDKMALKDQLDNARRNSGSSSEIKDVSYYMTQ
MENKDAQIDRLKQMLEEAQYKYALAESKRDNLQVGDLEEKLKDLEEEKLGLESEIADHKR
TIQELHIQNKKLRSGSSYVPSSIRTGGVGTTLRSYHGDEVFADGSKPFHDITARPEVPPI
NYTSRNVDTDSTTTESTTTSVATPTYTSSDSDTPTRPLPLSSSSSRMAYRTSIPGTPGIP
YNTPPGYMMGHHTLPGNYTDMQRHGYQPVDSHSAYQTHSMVSGGMPQVGGTGYRMPRSLS
SSPGPYVSSLPFTASSSSHPPQGITTQASIFGQPHPSPYSTMGYTTTPTAGYTSQYPGAP
GQRYDTSQYYGAGSNFFITGTGYHGLPPSSSQSSNVGNPSGQGGQGGQGGGTQPTGQGHM
RRHSPPDPRYGNPPQ
>AMQU_Aqu2.1.03821_001
GPANCSICNTNFFVNVSIGAGKLCLESCVGDTYLPDNRTSGECLPCFNGCALGYGCAGPG
KTFNDSNGCMACDTILLDRNGDQIECQRDVTCPSGYYREQLSEDRGIFLTGTVLCHSCHE
LCATCSGPSVSDCVLCSYIRGTNGSCVYQCDPMRETVPQNGSSQCIPVIGTIGTLDPTGA
IVSIGAVIGSIFGGLALICLTVLVILILVLLLLKKK
>AMQU_Aqu2.1.39650_001
MAATTSVIIPPPLLSLLLLLLVNQSQLSIASRLPPCTTFRNTCSKVFQLDLSAINSTDEA
VSFSISSSSLALLNISYIVNTSRGDCLTRSGECQNVSEQYYSNGVSSSQEQEVTNVYYIS
CTIKETEPLYSVISVKLDFGNCSYTFGLLQDGGDGGNLCPADYDNGLLWQQSWPSLLPVF
KSCNDISERFSSNSYAYRNCTSNGIWTSTDISHCRLKPSYAQNAFFNIWYKFNPKEPFNK
ENYLISNMTIHLRSVDYSNISLQYVTRNGLLLRAGFTVILESNLSSPGERADITMLVQNL
KELKILSIYETNTTQAQIFRPNTSCLCDMEYRNSLTLPVCVGDFGSPCNCSNGNCKCSSP
RYVGDGYYCTVDSDRDGFPDVPLDSCIENTSKYCRKDNCPYIHNPSQTNYSCFGCAAERD
RIWNLTWPDTQFGKTALQKCPNSTTGGIFFASRKCNASLGWLWPRTSNCSLSNWFYFKLF
NDTNYAVNHNLTDEERVAELNYLYGELIDSYSAPPSGSNGGPTIGQPDLKKSPYSLLHIN
KMVDYTLKLLPSAEFDEYNSYTFIPDMVDVFDDLLNEDYAEEWKEVEETEGHHFGSTLLL
ENVENYFLYYTGFEKSVRIKRKNFNIMSDVYNLSSQVAEGDYVINSNLSDSYITLHIPEG
LLREKTANGIEPVSIISIQFRSLDDFLSSDGNNTNDTKISSNVWSGQIGREGTVFSEPIL
ISFTAEKIDNETHNYVCSYWNTTSGQWMTDGVYTVGYYEWTDNRSYVVCSSYHLTAFAVL
VSVNGNNGGGSNEEGGTTDDSGDDDDEHGSSLTSLNHKAMSIATYAGTAASVLCLALSFL
FFIAQYKDLLEKPHLFIHLNLIIALMLAYSIFGLGIELAKGNEVLCSVVAGLLHYFFLAS
FCWMLCEGIMLYLLLVVVFSRLAKRWYFFFAIGWVTPLIPVSITMPVHYDKYTVKDSFGN
ITLCWLSDESGTIWAFVAPMLLIIAINVVFFVLIVRSLCKSKRMEKSKKMKATNLRQQTV
SLLKNCIILLPLMGFTWLFGLLAFDTDTYSLIFAWLFNILNSTQGVAIFFLYVVRNDKVW
SKLTFCFRKYISKEVSSPSNTMMKPSLKSTRTLISNVSLSQANTFGENSSQDGNSSTSDP
PADNALFTLSETDLTATHKIEDTKDNVSTASIKIDFD
>AMQU_Aqu2.1.31063_001
MPGISSRIGQGRHATVEIEPYHGYREGRLNPLVTRKAQPILRSPVRSLLSSLIRQPRRKK
MATRVQHLQEDLNVSGVDFGSAFEMATEWAEVVFFHQGFGTSSVLSIQGWRDNTVGVSIT
PDWQPPSPVLSTGTTSRNPKTLLKSRLVQVPLYCNSHGGGASEEDEEEEDDDDDDDNDDD
ESFQTSWAPPPAPVPAPAPKPLPLFTPSSPLSVCNIKHLLSSEKFQQLPKSAQAKLISYL
PPSDIHHLSENPSNGLDSVLNNEYISAALREWQDRLALGTLHRKRSRTQSDLTPSWKERF
YEEYWGEMKKRGKPSDKDQSLFYPSNSLTPQQTLVHDSIFSPPTPNPAPVPAPLPTTAPS
LPPPKPTAPLPVQLPLKAYTVHCSSQQILQEHSYCNTSPSTMKSKLTLIIGSNCNCRQGP
LLVCHKCHHLYHSTCASQALCPACSKR
>AMQU_Aqu2.1.43680_001
MPPLVIFLMVLVTLTRSPYSASLSPIGSGTGGEEECVIEPNECRPPQQRLLRNITELELS
LNENLPPPAQPPVITDAFDPFIYMIELNELIPPSLGVSSYILRISSINLTLFERLQHQVN
LKHNLSFVDFACSKVNLSIAWVVNETHSEFSPSVTLCLDSGVPGPVTSLTHTIEGRENCS
QRNEAIITFNWAPPEDNYLLSHYMLLLVPAESAMSSSCLTYNESISSVGQNHSVILQFPC
TYSASLISYPGAHSKQIDVTTIPKPSINISCSSLFDPESMHYNVTAEFTVSPNNCLVLGY
IATYVLKIYAYRANFGGTQRLGGQIDQKNIEIDGAFQDSHEYTLTNFEPRRPGEGYTIEL
QTKFRGIPSDIADNVWSRILSKPDCLSGFAPPIPPEQIKTVDITNFSFSNNRIASFTVKW
DQPLRPNGNITEYQIRILSRQNTDLISPINNIPDDIQEYNISFLLLMVFNEISVQVRSTN
NWCQQLSGCYSDWSDPVTREVVAVSSSSITPSPPTPSVTRTPVDDGKSTPIPLLWLLIGS
GVLALILVAVIAIIVVVCCQHGWCCIKRDYPMDPPIHIAESGIIPLLQIKRQVMDEWEIP
REILEVRKDQTLGSGCFGEVFKGFLQKNYVLTKRRLSHDHDLHSRRGSLPQETYPVAVKK
LKSIADGKERSDFLKEIEVMKTVSSTDSDLRRFVVNMLGCCSLEEPMLLVVEFVENGDLL
NYLRRMKRKAQGNNSTAPPAPYLEPLGSYSLLEPKSELDNEGFLTERNLLDFSRQIASGM
EYLSSLGIIHRDLACRNVLVGKEKNLKISDFGLSRVVLSDMVYTLTNHGRLPLRWMALES
IFQREFTTSSDVWSYGVALWEICTMGAFPYATMQEKELLKLLKKGYRLPKPQNCSQDMFE
VMHQCWHPNPQGRPTFSNLHKLFDYFLSRHTQELYPYIDMECNVPYTYDHLTHKSITDYK
KDETEDEEEEILYIEDEEEVREMEETNDCHSAKDLSTAGSNEKLLDESTQSSNVSETQTQ
EESTYDKLRVDHPFLVRMSGQKNGSHDPQTMLHDDYFEDYIEENIEDYCLRAFEEYNPMW
LKKLSTITEASCEDYDENS
>AMQU_Aqu2.1.26582_001
MLASAGLLLFVFQLSFVLSASPLQKIICVHKSNSSDVLIRHNCTLMAKDLSSGAQEVSDD
TVLLLLNKNETLESIIQFMNVSGLTLSGNETNIFCNQQFVKYGLRFINVSNLKISGLSII
NCGALHQKTRLSYDYNTTYNISAAIFINKCTNLQIHNVIISNSTGTGLTLFDCNGKVEIF
HSCFSNNTPGFLGPSNDSQVQYSGGGIYYELTLHCNIQEDNCNVHSGIYSSNGSFIVHDC
SFTFNSVAVNANVFDKSFFPSGGLIVFLSGFAHNNTVNIENSNFISNTGVYGGGLFIVCR
ESSTNNSIRVNNVTLFDNNASLGGGGLDIGFKFRKPAVNEFNSIIVQSCNISSNRAYFGG
GAVFFVTSASQVDPSNTIEFRDTVWKENKATYGSAIYLEPIFNKSPANTIFPVPHFVNCN
FTNNYITFNRTGSSSSGAGISSIGTGAMNSKAISFTLSGLITFSKNNGTAVYLIDSNFIA
SKDALIIFSNNTGTYGGALSINGFASIYASSNTSFMFLNNKASVKGGAIYFYSTDIISSL
LIGASCFVEHITGARETITFYFRNNTDSFGMSMYVSSLLPCNTLCQSSKVYLTYIPPERL
LTGECVGNFIFADHNGTVQGNVATETSEFDQLHEVGVKKIVPGKGFTIPFVTRDELGHQS
MEPLFGILTTNNDSLYLTNTYTALNRFRMRGQPNDTGHLEIGTLYFRNLTVGIDITMSAC
PPGFINKNNTCVCSADYDSDHYYGIVRCDNREFVASLSSLFWVGYIGNESEDTLFTGLCP
QGYCNYNLTFHVLPSVPSFSELDSLICGGSNRTGILCGDCMENNSVYYNSPGYKCGNNEL
CSYGPLFYILTSIIPLTLMFTIIVMLGVNFNSGIWNGFVFFSQIVGYFTATFSSISYVSS
SERALHIISALIYGLFSLHFFNNDSLSFCLFKNANFFAIMGIEIFSLIFAFLLVITLVSV
MKSNYFYRLQTTCCKRPFFKPTTLTKALTTFLILCYSQTTQICFKIMEIGFLTNKGSSII
SPLRVQQMGSQAYFTGVHIPFAIAAIIGILTIVIVTPLCLIAYPVFYKVLPQRNKVTATL
FRKVEMLKPIFDAFQGCFEDKYRFFAGLYFLYRVIFVSVFSLISVPLASLSIAQVVLMIM
LAIHLKFEPYKNKLHNNIDSCLFLLMGIINTLALARFVQSDTYSQDKTMIVLGYIQLFLV
YLPIFIIICLLIGLARKKLCRKLPQMRDSAELKMLSDSYNSESCRDSNTVSTNYIDIETV
SSLDTADGSKLRKELEDLEDSL
>AMQU_Aqu2.1.43726_001
MDSSRRQSPQRDSETPFEELPNLPKPIIPQIDLNIQRMDINGMLKYKPSIALQRKVGYSV
RDHATQTKETEMVDLQHEIEVLQVLVQDAGKLRKDFAFTTNMLRANYEQQITDRSTELYC
RVNEKMYELEKQNKTKINQLRKSFQMQLDNAIHRIAGEYKAYYDSVLAGKLGFNNSAMEE
IKKELSEKNLLLRQQEVQIENLEAKLKEQAGLSKKEPSESPIPVGISEEEVESLNVKIAY
LEDELGSVKIELATQEDENIRLKKQLDKMTRHLEDQKEKYSQLEKDSDSYKKKIMEEQEK
AAKMAENRLAVMEKELKEKMEAATKQAMQKAQEQADMQRMKDQAKFQEEISKRKAKEDEL
LLEANKKPTVLGDKELLKQLERLEEIEQQQKHEIQRLNKELERVNKVWELKMAVMKKNFQ
SLKNELHLRHTLERQSVHLHHATVGYASTGRAGRESVHIPVIPDPSTKSERRPPTRIVQQ
ESSSPVPEQLFTRSKSVHFDESKPPNSTQPMQA
>AMQU_Aqu2.1.41836_001
MALTQDIKFLGDKIRSYQDELAQPGLQGKNYIICAPTGSGKTFIAALIIYHHLHKKRQEK
MKGKVLFIVSTQQLAHQQNMRLREYISGIDVIDITGDSYCQIHLTLSQVDIIVCTAGKLL
GELNDNLIHISDITLLVLDECHHTSGRSPYADVMEHYLLEKRDGHRTPHVIGMTASPGAG
RGRFPGLEKAIDHQLRLCARVDATSGMKAVQENIAELRSFVPSPSYNRHALPRRNSKDSF
VTVLSKEMKNLKELLPVQPRVVPDPCSLAYQQWVKNEIEAAQLSGMSEQRDQITILELLE
IYHLALITYEDFEIENAKEILDKVKSFDDSNDTERQLQQNHKLVKGIVNGIPGSKNPLLL
QAKELLLSHFTAKPESKALFFVRAMDHTQYVSEWIMKNPGLSRLIRPCSITGHSRKGSMS
KADQIKIIESFRSGEYNLLVTTSVLEEGLDVPQCNMVIRFQIMSNEVSDVQAQGRARADD
STLHTIVTSDSPVHHRLLINNDKKEQANQAVQIISQNGVDIDLITKLQEEILDLREQRIK
EEKERGQTWKAKNVDLHCYKCDVFACNASELCKFGKNGATIVPSQSFIVNKMKKISRKGP
EPPKLGGDYSRPLKIACVKCNEEWGVWGNWEKSCVQYPVLQCKKFTFCNNKTGDRRRSKQ
WKYVPFEVVFYSEFEEKDID
>AMQU_Aqu2.1.22440_001
MAGVASSICQSALGCITKINNSVALMHHADRLRDQIVRKTEDIQSQLQRLRNHSDDQFTT
DMTRVLQEVFDRLHACEERCQELADQWRVKQFLKAASNNEALQLLQVELDHVHDNLESQV
ICAISEQVSAVKMELKDGITEVRRDTAYPQAGLYPICSLSSGVLKPPDVVSKPVVDMKGE
TMIVRWKDSDNPPGSIDMYEVRIDDSKNIMFPCSPKYKSLCIGPPKIEPGILYTIQVRGA
NGRGPGEWSEKTEALFKTGPPKRPDKPKVIPSYTDAKISVRIPDLKEANGTPVEKITVQY
CEYDNSGNWESETLTIEKKESQRIHEFLMHDLSPNTRYFFRVILINESGESSPSESVDIT
TDVPIPGKPTNIRPSSYFTSDMIKIRWNPPIEYPEFVDHYEVQYKRRKDESDSSEKYEVI
QTTKLSAKASGLKSDTWYVFHVKAVNKNRKFGESARVEAETRWKKAAKAVLSPFVFIGGT
VGGPVLGAIGGGSIAAENADTKVGSVAGAVGGAVGGGLLGTVGAPALGATCAHLFVHGSV
DSDQSDDEN
>AMQU_Aqu2.1.01668_001
MAAEVLSDKRYSSSSDVWSFGVVLWEIMTRGKTPYEDVLPENMLNYLTTGHRLPQPKNCP
DDL
>AMQU_Aqu2.1.44044_001
MASASGCMAPGNSTIRSMQGSLKMYKKRKWKTYFFKVTGSTYFHYFPQSNHNKAKKEVFL
TKVKGVTIPLSPPKGGEYVFEVRFTKDKPWVLSALTNEERHKWIETIYPQYKPPESFVPT
DLPGDNGRGRDCSIQSLVLHTKAVVDTVPVFYKYERKANTDVVTKSSEFNEEEQKKYIEL
SMHSQVTNDDLDADSDGYFVMSSPQLSDSVVQTSIKNQRSTSLSQQTTTVEQHHIIPSSC
LSNETIIGQGNFGQVCVADYLPLVGSSSIQVAVKMLFDRNSQDSVLKEFNVMASTMHPNI
VRLYGLVVDSTAMGLRIVMEYLPYGDLKTYLKVSAKKPVRTLVKYMIDVSMGMHYIAQKG
LIHRDLAARNVLVGERETCKISDFSLIKELPADTSTYQSFTSVPLPIRWMSPEALVHKEF
SEASDIWSYGVLQWEMFNPDETPYQSMEDAQVVMYVMNGKRLSPPRECPYHISTIMESCW
DSDPRKRPSFLKLTSLLTHTNMAFN
>AMQU_Aqu2.1.42743_001
MASSPLEYTKKVIVIGDSAVGKTSFIARVTEGRFISDHKATIGVDCAVKSIKRGESTTIR
LALWDIGGQEAFRGLMPQFARGSSGIIIVCDVTRKATVDAVRIWKNEADKVLTKLPPCIL
LVNKFDLPKHIHSVSIEELDTLTEECKLSGWFQTSVKENVNLQVSLEDLSDLMVQFDEGS
LQDNDTITTLQRQYHAEKRNCMCD
>AMQU_Aqu2.1.03546_001
MDYDAELEVVKSYADMRYELNKLCMMEHDFVVEFVGLLTNPWSFILEWAPLMSLEKIRKS
YEEQFKTHKPEYYYLCPVSLYLILLQVCDGLHYLHAPPIGIIHSDLKLSNILAYRFPKMD
HNCCSSVQGRGYCSECLPEPGHSYKVLVKLGDMGVSVNPAAHNHDALGVKRFAPEASNTK
LTEKVDIFCLALGLYELMTLRGLPPRGYSEIDYKNQLKRNWRPSFHLKDPAYPIPLYTTL
DQCWQQEPNARPSAKTIRNYLQKTTGLLVKNRFQLPAKNMYHLLDTFQISSDSNVTHACI
VPPSPL
>AMQU_Aqu2.1.35575_001
MLFAYIFGGVLLLVLILWYKFAYAPYQVFKKVGLTSPPTVPFFGNSLDIFKLTDTVAIEK
WMKIHGKVFGYYFGARAVVAILDLDMLKEITIKQFDNFTERRKGDSGFMYVLRKKANVAT
GLVHMDKKNWKRVRPITSPTFSAKKMRMMVPLIEKSCHTLDEVFSDISTKGNSTELFRIF
GHFTMEVILATAFGCQVNILKGEGNSLTEAAAGIFSGTAITGLSELLCSQIPFSEKLFEL
FFSNGSKITQDFATLKSVAMEVIEQRRQQSSEASENKNVDFLQLLMEARADDDTGELGPG
SKQLTDDEIIALCTTFLLAGYETTSNLLAFTAYLLAMNPDKQEKLIQEIDKYYQDHKESS
LYDAAHSVEYLDWVLHESLRVYPPAPRTFRICENTCTINGVTIPAGCYIVIPIQVLHQSV
EHWEQPELFRPERFSPNEKESHHPMCYMPFGAGPRNCIGMRFALMEAKMCLMNLLRKYKF
ERAPDTQVPLKTRIGVTQSPADGIFLKVLLQ
>AMQU_Aqu2.1.18457_001
MLHELCLILLLMAGYCSTVQAQSLRFLSPQPFTAYVPSGASPGRRAYQVYAAGTNGTLSY
SIVESDSANPSLFSINNGTGLITNTAPYPSTPNQYSITVQASLSGYSLSSNLTIIVLPSF
DATPRFERTSYVTSITENGLSPFSLLTTQAFSLSTTNNIVYTIVSGNMGGVFSISSTTGI
ITVTNPLDRETHPQYLLTVRYIDDVGSIDTQVQVLVTDVNDNGPVFNNSYYYYTIEEGVA
FGRPVGSVSATDPDNGLNGTVSYSLSGPNSNKFSVSSDGQVSTAAVLNYEELVQFSLTVT
ASDNGDPPQSSTAALVIQLNNTDDECPSFSGSVYVKDVPYDFTSPPVIGDHILTIEAYDP
DNIGGVSYSLISGNDEGVFQLDSVSGNISIARNEEAIRGQYVLIVAASDASCVNISRAQV
EIGIGSANEHSPTFDESTCTASLTENPPNGTFVTQVVAMDDDFGANGRITYDILPNIGDF
ELFEVNPSTGVITTTQESRNYDRESRSRFQVGITATDGGYRQDFCILTINLLDENDNEPI
FDLSEYSTNIGDTPINGSYIIQVQAQDMDFGSNGEILYTLNNTSSGNCPFLIDQFTGTIT
VSSSVLTTSNCVLNITASDQGLVPRHSSVIVNITILHDGKVPVFSSSSYNVTIPEDYSSS
KAVINVTASVSGNSFISYHLINGLEYHTNSLGNFRIFPSSGEIRIESNKPIDYERLYPGP
YSFRLQVTASAANVFSSTTVTVHVTDVNDNFPTFPDTDGDPSTPPSITFNVVEGQPPGPV
GIVKATDNDTGINGVIEYGLRSAVPSNSNFSVDQNGTVYSLATGLDAEAVSMNYMLTIGA
FNPGVPNQEGIIHVFIAIEDINDNRPVFTQSVYNILLNETQLVPHLALELTANDPDRNDQ
GRLVYAILSGNTEATFQLRNNAGKGELYLRRSLDYERYTQYSLSVQVSDGIYTDTATVSV
LVINVDDEPPIFSQSLYTASVVESSPIGTVVLTVNATDLDSNMIQYELKGLAEGRFSIDN
NGVIRISGGIDREEFLPSEEIVFLVFAYGGSLSTADISIHIDDINDYYPQFLFAPFYGTA
PENTPPGPQGLYITTVRAVDLDKEENGTLTYSLVTREQDGFSIDPVTGVIIANRTFDRET
TRFFQLVTMATDNGGAIQLSSTVEVIVEISDHNDNQPSWVYPYMYARVYENEALGHVVIQ
LPATDPDNGVNATIFFTLISGNDDNKFNLTASTGEVRVAGSLDYENLAERRYLLYFSIMD
GGSPPLSSPNVGELEIHVLDDNDHSPLFDTHYSTIVLPEDTPINAHLITLTATDTDQGTN
SLLSYGISDGDSNHDFNLISHSNGSVTLILARALDFESRPNYTLSLTVTDHGYPPLTDRA
IINITLTDVNDEHPLFSSDHFTGSIAENMNTLPVSLLYTGATDPDSDEIPGGLIDRYELV
WSDDTNNNFNYNNGWLTVVQSLDRETKAQYHFIVQAVDNDPISPLSSTATITVTVLDVND
HPSQNGGQLQVLIRAQDVRFPAQELGLVYFIDSDDNDTFTACSIVSGDNHLFNIHSSNCS
LYSTVSDFPAGVSYGVEVRGHDGVHDFVMTTVSIIMHNVSVVPPVSSLISITLNVSGDQY
LDQFRSSIVNVISDTVSVQSTSLNILTVQQGHHDPDNTVDLLFAVMSSNGVFMDPTYIIN
KLYLERSSIYSNLLYSLPVDACINEPCANLGQCTTILSISTNHTSRLASKWYILFNPLTS
VTYQCTCLLGTTGDHCEVNYDDCYSNPCQYGGTCTDGIQDYTCTCPEGTAGKDCSINNDE
CASSPCINGGTCTNGFNRHECICPVGYYGDRCEYAYFIPSSFCDSSPCLNNGTCSNGRDS
FTCVCSSDFIGRFCEQSAQFQGGCSNNPCYNGSTCTETTNGYTCTCSVGFTGPNCRFPLN
NCELEYCRNGGTCERGLYGAYNCLCPFGYGGQYCTELLSLCHSSPCLNGGTCIGNTSSYT
CTCTRGYYGDTCQYPIVPTDLCTTLSPCNSTSVCSPGSGNYTCVCTDGSGGDDCSLTLPS
PSPCDSNPCLHGGQCTNNGPLSFQCTCPVGYTGSNCQDDINECSPNPCSNNGVCYNGFGS
YICTCTTGFTGRECQIQCPAGHDGENCEININYCRPDSCSNGGSCIETDDGYTCTCPPSY
TGPDCTLANDCNVNSCTNSGQCTNDTASGFRCTCRDEEMRDDHCRLNTVSFNGDQSTPSY
RAYGSIDFRSSGDIQFDFSTQSSNGVLLFNTQHQGGISADFISVEISGRILLIKYSLGGA
DNINNVSILSTSVSVADGHWHTLLINIRGNSLVATLDYCIQLMNTHSSLDCTASITANTN
YSSLELGLPLWLGGVPVSAPLLPAGGINACIRNLLMDGVKIDLGGHVEEMNSQNGCPQIY
NSCDGITCNEGSCTPLWYDYICICPHRITGRNCTQEAQGLTFNGRSLLWYSLVVARGGRT
RRQTTPTQSLSNYRESVSLWFRTEENNGVLFIIGRITGEHLMIKLQDGRLHHSINLGSVT
DTFTTASTHHDGRWHHINISRVGLISQINIDDTRINLTHSGPEITLEYSSNQIYFSGNLL
SNQTVTDGYTGCIQDVRLDHTPLPVADSNQYASVTYIGDTPESGCRVGPCYPNPCNTGTC
TETTHNTFLCTCNGRSQTSPCDTPNSNNTIIGIAVAVAILIFISVLIAVLVIGLLIISKY
GKRKKKYSLSDTVLGRGGVGRSNEHIEIHANLYAYDEEGGEQDTSVNNGNHDNTMDHSPI
VNEGRYSPSMSTLERNRDYDIPRSRKQFTPSSLKKMRENNPPPVPPHSETPPTGTTPPVR
GTPSLKGRGDSAHSTPPVHHLLHPVQETPPVTIMPSPHLPIKEEGTKEQPIAVDTPPLPL
AKPTTSVSDRVTSELRTKGILPLIVNQPERASTPDIDRFIEDKVNNANNTVQDIDSLREY
SDEGIEINDGGSLSDISQVSFELYTFQQLREAGDPFTNVADILEPVYDEEESEEDSDTST
EGGGD
>AMQU_Aqu2.1.42725_001
MGGKSSKDNSAKTEDPKESPAEQTNVDKEGEAPPAKPTQSETTGGAEGEPAAEKLVEFND
IKNSLKTGDLLLLYRKDAENPNYAILIDNSANEEYFPLLMVKGSTKPMSKENFSRRRYLT
AVTTVTRMFYGDYERVAICRLTGDQKDISAKKALEAVDKIDTQKYSEEELKLIDEAETDV
ARSVMASVLNLSVLYSKLGIIAEPATPSSVQDTYKTWNTTLPVGEPTFINVPPIKPGPMK
GGTPPFYQKILRGLMPIPENRTVVPYSSIRDQLNTGDILLFATVGSSGFVIKLGSNSHFS
HAAMVLKPKGSDLLMCWETTSNSVGLVDLGSTKVQKGTQIVPLKHKILNGYNDEVAIRRL
VDVTDEQREKIHQTMMKLSKELEGTYYEKDFIEMIMSGFDFGEEFLDFLRNDEEDVSTIF
CSELVAHAYQEAGLLGEEKPSNEYSPDEFSSEKNPNLKFGRLEPEVYIELKYED
>AMQU_Aqu2.1.19176_001
MSPVPSRKTPVPIWRLILLSASTGAIDLGYAVEGAYVVPFMIASGLSLTLSTVLITLSPV
MGMLCQGFIGTISDKCTCSWGRRRPFIVLFSMTAMLGFAALPYCIYLNIQSVMVIGISMC
VFLLDVSCGLLMLPTRAYLLDVTPVSQSQTGNFILSVAIGVGATLGYALGTIDWSSISGT
SVSIEHQSQIVFGISAVVIFLAMIFTIVSVKEQNPKSIENNEQSTHQLEFLDNHECQHGS
ESIHESAHVNQTQLISITKNHCQLESNDCQSQLESETNFQDCDENKCESLTNELSSELIG
SLDDYQDESSFGQSSCAQVNEAGANESISCDTYSANDKECEDDLIRMSSIGTRQKQRTLP
SCCKIFFDSVSIVRFAYYMSYNMWLLWLMVVFGLAADFAFVYGFTTFVGVAVYEGDPSSP
EDSASYKLYTKGVRMGSLGLAIATVCCSIMSPIMDYIARWIRLKTIVLITLAAFVCALSL
LTYCRELYQVYILTAVYGPFFGAILALPFSLIPLYQKADMLFRKEWTRRPPMIEGIAVAT
INTGAFFGQIIASLVIGPVVDATGDVNYFMTIPCFFITLSFFSLLPVMVSKKKISV
>AMQU_Aqu2.1.00462_001
KMNALHKFIKQCKHFNSYPEISKCIEEIVIKNCGIIPAIKMLKGDSLETIIFRTLLMHSV
LTVQANRQSPLISVLHTLLTSPDTLQGCMLPGMPCSTNTCSVSIEVPLFPECTKGHKFPS
TMVDISCPECGNIIQSPETAYPQFIPPATGYVPVAIGFETPPFGYLNGISYSIIRCIIHC
ILLWATHNGK
>AMQU_Aqu2.1.29033_001
MLFELGTQCVEDCPSNYMPVVNNGIMRCLSCDGPCPQECTGGVFDYNDPGKLTGCTVITT
ELRISSVPPNVNLSILNDLNGIREIRGSLDISGFNKNTFPYLSNLKTVGNDSTQVLSQSC
NGSSDSTKFSVIIADTDLISIDLSSLETVINGGIRLQNNPSLCYLGNLSYYLANASSSSC
VLDNHRRRIDECVEMSMTCHPQCSSASGWCWGPNDTQCVTCTNFIFNGQCVPDCHDFDTY
GIHLFNHNANNTCLPCHSFCNGSCVGEGPANCSSCNTYFFVNVSIGVGKLCLESCVGDTY
LPDDCTSGECLPCFDGCTLSNGCAGPGKTFNNSNGCIACDTILLDRNGEQIECQRDVTCP
SGYYREILSEDRGIFFTGTVLCHSCHELCATCSGPSVSDCVLCSYIRGTNGSCVYMCDPI
RETVPMNGSSQCILVTGTMGTLDPTGAIVSIEAVIGSIFGGLTLITLTVLVILILVLFLL
RKNRKSIYIAELELCNEKRQSKVPPDATKLILIPETELEFKKELGSGAFGTVYEGYWKPD
NDEAEYHVAIKILKNTSADASKELLQEGVVMATXXXXHRNSISAQTVINFSLQIAKGMAY
LESKSLVHRDLAARNVLVQSHLKVLITDFGLTRFIEPDESHYEAPGSKLPVRWLPPESIQ
QRIFTHKTDVWSFGVTVWEILTFGESPFKGKSVFELLKLLEKGDRLKQPKTCTLEFYKTL
QNCWELEPERRPSFEDLVYQFNTMMMSPKKYEDSNDKDGYVDCLQENFNDKDGYVDCLQE
DFNDKDGYVDCLQEDSNDGYVDCFNEGPNDAIVTKTLATSIA
>AMQU_Aqu2.1.07778_001
LTDTRYSTRRRSSLHEKRETLTCCTFSNRSKAYKNLLGTSASFVAVFGSYLGILGLQSSI
NSEAGLGLASSAVIYGTLIIACFFGPGMVKLLGTKYSLISGYILFFCYTLCNYYPSWYTL
VIGAILNGIGQAPLWIAVFGHPIAIAVRYHKDLKETQSHAIAFFTGIIAASIKLAQIFGS
LISSIILVNVDSTENNGAANLTNTSINNGECVDTFGPPIEPGPIYYTLISVYALAGIVGT
IIAAVFLDHLGTEKKYLSAGQMCKVYVGENFLLVVKTFFNWKYLLIMPWIILNGVMLGFI
TGTFPKVYILDCVGIQWIGFVLAAYGVGGVFSSVFTGRIVRFIPQFVVAYAALSLSFALV
MILLFWERQPNFVFLFGFPIGWGICESVYNSISPALLSQWFHDKEHEAALSLLQVSIAIG
FIISFVGGIYLNTETRLWIITAFILLSSVTYTLVFFLTSCNKQQLLPCLYGGEVGERESG
TEQREEEDVIQDYEVTDNGSPWNRFNPLSTRPSITVRDSHEIEEKKKEIEAREDEEGMRN
GSSRLRNFKQSIISYTFLSNATTVDY
>AMQU_Aqu2.1.33415_001
MAASLLHSATRRSLIFSSLLRHSSTKPPPADPSLCGRISQDKIVTCPFPDIPIPETNVFS
HVFRNFDKFTGSSPALVDGLSGAEVSYNEMLDVTSRTSSGLRRLGLQKGDVVTLCSPNSI
DYGITFFATMAAGGVVSTCNPTYTASELSYQINNSGSNFVATTPSLLPTVLEAIGNLNVK
KVLVINEDDNSNRETDNIMSLKVLKEDSGSLFKEEKVNAKEDLAVLPYSSGTTGLPKGVM
LTHYNIVANLAQITHPEIMYLHEGEPNLGLLPFFHIYGMVVILFHSLFSGGKCVVLPKFE
PESFLSTIQKYRISTANLVPPIILFLSKHPLVEKYDLTSIRSVFSGAAPLGPDVLKEAKE
RTGIKIIRQGYGLTETSPVTHSTLISVGMDYPASIGVPIQNQSVKITDLSTGQSLGPQEE
GEVCIAGPNVMKGYLNLPDATSKCITDDGWFHTGDIGYYDNNGFFYITDRLKELIKVKGL
QVAPAELEGVLQHHPKIADAAVIGVPHERLGEAPRAFVVRRDESLSEEDVMSFVKERLSE
HKWLTGGVQFIQEVPKSASGKILRRNLKK
>AMQU_Aqu2.1.31858_001
MEEEEVTVLPGSICFAAMTDKEPSPAEEREKLSFKKGDVLTIVNYNKTESVVSNSEGTVG
VVPTSSLTLRSPVSLSPMIWYHCCTRDEAEGLLDKSIEGQFLVRPSQTSDSVYAISVSTN
GLIQHYLIASSAKNNQLTLDGKEYFSSLPELIQFYGNCSSHDPKLSQPLLSKELLKYYVD
KQELKESWGLTPDDLEILKSVGKGEFGEVNAGVYRGYQVAVKTIFDKKDESPEMQSFVQE
AAILTHLRHKNIVQLVGVVFENLTMKHIVLEFMSKGSVGKYLATRGRSVVAQNELLNISR
DICEGMIYVSSRGFVHRDLAARNILLNYNGQAKISDFGLARKVDAHAPHEEVKFPIKWTA
PEGLKDKIFSEKSDVWSFGVCLWEVYSFGRVPYPSILSEDVLEQIEDGYIMDPPDNCPSG
VYSIMKNCWSLDPETRPDFRTLRALLSKSFGESKTPCSSPSPARKAIIATNEKVKELLSG
PVASKIYLEAPAKQSTILHLANLVMIGPRGGGKTSLLRCLCGNQFRQREDPTTRFYWSSH
YYKLVSHRTWEANPKGLAYDNELSCVVINNLLKDAKSLETPPPLPPMRQSPPTHPRPTSV
QLPAPPLLPPRPPSHRMSMLLESTSAGDASSDQPMKSSGSHPEGLNTIPPKEKKPLKRRF
SFNRLFRKSSTGSVDKKDAVLEEATTTPPPSPPLPPRQRLCSADNVISSKSSSLPEATFI
SAIPDNLMTQLKEKINDCANGTLPPEVYGRVIDTPTFPSSSLFKSLLITKSSIILLVFDT
SHDNPVPDILSELNSLFTLPLSPVSIILVGTHSDKHPTHSVAKQQLDKVRQTLRATPYGK
YLASGAFIVSCSSVFDQSTIEDVKKYVTDMVKSKCRKEVPLKWLRCLRRFQSLSSNGQYF
ISLTEAESIIKEVCMIKNGEEEVREILLFLHDNLVILYCPQLKSMENTIITDPAWFLGTA
SKLLGLDVSPSGNGVHPDLKADYHLALTQGALTDALLEHLCPSVPRSVKQELLLLLQSLE
LAVIHSMRQISLSESDRSSHSSPIPSPTLSLVSSSNTITGILIPSIINESLPPNISPSSL
ETIYFLSPDNADSSLVFLRLLVRCLSAHSSCYSLYKDAGCFLINPQTMLLVRRHPDQAIS
VSLHPSYNSGSSPSLSPLSSTEALRPSPPSIETALTVLMFIKPALDNICQVWTSGTQYLQ
AFKCDCTSNFHYMIVDEFVTSPMSSLKCQRGTILTPPILSAPWFGEEIQKGRQFSLEKVI
KEEEQQEEEEEEDNDELVNATDIDLITEALQSSWTVLGDAIGASPAELDQLKNAPDTKTE
ELFRQLCSSHLQSSPFLDLVSNLDDIGHAEVADSLIDFRMKTSGIAL
>AMQU_Aqu2.1.18097_001
MEPVNAVLLDEGEKIALPVIKETRLVSPGANEGLTRRYRSKSSGSKPFFPRVRKFSHESQ
EKLKELEKGFVLDGVVLSRLTNEETARTHPSINIGIPQYRATEDKHCSGYFSKTKALPKN
ITPEPMIGKVEDKFFKSTEASYYLKDRLEKGTSYTRRVYGGHLSVPTDPSKDGYNGPEGY
RRNTFDLRRQPSVFDYEDPFENPKPINRRMLRSTQSAPATMKLFREKSATAYRSSPAPGL
VKPAGKRKAMSAMPTLTPVPEISNTLTPVPEIATN
>AMQU_Aqu2.1.10048_001
MIELSVIRHHSLDIPSESQYMSLITKLIKRGEGQTSSSSHMITSDSIQSSFPDMVGSVLI
SDIIKLRILPQDTLARGYNVFGPT
>AMQU_Aqu2.1.36873_001
MDMPYHCFSKSIKKRLSVKAGILSSEIRRVEEEEIHLKGNLQVNISFKTPCDETVVLSYS
SQPPTTSSTAYGNIDEVLYLLDCYGVSDQFYHELSVLYPNLPRPYLVKEERSRMILNTEV
KPLPPPYSSYYLPFEKLLTDKLSSYDLNENNSAFVAEDETCEVEVAKVDAQKRDFSDDDS
DELLVVDFKKPKKSELVYQYVFANTDIGNRFKLCTADVPRQDMFLDDKALSQYGITSPVL
LIVEMTEESYFSKGEWITEITKLDSTVDAVFIERVLIIAVIGPHTIKRITLFEDLLKLYN
TNSEIVKKYPLQMDYFGENAVDLAILLGPNVDVESRVLMNSFLDYVSDVDWRVLHGAVQI
ASLTSTSTFPPDVQEQLLTVLGNYGCRQLMSPSNLSQLLANIARFIFLISLMMAYSMIYS
GIPSEHQDFWHAKSQSDLHQLYKTLSATPIKVLSLIQDPVVMNKAQRLVFNYLRQYVT
>AMQU_Aqu2.1.01733_001
LRGSEPQEIHSEEKVIRFLALVQWRDEFNRTHSGWDTGPDMLAAGRVAVQEINNRTDILT
NYTLEMIEGRHEACGLTEANLGIKELASKGIGREDLGVVAVLGLFCSTSAQHIAPVAGRA
GLIQLSAANSPLFSSDLPKFPHLWRTLVSAKAYADMMLSLMRRFGWERVGLVQDLNTLFH
SGIAESFVDLINGTKGDTISLIMVAS
>AMQU_Aqu2.1.34600_001
MDSSPMMEEEAMEVEQPRKDIFSSAHKESVTEAVIQTLRKNGVDTASLSQQGRGGGGAIG
GNGNGKIFGLSLEDGRQERRVTETNGSPCYLPKFFVTSIEFLRNHVKTEGLFRKAGSCVR
QKQLRLFLEEGNADIPGNADPHDVASLLKQYLRELPVPLLTHSLSLVLLECNELLSDEKE
QDSHSISKTEAILMSCLLLPTQHLLCLQILTNLLHDVAVHSNDSRMDSNSLAVVLTPNIF
SLQETKKGKKNTKGGGGVGPGDIKSMTSITTVLIDQYHLIGQVPLVIDVLSNEIHTQSLK
NQYSTGGASRGKNKQRKKSLSTRETVSSLLRGTLNKIRGGGGENKEEGVYSPSTSIDDSP
DALGPTASKRMALDDSSDISGHNESGNSSSSSFSFNPNIRKKLFNKGTRSKKKYPFLRKA
KKNVENVPLLSNDNTEGTQQKEQEQQEEEEVEPVSSNDDRPPSALPSPLLNSTTNLDLLT
ISPLTTSIASRLNNNIQLHTPVGHGASPSASPHVVSATDAVMESPLSSNYKLVSRTRRTY
CRNPAPAVVRACPSPYSFQPPVERVPTGSQPVKLVRPVLTDHNSRKRRQVQFGQSGYHCG
GFELLPKPFTFSPVGSGTATSGRLGSSSVSNRAQLASSTPLERKHKKETVRGRPEDDYMI
KGTSSTSETVTNNDSYLCAVENGRDRETPLRRKLYESSNINSSTTRGVKTGSNGSGSIGR
RANSMKVTPTSDATPSTENDRNISKKGRRHVVKSQSMSSRGINTARSPWINRKGIEVSEW
II
>AMQU_Aqu2.1.33494_001
MEDSTIFTQQFIDAIKKPVSSRTSQESDYICHILKKLSEFQTFDSSSLRTVLNQITYEVH
PNNTELYQPGDIASSWYYIVYGSVLISTYYTYGAGCSFGQCIDTNLRTDTCLVTKENTEL
LKISYTDKELDRFMRRAKNSTATGSLTNSLEMTLTTSAGTQGSAHTNSGSITPTHCTNAN
HQSKEESVSLSDGELLGDEKKPSHKYSLDKSLSTEYASRDVWGLEKLDPLDHIGNHDDED
EIEIENDSRRMSQKHGHASKDDQHFRFDEKDVKTLSVSNDSLHRALEDDPLTGGERERER
GRGKKIPATEVTLRDRRKVAHRRSAPPTSQRSLRDSVGSLDYLSESQVDIDSDDEESAHS
ETSSSPGMDSVYEVLNKPPPERTDEDIERVTDVLQYMPAFSNMTSNIRRALFQVLLLTTF
PEEGSVVVDNGEQVNKWFVVLHGQVRQIRDSETDKIFHIGETFGVSKSLKVLPHRGKLVT
SSKDCQLCYVSSEEYGRVLAQGEENLKRIEENGQVVAVLEKRAVSAKREGYFVVQATPQK
LLDYLLEEGVDDTFHSDFLLTYRSFFDSIDPIVSKIKDTWSKGLPEQRERITMIVLNWVS
EHYADFEEDDSFLDWFEEVLIEESKIGEKRILDEARISNAKYRTIQMERDGINSPLDFSV
VGGWELRQPIFVSEIVPNSIPAQEGLKVGDQILSINDTKCEGKELREVLQILQKNYKLEI
VVKFSLPKFKQFMLEPQHVEIQRSHTVSVPSHSFISRSNSTSASTALKTNKSASSTAQSD
SPKIKKRGPGFLKPIFKSVSKSSMEKFRSRLRHQHSSTQSESNTGSESPSGPLKARKKLG
ARKASEENLLDDGGSSSGKVLRPASSAEDLHTLNTHNSPKVRRHGGSGRHSRTHVVDSVV
KLYALDHSVKYLDITPATTVAEIIERGVKDFYPDRFVPSPSDEFCICMVTVQSRSGPIKN
SVLPGHLTDLANFIGLGSRYYLKERAYHGTLVQDEEAERIVKESRQWELIYNLKAMQVAE
ELTRRDSSVFSSIFPSEFISDLWKSPDKAARRHLIEFEEIPNDEMYWVITTIVSEPSATN
RSKIIKHFIKIAKCCKTLKNYNTMFHLLSGLNHGLVQRLRSSWEKVPHRYKKTMEDLGSF
MNPFHNMVKYRELQRQTQPPLIPFFPIIKKDLTFLFDGNDTIVSGLINFEKLRMLSRQIR
IVKGFCTATIEPTPPEVDLSQLGIYNRTIGSLHGSLRWKQRSPTNTVSLTENALKRVYMH
SRLSKMVSKHLSQKYVLQDENYLEQIVDSQEKLSNVNKRTPSSPMKGKKSLVVESKHRSA
NISPSPTANSLGSDISAHQSIDLCPTSSSPATISIPATASLNPSMPLDVDADYSPRSPSM
NSFTSTSSAPMISKKD
>AMQU_Aqu2.1.32091_001
MEEKREELVTRLRAELRVNKKAYAQLQKEKDDLSKELQEAKTQIAKLTEDIDMKERYFSE
YRENKEKEYKELLLIKQDLETRLKIALEVDSDNAADQQKLSMSIGRNQAWLSSSEPQLSS
SEAVEMLRGWEGMEGTLKLFQDLLKLEEEKFKWKPGTMWTCKWKPHLKIYITTSGTAFPQ
INEIIMPELEAMCQASGCSISPIFISITECEEASLEMDAIIELCIQEVSKSDLFICVLPA
EISNLTKHEVEYGFLNNPAAKPSIFVFLDTKSSNNLKLRQRVKKLASMTKIMESSSFDAE
VIQFVTNEMRQALKSRFDVIDSSDLDQDSLFDHLTLLSDMRVEYEQQDILKALYSQSPDK
PAGIEVTFRNLTAYTNDEQTNVAPYLITAPSGIGKSTLLAKWYQHLKEEQAYGDKVEILY
HFVTRSCSSSSETCLMYRRFIFKLIALCGEVGIATVPSDPNKLEEVFKQLLDLVSARMNM
LGLDMVYILIDNVDQLVEQANISWILRPLPQNIRVLLTANESTDCPDSWRALPVCVLPSL
TATDLQEVMKDVSYGTGANEYQLTEDQVISLSIYTPSDPSHLWCILASKFVLSVVPSLSE
SEVDELIESLDQAEEVSDLVKLMIDDFTNRQSEALGYYIDEILQLIYWSRNGLSLFELTN
CISDISVTILLYILSELEKRSIISQLGGLYCFSNEPIQQFVAVKYETDVNHLLQWTDILT
GFFANLTRGPLSRSSSELLWLLKRAPGKKIDLTKALLNIDLLIQIYCGGESSLLLRSWKS
LGVRTTDICSQYYNELQSWEMKALGDRSALLYTAMLFCTAGKILCNLGLGLHAQPLLQHS
LELYESNADPDSVQVGNVMFELASLYTETERFSSAESFYKQALEVFENSCGENSREVLKV
LSSLLVLYEEMKRPDLLDTVTPHLYSVKEKNNLLKSNALSLLMKRADELESILTDFDESD
VPTQSDILAMNEWCLLHATFGDKKQVEREGGVLIINYYHRVAEKYLLDNLQQSEDVLGDG
HPVTMMLLKNMVTFYQQLKNFNDAIPLQCHIIELRERQCGVDSTSVAAAHNNLAVFYCCT
NDYLTAIHHYNVALEIYTKLYGSGHSLVQDTAANRDLAAMQLEPQSL
>AMQU_Aqu2.1.28316_001
MSTAIPESIANQSRIGYYELEKVIGRGNFAIVKLATHTVSKMKVAIKIIDKSRLDKENLK
KVQREVEIMKQLDHPHIIKLYQVMNTTQWLYLVTEYASGGEIFDYLIQHRKMTESEARKK
FKQIVMAVDYCHSRGIVHRDLKAENLLLDENSNVKLADFGFSNSFKNEELLKTWCGSPPY
AAPELFEGKEYSGPQADIWSLGVVLYVMVCGALPFDGNNLQHLRARVLAGRFRIPFYMSE
ECEKLIRKMLQLDPSKRIPLSKVLEHKWMQATPTTVEGPSPLRSSPLYPQKTASGNLLWN
EQVLLAIQRLQSSNFSIEAVKQAVLKKQYNDQAALYYMLLHKWEKGQLQIPLNPLVSQLS
YQGRYSTSSLASFSGVPRINIDGVGSSSGSMGIVPWQNFHGPSLAPPTMNNASDSTMDAN
LQRYLNQGRRHTLGTAHNMLIIPPEDMNRLRKINESSSSQASSGFGSSSTNVPPVHPEMQ
PHIIPTLSTGIEEPKTSIGSIVSSSRQFLQLPRFFSSKRRASDGGHYLEAYRQFLHKRSS
TMYSHQASVEGGVVSAQPTTAKQLLQEKIETDRLYGRLPRQKLPHNPHLLSSSGLESSNI
IAQMVQPVQPLTSSTLPLPVPMANLREQCQPFHDITQQQIREQLEQLHMSNGSPSDHGSL
PHAQSSGVASGGSSTSSINSRKNSSGNNSIIAQLLAATPPSASPSFPTQMVATSMASSEY
DGASTSNERRYSIQPSPHSSLNPPVTRHHRKTLPDLHPQLIIVEPPANLHPQASTSSSLG
ESSPESSLGATANAIGRRSPPYFQVGSPGEVGSPLHWQERQRKTGMSLQPSHLGASSIED
DFCKGVTIPNLPDPQSSIVPQPLQQQQQQHDILQQSVQQIPIFFNQHISLLNPNVANQIA
HQQMSSLVHHISNVLSSFKIVYQCSGNVFTICHRGVDFQIHVQVSPHYAIQNALQLSLQY
MHIGGDSQLYQSLCTELAPHFVPSVQ
>AMQU_Aqu2.1.05165_001
TFGDGLNSEIVPGVEKWLANASQKERDTAAKFMRTISSQGQRDDPATKASTHSSRVRSAV
MTPSRQQRMQEKETAQLYKQLERSSKELPQPTYSRKPSDGKGGGGGGGRRLRRSSSDVSN
AKGSMFTPTRHMPSHFTVHPEWASEGQH
>AMQU_Aqu2.1.25743_001
MAVAVHQVHTRPVGHPYGPIQQQVQSGALFGYTGGSRYYSFNGASPSPPPEANGYYHDLD
EDAFHSDEELQKTQQEMECYLGGRPASSTSSVLTPPPPVSSLDEIFRDIDIPNGGPVIKS
EYNAHSSCKMAASLESVKIKTEQQQQYYHDVKYQQQQYIVGGHYPPPPPPANTTVNINLN
YSAAMYSTTAPLTHYPMSPPSSNPSSPKDGQYPGPLVGLQPAPAATSYAAPFDVMSAVYY
YSKPPQRNKRVHRCSYPGCNKVYTKSSHLKAHQRTHTGEKPYKCTWEGCNWKFARSDELT
RHYRKHTGVKPFKCPHCDRAFARSDHLALHLKRHQ
>AMQU_Aqu2.1.21054_001
MSGMNVIGVSDAPLSIFPHMYKIMIIGRCGVGKTSLLWRYLYNEFKEDLRGTIIDKETKK
VNVNGKDLELELWDTARLETYCTLSPQYLRDANAVIILYDITDPATYIEVKESWIGMVCA
QFGEDADQRIPILLVGSKSDLIDKYDELQIRVRRKDVIEDMKQRHSHILGPIECSSKTGK
NVEKLFQVLGEEIVRRDLEPAVRNKHLSKTHVNSTQNYDCKC
>AMQU_Aqu2.1.36129_001
MASEVAAKDEWVKLNVGGTLFMTTKTTLCKEKKSFLARLCLDDPDLPSLKDETGAYLIDR
DSRYFPVILNYLRHGKIIVEPTLHIDGVLEEAEFYNIQSLVEQLTEKKNGRDTTVQVGDQ
KQVYRVLHCQEGELTRMLSTLSDGWKMTQLVNIGSQYSYSSDDQSEFLVVVSKEFEDPPA
ARSDSKPTNKERVLTERGYRI
>AMQU_Aqu2.1.41830_001
MKISELQRVHKEGQYDPFYWDSSVVGYPLHLTSTISEWCLGLTFVMFFLTFHVDFYRASL
TVSFVSPAQSQEEQADTTDSCTEQ
>AMQU_Aqu2.1.42460_001
MILNVAAIIVLTSFLLPALPKSLGPAILFVIIGEEGDLFQGDIKLGPNYDGKKRIVLQNL
PIAIAKQPALNPSIYSGTLWPNGTLYFKCDGNISFENSQTFLTAIEIWEQHTCLKFQQAD
ENTTAYLLLTDTDGCSSFIGRVRIIQEVSISFSCQDLGHALYELGHFNLMMILDLLPQVI
APTTESGYFVTADVSPTIESGYFVTADVFPTIVSGHSLTADVSPIIESGYSLIYDVSPTI
KSGHSLTFDVSPTIESGYSLTFDISPTIESGYTLTFDVSLTIEWGHSVTADVSATIESGH
SLTADVSRTIESGYSLTYDVSLTIESGYFLTFDVSPTIESGYSLTADVSPAIESGLFIES
GYSLSADISPTIEWGHSLTSDVSPTIESGHSLTFDISPTIESGYSLTFDISPTIQSGYSL
TFDVSPTMESGHSLTFDVSPTVELGHSPSTSQFELFIFYVFDIVFQ
>AMQU_Aqu2.1.33458_001
MSRAKVYIVVGIGLALLLLVIFYETGTNNVVKRNITYLRVPHIMTLATDRPPAANLTTTV
QPTVNTNDNENPSSVSSPITTPAGSTPTSHTSSVQSPSDIPYIDPRTLNESGFIEYSLGV
SPLSDMKLVGHRVPEKILIPVDISDIYFSVKTASIYPDRLNTVMLTWAQTVSIEQISIIT
DATTNWTDAFSSRGYSISAATQCGLGHSVQSLCCKSGVEYDRFYKSIESGKKYNWFCHID
DDQYYNVWKLKRMLIKYDPNKPWYIGKSHHGPTPLSFYLRQNFPEAKGNNYKFNTGNVYC
LSKQMMKETEKYLRGGNFDKSCSKTTRIDDVTISIIIVGVLGHKQTEEKQMWSHLELLDQ
LPKEESMKMISFGYGHLEGAYHGRWNTSLNLPNPRFSYNADPTRFLSYHCMVYPKLKWCQ
>AMQU_Aqu2.1.29453_001
MAAVEESEETLSAVDEAYRLLKNNFKALLDLTEPDEMCDELYSANILSDEEAREFVFSKS
PLKDRKRRLLYTALQKIKGCREHIESFLVTLEKVDSELVQKLCGQIREIMKGTDQYDQIK
LQKFKRELSALYNCTLQSDENIDAKYTVIRECVTSFFKSQFESSVSKSQLQELLNRLCYK
EMIIPADLYSWSFAMLEEITRTSDASVAINEAIIPPQADKKLFSEAIVHNCLILCCLVVH
KDGKKYLDSIIHDFDELSVSKPQDPKLERYVIAKREKDKELYIGFLGEPDLEIWQESGII
SEGITKQTDHFPVRFFVEQIQDGYSIIFTGFEFGGLLALSVYASVWKQTCLSISNLSQST
MCVTFGVPLVPLKADKILDECHTEMKENSHIFQLQGDYVSRLLQFDDITNGVKDHDKLSG
KIGAVIVGHLLKCQAAVKKNKSADFENPLSELKIVLSDDHLTKPRDVKLLGTYHYIHSAM
VSQVSSERAQEILKIPSAAELDKIPKNSNIMDEHSIEKYNDCLKKFYFRTKNPPSAAANA
VSLLKPDVSSVTFYRHGDEIALVLQGQNLWFCSKICINGKNHITIDHLEADAINRSVRFN
YTPKNEKDLIIERHTETVDILLYSHFASPIKRKVSVKCM
>AMQU_Aqu2.1.27909_001
MWVFGMVDTSHEPALGFMQIVPDRRAATLLPIIEPHVANGSVIHSDEWRAYRQVSSLRPV
RSHGTVNHSVTFVDPITGVHTQHIESYWNRAKMKLKRMKGCYGDKVPGYLDEFMWRERFG
KTPTDAWNNIIRDIATQYPV
>AMQU_Aqu2.1.02059_001
MSERIAGSPSKRVSKIFSFRTKDQTTPMGKRRRRKDDDEEDDDEIVLPSDPLTTDGPTLQ
HIGGCRPGH
>AMQU_Aqu2.1.37571_001
MDDSSSKNLCVGSNGLFLNGQEDLGLFASFQHQWSNMAGGASSSSSLAAMAGLQNDKSLG
TTGSSSSPEDASFLNSHAMISAVDSNRSSAISDHTDTEDYEDDRPKRKRPRNPIPNEKKD
DKYWERRRKNNIAAKRSRETKKQKVDEELLKAKDAIQENHKLKQEIEVLKAEINSLRRLL
KDANMTLSLWIRAKQTSEPASQLPPMLRNTTGNMPFVTFPVTTSNL
>AMQU_Aqu2.1.28543_001
MLRTWAFFTIGGLFTASYSNAVRKLPLLRSPALYFWCVGTGCLIGFLAHAYEENTEARYR
RILERNPDAPEKLKLTLKAALKEKD
>AMQU_Aqu2.1.06965_001
MLAEVNKIVEDDLEPCVTMLGGFMEQQIRVPLVNNPLDTAKALREAQSCGAAVGVWALFA
LSHKDIESILKLRENKTLLIQIEKFIKGSLSDNFAKKLDDTESTTSYNAKLQFLLQGLNK
TVTCSSNYISYSLERELVGICKERDISTSVSITSVVRNWDERFQDTALVLVPNTYRPLLA
RWLIWSLNIHQLREGLASYTTIGIIGLVNSGKSTLVDKVFKVKTVQGTTQSARTTVPFIY
NFDSSVEGLSVIDFPGVDDRDESIGGLAKLLVGLAQIVIFVCGYERFHTSSAEEWMEIFK
NDFAATPILVCLTNADRLYEDKCETDMLPECPEDKIGSMKSQFEYELEKIIGSTQMAQNC
IIKFCSLTQSRHSVLNNDKGRQSMRKVGIFSPEDIGEWINMH
>AMQU_Aqu2.1.29523_001
MTCTALCLKGCGTSPSSLVTTPAPGSEFMLDVTSESRDKNWPIELIVMLHTDNSITVLNR
TSYQVLCNYKLGGGDGEPGAKRLKTEGDWGGAAGGVVNGDCNICISPNGGCVAVATEGVI
NVIAFSPFFLGEKGFESPDISRWSLLLALAAVKNVSVWDIAVMCSRVSYRHKDGGLIMKV
LEQWGKDFTRNSDTWRDTLLPVYYRICLTLHCCHDHGLTHALDQRDVLRLHSTFSLFLLS
LSSNKESDSSLAYSLKDCAESPEDNIDAITRSLQNKDFEIDKDIASELQVHAHWIIEFSL
KVSSRIANLMVGRYPDRLSLKVLRQCLMLIFIWNKVLKMPVLSISDSSLSLLFKVITCTI
NNEMNVLDESLKSDLLRNIPPMESYSTLTLTKAANLQGFLHGLSKTAELPETFYRETPPR
LRPHVQANYSSYDPYSPLGLVVPKGISPPWRDRFIEGQLDVIHGGILTNAVLRDTKLRQC
SNCRSWTVVSGTSSVDPATPSSLSSPIQQWRHSWTRHCLCGSMWLHTKQ
>AMQU_Aqu2.1.35925_001
MDKRRSPSSSQDETGPEVVLRPSRPKPPHLSHRASSSFIPEEIEFMFQPDVSPDLAGMLQ
KKGRRLKAWKQRYFEIQGANMYYFKNERSRGECLGYIDLTQIYYVGKSTAASFGAPFELQ
TTGRIHLLAARNDSDRDKWISVIKSKMIDRAKGKSKRGSKADVNAVFQNRDRRATIKYRA
GKPPPVPPPPSIGKKLSIPEEPTPIKSSQSFPEFAAKKIEVVQSPSHYDMSLAGQENPPV
TSTQKETSLLCPPPPNAVPSVPPQTLPPQPTNEPPPPPPQPTNEPPPPPILQDIPSPALI
DEQVAFECVPPLPVEVAPPMPAAPTNNQPEPTAHPPPNKRASILDDLPSPEDIAMDLSMS
LGGVPDNTKRSSILDELPSPEVVVPPPLEDASNDRRRSIIDDLPLPDEIFIPSTVEDLAT
GKRASILDDLPSPDEIMTPPPTGDVPRSNRSSILDDLPSPHELLINPPLDDFVLVDASPF
DFGPLPGSVPSPQPVPPLVDITSTNGAPSQLGGSPSPHAFGVADSDVVSKLRELLNQDDS
SWKLPYDGSLLPPMNTEWMQKGSAAEQLRHFLQVCP
>AMQU_Aqu2.1.19262_001
MADTVNWIQAVHQQEREAQITKSSAATWPTSGLGFTPAAAAGITKSLRSTTPCTLATIDE
EFEDSPLTKAEASLFTKILVYGRNSLIFIVKHPNLLKGIYSMKFSKPSKIQEKALPLLLA
DPPQNLIAQSQSGTGKTAAFVLAMLTRVDASKPYPQILCLSPTFDLAQQTGKVLQQMAQY
FPEIKMKYAVRGSRVFQHRLSNEKVTEHILIGTAGTTLDWAVKYRVFDPKLINMFVLDEG
DVMIDTQGQQDQTIRLHRLLRTDCQNVLFSATYSEEVMSFANKIISDPNIIRLRGSEESL
DNIKQYYVWCTAGDEGKYTALTNIYGVLTIGQCIVFCRTKKISYLACRNLTLAERQSLQV
EKDANGACLVAVARLQHFGDSTSSACASSMLPSNDREFIARVGVDGRFSYIDPRVSNILG
YLPQDLIGHNSYDYFHPDDMQKMIQLHHEAMKQRTPMPTVHYRFLSKDKKWVWLAMKAFS
FVNPFSHQVEYVVCTNVVHTRTRSTGGEKSEQAQETVTQVDASKQSTSGPVNRGASSSRG
GMKNNVLTDLLPDLNWQQTSKSSSTIPPPLPAPSTSSQALVDSQSSSVVTQPADTTVQEN
AVTAQRLVDNYLKMITPTPHRKDFNYGFPPGLFPAEVDLEGSAQAYHSLIDGLENCSDLQ
QLLNQVDADPVRSNNIFNELDLDIF
>AMQU_Aqu2.1.33441_001
MEGKEKLNVPHFLPMICCNCGYPVTDPARQTTCGCRMCPECFSSLLERTDTELYYCKRCD
QYSHINDLFKDRAVNNELERTSFPCFNHSCPWFGSNVEYKDHISTCSYAIITCPHIGCGQ
KLLRDEMSGHIETCIHAPTVCRFCKVSLPLSKLEDHFATDCPEYIIPCSLGCGTKVPRRI
LGEHLSDSCLLQERECRFTKYGCHRKDTLELLIKHYKDDAGYHVGLLEKSFSSLKHQDAL
KEDILDEAEDRVLKLQDALKEEILDEAQDRILKLIREGFASHVHKFEKSLETFCDGLLKA
EMKLSELQDSYSELSFIFQAHQATSFNGQFVWKIPEVARRRQDSRTGKTGSLYSAPFHTS
RFGYKLCLRLYLNGDGSGKNTHISFFLTVMRGEYDALLPWPFSQMVTLMLLDQSGSSNHI
VQCFKPDPSSSSFWKPKSDVNVASGCPRFAPTGVFDDIRYLKDDAMFFKVIIDVATVAQP
>AMQU_Aqu2.1.33385_001
MMSSTDSFDIIEPQDVVNHRPKLSSSPSPRVRSGAISFVSSEGPCSQCQDNQLALIGAQE
TNERLLRGLSRIISQLDQAREYLISLEDACHKKEKIPDHIHMPVEDIYIIDPETIAAKRK
ENVELGTVVDQMYPRGLDYSDIEEQISKLDKCLKETRETCITSANVCFDGNLFGGKKERP
LLKRMNTVHSSSFSQSADKDDFDYMGKHLGPLHQTLLYKLHTQRSERHYHDGSLAGPGLR
RTHSETELDSVFLASLTLEGSGHEHSIGGANTKTNTILSTSGRGVLSSATSTCSIQLPFR
SHLMSVLGRQEPRESVTSLAGGGTLLRKVSADIEDSNFVQPLGKGLTGNESQQLLEKISL
MEQERLSFVTRIDELSEQNKALWLTISEMGSDLDHKNFELQLLKTDIKQATTELRLASEM
RDELKDLKSERNKLREKSTSLEDEGRLVKESLVQRLTEMATTNKVLSLDNQRLRTKIVQL
RSATAPTLSNQSSKKDLTSTDSIDIDIGVEPGGGNDGLHVQALLELDDNNRYVHKQGFLV
KQGHKVKNWRRRMFVLDTHTLAYYKTEQPLGILPLEDITKIQIAQGQTAKPNMFEVHRQE
GPNKKDVRVYYLSAPTQEEMQSWIGIIQTLKDTKEKTYKPRQDQRPVSTFAGSSPPNQTA
GAAPSPPTLSYNLVKNRSVSTLHVSTPGSLGTTMPRTDSSWADSSRLRVTIAESGGVRNR
MFTEAGQLRQDFATLHMSMDTSDEEEMEKDMKSPFHVSSDEDAMKAERLQLVTLQKQK
>AMQU_Aqu2.1.26542_001
MERSVNVTEDEADAERQLLRPHRKIAYALGNFFTVLAIAVWFPYNVSFFQFVLGLSAKNA
GNIVLIAQVGGAISTPLVGMWSDKCSCKIPGRRKIFHLIGLITLALVMFFLCWASVQIGQ
LALLPEICVQKRTQVQLNSLRYSFTIIASLVVFGCFWLLLKFYSDDSDKNTGDTPLTPDD
LNIFLIMSAVVIGLGFPSSLLFQFLIPEKVNVNLAKQTWYKWIVNPRFYLTALCLIGARI
IVLVPQTYMPHYFTITLKMSKSSIAIGPLILYISSFFTTLVIKRCRGIIGDNMTYFIGMA
VVWGSVIFFWTKSPTDDMSSHFNWSRDCIFIATVLLGVGGAMTVVIGLSRISFLVGKFKG
SSAFVYGWILFVDRISNGIIVSVIQHIVPENSDPDELENHYRNVMVYVPFFASGLGLTVT
FAFILLDWVTKRGQKTKARTISKLGSPINYGTGSDSSSIVSGGGTITYEESSDDESDDDI
QRFTETL
>AMQU_Aqu2.1.43679_001
MFQRQLLLLLFLLLVSICNGFRHVILSSCKECYKTLDSPPEPTTEEAETLLSRCWAICVD
KLPEYCPSCSLVPSFQSSQWSSLNYYEIRNCTMYQKLADCQRGCTLAHSNRSSTPDTASC
TNQCISQCPNASKYDSVDCSVSCDDLCCESGCRAYSETNDSLSLPLPLEEPKLTSTTTLI
GEDGTQREDGGRFVYNFMIDQSSMESSGDGMIRQTRMTTFVFKIKFKNKTHFISKRTSTG
ILNIRYLSCEENVHISYKAVMHDSTSNYSEETIVNVDGSKELLGYPEQVMGWPPESIHDQ
SIDTYFEDDLREGYTGHAVSYFSWIKPNNSQFISHYQLRLLSQESDCGGVHVLYEYCIDR
DATSMIIEAINNTHPLMFDCTYLATLIVYPQIPGIATQQQAIRVKLSDPVAPKLFCQREF
QPDGTMTLYATWDASYDEKLFEAMESFVVTLQLFDNLTQNIIVTEIYEPEYIRPKINETI
YVYQARNKRVVNDHDQLYRILVTSISNNRFPWRKMPPRSVCYLHTLAVEPDAINSSTIEI
RKLEFTNANLFLNLSWEPSLAPNGRVTKYMVRIARNSLLPSESDSPTDYSYKHATDGTET
EAVVNTSEIYQIDKVSCLYLQIRLMNDFLWSNWTKPVLLYKYPDNPFCDFTPTIGVTIDT
TIEPAEQRPVGTIVGGVFGGLFGFVLLSLFCTGIFILCRRYRRRNRYLEAFKDDVNSNAL
YIRGPMSPAVVFPPKSLDSPRLDEWEIPANLVVVEKRLGEGCFGEVFQGVVKGPINNSKV
QASFKNAICPVVAIKLLKSTASGSEKMDFLQEIETMKCVAKGNNPHVVNMIGCVTIQEPL
CLITEFVKHGDLLSYLQSIRKMIAYRQNQASNSAKTGSKASDPNPYMIPSLEVDSPSRKS
VVSVPDGPYSELGEIDSVNLLSFAYQIASGMEFLASLGIVHRDLACRNILVDDGKSLKIS
DFGMSRLVAANDVYIKNTRGRMPWKWMAIESITNREFTTASDVWAYGVTLWEIATLGGFP
YPTITNSELLEHLQKGIRLEKPENCSEDVYKIMLECWKSDPSERLSFTALRAKFDSLISG
QQGHVPYIDLDIDDCKPYYTTIDSDSEEKQASSDAGTLTSIDSISPLPREISSTRFDVIR
PMLDSSSEGLPRPIENPYVDTPTKTKPHEVRLDEDHDVFESPLKKGGGGCMAEVA
>AMQU_Aqu2.1.37447_001
MSDSEENQYSSPPVASEEALSPPDEFSTISKVEEENISGEIEIDVGKGLLDEVSKEVAGK
INYDGLLISTSLLDKGDYKPIEDEEFDFDIPEEHFNISLTGVTQTSIESDSFDLDTFLGI
RKLHTAGPSTDPTPQPPGTEAAAATQEEPDQVQESVLLPSAVEGSQEVAAGSGEDDNVLI
PGPSCIGDDVVALNSNQQLDNEDNKQENNNDNITSDPPPATIAQTSVQTDGDKLTSNEIS
PIVEDKAPPIIADTPLDAKKFPADDETPYSDYVTPPTRIHEISSETSGAITADSADFSSS
SYSSTCLMTADTKLSPIKAPLQGEGVESDTKKDVPSIRTSSLRKPSAKKGAFSSSPFDSE
GSASASSATFVKDSTFTVSKNSGSENNSVSLSNETQILETAGDNEGAQDNKKTQNGTFCS
SASSGKSEGITGSTKIAKSRLVKPSSSTTATTAGKSKLVRPSSARTASSTAATGLNKKPI
KPNLMVTKGKTLATTTRPGATKQQPMAARGGGGTTTSTSGLKSKSAPSITSKGSGGAPAN
KPLIKGPSNKTSLTKGIDKTDGAGVGVGVKKGSVRSGLVPPSVTSRPSSAKAGSQVVPPT
KGKSLLTRPVARKPALGGAMKKPEEIKRKKKLESTKDVGVTETDSNQVSDVTTPTTRRHS
TGDTPKIKSDATPNRLKRRSFIPTPTRITDKEARPISCQFDDHLVKRAAQSRFRRPVAPP
KGGAKTNGTKPVETAKPPEDPVESEEVEFEYDPEYEKQLLSLTSKPKVFHSPLNKENLQE
EPHSEWSPIPRRMTYLPGDESIQCTKYTHIKNNS
>AMQU_Aqu2.1.40675_001
MHMQQCHWVGLKSLQIHPHSNGKIIMEHEILLACNIGDLPWLKASVEESKKEINEIYNNE
GLTPLHLAAYTRNIPILKYLISKELDINSSTLYTANTPLHLVLLSSSCSVDNEGQAIRDC
VQLLLSQGAQCNKRNSNGQTVLHLAAKAGIVYIVRLLLDYEADFTLKDDRNQTPYDIACL
YGNHECARLLRALHWAREKDIHAKRKLQSERETQRQKVLCKTIQNQLRKQEAENAYDEWL
CRNNFSLPPPPPPPPRSTSCLSCETCSSITQLDSITQMDSLDTAVQSIHSSNEPKIAKIQ
ISFNQAEHNTAPVGKPHKLYPYSNYPPKQYRCHTKTEGHVESRNQRPFSSASNRRPSKRV
VSHVRIKSAPTRIAIGTEQMQSKSKSKMPHTRKIIHKATSVNGETYNDINGQTETMPSLI
DTEKKEENVVVLTEEALKETTKDDANDEDGSSTSLDGLTFHDVGPENDLKSLASPVSNAS
GRGAASSINPVEFLRVLSELSSQRTHSRSHGKYKPSTSIKYDRRFSLGSIPEGEMVTNYN
QVEGSLVFDDDFLHNLMPFAFDSSHFQGTEEPPSDHESPPHTPIERSAPSVKLAWDNSTP
RTPDKSRVVSPANSIRKLSSKPLKKPLESSNRTPLKTSVCEFGGKISYTQNYK
>AMQU_Aqu2.1.27548_001
MFSLAFTLLLMLPGLSLCTANQNLSSKYNFNATLRQDYYQLYWSFNETIISFAVKVRTTG
WVGLGISPDGSAPGSDVAVGWIDGSGNSMFHDYHAVENRLERDVMQNWDLTNAEVGDGYT
VLEFYRNLTSCDNRDLDIVAEPMQVYYLWSNNKPGSSGDLPALSQSGFAVLNLIGRLNPS
GNNSTSDEEEMLFVGVENAMVTVGGSYWCRAHRLPNSIRHNPKYITKFAARISNGSEGII
SHMIVQVCMGLENEDLSADGRSCDMVSNRFDSCFNQDVIGVWGRGGEEFVYPDNVAYKFG
GSGDPLFVVIRIKYDRTNALTDSSGIVFTYTSTPREHNAGILYLGHYLNQNMVIPPRAEN
YTVLGICSGACTENYFPTGGINVFANLFVAGGLDSTSLEISHTRDLTCPSGNEVSTGLKA
LDRNLFYSTSMLQANYLSSDVTIQQGDSLILRCNYNASTRAKVTLGGAGVLNESCLSFPV
YYPYTGMSTCTSYPVFDKYGDFVENDVPSSNEGDFNDLNLDPFGDSDQSSTTDIANTMND
LEWTEDRIRAYERLVYTEGRQWSMCPSRRSAVDLPDTSCCGYEPDSVCSTDTSTPCCQRQ
CAMRVNSAIGVSFSVTILALSALLILIC
>AMQU_Aqu2.1.20363_001
MVMQCGVKRKHNYLDSEHHKSLLELSIHKLQEEQAKYGIEPRLHRFVLINNALKSLQVYL
SKLEADNFYFFDSDSHDFLANTLSHGILSSPVSPPTPVKVSRFDSNLFSSSSPLVNSSSS
SSLSVNETADTSEYGLSPLSPYPVPEPTRSKDSSPKAGSKRKSDSQSISADTDDTDDDGE
DPIGPSSSKKLKASSVRPRSLSLGEDSLPLSSSPSLSSSPSSNNSISRTDDHISSDDSIS
SSLSPIDFSNVDVSLYDFDARAALTLPPVATTPRNPIPSSLSISSSATGTYIEPAIDNSP
QTEASDKGSVECNSEISSSTGTTTVLSSSSDVSDSSSLLGVSNETSEVENLDEIDRIVSL
LMT
>AMQU_Aqu2.1.15696_001
MEIHWRAPLQLKGFLKIVEMIIALLALSLVAGFTATNRAECNWWNGTKVCQITAKASYPY
TIVNVTYQPSCEANATSDVLSGDYKQAAEFFVAWGSLTLFYGIIAILVYMFATANSKWEW
VINYLILVDLVFHVVWVLCWFIASVEWAVVQNEMKSYIKTKVFGFTSIVLWGVNIFWVVI
DTSFYLQWKAKRSSSGEYNQI
>AMQU_Aqu2.1.14639_001
MNLLSWNPISFLFTFIWTFSFSQASYLADFPRVHFYGKYRADASTPNNYRCNFDPNVDDS
FEDDPVRNWNYIGTNEFSIQDTFVTGVTTDSGVTDDEVIGAAVLDSGNHPFAKMVDIDTE
WQGNSTTIYGMVFRIVWRNGTEALRGKWAPSSISQSIWPRRKCYQGSEDSFPLGTLSTTT
ITNITWGDLRGSAVLKKLKELSTKGNKKLQLSISLSTYTRNDKDFAKTAFTLGLITGTIG
VSSDTEPLNYGGERLLSHTEIKYSPDVSNVPSDDSCYNSNDSRWMNDAPFKMNENLLSID
LSNSLPSDLDGNLRYLNPLYAGILHQSPEQPEKACIELLGDEIHYCGDNHSSPYCNNDWL
KLTGGIVDIEITDNQKEKLLSSSSLVVALMQDKSSETNEVYPNCYALPSSKHNLKLMLKE
TDYYMRPKGEYIFFIHPSVSTSVNVPFLVSHFGKPVANLDVKVVRCTGKTCTVLPTDGVI
PYEGKWNAKTNENGVAVFTFTAVKKMSSLREYSEPPCKGSDVLKLPIDGQVYGFNFCPSE
GEKDQQCASFSLHSLVIRAFSNPEYDPDKLYTWVDHIQPIFSQYHHLYPVMHGILNLSNY
YSVTSPQNIGLLNLSMHLDINDASYMPVTRDLPEPQRKMILKWLENPVNQSEEINARMDD
TSEVSPELQCNEPNHTAAVSMFENYAKPPVCEAKAISFNIQDYCKKYVDKYYFDTLKLPL
SYNADGFKNKNCPKNKRPLYKYKKNSTDPEIQKKCNDENLREQLKIGLKLELATIPLYMT
SLYSIGDGCNTQVYKIIRGILMQEMLHLALVGNIINAMNGGHPIIDSPDVAPKYPSLGLP
GCVHPSLDVHLKKISLRHIYDVPLVIEKPKLSCVTENKEQLLNNTIGEFYSEIEQCMQKL
EENGEEVFQSNNFQISWPWKPSKELGTLFEVNSTQTALEAIKEIKEQGEGASPIDPTDGD
GNQLGHYYRLMEIVCQKKLMKNEENKHYSYSGADIPFDPKGVWPMRDNPSKEGTTGNCYT
EARAFHTTYRKLLRELHATFGGEPERIASAVTIMESLLVHGKRVMRVPLTPESEETCGPV
WDYKWEEKQN
>AMQU_Aqu2.1.03979_001
MSSITISIDEENEPHYTLGGIIEAEELSEPLSLCLVAKYPIYDALQVLLKSIYIHHVMGD
TLDKSSSSQLSVSFHSTTMEELISELLIDLRFPLPGKPLVKRSFGPLKELTLVPLNVMET
IPYTSDNTYRLLKAIGVHGLLQLFSLILVDGKLLFISSSITAITSAIISVVSLMYPIGID
HFSCLLIPSGFVEYLHCITPFLMGLHRSLLVELDEEPLDVTLVDLDSGEIRFGETVELPI
IPSDLLTPVKTALIK
>AMQU_Aqu2.1.14042_001
MAEKEVEVAYSRIMLLGSAGVGKTCFTRSLMEKPFLKDTDSTIVSKVHSVAPVRQSNKSN
TPPDHYRPDDYSSPDCYRPGPDDYPSPYRPDDYHSPDRYRPGPDDYSSPYRQDDYPSPDR
YRPGRDDYPSPYRRDDYPSPDHYRPGQDVYPSPYRRDDYPSPDHYRPGRDDYPSRYYCNY
RPNDYNSQDCYRSDDYPSQDRYRPDDYDSQDRYRYGKQNNYGNPSYRPDNPDDHKEFYGG
QAYEDFTPKQYMQSQSDCHPEKDRKHRPVQYSAHMLSDKRWKEVDENDEIEEVARLIAAV
YENASGSEDLRTAVAALSLYKVDSSLSLSELSVREIQKKEVDSFLAKAIKRAQEIEPVPI
QDVKPQPFMHIWDCGGQAVFLEILPAFLTPRTMFFLIFNAAKSLDEKWENIRNAKGIMVC
DEVENVSTKNLLFNWMTNIHHHLAQLDERGAFLSYPRIYCIGTHGDQINHDKQIATIEKM
KSTYKDKAFSYLIKKVLIVDNTTAGSDQNFSTIRGEVIDFTSNKLIVKTPVSWVLFRKVF
KMLDKKVISLKEAHEIGLACKIPLNDVPKALLFYHDLGVLLYYPFIQGLQNKVIINPQWF
VDTLGKVFTLEGRENQNATEAMWSLLREKGILVQPLYQEVWGDCKEIEADDLMELLVHFR
LAAEVETDQFFIRNAKQYFLPAVLKSYDISSSQSSSDDEPVARATNLHITFSTDFVPPGF
FTRFITSFAKASLCKICFEASPGVFRNRIMFKYGNPDINEVTVTDLCGTIQVSVERYIDA
QNVTAFSNTCQELKKLLEKCCNEVDEALASQCNSSKKIELERRFCYECTACDKYELHFIS
TASGQTADLPLHCKKKKKQRRPTPEESYWFPEGEQTAQNVPVCLDEKEMVMISQRVSDKA
DSLAAGMNMLQSFKAHRRNHPENPMLYLLDEWTMGGGRREDLVKTLKDVNLLSLADQVQN
SNYRSRNESASSTGSRQQTFDPPSGAESSPGIEGTKAIEFQVTEAIKADQSKKFAKMVLE
VIKEYEKSKEPDDQAIVNQDKHETQSGDHHQEHRQQRVEPQQRQQQQIQQEVQIQQESQP
QEHITSGISLDISDDDLLRSAKYLKPQHVKKFAEVYDDDSRYLHSELEKYENSDAQTKAY
QVLRAMLRRNPNINRKSLQKKLSLLGFDVAAKK
>AMQU_Aqu2.1.17533_001
MKHVTVGTHEIFGINPTNEVYRCKKPCLGEWEKMVFDEGDMKQVDATLNGVFAVSTGASI
YQHNIPY
>AMQU_Aqu2.1.19199_001
MDVDRQEVIITLTRNKHSLTPLAVEELTTLQDLRSLIDKLTSLDKARLLFINEEGNAVAL
ESDGEFTVAVEQANKTKQLHLLIEDIEKQPKEKRHHHDHHHHGHHDHHHHGHGHHGHSHK
RHYSQLATCIGEKRKRAAEYAAKALLGKSQSMDAIEEPEWFKEAMKKYTQAIIAEVKGEA
GAKEEESARKKECSPDKVTHKGIVCDYCEKEIAGIRYKCGNCLDFDLCENCESFSEFFHD
DTHVFIKIRKPAPRAGVNKKGKLKPLLKKNIYKDKYVQIDVTLQQQGSSSMVVIKQPVGQ
HQQKPKDELFIIGDDPLVVPPVMMSPPPTLPVKQDEESVKMKKPAPSLIRRSKKQLREDL
KKTTREEPLHINAQEDMIRYSKKQLRELKAARQKRRKEQGEVQGAGNGAVMMESLESSSS
IQKGHGKCLDSKFVVDGNIPDGSVILYGKAFSKSWIIQNTGTKTWRNVQLVHQDGFLPIQ
REVDVPDLAPGQQENVSVDYPAISPEDGSSIKSSWRLVHNKTTPFGCTLWLSCQLKPDPI
DELTLSFEQIKYPVFEEEEEEEEEEEEEEEETQQQHQGDNTSESSYSFVDPPSPPVLSYQ
SCRNDDEDCSDDDCSDDEFVVVIPDCFKLDKPLEGFTPDGTTPVTEDPPSVQLPGEQEQS
SVSPTPSPPPISPPPPLFPPIVSQPGKSPQTSPKRIPRREGDTFVPDRIKLSDVWMSRSR
NPLTYAVGLINTVTDLAEQHIPTVSPKTTPSAPPPPEDEDSIASGDISKLIHQEPDTSRF
IKQKWEEPKPSTPMEELISMGFANRAVNSRLLKKHGNDVELVLNELLETNGEGYHDVISC
SFS
>AMQU_Aqu2.1.36445_001
MEFLNFGCCNLSTLLICSGVAVLGLAAFRYFAVIGRSCTSKRRLDGKVAIVTGANTGIGK
ETALDLAKRGARVILACRDEKKGREAVSYVKEGSGSENVVLKKLDLASLASIRTFSSEIL
DEEDRIDILINNAGVMLTPYCLTEDGFEMQFGTNHLGHFLLTNLLLDKIKESAPSRIVTV
SSVGHYFGSLDFNDMMWSKHYGSQKSYFRSKLANVMFARELGKRLEGTGVTTYSLHPGSI
NTELGRHLVAGWKAIFKPILYPISWLLAKTPTQGAQTTLHCAVSEEAEGITGKYWSNCSI
AKPNKLALIDEDCKKLWEYSEQQVNL
>AMQU_Aqu2.1.36764_001
MSPSTILTTGLAYNFLIMMQLQQSMAVSVNGGVDFKPSFIRDIYSLLYNILNLDFFHFDE
LSFCLWKGAIFVYLFKHCKCGKNGCCHKKIITKYSLVQGLTAFIVISYFQCSWVTFMLLN
RQLPQGIGGTHYKDVVFWNGSLQYFSTQHIFYAIPALLCLIFFVIPFPLILSFDGLLLKV
EGKLADHFDFIRKLRPWTAIHYRSKPLLDSFQGTFKDQYRFFAGLYFSYRLLILALLVMV
SNVLQYYFLLEVALTLIIVIQAIIQPFQEKNHNVCALLIFTNMALINTLTIRIFYLVSTD
GYTTETILMQWIQVVLIYIPLIAGIVWGFWKLCKTCHSKYNASATNPLASSVDAYSDGYI
AYDNDFPVEIFNRSESENDILKT
>AMQU_Aqu2.1.17062_001
MDSVVHNCTRNPYEFFKKLGLHSPTTVPFFGNNLDIFTLGSICALEKWSKEYGKVFGYYI
GAQPYLAVLDPDILKEIMIKKFDNFTERKKEFGFLTEIRKKAKISSIMLSMNKQDWKRTR
AIVNPAFSTKKLKMVLPLIERSCDTLVEIFSDISRKNNGAELWRIFGQFDMEVILAAAFG
CQVNILKGEKNSLTKAAIGIFTPNLYNLLSELCTQIPFSTKLFGLFFAKRLKLTQYHNTA
RNFILDVINQRHLQSYKNTNVDLLQLLMEAKAEDDQICPGSKQLTDDEIISVSLFFLLAT
YETTSNLLGFTAYLLAMNHDKQDKLTQEINNYYQCNKDSSLYDAAHGIEYLDWVINESLR
IYAPGSMTFRECENTCTINGVIIPAGCTVMIPIQVLHRSVEHWEQPEIFRPERFSPHEKE
SHHPMCFMPFGAGPRNCIGMKLALMDAKMCLTSLLRKYKFERAPETQVPLKTSIGLSQSP
VNGIFLRVLSK
>AMQU_Aqu2.1.30556_001
MWITLLSLASLLLLYCWYFFCYAPYRVLKRLGITHPPVRPFMGNALQVLKLGYNDLLTKW
INENGKVFGYYIGAKVHIVVADLDILKVITVKESDKFIDTDKEPDVMNQVRKNIKLGSGL
VFEKDEEWKRVRRIVSPTFSIKKLKQMMPLVERNCDILNTVFDGISNTGQSVNIHKIFGQ
FSLQTMLAVAFGSEVNLLKGEGSLLTDAAAGFFGSLSDSFFTWENIFSSHFPILMKYASV
MVAKYVPLASHMKNINDASMEILKSRREQVESGSEKLKDFIQLLMDARADESSDEESSNK
ENMLNDLQIAGVCFDFMVGGYETTANALACTSYLLSLNPDEQERLCEAIDNYYQENEDAS
LYDASQNIPYLDWVIQEALCMHPAASYRPRLCNETCTINGVTFLKGAKVMIPIQFSPEGK
EGRNPLSHIPFGWGPRSCIGMRFALMEAKACLVSILRKYRFERSPDTQGRGMGVVGPALK
PRGVIMIDVTMPRQGALEWRSRIPTGLIVAESSNEHTIDLTQEEIVGQARLAVATQYFNT
KLNELGSYSINHSRSGCYLHNETVFAAAQKQFVYIYDRTGTELHRISKMMSVNKLGFLPY
HFLLVSAVIEARTSAEEEWGLETGPKEAWKAYDDEYSTQEPSANQNEKNGLESDDFMQNG
LPTQPPQDIDLLQPEREPYQPQKSMQDVDSNAAGVKVQTGSCACAEKVKKGLLQSLQSCV
NVLNAEESCTGRNKRAVYEIVQLMSSCACSQKVNRDLMQSLKSCNDAMITASSCTSTFAS
CAEVKSYNPGSASGNYQLYINNKTIPVYCHMGALCGIDGGWTRLGMLDMTQSSSTCPSSL
QLITQSNIRFCTKNKAGCQSIPIPSQGLKYSQVCGRVRGYQRYTLDGFLNRGIDQIYVDG
VSITRGSPRKHVWSFGGSQANYRCPCSGSIKPPSFVGSDYYCESGFPGGHRNTFGVTDPL
WDGKNCPSNEAKCCSPPLLPWFLKKIGSTITDNIEMRVCTDEAPDSHSLIVAESSNERTI
DSTQEEIVGQARLAVATQYFNTKLNELGPYFINHLREVDGALEARTNAEEEWDLETGPKE
AWKAYDEYGTQEPSANQKENGLKSDDFMQNGMAKQPSQDVDLLQPERDSYQPQKSMQDVD
SNAAGVKIQAGSCACAEKIRKGLLQSLESCVNVIKAMESCTGRNKRAVYESVQLMSTCAC
AQKANRDLMQSLKSCTDAMMTTTTCLASFSSCAEIKSYNPGSASGDYQLYINNKSVTVYC
HMGALCGIDGGWTRLGKLDITQPSSTCPTSLQLITQSSTRICTKNQAGCKSIPVPSQGLK
YSQVCGRVRGYQRYTLEGFINHKTIDQGYVDGVSITRGSPRKHVWSLGGSTQNYGGCPCS
GGRKPASFVGSDYYCESGFPGGPQNTFGVADPLWDGKNCPSNEAKCCTPPLLPWFLKKIG
STITDNIEIRVCSDEAPGNENIGIDQYEIYVN
>AMQU_Aqu2.1.05323_001
LRETEREKWTLKDENQKLHCQLIKGDPLLHKNGEGVAIKGGAKGTQPLHKISSTDCDPER
QQEREVQSGTKKAKSLISAPSEASDIYASSGYLPSSVDGVSNIVSILNEDVTTSVLPESF
SPEQQQQLVYALQNCHSIQELISCLFSYSLSFSASSQEGLVENEQLRSKVKHLEAEHRRL
STSFDTVKHES
>AMQU_Aqu2.1.22095_001
MMKDPRKKFQYNIFCRFFFCWIEPLFCIGCRRSLLQGDLYTHPSECDSLYLYDKFNRYWL
HELVTRGNANKRMWLVIVKCLWWRMLLMQVLTFILVSILLAQSEVLGLLTNYFSIESPTS
DETRDAYIYASLLIFSSILLMFINYVFYIGRKMGGMVRIILTSAIYCKVFRLSQTTISRV
TMGHVINVASNDVHRFDECVSYFPFLLVFPIHLSVVVYLLFLKLEWSSMITLGINIIFIP
LTLALATIYSKLRYKAAKVTDRRVKVMNEVISGMRVIKMYGWEYAFSQLVSRIRRHEIWF
ILASMMIKEFNNLLSRSVINITMLFTFSVFTLFGGILTPGILFSTLANIFFLRYSAIHFS
VAMVQLFDAQVGYKRIKEFLLLPELSVISIAENAKCDDNVTLVPLTATNKNVDNDIGPRI
TVDHLTASWSMDICKPTLLDISFNVDEKDNALLAVVGPVGSGKSTLLQCLLKELPALSGT
VSVRGSIGYASQEACVFSTSLRENILFGLPYEDQWYRTVVHACALENDISLLENGDLTLV
GERGVTLSGGQKARVNLARAVYRKADIYLLDDPLSAVDSAVSRHIFEKCICGLLAEKCVV
LVTHQTQYLMHCHSVLRLAEGRSVEGDSNEATTNQVVETRAVTVTESSESLSYEDDAANE
DDTNLLHVPDEERAHGTVSMKTYCQYFKAGGGYLFTALAFGLYIITEAVIVITDWWIADW
SQCSVHDNLNSSYSSTCLLSNSERVQIYSGLTAGLIALSFIGKAFMCGLLIRSAQVLHNR
MFSHVLRAPIYFFDTNPIGQILNRFSKDIGFMDDTLVSKLSIFFTLTFQNVGLFLISVVA
NYYLIILVVIILVAFIGIRWYYLKTARDIKRLEAIARSPIYSHLSLTLQGLSTIRSYSME
SIMIEKLHQYQNQHTQSWYLFIVTARWFSTRLDFLIALFLATFVLTSVGLSQVLDPALLS
LTLTYSLQLTDVFAFYMRTSTEVESLMVSPERVIAYGKLKVEASLETLSPKSHPPPNWPD
KGNIVMNSVSYKHSVNGPQVLNDISCTVISREKVGIVGRTGAGKTSLVSALFRLEEPAGG
SIVIDGVDICTIGLHELRRNISIIPQDPVLFGGTIRYNLDPFDLYDESDIWRALEQVQLK
SAIEGLDEGLLSIIREGGSNFSVGQRQLFCLARALLRKNPILVLDEATANVDIKTDSIIQ
EVIREQFSECTILTVAHRLNTVMDYDKIMVLDKGVLVEYDEPYLLLSRPSSYLGQLVDQT
GPINANKLRNIAFMIHEKKLGLVENLT
>AMQU_Aqu2.1.21528_001
MAAPPPPLPRRDRPPLPDPRTFSPPGPQQPYPSEGAFSPQQQPSSPSSSISAPDLCQNGS
DFGSCLQLNYDAISKRHEEELHSLESLRMHIFKRQKVDKEYSDSLQRINQSCERSAQFPV
ATTSPVVQAWKVFLQVSEKLQAQLSSSSDQMKSMIEVVDELIKNKRGAKKVSDDQRIQLD
TEFTNMCNHVQDLRRDYRKHLRATEKCRNTLQSLHQKQAKANEVERSRIKRNILGQYCSC
LDYTKLYEDSFALINDALSQVERESEYVQFIRDNAKDQAPIENFEFDGTLLSAPCAPSDV
QAGQIVINNLTHKAMADK
>AMQU_Aqu2.1.38777_001
MEQKFRKTDVSVNGINLHCIINGSGPEPILCISGAATPSDWAFHSQLEYFGRSGSEYTVI
AFDPRGYGHSKLAPRTFSITPEHHTKIDARDAHQVMESLGYDKYFVLGWCDGGITAIYLA
ALFPDAVKGVVLWGSRVHYTEYEVELAESIRDVRKFQYARVFVLVYGSDAALQAIWNKFT
DSVQATYEHLKDKNGPSDWAFHSQLEYFGRSGSEYTVIAFDPRGYGHSKLAPRTFSITPE
HHTKIDARDAHQVMESLGYDKYFVLGWCDGGISAIYLAALFPDAVKGLVVWGSRVRYTEY
EVEIAEGCRDVMTWIPEFRIIHEDVYGGRNAHQAIWNKFTDSICAMYEHLKDKNGELCTE
EMKQVSCPTLVLHGARDKMATLSQAQLVKETIPNSKLIVFDQGAHFIHMKLSEHFNLTVE
SFFNDFIC
>AMQU_Aqu2.1.41517_001
MAAKDVKCDMLSHVSKRYESKPRDPDSVWTCVNSPDLPPFDLQPPNKKPGHFYYGLRIVT
GDQREADAHDTAVYVRLEGASHCTGDIRIGQEDGLWTIFKEYFGTSTYDDIIIESSAELQ
VEVFTVGLKFRYPSSIAAKNNWYVDFMQVHDLQSTSGEPKTFSCYHWIGQGTNEVSCTSR
NATWKEIQDNPVLVKQRSDQLKKRREEYKWKQYSDLGYPSSIDDVTNDTIPLDEEFERTK
QEHFLGTLAKNQIVGALTGIKVFLVQAFEKLTGLSLSEDKSMTTLDKYEDFTLRIKSINK
DEINVSGAFSVHEGYRWVSDVEFGRQVLNGVNPHIIRRCTSLPQYFPVTQELIAGVLGAD
LDKEMKDGRVYIVDLSEIMDGLQCRDGCYCPAPTCLLHVNRMGKLVPIAIQLKRKPGDDN
PIFLPSDTWMDWLMAKIYFKSAEAQFHQLSTHFNSCHATMETYHVATKRNLPDSHPVSRL
LLPHTRYTTAINTAARDKLVGDGGVIDQAFSIGGEGKKECFRRANSKHNVMDSHIMSSMR
ERGVDDSALLPGYHYRDDGTEIWKAIESFVTSIINIHYKSDEDVVGDKEIQEWAADMHDN
GFPAFREVSAGRGFPKSIDSKNSLIDTCTLIMFTGSAQHAAVNFGQFEIYGYVPNAPFAL
HEPPPTKKGQTDIDFILRALPKSQTTLLSMTLVSSLVQHSSDEVFLGGFPKHWYTEGEEV
AAEKKFLNNLKTLKEKLTKRNESLEVPYPYMLPSRIPNSITI
>AMQU_Aqu2.1.18740_001
MAIRPLKIGAESRTNHFIQYQPSKGIFKELKDEVNSILADNCIVYSVNPNGKVEECDLSQ
AVAVPLPKLNQSRGVPLDENPYGIQVYCNDIPCIYEFRLFQYIGCHRNE
>AMQU_Aqu2.1.29903_001
MAAATYHSSSSSYVVWIWVNGQNISIPFSPDISYNIEREYQLKKPTYTLPKTGEIVDLTQ
STYVHVHTKRRYAIRRELLYLPPSPDINGYWEWDSGRGVFLSYAVAASVDIELVYTRGFP
SIDLAKCASNIPYYIDLKRQVQRRHGYGTERKIKRIHLPYSLQSYLIDQSKHSVLPTVGY
AAPAATMIASSKASTRGSSSSMKSKKKSSSPMITASSSSSCAPTVHPSSSIGKPLGHRET
PAYKSGAVSSCHVETRSKLRKIQALDDTLLTPLGPLKEFVKRVTSLNFGENGPCPICMNN
LNEESGFDDDSTPSPSSTSSCDVCKLRKCGHMLHRSCLITYSKNSTDAKGCLRCPTCKVI
HGVKRGDMPSTGTMTVSKKRYSLPGHPRCGTIEIVYSFQPGVQNGVNYRANGFPRTCYLP
DSSKGQKVLQLLRVAWERRLTFTIGTSVTTGATNTIVWNEIHHKTESTSNHSGHGYPDEN
YLDNVLAELAAQGVTEREECGGGGDGESSDDDL
>AMQU_Aqu2.1.24607_001
MICFSRRFCSRQSQPIALTGGVRWKATTSTANASSSTQDDGTVKPFSAVPSPSGSLPIIK
HQRLLKGVTSMSEFTVERFKELGPIFKLEFIGQSVVYVADPSAMEKVYRNEGKYPTRSIV
EENIDWIMKKRNDRCFFVFQSGQEWRDTRSKLGKQLMPANVYGYCPGFNKVSRRFIRNVY
DVQNDDGFVEDVRDLIRYWSLEVAAYFVFGASLDCRNDKEGFAKELQDSIGGLLDCIFDL
QTALPLFKVFPTSTYKDFNKHLDKAIEIGQIYADKYVSDIKASAAVNEKVHGMSLLEQWL
IEGKLSTKEAISQSINMLGAGMDTTAVTTAFVLYTLSKHPEVQEKAYKQITSVLGDDEEP
DGDSLQKMPYLGHHIKETQRLYPVIAFMPRMLDTDIDILGYHIPAKTAILGGMEAMSQNP
TLYKDPLKFNPDRWSTDDIHPFTMLPFGFGPRACWGRRFAEIEMKVLLYQLIRHFKMESD
FPKDRLSSSGLVLTRPSVPIRIKFTPRNQ
>AMQU_Aqu2.1.04607_001
DCAQVALEVGYYKKEMQELQEQLALLRAERDEILECYLDQPFDVYCVTKKELHEVLKKLH
ETQLEVHRQNEEKQTLRMQLEKGRKKGGWKRFAEKFRNVFHRHDNSNKVEPIPNHVEETY
TRINMYS
>AMQU_Aqu2.1.20497_001
MKAYLLLQALLAYCMCPVSSLDVLLVSAPFPGHANCLLAIGEELVVRGHNVTFSSLDNWV
NLRHKSTERGMRYLSAGKQAVTQAEWNNIISKRASLQGFFSKNPLAIIEELRLLDQSRPL
SGIDEIAKYFMNINLQQWDIIVTEHYLTHRIPCIAKSRNVTVVMTSMTYFSNESPPWPFP
SYESAYSDNLGFKERGFIVIMFFINRFFALANSFRTSFDKFSCKETFKYPVELGWEVPYI
ITTVLGLEYPRTISPLTTYVGPVLSQALLNQHLLPVDLNDWLRNKNNKSVIYISMGSQLS
LSDKMAQEIINGISDTDYHVIWSVGDINKDIILSIDSSRYYTSSWIPQLTLLQHSSISMA
ILHGGSNGIHESLYFGIPIIVIPGMGDQFDWAVRVSDAGVGLQLLRHEVTSRGLRDSIRR
IDNDGYHKRAEKMSVLMKRGGGIKRAAELVEFYGTYGYDHLIPGPIKYKWNWIQYYNVDV
HIVLLVGLVAIVMILKRSCKCCTSKKTKIKQI
>AMQU_Aqu2.1.31170_001
MTAKGFFMLLLLLSCHLVSSSKIISSVLSDEANGWFIPLDEIQPPSYLNSWAVFLSKDAG
EGTADSIAQQCGLINRGKVGNLENVYHFAVEDNGNDLKSDMLAQLLQNHSLVDRVTQQLK
KIHIQRWFSLPSDPLWSKQWSLYNTGSITNSAVNRDLNVVHAWVQGVTGEGIRVSVVDDG
VCHAHPDLKNNYDSSASFNFVEFTNDPTPPNPKKQSHGTSCAGIIAMQKDSGICGVGVAY
KARIGGIRVNLSSSSDIIESSALGHHNNYVDIYSNSWGPSDSGYVVDGPGELLTKTLENG
VLKGRNGLGNIYVWASGNGGNNGDSCAADGYASSIYTIAVGSANEKGYQALYDETCAGKL
AVTYSFNMASYSASSDNNMKGQVPSTVSYQQCTVSFMGSSASAPITAGVIALALSVNSSL
TWRDIQYLIVYTADHTKLKGANWRRNGGGLRVSHEFGFGAIDAEAMVTRSRYWVNVPERV
SCFIRPKSRTGTIYDDEPVTTTFKVNSRRCSIQYIEHVVVHMTLSVNIDDTSDYPGYYGE
DYVDINPFIIFFTGPRRGAITVDLGSPFGTTSHLLPQRKYDFVNDEGYNHWPFMSVQHWG
ENPMGYWNITIRFYASGGHVTMSNLSMTLYGTEKIPEAVKNIPNICDRSCASYHRCSNAN
GSKYCDKCLSLRMADSLQCVTSCPTKYCNVAGYCEECPPSNNNYAGVVAAAVLTPVAIIG
IATGSVIVSIFAYWKWKNREGYTKF
>AMQU_Aqu2.1.41700_001
MTSSQANGGTSKWTPQLAAHDGKKDYRRKVKYNPLCRAFFCWVDPLFWLGCGRSLEFSDL
YAHPPEADSKYLLEKFNKYWSVELQRRREGRSPRLLLVWVKIFWWRVLFQGLLVFLQICC
MAGVAEILGYITDYFVIESPTAADTRNAYLYAVGLGLVSLCIMLCHAMCFHIATLLGMYT
RIIMTAASYNKILSLSQTAIGQLTVGHIVNLASNDVHKFDQAFLMYHYLWIGPLHVILTT
YLMFLEVQWSAFIATALLVLQIPLQSVLAKVFTKIKLKAARLTDKRVKVMNEVISGIRVI
KMYAWEYAFSDVVAAIRKSEIYKLLQFFAFFSVSSLYEAISRTTIMFLVFSVYVNISEEE
LTPRKVFVSLSLIQFVRLTSIRFLIICIQLLSNGRVAWIRIKNLLLMDDYWTNNIQEYQN
INNSEDPTVICLQPMPSDSGANEVIVEDLTASWSMDENKLSLSNISFTVNKEKPLLAVVG
KVGCGKGRVLVYGNARDVLKEDSGIFELLVDDTSTSDDGFKIRKQSISTGLEPQIAVEFS
QKLETVEEEDDNEKPQKPESMPAEEPEVTHKLSVPAEERAHGNISVKTYFNYFLAGGGYI
FTIFVLIIFAITEGNIVTADWWISDWADCESETNLNRSTCFLSDNERIGIYGGLVGSLTI
FAALRAMLFFVLMLNASRVVHNRMFARVLRAPVLFFDTNPVGRILNRFSKDVGFLDDRLI
ISFNDFLSIFTRFLSTMIAATIANVYTLFAVGFVFVAAWTLRFYYLKTARDIKRLEALSR
SPIYSHLSLTLQGLPTIRSYSMQSEAMNHFHTFQNQNTQAAYLYAVTERWFGMRIDSITS
IFITIVALASIPVASTLNAGLIGLSLTYAVTLMGAFQYCIRQSAEVESLMVSAERVMAYG
RLETEPSLETDPSISLSSDWPTKGHIELNNLSYRHSNEGPLVLRGITCNIKPSEKIGIVG
RTGAGKSSLIGALFRLAEPTGSIKIDGVETTQLGLHDVRSNMSIIPQFSDYTVLTIAHRL
DTVMDSDRIMILKSGKLIEFDVPHILLSQSSSYLSKLVEQTGPNNAERLRNIALESYNKL
N
>AMQU_Aqu2.1.34180_001
MIKVRKMAPEATLVVLLLATLACSNGAKIVQPDLLEGDIMLTYEQESLMETLTAIDSGRP
GDPQPAVITLKSRKWNDGIVPYVIDGSLGTDAVTAINEAIFDYENETCVKFIQRSINDTD
YIKFSYGSGCSSFFGKIGGEQIIYLGPGCYSKGVVIHEIFHALGRWHEHSRTDRDLKVKV
HLDNVMPGLERNFEKVNSFLSTNQGVPYDFDSVMHYGSNAFSKNGKQTITPIDKSIDLSR
LGQRKGFSHNDILHVKALYCPDSASQWSSWGSWSQCSQTCNGGKSVRTRVCVGGTDCVGQ
NVDEKACEEASCPQPPQWSSWGAWSGCSATCGTGRRTRVRRCIGGNNCIGTTQEYEDCKL
STCPGKAVWSSWGSWSVCSTTCQGGFQYRTRRCVNGTHRDCSSMGASSENQLCNIGVNCS
VMTVERWSECTKSCGGGVQFMIGSNGSMVWRPCNEQNCHNEPCLKGISHRGCYNLPSGSL
LFLERSHQLLMDLPYNRTDPVTKCSQAAHDRGYRHFAVALGLCYSAGFNDVDYYKTAGQS
TLCENGVGNYFGAFAIDVYEISDESLYAESVSKINECGQDYCMSNDTYIRECSDSVASSG
SQTKLQNGLIPLLLLLLLLASFY
>AMQU_Aqu2.1.27602_001
MSRSRSIVLKFCGSPLLLLVLLLFTCISTAASSDGRNEQLNPDTDELLQGGESGDEEDEP
DPGPPFMDLLTNHRFNAHHKLDVRDNFILPEPDELPHTTTLPQDFVLSFSYKPDPNTVLR
LFSTEITVPPASSSIRSATLLLSSSLMIIYQTHFYVLNNDISTNESHNIIIFVSNGSMRL
CFDGEEYPTIGLWSVRDISLSPVHLNFSTHLIDVADRGILCDLRVYPVVDNIYSNDSDYY
FYDDICSFVEPTCELVTSSSVQGSSSSANKNYQSWPDSPCTGPPGNPGPPGEPGTDGAKG
QQGDDGYPGPRGLRGRTGPPGRAGLPGPQGAPGFKGEAGYWGEPGLQGDKGARGKDGLPG
KQGMQGPMGFRGPAGPPGPPGKQGSNSKDGPQGEIGERGFKGKMGKKGAHGPKGYPGNKG
VVGLPGRIGPPGEKGVMGYPGYRGKRGPPGPKGQPGTDGLKGRDGPRGPPGDPGTPGIPG
GEGVEGEKGPPGATGPPGPPGDKGKVGMKGKPGHRGPRGAKGFIGYPGERGPPGAKGDIG
LIGRDGQKGDRGDMGEAGSEGYPGYDGLPGEEGEKGDIGLPGPPGHPGLRGLQGDRGPPG
KDGTPGTPGEVGSSGLPGHSGETGPKGYKGFAGYAGAQGKIGSKGQPGLRGPPGLPGDTG
LMGVSGKVGPKGYKGSKGLQGLVGIPGPRGEKGDPGPLGDPGHPGLKGPQGVDGNNGKDG
KVGPLGDKGVKGVSGLKGPQGDKGEMGLIGLQGAPGVKGANGNTGPAGRIGLPGIPGLKG
PKGNSGARGAPGNKGPTGRRGEQGPPGDQGPPGPRGKKGKIGPGGPPGTPGKKGSAGHDG
FPGAKGKKGSRGGKGDTGQRGREGFVGPKGSPGPPGDKGDIGDIGPPGIKGGEGITGLRG
RIGQTGDTGLAGPRGETGINGTKGERGERGAKGDKGRKGVRGIEGLKGWNGYPGNKGSKG
DSGSQGDAGKAGPPGGKGQKGNTGFPGKLGAKGYQGHRGDPGLPGAVGKRGPQGEAGVPG
TKGEKGIIGRMGEMGPPGPHGDPGHMGPPGPPGEPSPKGSKGYEVCLCVYLIFICLLFVC
LFGDPGPIGPLGPKGRYGAEGAKGDPGIKGEIGHTGIIGRIGERGEEGPRGEKGNKGYKG
NKGIKGPPGPPGPKGKAGRIGNDGPSGPPGDYGLAGIKGSPGHSGDKGLPGPTGPMGPKG
PPGEQGERGDKGQKGSRPSTSGTSFYSSDSSLDDQSLIPSLSSILNNLYDVVKRPDTLCV
PVRIINSMGRSQTQPAQSCQAINDLLNNQSNGWYWIDPNLGCSQDSVYIYCNFTSKETCI
DIVPYPLELGNLTEAYLMNLLPNNIQTSLLVQLNVLRLYSHRIRQSVKIGISRDYHAQYS
NELNITWIDSDRNQVILNQDQLSSTVLQNEGGKGEVHYSIQADSSHSIYNSLPLLDARLT
CSGGGCTTVQLGPVCFKYQSNSDVT
>AMQU_Aqu2.1.42693_001
MSARRKVLLKVIILGDSGVGKTSLMNQYVNKKFTSQYKATIGADFLTKEVMVDDRLVTMQ
IWDTAGQERFQSLGVAFYRGADCCVLVYDVTNANTFKTLDSWRDEFLIQASPRDPENFPF
VVIGNKIDLENRQVPARRAQNWCESKNNIPYYETSAKEAVNVDQAFQKIARDALAKENDD
IYKPQVASVPDIRLDSNTKQKSGKCC
>AMQU_Aqu2.1.06367_001
VVYSPSHTLRMECLNLIGRLSHRAPSHEVLLLLIAKFCNDIDPRVCREAMEAL
>AMQU_Aqu2.1.11625_001
MLYLNGRLKRGGMCINASTIDHRVSGTLPYTLTSSSLSVIGSLLIIVSFLALKDARSSNV
RKLIFLLAVADLFTAASFIAAVVRRYTFMSGHDVDQNVSRSSTMREDSSYLTFCKAQAAF
TAYFQCVALFLTAFLAVYFFIILVRNNHRLARKLMLPFCLMSWGVPIIICGYVFANDKFG
IGDSRSSVGWCFIDNIFILSSSPTSYKNKVIMYFLWELLAQKLWEICKCRKKIKTDLKKQ
EVVPKETDSLVDSDDEGQWTSHKLLNAKSSTRAQGMKKVEKAISKTDWRLALVPLIFLLF
RFWGNLRYFITMRNDCHLFVDENYFDGYFCISETCFNLLYNKGILILHAFGDPAQGFGNS
ILFVFLSRNIMRRLIAPVLKILAPLNCRKKTEVIEVNSNRTELRKDSKPAKARIVLTYSH
KIFMMTPGLAAAEDDAEDPDED
>AMQU_Aqu2.1.14355_001
MILKLIRVLGIPEIKKGNELDMEKIDSDSTYILTVDNLMKMLAIHMKFRCDIPVIMIGET
GCGKTRLLRYLCEMQDKAFNVKTLICLKVHGGIDSSRIYFEVDAAATLAKKNKGKCNYTV
LFFDEVNTTEALGLIKEVICDRTLNGESSIPKELKFAAACNPYKIHDDETIKSLQKAGLG
FYLKDGEKTPKLGQLPLRKLVYRVLPLPQSMYRYVYDFGTVSGITENEYIEKIVKNQLSE
CEFITSNHESIQTFVKCVLCECQAFMREQKNECKYVSLRDVVRAMIIFKWFLEKLCTVDI
IKKKLTEQIRNDETVYKNNYQELNDITRALLYSVSICYYARLTDRGPFIQKIIKYFINEY
ELTGDTDSEKISLFINEVNRIQHVFLNAMDIPSNIAHNAALRENIFMMVVCIENRLPLFI
VGKPGSSKSLAKSIVSSSMQGRYSSNELLQHLKQVQLFPYQCNQFSTTKSLIDVFEEAMK
FQKSQDTTKFASVVVLEEIGLAEDAPGLPLKVLHPYLEDGTSGADPNAMDIKPEERVAFI
GISNWALDPAKMNRGIMVVRCSPEPEELIKSAYGIANMVKDDNLKSELTKCFDALAEMYL
KICSKQEESESTEKDEAREFFGLRDFYTMIKMICWKCMDNKVPVPPSPEDYRRIILRNFS
GHSRINPLEELPNANLLIEMKGTESEALEIVKESVQPLKILVNEGIPKQENRYLLFITEN
QSALQILQNELLTKNEKLFVFYGSSFPKDTEYTQVCVNINKIKACMEKGIPVVLLNYEQI
YESLYDVLNQCYTELPTGRYVDLGLRSYRIKCRVDHNFRLIIIAERDRVFKQFPAALINR
LEKHFVVFNTILTPQQRLLAKKIKNWVNNFANVEYIGKKFYVSDSFVGFQEDTPSSVVLH
VSNIKEQDEKQIFNDSIALLLQTASIDAVTRLKSSSAKCDTATKDWALKTYFQEQQHFSM
IDFLSDSIKKCEKNGVMTQITTFGPLLTQNYIATLAQGLGIKTKGIKIFQLSDFHTEMDF
SNDIKEVYASMDDERKLLIVQCEYGEKKTDLIACARHRLMDEGQRMTISGITHVVFIIQL
PRVAGGTSFASFQGGSWISTHIDELTCHSEMKKVLQCAISEPLRKFFHMLIEKRDEIPDE
FNVVERIRDNIQVSMSMIISVATYQKMECVIDLLLEFIEKDFTANDDDFTSCLLLRIEDL
LQQRDNFLLNPNNWAIDAAMDRSKLQASFTLVNSIRKTIDTQLQRTLAYIISCINKNTNL
SLLKSDDKCLKKLWLSLFSDLSFLPFDYATIATTTVPAINIKGRNYSCNFPFSWEIIDQV
NAAFGTVFYKSGLGEGDKKKAFQDLVEATKNQAFAKHIEKIPSELSKMFYNLYLHDFIQN
LVLPFKEEAIGSVHKILFEVMGQIVITFEPLAASEEPFPLINATTAVHLAYLIIEQEIFW
LAELSEGFPELPNILNLKELLSSGKTIFHFKAVECVIDQILPENADWENDEEVNYFILNF
HFSKSAVETILCLKGHDDISNKLLLDIRSKWQELMSIVLYAEHIIAPLMPNITLTVSKFI
LLKRFSTVVRKLVFSEPKILIRSIRQIQAIMKALPVQEQANCQLCNSSLKVTDIIYIPCE
KSHMFCDKKEYEQLKQVQQYCLDFFMELVSQCCFSSIAPQKPTDNFYKALLGIVTDTEHE
DYKNLFPFEEDYTHSCPIARSVLLQLLLEHNPTEVQNKLQEYQNYIKSFGKEYTTDDQEL
TLVSIKSLEDGLHKKRTTKKCINDELQFGIQCLNDALTVLTDGDRFKELQHNLSVEFMQC
IANVRFGICFAVDMFHQYYCFGSDIREQLPRVTKEKLEELLKSLQDIICKGVLKEPQQFF
VKQIVRRFGFPCLGELGKLKQFKWLNLEKTETFDGFIVCGEKYTALRAKWIFTKVSFTED
DLIDDLKKDESKSILSKVASTLVFYRHITCDSSNATALGVGHKYPSKNTKTSVTCMVFHD
GISVAGIIFNPREPKTANNIAAIVVQWISVLEQKIDTILFSPYKEILLLNAIVKEMYWPT
MDDSILDTVVDAKARNDTWWKCPNGHDYFVQDCGHQVYGNIKCFCGAEIGGKAYNQPKKG
NTKIEM
>AMQU_Aqu2.1.27570_001
MCLNTVVSQRIPLNFGYITTLTGSFIGDGGIPVVDMALRLINERNDVLQNYTLNYTDVLD
SACDRTMSLNQFFELINRNTTYISLLGCGCSPATIPVAELSHYWNIPQLSVVSAANSLDN
RIKFRNFYRTSVPFHDVGESLGQLMREFGWRQMSIITQDESLFSLVTENISNIFNNEGWT
LDRYDSETGSFRIFHINAYQDMAYQLLCEAYHRGMTGSDYLWIIPMWYNDNWWMSSSPTS
STNPSCTDAIMMEVITGTIGWIPRKYLTLNESITTFSGLTPNAYLGNYTALLQESRYRNI
TKFGFSGVVFDGVWAIAIGLDIASKKISSGNDSGCENVPGDLVPLEQFNYANTKLGCIFK
KSFNEIDFVGVTGQVKFNEFGSRNDEFIQYQQYRLSNSRLTKVHFGSVYVEGQRSSFVFS
SGESNSTLWKDGIPPYDGIPERGLDQNSIALIVIYDILAGFGIIFAAVCFIFNVVFRNKK
YAMMYKTTEAVFCNVRVWLFSLGYCLCFGVILSKTWRVYHIFNNPKPTKKGVKDWFLFLI
VSFIIAIDVFIILIGTIVPQSRLTSFEVVDGENPQIINDDGKLQNNFVVVCNTRTETLIW
EGLSFGYKGILQVLAIFMAFHTRGVKVRILNESKETAAIIYINSIVLLLLTVTEFTLATR
HNTYSALFGLGLLIEASLFLGLIFIPKASAVALK
>AMQU_Aqu2.1.29241_001
MAFLYPPIDYYYQIVYQAEVPGSQWQMTFCACKNLVGYKDHIRDSFKNGIQGVSNTFQFQ
EPDEPMELDIGECRIEGWSIISQSAAKISKETIDKWKYSRGSFPNIIFTITSSEGAKENL
EHKVLLKGIKSDSDYFNIIVNTQREDAFKYRQDNQEQENAPFHELVLSGYGLRATFSGIN
SKVAFDVLATKDAFIKESFTDMTYLADKMVERNIIRDDRKRKIVNGAPWLRSEQMQELLN
DLKDAVKLDGKIFTCNNSSSICSNPPVLIISLDGFRADYLYRGITPTIKSFASDGVQSEY
MTPAFPSLTFPNHFTIVTGLHPESHGIISNAFFSREFNESFYIGSKTSNDPKWWLGEPIW
VTAVKGTLKTAVYFWPGSEVPIEGIFPTTYFNYDSSVPFTERMETVLSWIEQPDATRPQF
MAAYISEPDHTAHQYGPNSTEVDDALKQVDSSVSVLINGLKDKNLYNCVNIIIVSDHGMA
TIDDSKVVVLVPQILPEEYTDDVQHSIYGELAMLYVTDSDPDLVNEIYHVMKENATRLKS
PIDIYLRNEIPKDFFAGQFNKNRYGDIIIIAHVSGYIKIRDDFPSSFNLKGAHGYDNKNP
LMRALFLAHGPSFKPNYKSGPVNNIDIYELMCHLLHLPPSPNNGTLANISNILK
>AMQU_Aqu2.1.37568_001
MRGRCNLSHALNKTQGAMSTTDALDEALLPHLRLEPTEEVMAQYKERRLQEVNRARQAKE
KPFSRPTVNQTTIETDNKKRPGILKRNSERYAPPLPEEPDPNSEAKSLVIKKLHSNLEVW
ERQLEELTNKKKEQDELHKSEIEKRDNEITGLKSNLSEEMKQRTQAETNNKELSEKLNFT
EMKLAEQTHNAEQLSVNLMHYEALYQQTEGQRSELEEENGELMRKVAMIEDMKRRLNDQV
TDLQGQVAILERRSAICTIL
>AMQU_Aqu2.1.43757_001
MVFQIKSISIFFFVSVLIFTFLQIYLLTITTRAPSNLISSRSAPLIPAFTELSPATREET
NDSYPSLSPSSTSSSSHLNTTSHLPALHNSSFILRPSGLTDIPSLWKTYEGSTWPDGFCR
GFLGTTYEHKFKVCSDRITCYGTAHSKKMGTCTLQRVGIDPTALYNVMTTLKVEKILDSS
SVWLLGKRECPNPSFHDMETHMEKFDPIVPMVKMSTLISSKGKSCQLYISGTTLLYVGMA
KHIYFRFLSWYNLYRSLRQHSEERNNLHIIRMPEIEGEFMFPEFERKLFGDVIPLENLTG
YENVCFETLELVSWAYGAPMFRCKMDGAAMKKRCLTCSGAGLSTDLTSFREHVITGCSLK
DNDTSNREGSKTKKITVIERKRYERYKGDPVKKFRRIWTNSEDLINKLRESFPQASVTGL
YAEALPICEQIRIMHETDVMIAMHGAGMVHLWWLQKKGVVLELVPKSQRGNAAFITLAKH
LGRTHKLINSVKEKGAIVTVDINKIVFEVKKFI
>AMQU_Aqu2.1.41096_001
GNWSPHSPTHPVNKVHTLILDCSSIGFMDAMGVKTMQQLVLDFDKFGIQVLFAALTSNNY
AMLERVGFFDKCGKEWIFRTLDDATRHATAGAKLRPGHKEEALYTVTNLEDSEEQAKA
>AMQU_Aqu2.1.40416_001
MAAADMSSVLSSPRSPKPLKPGFYRQDINRDTWIVKERYQDMSPIGIGGFSTVCCAVDSE
TGEKVALKKLARPFQSPVHAKRAYREIKLLKMLTRSNANVVELLDVFTPNDSLDSFNDIY
LVTCFMQSDLDNAIKIQPITDDQVQLLVYQILRGLKYIHSAGVIHRDIKPSNIGVSSDLE
IKILDFGLGRKKKGEMTGYVTTRFWRAPEVLLQWMHYDQKVDIWSVGCILAELLTGRVLF
FGKNYRDHLNTILQICGTPDEEMMSKIDSDDARTYIRSLPTFAKKNFKEYFTGANPLAVD
LLEKLLHLDPDRRPSAAEALEHPYFSWLHRSDDEPICDQQYTDETEDKDLDTEAWKRLIY
DELLIPYSPPFNTQPMDTS
>AMQU_Aqu2.1.43488_001
MSFSSLRRVIRSARKGLCATCSKTRYPQLEAAGAGHVGCLIYTLETIGSLIKDDHEVTAM
HVAARKGQISVLIYLIENNIVKPDSVFRAKNGASPAHDAAGTGNIECLRYLLSRTQAGPN
DIDYNGATLLHWAAQSGHLKVVQWLVSEAQAPIDVLTKNGITPFHLAAGKNHLDVLRWLV
GYAFRHHPHPMKLVNAKDKNGSTPLYHAAHAGHFDVVQWLATKGGGDPTISNKSGLAPLH
AATITGNIKIVKFLFQFGLATAPGGLRTSEGASSMHFAAAENHIEILNWLLSNKECSGNE
RDYYHSTPLHDASEYGHIIAVKMLCDAKADPFLLDIEGNTPRDLAIKHGHPKCAMYLDNY
AKDIMRKRINGSITTEPSSASGRSKLQRNRQSQGQIMDKYRHAPPHMKPVNAFEADDDYV
FQMMGNTGSEGWETLHDLMDEEEIEQLSQLDQDYDEQDTMLTEAEEKRRIFEEKMTREHE
ERQRKLEAAVRQEEEREMEIRSQFMREDSFTSGNKLKPLEETLREGHQKLESELGRGSIS
MQAKMKKKEKSQSLPRSLTEPQNVKNAATRTKDDMDTSSVQSKRSMFSKLLGKRSSNTPS
SGVLSSSKSWSLDSSSIPFRKPRRPDPHEWSIPNPPPLPTVEFLTGKSRVAYRLNYSLKE
ELQKTATMWNRDAYDDDEDEESGSDGEKQIDKQALQNKNKALKGKEKKKKGTELNPVKPK
PKKAMRPPPLPSISSILVPKSDLLMTQNRSANVQQPIRPAPPPPPTPPLEEDRITKVKPA
TLPIPPPPAPAVAMPIAKAASARSRKFPMQRQDTPTPSIGFASQLSKALQSAQGQEPKVL
HYKPPDSPAGHEMRSFTALHGSINRSNQESLGVRPKMQRQASLDEESWEESDDSFTSSSS
DEETDSSEDDSSGSDNEEEDRPIMARNMGIHGARIAKEVMQRMKNQRYPSIFRKPIVTLD
TVIEVRHEIVYEADTRQEMADVFVNFMRKKKVMSAWRKHIKSLNYARNKAEAMARRRKRD
LMANVFYSWIQAKNEADVQVEERIKNARESYKKHLKKKVFHKWRAITATGLKYGELDQKS
LQWLNAQLLSTGKQQVDDLFKSLADGTLIIIALANASGKKAPKFKLMPKLKLHKQDNWKV
AHTFMDKIGINTKDFEASDLADLRDHAIHNMFINIFKWLE
>AMQU_Aqu2.1.05508_001
MAGDANNFPDLEYDVDTALVWKCPLSPDNNTTVLYRDKDYQYVASSQELLNKNCTFVSNM
FQLLSAFDELKEQNEAMESKIVKRDVFHSSWFKQYHNLSVMYDWYKSLAHEYSSNVAVKS
IGKTIAGRDILAVVIGTDSNQPAVYFQCLVHPREWITGPMCMYLTQLLARADSSNNILFS
LLQKYQFIIVPVANPDGYY
>AMQU_Aqu2.1.19021_001
MARLCCCRSNVSLFLAAMTLGLLMTVYTIRTIQLLGEEEAIKEPITTFNNRRIPRTELLE
ENNNNNNNNNNNNNNNAITDGGGTVDSSSSPCECKERGTTVSPPSLETNNEQKIYLPKPV
RNESHAQFNELPMIFMITPTYKRLTQKVDLVRLCQTLMLVSNVTWIVIEDASTYSKVVTN
VLNNCKVKSVHLHEKTTTFVSRRKGGGGHRGVEQRNRGLKWIRDNHGLKDSKMGVVYFGD
DDNGYDIRLFHEMRYTSVVSVWPVGFVGMLRYEGPNCQDGRVVSFHTSFRPDRTFPLDMG
AFAVNLQILMNKPEVYINHKSAAGMLETTFLSDLEVKPSQLEARANNCKNIYVWHIKTEK
PKMPYERQNPGDKTIEV
>AMQU_Aqu2.1.23009_001
MASNGEQSMFYAVVVTGSPRETTEGDVRKFFEEIAVKEVKFQTDERGWRTGNSIYVQLET
SKDFELACTRDGQLLLSQKVGVLMISKADYERSTGSTGRGATYNNGAYNQGAEGGVKIEH
ETPPTEPRPLVESYFVRLRGLPYSAMASDILDFLKDVQVKDGEKGVHFSFGSDGRVSGEA
YVEVCSGGDVERALRHDRDHLGGRYIEVFRASQNQFEYECHPMKGPGVGGRAGGVVRLRG
LPYGSTEDNIRDFFQGIAISHITMQLNESGRETGEAFVELFHEEDVDRALDRHKKVLGHR
YIEVFRTTRSDIKPVADRWAKYSRPAPYPGGGGGGGGGAGYKFGGRGGGWSDYGGEREYY
GHSRYSGAGRDMTRPTYSSDPNGGHCVRMRGLPYSASEREIFDFFSPLVPFRVTLEKDTY
GRASGEGEVEFCTHEDAVNAMKKDRGHIGSRYVELFLHSSPGSNTSNSMGAAQYSYAYQP
AYPVQDGQSAPTTAPYHTSAYPTAYYVATPTVPPPAPPGATYQSYPQGPLPTQQLQPHQP
TARPSWQ
>AMQU_Aqu2.1.37919_001
MTESAVVGFKMKCRSMKDEDVILHYSYSEAVESVLKWIEDCTGAIKKEDQSLFDFVQDGI
ILCELLQSLRGGQIKKINRVKNRFAYWENFSFFIQSCRSLGLQDWQLFDPEDLLAVSTSR
NSKSNQEDKTHKIIITLYSLYQVLSSSKDFSGPKLDISCFNNKDYLSQYCGYSSDHKSLS
ILSPPPPLSSESPPTPTSPGSPILWIQKLSIEEDQEGQEEVPPYHFTTSTPFEDCSSQSS
TSTSTHETLTRKDTYTVLVQAHNPPHPYSADLVFVHGSTSSSVLSPTAAVQAHSTANNNY
SPHHLSNSFIESDDIDNTGLLIDSNYSQVFTSGSTSQESVPAFSSQKSENPFHINLTQTS
QPDSNHSQLDYPLHNPELPVISELINNSPIDTFDLHHLRADTAGCHSNGSQTEYSYSQEY
VDRLDTTPTPLPLSSSLSNTITEPLSVDTVTTTVTSVPSSVPASVPVSASPPVVRKDIVT
EDRKPSYYYYRYSLSHQRGHLKNKEQQQQQRGEGEEEDMTARLRHMKVVPSTRSQSDLIE
MSLELSDGETDFGFTVSKDNADIIIGDVREGLAASRCGLKEGDVLIKINEILINDESITQ
TNDLLKEAVSDGKILINIHRPDKLMGSGAAVPSSSLATTVSSNGSLATTAPSNGSLATTA
PSNSSLATTAPSNGSLAMPVLRPLVINSLDVQRVQSDALPHHMTASLVSTNRNHHQQQQQ
QSSSSPLFDYIDPSSVALEIQSIDSHLSSSTIETVSDTKVNPVGGGDRVPKVFVGKSYSA
VELPTSEGATLESADVTKRRATVAYKPPAGRTESLPPLGSGLGLTNLSIEDVSNVSKLEM
DQIWKEVEYDSEPHPLILSADDDEDDDTPFKATPPITTPTDKRPTSTATSDPVLATDRHD
NSQLINTSKELITRRNSTASTKGIDALLSTLRSLNEKIGTYDEEEEFKLLEQLLQSNKFK
KAKDFHDRMRELIIKTDEATPTPVIKRALPLVRQLRNVLHDKSTEKLERDNEELRRLLRK
PHVQGLMFCHDKVSTKDLYVPATFFPRSAQDTEDVILTHSCVDLYNGSLFVSQEAPLSRD
VPSSRKENATIVYLQRSNRPLGCTIYKQGDAVFIGKLLKGCDAEQSSVLREGDELLEING
IALIGKTTDEIIRLMSGEAGKVLAFTLIPVHDDSEIDFEYQEKYVRAHFSYDGEIDEQVP
CKELALSFSKGEILEISNQDDPDWWQARKVFDDGGESLPGLIPARQLQQKREVVKESFIL
SSSTESRNRRKGLLSRLSRKKKRKIYYNQGPLSGVFQSVGHEVATYEDVIKLMPDYSRRR
PIVLIGAPSVGRRTLMKKLIESNPRHYCACVPHTNRPMKPGEMNGREYHFISREEMEEYI
SNGKMLEYGETKGHLYGLSVKTVKKTIETGKIPILDLHPQALKVIGSSGLLPYIIFIASP
RIDRLTMTRRMTTEKQKRKMANSSSSEGIQNIQQSFTESELLQLYQSSQEIQIEYSHYFD
WVIVNDDLSVASDMLIEVARRIEEEVQWVPSSWAEDV
>AMQU_Aqu2.1.28776_001
MGIKGLTTYMQKNYEWKEIGKDSPLRGQLLIDAMSCCYSLYDGIDWTYGGQYKEFDQKCR
AFLANLRQSGIEPIFVFDGVDYEGEKARVILERKEKTAKCIQSLLLYGNYPIDGPRSCLP
VFAKVVFMEVLKELRIPFIVADGDADSLTVSISNFYGCPVLSSDSDYYIFNVKGGYIPFE
YFYWESKPINAKIYHLSNFSAIFREPEIIYLIPALIGNDFLESPHLGENTMNTDELVEWI
ASFRSVEKFLSRFCKSEQVMAIRENFHKAKDMYSIDEISMDDARKSTELKTANGTPLPSW
ILEQYRDGCFSTSVLDPMILNECILPMITDNPKKESSMKIGKPLREYMYGLLKPYLEVQK
VEEGMRIGQCDIQFKPVRPLAAPQCLITDVDALRDEERLGLLCNIFEVLPDELGHHSRFQ
IDGPWTKRQLDSLHSFSMWQCVYYEAMKLNDVLKRPLEFTSPALLFNGRLCLYYACMKEA
DFDVIKEETLTKFPDMARLCKELLSICSPREVSRGSSSHKASKEKHKQPAAAAKKTYSRS
TPVSTANPFGLLADLDEEN
>AMQU_Aqu2.1.04728_001
MLEEITRTSDTSVAINEAVIPPEADKKLFSEAIVNNCLILCCLVAHKDSKKYLDSIVHDF
DELSVSKPQDPKLERYVIAKREKDKELYIGFLGEPDLEIWQENGIISEGISKQTDRLPVR
FFVEQIRDGYSIIFTGFEFGGLLALSVYASVWK
>AMQU_Aqu2.1.42726_001
MAQATGEQDLVNFEDIKDSLKTGDLLLLYRKDEEIPNYAVIINNSDHMKYFPLLMVKGVA
KPMQRETFLHSKRRFLTAVTAVVRIFYGDYERVAICRLKTSEDEQGKLSSDAALKVVDNI
DTETYTDEEFETASEAPTPTFRSVVTTVINLHRFYHKLGVLKDTAKPSDIKNTAEKWHEI
LPVTKPQFLKVPPVKLGLLSREEPPLYQKILRGLMPFAEDVHVTYKSIRDTLNTGDIVLF
SSVCAAGAAIKIIGQQQFSHAALVLKPKGSDILMVWESCRNFVGKVDLGSCQIMGGTQIL
PLKHKIFSGYNDEVAIRRLVDLTDKEREKVHDTIMALTKKREGVKYQANIFEMVKAGYDF
FDNFLSIFKNEEEDISTLFCSELVANAYQEAGLLGDEKPSNEYSPDELSSQNKDLTLKMG
RLEKEIYIRMKYDDLDIED
>AMQU_Aqu2.1.36424_001
SLFCWRCHHRLDSNLLIFPRFHSSSYSIFAATTDSNTVFPAKIRKEQSPVLFECTTMIPA
FPKQTLAPLNNNSCLMMPKLQQQAPQFFSVIDDSLTDIRWLGTMDPHFPPLENTGNSGEN
YRAFNQPGAGPKGRKKLSYGKPKQQPTSDVKPNADSESIRPPFSYAALISLAINSHPQNM
LTLNSIYRWIEDNFPFFRMPEARAWKNSIRHNLSIKKNLFQKVYIDPPRRGNGAYWTLLS
EGQEEVERCMKLLMTLRPPVIDPSSVYLNQSATNSSQVIRSKGKFVPSHCESSQKERRDV
LSSSPSLHMSPISLADKENSSQPGNFLVHPLEHHHSTSYPQMYPPSIQPFLPAHVPSQHS
SVEKHQSSSGPLDTSNNSLLDLSYLTPLKDELAPHFPDINNISLSPFLSYWTGSKPPQQP
GSGYNGSSGFSRTPNTITGLSPLCTPSKPYLGINACGEIGSGESGIYYNSSTPVKDIGEI
LPGCTPIKCVGGAMDPNSRLYACNTTPLRLAEFRHL
>AMQU_Aqu2.1.30718_001
MNGWSGLIRRSFSLSLASLHRHSSSAVYVNEADPSSLALWKSAKPFKQIPGPKCYPVIGA
LPTFLTRITKERPIGIVSLDWFKEYGSLYKLIIPGMSPALFTTDPDVFKVMVQNEASNKY
PLRGFGFEDKLGWVSHKIDVPPFMFFTGGQEWKTLRSAMAKPATPRKVATFSNQLYDAAQ
ELGTHWLSKKSKDFYITDIRDDLQRWGLKCVVWFVFNKDLPVFEEGNQMADDFAKAAVNF
NNNIGSMLQALPLYKLYPTAPFKNFKKAVNDMHAIGESMMKSRFKQLQKLAQEGEVLNEE
RVSLVEHLLIKEKLTKEQALSQACDLLSAGVDASSNTAVFLLHHISKKPELQQALYDEVT
SVCGLNGVPDFNDFQRMPLVRNCIKETLRLYPAAPIPRLAQTDMVIHGYKVPKNTSIIFE
LFLIGRDPKLYPNPEHFNPYRWEGKKEQDGLVTFGSLPFGAGVRMCYGRRLAELELHLLL
ANICRRFVLSTDQSSSLELSKLLALKSKNPVRLCIKEREHV
>AMQU_Aqu2.1.28702_001
MMCRTVDSVVSELAADHSLEGIIKVSLQLLSRTNVKGIIVLTDGVGGFATPTSMHTIVSQ
LRTTNVSCWVVLCGGGTSPRISLGAVVDTQSLEHLTKSCNGCILNPAKILNSVSSPDEGP
VEINLIQKCILMWSLQCSAWEGRVGGVALQSSAYEDPFVPQTEYKYQRSLFKAPGMRVIG
CRIREGFLIKSILLNEREIEIVMELLWQPNVTIQYTVQTSFPLSDVDFYHSVITISFSAP
YHFVRDFLSESDPRTALPHATALRRFKQSLKSLTHSDEVLFHLLSFSSVADYYKFPQSIL
DGMPLLTIPPNQSKPVLAINTDGEDKSLLTLANYWKSLSTLDFNHWTHWFHSYKIPLVLH
QDSSLPLHIVCPSPTGRYSSVQCRVSASKLYSSLRIWSTLVLQESHSYVRILPDPKTPAY
FCIARLVQMQPCMLIHLGFIEGTPWDLQQEVKASLKGLIAGLKLSLATTDQSSIKGSRHN
KKRGSSVAIPQQPCATLINKQLQRSLVSYQLGERGEVPLQWGYMNHHRWQWKVSQPHPQL
LMALLRRRIQEGFIIASAHNGIVTLVVEIKVKQPYSTTVQSSLLQYVISPLSSSKNTLSS
SGSFSTELWIEPQYLTIDQTPEGLKYLQEKNVLDAHYEIHSVDVQVLTALCSFLEYSPAP
SPSIPSPLECEASSYDQFDSGQLVEIQFNLSSLYPKSHVTAFTFSAFTERNLTTSPITLD
NCSPQNRNLHSSFIDQLLLLSCTSIPVHDSALILNRLKSSDQLSQFVKLFDPAHEGSRLL
WRCFASSKGETLSIIFTPCFLCPTSDLTSLCLPVVVMVTNLSALLGPDKLGGVVEPLPPD
AYIEELFKSEGAHEATPPIIKDLRKSLKYIHKLSYLHSLQFSLQQSVSVDEDDLKQGLSV
CHVTSVPVDITPLLVGVCHHVCFSRGEGGEKGEMVSSDSLSVLLELLGDQRRSSYRMVSL
IESGEEEGEKEEGKGEELCVTREEEVSVLLSLFLSGLGFKLIKNGRYFWLEKQTNASYTF
QKEMTPTIGIYEENEDTRDKSVTPPPFSPDTTLKPKPIPVPHPPVPASDSEDETWELEPI
LSPTSDAVSPPVQTQTSPLFLELSYSLKHCPSLKKREDERGDERGRDAGEESKKYERRGK
KERSIEMDEDTLTEPLKEGKLPLCLKSLLSSFQLEGDSHCSLQLNLTFYSLLDSEGESLD
EEEKEEEEEEQKRTEFDPILMMQQHFQRIARSLKHKVEWLIQDEVLSRSRELVSEGEGVS
PSLLQSVASHVQSSSGKYVNCLFNHEVIKFVFGAQNSMHQFLQQLEDIKLTAYTIHKASD
DYFYLTPCTHSSSAYPLFNSSSQRQSSSLSPLHVPNKDKRSLHGRCSTPSPSPAPPRLTI
RHKRSVSWTATSSLPTHVSLSTLSPLPTPQSRSSISSINGAGTVDYYASRSNSTASFISP
LSPFNNVLNEELFWIVMRVLPSKVEVYVHNRCSSKDFIADDNSGIKKLCSSILSAISRVC
KRTNQWHLLKELLDTHVCSPLLLPESQSDEWVRHTVSHHGDIIYGGERFYQQQFECERQW
RHHITPHWRLRTMKNQTPLRITRNALNAFAVTNRTDIYVLQDVTEGGEETIFYLKISESL
CEVEGDFVDQDEGGGEDAARCDTRATNEVETMSISSVGELQTSKHLSSSSFSINKDTKSC
ESIVLELFGITEPTVTLKSRLQRVIQLKLDDAALELMCSSYTRNLRLYLSPADIEFLQPL
PNQPSEVVSLLLPQWIPNPNAFFFYLLQQLSLMFLQPQYTSVLDTKDRVLLKTPPELSTV
LKDSSLPLELEQDYLFLHIRPVNKGRGMGLISASLVSPEGLILPPLPGIKPSPAPLQTPP
TLEQATQVETIESFPVRDDTRYSVGFHIWERGNVALPKLKQTLVLCVKRSLLDTLFESHY
LQIPVASISEEEIEKRLSPGLLRSVVCKTPSIDQGSFVNVTLDSSMEGSSTVAPPSVNTS
GDTMRTSSFSEINEEDAMEDVGKGGGGDWEQKEKLRRIQSTKENLLNQARTGLLGSLSEG
YTRFLPLFLHKMEEFASPVLYHQEWALPSNYSITPLLSHTVSYTSSSLSEMSFSLFKYDK
LDQTYSKIPLPSDKTPPKATPIPTDYILIGRDLQQWKESSDPSDPTKHFEEVWSDALRCL
PLASWKEVGMASLPLQAAAKKHNCFVPRHQFLMGTIGRGKFEVWLYNVSETRLRKLKVQL
TSLLNWQTTRTGFLHQLLSQKMGLFHHTTGKDISPAVQLANKYCTTPQNIGIIVKQSRPP
PEEMSPATITRQFSRSAPPTPQIELDSFYQDKQPLSPLPSKPSDPVTRHGIQFREMLSHQ
RETAKQKELLGKVFESWEQRGIDNSAPISTEVIAKLKRTSRLLHFCSSPLLFFPGTTTQS
IKEGGGAKVGGAFQDEQDSTWTQLLKDKFLHEYTSYLQTLKFHPINERPPASQARSRHTP
SPTHSAAFHDHESLGLYKCLQRSWSNGGIMLVELLFKGSVFHVMLYSIECSRLTMTHLPS
FEVSDRFSQECGRMKDFIHVHSFTYDFHIRTILSIIQKRINIDGTLNVHHLLNRLCKHYQ
NPPLYIRNRICKETLLMSLSVTMESLMKHLLSNCKEYSLDTLELLHTKTNSSDSATPTST
TLYEVALMIDLSNIGNVTTPEISRLIYDTREQYHVVVLAILSNGQSDSISTHNKKSLSLS
VYLILVNKVEVYPRLTVLSPLSNHSNITSPTSFTLGSGGHKMETLLEVEKERESKLNASV
RDHRRKLGYGSLNTPSAVSEVVINQEIIEEEMSGLKRHFTNIINSAQSHVRRNELWKRLL
YGGGGNKIMEALSVMEFQELLQLVTSCRLESIDSQLVHFQKQTRKWYKGLFQLFEEKFHG
MFKYFTSKVNGVKYGVIINEDWQDMFLLLLLEDEDPPTEGSIYTGIEQGFSCVYRNPKVS
MVSQGQRDISAYVEEENRLISAVVNILCGSLWLRMMGEMPMMAKSPKTGGGRNRGGSHEK
>AMQU_Aqu2.1.00187_001
MITSIPYFSITIPPITEQLDKIDDSIQKQLQEKLSLLRSLQAVNKDDSITSVTHASPANV
VETSSVIFHTVGELTSQVSKLLVPNPTKQIVTDVQYQLAELTSHLHSGLSELLMSLGKEG
ILQTLERTASSDDPPASPQLD
>AMQU_Aqu2.1.36519_001
MAKIAAVPSIMGSEGSFKVAPVVSEEEIYRYVDLGLGCGVDGTSRKPWLNKTSFQARHVT
FDNIIGRDEGGAMQGYEKEISSFQALQCEITTSIDRPNKPLTIGADSELSRSVNSSRRAI
GRQIINRTISFKDDFVDAPHSDETISEKTGGSSDIQNHWNFEQRLAHWIIQRLKASWQQP
QSVTTSVSAVKLLPPLTLPTETVKGNCPLTDLLFVIEQHRKPDLQLIIKGCEEFLDYFRV
THYVSAIELGAAEYQVFTEHEYQYSDDVLAKMESYLSGKKHAPSKMMIKRIGTFTSDKVE
HGSYGEAVVNIAIKSILTLVKTDFLHEAMSTALLKYFDSQKDKSNGPFLITCGIAAGLFL
SVDPETHAVKATSEVAKATHFQIIPSDDKYNEFYIAYHEEKARVLRRRRYSVLAGDDPGS
TAALYLDAPVSVRGRNNGPLYMSDTVSDESSRFVLHSRIIHNKVSPVSISTWTNGTEMFY
LNCSRRKRRIDGYLAIKRVRQRGNDQEQFITACMSSRKFHNNTSVFMLFQLIPSYLVKDE
TEENEEAKEGEDKEKSPTVKLEVEAQDTKV
>AMQU_Aqu2.1.22364_001
MDKLFEELSTILSVPVDKVRYVTLFLVSFPLATLLRVVLHYSYTSPTIRHTVSALLGLFF
GWICFQWQVFYLIGFVLIGYILLVTLPPSIVQRYSMIYALISISTGHIYRLITDYGGYTL
DFTGPLMLLVQRVSYVAYAYHDGVARDESKLTEDQKRHKIDSIPSLLEYFSYNFCFMTFL
AGPTTTYREYDDFITGNNMIRAKQVTGSDPSPLVPVLKKASVSLLFLSIVVLNTQRLDKN
LLLDPDLSFPRRLLNITIFASIIRCQYYFTFIIADGICNAGGLGYDSLASDESKRWSLTT
MVDVYQIELATNARELISGWNLPTMNWLRRLIYDRGNKSVLLTNMVSAMWHGYYPGYYLS
FFVAGLGTLVGRKLRFITQNAFDSSRVMKSSYTVLCIIVLSLMRDFNFISFQLMFLEDIF
FIWKCYYFIPVIGLLSLFFLLPSVKKQKST
>AMQU_Aqu2.1.17699_001
MAALQRQMVIATEDGVAVIDKQLIVDPESGLILEVEKAKMAVDTGDGIVVREQQRIKGVR
VPPAAVGGGGGHDYNQRAIGPGNRNSTSNRTPIARDSSDVPPAYSSLFPGIKDVKNQVGR
ARQQNEGRSENVAVPMTLCDIICKSFLPCCVYLLLFAFNISMIVIGSVYANDCSLNPLIP
IFLIVFGSFSVIQTCCGMSKMICCRESEDESDTNRLCRKTNFCFQGLIVIFLFAWFIAGN
VFVFGSWGDWDDSDKYGDYYCNPVLMYFSLITIIVMYGISALVCCCCLCCLCCLVLMAGA
SDE
>AMQU_Aqu2.1.32788_001
RMVKSVVRGSRNKVLVDGAVKYCNKLLVTFRCEERRKLLTPTGKYSNKDTSSFAELLMAY
MKANKESCGNYKKHVALLKKYIRDTPNVSQKKNFYPSFKLWVADNYGGTVTDESWVSILE
EDAATSPSLPATSEWEEASDNYQEFQENDPSYENDYL
>AMQU_Aqu2.1.01298_001
MIVWGTCDGIWNSVPPSLTGSLFPHKQEAAFSALRMGLGVGFIIGFVSALFLNIEVQYYI
GIAFLFIIIITASILFFTTQTKEQLCPCCVSK
>AMQU_Aqu2.1.44140_001
MGVKECPNCCRNFIRFILAAVNIGVCILGLSVLIVGAWGAGTNHDYLKVTEDTKSYTQVP
TLLIIIGLFVFIFGIVGVVGAIFAHTLGGRIILGLYGFVLALFVIIEFAGGIAAGVESGQ
VGNAFSKAFNDSFSKYTDNSTDNKQAWDSLQESLKCCGIDGPSSYREKLNMEPPTSCCDK
KIDSNCDTTIDANLYNTGCADQIKSDIKYILGVVAGIGITFALLQLVGVVFSLYVAIVAH
KKDNYEVV
>AMQU_Aqu2.1.36023_001
MASNFDKPLDELVNNRGRAGFRGRGRGFRGTGRGASGGFNSKRGGANFHDRNFGAKVGKT
EQNGFSRSDGGGKGGVNDLRDVIISKTKPSVTDLRLKLPPKQLSKAKGGGGGGSRLSIGS
STNSKLGSGGRTSKQQIKSSKTYPSMSDHQLLFQKQRPTRSTRSLKEQSPPSGRRLPTSS
EAKKITVTVQGLSKTTSEMYRKEERLATAITRQKEIRQHSFMKSREEFLASAITSALGGG
GGGAGVAPQVHSVIRSQPSQQQYSRHRSTSPNDYHQFDSRGYEPRPHSFVPPPPPPRQQQ
QQRGLTTVTTLVISNLNDTVSRNDVSELCSAVGPVETVNMIAPGVAEVTYRYKDDALEAF
KKYNQRNLDGMPMVCRLQSGAGSGRPRSSINMSIGGYASRMMDSYQSEAHPSMFNSGGAG
MDGFY
>AMQU_Aqu2.1.34895_001
MASKGVVLIPSNKVRCRNLDPLRFVIKDIRHGNTEAVMKALNSSPELSGIFRARLMADRV
PKGRSPLVTASQHNRIDLLHYILENYQANLEQETSTDIEGGHPVEGATPLWTASTLGHID
IVSDLIRRGANIEHTTDSRSSPLRGAAFDGHLDVVKYLIERGADIDKPNQVGQSPLTIAA
AMKKEETVKYLLEKKANIHHKGHNGDTPLHVAVESGSSEITKLLVEAGAKNIPNDVGYTP
AIMACCYGHQDIMNYLNSTFVLEQQELYDCYCLLVAKEVLSSDLSAALDWLLKAIEVRNA
HPLISAELDKRPLEDIYDKMREPSTEAEARAILRNNMESFFLCAMYCERILGAIHPTTPF
YIRISGDMALEESRHDKCMQLWLRSLQFDNAARMAYELQIIEDLLFSVRGFCSMLDAGYV
PQIHQHFQWGVKEFKMAKESKISEVDVAYCLCRMLAVWFKVLEHSPENKSEERKRLDSAV
ETLVSLMEGKETPLLVACLHDITGAPKTNSAVTSVANAKLPLHSVVEVLIENGCPVNCED
LVGNFPLHLAVKLKEDSSLDCVKTLIEYGAHLDAVNHCNESALSLAKKKEGYRKNNQEII
DLLTLSLHRDLSLQCISAATIVKEGLSYVGVLPSFLISFVSEHDTDGLVTQESEEEGEGK
LEEESSISTTDSSVNS
>AMQU_Aqu2.1.17765_001
MRKATGLNPALDPGCFYGQIRLVNGGGPNVGRLEICRNNIWELVCNNDWSYTNAQVVCRQ
LGHPTDGATVLNETYFGAGNGSILLGDIVCSGSESTILQCTHSSVGSHNCGPNDTVGIQC
AESIKNVSVCDTELSDQLWALMRANGNCEQYYKTGFKGFCDDFYNPGVTYVYIPKRRLGG
SQTLLRQFSEANVFLIQIPPHCREIAKNVLCTHYYLPCGFNGTLHVPLPLCPDVCRYMSE
TLCPDIWSFVATFLISNSVDPEYRNDEGVKLPVCNNTDQMINYLNLSSDCCSNGGVILPS
STIITSEFGIVYRGVMTIENKIPEPVAIKTLKGFYKESDIDSLLDECIIMMSFDNLNVLP
LIGVCLDLGPAPYIIMPFMSRGSLLSYLKKERPNLTVADTSEEDIILNVRKQLLSICLQV
ANGMSYLASQRFIHRDLAARNCMIDDNGIIKVADFGISEDIYACNYFRQLKGSEFGIVYR
GVMTNNPQLPKAVAVKTLKGFYKERDIDSLLDECIIMMSFSNLNVLPLIGVCLDLGPAPY
IIMPFMSRGSLLSYLKKERPNLT
>AMQU_Aqu2.1.28480_001
MALEQQRVPLGSNKWSSCLWQAERGPAGFILPQAQVDKGEVDQTKLGGGPSGDYPVSIRE
LIPSPTSVYDVLDRLGRGTFGQVVRAWKKNTSEIVAIKILKSTPSYAKQGQMEVDVLSKL
SRLSPDEGSFVKAYESFQHHGHICIVFELLHINLYDYLKQSRFDPLPLKYIRPIAQQVLC
CLEKLASLGLVHADLKPENIMLVDPQRYPFKVKVIDFGSAMSRDKTSPSCYLQSRYYRAP
EVILGVNFNEGIDMWSLGCVLAELYLGWPLFPGASEFDQITYICQTLGPLPHHLMRNITK
ATRFFNCDPVTSTWSLKSISQYTQETGIQSKESRKYIFRSLLDMNHLPPLAAGIDNREAI
LTSVDRMEFISLLSRMLSLDPTQRIRPLSALQSPFITMQHLATHTNTQTVWSWIQAMAVC
HQPRLSTTPLSINTHPSLQLLGHTGLTGGGVLPTSCCRQSLQTGLYQTAVIPHNGAHLVC
HVAPSTFGYLPVSHSHLIQTHQRETHPVLTTGQWILEPTTRLQQQQQQQQQQQQQHGGGG
GGGVYAHHLCTCHQHSQSQQQARNQVILPSDQVVTAATHLPTDSITNKLLPLQLPAYHPF
SRL
>AMQU_Aqu2.1.27800_001
MASKVTQIPSGSSSASLPGVGRPGTPAITYTDPQQPSLFFTAFNELRQLQRFCDLELSLK
GRTITGHKLILASGSPYIMELVHSNDHGYIELTDTKLDPYAVSVLVEFLYTASLCISETN
VLELCYASQVFRMGKIQKSCCKFMKKTLSVSNVIPYLFFCHENNYKTVGSKCIEYAANNI
SLIVKESSFLNMTDDDLTKFIDTLNIRHTRNETIAVQEWSQYNGVERRAMKLDRPGVSQH
IPPPQGTTDGHLTAIHTNTHKLITARHGGLDPDELKMKLKLLQQETRATSSNSALHKEID
TNLPNGRDTSNSIITSSSRLIAIGGSTEHSVTDTCEVFNTSTQEWASIAKLPHKKSQSSS
VLYNSKIYSIGGYTGQRRRLSVIDVYDTVNNKWTVGPSLAQPLSGTSAVLNKNRIFIIGG
YNGAEHLRDVKVLNIDTGQWKHGPSLNVARSYCQAVMLQGSIYAVGGANNDGRLASVEVL
SPGATQWTYSSPLNTPRSRPGVGVHGNQLYAIGGYDGINHLATGEVYDATTDQWTPLAGN
MRVQRNSPGVTVAHGAIYTAGGHNGTGINKNMEIYEPRAGKWINSVDMTTPRCDFSLVTC
TND
>AMQU_Aqu2.1.29459_001
MKIIVGIFSLFILTALGMKTEFDEEFESDPNGYNIQESDPDEPLDDDTELQQEAPKEEME
TQEEQEDIDDQQTQSLKSYGTCRGLYSSCADIKSNNPRSRSGVYRIKTNNRYIHVYCYMG
TLCGMRQGWRRLGKLDMTQRSAKCPSSLRMVTQSGTRICTKNKAGCNSVTIPSQGVPYSI
VCGRVRGYQKYTLDAFHHHQSSSINSPYVDGVSITHGSPRKHIWTLAAGFSEFLRNRPYV
CPCNYGTTVKPAPFVGNDFYCESGFGHVKNHFSLSDPLWDRKQCRHQEAPCCNRPLLPWF
RKSLRYATTDNIEMRVCSDQDTNDENIGIDQYEFYVM
>AMQU_Aqu2.1.39872_001
MPAIPLKKILSVSSEDKVHKAANLLLPAASLHWLSSPENQSKCSTVEVEMAKNSKIGQIE
IGNLGSAFVEVLVRESESGGDFVSLLPQSMLMTAEESKSGRNQTRTKVFGQDRLSKAATD
KKWRYIKIQCLQPYVPQKPYGLRYIKLFQTSQSLQGSETGSPSLSGRSPLNSLFSPIKNL
QKFNTPQHLRTNSMSSPQSLSKRGSTSAPLPPLRTPKLPGLSVRGRGDFASDDGSATPKR
PRKERAPLEEDSQEFEFAGLENQSRLLKSTLKGNNKELMDANPILSRIASAKKESKEKEE
EEEVGGASYVRRRLLTKELNNIDNSGVDFISSYDDKVASLERSKTSRLYTHMKLSNLDDS
SEIGEESCIDRSRWNKRRSRRDKQKPSDTVKGWIKRRGRGRRLGSLPRFAPIEMSDIPLL
LETKQSKLLDFFGGKVSRDEDGEDTDSDATIEYNGGENDDDDDDDDDDDDDDDDDDGKIV
EDKTEDLSSIQSCPICNEPVPLYALELHASQCAEKNYDSPSNNRSVAERHVTINSSHYGV
TKNRSKPGIIYID
>AMQU_Aqu2.1.15758_001
MQKPSAALDITIDVKARIETAQRLGEDNTDLIPCFIAKPKCTCPPDIAELVKATSGSLVP
LYRYLGPNQFGRYTNHFYTTSPDEIGTTFPGQIGKHGYRSEGIAAYIYTDPPLLVAPAVV
PLYRYYHGKIHDHLYTSDFNELACGEGNPDGYNYEGIQGYCFKYSLPGINRPLYRYYSDN
AMDHFYTTNEAEIGTTTIGVTGKHGYISEGMTCYVA
>AMQU_Aqu2.1.08533_001
GVTDEKSYSENIRNVLKIESKIEGGCPVLLDKEQALVRKGILCIWRQDDKLLTFSRKTRR
RQNYCFLFSKHFLVTQRVEKKGEEGYRLLKENGLLSLAKCRIHEYALPEYPELRFLSFGL
EIDDGSQSQSKQKLIFIAMSVAEKAQWIADIAQVQRI
>AMQU_Aqu2.1.21297_001
MKLPIITDHYKAKFTALLYYEEQEHIELLKKKCDGSFALQKCEPPFLRHDEKSYPPHFYC
LQGMSSAQIMYAIQASDRHVTVSIGQHSYVANILSCNYSHIDDKLYICFKSSIGGQSLLK
VNAKFNVNHSYFVGLNEGVLRISMNVLRRLIPTSEDFKSPPRDIAIDIRRHPYGGIDLDP
EQYLALEAVLSNQCSAPVLIPGAFGCGKTRLLAVATECFFREHNETGDCSPCRILICCHH
QRSADVFIDDYFSKMLSQSWPVKVVRVTSSRHRVGYPGYVQAAHFDNSQYKKENYFLLVT
TFGGALTISRRVEPDFFTHILIDEGAQTREPEALSPFLMANENTRIVIAGDHQQVGPQIL
VFGKAPQQFGLCVSLLQRLLEEYKSIGNITKRNTPSWNINYRSQADLLKLPSKLFYNSEL
RACGRVPYHLKAPYPYVFICSSFTNDIPADAQCAIEADRLLQAVQLYSDKFKSWELKDTC
IMTPSLKQANLIKKLIRTKFNNLEGVTIITSYQMQGQEYRMLFMSTVESLEPNGRPFDPL
KSFCNPALFNTAITRSKSLVVAVGNPLVLLLSEATMDNLKWCWREFISRCLQNETFKSTP
SDRAQFEQVKVQFFDMLKCDNPADMIKLFQRNSYFQNYCMKPALPNSSTHVFPIPLSTPQ
IICSTETFSQQSSSTPPFVQQSCHPSEVRKQPSSQVNQKLSFENETSQSWPQLDLLPSQE
SKKQLTSSSSTSPSSSLSTYEPPQQIIQEKDLHITKLVKERDERVLKQPEVSKQLSFQVD
QKPSFENETSQKLPQLLASSQEKIIHEKDLHIAKLVKERDERVFKQPEVSKQLSSQVDQK
SSFENETSQSLPQLLASSQEKLFILQGDKSQSLQWEKYGFKLQCPQGAVSKDTEVAVTAL
AGGNFKVPKGTVLVSAVYAISVSEALLKPLVIKVQHCVDLRNTSQTGCLKFVRAPLKSPY
QFSIVEGGSFKVGKRYGSIKREQFSFMGIVAEMSNGDTPSDSESEEGYETPPEGSTGDTH
NDSGNGARETSERTASPINTGLSQESVTDDSNQKVQEVESTSDASNVSNESTEDEVKQKP
NEDKGVTLLYTGLMYHEEKKVNQWMTTFSVVRDLEVLRQYLGNEHPEAEKDGPIVSFKYN
QPDGILHLCLQDTLSLESGWTVHPDQSPMQIRQCVVDKFIDNPMCSSIHISVYAKPGIAK
DPLHCPIKLTGIDPSIIIYINRTPSVINSSSLYLSTAASNELPRQTDTGPQNVVYKSDVA
HQVMLDNISLIKESQISLVSLANKLSSKKIINETDRKEATDTHTVLSADERMDKLLNLVK
VTIKLEGKVFGDFLEILKEEDNVRADALADKLEKEYKSRI
>AMQU_Aqu2.1.25206_001
MVVLADIIEAIRDFHKWTAPQYVAKGMANMMDDCYMKPDLLGVGLIIGAWNYPFHLVMLP
LVGAIAAGNAIIVKPSELSINTSNLVYDLIPKYLDNDFYAVVTGGADVAQCLLKERFDHI
FYTGSTHVGKIVMKAAAEHLTPVMLELGGKSPVIVADDANIEVAARRIMWGKLTNAGQIC
IAPDYVLCSESIRDRFVDSCKKAAEQFYGKDPSKSPDYACIINTRHFKRITGLMEATKAT
CVSKVVTDEDQRYISPALYVGVTEDDPLMKEEIFGPLLPVLTVSSIDEAVQFTMRERSRC
LSMYSPKTARLFITYQVALAAALLFKILSSFKLELILFHLAVSVTVV
>AMQU_Aqu2.1.35006_001
MRSSSDDALAAADRCLATFNNSQRLKSKAPTKRKAKDEVLYIFKRSKAAAKIPTTEKEKD
DLLRAGLVEKEVEFFYMEIGAEAFRDLLHDKFPPLRCGGFEFLKCIPNSRNMEVLSPVTL
LSPLALKTIVGTTKRTYIRPLQQDLGLSAIFDLPSG
>AMQU_Aqu2.1.12226_001
MAQQQYQQQQYQQQQQQQQQSEAPIANSQQALAASQGMLAVLPFTQPYPLATPTGVFTIP
PPPPQLNIKANEITNQSKRMFSEDSSSEWDGFCKIYYNDNVRDKASTNTTFEEIDQKYLQ
KAVEDGLVEYFVTKTV
>AMQU_Aqu2.1.26236_001
MASPAKVTGGGKLILISGDGERHEVSRETAKIFRALETMIESLGDKEELVEPIPLPNVSG
SVLGRMIAWSEHHVTTCSFSAEAPPSSPINSEVPVQPVVRPKVPKRRQPQFPPPDVVPTA
WEKDFLERNREDLYDLLLAANYLDVKRLMDLLCARVADLIKGKDPAKIRKTFHVPEPS
>AMQU_Aqu2.1.36400_001
MSAGLSQYHYRTSTYPFISPTFQSHQLWTPFYLQRITIDNPNYHTFLSRSITTNPPHLNA
LSRRVQRYGDNGFFQQKDIPVEQKYDVTSLQRSSIRPWDQIVSRPIVTPLVMSKESDLPF
PAEHPFTSHISQFSVFPDTCKTNTGLHLREPTPLVIGTTTCIETETINDVQIQTKAVGTQ
TDEGEMEDEDNCKKQKAYLISDKSYCHAARKEIHNVGLSVSCKDNSHLLASLRPGIYRWD
VSRSLSPGHQRSMTYPAPTTMYSPNNHPVSFRSLPLSPGTRQALESVNHRISTSTTYERE
FSSPRPVPKPTLSTFNKQMSASSSRGKYARAPVFHQLYSEDSSTPSRPQSGSTLYTRKLS
LPDGHQRDANDANVSTTDKATQTDFEEGNLDEKEGVNNEMESVKITQFQLPVRPESEDGG
YLRPSTAGSYSTSGQSCSDHPSTESVLKVPYNRTEALQRFNMVHYERAPDIRENSIRSGR
RHIINGYHAYYWH
>AMQU_Aqu2.1.29474_001
CEYEAIFLSTAEPTTGKGRSKNPTKTPCSQYVFNTALTRAKSLVVCAGNPFLLMTIEESM
GNECSCWKEYIRRCILSKTFVVPSKLNHETSHAITQDPIKMLQEIIFKFSPALSIHLSVK
DSILKSFQQALNSIPQYKNCKLKMVDDSKWNIVDVSLSDMDEIGLDSEENEGEKIGVFDC
ELQVKNYRSAVAVPLDHSKEPIVINGFNNRRGAFNNDIVQVEVTTYTSADDSSKEVIVKT
SGKVVKVIEERHPTRYVCRADQYGFINFYPLDKTAPVIVNLPKISYNLLRYRPKDDQAPM
VHDYITVFREDSIFDANDKIPRIRELIPFELSQSLLFVVIVLCWKPKYRKALGAVVEAVP
RTSNLFFTNHLLNLVYYIDEEDEEVHAPLQPPNETNKLHHYNRAFTIDPPLSKDLDDAVS
LTPLPQDGNYELAVLIANVAKRINENHPLDKKAKQRGTSVYGAKQRGAQRVHHMFPSSIT
SQLSLDYLKKRHVLCVPATVVIEEGVVTSVVSGDPKEAMVTSQIQFTYESAKKVMHNEEV
DVETRRQVEAFDAASRPSLLMADTLNLLYKIAMYLRIKRLNDAGYCYDRSEEGEESNWQT
HLLIEELMIFCNAAIADYLRERIPQQSALFLVQQPPLEVERHNFIKQNHKYLQQSLSLNY
YLNDFNNEQAAPFIMPNTTLQLLVDACSNGDHITLASILSNNKLYPQLAMAEAMSRTINR
KATYIVENSSEHNCNHHVHSGLLLPAYTHFTSPIRRYADLIVQRLVTSLIEGRSIAENSD
IYMYKKLAKLCSQLNVRNKAAKDFERADNKACITRSCEISLERTEAFVIESSKKSNDLFE
LSFTSNHYECIHSQDTSFSISDLNSHHKTKDGAIVWKIVSISLHQSFNLFSHPDVMKIDM
PSSGLKAPHCSIAAKLYQYTQGLKEGEPRLHRSNSNFAVCNKGITLSLECWVVTHQYLKC
QNEDNFKEVKSLILQLQQEASKDQPQSKRDEQSVAITYEIQRPFTANDIVTVWLGKSLKE
CLPVPAIQLMEIAPTVRVCLHHNKYPSLCFSDVQLQNASLATGYYSIEQYVQLWSKVFIA
ESVYDSVRTKNLIFIRHAPLKWNGFSRVDNCVDDPYYVPKDEVSLVIPPKNQDSLDFISI
KSGDFLCVRYEISDSLNAVYHFVVTSVEQGKKKRRHRKDIKNIIIRMCAEGDHSCRVTEN
MYQELKKGSQTCEIQIIPMPDSFHRVYARMKEALRDNNKWSSLSKTILISDTIRSNYFNG
LTATKKELEISLKVFNYDPLAKQLWKGEGGIELNPIQQDSIKRALTNKFQLIQGPPGTGK
SETGAHLAYIFSVTNKKISEEDPMSCKKKSVLYCGPSNKSVDVVHKNLHLLKALNNKLKI
LRIYGRTHERNDYPDPVFDLTQERTNRHDDGGGRVLDEFRDESLHEIIRHNCLEIVATES
RLKELLDQGIIPSLDERNRYKKLITFEEMKEIQNNYDVILCTCNETCSQRLLSSKDILAQ
CIIDESGMATEPETIAASSLCEHVVLIGDHKQLQPVVKYSPAKECGLGTSLFERYANQFE
EADDPHLITLELQYRMHSFICQGPSNIFYDGKLKADQIVQDRGPLTQSMDSFWPRGQLHP
VLFLKVYGMERSTDYKYSRKVDSHSKCNDEEAEAVVNYIKMLVKEHDVKHDSIAVLTPYG
AQKNLVAEMIKNDPELKTKESLSVATIVESQGDEYDIVILTTVRSQEVSEIRYKQYVQPD
RQWLNENLGFLTDDHQINVGITRARYGLIIIGNDILLKYDATWNKLIEIYENEGCIYTV
>AMQU_Aqu2.1.28951_001
MATRGRGRGRGGNRLKVGETQPSERKPKPVRSLIELSEYLHTLNESNFPNYGQMFSDMTL
EFASSSPENMNSTVDLIFSTTIESRDHATLGARVCQKIVMHVPTDTESKKAQRTSFRQTL
LGRFQSEYSKKDSTRKLSIESWLAIFSFLCEIFNYVRVNDNPLSVIGKAILSTMEWLLNL
DDVIDDEIECVCDNLKSIGATLEAVSAEKTSLVFSALRTKIISRTTTCRIRCISLEVVEY
RAMGWQDKKNELESYYMDAIADAAAEDEDDLS
>AMQU_Aqu2.1.36132_001
MSPYRYSFFQYALILSAGCCGALAVLSLPTIAVFALILIAFLSYALVRYVFYHPGGRVWR
LAIKPYLTSRLLLSASPAKSTSKRSELVHKEAQKFIQLIIRDFIVSWYKQISENPEFPQE
TVCLLEHLANDLQARVATVDIRSTILSLLPLLDPYLTALNEVGYVNERGKSTFDVTHTYC
LMLFEKKPHLVHPALKNSQTEVEHLQRMGRDYQYPPSSASSNGGMIDDELLDCTDDSVYV
NLPPIYIDKHVRVDTKDGVHTGYIIKFPSKMLDESQLLSLHLEEETELESLKRYSEFASF
HKTLSNGRYSHVAKGLSLPDRRIFSHIINKIPFSSGEPDPTTILERKEGLESYLQSVVAV
KEIKESPEFRQFLFSGVTSLQEAQIFSTRPGMARRDWRKSMAVEKPTIQSEQPFSDVLVS
FTESHDLPMPHKGGALNTCNSPSNSNTDEGGHTSTRTGPVASTASDSITVQDVMQLIPTA
VWSFFSRELGRGVVDDHVTLAAEREAESPLMNSLLSLANEATRTTSPELWITSEGTQLGI
LGICGDTLDSYLMNELLEVVSDETRWARALYNLRHLLWPNGGELSLSSTPPLTDTQKRQQ
RQEAVDEIKNFLPNALPWLIGAGSYDEAIEHCLNYIQNPRINRHFLFRALDILFSQIVPE
VKDTEFQDRLVKMRSKPSFLSLS
>AMQU_Aqu2.1.37891_001
MTTRREVSSEGGSSRTASPLNIELLPPTVSVISCSSEEETPINVDTGNRAATAPSDLRVQ
QSVTFSDISTAPFRHLSDAASMDSAVSTSPLTSNGGRRTGVETIIDGSISFAPSREKLKH
LKSRLKLHDLSQNELELKAALYFHICNPLKRWKVEKLVPYKLVLQVIKTFLLVAQVLLFA
YSTSNHRSVFLYNSGLLFDQLLSRNTSIVSYGTVRYSYTQSSLTADMDHLLDRYYQLPNI
TLGSYGHQVNPEGEPEPVRATLVQFKESQPNPTSPHYYSFDYTPITTIVILNSTDNGTLT
DQLYEHGMDLTFVRFISLELQMSITGVLITDTSHIECYLFYVKVLYQKESSKGRISYHLK
TEDEKIECNGDPPADVSSFLIFLTVLDVIVIIASVISTGFICHTLRRSFVLAKAMGEFYE
SQLGIYDLSWFERKSLFSIWHIFTGFSDLLLIIGTLLKILLEYEVPVHSVTVRILIGTAL
IVQSSAMLRYFSFFKQLNALTRTLSAASPELIKFLFCTSILYFAYALCGLVVFGSYNEEM
FGNFGNSVEILFALINGDSIWLIFRAFNDQDILIYIYSRLFVYLFIFLFIYAVLNLFTSL
VKTAYDNSSLVDRATINEVRRFVFSGPLTDKGVALKDVTYVNKYVKPEVILKRKKKPSRT
DSRNIIGDLD
>AMQU_Aqu2.1.43317_001
MFPVTQRQYSWVNKTEQAPNTSIGISNNERINRFGQSSQTRNNEDRYYSGCQGNIQLCMV
LDGHQGESAAEFTVLSLAGKILSESRIEDPKLLLERVFRETEDSFFVGMDDPIGRRLALK
AELNQRPAGGSFERHRDLQQDELRRLDSQIEGGTTVVLSLITTNNQLYTANIGDSRAVLC
EEDKNGRIIASQLSDDHNVFNPEEQDRLKKLGLDIGQLLQLRRLGPFQITRSIGDYLIKG
GYTEVDVLRSASQGPGIATPFVNGPWDISNLQNKTFLILMSDGLYEAYGSCINTRNPPEL
HSSLARLVMDEMRLHNRLDRVGQAVVNRVKEQYREICRRDRKDGKLDDMTLIIQNFTYPM
GSAPVPEQIDSPLLQYHSPSPFYSHRTPHVESSPGGVFVEENISPFPSTGRQQPPIHYQQ
FGGHAGQMATGRSTGSMATGGYTGSMATGQSTGSMATGQSTGSMATGQSTGSMATGGYTG
SMATGQSTGSMATGRSTGSMAQPGSDNVQLVAQQMSGLNIKPKELFPPEGGQSAAASVNR
PRELTKEEEESGKFIKPYIVFPNDFPFDLTLDSIRD
>AMQU_Aqu2.1.20474_001
MSEHGLDRYAYGRYTPPIDPIQNWFLTNAEVEDGYTVLEFYCNFITCDDCDLLYFFLLIV
TSGNEPFVYHIVIYLCDGLYESDLGAEGSGECYGGVSDHVADCNPICCMGSRRKLTLLIY
PIGGAKSPHYAVIELHYNNLDHISGIVDSSGIEFTYIDTPREYNAGVMTVGHINDNTMVI
PPNTVDYSVTGLCLPECTRNFLPPDGVKVFANMFHTNTAGSKLIVCHIRHLECSPGVSRY
EELSPIDKNYHYMTSISSSLTT
>AMQU_Aqu2.1.39254_001
MSTTAAYNIRGPHRPPPPPPRQKSLEHRPLPQPLDMQSSITGPAPVQHPPSIYQQQQNGA
VTGSSSAPRLPPNGGSQGKEEVIMKYMTVDRNYETLKSVARKALIEFDQMRQRHDQNLKQ
VEEQKRARIEAQSQLKSIQDELENLRETSAKAFDQYGKLTQDLEEQTEMRERAETMAMEM
SQENKILKRATSSLSNATSTSGEDHKKLLAQLNELTTENSKLFTEKEDLDQALNEVKKEL
LVLQERVQKSEKKLQVTQSELEASKASLTQTTEKCTRLEEELMVRPTAAQLAEFEQLKTM
SQLTIDQMKGLSIELEEEKAARAEAESKANKLQTSLKTLQRQSTALMSAAADDDKLTNAL
LEIETLQKKLSDSEQNSQVKIKELEEQIALLQESSLAEENQQLDERLRLLTSQLDTEGQR
AATAEAEVEELKAQVSQLKEAASSLPSGGSGPPPPPPPPPPPPPGSGAPPPPPPPPLPPG
VAAGAPPPPPPPPPPPPGGAGIPPPPPPPPPPPGGSGAAPPPLPSLGASLASVQLKKASV
DEKSPEESSGGDPMANVMASIRSGQVKLRKAKVEEKKPLAPADPMASMIASIRSEGSTDT
TDSVSSSPDQSPVASRRQLGVPPTSPLNKEPGPPTPVSPLLKTPAAPASNKNPSPNRKTS
KVSIPNVFQQTSPAVPRRKNREDQDPLAVMLFVCLMQGWFGDLNNENSLYHLEPLTEDHL
RVSPEKDTLDDTHVLYKDTENKKKLQNSVCGTPHGNVSSDRFKLPSEGGSSLHRMRRQSG
GATNIVELLIVNDNHQYIAYGRNISAVVLRAIEIFSHVDMIVGTARCGNGIREPGETCDC
GSLADCDDPCCNATTCELASTAQCGSGVCCENCRFKSYDTTCRNSSGMCDILEYCTGQDA
DCPTDLTLQNGISCDNNTGYCYDGTCGSTQDQCNRYFGNVSVPSNDVCYTQFNTHGIAWG
HCGADGTNYIPCSTGDAFCGSLQCNGGRIIFNNVKSRSALTAYTRFASGQECRSVTTRAD
ADEVSPGLVVDGASCGTDRMCVSQSCVSVSSLEGVIPCPIGSNGQTCSGNGVCNNLNQCS
CNVGYTGSDCSQIPGTTTPTPTPAYEGEYCEDDFDGCTEVSCFNNATCTDVPAPGTGATC
PPCPSGYTGDGIVCSIAYKGEYCEDDFDGCTEVSCFNNATCTDVAAPGTGATCPPCPSGY
TGDGIVCSIEPTSEFLPFLYPSSYNVYTNVDDGSANVMLPTALEFGGFHYNKAYVKFLPF
LYPSSYNVYTNVDDGSASVTLPTTLEFGGFHYNRAYVILKVHPRQLKRKHPKLLKRGLKE
DNKKVTK
>AMQU_Aqu2.1.18563_001
KLKLDNECVVDADSVAHGPALDEDEEWIYMNYGPTSRLRLTVVDNKILRSVIFQPLLRKS
LRVQLVKTHKQIGSKDCGLFAIAMATAVLIGQDPKVLQFHQQSIREHLMDCFEAKKITPF
PLQIS
>AMQU_Aqu2.1.24308_001
MVYYVKYFCSIIAVICAVSSAYDEDECSIGRVYNPDTQKHISNIPTGWYLNLDSPLSCSG
RLSTLMVRFYQPLNSGRYCIPWALWKPLENGTYQRVSNSDGSYCQYFDEAADEDDPELYT
HDTTIQSYQRHLVERGLVIGVYIRSYETLSVVTNSSRIFESSGVCRATSGVTNASSVINC
TVYGSGRLNLLLNVDIIDCGQPSPPANGSVTYGSTQYGSVITYACYSGYTLNGSLNNTCS
SAGSWTAPTPTCQQLKHCPNITINNGSMRANNSMGRGPFYTGTIVLFTCDVGFRLSGSPR
LVCRPDATWDNNTPTCIPNKTVIPPPSVTGFNSSNTIIMSSTVKSSPSVIVFNSSNTIIM
SSTFKSSSTSMATVFTTLLSSASRASVSSSSSFMATSNNVISQNTVSVSVSPSNSVIPII
NEPIFTRTQLIILIVACGLFTSAITAIIALVIVIMCRTRRKEGRNVSNNVSYFVEGREDL
IYSDVYRAPQQAIALEERPHHEYEEPQTDITRYEEPARGKEDLYVQLDRIKVKKILLSDI
ELKDYLGSGQFGFVHKGIWKGSLVAVKSLRNETTDIDRVKFLQEAAIMGQFSHSNIVKLY
GLVNEGDDNIMLVVELMPAGDLQKYLPSLRNNQSKEGLAESLLTYCKEICSGMLYLSKRG
FVHRDLAARNILLTATNQCKIADFGMSRDVELEGYYVAQRGTMIPIKWTAPEALKFRKYS
SASDVWSYGCVLYEIWSLGLKPFEHSHNKEVLDKLDKGYRMPPPSGCPYLMYKLMILCWH
PEPSQRPSFPEISRFLLEQSNESLLHLPEGDIGTHPKAKQLGSSDLYAALIGSTAPCEVG
VPHESSTLNIPRLASTSGPQVYLGLENPASCGGYLTNYTICYYNARSGRPVTEGELSIWE
AGPELFDRFRVYDKIIESVLDLPFTTDNDTSCGIGPVVTPISNAPGPYPAREIVCMYYCL
PETSTVLVKPGSVVGIVYTDGVKYNNRGQMLTRHTFQTAGTCVGNSLRFSLGDIVGVTCP
LVPANTTTGLLAGAGIEPIYCPELSLQYGSINISGPYSYGTGIEYTCQTGFQLAGVSSQT
CLSSGDWSDELPYCNVLNCTDPGVPSNGRRRGNHFTNGSLIEFICDNGFTLNGTSLIMCY
RGNWSAPVPVCISNTPSPSSSSSSYLLPTTSNTIANTTASSSPSTTSDSNQFAYQFLTAI
FITIILLIILVLASALVFLYAYRKCFRSKRRYTMTDPISYAQLDRPLLENDHLEEVSDEI
YDKVKSDEGPVLPPRAAVMRFSNPGDTGGNYSEREGKATPVYGGAVPYRGATKPIFIERG
GGPRGIYARRENKGQEYNHPPSVQSLPFPSPIGQGGGPGSRLSTQSFPANLGYGGHYEVY
IPQDEDDDESPYWVPADFEDELYLQLDQIKVKKIPSAELNVMEILGSGQFAYVSRALWTK
PEGESIEVAVKVLSDEADENDKIRFLQEAALMGQFTHTNVLTLHGVVSSEDTTIMIVIEL
MKGGDLRHWLMKRKREKSYQANILLNFCRQICLGMCYLSSRKFVHRDLAARNILVTHDNI
CKISDFGMSRDLTEDEDYYMAGEGGLIPVKWTAPESIKQHKYSSASDVWSYGCVMYEIWS
LGRKPFDTLKNNETVKTVNSGRRLSPSPGCPKKMYEIMMKCWHPESKKRPSFNEIMLLLL
KDDSTLLLIPDEDRLAHSEAGQLGAPLEAGDKLYTDLQSIEREKEEEGDKKEYAVNFTAT
NSNVINACQFGVPHEVTSYTVNRYGSSSGTQVYLGLENSASCGGYLRNYTICQLNRLFGR
TMTPGNLSIWEPAIPFIDGLKAFSKIKSSDIQLPLAVNNTCGVNPTVTPLNPSTPLPARE
IICFQYCFPENSAILVRPGSVPGITYPNVRNLDRSSSAYDYQPNQLQNPTLHSYTTMESQ
FGLRNSGRYESLKKVEQPYLQPPSIGTVSSPQGYYAMYETLTNNEGGDESYWAPANVEQE
LYNQLERIKVKRIPSVEIKVLELLGSGYFATVNRAMWLKPNGGEEEVAVKILSEKADNEE
KIKFLQEAALMGQFKHTNVLTLHGVISTDANVMIVTELMKGGDLHHWLLKRKVEEEIAQE
PTATPGILLNFCRQICLGMCYLSSRNFVHRDLAARNILVTHDNICKVSDFGMSRDLDEEE
DYYLAGEGLPIPVKWTAPEAIKQRKYSSASDVWSYGCLMYEIWSLGHKPFAALKNSETLK
TITTGKRLEPPPGCPRSMYEIMIKCWHPESKKRPAFNDVMLLLLKDDSTLLLIPDEDRLT
HSEAGQLGAPLEAGDKLYTDLQSMYIDDA
>AMQU_Aqu2.1.24231_001
MIEIANAGYTKLIASLSTQDKKDIQRAIALQYTILQCITELEQFKHGLSSMQYLDIVGAN
RE
>AMQU_Aqu2.1.44204_001
MNEDVVRRGYVKVSATKGLGNSLSLRQRKYWVVLKGESRSTKACIEIYKSEDDVLRKSPT
KLVAIDQISRLQSVIERKELTLVMYAESVSLICSSRADHDDWLKDIESVRGGQTGGGGGG
GKAAKGAALSTPDEGPFRVRLRPSPSLLFHGSCILEIQKDFDRNIFNIALFADEIPPRLI
VKWQIDHIRQYGSNEIAFKFQSGSKSPTNVDWFILDTDSGDAPRIHRAVDYWAHHIVEQA
NNMIPSRSSSVGTNIRPTSSLPISPPVPPLPTAMRTSSIPNGNGSGVYQPLIASTVQPTP
IYDGIDNRQVPSSPPPAIPPLPSSLGGSNSVYQPLTHTPNGMSPRPSQEYAGLSELTREP
SQRHLPPPVPPSTSVPSQSADYMGLNFSSRDQPAESTYMDLNVPKT
>AMQU_Aqu2.1.08540_001
VLDLINEEYLTIQRIPSSQPLACQCYSPLSFGSAAQFYHRSCILDYTVKLSSALWAGLIP
INTSEVNELATVSCPSPSPDSLLIEDSLTSLINSEREKQLLILGQSEDPNANPVDVIPYN
GVIRAGGGAPVLCYSNHTIQELVDFKSDGVFSVDYCSLGFCRGNSESDWYLSDVDYPCVE
TREGVLCGHCKSGLSQTVTTTVCRDCSSPRWYIPLLTTLIGGFLLVALVTAFNIGVSPIF
DVLLFFVQSVYVAVSNQTGYESFLSISVFNLDFTLDQCITSNLGALTRLLLQYATPIYIL
LFLLTIISLTKIKRVAKYLGQHSILHALWLLILISYLNIAKTTFEIVHCQNIGPLDDRRY
VLVYDASIQCWSGGHLAWALIAVLLAAFFILPFPFYVWLATQSHKLKPVSDVYTSIYKDT
HRNWVVWNLLYRLLIVLVGVFVVNFFYRHFSLLLSFVVVLGIFVLFRPYHSPIDNLYGGF
VAICLVIFSIVTDPFSSEYLDPHRIVSWLIMSIVLISGGCLLILEGVLKYLRYKGKSYTK
DDVLKSCKDRLLLVKEKLKKRRSSLLINASVSPPGISSKGYMPFREPLIDSEQYIPSESQ
RNIENSRSIEFVENVKEKHVITSSVVSLTNSLV
>AMQU_Aqu2.1.35205_001
MISSTSFSSGLSKVGLEQQQQKEKAVQQSATPKTKKKRFLTLSRPSSSSSSSRKSSKDSE
AIGETLTSSLRPKLPSPTVPGSKFATLPRPPKPSKAPPPSTTTSKPPSHLGATPPKKRLP
FSLTSKSSSSSKSETSPKPPKPVKASNLSFSELKKQHQVLLQEVDSLKTRLAEESKGHET
KLQEIQGRLEESEITVNILRQEAERKDALLLDKNEQIKELQAKLDRTAFDKERLLMVIES
VQRDALTGEPIFNDNNLWQAARDENRSKVQHYTTLLDTMMNTLISTNDQLEEQEHYIKKS
SQLVPQT
>AMQU_Aqu2.1.17890_001
MKGKYQLSVSGPADPTGCGEGFSYTRLNPKEAGHPSTVSPSKRPKTVMGTEADLRKLKLS
KARNVLRNFGVPEEEIAKLSRWKVVDLVRSISTEAARSGGAVDVSSLMFARGSRCSQSEA
QERYKEECQRVFDIQNKVLCSNEVLSTDDESSESEGESDDELGRNLESLLSSKKTALDLT
HEQEEMERQELRRLLLDESNVGPSSSKGAADSGGGGGDHSERATPSLDVDDASSVLSFSS
GRRLLISRTFRDEGGREYVRHEVVKNQGVIDAYVRIMSRSKDKDIRMEFAEKDEKTREDM
RKEVKRLQSAIRQLDRAEERAKQKPQKPKKNKLEFTAMHLTCSACGQKGHMKTNKNCPKY
KNQPVQVAPTDDELAAATSEVPLVQDDLVKVEGTKVVLKKDLLEHAEDVRRRSLVLKFPK
EKSNELNMNYCAIFAAALEKIVNKLSAVQEYWPFCKPVSSKDVPDYYNLIKFPMDLQTMK
DNIRKHMQV
>AMQU_Aqu2.1.36777_001
MEECPLGALDSISVETWLLELRMECYRRQLEDFPNLKSVVNFKDVDLKKLGIQNAKDRAT
MIGSLSNYRSHMKSEGINKRVQSASSSHDHHHIGALIKKGSALNIKKLKGLLGGSGGSKG
QQKVKKGQDVQTSPSSEEKFLHTIPEIKTNVEDFSRSLPSQAAAACFEDLIQGTTQKPYA
VENDYVPDPRGSPQMPRHYPLQRSYTVSEQAPFHKDALLRPSHPRAQTMSNQAARSHCDH
FSLQVQEPFHGIMDDDGNPNKHLSIVSMESGLGLTCDTDERDDFSRSLPLEQQPWFYGPM
ARGQVESLLDQDGDFLVIEDTITRGSYILSLLWEGRIFHVQINCNEIVVKNLRGAEKTGQ
KYQFGNGAFDSVPELIFNHLRYRIPLSTDFDGVLINPICHDISSTEYESSLLRPYGTLPR
NFGRSIDSNLDHAMANADYYTMVHNKRASFRATRSASFSPCDSPRHSPVRDTISTPKASL
LNQTSYSSSNLLGDMVDEDEMSDMAMASLYRDAPSSPATIYNEVDGKASSHIPDVVRPRT
IDPYSTYDIPVPSKKAMEMQQSPSSHTSSREKYDQEDYEVMESVSIRSTLPPSPNLARSA
NHRSKSPSLDIHYSTVTPKSLRHERSVPVLGKNAGVKYAEITFKRSMSSAAHADVLERAR
AQTVTYATPRIVQENIPTPCKTPPPHPFSTYSQLSFSSLSSSKNTRLSPSSTPSSTKHSR
RSHGSRPSSESPYSSRPTSIISGKNIKPPQAIAEIPSFLKEFSNDEVAMHLTQADAVCFL
LAPRPGEDYDLWMNRVQELNTDGVFVGLEVLASQSGEKLWKKLFYRHLGLSQLVIVNLLH
TSDVIERAKMLKRWIEIAELLQSGKCGNLFSFMAIMKGLESTQVIDMKRTWGVLKTHYTD
THTTYQDTLKGMISALSEGASIYDIEQLVIPAIQHLRKLYTEDSNSQQDMRLILEDFTTR
TVGLDGLHSIVAHTADLSLNAKRKLGSYTYEPVLFDFLMQDCARMHLQNMGTSSDDPLER
YRRFNIVLDALLSKIDNP
>AMQU_Aqu2.1.11901_001
HSHNLTSSFEDTNPCVGEIVLAFYSVLFSYEGWNGIGYTVEENKNVKRNLLLGIFLGVPC
VTGCYVLVNIAYFAGLSKSQVLSSPATALTLAQSTIGDAGLVLIPLMVAVSTIGAATGAV
YAGSRVMYTTARDGNLIETLSLLHNKFQTPVMALIVQGLLTCLLIVIGSIGHLIDGLTTL
MWVFYGLVFVGLLVMRFTRRQETRPFKSSGPFLIYIYVLMLSGNHEYIPTYGNNHDKAQE
TKRQV
>AMQU_Aqu2.1.38123_001
MKLIRMKLALVFLAAVLVTIQCLPNNSEEFRLEQEPEDETDINAQTETELPSDSPIAEEN
EQDEQASEEEQAGDKEDDTDSSEIVRSTACRLIPLYRYFKGDGCDHFYTTNKREIGTTVA
GRIGNHGYRCEGIAGRIYTRKISPSVVPLYRYWNAHIRDHFYTTNFRELGRGRHGWAYEG
VQGYCFKYFLPGLTRPLYRYWNGNDHFYTTNANEIGTTTHGRRGKHGYTSEGIACYVA
>AMQU_Aqu2.1.32599_001
MHTMSVPPRWRHCPRKGKVIAGKFFPFKTPLSSEYDKDLAEGNRFPLSMLIAFTECIPGH
RMGLVIDLTKTSRYYDKRELLKCGIGHHKITCEGYGAAPNAEQVKEFQTLCVNFFKDHPD
DIIGVHCTHGFNRTGFLIVSYLIDVECWDLESAVATFSMARPPGIYKEHYLHELAGRYAD
GDIGSIVAPPLPEWCFEEDEVDSGGEEGGGGKGEEGQDRKGKKRKIEQNNDSAQFAVPLH
GVELVLGSTREEVQIACQEALDWEESGFPGSQPVSMDVQNIRFLNEKPYRVSWKADGTRY
MLYIKDKGHIYLIDRDNSVFNSPNITFLSRKREGEHLRDCVADSELVLDKVDGAVRPRLL
IYDIMMFEGSKDVARCDHQRRMLCIDRELIMPREEAAKRGIIDKIREPFSVRAKQFWDVS
ESRMILEKYAPTLTHENDGLIYNPTNEPYKPGQCKDLLIWKPPKVNFHLNIITEKKFGML
EEKKAQLLVGSERCEKIFSYLDLQVNKDAKKHSKKIIECSFVNNKWKFLRVRTDKGFPDS
IETAKSICIDSVNEDKLLEVCEKHRRGIDKGRANKHALEEPNGSMLPPSKARRHASTST
>AMQU_Aqu2.1.04855_001
QATLYSSTRSLNTLGLSPGQGLGLSIVGGRGSPTRDVPIYVKRILPESVLQKDSKIKTGD
ELVAVNDLIIHNVTKDYATEALNNV
>AMQU_Aqu2.1.19613_001
MRLKNNMDATGFFPDEESGSLRGLTPWQTFLVEGSPVPVTNAIVTANRTVPKATPGASRT
ITPSAVSPGTSSTSYSPNFCFLAKRQSLTPTTAGAKVTVVKAIVEWGDKPHFNKLQEILI
EVDESIAIVSI
>AMQU_Aqu2.1.03389_001
MKGLMVMNEATDIAFYSVDSQLRAHLHRRMEILENSIGQREEEEDLRGLLTTFFAPLTTS
FNVLTSMKKPLFSITADDNFLIVFKKFGEHVFVAVNGDGSESEDFLVRKLHVFNRIIGLL
YGPVLGRYI
>AMQU_Aqu2.1.36138_001
MAGFAEWLLSFPVDQLKYLFLLTLSLFLGYVFRVFLSYQTTPLHVRWIYHLVLGFSFCLF
CFNVWDTLLVVFFVGVAYVLLHTLSLKHIVWAMMVYALSFTIFVHFLCMKRSYGSWDLSV
TGPIMMIAQRITYVACELFDGLGRPDGELSEDQRRLKITERPSILQFFSYTFSFVGILAG
PACSYKDFANYISGANMKRLDNPNRYARAKEHNHDPSPALPVILKATRSILCLVLYLATS
SIVSKDSLLNETGLRKVILTFVLMHHIRLMYYFTFIICEASCNISGLGFTGYDDKGEAQW
DMVQGMSVLSVEFPVNLREMIASWNMMTVQWLRRCVFERSQFNPALLTFIVSSLWHGVYP
GYHITFFIFYCGKTAATKVRKNFRHYFQGSPSLKVFYDILTTVSTCIMRDVTVIPFVYLT
TEEFVKGWSNVFFIPILICFLLLLLPNKSRGINSKSHKE
>AMQU_Aqu2.1.35574_001
MFFAYIFGGALLLVFTLWYKFAYAPYQVFKKVGLTSPPTVPFFGNSLDIFKLTDTVAVEK
WMRIHGKVFGYYFGAKAFIVVLDLEMLKEITIKQFDNFTERRKEDSGFFYVLRKKANIAT
GLLLMDKKNWKRVRPITSPTFSAKKMRMVLHQSVEHWEQPELFRPERFSPDEKESRHPMC
YMPFGAGPRNCIGMRFALMEAKMCLMNLLKKYKFERAPDTQVPLKTRIGITQSPADGIFL
KVLLK
>AMQU_Aqu2.1.37789_001
MLRCIMAALKLWWALFFFSFCFFSTPVSSQSSCQTTENVTIRPSRDRNDRGLDDYFRRLE
GLAETINRDDGFYCSNVTIEPAVYILTREYSLEGFSVSMRATGRVVVVLGRGRDSTGELT
LEFEETSYVEFIGINFDGGPGYIEFEKVTQVTIQGSIFRQFREGTLDFIDCESITIENTV
FNNNGGPIIGRIRTFQGGAGGLSVQYSDVFTKRPRFLIRNVTFMSNMAGLNANLTSTGFT
EVTSGDSYTGRGGAIFLLLQNEMPVEGVIENCRFTNNSAALYGGAVYVAFNSVSNHQVYI
TNSVFRQNYAELAGGAVFMSYQVGGDDEHVNSVFVNESHFNRNWSPYGGAVYFFVSITAA
DEDGELGTFASFESSNFTRNFASIYGAAIGATALNLFESKGETRPGEISNCTFTDNLSSE
GATIGITNFPFLFKGTNTISRNEGPGLIVVGVLVTFSGTILFTDNEIKNASTGALLFLSN
GQIRLMRSTTVEIIDNRGGWGAGIVPTIAFTPSAYTELSRNPLCSFLYEDTSVPPDQWEV
NMTINENRAIVGSAVYVNDIRRCSWVGGTSNFNISRAYQWRFMKIGPNNANSARVGNTEY
DVQTQPVDTVVGSQGREERVEGFPGQPIRLNIYSTSETGTRTYAIWGFRPINNPRNSVIF
DPSAVSARDNLERPVEIYYFLTDDSFDLDNVRITVQASTLLTEDESKVTFNLTLRSCPAG
TVLSIVPGNTYYGCACHTDRTDINSCEDRTVYITLNKWAAITDNSRDKLFLIDCPPGYCR
CTPFLSASLINTGITSNNGGNGGNGGNNFGDIPSDSFITCDYVFNTDYNDSICSCDRTGV
LCGQCINHTSVSVLLNKCTSCSNANSIFIVLLIVIDIAAFLVMLIVMIPMRDWYISCIYY
LQLISIISLRFPETFDRVQPYLYYATSLLSFYFPYDFCVYSNTSTIVSYVLKFIPMMCAT
IVIPSVSFVRDCLLKRKLKRVPHHGTVDICQAIFMPALYAALSVFNCPLVPISNGGGGND
IRHELRWYHDGSVKCFSGGHIGLTFLALLVIIYSIATTFVTFLFSLDKSEKLHRCFYFAA
ESLHAQFNDKYPYWGTIILMKKMVLVILLVAIPSNIGILLLVITAFAGLEMLLEPFKTLL
GNIVNALMGCLVFILLALTQVSKFLEDYHYSSYETIQPLSSLVDDSDPKCNFDLRTTTLV
KVMAFFYYLPLLVTIVLIIGNVIWTITTKYIKYRTNKKKRHKEREMISVLTRVPSTTGNV
EKGRTLTTTTFIKRSELDHTPPVSPSRLEESVEINWKPAKTKRNRLSFFKNMKREQETSM
>AMQU_Aqu2.1.16323_001
MRQASNLILSLQSSVTVKEGPIKKGRKQLTEPPGDTKIEELGRKRATGSIQQATQSSTTD
LHTDTAQRLNALSVPSGTINSRCLKEEDTGRKEEDTGRPSDEVVDDIRRTVGQAQLIMTQ
KSKQYLQLVQQAEASIDSTDGRGSGRVQLRKTEPPPTKPRSGTTNTSTDFGVKLKSRTQS
DVTSAPPTDTKSKSLATPTNRTGGGGAPKTLADFQKLTSRGKQSPAGQPTQSNAPKDKRA
LIRMYVNASLEVRPPVSSDQELYQLCTKPSNLCKLINKSVRHTVDLRALTKTPPPTASTA
EKTEAIEENMLLVVESARAIGCSVTDNMVEELTRGDKATIDKLIIELIKSRVVHMPGMED
EPSSTFNDLSTLMSKLGLAYTDSEETNGGTGTDSSNGGGGGGVSRSWRDEAVNVSRPKDG
GLMVRTDDEHTPHSATGSWREDKKTPEIDLSKPSLDANLSYEERAAIRRAERERRKKERE
GLAVPK
>AMQU_Aqu2.1.29975_001
MSAGDSLSSVHSPPVYQSVQHLVDKKGRLWQEKTLVIKPNDHGYGFSLSGEKPVFVDSVV
DGGPAYKAGIRPQDRLLKVDGQSVFDKTHTEVVNLLKGATVVSLTIITQYTQISRDQSDT
SGGAGLQMIQELTLNALRTMLEKQQSTYEQLVVDYSKGASTKLEQEIRECEDTIKTLKAE
IAVKASSVVDTVAQTTEASINTLLGSDKASERRGRLAREDSLLAQKILCTITADDESESS
NFPSHHSSSSPSTVPQSSLSLTSSTATKYKSPKMFRKQSIPKAQIQQVDSAPHSRTASPT
KVVRTQSVLNDSDLSDEDLEFGAPHYGPFSSLQELNNYPAHMSVFLHYLFQNKEPKYLCF
YLVAHSYQNHYKGSELKQRGLEIMWTFCFPTSPLFVGLTDSVRTKILDTLENEENEMKLK
SVFVESRDVVAYQIADDLTAYRHKRTLGLGSMYGEQQLTDHMTPAKESETSNTTLIRILK
DIISDRIDGVEDINKNHALSDSVSTFLMDINKGKAKFDSSIADRMQSFTRTELSKRKSGK
TKKQSKCGHSFQLSSYQKLTICHHCDRVLWGILYQGYQCSVCEMNVHRYGCIDENLETCS
GKKKKKFHDRKASGGYTSSHSTSELDKDSEPPPHISAADNAHMFDDDSGFRSRRRSVSDP
KQTLMGVNLEKEEQSVQEEIYYQKKKKSAATVSRTQSLKERRSDGTVPVASGHPQSSQDT
SLNTTPSWTSVASSSSVSDESLNNSSLTSSSVPTSAGPLGTTGIIRGSTLDTVIEDGKGM
RSKSPFFDEETLLELKEADVDEELIPWSLSTASSVVKRLQKFEVQRQELLKEFIHTERTH
LKKLVTMKHIYRNPLYQAGLLSLQQTESLFPSLDRLVELHNSFCNELKERQAQYYDGVVH
KIADIFLARFEGKPGEQLSNACAIFASNQSKAEKLIKEYSAKIPKFKKFLQDAEANQYCH
RRSIKELLPCVWTRLTRYQLLLEQIQKLNKKHFDKLKPEDKEESEKLSVAFDCVRNILVY
VNMVVKQTENRQKLQDYQSRLDSSQIDRSTHQITEKYKDINLTAEGRILLHEGILTWKIS
HRKTVEVKALLLSDILVLLHNQEDTDKVILKQYHIEPIGVGEVREEISPIIRVKEMILRH
YATDKGGRSFLVVNNSQLMKRAQMYEFTAESAQEKKKWEDNIENAMKGKYDILPELLSPT
IEEDTSFSQQIPLIPRMSTVALREQLDKIDDSIQKQLQEKLSLLRSLQAVNKDDSITSVT
HASPANVVETSSIIFHTVGELTSQVSKLLVPNPTKQIVTDVQYQLAELTSHLHSGLSELL
MSLGKEGILQTLERTTSSDDPPASPQLDETSDAATVSPSDEQYIMINESTPNATPLPNGT
HSSPHISEHVPLALPSDDKRLPSVLNRGECIDQESDDDDEGGSPPPLPHKPPPSSSSASS
ATPPDLLDDETPPILPRACSEFSMESYDIQSDSYHQLIAPPEGFSDFPDPPPEQKERVTK
GDSPPKRSMSDNVKKEGFRRVRSNPSIVSTKVMSVISSASSSSSGGSGNNAKFDSPSLPP
SVLSNNSMKRTNSETAPLPDENEYVIKLKESAEGEN
>AMQU_Aqu2.1.30571_001
MENVKRNSNRLDHGRRHSSELKKFATILLINAGPMAYEFLHRNMSEALPSLRTVQGIIHS
DYQQFREGHFRFDQLLQHLHKYNAPLLVTVAEDATRIVKTVEYDPSSNICVGFMLPNNDK
GIPIIDSFTVSTFNDIEKYFTTATICSYAYVFTVQPLKEGSPSFCLGCIGSNNKFTALDV
LHRWQYIYTELAKRGVRVINFASDGDSRLLRAMRVLCHFTLEDKELSLNTEETSIHTPQL
KKWLCTKLHHILGVQDMVHIGVKMKSRLLKPSIILPMGHFIATPAHLHILVTLYGKEVHG
IRQKDLDHKDKQNFAAVEHLIKCSKHLSNIPDAIATKCYLELIDSAINSYLDKSFTPKKR
LSEIWFATFFLRYWRQWIMLHRSFTIKDNFITSNCYTCIEINAHSLLSYIIMLRNDNYSP
EHFTPYIMGSQSCEKLFRSLRSMSSTFSTVINFSMLGLLERLHKLVIKEDIESQSERNSH
QIKFPRLEKHEKKTGHGETKCNELHLSDEEIFGVLEDSQERAKNMIDILGMADVLKEKNN
WDIPPIPKTLLNNVLLNDDDDCDNGENETNENIKVLDSTSLKEVVDDVNRLHASHIVDVK
LLNKVKNQLEKVEQESLVTFKMGEQSKESLFVTVKSGQKEVSIRKRTAVWLFNDCERVST
DRLFRVREKQPTEAVTKKDSTIVNLSQTQHSPIFSEYIVVGDVCIFQINSDVLLGKVLQF
VKYDMKGKKQSCKFYYACVSDRFGVLCTWYSISKRQCKMVSTGKEYVDIMSYKGTLTPTC
IEELSMASSIISLPQEFTITLNCHSFIASIWSSVTNNSASIDEGNHSSSLETPTPTTHSA
SSPSSSNVTPPLPKKERNKAWILIDKLQLTDKDESLIANGRKLTDVHVQAAQILLRKAFP
YVSGLQNTCYQLKKQLTKVDEVIQIVHVNTNHWGVFSTCKRSTPQQSLEVNYYDSVYSKL
PQTAEDIISFLLSKNNLTHAIVKCIPVQRQMGSTDCGLYAIANATALAYKIEPECLLYEQ
GEMRTHLIRCFQSRKMEPFPVKRKKHLLVTSFFEVRLYFCPICFGEDNGSEMVECDSCHT
WYHKSCVAPYNIAEVWYCLACK
>AMQU_Aqu2.1.37945_001
MIIGNWEEEEEAREEMSTLVFILLLVRGSTIGAASVTNSSVCSTDFNEETYELMRAGGTC
EPYKTYGNGYSECDLYLTPEVDYVYIPSTRIRGNQDNVRDFMENAAVILDFLTNELCREQ
LARVLCNYYYYPCGVNGTLTVPQFICSDVCSYVSSINCVSEWNSLEGIVHDHVSNDPFYT
NDPTLFIPKCNETNLPLAFLNLSSDCCTDGGIEIPISSSSIHQTSFIITSSSLVSTTSIT
YGSTSHSIRPISSTTATPQPTNSLPMTVALVSGVATGLVLAIGLLIVIIIIIVFIIIVKK
RRRSKQKRNANDDQISNRYFPVKKSTQNFLKDSTEKQQSFKHKDTCSELFIKKLEKFIIL
EKNLELIEKIGEGEFGIVVRGLLIEFDKSIPPKPIAAKTLKGMFTDRDIESIKEETIKMS
QFDHINVLSLIGVCLDSGPAPLIIMNYMRNGSLLSFLKKERANLTVAESVDIDIIGDTRK
QLLSMCLQVSNGMKYLASNKFVHRDLAARNCMIDDKGIIKVADFGLTEDIYTKNYFKQFS
SSSASCGSTLSASGESVRLPVKWMALESLHDGIFSEKTDVWSYGVLCWEVFSLGKTPYPG
TGPREVIELLDNGERLKCPANAACSHDIYSLMSKCWSEAPTDRPAFSSLYEEINELIKPL
AGYFELTNDV
>AMQU_Aqu2.1.44300_001
MSSKDVPKYVQENYNVVAEIAKGKFGVVYRCTEKATNSFVAIKVMKGRHNKKDDVEREVA
IMRQLSHPNILQFIDYVPDKTSYILVTELLNGGELFDYCVTKDYVEEAEAVFFMKQILSG
LEYMHKRDICHLDLKPENIVLKDESAKELKIIDFGTCQHLTKDKAVKALAGTPEFVAPEV
LNYDPVTCAADMWAIGVIAFCLLTGCSPFLGDNDAETIQNVTEGEFEFPESDPEEGYDDI
TDAAKDFISSLLISDPRKRLTSIDAQEHKWINGSTSQAARINTERLKKLRRRRKLLAAIQ
AVRLSVGLLRSFTRHGSVSVEPAPDRRMTEPSIRLSTPPSSAPATNPGSFMANGSASYKL
HVS
>AMQU_Aqu2.1.41449_001
MWSGYLQQLSSVARLRYKEKVSKTGLKVDPYSIKNSEWEKSPELLPAISWSDVTVYMIST
PSPYTGEALKAWKGMLDSEGFVTAGWVHDLLLHSFDVNNLRKFVIKAK
>AMQU_Aqu2.1.12225_001
MSSRSRGERTQYLLRDVPSQDYARQLRGPPTSRRETGEKQFLLETEESNELDLEQVEDST
SRGEAMEQLATALTSLVQLQQEQQRRWETTQQQQEERRQEEEQHRQRQFQEYQEQEGAVL
AVSPRSQKKKQSVPEKQQSVPEKQQSVPEKQPVPEKQQSVPEKQPVPERQQSVPEKQQLV
PEKKQPVPEKKQSVPEKQSVPEKEQSVPEKQQSVPEKQSVPERQQSVPEKEQSVPEKQQS
VPEKQSVPERQQSVPEKKQSVPEKKQSVPEKKQSVPEKKQSVPEEEQSVPEKQSVPERQQ
SVPEKKQSVPEEEQSQQSVPEEEQSQQSVPEEEQSQQSVPEEEQSQQSVPEEQSQQSVPE
EEQSQQSVPEEEQSQQSVPEKEQYLETEFPFSQDLFLQPSGKLKTHKTRREKRLHNQRWS
SSGDGSSTMQLRMEQRKDTEILKWMEKEDKSRIVERDGVICRIWKPRDEPDTTYEQIVLP
QQYRKQIIRLAHDLPFSGHLAKRSEIAATRIQTAGRAPTTSEEFMKLNLLQLEALKNSGG
AGLTFQSPQDFLTWQATVARAGQLSAMGVPESNEAAFQMQLLA
>AMQU_Aqu2.1.15037_001
MASSSFGIGNSGFTVMLKRNGRSSELNVSQVNTENLRRVFQVDPEEAWLQDDFDGSAYFP
NDEGSFEGLRQFQTLVVMGVAMTAPTPRYQQQSPVSSLGSLPSSSSSLSSSSTPLVPFRC
VIGNKGQVSFKNRQSYPHLAGK
>AMQU_Aqu2.1.31167_001
MGIRGLTTYMNWSYWRQWRTIEVRGRLIIDAMSVCFVIHENNRIDWLHGGQYWELRQSYK
RFITSLLESGIEPIVIFDGIDYTGKKSGVMLDRKESARQAISDILDKDDAESNSSTGSSA
SRLDKQHDFSKPAPSQGSTVIPLFAQAVFCETLRELGVRFVYADGDADSIIASIANYYSC
PVVSNDSDFFFFNIRAGYIPFYNLHWEQQPVTAQVYYYLYFVDNFNFKSLEVPLLIPAIL
GNDYIEPLNSPCLRGDIAVTLLKYRERRGGTRSWRDKTHELILYFKNFSSPDEFLNCISR
CCLRNEVSIVEKNLEIAKDFYTVNEFSIKDIMNKSEMTTSNGTALPLWMIQQLRNGQFSL
SAMAPVVFNGSVLPNIIDNPKRRSAMFIGLPIRRCMYTILLPLLEESYVHETVSVDFEDG
YSSIACNAANEYFRFNLPSITDMEKISISCRIDALCFSLECSSGILNWFEDKWKLVVLSL
AFWTKYAVPDIHLIKSLILCFIVCSLDRDPSSHMPHSTDADSSQNNDTLHVFSMWQCVYH
DTMKLNNVLMNPLSFTTPALLFDGRLAMYYASLADINNIVRSELVSSLQLLALFKSLMFV
CTESLKAATKDGVQYDQTVYFNLVPVLISSDSDEDDDSVSDESDIFDYIYD
>AMQU_Aqu2.1.40861_001
MSSESRGRCVEMFLLSFIYLLSHGGASPPTVVGPPVVIEGDSVSLHCDTGSSEAVQWFKD
GVSVSVSNPNFDTSESNISISSANATIHSGTYACSLTSNQSEVSTPFQLTVYYFHGKLSI
CKVRENNIQVSPVDSMLYPGLSSYSVSVESDVLLTCCTPPAIPPVHNVSWIKVDGNTRPS
DGGDSSEGWSLLLSDIAVNDRGRYRCSYEHVAAGTVQSEEVELKVAVQGSTPATPVDVTV
PQSTVCTKPGNTVTIHCTVSGTVGNGDVSWKLGDNTLPSNERYSVDPVTNSLTITNAALS
DDGVYKCTAINDLNADSATVHLNMTCIHSVHVSPSFVSTGLGTSKTLACSSNHDDSLATP
TYFWFTPQGIEVQGPELVLNNLQYSDAGSYNCTASSPNSLPVSSLVSLTVLGPPLVKITA
FPNREARLYRPLTLHCSVNVSIPDQEIEWSKENSTDKNFISSESFNSNILTIRNFSVSDV
GVYHCSYTSDTYREVKNSVHVVLTNKIYPKFDIISRTGIVNEILIVTCEFLGGISSDGTL
TVSWFKGGSPLRSSRNVTVSNGVVQGGVASLTINSVKMSDEGSYSCLASDGVHEFNETFE
IIVNVPGSFLEVPPSSVQYMEGEYLYLECRVAGKPLPKVTWLKELSHLESDDRIIVDSNG
SLVITSIVMSDAGDYLCFFDSPDGVKEHSTVTIKVSPRQATPTALTGDDTILGLEQNLFI
SIVLAVVGVIFIILIVLLLCCTLCYVKCRSRERSTNGHQKAVLETVSFERRPSLRGSLRK
DNSGILQQNPSDLSSLWTFTTDNSNSVPMTAVSSSVAVSPGPPVPSPIPPPPDGPTASLA
TELNLPHGISSFPRHKLMLSGDIMGEGEFGPVVKAIARHITEDSSETLVAVKVLMSREGE
EALWPSLMDFSNQMRLSSPFISKILGICADAEPYYVIYEYLDRGDLKNFLFASHPSPHSE
PMLTQSDLLHFVSQIAEGMRYLYSQQIIHGDLATRNCLISSNFSVKIADLGIGHDLYEQD
YYDNGSQLLPIRWMAPELLKDSNMGPAFSLASDIWSFGVFCWEVFSYAQQPYEGLSDEQV
LRLVPSGHLLSLPEEGMPALLYSLLMDCWQFDPLQRPLFTEIAPAVRGIDVD
>AMQU_Aqu2.1.10504_001
LKIHMSPEYWDQPEVFNPKRFSLEGKEGRNPQAYIPFGSGPRSCIGMRFALMEAKACLVS
ILRKYRFERSPDTQVLLKMVVAALQYPKD
>AMQU_Aqu2.1.41045_001
MGGKQVKFQEKHLRDFEELTPFNRAEISHAFSRFTELYNKYYGQSAAQPTEDSPHHIRDN
QGFANPLAALQVTHIMDELPELSSNPFKYRICKAFCVSNSNLMNFTEFLDMVSSFSPKAD
LDKKIHHAFQIFDMNGDGVLSRSDLYDMMDMMTGVDLEPLTNPQEKAQWIKVRQWIVDGI
FYECNKIEEVRMVDEDEMESQEPSGIRIDLNPGPGEEEEDGENSQELQESLTIEDFRYCM
HRSPDFKDIFSFKI
>AMQU_Aqu2.1.29556_001
LIALVESLASYAWYFSIRSKAMKEHPSYPQPSVPFSDSSTVRHIKSLSSVSPLLSEFYDA
ISSKPEYYKLFW
>AMQU_Aqu2.1.36748_001
MEQYVVSARKAIQFISIQKLQNVAAMSSVILTTGLAYNFLIMMQLQKSMAVSVNGGVDFK
PSFIRSIYSILYNILNLDFFNIDELSFCLWKGMIFVYLFKYCKCGKNGCCQKKITTKFSL
VQGLTAFIVISYFQCSWVTFRLLNRQLPQGIGGTHYKDVVFWNGSLEYFCTQHIIYAIPA
LLCLIFFVIPFPLILSLDGLLLKAESKLADHFDFIRKLRPWTAIHYRSKPLLDSFQGTFK
DQYRFFAGFYFTYRLLILTLLVMASNVLQYYFLLEVILTLIIVIQAIVQPFQEKSHNVCA
LLIFTNMALINALTIRIFYLVSTNGYTTETILMQWIQVILIYIPLIAGIVWGSWKLCKTC
HSKCNASATDPLTGSVNAYGDGYIAHDNDFPAEIFNRSESENVLLKT
>AMQU_Aqu2.1.07107_001
MPCFYREAQAQLKLCRKREKKMSTGGKGKAKGGGKGQKDKQQQLQDKSKPALQNPSVRRI
SQSYIGSRTQLDSKGRLHAPSRGPKRRDDDIREGDEGHVEWMTAPQLVKPDDQLELSEQE
LKEEITRVLTANNPHTPSKIIRFSHKEQSFKPIVSIDQMAIHFTLDRY
>AMQU_Aqu2.1.16780_001
MAMAKLLLALAVAQVLNVAGEILQIEVNGEFGNDTEDCLSGEEPCATLDYALNGTSSSIS
SVHYLLNPDVPHELRNNYSFYDGTNIGISSSLNGSRAYIECIGNNTGLSFDHSQNLIFRD
IAFNHCGSSHVTTSNDRSKPERNFTSYLYTNITLFFIFCCDITFDGVVVNGSTGTGVVFY
STIGNNFILNSNFTYNRPVDDKPGGGGVAVEYIYCIPGDPSCGDKSGNSFNSTFSNGGSF
TFRLCSFFNNEANTSSITGDSFIVPHANTNVALGRGAGLSLLHKGNITNSRIVVDSCTFS
HNKAVWGGAMLIEFQDTSQENEVNITDCHFSQNKGFFNSCNYAGTGGGGVRVQFASFHDR
VIKNKVRFINVMFYKNHAYFGGGLSFFTFPTYKDRSNSNNLFFYNCTWNKNIARLGSAID
LSLWNINGFSDGSLVASPYFEESTFVNNTIKYTKYYGTPTGIGAVYTDSVPLKFTGSNTF
SGNIGSALVALDATIEFRNNSDTYFEDNEGLSGGAVTLFSKAFLLFGDNCNAIFHNNSAT
LHGGAISWQSVGDHQLISSRNCFIRYYDTSADPTDWNVTFNFDGNKAGFSGDAIFATSLL
GCLWGGRSYGQLYDDTKSEYQTVFCWNSWNSTEKDIWNYDSDCNSTNLIATSPAYYFNEA
NGTVQCGKYDWYNISVVPGKPTKLDDVVMLDDRQNKISQDSVVYMYMYTTISNETMKSNT
TYVTNEALPYNRTIVNETIHLGTIIPRVMATTVNLSFTSCPPGFSNKQYGDSCKRGSLPF
VNIYSNFSADIQFGYWIGKINDDDSRYYVGECYFCPWNITTINGSRVVHQNYIHLPEDGT
PLESFFCGGLNRNGTLCAKCKSNYCTAVNSLKYKCIDIGSHKHYYSYTWIFYLLFEYVPI
TLLMIVVIIFNVSVTSGPANAFIFFSQIISSTFSVDADGQINYETITHHAPGIKQAYIFL
YGIWNLDFLNAIDYDGWLFCLSPKFGALQIMTLKYIAAAYPLVIIVLIVFLVWLYNKNYR
FVVCLFRPIHWCTARCMRYLNIDRSLMDALATFLILSYVKFAVTACYILYPNPLVYDAAK
HPKYVAYLDGNVDYGSHDHIPYLLISVVAVLWCILLPLILLFYSTRRCYTFLDKTKKFRW
LEPGDLFYHFLNSFHHCFKDDRRYFAAFYFFLKLILIGTYALGFDWTKQYIYQQIVCTLA
ILLVGTLQPYREMKYNFLDMGMFSILAVVNVLSLYSRHQQAVNIPLSKITFYSQVILIFV
PLVYFTLYSIYFIIRNVFRCRRRCNIGPDDDENEDEAFNNFMNDVEEEDRFETNHYYGGI
ADDEDAGQQRRRENEALFNRPSPDSVQFRSRRGRTEPLRSRYMPRRT
>AMQU_Aqu2.1.19154_001
PWPRITIYINPHSQTRQLITSHTPPLSIDLSLVPNKLSFQDVLVQCIKYRSLSILERLKK
LFNDTPWENKAVLHSSPPCLSLSLSSSLVDHQLILSVDIRIGLVVASLEGVVRHNNELIN
KTLQSIEEELLHDPNQQSLIKHLETLLCQLHLFQLTCLSSSVGLSHSFSLPLLSPLPEVP
SPVFIKLDHVTYLLVSVSIEGGVAVGGVTESYYMLRVFPSPYLPLVSDEQIPRSFFKIES
LIRISTSSAFDHMTGIISMLQGTSKLKRK
>AMQU_Aqu2.1.40863_001
MGGKDSPTPCLVSDSPHQQERIGSPSFSPLKRKDSICSSGSSASSCSTSSGHLSSVGRTP
SIRYVPRSKSSINLEMRRKFSDIVSPVPEPRRGGSTRKGSSTLNREGSFHQQQHRERSYA
SLPRSSASSCTEGSSPISLKCVLVGDSAVGKTSLLQTYTSDKFTATHTPTIYDKFSTSLT
VLGQRVNMTLCDTSGSDDFGHLRPLCYPQADIVLVLFSVTDYSSFENARGRWLKEVKRHC
PGIPVLLIGTQVDKRDNGTLLRDFRSSNKKYVTRSEGTKAAASMKAVSYIECSAKSKTNV
KTAFDEAIATALEMNHSSKSKESCSIL
>AMQU_Aqu2.1.03906_001
HPQSHDEKYPTPETSPGKYDFISFKVKKSILKENHHLIANSALPSSVESACSYSEGNDLI
VSSCGDKNYLKRFVLSAECPNEILHDEISERRRSVELCYAACQVRGDEDLQDKMDQLERN
NTALLDKVNDAESRIMTLERATFNGTNVWKIEQLQQRIDDARAGKCTSI
>AMQU_Aqu2.1.44283_001
MFLDGRMILQDFTYDSVNLRNLIYNNSVNARFSSLSGHVSYKPNGDRHGHIRYFQYRPKG
ISLVSVYIGNIANSTGSGTIRLQPGENDDTLFLDGMVPVDKTLDYVDTWLFSIYVILGTA
GLVYASIWLMINIIYRNKKVIKLSSPYLNIVIIIGAMLFYLDIILFGMDEAIIPTSVLNG
LCMARVWIVVFAFTLLFGTLFAKTWRVYYIFHSSFHQRKPSKWVIKDGFLILMIGVLLII
DCVFMICFTAIPGTRLELSSVTVPSTDHSLPIQLSICSSNHQIPVLSTLLVYKGILLIIG
LFLAFETRNIKIKELNDSPLIAMCVYTTVVLSISLTPIGIILTNYVDIHYGLVGSLTMLG
VTIILSTLFVPQAYRLVKDPTGSLIFTKNSPQSVMGGTNMPRLDYNKDTIEYHMKEIDRL
KKIHKESDALPGAANKNNSNVQVLSPVDENEVVQVVVSPNDEVFFRKPSPLSSVYVNENG
HY
>AMQU_Aqu2.1.01990_001
MASALSLTTPLVVPFGALFFGIKYLIDKYNLLYGYKPVYVSGRQYLHKSAMKLVMVGVVF
VQFVTLFYSVVREGSVSARSIVLLVLLIVTGLLLFGLLVLGWFSYLLPKIRIKMGQEYSI
FGLNEEEEDRIVE
>AMQU_Aqu2.1.34421_001
MELVKTVSIVKNDTEAEDLLLENKDSVTEFDVQDKDLSWKSRRREKTRNRLKCTLAVLAV
VLLLCVSFGVGLILGWKLLHNDSPIGGGGQSNDYWRDYWGSTVATRSISQWIPGKLVAEN
IRNNLKTLTSKPHISGKDGNADVTDFLYNTYSQYQFDSVYTRNYSVLLSYVNRSNYNSLQ
LLDSTDGVLYTATSTIQETPLTDGENDTSVPPPFNAYSAPGEAKGPLVYVNYGRISDFQY
LVYNLSLNLTGYVCIARYGRIFRGDKAHLAQRFGCSGLIIYSDPADYAPKNGPPVYPKGP
SLPPGGVQRGSVMLINGDPLTPSIPAIDGVYRRTYEDFVKAGDGPAIPVQPISYGDAIHF
MSQLDSIQSPDGWRGELDINYMIHQSDTNKNLTLLKVNNIFEIRTICNVFAVVYGSMEPD
SLVLLGNHYDAWTFGAVDPNSGTAVILEVARVIDQLRSTGWRPGRTIVLCSWDSEEFGLI
GSTEWVEDMEKFLVANAVAYLNVDEAVADLLAITFSPLLYDVLYNATKQVQCPCDDYSTL
YDKWKSQYTSDEPRVYNLGAGTDHAAFVQRAGVTCSGMAYVGDYPVYHSVHDNYYWMTNF
ADPSMKYSVAMGELWTQIAMAIATTPIIPYNPVRYYERLLEMYNQLESEHGSALKQNNIT
TALLKETLDEFQKAAASLNATLAKYQNTTNLNIIRMLNKKLINIERAFILPEGLPGRPYL
KHVIFAPSSVNSYSGASFPGVTDAIFNATSVKDWEFVHQQLDIVAIHIRYATQIMNQSGT
EWIKTG
>AMQU_Aqu2.1.37668_001
MILLLLFLLLLIQGFASNEIYISSNGSSEASCGSIHSLCLSLSDITQWENDTVVIIEGSI
VLDRVIKIHSIHNLTFTSLSANSNEKEKAAIINCVCPSYNNCGLIIEDCQDVTFNELSVF
GCSMKYEIQVLMGYYYRSGIIMNTTNSIALSNVSISNNIGTGLLLINAAGNITIEGSIFS
NNSIPFALQHNSSNGRAVHGGTGLVILISACEIINNCSHVSASGNYTIRDTLFKNNTVNL
TNTSSRYWFLSYGGGLGILLILNVQRNTFNVEGSTFISNAAYTGGGMVWHCAKFCNNNSM
NLSRCSFSNNYVSANDSGGGAMSIGIESYSRNVSSSNNITVTEATFSSNTGYYAAGVLVY
CNALDPDKSIKSYNYVTFIESNWENNSGTASPAVYVEPNIKSQYYSTFTTITTFKNCSFS
NNTIQKYYDPAKAPSYTFKEDVGVFVIAKLTVYFKGNNTFYNNSGTALYLMSGSAFFERG
AVTVFISNTGTTGGAIRLVGYSNIQYNNDTIFEFTNNSASFVGGAIYVSIGSTILLSSQS
CFLQYRNDDETEHSYETNAHFTFIDNWSSTKIADSIFLNTIRPCQFACLTQSGSVPNPTE
LFQNQSCIGKFDIENNEIASGGSLFKINQSVNFSIVPGRTFSLPLTLFDDMGQNVTNKTI
FQPSLSSGSNIKVSSGFEFVAANKIQFTGKPGETSNLTLKILGTDTGASIGIELASCPPG
YIIDDDSSICVCSASQNNKSLTYRGLTAFLVMSYFQCSRISFILLNYGTPHGIGGNLYRP
LVFWDGSLEYFSPHHLQYAIPAIISLIIFILPFPLILTFDGLLLKVESKLAIRFAFIRRL
MPWTAIHYKVKPLLDSFQGPFKDQYRFFAGLYFFYRCIVLCLLVLASMALVVFLVIHAMA
QPFQEKSHNVCALLGFTNMALINAFTMRIYYLVSNYGYTAETITLQWIQMGLIYAPLFAA
VLKEVCFDLMIF
>AMQU_Aqu2.1.19029_001
MNMTCHSQCSSASGWCWGPNDTQCVTCTNFSFNGQCVPDCHNFDAHGIKNVQGPANCSIC
NTDFFVNVSIGVGIECLESCVGDTYLPDDRTSGECLPCFNGCTLGNGCAGPGKTFNDSNG
CSACDTILLNLNGEQIKCQRNVTCPSGYYREQLLEDRGIFLTGWELEPERRPSFEDLVYQ
FNTMMMSPKKYVKIKKTRALRGAVYDSHDSNKKESNFHKGRLKDTHKNSNDKDGYVDCLH
EDSNDKDGYVDCLHEDSNDKDGYVDCLHEDSNDKDGYVDCLHEDSNDKDGYVECLHEDSN
DKDSYIDCLHEDANDKDGYIDCLQEDSNDGDIDCFNEGANDAKFIKNQF
>AMQU_Aqu2.1.13568_001
MSRELNGEDFGQRRPPLHEMIRTILREYPSGQIFKEIIQNADDARATEVKFYLDCRVLQT
LPPSLLSVVSSEANQEVLSQQFTGPALLSYNNAPFRKEDWESIQSLQQSGKAKNPHKVGK
FGIGFNSVYHITDLPVILSQNYCGFLEPQEFVWKEKSEPFVFVLPSNLRAFSSLFSKFGV
PHNVTTEQILSVLQCVRDSSELKEDEAWSKVRAVLDWIADNTSTMSKADILVPVESDLSY
PQLIPIDDVSYTDNEMLRGIARTSDEKYNLIHPKVSYLSSKLGVSPLSDQLNITEDVFED
AGQHKPLTTRLSNILREYKDGLTIIKEMIQNADDAGATEVNILHDTRTHPSHNLVLEGMA
ESHGPALIVHNNSTFTKEDFENITKLAGATKANQPLKIGKFGVGFCSVYHITDVPSFVSG
EWLYIFDPTLKHLKGVVQNESRPGKKLKFQSTFLAKSQQLAPYQGLFDFDSSSSYNGTIF
RLPFRTHSSQISSTIYNNHLIHMIKKDLESNGSKLLLFLQNVKRITFSSRREGKPIIEEL
SIECSNFDTENVKVCVTQSNATSTEHWLLSNQEQRLKSQDGAYKQAVASVACKLVKKQFS
FLCEAIEGNAFCFLPLSVPATGLPVHVTANFAVMSNRSGIWTGASSAMASDEREYWNQQL
MTIVIPEAYCKLLKSLQAMHCSGRLLSYEFHMLWPLASNLQMRFPWESLVSSLYPLISQE
ELFFSSSICQWLQIAQSFFLPSTLFKVTCSSSTDIIEAVKILKLPVVFLPLSHSSQLQKF
VIVDILTEDKFAQLFLQNIDSFSNNTKTRNEILSMMLSAIGSAITSKEHKLLKSLLQKYP
CIPTSPKGFQLKRASELVDSYEFRDMFDPEDAMFPEDTLYQSAAVKEGISRLGLMSPYNV
CWDVIIKSAKTVESLFVKDKIKALMRVKEIIGCIQEKAEHARREHVQIDPAPPELCQTHF
LPVLHKPDKYVLPWKGDGHVLLPPCQVISVDSRSLKKAGILIGSQKAIVNTKTTDSGGCD
SIPHQALKLMNIPSQASFDEVHNQFVTLINTFNISMCDDHEAIQLIEEICQNVYEHFEAS
LKESPKISRKLSKHQNQDDNEHKKNLALYYNKPFIWTGRGFVCPCDVSINWKQLVGPCLY
KLPGMLSQHKNLVNCLQVKESFSVEKLLGTFSQMYSRFSPTHRLPQEYHETAKNIIQDLN
AKDFQELSPMKEEAILLDANYILRPTNQLVFNDAAWLPPDNDSNYVISLLIRKVALALGV
QPTSSKFLDKYTSAMQSFSGAPFGQREELTQRIKNILRDYPLDVTFLKELLQNADDAKAS
KMYVILDKREHRKERLPSENWAELQGPALLVWNDKEFTEKDLNEIQKLGLGSKRDDEESI
GQFGIGFNVVYHVTDCPSFITRGDTLSYLAKDNNRVSIENIIEQCFDYLNGQNAIEQLQS
LCTIPCIPVSAINCQDTVIHQPVLVKPIQVVRQIPDDCSHLFPYLHMVPDFLVGCQYLKT
LGITDNIEIKTLQYLLETIYKQLYNKILDPNHNTTVREAVIKMHSLLINELLSPTKVQDI
SPLYYPNNEGFLVDSTTLIFVDSSRYKTGKYNFSGVPFSLFQLPPQATHSATKTFKSFSS
YMYDASNVPCNKLCLQLPKNVRPHGLSLICREELLDHNVATESNSPLQLHFLKLKSIAPA
LEELMPKIIVAHCRNHSVQVDGDESTAKKFSETLVKYFIKTVKLVIINNLKSKVIINDKS
IATIEVKYLFQKNEDDDEFILYVEKKATSSYTFRNEITHTLCVEIARLHNVKLTSYIKFT
DPVCDCFAAQSIEDLIPTLEKLQIDTHGINDMILPIESNAVTLGGEIPNELIDLLENDIN
HIFHPEEWVGYENEYGSFIYVIVLYAVAQESFNPLERRYVIAIDSEGNTKEVSTLDLYKL
MK
>AMQU_Aqu2.1.43339_001
MSSEVEVSTKSGFKLPEVVCFGYHKHYRSDQMRVTDDGKEAKKVDPEVIYAKGVVYSERP
VKGRAEFEVEVISYGTSWSGNLKLGVMRHKSDKELNPLKIPRYTPESPEHCVWCASKLHD
HVTSMTEVAYGEITLDDLKEGDKLGIVITEKGVLSFLVNGKPQGTATHNIYKTGHDVYIV
VDHYANCKATRITRAIMRVDPTLQELCLDKIASCLERKEQIDTLPLPSHFRLILQDYNYP
GKDFST
>AMQU_Aqu2.1.29872_001
MSTEPDANKTGSTSKTHSTGNRHPQDKKEGSARSFGGKRNTTGPTPRYHGSTSTHDGSVK
AKGSGWESAHKGRHRPGKDEHRKPRETHSTRNLTQSGKTHNRKNNASNKSHPPAQTTEDT
VDKQEETVQEEDRGPLENEAPLIEEEGGTDLGAKDLCGNSNRLVYTRDDLLLLKEVTLSL
LSPVPHFDTMEVEIVKEILKRHNSSSSSNNDPNDPETDLVDDMKPKHPATLSLIREHDPK
TSAKVTLSPQRRSFGSGCSWRESPVKNGPQAPPTNQTNNGDSAESEKDEVFYHHRVTTPS
SHKVIDHIPYRSRGNGGKGEWQEPPKRRGSSWRESVDTGRLDEEPEWMSYGPTDCNEIME
LKGMEDHELEREAIKPGGTNVSSVDDKQIEEGGVSSDPSPSSSVGDTSKDDYDSGLPSSS
PYDDDQEFMLDGFDFSTGVSICRALASDSDEEEATPINNNNNKEGLPAITDKHQLTNALL
NVLKIPPGGSGEAPTRPLRAMTLDEIEEPRPQEVDQDQSAFNKLLAAINSPHGGPPGTGI
EGHVSHGRREQYQVPPTSGHVNRTLFSDESEQLQPLQLRGGGRYQTHQEWTHPRWGVTGG
VAYRPNLYKSHHSVQVRPGHTLSQQSSGQQHGISWVSEMELRRRSELNQIMAEKERQERQ
LLAAEKERQRVITQRSNNSSLSFLPTSVIRQMHSKPAGTTLPTHLINNSMEVPPIHTNSY
DRDYQPPLHMLSQSSGIPFHHNTAVPHHNVAVPHHIHSHHMGGAASINNGRTMGTPVDTM
ASGFTHPMQYRMTYPQQQ
>AMQU_Aqu2.1.05490_001
DLAARNVLVGEGEICKVSDFGLIRELPANMSSYHSSTPVPLPIRWMSPEALSNKCFSEAS
DVWSYGVLQWEMFNPNELPYDSLDNFQVVLKIKEGYQLTIPNECPQTVANIMKACWQTEP
QLRPNFHQITTILTTKI
>AMQU_Aqu2.1.36017_001
MRAASFRVSDRRSTLPSSTSNKVMTAAVSIPKVVDKWEFRQLLSDPAEFQQNGHDGTGND
SRSKGSSIPIFYQKMQYMIQEMLHSETGVPIRSHRNKLLSAVPSVFTGSDMIHWTMKRFT
CSKNEALHLTNMLYNHGYFYSVERLEPVVRDDGELYRFQTPHLWPSQNFDDSDFEYAVYL
VKQIKRSKTRLRLADHELENLRDIRKKLILQWDYVNDRASDEARILKEQKKIARSLMENQ
ERAFWRLRRPPPGGKGVTDCLLSRFCMTQTGTNNQVPLTEDALREEISVLKEMKELKRMK
LSTSLEGLVSHCKKYAEFDPMLHSPESSNPWVTGEDAMWIIGRSLVEFPTVRQLRLWACS
LHDMLTDVTGRYKFEQFCKKQYCSENIKFWQACTDLKLLPLFAIPGSVRLVYDEFIDPSA
SHMVNLSATAFEEASKDVENPSRYAFSAAQEQVYSLMKNDIYPRFLKTDYDVLLKTAHSG
GSFGKGFFKRLIPRTTSRLEKATPITIVSPCHPERFTRRQLSISKSNSGRSSMGDLFVNI
GATNWGRDTSASANELEFMNALTSPSSDLTLGPNNPDEKQRRVSAPSAPFTETAPVEKKK
EEPEKEKVLWALKEEDDDEETELEKERARCKLLKGAIRTSLIQSHSMDDLTQIEDDNTSL
HVPGHDFQTQLMSLKVSSDMFDQDIASLDRKKSISIEDLHQFHTKFKPLEEEESFSPGHY
AAKDRRVSKAKVAAQTMVTITVPSPDYNFYSSSDSIHSAISN
>AMQU_Aqu2.1.39127_001
MAFTSLATAVCLLMVFNGCLASWWSLGVYNDLSERVVDSTPCESLTNILNSSQQTFCNYN
RKIVNSIAIGTRRGIVACQQNFANWRWNCTTFTGENLFGAFVKNNTRETAVINALLTAGA
ERQIALDCRDEKLPNCTCQINGDNGVVNSTFFLYECSFDIAKAHDIMSKFLETPSNDDTA
IIAEHNHNVGSNLVGQRYRKCRCTGFSGSCSVQTCYFASPDIDTIGQRVREKYGSSVEVT
VNASNSALQPVVQTINNHDNELVYLKRSPTFCNQDTTYGILGTVGRQCSNNLSDPDSCDI
ICCGRGHITVTATQPKQCCSFIYCCRIECQDCGEETFTEYFCK
>AMQU_Aqu2.1.31361_001
MSRARSKTVDSAEVKKKGIPRRLNEKIALIKEKEQAQSEAFEQAMRSILEMQQARTGGGS
MPSLQAIDTSPPMTYTNETEGMICLTTPPSNTVYRERPNSVSLVGRRSPGIERTQSCDTG
NQSSSSTHQLWNTSEWFESDLSRHKSDSDLQQSLLIDTHHSNQAPVSTLAPPPITSPIVK
VSPPFENPRSTFPSNLDFNHTNAPQSPTRLGSSVSAALLSPEYGSTGIANDSMGGGASSL
PDLTNVEFSCGLDIPLEKDEDILNFTGKPSNVYPGGQLGYSVYSHQAPPLAMQTPPNISL
IPNGNFHQHPFLSQLPISKCLPGQVPGQQQYSVPLVRKLKSIVPANTVLSNGGYGHAPRG
IQSNDLLSYGSHKYPPNVSVTSPTDKYGMPVNGVTPQPPGPSMQATPNIQTPPTIHTSMS
NNFSLPFVAAPPLPVDPSLLSPTQSYPFSKQQQGGFLPQQYPPLPSYLDPGMAYQRQALQ
HKMANMNFNAPPLRSHSEENLITSGKEGGGQAGGGKVDEVHQQQNPFMGNMSSANSVPCV
YVEPNSVDPCVDQPDSPTTGTGSPSTSASHASSPPTSRPHWLDQHPQAMSDYMFHEWPVD
AMMAGGPKYGSPLSHHRSLSELNKMAADYVMDLSPSSQSRAHQLSLPSIVMNDLIATGDM
DDPAMVDKQLSYLATDFEMEDEIMESLLRDEGFGPFSMQPSDVVSPSDILGHNGTLDF
>AMQU_Aqu2.1.06484_001
MLAVLILFFIIPILIFLLWYRHYYIPYKVFSRLGIAHPPVEPFTGNVNGILRQGIIEALN
NDINKYGKVFGWYIGTDKWMIVADTNMLREIFIKSSDHFNQRPDSPVISIARDDYPLD
>AMQU_Aqu2.1.17718_001
MADDYIEDSEGPFSSGPPPFVPSEESKESLTSEYIKVDHREGESSSPEMISGPEDPNDPL
LPPPDPPSPPKRDPSPVSGFDPPPLISGIGGVEDIPPKRDEASFSRPSPKHTVETVRAEG
YLSFLNVLHPFVLNIIFWKDIKLSSLSLVVCLVTLLTLYLNTLLHTVVLILLAAMIVSLI
FIVTKIAIDSFYNRQIKNPFSAYLECQLTFINEEAAVLLVKSCVKDINHYANLITKLIFF
ESYIRSLKFVVFLFLASYLTNCFSIMTLLFLGVDILFGVPPIYTHYRVVIDQYIEKIGYK
LAELYQKVSAKIPFLPKSKSD
>AMQU_Aqu2.1.14833_001
MHELHAKCTSIILNLSIPELLSIQRCWASLDELEHTPKDAPLKFLSSLAFSIPISARLDH
LDESSSVAIQVWFPDGRVLTFDPQPSDIRPLTPGTHKLNHKLIISHGKWTDALMIELSVI
RHHSLDIPSESQYMSLITKLIKRGEGQTSSSSHMITSDSIQSSSPHMVGSVLISDIIKLR
ILPQDTLARGYNVFGPT
>AMQU_Aqu2.1.30050_001
MEAGTENGGTLLPGNDEELDGLLSYLLGDETLFYGLNDLASPLPLHWDSMDLPTTDNTQT
QELEWNQTTQELERNETTEELERNEVISNVLHDHSYCKKEGTGQGAESPADLLMKADNEE
SSSDGGYDTMSSSPGSKLSPHASPSNKEETPFSIDPVKLIDERIKYFMSKHDEVNLTEEE
KQTLTSEGLPIPTTLPLTKTEEKALKTVRRKIRNKVAAQESRNKRKKYMETLEERLKSCS
SDNKRLLKKVSSLETENKSLRQQLVQLQALVTRATNQRELRGQFGSCLLVIVLCFGILFA
NLLPYTKVSLSSDISTTAATVRSRSLLSVESAQYSWAHCFLLFCKHLLPRQLPPPVKSAT
VSKANSNYLFNTNSTSS
>AMQU_Aqu2.1.27547_001
MSQKCCLKVLSEGLKRLGQPEATRSRRVQYKEPIVEMILQEMLPGFVCGKADLTLYQFNA
VLVQDYYWLYWNFSSSTELISFAVKVQTTGWIGFGLSPNGQMPGSDVVIGWVDQYSGPVF
HDRYAYGRYAPPIDPIQNWFLTNAEVEDGYTVLEFYRNFITCDDLDNEILLETARIVYSW
NDNFYRASFPISISLSKHTTAGSTSINLRGGLPNAPPIPEDSQSFTIAVNEVEIPNYETT
YWCTGVALDSSITEEEKYIIRISPYITSGSEPYVHHILVYVCDGLDNSDTGKGGNCDTEI
SDNMRNCLSQTLIAAWAVGGSDFVYPEHVAFPIGGPNGEQFAVIQLHYNNPEQVSGITDS
SGIVFTYIDTRRQYDAGILFLGHAVAPVMIIPPNTNNFKTIGLCSGPCTKTYFPSSGMHI
FASMLHTHLAGSGIKLAHLSTAECTSEGKTAYQELQPIENNPHYDFNFQQATHLPQEITV
LPGDTLLLECKYNTTGRTGVTLGGESTLQEMCLSFPVYYPRMTELPKCVSLPLFDNMDQF
IDNYVPDEHKLSFYSLTPGSSAETLESTMNLLKWTQDQINGYQQYIYQEGLQWSSCGENM
GYSSTVPSVSCCSYEAPDVCTGTEPAPCCQRCCHAKCGTDTTRVSALMLILISAVMTLLI
L
>AMQU_Aqu2.1.32753_001
MHVNSEDGDRSNLFPMKKSMMPRSKFKTTLMCIGLLGSHLFVAILVAINVRSEDVPEVSQ
IARKDLPSCFNAPIIHTNEAEKERGGGAVHEKIVFVITPTYKRHTQKVDLLTLCHSLSLS
RTQVKWIVVEDSNNPTPLVSNLLSLCPVSSVHLSVKTPRKKTLVAKLFWKIMHGHRGLEQ
RNIALQWLRDNYSAKDCRGGVIYFADDDNRYDHRIFDVISKTVKAAVWPVGFAGHILYEG
PVCHNNTITKWKSWAVRVGTNRKIPIDMAGFAVNLCQLFEKPEVYFDNAWSRGQLETEFL
YQFVTNKEELECRGSDKEVLVWHVRTAKPSLYSGYQLEHFLET
>AMQU_Aqu2.1.33697_001
MNLLSWNPPKSIFLLLTFIWIFSFSQASYLDFPRVHFYGKFRADPSTPNNDRCNFDPNID
DPFEDDPDRNWNYIGTNEFSIQDTFVTGVTTDSGVTDDEVIGAAVLDSGNHPFAKIVDID
TEWQGAAATVYGMVFRIVWSDGTEALSGKWTPNSITQSMWPRRKCYKRLHMEDFISATLS
TTTIYDIEWGDLRRSAVLEKLKELSTKGNKKLQLSISLSIYTRNHEDFAKTAFTLGLISG
TIGVSSDTEPLNYGGERLLSHTEIKYPPDISNIPSNDPCYNSDESQWMYDAPFKVNGDLL
SIDLSNSLPIDLNGNLRYLNPLYAGILHNQEQKCIDLLGDEIHYCSNDHSGPYCNNDWLK
STGGIVDIELNYYQKEKLLSSSSLVVVLMQDKSSETNEVYPNCYALPSSKHNLKLMLKET
DYYMRPKEEYSFFVHPSVSTSVNVPFLVSQFGKPVANLDVKVVRCKEAAYKPCTSALPTD
GVIPSEWKWNAKTDENGIAVFKFTAVKEMSAIRKYSRSKSPCDDSSVLKLPIDGQVYGFD
FCPSEGEEDQQCASFSLNSLVIRAFSNPEYDPDKKYTWVDHIQPIFSQYHHLYPVMHNIL
DMSNYDSVTSPQNIAMSIKAILEP
>AMQU_Aqu2.1.30587_001
LWMRVPQVATNRSFVLTVAEKVILLGQQYLNDRHIAASQQLLLCQFPNTKGLQNSLLLNK
LATKNVKIGHGIQILHDRTNHWIVACNLRRKDNIVEIYDLLYTTSTTKTRSLIGNLFQPL
PDKKQVGGWDCGVFAIAMVTAILHGYDPELVQFSQRSMRDHLMKCLEAQSLTPFPHEIL
>AMQU_Aqu2.1.23422_001
MAGISLDLRTILLCSGVAVVGLAAFRYFCVIGRSCTSKKRLDGKTAIVTGGNTGIGKETA
IDLAKRGARVIVACRDEKRGSDAVRDIKAASKSEEVILKKLDLASLASIRQFSEEILQEE
SHIDILINNAGVMLCPYHLTEDGFEMQFGTNHLGHFLLTNLLLDRIKESAPSRIVTVSSS
ANYRGSLDFDNMMWANGGYSALGSYTRSKLANVMFSRELAKRLEGTGVSTYSLHPGVINT
ELARHIVAGWKIIFAPLLYTLMWFLTKTPKQGAQTTLHCAVSDEAEGITGKYWSNCAVKK
PNKLALIDEDCTKLWEYSTEQVKLL
>AMQU_Aqu2.1.04110_001
MNRLETVFRDSYGGIGANRFLLPHAISEVQYIIKRLHSIVRILFPFLDGSDQDVTAIGLT
RLGDADPDDYLCINSGYTLLHPLVFQRIYPSLKMLYILHHVDDDKEYSRGTEFLSQMDDE
RLLHFIHFPQNLCKTILGKEDNTVLEDLENAAIVLQRMNTLYAPGEFLDLFRVAFQQLSN
IQQLSCDVLLPSVVFIVVKAGLSHLGAYLHYLTDFAYTEPADEYTLVTYEAAYNFIRKQG
ALT
>AMQU_Aqu2.1.03115_001
RFSRLINTGDADNDLNLGASLFQLYGTSDFGGVSSLAQHSQTPEVTTQAIVVTDNNTMIC
PVQTTAVGSHNLVFGMPEGCERSTCEYYVGLSPNPSDPTYLDVYLEGNAAGWIAIGFSLN
TQMENDDVLGCRVNSDNVTVVDTWNPSPRQEANVLDATQDGLCVQSTSFTNSRITCSFSR
TIVVTDVGQDYNLDSSYYLLFGRRAAGTILMH
>AMQU_Aqu2.1.27282_001
MSDLLRFSSTAGSSTGASSEAGGIGGVSPGPAVPGVGREETQVQELVSGEDLLKEIEAVV
ERLKTIYSQTSKPLTDDTIEVSRFCRYLESILRHGQKEKLSFWGERRDYYHYIMENLSGL
KNFEQIVKRVQGLSEIVSSQGKGRALVRLCLNEQLLADCVQTSISNVKKTKDWYQSGAVL
LVPSLTERLISALYDLYDVTFSLPVDGLDLDDAWPSFIQKSFSEQSPRRTSNGGGGGGGG
GVSGLLKKALVTREAKSIDKSMLYKEEYTLERAIEEEPSEIFVRHEVPFDLSLVGSLLEE
IRTLLVDEFEGYSHMTNLPSIKVKQLDDISSGLSLLKDYVLTMSSDVTKSMDKRNRLVHQ
LKQQVFKIEEELKAEQRKAKDLEEEVQSKESDLASTSLQLQVTSDEKRKFWSQVVEQREQ
ISALKEEIAQLKEDKSNMAATPPPSDTEMKQTIEELNETKLRLSSIESANSALSLQVEEE
RKSKEILENTIRTLKDSHESEMREASGKLSSNQEEIERLNNVLGLSQEELREKDSQLSLC
RTEFSEKTRELEEELKALVATREELEKERDSAIEEVKSMQGLVEQETASLRFQLSTTNIQ
LQQNNESYSKREMQLSELKDQVQQLSDQLTQTRGSLYQKEEANEELRQQLAISDTRWQGL
QEEMKSLNEQLTEKTLNRDAVREQFLKKEREWDDQRERMTKEMQRLSGFSTKMSQENEEL
RKAIQRLLAQKVSLWQHADELEQEQVAKGQWLDSRDVVNCMGCKIIFSMFNRKHHCRSCG
KVFCGNCCSHKAQLPSNKDPVRVCAGCYGKIETLRTPQASSLVNPVDEESVSVKPALSNP
DTIPSGDGDTTTNTINHINSFPGGVSLNSFLDGSDEPLLSHLRDGGQGSGTYNGKLFSSS
QQSSMENSVEYCVEPLLQDDRVEGGDIGGKAITYTVSATDLTAASDPDDEFCVIETMSTK
SDNVYPFGTPDSRLDVTALQAKLSKLETGQATPGGSRRDPSSSSTPQLSRFDDSERDGSG
EASGKIPGTPGSVIREVNDMEVEGGKTHTVTVMVRTPRTVVLWQFNSQPKGIAVGLKYQE
SHETETQVEVLPLRRVMSHKTVLTGEYVAQKAGIYSLIFSNAHSKFSGRVLSYKVWTRAP
S
>AMQU_Aqu2.1.32860_001
MFTSTSGPRRQRPLRPIAPAVKTLVLDNRGKLFPTANLVYTTTGNEHYIHSRLKSILPSG
PKEAAQAYTGISTGNSIRRMASVNAEARTKLVYSSDYGSGQKSSTTSLNGHDAGDRVFPT
SSSDDSINGQVHNGTSHEGVLPASTSPSKLSYQSAPTTSPTHIQMKDSYVQVVDVRKAQQ
RKIGEASSLSPPNGTASHQLTSSPLINKPPVRRVNKPKSNTYIQRIAAVNARACVHAIMG
YEYLTKKRETELRNVLCIGESSESDSILGKRSPSEQPGNSNQNNSKKKNLRSTNNTKQTA
TSSVMQPGPAVGSTGSSHESSLQSASQDSDVESVSSSNDDHEELPSSGRYYSFESSQDPP
YNCLGLLYNSDTIHSRSFTYFTTEGHLPPLFIPPIVPKRCYEAHNLRSRILEKPISKKRP
RKGDNGWTVIGDPVKSIEIRHKGGGKHERKYFIGIQRKDERVFVRDSITVRSGHKKSDVP
YVAKVGSIWQESDGINLTVFWYYRPDDVEQHIAVLFYPTELMASQHHDDIGVACIDGKSK
VLGFTEYCRYRANEERINSGRPQRSIVPSFNSESDTDGMYHASKKHHLEVEDAEEDDDDD
SNVYFCYRAFNHITGKVLKSFT
>AMQU_Aqu2.1.44203_001
MSAVDVEIVRAGHLRYKHLNPSARNVLEKARSPKEYWFVFRAGKGNQDRVLEYYLSERDS
HKKSPKDRISLLSSQSVQLIGGEPKSFSITSNDGSVHTFESQTSHDAKEWVFALNAVLFG
KGSDGRNIVRFYIEVWSCPQFRYSGPGILEVRDDQVIVWSQNEASEVVRWKMGHIRSFKA
KLNHQLQINAGSRSTTGEGIFVFGTQESILITHTLETVIKNLAKKKASKPPQESKRVPPT
PPPPYQSKWTQETLVRGRTDTKDQVPGFTDVPGLHGPNKSITEHHQAHPPSNPRAGDYDV
LRSDNFSGSTENLDDVRNDGKPTIYGELSAYETLKALPTEPKRGRASYRKSEYQYTDTIP
QLLPIPHCDTVNNEEEEFGEVRHVRSRNNSPRSSRNNSHEDLTRISDEKNTYSSITTENY
AFLKPVEMPAGGAPPGLYGSLNFQEGEEENVTPRQPPRVLKINPSGSHDYDTLSPVINPL
KKTEASSYDSLSFKGPVDHTPPHETYSTLSPENPNQPPLVPPRRKVTPDQPSYNRINSPP
SPLPQVVREDIEILYEQPEPQVQHKPGRQVSPRVSPVMQRRIYQEYDEIKLPQEQNDYDE
VALDETDTNHAKIPLPTAHPPIGEYSRFNRFQESGEGREVEHESLPYSHLSYNTDGQNSE
ENAPYNTLVHDIRHSELFDDRDYFDATHLVLNEQYSTSKSPGKLVDRDYFDPPPTSDKPE
VKTRPPVPPRIKTQLSTSKTHDAPTESQQAQVLPPKPKPKPKPKKNIVAT
>AMQU_Aqu2.1.20208_001
MDPLWYEFRSSPASFLQKNRTNVEGLVHDLLQILYSDDKTITLKLNVLGILQEHGSFLLD
DINRLELVLGTLKNIVKEQRNTAEPIYMSQVLVTITDLLLQTQFLESVQPYLIEFVSMLL
EIIEKLKTETNRLLRSTACDCLKEIELSIPGLLCDIVGHLFGMCQAENSFIHQHYMGLFA
TALCHNVQKVAILPNTESNFPDDEGTVSSSLRDVLFHDGRRPQVFEPPPKYWKLSKHIAK
MPLNDAIKVPDSTDQSELMKAISFLVDHCHLFTTHFMVQIILKVMRIILCSTLSPVMLKS
LLLRYSCCYDIQLWNMMLLMKVLFTEGICDEKDELVILRRLIIMSGHPCLPSHQCAIAIQ
WLLQLENDEPKQFLSEVDSHMLEPLQPVVFDADEILWFKLLTLSGIYQDSSNDDIITGFK
SVLGALQKPLLCGISGSPCRLLYRIMLLFFETFDDDMKKYIERVAANILVAHAEFTPQSL
DLMALVSKRMENETMSGSILSEVCQWLQTLEISELCLKLEYHLCLCTAAAKSKQVWPQIP
LQILKKVIMDSSVCQEGDWDIGNAILLALCTLMKVLPSDGTAAKDLANLLLTMSKSFMDI
DIRDRARIYLQILLTVSNEKLSALLSESEISSDLSQAVDAGISNNVYPISSSVKTISTSV
FILERAEYRHNKWTNSCIDVDDYCQWISEQPNMFVLHIPCIISLSKGKPDWVSDKVYAVV
LQFSSSSSYIKPPDIRIPSISMGEEVSIIVNIKAVKPFPASFEIKGIFTNDDGDTCTCPL
EPIQIYFHELFHSPPLDNAKASAKGLFNFLWAKIKNEEHSRSCPTNEGALSVMRLELSYQ
KLHDSLVNKLTPYCPYLQPLKDEGSYEVLLFLPPHYHILLKCSPDDTTSVVEIATDLWML
LPFVGEWLKNISS
>AMQU_Aqu2.1.25399_001
MKTAGREAAAGTAVNRRVSHTSSSRNQMDRGAYGSEAFSMSVRRRGGILLLTLVLVWSSV
FQIGQSLPLNGKDVSDSQPNLQKRSSLRLLCDHHIRDRGTLSCSFHDNCIESLYQAGKEG
FSLGYALPRCNAVRAFTHSNSSCSNCLRTFGLDTWLLQSELCLQSKMIPIAKKWAGKNRG
QDPKDRLSFEEESFHALTSCYNKSQLANIISSGATPKGDIKSDLIKILNSLTIKPYYRPV
VHQVFRSLLSQAQAPLDKVVPPAPTRVLFCAVGNTNSEISLETKIQTMAEALQSGAQQFS
LSSDNDEFNVECGKKSPANPPEDNVSLQKTFSIIQWIPDGSEADNLNRHYSENLPGTTAK
LIFYEYDRIEDSYCGNGFREAGEECDMGVDNELDLGCQETCEVSVGYECSPEQSSHSICF
EPICGDGRRDSTEDCDDGNTASGDGCTACRIDPGFTCSQLYNVTSECDPIPSPSSSSTLS
GSTFSSVIPSLNSLTSTSIPSPSSLPTDDSTGISEPFTSSGRQILPRTFISLLVPLLLTF
GLLALASSSLR
>AMQU_Aqu2.1.18394_001
MQNISEIQLYLAFYIPILTKGNVACISGSGRPSKITSEIKIIVDKRMEEVDETTAYQLYY
LLTDKGYSILLRTILRCRSSLGWTFCGS
>AMQU_Aqu2.1.24343_001
MIEDDSGIGIPSFAVVCLNISHKSNFEERFKYIYKYEVHGGLHSFQARQEPVKDGAMSET
LVMYDVYVYLNNEEALWLASQHNSYDHFNHHMTPQQLEKSAQIVFYR
>AMQU_Aqu2.1.30764_001
MEVLLEYGSSKREFKLSKDEDVFQALEVAFQQFEPGLSFGISQQRDVKPTHFLQRYLEKW
RDYIDVSHKGEISNGDKIRAVVRTEKDEKNEKNVSQVLKRGSGACVGIKKPTESDSKVLR
SLFPVLSASRSFQMKRKFNPLDDCVVSKQKQKKKATRIKPRNVMVVLMTEGDTSVPRGNK
RKSMAQNGFIKQCELLRDMSRVEVENKLIKLFSEKISTKNAGVKFLIPDPKLHIVRETGD
KELDGNDTIELAGQGSLYIRIENRSKDENREVMKPDDVDDDDSDLPKVKWKKIENEEDET
DKVVDLTSEDDTELTQESLEDWRKLRREQELQYEESLRVDQQKAQQQANDSDKVKRREEE
KTKLQLYFSERTLPHVAVKLAVKLQDGTKIHGSFSADDSMKLVYQYVYAHTEVKTSFKLC
TGAVPMEVLQPDEKSLAQYDLRASSLLLLEETPSNDDDKWIDELTHCKEAEIIQEVKGNI
SCTDILMKEENTRKEFVKTFRTPSKELYTVARSSLFDDVISLYKEYPGITNECPLEMKLK
DELAVDLGGVSKDIVSGFWQEAYERLFDGSISFVPAVRPHVEFSLFEVLGKILSHGYFCT
GFLPTQISFPTLAAMILGCQVQISPSILLESLFDYVSDVDRSVLSTALQFSKDNPNLKFP
SQILDSLLNVFSHFQCRRVPDPLSLRLTLVDIARFVFLTNPMSAINAVNLAIPQSHVPFW
KSKSISDLYKLYLALTATPFKVLSLLAEPKFLNASQETVFGYLQQFIGNMTRDQVKMFLR
FVTGSSVCSTKEIEVQFNSLSGVARRPITHTCSNILELSMTYHSYSEFAKEFRLVMSDET
YSWIMDGL
>AMQU_Aqu2.1.36808_001
MPSLKIHLMGETRRTRVQEDVTYDGLLQSIISLFPGLDESSAPTLRLFYRDTDGDIITLS
SDEEVTTAIAEIPLGGVWRLTARLVEPPPSSSSGGQNETHPLLDLFEALVSPLQSVLDKE
EREKKEGEEDTEQEETTTGGEGASPNEGVTAEGSETVKEDETKEEKVKAKPKTGSGPVWT
TYEIRMGPSHNNYCHYHRRLLRPPPSLFTKSPK
>AMQU_Aqu2.1.09594_001
MWSSLCEKGILVQPLYQEVWGDCKEIEADDLMELLVHFRLAAEVKTDQYYIANVKQYFLP
AVLKLYDISSPQSIPDDQPVARATNLHITFSTDFVPPGFFTRFIASFANASANASSYEIC
FEEKYGVFRNRIMFGDPNIKITITDLSDTIQVSVECYASTSFSNTCQELKKLLERCCCEV
DKSLANQCNSSKTIEIKRKFRFECTACDKWEPHYIISAALGQTADLLFQCQKSKMRRRPT
LEESYWFPEGDKTAQNVPVSISEQEMLIISQRVSDKADSVAAGLNMFLRLNAIRQDHHDN
PMLYLLFEWNRGGGRREDLVKTLKDVNFHKLADQVQNSNYVQLSRPPSVSSTSSRQQTFD
PPSGAESSPGIEGTEPIEFQVTEATKADQSKKFTKMVLEVIKEYEKSKEPDDQVIVNQGE
HETQSGDQHQERRRQRVEPQQRQQKLRQQQQRQQEVQIQQESQPQEHIRSDILDNDLLRS
ARYLKPEHVKKFAEVYDDDSRYLHSELEKYENSDAQTKGFHVLRAMLRRNPNVSRDNLKE
SLSLLGFHDAAKNTTLVET
>AMQU_Aqu2.1.38761_001
MNINDAFCGWGHAFKMAIRKRFRTIVIFVLLFFVIFSFVLLHNWELSSEKQGLVTERVSK
NILRTNSWSSSGSPPSTTFLRHNGSNLLIASNTGKRIEAMNLLPWNITIEGSTDKATVTP
AGKWNRLKIDWLKGNDVLVFMHIQRTGGKSFLYYTGSVTQRNKSLCSYEIQSNVTISGGI
PKSWRLLCPITDAAYYPNSNTTPVKLWPTTKPLSLKALKKLKLDFTNMKPLPEMWLLSEV
TYQWPCGIHSFLTAMTPCVRNIYTKRYGEKERRFHYFTLLRDPLERYLSEFLYTYEGRAS
WDVVTGVKDCPGAISEYTVPECYHNAYKRHQWPNVNLSSFVSCPHNWAHNRQTWMLADLK
DLQCNGRKYKDRESFERELLASAKSNLRSMPFFGLTEYMRESALLFEYRFNVKFKLLPPF
KSSPSTSKWLVESVTNEENLLDNVLSRNELDKDLYKYALSLFKERLKIIGINKIRGRKSR
KSRRYYMNRKSRKFNYHHA
>AMQU_Aqu2.1.43494_001
MSFSHTRLNSASELVQQAPKEISGRVSDLYDVVSQAMGKEKEKVARKMSQIKETVGDGAR
GAVKKIPWQVSEKGGDEPLVKFRMAARKTLRLRQQSKLDLNEQIQKIKDDDLLGISEEKE
QEPETEHEDEATLMKQALTCTVDTEFHNLTDEIRRDVCSSTLRLFHDVESLHSKDENKLM
LEYIRKIFSGIPKETFDSLNREAKQLSDKDKVLTLKCKVIKANNLPAKDFGGTSDPYCVV
SILNKEHIDTKLVRFDNIKEWKEEGLIAQTWQSSIKMKTLNPDWNETFEMPISDPQSQYL
AIELWDSDKDQKGLAKFIHKKDDFLGRVFYLLQHVPVSGEEKTLELKSHSTKSSRGMLTI
FMDIVGKKVDREPEEGYLSHKQLLECVISYESKTEDGHSTHWVSELPEEAEKLLIQHASL
YRISQLQHAAIRLNILLNYHRVHAIAMHSLSNILHTIQHHESEVLPTHKNSSTKDSTPFW
VNQLVKDLEELRVYITDIMKRHLDIFNNFKSVESISLLKDHIIVLHDLYQIRLLKSKLSA
EQLDLRAVLTNAIQSAVPSWMNLLIANMMPSHSSSEDKLILFKGFCSHCQRQCQRSLERV
HPVFMEVGVDYFSPFFVSVDKIIHGEAMNCLENRGSTKNGLMTYEIYKTIQEIAAYSNKI
DPEFLKSQRVELSITSFQDWFKGCVPDWVDVAQTRVKERLKRAVELDTIVKTSDNAPFSS
SAVDTHAFFLQVITFWKQLKWPDRGQSLGYFINIVQCLCEMTAYYSDRIVAKTKDESYTD
SEGRFVVTDKLCVALNNIHHVSHVLMNIRAELDLETYYKWLDEEKQHDGLPLSQRADTII
NDLLESANEDVLNKIDKVITVVKTQLSPSVLEFIPNILDAPSSSPTDKVVEPLIEYITGN
VGKLGESLLTPLFLNILRHLWVQIVQALRNTYDKIPHSSANPLHVRLNLVLLDLSDFFEA
DGKGLSRRFIESEYYMELRDSLFYAIQPTEDVVKRFCYDVVRQQAFAKNEFGQLHISHLY
NQNKKTLSVEIISGEKLPALDRSGKSDPFVQVHLLPAFVFPEANEKIHKTSTKKQTLDPI
FNETIKLHAKPEQLSKDGSILLLAIFDHDTFGSNDFAGLCAVPCTSIPKEGTEPKIEHLH
LFHYEKTDAFKELELRHTDSMAQDFLKHMKKFEFDGETQAGHPFHKLLHFTDKK
>AMQU_Aqu2.1.18127_001
MDILSDLDDLLCDSLLNCHRMSIQATDRIVLRLEILSDAFEDYVIEVSHSATATPTYISL
CVELQIVIAYLLVLWQTELLRISSSDRPGPGRPRVYLNPEMIEFFRDNGYSWQQCANMLM
ISRTTLWRRVQELGIPTLRSSSALISDAELDAVVQMIYKQSPNNGVIMVWGQLKSQHIQV
SRRRVRDSLMRVCPEAVRNRASRAISRRIYNVHCSNALWHIDGLHCLIRWRIVIHGSIDG
YSRKITYLHASDNNRASTVLALFLEATDNDGWPSRVRSDKGGENIDVARAMLTVRGVGRH
SHIAGTSVHNQRIERLWRDTFRLLKEFKNTWNNHHLRSEHGLSPNQLWLQGLSECNFDCD
VETDFGTQDGQPNPFDMGRVEIPHTTVNLTSTEEQALRDQINPLSHSELSGLDHYLNAYE
YLKNL
>AMQU_Aqu2.1.39148_001
METTETQADHGIQVTSPEEPVVMVTSGEAPPISLTPVSTEVQTSPPVTTISASALVEILN
SVATAIVPGDGGTGANLQLQFQLTPATNIEVVGCMQEVSDQVSGGGRVEGQIKGKGQSLK
KQTGGRGNHGKLKDKQPWHYHLGGVRHCRVPLSPEIKEALEVAYVSRIMSKNFRKEGQPE
KERIAQLTGLELDKVQEWFKNRRKKDKLVQSRVNSHGTPKGKRGRKLLLPHSVTRSLKNT
PPNATSGSLLSQYNQVDKED
>AMQU_Aqu2.1.36246_001
MASPHASSFMCLPFDSMREVSDAYITYYGVCLGSGCIGTLGSMLFLYQVLRGAAAKSTSK
TQKNILINLAFADLLADIGVIGRSLYYMVYWRDHDLTKIDLRDRLPQAITGAFTESWVVF
WYLASYFWTFFFAVDIYTAKHKGRWRLWCSHMVTWLYCSLLAATGTLALWACAPPLECAV
DKYCIVGHFLCTFGPILIFLVSLPVFYFSILKKIIDEFKDDGHALEVREREKKQAKKKIL
LFIIVFYFCWLVNVVDGFILVIYHLVEKGALAPSVRQTFLYKPAYIYTVWIIEAAVNPLQ
GLLNAIAYGNACQSVHECYVQVKAKLTASLSHQASFSGEHIEVDFREGRGSVWTTQRKRV
LSC
>AMQU_Aqu2.1.37439_001
MACRLEPSPMSFQNVHCSMLIDSSGSLPTLTVQPAVQYTNGTVTVKPYKRPQQPPHLVSV
PTPPGTVVVSTTTQGVVQPQHPAVTSSCSYSSCPPPIRPVQLPSSSYTGSFDPFPPFPYR
ATMAPPYTPNTPLTPAGDDLQFDGLFDLPPLMDLNDEKPLFDDSTFVDCLRGMDLDNIPS
VDVISPTMPHIPSMFHSQTDSESESQETDAPPIIVKNPETTISPLALQPVPTRRRGGGGK
TRPDVPKGRKRSRDDIKEQKIKSDGDSEDVASSPSLSEPVLSPNGSSRIFVCTYPGCDKS
YSKSSHLKAHLRRHTGERPFACNWPGCEWRFSRSDELARHERKHTGVKPFGCTICGKKFT
RSDHLSKHVKIHFRPRKPRGGNNRRRASQISSVSSIEDCTSPVSVSPTQADVFFDN
>AMQU_Aqu2.1.42223_001
MASSFCLVALFAFLIGCLATGTVWEVQFEAKASDKSKFYVLNNWKEGNGVYNGQESAPFP
ALQTSDTMLKTMGILRESATWAGVRLGNLFRRPKANALFLLDGLSDSVNLESLSEQSYPV
DQTGLTGMTSGDEQALFVGDNILTHFVGLFDGLSLSLRVSLSDDVELSEKDALISSVNGL
FDLTSPVDQEFLKSVLSIRDSVKKISSKAAADSAPDVYLFSFSGLRALGVKYSSDSEQMK
AAVKIMSDTVEKVTQELKRLYDGDIVVQALVLQWEYSDVSDEQVRAIKNILEAFNLNEAE
IDSALKGFPSLNLPEKLTSSDLALLCTELGLYIESQNGRLAATQCDTSIHGQRIRRDIDF
DLDETYSANSNTTFGTVKGRVESRSENFSAIFLIIFATMVPLILSLFAISWAMWNMDPGS
DSVIYRNTDPVGIKLE
>AMQU_Aqu2.1.38816_001
MYNFSFGLFGIKLAGEDASSITVQIGNFSVQESFTQSLQTIKSITGALSTHSLWPDQPLL
TVLVQARDMFDNTLVGTFSPLIITAEHSTLGLMEFYECESLPVVSSGTCTAMIGIDDDWF
ISNEISFVTFTIEINETIFTIGSVELHSPPSISLTNSLYIQLPQTPLMPGGSASLFIKSS
YNYSIFGFNIDCRLEGGGEGENAAFISPRSPQEYSLLYEYYQDQRDRIALSGFRNRNQFS
TALVNRTLGDQTLVTFNLSNISENYDISCYSKGLSLTTRLVLVPVQASTRLPVLMISRDG
NASEVGEILHQEKRVAAILPYAHHNTFLNIATVNGSRQDLGAIKAIALYNDGTFDETSSL
ACTSLDKDAIQVESDCSNIYFNGSETDGIDANITVRHAALNDYSSLLVRVWILRQNTIAI
SLKDSVLNATGTCNNSTFYQTSEVSLQGIIRHNAQMHTVVVTPVLKHLLTTVNASIAIVD
DTRVVGQSPGTTGLCLGSSCTNVTVSNEFASPLYLSLFPFSSLTINLDSLSIDPEQAQIG
LISVGQEFHYRSQPVFINTLLVYEDDSAIDIDTSSELYLSVSDNQIYDRLYFIQDGDDET
MPVIGGTWSQCSETVSGSVAINISLYSPLSILIDAITLTMAPRNDPLVVLGYAQSDSLLT
LIAEYEDPDYDGPITSNATYNVTVNDTSVLTFSTDANGSITLYPVQQGYAIVQVYVFEYD
LSSSINVTVLESEPQIRFLLNTNSSEMPVNTIQHIANTQHYQEVRAEAILNIFLTNTTQI
VTNAIFTSGNDSILQLNGNTVSVNGVLSIDQNVNITATLNGGESNITAIASLGISTDSCD
VTGVQIDFPNEFIDFPGMERIANCRVMLCNGSLIEKAFNSQTGDPLYGNEFVSIGISDSN
AAIVMNNTSIIKLVGTAVEPVSVYCTSGNFRNTVSVIFNTLPNEGEVDLGTNDGLPFTTT
DESEVMIPVTIGAGVYKIGAVEINIQYDPETALFLTASQGMDWSNGSLSVAEVSTNSLRL
GGVLNNGVRDSTLHLANVYFKMLEGASNNVTILRATPVLLAVGNLSLTNVTPGNPQANTL
SVTLPNSRSRRDLRRAKRQVSTSCPPYPVGDINADCCVDQRDVYYFQEYNLASIHNFTGS
EEASLINQTIEDNGIVVDVDGDGFVTLDDIVTVEQVSSGLVYNMSASYDLSCDCSFVINI
SISTVNGLQVETESLHVFVHLAHNQSQFIEQVNDIQFSYGSLHQVFEDNNGLYTAVLRAN
LSTSGDTTALYQVRGVSSFSVPDVGLSFIQAVADNNGEISKSRVSGLFGSTPLSGDREGP
FIIDINATDSQIISLTLDDLMPHIIINPTCINIPPTTLPSLPLLLQVNRDEYFVGNVTQL
NQTYYEGRVLILSNNGSSMGGSVTASVESLQTSLSVSRSLSQVNSLRHPIASFDEYSKIL
TTTIQAFNNIDYAFNIQSSTINISIVTQSNDAIANTLCIPNSESGVCQSSFNLSSYDFSQ
LTVTFSLIGNEGNVVESSMVTVNVSSKLSFQGDGVSILLPSYTLKPGSSFDIEVYSNTTY
PLISFLFNFTLSARISLTSTHSPDKLWGVYCTQSLSCVGYRTNFQSLSVSQLSSPEHLFT
ASLYIPEDYTESSVKVSASIREMNNLFYQPVSFTGIMIVNASGSGHLNEATVSIDPSNDL
IALYAHAPQTELVNTAVLNEGLVTIPISVSGLYENNTIASISGYSCQLSDSEVSLHINSD
CSAVFVNGSETKGADNVILTITLESVTTSIGFKVWFPSLPAQLQLGSNVLKAIDGAIDAT
SCGAQLYQSTTITAISNLTTGTESLINVDLSQYVLNRIRFTPAGSIELNETSRMIQGISP
ATVTLYPTLNGLFDNVTFQVSQERVSIHYLYTIILSSISLRVSDDSSSSGEYNFYLSLSS
SFQYVNDTGVSVTLAVFSDGSTMPVTDLVSVSSSNKDILYSTDNELFTAVSNGSTTISTE
WYNPSPANCTPTVSCLRTSYDDVSLSLSLPTELIVMASSVQLTACEAIAQLLPSIPLQVE
LYALLVYPNGDEVNVTEYVSINDTVRGGDDDSVIALNANTLNNQSTTLLFSYTGSGVTLM
KTISIEVVSINTFASNLSLLSVPGNNPITTFNSIEGTNIYQQAQLVGNIAFSNGMVMSLS
NLPSSMYSINQSSDAISINNMSVIIQSPPNTQTNVTINLMLIGCNDVVASIEVTINPPTD
NNNVISVNSVSITTPLIGREGDAVELDVSLNLNGGVIYSLRDFASNARANITDIVSFTTT
ANEYIRITPSTATCILYRQSSCSNVTITIAITSGTFSNDVSASVVILPGSLEIGLKGPVS
TINTNRLISLPLSLNTHTYTVSGIEGSLMYNSSLLQVVNVTVEDTQWPGGVMFYNTESIN
DRSVLIFSGLAFNGGVTGDNVHFANVNLMTKSEGSTELYAYLTNLIQYESNSIPINELVS
TSSRITLSISDNDVCNEPNYQSNPLPITSNCSSNTLQLASGESSITCPVSLNTTTETLYS
LLQTSGDSSVDVNLNGVSDLLDPLYVTQVSTGLLYLLNTYPVLANSTRDANGNYCNVTIS
SKLIGRDGRPPTDSSLYYLLNIQSSYSFDQLFNASLISSNDSNVLLIPSTYDEETGEFTS
SLSTMLTEIPGGTVSVSLIQSTQVDGSEYSPARVLLMNKRDGTTMIQESLSINTADIIVR
QNPPYAPLVTFNDDIICPPLPLPPTLFEVFFDVEPSSRSFSFRIEESSDFGSIFLYNCSL
IENVTCLMSFRNHTNFNVSDSFNISGTRYINVTVAGLKPYTNYTFYLLNTNNQTITLNET
ITTAEAQPEGFNSLMVLDRGPTSITIKWELPTEPNGLLERTEVLTNSMTEGARRKRELSG
LKMLLVEETQYIITNLSIATVYNITVRISNSVDSVSQTISANTTFPEANFSTSVVQQMDG
CVNLTTEWIYDPVEYDISLHCTADGMTSNTVNTSLLDNGINDIVICSDGVENGTGLNTTF
ECMDSYTVTFTFMRNGFNTLSETTVQNISIFASTVTSTVITPVSSSSEMSSSMEMSLLTS
SMFPSASTFSSTLSTSFSLLSSSTLIETSTPLSSISSLSSSPSPSTSSSMSSVVDMAATS
TAASPSTSTMSPSTDITSFSIVTTTSPTMPPFIGTTSFSMVTTTSLTSMTSSVQTSSSSS
NTPGATGPGSAQTGIAVGVVLSIIILLVIVLIVVILLVMRHRTKKRGTMDFYRPGSRTSK
DYWFEVEETVEMSPIDIVPVDHQPYDDHYLDETVMSSGIIENKGVYEDETISHEATLSSR
ALVNHIKPQPRQGRTVTFNSADPSSFTEPTRPSYDDVVEDNESLIDLNFSEDAISQPYLS
LGLTPLSQLSPDPLTSSGNPDLGFFPSMLPPVSPMTSLKTGTGISVDSPDTSGLDSLVMP
DAMLNYSVPLNDVKRRPRNRQDPKELLLNGNVPNSRTLEPLIERRSLEVDEFSSGASDFM
LTKGLSSNDSLRAQENVLNLMGNSITAPTGSSEESQEDDTCIFPSAHIEPSPPLKPKKAK
AAAPRSGRDAINEYFGGLELGGGPTEMSNYRNTTASTKPQPSSYTSPVHQVATSSFMDSL
MDEPKQRRQLAREKAKAEQKALLMKQREEEELQKQAKSRSIHDSIVKSYSTFSDSPTKQP
SPSLGIVLQKAAHIEAAAELLEEESKKVKNSQQSQDSIGTGIDRPRYPSVVFSPQHRYSS
RPRQASTDSVDMKVTDDQITAL
>AMQU_Aqu2.1.30852_001
MTRGTSCAGWDGTVLWISFGLIFVGLAVFVFFSFLNRRRRLKKNCCCGTPGLFPPLDFLT
GHPSRLVLTLTLMALSGHVVQNTILQPVLFTDRSNTVSQIISAVVRLGWIVYAAFLFLPS
VTCSATVIPIIGYTIGSLYTGLLIVWYALWVHSFRLGCLYFSTEITVDTPEISTTVVGIT
PVILCLAGVLIWYVVSLVKEIWKKIKGQSSWIQSHPTLHFNSYKYLKFLLNKEKTLDNRK
DLAMRSGVLHKIKNKIYTNRPGFAYPLRLIVSLGGASIVLFELSFLLITQFLTITDNILM
RLDTIANNSCNDPTSIMDSTNNTLLCDFLEYRQDIIIGFSVFLIMGPFIAFPFSLLQLLP
ILKNARTHLLQGFKGDKSFIPKGVEFSPSFIIASTIKYPGYQIGYIVLGWMLYALTVWLF
GVLLLAVVFAFVYAYAAVLLIISSIILTIIINIFIQVLINVTCKFVFVEEKGKEQIILTN
KRLYHITSYLLYCYNGLLGLGSSIGRMVFAAGQGLVLAPRLDISGMKKPNLDKGHLTYLG
FIQLELIQNNAIVHVFVDILSESVKERNRNGQHKEKFNYLQAQESGENRRSVTVEINGGS
IEELESYSEAKQGHSSTIVSATVYDLFGGSRPRVSQRAFNRWHLAYMLMKNPSIRNTRSC
TLNEFK
>AMQU_Aqu2.1.21209_001
MEGESPPCTQTPDNWLEELEFWLDDQEKWLAENESIDTQTDWKTLLALYNTLQSSLNTFL
LQQENWLQQLTEDEKGKALTDKWKDIVPVLLVRYKSLLQQISDLQNSSMTFGKLLVSQGK
SLLEVASGISPGEETDAVRNTCGSMKEVLLGINNQMKTLEGVQSVNMTLLVPATYNMRRE
DGEMEEMPVLMEDEYEDEEDDDSIDSCYRSITDIKEKAGLFLLECQELISQLETAVNSLS
RSISQCNDRFMQDLEEVEAWLNHVEHWVWMEPLRMFDNQGSLTRESSMYYTEEDEDHPEL
LVADNTSPEEEEEEDDMDVSLENDEVDYDSPGLPPPILDFEDDEMMIDDGEGGNDELDSF
ELSPDQKPAIKKTQGGRKSLEASSELSPLSLKDSPISLNFSPQSPLHSPPAPLAHTQSLP
ALSSHPLLGSPNEIHSPLSLRGLSTGVIHIPGHRGKRKHRMEEEESPDPLTDEVFTPDTP
EDKQMAFPSLAGKKYPPVFSETELSKDDHSDPEGSYVGSSLGGGGEGESGSELTEDNSLE
WIKGIRLFEYRLSSTDEDVLQEGDRIHYSDLIQQLQSIKSSISVQSQKKDNVLSNSDQLL
AAARSPDEAREIQLRLQNIKTHWENLPKRIENRLVEMKFERKQTELLEWLFETKSELDSL
PKCLVLPEEMARSLKDFKTYFDDTDHMSVGESIMESVRGTVEELVSCCEEEESRLPETLT
NFEEAFDIVNEKVAASRELLEEGVKLWEELDSAATPLNEWIEMSEVYVKEREVYGHSLDE
AKEFKKTLTTYRDSLHEKYQSLTELVTIGNVIVDKVIVGSPAYRYLDTVVRGTTQRWKDL
VLLLNTVDQELSNVLIKWQEYNELYAASRDFIHHVQQIAGIEVLGVSEGDTQLLPKFIQL
ENEINSFKPKVLHLQAVKKELGSNDKVGKKESIEEEMTQLECDWSLIGNVTKGSLENLWM
EHEEWLREQLEIMRDYMREGDGLWDVKVEFINGYPLKRLLESSSKELLQQVKVLTTDHED
KLYDLDESMCMVQSLVESRFKEITASGGSIHSHDVNKEILAVVKRWENLQVMCGSVSPVF
QLITAQLELVQGLQSMRQSIQELGAVSGYRLHIEHKVEEAVVCFSQSRFDTLRQAGYDLD
TIYREIYAGIDKQALGPSLRLPSNQEILHTHQGLNTEIANLVTSSKGVMAHFLLLLDWWK
EYERFSKVYWDWSAVTEPQLCELRERTDAASLDDTPQDLFRIAQDLSQEFSEKESLVSST
CTTLQNIIHDFNDKGTPSEPLVRELKELRSNWEGLSTQCKELYSQLEEESNKLNEYLTKL
SSFSERLNAAYTELYDECCTAISPNATPDTLNRQKMKLEKFNNLMKEMSEEFTELRSLGE
KWGLRHIPTEWVEEFRETSPALSDDDESSHCSVGRQLATSEGRLNAMKKMLQDRALDLEL
CEGSTAGLMSSANELLNWVEESLGLSFLNEAPPGEFERLLENKENLESLREEFQSRRHLL
TKLHQIAATSKGSLSEVNLKKVEALMAQLDNAWAKMEESVSTVTHSTEEVLAMVEKFRGK
CGEYEEWLNKTDGAYKDCGSIGADLERMEQQEIILEELSNDIREHKKLNEDLKLEAAGIM
EVAQEGTCQGLDMQVQGLEDRYQELADLVAEASELCEQGKKDMQDFATKEEVFNKMFEKV
TREYNELVEKPKRPLGNTQETLDEHADHCVEVENQSEPFDRMYQLGHFIVKTYIPCEAFD
ERLQEMFNQWEEFVNSLNERWLQIKGLQGYWTDFEKQVGEFLNWVTEEAKTFSLEVTSTD
GEKGVSDHMLSCKKLHGTLNEKMASVDEISELADILKPDDGEKPNGTKDVESRLNDVQTH
WASICQLLDETLEQLSSVYSKVCLIEDMTQKEMEWLDIVCEAAADKAPTRGVIDALKEEI
DRHKVYIDEIEEHRPFVEVVMATEGFMLEHSRRSEHEGISQRVRNVTERFENLEGSERVY
VEKLELSIPLWEEFHKHREELSVWVQEAEGVYNSDKLKPGNAIITERNLRNAEELNANIN
QHKPAVQVLSDITRQLSELCVADDCSFITERTNQITVHVETLGDSTEARRQMLDTRLQSW
QVFPVEEAKTVQEFLDVIAQEIDDEGEEEEEEELTGEELLEKLKRLEELQDEQEAKADNV
SVIDKSAESKEIQEALAKNPDISRERNNLMQGWSSASVRLSDKLVMMRLRADLTLGFEKH
SRACHTTLESYETHLSLPLPPSPLLVRLHNEWRQEEHEMKDESGKALNDLVGFCDGYKDD
PRIQVSRKLLEKVDSIRQRHTAAKERHTRRVNEMDQRLKDWGVYEPLLKHFSEWVVLTKA
ELSALSHFPNFLTEFISLIGRYERVKSEVEKKDGDYKCLNDNFETHLFLPRVKRKVEEKE
KEEEDELNFEEERIENGEEPEEREGAENEGEDEIEEEVEVDQELAELRNIFLESRRHWES
LAGRLASFPEEMEPWKRLFDTFNELADVSEDLNKRLTDEREGLRVLYDQEANPRPVAERC
KQISKDQELRHRHLDGLEQLLEELVTPEVSDEYESAKEFKEQCQDLRGLWDKLNNETNNL
IDDSQRKADEWEEKAVNAMNELKVKEEEVLELEQKIEMKDDEIARLKRNKNNRQEGPSKR
WLCTCTCFVIIFMILACLIVVAVVLIYALSETTLYHFFNHLGHIQEPGDDEDWPPL
>AMQU_Aqu2.1.35936_001
MWKFWKKRTVAGSSVQGSLSDLREHFELETHGTHGFPLGPSTLAYDTSRHLMYIGTFNGE
MNMYGSPGVKLASVHLDNFKVLQILPFLSEPALITVCSNNILNKWQILEEDEGKAQLVLK
RTYKFHGGLAKTITTCCLPPYGECLFVGTLGGITYPMDTEFDGMSPEVLSWSRARTYLGY
KGKDVPGEVKALKINTAYPKQLLIGYEHSYFELWDAMTWKPITLFGPLKEGGDLTDVYWH
SNGSQFMSGHTDGHVYIWNSLSPDSPPILKSIYEETKLHPLKSLIWPDDDFIIFSGGSPY
DTVDGDSVTIYENREAITLQLTSPVKGMQIIESCLTDKDSGIVGISSDVGTTSTVRKILI
LLLEQEILFIDLSTPQLPLLQPPYLYSLHNSPVKEVAVYGNINKEVWSIINCTGKVQQES
VYRAPTKVWPIDGGVLEGSFHDSKDILLSGHEDGSVKFWDIRQLSMKLLYEVKCMQYFNT
PETEFGRSDSLTDDLSQYRQIGFWDPRSDDDQLIVSALKLVDDHLLIGFQGGHTLLLTTN
NQTADRTIILLRVSIMRDDPRQRPRGWQAPLEVRTDPIACLPGFQPTHCIHLFPTVAVSA
LAIAKEQGLVAIGCAYGFAVVDYIKNETIYVHCTFDQTIENLTSMSRMQSIRRSFRHSMQ
RVNIRRSMRGLQSVNRSIRRSSDSPLVRSGSARPALFNRVSSVRRSRGANAASSAKENVP
PQSAVPQAVATPQVKRDSIRTIDFTAPTHLGGSSLVHGLLVGTNQGAVLGFTVDMPSSKQ
RGQRSPVVMPVDKEYNQRKNHSVLFVGVVDGLNYLLDANDEGSYKQKGTHYMIICTEDML
RVTSIPNTKKKYRVRFKQSEQDELQAISAHYLRVSGRSVILVMDNEGNVSIYGLPDLTLI
HKENCVDASDAVGQRHFLCSSLGIVLHQKSPSEFVRASITDMARLDIKFTLPVKGSTPQM
PVRFSRPLSDGPHLVELSETSGITKRPKSPKSPSKSSSVAVASPPAAPAVSSPPPPPPPN
SANSSISNTMIATAMGSITNTKPQNASPPPPPPPSSSTPNPVSTASLLTDSQDVFDDLGP
VDSKTSVESGASARSRKSVSADSRKSVELPDHYFIAHNPELRERFEERAL
>AMQU_Aqu2.1.27008_001
MMSAAGLFLSFLFLFSSYSSLVSSNSTNELVTLLKVAESRGIINKDQTTSLLSLASELNS
GPTISRRRNEPDPTTSTEGDSVFLLMYNQLTLLNVLYFGGSLLIIGAYSLFMTLAFEGCD
KRGISLIMIVQTALFGGVGVYLWNTSYQFLGGLLCSISTGLVPYTVYWIQKYLNLWPKEN
PGFFQDFRLYVRPGWVVMEIAAVVIGLLYLTIIRFPFLLAPISFCIWFLSMDMAPLLPQW
STIDDLYKLRRLVSMVFGLLLMTSGRVMESLLGSEPDFGFWLYLFGLIAFWFSIIIEHDS
NDHLKHSMFILINVTLVVIGSHLQRTTFHVFGTLGLILMLLKTLSYRGSMVNRSLVLWLM
TGLSVVSLLAQGLKLEGSVEIINGLVTFILFNVYSLIFIAQSERYSLLLLITNLGFIATI
PSFNHTLSLWIIDINDPQLLMSLMTLSVLLYHVNMLKYVTIRELSLNSLLFLLYKMTVSV
LVSLLLASLGQSWYVWTAGVGLPLVAMILANRSVTLSFVQFIVLLFSICFSLCLSSNLFY
LLSCGCMGVVILGTLHRGKWFMISGCGYSVILILLSVPLQSKFMTTIGILYIFGYLTHLA
YVVFKRSLIFPLVLVAMGLSIIYAGVVYQSKQNEIYQWSLSLLPSDISVHSPCSRSGNSY
QHLKTAEFSIDHVLSYPHVYLLYTGLLVHSLSTGSLPYVPYVCVIGMGLVLVAMGYMKLI
FKYCPDLSSSVKVRSMTLSLNEAGIKNGFIVTIKGDKPRSLDLPQYLSIGIGGEGFWSAM
SEQFGGLVINVARSAFLPYKLTKESIIASGFHSGSVSFTLSISIATGTKGLGRTTILKNA
RKMESVLAVMECSLLYSTSFYLPYSPLCTHSLAMNDVCQMLLQKEK
>AMQU_Aqu2.1.41655_001
MDQKLYYRQMSYQDKDLMQGLCNECFPLEYPESWFDGLLREDRYTYTLGAYEIETGTMVG
MIVGQIQSIRQIENEYGFVLEEASPNDCVMYITIFGVSERYRCKGVGSYLMQSLINYSIT
ETNCNLIYLHVEAVNSTAITFYQRRGFTYHCTDVGYYMLPGDTTQSDGLVLIQFINNGRP
YKKSFDNWCKRSISGNPIMQCLGGVVKGPFSSIRHIWHRSMSSPS
>AMQU_Aqu2.1.16371_001
MMGGRWSATEEQDKLEEEDEDESYERLHLLRRHLFPLCDDEEVLRVALKDKVPSLVYKAD
NGFRLYIGSAFHAQDLPCLHELGISRIVNMAAGSLMTSQELYGESITILLITAEDMESYD
LSQHFDEVTDFIDKGKEEGAGVFVHCMAGVSRSVTVSVAFLMKYCNMTLSEAARQVHSNR
LLACPNVTFMRNLFNLQKQLKEEKQKKVLGKS
>AMQU_Aqu2.1.07965_001
MAAELTRKRVRGGHKGSATKLVNEVDDLLSTLDGRDPGEVSVKLAQLKRSLTEKKDAIET
LDEEVVGLLEDEADLAQEIEEADAFKREGAV
>AMQU_Aqu2.1.44002_001
MGNQLQRSRSEERELSPSAQPNEPSNAPPRPFKPAHLQQTLVETLPVGGSDPRAFFLPVG
NSVLRYNESPSSDVGQSLAQSGVYEIVDHKDIDSASMPMNELIDEYGPLLPLRFCVSDSL
YGVCEESSLMEGQLLSVLFEKETKVVLAKANQGAEYVVPLNSALLFSILHNPQNKIETGK
KGYKFPKVSDIMDATDMPQAVAVMKAFQCEANGNILLIMEGHILIVKGVREGQDGQRKLK
CYMLSNKSEVFLDENIVGEFTTATSMLKLKLSDFIDHVKLPICVTLENSKHQKIQLPLHT
TVGSYTITDQKKERSVVVSTAYGNRRETIEILLSVPIEAHLVKSSEQQLHLLRTETQPFY
KSFHPSKLDKVIVDSNSSMNYIQSMLFKVVPEDDTWMYGVDIFPPQPPSSSFSINQEDAD
DYLEMSMERSLTPPPPSSIGKLPLPIPRHLPMSAPPTRKPSLKPLRTNNQSSTNDYGDDD
DDDLDADAYEFIDGRPPMPVPTRAINQPLPPPLIPPLKNQNTSIPIPKATTNLQMDPIPY
MIAKETGSGSLVHEAPYQYVKLSVERTRELELLRQKLTELETTNNQLTSHIQELKETKSG
VPTNTAPDPTASLYDVSVTDANRTAASKCTCEELLIVLDKLGLGQYKETFRNETINGTIF
IDLDEEILENELKVKSKIHRIKIMRLVTGKQSVVDLLKTE
>AMQU_Aqu2.1.05909_001
MLKRNGRSSELNVSQVNTENLRRVFQVDPEEAWLQDDFDGSAYFPNDEGSFEGLHQFQTL
VVNGVATTAPTPRYQQQSPVSSLGSLPSSSSSLSSSSTPLFRSVVSSAKKAKYRLKIVKA
TLTWQGNKAVFKHVAAGFIEIDDLTARVDYVVKEVQKTWGEMYTVVTNDGLQLVDSGATN
GLAFWKNPRRKIYAVVKDSMKGKSHSRNEPLSSISHDSDSDDEFQQRRKKSRIEGKINRL
MEDVFTLKESVSEVMQVSKDTKIPLALKKVLCDCFKCKICHIVPINPPVIVTKCCKTIIG
CEICVNSWYSGPDALTKACPSCRGERGYNETMVIRGIDDFLFAIKKTVPADEDGSDGAPL
DD
>AMQU_Aqu2.1.23927_001
MASSEDKSLDIFGKPLELTEQEIAVLGDDAVRVFLRRVLSVETHTKKGIVSDPKTLVVSS
SRCHVIAQKPSVKLETSFNFLKITLIECSEKKLVFHLIGEGRPREFTTDRKNGVTIVGLI
LAQLKNLFPVTPLDTLIKASYSTESINSEVSLLHESLRQAMDSSDPNSLESFITIYGFLC
DLHNIPYIAEISSYLRAAYWTHGFRELNLRDFEHFSIRDLLPLVATLRHNNYFDSFSVDG
MKVTGEVFDELAHTLVHSQTLKKLKLTNCSLKPVKKLNVTSLGQIMQQFFSSAISLQVIN
LSDCKLTPDLAIAIMEGLSVNPNISDTTLNLSSNELGHGLDVRSMSDSLSRLKKVNALNI
SNTNIDQDLSRLIEALGLNRSIKHLSIGQNFEGRERIEGVKQLCRMIKADDCCLESLDIS
DSKLKEVTSAILNSLIYNDSIVKLDISGNGMGTHGLRAMVKLLLSGTQLKELHCGNNDIT
APGLTYIADAIEHNYTILSISCPLSDIVKVAARDGDIIEEALMRIQRYLCRNHSDEKLEM
KLAKIRQKTLLTTSQQSALISREVVQVEEMLGNLSRAEKKPTNYDVEVDRAKAVKEEANK
VLQLVDSLYSPQKEAQQFEIIVKRMSEVLEREVEGLYREFVQENIETMVTQSVKSCPLLL
TESDRETLRQIGRRELQSELQETKKAVARRTAPEIINSIRTKDQTTPMGKRRRRKDDNEE
DDDEIVIPSDPLTTDGPTLQHLGNKRPRPPRRNQNRPAGLKKAAETGPSSIWDLPASDDT
DNNSTPVETKK
>AMQU_Aqu2.1.23645_001
MVTRQLKRSFDHSLRLSRGSGLSVDYNQINDQSKLFILDIRGAKNLLKQDVFGLSDPYVR
VRFVIDSRSEIQTLTHLSTHTIKRTLSPQWNEKLYFILDADVFAVILDVFDENILTRDDH
LGRVLLFFDTSRPPVTLPGPNTFVQFPIVVRENPGYSNWIEEQATRLTNLPINLKYSPDV
LQQLNLLCEVPAWRNTLEKLRNEYHTKTNRQINAIPTGYLTIHYSVLSPDLSESMSLIEE
TGVRVVPRMRIEHVHRHDNEETTSTSGSTARDDNDENLASVLGFEMVEREDVDSSSDEEE
GLPSGWERRVDSNGRRVFLHHLTRTTSLRRPNIRRPEQQPTTGRSYLPRLNSIDMTEVSS
GDETGEDEREEETTVQPSAPPLPPAPEPFTPSLDRSRESTPQGSPSPGPSGPTLEPAPDP
SPNTSSVSQTTASPQATPPAPVIPPRPTLTPQQLKIAKLQEGLPQGWAVAIAPDGKTFYV
DHINKKTSWDRPKMQERKPQRAERGAKSQPVLQDDDLPPGWEVRITKEGQKYYVDHANKK
TTWDHPKKGGLGPVGLGPLPPGWQMKTRADGQVFFVDHTTKSTQWEDPRLMAANKPVHKM
QYSRDYKQKYNNFMTQLKRGQPEPSFANKFTIPVKRSNILEDSFNVISRVPTSKLSCFKG
RMWVEFDGERGLDYGGLAREWFHLLSHEMFNPYYGLFEYSASDDYTLQINPDSGVYNEYH
LDYFKFIGRVCGMAIYHKNIIDAFFIRPFYKMIVGRPITLKDMESVDVELQNSIQYIMDN
DPEPLCLTFSVNKTIFGEVIEEELKPGGKDIEVTESNKKEYINLMIEWRFTRRVKEQMNA
FRNGLSDVIPLHMLKVFDERELEYLLGGLAEIDVSDWKRNTEYSGGYTATDLPVVWFWKA
VENFDDEMRARLLQFVTGTSKVPMNGFAELQGSSGPRKFCIKKFGAENDLPRAHTCFNRI
DLPPYPSYYRLKENLKLAVENTEGFEGVD
>AMQU_Aqu2.1.38115_001
MLVVFSLLVLSTFAVEARRVIRAASGSNTTGNYIIVVTDGVNHSRFMEIVDQVKNETLDS
KIYEQVEGPFINIISARITEDAAHRFKGLDDIEFVEEEIYTKASISWAIDRIDQTGPTLD
NRYVPEGNGEGVDVYVLDTGILYTHTDFGGRAKYPGFDPDPLWDGKGCGEVSTCCDKGEW
FCKDVPKTSSDIELRLCGNEPRENEDTPIEQIELYLVDVGCSRIDIKAQQN
>AMQU_Aqu2.1.07917_001
MASQLAPSVLSGRTLSIQDLDDVISLLERHDYSKTSYRRLGLRLKLHHNTLETIRKDHGD
IHPCFTECLASWLRKADRVKNPTIDALIAALRGIGENAVADGINEERKRCTMSESEVSDC
SSDRPMLALATPPTLLAPSKGEPVMYIVYFSFV
>AMQU_Aqu2.1.32128_001
MKATLVFLAAVLVTIQCLPSNVQESNSLEEWDTIDDSNGQELSVEEKKADDVDMLLENTI
LSADVKTEGCSLVPLYRYHLSSGNDHFYTTNPHEIGTTRPGTLGRYGYRSQGTVGKIYNR
RAGPDVVPLFRYWNSGIKDHFYTTNFNELACGAHGWKYEGIQGYCFKDYLPGINHPLYRY
WSGNDHFYTTNPHEIGTTTPGAKGKHGYTSEGITCYVA
>AMQU_Aqu2.1.08337_001
MYHLTRKGQVHKDLACRNIYIHENLHVKIGDRGLSWDFYPEDYNTIEERGGGGDETIAYP
VKWMAAEVLSDKRYSSSSDV
>AMQU_Aqu2.1.05895_001
MNERSSEIPKCVSDTALRDYEDTQFDISTRVNDDRSLTPPVKSKEDGAKKKYHTLPRERQ
RFEDSETGTYGLESHSLRASSPSHYLIHQLVSGTSSPYVSGINPRGLRRDRNRGELLESS
VLPQNSGSGGESRRLFTIKRGGDSPYLSRSRSSSSVAPHTPTSGIFEPEIFAENRGERAD
LVATDEDVVLSQLVSDERARPVINLESSLKFKMSDSFSLFVCLSILLSHREALLSRPVDF
VTLSLILSSDSINSMFKPILRTSHQLYDCYRKYLEMSKYTRSSGSSDDKWLDDFGELLEE
AAVPPDSPLRISPATSCSINNYDS
>AMQU_Aqu2.1.25216_001
MWYIPGIDEALQLINQYNPHNNNDIELISAFGNPPRVPDVVQDVIMTHGIFWQYPYHLPE
HGLSPVESSGTQGSKYFTTTEDYLLVLGMDHYGSSSWKLIQEKLLPTKTTKQLHLRVKNL
TSKRTKQDNVIKYYKRTGEIKIPFDKDAIDPYLFTRLPQWIIKYHLKREQVEYEEREKKE
KRKEELKKIATTYNLLSSSSSSSSCPPSSSSSSSSPGGSKRNLKDDLESVAPSKTLKKGK
KRMRLSLGPIETQSETKTGCKGDYRQLLYMAGLEGSDPAARYAFNYLTEVKAMTMSSPEN
YNTFLKLLITARKREWSPGKLYMAVKPVLQQWPYLLKLFMAFLDPKDAVQAKIADKIDFE
QVKTFSRNLQDQYGDSPLQLSDILSKLRSLEAADDTRKNQIVLELNEMMLSHDELLSDLR
HFVSGVLPAKRITEKSQNDFEEVNISSSDQKQAGDDFEEVSVPHDWEGSSSQRITSSP
>AMQU_Aqu2.1.36499_001
MASEMKEETPSTSGSSDDSPYISSIPPDRRKQYEKMRCYEFIFATKQCLSSFHQFHKYYI
YGQFDDCAIEKQRVKDCFKWRTSKSMEAKENLFKSLEAEQTNMHTPDPVWKYREKPPEDW
>AMQU_Aqu2.1.26019_001
MEKQSSSGTLARTGGTTSKPSPERVFFIVDRSRLKEETDEFKDAVVVYVPDGDLKKPNLE
QRCSQLIGISILILNFTNKMPKFIQLRSNGFAIRSLGDTTFIMGLQSKFDEPKSSVMNYL
DRIHDFFMFSYFSANKVMEMSQGDWEIFTIQMTAIFQSVMDFTFRQSHSLPSMFSPLPYI
SLDTERGGTRLFLQAHRLLKKIQLKKSVIGGCIFYNRELLCSQLPPAIAEKLLFVSNGGV
DLNRRSILDDGETPESVWVIEVYLSPEELADLAQIKRTHQELSSFYSSLTSDPDIAASVF
RHERVTNNDQKKSEIAPLYRADSGGSADFVTISYGKDSVSFSHQIGISPLKRPKANRGLS
HSQEDDYSEILPTQSLPVKMDEAPPPLPPKPGPPPVPTRNSVKLRPVPPPRTISVKRQQD
ATDDSDTSIVTQSVPVSTPISNGKQWLYGTLPDVLSEDTPVSPGVYGTPSSGFMTTVEDR
ADDSHDSDASDGFGTPPSTSPVHNDHSLSTSDTLTVSQPFLTPLVTSLVENPSTGSTEEP
SDKPKVDIYATLDRSDELNVSNDSQNSHNESTDPVLEDKQGRNPKISNSSLLSNTSSLVI
TKAISEPSLNSELNAHTHVPDGSPDKGDHESSLDDDHHQIDETHSLQSASPNHDVNESNS
EFEDQIGEMDLNFPSNKMRPRAESWVKTFTGVVEDEASMAKRASALVRKTVYIQKCVNTV
LVVVTHTDLPEDHNLVRSLWKNTLTHLLCINNTVQSCVLEKDSLYVAGDSVKSDGPKTYQ
AMYSGLTGNCEVSSSTAPYQFRHAVRRAHQEYISDPSLRQLSLCKEYCRMFCQNTMGRES
YLHTTRTVPNDSFVIHAMLERQAKSMRKHHEQHSTDFNDAPNLSFL
>AMQU_Aqu2.1.12881_001
MHTFDSNRFPSSHSRLALYQSHVNQCPKMIVTCPLKDHGCKETEEMSREECIEHVASKEG
IYPHLLIIANKLFLIRSLLISSIDAKEEDRRNYVESDRGYESLPKVRSASPKAIKRYVST
DGLDPSGNEFGFLEDGVDPNEPGSHFIYNSLERRLENEFYYTLSAKENALGPSQYYDEEQ
GQGHGRDDLTVTDLSPAGSLTVTFCPHCNSNILSSEPDNHKCIVTCPLKDHGCKETKEMS
LEECIEHISSKTGIYSHFLMIARILSSIVPTGSTEAQERERGNYGEGDEGYDSLHQALST
SPTVARKPDGPDPGENELGFLEDGGAGADDEPMSLTTTLRA
>AMQU_Aqu2.1.31923_001
MIVDDDSSDSELEGRLSVSPAVTRGGGLKGSSSPTHFVKFKPLELSEPESEEEEDGEHLN
LPAEAKGKNRRASEAIAQWRSQRWESVDSFSSDDDQAYESTPLLNKQLYLLVARCIAYPF
NSKFQIETAPPKPRLSNESYLKICDVLQSAINTDKTLQQHLILNGNEMKTIVNADFLQTV
EWYFTNILSRDDVRIACTSGGFSIKELENIFRVAICRKFRDKFETATGGGGGERSITKKI
EGDPKFQIWVCTFVKLIEHGSQSVMSERELRQINKQMSWEKQELYLLFQNILGISKSDHQ
ALFRTCHLNNLEEQEDVVRREIHKRKELLKKGVCSFYWKNQSEQVLGAYFDEMDRRLREL
TENLESRSMTSSEYGMREKKKKVTADSTAQTYTNKDFVFHHKVKVTVRDASQIIGVAEGK
NIFIVFELEGNNPLATKSVPLNTKHIALFDEGGEFWTNTPLPQISFILKLETQGLLSSEK
SLAKKLHTVMPTAVETTDDVELQRNDGTVLTHLRVSTFLERPGNMRKCGYLYCAGDFAFK
QWRSRFLALLQMSQFSFAFCHYQPKDTHPREFIVLEGYTVQYLAEEPNGEDLAKYHFTLS
SEKGVIKFGCMTSSERDQWVQWLTRATGQTDKPKDKPGNPAAGSIPKSPLAGGDIKAMGI
ADVVNMDVAELDHPKMFTKLFKSILNYRLKEIDFSRGFFSPGQMYVIDEYCARYCIRLSH
RHLTCLWEWLQCELKGQRIWPVMMLHSFGFCQMHVMGQKPQEHSEVVTPEERKQWSQLSG
QIELLLAEKLENFREHFPFSCPKDDLKISMKLFTLVAEINHSQESKHNMPLYSEDTPLKL
LIAILERAALNNYKKIFAKLWQYEELELDEYSDHLNVDQLYTLAQMCVDFMYELHEFYAD
DFTLYPLALVAHIDAFWSFFVVDLQECLKEADVSLVSLLKMFYSLNEYFCSQPSLKLSKF
HQTLLQQFEPLVDSYLTGLNENIRNDLEQFLQHETWLPVNECCYSMQGCLEALESIKTFV
EQLNWPQDPFATSLVTKVQTICADKFEIVVKFTLEQCDLQLKGLLMKNGSILPKPVITMV
NTIMFLGAQAASFCGFSQSSSGQVPQEQLSIAVNMTTSLENSVDKMLSSVIQKLCEPFNE
LLELMSKQDPTASLFSSLRKIVPGQIPTEGYCSYVKTNLQHLSSTLVLAAFNNFVLNWYE
SQMRLLNQWVRYRPIFSLNPAQQDAIEALLKDIRDLFLEVDLDEEQLETENYGQIEDRLR
KERSQAALMGQED
>AMQU_Aqu2.1.21939_001
MDLEMDATKGGRGFGHRVGAQRQKAGPDKSIMTLPENIEGLYDMWPTILAALTATTTTSD
KNISKFILQHARGILENSWSKVKSGTITVEMLLQLKKKWDTHLVQMMTMLSLDHHKFLGD
LQFAIKKIEIFKMFLMLLKKFASSNYIGLPTALSIKADELLLGNHEKRFLNSLCIYDVDD
GWIFPSFPEYEAKMIIPMIVQFTIMSSEELMNDIFYYELKQLMKNVTQETSLEDVYYDVW
APLFDHCCTIADELKRESITLSSLSMIFRSVEYADSERIIIRLLLAVEKSRAQCTTDIGL
LVDLCVKDDMSNLIEKIETKPLDMQCVKELSKKITDWSNVQAFSFEADQLLEIFEVYDLE
VQSLVYHFSKQGIQDFLQQKLKSVTDDDNKILSFLKESRLVNFRIKESMMKLGKCKDLRL
FIRSKSKDVSEIERFIQIALDIVAGDGAEMQDRLIDLSELCEKFHPLLYQLDFYTKTQDV
DTIRNLFQQTWESLKSHSDPLTLTESCVSNVKWYQFFVGNLQRAEDSRAVKQLRDINEHG
EYTVSTTEYVQECTVSLTICSDDPHVFKKLWSLDDLHEIESKLVLITRKTSEWVDAKNFF
QEMLIRVCQICDVVQKLKENGHMNYLEWTMTLDCFSFLNDVESLDKEIEKLEQVLSSWIG
YVWRCRYSYSELNFYKTSQLIVLREELTKVKKSEIHEISLQALHLLNSVIGKPLESELVR
KALQKGDVSLNQESSCTEGEFDTMELETDDIEPEIISKVSQSLGKVQSNDAMNKLYEYLV
SLGYPDYLILEALFNVKISNIHEIILWCDELDEDDIDRYQKEWMVNDFVTKKSSLSKTES
ASDSLHSFSPEYFDGIDISHVARYFYKRMESNGFENFADESNFISLESLGRFLEAIATQR
EYLDERAFLKPFEQGMPNLVITSADNIFICTLKIYSAGQNSSLPTFDEVFLCSESTTLEE
VTIFWMRVLSNQKNSQIYCLLHAEKLPCLIAEESLDLLKYLSQRNKGYKLVIICSNEEEG
KSSIISHLYSFQREWNLVADQDMEQLEKYLWQNVIKVNNKSYVNATDVDINHSQVRIFTS
KQAGVGKSLSVRKLKDQLVIKFREKGLISEKQTQKALVTLPLHGPEVTADEVLSMLLKED
SDLKSCIIHLDIPIRVLQSIDDIIFSLLILGGLTDSKGNVWRTHPSQLYAIELTIPSAKS
YIWKFAQTRRGVNLLKLFPNTECLTPKQLCDSMTDDSIAIELQTPMYQRVYQYLQLLEQK
DSRLEKFIFVGTLEGSDKKCLDTIIRHINLSIPTWKDIHHFVCFLNMQLTACEQSNIIKE
VPGLKTFIVHFITMMSRDFATSSMSTGSTDNILNQYVPRRRWDESMHSYLFFNKNQTSVT
HVGLKLERKNSLIVLQDTYTQKVVKADITQELSEFLTKSVKIPNQSTSKCSDNELIERLL
EFMNIKSDKIESPDETYVLTEDNLTKIMAIQTRFRCQIPVVLMGETGCGKTHLIRFMCKF
ATNKKKVKNMFILKVHGGTTEDDVIKCVNEAETAALENRKHKIDTVVFFDEANTSDVISL
IKEIMCDGRCRGKLVPPFLKFVAACNPYRKHSDEMIKKLRGAGLRWQDEEAGNNAEKLGE
IPLRDLVYQVLELPDSMKALIYDFGQLKYETERDYILQMARNKLQKKDEVSHDYVIAIGE
VLAKCQDFSKQMKDERSFVSLRDVDRVLVLFIYFLDVFTNVFQINGHDNVDKITRSLLLA
LSVAYLARMASRDAFLTEVLGCIKPPLHFVDLQEYEKIVKKYQEKLLDCMEIENNIAKNA
ALRENIFMMFVCIELRIPLFLVGKPGSSKSLAKAIIENSLKGKNSKKTIMKQFKQIHLHS
HQCSGLSTPASITEVFVNAKNFQEKRDTTTFVSVVVLDEVGLAEASPYLPLKALHPLLED
GTEGSGSDDQRISREKRVAFIGISNWALDPAKMNRGIMVTRTEPSIQDLKESAIGICSDK
GDNDPVLNRLRPYFIELASAYKSICDLQIREFFGLRDFYSLIKMLYWMSEETGSILTRPQ
LEHAVRRNFSGFDEFDTVAIFQLQELKKQFRNKDVVVLKCCSTGQFLSIDGNDDVVFSTN
QLKNIFEHYIVTKCLQDFNTSQFSLESSIQQAEPFVLFGSSFPKDKEFTQIASPDAIVRS
IYNDCMNKKYQQIYFVHQEHSSLADLINRIPPDNQTLLQVTTHAPILSQTEFEELGNHIQ
IEKENMTRLYLEAFQTEQDFINSIDIMIRNGESHEHCVIFECERAHENGNLISCCRYHLT
DKFREAAKSGYLSTRFILLIHLPKKCLKSNFVSFQGHPWLCYHVDAIVPTENSVPLNQIL
SGEVYSMSDIYYDEKDYALTDSLASVGDTNDCQPFENSQLLPCTKPQKIDLCKRLYLQIS
KAASNPEQVNQLSQIIPQKILFPLRTDETTFHSQTIRLIKGILKDRELKEGTNALQKWIL
DESMNMTKLQEAGTFQNAVVRRFDDIIIPIFAKIISIIDKYANLKLLSRIETELEQLWLN
LYNSNYFTRLVISKLQSTPDDGFSTNTASSKQFSCHFPFFWLLNDIVKENPNKDSEELMA
LLQDKDYDLFKNFESLPENTISSLARFYVHDFVHLLDTKGQAVDEVYYEVLEECMITMSG
IFSSNELNVTSLFQIVFNVRKVYFESNSFFDLFFELIMLVPSTIYKMKSKRNDSNIQILL
VEALEMVLNSPFLDVQVPLMSKKGVSLQEWMQRQYESHKVISSIVEECLIIPPKVMEAEK
WQMIKQSCWSFFLEVLSSLCFDGNIYNEKLVDSLIQAVFSTSTTPHDWKDQKLCTYLHNH
MEEMTYLQFFTIKLILKYECITIQSKLSNTIEKNTLPNLQNFIGIVLANMKATVAILSGE
IISVTDNLLGEGHSLLIQSKTSLLSQCLAVAKFTSGLELSAKKIHESVHNPLFDIKADPD
IAYLFNEVESYCLANDLNDDQTTEGPLWYLIRYIIKTFGSISLMKIFRNCYFNWTSPSEN
FRQNEEFMDIVAIYNPTYQVIRSAISRAATGDFGELNLTVNDLDSTFAVPLALALFERVK
LSYATDNPSKKLSSEILENFRDFAKTCQLFTKDQEVLHIVDELLQNQQCSVFPSMQARKD
EHEDSIYQMIVVHSVLTILANKKTGHMRMLSNFLSSPEALKLESFCIHCGRIIQYSSKSL
APVDKFTENEASFGYIPLNDMERNPPTGFLSNASYAIIRCIMHSCLLWSSCNGKNISPLM
NGKLDLPLPEYNSFFWGQIKKDIQQLSSITGHSIDEAALLVHLVLKQINEKGHRVQLTGQ
NVVGNLVKLNDRRKWEEQFYDCYIESVVKVHRFEAMTFLPDIFKMLKITQKAISQFDFDE
KTQGTIENMPFREFVNQIDDQQKDDYESYFVSFQRAWELCHHELNNGRLFELKNNSIQVE
ISKEMKMKYLIPTTYGPGVITTGLIDHLIISHNKFIRLCRKFVEDSLKKNWLWQSPKVPL
QELSSKHFVKCSDEFVRLVQSHSVYTISNGNVTIQINDLGIIERDFVQEFVLGKPIITQV
LDIPQVIWKRPVHNTQIIAAVKKNIPQQALPPQVRSGILMDLKDDLAEMTVLCETIETVM
RFLQIKKEPAKKKLKEYVENDLIIIGKLRSEKITDFCCLEHVVPLWRFLNVERAKYRVRN
EEDSFSVKMDFMEKIDDEQQKVSLEAAISKMTNIDNMLEVMYEMIQTYVQTCNLEDKHKQ
LREVLFDYVHQTKSEPISHLMEFFPPDIELSQVVCAWKEIVRLQDATKKKIR
>AMQU_Aqu2.1.20599_001
MGIRGFKTYMLNSYNWKEIGKDAPQLSGPLVIDAMGICYCLYDDIDWKHGGQYKELEQKC
IDLVTNLRKSNIEPIFVFDGVDYKGEKGATLVKRKKDGIEKISSYLLTGRITDSSCLPIF
ARLVMSEAIREMNVPFIVADGDSDSLTASIANYHGCPVLSNDSDFFVFNVEGGYIPFESF
DCKHHITGQIYYWTDFVSTFRDPDIVYLIPALASNDFISESVQQDVMAAINPRSFSSIFA
TRGRFSRARRTSGSSNKIFDVVNYIRSFSSVEEFFLSCPCKAESEAVIRENFHKAKEMYT
IDKISMEDAMKSTVLETAIGTPLPSWILEQYRAGCFSTSVLDPMILNECMLPTTVDNPWK
NSSMKIGVPLRQHLYGLLKPYLKEQKIKEGMRVGRNDMRYISVGPARLEDCQSSDLCGIF
GVSPDELDQFEDKWKLVALSLHYWSRNAEGLTQQHIDALLFCFVICSSEEGRDAGRDVIS
ESNTTRSRQFTDHQLDCLHSFSMWQCVYYEAMKLNDFLKRPLDFTSPVMFDGKICMFCAC
LGEIEFDGIKASMMVTGSPLECLYKNLMNVCKLPQSTQ
>AMQU_Aqu2.1.31162_001
MYTILRPLLEDLYVRETVCVDSKDEYSSIACNAANECLKFNLPSITDMEQASISCRIDAL
CFSLESSSGILNWFEEKWRLVVLSLAFWTKHVVPDIHLIKSLILCFVVCSLDRDPSSHIP
HSTGLSSSSRNNDILHIFSMWQCVYYDTMKLNNVLMNPLSFTTPALLFDGKLAMYYASLA
DIDGTVRSELVSSLQSLALFNSLMFVCTESLKAATKDGVQYDQTVYYKFSSNSSSDDFVF
LHI
>AMQU_Aqu2.1.18882_001
MYLFLILLCCISAISHGCFYGQIRLVNGGGPNVGRLEICRNNIWELVCNNDWSYTNAQVV
CRQLGHPTDGATVLNETYFGAGNGSILLGDIVCSGSESTILQCTHSSVGSHNCGPNDTVG
IQCAESINNVSVCDTELSDQLWTLMRANGNCEQYYKTGFKGFCDDFYDPGVTYVYIPKRR
LGGSQTLLRQFSEQANVFLIQIPSHCREIAKNVLCTHYYLPCGFNGTLHVPLPLCPDVCR
YMSETLCPDIWSFVATFLISNSVDPEYRNDEGVKLPVLTVVQMEVSYYPAQQS
>AMQU_Aqu2.1.15393_001
MECSTVIAASTLELVQIIVGLSPGQGLGLSIVGRRGSPTGDVPIYVKRILPESVLQKDSK
IKTGDELVVVNDLIIHNVTKDYATEALTNVQGTVRLLLIQDL
>AMQU_Aqu2.1.11445_001
MNLIIRIHYLGSCLSFPNCLTAPTTVTITAGSSSTTAATRTNHQISPGQGLGLSIVGGRG
SPTGDVPIYVKRILPESVLQKDSKIKTGHELVAVNDLMIHNVYYMYVLT
>AMQU_Aqu2.1.29954_001
MSRGGDGSDFSDENGGRGGEYLQRGDDPEDLHQSKRLKLGGGDSPTRILSLHTDWVQREP
EDRATTAYVGGDPGDGPIPVPQSDFEIEINSTGQEGNGGSPTQESGITLTSASITIEPRI
LTIDSRLPSSVPVTTTTASSSSGAAIPVHKMIAHLRDEEEEEEEDEDEPSMSSTMVTNLS
TAEPVVQAPLVEDIPVSMVASQTPDFSALMAGAKGMLQVPTDQQSLIHQHPDLSGGGQYM
QAPGDGTGTGGPLYVMIPPTTNSAELLQVMQQGQVQRPLMPRLSTGALASPISDDGRKHK
ELIRKQTHNEVERRRRDRINELIKILAEVVPGCQKKDSSNGNIVGYVYSKGTVLEKTVEY
VRELIMQNEQLVATAKLAEKSASALHILQNQITVLEKENTFLRAQMVQLGIDTSSTALSG
ARSLLSNPLAQSLLNTQVTPPPPPPTTNTSQLLVSLAQTLTSNPLLASLSQLNNNPSSTS
AVSPVVANESPVTASGQSSQLVPPNSQAAILMNSLVQTLATIANSNTPAPPPPPQSSGLS
ASAAMSLLNSLMMAQNALSATTTHTTQAIPLSSHPSASPTPASLLVSPHAQDNNKITPPM
>AMQU_Aqu2.1.37106_001
MSYMVRHSKLNDSTSLDHLCSENSFCHEFYDAIEQAHYPNEALVVRRNSADSVETSSTSS
TSSNCFVQSTLILLPVKDQKSSLWKRTKAAFGYTPPKYQILFLQEQEDKPTISYTLYGGD
DASEAMIAFDQLNATIAPLMRDGSVLLNEAILREIVLPKPLQPADISFRLVEVMEADPRA
HPEWHKLLQVLLHNACSRQNKNEIKLLLNKGGNLDQEDNDGNTPIHTAAFSSSKEGMDWL
LSIAAPSIPVGHIIERRNSEGLSPIDIAKGSHNNGAIRALMMKQAVPQATKLDLFDEVTE
LHEAVDDDNSNQIWQYCSKVGLTSVHVRGRRKAVSMKRAPLLKKQQTVDVPMSSGSTPLI
VAIEKQYIKSTLLLLLGGADPDQHHPGTGNTPLHFAITEGNLVIVKMLLVFGADPTLCNE
DGITPLQLSKDLDKDGSKVKITQVLEEMAMLQEKTWNYFISNHEVPETRKEKETYLLAMD
GGGIRSFNICQAFLAIEDRMKQLDPHCPSFFSYFDYVAGTSAGAIVALISTYTDAQTSVS
RALTYKIVTDVFSKPKSERGKLMDKYLQEMLGEDTRMSHPIDQRLIITTTLANVSPSKLH
LMTNYGDERDGQAGPSERKVWEAAKATSAAPYFFPTFQGKFLDGGLMANNPTLDAMVEIQ
DQAEKEGKDVKMGLVLSLGTGYAPSKSVDNIEVFMPGLSFKTISSMKETLSGIQSLLDLF
ITQVTQSDGQEVQRAKTWCKSLKTPYFRLSPPLTEEIDPLSFDDEAIVNMLYEDKKYLLN
QPQVIDSIAKCLLSKNMD
>AMQU_Aqu2.1.24969_001
MAVSLSREDGTNRQSNQGNPTSFKLPQVKVHNLPVVTPEGFQNGPVTGRTQTVYSCWSPG
RGVFWKDNYERRQSQLSEGGFHGSPGHKYKEIGDVELDDKTLILQGLGQMDIPTESTEHY
MKPSDGCTDQPAAAAVIPPNMRTRTTIHSTDQLITLHQELHRVDMQLDKVRKGCGLFHML
HNERADKELKLQQVNEKEKKLKANEWLPPVKQDLKDTSYSTLPNEESQDIIIEDHSCDSD
EISITCTKLCTILWILECMKLESPHYMPSLYTYWFKKRPIITEDKGRLIYDKTLALLKIY
ESMTQLNDETATGRNKEMRHKCRPSSKNEKLKKEELRIRMQRRLSPEQIEKLKLLIEEEL
NRAKKRTRNSIKKLMEEKAMQNSVPSHKPPKRSLPHINIDPDNIAASFDSVKETRDLIVH
EQLSVMARERQEAIEQRFTALEISGNMWTDLTHMRQGVQIETTAMARNKLMMNYNWLVVL
KGDLPSDALDNVYCKELLISLSSMEEYMRAVGPTVMSQERLLSVLSLLRPWELDSPIINW
AIQFIINSVIYIVPKDYQVWMEYQRQNKQ
>AMQU_Aqu2.1.31793_001
MEETSDATTCCLVLDKSWLEEVPKITCKELQETAKLLPGLINTEKKEGEMTEEENRSSPL
ASSGSSTQLNPRPSLVSPDDDQGIELIADLSIRKKSMSKNKPPQGVPLVPYVFCAEVIPQ
HPCIVQQYPQHHGLVPDMSIKGISCFNKAPNPSGFSHSPNPLVSNRLAMPSSDRRSSIPK
LPQITASPKPLTQPSRPHHYSDNPVRCSARLVSSNSHKKPEVPLPLQNVRQQHQKPLQDT
SRAMHPSGMVHGAFPCRRKQITHPGYAKRNALPVDSTRPVVSYRATATPVHPEPHFYINP
QPQVANPRGYAKRNALPVDSTPPVVSYRATATPVHPEPRSYINPQPQVANPPGYAKRNAL
PVDSTPPVVSYRATATPVHPEPRSYINPQPQVANPQPQVANPRPQVANPRPQVANPRPQV
ANPLKPTNVHVKAPFDYLQKTSRKILLRRPAKPTKEIEPVEEQSHALIEEESTPAEKEER
IKKIVRRATFLHLNETDEKANYLVDFTHVNLDPRTREIINKFRGSVICKLDNLTDEIRED
YEKFLDDMDAIHYYRRRQAEQVLKDYSPRSLLAISSAMPNIELLQAAIKPEVLTLVYDFK
MDSYVSLYRKMKELLDDYMDGAKAKSIGFVCKGAPGYMYLLHGKPITPAKLLKDIDLLKF
WKEIGSLTSKISIGNLSVVHLMESNVAGNPQGVELLSNFEAAMFTNRVKVVSPHELEPKG
REMIQTYFFPEKFKMWKMKRNSILRLYPY
>AMQU_Aqu2.1.32268_001
MTSMKEENESLLKNDDSSADEKDEETSIRPLRKWLLWKNIKFFVIPVELSAFFYLFTIYF
QMQFYQQYFYQRIMKQEILDFNNISNEQDDWYFENDSTCLNQDAITNMSSQATFLKGQKE
VNHLNMISTLISLSLSVVTSLFLIPYSDVYGRKPFIAIVFVGQAAATVVSIFIVYFKLNM
YYFCLTSAINGISGGFGVILSSAAAYVTDITPPRWLTIRMAIVSSMIFVGGAAGSPAADK
WIDANGCDFHPMVWLILASFLCGLLYTVILLPESLSKDIKSKNHQTSRNGFRSLVQGIKI
FTSLSYVDASTLIKLWIINAIIVLVMTDETGGVQIISYFLHNKPLEWGYTLIGNYLAVSS
VAHILVLFIILPLMVLAKISDPIIMSVGIVFVLVGDLCIATFVSKTWEMFLVGIIISMEA
LISPSIKSYITRLVKKEDLGATFSVVAALQLIGTIIATVVFNEIYTPETTESVNSLSHSP
RLVYWVSAALWGAGLILSLKKKIVSREKECCMILGVAD
>AMQU_Aqu2.1.01320_001
MEINLDDLQTRLTKTENSLKKALVRIAKLEETVSKEQHFSANDDQWNESQMDQQFDVTQD
SHLSASYNYSTGNTFSDSLTDDDYPPPLPPPIAQPHINHSTPDSYRYKHYTSFYPPPQLH
SYSQPHPHKHLQTGPALPPVKLSKYYHSQPVHSPTPLQQSTCNPSPSPIPSPTSVPTCLP
IMGRKKGGNLSSTGINKESLISPDMVVKKYEHLCKENGVGTLAVKLANESFFGADILKQC
TVMGCRDIPALPLNELNELKQTIFSLFPKYWYNQAEFEAKVWNSCTNAIGQLCKRVRQQ
>AMQU_Aqu2.1.38574_001
MRTSPVLWFSLFFLLGNDPFGAVAIDCSRSLPSPTNNGGGSFTGGVQLLIPSWTFSCPGF
IDDWFAHVTGDTSVTVGSGIEFQVLKPDPVKSNAYNLIYGNMYGDDIAGGLSADGSRIRF
DVNIGYLLPVRPGYIVGVYIDPNAVNQLSLIYDNTAEDIDIYYWENLTGRMCDLSLCDAK
VTRGSPLIGWTFRNVTSDNALSTQENTIQALRMNLQYCNETEALSCVPPSESVEPTMSST
LMPPSLSSVFPSLLMSTTPSSTLTTSSLLLSFDLSSFATPPPPSSISISLETHPSSPYSS
PSLTPLSPSSSHSVTSSATPSSSSTDGSGSGNGGGGIFEDLSIQVVAVLGVIVILLLLVI
ILSLIICICCLCRSKTGIEVSGSVENPGYDDPGTISTISKSHLLSSSPQTSLPSIPVAMT
THHTYIEESLRDSNIVDTRFTSAGAQDLKNLRGGEKNGGIPTNPLPIGNGGFINNDYDDP
EPSQSIVSPQSQNGLSHYYSTPNAGGDVDPISPPVGPYYSLPPAEAVPNIIEIYDTPDCD
SVVPSSNDPEVTDNYDKIIIKDKSPPGEPAPSNNGDPTIYNYVPTLEQRTTLLNWRYEIP
ADQEYDKLNFFVQTKVFWKPAATTTGLYEQLASNKYREINRKEIAISSTLGEGQFGYVSK
GLWTHANERHDVAVKMLKPDATDQDRVKLLQEAAIMGQFTHKNIVKLHGVVTVGEPVMML
LEFMPRGELRAYLRSIKSKLSASNITNMPKLLLRFCRDISSGMAYLSQKSFVHRDLAARN
VLLASDLTCKIGDFGMARDLMEDESNYYKSSGGIIPLKWTAPEALNFKKYTSASDVWSYG
MVLYEIWSLGHKPFNDLSNPIVIALVNSKHCQAPPPGCSRRVYQLMVNCWNPEHTLRPKF
ESISEYLKDSDESLLQWSREDLSAGKDVSRLGAPLEVSTDLYVDLQRTYQAAMLEQSNKN
FA
>AMQU_Aqu2.1.27075_001
MESEEEQRRKRLEFRKMLLKVSEGLTSENVADLKHLLRGDIVQSKLEGSSRGIDIFELLI
EKNSISSDNIGYLKDCLDFLDRKDLIADLVKPYEERGSITRMTRHKIRDDLDLNTVVLTE
IGKEVGKDWKMLARHLSVPEPDIEQINNQYFRDLHEASYQALVRWKDKKGDRATAKVLKR
ALEDMRLMGVVSKYFDV
>AMQU_Aqu2.1.42714_001
MKPVNLFSLSLPFITFLIASYHQVSSQSLPNITIRPSDDTALHSSSNIRLDCTANTTSNV
SYQWLRNGNIVLPTSKISILPNNSLLISGFESVHNGNYSCNVTNGNWTLISHSVLVSLAY
VTSSQNGQTVQKNVTRNNYTILPCLPSYTGYPLHELSPLWHVYDLANYPMYVLFVGSVNS
ENSAIVGGNGDLYLRKVITPLKYECRLTNSITQSYQYHATTINVVGSIAELAPTPLAVPT
DVTVAKGDRTSMNCIASGSLSVVNMTGPDGAVISKGIQSINSADSSDEGSYSCDITGTPG
TYTGTLTIKHAPSITVHPPSSVDITYGSSLTLSCTATGSDISWVWYHNGIKISDSSTLVV
STTGLEDSGAYQCFATNEAGVDSKSTLVTVKTVPPSFTNNGRLSNTLGFARENLTLRCNA
TGAPAPFYEWKKEETSISESNSDFSLSSPGVLVFKSLNSALQGNYTCIAKSMIDPQTVVG
MVSSTAQVYVAEPTVITSVHKPSIIIYKGESFVLNCSVSHDTSKTNIALHWTLNGTIIPN
NTHTRLMRSADQSELSLRVMAAGSNDLGHYQCQALTSYINTPFLTAPVVYSERTSIIVTN
FPVKPSVTNVSSSYPTVLEVKWIYDGYDYNVESYRIEIQNSTSDAWYPSKPNTAISATST
TRAYIVELEPYSYYSVRVVAILTDGREVASDPYGPVRTAQAVPGLPPQRLRAVSRSKTDI
TLFWEPPAVTARYGVITDYTVSYWVSSTGASPPQSSSIINQTIGSNATTHVLSRLAGGNT
YWIRIAAHNTAGMGPFSSTINATTDSNIGGTSDSDDPIHRKTWFIFLLCFVGLILIILGV
ACIATARWNSNRKGHKYPVGSSFRGEEVVDFSRDVVNDYEKRRKPLEPINSVFSDDETRE
SESSQATLPQSMTHAMYGPSTDSVIRRGIPLHVPPLPGYAMPPSYINPPSFEDSMKQRLN
KRRSASMSFLERAEHFNLGGSGWSVGHDPKAGFLMYEDVDTDSVDKTHLHHIQDDISGGS
SDSRLQSNPLATRSGSLATFV
>AMQU_Aqu2.1.36158_001
MEFYEKAKDLLSKNQLEECHEALNKLIDSRNSLSSNSLSLQVLADAYNTRGHIKYLWVDF
DAAILDYSEAIQCDPSLAVAYYNRGQIHYRMGRYSLAEVDLLQALKLKPDFTDAALNLRQ
VQKDIASGHKFNV
>AMQU_Aqu2.1.40011_001
MSSWSSTKDWLKGFGLEQYHKSFIENGYETQKLCANLKDVDLDGMNITISRHREILLNQA
MVLAKHCIKQSSVGSESPTASPPIKENRKANRSNPASNVEKLPVITDTETYTAVFDDKSS
SHTPVPTKPAKKKKPSRSPKPSIDSPPRPHQPKGTVKLNPSQFARPKNEGAAVSTLANMP
PTLMTKLQLKVHIREMLSRDHIVLSNPKYVIEEGVANEVTLIELAENYAEELHIEGLNVY
DAVRDLWRYAINEKSEFVLPKSVTSTPVVSTTTTASASNFNGIDQSNYSEPFDASPTPIK
TPVKVKVKSDTNINSKPAPSKQPQPPPQLTIAPSASSNYAEPFDTVKVQPVIITKSPEEP
KAPAVSSKPGYKLSNESHSVVERRSYKTLPPSSSPNPSTSSEESPKVLSPQKKSPFRKSE
KLLVRKQVGKSTSAEDLTNPDLFKEHRSSLQVTDTPFTGNLPRSISSNPALLFEESLGSE
GTKKIIGSYESIDKLEYNPSQQFTLEQQEASADDDSAQSSYKVSSRVKGLTVAKNPKSEL
ELSNVLEVYVEGSDTPIRFQRFKNSDGVTETVIEEETDGGEGKDEKKKSLLRRLFPKKKD
KVKDKSKLRHGTSADSAETPSEEKRGLTNSTSMPDIAAATVHSEYAEVFDFPESNASKLS
PPKLPNRNRPHSAKTSNASLPSTEQSPYIAPITHHQILLKPESPTSTEVIHSTPEAITTN
NDDSIIEIDVHSSNALMGSNVNKHEWKETEQVSAFKKDSLSSSPATSLLQQEEQGTIAKE
SPQVNQYDDPWKPILKPLPRSQRTISSDNRGKSVDADSPTKSPQKLALTHKLSADATLRS
HRNPHPSPQSLKNYFENTQTSVQCSTSPINQVPIDSNKEAQTGPHHIASLQKTFKTMEKK
KPPSLSGNLLQIALEEKLLSDGIDITSQPYSSQRGEYGVPSALVSRYSEEVGNSEDDIAK
MLDKIRRSSLLKAKRGHIALKKDWKIFSDIETKSVEGFLVSIGLPQYQGLLLENGLTSVI
QLKSSKWNSLPLQESHKRRLSAFSKKL
>AMQU_Aqu2.1.36727_001
MMDGLLGVIRTLILSLALGSTIANRSDQEIPSIGGERETTSGGVSPDDSAGYCSTDDCRT
VSQCSWSPAENPHQLLYSLTELISSPSSLHYVVTLPSPRGAHITLSLCSGRLVKCGNEHI
QGSCITVPGIKPTVAGKTISVQSLEVGMASSGFQLILDNGATCEVTNKPRRTVLMFPCDP
NKEVSPSDFAPLKAYEGDKKLICNYFVDFPPSQYGCPVFLKDSNIIIEAVSGCINSSPTK
TTSNCHYNGGQTLSLIGLGFHTLCPQYSTISAQQSATINTDRLQLTPQTLSDCTHHLKST
YNILIGDTTHCTDPILVSPYVINCSLAGGRGEGLDVKLAVKDCQRSSSRYCGGSSGIVAV
LSGGVSYREAVNFKDKFSRFVELGVGGLKKEIEELYRRAFASRDVSPDLLAQLGITHIKG
ILLYGPPGAGKTLLARTVAHLLGSKQVQLINGPEIVSKFLGESERNLRYYFQEAADAYKT
HGDASELYVIIIDEIEAICKPRGKIDQSSAGAAYDSVVNQLLTLLDGLSQSSNVLVIGMT
NRKELMDPALLRPGRFEVQIEVGLPDEEGREEIFSIHTREMRESGILSTDVNLKELAANT
TRFSGAEIAGVVRGAASYALERKYADAKEPMIVTRKDFVDSLISISPAYTQSESRIVSQY
LPTNYFSLTTDHESIITSLLELSSSIQSQTAAPSKMITSLIYGPKGTGKTTLAARVAVLG
HFTYIKVVTASNMIGLTDFGKIEYIHQVFKDAFSSSHSLIVLDDVHRLVEYVQVGDRVSV
SHSLMHALSTLLSYSMSMFYSDGDWYNDCLTKRITCTTNQSQFPYSIHVAPLHSTDEFN
>AMQU_Aqu2.1.03857_001
GSHIVSGCSFGSIFHWNSGTGRLLQELLPFPPQDDQSDLNEDRQVGVVRICTSSEYIIGL
LRDNCIRIWNKEDGHLCNIIEMDSFTHDVTVIDSHHIAIALQSQLVIYDIQRRSEVGRKD
LASSSSPLIRHLSAIDSSNLLCSSGADLQLVPSGLKIKSE
>AMQU_Aqu2.1.38329_001
MVFSKIAFALCDHLLRRWVLPLTLLAASLLRYNLFSLIYLILFCVGVLIPSPKLKKQRFS
SVVYLFIIVIASLLFTLAQVGFQISLATGFTLGSCDTLEVILRQSGLILFTVPPVDIVRH
LLPDVVVLIISSVSAGFALKVSFLHSVEPPPSTGFDSPNEATALTSTTRPMTPQQEYYQF
PKCFQWSVEFLIFIMFLFSGSVVPSLTSFFYYFCFLFLLFVWSFHGRVKLMSLVRLMRIV
AMLYSSCHLVVLYLYQFQSFQLALPVEPMSDNDSLIARLLGLTPVIQTICTKPTQLLIWD
GTPVTYFINPWALIGMFWILGSDFQLWLSTKKDLWIKDYSYFIPVLPEMGGESFVPPRYG
ATGNTPVNETSLTVGDGHSIASIESRLNSIKTLWDKFVIRVKELAHVLMSVNYVVSLAAM
MAWGVIYPTWVALVLLLWACGMCLIPKIDLKRSFYLISPLLLLYSVALVLLQYVNSLNLS
LSVNVAVVGECDTQSTPWALQNCRALVLTVKSLLMLPFCASVYQFISTWNLVKENSEEAP
PAAAPNGDKEEQISTVALLQSQLTVILITYWILVVVGAFLLVILAGDASILKSVYVVFFF
ILLLFYQIFPKWWIYIMYPFWCLLVAYTTLHLILVYTFPFPSINDLWMSAYNSSNHGWNF
TAEEFYDALGLLQYTTSGNTSRSLFYVLVPLAILIIVLALQIRYFTPWATFCSPVAQEEL
DGSTDVSSRNAEMLFHRMTNLVSTREATDTKREREVEEKEEEDEEEIHVEEENVEDKDHS
DFSPELTLYKVANYVLFQLRRGIVAIWYLSWRFLELHIHKAIVLSLFGLCLYEVSASYLI
LVGLVLLVAALPIINGLAYPAATLYLGLLSLGKFLFQISLIESFNIDVDEDCVDPGLSSR
SLLFNYTYSPTSNDSSWIGLNKAASDTEYVAGPLLVSLLIALSYSTRRHQAYSIENKRLT
IERWEIGSLFLGVKQELAHHSWTDAIKYILNHFFEMYGVEFCWIIQSIVIAVRIDIYGVF
AAILLGAMLITPRRFLRIFWMLYLTIQGILILVQYLALLGAPTSAICDNGYPWASKFNDT
YHTRLEKWLFIPHTGADILDKRWLFVNLISYLCMALQMKYFVRNPLTGLPAVTDYPFMYD
TDKFLDYLKILLFQYYFWLAIFFVFVAGAFGLNVFGLIFLLLCFIFLYRGQLLLSDERTK
RKKWWMTLRAFIYFILLIRIMIELPGCVFIPEISFGGRCGFISVINLHCSEPLYYGIPSS
LDCDNNPHSSTGLWFDVLTFILVTIQVILLDTQYADQVAREINEKESSAVEFSKILFAVL
DENEKKSTEKQKEELEELKERAGKLKLTEGKIAHLLNVGTRVPPDFSLTVSPTHSSKKDS
SPTDIEEKEEEEEEEVKHKSKAEDVAEEISKWKKVGSFLWKVWLEVVDYIINFLEDSSAN
YMEVLKRVAKARHESHAPAADSPHSEEGRGLEETGTKPPGIAVQAEVTESGATPPVSETK
FTHSSSVRKSPSFPPPSMKRLRSSGYNFDKSGDIIQTLRIAPSSDHEEQAKAVHERLEKL
STEYTRRPKRLLRALYYWTLSHFNYVVIFMAILAIIRSGSFISFFYAAIIFMWGLLYVPW
PTKRYWNILLFFTMFVLVVKYIYYFVYFAIGNDGETGDNAFLGLNGPASWFFGIETTSSY
FSNSFVHLLLLMSIIFHRGLLKQHGLWQNISTLSKRTGILRSVFYRFIGFFKTLFSKTTI
AGAKDLYNWMLFFDCLCFITIALGYSSFSVSTGSGDVPEVATYIQSNNIPLTFLTMLFLQ
FFFMLVDRAIYLRHSIIAKFVFYVTLLILWHIWMFLILPVTTEKAFIDNPAAQAIYFFKS
MYFIVSALQMISGYPERLLKNFAAKNFSPPVGFIFLGYRAIPIIPELREVMDWVFTDTSL
TVINWLRVQEIWAQLYQIKVRRVREKLLPRDLGDKQSFVVKLFLGGAFLVGLVLLIWGPL
LVISLVNETSTPNPPIYATVDLDLEGYQLLQIQAQSSFIYELNQDQYSTLRNKITTTTIR
RDFNDLFPKENFRRILFPGGSSLLWTASQPSQDQLKDLLALSAKAVHKLVFSWSFRRSPG
TGVASEVISGSKNIEINTEVARQFLDNLNGNLSLINLTSLYPLYVSAPAAEMSTEYTSIS
NYISGNTVVDCSALLNRTETLNNVTINQWWTLTQSSSYVLATGNESPGSLEMIVHSDPVV
PVVFSFVSNLGIIGLYVSVVLVISRFLRSFINSLMFEIIIDEILYPDPLLELCDDIFAVR
EAKDFVLEEVLVGKLFYIFRSPERLLKITELPKTKQD
>AMQU_Aqu2.1.32905_001
MTTIRRWPIVRSVSKVSIIGTAGRGADSSKLNKEIYLKAIEKAKEIITERFRLSLNKVEL
VSGGAAWADHIAVSLYLLEEVNSLTLHFPTKLITKDDKPHFLDTGEKNWKTNPGRTANLY
HEAFSNEIKDNSLKQIYSAIAIGAKYREHKGFHERNSFVAKSDYLIAFTWSDGEEPKKGT
GTYDTWKKCSKGTKRIHVPLKSLVDSPAAVEPMEPSTKK
>AMQU_Aqu2.1.23392_001
MGRKKIQITRIQDERSRQITFSKRKAGLLKKAYELSILCDVEIAVIMIAHNSKLYQYASS
NMNSILIRYTEFKDPDESKTNADILEDITKKERGRGDDLDGDDDSIDASMLLAGDGGGGG
GSVPPRRVAVSVPPLSPNTQAQYQRIDEEFDHVLHTELQQAPPQPVPSPVPPSLVHVLPT
KVPDAMPVSVPVKRLSSTGSSSLTDSPITPGSFPLKTIKSPLSVGSTGSMPPPAGTPTRL
QTIRSQTLKLHLPGGGRNYIPLSYSGKSPLVDEGGGGGGGEADGDNESTSNRPQLSVVIP
GQKGFMSRTIPSSPPPSAEGDNDHAPLSSSSDDSPSEQKPVPLTVATSHFHPPPVTVNTD
SLTTPIMSLTTPSLFSSVQPGLSSFAADVPGLGDIGSASALVAFPVNIQPSSTGNPSASG
PGGNIVIQAQNTGQPFLLTPKQTPGAVHTSGGLLSTPPNSSLRDLEQLKLQYDKIYQQIS
QTLQQHSHGGGGQSGAQNNEHKDSKPLTDSNGKLDSNRTEVIVPGPPPPLPRVTVSLGDS
IREDSDDYDEDYEEEISPPSAKKPHYESIDSAATDGSNNNNDDDMTDE
>AMQU_Aqu2.1.24550_001
MSRPRVSEKASSKTQSLHLALNDMSRNYSSSRTSGGPVGRSINNDPGVGGEERSSSKRDS
VDPIDSLTIRSRKRSREDFSFKSCFTSFCQKLYNFTIASCQYSFCYFCYSKVRRGSYQNM
ENFENEPDGSTEGIRAEIEAMKSELKFHFMNPFQKWKYDKRRRFPWKLLVHMIVITLVTI
QLCVCAEERRELKTFVFNNRDTFNDLFIIKPIANDRHDPLNYYGKASAGTIRKIEDLWGQ
INHTIITYYSIKTIAIGPYQYGSEDDSNTLPPPLILDLILFDYKNSTTTISISKDADIHE
LLYDNGVSRSVTNIDSMTFKFNLSSFYKDQNFYLCATFHIEIELKNNVIDGTMPVYLRAE
SEFDPCEDDDGDQKRLNYRGSTQHDSVLLAVLGSLVLLFTIISTAQCIRSLVTSARFTKR
VKNFFLKHFNYKLSLSEYLPLYNVWFMGVICSNVLVVVGTIMFLFTAFINEGALFELSDV
SSIIFGMGVFFQWLGLLRFLSYFDKYNILLITLRLAIPSVIRFMVCGFIFYVAFLLLGWL
VLGPYHPKFADPSVTSECLYSLINGDDMFNTYIQMDSSSFSAFIFSKIYLYVFISLFIYV
VLSVFISLISDTYETLHEVWTVRSRGFLQDFANDCLIETTDEGQTSQTNIDNDFEVLTGS
NRGSTDNSPLLHRPVTTYLGRSGQFRTTTPTVHLHPAANSPLGQTRVTASYSAINNNNNN
SSPEMERAPLLYPRLTGSRNHV
>AMQU_Aqu2.1.35154_001
MAGTAGAIAGAVMENASADKIVFSDKKTEFLDPDKSDSSSSNKGGSSGDTPITPKDFYWD
QILFYLVSAILGLSFLDISVEFFRGSIIQCYITDVAASRDQVAYLNNYCYNSLPNSQYYL
IFILISALIIIAPHYLWTSYFGAYFDFFFDLAKKLHRLRDTKTGEXXXXDFKESFLCPTD
TVLLNTTVWPLPEQLNCVYNSLTLLYFLRNTALGLVAAAIVVIMIGLVWCFVRHTNELGA
KDIAAFCDVSCLPPEEYPFPSTRKILHRILYCGKKERLLERYQPKPLVETQKEQLSMVEE
ISPSQIENNAKPNQTEEEEENKEPLCCPYFTGFWNGLKQIFIPRIHTDLDFLVARLFYAD
SGHGQVFKDIQIQKELNDKISQDHELLYLLNSVHSHLLKKRIKRKLAYRRKGIPMPEDKE
WERLKDLKKYFFESKFGETNPEEKVYSFFKKDLGVRSTDWSHSPLRSVLFGFLKFAPDNK
LALDISFGNRTGHSLILARAFYQSVTIHFNTYYKNPKEICREDIYQANFRTFTYQADIFS
QNASKITESEQLIIRLFNEDIDGRQIDLIVIGPMTDRSKIVTTNLLIEKMYGRGVYFREG
AILLAMRPLMIGSKSCTGRFIQYEPPEGLFDNIGNEVNDYLAESNVPVYSVSSTGAVKKI
EHASQYYNRQGSRSTLRRRHTLSRLMSRKEEVLPCGLAIECNKIQCLYEFRVFRYKAQEE
DPLAIIPEEQPNNDINEGDILSSGRDDVTSHSSVPPPIATKEESVNDIESGFGGDVATGK
LVSPIQSPTSMPNLTLPSPIPRNVSKSHPNL
>AMQU_Aqu2.1.38776_001
MMEEQLREVKVSVNGVELHCNIKGNGPNPLLCIPGATAPSHWVFSLQLEYFGRSGSEYTV
IAFDPRGYGRSKLAPRTYSMTPEHHTKIDARDAHQVMKSLGYEEYFVLGWCGGGLSAIYL
AALFPDAVKGLVVWGSRVRYTEYEVKITEAGRDLMTWNPEHRQAFEDVYGCRSAYQAVWD
QLIDSIHATYEHLKDKNGELCTEEMKQVSCPTLVLHGARDKMATLSQAQLINESIPNSKL
IVFDQGTHFIHKTSEDFNHTVDSFFKKFI
>AMQU_Aqu2.1.43493_001
MALAEVSKTVPVKKTGVENLLTRFKSLVFQKTQQTELDLKEHVEKVKHENILLADAETKV
PDLLDLHVPPDEENAIVLKQQSGSSHITDIIQDVCSSTVGLIREANPTVMFEYMKKAFSS
IPQATIDLLSKEPKVKESRDLILKCNVIKASNLPSKDFSSTSEIYWIATIMNKEFIDSID
SIKELSEKRLIGQTWQSSFKTKTLNPVWNEPFEICITDPENQCLVIELWCSQKEQKKSSK
QIEKDDNFLGRALYILQDIPASGEEKMLKLIDKSTHSKGTVLIFLKITEKQVDRKPEEGY
LSHKQLFEDIVSWESKSESGHLSHWDCKLSEDFYKTLAQHASLHHISQLQQAAIQLTVLL
NYHRAHRVKIGVFCSLLQTIHFYEYKIQQHSRDESWINQLLKDLKDLRNYILNIMNCHIN
FFNNFGSIKSISLFKDHVLVLRDLCQIKLLRPQLAPEQLDLRVVLTNAIQTAVPHWMILL
SAKMKPDHNSSENTLLTLKAFCSHCLTLCQRSLTRVHPVLIEIGVDYFSPFFASMDKILY
GETSSRLESYSGSSILSYEIYRIIQEIETYSYEVNPEFLKEQRRTLFITSFHAWFEKYVF
DWVKVAQLKVRERLDRALELDAIVETSDKAPFSSSAVDTHAFFLQAITFWKDLKWPVRGQ
SLGYFIAILQCICEMAAYYTDKVVAKIKTGLSLYNDGDFVVTDKLCVALNNIHHISEVLK
NIPNEISLERYYRWLDEEKREDGHPLSEKAEITTTDVLKSANEDILNKIEHAINVVQAKL
LPSVIKFIPKILSAPPNSDLDQVVEPLLEYITVNVGKLGKSLLTPIFHKILHHLWIHIVM
ALKKSYDKIPHSAESFQHIGLNYVLLHLSYFFEADGKGLDRKFIENDSYKTLSDDLFYAT
QSTEDNIRIFCNDLVKQQASSQNKFGILHVSHIYKPTDKVLSAEIVSGENLQGLEQRRSN
VFVRVFLLPTFSEANEKIYKTETKKQTLDPIFNETIKMHISSEQLFKESAILLIAVLGQD
TFRSNVLIGLCAIPCTSIPIEGTEPKMEHLHLFHYERTKAYKELELRHADTIAQDFLRRI
NNMSEYKKGANFMQVFQKLVNVHKTDKK
>AMQU_Aqu2.1.18879_001
MYMDQLSDYIISGSIIQIQETVGQGEFGIVYRGVMTSNPQLPKAVAVKTLKVFFNYYSNA
TYTKSTQTKYTTSKCQKIIKIGMSFYPFLQNTMDQSSKIKTAHLMSWLKDEHYIGSEDTI
LQCRHNSFGFHNCGHDENVGVHCRSESVTIKDFVDNVTVCDTELDDQLLSVMSTNGRCEP
YIKRDSKAGICDDFYIPGTDYVYTSNRRLGGSQYLLRQFSERLYEFIPFISVHCRDIAIR
VLCTHYYLPCGFNGTLHVPLPLCPDVCRYMSETLCPDIWSYFANFLTSNRNDEGIKLPLC
NNTDKLIDFLNLTSDCCSNGHVSLPQPTVTKTKGNDETSTLASSVILSATHTTPSTVVAP
ELTVSSSMDIPSASSFRLTSVIIPLAVTFPIVLLVVFIAVSFIVCLTKRRRKIKEKKIIL
HETQLVPRPSLSPDSSRNNIYNSKKPIDISLTYMNQLSGHIISGSFIQIQETVGQGEFGI
VYRGVMTNNTQLPKAVSVKTLKGFYKESDIDSLLDECIIMMSFDNLNVLPLIGVCLDLGP
APYIIMPFMSRGSLLSYLKKERPNLTVADTSEEDIILNVRKQLLSICLQVAKGMSYLASQ
RFIHRDLAARNCMIDDNGVIKVADFGLSEDIYACNYFRQLKGSDNNSGSSTVKLPVKWMA
LESLHDGLFSEKSDV
>AMQU_Aqu2.1.41831_001
YILAVYYGHLTPFFPYISMTGGKPPESCIFTLICSISSIIWLLIIYIRYVQVKQYYQKGI
NKIEILNRFTFCIGAVSVFGLLLVGAFQDYTFESAHMVASVILWIFGILHMWFQTLVSYK
IYHTGLTRCIDRVNIFVRLIISLMALIISIN
>AMQU_Aqu2.1.44224_001
MDQTRKILLAASNGDVEAMKNYVSSSSIDTITDDEGSTPLMYAAANGHEKLVRLLLQAEG
VDVDQKNCYGWTALLQASCYGHHEVVYTLLQAGAQINVGNSWGTTPLVAASQGCFIVIAQ
DLLNRGAGLNTADEVASVTPLMAAAQSGCEAIVEMLLNGGANPNARLSITGWTALMLAAL
NNHVGVVRLLLNGGAVREMRDVNNCRAIDLATNLKHDKVVSALSEDNAVSSSMDVDIFDV
VKQGNIEMLQEILTKYKVSVTVTDKDGATPLMYAARKSDTQICQLLIESGADIDAQDYYH
GWTAFMHAVHHKQHKVAKLLAENGANVTLRAKNGSSAFDIANLIGDVHMIKLIAQVTIQN
MSKRDNIKIKLSVLDENEEEDEISTDTVPKVSPSPPPPIISSQDDTASDEEVKEDVSAED
ILRRVSNAYLASGAMPANLLENPGLLRPQSLSPFSGRSPSPELEPHQILPAVTKQFQPRP
VSPRAVSPRAVSPRAVSPSPKAPPIIVPEQRAVNNSKREKKERQLPKLQFVYPPGAMNSV
SKSRSFIPPPLPQSPLSPIKSPRSLPRNAFKFPPSSGPSRQSPSFPFPPPPQSGSFRRDL
NPFPLKQNKFPSFEVTRTSGGRYKAGGIGGNFPSLQSQSRSKQSTKNTLQLNLKPAKFNN
KGPDLKTALESASLGQYYPLLKEQEMDTYTFLILTEEDLIDMGVANHQDRSRLLALSNRL
REIQSPRSPRSPKSPGNLGGHAFQYSLQ
>AMQU_Aqu2.1.24192_001
MMSSCIYLLLLLSVLGANVQGQQGQRRCAPNGQVQCPASGPYTMITTTSDADYTYIATTG
CPPYPLGWSNPNQACIQDLNFTIPNTPRFASVPIPTGQRLRQYTGVYYLSANPTPILGPV
GVLLNGVVAYGPSAICGGNHPCPADDPNAPSRYVDVEAENRSGLDQCGGHASGQRQYHVH
TGITIENSTGRTACNLPTDTPGEHSVLLGYMLDGFPMYGQFSQGGRRPTQLDSCSGHTHM
INGKMQYHYHMPNDFPWMIGCFKGCPIVSNNPNQLGFSTTDATYGCPTGLATDPNPLYED
AVDPTASTSSMGPTPTSSVQATPSSGVSLAGSIVLLIAATVLLYISV
>AMQU_Aqu2.1.33667_001
MKLFSLSHTIPCLLCLIALISLPSPTRAQSCSIADEKVLKRRRVQGIRANILGQLGLSEP
PVVNRTAPVPKEILDSFNALTAASESLSQERSHSCQSNSIYASPVSAFIGSINAEEVAST
AAKRSARTGRGNVLAEYKITFNFDLPSKLDNIRRAELLLYQMPPSVQDPHYRHKSLKEQY
VEINAVYEALELDVTVTGKMVDPFKEGFVAFNIELAARNWIDQGVSGNVTLVVSVQCLSS
PTCAHDNHPHIPPVTFEDFDADMNAPRIIITSFNPLERTRAKRQELPEGSTPLNLCKENQ
VTCCLKPLNISFADDLGFDFVTSPEFFNANYCDGICPIIDNMTPRLYEFLSLLQGHPAAA
IEPCCAGNEFEEIQVLMVTEEGKYEVETVKDVRVTSCKCA
>AMQU_Aqu2.1.41768_001
MSIFSSPAVKRLLGWKQGDEDDKWAEKAIDSLVKKLKKQKGSLEELERALSQANPQTHCV
TIARSLDGRLQVSHRKGLPHVIYCRVWRWPDLQNHHELKPLDHCEFAYSRNKGEVCINPY
HYKRVETPVLPPVLVPRNPQLIATLYEPVPSYLDKQRVENSPAHYHNFDLPETPPPAYSE
TGSPSPSEATSIDQSLSASSMVSSPPDLSPSSMVSPSPDSGTVAVQYQEPPYWCSIVYYE
LNNRVGEVFKASLNDVVVDGFTDPSTTGDRFCLGLLSSVHRNSTIENTRRHIGKGVHLVY
VNGEVFAECLSENSIFVQSRNCNSSHGFHLTTVCKIPPGCSLKIFNNQDFASMLAQSVHQ
GFESVYELTKMCTIRLSFVKGWGAEYHRQDITSTPCWIEIHLHGPLMWLDKVLSQMGRPG
GICDSNS
>AMQU_Aqu2.1.22276_001
MAESSKSAFTVSQLNGSNYGTWKIQCKMALVKDGLWGVVDNSDPVPNVSDSEDKKAKYKS
KKDKALATIVLSIEPSLLYIIGEPDDPVVVWQKLADQFQKKTWANKLVLRRKLQSLKLKD
GGSVQQHIREMTETFNELSVMGVAMDDEDRVVQLLASLPESYSTIVTALEANEKVPSLEV
VTERLLHEERKLNERSSSSTSDGAFSMRHKRSVRCHHCHKLGHYQRNCPDRAHGGDKQKS
YEPRHEHKPVAKAKGPDKRAGKHAAHSTQASTRYSSDSESECDTVGLMVSQALSVGSTNP
DCWIIDSGATCHISNNRSLFVEYESLEESQSVTLGDGHTLEAVGKGVVALKLELEGGKTI
TGQLHDVLYVPELAYNLLSILKVTKLGKRVDFYKSHCNIIDDNERIIARGTKRGDLYYLR
CRQIHQAHISDAQLTVSKEFIWHQRFGHLSESGLHMLSNQKLVDDFDYNTAKSIPLCKSC
IDGKHHRSPFPKKGRTRPQNSLELVHSDICGPMKTPSLSGAKYFLTFVDDKTHYIWIYVL
KQKSEAFSKFLEWKAQVELESSLKLKVLRTDNGGEYTSTEFNEYLKREGIKHELSVPKNP
EQNGVAERLNRTLIEAVRAMLSSSTLPHRFWAEALSTAVYLKNRSYTKAVINMTPHEAWN
GRRPSVKHLRVFGCTAYSHIPKDERSKLDPKARRCILLGYSNTTKGYRLYDTKRDRVFYS
RDVIFDEMKLGFEKEQDESITESSNHFGIDLSSNQTDDAEDAVPDENDVPDHNDVPDAID
DREMNTETEGETDTVRRSHRERRRPDYYGTWIYTADAQRREPQSVTEAMTSNEREKWSEA
MEREMKSIESNKVWELVELPEGKKPIGCKWVYKVKTGADGQVERYKARLVAKGFSQQYGL
DYDQTFSPVARFESLRLLLALAVRNGLTVHQMDVTTAFLNGTLKEEVYMDQPEGYVEKGK
EKLVCRLNHSLYGLKQAPRCWNSVLDQKLKEIGFVQTVSDPCIYKAVSGDDFIIGIYVDD
ILLAGKSKERMIEVKSVLSNMFEVKDLGELNYFLGIKVAQNHKDGTI
>AMQU_Aqu2.1.29712_001
MCPFKAIEKAKEVITGRFRLSLNKVELVSRGAAWADHIAVSLYLLEEVNGLILHFPTKFI
TKNEKPHFFDTGEKNWKTNPGRTANLYHEAFSNEIKDNSLQQIYSAIAIGAKYREHKGFH
ERNSFVAKSDYLIAFTWSYKEEPKKGTGTYDIWKKCSKGTRKIHVLLKSLVDSPAAMEPM
EPSTKK
>AMQU_Aqu2.1.40038_001
MRNISLRLHLHKFKCELLKCSFALSSSLIKELYEKIKLVYKQLYDITAQVEIVEYVYAKN
KSFVADGNFIEEAQDAVATLMKQKKYVAKIGKLLSQFIMKRHGGPFVRSELTTDELLNWE
VWPNFIELSVQNDPVIAEMTGESVALIKWAHSKIIDIESSLKNGSITLNELSQLVNEKEK
TQRLWKASGVSVDNICSLETVIVALKEYVDVVSTLFHSLRPCFKGYEKMREDLSRDRNSL
AINEICPTWATGNRCIFLLSSELGKDSALMQNINTFYVMIKCEIFRTIWWTYQEKLTDNN
LSQQQFVDLVWSPAIDDSLSLINKCYDGSAIVSDVVIYFPSFDQETIQDYLMALQKALSN
CSKYSARIPARNTWIRGVSKKISTYQRFRHYQETAANLLKLKDCLQWTGSFHLLESIAEQ
NTYISTLNDVNEYVLSTCEKLKVVSAEDKKNCLHDLVESWEIVQWIAQGFTDLPDLQTFI
DVAYTSGTIADDDLNIKKLNALRYVGNSVANFIPVIKNNSQSIQQSLGSGGDNNSDDQSM
KLIQLCHNLWIFLERKKELPSLIKDCTQNLQWFKNIKDTHGAVEVNTLEELKIILAKGEF
FVGCEVKEACYQISDVVYLQVDSGGFTKQYDLEQLQDLESRLVLFAGQCAEVSDVQRFLN
VFHTICIIADMLIKLHELGCVQYIGWQRNFSFSQSELTLLETDQRYMSQQLSRWSEAVDA
ARNQYHVLNSFTMKQLLHLRKELHPVFSDEDISFSVTKQTCALLQCIHPCVDPQDMNNIL
KEAWKQSDCHISDVSETSIINAGDSVNIESEASDVTVDELEKELSDDQRLIYVELTEING
LDELWSLAEIISRKQNSTAIMTDDILKHFASLEDEDQKPNTDELMKIILSNRKTQEEPTS
VQKISSDTAKRDSTIADPKHLEMLDLEIHGYLSLTNLMHVLTNYNMNAHQKIELIPRNRH
LSAIDFYPGFPNLYVTSSAEILQTVLMIYSKDKEMPLPTQEEVLICNEKTTAEEVILLWR
RAIFDPGHKRIFCLVHGEKLSYSTCEESLRELNRLKQGKKGYRLVLLCSNNEDSLHFITA
LHSYKRSNPDISGPILKEYLLHHLIKPKHTSIGTISSAIQASSVDPHCSYVRIVQSKNPG
NGKSLYIQRLGERLMNSLNIEIPIIRIPIHGPDVPYNNILNKLSDLTQDDTKIIHFDIAS
TMLKKVESFLFYVLVLGYLKDLRGNTWRRQISQMYTIEVTLSDRQNHEATYNLLHLFPKA
SCSSPSKCRYSNKSNAYDENTEMDENTGMDEKKLHSNEYQRVYQYLNRYQSNENLDSYSF
NKYDVMKNPKRFIQVILNSVSILKSWSEFDSFVKFLNMQLQAVENSIFCVALSSGFKSFV
VKMMIEMSKEFTASNSASPLISHPWNESCHPYLFFNKDQTTFTFIGFCISKECHAIDPRT
GSLILPDVMSNELRQLLIVQRLDMTENYYRWNKDVLLQKLATVIGLKDYYDPDPSYVITV
DNIMKMMAILMRFRSGIPVVIMGETGCGKTRLLKYLCKIASQDDEHENDVDSCIVVLKVH
GGTTSDDIEKAVRKAEDLAEKTCLRRLVACDSKESVPVFGTVLFFDEANTSEHINLIKEI
MCDGSIFGRKIHRDLRVVAACNPYRKHSKVMIKRLESAGLGFSTKSSQASHILEQIPLRH
LVYRVNELPLSMKSLIFDFGGIQESAEQQYIKQIVEIKIQHSLKKYVDSISDVLSWSQNF
MRNKESECSFVSLRDIDRAVTVFIFFHELLNGSVLTKEINLKVKNHEPIENKVTRALIFT
LGVCYHARLESREEFEENVLLVFKKPIHVKQSNGKQSNGSVFRDEIKCCQEVFLDNMKLG
RNIARNNALRENVFMMVVCISLRIPLFLVGKPGSSKSLAKSVILNSLKGQNSESEFLKTL
KEVQLFSYQCSQLSTSESILKLFSQASNVQSTWDKSKYVAVVVLDEVGLAEDSPSLPLKV
LHPLLEDGTEGNSYSVDEVIDQEERVGFIGISNWALDPAKMNRGIMIIRGDPSQEELEQS
ALQICSEEGMDKTIVESLKLYFKSFAEAYQNVLKEQKKMREFFGLRDFYSLVKMLFWMCK
AAKQVPNEKQIQHVILRNFSGFPIDAEIDIIELFNKKLCPSPHPDKNESRKKCRGFLKEE
FKETMFNVVSENLFHDFKNMLEKEQEEQILTSQDVIDHQKIEFSNCYQKGDFKYPEINEK
FEKMVDEYCNKRFDNELWPFIINPDNSASGLVVSSLFNKERTIHGESRYLLFLTENYSAL
QTLQHFLRDSSLKQDKPPYVLFGSSFPKDKDFTQVYRNINNIKVCMETGRTVVLLNLDHL
YESLYDALNQYYVYFGNMRFVDLGLQNHRVKCHVHDNFKLILIAEKEKVYQEFPTALINR
LEKHFVVTSTILTEEQLSIEQKLNEWIQKFCTEGFNRKFEPSDSFIGFQTDTPAAVVFKA
SRMMEKNDFEKQLDKCKFLLLEIATPDALVRLKQSENIDENEFQKIASIYIHEQHHQSLQ
EFLLYHINKSSDRQGCRMQVTTCNDLLSEEEVGDIHKTLKLEGSVDVCILQEFDTEFEFS
RKIRESFQNNTSLLIIQCDSGHLNSDLLACAKYRVDDIFTDMNTGAFNSSFEAERQTSCH
ILFTVLIPRENSKSSFVSFLGGDWICSHIDDFSPEWNYCPVSLALSDTSLSLLFHNPNKD
SLHCGTIDHCRFLYKNITEAISFLFPNSKFEGRSHDLNNILYRLLMISPSVSCNDDLSEV
ESSASAFYNETVKCIFEQLKRNEVVHKNWVTEVALQPAELQKGGAFAKVLLRSLDKIVNE
ILAQIISFTDRNYNLKLIDPSNSSVPLCVRNFWILAFSELVKNHLASSPYKFGNEVYDYH
SKFPFSKEIQCGIDAILNFQGQSSDLSSSIPDHLLLTYDLLSKIDITSFDEMKERYIYDL
IQIKWCHTYRNDKINKRILDIISNTIMESLALHNWSGSAKFFDVLKNVHQVLDQKKKEIS
NFKEMVFFFPRTLDKLLLKKKLPLNVLAAIAALEVLHDDHQFLRGSPAAAVSKLHQFYQV
SSLIDTALYSYELVESESEGSNDNRDLIVTSRLKWHGLQVLHLFMEHVVKDHIQYFDKLL
QFTNRIRTSFVSKPCDFTKKDTIRTLEQYLSLMYKQFTSTHSQEADNFSQNCINFYVAVI
SDICMKYGPPEDELIDKLIETVFSVSSEDETIAQTRELTPFLKQEKFNDSVPVVRSFILQ
ILLDHNYNNVRKHIEKYMAKAQNLGTESDGFLNSLKLTYCQLHENSLYGSIISMKIIQDM
LTKNESTLIGVDETSFSLLNIETIACTRFLLTHICEFLVTKLEEVIENQELCSSVERMCK
RSDINSETAGPKIFLLKVLYRRCGEMGVQRLLCKPSFSWILPERIFGHDKSVHLMDYFSL
YGSKYCSVRHLLIDIMSNKGDLKQSLDSLKVEISTNPFLFALAIFMEVTLTFSKTNGAAI
SINIMQELRKFARNQPCLHNLQELTIALIDNQFCAQGAVEQLFVQPERSTEDLNFTAVVV
HIATGIISKKNCNLLSFFYDIIADPEKLKSIYVPAMPEDFVGQARRIFRGQFYVCPNGHS
YMVTECGSPVVEAFCSGCEKMGIKTTIGGLNHKLREDNKIRGEPIQTGYLLGTPISSPAI
PERSLSPTACTILKILLHSTLLWTCCSKSHLIKSIHQIMTHDDVPPDSLPKFFWQHLLMN
FESLCEALSIGLDDAILLIHIIMVKITMDTREFSVNKLLTSENRQKWEKDFNSAYIQPVL
KEMHKNITDSREVIMKDDHSNHPKLLDFVYERNIHNPSMIHHLWKYRPAVTLEYLSQQIE
ARELTDTYPALSFFLREEVCLRATKFLPAIAKLQGSLYSIHHYRSSREELLKLTIRDFLN
GAQAEEKETLAELIHELRQAWNLVRGRLQSQKLLSDECINTTFVDDTTLIHLLPRSDCCT
TALVNFLVTIHNQFVNICLKFTREMHSFAKTWRSYRGDRRVDLKNLHKSQLLNYDDKLKA
IILRNCHYSLTVGNSQTDVEYNFAALEKQLLNEFVYGKPLIKNDICFAEYRKDVYTGEKF
DKIEKKVKPTIPLQDDAKNELASKLNSIRHLREALDHLEIVMGFLAAGGEENGNMLIAKY
AELLNIKSFNTTIGGHCLGQIQSLWKVVSLNLAIELTITNEAPFSVLSCFCKPIETEELK
ALDEKLQQVNLDVVLSALNEFIEVHVRNAQENESNWKIGECIEGYFGVFPENLKQEFEVI
ETISMEHIIAVWKKLVTYQRHHKNSTA
>AMQU_Aqu2.1.31392_001
MTYAFANGYRIVTPYIHKAMLRVQPEWHGKPLQDYIGHFHFHPPVKIDSGRLLVSGEKAT
PARILKQSDIISYTFHFHEPEVLSDPVNVIDITDDLVAVNKPASIPVHPVSSFRKNTVLK
ILEHDRPHLFDELGGERLRTLHRLDRPVSGVLIFGRNKKSATLFTEGLKSRAIKKEYVAK
VKGIFPLGVIKLDQCLNRQSQFPLRYQADEKGKEAITLFERVSINEEEDYSIVSCQPVTG
VTHQIRAHLQYLGYPIVNDIKYGGHSEK
>AMQU_Aqu2.1.09694_001
MEDIKITSLNNRTDDEYPTMDNSSNVLEEGVTITCPEVGAGLSFVHSVNIEISYLSFINC
AISHKTSAFGTWSCSKTKEDCTPLIFPNASSAVFLYNCTGFTLNYTYFSSGRGSGVSLYD
VLGNVVIENSHFVNHALLPPAIPCTHIKDYYDNCSVQSTGLYIEFTYCEEMTSTSCGDKF
HVRHINYLIRDSLFKGNRNLGSYRDYTDIRPYAGLQREQHWPFGKGGGLGCDFIENHGLI
NGGGLDLDFNVLYHTIHHDLLQNQTFRNHLRVGYSNFSSNIAYWGGGVSLVLYPTNVSYL
ITDFNSSKWNSNKHIGGAGAVGIFKKERPEENLLIVPKVTFTNCIIHATEANRNFSMIPC
SLYSESIPLLFYGFNLFTSNRASALCLSDTGAMFFNFIYFSHNTGLNGGALFLTGKSYMT
VSNNVHIEFNNNSARLGGAIYYLAPIPLEMNTSGSCFVWYHQEGNFNTPSKYWRVNVTFS
GNVATQGGDAVFISNPKNCQWPNEPSLFDPNRTEIFDYSRQPQNSPTHVISTPPQSMYIT
GNVVEQEQCFTSMIANSIDNTSVIFHHYMMPGHILGIKVHALDYFNQSVSTVLSIECHNA
IDYIFSPDICNETSFNIDGRLAQSNTSINNIITGPQNEDFVLLFRTYDPISIVIPVHVHL
TNCCFGYKYIDNNKCRCGYDLTSSTGSVGPVACIVNATKSPDVDPASSTIPCVKRHYWAG
SLPIENKFFYQFCHTGSMCE
>AMQU_Aqu2.1.37499_001
MSTSTHDGPKLNVDDLLFFPGKELNETNIAGRRSPPQPIRLAIGRHGVYKFERDKDKVLA
FWGFQELSDWSFSGYSFTLNFINRKVYHLRTDDGQAISHWIDSFSKNPDQASVRGREGGK
KGKREVRKREAIEK
>AMQU_Aqu2.1.39936_001
MPTPSLPASLYSTTTLLLSFLVLLQLALAGLALGDCDATLDLLVSEGSIEELSNVTDSLT
ESSSIFIIRNGTSRVLSNGYLQVSDTGQSLDPLPPSIHDITLELTLNADNKVQFQYFISQ
TNNAVSPSLSIPPIVTTDTEFDLLLHCNRASPVLTAVTVQLNLTVDETCTLMIEFIIQKD
CNNQSMFVSDSSSASEIIPLPTISSIKSSELNPTSTLFSFETFPPSPSTSSSSLDLIRSL
STRGASSTLSLSLFSSFSSFSSVTSSLSSSSGYLAETTPITTPTLQPTPSLSLSTTSYFA
TSSKDIESTVTTPSYSTSLQVSSISSSSFNGITSSKNTPSAMTTPSVVTTPSVITTPIMT
TLSISDVSSFYSTPSVSVSPTDEAGSLPWVLYVAAFGPIAGFLALCILIICLCLCCIRCA
KKKGSQSFADDQYVEPFSYYGDNFEDDVNADKYKKLEAPISVWTSLHWGSLTSLPLHIQT
LVRTINIDRKKIAITSTFLRGTHGCLNRGILMMDRINPSSEDNVGTVMKIMTSLGDRGHR
EDITHFIDLTTSMQGLEHVNILPLLGLSIEDNCVPIAIYPLTEYGNLHFTLEMCRLLPHE
NPLSPFTIDLKINFSYQLSSAMTFLADKKVILQDLALRNCWLDANFVLKLSDGALFQDFY
PECYTSIKGAVRPVKWSAIETLQEGLITIQSNVWSFGIVVWEIFSVAKEPYLDIPNKSIT
SHLMMDGRLGSPSDDCPDRINSLLSSCWHKRGEERPRFSFINETLCSLNKSYSPSLALRR
HMNPSLQELTTPYSATTFGKENIQVTIEPSATENSFDHSTPRHSNGNAVGISGGGSGEWS
LKRGSGGRRGGGGSDLHLSGTNSIGRGSKAEKLSLSFSILDDSIGSGEGSDEEGDGSFPS
TLKSRVSVGIAPASSQTEKAESLATLQPSSLSPTLATPTILPPASPDIAASTTAESASSR
SSILMPAAVSTDRSSFYSTGIDSISTTFSTPLPHLLGHTPSINGGIEMKSYSGGGDQSEL
RPQMMTTPIKSTDSGIRSDEESSASSKSYDSGHVTRKTESSSSISNQAPPPAPPTESTGI
QLRDPRTEALRNSNLRDSDTSHVSLGLGVTDFSSELLAAFDNFSSFQS
>AMQU_Aqu2.1.20037_001
MEFLTKDMGEDRWLCTLLIEKGWRLEYCAISNNKTYCPMTFDEFYKQRRRWIGSTIANIG
LLINKAKKITKNNESINWTFIIYQLIAFFSTIISPATVILVIASGLTASFGINSTAVIVV
TGLVAVCYGIVCIITSVKTQINIAKGLTVIFAMVMALVIVGIIKEKTNELLSAFQINESD
SSVEYNFYSDSGKLLIAESTIYLALFGIIFITTAIFHFFEGFALIQSLWYLLGLPAGYLF
LFIFSIANLNDRSWGTRETQISLEKSFKLKNIKDWVKNLPSKFKRMFKSKDHHYSEENTN
LEPQDLRELEEQKEKKSEEQRGLEEQRGLEEQITENCTDPKHRECSESEKYHEYEWLENW
LKETNSMDFLKEFIEEGYTYEKLVVRMTKKDFEDIGVKPIGYVHRLCKAARKLRCKPIRS
GLPKDVKEWILEYIKIIDLEVCYVCQFEKAGYSSKEDIENLAYITEDELMNTIGVRKRAH
VKRFMEGIKLLKVINKKEKKLDETLKELEESKNTQNTSLGEEEEFWRKLAATTLQPIPEH
LNKVIQLRNSLKQLRNYTLIAVLIVNLMWLILLSIFTFNELKEVGLTASILSLLFLVSYG
ILIIIQFFAMVFHRVVTLSHYIARLNQDMPVENDENDEGDESDESDESENEEH
>AMQU_Aqu2.1.38488_001
MEQALIVLLLLVCSLSLSTAQRPSISPATSEQHIDIDSDQRSIPLSFLVASDDGNINSGR
AQSKHILNGVTQSFPTQYAQCSCSGSGCGTEYQLCGISLANAVNLTQGLIPPNSGTFNPV
HVAGTDVLRFSYSGGTSSDTSYYTMDTTVKNAALDFTDNFSTSAWLKCNNNNRASQYVFS
FDNDNVSNGNGKRTFTWRIRRDNRLTLFYTRGRLDNIPASQPDSGENSRVGLSFYFQSAV
STTNICDGGWHFYKLDITYPSIKLFVDGYVHYVTEGHYHGVSGTKVDLNQITDGSGTYDM
PARLNTKTNKNSITGRIGSSSRFLNYGFNGELRLLMMTSLLDNSQYTCLASCNNSLVHSG
YSPGTGDVFNNTIGSFTNVFYQPVSRTLYFSNAGGSPSEYTAFLRNISYNTNGHLPAQTV
ANMGEGRRIELQLEDEVGFGSLSVVNIYARSNQHPPEFSASGDTVSFNYSTTFTEGVDTS
IPIVSTTSFLSDDDLDPVIESATIILTNPQLSTTQEFLAVSQLQQLETHSSAHNITITGT
NTLAVYQAAFITSLTYNNLADEPHAVPRVIQFSIFDGRNYNYPLTITTIQINTINDAPNV
YPSGVLNQNSLTFEFNEGSDEADALPIAPDLIVSDSDDAYLESAFAGLSQIFDEGDERIY
INLTVLSQFNITCLPASCAGQNITLSGHAPTTDYQSLLRSVTYINDKKPSEFPSLFDRIV
NITVSDGNLTSSSDTHVLVDIIPVNPRVIIDLDTPSHNYSINYDEDSFTRLPIAGALRWV
DISLNTLLRMVISIRNPDLEAGEQLIANDSCIFDLGISADDNLAREEFTFGLGTMEAFLG
VIDCLRYQNTEPEPKPVTRYIDFTFIPGGGAPSDSAVTIISITHINDNTPECNTSSTVIL
PEETSTGSTIHTLQATDSDLGGGHDVLSYSLISNWPSLFGLSTNSSGIASITLFGGVDYD
EGLREYPDIIVQACDVDSQCCNFTFSFELTDANDNPPVFVSAPYSVNVLENLNTDVLVIN
FTDIDSGVNAQISSVSISSIHPASGCMNRFEVQLNSSSAVLRTINGGLDFETQEVCYVYL
EATDGGQPSMSSSTNVTVMALNQDDRSPVFLGPNRFEVEEDNQAPLVLGTLMATDPDTDN
TQLVFAVHNTVEFSVTSSGTLSILFSSNYSVAVSYPVEISVTDPAGNSVNAMIIIDVLPI
NNDPPELVLNNVPVAFVEESNAPVTLNNNPSITDPDNVTLTITRITAVIANGESSTLERL
SVASGAPSHVIASSSNLFELLIIPTNPSSISEVISLLQSIQYINREDEPSPCRSDLFPCT
SSNSRTIRISVFDGVFNSSAASAVVTFSFVNDAPVIDLDTTTVNNRIVEFTEGDVPAQIP
NEGHFSISDDDDTVLSDLICSLFNAYDGSQEMLLAIGSVPDSLTVEGNGSHSLRFNGNGS
VADFSGSLSSVYYYSSSANPNINNGRLVNCTLSDGKVRGEPALAEILFMKQNNLPIISLA
QASLSYTEGQATPVTLATNSSISDADDTNLASLSITYNNLEGRINFTQSLLPAGVTSTSD
CTASTCSLSISGSATISQYTDILHSITYSNNLDEFNFTQPVVATFVVTDPSGNRSEPVTV
TITHIPVDDNPPSFTTNYTVTVSETTAPSTIVATILLSDNDLPTPQVPVFSIVSGNVGNK
FSVGNNPLNPLEGLVRLQSSLDFDVNDFYQLTIRGSSGGFAPAEVTIFINVMNVNNKDVV
FINFPSNFTVYESNNDESLMPPFVSAIDPDGFPVSFSVDSPYVSINQSTGRLRLSSPVDR
ETVPGTQFTMNVTVSDGVSSETRSVIVIVLDVNEFSPVFNDTYTASVTENALSASPLLTV
FATDADEAPDLAHSAGFVSRITYSLGSGPFSTHFSLNSAGALTLVSPLDYEATGSSFNLS
VIASDNYQPNSMSTTTLITISVSNVNDEAPYFINFASDVYIFESPRSPASLTVRGDDPDI
NSQLVYSIDSDELASIPFTINSQTGIITVPSDLDVDSTGMETYPLVVTLTDLNTDPSYIG
NRAISLNYTIYVSDVNDNSPSFTATSYSSTVIENTQVGIGSNGIAILTVRATDADYGFTL
DGDLNGNNNVTYSLHNEPSDVFAIDPITGIIYKLKALDREHREVYQFYVEATDNPVAGDQ
PNVAMAPVTVTVLDENEHAPVADPSNYTASLLETASVGSSITTNVAVEWSTVVEPGLYLR
RIMEKSETNDADDVLLCQYLRWYENGSIVLNEVTYLNGVDCINSSAEVVWTQYIAADLNS
TSEVELTLPLSDDYRSDILGAYNAQPTDDTYLRYLSLNTVFTQSLFTVSERTVAFYSPMY
IQALNGSIANGTYRCQLNDGASIQPGVVYNTIEDFEYCSLVDGGFNSGGLASTFNDTSLW
SLTGFNGRCSVFYGFTSDPVSEPLVNDTLSVGGKLFYRLGDTSCTMESCLPPSDFTGQCN
SNLGSNAPVTEAPLNFSYYDPDGLKNTAINFSLVDVTPSAGSDLFSIHENDCVLSVASDL
NPDQNKIFFYVLSIRITDQGGYYTDFPVSVTIEDVNDNSPIPSQSVYTASINENLPASTL
IPELIIAFTDADSGDNARLSYSLEPSVNFTLSGSTSTGIYTNRMFDYETDLRLYTLTIRA
SDAGTPTRQGMASVVIEILDLNDNRPLISAVSSAVFTEGGSPVTIASVSIIDVDSSQYLM
QYALITIDNALDSGESLGLSSPLPSGFNSTSDRGSRLLIYGEGTTQQYASILSTVTYENT
QEELTSPSGGRQITFGISDLEYTDGQGLGSGSLDPDWSLFFDNNDTMSQLSVATVNIGLL
VVNDQPSVNCPGALSLPTISEDVPDSLNGGANISSVNIASVINDNDNTPSSIGVAVVSVH
GDGTWQFRVSGTSSFTDITSVSTSSSVLLAPDSIIRFKPNPHSHGSASFNFKAWDRSNGL
SPGTVGVDTTNSASQGNSSFSADSCLVGLEILPVNDGPVVDLDLGGPNSPNYTTNYTENQ
SPSLIYLSDINDVRIIDEDHMFLQSLTVTISKSDGSCDLPDYPYPLSEDYLHPANLSILG
ITQSLSTSDKACRTYTYISNQTASNWEWFVGMLRLSINNTEPSDHTRRIQYVISDGEADS
SPVYSFVSVSLVSDNCPSLSFNISSHLVYPEHGSEINIDPLLSVVDEDYKGLIEGATIRV
SPSDSSFDCSGCLLEVSLGDTVITSSYSNNTLTLQGQAEPEQYQKVLRTLTFRDTQSEPT
FGSMATLIFDISDSTNSPCSTNDGEVTIVLDPVNDLPVDLALDGSQSNYSVTYTEDDSVG
VLIVGQVEVDDPDTIDSALYNVTVTISEGFVLGEDRLIVVGSLSPATLVSSTHEEVVIQS
SLSHLPTALRALRYININTLTPSTHTRWVRFSVSDDGLLSDPVFTFITVVSTNDPPSLDL
DSSNPLTRDSMVEFDVDGPAVDISPLATVTDPDGTTLASMRLVLTEVNDDGDSVTRQDIS
QESLGFTPVSGISGQFIPATGVLSLTGVASLNNYQTLLRSVSYSNTRASPSLNLRKVEVT
INDGSDTSVAMATIRIGDLPTAPVVDLNGDTSQTLNNQVSYTTKEDDPVRIAASDATITD
MDNDNICSMRLAYPASQTCTMTALSVVTQFGDMSLSVSSINSQYVYEVTTSFSACRQSIA
FVSILRSITFQAPDTAPAGTCGISVTVTDDRNSTSSPSLTTVTVTVGNEPPFIDLDLGRV
GRHFTFEYIQGIDDLRHIVSIYNESLANNITSLTPVGEAPGEASISNEFGVILISNLSHA
GYILSDEDSAELEYLSVKFLYLSTLELLNDAIRFPCIPTNSSLSIDPIGCTRYRQSVVHT
SLQCDPDVFDSCNNPVDLCTDLRVTAYCNSKEFKFEYLDNANVSRYRELLGNLAYQYLGN
ETLFTAIERTLNVTAFDGSKESMGASVGISIVARDETPVIPVEDPAFIMYENDVPNRNPN
PIYYTIPVYYPQPYRPAPRGTYRVTLIGGADGVFSISEEGDIRLIGSLDYEEKSSYSIIV
TAIFNGADPRAVTTGTVVVEIRDVNDNHPEVQSSFTAYVYENRVGQFVVKVNATDRDQGL
NAQLVYSPLLGMGAEMFTVNRTTGVITTSQPINASLCDYYLLVLIIHDMGEIELYTHTVI
NVHVLPTPPDALVFRDNIPSEVNIPENDPSFVLPGPLEAYEEGTMDSSDVRYRIAGTIPP
NSNIISVNELNGTLSLVGALDAETEDEYIITLEAYSTRTDTEVMSALLNLTINVQDVDES
FPVFDPPGPYSISVSEDTPIGYVLLTLNAIDSDVTPHNFVFALVGNVPSSFELVNNSLIL
AEALNFEVETDYSFGVQVYDNAGNVSQITTTTVYVNVTNVNDNPPTFTGTPYETSVRETA
PNNHVVFTANTPFCMSGYNIVVCNSTLLTSYESNMEFNLTVRVTEQHGSTTLTNEEPVLI
TLILINEFGPVFTVADTSLIRTNEHDGSCTVNVSIPGESLRDFEATDNQDGGDSVSYSLA
DSYGGRFRINNVTGELRRDDCLDAEFSRTYDLVIVATDGPDADGTRHSVNVSVSVRVRDI
NDHYPVVHGPVPITFTVRENETEGRFVFGQLVITDDDATDLGNNNVPSVYHRDTAGDGSG
VCANNIRIGVNPNTFELFFCRSVDFENPSDPRNYTVELETLNLGASPSQLKVDFTVVVYV
VDNNEHRPVIGGNNFLFNITENQPANTVIGNVPATDEDAGDGPGGMLEYFLSVYNVIGVH
DNCTTELPFYATPTGNIVTCSELDYENRTSYSFYVSVCDRGNPRMCTIRAENVTVDIIDR
NDNPPIVPNNVVNITLPENDTDDVLLTVIFTDADSPPNSVSTVTLNTTGTPFAIKNGNEL
VVNDSSAIDYETGPRDYYIVICIYNPPSDSSDEVQVTYIWIKICIIDVNDIKPLIFPPFK
FKIPENMALALQINATDIEEGDNGRLTYSTDSALFSTDCSNPNTALSLNSTTGYITNCTA
VDYEQSQSYSFVIEVCDNGQPQLCCNDSYSIWIIDRNDNPPVVPYIKFKLYLLENVTDDD
LVYTVNYTDADSPPNSVGIVTLNTTGTPFAIDNDNELIVNDSSAIDYETGPRDYHILICI
LNPPSDDILYNFTSNLPDITQVTYVWMNICIVDVNDIIPYIYPPFNYTIPENMALAIQIN
ATDIEEGDNGRLTYSSDSTLFSTDCSNPKTALSLNSTTGYITNCTAVDYEQYQSYSFFIK
VCDNGQPQLCPNNAPYTLNVIDRNDNPPIFPSEVISRNIYENLPINSLVFEISTTDLDSD
ANSQVSYSLINNTSPFEIRDNKDVNYTGGAPVDYESDQKVYMIHLRATNPPADTVNDVTQ
ISDAILVLNVIDRNDLPPVFPSPIDRASITENMTDGSMVYFLNTTDGDSANNSEVSYMLL
SQGTPFAIQNNMIVVENREALDREVLSSYYAIQVQAVNPPGLSDDVSQYAILTVNFTIED
INDNYPLFIGSRSFQVSEDKPVDYILPGSVRATDADEGHNGLVVFTIEGSTACRCSGNSG
CVSGFGDPGSGNELGSGGDIICDSTFPFEIDHDNGRLSVCHSLDYEEYCEYTLVVQACDL
GSPSLCNMTDVVVSVSDVNDNPPTINDPFTLMVNETAQNNVTVGCLNATDPDTGMGGILR
YYSDGVDECSSDFPFKVVAETGCVIVCHNLNFEETRMYHFTVEVNDLGTPSLSSNDTITI
FVVNINDHGPNITSPNTASVSENVINELVIRVNATDEDHMPYNNLFFTLLNDAGGRFNIT
SDGSVYTARSLDREEFSQHVIEVQVSDFMFNAQQSITVTVEDVNDEHPYYDGPLSFTVPE
ESVVILSLDFKDNDTGINSQLFISNTSNNFSPVQDSLNITNATRFDRDPPNGDSVHTIEV
TASDKGTPSLSSSPIQLTLILTDINDNAPIPLPPFTAAVRDNTPSNAYITTLNATDLDEG
NNAELRFTLLNLTNMFYVNESTGDLYTASVVELLGTMAHIEYLGVRVSDMGDNPLSTDYT
FAVVIIDNLPIFVPNVYDFSIEENDFNSEVGRVTAIDRDLNSEDADFVYSIVSSIPYEGF
TLVNNTIISPEDYLDYESTRQFILTVGVGNGEMVFDTASVTIFINDTNDNTPFLSPANVT
ANLSENSPVGHSVAQIFAIDYDSDLCGELVYTIYWGEGRDLFEIDANGVLRTTSPHASDY
ENRTQFLLRYKACDSCVPQCCSSPGHIMLSVVDTDDVPPVIFRNISYSVNLTETFPTNSP
ILTVGVSDVDTPIEDLTFSLVPQQTLFRIEQVTGILSTTSVALDYEVNTTHTFSVVVTDT
AGASDSVQVTITITDVDDNRPYIIDTSSSSAFIFNESRIDEAQSVTISLASLALIEPDAI
GQNAIDRLVASLRTSPNTHSYPLDGGFCNHANISIFGNSSFSRCNLNDQCIDADERLTLA
LGASRTNGIFNLTTGSYRTDQAFTASEVSFNNNFTISFWVKAEAILSSLGGIIFSIEEIN
NIALRGVILPNGGIRVVSSTNLLVIESDSGVSVLDNEYHQVTLTRIDDNVYLYVDGLLSG
SSSNGNNIVDNGQPRGLFIGESLNGYMAQFRFCTGYSLSVSEVICITTCGETLNAAGTQN
ITLTTDYRTRTVTLSCKVPNSCSVQEFNVALDSLIYTNVIDEPNPLSRGLFIYAKDVVGI
GPLSNFSIEPLRVNDKRPVLDLNGLSVNGIDHSLVYEEVSGSQPIISPTSGAILYDLDSG
FWRFNRISVELLNPSAGNEYLSFSATDLPSGINITEVSMASFTIHSSVSGEDSLPGKLLE
GLYAIKYTNILKNPQNSQRRICLTVYDEGSLHTNSPLSYINIEIILANDPPELTVHASSV
TFQEQNRHQALLHSVQISLTDPDSSNMNGAIFRLENTDNPDNESLSLTTTISGITSIYDS
NTGVLNISGSASIANYITIIKSVTYSNLILNPTTNQRRVTLYVSDSGGRDSNSSSFVVNI
NLYNDPGILVFGSTGNSSYYVNFIEDTDDCIPVFGTNFSLTDPEGRGFSFIEMRVTNRRA
GERFSPEGTVLRSFVLTFNPAHILVFVDADDDHNEVLKLITYCNDNEEPIGGQRMVSITI
TDRAPPGGSGATTTGQTYINIINVNDPPVLEVEAAEGLVFGRNPVKIFKNNMNLTDHDNT
TFTGFNATITNPQDSTQAEAILSLGDLQGGAIFRGPDVLANGSFVFYALYNSPINVSTIL
HDMQTLQYNNEAGVHITVNPPRIVCLQVSDGEVGSNIGCVTIHVDEPNTAAPQFLNQSQS
FTYNETHSLITVGRFIAVDPDTDPVASIVSYSINSIVSFDSSGVSTVSDGPGIFVVDSET
GLLTIPNGLDAEMFVFHNVCIKAEDNGNPKESQLLCLTFDVQDVNDNAPQFTNLPYIPNS
ATSREEFVPFTERRNLYTVSATDADISISNNRITYGLVNTYYTDTGLAIFHIDSSTGVLF
YNQRLDAEQEEVFVFNVSATDNGSPTLVSYTIIDFIPVDVNDNPAVVNQLTPALFISGNS
SSIGPAIRVTDNDDQILLQSVRVKLTDPYSVTNYTTCLGSGGCQEQRVTLPSAINLFDLA
TFNGLGVTNTTLGVGQCPAKKFVRLTGNNANDGYGRIPRSSLNGTSFGSGEFSISFVATV
TNEGHIVGIVDPTTDVPTIVFGIWFRRNRMQLIYTDTTGTRRTATLTLTGTNVVFDVPTG
YYINRHYTVVVRTGSSGPEVEFYSNCESAGNPILLPSGQLPAVPYINGDVFIARTIPGSS
SNDNIGHRHLGGDLHGLYYYPYAINTSQIYSICACENLVAPTQYSSSLSVSQSDLFTISI
ESSVSQSTALPPDDVNDVLRQIQYNSVLDESIAGSNRTLSFTTVFTDALVIQMPSTTGSI
IYVESDTAVPVIDLNGDQVTGLEYFASFTEGSASVPIVNDSITISRVISVPNVLPTIDRV
VVELANPVDGSDEYITGSGIGFINLTSVSSTRIEITGPGLPDEFVEVIKTMRYQNINDNL
TTSVLRTIEFTVYDTEGRWNNPVSHSHITVISTEDPPQLSLGDTVGDTVRTVEFTEGGSQ
VLLAQNLTISDVDSVSFSGAVISITQNFVANKDTLSITPTGSISKAYNGSSGVLTLTGSG
SLDEYLSVLRSLSFDTTDNPLLDFGTSIPMRLITITISDGTLNSNTVSVYIDFIPQDDPT
ELIVNGSSIIYYIEGSPQILLLPNAYISDSDNNIVQRIVIQLNRQISGDGLVSGGTTQII
FSYASRTISDLDSILRNLAFINTENETTLDNRTVTITLTDVAGAVTTADLVIVVLDRNDN
VPEFIGAPYSFTVYENSPTGTEVGVIDSLDGDATPTFINFEVTGTQFRLDRIDEMSARVL
STRVFNYEVDPHLITFTVSASDGELTGNATVNVQVVNVNEAPTLTITGTSTAAAVQQSRQ
LLYDDSVSIYDEDQGDSITSATLILSNVPTGSNESLTLNESISDYTFTSALESSSTVYTL
TRVNDSGISMPEALQYVAYTAEGILSPLVVRNVRITVTDEGGLSSNEVVISVTLADEPIF
SNLPYTASLNEDTLYPDFLQVQATVANPSDIITYLVGPVEDYPWINISINSNTGYLSLEE
RLDYEVLQSFSFNVFAIASVPLPRTATTTVSVSVTDENDEPPTIEGVTNITAQVDEDTLL
FPNITIYDPDTFPLNFVKVVIKPAPEQISQSPFTGKHCIDEANAIVKMVTVCGLASSNFT
NLLHYNETTDGAELRIDSYDNTILYTNDGQASIYDLLFEGIIDRFFFTFWFKPAVNSSGY
ALYYGGDDGTRYFAVYYNSDANRFEVVLKLAGVSGPASQVTIIYQLEERIDDGNWHFIMI
TYQTRFLYLSVDGVGIISVSVVYADVVDSSICNLAYSLPLIDDIEGPTDNDTARLAIGAR
PISDVLYDLNINGEFAGVVFSLSDPPASFASCLLSCIESLTVDTSGTDVIATQFDETNRR
IVLYDPCGVNCSSQNGCSLQNEVINCSLFDKLKSFVNYAAEKITSAVKTIVYKAKSVVDS
AVSVVKNVIKVIKSIKFEVCITVNDGKFDVTTKFTLTIETCVNVSVNRRRRDLSSMPFSR
RRLLSLNNEPSSSFIEKRKASAMNGGRG
>AMQU_Aqu2.1.42199_001
MKIKWRGFILAGILGSASGKLYSHLKEHPLPLDKEKWQPVAKGVACAAFLGSGVGLAIGW
YRNKPLYIYPLSVGANFAFATASFLGIRFGLLKLVDDIRDAGEQQNDIVNERTLGYAVNA
ASGCTVGIILAAVSRRSIASVLLHGFGGILAGVGSQLTYDQFELWRKRKAIEINYPELSK
DQKWTFEKFEIAWLEFWHRDLKADNLKADISLLEEHLKQERERIEFLDQELSKLGLDEKD
LNKLQTHSPQSPDYDNHNDHHSNDDNNSRDIIT
>AMQU_Aqu2.1.43627_001
MKIGCVICAGTVQKDAFAAAPCGHAFHLTCLNEWLKHQKTCPQCRESCTPRRTLRLYLED
ANTTINMSSQLDQLSAQDLKEKLQEMESLSKEKDEALKKAKKELEEIRQEVTAWQAQCDG
AQFKIEKEKAISESLKHKLKLVQSEQEILKEKAKEATELKEKVHTLERIELLLSGTRDEA
HEVIFNSSSTSLSNYVIALKSEYDTLNERKVVLQREKDKYLREVTNLKHKVRSLNMDLQS
ANSDVLTLRADLQSAEVEKDNLRKKVHLLEKALESPNSRTTLQRILESPMPEALAKRQKL
MANDCSPQLSTGKDENAEPAASKPISLTEALVPVRKLNNGATSTISSGFNGFGGQSMFIK
PKAKAQAKKPFKFAPRAITNDNSKQTKLLAMKLKF
>AMQU_Aqu2.1.06423_001
MKEFTSPVLYHQEWALPSNYSITPLLSHTVSYTSSSLSEMSFSLFKYDKLDQTYSKIPLP
SDKTPPKATPIPTDYILIGRDLQQWKESSDPSDPTKHFEEVWSDALRCLPLASWKEVGMA
SLPLQAAAKKHNCFVPRHQFLMGTIGHGKFEVWLYNVSETRLRKLKVQLTSLLNWQTTRT
GFLHQLLSQKMGLFHHTTGKDISSAVQLANKYCTTPQNIGIIVKQSRPPPEEMSPATITR
QFSRSAPPTPQIELDSFYQDKQPLSPLPSKPTDPVTRHGIQFREMLSHQRETSKQKELLG
KVFESWEQRGIDNSAPISTEVIAKLKRTSRLLHFCSSPLLFFPGTTTQSIKEGGGAKVGG
ASQDEQDSTWT
>AMQU_Aqu2.1.05137_001
MSTGGKGKAKGGGKGQKDKQQQLQDKSKPALQNPSVRRISQSYIGSRTQLDSKGRLHAPS
RGPRRR
>AMQU_Aqu2.1.38718_001
MKLLCLLFLVSLSLSTSVSVFKKNSSLQFGYITSLTGSFIASGSIPVVDLALKLINERND
LLENYTLGYTDFLDSKCSYTSSLDQFFKLVNRNATILALLGCGCSTATIPVAEISHYWNI
PQVAFASSSLALFDRHRYRNFFRTIIAQRFIGTALAQLMVEFGWKQMGVITQDEALFQNT
LVSISTAFKTRGLVLNGYVIKTGGSLDPFFARNDAMNFRINKINAYPSFSYQVLCK
>AMQU_Aqu2.1.24361_001
MCYLASQKFIHRDLAARNCMIDDDGIIKVSDFGLSEDIYSQNYFRQLEGDNNSSPVKLPL
KWMALESIHDGLFSEKSDVWSYGVLCWEVFSLGRVPYPGLDPMGIVELLNTGGRLHTPNN
EACSKEIFAGRGFSGDHIIEADDASTFINLSSCIFGDLKLVNGKTTIGRLEICINNEWGT
VCDDGWTHTNAEVVCRQLGYSTIGAQYFNGKYFDAENMSIFLDDVVCLGSEDNILQCNHS
TIGFHNCSHSNDVSVQCFTIDNSFCNTEFDNQLWSAMSANGSCEAYFKEGSSTSICDHLY
DPDIDYVYIPHGRLGGSQQLLRKFAIHATSFLIQIPIHCRDFAVRLMCTHYYLPCGSNGT
LHVPLPICSNVCSYMSVTVCPEIWSYVINFLVSDQVLPQYRYDEGIKLPVCNNTAKLIDY
LNLTSDCCSDGGIKVPQLTETTTKAINISSTTSATQTTFTIQASKTATPLITSGTSPALI
PGIISILLLLLVVLAIVLSVACCIKKRRNHERLMKKEIHDKPNPSLILESNKENIYNSSK
TIEISSEYMNQLSSYIISGSSISVQETVGQGEFGIVYRGVMTIENQMPQPVAVKTLK
>AMQU_Aqu2.1.38448_001
MILIKMIRVAALVLLILFYRVTSLSSLQKEDDIISSKEKLSVLLLHSMFPSHFLPLLSLG
AELSSRGHKVTTLGPVLEGYENLFIKRAQSLGLETIETNMVSAETFKMYSQSAEHEEGFI
STVKWIYNMSLFFTSPSFKKENYLVKMRETIDALNGSDYDYVISEHATMSLLYYTQRKWS
IEDIMLVTVVPDFIARSIVPWPYPSLLISSSDDMSFVDRLLSALFLPLETLMMSFLGKAL
FVAEDECYLPSSNPLEVLLYQPTLYTTVIGIELPQVILPLQHFLGPLLPPDHSLLDSRLS
TWLENTSNAHSPVIYISMGTTVFINREMAEALLKLSSEYRLVWSLRKSNQHVLLGLNIDN
KTVYVAPWVAQFTVLGHSLVKLAILHCGINGIQEAFYNEVPVLCIPGGADQYFLASRLKV
KKLGLWLNAKDANEDNLKRAISTILVKEKDQFKKNTKKMSALFKAAGGVKKGADLVELYA
EIGYKHGLPSFIRYEWNFIQYYNIDVWCVLVIILIVGLMGCRLCCGCFCRRFCCCCYCWR
QSKEKKTKTD
>AMQU_Aqu2.1.24605_001
MIRFCSWQRRLALTGGIRWKATSSRVEKAESSVQDKAVKPFSAIPSPPGSLPFIGHIRLL
KGLTSLSELTSKLFKDHGRIFRFDFIGYSSVFIADPSAVEKTFRHEGKYPSRSFTEANVD
YILKQRNDRNFFVFQSGEEWRDTRSKLGKQLMPANVYGYCPGFNKVSRRFIRNVYDVQND
DGFVEDVRDLIRYWSLEVAAHFAYGADIDSIKNKGGLEKEFQDAVGGLVDTLFDLQTGPP
LYKVFPTKAYREFNKYLDKLIEIGQVYADQYTSDIKERAAVSEEKFHGMSLLEQWLIEGK
MSAKDAISHSINMLAAGMDTTAHTTAFVLYTLSKHPEVQEKAYKQITSVLGDDEEPDGDS
LQKMPYLGHHIKETQRLYQVTPYTARWLETDVELLNYHIPAKTTIFGGLETMGQDPTLFK
DPLKFNPDRWTTDDIHPFTVLPFGFGPRGCWGRRFAEIEMKVLLCQLIRHFKMECDFPSD
RLPSGALTIALGCVEY
>AMQU_Aqu2.1.19076_001
MASSGFQLILDNGATCEVTSKPRRTVLMFPCDPNKEVSPSAFAPLKAYEGDKKLICNYFV
DFPPSQYGCPVFLEDNRIIIEAVSGCINSSPTKTTSNCHYNGGQTLSLIGLGFHTLCPQY
STQSAQQSATINTDRLQLTPQTLSDCTHHLKSTYSILIGDTTHCTDPILVSPYVINCTLA
GGRGEGLDVKLAVKDCQGSSSHYCASSSGVVAVLSGGVSYREAVNFKDKFSRFVELGVGG
LKKEIEELYRRAFASRDVSPDLLAQLGITHIKGILLYGPPGAGKTLLARTVAHLLGSKQV
QLINGPEIVSKFLGESERNLRYYFQEAADAYKTHGDASELYVIIIDEIEAICKPRGKIDQ
SSAGAAYDSLVNQLLTLLDGLSQSSNVLVIGMTNRKELMDPALLRPGSAGAKNTGVAIE
>AMQU_Aqu2.1.38828_001
YSYKPTGSAAIQAEGNEIEERLLVCQKPNLATEIQLIIKKDCSINVVHYIDKEDSYYIGK
YIAMSITQGGSGFLFFCQGVNSFVTTGACTHILVENHCIPNSLIFIIEMIQQCDDDSELR
VITAIEEAADLILQTGYRKPLS
>AMQU_Aqu2.1.25218_001
MAEDKRERNSSRNLEEEKEDIDAKLEERAAQNNMTVANVKSLLHHVLKDKRVVAMAKKLA
NEDSSSEDIDLDIPPYEPRLTRARVREAVISSVTDVNFSPDKLSSLSVSTPLLPSISISS
VAAPNALDELFPDVSSTEDEDDDYLPDTDTTVNNEDILVESDTETGDPIDTEIEEEEEEG
EEEEGGERIQETQVTSSRGVLTDTDEAVQAATLLASLSDVNFTPLKDQAPLLPPIHPPVS
TQPIQAYQPGPPELSNDEIIAKRTRSKRPLVDTDINEIEASFNPPDVPSDDESQTVQDID
EDELEWQKWLADLMNPRSADMSGLDDQEDDTEYNFWAEKHDDLEKEEFRTDRGVKIPQKE
VDELIEELLNPNIGVLNADPNPIVSSLNYLDNTRTSTTTNNSGVDLTSAYLLESLGLRPP
MLSQSALQATPLKDNTNTETRREEEQEMQTEPTTSSLEGNKEQGLSRDQMVQVWDQLQQH
FQLLMQTFIMSRFEPSLVFIAQLAAQAFYTYIVIFLYVCF
>AMQU_Aqu2.1.27317_001
MSVTQGGNGFPYFHHLVYEYFVTGAVSCTIDIDRDCIPYGILKYILDKLDTADSKDDIQA
VFHVDEATEFLYATDSPKPVLNLVLDDKDNIQSIFVAYHCFLKVKSEMDRFIEGLHVTGV
LDFVRSHPLH
>AMQU_Aqu2.1.28974_001
MGIQYLTTLINNHYPSKTWRTITPRGKLVLDGLSVSRTVASSKFDWTYGGQYWELRDYFI
RFFKGLRYSGIDPFVIFDGVDYNEEKRETILDRLNKKVNNVFDTFYMTTDADSVVPIFTD
IVFCETLKELGVEFIFADGDADRDTARIANHYNCPVVANDSDYFIFNLKAGYIPLNCLYW
DQQPVKAKLYERDQFTKKFFNHDRNLIYLIPAIMGNDFMKRMKRRSLSAAIADASQKAKK
SGTEIKQDEKLDTLCYISTFDTVKDVMSHLSKICQDNEIRNIKKNYERAKELYDIQHIGI
SRDELVKCTNLKTKSGAPLPCILRQYRKGCFARSVMVVLVLNKYLIPVMIDNPYNYTAMR
IGKHIRKCIYMILSPYLSKPTITNEEPLEESVSWTDVSHLNLPFIDDVMLLNEDKQIEVL
CKVMKTPVEILTLFIESESKWKLVAVSLHYWSQHAHPDIHLIEALVLCFIHCSFDETVCP
SNKVPDHRRDEKWLEALHTFAQWSCTYYDALRLNNVLMNPLPFMSPALLFNGKLVMHYSC
IDSIGIHKRNILKSSFAKIIFDVLVFVCTFNNTTEYCS
>AMQU_Aqu2.1.36223_001
MTDTAPPLDEKSSYPPPYPNPQEGGYPPPQGGYPPPQSYPPPQEGYPPPQQGGYPPPQGS
YPPPQQQGYPPPGYSDPQAPPPQQQQSAATTVVVQQQPVEVKVAFRDRPVVLPDGNTTVL
RYKIGLLSWIVVGIVCLVTLECGICCVGFIALLIDGLKDVEHVHPVTGQVVGVYKRI
>AMQU_Aqu2.1.35251_001
MASLQTIKEGTLNKRGKINTEWRQRLFILNGKHLSYFKGGRHTPSGTIDLKEISEISDAS
ANGTFSIMTAARTYEIRADTKAESEAWITAIRQAKKDA
>AMQU_Aqu2.1.12480_001
MQYFVHGSFPSYGLYAVELILTGFIQLDPKMFGLINVCAPHSLGPMQYAAVHYVNPLFLM
GAIALLIYTSNKWPKYAIFIGDSSSVNMICIALYLIFFSLTQTSLSILEPVQFSGISTMY
VSLDPTLEYFDLEGHLPYALVAIVIQLFLVLPFLFLLIFAPYLIRIKRLNLTLQPYSKKR
LNVLDGFLMLDLVLLGILHGNTANIVFDDIQVLKMIIVYILVLLPLAYIVFLCVIHLFYI
LKSKLKARQNGRQRLEVEDTRERVTAITRSTATRSSVSVTYDIKDGDDAIFVNRLEREPL
LFALNDDESTGSDTNYDTVRKEPAVSIIELSRTAGDV
>AMQU_Aqu2.1.32509_001
MAGAGGNPDTFTGLVSMTILEAQNLKSVTLPGGHKLSNKDFDPYCVVDFDDIYFGKTTHK
TNTYCPVWNELVEEPVEDASRMQIALFHASTIPPNPFIAHVQVPVSEIRLTKEDEFTLEL
EPEGSIRFRIQFQEKWGSLAKKEFHVRSQVIKGHRGAVRRKIHIVNAHKFMATYLRQFTF
CAHCRDFIWGLVNKQGYQCQVCSMVVHKRCHKSIITPCTGRKITEDEDTAKASARFSINV
PHRFKVHNYKRPTFCSHCGSLLWGLYRQGLKCEACAINVHQRCEQFVAHSCGIDQVSLAK
MMSQMGVSADQLSLSGSKRKSVTSVKSEENGPLKPPDIPAPVRQIKAPEPAALQKVVTLD
DFKFLKVLGKGSFGKVLLAEMKNSDRVYAIKVLRKDVIQDDDIECVLTEKRVLALACRHP
YLTSMHSCFQTEERLFFVMEYVNGGDLMFQIQRVRKFDEDRARFYSAEIILALLFLHNVG
IIYRDLKLDNVLLDSDGHVKVADFGMCKENIKDGRLTSTFCGTPDYIAPEILEEKDYGSS
VDWWALGILMYEMMAGQPPFEADNEDELFEAIRNDEVLYPVWLSREANSILRGFLTKNPA
RRLGCQPGIGERQIKIHAFFRTIDWEKLEKRQIPPPFKPQVRGKRDFSNFDADFITEEPR
LTPIESSALDNISQTEFKDFTYTNAEFVA
>AMQU_Aqu2.1.41712_001
MSLFQFGFATSRHPEESPGASHSVPDYLPQASECGLGIEEHSTVTLFVSDLASPEPALKR
EKQILSPASTTVSSELPECDTSDYDDNGNTTSSTSQIYPTFKIVGDNVDKSIRPHCDVST
ILPSDDDCNRLRENVTILVVRVLRKNFTFFQENVRPPHHIPHAFSMDMAQKSTVIPLGVL
DKNENKNEDMKSVLIHLHQYVPVQSTTEKVSDPVTDEELDIFIDRFHYLLFGGDQLTAER
ATDI
>AMQU_Aqu2.1.43812_001
MPETSRECVVILPDDTQITIPVQPALQAGDLLNMAASHCKMKEKHYFGLVTEGDGYRNWL
ELDKAVLDPAQDLPKGNDPIKLHFTFKYYVDTYEDLQDHTTVEMLFLQTRKFIEKSEIIT
DEQTVYELAGLVMRANYGSFTSEEEARKILQGIPIIPAYIFQKQSVKGCEDCILRYYKLC
PDNLSRGEAIFRYLEIVQSLPMYSYHYFEVKDKNNVPLWLGVGTNGIVQCYLDNRNEPIA
HYQWMNLQNIYYKDKKFSVEVYTNSRSPRKTYQSNSVALLAWYGKNPKVVVAIWKMVRDQ
HMFYRSKRSAKSTDFHTGDLDEAKPNMTMTEILRHLNRKHRHGGSISPSSSHSSLSIESA
KSNQATGASAEAVAAAKKAQQEMYGALSTTRDELVDKLEKKLTAYKDLLLKEMQITGVPP
EGLTAEEIEKMRTKFGINFKFSKFVLDRGESVGEGDAIEELEKQLEVQSAIIEASRTLVD
QAKSRAMKKDRKKEVKRAEDKYQKLEDRLVELKRSQRRPYPYDSRYDSPGFSLPPPNTTG
SSTRRSVRHTSPSNSTSTVDDSYLAKMIFDDSPQQFSPLITNQKASLHKSTSALHDVTEM
PRPSSPPSTHRQLSGSRSAAYHGHSPYLPPGDRSHHSSYMSDLNDSFIGTDQQQRSPRTS
VTSFGSGRYDPDALRGGSLAADDISHHYSRNKQSSPIHGRLSLDNRSPGGPYYNQHQLRS
SPELMNSPSHRSSYRSSAGLFSPEPPHLATGARSRPQSSHSTGTPPPQGIEYHSQRGGIR
NNREMDLQEALLMDQDEGTLV
>AMQU_Aqu2.1.33093_001
MATRIVLAVLIFLSCRAKSDFIPCVPRPPDPESSRALPQIPSQYYVAIEAVLFERNLTDF
VSEYYDGPGDRGRATFEYKGKKVNTIFDYNLGEAFIFPNPRTDEECTVSLLNTSNSLAGF
LFGVIPGPNNTVHIGPPSSFFSFGNNTVNYTYKGINFARGIPCHHWWTCTNHGKSSVTLD
YYFTDSDLWTTPYPQDDGYVPVLVELHGNITDRRTREERMTHHHYNFLDFRSGPDAVPDS
AFNVPFDLVCKGRLPGQPLPQFPDVFSFNAETVYDGTAASTHQEYYDYTHQLFRVDGYTS
MKSPNSDIGPFSTVHDFQTGIQYFLPQINGTCSMQPLNDDNTVFDSTRDESGHFHLRNVS
SFLLFGSPDQFVYEGVTTVRGMMVDVWQSYRDQQTIYKGNFTSVTYMLYITKRGMTHTDS
VFGNTSDPVLVQTKFSAVLNIPGYGTRNLSTVSSVFGMSFSESPLDVFATLSCFSPSDYR
MVQFRLPVNVNPANQALFRSNVRSAFIKYADSAGMSFVSPLQVNTIQVDTQSIPNATVVS
LYITNVPPNATQQWTSTPQAFVFRLLGGLSNGDNLPFTIMFDGSPVINAQPVYYIDTIVP
SNCPAPTTATVTATVTATTTVYVTALVSPSSSNTPLPIWAGNIGAIAGAGSGLLIFGLIV
GALVTLVLCCILQRCKSTGGYSPLVAKYDCSICCKACQLMKYAV
>AMQU_Aqu2.1.01952_001
MGQNITKIATFQPTLSNGRNISVSTGFEFVSNKEIKITGKPGEEDDLSLRLIGFENIKVS
VRIKLIPCQPGYVIDDDTSSCVCSASNNDKSLTYDGIYRCDESKEVALALKGYWAGYVLP
NKSATPNPNNLYTSDCPLGFCRSYNKSHYSLTGNASKDELEKVLLQTVVESVNIGTDFKS
FEVTRSVYTVLYSTLNLDFFDIDKLSFCLWNGASTLDMISIQY
>AMQU_Aqu2.1.35036_001
MSGTRDNRGDRIIVKNYPTDTTRGDLQIMFEKYGRIDDLYTPKDRDSDKPRNFTFIRYRR
PENAEEAIRGMNGREIDGHKLQVEFAYKSSGGPRGNFDRGSRTHRDEGRSRRRSLSPPKR
YRSRSPSPKDRYRGRERESDHHHHSRYPERDVVYVAEVPAYGGNNPPPHQFSMPYPPVPP
PGGPPISVPVRMFEGPTPVPGLPPPPSHFPPPPGGPLPPPPQSVPRRKALLDTPHNRGPP
PPPGGRHFESSRGGPPGPPPNQFGHPPPHNEGGSYGRGPPHMEPPPHYSGGGPPQSRDPY
SSGPPPHHQGGGGGGGGGRDHSYRDPPLPGGTGPPQSRGPSHQYDQYRDQPPRGYYDNQY
ASNAPPRPPSGGGGYPNNESYRSQAPSGTGNGQYRQEYENRGSQNNYYQTPSHNESPDYR
DGYRNAGPPMSRGPYNSPPRSNMPPPQTGPNNNTRDYNYNSNTRPRYDYDNTRPSPRGPP
PSNNYREETNRDYYSTNHPPSNFGPPHPPPQRSPPPPFSSRGGGGGGGSFPIRHSSPPPH
SRPTHGKPVPETRNEYYVTPERDSRGHESRFEGGGGSRRYGNTPSSGGYNETGYDRSSSS
TGYNSSSGGGGGGGMLSYSQQQQPQELKTGYTVTVRGSGTDTGRGNSSSVGGRGGNSSFS
SPSKYSYSMSSFSTGYGSNTNSGGPVSPDAAGGGGGSAGQQRSILGPSPGGSSSGSRAGT
NTGYNPSGQSYTKPGPPF
>AMQU_Aqu2.1.16937_001
MSYYHGLISSKKAEAILNCSLSNGSFLLRDSQSKPGHFVLSIKYHGKLYHVLVFHEFGQY
YLDSSASSDDKFNSLEDLVLFGMSHELRVAGEEVTLLEPVISDTSSTVQILKPYSNGMRN
KRDEVEDYDILTDLFASVFGSHCSVLVAVHSYLNFDGSPLSSDASYLVCVVKDNHLKAFF
VRTVDLSDKKIIAEKKLTKHFEYDTPSELVLTFLSEQGITCIGFKNKQDMDMFTRHVDRI
VQIQQEKSTQQARVRDTGSSSPSRGGQECRREGNTRQLKAEEFDIYNLSPEWDYLLEQAG
VTTEMLQEQSTLQFILDRVSEMGGPPKTVQESDKDERLAAIAMDSVLRAETIRAERLADK
IKHITLNSPYPLPRKIHPPSCQYSRVCSRYKDILLLRTSLTALAPIRCNCYCSTCAAGKP
TVAVSGVPPQQYTLPIGWTQFILRSQTHSLAQKFIGNWHVAFTCVACSSVGEIIRTGSSF
SGGRKELVLSPDVKWLKRITRGLTPEHYYDEIERIDYRVTTAFQVFIQPGSYTVTGSSDY
KYPLQEKWETTERTHVTYALLIHVQKC
>AMQU_Aqu2.1.44196_001
MALADGLLLNNAPDKVILVGDVGVGKTSIFTRFTTGEFKPVGKEAEKQKKWPIKGAEVSI
TLFDTAGMERHLSTIPHTYFRSAKVLLLVYSIDEKETFDSLTSWAENAVSARVASGQEAI
ITAIVGNKLDLESSRDVSQERVKNFAHLNEIDEDMIFEVSALENTNLTEMFDTIALKVHP
LAAETIAKNSQVSKPSGKKKCC
>AMQU_Aqu2.1.04904_001
MSNGSTTVLSLSSSDTVSTLRQQIAEFLEADIDSFSMTSGYPRTDLTPELDDTSLSDHGL
APSGVVIVKFNNKGGSLFSPSGDGGVLATVWGLFAAIIQFIVMIFKYIKDSIFGSGSGST
SQQSSQRSSINRGSNQRFRKFNQDDFKDDDDEKRKETYNGNSTQQL
>AMQU_Aqu2.1.31159_001
MRTVLLCSGVAVVGLAAFRYFYVIGRSCTSKKRLDGKTAIVTGGNTGIGKETAIDLAKRG
ARVIVACRDEKRGSDAVRDIKAASKSEEVMMKKLDLASLASVRQFSEEILQEESHIDLLI
NNAGVMLCPYRLTEDGFEMQFGTNHLGHFLLTNLLLDCIKESAPSRIVTVSSAAHYRGSL
NFDDMMWANGGYSTVDSYHRSKLANVMFSRELAKRLEGTGVSTYSLHPGAINTDLTRHMV
AGWKIIFAPIFYALMWFLTKTPKQGAQTTLHCAVSEEAEGVTGKYWSNCAVKKPNKLALI
DEDCTKLWEYSTEKVKL
>AMQU_Aqu2.1.27569_001
MKCFLLWSIFWLFFNTADAQRTTLYMGYITTITGSFQASGGRPAVDMALELINERDDILQ
NYTLTYTDVLDSGCNHTKGLDVLIELMNRDITYISLLGCGCSTSTISVAEISHYWNIPQL
AYAAGANVLNDKTRFKYFFRTLVSFRYVSQSLGQLMREFGWRQMSVITQDEPLFSRVTDE
LASIIFKDEGWILDRYDVPSGHNPLPFFDRSETQRFRIIHINSYPDIAYPVLCEAYYRGM
XXXXGLTSGEYLSNYTDLLTNEPMYENLTALAISGVAFDGVWTIAIALDIASKKILSRNE
SGCENVPGDIVPLEQFNYTNMKLGCILRQSFSEVNFLGVTGQIKFNRYGSRNDNVILYQQ
YRVINGEVGRYFIGYVTFETPWKEGFFEFATGESMGTLWSDGVLPYDGFPVIGITTNSIA
LVVIYDIVAGIGIIFAIVCFIFNIIFRKKRIVKLTSPNLNHIIILGSVLLYISVIFYSIS
SMNKTIQSTFCNIRVWLFSLGYNLCFGVILSKTWRVYYIFNNPKPKKKGVKDWVLLFIIL
LIIAIDIIIILVGSTVPQSRLTSFEVVDSGNPQEINEDEKFQNNFILVCNTRVGTLIWLG
ISFGYKGILQVLAIFMAFHTRHVKIKILNESKETAAFIYINSIILVLLIVTEFTLSIYHN
TYAALFGLGLLIEASLFLGLIFIPKASALNTF
>AMQU_Aqu2.1.22273_001
MHPHMSSQQTLPPYPQQYNYSTQEGQLAETPAQPQTIPESTQSQTTPESVQPQTPASIQV
VPSPIFESNGKNALDSSVIDKSQLPLTTAEALQKYHGLLTESKASTLAWKLAKDCVFGEK
VLRECTPLGNRELPALPQVELGDLKKLIFKQFPQYWRSPSDFENLWKKCVESIQQGCKRL
RLARK
>AMQU_Aqu2.1.28814_001
MDEQRLEYLEFYNQSCNVSTINSSSSFGPPIAVIRIIGSILSILGSTSIIIAVFLTGKLS
NMEIHPLFSLAVGDFILSCLWLFGGSLWLDTYQDRYSDIHPGLGLCYILAISTTIVNMVT
SFLTIVYSLHAFIVMRQLSKSRGHISRGRTCKQHLITAFVYLVAWSLPLLLVLPVTESMI
GLDIANNACWCFIDFFNTRPGGGPNTEISDSDDLATIIAVYSGVTFVVTAIAIIALYAGT
LHMARKVLKHQKTLNSEINSSKVIKKLAGRAAAFIIIYLICGLPFLAGAIDVWKENTPLH
LLEKPDQTILFWQAIFGPLQGFLNAIVYGWSRPEFRRLFVTPCKKLRRRMRVKDTHVLID
SVEEYSYYH
>AMQU_Aqu2.1.29464_001
MKIIGEFLSLFILTVLGMETEFGQFESDPFGYNMQESDPDEPSDDDTELQQEAPLKKEME
AEEEQEDTHNKLDAQQKSCSLQSCIDTLNAIESRAKNNKKLVEESVLLMSSCSGCSNKVS
NQLLKSLKSCTNAISAYTICKKTYSSCADIKKDNPSSQSSTYRITINNRNIQVYCDMGTL
CGVGGGWTRLGKLDMMVSSAKCPSSLCMVIQSGNRICTKNKADCNSVSIPSQGVPY
>AMQU_Aqu2.1.09595_001
MLLGSAGVGKTCFTRSLMEKPFQKDTNSTIVSELHSIVPVRRLAKPNNDQRYYGVRDRHT
PSWRSDYDTPDDPSRPDRFIPSDEDDFTSLRGNMPPPNQHDPHDFRFDRRRPDQYKKRDD
YPSPDRSRPGDYTALDYNRPDYYSSPDHRRPDDYPSRDRYKPDYYSTPDHYERSSHRPDN
PEDVSSSTRRFIGGQQPQPHIDFTPLQYRSPPDHREKEPRVRGDRPVQYSAHMLSDKKWK
EVDENDEIEEVARLISAVYEKSSGSEDLRTAVAASSLYKVDSSLSLSELSVRENQKKEVD
LFLKKAIKRAQEIGPVPIQDIKPQPFMHIWDCGGQAVFLEILPAFLTPRTLFFLIFNAAK
SLDEKWENIRNTKGNMVCDNLESISTKNLLFNWMVNIHHHLAQLNEKKAFLSYPRIYCIG
THGDLIKGDKQTAAIKNIESALYRNEAFSYLIKKVLIVDNTTAGSGSRYEDQNFSTIREE
VSDFTSNKLIVKTPVSWVLFRKVIKRLGKKVISLKEAHEIGLACKIPLNDVPKALLFYHD
LGVLLYYPFIKGLKDRVIINP
>AMQU_Aqu2.1.32517_001
MAAPGTPMEGSNGPTGENIASTRQAPPPPPYRILSKEYMAQQLPHLQEKAPQQPKEPLEF
KTNAPASLPLPSLFPGEVVRMQQHRVVCTDSFEEPAVGVVYVTNFRIIFNGSPVSDPDVY
EILYDLQNSTASSKRGTVDPSTLNSHLSGGNIKTLVWKKKQPQPSSPVAPPRQSKFYVGK
TEPEDYAGDREDEDGGEDEEKQIAFPTKWFQRLNTIRKSTGAGIKNAIGDISADIAKRKQ
RGGQQQQNPARITQSVPISSLAVSGDDSVLYSSVPNKPAPPQFLNLEDKPVTLPRNMPSH
NTQVTTPPDNPLHMADSGIVDASVETASPSLTSPPLPTASPPNSTSPLSQFSSSGDVFLD
ASNTDEIDFERSPIDFPLSDDRRRKTGGGRGGRQPRPSSFLGIESDSDSDAITDKYFGSI
TEEDDNDDITSPESVSSPSRTNQGNYENVVLKVPSPVHSSPGRGGRGTNYENVSLKKPEI
HVRVEGEETGGDYENVSLKKPTEEKEDNERREEERGGGGGGETGDDLGHELEATLRVEAE
GKDDEGETQELEKTIKEERPTGGDIPSLPPTTDSDKTNKEIESTPELRDTSKDKKNQDTI
SEKGPPTETGAKVPAKPPRKKKRSKTAADAIDESTEAKRPSLIVEGSEGWQRSHSDGPTR
TSTRRRPPPPPKPKTTPAASETLPNSHSALEVKSSSETDLSSPSSPPHVPLHPPLDRNSS
LVAVRGSEYVRPLTAYSPVMDSSFEYTDWSGRSKSSSHKLHDSNSLPLNFSTSTSMPYYQ
YTHTVSLPLSTISSVKHLPPVVLDESSIRIPDGTLVLGKNFSSLKLHFHSSNTFDALKFK
EFLENIISEPKQFYDYFAFKYRLAIKLPNAHIFDSRKLPNFFHFNAEMERTGILNAKIGN
TSLWRITTITKTNPDLCPSYPEKLVVLLCIPDVDLLRGGRIYEEGRFPTATWMNKSNGSV
LLRAAATTSERGLQSSKLPVDEAILQAIRGCNANSRLFVFTEKSDTSGFQDPNKLTKEAA
RSYYYHNCHFIYSVNPPTYKSVRHSFNKLQAMLQSNISDDEYMVTLDGTKWLSRVGDLLD
TAHKVVEALTVESAHVLVCYEKGWDRTTQIVSLAQLLCDPYYRTMDGFQVLIQKEWLWFG
HPFQSRHSRSRAAVGGASSKIKEDGPVFLQWIDCVWQITRQCPFAFEFNENLLIALVEHA
YSNQFGTFMGNSEKERTQCFMIPDHYHQSIYTNTISFWTWVSMVNSSNNIFFNNYYDPDF
HKGAIYPKFYQTCLEIWRTHYDRHKLRQEVSEGQCGTTRLERELHQVTKLLLERQPLSSL
SLNVGLTLDSIQSLQTTSSGDTDAPQLGPNPLPPSTQAVLVRAPVGRRNYSSVSSFLVAE
GYDPSVCHHVVLSPAKCQGYLTKEGGFMKNWKRRWFVLDYVNNYVAYFESQEHYSQRESP
KGVIMLDDIKRVSLSTRRIHLMSNLFQVKTPSRTYNIKAPSIITMEIWMACLRLPSSSLQ
KTKE
>AMQU_Aqu2.1.13658_001
MVLVIKEHLMLQDIVILMEDGVNLTAVSINISHYVALESLSEQLNDFPAAQSIVLLDFII
TNSTMESDNETTQIVLDIASEIIQMASNKTDGVSIFSQLLMTLDNFALNVRQDLSLSTDS
IFLNVKQIQDFPDEEATAIDYNGNTLTLANVIFTALPATVASFVYEDLSVLSPTNDDELI
SPVISSTVRCNGTCNTNDLDRKVTITFNLSDVQQSLNGKNVSCVFWKFNTISNDSLPTGY
WDKEGCTSVLTSESSVTCKCNHLTHFAILLSPRSEEPSPVHTKILTIAGQILVPISL
>AMQU_Aqu2.1.14537_001
MSDNTNNLLVSVSGSSHVASGGSPPDGPLGQDHDGKEGEAAEENMETQDMAGEGRAIEEH
YELSKDQLSAMYDEFAKSKDREEDMRLTQGGEGEGDGLSRRLHIAEEPSLARVMVSVGSE
DGENPIGLQAGAGEGETDQQLHGEVNRLQSVVQSAMETYVSSPVVANSSTRSSLSLSDDP
LPSTFARELLQRDQSLVAQAIRKYLHQYSIPQREVVEKTGINQSHLSQHFTRGVPIKPAK
RVKLYHWFEQDQLQRTGKLLTADGSLTSVLESPKVEGYRRRPRWRWSPVATQILTEAFKK
NRFPTREQRLELSRICCEAESAMNNGEPLQVQGASGDSEGITEQRINTWFTNRRKGLVSP
SPTTDSFSSLSGLSILQSPNTLTSTPSFDASASDLSLSSSAATPTRTQTATVSPLTIPIN
LTSTPSVSLGAGGNSTDTISLTTPLALSPANLQALLSQLQVQSNVAPILAQSLGQILVGQ
LPQGLLVQSPSGGGAGSNGSGPATVSLESITKQLQVVDSLNTGNEATPESGDNEGGVVSG
ETNSLAVEEIIANTAEPSAINSRQN
>AMQU_Aqu2.1.37211_001
MPEETNEPSSHGATPKHQGERHKAIQPAKTCPKCEDFVKNGSSIHWTLAYRRCRCHRSWK
YSLPEETLSFDTRCVSAMKRSASFNAYKPGQSLLIPRKQGKGTLATPWLSTAAAASPAAT
GRKNMLIKRFTMPNNPHLPPLASSVKLNSVKVRDKVNASKSRDENNHTVLQSNGGVEPLA
SNSSSSSSHKQVSFCVVDSPTHHTSSNNAGRVVAMKKDKLETQSSIPSLPQIQSNCGLIQ
SILTNGGATTVSSSTDSESEEGTGGAKTTSVLVAKKPGRFEFINLLKCVQNQTKLLGSDL
FDLLDTNDDGHLSFAETMSGLTKSWQNSSAILKLEYHLKPLYHMLGDDTYFGKRDFILCF
AIAQIFKENNSSIPYLSNVDTQFYCKTVKLLMEMITECKEIDVHARVSIPEIESSVKKLG
GKISFNIATALKLKRHVEGFTYLELLLFCPYLLTIHK
>AMQU_Aqu2.1.01062_001
LTSPDLNNIIVLGSFLLYACVFFYSYSATTKYLQTTFCNIRIWLFSLGYNLCFGVILSKT
WRVYYIFNNPKPNKKGVKDWVLLVIILIVVAIDLAIILVGFIIPMSRLKSSEEEDTIHPQ
NINDEGKLQDHYILICNQSATVIWLALSFGYKGLLQVSAIFMAFHTRRVKVKILNESKEI
AAIIYINSIVLVLLAASEFTLATHHNAYAALFGLGLLTEATLFLGLIFIPKMVRLYLDPE
GEKIFTRSDAPVTSTLQTIASTIDKK
>AMQU_Aqu2.1.32383_001
MHVCWAASHNCFMQGSIYALEKWSIKYGKVFGYYIGAQPYLAVLDPDILKEIMIKKFDNF
TERKKDFGFMTEIRKKANINSMLLFMNKQDWKRTRAIITPTFSTKKLKMISPHIERSCDT
LVEIFSDISRKNNSAELWRIFGQFSMEVILATAFGCQVNILKGEENSLTEAAIGIFTPNL
YNLLSELCTQIPFSAKFFGLFFAKRLKLTQHHSTARNFIFQVINQRRLQSYNNTNVDFLQ
LLMEAKAEDDQICPGSKQLTDEEIISVSLFFLLAGYETTSNLLGFTAYLLAMNPDKQDKL
TQEINNYYQCNKDSSLYDAAHSIEYLDRVINESQRIYAPGSMTFRECENTCTINGVTIPA
GCTVMIPIQILHRLVEHWEQPEIFRPERFSPHEKESHHPMCFMPFGAGPRNCIGMKLALM
EAKMCLTSLMRKYKFERAPDTQVPLKTRIGITQSPVNGIFLRVLSNVF
>AMQU_Aqu2.1.07680_001
MERSQNVTEAEAKAEKQLLRPHRKIAYALGNFFTVLAIAVWFPYNISFFQFVLGLSAKNA
GNIVLIAQVGGAISTPLVGMWSDKCSCKIPGRRKIFHLIGLITLALVMFFLWYKCLGCSD
ASEVYQVIYFCCFAIIFQFSWASIQIGQLALLPEICVQKRTQVQLNSLRYSFTIIANLVV
FGCFWLLLKFYSDDSSKNTGDKPLTPDDLNIFLVQ
>AMQU_Aqu2.1.33416_001
MTDELTNLNWLCSISTPKSCGGSVLSPMRSRRPSEDTTGEKRMKILMPSGPLQIKSFPHR
RPHLGCYAEEGKQLGNITSYFSRPPCSYSCLIAMALKASSSGCLPVHEIYRFVEQEYPFY
KSAPEGWKNSIRHNLSMNQNFIKVQRPDGFQTKKGYYWAANPSRQHILDLEIERALKTMG
RELVENIDIRPRTPICSVQVPHEKTIIKEEMTHFSQLPDIATAGNDTVTQSSLEQLNTVA
GIKTSMLRHFPVIIKRFEDDSKVNGETVYELIGSSLGLSLIDTNHSIKSFNKQLIPSSIK
KQEREDDDCQEGPAAKVLILSHSGVDNEEEEEDDIPSYLKPHYASFECSSATDVGYNEET
AAFSGDFGSSDSEDEDQIIEEYVSDEDEELNEVLKVCGEENCLKEEEVAEEEVVVAAKDD
ANESDKNDEDIKAIYVDLCKDAAPEGLPNISTKEKALSYLYEENEAEREQSPSPELLQLE
LDGEEWSLPPEALEEENSLLTKEDTDKFGVQLTPE
>AMQU_Aqu2.1.34782_001
MTLSPLEEERAEFGYNIEAIRGKSLRIIATDSSSSRCVFFFHGGGGRACQFKHQIRALKD
KSDVVAVDFLGHGDSKAPNQPNLYTEEEHFQDAYEIFMKYKKSENYIVSHCYGVIHSMRL
LKRLRSENIHGVVQGCVFISIGVNCPVGSSASTLSMLPSFALEWLRPLARSSSNAKLFAP
QTSPDLIAFENSISNNNRMYMMKVIGADCSNTESWTHWLQEGKEGIGDDIKVDFIIGESD
GFFPVSSTQELCVQYGVSEERLHVISDAAHLPMLEKPDIVCSIIKKCIGIE
>AMQU_Aqu2.1.32154_001
MIIALLFLLLLQSCFLSTYSQQVLCVVHQDGVPNVTKSYYNCSLFANNLSSALQDVSDDT
VLMLLNDEEIIDSIIEFANISGLSLFGMNGTNIVCSQQIVKYGLKFINVTNIRISEVTII
NCGALYHYESNVTHQGVFSYHSSSAVYFENCTNIRINHINVSNSHGTGLTLYDSNGNVSI
AHSTFTNNTVSRVDQELSTGRLLGGGGIYYELSMCSPSWDVCDPSTNLYNSHALLYVHNC
TFYNNSVTTGSNNVEFSKYIGA
>AMQU_Aqu2.1.05376_001
MNFLSRTRSDEPARGDMGVSGGGVTYHNLRHVESTSEETLVGSSSHQDLHFSSNQPSPKQ
QVSPLMKVKPPHQQRDVSSSLKTQLSTSSKASSVATSVGMGGERGVATIFSPSQSQDSFV
ESGLSPDTSDTGDHSAESVETEPREVDIKKGTAHLEQGNCNELPIQKFFITSSYCGHSKI
RTPL
>AMQU_Aqu2.1.32617_001
EVIQNADDARATEVKFYLDYRNLETLPISLLQSQSGVSARDQEELSKQFTGPALLSYNNA
PFREEDWEGIQTTYQSVKANSPNKVGKFGIGFNSVYHITDLPVIISEDTCVFLEPQLLVW
NSKSGQRYSLEDLNDHCPEAVAPFTGIGGFSSGLSNFKGKTIFRFPLRNKPSKIWSEIYD
ISKLESLLSSLKQEAKYLLLFLRSVCSIEVLKINARGAISSIFNVSISQEHRSLHIQNQQ
KILRAIEDLTSKTSSLTLYGQMHIESSHFKVAVKDNETRSHIKHEFLVVHQVGSNNQKVW
QLAEKQNVLPWVGVAVELVGVAVELNDLIMSFGRIFCVLPLPVEDRSPFYVHVNGTFAIS
SNRRSIKWEAQERRHDEQAMWNKMLVEDCLPFCYFKLISKLMDMKSPEVYNYWPDIGKVS
GTQWSGLLKPFYNFLFDHKKIVHTQLDGGKWINISEAVFANHDVSKAVIDALLKCNVNLV
ILSGNCIKAIKNYYTGAKTDLSPAIARLHLKHYETAYIHVTRKDKLDILRYCLVDNNHAD
LVGLWLLPMADGSFQEFKRVAIESSFLCSSDYPSSLLPGVESKLVKMYDEDQKLHTSLYT
IALYGQTQLVLLNEMGVSTLLAECNTRSWSQDQLQHFWEWLNKRNLSHFKNKKILPVKLP
SGRTNILELKRQAGVVYIPQFLFGSNELIVASLKKCGMKFADAREFPYLSHSQLSQYIYQ
FDPNGILDAIELFTFSSINFLRTEALALQQFFNSSSFYDLNKLSTFSEMPLFEVLQYSDS
TRYSLNSIKSYTNHVIAMSGRYDFKTDLIEDDPFIIDTYSHNDVQLLKALCNANVLCFMS
ETDYLLKIAFQQIKSGKFHNVVPFMLSVLDNFSSPRYKQQLTGALKDLPFIKTKLSGAFK
SPCYLFDPENELLLKLFNGEDKFPGAEFKPYLPILRECGLKSSVSASEIFQIVNSICLQS
TDGIAKTSSILYSKAMAVLQYLSSFPYLLRQKVSANSDSLLVALRRLNAKSCWLPVASKH
PDEYPSCLEWRGSQYQFCLASAKSIGNPLMLVSEDLASSHLPLIAGSQAFFVEGVPTQLV
EQLGRSQALIKAIASHFNEVIKNEHRIRKDLLLKISVETYTYLQENREFCSANTFAAIDN
WVFIKNKFLHPQQIAIEANPTFEANLEPFVYVLPSNLSGFADIFSLLGVNHQVTPQQIFN
VLQSIKYAPRNQINAAKAWAIVTAILEWLAEDTDRMGDGDVLVPVESKSSFPNLIPVQEV
AYTNNEVLCNIANASGEEYHLIHPKVSHLSAELGITPLSDQLNITEDIFDDAGQHEPITT
RLRNILKEYKDGLTIIKEMIQNADDAGATEVNILYDNRTHSTQNLIFKGMADSHGPALIV
HNNGSFTKEDFENITKLAGATKANQPLKIGKFGIGFCSVYHITDVPSFVSGEWLYIFDPT
LKYLKGIVINESRPGKKMKYQSKIFAKSQDLTPYEGLFGFKSSSDYEGTMFRFPFRTSAS
QISSTIYNEHLVEDIKRDLIECGSKLLLFLQHVKQITFSSLKGKKKIIEVSIDASNSSND
DIHKVVIKSPHNKSSTEHWLIASQEEQWRHQNIIKPAVASIACQFDRINSSCYKCKEIEG
NAFCFLPLALPSTGLPVHVSANFAVMSNRSGIWTEASSGIVTDSREQWNKNLMEITIPEA
YCKLLQKLQAMHCSGTLLDYDFHMLWPLATNLHMKYPWDFLVTGLIKLLSEKELFYSASL
NKWQTLEQSYFIPSSLFSIVGRYSFPEEALHILQLPVVSLPPNHMQQLMKFSTSLSVLDE
DNFTSFFLSNIASFNAHIQIRNKVIFCMLLAIAMSQQINSNEYENVKTQIKLIPCIPCSP
NGINLKVANQLIDPVVFKDIFDPEDAMFPLSSFCQNNLVCNMLVEFGMMSEKLSIHIIIR
SAKTIEPIIVTDKSKAMKRVKAILQNITSPVPDELKKMRFLPVLPKPQHYFIHWKGEGHV
LLSPYGLICNSRSTARGTALIVGSQRAILNTNSVSDGGCGTIGQRVIKLLEIATKPSFDE
VLKHLNTLIRSFKPSAPRGHYEIINEMCREIYTFFDELLDNPLLHESLSKYYNKPFIWTG
KTFVCPWDVAINWNYHDGPYLYKLPSMLSEKDKLLKCFNIKTTFNYDDILVAFEAMYKDF
ASCKILKRNQNIALSMISELNSMTINSSQVSNYKGDIILIDDSYTLRHVSQLSFNDSPWL
PPDNESFYVHNKLTREVALTLGVKPTCSRFLNKFAPQSQQSFAGVPFGQKEELTRRIRNI
LQEYPLDATFLKELLQNADDTKATKIRVILDKRQHKKKKVPSEEWGKELQGPALLVWNDK
EFSDADLEGIQKLGLGSKRDDDESIGQFGIGFNVVYHLTDCPSFITRGNTLCVFDPHCKY
VPEADHSCPGRQYNIDDNFLKGMSDLKFSFLRVSSSNIHLPDNLTTGTLFRFPLRTQSGF
QSTELLDKTAFKKHISVNEMEEKLTEWVNEIEDALLFLNHIKQFSFYIIDNKHSSLKLSY
EVNISQEDQKQREAFHQKLLSFRSSKEPFIVTYQVQLSIVKPYIKKTKRWLIQNGVGNIS
KSPEEQLSLDRVQPKYGIAAPLDGNTHIQGRVFCFLPLPVFTNLPVHVNGQFALHNNRRS
LWNGDREDNKIKWNRFILQAIAYCYALLLDKARAYFISEAKTYSLRDASSIINSYYDLFP
LFDKGGDSEKLEGDWHTLALNVVQHLYDCNTSVLAVQVQASQSKVKVEWCPLKSDNGFTQ
VYFQPEYVKSIIPVVSRIRMLVTCAPHCIYQTFKKVFDPPIVSPLSVFSFYTNFSSLILT
SGAPVKLQESPFQTIQCFQEFLKYILCHSSEFPKSPHGYPLLLTSDDILRNFNQNDQVLF
SSYFSLFSKSKDRFLHPELFNLSLSPYYFLSIDSGNLFSQVSKILEDNLPSKLKGDEAPS
NVIDARTLKKLWDCITSDDYFIVYRNEIVQEWALLPARNNKLYSTASGVLPIVEPDMFDH
AFNVLKDLNVPILKSEGYPQGIFDYCPSMTQCNYILDVIFHVCRKNEQYFTQKVTTLNDL
QIKSLMSYLNKTSFHNDKKILDKILCLPLFKSINETVTKLLKRYVYLWPDPQFPVEAYDK
WAPIDRIVFLERNGSWKWLCQNNFSLLGQELSPTEVYCDIIFPVFYKLDFEERLCHMEYI
RKYLFPNLKHALQMTGEQSEQAIKFVNCAKKLPFLVSHSNDNKLYPVNHFVDHTMKIFNF
FSDRFHFLVEEYRKKEWLDFLRFIGLRIKVTPEEFVEFCDEVSKSHCKDTSNVLVEYLFS
TKATDIHKSPTLLSTICRIPFVCTADLSPLLWIAPSPNNTGFTCFNGAVSYDELNASLLW
TVRPVIQLPSCCMSVAENNVLNQLRVVSKPSVTDVFKNIENISRSRLADFELMSTYTVSR
TIGSASVVEVIKDNITFIHNHDSSLLEELSLVPFIPVSAEPNDGFEVSKPVLVNSMQVVM
TINSSGSEKSTRFCPYINILPLSLHHLWPALSEAGVTYRVELKHIQYMLERLHQQCKDIN
NPNDKELVRNAMQALSDLLKDVTQETEKILKPLYLPTFDDQLVLSTKLVYRDRKVYYNHE
SPWNFSESQFKLFSIPLLRADDVSEKDLCCKLPRKLSPKRLSSVSHDKLESGIISQSHSK
ICERLEYLIKLCSASVYCDGLTKIFLKVSSDLSKPNAALIVNFIKNLQCKTVINFIACVT
INSIKVGAIKAKFLFICDEDENYTFYSSDEINTIDMTLRRGLAHELCNVLARVVGNEAIK
LNEIMYELLEVQSEEDFKSIMKLHNQDVNIDREYLISADDSMPKPGQPMARYWRSFLDHN
VNNIFRPQEWVGYEKSDDNFIWAIILHQVEQEDVDNHFLRKYAIQIDNEDEIHEEIVSIL
CLYKLVRREASVAPNHHQEIVLRSGIQTRSSRARVETENDDLNSLRRKICEQLRLLWSLP
DAERRRGVRRLYLQYHPDKAEPSKVSIYEEAFKFLKCQINRLENNLPLLDPDITESSQHT
ETSFGSHWESNFNQWDRSARNRRYGHGGGLGGGGGGGGGGGGGGGSSFGGSNFSRSEQSH
TTQDSGSSFSFQPQVDKIEAKRWMRQAKSDLRAMKGLLSLSIEEVSSQLIFMAHQVMEKA
LKAGMYALLGLNEVYLKRHELIVHARALSSCEGSLSELNNLVSNMEQYYLDTRYPNRHTR
PSAPVDKYSLHQASDIAKRAEKVYHLIYVLVQ
>AMQU_Aqu2.1.06390_001
MSVLNGFIIAVTRSFVSPTLSPSSSLGSLSSDGPPPVLEPKFLIELKATDPLQITITRTS
IQLIKDLAEAYSKEYGKKVEGNVNVQSLTGAPFTITNKLGPKYNELVITPGESLKFPKPA
ESVQVQYNEFVDLIFKRDLGHISYASLVTPAVKETANVDIVVDSSFLPLQSVPIDVPGAY
YYQLVAAGQSTLSPNASVVVDVTVNGSKNNINIRSSVQVHNHLLMPIELLSAPIKGESKL
IQTLEPGELYPLPLSVLLLGICIRPTLEGHEGSKPYLDWQSIKGQKQIDLSCSTPSQPFN
LRVIVEEERFKGQRGLKEGVYPHHLFHVYPLVVLQNLLPSVVNIETEDGKFEPFTLNPGQ
THELYYLDTAKPPKLVVTVYAFRTEL
>AMQU_Aqu2.1.27329_001
MSSSSLSSASTEYCSTSNDWNRQYAAETAGEIQTSPVTLGASDTQSVMKSNSTPRPSNRH
SKQCSTTHSYSYHRPLHFYYLSACLLLTVLLLATPLQATDSDKIDAILLSIPTQRKIPDT
TATIGKIFIFEIPRGAYNGNISDIKVSRQNQQSLPPWLSFDSLTRTFYGIPLQEDIDTVY
ISVNVYLDEDDWVTSQEIFSIEVLPTTTLSSSSLQAMDESNIANIEAFRNEVPWTSFCSE
GFSLYPLQCPSGSSTVQASVHINCDIISTSPTERISIILSVSQLLAVCPLQLTLYAENDN
AMAFIIAEDRVGNPMANTITLSLLIHCDGSNLYPIIIQDAVQLLEGILNATILNNTLALQ
AWSITSSNANYHDAVSPRRVRRQVPPDDPTTSSDEFMTESIPFLTSSIVPFPSRVTSLPI
LIVTSEIATSDDSPSLSIIESSSPDLFISPTTTVLHSSSSLISDDFPSLSIIESSSPDLF
ISPTTTVLHSSSSLISDDFPSLSIIESSSPDLFISPTTTVLHSSSSLISDDFPSLSIIES
SSPDLFISPTTTVLHSSSSLISDEFSSLMMNMSSYSDFISSSSIIDPIMTTSSDFPFPSS
TSLGEISMTDPLPSSAEPTLSIPTEILSSSSDFIMSSFTEITASTFIFDSPTSSLLEPTS
VVSSSIITSSSDFYLSSSQLLSSSMDSFSTSIFESPTPSILLPETSSSMIFEYPTPSILL
PETSSSMIFEYPTPSILLPETSSSMPFESPTPSILLPETSSSMIFEYSTPSILLPETSSS
MPFESPTPSILLPETSSSMIFESPTLSSLLPETSSVSFILESVSELFESPSPTLFPDSSS
SEIIFETPISSSSGTFESPTPSFIEPSSSSDIMFDDPTSILQTSSFISPIASPSEDFTPI
PSPTDEFSSTPSFLLSSSDEITSSSEFESSLILLFSSSSEIISELLPTSSIEEEPFTTVP
SIGESFTAVTSIYISSTSTTNKFPSSSFGDLSSSVVTESFSMDISSIVPSPPSTQTPTPS
STHGPPFASITSELFSSTSEIPFESSSEFITESFFTPFVSESTSFQSPSIDMTRSLPPSE
STSTIVSSPVTSSKITSGSEFSTFLPPSTEESMSLSASISPSSTLLSVIVSSFIEESSTS
ITLDVTSTITEPSFDSSFLFSTSLTKVTSLVEISPSSTKIFSPTITSSSEAPSPSPTNNR
PLLLNPIGALLVQEGTVFSHSIPDDTFYDIEDGYNLTLRLQSEVNWIGIMNQNAIIGLPL
STEIIGHYITRYNIEIRAYDRNGRFASEIITVSVNPRHGLLLENYIQVSVDENFTTFNEN
VRAKVDLITKLGMSDPNDIYVYSLTSGSVVISYTNISIRSDDCKEFNNFVNSIYHSRNYT
DAFKTQINPYIPIGSLKVFGTCNRSVGTYETIQPTIGIIDDPISEQLIFLAVVLPLVVLA
CILLVLCLVVFITYRWRRMERNYILNEEQKILLNRKPIVFLDESESLSRSRRPTILAERL
RGSGYHSLMNTESEGLDDTFTTIPEHDTVSLTDEALQFPFVEISGPSHPNALPPYRHPPQ
LR
>AMQU_Aqu2.1.41991_001
LSCSGGTIPVSQADSDTCYSTYAQSSAVSFFNGSVQDGNCELFSDLNFSNVTHNWSSHYT
NCAKDGNLFITLLLPDSFGLPPKLSSTRCIQYNTTLCSCQMNCLLHFYQTLNSHNHYIYL
EGIDCNETLYNTTIEGIQYDKESSYWSNFTAKEDFNPCTIDPVVSSSSPVISSTSVTSFN
IRPTVSISSDLYISLTHFMSPTPSNKSSSRSSLLIGGTLISSNFLIPSAPLSSLRPTSFS
HISS
>AMQU_Aqu2.1.39744_001
MSATTATAVYSSSIGQTQDDKKDLFSVTKGKMKVQQRMIDLTARELESTRVSSQSIPSDG
SSDALKENIVLVENKLMKLFSRQLMHKHICLKELINAGGVSHFDFEQTNDELDSLISFKM
FLTVTGLEELSVKSLSSEKEKLSVDRLFQMTPQELQYLFSRLEITARDCHKLVSLLDLMS
LYYEKWEKGENPPPGLYDVRRNSSSGRLNSLTSLESRKDSTSSHTISPPAGNHGSRSSTP
LTPLTPSSTQSPFQGLVHQNSTPSIPTHSVPYDNIRSTSSCGCGGHALSESSGQHLSSSM
SSLGSDLGLHVAHSNETTHLPTASNQSHDVYQTTPPAPPTYSSSLRAKKKIGHTRSHSNP
PLANLIMPEAVPENSVPEYRSPSPPYYNGHAPPTRTGSHPSIIHNSIANSNQSLANSTST
KSHPQVRRLMAGNYNFSRSISTDLGDVQPDPPLRSNSEASSVQSASPRQRRLSKEVGTST
SMVDLPLIQCSVEQSEFPSSSVKSHSVPRLANLTINTTTGDHNSTSVPTSPRIPTNYNPT
GVMGHKIDHRFINHIFFGVQECDYCKKSMVVSGYRCRYCKSKFHKNCSKLAPPICGLPKY
FLNYARQHFMMSPSHESVYQVNKTGHLTSSGEYGSCNTPTPSSEQLREETFFIHDLNREP
SKNQFSPVTSTKRPHPPAPSSPAHDHAPFSSSHSTSRLEVPQLFLPGVRSHSNYRHPHHH
RVPPHSTSSSPSTSSQSSPCLTPMSPRSPLDPPVEYSGFNSLHRSIAIVLSTDDNTSSTD
EEGDGPDGEFYEGSEGFTSDSSNSSFNEVGLVGPAHNRGLKLPSRGIAAQSLPNLLMAER
RQSRGGGANGEGLYATSEDNLQSWYDRKPSLSGTISTADSKTSTLVGSIMEGSDDDDDSY
ADSEGVGSSGGLDEPEVNKYRIRHRNSVVDEWIIPYNDLKLLEKLGSGPVAEVYKGYWHG
EVAVKRFVLPNATPKQINKFREEVAVLKKIRHENLALFMGVCLTTPNLAIITSYCKGYTL
YKLLHYWSEAFSLERLANIGRQIAQAMGYLHARGIIHKGLNTKNIFLEKRDQKEKVIITD
MGLSSLSSLLYDNTTSKGGVVTFPRAQLYSLAPEIIRKISPTPVVQIDQEPYSYNYATDV
YAFGTILYELITKRFPFSTDSLGFAYEFEVVIFLVGHGHRQPFKGETPKKLKDIVWECWS
HQPQDRPPFSDLQERLARLCRKHTPITRSPSHPINLSKSVDNLLHI
>AMQU_Aqu2.1.33089_001
MPGKKKKGGKKGGKGKGGGGDGGLPPPPDFSDSRQSALEALYAYRITGKKDVIDIFAEEA
ESMKDRNYQQKQKNYSINQEKGRHLETLIEEAKEFEKKISQSETVGREDVEKAMLDKLDM
VRKARQDIANLVTAIDEEDKKLDYAYKELSRLRDYKDRVQHERKNYIASMKEAMVSWKKA
EKNIEEELTKELEVSKARVDQRLSLLAEMQKEKVSERLLLTMDSSAIGEISDNSWLKQQI
SFLQDMEKKLQSDVDNLERRNLEVMGRIYHTQHIELETAQKLFSIPGNHSTLIDSSSSDA
LSRNPSTNKLFSRQLDLGLLSVEGNTFNLRPVPEHIRLPPILEQRNQSVPAQTWPVTGKM
LKAIT
>AMQU_Aqu2.1.27153_001
DVLRDLDLIHLKGDAKLQAILFVICPPSQYSVLLSYVSLPVIFVGVSLHIASTNQFDKKA
LEAFEKLLPNVKSEHSCPGDKEALSFMVSSLRGKIQKSSKNFIAVCIKTMFTLTASHKSL
VVFIDVLQELVCAHMESLSFGGKSFDYQKEHEFWMNFIKCNENSNEWQKIVGELVYKRVK
KISKLTSLIEAFKSLFKEDEANTVVKVIITAMEESIAASTFNQK
>AMQU_Aqu2.1.06502_001
MNVKKETEMLSFCLTKCISEKIWRFDKNTGELIGFTSLGDISNQLESVVNSPNDSDLPPE
LLSNSMMTFMVKGLFSRLEFPYVYFPSRNVTGYLLFGPFWEAIGRLERNEFHVLGSTSDG
ASINRRLIRLHSERRYLIHKTLNPYVTDNTRCFFFFSDPPHLLKTVRNCWASPTRNLWKD
GKEISWDHLKDIYSRSRSESGLILLPRLKYEHLNLTNFSKMRVDLAANVLSESVSKALTL
YGGEAAQETAHFVDIFDKFFDCLNVGNFTDGKRQKEDISKSILFWKRL
>AMQU_Aqu2.1.40646_001
MANFSSTQENDLPLTLPTSGPPGGKFQPVPPLPAMSFGAPPPMPAPRPPAAGVTLQSLLS
PDSSNQIPNQSPLLVSPPLAPPLLPGMDPRPLLLPPFPGNPPPHVVMPTNPGLLMRPEIP
FKAPPTEEDGPIWMEHSTSDGSVYYFEPTTKKTMWERPAGARIVPFNKPEPGPGAPPPLP
LGVPLIPQRVWSEHKSPDDDTRTYYYNKVTRQSSWEKPTDFELVMPLPANLDVLRSSEAM
PTSSETPPTSLVPANADVIDQSIGDEDNLKPVLVPQSSFDPPTVSTGLPPSNHLLPPSSS
SFLPGNSDSTKPDQTEPMEMNEKELLAIVAAKLGTGPSPPTLPPSLPVKMAPNPKIEERK
GPHPIDSVPVAGTPWSVVFTSDRKQFFFDATSRKSYWKLPPELIHNPLVLKILEAPPWKK
QRVGELEEPATKKMKLAALVGEDEDSAEEEKGGHLFPPDPVKMEGIEVDLSAAVKAEVAE
RAKEMKAAEMRARVSLEERTEIFKAMLLEREVSAFSTWEKELPKFVFDERYQLLLAKERK
AAFDEFVAARVEAELKERKSKAKEKRDTFMTFLREDCKITAKSTFTEFIRQYARCEKFKV
IEKMKERESLFNEHLNELKKANKQRNEEQKQTQKTKEEKEKNDFLAMLKEDHSLSDKSQW
KKVKSSFHKDRRYKAIESSSRREELFNEYIKCLNRDEKQELIAASLREREREVQLSRSAQ
EKQWDIEREQLRRTEAQQHFSSLLVDLIKDPLSSWTESKRQLRKDQRWELSELIDLAEKE
KLFREHVSQLAKKRRLQFRKLLEETTKITLTMPWKKARKYIKEDYRYKNYSDSDHDREDE
YERFLHDKMKQAKDDFRSLLSETKMITFKSKEVIESSDRHLKDIIETLKNDQRYLILDCI
EEERTTILYHYIDELHSRGPPPPPTATFPSERLRK
>AMQU_Aqu2.1.29233_001
MDEMAAAEDWVEYIVESKQLEEDSPRPMRHGDVRVAWDDEKDSDDEVTDMTEPLHQLESP
RIKRPDIPDEMLNVHCESGSPIVLHTLKPTFDDLKLLPDSSGSRLTQPEPVIKSPHQKND
LQVDSRGILRGSCSLCKNCTNFKRGSDHSKVLCVICGHPPAKHQNLGTGKRPPSPTRFPD
PSVTPDPPPSLNVNRSSYVPSLSIPRYHDVTSSLFDITDERCVANFGEGATFKSMCAVNG
CPNVTTFDENSGHSSQFCDEHQSRPLYVGQTVANQQSELISVVDDKCMNPNCFKQKWIDE
YGQMYDFCGKTCRDKYKKQSSDIDPQLKCSNPSCFRPKWKEKDGRMHDFCGRSCRDAFNK
QPPKPTGTPCLLPDCSQPCYVDPKTGTSETFCGQSHNDQAYKQILVELCATRDEYKKVAT
RFNKEWVKKPPPPTIEAIFQIFNKKNENAFDKYRQDISSSQEPHFHGTSLLCDVKANKTP
CVNPKCGICGISRRGFDPALKGYNIPRFKRFGEGFYLAPNSSKCHDYTQGFVDYRAMLLC
DVAPGNKHVVKNDQTKLMGPPTGHNSVYGASGGALNYDEIVLYKSEAINPKYIIFYKRDS
IHKIAK
>AMQU_Aqu2.1.38575_001
MSSSLFSPSPSPSQNSTEDYPSSSYRLNPIPAIVALLVCLVLIIVAFVVLFILLKKKRER
VVHLRGPDIENENYHHLTMTRDNVFTRFSQKIVNRFSIYSSQGDTLSRQSGGRFTLSRHS
FTRKSKNQNGSSPSSSSPPVTQVKQNESIPLPTLVINSKGDNGRYYVNVTPNVTPTSTTS
SERGSTASAIVHEVDNSELYKEQKELENKKSPIIDRPYSQLQIAVYSDFFEEGSIVPTEQ
ERKTSMCEHIAKSRHTYNKLQFFEQTENFWLPSSTTSGLYTQLSIRKYREISKEQMRINS
QIGSGNFAKVFQGEWLAHERAVTVAIKMLKPGSKTFDKVKFLQEAAIMGQFCHPNIVRLH
GVVTLGEPTMIVLEFLSRGDLLSYLSKLHPSPDPREQDPLQRLFVKFAREIASGMEHLSR
KRFIHRDLAARNILLSEDLTCKIADFGMARNLLDEDYYNSKGGKIPVKWTAPEALLYKKY
STDSDVWSYGILLYEIWSLGKKPFPDIPMEEMICQAAVGLCHPPCTGLPRAIYLLMVDCW
NPEHSKRPNFSKIQYYLNQSESLLLQWSEADLSVSPLVHALGSSLDEAQGLYRDLQLLYQ
EGEEGLGVFTKARSINVKHGRNRTISHLKVTRKHSSL
>AMQU_Aqu2.1.07378_001
MSAPSPPIASPVPPVVVHTPSPQASSPESPPLKNPGEYEEIGKKTKESILPSSFDGCKLV
LQKGLSQHFQTSHTVTLGSSSAPSQWQFGATYVGHNKVGENDFRPVLLGDVGTTGNFTGV
FLHQYKNLKLRINAQTQGSKWVGYQGTADYLGQDYTGSLTLANPDVISGSVIAVAQYLQS
ITSRLSLGTELLIQKGGGMELGALSVGGTYKTSSWEAAAKVGMQWYLSYVQKIPNVKELT
LVAECEGSLMSGETVSAIGYRYDVGNGSATFKGKVDSKWTIGALIEKRLDPLPANLLLSG
QLNHINNEAKFGVGFMIG
>AMQU_Aqu2.1.28780_001
MSCCYSLYDGIDWKYGGQYEELDQKCRAFLTNLKESGIEPILVFDGVDYEGEKGPVILKR
RKETTECVSSCLLYGSYPKDGRSCLPAFAKVVFMEVLKEFRIPFIVADGDADNLTASIAN
FYGCPVLSSDSDYYIFNVKGGYIPFEYFYWESKPIYGKIYHSSNFSATFRDPEIIYLIPA
LIGNDFLKSPEIRRDVITSVIDGGAEAGGRRGHTIYSDELVACIASFSSVVEFLSYLSSS
CKSEQVMAIRENFDKAKDMYSIHEISMDVARKNTELKTANGTPLPSWILEQYRDGCFSTS
VLDPMILNECILPMIIDNPKKESNMKIGEPLRRHLYGLLKPYLKVQKVKEGIRIGQHDIQ
FKPVRPLAAQCLITDVDTLRDEERLGLLCNIFEVSPDELDQFEDKWKLVALSLHYWSRNA
EALTQQQIDAXXXXMIVCCQ
>AMQU_Aqu2.1.18453_001
MNAFTQDTIEKANVVFNSFSDLYDSLILLAEKNSTSDLSRNFSSFDKSLYLKQQANLLPI
IQNLLKSVKCVLEEEISSLSQRQFQGHHHSDTSHVFHIDIYVLLNLENFPCDDIKIVLHF
VKINDSATGLTTEFIPNEKRHNCKVMSSRLTFPKQYLGKRVYYKYFIFSGGVNAEELLYT
ANSSDCNNCYRVRTLPNRDELSQFPYHIYDPIVYPQQPQEAKGIVNKLISYVQQIKLKEF
DRKNEVELCFRLYLGTYFTQKTFYPDDIIALHSKLSRVNKSLMYSKKVSIGNVGNSFMIL
NPSGKTFEEVLTEKIIEVLKNPRPQCILQYIVWCHFLTNNTDLQLQLKDFIDTVLSSMQV
TYSGDTEECVQFEIIQEFQHLNLMKKLLTEIFLVIGNYFKSVQPSISSILLLLKALPLYH
WFADYHQTKPFLELDVAPQNIKELFKSSEFFCTQTRWKMQDILAKLNSIDLKGDAKLQAI
LFLICPPLQYFVLVNHVSLPVLLVGVALKIQNANSLDEKXIATSIYVVKIFVLIPEH
>AMQU_Aqu2.1.01968_001
PIIALFRCHPKGEKRWVFNLTHAHIIGYTSLCLSLINIALGAHLLDRGSFEVAGFYIVFI
ILLTLFQVFLFIIHAYNARKAPEKDRPSLVHSLLKYKYLFGAKDENEVIQMDPVKDGEKK
EPEKPEKKKPLEV
>AMQU_Aqu2.1.37427_001
MTTSTQGQAVIPEEPTTNNHLNEAQPISHQSSSSLLSKGLLVVGDKIFPGPADVSSLAKE
DEQSGTHNLPDVETMGSSSRPNGVIIENGGETNVHFVSSKEEVLPTEPEKQKQDGGPVGG
GVTPPIQDSQDGVKKKVLETLEVEEHIVNTSPTGRFVKYEQEIGRGSFKTVYKGLDTETG
VAVAWCELLEHKFNKEEQSRFKEEVAILKTLNHPYILRLFDSWEFVRQSDKKRVLVLITE
LMTSGTLKSYMRRFKSIKPRVIRSWGRQILRGLSFLHTRTPPIIHRDLKCDNVFINGTTG
LVKIGDLGLATLKRSDVKTVIGTPEFMAPEMYDEVYDESVDVYAFGMCLLEMCTLEYPYQ
ECSNPAQIYKKVTSGVMPNSLNKVNDPMLKEIIVACTKLSKSARYTVEMLLNHEFFAEGD
VKVEVMTEPTPADSVMVRLVVPRTSKENKKNEQESIEFAYNLQTDIPEDIVNDMVKSGIL
REEDKKNAIRSVRELTDPLTDPAKQKRQQKPAATAGATAPHGNPPVPGNGAAGKETGEGL
SHQLLSNETTPTPQEIELSANRANFQRQLSSASDEMSSEPSGPKHTTDRTGPSAQVNNTG
VGGAGGGVGSEGPSASNSPNVPHKITGGTAMTTPSENSEDSEKESVEDEQFVSKKHSELT
SAPVSSKSLPSSSKTSPNLSKGKGGEEEREEHQSLSAKGQGDIVNRTYSEDVHQSDLSSG
SATNSTQSINVNSVSDATPTGKDLARSASFYSGSQTQSETQTLIAHSQTSLSGTAVSQSI
AAQSSSGSAQSQTTSSSSISSGYHSQSSSALALSSSSSTPPSVEADTTQSNGSSGPGGSG
GSFRSKKGSRTKDSKRIKLKFNEKVKDNVISCSLQTSAGQVINFKFSLDYDKPNEIFNNL
VKTGHLSQLEGTDFISQFQKVVDTVRSKSTVDSTSSDTKKNPGGPLRSTSVSYSSIVKQD
SDQSKHSESYQKGGARSDSPYDGSGQLGGVKRDGLALSEASPHSRRKFQVSDVFVERPNE
KPSITSQGSAESMTVMSPVHSEDTCILPPPSSSSSSSDNKSTQDPTSVFHSTSVLPTCTL
GTGDKGNLGDTPSSVATGNSSAISSASSSYSNLQPSGTGTITTVEAPNKKFEIEDVIDPE
TLSTESSCENLIPDDKAEPKNEVTPTESSTIIKDDESTSVELSTPPTFSDEDTLTYARVK
EVESSSKPHPPTSTNPPMYPPYSVQPVDPPQPLLLSPFSRIPPTHGTLLENPLVFDGFMK
FMHYMKLLFEEPSIAALLQQISINNPDQPPSSGSTANGHTPSNGQSPTATNGYAPAPGSN
GHSAVNPAHMRPPVTSVSSSSLGQQVYSLASVSGGVAQSSASYASPNETLPQSDDETDGE
RQQLLREITRIEEEEKRLKKDKERYQAHLRRGSAITHEYTNVMPKTSAVTYPTHHVTSTS
SAMLSSASLGPKDEREQQQQQQQQQQQQQQQQSLQQQLHYQQQQQQLHQHLNYYSIGSST
GQRPGYHPFHYYQGGPPLHPPPHDTRDNGSLLSQQNNSSTSNLAAAAAAGEASRHIEAGR
GTPYYPTAPIGPHSHIMPQEGLHLMAPGGMWLPPSDWPQYMHPHVPPAHFSSTNQAMMQG
LHHSITPHITHPPPPLSSHLPMQQTYPKSQQAQQEVQTYQQPQQLQQEGTLNPVVVPAGM
TSPTRLEGTGDQDLTGTSVTQKR
>AMQU_Aqu2.1.07475_001
WGWFAGKCEKMAIENEFTMQELRDLREVFQVYDPSNTGSLTISDFRKVIKVLGFTVTRRR
LQELMKEEEIGKEGLITLSPEDIDGMITEANRDGTGLITLQEFIEVMQRTAIFN
>AMQU_Aqu2.1.32632_001
MALTSVALLFLSCVTIVFSYSSGPPTSRCSNLLPGHPTSTGGSNPGGFYIYSDLIDCNGA
YNASQAYTIRLQGSQNFKGFIIQARESGTSNLIGTFSNLPSGTQLMGCGGSATVSHNNGN
AKSSVTVTWTSPASTGTLDIRYTVVVSRTPQSVFYANMAAASFRPSGSSCTLNSPVTSSS
VASSSVTSSSVASSSIAPTSTPAPSSSTQGMPSSSSTPPTSSSISPTSSSALPSSSTSSV
QPTNLPPACPSTDKTPSSDFPIVFKSPTNCDRASCTFYWAMGPNSVNSQYLDIYMEGTVD
GWMAVGFSLDQSMGMDDVLGCKIENNAVTVLDTWNPNGYTPNVADSNSSAGICTHSTSYT
NGRMSCLFSRSASITNQGQDYNLDSSYYILRAYRTNSQPVVSFLYKHSSTPTPSSVQYNP
MRDSNTSPSCPSAPTDTSAFPIVFKLPTNCDRASCTFYWAMGPNSGSSQYLDVYMEGTVD
GWMAVGFSLDQSMGMDDVLGCKIENNAVNVLDTWNPNGYTPNVADSNSSAGICTHSTSYT
NGRMSCLFSRTVSITNQGQDYNLDSSYYILRAYRTNSQPVVSFLYKHSSTPTPSSVQYNP
MRDSTTPAPPTEDCPQAPSSDTTYPFRVGSPGDDYYFAANFNSDNSSFIDMRLEGKADGY
IAVGFTATRDMYNADVVGCKRNPADGSVSVIDTWNPSTRSNLLDASQSGICRHTAGYSNG
RISCTFSKYVGIIDSGQDLDLNATLYRIYNAYSSTGGLASEGLSRHTITPSFSSAQTNLL
TDIREGRTETVDTWPKQQLLKTHGTFMTIAWLVLAMSGAFLAAWMKPVLPNGEWFIAHRI
LMAGSLIVGVLGFILPFIAHARSPTPGLISFSSDGKNTAHFVIGIIIMCLHIANPIIAVF
RCNPKGEKRWIFNLSHAHIIGYALLVLSFINIALGAHLLDRGSFEVAGFYIVFIILLTLF
QVFLFIIHAYNAHNAPEKDRPALVHSLLKYKYLFATSTSGEYELKDKNKKEEEEKKDTVK
PEKKKPIPSALIRTSWIAVIDVVVLCSAFNPIHYDFKFSRAFYLFCSPSFDFRAHGPPAG
VCSSLVPGHSSSTGGPNPGGFYIFSDLIDNGGDYNASQSYTIRLAGSRQFKGLMIQAREA
GTTNLIGSFSNLPSGTKTLTCGSSSSATVTHSNSNLKSSVTVTWTAPATAGMLEIRYTVV
VRNDGTSIYYADMNADDFRPGSTETCPMTDRSPSSAFPIIIKLPSGCDRTSCSFYWAMGP
NSVNSQYLDVYMEGTVDGWMAVGFSLDQSMGMDDVLGCKIENNAVTVLDTWNPNGYTPNV
ADSNSSAGICTHSTSYTNGRMSCLFSRYAGIMNQGQDYNLDSSYYIISAYRTDSQTVSSS
LAKHSNTPSISPSRYNPMTDTYQEMPTSVCPSAPPSDATYPFRVGNPGDDYYFAARFSDN
SSFIDMRLEGKADGWIAVGFTRTRRMFDSDVLACKRDSNSDTVSVIDTWNPGSYSNLLDP
SQSGICQHTTQYRNGRISCTFSRYIGVIDNGRDLDLNDTLYRIYSAYSSLRGPATSGLQE
HHIPPTFSRAQTNLLTDIREGRTEGVDTWPKQQLLKTHGTFMTIAWLVLAMSGAFFAAWM
KPVLPNGEWFIAHRILMVGSLIVGLLGFILPFIAHARSPTPGLISFSPDGKNTAHFIIGF
IIMALHIANPIIALFRCHPKGEKRWVFNLTHAHIIGYTSLCLSLINIALGAHLLDRGSFE
VAGFYIVFIILLTLFQVFLFIIHAYNARKAPEKDRPSLVHSLLKYKYLFGAKDENEVIQM
DAVKDGEKKEPEKPEKKKPLESALVRTSWVTVAVHLTAIAIAVVVMIILIAIN
>AMQU_Aqu2.1.16474_001
MFLITFLLEEFVFSLDEGHCSLDGCSGSRETSNASIFSTRTVLGRKPHPLYDVHERNDVY
FSIKSTEKYHESRLQLLVLTWFQSIHPHNLHIVTDTEDSTTELLRDFGYTVHIADCPKGH
THQPMACKCGVEFEQFYIAKENRSHYNWYCHLDDDMYLNVLALFELLDTLNPLDSHYLGQ
RSINRRIDIREDFKRKNNILRDSYYFATGAVYCISTRLMEQLEYYLRGKEKMMGYSGAAG
VPDNMLIGLIIEGILGYNLTEVSTMNSHLFPLKRISTTDLVKQVSGTSLIGLSRYW
>AMQU_Aqu2.1.27994_001
MIKNRQDNENDDDDDERYTFPIELLSHLHSTNQPQVNMSLPPLNVSTLPNSPSHPLPPPP
FTPFPPFPHPGVRHPSMGSILNSSIRSLMSFRDIFVDRKRIQFNAKLMEGVFGVMYEGYL
TNAEDDVEGAIPVIIKTVKDNTPDIVVKSLLEGGAATRGVIHRHLLPLIGAHASDLEQPM
LLYPKSSFGTLKTLLLKTREGGGIMLPGNNSGQCTYISTHDLVFISEQVARGMYHLTRKG
QVHKDLACRNIYIHENLHVKIGDRGLSWDFYPEDYNTIEERGGGGDETIAYPVKWMAAEV
LSDKRYSSSSDVWSFGVVLWEIMTRGKTPYEDVLPENMLNYLTTGHRLPQPKNCPDDLFS
LMGWCWALTPSDRPRFSHLTVRLKEFYDQLGSFI
>AMQU_Aqu2.1.19982_001
MAEVRKLAETLGTILSAEPSDNQKKLFEDHMEYGRKTSALQKIINHPIQRYNGRTLVHIA
ADKGLSEYLEKLLLEGGDPNKPSSVPDLCQTPLHLAAFQGYAKCLQVLVKHGAQIRVQNA
HRTTPIDLVRGKTVCESILQEAIGKVEVPNRTQDQLQRVMDLHRLIDQQREDMDTFMSLY
SRLSALETDLSTRWTDWFQQTLLYRAADKDHVQIVTFLLQQSPAQPLSNLGHGDTPLMIA
CRHSNLKLVDLLINHSPGLIFISEDQNSLSPLHVSTSRGDKGIVQSMLDAVQGLYEKGIT
HRDLNLTDKIGRTPFYNACYHGQLPIVKAFLEFKAKFPDKIDINAEEKSRRSPLHAAVSA
PKFSKEIVELLVKEEELKLNIEAYPSSRSHKYIAKMLERKRSLTVFPSSSIAQTYRAYTS
FDQIESDDPPSYRDDRGCDTPISTSSAISDDLDAEIGITKRESLPHTPISPLMQSMALPS
PSASIPPPSSQIRIICSNNGRLEAIEGSGESHTPFSKLLLTPLAEACVFNSQDIVEILIN
HGAKDLNGYGCQIAYLIHQPSLVNLILSYQCKLCEQIEDKPHPHPLYTLDWKEKHLRIVK
GDWFFSDLYSLDLDVSLFLNCQPMTFNKLESASIHIVHLQKNCLQTLPIELFQLPNVAEI
NVAENSLTSLPDIDSDSCTVSTGTNAWKCSQLTVLILSSNNLSCLPTCLWFLPSLEILKA
SMNKLESLVPLPEAFNSLIDRDESIVLAPNLREIDLSRNSLKEIDNFVFGLSELSKLNLS
QNELQSLPDSLWDCITLHQLDVSSNSLSSLPRCGGLEDIREAALAKSTPGILHLATANTS
AQAVFQNDLDCRESLYQASHRRRSKSSRSRTKKKGDDFKIRKLKEEVDSGEGGDAGIEMC
DYSVLTRLNLSKNRFKSFPIGLPCLAPNLFELDISDNNIQVIDITFLPQILRKLSAKRCS
LEKFGNTLTEGQLNSMRRKCYYERQSNVCLHCSHSQLQYLQTFMLEDNRLKRFQLLKAVL
KRTTRDPTEDELEFRQNCSALNLLYPSLEGLDLTSNCLVGTFNPNIGRQTQLKWLWLSQN
KELEKLPLHLADLKNFRRLTEIKLRNLPSLVEPPKEYQNESVQASQLLTYMRSRLKDSVP
YRTLKLFFIGCGQRGKTTLLRRLRERQAGETERTEGIDIEEWSCRGAKRRLFRAPQEPIQ
FLAWDFAGQEVYQVTHQCFYSRRAIYLALFRMIDGEEGINELEPWLRNVQLRAEGCIVII
VGTYLDKVSDSKVAEIDKIIKQKFFTKSSNIYPKIISYISVSCVSKFGNNMDKLRQLIYD
VSVHLKVSPRDGITLVHDPKLSLSSSYALLNQQIPRNFLELQERVSDLVKDLNESQKPPY
LSHEEFSSRFLSIFEGDEEEMNEAVNYLTLQGTLLHFDDYGLRDLYFLDPQWLAKLMARL
ISPNSAKNMSLVDGKILLSSLFEQDLFLSEHRAIASKYLQLLQKFEVALCIGDKEVIIPS
LFPESQSYPKPNDSLKDVTFTAGVELNYLPPIRRIWFSNYIPDGFWPRLICRLLNDQLIK
SILSNYYDSVENSDESVVKSDWTCWKSGLVYVSRGRTLLLVRHIPNPPTSWGPTPESSLK
AVNSKWRIEIHIYVPEMISVLQEIRSRVECFDQLEETDKLQAPYKVAGQATQLMVAISNH
ISFLSSWFQGMLEQNERGHVDYVPCWKCYGGLEWIGNPPSDTLLIDVEGSFCVCLPFANC
IIPSSHNDDLSCPVHGALKVVQTVPDLSFSDLVATNEDMDKPRTLRILEKEVLGKGGYGF
VCTGELKGPTGSPPELVAVKVFLTNLEGKIDSLSSAELLEEAAKDSQLRSAYKEIRQEVN
FLSTLKHQNITKLIGVRTKPVYCLLLELAPMKSLRSMLKDYQLCKLTMEPITLKQCAKQI
SDGLNYLHTHQIVHLDMKSPNVLVWEFPIAGMPRKERLKYAGNVWLKIADYGISQVATSM
MMKVTTNQPGTPGYMAPELFETGQEIYSTKVDVFAYGMTLYEIISLQAPFQKQEAMKRNA
EVRAGKRPPTGNKEKHTPLLLQDLMRLCWSKDPSARPKMKECLQWTSTAEFERLRAQLTL
GSCTAISCACVSRIEPKYESEWIEPADTVKSENSLPTVMNGTLLTREEIERFGLDVDILL
ASQDCLEIEESIIKTKEVVVSDDPGSDEERGLENLSTEEKKKETEDDRVMKKSDKLASSS
SLVETKALTKELLGKEDKAKRHGEEQAYSQIWMCGRDQKKGLLSVFIFPDRQKTSSRFFG
YIGKEEIQALCPVRNAMWVGTSLGNLRVIHAPSLAVKFSGNLSSDDQSSAILKILHIEEK
NCILVSSTCSEVWCLHDKLIGKPYSIVKEQRIQTNEREGSGPVYDLVKVVIDGQLQVWGT
MDNNTIILFEKKEGAWQTSYYDVIPYSHHMKVCSHIVWCSFEEEGTQCDYLWVSYRSKAG
IVCFDARTRTQRGHINCSDRIKGKDDFDTSHQVISLLAQGRRLYVGTLSGIVAVFDSESL
GLIASFNWHTGKVRTLLLLPEQVKACVCAEVPFDDGEATATEKVFKSNSNWTNNPCYLNN
TLTDHSLVASIGNGRLQFMTESKTGPTRGDRSSKMERRKTGMFSLYTEDINLLIWHS
>AMQU_Aqu2.1.29049_001
MNLLRLTRIITATPPALPASSNSFIFYQARLYSDMAAPGSERVFTNSKGDRVILPRLPPA
LSKVYVPGRMYKYQDDVKKLPVMPLDYIANKYLSTVEPLLTEEELERTREVVKDFTKKGG
DGEMLHKRLVERGNKMDNWLSDWWNYYAYLAFRDSVVINVTPAVAYPKQYCPTREEYLRN
ATKFLSVTFKYMLLVLSESIPPAVYRNVPQCMSQYMRSGCRIPGEMADTLRINFPPEKRH
VIVIRKGHLYRLEVFYDAPGGGVTIAPASFLYEQLRWVLEDAKEKNPLPVSILTTEQRDN
WYHARERLRKNPLNKESCDIVENAVYCICLDEGDSAVSVTENALTDREATIIASRCLHGN
GSARNTSNRWFDITSQLVLGEDGGFGTILEHSTMDGPAAITTNLFTIDFINSGCDVFSED
SDVAPSALKPIEKLKWDLLPETIKDIENAKNAIDKSINNLDLYVLCFEDFGKNLPKSLKL
SPDGFIQAAIQLTYYKLYNKPTAVYESGSIRWFKYGRTDTIRSCTNESHKFIKTMTNPSS
SAQEKTESLTQSVKAHSQYTEDAISGRGVDRHLLGLKILAMESGLPMPQIFNDTAFEKST
HFCLSTSQVPVANKDIFLCFGPVVPDGYGVCYNPQEKRILLAISSFHDCPHTDSILFADK
LKESLREMKQAVLDAGESPKAKL
>AMQU_Aqu2.1.19149_001
MEERVQLSTLLDYVLQKSYGDLTQLAELLPRNSDEDKKLRIVQYARHTRQLLIQLLALVK
WAQTSNPIRHCTDMFRELNHQSWVYVDTADQLAHLSRTTLQQAMMPILSLAPAIDVLTTG
SYPRLPTCIKNRIIPRPPLTPEERAMTFILIEGVIRYRLAREHLPSAIMKVKSIGNGRVT
LTVPYEFE
>AMQU_Aqu2.1.18631_001
MMSAASSLSKTNIKEANDHLQKLHQRIFELETQLQLHSLHVEDLQQTNAELQRQLAANSE
ANRESTGSLLKEKEREIGELKSQLEAKDLQVQRLLSAAEERDAVMFKLEEKSRVFYEVAE
HRSSLAQILRVLEDISQSK
>AMQU_Aqu2.1.35090_001
MSHMEWSNESIVNAIKKCQQQRALFIVYVKDESTASSTSDAAWNSREVFDVLSSNPHVAI
RLMKDSLEYQQFSQLFPVLLTPCLFCIGNKGEILETTSGAMDPTQLAQLLIRAFQKHNPD
STVVPPTQNESVTNGAVSETRPLKENEEMAQSDPLEEQQSDKEEKLVSLQEKKHLLRQKK
EQEAKEKEKERELRRRKEGQQLEQWKKDKEDLEREQWLKERKKQKLEEEKARQEVLAKLE
QDKRERAAQRKRLSQQPTEETSDSTTTKGAGPSASIRTYSKTARVQVKMSNGSTTVLSLS
SSDTVSTLRQQIAEFLEADIDSFSMTSGYPRTDLTHELDDTPLSDHGLAPSGVVIVKFKN
KGGSSFSPSGNGGVLATVWGLFAAIIQFIVMIFKYIKDSIFGSGSGSTSQQSSQRSSINR
GGNQRFRKFNQDDFKDDDDEKRKETYNGNSTQQL
>AMQU_Aqu2.1.27169_001
MQYVIALIFQEHLKILIRFLIHKELCELPVTDLLPTASDDISLLCNLSVLIGRILVKEFP
YFTRSFDCATTDHITHTYYDEMVVKSMTEQLGIILKKENVLEDIIEILLHLNEYVPCHTQ
TALDCVTQLEVTADAIHEILLGADQLTRKRVESAKEDRKNDVSLLTRLKGFIPVTKNWHA
KKIFLEIS
>AMQU_Aqu2.1.23216_001
VTTAIAEIPSGGVWRLAARLVEPPSSSSSEGRKETHPLLDLFEALLNPLQSVLDKEENRS
REEKKEGEEEETKQEETTGEEGASPNEEGVSPNEEGVTAEGSETVKEDETKEEKVKSKPK
KDQGPVWTTYEIRMGPSHNKYCQCHRHLLRPQPSLFSLPSSLLFEPPCLVF
>AMQU_Aqu2.1.24609_001
MVEELQVGKDQLLQERGRLNKEDQDRLNEAQASLKEAQLNYLEQACLLRLLRVQCRDNES
LRERLGRAEAAQYKDSLAIEDHHWNKYAHSNDKEWKRERTAVFKRVNEMASEECSQIASW
LNEEEVSSKDLSEAQLKSIPSLVREKREGVKQKEQCLLELKQKIHSTKMEHYKVLSECCQ
ALDNLISKYQVKYLASKTESNVDYLVTKTQALDLKLKVIKLQLLVATYTPEKNAALKEIR
SYLDSAHQQLELQLIDTQQSLEHYQSLGTDFMSLAEEYHQVMAEIENKRWALEELAKSQQ
TKS
>AMQU_Aqu2.1.43524_001
MPTEKSESQAGPEEGGHTKKSRFPQFAKRKPKVDEVEKKKQVQDYIAWVNNYLRKRPRAN
LITDLRSGMQDGITLINLVEIAANSEIPFVDRNPLSASARRSNIEKAIAFLNSDGANLGT
DSTKDIIDGSMKGVMRVILAIAEKYNPRSVRPVPKTGAPPQLVSGGGGGGGGPGYTQDHP
HYVSPQTIHPTDIHHSPRATSPLTSTFMTGGGGGGVAGINTLPQQGGALSQSYNTPQPFH
PSQPVALSQSQGLGPHPPTSSYSLSQPTQAPPDGIYSTPIDSLPQHVTQHITRFVPRNRV
LVPRPNRTMTNTSIQNHKPPVLLPLPNDPPPPLPPPPIRNEENRENRDPKQSKTEPSEEV
VLSAEFQNEIGGIVNQLSEFKTELLKLHGVLLDNINGGVSDADQEASELNVKLPLELANI
QISEKDREIEELCEKLKNLEEQSKKVDSECDTLRNMVMERNQFITSMKSEIYRKEYRNDT
ERVDLQTQLHHKEKTAKVLEGEVSLLKASLEGKDREVTDMREKIRQHESIELELREELDR
AKGELLRLASNEESLHIKLSSRDKRITTLEERLEEGGGGGGKRFDTSLITDETDSIRRKL
EILKGSLDQQQLGLLDNLEKSISELYAKLNSTDSRSFSPSRRPRRYHEERREEKRRRHKA
SKEETAVYHTIANPSNDWTKVFYYMTGDKTETPYVTTVPRKSNEVRLKDFKAVFDRQGSY
RFYFKTQDPDCGVVREEIVSEDQLLPDWNGKIMVWVSEKAHHR
>AMQU_Aqu2.1.17816_001
MAKTERDIKCVVVGDGSVGKTCMLISYTTNSFPGEYVPTIFDNYTANVFVDGRPISLGLW
DTAGQDDYDRLRPLSYPDTDVFLICFSLVNPNSFANVADKWWPEIGHHAPGVPKILVGTK
LDLRDNMGELERLRSRNQKPIAITQGEAMRKKIGAISYKECSALTQAGLKDIFDEAIKVV
LFPEQQKKKKSKCLIL
>AMQU_Aqu2.1.34890_001
MNGVMKHSLTENGDALPSNLGPREKKRKEGWNVSSSLESKGAVNNVRLSEEKYFKEVLEK
RDQSKELIKLSIGDPAVFGNLPAHPVAIESLKAAVDTGSYNGYGHSKGLPHVRKAVAEKF
SVINQAPLTAEDVIMTSSCSGALEYAISVLANAGQNILSPKPGFALYDCLTGAKQVEIRH
YALKPDQNWEADISDMERLVDDNTAAIIINNPSNPCGSVFSKEHVKELADFAARHYLPVI
SDEIYAEMVFPGSSFHSIASVSTKVPALVCGGLSKQYMIPGWRLGWILIHDPVDAFKDEV
RDGFTNIVMKTLGPSTVVQAAVPGIIQNVPADYHERNISILQMNAELVYDGLLKAPGLNP
IMPSGAMYLMVGIDINEFPEFNNDIDFTKQLVLEQSVFCLPGDVFKFPNFFRIVLIMPGE
KIVEAVQRITQFCIKHHHISS
>AMQU_Aqu2.1.18085_001
MMTDPFMPGGKRPKLDFSQELMAGSHHPHPSIGSMMLPMLPLDHDRLSDDEESHRHKNMS
GSKLSAEAKRSQHCEVEKRRREKMNRYMSELAQMIPACNAVPRKLDKLSILKMAVDHMKN
LRGDPHCNSDYKPGFLTDDELKQLVVEAANGFMMIISCDKACVLFVSDTISDVLHEPAEN
WIGSTLYDLLHPKDIQKVKEQLASFDVEEALAANSKHNSSKSPLVMHPQSMNGLRRSFLC
RVKRGQSIMASPDSTSSSNGTTDCESEKSITSSLPNQYAVLHCTGFIRNLTPAERQSLQV
EKDANGACLVAVARLQHFGDSTSSACASSMLPSNDREFIARVGVDGRFSYIDPRVSNILG
YLPQDLIGHNSYDYFHPDDMQKMIQLHHEAMKQRTPMPTVHYRFLSKDKKWVWLAMKAFS
FVNPFSHQVEYVVCTNVVHTRSTGGEKSEQAQETVAQVDASKQSTSGPVNRGASGNRGGG
GMKNNELTGLLPDLNWQQTSKSSSSGTIPPPLPAPSTSSQSLVDSQSSSVVTQPADTTVQ
ENAVTAQRLVENYMKMTTPTPHRKDFNYGFPPGLFPAEVDLEGSAQAYHSLIDGLENCSD
LQQLLNQVDADPFRSNNIFNELDLDIFD
>AMQU_Aqu2.1.25786_001
MKNNGDQEGYRQFVTQCVTETLESYSLNGVLNLIGRLSCRVPSYEALLLLITEFCNDINP
RLCREAMKALAITNAVTNNGRGTIPHSKDPSVTLLLEDAAFIKTCGMVTDGSLQVCCLST
STGLVERFLLQTLDKKQILHLCYVKSDHDRACELHTQGSWDTGQW
>AMQU_Aqu2.1.20035_001
MLFFMIMVPNTITWVRGLFNGLLSRSILRPWPKQYSWRCIVLAFIEGAVESSLIFYAFVS
LNPILSVVLMCGIYGFSMTQITQIIELCMSKCNNQGRSNNRRCTFKGCSWIIWAISYVMT
SIFKFVFIIVPLYCTQNKVQIEIIIVTILLIALSWIWSRKLQNVTFTASQSSKERAKQKL
DLKTNEVKGRWKASFLAATVRLLPCIIIGNIVFRYNYMFTLQEDKMANYNLFSHQLYWSN
TYIAIFATHVITSLLAYVLSFLSCYMTLHVFGLALPVLFATPLSIAAYIALINYDIFHLF
YYQDLVFSELKETPKFGYMILTSGLLLWFSQLISNIKLFTLKNAILASEENIFVRPYYNS
ILLEQSLAMNRDVSCKSNVQFNGNRQMCTMYVCSTMYRENETEMKQMLISIKRLSDLYKK
EEEKQNSFIKADQYESHIFFDGGCRENQLYPFAIQFLSLIPDTLDVKLKDAEKWKTPYGY
RFQWKIGTSKMPFVVHFKDNLKVRNKKRWSQVMYMKYILEHKEKGKELDNVFILTTDGDV
DFKAESAVALLDMLARDPQVGAVCSRTHPLGYGPIYWYQIFDYAIGHWLQKSTEHILGSV
LCCPGCFSMFRCSALQQCLETFSSEVEDAMEFLTKDMGEDRWLCTLLIEKGWRLEYCAIS
NNKTYCPMTPDDLYKQRRRWIGSTIANIGLMIKKAKKITKNNESINWTFIIYQLIAFFST
TPSPATVILVIASGLTASFGINSTAVIVVTGLVAVCYGIVCVITSVKTQINVAKGLTAAF
AMVMAIVIVGMIMDKTKELLSAFQMTKSESADYNIYSNSGKLLVTESTVYLALFVIIFLT
TAILHFSEGFALIHSLWYLLGLPAGYLFLLIFSTANLNDRSWGTREAKISLEKPFQLKDI
KNWLKIISNKLKMLFKSRAHYDSEKSTSFDQNCHSHDPHQSKLEEQRGLGEQRGLEEQRG
LEEQRGLEEPRETEKCTCTEYSAGEQDNGYKWLSEWLKVNNSLVFLKEFIKEGYTHQSLV
VRMTKEDFKDIGVKPIGFVQRLYKAAQKLPCTPIRSGLPKNVKEWILEYLVITDLEVCYV
CKFEKAGYSSQEDVENLAFITKDELMNTIGVRKTAHVKRFMEGIKLLKVMNEDEIRLAEA
TNTLKEIEQSTGLEEDDKKFWEELAKSTLRPIPEHLTKITELRNNLKQLRNYTLIALLIV
NLMWLVLLSIFTFNELKEVGLTASILSLLFLVLYGILIMVQFFAMIFHRVVTLSHYIARL
NQDMPVENDENSTV
>AMQU_Aqu2.1.04609_001
LSDIQSTAKSHVINEKRSLIREAVSTVSASFSTQNKRLFEISSEKGASSWLTVLPISEHG
YYLHKGSFRDALCLRYGWQPPHLPTTCVCHKSFTVEHSLSCPNGGYTIFRHNNLRDLTSQ
FLCEVCHDVSTEPLLQPVSGESFPQRSINRDEGARLDIAATNFWERNGQRSFFDIRVFNP
LAPTNLNVSLRQCYHSHEREKRRTYDQRVRDIEHGCFSPLVFNTLGGLGPTATVVYKRIA
ALISEKKKLPYNIVIRWVRCHVSFSLLRSTIMLLRGSRQRIPRIDFSSISVAIAEGRVS
>AMQU_Aqu2.1.33731_001
MGDILVSINWPEDEQGTREGSPLLSFQRTHARRVSYGSYLPRYSLDQGYLQRLLSSSLPP
TLPSSTTPTPVCEEPATKGSREFARPFYSRPSEEAVQRKKEAGLPEEATPLRPQTLQFKH
SSSCSAGASLLKEEEEAKPLLSPKETKLEVPPSLRRHCHHDSLIDSPSPVFDSEALVFEC
ERQLIGLLDYIETHLKQVNDDLIQQQHRLSMNVHESLVPISSINTGEDPEDKSSLKSGSS
NSLPSDTTSIGGDSGIEDDHLTTPKGFLSRMKEVVESLVNSLNTTVKQLDEMVGMYDERS
NGNLGRSTLSRHLERRNSLQKQLKDSLKKIDKELDDFYEKERNSVKITSALNQAKKESLG
CTGFLTLILLLSTIGIMSFLGGYYPNQRWVVVLRLIRSPLIINLFLFLIGFNILAWSRHN
IDYVRIFDFPLDAIPTPRLIFNIAGIFTILFSLLSSVCFITNDDSYLYIIDKVVATLMWL
TLLLFLINPFKVLYRSGRLSLIFVFVRIMMAPLPVVKFGDFWLADQLNSMVPLLLDVQYF
ICYSSLSISWTDELKLKSCTMSPIGIRAIISCLPALWRFWQTIRCYQKTRKVAHLINAGK
YFTTFPVVIFAFIFSIEVKSRSWNSLTFSQVGWIIILWCISSVIHSLYTFYWDIRMDWGL
LCISKGTLLRPTLYYPKFVYVFAIIFDFVIRFACAIKLTLAIVYHNDSDVIYFALIIAEL
LRRWVWNFFRIEYEDILSRRRHMY
>AMQU_Aqu2.1.27327_001
MLTGYTVIGTMEEDSESEVQELHITSSSDEDEKQATPSPKRGNVTSKVSRHVLSEAKRTS
MSIIILEEHKIDGEEEKKGKTIYFGKRSASKKSGLSQFALEKKISSVRIEPKAKKQIVAS
LRTMVDQVKTKRSKEEGGEEQTPSSPLMPLGSTFKLPQCSNDLKKGQNYGCKLFQLHLLP
ILPKLKTPWFIANVLTLLALMILSFVNIHEKPSDGFAALSIISSILAFFFIVIDGYLLYG
SKLKTCDKNMEANASFQCRCQYSDYYGRWYEFLRLLCAEILMYPLLVTCIFELFTSSTPT
ELNVFTIGLLVVLSTYMLSIHILRSVMVLVALLKLRGLALISGDRNGINLYTIFFLRLFF
HVIEESVVVSLILLSVGLCMSHDNVSANLWIIVFCGWTASILSIILFFIINYYWFQQLLL
QIFIDMMECCQIPDISSEVFKDDKISLEEFLKTVSYPTIKQDVIRRRTGGTLKAKIYYPL
CNPPFVVFAILFDLFLLVTLFCVFLELVSKAHLIGSNLMLILTGAFIVFANIHFILLFNV
WLVVIAIIGVPLLIATIVKALDKKISKKGYVPIK
>AMQU_Aqu2.1.18657_001
MMGFLGILLLLITLLLIYCCYRLYHAYGVLKRLGIPHPPVTPLMGNGIELLKMPSTDFQE
KWLAKSGKVFGYYIGTKVDIVVADLDILKEIMIKQSNKFVNVDRQPQIMIEIRRNNNMGP
GLLFEEGEEWKRIRRIITPTFSSKKLKLMMPLVDKSISSLCSVLEDINKKEQSVNVHIIY
AQFTLETILAVAFGSEVNVLKGEGSALSEAANGFFTDLNESFLVWEDIFNCYFPTLLRFL
SVIGARMLSLGKHMKVVNDTSLSIIKSRREHQMEQSHNGNKREDFLQLLMDAEAPDDPEN
ESSNKASRVLTDKQIVGLCLDFMIAGQETTSSLLAFTSYLLAINPQEQEQLCQAIDDYYQ
ENENPSLYDASQSIPYLDWVIQEALRIYPPAPTTSRLCNETCTANGITIPNGCRIIIPIL
KIHMSPEYWDQPEVFNPKRFSPEGKEGRNPQAYIPFGSGPRSCIGMRFALMEAKACLVSI
LRKYRFERSPDTQVPLKMVVGFTQFPKDVSEKAHEKSLMMSFFAILLLLITLLLVYCCYS
LYHAYGVLKRLGIPHPPITPFMGNGIEILKTSSTDFQEKWLAKCGKVFGYYLGTKVSIVV
ADLDILKEIMIKQSDKFVNSDAEPQIMIEIRRNNNMGSGLIFQKGEEWKRVRRIVTPTFS
SKKLKLMMPLVEKGINSLCSVLEDINKKGQSVNIPKIYSQFTLETMLAVAFGSEVNLLKG
EGSALSEAAAGFFTELSEPFFIWHEIIDSYFPTLLKFLSVIGARMLPLSKHMKVINDTSL
SIIKSRREQVQQSHNGNKREDFLQLLMDAEAPDDPENESSIKASRVLTDKQIVGLCFDFM
LAGHDTTSSMLAFTSYFLAINPHEQEQLCQAIDDYYQENENPSLYDASQNIPYLDWVLQE
SLRLYPPAPNTGRVCNETCTINGVTFLKGFRFDIPILKIHMSPEYWDQPEVFNPKRFSPE
GKEGRNPQAYIPFGSGPRSCIGMRFALMEAKACLVSILRKYRFERSPDTQLSLSYGINLY
HAYGVLKRLGIPHPPVTPLMGNGIELLKMEHRVLLTGTPLQNSVDELFSLLNFLEPSQFP
SLQLFLQQFGYLKTEEQVEELQTVLKPMILRRLKEDVEKSLAQKEETIIEMQVLRLIIRA
NACPTLYMYIS
>AMQU_Aqu2.1.36106_001
MALNIGPDSKVTLCLDAFIRSVDDDFSAPNQSQFQSSMPKIKREIQSLEECLSSDKSYVR
KLTNTLKEVIRTGEIHGSAVTAFADDLVKFGTATSATEPEIGNAFVKFGMLFNQMASLLG
NLMSSTKSMLFYSLNLLFESELKGAKYKSNINNLHSQYETSRNQTEKEEKRVLQQLGLNP
QDKVFSAEELAGKLVPDRRKFQLGVCDYLLKVLDVRNKRGIDFADHLVGYYQSAQESYFK
DGSKLLLAMEQWETKLTSQLSEIRSKNDKEKKRLMAVKEKIRKDLGIDPSSAGITQVDPA
AITGQTEKSGYLAKKPENVLRLTRRQWPKRYCTVSKNGFTMAHSHTHAPHVRIPVMLFQF
KDPGEVDGRKYCFKLQAQTRVYSFDAETEAELESWRQVMTNCQLELFGGDTITPTKADNR
SLSPPTTATDTRQLVKRIISKIQFLPGNDRCCECNAPDPEWLSVNLGLLICIHCSGRHRE
LGVQYSRIRSLKLDALKTSELLIARVMGNSVLNEVMEANLTDPKPSPDSDIETRRHFIVE
KYTNRKYIEHQVDPSVLSQELLEAIELRDIKHLLQVYAEGADLKSMLICGRSAIHLAIEQ
EDLTSLHMVDFILGNSRTENVPDEEEGNTPLHIATLTDNPQCIKLLLNHNANPNIKNKND
QTPLDIAEEKKFDDCIELLQDASKKKYSKCEHIDIDWGVSNGDCENESIYQTPVDLGHGS
GNGGMKRSETEDNIVGGGVGNGSMEKNLGLPLLSTGGLSSASPRLASRGHSPRRPLSQLI
DVRGKGGGDGGTKQPFVPQQPNLYPPPSEPAPPPPLRTVSRETNPLPLSPTSVPVVPKRK
KRQTMMGPAPVEEEGPKLPPSTPPPVPTTTVVVEAIYNCVPDRPDELAFSEGDKIVVVTK
LNKDWWRGYIXXXXELVTLLYMHYCPITQFLSLSLSIMEVYI
>AMQU_Aqu2.1.19030_001
MNIKIHHKVVSCGILNSLLLRLTKVSYFGLDFLNTFLTTFPLFTTPQNVLDYLVKLTVWQ
YILVHNHILWMWAVAKQQSDLSRTRLKAHLRLLGKLGSTDGRYKELKDAIRKATSPLIPY
LALTMSELVNVSESASNYIEGDLVNFTKMRRYTRIIHSLLQLRKTLMILTLILKYLKFC
>AMQU_Aqu2.1.41917_001
MEASLGFQTRPLAAVVGKEKCSVSTASGLWSSSVNNSSSSSDMAFSNSLSYALENSLKLW
QPTYNGPPSSSLKADWTYTRQSNNTESSCFGAALDYSWSLEYSKETSSPSTLSISSASRT
PSPSIAAATSSHPPPSFGTPSSSSSTDVYSRKVFVGGLPPDIDEDEIRDHFIQFGALTVD
WPHKAQSKAYFPPKGYAFIIFQEESSVHQLIKICHLDDGKLYMFVSSVTQTNKKVQIRPW
KLSDSNYIMDHTQPIDPRKTIFIGGVPRPLKAAELADIFNSRYGNVCYAGIDCDPDLKYP
KGAGRVTFSSRVSFMSAVSCRFFQVTYGDIDKKVEVKPYVLDDQICDECRGVNCDGQFAP
FFCGNIHCLRYYCEHCWISVHSAPGTQNHRCFIKENGDRPRAINFFSHFPNPSPRPVV
>AMQU_Aqu2.1.30826_001
MNDIQNGDSFVTLNARESPISSDVESSGLISSDSLRRVKRRKRKRSTEPETESTGTSTEE
RPSKCSHVEPDFELPSESPLSLKDEAGPSAVTDEASTSQNKEPLDSDHQSITNKSVEIIK
ETNNGDIFEDTDEEGGDEAGDYSTLLNSDSESDDDGLPTVSFCKGDWSISDVKENTIIWT
KYGKYPFWPALVDSLNKRTKKLKVYFLGWPDRHPIPMSYKNKKNFAPYDYENTVKYKAHS
FSDLKDQVKIDYFKKWFDLALREADTLQQLRIENKVQGPPRYQYEMMAEMRPSSYSFDSS
RPQYSFSNTDNDNDGDKSLNNNNDDGDKGEEESDTNYDLSDSEDDQPEDTSSPYCFSRLM
EHFEKNESFIEEVCLGKASSELHQSYSGTKSDRQKMRKASTGFGPAKLTESQELKIYKFI
EKVLIRTRGEAGFTYIYDVIIPETANLPFCCQKRKNYRQPTPEESYWFPEEEQTAENVPV
TISEKDMVVISKRVGDKAATLAACLDMLQKFKALQQNPAYSNDPMLHLLYEWKIGGGCRE
DLIEALKCADLHQLADQVKVSDYRPASRRPSVVNVRQPTNEQCSDFERSQEIEAKINNLI
FEIAEAQVKNTRDSDQLTDSYINQRHQEIPEASRYKMMLLKLFKALLLGI
>AMQU_Aqu2.1.26508_001
MSLGYSVSSSCLILLLCFTSGYSEYYEKKDLSILLVHSMFPSHIYPLLSLGAELASRGHT
VSCIGSVVEGFDHIPTLAESYGINYKHISYMSKEMYDGFKETGKHDGDKSWVTLMANLTN
FILKTLKDAESTILPFKTLNVSEYDYIIVEQAAYPILHYLSNTRKANNTMFLIILAEFTP
RFIIPWPYPRLSAPLTPDMSFTDRLLNTALYIPVEYAMIVMISIMTNAIDSDLNVPINFL
NEALHQPILYNTVIGFEWPKPVLPIQHYVGPMFPPNASPLDPSLSKWLDNNNKVSSVIVI
SMGTTAIITKELAESFITLSSKYRLVWSMRESNQHVLSGLHIDKDRIYLTSWLSQFKMLQ
YPSVKVAILHCGINGVQEALYNQVPVLCVPFGMDQHSIALQITHQKLGFSLKPDEVSEKT
LTDAVHLLQGSLYQNNAKRISRLYKAAGGAKTGADLVELYAAYGYEHHLPAFLRYKWSFI
QYYNIDVWIVLLSVLAILMYCIRKCCAFCCTKRCSSLKTKSKKE
>AMQU_Aqu2.1.33520_001
MSIEGERLLFLLVATLNVFGSLALNREIYISSKEECNQRYGGNCLTSLNEALQEGTESID
RALSITFLGTVEHDELQSGDETVLTDLDYFELVGETSIVTIKCSPEAGLTFRSIGEVVLK
NILFLNCGINQVSSSKYQHNNSFINFTVAVYMLNCSRINLEHVHINSSKGTGLTIYDPQE
SVVITDSVFVNNSQKGQTGPGGGGLQIEFTFCSPGISTCTNDYDKPALSGVTIVINNTNF
TDNNATQSNDGLEELFYKAHNGRKQDFTFGHGGGLSIIFKGITDKISVKISGVKISGNAG
TFGSGFYVAIHDKAHSNTLTFKDVTLQRNINSQLLKSTSSESSHIDGSGGGGKIILSGEN
LTENKILISSSLFDSNGGIAGGGLSLELNLNEGKKNSGSNNTVSILSTNFTNNTAFLGAA
AYFSQEVLSHCTEFCVIVFLQKLLVNSNRIYCNLTKSLPFSSLPCSGVLYSSGVSLALKS
WNNFTSNVGSAIELHTTYADIKSKTFVTFFNNSAVNGGAMALYDCSYIIIGERTKFNFTD
NSANVLGGAIFADVCTSNNQPTTLSSKCFLQYYDSYYHPNNWSSTFNFEGNTIGMPRSYS
NSSSLYAANAISCWFPPENSNNNTSLNTTFCWQHWHYKPGKCHNHVDSAAAFVKVNKIMV
PAIPGGETELPITVWDGTGGIAQPGLIVCVLSGPAQFSSKQQCKSTLNGENSVIFYSKGD
ESYHPNDEDTVQLSITTKGRMALQVHMSINIEKCTWPLYLSNHSNQCVLIEDYYCCSGRN
SCSCTTDCEFKKLTQGKVLIKEKYGLCISRSADNETHAGHCPLSYYDFSCKAYSNISALR
NGHCASNREGILCGQCKKGYSIPINSIYLECKNCSHSKAWGWSMFFLLQILPETLMIFLI
VIFNLKITNGSISGYILYSQIISINFPAWNYPAWLANLWLHSSDTSKYNRIFSYAAFPFS
IWNLDFFTLTQDVEMCIGSKMGAIEVIALQYIVVFYALALFLLLYVWIVMYHKGYGFVVR
ITRPIHQQAARLWLRMRIKPSLIDSLALIYILCFTQLTSISFKLLHYSTDKDVINNKVKK
VYFYDGSLKYFNSSHAIYGSLAIVVLFLFVALPTFLLVVYQFRQTQRVLNCLRLRRESLV
ALVDVLTGPFRYSTKKLSDFRYFAGLFLLFRIALLSTYFISYKGKNIIPIVQLFLTGITA
GAVMIIRPYTENIHNLTNFLLLLVLAGLIALTFVPIDIAVYVIIPVMYGPLLFAIAYCLV
WFCKKSLLLFLPNKMNIINDSGSRSMSKKIKSFFESSNRSSRSLPDRMIHPEDYDERHVE
VHDNDDNHSASLSSDDEGEDEQLLLVASTYGSNVYGSNANSQRTENIN
>AMQU_Aqu2.1.39130_001
MEPIVAAKLVLGVGSSLVGLVRLLNKLYSTIEQMRRDSRAAEELCQAIECVMSLLNKYKN
HPDAGFAKKMERIVVESYSKLEWYTALCMMIFKQGRIKKFIKAFNNKNSKVLKELYDNLK
EVYQEINTYATLAISTQRIKFSDDQKIIFQNPGIYSAQSECQLQLPSKVDTPDVSIEGPQ
IHVKVNDSRNNGDELIEYHISINKQCILLLTEGNVAIIEPARVNPPLKPGESYSFQVRAR
NAKGLGEWSESTDICLDTGVLGKPDKPVIVSETGTDVVKVGVNIPKTYVNHVTHVLCQYH
DKENGGNWISESFQIPENPDAYVHEFTLTECSPYAHHRLRVVFINKFGEGEPSETIDVAP
AVSGAPAEVRYTYDDESNTIELSWEPPKQGPQFVHQYLIRYKKENATAEDTFLIIKEDKN
KIFSKVPELKSNTPYIFFVSALNECGLSGPVSILKVITSTQGFKKAFVMSTLQ
>AMQU_Aqu2.1.37815_001
MAIAPHYWNQRVTENHSDDGDSCSKSSHDEEEEGKPTEGLLRQSILRKPDFKGERVGGGA
PLFKKTPHSGSDYQPTSEEEEEEIEEEEEEEEEASCSSSSSFSERKGTGKKKRGRAKFGS
SSGSSSGDDSHSKPSKTSFPVKMDVKKFYSLSSTSSFRHNLTPSANCFYKVNSSNSEPQE
RRRDEAKDSHSSYNSYQREAARNIKYDFDSESEGSDSELEERGGGGTKKTKNSKFYTARD
SDSDFEISDAGGDEYDDDIMSFGSDSLVEESSSDGYTPYTSRRGGGGRSRKKKQWSDDDF
GRMRKRQQTLFSGDESDSDYDPGRGKKSRGRGTRVKRKRKRGESDYDDDLDEEYDGYTRT
TGRQREHISYKESSVEAEGDNKVAAGDGVLAPEEDNREKIDRILFKRLGPASETGRTCYS
LPVPHPNGREGGGGGEGEDGEKLVVQYLVKWLGWSHLHNTWETEASLLKANVKGMKRLQN
YIKKEEEREEWEERANPEDLEYSKIQQELNERLLDQFKEVERVIDARRTEEGSGQEYLCK
WKGLPYSECTWEDGELLTDLYQQEIDDYMYRNESDCVPCRSAKVLRSRPKFSVFKEQPSF
IGGGNEQLQLRDYQLDGVNWLVSSWCKNNSVILADEMGLGKTIQTISFLSSLFHIYNLYG
PYLVVVPLSTLPSWQREFSLWAPSMNTLVYIGDVTSRKMIQDTEWAHANGNIKFNVVITT
YEILLKDKDFLGDVSWAVLVVDEAHRLKNDDSLLYKTLNMFHTNHRLLVTGTPLQNSLKE
LWSLIHFIMKDKFPSWEEFEEEHKAYHEGDTSNLSSLHQQLEPYLLRRIKKDVEKSLPSK
VEQILRVEMSSVQKQYYRWILTRNYKALSKGVKGSITGFINVLMELKKCCNHVYIVRTPD
TPEVKDPLQSLLRGSGKLYLLDKLLVRLKEKGHRVLIFSQMVRMLDILAEYMKFRHFLYQ
RLDGSITGQQRKESIDHFNAEGSQDFCFLLSTRAGGLGVNLATADTVVIFDSDWNPQNDL
QAQARAHRIGQTKQVNIYRFVTRNSVEEDIIERAKRKMVLDHLVIQRMDTTGRTILSHTT
SDQGRNVPFDKDELTAILKFGAEDLFKEDDKEEDKDLKEMDIDEILKRAETQEISGEESA
TAHELLSQFKVASFAMGEEELGGDFSDNEGRRMSVSTETTPHKIGRNKDWDEIIPESYRS
QMEEEEKEREQLQLYLPPRQRTVRNYYEDKDQQVQSGSLPKQSAKETRSSNARRHKKSHG
GEPTPVTGILVTREVTGYNNNEIRRFVNSYLKFPLPQTRLEEIAVDSELQEKSLSELQHL
AKLLHDGCQEACDLYQQLLAECSEGTSPPHPPTLKLGGVSIPAQNVLEKETDLNTLAQYI
PTDFQARKRFRLVTKVPLKQVTWAGVKWSSVDDSKLLVGVYQYGLGNWECIKDDPNIGLS
KKILPANRQLKPQVQHLKTRVNFLLKSLRKDSMHNATSKKKQASKRTRDREADAKGTHKL
SKYFASDKSKGHNSKRKRTKTSETESEEEEEEEQEDEEEEEEEESDDDFVDDWKRKKSKR
RKTAPAATKQLARKRGGGGATTSKTKPASKGKTETQRKSRATSKRTSSSQANGQNKSRRK
GKRGEGEREGEVSDSYIVSDYELDEEIFVKCKSLLKPVKKCLMQLPPTPGGDTAHEQTVI
EIGDHISTCLTAFTDTDAVNEWRSNLWIFVAKFTAVSGRTLFNVYRNLKNIT
>AMQU_Aqu2.1.43665_001
MGSGMSVDHSKSRSTVAVSRNGSSMDVKNKLSHDVKKITSAAAKLKLAAGSKRKADKEKM
SGTVSNRDQPQEATPQPEKQPEQQLSKKEQLILETKPATKATAEQLRRTEKRWTLTDLLH
CLGTYVHHECKGLLTRPTAPEVAMWVRCTDKALHLNGWTVNSFLLESHVVFTFMLLQKAF
ERFEVRTLADAKELVLMALYISYTYNANEISYPLRPFLVKQDRVSFWSKCTDLSLHSSSE
MLRINRDNIYYTELVQQLKRYSITLTYH
>AMQU_Aqu2.1.31831_001
MSHNQEMQDLIPLVNSLQDAFSSLGMVCPIDLPQIAVVGGQSAGKSSVLENCVGKDFLPR
GSGIVTRRPLILQLINAKAEYAEFLHQKGKKFTDFNEVRKEIEAETDRITGKKKGISAVP
INLRVYSPHVLNLTLVDLPGMTKVPVGDQPPDIEFQIRDMLLQFITKENTLILAVTPANS
DLATSDALKLAKECDPQGIRTIGVLTKLDLMDEGTDARDILENKVFSLRRGYIGVVNRSQ
KDIDGSKDIRAALAGERKFFLSHSAYRHMADRLGTPYLQKVLNQTLINHIRDTLPSLRSK
LQSEVFAMEKEVEEYKRFNPNDPTIKTKALLTLIQNFGDDFERTIEGGGGAEVVMSELTC
GAKINKIFHERFPFELVKFEKDEKAMRKEIAFTIQNIQGVRVGLFTPDMAFEAITKNQIE
KLLSPALKCVDMVSAELMTAVKNCADGMNRYPLLRDETERILSTFLREQEQKAKDHITLM
IEIELSYMNTNHQDFVGFDAAAKGGGGRKKAKTLGNQVIRKGWLSMVVSFIKGSSREYWF
VLTSESLTLFRDSEEKEQKYSLRLEDMKVRDIESGRFSIGKKYAFAIYYTTGRNVYKDQD
QLQLVAQSEEEMESWKASFLRAGVYPEAEKSSAPDPDMASLDPQLERQVETIKNLVESYI
DIVIKTIKDQIPKTIMHTMVNKLKFYIQKELIAMIYAAGDQNSLMEESKEAATRREEMIK
MYHACKDALGLVQDINVKTVHTPLPPPVNIDEDLPPPPKPSRPHSTASMPRPPPARPNNN
TQTSPRAPTRPSADRPNVPGRPNVPQRPPGGGGGRPVPPRPSIPQRPQ
>AMQU_Aqu2.1.36522_001
MTGKCPLADLLFVIEQHRKPDLQLIIKGCEEFLDYFRVTHYVSAIELGAAEYRVLTEDEY
QMSISAGGSFGIEKLASLVTQQSFSSQKKSKASELKKIGIFTSDDKVERGSYGEAVVNVA
IKSILTLVKTDFLHEAMSTALLKFIDSQSDKSNGPYLISCGLASGLFLAVDPETHAVKAT
TEVTQATHFQVIPSDDKYNEFYIAYHEEKGRVLRRRRYSVLAGDDPGSTVAMYLDAPVSV
RGRNNGPLYMSDTVSDESSRFVLHSRIIHNKVSPVSISTWTNGTEMFYLNCSRRKFRIDG
YLAVKRVRERGTNEDTYITACVSSRKYHDSSNVHMLFQLIPTYLVEDEPGSENYDDENEE
ELPKETEQFQIKESDTS
>AMQU_Aqu2.1.11470_001
FSPEGKEGRNPLSHIPFGWGPRSCIGMRFALMEAKACLVSILRKYRFERSPDTQVPLKFK
LGILHLPVNGIFLKVKDK
>AMQU_Aqu2.1.40600_001
MGDWWLARILKSDSIGEYAPGTEGWVPRTFMAPYCGESPILSEPTKDSKFNLKESGSNAR
HSLTSMKPERSKKKSKNMFSSPVPVIAEPLSDESILEGQSVVFSCKLKHDYLDKDVKWFI
NDGVIGQNCSITTKSQDCVLQIDNISQKDEGTYTCKVYVKDQFCQSSAKLMVVRRPNAPG
KPHVQKITSTSVSLSWNLPFDGHSPVKLFIVECKDKITNKWSTLTKRIFEPSTIIDDLVP
ATEYVFRVIAANDIGNSEGSQESESIKLDGSPFKKHFSLDPFDDHYLLKNEIAKGMFGTV
YKCLHKGTQQIYAAKLIPINLQINHCQNELDILALICHPNIVQLSAAYLSHQHFIIVMQY
IQGLSPLTYFNERNSSEHDIAKFCRELCCGLKHLHDHGIVHLAIKPDSVYVVPNSFDFTV
KLIHLSEAKFVHSDVKQLSCKVVTGYEAPEVISSESVGTKTDMWSVGVMLYH
>AMQU_Aqu2.1.29022_001
LLRKLGSTDGRYKELKDAIRKATPPLIPYLALTMSELVSVSESASNYIEGDLVNFTKMRR
YTRIIHSLLQHQKDPYDFNFDPEISKVLLTTELPGDENALYEYVDELRDCPLSPSSSSSS
SSEQ
>AMQU_Aqu2.1.34294_001
MNIITVSDTGNDTDCTATHDCASLQYVLTSTLVKDCTKIILYDNQTISTNIIINDITSFI
IEGGTTAELAQITVRDCGSLKFEKCINVNLEWLNFVSDEETDSSLLILPVLHFDQCSNIS
LSDSEYGLSTNILMTDNSGTINIAHVSFFHHESNATSTLLKVMLSQRFVSGSVYAISDST
FTGVSNSPSNFFRFDEQINNLTDTGGGLSIEVKEDITNIKVLVSNSEFISNTAVIGGGLF
IKMHSSSKGAGIVLSNLSFIDNKAMDLGGGLYIAVTDNNYLPEILVFNISILSCSFIHNE
AEHGGGIAYQTIGNKNINASLGFTLIKDTVFKQNSALFSGGAAGFFRWEAGLGGDAPLVN
IKDCTFTDNFMIKPGQDVESTVVGSGVLYTQKTPIAFRGHTLMKNNFGTAILASSVLFQM
FEQVDIINNVGARGGAINLIGGARIIVGKSLNLTFKDNYAELFGGVVYHIFPVFGVIDQN
QYCTFQYEDTAILDPSEWNARISFINNTALESGNSVYISSPDSCYQNKEGLIFTETDTFR
FYPSYTNQITTPPVSIKFSFSTSGECNGHPCSINLMLGEQATLTPHSVDGFGQTVKSFAL
IDLFCVDGDVLYRNKSCQYELSGTNLVELNNAQIRVPFFIKGARNNKGNVVLAWQTIQQP
SAMAYLYVNIIDCYLGYVYDSASGVCACYNKSEVVFCNSTSYIACVNIGYWYGKINKNGS
DTQFAATSCSFGSCNYTVSGTCPTKPCGPVGSPQQFHCELPRHDPEKLCLFNRGGPICSL
CKENYSFTFDAIGCVPNDKCSYGYIALYIFLSLLFWVLLISVILIFAKLDLRFGSGQLHC
FIFFFSVMQYFVHGSFPSYGLYAVELILTGFIQLDPKMFGLINVCAPHSLGPIQYAALHY
VNPLFLMGAIGLLIYISNKWPKYAIFIGDSSSVNMICIALYLIFFSLTQTSLSILEPVQF
SGISTMYVSLDPTLEYFDPEGHLPYALVAIVIQFFLVLPFLFLLIFAPYLIRIKRLNLTR
IKPLLDEYQACYKQKYRSFAGFYLTFRQVIFFFNLFNLGISGHIYVLQIVSVLFLTVHCL
VQPYSKKRLNILDGLLMLDLVLLSILHGNTANIVFDDIQVLKTIIVYILVLLPLAYIVLL
CVIHLFYILKSKLKTNQNGRQRLEEEDTRERITAITRSTATRSSVSVTYDIKDGDDAIFV
NRLEREPLLFALNDDESTGSDNNYDAVRKEPAVSIIELSRTAGDV
>AMQU_Aqu2.1.21882_001
MASDDSANCDYSKEFKKHLRELTAQWKTFLKKTKKILLKCPNYEKCEYKCSSIGGMQYHY
PRCAGACPVFKCSVCGREYESRTGLNYHQSSYNHFSSTPLEDRLVLPEQSVTPTSSSSDL
SALDAPPTLPAPPTSLALPSSSALPSSSAPPVKKKRGRKPKYRRNSNTEEGVASKETPPI
TITIPSIEFSDEYRSFLPIWRDELKANQYVTCPNAPGGCQYQCSTVNGMKYHYTRCQKEK
LPEFHCSICKREFHCRSGLVWHLKNAHKINDDLINQKTFELPSLTEESDSNGGSASGPKP
KSKRGRKKSTATSNVAPPAAAPRQPSSFESRKPLIRKRKLRKPLSPQYIGSSVINELIAA
SLSEMPSTAWTGSIPNPPKLHPPPTKRKVPPTQFNISDSIPTDDIKYGSLTVEYPLETLT
EWHEWYSSSDQSDDDDDYDEEMDEDRDEFYQEKAESSGLGGGGVTGREQKGYKSDYSSSL
SDENSSDEDYRGSGYVPRGRGRGRGRGRGRGSKLVKDEGLGGIPHSLPPGPPVVRGRGRG
RGRGKRIEVETENKFTPISNTGVMSTRGKGKTIIGGGGVSSVVTPSCVTLNYKRISASQL
PPPPGIILPAKPSSVESQSVKLVSHAGTPKLIRPAPKPVRQELKLVGQPSGAASGSMARP
SVHKPLILSGGGKPAKLVSPVPVQRPKPVNQVRLVSPQGVRGSGDYVQYYQVPVQSLPPS
LVPVQLVSSSNYHSPSLGGGLVLLQSSGVSRDPPQRVSVITNPRPIIQTLPRTLGPPKGG
NITQLDGPVSKGKGKKRTREDLDKEFEKVRKDLATPTTTTPNLSPNKNPSNVQKRKRGKG
KEKGKTKKRKTDKEELNEEEEEEEDDERGSPAGKKNSFSCPKCSLLLSSRSKLQTHINTT
HLEVSPEATVAERAPLWRKAIKKYKYFSCEKCQTFKAKSVASMKYHYERCGKDIEIISCP
KCGKTYTTKAGLEYHVKTVHATPEREPAPVSAPPPALDLSMTPRAAALQAVNKLQEQLSK
PVEEPPLAPLLQSSTGGEEETQDLDVLEESLFTNARKVLKEKGVILCPKGCGQEYKSFLG
FKYHMENGHMMKKFYSCPYCKAILKSKHTIVNHLEKKHQKSVEDPSDFEYVAPTNLSTSE
DEYNDDEGEAEGEEEEEMEVEDDDDDHHKSKKRKLKSRDRSIGGGNVTYNIPPTFSYRNT
VSSVKNRNTTHHNSLFPNWRPHSENFNLLSDRDCIPYLPLNQNSMTYTHKKENGSLSLFK
GSSDHLIFVGGPVWSMDWAPNSNPNSKHSYVAMATYRTYNEVHATSEVLALDGLIQLWDF
GVLTATGNSAPVSEYCYALAHSWGAIRGLKWCPSGVQDTPTENHSSPLDRLGLLAAACSD
GQARILSIPYPASLSSSFSLSGSSRIFSVRPSAILRPGSSQVASTEYGQCLCLDWIPGGE
HNRIAAGFSNGTICVWSLNSILGFLCSSPDPVERGPVLYPIIHLRGHTGPVRCLAWCPRD
TNYLFSGGADKWCFVWDLRQPTAPPVQKTDRGGVITKAVWPLAWPGIYIVEDIAKTSSIY
ILSFTQKPGAAAFLFTKTSSPISAIGYSADSDKIIMGTYSGEVFQAMAKPSCYNYRTKRR
HIPPLGMLTARLQHEGRAPTYGDELSDVVANCRIVFSNDLKLKDSTDYYQPECIPLTAVT
SCVWNPSCDKWSLCALNNGDGSYKVVTVQPETTCGELLRNVLSTTLDAHEKEYVLKLEYK
KSGLRTASTDECIKDLNTSYSDQLVKIHLCAVSEVKHKAQRKKGQHNPLYANLVTEGLAS
SVSSAGVSKKKGKIETLPVCSVLTTGAPAAGLSNKALASSFSSAWKIGSQIQQDDSNYEN
QEIIRTAKKKRRPRLSVTRAVRDSRGFYENCSELETRSGGDSHSNSSRESSGIFEELDSW
FCEEGDEYIMSLEDIKETQTDPQIHQEANTSRTLERVGHTKKVGPQLSSINTASTPSLPL
KGKVISSRHYSLEKKMMRTTAQPPLSPRHYSLESFPAAKTNMRDSGFDSPSSHFVPLRRQ
AEPQQDEYIVMQSTSSIMSRQNPSEDFREDASNLTRLKSAKSMELLTSDVIDEITEFTLE
PPVNQNQPISPQYASVYDYPAYPSIKESEPTAATSSDSIELRKKKEEPPKIPVRFSSLDA
YDTVPDHVLYQQGKRLSALLNQDGDQNSGGHGKSIIKSALNKVMKSRKTSLPALTNAEKV
GTAKPLTQSTLVIPKVPKRKKISVDMISAPIITKCPSMESVSSDSAKNDAKSSFLGVPGE
RERSHSLVQLEFTK
>AMQU_Aqu2.1.07121_001
MQKQTGSKDCGVFAIGVLTALLNGVNPSELTFNTQEMRDHLLSCFTEKSLTHFPAR
>AMQU_Aqu2.1.15650_001
MGQHVKPYHLRVMTTALQHIESRALYMITTLNIPDTIEKADRPLSCEEIKTIIDEEMGYD
PLDTSYLCRILHAAAHFELLSEETSDDKYSLTPISEYLTANHPKSLKGFVKLYSISNESL
IISTALSRNLYSGNSGFKEVYRKELLEHLKTDPLLQDLHDAGMANTSRLNAPAIITDYPY
LGSCSHICDIGGGLGSFLYAVLSHYDFKMKGTNFDLPDVIDNSKAVNFMDFAIFEYISLV
SGNFTGNILQFDCDCYILKDILQNWSDEDALLILSKVESVAKRNKSRLVIIENMMHTGHQ
QKRS
>AMQU_Aqu2.1.41777_001
MAEAPSTEDNKQADSDKQTKDEEYSEKIMKVPPVHSSDEIYRYVDLGLGRGIDGTDPTPW
LNKTSFQVRRVTYDNILGTEEGGAVQSYEREISSVQTQQTKIKTSILVPKSPLTIGTDAE
LSRSIHASRRAIGRKVINRTISFRDNFDDIPFGDSVLPVDENEASDGTIQNLWTFEQRLA
HWIMDKLKNSWEEEVDGKAVERLTLPSSVADTNNKCPLKDLIFVIKENRREDHHLIKEAC
MEFVTHFRITHYVSAIELGAAEYRVFTEDEYQNAVSIAGSFGIDKLASAVTQQSYTYKKK
RKASDLKKIGIISKDDRVVRGSYGEAVVNVSINPIAALVKTKYLRDQMEKALFHFVESQS
DRSDGPFLISCGSGLFLQVGPRYSVVGTSVMRDASEFYIIPNDRAGKTNEFLIGYYKPVS
ESEAEQSHGRRQSVFSESNKSKVIMYLNAPLNLFGNNSGPLSVQDTVSDSTSRFVLHSRI
VSQKKHQLPVPLSEWTSGGDMFYINCSRRDYRRDGYVSLRLRRHNHQTREYRTACTSSTK
HHDGNNVFMLFQLLPIPLRVEEDEQTSGVDPIPQATMAATTFSSEGLEMTEIK
>AMQU_Aqu2.1.30565_001
MQKRLGALEKRAETLIQRAVMRPPIATEDKVEQDYLNCVIKVVQVFWNLEQSISLAFDAD
NFSGYLAKITEAISDAETLTNGTLQCLHFYQFSVFSKDTNLIDFYSLVSWIASDQYVEMK
DDIIDRFLLYTNKVSVYLSKDAWDKTCIMKNTIQRSRRLTDVKKAAAELINTLALSVTKS
CVLPDFYGKLRQILDFFQEFVKNCNRYWFDGGHSPKFLIKLFKDFTATLESEFYDVQLNN
FRRKLNETKMQLVNPDQDLLATFDYSQKCLDSLAFFKQIDTSYQSISELYDKMNKYEEAS
TTALTYLLTFSYFVDDVDSLKGQIAQFKQSLMLDLYGSFSRENLQAVMTQVNTLIEEIQD
VASSLFDKGDMCSPELRDLIKPQGDDLSSTHITFNFEVIVKKEDWKLEENAKFYIAMVFH
IPPHGKRILKLEFCPSNIQPEYSVMSCGVAVNRSLHKLYYKYLLFPYYKTPVELMFIKKP
QYEEASSCYRVLNISINTDIKEKDVFDSCIYPQIPNKEQGMISKFLHGASLELPPAIYNN
LDFCADVHLQKEYDSIEKCEITDAVEVCKKILSVHHCLSKAIKANIKSTNYKEMPFYNSN
ASEVIRNQLECLLANVEERDHPLKILSGIVLCRCLMEISQNRLTSKIITRLLSTMAVKYD
EAKSCYLEFDIVKSAVNISKFFTEFLQECILKAQSQSFACVLKVLPLYYWFCQEFNSCSF
FQLDYDVDSLSQMIEGSDDKRIFHFSIKSSDFIDAITHLEPVQIQKDPLLQIQLVKASSE
LGHYSFLIKFVAFQIILVDLGVKLKSKEYRYQAKVKEITAVLSMLWDTKDNLNFHSKLLE
CLRFLLNSLDSIATTLYALGQKGKNAVAISLKFVLLAMDGLDDSQKKEQLQHVVPFIKNW
VIVNIGEKFASEHERGVQREYQFWAEMYSIDDNNSLEWKKIIQNMVFARFEKIKSFELMV
ALFDKLTSLTTDHDIIDVTRNCLVRNINLAKDKDLQLVAKGSVKTQSILTHLIEMKFPSL
PTDIKTLLEWDMWPIILEVLNQHKFASDMRFANKRVHFSSLLAKVNDLLKNHQGHLVNSL
CNYDDDGEWDFPLFPEAKVITPMLVQFTIMNLEEFRNDIFYYKLQELTNCITQESSLEDV
YQLFWVPLFDHCCTVADELKRETITLSDLNELFRRTDSADSEKVIERLLSAVEKCQAECA
KDIGLLTDLCIENDIHKLVSLIEYQSLIMEWVTELGKKITNWSNIQALSTEADLLMEILE
AYDLNQSLVYRFSKQGIQDFLQQKLESESRLVNPRIKESMKELGKCKGLRLFIRNKSKDV
SEMERFIQIALDIVAGEGAEMQDRLIDLSELCGKFYPLLYQLDSSTSQNIDTIQTLFQQT
WDSLKTHHDPLTLTESCVSRVKWYQFIGQLQGAGEQGTVKQLRDINEHGEYTILTTKDVQ
TCTVSLKIISDDPHVSKKFWSLDDLHEIESKLVLITRKTSKWVDAKNLFQEMLSKVCQTC
DVVQKLKEYGHMKYLEWKMTLACSDFVNDLKSLDRQIKELEQILSSWIGYVWRCRYHYPQ
LNYYKTNQLIVLREELTKVNENEHYEISLQVFRFLNSTIGKPLESGLIVRKALKGDVLPD
DESANAKEKIDTIKESAPQPVQSIETKNEPEEISKVSQSLAKVQSDDSMNKLYEESVPLG
YPDYLILQALLNESVNDIFDMMEWYDELHEDDIDRYQKEWMVNDPETKKSLLPATESASD
SLCNSSAECFDNIDINHVAEYFFKRMENSLFEKTTNVADETNFISLETLGKCLQILAARQ
EFLKERVFMEPFQKGMPNLIITSADNIFICTLQIYSEGENSALPTFDEVFLCSESTTLEE
VTIFWMRVLSNQRNNRIYCLLHGEKLPYLIAEESLDLLKYLSQGNKEYKLVIICSNEEEG
KSNVISRLYSYRREWNLPTDEVMEQLRKFLKQNVAQITTKSYIAHVNATDVDIERSHVRV
FTSEQAGVGKSLSVRKLKDELIKVFREKRLITEKESQKAIVTLPLHGPEVTADEVLSMLL
KEDSDLKSCIIHIDIPIRVLRSIDDIIFCLLILGGLTDSKGNVWRTHPSQLYAIELTLPS
TKSYIWWRFSQTRRAINLLKLFPNTKCLTPKQLCDSMTENSTAIELQTPMYQRVYQYLRL
LELKNYSELENFLFYGTLKGSDKECLDTIIKHTNISIPTWKEVRHFVWFLNIQLSACEQS
NIIKRVPGLRTFVVDFMTTMSRDFATSSMSTESTEFDSILNQHVPRRRWDESMHPYLFFN
KNRTSVTHVGLQFNAQNVLLDSYTQEKIKADIAPKLFEFLTKSVKIPIQNTSKCSENELI
EKLLEFMNIKTDKIASPDETYVLTQDNLTKIMAIQTRFRCQIPVVLMGETGCGKTHLIRF
MCKFATYNKPMKNMFILKVHGGTTEKDVIQCVEEAEVAALENRKHKIDTVVFFDEANTSD
VISLIKEIMCDGRCRGKMVPPFLKFVAACNPYRKHSDEMIKKLRGAGLGWRDEEASNNAE
KLGEIPLRDLVYRVIELPDSMKALIYDFGQLKYKTERDYILQMARNQLQKKDNISHDCVI
AIGEVLANCQDFSKQMKDECSFVSLRDVDRTLVLFIYFWEKFTKIFKINGHDNVDKVTQS
LLLALSVAYLARMASRNEFMDKVLKYIKPPLHPVDFMEYQEIIKKYQEVLLDCMEIENNI
AKNAALRENIFMMFVCIELRVPLFLVGKPGSSKSLAKAIIENSLKGKNSKKETMRKFKQI
HLHSHQCSGLSTPASITEVFVNAKNFQDKRDTSTFVSVVVLDEVGLAEASPYLPLKALHP
LLEDGTEGSGSDDQRISREKRVAFIGISNWALDPAKMNRGIMVTRTKPNIEDLTESAVGI
CSDKGQDDPVLERLRSYFPKLANAYKNKKAFLICSYQQKLSPEQYNTLTQYHLIAPDDPI
TNPDYSSLGLISASLSNKKITYHGESRYLLFLTQNYSSLQCLQDFNTSQSSPEGSIQQAE
PFVLFGSSFPKDKEFAQVCRNISEIRLCMESGRMVILLNLENLYESLYDVLNQYYIKSGG
HRYVDLGLRSNRMKCTVHPNFKLVLIAERDKVYQEFPTPLINRLEKHFVDATTVLQPWEK
DVCNQLDTWIKTFLTERFTKNDAFIGYSSDTNAAIVLQATFLADSENDTEKVLEISKRLL
LQIASPDAIVRSIYNDSMNKKYQQIYFVHQEHSSLADLMNRIPPDNQILLQVTTHTPTLS
QTEFEELANCIGMDMENMTRIHLEAFQTEQDFINSIDMMIRKGESHEHCVIFECERAHEN
GNLISCCRYRLTDKFREAVDSGGLNTRFVLLVHLPKKC
>AMQU_Aqu2.1.42230_001
MYGLIYNTVQGLVLKVCKGDDTKWKEICQKAAVKEVEFMTYQYYDEEKLFKIVQAACDVL
DLPLEKLLESFGEHFFEKTKQSGHSYMLNTLGHDLFGFLVNLDSLHTHLSTTYLEMRAPS
FQCEKTEEGLQLHYYSCRAGLQSIVIGIVRAVAKDFYKLDIDMELQMSEKLEGVALCHHC
VFTITVKESSRSDPSWIDRLQGERVMPGVQHSNRNSVILVQEAMEMEGPIAGIAGVAHPP
SGLTTESQTCPFVNVSRYDSELELWRVKEEDEDEDESQVRKTKNKVIDEDAKSVDKSLES
ASSIRSQIANVLQPVNRSSMPISLLPHLSMVTPSHSRRGSIFIPAEDWPITPYLFRSLFP
FHIIFDCNFVIKYMGVSLSRLFPLAINNQMKLTDIFSIIRPAIPSFTYQHIRSRVHNEFV
LQAKTIQQKSNTASSGKDVPPIHFRGQMVPTSSSQSTSPILFIGSPRVKSIKELESQGLY
LSDIPVHDVTRDLILLNHQLRAEMNTASQLEVMKFRLEEEKTRVQNERERADNLLHAMLP
VPVARQLKHGEEAQATFHSNVTILFSDIEGFTTICSQCDHPEKVVKMLNNLYTRFDSYID
EFKVYKVETIGDAYMVTAGLLETAEDHGYAVTSFSFQMRTSASEIFSPTTGKPLKIRIGI
HTGAVMAGVVGTLMPRYCLFGDTVNLASRMESHGTAGKIHISASTFNTLVGKPVTLTSRG
EITVKGLDTKQRTYFVEPSHKYVVIEAEKDKLMKKQNSDSFVSLHHVPRSSFSTHAPAPV
FGVGGSSQEKLRKVSVQSKQSGGSFLNFDVPIESAAETQEVDVAVNVEQTKNESGEGEGE
ATLEKSSSKRSVNRDSYYKITPVNGELMNESGGETKKQRKKKKSKRKMREEPQETADCDE
LKQNKKCTIS
>AMQU_Aqu2.1.41498_001
FRFSGNPFDIYDVPRSTVDPDIETIYDYPLDLDIGDMEIYDYPPDASELGILEESGSQDS
GPLRESESDSSSNPHTPASGEGTSSTGSNRQSLLGSVEDMAFPGLGDGYRSLPHNTSQQV
ESFLSSVMESRPSNAPSYETGISVSSLEFGQTLMKGSLLRKDRLKWTKCHCLIRNSFFEC
HKNSDISSQSKPLLKLLLVGSQVSASQDSKRHWAFQLKHPRREGVLVFAADNENDYRNWM
DAFQNAASIQVKKVTNVDEIRMNDSDLKRKWSSLEKGLLDQTPPEVIRKISDVVDEDDGV
KSRRRLTWSHKHDGSSPAHRRVKSGSGKELNKKMLRKQTEPIVSGSQTISGALTSEKMRK
TVSAAGILEQPPPLPPTAGIHRTISPDGVPVFQGYLRVKSDAKWSRYWCVLENMKIRSHH
SQKDLTLISEVSLVGSTIARADVECKRKFSFRVWNSQTRQCVYYSAADEEEYGAWFNEVI
KGAEQQINDQADSIVYYFGEKKLPQGIIYQGELKKRNDKGDWSMRFCRLKETQFYVYTKE
TDKTPVTVLAILHCTVERVPQPQEGERFVFNISVKGGKTHVFASSSNDDLSTWLNKLQEC
ITKGLSSRNRAGSIKDRPKQTKSPLLTSHEKGKSDDLVSNVPASDLVRPIHSGYAEIQVI
SQPHYGKGGASWQRYWCVLHENLLYIYQNQESKSTVRTVIVPGHKLESLGSQGRKPFAIS
MSQPECPTINLAAGDQVDYTRWFMALENASKADSDVTTRQMNETRALPEIPQPQVSSQVA
SLLQPPQEPPLTQQVYAERRASTLAHFEKRIRKTQKVSQTTEENLNKQCEKLRSAREKFS
EHIKRLESAPNSSETSMKKIKEMKVKMTQIDKILPYLDKYVTVNRQAELQTVAILKESCT
VKLQEIDNKFKRKISAPVLSRGGGGGVGRQEKSHSLPLTSGYGMNSLSRPRKSKKGRKTS
IEEEQPQKQSKQLQEAASVPHQSTAPVLQETTPASHEKAPTPLDNTPVAQDSAPKDVKTE
TFPDIPQEPTYDVVQRVPVKTPSAAPPSEHYVELLHPRVVGPAPTDQAPIQYATLSEAKP
TTKADSVRGGESTDNVKEVEAPLSFTNLNSGEKDIDDPLTVSTVSETSLSHVIDDLFEEI
ASREASPLKKPQTSNSNVPPSFPPPPLPESPPVTEAPPPPVTEAPPPPDKEAPPPPPPPK
SPVTEAPPPPRPPSPPPTEISPSPELVASSTPPPLPPPSVPAPPPPPPSVPAPPPPPPSV
PAPPSPPPSVPAPPSPPPSVPAPPPPPPPSVPAPPSPPPSVPAPPPSVSAPPPSVPAPPP
PPSVPVPPPPPLVSTPPSPSVSSTPPSSSIPTRPPPPPNTATAPKVSPPATTQTPSSPIK
RPKAPPSTKPKPKASPPVVTSNNTSHPLSSSLITVHSQSKPDSTPPPTKAKPKRHKNAVG
ADTSSTPRSPDLSAREEAALVSKTTSSLAERMKAFQ
>AMQU_Aqu2.1.19015_001
MTVSRLYTDYVLAPGTKDNISEMVSQIKTAFQERLSKNLFLDPVTKQRSIWKVGNISQMI
AYPDEISDNNYLFNKSTSVAQASGQYFMSAVNHVINGNTENLQKLGKPVVKTEWEIAPTV
VNAYYEPLYNEFVFLEGILNSPFFDAGWP
>AMQU_Aqu2.1.12905_001
MLRNTFHLCLHGNFTDKLPQFDCDCYILKDILQNWSDEDALLILCKVESVAKRNKSRLVI
IEKMIHTDHHAEEKLRERDRLKPKTLYVVQGL
>AMQU_Aqu2.1.43329_001
MAEGSPVRRPKRRNAVKQGKVVEIKGHKFVLTYFKQFTFCGHCTRFLWGLTGPQGYRCLS
CDFTIHRRCLEYVSFICPGTSLPAGLEPRPHTFKTASFYHPTFCAHCGSMIYGLFNQGVR
CSDCGMTAHHRCQALVPRACGQDTQEKRGRIKVGFYTQRSTENNWRINIEIIECRNLPPM
DPNGLADPFVKVSLLDSDGKDKSSMKQKTERREKTLDPKFDESFFFDVSEQDLNNFVYVA
VWDWDRIGSNDFIGGMGLKVNDIITETCEGQRIESWYKLLGDNISRRKSIRIISDEEAEK
LIDEYRKTTRANKVATLKADIEALDLRRGSQLAPGSKDLPRMTLDDFKLLVVLGKGSFGK
VFLAEHKGSKETYAIKSLKKDLIVQEDDVECTLNERKVLALQGKPPFLTSLHSCFQTKEH
LFFVMEFVSGGDLMFHILEFGKFPENQTRFYAAEIVIGLNYLHEKGIVYRDLKLDNVMLD
ADGHIKIADFGLCKDGINADNRTRTFCGTPDYIAPEIISYQPYDQAVDWWALGVLIFEML
IGRPPFDGDDDDQLFNNIMEKPVHYPRGMSENAKSVVQGFLTKHPRHRLGCDRHKSPGDI
KGHPFFASIDWEKLEAKELKPPYKPRIKSNKSHNNFDKEFTSEKCVLSPVDKHVIEAIDP
EAFDGFSFTNPELYVPH
>AMQU_Aqu2.1.00712_001
MAENFGAIGVWALFSLNNDDIKYILSSRKNETLVIQIAKFIEGTFSESIARKRHDVEPTS
YNAKLQFLLELGLNRTITCSNDYISYSLERELVSICKEQGISTSTSVGSVIDNWSTRFKD
TGLALVPDAYRPLLARWLIWSLNIHQLREGLASYTTVGVIGLVNSGKSTLVNKVFNVETV
QGTSQGARTTVPFIYNLDSSVEGLSIIDFPGVDDRDESIGGLAKLL
>AMQU_Aqu2.1.37467_001
MVKYTVLHTEPFQFPGVNLKEKAQAMATPSKSKKSIGSLFKPKNKKPLATAVSVDEKRTT
DPVPRDGGLRSKSLGNIHEVKVEEEGAQEGNWHEIALIKSTCPVVMCILPSVAKDFVASA
LLAIGAYPLIPEEAEDVSSQLATAQVLLVDTSSKRDIVEAVIEHYSVSSIPLVVVAWESG
TDDARKDLTRKLVTTCNPAVISGRLGDICAISLDIMSRAKGIINAEDDANAMCSLKPAGD
EERPSTPNATCSIEKSPRFIRKKEKIFQRQNTAIPQIVLKGQFRHQSIKDVSTDKALDSG
RKLAAQLACCIHLFEINVVTCGEFFYEINNTQLGMDKLHCTVQCAAGIMAATIGSVKGKG
EDVSLMTCGHSLSLYHVAAEEAAVKVSKSEELVSPGSLRVEFINMLHRLDEITVKSKAKT
VFHNAPPSH
>AMQU_Aqu2.1.39648_001
MSNLLLLSLLAQGLILAQFQYQVAAQFCPPINRSGVMQLFSEDPIGYIYDIFEGNESIKT
LCLSHGDQLGELTYTTVVARVNVTGDGSFTPNQTVLVSGRCNPSTLLWTLNGDIMNSDSS
AFALQLREDCYQCGTSPICQVCNNSCSGFAGFERCFGPSDAECCPFYENSNCTTSCTTGS
QPNATFFCEFVPSFIVLEANQFQYTSSSNDNNYYLYDEVVDNSLTVRCTFNGASNAISEL
KANSFWSFDLLNDTIDRQLQAQDFGLVINTNTTLTVETSVGNVSLVFVPGDSLKFDPVFP
PELNGRYICGVRNISLAVTDVILAITTDNPLLVNNIEPPVQNLAYPATTFNHSFLAKYRT
SSGSGSTIIMNDVSVNNLQVYYNTNSGPVNGAITLIDSVTRNYSITFQDPLPPVVVVFIG
TSGLGQSSSDSLSIQVYSHGIVLSPSTRRIDITEGSTAILNCTSVVPSVVIEWDGPSMVE
PSFNYVLTLSNVSLSFTGLYTCTVTGNTYPSGLERVFQVLVVVYRSGSDVILHRSPYQPL
SNPAIINFGSETIITCNGLRGTSLQWTSDNSQFPSDLSVLPNVSVVFVNETSTNSISLAV
TSAAFTSTPINFTCYSSLGSASIIITNTPYIKRLTDLQFPLTVGQKITMQYLSALSSNGL
SNDADPDAEFFSLVSDISSPSLIPSNIFIYEISFTASSKLNGSTLRFEYSEIITNSLTVT
VAVPSVLLVTVPPFNYVSGTAVSLQCQSSGPITWISNTSQTILLPPDYNRSQSDPNTLTF
TPFIYNFVTNYPPQDLSLSPLTPVPTEGVVQLLRDEFLCTVCDNMDRNGSNCLPSEYIDP
KTVDVQILYHPVMFHFGDIPLYNNSIISSSFDNESSITLTCSSLSGHSTLKLNSTNLLLD
PYLSAGMYQVPAVYASGLSAQVDVIDSYSVRIEFSGNVTTTDISGTYSCYSQESGTSTSI
TLHYADSNDDGVLQSQTPSTNVTLVLGTAALLPFTAGYNSNGSAQSSTDTYRGLTVSYPV
SFTGGTSLFEITPYNYGVYIPVVDADTAGTIVIAHSQISRNASINISTEAPTITPLVSST
SVLEGGTVTLTCVPSDSRVQLRWYFLSNGLFSEPTPLPPRNGNGFTYDDISLRHSVTISQ
VTVLNDEGTYICQVFRSSSIRSNVSLNVLATCPEEENGGIVWPATIEGEVSRQPCSLASS
NFNSRVVFARRYCLDIYGWSPVLFHGCTLVSDATSFQLITMRLTNVTGITAVSQNEAAIV
SELSSAIAARNPHFLSVSVTKYYSFISNSVIVVADAYYNTTSNITYDSSPVYSLASLGGY
QLVFDARTGPQYRSSYVFRPSSVCVCNHYTIVSNNVPAIPIEEDDNPESIFNAGLILMPS
FNVTEFQRKCYETRAEPCNCTFTSCNCINPFVGNDVNCTVDSDSDEYPNQAISDIYAPEC
SSNDSISMIPTYCSNDTCPYLYNIEQTPPICDTINDTIVGGCIKEVDSNWNILWPPTNPN
TTSTQPCPGGTNSSGLATRFCDENGNWSTVNVSSCRSRAFKVIEEDAAQLFVVDFDQLTG
VAIENLAKSAVGLVSELQVATAAQVSLNESILPSDLSVSNDVLTNTILALNSSFNDNNET
AINSSSIADTLSDLLSLTNRPGWESLQSSNPSTGSELLLENSESYGLYLAQTTDTSQIVS
RENIVIRAEQVPIAGSAGITFPDSSDLVNFTTSVSMSPATISIPGELIMERSSGMSTVPV
ANILFNNLQDFLNSTNLSSDFETGTIILSSQVGMSRRPIPADPPVQLSFNILTPNFANPS
CVFWDFSNPLGSGSFSPAGITTVPSSSGNVTCLSSHLTSFAVLVQASSEATPGPTEAKVL
SVLSYIGASISIMCLLVTVVFFLTFGRKLIESVHNLVHLNLAISLLLGYIVFVAGIETAK
SNKIACTFVAAALHYFFLSAFFWMLCEGIMLYLMLVVVFSSLTKKWWFFLILGWVPSLLI
VIVSVGVAHDYYVHGQDYCWLSIEKHVIWAFIIPMCIIIIINAVFLVLVLISLLKNQGAK
NSRKQLENKRVDLVKTGLQASVILLPLLGITWVIGLFAVSSDTTVFAWLFVIFNSLQGLA
IFIFHVVRNERIWKHITKQYKKVSLTNSTSEARSVKAKKRHEAYASTSSEGRFELASIVV
ADDEEKKLYASNGKEDEEIKVPLDEEKQELDFEKQAPNNGGNYSS
>AMQU_Aqu2.1.27271_001
MASSAKPSSVANSGASVGGKSIAANLLDVAIGRFQWPQGALLYFLPPERELLPDRAIRLS
FQAYLKFSGLAYEDVCALNADYMSPSGQSPFLVLQFGTRPIIFSNFFQLVSFIEAQKLGL
GQDLDKKEKSEHEAYISLIKMSLLSAMEYDAWISKASRQETLSSYSHGLPWPLKHLVPYS
QYYKYRWNHWGLYKRDEASVLSEFNDACNALSVHLGGSRSFYQSGPTALDALMCGCVEAI
LNSSSQKLKSILSSYDNLVDFCHSSVLSQRKGLQFISSPSTANLSSNQ
>AMQU_Aqu2.1.04171_001
MASGGEGATHVGFIGGGNLARAITEGLLQADDKQKRFKIHASFATNGENYKKMQSLGVAV
TTNNKDIVLSCDVIILSVKPHQVLPVLEELRKIYQDIDENQLLVGGAPLPRNLRPLIVSV
ATSITIKQIEEKTEISWKMGRADMLGHLPVIRCLPTVASSVRAGVTVYTSGHFSTENDNK
LFLDIFNSVGFTQDVPEQYIDGFTAFTGSGVAFMGLVMEALADGGVLVGFLEEWPTK
>AMQU_Aqu2.1.44329_001
MEKCCLLFFLLLTVSTGLAFPREDNCDVQIYVSDSSTVKECQLTELSALDDMYYECSSLE
DALSLTSQNITSDNCTKILLRGGTYIVRYIYSFNQSVVLLCQSQDVAKVIFNVSSVIISS
LKRFQPLYVLQFNDAEYVNIRGIDFDGSPGIIGIRRVASIRIEDSSFSYFVEGAIDILNS
FEIMIISCSFNNCGPVTDTLKNQFYSIHSGGLSITIDSLSERNGVEPIINITESTFYNNS
ALPTPELSRSTNDIFTKNIFTGRGGGLGITLNSPNKSVKAYITDCTFKKNRALVWAGGLY
IVFGPMSNHTVIVEGSYFIENDSEYGAGGLFSSTVDSTTNIAFSSIYVKKSSFIANTAFQ
GGATVNPSPGRPGFSSAQTFTFARFENCNFTRNKAVHISAIALVTLDTFSSQRRSPVEIV
NCTFSSNEAVDSPALSALYVPVTFDGMIVFDSNIGGAIEVVHAIAFVKGCLKIFNTTTVG
TNGGAFQLNSFGQIMLHKGAEIVFDNNTGSLGAALISGTQRLLTAFTQLLYNPLCFLLYE
DIRITPNQWKDVKMTFSGNKAIVGAAAYTELLYPCSWSQLKDPFFKSEEVLKWNFINYGV
NTNTFHDTNKTNPQWYVQTSAVGIDSLENIVTTYPGEMFQLNLSVVDELNEPVAAPLRVL
ESSQRNDVLMQPAVSFYTNESELPIKQVILHTGANTNGMYDLTIYNVFNLEATTVSNFSI
KLRDCPPGFILTSFESNAEFMKCTCNFDNQDIITCSNKGPMFQDSYWATTDSNNNDGLAL
YHCPTQYCRCFTTRDLPTECIYTFNLETPDSQCNCNRKGVLCGECRNGKGVSALLNKCTT
CHDAFSLLIVTLVLIDICIIIVVLRFYLSINYPSLLFPCVFYIQFLPYGVEVFQNEFANI
KPYLQYVGSAIGLYFPYDFCLYSNASPVATHAFKLIPIALALVITPIILAVIWKFLRLKA
YGNWTSVWLLLVVLYPQAVHTSLVALNCPRISVNGTTESRWFIDGSILCFRNEHALLGIF
SILILFICVAAIPVTLLLSIKKFENIRWLHRLQSGLHVWFKKEYKWWYCIELVRRFLLLL
MVVPFPGNQYPVFITYCITMGLFLYLQPYAMPAANWLEFIFSIVTFLIYVLLIPRLPIYF
KETTYVTEYGRCSEEIQRYSAVSVLGGVLYYSVLLVSSISLIMWGSMIILPKMKKKFLTK
TKSKRISSDIRPHAVSEATEVESKATTYLRMTNHGIWKFHGRASERSNVSNSTKSCHGNT
NTEKLSDVHVQEKSTELV
>AMQU_Aqu2.1.01966_001
ATFEFKGKKVNTILDYNLGEAFIFPNPHTDEDCTVSLLNTNNSFAGFLFGVVPGPNNTVH
IGPPSSIFSLGNHTVNYTYKGIDFARGIPCHHWWTCTNDGKSSVALDYYFTNSNLWTAPY
PQDDGYRYVPVLVELHGNITDGRTGEKRTTHHHYNFVDFRSGPDAVPDSAFNIPFHLVCK
GCFPGQPLPQFPNVFSFHAETVYDGTVASTHQVRLSNCFNIIAGPLL
>AMQU_Aqu2.1.29232_001
MKDIQGIMRGKCNFCDECEEYIAPKEGARCDYCNHTPIEHVRIIKLGACKKCSSDECSEY
ISGEKKSYTDCQYCGCKAMDHAGAEKLRKKAPAASATVSTTPSDRSQSDRSQSDKCKNPG
CTRQRYTEKGGKKHDFCGRTCATKYQETHSGSGPSLHAVASGFQMPLSTPKSTPPYKYRP
AEATPLTGGKLCAKCGLRSANEGYVWCQNCFESSQTGDKK
>AMQU_Aqu2.1.32209_001
MNAATMTLPHTKDGTLDYKTLGNMISASILGEVVYANAVDREHCRDPAALISSPSSDMWQ
FYYKEDGVVILKKRIPHTKMCCFMGRGVIDAPMENVVSYLQKFQNRLEYDETLLQLEVCQ
QFSDNDWLLYMAHKAKQCFFTKHRDFLYYCRTSFVEGKYVQSVLSVEDKDYPHRPPYIRG
EIKQGTGWVVEKYNDSECSSLVSYVAHLDLKELPPVIANRVLRRQPMAIKYIRERVMKPK
VPLNFGAAFIDSSQLQFSEEDQKFEEYTSMNEFIENIDIVDTKKKESTNKRKVKINIEGD
KSSEEVIRPRCYTHSLPDMNDQEVNGSPSCASSYYSTRASSVEVTVAIIEPKITHINGTT
DDSKEETTSSVAAENGVINEEMSIKAKQANSVAQEFPSYNQWSGNGGEVPIDSPNDGHNL
TTT
>AMQU_Aqu2.1.13676_001
MPPDGKYEKLERRSIDKIKRTTCHPLHTENIFCEVLKEFGDCVQVTFADREADSDTASLA
NHYHCPVLANDFDYSMFNLDEGIYSIGSKTV
>AMQU_Aqu2.1.41060_001
MHLLLALAVILHFGSIQVYSQDTNLICNAQTSCNDCIQASPSCIWCADPNHSGTRCYSGQ
TSNVDCSSSNSSTNYIQNPASRVISQSNDSFTDLNQISPQSVSISIRRGQPVKFNVTVKP
APNFPLDLYLLMDLSYSMNNDLDHLKSLGGRIADTIRSISTNYQLGFGTFVDKPLAPYVD
TRPGAKPCGTCQVPYSFRHVISLGNDSDRFNQGVQERIISGNRDAPEGGFDGFLQSIVCQ
DLIGWRRNARHLLLYITDAGFHYAGDGKLGGAVIPHNGQCLMPSQPANGNPVDYTQYDVY
DYPSIGQIRQKLREYDIIPLFAAESSAEPFYTALASELEGADVGELASDSSNVLTLIQES
YTRVSQRVIISPDNVPGLSFNITPISCPTIVGQACEGVTLDSNATFEITANLLQCSEALT
QQATMVTFRVLGFGSFTVNVSTICSCECEQQQDINSTACSTFGTSSCGICQCNEGRFGDM
CQCDGRDATSSNTTMCEISTLNGQVCSGRGTCVCGRCNCDTREGDLEYFGVNCECDNFQC
DRDSEGQICGGRDRGVCTCDGQCQCLTSSISGRPYTGSACDCSPDDNTCINPGDQVVCSG
NGECVCGACECNSEDFTGTYCQICTTPSACPVASCNDTMQCAICLVDNTASNCEACNDTI
NRVNGIGSGYMINGNRAIPCDFSSGGCEYRYYVALDDNGNPLPIHFDDDSGCAATVAPWI
IAVSIIVALLIIGLILLALIKLLLMLLDYMEVKKFMAEVQDPKFRKNENPLFESPNKEYK
NPTYGQ
>AMQU_Aqu2.1.28743_001
MANSKEEIFESSVNSSGDPVKWAESLFEQMQSTMQFLLQKYQIQEIDLRSMLNVIGQLWE
LVEETQTSSENTRDQLRELEEKWKEEKGIRRLVEKRKSELESRFDEERYQWQGEKQELQK
EKVLLETKNKHLMERNEDLLEDIKKQRDQFDDNQRMRDELMDQYKKQYEIARTSSLRRTK
KSKNPRSLPGVPGGPAEYSNPSRRQMPVPVHAHSNQSHAPNYYQSTIPEGVQGHGMSSLS
PKRTKDPKNLVSLRGEMEYQSMEDETESNNEPPATEDYESMLPPGYHVTLQQELLNVSPD
ILAPAAAELEVLRKELEETKKSNDHLKSRLESVRLEKEDIEGDCAQVALEVGYYKKEMQE
LQEQLALLRAERDEILECYLDQPFDVYCVTKKELHEVLKKLHETQLEVHRQNEEKQTLRM
QLEKGRKKGGWKRFAEKFRNVFHRHDNSNKVEPIINHVEETYTSLSVPSEAPFSPHDPSY
IKSLPDFELSKGWLVPKDGLPTLASLPSLYCQITLKEYHVTEKINCMAVGCVSHSVSLSP
SRKRLNLLPLAARTMRGRLSAQVWVASSEGPASFIEIIDVLAKRVVDRFLVKGTQVIGMV
AVHGRLSPSRTSSPTPLTPSKDSGDLFKDNYHPHWFSSSPNPSNDTPTKQTPPLYEVPAD
HLLSSGSSKEGGVVDQPHPLESSDTGDEEQDGGRLVGGDMVTYSTPKRDDDHSVLSYGSN
NYTLGKEDISKIENTFMWVISDTETLNIYPVQDQCSKPVRSITLPSMPSCIKHFDNMVCI
GLTNSKLLVYHFETITSDGSWDTDNHTDVELPLLNPEKPQPVYSVELVGNKLWVTTGSFI
SLLNAETLEREGMRFLDTIDNIPNHLVHVQDVVIATVLQGPYLYVLDTLRAEVVKKIDIS
ATFVLLDNIMSFSDIHISQLTKDSTNLYMGTSLGKVVTIPLSFFDSFRENRVPSSPVTSY
PPEAEGAGILFRTSAVAVHAHRESPIQGLIHISLPEGAALGALSSSTQNLMSSALSTTSN
SNLIESPPLNRSSAKRGRVYQSLLVTGGKGHKDYIVDQDEFQESTAIRERNDAFQLMIWG
YDAQSANESDSVQ
>AMQU_Aqu2.1.43640_001
MIKILPVLCILPLLTVAQFFPVSDGINDLFAVFTQCPITPRSPPENQYFCYRTQARMLFG
FTVCDPVFVRQRNLTVGVKSENYTVYFLNTPGRRRGANYVNRLLCRWNIRCPAGQLMYYD
VPEHSLEASVVSPFFSNSLCLDFLRMSRDFGEDVSCGNDIPRSDIEPSRILVEFRSNRVM
RRPGFRMRVVCFNPKLQDAQGCTARGRRSSELHKIKMKQKAARILRSLVNQPHKKLQVSP
DRLIQNDIPRDATVVYSRETIFVFRKKSVLFVYRKVKSLHTYNEFDGVTSFYKAEKKTEI
FRGFGVLTVVDVYAYYTIFGVDPSLRPPTGDKNIISTLLDAHEVLTPDDDFIIPNLAPQN
IDKRQASGQTVSPGVISIAQSNSNSCNPVLKAVAQSLLNKTGNK
>AMQU_Aqu2.1.21948_001
ILENFRGFAKTCQLFTKDQEVLHIVDELLQNQQCSIFPSMQAKKDEHEDSIYQMIVVHSV
LTILTNRKTGHMKMLLNFISSPETLKLESFCIHCGRIIQYSSKSLAPVDKFTKNEASPGY
IPLNDMERNPPTGFLSNASYAIIRCIMHSCLLWSSCNGKNISPLMNGKLDLSSPEYNLFF
WDQIKKDIQQLSSITGHSIDEAALLVHLVLKQINEKGHHVQLTGQNVVGNLVKLDDRRKW
EKQFYDCYIEPVVKDTGSSIQKMLKELTARDYSKLFGAVYMTPMTSSKPFLWNVYPTLTS
QQICGQLLTIKVSEQHPVIFTYLSEAHRFQAMKFLPDIIKMLKITQKAISQFDYDEKTQG
TIENMSFGEFVNQIDDQQKDDYESFFVSFQQAWELCHHELDNERLFELKNNSIQAEISKK
MKMKHLIPTTYGPGVITTGLIDHLVISHNKFIRLCCKFVEDSLKKNWLWQSPKVPLQELN
SKHFVKCSDEFVRLVQSHSVYTISNGNVTIQINDLGIIERDFVQEFVLGKPIITQVLDIP
QVIWKRPVLNTQIIAAVKKNITQQALPPLVRSGILMDLKNNLAEMTVTCETVETVMRFLQ
RKKEPSKKKLKEYVEKELIIIGKLRSEKITDFCCLEHVVPLWRFLNVERAKYRVRNEEDP
FTVKSEFMEELDDEQQKVSLEAAISKMTNIDNMLEVMYEMIQTYVQTCHLEDKHKQLRVV
LFDYVYQTKSESIFYLMELFPPDIKLSQVACTWKEIVHLHDATKKKNR
>AMQU_Aqu2.1.35155_001
MCPPENAEERAARRSGEGDQSDQYINLFTVGPITEESRKVTVNLLLERFNTASDIAKKCL
MLAVRPLLINGVDVRSHFLRYIPPKDLFEPIEDEEGPIAEEQQSSIRTILDLRKAIGEAS
FIKVGDDEGLTCYCGDVECVIEMKLYRYTRAN
>AMQU_Aqu2.1.13674_001
MKRISQGVREPYRLRTTCHPLHTDYIFCEVLKEFGDCVEVIFADGEADPETASLANHYRC
PVLANDSDYFMFNLDEGYIPLDTKLFKWKPEGEIEAKRYLLSKFKNEFKDPELVFLIPAI
IGNDFIKPPGENKISVEQLINSLKSCSSLEKFPTSGTQKEVSTEYDEAKEMYYVTPVSKE
ELMSCNTKLNTGNGKPLRGTRIIEEYRHGNLAVSVLTVITQGECELPMMIDDPEQASSVL
IGREIRKSIYRIVAPCLLEDENGVKKVKEIYRNTSCDGLEIKYVELSRDECLRSSCSIDE
IPRLKPEEKIEILCTAIEVDLRKLGQFEDEWKLIALSLNYWVRYAKVPNDAKPTVQLIHP
LALCFIACTVCPYDPAVFIREDEKDSTEVKWRVNLHTFAQWKCVYDDIFDLNSLLMNPLP
FKSFASIFNGRLLMHYTNLTYGAFVQEKTRLFEMNNKKDWKSLYKLLVDLRL
>AMQU_Aqu2.1.29238_001
MAICTIQVTNICPKATVRQMKELFSYLGDIDELRLFPEDENKPEIPSKVCFVTYKERESV
ETALHLSNTVFIDRALVVAQSRFEIIPEEPVAMSLAAPAVAVAFIDKSLLIGSGVNSGPL
LPTPQTSLLGTPQMVFIEFINSAVFLDKAFFGAGNGSILLDEVVCSGSDTILQCMHRGFG
SHDCGHHEDVSVQCSESVTIEDSVDNVTVCDTELDDQLWSVMSTNGSCEPYIKRDSKVGI
CDDFYIPGTDYVYIPNRRLEGSQNLLRQFTEQLNEFIPSIPIRCRDTAIRVMCTHYYLPC
GFNGTLHVPLPLCPDVCRYMSETLCPDIWSITASFLASDQISPGYKNDEGIKLPSCNNTD
KLIVFLNLTNDCCSNGGVLLPQPTIADFTTTSSIILSTTHHSASTMYNTTPELTVIPTAS
SLILTTVIIPLAVTIPLVLLVIFVAVLLIVCLVKRAAKMKEKKTDLALHVIPSKPLLPSD
SSRENIYNPSKPIDISSKYMKQLSDYIISGSFIEIQETVGQGEFGIVYRGVMTSNTQMPK
AVAVKTLKGFYKESDIDSLLDECIIMMSFDNLNVLPLIGVCLDLGPAPYIIMPFMSRGSL
LSYLKKERPNLTVADTSEEDIILNVRKQLLSICLQVANGMSYLALQKFIHRDLAARNCMI
DNNGVIKVADFGLSEDIYACNYFRQLKGSDNNSGSSTVKLPVKWMALESLHDGLFSEKSD
VWSYGVLCWEVFSLGKVPYPGLDPIGVVELLDTGGRLQCPYNGACSQEIYSLMMLCWSES
PIDRPVFSDLVSSINNLIEPLAGYIDFTQINNNCIKKENNYY
>AMQU_Aqu2.1.24612_001
MAVEEFRFKLAKAKDLPPSWFELVLVPRKFQEHIIALNGNRKLEPSALSLIVIFLEKAGC
LEGQTFSEGAVKISPERRDVLIDCAHFMAASLNWNLATLEKGLPPAAIYSLMLSLKDKFH
FPSSNSLSDVSPGSDPPLCPLHVSANLLYHLWIVRFCSNCDLLPPAQGLLWEGTCAPLET
IKQLVLPLVDDSVSFLLQVIPLHFDYPLPSISITLATSLTPASDPLVVNLPSPIEAFPRD
KIHAQIFFDVGQVLFAQENYSKSLECFQSCQELLQSISSSSSPYPSVDTDQLRGYVSACS
SFDVGWVDGAESEEERQDERVGVVVMCENLRKSPETGLLELPLVFNSISKLSEAYRTCLS
LEVSDWSELVAMEPSSSKRSRLVEEEEFPNISVSTQFNLWNLVWSVIEGKGLQPIALKNL
TSSQIEERELTGALLNVIERVLKDIEGSSIDHELAYQRLSLLTSSINVDSEDTWRKYERI
NRLLFKNEVPCPCVASVKLSPSLLSSSSDSDPLSGLIPILLSSDPNQMLEDMKTLFEKVP
ESEHVNIAKSLRGGDRDYVTADQVMSNSLVAAQYNMLMQKAESCLNERNFSLANEFYSSA
AQFLTHNSSIPSPLRHRLIPILMETSLRMRIISASNSLRSLSNKQACEKYSALIDEAKSH
YSNNTNPNRDLCITTLSGVFLLNLQQYSFLIRSDHINLHERICPKLAAAARSIQEGQDLR
RCTRELFETISSVFTTPGGRGGGGDEKQQLQRKYLEVITNNLQDLVSLSYLMAALARLWN
IVKKPEFDITIEYTGYWPTAIGHTNSINVDAVLRLLEGLVSYSLRLLPSYSSWLIIQGDI
FLTTGDYNNAIKCYLEAGAQESDYFDVEVPESVWNKQVYNRLIVCCLKLNYQSHALIFCQ
FFDPPNYSFTFSLLKENIQQLLEDMFEYLWDMSIIEYLIYSLGKVGDTIKQRAAVQISSQ
SELNTNNHKEILCQTRTIRKRTFLRIFYQSINNMSQ
>AMQU_Aqu2.1.24599_001
MCSCNKFMIMDQRPSLVIPNDLHRCFDDQRSCPEDYSIPTPPLLQCLPGKSLITGTCNKG
LFNETSSCSQCGQLNEPVCNYDTQFSGIISMINQSANGALQNLSKQLNQFTPEQSIVLFD
TIISRGINTSVVNATEMVLRTAELMVNELPTNELTEVKLSVATQFLLSLDEFALNLTEST
SFDFGNIFLNVTQIESFSGERLTVLNYEGNSLSLPAMIFINSLPATVASFVYSNLSSILS
PTDGRELISPVVSATVECNGTCITNELTEPVVISFSHTQQTLSAISGSSISCVFWNIELS
NDSLPSGFWDNEGCNVSSVDQQSVTCQCNHLTHFAILLSPGGSPPADSLDSKILTIAGQI
LVPISLVCLLMVILTYSCLRSLWNMRNYIHIMLCSNLFISQLIFLIGIEQTANPSLCSAI
AVLLQYMFLVTFMWMLMEGVVLYVSLVKVFVKHPKHYIIGFTIISYGAPALYMLFIVPIG
FLVNTPDHSHYLYYDDNGDLVACWLSYKSGFVWSFIGPVILIIIANCGFFIMSIVIIRRH
QKKQDQGNKAQHWIKAALSLTVVMGIGWIGSVLFFSQKLLFIAYIMTIFIAGQGILIFIL
YVPLSSNVREAYAKLFKKRLANWSLTRSTASGDSKKKSTEDNHYTLGSKEVNTIDNGLDA
EKSKSMA
>AMQU_Aqu2.1.28042_001
YICELSPCQNRGSCTLVSAPSNYTCDCTGTGYQGINCSTPIPCITGSINLVNGPHDWEGR
VEVCVNESWGTVCDNNWDSTDAAVVCRQLGWGTSGTALSSAYFGQGNGSIHLDNVQCLGT
EQLLTNCTHLTTHNCGHSKDAGVACHVCTPGTVRLVNGSNSNEGRVELCQNGRWGTVCDD
SWDNTDAIVVCRQLXXXXDSWDNTDAIVVCRQLGLETNGTALSSAYFGQGNESVFLANVA
CNGAEMFLANCTHDFDVLSYNCSHSKDAGVMCLSCIDGSIRLVDGTNSSEGRVEVCSGGV
WGTVCDDYWDNTDAGVVCRQLGYDSGCIDGSIRLVGGTNSKEGRVEVCSGGVWGTVCDDY
WDSTDATVVCRQLGYGSGTAFDSAYFGQGTEAIVMDDVDCNGTESYLTNCTHTTEHNCVH
SEDAGVRCVLCITGSIRIVNGSHDWEGRVEVCVSESWGTVCDDLWDSTEAAVVCRQLGWG
TSGTALSNAYFGEGTGRILLDNVRCLGTEQLLTNCAHSTTHNCGHDEDAGVICNVCTPGT
VRLVDESNSIEGRVELCHNGRWGTVCDDYWDNTDASVVCRQLGYDSGTAFDSAYFGQGTG
TIVMNEVHCNGTESYLTNCTHTMNHNCNHSEDAGVRCGFINTSTAPPSNQLASILIPGTI
TICLLSLVVFAVVLSIACFIKKKRSHEQLTIKITSNSCLSLESTNKNVYTCNRNIEISPE
YMTQLSSCIISSSSISMQETAGQGEFGIVYRGVMTTENEMSQAVAVKTLKGFYNKNDIDS
LLDECIIMMSFDNLNVLPLIGVCLDLGPAPCIVMPFMSRGSLLSYLKKERLNLTVADTSE
EDIVLNVRKRLLSICLQVANGMSYLASQRFIHRDLAARNCMIDGDGIIKVADFGLSEDIY
DQNYFRQLKDSSSTIKLPLKWMAIESIHDGLFSEKSDVWSYGVLCWEVFSLGRMPYPGLD
PVGVVELLDAGGRLQNPNNEACSQEIYSLMMSCWSESPDDRLVFSDLVSSVNALIEPLAD
YVSGLL
>AMQU_Aqu2.1.23728_001
MIMAAQALILALIGVSLCTLAYGAAPFTKRQDGVTDTDPFGDPGPPGPPGPNLAPVPGPP
GPPGSRGSDGFDGLDGSAGSDGATGPPGDPGVPGPIGPPGDPGAPAFIPPPEQGIKGPII
IPIVGDRGDRGQSGVPGRKGVPGPPGHIGPKGTRGHRGMDGEKGPAGDQGEVGKEGVIGA
SGPNGYPGDPGPTGQIGLPGIPGFPGLQGAKGNRGADGAAGEPGDQGPNGPPGEVGNIGP
EGPRGPDGDVGAKGGDGETGADGPAGPPGPDGFPGQQGAPGAPGPQGPQGPNGPTGPPGA
PGKRGPAGNQGPPGSDGSPGSPGSPGTPGQNGATGPPGPAGAKGSMGSPGRTGLAGIRGQ
TGEPGDTGPRGQPGRKGNNGADGDKGNTGPQGKAGERGEKGFRGANGAPGDQGEDGKQGN
AGPAGPRGAKGPPGHGGVPGENGKDGDKGEPGEKGEKGAQGIPGLPGYDGVPGGAGVPGR
PGARGAKGARGDRGQPGVNGPDGTDGIQGPPGPSGIPGPHGPAGPVGDTGAPGQKGSRGA
DGQPGAAGPPGQPGETGSAGDPGNKGDKGVPGVTGKAGDQGATGASGVHGPAGDQGTKGA
RGGAGPTGAKGATGAKGRAGETGQIGAAGEPGQPGKQGPQGGVGLPGTTGAHGERGLQGK
TGSPGPAGARGGPGGRGKKGPQGRPGFQGVQGDVGQQGPDGAPGRAGPLGAAGNPGPNGF
QGATGGPGPQGPAGGAGATGDKGTVGPQGVAGGPGPAGRPGDTGAAGERGKKGPTGSQGS
RGPSGAPGKPGLPSSQGSQGPAGASGAAGVPGLPGKTGPTGPKGPQGLPGPAGSKGARGV
PGQAGPKGPRGPAGSRGEQGKQGDAGPTGKAGADGEKGRAGAPGEPGEAGVPGPQGSKGA
QGKSGIPGRPGAKGEVGYPGLIGAKGFMGENGAKGPKGDKGPKGERGPAGPKGANGDRGG
QGPDGPTGSPGAQGEPGQKGPQGYTGLPGEDGKRGPPGTDGRPGDPGKEGPAGAQGDPGP
AGGPGAPGARGDQGPKGVPGDKGDQGDRGLPGHKGDPGLQGGVGAPGQAGPQGATGPQGP
QGPEGPKGEQGDRGNRGGFGPQGEKGSPGEQGLHGSVGPVGPAGPPGPAGAPGEPYKGPA
FYRSKFDEKQDISQLKKQFLFVELKSIEEEMNKMGINEKLPRTCEDLNMQHPEYSNGEYT
IDPNMGSTKDSFKSFCEFKSSTIRTCVNNETSTSQLGYLHLLHTHVSQTIQLPCGAKGPF
YLQPYDSDTAIEVPLKDRKDLKITLSGCSPFSMLREVEFVSDNVNQQMLPFTHSINVNNQ
DYYFKDICFY
>AMQU_Aqu2.1.29032_001
MQLLGVLEHSTVLRFNSIFEGLPKTLGSTDGRYKELKDTIRKATPPLIPYLALTMRELVS
VSKSASNYIEGDLVNFTKMRRYTRIIHSLLQHQKDPYDFNFDPEILKVLLTTELPGDENA
LYEYVDELRDRPL
>AMQU_Aqu2.1.01542_001
TLESSSPTDDDFDCSIAQLSDNLAKSRVKEHLPPNDYRVVLSTKNYDSDYICASYVDGYR
QRSAFIATQGPMKNTAGDFWRMVWEMKSMIIIMLTNTEENGEEQSVQYWPVNPNEEDMYG
SFNVVALPEDRTLPDYVVRKFKLSHSKNVSYVCNESSSI
>AMQU_Aqu2.1.23423_001
MKGYFLALGFILLQWGLSAIADTSSETEVEINARKNVNLWEGDIKLLPGQRAQIERTSDF
GGPQNLVLNHSHILWPNGVVPYILDSSASDHPATVKAINEAIEEFHNKTCITLVPRTNEA
NYVRFIKGRGCWSYVGRIHGSQNVSIGEGCEHKGIVLHEIFHVLGRFHEHSRPDRDNANY
RGSLDFDNMMWANGGYSALGSYTRSKLANVMFSRELAKRLEGTGVSTYSLHPGVINTELA
RHIVAGWKIIFAPLLYTLMWFLTKTPKQGAQTTLHCAVSDEAEGITGKYWSNCAVKKPNK
LALIDEDCTKLWEYSTEQVKL
>AMQU_Aqu2.1.33601_001
MKSNGTDEMKKPQVSADPRVVVFKKRESPFEQLVKDNEHIRSLVLIGLTATAFYLLCFIA
HDSMEAGQLYWNVDYYFGGWGSLGDIGRAMMLEVLILIAGFLFYPCFMAWLHLRKLSVLF
DPVFGLMYVCMFIGTFPTLWWAKGYFKLPPFVVTTLAIEQLRFCMKTYSFVRENAYKVLY
PWSKDDKTGPAVWYEGQMSPKVGSFRQYIYFLFCPTLLYRDHYPRNSGPVNWQKAIIYLA
CFIISLLIVLPFFSRYLYPKSLHWKELVHCFIVAIPPGFAVSTLASICVMHGWMNFGAEI
TGFADREFYSDWWNSTIFTEFYRKWNNIPHHFIHDYLYNDVRKVTRFKPLVLFVPLFASS
IIHEYVIGVTMGVFIPILTVMFAGVGVFVAFIWPPKHMRIIRQSFFISSLSVGVAAILVC
SMIEQKARELCPHEEESLLDIFMPRVIECFSVYN
>AMQU_Aqu2.1.27350_001
MAAVDSPHLLDYIFIVGPTTEEGRGPTAGSPISPSSTKLPPADWHNVRQAKPGIIWRHPL
NDIPQRPLPSNITYFCQPEEDGCPPDSVSPISTASSSHLSSLDSNASTTTHYFMLTNTET
NIRTYGVCVTFPYLTDNLLRAQSPNWVSRSESESLVGIQEWGLLSVCILSLQDNYQFFEK
VLHTFIHFVDLYCGDKLSWELLIRSHFHPSSSDMTAPIKEVTDWVESLVVLPVPRRGIEL
MEVELEVDPAVLVGYPPSSRLPFVDLPIHYVLQRLDIHLVIEIYKLLLLEHKVIIHSQDY
AFASRCVITILSLLYPLQYLFPVIPLLPTSLPSAENLLLVPTPFFIGVPSSFVKKINMTH
RMETWIVDLDNRKLESPIHQDIDLLEKFPVTLLQLQADLRQALDKMEEVEKSSHSIADLT
RLKDETDVLIRVAFIEFLLGPEMLGCIDNHLTIYRLFPRPVVDLRLESFLAAYVKKTKIR
DIEFISNFIKSQSVEYFMEWVLNPSNKAFEEIRKGFCEIERIGDKLCWWVDKVSPARLQY
TLYQPDCDESVLYQEMLHHKAWQIPTNNTMSRNYFSSDDESDESDDEEGANHYRHDGTDI
SYDSDVSSDSAIRGCVAPEMKDIAIDIHPSITITCSTPSPVAVGAGSSNEVYLSLVKTPS
KFDHVPLPPENKQPVLSDPVLRSDPLIMPDSVISFDPGMLPDFDLMHEPLTPDHISALTL
DSDPLSKVNRDSANTGVEMNGVFEPPTDSATDNVSLLTSPINVADSHNSTDSSYNLSMTL
SPLPIHRHFSGHKTKRRHSSPSSPEPETGGLPRVGSWMNLRGPLIEMMQFSSGGSAGTEQ
ESPTVKDPKKHSSSNVVRSVPWSAVSSLHELETQIKDIVCRVGAGQGLPWPKSVALKTIA
SEERSRVALLRLLELRLGIRQQNNLLLSANGEIVPIIVSRAVYKGVLDLLKYIIQPIEAS
LQADIDTPIFSLFLVLRLALCLCTDLSRKRSPLKSTENELNGHRTPSPLPPPSPNLRTRR
SLPTSSSSSLPLKDLSYPGAVDDNSNGFKVAESNLSVSDDRKRVRAYDPVLLGGDSERET
EHVEDHELQYLHVDLLRAFSSAMKGIVVRRQFWNSLFSAVVQADRKYLGWNEKTSELYDR
YNSLPCSSRLNFGYEEDTLLSIVLHNVLVFLLMIGISPKETMDVCHRISARTRLATAEEK
LLQETMSELENADSNGVNIKNLAVLALFSERHPIITYVVHHGISVTAPIFKLQVTDEVCI
LRRFPDERITCRFWNDHILNIDIDESRLTISFLYKEGSSEYWQHFHSKQYHEIYQCLQVM
VYKSKTN
>AMQU_Aqu2.1.42494_001
MLFIKTCPPIESMTCANQMDSKVEPARSVLVKKMRIFGLICAFCFILSACATKLDLPHEW
HSWKATHGKSYESDHEELGRHIVWLSNKKYIDEHNKYSETFGYTLKMNKFGDLTNAEFSE
LMTCVQDYKRHNATDKLLSMKKGIKISEYKASGVSSLPDTVDWRTGGAVTWVKDQLRCGC
SYAFAAAAALEGAAALARGSLVSLSAQNIVDCSIPFGNHGCSCGDVNNAFMYVIDNGGLD
TENVYPYVSKQDGCKFKSNGIGATATGIIRIASGDETSLASALATAGPVAVYIDASHSSF
QFYHYGVLNVPNCSRTNLSHAMILIGYGKYGGREYWLLKNSWGPNWGTAGYIMMSKGKSN
QCGIATYASFPTL
>AMQU_Aqu2.1.04898_001
ISPYITSGSEPYVHHILVYVCDGLDNSDTGKGGNCDSEISDNMRNCLSQTLIAAWAVGGS
DFVYPEHVAFPIGGPNGEQFAVIQLHYNNPEQVSGITDSSGIVFTYIDTRRQYDAGILFL
GHAVAPVMIIPPNTNNFKTIGLCSDPCTKTYFPSSGIHIFASMLHTHLAGSGIKLAHLST
AECTSEGKTAYQELQPIENNPHYDFNFQQATHLPQEITVLPGDTLLLECKYNTTGRTGVT
LGGES
>AMQU_Aqu2.1.32269_001
MADEKETLLWKKAGSSADEQERYKQETFRVRLRRWLVWKNIKFFVIPVELSLFFYLFTVY
FQMQFYQQYYYQRIMKQEILDFNNISNEQDDWYFENDSTCLNQDDITNMSSQDTFLKGQK
EVNHLNIVTTLISLSLSVVTSLFLIPYSDVYGRKPFIAIVFVGQIAATVASIFIVYFKLN
MYYFCLTAAINGLSGGFGVILASSFAYISDITPPRWLTIRMAVLGAIIFVGAAAASPAAD
NWIDSNGCNFRPLVWLILAAFLCGLLYTVILLPESLSKDIKSKNHQPSKKGFRALVQGIK
IFTSLSYVDASTLLKLWIINAITVLVMTNETGNVEIIGYFLQNKPLEWDYTLIGYYLSVS
SVAHVVVLLVILPIMVLAKISDPIIMSIGIAFVLVCDICIATFVSKTWEMFLVGVFISME
AVVAPSLRSYVAQLVKKEDLGTTFSVLAAFQIIGTIIATVVFNEIYTPQTTEVS
>AMQU_Aqu2.1.24358_001
MFFEYFSDLLGFPVDRVRYVTLFLVSFPLASLLRVVLHYSYTSPTIRHTVSALLGLLFGW
ICFQWQVFYLIGFVSVGYMLLITLPPTIVQRYSMIYALIGISTGHIYRLITDYGGYTLDF
TGPLMLLVQRVSYVAYAYHDGVARDEKDLSDDQKKLKISSIPSLLEYFSYNFSFMTFLAG
PTVAYKNYDDFITGTNFTQAANNKTTTEPSPLIPTVKTFLLSMTALSIVILSSSWTDTSL
LLDPDLYILRRLINMLMFCLAMRSQYFFTFLLTESISNAGGLGFTGYDKEGREVWDLAKN
IDLRGFELGANPREMTSSWNMKTVQWLRRVCYDRSHSVLLTNMLSALWHGFYPGYYLAFI
MVALGSIIGRKLRYLLWHRFQSPRYVKILYDISSTASTSLFRDFIQCFFWLLTIDNVVTF
CGYFYFSPFLILLFLALALPDKKNGKKKE
>AMQU_Aqu2.1.29454_001
GEYHISYRQRQLAICTPGEVIKLSFLTALLECISDGVVSKRYKTICKFLDEATRIVPIES
ICYAIENAPQPQEIAWKCAEAFVSVDVPPPPSIELAAGLDRACMCLAVGSDPVFLDHLQR
EFLRVINQISSSGMPFPPVVDVHVPVPMPRSFSEVVQGNPVRPHQNPLQPLDRSTLLALM
NKLRETARKYCVDNARTTLRVISGANVRELFATRVDRKGGKLLSPIDVLKEGRNKLDALK
AEELEKDIFHEYDKSSEEAKKNYNEEMLTTIQNICNDELLICTLLLGGFMEQRIRVPLVD
SPLETAHILQTTEAPPAVGVWALFSLDMLDLKKMYASRKGKAMVVKVEKYIKGIFKKSSQ
ASDQHSEFYAGKLQFLLQCLKFNETVSCNTSYISYSLETQLAELCSKRDIKPTTRVKTLV
LKWDNYFKNNLLYHVLQPYRPLVARWIIWCLNIHRLREELASHTTVGIVGLSNSGKSCLV
KTLFRQKVAVGSTSMQRTTVSFLYNLEGMVDGLSVIDFPGIDDADEGTLYSRELLRISQL
IVFVLDYKRYATKAAKNCIEFFKKFGVPVLICLSHADKLYANTCISDDGTEKCSKDHGRR
FIRQELEKLHEKLDPLPNWEMGFYSFCQDKDSSLNCNGGRQALSDAGILSCDDVGVWIEK
ELREYLKEEDIAEGLKCFLASEKKKDEDSKLKQTTVVDDDATGPTKEVQFLNEEEDTCQA
KSYKTPFEASEAIKLLRHAKFGFTKSFRYLLSELCIPTDMKQKLKEEAKYDGHDYEFPTE
KAIDWWIANKEGSWEKFLDVLRNCEEAAAASYIEKRLV
>AMQU_Aqu2.1.24357_001
MFDIFFEYLSDLFSFPVDRVRYVTLFLVSFPLASLLRIVLHYSYTSPTIRHTVSALLGLL
FGWMCFQWQVFYLIGFVSVGYILLITLPPTIVQRYSMIYALIGISTGHIYRLITDYGGYT
LDFTGPLMLLVQRVSYVAYAYHDGVARDEKDLSDDQKKLKISSIPSLLEYFSYNFSFMTF
LAGPTVAYKNYDDFITGANFTQATNNKSTTEPSPLIPTLKTFLLSMTALSIVAIGSSWTD
TSLLLDPSLQLPRRLFNTLLFCIVTRSPYYFSFLITETACNAGGLGFTGYDKEGREVWDL
AKSINFKGYEFGANPREMIMSWNMKTALWIRRVFYERGASVIQANVVSALWHGFYPGYYL
SFTMVAFGSITGRKLRYLLWHRFQSPRYVKILYDISSTASTSLFRDFIQCFFWLLTIDNV
VTFCGYFYFSPFLILLFLALALPDKKNGKKKE
>AMQU_Aqu2.1.44149_001
MSTAVALQLPINSMETSNQMNEEGSGDNVMAELQSKLKGRGKINPTHTTSIRMSGGRGKQ
EESVGEGSSHILKEVTLKTPVPPTLLPEDTSSSGPVSGKSVKMMKLRIESTSPDIESRQS
SGQNYSPNDCNHTPTTIQVDITERPDNVESPNENERKKPMVFSGHSLSSSFIQDSKSKAE
SSPVRKYSAPLDKATCVAKNKASNLSAVTKGKGDGVSDEGGVGVRELARIFSARSKETSK
EKVTGLHRKTVPKGIHWSASSQSSLTPVVGDRLGATPGEKGKADQECKQDDSCVKSNFSS
KTVKEQLTTVSPKKNDSHYENMFAGDWTSPTKPSPSQPSNGSEKGARRPVPTPRKSTSPS
ASSANEYLKEERSDSSEGESEDEEYVYELIEELRKNRDRGTKDPNCHNLKKLQSELELLE
GIISLPPLGEDKESAETREAVDPHTTGKNKAKVSKSSSSASSIAKRNTPKLLKELRKGVV
TDVEKPLEEEYITMSSIRPLMLTLSSTQEESEYHTPVIPTNKTNSKTSLNSNAGSPTRTP
SNAMRGNVTASPVNVRPSSSLKEEKEENKEQNKYLTMKRPTEEEEMSRGEEQNQYMTMRH
PSVLLKPVTQQGGGGGAGKGLSDWKRSQGSIFASEMINFMDQQESLYCKIPERRPITLDD
ISCPTTESLSDDTTSEKYIDVCNIPFKPHPSPVKQTTPISSRHQFPPPIPNRPLVGPAAP
KITRSNPIFSSKVGKDSIHFTGGDFPPPLLPPKSESLLREQGIFEPSKSPPLVGGKGGGK
VKSKSEKKAGRIINRSPILEAPPKPDSAKNLIRALKKEAFATKSNPEPRRPLPLPASASV
SSRKTSEAVMPDCTSLDSKSTPLQHATSSPNFLLVNKPSSPIPIAASVPTDTPKLSLLSG
SSPPLPLFSSSPGFERKGVVRRKQNKKAADISRKINRDSLAVILCNKDIITEQLKQKSID
RKETRADWLSSSPSHSPQKDTLVHSLGQILVDISSLLDDKEDHLKDDGANDEDSLVDLIE
SELNVALHNNPSYTTSFNNVNSTEEDEDYNVVITDKDVQDVVKYFDENRSDESATDDFDS
PRAQNKAALSRSFSDAMLIDSPDDILRSDSVSSLPDTNDHSSSPSDEEYMEILDVSKSIT
VAAEKLAIRRGSSINAPLMPSDRKHSLPNGVGYFTSSGGIITSKTSGVVVEVPPGVVPKG
RRQKLWFEVHQSVYRDTDPEDAYSAFSNPGNESKSDNMKKKESKIQLSPIVFIGPPDAIL
RKPLKINIPHCVPTDTSAWHVKIQGRGHNSRSDEWVSLTQASGHFLPRPGTNKKSFKNST
YQIHPNYARIKTKIPGCFRLVGRPIAQNPNKVVKKMVCSIYTETQRESSVDDMPTRVKVF
FVNAVLDSVEALDRALTSEGYSCLERNIPMVVYGNKTDLEVSIITETFQQKRTILHSQVI
PYAMFWRATRIGSARITLDVDGAILKRNKLLKLTVSQSSMETLEMEFMLP
>AMQU_Aqu2.1.32081_001
MSASGSIGDKYVTELKELFRARGVQLYNGEHSLSLTSACLHYIEKKLQSLLDDSKTTSRS
QKLTDLQYLHDCLAKVHSLKLISDRKHTVAPSLVDIDISVFRSAQCLVLRRIPLYSLNNL
QKLRQQLRVLVIQRSNLSTLEELLIKCGRDNARAFAWTSLRELDLSFNYIKLLGESLQYL
PEVESLNVSSNHIGGSGCESSCGSINSSNSDRQNGLEALTGVQYIDKAKTLHLGFNQLTC
VPEFGDRAKYNLTKLILRNNLLKDIIGLEVLDSLVELDICENLISKMEGLKPLLNLHHLS
VLSVMGNPVSYDPKYRLKLMSCLSNLVSPTAFELDGKKLSTVERKAISRSTTRYSPPSTP
IITPSSSPAASHFEGLPRPTAPTPVSFSPIAIVTSKTSSTSRQEESVTEGVRLQSLTSTS
PKYPSTSPKYSQRRKSSLKKKPRIVVLNDDDTIVDSSLSASQTSSIVPLLSTERMNKHNN
LRTQLKDNWLSTAESFSTSVGGAKSEDEDTPSPLSPPGPNETGAHPHSHSTSGLSPIPPP
VQTTPSPTYAVHYKETDGPLTNGVRAATQQDSTVFKMEEEEERLSESPIETGPIPQVTGS
IFDVSLLESDTDEEKPSNSDNGSTWISISDRFFQEINISTHTVQDQLDLQCLKSASVEKK
RIRGQDKSVLLLQFAYDRRDRRKREYILNDDSSEQNIMEQLQPIVEANTSTVSIATKLEC
FKCQVVFDWSEALDAPQDSPAAVSAGFFSTSFDLNKRQFGKICPKCAGFLIQINDSGAST
GSLPRKPFLSNQSPLVNERSNGDASIQENTNNLLSPGHIDVSQFASYPEPAHNSHEYSDY
RVSSRPPRLSPIPPSPFPDMSPFQTPQKPPSATPLLVKRDGALIVEDEEEEHGLSLSFGE
ASESVSPLSFGEKNKESTGATSKLNTSTNPFDDDLPSISPLSSLSSGPRTSNTSTNPFDN
LPDLESDSHSSKTGSRPRAEQESVSERVDRSPVSKPVPVTSKTSQSGDYLMARSVPNEGG
GKLKNYIPSFIKGKKEDPVDKKGKSHARSQSQDYKVPPLPEAMKERSLEKLIGGGVGGGA
SKRSDKTTGGSSKADTDHQASGGEKKSSGSGSGNRKPGGLFSVTSKKKQSSSRKTHHHSS
SETEETKAAHSPVCPYKEDDPTYIHNSFQVHFNLEVFDNERKEKFELAAKMPIVEYGSWS
EVETESFVIISSIRAYLYRVTAPESLEPDSWLELTKELKLKNLVYIIIGVGYQSLRLEFD
DPPQCYTFLIRNEEKCRKMFDKLSYVVSDISRSKFKGVKVGQLSLVSIKEPQKYLKNVLS
SNYDSSISDSVDKRSENDDETEEQVKIFLLVHKYTPQNDPVLVPVTLVLTNLYLYLALDN
PQWPLPKLHPLPDKNDLLPPYSGVMQKQITDVEKLVLYDDQVCQFTLQFFNESQQGPSVS
WTIVSKTGKSVQKFVQMLEKLWMEEFQLTLNKEFR
>AMQU_Aqu2.1.17560_001
MLRSILKDSATKDDKRFVLVHFPSDNTTSIVKIGCVIPIEDSVVIGAQCRVKERRKVYEG
KILGIGDDMNELVAIENAFLESDSEEDNEELGEVNGNEDAGNSKVQEKKDAGSGIVHEKE
DAGNGKVQVKEDAGNSKVQEKEDAVKEKSKKRKAQNHSNQGNKKQKVDKNKETKQKNEKP
KGSIIVIDYNEPENDASTATSTLAINESGSEDCITEGDKAKTDTDHKDNDSVFLELNIQL
DLFETRLNAMEQSLSDIVQRVSQLENGKGPPHTQSPILVDRRNSLPQQYSTPYYSSQHVK
QHNYQYQHMQASYLPKQQDTSDFFALSDEEEDDPPPLPEPVQPASNAYSMPPYPILPYQP
AQYLQPKQLVHAYEEDSVSPNSQVSKCFPILGKTKKGQQVSLSSMEINKENLCCHDIVIK
KNIHLHKEAHVGKLAVKLAKECFFGEDILKKCTVMGCRNIPALPLKELNDLKQLVHD
>AMQU_Aqu2.1.41233_001
MILLLVLSLISFHLAQCCRYGEVRLADGRVETEGRVEICIGDSWGTVCDDRFTNINAAVV
CRQIGYTTNFTPVTVYRSRAYFGMGSGRILLDEIICNGSESRLVDCDMDRESIGTHDCDH
SEDVGVICTEINSANAVSVCSTQLDDRLWNKMTSQGECEPYYKTNVTSVCDAYFSETDYV
YFPKGQTYGQPHIRFFMEELTKSFPFTSDCYDIVAKALCTYYYLPCGTRDAIHVPQFLCP
QICNCISTDLCADNWEILLRTISNFKFESMTDSIDPPDCSNPGKLIESLNLNGDCCSDAS
INHQCNGNSNVAVAVSVTLVLLLLVAVSVAAVVVIVIVVLKKKKREKVKVRVVWKRKRSV
NLSLVSRESLRYYPGESVRPALSPGELCSSVQVSPTHGQKLSEYAIPWSSIALQETIGQG
MQESTLVYIFMLIFLGEFGIVYRALLSMENGAPQPVAVKTLKGSFTQNDVESIVDECIRM
MSFDNVNVLHLIGVCIDMGPAPYIVMPFMAKGSLLSYLKKERHNLTVAESSDDDIVLDVR
KKLVSICLQVAKGMCYLASHNFIHRDLASRNCMIDDHGIIKVADFGLTEEVYANNYFKQL
KDNNASVKLPIKWMALESLHDGLFSEKSDVWSYGVLCWEVFSLGRTPYPGLDPAGVVDLL
DTGGRLQCPHNTACSQEIYMLMLSCWYELVSDRPLFSELVASLDGIIMPLANYLDFTDCQ
>AMQU_Aqu2.1.20836_001
MAGLDSYCRISPGGAGSENNEPFLLSIREDDAISTLHSYGIHKVPHLGVYGSNYALSLPL
VLLSLPPTLDFLQFLPYDILNSLDLGPPINAHLNTVAKTLVQKVLTSASLKYRSSFAYRN
KVRISTELSMDQDNEDTEGEASSTWLRSYSNSNHSNRKESFMITEPIILIDDDAIRTAAK
KLVRKVLHVACFRAEGRRSSIEMEYLTNNTKKLKINDDAMTPPLSPTIAPPLAPPTEYSF
SPPLSTSSSLLFDSGIMMSSPYHSSSECDQTLSKQEEESLRKLGKRRQRSESHDAGLLKE
GGINGKFQPVLPRVYSEPVIIEEQEISPPMPTTPLAAPLFISNGGMDKLTNLIVDMSIRE
DSPCKDVGDNSDDDYIIIEAITKMVDISPDGSDSPPIQSHSHDSILGTDYSIPITNYSVP
GMDYYVMVHPSPPPGVCQKFLCNNYNEVNVLYHSWLFGDVDYDPSVTLLESVGMGLFDTV
GIAPVHLDLRDAGIAFGYLEERTVCIHSCCFSPENAQFQILNYDHFCSFYSVARHGDRRV
VTFHIVLSPSDLPCINKIKECNSLADLVKCFDFFIPPASQKIRNLLYPFFVSHY
>AMQU_Aqu2.1.11280_001
MKHVTVGTHEIFGINPTNEVYRCKKPCLGEWEKMVFDDGDMKQVDATLNGVFAVSTGASI
YQHNILFKKI
>AMQU_Aqu2.1.41178_001
MTTCTTQQPWFEESCSVADDVDDLLAYSDPTPNLYSVPSNRGGTDQIESLVQLNLDLQNS
LSALREEYDIVYQEKNQLLIDNKSLQEQWERFQDDRYQQKAYIEQLEAELYEKRKELASL
KKESELTKENVKLKKLVRRLRQEQKYSKVTSKTKSLGTNSPANKKRYDWSVDDDDSLESA
PKRRTQDSDTMSVIVLSPEEDPMESHSPETPFIDFEVATPLPGNGNHSSTASPMPPVSPL
LSASVIDNGDSTIPTVNNGQLLATASPMASSMPLFNDTPVGSPRSSVVSVPVSQVPVPVS
QISVPISPAPVPVSPAPVPVSPAPIPVSPTPVPVSPVSVPVSPVSVPVSPVSVPVSPIPV
PVPPAPVPVSPVSVPVSPAPVPVSPVSVLVSPAPVPVSPTPVPVVNETLTPEKSPVSSVT
SLLSPMDQSRYPLATMSPSTMSNEEEEDDDDDDYFDDYQEVLCKITSLPLLLSPLPPSPS
RSPPPSLQAPFPSTSQTPLPSTSQVLLSSSSQISPSTLNPQTPSISPLLSLNRRLSSPIT
PLPPSPCVKAAAPSGPFSAGLPPSSCRVNLLKSFSQISESSSSVSRQCVVDEGGESNHDK
IIMTNSDEDDEMGWESNCKEMLSLPSLLSPLPSTPLPPPGVPSSTMQCVNKPFSPSFSGQ
SESRVEKEPDLREEAEHEDSADLVIDIDPDIKFDSIESSLSQPLDPLIAPMTHSTESLMV
DVVAVGYTNLPNDSPSLSETNTRHHSDSELSSTKEEIMKDVHSKKEKETVPDNATGQCIS
TADDLLSPTIQKAPPLPFPPPPQSFLSPAQPLPVYSQSQLELPDYMKCSHPLPHWLIYSM
KQVQDKKEEMLYTASGGSAKKCVLFHSDPTKPIKKAKKKKIWNFVYESLTMLMNGSLHLS
TVVLMLTNKKSVASCHYKAVVIGIIKFLRQGYHPLYAAWRGLSLEKIGQIRKGILDPLNS
HYPPPLLPLETLIIALVINIQSIHPQLITELMNQLYDEIFSTSLTFHNACAMCRIYTALG
RLLSGLDQIQGLVCELILQSKQLGLVESVASVWPYSLSRATGSTSPPLFVNNRLQSQGLE
YQPLSFTLEALAGEGLFKKDKSTVTAMKNISAFCKWQQNLSSMIRDSLTECLIDMLKNSS
SISIKVAPDSKPYPSRHACTIVLALRLLSKVRGWKEWTNDVLIRHYTWPILQQWNKEPES
VREATVVCLIRLLGFVGQEGLDNSNSPSINQLQKVLLSILKKRFETAKKATLAVQIAAVD
SLIELCPPTHSNYPMVHPVLFQWIQSLKESSATASIASEYSGKCKLKHHKSY
>AMQU_Aqu2.1.03895_001
MKWIKEAQNVLLSDKKFPQWKTQFRLFRDDEGVWRCGGRLANVNASFCTRFPILLPRNHH
LTHLIVLQAHERVLHEGIKETLTELRSKYWIVKGRSLVKMIIYRCGLCRRFEGAAYRGPP
APPLPSYRVQESPPFTHTGVDFAGPLYVRMTPKDKCTSKVWICLYTCCLTRAVHIDIVPN
LSAYTFIRCFRRFIARRGMPRLMISDNGKTFKAAAKIIKELMNQDYIQQHLTSLGIDWRF
NLERAPWWGGIFERLIRSMKRCLKKMIGKSQLSYEELLTVVSEAEMIINSRPLSYISMDD
LEEPLTPSHMMIGRRLLSLPDVSCSEDTDICQSTPSEINKRMKHLNFTLDQFWMRWKKEY
LLELREGHRYHSTGVRGEQINVGDVVVVYDSDKHRGFWKLGVVEQLIVGRDNESRGAVVR
VHKKGHKSTLLKRPVQRLYPIEMNCQNASSTVDSTGNQADSDTSIEGNNQANTTSGVEIN
REVELELIEDPMPVKEREPDNPPTRRPRRAAAQEARDRIVAWNYC
>AMQU_Aqu2.1.30535_001
MAKLLLALTVARVLIAAVAGEILQIEVNGESGNDTEDCLSGEEPCATLDYALNGTSSSVS
SVHYLLAPDVPHELRNNYSFYDGTNIRISSSLNGNRAYIECIGNNTGLSFDHSQNLSFCD
VTFNHCGSSHVTTSSDFSNFESNGTSYLYTNITLFFIFCRDVTFDGVVVTNSTGTGVVFY
STIGNNFISNSNFTYNRPVEDKPGGGGVAVEYIYCIPGDPSCSEKSGNSFNSTYSNGGSF
TFRLCNFSDNEANTSNFNGDSFIVPHANTNVALGRGAGLSLLHKGNITNSRILVDNCTFI
HNKAVWGRAMLIEFQDTSKENEVNITNCYFYRNRCFFDSCNYAGTGGGGVRVQFASFHDH
VIKNKVRFINVTFHKNHAYFGGGLSFFTFPTYRNRSSSNDLFFYNCTWNKNIARLGSAID
LSLWNIKGFSDGSLVVSPYFEESTFVNNTIKYTKYYGTPTGIGAVYTDSVPLNFTGNNNF
SGNIGSALVALDATVEFRNNSRTYLKVMKACLEEQ
>AMQU_Aqu2.1.21886_001
MSFSKLFGSKESRNSLDSNSRSKSDSNKMSRGREVLRGRLGLRRTKTSKLQPAEIIVYSA
SHDGKASGQIEIFEEAFKIYQKPKKVVMLTELAQPGVQGGSPCTSLSCSPSTHSPKNSFM
AASPPMNSHTTLWPFQILTKTGEVYELFAESPEDQRQWLKRLGLLIMFPYSPIPEEPAVN
PIREGYKSKLNARDYNADSVWAVYILPEEVGSRVHVLGLHILTLKSRVSETQPGQLSIIS
AADHTPIVTWDRDKMRRTGCLGNMVFIEIGRRCRGGPGLVWMYVGPKETAALRETLHMFL
FKGDGRAVPITAQPPPPEPGRASFDSGFPPSYHKRGSQSSLQRSPSINTPQRQLSIESQP
SSDSGHPSSPFSSNSNPPPIDFDSHPNRIKSRRSAPRTISAHYPYENTSEMDSSRRSSSS
YRDSINSESFTDEQFPLEPEVSPNDSFPDERSFVEHDGGSHHPHFNTRHYSVPSMPSRQL
HRSHSTATCHPSQRSGDYERMIHPRHSQGEIKYGGGAYEDPRDQYVKMQPASINGPESAL
AQLRISGEVHTPSPPYQQSSQSLQPINEDRSDYENFPLTRDIESESFTYYTPSYENITQV
RQELASRHSPSSGTGRTHREPVVFGPRLKSVSPQSHNVRMAYIGNRDSPSPEIIATP
>AMQU_Aqu2.1.11682_001
MLHFPTKFITKDDKPHFLDTGEKNWKTNPGRTANLYHEAFSNEIKDNSLQQICSAIAIGA
KYREHKGFHVRNSFVAKSDYLIAFTWSDGEEPKKGTGTYDTWKKCSKGTKRIHVPLKSLV
DSPAAVEPMEPST
>AMQU_Aqu2.1.39172_001
MAIDCPKNCCDKLATTTSYYSSYATLLSSLLSIFGSCLIILTFILWRDVRRSTARIILFF
LALADLGTGLSYLVSSAGFIAHYNLIKSSGPNDTHPGFNYSKFCTVTSFFTTFFPVSSFF
WTVYLAIYFFIILVMKKPRWSRKLIIFFNLTAWPIPFLICIFTVSFGILGASTVNNTIGD
HRNTAGWCFVSINGTKGYHYSYGVYLAWEALCAKGWELLFFCIVIISYSTIYCVHSNIVR
KLWKKLKKSDDSEESQISSSPTFSSRIDWKLFVIPIVFIALRAPGTYRYFLSMSEACGPD
NNTTFTDSNTGCGVNEECFKLGYNYYFIYIQAIFGPLQGFGNAILFVFLSKVIMRRLQVL
ICSCCGYRNLRSREPMNSTVFSNNAEPPSSGKSTPQNITKEHHHFYVKYSPNTGKKSNAA
SPTARWEDSMDESGSESINSAMSAKILYGSTVVTS
>AMQU_Aqu2.1.28964_001
MGIQGLTTLIKHHYPSRTWRTVTPRGKLVLDGKNVSEIVIDKNWLHGGQYGEPRDHFIRF
FRRLSDSGIDPIVIFDGVDYNREKSDTKLHRKKEKVKKVFNAILEDRITDSVVPIFTDIV
FCETLKELGVEFIFADGDADRDTARIANHYNCPVVANDSDYFIFNLKAGYIPLDCLYWDQ
QPVKAKLYERDQFAYKFYFDHNPDLIYLIPAIMGNDFMKRMKPRSLSGAIADASQKAKIS
GTEMKQDEKLDMLYYISTFDTVKDFMTHLSEVCQDSEICSIKKNYEKAKELYDVGEISMV
DLRESKNLKTANGTLLPRFIRQEYRKGCFATSVMAVLVLNESTIPVMVDSPHDYTAMRIG
EHIRKCIYMILSPYLSKPEVIETTFTHHMEDPHPREERVRWTDVRLNLPYIDDMQYLSKN
ERIEILCRVLETPFEVQMIFIKSELIWKLVAVSLHYWSQHAHP
>AMQU_Aqu2.1.01142_001
MVKLTATLHSSVDGTSNTNDTHFLTSSTDDDDCPLDIIINLMCPQPESWPFIGEVLLGLK
YNPSGASDSLRDKSDITVDCGLLAGQLQ
>AMQU_Aqu2.1.01098_001
KFTDYEASYGYIPLAEIEQNPPIGFLSSASYAIIRCIMHSCLLWSSCNGKSIPPLMNGKL
PLLEYNSFFWDQIRKDIQELSSITGHSVDEAALLVHLVLKQINEKGHSLQMQTGQSVVSI
VNLDDRRKWEEQFHHCYIECVLEDTESSIQKMLKELTARDYSKLFGAVYITPMTSEPFLW
NVYPTLTSQQICGQLLTIKLHEKHPVIFTYLSEFHRFEAMKFLPDILKMLKITQKAISQF
GFDEKTQG
>AMQU_Aqu2.1.37598_001
MATAEVAQLPFSATSLENARKAKVSTQNFYENLLIQDRDRTNRWKKLEQSMSELELADEE
REERRKQHAQKETQFLRLRRSRLGKKDFKRLKIIGRGAFGEVVLVQKIDTGHVYAMKVLR
KSDMVEKEQIAHARAERDILVEADNPWVVKMYYSFQDAINLYFIMEFLPGGDMMTLLMKK
DILSEDVTRFYIAESILAVDSIHKMSFIHRDIKPDNLLLDSRGHIKLSDFGLCTGLKIAH
RTEFYRDLSNVDLSDPQDSRRFSQTWKKTRRDRAFSTVGTPDYIAPEVFMQTGYTHLCDY
WSLGVIMYEMLMGFPPFCSEKPQDTYRKIMNWRQHLIFSPELPTISKDAESLIRSLLCDS
QHRLGQDVEEIKRQPFFRGTDWDHIRDRPASIPVHVKHMADTSNFDDFEELEHQKDHEES
ESDSKDWVFQNFTFKRFEGLTQRGHVRL
>AMQU_Aqu2.1.22979_001
MGQFIASNAHIHILVQLYGKERHGIREKDLDHRDKQNYESVENLMRASHLLTKIPDALAT
KCYIDLINAAVNSFLDNSYPPEKRLHEIWYVSFFLRYWRQWLLQHRTFTLKDNFITRNCY
VCIEINAHSLLAYVMVIRDLNLPHCFTPWNLGSQSCERLFRSLRSLSSTFSTIVNFSLLA
MLQRLHKIAIKEDLESLSERESHEINCGREKIHKRKSGHSTIGQFTLVDLNDQKIHDILQ
GARKEHK
>AMQU_Aqu2.1.30543_001
MWQLVILFLPLVLVYWWYYFYHAPYGILKRIGVPHPHPVIPFFGNGLVVLKLGYVKVLEK
WISENGKVFGYYAGTAVNMVVADLDMIKEVTVKKFDHFMAMLKEPYAMSKVRKDNHIGSG
LLFELDDDWKRIRRIVTPTFSSKKLKMMMPLIEKSCQTLNTVMEEISNKGQSFNILKLYN
KFTLEVMLAVAFGSEVHLLKGEGSLLAEAAAGLFNDIDESVFVGEEILNSHFPLLSKFLN
AMASKILPLSNHMKYINETSLQIIKSREGQLENSREKFNDFLQLLMDARAPDDENDSESS
SESRNKLTSDQIVGLCFDFMAAGYETTASTLAYTTYLLALNPDEQERLCEAIDNYYQENE
DASLYDASQNIPYLDWVIQEALRMYPPSPITIRVCKETCTINGVTFLKGCNVILPIQYLH
YSPEYWDQPYAFKPSRFSPEGKEGRNPLSHIPFGWGPRSCIGMRFALMEAKACLVSILRK
YRFERSPDTQVPLKFKLGILHLPVNGIFIKVKNK
>AMQU_Aqu2.1.30735_001
MATGHGPIERSRFNWGEKTPEDSDDDDFSSPGNLVIDSSYDESKASTPTTPKTTSYSLKK
EFYLCEEDFKGLTFVGKMDAKIPPETICLYSYHWGSTHVDLITRINGDTLVPMTNVYNRV
VPGLTRNAVSNRIPKIGAKSIALPESHINVLKKLQLPITARSHYLTIVDFIRLCTYYKQK
PPRNLSDFAQINSKSNPADILKTYNSQVVPSQPALASVNSHLSTPPAHSSNYFSKDKGLT
TPPVLSPGQINASLAMSMIGNERYSEDSPRNGDDNDTDNDKTGEVKYLQFPNGVTLSLVY
QQGIYYILNTEIQSILPQANQNIVAPLRSLLNIPLEYASKAALNHLKSEGIVGIKACRVI
IYKTVDVIKMYSHWNLSVPQYLTDLSNGIYPPRVVPDDPSINQCDSYSSLPGESLSSTPP
VPSNDMMSPSGTKLYLGTNKKKERKTSHSGLSPLSDQDLDYNYLPWGDGRSITLLTPPSG
EPYVAIAELVAKIFSQRSQVSLQKRTRLGVPTVPATSLQIHALRARGSIDPSSGYSKLIP
LSGVIKLAKEAAIFIPPAVVGECHKYVAEEEIQRYLINSPVKTPPQSSPHRRGGGGSVIG
SPLKTPLSVRPDVASHPDVTLAGAMLNTDEGVLFQVKWGEHKIAVFTSARNINYIGLYQI
YEVLFKHLVTRMNFKMRMRKLGVKSIRAPSFIRQGLIRLGALPSSSPVCGLLRISEMERL
VSSYDVKIPQVFYDLFINNALSVEPLEPDVFRDFTNTEEKFVVSYPRDRIDTSISDLVTE
SESLPPPSTPPTSSNNRLSYKNTSTLQSLAKKISMKNHRLAAAASATTSPTSIFAPVSHG
KRKCYSCGRSYASSKKRCEDCGIFLVGYPCPVCGSINYTLCSKCTQCGAALDRTKLSSST
PTASLSPVVQKQTSLKVPRLDVPRFEVPRLDAHPNVADEKSDSQSDSSGDSDDHPKLPAG
SFSAPPIRTAALKSMFPSKSTESSSSLVTKTLYSGNISSSRNCMECGGINPRKAKKCQQC
KAPIQGRPCPQCNRPNHSHSTECFKCGTALPPTATKWVVGGRIFRTSNESGRLGMTTKQF
KKAASDRAPITCIRCHRVRQYSRFKCGRCGDLYSATPLYSSTTGTTNNGKHATTTSSVKD
KQQSDINDPDNLLKFAQNLVLLGLGEELLPTLSEKEEELRQMLYPAEEELEAAEEECQSF
LNDKSSKESLEADLKAQLDILILKAEKYDQELKDLKEREEAASHTMEVCPDMLKELEEKL
NAYTDLYDISPV
>AMQU_Aqu2.1.32118_001
MDCCSFCPCCPEEEEPKDKHSSVKYQKASEMNIDVVLPQYEKVPLDKVFEYKQPRVPMPV
HPQISGYSAITEQPSPSVTVTAPSPSGQAKIIGSDKDGKHLDSKPLLHFSLYYDIQRRTL
TVHLMEGTNLPAKDRRGTSDPFVILFLLPNKEEIFESKVHKRTLDPIFNEVFEFSGLLPN
EIRRQTLVLRVLDKDLASSEDMGTVVLQLEEADLYGVRVSAPLAEVPTGLMQNDSQGDVL
ISLMYNPSSNIISGVLLKATNLQRMDISGSSDPYVKIYLLHKGTRQAKWKSTIKKKTLVP
IYNEQFQFDVTDMNISFILLEVSVMDYDRLGRNDLMGFFTLGEGANHPSGRQHWQEMVSH
PRNPISRWHALGAKNTNSLRRGSSGITGSKSSGSLSSS
>AMQU_Aqu2.1.34826_001
MEQTQQLETGYMSQREGEKSPFPSIHKPIKKVKRKFSVNLRSQRSLLFRKPIALLLLWNS
MVYGYQFIVLRLVTSQNQQKQESFWLSEFLVLLTNYVLSDLFYPLAGWLSDTKLGRYRVL
KYSIWLMWISGGIALLSLIPQNICISLGMKIAVLIINAISLAGFDVNIVLFGLNHLIDAP
SDQSSAFIRYYYWTRNISFLALSILNVIVCMYTHTHGTEYSMFIILTVSTLLLSLALGSD
FIFGRILKVHYKRSNPFQLIRKILMYTWRHSYPELRSAFTYNESFTPKRIDYAKEMYGGP
FKYEQVEDVKSFLNLLFAIVAIGIFSFMYLVSYSSVHYFIKRIQKSTYFTDIEVCWPLDN
FYWIVNPLIITVLIPVYEFLLLPCLQKYVPRTLRRIGLAVVLLLLGLISLFVLDLTSKSK
DFSTCTTNISNRSTTNATINSSNIGLVFIPVLLLTLAEMLGKIAALEFICAQTPEIFKGF
MMGLLFAVQAMFNGLATLIIGPFMKSQYNQDVKWGAIHCLAGFYSMHMVLGVLALICYVF
AVKKYKRRERNPVINEQQLIESYYEHMFNERDKNEERMITHDVTINN
>AMQU_Aqu2.1.36048_001
MKRTCFDGSENSSNKRRNTGSSLELRGEDFGQRVPPLYQMIKKILQDYPSGQIFKEIIQN
ADDARATEVKFYLDCRVLQTLPLSLISAASDSSDSEQQLLLQEFTGSALISYNNAPFRKQ
DWESIQSFQQSGKAKNPHKIGKFGVGFNSVYHITDLPVILSQNYCGFLDPQERVWKGGSG
RGFNLEKLKSYCQEALEPFDGICGFSKDNPSYQDKTLFRFPLRTKESMLSSDFYTIDKIL
SLIHTLKEEAQYLLVFLRSVCSIEICKITESNDTLSLFKVSVSERDYQSRLSQQKQLISR
VESAFTGQSQYSVRDIIKDVSRFNIEKVDGGTVSNYDWLVVNQIGSNDNDVMQLAEKQHI
LPWVGTAINLKDLTCISNGRVFCVLPLPVEDLAPFHVHVNGTFAISSNRRSLKWEAQERK
GDEEGTWNKYLVEKCLPSCYFKLVSELMELLIDSSTVYSCWPDIKRVTGRWISVSDAVFI
TDEAPSAVKDAMIKCNVNLVEINDSCSEALKQYQSLKALQPDLVRSELKGNMLSYCNASR
KEKLEILKYILKDDSFCDVVGLDLLPLSNGTFQQFKNQSLFVDDIFVSSSSYPSSLLPGL
ESQLVSLYIEDSILHTQLCSVVESSCTQLVLLNTERVANLLSKCNTSH
>AMQU_Aqu2.1.36418_001
MSDEAFDRFPEKEEAGIPLSPSSSSSVSVTSPMRKASAGDKGMAGSTAVIVDLETTKVDF
TELPPQKLLCPDCGRVYRDPQLFSCCKARSSCRTCIQGLKEAEGACPSCGESSWESEADG
ETQRNVNELYVRCLHVSDGCLWFGHLEHLPRHIERGNKSGCVFIKLPCPHDCGEKQPRKF
LEDHAKNKCPNRPYKCEYCKEAEGTYKEVSTVHFPTCPRFPLPCPNKCPEGPIPRSSYEN
HIKNSCKYQDSLPCPLAAIGCTAKMRRDKIPIHLEKGVASHMTLLAESIIKGKQELESKL
ESLPPPQTVVAPPPTPPPQPLNTDEIDAHFEELLKSKDDEIFKLKRDLAQLAREKDRETR
ELQTALDKAQRTLEMQEKRLSLAEQLSHTLTRDLGILRQFIPSPLPLTFTINKVSQLCQS
DKWWYSRPFYSHVEGYKFGMFVFCNGVLDGKGTHMSVFLYLVRGEYDDNLDWPFRGNVTI
QLLNQRSDRQHYQKVIRFTDDTPTAVCNRVVDAEMAKEGNGPTQFISQGDLTYNSEKDTE
FIRDDCLKIRVASVSLKTAAPRTPAPGGGANTGTLSRNLPKDSLLIHAQSQSVDSNGDSL
TSPVAKSPSCRTSSTTPVENGHSS
>AMQU_Aqu2.1.37661_001
MMVFLLLFLLLLIQGFASNEIYISSNGTSEASCGSIHSPCLSLSDITQWENDTVVIIEGS
IVLDSVIEIHSIDNLTFTSSSADSNEKEKSAVINCVCPSYNNCGLIIKDCQDVNFNELSV
FGCSMEYKIHVLRWYYYRSGIVINTTTGIALSKVSISNNIGTGLLLINAAGTITINESVF
SNNSIPYCLQQNGSNHNIVHGGAGLVILISACEIVKNCSNVSSASGNYTIQGTLFKNNTV
NLTNINNRYWFLGYGGGLGILLILNVQWNTFNIEDSNFINNAAYCGGGMVWHCEKFCHNN
NMYLSRCSFSNNYVSWNDFGGGALSMGIEPYSRNVSTNNNITVSETTFFDNTGYYAGGVQ
VYCNALDPDKSIKSYNYVTFIESNWENNSGTANSAVYIQPNFKSQYYSTFTTITTFENCS
FSNNTIQRYYDPAKAPSYTFKEDVGVFVIAKLTVYFKGNNTFYNNSGTALYIMSGSAFFK
RKAFTEFISNTGNAGGAIRLVGYSTIQYNNDTIFEFTNNSANSLGGAIYVSTKILSLSSH
SCFLQYHNDDKKEHSYETNAQFTFIDNWSSTRIANSIFLNTIIPCQFACVFLSGIVPKPT
ELFKNQSCIGQVKIDNNETASSGSSFKINQPVPFLIVPGRTFSLPLTLLDDMGQNVTNRT
IFQPSLSSGSDIKVSSGFEFVADNKIQFTGKPGESSNLTLKILGTDTGASIGIELASCPP
GYIIDDDSSSCVCSASQGNKSLTYRGIVGCKENKGVVISGYWVGYILSNENETRNHLNLY
TTDCPLGFCHYNNTKAGHGRIKQDYSLAENASRDEMDKAVCTSNRHGTMCSQCKEGYSVY
FHSNTNKCGKNHHCSIGFVFYLLSELIPITGLFFIIVYFNISLTTGLAYNFFFMIQLIHH
MAVSVNGAVEFKPTTIQHIYIVIYNIFNLNFFDIDELSFCLWKGARPFKDQYRFFAGLYF
FYRLIVLSLLVLASRFASNEIYISSNGSSEASCGSIHSPCLSLSDITQWENDTVVIIEGS
IVLDRVIEMHSIHNLNFTSSSANSNEKEKAAVINCVCPSYNNCGLIIEDCQNVNFNELSV
SGCSMKYKMHVLRQYYYRSGIVMNTTTGIALSYVSISNNIGTGLLLINAAGNITIEESVF
SNNSIPYALQQNGSNGNTVHGGAGLVILISACEITAKSCSHVSAPGNYSLLGTLFNNNTV
NLFKLKTKNWLFSYGGGLGILSVWNVQGNTFIIKNSNFSNNAAYSGGGMIWHCQELCRDN
KVTLINCKFSNNYLSLSNTGGAAMSMGISLHSGNMSTNNNVTVIETTFSSNTGYYASGVL
IYCNALDPHRSIAMYNYVHFIKSRWVSNSGTASSAISIHPNYKSQYYNAFTTKITFENCS
FSNNTIQRYYDPVKAPSYTFKEDVGVFVIAKLTVYFEGSNAFYNNSGTALYIMSGSAFFK
RGAVTEFISNTGTAGGAIKLVGFSNVQYNNDTTFLFTNNSANFVGGAICVSTTISFSSHS
CFLQYHNDKNEHSYETNARFSFIDNWSFTGIADSIFLNAIRPCQFACLTQSGSVPKPTEL
FKNQSCIGIFEIDNDEVASGGSLFKINQSTPLSIVPGRTYSLPLTLLDDMGQNVTKITLF
HPFIPIESKIKVSPGFEFVADNKIQLMGKPGDKSNLTLKISGFQNIGASIGIELASCPPG
FIIDDDSSSCACSASQNNKSLTYIGIVGCIENKGVAISGYWVGYILSNENEKPNQMNLYT
TGCPFGFCHYFDVEAGSGRIKQDYSLADIASIKEMDKAVCTSNRHGTMCSQCKEGYSVYF
HSDTNKCGESHLCPIGFLLYLLSEILPITGLFFTIVYFDINLTTGLAYSFVFMAQLLETM
VVSVNGAVEFKPTIIRSIYTVLYSTLNLEFFNIDELSFCLWREASTLDIAIIKYVSFIYA
VLLIFGFVYLFRCYTCGLKGKYCCKSIFSYSVVQGLTAFLVISYFQCSHISFLLLNRESP
RGIGGTVYKDIVFWDGSLEYFSPHHLQYAIPAIVSLIIFIIPFPLILTFDGLLLKVESKV
AIRFAFIRRLMPWTAIHYKLKPLLDSFQGPFKDQYRFFAGLYFFYRCIVLCLLVLASSIH
HYYFLLALALVVFIVIQAIAQPFQEKSHNICAILVFTNMAFINGFTMRIYYLVSNYGYTA
ETITMQWIQMGLIYVPLVAAVLKVFLKCFSKFYKVQRNTCACSDYDELLFDRSGDFA
>AMQU_Aqu2.1.19103_001
MIKMAAFCLACGDDVIKGSRAVASQVSVILKRYLTRRCQELNMDIDLNSLIDQSHVCRAC
CKVYTTHQQKDEHLYDKTLVSFSSIVSQQQSTPSRPESRKRLSSNSTNNDESSFELEDTC
KRACINTEKDTESPPVVVGIGYRSGCKAYVQNTPRRKRLVSKISRTKDSAKSMACTALKD
PEVLKYLAIGMGRLIKNEIKTLCSERVNSIQRSSEQNDIIYFPWAKILKETREHCPLLMS
FIYACTETKRLRSNRLHFMSAIVCMLSKYLYGRMSLFQKLISSILYAGHSGTVVYTRLQK
VCLCMSKSAMYSLIETLGNDYDSEVMKWKSNLIDSCTQQHSYMDSLDTTGIRIDEHYPES
NTDDEVIIDDSIHIIASTVEESQLSCSLFGSEQPDLEQTDSVSNASTPEAPSFSDLTLNS
DQFTACIESIEDVDVDMSPWKGFKIVGDNIDISVVPRHKRIDNKTSSLHYFHCFAALDRV
DFSGATEVPNQYMCKGVTELPVSDLLPSLTDDTALLSNMSVLVARTIVSELPFFATAFKD
VTTAHIPHLYSEEMSIKSKTVPLGVILKNENITEDMIDIISHLHKYVPTVHHNSYDEISQ
SEVCDDLIHAILLGGDQLTRKRAESAKEGRKNSTTPHTKLKGLVPVVEDWHAKKIFLEMM
WKWFYDTKSFMERGTLCHIRNVIDRRNISAEAAEDFNACHDFFITVVTCHIVAVSMQYLG
MKEIDDIPHHSMLRQDIWTETEDNRKEILHQVTRDIAMNHIDILAHHNLDLEIDGDDVKK
YAIQLLSQGLLYMEFCDAIKEGDGERILRVWRYLMLIYKARKRKNYAIEGLNLLAQHHFF
LPQRQAQQLLWSRCINIHGLPGRNIPCDLYMEHLNRICKQAVQALGSNKTPAALERVGKC
VGVLDALLSEYDKELKISEISGKHAIASSEKDKRIIIRELVEAGVFCYEIGRAHNCFRNL
SINIVSKHKHSNSTTKWMIEHLRYIRSTLIY
>AMQU_Aqu2.1.34456_001
MIIIVILLLCLSTFTETNKVVNLLALVPWPDDRESAGWDTGKVLLPAGRVAVKHVNNHKY
ILPGYSLRLIEDGHEACGLTEASKTIINFVRFASSPPHNTVAAVLGLYCSTSSIVLAQLK
EPVVLKLSASNSPVFKTHSYPNFWRFLVSAGIYGDMMIGLMNKFDWKRIAIVQDLETTFH
SAIAEELAKKILATSGEKEVVYHCGMVHTVDQFANDCINGIIDRKARIIFVSATGPQTAK
ILCLAGQRDMSYPFFLWIIIDFLVSSIIDEAGHIEDCDLSSLHYILENSLVAYFSLENTN
DLDSSFNVSIDDYLTAYRNELEADNITNPLKHDELYAGLLYDQVWAIALALNSSISKLEG
MNISIDTIGFNQPHVTQIVEESLSRISFHGVTGHIRFTSDNEVAGSVHIYQVSNSLEGLL
CHYEFQPLTNNYSFVNCQLSFSEEFDDDIPIQLLLLEAPIVISMFTGTCILIIFITIILL
LMAKCKNEPEIKAFSFSMNILIFLSCYVLCGTQLLSTVMAGVNIQSELAYSVICNIQVIG
TYSSICLVFVTLFMQLFRINRIFHNKRLSHLSCLYNNRVLFIITLLLQILPVVLQIVFVA
VIPFKLQLSESYEVVGSKTTLIRQRCCEIDSSTKNQLIFRFIFTLYEFVFLVLNTILASK
TSTISHRQFRNAKTVNVFMASVIIVQATSLSALYVLKQGSSSAMRYAELIVYIDSYLVTL
LCQALLFMPKILSVISRKSKQSLQSKHV
>AMQU_Aqu2.1.43959_001
MDSIMEGKTPQKLKIGRYILGETLGTGTFGKVKIADHDLTGHKVAVKILNRNKIQHLDVA
DKITREIQILKLFRHPHIIKLYEVITTPKDIFMVMEYVSGGELFEYIVKHGKSSENESRA
FFQQIISGVDYCHRHKVVHRDLKPENLLLDSNNKVKIADFGLSNLMKDGEFLRTSCGSPN
YAAPEVVSGKLYAGPEVDVWSCGIILYALLCGSLPFEDTNISMLFRKIKSGQFYIPHYIS
KGASDLLTQMLQVNPVKRITLPQIKEHTWFTTELPQYLFPLPGLTEHHQIDSAVLSEVCQ
KLSVKREEVLQALRSGDRGHHLAVAYELVQDNRLMQSHTQPGDDSHLLATSPITSSFIIV
DTLLERDHSQKDSLTNASPVSSTGGGMTKHRSTSLVIEDSVPIRLPRSFKKPKWHLGIRS
QSHPQNIMQEIMKKLKALNFDWKVVNTYHIRCRYKKSADESSVVKLDLQLYQLDQRNFLL
DFKGVDPSEEKTEVSILGGGSPQLPQRHYTMEFFEACSRLICSLAQ
>AMQU_Aqu2.1.37717_001
METSMYMSNIIMTSVPCRTLSGEIKSKEKSLRRRSVNLPISRPSYLETKAVVAPPRRKGV
HFPVSVLLQQAITEGDLIEVKQLIKDYGNIVVEEREPSGLPPVMRAIFEGQLESLKLLVN
SGAELTTTDPEGWTALHVAAAMDDLEAATFVISACNEPLTCIRNADGQRPVDLAESPEMA
RFLLKSDLNDLRIDSTTLSKSSSIDDTEMSVLKTVRNHYESNQDVEFLNVMLQSQTEFDT
LLHLAAAKNYTRLAYYVLKHQLVDPDVRDREGFTPIHIAAFNSSVDVVLLLIEYGASIHT
LTNSYEKTSDLTDNELILEILHEEESVEYI
>AMQU_Aqu2.1.24365_001
MLGDLRLVNGNRTNIGRLEICIDNEWGTVCDDGWTHTNVEVVCRQLGYSTIGAQYFSEKY
YDTGNTSIFLNDFVCLGSEDNILQCNHSTIGSSHNCSRSNGVSVQCFKIDNALCNTELDD
QLWSAMSANGICEAYYKDKSSTSICDHLYDPDIDYVYIPYKRLGGSQQDLRQFALQANAL
IFQIPEHCRDLAIKIMCVHYYLPCGFNGTLHVPLPICSNVCSYMSETLCPDIWSFVVKFL
DLNQVAPGYRYDEGIKLPVCNNTAKLIDYLNLTSDCCSDGGIKVPQLTKTAAKVINTSTT
PVPHSTTIQTTRSIPLIPASGTPSASNQLTSALIPGMISTSLLLLVVLAIVLSVACCIKK
ARNRKQLMNKEFSLKTNCSLLLKSNKENIYFSDKTFEISSDYTNQLSKYIISGSSINVQE
TAGQGEFGIVYRGVMTRENQMPQPVAVKTLKGFYSKSDVDSLLDECIIMMSFDNLNVLPL
IGVCLDLGPAPYIIMPFMSRGSLLSYLKKERPNLTVADTSEEDIILNVRKQLLSICLQVG
NGMCYLASQKFIHRDLAARNCMIDDDGIIKVADFGLSEDIYSQNYFRQLKGSKDSSSSPV
KLPLKWMALESIHDGLFSEKSDVWSYGVLCWEVFSLGRVPYPGLDPAGVVELLDTGGRLY
TPNNEACSKEIYSLMTSCWSESPDDRPVFSDLVSSINALIEPLAGYLDFTDINSCVENDI
KA
>AMQU_Aqu2.1.41500_001
MEPNNEAQQLLKAVDRVLPNIRSYLCQVLKQEKLSLEAEALRARYEAMLNSLEKATTREP
SSSMQTPPSTSRVNLRHSMHASDNGRQKGSNRRKTESDLLSQYNQYTAGMGGAGGGSQEC
LEIIPEKPVAVPEIAGFLLCRDDHQRWQRRHCRLDPASRSVNIHETPEDMKSLESISLVG
ATLTFDLQNNGGIDRDLSFAIDTTGDISITVPEEGSSPKEAACTTRHIFAAYSDGDYIKW
KTTLEHVVARSRPTSQWAESVTSGTSLGQDSLFSPNESGDSFNIHQSILPEDEDEGHVSD
ATIYEDIDELVQEFDITMKETAQAINMMSPTKKRKNESKFFPNSGNKDLTAHKRQLEVGE
HYEGWLHKRSGSSWKKKWCQLKGCVFCYSKSPSDSSTHDYILLRAEVSSVKDVKKPYSIR
LACKGVREIFLAADEEEDQVKWILKLENASKRDEEFPLLLDGVESKSRPLPEGIYNVPRS
LFLDEALYDEPPTELILASTDPSLAPPARGLYDVPRALLGM
>AMQU_Aqu2.1.21816_001
MADFCLACGGTLVKGSRASASDISVLLKRLLTKRLEENHMEADLDSIISCSCVCRACFKS
YTTHQEKEERLFAATANSVNGIESVSSSPNPVTPMRRVASSIDSDLMSATKRRCANSETN
SDDSPPIVVGIGYKSGSKSYNQTSPQRKNFISKLARSGDSAKSVAREALNDLEVRKYLAV
GIGKLIKTEIKTLCSERVDSVQRSSSKDDILSFPWARILDEVKQHCPLLLSFMLASTDTK
AQRPNRVHLICTIVCMLSKYHYCRMSLLQKLVSAIMYAGHCGTMVYRRLQQLSICMGKNA
IYTLITSLGQDYDSNVKTWQSSLLSRTQTQDQMNSSDMPSMLEFCDNSSDDEDLHVANDL
HVHYVDTFLNNETSEENDHNGTTIEDGIEETESVVSRASTPNPPTFSDISNNLDTCNFDE
DVSESHKDPWNGFKIVGDNINITINPRHMRVDEKAKSLHFFHCYAVRDRIDLSGASEDPN
PFLHKELCELPVTDLLPTASDDISLLSNLSVLIGRILVKELPYFTRSFDCATTDHITHTY
YDEMAVKSMTEPLGIILKNENVLEDMIEILLHLNEYVPCHTQTALDCVTQLEVTADAIHE
ILLGGDQLTRKRVESAKEGRKNDVSLFTRLKGFIPVTEDWHAKKIFLEMIWKWLYNTKSF
LDKGTLCHLRNVIDRRNISATAADDFNACDDFFTSVVQCHVVAAAMNHLEMNDRSDMPVH
PLLHDGLWSEDSEKRKDVLNEVAKEIALSYMDIFAHHNLEDDIDDDNVKKYAVEVLSQGM
LYMEYSDSIREGDGEWILRCWRYLMLIFKARRRTNYSIEAFNLLAQYHFFLSQRQGLQLL
WSRTINIHGVPGHNIPCDM
>AMQU_Aqu2.1.43476_001
MSFEAGSSSSLNVPVGPARSFSSLEDEEVASTASGQSSVDLNGLLHQQQSNQSSLDDSER
LSMLSSAVSWIKEELAAMRDTDRGILHQLLRAHSAITDIRESQKKNGYSEQSQQDQETDD
NITQSESIKEEELNSSGHSDYYSRDEKTPGSGSHVSLDITTNTTPPRTGSSTTNNTDATS
NSTGFTPLKKLRPETEAKDDDDILAQFFGEESLSKFTCLSKPRSSKSKGTEQTDSPTVHA
PKTSQSTERMQKQHSFTATSPLSDRLKVDVDKKSSRSSVAYEMQLLRQKLQEEAKSELEA
FDREFDGPASVPSFLEVEKKSYRYSILNRMDELLYPSSPPPSSSVPRHRSGSHIRQYSEP
VVNVNLDEYTRGEERSNFKTSQSTTFSQFRKSSEPAHSSFRLPTSKTMELSRTGSGYYHD
NAGGGMRVTPPRKGSQTHYDTTVIKRRSSNSSRSSSQTNTLEKKGHHPLQYSVESLEGGV
GSNDDLSSYNGQYYHRRDGSSDYDNIPENKSIRGTRNDSGNGRKGLSPEVYPESMSPSPP
LTHVSSSPLGLQGRSFNQKPRSVPLRKKNFISQSPESSWL
>AMQU_Aqu2.1.40686_001
MIRNPFKKAFSSRKTKQEDVQFEAEVQKLHHMQSASKRLYKGMTKCLESESAQARANAKI
FSDLHSSPSSKTEPLKSIVDSAGSCFDELQSHSKEHKSRQEIVFSDPIKRFHNVYKHIDV
HIKQRDARLQELERQQGKLEKRQASQSAKLELTQRKLSSAKSEFEKINSQLMTELPQLHE
KRVDVFDPCLKAMMSSELLYHQNCANTLRDCLESIKSQLATPEKAEDGKGDKNDNCPTLD
DIFSQIKSLSIVGET
>AMQU_Aqu2.1.29345_001
MTSSALGSETEGLQLHHLLDIKDLENVLNLLKRSPFSFRKWKDFGSALGLGYVTLTDIQF
RFRNNSRDDCMRECLSKWLKKVDNVKRKGVPTLGRLSDALEEIGERSAAEYIRRNGRSDV
DDLFGESFGQRRPPLYEIIRNILREYPSGQIFKEIIQNADDARAKEVKFFLDCRVLQTLP
PSLISAASGSEYSKELLQQFTGPALLSYNDAPFRQEDWESIQSLQHSGKAKNPHKVGKFG
IGFNSVYHITDLPVILSQNYCGFLEPQERVWKGESGKGFSLRNLKSSCQEALKPFHGICG
FSKANPSYQDKTLFRFPLRNRESNLSSDVYTIDKLHSLLHTLQEEAQYLLVFLRSVCSIE
ICKITERNDTVSLFKVSVSQKDFQSRLSQQRKLLSDVESTFIDDSKYSIRDIIIDASHFS
IETVDAGVVSNYDWLVINQIGSDDNDVMQLAEKQHILPWVGAAINLDDTISNGRIFCVLP
LPVEDQAPFNVHVNGTFAISSNRRSLKWEAQERKGDEEGTWNKLLVEKCLPSCYFKLVSE
LMEFLIDPSTVYSCWPDVKRVANTPWQGLLDPFYQLLVSSSKAVHTFGERWVSTSDAVYI
IDELPTSVKDAVVSCNENLVDIDSSNYEALEQYCISLETLQPAVVRSYLRSNVSSYCNTS
RNEKIEILKYILKDDAFHDIIGLQLLPLADDSFEMFQSKSYFVEDIFVSSSSHPISLLPG
LENQLVSVYNEDSTLHSLLCSVVGSGCTQLVLLDTEQVANLVSKCNTSCWSRDQMSHFWQ
WLNSQELSYFQSKPIVPVKTHTGSTSVTALAKQDRVVYISPYNHVASAALLSGLEKCGIR
FADVREFSYLKHKQLFQYLYQFKNDQVLDAMLSLSFKGVRLSSSEAVAMQHFFSNFEGER
YRIIILCGIPFLKVLQHNQSSRVSVNAIRASCCDNRAIAMSGTYSFRTDLLTNTPLIIDV
TGNVSNLIRNLSNHIYLMKETEYLQKIAFQQIRNRQFSNSSIVPFMISVLDNFYTPQYRQ
IAQQLTSAMSSLPFVEVSNSSILDAPQNLFDPESEILCQLYNGESKFPASNFYPYLSILR
KCDLKTSVNANEIFQILLSLRSSARFSNSYNVGQIKYSRVVSVLKYLSDNPVLLYTSVNY
HNNLIDVLHSQASQYCWLPVASNPPSNYPSNLMWKGSQYSTSLVSSDFNPLVVQTQELAS
SDLPLIVGSQALFVENVPSQLVQGLGSQPSDLVPAVINHFHEIISLEDEIPTDMLQSIAL
QTYSYLMQNISYCNSQMFVGKWIWSEALSTFIDSSQVAVSANPSFRSNLAPFIFVLPASL
QKFSKLFIRCGVPVSITSKQIVSVLYLVRDQTCHKLSADDAWLIVKSILDWVVEDINRMD
EDDILVPVKSGFDYPKLLPIEEVFYTDDEIFCDIANDLDEDYSLIHDKVSHLSSKLGLTP
LSDHLGITEDVFDDAGQHEPLTTRLGNILREYKDGLTIIKEMIQNADDAGATEVNIMYDK
RTHSAKKLIIKGIGDSHGPALIVHNNSTFTEEDFENITKLAAATKANQPLKIGKFGVGFC
SVYHITDVPSFISGKWLYIFDPTLKYLKGVVHNQSSPGKKIEYRSKFLAHSDQLAPYQDL
FGFRSSIKYNGTIFRLPFRTNPSQISSTLYDDELVQQIKDDLEDNASKLLLFLQNVKSIT
FSTVQDNGDRLHEISIKCNAIESYGIEKKVITVTSLNYEEEIEHWLVSTVTENLEGYNDL
AVASVACGLRKSDNIYHCQSIEGNVFCFLPLAVSSTGLPVHVSANFAVMSNRSGILTSES
VKESSYSKEHWNKQLMTTVIPNAYCLLLTKLLEMHFSDELALYDFFALWPLAASLKTKNP
WESLLPVLFHLISQETLFYSSCTQKWLTLSQSQFFPSSLFQVSGTKENDLHIFHEFASML
KLPVVALPKLHLEQLQNMIEVNAIDLITEKKFLEIFLNSELFGKQDLSTSNVNTRNSILF
IILSALGTGKYDWLKHRLKDFQCIPVSPDGLQLKKACKLVDPSLFCDMFDPENEMFPLNS
FYEDHLVDAALSMLGLMKRELSWDAIIISAQTIKELYDRSKEKALLRVKSIIKFLNATNC
PVEFRDIPFLPVLEKPETYILPWKGDGCTVLSASEVMVMTSEDNMQKASFIAGSQKPIVN
IQCVGKSGCDLIPPNSLKLLHISTWPSLNDVLNHFRSLIGLMSEESSQKFFEMEDVLSHI
ERTCQLVYEFFENELMNPSHIIAEDIDMPPTPAEILHSYQDKPFIWTGSEFIIPNNVAQS
WKTNGPYLYKLPVIISEKKRLQNALAIHSNFDINKLLDTLGQMYTQFGQEPLPSDYHEFV
DNLILELNGAQKEDFDKRKETILVDVHYVLRPSTNLYYNDVLWLSEVDDYCYPIHEKLTN
EMAKFFGVVPVRSNYLNQFVDDSAFAGSDFGQTEKLTDRLKTILRDYPLGITFLKELLQN
ADDAKATQMRIILDKRQHEKERVPSEKWGDDLQGPALLVWNDKNFSDKDLEGIQKLGFGS
KRDDEETIGQFGIGFNVVYHITDCPSFITRGEKLCVFDPHCRYVSGADVSRPGRQYSTND
KFWKDMSDLRSCFLQDGVLNELPGLDKGVLFRLPLRCTDEQVKESELIDDKEKTKPLTAD
KMESYLSEWVATIKHSLLFLNNVVNFEYFIINGSNSVSCQQSFAIHLSDDSHHKRASFKN
SLSSFRDSQQPDLVLYQLILKTVHSDRPEASTKEKWLIQQGVGDIQNPSQQWNYFKKIPR
HGIAATLERCNDFKGQVFCFLPLPGYTNLPVHINGEFILSSDRHSLWISEVSEKPDDNTK
WNNNLLDSISSSYAEFLEQVKPYYCITKGYENMKSCLNAVKSYYSLFPFWISVNGWKQIG
HKVLKLLWFHNAKILTSTKEENQFFLIDWHVLHNDTEPFKQAYFVSSFTRNYHEICKILL
KLGMVLTSAPYLLCKHFKEILKCTDKEPAIVTEQILKCTDKEPAIVTEQSIFHFFKSFHS
QIITKCPCSIQDTPFESVKKFSAFFEYLLLKSDEGDKIEYKFPASPVNIPLLLTADGQLQ
VFEKFPKTLFSKFAWLFPNSRSQFLHESCITCCPKLTRSYFLSSKDVTFDFVDNLMRENI
PIELLSLQVDISDSFVIGLATLWLDEIMLTQEELISLWQCLSTDDCFKHHQGNIVKQWAL
IPSTSGFLFNSSSPIRPIINPATEDIKSHDVKFCHMLRSFDVPFFDTEIELPSVVKEYCF
QLADADKVLGMLYHIHKQKNIFSCLESSCPTFQVLVKYLGKVNFRNNSQSLRFVKSLPVF
ESIKGDLNCIYGKDVYIISHNYKGVCQAGYSKWATDENIIFLNPSGAWDNFCDVRVFGIE
SVSQQDVFIRFVFSKFSILTSQERLEQLTHIRDRRFISERDCIEPSPFYLALYELPCLEG
KDGKLQPLSYFKDHTIPLFKEFRECFSFVPINYQSKRWLDFFRILCLKTTLNKKEFKTCC
QSLSSKDALKWPIISKMLVDYLFSKSAKKWHKDSSFLAEIGRICFIKAESVDNLQWIMPS
EFTSLTSLNQTVLHSYAELVWTVKPVVKLPTEFMESYEYKQCLMEASICPEENESYCDMT
LKKIGVTIKPELEDVSKNLVHISKARLSDPSLFGNYDIDITHDQCSLLQTVIVKNFWYLI
ENKANQGLNELFTIPCIPVSADNSKNNVVSQPVLVKPVQVVRHISSAQDSENLFPYIISL
PPFMEEFGINLPLIGISETISLKALQHLLEQLKGRHLNSDESIKVREALLILYELCKEDS
RDEDVIAKELSPLYLPNDEGHMKLSTELLFIDLKRYAKSRLDLAKSSYSLFQLPTVVLPS
SQKNSIPEKKICLTLPEEVRPHGLSLVCKEELVSTSNLMIECSHLTDYFQNLKSLVPSLQ
LVLPKVISAHLKTFGSSTVKDTEINEVVSTLSNKYITETKVVVKEDLRCHIKLADEMLIG
TINVPFLIHDSSTLYVDSKAKPSSISFCKDMASIICVEIAQSHDEKPTKYLRFLYPIADC
LTAQSKEDFCDVLERYEVDDDMDMSFDPEKDTINAHGQGADESTKAIIDPSEAVRWLKQA
KSDLIAMSILCEHVTDKSVYCQVLLLAHETCEKSLKAGMYKLGLTPDLTSHGLCYLAEEI
ASSDKLIFDELRELPQLVSSMEKYYLNSRFPNRHLLPRAPVDVYSSADAIGVAKNAKKVY
DLVAMLFEPSEVPESMCNVM
>AMQU_Aqu2.1.38504_001
MSAPRTMHIDVKKPRPPRMLFNNRTPSTPSNSGVFSVTTPTPTTPASSLSSATPVTAEIL
PVNFEVDKLHIGDEVYTCGNDDLQDIGSIGEGHFGVVSKMNHTTAKHIMAVKKIPMKDLR
TSGGNVLELDVIKKVKECPFIVHFYGCLLREGHVWICMELLDSSMAQVSEIVYNKMNERI
PEDILGKMTVAVINALHFLQKELKIIHRDVKPSNILVSKVGEFKLCDFGISGKLVDSIAR
TMDVGCRPYMAPERIDPARACLGYTIQSDVWSYGITLVELAQGSFPYKKWNTIFDQLNAV
VSGDPPSLPPENFTRELREFTAACLVKDSDQRPNYVQLQEKEFFVLYNSGRVSVDVSSWY
ERVKESK
>AMQU_Aqu2.1.01520_001
PYVKIYLLHKGTRQAKWKSTIKKKTLVPIYNEQFQFDVTDMNISFILLEVSVMDYDRLGR
NDLMGFFTLGEGANHPSGRQHWQEMVSHPRNPISRWHALGAKNTNSLRRGSSGITGSKSS
GSLSSS
>AMQU_Aqu2.1.30894_001
MELSMKHCSWLVVFTALCLISHSNGRDILLNDLNSSTPNCSVAPDNASYQLQDSLENISS
NVELILQPGCHWLTRFSPVTDISNISIVGSEEEDTVISCQEGVGLAFINITDLTIKYVTI
LNCSLSGSNVSNEINSSVPEFLLTFSIDPALRFGTVIINALDVTLYGVSVNDTIGIGLMA
VNVLGSFTIDSCVFFNNTPVSGPQKSTGGGLLVYYHNTDNNVSYSTHMSVSNSSFLYNIN
CDIIASYLIYPSFLPSLTTYPTGGGGGLSVILAQSDYDVTLDIDQSLFKNNSATHGGGIL
LGAFIGVQNSHLSITDSTFERNGFDFTPEHFMDHNLSGQGVMIIVDIIFPPTQQAPYITG
NNSISIENCHFRNNIALSGSALLYLSRYAVAIPSVTSYSLRLKDCSFEYNKAYFGGAVYL
MEDKYRGTQEGTRVLFQNCKFMHNKLRAIHNGFTSTSVQSSSILDAVALDLSFIEYNSFL
NNTGTPLHTTRGIIHMHDTVLIANNTGVYGGAMGLSSSSYLILHNNSATILANNSAFLHG
GAIYFTFISTNDAINYFDCFIFLTELNAFAVYDFNISDLNITVRFDSNVAPIATQIYGST
LQTCVWANRFVDQTNITSVYYYLEKVGIFQFNPKIDDKTFGTASYKFNVTTNNYPVMPGQ
VLDVNVIAYDRFNQEIAELIYSNVDDNQVYGQSKSYIDNSVYWFIHDRETNTPLSVRTID
EPERQQDYPVTLFSVQSTSEYTMNVTVRDCYPGFEFSSSGDDLYKKCICNAAFAVKYPTI
ICSPETVSFRVPNNLWLGPVNSTTKTLIAHTCLFDYCQLGSKDNVTSLDFDVQCKNGSNR
AGLLCGQCKEGYSIQFGSNNCARCSNGYVSMILYFIAAGVIVIALIGKVGITVSRGFLNG
LIFYSNVIVPFQSSLLMQQPSTGVFFFLYTFSIINLNIGFPVCFYDGMTTLTRNYLNFAF
PIYLWILMFLNAFLTKYKFCLKYILCDDRAGVFASTILLSYVSVLQACTSALSVTRIDDD
APWRWAPDPSIEYFSAAHAPLAIISIINIVIYILPFPILLMFPPLALKTRIGVYLIPVYD
AFWAPYRTSFHFWIGLRLLARVPPFILASFVPYPGNVFGLGLYIMILLFIHVLVKPFKGA
AQNILDVYLLLNILLLVMVSLFSEAQIEFFDSLSEIPQGIYVGYLLAVYSALLLALFAVF
LVVSYHIYIRFKRVRKCWNGILKRIKILLKRKKDEVQQIKESTNASTENADPPELVKYTV
LREPLLEYGEASLKACYSKLN
>AMQU_Aqu2.1.43698_001
MTSSAKSVKFSTPEQVHGPSSHIVLPPKTPYPGKTGRASNDDDTINHGRDKPTAPLTVHE
ETGQMQREQVSSSTAPSSKRRSSAVKASVVAEKLRMQTNGDSLNYIRTIKYQVATLHKHL
LKVEDEIKLMNKGRRTLEYAVQDARKSLSVSQQSLSAQQKKARVGQECMIALFREETRTL
SKCKRDLESYLQSIRHQLHSLDSMRKTIKSKISSLSKSLQLDAQSFKLYNGPIDDTGPLS
TKPRHYETKCSKPSSPSSDTSFIPQQLLTQLHDLLQSSKEMRAGIKGLVMSVHTRQHDAH
KKVNGMLTQSVKEAEKHKSQLTMEKGHIRLQQNSIGQEMHNTEIAIGLVSGPISEVHKSV
GERKDRPLSRLRPATANCDEPVGQHVKEARAKLKRQLSASQAKMTSVAQTEHSLASKYQE
ESLSASFDSHVLRVRRMSLDNRWAS
>AMQU_Aqu2.1.38439_001
MADSSSSFPAHVKRVCGLQVGLRVSADAEDLCRKNYLSFSEMLKPFSTLAAETPLQDPAG
HLYSAKDLSVRFSEPRPEPTSSEVTEELLSQTVHWSERGPDSATPSKSIMRPSGPMLSIG
DIKVPATTPWFDHYCECYHDNVPIMEHEYFRHYVAAVLVVSSRHSKPIEAFQSLYRIQKG
EEKQSNSHPYWLSSHHLYYYHIFLHDVTEGDMNYAKEMFEAIKSIYGSGTCCFLPINSHD
PSQKSSGRGGATPEPWSRVLRVPSAPPTEGVDETDFHFKRFQRKKKIPRSRSNLSSKEQA
LTPTGNHTQPGAMNSSLTPLSTVNDVQEEKVMVMLEDSTSNPTGNDKTNKDNKDNKGPLK
SSSSTSVASVDVELGEDPLTFVVEEEEEGEIESGRGISLGECLSLNDQNALRNFVKEFTG
KLLSHLTAVLRKLNESLQSRRTMTRRVSNFSRGVWFKMLGGGGGGSSGGGGGKGGSSNNL
SSKGNEESNLSADSVERLMRLVGDVAFLLQNYELAFDMHHTLKRDLQGKDLWIHYAGALE
MAALSAQMLGYTRKETQSYLEEATHIYSKTLSLPLQSLRTSFFLCGVLKERGKYQELSQQ
MIKTIGEDNQLLSALCLEQAAQSFLRVSPLPMARKYAFHLVLAGHHFSRAGQDWHAIRVY
MQSLAVYQGKDWTMANDFIHYSCGKLFFSVKSPENACLSLQEILSHECSQSFQQQLSNLK
DFVYVKRSLLAQSHSKQFSFSLPYSSKSSDKLVSALSPLPLPFLLSHITVTTFDNGIFTP
PSSSSSPFDSFSHLITDSSHSIPLPSDSLAVGVYPYNPKRWREEMSRLEHQYFGESEREG
PVLYMDILSDNSVTPLCPINEVIRVGVAVKNPLLVPMLLRNITLSWNYTPPTQSNEDELF
DDALYCQVIDSFILRPKEKKHLFFWVLPVRTGSVSITGLLYNLCVWEETLGGPEDPLFSQ
GFQGRLNIVCRGLRLNNTKTERMGEVYGEDNRLCWKIIQPMPRVMLLLNGLKEPLLAGQI
LTLTLSITNYSTSPVTNIRLLSSLHHVLRKDDSNDTDIYSTTDGSTQSLFSPVSPSLSSP
FSLPFSSLPPLSPGETHTAQLLLSTPHSDDSELSYLFILYYEPHLLQPPVQNSLSNQKSS
MKCRSLRHGEMISLKPSLSVNVSCTSSQNWNIDKQDLNRLLVTVELSSDSDQEITFKLNQ
VSSVSYSWRLEALQEQRKGILISPGQTQVVYLHATRDISESNTQHLLYSDASLSDKMINS
SGYPCNVLISSTDSYKDIVSSFTNSLKRKDPTGGGGGLSENKMCLTVFWETVPALEEEGG
VKFGQQSVTAVLPQTTAILTQPQPQTIPSLISPSPYDLVRHALQYPSCVSHDFSAKPLCI
VQVDLTLENCTTSQVNVMIETLRTAEVAIGVRSLESHFQWLGQSKINTTMDSLSHKTLTL
HAAFSSPGTYCLNSLRVKACLSGSSSSGLLHQRWQFSSYIVVNGVGGVV
>AMQU_Aqu2.1.05522_001
MRKEDFMVPVLTELMDPQHMKSVKNYLDDLATVGKDEVHLTTPYREGYLVKRALARKKIS
VKNFKRRYFVLSDAGLSYSKARGDVIINVIPLEDMLAVERVDETAFNMKFMLQLIQPERV
LYLQAKNSVDQLEWLSALAKACYVHHSDTMVSSVHRGSFTCSQWSCCGSHIVEQPGCQPV
SLAIKLLAGTKRTSVERELNKIYRILLDSQERLIKLK
>AMQU_Aqu2.1.28521_001
MSRALRKAVENSKQKKEIHLADEGISALEDVPELFSARHITKLILSHNKITELPAEISNL
TGLEYLNLFNNQLEDLPSTISTLPKLRELNLALNRLCELPRGFGSFPSLQILDMTYNNLS
SASFSANFAYLGGCLKALFLGDNDLNRFPPNMEKFILLEVLILRDNDIADVPSTIHACQK
LSTLQLQGNQINVLPPEMARLNFLTEKSCFKIYDNPLIEELQSRSTTVKQLFDYVKTEEY
RLIYAEFNEAGKFTKVKRDYRSAKKCRNTKRHKVPALSGPGWNL
>AMQU_Aqu2.1.37694_001
MFKGREITLRSGRSYEFQENFDSLLESTANDFVEHLKAASVDPSELLNNLEKRYKQIKDN
IANKNIPRTDVYTSGIASLPNGFNATVYAAIKSVILNDNDNINMRTLLFKMLESDHVFSE
AHQTDLDFVTKFYSQINAQTYIISSGSLHNHPHWCVVNGIIIAACYQRKEVDPNYKCRLL
LTSGCNIRGDKLQEFSNRINWMQAVSLQYFAPGTGSVAIDGNEVESTSVLPGTIEWNDTA
VLDEQEFHDNYKNSAGARLLSKWRAENLGVVEIKPLGSQSQWLGLKPNASDGSVDFVLLG
ERKPMKVSYEKINFTDSPTDTVVLFKLQQLPKPYVTQSVFVKHKPGTLLTYYFYKKEREN
VLYLVANNNRITFSDNINGAALFEFINVSQESLNSDDIKNNKRVKLSKKLSNLINQTEAT
DSFSPQFYFQSSTESLPSLKFAQLLSNASENSLLSSLPSTMSGLLKEREQLLPHQSIPRH
VSQGFEETLGLQLKLKSAQSQIVKEQSLKKFTDDLSKKAVLHDDVNEPFQRKESDRSNDS
DVKRMSLKEFLLTAQHSENTILCQDLLGIIISHQFCSETLKDLPADSKMKEFLPLVFSFT
VDESSTFLFENHYVIEAQIKLILSSEELRLNEHVITEVSFIANYPKTVDQTIDMQLETTS
DGLSLTLVYHLKCDVLVQRFQKYLDSLGTKYKILKLYDAITTLLQSETRGYLFYSSLPQA
IARVLQWTINEEESTVEFVPFPAGPIVVSADISVTIPKSNEPFDFGIVNLFQLSGLRCII
RPESNGSMYMLANGTVADAPVEVTFYSHDLNELPELEVHIQLPNTSLDHIASFFHFKNPA
PFRIPLSHTTLKDIKITDVSFTCKQSFQQTKQLYLSKVVLGFDFLNLESYLPSSFEKLRK
ITSHVILYQPTITSSMKIGMESDFEFSINDDTSISAQLAAIPVSTDIDSFPSYDYTVSLQ
TTSNLIGSNKGGISIAKFLQLFGLSERFLKVASAPFLDNLLQNVELKNLVLSMNTSDKTV
IKFFSLQLFAFNWEVIPRKIIILESQLSIDYTVQLWRADLYSNAMVGDQYPVTIKFDMSD
ANEASIQFVSLNYSFTISKFLGLFGFGSIDGLPIVEQLLNVAVTEAAFQITKKESQDVSI
KNGSVSLYTESINIGSLFSISQVNATIFFVHHNESYVYRFAVSGFINDSLYISVEYNQDT
SLLSGQLSIANFEEMNLSQVVDSLPLNKAFETNKNAVLNRIKQFPSVDIAIALKYVSKSF
VLNKLMIAFDKTLTIGSLSFRDIKFLYENTPENITSVKLRGELMSKNINIVIEFDLTRDS
SDKGLLTASILPSKEKPLTLRNFLLLFGVGSPSVPEIDGEDLSSLLDVALTNGKLQLAVD
TFDIVEFEIEAETTRKVTIISSPLIKLQNVSLVINYKKSDKSKTTALVTGVFTLGNIDLT
LQGIKEPDVVKFTLAAMPTSDINLQDSFTVLTPENKDSPKIPSDIGIPRQLKASTGQLIV
QLSQGLSKEKSLWFMARSKFNWDVDLGFKKFVVFSLGGEVLYKTSVNQDPDYEVYIFGNF
QLSQTTFLLSKLYFGSDTDTILNISFNNTTDLTFSSITDDLLGFNDQAKMKGTSFKSLLP
DSTQAIELSHTDKSNFSMSINFSHKAFVLFGQLVSIGYAFLVAGNFSTGDISNYGYALGI
ALPAGFKPSDLLSSFSLIDDILTIRKASCIIISVKDVLVKDVVKKLRAVTNNVSDANVAN
LPFAGLDLDVFSNEQNLEPGLSIYCELDISEKGSLFSNLIKITDNSKEMPSIIVSAMIKK
DPKGSVFRAQISELTLLGSFQFFNVLFEYSCARSSVFKLTGIVVIPLGNETIYFKGSFIC
SDAQSEYSAELDQKIDRPLGMSGVTIDNARLSMIYYTKEEIPSRQIIYGKVTFSSSNGDS
SSPVILEGQLIFVNYSPVIVRINLIAQLSISDFISAVYNGHYNSQDYPDISFSNGIIYYA
KSTQDIENFHYKAGYFVSADIHVDILNTTFRIEAHVSPQESKIDIAGYALNSLKLGFVEL
TGVYNGGPNENGPELHVLINKTSTNIFLDVGFILFEVPIGSTRIGYKFEGGKKKLFGDIN
FNGDISFFNGSTISYEYSTEDGFRVTKWEPIIGSLLDAFNFFQEIKKFTDGCGSFAKMAF
KKGVQSHFNISFNLKKPEHPESDLADIEITGSYDVMLVNKFKIESVPLPPGIKATIKRED
AITLHKLPQVILNALAEAAGKIIKKFMEDPDRLAKIMKLFVLEKLTEEMLTVLACRGLKP
EQINPDAGEGGEDITKEDFNEATEAESNITNEIEGFENLSSASELASMIAIAKPLFYLAI
GLFAGIVIAGGVIFIKWAIDYYNERSKVSEKRKRDLNDKLVEMDEKLTSLLDIGKDPKAH
FDPPDQLTASWPSIKGANYHVTVTALLVSNNSNFGQGDSEPWKVLYDETISSNVRTYKVP
NDVMKINIIVYATMEIKVDDKLESYNGKKYTVDVSEVHPTFYPPSDVAILFHHPSFKISI
TATPAVNEDQYFFELLDGRETSLSHFFYTLPPDLDKIHCNFPHHDIQKSSASPIEVCAKS
VGKSVSGVFVAQSAFVYSNHLTLIDPIESLEITLPHFMDDDQEIQLKWSMAPSKLISKFL
CKVVSTENKQILDEVPIKSDVSDTILVKKFTLERIVNALAGPITPGGFVQLNFMVSASSS
SPNIIDSAFIGKVVSSLNSPEDVSFFFSSKESSLAISWQYAETSSYGLEIRDSETSGLVW
RKKIFLQKDEIEENKVGAKVSIEELKNVNDPDKKYTVQVYSVASGNNELDSVHPGQSSAI
LKVLKAAVIKRFGYSFEKNSILLLLSELENVSNYLALFYQGKSLIKRATSSQPEIYVNPA
SIANSVNDLDTIYCLVRSLGSGTFISSPVTRSDNQLQVLKAPKAITYSYDPDTESITVSC
LPSDTKKDTYRLGFLDATEHDTIFSKLATYSIGKSITAIFSSDHLRNSNTKEWKCFAQTT
LKEDSNSEVPSRCLFLDNDINVLESPLIKDVRCSSNPSLTSLLLLVTATSVSEVNKYIII
CDLFDANNSLLKELKDSTESESDGDVILTASISRKVRNWKEMQPQVASIKVTLIAGGSGF
FISSKISEPVYIKKEKSLCDLAYSYDNMEDTVTITCKLVDSTKASTSKAILGLFDANNND
NYIFDIADYVEKKFSVILQGEAVRALDAIQCIVYAQTAGSSTNLPTVLTLQDHITVIQSP
SINSVSYNFKSSSLAMSWFFVEHAISYAITIMYKISSGEIRSVTEESKDSNLSLLMNDKV
SNWNEIIKHVTSITLNIVSIGNGYYINSNRTEFDMNRLPATANIYLHCTESDAIVSWDNV
SLAKEYIITIDGGYQSLERIAPNSNTSITIPKRLLLLPSLKANITHTLAISVTAVPSDAH
YLNSFPVMAGFEMKAQKFRKSPIYGTTTGTINDDGVECSGIPIVGIKDICIGFYKGSNVR
YFRATYYLADGTTSMGLSHGFSYMTYVPSIDYDGPDLFNYNMPDNPFQPDAGNLCRSKFR
HLPQPDIKETTISFDKEETIIAVRGSSDSTYACLYYLIFITQKPDGSYKKYGPFGSPKKQ
SSKDLIQIRFSGNVISFFGKCKAHESVGAIGFNYTCTSNKILVSNVFGGNNGKYFDDDTI
IHIPPVTSIKEIRVMYSNECIIGIQTTSALSDGSEWTSSEHGGGKGLAEINKVSINLQND
EVIIGIIGKYSDNDELLELLSENNCHGLVHQLSFVTQQNDQTIKIHGPYGKDIGNTFTIS
GNLIGFYGCIGALNAIGGLGIYYSLECSELLGSSNENVEDFDDRALTHSPHIVGINNILI
GFSEIAINFIMVTYLLSDGNTWQAPHHGSLGAEMMNSFQFENDEEIVEMKVSLHSVTVND
ITASISKNNYERFQSVDYVTTLQHKMKQLSPSSSMPIKDMEIMQLYKPMLEITAKIPGVT
AKIPGGTAKIPGGTAKIPEGTPKTPERTPKTSMGTRETPRGIPETRGGTPKTPGGTPEIP
RIIPSDIPGVPPDIPGIIPKIPGVPPDIPGIIPKIPGVPPDIPGIIPKIPGIPPDIPGII
PKIPGVTPKPRGLPIPKIPKIIPPGNPVPKLLNLSSRSPTPETEPTPEPKIPQSQSMNVL
GSIRIKTRSLNGSKKVYGPIGTQHDNEQEAVLNGRVIGLFGQTSAIDEAKVNIVTALGAY
YIPL
>AMQU_Aqu2.1.06550_001
MEVTATDEKSIEILLKEFWLNFIKCDQDSEEWKAIVCDLIYDRVKKIQKFSSLISIYKSI
FKQEEAATVVRVVTTVMEETIASPTFNQKELKDLASHPSKWSKTIFSRCLDEKYPNSDCG
INIESVLEYEMWPVILTSYSGSDGEGFSEASLSSFQKLLGVMQHSQNCIISGSLTVNLFK
EMERKWSSHLYPMLKLLKLDVKVFKEAMDSANNRILLFHFHEALLLNFINYLDKELNKEF
KVCEISPLTIDDMYINELCVEVSEKSWKYPCLEAADPVKPLLIPFAVMTSEVLKNNIFHQ
QCKDQVKCLNNIDSWSQIAIAVKTAFESCTLILAKLKDQTITLHEVDTLFRGISSVSVVT
HTLSQLESALLFPKDSVNFLKDARTFSSQRPPCSVSSIFVASRKSVFSSPWINKVATNVY
LWRGLSPLLVEAQDFAKIMNDFEVKQDEFMEFFIIDLQTTELKSVANEKEEMLEFMKKTK
EQTGEVKDSIRVFAKSKKLREWILAKSEDLDAMETFIGVVLDTLAEEGDEIQDRLTNLSE
LCSKFSLLIYNFDKVKSRIKRVMKLFEDTYKKLSDISDPVALVEICNNDFEWYKRIGELQ
GSIEQGAVTQLKEINQHGFYSIQSSGDSHKCRVSLSIVRDKKHSLSLDDLNELESKLVLI
TRKHSSWAEEKELFQE
>AMQU_Aqu2.1.36536_001
MRGLLCLLLFSISVSAESNTTPTWIIVSDEGVDSHECHTGEVPCLTLDHALDGLRNNMII
TIDTKEVNLTRAHYFESVEDIKITSLNNRTDDEYPTMDNSSNILEEGVTITCPEVGAGLS
FVHSVNIEISNLSFINCAISHKTSALATWSCNETKGEDCTPLIFPNASSAVFLYNCTGFT
LNHTYFSSGRGSGVSLYNVLGNVIIENSRFVNHTLLPPAIPPCTNIKDYYDNCSVQSTGL
YIEFTYCEEMTSTSCGDTFHVRHVNYLIRDSLFKGNRNLGSYRDYTDIRPYAGLHREQHW
PFGKGGGLGIAFRSYNFKYLNLTVEGTAFIDNQAVYGGGMYLQFEPGYSDHGFFKILGCD
FIENHGLINGGGLDLDFNVLYHTIHHNMLQNQSFRNHLSVGYNQFNSNIAYWGGGVSLVL
YPTNVSYLITDFFFSEWNSNKHFGGAGAVGIFKKERPEENLFIVPKVTFTDCNIHATEGH
VSTSSSSFSMISCSLYSEGIPLLFYGFNLFTSNCASALCLSDTGATFFDFTHFSHNIGFN
GGALFLTGKSYITVSNNLRMEFDNNAAYQYGGAIYYLAPPPLEMNTSGSCFVRYHQEGNF
DTPPEYWSVNVTFSGNVATQGGDAVFISNPKNCQWPNESSIFDPNRTEKFDYSRQSRHSP
THVISTPPQSMYITGNVEKQCIKDFPLTNLTHEIDKNNSNNAMLHHRMMPGDMLGITVHT
LDCFNQSVSTVLSIECHNASHYKESLFSPDICNKTSFHIEGRLVQSNTLINNIITGPRDK
SFVLLFRTCDPISILIPLHVHLTTCCFGYTYIDNNKCLCGYDLKGSAGPMACIVNATKSP
DVERASSIPCIKRHYWAGNLPTEKKNGTKKEDNSIYYQFCHTGKCSSSRKCGNYKDYQLL
RKHSCIHNLSGPLCSSCNNSKSVELTYNAYSCSPCSISHQIGLLCLILFVCFLIVIFILI
FLRLNVRVTTAVFYSFLYFYSVLPVFLWAKQQGTALEVIIAVITSIASLDFTLLQYTHFC
LFNGVKAIHYQFLHYVYPVTIALLIAVIIKLDKYCFKKLQLFTGDSAVQVLCIMLLIVYT
SISETSLYILLPLSYFNGSANESDVAYGKTYYVYVDPGVTYFHTTHHLPFWIVAFLVEFG
IVLPFGIFMTIAPFLMRCMNFTRVKPLLDEYQNCFHDNHRWYAGVYLLARQALFLISMVS
SSHPEIMSYVEQIFCLLLLILVSVLQPYRNPLINKLDIFFLLILTIISFSGYNPTSSQTF
ASEEAHEIILGFLSLIPFTVIVIGFIGLAVRNYLVRPLVLKKVLGLHHVISDQSDTLSNT
SEEPPLRSDDLKSYSERELPPRFYDEEEVFNETTRLLQSTPRGGGGGRGNMSINTGLPHT
H
>AMQU_Aqu2.1.01920_001
EDEDLDVSGEREDEFDNVEMSLGEVTLRHRQRVRSVSPSRARNTARNVVMSKSARMRIRA
CTTLPGASEGVLPPDSKPVTSYEALHHLAKRLCVWPSLDNSEKENFSLQEENAIRNQVIL
FISRLINIRTPVDFMGGEAEMKQFSDDLKHFIDKFMSEVDTDLHLTYRKQSTIMDQVEPL
IEVHFNSLESLRSALKKSSTAK
>AMQU_Aqu2.1.32598_001
MPRRANMGAVYALIFFSLFFQFAQTGLSPLLRAKRAADKTGRYIVLLQSNISDQEFNKTL
ERALLVSQDKRPYMVVRFIEKAFTLDLNSYALHQLRNWSEVRLVEEETEAVGTQDPTIPW
HLDLLDQDPAAYFDHQYSPTRTGKGVDAYIADSGINFDHEEFEGRAKYLGYDPYDEYQHF
FSRFHQHGWDCNGHGTHVASLLGGAKFGSAKSVSLFSVRVLGCSNRAPWSVVLDGLDHIM
KMVSVRKRPSIINLSLSGSYQQSMNNAVQKLSEAGVVVVAAAGNGDEAACLNSPASSIHA
ITVGGTDENNQLYSHTNYGLCVDIFAPGVGVQGAHYKCGVSSIEYPDEVRENGCSFLLTG
TSMSTPLVGGVVAGMLEERPLLKPNEVLSLLRERGRVGAINGSLQGAPNLLLNTPGSCGG
YYPFRVQLNLTSPGYPNSYPSSLQCEWHIPAAYNEDVDVLISDLELERGFDYLYLCQGGN
CTSYTGTQSGIHYRTSNRNLTIRLVTDDSITGRGFRLKFTKYYIGTPLQVIDGGELTPLP
HTSLPLATTRTFTKVSTSRIKSLVKEMKRNSFDILSVSTVISPDDSQWYYTVLFHNSTQT
PSQGFVELQSHELNQTLRDQISSKALIPYSIVGRLSGATPLYSVVFRKHPSVIESHAYWD
VTIPAHVMSRVNMEKKGWELMSQHFMVFGGTNETRVSAVYHRDLRRVYNVPLRDVPITDK
ESYYGFLYPEFTSVTISFLYQDYYAKHVSTYHHGADSPAQGARFSVILESKVAGQRSDAY
WIRWGLNSSAVHKEIEWFRDSWDLVFVVSYVYESTVQYILEWGRRIGH
>AMQU_Aqu2.1.29966_001
MEGLVSADSLPSADFSIADLDSEEEQEEEGPVTIFTRTGSKPVTGGDTETRNHINEQDIV
VHDIETDDKKDEDQFAKNGNEIPKSRDEDQDKEWNEFQSQFYSVLESSETMVQEATLTGQ
LQRLKDDLLSSGLLNTSSANVRLTVSPDHKATRLIGTGTDERHDKTSETGSGSSHLLQSS
CFDQINEDDLDMMLEVIKEEAESREATPTKEEGSSSFEWQPLVSTNQELMSQLESASVLN
EAQVEEYRSILRSSSSFKEDKKSKYSEPDNQNVIHLDLRPTNTMHFDTESHDEMSSSAKR
LMALRLSGNKSSVGEEEEESYDAHSWKIERRKFKNTSSSSGGESDTKASQPVPVLEKTLP
VPNETSILPPPSSSKKTPPSSSLVPSPRTRLTSSESVSEDDVFSSPSQEGLAGPENSSQG
GGGGGAKSKQDGKSKRRKHKGCGRNDSGSGSENENKRRQKGRGRKDSGSSSDGEGKGKKK
KSQDSKKDANKQQKSRKSLSHRDRKDSLTQSSDDDSILSFKGSPPTLPPPGRSLSEGDAE
SVVKSLERVKSFLQQKIELRKPPSLFNVPNTSPLFHQDVSFSDPLLSFHPSLTDTQSLLL
LPLTENGLIDMDTVDLPSHTLSISVTHLLHTILITWLISLMHTTSPEGKEEETDGSAVLW
RPFIVNGLQQTVVDGLPCILVTITSTGSCEITQLLSSSSLAQIINPLMTILNLTSFNENT
LSQLHSLSTTPLSCLLSLQTDSSLISTPLSFYSHTFYSLRCLPSADSIHSTAPLQRTVCT
ISHTNLSNTRVVFNLLYEATTQGLDIVGLRLVYDTTTNKHFPLAPLKEREIANEKTEETP
GQGSPVVIHKSHTIKQELCDDSSSQLVLAVSFRGPNAISRIIDIIGPDDHSLALITDPAS
LSAQYGGGNSSPNSTSSKGVPLVSCVRNSYWGGLELAKWFGGRACLKSGSIIGVSDAITK
SERRKRQRVRFSESESEDVVIPLPEDIDYPPLISNRPALLVYPYSRVILVASPLVGPSCY
STLLSSVSEAGFDLLGIKRIRLNPKRALSLNIPMPSISHFTPSSSSSSPMSPSLNDNALS
FSSSQSESGFPPLPSLLLILARENASSHIQFLLNTVTSSLRNLSASNPNILDPSLPSSGL
LHVTDFSEDALKVIGSYTFTPSSSSGAKPSPLLLEDKSYKEEISLIAVSGTHSLTDALDT
LDSLTAISRPNKASTHSTNNSLVSSSKPVVSRDEEGLGGFELLGIKIVPSLSRFQAKQLC
PYPQSSAGFSEMVDSLFAKPVLLLLVRGISCNERVWKLLKGSDNYDILLGSRKSTRIICS
DDFNKAFYLSTLFFIDKELFSDSDVWPWAHLVPPAWINDCAILSSLSVDPEPLLSVFTVA
ISHMTLLVKVLEKLSRSGFHFVGMKLTEGDQSDKLVVAVCVERYNAVWYLAHQLQLFTHS
SNSYSKAIYYSPTFMSAVADVQFYFPCGSVHTLSSALLKYYQVSSDPSVSTGPFSPRSKV
TSTPYEGLTPPTSPLSEDAYLILPPSYLSSPSASSSSSYACLSFIIVLDVLTRAGFSLTD
ILMTQLSRKMAQELLLLVDTKLKEDDLYKDGPDVRPCIVIGVRRDNAASCFQSIISNFLL
HCSVREDTVSIARIFDGLIVTGTAQQTSAVRSVFKNTQSQPEQ
>AMQU_Aqu2.1.16617_001
MSSVRQCKRLAKALSSQALHRPPYAAIGPHQSNVLVLPQCRKASSSSGTVRSWILKRVYG
VIIIVGVTGGGLLVFKYWLDRQVDNKLSWIKSYYPSGVSEKISDGLVNISNWIKTGTNNS
SSSSSSSSSSEARTVVDDRPSNNDELIKLQKDVNMLKNKLSSVEKENYELRKELSKHTGV
SPNAVQPGQKTLIEMYSEILTLLTEFDAKSPLTDRKLVHSLPQVVVVGDQSAGKTSVLEM
VANARIFPRGAGEMMTRSPVMVTLSEGSDHVAMFSDSSTVYDLKKEAQLKALRHEIEKRM
RASVSDGQTVSSVPISLVVKGPQIKRMVLIDLPGIINTVTTGMAANTREDIMKMCRQYMQ
NPNAIVMCVQDGSVDAERSIVTDLASQVDPNGHRTIFVLTKVDMAESNGLKQERILSILD
GSLFPMKALGYYAVVTGRGNTGDSIEQIQRYEREYFAKSKLFQNGMLREAQLSTRNMISA
VNDEFWKMVQESINDQALLFKTLRYNLEAEWRNKFPGERTLDRDDLFEMSKADILTQAAS
LQVLPPTKWEDILMNSLWDQIGPKVLDEIFVRAAQSRSSDEFNTVVDIELHKWADSLQLA
SLCANVGMTTLFEQLHNKLADLKGGKFMTLSQGLREEVERLSRELHKWESYNIDQLKYVQ
MSALDDKDVTAEDQWQSSVEFMKSTLSKQVKQASSDLSALKGPSSFSQRWLGWSSQTKQQ
VERQAILEELDKFLKAEPNHPNKLFVDEVLTVQRSLKNKGLIVPEKEVQIQLAWSHAYRL
HFLQQTQQKAHNCQKGFLLRQHSPQFACPEVTFFWRVQQVMQSSARTLRVQILDREVRQL
EQQLKIILDNIGNDEKRKRDLIRGNAVDKAEQLKQVRLIQEKLDSFRQSLLKQQKRQTN
>AMQU_Aqu2.1.37612_001
MSSKKETGTGLKHFLISSSIALSSTNRFSSTSHYKATIMRFGVELLVVFLAVLQCTGFIV
TYILAVNDGHVTPEFPYISDTGGKPPESCVFTLICCVSGIITLLIMYIRYVHIKQYYQMS
INKILFLNPLTFFIGILSVFGLLLVGAFQDDEVSIVHMIGAAMVFGFGIVYMWLQTVVSY
KIYHASLTRHVSSVVIILRLFLSLMATIFFIMVMVTMYVAGHIRNQSSLDYDPAHWTSKD
PGYPLHLTSTISEWCLGLAFLVFFLTFHTDFSRVSLIVSVSLRQEYMTLNENTPLRL
>AMQU_Aqu2.1.10791_001
PSIPSYSARANTLPPLKVEAKKTNYTSSLLPNNQPLPLRKAPLVPSIKPSSLLKIKPQIQ
>AMQU_Aqu2.1.12131_001
CILTESDKEAIVLGEILNDRHINYAQTLLHYQFPKAEGLQNTLLQSKKRLVKLTSGIQAI
HDRGNHWIVATTIDKIVTVYDSVYSTVNKATRDVINNIFETSEIKIANMQKQTGSKDCGV
FAIGVLTALLNGVNPSELTFNTQEMRDHLLSCFTEKSLTHFPAC
>AMQU_Aqu2.1.15769_001
MMTPMIIQFTIMSSEELTNDIFYFKLQQLTKNVTQELSLKDVYHDLWVPLFDHCCSVANE
LKGETITLSRLSMIFGGTESADSEKTIKKLLSAVEKCHMECINNIGLLVDICGNDVSKLA
EKIETKSLDTQWVKKIGRKITDWSNVQALSTEADQLMEALEAYDLDKSIVHHFSKQGIQT
FLNEMLKYVTDDDEKVLLLLKSSRLYSWKVKESIKKLGECKDLRLFIKSKSKDVSEMERF
IQIALDIVAGEGAEMQDRLIDLSELCGKFYPLLYQIDSSTTTQDVSTIQMLFQQTWESLT
THDDPLTLTESCISHAKWYQFIGQLQGAGEQGTVKQLRDINEHGEYTVSTIKDLQECTVS
LEIVSGDSDVSDDSHVSKKFWTLDDLHEIESKLVLITRQTSAWVDAKNSFQEMLGKVCQI
CDVVQKLKEYGHMKYLKWDMILACSYFLDNLARLDKEIEELEKILSKWIGYVWRCRYQYS
ELNYYKTNQLIVLREELTKVKENEDHQISLQVFRLLNSTIGKPLESELIVRKALKGDVSL
DDKYSATKKEFHATQSASQPDQVEADIESDSEIISKVSQSLVQVRNDKSMNMLYEESNPL
GYPDYLILQALLNENITDIFDMMEWYGELSEDDIDKYKKEWMVNDVETKKSPLSTAESSP
DSLCESSPESFVDIDINHVAKYFFKRMESSRFEKTTSIADETDFISLDNLGKCLQTIAAR
QKCLKEREFPRPFEQGLPNLVITTADNIFICTLQIYSAGQNSSLPTFDEVFLCSESTTLE
EVTIFWMRVLSNQKNNRIYCLLXXXXPTNEDMEHLKKFLLQNVAEIDKNSYITHVDATIV
DNNHSQVRVFTSEQAGVGKSLSVRKLKDKLVKVFRKKGLITEKQTQKAIVTLPLHGPEVT
EDEVLSMLLKEDSDLKSCIIHIDIPIRLQMKAIISNDCVIAIGTVLAKCQNFSKQMKDEC
SFVSLRDVDRALVLFIYFLEIFTDVFQINGHDNLDKITQSLLLALSVAYLARMASRDDFM
TEVLNCISLPLHPVSLTEYKSIIKKYQEELLDCMEIENNIAKNAALRENIFMMFVCIELR
IPLFLIHLHSHQCSGLSTPASITEVFMSARNFQEKRDTTAFVSVVVLDEVGLAEASPYLP
LKALHPLLEDGTDGSGSDDQRIAREKRVAFIGISNWALDPAKMNRGIMVTRTEPSIQDLK
ESAIGICSDKGSNDPVLKRLNTYFTELASAYKSICDLQKREFFGLRDFYSLIKMLYWMSE
ETGSILTRPQLEHAVRRNFSGFDEFDTVAKFQLQELKIASPDAIVRSMYNDKMNKKYQQI
YFVHQEHSSLADLINRIPPQDQTLLQVTTHTPTLSQTEFEELGNRIGIDLENMTRIHLEA
FQTEQDFVNSIDMMIRKDKSDESHCVIFECERAHENGNLISCCRYRLTDKFREAVELGCL
NTRFVLLVHLPKKCLKSNFVSFQECPWLCYHVDAIFSTENSVPLNQILSGEVCSMSDIYY
DEKDYASINSLASVGDISDNQLFKDYQLLPCTVPQKINLCKRLYLQISKAASNPEQVSQL
SQIIPPKILFPLSKDKITFHSQTIRLIKGILRDKESKDNSYAKQKWILDESMNMTKLQEA
GTFQNAVVRKFDDIIIPIFAEIISVIDKYSNLKLLSKIETELKQLWLNLYNSDYVTQLIM
SKLQSTPDDIFGINAASTKQFFCQFPFSWILNDIVNENCNEDTKDLIKLLKDYDLFKSFE
NLPGDIISPLARFYVHDFVHLMDTKRQPLEKEYYKVLENCMIAMSGISFSDELDVTSLFQ
VVVNVQKVYSENKSFFDLFSELIMLVPSTVNKMSLKSNDSNIQILLVEALKEVLDSPFLD
VKAPTDK
>AMQU_Aqu2.1.37670_001
MKVAPVLCLLLIQTCCLSVTTFSKVICIHVNEDRPTPQHNCSLCRNNLSSAMNEVSNDTM
LLLLSDKEIVETIIEFVNVSGLTISGMNKTTIVCNQQVVTNGFKFINITDLKISGLSIVN
CGILYHYKQKTNPPSFHVSTAAYFENCTNIDISGITVRNSHGAGLTLFNCDGLVSITHST
FTNNTVSKPHEDTANETGRLHGGGGVYYELSACSPSWDSCDPSTNMHNKHSSFIVYNCTF
SYNSVIRKSNNLWWANGATLWASL
>AMQU_Aqu2.1.02066_001
MCSSYTRNLRLYLSPADIEFLQPLPNQPSEVVSLLLPQWIPNPNAFFFYLLQQLSLMFLQ
PQYTSVLDTKDRVLLKTPPELSTVLKDSSLPLELEQDYLFLHIRPVNKGRGMGLISASLV
SPEGLILPPLPGIKPSPAPLQTPPTLEQATQVETIESFPVRDNTRYSVGFHIWERGNVAL
PKLKQMLVLCVQRSLLDTLFESHYLQIPVASISEEEIEKRLSPGLLRSVVCKTPSIDQGS
FVNVTLDSSMEGSSTVAPPSVNTSGDTMRTSSFSEINEEDAMEDVGKVGGGGDWEQKEKL
RRIQSTRENLLNQARTGLLGSLSEGYTHFLPLFLHKMKENEFQFIQIR
>AMQU_Aqu2.1.23745_001
MSLVKRLFRVLILLSVLSLLVHILTLFSGDFGKKEMKRSEILSVQSFLIYTKDIMKNIGH
MVERVQEIPDVLLTTDSSGSKPSYDPDVVARSEWQQETISNYCLGINESLLNYSSEQNEM
LYKHLIYDDKYGIIYCAVPKIGCTKMKLLFILLQGHYTLEDLLVSTLRITHKSYLRNVKT
LWELSAAERETRISNYYMYMPVRDPLERLVSVYLNKISRRTIRSKIFLNLRQDIIREFRL
PSDTNKNASDDIDSMVPTFKEFVQYFIEYRHLMDDHFQAMLDICQPCLVKYDFYPNFHSL
SYDMDYILQVFGIPRDFYFNDVRIGASLMPKPAAQFNYSSYYDQIDENIRAKLIEKLKPD
MQFYHQLYPRTQKYYS
>AMQU_Aqu2.1.28088_001
MKLFTAILITGASYFFLLQLVGPARGLPLSHKRGSRQTPNFPNSVPVVKEEDRPKNSCKV
AIVREEFINQPDGNIEPVRQRTFKCCEGYGGVECDRITDPYLAASPCSPASCPNFPDATC
AVVSRCGKDEAIFLSDTGDILDCGTPNVTTFNITSLSCTGVCPNDPCAGITCTEHPNAMC
LTVGCSCEPVWILDSGVSVNCTTGQAVDPQEIKRRRRREISEETPSITLPSCES
>AMQU_Aqu2.1.10111_001
LVQIIVRLSPGQGLGLSIVGGRGSPTGDVPIYVKRILPESVLQKDSKIKTGDELVAVNDL
IIHNVTKDYATEALTNVQGTVRLLLIQDL
>AMQU_Aqu2.1.42282_001
MEYWNQAADVFMSDRFCLYRNIAAVIGTAYVLRFLLKKLWALSGGFCAYFLAPWGISRIN
IKKYGSWAVVTGASEGIGRGYALELARQGLNVAIMSRSREKLEKVEEEIRSKYNRDVRVI
PVDFSEGQSVYDDIQAEISDLDIAILVNNVGLSLKHPEFFAEVDEMRHRQIIELNCQSMI
QMTHLVLPKMLEQKKGIIVNISSLSGAAPSPLLTVYSATKVFVRYFSAALQTEYRRKGII
VQCVSPGFVATAMSGIRRPSLIAPDPVTYAKRAVATIGLRDHTNAYIPHVLQEYLIGALP
GWVIQKMFYGAMTQVRSTAIKKKQKRS
>AMQU_Aqu2.1.13722_001
MAAKRIVSDEEEEEEGLLNYPTSLQTRYVEKKNALRRKIKINKLVCAIFALILLFCISFN
ISFVLGWKFMTGVLMMTKDSSSGQTNDNWGGTVSGKERISQWIPGKIIPDNIKNNLKTLT
SKPHISGKDENANVTDFLYNTYSQYQFDSVYTRSYRVLLSYVNHSNYNSLQLLDSTDSVL
YTATSTIQETPVTDGENDTSVPPPFNAYSAPGEAKGPLVYVNYGRISDFQYLVYNLSLNL
TGHVCIARYGQIFRGDKAHLAQRFGCSGLIIYSDPADYAPKDGPPVYPKGPSLPPGGAQR
GTVMLTVGDPLTPSIPAIDGVYRRTYEDFVKAGDGPAIPVQPISYADAIHFMSQLDSIQS
PDGWRGELDINYMIHQSDTNKNLTFLKVNNFFKIRTIQNVFAVVYGTMEPDRLVLLGNHY
DASTFGAVDPNSATALILEVARVIDQLRSTGWRPGRTIVLCSWDSEEFGLIGSTEWVEVL
FLYNYSYHSSFNCVC
>AMQU_Aqu2.1.24594_001
MQYIVFNVTWIESFSGERLTVLNYNGNSLSLPAMIFIDSLPATVASFVYSGSNLLLILSP
TEPDNRELISPVISATVECNGTCITDELTEPVIISFNLSGYTEQTLSPMSSPNISCVFWN
IALSNDSLPSGFWDDEGCNASLVDEQSVTCQCNHLTHFAILLSPASPPAESFHPKIWTLA
GQILAPFSLVCLLMVILTYSCLRSLRNMRNYIHIMLCSNLFISKLIFLIGIQQTANPGII
IFILYVPLSSNVREAYAKVLKKRLANWSLTRSKASGDSKKKSTEGNLRMNTIDNGLDAEK
SKSMA
>AMQU_Aqu2.1.38378_001
MLKLSQRRLCLESGRLWKRSLRTGSACASPSSGPEDAQSLEAKTPKVTIELNSSPFDTNL
MIKQLQQMGFSQIQSEGLVAILIKLGSQKADLSSKDLDLLELRIKSNIEAVKHSQVLLKE
GSLSQLRDKSDDLRAEIGRLKENLKDEVTKINSGVQLDINLERSRNKENETIINQKIKDT
HNRIDTEVALLRTAMESNKVDTLKYTIGGVFTMASVFLAIWRLLK
>AMQU_Aqu2.1.33397_001
MQCPRCRDQYSTEGDLQPRIIIVCGHSYCKRCIGVLRKDDSGVITCPQCGQMSKEPDAPN
VALMSYIALHTQQSNPDKIRDVAAPRQAVVCQHCNSKEVRFVCYQCLPAGFRFCQHCCET
EHSRSFGPLRHHKPVPIDQVKYGAVLPDCPIHPSRACEWFSFDENRFACEDCMNDPSIST
ENYVDIERAVSDVRDAIPSLMTKVSTMRDRLQVTQNKLGDQLGKMDQVKLSAIEKVRIDF
QDFEMALRKRLAYVESQVEETATNQKHLVNEQIERVEVALGSLTTSLIQANLLNQMYDYS
LLQRASSVLDQMKKQVVELQDDDLNEPMVPSEISIYVTPEFQTAIDGLGLVGGGPSPKSF
KCVMDGGIIQLTWEKPDQHILEYEIICDLVFSEAESTSPAMRDHSFPRHYVTEGHDLSKR
IDNLLPGMKYRFRIRSRNKSGWGMWSPSIHGITPSFPLEINFSGKIVKIPLPHDGLYRIT
ACGAKAADGEKKKGGNGAIIEATFKLDKNEVLEILVAGMSTVKGPCSGGGGGTFVGLNGR
QDLLIAAGGGGGTRGYEDDDQDGKDASINPNGLGGQGEKWASGGMGGKAGRDALWEGPCW
GYGGAGQFENSTSSQSFVSGGKAGEGGGFGGGGAIGAYGGGGGGGYSGGGGGRGGGGGGS
YVRSNGLDVVKNIGNTGHGSVIIQVVKSPAET
>AMQU_Aqu2.1.40603_001
MTSMPRFICFLVLLLSEKAFFSAARSITQEELITNACAIDRNTTIYNNFRADVIDRYNLT
LLPKERNVNYFPNAAVDTQLVIPCFSCQVLPWSNESYIGEVMWCVSIWNPTEPIEACFNR
TWNYSTPLAKELDILNNLEIIDSCRYYIFFNYQECIRIRSIKLYYEEAIFFSIRGDNHFI
SNVDVNNEPNEPSHHIQDFPSSPMYVEAGTELLLDCVFSSTAHFNLYIGWSLSNRDLFLI
AEDPLCSNDCYVDKRGTAMENKAKRIRAYQARDQLACIFLSYKVHTYLYIEDVKLSDEGN
YTCYYHYTPSWTSQKGFKTVNIIPVLPVISPIWLSVPDPTLNIPSFISSTINDTISLSCT
VRVGLGASVYWIDPNNTVIDEYDSSTMESSEFSVYVESRNETTDDQYQIIAHRTLIISDF
IDSLDDVVGVYKCVVSDPGYQEKSVYEEYSVILTNIVSSTGVPSASASSLQTLSSSLIMT
SPSPVSSPLPTSNPLINDNHIIILTLSSVFITIVLIVFSLVIATFMYCRRKSMSTTYTPS
LRKAPAPPVTKNGVIGGGTASAGSVQVLAKGLMAPTSFMFFPKFDMSEREVSRQHLMFID
KLGSGLFGQVWKAYILGSESIVAVKTTKDQCSLRDEENLKEELQIMKKIQPHANVINLLG
FCTSDGPVSIIMEYALYGNLHDFLKYCRPPLFPSRGGGPLMYNWINHHTAISSPHSSYSS
SSCSSPSSSTTPFLDKSSHVPLSAQVSNSTTHTYLQFSSDLTTPPPSLHQFSLEDPSAGR
SLFEALSHQVAGLVPSAHSACPLSHDYINIPGRIRNGDFLNFAFQIASGLDHLKRMNLIH
CDLAARNILVSKEQVLKISDFGLAKEVSDDKSYYRRNPRDRIPIKWTSPEALETWVYSHK
SDIWSYGVVLWEIATYGDSPYREVNTSGIWDNMISHLKSGNRLEQPLNCPDIFYNIMCMC
WELDPERRPDATDVIKLLSRKPSLLLSDVSEDDASSCHSDSVYVDTPI
>AMQU_Aqu2.1.42586_001
MATDRYASSLSPRPSLLARQSSMLGEEDIERSLSPTTMQTRLRHMSKGYVGGIDLKSTLL
DEDEGVWSHLMKSRHVVKFRSYLRQRARNDYILCCLPKKNRWRKRIKTLVYSRYFNGVIG
LLVIIHCIVLATYKSYSANDLKGYNKNLLYSTIAFLLVYIVEACLRIIADGLIMHPSAYL
RKIPNLVDVFVIFVSFIYLVTPFGLVIGEVFAALITLRLFRVMLQLKTVRFLFRALGSSL
FPLLYVAWVTFCIMMFFALVGLELFSGGLHKACYVNYTDTDTLVMRQFQVSQFPCHDPDY
FGGHNCSLATDKPEDAFCENWPEGPHSGLVGFDNIGIGLLTVFQCITLEGWTSILYQYES
VYGTSFVWIYFISLISFGSIFMLNLLLGVLTSVFIGVSDHQEVEGHLRVLKKSRKIKEDY
DGYNEWMKRGGYCHHGGGANENDDGDVDDDDDQEIDEEFNKHANSEMNNSTCNSTKWGPF
LFFNKRLRSVIRHVVKSHVFFWSMIAIISINFMFLSADFYPIDKEWISSLIIINYIFTGI
YIIECFLKLYSLGPRRYFTSQFNRIDFLFTLINIIDILALVHISDIYFSVSSIVNACRAI
RLISAFKYTRYWKGMRAIISTFAGVGVVILSVMALLLSFIFTASLLGMRMFGTRLFDITH
LHPTFNDFVDSFLLVFQLTTTEDWNTIMYRSGLTSDERFTYNIGNFAIIIYYLYIIIIGA
FNIVNIFLAIAIDKLSEVKAVNEESTHRLEQREEERKELEEQLNALKDPLQYFKLSQTLR
KVLIFYSSNLKEEEELQETRKRRRERSVSEAHVKVDRSVSLPLAEIKRRSFASAHAVSDP
GRMTEEEGERREQLKHYLTGMVPQKVSIANPLGKFFKLQHSASSMATASQLNTGVKAMTL
ELTETTPPTSRADQSKSKKPDIDKDEEEVTDFCRNNSINSLGDCSLELNTPASLVAPPSP
LDPPTDASVARLVRKSSLEDIDLIIPPESERSGMANGDKGLAMKPTKFKKIRRAWSIFKE
KGSLLLHWLSNYFGSIIIDPRLELKEIPAHSAFFILAPDNRLRVYFYNVVKSKPFQTVTF
TIIILSSLLLTLEIPVRSESSLLCGIQGTIFFFDIFCSVWFLLEFILKIISLGAIIHRGS
YFHCLFNIIDFFVVVTTIFPLILHLATANLNDDGICLPYSQRLYHEQNSYMYIEVILVFR
VLRPLRLWRVEGLFLVTKGLFSSLRRMGYVFFVGTVLLLIFAVIGVQLFKGRFFYCTDFV
SHTEEECRGQYFIYPSNDLNCPKVLNREWKKWDLHFDNIGWSFLSIYTMITKEGWQDIMY
HAIDSHDVGEGPVYNFSRWALVYHVLFMVLVTFFLINLLVGFVIVTFQQNGIKRYDEANL
DRNQRNCLYFSLTSVPRKKYIPQFSFHKRLYSVINSWLWRLVINILVAINVIILSCQYYT
NNNTNNMDSPSKLEVTIYWINFGFTILFTLEAVFKIIILTPPHYFRSSERGFEFLLVIGS
VLELTLQSVLVRDSNSIWRYSQIASCLRVLRLVQISKNTRLIVWTVLRSLEIFPWVGVLL
LAVLFTYAIVGMQVFGRIKPVTIDNSTHNAIHQYNNFANFPQALLVMIRCFTGENWEQIM
LGSVNALCVDEVQNQTTTCGSPFTYFFYPSFLLISSILVLNLFVAIIIDNFDYFVRDKAI
LGSHDLTYFYQLWAKLDPSASGKIHHTELIKLMRSANPPLGWGRLCSQVSCYKRMISLSI
PVDEDGMIAFNATLFAIVRVSLKIDSSCGKNNNNNYNSRSADLRLKLQSVFPNCPKKILD
IVLPERPVRTTSEEYAALFIQQFWRRWKLKVEKQREGKPQPHQQRMSNVLRRVPDMGPTL
LQRRLTTINMVNVSSRLAVSPSDTSADDTSHGLREIASTDVPVLKPIRSLHLIRLEPITE
GNDQESASVDQNSASRDQKPAPVPRKSVLFDQESSALDQKSASIITKAKSVDSDIFYDPE
VDRSPSLIAKRQSVISDSDALFSTPTGSMISLDSAKAITETTV
>AMQU_Aqu2.1.27775_001
MTSDYVPFRTQTSEENGRKHEAMKNRQSVHQIVLPDDDDTSSVGENFEVASITSSIEDQL
TWRGRMQVALHSLPFQVFILSLVVLDALIVLFELLLDVGAFNNIECRGEFVLEQAHYCHY
IEDRDNCGPTPDLILDGTNLTEGNGSTYCHXXXXXXXXXXXXXXXXXXXXXXXX
>AMQU_Aqu2.1.28823_001
MIRWRSSCSLLTSCLARRHAPVALHSSSAQAAIVRGKTTTAGTSISSTIDFSDTKTSFQN
KSTYELWRAFVLFKLFKYEKLVDKSEKLLGLLKSIVGDRLFTKVMKATIFGHFVAGETGE
EVNSTLTRLESQGILPILAYSAEDDVTESETKSTSERDAATERACDNNLKNAIDCLNVVA
DASQYPFSATKITGLGHTSLLLLLSEVLVGSEKVFSLLADKPDMLEGVVTSDSFLRGTEK
MKLGFKENEVEKLWKTLKTNYDNKLNFFEWNDAFLTDGSDFYEVLAKHSPHELNLPLMSE
EEKDQMKSVMRRMESLADVAQERGVRLMIDAEHTYYQPAIRHITVHRLMPKYNMQYPLLY
NTQQCYLRSSFNDLLRDIAASEHYGYRFAIKTVRGAYVTLEKALALKKGYPDPIWGKKSE
TDSSYHRILNHVLERVGEGKASIMVATHNEATVHFALKKVNELGLNKTDSSVVFGQQYGM
SDNLTCTLGSSGLMAYKYTPYGPVGEVLPYLIRRANENKGMLDGAVRERSLISRELKRRL
MRKN
>AMQU_Aqu2.1.11610_001
MSFLLGLSSDNSQSTSMTSHQEMQYFINEPPLNPDGNPLEWWRKNEERFPRLSKIARKLM
CVPTTSVPAERVFSTSGMIVNKLRASLKPENVDMLDLYGYVFAKGEQDIFQSTSDKNFNS
CLATADKECLDYMSSLNLCRGLHFIKRDSVYTDVMELYSKSTILSHYPLRFKYRGEVAVD
TGGVARDVFSSFFEEMYLHFFEGSTLVTLSVHPGISSESLRVIGSIISHSYLVTGILPVR
VAFPCLAAMLLECYNETSIPDNKLIDVLLNSLSSYDAEVRQEAKHQVENGNTLFSEKISS
NLVSLFSFYGSRQIPSPSKLESILLQIAKCEFLLKPAAAIQMIRSGIPEMHRRFWGKISV
SDIYAIYSAMCSSPEKILMSIESNSITETPLQERVLMYLRQYIGSASKNTVSLFLRYVTG
SYVFTGKGITVTFSSLEGFARRPIAHTYDKDGGDLPEVSDETHRFLKVSCMWSMSNELRK
RVWSTYKLTKVEATGTPKVDPIIKSLASQPAKTADRNFARIQTFILDSMAPLSLLLEQIA
HERVSVGNMKQAALTAVELIGNDSAHVSHLSLLLLVKDDADFIEAAPNLFGSDFSK
>AMQU_Aqu2.1.29039_001
MASNEEVVQRVLRKMRRVLLEEMPEPRDLIEDERFGRCISGYEKTEVASLKDFTERVEKF
IKFLEWKGPDFFESFLKVLRDYRPSLEKKLREERDSIEREMRFKDINNHHKGAANGKDGM
DEAGTTSFNDCGPGPSYHISHISYSGVQLLADNLNDSKTFKDFCQAMRVDRDLIVISQRS
LNPTACLLQEMHGDSEATMERLSEALGSIGKGELYSSLLQLMN
>AMQU_Aqu2.1.02682_001
MAESIVPVIKKKVSGQFAGAVVEVLTEPEPEASPPPVQCEEEPVEKYRATTVNVSLAQFQ
LALYKNEPKQEDSSLIPLNKGLASFELIGAELCTSIYSNSDIDVNAVVKDLALIDLQEEN
QQKNTGNRVIQHYTSNPLNAYTGKIDRHILKVQYLSINKEHSVLLSLHEILALSDINFIK
TISDYFKSISEQISPPNLEELPDSPRAVAKDPEPVFEKEKSLESSKTSASDEVLAKLQTL
PPLKVSAKLENLRVAIIENVDTPSPQALVLK
>AMQU_Aqu2.1.24660_001
MNSTRLAANPRERLKFNVLARIFFCWVDPLFWLGCRRSLEVSDLYERPSEADSNELLAKF
NKYWKLELKRKKYGGSPRMLLILFKMFWGYHFKQGLFLFLEVGCFITMSEMIGLLADYFT
LSSPSIDDTRDAYLYAMGLALLSLAIVFFHAYNFHASYLLGMLTRITMTSALYQKILSLS
QSTVSQKTIGHIVNLVSNDVHKFDLPFLFCHYYWIGPIHIVVVTYLLYLELQWSAFVATA
LVLLQIPLQLTIAYFSSKLRLNAAKMTDRRVKVMNEVISGIRVIKMYAWEYAFSNVVAAI
RKSEIYLIAKYFMVQAIGLTCDTVTVSFIMFCLFTVYVNTPDAQITPRKVFIAFSFLSFL
RISLLQTSISVIQQAAAVVAGRRIKNFLLLDELEQFLDSDSSNEYIALESLSSPNEEHTN
IVKVQGLTASWSLDSDKLTLNDVSFTVNKEKPLLAIVGSVGCGKSTLLQCLLKELPALSG
TVMVKGSVGAVYRQADVYLLDDPLSAVDAAVSRHLFERCISGILSDKIVILVTHQLQYLE
QCDTVLGLKEGCIAVYGDTDEVLKDNSTIMELLADNVDKPSYDFNVRSASKAGLEESPFD
NNEKDLEIELKANQLKADTAAAQKTSVPPEERAHGTVSTKTYIRYFLTGGGYLFTLVIVL
IYLSTEANFVTADWWISNWAYCESDSNDSSSICSLTDNQRIGIYGGLIGSLAVFAGLRST
LFFFLMLNSARIVHNKMFARVLRAPILFFDTNPIGRVLNRFSKDVGFLDDELPFYFSLYL
LLLVRFCAIMITASIANPLVLIAVGVVFIVSILFRWYYLNTARDIKRLEAMTRSPVYSHL
SLTLQGLPTIRSYSMQTEAMNLFYKFQDQHTQASYLYIVTNRWFGMRLDVLSTLFITFVA
FGSVPLSSTLDAGLVGLALTYSISLNGAFQGCIRSGTEVESFMVSAERVMAYGQLETESS
LETDPSVSLSSEWPTKGHIELKDVSYCHSNEGPLVLKGITCDIKPSEKIGIVGRTGAGKS
SLIGALFRLAEPTGSIKIDGVELSQLGLHDVRSNISIIPQDPVLFGASVRYNLDPFQEYD
DDRIWKSLEQVQLKNVVDGLEGKLESDVSEGGANFSVGQRQLFCLARALLQNNTIIILDE
ATANVDLETDAIIQQVIRKQFSGSTVLTIAHRLDTVMDSNRIMVLRSGQLVEFDVPHLLL
SDSSSYLSKLVQQTGAISDTKLRNIAFESYHKHSIEGQ
>AMQU_Aqu2.1.07796_001
MFGSKYLWILPLWYNAGWWRSNSPSSSNNESCTDEIMIQVIDGSLGLVPDGYLTLQNKSI
VTFSGL
>AMQU_Aqu2.1.09019_001
MSVPEARRVLRRIELEAYASIVSAFRAEGPLTHEKKAALTKLCQLLSISSDRHHAEVRRA
ICDDQLCYIADCVTGNESKRSWLPEGRRTGGRGNPRLVARHVLSSSLQGQALAAVTASTV
KSNLKAEGGGVDESEKKLPPQVQSAIRMITSQHQSSASNTRTQKPSPLPPPPPPPPVSLK
STGSQTDALPSIKPDTTTPHTTPVQSVSIGIQVDLITVDKVDVGTQYELMEDVMEIKEEE
DIQQPNIVEANEPSSQSILEQTNQSLADNDVSDHTDKPVDSGMIESVQKSLVEISEPESM
QDESLLV
>AMQU_Aqu2.1.33698_001
MPVTRDLPEPQRKMILKWLKNPVKKLEDIDVRSIDDSSEVLPELKCDEPNHIAAVSMFEN
FAKPPVCQAKAIPFNIQDYCKNFVDKYYFKTLKIPKSYYELKNKNCPEDKRPLYNYKKNS
KDPKIQGKCSEENLREQLQIGLKLELATIPIYITSLYSIGDGCNTQVYKTIRGILMQEML
HLALVGNIINAMNGGHPIIDSPDVAPKYPSVGLPGCVHPSLNVHLKKISIKHIYDVPLVL
EKPKLSCVTEDVYAELEDRHNTIGEFYTEIEECIEKLGQLKKEVFRPNKFQVSWPWKPSE
ELGTLIEVKNTQTALEAIREIKEQGEGASPIDPTVGHGAQLGHYYQLMEIVCQKKLVKNE
DDKHYSYSGADIPFDSEGVWPMRDNPSKNCLTGNCYTEARAFHTTYRKLLRELDATFGGE
PERIKSAVTVMESLLVHGKRVMRVPLTPESEETCGPVWDYEWEERQN
>AMQU_Aqu2.1.20292_001
MPQECVEELRASDRKTLGLLVSECVKISDLIKVDRYSSLTYLLRVTANVLRFIENVRVKV
RMRQHVADEVIVMKAELIWIKDVQLSLVEERRFKEWKHQLQLFQDGEGVWRCGGRLSNAD
IPYNTKHPVLLPNKHHFTDLVVQRAHARVFHNGVKETLVEVRSRYWIVRGRSTVKRIIDR
CVVCKKTEGRPYDAPGPPPLPTFRVTEEPAFTFTGVDFAGPLYVRSSKWDVGGKVWICIY
TCCVTRAIHLDILCTMSLEFFLRSFRRFVARRGLPRRIVSDNGKTFKGAARVFKEIMNHK
EASHYLEENVIQWTFNVERAPWWGGVFERLIRSVKRCLRKVVGRAKLTREELLTVVTEVE
MIVNSRPLSYVSHDDLEEPVTPSHLLIGRRVLSFPDTLCYDGDDEDYNATPQLLSKRMKY
LNRTIDQFWSRWKGEYLLELREAHRFRGNLLSTGRKIRVGDIVVVHSDEKRRGFWNLGKI
EDTIVGVDGEIRSAVVRVFTGQKRSKLLKRPIQKLFPLEVNENDNLIPDNQDQDPTEEPP
TEDIDVAENDDINEPIMPINNQESGQRRSKRAAAITARDNILVQSMF
>AMQU_Aqu2.1.06983_001
MSKQCFLLFWCILLYSSLLTAEKTKSLYFGYITTLSGPLVLSGAIPVVDLALELINERDD
VLQNYTLNYTHILDSKCDRTTSLDNFFQLINNDTTYVSLIGCGCSPATIPVAEISHYWNI
PHLAYAAGADILNDRSRFKNFFRTILSFRYSGASLGQLMREFGWRQMAVITQDEILFRQV
RT
>AMQU_Aqu2.1.28808_001
MADSGSFSGGSRLAPPSRYDEDNLLLEEETLKKEFKWLLEVEFETTLDAIKKCLTECARK
LSVVLDPHSKKDSHKILLRHPQQGEPVLCVASVDGDKISKADVTLRQAGRLGTHKPLRTS
IKEHAAWKLRQIQNSANQFLLAQQKLSFIIQNRESLSTPLALCQALVELASNLQEAERVL
VVPQLPSVSEIHSAELRSHFKPELPEDTVVRFHIHADNLVLTIFNVSPVGKPSTNVDHTL
CDGYTFEHSAGFYEVTNMIQVQSVVPWLSSVLRWFQEAQELTQDFIDKIEIFKSIHY
>AMQU_Aqu2.1.07552_001
MNSVSMHSKRDPYKIKKLQHTTRKMEKTDELFLIGDLIEVMYFAAKSPQERNEWMEAFRM
AAIDKGNELLLKHHPGVYGLTNKDRWSCCGRARRECEGCADSRGALKMLGW
>AMQU_Aqu2.1.15264_001
MIQNADDAQATEIKFYFDCRLMETLPPSLLSVVCSEANREVLSQQFTGPALLSYNNAPFR
KEDWESIQCLQQSGKAKNPHKVGKFGIGFNSVYHITDLPVILSQDYCGFLEPQESVWKGE
SGKGYYLKNLIDECPEVLEPFDGICGFSKKSTQYNNNTLFRFPLRNKASKISNEVYDIDR
LHKLLESLKEEAQYLLVYLRSICSIEIFQITESNVTEPLFKVSVSEADFGSRLEQQRQLV
SQVESIFLGELSRTVGQLVNDTSHFHIHISINGRFTSEHEWLVVNQVGSKNDEIMHLAEK
QHVLPWVGAAIDLKMSCLAGRIFCVLPLPVEDRAPMCIHVNGMFAVSSNRRSLQWEAQER
KGDEEGMWNKLLVKKCLPSCYLKLVSELMALDISHNTVYNCWPDIQRLHGTPWESLLEPF
YSSLLNSNMVVHTQAIGSRMWISIQEAVFITDDVPMPVIEAMILCGIKLVELNSSCNQAL
AHYYNGKRSTMNPPLVRTNLKHNPSSYCYISKEAKMKILKYCLHDNNFQDLAGLQLIPLA
DESFQQCGVPHNVTTEQILSVLQSVRDSSELKEDEAWSKVRAVLDWIADNTSTVSKADIL
VPVESDLSYPQLIPIDDVAYTDNEMLRGIARTSDEKYNLIHPKVSYLSSKLGLSPLSDQL
DITEDVFEDAGQHEPLTTRLSNILREYKDGLTIIKEMIQNADDAGATEVNILHDTRMHSS
HNLVLEGMAESHGPALIVHNNSTFTKEDFENITKLAGATKANQPLKIGKFGVGFCSVYHI
TDVPSFVSGEWLYIFDPTLKHLKGVVQNESRPGKKIKFRSKFLAKSQQLAPYQDLFGFDS
SSSYNGTIFRLPFRTHPSQISSTIYNNHLIQMIKKDLESNGSKLLLFLQNVKRITFSSQQ
EGRPIIEHLSIECSNDDTENVKVCVTQSSTKSTEYWLLSNKEQRLKSQDGAYKQAVASVA
CKLVKKQSSFLCEAIEGNTFCFLPLSVPATGLPVHVTANFAVMSNRSGIWTGASSAMASD
EREYWNQQLMTTVIPEAY
>AMQU_Aqu2.1.22053_001
MADRQNNNEECEEDEKEDKFRKRRNAIWKRQRVSHMQGLKKIETTVVSDDQVASFSQKVY
KRLKTRQRSREALHAVKETIDEDFRIHVYKKALQAMIYPASSLHAHQFVEKSYKSFTYCG
ECEGFIWGLAKQGVQCEKCGKNSHKKCAASAKHDCFHIRDSQSSSVQESHLMVITEVMRK
TVVSQSKKFDLLKEAFSITDVENSNIIDEVTSTIKDLARKFTAIVDIKVIAAQGLAFNEQ
AEGKRLYVSIDVGGEKKRTKAYKEVHHSPQWSEDFQFECQNYLEPIKIRVWNERHTTMSK
LTHRMTSEGDHFLGQKIIEVLRLGAANTLWYKLEKRTADNIVSGSIQLTLSSKIAGEFLI
APYHIMYSQLHEQLFLHCHFRKQKDLVICSTDHKDKCDLLPGVAQDIIDEFAKRFAVEQI
YRLLVHFKLILDHSLLLANPYKAMNNILVHAREMMFHLSAEENAIRGVGLQTLMVELLDS
SNFGRDKVAQLIQKLTGQLLLNLQSYRDSYPVTSKEKLTELTNTCELLKTVCDFERKAVG
IESASRVGNVSKAIEGAMKECARTTFDDIVQELIPDDYEGHPALDKNASPFEFYYSLLKQ
IISAIVEDKTVYQPYIKKYVDFELDAVSMIEFWNLFKETIQDLFKVDDNLNVFPPIEAIH
LLLLVKKFYEERVRKLEKNLERLEYPYWFEPAVKYWIQDFQQNALNFVNNSWEHDKAAHF
QPDSNQNFSASAYDMFVYFHKGQELIQGLDSDQLDLRHIYLFEYSKVIKSLILHYIDLAS
VEIPNAGSKLDITLMLLNNFQFIRFGVQSIFEAMHGPENAGPQATEELQDLQTILTKQLN
TWCPFVMNSQKESIWNHMRHMQEELMKLKAQGSATRADAKVMVELVLDALFARAEKIGKV
CEKDTLLPKLIKELWFVVMEGFQCLLLPNLTAITGEQVESVFHHVNYNQRQCALLDLIID
LFKEFFMDDHAGVKESTLSRNVKQMKAITKLFRQTTESLIGECLKSFKYDSQIDRDSYGE
LSLELNIGRRPASGGMDGTLRVISGKDIKSLSHSSSGFKIFIDFNFIFPNCQQFSKYRYS
TGATSAADINHTFKFTLPPTEYCQLQATVKHKPLIGGDQILGVASVPFDVIMKSRVYTMN
LNGALFHDERGRAFLTVLALRHSDEIARDFVILKTYKRIEGD
>AMQU_Aqu2.1.16014_001
MSGHIPGLVKHGPLEMMIRNKFSSKWKTHYFKVTLDGNILCYEDEQMTSLKEEMKKSDIK
KVQMFDRKDSSNQFEVSFYDKRETWRLKASGEREKTDWVNAFTNNYQPVQHDQNYQHLPY
HEHYYHTQAQNPRPFLGQHMQMGWQNYYPPQQLQLPPSSRVPPPYPTSASIREGKVLNMP
QPIHPQPQQISPQPGLQASRFFNYPLPQPPPAPVPAAALARPTGITTTDDEEYIVMRNSP
VQHQYDYMNPGTDVQPSQQQPNVQNVPQQNDHRVFRSSSVISDTGSEMSNSDIKEQMPSN
QKNVAPVNIDMSHEILIHLLSNAEKVGKGNFGEVYKADYKLREDAPPIKVAVKKLNGAKE
STKEDMMKEFAVMASMVHPNIVRVYGVIMNMPANPKIVLEYLPHGDLKSYLKNSSKKPVD
TLVKYMIDVSMGMHYIAQKGLIHRDLAARNVLVGEGEICKVSDFGLIRELPANMSSYHSS
TPVPLPIRWMSPEALSNKCFSEASDVWSYGVLQWEMFNPNELPYDSLDNFQVVLKIKEGY
QLTIPNECPQTVANIMKACWQTEPQLRPNFHQITTILTTKI
>AMQU_Aqu2.1.42030_001
MALAMAEPKGMTEIAPEDKPRATELIVKGKRLIDEAKESSSSEKPHLVAQGLKLFIRAAA
EESRDAVKRINSLFSDLSNSVINELPSDLRKMAYVLVKSTDREKEVYVVAKDIFETMAER
RDYIYKDEIGEAVERLLATKREDSDSYKKKLRQTMKKLLNSCLSTNDKGDIIVTEDKFCL
TACLYSRGEADLLSSVEAEGIAELTSEELDSFEKSNWLKKVTSFPSQSLRLVSHYVLQTI
ERYGMRWVWSMFPLRQFFILLLIYLVPLINIQFMLSGLATLAFFICLMGMVVSTLQVIAN
SSKVKSYEEYSVLFSHFAESEEDKDAILNNPDFIVSSAIPYATYSLTTVLGIFLMGMALE
EALFYEILVIIAGAMSLLVFFQFSCWKSPLILLVLSTRLLSWGLVFLYMFSSLVPIPDLF
FITGWNLVSIPVFPGIWIGINITSLIQIPLHIALVLYYGSQYSWKNLFYGLGPYLLFISW
WIFCRSIFTHSSVVSLFIFGPGVLFCLFFLPFLPMLIVSAPLIILIYYGFSVQLLISLIL
LLIVSIASVLLMKYYQHLKDKKALKLNININHVLIAQFLIGGILFIAGTLYYNSPPPSSF
DILSFEEYNHLCGVDTSINDNLIQNQLDCLHLKGSVLSVEIAQIKEVRISEITNSPLTTL
SNFPDSVRNTLTCLMGETKPFCGRQADSKTCIFKGCHFDSKNQYNVHISTMIPSGGESLR
MTAVLSVWMGHQYLLDSNLLKLKSNQFISFNATLEDGLGTQTLNLKLLSYQLKDGSDEVF
DSSEKGSLDKESKGEILDDFWSSVISTAKFVTEILFGYSSSEYYKP
>AMQU_Aqu2.1.14354_001
YKELGDVLQVDEKKSFSSLIKTWQRNEAVPYTWDTFLSALRKIGENKIANSIEDKLIEYP
EEYLVTSTSSNAQQEDFCLLVVMNLTLWGFESDDEFTLSIISKEINDGKTFSMPFKWDDQ
QMQEKLDYAWRILEKGTHIQYDSEIKPSHGLFKSLIKAQLSPHDAVSNALCLYIDWAIEQ
NWMTINPDAAEADINENAKKISEIDDFPSDTLFFKELAASLCFPLDKSAGLPKSILIISK
FSAEFRVAVEKLWMPMLKEFKEDLGRLHNGLQMPLKKVKHLFNDLSDKTTINEELTKWCC
AVDEPDQSWIRDAAQKILDYQELCRYSYSAQTLMQLKKTLKLSGDFSSVEALLPKEGIKD
DGDVTLATVKSSAAETADILKDIADVPHRRACLETFCSCMSLVAWVRKVALNLGQLQNVV
QVANQTLDGDLVKQLLQDLLKFGSAFAPLIYEVDQKESCEALINRCKAMWPLIDECQNLM
KITDSCNARLGELKRVEESLSDFQKSNVEQMDSINTRGTYHIEAIPGKIIHSPDEVVCLR
MRLAQDQTKQQKIFKLDDLRELQSKLVLVAAENADKVNKFIETLSKVEGIAILLKKLQEA
GVVDYTHFRLVCGCSEYKKKDFDSTIKSMENDLKDWQKNVEKYRKQYPHLNYYTSQQLFD
LRTELGSLKKDPKSVASQSLKQLLLSVTSNPSHAKIFSSLNNAVKTMSKNLTSLEVQHKN
IFNTKFPLPTFDPSSLSDERKKVLKALLEDYKFKVSVILAAFSELEEDADEGKVFDWCVD
NEHKFKDVEDVELSTAVKSIDTSEEDGISENNPLVLELLAEKYSLKIAIEAVQKAKQDPQ
LAREIASDLYVGKTETNTLSSEYEWSATKYTQVPLSVKMEVEKGVYLDFVELGEFLKELA
YQEATVSFGRRQVHYRLVEEGKVNLLAIDTASTWKALLFLYMADEKKPLPTHEEVLICTK
NTTVEEVTLLWHRAVNDEEKRRLFCLVNADQLPFSVSEKVLDNLEMIIQGSKNFRIVVLI
NAKDQAKNHLASRLSLYLKKFPKLPSDKEIAEYISTHISLDLDLPVDLKASSDQERQTLI
SLNKNVHVVASRSTGMGKTLRVKRMTEIIKRINKPGKLSYVSIPIHGPEVSVRHMLKLMK
ECKQDPTNTHPQLIHFNIAQDMIDQIDWLLFKIIVLGGLDDECGNIWRRVDKQVCVVECT
LTKLDLEYSDDLPQEEVLPSVYALLSYFPQTICELPNQVQDQSKSKFFVAMDEHVFKEES
VQRVYQYLRRVKANQELDQFKLKKFKKPEGTGKECLECLLQYNSNKSIASSWSDIRNFVQ
FLNAHLYDCEQSPYCSVDDLKGFKKFVVKFSILMAKEFTEPSMDDADNYENQNFNTPKKW
DTCSHPYLFFNQDGYTMTFLGLWVDEDGNLLDYNNGKVIEHNFMDKRLRNVLHHNNVCFQ
EDYKSWD
>AMQU_Aqu2.1.28229_001
MNSSSSDEEIHIPQINLRERAHGASPFVGGFRRGSRGFRPGGWRGRTDRPGGFRSDISDE
SLDPGSSRGRGDRGRRGRGRDRFQRSDRARGNDYSSGDRHSAADGPNKRGRGGKDGSRGR
GRGGSRSAHVHRMEFSDLVDLAKSPPSEVVNKIQDDLKGFQESLNSCNKVPEKVKERYIA
[truncated: 710,168 more chars]
