# Supplementary material for: Tracing animal genomic evolution with the chromosomal-level assembly of the freshwater sponge Ephydatia muelleri
Source: Nat Commun. 2020 Jul 27;11:3676. doi: 10.1038/s41467-020-17397-w (PMC7385117; doi:10.1038/s41467-020-17397-w)
Supplement: Supplementary file 11 — Supplementary Data 7 [file 41467_2020_17397_MOESM11_ESM.zip › Supplementary_Data_7_Clustering_analyses_full_lists/Supplementary_Data_7A_All Unique clusters EPMU.xlsx]

## Sheet: PANNZER_GO term unique genes
List of 23365 unique genes in clusters. 14096 genes with GO annotations. In purple PPV scores >=0.8, green gradient scale: values from low to high. Only 563 hits found to Human BLAST with good values.
	Molecular function (MF)			Biological processes (BP)			Cell component (CC)
Gene name	GO term	Description	PPV Score	GO term	Description	PPV Score	GO term	Description	PPV Score	Human blast results
EPMU|Em0001g1000a	GO0008270	zinc ion binding	0.518794	GO0015074	DNA integration	0.684362	GO0016021	integral component of membrane	0.316835
EPMU|Em0001g1002a				GO0006364	rRNA processing	0.681866	GO0030686	90S preribosome	0.818371
EPMU|Em0001g1003a							GO0016021	integral component of membrane	0.434786
EPMU|Em0001g1005a	GO0003964	RNA-directed DNA polymerase activity	0.605656	GO0006278	RNA-dependent DNA biosynthetic process	0.601083	GO0005829	cytosol	0.370118
EPMU|Em0001g1006a	GO0003676	nucleic acid binding	0.516697
EPMU|Em0001g1008a	GO0003676	nucleic acid binding	0.501053	GO0015074	DNA integration	0.649177	GO0016021	integral component of membrane	0.316267
EPMU|Em0001g1012a
EPMU|Em0001g1014a							GO0016021	integral component of membrane	0.434912
EPMU|Em0001g1015a	GO0004672	protein kinase activity	0.640667	GO0006468	protein phosphorylation	0.633164	GO0016021	integral component of membrane	0.371942
EPMU|Em0001g1016a
EPMU|Em0001g1017a	GO0003676	nucleic acid binding	0.508042	GO0015074	DNA integration	0.65113	GO0016021	integral component of membrane	0.314092
EPMU|Em0001g1018a	GO0003676	nucleic acid binding	0.504195	GO0015074	DNA integration	0.659089	GO0016021	integral component of membrane	0.329559
EPMU|Em0001g1019a	GO0016849	phosphorus-oxygen lyase activity	0.558788	GO0035556	intracellular signal transduction	0.568633	GO0016021	integral component of membrane	0.379595
EPMU|Em0001g1020a	GO0003676	nucleic acid binding	0.515938	GO0015074	DNA integration	0.683586	GO0016021	integral component of membrane	0.327612
EPMU|Em0001g1026a
EPMU|Em0001g1030a	GO0034632	retinol transmembrane transporter activity	0.56998	GO0034633	retinol transport	0.56714	GO0005887	integral component of plasma membrane	0.466809
EPMU|Em0001g1031a	GO0003677	DNA binding	0.559311
EPMU|Em0001g1033a	GO0003676	nucleic acid binding	0.512459	GO0015074	DNA integration	0.678774
EPMU|Em0001g1034a
EPMU|Em0001g1035a	GO0003677	DNA binding	0.553847	GO0015074	DNA integration	0.670041	GO0016021	integral component of membrane	0.322851
EPMU|Em0001g1036a
EPMU|Em0001g1037a	GO0003677	DNA binding	0.546939	GO0015074	DNA integration	0.668577	GO0005730	nucleolus	0.358896
EPMU|Em0001g1038a							GO0016021	integral component of membrane	0.434798
EPMU|Em0001g1039a
EPMU|Em0001g103a
EPMU|Em0001g1042a	GO0004803	transposase activity	0.40322	GO0098038	non-replicative transposition, DNA-mediated	0.449729	GO0016021	integral component of membrane	0.424792
EPMU|Em0001g1043a	GO0046983	protein dimerization activity	0.629611				GO0016021	integral component of membrane	0.350873
EPMU|Em0001g1044a	GO0003677	DNA binding	0.522369	GO0015074	DNA integration	0.687592
EPMU|Em0001g1049a	GO0046983	protein dimerization activity	0.68864	GO0016310	phosphorylation	0.336685	GO0016021	integral component of membrane	0.318196
EPMU|Em0001g104a	GO0004222	metalloendopeptidase activity	0.700817	GO0006508	proteolysis	0.605367	GO0044306	neuron projection terminus	0.430051
EPMU|Em0001g1050a							GO0016021	integral component of membrane	0.43395
EPMU|Em0001g1052a	GO0003678	DNA helicase activity	0.426482	GO0000723	telomere maintenance	0.450096	GO0016021	integral component of membrane	0.428754
EPMU|Em0001g1053a	GO0003676	nucleic acid binding	0.5167	GO0015074	DNA integration	0.668219	GO0016021	integral component of membrane	0.367296
EPMU|Em0001g1054a	GO0003676	nucleic acid binding	0.512225	GO0015074	DNA integration	0.636878	GO0000786	nucleosome	0.357573
EPMU|Em0001g1055a
EPMU|Em0001g1056a
EPMU|Em0001g1057a	GO0004190	aspartic-type endopeptidase activity	0.512984	GO0015074	DNA integration	0.617529	GO0005634	nucleus	0.349117
EPMU|Em0001g1058a	GO0008273	calcium, potassium:sodium antiporter activity	0.81349	GO0007601	visual perception	0.737235	GO0005623	cell	0.476951
EPMU|Em0001g105a	GO0004222	metalloendopeptidase activity	0.703804	GO0006508	proteolysis	0.607634	GO0044306	neuron projection terminus	0.43719
EPMU|Em0001g1060a	GO0003678	DNA helicase activity	0.436069	GO0000723	telomere maintenance	0.461542	GO0016021	integral component of membrane	0.427692
EPMU|Em0001g1061a	GO0003676	nucleic acid binding	0.516701	GO0015074	DNA integration	0.668202	GO0016021	integral component of membrane	0.367353
EPMU|Em0001g1062a	GO0003676	nucleic acid binding	0.512225	GO0015074	DNA integration	0.636878	GO0000786	nucleosome	0.357573
EPMU|Em0001g1063a
EPMU|Em0001g1064a
EPMU|Em0001g1066a	GO0008273	calcium, potassium:sodium antiporter activity	0.812618	GO0007601	visual perception	0.736494	GO0005887	integral component of plasma membrane	0.435029
EPMU|Em0001g1067a	GO0015385	sodium:proton antiporter activity	0.404311	GO0035556	intracellular signal transduction	0.410249	GO0009986	cell surface	0.663033
EPMU|Em0001g1069a
EPMU|Em0001g1070a
EPMU|Em0001g1071a	GO0004672	protein kinase activity	0.485413	GO0006468	protein phosphorylation	0.481377	GO0030015	CCR4-NOT core complex	0.521895
EPMU|Em0001g1072a	GO0005093	Rab GDP-dissociation inhibitor activity	0.847526	GO0007264	small GTPase mediated signal transduction	0.759482	GO0005737	cytoplasm	0.507506
EPMU|Em0001g1076a	GO0016491	oxidoreductase activity	0.441194	GO0055114	oxidation-reduction process	0.431976	GO0016021	integral component of membrane	0.397064
EPMU|Em0001g1078a	GO0003729	mRNA binding	0.481724	GO0035196	production of miRNAs involved in gene silencing by miRNA	0.823309	GO0071005	U2-type precatalytic spliceosome	0.80666
EPMU|Em0001g1080a	GO0003924	GTPase activity	0.681813	GO0032486	Rap protein signal transduction	0.82196	GO0098978	glutamatergic synapse	0.48991
EPMU|Em0001g1082a	GO0005509	calcium ion binding	0.701953
EPMU|Em0001g1083a
EPMU|Em0001g1084a
EPMU|Em0001g1085a
EPMU|Em0001g108a
EPMU|Em0001g1093a
EPMU|Em0001g1094a	GO0008168	methyltransferase activity	0.633794	GO0032259	methylation	0.629563	GO0005730	nucleolus	0.383405
EPMU|Em0001g1095a
EPMU|Em0001g1096a	GO0005509	calcium ion binding	0.701953
EPMU|Em0001g1099a	GO0005524	ATP binding	0.553291	GO0042254	ribosome biogenesis	0.667716	GO0005634	nucleus	0.608304
EPMU|Em0001g109a
EPMU|Em0001g10a
EPMU|Em0001g1101a	GO0003924	GTPase activity	0.681813	GO0032486	Rap protein signal transduction	0.82196	GO0098978	glutamatergic synapse	0.48991
EPMU|Em0001g1104a	GO0003729	mRNA binding	0.481871	GO0035196	production of miRNAs involved in gene silencing by miRNA	0.798317	GO0071005	U2-type precatalytic spliceosome	0.779065
EPMU|Em0001g1108a	GO0016491	oxidoreductase activity	0.441194	GO0055114	oxidation-reduction process	0.431976	GO0016021	integral component of membrane	0.397064
EPMU|Em0001g110a	GO0004053	arginase activity	0.827104	GO0006525	arginine metabolic process	0.706062	GO0005739	mitochondrion	0.385369
EPMU|Em0001g1113a	GO0005261	cation channel activity	0.598257	GO0055080	cation homeostasis	0.615666	GO0030424	axon	0.667198
EPMU|Em0001g1114a	GO0003924	GTPase activity	0.682354	GO0007165	signal transduction	0.607968	GO0016020	membrane	0.423773
EPMU|Em0001g1117a	GO0005509	calcium ion binding	0.698677	GO0007219	Notch signaling pathway	0.696504	GO0016021	integral component of membrane	0.413894
EPMU|Em0001g1118a	GO0005509	calcium ion binding	0.701814	GO1901342	regulation of vasculature development	0.43944	GO0016021	integral component of membrane	0.434915
EPMU|Em0001g1119a	GO0003676	nucleic acid binding	0.515849
EPMU|Em0001g111a	GO0004803	transposase activity	0.668163	GO0006313	transposition, DNA-mediated	0.657292	GO0016021	integral component of membrane	0.345573
EPMU|Em0001g1120a
EPMU|Em0001g1121a
EPMU|Em0001g1123a	GO0004714	transmembrane receptor protein tyrosine kinase activity	0.772866	GO0018108	peptidyl-tyrosine phosphorylation	0.761099	GO0016021	integral component of membrane	0.429222
EPMU|Em0001g1124a	GO0005509	calcium ion binding	0.688741	GO0007219	Notch signaling pathway	0.571504	GO0016021	integral component of membrane	0.404265
EPMU|Em0001g1128a	GO0005509	calcium ion binding	0.698677	GO0007219	Notch signaling pathway	0.696504	GO0016021	integral component of membrane	0.413894
EPMU|Em0001g1129a	GO0005509	calcium ion binding	0.701814	GO1901342	regulation of vasculature development	0.43944	GO0016021	integral component of membrane	0.434915
EPMU|Em0001g1130a
EPMU|Em0001g1132a	GO0005509	calcium ion binding	0.695526	GO0007275	multicellular organism development	0.543422	GO0005576	extracellular region	0.450976
EPMU|Em0001g1133a	GO0004714	transmembrane receptor protein tyrosine kinase activity	0.769064	GO0018108	peptidyl-tyrosine phosphorylation	0.761535	GO0016021	integral component of membrane	0.429226
EPMU|Em0001g1135a	GO0005509	calcium ion binding	0.688741	GO0007219	Notch signaling pathway	0.571504	GO0016021	integral component of membrane	0.404265
EPMU|Em0001g1139a	GO0003676	nucleic acid binding	0.514104	GO0015074	DNA integration	0.663845	GO0005615	extracellular space	0.35254
EPMU|Em0001g1140a	GO0070034	telomerase RNA binding	0.648088	GO0000184	nuclear-transcribed mRNA catabolic process, nonsense-mediated decay	0.722197	GO0005697	telomerase holoenzyme complex	0.635311
EPMU|Em0001g1141a	GO0003677	DNA binding	0.560324	GO0015074	DNA integration	0.687389	GO0005887	integral component of plasma membrane	0.334145
EPMU|Em0001g1142a	GO0003677	DNA binding	0.52511	GO0015074	DNA integration	0.635787
EPMU|Em0001g1143a	GO0070034	telomerase RNA binding	0.852599	GO1904867	protein localization to Cajal body	0.875281	GO0005697	telomerase holoenzyme complex	0.845917
EPMU|Em0001g1145a	GO0047372	acylglycerol lipase activity	0.551423				GO0020015	glycosome	0.367873
EPMU|Em0001g1146a
EPMU|Em0001g1147a	GO0004345	glucose-6-phosphate dehydrogenase activity	0.787652	GO0006098	pentose-phosphate shunt	0.724989	GO0005829	cytosol	0.36533
EPMU|Em0001g1149a
EPMU|Em0001g1150a	GO0004345	glucose-6-phosphate dehydrogenase activity	0.789229	GO0006098	pentose-phosphate shunt	0.726259	GO0005829	cytosol	0.355619	sp|P11413|G6PD_HUMAN	54.087	416	171	3	2	400	77	489	9.77e-162	470
EPMU|Em0001g1154a	GO0016831	carboxy-lyase activity	0.688062	GO0019752	carboxylic acid metabolic process	0.574515	GO0030424	axon	0.339236
EPMU|Em0001g1155a	GO0004386	helicase activity	0.674745	GO0006310	DNA recombination	0.648695	GO0005634	nucleus	0.329248
EPMU|Em0001g1156a	GO0008270	zinc ion binding	0.632257
EPMU|Em0001g1157a	GO0004523	RNA-DNA hybrid ribonuclease activity	0.578575	GO0015074	DNA integration	0.677739	GO0033588	Elongator holoenzyme complex	0.33233
EPMU|Em0001g1159a
EPMU|Em0001g1160a	GO0004819	glutamine-tRNA ligase activity	0.812153	GO0006425	glutaminyl-tRNA aminoacylation	0.810195	GO0005737	cytoplasm	0.514883
EPMU|Em0001g1161a	GO0004819	glutamine-tRNA ligase activity	0.811422	GO0006425	glutaminyl-tRNA aminoacylation	0.809467	GO0005737	cytoplasm	0.51476
EPMU|Em0001g1163a	GO0003676	nucleic acid binding	0.486821	GO0015074	DNA integration	0.604475	GO0016021	integral component of membrane	0.314114
EPMU|Em0001g1164a	GO0016787	hydrolase activity	0.521841	GO0006629	lipid metabolic process	0.625496
EPMU|Em0001g1165a
EPMU|Em0001g1166a
EPMU|Em0001g1167a
EPMU|Em0001g1168a
EPMU|Em0001g1169a	GO0003934	GTP cyclohydrolase I activity	0.510295	GO0046654	tetrahydrofolate biosynthetic process	0.49433	GO0005576	extracellular region	0.423291
EPMU|Em0001g116a
EPMU|Em0001g1176a	GO0005509	calcium ion binding	0.599572	GO0007157	heterophilic cell-cell adhesion via plasma membrane cell adhesion molecules	0.726054	GO0032991	protein-containing complex	0.502422
EPMU|Em0001g1177a	GO0003677	DNA binding	0.560126
EPMU|Em0001g1178a	GO0005509	calcium ion binding	0.557539	GO0007043	cell-cell junction assembly	0.673213	GO0032991	protein-containing complex	0.474238
EPMU|Em0001g117a	GO0003676	nucleic acid binding	0.516048	GO0015074	DNA integration	0.688676	GO0032798	Swi5-Sfr1 complex	0.370621
EPMU|Em0001g1180a
EPMU|Em0001g1181a	GO0003676	nucleic acid binding	0.477406	GO0015074	DNA integration	0.597883	GO0016021	integral component of membrane	0.347097
EPMU|Em0001g1182a	GO0003743	translation initiation factor activity	0.71205	GO0006413	translational initiation	0.701667	GO0005669	transcription factor TFIID complex	0.714712
EPMU|Em0001g1183a				GO0051301	cell division	0.492013	GO0005618	cell wall	0.674079
EPMU|Em0001g1185a	GO0003676	nucleic acid binding	0.51367	GO0015074	DNA integration	0.67056	GO0016021	integral component of membrane	0.326698
EPMU|Em0001g1187a
EPMU|Em0001g1188a
EPMU|Em0001g1189a
EPMU|Em0001g118a	GO0004053	arginase activity	0.827104	GO0006525	arginine metabolic process	0.706062	GO0005739	mitochondrion	0.385369
EPMU|Em0001g1190a							GO0016021	integral component of membrane	0.434502
EPMU|Em0001g1191a
EPMU|Em0001g1192a				GO0009887	animal organ morphogenesis	0.642949	GO0016021	integral component of membrane	0.393607
EPMU|Em0001g1194a	GO0003677	DNA binding	0.55956	GO0006334	nucleosome assembly	0.795269	GO0000786	nucleosome	0.750672
EPMU|Em0001g1196a	GO0004620	phospholipase activity	0.766832	GO0016042	lipid catabolic process	0.720888	GO0005615	extracellular space	0.523634
EPMU|Em0001g1198a	GO0046983	protein dimerization activity	0.68866	GO0016310	phosphorylation	0.379875	GO0031417	NatC complex	0.351801
EPMU|Em0001g1199a	GO0046556	alpha-L-arabinofuranosidase activity	0.714526	GO0046373	L-arabinose metabolic process	0.699466
EPMU|Em0001g119a	GO0004803	transposase activity	0.668163	GO0006313	transposition, DNA-mediated	0.657292	GO0016021	integral component of membrane	0.345573
EPMU|Em0001g11a
EPMU|Em0001g1200a	GO0046983	protein dimerization activity	0.672297	GO0006468	protein phosphorylation	0.370748	GO0016021	integral component of membrane	0.316403
EPMU|Em0001g1201a	GO0008270	zinc ion binding	0.542393	GO0015074	DNA integration	0.625147	GO0016021	integral component of membrane	0.318808
EPMU|Em0001g1202a
EPMU|Em0001g1203a	GO0003676	nucleic acid binding	0.511218	GO0006278	RNA-dependent DNA biosynthetic process	0.37306	GO0000781	chromosome, telomeric region	0.388122
EPMU|Em0001g1204a
EPMU|Em0001g1205a
EPMU|Em0001g1209a	GO0019784	NEDD8-specific protease activity	0.853863	GO0039693	viral DNA genome replication	0.836349	GO0019033	viral tegument	0.843507
EPMU|Em0001g1214a
EPMU|Em0001g1215a
EPMU|Em0001g1216a
EPMU|Em0001g1218a
EPMU|Em0001g1219a	GO0003676	nucleic acid binding	0.515422	GO0015074	DNA integration	0.686239
EPMU|Em0001g1221a	GO0005509	calcium ion binding	0.510816	GO0006508	proteolysis	0.484319	GO0016021	integral component of membrane	0.370375
EPMU|Em0001g1222a	GO0003676	nucleic acid binding	0.513977	GO0015074	DNA integration	0.679246	GO0016021	integral component of membrane	0.31492
EPMU|Em0001g1223a	GO0019829	ATPase-coupled cation transmembrane transporter activity	0.478885	GO0006812	cation transport	0.470762	GO0016021	integral component of membrane	0.415441
EPMU|Em0001g1225a
EPMU|Em0001g1226a	GO0008483	transaminase activity	0.686089
EPMU|Em0001g1228a							GO0016021	integral component of membrane	0.433904
EPMU|Em0001g1229a	GO0004803	transposase activity	0.686653	GO0006313	transposition, DNA-mediated	0.675229
EPMU|Em0001g1230a	GO0070034	telomerase RNA binding	0.647976	GO0000184	nuclear-transcribed mRNA catabolic process, nonsense-mediated decay	0.722268	GO0005697	telomerase holoenzyme complex	0.635203
EPMU|Em0001g1231a	GO0003677	DNA binding	0.559803	GO0015074	DNA integration	0.686769	GO0005887	integral component of plasma membrane	0.332213
EPMU|Em0001g1232a	GO0003677	DNA binding	0.525103	GO0015074	DNA integration	0.635776
EPMU|Em0001g1233a
EPMU|Em0001g1234a	GO0070034	telomerase RNA binding	0.852517	GO1904867	protein localization to Cajal body	0.875188	GO0005697	telomerase holoenzyme complex	0.845838
EPMU|Em0001g1236a	GO0047372	acylglycerol lipase activity	0.543619				GO0020015	glycosome	0.365395
EPMU|Em0001g1237a
EPMU|Em0001g1238a	GO0004345	glucose-6-phosphate dehydrogenase activity	0.788153	GO0006098	pentose-phosphate shunt	0.726034	GO0005829	cytosol	0.365123	sp|P11413|G6PD_HUMAN	52.914	429	179	4	2	410	77	502	3.64e-161	469
EPMU|Em0001g1241a	GO0016831	carboxy-lyase activity	0.687997	GO0019752	carboxylic acid metabolic process	0.574469	GO0030424	axon	0.33929
EPMU|Em0001g1242a	GO0005199	structural constituent of cell wall	0.692367	GO0031505	fungal-type cell wall organization	0.601734	GO0005618	cell wall	0.635258
EPMU|Em0001g1244a	GO0003924	GTPase activity	0.682328	GO0032482	Rab protein signal transduction	0.498207	GO0005768	endosome	0.383143
EPMU|Em0001g1245a
EPMU|Em0001g1247a	GO0003677	DNA binding	0.552895	GO0015074	DNA integration	0.677902	GO0016021	integral component of membrane	0.335168
EPMU|Em0001g1248a	GO0004819	glutamine-tRNA ligase activity	0.811452	GO0006425	glutaminyl-tRNA aminoacylation	0.809498	GO0005737	cytoplasm	0.51477
EPMU|Em0001g124a				GO0055085	transmembrane transport	0.538366	GO0016021	integral component of membrane	0.434959
EPMU|Em0001g1253a
EPMU|Em0001g1254a	GO0003934	GTP cyclohydrolase I activity	0.510295	GO0046654	tetrahydrofolate biosynthetic process	0.49433	GO0005576	extracellular region	0.423291
EPMU|Em0001g1255a
EPMU|Em0001g1256a
EPMU|Em0001g1257a
EPMU|Em0001g1258a	GO0016787	hydrolase activity	0.521841	GO0006629	lipid metabolic process	0.625496
EPMU|Em0001g1259a	GO0004620	phospholipase activity	0.766819	GO0016042	lipid catabolic process	0.720876	GO0005615	extracellular space	0.515977
EPMU|Em0001g1260a	GO0046556	alpha-L-arabinofuranosidase activity	0.784515	GO0046373	L-arabinose metabolic process	0.766882	GO0005811	lipid droplet	0.455764
EPMU|Em0001g1261a
EPMU|Em0001g1262a	GO0003676	nucleic acid binding	0.484285	GO0015074	DNA integration	0.589183	GO0022627	cytosolic small ribosomal subunit	0.340741
EPMU|Em0001g1264a	GO0003676	nucleic acid binding	0.493044	GO0015074	DNA integration	0.642564	GO0016021	integral component of membrane	0.347805
EPMU|Em0001g1266a	GO0004672	protein kinase activity	0.500629	GO0006468	protein phosphorylation	0.496254	GO0031514	motile cilium	0.609169
EPMU|Em0001g1267a	GO0003676	nucleic acid binding	0.51167	GO0015074	DNA integration	0.670149	GO0016021	integral component of membrane	0.321003
EPMU|Em0001g1268a	GO0003677	DNA binding	0.559122	GO0015074	DNA integration	0.686877
EPMU|Em0001g1269a	GO0003678	DNA helicase activity	0.691844	GO1905775	negative regulation of DNA helicase activity	0.849982	GO0042555	MCM complex	0.800637
EPMU|Em0001g126a	GO0008270	zinc ion binding	0.628468	GO0006508	proteolysis	0.492442	GO0016020	membrane	0.32704
EPMU|Em0001g1274a	GO0005540	hyaluronic acid binding	0.505102	GO0007155	cell adhesion	0.458247	GO0005634	nucleus	0.425647
EPMU|Em0001g1275a
EPMU|Em0001g1276a
EPMU|Em0001g1277a
EPMU|Em0001g1278a
EPMU|Em0001g1279a	GO0003676	nucleic acid binding	0.516011	GO0015074	DNA integration	0.687307
EPMU|Em0001g127a	GO0005355	glucose transmembrane transporter activity	0.466561	GO0055085	transmembrane transport	0.526917	GO0016021	integral component of membrane	0.434972
EPMU|Em0001g1280a	GO0004672	protein kinase activity	0.595334	GO0006468	protein phosphorylation	0.588843	GO0070985	transcription factor TFIIK complex	0.57252
EPMU|Em0001g1281a	GO0008270	zinc ion binding	0.514527	GO0015074	DNA integration	0.674906	GO0016021	integral component of membrane	0.316867
EPMU|Em0001g1282a	GO0003676	nucleic acid binding	0.486113	GO0015074	DNA integration	0.617593
EPMU|Em0001g1283a	GO0003887	DNA-directed DNA polymerase activity	0.520448	GO0071897	DNA biosynthetic process	0.502303	GO0016021	integral component of membrane	0.362467
EPMU|Em0001g1284a	GO0005164	tumor necrosis factor receptor binding	0.82809	GO0042981	regulation of apoptotic process	0.738538	GO0035631	CD40 receptor complex	0.42988
EPMU|Em0001g1285a	GO0003676	nucleic acid binding	0.505106	GO0015074	DNA integration	0.630658	GO0005634	nucleus	0.431626
EPMU|Em0001g1286a	GO0008270	zinc ion binding	0.517852	GO0015074	DNA integration	0.624746	GO0016020	membrane	0.323719
EPMU|Em0001g1287a							GO0016021	integral component of membrane	0.433904
EPMU|Em0001g128a	GO0005355	glucose transmembrane transporter activity	0.434616	GO0055085	transmembrane transport	0.524986	GO0016021	integral component of membrane	0.434968
EPMU|Em0001g1290a	GO0046983	protein dimerization activity	0.683032	GO0006313	transposition, DNA-mediated	0.352962	GO0016021	integral component of membrane	0.327167
EPMU|Em0001g1298a
EPMU|Em0001g129a
EPMU|Em0001g1300a	GO0003676	nucleic acid binding	0.496351	GO0015074	DNA integration	0.647776	GO0016021	integral component of membrane	0.319849
EPMU|Em0001g1301a	GO0046875	ephrin receptor binding	0.600373	GO1901187	regulation of ephrin receptor signaling pathway	0.619476	GO0016021	integral component of membrane	0.378818
EPMU|Em0001g1305a
EPMU|Em0001g1306a	GO0005085	guanyl-nucleotide exchange factor activity	0.615892	GO0007264	small GTPase mediated signal transduction	0.621564	GO0016021	integral component of membrane	0.397805
EPMU|Em0001g1307a
EPMU|Em0001g1309a	GO0003676	nucleic acid binding	0.514443	GO0015074	DNA integration	0.686641	GO0016021	integral component of membrane	0.322677
EPMU|Em0001g130a
EPMU|Em0001g1310a
EPMU|Em0001g1311a	GO0005524	ATP binding	0.534681	GO0006468	protein phosphorylation	0.326721	GO0005576	extracellular region	0.33219
EPMU|Em0001g1314a
EPMU|Em0001g1315a	GO0046983	protein dimerization activity	0.585265				GO0016021	integral component of membrane	0.39302
EPMU|Em0001g1317a	GO0003677	DNA binding	0.557481	GO0006260	DNA replication	0.657867	GO0000808	origin recognition complex	0.812919
EPMU|Em0001g1319a	GO0004190	aspartic-type endopeptidase activity	0.575229	GO0015074	DNA integration	0.595788	GO0016021	integral component of membrane	0.314045
EPMU|Em0001g131a
EPMU|Em0001g1320a	GO0030197	extracellular matrix constituent, lubricant activity	0.694587	GO0007160	cell-matrix adhesion	0.823804	GO0005615	extracellular space	0.578229
EPMU|Em0001g1321a	GO0005201	extracellular matrix structural constituent	0.663225	GO0030198	extracellular matrix organization	0.472401	GO0005581	collagen trimer	0.604474
EPMU|Em0001g1323a	GO0005201	extracellular matrix structural constituent	0.707062	GO0061304	retinal blood vessel morphogenesis	0.56005	GO0005581	collagen trimer	0.697153
EPMU|Em0001g1325a	GO0005201	extracellular matrix structural constituent	0.570084	GO0001501	skeletal system development	0.423237	GO0005581	collagen trimer	0.614441
EPMU|Em0001g1326a	GO0005201	extracellular matrix structural constituent	0.432701	GO0009405	pathogenesis	0.531764	GO0005581	collagen trimer	0.605422
EPMU|Em0001g1327a	GO0042302	structural constituent of cuticle	0.576644	GO0042338	cuticle development involved in collagen and cuticulin-based cuticle molting cycle	0.431227	GO0005581	collagen trimer	0.585178
EPMU|Em0001g1328a	GO0005201	extracellular matrix structural constituent	0.55696	GO0042338	cuticle development involved in collagen and cuticulin-based cuticle molting cycle	0.37908	GO0005581	collagen trimer	0.683054
EPMU|Em0001g1329a	GO0042302	structural constituent of cuticle	0.558789	GO0042338	cuticle development involved in collagen and cuticulin-based cuticle molting cycle	0.456106	GO0005581	collagen trimer	0.704332
EPMU|Em0001g132a	GO0004190	aspartic-type endopeptidase activity	0.589575	GO0015074	DNA integration	0.620254	GO0016020	membrane	0.316544
EPMU|Em0001g1330a	GO0005201	extracellular matrix structural constituent	0.585342	GO0010951	negative regulation of endopeptidase activity	0.469858	GO0005581	collagen trimer	0.733696
EPMU|Em0001g1331a	GO0016787	hydrolase activity	0.52169	GO0006629	lipid metabolic process	0.625273
EPMU|Em0001g1333a							GO0016021	integral component of membrane	0.434505
EPMU|Em0001g1334a
EPMU|Em0001g1337a
EPMU|Em0001g1338a	GO0004190	aspartic-type endopeptidase activity	0.53598	GO0015074	DNA integration	0.68705	GO0005634	nucleus	0.332581
EPMU|Em0001g1339a	GO0005201	extracellular matrix structural constituent	0.563324	GO0038063	collagen-activated tyrosine kinase receptor signaling pathway	0.426422	GO0005581	collagen trimer	0.643551
EPMU|Em0001g133a
EPMU|Em0001g1340a	GO0005201	extracellular matrix structural constituent	0.476781	GO0009405	pathogenesis	0.498564	GO0005581	collagen trimer	0.583598
EPMU|Em0001g1342a	GO0005201	extracellular matrix structural constituent	0.638202	GO0038063	collagen-activated tyrosine kinase receptor signaling pathway	0.473709	GO0005581	collagen trimer	0.698792
EPMU|Em0001g1343a	GO0005201	extracellular matrix structural constituent	0.463034	GO0009405	pathogenesis	0.500449	GO0005581	collagen trimer	0.584811
EPMU|Em0001g1347a
EPMU|Em0001g1348a
EPMU|Em0001g134a				GO0006810	transport	0.426884	GO0016021	integral component of membrane	0.43497
EPMU|Em0001g1350a
EPMU|Em0001g1351a
EPMU|Em0001g1352a	GO0004190	aspartic-type endopeptidase activity	0.556789	GO0015074	DNA integration	0.63631
EPMU|Em0001g1353a	GO0003676	nucleic acid binding	0.482372	GO0006278	RNA-dependent DNA biosynthetic process	0.469774	GO0005783	endoplasmic reticulum	0.421818
EPMU|Em0001g1354a	GO0004842	ubiquitin-protein transferase activity	0.656628	GO0016567	protein ubiquitination	0.647603	GO0045179	apical cortex	0.508874
EPMU|Em0001g1355a	GO0004674	protein serine/threonine kinase activity	0.646885	GO0006468	protein phosphorylation	0.634013	GO0005634	nucleus	0.39494
EPMU|Em0001g1357a	GO0005525	GTP binding	0.661423
EPMU|Em0001g1358a							GO0016021	integral component of membrane	0.434548
EPMU|Em0001g1359a	GO0008270	zinc ion binding	0.633851	GO0015074	DNA integration	0.583955
EPMU|Em0001g135a	GO0003676	nucleic acid binding	0.516383
EPMU|Em0001g1361a
EPMU|Em0001g1362a	GO0003677	DNA binding	0.507885	GO0006313	transposition, DNA-mediated	0.409525	GO0016021	integral component of membrane	0.358093
EPMU|Em0001g1363a
EPMU|Em0001g1364a	GO0005102	signaling receptor binding	0.600414	GO0045995	regulation of embryonic development	0.670965	GO0016021	integral component of membrane	0.382653
EPMU|Em0001g1366a
EPMU|Em0001g136a	GO0003676	nucleic acid binding	0.352839	GO0006810	transport	0.426764	GO0016021	integral component of membrane	0.431566
EPMU|Em0001g1370a	GO0003677	DNA binding	0.553815	GO0015074	DNA integration	0.677156	GO0005887	integral component of plasma membrane	0.338496
EPMU|Em0001g1371a	GO0050110	mucinaminylserine mucinaminidase activity	0.480854	GO0006030	chitin metabolic process	0.436472	GO0019867	outer membrane	0.412157
EPMU|Em0001g1372a	GO0008270	zinc ion binding	0.632339
EPMU|Em0001g1373a	GO0004190	aspartic-type endopeptidase activity	0.538209	GO0015074	DNA integration	0.630129	GO0005829	cytosol	0.334735
EPMU|Em0001g1375a	GO0003676	nucleic acid binding	0.514974
EPMU|Em0001g1377a	GO0003676	nucleic acid binding	0.499018	GO0015074	DNA integration	0.632532	GO0016020	membrane	0.325171
EPMU|Em0001g1378a	GO0004568	chitinase activity	0.796427	GO0006032	chitin catabolic process	0.795261	GO0030288	outer membrane-bounded periplasmic space	0.366665
EPMU|Em0001g1379a	GO0005199	structural constituent of cell wall	0.532246	GO0031505	fungal-type cell wall organization	0.452267	GO0005618	cell wall	0.537171
EPMU|Em0001g137a
EPMU|Em0001g1380a
EPMU|Em0001g1381a
EPMU|Em0001g1382a	GO0004842	ubiquitin-protein transferase activity	0.70126	GO0016567	protein ubiquitination	0.69109
EPMU|Em0001g1383a	GO0000155	phosphorelay sensor kinase activity	0.675286	GO0006935	chemotaxis	0.708864	GO0005737	cytoplasm	0.514806
EPMU|Em0001g1384a	GO0004568	chitinase activity	0.794339	GO0006032	chitin catabolic process	0.793178	GO0030288	outer membrane-bounded periplasmic space	0.367404
EPMU|Em0001g1385a
EPMU|Em0001g1386a
EPMU|Em0001g1387a	GO0004620	phospholipase activity	0.766831	GO0016042	lipid catabolic process	0.720887	GO0005615	extracellular space	0.515693
EPMU|Em0001g138a
EPMU|Em0001g1390a
EPMU|Em0001g1391a
EPMU|Em0001g1392a							GO0016021	integral component of membrane	0.434569
EPMU|Em0001g1393a
EPMU|Em0001g1394a
EPMU|Em0001g1395a
EPMU|Em0001g1397a							GO0016021	integral component of membrane	0.434416
EPMU|Em0001g1399a
EPMU|Em0001g139a	GO0003676	nucleic acid binding	0.507062	GO0015074	DNA integration	0.647227	GO0016021	integral component of membrane	0.343508
EPMU|Em0001g13a	GO0003676	nucleic acid binding	0.481805	GO0015074	DNA integration	0.607479	GO0016021	integral component of membrane	0.3219
EPMU|Em0001g1402a
EPMU|Em0001g1403a	GO0003690	double-stranded DNA binding	0.361394	GO0006355	regulation of transcription, DNA-templated	0.342007	GO0016021	integral component of membrane	0.435015
EPMU|Em0001g1404a
EPMU|Em0001g1405a	GO0003690	double-stranded DNA binding	0.361447	GO0006355	regulation of transcription, DNA-templated	0.342042	GO0016021	integral component of membrane	0.435016
EPMU|Em0001g1406a
EPMU|Em0001g1407a
EPMU|Em0001g1408a	GO0003690	double-stranded DNA binding	0.362034	GO0006355	regulation of transcription, DNA-templated	0.342429	GO0016021	integral component of membrane	0.435015
EPMU|Em0001g1409a
EPMU|Em0001g140a	GO0003887	DNA-directed DNA polymerase activity	0.504222	GO0071897	DNA biosynthetic process	0.487442	GO0016021	integral component of membrane	0.373686
EPMU|Em0001g1410a	GO0003690	double-stranded DNA binding	0.361648	GO0006355	regulation of transcription, DNA-templated	0.342175	GO0016021	integral component of membrane	0.435015
EPMU|Em0001g1412a							GO0016021	integral component of membrane	0.434989
EPMU|Em0001g1413a
EPMU|Em0001g1414a							GO0016021	integral component of membrane	0.434389
EPMU|Em0001g1416a	GO0005261	cation channel activity	0.55946	GO0055080	cation homeostasis	0.574568	GO0030424	axon	0.61929
EPMU|Em0001g1417a	GO0003964	RNA-directed DNA polymerase activity	0.613328	GO0006486	protein glycosylation	0.627101	GO0016021	integral component of membrane	0.360412
EPMU|Em0001g1418a	GO0003964	RNA-directed DNA polymerase activity	0.633898	GO0006278	RNA-dependent DNA biosynthetic process	0.628896	GO0005829	cytosol	0.37563
EPMU|Em0001g1419a	GO0008270	zinc ion binding	0.521072	GO0015074	DNA integration	0.635155	GO0016021	integral component of membrane	0.327368
EPMU|Em0001g141a	GO0005509	calcium ion binding	0.635533	GO0060070	canonical Wnt signaling pathway	0.452087	GO0016021	integral component of membrane	0.429112
EPMU|Em0001g1420a
EPMU|Em0001g1423a
EPMU|Em0001g1424a
EPMU|Em0001g1425a
EPMU|Em0001g1428a	GO0008270	zinc ion binding	0.594323	GO0018108	peptidyl-tyrosine phosphorylation	0.364862	GO0071797	LUBAC complex	0.345113
EPMU|Em0001g142a	GO0004803	transposase activity	0.708205	GO0006313	transposition, DNA-mediated	0.696137	GO0016021	integral component of membrane	0.335721
EPMU|Em0001g1432a	GO0004713	protein tyrosine kinase activity	0.563871	GO0018108	peptidyl-tyrosine phosphorylation	0.561611	GO0016021	integral component of membrane	0.389522
EPMU|Em0001g1434a
EPMU|Em0001g143a	GO0003676	nucleic acid binding	0.516343
EPMU|Em0001g1443a
EPMU|Em0001g1444a	GO0005509	calcium ion binding	0.698249	GO0007156	homophilic cell adhesion via plasma membrane adhesion molecules	0.774812	GO0005886	plasma membrane	0.555147
EPMU|Em0001g1445a	GO0005509	calcium ion binding	0.698156	GO0007156	homophilic cell adhesion via plasma membrane adhesion molecules	0.7747	GO0005886	plasma membrane	0.555087
EPMU|Em0001g1446a
EPMU|Em0001g1447a							GO0016021	integral component of membrane	0.433583
EPMU|Em0001g1448a
EPMU|Em0001g1449a							GO0016021	integral component of membrane	0.43362
EPMU|Em0001g144a	GO0003676	nucleic acid binding	0.352839	GO0006810	transport	0.426764	GO0016021	integral component of membrane	0.431566
EPMU|Em0001g1450a
EPMU|Em0001g1451a
EPMU|Em0001g1452a	GO0046983	protein dimerization activity	0.671034				GO0016021	integral component of membrane	0.343351
EPMU|Em0001g1453a	GO0003887	DNA-directed DNA polymerase activity	0.508315	GO0006259	DNA metabolic process	0.512335	GO0016021	integral component of membrane	0.370734
EPMU|Em0001g1454a
EPMU|Em0001g1455a	GO0005525	GTP binding	0.662298	GO0097271	protein localization to bud neck	0.441041	GO0031105	septin complex	0.426603
EPMU|Em0001g1457a
EPMU|Em0001g1458a	GO0003964	RNA-directed DNA polymerase activity	0.630221	GO0006278	RNA-dependent DNA biosynthetic process	0.625274	GO0005829	cytosol	0.388085
EPMU|Em0001g1459a	GO0003676	nucleic acid binding	0.511466	GO0015074	DNA integration	0.670872	GO0016021	integral component of membrane	0.309784
EPMU|Em0001g145a
EPMU|Em0001g1462a	GO0003697	single-stranded DNA binding	0.634712	GO0000724	double-strand break repair via homologous recombination	0.660515	GO0005662	DNA replication factor A complex	0.732893
EPMU|Em0001g1465a	GO0016491	oxidoreductase activity	0.547368	GO0055114	oxidation-reduction process	0.53313
EPMU|Em0001g1468a	GO0004672	protein kinase activity	0.56231	GO0006464	cellular protein modification process	0.56993	GO0005662	DNA replication factor A complex	0.563044
EPMU|Em0001g1469a	GO0004715	non-membrane spanning protein tyrosine kinase activity	0.794134	GO0018108	peptidyl-tyrosine phosphorylation	0.766846	GO0005856	cytoskeleton	0.455968
EPMU|Em0001g146a							GO0016021	integral component of membrane	0.433826
EPMU|Em0001g1470a	GO0004715	non-membrane spanning protein tyrosine kinase activity	0.8066	GO0018108	peptidyl-tyrosine phosphorylation	0.767038
EPMU|Em0001g1471a	GO0004386	helicase activity	0.670712
EPMU|Em0001g1474a	GO0005525	GTP binding	0.661795
EPMU|Em0001g1475a	GO0005525	GTP binding	0.661813
EPMU|Em0001g1476a	GO0005525	GTP binding	0.658583
EPMU|Em0001g1478a	GO0008832	dGTPase activity	0.545017	GO0006203	dGTP catabolic process	0.542172	GO0005634	nucleus	0.447741
EPMU|Em0001g1479a
EPMU|Em0001g147a
EPMU|Em0001g1480a
EPMU|Em0001g1483a
EPMU|Em0001g1484a							GO0016021	integral component of membrane	0.43445
EPMU|Em0001g1485a	GO0003676	nucleic acid binding	0.516253
EPMU|Em0001g1486a	GO0003964	RNA-directed DNA polymerase activity	0.622176	GO0006278	RNA-dependent DNA biosynthetic process	0.617352	GO0005829	cytosol	0.372501
EPMU|Em0001g148a	GO0003676	nucleic acid binding	0.507062	GO0015074	DNA integration	0.647227	GO0016021	integral component of membrane	0.343508
EPMU|Em0001g1491a
EPMU|Em0001g1492a
EPMU|Em0001g1493a	GO0000981	DNA-binding transcription factor activity, RNA polymerase II-specific	0.732588	GO0006357	regulation of transcription by RNA polymerase II	0.702282	GO0005634	nucleus	0.606785
EPMU|Em0001g1495a
EPMU|Em0001g1496a
EPMU|Em0001g1497a
EPMU|Em0001g1499a
EPMU|Em0001g149a	GO0005044	scavenger receptor activity	0.814739	GO0006897	endocytosis	0.72127	GO0016021	integral component of membrane	0.434847
EPMU|Em0001g14a	GO0004842	ubiquitin-protein transferase activity	0.70149	GO0016567	protein ubiquitination	0.691314	GO0071797	LUBAC complex	0.831126
EPMU|Em0001g1500a
EPMU|Em0001g1501a	GO0004190	aspartic-type endopeptidase activity	0.613597	GO0015074	DNA integration	0.585504	GO0005634	nucleus	0.320272
EPMU|Em0001g1502a
EPMU|Em0001g1503a	GO0004190	aspartic-type endopeptidase activity	0.613597	GO0015074	DNA integration	0.585504	GO0005634	nucleus	0.320272
EPMU|Em0001g1504a
EPMU|Em0001g1505a
EPMU|Em0001g1506a
EPMU|Em0001g1508a
EPMU|Em0001g1510a	GO0008270	zinc ion binding	0.530695	GO0015074	DNA integration	0.679873	GO0016021	integral component of membrane	0.316676
EPMU|Em0001g1511a	GO0003677	DNA binding	0.517077	GO0030702	chromatin silencing at centromere	0.34599	GO0000775	chromosome, centromeric region	0.409168
EPMU|Em0001g1512a	GO0003676	nucleic acid binding	0.488657	GO0015074	DNA integration	0.637778
EPMU|Em0001g1514a
EPMU|Em0001g1515a
EPMU|Em0001g1516a
EPMU|Em0001g1517a	GO0005506	iron ion binding	0.670612	GO0045454	cell redox homeostasis	0.683963	GO0005788	endoplasmic reticulum lumen	0.819835
EPMU|Em0001g1518a
EPMU|Em0001g1519a
EPMU|Em0001g151a							GO0016021	integral component of membrane	0.434378
EPMU|Em0001g1520a
EPMU|Em0001g1521a	GO0003676	nucleic acid binding	0.516774	GO0015074	DNA integration	0.688012	GO0005634	nucleus	0.345231
EPMU|Em0001g1522a	GO0003676	nucleic acid binding	0.51269	GO0015074	DNA integration	0.657451	GO0016021	integral component of membrane	0.322598
EPMU|Em0001g1523a	GO0003676	nucleic acid binding	0.512685	GO0015074	DNA integration	0.664454	GO0016021	integral component of membrane	0.323667
EPMU|Em0001g1524a	GO0003676	nucleic acid binding	0.505927	GO0015074	DNA integration	0.652601	GO0005634	nucleus	0.328032
EPMU|Em0001g1525a
EPMU|Em0001g1527a	GO0003676	nucleic acid binding	0.51678	GO0015074	DNA integration	0.688699	GO0005634	nucleus	0.329377
EPMU|Em0001g1528a
EPMU|Em0001g1529a	GO0004190	aspartic-type endopeptidase activity	0.545551	GO0015074	DNA integration	0.597228	GO0005576	extracellular region	0.32366
EPMU|Em0001g1530a
EPMU|Em0001g1531a
EPMU|Em0001g1532a	GO0008270	zinc ion binding	0.530925	GO0015074	DNA integration	0.651361	GO0016020	membrane	0.317001
EPMU|Em0001g1533a	GO0004190	aspartic-type endopeptidase activity	0.54659	GO0015074	DNA integration	0.643449	GO0005634	nucleus	0.336049
EPMU|Em0001g1534a
EPMU|Em0001g1535a
EPMU|Em0001g1536a
EPMU|Em0001g1537a	GO0004190	aspartic-type endopeptidase activity	0.536226	GO0015074	DNA integration	0.623043	GO0016021	integral component of membrane	0.312498
EPMU|Em0001g1540a	GO0005044	scavenger receptor activity	0.815399	GO0006897	endocytosis	0.721809	GO0005887	integral component of plasma membrane	0.450927
EPMU|Em0001g1542a
EPMU|Em0001g1543a
EPMU|Em0001g1544a	GO0008832	dGTPase activity	0.798437	GO0006203	dGTP catabolic process	0.804687	GO0005634	nucleus	0.576673
EPMU|Em0001g1545a	GO0003964	RNA-directed DNA polymerase activity	0.63143	GO0006278	RNA-dependent DNA biosynthetic process	0.626465	GO0005829	cytosol	0.376676
EPMU|Em0001g1546a
EPMU|Em0001g1547a
EPMU|Em0001g1549a	GO0016301	kinase activity	0.604637	GO0016573	histone acetylation	0.782937	GO0000123	histone acetyltransferase complex	0.765104
EPMU|Em0001g1551a
EPMU|Em0001g1552a
EPMU|Em0001g1553a
EPMU|Em0001g1555a	GO0016301	kinase activity	0.549292	GO0016573	histone acetylation	0.694692	GO0000123	histone acetyltransferase complex	0.680149
EPMU|Em0001g1556a
EPMU|Em0001g1557a	GO0003676	nucleic acid binding	0.513386	GO0015074	DNA integration	0.674874	GO0005634	nucleus	0.437523
EPMU|Em0001g1558a
EPMU|Em0001g1559a	GO0005509	calcium ion binding	0.426147	GO0050794	regulation of cellular process	0.410251	GO0005654	nucleoplasm	0.403099
EPMU|Em0001g155a
EPMU|Em0001g1560a
EPMU|Em0001g1561a
EPMU|Em0001g1565a
EPMU|Em0001g156a	GO0005509	calcium ion binding	0.556295	GO0015937	coenzyme A biosynthetic process	0.501185	GO0016021	integral component of membrane	0.384974
EPMU|Em0001g1573a	GO0003678	DNA helicase activity	0.697543	GO1905775	negative regulation of DNA helicase activity	0.849921	GO0042555	MCM complex	0.800465
EPMU|Em0001g1576a
EPMU|Em0001g1578a	GO0008270	zinc ion binding	0.491657	GO0015074	DNA integration	0.614504	GO0016021	integral component of membrane	0.38086
EPMU|Em0001g157a
EPMU|Em0001g1581a
EPMU|Em0001g1582a	GO0008234	cysteine-type peptidase activity	0.555093	GO0048104	establishment of body hair or bristle planar orientation	0.566546	GO0005927	muscle tendon junction	0.558649
EPMU|Em0001g1583a
EPMU|Em0001g1584a
EPMU|Em0001g1587a	GO0004335	galactokinase activity	0.806294	GO0006012	galactose metabolic process	0.756186	GO0005737	cytoplasm	0.509387
EPMU|Em0001g1588a
EPMU|Em0001g158a	GO0018024	histone-lysine N-methyltransferase activity	0.663902	GO0034968	histone lysine methylation	0.657556	GO0000786	nucleosome	0.608205
EPMU|Em0001g1590a	GO0003678	DNA helicase activity	0.698711	GO1905775	negative regulation of DNA helicase activity	0.850191	GO0042555	MCM complex	0.801223	sp|P49736|MCM2_HUMAN	56.279	430	144	7	79	490	79	482	4.26e-151	453
EPMU|Em0001g1592a
EPMU|Em0001g1593a							GO0016021	integral component of membrane	0.434716
EPMU|Em0001g1594a	GO0003676	nucleic acid binding	0.515558	GO0015074	DNA integration	0.683135	GO0032798	Swi5-Sfr1 complex	0.346944
EPMU|Em0001g1595a
EPMU|Em0001g1596a
EPMU|Em0001g1597a
EPMU|Em0001g1598a	GO0004335	galactokinase activity	0.778153	GO0006012	galactose metabolic process	0.72852	GO0005737	cytoplasm	0.497444
EPMU|Em0001g1599a	GO0003678	DNA helicase activity	0.696847	GO1905775	negative regulation of DNA helicase activity	0.849661	GO0042555	MCM complex	0.800534
EPMU|Em0001g159a	GO0004190	aspartic-type endopeptidase activity	0.558081	GO0015074	DNA integration	0.612003	GO0016021	integral component of membrane	0.313746
EPMU|Em0001g15a	GO0004523	RNA-DNA hybrid ribonuclease activity	0.502411	GO0090502	RNA phosphodiester bond hydrolysis, endonucleolytic	0.483856	GO0016021	integral component of membrane	0.406633
EPMU|Em0001g1600a	GO0003678	DNA helicase activity	0.543554	GO1905775	negative regulation of DNA helicase activity	0.656643	GO0042555	MCM complex	0.616559
EPMU|Em0001g1601a
EPMU|Em0001g1602a
EPMU|Em0001g1603a	GO0003676	nucleic acid binding	0.516715
EPMU|Em0001g1604a
EPMU|Em0001g1605a
EPMU|Em0001g1606a	GO0004190	aspartic-type endopeptidase activity	0.581755	GO0015074	DNA integration	0.60529	GO0016021	integral component of membrane	0.315621
EPMU|Em0001g1608a
EPMU|Em0001g1609a	GO0004523	RNA-DNA hybrid ribonuclease activity	0.495695	GO0016570	histone modification	0.614491	GO0016593	Cdc73/Paf1 complex	0.421389
EPMU|Em0001g160a
EPMU|Em0001g1611a
EPMU|Em0001g1615a	GO0003676	nucleic acid binding	0.516749
EPMU|Em0001g1619a	GO0003676	nucleic acid binding	0.504831	GO0015074	DNA integration	0.648184	GO0005789	endoplasmic reticulum membrane	0.334117
EPMU|Em0001g161a	GO0016874	ligase activity	0.488302				GO0016021	integral component of membrane	0.411038
EPMU|Em0001g1621a
EPMU|Em0001g1623a	GO0070742	C2H2 zinc finger domain binding	0.567348	GO0006397	mRNA processing	0.507258	GO0071007	U2-type catalytic step 2 spliceosome	0.54574
EPMU|Em0001g1624a	GO0003689	DNA clamp loader activity	0.605207	GO0046940	nucleoside monophosphate phosphorylation	0.570282
EPMU|Em0001g1625a	GO0003676	nucleic acid binding	0.468291	GO0015074	DNA integration	0.560205
EPMU|Em0001g1626a
EPMU|Em0001g162a
EPMU|Em0001g1632a	GO0003677	DNA binding	0.519435
EPMU|Em0001g1635a	GO0004713	protein tyrosine kinase activity	0.635505	GO0018108	peptidyl-tyrosine phosphorylation	0.632619	GO0031224	intrinsic component of membrane	0.405685
EPMU|Em0001g1636a	GO0003676	nucleic acid binding	0.501297	GO0015074	DNA integration	0.644063	GO0016021	integral component of membrane	0.318485
EPMU|Em0001g1637a
EPMU|Em0001g1638a
EPMU|Em0001g1639a
EPMU|Em0001g163a	GO0016874	ligase activity	0.488302				GO0016021	integral component of membrane	0.411038
EPMU|Em0001g1641a
EPMU|Em0001g1642a
EPMU|Em0001g1644a
EPMU|Em0001g1646a	GO0005044	scavenger receptor activity	0.815404	GO0006897	endocytosis	0.721813	GO0009897	external side of plasma membrane	0.509672
EPMU|Em0001g1648a
EPMU|Em0001g164a							GO0016021	integral component of membrane	0.434798
EPMU|Em0001g1650a
EPMU|Em0001g1652a	GO0004190	aspartic-type endopeptidase activity	0.544656	GO0015074	DNA integration	0.627766	GO0016020	membrane	0.318202
EPMU|Em0001g1653a
EPMU|Em0001g1655a	GO0008270	zinc ion binding	0.582281	GO0015074	DNA integration	0.574101	GO0005737	cytoplasm	0.330996
EPMU|Em0001g1656a	GO0008270	zinc ion binding	0.529057	GO0015074	DNA integration	0.633716	GO0016021	integral component of membrane	0.319122
EPMU|Em0001g1657a	GO0003676	nucleic acid binding	0.515559	GO0015074	DNA integration	0.668879	GO0005634	nucleus	0.333254
EPMU|Em0001g1658a
EPMU|Em0001g1659a	GO0003676	nucleic acid binding	0.516012	GO0015074	DNA integration	0.683494	GO1905360	GTPase complex	0.332919
EPMU|Em0001g165a	GO0046982	protein heterodimerization activity	0.747261				GO0000786	nucleosome	0.747545
EPMU|Em0001g1660a	GO0004190	aspartic-type endopeptidase activity	0.483779	GO0015074	DNA integration	0.59368	GO0005634	nucleus	0.329595
EPMU|Em0001g1661a	GO0003964	RNA-directed DNA polymerase activity	0.644653	GO0006278	RNA-dependent DNA biosynthetic process	0.639487	GO0005829	cytosol	0.393482
EPMU|Em0001g1662a
EPMU|Em0001g1663a
EPMU|Em0001g1664a
EPMU|Em0001g1666a
EPMU|Em0001g1667a
EPMU|Em0001g1668a
EPMU|Em0001g1669a
EPMU|Em0001g166a	GO0008270	zinc ion binding	0.500574	GO0015074	DNA integration	0.633409	GO0016021	integral component of membrane	0.318517
EPMU|Em0001g1670a	GO0003964	RNA-directed DNA polymerase activity	0.629757	GO0006278	RNA-dependent DNA biosynthetic process	0.624818	GO0005829	cytosol	0.373297
EPMU|Em0001g1671a
EPMU|Em0001g1672a	GO0004190	aspartic-type endopeptidase activity	0.480198	GO0015074	DNA integration	0.590774	GO0005634	nucleus	0.317806
EPMU|Em0001g1673a
EPMU|Em0001g1675a
EPMU|Em0001g1677a
EPMU|Em0001g1678a	GO0003676	nucleic acid binding	0.51163	GO0015074	DNA integration	0.653655	GO0005634	nucleus	0.353878
EPMU|Em0001g1679a	GO0005044	scavenger receptor activity	0.815386	GO0006897	endocytosis	0.721798	GO0009897	external side of plasma membrane	0.57646
EPMU|Em0001g167a	GO0003676	nucleic acid binding	0.516779	GO0015074	DNA integration	0.687003	GO0016021	integral component of membrane	0.313275
EPMU|Em0001g1680a	GO0004713	protein tyrosine kinase activity	0.616981	GO0018108	peptidyl-tyrosine phosphorylation	0.614256	GO0016021	integral component of membrane	0.409298
EPMU|Em0001g1681a	GO0003677	DNA binding	0.52443	GO0015074	DNA integration	0.634765
EPMU|Em0001g1682a
EPMU|Em0001g1683a	GO0046983	protein dimerization activity	0.667028	GO0030001	metal ion transport	0.350497	GO0016021	integral component of membrane	0.33863
EPMU|Em0001g1684a	GO0004222	metalloendopeptidase activity	0.702444	GO0006508	proteolysis	0.608113	GO0032587	ruffle membrane	0.561322
EPMU|Em0001g1685a	GO0003676	nucleic acid binding	0.503893	GO0015074	DNA integration	0.65513	GO0016020	membrane	0.318244
EPMU|Em0001g1686a	GO0008270	zinc ion binding	0.586072	GO0015074	DNA integration	0.605864	GO0033180	proton-transporting V-type ATPase, V1 domain	0.414696
EPMU|Em0001g1688a
EPMU|Em0001g1689a	GO0016831	carboxy-lyase activity	0.368189	GO0006520	cellular amino acid metabolic process	0.353074	GO0016021	integral component of membrane	0.433204
EPMU|Em0001g168a	GO0003700	DNA-binding transcription factor activity	0.607528	GO0006355	regulation of transcription, DNA-templated	0.569943	GO0005634	nucleus	0.416586
EPMU|Em0001g1690a	GO0005044	scavenger receptor activity	0.815392	GO0006897	endocytosis	0.721804	GO0009897	external side of plasma membrane	0.498232
EPMU|Em0001g1691a	GO0003676	nucleic acid binding	0.515033	GO0015074	DNA integration	0.675332	GO0005634	nucleus	0.339884
EPMU|Em0001g1692a
EPMU|Em0001g1695a	GO0005516	calmodulin binding	0.793435	GO0005977	glycogen metabolic process	0.747397	GO0005886	plasma membrane	0.531387
EPMU|Em0001g1696a	GO0004190	aspartic-type endopeptidase activity	0.584169	GO0015074	DNA integration	0.63018
EPMU|Em0001g1697a	GO0004252	serine-type endopeptidase activity	0.694086	GO0006508	proteolysis	0.608348	GO0005576	extracellular region	0.402632
EPMU|Em0001g1698a	GO0005044	scavenger receptor activity	0.573582	GO0015074	DNA integration	0.619654	GO0016020	membrane	0.367389	sp|Q9UGM3|DMBT1_HUMAN	51.402	535	180	5	88	542	102	636	3.78e-145	473
EPMU|Em0001g169a	GO0005509	calcium ion binding	0.497955	GO0006508	proteolysis	0.489249	GO0016021	integral component of membrane	0.370197	sp|Q9UGM3|DMBT1_HUMAN	50.621	644	212	7	5	542	124	767	6.86e-171	546
EPMU|Em0001g16a	GO0004672	protein kinase activity	0.64178	GO0006468	protein phosphorylation	0.634252	GO0016021	integral component of membrane	0.392267
EPMU|Em0001g1701a	GO0003676	nucleic acid binding	0.515708	GO0015074	DNA integration	0.679664	GO0016021	integral component of membrane	0.321964
EPMU|Em0001g1702a	GO0005044	scavenger receptor activity	0.815406	GO0006897	endocytosis	0.721815	GO0005576	extracellular region	0.48286
EPMU|Em0001g1703a	GO0004335	galactokinase activity	0.808799	GO0006012	galactose metabolic process	0.758441	GO0005737	cytoplasm	0.514232	sp|Q9UGM3|DMBT1_HUMAN	50.988	1063	341	14	24	907	102	1163	0	896
EPMU|Em0001g1707a
EPMU|Em0001g170a	GO0046983	protein dimerization activity	0.680865	GO0006313	transposition, DNA-mediated	0.359831	GO0016020	membrane	0.32473
EPMU|Em0001g1710a
EPMU|Em0001g1713a
EPMU|Em0001g1714a							GO0016021	integral component of membrane	0.434959
EPMU|Em0001g1717a	GO0005085	guanyl-nucleotide exchange factor activity	0.531652	GO0015074	DNA integration	0.549528
EPMU|Em0001g1718a	GO0005524	ATP binding	0.484582	GO0007165	signal transduction	0.504055	GO0017053	transcriptional repressor complex	0.371205
EPMU|Em0001g171a
EPMU|Em0001g1723a	GO0003964	RNA-directed DNA polymerase activity	0.552507	GO0006278	RNA-dependent DNA biosynthetic process	0.548742	GO0017053	transcriptional repressor complex	0.359318
EPMU|Em0001g1725a	GO0004386	helicase activity	0.669992	GO0000723	telomere maintenance	0.699124	GO0016021	integral component of membrane	0.335128
EPMU|Em0001g1726a	GO0004806	triglyceride lipase activity	0.547887	GO0016042	lipid catabolic process	0.50752	GO0016021	integral component of membrane	0.36821
EPMU|Em0001g1727a	GO0005524	ATP binding	0.554161
EPMU|Em0001g1728a
EPMU|Em0001g172a	GO0004523	RNA-DNA hybrid ribonuclease activity	0.648875	GO0015074	DNA integration	0.67592
EPMU|Em0001g1730a	GO0003677	DNA binding	0.5326	GO0015074	DNA integration	0.647038
EPMU|Em0001g1731a	GO0005524	ATP binding	0.540749	GO0007165	signal transduction	0.416616	GO0005737	cytoplasm	0.341964
EPMU|Em0001g1732a
EPMU|Em0001g1735a	GO0004190	aspartic-type endopeptidase activity	0.543046	GO0015074	DNA integration	0.668524	GO0005789	endoplasmic reticulum membrane	0.33442
EPMU|Em0001g1736a	GO0005524	ATP binding	0.554188
EPMU|Em0001g1737a	GO0003964	RNA-directed DNA polymerase activity	0.655324	GO0006278	RNA-dependent DNA biosynthetic process	0.649996	GO0005829	cytosol	0.380194
EPMU|Em0001g1738a	GO0046872	metal ion binding	0.541773
EPMU|Em0001g1739a	GO0042826	histone deacetylase binding	0.418651	GO0007165	signal transduction	0.581275	GO0017053	transcriptional repressor complex	0.410942
EPMU|Em0001g1741a	GO0003677	DNA binding	0.535208	GO0015074	DNA integration	0.650955
EPMU|Em0001g1748a
EPMU|Em0001g174a	GO0046983	protein dimerization activity	0.676895	GO0006313	transposition, DNA-mediated	0.358583	GO0016021	integral component of membrane	0.328468
EPMU|Em0001g1751a	GO0046872	metal ion binding	0.542232	GO0006508	proteolysis	0.606461
EPMU|Em0001g1752a
EPMU|Em0001g1753a	GO0004930	G protein-coupled receptor activity	0.723025	GO0007186	G protein-coupled receptor signaling pathway	0.709657	GO0016021	integral component of membrane	0.434583
EPMU|Em0001g1758a
EPMU|Em0001g1759a	GO0036459	thiol-dependent ubiquitinyl hydrolase activity	0.705428	GO0016579	protein deubiquitination	0.70217	GO0005634	nucleus	0.456739
EPMU|Em0001g175a
EPMU|Em0001g1760a	GO0043565	sequence-specific DNA binding	0.576221	GO0045075	regulation of interleukin-12 biosynthetic process	0.654386	GO0005634	nucleus	0.54982
EPMU|Em0001g1764a
EPMU|Em0001g1767a
EPMU|Em0001g1768a
EPMU|Em0001g1769a
EPMU|Em0001g1770a	GO0005509	calcium ion binding	0.646121	GO0061436	establishment of skin barrier	0.707914	GO0036457	keratohyalin granule	0.763183
EPMU|Em0001g1771a
EPMU|Em0001g1773a
EPMU|Em0001g1775a
EPMU|Em0001g1776a	GO0005534	galactose binding	0.807258	GO0006012	galactose metabolic process	0.756471	GO0005737	cytoplasm	0.511243
EPMU|Em0001g1777a
EPMU|Em0001g1778a	GO0005509	calcium ion binding	0.646121	GO0061436	establishment of skin barrier	0.707914	GO0036457	keratohyalin granule	0.763183
EPMU|Em0001g1779a	GO0003676	nucleic acid binding	0.511586	GO0015074	DNA integration	0.655926	GO0016020	membrane	0.314973
EPMU|Em0001g177a	GO0003677	DNA binding	0.517082	GO0030702	chromatin silencing at centromere	0.345987	GO0000775	chromosome, centromeric region	0.409162
EPMU|Em0001g1780a
EPMU|Em0001g1783a	GO0008483	transaminase activity	0.625039	GO0015074	DNA integration	0.469234	GO0005789	endoplasmic reticulum membrane	0.443145
EPMU|Em0001g1784a
EPMU|Em0001g1785a
EPMU|Em0001g1787a
EPMU|Em0001g1788a	GO0004190	aspartic-type endopeptidase activity	0.551214	GO0015074	DNA integration	0.585861	GO0005634	nucleus	0.322308
EPMU|Em0001g1789a	GO0003950	NAD+ ADP-ribosyltransferase activity	0.815854	GO0006471	protein ADP-ribosylation	0.830103
EPMU|Em0001g178a	GO0046872	metal ion binding	0.542955	GO0030001	metal ion transport	0.497082	GO0016021	integral component of membrane	0.375752
EPMU|Em0001g1792a
EPMU|Em0001g1793a
EPMU|Em0001g1794a
EPMU|Em0001g1795a
EPMU|Em0001g1796a	GO0003676	nucleic acid binding	0.51115	GO0015074	DNA integration	0.669793	GO0016021	integral component of membrane	0.325905
EPMU|Em0001g1797a	GO0003678	DNA helicase activity	0.695441	GO1905775	negative regulation of DNA helicase activity	0.850189	GO0042555	MCM complex	0.801215
EPMU|Em0001g1798a	GO0030246	carbohydrate binding	0.382803	GO0016310	phosphorylation	0.339117	GO0016021	integral component of membrane	0.431522
EPMU|Em0001g1799a	GO0003676	nucleic acid binding	0.494789	GO0015074	DNA integration	0.671231
EPMU|Em0001g179a	GO0004519	endonuclease activity	0.611155	GO0006281	DNA repair	0.598914	GO0035861	site of double-strand break	0.550147
EPMU|Em0001g17a	GO0003676	nucleic acid binding	0.505472	GO0015074	DNA integration	0.653241	GO0016021	integral component of membrane	0.311886
EPMU|Em0001g1800a
EPMU|Em0001g1801a	GO0003676	nucleic acid binding	0.51524
EPMU|Em0001g1803a
EPMU|Em0001g1804a
EPMU|Em0001g1805a
EPMU|Em0001g1806a	GO0030246	carbohydrate binding	0.374488	GO0016310	phosphorylation	0.335588	GO0016021	integral component of membrane	0.432235
EPMU|Em0001g1807a
EPMU|Em0001g1809a	GO0003899	DNA-directed 5'-3' RNA polymerase activity	0.697898	GO0006366	transcription by RNA polymerase II	0.756265	GO0005665	RNA polymerase II, core complex	0.80365
EPMU|Em0001g180a	GO0004719	protein-L-isoaspartate (D-aspartate) O-methyltransferase activity	0.489753	GO0048512	circadian behavior	0.606052
EPMU|Em0001g1811a	GO0046983	protein dimerization activity	0.483734	GO0015074	DNA integration	0.612048	GO0017119	Golgi transport complex	0.322644
EPMU|Em0001g1812a
EPMU|Em0001g1813a	GO0003678	DNA helicase activity	0.69153	GO1905775	negative regulation of DNA helicase activity	0.848666	GO0042555	MCM complex	0.796948
EPMU|Em0001g1814a
EPMU|Em0001g1815a	GO0003678	DNA helicase activity	0.696687	GO1905775	negative regulation of DNA helicase activity	0.850188	GO0042555	MCM complex	0.801212
EPMU|Em0001g1816a	GO0008270	zinc ion binding	0.591522	GO0016567	protein ubiquitination	0.406389	GO0016021	integral component of membrane	0.326297
EPMU|Em0001g1817a
EPMU|Em0001g1819a
EPMU|Em0001g1823a
EPMU|Em0001g1825a
EPMU|Em0001g1827a	GO0008270	zinc ion binding	0.585487	GO0016567	protein ubiquitination	0.414	GO0016021	integral component of membrane	0.327381
EPMU|Em0001g1828a
EPMU|Em0001g1829a
EPMU|Em0001g182a
EPMU|Em0001g1831a	GO0003676	nucleic acid binding	0.516777	GO0015074	DNA integration	0.671957	GO0016021	integral component of membrane	0.313678
EPMU|Em0001g1832a
EPMU|Em0001g1833a
EPMU|Em0001g1834a
EPMU|Em0001g1835a
EPMU|Em0001g1836a
EPMU|Em0001g1837a	GO0008832	dGTPase activity	0.559711	GO0006203	dGTP catabolic process	0.562939	GO0005634	nucleus	0.445171
EPMU|Em0001g1838a
EPMU|Em0001g1839a	GO0004190	aspartic-type endopeptidase activity	0.561325	GO0015074	DNA integration	0.633002	GO0016020	membrane	0.318363
EPMU|Em0001g183a	GO0004719	protein-L-isoaspartate (D-aspartate) O-methyltransferase activity	0.480004	GO0048512	circadian behavior	0.539364
EPMU|Em0001g1840a
EPMU|Em0001g1841a
EPMU|Em0001g1842a	GO0003676	nucleic acid binding	0.493093	GO0015074	DNA integration	0.620342	GO0016021	integral component of membrane	0.321954
EPMU|Em0001g1846a
EPMU|Em0001g1847a	GO0008745	N-acetylmuramoyl-L-alanine amidase activity	0.565652	GO0009253	peptidoglycan catabolic process	0.556896	GO0005635	nuclear envelope	0.491748
EPMU|Em0001g1848a
EPMU|Em0001g1849a
EPMU|Em0001g184a
EPMU|Em0001g1850a
EPMU|Em0001g1852a							GO0016021	integral component of membrane	0.433716
EPMU|Em0001g1853a	GO0003676	nucleic acid binding	0.495244	GO0015074	DNA integration	0.645468	GO0016021	integral component of membrane	0.312032
EPMU|Em0001g1854a	GO0030246	carbohydrate binding	0.376926	GO0016310	phosphorylation	0.336439	GO0016021	integral component of membrane	0.432028
EPMU|Em0001g1855a	GO0008270	zinc ion binding	0.493009	GO0009116	nucleoside metabolic process	0.475212	GO0016021	integral component of membrane	0.380498
EPMU|Em0001g1856a	GO0003676	nucleic acid binding	0.499255	GO0015074	DNA integration	0.634486	GO0016021	integral component of membrane	0.326531
EPMU|Em0001g1857a	GO0004190	aspartic-type endopeptidase activity	0.510781	GO0015074	DNA integration	0.66096	GO0005623	cell	0.324727
EPMU|Em0001g1858a	GO0004335	galactokinase activity	0.802998	GO0006012	galactose metabolic process	0.753219	GO0005737	cytoplasm	0.511116
EPMU|Em0001g185a
EPMU|Em0001g1860a	GO0004930	G protein-coupled receptor activity	0.386372	GO0007186	G protein-coupled receptor signaling pathway	0.383762	GO0016021	integral component of membrane	0.432484
EPMU|Em0001g1861a	GO0005102	signaling receptor binding	0.648978	GO0045995	regulation of embryonic development	0.731114	GO0016021	integral component of membrane	0.379891
EPMU|Em0001g1863a				GO0043461	proton-transporting ATP synthase complex assembly	0.705023
EPMU|Em0001g1864a
EPMU|Em0001g1865a	GO0016491	oxidoreductase activity	0.547299	GO0055114	oxidation-reduction process	0.533065
EPMU|Em0001g1866a
EPMU|Em0001g1867a
EPMU|Em0001g1868a
EPMU|Em0001g1869a	GO0004784	superoxide dismutase activity	0.467264	GO0019430	removal of superoxide radicals	0.460326	GO0016021	integral component of membrane	0.432248
EPMU|Em0001g1870a	GO0019706	protein-cysteine S-palmitoyltransferase activity	0.756215	GO0006915	apoptotic process	0.454206	GO0005794	Golgi apparatus	0.426035
EPMU|Em0001g1871a
EPMU|Em0001g1872a	GO0003676	nucleic acid binding	0.48719	GO0015074	DNA integration	0.602182	GO0016021	integral component of membrane	0.328291
EPMU|Em0001g1873a
EPMU|Em0001g1874a
EPMU|Em0001g1875a
EPMU|Em0001g1876a
EPMU|Em0001g1877a	GO0003676	nucleic acid binding	0.516727
EPMU|Em0001g1878a	GO0004190	aspartic-type endopeptidase activity	0.541939	GO0015074	DNA integration	0.597953	GO0005634	nucleus	0.324646
EPMU|Em0001g1879a
EPMU|Em0001g1880a
EPMU|Em0001g1881a	GO0004842	ubiquitin-protein transferase activity	0.69303	GO0016567	protein ubiquitination	0.683071	GO0048471	perinuclear region of cytoplasm	0.493214
EPMU|Em0001g1882a
EPMU|Em0001g1883a	GO0004335	galactokinase activity	0.802645	GO0006012	galactose metabolic process	0.751801	GO0005737	cytoplasm	0.511194
EPMU|Em0001g1885a	GO0003964	RNA-directed DNA polymerase activity	0.629826	GO0006278	RNA-dependent DNA biosynthetic process	0.624885	GO0005829	cytosol	0.373214
EPMU|Em0001g188a	GO0004672	protein kinase activity	0.62998	GO0006468	protein phosphorylation	0.622716	GO0005634	nucleus	0.376453
EPMU|Em0001g1894a
EPMU|Em0001g1896a	GO0003678	DNA helicase activity	0.379801	GO0000723	telomere maintenance	0.394363	GO0016021	integral component of membrane	0.432721
EPMU|Em0001g1897a
EPMU|Em0001g1898a
EPMU|Em0001g189a
EPMU|Em0001g1900a	GO0004842	ubiquitin-protein transferase activity	0.620077	GO0016567	protein ubiquitination	0.611989
EPMU|Em0001g1902a
EPMU|Em0001g1903a	GO0005509	calcium ion binding	0.359472	GO0006851	mitochondrial calcium ion transmembrane transport	0.380078	GO0016021	integral component of membrane	0.435013
EPMU|Em0001g1905a
EPMU|Em0001g1906a	GO0016491	oxidoreductase activity	0.548056	GO0055114	oxidation-reduction process	0.533778
EPMU|Em0001g1907a	GO0003676	nucleic acid binding	0.506969	GO0015074	DNA integration	0.66602	GO0016020	membrane	0.323846
EPMU|Em0001g1908a
EPMU|Em0001g1912a	GO0004386	helicase activity	0.528861	GO0045292	mRNA cis splicing, via spliceosome	0.569244	GO0016021	integral component of membrane	0.378293
EPMU|Em0001g1913a
EPMU|Em0001g1914a
EPMU|Em0001g1915a	GO0004190	aspartic-type endopeptidase activity	0.534004	GO0015074	DNA integration	0.622364	GO0016021	integral component of membrane	0.313552
EPMU|Em0001g1917a
EPMU|Em0001g1918a
EPMU|Em0001g1919a
EPMU|Em0001g191a
EPMU|Em0001g1920a
EPMU|Em0001g1921a
EPMU|Em0001g1924a	GO0003676	nucleic acid binding	0.516776	GO0015074	DNA integration	0.688086	GO0005634	nucleus	0.378458
EPMU|Em0001g1925a
EPMU|Em0001g1927a
EPMU|Em0001g1929a
EPMU|Em0001g192a
EPMU|Em0001g1931a
EPMU|Em0001g1932a	GO0003676	nucleic acid binding	0.515813	GO0015074	DNA integration	0.686948
EPMU|Em0001g1933a	GO0004190	aspartic-type endopeptidase activity	0.567625	GO0015074	DNA integration	0.688362	GO0005634	nucleus	0.40373
EPMU|Em0001g1934a
EPMU|Em0001g1935a
EPMU|Em0001g1936a	GO0046983	protein dimerization activity	0.687547
EPMU|Em0001g1938a
EPMU|Em0001g1939a	GO0004198	calcium-dependent cysteine-type endopeptidase activity	0.817007	GO0006508	proteolysis	0.605355
EPMU|Em0001g193a	GO0003964	RNA-directed DNA polymerase activity	0.627491	GO0006278	RNA-dependent DNA biosynthetic process	0.622586	GO0005829	cytosol	0.378931
EPMU|Em0001g1941a	GO0003676	nucleic acid binding	0.509588	GO0015074	DNA integration	0.659654	GO0005789	endoplasmic reticulum membrane	0.348575
EPMU|Em0001g1942a	GO0003676	nucleic acid binding	0.516156	GO0015074	DNA integration	0.684537	GO0032798	Swi5-Sfr1 complex	0.342794
EPMU|Em0001g1943a
EPMU|Em0001g1944a
EPMU|Em0001g1948a	GO0008234	cysteine-type peptidase activity	0.585263	GO0006508	proteolysis	0.51043
EPMU|Em0001g1949a	GO0008270	zinc ion binding	0.519934	GO0015074	DNA integration	0.637408	GO0005856	cytoskeleton	0.352581
EPMU|Em0001g194a	GO0004190	aspartic-type endopeptidase activity	0.510781	GO0015074	DNA integration	0.66096	GO0005623	cell	0.324727
EPMU|Em0001g1950a	GO0005525	GTP binding	0.537757				GO0016021	integral component of membrane	0.369647
EPMU|Em0001g1954a
EPMU|Em0001g1955a
EPMU|Em0001g1956a
EPMU|Em0001g1957a	GO0004672	protein kinase activity	0.545788	GO0006468	protein phosphorylation	0.540404	GO0016021	integral component of membrane	0.395723
EPMU|Em0001g1958a
EPMU|Em0001g1959a	GO0008270	zinc ion binding	0.565653	GO0015074	DNA integration	0.60367	GO0016021	integral component of membrane	0.316287
EPMU|Em0001g195a	GO0008270	zinc ion binding	0.552822	GO0015074	DNA integration	0.611513	GO0017119	Golgi transport complex	0.339945
EPMU|Em0001g1960a
EPMU|Em0001g1963a	GO0003676	nucleic acid binding	0.506259	GO0015074	DNA integration	0.656327	GO0016021	integral component of membrane	0.312952
EPMU|Em0001g1966a
EPMU|Em0001g1967a	GO0046983	protein dimerization activity	0.67177	GO0015074	DNA integration	0.350986
EPMU|Em0001g1968a
EPMU|Em0001g196a	GO0004719	protein-L-isoaspartate (D-aspartate) O-methyltransferase activity	0.481734	GO0048512	circadian behavior	0.537878
EPMU|Em0001g1970a	GO0008270	zinc ion binding	0.530929	GO0015074	DNA integration	0.676212	GO0016021	integral component of membrane	0.316592
EPMU|Em0001g1971a	GO0008270	zinc ion binding	0.500596	GO0015074	DNA integration	0.622052	GO0016020	membrane	0.320289
EPMU|Em0001g1972a	GO0008270	zinc ion binding	0.632719	GO0015074	DNA integration	0.686683
EPMU|Em0001g1973a	GO0004190	aspartic-type endopeptidase activity	0.536253	GO0015074	DNA integration	0.673671	GO0005615	extracellular space	0.324114
EPMU|Em0001g1975a	GO0005524	ATP binding	0.501389	GO0000916	actomyosin contractile ring contraction	0.422663	GO0005856	cytoskeleton	0.610354
EPMU|Em0001g1977a	GO0008270	zinc ion binding	0.633462				GO0005634	nucleus	0.608582	sp|P63261|ACTG_HUMAN	65.217	368	127	1	11	377	8	375	0	514
EPMU|Em0001g1978a	GO0003676	nucleic acid binding	0.515576	GO0015074	DNA integration	0.683938				sp|P60709|ACTB_HUMAN	64.946	368	128	1	11	377	8	375	0	514
EPMU|Em0001g1979a										sp|P68032|ACTC_HUMAN	63.612	371	134	1	8	377	7	377	1.15e-180	506
EPMU|Em0001g197a				GO0007165	signal transduction	0.472279	GO0016021	integral component of membrane	0.413214	sp|P63267|ACTH_HUMAN	63.342	371	135	1	8	377	6	376	1.04e-178	501
EPMU|Em0001g1980a	GO0003676	nucleic acid binding	0.513286	GO0015074	DNA integration	0.665566	GO0016021	integral component of membrane	0.317303	sp|P68133|ACTS_HUMAN	63.073	371	136	1	8	377	7	377	6.19e-180	504
EPMU|Em0001g1982a
EPMU|Em0001g1983a	GO0008270	zinc ion binding	0.529338	GO0015074	DNA integration	0.599059	GO0016021	integral component of membrane	0.313255
EPMU|Em0001g1984a
EPMU|Em0001g1985a	GO0004672	protein kinase activity	0.641403	GO0006468	protein phosphorylation	0.633883
EPMU|Em0001g1986a	GO0004190	aspartic-type endopeptidase activity	0.518599	GO0015074	DNA integration	0.665949
EPMU|Em0001g1988a	GO0046983	protein dimerization activity	0.687638
EPMU|Em0001g1989a
EPMU|Em0001g198a
EPMU|Em0001g1991a	GO0005085	guanyl-nucleotide exchange factor activity	0.618635	GO0007264	small GTPase mediated signal transduction	0.624357
EPMU|Em0001g1992a
EPMU|Em0001g1993a
EPMU|Em0001g1994a	GO0046872	metal ion binding	0.542754	GO0015074	DNA integration	0.687118
EPMU|Em0001g1995a	GO0004672	protein kinase activity	0.64339	GO0006468	protein phosphorylation	0.635826
EPMU|Em0001g1997a	GO0004672	protein kinase activity	0.643558	GO0006468	protein phosphorylation	0.63599	GO0016021	integral component of membrane	0.349441
EPMU|Em0001g1998a	GO0003676	nucleic acid binding	0.516776	GO0015074	DNA integration	0.676453	GO1905360	GTPase complex	0.341603
EPMU|Em0001g1999a	GO0005085	guanyl-nucleotide exchange factor activity	0.618635	GO0007264	small GTPase mediated signal transduction	0.624357
EPMU|Em0001g199a	GO0004571	mannosyl-oligosaccharide 1,2-alpha-mannosidase activity	0.438296	GO0007155	cell adhesion	0.439405	GO0000139	Golgi membrane	0.416761
EPMU|Em0001g19a	GO0046872	metal ion binding	0.543679	GO0006357	regulation of transcription by RNA polymerase II	0.644781	GO0016589	NURF complex	0.765924
EPMU|Em0001g1a	GO0003677	DNA binding	0.560209	GO0015074	DNA integration	0.688511
EPMU|Em0001g2000a	GO0004190	aspartic-type endopeptidase activity	0.531482	GO0015074	DNA integration	0.607136	GO0005615	extracellular space	0.341997
EPMU|Em0001g2002a	GO0003678	DNA helicase activity	0.615323	GO1905775	negative regulation of DNA helicase activity	0.850085	GO0042555	MCM complex	0.800925
EPMU|Em0001g2003a	GO0004190	aspartic-type endopeptidase activity	0.707531	GO0015074	DNA integration	0.687324
EPMU|Em0001g2005a							GO0016021	integral component of membrane	0.43367
EPMU|Em0001g2007a
EPMU|Em0001g2010a
EPMU|Em0001g2012a	GO0008483	transaminase activity	0.68566
EPMU|Em0001g2014a	GO0004190	aspartic-type endopeptidase activity	0.52049	GO0015074	DNA integration	0.62028	GO0000775	chromosome, centromeric region	0.337614
EPMU|Em0001g2017a							GO0016021	integral component of membrane	0.434359
EPMU|Em0001g2019a	GO0008270	zinc ion binding	0.514966	GO0015074	DNA integration	0.655379	GO0016020	membrane	0.319081
EPMU|Em0001g201a
EPMU|Em0001g2021a	GO0004386	helicase activity	0.670816
EPMU|Em0001g2022a	GO0005201	extracellular matrix structural constituent	0.82369	GO0048680	positive regulation of axon regeneration	0.60824	GO0005581	collagen trimer	0.790885
EPMU|Em0001g2023a	GO0004190	aspartic-type endopeptidase activity	0.584287	GO0006508	proteolysis	0.514712	GO0005737	cytoplasm	0.450388
EPMU|Em0001g2025a
EPMU|Em0001g2028a
EPMU|Em0001g202a
EPMU|Em0001g2030a	GO0003676	nucleic acid binding	0.502991	GO0015074	DNA integration	0.658672	GO0016021	integral component of membrane	0.316277
EPMU|Em0001g2031a
EPMU|Em0001g2032a
EPMU|Em0001g2038a	GO0004190	aspartic-type endopeptidase activity	0.55784	GO0015074	DNA integration	0.647686	GO0005634	nucleus	0.328222
EPMU|Em0001g2039a	GO0004843	thiol-dependent ubiquitin-specific protease activity	0.484383	GO0007165	signal transduction	0.493406	GO0016021	integral component of membrane	0.426859
EPMU|Em0001g203a	GO0008375	acetylglucosaminyltransferase activity	0.770089	GO0006486	protein glycosylation	0.740092	GO0030173	integral component of Golgi membrane	0.492907
EPMU|Em0001g2040a
EPMU|Em0001g2041a	GO0003676	nucleic acid binding	0.51678	GO0015074	DNA integration	0.677666	GO0016021	integral component of membrane	0.318157
EPMU|Em0001g2042a
EPMU|Em0001g2044a	GO0003964	RNA-directed DNA polymerase activity	0.636126	GO0006278	RNA-dependent DNA biosynthetic process	0.63109	GO0005829	cytosol	0.379629
EPMU|Em0001g2045a
EPMU|Em0001g2046a
EPMU|Em0001g2047a	GO0004190	aspartic-type endopeptidase activity	0.530311	GO0015074	DNA integration	0.641184	GO0005634	nucleus	0.341578
EPMU|Em0001g2048a	GO0008270	zinc ion binding	0.538318	GO0015074	DNA integration	0.68126	GO0016021	integral component of membrane	0.318593
EPMU|Em0001g2049a
EPMU|Em0001g2050a	GO0003676	nucleic acid binding	0.515848	GO0015074	DNA integration	0.640021	GO0016021	integral component of membrane	0.344068
EPMU|Em0001g2051a	GO0071949	FAD binding	0.468683				GO0016021	integral component of membrane	0.37333
EPMU|Em0001g2052a	GO0004190	aspartic-type endopeptidase activity	0.526833	GO0015074	DNA integration	0.639392
EPMU|Em0001g2056a	GO0003676	nucleic acid binding	0.510104	GO0015074	DNA integration	0.666224	GO0016021	integral component of membrane	0.323677
EPMU|Em0001g2059a
EPMU|Em0001g205a
EPMU|Em0001g2060a	GO0003676	nucleic acid binding	0.510912	GO0015074	DNA integration	0.675921	GO0016020	membrane	0.320303
EPMU|Em0001g2063a	GO0003743	translation initiation factor activity	0.609415	GO0006413	translational initiation	0.601649	GO0005737	cytoplasm	0.455584
EPMU|Em0001g2066a
EPMU|Em0001g2067a
EPMU|Em0001g206a
EPMU|Em0001g2070a
EPMU|Em0001g2071a	GO0005509	calcium ion binding	0.573547	GO0007154	cell communication	0.602151	GO0016021	integral component of membrane	0.434776
EPMU|Em0001g2072a	GO0003676	nucleic acid binding	0.516718	GO0015074	DNA integration	0.688586
EPMU|Em0001g2073a	GO0003676	nucleic acid binding	0.508399	GO0015074	DNA integration	0.659433	GO0016021	integral component of membrane	0.309953
EPMU|Em0001g2074a	GO0003676	nucleic acid binding	0.513156	GO0015074	DNA integration	0.670235	GO0000786	nucleosome	0.357624
EPMU|Em0001g2075a
EPMU|Em0001g2076a
EPMU|Em0001g2077a
EPMU|Em0001g2078a				GO0007154	cell communication	0.599508	GO0016021	integral component of membrane	0.43362
EPMU|Em0001g2079a	GO0005509	calcium ion binding	0.698187	GO0007156	homophilic cell adhesion via plasma membrane adhesion molecules	0.774738	GO0016021	integral component of membrane	0.433726
EPMU|Em0001g207a	GO0003676	nucleic acid binding	0.51638
EPMU|Em0001g2083a
EPMU|Em0001g2087a
EPMU|Em0001g2088a	GO0003676	nucleic acid binding	0.505465	GO0015074	DNA integration	0.64963
EPMU|Em0001g2089a	GO0008270	zinc ion binding	0.514981	GO0015074	DNA integration	0.628027	GO0005758	mitochondrial intermembrane space	0.33742
EPMU|Em0001g208a
EPMU|Em0001g2090a	GO0008270	zinc ion binding	0.538853	GO0015074	DNA integration	0.684587	GO0016021	integral component of membrane	0.316717
EPMU|Em0001g2091a	GO0003743	translation initiation factor activity	0.489118	GO0001732	formation of cytoplasmic translation initiation complex	0.501286	GO0005852	eukaryotic translation initiation factor 3 complex	0.505235
EPMU|Em0001g2092a	GO0003676	nucleic acid binding	0.513536	GO0015074	DNA integration	0.670265	GO0000786	nucleosome	0.358415
EPMU|Em0001g2093a	GO0004523	RNA-DNA hybrid ribonuclease activity	0.578659	GO0015074	DNA integration	0.677787	GO0033588	Elongator holoenzyme complex	0.332368
EPMU|Em0001g2094a
EPMU|Em0001g2095a
EPMU|Em0001g2096a
EPMU|Em0001g2097a	GO0008270	zinc ion binding	0.619155	GO0006508	proteolysis	0.461031
EPMU|Em0001g2098a
EPMU|Em0001g2099a	GO0005509	calcium ion binding	0.581502	GO0007156	homophilic cell adhesion via plasma membrane adhesion molecules	0.635351	GO0016021	integral component of membrane	0.434393
EPMU|Em0001g20a	GO0008270	zinc ion binding	0.542853	GO0015074	DNA integration	0.680711	GO0016021	integral component of membrane	0.316879
EPMU|Em0001g2102a
EPMU|Em0001g2103a
EPMU|Em0001g2104a	GO0003677	DNA binding	0.49762	GO0006313	transposition, DNA-mediated	0.442743	GO0016021	integral component of membrane	0.372903
EPMU|Em0001g2105a
EPMU|Em0001g2106a	GO0016153	urocanate hydratase activity	0.812571	GO0006548	histidine catabolic process	0.472804	GO0005829	cytosol	0.421005
EPMU|Em0001g2108a	GO0003677	DNA binding	0.516445	GO0030702	chromatin silencing at centromere	0.347007	GO0000775	chromosome, centromeric region	0.41027
EPMU|Em0001g2110a	GO0046983	protein dimerization activity	0.686125
EPMU|Em0001g2112a	GO0003677	DNA binding	0.452283				GO0016021	integral component of membrane	0.411007
EPMU|Em0001g2113a	GO0008559	ATPase-coupled xenobiotic transmembrane transporter activity	0.542726	GO0042908	xenobiotic transport	0.494932	GO0016021	integral component of membrane	0.394123
EPMU|Em0001g2118a										sp|Q96N76|HUTU_HUMAN	74.296	284	73	0	1	284	1	284	1.45e-152	442
EPMU|Em0001g2119a	GO0016491	oxidoreductase activity	0.547094	GO0055114	oxidation-reduction process	0.532872
EPMU|Em0001g2120a
EPMU|Em0001g2121a
EPMU|Em0001g2122a	GO0003676	nucleic acid binding	0.51677	GO0015074	DNA integration	0.684901	GO0033588	Elongator holoenzyme complex	0.352555
EPMU|Em0001g2124a	GO0004190	aspartic-type endopeptidase activity	0.568599	GO0015074	DNA integration	0.598568	GO0016021	integral component of membrane	0.317608
EPMU|Em0001g2125a
EPMU|Em0001g2126a
EPMU|Em0001g2128a	GO0004190	aspartic-type endopeptidase activity	0.556333	GO0015074	DNA integration	0.641886	GO0005634	nucleus	0.326307
EPMU|Em0001g212a	GO0000384	first spliceosomal transesterification activity	0.503103	GO0000350	generation of catalytic spliceosome for second transesterification step	0.850881	GO0071020	post-spliceosomal complex	0.500304
EPMU|Em0001g2132a
EPMU|Em0001g2134a	GO0004190	aspartic-type endopeptidase activity	0.559167	GO0015074	DNA integration	0.618704	GO0016020	membrane	0.318293
EPMU|Em0001g2135a	GO0003677	DNA binding	0.558329	GO0015074	DNA integration	0.685686	GO0016021	integral component of membrane	0.433999
EPMU|Em0001g2137a
EPMU|Em0001g2138a	GO0004803	transposase activity	0.670823	GO0006313	transposition, DNA-mediated	0.659873	GO0016021	integral component of membrane	0.34273
EPMU|Em0001g2139a
EPMU|Em0001g2147a	GO0003950	NAD+ ADP-ribosyltransferase activity	0.820968	GO0140289	protein mono-ADP-ribosylation	0.4274	GO0005876	spindle microtubule	0.410795
EPMU|Em0001g2154a	GO0003950	NAD+ ADP-ribosyltransferase activity	0.820961	GO0140289	protein mono-ADP-ribosylation	0.426886	GO0005876	spindle microtubule	0.41035
EPMU|Em0001g2155a	GO0003964	RNA-directed DNA polymerase activity	0.628802	GO0006278	RNA-dependent DNA biosynthetic process	0.623877	GO0005829	cytosol	0.386802
EPMU|Em0001g2156a	GO0008270	zinc ion binding	0.556611	GO0015074	DNA integration	0.606065	GO0016020	membrane	0.321245
EPMU|Em0001g2159a	GO0003676	nucleic acid binding	0.513761	GO0015074	DNA integration	0.664525	GO0016021	integral component of membrane	0.33132
EPMU|Em0001g215a	GO0042169	SH2 domain binding	0.575054	GO0030100	regulation of endocytosis	0.555355	GO0005768	endosome	0.574103
EPMU|Em0001g2160a	GO0003950	NAD+ ADP-ribosyltransferase activity	0.609112	GO0048863	stem cell differentiation	0.555831	GO0005886	plasma membrane	0.346966
EPMU|Em0001g2161a	GO0016798	hydrolase activity, acting on glycosyl bonds	0.607614	GO0009231	riboflavin biosynthetic process	0.409618
EPMU|Em0001g2162a	GO0004252	serine-type endopeptidase activity	0.690296	GO0006508	proteolysis	0.607181	GO0016021	integral component of membrane	0.351882
EPMU|Em0001g2163a	GO0003950	NAD+ ADP-ribosyltransferase activity	0.820901	GO0007186	G protein-coupled receptor signaling pathway	0.425626
EPMU|Em0001g2164a	GO0008270	zinc ion binding	0.508401	GO0015074	DNA integration	0.655965	GO0016020	membrane	0.319715
EPMU|Em0001g2165a
EPMU|Em0001g2166a
EPMU|Em0001g2167a	GO0004252	serine-type endopeptidase activity	0.694097	GO0006508	proteolysis	0.608357	GO0005576	extracellular region	0.40228
EPMU|Em0001g2168a	GO0003950	NAD+ ADP-ribosyltransferase activity	0.821049	GO0007186	G protein-coupled receptor signaling pathway	0.406962
EPMU|Em0001g216a	GO0016301	kinase activity	0.49384	GO0016310	phosphorylation	0.475752	GO0016021	integral component of membrane	0.40286
EPMU|Em0001g2170a	GO0030971	receptor tyrosine kinase binding	0.753626	GO0048863	stem cell differentiation	0.728756	GO0005886	plasma membrane	0.37511
EPMU|Em0001g2171a	GO0016798	hydrolase activity, acting on glycosyl bonds	0.616453	GO0008152	metabolic process	0.395381
EPMU|Em0001g2172a
EPMU|Em0001g2173a	GO0003676	nucleic acid binding	0.511409	GO0015074	DNA integration	0.66594	GO0016021	integral component of membrane	0.319466
EPMU|Em0001g2174a	GO0016798	hydrolase activity, acting on glycosyl bonds	0.549533	GO0009231	riboflavin biosynthetic process	0.446028	GO0016021	integral component of membrane	0.347424
EPMU|Em0001g2176a	GO0003950	NAD+ ADP-ribosyltransferase activity	0.820921	GO0007186	G protein-coupled receptor signaling pathway	0.460563
EPMU|Em0001g2177a	GO0016798	hydrolase activity, acting on glycosyl bonds	0.627382	GO0008152	metabolic process	0.401395
EPMU|Em0001g2178a	GO0003935	GTP cyclohydrolase II activity	0.522597	GO0009231	riboflavin biosynthetic process	0.493299
EPMU|Em0001g2179a	GO0016814	hydrolase activity, acting on carbon-nitrogen (but not peptide) bonds, in cyclic amidines	0.616423	GO0009231	riboflavin biosynthetic process	0.659603	GO0009507	chloroplast	0.390083
EPMU|Em0001g2180a	GO0003935	GTP cyclohydrolase II activity	0.560989	GO0009231	riboflavin biosynthetic process	0.492911	GO0000124	SAGA complex	0.507902
EPMU|Em0001g2181a	GO0003935	GTP cyclohydrolase II activity	0.654329	GO0009231	riboflavin biosynthetic process	0.561907	GO0016021	integral component of membrane	0.349593
EPMU|Em0001g2182a
EPMU|Em0001g2186a	GO0003935	GTP cyclohydrolase II activity	0.559287	GO0009231	riboflavin biosynthetic process	0.525056
EPMU|Em0001g2187a	GO0016798	hydrolase activity, acting on glycosyl bonds	0.627261	GO0008152	metabolic process	0.398525
EPMU|Em0001g2188a	GO0003935	GTP cyclohydrolase II activity	0.574008	GO0009231	riboflavin biosynthetic process	0.482183	GO0016020	membrane	0.34002
EPMU|Em0001g2189a	GO0016798	hydrolase activity, acting on glycosyl bonds	0.579835	GO0009231	riboflavin biosynthetic process	0.414379	GO0016021	integral component of membrane	0.336042
EPMU|Em0001g2190a	GO0016798	hydrolase activity, acting on glycosyl bonds	0.591212	GO0009231	riboflavin biosynthetic process	0.404921	GO0016021	integral component of membrane	0.333596
EPMU|Em0001g2191a	GO0003935	GTP cyclohydrolase II activity	0.523965	GO0009231	riboflavin biosynthetic process	0.494484
EPMU|Em0001g2192a	GO0003676	nucleic acid binding	0.508319	GO0015074	DNA integration	0.660146	GO0016020	membrane	0.322273
EPMU|Em0001g2195a	GO0003950	NAD+ ADP-ribosyltransferase activity	0.820965	GO0007186	G protein-coupled receptor signaling pathway	0.444493
EPMU|Em0001g2196a
EPMU|Em0001g2197a	GO0016798	hydrolase activity, acting on glycosyl bonds	0.601359	GO0009231	riboflavin biosynthetic process	0.416692
EPMU|Em0001g2198a	GO0016798	hydrolase activity, acting on glycosyl bonds	0.6064	GO0009231	riboflavin biosynthetic process	0.411354
EPMU|Em0001g2199a
EPMU|Em0001g21a
EPMU|Em0001g2200a
EPMU|Em0001g2201a	GO0016798	hydrolase activity, acting on glycosyl bonds	0.606318	GO0009231	riboflavin biosynthetic process	0.411718
EPMU|Em0001g2203a	GO0030971	receptor tyrosine kinase binding	0.672883	GO0048863	stem cell differentiation	0.652486	GO0016021	integral component of membrane	0.364665
EPMU|Em0001g2204a	GO0003964	RNA-directed DNA polymerase activity	0.632621	GO0006278	RNA-dependent DNA biosynthetic process	0.627638	GO0005829	cytosol	0.373907
EPMU|Em0001g2205a	GO0003950	NAD+ ADP-ribosyltransferase activity	0.820813	GO0007186	G protein-coupled receptor signaling pathway	0.458224
EPMU|Em0001g2206a
EPMU|Em0001g2207a	GO0003950	NAD+ ADP-ribosyltransferase activity	0.820852	GO0007186	G protein-coupled receptor signaling pathway	0.469185
EPMU|Em0001g2208a	GO0003677	DNA binding	0.557587	GO0015074	DNA integration	0.683126	GO0005887	integral component of plasma membrane	0.335656
EPMU|Em0001g2209a	GO0004252	serine-type endopeptidase activity	0.686918	GO0006508	proteolysis	0.604966	GO0005576	extracellular region	0.397386
EPMU|Em0001g220a
EPMU|Em0001g2210a	GO0030971	receptor tyrosine kinase binding	0.744343	GO0048863	stem cell differentiation	0.719988	GO0005886	plasma membrane	0.377236
EPMU|Em0001g2211a
EPMU|Em0001g2212a	GO0003950	NAD+ ADP-ribosyltransferase activity	0.821049	GO0007186	G protein-coupled receptor signaling pathway	0.40602
EPMU|Em0001g2213a	GO0004252	serine-type endopeptidase activity	0.694108	GO0006508	proteolysis	0.608365	GO0005576	extracellular region	0.386326
EPMU|Em0001g2214a	GO0004252	serine-type endopeptidase activity	0.693393	GO0006508	proteolysis	0.607807	GO0005576	extracellular region	0.367151
EPMU|Em0001g2215a	GO0016798	hydrolase activity, acting on glycosyl bonds	0.621618	GO0009231	riboflavin biosynthetic process	0.453315	GO0016021	integral component of membrane	0.32948
EPMU|Em0001g2217a	GO0004252	serine-type endopeptidase activity	0.688331	GO0006508	proteolysis	0.604772	GO0005576	extracellular region	0.384096
EPMU|Em0001g2218a	GO0003678	DNA helicase activity	0.705369	GO0032508	DNA duplex unwinding	0.698857
EPMU|Em0001g2219a
EPMU|Em0001g221a
EPMU|Em0001g2221a	GO0004252	serine-type endopeptidase activity	0.691347	GO0006508	proteolysis	0.606212	GO0005576	extracellular region	0.36355
EPMU|Em0001g2223a	GO0003678	DNA helicase activity	0.698924	GO0032508	DNA duplex unwinding	0.692517
EPMU|Em0001g2224a	GO0004190	aspartic-type endopeptidase activity	0.513231	GO0015074	DNA integration	0.67616	GO0005634	nucleus	0.348616
EPMU|Em0001g2225a
EPMU|Em0001g2226a	GO0046872	metal ion binding	0.542414
EPMU|Em0001g2227a
EPMU|Em0001g2229a
EPMU|Em0001g222a
EPMU|Em0001g2231a							GO0016021	integral component of membrane	0.434979
EPMU|Em0001g2232a
EPMU|Em0001g2233a	GO0042626	ATPase-coupled transmembrane transporter activity	0.65698	GO0055085	transmembrane transport	0.538984	GO0046581	intercellular canaliculus	0.475344
EPMU|Em0001g2234a
EPMU|Em0001g2235a	GO0003678	DNA helicase activity	0.705874	GO0032508	DNA duplex unwinding	0.699353
EPMU|Em0001g2236a	GO0008270	zinc ion binding	0.538475	GO0015074	DNA integration	0.679716	GO0016021	integral component of membrane	0.316657
EPMU|Em0001g2237a	GO0003743	translation initiation factor activity	0.486896	GO0001732	formation of cytoplasmic translation initiation complex	0.502711	GO0005852	eukaryotic translation initiation factor 3 complex	0.501442
EPMU|Em0001g2239a	GO0003676	nucleic acid binding	0.516747	GO0015074	DNA integration	0.674969	GO0005634	nucleus	0.427727
EPMU|Em0001g223a	GO0005525	GTP binding	0.661867	GO0007165	signal transduction	0.514061
EPMU|Em0001g2240a	GO0005509	calcium ion binding	0.702126	GO0051017	actin filament bundle assembly	0.710456	GO0032432	actin filament bundle	0.46242
EPMU|Em0001g2241a							GO0016021	integral component of membrane	0.434978
EPMU|Em0001g2244a				GO0071427	mRNA-containing ribonucleoprotein complex export from nucleus	0.798705	GO0000347	THO complex	0.830695
EPMU|Em0001g2245a
EPMU|Em0001g2246a
EPMU|Em0001g2247a
EPMU|Em0001g2248a	GO0004190	aspartic-type endopeptidase activity	0.534975	GO0015074	DNA integration	0.622966	GO0005634	nucleus	0.329326
EPMU|Em0001g2249a	GO0003678	DNA helicase activity	0.698892	GO0032508	DNA duplex unwinding	0.692484
EPMU|Em0001g2252a	GO0004190	aspartic-type endopeptidase activity	0.513939	GO0015074	DNA integration	0.624623
EPMU|Em0001g2253a
EPMU|Em0001g2254a	GO0042626	ATPase-coupled transmembrane transporter activity	0.65717	GO0055085	transmembrane transport	0.53911	GO0046581	intercellular canaliculus	0.474494
EPMU|Em0001g2255a	GO0016787	hydrolase activity	0.522511	GO0006629	lipid metabolic process	0.626486
EPMU|Em0001g2256a	GO0008270	zinc ion binding	0.537752				GO0016021	integral component of membrane	0.39595
EPMU|Em0001g2259a
EPMU|Em0001g2260a	GO0005509	calcium ion binding	0.702126	GO0051017	actin filament bundle assembly	0.711087	GO0032432	actin filament bundle	0.461782
EPMU|Em0001g2261a	GO0008061	chitin binding	0.774272	GO0006032	chitin catabolic process	0.547052	GO0005739	mitochondrion	0.332956
EPMU|Em0001g2263a	GO0042302	structural constituent of cuticle	0.654471	GO0031047	gene silencing by RNA	0.597513
EPMU|Em0001g2264a	GO0005262	calcium channel activity	0.595077	GO0070588	calcium ion transmembrane transport	0.579034	GO0005923	bicellular tight junction	0.469446
EPMU|Em0001g2265a	GO0003779	actin binding	0.737262	GO0051764	actin crosslink formation	0.469506	GO0070685	macropinocytic cup	0.360026
EPMU|Em0001g2266a							GO0016021	integral component of membrane	0.434797
EPMU|Em0001g2267a	GO0046983	protein dimerization activity	0.661028	GO0016310	phosphorylation	0.44337	GO0016021	integral component of membrane	0.344857
EPMU|Em0001g2269a
EPMU|Em0001g226a	GO0004310	farnesyl-diphosphate farnesyltransferase activity	0.802223	GO0006696	ergosterol biosynthetic process	0.793597	GO0012505	endomembrane system	0.440022
EPMU|Em0001g2270a	GO0042626	ATPase-coupled transmembrane transporter activity	0.652649	GO0055085	transmembrane transport	0.536103	GO0046581	intercellular canaliculus	0.47865	sp|P12814|ACTN1_HUMAN	65.728	213	72	1	5	217	10	221	2.29e-90	303
EPMU|Em0001g2271a
EPMU|Em0001g2272a	GO0003676	nucleic acid binding	0.507555	GO0015074	DNA integration	0.629798
EPMU|Em0001g2273a	GO0003779	actin binding	0.600627	GO0007010	cytoskeleton organization	0.457339	GO0015629	actin cytoskeleton	0.451253
EPMU|Em0001g2274a	GO0046983	protein dimerization activity	0.663427	GO0016310	phosphorylation	0.443931	GO0016021	integral component of membrane	0.345639
EPMU|Em0001g2276a	GO0042626	ATPase-coupled transmembrane transporter activity	0.656875	GO0055085	transmembrane transport	0.538914	GO0016324	apical plasma membrane	0.462954
EPMU|Em0001g2277a
EPMU|Em0001g2278a	GO0003964	RNA-directed DNA polymerase activity	0.569097	GO0015074	DNA integration	0.586163	GO0005634	nucleus	0.324425
EPMU|Em0001g2279a	GO0004190	aspartic-type endopeptidase activity	0.617099	GO0015074	DNA integration	0.601428	GO0016021	integral component of membrane	0.386983
EPMU|Em0001g2280a	GO0046983	protein dimerization activity	0.688624	GO0016310	phosphorylation	0.413191
EPMU|Em0001g2282a				GO0009887	animal organ morphogenesis	0.766317
EPMU|Em0001g2283a
EPMU|Em0001g2285a
EPMU|Em0001g2286a	GO0003743	translation initiation factor activity	0.652381	GO0006413	translational initiation	0.643519	GO0005737	cytoplasm	0.476859
EPMU|Em0001g2287a
EPMU|Em0001g2288a
EPMU|Em0001g2289a	GO0003964	RNA-directed DNA polymerase activity	0.633017	GO0006278	RNA-dependent DNA biosynthetic process	0.628028	GO0005829	cytosol	0.375316
EPMU|Em0001g2290a	GO0004523	RNA-DNA hybrid ribonuclease activity	0.74037	GO0090502	RNA phosphodiester bond hydrolysis, endonucleolytic	0.699482
EPMU|Em0001g2291a
EPMU|Em0001g2292a	GO0046872	metal ion binding	0.543501
EPMU|Em0001g2293a	GO0004553	hydrolase activity, hydrolyzing O-glycosyl compounds	0.519726	GO0005975	carbohydrate metabolic process	0.481457	GO0016021	integral component of membrane	0.399508
EPMU|Em0001g2294a
EPMU|Em0001g2295a	GO0046983	protein dimerization activity	0.51797	GO0055085	transmembrane transport	0.497026	GO0016021	integral component of membrane	0.40631
EPMU|Em0001g2296a	GO0008239	dipeptidyl-peptidase activity	0.495435	GO0006508	proteolysis	0.423186	GO0005618	cell wall	0.468197
EPMU|Em0001g2297a	GO0004672	protein kinase activity	0.452343	GO0048208	COPII vesicle coating	0.453009	GO0005856	cytoskeleton	0.432313
EPMU|Em0001g2298a
EPMU|Em0001g2299a
EPMU|Em0001g229a	GO0000384	first spliceosomal transesterification activity	0.49987	GO0000350	generation of catalytic spliceosome for second transesterification step	0.850881	GO0071020	post-spliceosomal complex	0.497116
EPMU|Em0001g22a
EPMU|Em0001g2301a	GO0008270	zinc ion binding	0.513416	GO0015074	DNA integration	0.660404	GO0016021	integral component of membrane	0.317287
EPMU|Em0001g2302a	GO0004190	aspartic-type endopeptidase activity	0.594281	GO0015074	DNA integration	0.571021
EPMU|Em0001g2303a
EPMU|Em0001g2304a
EPMU|Em0001g2306a	GO0004190	aspartic-type endopeptidase activity	0.557868	GO0015074	DNA integration	0.633113	GO0016021	integral component of membrane	0.31318
EPMU|Em0001g2308a
EPMU|Em0001g2309a	GO0046983	protein dimerization activity	0.687984
EPMU|Em0001g2310a
EPMU|Em0001g2311a
EPMU|Em0001g2312a	GO0004222	metalloendopeptidase activity	0.703415	GO0051088	PMA-inducible membrane protein ectodomain proteolysis	0.643291	GO0032587	ruffle membrane	0.596335
EPMU|Em0001g2313a
EPMU|Em0001g2314a
EPMU|Em0001g2315a
EPMU|Em0001g2316a
EPMU|Em0001g2317a
EPMU|Em0001g2318a
EPMU|Em0001g2319a	GO0004190	aspartic-type endopeptidase activity	0.582136	GO0015074	DNA integration	0.621104	GO0016021	integral component of membrane	0.310383
EPMU|Em0001g2320a	GO0004222	metalloendopeptidase activity	0.703421	GO0051088	PMA-inducible membrane protein ectodomain proteolysis	0.642433	GO0032587	ruffle membrane	0.595597
EPMU|Em0001g2321a	GO0046983	protein dimerization activity	0.661028	GO0016310	phosphorylation	0.44337	GO0016021	integral component of membrane	0.344857
EPMU|Em0001g2323a	GO0042626	ATPase-coupled transmembrane transporter activity	0.652653	GO0055085	transmembrane transport	0.536106	GO0046581	intercellular canaliculus	0.489886
EPMU|Em0001g2324a
EPMU|Em0001g2325a	GO0003964	RNA-directed DNA polymerase activity	0.589615	GO0015074	DNA integration	0.605974	GO0016021	integral component of membrane	0.315449
EPMU|Em0001g2326a							GO0016021	integral component of membrane	0.434976
EPMU|Em0001g2327a	GO0046983	protein dimerization activity	0.474459	GO0006313	transposition, DNA-mediated	0.457494	GO0016021	integral component of membrane	0.399633
EPMU|Em0001g2329a
EPMU|Em0001g2330a	GO0004523	RNA-DNA hybrid ribonuclease activity	0.74037	GO0090502	RNA phosphodiester bond hydrolysis, endonucleolytic	0.699482
EPMU|Em0001g2331a
EPMU|Em0001g2332a	GO0046872	metal ion binding	0.543502
EPMU|Em0001g2334a	GO0004553	hydrolase activity, hydrolyzing O-glycosyl compounds	0.519726	GO0005975	carbohydrate metabolic process	0.481457	GO0016021	integral component of membrane	0.399508
EPMU|Em0001g2335a
EPMU|Em0001g2336a	GO0046983	protein dimerization activity	0.688232
EPMU|Em0001g2338a
EPMU|Em0001g2341a
EPMU|Em0001g2342a
EPMU|Em0001g2343a	GO0004713	protein tyrosine kinase activity	0.767146	GO0018108	peptidyl-tyrosine phosphorylation	0.763112	GO0097268	cytoophidium	0.465398
EPMU|Em0001g2344a	GO0003677	DNA binding	0.559213	GO0006313	transposition, DNA-mediated	0.708809
EPMU|Em0001g2345a	GO0004386	helicase activity	0.672325	GO0006310	DNA recombination	0.642781	GO0005634	nucleus	0.333114
EPMU|Em0001g2346a
EPMU|Em0001g2347a
EPMU|Em0001g2348a	GO0004713	protein tyrosine kinase activity	0.759682	GO0018108	peptidyl-tyrosine phosphorylation	0.755713	GO0097268	cytoophidium	0.416129
EPMU|Em0001g2349a
EPMU|Em0001g2350a
EPMU|Em0001g2351a	GO0004713	protein tyrosine kinase activity	0.759682	GO0018108	peptidyl-tyrosine phosphorylation	0.755713	GO0097268	cytoophidium	0.416129
EPMU|Em0001g2352a	GO0003676	nucleic acid binding	0.51665	GO0015074	DNA integration	0.605934
EPMU|Em0001g2353a
EPMU|Em0001g2354a	GO0003676	nucleic acid binding	0.513655	GO0015074	DNA integration	0.679839	GO0016021	integral component of membrane	0.315959
EPMU|Em0001g2355a
EPMU|Em0001g2356a	GO0003910	DNA ligase (ATP) activity	0.575822	GO0051103	DNA ligation involved in DNA repair	0.584684	GO0042025	host cell nucleus	0.571033
EPMU|Em0001g2358a	GO0046983	protein dimerization activity	0.687172
EPMU|Em0001g2359a
EPMU|Em0001g2360a
EPMU|Em0001g2361a
EPMU|Em0001g2362a
EPMU|Em0001g2363a
EPMU|Em0001g2364a
EPMU|Em0001g2365a
EPMU|Em0001g2367a
EPMU|Em0001g2368a	GO0003676	nucleic acid binding	0.515119	GO0015074	DNA integration	0.673667	GO0016020	membrane	0.321476
EPMU|Em0001g2369a	GO0008270	zinc ion binding	0.517713	GO0015074	DNA integration	0.666888	GO0016021	integral component of membrane	0.317149
EPMU|Em0001g2370a
EPMU|Em0001g2371a	GO0004672	protein kinase activity	0.462612	GO0048208	COPII vesicle coating	0.464126	GO0005856	cytoskeleton	0.439893
EPMU|Em0001g2372a	GO0008239	dipeptidyl-peptidase activity	0.495435	GO0006508	proteolysis	0.423186	GO0005618	cell wall	0.468197
EPMU|Em0001g2374a
EPMU|Em0001g2375a
EPMU|Em0001g2376a
EPMU|Em0001g2377a	GO0046983	protein dimerization activity	0.683271	GO0050911	detection of chemical stimulus involved in sensory perception of smell	0.340039	GO0016021	integral component of membrane	0.337292
EPMU|Em0001g2378a	GO0004803	transposase activity	0.459895	GO0006313	transposition, DNA-mediated	0.455253	GO0016021	integral component of membrane	0.395671
EPMU|Em0001g2379a
EPMU|Em0001g2380a
EPMU|Em0001g2381a
EPMU|Em0001g2383a	GO0003676	nucleic acid binding	0.516779	GO0015074	DNA integration	0.6883	GO0016020	membrane	0.321252
EPMU|Em0001g2384a
EPMU|Em0001g2390a							GO0016021	integral component of membrane	0.434502
EPMU|Em0001g2391a
EPMU|Em0001g2392a							GO0016021	integral component of membrane	0.434014
EPMU|Em0001g2394a	GO0004252	serine-type endopeptidase activity	0.454095	GO0006508	proteolysis	0.4212	GO0016021	integral component of membrane	0.415336
EPMU|Em0001g2395a
EPMU|Em0001g2396a	GO0016787	hydrolase activity	0.522213	GO0006629	lipid metabolic process	0.626045
EPMU|Em0001g2397a
EPMU|Em0001g2398a	GO0009008	DNA-methyltransferase activity	0.669105	GO0006306	DNA methylation	0.645263	GO0005720	nuclear heterochromatin	0.576109
EPMU|Em0001g2399a	GO0004222	metalloendopeptidase activity	0.704023	GO0051088	PMA-inducible membrane protein ectodomain proteolysis	0.643245	GO0032587	ruffle membrane	0.596296
EPMU|Em0001g239a	GO0003697	single-stranded DNA binding	0.587776	GO0051017	actin filament bundle assembly	0.409594	GO0071598	neuronal ribonucleoprotein granule	0.388248
EPMU|Em0001g2400a
EPMU|Em0001g2401a	GO0008270	zinc ion binding	0.516425	GO0015074	DNA integration	0.682912	GO0031966	mitochondrial membrane	0.317648
EPMU|Em0001g2402a
EPMU|Em0001g2403a
EPMU|Em0001g2404a
EPMU|Em0001g2405a
EPMU|Em0001g2406a
EPMU|Em0001g2407a							GO0016021	integral component of membrane	0.433647
EPMU|Em0001g2409a							GO0016021	integral component of membrane	0.4343
EPMU|Em0001g240a
EPMU|Em0001g2410a	GO0004888	transmembrane signaling receptor activity	0.499104	GO0007166	cell surface receptor signaling pathway	0.508347	GO0016021	integral component of membrane	0.434991
EPMU|Em0001g2413a	GO0008375	acetylglucosaminyltransferase activity	0.760814	GO0006486	protein glycosylation	0.731414	GO0030173	integral component of Golgi membrane	0.507891
EPMU|Em0001g2415a
EPMU|Em0001g2418a	GO0008199	ferric iron binding	0.759586	GO0006879	cellular iron ion homeostasis	0.760138	GO0005623	cell	0.659548
EPMU|Em0001g2419a	GO0003677	DNA binding	0.559389	GO0015074	DNA integration	0.687279
EPMU|Em0001g241a
EPMU|Em0001g2420a	GO0003677	DNA binding	0.559147	GO0015074	DNA integration	0.686914	GO0016021	integral component of membrane	0.396423
EPMU|Em0001g2422a	GO0005524	ATP binding	0.514622	GO0051276	chromosome organization	0.633474	GO0005694	chromosome	0.619551
EPMU|Em0001g2423a	GO0004175	endopeptidase activity	0.40345	GO0007155	cell adhesion	0.393261	GO0070701	mucus layer	0.568581
EPMU|Em0001g2424a	GO0005524	ATP binding	0.508526	GO0035556	intracellular signal transduction	0.570472	GO0005737	cytoplasm	0.478212
EPMU|Em0001g2425a	GO0003676	nucleic acid binding	0.505853	GO0015074	DNA integration	0.652387	GO0005634	nucleus	0.328109
EPMU|Em0001g2426a	GO0003700	DNA-binding transcription factor activity	0.542393	GO0001732	formation of cytoplasmic translation initiation complex	0.520961	GO0033290	eukaryotic 48S preinitiation complex	0.516673
EPMU|Em0001g2427a	GO0003676	nucleic acid binding	0.514067	GO0015074	DNA integration	0.682283	GO0016021	integral component of membrane	0.314212
EPMU|Em0001g2429a
EPMU|Em0001g2430a	GO0003677	DNA binding	0.559066	GO0015074	DNA integration	0.686793	GO0016021	integral component of membrane	0.396394
EPMU|Em0001g2431a
EPMU|Em0001g2432a	GO0005524	ATP binding	0.554257	GO0035556	intracellular signal transduction	0.503764	GO0005737	cytoplasm	0.434661
EPMU|Em0001g2433a	GO0003724	RNA helicase activity	0.752005	GO0039707	pore formation by virus in membrane of host cell	0.747363	GO0044162	host cell cytoplasmic vesicle membrane	0.808525
EPMU|Em0001g2434a
EPMU|Em0001g2435a	GO0003964	RNA-directed DNA polymerase activity	0.610336	GO0006278	RNA-dependent DNA biosynthetic process	0.605692	GO0005829	cytosol	0.37081
EPMU|Em0001g2436a	GO0003964	RNA-directed DNA polymerase activity	0.611761	GO0006278	RNA-dependent DNA biosynthetic process	0.607095	GO0005829	cytosol	0.374221
EPMU|Em0001g2438a
EPMU|Em0001g2439a	GO0008375	acetylglucosaminyltransferase activity	0.762753	GO0006486	protein glycosylation	0.733228	GO0030173	integral component of Golgi membrane	0.464686
EPMU|Em0001g243a
EPMU|Em0001g2440a
EPMU|Em0001g2441a
EPMU|Em0001g2442a	GO0003676	nucleic acid binding	0.516602	GO0015074	DNA integration	0.685739	GO0032798	Swi5-Sfr1 complex	0.339669
EPMU|Em0001g2443a							GO0016021	integral component of membrane	0.433692
EPMU|Em0001g2449a
EPMU|Em0001g244a
EPMU|Em0001g2451a
EPMU|Em0001g2454a	GO0004190	aspartic-type endopeptidase activity	0.558611	GO0015074	DNA integration	0.618409	GO0033588	Elongator holoenzyme complex	0.339504
EPMU|Em0001g2456a				GO0007043	cell-cell junction assembly	0.732447	GO0070701	mucus layer	0.655782
EPMU|Em0001g2457a	GO0008199	ferric iron binding	0.755662	GO0006879	cellular iron ion homeostasis	0.756209	GO0005623	cell	0.656486
EPMU|Em0001g2458a	GO0003677	DNA binding	0.514873	GO0030702	chromatin silencing at centromere	0.345997	GO0000775	chromosome, centromeric region	0.408328
EPMU|Em0001g2459a
EPMU|Em0001g245a							GO0016021	integral component of membrane	0.434412
EPMU|Em0001g2460a
EPMU|Em0001g2461a	GO0008270	zinc ion binding	0.58002	GO0007165	signal transduction	0.470273	GO0031514	motile cilium	0.567936
EPMU|Em0001g2462a
EPMU|Em0001g2463a
EPMU|Em0001g2464a
EPMU|Em0001g2465a	GO0003964	RNA-directed DNA polymerase activity	0.64566	GO0006278	RNA-dependent DNA biosynthetic process	0.64048	GO0005829	cytosol	0.390634
EPMU|Em0001g2466a
EPMU|Em0001g2467a
EPMU|Em0001g2468a
EPMU|Em0001g2469a
EPMU|Em0001g246a
EPMU|Em0001g2470a
EPMU|Em0001g2471a
EPMU|Em0001g2473a
EPMU|Em0001g2474a	GO0003824	catalytic activity	0.335295	GO0007165	signal transduction	0.523898	GO0016021	integral component of membrane	0.415121
EPMU|Em0001g2475a	GO0005524	ATP binding	0.549813	GO0035556	intracellular signal transduction	0.482631	GO0005737	cytoplasm	0.420864
EPMU|Em0001g2476a	GO0004190	aspartic-type endopeptidase activity	0.526722	GO0015074	DNA integration	0.546321	GO0016021	integral component of membrane	0.317223
EPMU|Em0001g2478a	GO0003676	nucleic acid binding	0.506152	GO0015074	DNA integration	0.627942	GO0016020	membrane	0.323152
EPMU|Em0001g2479a	GO0003964	RNA-directed DNA polymerase activity	0.634095	GO0006278	RNA-dependent DNA biosynthetic process	0.62909	GO0005829	cytosol	0.390684
EPMU|Em0001g247a	GO0016853	isomerase activity	0.447785	GO0016567	protein ubiquitination	0.471616	GO0031463	Cul3-RING ubiquitin ligase complex	0.518515
EPMU|Em0001g2480a	GO0004190	aspartic-type endopeptidase activity	0.494106	GO0015074	DNA integration	0.599337	GO0005634	nucleus	0.413378
EPMU|Em0001g2481a
EPMU|Em0001g2483a	GO0003676	nucleic acid binding	0.486488	GO0015074	DNA integration	0.626523	GO0016021	integral component of membrane	0.343782
EPMU|Em0001g2484a	GO0003676	nucleic acid binding	0.501038	GO0015074	DNA integration	0.652315	GO0016021	integral component of membrane	0.314512
EPMU|Em0001g2485a	GO0008270	zinc ion binding	0.509325	GO0015074	DNA integration	0.657565	GO0016021	integral component of membrane	0.318912
EPMU|Em0001g2486a
EPMU|Em0001g2487a	GO0008270	zinc ion binding	0.634405	GO0042981	regulation of apoptotic process	0.624294	GO0005737	cytoplasm	0.332257
EPMU|Em0001g2488a
EPMU|Em0001g248a	GO0051082	unfolded protein binding	0.71715	GO0006457	protein folding	0.689653	GO0048471	perinuclear region of cytoplasm	0.419577
EPMU|Em0001g2490a	GO0003676	nucleic acid binding	0.505536	GO0015074	DNA integration	0.647719	GO0016020	membrane	0.321166
EPMU|Em0001g2491a	GO0008270	zinc ion binding	0.633757	GO0006355	regulation of transcription, DNA-templated	0.579318
EPMU|Em0001g2494a	GO0003964	RNA-directed DNA polymerase activity	0.632896	GO0006278	RNA-dependent DNA biosynthetic process	0.627909	GO0005634	nucleus	0.393586
EPMU|Em0001g2495a	GO0003676	nucleic acid binding	0.500793	GO0015074	DNA integration	0.63942	GO0016020	membrane	0.318285
EPMU|Em0001g2497a	GO0003676	nucleic acid binding	0.507828	GO0015074	DNA integration	0.663088	GO0016021	integral component of membrane	0.314552
EPMU|Em0001g2498a	GO0005524	ATP binding	0.525594	GO0007165	signal transduction	0.463695	GO0005737	cytoplasm	0.397915
EPMU|Em0001g2499a	GO0004674	protein serine/threonine kinase activity	0.589897	GO0015074	DNA integration	0.574183	GO0005829	cytosol	0.576421
EPMU|Em0001g2500a
EPMU|Em0001g2501a
EPMU|Em0001g2502a
EPMU|Em0001g2504a
EPMU|Em0001g2505a	GO0008270	zinc ion binding	0.634406	GO0042981	regulation of apoptotic process	0.624902	GO0005737	cytoplasm	0.332715
EPMU|Em0001g2506a
EPMU|Em0001g2507a	GO0003676	nucleic acid binding	0.516295	GO0006355	regulation of transcription, DNA-templated	0.426667
EPMU|Em0001g2508a	GO0005102	signaling receptor binding	0.648044	GO0045995	regulation of embryonic development	0.729958	GO0016021	integral component of membrane	0.38024
EPMU|Em0001g250a
EPMU|Em0001g2510a	GO0016301	kinase activity	0.602888	GO0016573	histone acetylation	0.780148	GO0000123	histone acetyltransferase complex	0.762419
EPMU|Em0001g2511a
EPMU|Em0001g2512a
EPMU|Em0001g2513a
EPMU|Em0001g2515a	GO0003964	RNA-directed DNA polymerase activity	0.635899	GO0006278	RNA-dependent DNA biosynthetic process	0.630866	GO0005829	cytosol	0.375897
EPMU|Em0001g2516a
EPMU|Em0001g2517a
EPMU|Em0001g2518a	GO0008270	zinc ion binding	0.513035	GO0015074	DNA integration	0.673025	GO0016020	membrane	0.32012
EPMU|Em0001g2519a
EPMU|Em0001g2523a	GO0046982	protein heterodimerization activity	0.750717	GO0006325	chromatin organization	0.388551	GO0000786	nucleosome	0.751003
EPMU|Em0001g2527a	GO0008234	cysteine-type peptidase activity	0.456238	GO0042254	ribosome biogenesis	0.636256	GO0030692	Noc4p-Nop14p complex	0.418061
EPMU|Em0001g252a	GO0003964	RNA-directed DNA polymerase activity	0.631289	GO0006278	RNA-dependent DNA biosynthetic process	0.626327	GO0005829	cytosol	0.390991
EPMU|Em0001g2537a	GO0004843	thiol-dependent ubiquitin-specific protease activity	0.485419	GO0007165	signal transduction	0.493869	GO0016021	integral component of membrane	0.427019
EPMU|Em0001g2538a	GO0005524	ATP binding	0.551699	GO0035556	intracellular signal transduction	0.509578	GO0005737	cytoplasm	0.438457
EPMU|Em0001g2539a	GO0004843	thiol-dependent ubiquitin-specific protease activity	0.488255	GO0007165	signal transduction	0.49541	GO0016021	integral component of membrane	0.42664
EPMU|Em0001g253a	GO0022857	transmembrane transporter activity	0.56631	GO0055085	transmembrane transport	0.543491	GO0016021	integral component of membrane	0.434991
EPMU|Em0001g2540a	GO0005524	ATP binding	0.430238	GO0006396	RNA processing	0.441573	GO1990904	ribonucleoprotein complex	0.454624
EPMU|Em0001g2541a	GO0003676	nucleic acid binding	0.492295				GO0016021	integral component of membrane	0.365239
EPMU|Em0001g2542a
EPMU|Em0001g2543a	GO0004190	aspartic-type endopeptidase activity	0.516135	GO0015074	DNA integration	0.606087	GO0005789	endoplasmic reticulum membrane	0.441254
EPMU|Em0001g2544a
EPMU|Em0001g2545a							GO0016021	integral component of membrane	0.434577
EPMU|Em0001g2546a	GO0008270	zinc ion binding	0.541835	GO0015074	DNA integration	0.672119
EPMU|Em0001g2547a	GO0004672	protein kinase activity	0.624143	GO0006468	protein phosphorylation	0.617008	GO0005829	cytosol	0.460433
EPMU|Em0001g2548a	GO0004175	endopeptidase activity	0.445105	GO0007313	maternal specification of dorsal/ventral axis, oocyte, soma encoded	0.451215	GO0098595	perivitelline space	0.452595
EPMU|Em0001g254a	GO0005452	inorganic anion exchanger activity	0.432049	GO0007186	G protein-coupled receptor signaling pathway	0.435294	GO0016021	integral component of membrane	0.411781
EPMU|Em0001g2550a	GO0008270	zinc ion binding	0.541835	GO0015074	DNA integration	0.672119
EPMU|Em0001g2551a	GO0004672	protein kinase activity	0.624143	GO0006468	protein phosphorylation	0.617008	GO0005829	cytosol	0.460433
EPMU|Em0001g2552a	GO0004175	endopeptidase activity	0.428286	GO0007313	maternal specification of dorsal/ventral axis, oocyte, soma encoded	0.429641	GO0070701	mucus layer	0.572732
EPMU|Em0001g2553a
EPMU|Em0001g2554a	GO0046789	host cell surface receptor binding	0.591355	GO0009405	pathogenesis	0.580985	GO0008021	synaptic vesicle	0.460011
EPMU|Em0001g2555a
EPMU|Em0001g2557a	GO0003964	RNA-directed DNA polymerase activity	0.619256	GO0006278	RNA-dependent DNA biosynthetic process	0.614477	GO0005829	cytosol	0.376381
EPMU|Em0001g2558a	GO0005524	ATP binding	0.551183	GO0035556	intracellular signal transduction	0.502093	GO0005737	cytoplasm	0.43357
EPMU|Em0001g2559a
EPMU|Em0001g2560a
EPMU|Em0001g2563a
EPMU|Em0001g2564a
EPMU|Em0001g2565a
EPMU|Em0001g2566a	GO0004175	endopeptidase activity	0.457432	GO0007313	maternal specification of dorsal/ventral axis, oocyte, soma encoded	0.448493	GO0070701	mucus layer	0.617839
EPMU|Em0001g2567a	GO0003677	DNA binding	0.559151	GO0015074	DNA integration	0.686921	GO0016021	integral component of membrane	0.397702
EPMU|Em0001g2568a	GO0005524	ATP binding	0.526494	GO0006334	nucleosome assembly	0.427149	GO0000786	nucleosome	0.416018
EPMU|Em0001g2569a	GO0005524	ATP binding	0.554256	GO0039707	pore formation by virus in membrane of host cell	0.525385	GO0044162	host cell cytoplasmic vesicle membrane	0.555877
EPMU|Em0001g2570a
EPMU|Em0001g2572a	GO0003677	DNA binding	0.545809	GO0015074	DNA integration	0.666879
EPMU|Em0001g2574a	GO0004190	aspartic-type endopeptidase activity	0.517285	GO0015074	DNA integration	0.618966
EPMU|Em0001g2575a	GO0004803	transposase activity	0.632198	GO0006313	transposition, DNA-mediated	0.622403	GO0016021	integral component of membrane	0.331897
EPMU|Em0001g2576a	GO0003677	DNA binding	0.559182	GO0015074	DNA integration	0.686967	GO0016021	integral component of membrane	0.397143
EPMU|Em0001g257a	GO0005509	calcium ion binding	0.542418	GO0000272	polysaccharide catabolic process	0.53711	GO0016021	integral component of membrane	0.372475
EPMU|Em0001g2580a	GO0008270	zinc ion binding	0.529506	GO0015074	DNA integration	0.677482	GO0016021	integral component of membrane	0.316656
EPMU|Em0001g2581a	GO0005524	ATP binding	0.543808	GO0035556	intracellular signal transduction	0.465456	GO0005737	cytoplasm	0.409651
EPMU|Em0001g2582a	GO0003676	nucleic acid binding	0.510152	GO0015074	DNA integration	0.649147	GO0005634	nucleus	0.334654
EPMU|Em0001g2584a	GO0008270	zinc ion binding	0.582164	GO0015074	DNA integration	0.677825	GO0016021	integral component of membrane	0.31929
EPMU|Em0001g2586a	GO0019829	ATPase-coupled cation transmembrane transporter activity	0.463662	GO0006812	cation transport	0.459207	GO0005634	nucleus	0.409285
EPMU|Em0001g2588a	GO0005509	calcium ion binding	0.486723	GO0006508	proteolysis	0.376237	GO0005618	cell wall	0.422959
EPMU|Em0001g2589a	GO0004190	aspartic-type endopeptidase activity	0.517965	GO0015074	DNA integration	0.653207	GO0016021	integral component of membrane	0.330176
EPMU|Em0001g258a	GO0008270	zinc ion binding	0.616612	GO0006546	glycine catabolic process	0.367866	GO0071797	LUBAC complex	0.385787
EPMU|Em0001g2591a
EPMU|Em0001g2592a
EPMU|Em0001g2594a	GO0005524	ATP binding	0.483622	GO0007165	signal transduction	0.419056	GO1990904	ribonucleoprotein complex	0.409196
EPMU|Em0001g2596a	GO0008270	zinc ion binding	0.583355	GO0015074	DNA integration	0.678062	GO0016021	integral component of membrane	0.319274
EPMU|Em0001g2597a	GO0017022	myosin binding	0.74104	GO0006936	muscle contraction	0.72634	GO0000142	cellular bud neck contractile ring	0.546123
EPMU|Em0001g2599a							GO0016021	integral component of membrane	0.433681
EPMU|Em0001g2600a	GO0005524	ATP binding	0.543274	GO0035556	intracellular signal transduction	0.461737	GO0005737	cytoplasm	0.407223
EPMU|Em0001g2601a	GO0004843	thiol-dependent ubiquitin-specific protease activity	0.488335	GO0007165	signal transduction	0.495282	GO0016021	integral component of membrane	0.426633
EPMU|Em0001g2602a	GO0005524	ATP binding	0.551922	GO0035556	intracellular signal transduction	0.510153	GO0005737	cytoplasm	0.438832
EPMU|Em0001g2603a	GO0005524	ATP binding	0.542727	GO1900226	negative regulation of NLRP3 inflammasome complex assembly	0.557624	GO0034451	centriolar satellite	0.520878
EPMU|Em0001g2605a
EPMU|Em0001g2607a	GO0003677	DNA binding	0.558013	GO0015074	DNA integration	0.686966	GO0016021	integral component of membrane	0.323719
EPMU|Em0001g2608a							GO0016021	integral component of membrane	0.434769
EPMU|Em0001g2609a	GO0003676	nucleic acid binding	0.504481	GO0015074	DNA integration	0.651927	GO0016020	membrane	0.31459
EPMU|Em0001g260a	GO0016491	oxidoreductase activity	0.547183	GO0055114	oxidation-reduction process	0.532956
EPMU|Em0001g2610a
EPMU|Em0001g2611a	GO0003676	nucleic acid binding	0.505874	GO0015074	DNA integration	0.638572	GO0016021	integral component of membrane	0.325646
EPMU|Em0001g2612a	GO0005524	ATP binding	0.465138	GO0007165	signal transduction	0.473988	GO1990904	ribonucleoprotein complex	0.394185
EPMU|Em0001g2614a							GO0016021	integral component of membrane	0.434666
EPMU|Em0001g2617a	GO0008995	ribonuclease E activity	0.824882	GO0006402	mRNA catabolic process	0.74267	GO0009898	cytoplasmic side of plasma membrane	0.759285
EPMU|Em0001g2618a	GO0004190	aspartic-type endopeptidase activity	0.527752	GO0015074	DNA integration	0.617061	GO0005634	nucleus	0.368465
EPMU|Em0001g2619a
EPMU|Em0001g261a
EPMU|Em0001g2620a
EPMU|Em0001g2621a	GO0003724	RNA helicase activity	0.711289	GO0039707	pore formation by virus in membrane of host cell	0.706558	GO0044162	host cell cytoplasmic vesicle membrane	0.762082
EPMU|Em0001g2622a
EPMU|Em0001g2624a
EPMU|Em0001g2625a
EPMU|Em0001g2626a
EPMU|Em0001g2627a	GO0008428	ribonuclease inhibitor activity	0.821522	GO0045765	regulation of angiogenesis	0.805685	GO0032311	angiogenin-PRI complex	0.873916
EPMU|Em0001g2628a	GO0033218	amide binding	0.464297	GO0007155	cell adhesion	0.428934	GO0016021	integral component of membrane	0.404671
EPMU|Em0001g2631a	GO0005509	calcium ion binding	0.541263	GO0007165	signal transduction	0.477898	GO0016021	integral component of membrane	0.377679
EPMU|Em0001g2632a	GO0004843	thiol-dependent ubiquitin-specific protease activity	0.488335	GO0007165	signal transduction	0.495282	GO0016021	integral component of membrane	0.426633
EPMU|Em0001g2633a	GO0005524	ATP binding	0.543274	GO0035556	intracellular signal transduction	0.461737	GO0005737	cytoplasm	0.407223
EPMU|Em0001g2634a	GO0003676	nucleic acid binding	0.492375				GO0016021	integral component of membrane	0.365147
EPMU|Em0001g2635a
EPMU|Em0001g2636a	GO0005034	osmosensor activity	0.436516	GO0007162	negative regulation of cell adhesion	0.535963	GO0070701	mucus layer	0.475244
EPMU|Em0001g2637a	GO0008995	ribonuclease E activity	0.825053	GO0006402	mRNA catabolic process	0.742814	GO0009898	cytoplasmic side of plasma membrane	0.759435
EPMU|Em0001g2638a
EPMU|Em0001g2639a	GO0000287	magnesium ion binding	0.371651	GO0051301	cell division	0.641698	GO0005737	cytoplasm	0.381476
EPMU|Em0001g263a	GO0051082	unfolded protein binding	0.716135	GO0006457	protein folding	0.688706	GO0048471	perinuclear region of cytoplasm	0.397847
EPMU|Em0001g2643a	GO0005201	extracellular matrix structural constituent	0.609512	GO0030198	extracellular matrix organization	0.497744	GO0005581	collagen trimer	0.649094
EPMU|Em0001g2645a
EPMU|Em0001g2646a
EPMU|Em0001g2647a	GO0016757	transferase activity, transferring glycosyl groups	0.571688	GO0006486	protein glycosylation	0.740347	GO0005789	endoplasmic reticulum membrane	0.7199
EPMU|Em0001g264a	GO0016853	isomerase activity	0.532579	GO0006355	regulation of transcription, DNA-templated	0.462356	GO0016021	integral component of membrane	0.399009	sp|P14625|ENPL_HUMAN	63.043	736	265	5	18	748	22	755	0	916
EPMU|Em0001g2650a	GO0008658	penicillin binding	0.588338	GO0009405	pathogenesis	0.436693	GO0016021	integral component of membrane	0.409213
EPMU|Em0001g2651a
EPMU|Em0001g2652a	GO0008658	penicillin binding	0.567984	GO0009405	pathogenesis	0.459641	GO0016021	integral component of membrane	0.414692
EPMU|Em0001g2659a
EPMU|Em0001g2660a
EPMU|Em0001g2664a							GO0016021	integral component of membrane	0.434945
EPMU|Em0001g2666a	GO0008168	methyltransferase activity	0.634652	GO0032259	methylation	0.529802	GO0005829	cytosol	0.40801
EPMU|Em0001g2667a
EPMU|Em0001g2669a
EPMU|Em0001g266a
EPMU|Em0001g2670a
EPMU|Em0001g2672a							GO0016021	integral component of membrane	0.434926
EPMU|Em0001g2673a
EPMU|Em0001g2674a
EPMU|Em0001g2675a	GO0003924	GTPase activity	0.549862	GO0006612	protein targeting to membrane	0.58666	GO0031226	intrinsic component of plasma membrane	0.536345
EPMU|Em0001g2677a	GO0004531	deoxyribonuclease II activity	0.847615	GO0006259	DNA metabolic process	0.601012
EPMU|Em0001g2679a
EPMU|Em0001g267a	GO0008270	zinc ion binding	0.542495	GO0015074	DNA integration	0.671711
EPMU|Em0001g2680a
EPMU|Em0001g2686a	GO0003964	RNA-directed DNA polymerase activity	0.640745	GO0006278	RNA-dependent DNA biosynthetic process	0.635639	GO0005829	cytosol	0.378404
EPMU|Em0001g2687a										sp|P0CG48|UBC_HUMAN	81.368	687	101	3	158	819	1	685	0	1069
EPMU|Em0001g2688a	GO0004531	deoxyribonuclease II activity	0.561832	GO0044267	cellular protein metabolic process	0.49077	GO0005840	ribosome	0.499265	sp|P0CG48|UBC_HUMAN	75.145	692	140	6	1	667	1	685	0	971
EPMU|Em0001g2689a	GO0003735	structural constituent of ribosome	0.571734	GO0006412	translation	0.548168	GO0005840	ribosome	0.54984
EPMU|Em0001g268a
EPMU|Em0001g2690a	GO0043531	ADP binding	0.418735	GO0009116	nucleoside metabolic process	0.456887	GO0097422	tubular endosome	0.384883
EPMU|Em0001g2691a
EPMU|Em0001g2692a
EPMU|Em0001g2693a	GO0016888	endodeoxyribonuclease activity, producing 5'-phosphomonoesters	0.705986	GO0006259	DNA metabolic process	0.57029	GO0005654	nucleoplasm	0.452202
EPMU|Em0001g2694a	GO0031386	protein tag	0.528918	GO0044267	cellular protein metabolic process	0.539593	GO0005840	ribosome	0.471128
EPMU|Em0001g2695a	GO0003735	structural constituent of ribosome	0.512284	GO0019538	protein metabolic process	0.494585	GO0005840	ribosome	0.520685
EPMU|Em0001g2696a
EPMU|Em0001g2698a	GO0031386	protein tag	0.610264	GO0019941	modification-dependent protein catabolic process	0.540402	GO0005840	ribosome	0.497155
EPMU|Em0001g2699a
EPMU|Em0001g269a
EPMU|Em0001g26a										sp|P0CG48|UBC_HUMAN	55.68	625	184	12	1	554	1	603	0	588
EPMU|Em0001g2700a	GO0031386	protein tag	0.51438	GO0008340	determination of adult lifespan	0.516816	GO0005840	ribosome	0.530333	sp|P0CG48|UBC_HUMAN	55.309	631	189	12	1	560	77	685	0	588
EPMU|Em0001g2703a	GO0031386	protein tag	0.539712	GO0006464	cellular protein modification process	0.531326	GO0005840	ribosome	0.45181	sp|P0CG47|UBB_HUMAN	75.439	228	52	2	1	228	1	224	1.45e-101	325
EPMU|Em0001g2705a										sp|P0CG48|UBC_HUMAN	74.917	303	69	3	1	300	1	299	2.11e-130	426
EPMU|Em0001g2709a	GO0004672	protein kinase activity	0.643836	GO0006468	protein phosphorylation	0.636262	GO0042765	GPI-anchor transamidase complex	0.406815	sp|P0CG47|UBB_HUMAN	72.247	227	56	3	77	300	1	223	1.55e-94	305
EPMU|Em0001g270a	GO0003676	nucleic acid binding	0.516735	GO0015074	DNA integration	0.68065	GO0000123	histone acetyltransferase complex	0.382666
EPMU|Em0001g2711a
EPMU|Em0001g2713a	GO0003676	nucleic acid binding	0.515992
EPMU|Em0001g2714a	GO0003735	structural constituent of ribosome	0.571395	GO0006412	translation	0.547859	GO0005840	ribosome	0.550894
EPMU|Em0001g2715a	GO0016301	kinase activity	0.603208	GO0016573	histone acetylation	0.780659	GO0000123	histone acetyltransferase complex	0.762911
EPMU|Em0001g2717a	GO0004674	protein serine/threonine kinase activity	0.703496	GO0006468	protein phosphorylation	0.634112
EPMU|Em0001g2718a	GO0031386	protein tag	0.640195	GO0019941	modification-dependent protein catabolic process	0.563489	GO0005634	nucleus	0.507725	sp|P0CG47|UBB_HUMAN	74.888	223	56	0	1	223	1	223	2.08e-103	311
EPMU|Em0001g2719a	GO0031386	protein tag	0.537019	GO0044267	cellular protein metabolic process	0.499753	GO0005840	ribosome	0.48282	sp|P0CG48|UBC_HUMAN	73.362	229	61	0	1	229	1	229	1.25e-98	315
EPMU|Em0001g271a	GO0003676	nucleic acid binding	0.495859	GO0015074	DNA integration	0.627162	GO0005634	nucleus	0.329991	sp|P0CG48|UBC_HUMAN	73.362	229	61	0	1	229	77	305	1.25e-98	315
EPMU|Em0001g2720a	GO0031386	protein tag	0.553771	GO0044267	cellular protein metabolic process	0.534322	GO0005840	ribosome	0.485384
EPMU|Em0001g2721a	GO0003676	nucleic acid binding	0.500548				GO0016021	integral component of membrane	0.354605
EPMU|Em0001g2722a							GO0016021	integral component of membrane	0.433554
EPMU|Em0001g2723a
EPMU|Em0001g2725a	GO0004674	protein serine/threonine kinase activity	0.703085	GO0006468	protein phosphorylation	0.633772
EPMU|Em0001g2727a	GO0008270	zinc ion binding	0.412321	GO0006508	proteolysis	0.399579	GO0016021	integral component of membrane	0.408831
EPMU|Em0001g2728a
EPMU|Em0001g2729a	GO0004531	deoxyribonuclease II activity	0.526699	GO0019941	modification-dependent protein catabolic process	0.4686	GO0005840	ribosome	0.491968
EPMU|Em0001g2730a
EPMU|Em0001g2731a	GO0003735	structural constituent of ribosome	0.550788	GO0006412	translation	0.529071	GO0005840	ribosome	0.541819
EPMU|Em0001g2732a
EPMU|Em0001g2733a	GO0004190	aspartic-type endopeptidase activity	0.427607	GO0009116	nucleoside metabolic process	0.447928	GO0097422	tubular endosome	0.382812
EPMU|Em0001g2734a
EPMU|Em0001g2735a	GO0004672	protein kinase activity	0.643865	GO0006468	protein phosphorylation	0.636291	GO0042765	GPI-anchor transamidase complex	0.352811
EPMU|Em0001g2736a	GO0031386	protein tag	0.581688	GO0008340	determination of adult lifespan	0.551321	GO0022627	cytosolic small ribosomal subunit	0.529152
EPMU|Em0001g2737a
EPMU|Em0001g2738a	GO0004531	deoxyribonuclease II activity	0.564768	GO0006464	cellular protein modification process	0.508031	GO0005840	ribosome	0.450826
EPMU|Em0001g2739a	GO0031386	protein tag	0.507307	GO0044267	cellular protein metabolic process	0.473555	GO0005840	ribosome	0.48644
EPMU|Em0001g273a	GO0046789	host cell surface receptor binding	0.648117	GO0009405	pathogenesis	0.635692	GO0031514	motile cilium	0.55614
EPMU|Em0001g2740a							GO0016021	integral component of membrane	0.434567
EPMU|Em0001g2741a	GO0004386	helicase activity	0.670676							sp|P0CG48|UBC_HUMAN	70.87	230	61	2	1	226	1	228	1.24e-98	300
EPMU|Em0001g2744a
EPMU|Em0001g2745a	GO0004803	transposase activity	0.690608	GO0006313	transposition, DNA-mediated	0.679066	GO0016021	integral component of membrane	0.34978
EPMU|Em0001g2746a
EPMU|Em0001g2747a
EPMU|Em0001g2748a										sp|P0CG47|UBB_HUMAN	72.052	229	58	2	1	225	1	227	7.43e-104	305
EPMU|Em0001g2749a										sp|P0CG48|UBC_HUMAN	68.49	384	109	4	1	376	1	380	5.24e-164	475
EPMU|Em0001g2750a
EPMU|Em0001g2752a	GO0003676	nucleic acid binding	0.516677	GO0015074	DNA integration	0.654892	GO0005634	nucleus	0.465288
EPMU|Em0001g2754a	GO0003682	chromatin binding	0.75567	GO0006338	chromatin remodeling	0.758952	GO0016586	RSC-type complex	0.819158	sp|P0CG48|UBC_HUMAN	72.039	304	81	3	1	302	1	302	1.37e-130	408
EPMU|Em0001g2756a										sp|P0CG48|UBC_HUMAN	72.039	304	81	3	1	302	77	378	1.37e-130	408
EPMU|Em0001g2757a										sp|P0CG47|UBB_HUMAN	71.93	228	61	2	1	227	1	226	1.82e-99	310
EPMU|Em0001g2758a	GO0050660	flavin adenine dinucleotide binding	0.552056	GO0055114	oxidation-reduction process	0.463476	GO0005794	Golgi apparatus	0.575923
EPMU|Em0001g2759a	GO0005509	calcium ion binding	0.615692	GO0015937	coenzyme A biosynthetic process	0.544487	GO0016021	integral component of membrane	0.375438
EPMU|Em0001g275a
EPMU|Em0001g2761a	GO0004190	aspartic-type endopeptidase activity	0.528232	GO0015074	DNA integration	0.603929	GO0016021	integral component of membrane	0.317515
EPMU|Em0001g2762a
EPMU|Em0001g2765a
EPMU|Em0001g2766a
EPMU|Em0001g2769a	GO0008270	zinc ion binding	0.526724	GO0015074	DNA integration	0.624163
EPMU|Em0001g276a	GO0005525	GTP binding	0.473297	GO0007165	signal transduction	0.571924
EPMU|Em0001g2770a
EPMU|Em0001g2771a	GO0003676	nucleic acid binding	0.508778	GO0015074	DNA integration	0.666141
EPMU|Em0001g2772a	GO0008483	transaminase activity	0.66345	GO0006396	RNA processing	0.413137	GO0016021	integral component of membrane	0.381425
EPMU|Em0001g2774a	GO0004930	G protein-coupled receptor activity	0.724379	GO0007186	G protein-coupled receptor signaling pathway	0.710968	GO0005886	plasma membrane	0.535354
EPMU|Em0001g2775a
EPMU|Em0001g2776a	GO0031386	protein tag	0.846259	GO0019941	modification-dependent protein catabolic process	0.727336	GO0005634	nucleus	0.608577
EPMU|Em0001g2778a
EPMU|Em0001g2779a	GO0004190	aspartic-type endopeptidase activity	0.510265	GO0015074	DNA integration	0.658735	GO0005634	nucleus	0.319623
EPMU|Em0001g277a	GO0016491	oxidoreductase activity	0.548124	GO0055114	oxidation-reduction process	0.533841
EPMU|Em0001g2781a	GO0004930	G protein-coupled receptor activity	0.72438	GO0007186	G protein-coupled receptor signaling pathway	0.710968	GO0005886	plasma membrane	0.535463
EPMU|Em0001g2782a	GO0031386	protein tag	0.846259	GO0019941	modification-dependent protein catabolic process	0.727336	GO0005634	nucleus	0.608577
EPMU|Em0001g2783a	GO0004930	G protein-coupled receptor activity	0.724314	GO0007186	G protein-coupled receptor signaling pathway	0.710904	GO0005886	plasma membrane	0.528029
EPMU|Em0001g2784a
EPMU|Em0001g2785a	GO0031386	protein tag	0.846246	GO0019941	modification-dependent protein catabolic process	0.727303	GO0005634	nucleus	0.608553
EPMU|Em0001g2786a
EPMU|Em0001g2787a	GO0005199	structural constituent of cell wall	0.511113	GO0007229	integrin-mediated signaling pathway	0.517649	GO0035686	sperm fibrous sheath	0.516363
EPMU|Em0001g2789a
EPMU|Em0001g278a
EPMU|Em0001g2790a	GO0003676	nucleic acid binding	0.510889	GO0015074	DNA integration	0.662767	GO0005615	extracellular space	0.348178
EPMU|Em0001g2791a
EPMU|Em0001g2792a				GO0007165	signal transduction	0.604553
EPMU|Em0001g2794a
EPMU|Em0001g2795a	GO0005540	hyaluronic acid binding	0.599859	GO0001502	cartilage condensation	0.532469	GO0098966	perisynaptic extracellular matrix	0.544233
EPMU|Em0001g2796a							GO0016021	integral component of membrane	0.434889
EPMU|Em0001g2797a	GO0008270	zinc ion binding	0.563235	GO0015074	DNA integration	0.582858	GO0005737	cytoplasm	0.33317
EPMU|Em0001g2798a	GO0005509	calcium ion binding	0.44845	GO0006464	cellular protein modification process	0.410056	GO0005634	nucleus	0.453573
EPMU|Em0001g2799a							GO0016021	integral component of membrane	0.434906
EPMU|Em0001g279a	GO0031432	titin binding	0.638132	GO0009116	nucleoside metabolic process	0.458647	GO0016021	integral component of membrane	0.390573
EPMU|Em0001g27a	GO0004803	transposase activity	0.691464	GO0006313	transposition, DNA-mediated	0.679896	GO0016021	integral component of membrane	0.347657
EPMU|Em0001g2800a	GO0003676	nucleic acid binding	0.516777	GO0015074	DNA integration	0.687565	GO0016021	integral component of membrane	0.31848
EPMU|Em0001g2801a	GO0004725	protein tyrosine phosphatase activity	0.594834	GO0030513	positive regulation of BMP signaling pathway	0.693182	GO0005887	integral component of plasma membrane	0.555661
EPMU|Em0001g2802a
EPMU|Em0001g2803a	GO0003676	nucleic acid binding	0.502494	GO0015074	DNA integration	0.650425	GO0005634	nucleus	0.339196
EPMU|Em0001g2804a	GO0038023	signaling receptor activity	0.594006	GO0030513	positive regulation of BMP signaling pathway	0.72091	GO0005887	integral component of plasma membrane	0.573573
EPMU|Em0001g2805a
EPMU|Em0001g2806a	GO0003676	nucleic acid binding	0.5155	GO0015074	DNA integration	0.674417	GO0005634	nucleus	0.341183
EPMU|Em0001g2807a	GO0003676	nucleic acid binding	0.515618	GO0015074	DNA integration	0.675748	GO0005634	nucleus	0.339474
EPMU|Em0001g2808a
EPMU|Em0001g2809a
EPMU|Em0001g280a
EPMU|Em0001g2810a	GO0046983	protein dimerization activity	0.66836	GO0016310	phosphorylation	0.395775	GO0042765	GPI-anchor transamidase complex	0.353066
EPMU|Em0001g2811a	GO0046983	protein dimerization activity	0.667728	GO0016310	phosphorylation	0.394357	GO0042765	GPI-anchor transamidase complex	0.353792
EPMU|Em0001g2812a
EPMU|Em0001g2813a
EPMU|Em0001g2814a	GO0004190	aspartic-type endopeptidase activity	0.587186	GO0015074	DNA integration	0.545651	GO0016021	integral component of membrane	0.326073
EPMU|Em0001g2815a				GO0055085	transmembrane transport	0.44018	GO0016021	integral component of membrane	0.434592
EPMU|Em0001g2816a
EPMU|Em0001g2817a	GO0005219	ryanodine-sensitive calcium-release channel activity	0.597876	GO0051209	release of sequestered calcium ion into cytosol	0.583171	GO0005623	cell	0.491365
EPMU|Em0001g2818a
EPMU|Em0001g2819a				GO0007165	signal transduction	0.604553
EPMU|Em0001g281a
EPMU|Em0001g2820a
EPMU|Em0001g2821a	GO0003676	nucleic acid binding	0.510889	GO0015074	DNA integration	0.662767	GO0005615	extracellular space	0.348178
EPMU|Em0001g2822a
EPMU|Em0001g2823a
EPMU|Em0001g2824a
EPMU|Em0001g2825a	GO0003676	nucleic acid binding	0.501101	GO0015074	DNA integration	0.637881	GO0016021	integral component of membrane	0.31585
EPMU|Em0001g2826a
EPMU|Em0001g2827a
EPMU|Em0001g2828a	GO0003676	nucleic acid binding	0.516762	GO0015074	DNA integration	0.67503
EPMU|Em0001g2830a	GO0009975	cyclase activity	0.635014	GO0052652	cyclic purine nucleotide metabolic process	0.643602	GO0005929	cilium	0.524154
EPMU|Em0001g2831a	GO0005509	calcium ion binding	0.698015
EPMU|Em0001g2832a
EPMU|Em0001g2833a
EPMU|Em0001g2834a
EPMU|Em0001g2835a
EPMU|Em0001g2836a
EPMU|Em0001g2839a
EPMU|Em0001g283a	GO0003676	nucleic acid binding	0.513669	GO0015074	DNA integration	0.677834	GO0005615	extracellular space	0.347887
EPMU|Em0001g2840a							GO0016021	integral component of membrane	0.433596
EPMU|Em0001g2842a
EPMU|Em0001g2843a
EPMU|Em0001g2844a	GO0003677	DNA binding	0.516574	GO0030702	chromatin silencing at centromere	0.345989	GO0000775	chromosome, centromeric region	0.408918
EPMU|Em0001g2845a	GO0004386	helicase activity	0.670782
EPMU|Em0001g2846a
EPMU|Em0001g2847a	GO0004222	metalloendopeptidase activity	0.699322	GO0007155	cell adhesion	0.71459	GO0016020	membrane	0.42253
EPMU|Em0001g2848a	GO0004190	aspartic-type endopeptidase activity	0.707694	GO0015074	DNA integration	0.687478
EPMU|Em0001g284a	GO0016301	kinase activity	0.431931	GO0009116	nucleoside metabolic process	0.462259	GO0016021	integral component of membrane	0.412238
EPMU|Em0001g2850a
EPMU|Em0001g2851a
EPMU|Em0001g2852a	GO0004386	helicase activity	0.565521				GO0016021	integral component of membrane	0.396148
EPMU|Em0001g2853a	GO0003676	nucleic acid binding	0.516297
EPMU|Em0001g2856a	GO0005524	ATP binding	0.536374	GO0006468	protein phosphorylation	0.49128
EPMU|Em0001g2857a
EPMU|Em0001g2858a	GO0008234	cysteine-type peptidase activity	0.718187	GO0006508	proteolysis	0.6079
EPMU|Em0001g2859a
EPMU|Em0001g285a	GO0004190	aspartic-type endopeptidase activity	0.551031	GO0015074	DNA integration	0.650614	GO0016020	membrane	0.325195
EPMU|Em0001g2860a							GO0016021	integral component of membrane	0.434595
EPMU|Em0001g2861a	GO0005524	ATP binding	0.551355	GO0002674	negative regulation of acute inflammatory response	0.529159	GO0072559	NLRP3 inflammasome complex	0.525181
EPMU|Em0001g2862a
EPMU|Em0001g2863a	GO0004672	protein kinase activity	0.554163	GO0006468	protein phosphorylation	0.548592	GO0072559	NLRP3 inflammasome complex	0.517214
EPMU|Em0001g2865a
EPMU|Em0001g2867a
EPMU|Em0001g2869a	GO0004802	transketolase activity	0.43449	GO0046166	glyceraldehyde-3-phosphate biosynthetic process	0.431135	GO0016607	nuclear speck	0.406875
EPMU|Em0001g286a							GO0016021	integral component of membrane	0.434286
EPMU|Em0001g2872a				GO0048207	vesicle targeting, rough ER to cis-Golgi	0.845413	GO0000139	Golgi membrane	0.735126
EPMU|Em0001g2873a
EPMU|Em0001g2875a	GO0004672	protein kinase activity	0.581987	GO0006468	protein phosphorylation	0.575795
EPMU|Em0001g2877a				GO0006890	retrograde vesicle-mediated transport, Golgi to endoplasmic reticulum	0.808158	GO0030126	COPI vesicle coat	0.80683
EPMU|Em0001g2879a	GO0003676	nucleic acid binding	0.508877	GO0015074	DNA integration	0.672096	GO0016021	integral component of membrane	0.318352
EPMU|Em0001g287a	GO0004190	aspartic-type endopeptidase activity	0.564233	GO0015074	DNA integration	0.616134	GO0016021	integral component of membrane	0.315769
EPMU|Em0001g2880a							GO0016021	integral component of membrane	0.434845
EPMU|Em0001g2881a	GO0005524	ATP binding	0.477952	GO0007165	signal transduction	0.479202	GO0016021	integral component of membrane	0.381533
EPMU|Em0001g2882a							GO0016021	integral component of membrane	0.43446
EPMU|Em0001g2883a
EPMU|Em0001g2884a	GO0003676	nucleic acid binding	0.512982				GO0016021	integral component of membrane	0.32914
EPMU|Em0001g2885a	GO0008658	penicillin binding	0.453041	GO0006030	chitin metabolic process	0.454947	GO0016592	mediator complex	0.437641
EPMU|Em0001g2886a	GO0003677	DNA binding	0.555447	GO0015074	DNA integration	0.681356	GO0000178	exosome (RNase complex)	0.374708
EPMU|Em0001g2887a				GO0007165	signal transduction	0.605963
EPMU|Em0001g2888a
EPMU|Em0001g2889a
EPMU|Em0001g288a	GO0003777	microtubule motor activity	0.735701	GO0007018	microtubule-based movement	0.724798	GO0030286	dynein complex	0.667609
EPMU|Em0001g2890a	GO0003677	DNA binding	0.560143	GO0015074	DNA integration	0.688411
EPMU|Em0001g2891a							GO0016021	integral component of membrane	0.434845
EPMU|Em0001g2892a
EPMU|Em0001g2893a
EPMU|Em0001g2895a
EPMU|Em0001g2896a
EPMU|Em0001g2897a
EPMU|Em0001g2898a							GO0016021	integral component of membrane	0.43362
EPMU|Em0001g2899a	GO0004707	MAP kinase activity	0.813722	GO0000165	MAPK cascade	0.792556	GO0005634	nucleus	0.369671
EPMU|Em0001g289a
EPMU|Em0001g28a	GO0004553	hydrolase activity, hydrolyzing O-glycosyl compounds	0.667513	GO0005975	carbohydrate metabolic process	0.602941
EPMU|Em0001g2900a	GO0004672	protein kinase activity	0.64062	GO0006468	protein phosphorylation	0.633117
EPMU|Em0001g2901a	GO0004672	protein kinase activity	0.641129	GO0006468	protein phosphorylation	0.633615	GO0016021	integral component of membrane	0.433964
EPMU|Em0001g2902a	GO0008270	zinc ion binding	0.518958	GO0015074	DNA integration	0.592862	GO0005789	endoplasmic reticulum membrane	0.420974
EPMU|Em0001g2903a	GO0004386	helicase activity	0.671342
EPMU|Em0001g2904a
EPMU|Em0001g2905a	GO0004672	protein kinase activity	0.643011	GO0006468	protein phosphorylation	0.635455
EPMU|Em0001g2906a
EPMU|Em0001g2907a	GO0004707	MAP kinase activity	0.817042	GO0000165	MAPK cascade	0.795738	GO0005634	nucleus	0.373884
EPMU|Em0001g2908a				GO0007165	signal transduction	0.606856
EPMU|Em0001g2909a
EPMU|Em0001g290a
EPMU|Em0001g2910a										sp|Q15759|MK11_HUMAN	65.827	278	66	1	31	308	5	253	4.14e-133	384
EPMU|Em0001g2911a	GO0005524	ATP binding	0.551635							sp|Q16539|MK14_HUMAN	57.714	350	104	4	34	344	8	352	8.34e-139	398
EPMU|Em0001g2912a	GO0005524	ATP binding	0.486364	GO0007165	signal transduction	0.487771	GO0016021	integral component of membrane	0.373445	sp|P53778|MK12_HUMAN	53.559	295	106	2	28	322	5	268	3.95e-114	335
EPMU|Em0001g2913a	GO0003677	DNA binding	0.557511	GO0015074	DNA integration	0.683672	GO0016021	integral component of membrane	0.331878	sp|O15264|MK13_HUMAN	53.22	295	132	3	31	325	6	294	2.55e-107	318
EPMU|Em0001g2914a	GO1901681	sulfur compound binding	0.473071	GO0006030	chitin metabolic process	0.44964	GO0016592	mediator complex	0.432482
EPMU|Em0001g2915a	GO0003677	DNA binding	0.552497	GO0015074	DNA integration	0.685675	GO0016021	integral component of membrane	0.325882
EPMU|Em0001g2916a
EPMU|Em0001g2917a
EPMU|Em0001g2918a
EPMU|Em0001g2919a	GO0004672	protein kinase activity	0.511964	GO0051638	barbed-end actin filament uncapping	0.749796	GO0030027	lamellipodium	0.696044
EPMU|Em0001g291a	GO0004803	transposase activity	0.690626	GO0006313	transposition, DNA-mediated	0.679083	GO0016021	integral component of membrane	0.337903
EPMU|Em0001g2920a	GO0046983	protein dimerization activity	0.655351	GO0016310	phosphorylation	0.465934	GO0016021	integral component of membrane	0.328393
EPMU|Em0001g2921a	GO0005524	ATP binding	0.48869	GO0007165	signal transduction	0.486325	GO0016021	integral component of membrane	0.374686
EPMU|Em0001g2922a	GO0005524	ATP binding	0.553827	GO0006468	protein phosphorylation	0.514967				sp|Q16539|MK14_HUMAN	64.543	361	102	2	34	384	8	352	5.22e-173	486
EPMU|Em0001g2924a										sp|Q15759|MK11_HUMAN	63.611	360	105	2	31	380	5	348	9.07e-167	471
EPMU|Em0001g2927a	GO0004672	protein kinase activity	0.513232	GO0006468	protein phosphorylation	0.508575	GO0016021	integral component of membrane	0.360207	sp|P53778|MK12_HUMAN	51.515	363	150	2	28	380	5	351	8.35e-140	402
EPMU|Em0001g2928a	GO0016740	transferase activity	0.429105	GO0009249	protein lipoylation	0.735434	GO0005739	mitochondrion	0.385282	sp|O15264|MK13_HUMAN	50.97	361	149	4	31	380	6	349	4.14e-132	382
EPMU|Em0001g2929a
EPMU|Em0001g292a	GO0005044	scavenger receptor activity	0.534838	GO0006897	endocytosis	0.492664	GO0005576	extracellular region	0.468538
EPMU|Em0001g2930a
EPMU|Em0001g2931a	GO0004672	protein kinase activity	0.604751	GO0006468	protein phosphorylation	0.59805
EPMU|Em0001g2932a
EPMU|Em0001g2934a
EPMU|Em0001g2935a	GO0005524	ATP binding	0.553951	GO0006468	protein phosphorylation	0.487324
EPMU|Em0001g2936a
EPMU|Em0001g2937a
EPMU|Em0001g2938a
EPMU|Em0001g293a
EPMU|Em0001g2940a	GO0008270	zinc ion binding	0.506229	GO0015074	DNA integration	0.616233	GO0005581	collagen trimer	0.343365
EPMU|Em0001g2943a	GO0005524	ATP binding	0.546227	GO0006954	inflammatory response	0.593912	GO0072558	NLRP1 inflammasome complex	0.51692
EPMU|Em0001g2944a	GO0016740	transferase activity	0.423564	GO0009249	protein lipoylation	0.770058
EPMU|Em0001g2945a
EPMU|Em0001g2946a	GO0004190	aspartic-type endopeptidase activity	0.52082	GO0015074	DNA integration	0.629381	GO0016021	integral component of membrane	0.35236
EPMU|Em0001g2947a
EPMU|Em0001g2949a	GO0003676	nucleic acid binding	0.510242	GO0015074	DNA integration	0.671658	GO0016021	integral component of membrane	0.320657
EPMU|Em0001g294a	GO0003964	RNA-directed DNA polymerase activity	0.649545	GO0006278	RNA-dependent DNA biosynthetic process	0.644305	GO0005829	cytosol	0.380603
EPMU|Em0001g2950a	GO0003676	nucleic acid binding	0.510242	GO0015074	DNA integration	0.671658	GO0016021	integral component of membrane	0.320657
EPMU|Em0001g2951a
EPMU|Em0001g2952a
EPMU|Em0001g2953a	GO0004930	G protein-coupled receptor activity	0.520642	GO0007166	cell surface receptor signaling pathway	0.517114	GO0016021	integral component of membrane	0.404812
EPMU|Em0001g2954a	GO0008270	zinc ion binding	0.630935
EPMU|Em0001g2955a
EPMU|Em0001g2956a
EPMU|Em0001g2958a							GO0016021	integral component of membrane	0.434458
EPMU|Em0001g2959a
EPMU|Em0001g2960a
EPMU|Em0001g2961a	GO0046983	protein dimerization activity	0.687
EPMU|Em0001g2962a							GO0016021	integral component of membrane	0.434326
EPMU|Em0001g2963a
EPMU|Em0001g2965a
EPMU|Em0001g2968a
EPMU|Em0001g2969a	GO0005102	signaling receptor binding	0.669175	GO0045995	regulation of embryonic development	0.75613	GO0016021	integral component of membrane	0.370467
EPMU|Em0001g2970a
EPMU|Em0001g2971a
EPMU|Em0001g2972a
EPMU|Em0001g2977a							GO0016021	integral component of membrane	0.434769
EPMU|Em0001g2979a
EPMU|Em0001g297a
EPMU|Em0001g2980a
EPMU|Em0001g2981a	GO0003676	nucleic acid binding	0.491411	GO0015074	DNA integration	0.624688	GO0005615	extracellular space	0.34372
EPMU|Em0001g2982a							GO0016021	integral component of membrane	0.434753
EPMU|Em0001g2983a
EPMU|Em0001g2984a
EPMU|Em0001g2985a
EPMU|Em0001g2986a	GO0003676	nucleic acid binding	0.495809	GO0015074	DNA integration	0.635333	GO0005634	nucleus	0.388198
EPMU|Em0001g2987a	GO0003676	nucleic acid binding	0.516767	GO0015074	DNA integration	0.682222	GO0005634	nucleus	0.352034
EPMU|Em0001g2988a
EPMU|Em0001g2989a	GO0004190	aspartic-type endopeptidase activity	0.707527	GO0015074	DNA integration	0.68732
EPMU|Em0001g298a	GO0004519	endonuclease activity	0.514099	GO0090305	nucleic acid phosphodiester bond hydrolysis	0.499529	GO0016021	integral component of membrane	0.434607
EPMU|Em0001g2991a	GO0003676	nucleic acid binding	0.443152	GO0015074	DNA integration	0.550585	GO0005730	nucleolus	0.604267
EPMU|Em0001g2992a
EPMU|Em0001g2993a	GO0003676	nucleic acid binding	0.516324	GO0015074	DNA integration	0.684273	GO0005886	plasma membrane	0.334561
EPMU|Em0001g2995a	GO0004190	aspartic-type endopeptidase activity	0.52514	GO0015074	DNA integration	0.650248
EPMU|Em0001g2996a	GO0046983	protein dimerization activity	0.669471	GO0016310	phosphorylation	0.368515	GO0016021	integral component of membrane	0.349432
EPMU|Em0001g2997a
EPMU|Em0001g2998a	GO0003676	nucleic acid binding	0.516747	GO0090305	nucleic acid phosphodiester bond hydrolysis	0.356473	GO0016021	integral component of membrane	0.330811
EPMU|Em0001g2999a
EPMU|Em0001g299a
EPMU|Em0001g29a
EPMU|Em0001g3000a							GO0016021	integral component of membrane	0.434443
EPMU|Em0001g3001a
EPMU|Em0001g3002a
EPMU|Em0001g3003a							GO0016021	integral component of membrane	0.434782
EPMU|Em0001g3004a	GO0004523	RNA-DNA hybrid ribonuclease activity	0.617893	GO0090502	RNA phosphodiester bond hydrolysis, endonucleolytic	0.588499
EPMU|Em0001g3005a	GO0003677	DNA binding	0.559293	GO0015074	DNA integration	0.687135
EPMU|Em0001g3006a
EPMU|Em0001g3007a
EPMU|Em0001g3008a
EPMU|Em0001g3009a
EPMU|Em0001g3012a
EPMU|Em0001g3013a	GO0003676	nucleic acid binding	0.516779	GO0015074	DNA integration	0.688187
EPMU|Em0001g3014a	GO0004190	aspartic-type endopeptidase activity	0.531044	GO0015074	DNA integration	0.644998	GO0005615	extracellular space	0.327923
EPMU|Em0001g3015a	GO0004622	lysophospholipase activity	0.770314	GO0032012	regulation of ARF protein signal transduction	0.537246
EPMU|Em0001g3016a
EPMU|Em0001g3017a	GO0003676	nucleic acid binding	0.513004	GO0015074	DNA integration	0.635183	GO0016021	integral component of membrane	0.318231
EPMU|Em0001g3018a	GO0003676	nucleic acid binding	0.516414	GO0015074	DNA integration	0.685722	GO0005634	nucleus	0.370841
EPMU|Em0001g3019a	GO0008270	zinc ion binding	0.510925	GO0015074	DNA integration	0.637011	GO0005634	nucleus	0.342223
EPMU|Em0001g301a
EPMU|Em0001g3020a
EPMU|Em0001g3021a
EPMU|Em0001g3023a	GO0004190	aspartic-type endopeptidase activity	0.567156	GO0015074	DNA integration	0.603889	GO0016021	integral component of membrane	0.31794
EPMU|Em0001g3024a	GO0003676	nucleic acid binding	0.506494	GO0015074	DNA integration	0.654472	GO0016020	membrane	0.317266
EPMU|Em0001g3028a
EPMU|Em0001g3029a
EPMU|Em0001g302a
EPMU|Em0001g3030a
EPMU|Em0001g3031a	GO0004190	aspartic-type endopeptidase activity	0.567238	GO0015074	DNA integration	0.605287	GO0016020	membrane	0.319921
EPMU|Em0001g3032a
EPMU|Em0001g3033a	GO0004523	RNA-DNA hybrid ribonuclease activity	0.652387	GO0015074	DNA integration	0.657748	GO0016021	integral component of membrane	0.334123
EPMU|Em0001g3034a	GO0046983	protein dimerization activity	0.641781	GO0007156	homophilic cell adhesion via plasma membrane adhesion molecules	0.435214	GO0015627	type II protein secretion system complex	0.431238
EPMU|Em0001g3035a	GO0005509	calcium ion binding	0.425694	GO0032571	response to vitamin K	0.468584	GO0031981	nuclear lumen	0.556611
EPMU|Em0001g3036a
EPMU|Em0001g3037a							GO0016021	integral component of membrane	0.433658
EPMU|Em0001g3038a	GO0043138	3'-5' DNA helicase activity	0.737347	GO0009432	SOS response	0.660452	GO0005694	chromosome	0.347323
EPMU|Em0001g3039a
EPMU|Em0001g303a
EPMU|Em0001g3040a	GO0003743	translation initiation factor activity	0.725724	GO0006413	translational initiation	0.714993	GO0005737	cytoplasm	0.513176
EPMU|Em0001g3042a
EPMU|Em0001g3043a	GO0003678	DNA helicase activity	0.691033	GO0000723	telomere maintenance	0.765943	GO0005657	replication fork	0.336107
EPMU|Em0001g3046a	GO0008270	zinc ion binding	0.527884	GO0015074	DNA integration	0.654253	GO0016020	membrane	0.316733
EPMU|Em0001g3047a
EPMU|Em0001g3048a
EPMU|Em0001g3049a
EPMU|Em0001g304a
EPMU|Em0001g3050a
EPMU|Em0001g3051a	GO0003676	nucleic acid binding	0.483832				GO0016021	integral component of membrane	0.374179
EPMU|Em0001g3052a
EPMU|Em0001g3053a
EPMU|Em0001g3054a
EPMU|Em0001g3055a	GO0003676	nucleic acid binding	0.513345	GO0015074	DNA integration	0.681492	GO0016021	integral component of membrane	0.32314
EPMU|Em0001g3056a
EPMU|Em0001g305a	GO0008270	zinc ion binding	0.534242	GO0015074	DNA integration	0.656326	GO0005634	nucleus	0.325385
EPMU|Em0001g3061a	GO0008270	zinc ion binding	0.525585				GO0016021	integral component of membrane	0.401329
EPMU|Em0001g3062a
EPMU|Em0001g3063a	GO0016491	oxidoreductase activity	0.547713	GO0055114	oxidation-reduction process	0.533455
EPMU|Em0001g3065a	GO0008270	zinc ion binding	0.510639	GO0015074	DNA integration	0.612971	GO0005634	nucleus	0.33427
EPMU|Em0001g3067a
EPMU|Em0001g3068a	GO0005509	calcium ion binding	0.585585				GO0016021	integral component of membrane	0.395917
EPMU|Em0001g3069a	GO0008483	transaminase activity	0.685742
EPMU|Em0001g306a
EPMU|Em0001g3070a
EPMU|Em0001g3071a							GO0016021	integral component of membrane	0.434103
EPMU|Em0001g3073a	GO0003676	nucleic acid binding	0.509927	GO0015074	DNA integration	0.668071	GO0016021	integral component of membrane	0.32255
EPMU|Em0001g3074a	GO0004190	aspartic-type endopeptidase activity	0.707486	GO0015074	DNA integration	0.687281
EPMU|Em0001g3075a	GO0004672	protein kinase activity	0.554853	GO0006468	protein phosphorylation	0.549267	GO0005779	integral component of peroxisomal membrane	0.553725
EPMU|Em0001g3076a	GO0003676	nucleic acid binding	0.516685
EPMU|Em0001g3077a
EPMU|Em0001g3078a
EPMU|Em0001g3079a	GO0004190	aspartic-type endopeptidase activity	0.52545	GO0015074	DNA integration	0.608573	GO0005789	endoplasmic reticulum membrane	0.33836
EPMU|Em0001g307a
EPMU|Em0001g3080a	GO0008270	zinc ion binding	0.632721	GO0006278	RNA-dependent DNA biosynthetic process	0.580515
EPMU|Em0001g3082a
EPMU|Em0001g3086a							GO0016021	integral component of membrane	0.434164
EPMU|Em0001g3087a	GO0004190	aspartic-type endopeptidase activity	0.538513	GO0015074	DNA integration	0.630581	GO0016021	integral component of membrane	0.318498
EPMU|Em0001g3089a	GO0003676	nucleic acid binding	0.482506	GO0015074	DNA integration	0.612701	GO0005634	nucleus	0.364706
EPMU|Em0001g308a
EPMU|Em0001g3090a	GO0003676	nucleic acid binding	0.498907	GO0015074	DNA integration	0.611887	GO0005789	endoplasmic reticulum membrane	0.435
EPMU|Em0001g3093a	GO0008270	zinc ion binding	0.59092	GO0006355	regulation of transcription, DNA-templated	0.543568
EPMU|Em0001g3094a	GO0008270	zinc ion binding	0.532207	GO0015074	DNA integration	0.681974	GO0016021	integral component of membrane	0.316991
EPMU|Em0001g3095a
EPMU|Em0001g3096a	GO0003676	nucleic acid binding	0.516758				GO0005634	nucleus	0.415377
EPMU|Em0001g3097a							GO0016021	integral component of membrane	0.434293
EPMU|Em0001g3098a	GO0008483	transaminase activity	0.685953
EPMU|Em0001g309a
EPMU|Em0001g30a
EPMU|Em0001g3101a
EPMU|Em0001g3104a	GO0003676	nucleic acid binding	0.516155	GO0015074	DNA integration	0.686952	GO0005615	extracellular space	0.343593
EPMU|Em0001g3105a
EPMU|Em0001g3107a
EPMU|Em0001g3108a	GO0004190	aspartic-type endopeptidase activity	0.547214	GO0015074	DNA integration	0.58691	GO0016020	membrane	0.318329
EPMU|Em0001g3109a
EPMU|Em0001g3110a
EPMU|Em0001g3111a	GO0046983	protein dimerization activity	0.669449	GO0016310	phosphorylation	0.345574	GO0016021	integral component of membrane	0.336104
EPMU|Em0001g3112a
EPMU|Em0001g3113a	GO0046983	protein dimerization activity	0.660423				GO0016021	integral component of membrane	0.338262
EPMU|Em0001g3114a
EPMU|Em0001g3116a
EPMU|Em0001g3117a
EPMU|Em0001g3118a
EPMU|Em0001g3119a
EPMU|Em0001g311a
EPMU|Em0001g3121a	GO0008270	zinc ion binding	0.632712	GO0019068	virion assembly	0.593574
EPMU|Em0001g3123a	GO0046983	protein dimerization activity	0.653217				GO0016021	integral component of membrane	0.34776
EPMU|Em0001g3124a
EPMU|Em0001g3125a
EPMU|Em0001g3126a
EPMU|Em0001g3127a
EPMU|Em0001g3129a
EPMU|Em0001g3130a	GO0003676	nucleic acid binding	0.505466	GO0015074	DNA integration	0.665908	GO0005634	nucleus	0.334726
EPMU|Em0001g3131a	GO0004190	aspartic-type endopeptidase activity	0.504414	GO0015074	DNA integration	0.634456	GO0005789	endoplasmic reticulum membrane	0.338186
EPMU|Em0001g3132a
EPMU|Em0001g3133a	GO0046983	protein dimerization activity	0.688616
EPMU|Em0001g3134a
EPMU|Em0001g3135a	GO0008270	zinc ion binding	0.536223	GO0015074	DNA integration	0.666592
EPMU|Em0001g3136a
EPMU|Em0001g3138a
EPMU|Em0001g313a
EPMU|Em0001g3140a
EPMU|Em0001g3141a
EPMU|Em0001g3143a	GO0046983	protein dimerization activity	0.664008	GO0000723	telomere maintenance	0.3522	GO0016021	integral component of membrane	0.354286
EPMU|Em0001g3144a
EPMU|Em0001g3145a	GO0102229	amylopectin maltohydrolase activity	0.849216	GO0000272	polysaccharide catabolic process	0.730113
EPMU|Em0001g3146a
EPMU|Em0001g3147a	GO0003676	nucleic acid binding	0.507395	GO0015074	DNA integration	0.621526	GO0016020	membrane	0.332863
EPMU|Em0001g3148a
EPMU|Em0001g3149a
EPMU|Em0001g314a	GO0003676	nucleic acid binding	0.516468
EPMU|Em0001g3151a	GO0004523	RNA-DNA hybrid ribonuclease activity	0.536943	GO0015074	DNA integration	0.653226	GO0005739	mitochondrion	0.33045
EPMU|Em0001g3154a				GO0000398	mRNA splicing, via spliceosome	0.619734	GO0016021	integral component of membrane	0.388618
EPMU|Em0001g3155a
EPMU|Em0001g3157a	GO0003676	nucleic acid binding	0.515727
EPMU|Em0001g3158a	GO0004190	aspartic-type endopeptidase activity	0.52082	GO0015074	DNA integration	0.629381	GO0016021	integral component of membrane	0.35236
EPMU|Em0001g315a
EPMU|Em0001g3160a
EPMU|Em0001g3162a
EPMU|Em0001g3163a	GO0003725	double-stranded RNA binding	0.768652	GO0051607	defense response to virus	0.778686
EPMU|Em0001g3164a	GO0008270	zinc ion binding	0.530981	GO0015074	DNA integration	0.683394	GO0016021	integral component of membrane	0.315823
EPMU|Em0001g3165a
EPMU|Em0001g3166a
EPMU|Em0001g3167a	GO0003676	nucleic acid binding	0.516714
EPMU|Em0001g3168a	GO0046570	methylthioribulose 1-phosphate dehydratase activity	0.832893	GO0019509	L-methionine salvage from methylthioadenosine	0.774381	GO0005737	cytoplasm	0.514687
EPMU|Em0001g3169a
EPMU|Em0001g316a
EPMU|Em0001g3170a
EPMU|Em0001g3171a
EPMU|Em0001g3173a
EPMU|Em0001g3174a	GO0004190	aspartic-type endopeptidase activity	0.543158	GO0015074	DNA integration	0.664006	GO0016021	integral component of membrane	0.315558
EPMU|Em0001g3175a
EPMU|Em0001g3176a
EPMU|Em0001g3178a
EPMU|Em0001g3179a	GO0004190	aspartic-type endopeptidase activity	0.542248	GO0015074	DNA integration	0.664216	GO0016021	integral component of membrane	0.315583
EPMU|Em0001g317a	GO0003964	RNA-directed DNA polymerase activity	0.710872	GO0006486	protein glycosylation	0.738192
EPMU|Em0001g3180a
EPMU|Em0001g3181a
EPMU|Em0001g3182a	GO0004707	MAP kinase activity	0.812719	GO0000165	MAPK cascade	0.791594	GO0016607	nuclear speck	0.398538
EPMU|Em0001g3183a	GO0008270	zinc ion binding	0.570191	GO0015074	DNA integration	0.644579
EPMU|Em0001g3184a
EPMU|Em0001g3185a
EPMU|Em0001g3186a	GO0005102	signaling receptor binding	0.51519	GO0007155	cell adhesion	0.639957	GO0005886	plasma membrane	0.400201
EPMU|Em0001g3188a
EPMU|Em0001g3189a	GO0004190	aspartic-type endopeptidase activity	0.561023	GO0015074	DNA integration	0.608167	GO0005634	nucleus	0.361147
EPMU|Em0001g318a
EPMU|Em0001g3190a
EPMU|Em0001g3191a	GO0004707	MAP kinase activity	0.813434	GO0000165	MAPK cascade	0.79228	GO0016607	nuclear speck	0.420653
EPMU|Em0001g3192a	GO0008270	zinc ion binding	0.570191	GO0015074	DNA integration	0.644579
EPMU|Em0001g3193a
EPMU|Em0001g3194a
EPMU|Em0001g3197a							GO0016021	integral component of membrane	0.434178
EPMU|Em0001g31a
EPMU|Em0001g3200a
EPMU|Em0001g3201a	GO0042302	structural constituent of cuticle	0.486985	GO0002121	inter-male aggressive behavior	0.41405	GO0005634	nucleus	0.511021
EPMU|Em0001g3202a	GO0008022	protein C-terminus binding	0.754203	GO0007155	cell adhesion	0.608532	GO0016327	apicolateral plasma membrane	0.800983
EPMU|Em0001g3206a	GO0003676	nucleic acid binding	0.450073	GO0015074	DNA integration	0.643254	GO0016021	integral component of membrane	0.332418
EPMU|Em0001g3207a
EPMU|Em0001g3208a										sp|Q16539|MK14_HUMAN	57.429	350	135	2	7	343	5	353	9.93e-151	428
EPMU|Em0001g3209a	GO0003676	nucleic acid binding	0.509496	GO0015074	DNA integration	0.662613	GO0005576	extracellular region	0.339173	sp|Q15759|MK11_HUMAN	57.396	338	130	2	14	338	12	348	2.78e-144	412
EPMU|Em0001g320a										sp|O15264|MK13_HUMAN	51.437	348	157	1	5	340	4	351	1.76e-127	369
EPMU|Em0001g3210a										sp|P53778|MK12_HUMAN	50.733	341	154	2	14	341	15	354	2.58e-126	366
EPMU|Em0001g3211a	GO0016301	kinase activity	0.546389	GO0016310	phosphorylation	0.523276	GO0030054	cell junction	0.467042
EPMU|Em0001g3212a	GO0060090	molecular adaptor activity	0.604624	GO0046328	regulation of JNK cascade	0.796255	GO0005911	cell-cell junction	0.738205
EPMU|Em0001g3213a	GO0008270	zinc ion binding	0.578719	GO0015074	DNA integration	0.577933	GO0016021	integral component of membrane	0.326283
EPMU|Em0001g3214a	GO0004190	aspartic-type endopeptidase activity	0.623085	GO0015074	DNA integration	0.688399
EPMU|Em0001g3216a	GO0016301	kinase activity	0.514209	GO0016310	phosphorylation	0.494174	GO0030054	cell junction	0.42725
EPMU|Em0001g3217a	GO0060090	molecular adaptor activity	0.612014	GO0046328	regulation of JNK cascade	0.808366	GO0005911	cell-cell junction	0.749919
EPMU|Em0001g3218a	GO0003743	translation initiation factor activity	0.652381	GO0006413	translational initiation	0.643519	GO0005737	cytoplasm	0.476859
EPMU|Em0001g3219a
EPMU|Em0001g321a	GO0005509	calcium ion binding	0.683346	GO0007160	cell-matrix adhesion	0.482973	GO0016021	integral component of membrane	0.387384
EPMU|Em0001g3220a
EPMU|Em0001g3221a
EPMU|Em0001g3222a
EPMU|Em0001g3223a	GO0004803	transposase activity	0.719266	GO0006313	transposition, DNA-mediated	0.706867
EPMU|Em0001g3224a	GO0003676	nucleic acid binding	0.51595	GO0015074	DNA integration	0.687196
EPMU|Em0001g3225a	GO0016301	kinase activity	0.604313	GO0016310	phosphorylation	0.57566
EPMU|Em0001g3226a	GO0003676	nucleic acid binding	0.509079	GO0015074	DNA integration	0.667318	GO0016021	integral component of membrane	0.324755
EPMU|Em0001g3228a
EPMU|Em0001g3229a	GO0003676	nucleic acid binding	0.516768	GO0006310	DNA recombination	0.399007	GO0016021	integral component of membrane	0.334868
EPMU|Em0001g3230a	GO0008270	zinc ion binding	0.540404	GO0015074	DNA integration	0.684651	GO0016021	integral component of membrane	0.316603
EPMU|Em0001g3231a
EPMU|Em0001g3232a	GO0004190	aspartic-type endopeptidase activity	0.536524	GO0015074	DNA integration	0.609388	GO0005634	nucleus	0.33291
EPMU|Em0001g3233a	GO0016301	kinase activity	0.459698	GO0016310	phosphorylation	0.444875	GO0016021	integral component of membrane	0.387636
EPMU|Em0001g3234a	GO0060090	molecular adaptor activity	0.623452	GO0046328	regulation of JNK cascade	0.827112	GO0005911	cell-cell junction	0.765418
EPMU|Em0001g3235a	GO0042910	xenobiotic transmembrane transporter activity	0.736769	GO0042908	xenobiotic transport	0.72186	GO0016021	integral component of membrane	0.433716
EPMU|Em0001g3236a
EPMU|Em0001g3237a
EPMU|Em0001g3239a	GO0016301	kinase activity	0.604234	GO0016310	phosphorylation	0.57559
EPMU|Em0001g3240a	GO0031625	ubiquitin protein ligase binding	0.654918	GO0006511	ubiquitin-dependent protein catabolic process	0.606724	GO0005737	cytoplasm	0.45236
EPMU|Em0001g3241a	GO0004190	aspartic-type endopeptidase activity	0.707521	GO0015074	DNA integration	0.687315
EPMU|Em0001g3242a	GO0008270	zinc ion binding	0.58912	GO0006508	proteolysis	0.468033	GO0005615	extracellular space	0.520614
EPMU|Em0001g3243a	GO0003676	nucleic acid binding	0.514086	GO0015074	DNA integration	0.641325
EPMU|Em0001g3244a	GO0004190	aspartic-type endopeptidase activity	0.706594	GO0006508	proteolysis	0.606583
EPMU|Em0001g3246a	GO0016757	transferase activity, transferring glycosyl groups	0.39766	GO0006378	mRNA polyadenylation	0.503895	GO0005654	nucleoplasm	0.535773
EPMU|Em0001g3247a
EPMU|Em0001g3248a	GO0003676	nucleic acid binding	0.510857	GO0015074	DNA integration	0.6749	GO0016021	integral component of membrane	0.320877
EPMU|Em0001g3250a	GO0003678	DNA helicase activity	0.691143	GO0000723	telomere maintenance	0.766073	GO0016021	integral component of membrane	0.329511
EPMU|Em0001g3251a							GO0016021	integral component of membrane	0.433554
EPMU|Em0001g3253a
EPMU|Em0001g3254a
EPMU|Em0001g3255a
EPMU|Em0001g3257a	GO0016301	kinase activity	0.54833	GO0046328	regulation of JNK cascade	0.606494	GO0005911	cell-cell junction	0.585832
EPMU|Em0001g3259a
EPMU|Em0001g3260a
EPMU|Em0001g3261a	GO0003676	nucleic acid binding	0.514216	GO0015074	DNA integration	0.683656	GO0031966	mitochondrial membrane	0.31943
EPMU|Em0001g3262a				GO0055085	transmembrane transport	0.446214	GO0016021	integral component of membrane	0.434589
EPMU|Em0001g3263a
EPMU|Em0001g3264a	GO0004386	helicase activity	0.653799	GO0006310	DNA recombination	0.626388	GO0005634	nucleus	0.466768
EPMU|Em0001g3265a	GO0016301	kinase activity	0.525725	GO0016310	phosphorylation	0.504589	GO0005856	cytoskeleton	0.438542
EPMU|Em0001g3266a	GO0060090	molecular adaptor activity	0.584411	GO0046328	regulation of JNK cascade	0.763126	GO0005911	cell-cell junction	0.708989
EPMU|Em0001g3267a
EPMU|Em0001g3269a							GO0016021	integral component of membrane	0.434601
EPMU|Em0001g326a
EPMU|Em0001g3270a	GO0003676	nucleic acid binding	0.515838	GO0015074	DNA integration	0.686994
EPMU|Em0001g3271a
EPMU|Em0001g3272a	GO0016301	kinase activity	0.604101	GO0016310	phosphorylation	0.575469
EPMU|Em0001g3273a
EPMU|Em0001g3274a	GO0016301	kinase activity	0.539055	GO0046328	regulation of JNK cascade	0.612165	GO0005911	cell-cell junction	0.575855
EPMU|Em0001g327a	GO0030246	carbohydrate binding	0.500438	GO0000272	polysaccharide catabolic process	0.545886	GO0016021	integral component of membrane	0.358709
EPMU|Em0001g3281a	GO0018024	histone-lysine N-methyltransferase activity	0.646686	GO0034968	histone lysine methylation	0.640644	GO0005634	nucleus	0.508687
EPMU|Em0001g3283a
EPMU|Em0001g3284a	GO0016301	kinase activity	0.563647	GO0016573	histone acetylation	0.784747	GO0000123	histone acetyltransferase complex	0.766846
EPMU|Em0001g3285a	GO0004190	aspartic-type endopeptidase activity	0.562864	GO0015074	DNA integration	0.611091	GO0016021	integral component of membrane	0.313977
EPMU|Em0001g3286a
EPMU|Em0001g3287a	GO0005044	scavenger receptor activity	0.814685	GO0006897	endocytosis	0.721226	GO0009897	external side of plasma membrane	0.481227
EPMU|Em0001g3288a
EPMU|Em0001g328a	GO0005044	scavenger receptor activity	0.815173	GO0006897	endocytosis	0.721624	GO0009897	external side of plasma membrane	0.443719
EPMU|Em0001g3290a	GO0004190	aspartic-type endopeptidase activity	0.487869	GO0015074	DNA integration	0.591039	GO0016021	integral component of membrane	0.318559
EPMU|Em0001g3291a	GO0008270	zinc ion binding	0.513293	GO0015074	DNA integration	0.664711	GO0005576	extracellular region	0.344002
EPMU|Em0001g3292a
EPMU|Em0001g3293a							GO0016021	integral component of membrane	0.433808
EPMU|Em0001g3294a
EPMU|Em0001g3295a	GO0004197	cysteine-type endopeptidase activity	0.38959	GO0018108	peptidyl-tyrosine phosphorylation	0.367143	GO0016021	integral component of membrane	0.435
EPMU|Em0001g329a	GO0005509	calcium ion binding	0.652792	GO0006897	endocytosis	0.421882	GO0016021	integral component of membrane	0.417518
EPMU|Em0001g3301a	GO0016301	kinase activity	0.548365	GO0016310	phosphorylation	0.525063	GO0005911	cell-cell junction	0.447493
EPMU|Em0001g3302a	GO0005524	ATP binding	0.551512
EPMU|Em0001g3303a	GO0004672	protein kinase activity	0.643752	GO0006468	protein phosphorylation	0.63618	GO0016021	integral component of membrane	0.348272
EPMU|Em0001g3304a							GO0016021	integral component of membrane	0.434798
EPMU|Em0001g3305a	GO0003676	nucleic acid binding	0.40761	GO0015074	DNA integration	0.553201	GO0005576	extracellular region	0.381213
EPMU|Em0001g3306a	GO0016301	kinase activity	0.508551	GO0007605	sensory perception of sound	0.622115	GO0002141	stereocilia ankle link	0.498334
EPMU|Em0001g3307a	GO0004222	metalloendopeptidase activity	0.696872	GO0006508	proteolysis	0.60707	GO0016021	integral component of membrane	0.433239
EPMU|Em0001g3308a	GO0008061	chitin binding	0.770199	GO0006030	chitin metabolic process	0.779772	GO0005576	extracellular region	0.665124
EPMU|Em0001g3309a	GO0003676	nucleic acid binding	0.515026	GO0015074	DNA integration	0.678309	GO1905360	GTPase complex	0.360964
EPMU|Em0001g330a
EPMU|Em0001g3310a	GO0033691	sialic acid binding	0.443768	GO0002752	cell surface pattern recognition receptor signaling pathway	0.450427	GO0031232	extrinsic component of external side of plasma membrane	0.442173
EPMU|Em0001g3311a	GO0004190	aspartic-type endopeptidase activity	0.561183	GO0015074	DNA integration	0.640788	GO0000775	chromosome, centromeric region	0.333133
EPMU|Em0001g3312a
EPMU|Em0001g3315a	GO0003964	RNA-directed DNA polymerase activity	0.539606	GO0006278	RNA-dependent DNA biosynthetic process	0.536036	GO0016021	integral component of membrane	0.38558
EPMU|Em0001g3316a
EPMU|Em0001g3317a	GO0071949	FAD binding	0.670996	GO0055114	oxidation-reduction process	0.489091	GO0016021	integral component of membrane	0.360892
EPMU|Em0001g3318a
EPMU|Em0001g3319a	GO0004350	glutamate-5-semialdehyde dehydrogenase activity	0.795588	GO0006561	proline biosynthetic process	0.748879	GO0005739	mitochondrion	0.546622
EPMU|Em0001g3320a	GO0004350	glutamate-5-semialdehyde dehydrogenase activity	0.795224	GO0006561	proline biosynthetic process	0.749744	GO0005739	mitochondrion	0.508629
EPMU|Em0001g3321a	GO0005199	structural constituent of cell wall	0.482347	GO0018108	peptidyl-tyrosine phosphorylation	0.460028	GO0016021	integral component of membrane	0.398958
EPMU|Em0001g3324a	GO0003676	nucleic acid binding	0.516585	GO0006355	regulation of transcription, DNA-templated	0.528674	GO0005634	nucleus	0.406934
EPMU|Em0001g3326a	GO0004197	cysteine-type endopeptidase activity	0.402109	GO0006508	proteolysis	0.372454	GO0016021	integral component of membrane	0.434983
EPMU|Em0001g3327a
EPMU|Em0001g3328a
EPMU|Em0001g3330a				GO0006378	mRNA polyadenylation	0.806635	GO0005847	mRNA cleavage and polyadenylation specificity factor complex	0.829603
EPMU|Em0001g3331a	GO0004197	cysteine-type endopeptidase activity	0.384324	GO0006508	proteolysis	0.360083	GO0016021	integral component of membrane	0.435003
EPMU|Em0001g3332a
EPMU|Em0001g3334a	GO0005034	osmosensor activity	0.704021	GO0007232	osmosensory signaling pathway via Sho1 osmosensor	0.710669	GO0005887	integral component of plasma membrane	0.553708
EPMU|Em0001g3335a	GO0004197	cysteine-type endopeptidase activity	0.387605	GO0006508	proteolysis	0.362366	GO0016021	integral component of membrane	0.435002
EPMU|Em0001g3336a	GO0008270	zinc ion binding	0.529968	GO0015074	DNA integration	0.668921	GO0005634	nucleus	0.323803
EPMU|Em0001g3337a
EPMU|Em0001g3338a	GO0003676	nucleic acid binding	0.516775	GO0015074	DNA integration	0.68567	GO0016021	integral component of membrane	0.32075
EPMU|Em0001g333a
EPMU|Em0001g3340a
EPMU|Em0001g3342a
EPMU|Em0001g3344a	GO0003676	nucleic acid binding	0.502594	GO0015074	DNA integration	0.648495	GO0005789	endoplasmic reticulum membrane	0.33898
EPMU|Em0001g3345a	GO0008270	zinc ion binding	0.52629	GO0009057	macromolecule catabolic process	0.403971	GO0016021	integral component of membrane	0.362006
EPMU|Em0001g3346a
EPMU|Em0001g3347a	GO0003676	nucleic acid binding	0.516775	GO0015074	DNA integration	0.67417	GO0016021	integral component of membrane	0.315441
EPMU|Em0001g3349a	GO0004190	aspartic-type endopeptidase activity	0.707457	GO0015074	DNA integration	0.687254
EPMU|Em0001g334a							GO0016021	integral component of membrane	0.434563
EPMU|Em0001g3350a
EPMU|Em0001g3351a
EPMU|Em0001g3352a
EPMU|Em0001g3354a							GO0016021	integral component of membrane	0.433596
EPMU|Em0001g3355a	GO0004197	cysteine-type endopeptidase activity	0.383279	GO0006508	proteolysis	0.359357	GO0016021	integral component of membrane	0.433953
EPMU|Em0001g3356a	GO0003676	nucleic acid binding	0.490003	GO0015074	DNA integration	0.617108	GO0005615	extracellular space	0.33802
EPMU|Em0001g3357a
EPMU|Em0001g3359a
EPMU|Em0001g335a	GO0030246	carbohydrate binding	0.496657	GO0000272	polysaccharide catabolic process	0.539352	GO0016021	integral component of membrane	0.361803
EPMU|Em0001g3360a
EPMU|Em0001g3361a
EPMU|Em0001g3362a
EPMU|Em0001g3363a
EPMU|Em0001g3365a	GO0003700	DNA-binding transcription factor activity	0.608779	GO0006355	regulation of transcription, DNA-templated	0.571039
EPMU|Em0001g3366a	GO0003676	nucleic acid binding	0.501076	GO0015074	DNA integration	0.640926	GO0005833	hemoglobin complex	0.331806
EPMU|Em0001g3368a
EPMU|Em0001g3369a	GO0003676	nucleic acid binding	0.516762	GO0015074	DNA integration	0.686125	GO0005694	chromosome	0.341871
EPMU|Em0001g3370a	GO0005524	ATP binding	0.553288	GO0042254	ribosome biogenesis	0.667711	GO0005634	nucleus	0.6083
EPMU|Em0001g3373a	GO0008270	zinc ion binding	0.560044	GO0006508	proteolysis	0.496081
EPMU|Em0001g3374a	GO0019887	protein kinase regulator activity	0.453858	GO1903474	anchoring of the mitotic actomyosin contractile ring to the plasma membrane	0.5249	GO0005956	protein kinase CK2 complex	0.467011
EPMU|Em0001g3375a	GO0046983	protein dimerization activity	0.669075	GO0016310	phosphorylation	0.4013	GO0042765	GPI-anchor transamidase complex	0.363822
EPMU|Em0001g3376a	GO0016746	transferase activity, transferring acyl groups	0.634366	GO0006635	fatty acid beta-oxidation	0.435328	GO0005739	mitochondrion	0.397712
EPMU|Em0001g337a
EPMU|Em0001g3381a	GO0003676	nucleic acid binding	0.516577	GO0006355	regulation of transcription, DNA-templated	0.520158	GO0005634	nucleus	0.41024
EPMU|Em0001g3382a	GO0004350	glutamate-5-semialdehyde dehydrogenase activity	0.79403	GO0006561	proline biosynthetic process	0.74641	GO0005739	mitochondrion	0.503433
EPMU|Em0001g3383a	GO0004350	glutamate-5-semialdehyde dehydrogenase activity	0.794202	GO0006561	proline biosynthetic process	0.747625	GO0005739	mitochondrion	0.518874
EPMU|Em0001g3384a	GO0004523	RNA-DNA hybrid ribonuclease activity	0.540931	GO0015074	DNA integration	0.653756	GO0016021	integral component of membrane	0.32202
EPMU|Em0001g3386a	GO0071949	FAD binding	0.70869	GO0055114	oxidation-reduction process	0.479591	GO0016021	integral component of membrane	0.367561
EPMU|Em0001g3387a	GO0071949	FAD binding	0.678435	GO0055114	oxidation-reduction process	0.481331	GO0016021	integral component of membrane	0.355541
EPMU|Em0001g338a
EPMU|Em0001g3390a
EPMU|Em0001g3391a	GO0003676	nucleic acid binding	0.516323
EPMU|Em0001g3392a	GO0033691	sialic acid binding	0.599662	GO0043654	recognition of apoptotic cell	0.631026	GO0031232	extrinsic component of external side of plasma membrane	0.596278
EPMU|Em0001g3394a
EPMU|Em0001g3395a	GO0008270	zinc ion binding	0.51324	GO0015074	DNA integration	0.67305	GO0016020	membrane	0.320081
EPMU|Em0001g3397a
EPMU|Em0001g3399a
EPMU|Em0001g33a	GO0008483	transaminase activity	0.664149	GO0006396	RNA processing	0.411544	GO0016021	integral component of membrane	0.380297
EPMU|Em0001g3400a	GO0005524	ATP binding	0.45982	GO0007165	signal transduction	0.472178	GO0016021	integral component of membrane	0.377985
EPMU|Em0001g3401a	GO0003676	nucleic acid binding	0.516764	GO0015074	DNA integration	0.684927	GO0005634	nucleus	0.342676
EPMU|Em0001g3402a	GO0003676	nucleic acid binding	0.515296	GO0015074	DNA integration	0.679997	GO0016021	integral component of membrane	0.315696
EPMU|Em0001g3405a	GO0008061	chitin binding	0.459365	GO0045747	positive regulation of Notch signaling pathway	0.507587	GO0016021	integral component of membrane	0.409955
EPMU|Em0001g3406a
EPMU|Em0001g3407a
EPMU|Em0001g3408a	GO0003676	nucleic acid binding	0.51678	GO0006355	regulation of transcription, DNA-templated	0.483228	GO0005730	nucleolus	0.453503
EPMU|Em0001g3409a	GO0004190	aspartic-type endopeptidase activity	0.707552	GO0015074	DNA integration	0.687344
EPMU|Em0001g340a	GO0008270	zinc ion binding	0.530398	GO0000724	double-strand break repair via homologous recombination	0.501922	GO0016021	integral component of membrane	0.371715
EPMU|Em0001g3410a
EPMU|Em0001g3411a	GO0004888	transmembrane signaling receptor activity	0.453856	GO0007043	cell-cell junction assembly	0.584553	GO0005643	nuclear pore	0.439595
EPMU|Em0001g3413a	GO0008061	chitin binding	0.459084	GO0051239	regulation of multicellular organismal process	0.48132	GO0062023	collagen-containing extracellular matrix	0.493558
EPMU|Em0001g3414a
EPMU|Em0001g3415a	GO0005102	signaling receptor binding	0.4925	GO0030168	platelet activation	0.481112	GO0005576	extracellular region	0.519092
EPMU|Em0001g3416a							GO0016021	integral component of membrane	0.434396
EPMU|Em0001g3417a	GO0003676	nucleic acid binding	0.510539	GO0015074	DNA integration	0.658013	GO0016020	membrane	0.3259
EPMU|Em0001g3418a	GO0004190	aspartic-type endopeptidase activity	0.51534	GO0015074	DNA integration	0.608458	GO0005789	endoplasmic reticulum membrane	0.362592
EPMU|Em0001g3419a	GO0008061	chitin binding	0.477375	GO0002253	activation of immune response	0.415069	GO0016021	integral component of membrane	0.417709
EPMU|Em0001g341a
EPMU|Em0001g3420a
EPMU|Em0001g3422a
EPMU|Em0001g3423a	GO0003676	nucleic acid binding	0.483832				GO0016021	integral component of membrane	0.374179
EPMU|Em0001g3431a	GO0046872	metal ion binding	0.405521				GO0016021	integral component of membrane	0.422596
EPMU|Em0001g3432a	GO0004672	protein kinase activity	0.571013	GO0006468	protein phosphorylation	0.565065	GO0030430	host cell cytoplasm	0.434106
EPMU|Em0001g3433a
EPMU|Em0001g3436a
EPMU|Em0001g3437a	GO0008270	zinc ion binding	0.556759	GO0042908	xenobiotic transport	0.491012	GO0016021	integral component of membrane	0.388482
EPMU|Em0001g3438a	GO0004190	aspartic-type endopeptidase activity	0.591341	GO0015074	DNA integration	0.688333
EPMU|Em0001g3439a
EPMU|Em0001g3440a	GO0003676	nucleic acid binding	0.516768	GO0015074	DNA integration	0.681497	GO0005634	nucleus	0.330477
EPMU|Em0001g3442a
EPMU|Em0001g3443a	GO0004672	protein kinase activity	0.640257	GO0006468	protein phosphorylation	0.632763	GO0005829	cytosol	0.468042
EPMU|Em0001g3445a							GO0016021	integral component of membrane	0.434414
EPMU|Em0001g3446a
EPMU|Em0001g3447a	GO0008270	zinc ion binding	0.558961	GO0006888	endoplasmic reticulum to Golgi vesicle-mediated transport	0.674021	GO0030127	COPII vesicle coat	0.692116
EPMU|Em0001g3448a
EPMU|Em0001g344a	GO0004803	transposase activity	0.69655	GO0006313	transposition, DNA-mediated	0.68483	GO0016021	integral component of membrane	0.349425
EPMU|Em0001g3450a	GO0004721	phosphoprotein phosphatase activity	0.617041	GO0006470	protein dephosphorylation	0.611242	GO0016021	integral component of membrane	0.401479
EPMU|Em0001g3451a
EPMU|Em0001g3452a	GO0003676	nucleic acid binding	0.516775	GO0015074	DNA integration	0.688689	GO0016021	integral component of membrane	0.318217
EPMU|Em0001g3453a	GO0003777	microtubule motor activity	0.48387	GO0007018	microtubule-based movement	0.479338	GO0016021	integral component of membrane	0.424653
EPMU|Em0001g3454a	GO0004190	aspartic-type endopeptidase activity	0.566899	GO0015074	DNA integration	0.585133	GO0016021	integral component of membrane	0.319821
EPMU|Em0001g3455a
EPMU|Em0001g3456a	GO0005509	calcium ion binding	0.455808	GO0031119	tRNA pseudouridine synthesis	0.444643	GO0016021	integral component of membrane	0.396135
EPMU|Em0001g3457a
EPMU|Em0001g3459a	GO0008270	zinc ion binding	0.516638	GO0015074	DNA integration	0.618169
EPMU|Em0001g345a
EPMU|Em0001g3460a	GO0015095	magnesium ion transmembrane transporter activity	0.619979	GO1903830	magnesium ion transmembrane transport	0.616476	GO0005634	nucleus	0.528888
EPMU|Em0001g3461a	GO0003678	DNA helicase activity	0.686619	GO0000723	telomere maintenance	0.760673	GO0016021	integral component of membrane	0.338967
EPMU|Em0001g3462a	GO0005199	structural constituent of cell wall	0.398295	GO0045292	mRNA cis splicing, via spliceosome	0.738649	GO0071004	U2-type prespliceosome	0.456131
EPMU|Em0001g3463a	GO0008641	ubiquitin-like modifier activating enzyme activity	0.374697	GO0007018	microtubule-based movement	0.357956	GO0016021	integral component of membrane	0.433516
EPMU|Em0001g3464a	GO0004806	triglyceride lipase activity	0.400991	GO0010588	cotyledon vascular tissue pattern formation	0.440396	GO0045095	keratin filament	0.440919
EPMU|Em0001g3465a	GO0005261	cation channel activity	0.52819	GO0055080	cation homeostasis	0.541444	GO0030424	axon	0.580676
EPMU|Em0001g3466a	GO0005261	cation channel activity	0.541167	GO0055080	cation homeostasis	0.555191	GO0030424	axon	0.596701
EPMU|Em0001g3468a	GO0008061	chitin binding	0.486111	GO0006030	chitin metabolic process	0.489842	GO0005576	extracellular region	0.53064
EPMU|Em0001g3469a
EPMU|Em0001g346a
EPMU|Em0001g3470a	GO0004190	aspartic-type endopeptidase activity	0.512208	GO0015074	DNA integration	0.620844	GO0016021	integral component of membrane	0.332534
EPMU|Em0001g3471a	GO0016705	oxidoreductase activity, acting on paired donors, with incorporation or reduction of molecular oxygen	0.447994	GO0055114	oxidation-reduction process	0.390322	GO0016021	integral component of membrane	0.425557
EPMU|Em0001g3472a	GO0004190	aspartic-type endopeptidase activity	0.704593	GO0015074	DNA integration	0.684533	GO0016021	integral component of membrane	0.433608
EPMU|Em0001g3473a	GO0003676	nucleic acid binding	0.503494	GO0015074	DNA integration	0.638102	GO0016021	integral component of membrane	0.324961
EPMU|Em0001g3474a	GO0003676	nucleic acid binding	0.504727	GO0015074	DNA integration	0.64714	GO0005789	endoplasmic reticulum membrane	0.363143
EPMU|Em0001g3475a	GO0004190	aspartic-type endopeptidase activity	0.704853	GO0015074	DNA integration	0.68478	GO0016021	integral component of membrane	0.433692
EPMU|Em0001g3476a	GO0008641	ubiquitin-like modifier activating enzyme activity	0.374959	GO0007018	microtubule-based movement	0.358249	GO0016021	integral component of membrane	0.433505
EPMU|Em0001g3479a	GO0003777	microtubule motor activity	0.471366	GO0007018	microtubule-based movement	0.46715	GO0016021	integral component of membrane	0.426043
EPMU|Em0001g3480a	GO0004190	aspartic-type endopeptidase activity	0.624242	GO0006508	proteolysis	0.544724	GO0016021	integral component of membrane	0.314476
EPMU|Em0001g3482a							GO0016021	integral component of membrane	0.434964
EPMU|Em0001g3483a	GO0003677	DNA binding	0.56032	GO0015074	DNA integration	0.687166	GO0005887	integral component of plasma membrane	0.33652
EPMU|Em0001g3485a
EPMU|Em0001g3486a
EPMU|Em0001g3488a
EPMU|Em0001g3489a
EPMU|Em0001g348a	GO0008270	zinc ion binding	0.617199	GO0016567	protein ubiquitination	0.518874	GO0016021	integral component of membrane	0.314528
EPMU|Em0001g3490a
EPMU|Em0001g3492a	GO0004601	peroxidase activity	0.458914	GO0048814	regulation of dendrite morphogenesis	0.464769	GO1990316	Atg1/ULK1 kinase complex	0.436379
EPMU|Em0001g3493a	GO0004930	G protein-coupled receptor activity	0.721975	GO0032870	cellular response to hormone stimulus	0.759434	GO0005887	integral component of plasma membrane	0.661664
EPMU|Em0001g3495a
EPMU|Em0001g3496a	GO0005201	extracellular matrix structural constituent	0.567	GO0071897	DNA biosynthetic process	0.474664	GO0062023	collagen-containing extracellular matrix	0.554384
EPMU|Em0001g3497a
EPMU|Em0001g3499a	GO0004190	aspartic-type endopeptidase activity	0.548317	GO0015074	DNA integration	0.6071	GO0005634	nucleus	0.323578
EPMU|Em0001g3500a	GO0017056	structural constituent of nuclear pore	0.662973	GO0006913	nucleocytoplasmic transport	0.607725	GO0005643	nuclear pore	0.645287
EPMU|Em0001g3501a
EPMU|Em0001g3502a							GO0016021	integral component of membrane	0.433692
EPMU|Em0001g3503a
EPMU|Em0001g3504a	GO0016849	phosphorus-oxygen lyase activity	0.646147	GO0009190	cyclic nucleotide biosynthetic process	0.653303	GO0030479	actin cortical patch	0.596227
EPMU|Em0001g3506a	GO0003676	nucleic acid binding	0.516769	GO0015074	DNA integration	0.680276	GO0033588	Elongator holoenzyme complex	0.359134
EPMU|Em0001g3507a	GO0004601	peroxidase activity	0.439669	GO0006979	response to oxidative stress	0.436786	GO0030424	axon	0.437313
EPMU|Em0001g350a
EPMU|Em0001g3510a	GO0003777	microtubule motor activity	0.450262	GO0007018	microtubule-based movement	0.44658	GO0016021	integral component of membrane	0.419898
EPMU|Em0001g3511a
EPMU|Em0001g3512a	GO0008270	zinc ion binding	0.609791	GO0006355	regulation of transcription, DNA-templated	0.567436
EPMU|Em0001g3513a	GO0003690	double-stranded DNA binding	0.377371	GO0006355	regulation of transcription, DNA-templated	0.352521	GO0016021	integral component of membrane	0.435011
EPMU|Em0001g3514a							GO0016021	integral component of membrane	0.434974
EPMU|Em0001g3515a	GO0016887	ATPase activity	0.374146	GO0042127	regulation of cell population proliferation	0.529392	GO0062023	collagen-containing extracellular matrix	0.546267
EPMU|Em0001g3516a
EPMU|Em0001g3517a	GO0003677	DNA binding	0.559533
EPMU|Em0001g3518a
EPMU|Em0001g3519a
EPMU|Em0001g351a
EPMU|Em0001g3520a	GO0005509	calcium ion binding	0.629769	GO0015937	coenzyme A biosynthetic process	0.558605	GO0016021	integral component of membrane	0.379602
EPMU|Em0001g3521a	GO0046983	protein dimerization activity	0.676023	GO0016310	phosphorylation	0.451273	GO0016021	integral component of membrane	0.331605
EPMU|Em0001g3522a							GO0016021	integral component of membrane	0.434975
EPMU|Em0001g3523a
EPMU|Em0001g3525a	GO0004930	G protein-coupled receptor activity	0.675564	GO0007166	cell surface receptor signaling pathway	0.669506	GO0097451	glial limiting end-foot	0.520054
EPMU|Em0001g3526a	GO0008270	zinc ion binding	0.61144	GO0015074	DNA integration	0.445193
EPMU|Em0001g3527a	GO0004523	RNA-DNA hybrid ribonuclease activity	0.501854	GO0090502	RNA phosphodiester bond hydrolysis, endonucleolytic	0.483351	GO0016021	integral component of membrane	0.405613
EPMU|Em0001g3528a	GO0004190	aspartic-type endopeptidase activity	0.547009	GO0015074	DNA integration	0.587041	GO0016020	membrane	0.319815
EPMU|Em0001g352a
EPMU|Em0001g3530a
EPMU|Em0001g3531a	GO0003676	nucleic acid binding	0.501832	GO0015074	DNA integration	0.650831	GO0005615	extracellular space	0.357831
EPMU|Em0001g3532a	GO0016491	oxidoreductase activity	0.547813	GO0055114	oxidation-reduction process	0.533548
EPMU|Em0001g3533a
EPMU|Em0001g3535a	GO0004190	aspartic-type endopeptidase activity	0.513509	GO0015074	DNA integration	0.573847	GO0031232	extrinsic component of external side of plasma membrane	0.341896
EPMU|Em0001g3537a
EPMU|Em0001g3538a	GO0004386	helicase activity	0.636934	GO0006310	DNA recombination	0.568453	GO0005634	nucleus	0.395983
EPMU|Em0001g3539a
EPMU|Em0001g353a
EPMU|Em0001g3540a	GO0005525	GTP binding	0.660951				GO0016021	integral component of membrane	0.317241
EPMU|Em0001g3542a
EPMU|Em0001g3543a
EPMU|Em0001g3544a
EPMU|Em0001g3545a	GO0004000	adenosine deaminase activity	0.78207	GO0006396	RNA processing	0.62025
[truncated: 21,369 more rows]

## Sheet: REVIGO_treemap_BP_8147clusters_EPMU_Uni
term_ID	description	frequencyInDb	value	uniqueness	dispensability	representative
GO:0006366	transcription from RNA polymerase II promoter	0.0143	0.7607	0.869	0.29	viral DNA genome replication
GO:0000278	mitotic cell cycle	0.00561	0.7467	0.833	0.429	striated muscle myosin thick filament assembly
GO:0000165	MAPK cascade	0.00245	0.7956	0.678	0.461	cellular response to 3,3prime,5-triiodo-L-thyronine
GO:0006914	autophagy	0.0023	0.7702	0.96	0.022	autophagy
GO:0018108	peptidyl-tyrosine phosphorylation	0.00188	0.768	0.852	0.497	cellular response to 3,3prime,5-triiodo-L-thyronine
GO:0042391	regulation of membrane potential	0.00135	0.7917	0.865	0.442	negative regulation of protein K48-linked deubiquitination
GO:0006662	glycerol ether metabolic process	0.00122	0.752	0.895	0.23	triterpenoid biosynthesis
GO:0006596	polyamine biosynthetic process	0.00117	0.7567	0.912	0.242	triterpenoid biosynthesis
GO:0001558	regulation of cell growth	0.00094	0.8009	0.704	0.462	cellular response to 3,3prime,5-triiodo-L-thyronine
GO:0006665	sphingolipid metabolic process	0.00093	0.7818	0.835	0.447	negative regulation of protein K48-linked deubiquitination
GO:0072488	ammonium transmembrane transport	0.00086	0.7693	0.925	0.486	minus-end-directed vesicle transport along microtubule
GO:0006368	transcription elongation from RNA polymerase II promoter	0.00082	0.8149	0.886	0.352	viral DNA genome replication
GO:0006030	chitin metabolic process	0.00077	0.7863	0.921	0.34	negative regulation of protein K48-linked deubiquitination
GO:0006564	L-serine biosynthetic process	0.00075	0.7776	0.823	0.23	triterpenoid biosynthesis
GO:0000460	maturation of 5.8S rRNA	0.00066	0.8141	0.774	0.335	striated muscle myosin thick filament assembly
GO:0048015	phosphatidylinositol-mediated signaling	0.00061	0.8032	0.79	0.417	cellular response to 3,3prime,5-triiodo-L-thyronine
GO:0005992	trehalose biosynthetic process	0.0006	0.7833	0.831	0.479	negative regulation of protein K48-linked deubiquitination
GO:0031098	stress-activated protein kinase signaling cascade	0.0006	0.8312	0.78	0.341	cellular response to 3,3prime,5-triiodo-L-thyronine
GO:0071427	mRNA-containing ribonucleoprotein complex export from nucleus	0.00056	0.7988	0.9	0.48	minus-end-directed vesicle transport along microtubule
GO:0006556	S-adenosylmethionine biosynthetic process	0.0005	0.785	0.925	0.095	S-adenosylmethionine biosynthesis
GO:0006465	signal peptide processing	0.0005	0.7979	0.86	0.282	negative regulation of protein K48-linked deubiquitination
GO:0001666	response to hypoxia	0.00049	0.8258	0.905	0.392	cellular response to 3,3prime,5-triiodo-L-thyronine
GO:1902476	chloride transmembrane transport	0.00047	0.7708	0.933	0.455	minus-end-directed vesicle transport along microtubule
GO:0042545	cell wall modification	0.00045	0.8018	0.844	0.284	striated muscle myosin thick filament assembly
GO:0006378	mRNA polyadenylation	0.00044	0.8082	0.89	0.442	striated muscle myosin thick filament assembly
GO:0019722	calcium-mediated signaling	0.0004	0.8027	0.795	0.405	cellular response to 3,3prime,5-triiodo-L-thyronine
GO:0051103	DNA ligation involved in DNA repair	0.00039	0.8035	0.824	0.458	cellular response to 3,3prime,5-triiodo-L-thyronine
GO:0007416	synapse assembly	0.00038	0.8442	0.669	0.474	negative regulation of protein K48-linked deubiquitination
GO:0006182	cGMP biosynthetic process	0.00032	0.8275	0.805	0.321	negative regulation of protein K48-linked deubiquitination
GO:0006421	asparaginyl-tRNA aminoacylation	0.00029	0.7973	0.784	0.422	striated muscle myosin thick filament assembly
GO:0030641	regulation of cellular pH	0.00028	0.8373	0.8	0.441	negative regulation of protein K48-linked deubiquitination
GO:0007631	feeding behavior	0.00026	0.7818	0.99	0	feeding behavior
GO:0006301	postreplication repair	0.00023	0.8296	0.829	0.432	cellular response to 3,3prime,5-triiodo-L-thyronine
GO:0001935	endothelial cell proliferation	0.00022	0.8555	0.935	0.036	endothelial cell proliferation
GO:0007023	post-chaperonin tubulin folding pathway	0.0002	0.8404	0.965	0.016	post-chaperonin tubulin folding pathway
GO:0036297	interstrand cross-link repair	0.00018	0.8119	0.831	0.436	cellular response to 3,3prime,5-triiodo-L-thyronine
GO:0009450	gamma-aminobutyric acid catabolic process	0.00018	0.8123	0.811	0.373	negative regulation of protein K48-linked deubiquitination
GO:0016598	protein arginylation	0.00017	0.8202	0.84	0.4	negative regulation of protein K48-linked deubiquitination
GO:0030317	flagellated sperm motility	0.00017	0.8437	0.823	0.403	minus-end-directed vesicle transport along microtubule
GO:0006488	dolichol-linked oligosaccharide biosynthetic process	0.00016	0.8135	0.841	0.38	negative regulation of protein K48-linked deubiquitination
GO:0048013	ephrin receptor signaling pathway	0.00016	0.8353	0.782	0.463	cellular response to 3,3prime,5-triiodo-L-thyronine
GO:0070828	heterochromatin organization	0.00012	0.8507	0.84	0.373	striated muscle myosin thick filament assembly
GO:0071918	urea transmembrane transport	0.0001	0.8398	0.884	0.414	minus-end-directed vesicle transport along microtubule
GO:0070534	protein K63-linked ubiquitination	0.0001	0.8508	0.875	0.443	negative regulation of protein K48-linked deubiquitination
GO:0015876	acetyl-CoA transport	9e-05	0.8457	0.883	0.293	minus-end-directed vesicle transport along microtubule
GO:0007157	heterophilic cell-cell adhesion via plasma membrane cell adhesion molecules	8e-05	0.8517	0.968	0	heterophilic cell-cell adhesion via plasma membrane cell adhesion molecules
GO:0045197	establishment or maintenance of epithelial cell apical/basal polarity	8e-05	0.8507	0.888	0.094	establishment or maintenance of epithelial cell apical/basal polarity
GO:0007214	gamma-aminobutyric acid signaling pathway	8e-05	0.8474	0.811	0.245	cellular response to 3,3prime,5-triiodo-L-thyronine
GO:0071711	basement membrane organization	8e-05	0.854	0.804	0.243	striated muscle myosin thick filament assembly
GO:0010248	establishment or maintenance of transmembrane electrochemical gradient	7e-05	0.8598	0.941	0.121	minus-end-directed vesicle transport along microtubule
GO:0006384	transcription initiation from RNA polymerase III promoter	7e-05	0.8341	0.905	0.134	viral DNA genome replication
GO:0045022	early endosome to late endosome transport	7e-05	0.8537	0.897	0.436	minus-end-directed vesicle transport along microtubule
GO:0035418	protein localization to synapse	6e-05	0.7901	0.934	0.345	minus-end-directed vesicle transport along microtubule
GO:0019885	antigen processing and presentation of endogenous peptide antigen via MHC class I	5e-05	0.7967	0.973	0.479	cellular response to 3,3prime,5-triiodo-L-thyronine
GO:0033227	dsRNA transport	5e-05	0.8491	0.879	0.325	minus-end-directed vesicle transport along microtubule
GO:0016104	triterpenoid biosynthetic process	5e-05	0.8337	0.863	0.097	triterpenoid biosynthesis
GO:2001256	regulation of store-operated calcium entry	5e-05	0.8521	0.847	0.285	minus-end-directed vesicle transport along microtubule
GO:0010172	embryonic body morphogenesis	5e-05	0.8562	0.822	0.402	striated muscle myosin thick filament assembly
GO:1990090	cellular response to nerve growth factor stimulus	4e-05	0.8585	0.877	0.432	cellular response to 3,3prime,5-triiodo-L-thyronine
GO:0039693	viral DNA genome replication	4e-05	0.8362	0.875	0.063	viral DNA genome replication
GO:0030277	maintenance of gastrointestinal epithelium	4e-05	0.8563	0.766	0.367	negative regulation of protein K48-linked deubiquitination
GO:0045041	protein import into mitochondrial intermembrane space	4e-05	0.8499	0.75	0.438	minus-end-directed vesicle transport along microtubule
GO:0090286	cytoskeletal anchoring at nuclear membrane	4e-05	0.8269	0.676	0.462	striated muscle myosin thick filament assembly
GO:0033334	fin morphogenesis	3e-05	0.8522	0.829	0.407	striated muscle myosin thick filament assembly
GO:0006203	dGTP catabolic process	3e-05	0.8054	0.804	0.455	negative regulation of protein K48-linked deubiquitination
GO:0032332	positive regulation of chondrocyte differentiation	3e-05	0.8589	0.689	0.466	negative regulation of protein K48-linked deubiquitination
GO:0071688	striated muscle myosin thick filament assembly	3e-05	0.8638	0.671	0.076	striated muscle myosin thick filament assembly
GO:0071985	multivesicular body sorting pathway	2e-05	0.8167	0.884	0.442	minus-end-directed vesicle transport along microtubule
GO:0070086	ubiquitin-dependent endocytosis	2e-05	0.8638	0.874	0.216	minus-end-directed vesicle transport along microtubule
GO:0006707	cholesterol catabolic process	2e-05	0.7998	0.853	0.448	negative regulation of protein K48-linked deubiquitination
GO:0032486	Rap protein signal transduction	2e-05	0.8472	0.822	0.252	cellular response to 3,3prime,5-triiodo-L-thyronine
GO:0031581	hemidesmosome assembly	2e-05	0.8466	0.803	0.337	striated muscle myosin thick filament assembly
GO:0005981	regulation of glycogen catabolic process	2e-05	0.8618	0.752	0.166	negative regulation of protein K48-linked deubiquitination
GO:0031274	positive regulation of pseudopodium assembly	2e-05	0.865	0.7	0.362	cellular response to 3,3prime,5-triiodo-L-thyronine
GO:0010269	response to selenium ion	1e-05	0.8692	0.92	0.25	cellular response to 3,3prime,5-triiodo-L-thyronine
GO:0018142	protein-DNA covalent cross-linking	1e-05	0.8414	0.901	0.205	negative regulation of protein K48-linked deubiquitination
GO:0098725	symmetric cell division	1e-05	0.753	0.9	0.083	symmetric cell division
GO:0070212	protein poly-ADP-ribosylation	1e-05	0.863	0.827	0.196	negative regulation of protein K48-linked deubiquitination
GO:0002574	thrombocyte differentiation	1e-05	0.8638	0.783	0.437	cellular response to 3,3prime,5-triiodo-L-thyronine
GO:1902455	negative regulation of stem cell population maintenance	1e-05	0.868	0.758	0.326	negative regulation of protein K48-linked deubiquitination
GO:0002223	stimulatory C-type lectin receptor signaling pathway	1e-05	0.8717	0.747	0.16	cellular response to 3,3prime,5-triiodo-L-thyronine
GO:0035633	maintenance of permeability of blood-brain barrier	0	0.7634	0.901	0.1	negative regulation of protein K48-linked deubiquitination
GO:1905243	cellular response to 3,3',5-triiodo-L-thyronine	0	0.8929	0.901	0	cellular response to 3,3prime,5-triiodo-L-thyronine
GO:2000582	positive regulation of ATP-dependent microtubule motor activity, plus-end-directed	0	0.8233	0.893	0.102	negative regulation of protein K48-linked deubiquitination
GO:0018057	peptidyl-lysine oxidation	0	0.8687	0.846	0.188	negative regulation of protein K48-linked deubiquitination
GO:0072382	minus-end-directed vesicle transport along microtubule	0	0.8775	0.811	0.011	minus-end-directed vesicle transport along microtubule
GO:2000676	positive regulation of type B pancreatic cell apoptotic process	0	0.8442	0.802	0.338	cellular response to 3,3prime,5-triiodo-L-thyronine
GO:1905247	positive regulation of aspartic-type peptidase activity	0	0.7472	0.789	0.458	negative regulation of protein K48-linked deubiquitination
GO:0051878	lateral element assembly	0	0.7874	0.782	0.306	striated muscle myosin thick filament assembly
GO:1901537	positive regulation of DNA demethylation	0	0.8257	0.781	0.312	cellular response to 3,3prime,5-triiodo-L-thyronine
GO:1903094	negative regulation of protein K48-linked deubiquitination	0	0.8688	0.78	0.012	negative regulation of protein K48-linked deubiquitination
GO:0061739	protein lipidation involved in autophagosome assembly	0	0.8436	0.76	0.436	striated muscle myosin thick filament assembly
GO:1905198	manchette assembly	0	0.7917	0.755	0.381	striated muscle myosin thick filament assembly

## Sheet: REVIGO_treemap_MF_8147clusters_EPMU_Uni
term_ID	description	frequencyInDb	value	uniqueness	dispensability	representative
GO:0000981	RNA polymerase II transcription factor activity, sequence-specific DNA binding	0.0064	0.7324	0.991	0	RNA polymerase II transcription factor activity, sequence-specific DNA binding
GO:0001228	transcriptional activator activity, RNA polymerase II transcription regulatory region sequence-specific binding	0.00079	0.8075	0.991	0.497	RNA polymerase II transcription factor activity, sequence-specific DNA binding
GO:0001616	growth hormone secretagogue receptor activity	0	0.8614	0.931	0	growth hormone secretagogue receptor activity
GO:0038006	netrin receptor activity involved in chemoattraction	0	0.7829	0.94	0.313	growth hormone secretagogue receptor activity
GO:0005044	scavenger receptor activity	0.00041	0.8175	0.934	0.339	growth hormone secretagogue receptor activity
GO:0071936	coreceptor activity involved in Wnt signaling pathway	2e-05	0.7622	0.936	0.376	growth hormone secretagogue receptor activity
GO:0005221	intracellular cyclic nucleotide activated cation channel activity	3e-05	0.8546	0.87	0.388	growth hormone secretagogue receptor activity
GO:0005034	osmosensor activity	1e-05	0.7433	0.928	0.409	growth hormone secretagogue receptor activity
GO:0031992	energy transducer activity	0.00012	0.7456	0.938	0.418	growth hormone secretagogue receptor activity
GO:0016493	C-C chemokine receptor activity	4e-05	0.8519	0.919	0.44	growth hormone secretagogue receptor activity
GO:0038024	cargo receptor activity	0.00046	0.6994	0.933	0.454	growth hormone secretagogue receptor activity
GO:0005003	ephrin receptor activity	8e-05	0.8455	0.836	0.468	growth hormone secretagogue receptor activity
GO:0003713	transcription coactivator activity	0.0009	0.7981	0.985	0	transcription coactivator activity
GO:0004720	protein-lysine 6-oxidase activity	1e-05	0.8696	0.962	0	protein-lysine 6-oxidase activity
GO:0033781	cholesterol 24-hydroxylase activity	0	0.8171	0.958	0.145	protein-lysine 6-oxidase activity
GO:0050664	oxidoreductase activity, acting on NAD(P)H, oxygen as acceptor	0.00011	0.8435	0.951	0.172	protein-lysine 6-oxidase activity
GO:0009013	succinate-semialdehyde dehydrogenase [NAD(P)+] activity	0.0002	0.8113	0.953	0.204	protein-lysine 6-oxidase activity
GO:0051903	S-(hydroxymethyl)glutathione dehydrogenase activity	0.00016	0.8026	0.951	0.208	protein-lysine 6-oxidase activity
GO:0015035	protein disulfide oxidoreductase activity	0.00305	0.7332	0.948	0.251	protein-lysine 6-oxidase activity
GO:0004601	peroxidase activity	0.00377	0.719	0.947	0.316	protein-lysine 6-oxidase activity
GO:0016705	oxidoreductase activity, acting on paired donors, with incorporation or reduction of molecular oxygen	0.01177	0.6892	0.943	0.358	protein-lysine 6-oxidase activity
GO:0004497	monooxygenase activity	0.00947	0.6808	0.944	0.394	protein-lysine 6-oxidase activity
GO:0016706	oxidoreductase activity, acting on paired donors, with incorporation or reduction of molecular oxygen, 2-oxoglutarate as one donor, and incorporation of one atom each of oxygen into both donors	0.00052	0.7958	0.948	0.427	protein-lysine 6-oxidase activity
GO:0016174	NAD(P)H oxidase activity	3e-05	0.7098	0.954	0.493	protein-lysine 6-oxidase activity
GO:0008307	structural constituent of muscle	6e-05	0.8569	0.984	0	structural constituent of muscle
GO:0005201	extracellular matrix structural constituent	0.00028	0.8263	0.983	0.369	structural constituent of muscle
GO:0005199	structural constituent of cell wall	0.00017	0.7835	0.983	0.393	structural constituent of muscle
GO:0017056	structural constituent of nuclear pore	0.00025	0.7993	0.983	0.402	structural constituent of muscle
GO:0042302	structural constituent of cuticle	0.00063	0.8065	0.982	0.426	structural constituent of muscle
GO:0005200	structural constituent of cytoskeleton	0.00079	0.7774	0.982	0.456	structural constituent of muscle
GO:0017112	Rab guanyl-nucleotide exchange factor activity	0.00012	0.843	0.962	0	Rab guanyl-nucleotide exchange factor activity
GO:0031386	protein tag	0.0001	0.8462	0.994	0	protein tag
GO:0045569	TRAIL binding	0	0.8674	0.884	0	TRAIL binding
GO:1904855	proteasome regulatory particle binding	7e-05	0.8673	0.854	0.27	TRAIL binding
GO:0032427	GBD domain binding	0	0.6971	0.884	0.272	TRAIL binding
GO:0045503	dynein light chain binding	1e-05	0.8644	0.871	0.281	TRAIL binding
GO:0019957	C-C chemokine binding	2e-05	0.8599	0.876	0.29	TRAIL binding
GO:0043560	insulin receptor substrate binding	2e-05	0.7559	0.874	0.295	TRAIL binding
GO:0051371	muscle alpha-actinin binding	3e-05	0.8619	0.864	0.296	TRAIL binding
GO:0098632	protein binding involved in cell-cell adhesion	5e-05	0.786	0.869	0.307	TRAIL binding
GO:0043548	phosphatidylinositol 3-kinase binding	5e-05	0.7405	0.869	0.307	TRAIL binding
GO:0043236	laminin binding	6e-05	0.8502	0.869	0.308	TRAIL binding
GO:0001099	basal RNA polymerase II transcription machinery binding	0.00017	0.8442	0.861	0.327	TRAIL binding
GO:0097110	scaffold protein binding	7e-05	0.6987	0.867	0.328	TRAIL binding
GO:0017147	Wnt-protein binding	9e-05	0.7599	0.866	0.331	TRAIL binding
GO:0005164	tumor necrosis factor receptor binding	0.00011	0.8391	0.853	0.336	TRAIL binding
GO:0051117	ATPase binding	0.00014	0.8376	0.853	0.34	TRAIL binding
GO:0005520	insulin-like growth factor binding	0.00014	0.8376	0.862	0.34	TRAIL binding
GO:0045296	cadherin binding	0.00062	0.8357	0.848	0.372	TRAIL binding
GO:0019955	cytokine binding	0.00021	0.835	0.859	0.376	TRAIL binding
GO:0001085	RNA polymerase II transcription factor binding	0.00033	0.7693	0.854	0.387	TRAIL binding
GO:0030276	clathrin binding	0.00033	0.7094	0.856	0.387	TRAIL binding
GO:0008022	protein C-terminus binding	0.00035	0.7194	0.855	0.388	TRAIL binding
GO:0030674	protein binding, bridging	0.00045	0.7966	0.85	0.395	TRAIL binding
GO:0005484	SNAP receptor activity	0.00047	0.8133	0.853	0.396	TRAIL binding
GO:0043130	ubiquitin binding	0.00059	0.8151	0.846	0.403	TRAIL binding
GO:0005516	calmodulin binding	0.00072	0.7942	0.849	0.408	TRAIL binding
GO:0051087	chaperone binding	0.00101	0.7749	0.846	0.422	TRAIL binding
GO:0019904	protein domain specific binding	0.00147	0.7731	0.842	0.445	TRAIL binding
GO:0005523	tropomyosin binding	7e-05	0.8499	0.856	0.488	TRAIL binding
GO:0042802	identical protein binding	0.004	0.7354	0.832	0.495	TRAIL binding
GO:0045735	nutrient reservoir activity	0.00042	0.7108	0.994	0	nutrient reservoir activity
GO:0008884	glutathionylspermidine amidase activity	0	0.8625	0.931	0.012	glutathionylspermidine amidase activity
GO:0005391	sodium:potassium-exchanging ATPase activity	6e-05	0.8619	0.853	0.104	glutathionylspermidine amidase activity
GO:0061578	Lys63-specific deubiquitinase activity	2e-05	0.8219	0.927	0.112	glutathionylspermidine amidase activity
GO:0019784	NEDD8-specific protease activity	3e-05	0.8539	0.908	0.115	glutathionylspermidine amidase activity
GO:0004415	hyalurononglucosaminidase activity	6e-05	0.8494	0.914	0.119	glutathionylspermidine amidase activity
GO:0004531	deoxyribonuclease II activity	0.00015	0.8478	0.875	0.125	glutathionylspermidine amidase activity
GO:0019534	toxin transporter activity	1e-05	0.7528	0.957	0.211	glutathionylspermidine amidase activity
GO:0008521	acetyl-CoA transporter activity	8e-05	0.8472	0.952	0.235	glutathionylspermidine amidase activity
GO:0042910	xenobiotic transporter activity	0.00025	0.7392	0.949	0.255	glutathionylspermidine amidase activity
GO:0001681	sialate O-acetylesterase activity	1e-05	0.8332	0.898	0.287	glutathionylspermidine amidase activity
GO:0008569	ATP-dependent microtubule motor activity, minus-end-directed	2e-05	0.8524	0.913	0.289	glutathionylspermidine amidase activity
GO:0051032	nucleic acid transmembrane transporter activity	2e-05	0.8524	0.943	0.289	glutathionylspermidine amidase activity
GO:0004724	magnesium-dependent protein serine/threonine phosphatase activity	2e-05	0.8469	0.883	0.3	glutathionylspermidine amidase activity
GO:0015204	urea transmembrane transporter activity	9e-05	0.8436	0.941	0.309	glutathionylspermidine amidase activity
GO:0003860	3-hydroxyisobutyryl-CoA hydrolase activity	0.00022	0.8134	0.884	0.34	glutathionylspermidine amidase activity
GO:0005319	lipid transporter activity	0.00124	0.7691	0.934	0.354	glutathionylspermidine amidase activity
GO:0045330	aspartyl esterase activity	0.00037	0.8128	0.881	0.359	glutathionylspermidine amidase activity
GO:0004053	arginase activity	0.00011	0.8245	0.919	0.363	glutathionylspermidine amidase activity
GO:0036402	proteasome-activating ATPase activity	5e-05	0.8447	0.913	0.366	glutathionylspermidine amidase activity
GO:0017116	single-stranded DNA-dependent ATP-dependent DNA helicase activity	7e-05	0.8229	0.907	0.371	glutathionylspermidine amidase activity
GO:0070003	threonine-type peptidase activity	0.00127	0.775	0.895	0.373	glutathionylspermidine amidase activity
GO:0005452	inorganic anion exchanger activity	0.00021	0.8302	0.928	0.38	glutathionylspermidine amidase activity
GO:0004528	phosphodiesterase I activity	3e-05	0.8398	0.876	0.402	glutathionylspermidine amidase activity
GO:0008484	sulfuric ester hydrolase activity	0.00142	0.7414	0.87	0.405	glutathionylspermidine amidase activity
GO:0008832	dGTPase activity	4e-05	0.7982	0.883	0.414	glutathionylspermidine amidase activity
GO:0008995	ribonuclease E activity	9e-05	0.8291	0.882	0.414	glutathionylspermidine amidase activity
GO:0016977	chitosanase activity	4e-05	0.8484	0.915	0.418	glutathionylspermidine amidase activity
GO:0016161	beta-amylase activity	5e-05	0.8488	0.915	0.422	glutathionylspermidine amidase activity
GO:0008519	ammonium transmembrane transporter activity	0.00086	0.7706	0.926	0.43	glutathionylspermidine amidase activity
GO:0008186	RNA-dependent ATPase activity	0.00106	0.7984	0.896	0.437	glutathionylspermidine amidase activity
GO:0003924	GTPase activity	0.01135	0.6826	0.885	0.443	glutathionylspermidine amidase activity
GO:0004568	chitinase activity	0.00021	0.8154	0.908	0.454	glutathionylspermidine amidase activity
GO:0033925	mannosyl-glycoprotein endo-beta-N-acetylglucosaminidase activity	6e-05	0.6942	0.914	0.457	glutathionylspermidine amidase activity
GO:0042242	cobyrinic acid a,c-diamide synthase activity	0.00016	0.8147	0.916	0.458	glutathionylspermidine amidase activity
GO:0004647	phosphoserine phosphatase activity	0.00027	0.8132	0.868	0.481	glutathionylspermidine amidase activity
GO:0052629	phosphatidylinositol-3,5-bisphosphate 3-phosphatase activity	2e-05	0.7885	0.882	0.482	glutathionylspermidine amidase activity
GO:0097199	cysteine-type endopeptidase activity involved in apoptotic signaling pathway	1e-05	0.8307	0.876	0.483	glutathionylspermidine amidase activity
GO:0019198	transmembrane receptor protein phosphatase activity	1e-05	0.7003	0.823	0.484	glutathionylspermidine amidase activity
GO:0004000	adenosine deaminase activity	0.00051	0.7823	0.912	0.484	glutathionylspermidine amidase activity
GO:1990404	protein ADP-ribosylase activity	0	0.8592	0.93	0.012	protein ADP-ribosylase activity
GO:0015016	[heparan sulfate]-glucosamine N-sulfotransferase activity	4e-05	0.8559	0.93	0.109	protein ADP-ribosylase activity
GO:0004692	cGMP-dependent protein kinase activity	3e-05	0.8516	0.903	0.12	protein ADP-ribosylase activity
GO:0004057	arginyltransferase activity	0.00015	0.8253	0.923	0.13	protein ADP-ribosylase activity
GO:0004478	methionine adenosyltransferase activity	0.00046	0.7899	0.927	0.149	protein ADP-ribosylase activity
GO:0004084	branched-chain-amino-acid transaminase activity	0.00046	0.7889	0.923	0.16	protein ADP-ribosylase activity
GO:0009008	DNA-methyltransferase activity	0.00079	0.7629	0.914	0.166	protein ADP-ribosylase activity
GO:0004842	ubiquitin-protein transferase activity	0.00352	0.7378	0.909	0.192	protein ADP-ribosylase activity
GO:0000829	inositol heptakisphosphate kinase activity	1e-05	0.8462	0.91	0.241	protein ADP-ribosylase activity
GO:0004781	sulfate adenylyltransferase (ATP) activity	0.00046	0.786	0.9	0.25	protein ADP-ribosylase activity
GO:0016307	phosphatidylinositol phosphate kinase activity	0.00032	0.8228	0.897	0.317	protein ADP-ribosylase activity
GO:0004349	glutamate 5-kinase activity	0.00032	0.7586	0.901	0.327	protein ADP-ribosylase activity
GO:0016780	phosphotransferase activity, for other substituted phosphate groups	0.00327	0.7215	0.892	0.337	protein ADP-ribosylase activity
GO:0004583	dolichyl-phosphate-glucose-glycolipid alpha-glucosyltransferase activity	6e-05	0.8538	0.919	0.347	protein ADP-ribosylase activity
GO:0004335	galactokinase activity	0.00024	0.8091	0.897	0.356	protein ADP-ribosylase activity
GO:0004020	adenylylsulfate kinase activity	0.00027	0.7942	0.898	0.358	protein ADP-ribosylase activity
GO:0004143	diacylglycerol kinase activity	0.00036	0.8087	0.896	0.365	protein ADP-ribosylase activity
GO:0004743	pyruvate kinase activity	0.00055	0.7846	0.896	0.377	protein ADP-ribosylase activity
GO:0004713	protein tyrosine kinase activity	0.00138	0.7716	0.885	0.413	protein ADP-ribosylase activity
GO:0019706	protein-cysteine S-palmitoyltransferase activity	0.00068	0.802	0.913	0.428	protein ADP-ribosylase activity
GO:0004687	myosin light chain kinase activity	2e-05	0.7358	0.906	0.428	protein ADP-ribosylase activity
GO:0003951	NAD+ kinase activity	0.00128	0.7398	0.888	0.44	protein ADP-ribosylase activity
GO:0003886	DNA (cytosine-5-)-methyltransferase activity	0.00023	0.7899	0.917	0.448	protein ADP-ribosylase activity
GO:0052724	inositol hexakisphosphate 3-kinase activity	0	0.8451	0.909	0.469	protein ADP-ribosylase activity
GO:0015018	galactosylgalactosylxylosylprotein 3-beta-glucuronosyltransferase activity	9e-05	0.8495	0.916	0.487	protein ADP-ribosylase activity
GO:0003968	RNA-directed 5'-3' RNA polymerase activity	0.00034	0.7242	0.9	0.492	protein ADP-ribosylase activity
GO:0033857	diphosphoinositol-pentakisphosphate kinase activity	2e-05	0.845	0.907	0.499	protein ADP-ribosylase activity
GO:0000250	lanosterol synthase activity	1e-05	0.8385	0.967	0.012	lanosterol synthase activity
GO:0003917	DNA topoisomerase type I activity	0.00084	0.7649	0.965	0.369	lanosterol synthase activity
GO:0008885	glutathionylspermidine synthase activity	1e-05	0.8369	0.959	0.012	glutathionylspermidine synthase activity
GO:0004816	asparagine-tRNA ligase activity	0.00027	0.8011	0.951	0.32	glutathionylspermidine synthase activity
GO:0003910	DNA ligase (ATP) activity	0.00055	0.7877	0.953	0.41	glutathionylspermidine synthase activity
GO:0030272	5-formyltetrahydrofolate cyclo-ligase activity	0.00031	0.7946	0.953	0.42	glutathionylspermidine synthase activity
GO:0008641	small protein activating enzyme activity	0.00115	0.7666	0.951	0.452	glutathionylspermidine synthase activity
GO:0046570	methylthioribulose 1-phosphate dehydratase activity	8e-05	0.836	0.966	0.013	methylthioribulose 1-phosphate dehydratase activity
GO:0004383	guanylate cyclase activity	0.00023	0.8327	0.962	0.359	methylthioribulose 1-phosphate dehydratase activity
GO:0016846	carbon-sulfur lyase activity	0.00143	0.7513	0.962	0.429	methylthioribulose 1-phosphate dehydratase activity
GO:0004803	transposase activity	0.00307	0.7233	0.973	0.019	transposase activity
GO:0070492	oligosaccharide binding	6e-05	0.8604	0.968	0.023	oligosaccharide binding
GO:0005534	galactose binding	5e-05	0.8079	0.963	0.499	oligosaccharide binding
GO:0008430	selenium binding	6e-05	0.8478	0.977	0.027	selenium binding
GO:1902936	phosphatidylinositol bisphosphate binding	0.00024	0.8336	0.949	0.029	phosphatidylinositol bisphosphate binding
GO:0071949	FAD binding	0.00264	0.7093	0.953	0.173	phosphatidylinositol bisphosphate binding
GO:0050840	extracellular matrix binding	0.00011	0.7648	0.976	0.03	extracellular matrix binding
GO:0000339	RNA cap binding	0.00025	0.8209	0.966	0.031	RNA cap binding
GO:0000977	RNA polymerase II regulatory region sequence-specific DNA binding	0.0016	0.7709	0.962	0.166	RNA cap binding
GO:0003697	single-stranded DNA binding	0.00219	0.7375	0.965	0.289	RNA cap binding
GO:0003743	translation initiation factor activity	0.00411	0.7303	0.96	0.405	RNA cap binding
GO:0003725	double-stranded RNA binding	0.00084	0.7025	0.964	0.443	RNA cap binding
GO:0042277	peptide binding	0.00089	0.7878	0.97	0.034	peptide binding
GO:0008061	chitin binding	0.00114	0.7775	0.971	0.038	chitin binding
GO:0035438	cyclic-di-GMP binding	0.00056	0.7722	0.956	0.204	chitin binding
GO:0043531	ADP binding	0.00183	0.7011	0.957	0.223	chitin binding
GO:0008289	lipid binding	0.00519	0.7249	0.971	0.043	lipid binding
GO:0044877	macromolecular complex binding	0.0074	0.711	0.971	0.051	macromolecular complex binding
GO:0030246	carbohydrate binding	0.00723	0.7009	0.971	0.053	carbohydrate binding
GO:0030955	potassium ion binding	0.00074	0.7677	0.968	0.094	potassium ion binding
GO:0005507	copper ion binding	0.00315	0.7228	0.965	0.244	potassium ion binding
GO:0005509	calcium ion binding	0.00967	0.7034	0.963	0.304	potassium ion binding
