# Supplementary material for: Tracing animal genomic evolution with the chromosomal-level assembly of the freshwater sponge Ephydatia muelleri
Source: Nat Commun. 2020 Jul 27;11:3676. doi: 10.1038/s41467-020-17397-w (PMC7385117; doi:10.1038/s41467-020-17397-w)
Supplement: Supplementary file 12 — Supplementary Data 8 [file 41467_2020_17397_MOESM12_ESM.zip]

Archive with 10 entries (7 files):
- Supplementary_Data_8_SNARE_seq_analyses/
- Supplementary_Data_8_SNARE_seq_analyses/Supp_Data_8A_sources_Qbc-SNARE_search.csv
- __MACOSX/
- __MACOSX/Supplementary_Data_8_SNARE_seq_analyses/
- __MACOSX/Supplementary_Data_8_SNARE_seq_analyses/._Supp_Data_8A_sources_Qbc-SNARE_search.csv
- Supplementary_Data_8_SNARE_seq_analyses/.DS_Store
- __MACOSX/Supplementary_Data_8_SNARE_seq_analyses/._.DS_Store
- Supplementary_Data_8_SNARE_seq_analyses/Supp_Data_8B_Qbc-SNARE_search_results.csv
- __MACOSX/Supplementary_Data_8_SNARE_seq_analyses/._Supp_Data_8B_Qbc-SNARE_search_results.csv
- __MACOSX/._Supplementary_Data_8_SNARE_seq_analyses
