# Supplementary material for: Tracing animal genomic evolution with the chromosomal-level assembly of the freshwater sponge Ephydatia muelleri
Source: Nat Commun. 2020 Jul 27;11:3676. doi: 10.1038/s41467-020-17397-w (PMC7385117; doi:10.1038/s41467-020-17397-w)
Supplement: Supplementary file 12 — Supplementary Data 8 [file 41467_2020_17397_MOESM12_ESM.zip › Supplementary_Data_8_SNARE_seq_analyses/Supp_Data_8A_sources_Qbc-SNARE_search.csv]

Species	Sequence file name	Strain	Assembly	Source	Date	Citation	Note
Homo sapiens	Hsapiens.faa		GRCh38.p2	http://www.ncbi.nlm.nih.gov/genome/?term=Homo+sapiens	9/11/2017		All refseq protein sequences
Rhincodon typus	Rtypus.faa			ftp://ftp.ncbi.nlm.nih.gov/genomes/all/GCF/001/642/345/GCF_001642345.1_ASM164234v2/GCF_001642345.1_ASM164234v2_protein.faa.gz	2019-12-23	Draft sequencing and assembly of the genome of the world's largest fish, the whale shark: Rhincodon typus Smith 1828. Read TD, et al. BMC Genomics 2017 Jul 14
Lepisosteus oculatus	Loculatus.faa			https://www.ncbi.nlm.nih.gov/genome/10597?genome_assembly_id=39555	2019-04-26	Braasch, I., Gehrke, A.R., Smith, J.J., Kawasaki, K., Manousaki, T., Pasquier, J., Amores, A., Desvignes, T., Batzel, P., Catchen, J., Berlin, A.M., Campbell, M.S., Barrell, D., Martin, K.J., Mulley, J.F., Ravi, V., Lee, A.P., Nakamura, T., Chalopin, D., Fan, S., Wcisel, D., Caestro, C., Sydes, J., Beaudry, F.E.G., Sun, Y., Hertel, J., Beam, M.J., Fasold, M., Ishiyama, M., Johnson, J., Kehr, S., …
Ciona intestinalis	Cintestinalis.faa			ftp://ftp.ncbi.nlm.nih.gov/genomes/all/GCF/000/224/145/GCF_000224145.3_KH/GCF_000224145.3_KH_protein.faa.gz	2019-12-23	A Nearly Complete Genome of Ciona intestinalis Type A (C. robusta) Reveals the Contribution of Inversion to Chromosomal Evolution in the Genus Ciona. Satou Y, et al. Genome Biol Evol 2019 Nov 1
Branchiostoma floridae	Bflo.faa			https://genome.jgi.doe.gov/portal/Brafl1/Brafl1.download.html	2019-12-23	Putnam, N.H., Butts, T., Ferrier, D.E.K., Furlong, R.F., Hellsten, U., Kawashima, T., Robinson-Rechavi, M., Shoguchi, E., Terry, A., Yu, J.-K., Benito-Gutiérrez, E.L., Dubchak, I., Garcia-Fernàndez, J., Gibson-Brown, J.J., Grigoriev, I.V., Horton, A.C., de Jong, P.J., Jurka, J., Kapitonov, V.V., Kohara, Y., Kuroki, Y., Lindquist, E., Lucas, S., Osoegawa, K., Pennacchio, L. a, Salamov, A. a, Satou…	File provided by Kenny et al.
Drosophila melanogaster	Dmelanogaster.faa		GCF_000001215.4_Release_6_plus_ISO1_MT	http://genome.jgi-psf.org/Nemve1/Nemve1.download.html	9/11/2017
Helobdella robusta	Helobdella.faa			?	2019-12-23	Simakov, O., Marletaz, F., Cho, S.-J., Edsinger-Gonzales, E., Havlak, P., Hellsten, U., Kuo, D.-H., Larsson, T., Lv, J., Arendt, D., Savage, R., Osoegawa, K., de Jong, P., Grimwood, J., Chapman, J.A., Shapiro, H., Aerts, A., Otillar, R.P., Terry, A.Y., Boore, J.L., Grigoriev, I.V., Lindberg, D.R., Seaver, E.C., Weisblat, D.A., Putnam, N.H., Rokhsar, D.S., 2013. Insights into bilaterian evolution …	File provided by Kenny et al.
Capitella teleta	capitella.faa			?	2019-12-23	Simakov, O., Marletaz, F., Cho, S.-J., Edsinger-Gonzales, E., Havlak, P., Hellsten, U., Kuo, D.-H., Larsson, T., Lv, J., Arendt, D., Savage, R., Osoegawa, K., de Jong, P., Grimwood, J., Chapman, J.A., Shapiro, H., Aerts, A., Otillar, R.P., Terry, A.Y., Boore, J.L., Grigoriev, I.V., Lindberg, D.R., Seaver, E.C., Weisblat, D.A., Putnam, N.H., Rokhsar, D.S., 2013. Insights into bilaterian evolution …	File provided by Kenny et al.
Lottia gigantea	Lottia.faa			?	2019-12-23	Simakov, O., Marletaz, F., Cho, S.-J., Edsinger-Gonzales, E., Havlak, P., Hellsten, U., Kuo, D.-H., Larsson, T., Lv, J., Arendt, D., Savage, R., Osoegawa, K., de Jong, P., Grimwood, J., Chapman, J.A., Shapiro, H., Aerts, A., Otillar, R.P., Terry, A.Y., Boore, J.L., Grigoriev, I.V., Lindberg, D.R., Seaver, E.C., Weisblat, D.A., Putnam, N.H., Rokhsar, D.S., 2013. Insights into bilaterian evolution …	File provided by Kenny et al.
Dreissena polymorpha	Dpoly.faa			?	2019-12-23		File provided by Kenny et al.
Mnemiopsis leydi	Mle1.faa			https://research.nhgri.nih.gov/mnemiopsis/	2019-12-23	Ryan, J.F., Pang, K., Schnitzler, C.E., Nguyen, A.-D., Moreland, R.T., Simmons, D.K., Koch, B.J., Francis, W.R., Havlak, P., Smith, S.A., Putnam, N.H., Haddock, S.H.D., Dunn, C.W., Wolfsberg, T.G., Mullikin, J.C., Martindale, M.Q., Baxevanis, A.D., 2013. The Genome of the Ctenophore Mnemiopsis leidyi and Its Implications for Cell Type Evolution. Science 342, 1242592-1-1242592–8. https://doi.org/1…	File provided by Kenny et al.
Nematostella vectensis	Nvectensis.faa		v1.0	http://genome.jgi-psf.org/Nemve1/Nemve1.download.html	9/11/2017	Putnam NH, et al, Science 2007	filtered models
Hydra vulgaris	hydra.faa			?	2019-12-23	Chapman, J.A., Kirkness, E.F., Simakov, O., Hampson, S.E., Mitros, T., Weinmaier, T., Rattei, T., Balasubramanian, P.G., Borman, J., Busam, D., Disbennett, K., Pfannkoch, C., Sumin, N., Sutton, G.G., Viswanathan, L.D., Walenz, B., Goodstein, D.M., Hellsten, U., Kawashima, T., Prochnik, S.E., Putnam, N.H., Shu, S., Blumberg, B., Dana, C.E., Gee, L., Kibler, D.F., Law, L., Lindgens, D., Martinez, D…	File provided by Kenny et al.
Trichoplax adhaerens	Tadhaerens.faa	Grell-BS-1999	1	https://genome.jgi.doe.gov/portal/Triad1/Triad1.download.ftp.html	2018-09-21	Srivastava M, Begovic E, Chapman J, Putnam NH, Hellsten U, Kawashima T, Kuo A, Mitros T, Salamov A, Carpenter ML, Signorovitch AY, Moreno MA, Kamm K, Grimwood J, Schmutz J, Shapiro H, Grigoriev IV, Buss LW, Schierwater B, Dellaporta SL, Rokhsar DS. The Trichoplax genome and the nature of placozoans. Nature. 2008 Aug 21;454(7207):955-60. doi: 10.1038/nature07191.	Best models for each gene locus
Ephydatia muelleri	Eph1.faa	Kenny?			2019-12-23	Kenny et al. (in preparation)	File provided by Kenny et al. Predicted peptide sequences from new genome
Ephydatia muelleri	EmuBP1.faa	BP1		?	2019-12-23	Kenny et al. (in preparation)
Ephydatia muelleri	EmuBP2.faa	BP2		?	2019-12-23	Kenny et al. (in preparation)
Ephydatia muelleri	EmuFrederick.faa	Frederick		?	2019-12-23	Kenny et al. (in preparation)
Ephydatia muelleri	EmuNichols.faa	Nichols		?	2019-12-23	Kenny et al. (in preparation)
Amphimedon queenslandica	aqu1.faa			from Srivastava et al 2010, from ftp://ftp.ensemblgenomes.org/pub/release-42/metazoa/fasta/amphimedon_queenslandica/dna/Amphimedon_queenslandica.Aqu1.dna.nonchromosomal.fa.gz	2019-12-23	Srivastava, M., Simakov, O., Chapman, J., Fahey, B., Gauthier, M.E. a, Mitros, T., Richards, G.S., Conaco, C., Dacre, M., Hellsten, U., Larroux, C., Putnam, N.H., Stanke, M., Adamska, M., Darling, A., Degnan, S.M., Oakley, T.H., Plachetzki, D.C., Zhai, Y., Adamski, M., Calcino, A., Cummins, S.F., Goodstein, D.M., Harris, C., Jackson, D.J., Leys, S.P., Shu, S., Woodcroft, B.J., Vervoort, M., Kosik…	File provided by Kenny et al.
Amphimedon queenslandica	A_queenslandica_2.1.fa.transdecoder.faa			from Srivastava et al 2010, from ftp://ftp.ensemblgenomes.org/pub/release-42/metazoa/fasta/amphimedon_queenslandica/dna/Amphimedon_queenslandica.Aqu1.dna.nonchromosomal.fa.gz	2019-12-24	Srivastava, M., Simakov, O., Chapman, J., Fahey, B., Gauthier, M.E. a, Mitros, T., Richards, G.S., Conaco, C., Dacre, M., Hellsten, U., Larroux, C., Putnam, N.H., Stanke, M., Adamska, M., Darling, A., Degnan, S.M., Oakley, T.H., Plachetzki, D.C., Zhai, Y., Adamski, M., Calcino, A., Cummins, S.F., Goodstein, D.M., Harris, C., Jackson, D.J., Leys, S.P., Shu, S., Woodcroft, B.J., Vervoort, M., Kosik…	File provided by Kenny et al.
Pleurobrachia bachei	Pbachei2.faa			?	2019-12-23	Moroz, L.L., Kocot, K.M., Citarella, M.R., Dosung, S., Norekian, T.P., Povolotskaya, I.S., Grigorenko, A.P., Dailey, C., Berezikov, E., Buckley, K.M., Ptitsyn, A., Reshetov, D., Mukherjee, K., Moroz, T.P., Bobkova, Y., Yu, F., Kapitonov, V.V., Jurka, J., Bobkov, Y.V., Swore, J.J., Girardo, D.O., Fodor, A., Gusev, F., Sanford, R., Bruders, R., Kittler, E., Mills, C.E., Rast, J.P., Derelle, R., Sol…	File provided by Kenny et al.
Lumbomirska baicailensis	Lubomirskia_baicalensis_A8.fa.transdecoder.faa			https://ndownloader.figshare.com/files/12403526?private_link=fe36239c32bbf7342756	2019-12-23	from Kenny et al. BioRix Sept 2018	File provided by Kenny et al.
Lubomirskia abetina	Lubomirskia_abetina_A10.fa.transdecoder.faa			?	2019-12-23		File provided by Kenny et al.
Baikalospongia bacillifera	Baikalospongia_bacillifera_A2.fa.transdecoder.faa			?	2019-12-23		File provided by Kenny et al.
Sycon ciliatum	Sci1.faa			http://www.compagen.org/datasets.html	2019-12-23	Hemmrich, G., Bosch, T.C.G., 2008. Compagen, a comparative genomics platform for early branching metazoan animals, reveals early origins of genes regulating stem-cell differentiation. Bioessays 30, 1010–1018. https://doi.org/10.1002/bies.20813	File provided by Kenny et al.
Tethya wilhelma	Twi1.faa			https://bitbucket.org/molpalmuc/tethya_wilhelma-genome/src/master/gene_sets/	2019-12-23	Francis, W.R., Eitel, M., Vargas, S., Adamski, M., Haddock, S.H.D., Krebs, S., Blum, H., Erpenbeck, D., Wörheide, G., 2017. The genome of the contractile demosponge Tethya wilhelma and the evolution of metazoan neural signalling pathways (preprint). Genomics. https://doi.org/10.1101/120998	File provided by Kenny et al. (this isn't the latest assembly)
Eunapius fragilis	Eunapius_fragilis.fa.transdecoder.faa			?	2019-12-23		File provided by Kenny et al.
Spongilla lacustris	Spongilla_lacustris.fasta.transdecoder.faa			?	2019-12-23		File provided by Kenny et al.
Monosiga brevicollis	Monosiga1.faa			https://genome.jgi.doe.gov/portal/Monbr1/Monbr1.download.html	2019-12-23	King, N., Westbrook, M.J., Young, S.L., Kuo, A., Abedin, M., Chapman, J., Fairclough, S., Hellsten, U., Isogai, Y., Letunic, I., Marr, M., Pincus, D., Putnam, N., Rokas, A., Wright, K.J., Zuzow, R., Dirks, W., Good, M., Goodstein, D., Lemons, D., Li, W., Lyons, J.B., Morris, A., Nichols, S., Richter, D.J., Salamov, A., Sequencing, J.G.I., Bork, P., Lim, W.A., Manning, G., Miller, W.T., McGinnis, …	File provided by Kenny et al.
Salpingoeca rosetta	Srosetta.faa		GCF_000188695.1_Proterospongia_sp_ATCC50818	https://www.ncbi.nlm.nih.gov/genome/?term=Salpingoeca+rosettaorgn%5D	9/11/2017	Submitted by the Broad Institute
Capsaspora owczarzaki	cow1.faa			https://protists.ensembl.org/Capsaspora_owczarzaki_atcc_30864/Info/Index	2019-12-23	Suga, H., Chen, Z., de Mendoza, A., Sebé-Pedrόs, A., Brown, M.W., Kramer, E., Carr, M., Kerner, P., Vervoort, M., Sánchez-Pons, N., Torruella, G., Derelle, R., Manning, G., Lang, B.F., Russ, C., Haas, B.J., Roger, A.J., Nusbaum, C., Ruiz-Trillo, I., 2013. The Capsaspora genome reveals a complex unicellular prehistory of animals. Nat. Commun. 4, 2325. https://doi.org/10.1038/ncomms3325	File provided by Kenny et al.
Sphaeroforma arctica	Sarctica.faa	JP610	GCF_001186125.1_Spha_arctica_JP610_V1	https://www.ncbi.nlm.nih.gov/genome/?term=Sphaeroforma+arctica%5Borgn%5D	9/11/2017	Submitted by the Broad Institute
Corallochytrium limacisporum	Climacisporum.faa			https://figshare.com/articles/Genome_-_Corallochytrium_limacisporum/5426470	2018-09-21	Dynamics of genomic innovation in the unicellular ancestry of animals, Grau-Bové et al., eLife 2017
