# Supplementary material for: Tracing animal genomic evolution with the chromosomal-level assembly of the freshwater sponge Ephydatia muelleri
Source: Nat Commun. 2020 Jul 27;11:3676. doi: 10.1038/s41467-020-17397-w (PMC7385117; doi:10.1038/s41467-020-17397-w)
Supplement: Supplementary file 13 — Supplementary Data 9 [file 41467_2020_17397_MOESM13_ESM.zip]

Archive with 8 entries (5 files):
- Supplementary_Data_9_Amplicon_seq_raw_results/
- Supplementary_Data_9_Amplicon_seq_raw_results/Supplementary_Data_9A_rarefaction.pdf
- __MACOSX/
- __MACOSX/Supplementary_Data_9_Amplicon_seq_raw_results/
- __MACOSX/Supplementary_Data_9_Amplicon_seq_raw_results/._Supplementary_Data_9A_rarefaction.pdf
- Supplementary_Data_9_Amplicon_seq_raw_results/Supplementary_Data_9B_Top10ASVsBlast.xlsx
- __MACOSX/Supplementary_Data_9_Amplicon_seq_raw_results/._Supplementary_Data_9B_Top10ASVsBlast.xlsx
- __MACOSX/._Supplementary_Data_9_Amplicon_seq_raw_results
