# Supplementary material for: Tracing animal genomic evolution with the chromosomal-level assembly of the freshwater sponge Ephydatia muelleri
Source: Nat Commun. 2020 Jul 27;11:3676. doi: 10.1038/s41467-020-17397-w (PMC7385117; doi:10.1038/s41467-020-17397-w)
Supplement: Supplementary file 13 — Supplementary Data 9 [file 41467_2020_17397_MOESM13_ESM.zip › Supplementary_Data_9_Amplicon_seq_raw_results/Supplementary_Data_9B_Top10ASVsBlast.xlsx]

## Sheet: Sheet1
	asv	Column	Mean RA	SILVA	NCBI	%identity	position	organism	isolation_source	country
1	M02300_51_000000000-CJMTC_1_2113_21968_16975	AdutlUK1_Av	33.9504	Bacteria(100);Proteobacteria(100);Gammaproteobacteria(100);Betaproteobacteriales(100);Burkholderiaceae(100);Rhodoferax(97);	LR640981.1	100	24	uncultured bacterium	lake water	Canada: Experimental Lakes Area, Ontario
2	M02300_51_000000000-CJMTC_1_1118_14571_10434	AdutlUK1_Av	6.34744	Bacteria(100);Bacteroidetes(100);Bacteroidia(100);Flavobacteriales(100);Flavobacteriaceae(100);Flavobacterium(100);	MH728493.1	100	46	Bacteroidetes; Flavobacteriia; Flavobacteriales; Flavobacteriaceae; uncultured Flavobacteriaceae bacterium	Fur seal skin swab	South Georgia and the South Sandwich Islands
3	M02300_51_000000000-CJMTC_1_1108_18550_22201	AdutlUK1_Av	5.83114	Bacteria(100);Proteobacteria(100);Gammaproteobacteria(100);Betaproteobacteriales(100);Burkholderiaceae(100);Burkholderiaceae_unclassified(100);	KM157978.1	100	47	uncultured bacterium	floating pumice	Argentina: Lake Espejo
4	M02300_51_000000000-CJMTC_1_2107_17863_9189	AdutlUK1_Av	2.83065	Bacteria(100);Proteobacteria(100);Gammaproteobacteria(97);Methylococcales(95);Methylomonaceae(94);Methyloglobulus(87);	KY251250.1	99.597	49	uncultured bacterium	Sequenced from crayfish (Cambarus chasmodactylus) cuticle	USA
5	M02300_51_000000000-CJMTC_1_2110_16432_17965	AdutlUK1_Av	2.46944	Bacteria(100);Proteobacteria(100);Gammaproteobacteria(100);Betaproteobacteriales(100);Burkholderiaceae(100);Burkholderiaceae_unclassified(100);	MK519073.1	100	19	Betaproteobacteria; Burkholderiales;Comamonadaceae; Pelomonas aquatica	rhizosphere soil of Magnolia officinalis	na
6	M02300_51_000000000-CJMTC_1_2116_9656_15498	AdutlUK1_Av	1.54546	Bacteria(100);Proteobacteria(100);Alphaproteobacteria(100);Rhodobacterales(99);Rhodobacteraceae(99);Defluviimonas(84);	LR635212.1	100	21	uncultured bacterium	Wastewater treatment system	na
7	M02300_51_000000000-CJMTC_1_1110_13679_10922	AdutlUK1_Av	1.48922	Bacteria(100);Proteobacteria(100);Alphaproteobacteria(100);Elsterales(100);Elsteraceae(100);uncultured(100);	KM031052.1	100	12	uncultured bacterium	Swartschewskia papyracea (sponge)	Lake Baikal, Russia
8	M02300_51_000000000-CJMTC_1_2108_3712_19635	AdutlUK1_Av	1.23475	Bacteria(100);Proteobacteria(100);Gammaproteobacteria(100);Betaproteobacteriales(100);Burkholderiaceae(100);Undibacterium(100);	LC489060.1	100	20	uncultured bacterium	Water samples including surface sediment collected from Lake Yukidori-Ike	Antarctica: Lutzow-Holm Bay, central Langhovde, Lake Yukidori-Ike
9	M02300_51_000000000-CJMTC_1_2117_12532_17252	AdutlUK1_Av	1.14481	Bacteria(100);Proteobacteria(100);Gammaproteobacteria(100);Betaproteobacteriales(100);Burkholderiaceae(100);Burkholderiaceae_unclassified(100);	MK253312.2	100	33	Betaproteobacteria; Burkholderiales;Oxalobacteraceae; Undibacterium sp.	"Coreoleuciscus splendidus"	"South Korea"
10	M02300_51_000000000-CJMTC_1_1103_11845_11793	AdutlUK1_Av	1.09881	Bacteria(100);Proteobacteria(100);Gammaproteobacteria(100);Betaproteobacteriales(100);Burkholderiaceae(99);Undibacterium(96);	KU681662.1	100	50	uncultured bacterium	groundwater at an abandoned coal mine	na
11	M02300_51_000000000-CJMTC_1_2110_16432_17965	AdutlUK2_Av	18.9569	Bacteria(100);Proteobacteria(100);Gammaproteobacteria(100);Betaproteobacteriales(100);Burkholderiaceae(100);Burkholderiaceae_unclassified(100);	MK519073.1	100	19	Betaproteobacteria; Burkholderiales;Comamonadaceae; Pelomonas aquatica	rhizosphere soil of Magnolia officinalis	na
12	M02300_51_000000000-CJMTC_1_1107_18535_12105	AdutlUK2_Av	15.7578	Bacteria(100);Proteobacteria(100);Gammaproteobacteria(100);Betaproteobacteriales(100);Burkholderiaceae(100);Burkholderiaceae_unclassified(100);	MH776330.1	100	15	uncultured bacterium	lab-scale wastewater treatment with artificial wastewater	Japan
13	M02300_51_000000000-CJMTC_1_2111_7610_9030	AdutlUK2_Av	12.8804	Bacteria(100);Bacteroidetes(100);Bacteroidia(100);Flavobacteriales(100);Flavobacteriaceae(100);Flavobacterium(100);	LR594979.1	100	30	uncultured bacterium	Spring surface water	na
14	M02300_51_000000000-CJMTC_1_2119_12164_16683	AdutlUK2_Av	3.95437	Bacteria(100);Proteobacteria(100);Alphaproteobacteria(100);Rhizobiales(100);Rhizobiaceae(100);Rhizobiaceae_unclassified(100);	KY519785.1	99.597	13	uncultured bacterium	lake water	Canada: Experimental Lakes Area, Ontario
15	M02300_51_000000000-CJMTC_1_2102_20636_21949	AdutlUK2_Av	3.26456	Bacteria(100);Patescibacteria(98);Gracilibacteria(95);Gracilibacteria_or(95);Gracilibacteria_fa(95);Gracilibacteria_ge(95);	LC302208.1	100	37	uncultured prokaryote	soil	Japan:Niigata
16	M02300_51_000000000-CJMTC_1_1117_4597_6337	AdutlUK2_Av	2.91478	Bacteria(100);Proteobacteria(100);Alphaproteobacteria(100);Rhodobacterales(100);Rhodobacteraceae(100);Rhodobacter(100);	LR639177.1	100	23	uncultured bacterium	lake water	Canada: Experimental Lakes Area, Ontario
17	M02300_51_000000000-CJMTC_1_2118_23301_17424	AdutlUK2_Av	2.394	Bacteria(100);Proteobacteria(100);Alphaproteobacteria(100);Rhodobacterales(100);Rhodobacteraceae(100);Rhodobacteraceae_unclassified(100);	LC209353.1	100	14	uncultured Alphaproteobacteria bacterium	root of aquatic plant Scirpus juncoides	Japan:Yamanashi, Fuefuki
18	M02300_51_000000000-CJMTC_1_2116_9656_15498	AdutlUK2_Av	1.79498	Bacteria(100);Proteobacteria(100);Alphaproteobacteria(100);Rhodobacterales(99);Rhodobacteraceae(99);Defluviimonas(84);	LR635212.1	100	21	uncultured bacterium	Wastewater treatment system	na
19	M02300_51_000000000-CJMTC_1_1111_16257_5788	AdutlUK2_Av	1.78407	Bacteria(100);Proteobacteria(100);Alphaproteobacteria(100);Sphingomonadales(100);Sphingomonadaceae(100);Sphingomonas(97);	MN727128.1	100	16	Alphaproteobacteria; Sphingomonadales; Sphingomonadaceae; Sphingomonas echinoides	na	na
20	M02300_51_000000000-CJMTC_1_1104_24314_24045	AdutlUK2_Av	1.62187	Bacteria(100);Proteobacteria(100);Alphaproteobacteria(100);Rhizobiales(100);Beijerinckiaceae(100);Methylobacterium(100);	MN684319.1	100	48	Alphaproteobacteria; Rhizobiales;Methylobacteriaceae; Methylorubrum pseudosasae	na	na
21	M02300_51_000000000-CJMTC_1_1113_24247_3828	AdutlUK3_Av	76.6982	Bacteria(96);Bacteria_unclassified(96);Bacteria_unclassified(96);Bacteria_unclassified(96);Bacteria_unclassified(96);Bacteria_unclassified(96);	KM177609.1	95.618	2	uncultured bacterium	water	Argentina: Lake Espejo
22	M02300_51_000000000-CJMTC_1_2118_4922_13865	AdutlUK3_Av	16.0052	Bacteria(100);Proteobacteria(100);Gammaproteobacteria(100);Betaproteobacteriales(100);Burkholderiaceae(100);Burkholderiaceae_unclassified(100);	KM161711.1	99.597	3	uncultured bacterium	water	Argentina: Lake Espejo
23	M02300_51_000000000-CJMTC_1_2109_6869_11365	AdutlUK3_Av	0.567066	Bacteria(95);Proteobacteria(95);Gammaproteobacteria(93);Betaproteobacteriales(86);Betaproteobacteriales_unclassified(86);Betaproteobacteriales_unclassified(86);	KU968842.1	89.558	7	uncultured bacterium	soil	USA: Illinois
24	M02300_51_000000000-CJMTC_1_1108_8072_20284	AdutlUK3_Av	0.553012	Bacteria(100);Proteobacteria(100);Gammaproteobacteria(100);Betaproteobacteriales(100);Betaproteobacteriales_unclassified(100);Betaproteobacteriales_unclassified(100);	MF671283.1	97.177	5	uncultured Methylophilus sp.	coal seam formation water microcosm	eastern Australian coal basins
25	M02300_51_000000000-CJMTC_1_1116_10223_7606	AdutlUK3_Av	0.539405	Bacteria(98);Spirochaetes(82);Leptospirae(82);Leptospirales(82);Leptospiraceae(82);Leptospiraceae_unclassified(82);	KY897224.1	92.339	4	uncultured bacterium	soil	wetland in USA
26	M02300_51_000000000-CJMTC_1_1118_15692_13494	AdutlUK3_Av	0.369965	Bacteria(100);Proteobacteria(100);Gammaproteobacteria(100);Betaproteobacteriales(99);Burkholderiaceae(97);Burkholderiaceae_unclassified(97);	MH772311.1	94.355	6	uncultured bacterium	lab-scale wastewater treatment with artificial wastewater	Japan
27	M02300_51_000000000-CJMTC_1_1116_16195_25263	AdutlUK3_Av	0.260572	Bacteria(100);Proteobacteria(100);Gammaproteobacteria(100);Betaproteobacteriales(100);Burkholderiaceae(100);Burkholderiaceae_unclassified(100);	KX705655.1	97.984	9	uncultured bacterium	microbial mat King George Island	Antarctica
28	M02300_51_000000000-CJMTC_1_2112_28224_7142	AdutlUK3_Av	0.259119	Bacteria(81);Bacteria_unclassified(81);Bacteria_unclassified(81);Bacteria_unclassified(81);Bacteria_unclassified(81);Bacteria_unclassified(81);	KM177609.1	94.4	8	uncultured bacterium	water	Argentina: Lake Espejo
29	M02300_51_000000000-CJMTC_1_2105_7004_24134	AdutlUK3_Av	0.17258	Bacteria(100);Proteobacteria(100);Gammaproteobacteria(100);Betaproteobacteriales(100);Burkholderiaceae(100);Burkholderiaceae_unclassified(100);	MH773659.1	98.387	11	uncultured bacterium	lab-scale wastewater treatment with artificial wastewater	Japan
30	M02300_51_000000000-CJMTC_1_2106_21563_12827	AdutlUK3_Av	0.152165	Bacteria(100);Proteobacteria(100);Alphaproteobacteria(100);Elsterales(99);Elsteraceae(99);uncultured(99);	KM031052.1	99.597	10	uncultured bacterium	Swartschewskia papyracea (sponge)	Lake Baikal, Russia
31	M02300_51_000000000-CJMTC_1_2116_9656_15498	BryanP_Av	11.8095	Bacteria(100);Proteobacteria(100);Alphaproteobacteria(100);Rhodobacterales(99);Rhodobacteraceae(99);Defluviimonas(84);	LR635212.1	100	21	uncultured bacterium	Wastewater treatment system	na
32	M02300_51_000000000-CJMTC_1_2113_21968_16975	BryanP_Av	8.23042	Bacteria(100);Proteobacteria(100);Gammaproteobacteria(100);Betaproteobacteriales(100);Burkholderiaceae(100);Rhodoferax(97);	LR640981.1	100	24	uncultured bacterium	lake water	Canada: Experimental Lakes Area, Ontario
33	M02300_51_000000000-CJMTC_1_1102_21041_2630	BryanP_Av	7.87685	Bacteria(91);Bacteria_unclassified(91);Bacteria_unclassified(91);Bacteria_unclassified(91);Bacteria_unclassified(91);Bacteria_unclassified(91);	KY519529.1	94.779	22	uncultured bacterium	lake water	Canada: Experimental Lakes Area, Ontario
34	M02300_51_000000000-CJMTC_1_1117_4597_6337	BryanP_Av	5.37327	Bacteria(100);Proteobacteria(100);Alphaproteobacteria(100);Rhodobacterales(100);Rhodobacteraceae(100);Rhodobacter(100);	LR639177.1	100	23	uncultured bacterium	lake water	Canada: Experimental Lakes Area, Ontario
35	M02300_51_000000000-CJMTC_1_1112_12357_12010	BryanP_Av	4.55876	Bacteria(100);Proteobacteria(100);Alphaproteobacteria(100);Rhodobacterales(100);Rhodobacteraceae(100);Pseudorhodobacter(94);	LR638553.1	100	25	uncultured bacterium	lake water	Canada: Experimental Lakes Area, Ontario
36	M02300_51_000000000-CJMTC_1_2119_12164_16683	BryanP_Av	3.60987	Bacteria(100);Proteobacteria(100);Alphaproteobacteria(100);Rhizobiales(100);Rhizobiaceae(100);Rhizobiaceae_unclassified(100);	KY519785.1	99.597	13	uncultured bacterium	lake water	Canada: Experimental Lakes Area, Ontario
37	M02300_51_000000000-CJMTC_1_1107_18535_12105	BryanP_Av	3.23368	Bacteria(100);Proteobacteria(100);Gammaproteobacteria(100);Betaproteobacteriales(100);Burkholderiaceae(100);Burkholderiaceae_unclassified(100);	MH776330.1	100	15	uncultured bacterium	lab-scale wastewater treatment with artificial wastewater	Japan
38	M02300_51_000000000-CJMTC_1_2109_25770_9271	BryanP_Av	1.78838	Bacteria(100);Proteobacteria(100);Gammaproteobacteria(100);Aeromonadales(99);Aeromonadaceae(99);Tolumonas(99);	MN646993.1	100	27	Gammaproteobacteria; Aeromonadales; Aeromonadaceae; Tolumonas auensis	"sediment"	"South Korea: the Geum River"
39	M02300_51_000000000-CJMTC_1_2118_17666_3225	BryanP_Av	1.71594	Bacteria(100);Proteobacteria(100);Gammaproteobacteria(100);Betaproteobacteriales(100);Burkholderiaceae(100);Burkholderiaceae_unclassified(100);	MN684249.1	100	26	Betaproteobacteria; Burkholderiales;Comamonadaceae; Acidovorax temperans	na	na
40	M02300_51_000000000-CJMTC_1_2112_25995_21763	BryanP_Av	1.71574	Bacteria(100);Proteobacteria(100);Alphaproteobacteria(100);Rhizobiales(100);Rhizobiaceae(100);uncultured(84);	LR634372.1	100	29	uncultured bacterium	"Wastewater treatment system"	na
41	M02300_51_000000000-CJMTC_1_1110_11380_16340	DW_Av	7.07938	Bacteria(100);Firmicutes(100);Clostridia(100);Clostridiales(100);Clostridiaceae_1(100);Clostridiaceae_1_unclassified(100);	KX255050.1	100	45	Firmicutes; Clostridia; Clostridiales; uncultured Clostridiales bacterium	derived from diseased sponge in Lake Baikal	Lake Baikal, Russia
42	M02300_51_000000000-CJMTC_1_2110_16432_17965	DW_Av	5.24579	Bacteria(100);Proteobacteria(100);Gammaproteobacteria(100);Betaproteobacteriales(100);Burkholderiaceae(100);Burkholderiaceae_unclassified(100);	MK519073.1	100	19	Betaproteobacteria; Burkholderiales;Comamonadaceae; Pelomonas aquatica	rhizosphere soil of Magnolia officinalis	na
43	M02300_51_000000000-CJMTC_1_1104_24016_7844	DW_Av	4.2753	Bacteria(100);Proteobacteria(100);Gammaproteobacteria(100);Methylococcales(100);Methylomonaceae(100);Methyloglobulus(100);	KU331930.1	100	51	uncultured bacterium	soil	na
44	M02300_51_000000000-CJMTC_1_2109_25770_9271	DW_Av	4.24834	Bacteria(100);Proteobacteria(100);Gammaproteobacteria(100);Aeromonadales(99);Aeromonadaceae(99);Tolumonas(99);	MN646993.1	100	27	Gammaproteobacteria; Aeromonadales; Aeromonadaceae; Tolumonas auensis	"sediment"	"South Korea: the Geum River"
45	M02300_51_000000000-CJMTC_1_1112_5061_9463	DW_Av	3.52354	Bacteria(100);Firmicutes(99);Clostridia(99);Clostridiales(99);Clostridiales_unclassified(99);Clostridiales_unclassified(99);	JQ031853.1	100	53	uncultured bacterium	synthetic Fe(III) suspension	na
46	M02300_51_000000000-CJMTC_1_2113_21968_16975	DW_Av	3.51631	Bacteria(100);Proteobacteria(100);Gammaproteobacteria(100);Betaproteobacteriales(100);Burkholderiaceae(100);Rhodoferax(97);	LR640981.1	100	24	uncultured bacterium	lake water	Canada: Experimental Lakes Area, Ontario
47	M02300_51_000000000-CJMTC_1_1109_17302_23907	DW_Av	3.49006	Bacteria(100);Actinobacteria(100);Actinobacteria(100);PeM15(98);PeM15_fa(98);PeM15_ge(98);	KM133825.1	99.194	55	uncultured bacterium	water	Argentina: Lake Naheul Huapi
48	M02300_51_000000000-CJMTC_1_1118_8215_9116	DW_Av	3.38567	Bacteria(100);Epsilonbacteraeota(100);Campylobacteria(100);Campylobacterales(100);Arcobacteraceae(100);Arcobacter(100);	LR639838.1	100	56	uncultured bacterium	Wastewater treatment system	na
49	M02300_51_000000000-CJMTC_1_2104_20590_1790	DW_Av	2.89493	Bacteria(100);Firmicutes(100);Clostridia(100);Clostridiales(100);Clostridiaceae_1(100);Clostridiaceae_1_unclassified(100);	MF950117.1	99.194	57	uncultured bacterium	paddy soil	na
50	M02300_51_000000000-CJMTC_1_2108_28759_16208	DW_Av	2.68583	Bacteria(100);Bacteroidetes(100);Bacteroidia(100);Bacteroidales(100);Rikenellaceae(100);Acetobacteroides(100);	KY895291.1	100	52	uncultured bacterium	soil	na
51	M02300_51_000000000-CJMTC_1_1117_4597_6337	Maine2014_Av	22.8643	Bacteria(100);Proteobacteria(100);Alphaproteobacteria(100);Rhodobacterales(100);Rhodobacteraceae(100);Rhodobacter(100);	LR639177.1	100	23	uncultured bacterium	lake water	Canada: Experimental Lakes Area, Ontario
52	M02300_51_000000000-CJMTC_1_2114_10091_2460	Maine2014_Av	12.9509	Bacteria(100);Proteobacteria(100);Gammaproteobacteria(100);Betaproteobacteriales(100);Burkholderiaceae(100);Burkholderiaceae_unclassified(100);	LR638245.1	100	44	uncultured bacterium	"Wastewater treatment system"	na
53	M02300_51_000000000-CJMTC_1_2109_25770_9271	Maine2014_Av	5.59708	Bacteria(100);Proteobacteria(100);Gammaproteobacteria(100);Aeromonadales(99);Aeromonadaceae(99);Tolumonas(99);	MN646993.1	100	27	Gammaproteobacteria; Aeromonadales; Aeromonadaceae; Tolumonas auensis	"sediment"	"South Korea: the Geum River"
54	M02300_51_000000000-CJMTC_1_1107_23935_4418	Maine2014_Av	3.89888	Bacteria(100);Proteobacteria(100);Gammaproteobacteria(100);Betaproteobacteriales(100);Burkholderiaceae(100);Burkholderiaceae_unclassified(100);	MN449446.1	100	28	Betaproteobacteria; Burkholderiales;Comamonadaceae; Acidovorax delafieldii	na	na
55	M02300_51_000000000-CJMTC_1_2113_21968_16975	Maine2014_Av	3.49171	Bacteria(100);Proteobacteria(100);Gammaproteobacteria(100);Betaproteobacteriales(100);Burkholderiaceae(100);Rhodoferax(97);	LR640981.1	100	24	uncultured bacterium	lake water	Canada: Experimental Lakes Area, Ontario
56	M02300_51_000000000-CJMTC_1_2112_25995_21763	Maine2014_Av	2.72565	Bacteria(100);Proteobacteria(100);Alphaproteobacteria(100);Rhizobiales(100);Rhizobiaceae(100);uncultured(84);	LR634372.1	100	29	uncultured bacterium	"Wastewater treatment system"	na
57	M02300_51_000000000-CJMTC_1_2107_12005_2139	Maine2014_Av	2.01649	Bacteria(100);Proteobacteria(100);Alphaproteobacteria(100);Rhodobacterales(100);Rhodobacteraceae(100);Rhodobacteraceae_unclassified(100);	LR636273.1	100	32	uncultured bacterium	"Wastewater treatment system"	na
58	M02300_51_000000000-CJMTC_1_1107_18535_12105	Maine2014_Av	1.85743	Bacteria(100);Proteobacteria(100);Gammaproteobacteria(100);Betaproteobacteriales(100);Burkholderiaceae(100);Burkholderiaceae_unclassified(100);	MH776330.1	100	15	uncultured bacterium	lab-scale wastewater treatment with artificial wastewater	Japan
59	M02300_51_000000000-CJMTC_1_2113_4076_15918	Maine2014_Av	1.74406	Bacteria(100);Proteobacteria(100);Gammaproteobacteria(100);Betaproteobacteriales(100);Burkholderiaceae(100);Burkholderiaceae_unclassified(100);	MN596041.1	100	40	Betaproteobacteria; Burkholderiales; Xylophilus; Xylophilus sp.	phyllosphere of Galium album grown under ambient temperature	Germany
60	M02300_51_000000000-CJMTC_1_1103_9322_24663	Maine2014_Av	1.66483	Bacteria(100);Proteobacteria(100);Gammaproteobacteria(100);Betaproteobacteriales(100);Burkholderiaceae(100);Burkholderiaceae_unclassified(100);	LR636771.1	100	17	uncultured bacterium	Wastewater treatment system	na
61	M02300_51_000000000-CJMTC_1_1117_4597_6337	Maine9D_Av	17.1052	Bacteria(100);Proteobacteria(100);Alphaproteobacteria(100);Rhodobacterales(100);Rhodobacteraceae(100);Rhodobacter(100);	LR639177.1	100	23	uncultured bacterium	lake water	Canada: Experimental Lakes Area, Ontario
62	M02300_51_000000000-CJMTC_1_1107_23935_4418	Maine9D_Av	12.6793	Bacteria(100);Proteobacteria(100);Gammaproteobacteria(100);Betaproteobacteriales(100);Burkholderiaceae(100);Burkholderiaceae_unclassified(100);	MN449446.1	100	28	Betaproteobacteria; Burkholderiales;Comamonadaceae; Acidovorax delafieldii	na	na
63	M02300_51_000000000-CJMTC_1_1107_18535_12105	Maine9D_Av	11.7143	Bacteria(100);Proteobacteria(100);Gammaproteobacteria(100);Betaproteobacteriales(100);Burkholderiaceae(100);Burkholderiaceae_unclassified(100);	MH776330.1	100	15	uncultured bacterium	lab-scale wastewater treatment with artificial wastewater	Japan
64	M02300_51_000000000-CJMTC_1_1103_9322_24663	Maine9D_Av	9.13209	Bacteria(100);Proteobacteria(100);Gammaproteobacteria(100);Betaproteobacteriales(100);Burkholderiaceae(100);Burkholderiaceae_unclassified(100);	LR636771.1	100	17	uncultured bacterium	Wastewater treatment system	na
65	M02300_51_000000000-CJMTC_1_1102_21041_2630	Maine9D_Av	6.25803	Bacteria(91);Bacteria_unclassified(91);Bacteria_unclassified(91);Bacteria_unclassified(91);Bacteria_unclassified(91);Bacteria_unclassified(91);	KY519529.1	94.779	22	uncultured bacterium	lake water	Canada: Experimental Lakes Area, Ontario
66	M02300_51_000000000-CJMTC_1_2116_9656_15498	Maine9D_Av	6.05506	Bacteria(100);Proteobacteria(100);Alphaproteobacteria(100);Rhodobacterales(99);Rhodobacteraceae(99);Defluviimonas(84);	LR635212.1	100	21	uncultured bacterium	Wastewater treatment system	na
67	M02300_51_000000000-CJMTC_1_2113_4076_15918	Maine9D_Av	2.60321	Bacteria(100);Proteobacteria(100);Gammaproteobacteria(100);Betaproteobacteriales(100);Burkholderiaceae(100);Burkholderiaceae_unclassified(100);	MN596041.1	100	40	Betaproteobacteria; Burkholderiales; Xylophilus; Xylophilus sp.	phyllosphere of Galium album grown under ambient temperature	Germany
68	M02300_51_000000000-CJMTC_1_1112_12042_4839	Maine9D_Av	1.84343	Bacteria(100);Proteobacteria(100);Alphaproteobacteria(100);Rhizobiales(100);Devosiaceae(100);Devosia(96);	MN684258.1	100	18	Alphaproteobacteria; Rhizobiales; Hyphomicrobiaceae; Devosia insulae	na	na
69	M02300_51_000000000-CJMTC_1_2111_7610_9030	Maine9D_Av	1.69923	Bacteria(100);Bacteroidetes(100);Bacteroidia(100);Flavobacteriales(100);Flavobacteriaceae(100);Flavobacterium(100);	LR594979.1	100	30	uncultured bacterium	"Spring_surface_water"	na
70	M02300_51_000000000-CJMTC_1_1113_26690_18273	Maine9D_Av	1.40051	Bacteria(100);Proteobacteria(100);Gammaproteobacteria(100);Betaproteobacteriales(100);Burkholderiaceae(100);Duganella(88);	MN548382.1	100	39	Gammaproteobacteria; Pseudomonadales;Pseudomonadaceae; Rugamonas; Rugamonas sp.	na	China
71	M02300_51_000000000-CJMTC_1_1101_12239_1332	O_ConnorC_Av	21.9266	Bacteria(100);Proteobacteria(100);Gammaproteobacteria(100);Pseudomonadales(100);Pseudomonadaceae(100);Pseudomonas(100);	MN181240.1	100	41	Gammaproteobacteria; Pseudomonadales; Pseudomonadaceae; Pseudomonas koreensis	"Potato root"	Austria
72	M02300_51_000000000-CJMTC_1_1106_15038_5596	O_ConnorC_Av	16.4126	Bacteria(100);Proteobacteria(100);Gammaproteobacteria(100);Betaproteobacteriales(100);Burkholderiaceae(99);Undibacterium(96);	MH760988.1	100	34	uncultured bacterium	activated sludge in lab-scale MBR treating artificial wastewater	na
73	M02300_51_000000000-CJMTC_1_2113_4076_15918	O_ConnorC_Av	9.46792	Bacteria(100);Proteobacteria(100);Gammaproteobacteria(100);Betaproteobacteriales(100);Burkholderiaceae(100);Burkholderiaceae_unclassified(100);	MN596041.1	100	40	Betaproteobacteria; Burkholderiales; Xylophilus; Xylophilus sp.	phyllosphere of Galium album grown under ambient temperature	Germany
74	M02300_51_000000000-CJMTC_1_1113_24247_3828	O_ConnorC_Av	7.87795	Bacteria(96);Bacteria_unclassified(96);Bacteria_unclassified(96);Bacteria_unclassified(96);Bacteria_unclassified(96);Bacteria_unclassified(96);	KM177609.1	95.618	2	uncultured bacterium	water	Argentina: Lake Espejo
75	M02300_51_000000000-CJMTC_1_2104_24162_2840	O_ConnorC_Av	6.09133	Bacteria(100);Proteobacteria(100);Gammaproteobacteria(100);Betaproteobacteriales(100);Burkholderiaceae(100);Burkholderiaceae_unclassified(100);	LC391258.1	100	54	uncultured prokaryote	soil	Japan:Niigata
76	M02300_51_000000000-CJMTC_1_2113_26289_10065	O_ConnorC_Av	4.64557	Bacteria(100);Actinobacteria(100);Actinobacteria(100);Micrococcales(100);Microbacteriaceae(100);Galbitalea(99);	MN684297.1	100	31	Actinobacteria; Micrococcales; Microbacteriaceae; Herbiconiux ginsengi	na	na
77	M02300_51_000000000-CJMTC_1_1107_23935_4418	O_ConnorC_Av	3.59504	Bacteria(100);Proteobacteria(100);Gammaproteobacteria(100);Betaproteobacteriales(100);Burkholderiaceae(100);Burkholderiaceae_unclassified(100);	MN449446.1	100	28	Betaproteobacteria; Burkholderiales;Comamonadaceae; Acidovorax delafieldii	na	na
78	M02300_51_000000000-CJMTC_1_2119_12164_16683	O_ConnorC_Av	3.15833	Bacteria(100);Proteobacteria(100);Alphaproteobacteria(100);Rhizobiales(100);Rhizobiaceae(100);Rhizobiaceae_unclassified(100);	KY519785.1	99.597	13	uncultured bacterium	lake water	Canada: Experimental Lakes Area, Ontario
79	M02300_51_000000000-CJMTC_1_1104_14118_5730	O_ConnorC_Av	1.52949	Bacteria(100);Proteobacteria(100);Gammaproteobacteria(100);Pseudomonadales(100);Pseudomonadaceae(100);Pseudomonas(100);	MN744678.1	100	38	Gammaproteobacteria; Pseudomonadales; Pseudomonadaceae; Pseudomonas koreensis	Rhizosphere soil of Pinus sylvestris var. monglica Litv.	China
80	M02300_51_000000000-CJMTC_1_1103_9322_24663	O_ConnorC_Av	0.83207	Bacteria(100);Proteobacteria(100);Gammaproteobacteria(100);Betaproteobacteriales(100);Burkholderiaceae(100);Burkholderiaceae_unclassified(100);	LR636771.1	100	17	uncultured bacterium	Wastewater treatment system	na
81	M02300_51_000000000-CJMTC_1_1113_24247_3828	O_ConnorD_Av	18.5721	Bacteria(96);Bacteria_unclassified(96);Bacteria_unclassified(96);Bacteria_unclassified(96);Bacteria_unclassified(96);Bacteria_unclassified(96);	KM177609.1	95.618	2	uncultured bacterium	water	Argentina: Lake Espejo
82	M02300_51_000000000-CJMTC_1_1106_15038_5596	O_ConnorD_Av	13.8349	Bacteria(100);Proteobacteria(100);Gammaproteobacteria(100);Betaproteobacteriales(100);Burkholderiaceae(99);Undibacterium(96);	MH760988.1	100	34	uncultured bacterium	activated sludge in lab-scale MBR treating artificial wastewater	na
83	M02300_51_000000000-CJMTC_1_1103_9322_24663	O_ConnorD_Av	8.06487	Bacteria(100);Proteobacteria(100);Gammaproteobacteria(100);Betaproteobacteriales(100);Burkholderiaceae(100);Burkholderiaceae_unclassified(100);	LR636771.1	100	17	uncultured bacterium	Wastewater treatment system	na
84	M02300_51_000000000-CJMTC_1_2119_12164_16683	O_ConnorD_Av	3.44678	Bacteria(100);Proteobacteria(100);Alphaproteobacteria(100);Rhizobiales(100);Rhizobiaceae(100);Rhizobiaceae_unclassified(100);	KY519785.1	99.597	13	uncultured bacterium	lake water	Canada: Experimental Lakes Area, Ontario
85	M02300_51_000000000-CJMTC_1_2107_21743_13982	O_ConnorD_Av	3.16556	Bacteria(100);Proteobacteria(100);Alphaproteobacteria(100);Rhodobacterales(100);Rhodobacteraceae(100);Rhodobacteraceae_unclassified(100);	MH531375.1	100	35	uncultured bacterium	"forest soil"	New Zealand
86	M02300_51_000000000-CJMTC_1_2106_23635_6202	O_ConnorD_Av	3.00502	Bacteria(100);Patescibacteria(100);Gracilibacteria(99);Gracilibacteria_or(99);Gracilibacteria_fa(99);Gracilibacteria_ge(99);	GQ421065.1	100	42	uncultured bacterium	soil	India
87	M02300_51_000000000-CJMTC_1_1104_14118_5730	O_ConnorD_Av	2.96828	Bacteria(100);Proteobacteria(100);Gammaproteobacteria(100);Pseudomonadales(100);Pseudomonadaceae(100);Pseudomonas(100);	MN744678.1	100	38	Gammaproteobacteria; Pseudomonadales; Pseudomonadaceae; Pseudomonas koreensis	Rhizosphere soil of Pinus sylvestris var. monglica Litv.	China
88	M02300_51_000000000-CJMTC_1_2108_3712_19635	O_ConnorD_Av	2.48153	Bacteria(100);Proteobacteria(100);Gammaproteobacteria(100);Betaproteobacteriales(100);Burkholderiaceae(100);Undibacterium(100);	LC489060.1	100	20	uncultured bacterium	Water samples including surface sediment collected from Lake Yukidori-Ike	Antarctica: Lutzow-Holm Bay, central Langhovde, Lake Yukidori-Ike
89	M02300_51_000000000-CJMTC_1_2111_17188_13894	O_ConnorD_Av	2.30152	Bacteria(100);Proteobacteria(100);Deltaproteobacteria(100);Myxococcales(100);P3OB-42(99);P3OB-42_ge(99);	MH989745.1	100	43	uncultured bacterium	"paddy soil"	na
90	M02300_51_000000000-CJMTC_1_2109_8069_22318	O_ConnorD_Av	2.20582	Bacteria(100);Proteobacteria(100);Gammaproteobacteria(100);Pseudomonadales(100);Pseudomonadaceae(100);Pseudomonas(100);	MN727119.1	100	36	Gammaproteobacteria; Pseudomonadales; Pseudomonadaceae; Pseudomonas mohnii	na	na
91	M02300_51_000000000-CJMTC_1_1104_24016_7844	WhiteGem_Av	10.1276	Bacteria(100);Proteobacteria(100);Gammaproteobacteria(100);Methylococcales(100);Methylomonaceae(100);Methyloglobulus(100);	KU331930.1	100	51	uncultured bacterium	soil	na
92	M02300_51_000000000-CJMTC_1_1110_11380_16340	WhiteGem_Av	5.58122	Bacteria(100);Firmicutes(100);Clostridia(100);Clostridiales(100);Clostridiaceae_1(100);Clostridiaceae_1_unclassified(100);	KX255050.1	100	45	Firmicutes; Clostridia; Clostridiales; uncultured Clostridiales bacterium	derived from diseased sponge in Lake Baikal	Lake Baikal, Russia
93	M02300_51_000000000-CJMTC_1_2110_16432_17965	WhiteGem_Av	3.6604	Bacteria(100);Proteobacteria(100);Gammaproteobacteria(100);Betaproteobacteriales(100);Burkholderiaceae(100);Burkholderiaceae_unclassified(100);	MK519073.1	100	19	Betaproteobacteria; Burkholderiales;Comamonadaceae; Pelomonas aquatica	rhizosphere soil of Magnolia officinalis	na
94	M02300_51_000000000-CJMTC_1_2108_28759_16208	WhiteGem_Av	3.10078	Bacteria(100);Bacteroidetes(100);Bacteroidia(100);Bacteroidales(100);Rikenellaceae(100);Acetobacteroides(100);	KY895291.1	100	52	uncultured bacterium	soil	na
95	M02300_51_000000000-CJMTC_1_2115_10876_7488	WhiteGem_Av	2.87483	Bacteria(100);Proteobacteria(100);Gammaproteobacteria(100);Methylococcales(100);Methylomonaceae(100);Methyloglobulus(100);	KU331930.1	99.597	58	uncultured bacterium	soil	na
96	M02300_51_000000000-CJMTC_1_1106_18189_5500	WhiteGem_Av	2.78927	Bacteria(100);Proteobacteria(100);Gammaproteobacteria(100);Methylococcales(100);Methylomonaceae(100);Methyloglobulus(97);	GQ500863.1	98.387	61	uncultured bacterium	Bio-Sep beads containing 30% limestone	USA: Mammoth Cave, Kentucky
97	M02300_51_000000000-CJMTC_1_2110_25878_10045	WhiteGem_Av	2.71209	Bacteria(100);Proteobacteria(100);Gammaproteobacteria(100);Methylococcales(93);Methylomonaceae(89);Methyloglobulus(89);	KF836233.1	97.581	62	uncultured bacterium	springs and wells fed by a deep	USA
98	M02300_51_000000000-CJMTC_1_2104_20590_1790	WhiteGem_Av	2.69166	Bacteria(100);Firmicutes(100);Clostridia(100);Clostridiales(100);Clostridiaceae_1(100);Clostridiaceae_1_unclassified(100);	MF950117.1	99.194	57	uncultured bacterium	paddy soil	na
99	M02300_51_000000000-CJMTC_1_1112_5061_9463	WhiteGem_Av	2.42512	Bacteria(100);Firmicutes(99);Clostridia(99);Clostridiales(99);Clostridiales_unclassified(99);Clostridiales_unclassified(99);	JQ031853.1	100	53	uncultured bacterium	synthetic Fe(III) suspension	na
100	M02300_51_000000000-CJMTC_1_2110_14797_13039	WhiteGem_Av	2.17024	Bacteria(100);Proteobacteria(100);Gammaproteobacteria(100);Aeromonadales(99);Aeromonadaceae(99);Tolumonas(99);	MG559384.1	100	59	uncultured bacterium	Nile tilapia	Lake Victoria basin
101	M02300_51_000000000-CJMTC_1_1104_24016_7844	WhiteTiss_Av	8.31192	Bacteria(100);Proteobacteria(100);Gammaproteobacteria(100);Methylococcales(100);Methylomonaceae(100);Methyloglobulus(100);	KU331930.1	100	51	uncultured bacterium	soil	na
102	M02300_51_000000000-CJMTC_1_2110_16432_17965	WhiteTiss_Av	5.72378	Bacteria(100);Proteobacteria(100);Gammaproteobacteria(100);Betaproteobacteriales(100);Burkholderiaceae(100);Burkholderiaceae_unclassified(100);	MK519073.1	100	19	Betaproteobacteria; Burkholderiales;Comamonadaceae; Pelomonas aquatica	rhizosphere soil of Magnolia officinalis	na
103	M02300_51_000000000-CJMTC_1_2108_28759_16208	WhiteTiss_Av	4.13064	Bacteria(100);Bacteroidetes(100);Bacteroidia(100);Bacteroidales(100);Rikenellaceae(100);Acetobacteroides(100);	KY895291.1	100	52	uncultured bacterium	soil	na
104	M02300_51_000000000-CJMTC_1_1118_8215_9116	WhiteTiss_Av	2.98584	Bacteria(100);Epsilonbacteraeota(100);Campylobacteria(100);Campylobacterales(100);Arcobacteraceae(100);Arcobacter(100);	LR639838.1	100	56	uncultured bacterium	Wastewater treatment system	na
105	M02300_51_000000000-CJMTC_1_2110_2408_11081	WhiteTiss_Av	2.88869	Bacteria(100);Proteobacteria(100);Gammaproteobacteria(100);Methylococcales(100);Methylomonaceae(100);Methylovulum(82);	KY893922.1	100	60	uncultured bacterium	soil	USA
106	M02300_51_000000000-CJMTC_1_1110_11380_16340	WhiteTiss_Av	2.85901	Bacteria(100);Firmicutes(100);Clostridia(100);Clostridiales(100);Clostridiaceae_1(100);Clostridiaceae_1_unclassified(100);	KX255050.1	100	45	Firmicutes; Clostridia; Clostridiales; uncultured Clostridiales bacterium	derived from diseased sponge in Lake Baikal	Lake Baikal, Russia
107	M02300_51_000000000-CJMTC_1_1106_18189_5500	WhiteTiss_Av	2.73771	Bacteria(100);Proteobacteria(100);Gammaproteobacteria(100);Methylococcales(100);Methylomonaceae(100);Methyloglobulus(97);	GQ500863.1	98.387	61	uncultured bacterium	Bio-Sep beads containing 30% limestone	USA: Mammoth Cave, Kentucky
108	M02300_51_000000000-CJMTC_1_2115_10876_7488	WhiteTiss_Av	2.58183	Bacteria(100);Proteobacteria(100);Gammaproteobacteria(100);Methylococcales(100);Methylomonaceae(100);Methyloglobulus(100);	KU331930.1	99.597	58	uncultured bacterium	soil	na
109	M02300_51_000000000-CJMTC_1_2113_21968_16975	WhiteTiss_Av	2.4068	Bacteria(100);Proteobacteria(100);Gammaproteobacteria(100);Betaproteobacteriales(100);Burkholderiaceae(100);Rhodoferax(97);	LR640981.1	100	24	uncultured bacterium	lake water	Canada: Experimental Lakes Area, Ontario
110	M02300_51_000000000-CJMTC_1_2109_25770_9271	WhiteTiss_Av	2.23792	Bacteria(100);Proteobacteria(100);Gammaproteobacteria(100);Aeromonadales(99);Aeromonadaceae(99);Tolumonas(99);	MN646993.1	100	27	Gammaproteobacteria; Aeromonadales; Aeromonadaceae; Tolumonas auensis	"sediment"	"South Korea: the Geum River"
